# Supplementary material for: Exploring emotion recognition in patients with mild cognitive impairment and Alzheimer’s dementia undergoing a rehabilitation program
Source: PLoS One. 2025 Apr 24;20(4):e0322213. doi: 10.1371/journal.pone.0322213 (PMC12021228; doi:10.1371/journal.pone.0322213)
Supplement: S3 Data — (ZIP) [file pone.0322213.s005.zip › raw data21-30/No24 Aerobic exercise.csv]

time stamp	face id	anger	contempt	disgust	fear	joy	sadness	surprise	sentimentality	confusion	neutral	engagement	valence	attention	inner brow raise	brow raise	brow furrow	eye widen	cheek raise	lid tighten	nose wrinkle	upper lip raise	dimpler	lip corner depressor	chin raise	lip pucker	lip stretch	lip press	mouth open	jaw drop	lip suck	eye closure	smile	smirk	blink	blink rate	pitch	yaw	roll	brightness	interocular distance	topleft_x	topleft_y	bottomright_x	bottomright_y	outer_right_eye_X	outer_right_eye_Y	outer_left_eye_X	outer_left_eye_Y
0.033
0.066
0.1
0.133
0.166
0.2
0.233
0.266
0.3
0.333
0.367
0.4
0.433
0.467
0.5
0.533
0.567
0.6
0.633
0.667
0.7
0.734
0.767
0.8
0.834
0.867
0.9
0.934
0.967
1
1.034
1.067
1.101
1.134
1.167
1.201
1.234
1.267
1.301
1.334
1.368
1.401
1.434
1.468
1.501
1.534
1.568
1.601
1.634
1.668
1.701
1.735
1.768
1.801
1.835
1.868
1.901
1.935
1.968
2.001
2.035
2.068
2.102
2.135
2.168
2.202
2.235
2.268
2.302
2.335
2.369
2.402
2.435
2.469
2.502
2.535
2.569
2.602
2.635
2.669
2.702
2.736
2.769
2.802
2.836
2.869
2.902
2.936
2.969
3.002
3.036
3.069
3.103
3.136
3.169
3.203
3.236
3.269
3.303
3.336
3.37
3.403
3.436
3.47
3.503
3.536
3.57
3.603
3.636
3.67
3.703
3.737
3.77
3.803
3.837
3.87
3.903
3.937
3.97
4.003
4.037	0	0.07	0.07	0.02	0.22	0.07	0.1	0.21	0.19	0.03	99.55	0.33	2.01	79.79	6.01	18.07	0	0.19	3.61	0.14	0.1	0.12	0	0.03	0.19	0.01	0.07	0.02	0.35	7.42	0.04	0.01	7.34	0	0		3.63	15.13	-9.46	68.86	106.08	909.49	430.37	1059.11	585.55	923.16	474.43	1028.14	459.17
4.07	0	0.08	0.08	0.02	0.2	0.06	0.1	0.2	0.15	0.02	99.6	0.33	1.36	85.28	5.16	14.37	0	0.37	2.99	0.14	0.12	0.1	0	0.02	0.15	0.01	0.07	0.03	0.59	10.61	0.06	0.05	6.81	0	0		-3.53	13.21	-3.49	65.35	101.52	905.44	430.09	1055.26	588.86	926.36	467.67	1027.49	458.75
4.104	0	0.07	0.07	0.02	0.26	0.06	0.09	0.38	0.13	0.02	99.25	0.39	1.22	83.71	5	21.82	0	0.43	2.93	0.14	0.11	0.1	0	0.02	0.13	0.01	0.07	0.03	0.64	18.92	0.12	0.06	6.66	0	0		-0.57	13.82	-3.16	66.44	98.84	904.3	430.42	1054.16	589.86	926.94	468.55	1025.38	459.63
4.137	0	0.06	0.06	0.02	0.27	0.07	0.08	0.39	0.17	0.02	99.21	0.48	2.07	93.37	4.8	24.53	0	0.55	2.97	0.13	0.11	0.08	0	0.02	0.17	0.01	0.05	0.05	0.8	17.35	0.16	0.02	7.42	0	0		-1.97	8.77	-1.87	66.1	99.98	903.93	429.51	1054.09	589.43	926.91	465.11	1026.81	460.89
4.17	0	0.06	0.05	0.02	0.34	0.06	0.08	0.53	0.21	0.02	98.93	0.72	1.78	92.28	5.18	30.19	0	0.76	2.56	0.1	0.1	0.06	0	0.02	0.19	0.01	0.05	0.08	0.88	18.41	0.21	0.01	7.39	0	0		-3.04	9.6	-1.5	65.42	98.64	903.59	429.85	1053.75	589.48	927.61	466.05	1026.08	460.17
4.204	0	0.06	0.05	0.02	0.35	0.07	0.08	0.53	0.27	0.02	98.94	0.77	1.93	86	5.64	31.05	0	0.69	2.8	0.12	0.09	0.06	0	0.02	0.25	0.01	0.04	0.12	0.92	17.09	0.27	0.03	7.54	0	0		-0.95	12.92	-0.07	66.19	98.38	904.1	429.82	1054.33	589.68	929.4	465.79	1027.69	461.5
4.237	0	0.05	0.05	0.02	0.37	0.07	0.07	0.59	0.32	0.02	98.81	0.91	2.11	83.04	5.25	33.44	0	0.72	2.84	0.13	0.1	0.05	0	0.02	0.32	0.02	0.04	0.22	0.85	17.7	0.31	0.01	7.66	0	0		-1.79	14.06	-0.12	65.85	97.43	906.18	430.13	1055.66	588.65	931.6	466.49	1028.87	461
4.27	0	0.05	0.05	0.02	0.39	0.07	0.07	0.65	0.32	0.02	98.69	1.01	2.27	90.44	5.58	34.77	0	0.62	3.03	0.14	0.09	0.04	0	0.01	0.32	0.02	0.04	0.2	1.02	18.44	0.28	0.03	7.79	0	0		-3.8	10.76	0.01	65.43	96.64	907.95	431.41	1056.65	589.33	933.38	466.16	1029.95	462.36
4.304	0	0.05	0.04	0.02	0.52	0.07	0.07	0.87	0.39	0.02	98.25	1.81	2.1	77.68	5.61	42.59	0	0.8	3.24	0.15	0.08	0.05	0	0.02	0.39	0.02	0.04	0.24	1.04	17.44	0.3	0.01	7.57	0	0		-4.61	15.76	-0.44	64.58	96.75	909.5	431.92	1056.09	586.96	933.59	466.8	1030.2	461.74
4.337	0	0.04	0.03	0.02	0.59	0.08	0.06	1.12	0.56	0.02	97.76	2.51	2.96	91.25	6.32	46.85	0	0.83	3.79	0.18	0.08	0.05	0	0.02	0.56	0.02	0.04	0.27	0.96	18.52	0.34	0.02	8.35	0	0		-3.61	10.28	1.17	65.36	98.98	910.46	429.42	1062.15	589.28	937.14	466.32	1035.96	460.81
4.371	0	0.04	0.03	0.02	0.52	0.09	0.07	0.99	0.6	0.02	98.02	1.85	4.27	92.38	6.94	43.02	0	0.75	5.23	0.26	0.11	0.08	0	0.02	0.6	0.02	0.03	0.18	0.88	18.73	0.3	0.04	9.13	0	0		-3.58	9.52	1.05	65.42	98.49	911.82	429.96	1062.77	589.1	938.26	466.71	1036.6	461.14
4.404	0	0.04	0.03	0.02	0.56	0.1	0.07	1.24	0.51	0.02	97.53	1.99	4.48	92.32	9.48	43.85	0	0.62	5.05	0.29	0.07	0.08	0	0.01	0.51	0.02	0.03	0.12	1.02	20.9	0.32	0.02	9.86	0	0		-4.46	9.56	0.15	64.96	103.12	913.55	431.19	1062.53	587.91	935.97	467.31	1038.95	461.94
4.437	0	0.04	0.03	0.01	0.54	0.11	0.08	1.3	0.41	0.02	97.41	1.63	5.21	91.53	12.01	41.1	0	0.44	5.7	0.39	0.06	0.08	0	0.01	0.41	0.02	0.03	0.07	1.18	22.45	0.31	0.03	10.77	0	0		-2.98	10.1	0.5	66.15	97.88	914.56	433.17	1060.8	587.81	938.51	468.19	1036.3	463.87
4.471	0	0.04	0.03	0.01	0.5	0.12	0.08	1.23	0.33	0.01	97.54	1.42	6.23	92.21	12	39.38	0	0.4	5.95	0.46	0.06	0.11	0	0.01	0.33	0.01	0.04	0.05	1.19	22.94	0.29	0.02	11.61	0	0		-4.73	9.65	0.78	65.9	99.36	916.88	435.33	1061.2	587.63	939.31	468.84	1038.64	466.11
4.504	0	0.04	0.03	0.01	0.46	0.13	0.09	1.18	0.29	0.01	97.64	1.2	6.66	94.88	13.03	37.15	0	0.36	5.35	0.47	0.06	0.11	0	0.01	0.26	0.01	0.04	0.05	1.15	23.23	0.29	0.01	12.45	0	0		-6.86	7.4	0.14	65.23	99.04	917.74	436.22	1061.3	587.54	939.43	469.33	1038.41	466.06
4.537	0	0.04	0.03	0.01	0.49	0.13	0.08	1.29	0.29	0.01	97.41	1.49	7.16	94.83	11.9	40.05	0	0.41	5.3	0.45	0.1	0.12	0	0.01	0.25	0.01	0.03	0.07	1.09	23.59	0.29	0.01	12.73	0	0		-6.78	7.45	0.33	65.42	97.72	918.41	437.45	1060.45	587.22	940.15	470.06	1037.82	467.15
4.571	0	0.04	0.02	0.01	0.45	0.16	0.07	1.33	0.32	0.01	97.35	1.62	9.33	97.22	10.2	41.17	0	0.46	5.3	0.43	0.12	0.16	0	0.01	0.24	0.01	0.03	0.11	1.08	24.74	0.32	0	14.45	0	0		-6.48	4.24	-1.8	65.56	98.24	919.84	438.64	1061.74	588.51	939.64	472.61	1037.71	466.78
4.604	0	0.03	0.02	0.01	0.46	0.16	0.06	1.33	0.29	0.01	97.35	2	9.42	95.68	8.59	43.85	0	0.43	4.39	0.32	0.1	0.11	0	0.01	0.19	0.01	0.03	0.11	1.03	23.7	0.29	0	14.56	0	0		-5.1	6.51	-2.28	66.69	92.86	919.78	439.74	1057.24	585.56	939.85	472.71	1032.54	466.97
4.637	0	0.04	0.02	0.01	0.38	0.17	0.06	0.94	0.26	0.01	98.12	1.49	10.49	95.16	6.96	40.25	0	0.39	4.08	0.22	0.1	0.09	0	0.01	0.22	0.01	0.04	0.21	0.96	20.61	0.26	0	15.4	0	0		-6.42	7.11	-1.03	66.15	99.15	919.9	439.24	1056.93	583.54	937.38	471.5	1036.45	467.4
4.671	0	0.04	0.02	0.01	0.29	0.19	0.05	0.68	0.24	0.01	98.64	1.07	11.93	94.27	4.42	35.88	0	0.41	4.1	0.22	0.07	0.07	0	0.01	0.2	0.01	0.06	0.24	0.8	19.61	0.19	0	16.23	0	0		-3.32	8	-1.38	68.57	97.17	920.03	441.16	1052.61	580.89	936.05	473	1033.15	469.2
4.704	0	0.04	0.03	0.01	0.24	0.17	0.05	0.44	0.3	0.02	99.11	0.74	11.47	96.24	3.31	30.75	0	0.42	3.99	0.19	0.05	0.04	0	0.02	0.21	0.01	0.09	0.3	0.73	15.6	0.14	0	15.62	0	0		-3.45	5.79	-0.23	69.98	97.61	920.31	442.93	1050.66	579.88	935.79	473.15	1033.4	472.07
4.738	0	0.04	0.03	0.01	0.26	0.14	0.05	0.44	0.27	0.01	99.13	0.85	9.96	92.96	3.03	32.71	0	0.44	2.4	0.1	0.02	0.02	0	0.01	0.17	0	0.1	0.27	0.66	13.55	0.1	0	14.75	0	0		-6.02	9.1	1.68	68.86	96.1	914.84	447.45	1041.93	580.21	930.94	476.37	1027.03	475.98
4.771	0	0.05	0.03	0.01	0.24	0.13	0.06	0.34	0.23	0.02	99.32	0.66	9.14	95.24	2.75	29.32	0	0.42	2.28	0.08	0.03	0.03	0	0.02	0.14	0	0.16	0.23	0.53	11.27	0.09	0	13.96	0	0		-2.17	7.02	2.13	71.09	95.03	907.47	450.33	1033.82	583.52	924.03	478.28	1019.04	480.2
4.804	0	0.05	0.04	0.02	0.25	0.1	0.06	0.3	0.2	0.02	99.39	0.63	6.82	97.1	2.64	28.69	0	0.38	1.5	0.05	0.03	0.03	0	0.02	0.12	0	0.25	0.2	0.47	9.17	0.08	0	12.04	0	0		-6.28	4.44	1.82	70.57	96.96	904.07	455.41	1026.11	582.55	917.24	482.56	1014.19	483.69
4.838	0	0.06	0.05	0.02	0.25	0.08	0.07	0.25	0.14	0.01	99.49	0.55	4.95	97.4	2.92	26.79	0	0.35	1.17	0.04	0.03	0.03	0	0.01	0.1	0	0.29	0.14	0.42	6.61	0.06	0	10.46	0	0		-8.57	3.88	3.25	69.4	96.6	893.12	459.34	1014.22	584.95	907.14	483.67	1003.56	489.59
4.871	0	0.05	0.04	0.02	0.32	0.07	0.06	0.32	0.1	0.02	99.36	0.87	3.92	96.89	2.79	33.3	0	0.42	1.3	0.03	0.03	0.04	0	0.02	0.09	0	0.35	0.1	0.42	5.82	0.05	0	9.4	0	0		-10.34	4.8	4.68	68.91	96.31	882.17	461.03	1002.64	585.4	897.24	483.31	993.07	492.97
4.904	0	0.05	0.03	0.02	0.49	0.06	0.05	0.49	0.08	0.02	99.01	2.01	2.44	97.91	2.93	44.58	0	0.5	1.15	0.02	0.03	0.03	0	0.02	0.08	0	0.31	0.08	0.38	4.6	0.05	0	8.08	0	0		-6.97	2.77	5.72	70.55	98.5	870.81	461.16	991.8	586.42	885.89	483.78	983.85	494.02
4.938	0	0.04	0.03	0.02	0.89	0.05	0.04	0.9	0.08	0.03	98.2	6.71	0.29	98.33	3.36	60.3	0	0.6	1.12	0.01	0.03	0.04	0	0.03	0.08	0	0.27	0.06	0.28	2.98	0.04	0	6.14	0	0		-3.9	1.63	6.76	71.81	99.53	858.47	457.43	980.47	583.57	874.42	480.31	973.26	491.98
4.971	0	0.03	0.02	0.02	1.41	0.05	0.04	1.57	0.08	0.03	96.86	17.77	0	98.12	3.12	73.98	0	0.66	0.99	0.01	0.04	0.05	0	0.03	0.08	0	0.19	0.05	0.29	2.93	0.04	0.01	5.56	0	0		-5.63	2.22	7.23	70.74	98.88	846.6	454.23	969.58	581.7	863.81	475.91	961.77	489.39
5.004	0	0.03	0.02	0.02	1.85	0.04	0.03	2.11	0.1	0.03	95.79	28.06	0	97.68	3.35	81.34	0	0.7	1.04	0.02	0.04	0.06	0	0.03	0.1	0	0.16	0.06	0.27	2.46	0.03	0	4.82	0	0		-5.27	3.29	5.86	70.57	100.52	837.38	450.7	962.41	580.32	853.77	473.43	953.5	485.97
5.038	0	0.03	0.02	0.02	2.39	0.04	0.03	2.67	0.12	0.04	94.65	39.41	0	97.64	3.38	87.72	0	0.98	1.27	0.02	0.04	0.07	0	0.05	0.12	0	0.13	0.1	0.26	1.64	0.03	0	3.81	0	0		-3.56	3.4	6.57	71.01	100.94	824.49	447.1	951.18	578.67	841.99	471.19	942.31	482.34
5.071	0	0.02	0.01	0.02	2.72	0.04	0.03	3.18	0.22	0.04	93.64	47.18	0	95.24	3.17	91.67	0	1.38	1.75	0.02	0.04	0.06	0	0.05	0.16	0	0.12	0.22	0.26	1.79	0.03	0	4.02	0	0		-4.83	7.02	6.4	69.77	100.36	815.96	444.89	945.02	579.3	834.84	469.37	934.63	480.1
5.105	0	0.02	0.01	0.02	2.94	0.04	0.03	3.35	0.42	0.03	93.31	51.43	0	97.81	2.8	93.62	0	1.48	2.63	0.03	0.03	0.02	0	0.05	0.16	0	0.13	0.42	0.25	1.38	0.03	0	3.25	0	0		-5.11	2.99	4.91	70.21	98.71	811.08	444.22	940.17	578.64	829.53	468.37	927.62	479.43
5.138	0	0.02	0.01	0.02	3.09	0.04	0.03	3.54	0.54	0.04	92.92	53.65	0	97.91	3.06	94.61	0	1.58	2.61	0.04	0.02	0.03	0	0.05	0.21	0	0.17	0.54	0.25	1.43	0.03	0	3.13	0	0		-4.65	2.75	6.5	69.8	101.03	800.98	443.57	930.38	578.6	819.8	467.06	920.06	479.5
5.171	0	0.02	0.01	0.02	3.26	0.04	0.03	3.87	0.64	0.04	92.27	56.23	0	95.23	3.43	95.81	0	1.98	2.82	0.04	0.02	0.02	0	0.05	0.21	0	0.2	0.64	0.26	1.67	0.03	0	3.56	0	0		-8.1	7.03	4.91	67.89	99.36	796.23	442.08	927.56	579.11	815.51	466.7	914.4	476.3
5.205	0	0.02	0.01	0.02	3.44	0.04	0.03	4.07	0.5	0.05	91.85	57.25	0	96.65	3.61	96.46	0	2.32	2.45	0.06	0.02	0.03	0	0.05	0.23	0	0.25	0.5	0.3	1.78	0.04	0	3.2	0	0		-7.08	5.19	6.49	68.03	103.44	790.12	442.92	921.93	579.98	809.07	466.8	911.78	479.03
5.238	0	0.02	0.01	0.02	3.49	0.04	0.03	4.21	0.7	0.06	91.59	58.37	0	96.87	3.62	96.84	0	2.67	2.74	0.07	0.02	0.05	0	0.06	0.27	0	0.36	0.7	0.33	1.86	0.04	0	3.62	0	0		-7.95	4.83	6.08	66.76	103.3	783.17	440.82	919.25	582.66	803.89	466.16	906.67	476.54
5.271	0	0.03	0.01	0.02	3.57	0.05	0.03	4.42	0.91	0.06	91.15	58.06	0	94.61	3.19	96.47	0	4.55	3.65	0.06	0.02	0.05	0	0.07	0.34	0	0.54	0.91	0.34	2.04	0.04	0	4.43	0	0		-8.57	7.67	5.28	65.78	101.03	779.28	439.15	918.8	585.49	802.18	465.13	902.75	474.69
5.305	0	0.03	0.01	0.02	3.6	0.06	0.03	4.75	1.07	0.06	90.51	58.69	0.74	96.61	3.17	96.64	0	5.55	4.27	0.06	0.02	0.06	0	0.1	0.38	0	0.66	1.07	0.4	2.68	0.04	0	5.55	0	0		-4.31	5.26	3.87	67.28	101.07	776.22	437.58	919.15	587.71	799.64	465.27	900.25	474.85
5.338	0	0.03	0.01	0.02	3.54	0.07	0.03	4.8	1.33	0.07	90.39	57.02	1.97	97.8	3.45	95.52	0	6.35	5.77	0.07	0.02	0.05	0	0.11	0.42	0	0.69	1.33	0.4	3	0.04	0	6.24	0	0		-1.78	3.03	5.06	68.42	102.41	775.9	438.03	917.55	587.5	798.94	465.56	900.88	475.39
5.372	0	0.03	0.01	0.02	3.18	0.09	0.03	4.78	1.12	0.09	90.44	52.1	4.61	94.54	4.09	93.26	0	6.47	7.64	0.09	0.02	0.06	0	0.13	0.51	0	0.75	1.12	0.41	4.38	0.05	0	8.09	0	0		-5.21	7.74	3.92	66.26	97.03	773.91	437.36	917.61	589.26	799.67	465.4	896.38	473.28
5.405	0	0.02	0.01	0.02	2.49	0.1	0.03	3.96	1.06	0.12	92.08	42.57	5.65	96.22	4.17	88.55	0	5.14	7.03	0.12	0.02	0.07	0	0.15	0.5	0.01	0.53	1.06	0.42	5.63	0.06	0	9.31	0	0		-1.11	5.81	5.24	67.59	103.74	774.65	437.91	920.63	592.19	799.32	468.03	902.84	474.89
5.438	0	0.03	0.01	0.02	1.67	0.11	0.03	2.59	0.66	0.15	94.83	24.78	6.21	96.47	4.18	78.86	0	3.44	6.87	0.19	0.03	0.09	0	0.15	0.5	0.01	0.41	0.66	0.44	6.43	0.07	0.06	9.84	0	0		-5.88	5.46	5.42	65.21	103.82	777.79	439.73	925.5	594.97	803.42	469.41	907.02	476.14
5.472	0	0.03	0.02	0.02	0.84	0.15	0.04	1.43	0.89	0.17	97.13	8.78	9.54	96.5	3.05	63.32	0	2.4	6.85	0.25	0.04	0.09	0	0.17	0.6	0.01	0.41	0.89	0.41	9.69	0.08	0.03	12.84	0	0		-6.42	5.42	7	65.24	104.08	783.81	443.11	932.41	597.91	811.06	473.44	914.91	480.34
5.505	0	0.04	0.02	0.01	0.43	0.17	0.05	0.74	0.7	0.19	98.53	2.23	10.7	98.39	3.05	45.56	0	1.67	5.95	0.43	0.06	0.13	0	0.19	0.64	0.01	0.37	0.7	0.41	11.99	0.1	0.08	14.28	0	0		-6.17	1.45	4.12	65.05	102.42	791.07	444.08	939.91	600.71	816.73	475.54	919.1	478.68
5.538	0	0.05	0.03	0.01	0.28	0.17	0.06	0.44	0.63	0.18	99.11	0.88	10.81	97.86	3.44	33.24	0	0.73	6.41	0.75	0.07	0.16	0	0.18	0.63	0.02	0.25	0.47	0.39	12.74	0.11	0.11	14.23	0	0		-6.93	2.87	4.06	64.76	104	799.27	446.32	947.8	601.76	823.99	478.55	927.97	480.47
5.572	0	0.05	0.03	0.01	0.19	0.2	0.06	0.32	0.65	0.19	99.35	0.77	12.57	96.51	3.48	23.28	0	0.34	6.18	1.1	0.08	0.16	0	0.19	0.65	0.02	0.19	0.52	0.35	15.35	0.12	0.44	16.01	0	0		-4.56	5.4	3.71	65.65	105.01	808.64	447.66	957.35	603.49	832.72	480.97	937.73	481.94
5.605	0	0.06	0.04	0.01	0.17	0.2	0.07	0.28	0.63	0.2	99.44	0.77	12.49	96.84	3.85	19.55	0	0.16	6.16	1.7	0.08	0.2	0	0.2	0.63	0.02	0.15	0.28	0.35	15.47	0.13	0.67	15.97	0	0		-3.54	4.89	2.55	66.28	103.21	819.14	447.97	966.9	603.82	842.67	481.2	945.88	481.43
5.638	0	0.06	0.04	0.01	0.14	0.24	0.07	0.26	0.59	0.24	99.48	0.94	14.32	95.25	3.36	15.65	0	0.11	6.68	1.89	0.08	0.24	0	0.24	0.59	0.03	0.16	0.29	0.36	17.98	0.15	3.75	17.39	0	0		-2.48	7.01	2.19	67.44	101.26	833.39	447.95	979.55	602.53	856.84	481.09	958.1	480.96
5.672	0	0.06	0.03	0.01	0.13	0.26	0.07	0.26	0.52	0.23	99.48	1.1	15.09	93.73	3.41	14.87	0	0.09	5.69	1.89	0.08	0.15	0	0.23	0.52	0.04	0.16	0.22	0.37	18.84	0.15	2.34	18.5	0	0		-6.48	8.47	4.62	64.33	97.22	833.18	444.78	983.22	602.53	862.42	477.56	959.64	478.64
5.705	0	0.05	0.03	0.01	0.14	0.26	0.06	0.29	0.43	0.17	99.43	1.11	15.02	92.23	3.34	16.74	0	0.11	5.22	1.23	0.07	0.09	0	0.17	0.43	0.04	0.14	0.12	0.35	19.31	0.15	0.45	18.54	0	0		-7.93	9.63	0.72	62.99	106.02	841.26	438.92	993.73	599.52	864.36	472.94	970.38	471.29
5.739	0	0.05	0.03	0.01	0.14	0.33	0.06	0.33	0.35	0.14	99.34	1.56	17.17	86.86	4.41	18.01	0	0.11	4.93	1.25	0.07	0.05	0	0.14	0.35	0.05	0.12	0.04	0.28	20.36	0.2	0.36	20.87	0	0		-12.51	12.56	2.22	61.66	106.49	844.12	432.78	999.7	594.76	869.87	467.15	976.34	465.24
5.772	0	0.04	0.02	0.01	0.16	0.32	0.06	0.45	0.28	0.11	99.1	1.49	16.91	91.26	5.2	22.61	0	0.13	5.41	0.99	0.1	0.08	0	0.11	0.28	0.07	0.12	0.04	0.32	22.49	0.27	0.4	20.58	0	0		-11.45	10.27	0.54	62.03	109.84	851.17	428	1008.88	592.58	874.88	464.13	984.63	459.79
5.805	0	0.04	0.02	0.01	0.16	0.45	0.06	0.48	0.29	0.09	99.05	2.07	19.72	76.92	5.83	23.97	0	0.15	7.05	0.86	0.11	0.16	0	0.09	0.21	0.08	0.15	0.03	0.34	21.86	0.29	1.16	22.68	0	0		-12.13	15.98	1.87	61.72	107.3	852.67	425.55	1013.16	592.9	880.28	461.39	987.54	458.42
5.839	0	0.04	0.02	0.01	0.17	0.47	0.06	0.51	0.38	0.12	98.99	1.97	19.88	91.83	5.91	25.39	0	0.16	8.32	0.82	0.18	0.31	0	0.06	0.15	0.12	0.18	0.03	0.38	21.84	0.38	1.01	22.35	0	0		-9.77	9.9	0.73	62.69	107.09	860.35	423.25	1018.96	589.03	886.08	460.53	993.02	455
5.872	0	0.04	0.02	0.01	0.16	0.49	0.06	0.43	0.34	0.15	99.02	2.18	20.38	93.64	6.12	22.8	0	0.2	8.01	0.68	0.21	0.4	0	0.05	0.11	0.15	0.2	0.03	0.42	20.12	0.34	24.1	22.99	0	0		-7.98	8.55	1.02	63.77	103.24	866.4	424.92	1020.36	587.92	891.87	457.69	995.1	458.46
5.905	0	0.04	0.02	0.01	0.18	0.42	0.06	0.5	0.33	0.2	99	1.94	18.87	92.52	6.96	26.02	0	0.2	6.69	0.68	0.18	0.37	0	0.04	0.09	0.2	0.13	0.03	0.52	19.81	0.33	25.37	22.24	0	0		-4.1	9.42	0.78	65.41	98.25	871.95	426.12	1022.13	586.02	897.85	458.72	996.09	459.57
5.939	0	0.04	0.02	0.01	0.19	0.41	0.06	0.5	0.3	0.26	99	2.11	18.8	90.12	7.37	26.38	0	0.19	5.36	0.77	0.18	0.26	0	0.02	0.08	0.26	0.12	0.02	0.58	19.02	0.3	4.9	22.78	0	0		-7.01	10.95	2.62	64.24	99.01	874.12	425.8	1024.07	583.93	900.97	458.7	999.99	458.62
5.972	0	0.03	0.02	0.01	0.18	0.45	0.06	0.54	0.26	0.25	98.92	2.45	19.3	91.5	9.19	25.12	0	0.16	5.01	1.04	0.13	0.14	0	0.02	0.07	0.25	0.12	0.01	0.64	20.29	0.26	0.5	23.73	0	0		-5.88	10.12	1.34	64.2	98.58	877.49	424.52	1028.55	584.3	904.11	458.75	1002.67	456.55
6.005	0	0.03	0.02	0.01	0.18	0.56	0.06	0.51	0.22	0.24	98.89	3.14	20.85	93.24	11.19	23.7	0	0.16	5.66	0.95	0.12	0.08	0	0.01	0.06	0.24	0.1	0.01	0.65	18.26	0.22	0.02	25.33	0	0		-1.92	8.88	0.8	65.39	96.9	879.72	424.31	1032.44	587.01	907.59	459.95	1004.44	456.83
6.039	0	0.03	0.02	0.01	0.15	0.66	0.07	0.44	0.21	0.26	98.69	3.84	22.19	92.49	12.05	19.89	0	0.15	5.96	0.81	0.1	0.04	0	0.01	0.06	0.26	0.08	0.02	0.72	18.04	0.21	0.04	26.63	0	0		-1.73	9.44	1.56	65.86	95.69	883.02	425.1	1034.36	586.83	911.36	459.06	1007.05	458.42
6.072	0	0.03	0.02	0.01	0.17	0.59	0.07	0.49	0.19	0.22	98.82	3.46	21.28	94.39	11.95	21.53	0	0.19	5.44	0.53	0.09	0.03	0	0.01	0.06	0.22	0.05	0.02	0.73	18.56	0.19	0.02	25.96	0	0		-2.06	7.89	0.99	66.09	96.53	885.2	425.95	1035.18	586.21	911.99	459.63	1008.52	458.77
6.106	0	0.03	0.02	0.01	0.17	0.56	0.07	0.51	0.18	0.2	98.89	3.83	20.53	93.84	13.92	20.26	0	0.24	3.1	0.33	0.1	0.03	0	0.01	0.08	0.2	0.04	0.08	0.84	18.9	0.18	0.02	26.61	0	0		-2.76	8.39	0.9	65.92	99.5	886.74	425.98	1035.63	584.56	911.44	459.38	1010.94	458.68
6.139	0	0.03	0.01	0.01	0.17	0.62	0.07	0.53	0.2	0.17	98.75	4.3	21.46	96.02	14.4	20.67	0	0.24	3.67	0.24	0.09	0.03	0	0	0.11	0.17	0.04	0.14	0.86	19.25	0.2	0.01	27.36	0	0		-4.4	6.09	0.37	65.34	97.27	887.31	425.85	1034.59	582.75	911.89	458.52	1009.15	457.59
6.172	0	0.03	0.01	0.01	0.17	0.66	0.07	0.52	0.26	0.15	98.68	4.51	22.16	96.03	13.28	22.34	0	0.33	4.05	0.21	0.08	0.04	0	0.01	0.15	0.15	0.05	0.26	0.79	17.98	0.2	0.01	27.67	0	0		-3.75	6.07	1.21	65.6	100.61	888.55	424.06	1039.43	583.86	913.91	458.89	1014.49	456.5
6.206	0	0.03	0.01	0.01	0.18	0.79	0.06	0.57	0.3	0.13	98.41	5.56	23.95	95.85	12.75	25.03	0	0.48	4.61	0.16	0.09	0.04	0	0	0.16	0.13	0.05	0.3	0.9	17.76	0.17	0	29.05	0	0		-2.5	6.3	0.45	65.72	99.77	889.55	424.12	1041.53	585.89	915.29	459.29	1015.03	456.6
6.239	0	0.03	0.01	0.01	0.18	0.76	0.05	0.56	0.18	0.11	98.47	5.08	24.07	94.33	10.35	27.73	0	0.71	5.1	0.09	0.07	0.03	0	0	0.18	0.11	0.05	0.18	0.87	16.99	0.14	0	28.45	0	0		-2.41	7.94	0.64	65.5	98.32	889.63	424.25	1041.21	585.74	916.07	459.14	1014.36	456.77
6.272	0	0.03	0.01	0.01	0.22	0.63	0.05	0.68	0.17	0.08	98.65	4.11	22.54	95.22	9.22	32.67	0	1.09	4.29	0.06	0.05	0.03	0	0	0.17	0.08	0.03	0.07	0.85	17.28	0.12	0	27.07	0	0		-1.89	7.04	0.39	65.67	97.19	889.83	423.54	1042.55	586.44	917.22	459.13	1014.36	455.93
6.306	0	0.03	0.01	0.01	0.28	0.43	0.05	0.77	0.15	0.05	98.47	2.66	19.1	95.88	9.42	35.82	0	1.66	3.27	0.05	0.04	0.02	0	0	0.15	0.05	0.03	0.03	0.69	16.38	0.07	0	24.26	0	0		-1.92	6.27	0.29	65.51	100.12	890.71	422.7	1044.97	587.03	917.3	458.82	1017.37	455.45
6.339	0	0.03	0.01	0.01	0.33	0.38	0.05	0.92	0.13	0.05	98.15	2.34	17.74	97.9	10.25	39.21	0	2.25	2.49	0.05	0.03	0.02	0	0	0.13	0.05	0.03	0.02	0.62	16.07	0.06	0	23.44	0	0		-2.31	2.78	-0.3	65.38	100.29	891.65	423.01	1045.6	587	917.51	459.36	1017.71	455.19
6.373	0	0.03	0.01	0.01	0.41	0.32	0.05	1.17	0.08	0.03	97.65	1.83	15.79	97.7	11.44	42.04	0	2.76	2.3	0.05	0.02	0.03	0	0	0.08	0.03	0.02	0.02	0.51	17.4	0.05	0	21.9	0	0		-3.66	3.26	-0.75	64.95	100.9	892.77	423.54	1045.73	586.57	917.46	458.65	1018.31	455.67
6.406	0	0.03	0.01	0.01	0.53	0.3	0.05	1.59	0.06	0.02	96.83	2.21	15.1	95.87	12.99	45.74	0	4.44	2.2	0.04	0.02	0.03	0	0	0.06	0.02	0.01	0.02	0.43	17.77	0.04	0	21.6	0	0		-1.32	6.27	-0.5	66.09	98.95	892.47	423.76	1045.46	587.24	918.42	459.64	1017.3	456.02
6.439	0	0.03	0.01	0.01	0.58	0.32	0.06	1.73	0.04	0.02	96.54	2.21	15.12	97.53	14.6	45.78	0	5.62	2.69	0.03	0.03	0.04	0	0	0.04	0.02	0.01	0.01	0.4	17.03	0.03	0	21.74	0	0		-0.75	3.62	-2.2	66.3	99.85	892.11	423.32	1046.27	588	916.86	460.09	1016.6	455.61
6.473	0	0.03	0.01	0.01	0.6	0.26	0.06	1.43	0.04	0.02	97.15	2.21	13.54	97.75	13.3	45.89	0	6.01	3.34	0.03	0.04	0.05	0	0.01	0.04	0.02	0.01	0.02	0.3	13.13	0.03	0.01	19.73	0	0		-2.64	-3.15	-2.78	65.44	97.97	892.28	424.02	1046.54	588.52	917.54	460.74	1015.37	455.71
6.506	0	0.03	0.02	0.01	0.65	0.21	0.06	1.34	0.05	0.02	97.32	2.37	11.71	97.86	11.37	46.76	0	7.04	3.25	0.04	0.06	0.06	0	0.01	0.05	0.02	0.01	0.02	0.29	11.66	0.03	0	17.67	0	0		-4.24	2.88	-2.11	65.02	99	890.62	424.2	1043.47	587.17	915.24	460.35	1014.08	454.81
6.539	0	0.04	0.02	0.01	0.54	0.21	0.06	1	0.05	0.02	97.99	1.61	11.67	98.66	10.8	41.87	0	6.7	3.88	0.05	0.08	0.06	0	0.01	0.05	0.02	0.01	0.03	0.28	10.43	0.03	0	17.27	0	0		-3.55	0.5	-1.81	65.4	99.04	888.83	423.28	1042.03	586.8	913.78	459.29	1012.7	454.45
6.573	0	0.04	0.02	0.01	0.58	0.17	0.06	0.94	0.06	0.02	98.12	1.77	10.56	91.24	9.09	43.1	0	7.78	3.2	0.05	0.06	0.05	0	0.01	0.06	0.02	0.01	0.03	0.24	8.27	0.02	0	16.15	0	0		1.79	10.28	-2.48	67.52	99.36	885.15	422.88	1038.3	587.09	909.56	460.75	1008.71	454.29
6.606	0	0.05	0.02	0.01	0.4	0.18	0.06	0.59	0.06	0.02	98.82	0.99	11.44	96.02	7.12	35.26	0	6.96	3.53	0.06	0.05	0.06	0	0.01	0.06	0.02	0.02	0.03	0.23	7.65	0.02	0	16.46	0	0		0.9	6.08	-3.6	67.71	99.06	883.25	422.54	1036.04	586.11	906.77	460.76	1005.54	453.28
6.639	0	0.05	0.02	0.01	0.32	0.21	0.06	0.46	0.07	0.01	99.08	0.93	12.86	87.94	6.67	31.09	0	5.86	4.55	0.08	0.05	0.04	0	0.01	0.07	0.01	0.02	0.03	0.23	7.34	0.02	0	17.29	0	0		0.41	12.07	-1.7	66.92	98.86	877.62	420.56	1031.76	585.5	903.39	458.08	1002.08	452.29
6.673	0	0.05	0.03	0.01	0.27	0.19	0.06	0.35	0.08	0.01	99.31	0.79	12.09	92.26	5.35	27.31	0	4.76	4.86	0.1	0.05	0.04	0	0.01	0.08	0.01	0.02	0.04	0.22	6.76	0.02	0	16.18	0	0		-0.97	9.61	-2.79	66.37	98.59	873.75	420.76	1028.89	586.93	899.3	458.22	997.7	452.06
6.706	0	0.05	0.03	0.01	0.24	0.2	0.07	0.3	0.07	0.01	99.39	0.79	12.47	91.21	5.46	23.76	0	4.47	5.8	0.09	0.05	0.03	0	0.01	0.07	0.01	0.02	0.04	0.24	7.35	0.01	0	16.19	0	0		-0.7	10.3	-0.04	65.95	102.56	864.92	419.52	1021.01	586	891	456.31	993.5	452.88
6.74	0	0.06	0.04	0.01	0.23	0.17	0.07	0.28	0.05	0.01	99.44	0.72	11.16	98.02	5.53	21.41	0	4.76	4.51	0.08	0.05	0.01	0	0.01	0.05	0.01	0.02	0.03	0.23	7.23	0.01	0	15.47	0	0		-0.48	2.49	-1.03	66.49	99.6	863.64	419.86	1019.2	586.2	890.06	455.71	989.64	453.74
6.773	0	0.06	0.04	0.01	0.2	0.18	0.08	0.24	0.04	0.01	99.53	0.74	11.37	98.68	6.01	17.96	0	4.19	4.71	0.09	0.04	0.01	0	0.01	0.04	0.01	0.02	0.03	0.24	6.78	0.01	0	15.69	0	0		-1	0.43	-1.78	66.31	99.8	862.02	419.55	1017.74	586.06	887.83	456.22	987.56	452.38
6.806	0	0.06	0.04	0.01	0.18	0.19	0.08	0.21	0.04	0.01	99.57	0.76	11.72	98.79	5.58	16.52	0	3.62	4.73	0.09	0.04	0.01	0	0.01	0.04	0.01	0.02	0.02	0.26	6.7	0.01	0	15.92	0	0		-0.75	-0.01	-1.85	66.54	99.16	861.24	419.67	1016.7	585.93	887.19	456.28	986.29	452.59
6.84	0	0.06	0.04	0.01	0.16	0.19	0.08	0.18	0.05	0.01	99.62	0.79	12.07	98.67	5.19	13.98	0	2.92	4.73	0.1	0.03	0.01	0	0.01	0.05	0.01	0.02	0.02	0.31	6.34	0.02	0	16.17	0	0		-1.09	0.48	-1.61	66.22	100.42	860.4	419.59	1016.24	586.18	886.07	456.21	986.42	452.53
6.873	0	0.06	0.04	0.01	0.16	0.2	0.08	0.19	0.05	0.01	99.59	0.81	12.48	96.13	5.63	14.52	0	2.54	5.53	0.12	0.04	0.02	0	0.01	0.05	0.01	0.02	0.03	0.32	6.71	0.02	0	16.33	0	0		-1.17	5.94	-0.51	66	99.58	859.97	419.71	1014.88	585.64	886.53	455.5	986.07	452.67
6.906	0	0.06	0.04	0.01	0.16	0.23	0.08	0.18	0.07	0.01	99.54	0.84	13.54	98.54	5.41	14.4	0	2.53	7.25	0.12	0.03	0.03	0	0.01	0.07	0.01	0.02	0.06	0.3	6.07	0.02	0	16.61	0	0		-4.51	0.93	-0.36	64.88	99.69	861.14	420.33	1013.69	582.59	886.52	455.59	986.14	451.96
6.94	0	0.06	0.04	0.01	0.14	0.29	0.08	0.16	0.11	0.02	99.42	0.95	15.6	98.71	4.77	12.94	0	2	9.74	0.14	0.03	0.05	0	0.02	0.08	0.01	0.03	0.11	0.29	5.93	0.03	0	17.44	0	0		-3.86	0.32	1.99	65.09	104.63	863.33	419.22	1019.48	583.91	889.86	455.86	994.44	452.84
6.973	0	0.06	0.04	0.01	0.13	0.37	0.08	0.15	0.22	0.02	99.27	1.05	17.56	98.15	4.24	12.72	0	1.47	12.42	0.16	0.04	0.06	0	0.02	0.12	0.01	0.05	0.22	0.27	6.23	0.03	0	18.15	0	0		-3.79	2.16	1.14	64.47	107.35	866.51	421.12	1023.51	586.95	891.45	457.87	998.75	454.8
7.006	0	0.05	0.03	0.01	0.13	0.4	0.08	0.17	0.39	0.02	99.2	1.08	18.07	96.65	4.78	13.39	0	1.22	13.52	0.18	0.04	0.08	0	0.02	0.2	0.01	0.08	0.39	0.31	7.69	0.03	0	18.35	0	0		-3.17	5.19	3.02	65.37	106.93	871.64	425.98	1023.77	585.68	895.94	461.18	1002.86	460.39
7.04	0	0.05	0.03	0.01	0.12	0.39	0.07	0.17	0.31	0.02	99.22	1.26	18.29	98.73	3.81	12.43	0	1.02	10.8	0.17	0.07	0.12	0	0.02	0.25	0.01	0.13	0.31	0.38	9.58	0.04	0.01	19.46	0	0		-11.23	-0.22	1.71	62.63	106.26	879.12	430.56	1029.59	587.16	901.76	464.95	1007.98	461.77
7.073	0	0.05	0.03	0.01	0.13	0.37	0.06	0.19	0.29	0.02	99.27	1.31	18.03	98.33	3.31	15.57	0	0.94	9.24	0.18	0.09	0.19	0	0.02	0.29	0.01	0.19	0.26	0.43	10.29	0.05	0.02	19.74	0	0		-11.17	-1.63	0.87	62.3	107.5	883.73	432.34	1037.35	592.47	906.65	468.18	1014.04	463.31
7.107	0	0.05	0.03	0.01	0.12	0.34	0.06	0.19	0.34	0.02	99.33	1.46	17.64	98.79	2.74	14.46	0	0.75	6.23	0.2	0.17	0.48	0	0.02	0.34	0.01	0.29	0.11	0.57	12.31	0.07	0.01	20.47	0	0		-11.78	0	0.4	62.46	109.38	892.1	436.48	1045.83	596.13	913.81	473.26	1023	466.77
7.14	0	0.05	0.03	0.01	0.13	0.3	0.06	0.2	0.36	0.02	99.39	1.3	16.77	98.71	2.36	15.62	0	0.65	6	0.14	0.16	0.54	0	0.02	0.36	0.01	0.36	0.16	0.62	12.41	0.08	0.01	19.67	0	0		-8.5	0.31	1.61	63.85	107.29	901.74	439.79	1053.95	599.01	924.66	474.68	1031.92	472.02
7.173	0	0.05	0.03	0.01	0.12	0.3	0.06	0.2	0.31	0.02	99.39	1.27	16.86	98.73	1.91	15.58	0	0.6	6.36	0.12	0.16	0.76	0	0.02	0.31	0.01	0.37	0.16	0.62	12.5	0.08	0	19.51	0	0		-9.89	-0.22	1.18	63.86	106.85	912.2	442.8	1062.91	600.21	934.24	477.38	1041.04	474.15
7.207	0	0.05	0.03	0.01	0.13	0.28	0.06	0.2	0.3	0.03	99.44	1.17	16.15	98.32	1.89	17.28	0	0.63	6.19	0.1	0.17	1.03	0	0.03	0.3	0.01	0.39	0.27	0.68	11.68	0.09	0	18.94	0	0		-10.76	-1.64	1.32	63.15	104.44	920.05	444.49	1072.78	604.2	944.4	479.36	1048.77	475.75
7.24	0	0.05	0.03	0.01	0.14	0.26	0.06	0.2	0.41	0.03	99.48	1.05	15.45	98.44	1.55	17.94	0	0.71	6.3	0.12	0.16	1.5	0	0.03	0.31	0.02	0.38	0.41	0.69	11	0.09	0.01	18.2	0	0		-8.31	-1.29	-1.16	64.45	107.87	935.86	446.07	1088.63	606.96	956.5	481.84	1064.24	476.73
7.273	0	0.05	0.03	0.02	0.14	0.26	0.06	0.19	0.38	0.05	99.48	1.03	15.4	98.39	1.06	17.91	0	0.48	6.35	0.15	0.17	2.15	0	0.05	0.32	0.02	0.44	0.38	0.68	9.71	0.11	2.45	18.04	0	0		-2.15	1.43	0.92	66.88	104.67	938.41	446.8	1093.53	610.65	963.59	484.58	1068.14	479.55
7.307	0	0.05	0.03	0.02	0.15	0.24	0.06	0.21	0.47	0.07	99.53	0.97	14.63	98.14	1.11	21.1	0	0.37	5.66	0.16	0.16	2.59	0	0.07	0.35	0.04	0.45	0.47	0.75	9.48	0.13	14.02	17.62	0	0		-1.17	2.17	-1.43	67.16	110.4	949.85	445.93	1103.28	608.47	969.36	483.86	1079.59	477.82
7.34	0	0.05	0.03	0.02	0.14	0.26	0.06	0.19	0.39	0.08	99.49	1.04	15.36	97.94	1.08	19.45	0	0.27	6.17	0.2	0.18	4.05	0	0.08	0.39	0.05	0.55	0.35	0.78	9.1	0.13	1.85	18.09	0	0		-4.84	2.68	0.69	65.44	106.62	957.85	442.56	1116.74	609.82	983.79	481.06	1090.25	475.22
7.374	0	0.05	0.03	0.02	0.15	0.27	0.05	0.21	0.3	0.09	99.46	1.08	15.91	98.49	1.24	21.63	0.01	0.23	6.66	0.22	0.13	2.82	0	0.09	0.3	0.09	0.43	0.13	0.81	8.99	0.12	0.13	18.37	0	0		-5.38	1.1	-3.01	65.28	107.24	971.21	440.3	1131.08	609.91	994.33	479.39	1101.25	471.2
7.407	0	0.05	0.03	0.01	0.16	0.28	0.05	0.24	0.21	0.13	99.44	1.17	16.25	95.37	1.24	23.45	0.01	0.24	5.94	0.27	0.12	2.51	0	0.08	0.21	0.13	0.4	0.05	1	10.28	0.12	0.04	18.94	0	0		-7.12	-6.88	-2.57	64.31	109.41	978.54	438.04	1142.24	611.24	1002.58	476.99	1111.79	470.36
7.44	0	0.04	0.02	0.01	0.17	0.37	0.05	0.28	0.16	0.16	99.27	1.6	18.8	96.1	1.23	27.17	0.01	0.24	6.65	0.3	0.12	2.38	0	0.07	0.16	0.16	0.4	0.02	1.02	10.47	0.12	0.02	21.04	0	0		-6.27	-5.98	-1.04	64.22	112.76	982.78	435.22	1149.51	611.64	1007.91	474.82	1120.5	468.71
7.474	0	0.04	0.02	0.01	0.21	0.37	0.04	0.39	0.13	0.3	99.21	1.7	18.87	94.87	1.36	34.55	0.01	0.28	5.94	0.3	0.09	1.63	0	0.08	0.12	0.3	0.33	0.01	1.39	11.01	0.13	0.01	21.4	0	0		-5.86	-7.41	-1.44	64.34	110.91	987.7	432.52	1156.82	611.82	1014.64	473.2	1125.31	465.93
7.507	0	0.03	0.01	0.01	0.26	0.46	0.03	0.52	0.11	0.39	98.96	2.26	20.88	96.14	1.84	41.21	0	0.25	6.29	0.26	0.06	1.24	0	0.07	0.1	0.39	0.28	0.01	1.47	10.72	0.11	0.01	23.23	0	0		-7.77	-5.92	0.6	63.76	112.08	989.03	431.23	1158.81	610.62	1017.4	469.84	1129.42	466.2
7.54	0	0.03	0.01	0.01	0.29	0.62	0.03	0.66	0.11	0.45	98.67	3.18	23.55	94.35	2.29	46.12	0	0.35	7.31	0.2	0.05	0.83	0	0.07	0.08	0.45	0.24	0.01	1.42	11	0.11	0.01	25.42	0	0		-8.02	-7.93	0.27	63.72	111.06	992.54	430.28	1163.46	610.71	1021.71	470.06	1132.64	464.65
7.574	0	0.02	0.01	0.01	0.29	0.85	0.03	0.74	0.09	0.66	98.3	4.89	26.42	96.79	3.17	48.2	0	0.43	7.55	0.2	0.03	0.45	0	0.06	0.05	0.66	0.2	0.01	1.47	10.77	0.09	0	28.2	0	0		-7.43	-4.98	0.17	64.02	111.29	994.79	429.58	1164.73	609.35	1023.3	468.6	1134.5	464.24
7.607	0	0.02	0.01	0.01	0.38	1.02	0.03	1.15	0.08	0.73	97.7	6.26	27.75	98.75	4.94	55.71	0	0.7	7.5	0.15	0.03	0.32	0	0.05	0.03	0.73	0.15	0.01	1.54	11.73	0.08	0	29.82	0	0		-4.85	0.17	-2.27	64.57	107.75	996.92	429.69	1166.44	610.6	1025.13	469.56	1132.69	463.35
7.64	0	0.02	0	0.01	0.48	1.24	0.02	1.72	0.07	0.94	96.56	8.87	29.36	97.12	6.51	62.72	0	1.13	6.82	0.13	0.05	0.35	0	0.04	0.03	0.94	0.15	0.01	1.62	12.52	0.07	0	31.93	0	0		-4.39	4.41	-2.58	64.51	108.06	996.9	428.78	1167.15	610.49	1025.12	469.06	1132.99	462.53
7.674	0	0.01	0	0.01	0.46	2.1	0.02	2.11	0.06	1.44	95.78	16.96	33.82	97.32	9.6	62.68	0	1.41	6.76	0.16	0.05	0.37	0	0.03	0.03	1.44	0.13	0.01	1.93	14.2	0.06	0	36.78	0	0		0.26	4.04	-1.15	66.34	106.38	995.12	429.88	1164.67	611.9	1024.97	469.28	1131.31	466.27
7.707	0	0.01	0	0.01	0.67	2.23	0.02	3.43	0.06	1.43	93.14	18.96	33.58	95.83	13.89	70.14	0	2.02	6.22	0.16	0.05	0.43	0	0.03	0.03	1.43	0.1	0	2.13	13.86	0.06	0	37.63	0	0		-2.06	6.32	-1.71	65.49	108.4	993.79	431.12	1162.2	610.9	1021.6	470.41	1129.93	466.54
7.741	0	0.01	0	0	0.72	5.16	0.02	5.19	0.05	2.01	89.62	41.24	40.51	96.35	19.07	72.92	0	2.81	8.05	0.16	0.03	0.67	0	0.03	0.03	2.01	0.1	0	2.49	15.49	0.05	0	44.46	0	0		-0.57	5.64	-2.62	66.26	106.6	990.37	432.02	1159.21	612.31	1018.57	471.95	1125.09	467.89
7.774	0	0.01	0	0	0.67	7.24	0.02	5.63	0.05	2.26	85.51	55.34	43.49	98.1	21.56	70.52	0	3.69	7.47	0.18	0.04	0.59	0	0.02	0.03	2.26	0.1	0	2.55	16.55	0.05	0	48	0	0		0.23	2.28	-3.13	67.05	107.31	986.43	433.37	1155.33	613.77	1013.84	474.16	1121.03	468.93
7.807	0	0.01	0	0	0.86	7.35	0.03	7.02	0.05	2.43	85.31	54.78	42.32	98.44	27.44	70.42	0	5.11	8.02	0.24	0.05	0.84	0	0.03	0.03	2.43	0.09	0.01	2.59	15.02	0.05	0.02	47.86	0	0		0.75	1.28	-3.17	67.51	107.09	980.39	434.69	1148.52	614.76	1007.53	475.91	1114.42	469.33
7.841	0	0.01	0	0	0.78	10.18	0.03	7.19	0.04	2.38	79.64	66.64	45.8	98.57	26.83	69.19	0	6.79	8.19	0.25	0.07	1.04	0	0.02	0.03	2.38	0.07	0.01	2.54	15.81	0.04	0	50.97	0	0		-1.31	0.84	-2.89	66.67	110.52	970.52	432.94	1138.4	611.44	995.9	473.49	1106.29	468.1
7.874	0	0.01	0	0	0.6	9.7	0.02	4.8	0.05	2.39	80.61	63.38	46.04	97.62	22.76	64.43	0	6.82	8.99	0.26	0.12	0.96	0	0.03	0.05	2.39	0.06	0.01	2.48	14.3	0.04	0	50.08	0	0		-2.15	3.43	-0.9	66.03	111.46	956.32	430.13	1123.97	608.75	982.8	468.92	1094.22	466.04
7.907	0	0.01	0	0	0.45	13	0.03	3.31	0.08	2.48	74	68.41	49.04	98.33	21.56	59.29	0	6.17	12.08	0.34	0.18	1.35	0	0.04	0.08	2.48	0.06	0.01	2.32	11.96	0.03	0.01	51.47	0	0		-0.84	1.62	0.41	66.83	110.86	945.79	427.9	1111.57	605.04	972.71	465.54	1083.57	464.5
7.941	0	0.01	0	0	0.33	15.27	0.02	2.03	0.14	2.46	69.45	67.96	51.75	98.65	15.18	57.38	0	5.51	15.64	0.27	0.16	1.1	0	0.06	0.14	2.46	0.07	0.02	2.05	8.95	0.03	0.01	51.34	0	0		-4.03	-0.55	2.26	65.7	109.21	933.69	424.6	1097.66	598.94	962.07	459.97	1071.27	461.45
7.974	0	0.01	0	0	0.21	18.68	0.02	1.13	0.2	2.33	62.63	68.5	54.56	98.59	10.58	50.24	0	3.64	19.62	0.26	0.15	1.1	0	0.07	0.2	2.33	0.08	0.02	1.69	8.23	0.03	0.02	51.5	0	0		-4.17	-0.76	3.13	66.47	105.75	925.02	421.49	1084.49	590.58	953.56	455.94	1059.29	457.66
8.007	0	0.01	0	0	0.14	21.2	0.02	0.65	0.26	2.32	57.6	70.37	56.66	97.64	6.82	43.51	0	2.47	21.33	0.24	0.11	0.98	0	0.09	0.26	2.32	0.08	0.03	1.37	6.58	0.02	0.08	52.05	0	0		-1.87	3.38	0.03	67.01	106.77	916.66	418.81	1076.41	588.78	942.34	454.7	1049.12	454.54
8.041	0	0.01	0	0	0.13	20.63	0.02	0.58	0.35	2.21	58.73	68.8	56.67	96.91	4.96	44.84	0	2.09	21.63	0.23	0.07	0.7	0	0.15	0.35	2.21	0.08	0.04	1.09	4.67	0.02	0.06	51.59	0	0		-0.43	4.78	-0.13	67.54	104.42	908.3	415.85	1068.1	586.52	935.1	452.01	1039.52	451.6
8.074	0	0.01	0	0	0.11	22.79	0.02	0.46	0.44	2.13	54.42	72.68	58.14	95.24	3.67	41.76	0	1.53	21.57	0.22	0.05	0.53	0	0.17	0.44	2.13	0.1	0.04	0.87	3.89	0.02	0.04	52.76	0	0		-1.41	7.02	1.25	67.29	103.52	900.36	413.08	1058.76	582.6	928.06	447.92	1031.58	448.64
8.108	0	0.01	0	0	0.11	26.12	0.01	0.49	0.46	2.15	48.88	76.27	59.79	96.99	3.26	45.13	0	1.38	22.43	0.25	0.03	0.26	0	0.32	0.46	2.15	0.1	0.03	0.61	2.53	0.02	0.02	53.93	0	0		-0.05	-4.64	1.68	68.11	99.67	894.33	410.19	1052.15	579.14	923.81	446.1	1023.48	445.05
8.141	0	0.01	0	0	0.11	29.95	0.01	0.52	0.5	1.93	45.05	81.86	61.69	97.77	3.02	47.91	0	1.26	21.63	0.28	0.02	0.18	0	0.5	0.45	1.93	0.11	0.03	0.47	1.84	0.02	0.02	56.04	0	0		-2.08	3.1	0.11	67.24	102.63	888.37	408.57	1045.83	576.35	915.07	443.57	1017.7	443.82
8.174	0	0.01	0	0	0.13	30.37	0.01	0.62	0.61	1.83	44.63	83.15	61.95	96.69	2.88	51.87	0	1.51	20.88	0.28	0.02	0.14	0	0.61	0.49	1.83	0.11	0.04	0.43	1.71	0.02	0.01	56.6	0	0		-0.1	5.13	-0.73	68.14	101.32	883.09	406.72	1040.78	575.57	909.95	443.04	1011.26	441.09
8.208	0	0.01	0	0	0.14	31.77	0.01	0.72	1.12	1.97	43.23	85.72	62.56	96.21	2.9	56	0	1.73	19.63	0.33	0.02	0.13	0	1.12	0.44	1.97	0.1	0.03	0.27	1.07	0.02	0.03	57.82	0	0		0.42	5.83	0.03	68.47	100.17	879.35	407.88	1034.82	574.69	906.29	443.7	1006.44	441.73
8.241	0	0.01	0	0	0.15	31.97	0.01	0.76	1.31	2.01	43.03	85.72	62.57	91.78	2.87	57.24	0	1.79	19.8	0.49	0.02	0.13	0	1.31	0.43	2.01	0.1	0.04	0.26	1.05	0.02	1.13	57.82	0	0		3.37	9.93	1.79	69.94	98.3	876.12	408.71	1029.79	573.77	904.52	444.14	1002.82	443.82
8.274	0	0.01	0	0	0.15	26.56	0.01	0.68	1.74	2.08	48.44	81.79	59.98	97.81	3.24	54.62	0	1.82	18.73	0.63	0.03	0.15	0	1.74	0.47	2.08	0.09	0.06	0.22	0.83	0.02	4.19	56.01	0	0		3.33	3.01	2.01	70.51	96.14	875.42	409.99	1027.3	573.86	904.04	443.65	1000.16	445.26
8.308	0	0.01	0	0	0.13	21.45	0.01	0.55	2.63	1.86	57.1	77.46	57.13	96.09	3.66	49.19	0	1.64	17.06	0.82	0.03	0.14	0	2.63	0.44	1.86	0.09	0.06	0.18	0.66	0.01	4	54.35	0	0		3.44	5.99	1.31	70.43	97.2	873.88	409.8	1026.05	573.41	901.65	443.58	998.83	445.8
8.341	0	0.01	0	0	0.12	18.89	0.02	0.44	2.75	1.78	62.23	72.54	55.44	94.06	4.08	43.83	0	1.44	17.47	1.38	0.04	0.22	0	2.75	0.47	1.78	0.1	0.07	0.2	0.73	0.01	1.41	52.71	0	0		5.01	8.19	0.31	70.63	99.64	872.66	410.74	1024.7	574.61	898.4	446.44	998.04	445.16
8.375	0	0.01	0	0	0.08	24.03	0.02	0.33	3.02	2.01	51.95	79.42	58	94.17	4.9	36.47	0	1	18.23	2.01	0.05	0.18	0	3.02	0.46	1.46	0.1	0.04	0.17	0.73	0.01	1.05	55.07	0	0		4.47	8.09	0.98	70.25	98.6	871.58	411.24	1023.56	574.3	898.34	447.62	996.91	445.3
8.408	0	0.01	0	0	0.08	28.83	0.02	0.32	2.81	2.81	46.17	81.07	59.53	96.08	7.4	32.75	0	0.89	21.31	3.59	0.06	0.18	0	2.81	0.48	1.18	0.1	0.04	0.17	0.93	0.02	0.51	55.72	0	0		-0.58	6.01	3.49	67.92	97.93	871.38	410.69	1023.66	573.1	900.49	444.17	998.4	445.94
8.441	0	0.01	0	0	0.08	36.08	0.03	0.32	2.58	2.58	38.92	82.81	61.68	93.34	10.03	30.67	0	0.65	25.73	5.33	0.06	0.16	0	2.58	0.5	0.95	0.11	0.03	0.19	1.16	0.02	0.31	56.45	0	0		0.71	8.8	3.05	68.18	99.18	872.79	410.45	1025.27	572.63	901.11	445.62	1000.3	445.22
8.475	0	0.01	0	0	0.08	40.29	0.03	0.37	2.47	2.47	34.71	85.61	62.22	94.41	15.25	28.44	0	0.52	26.28	6.72	0.05	0.08	0	2.47	0.63	0.73	0.11	0.04	0.19	1.43	0.02	0.14	57.76	0	0		-2.04	7.87	2.99	66.77	100.82	875.3	409.2	1030.25	573.38	904	444.65	1004.82	443.83
8.508	0	0.01	0	0	0.11	38.66	0.05	0.52	2.07	2.07	36.34	86.16	60.14	97.83	23.47	28.11	0	0.54	24.53	5.89	0.05	0.08	0	2.07	0.71	0.53	0.1	0.06	0.21	1.61	0.02	0.19	58.04	0	0		-1.37	2.97	0.43	67.14	93.75	879.14	409.77	1032.77	574.54	908.68	444.89	1002.4	442.53
8.541	0	0.01	0	0	0.12	41.41	0.06	0.65	2	2	33.59	87.75	59.9	93.02	29.5	27.44	0	0.55	24.83	7.22	0.04	0.09	0	2	0.82	0.45	0.12	0.1	0.21	1.65	0.02	0.08	58.92	0	0		-0.18	9.05	3.36	67.59	99.49	881.86	409.4	1035.94	573.1	911.08	444.65	1010.57	444.5
8.575	0	0.01	0	0	0.17	41.96	0.07	0.96	1.88	1.88	33.04	88.07	58.99	94.36	34.71	31.33	0	0.62	24.86	7.4	0.04	0.12	0	1.88	1.1	0.3	0.11	0.12	0.27	2.04	0.02	0.13	59.11	0	0		-2.26	7.91	3.74	66.65	98.25	883.81	408.86	1038.67	572.78	914.28	444.3	1012.53	443.46
8.608	0	0.01	0	0	0.28	35.8	0.09	1.81	1.53	1.53	39.2	86.54	55.37	93.48	42.28	38.92	0	0.75	21.98	5.08	0.03	0.07	0	1.53	1.06	0.23	0.09	0.11	0.27	2.15	0.03	0.12	58.24	0	0		-1.86	8.69	2.9	66.59	95.51	886.12	408.41	1039.86	572.34	916.73	442.76	1012.24	442.71
8.641	0	0	0	0	0.5	29.89	0.11	3.4	1.42	1.42	45.11	81.95	51.44	95.75	48.98	47.29	0	0.92	21.51	3.59	0.02	0.05	0	1.42	1.33	0.15	0.09	0.13	0.27	2.47	0.03	0.04	56.08	0	0		0.01	6.43	2.35	67.96	100.6	891.48	407.81	1046.62	572.63	919.87	444.31	1020.44	442.17
8.675	0	0	0	0	0.65	21	0.1	4.25	1.49	1	57.99	75.03	47.51	89.63	48.63	52.37	0	1.02	18.23	2.12	0.01	0.02	0	1	1.49	0.09	0.09	0.13	0.28	3.21	0.03	0.06	53.51	0	0		-0.48	11.22	3.16	67.24	96.57	891.9	408.49	1046.19	572.38	922.53	444.44	1019.1	442.76
8.708	0	0	0	0	0.65	19.46	0.1	4.24	1.72	0.99	61.09	73.65	46.91	94.64	47.4	53.47	0	1.12	17.43	1.57	0.01	0.01	0	0.99	1.72	0.07	0.09	0.14	0.25	3.17	0.03	0.04	53.06	0	0		-0.73	7.65	1.74	67.41	100.39	895.51	408.05	1052.67	575.1	924.58	445.25	1024.91	442.07
8.742	0	0	0	0	0.66	22.91	0.1	4.38	1.51	0.66	54.19	71.21	48.51	95.06	47.04	53.19	0	1.31	22.58	1.59	0.01	0.01	0	0.66	1.51	0.04	0.1	0.13	0.25	4.45	0.04	0.04	52.3	0	0		-0.71	7.22	1.66	67.45	102.12	898.12	408.94	1055.49	575.95	926.36	446.47	1028.42	442.98
8.775	0	0.01	0	0	0.45	26.85	0.09	3.07	1.13	0.41	48.15	75.78	51.51	97.88	42.67	47.14	0	1.38	23.43	1.79	0.01	0.01	0	0.41	1.13	0.02	0.1	0.09	0.26	5.99	0.04	0.07	53.76	0	0		-0.09	2.84	0.25	67.95	105.84	901.49	409.2	1060	577.13	927.3	448.83	1032.94	442.33
8.808	0	0.01	0	0	0.45	27.35	0.1	3.18	0.9	0.36	47.65	74.74	51.28	95.76	44.59	45.3	0	1.37	24.56	1.67	0.02	0.03	0	0.36	0.9	0.02	0.09	0.06	0.26	6.79	0.04	0.04	53.42	0	0		2.12	6.41	1.19	68.67	102.89	902.87	409.98	1062.19	579.88	931.32	448.61	1034.14	444.71
8.842	0	0.01	0	0	0.3	35.02	0.1	2.47	0.77	0.24	39.98	83.78	54.81	97.99	44.61	36.17	0	1.3	24.05	1.94	0.03	0.02	0	0.24	0.77	0.01	0.08	0.05	0.23	9.74	0.06	0.03	56.88	0	0		-1.32	2.56	0.16	67.15	104.33	906.21	410.31	1066.7	580.53	933.7	449.9	1037.83	443.46
8.875	0	0.01	0	0	0.22	28.31	0.11	1.66	0.78	0.23	46.69	80.96	52.4	97.83	43.69	26.75	0	1.26	20.96	2.26	0.04	0.03	0	0.23	0.78	0.01	0.09	0.06	0.24	10.33	0.06	0.02	55.67	0	0		0.61	2.95	-0.09	67.95	103.84	908.7	411.54	1069.91	583.07	936.61	451.78	1040.23	445
8.908	0	0.01	0	0	0.12	22.29	0.08	0.81	0.64	0.19	55.43	79.85	51.97	97.29	34.1	18.08	0	1.34	16.18	2.08	0.05	0.03	0	0.19	0.64	0.01	0.09	0.07	0.23	11.22	0.08	0.01	55.23	0	0		2.41	4.1	0.81	68.6	102.09	910.77	411.53	1072.67	584.65	940.58	450.93	1042.57	446.43
8.942	0	0.01	0	0	0.1	16.62	0.09	0.6	0.59	0.16	66.75	75.4	49.28	96.83	32.4	13	0	1.22	12.91	2.25	0.05	0.03	0	0.16	0.59	0.01	0.09	0.08	0.21	10.88	0.08	0.03	53.63	0	0		1.18	4.91	0.68	67.88	101.12	913.71	411.76	1076.43	585.42	944.35	451.59	1045.33	446.13
8.975	0	0.01	0	0	0.08	15.55	0.07	0.43	0.42	0.13	68.91	74.6	49.8	98.28	27.02	9.37	0	1.12	12.02	2.12	0.07	0.04	0	0.13	0.42	0.01	0.08	0.07	0.22	11.82	0.08	0.01	53.37	0	0		0.4	1.78	0.13	67.89	103.42	917.96	412.73	1080.72	586.01	947.01	453.11	1050.23	446.55
9.008	0	0.01	0	0	0.07	12.74	0.08	0.41	0.38	0.11	74.52	68.73	47.65	96.79	27.14	7.08	0	1.08	11.48	1.77	0.08	0.05	0	0.11	0.38	0.01	0.07	0.05	0.26	12.9	0.08	0.02	51.57	0	0		1.01	4.96	0.19	67.78	100.77	918.81	412.96	1082.11	587.72	949.53	452.43	1050.17	447.41
9.042	0	0.02	0	0	0.07	11	0.08	0.42	0.4	0.07	78	61.27	46.3	95.61	25.46	6.05	0	1.08	12.58	1.34	0.11	0.05	0	0.07	0.4	0.01	0.07	0.05	0.28	16.05	0.09	0.01	49.52	0	0		-0.84	6.6	-0.04	66.91	100.33	920.51	413.92	1083.41	588.26	951.08	452.3	1051.32	448.11
9.075	0	0.02	0	0	0.07	10.71	0.07	0.43	0.25	0.06	78.59	57.51	46.39	94.63	23.05	6.41	0	0.93	13.95	1.23	0.14	0.05	0	0.06	0.25	0.01	0.05	0.03	0.38	19.06	0.1	0.02	48.55	0	0		-0.98	7.65	0.23	66.94	99.02	921.01	414.26	1082.89	588.34	951.91	450.33	1050.93	449.54
9.109	0	0.02	0	0	0.06	11.94	0.06	0.47	0.2	0.05	76.12	57.41	48.22	96.6	18.74	6.2	0	0.79	16.17	1.08	0.16	0.08	0	0.05	0.2	0.02	0.06	0.02	0.47	25.59	0.12	0.02	48.52	0	0		1.35	5.27	-0.96	68.34	100.01	921.2	416.42	1081.06	588.52	949.66	453.98	1049.61	450.49
9.142	0	0.02	0	0	0.05	10.01	0.05	0.45	0.17	0.04	79.97	53.07	47.48	97.32	14.2	6.72	0	0.67	14.84	1.08	0.14	0.1	0	0.04	0.17	0.02	0.06	0.03	0.53	28.86	0.15	0.01	47.43	0	0		2.5	4.03	-1.24	69.24	99.94	919.57	417.94	1077.53	587.93	946.91	455.91	1046.75	451.48
9.175	0	0.02	0	0	0.05	9.93	0.04	0.4	0.17	0.04	80.13	52.79	48.01	96.48	11.36	8.49	0	0.62	14.82	1.26	0.1	0.16	0	0.04	0.17	0.02	0.06	0.03	0.54	27.27	0.15	0.01	47.36	0	0		3	5.45	-2.06	69.54	100.48	917.95	419.39	1074.21	587.52	943.57	457.65	1043.9	452.17
9.209	0	0.02	0	0	0.05	9.21	0.04	0.41	0.16	0.03	81.59	50.41	48.1	96.22	7.41	8.96	0	0.62	14.51	1.12	0.06	0.2	0	0.03	0.16	0.02	0.08	0.09	0.67	31.04	0.15	0	46.77	0	0		2.12	5.82	-1.52	69.29	101.17	914.62	420.83	1069.27	586.59	939.5	458.75	1040.52	453.29
9.242	0	0.02	0	0	0.05	9.23	0.03	0.34	0.18	0.04	81.54	50.91	48.67	96.23	4.91	10.41	0	0.62	14.31	1.06	0.05	0.22	0	0.04	0.18	0.02	0.11	0.13	0.63	27.6	0.13	0	46.89	0	0		1.89	5.81	-1.44	69.38	98.17	911.42	421.54	1065	586.51	937.36	458.66	1035.42	453.87
9.275	0	0.02	0	0.01	0.05	10.21	0.03	0.3	0.2	0.04	79.59	48.09	49.76	94.48	2.88	12.49	0	0.54	17.66	1.02	0.05	0.25	0	0.04	0.2	0.02	0.15	0.19	0.67	24.51	0.12	0.01	46.19	0	0		2.66	7.8	-0.6	69.74	99.06	906.4	422.53	1059.7	587.43	932.38	458.74	1031.4	455.89
9.309	0	0.02	0	0.01	0.05	10.07	0.03	0.28	0.25	0.04	79.86	46.51	49.74	93.16	1.93	13.86	0	0.44	18.18	1.01	0.06	0.2	0	0.04	0.22	0.03	0.2	0.25	0.63	22.97	0.11	0.01	45.8	0	0		-0.5	8.95	1.72	67.93	101.98	898.01	424	1051.9	588.02	924.64	459.01	1026.62	458.55
9.342	0	0.02	0	0.01	0.04	10.42	0.03	0.25	0.33	0.04	79.15	46.88	50.12	93.14	1.37	11.53	0	0.43	18.67	0.92	0.08	0.16	0	0.04	0.33	0.03	0.36	0.32	0.62	22.93	0.11	0.01	45.89	0	0		0.02	8.96	2.17	67.76	103.31	888.23	425.87	1042.53	590.21	914.76	460.85	1018.07	461.08
9.376	0	0.02	0	0.01	0.05	6.89	0.03	0.24	0.74	0.05	86.22	42.82	46.43	94.27	1.17	12.16	0	0.49	12.7	0.79	0.07	0.11	0	0.05	0.45	0.03	0.54	0.74	0.68	21.38	0.11	0.01	44.87	0	0		0.97	7.99	0.48	68.59	102.46	881.9	428.11	1035.13	592.19	906.94	463.31	1009.4	462.25
9.409	0	0.03	0.01	0.01	0.05	5.88	0.03	0.25	1.05	0.05	88.24	38.36	44.75	96.51	1.4	12.62	0	0.52	11.97	0.65	0.07	0.09	0	0.05	0.62	0.03	0.73	1.05	0.61	21.55	0.1	0.02	43.72	0	0		-3.86	5.4	4.76	66.1	101.19	863.18	431.42	1016.18	593.3	892.1	463.73	993.21	467.58
9.442	0	0.03	0.01	0.01	0.05	4.51	0.03	0.24	1.54	0.06	90.97	32	42.05	95.15	1.83	11.24	0	0.47	10.48	0.58	0.06	0.08	0	0.06	0.77	0.03	0.93	1.54	0.51	21.42	0.1	0.01	41.98	0	0		2.71	7.12	4.12	69.31	103.07	854.2	434.89	1006.55	597.28	881.43	468.56	984.44	472.06
9.476	0	0.03	0.01	0.01	0.05	3.25	0.04	0.21	2.82	0.07	93.51	23.21	38.39	97.43	2.51	9.94	0	0.41	9.86	0.62	0.08	0.09	0	0.07	1.01	0.03	0.89	2.82	0.43	19.59	0.11	0.04	39.22	0	0		-8.48	3.82	6.4	64.49	103.7	837.64	438.54	990.13	598.28	866.48	468.56	969.94	475.69
9.509	0	0.03	0.01	0.01	0.06	2.89	0.04	0.2	3.73	0.08	94.22	18.68	36.64	93.96	3.55	9.23	0	0.37	11.12	0.69	0.14	0.11	0	0.08	1.18	0.03	0.72	3.73	0.35	17.81	0.12	0.01	37.51	0	0		-2.39	8.28	5.8	66.71	101.82	823.39	441.54	975.45	602.85	852.52	472.27	954.08	479.51
9.542	0	0.03	0.01	0.01	0.06	2.76	0.04	0.19	3.9	0.09	94.48	16.41	35.97	97.34	3.66	8.81	0	0.36	12.21	0.8	0.18	0.22	0	0.09	1.27	0.03	0.69	3.9	0.32	16.79	0.11	0.01	36.54	0	0		-2.39	4	3.55	67.21	105.1	812.77	441.61	964.21	602.42	838.06	473.33	943.06	477.9
9.576	0	0.04	0.01	0.01	0.07	2.66	0.05	0.18	4.16	0.12	94.69	13.51	34.84	98.11	5.3	9.39	0	0.38	14.3	1.01	0.27	0.29	0	0.12	1.54	0.02	0.61	4.16	0.21	12.91	0.1	0.01	35.12	0	0		-4.27	2.25	5.95	66.18	106.36	792.19	438.6	945.6	600.31	819.9	469.14	925.96	477
9.609	0	0.03	0.01	0.01	0.07	2.45	0.05	0.19	2.07	0.12	95.1	11.85	34.34	95.66	5.83	11.3	0	0.41	14.68	1.1	0.28	0.42	0	0.12	1.56	0.02	0.5	2.07	0.2	12.22	0.09	0.01	34.18	0	0		-1.76	6.54	2.18	67.16	104.87	781.39	439.29	934.17	601.91	806.38	472.1	911.21	475.1
9.642	0	0.03	0.01	0.01	0.11	1.31	0.06	0.23	1.34	0.14	97.38	6.35	28.22	95.69	9.08	14.75	0	0.4	11.84	1.05	0.2	0.29	0	0.14	1.34	0.02	0.24	1.01	0.16	10.05	0.07	0.02	29.92	0	0		-2.05	6.5	2.6	66.93	104.13	766.5	440.23	919.59	602.92	792.34	473.73	896.45	475.55
9.676	0	0.04	0.02	0.01	0.11	1.2	0.07	0.22	1.23	0.16	97.6	5.21	27.35	96.81	9.08	15.12	0	0.38	12.84	1.35	0.22	0.25	0	0.16	1.23	0.02	0.16	0.64	0.13	8.86	0.05	0.01	28.61	0	0		1.2	4.94	2.77	67.97	105.92	752.3	439.75	906.43	604.39	777.9	473.31	883.78	476.55
9.709	0	0.03	0.01	0.01	0.12	1.08	0.07	0.24	1.12	0.15	97.84	5.05	26.46	96.93	9.64	17	0	0.37	11.36	1.46	0.21	0.23	0	0.15	1.12	0.02	0.11	0.46	0.14	8.63	0.05	0.01	28.41	0	0		0.3	4.74	0.72	67.62	104.81	742.89	438.51	898.7	604.54	768.19	473.19	872.99	474.78
9.743	0	0.04	0.02	0.01	0.15	0.89	0.07	0.3	0.92	0.17	98.21	3.39	24.52	95.55	9.29	21.21	0	0.39	13.06	1.38	0.2	0.18	0	0.17	0.92	0.03	0.09	0.62	0.13	9.47	0.06	0	25.83	0	0		1.16	6.67	0.88	68.01	103.67	736.56	439.88	891.42	605.48	762.1	475.65	865.77	474.53
9.776	0	0.04	0.02	0.01	0.15	0.78	0.07	0.28	0.97	0.2	98.45	2.73	23.34	95.09	8.04	21.4	0	0.38	13.28	1.18	0.17	0.16	0	0.2	0.97	0.03	0.1	0.92	0.12	9.48	0.07	0	24.43	0	0		-0.58	7.18	-0.92	67.3	102.97	729.94	439.78	883.91	603.69	753.97	475.36	856.93	473.9
9.809	0	0.04	0.02	0.01	0.16	0.74	0.07	0.3	1.45	0.24	98.51	2.97	22.67	96.13	9.71	21.89	0	0.37	11.46	0.97	0.12	0.11	0	0.24	1.03	0.03	0.11	1.45	0.11	8.39	0.07	0.01	24.98	0	0		-0.35	5.93	0	68.24	101.83	729.51	443.28	878.44	601.99	752.32	477.46	854.14	476.51
9.843	0	0.04	0.02	0.01	0.19	0.51	0.07	0.3	1.5	0.34	98.98	1.8	19.41	94.81	8.17	24.45	0	0.39	11.09	0.98	0.13	0.14	0	0.34	0.97	0.03	0.12	1.5	0.1	7.64	0.08	0.09	21.77	0	0		-4.85	7.48	-0.25	65.9	99.92	720.24	441.94	869.16	599.91	743.83	475.2	843.75	474.24
9.876	0	0.04	0.02	0.01	0.19	0.51	0.07	0.31	2.3	0.39	98.98	1.76	19.18	95.7	7.86	25.09	0	0.38	11.27	1.04	0.14	0.14	0	0.39	1.19	0.03	0.13	2.3	0.1	7.87	0.09	0.04	21.64	0	0		-1.22	6.49	-0.3	67.83	101.24	720.26	442.3	868.88	599.54	742.98	475.48	844.21	477.07
9.909	0	0.04	0.02	0.01	0.17	0.4	0.07	0.26	2.06	0.41	99.2	1.5	17.48	96.64	6.58	22.85	0	0.39	9.1	1.09	0.12	0.11	0	0.41	1.43	0.03	0.19	2.06	0.08	7.41	0.09	0.03	20.65	0	0		-0.55	5.21	0.37	67.9	100.27	719.31	442.89	867.29	600.45	742.71	476.18	842.97	476.63
9.943	0	0.04	0.02	0.01	0.18	0.37	0.07	0.26	1.48	0.44	99.26	1.35	16.68	95.14	7.32	22.98	0	0.39	9.03	1.13	0.12	0.09	0	0.44	1.48	0.03	0.2	1.37	0.08	6.69	0.09	0.05	19.96	0	0		-0.48	7.12	1.23	67.25	102.22	718.32	441.2	869.6	602.84	743.1	474.97	845.32	475.46
9.976	0	0.04	0.02	0.01	0.19	0.34	0.07	0.28	1.36	0.43	99.31	1.27	16.18	90.22	6.98	24.09	0	0.39	8.61	1.11	0.08	0.06	0	0.43	1.36	0.03	0.22	1.21	0.07	7.14	0.08	0.12	19.51	0	0		-3.81	10.89	3.61	65.39	104.12	719.53	440.72	872.66	602.93	746.33	473.17	850.39	476.77
10.009	0	0.04	0.02	0.01	0.17	0.38	0.07	0.25	1.5	0.44	99.25	1.38	17.09	94.74	6.55	21.92	0	0.32	8.95	1.26	0.07	0.06	0	0.44	1.5	0.03	0.27	0.88	0.07	7.35	0.08	0.71	20.1	0	0		-0.92	7.54	4.53	66.45	104.39	721.96	440.37	877.54	605.33	750.53	474.1	854.85	477.72
10.043	0	0.05	0.03	0.01	0.18	0.34	0.08	0.25	1.27	0.45	99.31	1.16	15.89	97.75	8.39	20.31	0	0.29	9.79	1.57	0.08	0.07	0	0.45	1.27	0.03	0.21	0.54	0.07	7.24	0.07	5.84	18.89	0	0		4.64	3.14	2.01	70.22	106.5	734.12	441.64	887.88	605.38	758.58	478.65	865.07	477.17
10.076	0	0.05	0.03	0.01	0.18	0.31	0.09	0.25	0.97	0.38	99.38	1.03	14.75	96.63	9.92	18.91	0	0.25	9.62	2.1	0.1	0.09	0	0.38	0.97	0.03	0.13	0.35	0.08	7.21	0.07	18.04	18.08	0	0		0.11	5.21	3.27	67.56	107.47	741.04	444.24	894.04	606.13	765.72	478.76	873.18	480.39
10.11	0	0.05	0.04	0.01	0.18	0.26	0.11	0.23	0.74	0.37	99.49	0.83	12.53	98.21	12.04	14.62	0	0.18	9.19	2.13	0.19	0.16	0	0.37	0.74	0.03	0.11	0.11	0.07	7.03	0.06	11.25	16.52	0	0		-1.35	1.97	4.1	67.42	105.84	753.47	441.94	909.75	606.41	781.2	478.19	887.04	477.83
10.143	0	0.05	0.04	0.01	0.18	0.27	0.14	0.24	0.68	0.42	99.45	0.9	12.4	97.2	15.64	11.74	0	0.15	9.27	2.13	0.21	0.2	0	0.42	0.68	0.04	0.1	0.16	0.07	7.46	0.07	0.36	17.11	0	0		-1.7	4.26	2.73	66.54	105.96	766.32	441.3	924.27	607.77	793.76	478.95	899.69	476.08
10.176	0	0.05	0.04	0.01	0.17	0.28	0.14	0.22	0.64	0.43	99.45	0.88	12.58	95.24	15.11	9.94	0	0.13	9.78	2.31	0.24	0.25	0	0.43	0.64	0.04	0.1	0.13	0.07	8.04	0.07	0.11	16.96	0	0		2.55	7.02	0.98	67.91	109.69	783.54	438.25	940.17	604.41	807.08	476.66	916.71	473.05
10.21	0	0.05	0.04	0.01	0.16	0.29	0.12	0.19	0.74	0.62	99.43	0.87	13.31	94.19	12.31	10.56	0	0.12	10.61	1.5	0.23	0.32	0	0.62	0.74	0.04	0.12	0.23	0.06	7.05	0.08	0.09	16.86	0	0		-1.53	8.07	-0.31	66.15	108.15	801.97	435.42	959.04	601.52	825.5	474.16	933.47	468.12
10.243	0	0.05	0.04	0.01	0.17	0.3	0.12	0.21	0.92	0.72	99.41	0.93	13.3	89.28	13.42	12.5	0	0.1	10.33	1.1	0.22	0.31	0	0.72	0.92	0.05	0.12	0.45	0.06	6.37	0.08	0.17	17.28	0	0		-2.92	11.4	-0.45	65.1	104.16	816.95	431.54	969.23	593.4	839.99	466.89	944.11	463.91
10.276	0	0.05	0.04	0.01	0.18	0.29	0.12	0.23	0.82	0.78	99.43	0.93	12.99	91.87	13.82	14.33	0	0.11	9.57	0.83	0.16	0.2	0	0.78	0.82	0.05	0.1	0.36	0.05	5.89	0.08	0.1	17.33	0	0		-3.35	9.88	0.5	65.68	106.18	834.32	425.6	984.92	584.95	856.24	460.35	962.4	458.37
10.31	0	0.05	0.04	0.01	0.22	0.22	0.11	0.27	0.83	0.57	99.47	0.72	10.89	92.46	12.06	19.05	0	0.12	8.35	0.57	0.09	0.13	0	0.71	0.83	0.06	0.09	0.48	0.05	6.45	0.07	0.05	15.47	0	0		-1.84	9.47	-0.68	67.11	106.46	852.56	422	1001.51	579.9	872.54	457.11	978.95	454.16
10.343	0	0.04	0.03	0.01	0.24	0.21	0.1	0.31	0.95	0.41	99.38	0.76	10.67	91.41	12.22	22.92	0	0.16	6.81	0.41	0.06	0.06	0	0.69	0.95	0.05	0.1	0.34	0.05	6.06	0.07	0.03	15.88	0	0		-4.6	10.18	1.35	64.35	102.83	855.16	416.12	1009.58	579.11	881.38	452.08	984.17	448.96
10.377	0	0.04	0.03	0.01	0.28	0.24	0.08	0.37	1.29	0.31	99.26	0.85	12.46	97.08	9.3	31.21	0	0.25	7.81	0.31	0.03	0.07	0	0.72	1.29	0.06	0.11	0.44	0.05	5.09	0.06	0.04	16.67	0	0		-1.24	4.49	-0.86	67.44	104.85	873.85	415.33	1026.97	577.43	896.61	453.62	1001.23	446.71
10.41	0	0.03	0.02	0.01	0.35	0.28	0.06	0.5	1.35	0.23	99	1.36	13.9	97.71	9.12	38.63	0	0.33	8.29	0.23	0.03	0.09	0	0.76	1.35	0.06	0.1	0.36	0.06	4.97	0.05	0.01	17.81	0	0		-2.96	3.23	0.57	65.72	106.33	876.77	411.63	1033.84	577.61	901.84	449.47	1008.06	444.64
10.443	0	0.03	0.02	0.01	0.41	0.35	0.06	0.64	1.32	0.23	98.72	2.01	15.65	96.69	10.18	43.64	0	0.39	9.66	0.23	0.05	0.17	0	0.8	1.32	0.07	0.09	0.24	0.07	4.78	0.05	0.03	19.11	0	0		-2.95	5.13	2.67	65.47	98.76	881.55	410.39	1039.58	577.96	912.5	446.97	1011.23	444.53
10.477	0	0.02	0.01	0.01	0.41	0.51	0.06	0.69	1.11	0.25	98.61	2.19	18.8	97.04	11.69	44.95	0	0.43	10.98	0.25	0.04	0.26	0	1.06	1.11	0.1	0.08	0.21	0.09	3.8	0.05	0.02	21.89	0	0		-3.37	4.54	1.42	65.39	100.62	888.8	409.92	1047.8	578.29	918.38	447.81	1018.9	443.14
10.51	0	0.03	0.01	0.01	0.32	0.63	0.06	0.54	1.11	0.28	98.73	2.45	20.97	97.21	10.98	39.9	0	0.55	11.09	0.28	0.05	0.19	0	1.11	0.93	0.09	0.09	0.16	0.1	3.29	0.05	0.03	23.73	0	0		-4.98	4.25	2.81	64.74	97.72	892.89	409.93	1051.07	577.74	924.5	445.34	1022.21	444.06
10.543	0	0.02	0.01	0.01	0.32	0.76	0.06	0.56	1.17	0.3	98.48	3.1	22.51	97.79	11.45	40.44	0	0.71	11.29	0.3	0.05	0.2	0	1.17	1.04	0.09	0.11	0.18	0.1	3.28	0.06	0.01	25.24	0	0		-3.89	3.05	2.02	65.31	98.66	899.15	409.28	1057.33	577.16	929.7	445.7	1028.32	442.95
10.577	0	0.02	0.01	0.01	0.27	1.07	0.05	0.54	1.67	0.27	97.86	5.78	25.82	98.41	11.61	39.4	0	0.97	9.44	0.27	0.03	0.1	0	1.67	1.08	0.08	0.14	0.25	0.11	2.87	0.07	0.01	29.3	0	0		-5.06	1.37	1.36	65.02	98.4	903.12	409.28	1062.56	578.18	933.93	446.77	1032.22	442.07
10.61	0	0.02	0.01	0.01	0.24	1.25	0.05	0.49	1.72	0.24	97.5	6.92	27.34	98.32	10.94	37.77	0	1.07	9.83	0.24	0.03	0.08	0	1.72	1.23	0.08	0.15	0.27	0.12	2.79	0.07	0.01	30.49	0	0		-3.41	-1.65	1.61	65.44	97.26	906.79	408.99	1066.9	579.5	938.62	445.97	1035.83	442.71
10.643	0	0.02	0.01	0.01	0.22	2.01	0.06	0.5	2.07	0.23	95.98	12.64	30.79	96.03	15.65	33.82	0	1.01	10.2	0.23	0.02	0.06	0	2.07	1.2	0.09	0.17	0.28	0.14	2.63	0.08	0.01	34.64	0	0		0.68	6.07	2.42	67	98.05	909.1	408.59	1068.9	579.35	941.11	445.8	1039.14	443.84
10.677	0	0.02	0	0.01	0.17	3.92	0.05	0.44	2.34	0.25	92.16	25.21	37.08	95.32	15.57	30.85	0	1.24	11.99	0.25	0.03	0.06	0	2.34	1.13	0.09	0.18	0.18	0.16	1.98	0.08	0.04	39.9	0	0		1.43	6.93	3.25	67.75	97.93	911.69	409.24	1069.43	578.02	943.36	445.03	1041.3	445.29
10.71	0	0.02	0	0	0.18	5.41	0.06	0.49	2.19	0.21	89.18	28.5	39.44	95.94	17.59	31.2	0	1.49	15.87	0.21	0.04	0.06	0	2.19	1.21	0.09	0.17	0.13	0.17	1.96	0.08	0.01	40.94	0	0		-1.58	6.18	2.62	66.55	100.03	913.16	410.72	1070.51	577.86	943.13	447.05	1043.14	445.36
10.744	0	0.01	0	0	0.14	9.8	0.05	0.44	1.45	0.31	80.4	41.22	45.39	96.31	17.26	28.82	0	1.47	20.28	0.31	0.08	0.1	0	1.45	0.98	0.07	0.14	0.04	0.25	2.47	0.07	0.44	44.46	0	0		-1.16	5.69	2.22	67.1	97.22	915.45	412.91	1070.4	578.73	945.27	447.19	1042.49	447.61
10.777	0	0.01	0	0	0.14	10.31	0.06	0.46	1.32	0.44	79.38	44.66	45.44	93.26	20.26	26.79	0	1.24	19.56	0.44	0.07	0.16	0	1.32	0.88	0.09	0.11	0.04	0.32	2.7	0.08	9.18	45.33	0	0		1.2	8.87	1.31	68.59	95.64	916.51	414.68	1068.6	578.18	945.05	448.96	1040.7	448.8
10.81	0	0.01	0	0	0.14	9.92	0.07	0.45	1.19	0.64	80.16	43.85	44.81	98.35	21.88	24.87	0	1	19.2	0.64	0.06	0.2	0	1.19	0.71	0.1	0.09	0.04	0.35	2.47	0.07	4.4	45.13	0	0		2.7	1.57	1.43	69.76	100.29	919	415.6	1071.15	578.52	945.23	451.06	1045.52	449.96
10.844	0	0.01	0	0	0.12	18.21	0.06	0.48	0.98	0.97	63.58	67.28	51.29	97.38	23.03	25.45	0	0.83	19.75	0.97	0.05	0.3	0	0.98	0.54	0.1	0.09	0.03	0.47	2.48	0.08	1.63	51.15	0	0		1.45	3.93	1.24	68.65	98.12	918.97	416.66	1070.54	579.23	945.89	451.22	1044.01	450.69
10.877	0	0.01	0	0	0.13	17.86	0.05	0.51	0.86	0.86	64.28	67.72	51.37	97.21	22.29	27.92	0	0.77	19.09	1.41	0.04	0.37	0	0.86	0.39	0.1	0.07	0.03	0.5	2.42	0.07	0.53	51.28	0	0		-0.92	-4.24	1.93	67.55	97	919.86	416.53	1070.79	578.21	947.41	449.57	1044.4	450.53
10.91	0	0.01	0	0	0.14	20.74	0.05	0.59	0.66	0.66	58.52	72.65	53.06	98.73	22.77	30.98	0	0.79	19.46	1.57	0.04	0.31	0	0.66	0.33	0.08	0.06	0.02	0.54	2.32	0.06	0.05	52.75	0	0		-2.37	0.24	1.77	66.97	97.52	918.8	415.42	1071.05	577.56	946.7	450.01	1044.21	448.63
10.944	0	0.01	0	0	0.17	27.61	0.04	0.82	0.51	0.51	47.39	80.51	56.25	98.51	24.25	37.82	0	0.81	20.69	1.44	0.04	0.25	0	0.51	0.27	0.07	0.05	0.01	0.65	2.07	0.06	0.03	55.49	0	0		-1.76	-1.04	1.39	66.68	97.67	917.47	414.43	1071.44	578.78	945.85	449.56	1043.51	447.85
10.977	0	0.01	0	0	0.2	27.52	0.03	1.06	0.52	0.52	47.48	81.08	56.34	98.71	23.9	44.67	0	0.84	20.17	1.31	0.04	0.2	0	0.52	0.22	0.07	0.04	0.01	0.66	1.81	0.05	0.03	55.72	0	0		-1.56	-0.3	1.02	66.71	97.1	916.77	414.28	1070.94	579.24	945.27	449.23	1042.35	447.71
11.01	0	0.01	0	0	0.25	26.67	0.03	1.32	0.5	0.5	48.33	80.83	55.95	98.56	24.14	49.55	0	1.25	19.61	0.74	0.04	0.16	0	0.5	0.26	0.07	0.05	0.02	0.66	1.55	0.04	0.02	55.62	0	0		-3.36	-0.88	1.56	66.06	97.93	916.9	413.64	1072.19	579.25	945.93	448.38	1043.85	447.24
11.044	0	0.01	0	0	0.28	24.53	0.03	1.52	0.5	0.48	50.93	81.76	55.43	98.33	23	53.7	0.01	2.08	16.88	0.48	0.04	0.15	0	0.5	0.26	0.09	0.05	0.02	0.78	1.19	0.03	0	56	0	0		2.52	-1.62	0.04	68.29	101.48	917.15	412.75	1074.54	581.78	944.28	448.97	1045.75	448.16
11.077	0	0.01	0	0	0.31	23.09	0.02	1.76	0.57	0.3	53.82	82.76	55.05	98.09	22.35	56.56	0.01	3.6	14.63	0.3	0.04	0.16	0	0.57	0.27	0.09	0.05	0.02	0.76	1.02	0.03	0.01	56.43	0	0		1.77	2.31	-2.84	67.92	101.8	915.74	413.83	1072.88	581.96	940.44	452.29	1042.1	447.01
11.111	0	0.01	0	0	0.38	22.37	0.02	2.3	0.59	0.18	55.26	86.48	54.7	98.6	24.34	59.63	0.01	5.24	10.38	0.18	0.03	0.17	0	0.59	0.31	0.1	0.04	0.03	0.85	0.78	0.02	0.01	58.22	0	0		1.97	0.72	-2.41	67.84	100.34	913.3	413.88	1070.82	582.45	939.24	451.62	1039.51	448.08
11.144	0	0.01	0	0	0.52	22.07	0.03	3.25	0.64	0.11	55.85	85.81	53.91	97.9	27	62.97	0.01	7.97	10.77	0.1	0.02	0.17	0	0.64	0.35	0.11	0.04	0.04	0.84	0.63	0.02	0	57.87	0	0		1.61	2.78	-2.63	67.58	100.81	911.55	414.18	1069.43	583.24	937.3	452.34	1038	447.81
11.177	0	0.01	0	0	0.66	21.13	0.02	4.24	0.72	0.12	57.74	85.99	53.72	97.42	25.94	66.34	0.01	12.3	9.61	0.07	0.02	0.14	0	0.72	0.32	0.12	0.05	0.04	0.91	0.6	0.02	0	57.95	0	0		1.83	3.84	-0.63	67.8	98.82	909.51	414.98	1066.61	584.12	937.42	451.55	1036.22	449.09
11.211	0	0.01	0	0	0.72	22.04	0.02	4.59	0.72	0.12	55.92	86.58	54.75	98.37	23.27	67.28	0	16.17	9.95	0.05	0.01	0.12	0	0.72	0.36	0.12	0.05	0.04	0.96	0.48	0.01	0	58.27	0	0		0.76	1.48	-1.97	67.26	99.5	907.27	415.1	1064.47	583.65	933.85	452.45	1033.27	448.48
11.244	0	0.01	0	0	0.79	22.93	0.02	4.99	0.78	0.12	54.14	86.96	55.72	97.94	20.65	67.94	0	20.23	10.44	0.04	0.01	0.12	0	0.78	0.35	0.12	0.05	0.03	1	0.45	0.01	0	58.47	0	0		1.98	2.68	-0.35	68.02	99.06	904.79	415.8	1060.76	583.64	932.21	452.3	1031.24	449.65
11.277	0	0.01	0	0	0.89	21.43	0.02	5.59	1.09	0.13	57.14	85.98	54.91	98.3	20.42	69.65	0	21.72	9.93	0.04	0.01	0.16	0	1.09	0.33	0.13	0.05	0.03	0.93	0.34	0.01	0	57.95	0	0		0.7	1.71	-1.69	67.68	96.71	902.41	416.11	1057.38	582.53	929.54	452.59	1026.19	449.1
11.311	0	0.01	0	0	0.79	21.84	0.02	4.95	1.45	0.11	56.32	86.87	55.45	97.24	18.64	70.09	0	20.09	9.43	0.04	0.02	0.17	0	1.45	0.35	0.11	0.04	0.04	0.77	0.27	0.01	0.01	58.42	0	0		0.16	-4.18	-0.57	68.06	100.45	898.36	415.38	1051.75	578.87	923.59	453.27	1023.86	447.27
11.344	0	0.01	0	0	0.77	19.23	0.01	4.77	1.52	0.12	61.54	85.9	54.59	95.21	16.43	73	0	18.42	7.62	0.04	0.02	0.25	0	1.52	0.32	0.12	0.04	0.03	0.76	0.28	0.01	0.01	57.91	0	0		0.81	7.05	0.22	68.23	98.6	896.13	416.89	1049.79	581.84	923.13	452.27	1021.72	450.53
11.378	0	0.01	0	0	0.75	15.07	0.01	4.3	2.33	0.13	69.85	81.27	52.28	93.57	13.53	73.64	0	18.12	6.59	0.04	0.03	0.35	0	2.33	0.3	0.13	0.04	0.03	0.7	0.25	0.01	0	55.8	0	0		0.35	8.61	1.05	68.09	98.19	892.53	417.79	1045.05	581.47	919.81	451.67	1018.01	452.32
11.411	0	0.01	0	0	0.74	10.61	0.01	3.73	2.87	0.15	78.77	71.74	48.71	92.31	11.88	73.34	0	16.49	6.07	0.05	0.03	0.34	0	2.87	0.26	0.15	0.03	0.03	0.73	0.25	0.01	0	52.46	0	0		-1.69	9.57	-0.72	67.21	99.41	890.05	417.45	1043.59	581.41	915.89	452.44	1015.29	450.8
11.444	0	0.01	0	0	0.65	8.55	0.01	2.96	2.94	0.15	82.91	63.44	47.14	95.69	8.2	73.87	0	13.93	6.51	0.06	0.05	0.53	0	2.94	0.27	0.15	0.02	0.04	0.7	0.27	0.01	0	50.1	0	0		-1.44	6.49	1.38	67.52	98.57	887.82	417.67	1041	581.55	915.46	451.72	1014.03	451.7
11.478	0	0.01	0	0	0.64	6.07	0.01	2.56	3.92	0.18	87.87	50.57	43.6	97.43	6.94	72.89	0	12.55	6.47	0.08	0.05	0.62	0	3.92	0.24	0.18	0.02	0.04	0.65	0.26	0.01	0	46.81	0	0		-3.69	3.83	-0.42	66.29	97.54	886.08	417.68	1039.81	582.02	913.12	452.29	1010.64	450.15
11.511	0	0.01	0	0.01	0.59	5.19	0.01	2.23	3.94	0.19	89.63	45.87	42.36	97.28	5.63	71	0	12.36	5.84	0.09	0.06	0.72	0	3.94	0.23	0.19	0.02	0.03	0.65	0.27	0.01	0	45.64	0	0		-4.64	4.11	-0.24	65.89	100.42	885.25	417.26	1040.03	582.3	911.48	451.98	1011.89	449.92
11.544	0	0.01	0	0.01	0.6	5.15	0.01	2.24	3.26	0.2	89.69	42.89	42.42	98.46	5.34	72.37	0	11.31	7.21	0.1	0.06	0.54	0	3.26	0.22	0.2	0.02	0.03	0.71	0.34	0.01	0	44.88	0	0		-4.5	-1.22	1.2	65.96	101.03	884.25	415.2	1040.1	581.47	911.75	449.03	1012.77	449.2
11.578	0	0.01	0	0.01	0.47	4.12	0.02	1.51	2.55	0.19	91.75	32.67	40.34	98.54	5.14	65.88	0	8.25	8.44	0.11	0.06	0.27	0	2.55	0.2	0.19	0.02	0.02	0.68	0.48	0.01	0.01	42.17	0	0		-1.53	0.95	0.88	67.1	102.47	885.92	415.18	1043.44	583.22	913.31	451.4	1015.77	449.33
11.611	0	0.01	0	0.01	0.31	4.37	0.02	0.94	1.98	0.17	91.26	31.59	40.89	97.12	5.21	56.35	0	5.94	10.12	0.14	0.05	0.14	0	1.98	0.21	0.17	0.02	0.03	0.71	0.59	0.01	0	41.86	0	0		-5.8	-4.42	1.91	64.81	104.49	888.7	416.88	1047.08	584.86	916.24	451.44	1020.73	451.41
11.644	0	0.02	0	0.01	0.28	3.49	0.02	0.76	1.17	0.14	93.02	23.59	38.73	98.61	5.76	52.26	0	4.16	10.93	0.13	0.05	0.06	0	1.17	0.18	0.14	0.02	0.03	0.74	0.84	0.01	0	39.36	0	0		-5.85	-0.68	4.08	64.88	103.86	892.29	418.33	1052.54	587.72	922.9	452.58	1026.74	454.57
11.678	0	0.02	0	0.01	0.25	2.02	0.03	0.57	0.69	0.13	95.96	13.37	33.77	98.7	5.47	46.55	0	2.77	9.53	0.13	0.05	0.05	0	0.69	0.19	0.13	0.03	0.04	0.75	1.21	0.01	0	35.04	0	0		-6.09	-0.36	3.76	65.04	103.37	898.57	422.98	1057.49	590.13	928.48	458.76	1031.85	457.84
11.711
11.745
11.778
11.811
11.845
11.878
11.911
11.945
11.978
12.011
12.045	0	0.03	0.01	0.01	0.11	1.01	0.04	0.19	0.1	0.2	97.98	5.8	27.93	96.76	3.13	20.93	0	0.3	8.34	0.1	0.08	0.19	0	0.02	0.1	0.2	0.09	0.03	1.74	5.9	0.03	0.01	29.32	0	0		-0.03	-5.02	9.15	67.41	109.06	1042.83	441.97	1210.8	614.34	1079.1	485.39	1188.08	481.22
12.078	0	0.02	0.01	0.01	0.29	0.59	0.03	0.53	0.31	0.27	98.82	3.68	22.85	93.81	4.73	45.28	0	0.4	4.66	0.02	0.04	0.15	0	0.04	0.31	0.27	0.11	0.08	1.63	3.85	0.04	0.01	26.35	0	0		0.69	-8.4	0.97	67.9	104.24	1050.01	437.37	1212.06	610.89	1078.71	475.04	1182.93	472.86
12.112	0	0.04	0.02	0.01	0.27	0.27	0.05	0.32	0.3	0.58	99.35	1.3	15.67	97.68	3.93	36.34	0	0.46	3.97	0.01	0.03	0.12	0	0.05	0.3	0.58	0.11	0.07	1.92	1.68	0.04	0.01	19.69	0	0		-2.06	-3.31	0.64	67.51	108.11	1063.92	435.88	1225.55	607.94	1090.28	473.21	1198.36	470.82
12.145	0	0.03	0.02	0.01	0.3	0.28	0.05	0.37	0.25	1.08	99.26	1.42	15.66	95.16	5.3	39.1	0	0.59	3.66	0	0.03	0.09	0	0.12	0.25	1.08	0.08	0.06	1.49	0.59	0.04	0	20.09	0	0		-3.93	-7.11	0.5	66.75	105.81	1072.37	433.73	1235.43	607.13	1100.44	471.42	1206.2	468
12.178	0	0.03	0.01	0.01	0.37	0.36	0.04	0.52	0.18	1.17	98.96	2.38	17.73	90.52	7.32	45.22	0	0.8	3.03	0.01	0.02	0.09	0	0.11	0.18	1.17	0.07	0.06	1.87	0.58	0.04	0.01	22.68	0	0		-3.59	-10.72	0.94	66.36	104.42	1076.58	432.6	1241.83	608.96	1106.74	469.84	1211.13	467.79
12.212	0	0.02	0.01	0.01	0.38	0.6	0.04	0.63	0.15	2.41	98.74	4.07	22.16	90.61	9.34	47.82	0	0.9	3.66	0.01	0.03	0.09	0	0.15	0.12	2.41	0.07	0.03	2.41	0.46	0.05	0.01	27.01	0	0		-4.83	-10.66	1.36	65.64	104.26	1079.74	431.66	1246.87	610.09	1111.25	468.12	1215.51	467.47
12.245	0	0.02	0.01	0.01	0.4	0.93	0.03	0.79	0.15	2.47	98.13	7.2	26.05	93.74	10.72	51.68	0	0.92	4.15	0.01	0.04	0.1	0	0.15	0.1	2.47	0.07	0.02	2.61	0.55	0.04	0.01	30.76	0	0		-2.48	-8.47	0	66.21	103.75	1082.36	431.96	1250.08	611.56	1113.35	469.3	1217.09	468.22
12.278	0	0.02	0	0.01	0.31	1.63	0.03	0.7	0.13	2.36	96.73	13.43	31.07	94.09	11.53	47.9	0	0.92	5.61	0.01	0.05	0.14	0	0.13	0.09	2.36	0.08	0.02	2.69	0.65	0.04	0.02	35.07	0	0		-0.34	-8.16	0.46	67.05	103.69	1083.36	431.04	1251.34	611.53	1114.89	468.57	1218.58	467.98
12.312	0	0.01	0	0.01	0.34	2.08	0.04	0.83	0.14	2.38	95.85	17.95	32.46	95.68	15.87	47.46	0	1.3	5.73	0.01	0.05	0.16	0	0.14	0.1	2.38	0.08	0.01	2.47	0.64	0.04	0.01	37.21	0	0		3.1	-6.52	0.27	69.24	104.17	1084.89	433.09	1250.05	610.58	1114.64	470.61	1218.8	470.91
12.345	0	0.02	0	0.01	0.34	1.69	0.05	0.81	0.15	2.18	96.61	14.88	29.98	98.57	18.81	43.48	0	1.67	4.82	0.01	0.05	0.2	0	0.15	0.07	2.18	0.07	0.01	2.2	0.57	0.03	0	35.82	0	0		8.39	-0.84	0.84	72.42	106.72	1084.4	435.25	1246.89	611.02	1112.08	473.84	1218.8	473.04
12.379	0	0.01	0	0.01	0.41	1.74	0.05	1.05	0.18	2.05	96.53	16.36	29.61	95.7	22.12	46.44	0	1.97	3.89	0.01	0.06	0.26	0	0.18	0.07	2.05	0.07	0.01	1.69	0.44	0.03	0	36.51	0	0		4.35	-6.49	-3.25	70.32	100.07	1081.81	437.61	1244.37	612.17	1109.64	477.27	1209.63	473.21
12.412	0	0.02	0	0.01	0.39	1.42	0.05	0.93	0.2	1.99	97.16	12.51	28.07	98.61	20.03	45.28	0	2.11	4.13	0.02	0.07	0.26	0	0.2	0.07	1.99	0.07	0.02	1.37	0.41	0.03	0.02	34.56	0	0		5.31	0.68	-3.25	71.97	101.73	1077.43	439.72	1238.87	612.82	1103.93	479.33	1205.59	475.53
12.445	0	0.02	0.01	0.01	0.32	1.44	0.04	0.71	0.21	1.97	97.11	11.89	28.88	97.88	16.37	42.81	0	1.79	5.12	0.03	0.08	0.38	0	0.21	0.08	1.97	0.08	0.03	1.27	0.49	0.03	0.07	34.2	0	0		1.63	-2.85	4.14	69.53	105.08	1055.88	444.23	1215.97	614.99	1085.85	479.5	1190.89	482.32
12.479	0	0.02	0.01	0.01	0.21	1.1	0.05	0.38	0.25	1.92	97.81	7.77	27.03	98.61	11.93	32.59	0	1.56	5.98	0.03	0.11	0.49	0	0.25	0.14	1.92	0.11	0.06	1.12	0.43	0.03	0.54	31.27	0	0		6.91	0.71	-2.03	73.81	100.81	1052.52	448.27	1209.01	616.68	1077.98	486.59	1178.74	483.43
12.512
12.545
12.579
12.612
12.645
12.679
12.712
12.746
12.779
12.812
12.846
12.879
12.912
12.946
12.979
13.012
13.046
13.079
13.113
13.146
13.179
13.213
13.246
13.279
13.313
13.346
13.38
13.413
13.446
13.48
13.513
13.546
13.58
13.613
13.646
13.68
13.713
13.747
13.78
13.813
13.847
13.88
13.913
13.947
13.98
14.013
14.047	0	0	0	0	0.06	89.44	0	0.75	0.04	0.13	0	99.8	90.87	95.25	2.68	49.1	0	0.55	16.38	0.51	0.19	0.07	0	0	0.02	0.13	1.2	0.01	14.34	10.54	0.04	0.03	85.45	0	0	0	-3.11	7.01	-5.07	63.63	104.47	892.85	433.66	1057.3	606.42	917.99	472.7	1022.41	469.7
14.08	0	0.01	0	0	0.07	46.27	0.01	0.46	0.05	0.22	28.73	96.75	69.83	96.47	2.63	41.61	0	0.42	10.83	0.19	0.16	0.12	0	0.01	0.05	0.22	0.52	0.01	7.04	6.47	0.04	0.02	67.79	0	0	0	-5.69	5.46	-1.65	63.69	106.11	890.9	430.67	1052.67	602.58	916.66	468.49	1022.63	463.09
14.114	0	0.01	0	0.01	0.16	8.81	0.01	0.65	0.09	0.19	82.38	61.02	49.34	93.35	2.69	49.01	0	0.61	8.36	0.13	0.15	0.12	0	0.02	0.09	0.19	0.16	0.01	7.35	6.85	0.06	0	49.46	0	0	0	-1.87	8.79	-1.21	65.31	105.34	884.54	430.76	1045.25	602.52	910.54	468.33	1015.81	464.39
14.147	0	0.02	0	0.01	0.1	6.85	0.02	0.33	0.07	0.12	86.3	49.87	46.75	96.76	2.26	33.17	0	0.57	9.1	0.19	0.17	0.12	0	0.02	0.07	0.12	0.13	0.01	5.21	7.06	0.04	0.01	46.63	0	0	0	-0.18	5.01	-1.48	67.12	103.57	878.85	432.64	1036.78	601.73	904.13	470.32	1007.59	465.67
14.18	0	0.02	0	0.01	0.11	4.39	0.02	0.39	0.09	0.11	91.21	35.84	42.47	96.81	2.11	33.6	0	0.57	7.89	0.24	0.14	0.14	0	0.02	0.09	0.11	0.17	0.02	3.91	10.94	0.04	0	43.04	0	0	0	-5.12	4.93	3.33	64.73	102.26	860.92	435.57	1016.74	601.3	889.62	467.14	991.76	472.15
14.214	0	0.02	0.01	0.01	0.09	3.28	0.03	0.26	0.14	0.11	93.44	24.71	39.46	98.11	1.93	24.71	0	0.46	9.05	0.38	0.16	0.25	0	0.03	0.14	0.11	0.29	0.07	3.05	10.31	0.05	1.12	39.73	0	0	0	1.26	2.26	-0.18	69.17	105.19	857.22	442.82	1007.23	602.88	878.67	478.34	983.83	475.87
14.247	0	0.03	0.01	0.01	0.08	1.9	0.04	0.19	0.24	0.17	96.2	12.54	34.07	97.72	1.78	18.48	0	0.32	9.31	0.46	0.21	0.5	0	0.05	0.21	0.17	0.36	0.24	2.27	9.26	0.05	18.18	34.58	0	0	0	-1.93	3.21	3.95	68.1	102.16	838.73	447.43	988.45	605.3	864.83	481.19	966.99	482.19
14.28	0	0.04	0.01	0.01	0.09	1.07	0.04	0.17	0.64	0.23	97.86	6.22	28.54	96.5	1.71	14.7	0	0.27	8.5	0.63	0.25	0.89	0	0.06	0.24	0.23	0.33	0.64	2.16	10.35	0.05	14.03	29.78	0	0	0	-0.69	5.41	5.11	67.85	106.39	820.91	449.04	971.55	608.13	846.53	480.89	952.76	486.73
14.314	0	0.05	0.02	0.01	0.08	0.85	0.05	0.14	0.58	0.21	98.3	4.3	26.18	97.49	1.51	10.29	0.01	0.21	9.12	0.91	0.48	1.73	0	0.05	0.35	0.21	0.23	0.58	1.86	10.15	0.05	1.6	27.36	0	0	0	-8.86	3.7	5.43	64.15	103.25	804.97	447.36	957.34	607.75	833.18	476.87	936.19	483.93
14.347	0	0.05	0.02	0.01	0.08	0.81	0.05	0.14	0.32	0.15	98.38	3.74	25.55	93.36	2.02	8.89	0.01	0.17	10.07	1.65	0.59	1.12	0	0.03	0.32	0.15	0.19	0.23	1.59	10.99	0.03	0.55	26.45	0	0	0	-5.89	8.79	5.25	64.2	100.93	786.86	444.19	942.01	608.56	817.49	475.32	918.25	481.24
14.381	0	0.05	0.02	0.01	0.08	1.26	0.06	0.15	0.31	0.16	97.49	3.67	28.61	97.87	3	8.01	0.01	0.13	18.13	3.58	0.76	0.66	0	0.03	0.31	0.16	0.22	0.06	1.62	12.87	0.03	0.17	26.34	0	0	0	-6.18	2.87	4.87	64.54	104.04	775.41	440	931.49	605.48	804.67	470.13	908.42	477.98
14.414	0	0.05	0.02	0.01	0.09	1.74	0.06	0.19	0.45	0.16	96.53	4.57	31.05	96.7	4.63	11.46	0.01	0.15	21.14	4.71	0.63	0.65	0	0.04	0.45	0.16	0.22	0.06	1.65	13.28	0.03	0.03	27.75	0	0	0	-0.36	5.11	4.9	66.34	103.9	759.26	438.56	917.07	607.09	789.48	470.97	893.18	477.4
14.447	0	0.05	0.02	0.01	0.1	2.47	0.07	0.23	0.53	0.18	95.06	5.59	33.5	95.77	7.64	12.53	0.01	0.18	24.9	6.88	0.39	0.44	0	0.04	0.53	0.18	0.16	0.06	1.54	13.4	0.03	0.02	29.08	0	0	0	0.21	6.4	2.69	67.04	101.51	749.57	436.99	906	604.47	778.46	470.1	879.88	474.42
14.481	0	0.04	0.01	0.01	0.13	3.6	0.08	0.35	0.49	0.18	92.8	7.55	35.92	93.15	12.13	18.44	0.01	0.26	27.8	6.51	0.31	0.36	0	0.06	0.49	0.18	0.1	0.1	1.43	13.28	0.03	0.03	31.08	0	0	0	0.01	8.95	3.62	66.71	105.76	736.67	435.68	894.03	603.08	764.75	470.25	870.47	473.04
14.514	0	0.03	0.01	0.01	0.2	3.18	0.08	0.63	0.4	0.2	93.65	9.16	34.2	92.24	17.39	27.41	0.01	0.47	22.93	6.38	0.18	0.34	0	0.07	0.4	0.2	0.07	0.12	1.55	13.16	0.03	0.03	32.39	0	0	0	1.74	9.62	0.41	67.43	100.82	730.7	437.45	886.66	605.12	757.91	473.02	858.73	472.33
14.547	0	0.02	0.01	0.01	0.35	2.49	0.08	1.26	0.41	0.21	95.03	9.81	30.92	88.64	24.53	36.96	0.01	0.65	17.55	5.39	0.11	0.26	0	0.09	0.41	0.21	0.06	0.15	1.55	13.17	0.03	0.03	32.86	0	0	0	1.69	11.73	1.96	67.2	100.43	721.24	436.79	877.1	603.25	749.86	473.15	850.29	471.82
14.581	0	0.01	0.01	0.01	0.85	1.35	0.11	3.39	0.43	0.19	93.22	5.65	23.58	88.06	33.37	51.06	0.01	1.14	13.94	3.48	0.06	0.16	0	0.15	0.43	0.19	0.06	0.14	1.22	14.02	0.03	0.01	29.15	0	0	0	0.67	12.01	0.27	67.16	100.22	717.36	437.72	870.5	602.02	743.39	472.65	843.61	471.64
14.614	0	0.01	0	0.01	1.17	1.41	0.08	5.14	0.62	0.21	89.72	7.85	24.25	88.53	32.82	61.49	0.01	1.87	12.11	2.41	0.04	0.17	0	0.21	0.62	0.19	0.06	0.11	1.2	13.85	0.02	0.01	30.44	0	0	0	3.6	11.78	1.42	68.54	98.1	713.78	438.06	865.68	601.1	741.14	473.52	839.24	472.55
14.647	0	0.01	0	0.01	1.44	1.81	0.07	6.95	0.81	0.3	86.1	13.72	26.67	90.84	31.79	69.38	0	2.93	13.19	1.24	0.03	0.1	0	0.3	0.81	0.19	0.06	0.12	1.06	13.62	0.02	0.01	32.15	0	0	0	3.75	10.53	1.57	68.79	101.54	711.59	439.05	861.61	599.78	736.4	473.71	837.94	473.9
14.681	0	0.01	0	0.01	1.37	1.92	0.06	6.53	0.87	0.6	86.94	13.87	27.47	94.07	29.81	69.56	0	3.35	13.98	0.93	0.03	0.1	0	0.6	0.87	0.21	0.05	0.1	1.05	13.42	0.02	0.01	32.29	0	0	0	2.66	8.18	1.49	68.49	101.34	709.99	439.57	860.16	600.51	734.87	473.7	836.22	474.31
14.714	0	0.01	0	0.01	1.31	1.77	0.06	6.35	0.91	0.66	87.3	14.38	27.3	94.87	27.04	70.01	0	3.64	13.42	0.74	0.04	0.09	0	0.66	0.91	0.21	0.06	0.14	1.12	14.72	0.02	0.03	31.84	0	0	0	3.34	7.41	2.94	68.83	101.09	708.38	438.78	859.01	599.65	734.74	473.16	835.83	474.39
14.748	0	0.01	0	0.01	1.22	1.92	0.06	7.26	0.9	0.61	85.48	12.93	28.07	92.55	28.79	68.34	0	3.63	10.43	0.76	0.04	0.06	0	0.61	0.9	0.17	0.05	0.19	1.26	18.11	0.02	0.06	34.1	0	0	0	3.99	9.4	2.27	68.95	100.57	710.31	439.51	860.01	599.78	735.97	473.93	836.54	474.68
14.781	0	0.01	0	0	0.94	2.86	0.06	7.15	0.73	0.61	85.7	18.95	31.79	95.64	29.58	63.96	0	3.05	10.71	0.96	0.04	0.05	0	0.61	0.73	0.11	0.04	0.18	1.18	21.88	0.02	0.04	37.63	0	0	0	-2.58	6.56	3.19	66.67	102.41	715.51	440.74	866.14	600.25	741.41	473.9	843.81	475.54
14.814	0	0.01	0	0	0.78	2.6	0.07	5.88	0.72	0.58	88.23	17.14	30.57	97.93	31.06	56.63	0	2.64	10.49	1.11	0.05	0.04	0	0.58	0.72	0.1	0.04	0.24	1.12	23.12	0.02	0.02	36.86	0	0	0	0.1	2.72	3.02	68.25	102.37	725.66	441.85	877.29	602.25	751.88	477.42	854.24	476.27
14.848	0	0.01	0	0	0.46	3.65	0.08	3.85	1.01	1.01	92.29	24.09	33.59	98.08	31.43	43.95	0	1.97	11.41	1.47	0.06	0.06	0	1.01	0.67	0.11	0.04	0.17	1.17	25.44	0.02	0.03	39.53	0	0	0	1.01	2.34	2.04	68.85	102.68	739.51	443.78	890.59	603.74	764.53	480.3	867.17	477.34
14.881	0	0.01	0	0	0.48	3.64	0.11	4.05	0.92	0.92	91.89	21.58	32.53	95.95	35.64	40.36	0	1.56	13.12	1.96	0.06	0.09	0	0.92	0.59	0.11	0.04	0.16	1.08	26.51	0.02	0.03	38.64	0	0	0	0.22	6.18	6.1	67.54	103.81	745.27	441.16	900.89	604.19	775.33	477.62	879.14	478.21
14.914	0	0.01	0	0	0.35	3.8	0.13	2.68	1.17	1.17	92.41	22.84	32.68	94.99	36.62	31.3	0	1.12	12.98	2.11	0.07	0.09	0	1.17	0.5	0.1	0.03	0.13	0.99	24.71	0.02	0.02	39.09	0	0	0	1.68	7.29	2.37	67.61	103.71	764.29	439.68	921.16	606.19	792.05	477.35	895.73	474.76
14.948	0	0.01	0.01	0	0.34	3.04	0.17	2.4	1.18	1.18	93.91	19.12	30.11	83.36	39.37	26.24	0	0.67	11.71	1.6	0.07	0.07	0	1.18	0.42	0.09	0.04	0.09	0.94	24.78	0.02	0.09	37.69	0	0	0	-1.79	13.94	1.75	65.27	101.67	781.36	436.2	934.85	598.99	808.07	471.73	909.73	470
14.981	0	0.02	0.01	0	0.27	2.3	0.15	1.57	1.1	1.05	95.4	15.01	28.43	90.45	35.4	22.57	0	0.44	10.21	1.05	0.05	0.05	0	1.1	0.38	0.09	0.03	0.12	0.87	22.21	0.02	0.11	35.88	0	0	0	0.43	10.76	0.87	67.45	103.28	802.7	430.79	952.13	589.38	825.81	466.44	929.06	463.76
15.014	0	0.02	0.01	0.01	0.23	1.38	0.13	1.12	0.96	0.72	97.23	9.29	25.15	92.56	29.26	20.11	0	0.32	7.74	0.72	0.05	0.04	0	0.96	0.33	0.08	0.03	0.07	0.83	22.72	0.02	0.04	32.49	0	0	0	-2.33	9.4	-0.08	66.36	105.83	819.52	424.32	967.62	580.59	839.92	460.1	945.66	455.79
15.048	0	0.02	0.01	0.01	0.24	1.06	0.14	1.23	0.75	0.63	97.54	6.56	22.66	93.46	29.34	18.59	0	0.27	7.61	0.63	0.04	0.03	0	0.75	0.33	0.05	0.03	0.07	0.69	26.54	0.01	0.08	30.14	0	0	0	-1.83	8.7	0.54	66.6	101.05	833.97	419.55	979.79	574.35	856.09	453.36	957.13	451.45
15.081	0	0.02	0.01	0.01	0.26	1.07	0.12	1.28	0.76	0.52	97.43	6.13	23.18	94.69	26.84	23.72	0	0.29	8.7	0.52	0.04	0.05	0	0.76	0.31	0.05	0.02	0.06	0.67	24.92	0.01	0.03	29.68	0	0	0	-1.2	7.59	1.34	67.52	103.82	853.23	417.77	1000.75	572.98	875.47	453.89	979.21	449.76
15.115	0	0.02	0.01	0.01	0.31	0.9	0.12	1.55	0.51	0.42	96.89	4.07	21.58	93.21	25.76	27.11	0	0.29	10.85	0.42	0.03	0.07	0	0.51	0.27	0.05	0.02	0.03	0.71	27.26	0.01	0.1	27.01	0	0	0	-0.98	8.9	-1.1	67.01	103.43	865.56	414.82	1013.6	571.61	886.36	451.54	989.61	445.44
15.148	0	0.03	0.01	0.01	0.27	0.81	0.12	1.29	0.36	0.36	97.42	3.58	21.07	84.98	23.66	24.18	0	0.29	10.61	0.38	0.03	0.06	0	0.36	0.27	0.05	0.02	0.04	0.68	27.77	0.01	0.04	26.17	0	0	0	-2.62	13.34	0.12	64.66	96.15	869.59	410.52	1018.54	569.16	895.51	445.08	991.61	442
15.181	0	0.03	0.02	0.01	0.24	0.73	0.1	1.06	0.33	0.33	97.88	3.31	20.89	96.01	20.32	23.91	0	0.29	9.7	0.45	0.02	0.07	0	0.33	0.23	0.04	0.02	0.03	0.68	26.6	0.01	0.02	25.66	0	0	0	-0.55	6.1	-1.2	67.52	103.05	888.33	408.14	1037.48	566.2	909.78	445.56	1012.6	438.76
15.215	0	0.03	0.02	0.01	0.24	0.7	0.09	0.93	0.21	0.19	98.14	3.2	20.97	98.63	18.68	24.48	0.01	0.36	9.48	0.72	0.02	0.06	0	0.19	0.21	0.03	0.02	0.03	0.65	24.42	0.01	0.02	25.46	0	0	0	-0.87	0.62	-0.12	67.5	99.37	897.8	406.53	1048.19	566.09	922.5	443.82	1021.68	437.66
15.248	0	0.03	0.02	0.01	0.25	0.76	0.11	0.9	0.23	0.21	98.21	3.4	21.1	96.89	21.48	23.66	0.01	0.39	10.27	0.98	0.03	0.05	0	0.21	0.23	0.03	0.02	0.05	0.63	21.54	0.01	0.05	25.84	0	0	0	1.33	4.81	2.63	67.46	98.28	901.54	403.76	1057.81	569.84	931.83	441.59	1030.04	437.99
15.281	0	0.02	0.01	0.01	0.29	0.82	0.11	1.01	0.29	0.21	97.99	3.64	21.22	97.9	24.02	26.12	0.01	0.47	10.73	1.2	0.03	0.05	0	0.21	0.29	0.04	0.03	0.06	0.61	19.24	0.01	0.05	26.29	0	0	0	-2.36	2.78	2.88	65.91	99.81	909.99	403.43	1065.62	568.46	939.34	439.14	1039.14	437.77
15.315	0	0.02	0.01	0.01	0.32	1.01	0.11	0.94	0.35	0.21	97.99	3.84	22.65	97.69	24.6	29.18	0	0.48	13.62	1.17	0.04	0.04	0	0.21	0.35	0.05	0.03	0.08	0.67	14.07	0.01	0.42	26.62	0	0	0	0.9	3.27	3.39	67.71	99.61	916.65	403.31	1072.4	568.76	946.56	439.88	1046.16	438.42
15.348	0	0.02	0.01	0.01	0.29	1.14	0.16	0.82	0.41	0.23	97.71	3.9	22.75	97.24	28.67	22.37	0.01	0.39	15.68	1.36	0.05	0.04	0	0.23	0.41	0.06	0.04	0.11	0.77	13.58	0.01	1.49	26.74	0	0	0	2.94	4.2	3.3	68.77	101.9	923.25	404.45	1079.07	570.4	952.03	440.96	1053.93	440.47
15.382	0	0.02	0.01	0.01	0.27	1.98	0.19	0.72	0.47	0.26	96.03	5.2	26.77	97.04	31.34	19.26	0.01	0.38	21.88	1.83	0.05	0.06	0	0.26	0.47	0.06	0.05	0.08	0.97	10.74	0.01	3.43	28.6	0	0	0	2.99	4.55	4.14	69.62	101.11	929.38	406.48	1083.42	569.85	958.32	442.94	1059.43	442.38
15.415	0	0.02	0.01	0.01	0.23	2.92	0.18	0.6	0.45	0.28	94.16	6.52	30.39	97.84	29.84	17.1	0.01	0.33	25.93	2.77	0.06	0.09	0	0.28	0.45	0.06	0.05	0.08	0.96	10.28	0.01	1.16	30.1	0	0	0	2.89	2.92	4.73	69.77	100.27	934.43	409.1	1085.32	569.66	962.64	442.85	1062.87	445.71
15.448	0	0.03	0.01	0.01	0.2	5.15	0.18	0.55	0.44	0.26	89.7	8.37	35.4	98.74	28.85	15.52	0.01	0.33	33.02	4.04	0.05	0.15	0	0.26	0.44	0.06	0.07	0.06	0.95	10.52	0.01	0.27	31.78	0	0	0	-1.47	0.18	4.9	68.14	99.44	938.69	410.95	1087.07	568.62	966.16	441.77	1065.46	447.05
15.482	0	0.02	0.01	0.01	0.18	5.92	0.16	0.56	0.43	0.23	88.17	11.92	37.17	98.36	28.35	15.32	0.01	0.36	30.8	4.42	0.03	0.12	0	0.23	0.43	0.05	0.09	0.06	0.99	11.59	0.01	0.19	34.22	0	0	0	-1.15	1.54	1.38	68.39	95.58	942.48	412.7	1088.67	568.83	968.03	445.66	1063.61	445.1
15.515	0	0.02	0.01	0	0.16	6.99	0.12	0.56	0.32	0.21	86.02	18.73	39.67	98.58	26.47	17.08	0.01	0.41	27.42	5.11	0.03	0.08	0	0.21	0.32	0.04	0.12	0.08	1.01	11.71	0.01	0.03	37.53	0	0	0	-1.65	0.81	2.84	68.45	96.12	944.97	413.59	1092.08	570.17	971.79	446.21	1067.9	446.97
15.548	0	0.02	0.01	0	0.14	4.96	0.1	0.48	0.27	0.2	90.07	19.59	37.44	98.53	24.57	15.33	0.01	0.42	20.31	5.28	0.03	0.04	0	0.2	0.27	0.04	0.16	0.1	1	11.71	0.01	0.02	37.88	0	0	0	-1.54	-0.97	2.66	68.1	95.23	945.83	414.04	1094.01	571.97	973.46	447.09	1068.68	447.32
15.582	0	0.02	0.01	0	0.11	5.29	0.08	0.37	0.25	0.19	89.41	29.33	39.27	98.74	21.85	13.44	0	0.5	14.98	5.9	0.02	0.02	0	0.19	0.25	0.04	0.17	0.15	1.04	9.69	0.01	0.02	41.19	0	0	0	1.78	0.21	0.67	68.8	94.81	944.87	414.47	1094.42	575.06	971.96	449.27	1066.75	447.32
15.615	0	0.02	0.01	0	0.11	5.87	0.06	0.37	0.19	0.18	88.26	32.61	41.25	98.64	17.47	18.87	0	0.75	15.03	5.6	0.02	0.03	0	0.18	0.19	0.04	0.15	0.09	1.05	8.92	0.01	0.01	42.15	0	0	0	-2.97	-0.59	1.66	66.72	98.21	948.1	415.79	1098.26	575.65	974.51	449.37	1072.72	448.79
15.648	0	0.02	0	0	0.11	10.19	0.04	0.4	0.2	0.2	79.62	47.9	47.12	98.64	15.18	23.96	0.01	1	17.72	4.4	0.02	0.04	0	0.2	0.18	0.04	0.15	0.05	0.92	7.46	0.01	0.01	46.14	0	0	0	-1.49	0.58	0.33	66.91	96.49	948.53	414.78	1100.08	576.61	975.54	450.19	1071.98	446.95
15.682	0	0.01	0	0	0.11	19.91	0.04	0.46	0.28	0.28	60.18	69.2	54.09	98.34	15.72	28.12	0.01	1.55	20.6	2.55	0.02	0.06	0	0.28	0.18	0.04	0.16	0.03	0.91	5.56	0.01	0.02	51.7	0	0	0	-0.89	-1.58	-0.76	67.14	97.51	949.44	414.26	1101.05	576.44	975.13	450.25	1072.56	445.99
15.715	0	0.01	0	0	0.13	26.45	0.04	0.59	0.36	0.36	48.55	75.32	56.82	98.59	17.76	32.7	0.01	2.14	23.38	1.48	0.03	0.08	0	0.36	0.22	0.04	0.18	0.03	0.84	4.46	0.01	0.02	53.61	0	0	0	0.13	-0.76	-0.63	67.45	97.66	949.19	413.99	1101.37	577.01	975.21	450.15	1072.78	446.16
15.749	0	0.01	0	0	0.15	35.25	0.03	0.81	0.46	0.46	39.75	85.63	60.62	98.39	18.63	39.62	0.01	2.86	22.48	0.99	0.02	0.1	0	0.46	0.27	0.04	0.17	0.05	0.75	3.51	0.01	0.01	57.77	0	0	0	1.07	-1.44	-1.41	67.83	97.67	948.88	413.66	1101.14	576.75	974.37	451.04	1071.87	445.21
15.782	0	0.01	0	0	0.18	38.14	0.02	1.1	0.56	0.56	36.86	89.24	61.92	98.57	18.94	46.64	0.01	3.53	20.63	0.74	0.02	0.1	0	0.56	0.29	0.04	0.12	0.04	0.72	2.96	0.01	0.01	59.83	0	0	0	2.36	-0.82	-0.97	68.63	95.54	948.81	414.32	1099.73	576.89	975.01	450.1	1070.49	446.67
15.815	0	0.01	0	0	0.26	30.3	0.02	1.63	0.62	0.62	44.7	87.7	59.29	98.6	17.9	56.25	0.01	4.94	16.32	0.63	0.02	0.1	0	0.62	0.32	0.04	0.09	0.04	0.72	2.52	0.01	0.01	58.89	0	0	0	1.06	-0.74	-1.04	68.13	95.98	947.96	415.01	1097.8	575.9	973.34	450.28	1069.27	447.16
15.849	0	0.01	0	0	0.39	30.96	0.02	2.81	0.75	0.42	44.04	90.98	59.71	98.63	19.05	67.32	0.01	6.74	12.61	0.42	0.02	0.09	0	0.75	0.36	0.03	0.09	0.04	0.6	1.85	0.01	0.02	61.05	0	0	0	1.83	-0.61	-0.82	68.34	98.25	946.65	415.3	1096.96	576.67	971.26	450.9	1069.46	447.8
15.882	0	0	0	0	0.51	30.28	0.02	3.78	0.82	0.33	44.72	90.98	59.12	98.62	20.54	71.74	0.01	8.25	12.04	0.33	0.02	0.09	0	0.82	0.42	0.03	0.08	0.03	0.63	1.77	0.01	0.02	61.05	0	0	0	1.05	0.66	-0.47	68.14	98.7	945.99	415.44	1096.62	576.9	970.82	451.02	1069.47	447.87
15.915	0	0	0	0	0.63	29.71	0.01	4.86	0.88	0.29	45.29	91.27	58.84	98.59	21.03	76.73	0	9.32	11.12	0.29	0.02	0.08	0	0.88	0.47	0.03	0.08	0.03	0.58	1.55	0.01	0.01	61.27	0	0	0	0.23	0.76	-0.15	67.94	99.23	945.19	415.45	1095.78	576.45	969.97	451.05	1069.14	447.79
15.949	0	0	0	0	0.67	32.22	0.01	5.2	1.08	0.25	42.78	91.56	60.17	98.73	18.89	79.92	0	10.4	12.74	0.25	0.02	0.07	0	1.08	0.43	0.03	0.08	0.02	0.59	1.11	0.02	0.01	61.5	0	0	0	-0.15	0.22	-0.18	67.77	97.94	945.15	415.66	1095.63	576.78	970.5	450.8	1068.4	447.98
15.982	0	0	0	0	0.74	31.62	0.01	5.64	1.12	0.23	43.38	90.99	60.44	98.59	16.17	83.65	0	11.48	13.13	0.23	0.01	0.05	0	1.12	0.38	0.03	0.06	0.01	0.62	1.07	0.02	0.01	61.06	0	0	0	0.05	-0.76	-0.08	67.97	96.15	944.15	415.92	1094.17	576.77	970.24	450.78	1066.35	448.2
16.015	0	0.01	0	0	0.68	32.34	0.01	5.08	1.34	0.26	42.66	91.09	61.31	97.76	13.06	83.24	0	12.49	13.56	0.26	0.01	0.06	0	1.34	0.28	0.04	0.05	0.01	0.7	0.93	0.01	0.01	61.13	0	0	0	1.12	3.12	1.07	68.46	95.48	942.72	416.51	1092.33	577.22	969.83	450.38	1065.31	449.92
16.049	0	0.01	0	0	0.71	28	0.01	4.95	1.89	0.28	47	89.82	59.77	97.19	11.32	82.62	0	14.55	11.73	0.28	0.01	0.05	0	1.89	0.24	0.06	0.04	0.01	0.76	0.61	0.01	0.01	60.21	0	0	0	-0.01	-4.28	0.88	67.87	93.99	940.54	416.42	1090.16	577.19	968.15	450.07	1062.15	449.33
16.082	0	0.01	0	0	0.65	25.35	0.01	4.31	1.7	0.37	49.65	87.89	58.77	97.32	10.32	80.58	0	14.1	11.74	0.37	0.01	0.05	0	1.7	0.18	0.06	0.03	0.01	0.79	0.62	0.01	0.02	59	0	0	0	1.64	4.04	2.25	68.97	97.57	936.35	416.2	1086.26	577.24	963.48	448.93	1061.02	451.24
16.116	0	0.01	0	0	0.59	19.92	0.01	3.59	2.02	0.36	60.15	85.17	56.6	98.32	7.62	79.06	0	13.81	9.12	0.36	0.01	0.05	0	2.02	0.12	0.06	0.03	0.01	0.85	0.53	0.01	0.01	57.54	0	0	0	3.23	1.64	1.78	69.79	98.07	932.57	416.1	1082.3	576.87	958.97	449.25	1057.01	451.56
16.149	0	0.01	0	0	0.57	14.83	0.01	2.98	1.61	0.4	70.34	76.74	53.6	94.45	6.21	76.43	0	13.19	9.62	0.4	0.01	0.08	0	1.61	0.08	0.07	0.02	0.01	1.04	0.57	0.01	0.01	54.09	0	0	0	3.04	-7.83	2.16	69.16	95.94	929.11	415.66	1080.98	578.26	957.83	448.02	1053.65	452.85
16.182	0	0.01	0	0	0.63	11.28	0.01	3.02	1.61	0.34	77.44	67.61	50.72	98.41	5.67	76.21	0	14.31	9.68	0.34	0.01	0.1	0	1.61	0.07	0.07	0.02	0.01	0.99	0.55	0	0.01	51.25	0	0	0	-1.91	1.38	-0.49	68.04	98.84	926.61	415.87	1079.67	578.18	952.56	449.49	1051.39	451.37
16.216	0	0.01	0	0.01	0.75	4.64	0.01	2.79	1.23	0.34	90.73	40.11	42.08	98.22	5.64	74.15	0	14.39	6.66	0.34	0.01	0.1	0	1.23	0.06	0.09	0.01	0.01	1.14	0.6	0	0.01	44.17	0	0	0	0.55	-1.95	-0.43	69.01	99.88	924.2	415.92	1079.38	580.98	950.68	450.44	1050.54	452.35
16.249	0	0.01	0	0.01	0.69	3.45	0.01	2.31	1.16	0.4	93.1	31.72	39.1	98.35	6.48	70.09	0	13.03	5.7	0.4	0.01	0.1	0	1.16	0.05	0.1	0.01	0.01	1.19	0.57	0	0	41.9	0	0	0	0.92	1.55	1.1	69.14	98	921.21	415.64	1077.03	582.42	950.19	449.45	1048.14	452.36
16.282	0	0.02	0	0.01	0.79	2.43	0.02	2.46	1.01	0.29	95.09	23.67	35.5	97.12	8.26	69.3	0	13.49	4.25	0.29	0.01	0.06	0	1.01	0.06	0.12	0.01	0.01	1.29	0.57	0	0.01	39.38	0	0	0	0.45	-4.4	0.07	68.35	101	919.84	415.23	1078.13	584.05	947.65	450.29	1048.63	451.99
16.316	0	0.02	0	0.01	0.84	2.27	0.02	2.54	0.77	0.2	94.92	21.5	34.55	97.92	9.88	69.04	0	13	4.58	0.2	0.01	0.05	0	0.77	0.06	0.14	0.01	0.01	1.54	0.57	0	0.01	38.61	0	0	0	-0.92	-2.74	2.85	67.39	97.23	918.86	415.11	1079.41	587.23	951.87	448.28	1048.98	453.07
16.349	0	0.02	0	0.01	0.76	2.05	0.02	2.17	0.61	0.13	95.66	18.46	33.52	98.51	10.06	66.83	0	11.09	5.08	0.13	0.01	0.05	0	0.61	0.06	0.13	0.01	0.01	1.83	0.63	0	0.01	37.42	0	0	0	-0.46	-1.04	7.38	68.16	100.1	920.35	416.86	1075.61	582.53	953.04	446.65	1052.61	456.89
16.383	0	0.02	0	0.01	0.83	1.37	0.03	2.07	0.38	0.13	95.86	11.28	29.22	98.23	11.6	65.77	0	9.4	6.17	0.11	0.01	0.04	0	0.38	0.07	0.13	0.01	0.01	1.9	0.69	0	0.01	33.17	0	0	0	-4.39	-1.93	6.36	66.22	100.19	922.23	417.73	1075.17	580.25	952.88	446.43	1052.6	456.11
16.416	0	0.02	0	0.01	0.81	0.9	0.03	1.79	0.25	0.11	96.42	9.07	25.2	96.72	12.32	62.73	0	7.98	5	0.09	0.01	0.03	0	0.25	0.07	0.11	0.02	0.02	1.92	0.84	0	0.01	29.95	0	0	0	-0.8	-5.07	4.83	69.34	101.17	933.61	420.67	1084.87	581.34	961.57	452.61	1062.64	457.18
16.449	0	0.02	0	0.01	0.8	0.8	0.03	1.71	0.19	0.11	96.57	9.34	24.02	97.43	12.7	62.93	0	6.17	4.97	0.11	0.01	0.03	0	0.19	0.05	0.1	0.02	0.03	2.12	1.04	0	0.01	28.9	0	0	0	-2.31	-3.83	6.73	68.75	100.48	938.11	423.99	1088.03	582.69	967.33	453.59	1067.47	461.85
16.483	0	0.02	0.01	0.01	0.83	0.5	0.03	1.54	0.13	0.1	96.93	9.21	19.85	98.31	11.41	62.67	0	4.87	4.79	0.1	0.01	0.03	0	0.13	0.06	0.09	0.03	0.07	2.19	1.2	0	0.01	24.77	0	0	0	-4.52	-1.68	6.62	68.47	103.29	946.01	428.53	1093.75	583.14	972.74	458.8	1075.81	465.45
16.516	0	0.02	0.01	0.01	0.59	0.46	0.03	0.99	0.13	0.1	98.02	5.63	19.64	94.59	8.16	56.29	0	3.78	5.27	0.1	0.01	0.04	0	0.11	0.06	0.09	0.04	0.13	1.97	1.25	0	0.03	23.74	0	0	0	-0.99	-7.69	6.82	70.29	101.9	957.28	432.72	1105.34	588	984.88	464.44	1086.64	469.7
16.549	0	0.03	0.01	0.01	0.45	0.46	0.04	0.71	0.25	0.1	98.57	3.75	20.01	98.29	6.49	51.15	0	2.62	5.83	0.14	0.02	0.08	0	0.1	0.08	0.09	0.08	0.25	1.78	1.28	0	0.03	23.56	0	0	0	-4.91	-1.75	5.79	68.91	102.05	967.74	438.26	1111.68	588.76	992.43	468.38	1094.35	473.54
16.583	0	0.03	0.01	0.01	0.36	0.33	0.04	0.5	0.51	0.08	99	2.29	17.29	96.39	4.79	44.9	0	1.83	3.9	0.19	0.02	0.14	0	0.06	0.07	0.08	0.09	0.51	1.72	1.51	0	0.05	21.46	0	0	0	-6.41	-5.58	7.11	70.08	104.94	984.55	443.83	1125.17	587.84	1007.26	474.72	1112.12	478.93
16.616	0	0.03	0.02	0.01	0.31	0.29	0.04	0.4	0.56	0.08	99.21	1.53	16.16	97.95	4.57	39.9	0	1.34	3.66	0.26	0.06	0.2	0	0.06	0.07	0.08	0.09	0.56	1.62	1.55	0.01	0.31	20.47	0	0	0	-4.94	-2.66	5.47	71.58	104.55	1000.82	449.18	1134.81	587.11	1019.09	478.65	1123.56	482.72
16.649	0	0.04	0.02	0.01	0.29	0.19	0.05	0.33	0.5	0.09	99.34	1.17	12.57	92.11	4.16	36.25	0	0.92	2.31	0.26	0.12	0.16	0	0.05	0.08	0.09	0.09	0.5	1.65	1.59	0.01	0.16	17.55	0	0	0	-1.2	-9.71	4.25	73.62	104.65	1022.09	452.08	1151.27	586.44	1036.88	479.69	1141.38	485.25
16.683	0	0.04	0.02	0.01	0.32	0.15	0.05	0.34	0.23	0.08	99.33	1.23	10.21	93.37	4.29	36.93	0	0.56	1.98	0.28	0.21	0.15	0	0.04	0.1	0.08	0.09	0.23	1.7	1.55	0.01	0.14	15.47	0	0	0	5.44	-8.78	-0.34	75.19	103.78	1043.56	454.2	1169.69	585.56	1053.45	485.36	1157.24	485.57
16.716	0	0.05	0.03	0.02	0.29	0.13	0.06	0.28	0.19	0.08	99.43	0.93	8.96	93.46	4.18	33.05	0	0.4	2.35	0.23	0.27	0.1	0	0.04	0.14	0.08	0.09	0.19	1.58	1.49	0.01	0.03	14.15	0	0	0	-4.67	-8.7	0.18	73.04	100.35	1058.66	454.51	1183.72	584.84	1070.2	484.08	1170.53	482.36
16.75	0	0.05	0.03	0.02	0.29	0.13	0.06	0.28	0.15	0.06	99.42	0.93	8.76	94.53	3.94	33.15	0	0.31	2.88	0.2	0.23	0.07	0	0.03	0.15	0.06	0.08	0.09	1.48	1.86	0.02	0.08	13.66	0	0	0	-6.11	-7.75	2.17	72.39	100.79	1073.01	451.21	1197.61	580.51	1085.66	479.19	1186.45	480.2
16.783	0	0.04	0.03	0.02	0.43	0.11	0.06	0.44	0.13	0.06	99.13	1.83	6.57	92.94	5.12	42.27	0	0.25	3	0.19	0.22	0.05	0	0.02	0.13	0.06	0.05	0.09	1.49	2.05	0.02	0.07	11.76	0	0	0	-5.17	-9.11	1.86	72.77	101.54	1088.4	448.74	1212.04	577.24	1099.95	476.5	1201.48	477.71
16.816	0	0.04	0.02	0.02	0.54	0.1	0.05	0.56	0.13	0.06	98.87	3.04	6.01	95.27	4.98	48.72	0.01	0.21	2.89	0.16	0.2	0.06	0	0.03	0.11	0.06	0.03	0.13	1.53	1.91	0.02	0.07	11.25	0	0	0	-3.11	-6.99	2.14	74.65	99.25	1101.05	445.69	1224.66	574.31	1113.95	474.4	1213.2	474.58
16.85	0	0.04	0.03	0.02	0.55	0.07	0.06	0.52	0.13	0.05	98.89	2.48	2.66	93.51	5.29	46.43	0.01	0.18	2.3	0.17	0.14	0.06	0	0.03	0.13	0.05	0.02	0.09	1.23	2.02	0.04	0.02	8.36	0	0	0	4.93	-8.66	0.71	75.71	96.32	1111.7	441.92	1235.63	573.02	1125.12	472.68	1221.42	470.61
16.883	0	0.04	0.03	0.02	0.75	0.06	0.05	0.74	0.12	0.05	98.5	4.6	1.87	94.73	6.12	54.25	0.01	0.2	2	0.17	0.08	0.07	0	0.03	0.12	0.05	0.02	0.06	1.34	1.82	0.04	0.01	7.87	0	0	0	6.12	-7.55	-1.01	75.95	102.4	1124.4	441.24	1248.8	571.94	1133.67	473.95	1235.99	469.69
16.916	0	0.03	0.02	0.02	1.05	0.06	0.05	1.09	0.09	0.06	97.82	8.64	0.79	96.51	7.28	62.5	0.01	0.26	1.65	0.22	0.07	0.11	0	0.03	0.09	0.06	0.01	0.04	1.48	1.72	0.05	0.01	7.21	0	0	0	6.83	-5.4	-0.85	76.16	103.09	1133.43	441.63	1258.88	572.9	1143	473.78	1246.07	471.83
16.95	0	0.03	0.02	0.02	1.03	0.06	0.05	1.02	0.08	0.06	97.93	8.24	0.49	95.53	6.67	62.02	0.01	0.34	1.8	0.23	0.06	0.1	0	0.05	0.08	0.06	0.01	0.04	1.32	1.15	0.06	0	6.74	0	0	0	3.91	-6.69	-1	76.12	101.08	1138.23	442.74	1265.03	575.64	1149.38	474.72	1250.43	472.27
16.983	0	0.04	0.03	0.02	0.91	0.06	0.05	0.87	0.08	0.07	98.18	6.52	0.85	96.71	6.11	58.94	0.01	0.37	2	0.26	0.06	0.13	0	0.05	0.08	0.07	0.01	0.07	1.25	1.05	0.06	0	6.9	0	0	0	4.15	-5.1	0.12	75.92	99.76	1141.76	442.51	1269.32	577.14	1154.85	473.64	1254.61	472.45
17.016	0	0.04	0.03	0.02	0.85	0.06	0.06	0.78	0.14	0.07	98.3	4.88	0.07	96.94	7.31	55.17	0.01	0.43	1.99	0.25	0.06	0.1	0	0.06	0.08	0.07	0.01	0.14	1.2	0.92	0.06	0	6.42	0	0	0	2.34	-4.73	1.08	75.9	101.12	1144.08	444.39	1271.28	578.23	1157.06	475.06	1258.17	474.14
17.05	0	0.04	0.04	0.02	0.78	0.05	0.07	0.65	0.21	0.06	98.45	3.43	0	96.76	7.56	50.36	0.01	0.57	1.67	0.16	0.04	0.04	0	0.06	0.09	0.06	0.01	0.21	1.42	0.76	0.08	0.02	4.93	0	0	0	0.24	-5.02	0.9	75.76	98.82	1146.26	446.18	1271.12	577.55	1159.08	475.66	1257.89	475.06
17.083	0	0.04	0.04	0.02	0.81	0.04	0.08	0.67	0.24	0.06	98.38	2.98	0	97.43	9.9	48.58	0.01	0.78	1.28	0.11	0.04	0.03	0	0.06	0.08	0.06	0.01	0.24	1.42	0.73	0.09	0.04	4.58	0	0	0	3.97	-3.82	0.78	76.29	99.98	1149.36	448.26	1273.54	578.78	1161.18	477.99	1261.16	478.35
17.117	0	0.04	0.04	0.02	0.87	0.04	0.08	0.71	0.12	0.08	98.26	3.02	0	98.09	11.32	48.67	0.01	0.8	0.79	0.08	0.03	0.02	0	0.08	0.06	0.06	0.01	0.12	1.48	0.57	0.08	0.14	3.92	0	0	0	0.89	-2.3	-0.74	76.15	98.72	1149.92	449.01	1272.73	576.5	1160.54	478.57	1259.26	478.8
17.15	0	0.05	0.05	0.02	0.7	0.04	0.09	0.53	0.1	0.06	98.61	1.9	0	97.27	10.37	42.97	0.01	0.71	0.66	0.05	0.03	0.02	0	0.09	0.06	0.06	0.01	0.1	1.28	0.51	0.08	0.05	3.76	0	0	0	2.22	-4.13	-2.56	75.99	102.49	1145.15	448.7	1269.58	575.87	1153.18	480.03	1255.67	479.97
17.183
17.217
17.25
17.283
17.317
17.35
17.384
17.417
17.45
17.484
17.517
17.55
17.584
17.617
17.65
17.684
17.717
17.751
17.784
17.817
17.851
17.884
17.917
17.951
17.984
18.017
18.051
18.084
18.118
18.151
18.184
18.218
18.251
18.284
18.318
18.351
18.385
18.418
18.451
18.485
18.518
18.551
18.585
18.618
18.651
18.685
18.718
18.752
18.785
18.818
18.852
18.885
18.918
18.952
18.985
19.018
19.052	0	0.01	0	0	0.24	26.35	0.01	2.32	0.29	0.17	48.65	87.91	61.46	85.86	1.44	74.43	0	0.42	12.63	0.41	0.12	0.17	0	0.17	0.28	0.09	0.26	0.02	2.36	13.95	0.29	0.09	59.01	0	0	0	-13.28	12.98	2.53	62.94	107.03	792.87	448.15	948.48	610.53	818.75	477.82	925.53	485.09
19.085	0	0.02	0	0.01	0.42	1.61	0.02	1.84	0.43	0.22	96.32	9.78	32.2	97.64	2.37	64.78	0	0.82	10.31	0.69	0.08	0.28	0	0.22	0.43	0.08	0.16	0.05	0.9	16.62	0.13	0.01	32.55	0	0	0	-5.39	-3.39	1.4	65.77	108.46	785.64	441.24	947.6	611.68	812.69	474.51	921	480.08
19.119	0	0.03	0.01	0.01	0.26	0.9	0.04	0.71	0.51	0.15	98.2	3.47	25.94	98.18	4.16	42.1	0	0.69	12.91	1.32	0.09	0.17	0	0.15	0.51	0.06	0.1	0.11	0.35	14.55	0.06	0.02	25.97	0	0	0	-1.67	2.06	6.19	67.35	105.92	764	438.15	927.24	611.87	797.02	470.95	902.65	478.68
19.152	0	0.03	0.01	0.01	0.2	0.9	0.04	0.44	0.77	0.29	98.2	3.41	25.77	96.96	4.34	34.23	0.01	0.8	13.12	1.77	0.1	0.28	0	0.29	0.77	0.06	0.14	0.14	0.38	10.68	0.07	0.01	25.85	0	0	0	-0.57	4.68	3.48	67.86	112.22	755.17	439.23	919.54	614.57	783.48	473.59	895.57	479.08
19.185	0	0.03	0.01	0.01	0.15	1.05	0.05	0.31	0.76	0.3	97.9	4.09	27.04	96.18	5.08	25.83	0	0.69	13.58	1.85	0.08	0.3	0	0.3	0.76	0.06	0.14	0.25	0.3	9.81	0.05	0.03	27.04	0	0	0	-2.6	5.87	3.24	67.12	110.21	739.08	440.85	902.03	614.48	767.45	474.79	877.56	479.44
19.219	0	0.04	0.02	0.01	0.17	0.85	0.06	0.31	0.73	0.3	98.31	2.64	24.6	97.73	5.9	25.39	0	0.61	15.27	2.1	0.08	0.2	0	0.3	0.73	0.06	0.13	0.24	0.27	9.88	0.05	0.06	24.22	0	0	0	-3.78	3.18	6.84	66.14	112.76	719.58	443.43	884	617.22	750.75	474.82	862.97	485.86
19.252	0	0.04	0.02	0.01	0.17	0.55	0.06	0.29	0.7	0.3	98.89	1.89	20.89	97.47	6.35	23.56	0	0.69	11.92	2.07	0.05	0.27	0	0.3	0.7	0.05	0.1	0.13	0.26	8.93	0.04	0.03	22.1	0	0	0	1.45	3.74	1.67	69.29	108.13	716.81	445.4	880.52	620.41	745.18	481.1	853.26	484.41
19.285	0	0.04	0.02	0.01	0.16	0.57	0.06	0.29	0.62	0.26	98.85	2.05	21.37	95.31	5.98	22.84	0	0.63	11.52	2.2	0.05	0.13	0	0.26	0.62	0.04	0.1	0.1	0.27	10.38	0.03	0.01	22.61	0	0	0	-3.01	6.94	6.73	67.04	113.03	700.55	443.73	865.91	618.65	732.04	475.86	844.58	486.43
19.319	0	0.04	0.02	0.01	0.14	0.59	0.07	0.24	0.72	0.29	98.82	2.28	21.54	97.36	6.92	18.59	0	0.77	10.75	2.8	0.06	0.14	0	0.29	0.72	0.03	0.07	0.07	0.25	9.36	0.03	0	23.29	0	0	0	-1.15	3.97	2.26	68.24	108.26	698.22	445.23	863.8	621.36	728.02	479.7	836.12	485.61
19.352	0	0.04	0.02	0.01	0.15	0.57	0.07	0.27	0.57	0.22	98.86	2.31	21.11	97.81	7.99	18.84	0	0.74	9.97	2.93	0.07	0.12	0	0.22	0.57	0.03	0.06	0.06	0.28	10.68	0.03	0.01	23.35	0	0	0	-5.21	3	5.95	65.39	112.88	683.64	443.6	851.77	621.89	715.77	475.64	828.21	485.54
19.386	0	0.04	0.02	0.01	0.18	0.56	0.06	0.37	0.45	0.17	98.87	2.17	21	94.93	7.88	24.68	0	0.97	10.5	2.11	0.07	0.1	0	0.17	0.45	0.03	0.05	0.04	0.32	11.95	0.03	0	22.98	0	0	0	-1.39	7.35	3.67	66.94	112.56	679.22	442.26	850.52	624.4	711.18	476.54	823.37	485.62
19.419	0	0.04	0.02	0.01	0.24	0.54	0.06	0.53	0.31	0.16	98.92	2.03	20.35	95.1	9.02	30.52	0	1.11	10.56	1.8	0.09	0.13	0	0.16	0.31	0.04	0.03	0.04	0.42	13.49	0.04	0.01	22.54	0	0	0	-2.66	7.17	4.35	66.1	115.23	676.6	442.25	849.14	625.53	708.51	476.28	823.35	485.74
19.452	0	0.03	0.01	0.01	0.34	0.63	0.05	0.91	0.24	0.14	98.17	2.42	21.82	96.92	8.8	42.08	0	1.52	11.09	1.74	0.12	0.15	0	0.14	0.24	0.05	0.03	0.03	0.52	15.11	0.04	0.01	23.67	0	0	0	-2.59	4.76	5.16	66.08	111.45	675.81	442.75	847.99	626.04	710.01	476.03	820.99	486.35
19.486	0	0.02	0.01	0.01	0.36	0.99	0.05	1.11	0.2	0.12	97.77	3.42	25.6	93.19	9.41	45.32	0	1.69	14.73	1.86	0.11	0.23	0	0.12	0.2	0.07	0.04	0.02	0.6	15.92	0.05	0.53	25.88	0	0	0	-1.46	8.92	5.98	66.48	112.04	674.5	442.43	846.02	625.48	708.96	475.43	820.44	486.67
19.519	0	0.02	0.01	0.01	0.4	1.23	0.04	1.3	0.18	0.12	97.39	3.78	27.25	94.55	10.01	48.58	0	1.45	17.34	1.94	0.12	0.33	0	0.12	0.18	0.08	0.04	0.03	0.68	16.13	0.04	2.58	26.52	0	0	0	-2.74	7.74	6.75	66.78	109.8	677.59	443.98	845.08	621.4	711.58	477.64	821.06	486.03
19.552	0	0.02	0.01	0.01	0.43	1.66	0.05	1.54	0.19	0.12	96.69	4.55	29.26	98.4	12.6	50.06	0	1.35	20.32	1.95	0.11	0.45	0	0.12	0.19	0.09	0.05	0.04	0.7	16.2	0.05	2.2	27.73	0	0	0	-2.05	-1.4	5.94	66.82	112.85	681.24	440.73	852.35	621.76	714.66	476.58	827.36	482.35
19.586	0	0.02	0.01	0.01	0.46	1.64	0.05	1.68	0.16	0.1	96.64	4.4	28.66	98.48	14.85	50.1	0	0.93	20.58	2	0.1	0.46	0	0.1	0.16	0.1	0.05	0.06	0.75	16.45	0.05	0.31	27.51	0	0	0	-0.55	1.16	4.56	67.16	115.96	691.47	441.57	863.52	623.91	722.69	479.07	838.59	482.75
19.619	0	0.02	0.01	0.01	0.37	1.37	0.05	1.3	0.18	0.11	97.26	4.81	27.56	95.97	14.09	44.62	0	0.7	16.23	2.25	0.15	0.54	0	0.11	0.18	0.11	0.06	0.08	0.79	16.75	0.06	0.09	28.09	0	0	0	-3.03	6.15	4.86	64.94	111.79	697.59	439.78	871.28	624.13	731.97	476.6	843.68	480.69
19.652	0	0.02	0.01	0.01	0.3	1.22	0.05	1.03	0.22	0.14	97.55	5.02	26.99	95.72	12.86	40.7	0	0.47	13.66	2.65	0.22	0.68	0	0.13	0.22	0.14	0.07	0.08	1	16.42	0.07	0.11	28.38	0	0	0	0.29	6.46	2.33	67.2	114.46	720.03	439.58	893.09	623.82	750.56	479.35	865.02	478.76
19.686	0	0.02	0.01	0.01	0.26	1.24	0.05	0.96	0.24	0.15	97.51	5.41	27.34	96.99	12.18	37.54	0	0.37	12.98	2.48	0.27	0.5	0	0.1	0.24	0.15	0.09	0.08	1.24	18.58	0.07	0.02	28.86	0	0	0	-5.38	4.63	4.63	64.29	115.19	730.36	436.83	902.97	619.07	762.36	472.94	877.47	477.33
19.719	0	0.03	0.01	0.01	0.19	1.51	0.05	0.65	0.3	0.16	96.97	6.66	29.31	94.66	11.25	30.06	0	0.26	13.78	1.98	0.31	0.5	0	0.11	0.3	0.16	0.12	0.08	1.29	17.56	0.08	0.03	30.24	0	0	0	-5.5	7.62	2.14	64.53	113.14	750.73	433.55	922.11	614.95	780.93	471.45	894.07	471.1
19.753
19.786
19.819
19.853
19.886
19.919
19.953
19.986
20.019
20.053
20.086
20.12
20.153
20.186
20.22
20.253
20.286
20.32
20.353
20.387
20.42
20.453
20.487
20.52
20.553
20.587
20.62
20.653
20.687
20.72
20.754
20.787
20.82
20.854
20.887
20.92
20.954
20.987
21.02
21.054
21.087
21.121
21.154
21.187
21.221
21.254
21.287
21.321
21.354
21.388
21.421
21.454
21.488
21.521
21.554
21.588
21.621
21.654
21.688
21.721
21.755
21.788
21.821
21.855
21.888
21.921
21.955
21.988
22.021
22.055
22.088
22.122
22.155
22.188
22.222
22.255
22.288
22.322
22.355
22.389
22.422
22.455
22.489
22.522
22.555
22.589
22.622
22.655
22.689
22.722
22.756
22.789
22.822
22.856
22.889
22.922
22.956
22.989
23.022
23.056
23.089
23.123
23.156
23.189
23.223
23.256
23.289
23.323
23.356
23.39
23.423
23.456
23.49
23.523
23.556
23.59
23.623
23.656
23.69
23.723
23.757
23.79
23.823
23.857
23.89
23.923
23.957
23.99
24.023
24.057
24.09
24.124
24.157
24.19
24.224
24.257
24.29
24.324
24.357
24.391
24.424
24.457
24.491
24.524
24.557
24.591
24.624
24.657
24.691
24.724
24.758
24.791
24.824
24.858
24.891
24.924
24.958
24.991
25.024
25.058
25.091
25.125
25.158
25.191
25.225
25.258
25.291
25.325
25.358
25.392
25.425
25.458
25.492
25.525
25.558
25.592
25.625
25.658
25.692
25.725
25.759
25.792
25.825
25.859
25.892
25.925
25.959
25.992
26.025
26.059	0	0.09	0	0.13	4.76	0.5	0.02	3.9	0.03	0.38	90.49	99.5	21.59	98.52	2.63	82.35	0.01	2.69	5.59	0.41	0.14	0.2	0	0	0.03	0.38	0.33	0.01	76.9	15.45	0.01	0.06	24.34	0	0	0	-9.64	-1	-2.56	63.14	110.79	903.32	433.93	1082.69	619.86	934.62	470.14	1045.15	477.75
26.092	0	0.04	0	0.03	0.59	2.05	0.02	0.99	0.11	0.36	95.9	48.76	34.56	93.14	2.77	51.98	0.01	1.41	10.19	0.45	0.24	0.31	0	0.01	0.11	0.36	0.34	0.01	40.73	13.3	0.02	0.02	34.83	0	0	0	-6.77	8.96	1.05	63.32	113.49	914.46	429.73	1085.56	610.81	943.42	467.73	1056.9	466.16
26.126	0	0.03	0.01	0.01	0.26	1.93	0.03	0.64	0.12	0.26	96.13	10.9	33.92	98.05	2.06	41.62	0.01	1.24	11.58	0.44	0.41	0.29	0	0.01	0.12	0.26	0.18	0.01	16.81	13.88	0.02	0.01	33.6	0	0	0	-3.25	-2.42	-0.17	66.27	111.65	935.2	431.39	1105.86	612.57	963.67	472.31	1075.17	466.55
26.159	0	0.03	0	0.01	0.19	3.35	0.02	0.72	0.14	0.15	93.3	17.54	38.91	98.51	2.06	38.24	0.01	1.09	14.74	0.39	0.4	0.24	0	0.01	0.14	0.15	0.15	0.02	11.89	20.26	0.01	0.02	37.04	0	0	0	-7.27	-1.05	1.93	64.39	109.29	944.62	434.6	1114.47	614.52	975.61	471.69	1084.89	470.91
26.192
26.226
26.259
26.292
26.326
26.359
26.393
26.426
26.459
26.493
26.526
26.559
26.593
26.626
26.659
26.693
26.726
26.76
26.793
26.826
26.86
26.893
26.926
26.96
26.993
27.026
27.06
27.093
27.127
27.16
27.193
27.227
27.26
27.293
27.327
27.36
27.394
27.427
27.46
27.494
27.527
27.56
27.594
27.627
27.66
27.694
27.727
27.761
27.794
27.827
27.861
27.894
27.927
27.961
27.994
28.027
28.061
28.094
28.128
28.161
28.194
28.228
28.261
28.294
28.328
28.361
28.395
28.428
28.461
28.495
28.528
28.561
28.595
28.628
28.661
28.695
28.728
28.762
28.795
28.828
28.862
28.895
28.928
28.962
28.995
29.028
29.062
29.095
29.129
29.162
29.195
29.229
29.262
29.295
29.329
29.362
29.396
29.429
29.462
29.496
29.529
29.562
29.596
29.629
29.662
29.696
29.729
29.763
29.796
29.829
29.863
29.896
29.929
29.963
29.996
30.029
30.063
30.096
30.13
30.163
30.196
30.23
30.263
30.296
30.33
30.363
30.397
30.43
30.463
30.497
30.53
30.563
30.597
30.63
30.663
30.697
30.73
30.764
30.797
30.83
30.864
30.897
30.93
30.964
30.997
31.03
31.064
31.097
31.131
31.164
31.197
31.231
31.264
31.297
31.331
31.364
31.398
31.431
31.464
31.498
31.531
31.564	1	0.03	0.02	0.02	0.82	0.11	0.04	0.93	0.14	0.07	98.15	7.66	7.15	93.4	3.06	62.15	0	1.68	4.28	0.1	0.03	0.21	0	0.03	0.14	0.07	0.09	0.12	0.2	0.97	0.02	0.14	11.32	0	0		-3.76	-8.75	2.58	70.76	104.84	1176.58	473.44	1322.81	626.97	1198.37	507.1	1303.21	506.26
31.598	1	0.03	0.02	0.01	0.63	0.14	0.04	0.72	0.17	0.04	98.57	4.74	9.43	98.38	2.69	55.82	0	2.38	4.25	0.08	0.02	0.12	0	0.02	0.17	0.04	0.17	0.15	0.19	0.77	0.01	0.03	13.41	0	0		-0.97	-1.47	0.79	71.46	105.51	1161.22	471.27	1311.17	630.21	1183.2	506.69	1288.68	504.18
31.631	1	0.04	0.02	0.01	0.33	0.2	0.04	0.36	0.23	0.03	99.28	1.45	12.99	97.82	2.26	40.61	0	1.51	5.59	0.13	0.02	0.19	0	0.03	0.23	0.03	0.2	0.16	0.16	0.73	0.01	0.03	16.17	0	0		2.47	-2.98	-0.44	72.86	112.05	1147.32	471.31	1299.34	632.46	1166	509.49	1277.94	504.38
31.664	1	0.04	0.02	0.01	0.32	0.16	0.05	0.33	0.25	0.04	99.34	1.26	11.08	97.64	2.17	38.74	0	1.2	5.44	0.16	0.02	0.21	0	0.04	0.25	0.03	0.17	0.17	0.18	0.97	0.02	0.07	14.43	0	0		3.38	-3.39	0.24	72.93	111.57	1127.88	471.63	1281.23	634.54	1148.03	509.5	1259.54	505.78
31.698	1	0.05	0.03	0.02	0.39	0.1	0.05	0.35	0.29	0.05	99.22	1.46	6.6	98.32	1.89	40.66	0	1.18	4.56	0.11	0.03	0.24	0	0.04	0.29	0.05	0.14	0.18	0.24	0.98	0.01	0.05	10.5	0	0		-1.97	-1.64	2.15	70.25	107.76	1107	470.97	1262.01	634.79	1131.49	506.77	1239.25	505.68
31.731	1	0.05	0.04	0.02	0.35	0.09	0.06	0.3	0.3	0.08	99.31	1.12	5.7	96.54	1.71	36.92	0	0.93	4.28	0.13	0.07	0.5	0	0.05	0.3	0.08	0.14	0.2	0.26	0.93	0.01	0.09	9.76	0	0		-7.53	-5.35	3.33	66.93	106.32	1081.58	467.02	1239.13	632.93	1108.97	500.65	1215.28	502.18
31.765	1	0.06	0.04	0.02	0.31	0.08	0.06	0.25	0.31	0.07	99.39	0.85	4.63	94.28	1.46	33.11	0	0.81	3.11	0.13	0.23	0.64	0	0.06	0.31	0.07	0.14	0.14	0.23	0.71	0.01	0.15	9.22	0	0		-11.19	-7.99	3.24	66.02	111.06	1059.42	462.94	1218.61	627.45	1085.27	500.55	1196.24	496.07
31.798	1	0.05	0.04	0.02	0.32	0.08	0.06	0.27	0.29	0.09	99.36	1	4.94	86.66	1.28	35.42	0.01	0.56	2.8	0.12	0.33	0.69	0	0.08	0.29	0.09	0.12	0.08	0.25	0.53	0.01	0.37	9.63	0	0		-13.01	-12.65	2.05	65.66	112.59	1041.73	461.66	1199.25	624.7	1064.9	497.96	1177.41	493.88
31.831	1	0.06	0.05	0.02	0.26	0.08	0.06	0.2	0.29	0.09	99.49	0.63	4.48	91.97	1.09	28.84	0.01	0.45	2.72	0.1	0.53	0.48	0	0.07	0.29	0.09	0.12	0.09	0.22	0.45	0.01	0.25	9.27	0	0		-0.49	-9.81	3.92	69.98	108.57	1016.83	448.25	1173.48	612.86	1043.13	485.28	1151.7	484.21
31.865	1	0.06	0.04	0.02	0.28	0.08	0.06	0.22	0.31	0.09	99.44	0.78	4.43	94.74	1.03	31.86	0.01	0.37	2.59	0.09	0.49	0.33	0	0.09	0.31	0.09	0.09	0.05	0.23	0.41	0.01	0.07	9.25	0	0		-9.44	-7.54	4.06	66.65	108.63	998.05	444.03	1155.15	606.68	1024.7	480.74	1133.3	477.79
31.898	1	0.05	0.04	0.02	0.33	0.08	0.05	0.28	0.29	0.1	99.33	1.13	4.85	89.58	0.92	37.09	0	0.35	2.77	0.06	0.32	0.2	0	0.1	0.29	0.09	0.07	0.05	0.22	0.36	0.01	0.07	9.48	0	0		-6.04	-11.24	4.83	67.31	103.98	980.23	435.81	1137.41	600.12	1009.74	471.64	1113.71	470.76
31.931	1	0.05	0.03	0.02	0.32	0.11	0.05	0.29	0.26	0.13	99.35	1.2	7.49	95.13	0.97	38.03	0	0.33	4.35	0.06	0.18	0.13	0	0.13	0.26	0.1	0.08	0.06	0.25	0.36	0.01	0.05	11.3	0	0		-8.01	-7.14	1.17	65.83	104.26	961.88	431.87	1118.31	596.65	987.96	467.58	1092.17	464.3
31.965	1	0.05	0.03	0.02	0.32	0.12	0.05	0.28	0.19	0.1	99.37	1.17	8.42	97.21	1	37.55	0	0.33	5.13	0.06	0.09	0.11	0	0.13	0.19	0.1	0.08	0.03	0.28	0.39	0.01	0.03	11.82	0	0		-8.12	-4.25	3.32	65.84	104.82	947.62	425.37	1104.57	590.31	975.43	459.55	1080.26	459.8
31.998	1	0.04	0.03	0.02	0.31	0.16	0.05	0.3	0.17	0.1	99.38	1.24	10.67	98.7	1.1	38.43	0	0.36	6.99	0.05	0.06	0.09	0	0.15	0.17	0.1	0.06	0.04	0.28	0.39	0.01	0.02	13.21	0	0		-3.81	-0.33	-2.1	67.27	109.24	940.29	421.95	1097.56	588.18	961.68	459.64	1070.81	454.72
32.031	1	0.04	0.02	0.01	0.36	0.21	0.04	0.37	0.18	0.11	99.25	1.84	13.03	97.77	1.53	43.55	0	0.38	9.25	0.05	0.04	0.11	0	0.18	0.15	0.11	0.06	0.03	0.32	0.43	0.01	0.05	14.62	0	0		-2.04	3.09	-2.69	67.66	107.19	931.28	421.47	1088.11	588.05	953.14	460	1060.13	453.33
32.065	1	0.04	0.02	0.01	0.31	0.28	0.05	0.34	0.23	0.11	99.32	1.47	15.56	98.55	2.12	40.62	0	0.62	10.72	0.05	0.02	0.1	0	0.23	0.16	0.11	0.07	0.03	0.34	0.43	0.01	0.08	16.55	0	0		-4.1	0.92	-1.84	67.03	106.82	925.01	419.42	1080.76	584.45	947.15	456.44	1053.86	451.57
32.098	1	0.03	0.02	0.01	0.41	0.3	0.04	0.48	0.24	0.12	99.03	2.61	16.07	92.34	2.95	47.94	0	0.8	10.75	0.05	0.02	0.09	0	0.24	0.15	0.12	0.05	0.03	0.37	0.5	0.01	0.03	17.17	0	0		-4.53	-9.55	-0.43	66.78	101.94	921.69	418.79	1076.08	582.86	946.62	454.95	1048.47	450.58
32.132	1	0.04	0.02	0.01	0.39	0.24	0.05	0.44	0.36	0.15	99.12	2.09	14.05	95.52	3.34	44.99	0	1.07	8.8	0.06	0.01	0.06	0	0.36	0.13	0.15	0.06	0.02	0.44	0.51	0.01	0.08	16.15	0	0		-2.11	6.71	-0.99	67.77	99.93	916	418.45	1069.58	582.53	941.36	453.96	1041.24	450.91
32.165	1	0.03	0.02	0.01	0.4	0.25	0.05	0.47	0.42	0.16	99.07	2.13	14.4	98.47	4.1	45.26	0	1.36	8.96	0.09	0.02	0.06	0	0.42	0.12	0.16	0.06	0.02	0.46	0.52	0.01	0.09	16.59	0	0		-1.5	1.17	-0.07	68.03	99.57	912.98	418.24	1066.41	582.39	939.06	453.1	1038.62	451.49
32.198	1	0.03	0.02	0.01	0.44	0.24	0.04	0.52	0.43	0.16	98.95	2.54	14.23	97.92	3.99	47.48	0	2.12	7.56	0.1	0.02	0.08	0	0.43	0.11	0.16	0.05	0.01	0.49	0.54	0.01	0.03	16.97	0	0		-3.73	-2.73	-0.27	66.69	97.09	911.69	418.29	1066.07	583.47	939.3	453.13	1036.37	450.66
32.232	1	0.03	0.01	0.01	0.42	0.41	0.04	0.58	0.49	0.13	98.83	2.7	18.63	97.04	5.21	48.21	0	2.78	8.97	0.13	0.03	0.13	0	0.49	0.12	0.13	0.04	0.01	0.52	0.53	0.01	0.02	20.83	0	0		-3.98	-4.55	-1.02	66.37	97.21	910.85	418.06	1065.78	583.62	938.1	453.33	1035.26	450.32
32.265	1	0.03	0.01	0.01	0.54	0.4	0.04	0.79	0.51	0.15	98.41	4.15	18.32	97.74	6.34	53.7	0	3.56	8.29	0.15	0.03	0.1	0	0.51	0.13	0.13	0.04	0.01	0.55	0.53	0.01	0.04	21.04	0	0		0.91	3.17	-0.93	68.64	99.65	908.27	417.05	1063.44	583.71	934.57	453.6	1034.16	450.13
32.298	1	0.03	0.01	0.01	0.55	0.46	0.04	0.87	0.58	0.16	98.25	4.39	19.63	98.6	7.3	54.34	0	4.24	6.93	0.16	0.04	0.08	0	0.58	0.13	0.14	0.04	0.01	0.64	0.56	0.01	0.04	23.03	0	0		0.06	0.73	-2.49	68.16	100.25	907.71	416.78	1063.43	583.32	932.76	454.31	1032.89	449.35
32.332	1	0.02	0.01	0.01	0.68	0.58	0.03	1.28	0.66	0.14	97.45	7.13	21.48	96.61	9.47	60.58	0	4.76	5.75	0.14	0.03	0.05	0	0.66	0.13	0.12	0.03	0.02	0.8	0.83	0.01	0.06	25.72	0	0		2.56	5.25	-0.69	69.1	102.34	905.99	416.97	1061.63	583.72	931.38	454.81	1033.62	450.32
32.365	1	0.02	0.01	0.01	0.68	0.56	0.04	1.26	0.58	0.24	97.48	6.06	20.6	98.19	11.81	58.4	0	4.23	5.97	0.24	0.03	0.03	0	0.58	0.17	0.11	0.03	0.04	0.82	0.9	0.02	0.07	25.25	0	0		1.14	2.03	-0.53	68.25	103.01	905.98	415.67	1063.53	584.35	932.05	453.4	1034.98	449.32
32.399	1	0.02	0.01	0.01	0.66	0.87	0.04	1.37	0.53	0.32	97.25	5.91	23.93	97.7	14.37	57.91	0	3.8	8.58	0.32	0.03	0.05	0	0.53	0.19	0.09	0.03	0.03	0.99	1.36	0.03	0.05	27.85	0	0		0.66	3.25	-0.04	68.11	100.88	906.77	416.5	1063.67	584.51	933.99	453.58	1034.82	450.18
32.432	1	0.02	0.01	0.01	0.73	0.77	0.05	1.51	0.48	0.37	96.97	5.52	22.04	97.31	17.83	57	0	3.35	8.87	0.37	0.04	0.06	0	0.48	0.24	0.08	0.03	0.03	1	1.62	0.03	0.18	26.64	0	0		-0.47	-4.05	-0.75	67.58	100.91	909.71	417.51	1066.72	585.73	936.32	454.53	1037.15	450.61
32.465	1	0.02	0.01	0.01	0.83	0.86	0.07	1.77	0.41	0.38	96.46	5.18	21.79	97.77	22.73	56.11	0	2.88	11.26	0.38	0.05	0.1	0	0.41	0.29	0.08	0.04	0.02	1.05	1.89	0.04	0.2	26.42	0	0		2.09	-3.1	-1.08	68.48	101.8	909.21	417.72	1066	585.86	934.98	454.83	1036.74	451.98
32.499	1	0.02	0.01	0.01	0.95	0.76	0.07	2.06	0.36	0.36	95.89	5.96	20.28	97.95	24.45	57.78	0	2.59	11.02	0.41	0.04	0.14	0	0.36	0.34	0.07	0.04	0.02	1.22	2.45	0.05	0.09	25.42	0	0		1.22	2.66	-0.19	68.22	100.93	909.26	418.07	1065.57	585.58	936.04	455.16	1036.91	451.69
32.532	1	0.02	0.01	0.01	0.96	0.64	0.07	1.99	0.36	0.27	96.03	5.83	18.89	98.65	23.79	57.5	0	2.51	10.71	0.47	0.04	0.15	0	0.27	0.36	0.06	0.04	0.02	1.22	2.65	0.05	0.14	24.07	0	0		-0.63	0.53	-0.06	67.44	102.53	909.92	418.24	1066.98	585.78	936.35	455.68	1038.79	451.52
32.565	1	0.02	0.01	0.01	1.02	0.63	0.07	2.15	0.38	0.24	95.71	6.73	18.71	98.02	23.42	59.37	0	2.68	10.53	0.51	0.04	0.16	0	0.24	0.38	0.06	0.04	0.02	1.24	2.84	0.06	0.13	23.9	0	0		-0.16	2.48	0.7	67.61	102.49	910.35	418.24	1068.12	586.21	937.77	456.14	1040.18	451.94
32.599	1	0.02	0.01	0.01	1.06	0.49	0.07	2.12	0.42	0.18	95.76	6.98	16.76	98.16	22.14	59.8	0	2.52	10.06	0.67	0.03	0.14	0	0.18	0.42	0.04	0.04	0.02	1.31	3.55	0.06	0.15	21.98	0	0		-0.46	2.1	1.09	67.25	101.49	910.27	418.75	1067.69	586.56	938.3	455.78	1039.75	452.79
32.632	1	0.02	0.01	0.01	1.13	0.53	0.06	2.39	0.44	0.17	95.23	9.54	17.83	98.4	20.04	64.07	0	2.79	10.66	0.63	0.04	0.16	0	0.17	0.44	0.04	0.04	0.02	1.28	4.02	0.07	0.26	22.34	0	0		-0.74	1.4	0.8	67.06	101.95	910.79	418.57	1068.45	586.58	938.48	455.8	1040.37	452.4
32.665	1	0.02	0.01	0.01	1.08	0.59	0.05	2.44	0.45	0.15	95.13	9.85	19.07	98.55	19.43	64.43	0	2.75	10.51	0.63	0.05	0.15	0	0.15	0.45	0.04	0.03	0.03	1.35	4.83	0.09	0.17	23.45	0	0		-1.08	0.89	0.51	66.73	102.26	911.74	418.78	1069.44	586.83	939.06	456.05	1041.25	452.4
32.699	1	0.02	0.01	0.01	1.18	0.68	0.05	2.91	0.47	0.13	94.18	12.72	20.37	98.74	18.93	67.91	0	3.1	11.04	0.67	0.06	0.14	0	0.13	0.47	0.04	0.03	0.03	1.46	5.87	0.13	0.15	24.37	0	0		-1.29	-0.2	0.78	66.85	100.96	912.88	418.79	1070.25	586.49	940.88	455.86	1041.78	452.35
32.732	1	0.02	0.01	0.01	1.17	0.7	0.05	2.94	0.5	0.13	94.12	12.94	20.65	98.74	18.8	68.16	0	2.76	11.73	0.76	0.07	0.14	0	0.13	0.5	0.04	0.03	0.03	1.45	6.35	0.14	0.12	24.34	0	0		-0.85	-0.2	0.51	66.97	100.53	913.64	418.88	1070.84	586.67	941.57	455.92	1042.04	452.39
32.766	1	0.02	0.01	0.01	1.09	0.7	0.05	2.96	0.57	0.11	94.08	10.86	20.49	97.4	19.43	65.71	0	2.45	11.89	0.84	0.07	0.1	0	0.11	0.57	0.03	0.03	0.02	1.42	8.68	0.21	0.06	24.25	0	0		-0.05	3.89	0.9	67.37	100.76	914.76	418.66	1071.62	586.16	942.75	455.42	1043.48	452.67
32.799	1	0.02	0.01	0.01	1.12	0.66	0.07	3.33	0.61	0.09	93.34	8.41	19.05	95.84	23.48	62.25	0	2.34	11.64	0.88	0.06	0.11	0	0.09	0.61	0.03	0.03	0.02	1.37	11.07	0.21	0.06	23.8	0	0		0.09	6.31	1.58	67.47	100.88	915.42	418.81	1072.15	585.87	943.86	455.53	1044.71	453.18
32.832	1	0.02	0.01	0.01	1.09	0.59	0.08	3.23	0.65	0.09	93.54	6	17.42	95.3	26.82	57.8	0	2.13	10.86	0.98	0.07	0.12	0	0.09	0.65	0.03	0.03	0.02	1.29	11.65	0.21	0.08	23.26	0	0		1.31	6.95	1.6	67.98	100.56	916.57	418.83	1073.52	586.27	945.3	456.08	1045.83	453.34
32.866	1	0.02	0.01	0.01	0.87	0.6	0.1	2.82	0.69	0.09	94.35	3.23	17.23	95.71	28.75	49.85	0	1.96	10.3	1.04	0.07	0.12	0	0.09	0.69	0.03	0.03	0.03	1.17	14.52	0.22	0.05	23.7	0	0		1.02	6.48	2.02	67.97	101.44	917.43	418.27	1074.59	585.46	946.17	455.8	1047.57	452.89
32.899	1	0.02	0.01	0.01	0.62	0.85	0.12	2.07	0.63	0.1	95.85	3.54	19.96	98.59	30.46	40.83	0	1.52	11.57	1.07	0.07	0.16	0	0.1	0.63	0.03	0.04	0.03	1.08	14.67	0.21	0.08	26.1	0	0		-3.43	0.76	-0.13	65.94	101.99	919.74	418.49	1077.71	586.19	946.87	456.36	1048.72	450.88
32.932	1	0.02	0.01	0.01	0.54	1.31	0.15	2	0.66	0.12	96	5.22	23.03	98.47	34.17	35.51	0.01	1.34	14.36	1.03	0.06	0.16	0	0.12	0.66	0.03	0.04	0.03	1.06	15.6	0.2	0.1	28.63	0	0		-2.6	1.17	-0.06	66.21	103.7	920.25	418.26	1078.99	586.62	946.97	456.79	1050.5	450.94
32.966	1	0.02	0.01	0	0.48	2.22	0.17	2.08	0.63	0.13	95.56	8.12	26.98	97.87	37.59	31.83	0.01	1.22	18.03	0.95	0.05	0.16	0	0.13	0.63	0.03	0.05	0.03	0.97	16.87	0.17	0.1	31.57	0	0		-0.09	2.87	0.09	67.15	104.05	919.38	418.08	1078.48	587.34	946.24	456.99	1050.15	451.52
32.999	1	0.02	0.01	0	0.39	3.66	0.18	1.74	0.61	0.14	92.69	11.73	31.37	96.82	37.75	27.77	0.01	1.17	22.11	0.89	0.06	0.16	0	0.14	0.61	0.03	0.07	0.02	0.93	16.49	0.16	0.08	34.11	0	0		1.32	4.91	1.19	67.72	103.51	918.62	417	1079.79	589.2	947.65	455.17	1051.11	452.31
33.032	1	0.02	0.01	0	0.32	3.41	0.17	1.35	0.68	0.16	93.18	12.48	31.31	95.48	35.79	24.35	0.01	1.18	19.98	0.8	0.06	0.11	0	0.16	0.68	0.03	0.08	0.05	0.8	15.63	0.17	0.06	34.55	0	0		0.85	6.75	0.3	67.69	104.37	917.31	418.5	1076.64	588.93	944.3	455.92	1048.63	453.22
33.066	1	0.02	0.01	0	0.21	4.61	0.13	1.03	0.56	0.19	90.79	18.35	35.41	96.58	30.54	20.47	0.01	0.94	19.92	1.02	0.09	0.12	0	0.19	0.56	0.03	0.08	0.04	0.72	18.43	0.18	0.06	37.38	0	0		0.55	5.3	-1.77	67.83	100.42	916.83	420.23	1076.2	591.41	944.25	458.43	1044.54	453.3
33.099	1	0.02	0.01	0	0.16	4.53	0.11	0.75	0.48	0.16	90.94	19.07	36.22	97.46	26.42	16.95	0.01	0.7	19.03	1.21	0.12	0.11	0	0.16	0.48	0.03	0.08	0.04	0.67	18.63	0.18	0.05	37.67	0	0		1.59	3.77	-2.42	68.83	103.63	915.58	422.73	1073.53	592.06	940.1	461.57	1043.55	455.45
33.133	1	0.02	0.01	0	0.12	4.56	0.08	0.54	0.37	0.17	90.88	23.49	37.69	95.91	21.51	14.45	0.01	0.49	15.9	1.4	0.17	0.2	0	0.17	0.37	0.03	0.09	0.02	0.66	18.42	0.15	0.11	39.32	0	0		3.17	6.23	-2.69	70.22	101.79	913.52	425.19	1069.22	592.08	937.68	463.62	1039.33	458.22
33.166	1	0.02	0.01	0	0.09	4.8	0.07	0.42	0.37	0.17	90.41	26.27	39.24	92.6	17.01	13.24	0.01	0.42	15.02	1.49	0.19	0.19	0	0.17	0.37	0.03	0.12	0.03	0.63	18.18	0.14	0.03	40.24	0	0		1.61	9.37	-2.28	69.53	100.53	909.02	427.8	1062.58	592.4	933.13	465.24	1033.52	459.85
33.199	1	0.02	0.01	0.01	0.08	3.57	0.05	0.34	0.31	0.17	92.86	24.39	37.85	91.3	12.12	11.83	0.01	0.35	10.81	1.58	0.16	0.18	0	0.17	0.31	0.02	0.14	0.06	0.69	19.5	0.15	0.03	39.63	0	0		1.09	10.24	-2.22	69.09	99.17	903.07	429.67	1056.47	594.04	927.89	467.27	1026.88	461.18
33.233	1	0.03	0.01	0.01	0.06	3.61	0.05	0.27	0.26	0.16	92.78	28.11	39.07	88.81	8.06	7.78	0.01	0.25	8.65	1.89	0.15	0.21	0	0.16	0.26	0.02	0.19	0.13	0.72	21.68	0.14	0.01	40.82	0	0		2.07	11.64	-1.6	69.42	100.01	895.57	431.89	1049.41	596.16	920.71	470.66	1020.46	463.47
33.266	1	0.03	0.01	0.01	0.06	3.24	0.04	0.27	0.27	0.16	93.51	24.5	38.47	94.65	5.6	8.22	0	0.24	8.97	1.89	0.16	0.25	0	0.16	0.25	0.02	0.22	0.27	0.71	23.9	0.15	0.02	39.67	0	0		-0.61	7.64	-0.37	68.22	104.31	886.35	436.57	1038.54	598.35	909.3	473.15	1013.53	468.97
33.299	1	0.03	0.01	0.01	0.05	3.12	0.04	0.25	0.36	0.16	93.77	24.47	38.43	94.54	4.29	6.82	0	0.17	8.26	2.16	0.13	0.28	0	0.16	0.22	0.02	0.33	0.36	0.69	25.01	0.14	0.07	39.65	0	0		-0.89	7.74	-0.43	68.35	99.75	880.07	437.46	1032.47	600.32	905.36	472.31	1005.1	470.8
33.333	1	0.03	0.01	0.01	0.05	3.97	0.04	0.29	0.45	0.16	92.07	31.22	40.88	94.7	3.63	7.4	0	0.18	8.54	1.77	0.16	0.4	0	0.16	0.24	0.01	0.44	0.45	0.69	28.49	0.17	0.05	41.75	0	0		-2.92	7.58	0.17	66.94	104.37	867.06	442.24	1020.02	604.41	890.78	478.14	995.09	474.79
33.366	1	0.03	0.01	0.01	0.05	3.51	0.04	0.29	0.55	0.14	92.99	27.23	39.73	95.21	3.12	7.05	0	0.16	8.65	1.73	0.18	0.37	0	0.14	0.26	0.02	0.76	0.55	0.66	29.52	0.17	0.16	40.55	0	0		0.26	7.05	2.54	68.67	102.88	856.59	443.14	1011.74	608.01	884.01	479.05	986.89	478.25
33.4	1	0.03	0.01	0.01	0.05	3.24	0.04	0.32	0.75	0.13	93.51	24.5	38.95	97.46	2.82	7.88	0	0.17	8.98	1.51	0.16	0.2	0	0.13	0.33	0.01	1.02	0.75	0.63	31.08	0.19	0.19	39.66	0	0		-1.94	3.77	3.05	67.41	102.31	839.35	446.23	994.64	611.1	867.46	480.89	969.76	481.52
33.433	1	0.03	0.01	0.01	0.06	2.34	0.04	0.41	0.71	0.11	95.31	17.47	35.8	97.04	3.13	11.28	0	0.19	8.32	1.14	0.14	0.15	0	0.11	0.37	0.01	1.18	0.71	0.6	33.59	0.22	0.34	37.01	0	0		-2.06	4.56	4.26	66.72	106.59	820.91	448.33	977.88	614.55	848.84	482.06	955.36	485.73
33.466	1	0.03	0.01	0.01	0.07	1.75	0.04	0.44	0.71	0.11	96.5	12.49	33.08	97.08	2.88	12.47	0	0.18	7.91	1.07	0.14	0.15	0	0.11	0.39	0.01	1.17	0.71	0.58	34.29	0.23	0.58	34.55	0	0		0.16	4.49	0.9	68.58	105.98	813.55	455.93	968.25	620.93	837.85	490.74	943.82	491.32
33.5	1	0.04	0.01	0.01	0.1	0.93	0.05	0.62	0.58	0.1	98.14	5.41	26.87	98.25	3.61	16.66	0	0.19	7.8	1.2	0.14	0.2	0	0.1	0.48	0.01	0.97	0.58	0.55	37.52	0.27	2.42	28.86	0	0		-4.78	1.87	4.05	66.65	106.44	794.75	454.38	950.77	619.68	822.08	486.3	928.39	491.43
33.533	1	0.04	0.02	0.01	0.11	0.8	0.05	0.83	0.49	0.09	98.34	4.8	25.4	96.75	4.47	17.25	0.01	0.16	6.69	1.5	0.17	0.37	0	0.09	0.49	0.02	0.89	0.4	0.62	43.32	0.28	5.02	28.07	0	0		-2.86	5.03	4.96	67.73	107.57	779.19	454.03	936.21	620.02	807.3	486.8	914.73	492.26
33.566	1	0.04	0.02	0.01	0.15	0.6	0.05	1.13	0.4	0.09	97.73	3.41	22.66	97.16	4.6	24.52	0.01	0.17	5.79	1.47	0.22	0.64	0	0.09	0.4	0.02	0.62	0.35	0.63	43.46	0.26	8.69	25.86	0	0		-1.66	4.35	4.1	68.43	110.31	768.73	454.05	925.18	620.13	794.55	486.25	904.68	492.64
33.6	1	0.04	0.02	0.01	0.18	0.44	0.05	1.34	0.41	0.09	97.32	2.15	19.53	96.45	5.22	27.1	0.01	0.16	6.08	1.8	0.21	0.67	0	0.09	0.41	0.02	0.47	0.33	0.65	44.38	0.27	1.7	22.91	0	0		-3.99	5.49	5.32	66.75	108.7	751.29	450.58	911.08	619.84	780.63	482.46	889.06	490.03
33.633	1	0.03	0.02	0.01	0.23	0.41	0.05	1.7	0.35	0.09	96.61	2.01	19.03	96.09	5.34	34.52	0.01	0.18	5.97	1.77	0.23	0.61	0	0.09	0.35	0.02	0.3	0.26	0.66	42.53	0.24	0.93	22.49	0	0		-1.48	5.99	3.53	68.24	108.81	746.66	451.8	905.36	620.85	773.84	484.93	882.53	490.05
33.666	1	0.03	0.01	0.01	0.29	0.41	0.05	2.24	0.33	0.09	95.52	1.86	18.44	97.7	7.51	38.41	0.01	0.18	6.94	2.66	0.28	0.38	0	0.09	0.33	0.03	0.21	0.31	0.68	43.28	0.26	0.92	22	0	0		-4.73	3.25	6.19	66.36	104.16	729.12	446.97	889.31	617.35	761.5	477.51	865.25	486.71
33.7	1	0.04	0.02	0.01	0.26	0.37	0.05	1.77	0.26	0.08	96.45	1.43	17.41	97.6	6.84	34.99	0.01	0.18	8.2	3.39	0.2	0.3	0	0.08	0.26	0.03	0.15	0.15	0.57	41.66	0.22	0.2	20.31	0	0		-1.97	3.48	2.17	67.92	104.96	727.07	448.22	887.87	619.21	756	481.69	860.83	486.99
33.733	1	0.04	0.02	0.01	0.3	0.38	0.06	2.18	0.22	0.07	95.65	1.45	17.26	92.11	9.23	36.9	0.01	0.18	8.69	3.95	0.16	0.17	0	0.07	0.22	0.03	0.11	0.08	0.59	42.34	0.22	0.47	20.42	0	0		-3.5	9.71	5.62	65.77	105.75	711.03	444.8	875.03	619.51	744.23	477.29	849.69	485.1
33.767	1	0.03	0.02	0.01	0.36	0.33	0.05	2.25	0.19	0.06	95.5	1.53	16.13	95.34	8.99	40.95	0.01	0.21	8.13	3.02	0.11	0.2	0	0.06	0.17	0.04	0.09	0.02	0.57	39.34	0.19	0.54	19.47	0	0		0.06	6.91	4.25	67.7	107.4	707.93	443.61	874.96	621.38	740.78	476.4	847.62	487.32
33.8	1	0.03	0.02	0.01	0.37	0.35	0.05	2.29	0.19	0.06	95.42	1.73	16.68	95.87	8.65	42.41	0.01	0.23	8.88	2.53	0.11	0.25	0	0.06	0.16	0.06	0.07	0.02	0.63	38.63	0.19	0.8	19.63	0	0		-2.48	6.28	3.37	66.31	108.05	704.2	443.21	873.08	622.29	736.87	476.37	844.46	486.31
33.833	1	0.03	0.02	0.01	0.33	0.4	0.06	2	0.16	0.07	95.99	1.42	17.48	93.24	9.68	38.89	0.01	0.24	9.6	2.43	0.11	0.26	0	0.06	0.16	0.07	0.07	0.03	0.68	37.81	0.16	0.55	20.3	0	0		1.45	8.88	4.62	67.78	108.48	702.16	443.7	871.07	624.25	735.78	477.3	843.75	487.72
33.867	1	0.03	0.02	0.01	0.36	0.4	0.06	1.86	0.15	0.09	96.27	1.44	17.2	91.96	11.03	39.9	0.01	0.25	9.48	1.96	0.11	0.44	0	0.06	0.15	0.09	0.07	0.02	0.8	33.7	0.12	0.92	20.35	0	0		3.07	9.81	3.42	68.73	106.28	702.94	444.42	870.86	624.42	736.05	479.05	842	487.48
33.9	1	0.03	0.02	0.01	0.4	0.31	0.06	2.04	0.17	0.09	95.91	1.74	15.24	94.47	10.6	42.31	0.01	0.26	7.42	1.45	0.1	0.38	0	0.06	0.17	0.09	0.06	0.03	0.82	33.98	0.13	0.95	19.24	0	0		-1.09	7.81	5.5	67.29	106.63	706.05	446.79	869.42	621.44	738.39	479.2	844.68	487.69
33.933	1	0.03	0.02	0.01	0.37	0.26	0.05	1.91	0.18	0.1	96.18	1.59	13.94	96.41	8.59	41.09	0.01	0.29	5.91	1.06	0.1	0.22	0	0.05	0.18	0.1	0.07	0.04	0.87	35.49	0.13	1.61	18.21	0	0		-0.1	5.54	4.54	67.67	110.84	709.23	446.7	873.24	621.41	739.06	479.61	849.54	488.49
33.967	1	0.04	0.02	0.01	0.33	0.23	0.06	1.62	0.2	0.11	96.76	1.21	13.01	97.44	8.24	37.5	0.01	0.26	4.54	0.93	0.12	0.13	0	0.04	0.2	0.11	0.06	0.05	0.88	35.47	0.11	1.32	17.83	0	0		0.75	3.8	5.97	68.32	112.51	717.46	448.31	882.04	622.49	747.91	483.23	860.23	489.8
34	1	0.04	0.02	0.01	0.3	0.19	0.06	1.35	0.24	0.09	97.3	1.02	11.89	97.05	6.79	35.15	0.01	0.26	3.72	0.75	0.16	0.07	0	0.04	0.24	0.09	0.06	0.09	0.77	34.81	0.12	0.78	16.84	0	0		1.51	4.53	4.85	68.72	115.41	730.57	450.48	894.84	624.26	758.5	486.44	873.81	491.31
34.033	1	0.04	0.03	0.01	0.26	0.17	0.06	1.03	0.25	0.09	97.94	0.72	10.47	97.77	6.44	29.85	0.01	0.23	3.47	0.7	0.23	0.06	0	0.04	0.25	0.09	0.05	0.11	0.74	33.95	0.12	0.8	15.56	0	0		-0.17	3.1	4.39	67.91	112.08	742.01	451.59	906.58	626.11	771.21	487.36	883.22	491.26
34.067	1	0.05	0.03	0.01	0.24	0.15	0.07	0.79	0.25	0.08	98.42	0.68	9.65	97.38	7.21	25.99	0	0.21	3.16	0.69	0.28	0.08	0	0.03	0.25	0.08	0.05	0.1	0.64	30.55	0.1	3.36	15.08	0	0		-1.79	3.93	3.5	67.57	110.51	758.26	451.7	921.73	624.61	786.88	488.4	897.39	489.39
34.1	1	0.05	0.04	0.01	0.22	0.13	0.08	0.63	0.31	0.11	98.75	0.56	8.08	95.05	7.74	22.63	0.01	0.22	3.2	0.66	0.34	0.14	0	0.03	0.31	0.11	0.05	0.14	0.58	27.78	0.1	1.87	13.73	0	0		5.24	7.22	2.98	70.93	114.31	777.75	448.19	941.22	621.95	804.16	487.04	918.46	487.18
34.134
34.167
34.2
34.234
34.267
34.3
34.334
34.367
34.401
34.434
34.467
34.501
34.534
34.567
34.601
34.634
34.667
34.701
34.734
34.768
34.801
34.834
34.868
34.901
34.934
34.968
35.001
35.034
35.068
35.101
35.135
35.168
35.201
35.235
35.268
35.301
35.335
35.368
35.402
35.435
35.468
35.502
35.535
35.568	0	0.03	0.01	0.02	1.52	0.07	0.03	1.84	0.19	0.04	96.31	28.37	3.85	98.08	1.84	80.09	0.01	0.55	2.54	0.04	0.03	0.24	0	0.19	0.16	0.02	0.02	0.05	1.72	2.13	0.01	0.07	8.7	0	0	0	-8.76	-2.32	-3.12	65.06	106.87	898.3	440.18	1056.39	601.54	920.59	472.72	1027.12	481.17
35.602	0	0.03	0.01	0.01	0.48	0.27	0.04	0.68	0.29	0.1	98.64	4.45	15.47	95.88	3.32	52.69	0.01	0.88	6.16	0.13	0.1	0.37	0	0.1	0.29	0.04	0.04	0.05	2.46	3.46	0.03	0.06	18.55	0	0	0	-10.23	-6.27	1.74	63.75	108.64	902.01	434.87	1068.65	610.55	931.48	470.95	1040.11	469.68
35.635	0	0.04	0.01	0.01	0.24	0.45	0.04	0.37	0.36	0.03	99.11	1.87	20.26	98.63	2.31	36.76	0.01	1.13	8.29	0.13	0.1	0.26	0	0.03	0.36	0.02	0.06	0.04	2.19	5.78	0.03	0.03	22.01	0	0	0	-7.46	-0.62	1.35	64.03	109.92	908.72	435.72	1078.02	614.86	938.65	473.36	1048.55	471.36
35.668
35.702
35.735
35.769
35.802
35.835
35.869
35.902
35.935
35.969
36.002
36.035
36.069
36.102
36.136
36.169
36.202
36.236
36.269
36.302
36.336
36.369
36.403
36.436
36.469
36.503
36.536
36.569
36.603
36.636
36.669
36.703
36.736
36.77
36.803
36.836
36.87
36.903
36.936
36.97
37.003
37.036
37.07
37.103
37.137
37.17
37.203
37.237
37.27
37.303
37.337
37.37
37.404
37.437
37.47
37.504
37.537
37.57
37.604
37.637
37.67
37.704
37.737
37.771
37.804
37.837
37.871
37.904
37.937
37.971
38.004
38.037
38.071
38.104
38.138
38.171
38.204
38.238
38.271
38.304
38.338
38.371
38.405
38.438
38.471
38.505
38.538
38.571	1	0.02	0	0.02	2.02	4.39	0.06	25.92	0.04	2.87	49.08	82.87	35.79	97.53	33.76	59.87	0.01	0.93	7.82	0.39	0.1	0.11	0	0	0	2.87	0.02	0	53.08	60.24	0.04	0.23	43.06	0	0		2.09	3.62	1.14	65.67	117.58	917.99	412.88	1100.9	607.19	950.9	458.91	1068.26	451.76
38.605	1	0.01	0	0.01	0.85	13.76	0.33	12.49	0.04	1.1	72.48	72.53	40.64	80.4	64.56	19.82	0.03	0.68	11.48	0.52	0.14	0.14	0	0	0.01	1.1	0.03	0	40.85	48.22	0.04	0.35	52.36	0	0		8.6	14.94	-5.33	68.88	107.52	918.23	416.15	1092.38	604.3	946.55	461.88	1053.64	452.23
38.638	1	0.01	0	0	0.34	16.35	0.19	2.9	0.03	1.02	67.3	75.51	45.26	83.06	51.36	13.63	0.03	0.51	12.49	0.53	0.11	0.13	0	0	0.03	1.02	0.06	0.01	29.1	30.22	0.03	0.16	53.67	0	0		1.29	14.05	-2.27	65.47	104.72	917.48	418.06	1086.68	599.98	947.26	458.29	1051.87	453.7
38.671	1	0.01	0	0	0.25	18.95	0.14	1.82	0.06	0.94	62.1	79.5	48.06	85.47	46.01	16.59	0.02	0.71	12.83	0.38	0.1	0.11	0	0.01	0.06	0.94	0.1	0.01	19.54	20.98	0.03	0.18	55.1	0	0		1.82	13.14	-1.66	65.95	101.99	918.52	420.32	1083.14	597.54	947.89	459.11	1049.82	455.54
38.705	1	0.01	0	0	0.16	18.76	0.09	1.06	0.1	0.9	62.48	74.71	50.15	93.17	33.86	17.96	0.01	0.79	15.95	0.52	0.09	0.16	0	0.02	0.1	0.9	0.13	0.03	12.47	18.43	0.04	0.52	53.41	0	0		3.83	8.94	0.09	68.29	103.96	923.2	420.01	1084.94	593.78	951.47	458.84	1055.38	455.51
38.738	1	0.01	0	0	0.15	21.51	0.07	1.17	0.15	0.58	56.98	78.49	52.15	96.63	31.78	20.99	0.01	0.78	16.38	0.64	0.07	0.21	0	0.04	0.15	0.58	0.14	0.04	9.49	20	0.05	0.42	54.72	0	0		4.5	5.23	-1.83	68.61	108.27	924.37	421.69	1083	591.87	947.28	461.25	1055.4	455.61
38.772	1	0.01	0	0	0.13	27.9	0.05	1.09	0.21	0.5	47.1	81.29	56.04	95.78	26.65	23.89	0.01	0.78	20.33	0.76	0.09	0.45	0	0.06	0.21	0.5	0.14	0.04	7.32	20.53	0.05	0.4	55.81	0	0		2.37	6.39	-1.05	67.73	109.66	924.78	421.66	1082.57	590.29	947.19	460.05	1056.77	455.72
38.805	1	0.01	0	0	0.11	26.73	0.04	0.93	0.23	0.41	48.27	80.43	56.58	97.1	21.64	24.57	0.01	0.84	19.98	0.86	0.09	0.37	0	0.07	0.23	0.41	0.14	0.03	5.71	20.78	0.06	0.27	55.46	0	0		0.94	4.44	0.15	67.57	108.45	924.5	421.41	1082.1	589.34	948.4	459.02	1056.8	455.87
38.838	1	0.01	0	0	0.09	24.36	0.04	0.75	0.41	0.38	51.28	76.75	56.01	96.92	18.25	22.36	0.01	0.81	20.46	1.21	0.11	0.33	0	0.09	0.41	0.38	0.21	0.03	4.69	21.46	0.06	1.73	54.1	0	0		3.63	4.75	0.25	69.44	107.51	925.56	420.77	1083.12	589.16	949.99	457.14	1057.5	457.62
38.872	1	0.01	0	0	0.08	23.61	0.03	0.59	0.59	0.46	52.79	73.83	56.72	96.41	12.18	23.69	0.01	0.82	21.66	1.61	0.13	0.33	0	0.1	0.59	0.46	0.23	0.03	4.42	20.33	0.06	8.08	53.12	0	0		3.39	5.55	-0.8	69.34	109.71	924.48	420.38	1082.05	588.78	946.94	458.39	1056.61	455.38
38.905	1	0.01	0	0	0.09	20.62	0.03	0.66	0.68	0.4	58.75	71.45	55.4	94.93	11.32	28.43	0.01	0.91	20.07	2	0.15	0.27	0	0.12	0.68	0.4	0.21	0.03	3.84	18.89	0.06	3.56	52.37	0	0		3.62	7.35	-0.32	69.34	110.45	923.36	420.44	1080.13	588.05	945.47	458.04	1055.9	455.55
38.938	1	0.01	0	0	0.09	23.53	0.03	0.57	0.77	0.34	52.93	73.7	57.19	95.21	9.44	28.85	0.01	0.77	21.67	3.16	0.15	0.24	0	0.15	0.77	0.34	0.17	0.03	3.3	16.98	0.07	0.41	53.08	0	0		0.21	7.06	0.68	67.89	105.85	921.5	420.47	1078.96	588.18	947.11	457.62	1052.93	454.93
38.972	1	0.01	0	0	0.08	23.33	0.03	0.54	0.77	0.29	53.35	73.36	56.99	94.41	9.87	28.58	0.01	0.67	21.68	3.51	0.15	0.24	0	0.17	0.77	0.29	0.15	0.02	2.67	15.85	0.06	0.2	52.97	0	0		-0.26	7.87	1.93	67.61	103.19	918.62	419.32	1078.18	588.94	947.65	456.92	1050.8	454.33
39.005	1	0.01	0	0	0.08	19.62	0.03	0.48	0.69	0.21	60.76	71.31	55.32	94.79	9.42	26.71	0	0.6	19.05	3.55	0.12	0.15	0	0.17	0.69	0.21	0.13	0.02	2.12	15.29	0.06	0.1	52.33	0	0		2.43	7.5	1.52	68.81	103.2	915.44	419.18	1075.43	590.09	944.34	457.33	1047.5	454.65
39.038	1	0.01	0	0	0.08	16.49	0.03	0.48	0.62	0.18	67.02	69.78	53.51	91.47	10.12	27.32	0	0.6	16.21	3.34	0.08	0.09	0	0.18	0.62	0.15	0.13	0.03	1.7	14.07	0.06	0.03	51.87	0	0		-0.67	10.13	2.62	67.31	103.17	912.82	418.17	1073.85	589.71	943.17	454.73	1046.35	454.39
39.072	1	0.01	0	0	0.1	16.13	0.03	0.54	0.62	0.28	67.74	73.02	53.29	94.91	11.18	31.61	0	0.59	13.8	3.15	0.07	0.09	0	0.28	0.62	0.11	0.11	0.03	1.14	11.48	0.06	0.02	52.86	0	0		-2.15	7.37	1.45	66.7	106.85	909.96	416.75	1072.49	589.2	938.25	454.67	1045.07	451.95
39.105	1	0.01	0	0	0.1	18.13	0.02	0.58	0.55	0.28	63.73	77.3	55.11	95.78	9.17	35.89	0	0.7	13.47	2.64	0.05	0.05	0	0.28	0.55	0.09	0.08	0.05	1.1	10.87	0.06	0.01	54.29	0	0		-0.93	6.38	0.61	67.57	106.1	908.72	415.92	1070.75	588.97	936.42	453.15	1042.5	451.24
39.139	1	0.01	0	0	0.13	21.39	0.02	0.8	0.56	0.53	57.21	77.88	57.03	97.41	7.17	47.13	0	1.04	16.7	1.86	0.06	0.07	0	0.53	0.56	0.07	0.08	0.06	0.66	9	0.06	0.01	54.5	0	0		-0.75	3.86	-1.14	67.95	106.62	907.26	414.88	1069.06	587.85	933.14	453.31	1039.67	448.81
39.172	1	0.01	0	0	0.16	16	0.01	0.91	0.61	0.61	67.99	73.29	54.31	94.73	5.75	52.21	0	1.36	13.46	1.32	0.06	0.08	0	0.61	0.5	0.06	0.07	0.05	0.55	8.08	0.06	0.02	52.95	0	0		0.56	7.56	-0.17	68.52	104.87	903.42	413.28	1064.44	585.49	930.65	451.46	1035.45	447.82
39.205	1	0.01	0	0	0.2	11.51	0.01	1.06	0.6	0.6	76.98	67.49	51.16	94.5	5.36	56.38	0	2	10.15	0.78	0.05	0.07	0	0.6	0.46	0.06	0.07	0.05	0.54	7.3	0.05	0.02	51.21	0	0		-0.38	7.78	-0.63	68.21	102.59	900.41	413.1	1060.03	583.93	927.74	450.75	1030.25	446.85
39.239	1	0.01	0	0	0.24	8.57	0.01	1.14	0.54	0.5	82.85	61.04	48.41	90.7	5.02	59.5	0	2.63	7.82	0.5	0.05	0.06	0	0.54	0.45	0.05	0.08	0.05	0.43	5.85	0.04	0.03	49.46	0	0		-1.09	10.61	-0.18	67.7	99.72	897.1	414.32	1054.93	582.89	925.41	451.62	1025.04	447.48
39.272	1	0.01	0	0	0.3	6.9	0.01	1.41	0.53	0.38	86.2	55.96	46.37	92.55	4.98	63.71	0	3.82	6.24	0.38	0.04	0.05	0	0.53	0.49	0.05	0.09	0.05	0.43	5.51	0.04	0.03	48.16	0	0		0.19	9.4	-0.31	68.23	102.03	893.98	414.49	1051.68	582.73	920.93	452.6	1022.84	447.69
39.305	1	0.01	0	0	0.34	5.79	0.01	1.55	0.46	0.33	88.43	48.82	44.64	90.72	4.8	65.56	0	4.7	6.44	0.33	0.04	0.04	0	0.46	0.42	0.04	0.09	0.06	0.41	5.4	0.04	0.02	46.37	0	0		-1.69	10.6	0.79	67.13	100.51	889.39	414.49	1048.1	583.22	918.49	452.28	1018.91	447.91
39.339	1	0.01	0	0.01	0.33	5.83	0.01	1.4	0.36	0.29	88.33	45.65	44.66	91.33	4.46	63.06	0	5.69	8.15	0.29	0.03	0.06	0	0.36	0.32	0.03	0.1	0.04	0.35	4.76	0.03	0.02	45.58	0	0		2.53	10.23	-1.88	69.03	102.48	886.92	415.77	1044.29	584.21	912.29	455.19	1014.54	448.27
39.372	1	0.01	0	0.01	0.25	5.56	0.02	1.04	0.27	0.27	88.89	43.17	43.87	96.98	5.86	53.5	0	5.12	8.47	0.28	0.04	0.07	0	0.27	0.26	0.03	0.09	0.03	0.41	6.11	0.03	0.01	44.96	0	0		1.32	4.66	-1.88	68.95	102.76	885.81	417.39	1042.4	585.3	910.53	455.45	1013.15	450.08
39.406	1	0.02	0	0	0.14	5.82	0.02	0.52	0.21	0.2	88.37	42.95	44.03	95.91	6.91	37.42	0	2.92	9.43	0.36	0.06	0.17	0	0.2	0.21	0.02	0.11	0.03	0.35	6.49	0.03	0.06	44.9	0	0		-1.49	6.23	-1.89	68.04	105.29	884.77	418.52	1039.34	582.14	907.29	457.91	1012.21	449.22
39.439	1	0.02	0	0.01	0.1	4.86	0.03	0.34	0.21	0.16	90.27	36.28	41.9	98.73	8.45	26.03	0	1.82	9.53	0.43	0.07	0.2	0	0.16	0.21	0.01	0.13	0.06	0.35	7.04	0.03	0.02	43.16	0	0		-0.06	-0.23	-2.14	69.27	102.83	885.88	421.83	1037.28	583.12	907.74	459.82	1010.32	452.58
39.472	1	0.02	0	0.01	0.1	3.85	0.04	0.33	0.15	0.14	92.29	32.32	39.24	97.26	11.24	21.75	0	1	7.39	0.48	0.08	0.15	0	0.14	0.15	0.01	0.15	0.13	0.43	8.6	0.04	0	42.07	0	0		-1.49	4.15	-0.26	69.62	107.23	887.41	423.69	1034.55	578.86	906.39	459.87	1013.51	454.98
39.506	1	0.02	0.01	0.01	0.09	3.48	0.04	0.28	0.18	0.09	93.05	28.1	38.04	97.15	11.91	18.08	0	0.74	7.96	0.52	0.07	0.1	0	0.09	0.11	0.01	0.19	0.18	0.55	8.46	0.04	0	40.82	0	0		1.42	4.35	-0.85	70.76	106.89	888.94	424.29	1037.21	580.65	908.27	463.09	1014.85	454.99
39.539	1	0.02	0.01	0.01	0.1	2.25	0.05	0.27	0.21	0.07	95.5	19.3	34.03	96.39	11.9	16.35	0	0.53	6.08	0.39	0.04	0.05	0	0.07	0.08	0.02	0.23	0.21	0.67	9.11	0.04	0	37.77	0	0		2.75	5.58	-0.55	70.9	105.05	890.42	427.05	1035.29	579.76	909.26	465.35	1014.01	457.39
39.572	1	0.03	0.01	0.01	0.09	1.97	0.05	0.23	0.11	0.06	96.06	17.09	32.89	95.52	11.64	13.2	0	0.39	5.51	0.37	0.04	0.04	0	0.06	0.07	0.02	0.29	0.11	0.79	9.37	0.05	0.01	36.84	0	0		0.24	6.7	-1.16	70.4	105.33	890.5	426.88	1039.12	584.06	910.56	464.71	1015.65	457.56
39.606	1	0.03	0.01	0.01	0.11	1.29	0.06	0.27	0.11	0.04	97.42	9.55	28.46	96.39	12.94	14.71	0	0.28	6.11	0.38	0.04	0.02	0	0.04	0.08	0.02	0.38	0.11	0.96	9.97	0.05	0	32.68	0	0		-3.66	5.58	-1.4	68.94	106.04	891.55	428.67	1035.31	579.19	908.65	465.75	1014.35	457.27
39.639	1	0.03	0.01	0.01	0.12	1.31	0.05	0.32	0.12	0.04	97.38	9.88	29.06	96.98	10.97	20.05	0	0.22	5.95	0.34	0.03	0.03	0	0.04	0.09	0.01	0.53	0.12	1.05	10.93	0.05	0	32.91	0	0		-2.07	4.66	0.61	69.39	107.81	891.26	427.1	1038.1	580.96	910.53	463.74	1018.21	458.41
39.672	1	0.03	0.01	0.01	0.14	1.4	0.05	0.41	0.11	0.03	97.21	9.09	29.68	97.76	9.6	25.25	0	0.27	8.19	0.28	0.06	0.02	0	0.03	0.1	0.01	0.59	0.11	1.1	12.86	0.06	0	32.34	0	0		-6.31	3.11	-0.54	66.95	107.44	893.53	426.91	1042.67	583.06	913.2	463.67	1020.43	456.94
39.706	1	0.02	0.01	0.01	0.17	1.69	0.04	0.65	0.14	0.02	96.63	10.75	31.34	98.75	9.78	31.04	0	0.35	9.29	0.3	0.04	0.02	0	0.02	0.11	0.01	0.54	0.14	1.36	17.94	0.08	0	33.5	0	0		-3.28	0.14	-3.06	67.78	103.5	893.69	426.36	1044.48	586.04	914.27	464.84	1017.34	455.44
39.739	1	0.02	0.01	0.01	0.17	1.68	0.04	0.64	0.17	0.02	96.63	10.23	31.47	98.79	8.67	31.45	0	0.44	9.96	0.35	0.05	0.04	0	0.02	0.15	0.01	0.41	0.17	1.41	18.53	0.09	0.02	33.15	0	0		-3.57	0	-1.63	67.21	104.19	894.15	425.02	1048.4	588.65	917.12	462.68	1021.1	456.01
39.773	1	0.02	0.01	0.01	0.2	1.5	0.04	1.04	0.24	0.02	97	10.05	30.58	94.23	8.53	35.72	0	0.57	8.14	0.39	0.04	0.07	0	0.02	0.2	0.01	0.3	0.24	1.75	25.95	0.11	0.01	33.03	0	0		-3.18	8.03	-2.06	66.54	106.5	894.61	425.59	1050.7	591.01	917.08	464.1	1023.33	456.68
39.806	1	0.02	0.01	0.01	0.23	1.4	0.04	1.36	0.29	0.02	97.2	8.98	29.76	92.5	8.9	38.76	0	0.83	8.39	0.5	0.04	0.07	0	0.02	0.29	0.01	0.21	0.29	1.82	28.79	0.14	0.01	32.25	0	0		-2.19	9.44	-0.27	66.78	105.79	893.95	425.18	1050.81	591.74	918.59	462.47	1024.29	458.21
39.839	1	0.02	0.01	0.01	0.32	1.2	0.03	2.03	0.4	0.02	95.93	7.88	28.13	88.01	9.9	46.54	0	1.09	7.37	0.51	0.06	0.06	0	0.02	0.4	0.01	0.16	0.35	1.82	29.48	0.14	0.01	31.37	0	0		-1.11	12.03	0.96	66.64	106.55	892.97	425.35	1051.02	592.61	918.88	463.42	1025.36	459.3
39.873	1	0.02	0.01	0.01	0.38	1	0.04	2.29	0.45	0.02	95.41	6.35	26.23	88.69	10.7	48.71	0	1.58	6.94	0.44	0.08	0.04	0	0.02	0.45	0.01	0.11	0.32	2.23	28.97	0.21	0.01	29.92	0	0		-0.87	11.7	0.52	66.4	103.59	892.55	425.58	1052.11	595.19	920.34	463.85	1023.84	459.41
39.906	1	0.02	0.01	0.01	0.46	0.88	0.04	2.92	0.51	0.02	94.16	5.59	24.35	84.17	14.38	49.07	0	2.33	6.43	0.38	0.11	0.04	0	0.02	0.51	0.01	0.07	0.19	2.34	30.13	0.22	0.01	29.07	0	0		-0.56	13.64	1.71	66.34	101.6	892.78	425.29	1053.14	595.49	922.96	463.78	1024.47	459.69
39.939	1	0.02	0.01	0.01	0.68	0.78	0.05	4.73	0.53	0.01	90.54	5.02	22.02	89.25	20.12	53.89	0	2.6	5.59	0.33	0.15	0.03	0	0.01	0.53	0.01	0.05	0.13	2.7	31.32	0.24	0.01	28.38	0	0		-0.29	11.42	0.87	66.4	101.02	892.16	424.81	1053.9	597.11	922.6	463.65	1023.52	459.04
39.973	1	0.02	0.01	0.01	0.81	0.77	0.06	6.01	0.46	0.01	87.98	5.91	21.35	89.04	22.94	55.94	0	2.78	5.73	0.26	0.16	0.04	0	0.01	0.46	0.01	0.05	0.1	2.95	32.34	0.22	0.01	28.23	0	0		-1.82	11.52	0.98	65.36	102.35	892.77	424.33	1056.03	597.52	923.42	463.83	1025.62	458.31
40.006	1	0.01	0	0.01	1.12	0.76	0.06	8.86	0.41	0.01	82.27	9.84	20.82	91.93	24.66	62.43	0	3.67	6.09	0.2	0.15	0.04	0	0.01	0.41	0.01	0.05	0.07	3.33	33.31	0.22	0	27.91	0	0		-1.94	9.84	0.69	65.72	101.47	894.7	425.59	1057.02	598.13	925.06	464.48	1026.4	459.39
40.039	1	0.01	0	0.01	1.38	0.75	0.06	12.67	0.34	0.01	74.66	14.39	20.55	89.05	25.13	67.26	0	3.92	6.94	0.15	0.15	0.05	0	0.01	0.34	0.01	0.04	0.05	3.87	37.35	0.23	0	27.39	0	0		-2.31	11.52	0.08	65.32	101.96	896.06	426.71	1057.8	598.54	925.43	465.68	1027.24	459.96
40.073	1	0.01	0	0.01	1.33	0.88	0.05	15.18	0.26	0.01	69.64	15.34	22.14	87.45	24.76	67.84	0	3.81	6.87	0.12	0.16	0.06	0	0.01	0.26	0.01	0.03	0.04	4.24	42.29	0.26	0	28.84	0	0		-0.89	12.29	0.19	66.03	100.23	897.59	427.16	1059.11	599.06	927.84	466.49	1027.89	460.49
40.106	1	0.01	0	0.01	1.25	0.9	0.06	14.28	0.25	0.01	71.45	12.44	21.96	90.64	26.62	64.37	0	3.36	7.11	0.11	0.18	0.05	0	0.01	0.2	0.01	0.03	0.03	4.68	42.63	0.25	0.01	28.94	0	0		-3.33	10.65	0.61	65	102.37	898.42	427.42	1061.39	600.43	928.59	465.99	1030.85	461.18
40.14	1	0.02	0.01	0.01	0.91	0.84	0.07	11.94	0.27	0.01	76.11	6.6	21.37	89.2	26.49	55.41	0	2.48	6.42	0.1	0.21	0.03	0	0	0.16	0.01	0.03	0.04	4.95	47.67	0.27	0	28.62	0	0		-3.32	11.44	0.02	65.04	103.87	900.27	427.54	1062.26	599.61	928.73	465.8	1032.49	461.07
40.173	1	0.02	0.01	0.01	0.71	0.61	0.07	8.4	0.3	0.01	83.19	4.11	18.95	86.92	24.17	48.57	0	1.64	5.26	0.09	0.16	0.02	0	0	0.14	0.01	0.03	0.04	5.58	48.3	0.3	0.01	26.32	0	0		-3.62	12.53	-0.13	64.75	102.57	902.15	428.14	1063.19	599.2	930.69	466.2	1033.14	461.23
40.206	1	0.02	0.01	0.01	0.71	0.57	0.08	8.41	0.33	0.01	83.18	3.68	17.98	92.72	25.87	46.96	0	1.45	4.68	0.07	0.13	0.03	0	0	0.14	0.01	0.04	0.04	5.76	48.42	0.33	0.01	25.97	0	0		-6.65	9.28	-0.43	63.88	105.25	904.03	427.94	1065.62	598.97	931.18	465.48	1036.32	460.6
40.24	1	0.02	0.01	0.01	0.72	0.45	0.08	8.38	0.35	0.01	83.24	3.7	16.08	92.35	25.15	45.84	0	1.16	3.59	0.06	0.1	0.03	0	0	0.15	0.01	0.04	0.05	6.92	50.45	0.35	0.01	24.46	0	0		-5.98	9.54	0.44	64.13	105.99	904.43	427.01	1065.75	597.65	931.77	464.2	1037.7	460.48
40.273	1	0.02	0.01	0.01	0.59	0.49	0.09	6.38	0.38	0.02	87.23	3.13	16.94	91.29	25.35	40.55	0	0.82	3.58	0.06	0.1	0.06	0	0	0.16	0.02	0.05	0.06	7.62	48.82	0.38	0	25.32	0	0		-5.74	10.25	1.4	64.11	104.77	904.05	426.82	1065.66	597.86	932.94	463.4	1037.68	461.12
40.306	1	0.02	0.01	0.01	0.46	0.65	0.09	4.55	0.35	0.02	90.91	4.01	19.33	87.73	25.09	34.67	0	0.75	5.16	0.06	0.15	0.12	0	0	0.18	0.02	0.06	0.05	8.13	46.42	0.35	0.01	26.91	0	0		-3.11	12.16	1.59	65.09	102.93	903.07	425.86	1065.03	598.44	933.22	462.14	1036.15	461.22
40.34	1	0.03	0.01	0.01	0.37	0.71	0.09	3.17	0.36	0.02	93.66	4.46	20.81	87.69	22.15	31.72	0	0.59	5.48	0.08	0.17	0.12	0	0	0.19	0.02	0.08	0.06	9.18	43.48	0.36	0	27.6	0	0		-4.28	12.18	0.29	64.69	105.98	901.95	425.86	1063.58	597.33	929.37	463.24	1035.3	459.78
40.373	1	0.03	0.01	0.01	0.36	0.69	0.07	2.76	0.35	0.02	94.49	4.2	21.12	96.11	19.29	33.25	0	0.62	5.79	0.08	0.18	0.11	0	0	0.19	0.02	0.07	0.07	8.3	41.32	0.35	0.04	27.2	0	0		-1.33	5.97	-2.66	66.31	103.72	900.31	426.97	1060.82	598.44	925.89	465.64	1029.44	459.79
40.407	1	0.03	0.01	0.01	0.4	0.57	0.06	2.64	0.33	0.02	94.73	3.9	20.07	90.88	17.23	38.62	0	0.72	3.38	0.07	0.09	0.05	0	0	0.19	0.02	0.07	0.07	7.5	36.82	0.33	0.02	26.73	0	0		0.07	10.51	-3.87	67.16	102.39	897.93	428.31	1057.06	598.54	922.68	468.02	1024.74	459.83
40.44	1	0.02	0.01	0.01	0.46	0.53	0.06	3.02	0.24	0.01	93.96	3.49	19.53	84.79	16.39	42.8	0	1.04	3.46	0.08	0.1	0.04	0	0	0.19	0.01	0.06	0.05	6.96	36.51	0.24	0	26.02	0	0		-2.09	13.41	-2.03	65.99	107.02	891.07	428.32	1049.77	597.22	914.61	466.68	1021.46	460.57
40.473	1	0.03	0.01	0.01	0.37	0.55	0.05	2.24	0.22	0.01	95.51	3.63	20.4	89.32	13.59	39.55	0	0.98	3.53	0.1	0.12	0.03	0	0	0.19	0.01	0.06	0.05	6.34	35.31	0.22	0.01	26.26	0	0		0.27	11.38	-4.03	67.48	104.69	886.14	429.07	1044.5	598.08	909.21	469.56	1013.45	459.84
40.507	1	0.03	0.01	0.01	0.3	0.58	0.05	1.54	0.19	0.01	96.92	3.74	21.39	92.3	11.2	36.36	0	1.13	4.23	0.14	0.16	0.05	0	0	0.19	0.01	0.06	0.05	5.22	31.55	0.18	0.01	26.45	0	0		-2.87	9.58	-4.85	66.38	106.68	880.66	429.98	1040.47	598.95	902.64	470.29	1008.95	461.36
40.54	1	0.03	0.01	0.01	0.26	0.6	0.04	1.14	0.18	0.02	97.71	3.49	22.11	93.99	8.03	35.26	0	1	5.65	0.24	0.36	0.11	0	0	0.18	0.02	0.07	0.08	4.36	28.66	0.17	1.17	26.02	0	0		3.05	8.25	-5.92	69.83	105.78	875.51	432.97	1031.81	599.62	895.57	475.57	1000.54	462.54
40.573	1	0.03	0.01	0.01	0.25	0.66	0.05	1.13	0.16	0.02	97.73	3.62	22.71	92.82	8.27	34.78	0	0.64	6.74	0.35	0.49	0.3	0	0	0.15	0.02	0.08	0.09	4.32	29.09	0.16	10.39	26.24	0	0		2.64	9.21	-2.57	69.65	105.99	864.69	437.59	1019.95	603.31	886.63	477.29	992.33	469.31
40.607	1	0.03	0.01	0.01	0.21	0.69	0.05	0.9	0.16	0.02	98.21	3.56	23.13	90.02	7.86	30.99	0	0.43	7.9	0.52	0.57	0.39	0	0.01	0.15	0.02	0.1	0.13	3.45	27.77	0.16	2.51	26.13	0	0		-3.05	11	-2.24	66.53	104.96	852.29	437.78	1008.19	603.47	875.3	475.07	980.12	469.62
40.64	1	0.03	0.01	0.01	0.18	0.67	0.05	0.83	0.17	0.02	98.35	3.3	22.77	95.32	7.82	26.74	0	0.27	8.36	0.72	0.65	0.6	0	0.01	0.16	0.02	0.14	0.14	3.46	30.23	0.17	3.62	25.65	0	0		-0.87	6.92	-3.13	68	108.17	843.65	443.91	997.07	606.33	862.99	482.49	970.92	475.29
40.673	1	0.04	0.02	0.01	0.16	0.6	0.06	0.68	0.19	0.02	98.63	2.74	21.8	94.02	6.91	21.94	0	0.18	8.55	1.24	0.64	0.66	0	0.01	0.19	0.02	0.19	0.13	3.39	31.46	0.17	1.05	24.47	0	0		-2.67	8.23	-3.84	67.21	105.73	833.17	450.06	985.13	610.84	852.57	488.61	957.93	479.73
40.707	1	0.04	0.02	0.01	0.13	0.72	0.06	0.56	0.22	0.02	98.57	3.37	23.53	94.01	6.51	17.19	0	0.12	9.21	1.83	0.71	0.68	0	0.01	0.22	0.02	0.3	0.15	3.43	32.06	0.15	0.21	25.79	0	0		-6.32	8.23	-0.42	64.77	108.02	814.76	450.76	969.2	613.76	836.87	485.6	944.88	483.82
40.74	1	0.04	0.02	0.01	0.13	0.76	0.06	0.61	0.18	0.02	98.48	3.31	24.18	89.57	5.28	18.51	0	0.1	10.47	2.36	0.8	1.13	0	0.01	0.18	0.02	0.35	0.11	3.99	33.88	0.14	0.05	25.68	0	0		-5.89	11.25	-1.65	65.27	109.05	807.25	451.64	961.74	614.49	827.88	487.91	936.85	483.56
40.774	1	0.05	0.02	0.01	0.13	0.69	0.05	0.67	0.18	0.02	98.61	2.98	23.29	94.19	4.86	18.71	0	0.06	10.22	3.02	1.18	1.3	0	0.01	0.18	0.02	0.35	0.07	3.4	36.55	0.12	0.15	24.99	0	0		-4.03	8.07	0.81	65.5	108.65	787.72	453.52	943.35	618.44	811.14	488.52	919.78	487.7
40.807	1	0.05	0.02	0.01	0.15	0.48	0.06	0.85	0.17	0.02	98.3	2.17	20.03	93.61	4.77	20.73	0.01	0.07	7.58	2.35	1.21	1.32	0	0.01	0.17	0.02	0.28	0.05	3.59	40.26	0.13	0.12	22.96	0	0		-11.88	8.58	-2.32	62.39	110.42	776.62	453.97	934.23	618.53	797.5	490.06	907.82	485.41
40.84	1	0.04	0.02	0.01	0.16	0.46	0.05	1	0.19	0.02	98	2.16	19.67	93.43	4.38	23.46	0.01	0.08	6.94	2.57	1.52	1.51	0	0.01	0.19	0.02	0.26	0.04	3.86	41.82	0.14	0.09	22.93	0	0		-5.94	8.73	-2.61	64.54	108.9	765.27	452.91	925	620.91	787.75	490.24	896.58	486.53
40.874	1	0.05	0.02	0.01	0.17	0.41	0.05	1.29	0.16	0.02	97.42	2.03	18.38	91.26	4.9	23.95	0.01	0.09	5.76	2.77	2.17	1.2	0	0.01	0.16	0.02	0.21	0.03	4.67	47	0.14	0.1	22.55	0	0		-4.85	10.27	-1.78	64.32	110.3	751.93	452.39	913.49	623.2	775.32	490.02	885.55	486.27
40.907	1	0.04	0.02	0.01	0.18	0.37	0.05	1.31	0.15	0.02	97.37	1.91	17.88	93.6	3.71	26.66	0.01	0.11	4.7	2.45	1.97	0.77	0	0.01	0.13	0.02	0.19	0.03	4.6	45.86	0.15	0.02	22.17	0	0		-2.39	8.58	-4.36	65.92	108.61	743.93	452.5	906.35	623.86	766.48	492.57	874.9	486.14
40.94	1	0.04	0.02	0.01	0.19	0.41	0.04	1.72	0.17	0.02	96.56	2.17	18.85	95.35	3.98	29.07	0.01	0.11	4.72	2.26	1.61	0.38	0	0.01	0.1	0.02	0.17	0.04	5.22	49.77	0.17	0.03	22.98	0	0		-3.63	6.9	-3.6	65.13	110.55	733.93	450.74	898.75	624.6	757.25	490.51	867.67	485.1
40.974	1	0.04	0.01	0.01	0.28	0.37	0.04	2.91	0.25	0.03	94.19	2.02	17.95	94.87	4.4	38.37	0.02	0.14	3.83	1.95	1.43	0.23	0	0.01	0.08	0.03	0.13	0.04	6.1	52.88	0.25	0.05	22.5	0	0		-2.3	7.41	-5.54	65.54	107.73	728.45	452.07	892.77	626.24	751.6	494.16	858.82	483.69
41.007	1	0.03	0.01	0.01	0.3	0.38	0.04	3.27	0.25	0.03	93.47	2.26	18.41	93.41	4.41	40.58	0.01	0.18	3.68	1.62	1.16	0.17	0	0	0.07	0.03	0.12	0.03	5.88	53.51	0.25	0	22.88	0	0		-7.46	8.74	-4.69	63.07	110.78	720.51	450.71	886.98	625.22	743.64	490.91	854.2	483.93
41.04	1	0.03	0.01	0.01	0.36	0.37	0.04	4.4	0.28	0.03	91.2	3.26	17.87	85.4	5.45	44.18	0.02	0.26	3.68	1.09	1.21	0.15	0	0	0.06	0.03	0.1	0.02	6.97	56.23	0.28	0.01	22.59	0	0		-1.39	13.17	-3.46	65.07	108.64	715.7	449.86	882.36	627.23	741.16	490.45	849.6	483.88
41.074	1	0.03	0.01	0.01	0.43	0.31	0.04	6.48	0.31	0.02	87.04	4.31	16.11	77.99	6.8	46.62	0.02	0.35	3.06	0.66	1.03	0.1	0	0	0.05	0.02	0.09	0.01	8.14	62.17	0.31	0	21.37	0	0		1.08	15.68	-1.4	65.39	107.91	710.06	448.91	876.73	627.51	737.67	488.98	845.46	483.93
41.107	1	0.03	0.01	0.01	0.41	0.32	0.04	6.19	0.33	0.02	87.62	3.94	16.72	88.84	6.53	46.05	0.01	0.43	3.04	0.43	0.77	0.08	0	0	0.04	0.02	0.08	0.01	7.55	61.74	0.33	0.04	21.8	0	0		-2.88	11.63	-1.37	64.41	106.45	709.8	449.73	875.04	625.94	737.38	487.66	843.79	484.76
41.141	1	0.03	0.01	0.01	0.39	0.35	0.04	5.36	0.32	0.02	89.27	3.67	17.85	81.54	6.08	44.51	0.01	0.6	2.77	0.27	0.26	0.04	0	0	0.05	0.02	0.09	0.01	8.16	59.93	0.32	0.02	22.68	0	0		-12.1	14.57	1.98	61.86	106.48	709.44	448.02	874.22	621.65	739.63	482.2	846.11	482.86
41.174	1	0.03	0.01	0.01	0.38	0.4	0.04	5.62	0.34	0.02	88.75	3.29	18.57	90.28	8	43.71	0.01	0.58	3.09	0.24	0.19	0.04	0	0	0.05	0.02	0.08	0.01	7.57	60.03	0.34	0.04	23.59	0	0		-14.37	10.85	1.05	61.46	112.23	712.87	444.83	879.56	618.86	740.3	481.15	852.5	478.32
41.207	1	0.03	0.01	0.01	0.45	0.41	0.04	7.1	0.38	0.02	85.8	4.32	18.58	95.04	9.04	47.74	0.01	0.75	3.29	0.17	0.16	0.04	0	0	0.07	0.02	0.08	0.02	7.05	60.76	0.38	0.02	23.72	0	0		-8.56	7.23	1.27	62.25	112.67	716	440.41	886.49	619.83	745.24	479	857.86	475.79
41.241	1	0.03	0.01	0.01	0.4	0.39	0.04	5.74	0.43	0.03	88.52	3.02	18.06	90.54	9.19	45.06	0.01	0.72	3.12	0.13	0.12	0.03	0	0	0.09	0.03	0.08	0.03	5.09	57.85	0.43	0.01	23.31	0	0		-2.07	10.71	1.2	64.77	113.02	726.69	437.05	896.65	615.97	755.58	479.22	868.4	472.5
41.274	1	0.03	0.01	0.01	0.39	0.41	0.05	5.37	0.45	0.03	89.25	2.58	18.36	85.4	10.83	43.38	0.01	0.68	2.79	0.11	0.13	0.02	0	0	0.11	0.03	0.06	0.04	4.27	56.28	0.45	0.01	24.07	0	0		-0.65	13.17	1.04	65.1	112.04	737.64	433.65	906.88	612.3	766.57	475.74	878.41	469.23
41.307	1	0.02	0.01	0.01	0.4	0.41	0.05	5.16	0.47	0.04	89.67	2.53	17.94	84.49	11.95	44.08	0	0.53	2.72	0.12	0.17	0.02	0	0	0.16	0.04	0.06	0.05	3.35	53.59	0.47	0.02	23.95	0	0		0.42	13.52	0.05	65.95	108.65	751.23	430.27	918.88	608.04	780.23	472.43	888.62	464.89
41.341	1	0.02	0.01	0.01	0.38	0.44	0.06	4.18	0.45	0.06	91.64	2.73	18.04	84.16	14.97	40.94	0	0.37	3.32	0.14	0.18	0.02	0	0	0.23	0.06	0.06	0.06	2.31	48.56	0.45	0.02	24.43	0	0		-0.33	13.65	-1.05	65.89	110.23	766.96	426.32	932.68	602.02	793.27	468.03	903.21	459.98
41.374	1	0.02	0.01	0.01	0.58	0.43	0.08	6.1	0.42	0.08	87.79	2.51	15.97	67.78	22.88	45.4	0	0.33	3.75	0.14	0.16	0.02	0	0	0.34	0.08	0.05	0.06	2.02	45.8	0.42	0.03	23.9	0	0		-2.01	18.28	-0.62	64.1	110.23	780.43	421.59	945.77	595.83	807.01	463.41	916.9	454.63
41.408	1	0.01	0.01	0.01	1.09	0.52	0.1	11.62	0.46	0.11	76.76	5.18	15.67	56.25	33.07	55.62	0	0.31	4.7	0.14	0.11	0.02	0	0	0.46	0.11	0.03	0.07	1.54	42.3	0.42	0.02	25.28	0	0		-2.99	20.74	0.48	63.61	109.04	794.25	417.07	959.62	590.96	822.44	458.1	931.22	450.69
41.441	1	0.01	0.01	0.01	1.59	0.53	0.14	14.84	0.63	0.13	70.33	6.3	13.84	67.68	42.2	58.45	0	0.31	4.58	0.13	0.13	0.02	0	0	0.63	0.13	0.03	0.07	1.28	37.1	0.36	0.02	25.46	0	0		-2.67	18.3	0.53	64.37	107.89	810.05	412.94	974.49	586.72	838.28	452.66	946.03	447.13
41.474	1	0.01	0.01	0	1.79	0.51	0.22	16.32	0.69	0.15	67.35	4.59	11.81	95.78	49.54	54.3	0	0.25	4.57	0.16	0.1	0.02	0	0.01	0.69	0.15	0.02	0.05	1.27	36.69	0.34	0.04	25.02	0	0		-1.45	6.39	-0.47	66.88	104.94	826.27	410.72	989.85	583.95	854.63	452.08	959.21	443.51
41.508	1	0.01	0.01	0	1.92	0.62	0.31	16.93	0.86	0.21	66.14	5.35	12.02	95.97	56.55	50.72	0	0.24	5.84	0.22	0.08	0.03	0	0.01	0.86	0.21	0.02	0.06	1.03	34.31	0.33	0.04	26.14	0	0		-1.67	6.15	0.53	66.04	106.28	832.75	407.68	999.55	584.03	862.82	449.57	968.8	441.57
41.541	1	0.01	0.01	0	2.12	0.69	0.38	18.54	1.01	0.27	62.93	7.34	12.08	98.34	60.76	50.34	0	0.23	6.53	0.29	0.08	0.04	0	0.02	1.01	0.27	0.03	0.04	0.92	33.14	0.33	0.17	26.8	0	0		-6.54	1.6	0.1	64.15	105.45	841.47	407.78	1008.68	584.24	871.72	448.18	976.9	440.8
41.574	1	0.01	0.01	0	1.71	1	0.39	15.36	1.24	0.29	69.28	7.39	15.28	89.71	60.62	45.83	0	0.2	9.08	0.4	0.1	0.08	0	0.02	1.24	0.29	0.04	0.05	0.98	32.39	0.35	4.37	28.83	0	0	0	1.71	11.17	1.99	67.63	101.52	849.29	408	1013.52	583.52	881.59	446.89	983.07	444.13
41.608	1	0.01	0.01	0	1.15	1.54	0.33	8.91	1.43	0.5	82.18	8.31	19.95	96.48	56.79	40.61	0.01	0.18	11.13	0.58	0.17	0.1	0	0.06	1.43	0.5	0.05	0.09	0.84	26.62	0.36	5.76	31.73	0	0	0	4.65	5.45	0.8	70.28	101.08	859.52	408.52	1018.95	579.87	888.6	446.86	989.63	443.89
41.641	1	0.01	0.01	0	0.75	1.84	0.31	5.65	1.29	0.47	88.69	10.11	22.33	92.87	53.43	32.53	0.01	0.15	11.7	0.84	0.22	0.12	0	0.07	1.29	0.47	0.07	0.11	0.88	26.35	0.32	4.97	33.07	0	0	0	-0.25	9.17	3.38	67.8	102.96	863.83	407.43	1023.67	576.85	894.28	444.73	997.23	443.41
41.674	1	0.01	0.01	0	0.48	2	0.24	3.35	1.39	0.62	93.3	11.11	24.64	92.32	45.78	27.46	0.01	0.12	11.88	1.22	0.3	0.13	0	0.1	1.39	0.62	0.1	0.18	0.78	25.97	0.32	1.97	33.73	0	0	0	-2.75	9.57	2.66	65.88	105.06	867.25	406.29	1029.55	578.02	897.35	443.83	1002.39	441.9
41.708	1	0.01	0.01	0	0.39	2.19	0.21	2.35	1.46	0.62	95.29	14.43	26.2	77.62	43.7	24.94	0.01	0.12	9.91	1.51	0.25	0.07	0	0.18	1.46	0.62	0.14	0.18	0.68	21.82	0.29	0.58	35.59	0	0	0	0.6	15.78	2.36	66.35	105.79	870.48	406.69	1034	580.11	900.75	445.83	1006.5	442.83
41.741	1	0.01	0.01	0	0.32	2.99	0.22	1.91	1.49	0.49	94.02	17.98	28.89	95.32	44	20.2	0.01	0.12	12.29	1.94	0.21	0.05	0	0.15	1.49	0.49	0.19	0.16	0.59	21.15	0.27	0.27	37.22	0	0	0	-4.31	6.93	2.35	65.2	109.19	873.99	407.71	1039.62	581.28	903.49	448.25	1012.52	442.38
41.775	1	0.01	0.01	0	0.28	3.33	0.23	1.8	1.09	0.46	93.33	21.14	29.88	92.56	45.1	16.51	0.01	0.12	11.82	1.99	0.21	0.03	0	0.15	1.09	0.46	0.22	0.16	0.66	22.26	0.24	0.07	38.48	0	0	0	-0.38	9.4	1.9	67.04	106.09	877.34	411.3	1040.67	584.68	906.83	450.06	1012.87	446.99
41.808	1	0.01	0.01	0	0.25	4	0.26	1.79	1.1	0.32	92.01	26.72	31.14	94.35	47.81	12.8	0.01	0.12	11.37	2	0.19	0.03	0	0.15	1.1	0.32	0.21	0.17	0.75	23.1	0.2	0.07	40.39	0	0	0	5.13	7.92	1.92	70.82	104.28	881.34	416.78	1039.27	585.23	909.02	455.63	1013.24	452.43
41.841	1	0.01	0.01	0	0.24	3.64	0.24	1.72	0.74	0.25	92.72	23.39	30.81	97.72	45.12	12.83	0.01	0.15	11.84	1.89	0.22	0.08	0	0.14	0.74	0.25	0.16	0.17	0.82	24.84	0.23	0.04	39.29	0	0	0	0.35	3.2	-1.33	69.09	105.96	883.42	420.18	1037.52	583.98	905.69	458.72	1011.43	452.07
41.875	1	0.01	0.01	0	0.19	4.18	0.2	1.37	0.59	0.14	91.64	31.1	33.01	97.22	42.25	10.66	0.01	0.13	9.57	1.75	0.28	0.13	0	0.13	0.59	0.14	0.19	0.32	1.05	24.29	0.23	0.01	41.72	0	0	0	-1.34	4.23	-2.15	69	106.45	885.38	425.16	1034.26	583.04	904.12	462.26	1010.36	455.53
41.908	1	0.02	0.01	0	0.16	3.83	0.15	1.03	0.42	0.11	92.34	28.54	33.54	97.54	35.96	10.79	0.01	0.18	9.47	1.41	0.25	0.16	0	0.11	0.42	0.1	0.22	0.37	1.11	23.6	0.2	0	40.96	0	0	0	-6.65	3.59	-2.86	66.93	99.04	884.43	427.69	1029.75	581.43	904.76	462.94	1003.54	455.7
41.941	1	0.02	0.01	0	0.13	3.62	0.11	0.79	0.52	0.09	92.76	27.38	34.6	98.05	28.54	10.65	0.01	0.23	9.14	1.02	0.23	0.17	0	0.09	0.28	0.07	0.27	0.52	1.17	24.72	0.18	0	40.6	0	0	0	-4.23	2.42	-1.07	68.57	103.58	884.71	427.19	1030.06	580.06	904.05	463.52	1007.38	456.44
41.975	1	0.02	0.01	0	0.09	3.97	0.07	0.53	0.75	0.09	92.05	32.12	37.34	98.64	20.44	10.38	0.01	0.32	8.08	0.72	0.16	0.11	0	0.09	0.28	0.04	0.3	0.75	1.15	23.41	0.2	0	42.01	0	0	0	-7.73	0.57	-3.14	65.81	107.28	883.23	425.85	1032.53	582.74	900.95	462.99	1007.88	454.26
42.008	1	0.02	0.01	0.01	0.09	2.43	0.06	0.46	0.46	0.1	95.15	20.7	33.95	97.29	14.93	12.57	0.01	0.47	6.37	0.51	0.09	0.11	0	0.1	0.3	0.03	0.28	0.46	1.23	22.74	0.23	0	38.31	0	0	0	-5.7	4.09	-4.71	66.52	99.08	880.15	426.19	1028.03	582.65	900.44	463.55	999.03	453.65
42.041	1	0.03	0.01	0.01	0.1	1.71	0.05	0.42	0.33	0.1	96.58	14.93	31.85	97.2	9.79	16.32	0.01	0.84	4.91	0.37	0.08	0.14	0	0.1	0.33	0.02	0.24	0.26	1.25	21.99	0.22	0	35.84	0	0	0	-2.37	4.27	-2.11	67.16	103.24	877.65	424.23	1030.71	587.17	900.19	461.41	1003.24	455.2
42.075	1	0.03	0.01	0.01	0.13	1	0.04	0.5	0.24	0.06	97.99	8.26	27.59	96.9	6.8	22.37	0.01	1.39	3.61	0.26	0.09	0.19	0	0.06	0.24	0.01	0.22	0.1	1.2	22.29	0.22	0	31.69	0	0	0	-5.75	4.8	-3.09	65.09	104.43	876.12	423.45	1031.76	588.11	898.55	460.9	1002.77	454.27
42.108	1	0.03	0.01	0.01	0.16	0.76	0.04	0.65	0.21	0.05	98.48	5.96	25.03	95.42	6.7	26.4	0.01	2.21	2.93	0.16	0.1	0.11	0	0.05	0.21	0.01	0.16	0.05	1.18	23.81	0.2	0	29.51	0	0	0	-2.53	6.82	-3.25	66.12	104.32	873.87	422.23	1032.23	590.51	897.6	460.69	1001.73	454.41
42.142	1	0.03	0.01	0.01	0.28	0.55	0.04	1.27	0.22	0.04	97.46	3.65	21.92	98.5	6.1	38.48	0.01	4.3	3.34	0.14	0.19	0.1	0	0.04	0.17	0.01	0.1	0.04	1.09	26.6	0.22	0.03	26.31	0	0	0	-3.03	1.07	-2.63	65.68	104.53	873.19	422.36	1032.93	592.49	897.91	460.74	1002.27	454.72
42.175	1	0.03	0.01	0.01	0.36	0.47	0.04	1.68	0.21	0.03	96.63	2.92	20.63	98.31	5.65	43.85	0.01	4.99	3.71	0.14	0.23	0.14	0	0.03	0.16	0.01	0.06	0.03	1.27	27.88	0.21	0.02	24.87	0	0	0	-6.58	-1.69	-2.83	63.98	103.16	872.43	422.31	1032.42	592.11	897.81	460.01	1000.78	453.93
42.208	1	0.03	0.01	0.01	0.36	0.51	0.04	1.79	0.22	0.03	96.43	3.04	21.05	97.54	6.72	42.08	0.01	6.07	4.64	0.14	0.27	0.17	0	0.03	0.15	0.01	0.04	0.05	1.37	28.95	0.22	0.04	25.12	0	0	0	-5.95	3.61	-2.1	64.34	105.6	870.68	421.8	1031.18	591.96	895.65	459.1	1001.15	454.51
42.242	1	0.03	0.01	0.01	0.41	0.39	0.05	1.96	0.22	0.03	96.08	1.87	17.96	96.58	7.94	41.4	0.01	5.49	5.73	0.17	0.3	0.32	0	0.03	0.12	0.01	0.03	0.06	1.88	31.23	0.22	0.02	22.02	0	0	0	-5	5.3	-0.77	64.62	105.85	868.78	420.81	1029.42	591.74	894.79	457.61	1000.58	454.04
42.275	1	0.03	0.01	0.01	0.42	0.4	0.05	2.27	0.23	0.03	95.45	2.01	18.19	98.6	8.73	43.07	0.01	4.8	5.69	0.18	0.26	0.27	0	0.03	0.1	0.01	0.02	0.07	1.89	33.16	0.23	0.02	22.39	0	0	0	-5.69	0.73	-2.15	64.12	106.69	867.95	419.95	1029.91	591.93	893.02	458	999.57	452.47
42.308	1	0.03	0.01	0.01	0.45	0.37	0.06	2.41	0.24	0.03	95.17	1.97	16.68	98.54	11.71	42.68	0.01	3.48	6.21	0.25	0.19	0.17	0	0.03	0.1	0.01	0.02	0.1	2	33.35	0.24	0.04	21.33	0	0	0	-4.85	0.93	-1.82	64.61	106.46	866.53	420	1028.26	591.97	891.86	457.86	998.21	452.9
42.342	1	0.03	0.02	0.01	0.48	0.31	0.08	2.39	0.23	0.03	95.23	1.54	14.16	98.42	16	39.49	0.01	2.53	6.49	0.35	0.15	0.13	0	0.03	0.13	0.02	0.02	0.1	2.09	32.91	0.23	0.09	19.69	0	0	0	-5.28	1.33	-1.09	64.45	106.32	865.07	420.54	1026.87	592.71	891.1	457.86	997.33	453.62
42.375	1	0.03	0.02	0.01	0.49	0.32	0.08	2.55	0.23	0.03	94.9	1.48	14.19	98.54	17.36	39.03	0.01	2.15	6.83	0.49	0.13	0.1	0	0.03	0.17	0.02	0.03	0.08	2.07	34.01	0.23	0.01	19.85	0	0	0	-5.38	0.95	-0.75	64.58	106.32	864.57	420.33	1025.92	591.96	890.64	457.25	996.9	453.61
42.409	1	0.03	0.02	0.01	0.47	0.29	0.1	3.01	0.27	0.04	93.97	1.17	12.79	97.83	19.59	35.42	0.01	1.92	6.88	0.5	0.11	0.12	0	0.04	0.2	0.02	0.02	0.07	2.07	39.75	0.27	0.01	18.95	0	0	0	-5.63	2.95	-0.87	64.61	105.7	863.9	420.66	1025.19	592.3	890.19	457.39	995.83	453.87
42.442	1	0.03	0.02	0.01	0.44	0.29	0.12	2.91	0.3	0.04	94.18	1.18	12.27	97.41	21.78	30.82	0.01	2.11	6.69	0.49	0.1	0.12	0	0.04	0.25	0.03	0.02	0.08	2.17	41.13	0.3	0.01	18.99	0	0	0	-3.69	3.86	-1.23	65.29	104.84	862.56	420.33	1024.64	593.13	889.4	457.6	994.19	454.2
42.475	1	0.03	0.02	0.01	0.5	0.32	0.13	3.34	0.3	0.04	93.33	1.3	12.31	95.86	25.09	32.13	0.01	2.08	6.76	0.5	0.09	0.13	0	0.04	0.3	0.02	0.02	0.09	2.34	39.92	0.3	0	19.67	0	0	0	-4.74	6.28	1.2	64.8	105.03	861.62	420.35	1024.15	593.48	890.58	456	995.6	455.61
42.509	1	0.02	0.02	0.01	0.58	0.42	0.14	5.46	0.29	0.03	89.08	1.89	13.98	96.56	29.83	33.73	0.01	2.14	7	0.53	0.08	0.13	0	0.03	0.29	0.03	0.03	0.08	2.52	45.86	0.24	0.01	22.08	0	0	0	-7.37	5.33	2.93	64.19	105.75	861.73	418.91	1025.59	592.89	892.41	452.76	998.13	455.54
42.542	1	0.02	0.01	0.01	0.72	0.5	0.14	7.79	0.27	0.04	84.42	2.4	15.19	92.33	32.02	39.13	0.01	2.69	7.12	0.49	0.07	0.09	0	0.02	0.27	0.04	0.02	0.08	2.76	46.85	0.23	0.01	23.6	0	0	0	-2.86	9.56	1.51	65.73	104.14	863.36	418.08	1026.91	592.46	893.59	454.74	997.72	453.78
42.575	1	0.02	0.01	0.01	0.85	0.55	0.14	9.51	0.28	0.04	80.98	2.6	15.79	92.33	33.44	42.61	0.01	3.03	7.92	0.51	0.06	0.07	0	0.02	0.28	0.04	0.02	0.06	2.77	46.86	0.21	0.01	24.13	0	0	0	-3.26	9.56	2.65	65.52	104.13	865.25	417.57	1028.81	591.69	896.41	453.5	1000.54	454.11
42.609	1	0.02	0.01	0.01	0.85	0.84	0.11	9.56	0.26	0.05	80.88	4.88	20.05	88.71	32.58	46.42	0	4.04	7.37	0.37	0.05	0.05	0	0.03	0.26	0.05	0.02	0.06	2.63	43.03	0.2	0.01	28.19	0	0	0	-1.56	11.69	3.75	66.07	104.52	867.26	415.05	1033.84	591.96	900.7	452.7	1005.22	452.7
42.642	1	0.02	0.01	0.01	0.94	0.8	0.11	9.55	0.26	0.05	80.89	4.91	19.5	90.42	33.46	48.84	0	3.94	6.41	0.3	0.04	0.03	0	0.03	0.26	0.05	0.03	0.07	2.36	39.82	0.19	0	28.23	0	0	0	-2.52	10.77	3.52	65.74	105.22	872.43	415.39	1037.95	590.73	904.79	452.99	1010	452.41
42.675	1	0.01	0.01	0.01	1.13	0.79	0.14	10.07	0.29	0.05	79.85	4.96	17.99	93.13	40.12	48.34	0	3.72	6.07	0.25	0.04	0.03	0	0.03	0.29	0.05	0.04	0.09	2.19	35.28	0.18	0	28.29	0	0	0	0.03	8.97	3.95	66.69	108.1	877.55	413.17	1044.99	590.8	909.81	451.51	1017.91	451.69
42.709	1	0.01	0.01	0	1.3	1.02	0.2	11.12	0.39	0.04	77.77	6.43	18.51	97.59	48.36	47.43	0	2.75	7.22	0.33	0.07	0.04	0	0.04	0.39	0.04	0.05	0.14	1.8	31.57	0.19	0.11	30.01	0	0	0	-1.74	3.49	1.14	65.51	109.03	883.73	411.48	1055.03	593.97	915.01	451.39	1023.99	448.21
42.742	1	0.01	0.01	0	1.45	1.25	0.23	12.47	0.45	0.05	75.06	7.39	19.44	97.26	52.12	48.55	0	2.22	9.06	0.44	0.11	0.05	0	0.05	0.45	0.05	0.06	0.14	1.63	30.34	0.21	0.04	30.93	0	0	0	-5.14	4.16	2.42	63.86	113.45	890.43	410.74	1065.46	595.6	922.48	450.7	1035.91	448.42
42.776	1	0.01	0.01	0	1.3	1.84	0.21	10.77	0.48	0.06	78.46	7.45	23.09	97.46	48.31	49.43	0	2.05	15.77	0.43	0.25	0.12	0	0.05	0.48	0.06	0.07	0.11	1.6	29.46	0.19	0.02	30.99	0	0	0	-4.14	3.77	4.45	64.67	110.27	901.77	411.82	1077.12	597.76	937.26	449.69	1047.52	451.75
42.809	1	0.01	0.01	0	1.03	1.58	0.25	7.97	0.59	0.07	84.05	7.26	21.55	96.92	49.91	41.44	0	1.49	13.37	0.47	0.22	0.1	0	0.06	0.59	0.07	0.08	0.1	1.58	28.47	0.21	0.05	30.82	0	0	0	-2.5	4.76	2.04	65.48	108.31	912.99	414	1087.16	599.58	946.82	453.62	1055.12	451.79
42.842	1	0.01	0.01	0	0.89	1.41	0.28	7.11	0.55	0.07	85.78	7.17	20.57	97.77	50.55	36.13	0.01	1.31	11.53	0.47	0.17	0.09	0	0.06	0.55	0.07	0.1	0.06	1.62	30.34	0.21	0.05	30.73	0	0	0	-1.43	3.09	0.61	66.6	109.16	927.06	416.44	1099.46	600.32	958.38	456.95	1067.47	453.02
42.876	1	0.01	0.01	0	0.67	1.37	0.2	4.21	0.53	0.08	91.58	7.9	21.83	98.47	44.31	35.16	0.01	1.14	9.7	0.59	0.13	0.09	0	0.08	0.53	0.08	0.1	0.05	1.33	24.39	0.18	0.02	31.39	0	0	0	-2.16	1.18	-0.61	67.08	105.5	942.43	420.91	1111.8	600.74	973.19	463.3	1078.33	454.62
42.909	1	0.02	0.01	0	0.46	1.12	0.16	2.37	0.49	0.08	95.27	7.09	21.65	98.67	37.25	30.28	0.01	1	7.52	0.65	0.12	0.08	0	0.08	0.49	0.07	0.12	0.04	1.24	22.18	0.15	0.03	30.66	0	0	0	-6.1	-0.46	-0.43	66.09	108.69	959.57	425.08	1126.84	601.44	987.75	466.16	1096.13	457.96
42.942	1	0.02	0.01	0.01	0.29	1.16	0.11	1.17	0.41	0.08	97.65	7.59	24.22	97.86	27.03	26.89	0.01	0.91	7.28	0.64	0.1	0.07	0	0.08	0.41	0.08	0.14	0.04	1.1	18.79	0.13	0.04	31.12	0	0	0	-6.76	-2.9	-0.94	66.23	108.06	977.98	429.76	1142.43	603.75	1004.54	468.85	1112.42	462.42
42.976	1	0.02	0.01	0.01	0.26	0.96	0.07	0.83	0.28	0.09	98.08	6.58	24.45	98.71	18.4	30.74	0.01	1.26	5.82	0.44	0.09	0.07	0	0.09	0.28	0.09	0.15	0.05	0.85	14.75	0.09	0.03	30.16	0	0	0	-5.48	0.3	2.16	67.57	113.39	993.36	435.63	1155.69	605.39	1018.81	474.44	1132.13	470.34
43.009
43.042
43.076
43.109
43.143
43.176
43.209
43.243
43.276
43.309
43.343
43.376
43.41
43.443
43.476
43.51
43.543
43.576
43.61
43.643
43.676
43.71
43.743
43.777
43.81
43.843
43.877
43.91
43.943
43.977
44.01
44.043
44.077
44.11
44.144
44.177
44.21
44.244
44.277
44.31
44.344
44.377
44.411
44.444
44.477
44.511
44.544
44.577
44.611
44.644
44.677
44.711
44.744
44.778
44.811
44.844
44.878
44.911
44.944
44.978
45.011
45.044
45.078
45.111
45.145
45.178
45.211
45.245
45.278
45.311
45.345
45.378
45.412
45.445
45.478
45.512
45.545
45.578
45.612
45.645
45.678
45.712
45.745
45.779
45.812
45.845
45.879
45.912
45.945
45.979
46.012
46.045
46.079
46.112
46.146
46.179
46.212
46.246
46.279
46.312
46.346
46.379
46.413
46.446
46.479
46.513
46.546
46.579
46.613
46.646
46.679
46.713
46.746
46.78
46.813
46.846
46.88
46.913
46.946
46.98
47.013
47.046
47.08
47.113
47.147
47.18
47.213
47.247
47.28
47.313
47.347
47.38
47.414
47.447
47.48
47.514
47.547
47.58
47.614
47.647
47.68
47.714
47.747
47.781
47.814
47.847
47.881
47.914
47.947
47.981
48.014
48.047
48.081
48.114
48.148
48.181
48.214
48.248
48.281
48.314
48.348
48.381
48.415
48.448
48.481
48.515
48.548
48.581
48.615
48.648
48.681
48.715
48.748
48.782
48.815
48.848
48.882
48.915
48.948
48.982
49.015
49.048
49.082
49.115
49.149
49.182
49.215
49.249
49.282
49.315
49.349
49.382
49.416
49.449
49.482
49.516
49.549
49.582
49.616
49.649
49.682
49.716
49.749
49.783
49.816
49.849
49.883
49.916
49.949
49.983
50.016
50.049
50.083
50.116
50.15
50.183
50.216
50.25
50.283
50.316
50.35
50.383
50.417
50.45
50.483
50.517
50.55
50.583
50.617
50.65
50.683
50.717
50.75
50.784
50.817
50.85
50.884
50.917
50.95
50.984
51.017
51.05
51.084
51.117
51.151
51.184
51.217
51.251
51.284
51.317
51.351
51.384
51.418
51.451
51.484
51.518
51.551
51.584
51.618
51.651
51.684
51.718
51.751
51.785
51.818
51.851
51.885
51.918
51.951
51.985
52.018
52.051
52.085	1	0.01	0	0	0.39	6.01	0.11	1.17	0.23	1.03	87.99	45.19	37.58	96.66	39.07	28.64	0.03	2.01	8.93	0.16	0.07	0.19	0	0.23	0.11	1.03	0.08	0.09	14.87	3.8	0.02	0.15	45.47	0	0	0	-0.83	5.18	-0.74	64.57	113.3	898.23	406.78	1078.3	599.03	930.12	447.18	1043.42	447.23
52.118	1	0.01	0	0	0.18	18.75	0.03	0.75	0.48	0.38	62.5	80.18	53.12	98.44	21.26	36.77	0.02	2.69	12.08	0.29	0.08	0.46	0	0.48	0.06	0.38	0.06	0.03	7.93	2.02	0.01	0.07	55.36	0	0	0	4.85	-1.27	-0.21	69.14	108.78	904.17	411.33	1076.96	597.7	935.08	451.59	1043.85	450.46
52.152	1	0.01	0	0	0.21	18.81	0.02	0.81	0.71	0.46	62.37	79.93	54.43	97.33	14.8	44.12	0.02	4.69	12.35	0.3	0.08	0.69	0	0.71	0.07	0.46	0.06	0.02	8.68	1.04	0.01	0.03	55.27	0	0	0	5.01	4.01	-0.63	69.51	112.86	902.98	412.08	1074.53	596.1	930.91	452.43	1043.77	451.66
52.185	1	0.01	0	0	0.17	31.62	0.02	0.75	0.63	0.26	43.38	90.65	61.57	97.45	11.43	46.23	0.01	4.46	13.63	0.23	0.08	0.76	0	0.63	0.07	0.26	0.05	0.01	11.13	0.72	0	0.03	60.8	0	0	0	2.53	3.78	-0.69	68.15	107.48	901.17	412.5	1073.46	598.12	932.19	452.59	1039.65	450.27
52.218	1	0.01	0	0	0.13	42.05	0.01	0.63	0.85	0.23	32.95	93.87	65.77	97.64	10.22	43	0.01	4.56	15.99	0.21	0.07	0.99	0	0.85	0.07	0.23	0.06	0.01	10.19	0.58	0	0.05	63.64	0	0	0	3.4	3.39	-0.44	68.74	110.79	900.22	413.14	1072.49	598.39	929.73	453.36	1040.51	451.69
52.252	1	0.01	0	0	0.14	46.37	0.01	0.73	0.88	0.24	28.63	95.09	67.69	97.52	8.88	47.28	0.01	5.49	16.2	0.19	0.07	0.77	0	0.88	0.08	0.24	0.07	0.01	9.18	0.56	0	0.09	65.1	0	0	0	2.18	3.65	0.7	68.24	112.38	900.33	414.03	1072.21	598.75	929.83	453.24	1042.21	452.75
52.285	1	0.01	0	0	0.12	54.97	0.01	0.67	0.66	0.22	20.03	96	70.81	95.96	8.06	46.16	0.01	5.08	19.64	0.2	0.07	0.54	0	0.66	0.08	0.22	0.08	0.01	8.11	0.7	0	0.14	66.44	0	0	0	0.29	6.16	0.67	67.42	107.39	902.35	416.38	1071.94	598.56	933.22	454.77	1040.6	453.77
52.318	1	0.01	0	0	0.13	49.19	0.01	0.69	0.54	0.22	25.81	94.56	68.65	98.04	8.13	47.3	0.01	4.3	19.51	0.22	0.07	0.41	0	0.54	0.09	0.2	0.08	0.01	6.82	0.89	0	0.12	64.44	0	0	0	-1.58	-2.45	2.11	66.67	109.3	905.43	417.05	1075.13	598.53	936.46	454.14	1045.76	455.23
52.352	1	0.01	0	0	0.15	42.37	0.01	0.77	0.42	0.22	32.63	92.51	66.51	95.8	6.41	51.84	0.01	4.21	18.84	0.22	0.07	0.33	0	0.42	0.09	0.18	0.08	0.01	5.84	1.01	0.01	0.1	62.31	0	0	0	-7.24	-6.36	2.59	64.68	110.01	910.96	419.53	1080.22	598.88	941.78	455.45	1051.78	456.59
52.385	1	0.01	0	0	0.16	33.11	0.01	0.78	0.35	0.18	41.89	89.27	63.16	97.93	5.79	53.07	0.01	3.72	16.72	0.18	0.06	0.31	0	0.35	0.11	0.17	0.09	0.01	5.39	1.01	0.01	0.09	59.85	0	0	0	-3.15	-2.71	3.66	66.56	108.64	917.1	421.58	1084.83	599.96	948.78	457.42	1057.39	460.07
52.419	1	0.01	0	0	0.15	20.56	0.01	0.66	0.26	0.16	58.88	83.14	57.77	97.6	5.03	50.89	0.01	2.5	11.68	0.16	0.06	0.18	0	0.26	0.12	0.16	0.12	0.02	4.35	1.13	0.01	0.09	56.6	0	0	0	-6.22	-3.47	1.65	65.46	111.1	925.68	423.85	1094.67	602.33	955.07	462.42	1066.14	459.59
52.452
52.485
52.519
52.552
52.585
52.619
52.652
52.685
52.719
52.752
52.786
52.819
52.852
52.886
52.919
52.952
52.986
53.019
53.052
53.086
53.119
53.153
53.186
53.219
53.253
53.286
53.319
53.353
53.386
53.42
53.453
53.486
53.52
53.553
53.586
53.62
53.653
53.686
53.72
53.753
53.787
53.82
53.853
53.887
53.92
53.953
53.987
54.02
54.053
54.087	1	0.01	0	0	0.24	13.27	0.02	1.21	0.11	13.36	73.46	78.74	51.67	84.08	13.36	53.12	0.11	0.32	5.91	1.16	0.16	0.17	0	0.02	0.03	15.64	0.02	0.01	11.46	7.62	0.03	0.28	54.81	0	0	0	12.65	-13.68	0.69	67.81	129.98	896.59	405.24	1088.64	613.39	926.98	452.13	1056.96	451.52
54.12	1	0.01	0	0	0.2	15.32	0.02	0.86	0.18	7.29	69.37	81.81	51.98	89.95	18.91	41.35	0.18	0.56	6.49	1.38	0.17	0.22	0	0.01	0.02	7.29	0.02	0	13.69	5.2	0.02	0.37	56.02	0	0	0	4.84	11.04	-3.85	66.67	117.12	893.52	406.83	1082.33	609.63	925.13	453.54	1042.1	447.53
54.154	1	0.02	0	0.01	0.17	9.73	0.03	0.61	0.16	4.64	80.54	67.54	47.69	86.69	15.8	34.58	0.16	0.79	6.8	1.04	0.18	0.21	0	0.01	0.03	4.64	0.05	0	15.15	6.44	0.03	0.25	51.23	0	0	0	5.85	12.63	-0.25	67.93	105.82	893.71	407.93	1076.1	605.58	931.13	449.35	1036.94	450.51
54.187	1	0.02	0	0.01	0.15	8.34	0.04	0.49	0.1	2.96	83.32	60.03	45.24	90.57	19.46	25.64	0.1	1.08	7.81	0.71	0.14	0.14	0	0.02	0.05	2.96	0.06	0.01	13.57	6.27	0.02	0.03	49.2	0	0	0	3.93	10.69	1.15	67.29	107.01	895	410.61	1070.69	600.75	929.6	450.38	1036.6	450.54
54.22	1	0.02	0	0	0.1	14.27	0.06	0.35	0.1	2.3	71.46	70.63	49.59	96.47	23.21	15.88	0.1	0.85	12.69	1.04	0.16	0.22	0	0.04	0.09	2.3	0.07	0.02	9.56	4.71	0.02	2.54	52.13	0	0	0	-1.45	5.46	1.66	66.07	105.76	895.38	409.94	1068.25	594.56	929.53	449.77	1035.25	447.19
54.254	1	0.01	0	0	0.1	21.98	0.05	0.39	0.12	1.74	56.04	78.49	53.95	95.31	24.09	17.07	0.06	0.77	16.87	1.09	0.11	0.16	0	0.05	0.12	1.74	0.07	0.05	8.8	4.98	0.02	5.89	54.72	0	0	0	2.1	6.95	-0.2	68.01	109.95	898.52	412.97	1066.55	593.27	926.62	452.63	1036.53	449.65
54.287	1	0.01	0	0	0.09	31.87	0.05	0.4	0.16	1.53	43.13	82.53	58.44	98.06	22.48	19.7	0.05	0.88	22.65	1.17	0.1	0.18	0	0.08	0.16	1.53	0.08	0.06	6.87	4.7	0.02	2.52	56.33	0	0	0	3.65	2.38	-0.3	69.22	106.79	901.26	411.99	1068.6	591.59	930.45	450.41	1037.23	450.58
54.32	1	0.01	0	0	0.1	40.63	0.05	0.46	0.2	1.14	34.37	84.8	61.37	94.86	23.09	22.77	0.03	0.95	27.33	1.38	0.1	0.25	0	0.12	0.2	1.14	0.09	0.05	5.62	4.4	0.03	0.93	57.36	0	0	0	3.1	7.42	0.29	68.71	105.87	901.52	412.01	1067.12	590.33	930.87	450.55	1036.73	448.82
54.354	1	0.01	0	0	0.09	46.85	0.05	0.45	0.29	0.82	28.15	89.21	63.46	98.44	24.65	20.93	0.03	1.21	26.97	1.63	0.08	0.21	0	0.16	0.29	0.82	0.1	0.03	5.2	3.74	0.03	0.15	59.81	0	0	0	-0.91	1.27	-0.19	66.92	108.82	904.82	411.37	1072.22	590.36	933.1	450.45	1041.87	447.08
54.387	1	0.01	0	0	0.09	50.88	0.05	0.48	0.49	0.58	24.12	91.06	64.56	98.36	26.3	20.7	0.03	1.34	27.26	1.54	0.09	0.28	0	0.19	0.49	0.58	0.13	0.03	4.79	3.58	0.03	0.05	61.11	0	0	0	-0.19	1.53	-0.55	67.03	107.91	906.79	411.51	1074.13	590.76	935.22	450.84	1043.06	447.07
54.421	1	0.01	0	0	0.11	50.34	0.06	0.64	0.68	0.46	24.66	91.44	63.23	98.62	31.93	21.68	0.02	1.44	26.3	1.56	0.06	0.3	0	0.22	0.68	0.46	0.1	0.04	4.44	3.77	0.03	0.05	61.4	0	0	0	-0.49	-0.65	-0.35	67.01	108.5	909.25	410.63	1077.96	590.92	938.2	450.91	1046.6	446.12
54.454	1	0.01	0	0	0.14	45.11	0.06	0.83	0.83	0.38	29.89	91.66	61.3	95.36	33.64	26.35	0.02	1.46	22.25	1.78	0.06	0.25	0	0.25	0.83	0.38	0.1	0.04	4.47	3.74	0.04	0.05	61.58	0	0	0	1.41	6.88	-1.34	67.54	110.36	911.07	410.6	1077.69	589	937.32	450.98	1047.56	445.77
54.487	1	0.01	0	0	0.16	38.17	0.05	0.96	0.83	0.35	36.83	90.78	59.79	96.38	29.88	33.23	0.02	1.91	18.55	1.36	0.05	0.22	0	0.32	0.83	0.35	0.1	0.05	4.24	3.72	0.04	0.04	60.9	0	0	0	0.99	5.59	-0.36	67.5	109.21	912.57	408.82	1080.12	587.79	940.68	449.43	1049.77	444.34
54.521	1	0.01	0	0	0.19	37.59	0.05	1.23	1.01	0.36	37.41	90.95	59.07	94	32.29	36.24	0.02	2.15	17.85	1.48	0.05	0.25	0	0.36	1.01	0.34	0.1	0.04	3.99	4.01	0.04	0.11	61.03	0	0	0	2.61	8.24	-0.69	68.4	103.36	913.51	410.14	1078.96	587.27	943.39	451.33	1046.53	444.65
54.554	1	0.01	0	0	0.24	35.65	0.06	1.62	1.15	0.41	39.35	90.71	57.22	96.05	37.66	37.37	0.02	2.09	16.73	1.33	0.06	0.26	0	0.41	1.15	0.34	0.08	0.03	3.85	4.29	0.04	0.13	60.85	0	0	0	2.32	6.04	-1.58	68.22	107.96	914.08	410.32	1079.58	587.68	940.83	451.15	1048.61	444.94
54.587	1	0.01	0	0	0.22	29.33	0.07	1.42	1.07	0.41	45.67	88.32	54.52	89.31	38.59	33.15	0.02	2.12	14.78	0.97	0.06	0.2	0	0.41	1.07	0.28	0.07	0.03	3.33	4.29	0.04	0.06	59.26	0	0	0	0.86	11.39	0.25	67.66	104.46	913.68	412.75	1076.9	586.84	942.65	452.35	1046.99	447.4
54.621	1	0.01	0	0	0.23	28.32	0.09	1.52	1.22	0.72	46.68	87.49	52.95	92.5	43.12	30.68	0.01	1.66	14.86	0.99	0.08	0.18	0	0.72	1.22	0.14	0.07	0.04	2.3	4.38	0.05	0.03	58.77	0	0	0	2.33	9.44	0.06	68.38	105.68	911.26	414.17	1074.09	588.49	939.2	453.34	1044.81	449.45
54.654	1	0.01	0	0	0.19	23.24	0.09	1.11	1.19	0.62	53.53	84.91	51.12	95.3	41.08	25.32	0.01	1.47	12.83	1.19	0.09	0.1	0	0.62	1.19	0.12	0.07	0.06	1.92	4.33	0.05	0.09	57.42	0	0	0	1.23	6.95	-0.98	68.12	103.77	909.53	414.55	1073.06	589.73	937.95	454.28	1041.57	448.77
54.687	1	0.01	0	0	0.12	21.09	0.08	0.65	1.03	0.68	57.82	84.66	51.53	95.06	34.59	19.23	0.01	1.18	10.86	1.41	0.11	0.08	0	0.68	1.03	0.1	0.1	0.12	1.53	4.34	0.05	0.04	57.3	0	0	0	2.79	7.22	-2.03	69.52	106.95	910.42	416.74	1071.18	588.76	935	457.19	1041.7	450.04
54.721	1	0.01	0	0	0.08	19.14	0.05	0.39	0.91	0.78	61.72	82.78	52.4	95.86	25.18	15.79	0.01	0.95	10.41	1.51	0.13	0.14	0	0.78	0.91	0.07	0.12	0.18	1.25	4.78	0.07	0.01	56.44	0	0	0	1.07	6.29	-4.21	69.36	104.74	909.76	420.06	1067.11	587.79	932.06	460.22	1036.45	451.67
54.754	1	0.01	0	0	0.07	15.27	0.05	0.32	0.74	0.71	69.46	79.04	50.75	93.26	22.03	14.45	0.01	0.86	8.58	1.94	0.12	0.16	0	0.71	0.74	0.06	0.11	0.15	1.15	5.14	0.06	0.01	54.93	0	0	0	-1.96	8.86	-3.37	68.02	104.19	904.74	422.2	1062.2	589.62	928.03	460.76	1032	454.03
54.788	1	0.02	0	0	0.07	10.36	0.05	0.27	0.7	0.7	79.27	67.56	47.47	94.1	18.12	13.41	0.01	0.71	8.03	1.98	0.13	0.31	0	0.7	0.61	0.04	0.11	0.13	0.92	5.66	0.06	0.01	51.23	0	0	0	0.19	8.15	-2.42	68.56	107.85	893.97	422.49	1052.33	590.88	916.5	461.07	1024.23	456.09
54.821	1	0.02	0	0	0.06	8.09	0.04	0.2	0.59	0.59	83.81	57.94	45.96	93.61	13.16	11.26	0.01	0.67	8.29	1.97	0.14	0.28	0	0.59	0.5	0.03	0.11	0.12	0.8	6.16	0.05	0	48.66	0	0	0	-2.12	8.58	-2.73	68.09	104.98	889.93	424.71	1047.06	591.72	913.13	462.69	1017.95	456.98
54.854	1	0.02	0	0	0.06	6.79	0.05	0.2	0.54	0.54	86.42	51.01	44.12	92.52	13.28	10.69	0.01	0.51	8.39	2.47	0.18	0.16	0	0.54	0.52	0.03	0.13	0.13	0.82	6.74	0.06	0.05	46.92	0	0	0	-0.42	9.43	1.28	67.84	106.76	872.66	424.76	1031.73	594.13	899.17	461.47	1005.92	460.14
54.888	1	0.03	0.01	0.01	0.06	3.87	0.04	0.17	0.5	0.5	92.26	31.08	39.59	93.4	8.22	9.96	0	0.55	8.17	1.83	0.18	0.15	0	0.5	0.5	0.04	0.16	0.22	0.64	8.01	0.05	0	41.71	0	0	0	2.09	8.75	-3.07	69.89	104.68	869.53	428.35	1025.12	594.79	891.9	467.6	996.31	460.05
54.921	1	0.03	0.01	0.01	0.07	2.88	0.04	0.19	0.53	0.5	94.24	24.75	36.93	93.6	7.62	12.34	0.01	0.44	6.64	1.54	0.25	0.12	0	0.5	0.53	0.04	0.16	0.3	0.65	9.01	0.06	0.09	39.75	0	0	0	1.39	8.59	0.28	68.97	104.35	851.75	431.86	1008.08	597.91	877.32	470.69	981.52	465.11
54.954	1	0.03	0.01	0.01	0.09	1.65	0.05	0.24	0.66	0.45	96.7	14.24	31.48	93.11	8.44	16.82	0	0.39	4.96	1.18	0.29	0.07	0	0.45	0.66	0.03	0.13	0.44	0.6	9.64	0.06	0.14	35.5	0	0	0	-2.31	8.98	-1.5	67.32	106.09	840.75	437.3	995.06	601.12	862.97	474.7	968.9	468.96
54.988	1	0.03	0.01	0.01	0.12	0.95	0.06	0.27	0.97	0.35	98.1	7.21	25.86	94.72	9.65	17.89	0	0.29	4.41	1.1	0.27	0.07	0	0.35	0.97	0.03	0.12	0.94	0.41	10.53	0.07	0.04	30.77	0	0	0	0.04	7.57	-0.32	69.37	105.42	830.59	439.68	982.32	601.47	852.75	475.29	958.14	472.8
55.021	1	0.03	0.01	0.01	0.13	0.86	0.06	0.3	1.33	0.34	98.28	6.51	24.61	93.71	10.6	18.84	0.01	0.19	4.03	1.02	0.32	0.04	0	0.34	1.33	0.03	0.13	1.25	0.38	10.81	0.07	0.02	30.09	0	0	0	-2.22	8.5	2.17	67.56	106.62	812	441.36	965.01	603.91	836.26	474.76	942.86	476.78
55.054	1	0.04	0.02	0.01	0.14	0.56	0.07	0.29	1.85	0.32	98.89	3.58	20.32	91.06	10.2	18.9	0.01	0.16	3.97	0.9	0.3	0.03	0	0.32	1.85	0.02	0.14	1.73	0.32	10.66	0.07	0.02	26.17	0	0	0	-1.29	10.4	0.23	68.5	105.76	803.21	443.14	954.74	604.06	825.58	477.51	931.34	477.41
55.088	1	0.04	0.02	0.01	0.18	0.35	0.08	0.35	2.4	0.3	99.3	1.87	15.55	94.36	10.66	21.7	0.01	0.13	3.89	0.99	0.35	0.05	0	0.3	2.26	0.02	0.14	2.4	0.28	11.75	0.09	0.03	22.02	0	0	0	-5.3	7.92	2.78	66.58	106.27	786.47	443.59	938.6	604.23	810.97	476.2	917.21	478.57
55.121	1	0.04	0.02	0.01	0.21	0.28	0.07	0.4	2.59	0.3	99.2	1.44	14.04	91.15	9.17	26.72	0.01	0.13	3.52	0.9	0.37	0.05	0	0.3	2.59	0.02	0.11	1.58	0.27	11.64	0.1	0.02	20.35	0	0	0	-3.6	10.34	1.53	67.47	104.99	777.8	445.17	929.78	606.63	801.86	478.15	906.84	479.72
55.155	1	0.04	0.03	0.01	0.27	0.19	0.08	0.5	3.08	0.35	99.01	0.92	10.14	93.1	10.2	29.95	0.01	0.12	3.03	1.08	0.31	0.05	0	0.35	3.08	0.02	0.11	1.91	0.26	12.48	0.1	0.01	17.22	0	0	0	-3.31	8.99	2.24	67.74	107.8	766.66	445.22	917.69	605.29	789.44	477.61	897.2	480.53
55.188	1	0.04	0.03	0.01	0.31	0.16	0.08	0.52	3.87	0.42	98.95	1.04	8.09	92.3	9.4	32.32	0.01	0.13	3.33	1.14	0.29	0.06	0	0.42	3.87	0.02	0.12	2.41	0.22	12.19	0.09	0.02	15.29	0	0	0	-2.36	9.58	3.56	68.24	105.94	757.13	445.88	908.71	606.26	782.21	478.53	888.09	482.03
55.221	1	0.04	0.03	0.02	0.35	0.15	0.07	0.57	4.58	0.5	98.87	1.42	7.24	93.02	8.31	35.97	0.01	0.15	3.67	1.17	0.19	0.06	0	0.5	4.58	0.02	0.13	3.1	0.21	11.52	0.1	0	14.4	0	0	0	-3.27	9.05	2.28	68.26	103.46	750.73	448.3	901.34	608.04	775.48	479.93	878.85	484.15
55.255	1	0.05	0.03	0.02	0.39	0.13	0.08	0.58	4.58	0.56	98.84	1.6	5.62	93.37	8.21	37.5	0.01	0.17	4.75	1.2	0.16	0.08	0	0.56	4.58	0.02	0.12	4.35	0.17	10.68	0.1	0	12.67	0	0	0	-1.97	8.77	0.62	68.75	102.44	744.03	448.59	895.29	609.17	768.23	481.82	870.65	483.63
55.288	1	0.04	0.03	0.02	0.42	0.13	0.07	0.63	4.78	0.62	98.73	2	5.66	91.21	8.15	40.1	0.01	0.24	5.38	1.04	0.13	0.09	0	0.62	4.78	0.02	0.12	4.27	0.16	10.19	0.09	0	12.47	0	0	0	-2.82	10.3	2.57	68.21	102.61	737.4	448.59	888.85	609.23	763.21	481.94	865.81	483.21
55.321	1	0.05	0.03	0.02	0.36	0.13	0.08	0.49	5.05	0.72	99.02	1.42	5.48	93.38	7.73	35.53	0.01	0.27	6.02	0.91	0.08	0.08	0	0.72	4.38	0.03	0.15	5.05	0.16	9.04	0.12	0	12.05	0	0	0	-0.6	8.76	0.73	69.44	102.84	733.72	450.02	884.41	610.47	757.52	483.66	860.36	484.63
55.355	1	0.05	0.03	0.02	0.39	0.11	0.08	0.49	4.27	0.61	99.02	1.46	4.39	93.22	7.7	36.62	0.01	0.31	5.96	0.61	0.07	0.07	0	0.89	4.27	0.02	0.17	3.86	0.14	7.79	0.15	0	10.83	0	0	0	-5.89	8.9	1.21	67.04	104.05	728.98	448.56	881.43	610.01	753.45	481.23	857.49	482.78
55.388	1	0.04	0.03	0.02	0.47	0.1	0.07	0.63	3.28	0.48	98.74	2.14	4.51	94.71	6.54	42.51	0	0.47	4.55	0.48	0.06	0.03	0	0.84	3.28	0.02	0.19	2.21	0.16	9.02	0.14	0	10.72	0	0	0	-5.56	7.57	3.3	66.8	104.55	724.89	446.07	879.58	609.84	751.98	477.08	856.35	483.35
55.422	1	0.04	0.03	0.02	0.62	0.09	0.06	0.93	2.1	0.36	98.15	3.18	3.32	95.38	8.05	48.73	0	0.68	2.86	0.36	0.06	0.01	0	0.73	2.1	0.02	0.15	0.48	0.18	10.37	0.17	0	9.96	0	0	0	-7.96	6.87	3.63	65.11	103.11	720.89	444.31	876.48	609.13	749.34	475.53	852.35	480.12
55.455	1	0.04	0.03	0.02	0.65	0.09	0.06	1.08	1.3	0.29	97.83	3.24	4.14	87.9	9.15	49.75	0	0.72	3.14	0.29	0.06	0.01	0	0.62	1.3	0.02	0.11	0.29	0.19	12.07	0.16	0.02	10.61	0	0	0	-5.62	12.09	4.89	65.32	105.24	720.08	442.82	878.09	609.67	749.9	475.44	855.03	480.44
55.488	1	0.04	0.03	0.01	0.63	0.09	0.07	1.1	0.79	0.27	97.81	2.38	3.74	96.35	11.52	46.3	0	0.67	2.74	0.27	0.05	0.01	0	0.46	0.79	0.02	0.1	0.17	0.19	13.47	0.14	0.08	10.69	0	0	0	-4.39	5.63	5.36	65.86	107.06	723.99	440.62	886.68	611.7	755.48	476.13	862.51	478.6
55.522	1	0.03	0.03	0.01	0.7	0.1	0.08	1.38	0.55	0.24	97.25	2.36	3.42	93.21	14.59	46.47	0	0.69	2.9	0.24	0.05	0.01	0	0.44	0.55	0.02	0.09	0.15	0.21	15.72	0.14	0.06	10.88	0	0	0	-2.02	8.9	6.31	66.54	107.88	730.6	436.79	895.7	610.84	763.83	472.51	871.62	476.85
55.555	1	0.03	0.03	0.01	0.73	0.1	0.09	1.56	0.44	0.2	96.88	2.46	3.75	92.44	16.26	47.12	0	0.61	2.82	0.2	0.06	0.01	0	0.4	0.44	0.02	0.08	0.2	0.23	16.53	0.14	0.08	11.53	0	0	0	-5.64	9.48	5.22	64.15	111.81	738.36	435.24	907.35	612.48	770.77	472.16	882.56	474.4
55.588	1	0.03	0.03	0.01	0.83	0.11	0.12	1.8	0.38	0.22	96.4	2.08	2.79	97.1	22.66	45.02	0	0.51	2.76	0.22	0.09	0.01	0	0.38	0.34	0.03	0.06	0.21	0.22	15.86	0.14	0.1	11.92	0	0	0	0.91	4.44	3.28	67.52	113.49	752.07	432.74	920.65	610.92	781.64	472.84	895.11	471.11
55.622	1	0.03	0.03	0.01	0.72	0.13	0.15	1.65	0.32	0.29	96.71	1.23	3.76	95.32	26.81	38.23	0	0.41	3.45	0.29	0.15	0.02	0	0.32	0.29	0.03	0.05	0.2	0.21	16.41	0.13	0.1	13.38	0	0	0	0.44	6.93	4.97	67.18	111.41	762.91	429.84	932.75	609.11	795.63	469.14	907.04	469.62
55.655	1	0.03	0.04	0.01	0.59	0.14	0.24	1.26	0.34	0.32	97.49	0.85	2.81	94.3	32.97	26.53	0	0.27	3.87	0.32	0.17	0.03	0	0.34	0.34	0.04	0.05	0.19	0.2	15.48	0.12	0.06	13.58	0	0	0	3.14	7.97	3.52	68.68	109.12	779.82	427.6	947.98	606.42	811.56	467.54	920.68	466.33
55.688	1	0.03	0.04	0.01	0.49	0.15	0.25	1.03	0.41	0.3	97.94	0.8	4.14	88.13	32.09	22.38	0	0.17	4.89	0.3	0.14	0.04	0	0.31	0.41	0.04	0.04	0.1	0.22	15.78	0.12	0.06	14.22	0	0	0	-0.97	11.98	0.53	65.77	113.84	795.88	424.44	964.37	602.11	823.07	466.62	936.69	459.56
55.722
55.755
55.789
55.822
55.855
55.889
55.922
55.955
55.989
56.022
56.055
56.089	1	0.02	0.03	0	1.29	0.73	1.46	3.2	0.39	0.28	93.6	15.89	8.84	98.79	72.2	17.41	0.02	1.22	18.44	1.59	0.13	0.35	0	0.28	0.39	0.18	0.09	0.1	0.22	7.33	0.08	0.69	21.25	0	0	0	17.93	-0.01	2.06	74.73	125.94	908.45	392.81	1089.39	587.64	936.95	441.25	1062.81	436.89
56.122	1	0.03	0.02	0.01	0.45	0.9	0.39	0.84	0.5	0.33	98.2	1.83	16.96	93.28	41.86	16.49	0.02	1.23	20.92	1.34	0.09	0.26	0	0.33	0.5	0.13	0.1	0.11	0.23	5.79	0.04	0.33	21.89	0	0	0	7.49	8.85	0.13	71.77	109.74	914.3	401.02	1081.06	580.47	942.16	439.93	1051.9	441.01
56.156	1	0.03	0.02	0.01	0.24	1.38	0.23	0.4	0.61	0.54	97.24	3.25	23.23	96.61	31.07	12.09	0.02	0.98	21.36	1.9	0.09	0.25	0	0.54	0.61	0.14	0.08	0.1	0.4	3.13	0.02	0.14	25.55	0	0	0	5.27	5.25	-0.24	71.04	107.99	915.34	404.09	1079.92	581.12	942.66	444.09	1050.59	440.44
56.189	1	0.02	0.01	0.01	0.15	4.32	0.15	0.3	0.53	0.5	91.36	12.62	35.04	97.76	26.46	10.87	0.02	0.83	24.14	2.41	0.08	0.27	0	0.5	0.53	0.08	0.08	0.08	0.47	2.63	0.01	0.12	34.63	0	0	0	3.17	3.11	-1.3	70.24	109.72	916.16	406.16	1079.67	581.12	941.12	445.43	1050.8	442.32
56.222	1	0.03	0.01	0.01	0.11	4.27	0.1	0.22	0.58	0.54	91.46	15.33	36.68	98.5	19.71	9.61	0.01	0.7	21.17	2.21	0.07	0.21	0	0.54	0.58	0.09	0.15	0.1	0.43	2.85	0.02	0.13	36.03	0	0	0	4.04	1.07	-2.22	71.17	107.46	918.18	409.13	1078.25	580.6	941.84	448.86	1049.17	443.59
56.256	1	0.03	0.01	0.01	0.1	2.85	0.08	0.19	0.44	0.36	94.3	12.51	34.35	97.41	14.84	10	0.01	0.6	16.68	1.66	0.05	0.19	0	0.36	0.44	0.06	0.18	0.13	0.5	4.33	0.03	0.04	34.57	0	0	0	5.29	3.87	-1.64	73	104.31	919.15	412.9	1074.69	579.88	942.68	451.15	1046.91	447.1
56.289	1	0.03	0.01	0.01	0.09	1.75	0.07	0.17	0.45	0.42	96.51	9.23	30.95	97.12	10.71	9.89	0.01	0.48	12.01	1.67	0.05	0.2	0	0.42	0.45	0.05	0.22	0.25	0.43	6.02	0.04	0.12	32.45	0	0	0	2.43	-4.41	-3.17	72.08	105.59	920.89	416.91	1071	575.87	939.69	454.99	1045.13	449.35
56.322	1	0.03	0.01	0.01	0.09	1.32	0.06	0.17	0.51	0.51	97.37	8.97	29.2	98.16	8.24	11.25	0.01	0.47	7.32	1.47	0.04	0.18	0	0.51	0.45	0.05	0.26	0.49	0.34	7.48	0.05	0.07	32.25	0	0	0	4.89	-2.12	-2.21	73.75	104.78	919.22	418.2	1067.58	576.59	938.4	455.98	1043.02	450.24
56.356	1	0.04	0.01	0.01	0.08	1.26	0.05	0.16	0.54	0.54	97.48	9.16	29.61	98.04	4.91	11.3	0.01	0.45	6.27	1.29	0.03	0.2	0	0.54	0.43	0.04	0.33	0.51	0.3	8.41	0.06	0.01	32.39	0	0	0	2.09	2.43	-1.18	72.09	102.15	916.05	418.18	1063.53	575.53	937.05	454.68	1039.06	449.53
56.389	1	0.04	0.01	0.01	0.07	1.13	0.05	0.14	0.87	0.68	97.74	8.31	28.81	98.7	3.42	10.74	0.01	0.38	5.63	1.15	0.05	0.23	0	0.68	0.5	0.03	0.39	0.87	0.24	7.78	0.08	0.02	31.73	0	0	0	1.81	0.37	-0.2	71.17	101.92	914.73	417.89	1063.8	577.22	937.34	453.49	1039.21	450.48
56.423	1	0.04	0.01	0.01	0.08	1.1	0.05	0.15	0.76	0.76	97.8	8.04	28.69	96.78	3.03	13.09	0.01	0.41	5.6	0.98	0.05	0.25	0	0.76	0.41	0.03	0.49	0.59	0.27	8.18	0.1	0.02	31.5	0	0	0	-1.15	4.98	-2.41	69.36	100.5	913.76	418.79	1061.22	575.8	934.73	455.26	1035.01	448.58
56.456	1	0.04	0.01	0.01	0.09	0.95	0.04	0.17	0.81	0.66	98.11	6.7	27.4	97.91	2.36	16.27	0.01	0.54	5.29	0.66	0.05	0.24	0	0.81	0.39	0.02	0.56	0.57	0.3	7.64	0.12	0	30.28	0	0	0	-0.25	2.78	-1.6	69.59	102.48	912.57	418.55	1060.49	575.95	933.31	455.02	1035.62	449.21
56.489	1	0.03	0.01	0.01	0.1	1	0.04	0.18	0.79	0.66	98.01	6.83	27.84	97.79	2.41	18.96	0.01	0.71	5.98	0.66	0.05	0.17	0	0.79	0.33	0.02	0.37	0.52	0.32	6.89	0.13	0.02	30.41	0	0	0	-1.25	3.05	-0.86	68.93	100.5	911.58	417.86	1059.76	575.75	934.01	453.16	1034.42	449.08
56.523	1	0.03	0.01	0.01	0.11	1.06	0.04	0.21	0.67	0.67	97.89	6.88	28.19	98.49	3.41	21.48	0.01	0.77	6.95	0.74	0.03	0.07	0	0.67	0.4	0.02	0.31	0.26	0.29	6.59	0.13	0.13	30.46	0	0	0	-1.61	1.12	-0.05	68.58	99.15	909.4	416.86	1058.67	576.33	933.62	451.03	1032.75	449.13
56.556	1	0.03	0.01	0.01	0.14	1.17	0.04	0.29	0.58	0.58	97.67	7.16	28.71	98.23	4.97	26.66	0.01	1.05	8.16	0.67	0.02	0.03	0	0.58	0.36	0.02	0.23	0.2	0.29	7	0.13	0.08	30.73	0	0	0	-2.38	1.93	0.4	67.83	101	906.95	414.64	1059.52	577.15	932.25	449.79	1033.23	447.39
56.589	1	0.03	0.01	0.01	0.17	1.15	0.05	0.37	0.53	0.53	97.7	6.8	27.9	95.61	8.18	29.02	0.01	1.15	8.61	0.65	0.02	0.02	0	0.53	0.31	0.02	0.18	0.1	0.29	7.56	0.13	0.1	30.38	0	0	0	2.14	6.6	-0.27	69.47	105.6	906.82	414.54	1060.04	577.95	929.68	451.76	1035.21	447.87
56.623	1	0.02	0.01	0.01	0.21	1.14	0.05	0.56	0.48	0.48	97.72	6.76	27.22	96.72	11.18	33.44	0	1.06	8.53	0.71	0.02	0.02	0	0.48	0.29	0.01	0.14	0.07	0.28	10.12	0.18	0.12	30.34	0	0	0	1.65	5.09	-0.25	69.36	106.16	906.33	414.15	1060.96	579.05	929.6	451.55	1035.69	447.69
56.656	1	0.02	0.01	0.01	0.27	1.34	0.06	0.77	0.44	0.44	97.31	7.96	27.79	94.58	15.61	36.5	0	1.17	9.3	0.83	0.03	0.03	0	0.44	0.23	0.01	0.12	0.05	0.29	10.19	0.17	0.15	31.44	0	0	0	1.17	7.7	1.87	68.94	104.24	905	413.63	1061.93	580.82	932.13	450.23	1036.36	448.96
56.689	1	0.02	0.01	0.01	0.3	1.44	0.06	0.96	0.38	0.38	97.13	8.87	27.73	96.03	19.1	37.12	0	1.05	9.04	0.83	0.03	0.05	0	0.38	0.26	0.01	0.11	0.04	0.29	11.57	0.21	0.2	32.17	0	0	0	2.84	6.07	0.31	69.58	104.94	904.3	414	1061.36	582.23	929.86	451.27	1034.77	448.83
56.723	1	0.02	0.01	0.01	0.36	1.48	0.08	1.27	0.36	0.36	97.04	7.75	26.74	95.18	23.88	37.67	0	0.94	11.37	1.09	0.04	0.06	0	0.36	0.29	0.01	0.1	0.04	0.31	13.11	0.23	0.11	31.26	0	0	0	1.42	7.09	1.67	69.15	103.59	903.46	414.4	1060.67	582.47	930.87	450.51	1034.46	449.98
56.756	1	0.02	0.01	0.01	0.44	1.54	0.09	1.58	0.37	0.37	96.84	7.77	26.18	97.18	27.93	39.37	0	0.9	12.07	1.1	0.04	0.06	0	0.37	0.31	0.01	0.12	0.04	0.3	12.67	0.21	0.15	31.27	0	0	0	3.98	4.3	-0.19	70.52	106.1	903.65	415.75	1059.97	583.46	927.81	452.82	1033.89	450.86
56.79	1	0.02	0.01	0.01	0.38	1.38	0.08	1.26	0.36	0.36	97.24	7.91	26.16	97.76	24.28	38.53	0	1.16	9.86	1.04	0.04	0.05	0	0.36	0.28	0.01	0.11	0.05	0.28	11.27	0.17	0.05	31.4	0	0	0	5.38	3.11	-1.72	71.63	106.85	903.11	416.06	1059.67	583.58	925.75	454.58	1032.54	451.04
56.823	1	0.02	0.01	0.01	0.34	1.14	0.07	1.06	0.3	0.3	97.71	6.95	25.26	97.36	20.94	37.78	0	1.29	8.21	1.01	0.03	0.06	0	0.3	0.28	0.01	0.11	0.06	0.33	11.07	0.15	0.06	30.52	0	0	0	2.46	3.96	-0.07	70.5	106.6	902.29	417.63	1058.05	584.11	926.02	455	1032.57	451.88
56.856	1	0.02	0.01	0.01	0.29	0.98	0.06	0.84	0.3	0.3	98.05	6.4	25.05	97.7	15.64	36.91	0	1.55	6.47	1.13	0.05	0.08	0	0.3	0.28	0.01	0.14	0.08	0.36	11.25	0.15	0.02	29.97	0	0	0	1	3.25	-1.15	70.26	106.73	901.28	419.03	1055.14	583.15	923.12	456.45	1029.75	451.77
56.89	1	0.03	0.01	0.01	0.24	0.89	0.05	0.67	0.31	0.26	98.22	5.99	25.14	98.17	11.46	34.66	0	1.88	5.72	1.14	0.06	0.08	0	0.26	0.31	0.01	0.19	0.18	0.49	11.84	0.15	0.02	29.53	0	0	0	-1.16	2.08	-0.61	69.27	105.18	898.98	418.82	1053.55	583.39	922.36	454.77	1027.52	452.45
56.923	1	0.03	0.01	0.01	0.26	0.75	0.04	0.68	0.31	0.29	98.5	5.04	24.05	98.16	9.14	37.27	0	2.26	4.9	0.96	0.06	0.1	0	0.29	0.28	0.01	0.21	0.31	0.52	11.82	0.16	0.03	28.39	0	0	0	-0.37	2.11	0.47	69.9	106.1	896.68	418.49	1051.93	584	920.81	454.47	1026.89	452.66
56.956	1	0.03	0.01	0.01	0.32	0.57	0.04	0.85	0.33	0.26	98.31	3.72	22.01	98.51	7.08	43.29	0	3.12	3.97	0.78	0.05	0.1	0	0.26	0.24	0.01	0.21	0.33	0.55	12.21	0.13	0.02	26.42	0	0	0	-3.21	1.03	-0.29	68.5	103.19	894.05	418.79	1049.31	584.06	919.02	453.98	1022.19	452.33
56.99	1	0.03	0.01	0.01	0.35	0.49	0.04	0.96	0.39	0.26	98.08	3.17	20.83	98.42	6.4	44.58	0	3.47	3.41	0.59	0.04	0.09	0	0.26	0.22	0.01	0.23	0.39	0.55	14.23	0.12	0.01	25.39	0	0	0	-1.84	1.34	0.51	69.14	103.94	893.07	418.88	1047.83	583.8	918.06	454.36	1021.98	452.54
57.023	1	0.03	0.01	0.01	0.33	0.46	0.03	0.87	0.36	0.32	98.27	2.91	20.47	98.14	4.92	44.56	0	3.39	3.18	0.5	0.02	0.09	0	0.32	0.22	0.01	0.24	0.36	0.54	13.39	0.12	0.04	24.85	0	0	0	2.85	2.17	-0.31	71.75	104.39	893.05	418.8	1047.57	584.24	917.07	456.03	1021.4	452.57
57.056	1	0.03	0.01	0.01	0.36	0.49	0.03	1.04	0.35	0.35	97.93	3.03	21.28	97.97	3.95	48.4	0	3.01	3.96	0.56	0.02	0.1	0	0.35	0.19	0.01	0.36	0.27	0.63	15.19	0.12	0.07	25.1	0	0	0	1.15	-2.62	-1.19	70.5	111.63	895.15	418.43	1053.42	586.96	916.52	457.01	1028.07	452.52
57.09	1	0.03	0.01	0.01	0.31	0.59	0.03	0.87	0.4	0.4	98.25	3.34	22.93	98.24	3.3	45.75	0	2.41	6	0.61	0.03	0.1	0	0.4	0.18	0.01	0.47	0.25	0.72	14.97	0.13	0.06	25.72	0	0	0	-2.15	-1.9	-0.05	68.74	111.91	897.03	418.73	1058.61	589.96	920.91	457.49	1032.73	452.93
57.123	1	0.03	0.01	0.01	0.24	0.68	0.03	0.67	0.35	0.35	98.63	3.6	24.2	98.02	3.01	39.62	0	1.74	7.58	0.52	0.03	0.09	0	0.35	0.17	0.01	0.58	0.16	0.71	15.52	0.13	0.09	26.21	0	0	0	-1.29	-2.48	3.07	68.61	113.09	897.57	416.7	1065.1	593.93	926.49	455.18	1039.58	454.66
57.157	1	0.03	0.01	0.01	0.25	0.54	0.04	0.66	0.4	0.4	98.68	2.54	21.74	98.14	3.7	38.62	0	1.57	7.72	0.4	0.04	0.07	0	0.4	0.16	0.01	0.58	0.13	0.77	15.75	0.14	0.05	23.97	0	0	0	-2.51	2.17	3.23	68.91	113.82	906.61	424.51	1067.89	594.03	932.28	461.48	1046.1	461.5
57.19	1	0.03	0.01	0.01	0.27	0.49	0.04	0.7	0.44	0.33	98.61	2.28	20.96	97.03	3.27	40.39	0	1.49	7.42	0.33	0.04	0.07	0	0.44	0.19	0.02	0.72	0.22	0.7	15.78	0.13	0.09	23.3	0	0	0	2.97	-4.56	1.51	71.97	109.96	919.84	425.8	1078.37	595.17	944.43	461.59	1054.38	463.16
57.223	1	0.03	0.02	0.01	0.23	0.38	0.04	0.53	0.55	0.3	98.95	1.88	18.62	97.54	3.33	35.21	0	1.03	5.2	0.3	0.03	0.06	0	0.43	0.23	0.02	0.89	0.55	0.6	14.64	0.13	0.27	22.07	0	0	0	-8.19	-3.6	2.92	68.49	113.28	931.43	433.43	1084.33	591.86	952.81	468.93	1066.07	467.1
57.257
57.29
57.323
57.357
57.39
57.424
57.457
57.49
57.524
57.557
57.59
57.624
57.657
57.69
57.724
57.757
57.791
57.824
57.857
57.891
57.924
57.957
57.991
58.024
58.057
58.091
58.124
58.158
58.191
58.224
58.258
58.291
58.324
58.358
58.391
58.425
58.458
58.491
58.525
58.558
58.591
58.625
58.658
58.691
58.725
58.758
58.792
58.825
58.858
58.892
58.925
58.958
58.992
59.025
59.058
59.092
59.125
59.159
59.192
59.225
59.259
59.292
59.325
59.359
59.392
59.426
59.459
59.492
59.526
59.559
59.592
59.626
59.659
59.692
59.726
59.759
59.793
59.826
59.859
59.893
59.926
59.959
59.993
60.026
60.059
60.093
60.126
60.16
60.193
60.226
60.26
60.293
60.326
60.36
60.393
60.427
60.46
60.493
60.527
60.56
60.593
60.627
60.66
60.693
60.727
60.76
60.794
60.827
60.86
60.894
60.927
60.96
60.994
61.027
61.06
61.094
61.127
61.161
61.194
61.227
61.261
61.294
61.327
61.361
61.394
61.428
61.461
61.494
61.528
61.561
61.594
61.628
61.661
61.694
61.728
61.761
61.795
61.828
61.861
61.895
61.928
61.961
61.995
62.028
62.061
62.095
62.128
62.162
62.195
62.228
62.262
62.295
62.328
62.362
62.395
62.429
62.462
62.495
62.529
62.562
62.595
62.629
62.662
62.695
62.729
62.762
62.796
62.829
62.862
62.896
62.929
62.962
62.996
63.029
63.062
63.096
63.129
63.163
63.196
63.229
63.263
63.296
63.329
63.363
63.396
63.43
63.463
63.496
63.53
63.563
63.596
63.63
63.663
63.696
63.73
63.763
63.797
63.83
63.863
63.897
63.93
63.963
63.997
64.03
64.063
64.097
64.13
64.164
64.197
64.23
64.264
64.297
64.33
64.364
64.397
64.431
64.464
64.497
64.531
64.564
64.597
64.631
64.664
64.697
64.731
64.764
64.798
64.831
64.864
64.898
64.931
64.964
64.998
65.031
65.064
65.098
65.131
65.165
65.198
65.231
65.265
65.298
65.331
65.365
65.398
65.432
65.465
65.498
65.532
65.565
65.598
65.632
65.665
65.698
65.732
65.765
65.799
65.832
65.865
65.899
65.932
65.965
65.999
66.032
66.065
66.099
66.132
66.166
66.199
66.232
66.266
66.299
66.332
66.366
66.399
66.433
66.466
66.499
66.533
66.566
66.599
66.633
66.666
66.699
[truncated: 23,507 more rows]
[truncated: 4 more columns]
