# Supplementary material for: Exploring emotion recognition in patients with mild cognitive impairment and Alzheimer’s dementia undergoing a rehabilitation program
Source: PLoS One. 2025 Apr 24;20(4):e0322213. doi: 10.1371/journal.pone.0322213 (PMC12021228; doi:10.1371/journal.pone.0322213)
Supplement: S3 Data — (ZIP) [file pone.0322213.s005.zip › raw data21-30/No21 Cognitive training.csv]

time stamp	face id	anger	contempt	disgust	fear	joy	sadness	surprise	sentimentality	confusion	neutral	engagement	valence	attention	inner brow raise	brow raise	brow furrow	eye widen	cheek raise	lid tighten	nose wrinkle	upper lip raise	dimpler	lip corner depressor	chin raise	lip pucker	lip stretch	lip press	mouth open	jaw drop	lip suck	eye closure	smile	smirk	blink	blink rate	pitch	yaw	roll	brightness	interocular distance	topleft_x	topleft_y	bottomright_x	bottomright_y	outer_right_eye_X	outer_right_eye_Y	outer_left_eye_X	outer_left_eye_Y
0.033	0	0.12	0.17	0.03	0.17	0.03	0.54	0.08	2.59	0.15	98.92	0.66	0	95.56	2.59	5.58	0.04	0.08	0.93	0.01	0.15	0.1	0.04	24.13	6.95	0.09	0.01	2.9	0.02	0.59	0	0.99	0	0.1	0		16.54	-6.65	6.26	71.05	152.03	721.97	578.22	988.5	870.11	785.63	634.79	936.73	651.53
0.066	0	0.11	0.13	0.04	0.23	0.03	3.43	0.12	2.71	0.1	93.14	18.38	-10.45	97.93	2.71	15.33	0.01	0.18	0.89	0	0.08	0.07	0.02	59.45	15.5	0.1	0	3.81	0.04	0.85	0	0.69	0.01	0.08	0		11.95	-2.71	7.47	71.11	145.74	727.11	583.89	980.14	859.39	788.09	638.81	933.44	649.49
0.1	0	0.11	0.11	0.05	0.29	0.02	3.61	0.16	2.34	0.08	92.79	29.53	-12.27	95.34	2.34	22.06	0.01	0.15	0.64	0	0.07	0.05	0.02	60.45	22.6	0.08	0	3.04	0.03	0.71	0	0.22	0	0.06	0		14.24	-6.91	7.7	71.32	147.69	732.03	585.87	977.69	852.81	788.68	639.97	935.94	651.17
0.133	0	0.1	0.11	0.04	0.28	0.02	1.8	0.15	2.09	0.06	96.41	15.36	-6.67	96.62	2.09	21.91	0.01	0.14	0.42	0	0.06	0.03	0.01	50.18	14	0.04	0	2.42	0.02	0.3	0	0.03	0	0.04	0		11.57	-5.23	6.35	71.15	145.31	739.1	589.15	976.22	845.46	790.92	642.87	936.07	649.62
0.166	0	0.09	0.1	0.04	0.35	0.02	2.23	0.2	2	0.03	95.55	32.52	-8.95	97.4	2	28.29	0.01	0.14	0.29	0	0.03	0.02	0.01	55.96	15.2	0.03	0	2.42	0.01	0.18	0	0.1	0	0.04	0		10.44	-3.88	7.76	71.18	137.47	740.04	590.2	974.27	843.56	795.59	641.58	932.78	650.44
0.2	0	0.08	0.08	0.04	0.44	0.02	2.28	0.26	1.91	0.03	95.44	51.54	-9.83	97.03	1.91	35.22	0	0.18	0.21	0	0.02	0.01	0.01	58.88	14.57	0.03	0	2.41	0.01	0.15	0	0.01	0	0.05	0		12.29	-4.57	7.17	71.38	140.32	741.61	590.67	973.96	842.18	794.28	642.65	934.35	650.91
0.233	0	0.08	0.07	0.04	0.51	0.02	2.4	0.31	2.1	0.03	95.2	63.59	-10.63	96.92	2.1	39.29	0	0.25	0.19	0	0.02	0.01	0.01	60.99	14.55	0.03	0	2.56	0.01	0.14	0	0.01	0	0.05	0		10.58	-4.75	6.82	71.19	138.95	741.62	589.75	974.17	840.75	794.57	642.62	933.4	648.38
0.266	0	0.07	0.06	0.04	0.7	0.02	1.31	0.47	2.27	0.03	97.39	65.36	-8.12	96.79	2.27	48.46	0	0.54	0.22	0	0.02	0.01	0.01	52.77	12.61	0.03	0	5.77	0.01	0.14	0	0.01	0	0.05	0		10.32	-4.97	7.49	71.38	141.4	741.24	588.06	974.17	839.26	794.06	639.43	935.19	648.22
0.3	0	0.05	0.04	0.03	1.33	0.02	0.87	1.04	2.67	0.03	97.34	87.69	-6.94	96.35	2.67	66.88	0	1.07	0.16	0	0.02	0.01	0	50.89	11.74	0.03	0	3.8	0.01	0.12	0	0	0	0.04	0		9.37	-5.64	6.82	71.31	141.77	742.25	588.21	975.37	839.24	794.2	640.46	935.82	647.11
0.333	0	0.04	0.03	0.03	1.84	0.02	0.58	1.55	2.82	0.02	96.33	91.02	-4.99	97.33	2.82	75.52	0	1.92	0.13	0	0.02	0	0	46.63	8.95	0.02	0	4.24	0.01	0.1	0	0	0	0.04	0		10.85	-4.02	6.98	71.34	142.2	742.75	588.55	974.37	838.61	794	639.96	935.95	648.35
0.367	0	0.04	0.03	0.03	2.47	0.02	0.39	2.21	3.49	0.02	95.07	91.68	-2.23	97.38	3.49	81.55	0	3.87	0.07	0	0.02	0	0	41.65	5.79	0.02	0	2.06	0.01	0.1	0	0.01	0	0.04	0		10.34	-3.92	6.74	71.59	141.11	742.32	587.5	974.34	837.75	793.95	639.78	934.91	646.43
0.4	0	0.04	0.02	0.03	3.7	0.02	0.41	3.55	4.07	0.02	92.6	95.83	-3.64	96.7	4.07	88.56	0	8	0.08	0	0.02	0	0	43.77	6.97	0.02	0	3.3	0.01	0.09	0	0.01	0	0.04	0		11.24	-5.12	6.8	71.74	141.05	742.68	587.57	973.56	837.06	793.85	639.18	934.69	646.91
0.433	0	0.05	0.02	0.03	5.13	0.02	0.39	5.08	4.57	0.02	89.74	96.44	-4.19	97.19	4.57	91.06	0	14.03	0.1	0	0.01	0	0	43.32	6.6	0.02	0	6.27	0.01	0.1	0	0.02	0	0.04	0		10.88	-4.28	6.82	71.63	140.36	742.61	586.29	974.09	836.18	794.4	638.52	934.6	645.28
0.467	0	0.07	0.02	0.03	7.82	0.02	0.36	8.01	4.77	0.02	83.98	96.75	-3.71	96.95	4.77	93.3	0	23.26	0.11	0	0.01	0	0.01	42.28	6.29	0.02	0	5.91	0.01	0.1	0	0	0	0.03	0		12.03	-4.7	6.9	71.91	141.06	742.88	586.16	973.89	836.13	794.23	637.74	935.05	646.01
0.5	0	0.1	0.02	0.03	13.47	0.02	0.35	14.31	4.67	0.02	71.39	97.55	-3.99	97.07	4.67	95.87	0	36.38	0.09	0	0.01	0	0.01	43.32	5.65	0.02	0	6.26	0.01	0.11	0	0	0	0.03	0		10.47	-4.49	7.21	71.84	139.79	742.59	586.02	973.81	835.44	794.95	637.7	934.54	645.21
0.533	0	0.09	0.02	0.03	13.2	0.02	0.36	14.09	4.7	0.02	71.83	97.81	-3.61	96.72	4.7	96.76	0	35.03	0.07	0	0.01	0	0	43.86	5.68	0.02	0	3.69	0.01	0.11	0	0	0	0.02	0		10.08	-5.09	7.34	71.77	138.67	742.65	586.18	973.72	835.34	795.58	637.74	934.05	645.12
0.567	0	0.1	0.02	0.03	13.37	0.02	0.3	14.19	4.55	0.01	71.61	96.98	-2.14	95.89	4.55	96.25	0	35.94	0.05	0	0.01	0	0	40.25	5.5	0.01	0	2.99	0.01	0.07	0	0	0	0.02	0		10.7	-6.25	7.14	72.05	137.45	743.1	586.97	972.59	835.12	795.59	637.7	932.8	645.81
0.6	0	0.1	0.02	0.03	14.03	0.02	0.3	14.98	5.21	0.01	70.05	97.01	-1.91	97.56	5.21	96.28	0	36.76	0.05	0	0.01	0	0	40.35	4.72	0.01	0	1.94	0.01	0.08	0	0	0	0.02	0		9.5	-3.56	6.49	71.9	129.84	745.6	586.9	970.07	830.89	798.4	635.41	927.98	643.53
0.633	0	0.09	0.02	0.03	12.67	0.02	0.32	13.34	4.4	0.01	73.32	97.05	-1.95	93.45	4.4	95.35	0	35.28	0.04	0	0.01	0	0	41.44	5.17	0.01	0	0.82	0.01	0.06	0	0	0	0.01	0		8.54	-8.71	6.75	71.79	136.54	746.75	586.87	969.25	826.99	795.76	634.59	931.99	643.78
0.667	0	0.07	0.02	0.03	10.01	0.02	0.32	10.41	4.21	0.01	79.18	97.15	-1.74	96.03	4.21	94.95	0	29.12	0.04	0	0.01	0	0	42.27	3.61	0.01	0	0.41	0.01	0.06	0	0	0	0.01	0		8.46	-6.07	5.75	72.09	137.69	747.99	587.15	969.17	825.94	794.7	635.43	932.19	642.96
0.7	0	0.06	0.02	0.02	7.62	0.02	0.36	7.77	4.01	0.01	84.46	97.41	-2.25	96.8	4.01	93.76	0	22.81	0.03	0	0.01	0	0	44.71	2.59	0.01	0	0.16	0.01	0.05	0	0	0	0	0		9.41	-4.95	5.95	72.14	139.98	746.88	586.16	969.47	826.24	793.46	635.36	933.25	642.8
0.734	0	0.05	0.02	0.02	6.52	0.02	0.37	6.59	4.84	0.01	86.81	97.09	-2.24	97.02	4.84	92.72	0	18.77	0.03	0	0.01	0	0	44.25	2.41	0	0	0.17	0.01	0.04	0	0	0	0	0		9.34	-4.59	6.08	72.05	139.01	747.38	586.85	969.38	826.16	794.25	636.11	933.08	643.24
0.767	0	0.04	0.02	0.02	4.63	0.02	0.55	4.55	5.22	0.01	90.75	97.87	-4.44	96.71	5.22	90.28	0	11.42	0.03	0	0.01	0	0	50.7	1.95	0	0	0.19	0.01	0.04	0	0	0	0	0		9	-5.1	6.04	72.09	137.46	747.65	586.71	968.93	825.58	794.84	635.21	932.09	642.88
0.8	0	0.04	0.02	0.02	3.92	0.02	0.71	3.79	5.58	0.01	92.16	98.16	-5.83	96.3	5.58	88.26	0	8.49	0.03	0	0.01	0.01	0	54.59	1.77	0	0	0.2	0.01	0.03	0	0	0	0	0		9.51	-5.71	6.02	72.02	138.48	746.81	585.8	968.51	825	793.71	634.86	931.99	642.13
0.834	0	0.04	0.02	0.02	4.18	0.02	1.04	4.06	5.41	0.01	91.64	99.04	-8.42	96.16	5.41	88.78	0	9.88	0.03	0	0.01	0.01	0	62.2	1.77	0	0	0.26	0.01	0.03	0	0	0	0	0		9.54	-5.89	6.49	71.99	137.17	746.37	585.22	968.08	824.56	794.41	633.7	931.33	641.98
0.867	0	0.04	0.02	0.02	4.15	0.02	1.11	4.08	5.91	0.01	91.7	99.21	-8.92	97.2	5.91	90.17	0	8.1	0.03	0	0.01	0.01	0	63.35	1.87	0	0	0.14	0.01	0.04	0	0	0	0	0		9.6	-4.27	6.83	72.13	138.97	745.12	584.18	968.83	825.25	793.72	633.34	932.43	641.75
0.9	0	0.03	0.02	0.02	5.16	0.02	1.17	5.32	8.3	0.02	89.36	99.42	-9.44	96.77	8.3	93.69	0	8.88	0.03	0	0.02	0.01	0	63.56	1.43	0	0	0.07	0.01	0.04	0	0.01	0	0	0		10.32	-4.99	6.8	72.16	138.02	744.41	583.51	967.84	824.64	793.26	632.81	931.03	641.07
0.934	0	0.03	0.02	0.02	7.05	0.02	0.94	7.63	11.29	0.03	84.73	99.24	-8.07	96.01	11.29	96.12	0	12.7	0.04	0	0.03	0.02	0	57.79	1.18	0	0	0.04	0.02	0.06	0	0.01	0	0	0		9.12	-6.1	7.44	71.98	136.42	744.01	582.68	967.39	823.05	794.23	631.74	930.4	640
0.967	0	0.04	0.02	0.02	9.87	0.02	0.67	11.14	14.75	0.04	77.72	98.64	-5.8	95.34	14.75	97.54	0	17.79	0.06	0	0.04	0.03	0	49.1	0.92	0.01	0	0.02	0.03	0.08	0	0.02	0	0	0		9.31	-6.9	7.75	72.22	138.2	744.96	582.45	967.16	821.27	794.16	630.6	932.01	640.43
1	0	0.04	0.02	0.02	14.53	0.02	0.47	17.05	19.04	0.03	65.89	97.23	-3.3	96.48	19.04	98.4	0	24.48	0.06	0	0.03	0.01	0	39.21	0.57	0.01	0	0.01	0.05	0.11	0	0	0	0	0		8.81	-5.45	7.4	72.17	135.95	744.85	582.94	965.96	820.57	794.11	631.6	929.82	639.62
1.034	0	0.05	0.02	0.02	22.7	0.02	0.33	27.66	25.91	0.02	47.34	92.96	-0.47	96.28	25.91	98.88	0	31.99	0.07	0	0.01	0.01	0	26.57	0.37	0.02	0	0.02	0.11	0.15	0	0	0	0	0		9.5	-5.73	7.1	72.07	135.56	746.29	583.04	965.58	819.46	794.52	630.64	929.78	639.74
1.067	0	0.06	0.02	0.01	36.24	0.02	0.31	45.01	17.01	0.02	29.99	86.27	0	97.13	36.13	99.2	0	39.64	0.08	0	0.01	0.01	0	17.01	0.2	0.02	0	0.03	0.25	0.22	0	0.01	0	0	0		8.19	-4.4	6.16	72.16	136.77	747.6	584.58	965.11	818.29	793.34	633.05	929.96	639.37
1.101	0	0.06	0.02	0.01	46.97	0.02	0.32	57.98	10.13	0.04	17.02	78.77	0	96.99	45.36	99.52	0	42.46	0.17	0	0	0.01	0	10.13	0.11	0.04	0	0.07	0.88	0.39	0	0	0	0	0		9.02	-4.64	7.01	72.21	135.23	747.33	584.39	964.99	818.19	794.76	632.89	929.81	639.93
1.134	0	0.07	0.02	0.01	59.09	0.02	0.33	69.76	5.9	0.07	5.24	72.75	0	96.94	51.21	99.66	0.01	48.43	0.19	0	0	0.01	0	5.9	0.08	0.07	0	0.07	3.41	0.77	0	0.01	0	0	0		10.42	-4.71	6.95	72.23	136.35	746.93	583.56	965.17	818.74	794.11	631.76	930.2	640.12
1.167	0	0.07	0.02	0.01	68.64	0.02	0.43	77.62	5.76	0.1	0	74.67	-0.28	96.79	56.97	99.69	0.01	52.15	0.26	0	0	0.02	0	5.76	0.09	0.1	0	0.04	7.1	1.04	0	0.07	0	0	0		12.36	-4.97	6.93	72.47	137	745.17	581.97	966.65	821.49	793.65	631.36	930.39	639.77
1.201	0	0.13	0.02	0.03	81.37	0.02	0.47	81.78	3.16	0.32	0	96.49	-0.53	95.95	62.13	99.75	0.01	51.21	0.36	0	0.01	0.03	0	3.16	0.11	0.32	0	0.03	34.83	2.94	0	0.05	0	0	0		12.18	-6.18	6.56	72.51	137.83	745.58	581.47	966.84	821.08	793.18	630.26	930.72	639.24
1.234	0	0.16	0.02	0.05	83.01	0.02	0.43	78.91	2.52	0.36	0	99.05	0	95.73	60.88	99.68	0.01	46.78	0.4	0	0.01	0.05	0	2.52	0.1	0.36	0	0.01	51.47	4.32	0	0.01	0	0	0		12.23	-6.45	6.24	72.47	137.84	744.8	580.32	967.16	821.37	792.57	629.63	930.17	637.95
1.267	0	0.25	0.02	0.12	88.37	0.02	0.44	79.92	1.56	0.58	0	99.89	-0.11	95.81	62.79	99.77	0.01	42.49	0.39	0	0.01	0.06	0	1.56	0.1	0.58	0	0.01	78.83	8.1	0	0.01	0	0	0		10.85	-6.36	6.52	72.79	137.63	744.73	580.85	966.1	820.3	792.44	629.19	929.77	638.23
1.301	0	0.41	0.02	0.23	91.31	0.02	0.38	88.86	0.58	1.46	0	99.98	0	96.74	60.48	99.83	0.01	43.26	0.34	0	0.01	0.06	0	0.58	0.1	1.46	0	0	97.28	26.27	0	0.01	0.01	0	0		10.62	-5.05	6.41	72.88	137.24	743.79	579.31	967.05	820.42	792.46	629.32	929.52	636.22
1.334	0	0.54	0.02	0.25	91.93	0.02	0.32	90.46	0.61	1.74	0	99.98	0	96.22	56.41	99.88	0.01	48.09	0.29	0	0.01	0.04	0	0.61	0.13	1.74	0	0	98.31	29.61	0	0.03	0.01	0	0		11.1	-5.82	6.65	72.89	134.77	743.68	579.01	967.02	820.72	793.77	628.81	928.34	636.06
1.368	0	0.63	0.02	0.28	91.97	0.02	0.27	96.59	0.2	4.22	0	99.98	0	95.7	53.45	99.9	0.01	49.95	0.21	0	0.01	0.02	0	0.2	0.13	4.22	0	0	99.78	56.96	0	0.01	0.02	0	0		11.95	-6.49	6.64	73.31	135.43	742.87	578.06	966.67	820.43	792.87	628.28	928.11	635.48
1.401	0	0.72	0.02	0.28	92.74	0.02	0.26	97.89	0.14	5.5	0	99.98	0	96.91	52.64	99.92	0.01	53.3	0.19	0	0.01	0.02	0	0.14	0.12	5.5	0	0	99.92	66.23	0.01	0.02	0.02	0	0		12.86	-4.77	6.82	73.46	135.24	742.22	576.83	966.42	819.6	792.7	627.88	927.78	634.5
1.434	0	0.86	0.02	0.29	93.53	0.02	0.24	98.42	0.14	6.24	0	99.98	0	96.28	51.19	99.93	0.01	57.55	0.16	0	0.01	0.02	0	0.14	0.07	6.24	0	0	99.94	70.48	0	0.01	0.02	0	0		13.08	-5.73	6.57	73.42	136.74	742.46	575.42	967.64	819.09	792.46	627.28	929.08	633.08
1.468	0	0.92	0.02	0.29	93.7	0.02	0.23	98.86	0.09	6.16	0	99.98	0	96.23	50.49	99.92	0.01	58.85	0.11	0	0.01	0.04	0	0.09	0.04	6.16	0	0	99.99	77.8	0.01	0.01	0.03	0	0		12.59	-5.8	6.56	73.65	136.69	742.12	575.07	966.8	817.98	791.87	626.78	928.45	632.43
1.501	0	1.21	0.02	0.26	96.67	0.02	0.32	99.46	0.1	4.48	0	99.98	0	96.73	57.42	99.96	0.01	69.74	0.08	0	0	0.03	0	0.1	0.04	4.48	0	0	99.99	78.26	0.01	0.02	0.03	0	0		12.54	-5.07	7.8	73.74	137.88	740.96	574.75	966.38	817.19	791.9	626.83	929.63	633.15
1.534	0	1.43	0.02	0.27	96.98	0.02	0.3	99.47	0.13	3.86	0	99.98	0	96.54	55.84	99.96	0.01	73.55	0.06	0	0	0.05	0	0.13	0.04	3.86	0	0	99.99	76.17	0.01	0.01	0.03	0	0		11.79	-5.36	7.62	73.66	135.51	740.71	574.27	966.42	817.6	792.67	625.77	928.03	632.25
1.568	0	1.58	0.02	0.25	97.73	0.02	0.35	99.65	0.19	3.74	0	99.98	0	96.85	59.48	99.96	0.01	77.9	0.05	0	0	0.04	0	0.19	0.05	3.74	0	0.01	99.99	78.11	0.01	0	0.03	0	0		12.24	-4.87	6.56	73.78	135.98	741.56	574.22	967.73	819.06	792.4	625.85	928.25	631.82
1.601	0	1.08	0.02	0.24	96.94	0.02	0.39	99.53	0.25	4.43	0	99.98	0	95.32	61.74	99.93	0.01	68.33	0.07	0	0	0.03	0	0.25	0.06	4.43	0	0.02	99.99	78.51	0.01	0.02	0.03	0	0		14.27	-6.93	6.77	73.43	137.41	742.83	576.02	968.4	821.13	792.98	626.64	930.12	635.15
1.634	0	0.72	0.02	0.23	96.05	0.02	0.46	99.43	0.31	4.21	0	99.98	-0.33	97.86	65.23	99.87	0.01	58.91	0.13	0	0	0.03	0	0.31	0.08	4.21	0	0.02	99.99	79.89	0.01	0.01	0.02	0	0		10.56	-2.89	6.44	72.79	142.82	744.44	578.54	969.13	821.28	791.41	627.26	933.87	637.33
1.668	0	0.61	0.02	0.26	92.96	0.02	0.32	99.01	0.25	3.51	0	99.98	0	98.21	56.95	99.77	0	50.6	0.25	0	0.01	0.02	0	0.25	0.09	3.51	0	0.05	99.99	83.17	0.01	0.01	0.02	0	0		6.75	-1.97	5.74	71.94	148.15	746.03	583.76	971.32	826.01	790.07	631.28	937.84	641.9
1.701	0	0.48	0.02	0.31	85.1	0.02	0.2	97.62	0.21	2.36	0	99.98	0	98.52	46.16	99.49	0	38.88	0.47	0	0.01	0.02	0	0.21	0.11	2.36	0	0.06	99.99	84.65	0.01	0.02	0.03	0	0		5.48	-1.03	5.25	71.14	149.46	747.35	587.92	974.45	831.87	791.11	636.01	940.27	645.55
1.735	0	0.55	0.02	0.37	79.96	0.03	0.13	96.3	0.21	1.59	0	99.98	0	98.34	36.49	99.29	0	38.14	0.91	0	0.01	0.01	0	0.21	0.17	1.59	0	0.13	99.99	84.32	0.01	0.01	0.03	0	0		3.45	-1.58	5.34	70.49	145.82	750.45	590.4	977.07	833.68	795.76	637.7	941.28	646.96
1.768	0	0.58	0.02	0.41	74.87	0.03	0.1	95.01	0.18	1.27	0	99.98	0	96.99	30.09	98.98	0	36.43	0.89	0	0.01	0.01	0	0.18	0.16	1.27	0	0.11	99.99	85.21	0.01	0.01	0.04	0	0		6.35	-4.64	4.32	70.69	153.2	749.84	591.11	977.86	836.38	791.13	639.62	944.04	648.95
1.801	0	0.52	0.02	0.47	62.58	0.03	0.07	90.89	0.18	0.94	0	99.98	0	97.18	22.13	97.96	0.01	29.49	0.78	0	0.02	0.01	0	0.18	0.17	0.94	0	0.08	99.99	85.63	0.01	0	0.04	0	0		5.21	-4.3	5.79	70.5	150.52	747	588	981.09	839.4	794.34	637.41	944.54	647.15
1.835	0	0.56	0.02	0.54	52.27	0.03	0.05	84.82	0.17	0.62	0	99.98	0	95.05	13.2	97.03	0.01	27.12	0.63	0	0.02	0.01	0	0.16	0.17	0.62	0	0.08	99.99	83.93	0.01	0	0.04	0	0		3.6	-7.23	6.06	70.28	145.22	746.29	588.1	981.97	841.35	797.13	637.36	942.07	646.4
1.868	0	0.8	0.02	0.59	54.84	0.02	0.04	85.98	0.18	0.56	0	99.98	0	93.97	7.59	97.05	0.01	34.37	0.42	0	0.02	0	0	0.17	0.18	0.56	0	0.06	99.98	84.51	0.01	0.01	0.04	0	0		4.85	-8.26	6.97	70.41	151.1	744.36	586.02	983.32	841.64	795.22	636.59	945.99	646.6
1.901	0	0.95	0.02	0.62	56.48	0.02	0.03	85.82	0.16	0.4	0	99.98	0	93.7	4.58	97.69	0.01	37.99	0.3	0	0.02	0.01	0	0.16	0.15	0.4	0	0.04	99.98	82.93	0.01	0.01	0.04	0	0		6.79	-8.5	8.1	70.36	149.8	744.68	585.41	985.62	843.92	798.56	635.38	947.79	648.38
1.935	0	1.19	0.02	0.63	61.37	0.02	0.03	86.17	0.19	0.2	0	99.98	0	94.75	3.5	98.02	0.01	43.7	0.34	0	0.02	0.01	0	0.19	0.17	0.2	0	0.04	99.95	78.69	0.02	0	0.04	0	0		7.33	-7.53	7.85	70.13	151.31	744.46	584.49	988.83	846.62	799.01	636.58	949.91	647.7
1.968	0	1.6	0.02	0.64	68.53	0.02	0.03	89.64	0.17	0.18	0	99.98	0	96.13	2.55	98.64	0.01	51.87	0.4	0	0.04	0.01	0	0.16	0.17	0.18	0	0.04	99.95	78.74	0.01	0	0.04	0	0		5.32	-5.94	7.91	69.71	153.02	744.4	584.65	990.69	848.06	799.23	636.59	951.83	647.86
2.001	0	1.23	0.02	0.65	61.08	0.02	0.03	84.46	0.16	0.14	0	99.98	0	94.96	1.93	98.56	0.01	44.29	0.58	0	0.04	0.01	0	0.16	0.13	0.14	0	0.04	99.91	75.85	0.01	0.01	0.05	0	0		4.75	-7.32	6.6	69.39	152.73	748.06	585.67	992.69	847.78	800.55	637.86	953.01	646.91
2.035	0	0.55	0.02	0.66	36.65	0.03	0.03	66.63	0.17	0.12	8.37	99.98	0	95.95	1.22	97.26	0.01	21.07	1.01	0	0.07	0.01	0	0.13	0.17	0.12	0	0.08	99.87	77.05	0.01	2.01	0.07	0	0		6.29	-6.17	7.52	69.67	155.9	751.12	587.5	995.63	849.04	803.29	639.3	958.76	650.87
2.068	0	0.36	0.02	0.66	25.21	0.03	0.03	49.63	0.2	0.12	25.37	99.97	0	93.66	0.87	96.12	0.01	8.83	1.33	0	0.09	0.02	0	0.15	0.2	0.12	0	0.16	99.82	73.82	0.01	45.61	0.08	0	0		6.66	-8.54	7.56	69.49	152.92	753.56	589.33	996.84	850.87	806.59	639.08	958.88	652.97
2.102	0	0.29	0.02	0.66	19.58	0.03	0.03	36.8	0.32	0.1	38.2	99.97	0	94.07	0.77	94.08	0.01	2.56	1.75	0	0.1	0.05	0	0.11	0.17	0.06	0	0.32	99.71	69.6	0.01	55.16	0.1	0	0		5.97	-8.18	6.58	69.21	157.65	756.01	592.1	996.4	850.1	804.24	641.18	961.29	654.89
2.135	0	0.29	0.02	0.66	17.15	0.03	0.03	26.56	0.27	0.07	48.44	99.96	0	95.55	0.65	91.25	0	1.04	1.56	0	0.07	0.03	0	0.1	0.14	0.04	0	0.27	99.56	62.65	0.01	69.24	0.11	0	0		6.61	-6.66	6.49	68.96	159.33	755.47	592.18	997.04	851.24	803.38	642.54	962.21	655.22
2.168	0	0.32	0.02	0.65	13.36	0.03	0.03	16.71	0.3	0.06	66.58	99.92	0	94.49	0.46	83.46	0	0.4	1.48	0	0.06	0.02	0	0.09	0.13	0.04	0	0.3	99.4	57.12	0.01	46.08	0.11	0	0		5.53	-7.79	6.95	68.63	158.94	754.93	593.05	996.68	852.27	803.76	641.68	961.99	656.73
2.202	0	0.4	0.03	0.64	8.53	0.03	0.04	5.08	0.25	0.05	82.93	99.75	0	94.94	0.32	69.32	0	0.11	1.45	0	0.05	0.01	0	0.11	0.13	0.03	0	0.25	98.64	39.98	0	63.68	0.11	0	0		4.49	-7.35	7.88	68.36	161.33	755	594.2	995.4	850.39	803.34	641.69	963.76	658.85
2.235	0	0.58	0.06	0.63	4.03	0.03	0.06	1.56	0.3	0.03	91.93	98.32	0	94.47	0.25	45.94	0	0.03	1.4	0.01	0.03	0.01	0	0.11	0.13	0.03	0	0.3	98.02	34.34	0	44.05	0.11	0	0		5.75	-7.81	8.1	68.13	159.62	755.93	594.81	994.51	850.23	804.55	640.46	962.93	660.31
2.268	0	0.75	0.09	0.61	2.29	0.03	0.08	0.55	0.28	0.03	95.41	93.39	0	92.49	0.18	28.96	0	0.01	1.27	0	0.03	0.01	0	0.1	0.15	0.02	0	0.28	97.33	26.26	0	30.66	0.1	0	0		2.64	-9.45	6.53	67.39	159.58	754.49	593.14	995.86	850.33	802.48	639.15	960.97	657.75
2.302	0	0.8	0.12	0.54	1.61	0.03	0.09	0.23	0.29	0.02	96.78	84.06	0	94.73	0.13	20.38	0	0.01	0.97	0	0.02	0.01	0	0.13	0.14	0.02	0	0.29	93.65	13.63	0	71.72	0.09	0	0		0.46	-7.56	7.1	67.07	163.7	756.01	594.24	994.53	847.5	801.44	638.82	964.01	658.06
2.335	0	0.83	0.13	0.52	1.38	0.03	0.1	0.17	0.22	0.02	97.24	77.79	0	96.65	0.12	16.34	0	0.01	0.97	0	0.02	0.01	0	0.12	0.11	0.02	0	0.22	92.59	10.76	0	7.79	0.09	0	0		1.23	-5.19	7.04	66.9	164.94	753.71	591.05	997.55	850.73	801.08	638.09	965.13	655.2
2.369	0	0.76	0.14	0.41	1	0.03	0.11	0.11	0.19	0.03	97.99	56.04	0	95.98	0.09	11.25	0	0.01	0.97	0	0.03	0.02	0	0.13	0.12	0.02	0.01	0.19	85.11	5.06	0	52.68	0.1	0	0		-0.25	-6.14	7.77	66.4	162.8	751.9	588.82	997.01	849.28	801.83	635.3	963.65	653.14
2.402	0	0.65	0.16	0.29	0.71	0.03	0.12	0.08	0.34	0.05	98.58	28.57	0	95.82	0.09	6.83	0	0	1.15	0	0.05	0.03	0	0.18	0.15	0.02	0.01	0.34	75.1	3.35	0	38.43	0.12	0	0		0.54	-6.34	8.06	66.52	158.14	750.66	586.04	993.95	844.62	802.06	633.4	959.39	649.38
2.435	0	0.61	0.17	0.26	0.63	0.03	0.12	0.08	0.48	0.08	98.73	21.19	0	94.73	0.09	5.64	0	0	1.28	0	0.08	0.03	0	0.17	0.15	0.02	0.01	0.48	71.34	3.21	0	52.68	0.12	0	0		3.53	-7.56	8.68	66.71	167.98	747.45	581.42	999.51	849.67	799.84	629.65	966.57	650.07
2.469	0	0.41	0.17	0.14	0.45	0.03	0.12	0.08	0.62	0.1	99.11	6.08	0	94.36	0.11	5.58	0	0	1.04	0	0.1	0.03	0	0.22	0.14	0.02	0.01	0.62	53.69	1.75	0	77.13	0.13	0	0		3.37	-7.91	8.76	66.65	167.05	746.93	578.66	1000.56	849.46	800.72	625.84	966.3	647.97
2.502	0	0.32	0.17	0.1	0.35	0.03	0.12	0.07	0.82	0.11	99.3	2.47	0	94.44	0.13	4.73	0	0	1.11	0	0.11	0.03	0	0.24	0.17	0.02	0.01	0.82	42.85	1.43	0	75.66	0.12	0	0		1.29	-7.84	8.36	66.21	163.98	744.64	573.02	1001.49	846.75	800.65	622.55	963.68	640.16
2.535	0	0.32	0.17	0.1	0.34	0.03	0.12	0.07	0.4	0.09	99.32	2.31	0	93.39	0.14	4.14	0	0	0.98	0.01	0.09	0.02	0	0.18	0.14	0.03	0.01	0.4	42.59	1.51	0	69.64	0.11	0.01	0		3.78	-8.76	9.14	66.56	170.25	746.06	570.57	1005.82	847.87	802.19	617.73	970.57	642.91
2.569	0	0.23	0.17	0.06	0.26	0.03	0.12	0.07	0.54	0.09	99.49	0.77	0	95.3	0.19	4.19	0	0.01	0.97	0.01	0.09	0.01	0	0.13	0.19	0.02	0.01	0.54	27.86	1.11	0	42.08	0.1	0.02	0		4.81	-6.95	9.84	66.9	171.18	745.38	566.57	1009.24	848.5	804.07	615.42	973.44	640.23
2.602	0	0.23	0.17	0.06	0.26	0.03	0.12	0.07	0.41	0.08	99.47	0.84	0	94.32	0.21	4.82	0	0.01	1.11	0.01	0.08	0.01	0	0.11	0.17	0.02	0.01	0.41	28.46	1.22	0	32.16	0.1	0.03	0		1.81	-7.95	10.55	66.44	166	745.72	562.97	1008.36	842.39	806.94	610.96	971.2	634.95
2.635	0	0.2	0.17	0.05	0.23	0.03	0.12	0.07	0.47	0.06	99.54	0.53	0	93.72	0.24	4.74	0	0.01	1.17	0.01	0.06	0.01	0	0.1	0.22	0.02	0.01	0.47	21.93	1.23	0	13.27	0.09	0.07	0		5.3	-8.48	9.14	67.03	175.46	747.46	559.76	1014.46	845.38	804.86	609.48	978.61	633.95
2.669	0	0.17	0.17	0.04	0.21	0.03	0.12	0.07	0.66	0.07	99.58	0.38	0	94.32	0.24	4.99	0.01	0.01	1.38	0.01	0.07	0.01	0	0.09	0.17	0.02	0.01	0.66	17.02	1.17	0	16.3	0.09	0.09	0		6.7	-7.95	9.82	67.19	178	747.33	556.92	1016	844.22	805.54	606.55	981.49	633.52
2.702	0	0.18	0.17	0.05	0.22	0.03	0.12	0.07	0.3	0.07	99.57	0.42	0	93.53	0.25	4.38	0.01	0.01	1.6	0.01	0.07	0.01	0	0.07	0.11	0.02	0.01	0.3	18.9	1.39	0	58.53	0.09	0.11	0		7.5	-8.64	10.34	67.31	181.39	748.42	554.25	1018.97	842.34	806.88	604.99	986.18	632.42
2.736	0	0.19	0.17	0.05	0.22	0.03	0.12	0.07	0.25	0.06	99.56	0.46	0	93.13	0.24	4.35	0.01	0.01	2.24	0.01	0.1	0.02	0	0.06	0.13	0.03	0.02	0.25	20.25	1.63	0	47.76	0.08	0.12	0		5.97	-8.96	10.29	67.1	180.86	750.35	552.36	1022.94	842.89	810.02	602.3	988.69	630.39
2.769	0	0.18	0.17	0.04	0.22	0.03	0.12	0.08	0.25	0.04	99.56	0.43	0	93.49	0.26	5.27	0.01	0.01	2.62	0.01	0.12	0.02	0	0.04	0.1	0.03	0.02	0.25	18.55	2.08	0	54.85	0.09	0.12	0		5.62	-8.68	10.24	67.07	180.84	751.69	549.62	1025.73	841.69	812	600.06	990.73	627.56
2.802	0	0.19	0.17	0.05	0.24	0.03	0.12	0.08	0.18	0.03	99.52	0.57	0	94.8	0.28	6.18	0.01	0.02	2.11	0.02	0.1	0.02	0	0.03	0.08	0.03	0.02	0.18	21.45	2.32	0	16.51	0.09	0.12	0		3.22	-7.48	10.47	66.75	176.3	751.14	546.28	1025.69	838.25	813.83	597.28	988.34	622.35
2.836	0	0.18	0.16	0.05	0.24	0.03	0.12	0.08	0.2	0.03	99.53	0.52	0	94.16	0.2	6.74	0.01	0.02	1.89	0.02	0.08	0.01	0	0.02	0.06	0.03	0.02	0.2	19.58	3.31	0	10.78	0.09	0.14	0		4	-8.09	10.57	66.84	178.96	754	543.42	1028.92	835.8	815.97	593.89	992.9	620.78
2.869	0	0.19	0.16	0.05	0.26	0.03	0.12	0.09	0.07	0.03	99.48	0.69	0	93.09	0.2	7.21	0.02	0.03	1.7	0.02	0.08	0.01	0	0.02	0.04	0.03	0.02	0.07	23.32	3.67	0	10.24	0.09	0.16	0		6.35	-9	9.91	67.06	184.88	757.19	540.64	1036.41	838.89	818.04	590.85	1000.41	621.23
2.902	0	0.22	0.16	0.06	0.29	0.03	0.11	0.09	0.03	0.03	99.41	1.07	0	94.8	0.2	7.89	0.02	0.03	1.46	0.04	0.08	0.01	0	0.01	0.02	0.03	0.01	0.03	28.74	4.85	0	26.05	0.1	0.13	0		4.71	-7.48	10.51	66.94	184.16	758.68	538.67	1038.67	836.81	820.99	589.57	1002.88	618.4
2.936	0	0.26	0.15	0.08	0.37	0.03	0.11	0.11	0.02	0.02	99.27	2.27	0	93.86	0.21	9.37	0.01	0.04	1.98	0.05	0.1	0.01	0	0.01	0.01	0.02	0.01	0.02	37.14	7.25	0	25.49	0.1	0.16	0		4.46	-8.36	9.78	66.84	185.33	760.81	534.79	1043.87	836.68	822.94	587.1	1006.34	613.79
2.969	0	0.25	0.15	0.08	0.36	0.03	0.11	0.11	0.03	0.02	99.27	2.16	0	95.34	0.23	9.95	0.01	0.05	2.3	0.05	0.12	0.01	0	0.01	0.02	0.02	0.01	0.03	35.91	7.29	0	35.4	0.1	0.19	0		2.52	-6.91	10.02	66.75	184.48	760	531.47	1043.32	832.12	822.85	584.76	1005.68	609.32
3.002	0	0.25	0.15	0.08	0.37	0.03	0.11	0.12	0.13	0.01	99.26	2.29	0	95.42	0.23	10.17	0.01	0.05	2.34	0.04	0.08	0.01	0	0	0.02	0.01	0.01	0.13	36.47	8.62	0	13.5	0.11	0.2	0		6.53	-6.82	10.61	67.3	187.13	762.25	529.75	1044.33	830.3	824.5	581.8	1009.31	611.2
3.036	0	0.26	0.15	0.08	0.37	0.03	0.11	0.13	0.34	0.01	99.27	2.25	0	91.99	0.22	9.58	0.01	0.05	2.43	0.03	0.06	0.02	0	0	0.02	0.01	0.01	0.34	36.83	10.02	0	44.91	0.12	0.17	0		5.18	-9.8	10.56	67.02	191.1	765.41	528.11	1051.39	830.68	827.7	582.43	1016.9	609.28
3.069	0	0.25	0.15	0.08	0.36	0.03	0.11	0.13	0.75	0.01	99.29	2.02	0	92.35	0.2	9.67	0.01	0.05	2.49	0.03	0.06	0.03	0	0	0.02	0.01	0.01	0.75	35.37	10.19	0	23.97	0.13	0.19	0		4.24	-9.55	10.57	67.06	192.05	767.61	527.62	1054.65	831.27	830.08	581.15	1020.09	609.11
3.103	0	0.26	0.14	0.09	0.41	0.03	0.11	0.15	0.47	0.01	99.18	3.09	0	92.26	0.21	11.7	0.01	0.05	2.44	0.04	0.08	0.05	0	0	0.02	0.01	0.01	0.47	38.76	11.43	0	20.93	0.14	0.14	0		4.69	-9.61	10.12	67.17	192.86	769.06	528.06	1055.16	832.24	830.2	579.53	1020.64	610.02
3.136	0	0.27	0.14	0.1	0.46	0.03	0.1	0.16	0.43	0.01	99.08	4.57	0	93.98	0.24	13.24	0.01	0.05	1.89	0.03	0.07	0.04	0	0	0.03	0.01	0.02	0.43	42.28	11.65	0	14.84	0.14	0.1	0		3	-8.26	10.22	66.91	191.62	770.29	527.14	1057.78	831.75	832.64	580	1022.21	607.94
3.169	0	0.26	0.13	0.1	0.52	0.03	0.1	0.18	0.57	0.01	98.96	5.96	0	94.76	0.25	16.82	0.01	0.05	1.8	0.03	0.06	0.04	0	0	0.05	0.01	0.02	0.57	42.2	11.3	0	27.23	0.14	0.1	0		2.98	-7.52	10.31	66.97	193.82	770.71	526.43	1058.77	831.67	832.63	578.48	1024.15	608.3
3.203	0	0.24	0.12	0.09	0.53	0.03	0.1	0.18	0.65	0.01	98.93	6.09	0	95.27	0.25	18.47	0.01	0.04	1.71	0.02	0.06	0.03	0	0	0.08	0	0.04	0.65	40.82	9.87	0	20.97	0.14	0.06	0		2.29	-6.99	10.67	66.75	196.1	769.12	524.43	1061.15	833.26	832.66	576.87	1026.33	607.65
3.236	0	0.23	0.1	0.1	0.69	0.03	0.09	0.23	0.59	0.01	98.63	11.16	0	94.02	0.23	25.16	0.01	0.04	1.68	0.02	0.05	0.02	0	0	0.05	0	0.04	0.59	42.36	8.84	0	61.12	0.14	0.04	0		2.75	-8.23	9.69	66.75	194.03	771.03	524.72	1061.23	832.82	832.86	577.82	1024.88	605.7
3.269	0	0.21	0.09	0.1	0.88	0.03	0.08	0.29	0.6	0.01	98.24	19.52	0	95.88	0.24	31.75	0.01	0.04	2.29	0.02	0.04	0.02	0	0	0.04	0	0.05	0.6	43.95	8.17	0	37.3	0.14	0.01	0		3	-6.27	9.92	66.68	195.24	771.14	524.15	1061.13	832.17	832.82	576.38	1025.76	606.3
3.303	0	0.17	0.07	0.09	1.07	0.03	0.07	0.39	0.49	0.01	97.85	25.75	0	94.87	0.25	40.1	0.01	0.05	2	0.02	0.03	0.01	0	0	0.04	0	0.05	0.49	40.06	6.77	0	26.98	0.14	0.01	0		3.28	-7.42	9.66	66.64	195.3	769.3	523.03	1061.15	833.74	831.48	575.51	1024.51	605.22
3.336	0	0.15	0.06	0.09	1.23	0.03	0.06	0.47	0.35	0.01	97.55	31.12	0	95.85	0.3	45.01	0.01	0.05	1.6	0.02	0.03	0.01	0	0	0.05	0	0.05	0.35	38.43	5.88	0	13.43	0.14	0	0		2.33	-6.3	9.95	66.44	198.8	767.26	521.38	1062.08	834.24	829.89	574.14	1026.31	604.78
3.37	0	0.13	0.06	0.07	1.07	0.03	0.06	0.44	0.91	0	97.86	20.82	0	95.02	0.37	44.8	0	0.06	1.45	0.02	0.03	0.01	0	0	0.05	0	0.08	0.91	31.91	4.88	0	41.8	0.15	0.01	0		1.82	-7.25	9.52	66.2	199.88	766.7	520.39	1062.17	833.76	828.42	573.74	1026.15	602.96
3.403	0	0.11	0.07	0.05	0.86	0.03	0.06	0.4	1.06	0	98.28	10.61	0	95.64	0.37	42.89	0	0.06	1.3	0.02	0.03	0.01	0.02	0	0.05	0	0.11	1.06	23.92	4.31	0	13.68	0.14	0.04	0		1.28	-6.56	9.52	66.02	202.34	765.22	518.7	1063.14	834.59	827.15	571.85	1027.21	602.16
3.436	0	0.11	0.07	0.05	0.83	0.03	0.06	0.38	0.98	0	98.34	9.78	0	96.61	0.32	42.09	0	0.06	1.4	0.02	0.03	0.01	0.02	0	0.03	0	0.09	0.98	23.59	4.07	0	54.3	0.14	0.03	0		0.13	-5.24	8.96	65.76	197.38	767.32	519.1	1061.6	831.84	828.63	571.63	1023.98	599.88
3.47	0	0.1	0.07	0.05	0.71	0.03	0.07	0.34	0.82	0	98.59	6.01	0	96.71	0.24	39.98	0	0.08	1.64	0.02	0.03	0.01	0.06	0	0.03	0	0.08	0.82	19.12	3.4	0	7.87	0.14	0.02	0		1.88	-5.09	8.86	65.74	205.63	761.19	512.66	1069.04	840.27	825.41	569.45	1029.19	597.04
3.503	0	0.1	0.07	0.04	0.64	0.03	0.07	0.31	0.68	0	98.73	4.49	0	96.57	0.23	37.73	0	0.09	1.69	0.02	0.04	0.01	0.12	0	0.04	0	0.09	0.68	17.56	3.06	0	52.77	0.14	0.05	0		1.01	-5.31	8.78	65.7	203.69	761.85	513.79	1066.33	837.09	825.05	570.36	1027.05	596.51
3.536	0	0.11	0.08	0.04	0.54	0.03	0.07	0.25	0.61	0	98.93	2.87	0	94.58	0.19	33.39	0	0.08	2.27	0.02	0.04	0.01	0.27	0	0.04	0	0.09	0.61	16.13	2.8	0	43.41	0.14	0.07	0		2.02	-7.71	9.03	65.75	209.61	760.99	511.61	1070.09	838.89	824.28	569.83	1032.2	596.45
3.57	0	0.11	0.09	0.04	0.5	0.03	0.08	0.23	0.64	0	99.01	2.36	0	96.14	0.17	31.39	0	0.08	2.64	0.03	0.05	0	0.39	0	0.05	0	0.08	0.64	15.6	2.28	0	19.49	0.13	0.1	0		2.33	-5.92	8.78	65.68	210.41	762.58	510.23	1075.13	842.42	826.87	568.64	1035.51	595.92
3.603	0	0.11	0.1	0.04	0.41	0.03	0.08	0.19	2.15	0	99.18	1.35	0	96.82	0.16	27.89	0	0.08	2.42	0.03	0.06	0	0.58	0	0.07	0	0.08	2.15	12.05	1.84	0	26.5	0.12	0.11	0		2.1	-4.91	9.95	65.59	211.33	761.77	508.39	1078.3	842.96	829.61	568.37	1039.12	596.04
3.636	0	0.11	0.1	0.03	0.36	0.03	0.08	0.17	2.17	0	99.28	0.92	0	97.53	0.15	26.09	0	0.08	2.17	0.02	0.06	0	0.84	0	0.1	0	0.09	4.72	8.48	1.14	0	26.84	0.11	0.14	0		2.28	-3.61	9.8	65.71	217.24	761.94	508.06	1080.43	844.29	828.04	568.15	1043.32	597.32
3.67	0	0.1	0.1	0.03	0.34	0.03	0.08	0.17	2.18	0	99.33	0.75	0	98.05	0.14	25.73	0	0.09	2.18	0.02	0.07	0	0.71	0	0.12	0	0.08	5.31	5.78	0.67	0	28.97	0.11	0.13	0		2.01	-2.41	10.52	65.81	219.46	762.41	508.15	1083.92	846.82	830.48	567.9	1047.61	599.77
3.703	0	0.1	0.1	0.03	0.33	0.03	0.09	0.16	2.07	0	99.34	0.78	0	98.37	0.15	25.41	0	0.09	2.07	0.02	0.07	0	1.11	0	0.16	0	0.08	6.83	5.12	0.55	0	15.08	0.11	0.21	0		2.33	-1.51	10.73	65.89	217.62	764.66	509.15	1088.08	850.24	834.83	569.69	1050.17	601.06
3.737	0	0.09	0.09	0.03	0.38	0.03	0.08	0.2	1.91	0	99.24	0.9	0	97.52	0.23	30.29	0	0.1	2.68	0.02	0.04	0	1.12	0	0.19	0	0.09	1.91	3.85	0.45	0	44.6	0.12	0.31	0		2.43	-3.63	11	65.84	218.79	768.47	509.54	1093.12	852.62	839.43	567.84	1055.34	603.18
3.77	0	0.08	0.09	0.03	0.4	0.03	0.08	0.22	1.78	0	99.2	0.98	0	97.7	0.28	32.35	0	0.11	2.57	0.02	0.04	0	1.3	0	0.19	0	0.08	1.78	2.99	0.33	0	32.96	0.12	0.36	0		1.89	-3.26	10.76	65.88	217.53	772.5	509.88	1097.08	852.86	843.42	568.91	1058.38	602.27
3.803	0	0.07	0.08	0.03	0.49	0.03	0.07	0.28	1.53	0	99.03	1.47	0	98.14	0.39	38.15	0	0.13	2.19	0.01	0.04	0	1.12	0	0.21	0	0.08	1.53	2.83	0.3	0	43.88	0.11	0.32	0		0.68	-2.17	10.96	65.69	220.57	775.02	508.58	1102.36	853.06	846.37	568.39	1064.42	601.61
3.837	0	0.07	0.07	0.03	0.54	0.03	0.07	0.32	1.89	0.01	98.93	1.82	0	97.63	0.49	41.61	0	0.14	1.89	0.01	0.03	0	1.14	0	0.22	0.01	0.09	2.07	1.98	0.24	0	54.12	0.12	0.36	0		0.67	-3.41	11.06	65.52	217.96	779.54	509.85	1105.89	854.14	851.76	568.2	1066.96	602.74
3.87	0	0.06	0.07	0.03	0.6	0.03	0.06	0.37	1.95	0.01	98.79	2.45	0	98.14	0.62	44.99	0	0.13	1.95	0.01	0.04	0	1.12	0	0.18	0.01	0.09	2.52	2.04	0.25	0	61.51	0.12	0.47	0		0.75	-2.18	10.74	65.63	220.38	783.48	510.89	1109.06	854.67	853.81	568.59	1071.3	604.14
3.903	0	0.06	0.06	0.03	0.68	0.03	0.06	0.43	1.67	0.01	98.64	3.17	0	97.81	0.73	48.52	0	0.13	1.67	0.01	0.04	0	0.65	0	0.11	0.01	0.06	2.26	1.99	0.19	0	69.45	0.12	0.56	0		2.29	-3.01	10.77	65.87	222.99	786	511.38	1111.56	854.91	855.25	569.9	1075.35	605.68
3.937	0	0.05	0.05	0.03	0.83	0.03	0.05	0.56	1.58	0.01	98.34	4.88	0	97.26	0.94	54.29	0	0.11	1.85	0.01	0.04	0	0.53	0	0.09	0.01	0.05	1.58	2.09	0.15	0	62.35	0.13	0.74	0		3.6	-4.15	10.5	65.86	220.63	788.43	512.44	1112.92	856.67	857.73	570.19	1075.34	606.55
3.97	0	0.05	0.05	0.03	1.03	0.03	0.05	0.72	0.67	0.01	97.94	7.94	0	96.93	1.14	60.42	0	0.11	1.67	0.01	0.04	0	0.26	0	0.07	0.01	0.04	0.67	2.42	0.16	0	57.45	0.13	0.68	0		2.14	-4.73	10.58	65.67	215.67	791.07	513.71	1113.42	855.48	861.45	570.89	1074.29	605.74
4.003	0	0.05	0.04	0.03	1.13	0.03	0.05	0.81	0.3	0.01	97.73	9.9	0	97.1	1.24	63	0	0.11	1.47	0.01	0.05	0	0.19	0	0.05	0.01	0.03	0.3	2.85	0.14	0	76.71	0.13	0.67	0		1.99	-4.45	10.5	65.59	213.58	793.97	515.81	1113.65	855.13	863.81	572.05	1074.5	607.06
4.037	0	0.05	0.05	0.03	0.98	0.03	0.05	0.67	0.2	0.01	98.04	7.18	0	96.37	1.18	58.65	0	0.1	1.42	0.01	0.05	0	0.09	0	0.04	0.01	0.02	0.2	2.84	0.1	0	74.69	0.12	0.56	0		0.56	-5.6	10.56	65.26	215.28	792.65	513.12	1115.04	853.77	863.08	570.68	1075.79	603.87
4.07	0	0.05	0.05	0.03	0.98	0.03	0.05	0.66	0.21	0.02	98.04	7.44	0	96.61	1.11	58.27	0	0.08	1.3	0.02	0.05	0	0.06	0	0.03	0.02	0.01	0.21	3.69	0.11	0	81.49	0.12	0.86	0		0.77	-5.25	10.64	65.42	216.04	794.36	514.58	1116.3	855.1	864.5	571.04	1077.67	606.13
4.104	0	0.05	0.04	0.03	1.15	0.03	0.05	0.77	0.2	0.03	97.7	11.32	0	96.1	0.9	62.31	0	0.07	1.44	0.02	0.07	0	0	0	0.02	0.03	0.01	0.2	5.41	0.11	0	60.61	0.12	0.96	0		0.92	-5.97	10.36	65.41	213.09	795.32	514.4	1116.5	855.52	865.93	569.74	1076.02	605.37
4.137	0	0.05	0.05	0.03	1.21	0.03	0.05	0.76	0.28	0.04	97.59	13.64	0	95.64	0.84	62.13	0	0.06	1.67	0.02	0.09	0.01	0	0	0.02	0.04	0.01	0.28	8.24	0.15	0	61.67	0.14	1.02	0		0.89	-6.55	9.66	65.25	213.02	793.74	511.82	1119.1	857.23	865.26	568.32	1075.35	603.54
4.17	0	0.05	0.05	0.03	1.25	0.03	0.05	0.79	0.42	0.05	97.5	14.94	0	96.99	0.83	62.93	0	0.05	1.59	0.03	0.11	0.01	0	0	0.02	0.05	0.01	0.42	8.76	0.16	0	65.45	0.13	1.22	0		1.5	-4.64	10.52	65.62	218.4	795.7	513.37	1119.96	856.99	865.85	570.06	1081.24	606.16
4.204	0	0.06	0.04	0.04	1.47	0.03	0.05	0.85	0.26	0.05	97.06	23.85	0	96.64	0.78	64.72	0	0.05	1.42	0.02	0.1	0.01	0	0	0.02	0.05	0	0.26	14.16	0.22	0	63.78	0.13	1.17	0		1.35	-5.2	9.57	65.61	218.68	797.55	513.02	1122.46	857.67	866.26	569.66	1081.98	605.5
4.237	0	0.06	0.05	0.04	1.3	0.03	0.05	0.74	0.26	0.04	97.39	18.63	0	96.57	0.77	61.36	0	0.04	1.26	0.02	0.08	0	0	0	0.01	0.04	0	0.26	13.62	0.22	0	48.76	0.13	1.13	0		0.1	-5.32	10.62	65.32	219.64	797.39	513.78	1122.04	857.16	867.47	569.24	1083.89	606.69
4.27	0	0.06	0.05	0.03	1.04	0.03	0.05	0.59	0.49	0.04	97.92	10.79	0	96.25	0.75	56.09	0	0.04	0.91	0.02	0.05	0	0.03	0	0.02	0.04	0.01	0.49	10.96	0.18	0	73.9	0.11	1.23	0		-0.81	-5.78	11.89	65.38	222.68	793.94	512.77	1120.42	854.68	865.95	568.89	1085.2	607.85
4.304	0	0.07	0.05	0.04	1.37	0.03	0.05	0.74	0.29	0.04	97.27	21.44	0	95.25	0.82	61.42	0	0.03	1.01	0.01	0.03	0	0.03	0	0.02	0.04	0.01	0.29	15.75	0.23	0	45.66	0.11	1.28	0		0.78	-7	10.83	65.61	221.09	796.46	514.78	1120.15	856.3	865.8	570.54	1083.67	608.18
4.337	0	0.07	0.05	0.04	1.08	0.03	0.05	0.6	0.84	0.03	97.84	12.21	0	96.15	0.85	56.18	0.01	0.05	0.84	0.01	0.03	0	0.06	0	0.02	0.03	0.01	0.93	12.6	0.21	0	50.25	0.1	1	0		1.08	-5.91	10.63	65.61	225.06	795.12	514.73	1120.76	857.84	863.34	571.72	1085.32	608.88
4.371	0	0.07	0.05	0.04	1.11	0.03	0.05	0.57	0.64	0.04	97.77	14	0	96.4	1.22	54.47	0.01	0.06	0.87	0.01	0.05	0	0.12	0	0.02	0.04	0.01	0.64	16.28	0.2	0	60.35	0.09	0.77	0		1.57	-5.57	9.99	65.63	225.62	795.51	515.01	1122.57	861.4	863.13	571.34	1085.51	609.44
4.404	0	0.07	0.05	0.04	1.38	0.03	0.05	0.7	0.6	0.05	97.25	22.56	0	94.99	1.24	59.49	0	0.07	0.98	0.01	0.04	0	0.12	0	0.01	0.05	0.01	0.6	18.49	0.23	0	64.69	0.08	0.59	0		1.54	-7.28	11.17	65.45	214.86	795.4	516.54	1121.17	861.78	869.26	570.99	1080.27	611.48
4.437	0	0.07	0.04	0.04	1.69	0.03	0.05	0.9	0.94	0.06	96.62	32.22	0	95.81	1.48	65.44	0	0.1	0.94	0.01	0.05	0	0.15	0	0.01	0.06	0.01	1.21	18.64	0.23	0	68.4	0.08	0.51	0		0.47	-6.35	10.48	65.3	224.02	793.57	515.52	1122.98	864.04	864.02	571.11	1084.55	610.5
4.471	0	0.06	0.04	0.04	1.57	0.03	0.05	0.87	0.78	0.06	96.86	26.71	0	96.81	1.61	64.33	0	0.11	0.93	0.01	0.05	0	0.28	0	0.02	0.06	0.01	0.78	16.44	0.2	0	82.75	0.07	0.5	0		0.81	-4.94	10.52	65.41	224.5	792.94	516.68	1122.85	865.99	863.51	572.58	1084.5	612.12
4.504	0	0.05	0.03	0.04	1.95	0.03	0.04	1.18	0.75	0.06	96.1	36.67	0	96.5	1.87	71.53	0	0.14	1.04	0.01	0.07	0	0.34	0	0.02	0.06	0.01	0.75	15	0.18	0	62.65	0.07	0.55	0		0.31	-5.41	10.21	65.31	226.11	791.43	516.3	1124.07	868.31	862.08	572.83	1084.8	611.84
4.537	0	0.05	0.03	0.04	2.09	0.03	0.04	1.34	1.13	0.08	95.81	39.5	0	96.73	2.03	74.41	0	0.15	1.13	0.01	0.16	0	0.45	0	0.03	0.08	0.02	1.55	13.61	0.16	0	70.01	0.07	0.6	0		1.52	-5.07	11.07	65.43	227.76	789.57	517.15	1122.44	868.74	861.25	574.18	1085.42	614.47
4.571	0	0.05	0.03	0.04	2.34	0.03	0.04	1.54	1.04	0.09	95.32	45.42	0	94.43	2.38	77.61	0	0.12	1.04	0.01	0.13	0	0.44	0	0.04	0.09	0.02	1.23	13.44	0.14	0	71.7	0.07	0.84	0		0.14	-7.85	11.94	65.17	225.7	788.8	518.93	1120.19	867.25	862.35	574.13	1084.04	616.48
4.604	0	0.05	0.03	0.04	2.49	0.03	0.04	1.67	1.32	0.1	95.02	48.66	0	93.97	2.68	79.35	0	0.09	1.32	0.01	0.17	0.01	0.53	0	0.04	0.1	0.01	1.9	13.32	0.13	0	74.09	0.08	1.35	0		1.56	-8.27	11.17	65.4	222.72	788.65	518.9	1119.1	868.18	861.39	575.44	1080.64	614.6
4.637	0	0.05	0.03	0.03	2.37	0.03	0.04	1.62	1.32	0.1	95.26	44.85	0	94.87	2.59	78.7	0	0.08	1.32	0.01	0.14	0.01	0.59	0	0.04	0.1	0.01	3.22	12.06	0.11	0	67.64	0.08	1.76	0		0.49	-7.41	11.47	65.08	223.32	787.7	517.83	1119.12	867.84	861.35	573.14	1080.84	614.31
4.671	0	0.05	0.04	0.03	2.16	0.03	0.04	1.46	1.28	0.1	95.68	38.85	0	94.16	2.6	76.09	0	0.06	1.28	0.01	0.1	0.01	0.51	0	0.05	0.1	0.01	1.98	11.6	0.08	0	40.53	0.08	2.05	0		0.32	-8.1	11.86	65.11	221.85	785.21	516.52	1117.36	866.73	860.51	572.25	1078.58	613.07
4.704	0	0.05	0.04	0.03	1.73	0.03	0.04	1.12	1.4	0.11	96.54	26.97	0	94.3	2.33	70.07	0	0.06	1.4	0.01	0.13	0.01	0.44	0	0.06	0.11	0.02	3.01	10.87	0.08	0	40.79	0.08	2.1	0		0.19	-7.97	11.6	65.1	220.75	784.22	515.59	1116.65	866.48	859.56	571.91	1076.78	611.25
4.738	0	0.05	0.05	0.03	1.43	0.03	0.05	0.96	1.31	0.14	97.14	17.51	0	95.09	2.1	66.44	0.01	0.06	1.31	0.01	0.16	0.01	0.43	0	0.08	0.14	0.02	5.78	7.6	0.06	0	53.57	0.08	2.54	0		1.19	-7.18	9.89	65.27	224.92	788.22	515.54	1118.67	865.86	857.58	572.72	1079.46	609.57
4.771	0	0.07	0.07	0.03	0.92	0.03	0.06	0.54	0.94	0.16	98.16	6.98	0	96.01	1.8	52.99	0.01	0.05	0.94	0.01	0.14	0.01	0.43	0	0.1	0.16	0.03	6.43	8.11	0.05	0	55.62	0.08	2.31	0		0.93	-6.1	10.25	65.18	222.04	789.41	516.59	1118.68	865.68	860.13	573.03	1078.95	610.67
4.804	0	0.08	0.07	0.03	0.73	0.03	0.06	0.41	0.64	0.16	98.54	4.31	0	95.67	1.55	46.8	0.01	0.04	0.64	0.01	0.12	0	0.26	0.01	0.07	0.16	0.02	7.96	7.38	0.05	0	55.3	0.07	1.97	0		0.98	-6.52	10.27	65.13	221.74	789.17	516.59	1118.18	865.51	859.89	573.07	1078.47	610.41
4.838	0	0.08	0.08	0.03	0.58	0.02	0.07	0.31	0.46	0.31	98.85	2.42	0	96.03	1.21	39.87	0.01	0.05	0.46	0.01	0.11	0	0.22	0.01	0.08	0.31	0.03	6.6	7.45	0.04	0	40.99	0.07	1.51	0		0.52	-6.07	9.75	64.99	222.32	788.45	515.22	1120.29	866.63	859.46	572.19	1078.57	609.83
4.871	0	0.09	0.09	0.03	0.48	0.02	0.07	0.25	0.33	0.27	99.05	1.51	0	96.57	0.99	34.9	0.01	0.05	0.33	0	0.07	0	0.11	0.01	0.09	0.27	0.03	3.44	6.46	0.03	0	57.91	0.06	0.82	0		-0.35	-5.31	10.46	65.02	223.99	788.64	516.15	1119.23	865.91	859.58	572.27	1080.29	610.47
4.904	0	0.09	0.1	0.03	0.38	0.02	0.08	0.19	0.36	0.26	99.25	0.88	0	96.3	0.77	28.75	0	0.05	0.36	0	0.07	0	0.09	0.01	0.12	0.26	0.03	3.19	5.09	0.03	0	63.56	0.06	0.68	0		-0.35	-5.7	10.64	65	220.32	789.46	516.74	1118.94	865.61	861.69	572.72	1078.78	610.31
4.938	0	0.09	0.11	0.03	0.34	0.02	0.09	0.17	0.35	0.27	99.33	0.73	0	97.42	0.77	26.28	0.01	0.05	0.35	0	0.08	0	0.12	0.01	0.14	0.27	0.04	4.94	3.54	0.02	0	85.59	0.05	0.75	0		-0.64	-3.85	9.88	64.9	221.02	790.1	515.35	1121.1	866.3	861.36	572.41	1079.46	608.23
4.971	0	0.09	0.1	0.03	0.35	0.02	0.08	0.18	0.38	0.23	99.31	0.85	0	95.89	0.75	27.37	0.01	0.06	0.38	0	0.07	0	0.12	0.01	0.16	0.23	0.04	5.95	3.2	0.02	0	63.77	0.05	0.64	0		-0.39	-6.25	10.59	64.78	219.9	790.8	515.47	1122.28	866.83	864.11	571.8	1080.83	609.09
5.004	0	0.1	0.1	0.03	0.38	0.02	0.08	0.2	0.5	0.21	99.25	1.69	0	97.15	0.86	30.26	0.01	0.06	0.5	0	0.07	0	0.15	0.01	0.2	0.21	0.04	12.52	2.59	0.02	0	63.86	0.05	0.63	0		-0.9	-4.35	9.02	64.81	228.46	791.04	514.05	1126.78	869.05	859.91	572.3	1085.5	608.39
5.038	0	0.1	0.1	0.03	0.37	0.02	0.08	0.2	0.52	0.15	99.26	1.86	0	96.57	0.84	30.11	0.01	0.07	0.52	0	0.07	0	0.2	0.01	0.2	0.15	0.04	13.87	1.98	0.01	0	84.89	0.04	0.79	0		-0.07	-5.31	10.88	64.84	227.34	791.88	516.5	1124.05	866.35	862.92	573.85	1087	612.17
5.071	0	0.09	0.09	0.03	0.45	0.02	0.07	0.26	0.59	0.13	99.1	2.74	0	97.22	0.95	36.08	0.01	0.08	0.59	0	0.07	0	0.29	0.02	0.3	0.13	0.04	12.84	1.72	0.01	0	57.38	0.04	1.11	0		-2.18	-4.23	9.99	64.59	228.06	790.54	516.45	1124.44	868.96	860.46	573.2	1085.47	610.34
5.105	0	0.09	0.09	0.02	0.46	0.02	0.07	0.27	0.57	0.11	99.08	3.34	0	96.67	1.13	36.9	0.01	0.08	0.57	0	0.12	0	0.63	0.02	0.51	0.11	0.04	14.56	1.04	0.01	0	74.8	0.03	1.64	0		-1.52	-5.15	10.61	64.75	229.36	789.35	516.45	1124.9	869.69	860.69	573.96	1086.9	611.92
5.138	0	0.08	0.09	0.02	0.57	0.03	0.07	0.35	0.76	0.09	98.87	6.03	0	96.25	1.32	43.08	0.01	0.09	0.76	0	0.14	0	1.21	0.02	0.71	0.09	0.06	16.07	0.81	0.01	0	86.79	0.03	2.63	0		-1.47	-5.78	10.49	64.74	230	789.45	517.59	1123.82	869.32	859.68	575.1	1086.58	612.71
5.171	0	0.09	0.1	0.02	0.58	0.03	0.07	0.36	0.92	0.08	98.84	10.74	0	95.86	1.66	43.53	0.01	0.11	0.92	0	0.17	0	1.76	0.02	0.81	0.08	0.07	23.46	0.72	0.01	0	64.11	0.04	3.99	0		-2.09	-6.29	10.84	64.66	229.94	789.57	519.1	1122.6	868.92	859.94	574.93	1086.41	614.75
5.205	0	0.1	0.1	0.02	0.64	0.03	0.06	0.42	1.06	0.05	98.72	25.44	0	94.82	1.63	46.73	0.01	0.12	1.06	0	0.14	0	2.17	0.02	0.87	0.05	0.1	33.22	0.44	0.01	0	79.24	0.03	4.86	1		-1.81	-7.46	11.98	64.72	226.91	789.25	520	1120.39	866.94	862.27	574.23	1085.09	617.13
5.238	0	0.12	0.16	0.02	0.53	0.03	0.07	0.33	1.36	0.05	98.94	33.97	0	94.92	1.62	40.97	0.01	0.09	1.36	0	0.1	0	2.78	0.02	1.07	0.05	0.14	44.09	0.41	0.01	0	70.8	0.03	7.72	0		-2.26	-7.36	12.12	64.45	224.21	787.37	518.76	1120.89	868.47	862.86	573.93	1083.21	615.33
5.271	0	0.15	0.18	0.02	0.5	0.03	0.07	0.31	1.23	0.04	98.99	53.92	0	93.6	1.6	39.52	0.01	0.08	1.23	0	0.06	0	2.32	0.01	0.9	0.04	0.16	55.77	0.4	0.01	0	83.89	0.03	8.61	0		-0.42	-8.59	12.13	65.12	226.05	787.33	519.86	1118.96	867.43	861.18	575.33	1083.3	617.33
5.305	0	0.15	0.25	0.02	0.52	0.03	0.07	0.32	1.4	0.03	98.97	57.61	0	94.8	1.64	40.13	0.01	0.09	1.4	0	0.04	0	2.55	0.01	1.03	0.03	0.22	57.02	0.31	0.01	0	57.84	0.04	12.06	0		-0.99	-7.48	11.46	65.08	230.48	785.54	517.11	1120.91	868.65	858.02	574.13	1084.95	614.41
5.338	0	0.16	0.25	0.02	0.46	0.03	0.08	0.27	1.69	0.03	99.09	52.76	0	94.61	1.41	36.75	0.01	0.09	1.69	0	0.04	0	2.14	0.01	0.91	0.03	0.31	57.96	0.27	0.01	0	54.87	0.04	11.17	0		-0.19	-7.67	11.95	65.13	226.82	786.42	518.36	1120.3	868.65	860.64	575.07	1083.75	615.9
5.372	0	0.14	0.21	0.02	0.47	0.03	0.07	0.28	1.69	0.02	99.07	38.58	0	95.35	1.4	37.39	0.01	0.09	1.69	0	0.04	0	1.68	0.01	0.75	0.02	0.44	50.16	0.19	0.01	0	69.89	0.05	9.78	0		-0.81	-6.89	11.01	65.21	227.59	788.51	520.12	1120.7	869.57	859.75	576.49	1083.91	615.83
5.405	0	0.15	0.21	0.02	0.39	0.03	0.08	0.23	1.47	0.02	99.21	24.53	0	96.05	1.4	32.29	0.01	0.07	1.47	0	0.04	0	1.38	0.01	0.66	0.02	0.45	47.06	0.17	0.01	0	62.05	0.05	8.47	0		0.13	-6.04	10.64	65.37	230.24	789.14	519.83	1123.11	872.35	859.53	576.2	1086.21	616.57
5.438	0	0.14	0.16	0.02	0.48	0.03	0.07	0.29	0.97	0.01	99.04	36.05	0	95.86	1.28	38.47	0.01	0.07	0.97	0	0.03	0	1.24	0.01	0.58	0.01	0.47	47.72	0.16	0.01	0	74.7	0.05	7.25	0		-0.55	-6.29	10.46	65.18	228.72	790.66	521.71	1121.57	870.82	859.89	576.8	1084.95	617.52
5.472	0	0.12	0.16	0.02	0.43	0.03	0.08	0.25	0.73	0.01	99.14	13.37	0	95.32	1.38	34.87	0.01	0.07	0.73	0	0.03	0	0.99	0.01	0.42	0.01	0.43	35.22	0.14	0.01	0	66.19	0.05	6.61	0		-0.73	-6.93	11.07	65.2	228.62	789.69	519.34	1124.09	871.3	861.75	575.82	1086.84	615.82
5.505	0	0.11	0.14	0.02	0.41	0.03	0.08	0.24	0.67	0.01	99.17	7.82	0	96.09	1.55	33.74	0.01	0.06	0.67	0	0.03	0	0.66	0	0.31	0.01	0.41	28.89	0.15	0.01	0	58.59	0.06	5.24	0		-0.15	-5.99	11.12	65.36	226.37	790.16	520.65	1123.23	872.11	862.65	576.61	1085.36	617.12
5.538	0	0.11	0.15	0.02	0.4	0.03	0.08	0.23	0.62	0.01	99.21	6.01	0	94.62	1.37	32.62	0.01	0.06	0.62	0	0.03	0	0.59	0	0.26	0.01	0.36	26.49	0.14	0.01	0	65.13	0.05	5.2	0		0.9	-7.66	12.33	65.38	224.43	790.04	519.96	1122.99	870.19	865.63	575.7	1085.96	618.41
5.572	0	0.09	0.12	0.02	0.44	0.03	0.08	0.26	0.74	0.01	99.13	4.33	0	94.08	1.39	35.49	0.01	0.06	0.74	0	0.04	0	0.44	0	0.26	0.01	0.34	19.31	0.13	0.01	0	66.61	0.06	3.73	0		0.07	-8.17	11.83	65.5	227	789.56	519.68	1122.29	868.95	862.94	575.97	1086.18	617.1
5.605	0	0.08	0.1	0.02	0.5	0.03	0.07	0.31	0.85	0.01	98.99	4.86	0	96.54	1.73	39.52	0.01	0.06	0.85	0	0.06	0	0.29	0	0.22	0.01	0.28	16.81	0.14	0.01	0	64.45	0.06	3.27	0		-1.44	-5.36	10.51	65.09	228.94	789.57	518.64	1125.81	872.99	861.22	576.34	1087.05	613.94
5.638	0	0.08	0.09	0.02	0.52	0.03	0.07	0.32	0.81	0.01	98.96	3.6	0	95.35	1.71	40.42	0.01	0.07	0.81	0	0.06	0	0.18	0	0.18	0.01	0.19	12.02	0.14	0.01	0	57.65	0.05	2.7	0		1.08	-6.9	11.08	65.41	226.63	790.27	518.74	1127.8	875.61	864.71	576.75	1087.93	615.93
5.672	0	0.07	0.09	0.02	0.56	0.03	0.07	0.35	1.2	0.01	98.88	4.21	0	95.69	1.46	42.83	0.01	0.1	1.2	0	0.07	0	0.18	0	0.19	0	0.21	11.62	0.13	0.01	0	44.06	0.05	2.66	0		-0.21	-6.5	12.05	65.44	225.82	791.28	520	1125.95	871.63	866.52	576.58	1088.54	617.82
5.705	0	0.08	0.09	0.02	0.53	0.03	0.07	0.33	1.32	0.01	98.94	5.23	0	96.17	1.54	41.12	0.01	0.12	1.32	0	0.07	0	0.19	0	0.21	0	0.17	16.15	0.13	0.02	0	79.5	0.05	2.99	0		-0.35	-5.88	10.88	65.49	229.67	792.81	519.83	1128.48	873.54	864.69	577	1090.92	616.59
5.739	0	0.09	0.08	0.02	0.67	0.03	0.06	0.44	1.39	0	98.66	24.56	0	95.92	1.42	48.25	0	0.15	1.39	0	0.07	0	0.2	0	0.28	0	0.17	31.11	0.13	0.02	0	76.65	0.04	2.86	0		-0.25	-6.21	11.2	65.31	226.54	793.84	520.87	1128.74	874.44	867.34	576.86	1090.15	617.78
5.772	0	0.08	0.08	0.02	0.69	0.03	0.06	0.46	1.22	0.01	98.61	21.42	0	95.3	1.33	49.49	0.01	0.19	1.22	0	0.08	0	0.2	0	0.31	0	0.14	27.67	0.12	0.02	0	53.86	0.04	2.91	0		-0.07	-6.95	11.2	65.5	227.11	793.99	521.73	1128.02	873.93	866.78	577.92	1090.24	618.51
5.805	0	0.1	0.09	0.02	0.58	0.03	0.07	0.37	0.94	0	98.84	22.16	0	94.38	1.43	43.95	0	0.19	0.94	0	0.07	0	0.24	0	0.31	0	0.14	33.75	0.12	0.02	0	73.78	0.04	3.15	0		0.75	-7.89	11.11	65.58	225.53	794.15	523.17	1126.85	874.78	866.83	578.94	1088.64	619.75
5.839	0	0.11	0.1	0.02	0.53	0.03	0.07	0.33	0.89	0	98.94	19.53	0	94.77	1.46	41.07	0	0.19	0.89	0	0.05	0	0.25	0	0.24	0	0.16	34.64	0.16	0.03	0	82.97	0.04	3.28	0		-0.4	-7.51	11.98	65.24	226.87	793.31	522.03	1128.52	875.35	868.55	576	1090.94	620.9
5.872	0	0.11	0.11	0.02	0.51	0.03	0.07	0.31	0.8	0	98.98	23.11	0	95	1.46	39.89	0	0.18	0.8	0	0.03	0	0.31	0	0.2	0	0.16	38.48	0.16	0.03	0	77.24	0.04	3.82	0		-0.56	-7.27	11.61	65.37	227.19	794.22	523.74	1127.84	875.06	867.69	578.49	1090.8	621.38
5.905	0	0.15	0.15	0.02	0.4	0.03	0.08	0.23	0.79	0	99.19	29.61	0	95.36	1.38	33.05	0	0.14	0.79	0	0.03	0	0.46	0	0.17	0	0.21	49.51	0.17	0.03	0	77.65	0.04	5.71	0		-0.39	-6.88	11.36	65.39	227.92	793.86	522.76	1129.21	876.65	867.43	577.75	1091.29	620.56
5.939	0	0.15	0.19	0.02	0.39	0.03	0.08	0.22	0.74	0	99.22	22.42	0	94.46	1.53	31.78	0	0.1	0.74	0	0.03	0	0.41	0	0.14	0	0.2	46.11	0.19	0.03	0	58.98	0.04	7.19	0		0.39	-7.82	11.74	65.5	226.26	793.59	523.18	1127.75	875.16	867.91	579.02	1090.24	620.99
5.972	0	0.16	0.2	0.02	0.35	0.03	0.09	0.2	0.7	0	99.29	20.64	0	94.79	1.59	28.87	0	0.08	0.7	0	0.03	0	0.31	0	0.1	0	0.2	47.71	0.19	0.03	0	72.23	0.04	7.25	0		-0.09	-7.5	11.53	65.41	227.44	793.45	524.21	1127.61	876.65	866.98	578.87	1090.26	622.18
6.005	0	0.18	0.24	0.02	0.29	0.03	0.09	0.15	0.82	0	99.42	14.73	0	95.07	1.57	22.77	0	0.06	0.82	0	0.04	0	0.31	0	0.09	0	0.23	48.71	0.18	0.02	0	85.03	0.04	7.46	0		-1.99	-7.21	11.51	64.87	229.53	792.9	523.55	1129.18	877.36	866.61	577.67	1091.92	621.51
6.039	0	0.15	0.23	0.02	0.33	0.03	0.09	0.18	0.84	0	99.35	12.12	0	95.2	1.89	26.25	0	0.06	0.84	0	0.03	0	0.39	0	0.08	0	0.24	42.43	0.18	0.02	0	83.07	0.04	7.86	0		-0.42	-7.07	12.39	65.24	228.34	792.16	524.34	1127.21	875.51	867.32	579.99	1091.47	623.58
6.072	0	0.15	0.21	0.02	0.34	0.03	0.09	0.19	0.77	0	99.32	12.32	0	95.77	1.92	27.5	0	0.05	0.77	0	0.03	0	0.34	0	0.07	0	0.23	41.41	0.18	0.02	0	77.14	0.04	7.23	0		-2.37	-6.4	11.88	64.82	228.42	793.12	524.33	1128.86	876.98	867.71	578.39	1091.84	622.43
6.106	0	0.14	0.22	0.02	0.38	0.03	0.08	0.22	0.75	0	99.24	18.5	0	95.59	2.09	30.78	0	0.05	0.75	0	0.03	0	0.4	0	0.08	0	0.2	44.1	0.17	0.02	0	79.36	0.04	8.72	0		-0.92	-6.62	12.03	65.26	230.48	791.85	524.31	1127.86	876.51	865.91	580.06	1092.29	623.36
6.139	0	0.14	0.26	0.02	0.36	0.03	0.09	0.2	0.77	0	99.29	11.31	0	95.98	1.95	28.91	0	0.05	0.77	0	0.02	0	0.42	0	0.09	0	0.19	38.8	0.17	0.02	0	70.97	0.05	9.49	0		-1.41	-6.13	12.87	65.04	228.02	790.09	523.81	1127.02	876.09	867.22	579.6	1090.95	623.62
6.172	0	0.14	0.23	0.02	0.41	0.03	0.08	0.24	0.93	0	99.19	21.46	0	95.57	2.47	32.27	0	0.06	0.93	0	0.02	0	0.62	0	0.11	0	0.22	44.92	0.18	0.02	0	87.28	0.05	9.13	0		-0.69	-6.65	12.64	65.39	228.64	789.8	524.1	1125.78	875.42	865.72	580.49	1090.25	623.62
6.206	0	0.17	0.31	0.02	0.36	0.03	0.09	0.2	1.33	0	99.28	29.73	0	95.87	2.61	28.67	0	0.05	1.33	0	0.03	0	0.92	0	0.11	0	0.26	53.96	0.2	0.02	0	60.28	0.05	11.23	0		-1.74	-6.28	11.25	65.17	230.7	792.14	523.83	1127.52	876.05	864.23	579.62	1091.19	621.04
6.239	0	0.16	0.33	0.02	0.42	0.03	0.08	0.24	1.49	0	99.17	37.1	0	94.98	2.7	32.66	0	0.06	1.49	0	0.04	0	1.55	0	0.15	0	0.28	54.1	0.24	0.02	0	61.16	0.05	12.77	0		-0.96	-7.3	11.69	65.27	228.22	792.2	524.71	1124.85	874.09	864.89	579.48	1089.06	622.27
6.272	0	0.17	0.43	0.02	0.51	0.03	0.08	0.31	1.81	0.01	98.98	69.02	-0.18	94.47	3.22	38.17	0	0.07	1.81	0.01	0.05	0	1.94	0	0.2	0.01	0.28	65.14	0.31	0.02	0	71.87	0.06	16.7	0		-1.88	-7.81	12.09	65.08	228.99	791.11	523.26	1125.22	872.76	864.94	578.39	1089.89	621.22
6.306	0	0.19	0.73	0.02	0.52	0.03	0.08	0.32	1.75	0.01	98.54	82.68	-2.21	94.69	3.19	38.92	0	0.08	1.75	0.01	0.07	0	2.33	0	0.23	0.01	0.33	73.86	0.38	0.01	0	59.26	0.06	21.8	0		-1.23	-7.6	11.99	65.16	228.79	790.61	524.04	1124.92	874.63	864.49	578.89	1089.12	622.34
6.339	0	0.2	1.35	0.02	0.59	0.03	0.07	0.37	1.48	0.01	97.31	90.17	-3.53	96.66	3.4	42.17	0	0.1	1.48	0.01	0.08	0	4.97	0	0.34	0.01	0.44	78.74	0.33	0.01	0	83.02	0.06	28.37	0		-2.67	-5.17	11.1	64.8	232.86	791.13	522.33	1129.21	877.37	863.41	578.11	1092.48	619.91
6.373	0	0.24	1.39	0.02	0.5	0.03	0.08	0.3	1.66	0.01	97.21	92.84	-5.45	96.23	3.27	37.67	0	0.07	1.66	0	0.05	0	6.1	0	0.45	0.01	0.53	87.54	0.25	0.01	0	72.7	0.06	27.64	0		-2.58	-5.81	11.89	64.84	230.29	790.61	523.72	1127.66	877.42	865.11	577.97	1091.08	622.42
6.406	0	0.24	2.4	0.02	0.53	0.03	0.08	0.32	1.8	0.01	95.21	93.72	-5.7	95.26	3.69	38.62	0	0.08	1.8	0	0.05	0	9.96	0	0.62	0.01	0.69	88.35	0.23	0.01	0	68.57	0.06	33.06	0		-1.79	-6.99	12.31	65.01	228.08	790.49	524.46	1126.04	875.7	865.81	579.94	1089.81	622.85
6.439	0	0.24	3.55	0.02	0.48	0.03	0.08	0.28	2.09	0.01	92.91	90.84	-4.9	96.11	3.19	36.09	0	0.09	2.09	0	0.05	0	9.81	0	0.78	0.01	0.75	85.79	0.2	0.01	0	52.53	0.06	36.27	0		-2.92	-5.96	11.28	64.79	232.32	789.27	522.53	1127.86	877.47	862.3	578.88	1090.97	619.9
6.473	0	0.21	2.31	0.02	0.62	0.03	0.08	0.39	2.37	0.01	95.38	94.09	-4.58	95.46	3.63	43.54	0	0.1	2.37	0	0.04	0	11.4	0	1.07	0.01	0.72	84.25	0.18	0.01	0	73.04	0.07	33.88	0		-1.57	-6.77	12.06	65.21	229.77	790.08	524.82	1126.76	877.65	864.82	580.47	1090.52	623.52
6.506	0	0.21	2.1	0.02	0.56	0.03	0.08	0.35	2.36	0.01	95.8	91.16	-4.22	95.03	3.92	40.21	0	0.08	2.36	0	0.05	0	11.32	0	1.24	0.01	0.71	82.16	0.18	0.01	0	77.4	0.07	32.17	0		-1.45	-7.25	12.23	65.22	227.64	789.8	524.79	1126.41	877.55	865.65	580.85	1089.33	623.1
6.539	0	0.21	1.52	0.02	0.45	0.03	0.09	0.27	2.35	0.01	96.97	77.45	-2.45	96.66	3.71	33.95	0.01	0.08	2.35	0	0.05	0	11.38	0.01	1.15	0	0.79	74.74	0.16	0.01	0.01	55.34	0.07	27.58	0		-4	-5.17	11.59	64.61	230.99	789.4	523.17	1127.53	876.84	863.34	579.2	1090.65	620.24
6.573	0	0.24	1.48	0.02	0.42	0.03	0.1	0.24	2.31	0.01	97.04	80.97	-3.85	95.46	4.21	31.48	0.01	0.07	2.31	0	0.05	0	12.53	0.01	1.57	0.01	0.76	79.87	0.15	0.01	0.01	81.69	0.08	26.77	0		-0.6	-6.77	12.25	65.4	227.87	790.12	525.48	1126.58	878.64	865.9	581.43	1089.66	624.47
6.606	0	0.23	0.89	0.02	0.39	0.03	0.1	0.22	2.52	0.01	98.23	73.21	-2.79	95.74	3.83	29.82	0.01	0.06	2.52	0	0.06	0	9.98	0.01	1.6	0.01	0.67	76.02	0.14	0.01	0.01	64.02	0.07	21.49	0		-1.92	-6.44	11.64	65.1	229.9	790.28	523.77	1128.7	879.35	865.02	579.51	1090.97	621.94
6.639	0	0.22	0.98	0.02	0.44	0.03	0.1	0.26	2.65	0.02	98.04	77.93	-3.01	95.79	4.29	32.49	0.01	0.08	2.65	0	0.07	0	10.88	0.02	1.8	0.01	0.62	76.54	0.13	0.01	0.01	81.94	0.08	23.1	0		-0.7	-6.37	11.63	65.3	228.19	792.08	525.79	1128.05	879.34	866.27	581.7	1090.56	623.73
6.673	0	0.27	1.27	0.02	0.35	0.03	0.11	0.19	3.12	0.02	97.47	75.76	-3.9	96.03	3.98	25.82	0.01	0.07	3.12	0	0.08	0	11.52	0.02	1.82	0.01	0.69	81.7	0.1	0.01	0.01	59.69	0.09	23.96	0		-2.66	-6.07	11.38	64.99	229.84	791.55	524.26	1128.32	877.55	864.89	580.32	1091.08	621.12
6.706	0	0.25	1.11	0.02	0.35	0.03	0.11	0.19	3.07	0.02	97.79	70.64	-3.25	95.55	4.18	25.87	0.01	0.07	3.07	0	0.07	0	12.37	0.02	1.99	0	0.65	78.39	0.09	0.01	0.01	74.23	0.09	22.69	0		-1.74	-6.67	11.79	65.13	227.63	791.81	525.16	1128.49	878.69	866.85	581.21	1090.67	622.67
6.74	0	0.27	1.18	0.02	0.3	0.03	0.11	0.16	4	0.04	97.64	61.45	-2.5	95.75	3.84	21.66	0.01	0.07	4	0	0.06	0	13.73	0.04	1.83	0	0.61	77.48	0.07	0.01	0.01	73.91	0.09	22.32	0		-1.55	-6.43	12.06	65.03	227.09	791.35	525.18	1129.14	880.3	867.76	580.66	1090.75	623.59
6.773	0	0.26	1.4	0.02	0.27	0.03	0.12	0.14	3.74	0.04	97.21	47.12	-1.41	95.63	3.48	19.2	0.01	0.06	3.74	0	0.07	0	13.29	0.04	1.75	0	0.56	72.7	0.06	0	0.01	82.07	0.1	23.33	0		-0.08	-6.57	12.35	65.33	226.73	791.13	525.73	1129.11	881.05	868.3	582.25	1090.96	625.01
6.806	0	0.21	1.62	0.02	0.28	0.03	0.11	0.15	3.72	0.04	96.75	26.53	0	95.75	3.5	20.26	0.01	0.07	3.72	0.01	0.07	0	14.69	0.04	1.84	0	0.5	60.4	0.07	0	0.01	81.1	0.1	25.04	0		-0.46	-6.42	12.3	65.27	226.99	791.81	526.16	1129.29	880.72	868.52	582.5	1091.46	625.2
6.84	0	0.19	0.95	0.02	0.27	0.03	0.11	0.14	4.25	0.05	98.09	12.24	0	95.68	2.64	19.55	0.01	0.07	4.25	0.01	0.08	0	15.29	0.05	1.52	0	0.47	49.28	0.08	0	0.01	70.85	0.12	19.82	0		0.13	-6.52	12.6	65.24	227.84	790.86	525.4	1130.83	882.55	869.06	582.32	1092.72	625.74
6.873	0	0.19	1.32	0.02	0.27	0.03	0.11	0.14	4.09	0.04	97.36	14.78	0	96.54	2.75	19.36	0.01	0.07	4.09	0.01	0.06	0	18.35	0.04	1.49	0	0.45	52.17	0.09	0.01	0.01	85.49	0.13	22.86	0		0.16	-5.36	12.62	65.18	226.81	791.07	526.6	1129.39	882.48	868.98	582.64	1091.42	626.93
6.906	0	0.18	1.31	0.02	0.25	0.03	0.11	0.13	4.35	0.03	97.39	8.28	0	95.72	2.49	17.26	0.01	0.06	4.35	0.01	0.05	0	16.98	0.03	1.16	0.01	0.37	46.15	0.13	0.01	0.01	83.23	0.14	22.28	0		0.05	-6.46	12.33	65.03	225.99	792.14	526.98	1130.33	883.08	869.72	583.16	1091.55	626.34
6.94	0	0.19	0.95	0.02	0.26	0.03	0.11	0.13	4.46	0.03	98.1	12.81	0	95.6	2.42	18.65	0.02	0.06	4.46	0.01	0.04	0	17.32	0.03	1.04	0.01	0.29	50.82	0.18	0.01	0.01	81.3	0.15	19.55	0		-1.61	-6.6	12.38	64.53	224.15	791.69	527.08	1129.34	882.29	869.84	582.27	1089.81	625.35
6.973	0	0.19	0.73	0.02	0.25	0.03	0.11	0.13	4.2	0.02	98.55	10.52	0	96.54	2.26	18.05	0.02	0.05	4.2	0.01	0.05	0	16.82	0.02	0.85	0.01	0.24	48.65	0.21	0.01	0.01	78.24	0.15	16.89	0		-2.38	-5.35	12.47	64.24	227.25	791.98	525.67	1132.29	882.45	870.29	582.07	1093.53	624.57
7.006	0	0.19	0.62	0.02	0.24	0.03	0.11	0.12	3.74	0.02	98.77	10.09	0	96.14	2.46	16.98	0.02	0.05	3.74	0.01	0.06	0	15.67	0.02	0.81	0.01	0.23	49.13	0.26	0.01	0.01	60.17	0.16	15.1	0		-2.3	-5.92	12.86	64.19	227.82	791.83	525.84	1132.05	881.86	870.66	581.75	1094.21	625.67
7.04	0	0.28	0.68	0.02	0.22	0.03	0.12	0.11	4.24	0.02	98.64	29.68	0	95.67	2.59	13.65	0.02	0.04	4.24	0.02	0.08	0	18.97	0.01	0.85	0.02	0.26	68.95	0.33	0.01	0.02	55.97	0.17	15.26	0		-3.49	-6.53	12.8	63.71	230.36	790.64	524.7	1132.98	881.38	869.24	581.9	1095.69	624.16
7.073	0	0.28	0.56	0.02	0.21	0.03	0.12	0.1	4	0.02	98.88	29.02	-0.08	95.28	2.29	12.7	0.02	0.03	4	0.02	0.13	0	18.22	0.01	1.01	0.02	0.22	69.5	0.35	0.01	0.02	65.6	0.16	13.21	0		-2.68	-6.97	13.4	63.97	229.23	790.13	524.96	1132.32	881.91	870.49	580.69	1095.16	626.17
7.107	0	0.31	0.5	0.02	0.21	0.03	0.12	0.1	4.72	0.03	99.01	37.88	-0.87	95.61	2.28	12.72	0.03	0.03	4.72	0.02	0.14	0	18.83	0.01	1.02	0.02	0.17	74.46	0.51	0.01	0.02	81	0.18	12.04	0		-3.31	-6.6	13.18	63.81	230.65	790.93	524.84	1133.43	881.92	870.42	580.45	1096.58	625.79
7.14	0	0.29	0.36	0.02	0.21	0.03	0.12	0.1	4.92	0.03	99.29	31.31	0	95.74	2.29	12.82	0.03	0.03	4.92	0.02	0.12	0	17.93	0.01	1.05	0.02	0.14	70.74	0.65	0.01	0.02	82.54	0.18	8.96	0		-3.06	-6.44	12.99	63.84	230.72	790.98	525.08	1133.22	882.31	869.96	580.74	1096.23	625.83
7.173	0	0.26	0.45	0.02	0.22	0.03	0.12	0.11	4.91	0.03	99.1	23.95	0	95.63	2.36	13.8	0.03	0.03	4.91	0.02	0.11	0	23.29	0.01	1.34	0.02	0.17	65.15	0.74	0.01	0.02	80.6	0.19	11.38	0		-2.06	-6.57	13.68	64.07	229.9	789.03	524.69	1133.35	883.89	870.74	580.99	1095.96	627.16
7.207	0	0.29	0.44	0.03	0.23	0.04	0.12	0.12	6.8	0.05	99.12	36.24	0	96.21	2.67	15	0.03	0.02	6.8	0.03	0.08	0.01	24.06	0.01	1.87	0.05	0.16	71.3	1.39	0.01	0.02	94.47	0.21	11.46	0		-0.98	-5.83	13.38	64.26	229.38	788.1	523.39	1134.16	885.89	870.26	580.68	1095.14	625.91
7.24	0	0.33	0.69	0.03	0.25	0.04	0.13	0.12	7.41	0.06	98.62	59.42	-1.95	94.95	3.37	15.94	0.03	0.02	7.41	0.03	0.08	0.01	29.33	0.01	2.64	0.06	0.23	82.14	1.74	0.02	0.02	67.23	0.22	15.92	0		-0.01	-7.33	14.18	64.44	227.93	788.19	524.15	1132.64	884.62	871.87	580.04	1094.63	628.31
7.273	0	0.35	1.4	0.03	0.3	0.04	0.12	0.16	7.54	0.08	97.21	79.65	-3.78	94.75	3.96	20.89	0.03	0.02	7.54	0.04	0.08	0	33.11	0	3.07	0.08	0.29	89.43	2.47	0.02	0.02	87.66	0.23	23.82	0		0.24	-7.53	13.28	64.57	226.9	788.81	524.82	1132.46	886.31	870.73	580.7	1092.82	627.16
7.307	0	0.32	1.15	0.03	0.39	0.04	0.11	0.21	6.96	0.09	97.69	86.63	-4.16	93.97	4.55	27.16	0.03	0.02	6.96	0.04	0.06	0	27.64	0	3.03	0.09	0.28	89.43	3.44	0.03	0.02	80.08	0.23	23.49	0		0.3	-8.27	13.74	64.65	227.19	788.59	525.19	1130.43	883.89	870.51	579.95	1092.47	628.41
7.34	0	0.32	2.1	0.03	0.43	0.03	0.11	0.23	5.65	0.11	95.8	90.97	-5.68	92.85	5.21	29.35	0.02	0.02	5.65	0.03	0.05	0	31.78	0	3.05	0.11	0.39	92.73	3.58	0.03	0.02	72.98	0.22	29.72	0		1.63	-9.18	13.43	64.8	225.21	790	525.33	1130.54	883.58	871.36	581.14	1091.74	627.54
7.374	0	0.32	4.91	0.03	0.47	0.03	0.11	0.25	5.19	0.17	90.19	92.11	-6.15	94.63	5.72	30.89	0.02	0.02	5.19	0.03	0.05	0	32.41	0	3.29	0.17	0.54	93.02	4.47	0.04	0.02	67.98	0.2	38.33	0		0.34	-7.65	13.89	64.78	224.05	789.04	524.9	1130.12	882.63	871.92	580.93	1091.18	627.02
7.407	0	0.3	8.36	0.03	0.53	0.03	0.11	0.29	5.19	0.2	83.29	93.06	-6.2	94.86	6.49	33.39	0.02	0.02	5.19	0.02	0.05	0	28.99	0	3.43	0.2	0.62	92.26	5.36	0.05	0.02	74.54	0.19	44.27	0		0.37	-7.43	14.43	64.79	222.52	787.46	524.03	1129.81	882.73	872.59	580.42	1090.21	626.82
7.44	0	0.31	5.43	0.03	0.54	0.03	0.11	0.29	5.23	0.23	89.13	93.66	-6.71	94.5	6.79	32.96	0.02	0.02	5.23	0.02	0.06	0	24.89	0	3.81	0.23	0.59	93.87	5.86	0.05	0.02	60.02	0.18	39.82	0		0.77	-7.78	13.8	64.79	224.02	788.6	525.68	1129.02	883.43	871.08	580.94	1090.09	628.06
7.474	0	0.31	5.31	0.03	0.57	0.03	0.11	0.3	5.2	0.33	89.38	93.9	-6.43	93.49	6.58	34.24	0.02	0.02	5.2	0.02	0.07	0.01	23.46	0	3.39	0.33	0.6	93.13	7.22	0.07	0.02	73.24	0.17	39.88	0		1.41	-8.67	14.05	64.98	223.57	787.47	524.48	1128.62	882.37	870.88	581.08	1089.67	627.07
7.507	0	0.32	3.69	0.03	0.59	0.03	0.1	0.31	4.87	0.36	92.63	94.17	-6	94.56	5.41	35.66	0.02	0.02	4.87	0.02	0.06	0.01	19.28	0	2.85	0.36	0.48	92.3	8.54	0.09	0.02	79.15	0.17	36.62	0		1.19	-7.73	14.02	65.07	225.36	786.54	524.25	1127.82	881.83	869.23	580.92	1089.78	627.2
7.54	0	0.31	1.52	0.03	0.6	0.03	0.09	0.31	4.29	0.4	96.96	93.15	-5.44	93.92	4.74	36.25	0.02	0.02	4.29	0.01	0.07	0.01	16.07	0	2.66	0.4	0.38	89.56	9.22	0.1	0.02	90.14	0.17	28.21	0		0.2	-8.32	13.94	64.79	226.54	784.95	523.32	1127.97	882.51	867.94	579.52	1089.59	626.29
7.574	0	0.31	1.7	0.04	0.69	0.03	0.09	0.33	5.35	0.64	96.59	93.25	-4.26	93.85	4.18	38.89	0.02	0.02	5.35	0.01	0.07	0.01	20.96	0	2.71	0.64	0.36	87.12	12.81	0.14	0.02	79	0.18	29.93	0		2.25	-8.37	13.19	65.17	222.63	787.91	524.86	1127.7	883.62	869.42	580.99	1087.4	626.25
7.607	0	0.25	0.78	0.04	0.79	0.03	0.08	0.4	5.46	0.57	98.42	89.23	-1.61	95.66	3.85	43.35	0.02	0.02	5.46	0.02	0.09	0.01	14.84	0	2.52	0.57	0.28	76.3	13.08	0.14	0.02	91.76	0.19	23.54	0		-1.05	-6.54	12.45	64.72	227.96	788.07	523.7	1130.05	882.84	866.88	580.81	1090.82	623.43
7.64	0	0.22	0.63	0.04	0.88	0.04	0.08	0.44	7.05	0.64	98.25	85.56	0	95.28	4.21	45.6	0.02	0.02	7.05	0.02	0.11	0.01	14.4	0	2.41	0.64	0.28	69.87	14.15	0.17	0.02	85.9	0.22	22.07	0		-0.74	-6.98	13.6	64.68	227.15	787.19	523.82	1129.76	882.01	868.89	580.9	1091.6	625.55
7.674	0	0.21	0.47	0.04	0.97	0.04	0.08	0.48	8.79	0.77	98.05	80.17	0	95.03	4.04	47.51	0.02	0.02	8.79	0.03	0.13	0.01	10.89	0	2.17	0.77	0.24	63.21	16.59	0.2	0.02	92.01	0.23	19.66	0		-0.05	-7.24	12.96	64.84	230.3	788.33	524.3	1131.16	883.62	867.71	581.31	1093.6	626.18
7.707	0	0.18	0.33	0.04	1.02	0.04	0.08	0.51	7.47	0.65	97.96	70.83	0	95.36	4.5	48.63	0.02	0.02	7.47	0.04	0.14	0	8.93	0	1.75	0.65	0.23	55.74	16.33	0.21	0.02	95.63	0.25	16.63	0		0.88	-6.88	12.97	65.01	231.05	787.53	523.53	1132.94	885.87	867.83	582.09	1094.65	626.11
7.741	0	0.19	0.29	0.04	0.97	0.04	0.07	0.52	6.67	0.54	98.06	83.61	0	93.65	4.31	49.24	0.02	0.02	6.67	0.04	0.11	0	8.47	0	1.93	0.54	0.23	64.37	12.92	0.18	0.02	92.76	0.22	15.72	0		1.03	-8.54	13.55	64.92	230	787.83	524.23	1131.51	883.89	868.95	581.7	1094.34	627.53
7.774	0	0.2	0.24	0.03	0.83	0.04	0.08	0.44	6.41	0.45	98.35	79.19	0	94.99	4.7	44.83	0.02	0.02	6.41	0.05	0.12	0	7.75	0	1.92	0.45	0.2	65.13	11.66	0.17	0.02	91.35	0.23	12.8	0		0.45	-7.28	12.86	64.81	231.01	788.06	523.9	1133.85	886.74	868.37	582.19	1095.16	626.16
7.807	0	0.19	0.19	0.03	0.84	0.03	0.08	0.45	5.74	0.38	98.32	82.02	0	95.13	4.34	46	0.02	0.03	5.74	0.06	0.12	0	5.61	0	2.2	0.38	0.16	66.22	11.07	0.17	0.02	91.42	0.23	10.66	0		0.89	-7.14	12.51	64.95	232.6	788.88	524.28	1133.14	885.74	867.11	582.44	1095.53	626.36
7.841	0	0.19	0.16	0.03	0.79	0.03	0.08	0.42	5.57	0.32	98.43	75.8	0	94.63	4.08	44.46	0.02	0.02	5.57	0.07	0.12	0	3.4	0	2.25	0.32	0.13	63.09	10.92	0.16	0.02	91.62	0.26	9.16	0		1.53	-7.65	12.72	64.92	230.6	789.91	525.78	1133.21	886.73	868.96	583.43	1095.19	628.09
7.874	0	0.17	0.25	0.03	0.76	0.04	0.09	0.4	6.22	0.33	98.49	60.13	0	95.65	4.92	42.44	0.02	0.03	6.22	0.06	0.13	0	5.05	0	2.29	0.33	0.16	56.01	11.04	0.17	0.02	88.29	0.28	12.57	0		0.83	-6.54	13.52	64.72	227.58	790.22	526.45	1132.34	886.2	871.66	581.72	1094.1	629.8
7.907	0	0.17	0.23	0.03	0.81	0.04	0.09	0.44	7.78	0.34	98.37	61.81	0	96.43	5.31	44.18	0.01	0.03	7.78	0.06	0.14	0	4.79	0	2.37	0.34	0.16	55.15	11.21	0.19	0.02	87.05	0.34	12.1	0		0.06	-5.52	13.98	64.62	225.21	789.28	526.02	1132.39	886	872.89	582.28	1093.2	629.02
7.941	0	0.19	0.29	0.03	0.8	0.04	0.09	0.44	9.72	0.31	98.4	78.71	0	96.58	5.91	43.51	0.02	0.03	9.72	0.06	0.16	0.01	8.12	0	2.82	0.31	0.2	66.1	10.56	0.2	0.02	72.15	0.43	14.25	0		-0.97	-5.3	13.82	64.32	224.35	789.74	527.24	1131.04	885.31	872.5	582.41	1091.92	629.22
7.974	0	0.21	0.32	0.03	0.89	0.05	0.09	0.5	12.85	0.38	98.22	88.85	0	95.8	6.41	46.18	0.02	0.03	12.85	0.06	0.24	0.01	12.37	0	3.27	0.38	0.2	72.98	10.9	0.21	0.02	80.12	0.47	15.9	0		0.36	-6.37	13.83	64.66	227.33	788.07	526.01	1131.49	885.66	870.63	583.14	1093.28	629.06
8.007	0	0.19	0.3	0.03	0.99	0.06	0.1	0.57	14.08	0.38	98.01	88.82	0	96.47	7.77	48.15	0.02	0.04	14.08	0.08	0.25	0.01	13.06	0	2.83	0.38	0.19	70.97	10.98	0.23	0.02	73.95	0.54	15.79	0		-1.23	-5.46	13.59	64.3	226.52	788.37	526.72	1129.54	884.25	869.76	581.88	1091.4	628.66
8.041	0	0.15	0.25	0.03	1.14	0.05	0.08	0.71	10.16	0.35	97.71	88.77	0	96.45	7.43	53.67	0.01	0.05	10.16	0.07	0.2	0.01	10.8	0	3.04	0.35	0.17	65.39	9.46	0.22	0.02	50.19	0.57	15.32	0		-0.38	-5.49	13.44	64.42	227.88	787.26	525.55	1129.6	883.58	868.16	583.42	1091.8	627.23
8.074	0	0.15	0.38	0.03	1.17	0.04	0.09	0.73	9.47	0.42	97.66	88.51	0	96.72	9.2	52.67	0.01	0.04	9.47	0.07	0.19	0.01	15.23	0	3.11	0.42	0.24	66.07	9.27	0.22	0.03	78.29	0.56	19.15	0		-0.15	-5.09	14.26	64.61	227.55	784.82	525.05	1128.41	884.27	868.27	581.59	1090.82	629.03
8.108	0	0.17	0.38	0.03	1.2	0.04	0.09	0.77	6.39	0.47	97.6	94.2	-1.85	95.01	9.6	53.37	0.01	0.05	6.39	0.06	0.16	0.01	19.41	0	3.07	0.47	0.29	74.65	8.52	0.23	0.03	46.89	0.57	19.39	0		-0.84	-7.26	13.78	64.41	224.02	785.01	525.37	1126.52	882.9	867.79	581.85	1087.32	626.54
8.141	0	0.18	0.29	0.03	1.1	0.04	0.09	0.68	5.84	0.47	97.8	92.96	-1.66	95.61	8.28	51.83	0.01	0.04	5.84	0.06	0.16	0.01	17.82	0	3.29	0.47	0.24	73.62	8.92	0.21	0.03	68.94	0.52	16.51	0		-1.22	-6.59	14.33	64.26	222.09	785.44	525.88	1125.43	881.58	869.38	580.95	1086.52	627.59
8.174	0	0.2	0.25	0.03	0.95	0.04	0.09	0.57	6.5	0.5	98.11	93.43	-2.17	95.93	7.16	48.75	0.01	0.04	6.5	0.06	0.19	0.01	15.31	0.01	3.69	0.5	0.2	77.63	8.36	0.22	0.03	76.67	0.49	14.11	0		-0.84	-6.2	12.85	64.47	226.55	786.89	523.84	1129.02	883.08	867.15	580.84	1089.52	624.14
8.208	0	0.2	0.26	0.03	0.76	0.04	0.09	0.44	5.99	0.7	98.48	86.19	-0.97	96.4	6.03	43.58	0.01	0.04	5.99	0.05	0.17	0.01	10.97	0.01	3.59	0.7	0.21	72.54	7.76	0.2	0.04	51.68	0.47	13.43	0		-2.05	-5.56	14.19	64.27	222.37	785.97	524.39	1125.77	879.69	869.41	579.38	1086.93	625.58
8.241	0	0.22	0.3	0.03	0.63	0.03	0.09	0.34	5.26	0.79	98.75	81	-1.12	95.68	5.05	38.66	0.01	0.04	5.26	0.05	0.2	0.01	8.46	0.01	3.48	0.79	0.21	72.71	7.9	0.22	0.04	68.98	0.46	13.47	0		-0.49	-6.51	13.26	64.53	226.27	784.74	522.53	1128.1	882.26	866.41	580.73	1088.62	623.37
8.274	0	0.23	0.27	0.03	0.65	0.04	0.09	0.34	6.02	0.96	98.71	80.42	-0.37	95.78	4.52	39.04	0.01	0.03	6.02	0.04	0.21	0.01	5.8	0.01	3.11	0.96	0.22	71.87	9.61	0.25	0.04	66.23	0.46	12.59	0		-0.68	-6.39	13.35	64.64	224.64	785.81	523.78	1125.76	880.46	866.79	579.64	1086.9	624.53
8.308	0	0.21	0.25	0.03	0.7	0.03	0.08	0.37	5.21	1.42	98.6	77.75	0	96.35	4.39	41.35	0.01	0.03	5.21	0.04	0.17	0.01	4.96	0.01	2.44	1.42	0.25	67.55	10.12	0.25	0.04	86.35	0.45	12.48	0		-0.61	-5.64	12.21	64.62	225.15	787.88	523.51	1128.31	881.94	866.56	581	1087.92	622.1
8.341	0	0.21	0.21	0.03	0.64	0.03	0.08	0.34	5.6	1.41	98.71	74.63	0	96.57	3.54	39.72	0.01	0.03	5.6	0.05	0.23	0.01	3.93	0.01	2.35	1.41	0.22	67.05	10.09	0.27	0.04	84.12	0.48	10.42	0		-0.54	-5.31	13.33	64.69	230.86	785.66	522.31	1129.16	881.86	865.92	578.96	1092.1	625.21
8.375	0	0.2	0.21	0.03	0.58	0.04	0.09	0.3	6.03	1.57	98.83	55.48	0	95.64	3.51	36.93	0.01	0.03	6.03	0.05	0.17	0.01	2.57	0.01	2.81	1.57	0.21	59.15	9.83	0.25	0.05	88.64	0.46	9.76	0		1.18	-6.56	13.34	65.09	225.31	785.96	522.53	1127.66	881.71	867.48	579.94	1088.39	624.27
8.408	0	0.2	0.19	0.03	0.63	0.03	0.09	0.33	5.39	1.63	98.74	63.71	0	96.94	3.9	38.86	0.01	0.03	5.39	0.05	0.18	0.01	2.34	0.01	2.73	1.63	0.21	61.48	9.52	0.24	0.05	92.31	0.41	9.51	0		-0.18	-4.73	12.23	64.88	229.33	789.1	523.18	1131.53	883.42	867.16	580.95	1092.52	623.46
8.441	0	0.2	0.2	0.03	0.68	0.04	0.09	0.36	7.66	1.8	98.65	68.78	0	97.07	4.51	40.06	0.01	0.03	7.66	0.06	0.19	0.01	2.34	0.01	2.29	1.8	0.2	63.1	10.22	0.23	0.05	84.73	0.42	10.13	0		-1.01	-4.49	13.85	64.67	223.44	788.94	524.85	1128.37	880.78	871.15	579.99	1089.73	626.38
8.475	0	0.18	0.17	0.03	0.77	0.04	0.08	0.43	6.61	1.5	98.45	74	0	96.54	4.93	44.43	0.01	0.03	6.61	0.07	0.16	0.01	2.65	0.01	2.22	1.5	0.16	61.93	8.92	0.18	0.05	89.24	0.38	9.75	0		-1.06	-5.35	11.88	64.71	228.51	790.36	524.26	1131.5	883.46	867.45	581.1	1092.03	623.26
8.508	0	0.16	0.15	0.03	0.83	0.04	0.08	0.47	6.84	1.26	98.35	71.48	0	97.31	4.47	46.68	0.01	0.03	6.84	0.06	0.12	0.01	2.46	0.01	1.79	1.26	0.17	58.09	9.25	0.16	0.04	89.36	0.36	8.84	0		-0.79	-4.05	14.39	64.94	227.59	788.49	523.89	1129.67	879.74	870.98	579.81	1093.49	627.67
8.541	0	0.13	0.12	0.03	0.87	0.04	0.08	0.5	6.82	1.36	98.26	51.02	0	96.5	4.46	48.16	0.01	0.03	6.82	0.06	0.11	0.01	1.98	0.01	1.92	1.36	0.12	45.68	9.27	0.17	0.04	91.35	0.34	7.19	0		-0.85	-5.41	12.17	64.8	231.45	789.33	524.35	1130.94	883.39	866.12	580.6	1093.28	624.99
8.575	0	0.12	0.12	0.03	0.88	0.04	0.08	0.5	6.02	1.13	98.24	40.26	0	97.11	4.78	48.1	0.01	0.03	6.02	0.07	0.12	0.01	2.71	0.01	2.42	1.13	0.11	40.33	9.43	0.18	0.04	92.68	0.37	7.16	0		-0.32	-4.42	13.77	64.98	228.76	788.12	524.18	1130.26	881.63	869.32	581.43	1093.48	627.06
8.608	0	0.11	0.12	0.03	0.93	0.04	0.08	0.54	7.23	1.11	98.13	33.75	0	96.18	4.88	49.91	0.01	0.03	7.23	0.07	0.12	0.01	2.94	0.01	2.06	1.11	0.09	35.03	9.36	0.18	0.04	84.52	0.38	7.5	0		-0.36	-5.86	13.43	64.9	227.64	789.26	525.49	1129.73	882.14	869.5	581.47	1092.44	627.45
8.641	0	0.1	0.11	0.03	1.14	0.04	0.07	0.69	7.89	1.14	97.72	41.44	0	96.94	5.45	54.94	0.01	0.03	7.89	0.08	0.15	0.01	4.68	0.01	1.68	1.14	0.07	34.1	10.18	0.2	0.04	80.11	0.42	7.88	0		-1.24	-4.72	13.39	64.67	229.92	788.45	525	1130.69	882.79	868.54	581.41	1093.84	627.27
8.675	0	0.12	0.12	0.03	1.11	0.04	0.07	0.65	9.71	0.99	97.79	64.61	0	96.19	5.35	53.81	0.01	0.03	9.71	0.07	0.13	0.01	5.3	0	1.53	0.99	0.09	47.02	10.9	0.2	0.03	79.44	0.5	8.8	0		-0.91	-5.86	14.27	64.73	226.23	788.29	525.11	1128.9	881.04	870.88	579.99	1091.89	628.29
8.708	0	0.17	0.16	0.03	0.98	0.05	0.08	0.57	10.15	0.97	98.04	87.16	0	94.89	4.98	50.96	0.01	0.03	10.15	0.07	0.12	0.01	7.93	0	1.71	0.97	0.1	66.21	10.18	0.21	0.03	78.54	0.5	10.42	0		-1.31	-7.39	13.45	64.52	227.94	787.83	524.7	1129.98	882.57	868.81	580.65	1092.13	626.35
8.742	0	0.25	0.18	0.03	0.83	0.04	0.08	0.45	7.76	0.84	98.35	94.86	-1.95	95.72	4.7	45.64	0.01	0.03	7.76	0.06	0.13	0.01	7.8	0	1.6	0.84	0.11	83.98	10.82	0.18	0.03	66.95	0.5	10.34	0		-3.2	-6.46	13.76	64.06	226.94	788.27	525.5	1128.8	880.64	869.47	579.98	1091.56	626.66
8.775	0	0.24	0.2	0.03	0.82	0.04	0.08	0.47	7.63	0.74	98.36	95.35	-2.42	95.22	5.2	45.85	0.01	0.02	7.63	0.06	0.13	0.01	9.24	0	1.93	0.74	0.1	85.08	9.4	0.18	0.03	78.91	0.54	11.73	0		-1.11	-7.04	13.54	64.58	228.13	787.46	524.68	1129.79	882.74	868.64	580.65	1092.07	626.71
8.808	0	0.25	0.28	0.03	0.77	0.04	0.08	0.42	7.19	0.72	98.46	93.8	-2.18	95.4	4.96	43.78	0.01	0.02	7.19	0.06	0.14	0.01	13.46	0	1.91	0.72	0.15	83.36	9.95	0.17	0.03	74.55	0.53	14.31	0		-1.56	-6.84	13.74	64.49	228.95	787.97	525.27	1129.38	881.96	868.87	579.96	1092.74	627.94
8.842	0	0.23	0.36	0.03	0.74	0.04	0.08	0.4	6.67	0.67	98.51	89.51	-0.97	96.01	4.84	42.79	0.01	0.02	6.67	0.05	0.14	0.02	15.79	0	1.88	0.67	0.21	77.23	10.16	0.15	0.03	90.16	0.54	16.37	0		-0.56	-6.09	13.72	64.73	229.5	786.93	525.15	1129.06	882.9	867.88	580.89	1092.42	628.36
8.875	0	0.18	0.32	0.03	0.87	0.04	0.08	0.47	7.06	0.65	98.26	76.44	0	95.8	5.22	46.26	0.01	0.02	7.06	0.05	0.13	0.02	16.35	0	1.75	0.65	0.24	61.71	11.42	0.14	0.03	88.9	0.55	16.07	0		-1.33	-6.36	13.71	64.58	229.16	786.63	525.49	1128.4	882.72	867.56	580.47	1091.68	628.33
8.908	0	0.15	0.33	0.03	0.84	0.04	0.08	0.45	7.95	0.66	98.33	55.62	0	95.87	4.9	45.54	0.01	0.02	7.95	0.05	0.16	0.03	16.46	0	1.75	0.66	0.29	50.6	11.26	0.15	0.03	81.55	0.56	16.14	0		-0.71	-6.27	13.45	64.7	229	786.87	525.5	1129.03	883.57	867.45	581.62	1091.74	627.85
8.942	0	0.14	0.27	0.03	0.88	0.04	0.08	0.48	8.2	0.54	98.24	53.63	0	95.7	5.04	46.96	0.01	0.01	8.2	0.05	0.2	0.03	16.56	0	1.71	0.54	0.25	48.19	11.42	0.15	0.04	89.01	0.58	14.5	0		-2	-6.48	13.56	64.31	228.06	787.17	525.89	1128.44	882.77	867.98	580.53	1091.1	627.8
8.975	0	0.13	0.23	0.03	1.02	0.04	0.07	0.58	8.57	0.56	97.97	62.68	0	95.35	5.12	51.08	0.01	0.02	8.57	0.05	0.17	0.02	14.38	0	1.49	0.56	0.27	48.7	11.59	0.14	0.04	88.82	0.59	14.16	0		-1.88	-6.89	13.99	64.29	226.94	787.06	525.26	1128.9	882.13	869.39	580.41	1091.38	627.54
9.008	0	0.14	0.19	0.04	1.37	0.04	0.07	0.8	8.41	0.53	97.27	87.3	0	95.83	5.32	58.71	0.01	0.02	8.41	0.05	0.16	0.02	15.81	0	1.46	0.53	0.29	58.61	13.49	0.13	0.03	68.25	0.59	14.15	0		-1.11	-6.32	14.21	64.49	227.12	786.58	525.31	1128.24	882.1	869.2	580.5	1091.19	628.52
9.042	0	0.14	0.17	0.04	1.45	0.04	0.06	0.85	6.74	0.43	97.09	87.78	0	94.64	5.02	60.57	0.01	0.02	6.74	0.04	0.14	0.02	13.21	0	1.39	0.43	0.32	57.3	14.07	0.12	0.03	78.77	0.62	13.48	0		-1.32	-7.64	13.95	64.3	226.86	786.01	525.47	1127.02	881.95	867.97	579.97	1089.69	628
9.075	0	0.15	0.2	0.04	1.35	0.04	0.07	0.78	7.64	0.4	97.29	87.4	0	95.15	5.23	58.28	0.01	0.02	7.64	0.06	0.15	0.01	17.08	0	1.22	0.4	0.26	59.16	14.04	0.13	0.04	66.09	0.65	14.41	0		-1.56	-7.11	13.21	64.33	227.4	787.25	525.94	1128.56	883.22	867.55	581.76	1090.44	626.81
9.109	0	0.15	0.24	0.04	1.42	0.04	0.07	0.78	7.57	0.43	97.16	86.13	0	96.55	5.88	57.77	0.01	0.02	7.57	0.06	0.16	0.01	16.41	0	1.14	0.43	0.22	58.29	16.27	0.11	0.04	88.02	0.66	16.32	0		-2.45	-5.34	14.13	64.24	228.38	786.07	524.77	1128.58	881.34	868.35	580.63	1091.89	627.39
9.142	0	0.15	0.32	0.04	1.4	0.04	0.07	0.78	7.45	0.37	97.2	86.87	0	96.01	5.92	57.52	0.01	0.02	7.45	0.06	0.15	0.01	15.77	0	1.31	0.37	0.24	59.33	15.8	0.08	0.04	90.01	0.63	18.76	0		-1.24	-6.1	14.05	64.49	229.1	785.77	524.72	1128.31	881.97	867.68	580.57	1091.81	628.01
9.175	0	0.16	0.34	0.04	1.43	0.04	0.07	0.8	9.76	0.41	97.14	91.08	0	95.81	5.86	58.48	0.01	0.02	9.76	0.06	0.13	0.01	17.26	0	1.42	0.41	0.23	63.76	15.49	0.09	0.04	93.75	0.65	19.7	0		-1.99	-6.35	13.38	64.33	229.43	786.66	525.02	1129.13	883.02	867.1	580.49	1091.79	626.89
9.209	0	0.17	0.35	0.04	1.58	0.04	0.07	0.85	8.46	0.46	96.84	91.42	0	95.35	5.78	59.93	0.01	0.02	8.46	0.06	0.15	0.01	18.49	0	1.65	0.46	0.2	62.84	18.21	0.08	0.04	90.2	0.58	20.09	0		-2.05	-6.9	13.9	64.29	227.84	785.69	525.64	1127.53	882.51	867.51	580.46	1090.33	628.02
9.242	0	0.15	0.31	0.04	1.52	0.04	0.07	0.82	9.71	0.52	96.96	83.47	0	94.16	5.95	58.77	0.01	0.02	9.71	0.09	0.22	0.01	15.93	0	1.58	0.52	0.15	54.72	17.89	0.09	0.04	86.32	0.61	18.8	0		-1.94	-8.09	13.02	64.11	229.18	785.53	524.1	1130.37	885.04	866.46	580.73	1091.31	625.09
9.275	0	0.14	0.31	0.04	1.43	0.05	0.08	0.76	11.01	0.51	97.14	72.94	0	95.43	6.57	56.31	0.01	0.02	11.01	0.12	0.35	0.01	14.89	0	1.94	0.51	0.12	49.37	17.98	0.11	0.04	83.28	0.62	18.19	0		-1.77	-6.8	14.31	64.39	228.25	784.98	524.61	1128.3	882.57	868.2	579.74	1091.25	628.16
9.309	0	0.17	0.34	0.04	1.03	0.05	0.09	0.51	11.76	0.49	97.94	62.7	0	94.39	6.52	46.77	0.01	0.02	11.76	0.17	0.36	0.02	16.65	0.01	2.25	0.49	0.13	53.03	17.57	0.11	0.04	78.11	0.68	16.95	0		-2.51	-7.89	13.46	64.09	226.29	785.01	524.07	1128.82	883.14	867.36	580.96	1089.43	624.48
9.342	0	0.2	0.39	0.04	0.81	0.06	0.1	0.39	14.69	0.43	98.38	59.64	0	95.09	5.81	41.09	0.01	0.01	14.69	0.15	0.33	0.01	13.62	0.01	2.96	0.43	0.16	57.1	16.09	0.11	0.04	89.45	0.72	16.88	0		-1.97	-7.18	13.53	64.2	226.96	784.15	522.9	1129.44	883.37	867.01	581.11	1089.92	623.77
9.376	0	0.25	0.31	0.04	0.55	0.06	0.11	0.25	14.9	0.41	98.9	52.76	0	95.78	5.05	31.34	0.01	0.01	14.9	0.2	0.29	0.01	16.41	0.01	3.48	0.41	0.14	63.37	14.05	0.13	0.04	84.68	0.75	12.35	0		-1.71	-6.39	12.75	64.35	228.91	787.44	522.68	1132.45	885.01	868.07	579.01	1092.59	623.67
9.409	0	0.3	0.44	0.04	0.41	0.06	0.13	0.18	15.27	0.4	99.12	45.37	0	95.66	4.71	23.78	0.01	0.01	15.27	0.24	0.34	0.01	22.21	0.01	4.56	0.4	0.14	67.24	12.96	0.13	0.03	85.84	0.79	13.99	0		-1.91	-6.54	14.36	64.45	232.13	786.15	522.62	1132.02	882.39	869.22	578.29	1096.08	627.52
9.442	0	0.25	0.37	0.04	0.4	0.06	0.13	0.18	13.91	0.44	99.19	21.31	0	96.25	5.31	22.46	0.01	0.01	13.91	0.28	0.43	0.01	18.64	0.01	4.12	0.44	0.14	54.62	13.06	0.14	0.03	86.46	0.79	12.08	0		-2.41	-5.78	13.69	64.26	233.9	787.07	522.68	1133.13	882.56	868.05	579.65	1097.28	626.17
9.476	0	0.26	0.51	0.04	0.33	0.06	0.14	0.15	13.47	0.33	98.97	20.39	0	96.01	5.03	18.79	0.02	0.01	13.47	0.29	0.43	0.02	19.95	0.01	4.11	0.33	0.16	57.59	10.4	0.16	0.03	88.45	0.86	14.29	1		-0.75	-6.1	14.31	64.66	228.85	788.57	523.62	1131.89	882.13	871.59	578.91	1095.12	627.97
9.509	0	0.32	0.67	0.04	0.29	0.06	0.15	0.13	14.54	0.34	98.65	29.18	0	96.16	4.82	14.96	0.02	0.01	14.54	0.26	0.34	0.02	23.26	0.01	5.59	0.34	0.22	67.34	9.12	0.17	0.03	91.39	0.9	15.98	0		-2.25	-5.89	13.91	64.24	229.12	787.9	522.6	1133.27	882.66	870.83	579.44	1095.33	625.22
9.542	0	0.34	0.92	0.04	0.24	0.06	0.16	0.11	14.45	0.38	98.16	29.66	0	94.52	4.29	11.36	0.02	0.01	14.45	0.24	0.35	0.01	29.8	0.01	6.77	0.38	0.27	68.14	7.98	0.16	0.03	84.88	0.94	18.13	0		-1.45	-7.76	14.14	64.18	230.42	786.67	521.31	1135.59	885.87	871.53	577.4	1096.79	625.88
9.576	0	0.34	1.77	0.04	0.27	0.06	0.15	0.13	14.86	0.52	96.47	42.07	0	94.8	4.23	15.3	0.02	0.01	14.86	0.22	0.33	0.01	32.67	0.01	7.57	0.52	0.22	74.05	6.69	0.18	0.04	66.6	0.99	25.29	0		-2.76	-7.48	13.86	63.94	232.59	789.95	523.94	1136.23	884.57	872.07	579.2	1099.55	627.64
9.609	0	0.29	2.99	0.04	0.27	0.06	0.16	0.13	13.28	0.65	94.03	24.3	0	95.44	4.91	15.2	0.02	0.01	13.28	0.21	0.41	0.02	35.03	0.01	8.75	0.65	0.18	63.99	6.67	0.18	0.04	83.42	1.02	30.35	0		-1.16	-6.8	14.12	64.27	236.06	792.23	522.33	1139.29	883.54	873.98	577.89	1104.55	628.53
9.642	0	0.23	7.46	0.04	0.3	0.05	0.15	0.15	10.4	0.72	85.08	13.19	0	96.08	5.03	18.06	0.02	0.01	10.4	0.17	0.44	0.01	35.68	0.02	9.42	0.72	0.19	51.82	5.93	0.19	0.03	71.63	1.01	40.09	0		-0.39	-6.01	14.06	64.29	228.19	796.63	523.56	1140.36	883.46	879.63	579	1102.59	627.56
9.676	0	0.17	6.5	0.03	0.29	0.04	0.14	0.15	7.9	0.69	87	3.3	0	96.05	4.94	18.21	0.03	0.01	7.9	0.15	0.4	0.01	28.67	0.02	8.35	0.69	0.16	33.09	4.92	0.2	0.03	70.13	1.02	38.73	0		-1.63	-6.05	14.5	64.08	228.84	798.43	522.51	1141.6	880.39	881.83	576.9	1105.11	627.02
9.709	0	0.15	11.32	0.03	0.27	0.04	0.13	0.13	5.04	0.66	77.36	1.32	0	96.93	3.68	16.1	0.03	0.01	5.04	0.12	0.36	0.01	24.31	0.02	7.34	0.66	0.16	23.55	5.59	0.2	0.03	79.68	0.94	43.9	0		0.37	-4.74	14.93	64.62	221.72	808.17	522.7	1145.17	876.39	892.28	575.11	1107.84	627
9.743	0	0.18	11.35	0.03	0.23	0.03	0.14	0.11	3.83	0.49	77.31	2.56	0	96.56	3.18	13.82	0.02	0.01	3.83	0.08	0.24	0.01	22.54	0.02	8.04	0.49	0.13	34.22	3.46	0.16	0.03	47.25	0.96	43.4	0		-1.49	-5.32	14.15	64.19	225.07	805.76	522.5	1142.46	874.42	886.71	575.74	1106.37	624.79
9.776	0	0.19	12.45	0.03	0.22	0.03	0.14	0.11	3.42	0.42	75.11	3.2	0	97.87	3.29	12.72	0.02	0.01	3.42	0.07	0.24	0.01	20.26	0.02	7.09	0.42	0.11	38.17	3.49	0.15	0.03	57.51	0.89	44.08	0		-2.42	-2.86	14.94	64.13	222.9	812.94	521.69	1146.7	869.43	894.91	573.57	1111.88	624.61
9.809	0	0.25	20.12	0.03	0.23	0.03	0.13	0.11	3.09	0.36	59.76	17.32	0	96.17	3.01	14.22	0.02	0.01	3.09	0.05	0.23	0.01	21.95	0.02	6.21	0.36	0.1	59.66	2.73	0.14	0.03	48.33	0.79	49.75	0		-1.3	-5.88	13.89	64.41	222.52	810.67	522.8	1142.19	870.11	889.65	574.27	1106.61	623.72
9.843	0	0.35	15.89	0.03	0.2	0.03	0.14	0.1	4.26	0.4	68.23	39.2	-2.82	96.09	3.09	10.19	0.02	0.01	4.26	0.04	0.26	0.01	20.78	0.02	6.84	0.4	0.11	77.68	2	0.14	0.03	15.54	0.68	46.01	0		-0.51	-5.99	14.73	64.37	221.46	808.72	519.6	1145.07	871.31	891.99	573.29	1107.99	622.17
9.876	0	0.27	13.83	0.03	0.21	0.03	0.14	0.1	4.59	0.44	72.35	14.99	0	94.08	3.57	10.59	0.02	0.01	4.59	0.05	0.32	0.01	17.41	0.02	5.38	0.44	0.1	61.15	2.25	0.15	0.03	82.75	0.66	44.55	0		0.83	-8.17	15.03	64.86	225	808.92	518.26	1143.77	867.98	891.02	569.89	1109.58	623.34
9.909	0	0.34	20.65	0.03	0.2	0.04	0.15	0.1	6.77	0.4	58.7	38.41	-1.94	92.98	4.11	10	0.02	0.01	6.77	0.05	0.4	0.01	18.92	0.02	6.66	0.4	0.12	77.46	1.65	0.14	0.03	47.79	0.62	48.94	0		0.66	-9.08	14.27	64.58	222.41	810.17	517.92	1146.94	871.99	892.73	569.78	1109.16	621.04
9.943	0	0.35	33.35	0.03	0.2	0.04	0.16	0.1	7.98	0.32	41.65	39.97	-1.82	95.06	4.23	9.9	0.02	0.01	7.98	0.05	0.4	0.01	23.94	0.03	7.04	0.32	0.16	78.37	1.2	0.14	0.03	63.07	0.53	55.01	0		0.64	-7.21	15.87	64.77	223.07	808.94	517.87	1144.21	867.09	893.57	569.7	1109.95	623.92
9.976	0	0.37	37.07	0.03	0.19	0.04	0.17	0.09	6.79	0.26	37.93	34.29	-2.95	93.9	4.37	7.24	0.02	0.01	6.79	0.04	0.44	0.01	26.79	0.03	9.61	0.26	0.15	78	1.02	0.12	0.03	64.56	0.5	55.9	0		0.53	-8.33	15.92	64.57	222.65	808.01	516.82	1147.3	871.02	894.95	568.89	1110.86	623.25
10.009	0	0.36	28.09	0.03	0.19	0.04	0.17	0.09	5.77	0.29	46.91	34.76	-3.06	96.46	5.04	7.34	0.02	0.01	5.77	0.06	0.47	0.01	22.88	0.03	6.98	0.29	0.16	78.16	1.11	0.11	0.03	67.46	0.47	52.03	0		0.92	-5.48	14.53	64.99	224.44	819.79	518.06	1151.75	866.16	899.71	568.82	1117.69	622.31
10.043	0	0.22	17.37	0.03	0.19	0.03	0.15	0.09	4.1	0.26	65.26	4.61	0	96.72	4.1	8.37	0.01	0.01	3.55	0.06	0.42	0.01	17.86	0.02	4.95	0.26	0.15	47.27	1.12	0.11	0.02	61.06	0.35	46.36	0	12	-1.7	-5.08	14.25	64.48	223.89	818.92	520.03	1146.98	863.18	896.65	568.64	1114.01	622.29
10.076	0	0.17	7.02	0.03	0.19	0.03	0.14	0.09	3.33	0.22	85.96	1.11	0	97.25	4.02	8.26	0.01	0.01	3.33	0.07	0.42	0.01	10.81	0.02	2.75	0.22	0.12	28.84	1.26	0.1	0.02	82.06	0.34	36.69	0	12	-3.62	-4.18	13.49	64.24	226.73	819.15	519.88	1149.47	864.65	895.17	570.03	1116.23	620.42
10.11	0	0.14	5.8	0.02	0.2	0.03	0.14	0.1	2.58	0.14	88.39	0.74	0	95.51	4.23	9.7	0.01	0.01	2.58	0.07	0.28	0.01	8.58	0.01	1.28	0.14	0.13	21.72	1.16	0.09	0.01	85.65	0.27	35.07	0	12	0.95	-6.72	13.52	65.14	224.75	819.53	521.17	1149.61	867.6	896.64	571.01	1114.86	624.78
10.143	0	0.16	4.22	0.02	0.2	0.03	0.13	0.1	2.63	0.1	91.56	1.11	0	96.09	3.78	9.91	0.02	0.01	2.63	0.06	0.26	0.01	9.97	0.01	1.07	0.1	0.14	27.26	1.18	0.09	0.01	86.08	0.27	31.95	0	12	-1.15	-5.99	14.05	64.44	226.82	816.78	523.28	1148.98	871.27	895.07	572.58	1115.35	626.67
10.176	0	0.16	1.88	0.02	0.21	0.03	0.13	0.1	3.17	0.1	96.24	1.51	0	96.21	3.29	10.79	0.02	0.02	3.17	0.06	0.3	0	6.85	0.01	0.58	0.1	0.12	30.51	1.34	0.09	0.01	92.68	0.27	24.34	0	12	-2.8	-5.83	13.4	64.05	226.17	816.04	524.17	1150.09	873.92	894.2	573.82	1114.21	626.25
10.21	0	0.17	0.87	0.02	0.22	0.03	0.12	0.11	2.91	0.08	98.25	2.54	0	96.73	3.27	12.31	0.02	0.02	2.91	0.05	0.28	0	4.56	0.01	0.41	0.08	0.12	35.62	1.12	0.09	0.01	88.41	0.26	17.37	0	12	-2.59	-5.06	14.29	64.09	223.86	815.25	525.89	1148.82	875.2	895.76	575.39	1113.26	628.37
10.243	0	0.14	0.6	0.02	0.27	0.03	0.11	0.14	4.05	0.08	98.81	2.43	0	95.93	3.79	18.62	0.02	0.03	4.05	0.06	0.39	0.01	3.86	0.01	0.3	0.08	0.13	28.79	1.37	0.09	0.01	89.17	0.27	15.25	0	12	-2.6	-6.2	14.14	63.98	224.44	814.66	526.08	1148.4	875.63	894.79	575.18	1112.8	628.54
10.276	0	0.11	0.51	0.02	0.33	0.03	0.11	0.18	4.48	0.08	98.98	1.98	0	95.29	4.07	23.87	0.02	0.03	4.48	0.06	0.47	0.01	3.63	0.01	0.28	0.08	0.14	20.91	1.88	0.12	0.01	89.26	0.28	15	0	12	-2.31	-6.97	13.8	64.11	228.02	812.69	525.96	1148.9	878.08	891.97	575.73	1113.67	629.03
10.31	0	0.1	0.43	0.02	0.4	0.03	0.1	0.23	4.37	0.1	99.15	2.67	0	96.38	4.19	29.41	0.03	0.03	4.37	0.07	0.45	0.01	3.77	0.01	0.3	0.1	0.12	19.15	2.43	0.13	0.01	90.03	0.3	14.62	0	12	-2.14	-5.59	13.43	64.31	227.57	814.5	527.62	1149.16	878.2	892.47	577.56	1113.81	630.44
10.343	0	0.09	0.42	0.02	0.4	0.03	0.1	0.23	4.15	0.11	99.17	1.49	0	96.82	4.07	29.58	0.02	0.04	4.15	0.06	0.42	0.01	3.92	0.01	0.33	0.11	0.12	11.57	2.52	0.12	0.01	84.15	0.3	14.42	0	12	-1.94	-4.92	13.22	64.41	228.52	813.66	529.37	1146.26	878.05	889.7	579.67	1112.35	631.14
10.377	0	0.08	0.27	0.03	0.49	0.03	0.09	0.28	3.63	0.08	99.01	1.99	0	94.95	4.03	34.96	0.02	0.04	3.63	0.06	0.21	0.02	3.88	0	0.41	0.08	0.09	9.9	3.46	0.12	0.01	96.76	0.29	11.75	0	12	-2.36	-7.33	13.34	64.27	227.31	810.49	529.12	1146.04	880.64	888.79	579.26	1110.07	631.28
10.41	0	0.08	0.18	0.03	0.66	0.03	0.08	0.39	3.78	0.08	98.68	4.14	0	95.75	3.68	43.22	0.03	0.03	3.78	0.05	0.25	0.01	2.89	0	0.44	0.08	0.08	10.99	5.05	0.11	0.01	92.15	0.29	9.85	0	12	-2.74	-6.43	13.97	64.09	229.3	807.39	528.88	1146.39	883.11	887.74	580.05	1111.01	632.3
10.443	0	0.08	0.19	0.03	0.72	0.03	0.07	0.43	4.34	0.07	98.56	5.94	0	96.24	3.19	46.14	0.02	0.03	4.34	0.05	0.19	0.01	2.75	0	0.52	0.07	0.07	12.83	5.33	0.11	0.01	92.49	0.32	10.83	0	12	-2.31	-5.78	13.99	64.28	229.34	805.87	530.04	1143.47	883.15	885.64	580.53	1108.7	633.87
10.477	0	0.08	0.18	0.03	0.77	0.03	0.07	0.44	4.98	0.08	98.46	7.04	0	94.79	2.98	46.46	0.02	0.03	4.98	0.06	0.19	0.01	2.44	0	0.51	0.08	0.06	14.75	8.77	0.13	0.01	90.42	0.36	10.74	0	12	-3.16	-7.49	14.5	64.17	227.66	803.5	529.13	1142.51	882.07	885.47	580.77	1107.18	632.48
10.51	0	0.09	0.24	0.03	0.69	0.03	0.07	0.38	5.09	0.06	98.62	5.37	0	93.53	2.68	43.44	0.02	0.03	5.09	0.05	0.17	0.01	3.13	0	0.47	0.06	0.05	14.19	8.79	0.12	0.02	75.01	0.37	12.58	0	12	-0.91	-8.64	14.3	64.74	227.59	804.77	531.3	1139.73	881.29	884.58	581.63	1105.77	635.21
10.543	0	0.09	0.23	0.03	0.69	0.03	0.07	0.38	5.17	0.07	98.62	4.83	0	95.52	2.52	43.65	0.02	0.02	5.17	0.05	0.14	0.01	3.54	0	0.46	0.07	0.04	12.58	8.6	0.11	0.02	80.07	0.36	12.24	1	18	-2.12	-6.7	13.65	64.47	227.54	803.61	530.9	1138.86	881.67	882.11	582.01	1103.88	632.96
10.577	0	0.08	0.27	0.03	0.72	0.03	0.07	0.4	4.8	0.07	98.56	5.27	0	95.86	2.92	44.66	0.03	0.02	4.8	0.05	0.15	0	4.42	0	0.5	0.07	0.04	12.73	8.33	0.13	0.02	86.47	0.4	14.01	0	18	-2.62	-6.29	13.19	64.42	228.5	802.91	530.47	1139.28	882.56	880.57	582.44	1103.72	631.61
10.61	0	0.07	0.27	0.03	0.93	0.03	0.07	0.55	4.23	0.06	98.15	8.54	0	96.16	3.7	51.46	0.03	0.02	4.23	0.06	0.14	0	4.79	0	0.54	0.06	0.05	12.38	8.48	0.13	0.02	88.41	0.4	15.42	0	18	-2.54	-5.9	12.56	64.39	229.72	803.71	530.78	1139.5	883.19	879.42	582.4	1103.88	631.33
10.643	0	0.08	0.34	0.03	0.92	0.03	0.07	0.55	4.16	0.06	98.16	10.25	0	96.23	3.73	51.29	0.03	0.02	4.16	0.07	0.19	0	5.28	0	0.58	0.06	0.05	15.04	8.43	0.14	0.03	91.89	0.42	17.72	0	18	-2.65	-5.8	13.16	64.35	229.74	802.14	529.9	1138.97	882.44	879.51	581.77	1103.81	631.5
10.677	0	0.08	0.44	0.03	0.9	0.03	0.07	0.53	3.47	0.06	98.21	10.07	0	95.85	3.49	50.57	0.02	0.03	3.47	0.07	0.16	0	5.42	0	0.5	0.06	0.06	15.52	8.71	0.15	0.03	86.27	0.44	19.99	0	18	-1.56	-6.3	12.72	64.61	227.45	803.79	530.28	1140.74	884.24	881.39	582.15	1103.33	631.9
10.71	0	0.08	0.33	0.03	0.9	0.03	0.07	0.53	3.03	0.05	98.19	8.14	0	95.57	4.19	50.1	0.02	0.03	3.03	0.07	0.14	0	5.54	0	0.39	0.05	0.06	13.08	8.71	0.15	0.03	81.3	0.42	17.04	0	18	-2.72	-6.64	13.17	64.36	228.25	804.38	531.36	1139.62	881.99	881.52	583.26	1104.48	632.12
10.744	0	0.08	0.35	0.03	0.85	0.03	0.07	0.5	2.83	0.05	98.29	9.12	0	95.62	4.12	48.64	0.02	0.03	2.83	0.08	0.12	0	7.29	0	0.39	0.05	0.06	16.09	8.37	0.16	0.03	62.13	0.42	17.45	0	18	-3.47	-6.58	13.34	64.09	222.32	805.26	533.05	1137.84	881.47	883.76	584.06	1100.85	631.99
10.777	0	0.11	0.48	0.03	0.67	0.03	0.08	0.37	3.34	0.05	98.67	11.04	0	96.37	4.22	41.28	0.02	0.03	3.34	0.08	0.12	0	9.98	0	0.42	0.05	0.08	26.08	8.05	0.12	0.03	88.37	0.44	18.73	0	18	-5.02	-5.61	12.75	63.95	227.02	805.94	533.5	1138.9	881.26	881.55	584.69	1103.62	631.87
10.81	0	0.14	0.78	0.03	0.65	0.03	0.08	0.36	4.32	0.05	98.43	31.99	0	95.47	4.51	40.52	0.02	0.04	4.32	0.1	0.16	0	14.19	0	0.51	0.05	0.11	43.43	7.78	0.11	0.04	70.64	0.42	23.1	0	18	-4.87	-6.76	13.39	63.96	226.79	805.82	534.22	1137.51	879.69	882.24	584.37	1103.6	633.73
10.844	0	0.23	1.37	0.03	0.41	0.03	0.1	0.21	5.43	0.04	97.26	48.46	0	95.46	3.54	27.95	0.02	0.03	5.43	0.09	0.2	0	19.86	0	0.54	0.04	0.14	64.62	7.06	0.1	0.04	77.2	0.51	25.51	0	18	-4.98	-6.77	13.01	63.83	225.41	805.03	533.01	1138.62	881.47	882.13	584.03	1102.5	631.45
10.877	0	0.3	2.43	0.03	0.35	0.03	0.1	0.17	5.26	0.03	95.14	65.32	-1.17	94.69	3.15	23.31	0.01	0.03	5.26	0.09	0.18	0	25.84	0	0.6	0.03	0.2	77.9	6.78	0.09	0.05	87.11	0.49	29.9	0	18	-4.9	-7.59	14.69	63.95	226.05	803.38	533.91	1136.28	878.13	883.18	584.76	1103.49	635.35
10.91	0	0.37	3.88	0.03	0.26	0.04	0.12	0.12	7.37	0.04	92.23	60.89	-1.28	95.81	2.67	15.65	0.02	0.03	7.37	0.09	0.26	0	35.41	0	0.65	0.04	0.29	83.19	6.37	0.08	0.06	75.69	0.55	32.69	0	18	-4.96	-6.35	12.97	63.95	226.54	802.7	532.38	1136.91	881.17	879.51	584.05	1101.14	630.97
10.944	0	0.38	5.23	0.03	0.23	0.04	0.13	0.1	8.88	0.03	89.54	51.33	-0.25	95.88	2.78	12.38	0.01	0.03	8.88	0.12	0.24	0	43.1	0	0.77	0.03	0.37	81.62	5.41	0.07	0.07	67.4	0.57	34.87	0	18	-5.31	-6.26	13.48	63.92	229.04	801.1	531.82	1136.15	880.21	878.41	582.89	1102.1	632.13
10.977	0	0.36	7.94	0.03	0.24	0.04	0.12	0.11	9.93	0.03	84.13	49.84	0	95.62	2.41	13.52	0.02	0.02	9.93	0.15	0.24	0	45.02	0	0.88	0.03	0.52	79.73	5.53	0.07	0.07	62.69	0.57	39.34	0	18	-4.58	-6.58	13.41	64.08	229.18	800.63	530.35	1137.06	881.09	878.52	581.35	1102.2	631.24
11.01	0	0.35	8.77	0.03	0.23	0.05	0.13	0.11	12.33	0.04	82.45	40.91	0	96.93	3.21	12.23	0.02	0.02	12.33	0.18	0.36	0	50.84	0	0.95	0.04	0.61	76.42	5.32	0.07	0.07	81.61	0.56	40.05	0	18	-3.54	-4.74	12.84	64.11	225.64	803.41	530.72	1140.62	883.85	881.68	584.69	1102.81	629.6
11.044	0	0.25	4.98	0.03	0.27	0.04	0.12	0.13	7.5	0.04	90.03	20.51	0	95.72	3.32	16.43	0.02	0.03	7.5	0.18	0.23	0	42.33	0	0.8	0.04	0.48	60.04	5.14	0.07	0.07	63.56	0.52	35.31	0	18	-3.51	-6.46	13.14	64.16	225.24	805.59	532.29	1138.09	880.37	882.57	582.92	1102.45	631.77
11.077	0	0.24	4.38	0.03	0.26	0.03	0.12	0.12	5.58	0.04	91.23	15.19	0	96.63	2.69	15.92	0.02	0.02	5.58	0.16	0.23	0	39.7	0	0.64	0.04	0.52	56.01	5.38	0.07	0.07	86.44	0.5	33.91	0	18	-3.91	-5.22	11.91	64.14	224.02	807.22	532.69	1139.9	881.84	882.37	584.33	1101.6	630.42
11.111	0	0.17	3.1	0.03	0.34	0.03	0.1	0.17	3.68	0.04	93.8	10.5	0	96.72	3.15	24.11	0.02	0.03	3.68	0.15	0.12	0	37.6	0	0.51	0.04	0.44	42.57	5.14	0.06	0.06	85.28	0.49	32.44	0	18	-2.29	-5.08	12.32	64.68	224.52	807.82	534.6	1137.41	880.97	882	585.94	1101.58	632.78
11.144	0	0.19	2.49	0.03	0.37	0.03	0.1	0.19	4.5	0.04	95.02	22.82	0	96.14	2.85	26.88	0.02	0.04	4.5	0.15	0.11	0	37.73	0	0.47	0.04	0.45	51.29	5.08	0.05	0.06	80.09	0.5	30.98	0	18	-4.35	-5.92	12.26	64.13	227.49	808.25	534.76	1138.33	880.21	881.43	584.89	1103.8	632.9
11.177	0	0.17	1.97	0.03	0.44	0.03	0.09	0.23	4.28	0.04	96.06	26.71	0	96.23	3.19	31.2	0.02	0.04	4.28	0.1	0.08	0	25.82	0	0.33	0.04	0.32	49.58	5.15	0.05	0.05	90.9	0.45	29.71	0	18	-4.03	-5.8	12.93	64.33	226.12	807.75	535.79	1136.65	879.41	882.4	584.49	1102.65	635.68
11.211	0	0.17	1.98	0.03	0.43	0.03	0.09	0.23	4.14	0.03	96.05	29.28	0	96.28	3.05	31.02	0.02	0.04	4.14	0.08	0.06	0	25.68	0	0.27	0.03	0.29	51.34	4.9	0.03	0.05	85.99	0.45	29.69	0	18	-4.46	-5.73	12.19	64.14	227.23	808.44	534.83	1139.47	881.23	882.08	585.09	1104.15	633.22
11.244	0	0.18	2.77	0.03	0.37	0.03	0.1	0.19	4.01	0.03	94.46	20.03	0	96.73	3.45	25.75	0.02	0.04	4.01	0.05	0.04	0	27.56	0	0.24	0.03	0.27	50.35	4.82	0.03	0.05	88.02	0.42	31.7	0	18	-3.17	-5.06	12.55	64.48	224.2	807.82	535.97	1136.39	880.12	882.26	585.77	1100.95	635.18
11.277	0	0.14	2.08	0.03	0.42	0.03	0.09	0.22	2.85	0.03	95.84	10.18	0	96.49	2.36	31.03	0.02	0.05	2.85	0.03	0.03	0	22.53	0	0.19	0.03	0.22	35.21	4.28	0.03	0.04	79.47	0.38	30.14	0	18	-2.99	-5.42	11.59	64.59	228.46	808.8	535.03	1138.28	880.45	879.93	586.43	1103.6	632.97
11.311	0	0.19	3	0.03	0.32	0.03	0.1	0.16	3.43	0.02	94.01	16.85	0	96.31	2.12	23.59	0.02	0.05	3.43	0.03	0.03	0	23.55	0	0.21	0.02	0.28	49.88	3.72	0.02	0.03	84.26	0.36	31.89	0	18	-4.43	-5.69	12.72	64.2	225.78	808.71	536.51	1136.71	879.17	882.59	585.26	1102.71	635.53
11.344	0	0.18	2.62	0.03	0.31	0.03	0.1	0.16	3.49	0.02	94.76	12.41	0	96.25	2.09	22.73	0.02	0.05	3.49	0.03	0.03	0	21.02	0	0.21	0.02	0.27	46.28	4.02	0.02	0.03	82.75	0.36	30.4	0	18	-5.41	-5.78	12.38	63.88	226.15	807.15	534.89	1138.23	881.37	881.52	585	1102.69	632.21
11.378	0	0.21	2.17	0.03	0.26	0.03	0.11	0.13	3.92	0.02	95.66	11.19	0	96.78	2.03	17.71	0.01	0.05	3.92	0.02	0.03	0	16.52	0	0.2	0.02	0.27	49.85	3.94	0.02	0.02	82.78	0.31	27.35	0	18	-3.14	-4.98	12.53	64.49	225.61	807.11	536.05	1136.37	880.83	881.3	585.93	1101.37	635.64
11.411	0	0.29	3.56	0.03	0.22	0.03	0.12	0.1	5.91	0.02	92.89	22.58	0	96.13	2.06	12.07	0.01	0.03	5.91	0.03	0.05	0	21.8	0	0.25	0.02	0.36	65.93	3.95	0.02	0.02	88.45	0.32	30.83	0	18	-5.59	-5.93	12.52	63.7	227.46	805.42	534.54	1140.3	884.53	881.33	586.02	1103.99	632.47
11.444	0	0.27	2.33	0.03	0.22	0.03	0.12	0.1	4.96	0.02	95.35	15.41	0	96.62	2.02	12.06	0.01	0.03	4.96	0.02	0.06	0	26.39	0	0.32	0.02	0.42	60.09	4.09	0.02	0.02	83.36	0.3	26.69	0	18	-2.35	-5.23	14.08	64.56	224.75	803.22	535.71	1132.73	879.7	880.83	585.54	1099.54	637.3
11.478	0	0.25	2.17	0.03	0.21	0.03	0.12	0.09	4.82	0.02	95.65	9.12	0	96.1	1.8	10.98	0.01	0.04	4.82	0.02	0.09	0	27.1	0	0.33	0.02	0.33	53.75	3.54	0.02	0.01	69.88	0.24	25.74	0	18	-3.29	-5.97	11.12	64.29	227.42	807.76	534.01	1139.71	882.49	879.53	586.65	1102.6	630.92
11.511	0	0.3	1.5	0.03	0.21	0.03	0.12	0.1	4.24	0.01	97	23.92	0	97.72	1.7	11.81	0.01	0.04	4.24	0.02	0.11	0	27.48	0.01	0.35	0.01	0.34	67.12	3	0.02	0.01	74.86	0.22	22.36	0	18	-4.53	-3.22	12.25	64.29	227.25	806.98	535.67	1134.92	879	879.15	585.77	1101.35	633.4
11.544	0	0.27	1.48	0.03	0.19	0.03	0.12	0.08	2.4	0.01	97.04	10.15	0	96.59	1.85	8.01	0.01	0.03	2.4	0.02	0.08	0	30.25	0.01	0.46	0.01	0.44	58.18	2.45	0.02	0.01	84.68	0.21	21.35	0	18	-3.18	-5.28	11.84	64.44	227.69	805.1	533.97	1135.23	880.47	877.27	585.57	1100.28	631.45
11.578	0	0.27	1.29	0.03	0.2	0.03	0.12	0.09	2.43	0.01	97.42	16.84	0	97.96	1.9	10.91	0.01	0.04	2.43	0.02	0.12	0	27.61	0.01	0.48	0.01	0.38	62.55	2.05	0.01	0.01	77.49	0.2	20.69	0	18	-4.43	-2.63	11.29	64.15	230.92	805.59	533.27	1137.82	881.77	876.38	585.65	1102.93	630.39
11.611	0	0.36	1.35	0.03	0.18	0.03	0.12	0.08	2.4	0.01	97.3	34.54	-2.37	97.42	1.95	8.05	0.01	0.03	2.4	0.02	0.1	0	29.89	0.01	0.57	0.01	0.41	77.33	1.86	0.01	0.01	72.71	0.19	20.46	0	18	-5.22	-3.84	12.15	63.95	228.93	804.58	533.55	1136.36	879.94	877.56	585.72	1101.99	630.9
11.644	0	0.4	2.37	0.03	0.18	0.03	0.13	0.08	2.97	0.01	95.26	45.87	-3.82	97.75	2.02	7.02	0.01	0.04	2.97	0.01	0.18	0	34.01	0.01	0.86	0.01	0.46	84.25	1.48	0.01	0.01	65.16	0.19	25.6	0	18	-3.95	-3.15	11.44	64.1	229.24	806.47	533.59	1138.88	881.8	878.11	587.83	1103.45	629.94
11.678	0	0.38	1.62	0.02	0.2	0.03	0.12	0.09	3.16	0.01	96.77	54.65	-3.9	96.56	2.13	10.65	0.01	0.05	3.16	0.01	0.19	0	24.99	0.01	0.69	0.01	0.33	85.01	1.12	0.01	0.01	91.18	0.19	22.78	0	18	-2.24	-5.33	12.64	64.7	228.33	804.99	534.29	1134.25	878.86	878.09	585.59	1101.28	633.73
11.711	0	0.36	2.19	0.02	0.22	0.03	0.12	0.11	3.68	0.01	95.62	58.29	-3.56	97.06	2.31	13.18	0.01	0.06	3.68	0.01	0.17	0	25.24	0.01	0.76	0.01	0.29	84.32	1.03	0.01	0.01	51.77	0.18	26.28	0	18	-3.02	-4.51	12.27	64.36	226.5	801.68	532.32	1135.79	882.27	876.9	586.77	1099.23	630
11.745	0	0.25	1.65	0.02	0.22	0.03	0.12	0.11	4.44	0.01	96.71	18.47	0	97.43	2.84	13.41	0.01	0.06	4.44	0.01	0.13	0	19.8	0.01	0.93	0.01	0.28	61.45	0.76	0.01	0.02	28.47	0.18	23.61	0	18	-4.25	-3.82	11.76	63.87	227.94	801.02	531.69	1138.54	885.6	876.32	586.72	1100.37	628.65
11.778	0	0.24	1.41	0.02	0.21	0.03	0.12	0.1	3.92	0.02	97.18	12.45	0	97.55	2.52	12.39	0.02	0.06	3.92	0.02	0.12	0	18.81	0.01	1.04	0.01	0.29	56.68	0.71	0.01	0.02	79.44	0.2	21.91	0	18	-2.08	-3.58	13.17	64.56	226.39	801.95	533.83	1135.07	882.25	878.62	587.21	1100.13	633.94
11.811	0	0.19	1.42	0.02	0.26	0.03	0.11	0.13	4.4	0.02	97.16	11.33	0	97.48	2.78	18.07	0.02	0.08	4.4	0.02	0.15	0	14.51	0.02	1.07	0.01	0.2	49.66	0.7	0.01	0.02	65.65	0.19	23.3	0	18	-3.65	-3.71	11.54	64	226.78	803.26	533.6	1138.42	885.52	877.43	588.59	1100.42	629.86
11.845	0	0.18	1.29	0.02	0.26	0.03	0.11	0.14	4.12	0.02	97.43	8.14	0	97.77	2.95	18.59	0.02	0.06	4.12	0.02	0.14	0	16.73	0.02	1.28	0.01	0.21	44.59	0.55	0.01	0.02	69.14	0.17	22.47	0	18	-1.43	-3.1	12.93	64.68	229.27	801.91	534.97	1134.5	883.28	876.85	587.6	1100.93	636.08
11.878	0	0.19	1.06	0.02	0.28	0.03	0.11	0.15	3.85	0.02	97.88	16.52	0	97.51	3.01	20.69	0.02	0.07	3.85	0.03	0.17	0	12.82	0.02	1.36	0.01	0.16	52.48	0.57	0.01	0.02	78.55	0.17	21.1	0	18	-4.55	-3.65	11.24	63.71	227.28	803.85	534.73	1138.18	885.76	876.86	588.99	1100.37	630.23
11.911	0	0.19	0.68	0.02	0.34	0.03	0.1	0.19	4.05	0.02	98.65	31.62	0	97.7	3.2	25.96	0.02	0.06	4.05	0.03	0.16	0	12.21	0.02	1.22	0.01	0.13	57.78	0.52	0.01	0.02	76.15	0.17	18.08	0	18	-1.54	-3.25	12.84	64.63	225.85	803.16	536.38	1133.46	883.44	878.26	587.62	1098.76	636.5
11.945	0	0.23	0.66	0.02	0.31	0.03	0.11	0.16	4.61	0.03	98.67	45.88	0	96.8	3.47	22.71	0.03	0.05	4.61	0.06	0.16	0	10.9	0.02	1.49	0.01	0.13	68.57	0.46	0.01	0.03	78.17	0.16	17.13	0	18	-4.91	-4.96	12.24	63.57	230.09	801.25	533.97	1139.07	888	877.12	585.67	1102.25	633.2
11.978	0	0.26	0.71	0.02	0.29	0.03	0.11	0.16	4.95	0.03	98.57	53.62	-0.88	96.06	3.27	21.7	0.03	0.04	4.95	0.07	0.2	0	8.73	0.02	1.4	0.01	0.14	73.44	0.57	0.01	0.03	69.47	0.17	17.58	0	18	-1.34	-6.03	13.86	64.44	220.61	800.81	535.67	1133.88	884.84	881.13	588.38	1096.58	635.83
12.011	0	0.25	0.78	0.02	0.32	0.03	0.11	0.17	5.57	0.03	98.45	61.22	-0.98	95.79	3.37	24.17	0.03	0.04	5.57	0.09	0.23	0	11.62	0.02	1.57	0.01	0.18	74.85	0.73	0.01	0.03	88.8	0.19	19	0	18	-2.95	-6.38	11.78	63.97	231.74	798.46	532.95	1137.09	888.63	873.03	586.46	1100.24	632.11
12.045	0	0.25	0.88	0.02	0.35	0.04	0.11	0.19	7.12	0.03	98.23	68.05	-0.69	95.73	3.58	26.33	0.03	0.03	7.12	0.13	0.31	0	13.25	0.01	1.58	0.02	0.16	76.41	1.04	0.01	0.04	70.24	0.21	20.73	0	18	-2.4	-6.45	13.39	63.9	226.57	798.3	532.87	1136.16	886.5	877.75	586.1	1099.25	633.78
12.078	0	0.26	1.2	0.03	0.3	0.04	0.11	0.16	7.09	0.04	97.59	56.3	-0.11	96.38	3.22	22.57	0.04	0.02	7.09	0.17	0.39	0	15.98	0.01	1.78	0.03	0.16	73.91	1.24	0.02	0.04	80.68	0.23	22.8	0	18	-2.38	-5.59	13.36	63.96	227.98	796.35	530.77	1139	889.21	877.38	586.4	1100.74	632.08
12.112	0	0.27	1.33	0.03	0.3	0.04	0.11	0.16	6.48	0.04	97.35	56.8	-0.48	96.46	3.09	22.15	0.04	0.02	6.48	0.17	0.26	0	15.06	0.01	1.99	0.04	0.13	74.59	1.43	0.03	0.04	83.63	0.25	23.65	0	18	-1.54	-5.48	14.91	64.31	226.8	797.3	532.41	1136.46	886.17	880.48	584.66	1101.09	637.3
12.145	0	0.28	1.81	0.03	0.32	0.04	0.11	0.17	6.4	0.06	96.38	67.57	-1.36	95.79	3	24.34	0.04	0.02	6.4	0.21	0.29	0	20.62	0.01	2.37	0.06	0.15	78.14	1.86	0.03	0.05	77.74	0.29	27.16	0	18	-3.25	-6.38	14.13	63.69	224.91	798.33	531.35	1140.55	888.12	881.82	586.67	1101.99	632.6
12.178	0	0.31	1.81	0.03	0.31	0.03	0.11	0.16	5.05	0.05	96.38	74.68	-3.36	97.1	2.85	22.94	0.04	0.02	5.05	0.2	0.23	0	18.38	0.01	2.84	0.05	0.17	83.85	1.96	0.03	0.05	63.96	0.27	26.81	0	18	-1.98	-4.45	14.99	64.31	224.98	799.1	532.62	1137.82	885.15	882.68	586.48	1102.07	636.35
12.212	0	0.3	1.06	0.03	0.32	0.03	0.1	0.17	4.83	0.06	97.88	72.13	-2.79	96.48	2.54	24.32	0.04	0.02	4.83	0.15	0.2	0	17.83	0.01	3.29	0.06	0.12	80.84	2.43	0.04	0.05	81.21	0.28	22.02	0	18	-2.01	-5.44	13.28	64.22	227.26	801.77	531.82	1142.55	888.25	881.94	587.76	1104.73	632.56
12.245	0	0.33	0.84	0.03	0.33	0.03	0.11	0.18	4.67	0.07	98.32	83.98	-5.03	95.47	2.58	25.31	0.04	0.03	4.67	0.12	0.24	0	18.63	0.02	4.78	0.07	0.12	88.64	2.39	0.03	0.06	78.29	0.27	20.03	0	18	-0.21	-6.76	13.89	64.54	225.07	801.33	532.95	1140.14	888.55	882.9	586.51	1102.55	635.63
12.278	0	0.31	0.71	0.03	0.35	0.03	0.1	0.18	4.37	0.07	98.59	81.01	-4.33	97.26	2.19	26.53	0.04	0.03	4.37	0.09	0.23	0	15.15	0.02	5.32	0.07	0.09	84.86	2.75	0.04	0.05	64.53	0.26	18.69	0	18	-2.68	-4.16	13.96	64.15	227.04	801.78	532.11	1141.85	886.79	883.1	586.93	1105.2	634.06
12.312	0	0.32	0.78	0.03	0.37	0.03	0.11	0.2	5	0.1	98.45	84.37	-4.92	96.69	2.38	28.28	0.05	0.03	5	0.07	0.3	0	11.49	0.02	7.7	0.1	0.09	86.03	3.28	0.05	0.06	75.47	0.28	20.01	0	18	-0.37	-5.13	14.37	64.59	225.28	800.79	532.17	1141.43	888.69	883.98	587.09	1103.96	635.68
12.345	0	0.3	0.57	0.03	0.38	0.03	0.11	0.2	4.82	0.1	98.86	82.92	-4.68	96.6	2.32	29.07	0.05	0.03	4.82	0.06	0.28	0	10.61	0.02	8.48	0.1	0.09	83.92	3.16	0.05	0.05	72.51	0.28	17.31	0	18	-0.98	-5.26	13.92	64.46	228.25	801.65	532.27	1142.5	887.85	882.75	588.53	1106.23	634.92
12.379	0	0.32	0.56	0.04	0.39	0.03	0.11	0.21	4.46	0.17	98.88	83.88	-5.67	96.69	2.43	28.99	0.05	0.03	4.46	0.05	0.27	0	8.08	0.02	11.1	0.17	0.1	84.87	3.91	0.06	0.06	68.34	0.29	17.08	0	18	-0.76	-5.12	13.82	64.46	226.75	802.52	533.44	1141.82	889.05	883.48	587.43	1104.91	636.27
12.412	0	0.32	0.5	0.04	0.39	0.03	0.11	0.21	4.41	0.2	99	84.06	-6	95.91	2.64	28.77	0.05	0.03	4.41	0.03	0.24	0	5.96	0.02	11.95	0.2	0.1	85.25	3.82	0.05	0.06	27.71	0.3	16.02	0	18	-1.02	-6.22	13.35	64.42	227.73	803.36	534.17	1140.37	887.59	881.96	587.03	1104.34	636.15
12.445	0	0.3	0.45	0.04	0.33	0.03	0.11	0.17	3.83	0.18	99.09	68.92	-4.14	96.11	2.07	24.76	0.05	0.02	3.83	0.03	0.2	0	5.41	0.03	10.05	0.18	0.09	78.48	2.96	0.04	0.06	77.24	0.29	14.08	0	18	-2.2	-5.96	12.93	64.27	231.17	804.72	534.56	1139.78	884.38	880.03	587.7	1106.2	635.54
12.479	0	0.33	0.65	0.03	0.3	0.03	0.12	0.15	2.98	0.16	98.7	74.22	-5.64	96.68	1.76	22.83	0.05	0.02	2.98	0.03	0.13	0	5.9	0.04	9.82	0.16	0.11	83.66	1.89	0.04	0.06	78.92	0.22	16.99	0	18	-4.2	-5.14	12.77	63.76	229.89	806.58	535.76	1140.15	883.8	881.37	587.61	1106.26	635.29
12.512	0	0.34	1	0.03	0.27	0.03	0.12	0.14	2.82	0.14	98	72.99	-5.86	96.6	1.48	21.05	0.04	0.02	2.82	0.02	0.09	0	7.31	0.05	9.58	0.14	0.12	84.66	1.18	0.02	0.07	82.06	0.18	20.65	0	18	-4.45	-5.27	12.85	63.64	229.11	806.98	536.29	1139.79	883.32	881.86	587.93	1105.97	635.54
12.545	0	0.37	1.83	0.03	0.27	0.03	0.12	0.14	2.26	0.12	96.35	78.43	-7.14	96.49	1.36	20.35	0.04	0.02	2.26	0.02	0.06	0	10.48	0.05	9.76	0.12	0.17	89.06	0.96	0.02	0.08	85.02	0.16	26.22	0	18	-4.7	-5.44	12.65	63.54	231.15	806.81	536.22	1140.44	883.92	880.89	587.9	1107.06	635.6
12.579	0	0.4	2.19	0.03	0.24	0.03	0.12	0.12	1.77	0.08	95.62	79.98	-7.87	95.86	1.13	17.94	0.03	0.02	1.77	0.01	0.04	0	11.86	0.07	8.44	0.08	0.19	92.63	0.53	0.01	0.07	87.1	0.12	27.36	0	18	-4.06	-6.29	13.16	63.63	229.13	806.5	536.81	1139.59	883.99	882.2	587.91	1106.02	636.95
12.612	0	0.42	2.96	0.03	0.22	0.03	0.12	0.11	1.75	0.06	94.07	79.21	-7.85	95.88	1.16	15.58	0.03	0.02	1.75	0.01	0.04	0	13.12	0.07	6.51	0.06	0.25	94.4	0.45	0.01	0.07	76.78	0.12	29.73	0	18	-3.02	-6.27	13.2	63.92	231.49	804.09	534.99	1139.79	884.78	880.17	587.51	1106.44	636.35
12.645	0	0.42	2.71	0.03	0.22	0.03	0.12	0.11	2.04	0.05	94.57	77.54	-7.14	96.09	1.06	14.75	0.03	0.02	2.04	0.01	0.04	0	19.25	0.06	4.44	0.05	0.24	94	0.36	0.01	0.07	90.18	0.11	28.68	0	18	-3.99	-5.99	13.6	63.54	226.88	803.87	533.51	1141.53	885.16	883.37	587.22	1105.43	633.75
12.679	0	0.4	2.82	0.03	0.22	0.03	0.11	0.11	2.49	0.05	94.35	76.65	-6.41	95.88	1.04	15.58	0.04	0.02	2.49	0.01	0.05	0	22.21	0.06	3.6	0.04	0.24	92.55	0.23	0.01	0.07	91.89	0.11	29.25	0	18	-1.69	-6.26	13.5	64.1	228.36	804.52	532.88	1142.29	885.8	883.38	586.84	1106.69	634.57
12.712	0	0.37	3.6	0.03	0.27	0.03	0.11	0.14	2.73	0.05	92.81	83.41	-6.59	96.95	1.36	20.61	0.03	0.02	2.73	0.01	0.05	0	22.6	0.05	4.25	0.04	0.23	92.81	0.23	0.01	0.06	91.4	0.1	32.78	0	18	-2.84	-4.7	14.08	63.94	226.79	805.78	532.97	1143.13	885.07	886.31	585.36	1107.53	635.34
12.746	0	0.36	3.09	0.03	0.28	0.03	0.1	0.15	2.39	0.04	93.81	84.98	-6.77	96.8	1.66	21.69	0.04	0.02	2.39	0.01	0.04	0	21.25	0.04	3.63	0.03	0.21	93.21	0.18	0.01	0.06	85.81	0.09	31.57	0	18	-2.76	-4.96	14.41	63.89	226.37	805.36	533.22	1142.81	884.5	886.65	586.46	1107.59	635.78
12.779	0	0.37	2.79	0.03	0.27	0.03	0.1	0.14	2.27	0.04	94.42	85.99	-7.02	95.63	1.65	21.1	0.04	0.02	2.27	0.01	0.03	0	26	0.04	2.88	0.03	0.22	94.81	0.14	0.01	0.06	80.54	0.08	30.42	0	18	-1.67	-6.57	14.46	64.11	221.97	805.83	534.84	1140.75	884.71	887.72	587.46	1104.21	636.47
12.812	0	0.35	1.47	0.03	0.28	0.03	0.1	0.15	1.86	0.04	97.07	84.9	-6.7	97.79	1.86	21.75	0.04	0.02	1.86	0.01	0.03	0	21.59	0.03	2.19	0.03	0.19	93.07	0.16	0.01	0.05	90.21	0.08	24.38	0	18	-2.73	-3.05	10.98	63.9	224.47	818.8	535.05	1149.09	883.19	890.55	588.89	1111.18	630.28
12.846	0	0.34	1.31	0.02	0.27	0.03	0.1	0.14	1.6	0.04	97.38	79.47	-6.14	98.07	2.11	20.28	0.04	0.02	1.35	0.01	0.03	0	16.89	0.02	1.6	0.03	0.18	89.9	0.15	0.01	0.05	88.07	0.07	22.94	0	18	-1.87	-2.35	12.92	64.28	224.02	815.4	537.9	1141.88	880.79	889.54	588.08	1108.08	637.34
12.879	0	0.33	2.05	0.02	0.28	0.03	0.1	0.15	1.52	0.04	95.9	78.63	-5.84	97.26	2.42	21.35	0.04	0.02	1.29	0.02	0.05	0	14.69	0.02	1.52	0.04	0.17	88.2	0.2	0.01	0.05	93.33	0.06	27.48	0	18	-4.61	-4.16	12.51	64	229.38	813.01	537.08	1140.74	878.47	884.61	587.94	1109.06	635.26
12.912	0	0.26	2.27	0.02	0.28	0.03	0.1	0.15	1.47	0.05	95.46	52.78	-2.46	96.39	2.31	21.38	0.04	0.02	1.18	0.01	0.07	0	10.26	0.01	1.47	0.05	0.16	73.34	0.2	0.01	0.05	84.26	0.06	28.47	0	18	-4.59	-5.58	13.25	63.82	227.05	809.38	534.62	1142.03	880.74	885.67	586.96	1107.88	633.61
12.946	0	0.22	1.46	0.02	0.3	0.03	0.1	0.16	1.28	0.06	97.08	37.05	-0.43	96.2	2.54	22.9	0.04	0.02	0.91	0.01	0.08	0	6.32	0.01	1.28	0.06	0.13	63.84	0.26	0.01	0.04	95.28	0.05	24.61	0	18	-3.95	-5.85	14.36	64.01	227.83	806.12	533.57	1139.13	878.03	884.48	586.19	1107	635.07
12.979	0	0.24	1.69	0.02	0.27	0.03	0.1	0.14	1.2	0.07	96.62	37.18	-0.85	96.14	2.57	20.38	0.04	0.02	1.2	0.01	0.12	0	6.49	0.01	1.03	0.07	0.14	66.43	0.33	0.01	0.04	94.16	0.05	25.41	0	18	-3.71	-5.92	14.44	64.1	226.81	804	532.53	1138.4	878.71	883.56	585.86	1105.2	633.99
13.012	0	0.21	1.91	0.02	0.27	0.03	0.11	0.14	1.23	0.09	96.19	21.8	0	96.45	2.75	19.95	0.04	0.01	1.23	0.01	0.12	0	6.05	0.01	0.87	0.09	0.13	57.49	0.47	0.01	0.04	81.92	0.05	26.45	0	18	-1.87	-5.49	13.67	64.46	224.28	805.36	533.12	1137.32	879.87	883.29	585.85	1102.46	633.45
13.046	0	0.21	1.24	0.02	0.26	0.03	0.11	0.13	1.3	0.12	97.52	14.77	0	96.34	2.97	17.64	0.05	0.01	1.3	0.02	0.14	0	4.02	0.01	0.82	0.12	0.11	53.89	0.76	0.01	0.03	86.02	0.06	21.81	0	18	-2.92	-5.65	13.43	64.22	225.38	803.68	532.3	1136.5	878.72	880.9	586.68	1101.81	631.36
13.079	0	0.21	1.16	0.02	0.24	0.03	0.11	0.12	1.72	0.13	97.68	11.12	0	96.47	2.74	15.56	0.05	0.01	1.72	0.02	0.13	0	2.68	0.01	0.78	0.13	0.09	51.91	0.93	0.01	0.03	90.04	0.06	20.69	0	18	-3.73	-5.46	14.04	64.24	225.67	801.1	531.57	1134.78	877.28	879.79	586.14	1100.86	631.43
13.113	0	0.14	0.63	0.03	0.27	0.03	0.11	0.14	1.91	0.28	98.73	2.1	0	96.59	2.44	19.34	0.05	0.01	1.91	0.03	0.11	0	2.28	0.01	0.76	0.28	0.07	26.17	1.79	0.02	0.02	95.57	0.06	15.82	0	18	-3.85	-5.28	13.22	64.21	228.74	799.88	530.43	1134.76	878.85	876.49	584.11	1100.55	630.16
13.146	0	0.16	0.49	0.03	0.27	0.03	0.11	0.14	2.13	0.47	99.03	3.92	0	97.2	2.19	19.5	0.05	0.01	2.13	0.02	0.11	0	2.67	0	0.98	0.47	0.06	34.03	2.06	0.02	0.02	90.44	0.06	13.34	0	18	-2.74	-4.27	13.05	64.22	229.44	798.02	528.07	1138.64	884.65	876.97	582.48	1101.59	629.28
13.179	0	0.19	0.56	0.03	0.28	0.03	0.11	0.14	2.66	0.51	98.88	12.02	0	96.16	2.81	19.93	0.06	0.01	2.66	0.03	0.11	0	4.46	0.01	1.28	0.51	0.06	48.63	1.92	0.02	0.03	95.59	0.06	14.79	0	18	-1.49	-5.9	13.19	64.58	230.17	799.62	529.6	1137.47	883.12	877.26	583.14	1102.29	631.56
13.213	0	0.26	0.8	0.03	0.27	0.03	0.11	0.13	2.51	0.81	98.4	34.01	-0.42	97.47	2.59	18.63	0.06	0.01	2.51	0.03	0.11	0	7.67	0.01	1.67	0.81	0.08	66.46	2.3	0.02	0.03	93.54	0.05	17.89	0	18	-3.43	-3.74	12.92	64.18	231.02	800.99	529.59	1139.9	883.42	878.15	583.94	1104.46	630.34
13.246	0	0.34	0.86	0.03	0.24	0.03	0.12	0.12	2.22	0.74	98.27	56.37	-4.04	97.15	2.24	15.46	0.06	0.01	2	0.02	0.1	0	8.28	0.01	2.22	0.74	0.07	81.07	1.93	0.02	0.04	95.52	0.05	17.84	0	18	-2.25	-4.36	12.79	64.36	231.55	800.03	528.75	1140.04	884.47	877.28	583.7	1104.16	630
13.279	0	0.35	0.81	0.03	0.24	0.03	0.12	0.12	2.24	0.76	98.38	59.4	-4.63	96.48	2.24	15.66	0.06	0.01	1.7	0.02	0.08	0	7.95	0.01	2.9	0.76	0.07	82.41	1.76	0.02	0.04	96.21	0.05	17.3	0	18	-1.91	-5.44	12.68	64.43	231.06	801.27	529.83	1139.7	884.55	877.84	583.51	1103.96	631.02
13.313	0	0.33	0.95	0.03	0.26	0.03	0.11	0.13	2.51	0.8	98.1	65.25	-4.94	97.65	2.51	18.36	0.06	0.01	1.62	0.02	0.06	0	7.96	0.01	3.47	0.8	0.08	82.82	1.85	0.02	0.04	95.66	0.06	19.45	0	18	-3.91	-3.37	12.79	64.12	234.46	802.56	530.11	1141.48	884.24	878.38	582.23	1107.46	632.19
13.346	0	0.31	1.37	0.03	0.29	0.03	0.12	0.15	3.06	0.58	97.27	64.49	-4.5	97.28	3.06	20.48	0.06	0.01	2.23	0.02	0.05	0	13.77	0.01	4.83	0.58	0.08	80.28	1.6	0.02	0.05	95.74	0.07	23.4	0	18	-3.17	-4.12	13.11	64.13	234.82	801.95	530.24	1142.35	885.88	879	582.61	1108.24	633.47
13.38	0	0.36	3.22	0.03	0.26	0.03	0.13	0.13	4.42	0.41	93.55	70.27	-5.54	96.03	3.19	17.72	0.06	0.01	4.42	0.01	0.07	0	20.49	0.01	7.59	0.41	0.1	86.31	1.16	0.02	0.05	94.26	0.08	31.02	0	18	-2.56	-6.07	13.34	64.03	230.11	802.79	531.65	1142.14	886.77	881.62	584.07	1106.26	633.93
13.413	0	0.34	3.53	0.03	0.29	0.03	0.12	0.15	4.84	0.3	92.95	76.76	-5.32	96.5	3.15	21.34	0.06	0.01	4.84	0.01	0.07	0	21.47	0.01	7.03	0.3	0.11	86.86	0.98	0.02	0.06	73.84	0.1	32.75	0	18	-2.3	-5.42	14.05	64.09	229.3	803.12	532.33	1141.93	885.72	883.35	585.15	1107.02	635.64
13.446	0	0.31	2.69	0.03	0.31	0.03	0.11	0.16	5	0.26	94.63	75.73	-4.1	96.31	2.65	23.34	0.05	0.01	5	0.01	0.08	0	14	0.01	5.28	0.26	0.09	84.15	1	0.02	0.05	72.49	0.1	30.58	1	24	-1.95	-5.69	13.77	64.15	230.41	803.4	532.38	1141.94	885.51	882.47	585.7	1107.45	635.42
13.48	0	0.27	1.6	0.03	0.33	0.03	0.1	0.18	4.17	0.19	96.8	71.21	-2.99	95.81	2.55	25.73	0.05	0.01	4.17	0.01	0.09	0	9.41	0.01	4.18	0.19	0.07	78.87	0.77	0.02	0.06	52.37	0.11	26.16	0	24	-1.95	-6.35	13.57	64.16	230.28	804.17	533.07	1141.64	885.34	882.38	585.96	1107.25	635.58
13.513	0	0.21	0.9	0.03	0.43	0.03	0.09	0.25	3.56	0.15	98.21	71.66	-1.31	95.82	2.47	33.6	0.05	0.01	3.56	0.01	0.08	0	8.08	0.01	3.27	0.15	0.06	71.28	0.65	0.02	0.06	46.35	0.1	22.49	0	24	-1.73	-6.34	13.24	64.22	229.97	804.43	533.62	1140.86	885.38	881.58	586.49	1106.29	635.41
13.546	0	0.22	0.69	0.03	0.38	0.03	0.09	0.21	3.16	0.14	98.63	66.15	-1.47	96.09	2.15	30.42	0.05	0.01	3.16	0.01	0.11	0	8.75	0.01	3.44	0.14	0.07	71.25	0.59	0.02	0.07	84.21	0.1	19.21	0	24	-3.26	-5.99	13.01	63.93	230.51	804.46	533.25	1140.26	882.99	880.44	587.07	1106.24	633.44
13.58	0	0.29	0.71	0.03	0.28	0.03	0.1	0.15	2.69	0.1	98.57	63.13	-3.14	96.79	1.72	21.77	0.05	0.01	2.69	0.01	0.13	0	9.63	0.01	3.19	0.1	0.07	78.26	0.32	0.02	0.08	81.88	0.11	17.57	0	24	-4.08	-4.97	12.69	63.87	229.11	805.79	534.02	1139.45	882.12	880.68	586.78	1105.08	632.96
13.613	0	0.35	0.84	0.03	0.23	0.03	0.11	0.12	2.64	0.08	98.32	67.99	-4.82	96.61	1.32	16.43	0.05	0.01	2.64	0.01	0.17	0	10.38	0.02	2.74	0.08	0.09	86.27	0.3	0.01	0.08	70.71	0.11	17.82	0	24	-4.88	-5.25	12.53	63.56	228.14	806.99	535.24	1139.79	882.58	881.55	587.3	1105.01	633.27
13.646	0	0.39	0.76	0.03	0.2	0.03	0.12	0.1	2.9	0.06	98.48	66.52	-5.33	96.53	1.28	12.63	0.06	0.02	2.9	0.01	0.19	0	10.06	0.02	2.51	0.06	0.11	89.25	0.23	0.01	0.09	75.38	0.11	15.98	0	24	-4.47	-5.37	12.36	63.58	230.07	806.82	534.88	1141.04	884.21	881.05	586.79	1106.3	633.64
13.68	0	0.38	0.66	0.03	0.19	0.03	0.12	0.09	2.45	0.05	98.67	55.88	-4.55	95.8	1.27	11.19	0.05	0.02	2.45	0.01	0.12	0	8.24	0.03	2.49	0.03	0.11	85.08	0.21	0.01	0.08	87.28	0.1	14.39	0	24	-3.38	-6.36	13.41	63.93	225.01	806.4	535.77	1138.64	882.96	883.8	586.83	1103.48	635.52
13.713	0	0.41	0.8	0.03	0.17	0.03	0.13	0.08	2.85	0.05	98.41	48.92	-4.71	96.57	1.21	6.88	0.05	0.02	2.85	0.02	0.12	0.01	11.7	0.03	3.27	0.03	0.17	85.91	0.21	0.01	0.08	85.15	0.11	15.09	0	24	-3.6	-5.31	12.6	63.91	227.85	807.69	534.94	1141.11	883.69	882.85	587.34	1105.92	633.76
13.747	0	0.39	0.96	0.03	0.16	0.03	0.13	0.07	2.58	0.05	98.09	36.25	-3.75	95.6	1.3	5.53	0.05	0.02	2.58	0.02	0.07	0	15.75	0.03	3.69	0.02	0.2	80.77	0.21	0.01	0.07	91.29	0.11	16.51	0	24	-3.72	-6.61	13.39	63.82	224.78	807.91	536.16	1138.03	880.91	884.36	586.31	1103.68	635.55
13.78	0	0.38	1.31	0.03	0.16	0.03	0.14	0.07	2.63	0.04	97.38	27.26	-2.84	95.23	1.43	4.43	0.04	0.01	2.63	0.02	0.09	0	17.16	0.03	3.7	0.03	0.24	76.69	0.25	0.01	0.06	90.88	0.11	19.27	0	24	-2.74	-7.03	12.4	64.15	227.09	809.23	535.6	1140.83	883.16	883.49	587.31	1105.71	634.07
13.813	0	0.38	1.69	0.03	0.16	0.03	0.14	0.07	2.61	0.04	96.63	30.87	-3.13	95.74	1.68	5.26	0.04	0.02	2.61	0.02	0.09	0	15.79	0.03	3.29	0.03	0.2	78.04	0.24	0.01	0.06	85.1	0.1	21.85	0	24	-3.01	-6.44	13.23	64.26	226.08	809.24	535.97	1138.41	880.12	884.48	585.68	1104.92	635.85
13.847	0	0.34	2.42	0.03	0.17	0.03	0.13	0.08	2.28	0.04	95.15	25.41	-2.05	97.05	1.81	6.99	0.04	0.02	2.28	0.02	0.07	0	16.36	0.03	2.83	0.03	0.18	72.94	0.25	0.01	0.05	80.27	0.07	25.73	0	24	-4.89	-4.52	12.23	63.76	229.21	812.11	535.07	1142.35	879.98	884.47	586.11	1108.86	632.88
13.88	0	0.33	2.35	0.03	0.18	0.03	0.13	0.08	2.05	0.04	95.3	26.96	-2.13	96.05	1.95	8	0.04	0.03	2.05	0.01	0.05	0	13.89	0.03	2.58	0.03	0.14	72.93	0.24	0.01	0.04	81.88	0.07	25.67	0	24	-1.29	-6.05	12.34	64.66	220.6	812.95	537.52	1138.38	879.86	886.7	588.49	1102.38	634.81
13.913	0	0.38	3.97	0.03	0.17	0.03	0.13	0.08	2.18	0.03	92.07	40	-3.86	96.38	1.84	7	0.03	0.02	2.18	0.02	0.05	0	17.04	0.03	2.15	0.03	0.16	81.28	0.24	0.01	0.04	78.81	0.06	30.51	0	24	-4.3	-5.59	12.25	63.81	222.86	812.38	534.16	1143.47	881.45	887.66	586.16	1106.08	630.42
13.947	0	0.4	7.84	0.03	0.17	0.03	0.13	0.08	2.33	0.04	84.32	43.94	-4.47	97.02	1.8	6.04	0.03	0.02	2.33	0.02	0.07	0	22.19	0.03	2.06	0.04	0.19	84.26	0.21	0	0.05	79.63	0.05	37.08	0	24	-2.79	-4.59	12.48	64.2	220.74	813.8	536.01	1141.18	879.88	888.57	587.77	1104.72	632.56
13.98	0	0.38	9.14	0.02	0.17	0.03	0.13	0.08	2.38	0.05	81.71	42.5	-3.86	96.07	1.79	7.51	0.03	0.02	2.38	0.02	0.09	0	22.96	0.03	1.72	0.05	0.16	82.06	0.24	0.01	0.05	78.61	0.06	39.01	0	24	-1.17	-6.02	12.77	64.64	225.77	809.5	532.16	1142.61	881.92	885.7	585.11	1106.6	631.8
14.013	0	0.38	11.31	0.03	0.16	0.03	0.13	0.07	2.57	0.04	77.37	34.89	-3.21	96.06	1.47	5.61	0.03	0.01	2.57	0.02	0.12	0	23.56	0.03	1.63	0.04	0.19	79.95	0.21	0.01	0.04	69.87	0.06	40.8	0	24	0.97	-6.04	13.53	65.33	221.02	815.38	528.58	1145.83	875.7	893.55	582.31	1109.64	628.72
14.047	0	0.31	11	0.02	0.16	0.03	0.13	0.07	2.24	0.04	78	14.77	-0.16	97.13	1.53	5.16	0.03	0.01	2.24	0.02	0.08	0	24.09	0.02	1.31	0.04	0.2	66.37	0.18	0.01	0.04	40.58	0.06	40.4	0	24	-1.91	-4.39	13.52	64.8	219.03	815.84	529.99	1142.43	872.9	893.05	580.33	1106.66	628.76
14.08	0	0.36	32.47	0.02	0.15	0.03	0.13	0.07	2.64	0.04	42.53	21.39	-1.62	95.67	1.27	3.16	0.03	0.01	2.64	0.03	0.1	0	38.64	0.02	1.14	0.04	0.3	73.98	0.19	0.01	0.04	69.32	0.07	52.72	0	24	1.99	-6.52	13.38	65.94	219.62	819.16	525.01	1144.34	867.39	895.14	576.94	1109.49	624.77
14.114	0	0.36	35.89	0.02	0.14	0.03	0.14	0.06	2.89	0.04	39.11	18.55	-0.97	95.9	1.25	2.22	0.02	0.01	2.89	0.02	0.08	0	44.23	0.01	0.88	0.04	0.37	72.03	0.23	0.01	0.02	57.43	0.07	53.93	0	24	-0.4	-6.24	13.22	65.47	219.17	816.95	523.88	1144.22	868.11	893.8	575.5	1107.89	622.44
14.147	0	0.32	35.55	0.02	0.14	0.03	0.14	0.06	2.56	0.03	39.45	11.33	0	96.1	1.18	1.71	0.02	0	2.56	0.03	0.07	0	46.96	0.01	0.73	0.03	0.43	65.18	0.22	0.02	0.02	59.23	0.07	53.67	0	24	0.82	-5.98	13.97	65.79	220.63	817.62	522.27	1143.66	864.04	894.77	573.76	1109.83	623.01
14.18	0	0.34	23.47	0.02	0.14	0.03	0.14	0.06	2.15	0.03	53.07	13.96	-0.47	96.28	1.35	1.64	0.02	0	2.15	0.02	0.08	0	40.7	0.01	0.57	0.03	0.37	68.55	0.23	0.02	0.02	65.8	0.07	48.13	0	24	-3.03	-5.73	12.89	64.94	220.11	818.99	523.39	1144.27	864.4	893.84	573.77	1108.98	620.3
14.214	0	0.33	15.19	0.02	0.14	0.03	0.14	0.06	1.65	0.02	69.63	12.05	-0.39	96.23	1.66	1.24	0.02	0	1.65	0.02	0.06	0	41.81	0	0.57	0.02	0.36	66.94	0.19	0.02	0.02	53.35	0.07	42.97	0	24	-3.75	-5.8	13.13	64.79	217.76	819.6	524.04	1142.78	862.42	894.8	573.67	1107.53	620.21
14.247	0	0.45	18.55	0.02	0.14	0.03	0.14	0.06	1.71	0.02	62.9	41.31	-5.06	96.1	2.1	1.04	0.01	0	1.71	0.02	0.07	0	47.54	0	0.67	0.02	0.38	86.86	0.17	0.02	0.02	53.7	0.07	45.19	0	24	-1.84	-5.98	12.82	65.25	216.83	818.88	524.59	1141.41	863.66	893.53	575.04	1105.51	620.67
14.28	0	0.5	31.14	0.02	0.15	0.03	0.15	0.07	2.3	0.02	43.86	59.62	-6.94	95.51	2.89	1.04	0.01	0	2.3	0.02	0.09	0	56.54	0	0.85	0.02	0.48	95.29	0.16	0.02	0.02	74.25	0.08	51.65	0	24	-2.19	-6.71	13.03	65.16	219.58	817.61	524.19	1141.7	864.37	892.46	573.7	1106.74	621.64
14.314	0	0.52	46.08	0.02	0.15	0.03	0.15	0.07	2.57	0.01	28.92	65.45	-7.61	96	2.92	0.98	0.01	0	2.57	0.02	0.11	0	67.01	0	1.23	0.01	0.56	98.36	0.13	0.02	0.02	61.97	0.09	57.64	0	24	-4.06	-6.11	13.03	64.75	218.41	816.48	524.25	1141.12	863.81	891.85	574.8	1105.51	620.11
14.347	0	0.53	39.15	0.02	0.15	0.03	0.15	0.07	2.76	0.01	35.85	66.15	-7.63	96.42	2.96	1.07	0.01	0	2.76	0.01	0.11	0	63.55	0	1.33	0.01	0.51	98.71	0.14	0.02	0.03	77.55	0.09	54.99	0	24	-2.53	-5.53	13.27	65.15	217.36	816.26	524.11	1141.49	865.09	892.83	575.17	1105.3	620.98
14.381	0	0.5	34.22	0.02	0.15	0.03	0.15	0.07	1.62	0.01	40.78	59.71	-7.37	96.29	2.88	1.27	0.01	0.01	1.62	0.01	0.1	0	52.46	0	1.46	0.01	0.4	95.35	0.14	0.02	0.03	84.44	0.11	53.05	0	24	-0.54	-5.72	12.82	65.66	216.58	816.08	524.54	1140.49	866.23	891.69	576.38	1103.59	621.14
14.414	0	0.5	50.06	0.02	0.15	0.03	0.15	0.07	1.53	0.01	24.94	61.9	-7.7	95.86	3.04	1.54	0.01	0.01	1.5	0.01	0.08	0	59.51	0	1.53	0.01	0.5	96.33	0.13	0.02	0.02	90.38	0.11	59.28	0	24	0.41	-6.29	11.43	65.8	217.16	817.8	524.92	1140.66	865.71	889.88	577.44	1102.73	620.51
14.447	0	0.45	56.58	0.02	0.15	0.03	0.15	0.07	1.48	0.01	18.42	50.27	-6.43	96.31	3.19	2.44	0.01	0.01	1.32	0.01	0.08	0	58.16	0	1.48	0.01	0.55	90.28	0.12	0.02	0.02	91.88	0.1	61.95	0	24	0.77	-5.69	13.07	65.38	218.4	815.27	524.79	1137.74	864.53	889.9	575.14	1102.9	623.4
14.481	0	0.41	69.43	0.02	0.16	0.03	0.14	0.07	1.67	0.01	5.57	40.13	-5.17	96.49	2.98	3.69	0.01	0.02	1.25	0.01	0.07	0	54.39	0	1.67	0.01	0.69	84.66	0.09	0.03	0.02	87.84	0.09	67.47	0	24	1.23	-5.44	12.95	65.38	218.93	813.78	524.79	1136.07	864.61	887.85	575.51	1101.49	623.35
14.514	0	0.41	61.84	0.02	0.17	0.03	0.13	0.08	1.22	0.01	13.16	47.83	-5.4	96.82	2.62	5.83	0.01	0.02	1.22	0	0.06	0	45.54	0	1.21	0.01	0.62	86.42	0.09	0.03	0.01	86.2	0.08	64.79	0	24	1.22	-4.91	12.48	65.32	217.28	812.03	524.96	1134.75	865.9	885.98	576.77	1098.46	622.19
14.547	0	0.36	51.88	0.02	0.19	0.03	0.12	0.09	1.09	0.01	23.12	49.44	-4.59	97.14	2.48	10.11	0.01	0.04	1.09	0	0.06	0	38.76	0	1	0.01	0.55	82.94	0.09	0.03	0.01	85.23	0.07	61.96	0	24	-0.46	-4.38	12.23	65.12	219.84	811.22	524.72	1133.62	864.48	883.49	575.98	1098.61	621.29
14.581	0	0.39	45.87	0.02	0.19	0.03	0.12	0.09	1.21	0.01	29.13	59.12	-5.55	97.17	2.24	10.3	0.01	0.04	1.21	0	0.06	0	37.96	0	0.9	0.01	0.69	87.63	0.09	0.03	0.01	86.23	0.06	59.73	0	24	-0.65	-4.32	12.07	65.13	221.34	810.23	526.16	1131.41	864.21	881.01	577.05	1097.58	622.71
14.614	0	0.33	24.9	0.02	0.22	0.03	0.11	0.11	1.01	0.02	50.19	51.42	-3.87	96.84	2.19	13.92	0.01	0.07	1.01	0	0.07	0	27.65	0	0.69	0.02	0.62	80.12	0.12	0.03	0.01	93.52	0.06	51.75	0	24	-1.57	-4.88	12.25	65	217.83	809.01	527.49	1128.89	864	880.84	578.11	1094.08	622.61
14.647	0	0.3	18	0.02	0.25	0.03	0.11	0.13	1.05	0.02	64	58.1	-3.88	96.95	2.67	17.71	0.01	0.09	1.05	0	0.07	0	31.77	0	0.76	0.02	0.62	79.68	0.13	0.03	0.01	92.67	0.05	48.75	0	24	-1.32	-4.7	11.99	64.8	215.39	806.86	526.09	1128.65	865.35	880.15	577.46	1091.08	621.02
14.681	0	0.26	10.92	0.02	0.27	0.03	0.11	0.14	1.14	0.03	78.17	45.13	-2.02	96.1	2.77	19.39	0.01	0.1	1.14	0	0.06	0	25.78	0	0.87	0.03	0.54	71.51	0.14	0.03	0.02	81.35	0.05	43.66	0	24	0.1	-5.98	11.74	65.12	218.66	803.86	525.96	1127.09	866.08	876.31	577.2	1089.99	623.6
14.714	0	0.21	8.83	0.02	0.26	0.03	0.11	0.13	1.05	0.04	82.34	18.59	0	95.9	2.63	18.17	0.01	0.09	1.01	0	0.07	0	25.56	0	1.05	0.04	0.5	56.78	0.16	0.03	0.02	85.78	0.05	41.16	0	24	0.73	-6.24	11.15	65.29	222.73	801.53	525.84	1126.52	868.53	871.85	578.86	1090.24	622.62
14.748	0	0.18	3.75	0.02	0.24	0.03	0.11	0.12	0.86	0.06	92.5	5.98	0	95.97	1.97	16.9	0.01	0.07	0.86	0	0.07	0	20.59	0.01	0.78	0.06	0.38	42.15	0.24	0.03	0.02	96.43	0.04	32.29	0	24	-0.33	-6.15	11.84	65.12	222.45	801.38	528.46	1123.93	868.03	871.91	579.89	1089.76	624.93
14.781	0	0.18	3.37	0.02	0.22	0.03	0.11	0.11	0.94	0.09	93.25	4.69	0	97.23	1.53	14.74	0.01	0.06	0.94	0	0.08	0	15.04	0.01	0.77	0.09	0.4	41.13	0.3	0.03	0.01	74.99	0.04	30.74	0	24	-4.64	-4.21	11.63	64.43	222.07	800.22	527.77	1125.46	868.45	871.59	580.2	1089.78	621.53
14.814	0	0.19	2.87	0.02	0.19	0.03	0.12	0.09	1.03	0.1	94.25	2.31	0	96.48	1.22	9.9	0.01	0.05	1.03	0.01	0.09	0	14.11	0.01	0.73	0.1	0.35	36.85	0.27	0.03	0.01	80.17	0.04	28.05	0	24	-2.58	-5.45	12	64.67	220.29	796.99	525.61	1126.59	871.78	871.88	580.17	1088.43	620.59
14.848	0	0.23	2.3	0.02	0.19	0.03	0.12	0.09	0.99	0.13	95.41	7.77	0	98.09	1.26	10.27	0.01	0.04	0.99	0.01	0.13	0	9.36	0.01	0.87	0.13	0.22	52.28	0.28	0.03	0.01	72.99	0.03	25.96	0	24	-3.92	-2.32	10.55	64.32	224.27	800.42	527.64	1128.87	873.33	870.39	582.13	1091.32	620.66
14.881	0	0.24	1.64	0.02	0.2	0.03	0.11	0.1	1.13	0.12	96.71	13.35	0	97.04	1.32	12.81	0.01	0.04	1.02	0	0.16	0.01	9.33	0.01	1.13	0.12	0.17	57.24	0.27	0.03	0.01	70.78	0.03	23.35	0	24	-1.93	-4.55	12.49	64.88	223.96	798.96	527.97	1126.44	871.54	872.53	579.97	1091.77	625.75
14.914	0	0.3	2.32	0.03	0.19	0.03	0.12	0.09	1.21	0.14	95.35	24.97	-1.38	97.82	1.21	10.46	0.01	0.03	1.06	0	0.21	0.01	8.53	0.01	1.44	0.14	0.16	69.18	0.27	0.03	0.01	72.47	0.03	26.11	0	24	-3.75	-2.99	10.96	64.46	220.09	799.9	527.69	1127.28	872.73	871.87	581.42	1088.46	620.54
14.948	0	0.34	2.61	0.03	0.2	0.03	0.11	0.1	1.12	0.18	94.78	47.5	-3.92	97.55	1.12	12.03	0.02	0.03	0.95	0	0.19	0.01	7.94	0.01	1.5	0.18	0.16	80.06	0.32	0.02	0.02	78.14	0.03	27.61	1	30	-2.19	-3.58	11.37	64.76	221.98	800.67	529.42	1125.29	871.36	871.4	581.91	1089.33	624.12
14.981	0	0.28	2.07	0.03	0.21	0.03	0.11	0.1	1.02	0.19	95.86	30.54	-1.33	97.18	1.02	14.17	0.02	0.03	0.82	0	0.12	0.01	6.22	0.01	1.3	0.19	0.15	68.94	0.35	0.02	0.02	80.59	0.02	25.86	0	30	-1.79	-4.3	12.37	64.92	221.53	797.88	528.89	1123.2	870.39	871.04	581.27	1088.13	625.42
15.014	0	0.34	3.1	0.03	0.21	0.03	0.11	0.1	1.46	0.22	93.8	49.01	-4.01	96.81	1.46	12.72	0.02	0.03	0.87	0	0.1	0	8.21	0.01	1.49	0.22	0.14	80.12	0.38	0.02	0.02	77.73	0.02	29.42	0	30	-1.43	-4.94	11.26	64.92	219.84	795.64	527.47	1123.03	872.79	868.23	582.25	1084.55	621.4
15.048	0	0.38	4.09	0.03	0.19	0.03	0.12	0.09	1.67	0.27	91.82	49.91	-4.95	97.45	1.82	9.74	0.02	0.03	0.78	0	0.07	0	11.86	0.01	1.67	0.27	0.16	83.54	0.45	0.02	0.02	78.42	0.02	31.43	0	30	-3.17	-3.79	11.01	64.5	219.71	795.71	527.63	1123.27	873.07	868.02	581.56	1084.23	620.66
15.081	0	0.33	5.55	0.03	0.2	0.03	0.12	0.1	2.03	0.27	88.91	41.08	-3.67	97.48	2.03	11.61	0.02	0.03	0.73	0	0.08	0	11.84	0.01	2.06	0.27	0.14	77.24	0.41	0.02	0.02	75.6	0.02	34.88	0	30	-3.12	-3.72	11.28	64.61	220.89	795.44	527.94	1122.92	873.11	867.81	580.95	1084.85	622.04
15.115	0	0.35	8.34	0.02	0.21	0.03	0.12	0.1	1.71	0.23	83.32	57.45	-5.13	97.54	2.09	13.09	0.02	0.03	0.77	0	0.09	0	13.42	0.02	1.71	0.23	0.16	83.98	0.34	0.01	0.02	74.3	0.02	39.35	0	30	-2.76	-3.6	11.26	64.66	221.38	795.17	527.95	1122.3	872.59	867.09	581.43	1084.71	622.1
15.148	0	0.37	15.66	0.03	0.21	0.03	0.12	0.1	2.08	0.24	68.67	59.66	-5.62	97.87	2.29	12.53	0.02	0.03	0.86	0	0.11	0	15.1	0.02	2.08	0.24	0.18	85.67	0.29	0.01	0.03	77.52	0.02	45.94	0	30	-2.89	-2.86	10.87	64.58	219.54	796.11	528.04	1123.89	873.55	868.52	581.43	1084.2	622.41
15.181	0	0.33	12.01	0.03	0.24	0.03	0.11	0.12	2.06	0.24	75.99	62.8	-4.94	97.97	2.28	17.03	0.03	0.04	0.94	0	0.12	0	15.29	0.02	2.06	0.24	0.15	82.82	0.26	0.01	0.03	76.57	0.02	44.09	0	30	-3.32	-2.61	10.78	64.51	219.79	798.06	529.26	1124.62	873.2	869.6	582.3	1085.54	623.24
15.215	0	0.37	11.62	0.03	0.21	0.03	0.12	0.1	2.12	0.21	76.76	60.05	-5.73	98.62	2.12	12.13	0.03	0.03	0.9	0	0.12	0	12.88	0.02	2.14	0.21	0.14	86.27	0.2	0.01	0.03	86.14	0.02	42.59	0	24	-2.25	-0.64	11.04	64.86	227.37	797.46	529.35	1124.17	872.66	866.33	583.56	1089.92	624.86
15.248	0	0.43	21.95	0.03	0.18	0.03	0.13	0.09	2.15	0.17	56.11	62.74	-7.21	98.31	2.15	8.74	0.03	0.03	0.88	0	0.13	0	14.94	0.02	3.69	0.17	0.14	91.07	0.16	0.01	0.03	69.96	0.01	48.94	0	24	-2.88	-1.69	10.47	64.53	221.23	798.44	530.14	1124.49	874.24	868.41	584.25	1086.22	622.97
15.281	0	0.44	22.71	0.03	0.18	0.03	0.13	0.08	1.79	0.15	54.59	62.33	-7.38	98.46	1.79	8.34	0.03	0.02	0.69	0	0.11	0	11.78	0.02	4.23	0.15	0.16	91.26	0.12	0.01	0.03	87.29	0.01	49.26	0	24	-2.25	-1.22	11.13	64.84	224.8	799.21	531.18	1123.92	873.11	868.43	583.89	1089.17	626.4
15.315	0	0.41	17.07	0.03	0.19	0.02	0.13	0.09	1.8	0.15	65.86	60.52	-6.74	98.55	1.8	10.18	0.04	0.03	0.58	0	0.11	0	8.89	0.02	3.99	0.15	0.14	88.46	0.12	0.01	0.03	91.88	0.01	46.34	0	24	-3.23	-0.92	11.4	64.68	221.73	799.75	531.64	1123.03	871.83	870.05	583.57	1087.66	626.09
15.348	0	0.32	8.12	0.03	0.2	0.02	0.12	0.1	1.51	0.18	83.76	37.28	-3.16	97.82	1.51	12.3	0.04	0.03	0.6	0	0.11	0	6.42	0.02	2.63	0.18	0.11	74.56	0.16	0.01	0.03	89.04	0.01	38.88	0	24	-1.93	-2.97	11.52	64.81	219.56	797.88	530.35	1122.46	872.49	869.95	582.66	1085.29	625.45
15.382	0	0.21	4.77	0.03	0.21	0.03	0.11	0.1	1.48	0.17	90.46	6.47	0	96.8	1.48	13.1	0.03	0.03	0.68	0	0.07	0	5.23	0.02	2.39	0.17	0.11	47	0.17	0.01	0.03	82.97	0.01	33.72	0	24	-0.41	-4.96	11.9	65.02	220.5	792.71	528.25	1121.51	874.57	866.93	583.53	1083.69	623.99
15.415	0	0.27	2.97	0.03	0.18	0.03	0.12	0.08	1.16	0.18	94.05	11.92	0	97.67	1.16	8.56	0.03	0.03	0.74	0	0.1	0.01	5.45	0.02	2.42	0.18	0.11	59.89	0.18	0.01	0.03	65.83	0.01	28.03	0	24	-3.67	-3.33	9.51	64.3	219.23	795.29	529.6	1123.96	876.99	865.46	585.57	1081.97	619.96
15.448	0	0.31	3.05	0.03	0.18	0.03	0.12	0.08	1.18	0.16	93.9	22.76	-1.67	97.89	1.18	8.83	0.03	0.03	0.83	0	0.11	0.01	4.88	0.02	2.2	0.16	0.12	69.3	0.16	0.01	0.03	75.93	0.01	28.35	0	24	-2.28	-2.8	11.06	64.59	221.34	795.93	530.48	1124.09	876.43	868.16	583.83	1085.49	625.77
15.482	0	0.38	2.57	0.03	0.19	0.03	0.12	0.09	1.33	0.16	94.85	59.19	-5.69	98.21	1.33	11.34	0.03	0.03	0.85	0	0.12	0	4.88	0.02	2.27	0.16	0.12	86.62	0.13	0.01	0.03	79.87	0.01	27.29	0	24	-3.68	-1.98	11.15	64.33	221.87	795.95	530.9	1123.53	875.51	867.65	584.89	1085.95	624.56
15.515	0	0.4	2.55	0.03	0.19	0.03	0.12	0.09	1.32	0.17	94.9	63.79	-6.18	97.99	1.32	11.04	0.03	0.03	0.82	0	0.16	0	5.65	0.02	1.57	0.17	0.12	89.34	0.14	0.01	0.03	75.88	0.01	27.14	0	24	-3.14	-2.56	10.37	64.42	220.55	795.89	529.52	1124.26	876.31	867.06	584.26	1084.35	622.02
15.548	0	0.35	1.88	0.02	0.24	0.03	0.1	0.12	1.39	0.18	96.24	73.27	-5.87	97.79	1.39	17.83	0.03	0.04	0.77	0	0.12	0	6.43	0.02	1.41	0.18	0.11	88.05	0.16	0.01	0.03	88.04	0.01	25.81	0	24	-2.68	-3.05	11.32	64.54	221.99	796.25	530.12	1123.29	874.18	867.94	584.2	1086.27	624.35
15.582	0	0.32	1.48	0.02	0.26	0.03	0.1	0.13	1.38	0.18	97.05	68.05	-4.71	97.6	1.38	19.73	0.03	0.04	0.76	0	0.09	0	5.61	0.02	1.44	0.18	0.09	83.01	0.19	0.01	0.03	85.65	0.01	23.94	0	24	-2.36	-3.48	11.45	64.66	221.84	795.89	530.7	1122.37	873.7	867.55	585.31	1085.83	624.91
15.615	0	0.24	0.92	0.02	0.23	0.03	0.11	0.12	1.31	0.18	98.15	24	0	96.66	1.31	16.75	0.03	0.04	0.76	0	0.06	0	5.7	0.02	1.48	0.18	0.1	62.24	0.22	0.01	0.02	87.32	0.01	18.77	0	24	-3.08	-5.18	11.72	64.52	221.59	792.2	528.25	1122.02	874.18	866.05	583.55	1084.17	622.56
15.648	0	0.26	0.96	0.03	0.2	0.03	0.11	0.1	0.97	0.18	98.07	19.73	-0.03	97.45	0.97	12.81	0.03	0.03	0.84	0	0.06	0	7.14	0.02	1.62	0.18	0.13	63.06	0.21	0.01	0.02	79.42	0.01	18.24	0	24	-3.28	-3.79	10.78	64.33	222.84	794.2	529.49	1123.86	876.57	865.74	584.65	1085.3	622.7
15.682	0	0.24	1.17	0.03	0.23	0.03	0.11	0.12	1.26	0.19	97.65	23.09	0	98.07	1.26	16.44	0.03	0.03	0.74	0	0.06	0	6.59	0.02	1.49	0.19	0.12	61.92	0.25	0.01	0.02	73.7	0.01	20.98	0	24	-4.13	-2.36	10.87	64.04	219.83	797.38	531.37	1124.91	876.35	869.34	585.6	1085.84	623.7
15.715	0	0.23	0.85	0.02	0.21	0.02	0.11	0.1	1.01	0.23	98.29	10.05	0	97.17	1.01	13.17	0.03	0.03	0.66	0	0.07	0	5.24	0.02	1.12	0.23	0.11	52.89	0.3	0.01	0.02	95.78	0.02	17.19	0	24	-1.35	-4.32	11.89	64.68	222.65	796.59	532.34	1121.38	873.63	868.08	585.32	1086.55	628.25
15.749	0	0.22	0.56	0.02	0.21	0.02	0.11	0.1	0.91	0.34	98.87	8.98	0	97.03	0.91	13.77	0.03	0.03	0.53	0	0.09	0	4.24	0.02	0.93	0.34	0.1	50.75	0.47	0.01	0.02	91.48	0.02	13.38	0	24	-3.12	-4.58	11.83	64.24	221.65	793.29	529.95	1122.51	875.1	867.06	584.94	1085.15	624.51
15.782	0	0.21	0.38	0.02	0.22	0.02	0.1	0.11	0.78	0.38	99.25	8.92	0	97.48	0.78	15.41	0.03	0.03	0.59	0	0.08	0	3.88	0.02	0.82	0.38	0.1	49.02	0.6	0.01	0.02	88.83	0.02	9.98	0	24	-3.24	-3.72	11.23	64.27	223.09	793.68	529.67	1123.1	875.54	865.8	585.11	1085.56	623.5
15.815	0	0.25	0.38	0.02	0.18	0.02	0.11	0.08	0.7	0.38	99.24	8.9	0	98.19	0.7	9.46	0.03	0.03	0.63	0	0.07	0	4.04	0.02	0.9	0.38	0.1	54.93	0.53	0.01	0.02	74.91	0.02	8.6	0	24	-4.44	-2.02	10.52	64	223.72	796.47	531.22	1125.01	876.16	866.51	587.07	1087.29	623.23
15.849	0	0.31	0.4	0.02	0.19	0.02	0.11	0.09	0.69	0.32	99.21	28.15	-1.69	97.47	0.69	10.77	0.03	0.03	0.64	0	0.08	0	5.07	0.02	0.9	0.32	0.11	70.91	0.47	0.01	0.02	91.02	0.02	9.37	0	24	-2.93	-3.74	11.3	64.26	222.22	797.21	532.28	1124	875.89	868.64	586.14	1087.19	626.34
15.882	0	0.34	0.6	0.03	0.18	0.03	0.12	0.08	0.79	0.33	98.81	34.01	-2.76	97.29	0.73	9.42	0.03	0.03	0.79	0	0.08	0	6.27	0.02	1.07	0.33	0.13	75.67	0.53	0.01	0.02	73.48	0.02	12.89	0	24	-3.19	-4.1	10.96	64.25	220.07	797.12	531.86	1123.88	876.19	868.76	585.84	1085.38	624.64
15.915	0	0.32	0.45	0.03	0.2	0.03	0.11	0.1	0.96	0.4	99.09	38.08	-2.62	96.77	0.96	12.65	0.04	0.04	0.73	0	0.1	0	4.04	0.02	1.09	0.4	0.1	74.63	0.57	0.01	0.02	87.1	0.02	11.08	0	24	-2.52	-5	12.4	64.53	222.69	794.56	530.15	1122.09	872.44	868.17	584.71	1086.99	626.04
15.949	0	0.25	0.36	0.03	0.2	0.03	0.11	0.09	0.88	0.49	99.29	12.58	0	96.11	0.82	11.98	0.03	0.04	0.88	0	0.1	0	3.64	0.02	0.92	0.49	0.12	57.23	0.85	0.01	0.02	81.26	0.03	8.61	0	24	-2.8	-5.97	11.74	64.39	226.06	792.9	529.19	1123.13	875.09	865.28	583.54	1087.49	625.1
15.982	0	0.24	0.42	0.03	0.18	0.03	0.12	0.09	0.96	0.44	99.16	8.48	0	97.51	0.96	9.81	0.03	0.04	0.95	0	0.09	0	4.88	0.02	1.39	0.44	0.12	53.93	0.67	0.01	0.02	83.66	0.03	9.64	0	24	-3.76	-3.66	11.57	64.06	228.3	792.99	529.65	1126.24	878.49	865.6	584.82	1090.19	625.81
16.015	0	0.27	0.57	0.03	0.19	0.03	0.12	0.09	1.15	0.5	98.87	14.87	0	98.16	1.15	10.79	0.03	0.04	0.87	0	0.12	0	6.92	0.02	1.63	0.5	0.11	60.83	0.71	0.01	0.02	70.89	0.03	12.71	1	30	-3.97	-2.13	11.63	63.96	226.23	796.25	531.84	1126.19	877.27	868.23	586.2	1090.67	627.4
16.049	0	0.25	0.67	0.03	0.21	0.03	0.11	0.1	1.37	0.49	98.65	15.9	0	97.95	1.37	13.22	0.04	0.05	0.89	0	0.12	0	5.6	0.02	1.59	0.49	0.09	59.38	0.82	0.01	0.02	91.7	0.03	14.95	0	30	-4.08	-2.67	11.88	63.83	224.84	797.84	533.11	1124.35	874.5	869.2	586.24	1090.05	628.44
16.082	0	0.31	0.85	0.03	0.2	0.03	0.11	0.1	1.31	0.49	98.29	31.17	-2.1	97.77	1.33	11.74	0.04	0.04	0.73	0	0.11	0	6.06	0.02	1.31	0.49	0.09	71.73	0.77	0.01	0.02	70.55	0.03	16.84	0	30	-3.33	-3.1	10.85	63.94	223.76	795.72	531.76	1125.47	878.59	867.03	587.14	1087.52	625.26
16.116	0	0.26	0.82	0.03	0.18	0.02	0.12	0.08	1.25	0.47	98.37	10.67	0	97.69	1.4	8.8	0.05	0.03	0.61	0	0.07	0	6.6	0.02	1.25	0.47	0.09	58.09	0.67	0.01	0.02	88.89	0.02	15.73	0	30	-5.3	-3.29	10.89	63.56	225.09	798.07	532.69	1126.31	876.11	868.09	587.65	1090.02	625.23
16.149	0	0.23	0.77	0.03	0.2	0.02	0.12	0.09	1.08	0.5	98.46	7.99	0	97.45	1.56	11.23	0.05	0.04	0.59	0	0.09	0	5.4	0.02	1.08	0.5	0.07	51.7	0.85	0.01	0.02	96.72	0.02	15.72	0	30	-3.15	-3.78	12.02	64.02	225.51	797.98	533.5	1124.56	875.14	869.42	586.42	1090.73	629.72
16.182	0	0.29	1.08	0.02	0.17	0.02	0.12	0.08	0.98	0.52	97.85	12.79	0	97.97	1.53	7.42	0.06	0.03	0.56	0	0.08	0	8.52	0.02	0.98	0.52	0.07	62.02	0.83	0.01	0.02	81.4	0.02	18.01	0	30	-4.09	-2.61	11.03	63.84	223.53	795.81	531.32	1126.49	878.41	867.97	587.15	1088.33	624.66
16.216	0	0.27	1.07	0.02	0.16	0.02	0.13	0.07	1.05	0.4	97.86	7.96	0	98.1	1.49	5.63	0.07	0.03	0.57	0	0.07	0	8.15	0.02	1.05	0.4	0.06	57.24	0.7	0.01	0.02	82.02	0.02	17.56	0	30	-4.03	-2.27	10.38	63.85	227.34	799.9	533.91	1127.59	877.51	867.74	589.57	1092.05	626.61
16.249	0	0.28	1.13	0.02	0.18	0.02	0.12	0.09	0.75	0.41	97.74	14.23	0	97.24	1.59	9.03	0.07	0.03	0.59	0	0.11	0	7.83	0.02	0.75	0.41	0.06	61.94	0.78	0.01	0.02	92.95	0.02	18.86	0	30	-3.21	-4.2	11.87	63.97	225.06	798.62	533.64	1125.71	876.22	870.19	586.6	1091.13	629.48
16.282	0	0.33	1.12	0.02	0.18	0.03	0.12	0.08	0.7	0.4	97.76	26.15	-2.28	97.35	1.85	8.01	0.07	0.02	0.66	0	0.1	0	8.14	0.02	0.7	0.4	0.07	72.4	0.84	0.02	0.02	85.07	0.02	18.53	0	30	-4.75	-3.97	11.04	63.66	223.78	798.75	533.5	1126.52	877.01	869.44	587.76	1089.85	626.42
16.316	0	0.33	1.01	0.02	0.17	0.03	0.13	0.08	0.8	0.4	97.98	24.44	-2.3	98.01	1.93	6.87	0.07	0.02	0.72	0	0.11	0	11.44	0.02	0.8	0.4	0.07	72.42	0.95	0.02	0.02	75.88	0.02	17.28	1	36	-5.2	-2.51	10.29	63.57	222.77	800.36	533.82	1127.16	877.58	869.63	587.74	1089.22	625.22
16.349	0	0.28	0.63	0.02	0.2	0.03	0.12	0.1	0.7	0.41	98.75	19.38	-0.46	96.41	2.01	11.21	0.07	0.03	0.7	0	0.12	0	6.85	0.02	0.7	0.41	0.06	64.38	1.02	0.02	0.02	91.93	0.02	13.77	0	36	-1.72	-5.55	12.58	64.26	224.66	796.89	532.87	1124.16	874.91	870.06	586.49	1090.41	630.26
16.383	0	0.25	0.62	0.02	0.19	0.02	0.12	0.09	0.75	0.39	98.76	11.52	0	97.79	1.57	10.45	0.08	0.03	0.66	0	0.1	0	6.67	0.02	0.75	0.39	0.06	57.51	0.78	0.01	0.02	71.35	0.02	13.49	0	36	-3.81	-3.04	11.51	63.79	220	797.43	532.44	1126.65	878.05	871.22	587.86	1087.94	625.74
16.416	0	0.25	0.59	0.02	0.18	0.02	0.12	0.09	0.85	0.37	98.82	8.8	0	98.06	1.52	8.98	0.08	0.03	0.65	0	0.1	0	7.86	0.01	0.85	0.37	0.06	55.26	0.84	0.02	0.02	79.72	0.02	12.7	0	36	-5.85	-2.37	10.81	63.55	224.1	799.96	532.97	1128.06	876.56	870.2	587.51	1091.13	625.11
16.449	0	0.23	0.55	0.02	0.22	0.02	0.11	0.11	0.82	0.39	98.9	13.34	0	97.35	1.78	14.51	0.08	0.04	0.65	0	0.1	0	6.32	0.01	0.82	0.39	0.06	55.53	0.95	0.02	0.02	92.48	0.02	13.33	0	36	-3.81	-3.98	11.66	63.9	226.04	799.44	533.23	1126.96	875.93	870.39	586.54	1092.48	628.59
16.483	0	0.25	0.68	0.02	0.25	0.03	0.11	0.12	0.78	0.41	98.63	27.15	-0.36	97.9	2.05	17.27	0.09	0.05	0.69	0	0.09	0	6.29	0.01	0.78	0.41	0.06	63.78	1.14	0.02	0.02	86.26	0.01	16.02	0	36	-4.72	-2.78	10.49	63.72	224.04	800.49	533.52	1127.87	877.21	869.8	588.35	1090.75	625.48
16.516	0	0.26	0.62	0.03	0.22	0.03	0.11	0.11	0.96	0.37	98.76	22.47	-0.46	97.62	1.98	13.9	0.12	0.05	0.7	0	0.1	0	6.63	0.01	0.96	0.37	0.06	64.02	1.16	0.02	0.02	81.85	0.01	14.32	0	36	-4.37	-3.43	11.18	63.82	224.41	799.75	532.73	1128.41	877.24	870.9	587.16	1091.85	626.43
16.549	0	0.26	0.47	0.03	0.2	0.03	0.12	0.1	0.94	0.38	99.06	15.52	0	97.48	1.52	11.63	0.12	0.05	0.74	0	0.1	0	5.13	0.01	0.94	0.38	0.06	60.62	1.18	0.02	0.02	87.64	0.02	11.16	0	36	-3.56	-3.72	11.45	63.91	224.52	798	530.93	1128.9	877.89	870.7	586.23	1091.74	625.6
16.583	0	0.26	0.49	0.03	0.18	0.03	0.12	0.09	1.03	0.37	99.03	11.15	0	96.8	1.48	9.08	0.13	0.04	0.77	0	0.13	0	3.77	0.01	1.03	0.37	0.05	58.43	0.92	0.02	0.02	96.17	0.02	10.85	0	36	-2.72	-4.96	12.02	64.16	228.24	793.99	528.85	1129.31	880	868.55	584.25	1092.85	626.5
16.616	0	0.27	0.54	0.03	0.17	0.03	0.13	0.08	1.39	0.39	98.92	7.24	0	96.77	1.39	6.12	0.12	0.03	0.68	0	0.16	0	4	0.01	1.7	0.39	0.04	55.48	0.78	0.02	0.02	84.88	0.02	11.17	0	36	-3.24	-5	11.93	63.99	229.25	796	530.92	1130.62	881.17	869.68	585.48	1094.85	628.55
16.649	0	0.22	0.51	0.03	0.18	0.02	0.13	0.08	1.71	0.47	98.98	3.56	0	97.47	1.71	7.44	0.1	0.02	0.58	0	0.19	0	2.64	0.02	2.01	0.47	0.03	44.85	0.75	0.02	0.02	96.81	0.02	10.89	0	36	-2.58	-3.75	12.85	64.12	228.75	795.8	531.15	1130.2	880.59	871.49	585	1095.56	631.05
16.683	0	0.24	0.47	0.03	0.18	0.02	0.13	0.08	1.87	0.41	99.05	6.06	0	97.45	1.87	7.8	0.1	0.02	0.55	0	0.27	0.01	1.77	0.02	3.09	0.41	0.03	51.42	0.54	0.02	0.02	95.25	0.02	10.29	0	36	-0.64	-3.79	12.73	64.4	226.9	797.07	532.78	1130.82	883.35	873.03	586.65	1095.15	633.04
16.716	0	0.2	0.38	0.03	0.17	0.02	0.13	0.08	1.62	0.5	99.25	1.86	0	97.39	1.62	6.99	0.1	0.01	0.41	0	0.26	0.01	1.21	0.02	3.65	0.5	0.02	37.01	0.57	0.02	0.02	92.86	0.02	7.94	0	36	-0.89	-3.89	12.85	64.33	221.66	798.4	533.82	1129.24	880.95	875.04	588.69	1092.46	631.82
16.75	0	0.2	0.35	0.03	0.17	0.02	0.13	0.08	1.33	0.65	99.3	1.69	0	97.94	1.33	6.53	0.09	0.01	0.51	0	0.27	0.01	1.11	0.03	4.06	0.65	0.02	36.25	0.51	0.02	0.02	78.41	0.02	7.17	1	42	-3.34	-2.69	12.1	63.92	225.59	797.15	532.05	1130.85	880.67	871.94	588.98	1094.1	628.18
16.783	0	0.18	0.31	0.03	0.17	0.02	0.13	0.08	1.36	0.74	99.39	1.03	0	97.35	1.36	7.38	0.09	0.01	0.44	0	0.25	0.01	0.66	0.03	3.91	0.74	0.01	28.77	0.47	0.01	0.02	90.76	0.02	6.07	0	42	-0.85	-3.97	12.64	64.33	221.56	798.66	534.44	1129	881.47	874.7	589.06	1092.04	632.09
16.816	0	0.18	0.35	0.03	0.18	0.02	0.13	0.08	1.62	0.79	99.31	1.25	0	97.81	1.62	8.07	0.09	0.01	0.39	0	0.21	0.01	0.52	0.04	5.12	0.79	0.01	30.8	0.42	0.01	0.02	95.32	0.02	7.39	0	42	-2.66	-2.99	12.21	63.91	220.44	800.75	535.57	1130.59	881.61	876.05	590.74	1092.78	630.99
16.85	0	0.17	0.3	0.03	0.19	0.02	0.12	0.09	1.43	1.13	99.39	1.46	0	98.12	1.43	10.86	0.09	0.01	0.45	0	0.16	0	0.45	0.03	4.39	1.13	0.01	30.04	0.38	0.01	0.02	90.92	0.02	6.85	0	42	-2.2	-2.24	12.08	64.19	219.55	801.46	537.26	1126.78	880.01	874.97	589.21	1090.09	633.09
16.883	0	0.14	0.27	0.03	0.23	0.02	0.11	0.11	1.5	1.48	99.46	1.42	0	97.63	1.5	15.52	0.09	0.01	0.38	0	0.18	0	0.36	0.03	3.2	1.48	0.01	25.06	0.45	0.01	0.02	94.09	0.02	6.74	0	42	-4.81	-3.4	12.1	63.81	222.87	800.65	535.62	1127.88	878.35	873.72	587.21	1092.23	631.08
16.916	0	0.16	0.3	0.03	0.22	0.02	0.11	0.11	1.37	1.37	99.41	1.8	0	98.37	1.37	14.15	0.09	0.02	0.43	0	0.17	0	0.4	0.03	2.75	1.92	0.01	29.4	0.53	0.01	0.02	89.25	0.02	7.35	0	42	-4.16	-1.51	12.05	63.98	219.92	801.34	536.79	1126.52	878	874.48	588.94	1090.24	631.5
16.95	0	0.12	0.27	0.03	0.23	0.02	0.11	0.11	1.17	1.17	99.46	0.69	0	97.99	1.17	15.95	0.09	0.02	0.41	0	0.17	0	0.37	0.04	1.82	2.62	0.01	14.42	0.5	0.01	0.02	95.78	0.02	6.86	0	42	-3.95	-2.56	12.49	64.07	223.26	797.88	534.3	1125.63	877.16	871.77	586.72	1090.61	630.9
16.983	0	0.13	0.28	0.03	0.21	0.02	0.11	0.1	0.97	0.97	99.43	0.65	0	97.27	0.97	14.28	0.1	0.02	0.43	0	0.17	0.01	0.45	0.04	1.67	2.77	0.01	15.38	0.54	0.01	0.02	80.31	0.02	6.99	0	42	-3.55	-4.13	12.58	63.97	218.84	795.77	532.59	1126.18	878.09	872.56	588.4	1087.91	627.38
17.016	0	0.12	0.33	0.03	0.24	0.02	0.1	0.12	1.17	1.17	99.35	1.03	0	97.59	1.17	18.12	0.09	0.02	0.53	0	0.13	0.01	0.6	0.04	1.8	3.42	0.01	17.92	0.57	0.01	0.02	94.25	0.02	9.24	0	42	-4.01	-3.5	11.89	63.84	221.33	797.72	534.01	1126.74	878.43	871.58	589.08	1089.44	628.14
17.05	0	0.15	0.48	0.03	0.2	0.02	0.12	0.1	1.23	1.23	99.04	1.04	0	97.88	1.23	12.31	0.08	0.02	0.5	0	0.12	0	0.82	0.04	2.28	4.17	0.02	23.97	0.59	0.01	0.02	96.9	0.02	11.49	0	42	-5.05	-2.84	11.5	63.52	220.46	799.68	535.13	1127.11	878.23	872.42	589.32	1089.47	627.96
17.083	0	0.15	0.37	0.03	0.21	0.02	0.11	0.1	1.19	1.19	99.26	1.54	0	98.44	1.19	13.86	0.08	0.02	0.43	0	0.08	0	0.51	0.04	1.64	4.58	0.01	27.74	0.73	0.01	0.02	98.03	0.02	9.41	0	42	-5.24	-1.27	11.46	63.65	220.45	801.15	536.38	1125.89	876.51	872.55	589.81	1089.49	629.04
17.117	0	0.13	0.33	0.03	0.2	0.02	0.11	0.1	1.14	1.14	99.34	0.52	0	98.09	1.14	12.02	0.09	0.02	0.23	0	0.07	0	0.31	0.04	1.71	5.88	0.01	14.33	1.15	0.01	0.02	94.37	0.01	7.92	0	42	-3.31	-2.31	12.78	64.1	220.52	798.17	535.14	1124.19	875.63	872.68	588.9	1089.14	631.07
17.15	0	0.14	0.39	0.03	0.19	0.02	0.12	0.09	1.35	1.35	99.23	0.48	0	97.9	1.35	9.63	0.11	0.02	0.28	0	0.07	0	0.43	0.05	1.82	7.12	0.01	15.79	1.41	0.01	0.02	93.55	0.01	8.83	0	42	-4.68	-2.8	11.66	63.75	221.41	798	534.86	1125.46	877.78	870.7	588.96	1088.56	628.43
17.183	0	0.12	0.27	0.03	0.2	0.02	0.12	0.09	1.28	1.28	99.46	0.33	0	97.4	1.28	11.19	0.12	0.03	0.23	0	0.08	0	0.19	0.05	1.85	7.29	0.01	6.13	1.32	0.01	0.02	84.97	0.01	5.77	0	42	-3.23	-3.89	12.27	64.14	221.63	796.28	533.23	1124.3	876.46	870.33	587.56	1088.14	628.57
17.217	0	0.12	0.25	0.03	0.19	0.02	0.12	0.09	1.36	1.36	99.51	0.33	0	96.83	1.36	10.42	0.13	0.03	0.25	0	0.1	0	0.14	0.05	2.09	8.4	0.01	5.05	1.62	0.01	0.01	90.93	0.01	4.79	0	42	-2.26	-4.91	12.53	64.19	219.67	795.38	533.24	1124.32	877.84	871.12	588.28	1087.01	628.84
17.25	0	0.13	0.26	0.03	0.19	0.02	0.12	0.09	1.29	1.29	99.48	0.33	0	97.05	1.29	9.37	0.13	0.02	0.29	0	0.1	0	0.12	0.05	2.39	8.33	0.01	10.1	1.52	0.01	0.01	93.56	0.01	5.03	0	42	-2.77	-4.53	11.9	64.05	222.39	795.26	533.2	1125.56	879.76	869.45	588.07	1088.12	628.52
17.283	0	0.13	0.25	0.03	0.18	0.02	0.12	0.08	1.03	1.03	99.5	0.33	0	98.01	1.03	8.16	0.14	0.02	0.28	0	0.12	0	0.09	0.05	2.18	9.42	0.01	8.26	1.51	0.01	0.01	92.93	0.01	4.35	0	42	-3.69	-2.51	11.88	63.92	224.35	795.35	533.23	1126.81	879.8	869.16	589.39	1090.09	628.4
17.317	0	0.14	0.25	0.03	0.19	0.02	0.12	0.09	0.91	0.91	99.51	0.49	0	97.88	0.91	9.85	0.17	0.02	0.34	0	0.15	0	0.08	0.04	1.92	12	0.01	15.85	1.79	0.01	0.01	95.39	0.01	4.56	1	48	-2.71	-2.83	12.18	63.99	225.38	795.29	533.41	1127.84	880.49	869.69	590.96	1091.75	629.49
17.35	0	0.15	0.24	0.03	0.19	0.02	0.12	0.09	0.91	0.91	99.53	0.62	0	97.77	0.91	9.91	0.18	0.02	0.34	0	0.18	0	0.11	0.04	2.18	11.87	0.01	19.03	1.66	0.01	0.01	93.92	0.01	4.26	0	48	-0.94	-3.09	12.63	64.29	224.13	795.57	533.84	1126.78	880.75	870.89	589.69	1091.02	631.83
17.384	0	0.16	0.29	0.03	0.2	0.02	0.12	0.09	1.24	1.24	99.42	0.94	0	98.03	1.24	10.99	0.18	0.02	0.34	0	0.27	0	0.21	0.06	2.64	10.45	0.01	23.84	1.51	0.01	0.01	93.75	0.01	6.35	0	48	-2.32	-2.45	12.12	64.09	224.57	797.15	534.3	1127.34	879.81	870.76	590.19	1091.66	630.61
17.417	0	0.14	0.27	0.03	0.2	0.02	0.12	0.1	0.96	0.96	99.45	0.6	0	98.59	0.96	12.08	0.21	0.02	0.32	0	0.29	0.01	0.12	0.06	2.7	10.68	0.01	16.29	1.53	0.01	0.01	97.89	0.01	6.15	0	48	-1.75	-0.78	12.28	64.28	223.09	798.48	535.71	1125.23	878.73	871.58	589.18	1090.35	632.86
17.45	0	0.13	0.36	0.03	0.19	0.02	0.12	0.09	0.97	0.97	99.28	0.35	0	97.77	0.97	10.49	0.21	0.02	0.32	0	0.22	0.01	0.18	0.07	2.93	12.11	0.01	10.34	1.53	0.01	0.01	87.84	0.01	8.3	0	48	-4.01	-3.1	11.31	63.92	221.76	797.91	534.91	1124.08	876.83	869.13	589.4	1087.52	627.94
17.484	0	0.13	0.43	0.03	0.18	0.02	0.12	0.08	0.84	0.84	99.14	0.33	0	97.2	0.84	9.36	0.24	0.02	0.28	0	0.26	0.01	0.17	0.11	3.72	11.73	0.01	7.77	1.16	0.01	0.01	95.6	0.01	9.74	0	48	-2.3	-4.26	12.35	64.29	221.02	797.01	535.12	1121.88	874.89	869.88	589.28	1087.04	630.37
17.517	0	0.12	0.35	0.03	0.19	0.02	0.12	0.09	0.84	0.84	99.29	0.33	0	96.63	0.84	10.16	0.25	0.02	0.25	0	0.19	0.01	0.11	0.13	3.67	11.44	0.01	4.33	1.05	0.01	0.01	81.61	0.01	8.08	0	48	-1.86	-5.21	12.66	64.26	222.01	793.85	532.5	1124.03	877.44	869.41	588.77	1087.79	628.81
17.55	0	0.13	0.29	0.03	0.18	0.02	0.13	0.08	0.91	0.91	99.41	0.33	0	97.01	0.91	9.12	0.27	0.02	0.32	0	0.22	0.01	0.07	0.12	4.37	11.65	0.01	6.83	1	0.01	0.01	97.63	0.01	6.1	0	48	-2.85	-4.6	12.37	64.11	223.82	792.26	531.42	1125.57	880.86	868.33	586.01	1088.08	628.51
17.584	0	0.14	0.26	0.03	0.18	0.02	0.13	0.08	0.79	0.79	99.47	0.37	0	97.85	0.79	8.46	0.28	0.02	0.3	0	0.24	0.01	0.06	0.16	5.16	12.64	0.01	13.04	0.73	0.01	0.02	97.17	0.01	4.85	0	48	-2.36	-2.91	12.46	64.21	225.66	793.45	531.96	1126.59	880.58	868.81	587.47	1090.47	629.75
17.617	0	0.16	0.28	0.03	0.17	0.02	0.13	0.08	0.66	0.66	99.43	0.55	0	97.92	0.66	7.25	0.27	0.01	0.38	0	0.18	0.01	0.05	0.17	6.51	13.12	0.02	20.05	0.67	0.01	0.02	97.62	0.01	5.29	0	48	-3.01	-2.73	12.28	64.17	228.82	793.29	532.03	1126.12	879.28	866.83	587.69	1091.75	629.8
17.65	0	0.21	0.27	0.03	0.16	0.02	0.14	0.07	0.57	0.57	99.46	1.58	0	97.71	0.57	6.17	0.26	0.01	0.38	0	0.19	0.01	0.04	0.15	6.82	15.35	0.02	35.71	0.61	0.01	0.02	92.34	0.01	4.54	0	48	-4.06	-3.23	12.06	63.9	229.31	793.55	532.69	1126.54	880.03	866.57	587.7	1091.98	629.82
17.684	0	0.23	0.27	0.03	0.15	0.02	0.14	0.07	0.65	0.65	99.46	1.95	0	97.85	0.65	4.8	0.25	0.01	0.29	0	0.13	0.01	0.06	0.15	8.08	17.21	0.02	39.81	0.54	0.01	0.02	92.21	0.01	4.23	0	48	-3.67	-2.91	11.97	64.05	228.64	793.78	532.92	1126.38	880.24	866.71	588.16	1091.51	629.85
17.717	0	0.21	0.26	0.03	0.15	0.02	0.15	0.07	0.62	0.62	99.48	1.14	0	97.94	0.62	4.02	0.27	0.01	0.3	0	0.15	0	0.07	0.13	8.63	15.66	0.02	33.5	0.5	0.01	0.02	96.85	0.01	3.78	0	48	-3.07	-2.7	12.2	64.16	227.83	791.97	531.54	1126.13	880.85	866.44	587.31	1090.39	629.14
17.751	0	0.22	0.28	0.03	0.15	0.02	0.15	0.07	0.61	0.61	99.44	1.17	0	97.94	0.61	3.32	0.28	0	0.28	0	0.2	0	0.11	0.14	8.15	17.54	0.03	34.52	0.45	0.01	0.03	93.96	0.01	4.19	0	48	-2.67	-2.69	12.62	64.13	228.39	791.81	532.02	1127.07	881.78	867.39	588.4	1091.84	630.67
17.784	0	0.24	0.34	0.04	0.15	0.02	0.16	0.07	0.75	0.75	99.31	1.67	0	97.64	0.75	3.51	0.3	0	0.35	0	0.2	0.01	0.15	0.15	11.53	15.5	0.03	39.12	0.41	0.01	0.04	95.18	0.01	6.24	0	48	-0.81	-3.38	12.91	64.45	225.36	793.47	533.78	1127.08	883.65	870.19	588.62	1091.04	633.47
17.817	0	0.23	0.39	0.04	0.15	0.02	0.15	0.07	0.81	0.81	99.23	1.67	0	97.37	0.81	4.01	0.28	0	0.43	0	0.21	0.01	0.19	0.14	11.23	14.42	0.03	38.58	0.44	0.01	0.05	86.54	0.01	7.44	1	54	-0.67	-3.95	12.71	64.56	225.16	793.93	534.61	1125.01	881.74	869.07	589.13	1089.8	633.55
17.851	0	0.24	0.39	0.03	0.15	0.02	0.15	0.07	0.82	0.82	99.23	2.03	0	97.27	0.82	3.88	0.29	0	0.4	0	0.24	0.01	0.2	0.15	9.73	15.33	0.03	41.21	0.47	0.01	0.05	95.69	0.01	7.41	0	54	-2.09	-4.14	11.61	64.13	221.27	795.63	534.82	1126.48	881.84	869.74	592.51	1088.01	628.8
17.884	0	0.19	0.37	0.03	0.15	0.02	0.15	0.07	0.94	0.94	99.26	0.69	0	97.99	0.94	4.03	0.3	0	0.4	0	0.27	0.01	0.17	0.16	8.64	17.64	0.02	26.44	0.52	0.01	0.05	95.79	0.01	7.07	0	54	-2.77	-2.57	12.53	64.24	224.32	794.49	534.02	1125	878.65	869.06	590.51	1089.78	630.5
17.917	0	0.17	0.38	0.03	0.15	0.02	0.15	0.07	0.77	0.77	99.24	0.43	0	97.62	0.77	4.34	0.3	0	0.4	0	0.29	0.01	0.2	0.15	8.28	17.7	0.02	19.49	0.5	0.01	0.05	94.17	0.01	7.35	0	54	-2.82	-3.44	11.98	64.13	221	794.03	533.26	1126.04	880.76	869.5	591.12	1087.47	627.58
17.951	0	0.16	0.35	0.03	0.15	0.02	0.15	0.07	0.79	0.79	99.29	0.33	0	97.57	0.79	4.71	0.32	0.01	0.35	0	0.36	0.01	0.15	0.15	8.67	18.66	0.01	13.79	0.44	0.01	0.06	90.15	0.01	6.8	0	54	-3.23	-3.54	13.25	64.16	224.7	793.7	533.61	1124.77	878.08	869.9	588.46	1090.38	631.77
17.984	0	0.16	0.41	0.03	0.16	0.02	0.15	0.07	0.95	0.95	99.18	0.34	0	97.46	0.95	5.33	0.32	0.01	0.39	0	0.32	0.01	0.17	0.15	9.82	19.61	0.02	14.96	0.48	0.01	0.06	95.92	0.01	8.3	0	54	-4.12	-3.76	12.58	63.94	222.28	794.14	533.38	1125.42	879.43	870.1	588.08	1088.52	629.35
18.017	0	0.18	0.4	0.03	0.17	0.02	0.15	0.08	1.39	1.39	99.2	0.65	0	97.56	1.39	6.18	0.29	0.01	0.42	0	0.3	0	0.16	0.12	9.83	22.88	0.01	23.34	0.53	0.01	0.07	95.55	0.01	8.25	0	54	-2.75	-3.55	12.39	64.16	221.34	796.03	534.37	1126.01	879.57	871.3	590.19	1089.05	629.93
18.051	0	0.17	0.35	0.03	0.16	0.02	0.14	0.08	1.35	1.35	99.3	0.61	0	97.77	1.35	6	0.29	0.01	0.33	0	0.29	0	0.17	0.12	6.97	26.78	0.01	22.73	0.59	0.01	0.06	94.52	0.01	6.93	0	54	-1.71	-3.09	12.48	64.16	219.51	796.26	534.07	1125.91	879.14	872.17	591.21	1088.34	629.37
18.084	0	0.19	0.35	0.03	0.16	0.02	0.14	0.07	1.31	1.31	99.3	0.98	0	97.61	1.31	5.68	0.29	0.01	0.33	0	0.31	0.01	0.15	0.12	7.05	28.13	0.01	29.75	0.64	0.01	0.06	95.7	0.01	6.98	0	54	-2.16	-3.45	12.47	64.18	219.86	796.12	533.84	1126.56	879.57	872.25	590.93	1088.78	629.08
18.118	0	0.16	0.35	0.03	0.17	0.02	0.14	0.08	1.36	1.36	99.3	0.38	0	97.84	1.36	6.11	0.33	0.01	0.27	0	0.28	0.01	0.09	0.11	8.11	31.42	0.01	16.06	0.73	0.01	0.05	94.72	0.01	6.95	0	54	-2.36	-2.93	12.96	64.26	222.09	796.2	533.71	1125.93	877.84	872.15	589.38	1090.36	630.72
18.151	0	0.15	0.37	0.03	0.16	0.02	0.15	0.07	1.31	1.31	99.27	0.33	0	96.92	1.31	5.9	0.36	0.01	0.25	0	0.25	0.01	0.08	0.12	8.32	29.81	0.01	12.55	0.75	0.01	0.05	96.91	0.01	7.36	0	54	-2.2	-4.76	12.81	64.21	221.73	795.57	533.2	1125.44	878.16	871.52	588.05	1089.23	630.07
18.184	0	0.15	0.37	0.03	0.17	0.02	0.15	0.08	1.88	1.88	99.27	0.33	0	96.97	1.88	5.61	0.39	0.01	0.33	0	0.29	0.01	0.06	0.12	8.48	28.9	0.01	11.44	0.81	0.01	0.05	99.44	0.01	7.29	0	54	-2.38	-4.67	13.43	64.18	222.77	794.08	532.54	1125.33	878.32	871.61	586.5	1089.83	631.26
18.218	0	0.14	0.39	0.03	0.17	0.02	0.15	0.08	1.55	1.55	99.22	0.33	0	97.17	1.55	5.84	0.39	0.01	0.41	0	0.39	0.01	0.08	0.12	8.76	29.32	0.02	9.97	0.92	0.02	0.05	99.59	0.01	7.94	0	54	-3.05	-4.32	13.35	64.05	222.03	793.12	531.65	1126.33	879.92	871.77	585.7	1089.33	630.04
18.251	0	0.16	0.35	0.03	0.16	0.02	0.15	0.07	1.25	1.25	99.3	0.35	0	97.39	1.25	5.02	0.45	0.01	0.55	0.01	0.7	0.01	0.07	0.12	8.85	31.79	0.01	16	0.88	0.02	0.05	98.55	0.01	6.76	0	54	-2.32	-3.9	12.86	64.11	224.54	792.83	530.79	1127.39	880.84	870.12	586.2	1090.51	629.18
18.284	0	0.17	0.34	0.04	0.15	0.02	0.15	0.07	0.92	0.92	99.31	0.43	0	97.97	0.92	4.57	0.49	0	0.63	0.01	1.09	0.02	0.05	0.13	9.78	35.3	0.01	19.27	0.94	0.02	0.05	99.45	0.01	6.41	0	54	-2.75	-2.62	12.75	64.13	226.4	793.54	531.39	1127.69	880.76	869.73	586.31	1091.86	630.1
18.318	0	0.18	0.32	0.04	0.15	0.02	0.16	0.07	0.84	0.84	99.37	0.41	0	98.19	0.84	3.87	0.55	0	0.47	0.01	1.14	0.02	0.03	0.15	13.22	39.48	0.01	19.34	0.89	0.02	0.04	98.08	0.01	5.45	0	54	-2.91	-2.04	12.54	64.05	225.85	793.95	532.06	1128.02	881.83	869.95	586.93	1091.6	630.29
18.351	0	0.2	0.34	0.05	0.15	0.02	0.18	0.07	0.9	0.9	99.32	0.57	0	97.49	0.9	3.92	0.51	0	0.42	0.01	0.58	0.01	0.02	0.15	17.73	32.25	0.01	23.92	0.71	0.02	0.04	81.5	0.01	6.17	0	54	-2.72	-3.71	13.3	63.92	221.38	795.65	533.78	1128.48	882.02	874.24	588.01	1091.2	632.03
18.385	0	0.21	0.37	0.05	0.15	0.02	0.18	0.07	1.01	1.01	99.26	0.68	0	97.04	1.01	4.14	0.53	0	0.42	0.01	0.23	0.01	0.04	0.17	18.52	25.8	0.02	26.18	0.61	0.02	0.06	85.89	0.01	6.98	1	60	-1.99	-4.56	12.9	64.09	221.65	797.32	534.84	1127.05	880.47	873.59	588.2	1090.75	632.59
18.418	0	0.22	0.45	0.05	0.15	0.02	0.19	0.07	1.01	1.01	99.1	0.91	0	97.36	1.01	4.01	0.6	0	0.41	0.01	0.28	0.01	0.07	0.21	20.11	26.54	0.02	30.34	0.62	0.01	0.06	96.6	0.01	8.82	0	60	-2.73	-3.95	12.53	63.93	219.3	796.77	534.08	1126.89	879.17	873.07	590.9	1089.05	628.93
18.451	0	0.25	0.42	0.06	0.15	0.02	0.2	0.07	0.66	0.66	99.16	1.26	0	97.57	0.66	3.83	0.55	0.01	0.47	0.01	0.29	0.01	0.07	0.23	24.83	25.25	0.02	35.13	0.54	0.01	0.06	83.9	0.01	8.14	0	60	-2.86	-3.53	11.33	63.76	220.76	799.44	534.18	1130.97	882.43	873.61	591.5	1091.41	627.53
18.485	0	0.19	0.33	0.05	0.15	0.02	0.19	0.07	0.78	0.78	99.34	0.5	0	98.26	0.78	4.24	0.61	0.01	0.39	0.01	0.43	0.02	0.04	0.21	21.78	21.02	0.02	19.92	0.49	0.01	0.05	95.29	0.01	5.94	0	60	0.13	-1.83	13.24	64.62	222.32	799.01	534.83	1126.96	879.26	874.94	587.94	1092.29	634.72
18.518	0	0.16	0.27	0.05	0.16	0.02	0.18	0.07	0.85	0.85	99.46	0.51	0	97.25	0.85	6.37	0.59	0.01	0.22	0	0.39	0.02	0.01	0.27	19.8	17.14	0.01	8.77	0.44	0.01	0.05	93.42	0.01	4.54	0	60	-3.15	-4.17	13.26	64.34	218.48	798.54	534.17	1125.13	874.63	874.95	588.52	1089.45	630.07
18.551	0	0.14	0.24	0.05	0.17	0.02	0.17	0.08	0.78	0.78	99.52	0.48	0	96.72	0.78	6.7	0.59	0.01	0.19	0	0.37	0.01	0.01	0.31	18.71	17.51	0.01	4.62	0.42	0.01	0.04	87.62	0.01	3.47	0	60	-2.01	-5.09	13.34	64.39	218.78	796.11	532.55	1126.3	876.57	874.14	589.75	1089.42	628.74
18.585	0	0.14	0.24	0.04	0.17	0.02	0.16	0.08	0.73	0.73	99.52	0.4	0	97.05	0.73	6.72	0.57	0.01	0.19	0	0.35	0.01	0.01	0.36	15.98	13.48	0.01	3.24	0.31	0.01	0.04	99.14	0.01	3.55	0	60	-1.99	-4.53	12.52	64.69	223.81	795.69	532	1127.08	879.4	871.14	586.3	1090.72	629.6
18.618	0	0.14	0.23	0.04	0.16	0.02	0.16	0.07	0.62	0.62	99.54	0.33	0	97.23	0.62	5.77	0.6	0.01	0.22	0	0.42	0	0.02	0.32	12.94	13.81	0.01	5.24	0.29	0.01	0.05	97.67	0.01	2.82	0	60	-0.86	-4.21	12.47	64.77	226.12	793.48	530.47	1128.95	882.24	869.82	587.04	1091.98	629.13
18.651	0	0.14	0.21	0.04	0.16	0.02	0.15	0.07	0.53	0.53	99.59	0.33	0	97.41	0.53	6.09	0.59	0.01	0.31	0	0.49	0	0.01	0.26	12.37	13.43	0.01	7.61	0.26	0.01	0.06	98.57	0.01	1.97	0	60	-1.69	-3.86	12.58	64.65	224.29	794.67	531.99	1128.5	882.55	871.3	586.46	1091.23	630.48
18.685	0	0.14	0.2	0.04	0.16	0.02	0.15	0.07	0.57	0.57	99.61	0.33	0	97.8	0.57	6.64	0.53	0.01	0.34	0	0.5	0	0	0.27	11.33	13.93	0	7.64	0.21	0.01	0.06	98.88	0.01	1.58	0	60	-2.54	-3.03	12.84	64.7	226.86	796.66	533.44	1127.9	879.58	871.52	586.95	1093.75	632.52
18.718	0	0.14	0.19	0.03	0.17	0.02	0.14	0.08	0.79	0.79	99.61	0.33	0	97.5	0.79	7.29	0.54	0.01	0.29	0	0.44	0	0	0.24	8.18	14.39	0	7.74	0.22	0.01	0.06	98.36	0.01	1.67	0	60	-2.95	-3.68	12.55	64.62	226.14	796.24	533.2	1128.19	880.01	871.04	587.76	1093.01	630.97
18.752	0	0.13	0.21	0.03	0.16	0.02	0.14	0.07	0.64	0.64	99.58	0.33	0	97.44	0.64	6.5	0.43	0.01	0.33	0	0.47	0	0	0.26	8.75	12.19	0	5.28	0.19	0.01	0.05	99.15	0.01	2.18	0	60	-2.68	-3.81	12.85	64.64	226.55	793.99	531.65	1128.12	880.94	870.35	586.07	1092.47	630.65
18.785	0	0.14	0.24	0.03	0.15	0.02	0.15	0.07	0.66	0.66	99.51	0.33	0	97.88	0.66	4.88	0.41	0.01	0.29	0	0.41	0	0.02	0.25	8.86	11.35	0.01	6.12	0.2	0.01	0.05	99.08	0.01	3.3	0	60	-2.66	-2.84	12.42	64.76	227.86	796.24	532.92	1129.23	881.13	870.65	587.63	1094.28	631.33
18.818	0	0.14	0.27	0.03	0.15	0.02	0.14	0.07	0.73	0.73	99.46	0.33	0	97.89	0.73	4.69	0.4	0.01	0.28	0	0.27	0	0.02	0.23	8.05	11.64	0.01	6.75	0.23	0.01	0.04	96.65	0.01	4.13	0	60	-2.58	-2.82	12.45	64.8	226.74	796.49	532.32	1129.07	879.69	871.08	588.08	1093.91	630.04
18.852	0	0.14	0.26	0.03	0.15	0.02	0.14	0.07	0.67	0.67	99.48	0.33	0	97.89	0.67	4.5	0.41	0.01	0.29	0	0.26	0	0.02	0.2	7.26	15.57	0.01	5.21	0.3	0.01	0.03	97.89	0.01	3.81	0	60	-2.86	-2.8	12.86	64.73	226.18	794.42	531.47	1127.98	879.36	870.52	587.21	1092.66	629.79
18.885	0	0.13	0.25	0.03	0.16	0.02	0.14	0.07	0.89	0.89	99.51	0.33	0	97.82	0.89	5.22	0.42	0.01	0.22	0	0.16	0	0.01	0.18	6.62	17.46	0.01	5.44	0.32	0.01	0.03	97.07	0.01	3.45	0	60	-3.16	-2.97	12.53	64.69	228.37	795.32	532.62	1127.67	878.89	869.29	588.05	1093.67	630.6
18.918	0	0.14	0.29	0.03	0.15	0.02	0.14	0.07	0.91	0.91	99.41	0.33	0	97.91	0.91	4.39	0.42	0.01	0.23	0	0.13	0	0.02	0.16	6.6	20.45	0.01	7.01	0.32	0.01	0.02	92.47	0.01	4.88	0	60	-3.32	-2.75	12.28	64.6	226.84	794.52	531.64	1127.68	879.16	868.93	588.16	1092.16	628.46
18.952	0	0.14	0.28	0.03	0.15	0.02	0.14	0.07	0.82	0.82	99.44	0.33	0	98.07	0.82	4.06	0.39	0.01	0.21	0	0.14	0	0.02	0.13	6.33	20.48	0.01	6.04	0.35	0.01	0.02	93.99	0	4.44	1	66	-2.7	-2.35	12.42	64.7	227.59	794.34	531.9	1126.77	878.69	868.43	587.98	1092.18	629.6
18.985	0	0.14	0.27	0.03	0.15	0.02	0.14	0.07	0.64	0.64	99.46	0.33	0	97.91	0.64	3.96	0.39	0.01	0.21	0	0.13	0	0.02	0.12	6.74	20.7	0.01	6.9	0.37	0.01	0.02	94.78	0.01	3.96	0	66	-1.8	-2.75	11.96	64.81	225.87	794.55	532.01	1126.52	879.9	868.23	588.27	1090.42	628.83
19.018	0	0.14	0.27	0.03	0.15	0.02	0.14	0.07	0.78	0.78	99.45	0.33	0	97.77	0.78	3.53	0.4	0.01	0.26	0	0.16	0	0.02	0.1	6.27	20.75	0.01	7.65	0.35	0.01	0.02	96.8	0.01	4.07	0	66	-2.91	-3.1	12.17	64.58	225.18	792.47	531.19	1126.82	881.37	868.01	587.2	1089.46	628.07
19.052	0	0.14	0.28	0.03	0.15	0.02	0.14	0.06	0.64	0.64	99.44	0.33	0	97.93	0.64	3.03	0.43	0.01	0.28	0	0.22	0	0.02	0.06	5.97	23.36	0.01	6.68	0.37	0.01	0.02	96.23	0.01	4.08	0	66	-2.85	-2.71	12.03	64.41	227.33	794.34	532.83	1128.31	881.66	868.43	590.06	1092.32	629.49
19.085	0	0.14	0.26	0.03	0.15	0.02	0.14	0.07	0.7	0.7	99.48	0.33	0	97.71	0.7	3.37	0.43	0.01	0.29	0	0.25	0	0.01	0.06	5.13	24.36	0.01	5.02	0.41	0.01	0.02	95.4	0.01	3.55	0	66	-2.19	-3.23	12.59	64.63	226.02	794.35	533.95	1126.11	880.23	869.06	589.96	1091.21	631.63
19.119	0	0.13	0.27	0.03	0.15	0.02	0.14	0.07	0.82	0.82	99.47	0.33	0	97.57	0.82	3.42	0.47	0.01	0.25	0	0.35	0	0.02	0.06	4.89	27.39	0.01	4.06	0.49	0.01	0.02	97.37	0.01	3.74	0	66	-3.39	-3.53	12.03	64.43	227.94	791.56	532.14	1126.58	882.66	866.1	587.64	1090.17	629.44
19.152	0	0.14	0.26	0.03	0.15	0.02	0.14	0.06	0.62	0.62	99.49	0.33	0	97.9	0.62	2.92	0.55	0.01	0.24	0	0.27	0	0.01	0.06	4.92	24.45	0.01	3.79	0.45	0.01	0.02	75.34	0.01	3.23	0	66	-2.66	-2.79	11.42	64.33	225.66	795.04	533.47	1129.96	885.57	869.24	589.83	1091.4	629.39
19.185	0	0.13	0.23	0.03	0.15	0.02	0.14	0.06	0.7	0.7	99.53	0.33	0	96.94	0.7	3.03	0.57	0.01	0.26	0	0.28	0	0.01	0.07	4.42	21.47	0.01	2.76	0.44	0.01	0.02	92.45	0.01	2.42	1	72	1.31	-4.73	12.48	65.04	223.89	794.71	534.82	1126.64	884.15	870.26	590.85	1090.02	633.67
19.219	0	0.13	0.23	0.03	0.15	0.02	0.14	0.06	0.54	0.54	99.53	0.33	0	96.82	0.54	2.94	0.55	0.01	0.26	0	0.25	0	0.01	0.08	4.78	16.97	0	3.43	0.35	0.01	0.02	96.42	0.01	2.39	0	72	-3.86	-4.92	12.37	64.19	225.87	793.43	532.96	1128.37	883.37	869.47	587.41	1091.24	630.26
19.252	0	0.14	0.23	0.03	0.14	0.02	0.14	0.06	0.5	0.5	99.53	0.33	0	97.42	0.5	2.72	0.56	0.01	0.3	0.01	0.19	0	0.02	0.09	5.38	15.79	0	4.55	0.31	0.01	0.02	95.79	0.01	2.29	0	72	-2.23	-3.85	12.35	64.46	226.86	793.46	532.51	1128.7	883.4	869.13	588.63	1092.09	630.51
19.285	0	0.14	0.22	0.03	0.15	0.02	0.14	0.06	0.52	0.52	99.55	0.33	0	97.06	0.52	2.97	0.62	0.01	0.35	0.01	0.21	0	0.02	0.11	6.24	14.5	0	5.34	0.27	0.01	0.02	91.88	0.01	1.98	0	72	-0.99	-4.51	12.63	64.7	225.23	795.13	533.91	1129.23	883.76	871.4	590.39	1092.71	632.25
19.319	0	0.14	0.21	0.03	0.15	0.02	0.14	0.07	0.68	0.68	99.58	0.33	0	97.12	0.68	3.72	0.65	0.01	0.37	0.01	0.14	0	0.01	0.13	6.08	11.73	0	5.49	0.21	0.01	0.02	87.21	0.01	1.53	0	72	1.14	-4.4	12.89	65.03	221.28	796.06	535.23	1127.61	884.43	873.34	590.4	1090.21	634.35
19.352	0	0.14	0.21	0.03	0.15	0.02	0.14	0.07	0.56	0.56	99.57	0.33	0	96.51	0.56	3.48	0.6	0.01	0.43	0.01	0.17	0	0.02	0.12	6.33	10.87	0	5.95	0.19	0.01	0.01	95.19	0.01	1.62	0	72	-0.93	-5.4	12.38	64.59	219.18	796.23	534.81	1128.65	883.78	873.46	592.34	1089.31	630.45
19.386	0	0.13	0.21	0.03	0.15	0.02	0.14	0.07	0.6	0.6	99.58	0.33	0	96.74	0.6	3.97	0.56	0.01	0.39	0	0.15	0	0.02	0.11	5.69	8.92	0	3.94	0.18	0.01	0.01	95.79	0.01	1.6	0	72	-1.19	-5.04	12.51	64.7	218.89	797.15	534.78	1128.74	882.98	874.44	591.23	1089.73	630.74
19.419	0	0.13	0.21	0.03	0.15	0.02	0.14	0.07	0.71	0.71	99.57	0.33	0	97.41	0.71	4.43	0.52	0.01	0.38	0	0.15	0	0.03	0.11	4.55	8.35	0	2.89	0.21	0.01	0.01	96.1	0.01	1.94	0	72	-2.65	-3.87	12.4	64.63	220.62	797.66	534.39	1128.32	880.86	873.63	589.85	1090.55	630.09
19.452	0	0.13	0.21	0.03	0.16	0.02	0.13	0.07	0.72	0.72	99.57	0.33	0	97.16	0.72	4.99	0.51	0.01	0.3	0	0.18	0	0.03	0.11	3.86	8.96	0	2.18	0.25	0.01	0.01	94.98	0.01	2.07	0	72	-3.2	-4.34	12.56	64.43	221.15	797.78	534.81	1128.01	879.79	873.55	590.5	1091.08	630.32
19.486	0	0.12	0.21	0.03	0.16	0.02	0.13	0.07	1.05	1.05	99.58	0.33	0	97.67	1.05	5.59	0.52	0.01	0.26	0	0.17	0.01	0.04	0.13	3.38	8.43	0	1.83	0.24	0.01	0.01	97.44	0.01	2.02	0	66	-3.88	-3.33	12.2	64.41	222.64	798.94	535.3	1128.74	880.05	873.29	590.23	1092.25	630.56
19.519	0	0.12	0.21	0.03	0.16	0.02	0.13	0.07	1.2	1.2	99.58	0.33	0	97.44	1.2	5.76	0.46	0.01	0.25	0	0.22	0.01	0.03	0.15	2.97	8.88	0	2.99	0.24	0.01	0.01	99.21	0.01	2.18	0	66	-2.96	-3.81	11.51	64.51	222.12	800.63	536.59	1129.23	880.98	873.19	592.65	1092.08	630.37
19.552	0	0.12	0.21	0.03	0.16	0.02	0.13	0.07	1.2	1.2	99.58	0.33	0	97.16	1.2	6.02	0.45	0.01	0.2	0	0.23	0	0.02	0.15	2.16	9.58	0	2.59	0.27	0.01	0.01	97.26	0.01	2.08	0	66	-2.92	-4.34	12.02	64.59	221.9	800.11	536.26	1127.35	879.14	873.22	590.26	1091.29	631.35
19.586	0	0.12	0.21	0.03	0.16	0.02	0.13	0.07	1.12	1.12	99.58	0.33	0	97.21	1.12	5.99	0.44	0.01	0.19	0	0.26	0	0.02	0.17	2.01	8.41	0	2.86	0.28	0.01	0.01	92.66	0.01	2.12	0	66	-3.42	-4.24	12.17	64.53	225.06	798.42	534.61	1128.75	879.88	872.05	589.16	1093.22	630.79
19.619	0	0.12	0.21	0.03	0.16	0.02	0.13	0.07	1.33	1.33	99.57	0.33	0	97.45	1.33	5.76	0.43	0.01	0.17	0	0.27	0	0.02	0.17	1.86	9.49	0	2.35	0.3	0	0.01	97.55	0.01	2.2	0	66	-2.63	-3.79	12.14	64.66	221.58	799.89	536.02	1127.79	879.39	873.61	590.99	1091.51	631.2
19.652	0	0.12	0.22	0.03	0.16	0.02	0.13	0.07	1.22	1.22	99.56	0.33	0	96.95	1.22	5.58	0.36	0.01	0.17	0	0.23	0.01	0.02	0.19	1.89	9.16	0	1.41	0.29	0	0.01	96.47	0.01	2.52	0	66	-3.37	-4.71	11.82	64.46	224.41	798.57	534.52	1129.18	880.41	871.84	590	1092.72	629.62
19.686	0	0.12	0.22	0.03	0.17	0.02	0.13	0.08	1.3	1.3	99.57	0.33	0	97.37	1.3	6.24	0.28	0.01	0.19	0	0.27	0.01	0.02	0.18	2.06	12.4	0	1.79	0.38	0	0.01	97.18	0.01	2.52	0	66	-2.41	-3.94	11.96	64.72	220.62	800.14	535.74	1128.14	879.81	873.96	590.86	1090.99	630.47
19.719	0	0.12	0.2	0.03	0.17	0.02	0.13	0.08	1.34	1.34	99.61	0.33	0	97.08	1.34	6.63	0.27	0.01	0.14	0	0.21	0.01	0.01	0.21	2.51	11.86	0	0.94	0.39	0	0.01	94.4	0.01	1.71	0	66	-2.42	-4.48	12.58	64.88	220.11	798.79	535.05	1125.24	876.84	873.31	588.82	1089.37	630.83
19.753	0	0.12	0.2	0.03	0.16	0.02	0.13	0.07	1.03	1.03	99.6	0.33	0	96.88	1.03	5.33	0.28	0.01	0.14	0	0.18	0.01	0.01	0.19	2.62	16.02	0	1.05	0.59	0	0.01	83.37	0.01	1.64	0	66	-4.64	-4.82	12.16	64.38	220.15	798	533.55	1128.06	878.62	873.34	588.53	1090.01	627.53
19.786	0	0.12	0.2	0.03	0.16	0.02	0.13	0.07	1.14	1.14	99.61	0.33	0	97.55	1.14	5.57	0.29	0.01	0.14	0	0.16	0.01	0	0.18	2.65	16.89	0	0.99	0.79	0	0.01	93.73	0	1.39	0	66	-2.58	-3.58	12.25	64.78	223.89	797.82	533.96	1126.83	878.44	871.47	588.25	1091.35	630.43
19.819	0	0.12	0.2	0.03	0.16	0.02	0.13	0.07	0.85	0.85	99.6	0.33	0	97.25	0.85	4.95	0.29	0.01	0.15	0	0.14	0.01	0	0.21	3.15	15.05	0	0.65	0.71	0	0.01	97.66	0	1.38	0	66	-3.18	-4.16	12.45	64.68	222.72	796.07	532.37	1126.75	878.85	871.45	586.04	1089.99	629.03
19.853	0	0.12	0.19	0.03	0.16	0.02	0.13	0.07	0.72	0.72	99.62	0.33	0	96.87	0.72	4.87	0.32	0.01	0.21	0	0.15	0.01	0	0.24	3.19	15.59	0	0.83	0.95	0	0	96.88	0	1.06	0	66	-1.87	-4.83	11.99	64.82	224.04	794.52	531.54	1126.18	879.47	868.84	587.15	1089.16	627.85
19.886	0	0.12	0.19	0.03	0.16	0.02	0.13	0.07	0.63	0.63	99.62	0.33	0	96.4	0.63	4.91	0.36	0.01	0.2	0	0.22	0	0	0.21	2.82	15.87	0	0.44	1.05	0	0	97.56	0	0.82	0	66	1.29	-5.56	12.04	65.12	223.68	793.74	531.35	1125.88	881.48	868.62	587.67	1088.41	629.26
19.919	0	0.12	0.19	0.03	0.15	0.02	0.13	0.07	0.54	0.54	99.63	0.33	0	97.22	0.54	4.6	0.38	0.01	0.22	0	0.29	0	0	0.22	3.22	15.8	0	0.65	0.97	0	0	97.87	0	0.67	0	66	0.05	-4.22	12.9	64.94	221.01	792.89	530.33	1127.98	882.53	871.86	587.32	1088.96	628.74
19.953	0	0.13	0.19	0.03	0.15	0.02	0.13	0.07	0.52	0.52	99.62	0.33	0	98.13	0.52	3.63	0.4	0.01	0.23	0	0.3	0	0	0.24	3.69	14.1	0	1.62	0.71	0	0	78.83	0	0.66	0	66	-1.71	-2.2	11.39	64.75	225.42	796.92	532.79	1129.33	882.6	869.97	588.79	1091.8	628.91
19.986	0	0.13	0.2	0.03	0.15	0.02	0.13	0.06	0.41	0.41	99.6	0.33	0	98.07	0.41	3.19	0.39	0.01	0.24	0	0.29	0	0	0.21	3.4	15.35	0	2.43	0.8	0	0	95.7	0	1.02	0	66	-3.04	-2.37	12.07	64.59	223.93	796.38	532.77	1127.6	879.71	870.71	588.13	1090.91	628.85
20.019	0	0.13	0.19	0.03	0.15	0.02	0.13	0.07	0.45	0.45	99.62	0.33	0	97.68	0.45	4.03	0.41	0.01	0.23	0	0.19	0	0	0.2	2.79	14.22	0	1.68	0.85	0.01	0	97.7	0	0.83	0	66	-3.08	-3.29	11.94	64.6	225.46	796.79	532.89	1127.15	879.09	869.94	586.97	1091.38	629.34
20.053	0	0.12	0.19	0.03	0.15	0.02	0.13	0.07	0.37	0.37	99.63	0.33	0	96.38	0.37	4.16	0.43	0.01	0.18	0	0.16	0.01	0	0.24	2.14	10.16	0	0.63	0.76	0.01	0	90.13	0	0.6	0	66	-0.95	-5.59	12.25	64.75	223.7	796.16	533.17	1125.31	878.24	869.92	588.22	1089.68	630
20.086	0	0.12	0.18	0.03	0.15	0.02	0.13	0.07	0.37	0.37	99.63	0.33	0	97.53	0.37	4.36	0.43	0.01	0.17	0	0.14	0	0	0.24	2	9.69	0	0.2	0.76	0.01	0	96.44	0	0.46	0	66	-1.25	-3.62	12.03	64.81	226.73	795.65	531.71	1128.51	881.18	869.68	587.04	1092.38	629.63
20.12	0	0.12	0.18	0.03	0.16	0.02	0.13	0.07	0.41	0.41	99.64	0.33	0	97.28	0.41	4.91	0.52	0.01	0.16	0.01	0.27	0.01	0	0.26	1.92	7.55	0	0.1	0.8	0.01	0	94.66	0	0.47	0	66	0.61	-4.12	12.36	65.03	225.82	794.73	532.31	1126.71	880.74	869.25	588.83	1091.11	630.92
20.153	0	0.12	0.18	0.03	0.16	0.02	0.13	0.07	0.49	0.49	99.64	0.33	0	97.81	0.49	5.38	0.54	0.01	0.2	0.01	0.39	0.01	0	0.25	2.2	8.41	0	0.13	1.02	0.01	0	92.1	0	0.54	0	66	-1.13	-3	11.05	64.59	221.22	801.17	532.65	1132.67	882.58	874.74	589.62	1092.79	626.92
20.186	0	0.12	0.17	0.03	0.17	0.02	0.12	0.08	0.56	0.56	99.66	0.33	0	96.9	0.56	7.54	0.49	0.01	0.21	0	0.32	0.01	0	0.22	1.56	7.15	0	0.21	1	0.01	0	99.2	0	0.49	0	66	1.05	-4.79	12.91	64.94	221.82	799.9	533.67	1128.53	878.64	875.46	589.02	1093.04	632.19
20.22	0	0.12	0.16	0.03	0.18	0.02	0.12	0.08	0.44	0.44	99.64	0.33	0	97.19	0.44	8.78	0.58	0.01	0.2	0	0.24	0.01	0	0.16	1.08	6.7	0	0.3	1	0.01	0	92.98	0	0.41	0	66	-1.03	-4.29	11.58	64.76	227.12	797.36	531.8	1129.27	880.22	869.76	588.13	1093.27	628.48
20.253	0	0.11	0.16	0.03	0.18	0.02	0.12	0.08	0.46	0.46	99.63	0.33	0	97.23	0.46	9.72	0.63	0.01	0.22	0	0.21	0.01	0	0.14	0.94	5.29	0	0.51	0.93	0.01	0	92.17	0	0.3	0	66	-1.58	-4.21	12.41	64.74	227.67	795.72	531.05	1127.32	878.28	869.53	585.29	1092.82	629.75
20.286	0	0.12	0.16	0.03	0.18	0.02	0.12	0.08	0.42	0.42	99.64	0.33	0	96.96	0.42	8.76	0.62	0.01	0.18	0	0.11	0	0	0.1	0.78	5.17	0	0.52	1.06	0.02	0	94.27	0	0.3	0	66	-1.49	-4.69	11.81	64.64	229.55	796.54	531.69	1129.59	880.3	868.96	587.92	1094.76	629.28
20.32	0	0.12	0.16	0.03	0.18	0.02	0.12	0.08	0.42	0.42	99.64	0.33	0	96.73	0.42	8.58	0.73	0.01	0.2	0	0.15	0	0	0.07	0.8	3.85	0	0.4	1.21	0.02	0	98.93	0	0.23	0	66	-0.49	-5.06	12.89	64.82	226.69	794.64	532.06	1126.11	878.71	869.67	586.95	1091.93	631.56
20.353	0	0.12	0.17	0.03	0.18	0.02	0.12	0.08	0.51	0.51	99.65	0.33	0	97.66	0.51	7.99	0.71	0.02	0.28	0.01	0.3	0	0	0.08	0.78	4.36	0	0.53	1.28	0.02	0	91.85	0.01	0.33	0	66	-1.15	-3.35	11.06	64.47	220.62	801.66	533.58	1131.82	882.41	874.92	589.48	1092.17	627.87
20.387	0	0.12	0.17	0.03	0.17	0.02	0.12	0.08	0.49	0.49	99.65	0.33	0	97.25	0.49	7.97	0.62	0.01	0.27	0	0.29	0.01	0	0.07	0.59	3.69	0	0.43	1.27	0.02	0	99.15	0.01	0.31	0	66	-2.25	-4.16	13.22	64.54	218.62	800.84	534.77	1127.81	877.02	877.49	587.93	1091.68	631.72
20.42	0	0.12	0.17	0.03	0.17	0.02	0.12	0.08	0.42	0.42	99.65	0.33	0	96.8	0.42	7.75	0.7	0.01	0.23	0	0.26	0.01	0	0.07	0.53	3.35	0	0.39	1.61	0.02	0	85.99	0.01	0.25	0	66	-1.57	-4.95	11.75	64.74	225.8	798.7	533.14	1128.05	878.35	870.71	588.47	1092.8	629.29
20.453	0	0.12	0.17	0.03	0.17	0.02	0.12	0.07	0.46	0.46	99.66	0.33	0	96	0.46	6.56	0.71	0.01	0.24	0	0.23	0.01	0	0.06	0.65	3.44	0	0.78	1.55	0.02	0	95.64	0.01	0.29	0	66	-0.88	-6.11	11.68	64.68	225.81	798.15	533.37	1129.06	881.13	870.88	588.51	1092.83	630.06
20.487	0	0.12	0.17	0.03	0.17	0.02	0.12	0.07	0.55	0.55	99.65	0.33	0	96.57	0.55	6.3	0.81	0.01	0.18	0	0.13	0	0	0.06	0.86	2.55	0	0.98	1.43	0.02	0	94.12	0.01	0.33	0	66	-0.65	-5.31	11.87	64.72	222.85	798.09	533.26	1129.57	882.11	872.62	589	1091.72	629.67
20.52	0	0.13	0.18	0.03	0.16	0.02	0.13	0.07	0.55	0.55	99.64	0.33	0	96.68	0.55	5.48	0.91	0.01	0.18	0	0.15	0	0	0.06	0.9	2.31	0	1.85	1.16	0.02	0	96.86	0.01	0.37	0	66	-1.28	-5.14	12.3	64.66	224.25	797.99	533.53	1129.55	880.92	872.76	589.41	1093.21	630.57
20.553	0	0.13	0.18	0.03	0.16	0.02	0.13	0.07	0.58	0.58	99.64	0.33	0	96.81	0.58	5.36	0.89	0.01	0.21	0	0.14	0	0	0.06	1.11	2.01	0	2.6	1.01	0.02	0	93.09	0.01	0.34	0	60	-0.4	-4.94	12.02	64.71	222.37	798.26	533.71	1130.28	883.14	873.52	589.83	1092.16	630.41
20.587	0	0.13	0.19	0.03	0.16	0.02	0.13	0.07	0.74	0.74	99.63	0.33	0	96.8	0.74	4.97	1.01	0.01	0.24	0	0.14	0	0.01	0.05	1.43	2.07	0	3.2	0.91	0.02	0	93.86	0.01	0.58	0	60	-0.37	-4.95	12.22	64.85	223.34	797.21	533.61	1129.68	882.61	872.6	590.55	1092.31	630.62
20.62	0	0.13	0.19	0.03	0.16	0.02	0.13	0.07	0.76	0.76	99.63	0.33	0	96.71	0.76	5.01	1.02	0.01	0.25	0	0.14	0	0.02	0.06	1.5	2.03	0	3.32	0.79	0.02	0	92.14	0.01	0.56	0	60	-0.77	-5.1	12.12	64.77	222.97	798.18	533.8	1130.48	882.59	873.43	590.71	1092.86	630.29
20.653	0	0.13	0.19	0.03	0.15	0.02	0.13	0.07	0.8	0.8	99.62	0.33	0	97.13	0.8	4.01	0.92	0.01	0.28	0	0.13	0	0.02	0.05	1.87	1.85	0	2.98	0.65	0.02	0	94.13	0.01	0.68	0	60	-0.02	-4.39	12.06	64.87	223.56	797.74	533.84	1129.81	882.73	872.54	590.96	1092.53	630.76
20.687	0	0.13	0.2	0.03	0.15	0.02	0.14	0.07	0.83	0.83	99.6	0.33	0	96.92	0.83	3.82	1.08	0.01	0.3	0	0.11	0	0.04	0.05	2.14	1.54	0	4.71	0.46	0.02	0	94.07	0.01	0.9	0	60	-0.88	-4.75	12.28	64.79	223.65	797.18	533.11	1130.46	882.49	872.92	590.42	1093.04	630.03
20.72	0	0.13	0.2	0.03	0.15	0.02	0.14	0.07	0.83	0.83	99.6	0.33	0	96.77	0.83	3.25	1.13	0.01	0.32	0	0.12	0	0.04	0.06	2.35	1.39	0	3.54	0.4	0.02	0	88.38	0.01	0.76	0	60	-0.04	-5	12.58	64.92	223.74	796.1	533.03	1130.08	883.51	872.8	589.94	1092.71	631.23
20.754	0	0.13	0.2	0.03	0.15	0.02	0.14	0.07	0.88	0.88	99.61	0.33	0	96.22	0.88	3.16	1.28	0.01	0.36	0	0.17	0	0.03	0.08	2.37	1.2	0	2.61	0.36	0.01	0	91.85	0.01	0.66	0	60	0.75	-5.81	12.31	64.89	220.43	797.27	534.35	1129.56	884.93	874.08	590.15	1090.54	631.82
20.787	0	0.13	0.2	0.03	0.15	0.02	0.14	0.06	0.96	0.96	99.61	0.33	0	96.79	0.96	2.91	1.25	0.01	0.4	0.01	0.18	0	0.03	0.11	2.55	0.87	0	2.57	0.28	0.01	0	95.66	0.01	0.56	0	60	-0.4	-4.97	11.92	64.89	222.88	798.07	535.08	1129.01	883.69	872.49	590.19	1091.42	631.94
20.82	0	0.13	0.2	0.03	0.15	0.02	0.14	0.06	0.99	0.99	99.6	0.33	0	96.9	0.99	2.37	1.2	0.01	0.38	0.01	0.19	0	0.03	0.12	2.73	0.74	0	1.4	0.26	0.01	0	93.86	0.01	0.56	0	60	-0.56	-4.79	12.17	64.84	221.93	798.11	535.66	1127.85	882.64	872.8	590.37	1090.69	632.53
20.854	0	0.13	0.2	0.03	0.15	0.02	0.14	0.06	0.93	0.93	99.61	0.33	0	97.29	0.93	2.83	1.13	0.01	0.42	0.01	0.18	0	0.04	0.11	2.31	0.59	0	1.2	0.18	0.01	0	97.58	0.01	0.56	1	66	-1.91	-4.09	11.87	64.66	221.18	800.12	537.45	1126.5	880.89	872.97	590.42	1090.01	633.01
20.887	0	0.13	0.2	0.03	0.15	0.02	0.14	0.06	0.95	0.95	99.6	0.33	0	97.99	0.95	2.67	1.11	0.01	0.42	0.01	0.17	0	0.06	0.11	2.4	0.69	0	2.15	0.19	0.01	0	98.68	0.01	0.78	0	66	-2.01	-2.56	11.17	64.84	222.04	799.57	537.33	1124.9	880.11	870.18	591	1088.47	631.63
20.92	0	0.14	0.2	0.03	0.15	0.02	0.14	0.07	1.1	1.1	99.6	0.33	0	97.56	1.1	3.22	1.28	0.01	0.38	0.01	0.22	0.01	0.07	0.15	3.51	0.81	0	3.81	0.14	0.01	0	94.21	0.01	0.87	0	66	-4.89	-3.56	11.67	64.25	224.93	798.81	534.93	1129.56	881.81	871.93	587.55	1092.75	630.37
20.954	0	0.14	0.2	0.03	0.15	0.02	0.14	0.07	1.14	1.14	99.59	0.33	0	97.91	1.14	2.95	1.31	0.01	0.4	0.01	0.29	0.01	0.06	0.15	3.08	0.84	0.01	4.01	0.13	0.01	0	96.74	0.01	0.96	0	66	-2.91	-2.76	12.33	64.59	219.29	799.15	535.45	1126.18	878.37	873.82	589.53	1089.23	630.57
20.987	0	0.13	0.2	0.03	0.15	0.02	0.14	0.07	1.24	1.23	99.59	0.33	0	97.87	1.24	3.28	1.23	0.01	0.32	0.01	0.29	0.01	0.04	0.14	2.62	1.03	0.01	3.39	0.18	0.01	0	97.78	0.01	0.99	0	66	-2.82	-2.87	12.5	64.64	220.51	797.59	535.1	1124.74	878.22	872.27	588.11	1088.5	631.3
21.02	0	0.13	0.2	0.03	0.15	0.02	0.14	0.07	1.24	1.21	99.59	0.33	0	96.13	1.24	3.24	1.21	0.01	0.33	0	0.28	0.01	0.05	0.13	2.04	1.16	0.01	1.77	0.25	0.01	0	95.67	0.01	1.06	0	66	-2.84	-5.94	12.13	64.5	221.37	797.39	536.06	1124.29	879.14	870.91	588.48	1088.04	631.61
21.054	0	0.13	0.21	0.03	0.16	0.02	0.14	0.07	1.42	1.42	99.59	0.33	0	96.28	1.42	4.12	1.17	0.01	0.32	0	0.2	0.01	0.04	0.12	1.85	1.6	0.01	0.97	0.34	0.01	0	89.87	0.01	1.36	0	66	-3.14	-5.73	11.62	64.37	226	796.94	533.9	1127.14	879.71	869.07	588.46	1091.34	629.35
21.087	0	0.12	0.21	0.03	0.16	0.02	0.14	0.07	1.45	1.45	99.59	0.33	0	97.54	1.45	4.68	1.1	0.01	0.26	0	0.14	0	0.03	0.12	1.63	1.5	0.01	0.84	0.4	0.01	0	96.04	0.01	1.53	0	66	-1.79	-3.6	13.14	64.75	221.44	795.41	534.19	1123.92	877.42	871.45	588.8	1088.68	631.77
21.121	0	0.13	0.21	0.03	0.16	0.02	0.14	0.07	1.38	1.38	99.57	0.33	0	96.99	1.38	4.24	1.03	0.01	0.26	0	0.12	0	0.02	0.1	1.66	1.72	0.01	1.68	0.56	0.01	0	94.25	0.01	1.73	0	66	-2.37	-4.64	12.43	64.68	227.38	793.81	531.92	1126.65	879.55	868.24	587.38	1091.63	629.79
21.154	0	0.13	0.2	0.03	0.16	0.02	0.13	0.07	1.15	1.15	99.6	0.33	0	97.12	1.15	4.55	1.07	0.01	0.26	0	0.11	0	0.01	0.09	1.29	2.08	0.01	1.73	0.59	0.01	0	93.39	0.01	1.26	0	66	-1.2	-4.41	12.51	64.77	226.22	792.2	530.95	1126.5	880.54	867.87	588.09	1090.36	628.99
21.187	0	0.13	0.21	0.02	0.15	0.02	0.13	0.07	0.86	0.94	99.59	0.33	0	97.85	0.94	3.55	1.13	0.01	0.25	0	0.1	0	0.01	0.08	0.86	2.16	0.01	1.59	0.62	0.01	0	91.4	0.01	1.27	1	72	-2.15	-2.9	12.54	64.8	224.01	793.26	532.35	1125.48	879.85	868.92	588.46	1089.12	629.57
21.221	0	0.13	0.2	0.03	0.16	0.02	0.13	0.07	0.86	0.86	99.6	0.33	0	97.23	0.86	4.14	1.12	0.01	0.29	0	0.1	0	0.01	0.07	0.94	2.44	0.01	2.28	0.84	0.01	0	94.83	0.01	1.12	0	72	-0.91	-4.2	12.13	64.9	222.6	793.6	533.12	1125.83	881.66	868.94	590.47	1088.12	629.36
21.254	0	0.13	0.22	0.03	0.15	0.02	0.13	0.07	0.76	0.76	99.56	0.33	0	97.15	0.76	3.5	1.2	0.01	0.33	0	0.1	0	0.04	0.07	1.12	2.24	0.01	3.69	0.8	0.01	0	94.01	0.01	1.75	0	72	-1.51	-4.35	12.17	64.68	220.81	794.58	534.1	1127	882.77	870.77	591.63	1088.29	629.58
21.287	0	0.14	0.22	0.03	0.15	0.02	0.13	0.07	0.73	0.73	99.57	0.33	0	97.63	0.73	3.8	1	0.01	0.35	0	0.12	0	0.04	0.06	1.44	2.06	0.01	5.09	0.77	0.01	0	97.52	0.01	1.76	0	72	-1.17	-3.41	11.97	64.75	220.51	795.24	535.95	1125.42	884.04	870.37	590.55	1086.92	632.13
21.321	0	0.14	0.22	0.03	0.15	0.02	0.14	0.06	0.61	0.61	99.56	0.33	0	97.64	0.61	3.05	1.15	0.01	0.48	0	0.14	0	0.06	0.05	1.59	3.15	0.01	6.83	1.01	0.01	0	98.26	0.01	1.72	0	72	-1.6	-3.39	12.08	64.69	217.76	797.14	537.27	1123.76	882.06	871.97	589.8	1085.42	632.88
21.354	0	0.13	0.21	0.03	0.16	0.02	0.13	0.07	0.64	0.64	99.58	0.33	0	97.37	0.64	4.38	1.06	0.01	0.61	0.01	0.18	0	0.07	0.04	1.43	3.26	0.01	4.08	1.27	0.01	0	89.49	0.01	1.57	0	72	-2.38	-3.94	12.48	64.65	217.96	797.05	538.1	1120.79	878.4	871.11	589.63	1084.57	633.68
21.388	0	0.13	0.2	0.03	0.16	0.03	0.13	0.07	0.72	0.66	99.59	0.33	0	96.95	0.66	4.45	1.06	0.01	0.72	0.01	0.17	0.01	0.06	0.04	1.46	4.02	0.01	1.55	1.6	0.01	0	97.77	0.01	1.33	0	72	-3.83	-4.7	12.5	64.44	223.55	795.24	535.02	1124.99	879.67	869.91	588.36	1089.27	631.47
21.421	0	0.13	0.21	0.03	0.16	0.02	0.13	0.07	0.73	0.73	99.59	0.33	0	96.93	0.73	3.96	0.99	0.01	0.63	0.01	0.17	0.01	0.07	0.04	1.94	3.47	0.01	2.09	1.58	0.01	0	97.1	0.01	1.31	0	72	-1.88	-4.73	11.84	64.7	220.21	796.45	536.65	1124.45	882.31	870.44	589.84	1086.56	632.11
21.454	0	0.13	0.21	0.03	0.16	0.02	0.14	0.07	0.77	0.77	99.59	0.33	0	97.04	0.77	3.82	1.07	0.01	0.49	0.01	0.19	0.01	0.09	0.04	2.42	3.2	0.01	2.31	1.25	0.01	0	98.76	0.01	1.3	0	72	-2.44	-4.55	11.81	64.55	219.11	797.48	536.78	1124.68	881.45	871.44	589.85	1086.55	631.53
21.488	0	0.14	0.21	0.03	0.15	0.02	0.14	0.07	0.78	0.78	99.58	0.33	0	97.45	0.78	3.33	1.11	0.01	0.53	0.01	0.18	0	0.1	0.04	2.25	2.38	0.01	3.48	1.02	0.01	0	96.81	0.01	1.38	0	72	-3.02	-3.78	12.4	64.55	217.56	798.18	537.55	1123.03	879.31	872.84	588.77	1085.88	632.89
21.521	0	0.13	0.2	0.03	0.16	0.02	0.14	0.07	0.81	0.81	99.6	0.33	0	97.37	0.81	4.05	1.32	0.01	0.45	0.02	0.27	0.01	0.08	0.04	2.28	2.33	0.01	3.68	0.85	0.01	0	98.81	0.01	1.08	0	72	-5.05	-3.94	12.18	64.27	223.69	797.14	534.83	1126.9	880.03	871.25	586.91	1090.61	630.68
21.554	0	0.13	0.2	0.03	0.16	0.02	0.13	0.07	0.82	0.82	99.61	0.33	0	97.83	0.82	4.2	1.06	0.01	0.42	0.01	0.19	0.01	0.05	0.04	1.76	2.38	0.01	2.32	1.02	0.01	0	98.5	0.01	0.94	0	72	-2.07	-2.96	12.74	64.71	219.09	796.8	534.67	1124.69	878.68	872.81	588.55	1087.72	631.12
21.588	0	0.13	0.19	0.03	0.16	0.02	0.13	0.07	0.78	0.78	99.62	0.33	0	96.8	0.78	4.51	1.2	0.01	0.38	0.01	0.15	0	0.03	0.04	1.67	1.96	0.01	1.35	0.86	0.01	0	90.48	0.01	0.73	0	72	-2.48	-4.95	12.79	64.8	226.24	793.22	531.51	1125.13	877.42	868.32	587.01	1090.54	629.42
21.621	0	0.13	0.2	0.03	0.15	0.02	0.13	0.07	0.77	0.77	99.6	0.33	0	96.95	0.77	3.86	1.04	0.01	0.36	0.01	0.14	0	0.04	0.04	1.72	1.94	0.01	1.24	0.94	0.01	0	98.47	0.01	0.96	0	72	-0.61	-4.71	12.24	64.97	226.65	792.37	530.58	1125.79	880.89	867.17	585.55	1089.56	629.31
21.654	0	0.13	0.21	0.03	0.15	0.02	0.13	0.07	0.7	0.7	99.59	0.33	0	97.68	0.7	3.82	0.91	0.01	0.44	0	0.11	0	0.04	0.04	1.85	1.98	0.01	1.71	0.79	0.01	0	95.22	0.01	1.35	0	72	-0.47	-3.29	12.37	64.74	223.03	793.18	531.07	1127.25	882.65	869.93	587.08	1088.96	629.13
21.688	0	0.13	0.2	0.03	0.16	0.02	0.13	0.07	0.74	0.74	99.6	0.33	0	96.97	0.74	4.63	0.84	0.01	0.46	0	0.17	0	0.04	0.04	1.8	1.56	0.01	2.93	0.67	0.01	0	89.83	0.01	1.35	0	72	-0.88	-4.67	11.99	64.63	224.42	795.89	533.67	1128.21	882.86	870.41	589.6	1091.04	630.68
21.721	0	0.13	0.2	0.03	0.16	0.02	0.13	0.07	0.65	0.65	99.59	0.33	0	97.2	0.65	4.71	0.9	0.01	0.53	0	0.24	0	0.04	0.05	1.81	1.34	0.01	5.83	0.55	0.01	0	94.21	0.01	1.45	0	72	-1.51	-4.27	12.1	64.51	222.97	796.63	534.53	1127.81	881.7	871.28	591.06	1090.72	630.58
21.755	0	0.13	0.2	0.03	0.15	0.02	0.13	0.07	0.63	0.63	99.6	0.33	0	96.89	0.63	4.44	0.7	0.01	0.34	0	0.13	0	0.05	0.06	2.09	1.14	0.01	5.94	0.47	0.01	0	94.74	0.01	1.3	0	72	-1.34	-4.81	12.02	64.5	223.85	796.95	535.49	1127.08	882.72	870.84	589.35	1090.48	632.53
21.788	0	0.13	0.2	0.03	0.15	0.02	0.13	0.07	0.68	0.68	99.6	0.33	0	96.47	0.68	4.39	0.68	0.01	0.35	0	0.13	0	0.03	0.07	2.01	1.18	0.01	4.98	0.5	0.01	0	96.65	0.01	1.16	0	72	-1.46	-5.46	11.81	64.38	222.35	798.16	535.8	1128.8	884.03	872.49	590.04	1090.85	631.96
21.821	0	0.13	0.21	0.03	0.15	0.02	0.13	0.07	0.65	0.65	99.58	0.33	0	98.49	0.65	4.13	0.7	0.01	0.39	0	0.15	0	0.08	0.07	2.69	1.3	0.01	3.69	0.5	0.01	0	98.08	0.01	1.6	0	72	-2.15	-1.1	11.82	64.46	219.98	799.82	537.27	1126.43	881.58	873.25	590.31	1089.08	632.78
21.855	0	0.13	0.22	0.03	0.15	0.02	0.13	0.07	0.73	0.73	99.55	0.33	0	98.14	0.73	4.44	0.59	0.01	0.36	0	0.13	0.01	0.12	0.08	3.49	1.05	0.01	4.28	0.31	0.01	0	96.25	0.01	2.31	0	72	-3.96	-2.18	11.18	64.02	222.41	799.07	536.34	1128.34	883.05	871.6	589.35	1090.08	630.98
21.888	0	0.13	0.23	0.03	0.15	0.02	0.14	0.07	0.71	0.71	99.54	0.33	0	98.52	0.71	3.57	0.58	0.01	0.4	0	0.24	0.01	0.13	0.08	4.1	1.16	0.01	4.02	0.34	0.01	0	97.13	0.01	2.4	0	72	-2.96	-0.99	11.38	64.27	220.23	799.42	536.59	1126.64	881.56	872.15	590.14	1088.58	630.92
21.921	0	0.13	0.21	0.03	0.15	0.02	0.13	0.07	0.81	0.81	99.57	0.33	0	97.91	0.81	4.11	0.54	0.01	0.41	0	0.31	0.01	0.1	0.08	3.52	1.24	0.01	3.35	0.39	0.01	0	95.46	0.01	1.85	0	72	-3.33	-2.75	11.41	64.2	218.96	799.73	536.56	1126.62	881.25	872.86	589.5	1087.97	630.37
21.955	0	0.13	0.2	0.03	0.15	0.02	0.13	0.07	0.8	0.8	99.6	0.33	0	96.42	0.8	4.32	0.44	0.01	0.3	0	0.21	0.01	0.06	0.08	2.9	1.38	0	1.96	0.61	0.01	0	97.72	0.01	1.36	0	72	-1.84	-5.53	12.64	64.41	219.94	798.14	535.93	1124.44	878	872.85	589.12	1088.53	632.19
21.988	0	0.12	0.19	0.03	0.16	0.02	0.13	0.07	0.9	0.9	99.63	0.33	0	96.12	0.9	5.13	0.45	0.01	0.25	0	0.16	0.01	0.02	0.08	2.35	1.26	0	0.61	0.69	0.01	0	95.63	0.01	0.83	0	72	-1.86	-5.95	12.51	64.25	220.1	798.08	535.76	1124.26	877.74	872.39	589.01	1088.31	631.7
22.021	0	0.12	0.18	0.03	0.16	0.02	0.13	0.07	0.91	0.91	99.64	0.33	0	96.21	0.91	5.76	0.4	0.01	0.23	0	0.12	0	0.01	0.1	2.2	1.3	0	0.43	0.68	0.01	0	95.88	0.01	0.62	0	72	-1.72	-5.82	12.46	64.13	219.81	797.62	535.53	1124.34	878.34	872.21	589.07	1087.9	631.42
22.055	0	0.12	0.19	0.03	0.15	0.02	0.13	0.07	0.73	0.73	99.63	0.33	0	96.64	0.73	4.46	0.41	0.01	0.23	0	0.1	0	0.01	0.11	2.28	1.12	0	0.46	0.54	0.01	0	95.76	0.01	0.6	0	72	-1.97	-5.2	12.2	64.05	225.04	794.69	532.23	1126.25	879.46	868.98	587.56	1090.15	629.11
22.088	0	0.12	0.19	0.03	0.15	0.02	0.13	0.07	0.64	0.64	99.63	0.33	0	97.31	0.64	4.01	0.45	0.01	0.29	0	0.1	0	0	0.11	2.06	1.04	0	0.83	0.57	0.01	0	93.8	0.01	0.52	0	72	-0.71	-4.06	12.25	64.23	222.07	794.5	532.51	1125.24	880.1	869.71	588.16	1087.93	629.37
22.122	0	0.13	0.19	0.03	0.15	0.02	0.13	0.07	0.46	0.46	99.63	0.33	0	96.92	0.46	3.71	0.48	0.01	0.41	0	0.12	0	0	0.14	1.56	1.03	0	1.46	0.51	0.01	0	94.46	0.01	0.38	0	72	0.13	-4.76	12.39	64.29	221.92	794.03	531.77	1124.68	879.51	869.55	587.4	1087.49	629.22
22.155	0	0.12	0.18	0.03	0.15	0.02	0.13	0.07	0.42	0.42	99.64	0.33	0	96.81	0.42	4.74	0.56	0.02	0.37	0	0.14	0	0	0.15	1.67	0.88	0	1.25	0.58	0.01	0	91.6	0.01	0.31	0	72	0.82	-4.94	12.32	64.33	222.91	794.49	531.94	1123.72	877.99	868.75	587.77	1087.71	629.52
22.188	0	0.13	0.18	0.03	0.15	0.02	0.13	0.07	0.35	0.35	99.64	0.33	0	97.31	0.35	4.28	0.58	0.02	0.33	0	0.14	0	0	0.14	1.76	0.93	0	1.42	0.53	0.01	0	96.68	0.01	0.33	0	72	-2.18	-4.06	12.31	64.14	226.18	793.08	530.05	1126.52	879.21	868.1	585.48	1090.3	627.76
22.222	0	0.13	0.19	0.03	0.15	0.02	0.13	0.07	0.37	0.3	99.63	0.33	0	97.32	0.3	4.01	0.51	0.02	0.37	0	0.2	0	0	0.14	2.42	1.1	0	1.87	0.62	0.01	0	94.89	0.01	0.5	0	72	-1.97	-4.04	12.66	64.02	221.2	794.85	531.7	1126.9	880.53	871.95	585.91	1088.88	629.12
22.255	0	0.13	0.19	0.03	0.15	0.02	0.13	0.06	0.33	0.27	99.62	0.33	0	97.36	0.27	3.55	0.57	0.02	0.33	0	0.29	0	0.01	0.16	3.66	1.19	0	2.81	0.53	0.01	0	86.46	0.01	0.63	0	72	-1.31	-3.97	12.78	64.02	222.2	793.82	530.27	1128.19	881.34	871.83	585.86	1089.91	628.44
22.288	0	0.14	0.2	0.03	0.15	0.02	0.14	0.06	0.37	0.25	99.6	0.33	0	96.79	0.25	3.41	0.64	0.02	0.37	0	0.35	0	0.01	0.18	5.55	1.27	0	5.2	0.48	0.01	0	75.4	0.01	0.89	1	78	0.82	-4.96	12.86	64.19	219.98	800.86	530.66	1133.16	881.09	879	585.59	1094.56	629.42
22.322	0	0.15	0.2	0.03	0.15	0.02	0.15	0.06	0.47	0.28	99.59	0.33	0	97.58	0.28	3.15	0.82	0.01	0.47	0	0.62	0.01	0.01	0.24	7.32	1.24	0.01	10.49	0.4	0.01	0	78.56	0	1.06	0	78	-0.25	-3.51	12.81	64.19	218.65	803.5	531.42	1132.56	878.04	880.47	585.39	1094.72	629.06
22.355	0	0.16	0.21	0.03	0.15	0.02	0.15	0.06	0.38	0.33	99.58	0.33	0	96.83	0.33	3.41	0.87	0.01	0.38	0	0.63	0.01	0.01	0.24	8.57	1.1	0.01	12.75	0.33	0.01	0	86.85	0	1.35	0	78	-0.57	-4.9	12.41	64.2	223.34	804.98	530.18	1134.4	876.25	879.46	584.33	1098.51	627.93
22.389	0	0.2	0.23	0.04	0.15	0.02	0.16	0.07	0.45	0.45	99.55	0.65	0	96.94	0.45	3.48	1.05	0.01	0.41	0	0.54	0.01	0.02	0.27	10.78	0.86	0.01	26.14	0.27	0.01	0	80.45	0	2.05	0	78	0.14	-4.72	12.19	64.45	225.17	805.54	530.88	1133.25	875.49	878.1	584.32	1098.78	629.1
22.422	0	0.21	0.25	0.04	0.15	0.02	0.17	0.06	0.43	0.43	99.5	0.73	0	97.34	0.43	2.75	1.24	0.01	0.39	0	0.48	0	0.03	0.31	12.91	0.6	0.01	28.38	0.16	0.01	0	92.98	0	2.81	0	78	-0.26	-3.99	12.47	64.37	225.83	804.94	529.58	1133.86	875.23	878.44	582.56	1099.51	628.73
22.455	0	0.21	0.26	0.04	0.15	0.02	0.18	0.06	0.48	0.48	99.48	0.58	0	96.42	0.48	2.86	1.28	0.01	0.33	0	0.34	0	0.05	0.32	15.73	0.51	0.01	25.24	0.12	0.01	0	98.11	0	3.19	0	78	0.41	-5.53	13.19	64.55	230.34	804.65	531.03	1133.17	875.31	877.93	581.28	1102.21	633.75
22.489	0	0.22	0.27	0.04	0.15	0.02	0.18	0.06	0.54	0.54	99.46	0.78	0	96.93	0.54	3.11	1.49	0.01	0.4	0	0.37	0	0.06	0.33	17.1	0.49	0.02	29.04	0.07	0.01	0	95.35	0	3.6	0	78	-0.35	-4.73	13.38	64.43	229.59	802.95	530.47	1134.57	877.47	878.26	582.3	1102.19	632.97
22.522	0	0.21	0.33	0.04	0.15	0.02	0.18	0.07	0.59	0.59	99.35	0.57	0	97.24	0.59	3.35	1.94	0.01	0.46	0	0.51	0	0.1	0.38	14.64	0.47	0.02	24.45	0.06	0.01	0	99.08	0	5.31	0	78	0.82	-4.19	13.45	64.55	230.78	803.63	532.79	1133.21	877.75	877.7	584.11	1102.5	636.32
22.555	0	0.17	0.34	0.04	0.15	0.02	0.17	0.07	0.73	0.73	99.33	0.33	0	96.57	0.73	3.53	2.34	0.01	0.6	0.01	0.74	0	0.13	0.35	10.57	0.54	0.03	12.8	0.07	0.01	0	97.89	0	5.55	0	78	-1.41	-5.31	13.52	64.13	225.27	804.56	534	1132.99	877.29	880.19	585.21	1099.99	634.55
22.589	0	0.14	0.31	0.03	0.16	0.02	0.15	0.07	0.69	0.69	99.38	0.33	0	97.36	0.69	4.92	2.45	0.01	0.67	0.01	0.81	0	0.09	0.33	6.8	0.57	0.02	4.39	0.06	0.01	0	95.58	0	5.09	0	78	-1.3	-3.97	12.63	64.03	226.25	806.22	534.45	1134.51	878.27	879.5	587.31	1101.03	633.29
22.622	0	0.14	0.32	0.03	0.16	0.02	0.15	0.07	0.6	0.6	99.35	0.33	0	96.72	0.6	4.97	2.44	0.01	0.46	0.01	0.56	0	0.11	0.26	5.01	0.6	0.02	2.17	0.07	0.01	0	98.89	0	5.49	0	78	0.92	-5.08	12.98	64.39	228.3	806.15	536.67	1130.43	875.19	877.32	589.53	1100.64	637.02
22.655	0	0.13	0.28	0.03	0.16	0.02	0.14	0.07	0.47	0.47	99.45	0.33	0	95.26	0.47	5.19	2.51	0.01	0.47	0.01	0.56	0.01	0.09	0.26	3.38	0.67	0.01	0.83	0.07	0.01	0	96.74	0	4.05	0	78	0.49	-7	11.71	64.09	224.94	804.62	536.34	1131.67	881.13	876.11	589.07	1096.54	633.89
22.689	0	0.13	0.27	0.03	0.17	0.02	0.14	0.07	0.48	0.48	99.46	0.33	0	97.23	0.48	5.75	2.82	0.01	0.39	0.01	0.4	0	0.06	0.27	2.19	0.64	0.01	0.58	0.07	0.01	0	95.98	0.01	3.84	0	78	-2.57	-4.22	12.23	63.83	227.13	805.62	537.76	1132.03	878.51	876.69	591.05	1099.55	634.83
22.722	0	0.13	0.27	0.03	0.17	0.02	0.14	0.07	0.49	0.49	99.47	0.33	0	97	0.49	5.96	2.77	0.01	0.34	0.01	0.33	0	0.05	0.23	1.37	0.74	0.01	0.83	0.08	0.01	0	97.17	0.01	3.76	0	78	-2.73	-4.63	12.44	63.78	225.36	806.6	539.41	1130.91	877.46	877.72	592.43	1098.84	635.96
22.756	0	0.13	0.26	0.02	0.17	0.02	0.14	0.07	0.5	0.5	99.49	0.33	0	97.11	0.5	5.35	2.98	0.02	0.38	0.01	0.26	0	0.03	0.16	0.76	0.64	0.01	0.88	0.12	0.01	0	81.93	0.01	3.28	0	78	-2.81	-4.43	11.9	63.57	221.57	807.04	539.61	1132.15	880.34	879.02	593.11	1096.74	634.27
22.789	0	0.13	0.24	0.02	0.17	0.02	0.14	0.07	0.48	0.48	99.52	0.33	0	96.51	0.48	6.01	3.19	0.02	0.35	0.01	0.23	0	0.02	0.12	0.51	0.85	0.01	0.76	0.19	0.01	0	95.95	0.01	2.73	0	78	-2.57	-5.4	12.6	63.73	222.11	807.15	540.87	1129.28	877.72	878.98	591.85	1096.4	637.26
22.822	0	0.13	0.25	0.02	0.17	0.02	0.14	0.07	0.4	0.44	99.5	0.33	0	96.43	0.44	5.45	3.48	0.03	0.37	0.01	0.2	0	0.02	0.09	0.4	0.92	0.01	0.94	0.23	0.01	0	83.28	0.01	2.92	0	78	-2.58	-5.51	11.52	63.6	220.65	806.76	540.75	1130.93	881.6	878.02	593.36	1094.75	634.75
22.856	0	0.14	0.25	0.02	0.17	0.02	0.14	0.07	0.38	0.47	99.5	0.33	0	96.62	0.47	4.86	3.63	0.03	0.38	0.01	0.21	0	0.02	0.06	0.34	1.13	0.01	0.81	0.4	0.01	0	96.55	0.01	2.82	0	78	-3.08	-5.24	12.47	63.56	222.54	804.41	540.04	1129.33	879.66	877.09	592.33	1095.29	636.07
22.889	0	0.13	0.24	0.02	0.17	0.02	0.14	0.07	0.43	0.5	99.53	0.33	0	96.94	0.5	5.51	3.16	0.03	0.43	0.01	0.22	0	0.01	0.06	0.33	1.22	0.01	0.88	0.47	0.02	0	93.13	0.01	2.52	0	78	-2.19	-4.72	12.33	63.64	224	801.48	539.06	1129.14	881.61	874.53	593.52	1094.57	635.45
22.922	0	0.13	0.24	0.02	0.17	0.02	0.14	0.07	0.59	0.58	99.51	0.33	0	97.11	0.58	6.11	3	0.03	0.59	0	0.25	0	0.02	0.05	0.36	1.52	0.01	1.03	0.71	0.02	0	94.98	0.01	2.95	0	78	-2.46	-4.44	12.36	63.63	225.34	799.39	539.03	1128.06	882.25	872.44	593.69	1093.81	635.77
22.956	0	0.14	0.24	0.03	0.18	0.02	0.14	0.07	0.67	0.54	99.51	0.33	0	96.91	0.54	5.72	3.23	0.03	0.67	0.01	0.25	0.01	0.02	0.04	0.37	2.37	0.01	0.87	1.75	0.02	0	91.15	0.01	2.86	0	78	-2.55	-4.77	12.41	63.48	223.72	799.98	540.1	1128.34	883.01	873.58	595	1093.46	636.27
22.989	0	0.14	0.23	0.03	0.17	0.03	0.14	0.07	0.77	0.4	99.54	0.33	0	97.13	0.4	4.76	3.27	0.03	0.77	0.01	0.29	0.01	0.01	0.04	0.37	2.24	0.01	0.87	1.9	0.02	0	96.18	0.01	2.11	0	78	-2.58	-4.4	12.62	63.56	223.53	798.05	540.74	1125.49	882.61	871.76	594.79	1091.19	637.44
23.022	0	0.14	0.23	0.03	0.18	0.03	0.14	0.07	0.87	0.4	99.55	0.33	0	97.31	0.4	6.06	3.15	0.03	0.87	0.01	0.34	0.01	0.01	0.03	0.4	2.66	0.01	0.87	2.72	0.02	0	93.2	0.02	2.22	0	78	-2.65	-4.05	11.59	63.46	224.2	797.92	540.24	1127.21	885.54	870.23	595.43	1090.86	635.28
23.056	0	0.14	0.21	0.03	0.18	0.03	0.13	0.07	0.79	0.43	99.57	0.33	0	96.98	0.43	6.58	2.15	0.03	0.79	0.01	0.4	0.01	0.02	0.02	0.45	2.77	0.01	1.21	3.59	0.03	0	94.17	0.02	2.05	0	78	-3.62	-4.66	12.79	63.16	220.8	795.63	540.24	1125.76	884.91	871.98	595.1	1088.94	636.07
23.089	0	0.13	0.2	0.03	0.19	0.03	0.13	0.08	0.68	0.41	99.6	0.33	0	97.08	0.41	7.66	2.16	0.02	0.68	0.01	0.47	0.01	0.02	0.02	0.56	2.63	0.01	2.09	3.34	0.03	0	97.02	0.02	1.66	0	78	-2.11	-4.49	12.75	63.43	224.75	795.1	540.46	1125.98	886.46	870.34	594.74	1090.79	638.52
23.123	0	0.14	0.2	0.03	0.19	0.03	0.12	0.08	0.79	0.34	99.61	0.33	0	97.04	0.34	8.85	2.23	0.02	0.79	0.01	0.77	0.01	0.02	0.02	0.82	2.79	0.01	5.75	3.41	0.03	0	96.32	0.02	1.72	0	78	-2.7	-4.56	12.69	63.4	227.15	792.91	538.51	1126.37	887.01	868.38	592.76	1091.14	637.21
23.156	0	0.15	0.2	0.03	0.19	0.03	0.13	0.08	0.95	0.32	99.6	0.33	0	96.58	0.32	7.89	2.21	0.01	0.95	0.01	0.63	0	0.03	0.02	1.22	2.07	0.01	8.77	2.88	0.03	0	96.43	0.02	1.6	0	78	-2.17	-5.3	12.86	63.32	223.83	794.12	539.28	1127.46	888.84	871.28	592.78	1090.51	637.92
23.189	0	0.15	0.2	0.03	0.18	0.03	0.13	0.07	1.01	0.31	99.59	0.33	0	96.28	0.31	6.97	2.2	0.01	1.01	0.01	0.59	0	0.03	0.02	1.42	2.22	0.01	11.53	2.73	0.03	0	99.52	0.02	1.69	0	78	-1.5	-5.73	13.06	63.59	227.6	794.76	540.53	1125.37	885.81	869.5	593.45	1092.18	640.52
23.223	0	0.16	0.2	0.03	0.18	0.03	0.13	0.07	0.97	0.38	99.59	0.33	0	97.03	0.38	6.85	2.29	0.01	0.97	0.01	0.53	0	0.03	0.02	1.79	1.8	0.01	13.03	2.56	0.03	0	97.91	0.02	1.61	0	78	-2.49	-4.57	12.72	63.38	225.76	795	539.82	1126.57	886.55	870.16	593.61	1091.49	638.16
23.256	0	0.16	0.2	0.03	0.19	0.03	0.13	0.08	0.67	0.48	99.6	0.33	0	97.05	0.48	7.66	2.43	0.01	0.67	0.01	0.35	0	0.04	0.02	2.28	1.72	0.01	11.84	2.35	0.03	0	97.17	0.02	1.69	0	78	-2.2	-4.53	12.4	63.51	224.73	794.71	540.2	1124.82	885.81	868.88	594.42	1089.45	637.46
23.289	0	0.15	0.21	0.03	0.18	0.02	0.14	0.07	0.45	0.45	99.59	0.33	0	96.97	0.45	6.84	2.29	0.01	0.42	0.01	0.23	0	0.04	0.02	2.99	1.38	0.01	10.29	1.89	0.02	0	96.19	0.02	1.73	0	78	-1.83	-4.67	12.42	63.67	224.72	796.27	540.21	1127.23	887.2	870.96	594.27	1091.4	637.94
23.323	0	0.16	0.21	0.03	0.16	0.02	0.14	0.07	0.36	0.36	99.57	0.33	0	96.84	0.36	4.51	1.97	0	0.29	0.01	0.17	0	0.04	0.02	3.32	0.89	0.01	10.4	1.24	0.02	0	97.92	0.02	1.56	0	78	-1.13	-4.88	12.51	63.78	220.13	795.81	541.45	1124.13	886.19	871.13	595.92	1087.22	637.91
23.356	0	0.16	0.22	0.03	0.16	0.02	0.14	0.07	0.35	0.35	99.57	0.33	0	96.79	0.35	4.46	1.85	0	0.27	0.01	0.13	0	0.05	0.02	3.69	0.78	0.01	11.96	1.11	0.02	0	96.46	0.02	1.73	0	78	-1.82	-4.97	12.8	63.56	223.15	795.45	539.79	1126.59	886.24	871.48	594.7	1090.5	637.42
23.39	0	0.16	0.22	0.03	0.15	0.02	0.14	0.06	0.37	0.37	99.56	0.33	0	96.93	0.37	3.4	1.63	0	0.23	0	0.09	0	0.05	0.02	3.61	0.51	0.01	12.39	0.76	0.01	0.01	98.06	0.02	1.77	0	78	-1.64	-4.74	12.46	63.68	221.25	796.19	541.66	1124.29	885.98	870.91	595.42	1087.98	638.27
23.423	0	0.16	0.23	0.03	0.15	0.02	0.14	0.06	0.43	0.43	99.54	0.33	0	96.78	0.43	3.22	1.85	0	0.28	0	0.11	0	0.06	0.02	3.22	0.42	0.01	12.01	0.62	0.01	0.01	98.62	0.02	1.92	0	78	-2.79	-4.99	12.18	63.42	219.44	797.48	541.23	1125.64	885.59	872.33	595.37	1087.96	636.11
23.456	0	0.16	0.23	0.03	0.15	0.02	0.14	0.06	0.45	0.45	99.54	0.33	0	97.01	0.45	2.95	1.85	0	0.36	0	0.11	0	0.06	0.02	3.24	0.41	0.01	10.43	0.62	0.01	0.01	98.33	0.02	1.93	0	72	-1.93	-4.61	11.88	63.58	220.07	797.48	541.36	1125.23	886.1	871.36	595.55	1087.61	636.37
23.49	0	0.14	0.23	0.03	0.15	0.02	0.14	0.06	0.4	0.4	99.55	0.33	0	96.79	0.4	2.43	1.95	0	0.37	0	0.14	0	0.05	0.02	2.7	0.4	0.01	4.18	0.55	0.01	0.01	98.21	0.01	1.66	0	72	-2.08	-4.97	12.16	63.66	221.19	796.85	541.12	1124.14	884.13	870.5	595.74	1087.92	636.44
23.523	0	0.14	0.22	0.03	0.15	0.02	0.14	0.06	0.45	0.45	99.55	0.33	0	96.32	0.45	2.55	1.85	0	0.41	0	0.17	0.01	0.04	0.03	2.42	0.37	0.01	1.99	0.56	0.01	0.01	99.15	0.01	1.59	0	72	-2.88	-5.68	12.13	63.54	220.66	797.47	541.92	1123.69	883.37	870.73	596.04	1087.65	636.48
23.556	0	0.13	0.21	0.03	0.15	0.02	0.14	0.06	0.5	0.5	99.57	0.33	0	96.5	0.5	2.6	1.74	0	0.32	0	0.14	0	0.03	0.03	1.81	0.36	0.01	0.87	0.66	0.01	0.01	98.55	0.01	1.2	0	72	-3.83	-5.42	12.26	63.5	221.45	797.54	542.41	1121.19	880.6	869.6	594.51	1086.89	637.19
23.59	0	0.13	0.22	0.03	0.15	0.02	0.14	0.06	0.56	0.56	99.56	0.33	0	97.98	0.56	3.02	2.05	0	0.32	0	0.15	0	0.02	0.03	1.24	0.35	0	0.44	0.68	0.01	0.01	96.59	0.01	1.39	0	72	-4.2	-2.6	11.24	63.49	223.04	798.24	541.69	1124.22	883.81	868.85	594.91	1088.19	635.36
23.623	0	0.13	0.22	0.03	0.15	0.02	0.14	0.06	0.5	0.5	99.56	0.33	0	97.37	0.5	3	1.99	0	0.35	0	0.12	0	0.02	0.03	0.85	0.45	0	0.48	0.76	0.01	0.01	96.02	0.01	1.39	0	72	-2.39	-3.94	11.51	63.78	223.41	795.92	539.73	1124.42	884.73	868.05	594.56	1087.83	634.62
23.656	0	0.13	0.21	0.03	0.16	0.02	0.13	0.07	0.55	0.55	99.58	0.33	0	97.73	0.55	3.77	1.87	0.01	0.35	0	0.11	0	0.02	0.02	0.58	0.46	0	0.53	0.83	0.01	0	91.36	0.01	1.25	0	72	-2.84	-3.19	11.28	63.75	224.47	796.84	540.49	1123.62	883.67	867.31	594.41	1088.06	635.13
23.69	0	0.13	0.2	0.03	0.16	0.02	0.13	0.07	0.41	0.5	99.6	0.33	0	97.86	0.5	4.01	1.94	0.01	0.36	0	0.1	0	0.01	0.02	0.41	0.5	0	0.62	1.05	0.01	0	98.21	0.01	0.82	0	72	-3.63	-2.89	12	63.69	223.78	796.66	540.35	1123.84	883.01	869.05	593.38	1088.73	636.04
23.723	0	0.13	0.2	0.03	0.16	0.02	0.13	0.07	0.34	0.5	99.61	0.33	0	97.76	0.5	3.9	2.09	0.01	0.34	0	0.1	0	0.01	0.02	0.32	0.54	0	0.68	1.12	0.01	0	95.66	0.01	0.63	0	72	-2.67	-3.11	11.68	63.73	223.67	797.94	541.16	1125.08	884.5	869.72	594.93	1089.49	636.51
23.757	0	0.13	0.19	0.03	0.16	0.02	0.13	0.07	0.38	0.46	99.61	0.33	0	96.58	0.46	4.25	2.01	0.01	0.38	0	0.14	0	0.01	0.02	0.28	0.58	0	0.45	1.43	0.01	0	96.07	0.01	0.55	0	72	-2.92	-5.3	11.96	63.59	223.41	796.65	540.97	1124.55	884.44	869.4	594.74	1088.88	636.42
23.79	0	0.14	0.2	0.03	0.16	0.02	0.14	0.07	0.37	0.38	99.61	0.33	0	97.84	0.38	3.54	2.3	0.01	0.37	0	0.14	0	0	0.02	0.25	0.76	0	0.42	1.9	0.01	0	96.99	0.01	0.51	0	72	-2.47	-2.93	11.97	63.78	225.43	795.94	540.09	1124.52	884.23	868.24	594.4	1089.7	636.54
23.823	0	0.14	0.2	0.03	0.16	0.02	0.14	0.06	0.36	0.3	99.59	0.33	0	97.35	0.3	2.72	2.47	0.01	0.44	0.01	0.16	0	0	0.02	0.25	0.73	0	0.36	2.01	0.01	0	98.03	0.01	0.54	0	72	-2.31	-3.98	11.98	63.8	225.95	795.66	540.62	1123.92	884.46	867.64	594.41	1089.48	637.31
23.857	0	0.15	0.2	0.03	0.16	0.02	0.14	0.06	0.29	0.27	99.59	0.33	0	97.42	0.27	2.69	3.11	0.01	0.48	0.01	0.15	0	0	0.02	0.28	0.95	0	0.29	3.28	0.01	0	96.87	0.01	0.47	0	72	-2.35	-3.84	12.09	63.79	226.97	794.94	540.32	1124.19	884.78	867.18	594.52	1090.06	637.47
23.89	0	0.15	0.21	0.03	0.16	0.02	0.14	0.06	0.32	0.27	99.59	0.33	0	97.23	0.27	2.31	3.34	0.01	0.43	0.01	0.16	0	0	0.02	0.3	0.96	0	0.32	3.25	0.01	0	98.55	0.01	0.39	0	72	-1.9	-4.2	12.73	63.94	226.48	792.52	539.75	1123.02	885.06	866.86	593.97	1088.95	638.32
23.923	0	0.15	0.21	0.03	0.17	0.02	0.15	0.06	0.61	0.32	99.59	0.33	0	97.18	0.32	2.6	3.61	0.01	0.61	0.01	0.24	0	0	0.01	0.41	1.32	0	0.84	4.17	0.02	0	99.48	0.01	0.45	0	72	-1.91	-4.3	13.44	63.95	225.73	790.53	538.64	1123.33	886.19	867.77	592.29	1088.64	638.88
23.957	0	0.16	0.21	0.03	0.17	0.03	0.15	0.06	0.74	0.34	99.58	0.33	0	97.26	0.34	2.86	3.81	0.01	0.74	0.01	0.34	0	0	0.01	0.66	1.65	0	2.64	5.04	0.02	0	99.5	0.01	0.69	0	72	-2.81	-4.16	13.83	63.77	224.44	789.08	538	1123.25	886.54	868.27	591.44	1087.74	638.41
23.99	0	0.17	0.21	0.03	0.17	0.03	0.15	0.06	0.74	0.28	99.58	0.33	0	97.64	0.28	3.15	3.46	0.01	0.74	0.01	0.33	0	0	0.01	1.06	1.28	0	8	4.03	0.02	0	98.82	0.01	0.8	0	72	-2.28	-3.38	12.73	63.82	225.41	791.8	538.97	1126.2	889.57	868.59	593.16	1089.5	637.94
24.023	0	0.18	0.21	0.03	0.17	0.03	0.14	0.07	0.76	0.28	99.58	0.36	0	96.51	0.28	4.21	2.78	0.01	0.76	0.01	0.25	0	0.01	0.01	1.5	1.1	0	17	3.1	0.02	0	98.25	0.01	1.18	0	72	-0.84	-5.4	13.29	64.04	226.46	791.41	539.89	1123.03	886.99	867.61	592.64	1088.93	640.66
24.057	0	0.17	0.21	0.03	0.17	0.03	0.14	0.07	0.69	0.26	99.58	0.35	0	97.15	0.26	5.64	2.92	0.01	0.69	0.01	0.19	0	0.02	0.01	2.21	0.99	0.01	15.08	2.17	0.02	0	97.97	0.02	1.48	0	72	-1.54	-4.35	13.16	63.72	221.11	790.54	539.14	1122.56	887.68	868.69	592.71	1085.15	637.81
24.09	0	0.15	0.2	0.03	0.18	0.02	0.14	0.08	0.57	0.27	99.6	0.33	0	97.11	0.27	7.33	2.69	0	0.57	0.01	0.13	0	0.02	0.01	2.92	0.83	0.01	8.33	1.83	0.02	0	97.93	0.01	1.44	0	72	-0.78	-4.43	12.72	63.95	220.23	792.48	539.38	1124.5	889.01	870.12	593.62	1085.97	637.3
24.124	0	0.15	0.21	0.03	0.18	0.02	0.14	0.07	0.61	0.25	99.58	0.33	0	96.72	0.25	6.55	2.72	0	0.61	0	0.11	0	0.05	0.01	3.96	0.38	0.01	9.27	1.19	0.02	0	95.28	0.01	1.7	0	72	-0.61	-5.08	12.33	64.11	222.55	792.74	541.03	1121.7	886.61	867.11	595.49	1085.52	638.19
24.157	0	0.15	0.22	0.03	0.17	0.02	0.14	0.07	0.46	0.25	99.57	0.33	0	96.27	0.25	5.9	2.52	0	0.46	0	0.1	0	0.08	0.01	4.62	0.24	0.02	9.49	0.89	0.02	0	97.72	0.01	1.94	0	72	-1.95	-5.75	12.07	63.77	221.93	792.97	541.17	1121.69	886.05	866.89	595.72	1084.98	636.8
24.19	0	0.16	0.22	0.03	0.16	0.02	0.14	0.07	0.37	0.2	99.56	0.33	0	95.41	0.2	4.61	2.35	0	0.37	0	0.08	0	0.09	0.01	4.46	0.21	0.02	12.48	0.83	0.02	0	94.85	0.01	1.82	0	72	-1.65	-6.83	12.4	63.85	221.02	790.7	541.49	1118.87	885.89	865.45	595.01	1082.29	637.78
24.224	0	0.16	0.21	0.03	0.16	0.02	0.14	0.07	0.38	0.17	99.58	0.33	0	96.03	0.17	4.86	1.9	0	0.38	0	0.07	0	0.14	0.01	3.42	0.15	0.02	14.35	0.62	0.01	0	98.64	0.01	1.53	0	72	-1.78	-6.07	12.54	63.89	220.88	790.72	539.56	1120.4	885.68	866.56	593.19	1083.19	636.32
24.257	0	0.15	0.21	0.03	0.16	0.02	0.13	0.07	0.39	0.26	99.58	0.33	0	96.68	0.16	5.15	1.78	0	0.39	0	0.08	0	0.26	0.01	2.66	0.12	0.02	9.96	0.52	0.01	0	98.52	0.01	1.57	0	72	-2.89	-5.14	13.29	63.61	221.24	788.58	538.93	1119.44	884.44	866.2	592.93	1083.09	636.55
24.29	0	0.14	0.2	0.03	0.16	0.02	0.13	0.07	0.45	0.33	99.61	0.33	0	97.72	0.15	5.47	1.49	0	0.45	0	0.07	0	0.33	0.01	2.31	0.08	0.02	7.9	0.39	0.01	0	98.73	0.01	1.13	0	72	-1.12	-3.21	12.5	64.06	222.86	790.31	538.83	1120.49	885.35	865.47	593.68	1084.2	636.39
24.324	0	0.15	0.2	0.03	0.15	0.02	0.13	0.07	0.51	0.42	99.6	0.33	0	97.71	0.15	4.09	1.26	0	0.51	0	0.05	0	0.42	0.01	2.36	0.03	0.02	10.57	0.2	0.01	0.01	96.56	0.01	1.12	0	72	-2.63	-3.22	13.9	63.81	219.01	788.12	538.71	1117.01	882.13	866.9	591.8	1081.15	637.21
24.357	0	0.15	0.2	0.03	0.15	0.02	0.13	0.07	0.48	0.53	99.6	0.33	0	96.85	0.14	4.43	1.13	0	0.48	0	0.04	0	0.53	0.01	2.12	0.03	0.02	10.84	0.18	0.01	0.01	99.44	0.01	1.19	0	72	-0.5	-4.87	12.39	64.05	222.24	789.46	537.34	1119.48	884.73	864.68	591.2	1082.55	635.07
24.391	0	0.17	0.19	0.03	0.16	0.03	0.12	0.07	0.71	0.64	99.62	0.65	0	97.64	0.15	6.57	0.78	0	0.71	0	0.04	0	0.64	0.01	2.14	0.01	0.02	23.04	0.09	0.01	0.01	99.35	0.01	1.15	0	72	-0.68	-3.39	13.56	64.05	218.21	787.39	537.44	1116.92	883.06	866.12	591.75	1079.81	635.89
24.424	0	0.16	0.17	0.03	0.18	0.03	0.12	0.08	0.78	0.74	99.64	0.72	0	96.63	0.14	9.63	0.74	0	0.78	0	0.04	0	0.74	0.01	2.77	0.01	0.02	21.39	0.06	0.01	0.01	98.95	0.01	1.07	0	72	-0.1	-5.22	13.08	64.08	219.07	788.03	536.95	1117.99	883.75	865.72	591.47	1080.44	634.94
24.457	0	0.12	0.16	0.03	0.19	0.02	0.11	0.09	0.66	0.66	99.62	0.33	0	97.12	0.14	11.41	0.73	0	0.66	0	0.04	0	0.66	0.01	2.02	0.01	0.02	8.4	0.06	0.01	0	99.28	0.01	0.92	0	72	-0.45	-4.41	12.31	64.12	222.85	789.32	537.89	1116.82	882.13	862.88	591.61	1081.4	635.28
24.491	0	0.12	0.16	0.03	0.19	0.02	0.11	0.09	0.57	0.47	99.63	0.33	0	97.96	0.14	10.99	0.61	0	0.57	0	0.04	0	0.47	0.01	1.43	0	0.02	6.28	0.05	0.01	0	98.84	0.01	0.8	0	72	-2.94	-2.65	12.73	63.91	225.57	790.42	537.77	1118.15	879.4	863.72	591.65	1085.02	635.35
24.524	0	0.11	0.16	0.02	0.19	0.02	0.11	0.09	0.34	0.26	99.62	0.33	0	97.85	0.15	11.35	0.61	0	0.34	0	0.04	0	0.26	0.01	1	0	0.02	2.96	0.06	0.01	0	99.27	0.01	0.61	0	72	-3.28	-2.91	12.46	63.89	225.88	791.36	537.98	1118.3	879.24	863.69	590.92	1085.2	635.16
24.557	0	0.11	0.16	0.02	0.19	0.02	0.11	0.09	0.3	0.2	99.63	0.33	0	97.84	0.17	10.57	0.67	0	0.3	0	0.03	0	0.2	0.01	0.78	0	0.02	1.35	0.06	0.01	0	98.25	0.01	0.64	0	72	-3.39	-2.94	12.04	63.92	228.46	789.74	535.91	1119.66	880.95	861.72	589.12	1085.85	633.39
24.591	0	0.11	0.16	0.02	0.19	0.02	0.11	0.09	0.27	0.2	99.62	0.33	0	97.57	0.2	11.04	0.77	0	0.27	0	0.04	0	0.13	0	0.49	0	0.01	1.29	0.06	0.01	0	97.13	0.01	0.53	0	72	-1.46	-3.53	11.82	64.06	224.78	790.69	536.93	1119.29	881.89	862.98	591.64	1083.86	633.34
24.624	0	0.11	0.17	0.02	0.18	0.02	0.12	0.08	0.29	0.2	99.65	0.33	0	97.97	0.2	9.1	0.8	0	0.29	0	0.04	0	0.11	0	0.41	0	0.01	1.24	0.07	0.01	0	97.55	0.01	0.55	0	72	-3.19	-2.61	11.93	63.83	225.93	791.5	536.18	1120.96	881.2	863.99	590.12	1085.89	632.63
24.657	0	0.12	0.17	0.02	0.17	0.02	0.12	0.08	0.4	0.2	99.65	0.33	0	96.26	0.2	7.14	0.74	0	0.4	0	0.03	0	0.07	0	0.34	0	0.01	2.41	0.08	0.01	0	99.22	0.01	0.55	0	72	-1.56	-5.76	12.96	63.94	221.03	790.36	538.12	1116.78	879.87	865.36	590.88	1081.84	635.49
24.691	0	0.12	0.18	0.02	0.16	0.02	0.12	0.07	0.35	0.24	99.65	0.33	0	97.53	0.24	6.56	0.81	0	0.35	0	0.05	0	0.04	0	0.28	0	0.01	3.2	0.08	0.01	0	99.75	0.01	0.56	0	72	-3.22	-3.63	12.02	63.77	226.73	791.99	537.85	1120.88	882.97	864.3	589.36	1086.31	635.38
24.724	0	0.12	0.17	0.02	0.17	0.02	0.12	0.08	0.43	0.25	99.65	0.33	0	96.55	0.25	7.11	0.77	0	0.43	0	0.05	0	0.03	0	0.3	0	0.01	3.44	0.09	0.01	0	99.41	0.01	0.59	0	72	-2.33	-5.35	12.27	63.88	221.58	791.81	538.69	1118.04	881.36	865.28	590.47	1082.32	635.03
24.758	0	0.11	0.17	0.02	0.18	0.02	0.12	0.08	0.41	0.25	99.65	0.33	0	97.73	0.25	8.84	0.78	0	0.41	0	0.05	0	0.03	0	0.26	0	0.01	0.87	0.1	0.01	0	99.41	0.01	0.58	0	72	-3.92	-3.18	12.1	63.7	227.51	791.64	537.62	1120.58	881.41	863.66	590.3	1086.8	634.66
24.791	0	0.11	0.16	0.02	0.18	0.02	0.11	0.08	0.38	0.25	99.64	0.33	0	97.59	0.25	9.71	0.74	0	0.38	0	0.04	0	0.03	0	0.23	0	0.01	0.58	0.12	0.01	0	99.44	0.01	0.61	0	72	-2.75	-3.5	12.07	63.88	222.96	792.55	538.86	1119.09	881.48	865.15	591.46	1083.83	634.94
24.824	0	0.11	0.17	0.02	0.18	0.02	0.11	0.08	0.34	0.26	99.64	0.33	0	98.15	0.26	9.22	0.75	0.01	0.34	0	0.04	0	0.03	0	0.22	0.01	0.01	0.69	0.14	0.01	0	94.39	0.01	0.74	0	72	-4.61	-2.16	11.75	63.62	225.46	793.17	537.67	1121.35	880.3	864.73	592.18	1086.56	632.45
24.858	0	0.11	0.17	0.02	0.19	0.02	0.11	0.09	0.36	0.29	99.62	0.33	0	97.94	0.29	10.81	0.73	0.01	0.36	0	0.04	0	0.05	0	0.25	0.01	0.01	0.92	0.28	0.01	0	98.9	0.02	0.98	0	72	-3.68	-2.69	12.49	63.71	221.27	793.17	537.95	1119.32	878.85	866.94	591.3	1084.14	633.51
24.891	0	0.11	0.16	0.02	0.2	0.02	0.11	0.09	0.36	0.34	99.61	0.33	0	97.85	0.34	11.83	0.74	0.01	0.36	0	0.04	0	0.06	0	0.26	0.01	0.01	2.27	0.35	0.01	0	98.78	0.02	1.03	0	72	-3.54	-2.92	11.87	63.76	222.36	794.01	538.65	1119.4	879.66	865.83	591.57	1084.19	633.53
24.924	0	0.11	0.15	0.02	0.21	0.02	0.11	0.1	0.41	0.38	99.57	0.33	0	98.06	0.38	14.28	0.69	0.01	0.41	0	0.05	0	0.04	0	0.18	0.02	0.01	3.54	0.56	0.01	0	98.39	0.02	1.02	0	72	-2.59	-2.38	12.47	63.85	219.22	792.1	537.04	1119.48	880.57	867.26	590.95	1082.46	632.75
24.958	0	0.11	0.15	0.02	0.22	0.02	0.11	0.1	0.47	0.39	99.56	0.33	0	97.88	0.39	14.79	0.75	0.01	0.47	0	0.05	0	0.06	0	0.16	0.04	0.01	3.48	0.9	0.01	0	99.11	0.02	1.11	0	66	-3.18	-2.84	11.85	63.81	223.13	794.05	538.85	1118.7	879.58	865.27	590.66	1084.07	634.4
24.991	0	0.12	0.17	0.02	0.2	0.02	0.11	0.09	0.4	0.36	99.6	0.33	0	97.9	0.36	12.01	0.79	0.01	0.4	0	0.07	0	0.08	0	0.17	0.04	0.01	4.01	1.02	0.01	0	98.26	0.02	1.48	0	66	-2.61	-2.78	10.9	63.89	225.47	793.63	537.06	1120.67	880.89	863.07	591.52	1084.99	631.33
25.024	0	0.12	0.18	0.03	0.19	0.02	0.12	0.08	0.4	0.36	99.63	0.33	0	97.66	0.36	9.7	0.88	0.01	0.4	0	0.06	0	0.1	0	0.26	0.04	0.01	4.74	1.18	0.01	0	99.68	0.02	1.65	0	66	-1.86	-3.35	13.17	63.91	220.83	791.37	537.93	1117.2	878.41	866.48	591.31	1082.86	635.39
25.058	0	0.12	0.18	0.03	0.19	0.02	0.11	0.08	0.48	0.36	99.62	0.33	0	97.45	0.36	9.78	0.78	0.01	0.48	0	0.07	0	0.1	0	0.28	0.06	0.01	3.06	1.67	0.02	0	99.19	0.02	1.54	0	66	-3.58	-3.79	11.62	63.79	229.59	791.29	537.56	1119.42	881.24	861.22	589.36	1086.31	634.59
25.091	0	0.11	0.17	0.03	0.2	0.02	0.11	0.09	0.51	0.37	99.6	0.33	0	97.5	0.37	11.69	0.8	0.01	0.51	0	0.07	0	0.1	0	0.28	0.08	0.01	1.6	1.87	0.02	0	99.4	0.02	1.26	0	66	-3.25	-3.68	11.8	63.68	221.31	793.54	539.34	1118.66	880.98	865.61	591.31	1082.72	634.26
25.125	0	0.12	0.18	0.03	0.19	0.02	0.11	0.08	0.51	0.36	99.62	0.33	0	97.79	0.36	9.79	0.79	0.01	0.51	0	0.09	0	0.07	0	0.25	0.11	0.01	0.81	2.22	0.02	0	95.92	0.02	1.29	0	66	-3.99	-3.06	11.88	63.58	222.82	792.67	537.66	1120.59	880.51	865.4	592.42	1084.65	632.11
25.158	0	0.12	0.18	0.03	0.19	0.02	0.12	0.08	0.52	0.36	99.62	0.33	0	97.9	0.36	9.45	0.8	0.01	0.52	0	0.08	0	0.08	0	0.26	0.12	0.01	1.36	2.92	0.03	0	99.3	0.02	1.36	0	66	-3.46	-2.8	11.95	63.69	221.57	793.69	538.62	1118.66	879.37	865.81	591.23	1083.3	633.56
25.191	0	0.12	0.18	0.03	0.19	0.02	0.12	0.08	0.39	0.27	99.62	0.33	0	97.76	0.27	9.42	0.85	0.01	0.39	0	0.07	0	0.09	0	0.29	0.14	0.01	2.43	2.99	0.02	0	98.99	0.01	1.36	0	66	-2.41	-3.11	11.63	63.88	225.68	790.6	535.95	1120.54	881.63	862.7	591.69	1084.83	631.58
25.225	0	0.13	0.17	0.03	0.2	0.02	0.11	0.09	0.33	0.23	99.59	0.33	0	97.58	0.23	11.07	0.7	0.01	0.33	0	0.06	0	0.07	0	0.28	0.17	0.01	4.26	3.78	0.02	0	98.06	0.02	1.24	0	66	-2.38	-3.51	11.97	63.93	223.84	791.8	536.91	1118.61	880.05	864	589.58	1083.53	633.28
25.258	0	0.12	0.16	0.03	0.22	0.02	0.11	0.1	0.37	0.26	99.56	0.33	0	98.02	0.26	13.34	0.71	0.01	0.37	0	0.04	0	0.05	0	0.29	0.19	0.01	4.39	3.92	0.02	0	96.56	0.01	1.21	0	66	-3	-2.49	10.97	64.03	229.87	791.3	535.35	1120.23	880.7	860.12	588.99	1086.06	631.28
25.291	0	0.12	0.15	0.03	0.24	0.02	0.1	0.11	0.37	0.28	99.52	0.37	0	97.97	0.28	15.92	0.63	0.01	0.37	0	0.05	0	0.07	0.01	0.34	0.18	0.01	5.6	4.32	0.02	0	96.74	0.01	1.46	0	66	-2.89	-2.61	11.7	64.06	226.17	792.11	536.75	1117.84	878.38	862.36	588.96	1084.19	633.04
25.325	0	0.13	0.17	0.03	0.23	0.02	0.11	0.1	0.41	0.26	99.55	0.4	0	97.74	0.26	13.81	0.65	0.01	0.41	0	0.06	0	0.09	0.01	0.46	0.18	0.01	8.9	4.85	0.02	0	95.47	0.01	2.12	0	66	-2.27	-3.17	11.02	64.12	227.19	792.15	536.3	1118.8	879.9	861.13	589.06	1084.19	632.15
25.358	0	0.14	0.19	0.03	0.22	0.02	0.11	0.09	0.36	0.26	99.57	0.38	0	97.81	0.26	12.38	0.66	0.01	0.36	0	0.06	0	0.12	0.01	0.6	0.16	0.02	9.56	4.81	0.01	0	95.73	0.01	2.87	0	66	-2.49	-3	10.91	63.99	225.11	793.79	537.64	1118.49	879.42	862.38	590.41	1083.59	632.14
25.392	0	0.13	0.18	0.03	0.23	0.02	0.1	0.1	0.3	0.21	99.54	0.38	0	97.5	0.21	14.78	0.66	0.01	0.3	0	0.05	0	0.12	0.01	0.59	0.16	0.02	7.14	4.38	0.01	0	96.28	0.01	2.45	0	66	-2.39	-3.68	11.41	64.15	226.8	792.49	536.73	1119.43	880.31	862.5	589.26	1085.06	632.92
25.425	0	0.12	0.17	0.03	0.24	0.02	0.1	0.11	0.33	0.16	99.52	0.35	0	97.99	0.16	15.78	0.77	0.01	0.33	0	0.06	0	0.09	0.01	0.53	0.14	0.02	5.11	4.22	0.01	0	85.18	0.01	2.49	0	66	-2.87	-2.57	11.66	64.28	230.03	790.33	534.48	1119.88	879.83	860.82	587.46	1086.48	632.08
25.458	0	0.12	0.18	0.03	0.23	0.02	0.11	0.1	0.34	0.2	99.54	0.33	0	97.96	0.2	14.25	0.84	0.01	0.34	0	0.06	0	0.1	0.01	0.67	0.14	0.02	5.15	4.24	0.01	0	97.88	0.01	2.45	0	66	-1.51	-2.65	12.02	64	226.63	792.13	535.9	1121.5	880.69	864.36	591.41	1087.15	632.99
25.492	0	0.13	0.19	0.03	0.23	0.02	0.11	0.1	0.37	0.25	99.55	0.33	0	98.14	0.25	13.71	0.68	0.01	0.37	0	0.07	0	0.11	0.01	0.74	0.15	0.03	6.29	4.57	0.01	0	97.96	0.01	2.7	0	66	-2.67	-2.18	11.39	64	227.08	793.79	537.88	1119.96	880.47	863.31	590.33	1086.13	634.06
25.525	0	0.14	0.19	0.03	0.21	0.02	0.11	0.09	0.33	0.23	99.58	0.33	0	97.75	0.23	11.67	0.77	0.01	0.33	0	0.08	0	0.14	0.01	0.91	0.17	0.03	8.11	4.88	0.01	0	97.61	0.01	2.42	0	66	-2.41	-3.15	10.93	63.99	227.81	793.13	537.26	1120.52	881.32	861.9	591.14	1085.93	632.5
25.558	0	0.15	0.2	0.03	0.19	0.02	0.12	0.08	0.28	0.22	99.6	0.33	0	97.21	0.22	8.68	0.85	0.01	0.28	0	0.07	0	0.13	0.01	0.79	0.17	0.03	10.5	5.12	0.01	0	97.59	0.01	2.22	0	66	-1.85	-4.25	11.14	63.91	225.02	793.23	537.93	1119.37	880.93	862.92	591.73	1084.15	632.83
25.592	0	0.15	0.2	0.03	0.19	0.02	0.12	0.08	0.28	0.26	99.6	0.33	0	97.86	0.26	8.23	0.93	0.02	0.28	0	0.06	0	0.15	0.01	0.73	0.13	0.03	7.92	5.09	0.01	0	92.27	0.01	2.05	0	66	-1.79	-2.89	10.82	63.95	223.69	794.49	539.56	1118.69	880.97	863.14	593.58	1083.26	633.38
25.625	0	0.15	0.2	0.03	0.19	0.02	0.12	0.08	0.32	0.23	99.6	0.33	0	97.88	0.23	8.11	0.92	0.02	0.32	0	0.06	0	0.14	0.01	0.79	0.12	0.03	8.37	4.89	0.01	0	96.35	0.01	2.03	0	66	-2.06	-2.84	10.95	63.86	225	793.71	538.59	1119.25	881.29	862.8	592.16	1084.02	633.23
25.658	0	0.14	0.21	0.03	0.19	0.02	0.12	0.08	0.35	0.3	99.58	0.33	0	97.63	0.3	7.9	0.82	0.02	0.35	0	0.07	0	0.19	0.01	0.93	0.12	0.03	5.03	5.77	0.01	0	97.79	0.01	2.43	0	66	-2.32	-3.41	11.2	63.8	224.16	793.65	539.72	1117.26	879.99	862.63	592.32	1082.82	634.35
25.692	0	0.14	0.22	0.03	0.19	0.02	0.12	0.08	0.41	0.33	99.57	0.33	0	97.47	0.33	7.6	0.84	0.01	0.41	0	0.09	0	0.22	0.01	1.03	0.11	0.04	5.85	5.83	0.01	0	97.65	0.01	2.67	0	66	-1.75	-3.74	11.44	63.93	227.53	790.38	536.86	1119.11	881.7	860.85	591.65	1084.58	633.06
25.725	0	0.14	0.22	0.03	0.19	0.02	0.12	0.08	0.44	0.28	99.56	0.33	0	97.92	0.28	7.34	0.92	0.01	0.44	0	0.15	0	0.25	0.01	0.94	0.12	0.03	4.41	5.64	0.01	0	94.5	0.01	2.88	0	66	-2.31	-2.74	11.31	63.98	226.55	791.05	537.84	1117.32	880.93	860.67	590.41	1083.01	633.87
25.759	0	0.14	0.23	0.03	0.19	0.02	0.12	0.07	0.44	0.26	99.54	0.33	0	97.65	0.22	6.88	1.2	0.01	0.44	0	0.22	0	0.26	0.02	0.88	0.11	0.03	3.18	5.82	0.01	0	95.24	0.01	2.92	0	66	-2.54	-3.37	11.09	63.94	228.27	790.39	537.13	1118.21	881.3	859.49	590.94	1083.91	632.74
25.792	0	0.14	0.22	0.03	0.19	0.02	0.12	0.08	0.38	0.2	99.56	0.33	0	97.89	0.2	7.96	1.52	0.01	0.38	0	0.16	0	0.18	0.01	0.67	0.11	0.02	3.02	5.88	0.01	0	94.76	0.01	2.71	0	66	-2.31	-2.81	11.18	64.19	233.07	788.85	535.55	1119.93	882.74	857.84	589.63	1086.8	633.19
25.825	0	0.14	0.21	0.03	0.2	0.02	0.12	0.08	0.29	0.2	99.58	0.33	0	98.07	0.2	7.71	1.62	0.01	0.29	0	0.14	0	0.15	0.01	0.55	0.11	0.02	2.09	6.45	0.01	0	94.98	0.01	2.3	0	66	-2.01	-2.35	11.62	63.96	226.24	790.27	538.37	1118.62	882.54	861.4	593.52	1083.92	634.4
25.859	0	0.14	0.2	0.03	0.2	0.02	0.12	0.08	0.27	0.16	99.59	0.33	0	97.95	0.16	8.43	1.87	0.01	0.27	0	0.09	0	0.08	0.01	0.46	0.13	0.01	1.71	6.61	0.01	0	96.32	0.01	2.01	0	66	-3.34	-2.67	11.18	63.91	230.25	789.92	537.81	1120.14	884.54	859.71	590.74	1085.76	634.51
25.892	0	0.14	0.2	0.03	0.2	0.02	0.12	0.08	0.28	0.12	99.6	0.33	0	97.83	0.12	7.94	1.88	0.01	0.28	0	0.06	0	0.05	0.01	0.32	0.13	0.01	1.2	6.23	0.01	0	98.31	0.01	1.58	0	66	-2.48	-2.95	11.62	63.95	225.87	790.57	538.43	1120.4	884.64	862.66	592.87	1084.64	634.59
25.925	0	0.14	0.19	0.03	0.19	0.02	0.12	0.08	0.32	0.08	99.61	0.33	0	97.31	0.08	7.59	1.99	0.01	0.32	0	0.06	0	0.03	0.01	0.28	0.14	0.01	1.03	5.77	0.01	0	98.29	0.01	1.13	0	66	-3.14	-4.06	11.62	63.97	226.93	790.95	539.17	1119.45	883.86	862.08	591.7	1084.73	635.56
25.959	0	0.14	0.19	0.03	0.18	0.02	0.13	0.07	0.42	0.06	99.63	0.33	0	97.73	0.06	6.83	2.05	0.01	0.42	0	0.06	0	0.03	0.01	0.29	0.13	0	0.93	4.56	0.01	0	98.96	0.01	0.84	0	66	-3.04	-3.18	11.63	63.88	231.47	789.44	538.81	1121.35	886.33	860.39	592.53	1087.61	636.66
25.992	0	0.14	0.18	0.03	0.19	0.02	0.13	0.07	0.41	0.06	99.63	0.33	0	97.76	0.06	7.22	2.24	0.01	0.41	0	0.09	0	0.01	0.01	0.27	0.15	0	0.88	4.21	0.01	0	92.24	0.01	0.64	0	66	-1.21	-3.11	11.45	63.89	229.83	790.38	539.15	1121.94	886.64	861.24	595.61	1087.46	636.18
26.025	0	0.14	0.19	0.03	0.18	0.02	0.13	0.07	0.41	0.05	99.62	0.33	0	97.96	0.05	5.54	2.7	0.01	0.41	0	0.12	0	0.01	0.01	0.26	0.13	0	1.07	3.26	0.01	0	98.69	0.01	0.51	0	60	-2.28	-2.64	12.66	63.76	225.81	788.94	538.59	1121.09	885.89	864.19	593.59	1085.82	636.88
26.059	0	0.14	0.19	0.03	0.17	0.02	0.13	0.07	0.47	0.04	99.62	0.33	0	97.88	0.04	4.73	2.59	0.01	0.47	0	0.17	0	0.02	0.01	0.32	0.11	0	1.24	2.44	0.01	0	98.49	0.01	0.48	0	60	-1.21	-2.84	11.83	63.77	228.13	789.82	539.04	1121.88	887.48	862.48	594.57	1086.67	636.85
26.092	0	0.14	0.19	0.03	0.17	0.02	0.13	0.07	0.46	0.04	99.62	0.33	0	97.47	0.04	5.52	2.84	0.01	0.46	0	0.21	0	0.02	0.01	0.39	0.1	0	1.06	2.02	0.01	0	99.7	0.01	0.42	0	60	-2.11	-3.74	13.14	63.6	222.64	789.05	540.03	1120.16	886.35	866.01	594.23	1084.22	638.39
26.126	0	0.14	0.19	0.03	0.17	0.02	0.14	0.07	0.62	0.05	99.62	0.33	0	96.71	0.05	6	3.3	0.01	0.62	0	0.23	0	0.03	0.01	0.55	0.09	0	1.72	1.46	0.01	0	99.53	0.01	0.44	0	60	-3.15	-5.1	12.72	63.43	222.61	790.8	541.71	1119.38	885.82	865.85	593.69	1083.8	638.96
26.159	0	0.14	0.19	0.03	0.18	0.02	0.14	0.07	0.53	0.07	99.62	0.33	0	98.03	0.07	6.05	4.03	0.01	0.53	0.01	0.21	0	0.03	0.01	0.79	0.08	0	1.55	1.15	0.01	0	98.54	0.01	0.38	0	60	-1.89	-2.47	12.12	63.6	227.73	791.02	540.03	1122.68	887.49	864.25	594.92	1087.85	638.08
26.192	0	0.14	0.19	0.03	0.18	0.02	0.14	0.07	0.54	0.1	99.62	0.33	0	96.95	0.1	6.37	4.18	0.01	0.54	0.01	0.25	0	0.05	0.01	1.28	0.09	0	2.42	1.04	0.01	0	99.31	0.01	0.42	0	60	-0.91	-4.71	13.43	63.85	226.02	787.6	540.16	1118.69	885.96	863.88	593.82	1084.99	640.66
26.226	0	0.14	0.19	0.03	0.18	0.02	0.14	0.07	0.61	0.12	99.61	0.33	0	96.97	0.12	6.45	4.14	0.01	0.61	0.01	0.22	0	0.06	0.01	1.5	0.07	0.01	3.46	0.74	0.01	0	99.69	0.01	0.58	0	60	-2.18	-4.67	13.68	63.52	220.15	787.84	539.99	1120.42	888.17	867.61	593.54	1083.01	638.98
26.259	0	0.15	0.2	0.03	0.18	0.02	0.15	0.07	0.61	0.11	99.61	0.33	0	98.05	0.11	6.32	4.54	0	0.61	0.01	0.28	0	0.08	0.02	2.3	0.08	0.01	3.73	0.68	0.01	0	98.22	0.01	0.66	0	60	-1.16	-2.41	12.56	63.66	225.05	789.85	539.13	1123.59	889.46	866.04	594.51	1086.87	637.9
26.292	0	0.15	0.2	0.03	0.19	0.03	0.15	0.08	0.74	0.15	99.61	0.33	0	96.43	0.15	7.35	4.53	0.01	0.74	0.01	0.35	0	0.08	0.02	3.26	0.07	0.01	4.88	0.58	0.01	0	98.63	0.01	0.82	0	60	-0.43	-5.52	13.27	63.76	223.93	788.31	540.87	1119.54	887.62	865.11	595.06	1084.38	640.53
26.326	0	0.14	0.19	0.03	0.19	0.03	0.15	0.08	0.72	0.18	99.61	0.33	0	97.79	0.18	8.8	4.4	0	0.72	0.01	0.27	0	0.08	0.02	4.62	0.07	0.01	4.75	0.34	0.01	0	99.26	0.01	1.02	0	54	-2.7	-3.06	13.28	63.51	222.31	789.47	540.21	1122.12	888.88	867.75	593.09	1085.2	639.29
26.359	0	0.15	0.19	0.03	0.19	0.03	0.15	0.08	0.75	0.16	99.61	0.33	0	97.4	0.16	9.31	4.1	0	0.75	0.01	0.33	0	0.1	0.02	5.98	0.07	0.01	7.09	0.31	0.01	0	98.72	0.01	1.35	0	54	-2.07	-3.89	13.1	63.56	222.5	789.96	541.16	1119.83	887.14	866.5	593.25	1084.04	640.03
26.393	0	0.18	0.2	0.03	0.19	0.02	0.16	0.08	0.57	0.12	99.59	0.46	0	97.55	0.12	7.78	5.06	0	0.57	0.01	0.3	0	0.08	0.03	7.73	0.06	0.01	17.06	0.24	0.01	0	99.01	0.01	1.17	0	54	-2.45	-3.58	12.1	63.41	228.46	790.61	539.27	1125.82	891.1	865.36	593.51	1089.46	637.93
26.426	0	0.18	0.22	0.03	0.18	0.02	0.17	0.07	0.57	0.11	99.56	0.34	0	97	0.11	6.59	5.3	0	0.57	0.01	0.26	0	0.08	0.03	8.53	0.07	0.01	13.81	0.2	0.01	0.01	95.22	0.01	1.5	0	54	-0.69	-4.62	12.7	63.48	222.32	790.84	541.15	1123.11	890.33	867.68	595.9	1085.7	639.41
26.459	0	0.18	0.23	0.03	0.18	0.02	0.17	0.07	0.47	0.1	99.54	0.33	0	97.01	0.1	6.21	5.47	0	0.47	0.01	0.22	0	0.07	0.03	8.16	0.07	0.01	13.95	0.2	0.01	0.01	96.36	0.01	1.76	0	54	-1.5	-4.6	12.56	63.29	223.97	795.63	541.24	1126.61	889.15	871.08	593.98	1090.32	639.78
26.493	0	0.19	0.23	0.03	0.18	0.02	0.19	0.07	0.42	0.12	99.54	0.33	0	96.31	0.12	5.46	6.42	0	0.42	0.01	0.3	0	0.06	0.04	9.78	0.08	0.01	10.8	0.2	0.01	0.01	98.01	0.01	1.45	0	54	-0.54	-5.69	12.26	63.52	222.34	797.33	540.68	1126.24	887.12	871.79	593.69	1089.63	638.22
26.526	0	0.19	0.24	0.03	0.18	0.02	0.19	0.07	0.45	0.12	99.52	0.33	0	96.56	0.12	4.61	7.23	0	0.45	0.01	0.26	0	0.06	0.04	9.31	0.09	0.01	8.79	0.2	0.01	0.01	93.77	0.01	1.39	0	54	-1.32	-5.32	12.7	63.42	222.48	798.03	539.68	1126.93	885.31	873.32	591.88	1090.99	637.89
26.559	0	0.18	0.24	0.03	0.18	0.02	0.19	0.07	0.43	0.11	99.52	0.33	0	96.64	0.11	3.91	7.45	0	0.43	0.01	0.36	0	0.04	0.04	7.5	0.1	0.01	3.77	0.24	0.01	0.01	82.9	0.01	1.21	0	54	-0.59	-5.21	13.14	63.49	221.33	798.06	538.33	1127.13	884.41	874.8	590.19	1091	637.58
26.593	0	0.18	0.25	0.03	0.17	0.02	0.19	0.06	0.41	0.12	99.51	0.33	0	96.7	0.12	2.57	7.89	0	0.41	0.01	0.49	0	0.04	0.04	5.57	0.13	0.01	3.38	0.25	0.01	0.01	79.29	0.01	1.04	1	60	0.36	-5.11	14.87	63.8	218.21	800.59	536.99	1127.07	878.62	880.67	587.83	1092.84	638.8
26.626	0	0.18	0.25	0.03	0.17	0.02	0.2	0.06	0.33	0.13	99.49	0.33	0	97.56	0.13	2.01	9.24	0	0.33	0.02	0.53	0	0.02	0.04	4.24	0.14	0.01	1.93	0.26	0.01	0.01	84.94	0.01	0.87	0	60	-0.67	-3.56	14.46	63.67	218.02	805.99	535.34	1131.61	876.58	884.95	585.6	1097.05	636.11
26.659	0	0.19	0.26	0.03	0.18	0.02	0.21	0.06	0.38	0.13	99.47	0.33	0	97.11	0.13	1.76	10.61	0	0.38	0.02	0.86	0.01	0.03	0.05	3.89	0.17	0.01	1.73	0.27	0.01	0.01	73.55	0.01	0.93	0	60	-0.89	-4.42	13.34	63.62	220.1	805.12	533.76	1132.65	876.95	881.76	586.97	1097.18	632.14
26.693	0	0.2	0.28	0.03	0.18	0.02	0.22	0.06	0.32	0.16	99.44	0.33	0	96.65	0.16	1.59	11.24	0	0.32	0.03	0.85	0	0.03	0.04	3.96	0.17	0.01	4.24	0.22	0.01	0.01	99.39	0.01	1.17	0	60	-0.01	-5.19	13.53	63.75	222.77	807.68	535.33	1132.99	876.55	882.89	585.7	1099.95	635.81
26.726	0	0.2	0.28	0.03	0.18	0.02	0.22	0.06	0.3	0.16	99.44	0.33	0	97.08	0.16	1.45	11.44	0	0.3	0.03	1	0	0.02	0.04	3.5	0.18	0	3.26	0.24	0.01	0.01	98.7	0.01	1.15	0	60	-0.19	-4.48	13.42	63.72	226.7	809.61	536.84	1134.66	877.41	883.06	586.2	1103.64	638.52
26.76	0	0.2	0.28	0.03	0.19	0.02	0.22	0.06	0.24	0.14	99.43	0.33	0	96.95	0.14	1.66	12.36	0	0.24	0.02	0.57	0	0.02	0.04	2.02	0.18	0	1.86	0.29	0.01	0	98.28	0.01	1.14	0	54	-1.01	-4.7	13	63.65	228.44	810.32	537.87	1134.91	876.96	881.86	588.25	1104.76	638.29
26.793	0	0.21	0.3	0.03	0.2	0.02	0.24	0.06	0.24	0.17	99.4	0.33	0	96.09	0.17	2.06	14.13	0	0.24	0.02	0.41	0	0.01	0.03	1.16	0.23	0	1.21	0.35	0.01	0	98.24	0.01	1.28	0	54	-0.39	-5.99	13.71	63.77	229.96	808.16	538.12	1133.52	876.49	880.92	588.64	1104.96	640.5
26.826	0	0.2	0.3	0.03	0.2	0.02	0.23	0.06	0.27	0.16	99.4	0.33	0	97.58	0.16	2.18	13.4	0	0.27	0.02	0.44	0	0.01	0.03	1.12	0.26	0	0.74	0.36	0.01	0	98.89	0.01	1.61	0	54	-3.06	-3.51	13.1	63.44	225.32	809.38	540.03	1134.86	880.55	882.86	589.21	1102.51	639.44
26.86	0	0.24	0.34	0.03	0.23	0.02	0.28	0.06	0.32	0.2	99.32	0.33	0	96.67	0.2	2.83	18.26	0.01	0.32	0.02	0.32	0	0.01	0.02	0.7	0.4	0	0.28	0.58	0.01	0	90.6	0.01	1.73	0	54	-2.14	-5.16	12.86	63.46	226.42	810.17	541.58	1133.74	879.37	881.64	591.93	1102.82	640.33
26.893	0	0.24	0.35	0.03	0.23	0.02	0.28	0.06	0.32	0.28	99.31	0.33	0	97.23	0.28	3.07	18.27	0.01	0.32	0.02	0.28	0	0.01	0.02	0.52	0.51	0	0.24	0.72	0.01	0	87.65	0.01	1.93	0	54	-2.98	-4.22	12.5	63.45	223.67	809.53	541.94	1132.1	879.37	880.85	592.38	1099.65	638.8
26.926	0	0.23	0.34	0.03	0.23	0.02	0.27	0.07	0.3	0.38	99.32	0.33	0	97.12	0.38	3.58	17.33	0.01	0.3	0.02	0.3	0	0.01	0.01	0.3	0.66	0	0.18	0.89	0.02	0	80.05	0.01	2.12	0	54	-3.73	-4.41	12.38	63.35	223.41	808.76	542.37	1130.99	878.97	879.71	593.08	1098.48	638.33
26.96	0	0.23	0.32	0.03	0.25	0.02	0.27	0.07	0.22	0.39	99.36	0.33	0	96.56	0.39	5.06	18.15	0.01	0.27	0.01	0.23	0	0.01	0.01	0.22	1.04	0	0.15	1.15	0.02	0	93.7	0.01	1.74	0	54	-3.17	-5.33	11.63	63.26	219.94	809.28	543.7	1130.27	880.77	879.64	594.17	1095.16	638.03
26.993	0	0.22	0.31	0.03	0.24	0.02	0.25	0.07	0.19	0.43	99.39	0.33	0	97.18	0.43	5.11	16.82	0.01	0.19	0.01	0.17	0	0.01	0.01	0.14	1.02	0	0.2	1.23	0.01	0	74.98	0.01	1.65	0	54	-3.04	-4.3	11.95	63.36	220.28	809.27	543.96	1129.42	879.61	879.57	595.06	1095.56	638.27
27.026	0	0.21	0.29	0.03	0.24	0.02	0.24	0.07	0.16	0.51	99.41	0.33	0	97.33	0.51	5.35	15.33	0.01	0.16	0.01	0.15	0	0.01	0.01	0.15	0.94	0	0.27	1.48	0.01	0	97.71	0.01	1.59	0	54	-1.09	-4.01	13.51	63.67	219.2	806.71	544.31	1124.9	877.53	879.74	593.09	1093.26	642.67
27.06	0	0.21	0.29	0.03	0.23	0.02	0.23	0.07	0.16	0.4	99.42	0.33	0	97.12	0.4	4.4	14.84	0.01	0.16	0.01	0.11	0	0.01	0.01	0.13	1.29	0	0.24	1.75	0.01	0	97.98	0	1.46	0	54	-2.19	-4.42	12.37	63.54	217.3	803.12	544.15	1122.28	879.12	874.93	595.18	1087.82	638.74
27.093	0	0.21	0.28	0.03	0.23	0.02	0.23	0.07	0.16	0.4	99.44	0.33	0	96.7	0.4	4.89	15	0.02	0.16	0.01	0.1	0	0.01	0.01	0.09	1.16	0	0.19	1.76	0.01	0	98.81	0	1.15	0	54	-1.9	-5.11	12.43	63.65	216.44	801.06	545.7	1118.49	878.98	872.51	596.05	1084.4	640.17
27.127	0	0.2	0.26	0.03	0.23	0.02	0.21	0.07	0.17	0.33	99.48	0.33	0	95.56	0.33	5.16	13.22	0.02	0.17	0	0.08	0	0.01	0	0.08	1.18	0	0.17	1.94	0.01	0	98.91	0.01	0.98	0	54	-3.71	-6.65	12.49	63.62	218.19	798.45	545.11	1116.27	877.05	869.46	595.29	1083.21	639.03
27.16	0	0.19	0.24	0.03	0.22	0.02	0.2	0.07	0.12	0.25	99.51	0.33	0	96.7	0.25	6	11.85	0.02	0.16	0	0.07	0	0.02	0	0.06	1	0	0.12	2.27	0.01	0	97.75	0.01	0.85	0	54	-4.47	-5.12	12.27	63.51	225.68	796.22	544.1	1117.19	878.24	865.38	594.49	1086.46	639.8
27.193	0	0.19	0.24	0.03	0.23	0.02	0.2	0.07	0.16	0.26	99.51	0.33	0	96.21	0.26	6.03	11.86	0.02	0.17	0	0.09	0	0.02	0	0.05	0.96	0	0.16	2.43	0.02	0	99.17	0.01	0.84	0	54	-3.09	-5.82	12.05	63.63	223.28	794.43	545.86	1114.16	880.57	863.64	595.5	1082.17	641.35
27.227	0	0.18	0.23	0.03	0.22	0.02	0.18	0.07	0.15	0.26	99.55	0.33	0	96.69	0.26	6.56	10.13	0.01	0.15	0	0.07	0	0.01	0	0.04	1.02	0	0.16	3.6	0.02	0	99.61	0.01	0.73	0	54	-4.56	-5.13	12.68	63.4	223.62	793.8	545.52	1113.28	878.08	863.94	594.78	1082.61	641.54
27.26	0	0.18	0.23	0.03	0.23	0.02	0.19	0.07	0.17	0.24	99.54	0.33	0	96.41	0.24	6.89	10.84	0.01	0.17	0	0.09	0	0.01	0	0.04	0.89	0.01	0.17	3.48	0.02	0	99.62	0.01	0.68	0	54	-4.03	-5.55	12.45	63.42	222.92	793.26	545.75	1112.35	878.78	863.07	594.79	1081.06	641.45
27.293	0	0.18	0.23	0.03	0.23	0.02	0.19	0.07	0.19	0.24	99.53	0.33	0	96.54	0.24	7.05	11.03	0.01	0.19	0	0.1	0	0.01	0	0.04	0.85	0	0.31	3.51	0.02	0	99.63	0.01	0.67	0	54	-2.8	-5.35	12.84	63.59	221.92	792.86	545.94	1112.34	879.4	863.99	595.79	1080.93	642.52
27.327	0	0.19	0.23	0.03	0.24	0.02	0.2	0.08	0.17	0.32	99.51	0.33	0	96.04	0.32	7.12	12.35	0.01	0.17	0	0.11	0	0.01	0	0.05	0.71	0.01	0.39	3.77	0.02	0	99.34	0.01	0.64	0	48	-4.37	-6.06	12.17	63.4	222.64	792.02	545.57	1112.89	880.86	862.23	595.28	1080.23	640.52
27.36	0	0.21	0.25	0.03	0.24	0.02	0.22	0.07	0.15	0.39	99.5	0.33	0	96.34	0.39	5.96	13.65	0	0.15	0	0.16	0	0.01	0	0.05	0.59	0.01	0.47	3.66	0.02	0	99.46	0.01	0.61	0	48	-4.23	-5.64	12.81	63.34	223.38	791.3	545.54	1113.24	880.74	862.94	595.78	1081.51	641.89
27.394	0	0.21	0.25	0.03	0.24	0.02	0.22	0.07	0.09	0.41	99.5	0.33	0	95.92	0.41	5.41	13.88	0	0.09	0	0.19	0	0.01	0	0.06	0.32	0	0.44	2.97	0.01	0	99.65	0.01	0.47	0	48	-4.14	-6.21	13.27	63.24	222.11	790.62	545.94	1113.26	881.31	863.94	596.59	1081.22	642.69
27.427	0	0.21	0.26	0.03	0.24	0.02	0.23	0.07	0.11	0.4	99.49	0.33	0	96.5	0.4	5.09	14.39	0	0.11	0	0.13	0	0.01	0	0.1	0.22	0	0.45	2.64	0.01	0	99.65	0.01	0.49	0	48	-4.24	-5.42	13.52	63.13	221.64	790.31	545.65	1114.74	883.06	865.21	596.39	1081.88	643.05
27.46	0	0.2	0.24	0.03	0.24	0.02	0.22	0.07	0.14	0.27	99.51	0.33	0	97.01	0.27	6.02	13.67	0	0.14	0	0.1	0	0	0	0.11	0.23	0	0.47	2.57	0.01	0	99.53	0.01	0.42	0	48	-4.4	-4.6	12.82	63.08	226.24	790.07	544.79	1116.41	884.31	862.71	596.35	1084.25	642.23
27.494	0	0.22	0.26	0.03	0.25	0.02	0.24	0.07	0.16	0.22	99.48	0.33	0	97.49	0.22	5.28	16.17	0	0.16	0	0.1	0	0.01	0	0.16	0.18	0	0.58	2.26	0.01	0	98.18	0.01	0.36	0	48	-3.02	-3.71	11.97	63.17	227.97	790.18	544.01	1119.26	888.04	861.72	597.76	1085.56	640.97
27.527	0	0.24	0.28	0.03	0.24	0.02	0.26	0.07	0.22	0.21	99.45	0.33	0	97.42	0.21	4.36	17.45	0	0.22	0	0.12	0	0.01	0	0.2	0.15	0	0.93	1.75	0.01	0	98.75	0.01	0.3	0	48	-3.45	-3.85	12.73	63.02	228.69	791	546.09	1117.64	885.88	862.65	598.28	1086.62	644.47
27.56	0	0.24	0.28	0.03	0.23	0.02	0.27	0.06	0.24	0.21	99.44	0.33	0	97.95	0.21	3.25	17.45	0	0.24	0	0.16	0	0.01	0.01	0.3	0.15	0	1.21	1.47	0.01	0	98.43	0.01	0.23	0	48	-2.52	-2.67	13.08	63.02	226.24	790.56	546.36	1118.34	887.82	864.38	599.67	1085.99	645.21
27.594	0	0.23	0.28	0.03	0.23	0.02	0.26	0.06	0.23	0.2	99.45	0.33	0	97.28	0.2	3.37	16.98	0.01	0.23	0	0.19	0	0.01	0.01	0.41	0.13	0	1.39	1.16	0.01	0	97.24	0.01	0.2	0	48	-1.9	-4.12	12.79	63.16	226	791.55	547.42	1117.85	887.88	864.17	600.43	1085.6	645.68
27.627	0	0.23	0.27	0.03	0.23	0.02	0.26	0.06	0.28	0.19	99.45	0.33	0	97.46	0.19	3.65	16.78	0.01	0.28	0	0.18	0	0.01	0.01	0.55	0.14	0	1.3	1.06	0.01	0	98.55	0.01	0.2	0	48	-2.98	-3.77	12.55	62.97	225.24	793.14	547.82	1119.54	888.01	865.51	601.58	1086.6	644.59
27.66	0	0.21	0.26	0.03	0.23	0.02	0.24	0.07	0.32	0.2	99.48	0.33	0	97.62	0.2	4.77	15.46	0.01	0.32	0	0.16	0	0.02	0.01	0.67	0.15	0	0.81	1.02	0.01	0	97.97	0.01	0.27	0	48	-3.57	-3.42	12.15	62.83	223.01	795.01	549.46	1118.85	888.27	866.39	601.37	1085.09	644.98
27.694	0	0.22	0.27	0.03	0.23	0.02	0.25	0.07	0.33	0.2	99.47	0.33	0	97.35	0.2	4.44	16.41	0.01	0.33	0	0.12	0	0.02	0.01	0.59	0.18	0	0.86	0.87	0.01	0	96.67	0.01	0.26	0	48	-4.23	-3.98	11.68	62.89	223	795.53	549.18	1118.68	887.15	865.59	601.51	1084.67	643.16
27.727	0	0.2	0.25	0.03	0.22	0.02	0.23	0.07	0.32	0.28	99.5	0.33	0	97.32	0.28	4.4	13.97	0.02	0.32	0	0.1	0	0.02	0.01	0.66	0.2	0	1.09	0.89	0.01	0	97.66	0.01	0.24	0	48	-4.91	-4.04	11.64	62.65	220.47	796.94	550.63	1118.68	887.42	867.26	602.25	1083.83	643.54
27.761	0	0.21	0.26	0.02	0.22	0.02	0.23	0.07	0.3	0.3	99.49	0.33	0	97.4	0.3	4.1	14.54	0.02	0.29	0	0.06	0	0.02	0.01	0.46	0.22	0	1.89	0.78	0.01	0	96.53	0.01	0.28	0	48	-4.8	-3.87	11.2	62.74	221.89	795.82	549.94	1118.26	888.23	865.15	601.33	1083.13	642.82
27.794	0	0.22	0.27	0.02	0.22	0.02	0.24	0.07	0.32	0.27	99.47	0.33	0	97.11	0.27	4.03	15.53	0.02	0.32	0	0.07	0	0.02	0.01	0.41	0.27	0	2.18	0.71	0.01	0	94.13	0.01	0.33	0	48	-3.57	-4.43	11.49	63.07	221.31	794.94	549.21	1118.35	888.31	865.42	602.14	1083	642.61
27.827	0	0.22	0.27	0.02	0.22	0.02	0.24	0.07	0.33	0.22	99.47	0.33	0	97.39	0.22	3.92	15.16	0.02	0.33	0	0.06	0	0.02	0.01	0.33	0.3	0	2.63	0.67	0.01	0	94.03	0.01	0.45	0	42	-3.63	-3.91	11.66	63.17	223.41	793.65	548.13	1118.63	888.21	864.35	601.61	1084	642.42
27.861	0	0.2	0.26	0.02	0.2	0.02	0.21	0.06	0.32	0.2	99.49	0.33	0	97.51	0.2	3.65	12.64	0.02	0.32	0	0.05	0	0.01	0.01	0.21	0.37	0	1.59	0.61	0.01	0	96.53	0.01	0.54	0	42	-4.68	-3.66	11.88	62.97	222.53	793.92	548.63	1118.12	887.63	865.1	600.73	1083.59	642.91
27.894	0	0.2	0.26	0.02	0.2	0.02	0.22	0.06	0.35	0.2	99.47	0.33	0	97.99	0.2	3.12	13.01	0.02	0.35	0	0.05	0	0.01	0.01	0.17	0.37	0	1.71	0.64	0.01	0	96.7	0.01	0.6	0	42	-4.11	-2.57	11.67	63.22	220.91	793.81	548.19	1118.07	888.31	865.28	600.7	1082.28	642.06
27.927	0	0.2	0.26	0.02	0.19	0.02	0.21	0.06	0.36	0.17	99.47	0.33	0	98.04	0.17	2.15	12.12	0.02	0.36	0	0.05	0	0	0.01	0.16	0.41	0	1.45	0.58	0.02	0	97.27	0.01	0.65	0	42	-4.15	-2.43	11.51	63.29	222.27	793.3	547.92	1118.2	888.82	864.26	600.39	1082.6	642
27.961	0	0.19	0.26	0.02	0.19	0.02	0.2	0.06	0.36	0.14	99.48	0.33	0	98.13	0.14	2.36	11.19	0.01	0.36	0	0.06	0	0.01	0.01	0.19	0.47	0.01	1.21	0.52	0.02	0	99.4	0.01	0.72	0	42	-4.05	-2.2	11.77	63.37	223.83	792.85	547.59	1117.33	887.9	863.6	598.86	1083.04	642.98
27.994	0	0.2	0.27	0.02	0.19	0.02	0.21	0.06	0.38	0.11	99.47	0.33	0	97.31	0.11	1.95	11.93	0.01	0.38	0	0.08	0	0.01	0.01	0.19	0.47	0.01	1.67	0.55	0.02	0	99.06	0.01	0.72	0	42	-4.07	-4.05	11.84	63.49	226.17	791.91	547.64	1116.22	886.68	861.69	599.01	1083.47	643.34
28.027	0	0.2	0.26	0.02	0.19	0.02	0.21	0.06	0.36	0.12	99.48	0.33	0	96.84	0.12	2.12	11.79	0.01	0.36	0	0.08	0	0.01	0.01	0.17	0.45	0.01	1.42	0.61	0.02	0	99.42	0.01	0.62	0	42	-3.66	-4.89	12.55	63.48	226.11	790.66	547.29	1115.83	886.33	862.28	598.69	1083.71	644.46
28.061	0	0.19	0.25	0.02	0.19	0.02	0.2	0.06	0.31	0.09	99.5	0.33	0	97.2	0.09	3.02	10.6	0.01	0.31	0	0.09	0	0.01	0.01	0.21	0.54	0.01	1.5	0.72	0.02	0	99.1	0.01	0.64	0	42	-4.6	-4.26	12.51	63.14	227.14	790.4	546.48	1118.38	888.04	862.86	598.71	1085.51	643.59
28.094	0	0.2	0.25	0.03	0.2	0.02	0.21	0.06	0.32	0.09	99.49	0.33	0	97.4	0.09	3.47	12.42	0.01	0.32	0	0.15	0	0.01	0.01	0.27	0.6	0.01	1.54	0.75	0.02	0	98.2	0.01	0.54	0	42	-3.37	-3.88	11.38	63.33	230.2	790.32	545.89	1119.96	890.74	860.06	599.94	1086.36	642.14
28.128	0	0.2	0.26	0.03	0.21	0.02	0.21	0.06	0.35	0.11	99.49	0.33	0	97.6	0.11	3.66	12.71	0.01	0.35	0	0.24	0	0.02	0	0.32	0.66	0.01	1.8	0.97	0.02	0	95.74	0.01	0.52	0	42	-4.94	-3.48	12.49	63.09	228.68	790.66	547.59	1117.38	886.71	861.73	600.39	1086.12	644.49
28.161	0	0.2	0.25	0.03	0.22	0.02	0.22	0.07	0.31	0.09	99.5	0.33	0	97.64	0.09	4.86	13.81	0.01	0.31	0	0.21	0	0.02	0.01	0.44	0.65	0.01	1.62	1.02	0.02	0	98.73	0.01	0.38	0	42	-4.53	-3.39	12.23	63.19	230.08	789.21	545.48	1120.4	890.74	861.53	598.47	1087.2	643.3
28.194	0	0.2	0.25	0.03	0.23	0.02	0.22	0.07	0.34	0.12	99.51	0.33	0	97.02	0.12	5.91	14.33	0.01	0.34	0	0.23	0	0.02	0	0.44	0.67	0.01	1.76	1.11	0.02	0	97.44	0.01	0.37	0	42	-4.22	-4.58	12.82	63.21	231.05	789.4	547.93	1116.86	887.16	860.6	600.54	1087.03	646.52
28.228	0	0.22	0.26	0.03	0.24	0.02	0.25	0.07	0.3	0.13	99.48	0.33	0	97.25	0.13	5.72	16.39	0.01	0.3	0	0.19	0	0.01	0.01	0.53	0.55	0.01	1.64	1.06	0.02	0	98.88	0.01	0.29	0	42	-4.95	-4.18	12.79	63.18	229.62	788.47	545.3	1119.97	890.02	862.26	597.63	1087.17	643.93
28.261	0	0.21	0.25	0.03	0.24	0.02	0.23	0.07	0.28	0.14	99.5	0.33	0	97.48	0.14	6.11	15.43	0.01	0.28	0	0.18	0	0.01	0.01	0.52	0.5	0	1.3	1.1	0.02	0	99.61	0.01	0.31	0	42	-5.33	-3.72	12.71	63.01	231.27	788.89	547.35	1118.33	889.5	860.93	598.62	1087.25	646.17
28.294	0	0.21	0.25	0.03	0.23	0.02	0.23	0.07	0.38	0.12	99.49	0.33	0	97.45	0.12	5.77	15.1	0.01	0.38	0	0.21	0	0.01	0.01	0.88	0.4	0	1.49	0.98	0.02	0	99.45	0.01	0.4	0	42	-3.84	-3.77	13.33	63.26	229.53	787.26	546.78	1117.99	890.81	861.93	598.19	1086.15	647.3
28.328	0	0.2	0.24	0.03	0.22	0.02	0.22	0.07	0.39	0.14	99.51	0.33	0	97.58	0.14	5.36	13.7	0.01	0.39	0	0.2	0	0.01	0.01	1.11	0.3	0	1.57	0.95	0.02	0	96.49	0.01	0.31	0	42	-5.56	-3.51	12.6	62.93	229.12	788.31	545.88	1121.68	892.87	862.8	598.91	1087.47	643.86
28.361	0	0.19	0.24	0.03	0.22	0.02	0.21	0.07	0.39	0.19	99.52	0.33	0	96.85	0.19	5.99	13.11	0.01	0.39	0	0.19	0	0.01	0.01	1.03	0.29	0	1.54	0.93	0.02	0	99	0.01	0.33	0	42	-2.12	-4.87	12.81	63.34	231.64	789.19	547.62	1119.32	891.46	861.61	600.35	1088.3	647.96
28.395	0	0.19	0.23	0.03	0.22	0.02	0.2	0.07	0.32	0.2	99.54	0.33	0	97.26	0.2	6.61	12.31	0.01	0.32	0	0.19	0	0	0.01	1.3	0.26	0	1.84	0.8	0.01	0	96.92	0.01	0.3	0	36	-2.16	-4.15	12.72	63.26	227.56	791.27	549.62	1118.92	891.98	863.95	601.59	1086.58	648.66
28.428	0	0.2	0.25	0.03	0.22	0.02	0.22	0.07	0.36	0.23	99.5	0.33	0	97.11	0.23	4.69	13.49	0.01	0.36	0	0.24	0	0	0.01	1.2	0.26	0	1.94	0.78	0.01	0	96.64	0.01	0.37	0	36	-2.3	-4.42	13.24	63.24	226.09	789.69	548.62	1118.18	890.54	864.18	602.13	1085.64	647.61
28.461	0	0.19	0.24	0.03	0.21	0.02	0.21	0.07	0.34	0.18	99.52	0.33	0	97.06	0.18	5.19	12.46	0	0.34	0	0.28	0	0	0.01	1.46	0.26	0	1.21	0.79	0.01	0	99.8	0.01	0.31	0	36	-3.94	-4.52	13.03	63.06	227.06	789.93	547.33	1119.7	890.74	864.37	599.48	1086.61	646.02
28.495	0	0.18	0.23	0.03	0.21	0.02	0.2	0.07	0.42	0.18	99.54	0.33	0	97.42	0.18	5.61	11.42	0	0.42	0	0.31	0	0	0.01	1.55	0.22	0	1.2	0.7	0.01	0	99.56	0.01	0.34	0	36	-4.54	-3.85	13.26	63.18	231.38	787.96	546.9	1119.02	890.41	861.88	598.5	1088.05	647.36
28.528	0	0.18	0.23	0.03	0.21	0.02	0.2	0.07	0.58	0.14	99.54	0.33	0	97.3	0.14	5.88	11.21	0	0.58	0	0.35	0	0	0.01	2.69	0.21	0	2.03	0.58	0.01	0	99.08	0.01	0.4	0	36	-4.62	-4.08	13.2	62.93	229.27	787.86	546.58	1121.4	893.47	863.64	599.09	1087.98	646.36
28.561	0	0.18	0.22	0.03	0.22	0.02	0.2	0.07	0.56	0.15	99.55	0.33	0	96.97	0.15	7.02	11.05	0.01	0.56	0	0.24	0	0	0.01	2.53	0.18	0	2.65	0.58	0.02	0	99.17	0.01	0.42	0	36	-2.86	-4.66	13.76	62.96	225.11	788.4	549.26	1118.75	893.73	865.46	600.68	1085.16	649.71
28.595	0	0.18	0.22	0.03	0.21	0.03	0.19	0.07	0.83	0.19	99.56	0.33	0	96.78	0.19	6.96	9.99	0	0.83	0.01	0.26	0	0.01	0.01	2.45	0.14	0	5.18	0.51	0.02	0	99.46	0.01	0.54	0	36	-2.64	-4.98	13.26	63.04	226.43	787.95	548.58	1120.11	895.16	864.27	601.64	1085.84	648.28
28.628	0	0.2	0.22	0.03	0.21	0.03	0.2	0.07	0.98	0.16	99.55	0.33	0	96.17	0.16	6.74	10.56	0	0.98	0.01	0.3	0	0.01	0.01	3.33	0.14	0.01	9.25	0.52	0.02	0	99.68	0.01	0.57	0	36	-2.34	-5.89	13.48	63.04	223.72	787.33	548.76	1119.22	895.59	865.05	601.44	1083.82	648.3
28.661	0	0.2	0.23	0.03	0.21	0.03	0.2	0.07	0.94	0.1	99.55	0.33	0	96.57	0.1	6.84	10.81	0	0.94	0.01	0.35	0	0.01	0.01	3.59	0.14	0.01	8.45	0.47	0.02	0	99.53	0.01	0.61	0	36	-3.49	-5.31	12.92	62.87	226.19	787.95	548.14	1120.6	895.62	863.96	600.86	1085.43	646.88
28.695	0	0.19	0.21	0.03	0.23	0.03	0.2	0.08	1.32	0.09	99.54	0.33	0	96.24	0.09	9.06	10.76	0	1.32	0.01	0.52	0	0.02	0.01	4.98	0.11	0.01	9.39	0.38	0.02	0	99.48	0.02	0.64	0	36	-2.19	-5.79	13.36	63.11	224.01	787.37	548.74	1119.48	895.9	864.82	601.8	1083.99	648.13
28.728	0	0.2	0.22	0.03	0.23	0.03	0.21	0.08	1.09	0.1	99.53	0.33	0	96.19	0.1	8.7	11.89	0.01	1.09	0.02	0.58	0	0.03	0.01	6.15	0.12	0.01	8.15	0.39	0.03	0	99.45	0.02	0.67	0	36	-2.43	-5.86	13.27	63.1	224.56	788	548.81	1120.22	896.09	865.15	601.63	1084.83	648.16
28.762	0	0.21	0.24	0.03	0.24	0.03	0.23	0.08	1	0.1	99.52	0.33	0	96.17	0.1	8.09	13.63	0.01	1	0.03	0.46	0	0.02	0.01	6.11	0.12	0.01	6.28	0.36	0.03	0	99.63	0.02	0.7	0	36	-2.58	-5.88	13.17	63.01	224.6	788.73	548.84	1120.89	896.14	865.63	601.62	1085.4	647.94
28.795	0	0.22	0.25	0.03	0.25	0.03	0.25	0.08	1.11	0.13	99.49	0.38	0	96.24	0.13	8.33	15.37	0.01	1.11	0.04	0.51	0	0.03	0.01	5.29	0.14	0.01	6.68	0.4	0.04	0	99.53	0.02	0.74	0	36	-1.52	-5.79	13.43	63.26	224.9	788.08	548.58	1120.35	895.84	865.39	601.97	1085.4	648.61
28.828	0	0.23	0.26	0.03	0.25	0.03	0.26	0.08	0.95	0.13	99.48	0.39	0	96.13	0.13	7.55	16.11	0.01	0.95	0.06	0.54	0	0.03	0.01	5.69	0.15	0.01	6.31	0.39	0.04	0	99.58	0.02	0.66	0	36	-1.39	-5.94	13.22	63.19	224.67	788.41	548.56	1120.65	896.39	865.43	601.74	1085.22	648.31
28.862	0	0.26	0.28	0.03	0.27	0.03	0.29	0.07	0.93	0.12	99.41	0.47	0	96.24	0.12	7.02	18.93	0.01	0.93	0.05	0.54	0	0.02	0.01	5.19	0.15	0.01	6.09	0.43	0.06	0	99.57	0.02	0.62	0	36	-1.12	-5.78	13.16	63.22	225.39	788.8	548.54	1121.07	896.58	865.46	601.66	1085.91	648.58
28.895	0	0.28	0.29	0.03	0.28	0.03	0.32	0.07	0.9	0.12	99.37	0.52	0	96.39	0.12	6.85	20.99	0.01	0.9	0.05	0.67	0	0.02	0.01	4.31	0.15	0.01	5.55	0.44	0.06	0	99.33	0.02	0.61	0	36	-0.73	-5.58	13.21	63.36	224.82	788.9	548.7	1120.83	896.62	865.72	601.85	1085.57	648.87
28.928	0	0.3	0.31	0.03	0.29	0.03	0.35	0.07	0.75	0.14	99.29	0.6	-0.82	96.69	0.14	6.41	23.03	0.01	0.75	0.05	0.57	0	0.02	0.01	4.85	0.17	0.01	5.44	0.46	0.07	0	99.55	0.02	0.72	0	36	-2.55	-5.12	13.48	63.2	226.76	787.26	547.46	1121	895.94	864.76	600.05	1086.36	648.15
28.962	0	0.34	0.35	0.03	0.31	0.03	0.41	0.07	0.69	0.16	99.17	0.78	-2.72	96.3	0.16	5.77	26.5	0.01	0.69	0.05	0.49	0	0.02	0.01	4.31	0.17	0.01	5.64	0.47	0.08	0	99.32	0.02	0.81	0	30	-1.14	-5.7	13.48	63.31	222.79	788.26	549.34	1119.03	895.8	865.83	601.97	1083.57	649.17
28.995	0	0.38	0.38	0.03	0.31	0.03	0.46	0.07	0.69	0.13	99.09	0.94	-3.85	96.56	0.13	4	28.03	0	0.69	0.04	0.41	0	0.02	0.01	4.47	0.17	0.01	6.78	0.47	0.07	0	99.66	0.02	0.88	0	30	-2.94	-5.33	13.43	63.17	228.33	787.01	547.76	1120.47	895.11	863.61	600.52	1086.87	648.39
29.028	0	0.47	0.44	0.03	0.34	0.03	0.57	0.06	0.7	0.15	98.87	1.45	-6.81	96.4	0.15	3.49	32.2	0	0.7	0.04	0.27	0	0.03	0.01	5.38	0.17	0.01	8.64	0.48	0.08	0.01	99.08	0.02	1.08	0	30	-1.92	-5.57	13.38	63.17	225.06	787.57	549.41	1118.95	895.72	864.33	602.07	1084.38	649.31
29.062	0	0.5	0.47	0.03	0.36	0.02	0.64	0.06	0.62	0.13	98.73	1.5	-7.77	96.78	0.13	3.12	34.94	0	0.62	0.02	0.25	0	0.02	0.01	4.87	0.16	0.01	6.35	0.5	0.08	0	99.76	0.02	1.03	0	30	-2.09	-4.98	13.22	63.08	225.93	788.34	549.11	1120.85	896.96	865.03	601.76	1085.94	649.16
29.095	0	0.45	0.44	0.03	0.34	0.02	0.57	0.07	0.65	0.12	98.87	1.24	-6.35	95.86	0.12	3.74	32.37	0	0.65	0.02	0.23	0	0.02	0.01	5.23	0.16	0.01	6.33	0.49	0.08	0.01	93.73	0.02	1.14	0	30	-0.58	-6.28	12.85	63.43	224.18	790.03	550.68	1118.44	895.97	864.89	601.5	1083.68	650.38
29.129	0	0.4	0.42	0.03	0.34	0.02	0.52	0.07	0.54	0.11	98.95	1.02	-4.66	97.65	0.11	4.24	30.97	0	0.54	0.01	0.21	0	0.02	0.01	4.92	0.12	0.01	2.59	0.42	0.07	0	82.31	0.02	0.99	0	30	-3.32	-3.36	13.09	63.14	228.45	792.15	549.06	1122.17	892.63	866.31	601.66	1089.87	648.63
29.162	0	0.39	0.4	0.03	0.33	0.02	0.51	0.07	0.54	0.11	98.98	1	-4.54	96.2	0.11	4.5	30.43	0	0.54	0.01	0.2	0	0.02	0.01	5.21	0.1	0.01	3.13	0.4	0.08	0.01	89.88	0.02	0.85	0	30	-1.87	-5.85	12.48	63.08	219.95	792.65	551.52	1118.94	894.52	867.19	603.35	1082.56	647.98
29.195	0	0.4	0.4	0.03	0.33	0.02	0.51	0.07	0.54	0.11	98.98	0.94	-4.33	96.1	0.11	3.7	30.48	0	0.54	0.01	0.19	0	0.02	0.01	4.26	0.1	0.01	3.08	0.38	0.07	0.01	93.38	0.01	0.6	0	24	-2.79	-5.97	11.96	63.14	221.73	791.45	550.88	1117.49	893.21	864.09	603.04	1081.58	646.22
29.229	0	0.37	0.38	0.03	0.31	0.02	0.48	0.06	0.46	0.1	99.03	0.85	-3.31	96.66	0.1	3.55	29.24	0	0.46	0.01	0.17	0	0.02	0.01	4.12	0.09	0	1.74	0.37	0.07	0.01	83.97	0.01	0.46	0	24	-4.31	-5.18	12.51	62.93	226.92	790.89	548.93	1120.52	892.63	864.25	601.37	1086.69	646.22
29.262	0	0.35	0.36	0.03	0.31	0.02	0.44	0.07	0.41	0.12	99.11	0.74	-2.39	96.7	0.12	4.46	28.07	0.01	0.41	0.01	0.17	0	0.03	0.01	3.3	0.08	0	1.37	0.34	0.06	0.01	93.24	0.01	0.38	0	24	-2.52	-5.12	12.77	63.16	225.27	790.98	549.31	1119.89	892.64	865.09	602.78	1085.96	647.15
29.295	0	0.31	0.33	0.03	0.3	0.02	0.38	0.07	0.39	0.1	99.23	0.58	-0.61	97.09	0.1	5.13	25.33	0.01	0.39	0	0.12	0	0.02	0.01	2.72	0.07	0	1.07	0.3	0.05	0.01	75.75	0.01	0.31	0	24	-2.54	-4.46	13.01	63.21	226.31	788.78	547.53	1120.91	894.26	864.57	601.37	1086.32	646.59
29.329	0	0.3	0.32	0.03	0.29	0.02	0.37	0.07	0.4	0.11	99.25	0.56	-0.3	96.3	0.11	5.17	24.5	0.01	0.4	0	0.11	0	0.03	0.01	3.07	0.06	0	1.5	0.28	0.04	0.01	84.14	0.01	0.29	0	24	-2.09	-5.71	12.91	63.36	226.71	788.4	548.76	1117.49	893.06	862.57	600.09	1084.11	648.25
29.362	0	0.27	0.3	0.03	0.25	0.02	0.33	0.06	0.42	0.09	99.35	0.43	0	97.49	0.09	3.72	21.14	0.01	0.42	0	0.11	0	0.02	0.02	2.72	0.05	0	1.69	0.25	0.04	0.01	88.03	0.01	0.19	0	24	-3.67	-3.7	13.42	63.18	227.75	789.73	547.06	1120.56	891.56	865.3	598.71	1087.8	647.3
29.396	0	0.26	0.28	0.03	0.23	0.02	0.29	0.06	0.48	0.12	99.42	0.39	0	97.11	0.12	3	17.77	0.01	0.48	0	0.16	0	0.03	0.02	3.74	0.04	0	4.72	0.19	0.03	0.01	73.31	0.01	0.16	0	24	-3.1	-4.42	12.66	63.28	228.1	789.98	548.41	1118.59	891.16	862.72	600.74	1086.1	646.95
29.429	0	0.22	0.25	0.03	0.2	0.02	0.24	0.06	0.46	0.09	99.49	0.33	0	97.56	0.09	3.11	13.85	0.01	0.46	0	0.17	0	0.02	0.03	3.39	0.03	0.01	2.97	0.15	0.02	0.01	59.72	0.01	0.12	0	24	-3.9	-3.55	12.98	63.21	229.31	790.83	546.96	1121.35	891.04	864.72	599.04	1089.07	646.49
29.462	0	0.21	0.25	0.03	0.2	0.02	0.23	0.06	0.5	0.1	99.5	0.33	0	97.17	0.1	3.01	12.64	0.01	0.5	0	0.15	0	0.02	0.03	4.17	0.04	0.01	2.57	0.15	0.02	0.01	86.98	0.01	0.12	0	24	-2.35	-4.32	13	63.33	223.59	788.69	547.4	1118.22	891.34	864.15	601.72	1083.48	645.19
29.496	0	0.18	0.23	0.03	0.18	0.02	0.2	0.06	0.55	0.08	99.54	0.33	0	97.55	0.08	2.91	9.11	0.01	0.55	0	0.12	0	0.02	0.03	4.4	0.03	0.01	2.79	0.11	0.02	0.01	88.82	0.01	0.12	0	24	-4.34	-3.59	12.91	63.25	230.04	788.34	546.36	1120.18	891.68	862.42	598.72	1087.59	645.82
29.529	0	0.18	0.22	0.03	0.17	0.02	0.19	0.06	0.62	0.09	99.55	0.33	0	97.48	0.09	2.64	7.94	0.01	0.62	0	0.13	0	0.02	0.04	5.24	0.03	0.01	2.1	0.1	0.02	0.01	84.87	0.01	0.14	0	24	-3.66	-3.72	13.31	63.43	229.55	787.12	546.4	1118.52	890.55	861.89	599.48	1086.58	646.45
29.562	0	0.18	0.23	0.03	0.17	0.03	0.2	0.06	0.76	0.07	99.55	0.33	0	97.96	0.07	2.15	8.07	0.01	0.76	0	0.15	0	0.02	0.04	5.99	0.03	0.01	2.8	0.1	0.02	0.01	95.23	0.01	0.14	0	24	-4.82	-2.65	13.25	63.18	227.35	786.87	545.37	1120.46	892.06	863.4	599.24	1086.24	644.31
29.596	0	0.17	0.22	0.03	0.16	0.03	0.19	0.06	0.79	0.05	99.55	0.33	0	97.56	0.05	1.99	7.28	0.01	0.79	0	0.17	0	0.01	0.05	6.08	0.03	0.01	2.51	0.09	0.02	0.01	93.12	0.01	0.13	0	24	-5.21	-3.56	13.67	63.08	227.3	787.04	546.49	1120.45	892.6	864.44	598.93	1086.74	646.33
29.629	0	0.18	0.23	0.03	0.17	0.03	0.2	0.06	0.77	0.08	99.54	0.33	0	96.84	0.08	1.86	8.24	0	0.77	0	0.26	0	0.02	0.05	5.42	0.03	0.01	1.62	0.11	0.02	0.01	98.98	0.01	0.18	0	24	-2.65	-4.89	13.04	63.47	227.92	787.4	548.4	1117.46	892.45	861.68	601.01	1084.73	647.9
29.662	0	0.18	0.23	0.03	0.17	0.03	0.2	0.06	0.8	0.05	99.53	0.33	0	97.95	0.05	1.92	8.82	0	0.8	0	0.29	0	0.02	0.05	4.1	0.03	0.01	1.52	0.13	0.02	0.01	99.27	0.01	0.24	0	24	-6	-2.66	13.77	63.04	230.37	785.92	547.04	1118.84	891.29	862.1	599.1	1087.3	647.65
29.696	0	0.18	0.23	0.03	0.16	0.03	0.2	0.06	0.83	0.05	99.53	0.33	0	97.64	0.05	1.47	7.96	0	0.83	0	0.32	0	0.03	0.05	5.09	0.03	0.01	1.89	0.12	0.01	0.01	98.9	0.01	0.35	0	24	-4.27	-3.38	12.59	63.2	227.74	787.17	547.8	1120.29	895.17	862.02	601.8	1085.47	645.76
29.729	0	0.18	0.24	0.03	0.17	0.03	0.19	0.06	0.79	0.05	99.53	0.33	0	97.23	0.04	1.82	8.22	0	0.79	0.01	0.26	0	0.03	0.05	3.89	0.03	0.01	1.5	0.13	0.01	0.01	99.28	0.01	0.45	0	24	-4.4	-4.2	12.61	63.26	230.83	787.66	548.67	1119.08	893.76	860.64	600.8	1086.66	647.68
29.763	0	0.17	0.24	0.03	0.16	0.03	0.18	0.06	0.79	0.05	99.53	0.33	0	97.83	0.03	1.56	7.5	0	0.79	0.01	0.24	0	0.02	0.05	2.76	0.03	0.01	1.77	0.14	0.02	0.01	99.53	0.02	0.54	0	24	-4.62	-2.96	12.84	63.3	231.8	786.13	547.37	1118.9	892.9	859.74	600.75	1086.91	646.85
29.796	0	0.19	0.25	0.03	0.17	0.03	0.2	0.06	0.77	0.06	99.5	0.33	0	97.42	0.03	1.47	9.48	0	0.77	0.01	0.31	0	0.02	0.06	3.25	0.03	0.01	2.65	0.14	0.01	0	99.1	0.02	0.52	0	24	-5.02	-3.84	13.37	63.21	229.69	784.95	547.1	1119.56	894.64	861.43	599.75	1086.15	647.24
29.829	0	0.2	0.26	0.03	0.18	0.02	0.22	0.06	0.6	0.06	99.49	0.33	0	96.95	0.04	1.53	10.73	0	0.6	0.01	0.26	0	0.02	0.06	3.58	0.03	0.01	3.07	0.13	0.01	0.01	96.67	0.02	0.58	0	24	-3.11	-4.7	13.43	63.28	223.68	785.68	550.1	1116.42	895.34	862.74	602.52	1081.51	649.14
29.863	0	0.21	0.26	0.03	0.18	0.02	0.22	0.06	0.6	0.06	99.47	0.33	0	97.15	0.04	1.45	11.79	0	0.6	0.01	0.34	0	0.01	0.06	3.18	0.04	0.01	3.73	0.15	0.01	0	97.11	0.02	0.54	0	24	-2.58	-4.36	12.52	63.32	226.75	788.13	549.47	1120.14	896.69	862.71	603.53	1085.12	647.66
29.896	0	0.21	0.26	0.03	0.18	0.02	0.23	0.06	0.55	0.05	99.48	0.33	0	96.88	0.04	1.79	11.88	0	0.55	0.01	0.27	0	0.01	0.05	3.57	0.04	0.01	4.28	0.14	0.01	0	97.22	0.02	0.53	0	24	-0.2	-4.82	12.8	63.61	222.42	788.04	551.25	1116.08	896.05	863.08	604.07	1080.73	649.9
29.929	0	0.21	0.27	0.03	0.19	0.02	0.24	0.06	0.54	0.05	99.47	0.33	0	97.89	0.05	1.33	12.76	0	0.54	0.01	0.19	0	0.01	0.04	3.72	0.04	0.01	3.2	0.16	0.01	0	96.78	0.02	0.42	0	24	-4.76	-2.82	13.49	63.04	225.88	786.1	549.69	1117.58	893.35	862.53	603.99	1084.06	648.12
29.963	0	0.25	0.3	0.03	0.21	0.02	0.29	0.06	0.53	0.06	99.4	0.34	0	97.3	0.06	1.72	17.43	0	0.53	0.01	0.18	0	0.01	0.04	2.88	0.04	0.01	1.77	0.21	0.02	0	97.75	0.02	0.43	0	24	-3.66	-4.08	13.31	63.25	228.3	785.73	549.54	1116.75	893.7	860.83	602.22	1084.23	649.3
29.996	0	0.23	0.28	0.03	0.21	0.02	0.26	0.06	0.44	0.07	99.45	0.33	0	97.53	0.07	2.48	15.61	0	0.44	0.01	0.13	0	0.01	0.03	3.23	0.04	0.01	1.68	0.2	0.02	0	96.78	0.02	0.36	0	24	-3.75	-3.63	13.36	62.97	226.56	787.14	550.91	1117.15	894.44	862.58	603.03	1084.15	650.37
30.029	0	0.22	0.26	0.03	0.22	0.02	0.25	0.07	0.44	0.1	99.47	0.33	0	97.24	0.1	3.92	15.3	0.01	0.44	0.01	0.15	0	0	0.03	3.59	0.04	0.01	1.23	0.21	0.02	0	94.51	0.02	0.27	0	24	-2.58	-4.19	12.3	63.02	225.89	789.28	552.24	1117.43	895.94	862	604.65	1083.32	649.82
30.063	0	0.25	0.29	0.03	0.24	0.02	0.3	0.06	0.38	0.13	99.4	0.37	0	96.89	0.13	3.44	19.23	0.01	0.38	0.01	0.2	0	0.01	0.02	2.43	0.04	0.01	1.1	0.21	0.02	0	97.99	0.01	0.26	0	24	-2.64	-4.81	11.89	62.87	224.65	789.97	552.41	1117.56	895.51	861.94	606.22	1082.63	648.19
30.096	0	0.26	0.3	0.03	0.25	0.02	0.31	0.06	0.42	0.18	99.37	0.38	0	97.33	0.18	3.38	20.46	0.01	0.42	0.01	0.26	0	0	0.02	1.7	0.05	0	0.98	0.22	0.02	0	94.23	0.01	0.22	0	24	-4.69	-4.02	12.65	62.62	225.82	789.3	551.95	1117.48	893.33	862.53	605.12	1084.13	648.59
30.13	0	0.28	0.32	0.03	0.26	0.02	0.34	0.06	0.45	0.23	99.33	0.42	0	97.6	0.23	3.38	22.18	0.01	0.45	0	0.31	0	0	0.02	1.4	0.06	0	1.14	0.22	0.02	0	95.88	0.01	0.23	0	24	-4.52	-3.47	12.71	62.7	223.54	788.89	552.29	1115.59	892.98	862.53	604.41	1081.62	648.79
30.163	0	0.27	0.31	0.03	0.25	0.02	0.32	0.06	0.41	0.27	99.35	0.39	0	98.05	0.27	3.25	21.2	0.01	0.41	0	0.25	0	0	0.02	1.21	0.08	0	1.19	0.23	0.02	0	97.39	0.01	0.26	0	24	-6.24	-2.42	13.42	62.41	223.91	788.02	551.48	1116.23	891.86	863.59	603.55	1082.89	648.75
30.196	0	0.28	0.32	0.03	0.26	0.02	0.34	0.06	0.43	0.29	99.32	0.44	0	98.04	0.29	3.49	22.4	0.01	0.43	0	0.19	0	0	0.02	1.13	0.09	0	1.67	0.26	0.02	0	96.54	0.01	0.32	0	24	-5.53	-2.44	13.56	62.52	225.28	786.85	551.32	1115.65	891.58	862.36	604.66	1083.18	649.24
30.23	0	0.27	0.31	0.03	0.25	0.02	0.32	0.06	0.38	0.31	99.35	0.41	0	97.93	0.31	3.44	21.26	0.01	0.38	0	0.15	0	0	0.02	1.02	0.11	0.01	1.83	0.28	0.02	0	93.57	0.01	0.31	0	24	-5.29	-2.71	13.27	62.47	225.03	788.53	552.33	1116.75	893.38	863.44	604.19	1083.71	650.22
30.263	0	0.29	0.33	0.02	0.25	0.02	0.36	0.06	0.4	0.4	99.29	0.45	0	97.83	0.4	1.71	22.76	0	0.39	0	0.16	0	0	0.02	0.87	0.1	0.01	1.62	0.28	0.02	0	97	0.01	0.27	0	24	-6.17	-2.95	13.42	62.32	226.62	786.66	551.08	1117.7	893.43	862.41	604.92	1084.73	648.84
30.296	0	0.3	0.34	0.03	0.25	0.02	0.36	0.06	0.47	0.44	99.28	0.48	0	96.85	0.44	1.39	22.72	0	0.47	0	0.15	0	0	0.02	1.15	0.1	0.01	2.73	0.24	0.02	0	92.96	0.01	0.31	0	24	-2.94	-4.87	12.75	62.68	224.91	787.91	553.23	1116.44	896.55	862.03	605.64	1082.31	651.07
30.33	0	0.24	0.29	0.03	0.22	0.02	0.28	0.06	0.49	0.33	99.42	0.33	0	97.79	0.33	2.44	17.76	0.01	0.49	0	0.16	0	0	0.01	1.28	0.1	0.01	1.98	0.26	0.02	0	95.01	0.01	0.31	0	24	-5.05	-3.05	12.98	62.35	224.89	789.64	552.51	1119.28	895.96	864.77	604.57	1084.99	650.13
30.363	0	0.26	0.3	0.03	0.23	0.02	0.3	0.06	0.54	0.27	99.4	0.36	0	97.29	0.27	2.18	18.78	0.01	0.54	0	0.17	0	0.01	0.01	1.44	0.1	0.01	2.63	0.26	0.02	0	95.39	0.01	0.34	0	24	-2.31	-4.1	12.42	62.73	221.72	788.77	553.4	1116.37	896.98	863.02	606.6	1080.47	649.9
30.397	0	0.24	0.29	0.03	0.22	0.02	0.28	0.06	0.6	0.24	99.41	0.33	0	97.61	0.24	2.32	17.68	0.01	0.6	0.01	0.21	0	0.01	0.01	1.39	0.09	0.01	1.82	0.28	0.03	0	94.75	0.01	0.36	0	24	-5.99	-3.45	13.2	62.26	224.53	790.22	552.66	1118.47	893.47	865.17	604.49	1085.07	649.82
30.43	0	0.23	0.28	0.03	0.21	0.02	0.26	0.06	0.56	0.25	99.44	0.33	0	97.61	0.25	2.24	15.98	0.01	0.56	0.01	0.19	0	0.01	0.01	1.36	0.1	0.01	1.47	0.3	0.03	0	93.05	0.01	0.28	0	24	-4.1	-3.44	12.44	62.52	222	789.76	553.59	1115.9	894.64	863.22	605.79	1080.91	649.36
30.463	0	0.21	0.26	0.03	0.21	0.02	0.24	0.06	0.55	0.23	99.48	0.33	0	96.66	0.23	3.55	14.27	0.01	0.55	0	0.18	0	0.01	0.01	1.39	0.12	0.01	1.59	0.31	0.03	0	97.91	0.01	0.29	0	24	-5.6	-5.17	12.42	62.27	225.01	790.21	553.5	1116.23	892.19	862.22	606.2	1083.19	648.66
30.497	0	0.21	0.26	0.03	0.22	0.02	0.24	0.07	0.53	0.22	99.49	0.33	0	97.27	0.22	4.12	14.39	0.01	0.53	0	0.14	0	0.02	0.01	1.47	0.15	0.01	1.77	0.31	0.03	0.01	99.07	0.02	0.3	0	24	-3.39	-4.13	11.96	62.61	219.28	790.78	554.57	1115.87	895.27	863.75	608.32	1079.34	648.39
30.53	0	0.2	0.24	0.03	0.24	0.02	0.22	0.08	0.48	0.22	99.52	0.33	0	97.38	0.22	7.26	14.19	0.01	0.48	0	0.12	0	0.03	0.01	1.54	0.16	0.01	2.26	0.31	0.03	0.01	97.9	0.02	0.39	0	24	-4.79	-3.93	12.21	62.43	220.89	790.41	554.54	1115.32	893.88	863.16	607.23	1080.11	648.75
30.563	0	0.18	0.22	0.03	0.24	0.02	0.2	0.08	0.5	0.21	99.52	0.33	0	97.54	0.21	8.59	12.56	0.01	0.5	0	0.11	0	0.04	0.01	1.12	0.14	0.01	3.12	0.3	0.03	0.01	98.36	0.02	0.41	0	24	-4.51	-3.6	12.37	62.37	220.66	789.64	554.38	1115.09	894.28	863.04	607.38	1079.74	648.99
30.597	0	0.17	0.21	0.03	0.21	0.02	0.18	0.08	0.52	0.26	99.57	0.33	0	96.8	0.26	7.69	9.53	0.01	0.52	0	0.09	0	0.07	0.01	1.04	0.1	0.01	3.16	0.32	0.03	0.01	98.73	0.02	0.44	0	24	-3.83	-4.95	11.89	62.53	222.36	788.69	554.47	1113.83	894.47	860.33	607.71	1078.87	648.75
30.63	0	0.16	0.2	0.03	0.23	0.02	0.17	0.08	0.52	0.27	99.54	0.33	0	96.71	0.27	10	9.19	0.01	0.52	0	0.11	0	0.06	0.01	0.89	0.1	0.01	2.38	0.33	0.03	0.01	94.11	0.02	0.41	0	24	-4.53	-5.09	12.4	62.47	223.65	788.5	553.13	1114.93	893.97	861.38	604.85	1080.63	649
30.663	0	0.15	0.19	0.03	0.22	0.02	0.16	0.08	0.53	0.26	99.57	0.33	0	96.78	0.26	9.3	7.67	0.01	0.53	0	0.1	0	0.06	0.01	1.04	0.08	0.01	3.09	0.28	0.03	0.01	96.91	0.02	0.37	0	24	-3.82	-4.99	11.96	62.4	222.6	789.24	553.76	1114.18	893.9	860.92	605.96	1079.4	648.6
30.697	0	0.14	0.19	0.03	0.2	0.02	0.15	0.08	0.56	0.25	99.59	0.33	0	96.79	0.25	8.95	5.97	0.01	0.56	0	0.1	0	0.09	0.01	1.1	0.05	0.01	3.56	0.22	0.03	0.01	96.63	0.02	0.46	0	24	-4.75	-4.97	11.91	62.47	224.76	789.62	552.77	1115.08	892.69	860.59	604.69	1081.19	647.72
30.73	0	0.15	0.2	0.03	0.19	0.02	0.16	0.07	0.52	0.26	99.6	0.33	0	96.58	0.26	6.81	6.26	0	0.52	0	0.1	0	0.08	0.01	1.07	0.04	0.02	3.9	0.21	0.03	0.01	96.09	0.02	0.41	0	24	-5.97	-5.29	11.94	62.33	224.06	789.45	552.01	1115.39	891.95	860.97	603.73	1080.96	646.26
30.764	0	0.15	0.2	0.03	0.18	0.02	0.15	0.07	0.51	0.24	99.6	0.33	0	96.55	0.24	5.38	5.24	0	0.51	0	0.09	0	0.09	0.01	1.05	0.03	0.02	4.14	0.19	0.03	0.01	96.51	0.02	0.45	0	24	-6.54	-5.34	12.08	62.18	224.54	789.79	552.43	1115.17	891.2	861.12	603.62	1081.47	646.79
30.797	0	0.15	0.2	0.03	0.17	0.02	0.15	0.07	0.53	0.23	99.59	0.33	0	96.67	0.23	4.16	4.51	0	0.53	0	0.08	0	0.1	0.01	1.05	0.03	0.02	4.61	0.2	0.03	0.01	96.42	0.02	0.48	0	24	-6.04	-5.15	12.13	62.2	226.01	789.52	552.29	1115.48	891.61	860.66	603.63	1082.38	647.45
30.83	0	0.15	0.21	0.02	0.16	0.02	0.15	0.07	0.53	0.24	99.59	0.33	0	97	0.24	3.78	4.39	0	0.53	0	0.07	0	0.12	0	0.97	0.02	0.02	3.9	0.2	0.03	0.01	94.16	0.02	0.48	0	24	-6.24	-4.61	12.22	62.16	224.93	789.65	552.21	1115.88	892.03	861.56	603.4	1082.15	647.34
30.864	0	0.15	0.2	0.02	0.16	0.02	0.15	0.06	0.56	0.25	99.59	0.33	0	96.77	0.25	3.04	3.44	0	0.56	0	0.06	0	0.12	0	0.83	0.02	0.03	3.46	0.21	0.02	0.01	96.38	0.02	0.46	0	18	-5.53	-5	12.33	62.1	222.79	790.21	553.11	1115.5	892.09	862.66	604.97	1081.29	647.82
30.897	0	0.15	0.21	0.02	0.15	0.02	0.15	0.06	0.64	0.25	99.59	0.33	0	97.44	0.25	2.72	3.42	0	0.64	0	0.06	0	0.18	0	0.78	0.02	0.03	3.25	0.19	0.03	0.01	91.72	0.02	0.54	0	18	-5.84	-3.8	12.1	61.95	222.49	791.24	553.71	1115.76	892.46	863.05	605	1081.33	648.04
30.93	0	0.14	0.2	0.02	0.16	0.02	0.14	0.06	0.59	0.3	99.59	0.33	0	97.55	0.3	3.26	3.23	0	0.59	0	0.05	0	0.18	0	0.6	0.01	0.02	2.5	0.18	0.03	0.01	95.46	0.02	0.59	0	18	-5.42	-3.57	11.9	62.03	221.7	791.82	553.43	1115.65	891.86	863.19	605.18	1080.87	647.2
30.964	0	0.14	0.2	0.02	0.16	0.02	0.14	0.07	0.57	0.32	99.59	0.33	0	97.58	0.32	3.64	3.3	0	0.57	0	0.05	0	0.17	0	0.5	0.01	0.01	1.72	0.17	0.03	0	94.2	0.02	0.63	0	18	-5.32	-3.52	11.96	62.06	223.24	791.75	551.94	1117.22	891.94	863.42	603.97	1082.59	646.43
30.997	0	0.14	0.21	0.02	0.16	0.02	0.15	0.07	0.53	0.4	99.58	0.33	0	97.59	0.4	3.5	4.11	0	0.53	0	0.06	0	0.18	0	0.4	0.01	0.01	1.41	0.18	0.03	0	96.59	0.02	0.6	0	18	-3.93	-3.49	12.4	62.27	222.46	789.55	551.08	1115.38	890.99	862.43	604.74	1080.96	646.32
31.03	0	0.14	0.21	0.02	0.16	0.02	0.15	0.07	0.48	0.45	99.58	0.33	0	97.93	0.45	3.6	4.2	0.01	0.48	0	0.07	0	0.15	0	0.38	0.01	0.01	1.33	0.2	0.03	0	94.28	0.02	0.61	0	18	-6.27	-2.72	12.87	61.89	224.87	788.84	550.59	1116.19	890.64	862.55	602.42	1082.95	647.04
31.064	0	0.15	0.22	0.02	0.17	0.02	0.16	0.06	0.44	0.54	99.56	0.33	0	97.37	0.54	2.79	5.67	0.01	0.44	0	0.1	0	0.12	0	0.34	0.01	0.01	1.26	0.22	0.02	0	93.97	0.02	0.58	0	18	-4.89	-3.94	13.65	61.86	222.14	785.35	549.76	1113.81	890.55	862.09	602.94	1079.79	647.13
31.097	0	0.15	0.22	0.02	0.16	0.02	0.16	0.06	0.44	0.47	99.56	0.33	0	97.93	0.47	2.75	5.51	0.01	0.44	0	0.1	0	0.11	0	0.35	0.01	0.01	1.73	0.22	0.02	0	93.31	0.02	0.6	0	18	-5.09	-2.73	13.47	61.88	224.48	785.88	549.79	1114.82	891.35	861.71	602.26	1081.51	647.91
31.131	0	0.15	0.22	0.02	0.17	0.02	0.16	0.06	0.42	0.49	99.56	0.33	0	97.49	0.49	2.83	5.77	0.01	0.42	0.01	0.12	0	0.09	0	0.41	0.01	0.01	1.81	0.2	0.02	0	91.19	0.02	0.66	0	18	-3.58	-3.69	12.69	62.14	224.24	786.21	550.58	1113.83	892.62	859.98	603.24	1079.76	647.69
31.164	0	0.16	0.23	0.02	0.17	0.02	0.17	0.06	0.42	0.5	99.54	0.33	0	97.92	0.5	2.44	7.01	0.01	0.42	0.01	0.11	0	0.06	0	0.38	0.01	0	1.95	0.23	0.02	0	92.52	0.02	0.56	0	18	-4.33	-2.75	13.43	61.95	222.42	784.16	549.45	1112.97	891.14	860.51	603.38	1078.67	646.77
31.197	0	0.16	0.22	0.02	0.17	0.02	0.17	0.06	0.47	0.4	99.55	0.33	0	97.58	0.4	2.79	6.42	0.01	0.47	0.01	0.08	0	0.05	0	0.5	0.01	0	1.95	0.21	0.02	0	93.23	0.02	0.55	0	12	-4.31	-3.52	13.12	61.98	224.15	783.56	549.52	1112.84	892.51	859	602.25	1078.59	647.21
31.231	0	0.16	0.22	0.02	0.17	0.02	0.16	0.06	0.49	0.3	99.56	0.33	0	97.57	0.3	3.03	5.97	0.01	0.49	0.01	0.07	0	0.05	0	0.73	0.01	0.01	2.8	0.21	0.02	0	95.08	0.02	0.49	0	12	-3.49	-3.54	13.2	62	224.87	783.02	548.86	1114.45	894.09	859.32	602.97	1079.8	647.2
31.264	0	0.16	0.22	0.02	0.17	0.02	0.16	0.06	0.58	0.24	99.56	0.33	0	97.19	0.24	3.42	6.26	0	0.58	0.01	0.06	0	0.04	0	1	0.01	0.01	3	0.21	0.02	0	94.1	0.02	0.49	0	12	-1.3	-4.27	12.78	62.29	223.49	782.83	549.49	1111.67	893.92	857.67	603.28	1076.72	647.59
31.297	0	0.16	0.21	0.03	0.17	0.03	0.16	0.07	0.68	0.16	99.58	0.33	0	97.68	0.16	4.02	5.72	0	0.68	0.01	0.05	0	0.04	0	1.24	0.01	0.01	3.53	0.2	0.02	0	98.21	0.02	0.43	0	12	-4.49	-3.29	12.9	61.82	227.48	782.54	548.6	1114.21	893.94	857.44	601.68	1080.36	647.02
31.331	0	0.17	0.21	0.03	0.19	0.03	0.17	0.07	0.71	0.16	99.57	0.33	0	97.02	0.16	5.59	7.56	0.01	0.71	0	0.07	0	0.06	0	1.93	0.01	0.01	6.26	0.19	0.03	0.01	91.48	0.02	0.48	0	12	-1.2	-4.58	12.94	62.36	225.37	781.24	549.28	1111.08	894.48	856.2	602.67	1076.87	648.48
31.364	0	0.17	0.21	0.03	0.18	0.03	0.16	0.07	0.85	0.12	99.58	0.33	0	96.83	0.12	5.39	6.39	0	0.85	0	0.07	0	0.08	0	2.39	0.01	0.02	7.28	0.17	0.03	0.01	97.94	0.02	0.49	0	12	-2.57	-4.9	12.8	62.04	222.95	782.89	549.4	1112.92	895.26	858.65	602.02	1076.96	647.26
31.398	0	0.17	0.21	0.03	0.19	0.03	0.16	0.07	0.86	0.09	99.59	0.33	0	97.05	0.08	6.06	6.62	0	0.86	0	0.05	0	0.09	0	2.5	0.01	0.02	9.31	0.19	0.02	0.01	94.1	0.02	0.48	0	12	-3.1	-4.53	12.2	61.91	222.49	784.39	550.69	1113.48	895.83	858.62	603.92	1076.95	646.75
31.431	0	0.17	0.21	0.03	0.19	0.03	0.17	0.07	0.72	0.09	99.58	0.33	0	97.17	0.07	6.3	7.81	0	0.72	0	0.05	0	0.09	0	3.19	0.01	0.02	7.21	0.19	0.02	0.01	96.27	0.02	0.49	0	12	-2.73	-4.32	12.17	62.01	223.75	784.37	550.08	1113.79	895	858.1	604.5	1077.93	646.23
31.464	0	0.17	0.22	0.03	0.19	0.03	0.18	0.07	0.73	0.1	99.56	0.33	0	96.89	0.07	5.05	8.12	0.01	0.73	0	0.04	0	0.1	0	3.39	0.02	0.02	4.45	0.19	0.02	0.01	93.7	0.02	0.51	0	12	-2.67	-4.81	12.28	62	222.26	783.99	550.46	1112.5	894.94	858.17	603.82	1076.26	646.65
31.498	0	0.16	0.21	0.03	0.18	0.02	0.17	0.07	0.65	0.1	99.58	0.33	0	97.71	0.06	4.73	6.26	0.01	0.65	0	0.04	0	0.1	0	3.28	0.01	0.02	2.86	0.16	0.02	0.02	94.47	0.02	0.48	0	12	-5.24	-3.24	13.26	61.71	225.48	783.45	549.23	1114.33	892.66	859.32	602.85	1080.44	646.96
31.531	0	0.17	0.22	0.03	0.18	0.03	0.18	0.07	0.7	0.16	99.56	0.33	0	97.53	0.06	4.03	7.06	0	0.7	0	0.06	0	0.16	0.01	3.82	0.01	0.03	4.51	0.14	0.02	0.02	92.21	0.02	0.51	0	12	-1.08	-3.62	13.1	62.38	224.82	781.09	549.32	1111.19	894.24	856.58	603.99	1076.97	648.39
31.564	0	0.17	0.22	0.03	0.17	0.03	0.17	0.06	0.94	0.16	99.56	0.33	0	97.2	0.06	3.62	6.59	0	0.94	0	0.06	0	0.16	0.01	3.95	0.01	0.03	5.56	0.15	0.02	0.02	99.17	0.02	0.55	0	12	-2.2	-4.27	12.43	62.09	223.17	783.3	549.68	1114.17	896.81	858.58	603.64	1077.52	646.91
31.598	0	0.17	0.21	0.03	0.17	0.03	0.17	0.06	0.98	0.14	99.57	0.33	0	97.99	0.05	3.58	5.84	0	0.98	0	0.06	0	0.14	0.01	3.31	0.01	0.03	7.8	0.12	0.02	0.03	97.42	0.02	0.46	0	12	-1.15	-2.56	13.01	62.41	226.3	781.19	549.26	1111.74	894.61	856.18	603.96	1078	648.76
31.631	0	0.17	0.2	0.03	0.17	0.03	0.16	0.07	0.99	0.1	99.59	0.33	0	97.7	0.06	4.46	5.07	0	0.99	0	0.05	0	0.1	0.01	2.99	0.01	0.03	10.56	0.13	0.02	0.03	97.82	0.03	0.43	0	12	-2.56	-3.25	12.4	62.04	222.91	783.51	550.29	1113.96	896.7	858.59	604.59	1077.41	647.13
31.664	0	0.16	0.2	0.03	0.17	0.03	0.15	0.07	0.95	0.08	99.6	0.33	0	97.35	0.06	4.75	4.5	0	0.95	0	0.03	0	0.08	0.01	2.7	0.01	0.03	7.91	0.15	0.02	0.03	96.32	0.03	0.38	0	12	-3.49	-3.99	12.22	61.77	219.75	783.34	551.35	1112.18	896.74	858.6	604.37	1074.24	646.68
31.698	0	0.15	0.19	0.03	0.17	0.03	0.15	0.07	0.71	0.09	99.61	0.33	0	97.46	0.06	5.08	4.19	0	0.71	0	0.02	0	0.09	0.01	2.34	0.01	0.03	6.56	0.16	0.02	0.03	94.32	0.04	0.34	0	12	-3.39	-3.76	12.9	61.78	219.42	782.16	551.01	1111.61	895.87	859.07	604.73	1074.33	647.29
31.731	0	0.15	0.19	0.03	0.17	0.03	0.15	0.07	0.72	0.1	99.62	0.33	0	97.17	0.06	5.41	4.38	0	0.72	0	0.02	0	0.1	0	2.02	0.01	0.03	4.19	0.17	0.02	0.03	91.02	0.04	0.25	0	12	-2.84	-4.32	13.36	61.7	214.67	781.96	551.59	1111.33	896.97	861.54	605.48	1072.05	647.58
31.765	0	0.14	0.19	0.03	0.17	0.03	0.15	0.07	0.66	0.11	99.61	0.33	0	97.41	0.08	5.39	4.73	0	0.66	0	0.02	0	0.11	0	1.57	0	0.03	2.18	0.21	0.02	0.03	88.24	0.04	0.2	0	12	-2.91	-3.86	13.19	61.7	216.07	783.25	551.98	1112.15	896.62	861.71	606.03	1073.68	647.92
31.798	0	0.16	0.2	0.03	0.18	0.02	0.16	0.07	0.58	0.08	99.6	0.33	0	97.62	0.08	5.21	6.41	0	0.58	0	0.02	0	0.08	0	1.05	0	0.03	2.86	0.24	0.03	0.03	90.1	0.04	0.2	0	12	-3.45	-3.42	12.72	61.81	220.78	782.69	551.47	1111.44	895.4	858.37	605.11	1075.01	647.69
31.831	0	0.16	0.2	0.02	0.18	0.03	0.16	0.07	0.7	0.1	99.59	0.33	0	97.61	0.1	4.92	6.45	0	0.7	0	0.02	0	0.09	0	0.92	0	0.03	3.89	0.27	0.03	0.03	95.49	0.04	0.22	0	12	-3.66	-3.45	12.75	61.75	220.68	784.27	551.35	1113.39	895.53	860.23	605.13	1076.8	647.49
31.865	0	0.17	0.21	0.02	0.18	0.02	0.17	0.07	0.62	0.11	99.58	0.33	0	97.54	0.11	4.77	7.27	0	0.62	0	0.02	0	0.1	0	0.76	0	0.02	5.13	0.37	0.03	0.02	95.76	0.04	0.25	0	12	-3.08	-3.61	12.61	61.94	223.95	782.96	551.32	1111.56	894.27	857.02	605.67	1076.94	648.02
31.898	0	0.19	0.22	0.02	0.18	0.03	0.18	0.06	0.65	0.16	99.55	0.33	0	97.72	0.16	3.36	8.12	0	0.65	0	0.03	0	0.15	0	0.82	0	0.02	8.72	0.35	0.03	0.02	95.99	0.04	0.28	0	12	-2.32	-3.21	12.81	62.02	221.1	785.04	551.74	1113.83	895.72	860.74	606.35	1077.78	648.49
31.931	0	0.2	0.24	0.02	0.18	0.03	0.2	0.06	0.76	0.19	99.52	0.33	0	97.78	0.19	2.48	9.91	0	0.76	0	0.04	0	0.18	0	0.79	0	0.02	9.78	0.34	0.03	0.02	94.97	0.04	0.29	0	12	-2.99	-3.06	11.83	62.03	223.69	784.65	551.59	1112.77	895.32	857.1	606.16	1077.05	646.87
31.965	0	0.2	0.24	0.02	0.18	0.03	0.19	0.06	0.72	0.22	99.52	0.33	0	97.17	0.22	2.44	9.66	0	0.72	0	0.05	0	0.19	0	0.82	0	0.02	9.32	0.36	0.04	0.02	95.4	0.04	0.36	0	12	-3.89	-4.31	11.53	61.78	223.61	785.24	552.09	1112.19	894.49	856.55	605.95	1076.5	646.23
31.998	0	0.2	0.24	0.03	0.18	0.03	0.19	0.06	0.91	0.33	99.52	0.33	0	96.91	0.26	2.4	8.64	0	0.91	0	0.06	0	0.33	0	0.92	0	0.02	11.34	0.36	0.04	0.02	95.86	0.04	0.59	0	12	-5.19	-4.77	12.04	61.71	224.99	784.8	552.33	1110.9	891.83	856.09	605.57	1077.24	646.91
32.031	0	0.2	0.25	0.03	0.17	0.03	0.19	0.06	0.82	0.44	99.51	0.33	0	96.73	0.25	2.22	8.55	0	0.82	0	0.05	0	0.44	0	1.04	0	0.02	10.15	0.4	0.04	0.02	96.84	0.04	0.89	0	12	-3.99	-5.06	11.68	61.74	222.79	784.86	553.11	1110.41	893.98	856.16	606.02	1075.1	647.26
32.065	0	0.2	0.24	0.03	0.18	0.03	0.18	0.06	0.7	0.53	99.52	0.33	0	97.07	0.23	2.94	8.31	0	0.7	0	0.05	0	0.53	0	1.21	0	0.02	11.13	0.47	0.04	0.02	93.5	0.04	0.88	0	12	-2.7	-4.49	12.02	61.73	219.76	783.78	552.83	1110.85	896.48	857.75	606.25	1073.56	647.74
32.098	0	0.19	0.24	0.03	0.18	0.03	0.19	0.06	0.64	0.62	99.53	0.33	0	96.85	0.29	3.14	8.71	0	0.64	0	0.03	0	0.62	0	1.15	0	0.02	9.75	0.47	0.04	0.02	91.95	0.04	0.68	0	12	-3.55	-4.87	11.87	61.73	220.54	784.14	552.89	1110.92	896.2	857.43	605.22	1073.86	647.56
32.132	0	0.21	0.25	0.03	0.19	0.02	0.2	0.06	0.45	0.66	99.49	0.34	0	96.92	0.32	3.15	10.83	0	0.45	0	0.03	0	0.66	0	1.3	0	0.03	9.75	0.46	0.05	0.02	95.21	0.03	0.79	0	12	-4.87	-4.76	11.43	61.69	222.05	786.23	552.28	1111.88	893.57	857.43	604.76	1075.7	645.57
32.165	0	0.21	0.26	0.03	0.2	0.02	0.21	0.06	0.46	0.63	99.49	0.33	0	97.89	0.27	3.47	11.82	0	0.46	0	0.03	0	0.63	0	1.07	0	0.02	8.37	0.39	0.05	0.02	96.07	0.03	0.7	0	12	-2.3	-2.81	11.67	62.06	217.83	785.83	552.46	1110.7	894.36	858.78	606.56	1072.99	646.11
32.198	0	0.2	0.25	0.03	0.19	0.02	0.2	0.07	0.56	0.7	99.51	0.33	0	97.07	0.24	3.66	10.93	0	0.56	0	0.03	0	0.7	0	1.35	0	0.03	7.62	0.38	0.04	0.02	96.32	0.03	0.62	0	12	-3.71	-4.51	12.73	61.93	220.27	784.12	552.38	1109.08	891.63	858.15	605.13	1074.24	647.82
32.232	0	0.21	0.24	0.03	0.2	0.02	0.21	0.07	0.55	0.63	99.51	0.33	0	96.9	0.26	4.2	12.12	0	0.55	0	0.04	0	0.63	0	1.59	0	0.02	6.72	0.35	0.04	0.02	95.1	0.03	0.39	0	12	-3.88	-4.79	11.99	61.97	222.45	783.79	551.84	1109.61	893.22	856.07	603.79	1074.29	646.94
32.265	0	0.2	0.24	0.03	0.21	0.02	0.21	0.07	0.49	0.32	99.52	0.33	0	96.71	0.3	4.43	11.98	0	0.49	0	0.04	0	0.32	0	1.54	0	0.02	5.17	0.36	0.03	0.02	88.25	0.03	0.23	1	18	-4.83	-5.09	12.32	61.81	224.01	783.97	551.24	1110.4	892.05	856.55	602.77	1076.16	646.96
32.298	0	0.2	0.23	0.03	0.2	0.02	0.21	0.07	0.57	0.38	99.53	0.33	0	96.81	0.38	4.48	11.27	0	0.57	0	0.04	0	0.3	0	1.87	0	0.02	5.93	0.32	0.03	0.03	97.9	0.03	0.2	0	12	-4.29	-4.93	12.48	61.92	219.98	783.59	551.92	1108.91	891.66	857.41	604.78	1073.39	646.52
32.332	0	0.19	0.23	0.03	0.2	0.02	0.2	0.07	0.51	0.46	99.54	0.33	0	97.65	0.46	4.24	10.56	0	0.51	0	0.04	0	0.31	0	1.87	0	0.02	5.77	0.29	0.03	0.02	92.46	0.03	0.22	0	12	-5	-3.37	12.43	61.99	222.87	783.46	551.25	1108.9	890.68	856.16	603.35	1074.79	646.61
32.365	0	0.2	0.23	0.03	0.19	0.02	0.2	0.07	0.53	0.48	99.54	0.33	0	97.67	0.48	3.54	9.63	0	0.53	0	0.03	0	0.35	0	1.84	0	0.03	8.56	0.28	0.03	0.02	90.91	0.02	0.27	0	12	-5.93	-3.31	12.75	61.7	219.71	783.95	552.58	1107.99	890.23	857.83	604.02	1073.26	647.16
32.399	0	0.19	0.22	0.03	0.18	0.02	0.18	0.07	0.53	0.53	99.56	0.33	0	97.73	0.53	3.66	7.8	0	0.51	0	0.03	0	0.37	0	1.82	0	0.03	10.92	0.25	0.02	0.02	95.93	0.02	0.24	0	12	-5.13	-3.2	12.12	61.9	223.62	782.27	551.21	1108.96	892.22	854.66	603.94	1074.26	646.18
32.432	0	0.18	0.22	0.03	0.18	0.02	0.18	0.07	0.67	0.67	99.56	0.33	0	97.42	0.67	3.6	7.58	0	0.5	0	0.04	0	0.34	0	1.94	0	0.03	7.51	0.26	0.02	0.03	82.85	0.02	0.22	0	12	-4.8	-3.84	12.29	61.92	222.91	783.69	551.08	1110.75	892.4	856.85	604.15	1075.75	646.19
32.465	0	0.17	0.21	0.03	0.18	0.02	0.17	0.07	0.77	0.77	99.57	0.33	0	97.46	0.77	4.11	7.02	0	0.54	0	0.04	0	0.48	0	1.8	0	0.03	8.15	0.27	0.02	0.03	95.97	0.02	0.35	0	12	-4.15	-3.76	12.11	61.8	218.42	783.99	552.93	1109.31	893.47	857.66	606.69	1072.44	646.42
32.499	0	0.17	0.22	0.03	0.18	0.02	0.18	0.07	0.81	0.81	99.56	0.33	0	97.66	0.81	4.24	7.29	0	0.52	0	0.05	0	0.46	0	1.81	0	0.03	5.62	0.28	0.02	0.03	92.44	0.02	0.45	0	12	-3.67	-3.34	12.24	62.09	222.82	783.12	551.66	1110.03	893.93	856.23	604.29	1074.82	647.53
32.532	0	0.17	0.22	0.03	0.19	0.02	0.18	0.07	0.83	0.83	99.56	0.33	0	97.36	0.83	4.35	7.67	0	0.49	0	0.05	0	0.47	0	1.76	0	0.03	4.47	0.24	0.02	0.03	93.95	0.02	0.48	0	12	-5.44	-3.95	12.55	61.81	222.88	784.21	551.56	1110.53	891.46	857.52	603.9	1076.22	646.85
32.565	0	0.17	0.22	0.03	0.18	0.02	0.17	0.07	0.65	0.65	99.56	0.33	0	97.42	0.65	3.97	6.8	0	0.51	0	0.03	0	0.44	0	1.45	0	0.03	5.84	0.22	0.02	0.03	95.3	0.02	0.57	0	12	-5.33	-3.84	12.3	61.74	221.81	784.89	552.72	1109.5	890.78	857.21	605.78	1075.2	646.8
32.599	0	0.16	0.21	0.03	0.18	0.02	0.17	0.07	0.69	0.69	99.57	0.33	0	97.95	0.69	4.24	6.27	0	0.42	0	0.03	0	0.39	0	1.56	0	0.02	3.45	0.2	0.02	0.03	94.74	0.02	0.54	0	12	-6.27	-2.66	11.87	61.85	222.16	784.75	551.78	1110.14	891.71	856.64	603.6	1074.82	645.5
32.632	0	0.15	0.21	0.03	0.18	0.02	0.16	0.07	0.64	0.64	99.59	0.33	0	97.77	0.64	4.93	5.76	0	0.4	0	0.03	0	0.35	0	1.38	0	0.02	2.79	0.21	0.02	0.03	92.98	0.02	0.51	0	12	-6.4	-3.09	12.81	61.8	219.75	783.77	552.06	1108.2	889.17	857.78	604.72	1073.6	646.08
32.665	0	0.15	0.2	0.03	0.18	0.02	0.15	0.07	0.67	0.67	99.6	0.33	0	97.83	0.67	5.71	5.01	0	0.37	0	0.03	0	0.28	0	1.48	0	0.02	3.16	0.22	0.01	0.03	92.18	0.02	0.45	0	12	-6.1	-2.97	12.08	61.78	220.69	784.01	552.09	1109.05	891.79	856.74	603.66	1073.35	645.89
32.699	0	0.14	0.19	0.03	0.18	0.02	0.15	0.07	0.54	0.54	99.61	0.33	0	98.48	0.54	6.22	4.27	0	0.31	0	0.03	0	0.28	0	1.56	0.01	0.02	2.72	0.22	0.01	0.03	95.49	0.02	0.52	0	12	-3.71	-1.14	12.17	62.23	218.9	783.96	552.73	1107.4	891.3	856.69	606.28	1071.81	646.78
32.732	0	0.15	0.2	0.03	0.18	0.02	0.15	0.07	0.52	0.52	99.6	0.33	0	98	0.52	5.51	4.83	0	0.29	0	0.02	0	0.18	0	1.44	0.01	0.02	3.1	0.21	0.01	0.03	97.6	0.02	0.42	0	12	-4.22	-2.53	11.59	62.17	224.2	781.21	550.27	1109.65	894.28	853.19	604.27	1073.67	644.93
32.766	0	0.15	0.2	0.03	0.17	0.02	0.15	0.07	0.43	0.43	99.59	0.33	0	98.53	0.43	4.3	4.86	0	0.26	0	0.03	0	0.17	0	1.47	0.01	0.02	3.26	0.18	0.02	0.02	80.87	0.02	0.4	0	12	-3.17	-0.98	12.36	62.3	218.37	781.12	550.94	1107.32	893.59	855.94	603.97	1070.17	646.27
32.799	0	0.15	0.2	0.03	0.17	0.02	0.16	0.07	0.44	0.44	99.59	0.33	0	98.21	0.44	4.41	4.87	0	0.23	0	0.03	0	0.17	0	1.76	0.01	0.02	2.91	0.17	0.02	0.02	89.14	0.01	0.42	0	12	-4.58	-1.97	12.61	62.06	217.55	781.32	551.26	1106.2	890.96	856.15	604.27	1069.74	645.58
32.832	0	0.15	0.2	0.03	0.18	0.02	0.16	0.07	0.6	0.6	99.6	0.33	0	97.93	0.6	5.46	5.18	0.01	0.23	0	0.04	0	0.15	0	1.77	0.01	0.02	2.3	0.18	0.02	0.02	92.78	0.01	0.4	0	12	-5.08	-2.73	12.3	61.94	217.61	781.09	550.76	1106.11	890.58	855.33	604.01	1069.21	644.11
32.866	0	0.15	0.21	0.03	0.18	0.02	0.16	0.07	0.55	0.55	99.59	0.33	0	97.86	0.55	5.19	5.83	0.01	0.22	0	0.04	0	0.15	0	1.65	0.01	0.02	1.99	0.18	0.02	0.02	81.82	0.01	0.48	0	12	-3.75	-2.87	12.37	62.22	217.74	781.01	550.48	1105.9	890.73	855.29	603.92	1069.19	644.63
32.899	0	0.15	0.2	0.03	0.19	0.02	0.16	0.07	0.67	0.67	99.59	0.33	0	98.35	0.67	6.25	5.87	0.01	0.24	0	0.06	0	0.13	0.01	2.09	0.01	0.01	2	0.18	0.02	0.02	95.62	0.01	0.59	0	12	-1.98	-1.56	11.83	62.62	219.76	780.76	550.37	1105.75	891.29	853.19	605.84	1069.52	644.52
32.932	0	0.15	0.21	0.03	0.19	0.02	0.16	0.07	0.63	0.63	99.58	0.33	0	98.36	0.63	6.67	6.19	0.01	0.28	0	0.07	0	0.18	0.01	2.03	0.01	0.01	2.25	0.17	0.02	0.02	85.99	0.01	0.85	0	12	-2.07	-1.54	11.71	62.61	217.93	781.22	551.19	1104.99	891.59	853.62	605.79	1068.04	644.8
32.966	0	0.15	0.21	0.03	0.19	0.02	0.16	0.08	0.73	0.73	99.58	0.33	0	98.28	0.73	7	6.21	0.01	0.28	0	0.09	0	0.16	0.01	2.24	0.02	0.01	3	0.15	0.02	0.02	95.9	0.01	0.9	0	12	-1.82	-1.76	11.76	62.56	216.35	779.65	550.5	1103.6	891.12	852.79	605.92	1065.83	643.61
32.999	0	0.15	0.19	0.03	0.2	0.02	0.15	0.08	0.64	0.64	99.6	0.33	0	97.78	0.64	8.65	5.57	0.01	0.27	0	0.11	0	0.12	0.01	2.8	0.02	0.01	4.99	0.13	0.02	0.02	93.88	0.01	0.77	0	12	-2.16	-3.07	11.92	62.72	222.4	776.01	547.34	1105.17	892.54	849.61	602.97	1068.43	642.71
33.032	0	0.15	0.19	0.03	0.21	0.02	0.15	0.09	0.56	0.56	99.57	0.33	0	97.2	0.56	10.24	5.76	0.01	0.29	0	0.08	0	0.14	0.01	2.72	0.02	0.02	6.08	0.11	0.02	0.02	86.97	0.01	1.05	0	12	-2.19	-4.27	12.28	62.59	216.75	775.83	548.99	1102.71	893.11	851.42	602.34	1064.14	643.91
33.066	0	0.14	0.18	0.03	0.22	0.02	0.14	0.09	0.37	0.37	99.56	0.33	0	97.29	0.37	11.54	5.42	0.01	0.34	0	0.08	0	0.12	0.01	2.41	0.02	0.02	5.49	0.11	0.02	0.02	96.42	0.01	0.98	0	12	-4.39	-4.1	13.36	62.16	215.65	773.48	546.79	1102.23	889.9	852.24	601.15	1064.02	641.84
33.099	0	0.14	0.18	0.03	0.21	0.02	0.14	0.09	0.43	0.25	99.57	0.33	0	97.58	0.25	11.31	4.95	0.01	0.43	0	0.07	0	0.1	0.01	2.6	0.02	0.02	4.24	0.1	0.02	0.02	95.16	0.01	0.82	0	12	-2.92	-3.52	13.06	62.65	217.68	772.51	546.67	1101.21	890.18	849.87	601.95	1063.78	642.3
33.133	0	0.14	0.18	0.03	0.21	0.02	0.15	0.09	0.66	0.18	99.57	0.33	0	97.3	0.18	10.98	5.43	0.01	0.66	0	0.1	0	0.09	0.02	3.16	0.02	0.02	3.07	0.07	0.02	0.02	95.02	0.01	0.76	1	18	-2.81	-4.09	12.75	62.65	219.58	771.6	546.68	1100.96	890.98	847.95	602.16	1063.83	642.3
33.166	0	0.14	0.18	0.03	0.21	0.03	0.15	0.09	0.73	0.11	99.58	0.33	0	97.49	0.11	10.43	5.59	0.01	0.73	0	0.1	0	0.08	0.02	3.31	0.03	0.03	4.68	0.07	0.02	0.02	93.76	0.01	0.63	0	18	-1.92	-3.7	12.07	62.65	220.14	771.85	547.03	1101.6	893.49	846.95	602.49	1063.46	642.35
33.199	0	0.15	0.18	0.03	0.2	0.02	0.15	0.08	0.62	0.08	99.59	0.33	0	97.99	0.08	9.98	5.33	0.01	0.62	0	0.08	0	0.06	0.02	3.12	0.03	0.03	5.95	0.07	0.02	0.02	91.93	0.01	0.43	0	18	-2.33	-2.58	12.08	62.59	216.05	773.67	548.67	1101.77	894.47	849.72	602.97	1062.01	643.12
33.233	0	0.16	0.19	0.03	0.2	0.02	0.15	0.08	0.5	0.08	99.6	0.33	0	97.75	0.08	8.38	6.2	0.01	0.5	0	0.08	0	0.05	0.02	2.76	0.03	0.03	9.41	0.07	0.02	0.02	83.1	0.01	0.4	0	18	-1.34	-3.13	12.22	62.75	214.86	774.67	549.3	1100.94	893.32	850.55	603.63	1061.62	643.82
33.266	0	0.16	0.18	0.03	0.2	0.02	0.15	0.08	0.38	0.09	99.6	0.33	0	97.73	0.09	9.05	5.7	0.01	0.38	0	0.05	0	0.06	0.02	2.23	0.03	0.03	10.65	0.07	0.02	0.02	92.54	0.01	0.4	0	18	-1.58	-3.19	11.87	62.74	217.12	774.1	549.8	1099.34	892.12	847.84	604.53	1061.39	643.77
33.299	0	0.15	0.18	0.03	0.2	0.02	0.14	0.08	0.3	0.09	99.6	0.33	0	97.25	0.09	9.78	4.91	0.01	0.3	0	0.05	0	0.04	0.02	2	0.03	0.03	8.64	0.08	0.02	0.02	98.25	0.01	0.3	0	18	-3.37	-4.18	12.12	62.49	215.82	772.87	547.47	1101.85	892.78	849.32	603.15	1061.85	640.71
33.333	0	0.15	0.18	0.03	0.19	0.02	0.14	0.08	0.26	0.11	99.63	0.33	0	97.62	0.11	7.71	4.76	0.01	0.26	0	0.05	0	0.03	0.02	1.74	0.03	0.03	7.85	0.07	0.02	0.02	91.18	0.01	0.29	0	18	-2.13	-3.44	12.06	62.77	217.05	774.39	548.33	1102.28	893.53	849.86	602.87	1063.2	642.84
33.366	0	0.15	0.19	0.03	0.18	0.02	0.15	0.07	0.22	0.12	99.61	0.33	0	97.07	0.12	6.21	5.21	0	0.22	0	0.05	0	0.02	0.02	1.5	0.03	0.02	6.15	0.08	0.02	0.01	96.31	0.01	0.29	0	18	-1.11	-4.5	11.68	62.81	213.62	775.62	548.88	1101.91	893.62	850.93	604	1061.16	641.93
33.4	0	0.15	0.2	0.03	0.18	0.02	0.15	0.07	0.19	0.14	99.61	0.33	0	97.25	0.14	5.43	5.06	0	0.19	0	0.06	0	0.02	0.02	1.17	0.03	0.02	5.1	0.08	0.02	0.02	94.27	0.01	0.26	0	18	-2.43	-4.17	11.65	62.81	214.77	776.46	549.31	1102	892.37	850.89	603.82	1062.24	641.94
33.433	0	0.16	0.2	0.03	0.17	0.02	0.16	0.07	0.21	0.21	99.59	0.33	0	97.4	0.21	4	5.4	0	0.2	0	0.06	0	0.02	0.02	1.17	0.03	0.01	5.48	0.08	0.02	0.02	89.89	0.01	0.22	0	18	-3.38	-3.88	11.72	62.69	215.59	776.84	549.88	1101.12	891.1	850.49	603.17	1062.46	642.52
33.466	0	0.16	0.2	0.02	0.17	0.02	0.15	0.07	0.25	0.2	99.6	0.33	0	96.72	0.2	4.03	5.12	0	0.25	0	0.09	0	0.01	0.02	1.05	0.03	0.01	7.19	0.09	0.02	0.02	95.61	0.01	0.2	0	18	-4.15	-5.07	12.06	62.54	218.23	774.11	546.73	1104.3	892.74	850.1	602	1064.95	640.27
33.5	0	0.16	0.2	0.02	0.17	0.02	0.15	0.07	0.35	0.15	99.61	0.33	0	98.04	0.15	4.66	4.79	0	0.35	0	0.07	0	0.01	0.02	1.02	0.03	0.01	7.97	0.1	0.02	0.02	94.76	0.01	0.2	0	18	-0.53	-2.45	12.65	63.2	220.83	773.9	546.89	1103.66	892.95	849.85	602.92	1066.81	644.07
33.533	0	0.16	0.2	0.03	0.16	0.02	0.15	0.07	0.4	0.13	99.6	0.33	0	97.28	0.13	3.78	4.27	0	0.4	0	0.07	0	0	0.02	1.09	0.03	0.02	8.38	0.1	0.02	0.02	93.33	0.01	0.23	1	24	-1.6	-4.12	12.19	63.05	219.11	774.58	547.87	1102.63	892.62	849.51	602.79	1064.87	643.16
33.566	0	0.16	0.2	0.02	0.16	0.02	0.15	0.06	0.41	0.14	99.6	0.33	0	96.97	0.14	3.39	4.1	0	0.41	0	0.07	0	0	0.02	1.05	0.04	0.01	7.48	0.11	0.02	0.02	94.37	0.01	0.23	0	24	-2.66	-4.66	12.57	62.8	217.4	774.83	547.29	1103.84	891.9	851.5	602.99	1065.38	641.95
33.6	0	0.16	0.21	0.03	0.16	0.02	0.15	0.06	0.41	0.15	99.59	0.33	0	97.61	0.15	3.33	4.98	0	0.41	0	0.05	0	0	0.02	1.07	0.04	0.01	5.95	0.14	0.02	0.02	94.26	0.01	0.25	0	24	-2.82	-3.45	12.08	62.91	216.48	775.67	548.15	1103.24	892.51	851.2	602.86	1064.11	642.03
33.633	0	0.16	0.21	0.03	0.16	0.02	0.16	0.06	0.33	0.15	99.58	0.33	0	97.39	0.15	2.89	4.97	0	0.33	0	0.05	0	0.01	0.02	1.18	0.04	0.01	6.02	0.13	0.02	0.02	93.93	0.01	0.25	0	24	-3.47	-3.9	11.87	62.82	216.6	776.16	548.7	1102.3	891.37	850.54	602.8	1063.61	641.79
33.666	0	0.16	0.21	0.03	0.16	0.02	0.16	0.06	0.29	0.15	99.58	0.33	0	98.03	0.15	2.65	5.03	0	0.29	0	0.07	0	0.01	0.02	1.29	0.04	0.01	3.8	0.13	0.01	0.02	92.21	0.01	0.21	0	24	-1.96	-2.47	11.69	63.08	213.62	776.71	549.35	1101.3	891.85	851.23	603.94	1061.42	642.04
33.7	0	0.16	0.21	0.03	0.16	0.02	0.16	0.06	0.33	0.12	99.58	0.33	0	97.34	0.12	3.13	5.36	0.01	0.33	0	0.07	0	0.01	0.02	1.22	0.04	0.01	4.65	0.13	0.01	0.02	93.94	0.01	0.22	0	24	-2.38	-4	12.06	63.26	218.01	773.74	547.76	1101.39	892.22	848.68	602.26	1062.99	642.24
33.733	0	0.16	0.21	0.03	0.16	0.02	0.16	0.06	0.32	0.14	99.57	0.33	0	97.59	0.14	2.52	5.58	0	0.32	0	0.09	0	0.01	0.02	1.44	0.04	0.01	3.48	0.13	0.01	0.02	98.6	0.01	0.23	0	24	-3.48	-3.5	13.44	63.3	220.14	770.69	545.59	1101.27	889.82	848.71	601.08	1064.93	642.42
33.767	0	0.16	0.21	0.03	0.16	0.02	0.16	0.06	0.39	0.16	99.58	0.33	0	97.19	0.16	2.39	5.25	0	0.39	0	0.12	0	0.01	0.03	1.73	0.05	0.01	3.63	0.11	0.01	0.02	94.97	0.01	0.19	0	24	-3.04	-4.28	13.32	63.27	220.87	769.89	546.67	1098.94	889.4	846.69	601.52	1063.51	643.6
33.8	0	0.16	0.21	0.03	0.16	0.02	0.16	0.06	0.37	0.15	99.58	0.33	0	97.02	0.15	2.67	5.13	0	0.37	0	0.16	0	0.02	0.03	2	0.05	0.01	3.75	0.11	0.01	0.02	87.74	0.01	0.17	0	24	-3	-4.59	12.74	63.35	224.64	769.5	547.04	1098.79	890.62	843.93	600.95	1064.34	644.35
33.833	0	0.16	0.21	0.03	0.16	0.02	0.16	0.06	0.35	0.15	99.59	0.33	0	97.16	0.15	2.73	4.59	0	0.35	0	0.17	0	0.04	0.03	2.61	0.05	0.02	5.36	0.11	0.01	0.02	83.94	0.01	0.23	1	30	-1.97	-4.34	13.09	63.3	216.77	768.17	547.82	1097.47	892.78	846.28	603.15	1059.2	643.81
33.867	0	0.16	0.2	0.03	0.15	0.02	0.15	0.06	0.36	0.13	99.6	0.33	0	97.49	0.13	2.87	3.65	0	0.36	0	0.16	0	0.06	0.03	2.67	0.04	0.03	9.91	0.09	0.01	0.02	79.82	0.01	0.27	0	30	-1.35	-3.7	12.59	63.3	216.01	767.6	547.67	1096.82	893.8	845.04	603.45	1057.41	642.94
33.9	0	0.2	0.2	0.03	0.16	0.02	0.16	0.06	0.35	0.11	99.59	0.46	0	97.93	0.11	3.28	4.31	0	0.35	0	0.16	0	0.06	0.03	2.96	0.05	0.03	20.43	0.09	0.01	0.02	96.86	0.01	0.33	0	30	-1.82	-2.72	12.26	63.41	219.02	766.13	546.31	1098.19	895.45	843.17	602.64	1058.63	641.98
33.933	0	0.22	0.2	0.03	0.16	0.02	0.15	0.07	0.36	0.1	99.56	1	0	98.38	0.1	4.19	3.54	0	0.36	0	0.12	0	0.05	0.04	3.12	0.05	0.04	31.53	0.09	0.01	0.03	88.02	0.01	0.42	0	30	-1.94	-1.46	11.65	63.44	223.29	767.67	547.25	1098.32	895.06	841.24	602.73	1060.85	643.12
33.967	0	0.2	0.2	0.03	0.16	0.02	0.15	0.07	0.28	0.1	99.6	0.57	0	98.12	0.1	3.94	3.28	0	0.28	0	0.1	0	0.05	0.04	3.16	0.05	0.04	23.9	0.08	0.01	0.03	66.61	0.01	0.4	0	30	-1.97	-2.22	12.29	63.28	219.18	767.42	548.39	1096.45	894.4	843.08	602.97	1058.34	644.24
34	0	0.19	0.2	0.03	0.16	0.02	0.15	0.06	0.25	0.1	99.6	0.43	0	97.52	0.1	3.74	3.38	0	0.25	0	0.09	0	0.07	0.04	3.36	0.04	0.05	19.92	0.07	0.01	0.03	72.57	0.01	0.42	1	36	-2.33	-3.63	12.36	63.23	214.48	767.24	549.07	1094.54	894.11	844.1	602.5	1054.6	643.64
34.033	0	0.16	0.2	0.03	0.16	0.02	0.15	0.07	0.21	0.1	99.6	0.33	0	97.86	0.1	4.03	3.8	0	0.21	0	0.07	0	0.06	0.04	2.81	0.04	0.05	10.47	0.08	0.01	0.02	87.54	0.01	0.43	0	36	-3.23	-2.89	12.03	62.98	215	768.46	549.61	1096.05	894.17	844.5	604.4	1056.03	642.86
34.067	0	0.15	0.2	0.03	0.16	0.02	0.15	0.07	0.19	0.09	99.6	0.33	0	97.83	0.09	4.11	3.58	0	0.19	0	0.04	0	0.05	0.04	2.18	0.03	0.06	6.83	0.07	0.01	0.02	74.82	0.01	0.42	0	36	-2.21	-2.95	12.04	63.1	213.34	767.31	549.3	1094.37	894.53	843.86	603.54	1053.54	642.91
34.1	0	0.15	0.2	0.03	0.16	0.02	0.15	0.07	0.19	0.09	99.61	0.33	0	97.66	0.09	4.1	3.79	0	0.19	0	0.05	0	0.02	0.04	1.77	0.03	0.04	4.99	0.07	0.01	0.02	84.91	0.01	0.28	0	36	-2.74	-3.34	12.33	63.1	215.1	767.44	549.49	1095.03	894.24	844.06	603.54	1055.37	643.75
34.134	0	0.15	0.2	0.03	0.16	0.02	0.15	0.07	0.17	0.1	99.6	0.33	0	97.44	0.1	4.13	4.21	0	0.17	0	0.05	0	0.01	0.05	1.7	0.02	0.03	3.32	0.06	0.01	0.01	82.2	0.01	0.23	0	36	-2.4	-3.8	12.07	63.17	214.71	767.05	549.22	1094.27	894.09	843.15	603.39	1054.18	643.01
34.167	0	0.15	0.2	0.03	0.17	0.02	0.15	0.07	0.18	0.11	99.61	0.33	0	97.49	0.11	4.49	4.31	0	0.18	0	0.06	0	0.01	0.05	1.65	0.02	0.02	2.78	0.06	0.01	0.01	89.38	0.01	0.16	0	36	-2.13	-3.7	12.08	63.15	215.26	766.82	549.36	1094.22	894.3	842.79	603.87	1054.4	643.36
34.2	0	0.15	0.2	0.03	0.17	0.02	0.15	0.07	0.2	0.11	99.61	0.33	0	97.51	0.11	4.36	4.38	0	0.2	0	0.09	0	0.01	0.05	2.15	0.02	0.02	2.31	0.07	0.01	0.01	89.74	0.01	0.14	0	36	-3.41	-3.67	11.7	63.04	218.12	765.51	548.49	1094.62	894.53	840.41	603.44	1055.1	641.98
34.234	0	0.14	0.19	0.03	0.17	0.02	0.15	0.07	0.26	0.1	99.62	0.33	0	97.82	0.1	5.01	4.11	0	0.26	0	0.1	0	0.01	0.06	2.52	0.02	0.02	2.27	0.06	0.01	0.01	82.47	0.01	0.12	0	36	-2.63	-2.98	12.01	63.29	217.42	765.61	548.89	1094.52	895.16	841.37	603.41	1055.08	643.4
34.267	0	0.14	0.18	0.03	0.17	0.02	0.15	0.07	0.33	0.08	99.63	0.33	0	97.55	0.08	5.95	3.82	0	0.33	0	0.11	0	0	0.06	2.89	0.02	0.02	2.66	0.06	0.01	0.01	84.2	0.01	0.12	0	36	-2.64	-3.58	12.23	63.27	219.74	765.81	549	1094.75	894.32	841.03	603.48	1056.94	644.32
34.3	0	0.15	0.19	0.03	0.17	0.02	0.15	0.07	0.41	0.07	99.63	0.33	0	96.92	0.07	5.53	3.61	0	0.41	0	0.11	0	0.01	0.07	4.31	0.02	0.03	4.49	0.05	0.01	0.01	89.25	0.01	0.13	0	36	-1.89	-4.75	12.35	63.45	220.74	765.51	548.63	1095.31	894.51	840.92	603.94	1057.9	644.5
34.334	0	0.16	0.2	0.03	0.16	0.02	0.16	0.07	0.41	0.07	99.61	0.33	0	97.48	0.07	4.36	4.19	0	0.41	0	0.13	0	0.01	0.07	5.82	0.02	0.03	6.22	0.05	0.01	0.01	91.23	0.01	0.17	0	36	-1.13	-3.72	12.5	63.61	219.44	766.01	548.83	1095.01	894.47	841.88	603.94	1057.42	645.14
34.367	0	0.17	0.2	0.03	0.16	0.02	0.17	0.07	0.39	0.08	99.61	0.33	0	96.98	0.06	4.26	4.16	0	0.39	0	0.13	0	0.01	0.08	7.72	0.02	0.04	8.64	0.05	0.01	0.01	92.25	0.01	0.21	0	36	-1.22	-4.66	12.16	63.46	219.65	766.29	549.03	1095.7	895.18	841.58	604.76	1057.61	644.49
34.401	0	0.16	0.19	0.03	0.16	0.02	0.16	0.07	0.33	0.09	99.61	0.33	0	97.9	0.06	4.48	3.65	0	0.33	0	0.11	0	0.02	0.09	8.51	0.02	0.04	5.78	0.05	0.01	0.01	82.74	0.01	0.2	0	36	-2.28	-2.8	12.26	63.27	216.85	767.78	549.66	1096.98	896.09	844.36	604.55	1057.48	644.57
34.434	0	0.16	0.19	0.03	0.16	0.02	0.17	0.07	0.29	0.11	99.61	0.33	0	97.83	0.05	4.49	3.98	0	0.29	0	0.11	0	0.02	0.11	8.54	0.01	0.04	4.54	0.05	0.01	0.01	91.88	0.01	0.19	0	36	-2.18	-2.96	11.94	63.27	217.58	768.11	549.09	1097.59	896.47	843.98	603.62	1057.8	643.91
34.467	0	0.15	0.2	0.03	0.16	0.02	0.16	0.07	0.23	0.08	99.61	0.33	0	98.15	0.05	4.12	4.16	0	0.23	0	0.08	0	0.02	0.11	6.96	0.01	0.04	3.47	0.05	0.01	0.01	84.22	0.01	0.17	0	36	-1.72	-2.15	11.62	63.28	219.86	769.81	550.75	1097.74	896.26	843.38	605.65	1059.59	645.51
34.501	0	0.16	0.2	0.03	0.16	0.02	0.17	0.06	0.21	0.08	99.59	0.33	0	97.26	0.06	3.08	4.5	0	0.21	0	0.08	0	0.02	0.13	7.25	0.01	0.04	3.23	0.06	0.02	0.01	89.99	0.01	0.19	0	36	-1.46	-4.15	12.06	63.37	217.08	768.62	550.05	1097.26	895.71	844.32	606.15	1058.01	644.37
34.534	0	0.16	0.21	0.03	0.16	0.02	0.17	0.06	0.18	0.08	99.59	0.33	0	97.74	0.08	2.63	4.43	0	0.18	0	0.08	0	0.02	0.16	7.27	0.01	0.03	4.94	0.05	0.02	0.01	90.13	0.01	0.19	0	36	-1.75	-3.16	12.04	63.28	218.15	768.77	550.32	1097.56	895.74	844.06	606.68	1058.87	644.73
34.567	0	0.18	0.21	0.03	0.16	0.02	0.17	0.06	0.2	0.11	99.59	0.33	0	98.15	0.11	2.41	4.46	0	0.2	0	0.09	0	0.02	0.16	6.58	0.01	0.03	9.74	0.05	0.02	0.01	85.12	0.01	0.18	0	36	-2.97	-2.15	11.47	62.96	218.62	770.84	551.04	1098.84	895.57	844.47	607.41	1060.01	643.93
34.601	0	0.21	0.21	0.03	0.16	0.02	0.17	0.06	0.23	0.18	99.58	0.49	0	97.96	0.18	2.6	4.75	0	0.23	0	0.12	0	0.02	0.21	6.91	0.02	0.03	20.88	0.06	0.02	0.01	83.55	0.01	0.17	0	36	-2.94	-2.65	10.9	63.08	221.04	771.01	551.48	1098.87	896.08	842.48	607.98	1060.59	643.87
34.634	0	0.27	0.21	0.03	0.16	0.02	0.17	0.06	0.27	0.23	99.46	1.66	0	98.47	0.23	2.39	4.54	0	0.27	0	0.13	0	0.02	0.2	6.53	0.02	0.03	38.02	0.06	0.02	0.02	90.77	0.01	0.2	0	36	-2.6	-1.18	10.76	63.16	218.32	771.68	551.25	1099.08	896.21	843.8	608.2	1059.34	642.95
34.667	0	0.34	0.21	0.03	0.15	0.02	0.18	0.06	0.32	0.29	99.33	5.1	-1.64	98.39	0.29	1.93	4.34	0	0.32	0	0.13	0	0.01	0.2	7.51	0.03	0.04	52.6	0.06	0.02	0.02	92.52	0.01	0.27	0	36	-2.62	-1.45	10.7	63.08	219.27	770.66	550.7	1099.01	896.41	842.71	608.23	1059.3	642.42
34.701	0	0.33	0.21	0.03	0.15	0.02	0.18	0.06	0.46	0.46	99.34	4.91	-1.58	98.27	0.46	1.98	3.97	0	0.26	0	0.13	0	0.02	0.19	8.04	0.03	0.04	52.48	0.06	0.02	0.02	88.42	0.01	0.3	0	36	-2.54	-1.79	11.16	63.19	217.64	770.34	550.61	1097.88	895.81	843.63	606.52	1058.16	643.19
34.734	0	0.27	0.21	0.03	0.15	0.02	0.18	0.06	0.53	0.53	99.45	1.76	0	98.49	0.53	2.09	4.13	0	0.25	0	0.11	0	0.02	0.19	8.37	0.03	0.04	39.16	0.06	0.02	0.02	88.7	0.01	0.36	0	36	-2.6	-1.12	11.55	63.27	217.53	769.13	550.06	1096.43	894.35	843.06	606.1	1057.4	643.18
34.768	0	0.22	0.21	0.03	0.16	0.02	0.18	0.06	0.64	0.64	99.57	0.6	0	98.52	0.64	2.51	4.7	0	0.22	0	0.12	0	0.03	0.16	7.17	0.04	0.05	23.7	0.08	0.02	0.03	89.61	0.01	0.42	0	36	-2.59	-1.01	10.94	63.19	218.97	768.54	549.88	1096.9	895.23	841.15	607.66	1057.43	641.87
34.801	0	0.2	0.21	0.03	0.16	0.02	0.17	0.06	0.54	0.54	99.58	0.44	0	98.29	0.54	3.04	4.6	0	0.22	0	0.12	0	0.04	0.14	6.13	0.03	0.05	19.5	0.1	0.02	0.03	92.94	0.01	0.54	0	36	-2.62	-1.75	11.87	63.32	213.95	767.21	549.3	1094.52	894.68	843.33	603.79	1053.72	642.66
34.834	0	0.19	0.21	0.03	0.17	0.02	0.16	0.07	0.5	0.5	99.59	0.38	0	98.33	0.5	3.92	4.41	0	0.23	0	0.12	0	0.04	0.14	5.25	0.03	0.05	17.49	0.1	0.02	0.03	95.85	0.01	0.56	0	36	-3.91	-1.62	11.52	63.21	215.96	767.82	548.26	1095.51	893.03	842.56	603.44	1055.31	640.59
34.868	0	0.19	0.2	0.03	0.16	0.02	0.16	0.07	0.46	0.46	99.59	0.46	0	98.07	0.46	3.72	3.67	0	0.24	0	0.12	0	0.05	0.12	4.34	0.03	0.06	21.01	0.11	0.02	0.04	94.97	0.01	0.54	0	36	-4.45	-2.37	11.65	63.19	218.72	765.17	544.36	1097.22	892.59	841.05	601.22	1056.78	637.25
34.901	0	0.17	0.2	0.03	0.16	0.02	0.16	0.07	0.56	0.56	99.59	0.33	0	96.49	0.56	3.32	3.74	0	0.22	0	0.1	0	0.07	0.12	3.71	0.03	0.07	13.72	0.13	0.02	0.04	93.27	0.01	0.49	0	36	-3.53	-5.43	12.36	63.54	214.25	763.84	542.07	1096.94	891.43	843.26	599.68	1054.56	635.09
34.934	0	0.16	0.19	0.03	0.17	0.02	0.15	0.07	0.74	0.74	99.61	0.33	0	95.5	0.74	4.77	3.15	0.01	0.17	0	0.08	0	0.07	0.11	2.72	0.03	0.06	11.11	0.13	0.02	0.04	4.17	0.01	0.4	0	36	-4.79	-6.72	11.41	63.61	215.42	767.33	538.08	1101.22	887.57	844.72	597.88	1057.98	628.3
34.968	0	0.14	0.19	0.03	0.18	0.02	0.14	0.08	1.2	1.2	99.63	0.33	0	97.98	1.2	6.23	2.76	0.01	0.24	0	0.08	0	0.06	0.09	2.44	0.05	0.08	8.74	0.17	0.02	0.05	0.11	0.01	0.45	1	42	-5.25	-2.59	10.9	63.75	219.35	767.48	532.87	1108.34	891.89	846.02	591.65	1062.79	625.25
35.001	0	0.12	0.16	0.03	0.23	0.02	0.14	0.1	2.25	2.44	99.55	0.33	0	97.05	2.44	12.56	2.54	0.05	0.23	0	0.08	0	0.05	0.08	2.25	0.06	0.08	4.72	0.22	0.03	0.05	0.04	0.01	0.57	0	42	-5.69	-4.54	12.57	63.96	214.27	768.93	529.45	1108.73	885.82	852.09	587.04	1063.32	622.96
35.034	0	0.11	0.14	0.02	0.28	0.02	0.13	0.14	1.92	1.92	99.43	0.45	0	98.21	4.19	17.99	1.92	0.17	0.21	0	0.06	0	0.04	0.07	1.92	0.06	0.11	6.26	0.25	0.03	0.05	0.01	0.01	0.69	0	42	-6.75	-1.97	11.39	64.32	217.3	777.2	521.6	1116.48	876.48	856.49	582.05	1071.67	612.37
35.068	0	0.08	0.1	0.02	0.49	0.02	0.13	0.29	1.38	1.31	99.01	0.84	0	97.18	9.48	29.09	1.31	0.83	0.23	0	0.03	0	0.02	0.05	1.38	0.07	0.1	4.13	0.34	0.03	0.04	0.01	0.01	0.65	0	42	-4.72	-4.3	11.13	64.87	219.23	779.68	520.15	1116.34	874.93	856.77	576.43	1072.91	613.16
35.101	0	0.06	0.07	0.02	1.12	0.02	0.14	0.79	0.87	1.03	97.76	2.06	0	96.17	16.98	43.4	1.03	3.47	0.12	0	0.01	0	0.01	0.04	0.87	0.07	0.1	1.88	0.4	0.04	0.03	0	0.01	0.64	0	42	-3.01	-5.89	10.92	65.34	207.96	782.96	518.52	1115.38	871.52	862.2	574.83	1067.36	608.84
35.135	0	0.06	0.05	0.02	3.31	0.02	0.17	2.77	0.11	0.81	93.39	4.4	0	96.36	24.75	54.14	0.81	15.7	0.11	0	0	0	0.01	0.03	0.65	0.06	0.07	0.88	0.54	0.05	0.02	0	0.01	0.63	0	42	-5.88	-5.63	10.32	65.46	215.16	787.42	507.29	1123.37	860.86	864.06	566.41	1077.16	596.07
35.168	0	0.11	0.03	0.01	19.38	0.02	0.17	20.88	0.1	0.64	58.24	17.15	0	89.52	32.99	72.9	0.64	42.05	0.1	0	0.01	0	0	0.03	0.47	0.06	0.06	0.83	0.63	0.09	0.02	0	0.01	0.57	0	42	-2.35	-11.27	8.63	65.89	210.88	792.25	507.75	1122.23	858.71	864.83	566.56	1073.92	593.99
35.201	0	0.21	0.03	0.01	49.94	0.02	0.21	56.13	0.08	0.52	18.87	25.35	0	88.85	39.94	79.22	0.52	66.62	0.08	0	0.01	0	0	0.03	0.47	0.07	0.05	0.63	0.68	0.14	0.02	0	0.01	0.63	0	42	-3.75	-11.62	7.68	65.91	206.65	796.3	507.09	1122.96	853.6	867.5	565.35	1072.48	591.55
35.235	0	0.28	0.02	0.01	66.66	0.02	0.19	73.58	0.1	0.27	1.42	37.48	0	87.77	40.57	85.66	0.27	77.97	0.1	0	0.01	0	0	0.03	0.37	0.13	0.04	0.59	1.31	0.38	0.02	0	0.02	0.48	0	42	-5.46	-12.14	8.47	66.07	204.23	803.98	503.84	1130.13	848.94	877.44	560.03	1079.68	588.48
35.268	0	0.35	0.02	0.01	64.71	0.02	0.16	70.9	0.07	0.22	4.1	35.15	0	88.95	36.19	83.91	0.22	80.7	0.07	0	0.01	0	0	0.03	0.25	0.19	0.02	0.13	1.8	0.57	0.01	0	0.01	0.23	0	42	-1.55	-11.57	7.09	66.8	209.42	809.32	501	1136.95	848.83	878.78	560.65	1086.54	587.01
35.301	0	0.42	0.02	0.02	68.29	0.02	0.12	73.52	0.07	0.25	1.48	49.01	0	83.44	31.26	88.36	0.16	83.83	0.07	0	0.01	0	0	0.02	0.14	0.25	0.01	0.02	4.48	1.06	0.01	0	0.01	0.09	0	42	-3.41	-13.91	6.68	66.5	208.93	819.11	498.2	1144.39	842.83	886.86	557.38	1094.37	581.65
35.335	0	0.59	0.02	0.03	69.19	0.02	0.08	71.99	0.09	0.47	3.01	70.62	0	86.86	23.86	90.29	0.1	84.75	0.09	0	0.01	0	0	0.02	0.1	0.47	0.01	0	13.96	3.76	0	0.01	0.02	0.05	0	42	-5.44	-12.56	5.92	66.3	223.64	828.6	496.78	1152.44	838.28	887.24	558.27	1110.08	577.08
35.368	0	0.9	0.02	0.04	71.65	0.02	0.07	70.66	0.07	0.7	3.35	84.77	0	82.25	19.28	89.21	0.09	86.65	0.1	0	0.01	0	0	0.01	0.07	0.7	0	0	25.48	5.95	0	0	0.02	0.03	0	42	-0.78	-14.33	4.6	66.98	208.96	828.73	495.51	1153.92	840.2	892.81	557.87	1100.68	579.14
35.402	0	1.57	0.02	0.09	82.17	0.02	0.06	82.19	0.05	1.5	0	97.89	0	80.6	16.42	94.16	0.06	89.21	0.11	0	0.01	0	0	0.01	0.05	1.5	0	0	46.94	16.91	0	0	0.01	0.01	0	42	-0.1	-14.88	3.36	67.32	208	831.38	495.68	1154.71	837.47	892.89	558.79	1099.87	579.44
35.435	0	3	0.02	0.19	88.68	0.02	0.05	89.46	0.03	2.62	0	99.67	0	83.76	14.2	94.97	0.06	92.45	0.09	0	0.01	0	0	0.01	0.03	2.62	0	0	69.34	29.69	0	0	0.02	0	0	42	1.11	-13.8	4.17	67.5	210.25	833.66	495.74	1158.43	838.39	896.48	557.23	1105.07	583.59
35.468	0	3.26	0.02	0.23	88.27	0.02	0.04	90.46	0.03	3.03	0	99.77	0	80.56	11.16	95.79	0.06	91.5	0.08	0	0.02	0	0	0.01	0.03	3.03	0	0	72.97	35.53	0	0	0.01	0	0	42	-1.39	-14.89	3.38	66.94	204.42	835.18	494.47	1159.98	839.44	899.02	558.83	1102.81	574.89
35.502	0	4.05	0.02	0.29	89.52	0.02	0.04	95.97	0.02	4.45	0	99.86	0	86.45	9.33	96.03	0.04	92.76	0.08	0	0.02	0	0	0.01	0.02	4.45	0	0	79.47	57.98	0	0	0.01	0	0	42	-1.65	-12.73	4.97	67.34	204.27	837.04	493.89	1160.88	838.79	903.12	556.63	1106.62	574.39
35.535	0	5.43	0.02	0.42	91.29	0.02	0.04	98.06	0.02	7.35	0	99.94	0	78.22	7.35	96.5	0.03	94.01	0.13	0	0.03	0	0	0.01	0.02	7.73	0	0	89.69	76.31	0	0	0.01	0	0	42	0.81	-15.61	3.98	67.72	201.29	836.87	489.57	1164.29	838.56	904.58	554.07	1105.03	572.33
35.568	0	6.01	0.02	0.46	91.94	0.02	0.04	98.38	0.02	7.03	0	99.95	0	84.81	7.03	96.47	0.03	95.08	0.18	0	0.03	0	0	0	0.02	9.07	0	0	92.4	79.99	0	0	0.02	0	0	42	0.52	-13.4	4.58	67.66	205.52	837.62	487.93	1165.3	836.25	904.56	551.14	1108.95	572.66
35.602	0	6.7	0.02	0.53	93.34	0.02	0.04	99.16	0.02	9	0	99.97	0	86.45	9	96.58	0.03	95.93	0.23	0	0.02	0	0	0	0.02	21.76	0	0	97.49	93.02	0	0	0.02	0	0	42	-1.23	-12.74	4.46	67.63	205.02	839.64	487.03	1165.7	833.26	905.74	549.82	1109.78	569.83
35.635	0	6.8	0.02	0.52	93.68	0.02	0.04	99.23	0.02	10.03	0	99.97	0	86.15	10.03	96.31	0.03	96.67	0.27	0	0.02	0	0	0	0.02	24.72	0	0	97.57	93.66	0	0	0.02	0	0	42	1.49	-12.86	4.24	68.28	197.43	840.48	485.43	1168.23	834.17	910.85	548.42	1106.95	571.28
35.668	0	6.92	0.02	0.53	93.7	0.02	0.04	99.31	0.02	11.1	0	99.97	0	69.75	11.1	95.05	0.03	96.36	0.22	0	0.03	0	0	0	0.01	36.44	0	0	98.71	96.61	0	0	0.02	0	0	42	0.51	-17.82	2.09	67.63	199.77	841.12	483.32	1169.1	831.8	906.68	549.56	1105.83	565.28
35.702	0	6.78	0.02	0.54	93.76	0.02	0.04	99.35	0.02	11.9	0	99.97	0	69.8	11.9	95	0.02	95.51	0.24	0	0.03	0	0	0	0.01	55.43	0	0	99.7	98.29	0	0	0.03	0	0	42	-0.43	-17.81	2.15	67.53	201.11	841.33	480.95	1172.82	832.81	908.11	547.31	1108.57	563.44
35.735	0	6.87	0.02	0.53	94.32	0.02	0.05	99.43	0.03	13.85	0	99.97	0	43.67	13.85	94.7	0.03	96.6	0.24	0	0.05	0	0	0	0.01	57.16	0	0	99.74	98.55	0	0	0.03	0	0	42	-2.24	-23.27	0.81	67.28	193.64	841.74	478.48	1174.41	832.35	910.34	546.86	1103.75	556.48
35.769	0	6.72	0.02	0.52	94.62	0.02	0.05	99.48	0.04	14.72	0	99.97	0	56.19	14.72	95.44	0.04	96.62	0.27	0	0.07	0	0	0	0.01	61.88	0	0	99.88	99.09	0	0	0.04	0	0	42	-4.08	-20.76	1.18	67.37	195.73	843.2	476.41	1176.62	831.38	911.75	544.86	1107.33	552.48
35.802	0	6.35	0.02	0.49	95.23	0.02	0.06	99.56	0.04	18.71	0	99.97	0	87.9	18.71	95.23	0.04	96.68	0.3	0.01	0.05	0	0	0	0.01	68.17	0	0	99.89	99.3	0	0	0.04	0	0	42	-0.71	-12.09	1.38	67.96	207.47	844.51	477.9	1176.61	831.05	907.11	547.31	1114.32	557.83
35.835	0	5.92	0.02	0.46	95.39	0.02	0.07	99.58	0.04	22.26	0	99.97	0	85.85	22.26	93.93	0.05	95.65	0.33	0.01	0.05	0	0	0	0.01	68.7	0	0	99.88	99.29	0	0	0.04	0	0	42	-0.03	-12.99	1.65	68.07	208.51	845.86	478.85	1175.97	829.62	907.41	547.52	1115.58	559.53
35.869	0	6.02	0.02	0.47	93.96	0.02	0.08	99.41	0.04	21.4	0	99.95	0	81.43	21.4	88.86	0.06	93.53	0.24	0.01	0.03	0	0	0	0.02	72.06	0	0.01	99.72	99.13	0	0	0.04	0	0	42	-0.94	-14.61	1.53	67.82	206.5	846.51	478.02	1176.71	828.21	908.88	545.93	1114.99	558.75
35.902	0	5.65	0.02	0.47	92.26	0.02	0.08	99.2	0.04	20.49	0	99.94	0	84.94	20.49	86.07	0.06	90.03	0.18	0	0.02	0	0	0	0.03	70.55	0	0.03	99.59	99.09	0	0	0.04	0	0	42	-1.67	-13.35	1.33	67.69	205.88	846.4	478.5	1176.57	828.01	908.8	545.94	1114.24	559.48
35.935	0	5.59	0.02	0.48	90.28	0.02	0.08	98.94	0.07	19.42	0	99.92	0	84.42	19.42	82.5	0.07	87.65	0.12	0	0.02	0	0	0	0.04	66.76	0	0.07	99.58	99.21	0	0	0.04	0	0	42	-0.79	-13.55	2.45	67.69	199.37	843.21	478.66	1173.57	829.81	910.81	544.57	1109.53	560.72
35.969	0	5.79	0.03	0.48	88.46	0.02	0.08	98.68	0.08	19.13	0	99.89	0	78.11	19.13	78.28	0.07	86.57	0.08	0	0.01	0	0	0	0.04	60.16	0	0.08	99.64	99.46	0	0	0.05	0	0	42	-0.31	-15.64	0.78	67.32	193.34	841.12	478.45	1172.4	830.86	909.43	546.45	1102.35	559.25
36.002	0	5.79	0.03	0.48	87.72	0.02	0.08	98.57	0.09	19.33	0	99.87	0	79.22	19.33	76.74	0.07	86	0.09	0	0.02	0	0	0	0.06	56.73	0.01	0.1	99.49	99.44	0	0	0.05	0	0	42	-3.12	-15.31	1.8	67.05	195.26	840.74	479.39	1169.57	827.89	908.54	544.5	1103.22	559.44
36.035	0	6.37	0.03	0.48	84.67	0.02	0.09	98.04	0.11	18.94	0	99.78	0	76.7	18.94	69.99	0.07	85.49	0.13	0	0.02	0	0	0	0.06	50.35	0.01	0.11	99.6	99.49	0	0	0.05	0	0	42	-0.89	-16.04	1.69	67.39	194.27	837.88	479.5	1167.3	830.04	906.22	546.15	1100.01	559.8
36.069	0	6.76	0.03	0.5	84.65	0.02	0.08	98.03	0.08	16.63	0	99.8	0	70.36	16.63	70.91	0.09	86.65	0.16	0	0.03	0	0	0	0.07	41.42	0.02	0.08	99.49	99.56	0	0	0.05	0	0	42	-0.66	-17.68	1.48	67.1	192.8	834.88	480.19	1164.52	830.61	903.74	546.61	1095.99	561.17
36.102	0	6.98	0.03	0.52	84.31	0.02	0.07	97.95	0.11	14.48	0	99.81	0	64.44	14.48	71.83	0.09	86.97	0.21	0	0.02	0	0	0	0.06	36.4	0.02	0.11	99.56	99.57	0	0	0.05	0	0	42	-1.23	-19.03	3.05	67.05	193.58	831.86	481.13	1161.85	830.78	903.24	544.11	1095.69	565.1
36.136	0	7.6	0.03	0.53	86.21	0.02	0.07	98.26	0.04	12.81	0	99.85	0	67.18	12.81	74.49	0.1	89.91	0.19	0	0.01	0	0	0	0.04	27.76	0.03	0.04	99.59	99.58	0	0	0.04	0	0	42	-0.66	-18.42	3.93	67.27	197.31	829.35	482.45	1159.7	831.19	900.83	543.34	1096.32	570.1
36.169	0	8.06	0.03	0.54	88.11	0.02	0.06	98.55	0.05	11.58	0	99.88	0	72.9	11.58	77.65	0.09	92.56	0.25	0	0.01	0	0	0	0.02	25.42	0.03	0.04	99.59	99.52	0	0	0.05	0	0	42	-1.81	-17.05	4.38	67.24	202.49	828.19	482.82	1158.94	831.4	898.13	543.18	1098.77	570.5
36.202	0	7.91	0.02	0.55	90.5	0.02	0.05	98.92	0.05	11.45	0	99.92	0	75.07	11.45	83.08	0.09	94.42	0.24	0	0.01	0	0	0	0.03	23.59	0.03	0.05	99.57	99.44	0	0	0.05	0	0	42	-0.09	-16.49	3.81	67.84	205.87	828.59	483.1	1157.63	831.43	894.82	546.23	1099.48	568.55
36.236	0	7.96	0.02	0.55	91.17	0.02	0.05	99.02	0.04	10.39	0	99.94	0	62.41	10.39	85.55	0.09	95.52	0.21	0	0.01	0	0	0	0.03	17.35	0.03	0.04	99.1	99.2	0	0	0.04	0	0	42	0.7	-19.47	2.57	67.86	198.41	828.18	483.2	1156.67	832	895.54	548.25	1093.1	566.5
36.269	0	8.26	0.02	0.56	90.57	0.02	0.05	98.93	0.07	8.75	0	99.93	0	54.86	8.75	84.88	0.08	95.83	0.23	0	0.04	0	0	0	0.03	15.16	0.02	0.07	98.73	99.1	0	0	0.04	0	0	42	-0.48	-21.02	2.23	67.64	199.58	829.99	483.49	1156.43	830.3	895.01	549.35	1094.08	563.64
36.302	0	8.01	0.02	0.54	91.83	0.02	0.04	99.11	0.1	9.31	0	99.94	0	61.91	9.31	88	0.06	97	0.18	0	0.04	0.01	0	0	0.04	10.85	0.02	0.1	98.12	98.8	0	0	0.04	0	0	42	-0.2	-19.57	2.59	67.98	201.46	831.24	483.85	1156.06	828.36	895.21	548.61	1095.99	565.18
36.336	0	7.61	0.02	0.51	92.19	0.02	0.04	99.19	0.1	6.14	0	99.94	0	67.9	9.24	90.01	0.05	97.64	0.13	0	0.04	0	0	0.01	0.05	6.14	0.01	0.1	96.09	98.45	0	0	0.03	0	0	42	0.51	-18.26	3.74	68.4	203.11	832.87	484.64	1153.94	826.36	896.07	548.56	1098.52	565.03
36.369	0	7.3	0.02	0.48	92.6	0.02	0.04	99.26	0.15	5.14	0	99.94	0	71.72	9.46	91.7	0.04	98.36	0.15	0	0.03	0	0	0.01	0.09	5.14	0.01	0.22	94.33	98.19	0	0	0.03	0	0	42	1.07	-17.35	2.54	68.6	201.58	832.95	483.99	1152.98	824.33	894.34	549.27	1095.39	563.87
36.403	0	7.25	0.02	0.49	92.81	0.02	0.04	99.29	0.08	2.33	0	99.95	0	59.08	8.53	93.41	0.03	98.43	0.08	0	0.02	0	0	0.01	0.13	2.33	0.01	0.07	94.51	98.18	0	0	0.03	0	0	42	-0.47	-20.16	2.04	68.3	197.57	833.66	484.69	1149.18	820.67	893.78	550.24	1091.1	560.12
36.436	0	6.81	0.02	0.45	92.51	0.02	0.04	99.27	0.06	2.23	0	99.94	0	72.69	8.75	93.48	0.03	98.36	0.06	0	0.01	0	0	0.01	0.19	2.23	0.01	0.07	91.91	97.38	0	0	0.02	0	0	42	0.68	-17.11	3.6	68.88	198.2	832.53	483.79	1146.73	816.79	894.59	545.03	1091.77	565.07
36.469	0	6.58	0.02	0.42	92.06	0.02	0.04	99.24	0.04	1.9	0	99.93	0	73.46	7.99	93.54	0.03	98.43	0.04	0	0	0	0	0.01	0.16	1.9	0.01	0.04	89.79	96.95	0	0	0.02	0	0	42	-0.9	-16.91	3.06	68.59	200.87	834.15	484.32	1148.94	817.38	894.22	546.35	1094.32	563.97
36.503	0	5.64	0.02	0.33	91.15	0.02	0.04	99.17	0.03	1.42	0	99.87	0	75.1	8.58	93.41	0.02	98.48	0.03	0	0	0	0	0.02	0.17	1.42	0.01	0.02	82.98	94.28	0	0	0.02	0	0	42	-0.49	-16.48	3.11	68.72	203.55	836.26	486.02	1149.5	816.75	894.41	547.52	1097.07	566.57
36.536	0	4.69	0.02	0.26	90.32	0.02	0.04	99.16	0.04	1.41	0	99.79	0	76.89	10.49	93.07	0.02	97.65	0.04	0	0	0	0	0.02	0.12	1.41	0.01	0.02	77.09	93.21	0	0.08	0.02	0	0	42	5.53	-15.99	2.96	69.48	199.22	837.93	488.17	1149.03	819.92	896.8	552.34	1095.28	569.45
36.569	0	4.32	0.02	0.24	87.33	0.02	0.05	98.84	0.05	1.43	0	99.65	0	80.45	10.23	89.01	0.02	94.89	0.05	0	0	0	0	0.03	0.1	1.43	0	0.01	74.65	92.53	0	0.56	0.01	0	0	42	7.53	-14.93	2.24	69.63	200.39	835.75	487.98	1151.26	823.59	895.27	553.08	1094.63	573.41
36.603	0	3.01	0.02	0.16	80.96	0.02	0.05	98.2	0.05	1.44	0	98.87	0	76.17	10.57	85.95	0.02	90.92	0.07	0	0	0	0	0.03	0.05	1.44	0	0.01	62.98	88.61	0	0.09	0.01	0	0	36	2.87	-16.19	2.57	69.05	195.73	833.86	489	1147.09	822.53	894.83	552.99	1089.92	568.81
36.636	0	3.57	0.02	0.24	84.04	0.02	0.05	98.33	0.02	1.31	0	99.59	0	88.22	9.83	88.26	0.01	89.76	0.09	0	0	0	0	0.02	0.02	1.31	0	0	73.41	89.95	0	0	0.01	0	0	36	2.52	-11.93	2.92	68.58	211.91	825.55	479.68	1158.37	833.73	889.1	547.28	1100.25	565.18
36.669	0	3.22	0.02	0.23	83.91	0.02	0.05	98.4	0.02	0.84	0	99.61	0	77.09	10.78	89.32	0.02	88.03	0.08	0	0	0	0	0.02	0.02	0.84	0	0	73.05	90.75	0	0	0.01	0	0	36	2.6	-15.93	2.4	68.24	207.12	826.04	481.94	1156.8	835.62	889.78	551.4	1096.57	563.13
36.703	0	2.89	0.02	0.21	84.06	0.02	0.04	98.55	0.02	0.47	0	99.59	0	67.34	10.25	92.06	0.02	88.23	0.1	0	0	0	0	0.02	0.01	0.47	0	0	69.5	90.76	0	0	0.01	0	0	36	1.81	-18.38	2.13	67.86	205.07	825.34	481.83	1156.15	834.34	889.67	550.23	1094.3	563.79
36.736	0	3	0.02	0.26	85.03	0.02	0.05	98.55	0.01	0.4	0	99.78	0	64.95	11.34	92.35	0.02	85.21	0.13	0	0	0	0	0.01	0.01	0.4	0	0	76.95	92.35	0	0	0.01	0	0	36	1.13	-18.92	1.7	67.6	199.14	824.05	481.23	1154.73	834.06	890.5	549.84	1089.28	561.73
36.77	0	3.54	0.02	0.34	86.89	0.02	0.04	98.62	0.01	0.25	0	99.89	0	66.98	11.03	92.99	0.02	84.57	0.17	0	0	0	0	0.01	0.01	0.25	0	0.01	85.39	93.86	0	0	0.01	0	0	36	0.62	-18.46	1.7	67.49	198.44	822.87	480.8	1153.46	833.82	889.59	549.56	1087.74	560.36
36.803	0	4.73	0.02	0.41	90.6	0.02	0.04	99.01	0.01	0.22	0	99.94	0	70.18	10.68	94.71	0.02	90.19	0.16	0	0	0	0	0.01	0.01	0.22	0	0.01	90.55	95.05	0	0	0.01	0	0	36	1.86	-17.72	2.67	67.82	204.66	821.85	480.31	1153.44	834.09	887.71	548.21	1091.86	562.75
36.836	0	5.68	0.02	0.45	92.78	0.02	0.04	99.27	0.02	0.19	0	99.96	0	66.94	10.42	96.77	0.02	94.63	0.17	0	0	0	0	0.01	0.01	0.19	0	0.02	93.11	96	0	0	0.01	0	0	36	0.85	-18.47	1.74	67.55	205.01	822.15	481.06	1151.49	832.38	885.03	550.38	1089.81	560.25
36.87	0	6.84	0.02	0.53	93.42	0.02	0.04	99.3	0.03	0.14	0	99.97	0	71.27	8.39	96.92	0.03	96.65	0.13	0	0	0	0	0	0.01	0.14	0	0.03	97.11	96.92	0	0	0.01	0	0	36	1.61	-17.46	2.49	67.68	202.58	821.58	481.82	1151.41	833.15	887.33	548.92	1089.32	564.4
36.903	0	7.1	0.02	0.55	93.33	0.02	0.04	99.28	0.03	0.13	0	99.97	0	73.03	7.62	96.66	0.03	96.79	0.1	0	0	0	0	0	0.01	0.13	0	0.03	97.88	97.31	0	0	0.01	0	0	36	-0.59	-17.02	2.09	67.43	198.69	821.19	481.79	1150.15	832.25	887.68	548.92	1085.97	561.42
36.936	0	7.46	0.02	0.57	93.48	0.02	0.03	99.3	0.04	0.13	0	99.97	0	74.7	7.06	96.65	0.02	97.42	0.1	0	0	0	0	0	0.01	0.13	0	0.04	98.76	97.84	0	0	0.01	0	0	36	-0.37	-16.59	2.06	67.49	202.53	820.72	481.27	1150.77	832.43	885.82	548.72	1087.93	561.8
36.97	0	7.57	0.02	0.59	93.62	0.02	0.03	99.34	0.03	0.12	0	99.97	0	72.48	7.12	96.8	0.03	97.39	0.08	0	0	0	0	0	0.01	0.12	0	0.03	99.63	98.85	0	0	0.02	0	0	36	0.58	-17.16	1.95	67.6	201.23	820.35	482.79	1148.65	832.56	885.02	550.52	1085.87	563
37.003	0	7.37	0.02	0.59	93.19	0.02	0.04	99.28	0.02	0.11	0	99.97	0	86.45	7.06	96.15	0.02	96.2	0.12	0	0	0	0	0	0.01	0.11	0	0.02	99.73	98.9	0	0.29	0.02	0	0	36	5.27	-12.73	4.5	68.79	209.04	820.98	484.96	1147.72	834.5	885.56	550.9	1093.66	570.63
37.036	0	7.03	0.02	0.61	92.42	0.02	0.03	99.19	0.02	0.1	0	99.97	0	81.05	5.44	96.59	0.02	94.23	0.12	0	0	0	0	0	0.01	0.1	0	0.01	99.88	99.22	0	0.27	0.02	0	0	36	4.06	-14.73	3.57	68.68	206.54	820.21	485.93	1145.47	833.51	883.59	552.47	1089.45	569.19
37.07	0	6.43	0.02	0.62	91.36	0.02	0.03	99.07	0.02	0.07	0	99.97	0	82.24	4.91	96.4	0.02	91.24	0.11	0	0	0	0	0	0	0.07	0	0	99.96	99.45	0	0.03	0.02	0	0	36	2.45	-14.34	3.07	68.13	203.82	819.38	486.85	1143.13	832.28	882.44	553.11	1085.69	568.34
37.103	0	5.86	0.02	0.62	89.73	0.02	0.03	98.85	0.02	0.08	0	99.97	0	77.69	4.76	94.96	0.02	87.79	0.1	0	0	0	0	0	0	0.08	0	0	99.96	99.33	0	0	0.02	0	0	36	1.02	-15.76	3.37	67.76	205.51	817.23	486.11	1142.21	830.8	880.76	550.15	1085.31	569.93
37.137	0	5.63	0.02	0.61	89.08	0.02	0.03	98.76	0.02	0.07	0	99.97	0	81.52	5.42	93.83	0.02	86.45	0.08	0	0	0	0	0	0	0.07	0	0.01	99.96	99.37	0	0	0.03	0	0	36	0.06	-14.58	4.61	67.58	209.25	816.72	486.29	1141.7	830.61	880.63	548.49	1088.66	571.04
37.17	0	6.1	0.02	0.6	90.32	0.02	0.04	98.92	0.02	0.09	0	99.97	0	85.05	6.56	93.5	0.02	89.13	0.07	0	0	0	0	0	0	0.09	0	0	99.97	99.27	0	0	0.02	0	0	36	-1.8	-13.31	5.5	67.2	207.81	816.91	486.97	1140.51	829.07	882.43	546.71	1088.71	571.95
37.203	0	6.28	0.02	0.58	90.94	0.02	0.04	99	0.02	0.1	0	99.97	0	85.62	8.31	92.55	0.02	90.31	0.06	0	0	0	0	0	0	0.1	0	0	99.97	99.19	0	0	0.02	0	0	36	0.54	-13.08	5.86	67.68	210.05	817.12	485.91	1141.27	829.16	882.57	545.99	1090.87	573.05
37.237	0	6.55	0.02	0.56	91.6	0.02	0.04	99.08	0.01	0.11	0	99.96	0	83.88	10.57	90.9	0.01	91.85	0.05	0	0	0	0	0	0	0.11	0	0	99.97	99.04	0	0	0.02	0	0	36	-0.75	-13.75	5.17	67.5	207.49	816.86	485.23	1140.87	827.66	882.24	545.35	1088.1	571.26
37.27	0	7.31	0.02	0.56	93.11	0.02	0.04	99.26	0.01	0.12	0	99.96	0	87.01	10.97	92.17	0.01	95.82	0.04	0	0	0	0	0	0	0.12	0	0	99.97	98.77	0	0	0.02	0	0	36	1.53	-12.49	5.81	67.81	209.2	816.55	484.71	1142.62	830.43	883.3	545.43	1090.67	572.97
37.303	0	7.77	0.02	0.54	93.78	0.02	0.05	99.34	0.01	0.14	0	99.96	0	86.29	13.2	90.71	0.01	97.94	0.04	0	0	0	0	0	0	0.14	0	0	99.97	98.42	0	0	0.01	0	0	36	-0.29	-12.8	4.33	67.65	209	817.09	484.32	1141.89	827.69	880.65	546.12	1088.29	569.87
37.337	0	7.64	0.02	0.51	94.4	0.02	0.06	99.4	0.01	0.17	0	99.96	0	87.2	16.13	90.31	0.01	98.61	0.03	0	0	0	0	0	0	0.17	0	0	99.97	97.41	0	0	0.01	0	0	36	1.18	-12.41	4.77	67.99	206.74	817.23	485.05	1139.93	826.21	881.71	545.62	1086.7	572.5
37.37	0	7.56	0.02	0.51	94.77	0.02	0.06	99.44	0.01	0.2	0	99.96	0	85.74	16.83	91.25	0.01	99.05	0.03	0	0	0	0	0	0	0.2	0	0	99.97	97.07	0	0	0.01	0	0	36	-0.72	-13.03	5.68	67.52	205.63	818.14	483.44	1141.44	826.13	884.8	543.57	1088.93	568.41
37.404	0	7.06	0.02	0.49	95.48	0.02	0.06	99.5	0.01	0.3	0	99.97	0	89.99	19.15	93.48	0.01	99.11	0.03	0	0	0	0	0	0	0.3	0	0	99.96	95.52	0	0	0.01	0	0	36	-0.42	-11.02	5.11	67.89	206.95	819.1	482.7	1141.52	823.18	883.92	542.37	1089.07	569.56
37.437	0	7.11	0.02	0.49	95.29	0.02	0.06	99.44	0.01	0.37	0	99.97	0	91.75	18.68	92.95	0.01	98.86	0.04	0	0	0	0	0	0	0.37	0	0	99.95	93.78	0	0	0.01	0	0	36	1	-9.95	4.5	68.26	208.76	818.83	480.86	1142.62	822.89	882.48	541.92	1089.5	568.82
37.47	0	7.21	0.02	0.5	95.23	0.02	0.06	99.42	0	0.42	0	99.97	0	84.37	17.19	93.86	0	99.02	0.03	0	0	0	0	0	0	0.42	0	0	99.94	93.5	0	0	0.01	0	0	36	-1.03	-13.57	3.83	67.63	201.77	817.45	477.39	1143.01	822.76	883.84	540.31	1084.62	560.28
37.504	0	7.46	0.02	0.53	94.83	0.02	0.05	99.3	0.01	0.55	0	99.97	0	82.68	14.43	94.2	0.01	98.95	0.05	0	0.01	0	0	0	0.01	0.55	0	0.01	99.88	91.27	0	0	0.01	0	0	36	-2.32	-14.18	2.6	67.46	197.82	817.32	476.14	1143.42	822.22	883.77	540.6	1080.97	556.27
37.537	0	7.42	0.02	0.53	94.78	0.02	0.05	99.27	0.01	0.53	0	99.97	0	75.21	14.17	94.34	0.01	98.78	0.07	0	0.01	0	0	0	0.01	0.53	0	0.01	99.83	90.47	0	0	0.01	0	0	36	-2.04	-16.45	0.92	67.33	196.3	817.69	475.04	1144.79	822.63	882.54	542.61	1078.59	552.7
37.57	0	7.46	0.02	0.53	94.55	0.02	0.05	99.25	0.02	0.49	0	99.97	0	78.84	13.57	93.96	0.01	98.5	0.11	0	0.01	0	0	0	0.01	0.49	0	0.02	99.79	91.1	0	0	0.01	0	0	36	-0.56	-15.42	2.32	67.6	203.95	816.66	473.87	1145.49	823.67	880.92	540.9	1084.44	554.18
37.604	0	7.79	0.02	0.56	94.09	0.02	0.04	99.18	0.03	0.4	0	99.97	0	82.89	10.28	94.59	0.01	98.63	0.16	0	0.01	0	0	0	0.02	0.4	0	0.03	99.68	91.6	0	0	0	0	0	36	-0.55	-14.11	2.06	67.83	205.81	816.39	473.1	1144.98	822.66	879.16	540.86	1084.62	552.82
37.637	0	7.88	0.02	0.57	93.9	0.02	0.04	99.16	0.04	0.35	0	99.97	0	83.08	8.86	95.07	0.01	98.58	0.17	0	0.01	0	0	0	0.03	0.35	0	0.04	99.6	91.85	0	0	0	0	0	36	-0.58	-14.05	1.84	67.76	204.9	816.32	472.98	1144.21	821.47	878.84	540.57	1083.37	552.83
37.67	0	8.07	0.02	0.59	93.61	0.02	0.03	99.11	0.03	0.27	0	99.97	0	91.74	6.46	95.94	0.01	98.75	0.17	0	0.01	0	0	0	0.03	0.27	0	0.03	99.39	91.93	0	0	0	0	0	36	-1.91	-9.96	2.11	67.86	204.09	816.88	472.64	1143.3	820.27	879.52	540.13	1083.36	550.15
37.704	0	8.03	0.02	0.58	93.33	0.02	0.03	99.07	0.06	0.2	0	99.97	0	89.97	5.69	95.88	0.01	98.64	0.15	0	0.01	0	0	0	0.05	0.2	0	0.06	98.69	91.72	0	0	0	0	0	36	-1.48	-11.03	2.14	68.05	206.12	816.84	473.43	1142.53	819.72	878.18	540.58	1083.99	551.84
37.737	0	7.97	0.02	0.59	93.12	0.02	0.03	99.06	0.07	0.19	0	99.97	0	87.38	4.88	96.19	0.01	98.33	0.18	0	0.01	0	0	0	0.06	0.19	0	0.07	98.46	92.43	0	0	0.01	0	0	36	-2.32	-12.32	2.93	67.86	203.42	815.76	472.65	1142.57	820.56	880.26	538.61	1083.3	551.07
37.771	0	7.76	0.02	0.57	92.93	0.02	0.03	99.1	0.08	0.15	0	99.97	0	87.79	4.55	96.47	0.01	98.11	0.18	0	0.01	0	0	0	0.08	0.15	0	0.08	97.54	93.81	0	0	0.01	0	0	36	-0.03	-12.14	2.49	68.23	203.56	814.99	473.04	1140.95	820.57	878.28	540.18	1081.48	552.32
37.804	0	7.59	0.02	0.56	92.83	0.02	0.03	99.13	0.08	0.13	0	99.97	0	79.88	4.36	96.78	0.01	98.02	0.16	0	0.01	0	0	0	0.08	0.13	0	0.07	96.75	94.58	0	0	0.01	0	0	36	-2.03	-15.11	3.13	67.93	200.42	814.09	472.76	1140.5	820.42	880.17	538.11	1080.14	551.38
37.837	0	7.43	0.02	0.55	92.92	0.02	0.03	99.16	0.09	0.12	0	99.97	0	83.91	4.65	97.24	0.02	97.84	0.18	0	0.01	0	0	0	0.09	0.12	0	0.05	96.57	94.77	0	0	0.01	0	0	36	-1.72	-13.74	3.37	68.15	203.71	815.36	473.37	1140.73	820.5	879.67	539.3	1083.04	551.09
37.871	0	7.12	0.02	0.53	92.94	0.02	0.03	99.23	0.1	0.08	0	99.97	0	82.23	5.01	97.79	0.02	97.77	0.16	0	0.01	0	0	0.01	0.1	0.08	0	0.06	95.35	96.1	0	0	0.01	0	0	36	-2.96	-14.34	3.47	67.88	200.23	815.83	473.89	1140.7	819.76	881.78	538.36	1081.56	551.74
37.904	0	6.94	0.02	0.52	92.96	0.02	0.03	99.25	0.11	0.07	0	99.97	0	82.61	5.27	98.12	0.02	97.58	0.21	0	0.01	0	0	0.01	0.11	0.07	0	0.07	94.86	96.16	0	0	0.01	0	0	36	-4.35	-14.21	3.12	67.91	201.46	816.48	473.2	1141.52	818.81	881.32	537.99	1082.44	549.65
37.937	0	6.64	0.02	0.5	92.72	0.02	0.03	99.26	0.13	0.06	0	99.96	0	87.44	5.9	97.71	0.03	97.09	0.27	0	0.02	0	0	0.01	0.13	0.06	0	0.09	93.71	96.82	0	0	0.01	0	0	36	-2.13	-12.3	3.06	68.16	203.02	816.32	473.39	1142.39	820.73	880.85	539.22	1083.5	551.64
37.971	0	6.45	0.02	0.47	92.64	0.02	0.03	99.3	0.11	0.04	0	99.96	0	87.67	5.94	97.93	0.04	97.18	0.21	0	0.02	0	0	0.01	0.11	0.04	0	0.05	92.47	97.75	0	0	0.01	0	0	36	-1.5	-12.19	3.96	68.18	204.81	816.09	474.65	1142.41	822.11	881.44	539.19	1085.64	554.98
38.004	0	6.54	0.02	0.48	92.92	0.02	0.03	99.32	0.09	0.04	0	99.96	0	84.22	6.51	97.94	0.04	97.34	0.17	0	0.01	0	0	0.01	0.09	0.04	0	0.03	93.29	98	0	0	0.01	0	0	36	-0.1	-13.63	3.26	68.28	204.26	815.25	474.94	1142.12	823.43	879.94	541.03	1083.71	555.23
38.037	0	6.58	0.02	0.48	92.78	0.02	0.03	99.31	0.08	0.05	0	99.96	0	87.28	6.28	97.62	0.05	97.36	0.15	0	0.01	0	0	0.01	0.08	0.03	0	0.02	93.1	98.03	0	0	0.01	0	0	36	-4.01	-12.37	2.64	67.79	202.09	815.18	474.42	1142.12	822.1	879.89	540.3	1081.69	551.27
38.071	0	6.56	0.02	0.47	92.61	0.02	0.03	99.31	0.08	0.04	0	99.96	0	84.57	5.61	97.77	0.04	97.6	0.13	0	0.01	0	0	0.01	0.08	0.02	0	0.02	92.24	98.31	0	0	0.01	0	0	36	-3.5	-13.49	1.55	67.67	201.04	815.14	473.75	1142.99	822.05	879.04	541.02	1079.85	550.63
38.104	0	6.83	0.02	0.49	92.86	0.02	0.03	99.32	0.06	0.03	0	99.96	0	85.5	4.64	98.62	0.03	98.24	0.12	0	0.01	0	0	0.01	0.06	0.02	0	0.02	93.04	98.28	0	0	0.01	0	0	36	-0.76	-13.13	0.96	68.16	204.24	815.08	472.56	1144.65	823.31	877.28	542.22	1081.34	550.81
38.138	0	7.2	0.02	0.54	93.35	0.02	0.03	99.35	0.03	0.04	0	99.97	0	91.67	5.21	98.63	0.04	98.16	0.08	0	0.01	0	0	0	0.03	0.02	0	0.02	96.03	98.6	0	0	0.01	0	0	36	-1.8	-10.01	1.44	68.12	202.14	814.14	471.63	1145.79	824.49	879.32	540.09	1081.18	550.9
38.171	0	7.55	0.02	0.57	93.7	0.02	0.03	99.36	0.02	0.04	0	99.98	0	91.14	5.37	98.69	0.04	98.41	0.08	0	0.01	0	0	0	0.02	0.03	0	0.01	97.99	98.79	0	0	0.01	0	0	36	-0.43	-10.35	1.08	68.16	200.84	813.27	470.49	1145.87	825.55	878.95	540.62	1079.61	549.25
38.204	0	7.53	0.02	0.57	93.68	0.02	0.03	99.36	0.02	0.04	0	99.98	0	92.49	5.58	98.5	0.04	98.23	0.08	0	0.01	0	0	0	0.02	0.03	0	0.01	98.16	98.84	0	0	0.01	0	0	36	-1.87	-9.45	1.05	68.1	202.81	813.8	470.37	1145.5	822.53	878.09	538.82	1080.58	550.36
38.238	0	7.57	0.02	0.58	93.81	0.02	0.03	99.38	0.02	0.04	0	99.98	0	91.94	6.02	98.43	0.04	98.37	0.11	0	0.01	0	0	0	0.02	0.04	0	0.02	98.41	98.88	0	0	0.01	0	0	36	-3.73	-9.83	1.62	68.06	205.87	814.28	471.26	1143.71	820.48	876.8	538.55	1082.38	549.53
38.271	0	7.58	0.02	0.57	93.45	0.02	0.03	99.33	0.11	0.04	0	99.97	0	93.75	5.21	97.96	0.04	98.35	0.15	0	0.03	0	0	0.01	0.03	0.04	0	0.11	97.54	98.58	0	0	0.01	0	0	36	-3.94	-8.46	0.63	67.83	203.51	814.79	473.14	1142.05	819.33	875.84	540.78	1079.11	550.77
38.304	0	7.43	0.02	0.55	93.29	0.02	0.03	99.32	0.23	0.04	0	99.97	0	93.75	5.26	97.97	0.04	98.21	0.23	0	0.03	0	0	0.01	0.05	0.03	0	0.74	96.49	98.27	0	0	0.01	0	0	36	-3.06	-8.46	0.83	67.99	207.2	814.87	475.18	1139.97	818.73	873.31	542.63	1080.23	553.44
38.338	0	7.19	0.02	0.53	92.85	0.02	0.03	99.28	0.3	0.04	0	99.97	0	91.36	5.28	97.48	0.03	97.41	0.3	0	0.06	0	0	0.01	0.06	0.04	0	1.48	95.44	98.15	0	0.13	0.01	0	0	36	-2.15	-10.21	2.73	68.47	207.88	818.5	481.61	1135.48	817.69	875.62	546.19	1083.12	558.81
38.371	0	6.45	0.02	0.49	91.62	0.02	0.04	99.15	0.31	0.04	0	99.95	0	95.73	6.78	95.16	0.03	94.53	0.31	0	0.06	0	0	0.01	0.09	0.04	0	2.09	94	97.73	0	0.16	0.01	0	0	36	-0.62	-6.45	1.19	68.79	204.92	817.06	480.72	1135.26	815.77	874.07	545.11	1078.22	562.9
38.405	0	6.42	0.02	0.5	91.38	0.02	0.03	99.12	0.15	0.04	0	99.95	0	93.25	5.74	95.04	0.02	94.84	0.25	0	0.04	0	0	0.01	0.11	0.04	0	0.15	93.7	97.7	0	0.01	0.01	0	0	36	-1.56	-8.87	1.03	68.3	203.59	815.35	479.7	1136.52	818.15	874.13	544.76	1077.07	560.97
38.438	0	6.71	0.02	0.52	91.31	0.02	0.04	99.08	0.11	0.04	0	99.95	0	95.72	6	93.77	0.02	94.7	0.25	0	0.02	0	0	0.01	0.11	0.04	0	0.08	95.27	97.85	0	0	0.01	0	0	36	-4.19	-6.47	2.1	67.61	202.2	813.69	478.93	1137.29	821.36	876.05	543.5	1077.75	557.59
38.471	0	6.88	0.02	0.52	91.78	0.02	0.04	99.13	0.09	0.04	0	99.96	0	90.78	6.55	93.88	0.02	95.37	0.26	0	0.01	0	0	0.01	0.09	0.04	0	0.06	95.83	97.8	0	0	0.01	0	0	36	-1.81	-10.56	2.51	67.57	203.13	812.1	477.49	1136.8	823	875.03	543.68	1077.81	555.72
38.505	0	6.6	0.02	0.51	91.38	0.02	0.04	99.06	0.09	0.04	0	99.95	0	91.75	6.97	93.37	0.02	94.34	0.29	0	0.01	0	0	0.01	0.09	0.04	0	0.06	95.47	97.19	0	0	0.01	0	0	36	-1.79	-9.96	2.24	67.6	204.68	811.35	476.66	1137.93	823.38	874.09	542.93	1078.32	556.44
38.538	0	6.31	0.02	0.51	91.85	0.02	0.04	99.12	0.11	0.04	0	99.96	0	91.88	9.08	93.54	0.01	93.64	0.35	0	0.01	0	0	0.01	0.05	0.04	0	0.11	96.17	97.1	0	0	0.01	0	0	36	-1.91	-9.87	2.59	67.74	207.98	811.3	477.32	1136.73	823.04	872.39	543.66	1079.99	556.21
38.571	0	6.15	0.02	0.49	92.01	0.02	0.04	99.14	0.12	0.03	0	99.96	0	91.87	10.39	93.22	0.01	93.4	0.41	0	0.01	0	0	0.01	0.03	0.03	0	0.12	96.02	96.99	0	0	0.01	0	0	36	-2.61	-9.88	2.33	67.49	209.74	809.71	476.35	1138.01	824.65	870.92	543.24	1080.3	555.59
38.605	0	6.08	0.02	0.45	92.78	0.02	0.05	99.24	0.13	0.04	0	99.95	0	91	13.21	92.65	0.02	94.82	0.56	0	0.02	0	0	0.01	0.03	0.04	0	0.13	94.9	96.15	0	0	0.01	0	0	36	-3.59	-10.43	2.57	67.42	211.81	810.32	477.48	1136.46	824	869.75	544.64	1081.35	553.89
38.638	0	6.58	0.02	0.46	92.86	0.03	0.04	99.25	0.12	0.04	0	99.95	0	91.51	10.79	93.38	0.02	97.14	0.69	0	0.02	0	0	0.01	0.04	0.04	0	0.12	93.7	95.83	0	0	0.01	0	0	36	-4.23	-10.11	2.25	67.27	206.4	811.41	478.59	1135.91	823.2	872.16	545.07	1078.35	554.34
38.671	0	5.89	0.02	0.37	90.94	0.02	0.04	99.07	0.11	0.03	0	99.89	0	90.6	10.02	90.91	0.01	96.82	0.6	0	0.03	0	0	0.03	0.06	0.03	0	0.11	86.83	94.39	0	0	0.01	0	0	36	-3.73	-10.67	1.16	67.28	195.65	811.98	478.82	1134.23	821.47	875.2	545.49	1070.68	553.62
38.705	0	4.4	0.02	0.23	87.51	0.02	0.04	98.88	0.16	0.03	0	99.63	0	91.95	8.2	90.76	0.01	96.7	0.51	0	0.03	0	0	0.05	0.08	0.03	0	0.16	72.37	91.92	0	0	0.02	0	0	36	-3.72	-9.82	1.38	67.31	196.78	810.59	478.4	1133.63	820.87	874.08	543.91	1070.52	555.57
38.738	0	4.86	0.02	0.27	88.6	0.02	0.04	98.93	0.08	0.03	0	99.76	0	93.08	7.23	91.94	0.01	96.96	0.27	0	0.01	0	0	0.04	0.08	0.03	0	0.07	76.69	92.48	0	0	0.01	0	0	36	-2.42	-9	1.48	67.5	201.52	808.69	476.74	1134.57	822.21	871.46	543.13	1072.57	555.95
38.772	0	6.23	0.02	0.41	90.83	0.02	0.04	99	0.05	0.02	0	99.92	0	91.36	6.27	93.27	0.01	96.85	0.15	0	0.01	0	0	0.02	0.05	0.02	0	0.02	88.44	93.87	0	0	0.02	0	0	36	-2.84	-10.21	0.53	67.27	199.75	806.19	474.19	1135.4	823.74	869.88	542.82	1069.44	551.71
38.805	0	7.03	0.02	0.5	92	0.02	0.03	99.07	0.05	0.02	0	99.95	0	90.73	5.3	94.97	0.01	97.18	0.13	0	0.01	0	0	0.01	0.05	0.02	0	0.02	93.98	94.71	0	0	0.01	0	0	36	-3.75	-10.6	1.35	67.25	201.72	805.62	473.4	1136.63	825.44	870.48	541.75	1072.02	550.26
38.838	0	7.38	0.02	0.54	92.64	0.02	0.03	99.15	0.05	0.02	0	99.96	0	90.97	4.85	96.26	0.01	97.89	0.11	0	0.01	0	0	0.01	0.05	0.02	0	0.02	95.69	95.28	0	0	0.01	0	0	36	-2.39	-10.45	1.56	67.33	203.41	805.81	473.45	1138.16	827.75	870.83	542.71	1074.08	550.94
38.872	0	7.91	0.02	0.6	93.31	0.02	0.03	99.24	0.03	0.02	0	99.97	0	92.02	3.99	97.82	0.01	98.48	0.11	0	0.01	0	0	0	0.03	0.02	0	0.02	98.48	96.61	0	0	0.02	0	0	36	-0.65	-9.78	1.54	67.51	203.57	804.63	473.06	1138.46	829.91	870.3	543.49	1073.71	551.4
38.905	0	7.86	0.02	0.6	93.57	0.02	0.03	99.28	0.05	0.02	0	99.98	0	90.68	4.55	98.3	0.01	98.45	0.12	0	0.01	0	0	0	0.02	0.02	0	0.05	98.92	97.02	0	0	0.01	0	0	36	-0.96	-10.62	1.69	67.5	204.21	803.43	473.93	1137.47	830.7	869.11	543.97	1073.13	552.53
38.938	0	7.86	0.02	0.6	93.85	0.02	0.03	99.33	0.08	0.02	0	99.98	0	92.26	5.21	98.61	0.01	98.62	0.13	0	0.01	0	0	0	0.02	0.02	0	0.08	99.37	97.42	0	0	0.01	0	0	36	-0.64	-9.61	2.07	67.64	206.14	804.04	474.1	1137.07	830.09	868.9	543.98	1074.87	552.6
38.972	0	7.82	0.02	0.6	94.07	0.02	0.03	99.36	0.07	0.01	0	99.98	0	91.2	5.59	99.09	0.01	98.76	0.12	0	0.01	0	0	0	0.02	0.01	0	0.07	99.54	97.59	0	0	0.01	0	0	36	-1.55	-10.31	2.04	67.42	205.33	803.69	473.66	1137.52	829.8	869.31	542.85	1074.41	552.61
39.005	0	7.86	0.02	0.61	94.07	0.02	0.03	99.36	0.11	0.01	0	99.98	0	90.91	5.32	99.3	0.01	98.77	0.11	0	0.01	0	0	0	0.01	0.01	0	0.12	99.66	97.81	0	0	0.01	0	0	36	-1.09	-10.49	2.11	67.58	205.38	803.14	473.27	1137.39	830.21	869.04	542.76	1074.19	552.36
39.038	0	7.96	0.02	0.61	94.18	0.02	0.03	99.38	0.09	0.01	0	99.98	0	93.96	5.36	99.38	0.01	99.13	0.09	0	0.01	0	0	0	0.02	0.01	0	0.15	99.75	98.15	0	0	0.01	0	0	36	-0.47	-8.28	2.83	67.88	210.11	803.33	474.22	1135.95	829.45	867.35	543.06	1077.16	554.09
39.072	0	8.01	0.02	0.61	94.09	0.02	0.03	99.38	0.08	0.01	0	99.98	0	90.51	4.91	99.34	0.01	99.06	0.08	0	0.01	0	0	0	0.02	0.01	0	0.11	99.85	98.52	0	0	0.01	0	0	36	-2.17	-10.73	2.26	67.41	205.09	803.69	473.19	1136.53	828.08	869.27	541.7	1074.12	551.71
39.105	0	8.07	0.02	0.62	94.12	0.02	0.03	99.38	0.08	0.01	0	99.98	0	90.71	4.68	99.51	0	99.24	0.08	0	0.01	0	0	0	0.02	0.01	0	0.12	99.88	98.6	0	0	0.01	0	0	36	-0.92	-10.61	1.61	67.75	204.36	803.87	472.77	1137.6	829.37	869.18	543.09	1073.39	550.92
39.139	0	8.04	0.02	0.62	94.07	0.02	0.03	99.39	0.05	0.01	0	99.98	0	93.36	4.65	99.44	0	99.04	0.08	0	0.02	0	0	0	0.02	0.01	0	0.05	99.96	99.01	0	0	0.01	0	0	36	-1.99	-8.78	1.45	67.72	206.09	803.3	471.53	1138.76	828.86	868.43	541.43	1074.32	550.63
39.172	0	8.17	0.02	0.63	93.96	0.02	0.03	99.38	0.04	0.01	0	99.98	0	93.67	3.74	99.59	0	99.18	0.08	0	0.02	0	0	0	0.02	0.01	0	0.04	99.98	99.24	0	0	0.01	0	0	36	-1.04	-8.53	1.2	67.81	203.35	802.94	472.47	1136.6	828.65	868.12	542.9	1071.32	550.8
39.205	0	8.26	0.02	0.63	93.93	0.02	0.03	99.37	0.04	0.01	0	99.98	0	89.2	3.32	99.67	0	99.33	0.09	0	0.03	0	0	0	0.01	0.01	0	0.04	99.98	99.26	0	0	0.01	0	0	36	-1.49	-11.44	1.58	67.78	205.83	803.78	472.29	1137.33	828.33	868.19	542.55	1073.88	549.99
39.239	0	8.17	0.02	0.63	93.91	0.02	0.03	99.38	0.02	0.01	0	99.98	0	92.55	3.6	99.55	0	99.11	0.09	0	0.02	0	0	0	0.01	0.01	0	0.02	99.99	99.43	0	0.01	0.01	0	0	36	-1.45	-9.41	1.83	67.84	209.08	803.88	471.9	1138.71	828.27	867.84	541.32	1076.65	552.03
39.272	0	8.16	0.02	0.63	93.98	0.02	0.03	99.38	0.02	0.01	0	99.98	0	93.31	3.94	99.49	0	99.18	0.1	0	0.02	0	0	0	0.01	0.01	0	0.02	99.99	99.4	0	0	0.01	0	0	36	0.51	-8.82	1.95	68.18	211.1	802.62	470.63	1138.33	829.42	866.18	541.76	1077.09	550.68
39.305	0	8.17	0.02	0.63	93.88	0.02	0.03	99.37	0.02	0.01	0	99.98	0	94.57	3.7	99.36	0.01	99.06	0.09	0	0.02	0	0	0	0.01	0.01	0	0.02	99.99	99.31	0	0	0.01	0	0	36	0.33	-7.72	2.06	68.33	210.59	802.98	470.59	1137.45	828.68	866.35	541.92	1076.82	549.24
39.339	0	8.14	0.02	0.63	93.92	0.02	0.03	99.38	0.02	0.01	0	99.98	0	93.48	3.89	99.4	0.01	99.05	0.1	0	0.01	0	0	0	0.01	0.01	0	0.02	99.99	99.36	0	0.01	0.01	0	0	36	0.75	-8.69	2.33	68.38	212.32	802.91	470.81	1137.29	828.12	865.87	541.27	1077.96	551.25
39.372	0	7.83	0.02	0.62	93.7	0.02	0.03	99.35	0.04	0.01	0	99.98	0	94.71	4.36	99.1	0.01	97.97	0.15	0	0.02	0	0	0	0.01	0.01	0	0.04	99.99	99.38	0	0.38	0.01	0	0	36	2.21	-7.58	3.12	68.89	210.04	804.22	472.84	1135.59	827	868.24	541.28	1077.79	555.57
39.406	0	7.45	0.02	0.62	93.11	0.02	0.03	99.28	0.07	0.01	0	99.98	0	95.28	4.23	98.52	0.01	96.16	0.26	0	0.03	0	0	0	0.01	0.01	0	0.07	99.99	99.4	0	2.68	0.01	0	0	36	1.04	-6.97	1.72	68.92	205.64	805.48	474.55	1134.18	825.65	867.95	544.15	1073.36	553.91
39.439	0	6.98	0.02	0.62	92.57	0.02	0.03	99.22	0.05	0.01	0	99.98	0	91.92	4.73	97.94	0.01	94.2	0.25	0	0.02	0	0	0	0.01	0.01	0	0.05	99.99	99.43	0	0.07	0.01	0	0	36	-1.64	-9.84	1.4	68.28	205.39	805.14	475.24	1133.45	823.21	867.03	542.65	1072.02	555.47
39.472	0	6.36	0.02	0.62	91.61	0.02	0.03	99.1	0.08	0.01	0	99.98	0	92.1	4.87	97.33	0	91.3	0.32	0	0.03	0	0	0	0.01	0.01	0	0.08	99.99	99.43	0	0.01	0.01	0	0	36	-1.19	-9.72	1.08	68.11	201.27	804.27	475.64	1133.02	824.2	867.96	543.01	1068.78	556.51
39.506	0	6.7	0.02	0.62	92.19	0.02	0.03	99.17	0.05	0.01	0	99.98	0	89.03	4.85	97.7	0	92.96	0.18	0	0.01	0	0	0	0.01	0.01	0	0.05	99.98	99.35	0	0	0.02	0	0	36	0.21	-11.53	1.71	68.16	201.78	802.54	475.07	1132.85	825.97	867.76	542.34	1068.97	557.52
39.539	0	6.54	0.02	0.61	92.13	0.02	0.03	99.16	0.04	0.01	0	99.98	0	90.62	5.22	97.69	0	92.43	0.17	0	0.01	0	0	0	0.02	0.01	0	0.04	99.98	99.29	0	0	0.02	0	0	36	-0.77	-10.66	2.39	67.93	198.07	802.32	475.43	1133.01	828.29	870.58	542.61	1068.21	555.66
39.572	0	6.84	0.02	0.62	92.38	0.02	0.03	99.19	0.04	0.01	0	99.98	0	93.31	4.48	98.12	0	93.58	0.13	0	0	0	0	0	0.02	0.01	0	0.04	99.98	99.11	0	0	0.02	0	0	36	-0.37	-8.82	2.66	68.14	198.99	801	474.2	1131.66	827.16	869.28	541.2	1067.78	555.1
39.606	0	7.02	0.02	0.62	92.53	0.02	0.03	99.2	0.05	0.02	0	99.98	0	92.66	4.47	97.95	0	94.28	0.09	0	0	0	0	0	0.02	0.02	0	0.05	99.97	98.89	0	0	0.02	0	0	36	1.56	-9.32	4.2	68.59	202.11	800.79	473.98	1130	826.56	869.32	540.13	1070.78	556.23
39.639	0	7.74	0.02	0.62	93.4	0.02	0.03	99.3	0.05	0.02	0	99.98	0	92.55	4.41	98.35	0	97.32	0.07	0	0	0	0	0	0.02	0.02	0	0.05	99.95	98.8	0	0	0.02	0	0	36	0.07	-9.4	4.14	68.42	200.03	798.82	472.92	1127.3	823.54	867.94	537.6	1067.17	555.45
39.672	0	7.97	0.02	0.61	94.04	0.02	0.03	99.38	0.05	0.02	0	99.98	0	82.21	5.51	98.7	0	98.87	0.05	0	0.01	0	0	0	0.01	0.02	0	0.08	99.92	98.64	0	0	0.01	0	0	36	-0.19	-14.35	3.17	68.1	193.36	797.79	471.1	1125.92	822.59	868.2	537.57	1061.16	549.94
39.706	0	7.9	0.02	0.59	94.32	0.02	0.03	99.41	0.04	0.04	0	99.98	0	86.78	6.97	98.41	0	99.19	0.04	0	0.01	0	0	0	0.01	0.04	0	0.12	99.82	98.32	0	0	0.01	0	0	36	-0.88	-12.59	3.11	68.21	195.39	796.67	469.51	1126.97	822.98	867.11	536.25	1062.1	548.69
39.739	0	7.79	0.02	0.58	94.58	0.02	0.04	99.44	0.05	0.04	0	99.98	0	84.38	8.38	98.3	0	99.4	0.05	0	0.01	0	0	0	0.01	0.04	0	0.09	99.77	98.09	0	0	0.01	0	0	36	-0.42	-13.56	3.32	68.28	194.75	797.54	469.33	1126.7	822.67	867.97	536.66	1062.45	547.03
39.773	0	7.75	0.02	0.57	94.56	0.02	0.04	99.43	0.08	0.04	0	99.98	0	80.71	8.51	98.16	0	99.4	0.1	0	0.01	0	0	0	0.02	0.04	0	0.08	99.5	97.76	0	0	0.01	0	0	36	-1.25	-14.84	2.22	68.07	193.4	797.98	468.75	1126.19	820.45	866.84	536.78	1060.07	544.94
39.806	0	7.74	0.02	0.57	94.46	0.02	0.04	99.42	0.06	0.05	0	99.98	0	83.44	7.8	98.51	0	99.38	0.1	0	0.02	0	0	0	0.01	0.05	0	0.06	99.22	97.83	0	0	0.01	0.01	0	36	1.34	-13.91	2.29	68.77	202.79	798.65	467	1126.67	819.27	862.88	537.17	1065.56	543.76
39.839	0	7.36	0.02	0.55	94.87	0.02	0.04	99.48	0.06	0.05	0	99.98	0	85.58	10.17	98.81	0	99.33	0.09	0	0.02	0	0	0	0.01	0.05	0	0.06	98.93	97.83	0	0	0.01	0.01	0	36	1.21	-13.1	1.98	68.82	203.06	798.98	466	1126.19	817.18	862.18	536.4	1065.15	542.34
39.873	0	7.06	0.02	0.52	94.79	0.02	0.04	99.48	0.08	0.07	0	99.97	0	81.86	10.58	98.89	0	99.26	0.08	0	0.03	0	0	0	0.01	0.07	0	0.09	97.4	97.15	0	0	0.01	0.02	0	36	2.01	-14.47	1.79	68.84	200.73	799.77	466.74	1126.19	817.16	863.41	537.1	1064.03	543.54
39.906	0	6.82	0.02	0.5	94.79	0.02	0.04	99.48	0.07	0.08	0	99.97	0	81.1	11.28	98.91	0	99.08	0.07	0	0.03	0	0	0	0.02	0.08	0	0.13	96.63	97.04	0	0	0.01	0.02	0	36	1.41	-14.72	1.94	68.82	197.99	800.08	466.89	1125.96	816.41	865.05	536.16	1062.89	543.95
39.939	0	6.68	0.02	0.48	94.26	0.02	0.04	99.43	0.07	0.09	0	99.97	0	81.57	9.58	98.91	0	98.81	0.07	0	0.04	0	0	0	0.02	0.09	0	0.19	94.83	96.43	0	0	0.01	0.02	0	36	1.26	-14.56	2.04	68.82	198.63	800.09	465.81	1127.39	816.3	865.68	534.59	1064.07	544.21
39.973	0	5.92	0.02	0.4	93.04	0.02	0.03	99.34	0.09	0.09	0	99.95	0	82.77	7.4	99.11	0.01	98.66	0.09	0	0.05	0	0	0	0.02	0.09	0	0.14	88.2	95.2	0	0	0.01	0.03	0	36	0.97	-14.15	2.13	68.72	201.48	800.53	465.47	1128.68	816.91	865.26	534.72	1066.55	543.46
40.006	0	5.72	0.02	0.38	92.48	0.02	0.03	99.31	0.09	0.09	0	99.94	0	84.66	6.17	99.24	0.01	98.59	0.09	0	0.06	0	0	0	0.02	0.09	0	0.11	85.96	95.27	0	0	0.01	0.03	0	36	0.88	-13.46	2.44	68.78	203.31	799.85	464.93	1129.49	817.55	864.96	533.7	1068	544.24
40.039	0	4.85	0.02	0.3	91.45	0.02	0.03	99.32	0.1	0.1	0	99.89	0	89.27	6.44	99.22	0.01	98.53	0.1	0	0.09	0	0	0	0.02	0.1	0	0.11	78.76	95.36	0	0	0.01	0.04	0	36	-2.78	-11.41	1.95	68.51	206.54	801.14	465.23	1129.99	815.48	863.46	533.72	1069.84	541.69
40.073	0	3.21	0.02	0.16	88.11	0.02	0.03	99.32	0.1	0.09	0	99.49	0	90.32	6.77	98.88	0.01	98.72	0.1	0	0.07	0	0	0	0.02	0.09	0	0.21	60.04	95.24	0	0	0.01	0.04	0	36	1.05	-10.83	1.72	68.73	207.37	801.51	465.18	1132.4	818.02	864.15	534.79	1071.23	545.73
40.106	0	3.06	0.02	0.15	87.59	0.02	0.03	99.32	0.1	0.09	0	99.38	0	90.74	7.05	98.53	0.01	98.56	0.1	0	0.07	0	0	0	0.02	0.09	0	0.29	58.01	95.32	0	0	0.01	0.03	0	36	-0.96	-10.59	1.91	68.61	206.96	800.91	464.82	1132.02	818.58	864.08	534.79	1070.92	542.16
40.14	0	2.12	0.02	0.09	84.1	0.02	0.03	99.33	0.13	0.08	0	97.85	0	90.24	7.64	98.67	0.02	98.63	0.13	0	0.05	0	0	0	0.02	0.08	0	0.35	42.19	95.04	0	0	0	0.02	0	36	-0.69	-10.88	1.93	68.61	206.48	800.62	464.82	1132.27	818.97	864.36	534.53	1070.66	543.09
40.173	0	2.1	0.02	0.08	83.59	0.02	0.03	99.3	0.13	0.09	0	97.67	0	90.93	7.27	98.45	0.02	98.59	0.13	0	0.05	0	0	0	0.03	0.09	0	0.34	41.36	94.51	0	0	0.01	0.02	0	36	-1.99	-10.47	2.22	68.47	206.25	800.43	463.71	1133.52	818.34	865.55	531.94	1071.5	543.31
40.206	0	1.99	0.02	0.08	83.01	0.02	0.03	99.27	0.14	0.09	0	97.24	0	86.48	7.34	98.45	0.02	98.59	0.14	0	0.06	0	0	0	0.05	0.09	0	0.3	39.19	93.55	0	0	0.01	0.01	0	36	-1.47	-12.72	1.49	68.54	203.56	799.88	462.52	1135.51	820.43	866.32	532.43	1069.67	541.62
40.24	0	1.57	0.02	0.06	79.16	0.02	0.03	99.21	0.17	0.1	0	93.62	0	85.9	6.92	98.11	0.02	98.21	0.17	0	0.08	0	0	0.01	0.09	0.1	0	0.51	28.66	92.8	0	0	0.01	0.01	0	36	-0.24	-12.97	0.89	68.74	203	798.96	462.37	1135	821.53	864.86	534.1	1067.75	540.83
40.273	0	1.58	0.02	0.06	78.15	0.02	0.03	99.13	0.21	0.09	0	93.54	0	91.76	6.1	97.6	0.02	97.64	0.21	0	0.09	0	0	0.01	0.12	0.09	0	0.48	29	92.28	0	0	0.01	0.01	0	36	1.45	-9.95	1.34	68.68	211.52	800.32	464.49	1134.17	821.68	861.67	537.02	1073.1	543.24
40.306	0	1.48	0.02	0.05	76.43	0.02	0.03	99.07	0.18	0.09	0	91.91	0	86.99	5.01	97.93	0.02	97.49	0.18	0	0.08	0	0	0.01	0.15	0.09	0	0.53	25.65	91.52	0	0	0.01	0.01	0	36	0.15	-12.5	1.23	68.67	201.94	801.31	465.35	1135.08	822.25	867.19	536.21	1068.98	543.97
40.34	0	1.27	0.02	0.04	73.06	0.02	0.03	98.87	0.22	0.09	0	87.66	0	85.54	4.35	97.85	0.02	96.53	0.22	0	0.09	0	0	0.02	0.27	0.09	0	0.78	19.89	88.52	0	0	0.01	0.01	0	36	-1.65	-13.11	0.6	68.56	202.05	801.53	464.87	1136.98	822.52	867.16	535.98	1069.11	542.67
40.373	0	1.29	0.02	0.04	73.27	0.02	0.03	98.88	0.2	0.08	0	87.87	0	92.8	4.18	97.86	0.02	96.8	0.2	0	0.06	0	0	0.02	0.3	0.08	0	0.83	20.12	88.71	0	0	0.01	0.01	0	36	-1.34	-9.22	0.58	68.55	208.09	801.85	465.66	1136.34	821.24	864.05	536.69	1071.98	544.78
40.407	0	1.32	0.02	0.04	71.82	0.02	0.03	98.73	0.27	0.06	0	86.14	0	89.28	3.64	97.26	0.02	96.59	0.27	0	0.07	0	0	0.03	0.38	0.06	0	3.19	18.81	87.05	0	0	0.01	0.01	0	36	-1.92	-11.4	0.85	68.41	203.49	802.33	466.15	1136.77	822.09	867.21	536.29	1070.52	544.79
40.44	0	1.29	0.02	0.04	70.6	0.02	0.03	98.61	0.19	0.05	0	86.06	0	88.78	3.01	96.66	0.02	95.88	0.19	0	0.08	0	0	0.05	0.35	0.05	0	1.4	19.33	86.75	0	0	0.01	0.01	0	36	-1.13	-11.66	1.47	68.33	204.28	801.98	467.21	1136.28	823.15	867.43	536.55	1071.43	547.25
40.473	0	1.29	0.02	0.04	71.15	0.02	0.03	98.62	0.12	0.05	0	86.62	0	92.82	3.03	96.93	0.02	96.13	0.12	0	0.09	0	0	0.05	0.28	0.05	0	0.52	19.65	86.33	0	0	0.01	0	0	36	-2.26	-9.21	1.86	68.25	206.1	801.98	468.48	1134.48	822.5	866.29	537.23	1072.15	547.16
40.507	0	1.31	0.02	0.04	72.75	0.02	0.03	98.63	0.1	0.09	0	86.26	0	91.12	3.59	97.38	0.02	97.7	0.1	0	0.11	0	0	0.09	0.18	0.04	0	0.23	18.82	83.9	0	0	0.01	0	0	36	-1	-10.36	2.17	68.38	207.68	802.56	468.97	1133.02	821.39	865.54	537.86	1072.99	547.54
40.54	0	1.31	0.02	0.04	74.76	0.02	0.03	98.72	0.12	0.12	0	87.33	0	91.07	4.88	98.03	0.02	98.43	0.09	0	0.12	0	0	0.12	0.21	0.04	0	0.09	19.33	82.94	0	0	0	0	0	36	-0.55	-10.39	2.05	68.45	206.97	803.78	468.69	1134.49	822	867.01	538.31	1073.82	546.69
40.573	0	1.35	0.02	0.04	74.72	0.02	0.03	98.77	0.12	0.12	0	87.06	0	89.16	4.9	97.39	0.02	98.72	0.11	0	0.13	0	0	0.12	0.21	0.03	0	0.14	19.67	84.28	0	0	0	0	0	36	-2.11	-11.47	1.3	68.34	207.79	802.83	466.15	1137.15	820.91	866.28	535.21	1073.76	546.38
40.607	0	1.37	0.02	0.04	74.49	0.02	0.03	98.68	0.16	0.1	0	86.35	0	90.48	4.73	97.08	0.02	99.04	0.14	0	0.1	0	0	0.16	0.18	0.03	0	0.29	19.22	82.67	0	0	0.01	0	0	36	-2.97	-10.74	1.65	68.27	207.3	802.79	467.2	1137.44	822.4	867.24	535.66	1074.22	547.04
40.64	0	1.39	0.02	0.04	72.83	0.02	0.03	98.58	0.15	0.09	0	84.4	0	93.53	3.77	95.93	0.02	99.05	0.14	0	0.09	0	0	0.15	0.19	0.03	0	0.47	18.42	83.07	0	0	0.01	0	0	36	-3.57	-8.64	1.99	68.27	207.98	802.88	468.28	1136.59	822.49	867.12	536.13	1074.78	547.76
40.673	0	1.42	0.02	0.04	73.36	0.02	0.03	98.61	0.13	0.08	0	85.13	0	93.73	3.95	95.93	0.02	99.22	0.12	0	0.08	0	0	0.13	0.14	0.03	0	0.32	19.12	83.11	0	0	0.01	0	0	36	-2.32	-8.48	2.21	68.34	209.66	802.92	469.1	1135.24	822.5	865.98	537.4	1075.35	548.49
40.707	0	1.41	0.02	0.04	74.79	0.02	0.03	98.83	0.14	0.09	0	86.56	0	88.77	4.69	96.75	0.02	99.46	0.14	0	0.09	0	0	0.11	0.16	0.03	0	0.31	19.77	85.65	0	0	0.01	0	0	36	-2.73	-11.66	0.88	68.25	203.07	803.38	468.95	1136.14	823.15	867.64	538.86	1070.58	546.03
40.74	0	1.44	0.02	0.04	75.52	0.02	0.03	98.87	0.14	0.09	0	87.67	0	91.36	4.92	96.95	0.02	99.58	0.14	0	0.09	0	0	0.1	0.14	0.02	0	0.12	20.79	85.93	0	0	0.01	0	0	36	-2.61	-10.21	1.96	68.29	209.08	803.62	469.13	1135.42	821.35	866.29	537.1	1075.05	548.63
40.774	0	1.5	0.02	0.05	76.27	0.02	0.03	98.98	0.21	0.07	0	89.21	0	87.72	5.11	96.95	0.02	99.53	0.21	0	0.12	0	0	0.07	0.17	0.02	0	0.24	22.67	88.11	0	0	0	0	0	36	-2.46	-12.17	0.99	68.21	204.61	804.02	468.5	1136.83	822.18	867.73	537.93	1072.15	546.85
40.807	0	1.56	0.02	0.05	76.62	0.02	0.03	99.02	0.15	0.06	0	90.26	0	92.04	4.63	96.98	0.02	99.66	0.18	0	0.11	0	0	0.06	0.15	0.02	0	0.14	24.06	89.46	0	0	0	0	0	36	-3.2	-9.76	1.56	68.16	209.31	804.63	469.53	1136.26	820.99	866.44	537.64	1075.46	548.73
40.84	0	1.61	0.02	0.05	77.97	0.02	0.03	99.07	0.11	0.05	0	92.07	0	90.35	4.81	97.87	0.02	99.74	0.13	0	0.09	0	0	0.05	0.11	0.02	0	0.04	25.98	89.75	0	0	0	0	0	36	-2.16	-10.82	1.92	68.21	205.9	804.43	470.02	1134.86	821.45	867.88	538.08	1073.51	548.76
40.874	0	1.71	0.02	0.06	79.71	0.02	0.03	99.18	0.09	0.04	0	94.22	0	90.89	5	98.75	0.02	99.79	0.15	0	0.12	0	0	0.04	0.09	0.02	0	0.07	29.33	91.48	0	0	0	0	0	36	-1.24	-10.5	1.73	68.27	208.01	805.43	471.22	1134.72	822.3	866.9	540.73	1074.76	548.55
40.907	0	1.63	0.02	0.06	80.46	0.02	0.03	99.24	0.06	0.04	0	93.97	0	91.72	6.58	99.03	0.02	99.83	0.15	0	0.09	0	0	0.04	0.06	0.02	0	0.05	28.47	91.44	0	0	0	0	0	36	-1.25	-9.98	1.69	68.32	208.86	806.16	471.87	1135.31	822.37	867.11	541.14	1075.79	549.77
40.94	0	1.68	0.02	0.06	81.2	0.02	0.03	99.28	0.06	0.03	0	94.69	0	92.16	6.93	99.12	0.02	99.86	0.15	0	0.1	0	0	0.03	0.06	0.02	0	0.05	30.07	92.48	0	0	0	0	0	36	-0.72	-9.68	2.52	68.45	212.74	805.84	470.7	1135.78	822.27	866.67	539.45	1079.16	549.84
40.974	0	1.59	0.02	0.05	80.02	0.02	0.03	99.3	0.17	0.02	0	93.37	0	90.94	6.45	99.09	0.02	99.87	0.17	0	0.11	0	0	0.02	0.06	0.02	0	0.22	27.17	93.6	0	0	0.01	0	0	36	-1.94	-10.47	1.54	68.27	207.98	805.79	469.99	1136.26	821.99	867.55	539.63	1075.39	547.17
41.007	0	1.65	0.02	0.06	80.11	0.02	0.03	99.29	0.13	0.02	0	93.99	0	92.35	5.84	99.01	0.02	99.87	0.15	0	0.09	0	0	0.02	0.06	0.02	0	0.13	28.54	93.74	0	0	0.01	0	0	36	-1.96	-9.55	2.05	68.34	209.43	805.79	470.38	1135.45	820.96	867.35	538.68	1076.53	548.97
41.04	0	1.62	0.02	0.06	79.74	0.02	0.03	99.3	0.13	0.02	0	93.57	0	88.9	5.61	99.16	0.02	99.9	0.13	0	0.09	0	0	0.02	0.06	0.02	0	0.21	27.5	94.27	0	0	0.01	0	0	36	-1.65	-11.6	1.44	68.27	207.65	805.87	470.3	1135.95	821.9	867.41	540.05	1074.93	547.47
41.074	0	1.64	0.02	0.06	79.57	0.02	0.03	99.29	0.14	0.02	0	93.71	0	90.88	5.11	99.21	0.01	99.89	0.14	0	0.1	0	0	0.01	0.05	0.02	0	0.24	27.75	94.28	0	0	0.01	0	0	36	-0.64	-10.51	2.45	68.39	208.58	805.15	470.82	1134.91	823	867.77	539.82	1076.15	548.96
41.107	0	1.65	0.02	0.06	79.66	0.02	0.03	99.3	0.12	0.02	0	93.82	0	89.3	5.12	99.24	0.01	99.89	0.12	0	0.09	0	0	0.01	0.06	0.02	0	0.15	27.93	94.49	0	0	0.01	0	0	36	-1.42	-11.39	1.54	68.31	207.59	805.95	470.37	1135.95	821.87	867.65	539.91	1075.08	547.99
41.141	0	1.81	0.02	0.06	80.91	0.02	0.03	99.32	0.12	0.02	0	95.46	0	89.66	5.07	99.17	0.01	99.9	0.12	0	0.11	0	0	0.01	0.06	0.02	0	0.12	32.08	95.47	0	0	0.01	0	0	36	-1.5	-11.2	1.43	68.32	207.2	805.95	470.38	1135.98	821.86	867.69	539.98	1074.74	547.93
41.174	0	1.88	0.02	0.07	81.01	0.02	0.03	99.31	0.11	0.02	0	95.9	0	90.89	4.45	99.27	0.01	99.91	0.12	0	0.12	0	0	0.01	0.06	0.02	0	0.11	33.28	95.63	0	0	0.01	0	0	36	-0.47	-10.5	2.44	68.42	208.55	804.92	470.67	1135.18	823.57	867.78	539.94	1076.14	548.81
41.207	0	1.89	0.02	0.07	80.82	0.02	0.03	99.3	0.12	0.02	0	95.89	0	89.17	4.11	99.23	0.01	99.89	0.13	0	0.11	0	0	0.01	0.07	0.02	0	0.12	33.31	95.55	0	0	0.01	0	0	36	-0.9	-11.46	1.05	68.35	208.45	804.66	469.88	1136.67	823.71	866.12	540.85	1074.45	547.55
41.241	0	1.92	0.02	0.07	81.19	0.02	0.03	99.32	0.07	0.02	0	96.12	0	91.86	4.43	99.18	0.01	99.89	0.15	0	0.11	0	0	0.01	0.05	0.02	0	0.07	34.1	96.09	0	0	0.01	0	0	36	-1.21	-9.88	2.24	68.39	207.77	804.85	470.88	1134.33	821.95	867.43	539.25	1074.94	549.56
41.274	0	1.99	0.02	0.07	81.53	0.02	0.03	99.33	0.08	0.02	0	96.55	0	90.54	4.12	99.32	0.01	99.89	0.19	0	0.1	0	0	0.01	0.05	0.02	0	0.08	35.5	96.68	0	0	0.01	0	0	36	-2.04	-10.71	0.82	68.27	209.69	806.54	470.3	1136.43	820.86	865.96	540.69	1075.55	547.2
41.307	0	2.03	0.02	0.08	81.95	0.02	0.03	99.35	0.15	0.02	0	96.81	0	93.12	4.37	99.29	0.01	99.89	0.24	0	0.09	0	0	0.01	0.05	0.02	0	0.15	36.49	97.06	0	0	0.01	0	0	36	-1.39	-8.97	1.8	68.4	211.51	806.45	469.86	1136.54	820.92	866.76	539.03	1078.06	548.55
41.341	0	2.3	0.02	0.09	83.72	0.02	0.03	99.37	0.22	0.02	0	97.95	0	94.89	4.8	99.2	0.01	99.86	0.23	0	0.07	0	0	0.01	0.05	0.02	0	0.22	42.22	97.7	0	0	0.01	0	0	36	-2.9	-7.4	1.9	68.28	210.98	807.04	470.42	1135.88	819.16	867.23	538.15	1077.92	549.14
41.374	0	2.59	0.02	0.11	85.66	0.02	0.03	99.4	0.23	0.02	0	98.69	0	93.74	5.98	99	0.02	99.83	0.23	0	0.06	0	0	0.01	0.04	0.02	0	0.34	48.15	97.98	0	0	0.01	0	0	36	-2.35	-8.47	1.36	68.36	210.38	808.38	470.48	1135.21	816.97	866.93	538.81	1077.09	548.48
41.408	0	3.08	0.02	0.14	87.8	0.02	0.03	99.43	0.19	0.02	0	99.31	0	95.4	6.76	98.88	0.01	99.81	0.2	0	0.04	0	0	0.01	0.05	0.02	0	0.19	56.38	98.45	0	0	0.01	0	0	36	-3.31	-6.84	0.22	68.38	210.39	807.99	469.88	1135.83	816.78	865.16	539.78	1075.44	546.51
41.441	0	3.5	0.02	0.17	89.28	0.02	0.03	99.45	0.3	0.02	0	99.58	0	96.52	7.57	98.79	0.01	99.76	0.3	0	0.04	0	0	0.01	0.06	0.02	0.01	0.38	62.6	98.68	0	0	0.01	0	0	36	-2.93	-5.39	-0.01	68.49	211.48	807.52	471.71	1133.57	817.36	862.87	542.75	1074.32	546.46
41.474	0	3.32	0.02	0.16	89.4	0.02	0.04	99.47	0.44	0.03	0	99.53	0	97.42	9.19	98.62	0.01	99.47	0.44	0	0.06	0	0	0.01	0.05	0.03	0.01	0.83	61.38	98.51	0	2.31	0.01	0.01	0	36	0.77	-3.84	1.25	68.81	205.09	809.6	481.05	1128.06	820.2	866.54	549.25	1071.44	558.09
41.508	0	3.37	0.02	0.17	89.17	0.02	0.04	99.44	0.49	0.04	0	99.56	0	96.68	9.68	97.98	0.01	98.28	0.49	0	0.06	0	0	0.01	0.06	0.04	0.01	2.39	62.81	98.37	0	15.98	0.01	0.02	0	36	1.19	-5.15	1.79	68.67	205.11	812.39	489.33	1122.37	818.95	865.93	555.3	1070.78	565.53
41.541	0	2.66	0.02	0.13	85.72	0.02	0.04	99.3	0.5	0.04	0	99.14	0	97.15	11.95	95.51	0.01	93.54	0.5	0	0.08	0.01	0	0.01	0.07	0.04	0.01	6.85	56.84	97.86	0	80.03	0.01	0.03	0	36	-2.02	-4.36	1.32	67.69	195.67	813.94	495.01	1116.14	815.82	867.54	558.78	1063.04	566.86
41.574	0	1.42	0.02	0.1	71.54	0.02	0.05	98.43	0.45	0.04	0	97.84	0	97.19	11.42	91.27	0.01	79.4	0.45	0	0.07	0.01	0	0.01	0.06	0.04	0.01	4.79	49.51	97.25	0	53.12	0.01	0.05	0	36	-0.32	-4.28	4.03	67.94	207.44	812.03	509.93	1108.09	823.03	861.28	569.23	1068.01	586.29
41.608	0	0.55	0.02	0.08	39.53	0.02	0.05	94.3	0.41	0.05	0	93.47	0	96.52	11.29	84.54	0.01	55.26	0.41	0	0.06	0.01	0	0.01	0.05	0.05	0.01	4.12	41.91	96.25	0	38.05	0.02	0.1	0	36	-2.08	-5.39	3.24	66.73	205.4	812.76	511.84	1105.98	820.66	860.25	570.69	1065.03	586.55
41.641	0	0.18	0.03	0.07	10.71	0.02	0.06	74.03	0.41	0.06	0.97	80.96	0	95.93	9.69	76.34	0.01	24.48	0.41	0	0.06	0.01	0	0.01	0.05	0.06	0.02	3.66	35	94.62	0	72.38	0.02	0.19	0	36	-1.47	-6.2	3.74	66.27	207.18	812.06	516.47	1102.8	822.25	858.32	574.07	1064.71	592.19
41.674	0	0.11	0.05	0.05	2.69	0.02	0.07	36.15	0.47	0.06	38.85	35.97	0	97.13	9.6	58.49	0.02	6.39	0.47	0	0.05	0.01	0.01	0.01	0.04	0.06	0.03	5.38	27.66	91.87	0	67.59	0.02	0.34	0	36	-3.35	-4.39	4.05	66	223.83	810.89	519.19	1106.43	828.1	852.15	577.37	1075.16	596.55
41.708	0	0.12	0.09	0.04	0.76	0.02	0.1	10.6	0.28	0.1	78.8	3.68	0	96.62	6.84	34.22	0.02	1.46	0.28	0	0.07	0	0	0.01	0.04	0.1	0.03	11.25	18.49	86.32	0	70.26	0.02	0.38	0	36	-3.99	-5.23	4	65.75	222.08	807.75	519.6	1109.86	835.59	853.06	578.3	1074.24	598.37
41.741	0	0.15	0.12	0.04	0.38	0.02	0.11	4.21	0.19	0.1	91.58	0.91	0	95.03	4.64	19.37	0.03	0.61	0.19	0	0.05	0	0	0.01	0.05	0.1	0.03	15.01	13.66	80.4	0	79.93	0.01	0.43	0	36	-2.35	-7.25	4.77	65.69	223.77	807.7	521.88	1112.13	841	854.77	580.26	1077.4	602.8
41.775	0	0.15	0.15	0.03	0.24	0.02	0.12	1.26	0.09	0.11	97.47	0.58	0	96.55	2.7	11.49	0.04	0.33	0.09	0	0.03	0	0	0.01	0.05	0.11	0.03	16.58	7.07	60.89	0	73.57	0.01	0.38	0	36	-4.46	-5.34	4.88	65.6	224.21	807.78	524.12	1111.09	840.9	854.37	581.06	1077.3	604.99
41.808	0	0.15	0.16	0.03	0.2	0.02	0.12	0.45	0.08	0.1	99.11	0.45	0	96.67	1.68	9.05	0.06	0.18	0.08	0	0.03	0	0.01	0.01	0.05	0.1	0.03	15.32	4.57	39.32	0	82.17	0.01	0.4	0	36	-6.57	-5.16	5.46	65.62	223.62	807.43	525.08	1112.65	843.45	856.35	580.61	1078.5	606.18
41.841	0	0.16	0.17	0.03	0.18	0.02	0.12	0.27	0.08	0.1	99.47	0.48	0	96.99	1.15	6.99	0.08	0.11	0.08	0	0.02	0	0.01	0.01	0.07	0.1	0.03	18.43	3.82	29.57	0.01	77.91	0.01	0.54	0	36	-5.45	-4.64	6.39	65.55	221.6	807.34	526.91	1112.65	846.5	858.94	581.72	1078.86	608.94
41.875	0	0.16	0.18	0.02	0.16	0.02	0.12	0.11	0.11	0.11	99.64	0.51	0	97.3	0.88	5.18	0.1	0.07	0.07	0	0.02	0	0.01	0.01	0.11	0.11	0.03	20.95	1.21	10.16	0.01	52.76	0.01	0.48	0	36	-4.69	-4.08	7.2	65.49	221.98	807.8	527.74	1112.77	847.18	860.62	581.44	1080.57	611.42
41.908	0	0.17	0.19	0.02	0.15	0.02	0.12	0.09	0.19	0.12	99.63	0.56	0	97.24	0.56	3.58	0.12	0.05	0.05	0	0.01	0	0.01	0.01	0.19	0.09	0.02	23.86	0.96	6.95	0.01	72.51	0.01	0.45	0	36	-5.06	-4.19	7.44	65.67	223.29	808.19	529.72	1112.93	848.36	860.81	582.6	1081.86	614.15
41.941	0	0.19	0.19	0.02	0.15	0.02	0.12	0.07	0.31	0.15	99.61	0.86	0	96.94	0.35	3.14	0.15	0.04	0.05	0	0.01	0	0	0.01	0.31	0.09	0.02	30.42	0.52	3.02	0.01	85.12	0	0.43	0	36	-5.58	-4.72	8.02	65.65	224.47	808.38	531.11	1113.59	849.97	861.82	582.98	1083.81	616.27
41.975	0	0.19	0.19	0.02	0.15	0.02	0.12	0.07	0.3	0.27	99.62	0.83	0	96.77	0.3	3.52	0.27	0.03	0.04	0	0.01	0	0.01	0.01	0.38	0.08	0.02	29.46	0.18	0.78	0.01	32.03	0	0.57	0	36	-5.04	-5.01	7.38	65.54	222.62	807.85	532.51	1112.93	850.76	860.96	584.67	1081.02	618.34
42.008	0	0.18	0.19	0.02	0.15	0.02	0.12	0.07	0.22	0.24	99.62	0.69	0	95.96	0.22	3.89	0.24	0.03	0.04	0	0.01	0	0.02	0.01	0.44	0.07	0.02	26.51	0.16	0.6	0.01	11.15	0	0.66	1	42	-3.86	-6.17	7.54	65.71	221.13	807.02	533.07	1112.23	852.35	861.1	585.77	1079.77	618.64
42.041	0	0.16	0.18	0.02	0.15	0.02	0.12	0.07	0.19	0.33	99.63	0.51	0	96.33	0.19	4.79	0.34	0.03	0.05	0	0.01	0	0.01	0	0.54	0.05	0.02	21.39	0.11	0.33	0.01	24.79	0	0.6	0	42	-3.71	-5.66	7.56	65.55	214.34	806.72	533.59	1113.1	855.77	864.32	587.4	1076.55	617.34
42.075	0	0.16	0.18	0.02	0.16	0.02	0.12	0.07	0.21	0.21	99.64	0.45	0	96.79	0.21	5.55	0.57	0.04	0.05	0	0.01	0	0.02	0	0.43	0.05	0.02	18.8	0.09	0.14	0.01	25.6	0	0.53	0	42	-2.9	-4.96	7.64	65.41	213.89	804.68	532.55	1114.75	859.39	864.47	587.37	1076.25	617.32
42.108	0	0.14	0.17	0.02	0.16	0.02	0.12	0.07	0.26	0.27	99.65	0.33	0	96.68	0.27	6.33	0.54	0.04	0.07	0	0.01	0	0.02	0	0.26	0.04	0.02	11.21	0.1	0.13	0.01	16.59	0	0.34	0	42	-0.8	-5.15	8.26	65.73	217.56	803.87	532.98	1115.57	861.68	864.08	587.6	1079.08	620.84
42.142	0	0.12	0.17	0.02	0.17	0.02	0.12	0.08	0.12	0.24	99.66	0.33	0	96.1	0.24	7.59	0.73	0.04	0.1	0	0	0	0.02	0	0.12	0.02	0.01	2.81	0.09	0.08	0	47.79	0	0.23	0	42	1.84	-5.97	8.21	65.93	221.3	799.63	530.47	1116.76	866.14	860.74	587.37	1079.57	620.32
42.175	0	0.11	0.16	0.02	0.18	0.02	0.11	0.09	0.11	0.26	99.63	0.33	0	96.84	0.26	9.97	0.69	0.04	0.11	0	0	0	0.01	0	0.05	0.02	0.01	0.93	0.17	0.09	0	52.3	0	0.14	0	42	-0.31	-4.89	8.51	65.7	224.3	798.23	529.78	1117.71	867.69	859.65	586.57	1081.63	618.77
42.208	0	0.11	0.15	0.02	0.19	0.02	0.11	0.09	0.09	0.28	99.61	0.33	0	96.23	0.28	11.37	0.69	0.04	0.15	0	0	0	0	0	0.02	0.01	0	0.09	0.38	0.12	0	45.04	0	0.06	0	42	-0.38	-5.8	8.56	65.64	219.24	800.62	532.14	1116.29	866.29	862.37	588.6	1079.46	619.2
42.242	0	0.11	0.14	0.02	0.22	0.02	0.11	0.1	0.01	0.34	99.57	0.33	0	92.62	0.34	14.24	0.67	0.04	0.16	0	0	0	0	0	0.01	0.01	0	0.01	1.11	0.15	0	24.37	0	0.03	0	42	1.16	-9.35	8.02	65.6	209.04	797.46	531.25	1114.43	867.08	863.63	587.65	1070.2	619.72
42.275	0	0.09	0.11	0.03	0.28	0.02	0.09	0.14	0	0.33	99.44	0.43	0	95.41	0.33	21.79	0.59	0.05	0.15	0	0	0	0	0	0	0.01	0	0	2.12	0.21	0	61.7	0	0.01	0	36	0.74	-6.83	8.78	65.55	218.32	795.06	529.67	1117.22	871.66	860.8	588.07	1077.05	618.05
42.308	0	0.09	0.1	0.03	0.34	0.02	0.09	0.17	0	0.37	99.32	0.7	0	96.26	0.37	26	0.6	0.04	0.14	0	0	0	0	0	0	0	0	0	4.68	0.26	0	80.41	0	0.01	0	36	-0.38	-5.76	8.33	65.62	219.45	796.88	532.13	1115.85	870.13	859.78	589.34	1077.13	619.63
42.342	0	0.1	0.09	0.04	0.51	0.02	0.08	0.23	0	0.39	98.99	2.16	0	95.88	0.36	33.16	0.56	0.04	0.11	0	0	0	0	0	0	0	0	0	12.72	0.39	0	68.15	0	0.01	0	36	0.61	-6.26	8.47	65.72	217.59	797.72	533.59	1116.1	871.03	861.49	590.43	1076.75	622.19
42.375	0	0.11	0.07	0.05	0.72	0.02	0.07	0.29	0	0.42	98.56	6.17	0	91.57	0.31	39.34	0.64	0.03	0.08	0	0	0	0	0	0	0	0	0	20.12	0.42	0	72.85	0	0	0	36	0.97	-10.08	8.71	65.54	213.66	797.31	534.59	1114.61	871.19	862.69	590.98	1074.01	622.48
42.409	0	0.18	0.06	0.11	1.56	0.02	0.06	0.4	0	0.69	96.88	50.48	0	91.68	0.35	46.51	0.7	0.03	0.07	0	0.01	0	0	0	0	0	0	0	47.06	0.69	0	56.34	0	0	0	36	0.84	-10	8.49	65.41	215.25	796.81	533.83	1115.19	871.3	861.65	590.48	1074.58	622.06
42.442	0	0.28	0.06	0.21	2.27	0.02	0.06	0.41	0	0.9	95.47	82.06	0	92.88	0.34	46.53	0.9	0.03	0.09	0	0.01	0	0	0	0	0	0	0	65.72	1.09	0	53.3	0	0	1	42	1.73	-9.16	8.2	65.37	215.83	793.64	530.74	1118.39	875.7	860.87	589.35	1074.45	620.53
42.475	0	0.32	0.06	0.27	2.71	0.02	0.06	0.44	0	1	94.58	89.79	0	94.87	0.31	48.06	1	0.03	0.1	0.01	0.01	0	0	0	0	0	0	0	72.33	1.31	0	54	0	0	0	42	-0.75	-7.41	8.87	64.99	215.95	793.7	531.79	1116.74	874.74	861.11	589.23	1074.92	619.53
42.509	0	0.53	0.06	0.52	3.82	0.02	0.06	0.43	0	1.4	92.37	97.48	0	95.72	0.29	46.2	1.4	0.03	0.13	0.01	0.01	0	0	0	0	0	0	0	92.61	2.84	0	75.1	0	0	0	42	0.45	-6.46	9.18	65.38	214.48	793.91	533.35	1115.31	874.87	861.77	590.34	1073.88	622.1
42.542	0	0.68	0.08	0.59	3.08	0.02	0.07	0.31	0.01	1.48	93.83	96.22	0	95.42	0.38	37.08	1.48	0.02	0.17	0.01	0.01	0	0	0	0	0	0	0.01	96.52	3.85	0	54.69	0	0	0	42	0.25	-6.82	9	65.49	217.92	793.51	534.35	1114.58	874.91	859.4	591.15	1074.93	623.4
42.575	0	0.7	0.08	0.59	2.92	0.02	0.08	0.28	0.02	1.56	94.15	95.67	0	94.51	0.43	35.29	1.56	0.02	0.18	0.01	0.01	0	0	0	0	0	0	0.02	96.55	3.59	0	57.47	0	0	0	42	0.59	-7.77	9.09	65.37	217.44	793.62	534.79	1114.37	875.03	859.75	591.42	1074.73	624
42.609	0	0.88	0.1	0.64	2.35	0.02	0.09	0.23	0.05	2.18	95.31	93.02	0	94.41	0.39	26.64	2.18	0.02	0.23	0.01	0.01	0	0	0	0	0	0	0.05	98.92	6.71	0	69.7	0	0.01	0	42	-0.09	-7.86	8.79	65.28	217.66	792.88	534.04	1115.18	875.87	859.1	591.21	1074.46	622.7
42.642	0	1	0.13	0.63	1.79	0.02	0.11	0.15	0.11	2.28	96.42	87.04	0	92.1	0.4	18.52	2.28	0.01	0.22	0.01	0.02	0	0	0	0	0	0	0.11	98.51	5.66	0	69.93	0	0.01	0	42	0.77	-9.72	8.78	65.31	215.04	793.94	535.42	1114.78	875.93	860.59	592.44	1073.3	623.99
42.675	0	1.06	0.14	0.64	1.6	0.02	0.11	0.14	0.14	2.16	96.79	83.98	0	91.4	0.37	15.01	2.16	0.01	0.2	0.01	0.02	0	0	0	0	0.01	0	0.14	98.94	6.24	0	46.84	0	0.01	0	42	0.65	-10.18	9.45	65.2	214.39	794.04	535.84	1113.71	874.8	861.67	591.52	1073.41	625.11
42.709	0	1.09	0.15	0.63	1.53	0.02	0.12	0.12	0.2	2.56	96.93	81.92	0	93.87	0.36	13.62	2.56	0.01	0.2	0.01	0.02	0	0	0	0	0.01	0	0.2	98.52	4.54	0	54.22	0	0.01	0	42	0.72	-8.36	8.24	65.24	217.4	792.1	532.21	1117.28	877.11	858.94	590.43	1074.04	622
42.742	0	1.14	0.16	0.62	1.43	0.02	0.12	0.1	0.17	2.92	97.15	78.48	0	91.91	0.38	11.43	2.92	0.01	0.17	0.01	0.03	0	0	0	0	0.01	0	0.37	98	3.39	0	74	0	0.01	0	42	0	-9.85	8.49	65.04	212.73	793.84	533.62	1115.62	875.7	861.33	591.53	1072.1	620.38
42.776	0	1.19	0.17	0.59	1.35	0.02	0.13	0.09	0.16	1.93	97.31	73.34	0	93.05	0.4	9.62	4.21	0.02	0.16	0.01	0.05	0	0	0	0.01	0.02	0	0.69	96.3	1.93	0	75.04	0	0.02	0	42	0.23	-9.03	7.84	65.08	216.52	793.21	532.06	1117.62	876.33	859.24	590.86	1073.77	620.13
42.809	0	1.22	0.18	0.57	1.3	0.02	0.14	0.09	0.17	1.74	97.4	70.18	0	92.07	0.38	8.44	5.01	0.01	0.17	0.01	0.04	0	0	0	0.01	0.03	0	0.48	95.54	1.74	0	73.36	0	0.02	0	42	0.64	-9.74	9.1	65.17	215.76	793.75	532.97	1116.05	875.18	861.3	590.64	1074.86	621.32
42.842	0	1.19	0.17	0.58	1.35	0.02	0.14	0.09	0.14	1.77	97.3	72.36	0	95.34	0.36	9.63	4.85	0.02	0.14	0.01	0.03	0	0	0	0.01	0.03	0	0.21	95.68	1.77	0	74.9	0	0.02	0	42	1.6	-6.91	7.97	65.35	220.75	789.16	529.07	1119.71	880.04	856.74	588.96	1075.19	620.71
42.876	0	1.15	0.17	0.56	1.42	0.02	0.14	0.1	0.05	1.91	97.15	73.83	0	96.04	0.33	11.48	5.27	0.02	0.15	0.01	0.03	0	0	0	0.01	0.06	0	0.05	94.76	1.91	0	89.71	0	0.03	0	42	3.26	-6.05	9.35	65.48	224.83	791.24	533.44	1117.55	879.6	857.34	593.04	1079.76	625.86
42.909	0	1.13	0.16	0.54	1.46	0.02	0.14	0.1	0.03	1.81	97.07	73.81	0	94.9	0.32	12.4	5.86	0.02	0.16	0.01	0.02	0	0	0	0.01	0.05	0	0.03	93.83	1.81	0	85.75	0	0.04	0	42	2.44	-7.38	9.71	65.31	227.9	793.47	536.15	1116.76	877.73	857.58	593.27	1082.57	629.52
42.942	0	1.05	0.17	0.47	1.27	0.02	0.14	0.09	0.07	1.45	97.46	63.06	0	97.04	0.33	10.73	5.99	0.02	0.17	0.01	0.03	0	0	0	0.01	0.06	0	0.07	89.26	1.45	0	91.12	0	0.07	0	42	0.05	-4.56	9.6	65	225.48	794.71	539.12	1115.03	877.35	858.28	594.05	1080.66	631.24
42.976	0	0.87	0.17	0.36	1.1	0.02	0.14	0.09	0.22	0.88	97.81	47.87	0	96.38	0.41	10.93	5.96	0.02	0.22	0	0.03	0	0	0	0.01	0.07	0	0.27	81.34	0.88	0	95.85	0	0.11	0	42	-0.77	-5.59	9.33	64.89	226.77	796.74	542.71	1112.47	875.07	856.91	596.91	1080.75	633.24
43.009	0	0.84	0.18	0.32	1.04	0.02	0.15	0.09	0.26	0.8	97.93	41.17	0	96.24	0.39	10.52	6.59	0.02	0.26	0	0.02	0	0	0	0.01	0.06	0	0.65	78.37	0.8	0	97.16	0	0.13	0	42	-1.19	-5.78	9.11	64.76	216.78	793.21	540.66	1111.51	876.69	858.63	595.26	1072.52	630.54
43.042	0	0.83	0.18	0.31	0.96	0.02	0.15	0.08	0.26	0.75	98.07	35.29	0	96.87	0.3	9.23	6.97	0.01	0.26	0	0.01	0	0	0	0	0.04	0	0.31	76.56	0.75	0	95.66	0	0.1	0	42	-4.56	-4.83	9.85	64.57	229.27	796.38	542.39	1114.92	875.11	857.83	595.87	1084.06	633.08
43.076	0	0.87	0.2	0.3	0.97	0.02	0.17	0.08	0.07	0.71	98.07	32.52	0	96.64	0.3	8.48	8.68	0.01	0.29	0	0.01	0	0	0	0	0.03	0	0.07	75.57	0.71	0	96.76	0.01	0.11	0	42	-3.12	-5.2	9.03	64.32	229.35	797.77	544.51	1116.54	878.87	857.65	599.66	1084.42	634.02
43.109	0	1.01	0.21	0.35	0.98	0.02	0.17	0.08	0.02	0.77	97.98	41.33	0	97	0.32	6.22	8.71	0.01	0.33	0	0.01	0	0	0	0	0.03	0	0.02	80.27	0.77	0	96.52	0.01	0.11	0	42	-2.82	-4.63	8.66	64.3	224.46	798.29	545.81	1115.68	880.01	858.95	600.65	1080.88	634.24
43.143	0	1.11	0.22	0.37	1	0.02	0.18	0.07	0.01	0.7	97.78	46.7	0	97.28	0.36	4.84	9.12	0.01	0.39	0	0.01	0	0	0	0	0.02	0	0.01	82.56	0.7	0	91.62	0.01	0.09	0	36	-4.52	-4.11	8.97	64.27	227.78	798.56	546.81	1114.56	877.87	857.64	600.86	1082.83	635.12
43.176	0	1.15	0.21	0.4	1.13	0.02	0.18	0.08	0.01	0.66	97.69	52.07	0	96.66	0.31	6.8	10	0.01	0.29	0	0.01	0	0	0	0	0.01	0	0.01	84.37	0.66	0	96.28	0.01	0.06	0	36	-2.92	-5.17	9.73	64.26	220.03	797.99	547.17	1110.94	876.2	860.49	599.23	1077.35	636.46
43.209	0	1.22	0.21	0.41	1.2	0.02	0.19	0.08	0.01	0.65	97.56	56.34	0	97.08	0.26	7.29	10.96	0.01	0.24	0	0.01	0	0	0	0	0.01	0	0.01	85.55	0.65	0	95.54	0.01	0.03	0	36	-6.34	-4.48	9.15	64.11	229.35	797.82	547.93	1114.19	878.16	856.77	601.03	1083.4	636.25
43.243	0	1.35	0.21	0.48	1.31	0.02	0.19	0.08	0.01	0.78	97.31	64.64	0	96.79	0.2	7.51	11.04	0.01	0.2	0	0.01	0	0	0	0	0.01	0	0.01	89.8	0.78	0	98.33	0.01	0.02	0	36	-5.21	-4.97	9.36	64.14	233.28	798.54	547.64	1116.53	879.31	857.07	600.84	1087.37	638.03
43.276	0	1.35	0.21	0.48	1.39	0.02	0.19	0.08	0.01	0.76	97.23	65.81	0	97.12	0.18	8.68	11.57	0.01	0.2	0	0.02	0	0	0	0	0.01	0	0.01	89.92	0.76	0	97.89	0.01	0.01	0	36	-5.9	-4.4	8.72	64.01	229.57	800.5	549.58	1116.78	880.56	858.51	602.86	1085.45	637.43
43.309	0	1.36	0.2	0.5	1.55	0.02	0.18	0.09	0.02	0.8	96.9	69.17	0	96.66	0.2	10.85	11.83	0.01	0.23	0	0.02	0	0	0	0	0.01	0	0.02	91.56	0.8	0	98.33	0.01	0.01	0	36	-5.45	-5.17	8.87	63.78	226.82	801.25	552	1115.82	880.93	860.02	604.1	1083.85	640.79
43.343	0	1.4	0.2	0.49	1.67	0.02	0.19	0.09	0.02	0.62	96.67	70.65	0	97.07	0.16	12.19	13.8	0.01	0.21	0	0.02	0	0	0	0	0	0	0.02	90.46	0.62	0	98.64	0.01	0.01	0	36	-6.86	-4.5	9.06	63.6	222.52	801.72	554.28	1114.77	881.76	861.92	605.73	1081.56	641.41
43.376	0	1.23	0.18	0.46	1.64	0.02	0.17	0.1	0.02	0.52	96.72	68.33	0	96.62	0.13	14.06	12.09	0.01	0.24	0	0.02	0	0	0	0	0	0	0.02	88.84	0.52	0	99.37	0.01	0.01	0	36	-7.88	-5.24	9.77	63.48	225.51	801.31	555.7	1112.89	879.66	860.75	606.62	1083.27	643.23
43.41	0	1.09	0.18	0.41	1.57	0.02	0.17	0.11	0.02	0.41	96.85	64.44	0	97.39	0.09	15.36	11.54	0.02	0.2	0	0.02	0	0	0	0	0	0	0.02	85.37	0.41	0	93.95	0.01	0.01	0	36	-8.46	-3.9	8.79	63.7	232.27	799.66	552.88	1118.23	884.5	857.71	606.3	1087.46	640.38
43.443	0	1.33	0.21	0.46	1.44	0.02	0.19	0.09	0.03	0.45	97.12	65.41	0	96.97	0.08	9.88	12.38	0.01	0.2	0	0.01	0	0	0	0	0	0	0.03	88.89	0.45	0	96.34	0.01	0.01	0	36	-5.66	-4.67	9.09	63.62	230.18	800.32	555.64	1115.94	885.18	858.65	607.29	1085.61	645.66
43.476	0	1.36	0.21	0.45	1.42	0.02	0.2	0.08	0.02	0.47	97.16	65.5	0	97.3	0.06	9.29	13.28	0.01	0.22	0	0.01	0	0	0	0	0	0	0.02	88.03	0.47	0	96.25	0.01	0.01	0	36	-6.5	-4.08	9.19	63.49	223.24	798.21	555.11	1115.1	886.33	860.41	606.57	1080.37	644.69
43.51	0	1.59	0.23	0.51	1.53	0.02	0.22	0.08	0.02	0.48	96.81	74.2	0	96.38	0.06	8.11	14.65	0.01	0.2	0	0.02	0	0	0	0	0	0	0.02	91.83	0.48	0	99.22	0.01	0	0	36	-6.55	-5.59	9.75	63.5	231.03	798.6	557.34	1113.5	884.74	857.34	609.02	1085.21	647.09
43.543	0	1.44	0.21	0.48	1.56	0.02	0.2	0.09	0.02	0.4	96.88	70.47	0	97	0.05	10.29	13.88	0.02	0.22	0	0.02	0	0	0	0	0	0	0.02	90.28	0.4	0	99.5	0.01	0	0	30	-6.07	-4.61	9.72	63.4	229.9	798.97	559.32	1112.05	885.63	857.34	609.93	1083.86	649.25
43.576	0	1.42	0.2	0.49	1.64	0.02	0.2	0.09	0.02	0.41	96.72	70.91	0	96.6	0.05	11.66	13.83	0.02	0.23	0	0.02	0	0	0	0	0	0	0.02	90.59	0.41	0	99.28	0.01	0	0	30	-6.02	-5.27	10.01	63.26	229.71	797.36	559.31	1112.72	888.04	857.53	609.99	1083.72	650.05
43.61	0	1.35	0.21	0.42	1.6	0.02	0.21	0.09	0.03	0.38	96.81	66.05	0	94.92	0.06	12.24	15.38	0.02	0.27	0	0.03	0	0	0	0	0	0	0.03	86.24	0.38	0	98.57	0	0	0	30	-1.37	-7.36	9.53	63.45	217.66	795.66	559.3	1111.42	892.05	860.23	612.55	1074.78	649.26
43.643	0	1.35	0.2	0.43	1.67	0.02	0.21	0.1	0.03	0.37	96.65	67.14	0	94.82	0.07	13.25	15.65	0.02	0.24	0	0.02	0	0	0	0	0	0	0.03	86.57	0.37	0	98.79	0	0	0	30	-1.51	-7.47	9.9	63.52	216.33	793.69	559.68	1108.87	891.56	859.3	612.04	1072.22	650.26
43.676	0	1.27	0.2	0.43	1.64	0.02	0.19	0.1	0.02	0.38	96.73	64.49	0	95.45	0.07	13.71	14.31	0.02	0.27	0	0.02	0	0	0	0	0	0	0.02	86.44	0.38	0	90.82	0	0	0	30	-5.22	-6.78	10.36	63.22	222.84	790.99	557.87	1112.27	894.63	857.59	610.28	1077.16	648.35
43.71	0	1.2	0.18	0.42	1.75	0.02	0.19	0.11	0.01	0.39	96.51	66.37	0	95.51	0.07	16.19	14.36	0.03	0.29	0	0.02	0	0	0	0	0	0	0.01	85.61	0.39	0	88.67	0	0	0	30	-6.59	-6.72	10.95	63.1	222.7	790.69	557.82	1111.86	892.9	858.37	609.75	1077.66	648.59
43.743	0	1.21	0.18	0.42	1.82	0.02	0.19	0.11	0.01	0.43	96.36	68.57	0	95.02	0.08	16.91	14.6	0.03	0.28	0	0.02	0	0	0	0	0	0	0.01	86.14	0.43	0	88.46	0	0	0	30	-5.66	-7.25	11.06	63.28	221.65	790.59	557.45	1111.2	892.05	858.6	610	1076.92	648.27
43.777	0	1.15	0.17	0.43	1.96	0.02	0.17	0.13	0	0.47	96.09	73.84	0	95.38	0.07	19.27	13.79	0.03	0.32	0	0.04	0	0	0	0	0	0	0	86.97	0.47	0	92.22	0	0	0	30	-6.49	-6.86	10.85	63.14	224.63	788.63	555.48	1112.79	893.9	856.82	607.92	1078.04	646.94
43.81	0	1.24	0.18	0.46	1.86	0.02	0.18	0.11	0	0.54	96.28	72.56	0	95.35	0.07	16.85	13.65	0.04	0.26	0	0.04	0	0	0	0	0	0	0	88.58	0.54	0	87.86	0	0	0	30	-2.28	-6.9	11.75	63.74	220.54	787.9	556.2	1110.23	894.48	858.74	608.41	1075.26	650.34
43.843	0	1.4	0.19	0.5	1.84	0.02	0.19	0.1	0	0.58	96.33	73.16	0	94.4	0.05	14.43	14.13	0.03	0.33	0.01	0.06	0	0	0	0	0	0	0	91.38	0.58	0	81.93	0	0	0	24	-3.25	-7.88	10.02	63.66	225.55	786.31	554.27	1113.13	897.99	853.81	609.07	1076.33	645.95
43.877	0	1.62	0.2	0.56	2.01	0.02	0.21	0.1	0	0.96	95.98	79.9	0	94.14	0.06	13.87	15.9	0.04	0.29	0.01	0.04	0	0	0	0	0	0	0	94.6	0.96	0	71.14	0	0	0	24	-3.83	-8.12	11.56	63.48	226.76	785.17	555.44	1109.37	893.27	853.91	608.57	1076.91	649.68
43.91	0	1.69	0.21	0.57	2	0.02	0.21	0.1	0	0.96	96.01	81.22	0	94.14	0.05	12.95	16.21	0.04	0.31	0.01	0.06	0	0	0	0	0	0	0	95.34	0.96	0	78.41	0	0	0	24	-2.4	-8.12	11.09	63.73	227.11	782.9	553.35	1110.71	896.61	852.32	608.27	1075.98	647.69
43.943	0	1.82	0.22	0.59	1.91	0.02	0.23	0.09	0	1.15	96.18	82.87	0	93.71	0.06	10.64	16.58	0.04	0.36	0.01	0.04	0	0	0	0	0	0	0	96.37	1.15	0	76.11	0	0	0	24	-3.12	-8.49	11.4	63.68	227.04	783.57	554.73	1108.05	893.17	851.98	608.58	1075.42	648.91
43.977	0	1.8	0.22	0.62	1.92	0.02	0.21	0.09	0.01	1.22	96.16	83.15	0	94.23	0.06	10.84	15.58	0.04	0.31	0.01	0.04	0	0	0	0	0	0	0	97.62	1.22	0	85.75	0.01	0	0	24	-5.05	-8.03	10.03	63.57	225.56	786.3	555.82	1107.08	891.68	850.85	608.45	1073.25	646.11
44.01	0	1.73	0.21	0.62	1.95	0.02	0.21	0.1	0.01	1.27	96.1	82.47	0	96.85	0.08	11.8	14.89	0.04	0.37	0.01	0.05	0	0	0	0	0	0	0	97.71	1.27	0	94.73	0.01	0	0	18	-4.43	-4.87	10.32	63.6	226.26	787.8	557.27	1107.52	892.38	852.21	609.06	1074.9	649.1
44.043	0	1.66	0.2	0.63	1.85	0.02	0.19	0.1	0.01	1.59	96.29	80.99	0	96.08	0.09	11.4	13.06	0.04	0.47	0.01	0.05	0	0	0	0	0	0	0.01	98.31	1.59	0	94.15	0.01	0	0	18	-4.9	-6	9.61	63.46	228.37	785.59	554.95	1110.57	895.92	850.27	608.48	1075.48	646.28
44.077	0	1.77	0.21	0.65	1.9	0.02	0.2	0.09	0.01	1.87	96.19	83.14	0	97.44	0.1	10.86	14.28	0.03	0.53	0.01	0.08	0	0	0	0	0	0	0.01	98.9	1.87	0	94.9	0.01	0.01	0	18	-2.65	-3.81	9.73	63.29	229.57	786.15	555.73	1110.8	897.29	850.41	610.2	1076.78	648.35
44.11	0	1.88	0.22	0.65	2.07	0.02	0.22	0.1	0.01	1.99	95.86	85.51	0	97.81	0.13	11.68	16.36	0.04	0.55	0.01	0.15	0	0	0	0	0	0	0.01	99.06	1.99	0	90.55	0.01	0.01	0	18	-3.67	-2.99	10.1	63.34	228.23	784.41	554.7	1111.34	898.48	851.1	608.97	1076.02	647.7
44.144	0	1.89	0.21	0.66	2.12	0.02	0.22	0.1	0.01	2.11	95.75	85.95	0	96.99	0.11	12.22	16.49	0.03	0.5	0.02	0.18	0	0	0	0	0	0	0	99.38	2.11	0	93.9	0.01	0.01	0	18	-4.14	-4.63	10.58	63.22	229.39	782.97	554.83	1110.1	897.64	850.19	608.45	1076.03	648.67
44.177	0	1.96	0.21	0.66	2.38	0.02	0.23	0.11	0.01	2.06	95.25	87.64	0	95.34	0.13	14.15	18.28	0.04	0.37	0.01	0.11	0	0	0	0	0	0	0	99.43	2.06	0	83.61	0.01	0.01	0	18	-3.93	-6.91	12.1	62.98	221	780.99	556.76	1105.1	895.8	853.17	608.62	1070.05	651.1
44.21	0	1.98	0.21	0.66	2.67	0.02	0.24	0.12	0.01	1.83	94.67	88.87	0	93.97	0.14	16.5	19.75	0.03	0.39	0.02	0.13	0	0	0	0	0	0	0	99.44	1.83	0	51.96	0.01	0.01	1	24	-4.85	-8.27	10.55	62.94	224.3	780.55	555.7	1105.73	895.96	848.72	609.91	1069.95	646.87
44.244	0	1.88	0.19	0.66	2.98	0.02	0.22	0.14	0.01	1.59	94.03	89.03	0	94.13	0.17	19.86	19.74	0.03	0.31	0.02	0.07	0	0	0	0	0.01	0	0	99.53	1.59	0	79.34	0.01	0.01	0	24	-5.81	-8.13	11.84	62.83	223.79	780.39	556.13	1103.15	891.7	850.15	608.13	1070.14	649.15
44.277	0	1.89	0.19	0.66	3.11	0.02	0.23	0.14	0.01	1.46	93.78	89.7	0	93.91	0.16	20.72	20.25	0.04	0.32	0.03	0.08	0	0	0	0	0.01	0	0	99.55	1.46	0	86.94	0.01	0.01	0	24	-4.82	-8.32	10.97	62.91	223.36	777.43	553.33	1104.57	895.2	847.72	608.34	1068.05	645.04
44.31	0	1.96	0.19	0.66	3.42	0.02	0.24	0.15	0	1.37	93.16	90.77	0	93.76	0.18	22.24	22.02	0.04	0.34	0.02	0.1	0	0	0	0	0.01	0	0	99.54	1.37	0	81.47	0	0.01	0	24	-4.63	-8.45	11.5	62.9	224.16	777.35	554.81	1101.37	892.63	846.92	607.91	1067.49	647.82
44.344	0	1.85	0.18	0.66	3.66	0.02	0.22	0.17	0.01	1.34	92.69	92.31	0	94.45	0.16	24.79	21.55	0.04	0.37	0.02	0.09	0	0	0	0	0.01	0	0	99.46	1.34	0	88.31	0.01	0	0	24	-4.01	-7.83	10.31	63.13	226.67	775.95	552.3	1102.77	894.92	843.51	606.91	1067.07	644.31
44.377	0	1.84	0.18	0.66	3.63	0.02	0.22	0.16	0	1.16	92.74	92.23	0	92.55	0.15	24.74	21.35	0.04	0.37	0.02	0.07	0	0	0	0	0.01	0	0	99.39	1.16	0	84.03	0	0	0	24	-3.79	-9.4	11.02	63.01	222.78	775.53	555.01	1096.27	889.47	842.96	609.39	1062.7	646.14
44.411	0	1.87	0.18	0.65	3.77	0.02	0.23	0.17	0	0.78	92.46	92.45	0	93.41	0.15	25.35	22.24	0.05	0.31	0.02	0.05	0	0	0	0	0.01	0	0	99.16	0.78	0	74.06	0	0	0	24	-2.67	-8.75	10.66	63.2	222.91	772.93	552.07	1100.36	895.13	842.83	609.32	1063.1	643.55
44.444	0	1.95	0.19	0.65	3.71	0.02	0.24	0.16	0	0.61	92.57	91.79	0	93.43	0.19	24.29	22.98	0.04	0.25	0.01	0.05	0	0	0	0	0.01	0	0	99.09	0.61	0	86.32	0	0	0	24	-1.91	-8.73	10.55	63.36	226.29	773.35	554.22	1096.3	891.92	839.47	610.32	1062.89	646.27
44.477	0	1.8	0.17	0.65	4.25	0.02	0.22	0.19	0	0.53	91.5	94.09	0	91.89	0.16	28.7	22.8	0.04	0.22	0.01	0.05	0	0	0	0	0.01	0	0	99.06	0.53	0	92.09	0	0	0	24	-1.46	-9.86	10.27	63.31	223.22	770.78	551.65	1098.22	896.07	839.93	608.57	1060.43	643.34
44.511	0	2.1	0.2	0.65	3.78	0.02	0.26	0.15	0	0.42	92.45	91.98	0	94.32	0.17	23.51	24.76	0.04	0.21	0.01	0.05	0	0	0	0	0.02	0	0	98.92	0.42	0	87.96	0	0	0	24	-1.33	-7.95	10.88	63.42	222.84	771.54	553.32	1095.72	893.96	840.5	608.21	1060.06	646.29
44.544	0	2.15	0.2	0.64	3.88	0.02	0.27	0.15	0	0.35	92.23	92.4	0	93.15	0.15	23.77	25.69	0.04	0.26	0.01	0.06	0	0	0	0	0.02	0	0	98.73	0.35	0	96.1	0	0	0	24	-1.89	-8.95	10.41	63.33	224.42	769.06	551.15	1097.27	895.99	838.35	607.9	1059.95	643.37
44.577	0	2.39	0.23	0.64	3.6	0.02	0.31	0.13	0	0.3	92.8	93.14	-0.87	93.59	0.13	20.32	27.19	0.03	0.22	0.01	0.06	0	0	0	0	0.02	0	0	98.6	0.3	0	62.24	0	0	0	24	-1.44	-8.6	10.6	63.24	223.57	770.29	552.56	1096	894.1	838.97	609.84	1059.84	644.45
44.611	0	2.66	0.27	0.62	3.11	0.02	0.36	0.11	0.01	0.2	93.77	93.34	-1.58	93.86	0.15	15.31	28.45	0.03	0.23	0.01	0.05	0	0	0	0	0.02	0	0.01	97.74	0.2	0	65.91	0	0	1	30	-0.78	-8.36	9.79	63.45	226.42	769.43	551.13	1097.64	896.94	836.67	608.7	1060.44	643.18
44.644	0	2.88	0.29	0.62	3.04	0.02	0.39	0.1	0	0.17	93.93	93.98	-2.45	92.81	0.16	13.41	29.96	0.03	0.23	0.01	0.05	0	0	0	0	0.02	0	0	97.57	0.17	0	67.02	0	0	0	30	0.05	-9.21	10.22	63.5	225.19	769.11	550.96	1096.82	895.71	837.39	609.25	1059.98	643.41
44.677	0	2.53	0.27	0.61	2.76	0.02	0.34	0.1	0	0.15	94.48	92.03	-0.46	94.9	0.15	13.45	26.44	0.02	0.16	0.01	0.04	0	0	0	0	0.02	0	0	97.33	0.15	0	83.47	0	0	0	30	-1.38	-7.38	9.62	63.43	225.96	770.07	551.01	1096.11	893.91	836	609	1059.57	641.81
44.711	0	2.59	0.28	0.6	2.62	0.02	0.35	0.09	0	0.13	94.77	91.9	-0.6	93.03	0.12	11.89	26.74	0.02	0.21	0.01	0.03	0	0	0	0	0.02	0	0	96.82	0.13	0	69.03	0	0	0	30	-0.45	-9.04	10.68	63.59	224.36	770.11	552.05	1094.83	892.79	838.21	608.8	1059.66	644.8
44.744	0	2.54	0.28	0.61	2.5	0.02	0.34	0.09	0	0.13	94.92	91.4	-0.03	93.61	0.11	11.19	25.71	0.02	0.15	0.01	0.02	0	0	0	0	0.02	0	0	97.03	0.13	0	90.98	0	0	0	30	-0.68	-8.57	9.64	63.59	224.75	769.03	551.11	1096.02	896.01	836.08	608.6	1058.28	642.4
44.778	0	2.37	0.26	0.6	2.66	0.02	0.31	0.1	0	0.12	94.67	90.85	0	93.64	0.1	13.8	25.04	0.02	0.16	0.01	0.03	0	0	0	0	0.01	0	0	96.86	0.12	0	74.51	0	0	0	30	-1.29	-8.55	8.93	63.52	226.17	769.17	550.51	1096.29	895.68	834.27	608.72	1058.22	640.38
44.811	0	2.67	0.29	0.6	2.63	0.02	0.36	0.09	0	0.12	94.67	92.28	-0.95	94.61	0.11	11.51	27.35	0.02	0.19	0.01	0.03	0	0	0	0	0.02	0	0	96.86	0.12	0	89.02	0	0	0	30	-1.27	-7.67	9.57	63.57	223.88	771.92	552.8	1094.72	892.64	837.1	609.67	1058.5	642.93
44.844	0	2.28	0.24	0.6	2.82	0.02	0.3	0.11	0	0.12	94.35	90.66	0	93.77	0.11	15.75	25.01	0.02	0.21	0.01	0.04	0	0	0	0	0.02	0	0	96.61	0.12	0	88.19	0	0	0	30	-2.1	-8.45	9.12	63.5	223.73	768.59	549.97	1096.32	895.96	835.44	607.55	1056.86	639.58
44.878	0	2.08	0.21	0.59	3.51	0.02	0.28	0.14	0	0.11	92.97	90.89	0	95.18	0.11	22.23	25.53	0.02	0.24	0.01	0.04	0	0	0	0	0.03	0	0	96.43	0.1	0	86.77	0	0	0	30	-1.11	-7.09	7.81	63.64	228.13	771.43	549.79	1097.91	895.07	833.22	608.75	1059.4	638.53
44.911	0	2.24	0.22	0.6	3.86	0.02	0.3	0.15	0	0.14	92.27	92.5	-1.12	95.95	0.14	23.12	27.71	0.02	0.3	0.01	0.04	0	0	0	0	0.03	0	0	96.89	0.12	0	82.22	0	0	0	30	-1.72	-6.17	9.43	63.56	225.72	773.32	551.56	1097.38	892.84	838.1	608.28	1061.28	642.08
44.944	0	2.02	0.19	0.61	3.98	0.02	0.27	0.16	0	0.13	92.04	91.46	-0.04	96.61	0.13	25.49	25.81	0.02	0.28	0.01	0.04	0	0	0	0	0.03	0	0	97.03	0.12	0	95.09	0	0	0	30	-2.65	-5.25	9.81	63.47	224.27	771.9	550.39	1099.12	895.07	839.64	606.92	1061.22	641.5
44.978	0	2.28	0.23	0.6	3.32	0.02	0.31	0.13	0	0.12	93.37	91.76	-0.45	96.26	0.12	19.38	26.54	0.02	0.3	0.01	0.03	0	0	0	0	0.03	0	0	96.79	0.12	0	86.88	0	0.01	0	24	-4	-5.77	9.58	63.23	224.47	772.36	551.29	1098.52	894.09	838.98	607.7	1060.96	641.06
45.011	0	2.76	0.29	0.6	2.85	0.02	0.38	0.1	0	0.11	94.29	93.04	-1.96	96.36	0.11	12.87	29.16	0.02	0.28	0.01	0.04	0	0	0	0	0.02	0	0	96.45	0.1	0	83.08	0	0.01	0	24	-4.77	-5.61	10.61	62.98	220.49	771.98	551.65	1098.04	893.66	842.22	606.92	1059.87	642.18
45.044	0	3.07	0.32	0.6	2.82	0.02	0.44	0.09	0.01	0.13	93.85	94.08	-3.17	95.89	0.13	10.76	31.27	0.01	0.3	0.01	0.06	0	0	0	0	0.03	0	0.01	96.47	0.09	0	72.93	0	0.01	1	30	-4.39	-6.26	9.87	63	220.98	772.25	552.52	1096.65	893.58	840.06	607.87	1058.42	641.81
45.078	0	3.47	0.36	0.59	2.92	0.02	0.51	0.08	0.02	0.14	93.06	95.2	-4.97	95.32	0.14	9.58	34.35	0.02	0.25	0.01	0.07	0	0	0	0	0.03	0	0.02	96.15	0.08	0	76	0	0.01	0	30	-3.91	-6.93	10.22	62.88	221.65	771.15	551.9	1096.48	893.65	839.83	607.25	1058.7	642.26
45.111	0	3.68	0.38	0.59	2.78	0.02	0.55	0.08	0.02	0.18	92.65	95.44	-5.45	95.59	0.18	7.5	35.12	0.01	0.22	0.01	0.1	0	0	0	0	0.04	0	0.02	96.06	0.07	0	75.58	0	0.01	0	30	-3.66	-6.61	9.84	63.05	219.15	771.47	552.6	1094.98	893.47	839.59	607.78	1056.1	641.76
45.145	0	3.24	0.35	0.6	2.4	0.02	0.46	0.07	0.01	0.17	93.53	93.81	-2.9	94.91	0.17	6.27	30.68	0.01	0.19	0.01	0.08	0	0	0	0	0.06	0	0.01	96.48	0.08	0	86.72	0	0.01	0	30	-3.66	-7.37	9.77	63.13	221.1	770.29	550.84	1095.88	894.02	838.54	605.91	1056.89	640.68
45.178	0	3.77	0.4	0.58	2.7	0.02	0.57	0.07	0.01	0.19	92.45	95.5	-5.69	96.15	0.19	6.42	35.53	0.01	0.19	0.01	0.09	0	0	0	0	0.08	0	0.01	95.81	0.08	0	79.46	0	0.01	0	30	-4.2	-5.9	9.95	62.86	218.28	770.8	552.01	1094.56	892.95	839.61	607.2	1055.26	640.96
45.211	0	3.71	0.4	0.57	2.57	0.02	0.57	0.07	0.01	0.23	92.57	95.11	-5.47	93.99	0.23	5.54	35.17	0.01	0.23	0.01	0.08	0	0	0	0	0.09	0	0.01	95.09	0.08	0	89.32	0	0.01	0	30	-4.61	-8.25	10.01	62.72	219.81	769	550.37	1096.44	895.22	839.27	604.42	1056.04	640.83
45.245	0	3.82	0.41	0.55	2.87	0.02	0.61	0.08	0.01	0.29	92.37	95.62	-6.75	94.23	0.29	7.56	37.39	0.01	0.24	0.01	0.08	0	0	0	0	0.13	0	0.01	94.3	0.07	0	68.02	0	0.01	0	30	-3.71	-8.03	10.37	62.85	217.21	769.91	551.75	1093.77	892.33	839.97	607.15	1054.52	641.08
45.278	0	3.43	0.36	0.55	3.13	0.02	0.54	0.09	0.01	0.3	93.15	95.1	-6.16	95.72	0.3	11.39	36.31	0.01	0.23	0.01	0.12	0	0	0	0	0.14	0	0.01	93.94	0.07	0	97.34	0	0.01	0	30	-2.93	-6.46	9.65	63.15	222.66	767.79	549.07	1096.12	895.68	836.5	605.18	1056.46	639.73
45.311	0	3.44	0.36	0.53	3.3	0.02	0.56	0.09	0.01	0.31	93.12	95.25	-6.81	94.47	0.31	12.54	37.43	0.02	0.22	0.01	0.11	0	0	0	0	0.18	0	0.01	93.21	0.06	0	75.3	0	0.01	0	30	-1.55	-7.81	9.98	63.3	224.11	769.09	551.78	1092.75	892.12	835.43	608.05	1056.82	642.84
45.345	0	3.02	0.31	0.52	3.7	0.02	0.5	0.12	0	0.26	92.6	94.55	-6.28	96.05	0.26	17.41	36.57	0.02	0.28	0.01	0.14	0	0	0	0	0.23	0	0	92.27	0.05	0	94.51	0	0.01	0	30	-2.21	-6.04	9.62	63.3	223.86	767.09	549.16	1095.58	895.89	835.26	606.04	1056.5	640.19
45.378	0	2.69	0.27	0.53	3.92	0.02	0.43	0.13	0.01	0.24	92.16	93.85	-5.04	94.03	0.24	20.58	34.39	0.02	0.24	0.01	0.11	0	0	0	0.01	0.24	0	0.01	92.86	0.05	0	78.31	0	0.01	0	30	-1.8	-8.22	10.1	63.23	223.01	769.22	551.79	1092.65	892.08	836.18	607.29	1056.34	642.87
45.412	0	2.46	0.28	0.46	3.31	0.02	0.42	0.12	0.01	0.2	93.38	91.1	-4.39	95.74	0.2	18.56	33.34	0.02	0.3	0.01	0.09	0	0	0	0.01	0.26	0	0.01	88.94	0.04	0	64.09	0	0.01	0	30	-2.03	-6.43	9.75	63.2	221.7	767.33	549.28	1095.98	896.87	836.82	605.47	1055.75	640.46
45.445	0	2.6	0.3	0.45	3.36	0.02	0.47	0.12	0.02	0.18	93.27	91.68	-5.63	94.27	0.18	18.09	35.47	0.02	0.24	0.01	0.08	0	0	0	0.01	0.36	0	0.02	87.72	0.04	0	86.15	0	0.01	0	30	-2.32	-8	9.71	63.08	220.98	770.2	551.08	1093.63	892.01	837.25	606.87	1055.62	640.77
45.478	0	2.6	0.31	0.44	2.97	0.02	0.47	0.11	0.03	0.21	94.07	90.69	-5.13	94.6	0.21	15.25	34.52	0.01	0.15	0.01	0.06	0	0	0	0.01	0.3	0	0.03	87.15	0.04	0	77.07	0	0.01	0	30	-4.13	-7.69	10.49	62.65	218.25	770.37	550.63	1094.53	891.79	840.51	604.38	1055.7	640.88
45.512	0	2.46	0.3	0.44	2.75	0.02	0.43	0.1	0.03	0.23	94.5	89.48	-3.9	94.39	0.23	14.34	32.37	0.01	0.16	0.01	0.06	0	0	0	0.01	0.46	0	0.03	87.59	0.05	0	61.71	0	0.01	0	30	-4.05	-7.89	10.31	62.68	216.67	771.64	550.42	1095.12	890.96	841.69	604.96	1055.57	639.64
45.545	0	2.48	0.31	0.44	2.54	0.02	0.43	0.09	0.03	0.29	94.92	88.97	-3.52	95.05	0.29	12.41	31.67	0.01	0.13	0.01	0.06	0	0	0	0.01	0.59	0	0.03	87.64	0.06	0	67.13	0	0.01	0	30	-3.62	-7.22	10.54	62.88	220.99	770.99	549.51	1095.46	890.06	840.11	604.64	1058.21	640.26
45.578	0	2.87	0.36	0.44	2.37	0.02	0.51	0.08	0.04	0.28	94.27	90.61	-4.85	94.19	0.28	8.5	33.99	0.01	0.14	0.01	0.06	0	0	0	0.01	0.54	0	0.04	87.56	0.06	0	77.62	0	0.01	0	30	-4.04	-8.07	10.33	62.66	217.51	771.41	549.34	1095.78	890.78	841.59	603.93	1056.28	638.91
45.612	0	2.42	0.34	0.43	1.95	0.02	0.42	0.07	0.03	0.31	95.15	85.96	-2.02	94.59	0.31	6.87	29.06	0.01	0.16	0.01	0.07	0	0	0	0.01	0.46	0	0.03	86.82	0.07	0	68.37	0	0.01	0	30	-3.15	-7.69	10.65	62.83	218.5	771.6	549.72	1094.94	889.83	841.48	604.08	1056.94	640.41
45.645	0	2.34	0.33	0.43	1.77	0.02	0.4	0.07	0.03	0.28	95.31	84.27	-1.08	95.04	0.28	5.32	27.41	0.01	0.16	0.01	0.08	0	0	0	0.01	0.42	0	0.03	86.81	0.07	0	44.66	0	0	1	36	-4.24	-7.23	10.29	62.68	216.98	771.77	548.42	1096.68	890.8	842.4	602.85	1056.51	637.98
45.678	0	2.47	0.35	0.42	1.81	0.02	0.44	0.07	0.03	0.4	95.05	85.42	-2.04	93.72	0.4	4.77	29.06	0.01	0.16	0.01	0.08	0	0	0	0.01	0.39	0	0.03	86.28	0.07	0	59.26	0	0	0	36	-3.82	-8.48	10.37	62.65	216.68	771.91	549.15	1095.69	889.92	842.2	603.94	1056.12	638.49
45.712	0	2.51	0.35	0.45	1.82	0.02	0.43	0.07	0.02	0.43	94.98	86.37	-1.52	94.36	0.43	4.49	28.14	0.01	0.17	0.02	0.07	0	0	0	0.01	0.37	0	0.02	88.17	0.08	0	67.22	0	0	0	36	-4.59	-7.91	10.54	62.75	218.87	771.77	548.61	1096.88	890.23	842.17	602.82	1058.07	638.79
45.745	0	2.52	0.35	0.44	1.8	0.02	0.43	0.07	0.03	0.43	94.96	86.17	-1.7	93.41	0.43	4.22	28.45	0.01	0.16	0.02	0.08	0	0	0	0.01	0.35	0	0.03	87.65	0.08	0	60.34	0	0	0	36	-4.34	-8.74	10.03	62.66	214.2	774.05	549.9	1095.73	889.25	843.78	603.58	1055.21	637.93
45.779	0	2.24	0.33	0.42	1.67	0.02	0.39	0.07	0.04	0.39	95.52	82.3	-0.41	93.69	0.39	4.63	26.21	0.01	0.17	0.02	0.08	0	0	0	0.01	0.29	0	0.04	86.25	0.08	0	70.61	0	0	0	36	-2.96	-8.51	9.33	62.94	218.61	775.36	550.19	1095.94	888.56	841.35	604.9	1057.39	638.34
45.812	0	1.97	0.32	0.37	1.54	0.02	0.37	0.07	0.04	0.34	96.06	76.02	0	93.69	0.34	5.22	25.35	0.01	0.16	0.01	0.08	0	0	0	0.01	0.27	0	0.04	82.34	0.07	0	66.87	0	0	0	36	-3.75	-8.51	9.09	62.89	218.62	775.52	550.17	1096.58	888.93	841.26	605.23	1057.5	637.42
45.845	0	1.72	0.29	0.35	1.54	0.02	0.33	0.08	0.05	0.3	96.55	70.78	0	93.5	0.3	7.52	23.93	0.02	0.15	0.01	0.08	0	0	0	0.01	0.28	0	0.05	80.41	0.07	0	69.9	0	0	0	36	-3.71	-8.67	9.31	63	220.66	775.02	549.86	1096.31	888.31	840.43	604.62	1058.55	638
45.879	0	1.56	0.29	0.29	1.46	0.02	0.34	0.08	0.07	0.3	96.87	63.24	0	94.78	0.3	8.35	24.96	0.02	0.15	0.01	0.07	0	0	0	0.01	0.25	0	0.07	75.13	0.06	0	54.16	0	0	0	36	-3.01	-7.51	9.12	63.09	220.32	775.8	549.78	1097.12	888.62	841.08	604.64	1058.77	638.57
45.912	0	1.63	0.3	0.3	1.41	0.02	0.36	0.07	0.08	0.38	96.74	64.45	0	95.66	0.38	6.78	25.15	0.02	0.17	0.01	0.08	0	0	0	0.01	0.25	0	0.08	75.59	0.06	0	51.3	0	0	0	36	-2.52	-6.53	9.65	63.29	221.86	774.84	548.76	1098.2	889.99	841.47	603.56	1060.48	639.04
45.945	0	1.8	0.32	0.32	1.51	0.02	0.38	0.07	0.11	0.41	96.4	70.63	-0.42	94.75	0.41	6.49	26.22	0.02	0.22	0.02	0.1	0	0	0	0.01	0.26	0	0.11	78.03	0.07	0	45.82	0	0.01	0	36	-3.85	-7.53	9.98	63.05	217.97	775.95	549.4	1097.56	888.37	843.98	603.12	1059.06	638.51
45.979	0	1.64	0.28	0.33	1.51	0.02	0.33	0.08	0.18	0.39	96.73	67.82	0	95.11	0.39	8.1	23.67	0.02	0.27	0.02	0.13	0	0	0	0.02	0.32	0	0.18	78.94	0.07	0	58.94	0	0.01	0	36	-3.97	-7.17	9.58	63	220.49	776.04	549.79	1097.22	887.79	842.1	603.39	1059.65	639.26
46.012	0	1.69	0.3	0.32	1.52	0.02	0.35	0.08	0.17	0.39	96.61	68.68	0	96.44	0.39	7.72	25.11	0.02	0.29	0.02	0.2	0	0	0	0.03	0.33	0	0.17	77.99	0.06	0	38.77	0	0.01	0	36	-3.23	-5.51	9.89	63.11	222.68	775.69	548.45	1099.37	889.43	842.59	602.98	1062.32	639.08
46.045	0	1.45	0.3	0.26	1.25	0.02	0.35	0.07	0.21	0.34	97.11	54.91	0	96.35	0.34	6.49	24.43	0.01	0.35	0.02	0.35	0.01	0	0	0.04	0.36	0	0.21	71.36	0.06	0	37.9	0	0.01	0	36	-4.03	-5.64	10.27	62.97	220.58	773.64	546.65	1100.14	889.47	843.33	603.35	1061.39	636.61
46.079	0	1.2	0.29	0.22	1.02	0.02	0.32	0.07	0.19	0.42	97.6	39.47	0	95.37	0.42	5.3	22.19	0.01	0.34	0.03	0.31	0.01	0	0	0.05	0.41	0	0.19	65.82	0.06	0	54.8	0	0.01	0	36	-5.26	-6.87	10.49	62.8	220.77	773.86	547.94	1096.14	885.49	841.93	601.75	1059.74	637.76
46.112	0	1.14	0.3	0.2	0.95	0.02	0.32	0.07	0.15	0.42	97.72	34.92	0	96.21	0.42	4.45	21.72	0.01	0.34	0.03	0.27	0.01	0	0	0.05	0.51	0	0.15	63.87	0.05	0	61.26	0	0.01	0	36	-2.74	-5.82	10.02	63.12	219.5	773.92	547.53	1097.53	888.72	842.3	602.91	1059.04	637.59
46.146	0	1.06	0.32	0.16	0.83	0.02	0.35	0.06	0.2	0.38	97.88	26.24	0	96.07	0.38	3.23	23.14	0.01	0.43	0.04	0.11	0.01	0	0	0.07	0.7	0	0.2	57.34	0.05	0	74.4	0	0.01	0	36	-2.75	-6.01	9.38	63.18	221.09	774.82	547.58	1097.66	888.11	840.89	603.55	1059.51	636.56
46.179	0	0.86	0.29	0.14	0.75	0.02	0.3	0.07	0.14	0.26	98.28	17.45	0	96.56	0.26	4.54	20.44	0.01	0.42	0.03	0.1	0.01	0	0	0.08	0.84	0	0.14	53.55	0.04	0	75.12	0	0.02	0	36	-2.64	-5.33	9.72	63.22	222.89	773.57	546.7	1097.65	888	840.15	602.77	1060.41	636.92
46.212	0	0.8	0.28	0.14	0.71	0.02	0.29	0.07	0.11	0.19	98.39	14.73	0	96.63	0.19	4.76	19.76	0.01	0.39	0.02	0.08	0	0	0	0.08	0.86	0	0.11	51.73	0.04	0	56.77	0	0.02	0	36	-2.26	-5.22	10.19	63.21	223.3	773.05	547.38	1097.67	888.76	840.61	603.55	1061.12	638.72
46.246	0	0.72	0.28	0.12	0.61	0.02	0.29	0.06	0.08	0.17	98.56	10.22	0	95.41	0.17	3.55	19.12	0.01	0.34	0.03	0.08	0	0	0	0.07	0.95	0	0.08	47.18	0.04	0	54.51	0	0.01	0	36	-4.66	-6.83	10.61	62.91	220.1	774.38	549.18	1094.52	884.88	841.98	601.89	1058.86	639.41
46.279	0	0.65	0.27	0.11	0.59	0.02	0.27	0.07	0.07	0.11	98.7	8.09	0	96.94	0.11	4.74	18.1	0.01	0.29	0.02	0.11	0.01	0	0	0.07	1	0	0.06	44.99	0.03	0	68.39	0	0.02	0	36	-3.82	-4.72	9.88	63.04	221.86	772.32	547.79	1096.1	888.75	839.58	602.47	1058.58	637.95
46.312	0	0.62	0.29	0.09	0.56	0.02	0.3	0.07	0.16	0.1	98.77	6.23	0	97.26	0.1	4.6	20.33	0.01	0.3	0.02	0.18	0.01	0	0	0.07	1.32	0	0.16	39.26	0.03	0	77.91	0	0.03	0	36	-4.62	-4.16	10.64	62.97	225.45	773.91	548.81	1095.68	884.84	840.06	603.17	1062.43	640.3
46.346	0	0.63	0.33	0.07	0.54	0.02	0.37	0.07	0.29	0.08	98.74	5.27	0	97.33	0.08	4.08	25	0.01	0.29	0.01	0.36	0.01	0	0	0.1	1.91	0	0.38	32.37	0.03	0	88.31	0	0.03	0	36	-5.42	-4.02	9.25	62.93	229.38	775.15	549.6	1097.75	886.85	837.27	605.46	1064.23	638.75
46.379	0	0.6	0.33	0.07	0.51	0.02	0.36	0.06	0.32	0.07	98.8	4.44	0	97.29	0.07	3.68	24.76	0.01	0.32	0.01	0.42	0.01	0	0	0.1	1.57	0	0.54	30.38	0.03	0	86.94	0	0.02	0	36	-4.71	-4.09	10.14	62.91	229.88	775.57	551.13	1095.27	884.27	837.86	605.39	1064.75	642.37
46.413	0	0.49	0.33	0.05	0.43	0.02	0.37	0.07	0.18	0.07	99.03	2.15	-0.38	97.21	0.07	4.06	25.52	0.02	0.18	0.01	0.55	0.01	0	0.01	0.13	1.95	0	0.94	20.3	0.02	0	90.48	0	0.03	0	36	-4.73	-4.24	8.75	62.85	229.54	775.9	552.33	1095.78	887.49	835.65	607.84	1062.83	640.68
46.446	0	0.42	0.33	0.04	0.36	0.02	0.37	0.06	0.17	0.08	99.15	1.3	-0.16	96.96	0.08	3.15	24.96	0.01	0.17	0.01	0.63	0.01	0	0.01	0.2	2.54	0	1.08	14.45	0.02	0	94.49	0	0.04	0	36	-5.93	-4.7	8.89	62.54	226.21	775.43	553.21	1095.2	888.03	836.81	608.46	1060.75	640.45
46.479	0	0.37	0.32	0.04	0.33	0.02	0.35	0.06	0.16	0.06	99.26	0.94	0	96.9	0.06	3.53	23.74	0.01	0.16	0	0.59	0.01	0	0.01	0.25	2.37	0	0.71	11.02	0.02	0	90.58	0	0.03	0	36	-4.64	-4.79	9.43	62.47	222.59	774.35	553.67	1094.47	889.94	838.56	608.32	1058.58	642.07
46.513	0	0.3	0.3	0.03	0.3	0.02	0.33	0.07	0.12	0.05	99.35	0.57	0	96.89	0.05	4.57	22.74	0.02	0.12	0	0.81	0.01	0	0.01	0.34	1.97	0	0.59	5.07	0.01	0	92.49	0	0.02	0	36	-4.42	-4.8	9.35	62.53	221.66	774.29	553.48	1094.73	890.85	838.97	607.72	1057.96	641.95
46.546	0	0.28	0.29	0.03	0.28	0.02	0.3	0.07	0.11	0.06	99.39	0.47	0	97.01	0.06	4.8	21.23	0.02	0.11	0	0.61	0.01	0	0.01	0.28	1.46	0	0.13	3.93	0.01	0	95.92	0	0.01	0	36	-3.89	-4.6	9.29	62.57	220.81	773.84	553.44	1094.15	890.85	838.76	607.62	1056.81	642.39
46.579	0	0.26	0.27	0.03	0.29	0.02	0.28	0.07	0.09	0.05	99.43	0.44	0	96.85	0.05	6.21	20.14	0.02	0.09	0	0.5	0	0	0.01	0.16	1.17	0	0.02	3.85	0.01	0	93.62	0	0	0	36	-2.87	-4.87	8.67	62.54	222.78	771.57	552.54	1094.68	893.15	835.88	608.26	1056.05	642.21
46.613	0	0.25	0.26	0.03	0.31	0.02	0.27	0.08	0.09	0.05	99.39	0.43	0	96.21	0.05	8.16	20.13	0.02	0.1	0	0.42	0	0	0.01	0.09	0.73	0	0.01	3.77	0.01	0	93.25	0	0	0	36	-1.2	-5.83	9.26	62.61	223.08	770.93	553.21	1093.11	893.5	835.64	609.43	1056.17	643.1
46.646	0	0.26	0.25	0.03	0.34	0.02	0.28	0.08	0.09	0.04	99.32	0.5	0	95.68	0.04	9.83	20.99	0.02	0.11	0	0.39	0	0	0.01	0.09	0.58	0	0	4.98	0.01	0	84.34	0	0	0	36	-2.17	-6.51	8.91	62.47	223.02	769.79	552.71	1095.01	896.17	835.43	609.03	1055.9	642.62
46.679	0	0.28	0.26	0.03	0.37	0.02	0.29	0.09	0.04	0.04	99.25	0.62	0	95.18	0.04	10.72	22.1	0.02	0.14	0	0.26	0	0	0.01	0.04	0.38	0	0	6.82	0.01	0	80.81	0	0	0	36	-2.62	-7.08	9.02	62.31	222.46	770.72	553.94	1093.09	894.22	835.35	609.57	1055.32	642.74
46.713	0	0.32	0.27	0.03	0.46	0.02	0.34	0.09	0.03	0.03	99.08	0.91	-0.69	96.54	0.03	12.72	26.67	0.02	0.19	0.01	0.32	0.01	0	0.01	0.03	0.24	0	0	7.66	0.01	0	77.67	0	0	0	36	-2.41	-5.36	8.9	62.49	223.16	769.51	552.17	1095.74	896.87	835.55	608.81	1056.23	641.99
46.746	0	0.4	0.3	0.04	0.52	0.02	0.39	0.09	0.02	0.03	98.96	1.43	-2.35	95.54	0.03	12.1	29.62	0.02	0.15	0.01	0.21	0.01	0	0	0.02	0.17	0	0	11.02	0.01	0	63.16	0	0	0	36	-2.84	-6.67	10.07	62.35	219.04	769.61	553.9	1093.21	894.79	838.24	609.58	1054.61	643.66
46.78	0	0.46	0.32	0.04	0.6	0.02	0.46	0.09	0.01	0.04	98.8	2.1	-4.58	96.06	0.04	12.69	33.43	0.02	0.14	0.01	0.31	0	0	0	0.01	0.11	0	0	12.12	0.01	0	91.01	0	0	0	36	-1.75	-6.03	9.65	62.44	222.17	768.61	551.32	1096.27	897.48	837.15	608.36	1056.75	642.09
46.813	0	0.54	0.33	0.04	0.69	0.02	0.47	0.09	0.01	0.04	98.63	3.54	-4.85	95.95	0.04	12.68	33.97	0.02	0.11	0.01	0.18	0	0	0	0.01	0.05	0	0	18.22	0.01	0	75.65	0	0	0	36	-0.22	-6.17	9.13	62.72	226.31	771.11	554.06	1093.94	895.12	834.58	610.18	1058.14	645.36
46.846	0	0.57	0.32	0.05	0.68	0.02	0.45	0.09	0.01	0.05	98.63	4.11	-3.97	95.84	0.05	11.66	32.51	0.02	0.08	0.01	0.08	0	0	0	0.01	0.04	0	0	21.63	0.01	0	73.72	0	0	1	42	-2.46	-6.32	9.69	62.42	223.12	770.91	552.98	1095.51	894.94	837.6	609.07	1058.08	643.3
46.88	0	0.77	0.34	0.07	0.81	0.02	0.47	0.08	0	0.04	98.38	9.96	-4.05	95.92	0.04	9.59	32.64	0.02	0.08	0.01	0.09	0	0	0	0	0.02	0	0	33.29	0.01	0	88.81	0	0	0	42	-0.72	-6.21	9.57	62.61	223.62	771.42	553.04	1094.26	893.86	836.83	609.24	1057.74	643.9
46.913	0	0.74	0.31	0.08	0.84	0.02	0.41	0.09	0	0.04	98.31	10.17	-2.74	96.23	0.04	11.19	30.37	0.02	0.08	0.01	0.06	0	0	0	0	0.02	0	0	35.85	0.01	0	83.64	0	0	0	42	-0.91	-5.81	9.84	62.63	223.76	769.43	551.99	1095.69	895.97	836.89	609.62	1058.09	643.33
46.946	0	0.97	0.3	0.12	1.16	0.02	0.42	0.1	0	0.05	97.67	23.77	-3.24	96.25	0.05	13.14	31.24	0.02	0.09	0	0.06	0	0	0	0	0.01	0	0	47.59	0.01	0	60.67	0	0	0	42	-0.19	-5.78	9.77	62.68	224.8	771.78	554.08	1094.83	894.75	837.14	610.69	1059.2	645.7
46.98	0	1.75	0.3	0.28	2.08	0.02	0.42	0.1	0	0.05	95.85	72.48	-3.65	95.6	0.05	14.72	31.98	0.02	0.11	0	0.07	0	0	0	0	0	0	0	73.41	0.02	0	85.65	0	0	0	42	-2.43	-6.61	9.65	62.25	224.09	772.05	553.48	1098.08	897.45	839.04	608.98	1060.3	644.48
47.013	0	2.27	0.33	0.33	2.41	0.02	0.49	0.1	0	0.07	95.18	84.07	-5.49	96.76	0.07	13.45	35.17	0.02	0.11	0	0.08	0	0	0	0	0	0	0	78.86	0.02	0	54.9	0	0	0	42	-2.74	-5.02	9.62	62.07	218.42	773.88	555.15	1096.67	896.15	841.58	610.7	1057.4	644.26
47.046	0	3.33	0.37	0.49	3.05	0.02	0.57	0.09	0	0.07	93.35	94.27	-6.95	94.92	0.07	11.73	37.73	0.02	0.12	0	0.08	0	0	0	0	0	0	0	90.45	0.03	0	73.69	0	0	0	42	-2.9	-7.36	9.19	62.03	222.44	773.31	553.99	1098.54	897.28	839.71	609.73	1059.57	643.52
47.08	0	5.39	0.48	0.6	3.98	0.02	0.87	0.08	0	0.06	89.22	98.21	-11.9	96.84	0.06	9.32	46.36	0.02	0.12	0	0.07	0	0	0	0	0	0	0	96.79	0.05	0	71.08	0	0	0	42	-2.61	-4.89	10.14	62.09	220.76	772.44	554.16	1096.13	895.07	840.55	609.76	1058.51	644.76
47.113	0	5.07	0.46	0.61	3.96	0.02	0.8	0.09	0	0.07	89.86	98.03	-10.96	95.31	0.07	10.19	44.74	0.02	0.14	0	0.08	0	0	0	0	0	0	0	97.19	0.05	0	86.26	0	0	0	42	-1.42	-6.94	9.54	62.34	222.36	772.3	553.44	1097.56	897.26	839.41	609.49	1059.06	644.09
47.147	0	5.68	0.49	0.63	4.27	0.02	0.9	0.08	0	0.08	88.65	98.5	-12.46	96.53	0.08	9.94	47.36	0.02	0.14	0	0.07	0	0	0	0	0	0	0	98.01	0.06	0	67.29	0	0	0	42	-2.32	-5.38	9.76	62.28	219.18	772.45	554.14	1095.9	895.44	840.33	610.46	1056.99	643.61
47.18	0	5.97	0.52	0.63	4.01	0.02	0.95	0.08	0	0.1	88.05	98.55	-12.64	95.59	0.1	7.59	47.66	0.02	0.15	0	0.07	0	0	0	0	0	0	0	98.2	0.06	0	80.03	0	0	0	42	-1.56	-6.62	9.53	62.26	221.86	771.64	553.58	1096.97	897.25	838.93	610.23	1058.23	643.83
47.213	0	6.42	0.56	0.63	4	0.02	1.04	0.07	0	0.1	87.16	98.72	-13.45	95.96	0.1	6.28	49.1	0.02	0.17	0.01	0.07	0	0	0	0	0	0	0	98.29	0.06	0	74.37	0	0	0	42	-1.94	-6.16	9.79	62.27	218.94	770.85	553.71	1095.49	896.86	839.55	609.7	1055.84	643.72
47.247	0	5.59	0.51	0.64	3.55	0.02	0.87	0.07	0	0.1	88.82	98.22	-11.05	95.39	0.1	5.95	44.89	0.02	0.16	0.01	0.08	0	0	0	0	0	0	0	98.36	0.06	0	92.21	0	0	0	42	-0.44	-6.85	9.69	62.5	223.05	769.99	552.61	1095.09	896.42	837.09	608.39	1057.21	644.46
47.28	0	5.11	0.45	0.64	3.93	0.02	0.78	0.08	0	0.1	89.78	98.1	-10.55	95.97	0.1	9.8	44.04	0.02	0.22	0.01	0.12	0	0	0	0	0	0	0	98.4	0.07	0	94.58	0	0	0	42	-1.03	-6.15	9.45	62.49	224.01	768.9	550.55	1097.12	897.67	836.66	607.11	1057.86	642.5
47.313	0	5.43	0.48	0.64	3.88	0.02	0.84	0.08	0	0.12	89.14	98.27	-11.2	96.04	0.12	8.45	45.16	0.02	0.22	0.01	0.13	0	0	0	0	0	0	0	98.46	0.07	0	83.89	0	0	0	42	-0.26	-6.06	9.24	62.75	226.7	770.4	552.88	1093.74	894.52	834.15	609.06	1058.11	644.26
47.347	0	5.75	0.48	0.65	4.63	0.02	0.91	0.09	0	0.12	88.5	98.66	-12.86	95.97	0.12	11.53	48.04	0.02	0.27	0.01	0.21	0	0	0	0	0	0	0	98.78	0.08	0	92.13	0	0	0	42	-0.53	-6.15	9.1	62.67	223.05	769.91	550.89	1096.24	896.5	836.37	608.45	1057	641.23
47.38	0	5.05	0.43	0.65	4.46	0.02	0.77	0.1	0	0.14	89.9	98.28	-11.02	96.13	0.14	12.83	44.81	0.03	0.23	0.01	0.17	0	0	0	0	0	0	0	98.88	0.08	0	77.6	0	0	0	42	-0.95	-5.94	9.39	62.61	222.69	771.81	553.98	1092.37	892.47	836.16	609.68	1056.19	644
47.414	0	4.9	0.38	0.66	5.75	0.02	0.75	0.12	0	0.14	88.49	98.56	-12.07	95.99	0.14	19.19	46.62	0.03	0.25	0.01	0.21	0	0	0	0	0	0	0	99.27	0.11	0	92.53	0	0	0	42	-2.16	-6.13	9.51	62.73	228.45	766.89	549.26	1095.88	895.88	833.17	606.07	1058.9	641.2
47.447	0	4.96	0.39	0.66	5.73	0.02	0.76	0.12	0	0.12	88.54	98.58	-12.09	96.18	0.12	18.89	46.71	0.03	0.24	0.01	0.17	0	0	0	0	0.01	0	0	99.43	0.12	0	84.57	0	0	0	42	0.21	-5.88	8.88	62.87	227.33	768.5	551.93	1093.23	895.2	831.87	609.96	1056.83	642.68
47.48	0	4.56	0.36	0.66	5.68	0.02	0.68	0.13	0	0.12	88.64	98.36	-10.98	95.77	0.1	20.11	44.8	0.03	0.23	0.01	0.12	0	0	0	0	0.01	0	0	99.45	0.12	0	94.6	0	0	0	42	-0.97	-6.4	9.08	62.66	223.58	769.68	551.89	1094.16	894.89	834.94	609.15	1056.13	641.74
47.514	0	5.4	0.43	0.66	5.25	0.02	0.84	0.11	0	0.14	89.2	98.68	-12.57	95.72	0.14	15.4	47.56	0.03	0.27	0.01	0.16	0	0	0	0	0.01	0	0	99.42	0.12	0	91.97	0	0	0	42	-0.67	-6.46	9.34	62.81	222.23	770.76	553.02	1092.19	892.56	835.58	609.46	1055.29	642.84
47.547	0	5.39	0.44	0.66	4.76	0.02	0.83	0.1	0	0.13	89.22	98.56	-12	95.95	0.13	13.19	46.55	0.02	0.22	0.01	0.13	0	0	0	0	0.02	0	0	99.33	0.1	0	90.63	0	0	0	42	-3.35	-6.18	8.83	62.59	225.16	769.46	551.53	1095.7	895.65	834.44	608.28	1057.27	640.53
47.58	0	5.63	0.46	0.66	4.8	0.02	0.87	0.09	0	0.11	88.75	98.66	-12.64	96.5	0.11	12.67	47.62	0.02	0.18	0.01	0.16	0	0	0	0	0.02	0	0	99.22	0.08	0	93.09	0	0	0	42	-3.21	-5.42	9.19	62.48	221.8	769.18	552.06	1094.19	894.74	835.62	609.15	1055.16	640.7
47.614	0	5.87	0.5	0.65	4.37	0.02	0.92	0.08	0	0.11	88.25	98.65	-12.69	95.83	0.11	9.8	47.68	0.02	0.18	0.01	0.19	0	0	0	0	0.05	0	0	99.06	0.07	0	87.17	0	0	0	42	-3.67	-6.32	8.99	62.45	221.15	769.22	551.93	1094.48	894.89	835.66	609.15	1054.68	639.76
47.647	0	6	0.53	0.65	3.88	0.02	0.94	0.07	0	0.1	87.99	98.56	-12.29	96.15	0.1	6.73	46.96	0.02	0.15	0.02	0.18	0	0	0	0	0.05	0	0	98.96	0.06	0	94.42	0	0	0	42	-3.47	-5.92	9.02	62.52	222.91	768.83	551.8	1093.59	893.71	834.28	609.39	1055.09	639.92
47.68	0	5.38	0.5	0.65	3.33	0.02	0.81	0.07	0	0.1	89.24	98.04	-10.05	96.34	0.1	5.12	43.08	0.02	0.15	0.03	0.16	0	0	0	0	0.08	0	0	98.92	0.05	0	93.68	0	0	0	42	-2.58	-5.65	8.74	62.58	222.05	769.6	551.95	1093.47	893.87	834.49	609.6	1054.48	639.84
47.714	0	4.7	0.45	0.65	3.12	0.02	0.68	0.07	0	0.11	90.61	97.4	-7.97	96.52	0.11	5.89	39.5	0.01	0.19	0.03	0.12	0	0	0	0	0.13	0	0	98.94	0.05	0	95.06	0	0	0	42	-1.9	-5.38	8.44	62.7	223.53	769.23	551.67	1092.11	892.81	832.42	609.58	1053.94	639.49
47.747	0	4.42	0.43	0.65	2.94	0.02	0.63	0.07	0	0.11	91.15	96.99	-6.87	96.65	0.11	5.52	37.6	0.01	0.18	0.03	0.1	0	0	0	0	0.14	0	0	98.95	0.05	0	92.47	0	0	0	42	-1.61	-5.19	8.53	62.7	224.88	768.3	551.31	1092.1	893.45	831.56	609.17	1054.32	639.93
47.781	0	4.31	0.41	0.65	3	0.02	0.61	0.07	0	0.09	91.38	96.91	-6.64	96.24	0.09	6.48	37.24	0.01	0.19	0.03	0.07	0	0	0	0	0.19	0	0	98.98	0.04	0	93.58	0	0	0	42	-1.63	-5.79	8.92	62.64	224.23	767.71	550.64	1092.55	893.04	832.41	609.5	1054.64	639.43
47.814	0	3.98	0.4	0.65	2.71	0.02	0.55	0.07	0	0.09	92.05	96.2	-5.05	96.74	0.09	5.53	34.47	0.01	0.21	0.03	0.08	0	0	0	0	0.2	0	0	99.08	0.04	0	88.64	0	0	0	42	-1.7	-5.04	8.76	62.62	224.2	768.3	551.97	1090.88	891.89	831.6	610.58	1053.83	640.19
47.847	0	3.94	0.39	0.65	2.79	0.02	0.55	0.07	0	0.1	92.12	96.21	-5.24	96.84	0.1	6.29	34.75	0.01	0.19	0.02	0.12	0	0	0	0	0.25	0	0	98.84	0.04	0	88.86	0	0	0	42	-1.83	-4.89	8.01	62.62	224.12	767.72	551.22	1092.03	894.55	830.57	609.66	1052.8	638.72
47.881	0	3.92	0.39	0.64	2.88	0.02	0.55	0.07	0	0.12	92.15	96.25	-5.58	96.83	0.12	7.09	35.27	0.01	0.14	0.02	0.17	0	0	0	0	0.41	0	0	98.44	0.03	0	80.53	0	0	0	42	-1.98	-4.9	8.36	62.49	224.07	766.62	550.55	1092.34	894.26	830.73	610.53	1053.1	638.08
47.914	0	3.79	0.38	0.63	2.97	0.02	0.54	0.08	0	0.16	92.41	96.11	-5.5	96.58	0.16	8.32	35.08	0.02	0.13	0.02	0.2	0	0	0	0	0.5	0	0	98.18	0.03	0	88.26	0	0	0	42	-2.75	-5.3	8.29	62.43	224.38	767.43	551.63	1091.37	893.39	830.45	610.1	1052.97	638.9
47.947	0	3.79	0.37	0.63	3.12	0.02	0.55	0.08	0	0.17	92.42	96.25	-6.07	96.63	0.17	9.48	35.9	0.02	0.1	0.01	0.37	0	0	0	0	0.63	0	0	97.8	0.03	0	80.3	0	0	0	42	-1.57	-5.22	8.19	62.56	225.12	765.72	549.56	1092.74	895	829.7	610	1053.15	637.35
47.981	0	4.06	0.41	0.61	3.06	0.02	0.61	0.08	0.01	0.19	91.87	96.51	-7.17	96.62	0.19	7.96	37.82	0.02	0.1	0.01	0.37	0	0	0	0.01	1.18	0	0	96.82	0.02	0	87.94	0	0	0	42	-2.15	-5.23	8.46	62.42	225.1	766.35	550.96	1091.8	894.48	830.14	609.7	1053.3	639.18
48.014	0	4.18	0.42	0.6	3.02	0.02	0.64	0.08	0.01	0.22	91.64	96.59	-7.62	96.99	0.22	7.21	38.58	0.02	0.13	0.01	0.39	0	0	0	0.01	1.37	0	0	96.36	0.02	0	81.57	0	0	0	42	-2.42	-4.63	8.22	62.43	224.24	766.01	550.68	1091.92	895.02	829.94	609.8	1052.37	638.23
48.047	0	3.67	0.39	0.59	2.7	0.02	0.55	0.07	0.01	0.2	92.66	95.35	-5.62	97.02	0.2	6.85	35.08	0.02	0.15	0.01	0.45	0	0	0	0.01	1.87	0	0	95.83	0.02	0	80.48	0	0.01	0	42	-1.88	-4.58	8.42	62.43	224.06	765.42	550.65	1091.65	895.6	830	609.53	1052.11	638.95
48.081	0	4.38	0.45	0.59	2.89	0.02	0.68	0.07	0.01	0.2	91.25	96.66	-8.01	96.33	0.2	5.5	39.41	0.02	0.19	0.02	0.3	0	0	0	0.01	2.38	0	0	95.82	0.02	0	76.85	0	0.01	0	42	-2.66	-5.66	9.06	62.12	220.78	764.79	551.71	1089.36	894.18	831.15	609.51	1049.84	639.85
48.114	0	4.34	0.44	0.6	3.09	0.02	0.68	0.08	0.01	0.2	91.31	96.83	-8.26	96.04	0.2	7.14	39.8	0.03	0.23	0.02	0.37	0	0	0	0.01	2.53	0	0	96.07	0.03	0	85.74	0	0	0	42	-2.48	-6.06	8.84	62.23	220.81	763.58	550.16	1090.79	895.99	830.81	608.8	1049.64	638.27
48.148	0	4.5	0.45	0.59	3.06	0.02	0.71	0.07	0.01	0.18	90.99	96.97	-8.59	94.85	0.18	6.32	40.48	0.03	0.27	0.02	0.31	0	0	0	0.01	2.74	0	0	96	0.03	0	76.31	0	0.01	0	42	-2.28	-7.44	9.79	62.15	219.45	763.13	550.47	1089.83	894.65	832.45	608.7	1049.7	639.73
48.181	0	4.9	0.49	0.59	3.15	0.02	0.79	0.07	0.01	0.17	90.2	97.4	-9.82	95.58	0.17	5.57	42.67	0.03	0.31	0.03	0.3	0	0	0	0.01	3.14	0	0.01	95.76	0.03	0	91.56	0	0.01	0	42	-0.94	-6.63	9.66	62.35	220.43	762.55	549.7	1088.45	892.82	830.7	609.76	1049.19	638.87
48.214	0	4.35	0.44	0.59	2.94	0.02	0.68	0.07	0.01	0.19	91.3	96.67	-7.95	95.93	0.19	5.99	39.4	0.02	0.34	0.04	0.31	0	0	0	0.01	3.45	0	0.01	95.86	0.03	0	86.3	0	0.01	0	42	-0.87	-6.2	8.01	62.46	222.7	764.66	550.09	1089.59	894.48	828.39	609.48	1049.32	637.49
48.248	0	4.4	0.45	0.56	3.22	0.02	0.73	0.08	0.02	0.23	91.21	96.82	-9.24	96.21	0.23	7.91	41.64	0.02	0.28	0.04	0.26	0	0	0	0.01	4.67	0	0.02	94.2	0.03	0	93.14	0	0.01	0	42	-1.39	-5.83	8.52	62.37	219.66	764.63	550.26	1089.55	893.78	830.52	610.44	1048.55	637.2
48.281	0	4.03	0.41	0.56	3.26	0.02	0.66	0.08	0.03	0.29	91.95	96.36	-8.41	96.08	0.29	9.68	40.09	0.02	0.27	0.04	0.32	0	0	0	0.01	4.89	0	0.03	94.03	0.03	0	92.95	0	0.01	0	42	-1.81	-6.01	8.43	62.33	219.47	765.06	550.53	1089.48	893.49	830.63	610.31	1048.46	637.1
48.314	0	3.93	0.41	0.52	3.38	0.02	0.69	0.09	0.04	0.37	92.13	96.14	-9.21	96.49	0.37	10.93	41.36	0.02	0.21	0.04	0.39	0	0	0	0.02	5.53	0	0.04	91.98	0.02	0	88.13	0	0.01	0	42	-2.42	-5.43	8.38	62.48	221.74	765.07	550.26	1089.09	892.21	829.39	609.62	1049.43	636.97
48.348	0	3.42	0.37	0.48	3.52	0.02	0.63	0.1	0.04	0.4	92.96	95.03	-8.9	96.54	0.4	14.34	40.7	0.02	0.18	0.04	0.48	0	0	0	0.02	6.83	0	0.04	89.35	0.02	0	88.55	0	0.01	0	42	-2.29	-5.36	8.39	62.55	222.98	765.03	550.28	1089.32	892.39	828.97	609.71	1050.23	637.36
48.381	0	3.55	0.4	0.47	3.18	0.02	0.67	0.09	0.03	0.37	92.89	94.83	-9.28	96.56	0.37	11.49	41.23	0.01	0.19	0.03	0.68	0.01	0	0	0.03	6.87	0	0.02	88.31	0.02	0	85.58	0	0.01	0	42	-2.64	-5.33	8.72	62.54	224.35	764.65	550.36	1088.78	891.52	828.55	609.28	1051.02	638.16
48.415	0	3.55	0.39	0.46	3.58	0.02	0.69	0.1	0.03	0.44	92.85	95.24	-10.35	96.69	0.44	14.18	42.93	0.01	0.19	0.03	0.84	0.01	0	0	0.03	7.74	0	0.01	87.7	0.02	0	81.65	0	0.01	0	42	-1.18	-5.12	8.09	62.7	223.64	763.71	549.92	1089	893.87	827.28	610.29	1049.3	637.17
48.448	0	3.54	0.4	0.44	3.73	0.02	0.72	0.11	0.04	0.41	92.54	95.23	-11.22	96.36	0.41	15.33	44.35	0.01	0.18	0.03	0.98	0.01	0	0	0.04	9.42	0	0.02	86.23	0.02	0	87.75	0	0.01	0	42	-0.45	-5.62	8.32	62.72	224.36	764.39	551.31	1087.46	892.58	826.98	611.19	1049.6	639.13
48.481	0	3.08	0.34	0.46	3.81	0.02	0.6	0.12	0.04	0.55	92.39	94.34	-9.24	95.86	0.55	17.89	40.83	0.01	0.2	0.03	1	0.01	0	0	0.04	9.9	0	0.02	87.52	0.02	0	75.87	0	0.01	0	42	-3.83	-6.28	9.07	62.24	218.36	765.34	553.36	1085.97	891.62	830.9	608.86	1046.96	640.43
48.515	0	3.07	0.34	0.46	3.55	0.02	0.58	0.11	0.05	0.55	92.9	94.01	-8.4	95.24	0.55	16.29	39.54	0.01	0.19	0.03	0.78	0.01	0	0	0.05	8.97	0	0.03	88.05	0.02	0	80.98	0	0.01	0	42	-3.94	-7.02	9.56	62.34	222.73	763.31	552.11	1086.18	891.86	829.11	606.75	1049.12	641.44
48.548	0	2.92	0.34	0.45	3.37	0.02	0.56	0.11	0.06	0.6	93.25	93.06	-7.9	94.5	0.6	15.95	38.71	0.01	0.19	0.02	0.68	0.01	0	0	0.06	8.69	0	0.05	86.92	0.02	0	69.89	0	0.01	0	42	-2.73	-7.78	9.86	62.42	218.96	762.03	552.21	1085.07	892.52	829.98	608.16	1046.41	641.34
48.581	0	3.08	0.36	0.44	3.27	0.02	0.61	0.1	0.05	0.69	93.46	93.38	-8.38	93.33	0.69	14.28	39.64	0.01	0.19	0.02	0.54	0.01	0	0	0.05	9.38	0	0.04	86.64	0.02	0	64.39	0	0.01	1	48	-3.64	-8.81	10.03	62.27	221.58	761.05	550.83	1086.25	891.57	829.14	608.39	1048.47	639.9
48.615	0	2.46	0.31	0.42	2.97	0.02	0.48	0.11	0.05	0.73	94.05	89.61	-5.85	94.56	0.73	15.9	35.13	0.01	0.21	0.02	0.64	0.01	0	0	0.05	10.89	0	0.05	85.02	0.02	0	72.24	0	0.01	0	48	-2.12	-7.72	9.84	62.54	218.31	761.19	551.12	1084.52	890.69	829.28	610.31	1045.68	639.15
48.648	0	2.63	0.34	0.4	2.92	0.02	0.55	0.1	0.06	1.1	94.15	90.22	-7.14	93.59	1.1	14.14	37.13	0.01	0.16	0.02	0.69	0.01	0	0	0.06	11.55	0	0.06	83.85	0.02	0	66.39	0	0.01	0	48	-2.76	-8.59	9.94	62.38	218.06	760.65	551.44	1084.31	892.05	829.36	608.26	1045.08	640.17
48.681	0	2.88	0.39	0.39	2.66	0.02	0.62	0.09	0.06	1.04	94.25	90.74	-8.1	93.97	1.04	10.68	38.66	0.01	0.17	0.02	0.93	0	0	0	0.06	13.13	0	0.05	83.07	0.02	0	76.39	0	0.01	0	48	-1.33	-8.27	9.65	62.59	220.53	760.66	550.86	1084.41	891.62	827.76	609.3	1046.16	639.87
48.715	0	3.25	0.45	0.36	2.96	0.02	0.81	0.09	0.06	1.07	93.5	92.34	-11.88	95.65	1.07	11.32	44.92	0.01	0.18	0.02	1.33	0.01	0	0	0.06	14.18	0	0.05	79.39	0.02	0	96.26	0	0.01	0	48	-0.06	-6.54	8.54	62.77	221.64	759.81	548.29	1087.34	895.47	826.25	608.55	1046.06	636.9
48.748	0	3.75	0.53	0.34	2.58	0.02	0.95	0.07	0.06	0.65	92.49	92.97	-12.9	95.15	0.65	6.28	47.02	0.01	0.15	0.02	1.12	0.01	0	0	0.06	13.32	0	0.05	78.45	0.02	0	79.76	0	0.01	0	48	-2.54	-7.11	10.23	62.6	222.35	758.4	549.26	1083.58	889.79	826.47	607.92	1046.61	639.14
48.782	0	4.16	0.58	0.34	2.7	0.02	1.08	0.07	0.06	0.53	91.68	94.12	-14.27	94.97	0.53	5.73	49.7	0.01	0.23	0.02	0.88	0.01	0	0.01	0.06	14.27	0	0.05	78.14	0.02	0	93.37	0	0.02	0	48	-2.4	-7.31	9.17	62.59	222.48	759.28	549.09	1084.44	891.14	825.3	608.15	1045.86	637.28
48.815	0	3.78	0.52	0.35	2.68	0.02	0.93	0.08	0.08	0.45	92.43	93.37	-12.6	93.58	0.45	7.14	46.79	0.02	0.27	0.02	0.93	0.01	0	0.01	0.08	14.2	0	0.07	79.45	0.02	0	71.08	0	0.02	0	48	-1.68	-8.6	9.86	62.61	220.69	760.52	550.19	1083	888.55	827.25	608.92	1045.89	638.92
48.848	0	3.6	0.5	0.34	2.62	0.02	0.88	0.08	0.08	0.33	92.81	92.44	-11.83	95.05	0.33	7.59	45.83	0.02	0.29	0.03	0.55	0	0	0	0.07	14.29	0	0.08	78.66	0.02	0	88.46	0	0.02	0	48	-0.81	-7.22	8.69	62.62	222.25	762.34	550.02	1086.66	893.31	827.29	608.08	1047.42	638.67
48.882	0	3.94	0.53	0.36	2.67	0.02	0.94	0.07	0.09	0.31	92.11	93.86	-12.35	93.53	0.31	6.41	46.71	0.02	0.29	0.02	0.58	0	0	0	0.08	15.45	0	0.09	80.55	0.03	0	55.53	0	0.02	0	48	-1.66	-8.64	9.82	62.48	219.31	762.18	550.55	1085.11	890.03	829.69	608.93	1046.9	639.21
48.915	0	3.66	0.5	0.35	2.69	0.02	0.88	0.08	0.13	0.24	92.68	92.9	-12.03	95.5	0.24	7.98	46.13	0.02	0.33	0.03	0.67	0.01	0	0	0.08	13.51	0	0.13	79.2	0.03	0	81.52	0	0.02	0	48	-0.93	-6.73	8.68	62.68	219.43	761.22	549.23	1086.46	893.55	827.74	608.63	1045.33	636.95
48.948	0	3.45	0.47	0.35	2.72	0.02	0.82	0.08	0.13	0.23	93.11	92.29	-11.43	94.16	0.23	9.28	45.04	0.02	0.31	0.03	0.69	0.01	0	0	0.09	14.8	0	0.13	79.18	0.03	0	80.06	0	0.03	0	48	-1.86	-8.1	9.7	62.56	219.47	761.6	549.58	1085.17	889.32	829.04	609.23	1046.67	637.61
48.982	0	3.41	0.49	0.31	2.69	0.02	0.89	0.08	0.23	0.26	93.17	91.49	-12.49	95.79	0.26	9.34	46.78	0.02	0.3	0.03	0.78	0.01	0	0	0.09	13.38	0	0.23	76.12	0.03	0	85.76	0	0.04	0	48	-0.27	-6.38	8.6	62.68	218.88	761.48	549.01	1086.03	892.88	827.73	608.9	1044.86	636.59
49.015	0	2.9	0.42	0.31	2.85	0.02	0.75	0.1	0.32	0.32	94.2	89.48	-11.16	94.71	0.32	13.36	44.35	0.03	0.37	0.02	0.87	0	0	0	0.11	12.95	0	0.32	75.63	0.02	0	71.86	0	0.05	0	48	-1.9	-7.57	9.57	62.59	219.28	761.49	550.02	1084.12	889.04	828.32	609.29	1045.73	637.82
49.048	0	2.44	0.37	0.29	2.79	0.02	0.64	0.11	0.23	0.4	94.43	85.56	-9.5	94.85	0.4	15.67	41.62	0.03	0.23	0.01	0.56	0	0	0	0.1	13.54	0	0.24	73.85	0.02	0	71.21	0	0.04	0	48	-2.26	-7.44	10.31	62.57	222.55	760.94	550.11	1084.36	889.03	828.31	607.39	1048.38	640.51
49.082	0	2.32	0.39	0.25	2.32	0.02	0.66	0.1	0.17	0.45	95.35	80.99	-9.02	94.56	0.45	12.53	40.89	0.02	0.17	0.01	0.34	0	0	0	0.09	13.62	0	0.23	70.49	0.02	0	68.95	0	0.04	0	48	-2.8	-7.73	10.2	62.48	221.24	761.11	549.75	1084.01	888.26	828.56	606.73	1047.38	639.37
49.115	0	2.17	0.4	0.24	2.05	0.02	0.64	0.09	0.17	0.46	95.67	76.34	-8.3	94.89	0.46	10.96	39.62	0.02	0.17	0.01	0.34	0	0	0	0.11	14.51	0	0.26	68.29	0.02	0	87.06	0	0.04	0	48	-1.2	-7.39	8.75	62.73	218.85	761.79	548.98	1085.42	891.32	827.9	607.77	1044.87	636.37
49.149	0	1.72	0.38	0.2	1.56	0.02	0.56	0.08	0.22	0.4	96.55	60.16	-6.26	95	0.4	9.05	35.98	0.02	0.22	0.01	0.38	0	0	0.01	0.12	11.44	0	0.52	62.48	0.02	0	65.91	0	0.04	0	48	-1.43	-7.28	8.94	62.73	217.61	762.2	549.97	1083.36	889.27	827.97	608.18	1043.66	636.98
49.182	0	1.39	0.36	0.16	1.27	0.02	0.5	0.08	0.22	0.32	97.21	43.92	-4.68	95.78	0.32	8.39	33.17	0.02	0.22	0.01	0.45	0	0	0.01	0.12	12.28	0	0.56	57.12	0.02	0	84.18	0	0.05	0	48	-1.49	-6.38	8.57	62.72	218.35	762.15	548.73	1085.16	890.98	827.9	606.71	1044.29	635.92
49.215	0	1.37	0.36	0.16	1.25	0.02	0.51	0.08	0.27	0.32	97.25	42.13	-5.25	94.97	0.32	8.54	33.93	0.02	0.27	0.01	0.67	0	0	0.01	0.13	11.2	0	0.8	55.45	0.02	0	67.93	0	0.05	0	48	-3.64	-7.31	9.36	62.5	218.38	762.83	550.02	1084.53	888.13	829.27	607.65	1045.69	636.84
49.249	0	0.98	0.32	0.13	0.91	0.02	0.4	0.08	0.2	0.4	98.03	21.78	-1.76	94.87	0.4	7.31	27.79	0.01	0.2	0.01	0.57	0	0	0.01	0.15	10.33	0	0.92	49.63	0.01	0	64	0	0.05	1	54	-3.33	-7.41	9.72	62.56	222.02	761.94	549.63	1085	888.85	828.27	606.28	1047.93	638.59
49.282	0	0.98	0.36	0.11	0.81	0.02	0.45	0.07	0.19	0.49	98.04	17.87	-3	94.73	0.49	4.98	29.77	0.01	0.16	0.01	0.53	0	0	0.01	0.19	9.57	0	1.23	44.59	0.01	0	58.72	0	0.05	0	54	-2.61	-7.55	9.28	62.59	219.3	762.33	549.94	1084.44	889.69	828.56	606.48	1045.59	637.95
49.315	0	0.74	0.34	0.08	0.63	0.02	0.42	0.07	0.23	0.44	98.53	7.78	-1.81	94.68	0.44	4.64	27.74	0.01	0.12	0.01	0.38	0	0	0.01	0.23	8.48	0	1.34	34.83	0.01	0	60.5	0	0.05	0	54	-3.22	-7.6	9.56	62.63	217.47	762.85	550.43	1083.31	887.92	829.55	606.4	1044.71	638
49.349	0	0.65	0.36	0.06	0.53	0.02	0.45	0.07	0.33	0.46	98.69	4.5	-2.67	94.64	0.46	3.55	28.88	0.01	0.1	0.01	0.28	0	0	0.02	0.33	7.06	0	2.26	26.43	0.01	0	65.48	0	0.04	0	54	-1.77	-7.64	9.78	62.84	217.79	762.23	549.79	1084.1	889.59	829.98	605.73	1045.22	638.91
49.382	0	0.59	0.35	0.05	0.49	0.02	0.43	0.07	0.4	0.57	98.82	3.37	-2.17	95.33	0.57	3.68	27.83	0.01	0.09	0	0.26	0	0	0.02	0.4	5.77	0	2.57	23.76	0.01	0	67.1	0	0.03	0	54	-2.98	-6.92	10	62.72	220.3	762.34	549.59	1084.23	887.72	829.38	605.79	1047.19	638.82
49.416	0	0.49	0.34	0.04	0.4	0.02	0.4	0.07	0.55	0.83	99.03	1.63	-1.8	95.38	0.83	3.5	25.77	0.01	0.1	0	0.25	0	0	0.02	0.55	5.14	0	5.72	16.54	0.01	0	58.6	0	0.03	0	54	-2.89	-6.86	9.77	62.78	220.54	762.33	549.33	1084.77	888.43	829.1	605.78	1047.22	638.32
49.449	0	0.45	0.34	0.04	0.38	0.02	0.42	0.07	0.78	1.05	99.09	1.26	-2.31	94.94	1.05	3.37	26.37	0.01	0.11	0	0.29	0	0	0.03	0.78	4.04	0.01	5.92	12.6	0.01	0	61.1	0	0.03	0	54	-3.19	-7.34	9.33	62.68	219.01	762.16	549.72	1084.1	888.82	828.48	606.42	1045.3	637.32
49.482	0	0.43	0.34	0.04	0.36	0.02	0.41	0.07	1.02	1.3	99.14	1.08	-2.05	95.33	1.3	2.91	25.61	0.01	0.1	0	0.27	0	0	0.03	1.02	3.52	0.01	6.21	11.08	0.01	0	59.9	0	0.03	0	54	-3.13	-6.92	9.77	62.74	220.63	762.08	549.36	1084.43	888.17	828.76	605.78	1046.99	638.22
49.516	0	0.42	0.34	0.03	0.34	0.02	0.41	0.07	1.01	1.01	99.17	0.91	-2.67	94.19	1.01	3.21	25.79	0.01	0.11	0	0.27	0	0	0.04	1.16	2.92	0.01	8.6	7.7	0.01	0	52.81	0	0.03	0	54	-3.61	-8.07	9.01	62.75	220.07	762.71	550.17	1083.42	888.03	827.42	606.06	1045.27	637.29
49.549	0	0.45	0.36	0.03	0.36	0.02	0.47	0.07	0.76	0.76	99.07	1.11	-4.47	95.68	0.76	3.63	28.87	0.01	0.17	0	0.4	0.01	0	0.06	1.72	3.44	0.01	8.3	6.07	0	0	74.14	0	0.03	0	54	-2.83	-6.51	9.51	62.94	225.11	759.83	547.55	1086.57	891.16	826.28	605.05	1049.03	637.61
49.582	0	0.49	0.39	0.03	0.34	0.02	0.51	0.06	0.53	0.53	98.97	1.39	-5.9	95.82	0.53	1.85	30.24	0.01	0.23	0	0.59	0.01	0	0.06	2.71	3.48	0.02	10.08	5.42	0	0.01	72.75	0	0.04	0	54	-2.15	-6.34	9.29	63.01	223.16	759.4	547.92	1084.77	890.25	825.48	606.81	1046.62	636.79
49.616	0	0.54	0.43	0.03	0.35	0.02	0.59	0.06	0.38	0.38	98.82	1.84	-8.03	96.1	0.38	1.38	33.23	0.01	0.34	0	1.17	0.01	0	0.09	3.21	2.84	0.02	10.59	3.8	0	0.01	68.59	0	0.05	0	54	-2.31	-5.98	9.32	63.03	224.22	759.51	548.2	1084.37	889.64	824.95	606.88	1047.11	637.25
49.649	0	0.56	0.44	0.03	0.34	0.02	0.61	0.06	0.59	0.27	98.78	2.08	-9.18	96.21	0.27	1.19	33.94	0.01	0.59	0.01	2.13	0.02	0.01	0.09	4.28	3.72	0.03	11.45	3.7	0	0.01	76.27	0	0.09	0	54	-2.26	-5.83	9.57	62.95	225.14	758.05	547.3	1085.58	891.62	824.93	606.03	1047.86	637.51
49.682	0	0.6	0.46	0.04	0.35	0.02	0.67	0.06	0.57	0.18	98.66	2.63	-10.55	96.31	0.18	0.88	35.51	0.01	0.57	0.01	2.01	0.02	0.02	0.1	5.2	4.68	0.04	12.86	3.22	0	0.01	80.93	0	0.11	0	54	-2.03	-5.7	9.53	62.88	221.85	759.06	547.68	1085.54	891.14	826.66	607.26	1046.55	636.73
49.716	0	0.56	0.46	0.04	0.34	0.02	0.66	0.06	0.54	0.15	98.68	2.01	-9.82	96.2	0.15	0.71	34.94	0.01	0.54	0.02	2.18	0.02	0.02	0.13	5.83	4.44	0.04	10.02	2.31	0	0.02	77.64	0	0.11	0	54	-3.53	-5.84	9.21	62.86	222.7	761.17	548.32	1085.19	888.28	826.56	607.36	1047.42	635.87
49.749	0	0.59	0.47	0.04	0.35	0.02	0.71	0.06	0.59	0.14	98.59	2.19	-10.65	95.29	0.14	0.67	36.26	0.01	0.59	0.04	2.16	0.02	0.04	0.12	6.51	4.91	0.05	9.82	2.24	0	0.02	66.88	0	0.14	0	54	-4.02	-6.96	9.36	62.73	219.42	761.44	548.82	1084.01	887.5	827.85	606.7	1045.34	635.74
49.783	0	0.55	0.46	0.04	0.33	0.02	0.69	0.06	0.36	0.17	98.62	1.75	-9.9	95.22	0.17	0.65	34.86	0.01	0.36	0.05	1.91	0.01	0.06	0.14	8.32	6.1	0.05	8.2	1.99	0	0.02	75.68	0	0.17	0	54	-1.49	-7.04	9.19	63.08	222.22	761.3	548.95	1083.32	888.29	826	606.6	1046.05	637.61
49.816	0	0.61	0.49	0.04	0.36	0.02	0.77	0.06	0.31	0.24	98.47	2.21	-11.13	94.88	0.24	0.74	37.35	0.01	0.31	0.04	1.52	0.01	0.05	0.17	7.47	7.13	0.05	8.79	1.96	0	0.03	67.71	0	0.2	0	54	-2.19	-7.4	9.15	62.92	220.89	761.86	549.61	1082.79	887.87	826.56	606.37	1045.23	637.65
49.849	0	0.67	0.51	0.04	0.39	0.02	0.85	0.06	0.39	0.39	98.31	2.97	-12.71	95.59	0.39	1.34	39.48	0.01	0.3	0.04	1.28	0.02	0.04	0.19	7.64	7.86	0.05	10.44	1.92	0	0.03	65	0	0.24	0	54	-2.43	-6.62	9.53	62.97	225.09	759.7	547.93	1083.14	887.32	824.49	605.75	1047.34	637.41
49.883	0	0.68	0.5	0.03	0.41	0.02	0.84	0.06	0.49	0.49	98.33	3.74	-13.22	96.28	0.49	2.59	39.5	0.01	0.28	0.05	0.9	0.01	0.04	0.19	7.5	11.64	0.05	13.41	1.8	0	0.03	67.51	0	0.32	0	54	-3.44	-5.73	9.14	62.85	228.3	759.88	547.67	1083.22	886.11	822.45	605.96	1048.7	636.48
49.916	0	0.69	0.48	0.03	0.41	0.02	0.8	0.06	0.66	0.66	98.4	4.7	-13.58	96.14	0.66	3.08	38.48	0.01	0.38	0.04	0.92	0.01	0.04	0.19	7.59	11.15	0.06	17.41	1.79	0	0.03	75.08	0	0.37	0	54	-4.02	-5.92	9.21	62.87	226.9	759.83	547.43	1083.77	886.37	823.4	605.87	1048.33	635.76
49.949	0	0.85	0.54	0.03	0.46	0.02	0.97	0.07	0.8	0.8	98.06	8.59	-16.85	95.91	0.8	3.08	42.98	0.01	0.54	0.04	1.08	0.01	0.04	0.16	6.98	12.59	0.06	20.92	1.8	0	0.03	81.7	0	0.42	0	54	-3.38	-6.22	9.05	62.96	225.66	759.9	546.72	1085.17	887.99	824.37	605.7	1048.13	634.96
49.983	0	1.14	0.63	0.03	0.51	0.02	1.22	0.06	0.94	0.94	97.57	20.71	-21.46	96.27	0.94	2.37	47.18	0.01	0.66	0.04	1.13	0.01	0.06	0.16	8.07	15.89	0.08	29.45	1.62	0	0.04	65.91	0	0.61	0	54	-3.16	-5.74	9.27	62.93	226.18	758.85	546.73	1084.57	888.42	823.77	605.43	1047.91	635.8
50.016	0	1.22	0.66	0.04	0.5	0.02	1.29	0.06	0.87	0.87	97.42	24.15	-22.65	97.11	0.87	1.86	48.16	0.01	0.63	0.04	1.34	0.01	0.05	0.14	8.92	15.43	0.09	30.94	1.4	0	0.04	67.82	0	0.73	0	54	-3.83	-4.43	9.31	62.8	226.25	759.07	546.84	1085.92	889.35	824.57	606.11	1048.87	635.74
50.049	0	1.39	0.71	0.04	0.51	0.02	1.4	0.06	0.68	0.68	97.2	34.24	-24.87	97.17	0.68	1.33	49.78	0.01	0.6	0.05	1.57	0.01	0.06	0.14	9.7	17.2	0.11	35.44	1.14	0	0.05	90.13	0	0.88	0	54	-4.57	-4.32	9.11	62.78	225.57	758.66	545.92	1085.96	889.44	824.36	604.34	1047.92	634.41
50.083	0	1.47	0.74	0.04	0.5	0.02	1.41	0.06	0.53	0.49	97.05	39.75	-25.61	97.17	0.49	0.67	49.9	0.01	0.53	0.06	1.62	0	0.06	0.13	9.79	15.99	0.13	38.25	0.98	0.01	0.04	73.44	0	1.07	0	54	-4.45	-4.32	9.03	62.69	225.35	759.43	546.6	1085.24	888.72	824.35	604.54	1047.64	634.89
50.116	0	1.4	0.76	0.04	0.51	0.02	1.49	0.06	0.45	0.4	97.03	29.84	-24.83	96.89	0.4	0.46	51.23	0.01	0.45	0.06	1.74	0	0.06	0.12	9.56	14.94	0.14	31.46	0.92	0.01	0.04	74.92	0	1.09	0	54	-3.79	-4.8	9.01	62.86	224.7	760.18	547.4	1085.22	888.88	824.93	605.65	1047.63	635.55
50.15	0	1.3	0.74	0.04	0.49	0.02	1.44	0.06	0.48	0.33	97.12	23.87	-23.72	96.84	0.33	0.25	50.13	0.01	0.48	0.07	1.71	0.01	0.06	0.11	10.41	13.16	0.14	28.77	0.75	0.01	0.04	80.57	0	1.04	0	54	-4.58	-4.88	9.38	62.8	224.23	759.18	546.79	1085.91	889.71	825.7	604.56	1047.79	635.5
50.183	0	1.32	0.76	0.04	0.5	0.02	1.56	0.06	0.53	0.35	96.89	22.1	-24.09	97.18	0.35	0.24	51.48	0.01	0.53	0.07	1.68	0.01	0.07	0.12	11.34	10.9	0.13	26.17	0.66	0.01	0.03	69.27	0	0.98	0	54	-4.62	-4.3	8.76	62.8	228.09	760.77	547.92	1084.52	887.62	823.04	604.91	1048.97	636.22
50.216	0	1.22	0.77	0.04	0.5	0.02	1.56	0.06	0.54	0.3	96.88	15.28	-22.82	95.71	0.3	0.28	51.23	0.01	0.54	0.05	1.54	0.01	0.06	0.12	12.15	9.04	0.12	20.78	0.6	0.01	0.03	86.14	0	1.1	0	54	-2.57	-6.48	9.65	63.17	226.56	759.09	546.18	1084.77	887.11	824.5	605.49	1049	635.91
50.25	0	1.31	0.81	0.04	0.53	0.02	1.69	0.06	0.64	0.34	96.63	18.25	-23.94	96.82	0.34	0.37	53.38	0.01	0.64	0.05	1.64	0.01	0.05	0.13	11.11	8.39	0.11	21.3	0.5	0.01	0.03	69.86	0	1.06	0	54	-3.75	-4.93	8.91	62.95	225.5	760.64	548.08	1084.5	888.4	824.33	605.68	1047.74	636.3
50.283	0	1.48	0.9	0.04	0.6	0.02	2.07	0.06	0.66	0.4	95.85	20.56	-26.21	96.56	0.4	0.39	57.94	0.01	0.66	0.05	2.01	0.01	0.05	0.13	11.6	8.33	0.1	18.57	0.49	0.01	0.04	60.57	0	1.01	0	54	-4.43	-5.32	9.32	62.74	223.92	760.53	548.03	1085.15	888.61	826	605.51	1047.8	636.31
50.316	0	1.52	0.87	0.04	0.6	0.02	2.03	0.06	0.59	0.35	95.94	24.18	-26.43	97.72	0.35	0.51	57.7	0.01	0.59	0.04	1.6	0.01	0.07	0.11	11.04	7.21	0.1	21.4	0.38	0.01	0.04	76.63	0	0.82	0	54	-4.85	-3.22	9.1	62.77	225.54	759.84	547.18	1087.18	891.57	825.72	603.94	1048.91	636.35
50.35	0	1.43	0.83	0.04	0.59	0.02	1.93	0.06	0.56	0.36	96.15	21.14	-25.41	97.27	0.36	0.87	57.01	0.01	0.56	0.03	1.46	0.01	0.05	0.08	10.07	5.97	0.08	19.94	0.3	0.01	0.04	89.34	0	0.62	0	54	-5.49	-4.14	9.17	62.66	222.46	760.7	546.99	1087.02	889.57	827.37	604.77	1047.84	634.5
50.383	0	1.35	0.83	0.03	0.61	0.02	1.91	0.06	0.58	0.38	96.19	16.87	-24.4	96.59	0.38	1.1	57.49	0.01	0.58	0.03	1.44	0.01	0.05	0.07	8.47	5.86	0.08	16	0.3	0.01	0.04	69.44	0	0.58	0	54	-5.68	-5.28	9.33	62.59	221.98	760.45	547.81	1084.79	887.39	826.55	605.78	1046.64	634.71
50.417	0	1.61	1.03	0.03	0.78	0.02	2.75	0.06	0.62	0.49	94.5	17.19	-27.17	96.84	0.49	1.27	66.57	0.01	0.62	0.03	1.48	0.01	0.04	0.06	6.57	5.42	0.07	7.2	0.26	0.01	0.05	62.55	0	0.49	0	54	-4.57	-4.89	9	62.89	225.15	759.97	547.64	1084.19	888.07	824.17	604.79	1047.19	635.72
50.45	0	1.43	0.95	0.03	0.72	0.02	2.37	0.06	0.64	0.48	95.26	14.01	-25.31	97.29	0.48	1.44	63.73	0.01	0.64	0.03	1.63	0.01	0.03	0.06	5.5	5.68	0.06	7.02	0.24	0.01	0.04	78.39	0	0.38	0	54	-4.15	-4.1	8.79	62.85	225.8	761.07	548.24	1084.92	888.2	824.35	606.43	1048.21	635.94
50.483	0	1.58	0.95	0.03	0.73	0.02	2.45	0.06	0.59	0.54	95.11	20.55	-26.92	97.02	0.54	1.55	64.06	0.01	0.59	0.03	1.51	0.01	0.04	0.06	6.32	5.69	0.07	12.45	0.24	0.01	0.05	75.6	0	0.36	0	54	-3.78	-4.58	8.7	62.83	222.82	760.54	547.81	1085.49	890.73	825.61	604.79	1046.27	635.71
50.517	0	1.74	0.92	0.03	0.72	0.02	2.39	0.06	0.51	0.4	95.21	30.31	-28.13	97.48	0.4	1.56	63.22	0.02	0.51	0.03	1.11	0.01	0.05	0.06	7.17	5.62	0.08	19.75	0.24	0.01	0.05	57.36	0	0.27	0	54	-5.03	-3.72	8.96	62.88	222.96	759.8	546.6	1085.83	889.47	825.77	604.15	1046.68	634.25
50.55	0	2.06	0.91	0.03	0.72	0.02	2.38	0.06	0.45	0.29	95.23	51.88	-30.66	97.27	0.29	1.76	63.15	0.02	0.45	0.04	0.89	0.01	0.07	0.07	7.42	5.03	0.09	31.12	0.24	0.01	0.05	59.74	0	0.24	0	54	-5.03	-4.13	9.25	62.84	222.86	759.58	546.12	1086.19	888.92	826.34	604.35	1047.23	633.95
50.583	0	2.38	0.84	0.03	0.67	0.02	2.11	0.06	0.42	0.28	95.24	76.71	-32.87	97.23	0.28	1.84	60.04	0.02	0.42	0.04	0.68	0.01	0.07	0.07	8.23	5.23	0.11	48.12	0.25	0.01	0.06	72.18	0	0.24	0	54	-5.72	-4.22	9.72	62.71	223.53	758.33	545.1	1086.69	888.85	826.54	603.32	1048	633.73
50.617	0	2.2	0.83	0.03	0.65	0.02	2.06	0.06	0.63	0.24	95.61	69.3	-31.7	96.82	0.24	1.72	58.95	0.02	0.63	0.05	0.85	0.01	0.11	0.07	9.57	5.6	0.14	44.51	0.25	0.01	0.07	64.8	0	0.29	0	54	-5.45	-4.92	9.5	62.71	219.74	758.01	545.03	1086.29	890.16	827.44	602.77	1045.1	632.85
50.65	0	2.07	0.78	0.04	0.61	0.03	1.98	0.06	0.85	0.2	95.85	64.96	-31.08	96.81	0.2	1.83	56.88	0.02	0.85	0.05	0.98	0.01	0.16	0.06	12.63	5.82	0.19	44.13	0.27	0.01	0.07	61.67	0.01	0.31	0	54	-5.52	-4.93	9.39	62.67	220.11	758.47	545.27	1086.32	889.99	827.33	602.78	1045.37	632.96
50.683	0	2.11	0.75	0.04	0.6	0.03	2.01	0.06	1.03	0.27	95.78	66.67	-31.73	96.85	0.15	2.16	55.56	0.02	1.03	0.06	0.98	0.01	0.27	0.07	16.93	5.46	0.24	46.4	0.28	0.01	0.08	53.49	0.01	0.3	0	54	-4.4	-4.88	8.74	62.87	221.91	759.55	545.77	1085.91	889.88	825.73	603.35	1045.62	633.2
50.717	0	1.95	0.8	0.05	0.62	0.03	2.28	0.06	1.05	0.33	95.45	47.14	-30.46	96.59	0.12	1.46	57.56	0.02	1.05	0.06	1	0.01	0.33	0.06	18.5	6.67	0.31	34.35	0.3	0.01	0.09	63.24	0.01	0.32	0	54	-4.52	-5.29	8.91	62.91	222.38	760.56	546.45	1085.28	887.92	825.97	604.23	1046.4	633.66
50.75	0	1.87	0.82	0.04	0.63	0.03	2.3	0.06	0.85	0.27	95.4	40.61	-29.65	97.12	0.12	1.52	58.47	0.02	0.85	0.07	0.83	0.01	0.27	0.06	16.85	6.69	0.3	30.13	0.31	0.01	0.1	46.81	0.01	0.28	0	54	-4.04	-4.41	8.52	63	224.46	760.96	546.67	1085.84	888.96	824.89	604.29	1047.35	634.19
50.784	0	1.37	0.71	0.04	0.54	0.03	1.74	0.06	0.71	0.28	96.53	20.74	-24.66	96.99	0.13	1.6	52.59	0.02	0.71	0.08	0.75	0.01	0.28	0.05	15.72	6.12	0.33	24.06	0.33	0.01	0.12	40.79	0.01	0.32	0	54	-4.28	-4.64	8.52	62.94	224.64	760.83	546.48	1086.12	889.14	824.88	604.03	1047.52	633.99
50.817	0	1.37	0.71	0.04	0.55	0.03	1.71	0.06	0.75	0.3	96.58	21.39	-24.58	97.4	0.16	1.81	52.69	0.02	0.75	0.1	0.75	0.01	0.3	0.05	14.8	5.95	0.32	24.45	0.39	0.01	0.12	33.04	0.01	0.33	0	54	-4.61	-3.88	8.56	63.02	225.34	760.32	545.87	1086.61	889.25	824.62	603.85	1048.01	633.49
50.85	0	1.49	0.75	0.04	0.58	0.03	1.82	0.06	0.79	0.21	96.36	26.54	-25.6	97.01	0.18	1.56	54.73	0.02	0.79	0.11	0.7	0.01	0.21	0.05	12.85	6.07	0.26	25.93	0.41	0.01	0.11	51.31	0.01	0.33	0	54	-4.96	-4.6	9.03	62.91	222.28	760.82	546.15	1086.08	887.9	826.76	603.97	1047.09	633.43
50.884	0	1.55	0.72	0.04	0.56	0.03	1.75	0.06	0.89	0.28	96.5	33.34	-26.31	97.33	0.19	1.74	53.25	0.02	0.89	0.13	0.69	0.01	0.28	0.05	14.3	5.95	0.26	31.46	0.43	0.01	0.14	36.4	0.01	0.3	0	54	-5.37	-4.02	8.75	62.81	223.77	759.73	545.28	1086.76	889.33	825.45	602.89	1047.22	632.73
50.917	0	1.56	0.69	0.04	0.54	0.03	1.64	0.06	0.86	0.32	96.71	38.04	-26.44	97.18	0.22	1.75	51.72	0.02	0.86	0.13	0.66	0.01	0.32	0.05	14.59	6.3	0.28	35.54	0.43	0.01	0.15	59.79	0.01	0.29	0	54	-6.01	-4.29	9.31	62.72	225.23	759.07	544.97	1086.8	888.38	825.54	602.48	1048.64	633.33
50.95	0	1.38	0.6	0.04	0.47	0.03	1.28	0.06	0.93	0.32	97.24	38.23	-24.56	97.25	0.24	2.14	46.5	0.02	0.93	0.16	0.77	0.01	0.32	0.05	14.04	5.64	0.29	40.86	0.38	0.01	0.17	31.84	0.01	0.33	0	54	-3.82	-4.17	8.8	62.99	223.1	759.39	544.37	1087.13	889.38	825.75	603.84	1047.07	632.01
50.984	0	1.43	0.54	0.04	0.45	0.03	1.13	0.06	1.05	0.45	97.13	52.97	-25.54	97.32	0.26	3.1	43.29	0.03	1.05	0.2	0.9	0.01	0.45	0.05	15.62	4.73	0.35	51.53	0.36	0.01	0.18	29.12	0.01	0.37	0	54	-3.71	-4.04	8.74	62.99	223.48	759.37	544.52	1086.95	889.34	825.37	604.19	1047.1	632.11
51.017	0	1.46	0.53	0.04	0.43	0.03	1.06	0.06	0.9	0.51	97.09	58.73	-25.76	97.24	0.29	2.79	41.78	0.03	0.9	0.18	0.84	0	0.51	0.05	15.72	4.42	0.41	55.95	0.35	0.01	0.18	45.88	0.01	0.48	0	54	-3.36	-4.19	8.74	62.98	222.51	759.96	545.41	1086.4	889.27	825.82	604.84	1046.56	632.86
51.05	0	1.42	0.48	0.04	0.39	0.03	0.91	0.06	1.06	0.61	97.15	66.45	-25.65	97.42	0.3	3.37	37.98	0.04	1.06	0.19	1	0.01	0.61	0.04	16.86	4.3	0.45	63.85	0.35	0.01	0.18	41.62	0.01	0.54	0	54	-5.3	-3.84	9.02	62.78	223.78	758.47	544.15	1086.96	889.09	825.34	602.96	1047.25	631.85
51.084	0	1.4	0.49	0.05	0.4	0.03	0.91	0.07	1.08	0.52	97.2	64.42	-25.48	97.17	0.32	3.67	37.93	0.04	1.08	0.18	0.97	0	0.52	0.03	17.38	4.03	0.47	62.79	0.4	0.01	0.17	39.03	0.02	0.68	0	54	-4.43	-4.32	9.14	62.85	220.96	758.5	544.02	1087.38	890.17	826.99	603.17	1046.1	631.75
51.117	0	1.38	0.47	0.05	0.37	0.03	0.85	0.07	1.33	0.68	97.24	67.15	-25.35	97.23	0.27	3.8	35.26	0.03	1.33	0.14	0.84	0	0.68	0.03	20.15	4.22	0.66	66.97	0.41	0.01	0.17	60.14	0.02	1.03	0	54	-6.22	-4.21	9.67	62.71	222.07	758.07	544.2	1086.97	889.01	827.13	601.82	1047.07	632.54
51.151	0	1.23	0.47	0.05	0.34	0.03	0.76	0.06	2.24	0.61	97.53	60.08	-22.97	97.49	0.24	3.5	32.45	0.03	2.24	0.1	0.74	0	0.61	0.03	19.86	3.88	0.89	65.97	0.4	0.01	0.16	58.68	0.02	1.54	0	54	-5.74	-3.71	9.58	62.79	222.29	757.98	544.21	1087	889.57	826.86	601.93	1047	632.79
51.184	0	1.07	0.45	0.05	0.32	0.03	0.65	0.07	2.01	0.51	97.87	50.46	-20.97	97.39	0.24	3.98	29.48	0.03	2.01	0.1	0.81	0	0.51	0.03	19.86	4.02	0.85	64.09	0.38	0.01	0.16	31.86	0.02	2.01	0	54	-5.37	-3.9	8.79	62.83	222.54	759.49	544.36	1088.3	890.46	826.66	602.79	1047.32	631.67
51.217	0	1.26	0.47	0.05	0.32	0.03	0.69	0.06	1.69	0.46	97.49	67.82	-23.75	96.94	0.26	3.47	29.62	0.02	1.69	0.07	0.74	0	0.46	0.03	22.19	4.55	0.82	72.99	0.34	0.01	0.16	42.68	0.02	2.21	0	54	-5.38	-4.72	9.62	62.85	222.79	758.76	544.87	1086.15	888.24	826.68	602.32	1047.28	633.49
51.251	0	0.77	0.38	0.05	0.27	0.03	0.5	0.07	1.36	0.31	98.46	25.69	-16.34	97.27	0.26	3.9	23.12	0.03	1.36	0.06	0.84	0	0.31	0.03	21.27	3.92	0.69	57	0.3	0.01	0.16	22.99	0.02	1.99	0	54	-4.67	-4.13	8.62	63.06	226.09	759.6	543.98	1088.16	889.17	824.72	603.47	1049.06	631.59
51.284	0	0.57	0.38	0.05	0.27	0.03	0.46	0.07	1.15	0.29	98.86	7.68	-11.41	97.1	0.24	3.9	22.57	0.02	1.15	0.06	0.74	0.01	0.29	0.03	18.14	3.79	0.7	39.81	0.32	0.01	0.16	29.75	0.02	2.02	0	54	-2.9	-4.44	8.71	63.29	225.81	759.8	545.05	1085.94	888.12	824.02	604.59	1048	633.21
51.317	0	0.53	0.38	0.04	0.25	0.03	0.43	0.06	1.09	0.25	98.94	6.16	-10.12	97.52	0.23	3.55	21.24	0.02	1.09	0.06	0.74	0.01	0.25	0.03	17.35	4.04	0.64	38.21	0.31	0.01	0.16	29.4	0.02	2.17	0	54	-5.27	-3.65	8.62	63.06	224.58	758.92	543.9	1087.99	890.09	825.02	602.65	1047.76	631.36
51.351	0	0.45	0.35	0.05	0.24	0.03	0.39	0.07	1.37	0.38	99.09	3.66	-7.99	97.08	0.24	3.83	18.33	0.02	1.37	0.08	0.96	0.01	0.38	0.03	19.32	3.97	0.69	34.31	0.3	0.01	0.17	36.27	0.02	2.3	0	54	-3.7	-4.48	8.69	63.28	225.73	758.14	543.87	1086.89	889.63	823.63	603.81	1047.61	631.9
51.384	0	0.51	0.34	0.05	0.25	0.03	0.4	0.07	1.47	0.39	98.99	6.46	-9.87	96.89	0.27	4.85	19.71	0.02	1.47	0.12	1.12	0.01	0.39	0.03	17.86	4.43	0.52	40.36	0.33	0.01	0.16	37.75	0.02	1.92	0	54	-3.52	-4.8	8.85	63.26	224.9	758.52	544.17	1086.6	889.13	824.34	603.99	1047.45	632.27
51.418	0	0.55	0.33	0.05	0.25	0.03	0.38	0.07	1.45	0.37	98.91	10.61	-11.24	97.23	0.33	5.06	19.49	0.03	1.45	0.16	1.5	0.01	0.37	0.03	16.58	4.07	0.4	47.32	0.32	0.02	0.14	35.9	0.02	1.59	0	54	-4.66	-4.21	8.43	63.11	222.66	760.26	545.12	1087.24	889.79	825.8	603.58	1046.65	631.91
51.451	0	0.44	0.33	0.04	0.26	0.03	0.38	0.07	1.12	0.4	99.12	3.23	-7.05	97.21	0.4	4.3	21	0.03	1.12	0.17	0.99	0.01	0.25	0.03	12.14	4.34	0.29	30.01	0.39	0.02	0.13	31.1	0.02	1.11	0	54	-4.87	-4.25	8.6	63.06	223.03	761.76	546.48	1085.86	887.24	826	604.47	1047.19	633.04
51.484	0	0.37	0.34	0.03	0.27	0.03	0.39	0.07	0.94	0.41	99.21	1.27	-3.96	97.54	0.41	4.29	22.94	0.02	0.94	0.22	0.55	0.01	0.19	0.03	8.24	4.04	0.22	16.09	0.42	0.02	0.12	39.96	0.02	0.9	0	54	-4.47	-3.61	8.26	63.21	226.23	760.81	544.88	1086.85	888.1	824.02	603.33	1048.42	632.08
51.518	0	0.35	0.35	0.03	0.27	0.03	0.39	0.06	0.72	0.43	99.22	0.83	-2.09	97.39	0.43	3.13	23.33	0.02	0.72	0.21	0.32	0	0.17	0.02	5.57	4.23	0.19	9.65	0.51	0.02	0.11	39.7	0.02	0.83	0	54	-4.11	-3.89	8.54	63.25	223.29	761.86	546.03	1085.99	887.14	825.89	604.51	1047.38	632.84
51.551	0	0.36	0.35	0.03	0.29	0.02	0.42	0.07	0.64	0.49	99.15	0.85	-2.9	97.52	0.49	3.98	25.51	0.02	0.64	0.22	0.23	0	0.16	0.02	5.43	3.87	0.16	7.8	0.56	0.02	0.09	27.88	0.02	0.69	0	54	-3.75	-3.64	8.39	63.32	225.43	761.39	545.71	1086.81	888.78	824.94	603.68	1048.39	633.44
51.584	0	0.39	0.36	0.03	0.29	0.02	0.43	0.07	0.63	0.63	99.14	1.22	-4.03	97.12	0.63	3.57	26	0.02	0.62	0.18	0.2	0	0.14	0.02	4.32	3.23	0.14	12.53	0.57	0.02	0.08	49.94	0.02	0.61	0	54	-4.5	-4.41	8.8	63.02	220.8	763.1	546.55	1086.84	887.34	828.52	604.3	1047.42	633.21
51.618	0	0.47	0.38	0.03	0.31	0.02	0.48	0.06	0.66	0.66	99.03	2.29	-6.65	97.61	0.66	3.09	28.77	0.02	0.58	0.15	0.19	0	0.09	0.02	3.4	2.56	0.11	17.84	0.53	0.02	0.07	38.02	0.01	0.5	0	54	-4	-3.46	8.22	63.29	224.88	762.72	545.47	1087.06	887.56	825.66	603.09	1048.6	632.66
51.651	0	0.59	0.4	0.03	0.32	0.02	0.52	0.06	0.76	0.76	98.82	6.53	-10.16	97.55	0.76	2.31	29.94	0.02	0.6	0.11	0.21	0	0.07	0.02	3.26	2.39	0.1	30.28	0.52	0.01	0.08	46.51	0.01	0.43	0	54	-4.22	-3.58	8.39	63.23	223.9	761.87	544.6	1087.36	887.36	826.03	603.38	1048.17	631.44
51.684	0	0.67	0.42	0.03	0.33	0.02	0.56	0.06	0.89	0.89	98.65	10.52	-12.22	97.16	0.89	1.99	31.64	0.02	0.55	0.1	0.2	0	0.06	0.01	2.97	1.99	0.09	35.04	0.51	0.01	0.07	36.26	0.01	0.38	0	54	-3.54	-4.33	8.47	63.18	222.59	762.55	545.16	1087.49	887.69	827.15	604	1047.96	632.04
51.718	0	0.69	0.41	0.03	0.33	0.03	0.55	0.06	0.82	0.82	98.62	12.3	-12.63	97.36	0.82	2.56	31.29	0.02	0.73	0.1	0.27	0	0.1	0.01	3.41	1.35	0.11	37.59	0.6	0.01	0.06	29.92	0.01	0.49	0	54	-3.69	-3.96	8.57	63.18	223	762.38	545.08	1087.82	888.5	827.33	602.85	1048.33	632.72
51.751	0	0.55	0.38	0.03	0.3	0.03	0.46	0.07	0.86	0.84	98.9	6.28	-9.26	97.04	0.84	3.04	27.5	0.02	0.86	0.08	0.36	0	0.13	0.01	3.64	1.3	0.13	32.19	0.63	0.01	0.06	53.19	0.01	0.6	0	54	-3.94	-4.56	8.99	63.09	220.72	762.62	546.34	1086.22	887.84	828.5	602.51	1046.93	634.23
51.785	0	0.54	0.4	0.03	0.33	0.03	0.53	0.07	1.32	0.93	98.92	4.31	-9.23	96.85	0.93	3.47	29.84	0.02	1.32	0.08	0.64	0	0.24	0.01	5.22	1.23	0.17	24.9	0.66	0.01	0.06	25.14	0.01	0.74	0	54	-4.08	-4.88	8.66	63.11	225.21	760.63	544.42	1087.66	889.11	825.6	601.92	1048.69	632.74
51.818	0	0.54	0.41	0.03	0.33	0.03	0.54	0.07	1.12	1.02	98.92	4.32	-9.49	97.31	1.02	3.31	29.87	0.02	1.12	0.07	0.6	0	0.29	0.01	5.87	1	0.17	24.91	0.7	0.01	0.05	44.38	0.01	0.81	0	54	-5.16	-4.06	8.94	62.89	221.9	761.78	546.08	1086.44	887.59	827.5	603.14	1047.34	633.3
51.851	0	0.45	0.4	0.03	0.32	0.03	0.52	0.07	1.12	0.76	98.96	1.74	-6.73	96.9	0.76	3.46	29.39	0.02	1.12	0.08	0.7	0	0.29	0.01	6.26	1.13	0.14	13.74	0.65	0.01	0.05	39.12	0.01	0.82	0	54	-4.16	-4.78	8.4	63.12	225.3	760	544.19	1088.42	890.58	825.08	602.5	1048.44	632.04
51.885	0	0.34	0.32	0.03	0.27	0.03	0.36	0.07	1.11	0.71	99.28	1.11	-2.67	96.69	0.71	4.7	21.77	0.02	1.11	0.07	0.57	0	0.46	0	6.2	0.74	0.16	15.42	0.64	0.01	0.06	41.12	0.01	0.92	0	54	-4.95	-5.13	8.93	62.87	222.04	760.92	545.35	1086.9	888.82	827.27	601.88	1047.11	633.09
[truncated: 39,010 more rows]
[truncated: 4 more columns]
