# Supplementary material for: Exploring emotion recognition in patients with mild cognitive impairment and Alzheimer’s dementia undergoing a rehabilitation program
Source: PLoS One. 2025 Apr 24;20(4):e0322213. doi: 10.1371/journal.pone.0322213 (PMC12021228; doi:10.1371/journal.pone.0322213)
Supplement: S3 Data — (ZIP) [file pone.0322213.s005.zip › raw data21-30/No25 Cognitive training.csv]

time stamp	face id	anger	contempt	disgust	fear	joy	sadness	surprise	sentimentality	confusion	neutral	engagement	valence	attention	inner brow raise	brow raise	brow furrow	eye widen	cheek raise	lid tighten	nose wrinkle	upper lip raise	dimpler	lip corner depressor	chin raise	lip pucker	lip stretch	lip press	mouth open	jaw drop	lip suck	eye closure	smile	smirk	blink	blink rate	pitch	yaw	roll	brightness	interocular distance	topleft_x	topleft_y	bottomright_x	bottomright_y	outer_right_eye_X	outer_right_eye_Y	outer_left_eye_X	outer_left_eye_Y
0.066
0.1
0.133
0.166
0.2
0.233
0.266
0.3
0.333
0.366
0.4
0.433
0.467
0.5
0.533
0.567
0.6
0.633
0.667
0.7
0.734
0.767
0.8
0.834
0.867
0.9
0.934
0.967
1
1.034
1.067
1.101
1.134
1.167
1.201
1.234
1.267
1.301
1.334
1.367
1.401
1.434
1.468
1.501
1.534
1.568
1.601
1.634
1.668
1.701
1.735
1.768
1.801
1.835
1.868
1.901
1.935
1.968
2.001
2.035
2.068
2.102
2.135
2.168
2.202
2.235
2.268
2.302
2.335
2.368
2.402
2.435
2.469
2.502
2.535
2.569
2.602
2.635
2.669
2.702
2.736
2.769
2.802
2.836
2.869
2.902
2.936
2.969
3.002
3.036
3.069
3.103
3.136
3.169
3.203
3.236
3.269
3.303
3.336
3.369
3.403
3.436
3.47
3.503
3.536
3.57
3.603
3.636
3.67
3.703
3.737
3.77
3.803
3.837
3.87
3.903
3.937
3.97
4.003
4.037
4.07
4.104
4.137
4.17
4.204
4.237
4.27
4.304
4.337
4.37
4.404
4.437
4.471
4.504
4.537
4.571
4.604
4.637
4.671
4.704
4.738
4.771
4.804
4.838
4.871
4.904
4.938
4.971
5.004
5.038
5.071
5.105
5.138
5.171
5.205
5.238
5.271
5.305
5.338
5.371
5.405
5.438
5.472
5.505
5.538
5.572
5.605
5.638
5.672
5.705
5.739
5.772
5.805
5.839
5.872
5.905
5.939
5.972
6.005
6.039
6.072
6.106
6.139
6.172
6.206
6.239
6.272
6.306
6.339
6.372
6.406
6.439
6.473
6.506
6.539
6.573
6.606
6.639
6.673
6.706
6.74
6.773
6.806
6.84
6.873
6.906
6.94
6.973
7.006
7.04
7.073
7.107
7.14
7.173
7.207
7.24
7.273
7.307
7.34
7.373
7.407
7.44
7.474
7.507
7.54
7.574
7.607
7.64
7.674
7.707
7.741
7.774
7.807
7.841
7.874
7.907
7.941
7.974
8.007
8.041
8.074
8.108
8.141
8.174
8.208
8.241
8.274
8.308
8.341
8.374
8.408
8.441
8.475
8.508
8.541
8.575	0	0.1	0.12	0.02	0.12	0.06	0.11	0.06	1.13	0.65	99.76	0.33	1.11	81.72	0.65	1.75	1.13	0.03	3.53	0.07	0.67	0.11	0	0.05	0.12	0	0.25	0.2	0.38	0.25	0.03	3.34	6.28	0	0		1.69	-14.51	6.39	51.71	166.21	950.51	385.47	1212.47	665.07	1005.26	439.37	1171.11	450.36
8.608	0	0.11	0.11	0.02	0.11	0.07	0.11	0.06	1.61	0.51	99.77	0.33	2.01	62.31	0.51	0.97	1.61	0.07	3.45	0.08	0.57	0.14	0	0.02	0.06	0	0.11	0.09	1.09	0.15	0.01	4.8	7.29	0	0		-4.19	-19.49	5.67	50.87	155.38	953.33	391.08	1205.3	658.48	1007.42	437.71	1162.02	453.24
8.641	0	0.11	0.11	0.02	0.11	0.06	0.11	0.06	0.96	0.56	99.77	0.33	1.72	73.9	0.56	1.56	0.96	0.05	3.25	0.07	0.49	0.15	0	0.02	0.03	0	0.07	0.06	1.61	0.14	0.01	17.18	6.73	0	0		-7.89	-16.8	5.46	51.5	161.84	956.73	390.28	1204.74	652.51	1005.37	436.81	1166.77	448.83
8.675	0	0.09	0.09	0.02	0.11	0.09	0.1	0.06	0.55	0.55	99.79	0.33	5.05	84.29	0.74	1.97	0.55	0.04	3.67	0.08	0.41	0.16	0	0.01	0.03	0	0.11	0.08	1.58	0.13	0.02	8.16	9.51	0	0		-1.31	-13.6	6.33	51.24	161.94	960.02	391.49	1203.66	650.63	1007.63	438.23	1168.9	452.95
8.708	0	0.09	0.08	0.02	0.1	0.1	0.09	0.06	0.39	0.39	99.79	0.36	6.46	67.64	0.89	2.59	0.39	0.04	4.11	0.07	0.29	0.17	0	0.01	0.03	0	0.14	0.05	1.31	0.11	0.01	16.07	10.56	0	0		-4.15	-18.31	6.25	50.36	151.56	963.59	391.24	1205.56	648.48	1015	437.71	1166.11	449.37
8.742	0	0.09	0.09	0.02	0.11	0.1	0.1	0.06	0.42	0.42	99.78	0.33	5.88	67.38	0.98	2.27	0.42	0.04	6.12	0.11	0.23	0.22	0	0.01	0.03	0.01	0.17	0.14	1.09	0.11	0.02	4.69	9.23	0	0		-0.07	-18.37	6.06	50.49	152.67	965.33	388.65	1207.01	646.24	1016.02	434.48	1167.88	450.17
8.775	0	0.09	0.09	0.02	0.11	0.09	0.1	0.06	0.31	0.31	99.79	0.33	5.91	83.3	1.17	2.32	0.31	0.05	5.48	0.11	0.22	0.15	0	0.01	0.03	0.01	0.19	0.1	1.11	0.14	0.03	1.58	9.49	0	0		-4.01	-13.96	6.21	50.66	155.23	968.09	391.82	1206.25	643.74	1015.76	439.16	1170.64	449.44
8.808	0	0.09	0.09	0.02	0.11	0.1	0.1	0.06	0.26	0.26	99.79	0.33	6.73	66.6	1.33	2.24	0.26	0.05	6.28	0.11	0.25	0.13	0	0.01	0.03	0.01	0.22	0.07	1.02	0.18	0.03	3.95	9.96	0	0		-3.99	-18.55	7.01	50.38	153.56	971.31	392.66	1204.71	639.93	1018.68	435.08	1171.35	451.51
8.842	0	0.09	0.09	0.02	0.11	0.11	0.1	0.06	0.27	0.27	99.77	0.33	7.18	82.98	1.76	1.88	0.27	0.06	7.59	0.14	0.34	0.16	0	0.01	0.02	0.01	0.21	0.07	0.83	0.19	0.03	1.4	9.99	0	0		-3.32	-14.08	8.08	50.43	151.79	970.63	389.57	1204.47	637.27	1020.42	430.87	1170.91	450.69
8.875	0	0.09	0.09	0.02	0.11	0.1	0.11	0.07	0.37	0.37	99.78	0.33	6.15	78.77	2.5	1.92	0.37	0.06	7.08	0.21	0.46	0.11	0	0.01	0.02	0.01	0.22	0.05	0.84	0.18	0.03	4.67	9.46	0	0		-3.72	-15.44	5.94	50.8	155.32	970.31	386.03	1207.95	636.84	1017.28	435.12	1172.42	442.66
8.908	0	0.09	0.1	0.02	0.12	0.1	0.12	0.07	0.41	0.41	99.76	0.33	5.06	82.08	3.48	1.57	0.41	0.07	7.66	0.32	0.65	0.22	0	0.01	0.03	0.01	0.23	0.05	0.72	0.18	0.04	9.25	8.49	0	0		-0.6	-14.39	5.95	51.48	160.98	970.81	386.95	1207.21	636.06	1014.53	437.48	1175.34	444.88
8.942	0	0.09	0.1	0.02	0.12	0.09	0.12	0.07	0.45	0.45	99.75	0.33	4.39	90.39	3.87	1.48	0.45	0.09	7.52	0.42	0.68	0.16	0	0.01	0.02	0.02	0.15	0.04	0.78	0.19	0.04	11.4	8.02	0	0		-3.47	-10.79	5.46	51.07	156.01	973.92	390.58	1209.48	639.25	1018.9	440	1174.77	446.52
8.975	0	0.09	0.1	0.02	0.12	0.09	0.12	0.07	0.49	0.49	99.75	0.33	4.02	78.6	4.07	1.19	0.49	0.08	6.77	0.59	0.91	0.18	0	0.01	0.02	0.02	0.14	0.04	0.85	0.18	0.04	3.71	8.12	0	0		1.28	-15.5	5.67	51.56	153.42	974.22	392.58	1204.52	638.29	1018.19	438.62	1171.15	450.41
9.008	0	0.09	0.11	0.02	0.12	0.08	0.13	0.07	0.54	0.54	99.74	0.33	3.19	79.07	4.5	1.15	0.54	0.11	6.16	0.53	0.7	0.22	0	0.01	0.02	0.02	0.1	0.04	0.81	0.18	0.04	5.86	7.61	0	0		-1.05	-15.35	4.97	51.18	153.9	974.95	391.7	1205.53	636.65	1017.86	439.25	1171.54	447.45
9.042	0	0.09	0.11	0.02	0.13	0.08	0.13	0.07	0.55	0.55	99.73	0.33	3.04	70.25	5.32	1.05	0.55	0.08	6	0.75	0.52	0.12	0	0.01	0.02	0.02	0.1	0.05	0.83	0.16	0.04	11.64	7.63	0	0		0.46	-17.7	5.2	51.23	152.16	975.36	391.54	1205.66	637.21	1019.31	438.06	1171.13	448.19
9.075	0	0.1	0.11	0.02	0.12	0.08	0.13	0.07	0.58	0.58	99.73	0.33	2.95	68.63	5.35	0.94	0.58	0.09	5.61	0.93	0.49	0.13	0	0.01	0.02	0.02	0.08	0.08	0.85	0.15	0.05	5.28	7.72	0	0		-1.97	-18.09	5.31	50.88	152.3	976.32	391.7	1206.66	636.82	1020.4	436.8	1172.29	447.99
9.109	0	0.1	0.11	0.02	0.12	0.08	0.13	0.07	0.52	0.52	99.73	0.33	3.32	83.11	5.28	0.89	0.52	0.08	6.24	1.08	0.29	0.06	0	0.01	0.02	0.03	0.07	0.11	0.85	0.14	0.06	17.55	7.7	0	0		-0.04	-14.03	4.67	51.47	148.08	976.75	391.55	1206.25	636.96	1021.55	437.77	1169.31	447.45
9.142	0	0.1	0.11	0.02	0.13	0.07	0.14	0.07	0.61	0.61	99.73	0.33	2.26	76.1	5.44	0.96	0.61	0.06	5.68	1.12	0.38	0.09	0	0.01	0.02	0.04	0.07	0.12	0.67	0.13	0.07	9.83	7.03	0	0		-5.95	-16.21	4.13	50.97	146.37	976.69	386.85	1207.78	631.6	1022.51	431.25	1168.49	441.92
9.175	0	0.1	0.11	0.02	0.12	0.08	0.13	0.07	0.67	0.67	99.74	0.33	2.92	88.58	4.22	0.9	0.67	0.06	6.77	0.98	0.47	0.11	0	0.01	0.02	0.04	0.08	0.14	0.63	0.12	0.07	4.71	7.05	0	0		0.98	-11.76	5.92	52.85	155.02	978.36	389.29	1206.92	631.7	1020.94	436.72	1175.65	446.55
9.209	0	0.1	0.12	0.02	0.13	0.08	0.14	0.07	0.99	0.99	99.72	0.33	2.74	82.03	4.48	0.82	0.99	0.05	8.41	1.02	0.4	0.1	0	0.01	0.04	0.06	0.11	0.14	0.54	0.12	0.08	9.1	6.4	0	0		0.57	-14.41	4.65	52.2	147.53	979.84	390.72	1205.91	632.63	1023.15	436.66	1170.4	445.77
9.242	0	0.1	0.12	0.02	0.13	0.08	0.14	0.07	1.06	1.06	99.72	0.33	3.02	83.52	4.82	0.6	1.06	0.06	8.54	1.15	0.42	0.1	0	0.01	0.04	0.06	0.13	0.13	0.49	0.12	0.07	3.48	6.73	0	0		-2.1	-13.88	6.13	51.46	146.9	978.92	389.25	1207.38	630.88	1025.85	430.93	1171.61	449.22
9.275	0	0.1	0.12	0.02	0.13	0.09	0.14	0.07	1.25	1.25	99.71	0.33	3.48	63.74	4.96	0.53	1.25	0.05	9.3	1.29	0.4	0.07	0	0.01	0.04	0.05	0.18	0.14	0.46	0.11	0.06	1.23	6.98	0	0		-2.3	-19.18	4.75	51.24	150.01	975.86	385.12	1208.24	630.46	1021.58	428.6	1170.71	444.82
9.309	0	0.11	0.12	0.02	0.13	0.08	0.15	0.07	2.16	2.16	99.7	0.33	2.26	85.8	4.84	0.4	2.16	0.05	8.8	1.24	0.37	0.06	0	0.01	0.04	0.05	0.19	0.13	0.42	0.09	0.05	1.68	6.44	0	0		-0.15	-13.01	5.72	51.82	145.04	974.9	384.35	1208.15	633.02	1024.46	428.77	1168.7	443.98
9.342	0	0.11	0.13	0.02	0.13	0.07	0.16	0.07	2.36	2.36	99.69	0.33	1.28	76.9	5.44	0.34	2.36	0.04	7.36	1.43	0.47	0.1	0	0.01	0.05	0.05	0.18	0.16	0.41	0.1	0.05	2.08	6.36	0	0		-0.43	-15.99	5.05	51.69	145.75	974.76	383.2	1208.05	631.78	1023.16	428.25	1168.27	441.92
9.375	0	0.11	0.13	0.02	0.14	0.07	0.16	0.07	2.75	2.75	99.68	0.33	0.14	65.71	5.22	0.3	2.75	0.04	6.69	1.49	0.48	0.17	0	0.01	0.05	0.06	0.15	0.21	0.42	0.1	0.05	11.48	5.72	0	0		0.24	-18.75	5.71	51.75	145.6	975.88	383.62	1207.72	631.87	1024.35	429.03	1169.48	440.7
9.409	0	0.11	0.13	0.02	0.14	0.07	0.16	0.07	2.79	2.79	99.68	0.33	0.02	62.04	5.39	0.34	2.79	0.04	6.49	1.5	0.53	0.26	0	0.01	0.05	0.06	0.15	0.18	0.4	0.1	0.04	7.11	5.76	0	0		-2.89	-19.54	5.05	51.53	146.33	976.1	382.16	1207.55	628.9	1023.21	427.19	1169.17	437.65
9.442	0	0.11	0.13	0.02	0.14	0.08	0.17	0.07	2.61	2.61	99.66	0.33	0.93	70.21	6.67	0.28	2.61	0.04	8.96	2.17	0.58	0.26	0	0.01	0.05	0.06	0.13	0.17	0.41	0.1	0.04	12.89	5.82	0	0		-4.12	-17.71	5.74	51.83	151.01	980.11	384.78	1209.5	627.24	1024.78	430.66	1175.51	439.79
9.476	0	0.12	0.13	0.02	0.14	0.09	0.17	0.07	2.63	2.63	99.67	0.33	2.53	53.38	5.33	0.28	2.63	0.04	12.34	2.54	0.72	0.21	0	0.01	0.06	0.05	0.13	0.18	0.32	0.08	0.05	4.91	5.77	0	0		-3.07	-21.32	6.61	51.5	146.29	982.57	382.45	1209.91	624.04	1029.7	424.72	1175.31	438.78
9.509	0	0.11	0.12	0.02	0.13	0.1	0.16	0.07	2.43	2.43	99.68	0.33	3.39	74.47	4.85	0.45	2.43	0.03	12.1	2.79	0.64	0.25	0	0.01	0.06	0.05	0.09	0.15	0.33	0.08	0.05	3.65	6.45	0	0		-1.86	-16.65	5.08	52.38	157.57	984.19	386.49	1215.47	629.99	1025.8	436.93	1183.31	441.39
9.542	0	0.11	0.12	0.02	0.13	0.11	0.16	0.07	2.28	2.28	99.68	0.33	4.16	57.48	4.87	0.52	2.28	0.04	13.51	3.02	0.55	0.29	0	0.01	0.07	0.06	0.08	0.19	0.33	0.07	0.05	3.71	6.51	0	0		-1.75	-20.49	7.51	50.94	145.04	986.01	384.28	1218.8	631.54	1037.73	425.96	1181.58	444.49
9.576	0	0.12	0.12	0.02	0.13	0.09	0.15	0.07	2.27	2.27	99.7	0.33	3.32	68.84	4.24	0.77	2.27	0.04	11.6	3.6	0.44	0.36	0	0.01	0.07	0.06	0.07	0.15	0.28	0.08	0.04	9.2	6.3	0	0		-1.61	-18.04	6.52	51.85	157.99	989.3	385.59	1224.96	633.62	1034.84	434.85	1192.6	443.44
9.609	0	0.12	0.12	0.02	0.13	0.09	0.15	0.07	1.95	1.95	99.71	0.33	3.53	57.21	4.09	1.24	1.95	0.04	11.34	3.63	0.35	0.35	0	0.01	0.08	0.06	0.06	0.09	0.29	0.08	0.04	7.05	6.36	0	0		-2.67	-20.55	4.6	51.4	156.16	992.67	388.07	1225.46	635.11	1035.2	435.01	1191.12	443.7
9.642	0	0.12	0.12	0.02	0.13	0.09	0.15	0.07	1.93	1.93	99.7	0.33	2.94	32.9	4.25	1.7	1.93	0.05	10.78	3.96	0.43	0.37	0	0.01	0.07	0.07	0.06	0.07	0.29	0.08	0.05	8.14	6.08	0	0		-1.88	-25.56	5.32	50.79	143.59	994.71	386.77	1227.46	634.92	1044.12	433.89	1187.5	441.52
9.676	0	0.12	0.12	0.02	0.13	0.1	0.14	0.07	1.56	1.56	99.71	0.33	4.56	66.21	3.94	1.83	1.56	0.06	13.09	4.01	0.39	0.34	0	0.01	0.07	0.07	0.05	0.03	0.39	0.1	0.05	11.31	6.42	0	0		-2.57	-18.64	5.8	51.66	158.94	997.57	390.11	1230.89	635.6	1040.57	438.78	1199.32	446.72
9.709	0	0.11	0.12	0.02	0.13	0.09	0.14	0.07	1.67	1.67	99.72	0.33	3.72	52.74	3.92	2.55	1.67	0.07	11.48	3.56	0.56	0.38	0	0.01	0.06	0.08	0.06	0.04	0.43	0.11	0.05	7.09	6.39	0	0		-3.34	-21.45	5.7	50.67	144.91	998.61	388.84	1231.13	636.2	1047.7	434.88	1192.32	443.88
9.743	0	0.11	0.12	0.02	0.14	0.12	0.16	0.08	1.54	1.54	99.69	0.33	5.02	57.26	5.15	3.11	1.54	0.08	16.37	4.06	0.6	0.28	0	0.01	0.06	0.1	0.04	0.02	0.57	0.15	0.06	4.58	5.84	0	0		-4.08	-20.54	4.73	51.16	154.63	1003.83	395.6	1232.1	636.89	1044.98	441.63	1199.4	449.84
9.776	0	0.11	0.12	0.02	0.15	0.11	0.16	0.08	1.1	1.1	99.69	0.33	4.66	61.16	5.96	2.96	1.1	0.09	14.82	3.59	0.48	0.26	0	0.01	0.06	0.12	0.05	0.03	0.62	0.17	0.06	11.87	6.03	0	0		0.89	-19.73	5.81	50.87	143.64	1003.85	393.02	1234.14	638.17	1052.8	436.41	1195.52	452.74
9.809	0	0.1	0.12	0.02	0.16	0.09	0.16	0.09	1.12	1.12	99.68	0.33	2.68	50.43	7.22	3.73	1.12	0.09	11.83	3.37	0.65	0.19	0	0.01	0.05	0.13	0.04	0.03	0.65	0.18	0.06	5.59	5.69	0	0		-3.44	-21.91	5.95	50.56	143.69	1004.16	391.75	1234.77	637.46	1053.27	435.27	1196.44	447.48
9.843	0	0.1	0.11	0.02	0.16	0.09	0.16	0.09	0.85	0.85	99.67	0.33	3.08	56.83	8.03	4.4	0.85	0.08	12.53	2.87	0.48	0.1	0	0.01	0.05	0.19	0.04	0.03	0.7	0.15	0.08	31.06	5.74	0	0		-1.96	-20.63	6.68	51.15	150.21	1007.19	391.94	1238.01	636.01	1054.19	438.22	1204.04	448.65
9.876	0	0.1	0.11	0.02	0.18	0.08	0.17	0.1	0.76	0.76	99.65	0.33	1.69	53.07	9.66	4.85	0.76	0.09	9.9	3.36	0.46	0.1	0	0.01	0.06	0.23	0.03	0.04	0.73	0.14	0.09	11	5.75	0	0		-2.68	-21.39	4.47	51.13	150.93	1008.78	391.88	1238.42	635.73	1052.03	439.06	1202.8	445.88
9.909	0	0.1	0.11	0.02	0.18	0.07	0.17	0.11	0.78	0.78	99.63	0.33	0.36	70.66	10.32	5.4	0.78	0.08	8.06	3.37	0.42	0.06	0	0.01	0.06	0.24	0.04	0.04	0.63	0.14	0.09	15.35	5.36	0	0		-2.38	-17.61	7.82	51.21	149.1	1008.17	390.33	1237.08	632.44	1056.22	433.52	1204.56	448.58
9.943	0	0.09	0.12	0.02	0.2	0.07	0.19	0.12	0.71	0.71	99.61	0.33	0	71.6	12.01	5.54	0.71	0.08	7.71	3.69	0.33	0.08	0	0.01	0.07	0.36	0.04	0.03	0.64	0.14	0.09	12.97	5.28	0	0		2.23	-17.38	3.54	52.48	152.84	1012.97	394.02	1238.41	635.08	1052.02	441.86	1204.71	448.6
9.976	0	0.1	0.11	0.02	0.2	0.07	0.19	0.12	0.76	0.76	99.61	0.33	0.3	57.1	12.11	5.46	0.76	0.07	8.86	4.32	0.48	0.13	0	0.01	0.09	0.34	0.04	0.03	0.61	0.14	0.09	16.62	5.36	0	0		-4.12	-20.57	5.99	50.71	140.39	1010.49	392.15	1238.13	633.29	1059.82	433.5	1199.33	449.21
10.009	0	0.1	0.12	0.02	0.2	0.07	0.2	0.12	0.77	0.77	99.6	0.33	0.21	65.06	12.66	5.11	0.77	0.07	9.65	4.35	0.48	0.15	0	0.01	0.08	0.39	0.04	0.02	0.71	0.16	0.08	7.83	5.07	0	0		-0.31	-18.89	4.73	51.69	146.04	1012.21	395.13	1236.73	635.07	1055.56	440.34	1201.32	449.4
10.043	0	0.1	0.12	0.02	0.2	0.07	0.2	0.12	0.78	0.78	99.59	0.33	0	50.43	11.92	5.82	0.78	0.09	10.7	4.13	0.63	0.26	0	0.01	0.08	0.41	0.03	0.01	0.79	0.2	0.08	13.64	4.3	0	0		-3.22	-21.91	5.51	50.9	143.28	1010.84	392.9	1236.16	631.97	1057.03	435.16	1199.67	448.59
10.076	0	0.1	0.12	0.02	0.2	0.08	0.19	0.11	0.77	0.77	99.6	0.33	1.37	66.6	11.11	5.86	0.77	0.08	13.24	4.92	0.69	0.21	0	0.01	0.13	0.4	0.04	0.02	0.75	0.18	0.07	20.17	4.51	0	0		2	-18.55	5.36	51.71	139.81	1009.02	390.21	1235.55	631.34	1057.37	433.14	1196.19	449.78
10.11	0	0.11	0.13	0.02	0.19	0.07	0.19	0.11	1.06	1.06	99.61	0.33	0	64.81	10.95	4.93	1.06	0.12	10.99	6.24	0.82	0.32	0	0.01	0.15	0.58	0.05	0.06	0.77	0.18	0.07	9.45	4.16	0	0		1.31	-18.95	4.95	51.83	145.87	1009.82	389.02	1236.7	631.63	1054.76	434.32	1200.21	445.34
10.143	0	0.12	0.13	0.02	0.17	0.08	0.18	0.1	1.1	1.1	99.64	0.33	1.39	61.71	8.98	3.9	1.1	0.11	12.5	6.39	0.83	0.4	0	0.01	0.16	0.63	0.08	0.08	0.64	0.17	0.06	6.79	4.64	0	0		3.14	-19.61	5.17	52.46	153	1010	389.84	1236.14	631.14	1051.54	435.17	1204.03	447.7
10.176	0	0.11	0.13	0.02	0.18	0.1	0.2	0.1	1.16	1.16	99.6	0.33	2.24	62.24	10.49	3.62	1.16	0.14	14.79	6.07	0.73	0.33	0	0.01	0.16	0.7	0.07	0.11	0.65	0.16	0.06	5.3	4.83	0	0		2.25	-19.5	4.85	52.47	147.02	1011	390.89	1233.89	629.26	1053.21	436.93	1199.97	445.7
10.21	0	0.11	0.13	0.02	0.18	0.09	0.19	0.1	1.2	1.2	99.62	0.33	1.54	67.67	9.86	3.66	1.2	0.14	13.06	5.69	1.04	0.37	0	0.02	0.13	0.92	0.07	0.06	0.56	0.13	0.06	6.44	4.85	0	0		2.72	-18.31	4.43	52.67	147.33	1009.3	388.99	1231.77	627.17	1050.63	435.55	1197.75	443.43
10.243	0	0.11	0.13	0.02	0.18	0.08	0.19	0.1	1.19	1.19	99.63	0.33	0.79	80.25	10.06	3.83	1.19	0.14	11.68	4.6	1.04	0.3	0	0.01	0.1	0.97	0.06	0.04	0.53	0.12	0.05	5.93	4.73	0	0		7.25	-14.99	5.78	54.42	150.73	1008.47	387.42	1231.49	626.07	1050.12	435.11	1200.52	445.01
10.276	0	0.1	0.13	0.02	0.18	0.07	0.18	0.1	1.15	1.15	99.63	0.33	0	79.08	10.28	4.07	1.15	0.14	9.84	4.37	1.08	0.17	0	0.01	0.1	1.06	0.06	0.02	0.49	0.09	0.05	10.3	4.73	0	0		5.73	-15.35	4.87	54.01	151.38	1008.02	388.02	1230.52	625.82	1047.94	436.36	1199.14	443.88
10.31	0	0.11	0.13	0.02	0.18	0.07	0.19	0.1	1.45	1.45	99.62	0.33	0	70.6	11.11	3.53	1.45	0.12	8.58	5.34	1.56	0.19	0	0.02	0.09	1.29	0.05	0.02	0.49	0.07	0.05	14.5	4.63	0	0		7.3	-17.62	4.07	54.06	153.83	1008.84	387.82	1231.1	626.31	1046.53	435.6	1200.11	444.41
10.343	0	0.11	0.13	0.02	0.19	0.07	0.2	0.1	1.41	1.41	99.6	0.33	0	76	11.69	3.42	1.41	0.13	10.07	5.07	1.42	0.24	0	0.02	0.07	1.35	0.04	0.02	0.5	0.08	0.04	15.57	4.57	0	0		6.74	-16.24	6.39	54.27	148.24	1008	388.13	1228.41	623.75	1050.3	434.18	1198.09	445.68
10.376	0	0.11	0.13	0.02	0.19	0.08	0.21	0.11	1.55	1.55	99.57	0.33	0	87.5	12.52	3.51	1.55	0.12	11.33	5	1.16	0.32	0	0.02	0.06	1.3	0.04	0.03	0.54	0.08	0.04	9.11	4.46	0	0		6.71	-12.27	4.63	54.65	148.23	1009.92	390.15	1227.9	624.09	1048.87	435.95	1196.74	446.25
10.41	0	0.1	0.13	0.02	0.22	0.09	0.25	0.13	1.59	1.59	99.5	0.33	0.28	78.12	15.75	4.23	1.59	0.1	13.68	5.4	1.16	0.46	0	0.01	0.05	1.41	0.03	0.02	0.73	0.1	0.03	4.75	4.81	0	0		4.42	-15.64	5.69	53.84	144.1	1011.27	393.37	1223.78	620.69	1050.75	436.02	1194.31	448.47
10.443	0	0.1	0.12	0.02	0.21	0.1	0.22	0.12	1.38	1.38	99.56	0.33	1.81	80.92	13.39	5.76	1.38	0.1	15.31	6.11	0.82	0.45	0	0.01	0.04	1.31	0.03	0.02	0.76	0.12	0.04	8.44	4.89	0	0		3.19	-14.77	4.44	53.28	144.2	1013.03	392.05	1226.15	619.48	1051.25	435.66	1195.06	446.21
10.477	0	0.1	0.12	0.02	0.23	0.09	0.22	0.14	1.21	1.51	99.54	0.33	0.93	83.79	14.31	6.96	1.21	0.09	13.37	5.12	0.43	0.2	0	0.01	0.04	1.51	0.03	0.02	0.82	0.15	0.04	8.8	4.78	0	0		4.92	-13.79	3.77	54.2	143.99	1014.61	393.88	1226.71	620.2	1051.65	438.11	1195.26	448.47
10.51	0	0.09	0.12	0.02	0.25	0.08	0.24	0.15	1.24	1.66	99.51	0.33	0.08	84.45	16.53	6.87	1.24	0.09	12.3	4.77	0.38	0.19	0	0.01	0.04	1.66	0.03	0.02	0.81	0.17	0.05	2.98	4.85	0	0		0.91	-13.54	3.69	53.08	146.86	1016.21	394.29	1228.91	620.32	1052.03	438.22	1198.62	447.18
10.543	0	0.09	0.12	0.02	0.25	0.08	0.25	0.15	1.16	1.67	99.49	0.33	0	74.73	17.34	6.72	1.16	0.08	11.73	4.43	0.35	0.19	0	0.01	0.05	1.67	0.04	0.03	0.82	0.2	0.06	3.79	4.76	0	0		0.54	-16.58	4.85	52.7	145.04	1019.42	394.71	1231.77	620.85	1057.3	437.72	1202.02	447.31
10.577	0	0.09	0.12	0.02	0.26	0.08	0.25	0.16	1.07	2.11	99.49	0.33	0	81.39	17.52	7.17	1.07	0.09	11.57	4.07	0.38	0.21	0	0.01	0.06	2.11	0.05	0.04	0.9	0.25	0.07	2.47	4.82	0	0		3.37	-14.62	3.65	53.57	143.96	1020.39	394.5	1233.7	622.08	1057.87	438.98	1201.54	448.19
10.61	0	0.08	0.11	0.02	0.31	0.09	0.3	0.2	1.03	2.08	99.39	0.41	0	76.76	21.93	8.02	1.03	0.08	12.9	4.34	0.53	0.27	0	0.01	0.06	2.08	0.05	0.05	1.01	0.28	0.07	5.42	4.79	0	0		1.97	-16.03	4.51	53.49	142.85	1023.29	397.19	1234.25	622.18	1061.13	440.18	1203.63	450.05
10.643	0	0.08	0.11	0.01	0.35	0.09	0.34	0.23	0.87	2.06	99.31	0.5	0	83.32	24.8	8.97	0.87	0.06	14.18	4.49	0.75	0.41	0	0.01	0.05	2.06	0.05	0.03	1.2	0.34	0.07	5.42	4.74	0	0		1.79	-13.96	3.57	53.07	141.59	1021.7	393.99	1236.69	621.42	1061.28	436.37	1202.14	450.72
10.677	0	0.08	0.12	0.02	0.35	0.08	0.34	0.22	0.75	2.09	99.3	0.51	0	85.43	24.57	8.51	0.75	0.06	12.66	4.47	0.76	0.39	0	0.01	0.05	2.09	0.05	0.02	1.55	0.51	0.07	4.43	4.09	0	0		3.16	-13.16	2.82	53.4	147.86	1022.53	392.17	1238.36	622.36	1058.35	438.52	1206.06	445.38
10.71	0	0.08	0.12	0.02	0.36	0.08	0.4	0.23	0.78	2.02	99.2	0.63	0	83.11	27.45	6.41	0.78	0.06	12.81	4.61	0.86	0.53	0	0.01	0.05	2.02	0.05	0.01	1.61	0.55	0.07	7.32	3.95	0	0		2.96	-14.03	3.49	53.53	144.12	1023.96	394.12	1238.85	622.02	1062.1	437.57	1205.66	450.27
10.744	0	0.09	0.13	0.02	0.34	0.08	0.4	0.22	0.67	1.71	99.2	0.61	0	89.1	26.92	5.13	0.67	0.07	12.52	5.56	0.58	0.63	0	0.01	0.07	1.71	0.05	0.01	1.88	0.82	0.08	2.68	3.85	0	0		4.19	-11.49	3.85	54.33	144.57	1023.81	394.71	1236.52	621.76	1060.97	439.07	1205.19	448.96
10.777	0	0.09	0.13	0.02	0.3	0.07	0.35	0.19	0.69	1.53	99.31	0.5	0	80.74	23.74	4.54	0.69	0.07	11.12	5.79	0.69	0.57	0	0.01	0.07	1.53	0.04	0.01	2.05	1.04	0.1	5.49	3.63	0	0		2.92	-14.83	4.33	53.59	144.01	1025.61	394.99	1238.28	622.38	1063.51	439.11	1207.25	447.95
10.81	0	0.1	0.13	0.02	0.3	0.07	0.34	0.18	0.76	1.61	99.33	0.47	0	87.38	22.92	4.85	0.76	0.07	11.26	6.78	0.59	0.9	0	0.01	0.07	1.61	0.04	0.02	1.99	1.13	0.1	7.21	3.54	0	0		6.3	-12.33	3.85	55.09	145.14	1027	395.52	1238.91	622.28	1063.46	440.47	1208.29	449.96
10.844	0	0.1	0.13	0.02	0.32	0.06	0.36	0.2	0.71	1.56	99.29	0.52	0	83.04	24.43	5.09	0.71	0.07	10.08	7.26	0.4	0.73	0	0.01	0.07	1.56	0.03	0.02	2.14	1.75	0.14	2.05	3.33	0	0		5.3	-14.06	4.42	54.45	146.09	1026.59	395.41	1238.66	621.64	1063.4	439.11	1209.03	450.73
10.877	0	0.11	0.14	0.02	0.27	0.06	0.28	0.16	0.7	1.65	99.43	0.36	0	83	19.23	4.58	0.7	0.08	10.35	7.99	0.52	0.7	0	0.01	0.06	1.65	0.04	0.02	2.15	1.93	0.16	7.56	3.38	0	0		3.01	-14.07	4.04	53.39	146.18	1025.18	393.73	1239.34	621.27	1062.57	437.19	1208.25	449.23
10.91	0	0.12	0.14	0.02	0.23	0.07	0.25	0.14	0.75	1.67	99.51	0.33	0	86.38	15.51	4.26	0.75	0.09	12.53	8.93	0.5	1.03	0	0.01	0.08	1.67	0.03	0.01	2.15	1.81	0.15	5.67	3.39	0	0		3.8	-12.76	5.01	53.64	151.64	1023.86	392.27	1240.35	622.4	1061.03	435.68	1212.04	449.41
10.944	0	0.12	0.14	0.02	0.22	0.08	0.24	0.13	0.87	2.02	99.52	0.33	0.29	76.21	14.32	4.22	0.87	0.11	15.04	8.6	0.72	1.1	0	0.01	0.09	2.02	0.04	0.01	2.02	1.57	0.16	3.35	3.47	0	0		3.42	-16.18	4.53	53.32	150.64	1021.01	390.64	1236.53	620.03	1057.38	436.81	1207.83	444.34
10.977	0	0.12	0.13	0.02	0.23	0.09	0.24	0.14	0.77	1.96	99.53	0.33	0.61	84.11	14.6	5.69	0.77	0.14	15.77	7.91	0.83	0.94	0	0.01	0.1	1.96	0.05	0.01	2.15	1.49	0.17	7.87	3.52	0	0		-2.89	-13.67	4.26	52.07	153.57	1016.2	389.5	1235.1	619.05	1052.82	431.21	1205.61	446.7
11.01	0	0.12	0.13	0.02	0.24	0.09	0.24	0.14	0.8	1.98	99.52	0.33	0.43	87.72	14.99	5.87	0.8	0.16	15.21	8.2	0.68	0.9	0	0.01	0.09	1.98	0.05	0.01	2.24	1.46	0.16	3.49	3.62	0	0		-0.28	-12.17	2.38	52.54	153.89	1012.73	388.5	1233.86	620.52	1047.94	433.12	1201.28	446.22
11.044	0	0.12	0.13	0.02	0.24	0.07	0.23	0.14	0.86	2.15	99.52	0.33	0	85.87	14.28	6.42	0.86	0.19	12.55	8.57	0.62	0.57	0	0.02	0.1	2.15	0.07	0.02	2.34	1.33	0.14	4.56	3.55	0	0		-0.44	-12.98	2.86	52.57	157.84	1010.04	387.89	1232.21	621.6	1044.36	433.24	1201.77	444.73
11.077	0	0.11	0.13	0.02	0.23	0.07	0.21	0.13	0.78	2.41	99.53	0.33	0	90.35	13.3	6.76	0.78	0.21	11	6.56	0.41	0.31	0	0.02	0.12	2.41	0.08	0.05	2.05	1.1	0.16	1.4	3.7	0	0		3.72	-10.81	3.19	54.44	156.83	1004.87	394.36	1224.54	626.64	1038.87	440.05	1195.23	452.1
11.111	0	0.12	0.13	0.02	0.2	0.08	0.18	0.11	0.81	2.77	99.6	0.33	0.92	80.66	9.4	6.41	0.81	0.22	12.93	5.84	0.46	0.16	0	0.02	0.16	2.77	0.13	0.36	1.78	0.81	0.16	12.2	3.87	0	0		-3.79	-14.86	5.53	51.58	149.88	1000.24	390.92	1219.82	621.81	1040.56	431.26	1189.49	448.11
11.144	0	0.11	0.13	0.02	0.19	0.07	0.17	0.11	0.81	2.87	99.61	0.33	0.85	81.82	8.69	6.17	0.81	0.26	12.18	4.71	0.55	0.24	0	0.03	0.21	2.87	0.15	0.24	1.66	0.65	0.19	2.58	3.99	0	0		2.5	-14.48	5.51	52.92	153.71	1000.36	387.79	1219.88	621.43	1038.65	431.52	1191.8	444.57
11.177	0	0.11	0.12	0.02	0.19	0.09	0.17	0.11	0.8	2.95	99.62	0.33	2.34	86.96	8.4	6.39	0.8	0.25	14.56	4.08	0.49	0.28	0	0.03	0.23	2.95	0.2	0.32	1.54	0.62	0.18	2.37	4.38	0	0		-0.42	-12.51	2.47	52.85	155.17	999.66	388.12	1217.67	618.81	1032.57	434.64	1187.61	441.02
11.211	0	0.11	0.12	0.02	0.17	0.1	0.16	0.1	0.72	3.16	99.65	0.33	3.65	89.78	6.56	6.27	0.72	0.21	15.32	3.43	0.47	0.32	0	0.04	0.25	3.16	0.21	0.25	1.31	0.45	0.25	2.94	4.89	0	0		2.15	-11.14	4.16	53.05	154.25	996.39	385.2	1214.89	616.84	1032.23	429.66	1186.01	441.73
11.244	0	0.11	0.12	0.02	0.16	0.09	0.15	0.08	0.72	2.79	99.69	0.33	3.04	85.85	4.97	4.36	0.72	0.2	13.07	2.81	0.42	0.54	0	0.04	0.3	2.79	0.25	0.13	1.32	0.46	0.25	4.77	4.87	0	0		-0.39	-12.98	3.36	52.38	150.72	993.29	386.89	1212.05	618.59	1029.91	431.65	1180.32	441.38
11.277	0	0.11	0.12	0.02	0.14	0.12	0.15	0.08	0.69	2.66	99.71	0.33	6.09	89.1	4.06	3.71	0.69	0.16	17.79	2.78	0.34	0.37	0	0.04	0.38	2.66	0.3	0.15	1.23	0.38	0.24	5.72	5.65	0	0		-2.6	-11.49	3.27	52.12	150.9	991.73	388.88	1209.27	618.84	1027.53	433.23	1178.18	442
11.311	0	0.11	0.11	0.02	0.13	0.16	0.14	0.07	0.53	2.76	99.67	0.37	8.66	91.91	3.39	3.44	0.53	0.12	20.75	3.17	0.28	0.23	0	0.05	0.41	2.76	0.41	0.19	1.04	0.28	0.24	15.96	6.66	0	0		2.46	-9.85	2.69	53.71	157.11	990.39	388.81	1205.72	616.87	1021.35	435.31	1178.28	442.68
11.344	0	0.11	0.11	0.02	0.13	0.15	0.14	0.07	0.53	2.49	99.69	0.35	8.17	92.99	3.12	3.01	0.53	0.11	19.94	3.29	0.28	0.26	0	0.05	0.43	2.49	0.45	0.21	0.96	0.29	0.26	2.76	6.48	0	0		3.73	-9.07	2.66	53.79	153.41	987.69	387.08	1203.79	616.02	1020.88	433.04	1173.98	442.73
11.377	0	0.11	0.11	0.02	0.13	0.16	0.14	0.08	0.53	2.01	99.67	0.35	8.61	92.59	4.08	2.97	0.53	0.11	20.06	3.63	0.27	0.27	0	0.05	0.29	2.01	0.33	0.2	0.95	0.24	0.27	9.12	7.01	0	0		3.89	-9.37	2.17	53.95	151.91	985.93	386.41	1198.48	612.64	1017.38	433.59	1169.21	438.57
11.411	0	0.1	0.1	0.02	0.13	0.14	0.13	0.08	0.43	1.69	99.72	0.33	7.73	90.23	3.6	3.66	0.43	0.1	15.6	3.21	0.27	0.34	0	0.06	0.28	1.69	0.33	0.19	0.86	0.21	0.34	15.62	7.82	0	0		-4.43	-10.88	2.7	52.49	157.1	981.55	385.13	1196.81	611.72	1012.4	431.73	1169.47	434.89
11.444	0	0.1	0.1	0.02	0.13	0.11	0.12	0.07	0.42	1.38	99.75	0.33	6.24	91.35	3.25	3.45	0.42	0.09	11.76	2.48	0.27	0.51	0	0.07	0.29	1.38	0.27	0.11	0.92	0.2	0.37	9.6	7.85	0	0		-2.89	-10.21	2.79	52.67	159.64	980.41	387.35	1195.62	614.34	1010.15	433.25	1169.7	438.48
11.478	0	0.1	0.09	0.02	0.13	0.1	0.12	0.08	0.43	1.08	99.75	0.33	5.7	94.05	3.07	4.02	0.39	0.09	9.08	1.77	0.25	0.34	0	0.08	0.27	1.08	0.22	0.13	0.81	0.16	0.43	6.7	8.36	0	0		-2.89	-8.2	2.1	52.42	147.6	979.06	388.84	1194.73	616.8	1014.17	433.93	1161.62	440.56
11.511	0	0.09	0.09	0.02	0.13	0.1	0.11	0.08	0.49	0.98	99.75	0.33	5.79	96.24	2.91	4.83	0.37	0.06	8.16	1.66	0.25	0.31	0	0.08	0.25	0.98	0.22	0.17	0.74	0.13	0.49	12.55	8.78	0	0		-2.45	-5.79	0.69	52.79	147.12	975.92	390.18	1189.48	616.75	1008.58	437.78	1155.7	438.33
11.544	0	0.09	0.09	0.02	0.13	0.09	0.1	0.08	0.51	0.78	99.74	0.33	5.03	95.78	2.28	6.13	0.38	0.07	6.34	1.03	0.23	0.27	0	0.09	0.18	0.78	0.19	0.2	0.75	0.12	0.51	6.73	8.65	0	0		-8.08	-6.39	2.21	52.06	162.82	964.04	384.67	1184.43	615.08	994.16	430.33	1156.87	436.28
11.578	0	0.09	0.08	0.02	0.12	0.1	0.1	0.07	0.49	0.45	99.77	0.33	6.46	96.98	1.78	5.16	0.36	0.06	6.22	0.67	0.31	0.27	0	0.1	0.16	0.45	0.17	0.34	0.69	0.09	0.49	5.96	10	0	0		-7.63	-4.66	1.34	51.76	153.95	962.63	385.16	1182.92	617.33	996.01	433.68	1149.96	432.71
11.611	0	0.09	0.09	0.02	0.11	0.1	0.1	0.07	0.5	0.38	99.78	0.33	6.05	96.78	1.42	3.94	0.38	0.05	5.96	0.54	0.31	0.38	0	0.1	0.13	0.38	0.21	0.5	0.56	0.09	0.48	4.3	9.68	0	0		-9.75	-4.99	2.27	52.2	164.29	954.5	378.05	1179.56	611.58	986.46	422.35	1150.39	433.35
11.644	0	0.09	0.09	0.02	0.1	0.11	0.1	0.06	1.31	0.41	99.78	0.33	6.74	98.05	0.81	2.59	0.41	0.04	6.7	0.36	0.29	0.33	0	0.11	0.19	0.27	0.35	1.31	0.45	0.08	0.55	2.47	10.11	0	0		-4.54	-2.41	1.6	52.79	162.87	947.48	381.09	1171.59	616.2	978.76	428.65	1141.5	434.85
11.678	0	0.09	0.08	0.02	0.1	0.14	0.1	0.06	2.88	0.4	99.73	0.4	8.42	98.43	0.67	1.68	0.4	0.03	8.4	0.35	0.34	0.3	0	0.1	0.19	0.16	0.47	2.88	0.33	0.06	0.55	0.99	11.3	0	0		-8.94	-1.3	2.1	52.02	157.65	939.67	381.2	1166.27	619.9	975.37	429.08	1133	431.12
11.711	0	0.09	0.08	0.02	0.09	0.14	0.09	0.06	6.54	0.45	99.72	0.43	7.97	98.32	0.54	1.36	0.45	0.03	7.69	0.3	0.32	0.22	0	0.1	0.2	0.15	0.71	6.54	0.28	0.05	0.49	1.8	11.89	0	0		-3.01	-1.67	0.88	52.98	157.21	935.08	382.29	1161.41	622.42	969.37	432.62	1126.57	433.04
11.745	0	0.09	0.07	0.02	0.09	0.14	0.09	0.06	5.48	0.43	99.72	0.53	8.58	97.91	0.48	1.07	0.43	0.02	4.98	0.27	0.29	0.1	0	0.11	0.19	0.12	1.12	5.48	0.21	0.05	0.49	0.7	13.3	0	0		-3.67	2.78	2.5	53.04	155.58	927.55	383.53	1155.98	625.3	965.85	430.65	1121.22	438.62
11.778	0	0.09	0.07	0.02	0.09	0.12	0.09	0.06	5.45	0.41	99.75	0.48	7.49	98.3	0.41	0.85	0.43	0.02	4.05	0.19	0.2	0.09	0	0.1	0.19	0.12	1.71	5.45	0.18	0.05	0.5	0.58	12.59	0	0		1.59	1.73	2.12	54.98	153.14	925.98	385.21	1152.72	627.01	964.13	434.12	1117.13	440.39
11.811	0	0.09	0.07	0.02	0.09	0.12	0.09	0.06	5.36	0.43	99.76	0.5	7.28	98.42	0.45	0.55	0.43	0.01	2.67	0.18	0.14	0.06	0	0.1	0.23	0.11	2.42	5.36	0.16	0.04	0.46	3.57	12.91	0	0		-5.78	1.33	2.92	53.75	164	919.15	375.93	1151.54	620.04	955.9	422.42	1119.53	433.32
11.845	0	0.09	0.07	0.02	0.09	0.13	0.09	0.06	4.99	0.49	99.74	0.58	8.34	97.65	0.6	0.58	0.49	0.01	2.48	0.19	0.12	0.05	0	0.1	0.3	0.09	3.2	4.99	0.13	0.04	0.44	1.04	13.98	0	0		4.12	3.37	2.61	55.81	157.43	919.09	382.34	1146.46	625.83	956.04	433.1	1113.41	437.21
11.878	0	0.09	0.07	0.02	0.09	0.14	0.09	0.06	6.57	0.44	99.73	0.59	8.3	97.16	0.68	0.64	0.44	0.01	2.69	0.14	0.1	0.06	0	0.09	0.32	0.1	3.01	6.57	0.12	0.03	0.35	1.29	14.16	0	0		1.43	4.34	2.7	55.19	153.33	917.91	383.95	1143.79	625.16	956.29	432.29	1109.48	439
11.911	0	0.09	0.07	0.02	0.09	0.12	0.09	0.06	4.86	0.49	99.76	0.51	7.26	97.61	0.93	0.96	0.49	0.01	2.35	0.15	0.14	0.06	0	0.09	0.29	0.1	2.72	4.86	0.12	0.04	0.32	1.2	13.06	0	0		-6.14	3.46	2.91	53.73	159.53	911.95	377.75	1142.06	619.07	949.85	422.83	1108.85	435.82
11.945	0	0.09	0.07	0.02	0.09	0.12	0.09	0.06	5.48	0.59	99.76	0.51	7.23	96.63	1.03	0.92	0.59	0.01	2.63	0.14	0.16	0.06	0	0.08	0.32	0.1	3.15	5.48	0.08	0.04	0.25	0.45	13.12	0	0		3.51	5.23	2.63	55.57	156.65	910.68	381.22	1138.87	625.78	948.5	431.56	1105.08	436.26
11.978	0	0.09	0.07	0.02	0.1	0.11	0.09	0.06	3.2	0.56	99.77	0.5	7.18	97.63	1.53	1.04	0.56	0.01	2.03	0.11	0.13	0.05	0	0.07	0.27	0.1	3.3	3.2	0.08	0.04	0.24	0.66	12.91	0	0		-0.26	3.41	3.64	54.57	152.67	909.62	382.43	1136.52	623.78	950.03	428.63	1102.31	439.56
12.011	0	0.09	0.07	0.02	0.1	0.11	0.1	0.06	3.35	0.63	99.78	0.48	6.61	97.12	2.27	0.91	0.63	0.01	1.93	0.09	0.16	0.06	0	0.06	0.28	0.1	3.31	3.35	0.06	0.04	0.2	0.22	12.64	0	0		0.48	4.41	3.98	54.71	151.62	908.62	383	1133.78	622.57	949.13	428.5	1100.27	440.69
12.045	0	0.09	0.08	0.02	0.1	0.1	0.1	0.06	5.85	0.7	99.8	0.41	4.98	97.5	2.44	0.94	0.7	0.01	2.12	0.12	0.11	0.05	0	0.06	0.32	0.1	2.9	5.85	0.05	0.04	0.17	4.06	11.59	0	0		0.15	3.68	2.76	54.88	155.19	908.85	388.46	1130.99	624.53	944.52	435.54	1099.53	443.08
12.078	0	0.09	0.08	0.02	0.11	0.1	0.1	0.06	6.94	0.68	99.79	0.39	4.4	97.95	2.61	1.07	0.68	0.01	2.37	0.15	0.08	0.05	0	0.06	0.37	0.11	3.44	6.94	0.06	0.04	0.16	0.73	11.18	0	0		-1.81	2.66	2.19	54.22	156.71	907.5	389.67	1129.71	624.14	941.78	436.17	1098.25	444.86
12.112	0	0.11	0.09	0.02	0.11	0.09	0.1	0.06	10.53	0.63	99.78	0.35	2.2	98	2.06	1.25	0.63	0.01	2.25	0.11	0.06	0.06	0	0.05	0.33	0.11	3.85	14.59	0.06	0.04	0.15	1.29	10.53	0	0		-1.68	2.53	1.41	53.94	157.45	904.51	388.94	1128	625.26	938.04	437.36	1095.41	442.37
12.145	0	0.11	0.09	0.02	0.11	0.08	0.1	0.06	9.27	0.65	99.78	0.33	1.61	98.78	1.78	1.43	0.65	0.01	2	0.14	0.09	0.05	0	0.05	0.33	0.12	4.4	10.81	0.07	0.05	0.14	3.36	9.27	0	0		-6.6	0.04	0.62	53.04	166.77	898.13	379.41	1129.39	619.48	929.94	427.19	1096.42	437.09
12.178	0	0.11	0.1	0.02	0.11	0.08	0.1	0.06	9.07	0.62	99.78	0.33	1.74	97.36	1.58	1.22	0.62	0.01	2.4	0.12	0.14	0.05	0	0.05	0.32	0.11	4.71	10.12	0.07	0.05	0.14	2.57	9.07	0	0		3.58	3.96	1.76	54.93	154.27	898.37	385.77	1124.29	628.11	935.11	436.73	1089.37	438.9
12.212	0	0.11	0.11	0.02	0.12	0.06	0.11	0.06	5.98	0.53	99.76	0.33	0.08	98.66	1.4	1.29	0.53	0.01	1.77	0.09	0.18	0.03	0	0.05	0.27	0.13	4.55	5.98	0.09	0.07	0.14	2.16	6.85	0	0		1.13	0.49	0.11	54.41	157.52	896.14	385.01	1120.8	623.37	928.55	436.43	1086.07	437.46
12.245	0	0.11	0.12	0.02	0.12	0.06	0.11	0.06	5.47	0.59	99.76	0.33	0.09	98.62	0.92	1.26	0.59	0.01	2.52	0.12	0.24	0.03	0	0.06	0.37	0.12	4.73	5.47	0.09	0.07	0.14	1.01	6.44	0	0		3.03	0.65	0.6	54.96	155.88	891.66	385.77	1115.39	624.63	925.05	439.08	1080.9	436.07
12.278	0	0.11	0.12	0.02	0.12	0.06	0.11	0.06	5.79	0.63	99.75	0.33	0	97.52	0.64	1.34	0.63	0.01	3.74	0.17	0.22	0.02	0	0.05	0.39	0.1	5.31	5.9	0.11	0.07	0.12	4.35	5.79	0	0		2.36	3.64	0.5	54.85	153.37	887.78	387.21	1109.5	623.75	921.38	440.11	1074.71	436.6
12.312	0	0.12	0.13	0.02	0.13	0.05	0.12	0.06	4.9	0.69	99.74	0.33	0	98.7	0.76	1.61	0.69	0.01	3.32	0.16	0.14	0.02	0	0.05	0.34	0.08	6.43	5.93	0.13	0.09	0.13	0.51	4.9	0	0		4.34	0.34	-0.32	55.93	159.71	884.92	387.18	1107.06	622.77	914.42	439.58	1074.13	440.2
12.345	0	0.12	0.13	0.02	0.13	0.05	0.12	0.06	4.71	0.67	99.74	0.33	0	98.57	0.73	2.05	0.67	0.01	3.48	0.14	0.12	0.02	0	0.04	0.28	0.07	5.02	5.74	0.14	0.1	0.13	1.14	4.71	0	0		2.92	-0.82	-0.54	55.15	162.3	881.97	385.39	1105.69	621.94	910.65	438.23	1072.94	438.22
12.378	0	0.12	0.13	0.02	0.13	0.05	0.12	0.06	4.31	0.67	99.73	0.33	0	97.44	0.89	2.02	0.67	0.01	3.22	0.14	0.09	0.02	0	0.04	0.23	0.06	4.37	5.56	0.15	0.11	0.12	1.04	4.31	0	0		2.25	3.8	0.45	54.59	154.56	879.3	386.46	1100.04	621.56	911.77	439.46	1066.28	435.56
12.412	0	0.12	0.13	0.02	0.13	0.05	0.12	0.06	4.44	0.63	99.73	0.33	0	98.4	1.07	1.99	0.63	0.01	3.26	0.18	0.08	0.01	0	0.03	0.21	0.05	4.25	4.96	0.15	0.13	0.13	1.56	4.44	0	0		3.1	1.4	0.77	55.3	152.72	878.32	389.95	1094.57	620.97	909.76	440.57	1062.47	439.4
12.445	0	0.11	0.13	0.02	0.13	0.05	0.12	0.06	3.24	0.62	99.73	0.33	0	98.78	1.15	1.68	0.62	0.01	3.52	0.15	0.08	0.01	0	0.03	0.2	0.05	3.61	3.24	0.16	0.13	0.13	2.56	4.56	0	0		-3.79	-0.01	-2.18	53.11	156.43	870.67	383.89	1092.48	615.83	899.43	435.39	1055.86	434.21
12.479	0	0.11	0.14	0.02	0.13	0.05	0.12	0.06	2.16	0.59	99.73	0.33	0	96.52	1.24	1.56	0.59	0.01	3.9	0.16	0.08	0.03	0	0.02	0.19	0.04	3.67	2.16	0.19	0.13	0.11	1.45	4.25	0	0		1.62	5.39	1.65	54.33	153.09	870.32	385.6	1088.64	618.3	903.75	435.38	1056.83	436.22
12.512	0	0.11	0.14	0.02	0.13	0.05	0.12	0.06	2.48	0.51	99.73	0.33	0	97.76	1.41	1.52	0.51	0.01	4.13	0.15	0.09	0.03	0	0.02	0.14	0.03	3.44	2.48	0.21	0.17	0.12	3.52	4.25	0	0		3.05	3.12	2.42	55.28	152.41	870.91	388.02	1087.11	618.4	904.47	437.24	1056.86	439.4
12.545	0	0.11	0.14	0.02	0.13	0.05	0.12	0.06	2.45	0.56	99.72	0.33	0	98.72	1.56	1.18	0.56	0	2.94	0.13	0.11	0.03	0	0.02	0.13	0.03	3.49	2.45	0.21	0.16	0.11	3.29	4.22	0	0		-5.82	-0.25	2.22	52.74	149.87	867.07	381.04	1087.79	613.16	903.96	425.43	1053.54	434.9
12.579	0	0.11	0.14	0.02	0.13	0.05	0.12	0.06	3.05	0.49	99.73	0.33	0	96.75	1.42	1.04	0.49	0.01	2.75	0.13	0.08	0.02	0	0.02	0.13	0.02	3.39	3.05	0.24	0.19	0.11	6.75	4.44	0	0		2.93	5.03	2.02	55.1	150.27	871.01	390.07	1088.64	622.16	905.91	440.45	1056.18	440.69
12.612	0	0.12	0.14	0.02	0.13	0.05	0.12	0.06	3.89	0.5	99.73	0.33	0	98.47	1.38	0.81	0.5	0	2.72	0.12	0.09	0.02	0	0.02	0.15	0.02	4.12	3.89	0.23	0.18	0.11	3.5	4.47	0	0		-9.26	-1.17	1.03	51.7	152.41	869.76	383.15	1091.17	615.86	904.19	429.66	1056.57	432.46
12.645	0	0.11	0.13	0.02	0.12	0.05	0.12	0.06	3.17	0.53	99.73	0.33	0	96.82	1.34	0.77	0.53	0	2.56	0.13	0.1	0.02	0	0.01	0.15	0.02	3.75	3.17	0.23	0.21	0.1	3.24	4.7	0	0		1.06	4.93	1.38	54.08	155.7	869.8	386.43	1087.87	618.3	901.47	436.6	1057.17	436.61
12.679	0	0.11	0.13	0.02	0.12	0.05	0.12	0.06	3.43	0.53	99.73	0.33	0	97.98	1.06	0.78	0.53	0	3.22	0.11	0.1	0.02	0	0.01	0.18	0.02	4.48	3.43	0.26	0.29	0.1	1.76	4.82	0	0		1.67	2.6	2.16	54.3	154.92	869.01	386.26	1088.76	618.5	902.81	439.32	1057.69	436.12
12.712	0	0.11	0.13	0.02	0.13	0.05	0.12	0.06	2.44	0.57	99.74	0.33	0	98.18	1.13	1.14	0.57	0	3.66	0.14	0.19	0.04	0	0.01	0.14	0.02	4.89	2.44	0.25	0.29	0.09	3.28	4.88	0	0		5	2.06	2.83	55.62	152	869.96	388.82	1086.48	620.04	904.34	438.24	1056.31	441.23
12.746	0	0.11	0.13	0.02	0.12	0.06	0.12	0.06	1.94	0.57	99.75	0.33	1.1	98.67	1.16	1.39	0.57	0	5.54	0.18	0.24	0.08	0	0.01	0.16	0.02	4.21	1.94	0.27	0.29	0.08	0.99	5.46	0	0		-0.53	0.47	2.35	53.64	147.28	872.08	390.04	1085.01	616.86	906.38	436.63	1053.63	439.71
12.779	0	0.11	0.13	0.02	0.13	0.06	0.12	0.06	2.16	0.59	99.75	0.33	0.73	97.43	1.36	1.27	0.59	0	5.14	0.21	0.25	0.07	0	0.01	0.17	0.02	4.96	2.16	0.26	0.29	0.07	2.74	5.36	0	0		1.47	3.83	3.48	54.4	154.19	871.52	390.44	1085.23	617.81	904.34	435.87	1058.33	443.66
12.812	0	0.11	0.13	0.02	0.13	0.06	0.12	0.06	1.19	0.59	99.75	0.33	0.64	97.7	1.42	1.53	0.59	0	4.76	0.24	0.27	0.07	0	0	0.13	0.02	4.6	1.19	0.26	0.3	0.06	9.15	5.26	0	0		0.29	3.26	4.81	53.61	152.32	868.95	387.08	1086.69	618.52	906.38	430.71	1058.17	443.26
12.846	0	0.11	0.13	0.02	0.12	0.05	0.12	0.06	0.9	0.71	99.74	0.33	0.31	97.87	1.4	1.17	0.71	0	4.15	0.29	0.27	0.06	0	0.01	0.11	0.01	3.7	0.9	0.28	0.33	0.05	2.29	5.19	0	0		1.56	2.87	4.53	54.16	155.71	867.93	388.53	1085.6	619.83	903.28	434.1	1058.69	443.78
12.879	0	0.11	0.13	0.02	0.12	0.05	0.12	0.06	0.76	0.7	99.74	0.33	0.09	98.53	1.31	1.17	0.7	0	3.43	0.3	0.24	0.04	0	0.01	0.09	0.01	3.38	0.76	0.27	0.34	0.05	0.65	5.19	0	0		1.55	0.97	4.24	53.9	159.57	865.69	385.74	1087.5	621.7	900.89	431.83	1060.14	441.95
12.912	0	0.11	0.13	0.02	0.13	0.05	0.12	0.06	0.68	0.68	99.74	0.33	0.14	97.5	1.47	1.17	0.68	0.01	3.68	0.31	0.21	0.03	0	0.01	0.09	0.01	3.75	0.65	0.28	0.35	0.04	4.39	5.13	0	0		5.9	3.68	3.54	55.96	155.13	866.5	389.14	1085.22	622.85	901.39	438	1056.41	443.88
12.946	0	0.11	0.13	0.02	0.13	0.05	0.12	0.06	0.83	0.74	99.73	0.33	0	98.32	1.68	1.14	0.74	0.01	3.91	0.31	0.21	0.02	0	0.01	0.08	0.01	3.14	0.83	0.27	0.33	0.03	0.91	4.8	0	0		-2.47	1.65	3.85	53.01	158.89	864.1	385.09	1086.42	620.43	899.39	430.46	1057.99	440.1
12.979	0	0.11	0.13	0.02	0.13	0.05	0.12	0.06	1.26	0.78	99.73	0.33	0	98.15	1.75	0.91	0.78	0.01	4.47	0.26	0.17	0.02	0	0.01	0.08	0.01	3.49	1.26	0.28	0.33	0.03	1.33	4.83	0	0		4.6	2.15	3.81	55.72	157.76	866.45	389.97	1085.35	622.35	900.43	439.53	1058.12	444.35
13.012	0	0.11	0.13	0.02	0.13	0.05	0.12	0.06	1.6	0.79	99.73	0.33	0	98.34	1.51	0.78	0.79	0.01	4.25	0.21	0.17	0.03	0	0.01	0.08	0.01	4.23	1.6	0.27	0.29	0.04	2.55	4.87	0	0		-2.15	1.61	3.59	52.99	157.8	864.94	384.32	1087.01	619.78	900.26	430.65	1057.89	438.14
13.046	0	0.11	0.13	0.02	0.12	0.06	0.12	0.06	1.78	0.85	99.74	0.33	0.65	98.01	1.22	0.87	0.85	0.01	4.8	0.2	0.17	0.04	0	0.01	0.07	0.01	4.17	1.78	0.28	0.28	0.03	2.42	5.41	0	0		5.31	2.51	3.33	55.71	154.78	865.64	387.45	1085.74	621.97	901.07	438.04	1055.82	441.14
13.079	0	0.11	0.13	0.02	0.12	0.05	0.12	0.06	1.98	0.83	99.74	0.33	0.02	98.67	1.23	0.84	0.83	0.01	3.89	0.16	0.15	0.04	0	0.01	0.09	0.01	4.32	1.98	0.27	0.29	0.03	5.12	5.2	0	0		-2.29	-0.46	3.53	52.83	162.23	863.52	379.7	1090.5	619.1	898.98	429.26	1061.15	433.53
13.113	0	0.11	0.13	0.02	0.12	0.05	0.12	0.06	2.72	0.96	99.74	0.33	0	98.7	1.02	1.1	0.96	0.01	3.93	0.13	0.18	0.03	0	0.01	0.11	0.01	4.63	2.72	0.28	0.3	0.03	1.06	5.33	0	0		4.14	0.34	0.11	54.66	154.89	866.62	385.85	1089.79	624.29	899.66	440.43	1054.47	435.37
13.146	0	0.11	0.13	0.02	0.13	0.05	0.12	0.06	3.41	1.03	99.74	0.33	0	98.51	1.22	1.18	1.03	0.01	3.53	0.15	0.17	0.02	0	0.01	0.14	0.01	5.15	3.41	0.24	0.29	0.04	0.62	5.1	0	0		4.33	1.03	1.31	55.23	155.23	869.1	389.04	1086.65	621.61	900.56	439.49	1055.79	440.09
13.179	0	0.12	0.14	0.02	0.13	0.05	0.12	0.06	3.02	1	99.73	0.33	0	98.23	1.03	0.93	1	0	2.32	0.13	0.15	0.03	0	0.01	0.16	0.01	5.52	3.02	0.23	0.26	0.04	0.4	4.72	0	0		-0.04	1.91	1.25	53.54	158.2	866.94	385.65	1086.39	617.79	897.86	434.29	1056.01	438.24
13.213	0	0.12	0.14	0.02	0.13	0.05	0.12	0.06	3.68	0.94	99.73	0.33	0	97.28	1.13	0.93	0.94	0	2.67	0.13	0.12	0.02	0	0.01	0.19	0.01	6.01	3.68	0.23	0.26	0.05	1.27	4.59	0	0		-0.39	4.11	1.13	53.5	154.54	865.89	388.14	1085.38	620.47	898.55	440.33	1053.05	436.7
13.246	0	0.12	0.14	0.02	0.13	0.05	0.12	0.06	2.83	0.94	99.73	0.33	0	98.26	1	0.77	0.94	0	2.93	0.15	0.11	0.04	0	0.01	0.22	0.01	5.47	2.83	0.22	0.24	0.05	0.95	4.76	0	0		2.39	1.83	2.29	54.11	160.91	863.25	383.64	1085.83	619.79	895.64	435.05	1056.55	436.21
13.279	0	0.11	0.13	0.02	0.13	0.05	0.12	0.06	2.19	0.86	99.73	0.33	0	96.74	1.18	0.91	0.86	0	3.83	0.17	0.1	0.04	0	0.01	0.27	0.01	5.43	2.19	0.22	0.26	0.05	0.76	4.93	0	0		3.85	5.05	1.64	55.03	153.83	864.57	387.99	1082.45	620.22	897.39	439.23	1051.22	438.72
13.313	0	0.11	0.12	0.02	0.12	0.07	0.12	0.06	2.41	0.75	99.75	0.33	1.77	98.63	1.14	0.86	0.75	0	6.43	0.16	0.12	0.04	0	0.01	0.34	0.01	4.81	2.41	0.24	0.26	0.06	2.39	5.91	0	0		1.69	0.62	1.79	54.24	154.91	864.03	385.49	1084.27	617.93	897.61	440.04	1052.42	434.39
13.346	0	0.11	0.12	0.02	0.12	0.09	0.12	0.06	3.22	0.73	99.76	0.33	3.64	96.98	0.95	1.01	0.73	0.01	9.71	0.24	0.23	0.05	0	0.01	0.41	0.01	5.09	3.22	0.25	0.29	0.06	2.2	6.53	0	0		0.75	4.66	1.48	53.66	154.88	864.72	386.77	1085.41	620.77	898.24	438.96	1053.11	436.45
13.379	0	0.11	0.11	0.02	0.12	0.1	0.12	0.06	4.11	0.68	99.77	0.33	4.7	98.16	0.86	0.85	0.68	0.01	10.26	0.28	0.23	0.04	0	0.01	0.37	0.01	5.64	4.11	0.21	0.25	0.06	4.35	7.43	0	0		7.07	2.12	2.64	56.55	154.79	865.96	389.62	1083.48	622.39	899.26	439.82	1054.02	442.97
13.413	0	0.1	0.11	0.02	0.11	0.09	0.11	0.06	2.7	0.71	99.77	0.33	4	96.54	0.78	0.81	0.71	0.01	7.7	0.27	0.27	0.04	0	0.01	0.32	0.01	4.99	2.7	0.2	0.25	0.06	4.88	7.53	0	0		-0.62	5.36	4.83	53.14	152.33	863.89	386.81	1084.58	621.27	902.91	430.54	1054.67	443.79
13.446	0	0.1	0.11	0.02	0.11	0.09	0.11	0.06	3.43	0.68	99.77	0.33	3.99	97.33	0.77	1.11	0.68	0.01	6.96	0.33	0.28	0.04	0	0.01	0.27	0.01	5.74	3.43	0.19	0.24	0.06	1.8	7.93	0	0		3.16	4.03	3.85	54.63	153.93	864.76	388.48	1084.54	622.53	901.14	436.86	1054.96	442.71
13.48	0	0.1	0.1	0.02	0.11	0.08	0.1	0.06	1.9	0.64	99.78	0.33	4.34	98.15	0.64	0.89	0.65	0.01	4.85	0.33	0.22	0.04	0	0.01	0.23	0.01	5.65	1.9	0.16	0.23	0.07	0.98	8.73	0	0		0.02	2.15	3.55	53.46	162.8	862.71	385.27	1087.26	623.07	896.82	433.69	1059.49	440.25
13.513	0	0.1	0.09	0.02	0.11	0.1	0.1	0.06	2.01	0.52	99.78	0.33	5.49	97.34	0.52	0.95	0.62	0.01	5.81	0.31	0.25	0.04	0	0.01	0.2	0.01	6.87	2.01	0.15	0.23	0.06	0.76	9.42	0	0		2.17	4	3.92	54.15	158.35	863.46	387.1	1085.86	623.12	899.13	435.98	1057.36	442.01
13.546	0	0.1	0.09	0.02	0.11	0.12	0.1	0.06	3.17	0.55	99.76	0.34	7.2	98.52	0.56	0.87	0.55	0.02	8.45	0.32	0.29	0.03	0	0.01	0.17	0.01	7.21	3.17	0.15	0.23	0.05	1.28	10.19	0	0		-2.77	1.01	2.49	52.81	165.15	864.5	387.23	1089.61	624.69	896.33	436.67	1061.44	439.96
13.58	0	0.09	0.09	0.02	0.11	0.1	0.1	0.06	2.03	0.54	99.79	0.33	5.97	98.53	0.7	0.9	0.54	0.01	5.43	0.26	0.25	0.03	0	0.01	0.13	0.01	6.32	2.03	0.14	0.24	0.05	5.23	10	0	0		-2.34	-0.98	2.12	52.45	165.98	863.79	380.88	1095.96	626.28	898.2	433.02	1064.18	433.94
13.613	0	0.09	0.09	0.02	0.1	0.1	0.1	0.06	2.41	0.63	99.79	0.34	6.23	96.96	0.64	0.6	0.63	0.01	5.6	0.29	0.24	0.03	0	0.01	0.12	0.01	6.63	2.41	0.13	0.23	0.05	4.09	10.29	0	0		0.9	4.69	1.17	52.98	159.26	864.89	383.01	1094.13	626.54	900.14	437.27	1059.37	434.25
13.646	0	0.09	0.09	0.02	0.1	0.1	0.1	0.06	2.25	0.59	99.79	0.36	6.23	96.77	0.59	0.56	0.71	0.01	4.44	0.27	0.19	0.03	0	0.01	0.11	0.01	7.79	2.25	0.12	0.22	0.05	1.79	10.73	0	0		3.18	5	2.07	54.12	154.87	866.53	386.63	1090.61	626	902.45	437.9	1057.32	439.25
13.68	0	0.09	0.07	0.02	0.1	0.14	0.09	0.06	2.02	0.53	99.72	0.54	9.13	97.81	0.53	0.46	0.73	0.01	4.3	0.34	0.18	0.03	0	0.01	0.11	0.01	8.65	2.02	0.12	0.27	0.03	0.9	13.47	0	0		4.94	3	2.29	55.47	158.56	866.46	389.02	1087.92	625.21	899.47	440.2	1058.02	442.23
13.713	0	0.09	0.07	0.02	0.1	0.16	0.09	0.06	2.39	0.5	99.69	0.55	10.01	98.26	0.5	0.42	0.69	0.01	6.07	0.34	0.21	0.05	0	0.01	0.11	0.01	8.67	2.39	0.12	0.27	0.03	4.39	13.66	0	0		-3.11	1.82	3.16	52.38	150.51	866.38	389.63	1088.01	624.89	904.5	435.16	1054.81	442.97
13.747	0	0.08	0.06	0.01	0.09	0.18	0.09	0.06	1.54	0.49	99.64	0.67	11.57	98	0.49	0.42	0.76	0.01	6.02	0.36	0.25	0.11	0	0.01	0.11	0.01	9.24	1.54	0.11	0.25	0.03	3.95	15.03	0	0		-3.63	2.54	3.64	52.43	152.62	865.17	385.74	1087.96	622.43	903.43	431.3	1055.85	439
13.78	0	0.08	0.06	0.01	0.09	0.18	0.08	0.06	1.79	0.58	99.65	0.69	11.37	98.01	0.58	0.62	0.73	0.01	5.32	0.37	0.3	0.11	0	0.01	0.11	0.01	7.94	1.79	0.1	0.24	0.03	1.77	15.19	0	0		3.59	2.51	2.84	54.86	154.12	865.22	387.06	1087.08	623.98	901.27	436.91	1055.35	440.41
13.813	0	0.08	0.06	0.01	0.09	0.17	0.08	0.06	2.26	0.4	99.66	0.68	10.9	98.58	0.4	0.58	0.74	0.01	4.58	0.36	0.34	0.21	0	0.01	0.11	0.01	7.53	2.26	0.1	0.22	0.03	2.64	15.12	0	0		0.52	0.8	2.66	53.63	162.56	864.75	384.67	1090.17	624.25	898.24	433.63	1060.71	438.99
13.847	0	0.08	0.06	0.02	0.09	0.16	0.08	0.06	2.37	0.33	99.67	0.64	10.59	97.74	0.33	0.61	0.75	0.01	4.93	0.46	0.37	0.19	0	0.01	0.12	0.01	10.09	2.37	0.08	0.2	0.03	1.94	14.71	0	0		3.95	3.16	3.39	54.84	156.17	865.02	386.39	1090.5	626.62	902.57	437.63	1058.7	440.88
13.88	0	0.08	0.07	0.02	0.1	0.15	0.09	0.06	2.75	0.37	99.71	0.58	9.49	98.26	0.37	0.98	0.74	0.01	4.45	0.4	0.37	0.12	0	0.01	0.12	0.01	9.17	2.75	0.08	0.19	0.03	2.11	13.94	0	0		-1.73	-1.85	2.23	53.14	167.11	865.98	383.91	1093.39	624.2	897.58	434.33	1064.67	437.07
13.913	0	0.08	0.07	0.02	0.09	0.15	0.08	0.06	2.54	0.42	99.69	0.6	10	97.83	0.42	1.3	0.68	0.01	4.65	0.37	0.3	0.07	0	0.01	0.12	0.01	7.54	2.54	0.08	0.18	0.03	3.8	14.26	0	0		4.54	2.95	3.02	55.11	157.02	865.99	386.31	1090.58	625.84	902.21	437.64	1059.21	440.56
13.947	0	0.08	0.06	0.01	0.09	0.18	0.08	0.06	2.49	0.57	99.65	0.72	11.37	98.65	0.57	2.09	0.67	0.02	4.69	0.3	0.21	0.04	0	0.01	0.14	0.01	6.92	2.49	0.08	0.18	0.03	1.28	15.53	0	0		2.04	0.55	3.61	54.55	162.46	863.81	385.65	1088.96	623.17	898.36	437.7	1060.81	439.74
13.98	0	0.08	0.06	0.01	0.09	0.18	0.08	0.06	2.67	0.59	99.63	0.75	11.62	97.91	0.59	2.36	0.67	0.02	4.73	0.31	0.22	0.04	0	0.01	0.15	0.01	5.42	2.67	0.08	0.18	0.03	1.05	15.78	0	0		4.6	2.76	3.21	55.27	156.84	863.75	387.05	1087.74	625.82	900	438.15	1056.81	441.42
14.013	0	0.08	0.06	0.01	0.09	0.18	0.08	0.07	3.18	0.62	99.64	0.71	11.42	98.34	0.62	3.13	0.62	0.02	5.47	0.3	0.2	0.03	0	0.01	0.15	0.01	4.8	3.18	0.08	0.2	0.03	0.96	15.37	0	0		3.07	1.59	3.54	54.68	160.68	862.93	387.09	1086.5	625.43	897.56	435.17	1058.05	442.95
14.047	0	0.08	0.07	0.02	0.1	0.14	0.09	0.06	2.88	0.61	99.71	0.54	9.25	98.41	0.61	2.6	0.75	0.02	5.05	0.3	0.21	0.06	0	0.01	0.16	0.02	4.5	2.88	0.07	0.24	0.05	1.65	13.51	0	0		1.95	1.37	3.47	54.15	160.3	861.5	385.86	1087.36	626.19	897.32	434.99	1057.51	441.18
14.08	0	0.08	0.07	0.02	0.1	0.14	0.09	0.07	2.25	0.73	99.72	0.53	9.01	98.24	0.77	3.15	0.73	0.03	4.8	0.3	0.25	0.07	0	0.01	0.17	0.02	4.26	2.25	0.08	0.23	0.05	2.4	13.29	0	0		1.07	1.88	3.53	54.13	160.66	862.07	387.49	1087.16	626.2	897.41	436.93	1057.99	442.21
14.114	0	0.08	0.07	0.02	0.1	0.13	0.09	0.07	2.14	0.62	99.74	0.53	8.66	98.4	0.8	2.81	0.62	0.03	3.64	0.27	0.26	0.06	0	0.01	0.18	0.02	3.33	2.14	0.08	0.27	0.04	4.42	13.36	0	0		-0.81	-1.39	2.98	53.5	166.1	863.9	388.63	1090.55	628.62	896.65	437.01	1062.61	443.72
14.147	0	0.08	0.06	0.02	0.09	0.15	0.08	0.06	3.09	0.56	99.71	0.59	9.4	97.77	0.94	2.6	0.56	0.02	4.04	0.24	0.31	0.05	0	0.01	0.17	0.02	3.36	3.09	0.09	0.28	0.04	11.79	14.1	0	0		-1.8	-3.1	0.69	52.37	161.88	865.42	380.31	1098.4	628.12	900.42	433.45	1062.3	431.71
14.18	0	0.08	0.07	0.02	0.09	0.15	0.09	0.06	4.54	0.63	99.71	0.57	8.97	98.23	1.09	2.06	0.63	0.02	4.53	0.29	0.45	0.04	0	0.01	0.19	0.02	3.27	4.54	0.09	0.28	0.05	2.41	13.92	0	0		5.31	1.91	0.17	54.84	163.65	867.15	382.76	1097.83	628.72	899.63	440.36	1063.17	434.25
14.214	0	0.09	0.07	0.02	0.09	0.13	0.09	0.06	5.51	0.66	99.74	0.5	7.76	98.24	0.72	1.28	0.66	0.02	4.35	0.29	0.42	0.05	0	0.02	0.2	0.02	3.65	5.51	0.09	0.25	0.06	2.85	12.98	0	0		3.14	1.9	0.3	53.95	162.25	866.99	384.14	1098.27	630.62	900.62	440.37	1062.81	435.5
14.247	0	0.09	0.07	0.02	0.09	0.13	0.09	0.06	6.2	0.65	99.74	0.5	7.72	98.07	0.74	1.19	0.65	0.02	4.38	0.28	0.31	0.04	0	0.02	0.2	0.01	4.35	6.2	0.09	0.26	0.06	3.26	13.02	0	0		4.83	2.36	1.41	55.05	161.63	867.57	387.38	1095.05	630.31	900.99	439.34	1062.59	442.26
14.28	0	0.09	0.07	0.02	0.1	0.14	0.09	0.06	4.41	0.64	99.73	0.53	8.46	98.46	0.86	1.26	0.64	0.02	4.38	0.33	0.19	0.03	0	0.02	0.2	0.01	5.16	4.41	0.1	0.29	0.05	1.97	13.33	0	0		1.65	1.21	2.29	53.96	164.27	867.45	387.77	1093.7	628.47	900.04	437.9	1064.25	442.06
14.314	0	0.09	0.07	0.02	0.1	0.13	0.09	0.06	4.49	0.64	99.74	0.5	8.06	98.54	0.9	1.37	0.64	0.02	4.44	0.33	0.11	0.02	0	0.02	0.24	0.01	6.43	4.49	0.1	0.33	0.05	3.54	12.93	0	0		-0.35	0.93	1.99	53.41	164.28	867.82	386.39	1095.22	625.85	900.58	440.71	1064.82	437.71
14.347	0	0.09	0.08	0.02	0.1	0.11	0.09	0.06	4.31	0.59	99.78	0.42	6.63	98.07	0.85	1.56	0.59	0.02	3.95	0.34	0.09	0.01	0	0.02	0.27	0.01	6.12	4.31	0.09	0.35	0.05	1.35	11.7	0	0		3.07	2.35	2.11	54.54	162.65	866.84	387.24	1093.99	627.81	900.46	441.74	1063.1	439.8
14.38	0	0.09	0.08	0.02	0.11	0.1	0.1	0.06	3.67	0.69	99.78	0.36	5.5	98.73	0.69	1.49	0.7	0.02	3.52	0.34	0.14	0.02	0	0.02	0.29	0.01	8.18	3.67	0.08	0.3	0.05	1.03	10.73	0	0		-0.7	0.25	2.91	53.01	163.2	868.08	386.73	1094.59	627.01	902.1	435.58	1065.21	441.08
14.414	0	0.09	0.09	0.02	0.11	0.09	0.1	0.06	3.03	0.65	99.78	0.33	4.72	98.22	0.65	1.92	0.71	0.02	2.93	0.32	0.17	0.02	0	0.02	0.32	0.01	8.3	3.03	0.08	0.35	0.05	0.72	10.11	0	0		4.17	1.95	3.11	54.91	157.7	867.36	387.95	1093.18	627.91	903.95	440.82	1061.65	441.7
14.447	0	0.09	0.08	0.02	0.12	0.09	0.09	0.06	3.38	0.57	99.77	0.35	5.05	98.01	0.57	2.49	0.69	0.02	3.23	0.32	0.22	0.04	0	0.02	0.32	0.01	10.18	3.38	0.07	0.32	0.05	3.85	10.37	0	0		1.17	2.51	3.93	53.65	162.05	867.79	388.15	1092.95	627.15	903.08	436.22	1064.93	444.21
14.481	0	0.09	0.09	0.02	0.13	0.09	0.1	0.07	3.31	0.74	99.75	0.33	4.26	98.73	1	3.93	0.74	0.02	4.38	0.4	0.25	0.03	0	0.02	0.29	0.02	9.19	3.31	0.08	0.34	0.05	3.14	9.27	0	0		0.52	-0.22	3.61	53.64	162	870.49	390.29	1094.03	627.51	904.53	437.26	1066.29	446.04
14.514	0	0.09	0.09	0.02	0.13	0.09	0.1	0.07	2.88	0.8	99.75	0.33	4.74	98.18	0.96	4.29	0.8	0.02	4.32	0.37	0.24	0.06	0	0.02	0.3	0.02	9.29	2.88	0.07	0.32	0.05	1.98	9.68	0	0		-2.71	2.05	3.78	52.25	160.85	866.73	384.51	1097.23	628.1	905.18	430.6	1065.57	442.73
14.547	0	0.09	0.08	0.02	0.13	0.1	0.1	0.07	4.68	0.75	99.75	0.34	5.46	98.06	0.97	4.59	0.75	0.02	5.51	0.36	0.25	0.08	0	0.02	0.34	0.01	10.13	4.68	0.07	0.35	0.04	2.67	10.23	0	0		2.99	2.4	2.37	54.33	163.4	868.36	387.26	1094.41	628.14	901.41	437.82	1064.76	441.85
14.581	0	0.09	0.09	0.02	0.12	0.09	0.1	0.07	2.82	0.77	99.76	0.33	4.81	98.47	0.97	3.44	0.77	0.02	3.97	0.31	0.24	0.06	0	0.02	0.26	0.02	8.95	2.82	0.07	0.33	0.04	2.93	9.85	0	0		-1.84	1.16	4.52	52.77	162.72	870.03	387.52	1096.67	627.3	906.57	432.83	1068.82	445.18
14.614	0	0.1	0.09	0.02	0.12	0.09	0.1	0.06	3.26	0.86	99.76	0.33	4.64	98.39	0.99	2.01	0.86	0.03	3.93	0.37	0.22	0.08	0	0.02	0.26	0.02	10	3.26	0.07	0.3	0.04	2	9.84	0	0		-3.66	-1.44	0.94	51.86	162.24	872.16	384.33	1101.18	626.94	905.35	435.85	1067.59	434.94
14.647	0	0.09	0.09	0.02	0.12	0.09	0.1	0.07	2.38	0.84	99.77	0.34	5.21	97.41	1.11	2.6	0.84	0.03	3.6	0.39	0.19	0.05	0	0.02	0.19	0.01	7.61	2.38	0.07	0.28	0.05	1.15	10.31	0	0		1.53	3.87	1.49	53.69	161.99	870.29	387	1097.78	629.2	903.67	438.12	1065.64	440.71
14.681	0	0.09	0.09	0.02	0.12	0.08	0.1	0.06	1.38	0.78	99.76	0.33	3.77	98.74	1.18	2.32	0.78	0.03	2.56	0.37	0.16	0.04	0	0.02	0.17	0.02	6.99	1.38	0.07	0.29	0.05	2.07	9.14	0	0		1.91	0.17	2.44	54.05	160.9	871.58	388.51	1097.2	628.3	905.64	439.69	1066.53	441.86
14.714	0	0.1	0.1	0.02	0.12	0.07	0.1	0.06	1.52	0.77	99.77	0.33	3.33	98.34	1.23	1.78	0.77	0.02	2.31	0.24	0.12	0.03	0	0.02	0.15	0.02	5.87	1.52	0.07	0.26	0.05	2.26	8.84	0	0		-1.12	-1.59	1.62	52.77	162.82	872.62	384.47	1099.48	624.91	905.3	434.6	1068.09	437.5
14.748	0	0.1	0.1	0.02	0.11	0.07	0.1	0.06	1.98	0.86	99.77	0.33	2.58	98.38	0.88	1.04	0.86	0.02	1.87	0.2	0.12	0.03	0	0.01	0.13	0.02	5.91	1.98	0.06	0.2	0.05	1.49	8.37	0	0		1.96	1.47	1.92	53.82	159.78	873.38	386.28	1096.41	623.7	906.09	436.86	1065.86	438.76
14.781	0	0.1	0.11	0.02	0.12	0.06	0.11	0.06	2.52	0.9	99.77	0.33	1.28	98.41	1.06	0.85	0.9	0.02	2	0.18	0.11	0.03	0	0.02	0.15	0.03	5.4	2.52	0.05	0.17	0.05	0.86	7.25	0	0		-0.97	1.38	1.89	53.09	161.45	871.98	387.57	1094.09	622.54	903.39	436.11	1064.78	440.66
14.814	0	0.11	0.12	0.02	0.11	0.06	0.11	0.06	3.27	0.91	99.77	0.33	0.7	98.02	0.96	0.54	0.91	0.02	1.89	0.14	0.12	0.03	0	0.01	0.13	0.02	4	3.27	0.05	0.16	0.05	2.05	6.88	0	0		-1.06	2.49	1.81	52.59	156.87	869.58	386.47	1093.06	624.21	903.84	435.85	1060.7	438.02
14.848	0	0.11	0.11	0.02	0.12	0.06	0.11	0.06	3.2	1.02	99.77	0.33	1.11	97.71	1.02	0.64	1.09	0.02	2.3	0.12	0.12	0.02	0	0.01	0.14	0.02	4.21	3.2	0.05	0.13	0.05	1.54	7.2	0	0		1.24	3.23	2.6	53.63	157.35	869.24	389	1089.61	623.62	902.72	437.32	1060	441.96
14.881	0	0.11	0.11	0.02	0.12	0.06	0.11	0.06	3.4	0.99	99.77	0.33	0.93	98.25	1.17	0.85	0.99	0.01	2.45	0.09	0.12	0.03	0	0.01	0.14	0.02	3.59	3.4	0.06	0.13	0.06	4.04	6.98	0	0		-2.11	1.87	2.71	52.46	162.03	867.11	385.34	1092.13	622.01	900.69	437	1062.72	437.01
14.914	0	0.11	0.11	0.02	0.12	0.06	0.11	0.06	3.63	0.9	99.77	0.33	1.3	98.11	1.45	0.67	0.9	0.01	2.9	0.08	0.12	0.02	0	0.01	0.18	0.02	5.03	3.63	0.06	0.13	0.05	1.01	7.22	0	0		1.67	2.24	1.96	53.95	159.98	868.84	390.15	1090.11	624.89	900.63	441.25	1060.61	441.85
14.948	0	0.11	0.11	0.02	0.12	0.07	0.11	0.06	4.03	0.95	99.77	0.33	1.83	98.45	1.45	0.63	0.95	0.01	3.79	0.1	0.13	0.01	0	0.01	0.19	0.02	5.41	4.03	0.05	0.13	0.05	1.67	7.48	0	0		-0.45	1.25	3.33	53.2	154.59	868.74	392.19	1088.47	625.13	904.06	440.31	1058.59	444.57
14.981	0	0.1	0.11	0.02	0.12	0.07	0.11	0.06	3.18	0.98	99.76	0.33	2.4	97.81	1.48	0.68	0.98	0.01	4.5	0.12	0.18	0.02	0	0.01	0.18	0.03	6.5	3.18	0.05	0.14	0.05	1.01	7.59	0	0		-1.28	3	4.42	52.74	158.31	867.64	390.78	1088.98	625.47	903.48	435.98	1061.46	446.23
15.014	0	0.1	0.11	0.02	0.12	0.07	0.12	0.06	2.68	0.99	99.75	0.33	2.4	98.38	2.04	1.04	0.99	0.01	4.5	0.15	0.17	0.01	0	0.01	0.19	0.02	7.79	2.68	0.05	0.12	0.05	4.77	7.62	0	0		1.35	1.46	4.31	53.69	158.97	867.61	391.78	1089.39	627.02	903.12	439.06	1061.88	447.3
15.048	0	0.1	0.11	0.02	0.13	0.07	0.12	0.06	2.32	1.11	99.74	0.33	1.72	98.74	1.83	0.93	1.11	0.01	4.39	0.16	0.23	0.02	0	0.01	0.19	0.02	9.33	2.32	0.05	0.1	0.06	3.25	6.99	0	0		-8.38	0.19	2.28	50.83	162.59	870.53	390.97	1094.45	626.13	902.73	438.29	1065.29	441.54
15.081	0	0.1	0.12	0.02	0.13	0.06	0.12	0.06	2.13	1.19	99.74	0.33	1.08	98.5	1.96	1.24	1.19	0.01	3.62	0.19	0.26	0.02	0	0.01	0.19	0.02	9.32	2.13	0.05	0.1	0.05	3.78	6.73	0	0		-3.2	1.07	4.48	51.78	159.12	869	382.29	1096.56	623.6	907.6	427.81	1066.36	438.43
15.115	0	0.1	0.11	0.02	0.13	0.07	0.12	0.06	3	1.21	99.74	0.33	1.29	98.75	2.16	1.36	1.21	0.01	3.66	0.27	0.4	0.02	0	0.01	0.21	0.02	8.23	3	0.05	0.1	0.05	4.96	7.2	0	0		1.33	0.15	0.41	52.51	162.37	869.76	380.02	1102.7	626.38	904.35	438.93	1066.46	429.75
15.148	0	0.1	0.11	0.02	0.13	0.07	0.12	0.07	2.89	1.19	99.74	0.33	1.5	98.71	2.18	1.61	1.19	0.01	3.81	0.26	0.33	0.03	0	0.01	0.2	0.02	9.28	2.89	0.05	0.1	0.05	1.07	7.27	0	0		2.45	0.31	1.58	52.86	161.77	870.87	382.45	1102.83	628.88	906.62	438.01	1068.36	434.95
15.181	0	0.1	0.11	0.02	0.13	0.07	0.11	0.07	2.64	1.16	99.74	0.33	1.85	98.44	1.97	2	1.16	0.01	3.87	0.26	0.28	0.04	0	0.01	0.19	0.02	7.78	2.64	0.05	0.1	0.05	0.93	7.45	0	0		2.73	1.28	2.01	53.34	160.64	870.95	385.6	1100.72	629.69	906.71	440.1	1067.34	438.39
15.215	0	0.1	0.11	0.02	0.13	0.07	0.11	0.06	2.47	1.36	99.75	0.33	2.56	97.97	1.83	1.66	1.36	0.01	4.36	0.26	0.28	0.04	0	0.01	0.18	0.02	8.39	2.47	0.04	0.1	0.05	3.51	7.97	0	0		-1.7	2.62	3.72	51.88	157.66	870.9	383.88	1100.09	627.61	910.03	431.81	1067.53	439.04
15.248	0	0.1	0.1	0.02	0.12	0.07	0.11	0.06	3.81	1.26	99.75	0.33	2.14	98.01	1.69	1.79	1.26	0.01	3.76	0.24	0.2	0.03	0	0.01	0.21	0.02	7.46	3.81	0.04	0.1	0.04	1.32	7.97	0	0		1.82	2.51	2.53	53.43	163.31	871.03	385.32	1098.57	625.65	905.05	439.33	1068.35	438.14
15.281	0	0.1	0.1	0.02	0.12	0.08	0.11	0.06	5.13	1.09	99.76	0.33	2.54	98.25	1.1	1.51	1.09	0.01	3.58	0.19	0.2	0.02	0	0.01	0.21	0.02	7.43	5.13	0.04	0.11	0.04	1.3	8.48	0	0		3.16	1.85	2.52	53.89	162.65	870.45	386.89	1096.06	627.37	903.83	436.76	1066.39	442.01
15.315	0	0.1	0.09	0.02	0.12	0.08	0.1	0.06	5.84	0.98	99.77	0.33	3.54	98.37	1.14	2.07	0.98	0.01	3.21	0.2	0.2	0.02	0	0.01	0.17	0.02	7.11	5.84	0.04	0.13	0.04	0.83	9.66	0	0		5.49	1.49	3.23	54.97	157.04	871.22	388.54	1093.65	626.69	906.62	437.65	1063.53	443.87
15.348	0	0.1	0.1	0.02	0.12	0.08	0.1	0.06	3.47	0.99	99.76	0.33	3.04	97.91	1.07	1.76	0.99	0.01	2.78	0.17	0.17	0.02	0	0.01	0.16	0.02	7.34	3.47	0.04	0.15	0.04	5.22	8.86	0	0		1.04	2.78	5.45	53.38	158.78	869.46	385.65	1095.17	624.23	908.9	428.83	1066.54	447.87
15.381	0	0.1	0.09	0.02	0.12	0.08	0.1	0.06	2.51	0.9	99.77	0.33	4.28	98.77	1.05	1.71	0.9	0.02	3.38	0.16	0.17	0.03	0	0.01	0.16	0.02	8.24	2.51	0.04	0.16	0.03	1.52	9.55	0	0		5.38	0.08	3.11	55.03	155.16	868.94	388.97	1092.79	628.82	905.75	438.87	1060.83	443.85
15.415	0	0.1	0.1	0.02	0.12	0.08	0.1	0.06	1.61	0.9	99.77	0.33	3.71	98.5	0.99	1.48	0.9	0.01	3.07	0.15	0.13	0.02	0	0.01	0.16	0.02	7.18	1.61	0.05	0.21	0.03	1.05	8.93	0	0		0.99	-1.08	3.63	54.16	161.25	870.75	393.8	1093.52	630.27	904.74	441.41	1065.82	448.84
15.448	0	0.1	0.1	0.02	0.11	0.08	0.1	0.06	1.32	0.79	99.77	0.33	3.94	98.57	0.79	1.13	0.87	0.01	3.05	0.14	0.13	0.03	0	0.01	0.16	0.02	6.99	1.32	0.06	0.22	0.03	1.49	9.04	0	0		-3.09	-0.83	2.73	51.72	156.51	870.69	385.77	1100.22	629.28	909.19	435.67	1065.68	438.35
15.482	0	0.1	0.1	0.02	0.11	0.07	0.1	0.06	1.17	0.71	99.78	0.33	3.27	98.57	0.71	0.92	0.87	0.01	2.35	0.11	0.1	0.02	0	0.01	0.12	0.01	6.34	1.17	0.07	0.21	0.03	0.65	8.62	0	0		-2.05	-0.82	4.08	52.04	153	871.42	387.77	1098.07	629.22	911.88	434.14	1064.65	442.43
15.515	0	0.1	0.1	0.02	0.11	0.07	0.1	0.06	1.04	0.74	99.77	0.33	2.78	98.3	0.74	0.87	0.92	0.01	2.07	0.09	0.12	0.02	0	0.01	0.12	0.01	6.23	1.04	0.08	0.21	0.03	2.34	8.28	0	0		-3.76	-1.71	1.77	52	165.1	871.92	380.65	1103.69	625.09	906.13	430.17	1071.15	435.36
15.548	0	0.1	0.11	0.02	0.11	0.07	0.11	0.06	1.34	0.68	99.77	0.33	2.55	97.71	0.68	0.84	0.93	0.01	2.26	0.08	0.2	0.03	0	0.01	0.15	0.01	5.84	1.34	0.08	0.21	0.03	1.01	8.08	0	0		-0.33	3.23	0.52	52.56	164.2	871.91	382.85	1102.57	627.82	904.53	436.76	1068.71	434.09
15.582	0	0.1	0.11	0.02	0.11	0.06	0.11	0.06	1.44	0.63	99.78	0.33	2.05	96.52	0.63	0.58	0.87	0.01	2.04	0.09	0.23	0.02	0	0.01	0.16	0.01	4.63	1.44	0.09	0.22	0.04	1.78	7.69	0	0		-0.04	5.38	1.56	53.03	164.39	872.64	386.46	1098.47	626.18	904.13	437.07	1068.5	439.3
15.615	0	0.1	0.11	0.02	0.11	0.06	0.11	0.06	2.46	0.69	99.77	0.33	1.52	98.51	0.69	0.62	0.95	0.01	2.09	0.11	0.22	0.03	0	0.01	0.18	0.01	5.29	2.46	0.09	0.22	0.04	1.59	7.44	0	0		1.63	1.06	2.76	53.77	158.37	874.19	388.99	1096.5	625.78	908.28	437.72	1066.58	442.6
15.648	0	0.11	0.12	0.02	0.12	0.06	0.11	0.06	3.21	0.6	99.76	0.33	0.51	98.78	0.6	0.65	0.76	0.01	1.77	0.08	0.22	0.03	0	0.02	0.16	0.01	4.6	3.21	0.09	0.22	0.04	0.94	6.63	0	0		-2.82	-0.01	2.95	52.28	162.2	872.95	383.84	1098.82	622.84	907.2	431.3	1069.26	438.05
15.682	0	0.11	0.12	0.02	0.12	0.05	0.11	0.06	2.75	0.57	99.76	0.33	0	98.75	0.57	0.81	0.74	0.02	1.67	0.09	0.21	0.03	0	0.02	0.16	0.01	4.6	2.75	0.11	0.19	0.03	0.47	6.06	0	0		1.69	-0.14	1.83	53.64	163.13	873.41	385.7	1097.62	622.96	904.9	438.68	1068.03	437.43
15.715	0	0.11	0.12	0.02	0.12	0.05	0.11	0.06	2.76	0.63	99.76	0.33	0.06	98.77	0.86	1.39	0.63	0.02	1.85	0.09	0.17	0.02	0	0.01	0.16	0.01	4.62	2.76	0.11	0.19	0.03	0.39	6.06	0	0		3.32	0.07	2.31	54.21	158.05	873.17	387.61	1094.78	624.1	906.49	436.9	1064.48	441.24
15.749	0	0.11	0.12	0.02	0.13	0.05	0.11	0.06	3.4	0.53	99.75	0.33	0.01	97.56	1.01	2.09	0.53	0.02	2.99	0.09	0.19	0.02	0	0.02	0.23	0.02	4.4	3.4	0.13	0.2	0.03	1.15	5.69	0	0		1.78	3.55	4.77	53.73	158.72	872.56	388.38	1094.72	624.23	909.05	435.11	1067.46	444.97
15.782	0	0.11	0.13	0.02	0.13	0.05	0.12	0.06	3.71	0.55	99.75	0.33	0	98.65	1.13	2	0.55	0.02	3.16	0.11	0.16	0.02	0	0.02	0.26	0.02	4.38	3.71	0.14	0.22	0.04	1.16	5.28	0	0		-3.88	-0.54	4.03	52.06	158.65	876.82	393.12	1097.83	626.51	911.71	438.41	1070.13	446.87
15.815	0	0.11	0.12	0.02	0.13	0.05	0.12	0.06	4.45	0.55	99.74	0.33	0	98.78	1.34	1.93	0.55	0.02	3.69	0.12	0.16	0.02	0	0.02	0.23	0.02	4.89	4.45	0.14	0.21	0.04	2.36	5.51	0	0		-3.69	0.04	2.31	51.4	154.87	875.76	384.56	1103.37	625.66	913.61	434.98	1068.48	435.63
15.849	0	0.11	0.12	0.02	0.13	0.06	0.11	0.06	4.52	0.54	99.75	0.33	0.88	98.37	1.03	2.17	0.54	0.02	3.99	0.1	0.18	0.02	0	0.02	0.18	0.02	5.84	4.52	0.15	0.17	0.04	2.13	6.33	0	0		3.61	1.5	3.12	53.94	156.55	875.24	386.42	1100.2	627.19	912.02	435.29	1068.44	441.69
15.882	0	0.11	0.12	0.02	0.13	0.06	0.11	0.06	4.85	0.56	99.74	0.33	0.03	98.6	0.91	2.37	0.56	0.02	3.73	0.07	0.15	0.02	0	0.02	0.17	0.02	5.33	4.85	0.16	0.17	0.04	0.7	5.67	0	0		3.24	0.73	3.44	54.44	158.42	876.11	389.78	1097.79	626.02	910.72	438.15	1069	444.65
15.915	0	0.11	0.12	0.02	0.13	0.05	0.11	0.06	2.84	0.56	99.74	0.33	0	98.56	0.98	2.13	0.56	0.02	3.2	0.08	0.19	0.03	0	0.02	0.16	0.02	5.98	2.84	0.16	0.18	0.04	1.87	5.47	0	0		-2.25	-0.88	3.04	52.48	158.05	873.88	385.1	1100.88	623.57	911.05	430.02	1068.44	444.4
15.949	0	0.11	0.13	0.02	0.13	0.05	0.11	0.06	2.24	0.61	99.74	0.33	0	98.62	1.02	1.85	0.61	0.02	2.49	0.08	0.16	0.02	0	0.02	0.14	0.01	6.71	2.24	0.13	0.16	0.04	2.2	5.33	0	0		3.97	0.64	4.09	54.55	159.11	873.35	388.26	1097.72	627.6	909.81	436.55	1068.7	444.84
15.982	0	0.11	0.13	0.02	0.13	0.05	0.11	0.06	2.02	0.64	99.75	0.33	0.05	98.25	0.84	1.33	0.64	0.02	2.73	0.08	0.16	0.03	0	0.02	0.14	0.02	6.67	2.02	0.14	0.17	0.04	0.67	5.54	0	0		-0.11	-1.86	3.21	53.22	158.4	874.42	391.55	1100.82	631.33	911.15	438.29	1069.2	448.63
16.015	0	0.11	0.12	0.02	0.13	0.05	0.11	0.06	1.65	0.54	99.74	0.33	0.07	98.17	0.96	1.58	0.54	0.02	2.65	0.08	0.18	0.03	0	0.02	0.13	0.02	6.78	1.65	0.15	0.16	0.04	0.66	5.5	0	0		-3.11	2.08	2.75	51.78	153.83	875.29	388.94	1101.22	628.82	913.39	437.65	1067.19	440.96
16.049	0	0.11	0.12	0.02	0.13	0.05	0.11	0.06	2.17	0.49	99.75	0.33	0.27	98.55	0.81	1.41	0.49	0.02	2.67	0.07	0.18	0.02	0	0.02	0.1	0.02	6.89	2.17	0.14	0.16	0.04	0.62	5.72	0	0		-0.67	-0.89	2.51	52.71	159.45	874.53	383.63	1103.5	625.72	911.18	431.3	1070.33	440.97
16.082	0	0.11	0.12	0.02	0.12	0.06	0.11	0.06	2.64	0.46	99.76	0.33	0.73	98.75	0.72	1.51	0.46	0.02	3	0.06	0.14	0.02	0	0.01	0.08	0.02	5.69	2.64	0.13	0.14	0.04	1.63	6.07	0	0		3.34	0.14	2.2	53.99	159.83	874.86	385.77	1101.54	627.99	909.7	436.33	1069.48	440.22
16.116	0	0.1	0.11	0.02	0.12	0.06	0.11	0.06	2.85	0.38	99.76	0.33	1.08	98.74	0.99	1.64	0.38	0.03	2.76	0.06	0.17	0.01	0	0.01	0.09	0.02	5.29	2.85	0.14	0.13	0.03	0.84	6.56	0	0		1.47	0.18	2.96	53.88	157.84	874.81	387.7	1097.93	624.83	909.85	435.17	1067.49	443.22
16.149	0	0.1	0.11	0.02	0.12	0.07	0.11	0.06	2.53	0.41	99.76	0.33	2.1	98.14	1.19	1.4	0.41	0.03	3.38	0.09	0.18	0.01	0	0.01	0.09	0.02	5.53	2.53	0.15	0.14	0.03	0.64	7.27	0	0		-2.3	-2.16	2.65	52.7	157.88	874.93	386.68	1101.01	624.1	911.17	432	1068.51	445.12
16.182	0	0.1	0.11	0.02	0.12	0.07	0.11	0.06	2.41	0.42	99.77	0.33	2.6	97.89	1.25	1.19	0.42	0.02	4.03	0.09	0.19	0.01	0	0.01	0.09	0.03	5.37	2.41	0.14	0.15	0.03	1.98	7.48	0	0		-2.16	-2.81	4.01	52.09	155.89	875.28	382.53	1105.4	626.57	916.06	428.51	1071.54	439.89
16.216	0	0.1	0.1	0.02	0.11	0.08	0.11	0.06	1.97	0.49	99.77	0.33	3.39	98.38	1.14	1.15	0.49	0.02	4.58	0.1	0.25	0.01	0	0.01	0.1	0.03	5.63	1.97	0.12	0.15	0.03	2.2	7.96	0	0		0.61	1.45	0.81	53	159.64	875.78	384.45	1104.48	627.83	910.01	436.22	1069.66	437.26
16.249	0	0.1	0.1	0.02	0.11	0.09	0.11	0.06	1.82	0.47	99.77	0.33	4.65	97.95	1.23	0.98	0.47	0.02	5.76	0.12	0.22	0.02	0	0.01	0.09	0.03	6.39	1.82	0.12	0.13	0.03	1.06	8.64	0	0		1.72	-2.66	1.33	54	160.74	877.29	388.83	1101.18	626.52	909.12	439.2	1069.83	442.18
16.282	0	0.1	0.1	0.02	0.11	0.08	0.11	0.06	2.38	0.53	99.78	0.33	4.04	98.11	1.16	0.77	0.53	0.02	4.63	0.13	0.19	0.02	0	0.01	0.08	0.03	5.66	2.38	0.11	0.13	0.03	0.68	8.63	0	0		-5.04	-2.26	1.72	51.87	161.68	877.06	386.19	1102.18	622.64	909.6	433.65	1071.15	439.83
16.316	0	0.1	0.1	0.02	0.11	0.09	0.1	0.06	2.74	0.5	99.78	0.33	4.6	98.35	1.29	0.92	0.5	0.02	4.74	0.17	0.16	0.03	0	0.01	0.1	0.03	5.55	2.74	0.11	0.11	0.03	1.2	9.18	0	0		1.19	-1.56	2.28	53.21	156.38	876.3	383.88	1105.13	625.87	914.16	431.34	1070.12	442.8
16.349	0	0.1	0.1	0.02	0.11	0.09	0.1	0.06	3.16	0.46	99.78	0.33	4.54	97.46	1.19	0.8	0.46	0.02	4.43	0.15	0.15	0.02	0	0.01	0.09	0.03	5.43	3.16	0.12	0.11	0.03	2.2	9.3	0	0		1.97	3.76	1.91	53.47	157.99	873.62	385.07	1102.69	629.1	910.33	435.06	1068.21	440.9
16.382	0	0.1	0.1	0.02	0.11	0.08	0.1	0.06	3.43	0.39	99.78	0.33	3.63	98.47	1.1	0.72	0.39	0.03	3.61	0.14	0.11	0.01	0	0.01	0.09	0.03	5.14	3.43	0.12	0.15	0.03	0.69	8.75	0	0		0.39	-1.19	3.78	52.82	160.91	873.86	384.66	1106.71	631.86	913.36	432.19	1073.85	443.82
16.416	0	0.1	0.1	0.02	0.11	0.08	0.1	0.06	2.83	0.4	99.79	0.33	3.51	98.77	0.9	0.62	0.4	0.02	2.9	0.11	0.1	0.01	0	0.01	0.09	0.03	4.22	2.83	0.15	0.16	0.03	0.57	8.77	0	0		-1.02	0.06	3.65	52.32	161.71	872.04	382.33	1107.64	632.52	912.36	430.48	1073.73	440.94
16.449	0	0.1	0.1	0.02	0.11	0.08	0.1	0.06	2.51	0.39	99.79	0.33	3.89	98.6	0.84	0.63	0.39	0.02	2.74	0.11	0.14	0.01	0	0.01	0.09	0.03	3.95	2.51	0.16	0.17	0.03	1.62	9.12	0	0		0.63	0.74	1.62	52.89	161.99	873.72	384.72	1106.66	633.13	909.91	436.6	1071.88	438.89
16.483	0	0.09	0.09	0.02	0.1	0.1	0.1	0.06	2	0.31	99.8	0.37	6.03	98.29	0.96	0.6	0.31	0.02	3.41	0.1	0.18	0.01	0	0.01	0.08	0.03	3.15	2	0.2	0.15	0.02	1.8	10.77	0	0		-2.42	1.75	2.78	52.11	154.72	874.86	391.01	1105.64	636.33	915.06	438.92	1069.6	446.35
16.516	0	0.09	0.08	0.02	0.1	0.11	0.09	0.06	2.31	0.34	99.79	0.4	6.8	97.09	0.77	0.66	0.34	0.02	4.03	0.1	0.21	0.02	0	0.01	0.09	0.03	2.43	2.31	0.24	0.16	0.02	2.4	11.29	0	0		-9.15	4.47	3.45	51.32	159.15	872.47	389.72	1100.29	629.79	909.93	435.01	1068.89	442.76
16.549	0	0.09	0.08	0.02	0.1	0.11	0.1	0.06	2.51	0.35	99.78	0.38	6.92	96.97	0.74	0.58	0.35	0.03	5.19	0.12	0.3	0.02	0	0.01	0.11	0.03	2.76	2.51	0.25	0.18	0.03	1.14	11.03	0	0		-5.4	4.67	2.58	51.86	154.91	870.71	387.31	1098.04	627.58	908.94	433.71	1063.64	441.6
16.583	0	0.09	0.09	0.02	0.1	0.1	0.1	0.06	3.55	0.35	99.8	0.35	5.94	98.03	0.67	0.53	0.35	0.02	4.63	0.13	0.26	0.02	0	0.01	0.12	0.04	2.52	3.55	0.34	0.25	0.03	1.8	10.51	0	0		-5.99	2.46	2.21	52.04	159.1	869.75	386.19	1096.97	625.91	905.31	433.5	1064.3	439.28
16.616	0	0.1	0.09	0.02	0.1	0.09	0.1	0.06	3.77	0.38	99.8	0.33	4.62	98.52	0.74	0.59	0.38	0.02	3.03	0.14	0.26	0.05	0	0.02	0.14	0.03	2.26	3.77	0.35	0.25	0.03	3.05	9.98	0	0		-5.34	1.02	1.26	52.11	161.24	869.36	382.68	1098.7	625.17	903.68	432.57	1064.91	434.08
16.649	0	0.1	0.09	0.02	0.1	0.08	0.1	0.06	2.6	0.42	99.8	0.33	4.12	97.28	0.65	0.55	0.42	0.01	2.42	0.16	0.27	0.08	0	0.02	0.16	0.03	1.79	2.6	0.38	0.29	0.03	8.34	9.52	0	0		-4.42	4.12	4.13	52.52	155.49	865.05	379.62	1093.37	621.54	905.42	424.84	1060.53	435.78
16.683	0	0.1	0.1	0.02	0.1	0.08	0.1	0.06	2.91	0.42	99.8	0.33	3.88	98.73	0.65	0.52	0.42	0.01	2.82	0.2	0.26	0.07	0	0.02	0.18	0.03	2.17	2.91	0.49	0.29	0.03	3.21	9.2	0	0		7.19	0.25	2.24	56.19	156.63	866.38	382.14	1092.06	624.86	902.33	433.62	1058.93	437.02
16.716	0	0.1	0.1	0.02	0.1	0.08	0.1	0.06	2.34	0.44	99.79	0.33	3.64	98.6	0.74	0.46	0.44	0.01	2.84	0.2	0.26	0.08	0	0.03	0.21	0.03	2	2.34	0.51	0.28	0.04	1.96	8.89	0	0		2.97	0.72	2.53	54.68	158.37	867.76	383.14	1093.96	624.79	903.51	432.84	1061.8	437.99
16.75	0	0.1	0.11	0.02	0.11	0.06	0.11	0.06	2.26	0.49	99.78	0.33	2.04	98.28	0.67	0.35	0.49	0.01	2.56	0.19	0.31	0.05	0	0.03	0.25	0.02	1.92	2.26	0.56	0.39	0.03	5.3	7.51	0	0		-0.24	1.76	3.73	53.38	158.13	866.24	375.82	1097.86	622.21	906.44	423.3	1064.22	433.7
16.783	0	0.11	0.11	0.02	0.11	0.07	0.11	0.06	2.53	0.52	99.78	0.33	2.08	98.44	0.63	0.27	0.52	0.01	2.74	0.18	0.36	0.05	0	0.04	0.26	0.02	1.69	2.53	0.71	0.4	0.03	5.57	7.57	0	0		0.74	-1.29	0.7	53.65	165.91	867.39	373.93	1100.93	620.65	900.77	432.05	1066.52	424.54
16.816	0	0.11	0.11	0.02	0.11	0.06	0.11	0.06	2.83	0.52	99.77	0.33	1.14	98.38	0.63	0.31	0.52	0.01	1.88	0.11	0.3	0.05	0	0.04	0.28	0.02	1.51	2.83	0.67	0.38	0.04	0.85	7.07	0	0		0.77	1.46	1.55	53.46	162.92	868.9	375.61	1100.95	622.24	904.11	429.33	1067.02	428.45
16.85	0	0.11	0.12	0.02	0.11	0.06	0.11	0.06	3.42	0.58	99.77	0.33	0.75	98.77	0.59	0.28	0.58	0.01	2.16	0.1	0.35	0.04	0	0.05	0.3	0.02	1.51	3.42	0.79	0.45	0.05	1.07	6.76	0	0		2.96	-0.09	2.11	54.07	164.62	868.86	374.97	1102.28	622.23	904.59	431.44	1069.18	428.36
16.883	0	0.11	0.12	0.02	0.11	0.06	0.11	0.06	5.4	0.54	99.76	0.33	0.14	98.37	0.54	0.29	0.7	0.01	2.46	0.1	0.3	0.04	0	0.07	0.37	0.02	1.64	5.4	0.79	0.33	0.05	2.62	6.5	0	0		3.29	1.51	2.43	54.07	163.49	870.1	376.16	1103.18	623.85	906.65	430.92	1070.14	430.65
16.916	0	0.11	0.12	0.02	0.11	0.06	0.11	0.06	4.37	0.49	99.77	0.33	0.85	98.05	0.49	0.31	0.74	0.01	2.88	0.11	0.27	0.06	0	0.08	0.41	0.02	1.95	4.37	0.71	0.32	0.05	1.37	6.81	0	0		4.11	2.4	1.63	54.67	160.86	872.62	379.29	1103.51	624.94	908.4	435.23	1069.23	431.99
16.95	0	0.11	0.11	0.02	0.11	0.07	0.11	0.06	2.67	0.46	99.78	0.33	2.44	98.55	0.46	0.49	0.77	0.01	3.77	0.12	0.32	0.07	0	0.08	0.39	0.02	1.89	2.67	0.63	0.27	0.05	2.4	7.63	0	0		5.43	0.9	2.74	55.15	158.44	873.26	381.11	1101.76	625.97	910.37	432.63	1068.76	436.6
16.983	0	0.1	0.11	0.02	0.11	0.07	0.11	0.06	2.02	0.37	99.78	0.33	2.7	98.24	0.37	0.8	0.76	0.02	3.76	0.13	0.29	0.1	0	0.07	0.41	0.02	2.09	2.02	0.61	0.31	0.05	2.05	7.72	0	0		2.68	1.88	2.98	54.44	157.91	873.3	384.19	1099.92	625.77	910.05	434.84	1067.91	438.58
17.016	0	0.11	0.11	0.02	0.11	0.07	0.11	0.06	1.48	0.4	99.77	0.33	2.3	98.26	0.4	1.11	0.86	0.02	4.27	0.14	0.26	0.13	0	0.07	0.33	0.02	2.51	1.48	0.46	0.29	0.06	1.63	7.06	0	0		0.53	1.85	5.14	53.24	160.25	872.57	385.14	1100.97	627.79	911.9	431.93	1071.75	443.21
17.05	0	0.1	0.11	0.02	0.11	0.07	0.11	0.06	1.39	0.45	99.78	0.33	3.1	97.99	0.45	1.25	0.98	0.03	4.97	0.17	0.31	0.12	0	0.06	0.28	0.02	2.98	1.39	0.37	0.22	0.05	1.87	7.59	0	0		-2.22	2.58	4.53	51.88	159.68	871.09	384.2	1104.78	631.1	912.46	434.65	1072.05	439.97
17.083	0	0.1	0.11	0.02	0.11	0.07	0.11	0.06	1.21	0.43	99.78	0.33	3.25	98.52	0.43	1.25	0.97	0.04	4.75	0.23	0.35	0.12	0	0.05	0.19	0.01	2.73	1.21	0.39	0.21	0.05	5.73	7.77	0	0		2.31	1.01	3.73	53.1	162.44	872.02	387.34	1104.77	635.48	910.6	437.62	1072.89	444.56
17.117	0	0.1	0.1	0.02	0.11	0.08	0.1	0.06	1.09	0.46	99.78	0.33	3.96	98.62	0.46	1.73	0.91	0.03	4.73	0.24	0.4	0.12	0	0.03	0.15	0.01	2.48	1.09	0.32	0.19	0.05	4.08	8.41	0	0		2.98	-0.67	3.22	53.53	161.7	873.01	388.79	1104.28	634.46	910.46	441.84	1072.15	443.9
17.15	0	0.1	0.1	0.02	0.11	0.08	0.1	0.06	1.06	0.66	99.79	0.33	4.31	98.6	0.66	1.47	0.75	0.03	4.06	0.27	0.29	0.11	0	0.02	0.09	0.01	2.35	1.06	0.27	0.18	0.04	2.23	8.9	0	0		-1.02	-0.74	4.17	51.92	160.83	873.14	388.87	1104.52	633.83	912.49	435.03	1072.78	448.2
17.183	0	0.1	0.1	0.02	0.11	0.08	0.1	0.06	1.19	0.67	99.78	0.33	3.86	98.52	0.94	1.51	0.67	0.03	2.67	0.22	0.17	0.08	0	0.02	0.06	0.01	2.29	1.19	0.24	0.17	0.04	2.91	9.02	0	0		1.41	-1.02	4.44	52.69	162.59	872.25	388.44	1103.66	634.33	911.1	435.42	1073.18	448.15
17.217	0	0.09	0.09	0.02	0.1	0.08	0.1	0.06	1.33	0.67	99.79	0.33	4.62	98.56	1.16	1.05	0.67	0.03	2.86	0.19	0.12	0.07	0	0.01	0.05	0.01	2.09	1.33	0.17	0.17	0.03	0.47	9.71	0	0		1.2	-0.87	3.76	52.52	161.99	872.22	387.7	1104.57	635.02	910.88	436.04	1072.57	445.96
17.25	0	0.09	0.09	0.02	0.1	0.09	0.1	0.06	1.28	0.63	99.79	0.33	5.03	98.29	1.27	0.87	0.63	0.04	3.36	0.2	0.13	0.06	0	0.01	0.04	0.01	2.05	1.28	0.15	0.16	0.03	1.63	9.9	0	0		2.73	-1.75	2.99	53.07	165.45	873.16	387.75	1106.62	636.06	909.68	437.68	1074.9	446.36
17.283	0	0.09	0.09	0.02	0.1	0.1	0.1	0.06	1.16	0.62	99.8	0.35	5.92	98.29	1.29	0.93	0.62	0.03	3.95	0.21	0.15	0.06	0	0.01	0.04	0.01	1.87	1.16	0.14	0.14	0.03	3.47	10.47	0	0		0.77	1.75	4.93	52.33	164.5	869.59	379.46	1109.13	632.93	912.55	425.72	1075.99	444.4
17.317	0	0.09	0.08	0.02	0.1	0.12	0.1	0.06	1.17	0.64	99.77	0.43	7.44	98.47	1.45	1.07	0.64	0.04	4.42	0.18	0.25	0.09	0	0.01	0.05	0.01	2.17	1.17	0.11	0.13	0.03	1.81	11.81	0	0		3.12	1.18	0.77	52.94	162.85	870.9	385.11	1106.45	635.91	906.94	442.6	1069.71	437.41
17.35	0	0.08	0.07	0.02	0.09	0.13	0.09	0.06	1.19	0.63	99.73	0.48	8.74	97.61	1.21	0.98	0.63	0.04	5.43	0.2	0.31	0.1	0	0.01	0.05	0.01	2.66	1.19	0.12	0.13	0.03	1.91	12.61	0	0		0.75	3.45	2.23	52.35	164.78	870.65	387.68	1102.38	634.25	905.7	439.17	1070.45	442.41
17.383	0	0.08	0.07	0.02	0.09	0.14	0.09	0.06	1.56	0.6	99.72	0.51	9.09	98.56	1.16	0.98	0.6	0.04	5.26	0.21	0.26	0.09	0	0.01	0.06	0.01	3.17	1.56	0.11	0.12	0.02	1.09	13.04	0	0		-0.07	0.87	1.9	52.39	163.93	870.74	389.4	1098.53	631.41	903.74	440.12	1067.65	442.65
17.417	0	0.08	0.07	0.02	0.09	0.15	0.09	0.06	1.68	0.54	99.71	0.55	9.61	98.44	1.1	1.28	0.54	0.04	4.82	0.19	0.22	0.06	0	0	0.07	0.01	3.36	1.68	0.1	0.13	0.02	2.21	13.67	0	0		2.04	-1.29	2.99	53.26	161.49	870.39	390.84	1096.42	631.35	905.05	440.6	1066.47	445.56
17.45	0	0.08	0.07	0.02	0.09	0.15	0.09	0.06	2.16	0.55	99.71	0.56	9.64	98.39	0.84	1.61	0.55	0.04	4.85	0.19	0.14	0.04	0	0	0.08	0.01	4.3	2.16	0.09	0.12	0.02	1.53	13.71	0	0		0.41	-1.44	1.93	52.61	160.5	869.93	388.45	1096.75	629.29	904.15	438.07	1064.58	442.81
17.484	0	0.08	0.07	0.02	0.09	0.13	0.09	0.06	1.73	0.67	99.73	0.53	8.91	98.72	0.68	1.62	0.67	0.04	3.73	0.25	0.17	0.04	0	0	0.1	0.01	4.33	1.73	0.08	0.09	0.02	6.61	13.42	0	0		-3.15	-0.29	3.33	51.62	163.3	870.06	383.75	1102.21	628.64	907.34	434.68	1070.61	437.81
17.517	0	0.09	0.07	0.02	0.09	0.12	0.09	0.06	2.12	0.55	99.76	0.49	8	98.28	0.55	1.31	0.65	0.03	3.21	0.2	0.18	0.06	0	0	0.11	0.01	4.03	2.12	0.09	0.11	0.02	0.75	12.82	0	0		2.1	-1.77	2.07	53.38	164.57	872.1	384.89	1105.08	632.59	907.58	435.9	1072.05	441.81
17.55	0	0.09	0.07	0.02	0.09	0.12	0.09	0.06	3.26	0.43	99.76	0.48	7.64	98.11	0.43	1.16	0.55	0.03	3.38	0.16	0.21	0.09	0	0.01	0.13	0.01	3.8	3.26	0.1	0.12	0.02	1.77	12.59	0	0		-4.49	2.26	3.77	51.79	161.89	869.79	380.22	1105.02	629.65	910	427.78	1071.64	436.7
17.584	0	0.09	0.08	0.02	0.09	0.12	0.09	0.06	2.51	0.37	99.77	0.44	7.56	96.62	0.37	1.07	0.46	0.03	4.21	0.15	0.24	0.11	0	0.01	0.11	0.01	3.51	2.51	0.11	0.16	0.02	0.78	11.98	0	0		-0.77	-5.24	5.32	52.29	157.19	872.2	380.7	1109.98	634.12	917.8	427.41	1074.44	440.56
17.617	0	0.09	0.08	0.02	0.09	0.11	0.09	0.06	2.47	0.33	99.78	0.41	7.1	97.91	0.33	1.01	0.42	0.04	3.94	0.11	0.19	0.1	0	0.01	0.11	0.01	2.76	2.47	0.14	0.21	0.02	2.14	11.59	0	0		-6.69	-2.76	5.04	51.89	160.38	874.14	379.19	1110.68	628.74	917.2	426.27	1077.31	435.62
17.65	0	0.09	0.08	0.02	0.09	0.12	0.09	0.06	1.74	0.29	99.76	0.42	7.85	96.47	0.29	0.85	0.45	0.05	4.93	0.11	0.2	0.1	0	0.01	0.11	0.01	2.02	1.74	0.17	0.24	0.02	0.34	11.77	0	0		-3.67	-5.46	3.07	52.48	163.63	876.85	379.92	1115.58	632.33	916.8	432.2	1080.41	434.38
17.684	0	0.09	0.08	0.02	0.09	0.13	0.09	0.06	1.23	0.31	99.74	0.46	8.72	90.11	0.24	0.77	0.49	0.05	5.45	0.11	0.24	0.07	0	0.01	0.11	0.01	1.65	1.23	0.27	0.31	0.02	2.19	12.31	0	0		-4.89	-10.95	3.98	52.05	156.79	883.03	377.14	1123.9	633.44	928.49	425.55	1085.1	433.07
17.717	0	0.09	0.08	0.02	0.09	0.13	0.09	0.06	0.81	0.32	99.74	0.46	8.71	94.5	0.23	0.78	0.46	0.07	5.11	0.1	0.31	0.06	0	0.01	0.1	0.01	0.94	0.81	0.34	0.32	0.01	0.78	12.36	0	0		-3.33	-7.78	3.26	52.44	159.16	885.96	380.19	1123.77	632.67	927.83	431.05	1086.94	434.8
17.751	0	0.09	0.07	0.02	0.09	0.15	0.09	0.06	0.51	0.42	99.71	0.47	9.85	94.11	0.21	0.73	0.45	0.09	7.4	0.08	0.42	0.06	0	0.01	0.1	0.01	0.85	0.51	0.59	0.42	0.01	2.37	12.51	0	0		-0.06	-8.15	4.89	53.08	158.18	889.27	379.55	1126.33	632.61	933.39	427.54	1091.23	437.93
17.784	0	0.09	0.08	0.02	0.09	0.12	0.09	0.06	0.44	0.36	99.77	0.4	7.86	88.83	0.27	0.75	0.36	0.1	5.33	0.06	0.45	0.05	0	0.02	0.08	0.01	0.53	0.44	0.76	0.48	0.01	1.51	11.41	0	0		-4.32	-11.63	2.39	52.61	159.21	895.8	373.49	1134.98	627.81	937.19	424.47	1096.38	427.15
17.817	0	0.09	0.08	0.02	0.09	0.12	0.09	0.06	0.33	0.32	99.76	0.42	8.25	95.6	0.32	0.79	0.32	0.13	5.38	0.07	0.53	0.08	0	0.02	0.07	0.01	0.36	0.33	0.9	0.49	0.01	4.23	11.75	0	0		1.02	-6.61	0.63	53.85	161.1	902.76	380.12	1137.3	630.41	938.77	433.88	1099.87	433.22
17.851	0	0.09	0.08	0.02	0.09	0.11	0.09	0.06	0.53	0.26	99.77	0.39	7.64	96.46	0.35	0.69	0.26	0.14	5.39	0.07	0.59	0.07	0	0.03	0.07	0.01	0.29	0.53	1.2	0.6	0.01	2.88	11.23	0	0		-1.78	-5.47	6.15	52.95	155.46	902.41	378.58	1136.7	627.95	948.14	423.44	1102.91	438.04
17.884	0	0.09	0.09	0.02	0.1	0.09	0.1	0.06	0.41	0.23	99.8	0.33	5.13	85.74	0.52	0.75	0.23	0.15	3.59	0.07	0.72	0.08	0	0.03	0.08	0.01	0.2	0.41	1.5	0.71	0.01	0.9	9.62	0	0		-0.15	-13.03	3.28	52.93	158.49	909.26	373.51	1146.78	626.81	951.28	424.82	1109.71	429.03
17.917	0	0.09	0.09	0.02	0.1	0.09	0.1	0.06	0.29	0.23	99.8	0.33	5.41	94.81	0.81	0.68	0.23	0.14	4.17	0.06	0.78	0.12	0	0.03	0.07	0.02	0.16	0.29	1.54	0.69	0.01	2.91	9.71	0	0		-0.26	-7.48	3.46	53.4	162.98	915.65	377	1152.09	628.24	955.26	428.31	1118.17	433.03
17.951	0	0.1	0.09	0.02	0.1	0.1	0.1	0.06	0.2	0.2	99.8	0.33	6.01	92.68	0.85	0.72	0.2	0.15	5.47	0.08	0.78	0.13	0	0.04	0.07	0.02	0.14	0.2	2.54	0.92	0.01	0.68	9.73	0	0		0.84	-9.3	4.41	53.39	159.24	919.88	379.25	1154.86	629.84	961.79	428.25	1120.81	436.72
17.984	0	0.1	0.09	0.02	0.1	0.09	0.1	0.06	0.18	0.18	99.79	0.33	5.42	76.74	1.1	0.55	0.18	0.12	5	0.08	0.68	0.13	0	0.04	0.06	0.02	0.14	0.1	2.52	1.02	0.01	1.73	9.34	0	0		-3.9	-16.03	3.5	52.34	156.05	924.06	373.18	1162.27	626.78	967.89	421.81	1123.81	428.23
18.017	0	0.1	0.09	0.02	0.11	0.1	0.11	0.06	0.13	0.13	99.79	0.33	6.25	91.33	1.54	0.67	0.13	0.14	7.02	0.1	0.66	0.15	0	0.04	0.05	0.02	0.1	0.09	3.16	1.06	0.01	3.27	9.37	0	0		-2.87	-10.23	2.89	52.66	164.86	929.66	377.31	1167.52	629.01	968.27	429.48	1133.12	431.82
18.051	0	0.1	0.09	0.02	0.11	0.12	0.11	0.06	0.17	0.12	99.75	0.33	7.88	84.8	1.42	0.69	0.12	0.15	9.2	0.15	0.62	0.17	0	0.03	0.06	0.02	0.16	0.17	3.68	1.03	0.01	1.04	10	0	0		-0.89	-13.4	5.55	52.12	153.54	931.06	376.39	1168.82	628.87	978.73	421.49	1131.43	437.56
18.084	0	0.1	0.09	0.02	0.11	0.12	0.11	0.06	0.19	0.14	99.76	0.33	7.42	93.16	1.8	0.72	0.14	0.14	8.39	0.21	0.62	0.25	0	0.03	0.06	0.02	0.21	0.19	3.87	1.02	0.01	0.83	9.98	0	0		-2.35	-8.94	6	52.14	159.98	932.61	377.19	1170.49	628.76	977.66	425.45	1137.31	435.8
18.118	0	0.1	0.09	0.02	0.11	0.12	0.11	0.07	0.36	0.15	99.76	0.33	7.47	85.11	2.13	0.92	0.15	0.12	9.17	0.21	0.56	0.35	0	0.03	0.05	0.02	0.19	0.36	4.01	0.8	0.01	1.62	9.81	0	0		-1.33	-13.28	5.89	51.98	156.99	936.75	376.24	1175.79	630.13	983.63	424.53	1140.28	434.87
18.151	0	0.1	0.09	0.02	0.11	0.12	0.11	0.07	0.29	0.14	99.76	0.33	7.45	93.91	2.15	0.95	0.14	0.1	9.27	0.35	0.54	0.34	0	0.02	0.05	0.02	0.26	0.29	4.39	0.81	0.01	2.02	9.71	0	0		-1.21	-8.32	7.03	52.13	161.62	938.7	375.02	1180.3	630.45	986.25	423.46	1147.37	436.19
18.184	0	0.1	0.09	0.02	0.11	0.11	0.11	0.06	0.15	0.15	99.77	0.33	6.92	84.13	1.99	0.92	0.15	0.11	8.38	0.42	0.55	0.22	0	0.02	0.04	0.02	0.27	0.13	4.89	0.81	0.01	5.84	9.51	0	0		-0.08	-13.66	3.5	52.1	161.31	945.44	379.57	1185.51	635.07	987.64	431.91	1148.9	435.79
18.218	0	0.11	0.1	0.02	0.12	0.08	0.11	0.07	0.17	0.17	99.76	0.33	4.02	79.43	2.67	0.78	0.17	0.1	5.56	0.37	0.48	0.15	0	0.02	0.03	0.02	0.24	0.07	5.26	0.85	0.02	1.89	8.01	0	0		-1.46	-15.24	4.6	51.53	161.83	946.76	377.27	1191.31	636.79	992.39	429.2	1154.11	435.09
18.251	0	0.11	0.11	0.02	0.12	0.08	0.12	0.07	0.19	0.19	99.75	0.33	3.58	87.91	3.07	0.64	0.19	0.13	5.42	0.53	0.54	0.18	0	0.02	0.02	0.02	0.17	0.03	5.27	0.77	0.02	5.84	7.75	0	0		2.18	-12.08	3.04	51.84	158.18	957.24	383.51	1196.22	639.06	999.84	436.74	1158	439.39
18.284	0	0.11	0.11	0.02	0.13	0.07	0.12	0.07	0.21	0.21	99.75	0.33	2.74	87.56	3.7	0.53	0.21	0.14	5.42	0.68	0.62	0.17	0	0.02	0.02	0.02	0.2	0.03	4.67	0.71	0.03	6.33	7.13	0	0		0.17	-12.24	3.63	51.29	162.11	961.43	388.94	1195.86	638.29	1000.63	439.06	1162.63	445.08
18.318	0	0.11	0.11	0.02	0.13	0.07	0.13	0.07	0.29	0.29	99.74	0.33	2.16	87.2	4.69	0.63	0.29	0.14	5.23	0.76	0.63	0.27	0	0.01	0.01	0.02	0.19	0.04	4.22	0.77	0.04	4.61	6.9	0	0		-4.34	-12.41	6.11	50.46	160.42	965.84	391.58	1200.8	637.43	1009.27	441.72	1169.57	447.87
18.351	0	0.1	0.11	0.02	0.13	0.08	0.13	0.07	0.32	0.32	99.73	0.33	3.39	78.97	4.85	0.67	0.32	0.17	7.7	0.8	0.62	0.24	0	0.01	0.01	0.02	0.19	0.07	4.11	0.81	0.04	14.96	7.12	0	0		-2.8	-15.39	5.87	50.14	157.36	968.71	392.93	1203.07	638.96	1012.95	443.89	1170.24	448.63
18.384	0	0.11	0.11	0.02	0.14	0.08	0.14	0.07	0.36	0.36	99.72	0.33	3.26	74.44	5.42	0.7	0.36	0.2	8.53	1.19	0.56	0.27	0	0.01	0.01	0.03	0.15	0.09	4.19	0.88	0.04	12.04	6.78	0	0		-5.43	-16.65	5.78	49.74	156.8	971.02	393.71	1205.22	638.14	1015.32	445.56	1172.1	447.68
18.418	0	0.1	0.11	0.02	0.15	0.09	0.15	0.08	0.45	0.45	99.69	0.33	3.25	76.34	7.49	0.81	0.45	0.22	8.73	1.28	0.42	0.24	0	0.01	0.01	0.03	0.13	0.14	3.94	0.85	0.05	22.68	7.1	0	0		-4.31	-16.14	5.21	49.76	158.53	970.89	392.77	1205.26	638.06	1013.73	445	1172.25	446.85
18.451	0	0.1	0.11	0.02	0.16	0.08	0.17	0.09	0.5	0.5	99.66	0.33	2.16	82.39	9.82	1.06	0.5	0.23	8.15	1.45	0.35	0.16	0	0.01	0.01	0.03	0.13	0.11	3.8	0.86	0.06	8.34	6.77	0	0		-5	-14.29	5.31	49.85	159.25	972.29	392.61	1207.62	638.72	1015.39	444.64	1174.63	446.92
18.485	0	0.1	0.12	0.02	0.18	0.07	0.2	0.1	0.76	0.76	99.61	0.33	0.72	81.2	12.47	1.21	0.76	0.21	7.49	2.05	0.35	0.1	0	0	0.01	0.03	0.13	0.1	4.05	0.76	0.07	9.54	6.32	0	0		-3.55	-14.68	6.5	50.13	157.95	975.61	396.1	1207.41	638.71	1019.14	445.16	1176.92	452.39
18.518	0	0.1	0.12	0.02	0.19	0.08	0.2	0.11	0.88	0.88	99.6	0.33	0.84	85.56	12.58	1.83	0.88	0.19	8.3	2.24	0.4	0.14	0	0.01	0.01	0.03	0.19	0.12	3.82	0.83	0.07	10.44	6.22	0	0		-2.61	-13.11	5.56	50.09	157.38	973.65	394.87	1205.95	638.95	1016.45	445.43	1173.76	450.13
18.551	0	0.1	0.12	0.02	0.18	0.08	0.19	0.11	0.91	0.91	99.62	0.33	0.75	90.72	12.14	2.31	0.91	0.16	7.54	1.83	0.48	0.11	0	0	0.01	0.03	0.2	0.1	3.65	0.85	0.07	2.01	6.39	0	0		-3	-10.6	5.72	50.34	156.45	974.31	396.48	1208.33	641.95	1018.58	448.49	1175	451.4
18.585	0	0.1	0.12	0.02	0.19	0.08	0.2	0.11	1.2	1.2	99.6	0.33	0.55	88.58	12.47	2.67	1.2	0.17	8.8	1.89	0.55	0.1	0	0	0.01	0.04	0.18	0.12	3.72	0.77	0.09	2.52	5.95	0	0	0	-3.5	-11.76	3.52	49.75	156.98	976.5	399.31	1205.48	641.88	1015.3	447.57	1172.19	452.64
18.618	0	0.09	0.12	0.02	0.2	0.08	0.22	0.12	1.23	1.23	99.57	0.33	0.11	86.85	14.35	2.77	1.23	0.17	8.48	1.82	0.56	0.13	0	0	0.02	0.04	0.17	0.14	3.43	0.73	0.09	4.31	6.06	0	0	0	-3.38	-12.56	6.12	49.48	152.6	976.25	398.54	1205.36	640.76	1020.5	444.18	1172.74	454.67
18.651	0	0.09	0.12	0.02	0.21	0.08	0.22	0.12	1.24	1.24	99.56	0.33	0	82.81	15.19	3.25	1.24	0.16	8.27	1.55	0.4	0.06	0	0	0.02	0.03	0.22	0.18	2.95	0.72	0.09	9.03	6.14	0	0	0	-4.14	-14.14	5.65	49.66	156	975.91	395.38	1206.87	637.74	1018.81	444.74	1174.72	450.03
18.685	0	0.09	0.12	0.02	0.2	0.08	0.21	0.11	1.49	1.49	99.58	0.33	0.19	88.58	13.24	3.08	1.49	0.16	9.14	1.79	0.38	0.11	0	0	0.02	0.03	0.21	0.2	1.92	0.66	0.1	7.91	5.71	0	0	0	-4.65	-11.76	4.14	50.01	160.4	978.56	396.82	1209.95	640.55	1017.7	445.81	1178.02	450.88
18.718	0	0.1	0.12	0.02	0.18	0.08	0.2	0.1	1.48	1.48	99.61	0.33	0.85	89.72	11.59	2.93	1.48	0.18	9.37	1.53	0.27	0.11	0	0	0.02	0.04	0.32	0.29	1.57	0.55	0.1	1.34	5.89	0	0	0	-2.45	-11.17	6.36	50.1	151.86	977.08	396.43	1205.19	637.77	1021.46	442	1172.93	452.9
18.752	0	0.1	0.12	0.02	0.17	0.06	0.17	0.09	1.59	1.59	99.66	0.33	0	91.53	9.03	2.92	1.59	0.2	5.59	1.04	0.28	0.21	0	0	0.03	0.05	0.36	0.29	0.98	0.42	0.09	2.27	5.82	0	0	0	-0.19	-10.1	5.02	50.92	154.86	975.64	395.1	1203.1	636.67	1016.77	439.89	1171.07	453.06
18.785	0	0.09	0.12	0.02	0.17	0.07	0.17	0.09	1.43	1.43	99.65	0.33	0.44	88.44	9.77	2.63	1.43	0.21	6.52	0.79	0.23	0.21	0	0	0.03	0.04	0.39	0.41	0.84	0.38	0.08	7.58	6.26	0	0	0	-4.76	-11.83	3.8	50.12	154.89	972.31	393.51	1201.1	635.11	1012.35	442.27	1167.19	446.01
18.818	0	0.09	0.11	0.02	0.16	0.07	0.16	0.09	1.38	1.38	99.68	0.33	1.33	94.1	8.43	2.4	1.38	0.21	6.71	0.71	0.2	0.13	0	0	0.03	0.05	0.38	0.51	0.77	0.36	0.08	4.54	6.74	0	0	0	-1.45	-8.16	2.62	51.23	157.69	969.57	392.93	1197.22	634.6	1006.32	441.2	1163.9	447.12
18.852	0	0.1	0.11	0.02	0.14	0.08	0.15	0.08	1.4	1.4	99.7	0.33	1.98	95.65	6.72	1.89	1.4	0.2	6.62	0.72	0.31	0.24	0	0.01	0.04	0.05	0.36	0.34	0.66	0.26	0.08	3.13	7.07	0	0	0	-2.42	-6.54	0.38	51.56	163.91	960.91	387.63	1189.71	628.4	992.32	438.59	1156.21	441.13
18.885	0	0.1	0.11	0.02	0.13	0.1	0.13	0.07	1.32	1.32	99.73	0.33	4.22	98.56	4.39	1.81	1.32	0.18	9.26	0.54	0.41	0.22	0	0.01	0.06	0.05	0.37	0.43	0.58	0.21	0.07	5.24	7.69	0	0	0	-3.56	-0.88	2.91	51.23	152.6	942.74	384.47	1174.93	630.16	984.68	436.92	1137.28	435.96
18.918	0	0.1	0.1	0.02	0.12	0.1	0.12	0.07	1.2	1.2	99.76	0.33	4.76	96.99	2.84	1.55	1.2	0.19	8.06	0.43	0.51	0.2	0	0.01	0.06	0.05	0.47	0.41	0.53	0.21	0.08	1.09	8.33	0	0	0	-2.05	-4.64	2.35	51.87	156.67	937.76	389.97	1166.01	632.81	975.02	438.95	1131.64	442.92
18.952	0	0.09	0.09	0.02	0.11	0.11	0.11	0.06	1.04	1.04	99.78	0.33	5.88	96.52	1.9	1.55	1.04	0.19	7.06	0.26	0.53	0.24	0	0.01	0.07	0.05	0.8	0.99	0.35	0.15	0.08	1.47	9.65	0	0	0	-2.55	-5.39	1.3	52.17	163.68	931.77	384.74	1164.56	630.02	966.53	434.64	1130.1	440.6
18.985	0	0.09	0.09	0.02	0.1	0.11	0.1	0.06	2.49	0.95	99.78	0.36	6.34	97.76	1.27	1.51	0.95	0.15	5.99	0.17	0.35	0.17	0	0.01	0.08	0.05	0.89	2.49	0.29	0.13	0.08	2.18	10.58	0	0	0	-1.74	-3.12	0.1	52.58	166.01	926.56	380.73	1161.45	628.67	959.67	433.66	1125.68	435.03
19.018	0	0.09	0.08	0.02	0.1	0.12	0.1	0.06	4.31	0.77	99.77	0.39	6.67	98.3	0.77	1.72	0.87	0.15	5.75	0.18	0.3	0.17	0	0.01	0.09	0.05	1.16	4.31	0.23	0.12	0.09	1.88	11.19	0	0	0	-1.94	-1.73	1.6	52.66	160.19	918.2	383.44	1150.93	630.95	955.08	435.32	1115.27	435.88
19.052	0	0.1	0.08	0.02	0.1	0.1	0.1	0.06	5.58	0.58	99.79	0.38	5.58	98.28	0.58	1.75	0.87	0.13	4.23	0.14	0.27	0.19	0	0.01	0.1	0.06	1.58	5.58	0.16	0.09	0.1	0.39	10.97	0	0	0	0.18	-1.76	1.75	53.41	165.39	911.72	377.63	1148.49	627.17	948.39	427.38	1113.45	437.9
19.085	0	0.1	0.09	0.02	0.1	0.09	0.1	0.06	3.62	0.46	99.79	0.35	4.95	98.71	0.46	1.98	0.96	0.14	3.21	0.12	0.34	0.16	0	0.01	0.12	0.06	2.14	3.62	0.17	0.09	0.11	1.76	10.45	0	0	0	1.59	-0.31	1.61	53.86	160.84	910.94	382.52	1143.39	630.93	947.4	434.83	1108.24	436.34
19.119	0	0.09	0.09	0.02	0.11	0.09	0.09	0.06	3.14	0.52	99.79	0.35	4.59	98.72	0.52	2.11	0.79	0.12	1.82	0.09	0.24	0.1	0	0.02	0.14	0.07	3.59	3.14	0.12	0.07	0.13	0.54	10.46	0	0	0	0.78	0.28	1.32	53.6	162.58	905.25	378.26	1140.24	627.01	941.85	429.03	1104.27	436.34
19.152	0	0.1	0.09	0.02	0.11	0.08	0.1	0.06	4.53	0.5	99.79	0.34	4.09	98.19	0.5	1.8	0.8	0.11	2.14	0.08	0.27	0.1	0	0.03	0.2	0.08	4.37	4.53	0.11	0.07	0.16	0.62	10.16	0	0	0	0.27	2.03	1.48	53.43	160.32	903.57	383.07	1134.69	629.48	939.53	435.15	1099.84	435.96
19.185	0	0.1	0.09	0.02	0.11	0.08	0.1	0.06	5.84	0.68	99.79	0.33	3.66	98.33	0.68	1.59	0.86	0.09	2.19	0.07	0.3	0.09	0	0.03	0.29	0.09	5.17	5.84	0.09	0.06	0.16	0.94	10.1	0	0	0	-0.67	1.63	3.18	53.25	163	897.18	377.27	1132.21	625.28	936.18	424.53	1098.58	438.49
19.219	0	0.1	0.08	0.02	0.11	0.09	0.09	0.06	9.63	0.66	99.79	0.37	3.88	98.59	0.66	1.86	0.81	0.08	2.54	0.08	0.24	0.09	0	0.05	0.36	0.09	5.41	9.63	0.09	0.05	0.19	1.33	10.89	0	0	0	1.22	0.75	2.26	53.57	161.6	898.96	382.24	1129.05	627.42	934.71	433.52	1096.28	436.41
19.252	0	0.1	0.08	0.02	0.11	0.1	0.1	0.06	11.21	0.78	99.78	0.39	4.13	97.4	0.95	2.22	0.78	0.07	3.85	0.12	0.32	0.17	0	0.05	0.48	0.08	6.34	12.18	0.08	0.05	0.17	1.05	11.21	0	0	0	1.3	3.88	3.37	53.78	159.14	896.18	385.28	1125.36	628.77	934.3	432.77	1093.06	443.83
19.285	0	0.1	0.07	0.02	0.1	0.14	0.09	0.06	13.02	0.7	99.72	0.54	6.54	98.05	1.08	2.2	0.7	0.06	4.18	0.12	0.3	0.17	0	0.06	0.57	0.08	8.39	13.02	0.07	0.05	0.18	1.33	13.53	0	0	0	-3.27	2.41	3.45	52.24	160.66	895.05	384.52	1124.17	626.79	932.43	431.04	1092.79	441.06
19.319	0	0.1	0.07	0.02	0.11	0.15	0.09	0.06	13.36	0.7	99.71	0.53	6.87	97.8	1.09	2.63	0.7	0.04	5.7	0.16	0.26	0.15	0	0.07	0.67	0.08	9.47	13.66	0.06	0.05	0.2	1.87	13.36	0	0	0	-1.01	3.03	3.06	53	160.67	895.19	387.21	1121.97	627.16	930.93	434.2	1091.3	444.05
19.352	0	0.09	0.07	0.02	0.11	0.16	0.09	0.07	10	0.64	99.68	0.55	8.29	97.47	1.22	3.17	0.64	0.04	6.47	0.19	0.26	0.12	0	0.06	0.7	0.07	11.58	10	0.06	0.05	0.16	3.36	13.67	0.1	0	0	-2.89	3.75	3.01	51.88	155.04	892.49	388.49	1119.47	628.94	931	434.89	1085.76	444.2
19.385	0	0.09	0.07	0.02	0.11	0.14	0.09	0.07	7.12	0.62	99.73	0.52	7.75	97.62	1.05	3.8	0.62	0.04	4.64	0.2	0.27	0.09	0	0.06	0.69	0.07	10.54	7.12	0.05	0.04	0.15	4.41	13.27	0	0	0	-3.38	3.43	3.2	51.61	158.56	889.95	389.41	1116.29	629.28	926.59	437.07	1085.04	442.96
19.419	0	0.09	0.08	0.02	0.13	0.1	0.09	0.07	4.32	0.6	99.75	0.4	5.81	97.91	1.25	5.25	0.6	0.03	3.44	0.18	0.22	0.09	0	0.06	0.56	0.06	11.2	4.32	0.04	0.04	0.14	2.37	11.35	0.67	0	0	-2.16	2.78	2.59	52.05	159.71	888.77	391.5	1113.6	630.07	923.3	439.55	1082.93	444.68
19.452	0	0.08	0.08	0.02	0.14	0.1	0.09	0.08	5.21	0.61	99.72	0.4	5.62	98.56	1.21	7.83	0.61	0.03	3.33	0.24	0.18	0.06	0	0.05	0.53	0.06	11.04	5.21	0.04	0.04	0.13	3.13	11.35	0.9	0	0	-0.91	0.88	2.09	52.63	161.69	884.37	390.54	1110.87	629.26	918.2	438.23	1079.62	447.4
19.486	0	0.09	0.09	0.02	0.14	0.08	0.09	0.08	3.2	0.63	99.71	0.33	4.12	98.24	1.29	8.05	0.63	0.04	3.11	0.25	0.18	0.08	0	0.04	0.35	0.06	8.91	3.2	0.05	0.04	0.09	4	9.61	0.88	0	0	-0.7	1.89	1.34	52.4	163.25	881.54	389.41	1107.29	628.46	913.19	439.66	1076.42	442.47
19.519	0	0.08	0.08	0.02	0.14	0.08	0.09	0.08	2.6	0.62	99.72	0.33	4.31	98.67	1.1	8.44	0.62	0.04	3.21	0.25	0.21	0.12	0	0.04	0.27	0.05	6.94	2.6	0.05	0.04	0.07	9.32	9.59	0	0	0	3.53	0.48	1.36	53.78	159.59	878.1	390.88	1102.16	629.9	910.69	443.15	1070.28	442.95
19.552	0	0.08	0.07	0.02	0.14	0.09	0.09	0.09	2.35	0.6	99.71	0.33	4.74	98.31	1.41	9.5	0.6	0.04	4.05	0.29	0.22	0.12	0	0.03	0.24	0.05	5.37	2.35	0.05	0.05	0.07	2.66	9.65	0	0	0	6.05	1.69	1.53	55.06	158.79	876.29	392.46	1097.62	629.17	908.16	443.53	1066.94	446.01
19.586	0	0.08	0.07	0.02	0.13	0.1	0.09	0.08	1.28	0.53	99.73	0.36	6.11	98.21	1.34	8.73	0.53	0.05	4.39	0.27	0.32	0.18	0	0.03	0.23	0.04	3.95	1.28	0.04	0.04	0.05	8.15	10.58	0	0	0	1.53	1.97	1.02	53.11	159.35	872.53	389.96	1095.49	625.94	904.36	444.33	1063.63	439.53
19.619	0	0.08	0.08	0.02	0.13	0.09	0.09	0.08	2.13	0.58	99.73	0.33	5.26	98.18	1.67	8.11	0.58	0.05	4.34	0.24	0.25	0.12	0	0.03	0.26	0.04	3.17	2.13	0.04	0.04	0.06	5.39	10.05	0	0	0	-0.31	2.06	0.7	52.34	160.7	871.91	390.87	1093.9	626.36	902.14	441.78	1062.85	441.47
19.652	0	0.08	0.08	0.02	0.13	0.11	0.1	0.08	2.26	0.62	99.75	0.35	6.23	98.35	1.96	6.58	0.62	0.04	5.89	0.31	0.23	0.06	0	0.02	0.27	0.04	2.75	2.26	0.05	0.05	0.05	10.84	10.43	0	0	0	3.14	1.55	1.17	53.98	162.02	871.1	392.02	1088.75	623.18	899.07	442.44	1061.1	443.63
19.686	0	0.08	0.07	0.02	0.12	0.13	0.1	0.08	2.16	0.54	99.73	0.39	7.96	98.27	2.26	5.61	0.54	0.04	8.26	0.4	0.23	0.04	0	0.02	0.26	0.04	2.26	2.16	0.05	0.05	0.04	11.8	11.11	0	0	0	0.12	1.8	0.3	52.87	157.61	869.82	392.47	1086.16	621.95	898.3	442.95	1055.9	441.24
19.719	0	0.08	0.08	0.02	0.11	0.15	0.1	0.07	2.13	0.54	99.7	0.39	8.93	98.73	2.5	3.91	0.54	0.03	10.25	0.45	0.16	0.03	0	0.01	0.24	0.05	1.65	2.13	0.05	0.05	0.04	6.75	11.24	0	0	0	2.63	0.23	1.38	53.8	155.59	865.8	392.04	1082.54	622.13	896.75	443.8	1052.33	441.57
19.753	0	0.08	0.08	0.02	0.11	0.2	0.11	0.07	1.47	0.56	99.59	0.39	11.19	97.75	2.96	2.82	0.56	0.03	15.53	0.46	0.14	0.03	0	0.01	0.27	0.05	1.84	1.47	0.05	0.06	0.03	7	11.23	0	0	0	-0.17	3.15	1.63	52.89	157.48	866.21	393.47	1081.24	620.85	895.74	443.13	1053.22	442.94
19.786	0	0.09	0.09	0.02	0.11	0.15	0.12	0.07	2.3	0.65	99.7	0.33	8.46	97.94	3.23	2.24	0.65	0.02	12.77	0.43	0.15	0.02	0	0.01	0.37	0.05	1.93	2.3	0.06	0.06	0.03	8.15	10.05	0	0	0	0.88	2.7	1.24	52.98	158.41	866.36	389.14	1083.97	618.64	896.26	442.28	1054.61	437.71
19.819	0	0.09	0.09	0.02	0.11	0.16	0.12	0.07	3.14	0.64	99.68	0.34	8.72	97.11	3.69	2.06	0.64	0.02	13.43	0.43	0.13	0.03	0	0.01	0.46	0.05	1.98	3.14	0.06	0.07	0.03	8.2	10.28	0	0	0	0.08	4.42	0.38	52.75	153.51	865.85	391.87	1081.15	620.38	896.05	442.93	1049.52	439.41
19.853	0	0.09	0.09	0.02	0.12	0.14	0.13	0.07	4.27	0.7	99.73	0.33	6.76	98.07	4.58	2.05	0.7	0.02	11.99	0.45	0.14	0.02	0	0.01	0.51	0.06	2.02	4.27	0.06	0.08	0.04	9.39	9.47	0.24	0	0	2.5	2.36	1.02	53.89	157.06	864.87	391.2	1078.88	618.7	893.34	441.33	1050.4	440.69
19.886	0	0.1	0.1	0.02	0.12	0.15	0.13	0.07	6.24	0.8	99.7	0.33	7.22	98.12	4.13	1.98	0.8	0.02	13.19	0.56	0.14	0.02	0	0.01	0.48	0.07	2.04	6.24	0.06	0.1	0.04	9.41	9.77	1.18	0	0	-3.69	2.22	0.29	51.84	157.37	865.34	389.86	1080.82	617.27	893.51	439.93	1050.85	436.71
19.919	0	0.1	0.11	0.02	0.12	0.18	0.13	0.07	6.11	0.89	99.64	0.39	8.64	98.73	4.03	1.97	0.89	0.02	16.18	0.57	0.14	0.04	0	0.01	0.61	0.08	2.22	6.11	0.06	0.11	0.04	3.62	9.94	2.15	0	0	-1.31	0.22	-0.18	52.56	154.09	863.1	387.44	1079.18	616.45	892.66	439.16	1046.66	433.9
19.953	0	0.09	0.09	0.02	0.11	0.22	0.13	0.07	5.23	1.03	99.56	0.4	10.35	98.74	3.64	1.66	1.03	0.02	17.49	0.58	0.18	0.07	0	0.01	0.7	0.09	2.23	5.23	0.07	0.15	0.04	7.08	10.88	1.15	0	0	3.97	0.19	0.14	54.93	151.82	859.89	386.89	1075.12	616.47	890.54	439.61	1042.29	434.78
19.986	0	0.09	0.09	0.02	0.11	0.2	0.12	0.07	3.91	1.08	99.61	0.35	9.9	97.73	2.73	1.29	1.08	0.03	16.67	0.46	0.24	0.08	0	0.01	0.84	0.1	1.83	3.91	0.09	0.16	0.05	9.71	10.41	0.37	0	0	1.15	3.19	1.35	53.55	151.34	855.53	377.84	1078.11	613.44	891.62	432.87	1042.81	426.22
20.019	0	0.09	0.08	0.02	0.1	0.17	0.12	0.07	3.54	1.05	99.66	0.39	9.2	97.88	2.52	1.32	1.05	0.03	12.82	0.35	0.22	0.07	0	0.01	0.84	0.11	1.49	3.54	0.1	0.17	0.06	11.69	11.15	0	0	0	1.35	2.83	-0.45	54.45	150.13	851.61	382.42	1070.58	616.18	884.35	433.95	1034.45	430.94
20.053	0	0.09	0.08	0.02	0.1	0.18	0.11	0.06	2.63	1.17	99.65	0.41	9.74	92.72	1.92	0.95	1.17	0.04	12.43	0.44	0.21	0.08	0	0.02	0.68	0.16	1.42	2.63	0.11	0.19	0.08	6.63	11.54	0	0	0	5.89	9.28	1.97	56.15	146.86	846.14	381.73	1064.58	616.36	883.19	432.46	1030.05	433.4
20.086	0	0.09	0.08	0.02	0.1	0.18	0.11	0.06	2.08	1.07	99.64	0.43	10.18	88.36	1.78	0.77	1.07	0.06	11.94	0.47	0.18	0.07	0	0.02	0.55	0.18	1.47	2.08	0.12	0.2	0.07	6.72	11.93	0	0	0	6.73	11.86	1.05	56.64	146.91	841.94	382.25	1060.74	616.31	878.19	436.62	1025.02	431.76
20.12	0	0.09	0.08	0.02	0.1	0.21	0.11	0.06	1.59	0.91	99.57	0.45	11.85	91.25	1.76	0.68	0.91	0.07	14.52	0.55	0.12	0.07	0	0.02	0.47	0.25	1.51	1.59	0.14	0.3	0.06	3	12.25	0	0	0	6.65	10.27	2.86	56.94	145.95	838.15	383.79	1057.14	617.21	876.97	437.54	1022.9	434.84
20.153	0	0.09	0.08	0.02	0.1	0.19	0.11	0.06	1.31	0.84	99.61	0.45	11.27	92.29	1.61	0.68	0.84	0.08	12.95	0.64	0.12	0.06	0	0.02	0.35	0.28	1.35	1.31	0.15	0.34	0.06	1.97	12.18	0	0	0	5.19	9.59	2.18	56.85	150.09	838.2	385.58	1054.91	616.45	873.05	437.57	1023.13	436.27
20.186	0	0.09	0.08	0.02	0.1	0.15	0.11	0.06	1.01	0.75	99.7	0.39	9.19	91.45	1.54	0.79	0.75	0.12	10.19	0.78	0.13	0.03	0	0.02	0.25	0.34	1.03	1.01	0.17	0.36	0.06	3.79	11.2	0	0	0	5.66	10.15	2.69	57.4	142.37	834.45	387.37	1050.81	618.95	873.49	438.58	1015.86	438.1
20.22	0	0.09	0.09	0.02	0.1	0.12	0.11	0.06	0.98	0.85	99.75	0.36	7.67	85.29	1.53	0.8	0.85	0.11	8.19	1.03	0.14	0.05	0	0.02	0.22	0.39	1.01	0.98	0.22	0.4	0.06	2.95	10.6	0	0	0	-3	13.21	3.33	54.24	137.82	828.39	379.64	1043.61	607.32	869.87	428.65	1007.69	427.55
20.253	0	0.09	0.09	0.02	0.1	0.13	0.11	0.06	0.88	0.77	99.74	0.36	7.86	84.18	1.98	1.08	0.77	0.11	8.7	1.29	0.15	0.07	0	0.02	0.19	0.41	1.24	0.88	0.25	0.43	0.07	1.79	10.6	0	0	0	5.62	13.64	3.21	56.9	139.7	831.62	381.58	1045.7	609.77	871.52	433.44	1011.2	431.44
20.286	0	0.1	0.09	0.02	0.11	0.13	0.11	0.07	1.38	0.67	99.74	0.34	7.78	87.97	2.47	1.16	0.67	0.08	10.08	1.91	0.16	0.06	0	0.03	0.24	0.53	1.46	1.38	0.28	0.44	0.08	1.98	10.14	0	0	0	1.02	12.05	4.65	55.07	143.3	829.7	379.62	1047.89	609.39	871.48	431.74	1014.78	430.01
20.32	0	0.1	0.09	0.02	0.11	0.14	0.12	0.07	1.74	0.83	99.73	0.33	7.76	88.65	3.22	1.52	0.66	0.08	11.5	1.91	0.19	0.09	0	0.03	0.22	0.83	1.23	1.74	0.33	0.62	0.08	2.36	9.78	0	0	0	4.33	11.72	5.44	56.27	139.56	828.05	380.95	1047.29	614.02	872.98	432.01	1012.54	433.77
20.353	0	0.1	0.09	0.02	0.11	0.14	0.12	0.07	2.32	0.91	99.72	0.33	7.68	88.79	2.92	1.89	0.67	0.08	12.14	2.25	0.28	0.07	0	0.03	0.22	0.91	0.94	2.32	0.32	0.66	0.07	5.04	9.54	0	0	0	1.85	11.65	4.97	55.35	145.55	827.34	381.38	1047.97	615.45	869.66	431.07	1015.16	434.75
20.386	0	0.1	0.09	0.02	0.11	0.16	0.12	0.07	3.08	1.17	99.69	0.33	8.48	84.8	2.59	2.23	0.67	0.09	14.01	2.43	0.43	0.06	0	0.03	0.25	1.17	0.89	3.08	0.39	0.67	0.06	3.61	9.7	0	0	0	3.58	13.4	5.49	55.76	142.75	825.73	382.9	1046.03	617.06	869.88	432.96	1012.57	436.85
20.42	0	0.1	0.09	0.02	0.11	0.15	0.12	0.07	2.83	1.48	99.7	0.33	7.98	82.56	2.85	2.25	0.54	0.1	13.71	2.68	0.6	0.08	0	0.03	0.31	1.48	0.93	2.83	0.49	0.81	0.06	2.25	9.36	0	0	0	5.32	14.23	5.36	56.31	140.77	825.03	383.65	1044.6	617.33	869.59	434.95	1010.34	437.12
20.453	0	0.1	0.09	0.02	0.11	0.18	0.12	0.07	4.26	1.56	99.63	0.37	9.27	82.79	2.97	2.33	0.55	0.1	17.23	2.66	0.5	0.07	0	0.03	0.46	1.56	1.19	4.26	0.47	0.82	0.06	3.97	9.48	0	0	0	3.14	14.15	4.55	55.55	143.6	823.14	385.33	1043.62	619.6	865.92	436.36	1009.51	437.98
20.487	0	0.1	0.09	0.02	0.12	0.13	0.12	0.07	4	2.33	99.73	0.33	6.88	80.59	3.03	2.52	0.49	0.13	12.89	2.2	0.44	0.06	0	0.02	0.46	2.33	1.11	4	0.42	0.89	0.04	0.99	8.86	0	0	0	0.15	14.88	6.44	54.13	129.58	824.31	384.04	1042.94	615.77	874.74	433.96	1004.32	434.95
20.52	0	0.1	0.1	0.02	0.12	0.12	0.12	0.07	2.79	2.5	99.75	0.33	5.97	84.1	3.3	2.46	0.6	0.14	11.96	2.76	0.43	0.05	0	0.02	0.36	2.5	1.15	2.79	0.41	1.11	0.04	0.68	8.22	0.47	0	0	6.27	13.67	4.76	56.63	141.3	820.56	386.08	1039.19	618.28	863.7	439.24	1005	438.18
20.553	0	0.11	0.1	0.02	0.12	0.12	0.12	0.07	2.43	2.31	99.75	0.33	6.27	71.6	3.08	2.61	0.6	0.18	12.07	3.42	0.47	0.06	0	0.02	0.32	2.31	1.19	2.43	0.4	1.2	0.04	0.88	8.35	0	0	0	3.53	17.38	5.12	54.77	131.09	819.72	385.78	1039.32	619.68	868.67	437.83	999.76	436.62
20.587	0	0.11	0.1	0.02	0.13	0.09	0.12	0.08	1.29	2.05	99.75	0.33	4.41	86.21	2.93	2.86	0.58	0.2	9.54	3.97	0.54	0.08	0	0.01	0.38	2.05	1.43	1.29	0.43	1.63	0.04	0.59	7.38	0	0	0	8.39	12.84	5.05	57.16	138.18	813.16	386.26	1035.11	622.51	859.72	441.87	997.86	438.62
20.62	0	0.11	0.1	0.02	0.13	0.11	0.13	0.08	1.26	1.87	99.74	0.33	5.2	68.39	4.18	2.82	0.58	0.22	11.51	4.45	0.61	0.14	0	0.02	0.47	1.87	1.78	1.26	0.46	1.71	0.04	0.13	7.62	0	0	0	7.1	18.14	3.86	55.84	132.33	812.02	386.23	1033.46	623.23	860.04	440.99	992.3	437
20.653	0	0.11	0.1	0.02	0.14	0.1	0.14	0.08	1.27	1.81	99.72	0.33	4.28	63.84	5.4	2.71	0.62	0.18	10.65	5.45	0.76	0.23	0	0.02	0.54	1.81	1.47	1.27	0.49	1.75	0.04	0.36	7.45	0	0	0	5.65	19.16	4.87	54.94	125.12	809.31	386.6	1032.75	624.68	862.88	443	987.8	436.07
20.687	0	0.11	0.1	0.02	0.14	0.1	0.14	0.09	1.52	1.65	99.71	0.33	3.72	39.36	6.65	2.54	0.71	0.17	9.64	5.89	0.75	0.29	0	0.02	0.69	1.65	1.65	1.52	0.5	1.91	0.04	0.54	7.69	0	0	0	5.73	24.16	5.89	54	119.94	804.49	385.67	1030.07	625.75	862.88	443.11	982.57	435.35
20.72	0	0.11	0.11	0.02	0.16	0.09	0.16	0.1	2.38	1.81	99.67	0.33	2.04	41.36	9.26	2.63	0.7	0.13	8.93	6.18	0.88	0.32	0	0.02	0.68	1.81	1.67	2.38	0.57	1.89	0.04	0.3	7.13	0	0	0	7.29	23.75	5.1	54.94	117.56	803.54	388.15	1028.55	629.01	861.93	445.64	979.22	437.63
20.754	0	0.12	0.11	0.02	0.18	0.09	0.2	0.12	4.92	1.95	99.6	0.33	1.06	22.76	13.23	2.39	0.78	0.1	10	8	0.75	0.38	0	0.02	0.87	1.95	2.31	4.92	0.56	2.17	0.03	0.94	7.1	0	0	0	6.01	28.11	4.67	53.09	119.39	801.93	382.55	1029.78	623.04	861.11	445.07	979.41	428.96
20.787	0	0.11	0.11	0.02	0.19	0.11	0.22	0.12	5.12	1.88	99.55	0.33	1.3	41.25	14.58	2.4	0.89	0.1	12.2	7.32	0.86	0.61	0	0.02	1.69	1.88	2.63	5.12	0.65	2.29	0.03	0.64	7.02	0	0	0	10.76	23.77	5.5	55.81	120.41	801.28	384.24	1026.27	623.92	858.9	445.49	978.72	433.64
20.82	0	0.11	0.12	0.02	0.22	0.1	0.28	0.15	5.36	1.81	99.44	0.45	0	42.57	18.96	2.09	0.94	0.1	12.22	7.49	1	0.67	0	0.02	2.41	1.81	3.04	5.36	0.7	2.25	0.03	0.53	6.84	0.35	0	0	9.24	23.5	6.33	55.48	119.58	801.56	386.99	1023.61	623.82	858.75	444.85	978.09	437.29
20.854	0	0.1	0.11	0.02	0.27	0.11	0.39	0.19	3.63	1.44	99.23	0.64	0	48.11	25.65	1.86	0.96	0.09	13.29	7.81	0.97	0.71	0	0.02	3.03	1.44	2.98	3.63	0.94	2.35	0.04	0.69	6.8	0.1	0	0	8.54	22.38	5.94	55.76	118.14	801.1	389.26	1020.9	624.77	857.29	444.72	975.32	439.54
20.887	0	0.1	0.13	0.02	0.31	0.11	0.46	0.22	4	1.46	99.08	0.81	0	40.04	28.7	1.94	1.03	0.09	13.59	8.47	0.9	0.53	0.92	0.03	4	1.46	2.84	3.02	1.03	2.46	0.05	0.38	6.32	0.97	0	0	4.14	24.02	7.21	53.87	113.85	801.03	392.47	1019.54	625.49	859.84	445.41	973.64	442.07
20.92	0	0.09	0.14	0.01	0.33	0.09	0.5	0.24	4.47	1.65	99	0.96	0	37.57	30.56	1.95	1.06	0.09	11.8	8.14	0.77	0.44	3.2	0.03	4.47	1.65	3.76	2.29	1.1	2.37	0.05	0.4	6.25	1.48	0	0	4.87	24.54	4.19	54.44	111.36	800.47	394.9	1016.87	626.63	856.6	449.15	967.69	441.3
20.954	0	0.09	0.15	0.01	0.39	0.09	0.61	0.28	4.95	1.74	98.77	1.28	0	19.03	34.27	1.7	1.16	0.09	11.9	7.25	0.72	0.33	4.87	0.03	4.95	1.74	3.57	1.71	1.5	2.56	0.05	0.47	5.64	1.49	0	0	1.84	29.24	6.57	52.65	110.2	795.49	395.01	1011.71	625.08	854.58	447.15	964.69	442.64
20.987	0	0.09	0.14	0.01	0.39	0.08	0.64	0.28	5.25	1.79	98.72	1.36	0	3.56	34.79	1.53	1.26	0.08	11.5	7.72	0.65	0.32	6.48	0.04	5.25	1.79	3.38	1.67	1.68	2.58	0.06	0.15	5.42	0.93	0	0	4.97	38.49	6.67	51.7	108.88	789.97	393.82	1007.21	623.77	851.33	449.95	959.86	441.19
21.02	0	0.09	0.14	0.02	0.42	0.08	0.68	0.29	6.2	1.75	98.63	1.6	0	7.65	35.86	1.73	1.45	0.08	10.67	7.74	0.73	0.41	6.04	0.04	6.2	1.75	3.12	1.76	2.18	2.58	0.06	0.36	5.21	0.94	0	0	7.93	34.45	7.93	52.83	106.73	785.12	391.17	1006.5	625	850.48	451.57	956.43	438.61
21.054	0	0.09	0.15	0.02	0.48	0.06	0.77	0.33	5.83	2.29	98.47	1.91	0	1.5	38.49	1.85	1.56	0.06	8.43	7.17	0.73	0.26	7.64	0.06	5.83	2.29	3.37	3.13	3.21	2.23	0.07	0.29	4.54	1.08	0	0	6.78	42.93	6.45	51.24	102.86	787.36	394.91	1008.14	628.37	853.71	454.8	955.63	440.92
21.087	0	0.09	0.15	0.01	0.51	0.06	0.8	0.35	4.23	2.17	98.41	1.89	0	1.18	39.95	1.92	1.7	0.06	7.59	6.64	0.73	0.34	4.59	0.07	4.23	2.17	2.7	2.49	3.55	2.63	0.07	0.43	4.36	0.81	0	0	3.41	44.14	9.2	50.99	98.89	781.31	392.47	1002.27	627.97	852.21	445.8	951.06	443.26
21.121	0	0.09	0.17	0.02	0.55	0.05	0.85	0.37	4.38	3.04	98.3	2.04	0	3.45	40.78	2.04	2.17	0.05	6.49	5.81	0.76	0.48	7.5	0.08	4.38	3.04	3.1	4.18	4.3	2.73	0.08	0.82	3.75	1.58	0	0	6.23	38.65	5.66	52.08	104.93	786.53	393.64	1004.51	624.4	849.21	452.42	953.23	438.67
21.154	0	0.1	0.17	0.02	0.54	0.05	0.82	0.35	6.25	3.43	98.35	2.14	0	1.04	39.52	1.73	2.54	0.04	6.38	4.93	1	0.73	6.76	0.11	4.25	3.43	3.46	6.25	5.05	2.83	0.08	0.6	3.57	0.97	0	0	7.94	44.78	7.91	51.47	94.54	782.05	394.45	1002.73	629.1	853.65	453.89	947.38	441.55
21.187
21.221
21.254
21.287
21.321
21.354
21.387
21.421
21.454
21.488
21.521
21.554
21.588
21.621
21.654
21.688
21.721
21.755
21.788
21.821
21.855
21.888
21.921
21.955
21.988
22.021
22.055
22.088
22.122
22.155
22.188
22.222
22.255
22.288
22.322
22.355
22.388
22.422
22.455
22.489
22.522
22.555
22.589
22.622
22.655
22.689
22.722
22.756
22.789
22.822
22.856
22.889
22.922
22.956
22.989
23.022
23.056
23.089
23.123
23.156
23.189
23.223
23.256
23.289
23.323
23.356
23.389
23.423
23.456
23.49
23.523
23.556
23.59
23.623
23.656
23.69
23.723
23.757
23.79
23.823
23.857
23.89
23.923
23.957
23.99
24.023
24.057
24.09
24.124
24.157
24.19
24.224
24.257
24.29
24.324
24.357
24.39
24.424
24.457
24.491
24.524
24.557
24.591
24.624
24.657
24.691
24.724
24.758
24.791
24.824
24.858
24.891
24.924
24.958
24.991
25.024
25.058
25.091
25.125
25.158
25.191
25.225
25.258
25.291
25.325
25.358
25.391
25.425
25.458
25.492
25.525
25.558
25.592
25.625
25.658
25.692
25.725
25.759
25.792
25.825
25.859
25.892
25.925
25.959
25.992
26.025
26.059
26.092
26.126
26.159
26.192
26.226
26.259
26.292
26.326
26.359
26.392
26.426
26.459
26.493
26.526
26.559
26.593
26.626
26.659
26.693
26.726
26.76
26.793
26.826
26.86
26.893
26.926
26.96
26.993
27.026
27.06
27.093
27.127
27.16
27.193
27.227
27.26
27.293
27.327
27.36
27.393
27.427
27.46
27.494
27.527
27.56
27.594
27.627
27.66
27.694
27.727
27.761
27.794
27.827
27.861
27.894
27.927
27.961
27.994
28.027
28.061
28.094
28.128
28.161
28.194
28.228
28.261
28.294
28.328
28.361
28.394
28.428
28.461
28.495
28.528
28.561
28.595
28.628
28.661
28.695
28.728
28.762
28.795
28.828
28.862
28.895
28.928
28.962
28.995
29.028
29.062
29.095
29.129
29.162
29.195
29.229
29.262
29.295
29.329
29.362
29.395
29.429
29.462
29.496
29.529
29.562
29.596
29.629
29.662
29.696
29.729
29.763
29.796
29.829
29.863
29.896
29.929
29.963
29.996
30.029
30.063
30.096
30.13
30.163
30.196
30.23
30.263
30.296
30.33
30.363
30.396
30.43
30.463
30.497
30.53
30.563
30.597
30.63
30.663
30.697
30.73
30.764
30.797
30.83
30.864
30.897
30.93
30.964
30.997
31.03
31.064
31.097
31.131
31.164
31.197
31.231
31.264
31.297
31.331
31.364
31.397
31.431
31.464
31.498
31.531
31.564
31.598
31.631
31.664
31.698
31.731
31.765
31.798
31.831
31.865
31.898
31.931
31.965
31.998
32.031
32.065
32.098
32.132
32.165
32.198
32.232
32.265
32.298
32.332
32.365
32.398
32.432
32.465
32.499
32.532
32.565
32.599
32.632
32.665
32.699
32.732
32.766
32.799
32.832
32.866
32.899
32.932
32.966
32.999
33.032
33.066
33.099
33.133
33.166
33.199
33.233
33.266
33.299
33.333
33.366
33.399
33.433
33.466
33.5
33.533
33.566
33.6
33.633
33.666
33.7
33.733
33.767
33.8
33.833
33.867
33.9
33.933
33.967
34
34.033
34.067
34.1
34.134
34.167
34.2
34.234
34.267
34.3
34.334
34.367
34.4
34.434
34.467
34.501
34.534
34.567
34.601
34.634
34.667
34.701
34.734
34.768
34.801
34.834
34.868
34.901
34.934
34.968
35.001
35.034
35.068
35.101
35.135
35.168
35.201
35.235
35.268
35.301
35.335
35.368
35.401
35.435
35.468
35.502
35.535
35.568
35.602
35.635
35.668
35.702
35.735
35.769
35.802
35.835
35.869
35.902
35.935
35.969
36.002
36.035
36.069
36.102
36.136
36.169
36.202
36.236
36.269
36.302
36.336
36.369
36.402
36.436
36.469
36.503
36.536
36.569
36.603
36.636
36.669
36.703
36.736
36.77
36.803
36.836
36.87
36.903
36.936
36.97
37.003
37.036
37.07
37.103
37.137
37.17
37.203
37.237
37.27
37.303
37.337
37.37
37.403
37.437
37.47
37.504
37.537
37.57
37.604
37.637
37.67
37.704
37.737
37.771
37.804
37.837
37.871
37.904
37.937
37.971
38.004
38.037
38.071
38.104
38.138
38.171
38.204
38.238
38.271
38.304
38.338
38.371
38.404
38.438
38.471
38.505
38.538
38.571
38.605
38.638
38.671
38.705
38.738
38.772
38.805
38.838
38.872
38.905
38.938
38.972
39.005
39.038
39.072
39.105
39.139
39.172
39.205
39.239
39.272
39.305
39.339
39.372
39.405
39.439
39.472
39.506
39.539
39.572
39.606
39.639
39.672
39.706
39.739
39.773
39.806
39.839
39.873
39.906
39.939
39.973
40.006
40.039
40.073
40.106
40.14
40.173
40.206
40.24
40.273
40.306
40.34
40.373
40.406
40.44
40.473
40.507
40.54
40.573
40.607
40.64
40.673
40.707
40.74
40.774
40.807
40.84
40.874
40.907
40.94
40.974
41.007
41.04
41.074
41.107
41.141
41.174
41.207
41.241
41.274
41.307
41.341
41.374
41.407
41.441
41.474
41.508
41.541
41.574
41.608
41.641
41.674
41.708
41.741
41.775
41.808
41.841
41.875
41.908
41.941
41.975
42.008
42.041
42.075
42.108
42.142
42.175
42.208
42.242
42.275
42.308
42.342
42.375
42.408
42.442
42.475
42.509
42.542
42.575
42.609
42.642
42.675
42.709
42.742
42.776
42.809
42.842
42.876
42.909
42.942
42.976
43.009
43.042
43.076
43.109
43.143
43.176
43.209
43.243
43.276
43.309
43.343
43.376
43.409
43.443
43.476
43.51
43.543
43.576
43.61
43.643
43.676
43.71
43.743
43.777
43.81
43.843
43.877
43.91
43.943
43.977
44.01
44.043
44.077
44.11
44.144
44.177
44.21
44.244
44.277
44.31
44.344
44.377
44.41
44.444
44.477
44.511
44.544
44.577
44.611
44.644
44.677
44.711
44.744
44.778
44.811
44.844
44.878
44.911
44.944
44.978
45.011
45.044
45.078
45.111
45.145
45.178
45.211
45.245
45.278
45.311
45.345
45.378
45.411
45.445
45.478
45.512
45.545
45.578
45.612
45.645
45.678
45.712
45.745
45.779
45.812
45.845
45.879
45.912
45.945
45.979
46.012
46.045
46.079
46.112
46.146
46.179
46.212
46.246
46.279
46.312
46.346
46.379
46.412
46.446
46.479
46.513
46.546
46.579
46.613
46.646
46.679
46.713
46.746
46.78
46.813
46.846
46.88
46.913
46.946
46.98
47.013
47.046
47.08
47.113
47.147
47.18
47.213
47.247
47.28
47.313
47.347
47.38
47.413
47.447
47.48
47.514
47.547
47.58
47.614
47.647
47.68
47.714
47.747
47.781
47.814
47.847
47.881
47.914
47.947
47.981
48.014
48.047
48.081
48.114
48.148
48.181
48.214
48.248
48.281
48.314
48.348
48.381
48.414
48.448
48.481
48.515
48.548
48.581
48.615
48.648
48.681
48.715
48.748
48.782
48.815
48.848
48.882
48.915
48.948
48.982
49.015
49.048
49.082
49.115
49.149
49.182
49.215
49.249
49.282
49.315
49.349
49.382
49.415
49.449
49.482
49.516
49.549
49.582
49.616
49.649
49.682
49.716
49.749
49.783
49.816
49.849
49.883
49.916
49.949
49.983
50.016
50.049
50.083
50.116
50.15
50.183
50.216
50.25
50.283
50.316
50.35
50.383
50.416
50.45
50.483
50.517
50.55
50.583
50.617
50.65
50.683
50.717
50.75
50.784
50.817
50.85
50.884
50.917
50.95
50.984
51.017
51.05
51.084
51.117
51.151
51.184
51.217
51.251
51.284
51.317
51.351
51.384
51.417
51.451
51.484
51.518
51.551
51.584
51.618
51.651
51.684
51.718
51.751
51.785
51.818
51.851
51.885
51.918
51.951
51.985
52.018
52.051
52.085
52.118
52.152
52.185
52.218
52.252
52.285
52.318
52.352
52.385
52.418
52.452
52.485
52.519
52.552
52.585
52.619
52.652
52.685
52.719
52.752
52.786
52.819
52.852
52.886
52.919
52.952
52.986
53.019
53.052
53.086
53.119
53.153
53.186
53.219
53.253
53.286
53.319
53.353
53.386
53.419
53.453
53.486
53.52
53.553
53.586
53.62
53.653
53.686
53.72
53.753
53.787
53.82
53.853
53.887
53.92
53.953
53.987
54.02
54.053
54.087
54.12
54.154
54.187
54.22
54.254
54.287
54.32
54.354
54.387
54.42
54.454
54.487
54.521
54.554
54.587
54.621
54.654
54.687
54.721
54.754
54.788
54.821
54.854
54.888
54.921
54.954
54.988
55.021
55.054
55.088
55.121
55.155
55.188
55.221
55.255
55.288
55.321
55.355
55.388
55.421
55.455
55.488
55.522
55.555
55.588
55.622
55.655
55.688
55.722
55.755
55.789
55.822
55.855
55.889
55.922
55.955
55.989
56.022
56.055
56.089
56.122
56.156
56.189
56.222
56.256
56.289
56.322
56.356
56.389
56.422
56.456
56.489
56.523
56.556
56.589
56.623
56.656
56.689
56.723
56.756
56.79
56.823
56.856
56.89
56.923
56.956
56.99
57.023
57.056
57.09
57.123	1	0.13	0.13	0.02	0.12	0.06	0.12	0.06	1.06	1.06	99.73	0.33	0.51	67.5	1.09	0.06	1.06	0	4.96	3.1	0.54	0.92	0	0.05	0.04	0.51	0.38	0.07	0.6	1.11	0.33	0.63	5.1	0	0		-13.74	-18.34	4.51	53.61	141.75	1051.88	373.53	1231.71	557.13	1074.57	410.56	1216.23	415.49
57.157	1	0.12	0.14	0.02	0.13	0.05	0.14	0.08	0.51	0.51	99.71	0.33	0	43.18	3.75	0.54	0.51	0.02	4.12	2.18	0.37	0.61	0	0.11	0.04	0.46	0.23	0.05	0.59	3.65	0.38	0.7	3.9	0	0		-19.16	-23.37	2.92	52.92	139	1047.08	364.61	1231.07	552.74	1071.4	398.3	1210.19	405.96
57.19	1	0.12	0.15	0.02	0.14	0.05	0.15	0.08	0.75	0.75	99.71	0.33	0	55.82	4.3	0.54	0.75	0.02	4.05	2.43	0.49	0.78	0	0.17	0.04	0.51	0.2	0.05	0.42	4.53	0.55	1.19	3.73	0	0		-8.76	-20.83	0.93	53.8	135.85	1048.64	361.77	1234.81	553.18	1073.42	398.81	1208.95	408.1
57.223	1	0.12	0.15	0.02	0.14	0.04	0.16	0.08	0.97	0.97	99.69	0.33	0	41.23	4.88	0.5	0.97	0.02	3.98	2.54	0.56	1.09	0	0.39	0.05	0.52	0.13	0.04	0.36	3.21	0.85	0.55	3.25	0	0		-8.97	-23.77	-0.32	54.21	126.51	1048.14	359.24	1236.8	555.11	1077.39	398.02	1203.8	403.13
57.257	1	0.12	0.16	0.02	0.14	0.04	0.16	0.08	1	1	99.69	0.33	0	75.11	4.75	0.62	1	0.02	3.51	2.47	0.54	1.36	0	0.55	0.07	0.57	0.14	0.05	0.33	3.71	0.98	0.33	2.85	0	0		-2.6	-16.48	1.7	55.01	142	1050.7	361.63	1238.3	554.61	1074.23	398.87	1215.56	412.71
57.29
57.323
57.357
57.39
57.423
57.457
57.49
57.524
57.557
57.59
57.624
57.657
57.69
57.724
57.757
57.791
57.824
57.857
57.891
57.924
57.957
57.991
58.024
58.057
58.091
58.124
58.158
58.191
58.224
58.258
58.291
58.324
58.358
58.391
58.424
58.458
58.491
58.525
58.558
58.591
58.625
58.658
58.691
58.725
58.758
58.792
58.825
58.858
58.892
58.925
58.958
58.992
59.025
59.058
59.092
59.125
59.159
59.192
59.225
59.259
59.292
59.325
59.359
59.392
59.425
59.459
59.492
59.526
59.559
59.592
59.626
59.659
59.692
59.726
59.759
59.793
59.826
59.859
59.893
59.926
59.959
59.993
60.026
60.059
60.093
60.126
60.16
60.193
60.226
60.26
60.293
60.326
60.36
60.393
60.426
60.46
60.493
60.527
60.56
60.593
60.627
60.66
60.693
60.727
60.76
60.794
60.827
60.86
60.894
60.927
60.96
60.994
61.027
61.06
61.094
61.127
61.161
61.194
61.227
61.261
61.294
61.327
61.361
61.394
61.427
61.461
61.494
61.528
61.561
61.594
61.628
61.661
61.694
61.728
61.761
61.795
61.828
61.861
61.895
61.928
61.961
61.995
62.028
62.061
62.095
62.128	2	0.06	0.03	0.01	0.06	0.67	0.07	0.07	0.46	0.06	98.66	2.33	23.88	98.49	0.23	0.6	0.06	0.03	12.7	0.16	0.28	0.05	0	0.05	0.24	0.04	0.76	0.46	0.86	3.5	0.01	0.21	23.41	0	0		2.25	-1.11	7.14	60.07	146.78	841.61	364.35	1058.29	595.66	883.83	405.98	1029.71	422.23
62.162	2	0.06	0.04	0.01	0.07	0.58	0.07	0.07	0.57	0.07	98.85	1.99	22.49	97.6	0.27	0.52	0.06	0.02	11.97	0.15	0.28	0.04	0	0.07	0.23	0.04	1.56	0.57	1.62	5.06	0.03	0.56	22.42	0	0		-0.37	-3.46	6.29	59.21	148.38	850.3	355.84	1072.09	590.69	893.05	401.98	1041.15	411.15
62.195	2	0.06	0.03	0.01	0.06	1	0.06	0.07	0.33	0.09	98.01	3.19	27.31	95.71	0.36	0.35	0.08	0.01	15.77	0.18	0.28	0.06	0	0.09	0.2	0.04	1.95	0.33	1.56	5.21	0.01	0.42	25.43	0	0		7.98	-6.47	8.51	62.03	148.53	859.1	353.88	1082.64	592.99	905.5	398.64	1053.07	415.55
62.228	2	0.06	0.04	0.01	0.07	0.78	0.07	0.07	0.29	0.15	98.44	1.88	24.6	97.5	0.44	0.28	0.15	0.01	18.11	0.35	0.5	0.12	0	0.09	0.19	0.06	1.44	0.29	1.29	3.52	0.01	4.28	22.06	0	0		4.76	-3.68	9.42	60.85	152.19	865.52	352.33	1090.36	591.89	912.35	393.9	1062.91	416.13
62.262	2	0.06	0.03	0.01	0.06	0.9	0.07	0.06	0.25	0.11	98.2	2.63	26.15	92.46	0.61	0.3	0.11	0.01	16.39	0.32	0.44	0.09	0	0.07	0.16	0.06	1.11	0.25	0.94	2.9	0.01	0.7	24.18	0	0		5.88	-9.47	6.16	60.63	142.14	886.99	357.03	1109.19	595.82	932.82	401.29	1074.24	415.59
62.295	2	0.06	0.04	0.01	0.07	0.52	0.07	0.06	0.18	0.13	98.95	1.56	21.24	81.65	0.77	0.37	0.13	0.01	13.27	0.32	0.57	0.13	0	0.1	0.17	0.06	0.97	0.18	1.1	2.12	0.01	2.88	20.89	0	0		0.81	-14.54	8.09	57.74	146.82	890.89	352.66	1117.74	593.38	939.55	393.08	1084.78	414.59
62.328
62.362
62.395
62.428
62.462
62.495
62.529
62.562
62.595
62.629
62.662
62.695
62.729
62.762
62.796
62.829
62.862
62.896
62.929
62.962
62.996
63.029
63.062
63.096
63.129
63.163
63.196
63.229
63.263
63.296
63.329
63.363
63.396
63.429
63.463
63.496
63.53
63.563
63.596
63.63
63.663
63.696
63.73
63.763
63.797
63.83
63.863
63.897
63.93
63.963
63.997
64.03
64.063
64.097
64.13
64.164
64.197
64.23
64.264
64.297
64.33
64.364
64.397
64.43
64.464
64.497
64.531
64.564
64.597
64.631
64.664
64.697
64.731
64.764
64.798
64.831
64.864
64.898
64.931
64.964
64.998
65.031
65.064
65.098
65.131
65.165
65.198
65.231
65.265
65.298
65.331
65.365
65.398
65.431
65.465
65.498
65.532
65.565
65.598
65.632
65.665
65.698
65.732
65.765
65.799
65.832
65.865
65.899
65.932
65.965
65.999
66.032
66.065
66.099
66.132
66.166
66.199
66.232
66.266
66.299
66.332
66.366
66.399
66.432
66.466
66.499
66.533
66.566
66.599
66.633
66.666
66.699
66.733
[truncated: 23,674 more rows]
[truncated: 4 more columns]
