# Supplementary material for: Exploring emotion recognition in patients with mild cognitive impairment and Alzheimer’s dementia undergoing a rehabilitation program
Source: PLoS One. 2025 Apr 24;20(4):e0322213. doi: 10.1371/journal.pone.0322213 (PMC12021228; doi:10.1371/journal.pone.0322213)
Supplement: S3 Data — (ZIP) [file pone.0322213.s005.zip › raw data21-30/No26 Creative activities.csv]

time stamp	face id	anger	contempt	disgust	fear	joy	sadness	surprise	sentimentality	confusion	neutral	engagement	valence	attention	inner brow raise	brow raise	brow furrow	eye widen	cheek raise	lid tighten	nose wrinkle	upper lip raise	dimpler	lip corner depressor	chin raise	lip pucker	lip stretch	lip press	mouth open	jaw drop	lip suck	eye closure	smile	smirk	blink	blink rate	pitch	yaw	roll	brightness	interocular distance	topleft_x	topleft_y	bottomright_x	bottomright_y	outer_right_eye_X	outer_right_eye_Y	outer_left_eye_X	outer_left_eye_Y
0.033
0.066
0.1
0.133
0.166
0.2
0.233
0.266
0.3
0.333
0.367
0.4
0.433
0.467
0.5
0.533
0.567
0.6
0.633
0.667
0.7
0.734
0.767
0.8
0.834
0.867
0.9
0.934
0.967
1
1.034
1.067
1.101
1.134
1.167
1.201
1.234
1.267
1.301
1.334
1.368
1.401
1.434
1.468
1.501
1.534
1.568
1.601
1.634
1.668
1.701
1.735
1.768
1.801
1.835
1.868
1.901
1.935
1.968
2.001
2.035	0	0.13	0.18	0.02	0.13	0.03	0.15	0.06	1.45	1.45	99.64	0.33	0	6.17	1.45	0.1	1.87	0.01	1.9	0.16	0.71	0.55	0	0.67	0.41	2.24	0.57	0.16	0.42	0.87	0.88	4.34	1.45	0	0		-36.17	-35.61	17.58	67.31	70.8	1032.15	358.18	1162.18	488.21	1073.14	392.59	1143.01	381.19
2.068
2.102
2.135
2.168
2.202
2.235
2.268
2.302
2.335
2.369
2.402
2.435
2.469
2.502
2.535
2.569
2.602
2.635
2.669
2.702
2.736
2.769
2.802
2.836
2.869
2.902
2.936
2.969
3.002
3.036
3.069
3.103
3.136
3.169
3.203
3.236
3.269
3.303
3.336
3.37
3.403
3.436
3.47
3.503
3.536
3.57
3.603
3.636
3.67
3.703
3.737
3.77
3.803
3.837
3.87
3.903
3.937
3.97
4.003
4.037
4.07
4.104
4.137
4.17
4.204
4.237
4.27
4.304
4.337
4.371
4.404
4.437
4.471
4.504
4.537
4.571
4.604
4.637
4.671
4.704
4.738
4.771
4.804
4.838
4.871
4.904
4.938
4.971
5.004
5.038
5.071
5.105
5.138
5.171
5.205
5.238
5.271
5.305
5.338
5.372
5.405
5.438
5.472
5.505
5.538
5.572
5.605
5.638
5.672
5.705
5.739
5.772
5.805
5.839
5.872
5.905
5.939
5.972
6.005
6.039
6.072
6.106
6.139
6.172
6.206
6.239
6.272
6.306
6.339
6.373
6.406
6.439
6.473
6.506
6.539
6.573
6.606
6.639
6.673
6.706
6.74
6.773
6.806
6.84
6.873
6.906
6.94
6.973
7.006
7.04
7.073
7.107
7.14
7.173
7.207
7.24
7.273
7.307
7.34
7.374
7.407
7.44
7.474
7.507
7.54
7.574
7.607
7.64
7.674
7.707
7.741
7.774
7.807
7.841
7.874
7.907
7.941
7.974
8.007
8.041
8.074
8.108
8.141
8.174
8.208
8.241
8.274
8.308
8.341
8.375
8.408
8.441
8.475
8.508
8.541
8.575
8.608
8.641
8.675
8.708
8.742
8.775
8.808
8.842
8.875
8.908
8.942
8.975
9.008
9.042
9.075
9.109
9.142
9.175
9.209
9.242
9.275
9.309
9.342
9.376
9.409
9.442
9.476
9.509
9.542
9.576
9.609
9.642
9.676
9.709
9.743
9.776
9.809
9.843
9.876
9.909
9.943
9.976
10.009
10.043
10.076
10.11
10.143
10.176
10.21
10.243
10.276
10.31
10.343
10.377
10.41
10.443
10.477
10.51
10.543
10.577
10.61
10.643
10.677
10.71
10.744
10.777
10.81
10.844
10.877
10.91
10.944
10.977
11.01
11.044
11.077
11.111
11.144
11.177
11.211
11.244
11.277
11.311
11.344
11.378
11.411
11.444
11.478
11.511
11.544
11.578
11.611
11.644
11.678
11.711
11.745
11.778
11.811
11.845
11.878
11.911
11.945
11.978
12.011
12.045
12.078
12.112
12.145
12.178
12.212
12.245
12.278
12.312
12.345
12.379
12.412
12.445
12.479
12.512
12.545
12.579
12.612
12.645
12.679
12.712
12.746
12.779
12.812
12.846
12.879
12.912
12.946
12.979
13.012
13.046
13.079
13.113
13.146
13.179
13.213
13.246
13.279
13.313
13.346
13.38
13.413
13.446
13.48
13.513
13.546
13.58
13.613
13.646
13.68
13.713
13.747
13.78
13.813
13.847
13.88
13.913
13.947
13.98
14.013
14.047
14.08
14.114
14.147
14.18
14.214
14.247
14.28
14.314
14.347
14.381
14.414
14.447
14.481
14.514
14.547
14.581
14.614
14.647
14.681
14.714
14.748
14.781
14.814
14.848
14.881
14.914
14.948
14.981
15.014
15.048
15.081
15.115
15.148
15.181
15.215
15.248
15.281
15.315
15.348
15.382
15.415
15.448
15.482
15.515
15.548
15.582
15.615
15.648
15.682
15.715
15.749
15.782
15.815
15.849
15.882
15.915
15.949
15.982
16.015
16.049
16.082
16.116
16.149
16.182
16.216
16.249
16.282
16.316
16.349
16.383
16.416
16.449
16.483
16.516
16.549
16.583
16.616
16.649
16.683
16.716
16.75
16.783
16.816
16.85
16.883
16.916
16.95
16.983
17.016
17.05
17.083
17.117
17.15
17.183
17.217
17.25
17.283
17.317
17.35
17.384
17.417
17.45
17.484
17.517
17.55
17.584
17.617
17.65
17.684
17.717
17.751
17.784
17.817
17.851
17.884
17.917
17.951
17.984
18.017
18.051
18.084
18.118
18.151
18.184
18.218
18.251
18.284
18.318
18.351
18.385
18.418
18.451
18.485
18.518
18.551
18.585
18.618
18.651
18.685
18.718
18.752
18.785
18.818
18.852
18.885
18.918
18.952
18.985
19.018
19.052
19.085
19.119
19.152
19.185
19.219
19.252
19.285
19.319
19.352
19.386
19.419
19.452
19.486
19.519
19.552
19.586
19.619
19.652
19.686
19.719
19.753
19.786
19.819
19.853
19.886
19.919
19.953
19.986
20.019
20.053
20.086
20.12
20.153
20.186
20.22
20.253
20.286
20.32
20.353
20.387
20.42
20.453
20.487
20.52
20.553
20.587
20.62
20.653
20.687
20.72
20.754
20.787
20.82
20.854
20.887
20.92
20.954
20.987
21.02
21.054
21.087
21.121
21.154
21.187
21.221
21.254
21.287
21.321
21.354
21.388
21.421
21.454
21.488
21.521
21.554
21.588
21.621
21.654
21.688
21.721
21.755
21.788
21.821
21.855
21.888
21.921
21.955
21.988
22.021
22.055
22.088
22.122
22.155
22.188
22.222
22.255
22.288
22.322
22.355
22.389
22.422
22.455
22.489
22.522
22.555
22.589
22.622
22.655
22.689
22.722
22.756
22.789
22.822
22.856
22.889
22.922
22.956
22.989
23.022
23.056
23.089
23.123
23.156
23.189
23.223
23.256
23.289
23.323
23.356
23.39
23.423
23.456
23.49
23.523
23.556
23.59
23.623
23.656
23.69
23.723
23.757
23.79
23.823
23.857
23.89
23.923
23.957
23.99
24.023
24.057
24.09
24.124
24.157
24.19
24.224
24.257
24.29
24.324
24.357
24.391
24.424
24.457
24.491
24.524
24.557
24.591
24.624
24.657
24.691
24.724
24.758
24.791
24.824
24.858
24.891
24.924
24.958
24.991
25.024
25.058
25.091
25.125
25.158
25.191
25.225
25.258
25.291
25.325
25.358
25.392
25.425
25.458
25.492
25.525
25.558
25.592
25.625
25.658
25.692
25.725
25.759
25.792
25.825
25.859
25.892
25.925
25.959
25.992
26.025
26.059	1	0.17	0.13	0.05	0.49	0.03	0.16	0.45	0.2	0.2	99.01	1.75	0	88.54	9.81	14.01	0.2	0.16	2.2	0.17	0.2	0.53	0	0.01	0.02	0.07	0.07	0.04	29.19	26.6	0.08	0.36	0.76	0	0		-1.83	11.78	-1.65	49.97	140.77	759.12	371.4	976.04	596.37	795.76	435.3	934.02	408.86
26.092	1	0.14	0.11	0.05	0.5	0.03	0.14	0.3	0.38	0.57	99	1.65	0	62.33	9.2	18.62	0.38	0.11	2.79	0.15	0.27	0.46	0	0.01	0.02	0.57	0.07	0.03	23.81	12.8	0.03	2.74	1.25	0	0		5.26	19.48	-5.47	49.83	137.92	759.16	372.99	980.02	605.68	795.45	439.81	930.23	410.51
26.126	1	0.14	0.1	0.05	0.71	0.03	0.16	0.38	0.72	2.74	98.58	3.3	0	52.3	13	21.48	0.72	0.07	3.36	0.31	0.35	0.53	0	0	0.02	2.74	0.05	0.02	29.83	11.7	0.03	2.31	1.2	0	0		10.82	21.54	-6.24	51.16	141.44	753.51	377.08	975.54	612.15	787.73	446.88	925.65	415.49
26.159	1	0.11	0.08	0.05	0.9	0.03	0.13	0.57	0.48	2.01	98.2	5.41	0	35.02	12.52	31.12	0.48	0.08	3.07	0.24	0.25	0.53	0	0.01	0.02	2.01	0.05	0.02	26.61	12.57	0.05	0.11	1.1	0	0		8.07	25.09	-5.18	50.52	135.51	741.72	385.31	962.4	620.56	778.88	449.27	912.31	425.6
26.192	1	0.11	0.08	0.05	1.02	0.03	0.14	0.64	0.51	2.4	97.96	6.22	0	34.8	14.41	33.57	0.51	0.1	3.88	0.34	0.34	0.82	0	0.01	0.02	2.4	0.06	0.02	26	10.85	0.06	0.17	1.2	0	0		5.53	25.14	-6.98	51.02	137.04	734.89	388.23	955.13	619.04	770.17	457.25	902.87	423.04
26.226	1	0.1	0.08	0.04	0.86	0.04	0.13	0.62	0.49	2.25	98.27	4.45	0	12.25	12.62	32.35	0.49	0.09	5.44	0.48	0.45	1.83	0	0.01	0.03	2.25	0.07	0.02	22.83	13.09	0.09	0.06	1.23	0	0		3.69	31.84	-6.86	49.75	123.15	730.59	395.16	944.24	622.02	769.17	455.78	889.86	431.27
26.259	1	0.1	0.07	0.05	1.18	0.04	0.15	0.76	0.56	1.57	97.65	7.61	0	12.19	15.82	36.48	0.56	0.11	6.27	0.55	0.4	4.05	0	0.01	0.03	1.57	0.09	0.01	25.79	10.65	0.1	0.27	1.13	0	0		5.18	31.87	-6.96	50.37	128.65	730.06	399.77	941.09	621.33	764.86	464.26	889.7	433.19
26.292	1	0.11	0.08	0.05	0.84	0.04	0.17	0.59	0.48	1.26	98.32	3.15	0	4.65	15.62	29.52	0.48	0.11	8.2	0.47	0.56	6.81	0	0.01	0.02	1.26	0.11	0.02	21.19	11.63	0.14	0.01	1.32	0	0		2.37	37.1	-7.94	50.54	120.53	720.86	404.2	932.28	627.44	758.56	464.81	876.01	437.74
26.326	1	0.12	0.1	0.05	0.56	0.04	0.17	0.38	0.51	1.56	98.88	1.36	0	1.76	13.19	21.26	0.51	0.14	7.62	0.48	0.72	7.38	0	0.01	0.02	1.56	0.14	0.02	18.75	11.85	0.14	0.01	1.44	0	0		-7.14	42.12	-5.2	52.08	104.01	719.11	414.56	916.71	624.04	760.28	458.17	864.2	453.76
26.359
26.393
26.426
26.459
26.493
26.526
26.559
26.593
26.626
26.659
26.693
26.726
26.76
26.793
26.826
26.86
26.893
26.926
26.96
26.993
27.026
27.06
27.093
27.127
27.16
27.193
27.227
27.26
27.293
27.327
27.36
27.394
27.427
27.46
27.494
27.527
27.56
27.594
27.627
27.66
27.694
27.727
27.761
27.794
27.827
27.861
27.894
27.927
27.961
27.994
28.027
28.061
28.094
28.128
28.161
28.194
28.228
28.261
28.294
28.328
28.361
28.395
28.428
28.461
28.495
28.528
28.561
28.595
28.628
28.661
28.695
28.728
28.762
28.795
28.828
28.862
28.895
28.928
28.962
28.995
29.028
29.062
29.095
29.129
29.162
29.195
29.229
29.262
29.295
29.329
29.362
29.396
29.429
29.462
29.496
29.529
29.562
29.596
29.629
29.662
29.696
29.729
29.763
29.796
29.829
29.863
29.896
29.929
29.963
29.996
30.029
30.063
30.096
30.13
30.163
30.196
30.23
30.263
30.296
30.33
30.363
30.397
30.43
30.463
30.497
30.53
30.563
30.597
30.63
30.663
30.697
30.73
30.764
30.797
30.83
30.864
30.897
30.93
30.964
30.997
31.03
31.064
31.097
31.131
31.164
31.197
31.231
31.264
31.297
31.331
31.364
31.398
31.431
31.464
31.498
31.531
31.564
31.598
31.631
31.664
31.698
31.731
31.765
31.798
31.831
31.865
31.898
31.931
31.965
31.998
32.031
32.065
32.098
32.132
32.165
32.198
32.232
32.265
32.298
32.332
32.365
32.399
32.432
32.465
32.499
32.532
32.565
32.599
32.632
32.665
32.699
32.732
32.766
32.799
32.832
32.866
32.899
32.932
32.966
32.999
33.032
33.066
33.099
33.133
33.166
33.199
33.233
33.266
33.299
33.333
33.366
33.4
33.433
33.466
33.5
33.533
33.566	2	0.12	0.15	0.03	0.17	0.03	0.13	0.11	0.05	0.75	99.66	0.33	0	98.5	2.81	4.55	0.05	0.1	1.69	0.06	0.03	0.03	0	0	0.02	0.75	0.04	0.02	4.6	10.11	0.02	39.58	1.5	0	0		-10.64	1.07	-6.37	46.77	157.85	793.07	466.16	1002.23	675.72	809.67	517.95	967.48	514.52
33.6	2	0.12	0.15	0.03	0.17	0.03	0.12	0.13	0.05	1.15	99.65	0.33	0	95.04	2.22	5.66	0.05	0.16	1.15	0.06	0.03	0.01	0	0	0.01	1.15	0.04	0.01	4.02	12.28	0.04	16.59	1.35	0	0		-11.76	-7.23	-1.92	45.53	158.8	804.04	447.11	1015.24	666.81	826.51	497.64	985.06	488.6
33.633	2	0.11	0.14	0.02	0.19	0.03	0.12	0.14	0.09	1.27	99.62	0.33	0	96.62	2.19	9.06	0.09	0.27	1.31	0.06	0.04	0.01	0	0	0.01	1.27	0.1	0.02	2.94	11.12	0.06	4.18	1.55	0	0		-6.7	-5.23	-3.15	46.87	163.42	802.9	446.92	1012.44	665.24	820.94	502.89	983.5	486.16
33.666	2	0.1	0.12	0.02	0.22	0.03	0.11	0.16	0.14	1.67	99.56	0.33	0	98.16	2.27	13.52	0.14	0.38	1.39	0.09	0.06	0.01	0	0	0.01	1.67	0.11	0.01	2.81	9.46	0.06	30.49	1.66	0	0		-11.69	-2.1	-1.95	46	162.93	803.19	446.48	1011.53	662.04	822.32	498.99	984.72	485.93
33.7	2	0.1	0.12	0.02	0.23	0.03	0.11	0.17	0.33	1.07	99.54	0.33	0	98.75	2.79	14.29	0.33	0.54	1.02	0.08	0.08	0.01	0	0	0.01	1.07	0.16	0.01	2.05	9.25	0.08	9.13	1.52	0	0		-12.54	-0.16	-5.17	45.93	166.76	805.45	446.58	1012.13	658.11	818.55	506.47	983.12	479.53
33.733	2	0.09	0.12	0.02	0.25	0.03	0.11	0.17	0.27	1.41	99.51	0.33	0	98.56	3.13	16.25	0.27	0.63	1.05	0.06	0.1	0.01	0	0	0.01	1.41	0.17	0.01	1.64	7.45	0.08	6.24	1.43	0	0		-19.89	-0.87	-3.06	44.27	160.21	806.78	450.73	1008.01	656.5	822.56	500.89	982.01	485.26
33.767	2	0.1	0.12	0.02	0.24	0.03	0.11	0.15	0.31	2.27	99.53	0.33	0	97.27	2.8	15.17	0.31	0.77	0.72	0.05	0.08	0.01	0	0	0.01	2.27	0.2	0.01	1.27	5.84	0.12	8.73	1.38	0	0		-17.06	-4.14	-5.29	44.06	155.09	808.63	453.59	1008.15	657.67	823.74	506.37	977.66	487.36
33.8	2	0.09	0.11	0.02	0.25	0.03	0.1	0.16	0.27	2.15	99.49	0.33	0	96.91	2.15	18.13	0.27	0.72	0.73	0.04	0.09	0.02	0	0	0.01	2.28	0.19	0.01	0.95	5.23	0.14	52.98	1.33	0	0		-17.39	-4.77	-3.15	43.85	160.33	809.83	456.85	1008.63	660.17	824.22	508.68	983.58	491.05
33.833	2	0.09	0.11	0.02	0.25	0.03	0.1	0.15	0.27	1.86	99.51	0.33	0	98.1	1.86	17.63	0.27	0.77	0.88	0.05	0.14	0.04	0	0	0.01	2.46	0.23	0.01	0.8	4.28	0.15	44.42	1.29	0	0		-15.58	-2.29	-2.56	43.73	154.63	806.23	461.68	1002.58	663.8	822.92	509.8	977.12	498.29
33.867	2	0.09	0.11	0.02	0.26	0.03	0.1	0.16	0.25	1.79	99.48	0.33	0	97.38	1.79	19.12	0.25	0.94	1.03	0.04	0.17	0.04	0	0	0.02	2.63	0.37	0.02	0.69	4	0.2	95.26	1.28	0.15	0		-19.68	-3.93	-2.56	43.23	159.1	807.82	463.43	1004.61	664.54	822.39	511.66	980.94	498.53
33.9	2	0.09	0.11	0.02	0.26	0.03	0.1	0.16	0.21	1.66	99.49	0.33	0	97.79	1.66	19.08	0.2	0.88	1.15	0.03	0.21	0.04	0	0	0.02	2.77	0.32	0.02	0.61	3.45	0.21	70.87	1.21	0.29	0		-17.37	-3.05	-3.91	42.72	155.63	810.82	468.12	1003.23	664.8	823.78	519.36	978.22	500.18
33.933
33.967
34
34.033
34.067
34.1
34.134
34.167
34.2
34.234
34.267
34.3
34.334
34.367
34.401
34.434
34.467
34.501
34.534
34.567
34.601
34.634
34.667
34.701
34.734
34.768
34.801
34.834
34.868
34.901
34.934
34.968
35.001
35.034
35.068
35.101
35.135
35.168
35.201
35.235
35.268
35.301
35.335
35.368
35.402
35.435
35.468
35.502
35.535
35.568
35.602
35.635
35.668
35.702
35.735
35.769
35.802
35.835
35.869
35.902
35.935
35.969
36.002
36.035
36.069
36.102
36.136
36.169
36.202
36.236
36.269
36.302
36.336
36.369
36.403
36.436
36.469
36.503
36.536
36.569
36.603
36.636
36.669
36.703
36.736
36.77
36.803
36.836
36.87
36.903
36.936
36.97
37.003
37.036
37.07
37.103
37.137
37.17
37.203
37.237
37.27
37.303
37.337
37.37
37.404
37.437
37.47
37.504
37.537
37.57
37.604
37.637
37.67
37.704
37.737
37.771
37.804
37.837
37.871
37.904
37.937
37.971
38.004
38.037
38.071
38.104
38.138
38.171
38.204
38.238
38.271
38.304
38.338
38.371
38.405
38.438
38.471
38.505
38.538
38.571
38.605
38.638
38.671
38.705
38.738
38.772
38.805
38.838
38.872
38.905
38.938
38.972
39.005
39.038
39.072
39.105
39.139
39.172
39.205
39.239
39.272
39.305
39.339
39.372
39.406
39.439
39.472
39.506
39.539
39.572
39.606
39.639
39.672
39.706
39.739
39.773
39.806
39.839
39.873
39.906
39.939
39.973
40.006
40.039
40.073
40.106
40.14
40.173
40.206
40.24
40.273
40.306
40.34
40.373
40.407
40.44
40.473
40.507
40.54
40.573
40.607
40.64
40.673
40.707
40.74
40.774
40.807
40.84
40.874
40.907
40.94
40.974
41.007
41.04
41.074
41.107
41.141
41.174
41.207
41.241
41.274
41.307
41.341
41.374
41.408
41.441
41.474
41.508
41.541
41.574
41.608
41.641
41.674
41.708
41.741
41.775
41.808
41.841
41.875
41.908
41.941
41.975
42.008
42.041
42.075
42.108
42.142
42.175
42.208
42.242
42.275
42.308
42.342
42.375
42.409
42.442
42.475
42.509
42.542
42.575
42.609
42.642
42.675
42.709
42.742
42.776
42.809
42.842
42.876
42.909
42.942
42.976
43.009
43.042
43.076
43.109
43.143
43.176
43.209
43.243
43.276
43.309
43.343
43.376
43.41
43.443
43.476
43.51
43.543
43.576
43.61
43.643
43.676
43.71
43.743
43.777
43.81
43.843
43.877
43.91
43.943
43.977
44.01
44.043
44.077	3	0.11	0.13	0.02	0.12	0.05	0.12	0.06	4.79	0.11	99.74	0.33	0	28.96	1.4	1.13	0.05	0.1	1.83	0.02	0.11	0.31	0	0.18	0.74	0.09	0.03	0.03	0.13	0.02	8.13	0.83	4.79	0	0		-12.44	-26.49	5.85	22.82	49.03	1257.86	490.16	1375.03	614.23	1293.87	516.47	1342.7	512.01
44.11
44.144
44.177
44.21
44.244
44.277
44.31
44.344
44.377
44.411
44.444
44.477
44.511
44.544
44.577
44.611
44.644
44.677
44.711
44.744
44.778
44.811
44.844
44.878
44.911
44.944
44.978
45.011
45.044
45.078
45.111
45.145
45.178
45.211
45.245
45.278
45.311
45.345
45.378
45.412
45.445
45.478
45.512
45.545
45.578
45.612
45.645
45.678
45.712
45.745
45.779
45.812
45.845
45.879
45.912
45.945
45.979
46.012
46.045
46.079
46.112
46.146
46.179
46.212
46.246
46.279
46.312
46.346
46.379
46.413
46.446
46.479
46.513
46.546
46.579
46.613
46.646
46.679
46.713
46.746
46.78
46.813
46.846
46.88
46.913
46.946
46.98
47.013
47.046
47.08
47.113
47.147
47.18
47.213
47.247
47.28
47.313
47.347
47.38
47.414
47.447
47.48
47.514
47.547
47.58
47.614
47.647
47.68
47.714
47.747
47.781
47.814
47.847
47.881
47.914
47.947
47.981
48.014
48.047
48.081
48.114
48.148
48.181
48.214
48.248
48.281
48.314
48.348
48.381
48.415
48.448
48.481
48.515
48.548
48.581
48.615
48.648
48.681
48.715
48.748
48.782
48.815
48.848
48.882
48.915
48.948
48.982
49.015
49.048
49.082
49.115
49.149
49.182
49.215
49.249
49.282
49.315
49.349
49.382
49.416
49.449
49.482
49.516
49.549
49.582
49.616
49.649
49.682
49.716
49.749
49.783
49.816
49.849
49.883
49.916
49.949
49.983
50.016
50.049
50.083
50.116
50.15
50.183
50.216
50.25
50.283
50.316
50.35
50.383
50.417
50.45
50.483
50.517
50.55
50.583
50.617
50.65
50.683
50.717
50.75
50.784
50.817
50.85
50.884
50.917
50.95
50.984
51.017
51.05
51.084
51.117
51.151
51.184
51.217
51.251
51.284
51.317
51.351
51.384
51.418
51.451
51.484
51.518
51.551
51.584
51.618
51.651
51.684
51.718
51.751
51.785
51.818
51.851
51.885
51.918
51.951
51.985
52.018
52.051
52.085
52.118
52.152
52.185
52.218
52.252
52.285
52.318
52.352
52.385
52.419
52.452
52.485
52.519
52.552
52.585
52.619
52.652
52.685
52.719
52.752
52.786
52.819
52.852
52.886
52.919
52.952
52.986
53.019
53.052
53.086
53.119
53.153
53.186
53.219
53.253
53.286
53.319
53.353
53.386
53.42
53.453
53.486
53.52
53.553
53.586
53.62
53.653
53.686
53.72
53.753
53.787
53.82
53.853
53.887
53.92
53.953
53.987
54.02
54.053
54.087
54.12
54.154
54.187
54.22
54.254
54.287
54.32
54.354
54.387
54.421
54.454
54.487
54.521
54.554
54.587
54.621
54.654
54.687
54.721
54.754
54.788
54.821
54.854
54.888
54.921
54.954
54.988
55.021
55.054
55.088
55.121
55.155
55.188
55.221
55.255
55.288
55.321
55.355
55.388
55.422
55.455
55.488
55.522
55.555
55.588
55.622
55.655
55.688
55.722
55.755
55.789
55.822
55.855
55.889
55.922
55.955
55.989
56.022
56.055
56.089
56.122
56.156
56.189
56.222
56.256
56.289
56.322
56.356
56.389
56.423
56.456
56.489
56.523
56.556
56.589
56.623
56.656
56.689
56.723
56.756
56.79
56.823
56.856
56.89
56.923
56.956
56.99
57.023
57.056
57.09
57.123
57.157
57.19
57.223
57.257
57.29
57.323
57.357
57.39
57.424
57.457
57.49
57.524
57.557
57.59
57.624
57.657
57.69
57.724
57.757
57.791
57.824
57.857
57.891
57.924
57.957
57.991
58.024
58.057
58.091
58.124
58.158
58.191
58.224
58.258
58.291
58.324
58.358
58.391
58.425
58.458
58.491
58.525
58.558
58.591
58.625
58.658
58.691
58.725
58.758
58.792
58.825
58.858
58.892
58.925
58.958
58.992
59.025
59.058
59.092
59.125
59.159
59.192
59.225
59.259
59.292
59.325
59.359
59.392
59.426
59.459
59.492
59.526
59.559
59.592
59.626
59.659
59.692
59.726
59.759
59.793
59.826
59.859
59.893
59.926
59.959
59.993
60.026
60.059
60.093
60.126
60.16
60.193
60.226
60.26
60.293
60.326
60.36
60.393
60.427
60.46
60.493
60.527
60.56
60.593
60.627
60.66
60.693
60.727
60.76
60.794
60.827
60.86
60.894
60.927
60.96
60.994
61.027
61.06
61.094
61.127
61.161
61.194
61.227
61.261
61.294
61.327
61.361
61.394
61.428
61.461
61.494
61.528
61.561
61.594
61.628
61.661
61.694
61.728
61.761
61.795
61.828
61.861
61.895
61.928
61.961
61.995
62.028
62.061
62.095
62.128
62.162
62.195
62.228
62.262
62.295
62.328
62.362
62.395
62.429
62.462
62.495
62.529
62.562
62.595
62.629
62.662
62.695
62.729
62.762
62.796
62.829
62.862
62.896
62.929
62.962
62.996
63.029
63.062
63.096
63.129
63.163
63.196
63.229
63.263
63.296
63.329
63.363
63.396
63.43
63.463
63.496
63.53
63.563
63.596
63.63
63.663
63.696
63.73
63.763
63.797
63.83
63.863
63.897
63.93
63.963
63.997
64.03
64.063
64.097
64.13
64.164
64.197
64.23
64.264
64.297
64.33
64.364
64.397
64.431
64.464
64.497
64.531
64.564
64.597
64.631
64.664
64.697
64.731
64.764
64.798
64.831
64.864
64.898
64.931
64.964
64.998
65.031
65.064
65.098
65.131
65.165
65.198
65.231
65.265
65.298
65.331
65.365
65.398
65.432
65.465
65.498
65.532
65.565
65.598
65.632
65.665
65.698
65.732
65.765
65.799
65.832
65.865
65.899
65.932
65.965
65.999
66.032
66.065
66.099
66.132
66.166
66.199
66.232
66.266
66.299
66.332
66.366
66.399
66.433
66.466
66.499
66.533
66.566
66.599
66.633
66.666
66.699
[truncated: 25,905 more rows]
[truncated: 4 more columns]
