# Supplementary material for: Exploring emotion recognition in patients with mild cognitive impairment and Alzheimer’s dementia undergoing a rehabilitation program
Source: PLoS One. 2025 Apr 24;20(4):e0322213. doi: 10.1371/journal.pone.0322213 (PMC12021228; doi:10.1371/journal.pone.0322213)
Supplement: S3 Data — (ZIP) [file pone.0322213.s005.zip › raw data21-30/No25 Aerobic exercise.csv]

time stamp	face id	anger	contempt	disgust	fear	joy	sadness	surprise	sentimentality	confusion	neutral	engagement	valence	attention	inner brow raise	brow raise	brow furrow	eye widen	cheek raise	lid tighten	nose wrinkle	upper lip raise	dimpler	lip corner depressor	chin raise	lip pucker	lip stretch	lip press	mouth open	jaw drop	lip suck	eye closure	smile	smirk	blink	blink rate	pitch	yaw	roll	brightness	interocular distance	topleft_x	topleft_y	bottomright_x	bottomright_y	outer_right_eye_X	outer_right_eye_Y	outer_left_eye_X	outer_left_eye_Y
0.066
0.1
0.133
0.166
0.2
0.233
0.266
0.3
0.333
0.366
0.4
0.433
0.467
0.5
0.533
0.567	0	0.07	0.07	0.02	0.13	0.12	0.1	0.11	0.41	0.12	99.73	0.41	7.27	96.51	5.2	7.22	0.07	0.09	6.16	0.61	0.95	0.21	0	0.01	0.16	0.12	0.22	0.41	1.4	4.89	0.05	0.11	11.57	0	0		5.96	5.4	0.21	64.27	117.63	823.97	461.34	1005.89	657.51	855.43	503.72	973.07	503.46
0.6	0	0.09	0.1	0.02	0.16	0.07	0.13	0.1	0.57	0.18	99.69	0.33	1.19	75.59	5.87	6.29	0.18	0.06	5.17	0.74	1.23	0.19	0	0.02	0.29	0.18	0.11	0.57	1.34	2.61	0.06	0.17	6.59	0	0		1.23	16.35	3.1	62.54	107.37	830.79	462.72	1004.78	649.21	866.17	501.66	973.53	502.81
0.633	0	0.1	0.12	0.02	0.17	0.05	0.13	0.1	0.57	0.14	99.67	0.33	0	76.07	5.37	6.27	0.14	0.04	3.69	0.45	1.03	0.1	0	0.04	0.27	0.14	0.1	0.57	1.3	1.65	0.04	0.5	3.85	0	0		0.81	16.22	6.65	63.04	106.36	837.11	462.7	1007.78	644.29	874.41	499.36	980.62	505
0.667	0	0.1	0.13	0.02	0.17	0.04	0.13	0.09	0.57	0.14	99.67	0.33	0	88.17	5.01	5.65	0.14	0.04	3.26	0.31	0.91	0.09	0	0.04	0.32	0.14	0.09	0.57	1.28	1.29	0.03	0.28	3.25	0	0		4.44	11.96	4.93	64.01	104.33	845.78	462.83	1013.13	643.45	880.77	498.21	984.91	504.62
0.7	0	0.1	0.12	0.02	0.15	0.05	0.12	0.08	0.5	0.19	99.7	0.33	0	95.83	3.88	4.6	0.14	0.04	2.83	0.28	0.85	0.07	0	0.02	0.23	0.19	0.09	0.5	1.69	0.93	0.03	0.84	4.3	0	0		4.42	6.33	2.82	65.45	104.3	856.45	463.69	1016.47	635.85	885.85	499.34	990.11	501.89
0.734	0	0.1	0.12	0.02	0.14	0.05	0.12	0.08	0.39	0.21	99.71	0.33	0	92.84	3.23	4.46	0.11	0.06	3.18	0.21	0.71	0.06	0	0.01	0.2	0.21	0.08	0.39	1.8	0.79	0.02	0.11	5.07	0	0		3.45	9.19	5.49	65.35	103.68	858.19	463.97	1016.09	632.85	889.12	497.6	992.62	503.84
0.767	0	0.1	0.12	0.02	0.14	0.05	0.12	0.08	0.39	0.21	99.71	0.33	0	92.1	2.78	4.8	0.1	0.08	3.31	0.17	0.67	0.07	0	0.01	0.2	0.21	0.09	0.39	1.91	0.68	0.02	0.06	5.15	0	0		2.35	9.72	5.59	65.27	102.59	862.33	463.09	1017.73	629.22	892.65	495.48	995	502.55
0.8	0	0.1	0.12	0.02	0.14	0.05	0.11	0.08	0.47	0.18	99.72	0.33	0	96.39	2.43	5.04	0.09	0.1	3.71	0.13	0.73	0.08	0	0.01	0.22	0.18	0.08	0.47	1.58	0.5	0.02	0.04	4.85	0	0		2.37	5.58	6.1	65.82	104.84	863.89	461.41	1020.07	627.51	893.84	494.42	998.46	501.19
0.834	0	0.1	0.12	0.02	0.14	0.05	0.11	0.08	0.74	0.19	99.72	0.33	0	95.22	1.86	4.97	0.07	0.13	3.17	0.08	0.68	0.06	0	0.01	0.24	0.19	0.07	0.74	1.53	0.39	0.02	0.03	4.55	0	0		0.41	7.04	6.01	64.91	103.69	864.79	460.44	1022.34	628.16	895.93	493.06	999.39	500.04
0.867	0	0.1	0.12	0.02	0.14	0.05	0.11	0.08	0.96	0.19	99.71	0.33	0	96.46	1.43	6.21	0.06	0.18	2.83	0.05	0.64	0.06	0	0.01	0.2	0.19	0.07	0.96	1.57	0.36	0.02	0.03	4.71	0	0		1.46	5.48	5.91	65.18	103.48	865.87	459.15	1025.13	629.42	897.86	491.85	1001.07	499.3
0.9	0	0.1	0.11	0.02	0.16	0.05	0.1	0.09	1.14	0.17	99.69	0.33	0	96.73	1.1	8.97	0.05	0.29	2.63	0.03	0.6	0.06	0	0.01	0.16	0.17	0.07	1.14	1.55	0.37	0.02	0.07	4.81	0	0		1.12	5.07	4.76	65.27	104.44	867.59	458.5	1027.29	629.57	898.42	490.87	1002.58	498.64
0.934	0	0.09	0.1	0.02	0.17	0.05	0.1	0.1	0.98	0.16	99.66	0.33	0	96.13	0.95	11.38	0.05	0.56	2.72	0.03	0.59	0.06	0	0.01	0.13	0.16	0.06	0.98	1.73	0.34	0.02	0.01	4.81	0	0		2.86	5.94	4.88	66.31	104.76	870.6	459.58	1027.38	627.43	899.9	492.47	1004.45	499.01
0.967	0	0.09	0.09	0.02	0.21	0.05	0.09	0.12	0.78	0.15	99.58	0.33	0.02	95.86	0.94	17.42	0.05	0.88	3.41	0.02	0.64	0.07	0	0.01	0.13	0.15	0.05	0.78	1.81	0.32	0.02	0.01	4.91	0	0		2.78	6.29	3.87	66.84	107.05	872.28	459.86	1027.76	626.23	899	492.88	1005.9	498.59
1	0	0.08	0.08	0.02	0.25	0.05	0.08	0.15	0.96	0.11	99.51	0.4	0	95.61	0.99	20.9	0.05	1.28	3.45	0.02	0.69	0.07	0	0.01	0.13	0.11	0.06	0.96	1.85	0.31	0.02	0.01	4.5	0	0		2.64	6.59	2.87	67.26	106.15	873.84	458.81	1028.51	623.76	899.77	491.69	1005.75	497.79
1.034	0	0.08	0.08	0.02	0.28	0.04	0.08	0.17	1.54	0.08	99.45	0.46	0	96.69	0.94	23.19	0.05	2.03	3.36	0.02	0.78	0.05	0	0.01	0.13	0.08	0.04	1.54	1.51	0.29	0.02	0	3.87	0	0		3.94	5.12	2.12	68.39	107.77	872.7	457.55	1026.01	619.79	896.59	490.03	1004.05	498.18
1.067	0	0.09	0.09	0.02	0.26	0.04	0.09	0.15	1.58	0.06	99.48	0.38	0	96.88	1.12	20.45	0.05	2.73	2.78	0.02	0.67	0.03	0	0.01	0.11	0.06	0.03	1.58	1.17	0.28	0.02	0.01	3.51	0	0		2.71	4.82	2.45	68.35	104.44	874.62	458.41	1024.95	618.32	898.83	490.59	1003.11	496.38
1.101	0	0.1	0.1	0.02	0.23	0.04	0.1	0.13	0.82	0.05	99.53	0.33	0	96.62	1.54	16.07	0.04	2.85	2.21	0.02	0.55	0.02	0	0.01	0.08	0.05	0.03	0.82	0.88	0.19	0.01	0.05	2.97	0	0		3.65	5.24	1.33	69.71	105.28	876.01	459.31	1024.35	616.22	897.91	491.66	1003.03	497.59
1.134	0	0.11	0.12	0.02	0.2	0.04	0.11	0.11	1.03	0.04	99.6	0.33	0	97.31	2	10.77	0.04	2.85	2.33	0.02	0.55	0.02	0	0.01	0.09	0.04	0.03	1.03	0.7	0.17	0.01	0.03	3.06	0	0		-2.16	4.07	-0.24	67.73	104.76	872.92	456.12	1024	613.81	895.2	488.06	999.73	494.89
1.167	0	0.11	0.13	0.02	0.16	0.04	0.12	0.08	0.86	0.05	99.67	0.33	0	97.88	2.32	5.17	0.05	2.57	2.61	0.03	0.57	0.02	0	0.01	0.11	0.04	0.03	0.86	0.63	0.16	0.01	0.01	3.1	0	0		-3.38	2.84	-0.8	67.43	103.42	873.57	457.21	1023.74	615.15	895.49	490.67	998.91	492.07
1.201	0	0.12	0.14	0.02	0.15	0.04	0.13	0.08	1.12	0.04	99.69	0.33	0	97.69	2.52	3.33	0.04	2.32	3.36	0.03	0.57	0.03	0	0.01	0.11	0.03	0.03	1.12	0.42	0.13	0.01	0.02	2.94	0	0		2.73	3.28	0.17	69.6	105.59	869.82	456.58	1021.11	616	892.06	489.84	997.51	495.29
1.234	0	0.12	0.15	0.02	0.15	0.04	0.13	0.07	2.17	0.05	99.7	0.33	0	98.31	3.05	2.1	0.05	1.73	3.44	0.03	0.53	0.03	0	0.01	0.13	0.03	0.03	2.17	0.38	0.12	0.01	0.02	2.88	0	0		-4.01	1.69	-1.49	67.27	104.05	869.01	456.21	1020.58	615.31	890.75	490.37	994.79	490.93
1.267	0	0.11	0.15	0.02	0.14	0.04	0.14	0.07	1.82	0.05	99.7	0.33	0	97.46	3.24	1.71	0.05	1.12	4.39	0.04	0.55	0.03	0	0.02	0.13	0.03	0.03	1.82	0.33	0.11	0.01	0.09	2.72	0	0		0.06	3.77	-0.72	68.62	103.41	866.88	455.91	1018.74	616.19	889.75	489.92	993.13	492.4
1.301	0	0.11	0.15	0.02	0.14	0.04	0.14	0.07	1.58	0.06	99.69	0.33	0	96.43	3.52	1.32	0.06	0.74	4.41	0.05	0.54	0.03	0	0.02	0.11	0.02	0.04	1.58	0.22	0.11	0.01	0.04	2.54	0	0		0.65	5.52	0.47	68.95	105.53	863.61	456.44	1014.07	615.07	885.73	489.36	991.16	493.95
1.334	0	0.11	0.15	0.02	0.14	0.04	0.14	0.07	1.58	0.06	99.69	0.33	0	97.16	2.98	1.35	0.06	0.61	4.74	0.06	0.47	0.03	0	0.03	0.14	0.02	0.05	1.58	0.22	0.12	0.01	0.01	2.53	0	0		-1.35	4.34	-1.5	68.19	106.21	863.13	455.81	1014.02	614.82	883.43	491.09	989.63	489.97
1.367	0	0.11	0.16	0.02	0.14	0.04	0.14	0.07	1.44	0.07	99.69	0.33	0	97.42	2.8	1.4	0.07	0.57	4.44	0.07	0.51	0.03	0	0.03	0.15	0.02	0.04	1.44	0.17	0.14	0.01	0.03	2.4	0	0		6.6	3.85	-0.41	71.24	107.94	861.14	456.06	1011.17	614.78	881.03	491.09	988.94	493.92
1.401	0	0.12	0.16	0.02	0.14	0.04	0.13	0.07	2.15	0.09	99.68	0.33	0	96.36	2.32	1.2	0.09	0.54	3.84	0.08	0.41	0.02	0	0.06	0.17	0.01	0.05	2.15	0.1	0.12	0	0	2.04	0	0		-0.72	5.63	-0.51	68.42	105.62	858.88	457.92	1008.03	615.34	879.45	492.03	985.07	492.63
1.434	0	0.12	0.16	0.02	0.14	0.04	0.13	0.07	1.77	0.09	99.68	0.33	0	98.31	2.22	1.31	0.09	0.65	3.03	0.07	0.34	0.02	0	0.05	0.13	0.01	0.03	1.77	0.11	0.12	0	0.01	1.95	0	0		-0.33	1.68	-0.87	68.54	102.39	857.4	457.82	1005.3	613.64	878.65	491.27	981.03	493.02
1.468	0	0.12	0.17	0.02	0.14	0.03	0.13	0.07	2.06	0.12	99.67	0.33	0	96.32	2.14	1.09	0.12	0.69	2.23	0.07	0.29	0.01	0	0.08	0.13	0.01	0.02	2.06	0.06	0.13	0	0.01	1.6	0	0		3.56	5.67	-0.32	70.13	105.5	856.43	458.39	1002.42	612.73	875.63	492.35	981.13	493.86
1.501	0	0.12	0.17	0.02	0.14	0.03	0.13	0.06	2.16	0.13	99.66	0.33	0	96.37	1.94	0.96	0.13	0.8	2.16	0.07	0.28	0.01	0	0.09	0.11	0.01	0.02	2.28	0.04	0.13	0	0.01	1.57	0	0		4.25	5.6	0.17	70.38	102.17	854.56	460.63	998.13	613.47	874.64	494.18	976.81	494.69
1.534	0	0.12	0.17	0.02	0.14	0.03	0.13	0.07	1.48	0.13	99.66	0.33	0	95.12	1.96	0.92	0.13	0.98	1.62	0.05	0.26	0.01	0	0.09	0.12	0.01	0.02	1.48	0.05	0.15	0	0.03	1.48	0	0		0.8	7.15	1.23	69.61	104.22	852.48	462.53	993.56	611.59	871.18	494.06	975.36	496.82
1.568	0	0.12	0.17	0.02	0.14	0.03	0.13	0.07	1.56	0.16	99.66	0.33	0	95.92	2.3	1.14	0.16	0.77	1.6	0.06	0.28	0.01	0	0.09	0.13	0.02	0.02	1.56	0.05	0.17	0	0.08	1.52	0	0		3.87	6.21	1.06	70.69	106.89	849.39	464.54	989.06	611.78	865.9	496.45	972.74	499.68
1.601	0	0.12	0.17	0.02	0.14	0.03	0.14	0.07	1.33	0.16	99.66	0.33	0	95.64	2.98	1.23	0.16	0.55	1.47	0.07	0.2	0.01	0	0.09	0.11	0.02	0.02	1.33	0.06	0.2	0	0.05	1.41	0	0		7	6.56	0.84	71.62	104.77	848.08	465.94	985.49	611.67	864.33	498.37	969.08	500.19
1.634	0	0.12	0.17	0.02	0.14	0.03	0.14	0.07	0.7	0.2	99.66	0.33	0	95.57	3	1.39	0.2	0.42	1.2	0.07	0.17	0.02	0	0.1	0.12	0.02	0.02	0.7	0.07	0.26	0.01	0.02	1.27	0	0		4.16	6.64	0	69.69	100.55	842.44	467.05	977.44	610.67	858.94	499.9	959.47	497.76
1.668	0	0.12	0.17	0.02	0.15	0.03	0.14	0.07	0.57	0.21	99.65	0.33	0	96.71	3.29	1.51	0.21	0.29	1.06	0.08	0.13	0.03	0	0.08	0.1	0.03	0.03	0.57	0.08	0.34	0.01	0.02	1.03	0	0		6.97	5.1	-1.51	71.13	105.43	839.38	468.32	972.31	608.71	851.16	503.1	956.49	498.39
1.701	0	0.12	0.17	0.02	0.14	0.03	0.14	0.07	0.35	0.24	99.65	0.33	0	96.95	2.91	1.64	0.24	0.16	1.16	0.11	0.09	0.03	0	0.06	0.1	0.03	0.04	0.35	0.09	0.44	0.01	0.03	1	0	0		-0.92	4.7	0.34	67.09	107.43	827.87	469.32	959.78	606.81	839.59	500.4	947.02	500.65
1.735	0	0.12	0.17	0.02	0.15	0.03	0.14	0.07	0.26	0.26	99.66	0.33	0	97.58	3.09	2.61	0.26	0.09	1.45	0.14	0.06	0.03	0	0.03	0.08	0.04	0.06	0.2	0.11	0.93	0.01	0.02	0.8	0	0		1.38	3.53	-0.98	68.11	102.37	825.14	474.32	952.67	607.42	836.16	505.83	938.52	504
1.768	0	0.12	0.17	0.02	0.15	0.03	0.14	0.08	0.27	0.27	99.66	0.33	0	97.26	2.87	2.99	0.27	0.06	1.65	0.26	0.09	0.03	0	0.02	0.06	0.04	0.05	0.13	0.13	1.57	0.02	0.03	0.71	0	0		-3.37	4.15	-2.64	65.5	99.64	818.27	472.78	946.38	604.87	829.71	503.99	929.34	502.42
1.801	0	0.11	0.17	0.02	0.16	0.03	0.14	0.08	0.24	0.24	99.67	0.33	0	96.05	3.16	3.84	0.24	0.04	2.32	0.44	0.07	0.02	0	0.02	0.04	0.04	0.05	0.07	0.15	1.8	0.02	0.06	0.77	0	0		0.12	6.05	-0.45	66.46	100.86	807.78	477.98	932.5	608.21	818.62	508.35	919.47	506.81
1.835	0	0.11	0.17	0.02	0.16	0.03	0.14	0.09	0.25	0.25	99.67	0.33	0	95.61	3.35	3.98	0.25	0.04	2.06	0.53	0.06	0.01	0	0.01	0.02	0.04	0.05	0.04	0.21	3.3	0.02	0.04	0.64	0	0		4.22	6.6	-0.38	68.91	96.89	805.08	481.77	926.01	608.67	816.11	511.5	913	510.68
1.868
1.901
1.935
1.968
2.001
2.035
2.068
2.102
2.135
2.168
2.202
2.235
2.268
2.302
2.335
2.368
2.402
2.435
2.469
2.502
2.535
2.569
2.602
2.635
2.669
2.702
2.736
2.769
2.802
2.836
2.869
2.902
2.936
2.969
3.002
3.036
3.069
3.103
3.136
3.169
3.203
3.236
3.269
3.303
3.336
3.369
3.403
3.436
3.47
3.503
3.536
3.57
3.603
3.636
3.67
3.703
3.737
3.77
3.803
3.837
3.87
3.903
3.937
3.97
4.003
4.037
4.07	0	0.16	0.09	0.05	0.22	0.1	0.1	0.08	0.07	0.06	99.56	1.05	5.72	61.9	1.3	7.02	0.04	0.06	8.57	0.24	0.6	0.02	0	0	0.07	0.06	0.3	0.04	27.78	1.76	0.04	0.27	8.11	0	0		-3.22	19.57	-1.65	58.25	112.16	805.45	489.37	979.88	674.8	834.5	529	946.64	527.1
4.104	0	0.11	0.07	0.03	0.14	0.12	0.09	0.08	0.07	0.08	99.71	0.4	8.39	74.46	1.35	5.44	0.06	0.06	6.6	0.19	0.46	0.02	0	0	0.07	0.08	0.49	0.06	13.39	1.35	0.05	0.14	11.39	0	0		-4.36	16.65	3.54	58.38	111.51	809.8	489.77	978.17	669.05	840.84	524.19	952.21	529.7
4.137	0	0.1	0.09	0.02	0.13	0.09	0.1	0.07	0.08	0.08	99.75	0.33	5.74	87.74	0.99	4.9	0.08	0.06	6.04	0.13	0.54	0.02	0	0	0.05	0.04	0.6	0.07	4.63	1.26	0.03	0.07	9.08	0	0		-2.39	12.16	3.36	59.42	113.9	810.19	489.59	977.51	667.62	839.27	523.97	952.99	530.4
4.17	0	0.1	0.1	0.02	0.12	0.08	0.1	0.07	0.09	0.09	99.77	0.33	3.95	89.56	0.86	2.74	0.09	0.09	5.02	0.14	0.32	0.01	0	0	0.04	0.03	0.64	0.09	2.15	0.58	0.02	0.02	7.69	0	0		1.39	11.26	2.66	61.88	110.93	814.47	493.69	974.74	664.93	840.78	528.3	951.63	532.63
4.204	0	0.1	0.12	0.02	0.12	0.05	0.11	0.07	0.18	0.12	99.75	0.33	0.91	92.53	0.92	2.46	0.12	0.12	3.28	0.11	0.21	0.02	0	0	0.05	0.03	0.78	0.18	1.27	0.44	0.02	0.01	5.52	0	0		2.79	9.42	1.98	63.95	121.57	817.09	496.78	973.74	662.41	835.7	532.58	957.24	535.16
4.237	0	0.11	0.13	0.02	0.13	0.05	0.11	0.06	0.32	0.16	99.74	0.33	0	95.85	0.94	2.32	0.16	0.1	3.23	0.08	0.13	0.02	0	0	0.05	0.03	0.84	0.32	1.24	0.44	0.02	0.02	4.59	0	0		4.84	6.3	1.85	65.8	117.02	817.12	502.25	968.59	662.69	835.18	537.73	952.18	539.23
4.27	0	0.11	0.14	0.02	0.13	0.04	0.12	0.06	0.4	0.19	99.72	0.33	0	95.27	0.83	1.87	0.19	0.1	2.3	0.08	0.08	0.01	0	0	0.05	0.02	0.78	0.4	0.89	0.44	0.03	0.01	3.89	0	0		3.94	6.99	-0.73	65.95	116.07	817.51	505.72	966.73	661.59	832.61	541.19	948.66	543.25
4.304	0	0.11	0.15	0.02	0.13	0.04	0.12	0.06	0.25	0.17	99.71	0.33	0	98.3	0.76	1.59	0.17	0.11	2.03	0.08	0.09	0.01	0	0	0.03	0.01	0.54	0.25	0.81	0.68	0.02	0.01	3.3	0	0		3.61	1.72	1.25	68.54	119.24	814.39	507.36	960.3	659.76	827.95	540.96	947.13	544.86
4.337	0	0.12	0.16	0.02	0.13	0.04	0.12	0.06	0.18	0.15	99.69	0.33	0	97.67	0.71	1.1	0.15	0.13	1.79	0.05	0.08	0.01	0	0	0.03	0.02	0.44	0.18	0.82	0.98	0.03	0	2.52	0	0		4	3.31	2.62	69.31	119.65	805.17	506.21	951.25	659.51	819.95	538.76	939.46	544.44
4.37	0	0.12	0.16	0.02	0.13	0.03	0.12	0.06	0.24	0.19	99.68	0.33	0	96.21	0.88	0.96	0.19	0.15	1.89	0.05	0.12	0.01	0	0	0.03	0.03	0.41	0.24	0.69	1.12	0.02	0	2.22	0	0		-1.41	5.83	4.57	66.9	126.73	792.88	497.27	949.95	661.41	811.84	528.62	938.07	539.87
4.404	0	0.12	0.16	0.02	0.13	0.03	0.13	0.06	0.34	0.18	99.67	0.33	0	97.43	1.26	0.92	0.18	0.17	1.97	0.05	0.13	0.01	0	0	0.04	0.04	0.4	0.34	0.74	1.13	0.02	0.01	1.86	0	0		-4.07	3.83	2.99	65.93	130.58	784.04	486.39	948.22	657.96	802.92	520.95	933.35	527.28
4.437	0	0.12	0.17	0.02	0.14	0.03	0.13	0.07	0.85	0.18	99.67	0.33	0	95.92	2.03	1.38	0.18	0.19	2.09	0.04	0.12	0.02	0	0.01	0.04	0.04	0.35	0.85	1.01	1.24	0.02	0.01	1.62	0	0		-3.47	6.21	2.62	65.67	126.81	777.85	480.48	947.57	658.07	801.11	515.21	927.61	524.09
4.471	0	0.12	0.17	0.02	0.15	0.03	0.13	0.07	1.55	0.17	99.67	0.33	0	96.64	2.65	2.15	0.17	0.27	1.55	0.03	0.17	0.03	0	0.01	0.05	0.04	0.24	1.71	1.11	1.33	0.02	0	1.4	0	0		0.63	5.21	2.58	67.03	127.85	774.54	473.83	945.75	655.16	797.86	511.16	925.62	515.84
4.504	0	0.12	0.16	0.02	0.15	0.03	0.13	0.07	1.22	0.16	99.67	0.33	0	95.23	2.58	2.78	0.16	0.48	1.52	0.04	0.27	0.04	0	0.01	0.05	0.03	0.15	1.22	1.06	1.22	0.02	0.01	1.27	0	0		-0.03	7.03	3.99	66.49	126.58	769.93	467.21	945.41	652.38	797.65	502.28	923.69	513.99
4.537	0	0.12	0.16	0.02	0.15	0.03	0.13	0.08	1.53	0.15	99.67	0.33	0	97.23	2.71	2.99	0.15	0.74	1.61	0.03	0.52	0.06	0	0.01	0.06	0.03	0.1	1.53	0.91	1.15	0.02	0.01	1.27	0	0		2.2	4.21	1.81	66.94	129.67	767.62	463.7	950.72	657.27	795.28	502.88	924.71	510.76
4.571	0	0.12	0.16	0.02	0.15	0.03	0.14	0.08	1.88	0.15	99.67	0.33	0	97.73	3.11	2.86	0.15	0.88	1.88	0.02	1.05	0.06	0	0.01	0.11	0.03	0.11	2.83	0.64	1.1	0.02	0.01	1.19	0	0		-2.35	3.19	0.2	65.72	127.64	769.33	463.8	952.89	656.77	796.54	503.58	924.09	508.36
4.604	0	0.12	0.16	0.02	0.16	0.03	0.13	0.08	2.15	0.14	99.67	0.33	0	98.6	3.01	3.2	0.14	1	2.15	0.02	1.2	0.04	0	0.01	0.15	0.03	0.12	3.23	0.62	1.03	0.02	0.02	1.16	0	0		4.8	0.72	0.63	68.34	126.64	769.7	465.2	951.16	657.66	796.74	505.84	923.28	510.94
4.637	0	0.13	0.17	0.02	0.15	0.03	0.13	0.07	2.51	0.16	99.66	0.33	0	98.66	2.19	2.09	0.16	1.05	2.51	0.02	0.96	0.02	0	0.01	0.15	0.03	0.12	4.48	0.52	0.98	0.02	0.01	0.95	0	0		6.92	0.51	1.76	69.32	128.24	770.38	467.6	949.84	657.42	796.86	506.47	924.74	516.06
4.671	0	0.13	0.17	0.02	0.15	0.03	0.13	0.07	2.4	0.15	99.65	0.33	0	97.8	1.66	1.87	0.15	1.15	2.4	0.02	0.65	0.02	0	0.02	0.13	0.03	0.07	3.43	0.53	1.02	0.02	0.02	0.72	0	0		6.69	-3.03	2.71	68.72	123.23	772.13	468.82	948.2	656.52	800.16	506.95	923.15	514.67
4.704
4.738
4.771
4.804
4.838
4.871
4.904
4.938
4.971
5.004
5.038
5.071
5.105
5.138
5.171
5.205
5.238
5.271
5.305
5.338
5.371
5.405
5.438
5.472
5.505
5.538
5.572
5.605
5.638
5.672
5.705
5.739
5.772
5.805
5.839
5.872
5.905
5.939
5.972
6.005
6.039
6.072
6.106
6.139
6.172
6.206
6.239
6.272
6.306
6.339
6.372
6.406
6.439
6.473
6.506
6.539
6.573	0	0.11	0.14	0.02	0.15	0.04	0.11	0.07	1.63	0.03	99.7	0.33	0	96.28	0.88	5.34	0.03	0.13	3.47	0.08	0.45	0	0	0	0.05	0.03	1.88	1.63	1.4	0.03	0.02	0.01	2.9	0	0		-0.59	5.74	3.38	65.04	130.92	789.88	500.27	962.82	682.38	813.49	536.23	944.13	544.78
6.606	0	0.1	0.12	0.02	0.18	0.04	0.1	0.09	1.97	0.03	99.63	0.33	0	97.99	0.46	12.07	0.01	0.32	2.77	0.02	0.32	0	0	0	0.11	0.03	0.69	1.97	0.54	0.12	0.01	0.03	2.37	0	0		5.64	2.57	5.69	67.35	121.64	797.55	494.27	969.63	677.69	827.33	530.53	948.62	539.75
6.639	0	0.1	0.12	0.02	0.21	0.03	0.1	0.11	1.86	0.02	99.58	0.33	0	98.46	0.62	15.26	0.02	0.58	2.75	0.02	0.38	0	0	0	0.1	0.02	0.57	1.86	0.67	0.17	0.01	0.02	1.75	0	0		-0.54	1.22	7.04	65.4	127.44	796.2	489.79	974.64	677.53	827.83	525.5	954.76	537.03
6.673	0	0.1	0.12	0.02	0.21	0.03	0.1	0.11	2.47	0.03	99.59	0.33	0	97.84	0.86	14.11	0.03	0.52	2.83	0.03	0.41	0.01	0	0	0.15	0.03	0.61	2.47	0.69	0.31	0.02	0.02	1.44	0	0		7.46	2.93	6.88	68.6	128.34	803.04	484.1	981.44	673.87	834.17	521.06	961.9	533.52
6.706	0	0.1	0.12	0.02	0.21	0.03	0.1	0.11	2.8	0.04	99.59	0.33	0	98.55	0.88	13.92	0.03	0.46	2.8	0.03	0.48	0.01	0	0	0.19	0.04	0.54	3.55	0.98	0.42	0.02	0.04	1.36	0	0		7.75	-0.9	6.16	68.69	125.75	805.13	478.43	984.44	670.3	837.17	514.47	962.18	528.05
6.74	0	0.11	0.13	0.02	0.2	0.03	0.1	0.1	2.56	0.05	99.59	0.33	0	98.31	0.88	13.35	0.04	0.49	2.56	0.03	0.75	0.04	0	0.01	0.16	0.05	0.61	4.37	1	0.49	0.02	0.02	1.25	0	0		2.57	-1.67	2.92	67.08	123.56	803.68	475.06	985.91	668.16	834.97	512.38	958.07	523.01
6.773	0	0.11	0.13	0.02	0.2	0.03	0.11	0.1	2.35	0.06	99.61	0.33	0	98.65	0.91	12.44	0.06	0.44	2.35	0.03	0.8	0.06	0	0.01	0.14	0.05	0.56	3.77	0.94	0.52	0.01	0.01	1.1	0	0		-1.05	-0.54	2.94	65.84	124.09	802.6	470.53	988.19	667.01	835.31	508.06	959.03	517.61
6.806	0	0.11	0.15	0.02	0.17	0.03	0.11	0.08	2.33	0.07	99.66	0.33	0	98.76	0.94	7.85	0.07	0.52	2.33	0.03	1.08	0.08	0	0.01	0.12	0.04	0.42	2.53	0.67	0.56	0.01	0.01	1.01	0	0		3.86	0.1	1.19	67.4	129.6	796.86	463.3	984.58	660.75	826.3	502.62	955.38	514.21
6.84	0	0.12	0.16	0.02	0.15	0.03	0.12	0.07	1.77	0.08	99.69	0.33	0	98.72	0.85	5.4	0.08	0.53	1.77	0.02	0.97	0.06	0	0.01	0.11	0.04	0.26	1.89	0.64	0.52	0.01	0.01	1.01	0	0		-2.83	0.25	-0.99	65.47	133.51	796.98	463.72	984.79	660.61	822.02	506.31	955.52	507.52
6.873	0	0.12	0.17	0.02	0.14	0.03	0.12	0.07	1.55	0.1	99.67	0.33	0	98.75	1	2.97	0.1	0.38	1.85	0.02	0.85	0.03	0	0.01	0.08	0.04	0.2	1.55	0.58	0.49	0.01	0.01	0.99	0	0		-3.24	-0.15	-1.27	65.47	132.77	796.19	464.07	983.02	660	820.81	506.93	953.59	506.78
6.906	0	0.12	0.17	0.02	0.14	0.03	0.13	0.06	1.3	0.1	99.66	0.33	0	98.63	0.98	1.8	0.1	0.27	2.1	0.02	0.77	0.02	0	0.01	0.07	0.05	0.15	1.3	0.53	0.46	0.01	0.01	1.08	0	0		-3.25	-0.6	-2	65.35	130.13	794.35	463.07	983.29	660.69	820.66	505.85	950.78	507.34
6.94	0	0.12	0.17	0.02	0.13	0.03	0.13	0.06	1.48	0.11	99.66	0.33	0	98.64	0.95	1.27	0.11	0.21	2.34	0.02	0.73	0.01	0	0.01	0.06	0.04	0.1	1.48	0.43	0.39	0.01	0.02	1.25	0	0		-0.81	0.58	-1.78	66.1	131.36	792.67	461.97	984.29	663.3	819.92	505.74	951.28	507.32
6.973	0	0.12	0.17	0.02	0.13	0.03	0.13	0.06	1.15	0.11	99.66	0.33	0	98.05	0.95	1.05	0.11	0.2	3.38	0.02	0.77	0.02	0	0.01	0.04	0.04	0.08	1.15	0.42	0.33	0	0.02	1.39	0	0		0.77	2.41	-0.89	66.51	129.77	789.49	461.95	980.58	663.96	818.24	505.24	947.99	507.49
7.006	0	0.12	0.17	0.02	0.13	0.04	0.13	0.06	1.47	0.11	99.66	0.33	0	98.21	0.9	0.82	0.11	0.17	3.91	0.01	0.6	0.01	0	0.01	0.04	0.04	0.06	1.47	0.38	0.24	0.01	0.01	1.54	0	0		0.14	1.97	-1.21	66.32	127.1	788.16	462.07	977.97	663.52	817.31	505.86	944.41	505.3
7.04	0	0.12	0.17	0.02	0.13	0.04	0.13	0.06	1.8	0.11	99.67	0.33	0	98.14	0.82	0.63	0.11	0.17	5.12	0.02	0.61	0.02	0	0.01	0.04	0.03	0.06	1.8	0.37	0.22	0	0.01	1.74	0	0		2.81	2.18	-0.33	67.8	128.83	785.6	463.98	974.41	663.83	814.27	506.42	943.03	510.52
7.073	0	0.12	0.17	0.02	0.13	0.04	0.13	0.06	2.49	0.11	99.67	0.33	0	98.22	0.71	0.74	0.11	0.14	5.54	0.02	0.54	0.02	0	0.02	0.05	0.03	0.07	2.49	0.36	0.21	0	0.02	1.81	0	0		3.76	1.96	-1.1	68.02	133.97	783.17	463.87	972.05	663.82	808.42	508.69	942.39	508.63
7.107	0	0.13	0.17	0.02	0.13	0.04	0.13	0.06	4.98	0.14	99.67	0.33	0	97.59	0.8	0.79	0.14	0.14	5.38	0.02	0.8	0.03	0	0.03	0.05	0.03	0.1	4.98	0.34	0.22	0	0.09	1.83	0	0		0.47	3.5	-0.15	67.09	126.48	779.91	467.93	966.98	665.31	809.15	508.79	935.5	514.3
7.14	0	0.12	0.16	0.02	0.13	0.04	0.13	0.06	3.92	0.14	99.67	0.33	0	98.07	0.79	0.83	0.14	0.16	4.76	0.02	0.79	0.03	0	0.03	0.06	0.03	0.11	3.92	0.3	0.21	0	0.08	2	0	0		1.92	2.37	0.05	67.43	124.36	777.64	472.84	961.88	667.93	806.69	513.53	930.96	518.31
7.173	0	0.13	0.16	0.02	0.13	0.04	0.13	0.06	3.82	0.14	99.68	0.33	0	97.68	0.78	0.83	0.14	0.18	3.82	0.03	0.87	0.04	0	0.04	0.08	0.03	0.15	5.25	0.29	0.2	0	0.05	2.09	0	0		5.97	3.29	1.1	68.62	119.66	769.79	477.19	949.03	668.7	799.73	517.01	919.27	522.3
7.207	0	0.12	0.16	0.02	0.12	0.04	0.12	0.06	3.15	0.16	99.68	0.33	0	97.93	0.73	0.65	0.16	0.21	3.15	0.02	0.93	0.03	0	0.04	0.07	0.03	0.15	3.62	0.25	0.16	0	0.02	2.27	0	0		8.18	2.71	0.86	70.75	124.39	770.8	481.46	944.51	666.41	795.34	521.43	919.66	525.78
7.24	0	0.12	0.16	0.02	0.12	0.04	0.12	0.06	3.16	0.16	99.68	0.33	0	97.58	0.73	0.48	0.16	0.18	3.31	0.02	0.91	0.03	0	0.04	0.07	0.03	0.16	3.16	0.3	0.19	0	0.01	2.24	0	0		4.81	3.51	1.26	69.94	124.37	764.05	483.98	935.61	666.34	787.92	522.98	912.24	526.41
7.273	0	0.12	0.16	0.02	0.12	0.04	0.12	0.06	2.78	0.17	99.68	0.33	0	96.83	0.72	0.44	0.17	0.17	3.05	0.03	1.01	0.03	0	0.03	0.07	0.04	0.17	2.78	0.34	0.2	0	0.05	2.48	0	0		5.77	4.9	0.92	70.54	122.9	754.24	483.04	925.67	664.64	778.53	521.45	901.28	527.28
7.307	0	0.12	0.16	0.02	0.12	0.04	0.12	0.06	1.14	0.16	99.69	0.33	0	98.19	0.94	0.37	0.16	0.12	2.04	0.03	0.7	0.02	0	0.03	0.05	0.04	0.14	1.14	0.5	0.18	0	0.08	2.79	0	0		4.99	2.05	1.33	70.97	116.93	749.81	483.61	920.67	665.04	777.16	520.76	893.88	527.81
7.34	0	0.12	0.16	0.02	0.12	0.03	0.13	0.06	0.66	0.18	99.68	0.33	0	98.16	1.37	0.34	0.18	0.1	1.55	0.04	0.66	0.02	0	0.03	0.04	0.04	0.11	0.66	0.54	0.19	0	0.16	2.57	0	0		7.38	2.12	2.49	71.83	118.79	737.14	480.86	906.27	660.31	763.87	516.79	882.2	527.12
7.373	0	0.11	0.16	0.02	0.13	0.03	0.13	0.06	0.52	0.22	99.68	0.33	0	97.18	1.93	0.27	0.22	0.07	1.37	0.06	0.94	0.02	0	0.04	0.04	0.04	0.13	0.52	0.63	0.19	0.01	0.25	2.52	0	0		2.84	4.3	2.52	70.65	116.19	736.08	476.85	903.97	654.94	763.46	512.12	879.34	520.52
7.407	0	0.12	0.16	0.02	0.13	0.03	0.13	0.06	0.6	0.27	99.68	0.33	0	97.27	2.14	0.3	0.27	0.05	1.46	0.11	1.04	0.03	0	0.04	0.06	0.05	0.19	0.6	0.95	0.19	0.01	0.08	2.56	0	0		4.03	4.13	2.85	70.73	115.69	729.84	472.64	896.11	649.43	756.94	507.77	872.33	516.01
7.44	0	0.12	0.16	0.02	0.13	0.04	0.13	0.06	0.75	0.31	99.68	0.33	0	98.23	2.76	0.37	0.31	0.03	1.9	0.17	1.37	0.08	0	0.04	0.05	0.05	0.23	0.75	1.37	0.23	0.01	0.07	2.43	0	0		2.21	1.92	4.79	70.16	115.21	729.95	469.57	893.59	643.16	757.77	502.13	872.42	513.44
7.474	0	0.12	0.17	0.03	0.14	0.03	0.14	0.07	1.13	0.39	99.67	0.33	0	97.39	3.11	0.54	0.39	0.03	2.48	0.27	1.41	0.12	0	0.04	0.06	0.06	0.28	1.13	2.49	0.34	0.01	0.07	1.97	0	0		3.38	-3.91	5.83	70	112.24	728.7	463.17	891.06	635.08	758.26	494.06	869.56	508.6
7.507	0	0.13	0.17	0.03	0.15	0.03	0.14	0.07	1.04	0.51	99.66	0.33	0	97.91	3.55	0.78	0.51	0.03	2.5	0.4	1.29	0.12	0	0.03	0.08	0.06	0.3	1.04	3.84	0.56	0.01	0.07	1.7	0	0		6.97	-2.76	4.49	71.42	119.73	731.1	457.63	891.49	628.17	754.72	491.34	874.06	500.96
7.54	0	0.13	0.17	0.03	0.16	0.03	0.15	0.07	0.98	0.57	99.66	0.33	0	98.31	4.23	1.07	0.57	0.04	2.83	0.6	1.27	0.12	0	0.03	0.1	0.07	0.31	0.98	4.2	0.7	0.01	0.04	1.64	0	0		2	-1.68	2.71	69.3	113.96	729.65	453.91	891.06	624.3	754.96	487.31	868.56	496.32
7.574	0	0.14	0.17	0.03	0.17	0.03	0.15	0.07	1.05	0.82	99.66	0.33	0	98.4	3.64	1.53	0.82	0.05	3.41	1.15	1.74	0.2	0	0.03	0.14	0.09	0.42	1.05	7.05	1.21	0.02	0.02	1.4	0	0		3.36	-1.41	3.83	69.23	114.15	727.24	449.84	891.21	623.66	754.78	483.12	868.45	493.68
7.607	0	0.15	0.17	0.03	0.18	0.03	0.14	0.07	0.85	0.85	99.65	0.33	0	98.07	3.06	2.52	0.85	0.07	3.52	1.41	1.76	0.25	0	0.02	0.11	0.09	0.52	0.58	9.22	1.36	0.02	0.01	1.41	0	0		2.81	2.36	5.78	68.92	111.79	726.65	448.78	889.93	623.3	756.7	481.59	868.06	491.34
7.64	0	0.15	0.16	0.04	0.2	0.03	0.13	0.08	1.05	1.05	99.6	0.33	0	98.69	2.64	5.04	1.05	0.12	3.79	1.54	2.15	0.25	0	0.02	0.1	0.09	0.37	0.38	11.71	1.65	0.03	0.02	1.29	0	0		8.55	-0.38	7.07	71.41	115.42	729.42	445.9	892.31	619.18	758.7	480.47	873.68	490.61
7.674	0	0.17	0.16	0.04	0.25	0.03	0.14	0.09	1.1	1.38	99.5	0.47	0	98.16	3.33	6.67	1.38	0.14	3.82	1.56	1.94	0.16	0	0.01	0.07	0.1	0.2	0.28	18.29	2.47	0.04	0.03	1.1	0	0		6.92	2.13	6.47	70.26	114.26	730.88	443.07	893.23	616.13	759.92	477.12	873.76	486.9
7.707	0	0.16	0.15	0.04	0.24	0.03	0.13	0.09	1.15	1.16	99.53	0.4	0	98.74	2.94	6.89	1.16	0.21	3.38	1.2	1.63	0.05	0	0.01	0.06	0.1	0.13	0.26	16.01	2.31	0.03	0.05	1.15	0	0		2.83	0.21	3.81	69.63	110.73	742.91	446	902.72	616.21	769.81	481.28	880.49	484.98
7.741	0	0.18	0.15	0.05	0.27	0.03	0.13	0.1	1.11	1.29	99.47	0.58	0	98.49	2.56	7.75	1.29	0.27	3.15	0.94	0.93	0.02	0	0.01	0.04	0.09	0.11	0.31	20.28	2.61	0.04	0.04	1.11	0	0		2.48	-1.09	4.01	69.02	117.82	743.83	445.23	907.83	619.39	769.72	479.23	887.24	487.6
7.774	0	0.19	0.15	0.05	0.28	0.03	0.13	0.1	1.18	1.28	99.43	0.72	0	98.79	2.43	8.24	1.28	0.32	3.98	0.83	1.19	0.03	0	0.01	0.02	0.09	0.1	0.26	22.87	2.38	0.04	0.01	1.18	0	0		3.26	0	5.22	69	116.72	746.6	447.89	914.48	625.89	775.97	484.76	892.57	490.02
7.807	0	0.17	0.15	0.05	0.27	0.04	0.13	0.1	1.05	1.05	99.47	0.6	0	98.34	2.52	8.24	1.05	0.31	4.52	0.51	0.99	0.03	0	0.01	0.02	0.08	0.11	0.21	20.19	2.14	0.04	0.03	1.32	0	0		5.14	1.6	4.27	69.2	113.16	753.98	446.82	919.47	624.17	783.03	482.51	896.04	488.46
7.841	0	0.16	0.14	0.04	0.27	0.04	0.13	0.1	0.96	0.96	99.45	0.61	0	98.57	2.85	9.38	0.96	0.35	5.82	0.29	0.78	0.05	0	0.01	0.02	0.06	0.1	0.2	19.42	2.19	0.04	0.03	1.6	0	0		4.63	-0.84	5.65	69.02	111.11	758.75	446.3	923.21	621.54	789.41	481.99	900.36	487.98
7.874	0	0.15	0.14	0.04	0.24	0.04	0.13	0.1	0.78	0.78	99.51	0.45	0	98.44	2.83	7.94	0.78	0.29	5.8	0.21	0.86	0.04	0	0.01	0.03	0.06	0.09	0.24	16.55	2.28	0.04	0.03	1.63	0	0		4.68	-1.28	4.86	69.87	112	771.31	448.33	930.62	617.68	798.27	483.39	910.15	488.6
7.907	0	0.14	0.15	0.03	0.21	0.04	0.13	0.09	0.63	0.63	99.58	0.33	0	98.39	2.13	6.3	0.63	0.28	4.97	0.13	0.69	0.02	0	0.01	0.04	0.04	0.08	0.34	12.53	2.05	0.03	0.02	1.7	0	0		3.78	1.45	2.9	68.71	109.9	772.55	446.5	934.87	619.74	800.43	480.95	910.12	487.77
7.941	0	0.13	0.14	0.03	0.19	0.04	0.12	0.09	0.44	0.44	99.61	0.33	0	98.58	1.8	7.06	0.44	0.31	4.23	0.08	0.77	0.02	0	0.01	0.04	0.03	0.11	0.36	8.67	1.81	0.03	0.03	1.92	0	0		3.19	-0.81	4.01	68.14	115.91	772.79	445.04	939.36	622.71	800.85	479.78	916.5	487.59
7.974	0	0.12	0.14	0.03	0.19	0.04	0.12	0.09	0.44	0.44	99.61	0.33	0	97.68	1.79	8.19	0.44	0.31	4.82	0.09	1.01	0.02	0	0.01	0.06	0.03	0.15	0.4	7.74	1.6	0.03	0.03	2.05	0	0		3.54	3.31	5.01	68.21	111.84	775.96	445.37	940.98	621.66	806.1	480.47	917.75	487.03
8.007	0	0.11	0.13	0.03	0.19	0.05	0.12	0.09	0.48	0.33	99.61	0.33	0	97.84	1.92	9.16	0.33	0.37	6.61	0.08	1.05	0.03	0	0.01	0.09	0.02	0.16	0.48	5.81	1.24	0.02	0.03	2.3	0	0		4.02	-2.92	4.77	68.53	109.37	781.78	445.58	944.32	619.28	811.5	480.69	920.73	486.02
8.041	0	0.11	0.13	0.03	0.18	0.05	0.12	0.09	0.41	0.23	99.64	0.33	0	98.62	1.8	9.08	0.23	0.34	7.4	0.07	1.17	0.03	0	0.01	0.13	0.01	0.15	0.41	3.88	0.85	0.02	0.04	2.56	0	0		3.16	-0.67	4.89	68.48	110.71	786.83	445.19	947.22	616.72	815.05	478.2	925.47	486.17
8.074	0	0.11	0.13	0.03	0.18	0.05	0.11	0.09	0.61	0.22	99.64	0.33	0	98.68	1.41	9.49	0.22	0.43	7.89	0.07	1.27	0.03	0	0.01	0.15	0.01	0.14	0.61	3.87	0.84	0.02	0.02	2.58	0	0		2.85	-0.43	6.46	68.92	115.07	790.99	445.64	952.4	616.77	819.15	478.28	933.75	488.67
8.108	0	0.1	0.13	0.02	0.17	0.05	0.11	0.09	0.91	0.14	99.67	0.33	0	98.61	1.2	8.49	0.14	0.42	7.83	0.08	1.25	0.02	0	0.01	0.15	0.01	0.13	0.91	1.87	0.55	0.02	0.03	2.84	0	0		3.74	0.68	5.66	68.96	111.77	793.78	444.96	954.67	616.67	822.48	477.94	933.89	486.96
8.141	0	0.1	0.13	0.02	0.16	0.05	0.11	0.08	0.94	0.12	99.69	0.33	0	98.48	1.18	7.39	0.12	0.51	7.55	0.07	1.24	0.02	0	0.01	0.17	0.01	0.13	0.94	1.33	0.43	0.01	0.02	3.09	0	0		2.42	1.13	3.91	68.61	115.65	796.95	445.01	960.57	618.52	823.51	481.61	939.11	484.94
8.174	0	0.11	0.13	0.02	0.16	0.05	0.12	0.08	1.32	0.13	99.69	0.33	0	98.29	1.58	6.88	0.13	0.45	6.04	0.07	1.28	0.02	0	0.01	0.18	0.01	0.12	1.32	1.29	0.37	0.01	0.09	3.01	0	0		4.17	-1.74	3.54	68.39	113.22	799.45	444.86	964.37	621.03	827.45	481.64	940.62	484.96
8.208	0	0.11	0.13	0.02	0.15	0.04	0.11	0.08	1.04	0.11	99.71	0.33	0	98.69	1.26	5.47	0.11	0.62	4.84	0.07	1.46	0.01	0	0.01	0.17	0.01	0.09	1.04	1.07	0.3	0.01	0.01	3.08	0	0		2.99	0.39	2.39	68.14	110.67	803.63	447.78	965.06	619.94	830.2	482.66	940.75	487.8
8.241	0	0.11	0.14	0.02	0.15	0.04	0.11	0.07	0.71	0.1	99.71	0.33	0	98.25	0.94	4.85	0.1	0.85	2.38	0.05	1.19	0.01	0	0.01	0.13	0.01	0.06	0.71	0.99	0.29	0.01	0.01	2.83	0	0		0.07	1.85	2.85	67.14	115.6	806	448.54	967.27	619.65	830.51	482.91	945.99	488.13
8.274	0	0.11	0.14	0.02	0.14	0.04	0.11	0.07	0.54	0.1	99.71	0.33	0	98.63	0.92	3.82	0.1	0.79	1.45	0.04	1.15	0.01	0	0.01	0.11	0.01	0.05	0.54	0.83	0.24	0.01	0.03	2.78	0	0		5.84	0.61	2.61	69.01	111.02	808.85	451.06	967.53	621.12	834.02	486.96	945.01	489.69
8.308	0	0.11	0.15	0.02	0.14	0.03	0.12	0.07	0.51	0.1	99.7	0.33	0	98.37	0.97	3.94	0.1	1.05	1.27	0.03	0.99	0.01	0	0.02	0.11	0.01	0.05	0.51	0.58	0.22	0.01	0.02	2.22	0	0		5.12	1.51	2.88	68.25	113.18	808.14	450.4	971.06	624.29	834.61	488.08	947.79	489.5
8.341	0	0.11	0.15	0.02	0.15	0.03	0.12	0.07	0.53	0.1	99.7	0.33	0	98.3	1.28	4.34	0.1	1.07	1.04	0.02	0.88	0.02	0	0.02	0.11	0.01	0.03	0.53	0.6	0.21	0.01	0.01	2.06	0	0		3.3	1.7	2.49	67.65	112.57	811.26	451.99	972.3	623.74	836.76	488.69	949.32	490.22
8.374	0	0.11	0.15	0.02	0.15	0.03	0.12	0.08	0.56	0.09	99.69	0.33	0	98.39	1.38	4.78	0.09	1.38	1.02	0.01	1.01	0.01	0	0.01	0.1	0.01	0.02	0.56	0.55	0.18	0.01	0.01	1.77	0	0		5.37	1.45	2.39	68.53	109.65	814.88	453.5	974.46	624.38	840.98	490.35	950.63	491.5
8.408	0	0.11	0.15	0.02	0.16	0.03	0.12	0.08	0.51	0.1	99.67	0.33	0	98.4	1.45	6.01	0.1	1.72	1.19	0.01	1.04	0.01	0	0.01	0.09	0.01	0.02	0.51	0.64	0.16	0.01	0.02	1.77	0	0		5.88	1.4	2.7	68.9	112.09	816.96	455.06	976.64	625.23	842.18	492.84	954.27	493.2
8.441	0	0.11	0.14	0.02	0.17	0.03	0.11	0.08	0.51	0.09	99.66	0.33	0	98.68	1.18	6.76	0.09	2.17	1.31	0.01	1	0.01	0	0.02	0.1	0.01	0.02	0.51	0.65	0.16	0.01	0.01	1.83	0	0		3.86	0.44	2.11	68.19	114.95	820.19	456.59	981.18	627.77	844.13	494.51	959.08	494.39
8.475	0	0.11	0.14	0.02	0.18	0.03	0.11	0.09	0.7	0.07	99.64	0.33	0	98.1	1.19	8.37	0.07	2.33	2.05	0.01	1.03	0.02	0	0.02	0.13	0.01	0.02	0.7	0.56	0.16	0.01	0.01	1.57	0	0		1.87	2.29	2.52	67.03	114.44	822.96	457.49	983.97	628.86	847.58	493.49	961.99	495.88
8.508	0	0.11	0.14	0.02	0.19	0.03	0.11	0.09	0.67	0.07	99.63	0.33	0	98.06	1.43	8.98	0.07	2.19	1.91	0.01	0.92	0.02	0	0.01	0.15	0.01	0.02	0.67	0.55	0.17	0.01	0.01	1.45	0	0		1.24	2.39	2.68	66.64	112.57	825.56	459.84	984.34	628.64	850.11	495.26	962.65	497.62
8.541	0	0.11	0.13	0.02	0.2	0.03	0.11	0.1	1.18	0.07	99.6	0.33	0	97.84	1.52	10.99	0.07	2.34	2.53	0.01	0.71	0.02	0	0.01	0.17	0.02	0.03	1.18	0.52	0.21	0.01	0.01	1.51	0	0		2.93	2.93	3.48	67.41	109.89	828.06	462.13	983.1	626.94	852.76	496.76	962.59	499.98
8.575	0	0.11	0.13	0.02	0.2	0.03	0.11	0.1	1.45	0.07	99.6	0.33	0	97.42	1.63	11.03	0.07	1.6	2.34	0.02	0.4	0.02	0	0.01	0.24	0.02	0.03	1.45	0.43	0.2	0.01	0.04	1.36	0	0		0.48	3.84	1.92	66.9	111.22	830.76	463.54	984.28	625.64	852.76	496.61	963.85	501.94
8.608	0	0.11	0.13	0.02	0.19	0.03	0.11	0.1	1.29	0.07	99.61	0.33	0	95.91	1.64	10.86	0.07	1.17	2.02	0.03	0.23	0.01	0	0.02	0.31	0.02	0.05	1.29	0.39	0.2	0.01	0.02	1.25	0	0		-0.97	6.22	2.89	66.38	114.26	831.6	464.46	984.53	625.91	852.73	496.93	966.85	502.53
8.641	0	0.1	0.13	0.02	0.2	0.03	0.11	0.1	1.59	0.07	99.59	0.33	0	95.71	1.79	12.15	0.07	0.78	2.18	0.04	0.17	0.01	0	0.02	0.45	0.03	0.08	1.59	0.37	0.2	0.01	0.01	1.09	0	0		-0.05	6.47	3.35	66.49	112.1	832.19	465.22	984.62	626.28	854.56	496.92	966.43	504.26
8.675	0	0.1	0.12	0.02	0.22	0.03	0.11	0.12	1.48	0.06	99.55	0.33	0	94.74	1.65	15.07	0.06	0.63	1.79	0.05	0.14	0.01	0	0.02	0.69	0.03	0.09	1.48	0.37	0.27	0.01	0.02	0.89	0	0		1.04	7.54	4.13	66.72	110.2	832.69	465.94	983.95	626.22	856.14	496.88	966	505.49
8.708	0	0.09	0.12	0.02	0.24	0.03	0.1	0.13	0.95	0.06	99.52	0.33	0	96.41	1.81	17.31	0.06	0.49	2.46	0.09	0.2	0.01	0	0.02	0.71	0.03	0.08	0.95	0.39	0.38	0.01	0.01	0.89	0	0		0.37	5.55	2.52	66.66	109.03	833.17	467.11	983.39	625.37	855.21	498.47	963.97	506.11
8.742	0	0.09	0.12	0.02	0.24	0.03	0.11	0.13	0.69	0.08	99.52	0.33	0	95.35	2.19	17.2	0.08	0.31	3.84	0.18	0.37	0.03	0	0.03	0.69	0.04	0.08	0.57	0.46	0.51	0.01	0.03	0.84	0	0		0.72	6.89	2.04	66.47	110.83	831.87	467.36	983.98	627.41	853.6	499.46	964.17	506.95
8.775	0	0.09	0.12	0.02	0.25	0.03	0.11	0.14	0.56	0.08	99.5	0.33	0	95.74	2.58	18.29	0.08	0.19	3.21	0.23	0.29	0.02	0	0.02	0.56	0.04	0.09	0.46	0.47	0.7	0.01	0.04	0.77	0	0		5.15	6.43	-0.15	67.96	108.82	829.86	469.43	980.74	629.2	849.98	504.52	958.78	506.78
8.808	0	0.09	0.11	0.02	0.26	0.03	0.1	0.14	0.41	0.1	99.49	0.33	0	96.03	2.42	19.08	0.1	0.1	2.43	0.22	0.3	0.03	0	0.02	0.41	0.04	0.06	0.29	0.52	0.8	0.02	0.03	0.69	0	0		8.61	6.07	-1.83	69.71	114.27	826.05	469.81	976.8	629.25	841.85	508.33	956.09	505.6
8.842	0	0.1	0.13	0.02	0.22	0.03	0.11	0.12	0.34	0.11	99.56	0.33	0	95.71	2.2	14.7	0.11	0.08	1.69	0.22	0.21	0.03	0	0.02	0.24	0.04	0.05	0.34	0.5	1.37	0.02	0.02	0.67	0	0		5.9	6.48	2.06	69.11	121.66	818.81	473.01	965.83	627.55	832.55	507.89	954.19	510.2
8.875	0	0.11	0.15	0.02	0.18	0.03	0.12	0.09	0.21	0.11	99.64	0.33	0	96.54	2.12	8.46	0.11	0.06	1.3	0.23	0.11	0.03	0	0.01	0.11	0.04	0.04	0.21	0.57	2.36	0.02	0.01	0.66	0	0		1.39	5.36	3.95	67.56	122.04	808.19	480.21	951.09	628.99	821.59	510.48	943.33	519.13
8.908
8.942
8.975
9.008
9.042
9.075	0	0.12	0.18	0.02	0.15	0.03	0.14	0.09	0.95	0.15	99.64	0.33	0	96.79	2.92	1.66	0.15	0.04	1.12	0.09	0.37	0.02	0	0.01	0.02	0.06	0.06	0.95	0.82	5.74	0.02	0.01	0.41	0.02	0		6.99	4.97	2.98	68.68	130.17	754.46	475.78	926.9	658.34	777.63	516.81	907.78	518.66
9.109	0	0.12	0.17	0.02	0.17	0.03	0.15	0.11	1.83	0.19	99.65	0.33	0	91.57	4.26	3.81	0.19	0.23	1.83	0.08	0.5	0.06	0	0.01	0.06	0.07	0.21	3.41	1.7	8.86	0.03	0.02	0.48	0.28	0		-3.48	10.07	4.18	64.46	130.42	748.72	467.94	932.03	660.46	778.58	507.91	908.94	511.81
9.142	0	0.11	0.14	0.02	0.26	0.03	0.13	0.18	1.37	0.18	99.48	0.33	0	93.47	5.75	12.91	0.18	1.03	1.37	0.05	0.39	0.07	0	0.01	0.19	0.07	0.66	2.17	2.8	8.2	0.03	0	0.48	0.16	0		-0.5	8.69	3.81	65.79	126.73	747.76	464.59	931.25	659.95	779.15	502.32	905.62	510.4
9.175	0	0.1	0.13	0.02	0.28	0.03	0.13	0.18	1.32	0.2	99.44	0.33	0	96.25	6.23	15.12	0.2	0.8	1.32	0.06	0.6	0.1	0	0.01	0.14	0.09	0.55	1.69	3.25	6.51	0.04	0.01	0.49	0.01	0		2.9	5.77	5.35	67.23	133.05	746.64	459.54	934.23	659.09	778.75	496.89	911.15	510.13
9.209	0	0.1	0.12	0.03	0.28	0.03	0.12	0.17	1.21	0.22	99.43	0.35	0	97	4.74	16.28	0.22	0.76	1.79	0.09	0.9	0.17	0	0	0.09	0.08	0.4	1.21	4.54	4.72	0.05	0.02	0.52	0	0		7.81	4.62	6.16	68.59	134.92	745.28	454.04	936.03	657.48	778.8	494.86	913.31	505.47
9.242	0	0.09	0.11	0.03	0.35	0.03	0.11	0.21	0.38	0.19	99.31	0.53	0	93.83	5.06	21.76	0.19	1.03	1.45	0.07	1.04	0.18	0	0	0.07	0.07	0.37	0.38	4.96	3.77	0.05	0.02	0.58	0	0		2.77	8.4	7.82	66.67	129.09	746.32	454.41	937.9	657.72	784.82	493.42	913.32	505.78
9.275	0	0.08	0.09	0.03	0.47	0.03	0.09	0.28	0.2	0.15	99.07	1.05	0	96.91	4.91	29.84	0.15	1.44	1.48	0.06	1.48	0.18	0	0	0.06	0.07	0.27	0.2	6.45	2.87	0.06	0.02	0.67	0	0		-0.08	4.77	7.73	65.9	129.97	748.27	454.65	939.52	657.25	786.05	491.95	915.31	505.56
9.309	0	0.08	0.07	0.03	0.63	0.03	0.08	0.37	0.17	0.09	98.74	2.33	0	96.35	3.89	38.52	0.09	1.7	1.23	0.04	1.35	0.12	0	0	0.05	0.06	0.25	0.17	8.34	1.76	0.05	0.01	0.87	0	0		-0.03	5.63	7.14	65.63	132.87	749.91	453.56	943.55	658.38	786.92	492.47	919.26	504.36
9.342	0	0.07	0.06	0.03	0.83	0.03	0.06	0.52	0.21	0.08	98.34	4.5	0	98.41	2.74	47.1	0.08	2.66	1.03	0.03	1.33	0.09	0	0	0.04	0.05	0.25	0.21	8.21	1.57	0.05	0.01	0.97	0	0		0.55	1.37	6.43	65.37	133.7	751.55	453.5	949.21	663.14	789.26	494.16	922.6	503.92
9.375	0	0.07	0.05	0.03	0.85	0.03	0.06	0.53	0.25	0.06	98.31	4.95	0	98.66	1.93	48.51	0.06	3.06	1.02	0.02	1.58	0.07	0	0	0.02	0.03	0.15	0.25	8.03	0.85	0.04	0.01	1.12	0	0		5.89	-0.52	6.73	67.49	132.41	758.72	455.85	954.11	663.45	796.09	498.49	928.26	506.61
9.409	0	0.07	0.05	0.03	0.82	0.03	0.06	0.51	0.4	0.07	98.37	4.78	0	98.58	1.58	48.54	0.07	2.88	1.44	0.02	1.73	0.06	0	0	0.02	0.03	0.1	0.4	7.55	0.43	0.05	0.09	1.31	0	0		1.23	0.78	5.2	65.46	128.59	761.99	457.08	955.43	662.71	798.57	498.87	927.05	504.4
9.442
9.476
9.509
9.542
9.576
9.609
9.642
9.676
9.709
9.743
9.776
9.809
9.843
9.876
9.909
9.943
9.976
10.009
10.043
10.076	0	1.16	0.04	0.33	0.62	2.52	0.21	0.4	8.25	8.25	94.97	92.77	21.34	96.73	15.21	2.08	8.25	0.07	39	29.74	11.86	2.72	0	0.01	0.1	2.24	0.07	0.05	86.1	30.19	0.06	0.03	22.09	0	0		9.32	-5.07	3.27	68.59	127.66	821.89	435.71	1024.41	655.14	861.4	481.99	989.03	484.87
10.11	0	0.25	0.02	0.1	0.66	6.67	0.23	0.61	3.04	3.04	86.67	87.31	32.65	98.64	25.76	9.37	3.04	0.31	47.71	13.51	6.72	2.64	0	0.01	0.12	1.35	0.09	0.27	69.63	22.29	0.04	0.01	26.79	0	0		8.57	-0.59	3.26	68.46	116.79	825.67	438.47	1021.72	651.79	867.31	481.46	983.98	486.58
10.143	0	0.15	0.02	0.05	0.24	13.75	0.14	0.33	2.03	2.03	72.51	63.92	43.15	98.72	17.25	4.75	2.03	0.38	49.52	10.78	4.98	2.15	0	0.01	0.09	0.97	0.07	0.25	50.93	20.36	0.01	0.05	33.05	0	0		2.86	-0.27	1.53	67.49	116.47	827.14	439.13	1016.04	643.14	863.76	481.15	980.23	482.21
10.176	0	0.09	0.02	0.03	0.19	3.32	0.13	0.21	1.14	1.45	93.36	9.51	31.23	98.09	13.61	7.9	1.14	0.36	38.01	5.57	4.66	1.42	0	0.01	0.11	1.45	0.05	0.48	27.29	10.18	0.02	0.03	25.15	0	0		4.19	2.31	0.98	67.54	117.34	820.55	435.68	1006.26	635.28	854.71	477.01	972.01	479.93
10.21	0	0.07	0.03	0.02	0.16	1.04	0.12	0.16	1.37	1.64	97.91	1.5	22.43	98.14	11.06	8.37	0.88	0.39	26.08	2.51	3.34	0.67	0	0.01	0.12	1.64	0.06	1.37	13.52	5.6	0.01	0.08	20.63	0	0		5.15	2.16	-0.02	68.48	114.26	820.53	436.86	998.47	626.61	851.5	476.32	965.65	481.48
10.243	0	0.07	0.04	0.02	0.13	0.42	0.1	0.12	1.05	0.91	99.16	1.12	15.91	98.53	8.39	6.45	0.91	0.3	13.85	1.77	2.94	0.27	0	0.01	0.11	0.89	0.05	1.05	7.34	2.78	0.01	0.05	18.62	0	0		6.87	0.97	-2.23	69.71	115.71	822.93	440.12	994.11	622.84	847.75	482.21	963.43	479.77
10.276	0	0.07	0.05	0.02	0.12	0.19	0.1	0.1	1.81	0.85	99.62	0.72	9.72	98.63	7.12	5.14	0.85	0.26	6.11	1.02	2.43	0.1	0	0.01	0.12	0.56	0.04	1.81	4.53	1.36	0.01	0.03	15.54	0	0		1.82	-0.62	-2.97	67.67	114.21	819.33	437.58	991.47	618.33	844.73	477.31	958.92	479.64
10.31	0	0.08	0.06	0.02	0.12	0.15	0.1	0.09	1.38	0.82	99.7	0.58	8.19	97.94	5.49	4.89	0.82	0.27	4.98	0.77	1.97	0.09	0	0.03	0.12	0.44	0.04	1.38	3.31	1.01	0.01	0.01	13.94	0	0		6.29	2.69	0.47	69.24	112.24	814.7	440.76	981.3	619.39	841.41	479.28	953.65	480.75
10.343	0	0.08	0.07	0.02	0.12	0.11	0.1	0.08	1	0.77	99.75	0.39	5.72	98.36	3.55	4.94	0.77	0.27	4.03	0.33	1.38	0.05	0	0.03	0.12	0.34	0.04	1	2.7	0.81	0.01	0.01	11.27	0	0		3.58	1.54	-1.18	68.55	114.39	812.36	440.98	977.68	615.89	835.87	479.47	950.25	480.88
10.376	0	0.09	0.09	0.02	0.12	0.08	0.1	0.07	1.45	0.79	99.76	0.33	3.53	98.74	1.8	3.71	0.79	0.23	3.32	0.18	1.16	0.04	0	0.04	0.13	0.33	0.03	1.45	1.98	0.68	0.01	0.02	9.15	0	0		2.82	0.19	-1.82	68.25	113.86	811.21	441.3	974.86	614.46	833.58	480.42	947.43	479.28
10.41	0	0.1	0.1	0.02	0.12	0.07	0.1	0.07	1.35	0.79	99.76	0.33	2.81	98.74	1.17	3.93	0.79	0.2	3.51	0.1	0.96	0.04	0	0.06	0.16	0.33	0.03	1.35	1.62	0.6	0.01	0.03	8.18	0	0		3.04	-0.21	-1.96	68.39	114.63	809.94	442.25	972.6	614.17	831.28	481.53	945.89	479.93
10.443	0	0.1	0.11	0.02	0.12	0.06	0.11	0.07	1.33	0.76	99.76	0.33	1.29	98.17	0.97	2.2	0.76	0.18	2.66	0.06	0.63	0.02	0	0.06	0.16	0.31	0.03	1.33	1.43	0.59	0.01	0.01	6.9	0	0		9.09	2.08	-0.85	70.79	112.37	808.46	444.07	968.16	614.24	830.5	482.53	942.86	483.48
10.477	0	0.11	0.12	0.02	0.12	0.05	0.11	0.06	1.28	0.67	99.76	0.33	0.52	98.59	0.84	1.63	0.67	0.15	2.21	0.05	0.43	0.02	0	0.05	0.15	0.27	0.02	1.28	1.31	0.54	0.01	0.02	6.18	0	0		5.58	0.78	-0.84	69.09	109.3	806.22	443.82	967.22	614.69	830.49	480.93	939.76	483.73
10.51	0	0.11	0.12	0.02	0.12	0.05	0.11	0.06	1.35	0.63	99.75	0.33	0	98.56	0.74	1.67	0.63	0.17	2.34	0.04	0.45	0.02	0	0.05	0.16	0.25	0.02	1.35	1.25	0.52	0.01	0.01	5.49	0	0		7.22	-0.87	-1.47	69.57	109.23	805.9	443.74	967.01	615.24	829.68	482.12	938.91	482.91
10.543	0	0.11	0.13	0.02	0.12	0.05	0.11	0.06	1.51	0.59	99.74	0.33	0	98.45	0.61	1.76	0.59	0.17	2.35	0.05	0.44	0.02	0	0.05	0.16	0.25	0.02	1.51	1.15	0.54	0.01	0.01	4.93	0	0		7.12	1.26	-0.59	69.87	111.89	806.2	445.07	965.78	614.63	828.64	482.63	940.51	484.58
10.577	0	0.11	0.14	0.02	0.12	0.04	0.12	0.06	1.3	0.44	99.72	0.33	0	97.92	0.61	1.88	0.44	0.15	2.24	0.04	0.44	0.02	0	0.05	0.15	0.21	0.02	1.3	0.68	0.43	0.01	0.02	3.83	0	0	0	-0.18	2.75	1.74	67.87	113.57	808.97	447.36	965.96	612.74	831.39	480.97	944.81	486.79
10.61	0	0.11	0.14	0.02	0.13	0.04	0.12	0.06	1.22	0.4	99.71	0.33	0	98.06	0.7	2.13	0.4	0.19	2.42	0.04	0.43	0.02	0	0.04	0.16	0.2	0.02	1.22	0.64	0.46	0.01	0.01	3.41	0	0	0	0.02	2.39	2.62	67.72	116.99	809.43	447.31	968.33	614.72	831.94	480.77	948.71	487.89
10.643	0	0.12	0.15	0.02	0.13	0.04	0.12	0.06	1.08	0.36	99.7	0.33	0	98.37	0.8	2.22	0.36	0.2	2.13	0.04	0.53	0.02	0	0.04	0.16	0.16	0.02	1.08	0.44	0.31	0.01	0.02	2.66	0	0	0	3.6	1.5	2.89	68.08	113.72	810.26	447.43	970.56	618.55	835.22	482.4	948.84	487.07
10.677	0	0.12	0.16	0.02	0.14	0.03	0.12	0.06	0.88	0.32	99.68	0.33	0	98.61	0.87	2.35	0.32	0.26	1.71	0.03	0.54	0.01	0	0.06	0.16	0.1	0.02	0.88	0.29	0.19	0.01	0.01	1.77	0	0	0	4.65	-0.68	2.31	68.28	111.3	813.16	449.25	973.26	620.36	838.65	484.6	949.87	488.78
10.71	0	0.12	0.16	0.02	0.14	0.03	0.12	0.07	1.02	0.31	99.69	0.33	0	98.45	0.8	3.46	0.31	0.39	1.83	0.04	0.84	0.01	0	0.06	0.17	0.09	0.03	1.02	0.27	0.18	0.01	0.01	1.74	0	0	0	1.65	1.24	3.21	66.89	114.78	814.86	449.68	976.3	621.69	840.14	484.47	954.83	489.17
10.744	0	0.12	0.16	0.02	0.15	0.03	0.12	0.07	1.4	0.26	99.69	0.33	0	98.55	0.67	4.41	0.26	0.57	2.36	0.04	1.01	0.01	0	0.07	0.22	0.07	0.03	1.4	0.26	0.17	0.01	0	1.4	0	0	0	5.36	-0.9	2.97	68.23	115.9	818.45	450.72	980.24	623.55	843.1	486.99	958.94	490.62
10.777	0	0.12	0.16	0.02	0.15	0.03	0.12	0.07	1.23	0.2	99.69	0.33	0	98.75	0.61	4.61	0.2	0.61	2.67	0.03	0.97	0.01	0	0.07	0.23	0.06	0.03	1.23	0.24	0.19	0.01	0.01	1.33	0	0	0	0.06	-0.17	2.51	66.62	119.22	822.84	451.05	985.41	622.96	845.88	486.03	964.99	491.11
10.81	0	0.12	0.15	0.02	0.15	0.03	0.12	0.07	1.35	0.16	99.69	0.33	0	97.97	0.53	5.51	0.16	0.73	2.31	0.02	0.85	0.01	0	0.07	0.23	0.05	0.05	1.35	0.26	0.16	0.01	0.01	1.32	0	0	0	0.52	2.63	5.48	66.59	114.75	824.19	450.94	988.38	625.67	853.07	483.45	967.37	493.59
10.844	0	0.12	0.15	0.02	0.15	0.03	0.12	0.07	1.12	0.13	99.69	0.33	0	98.13	0.46	5.46	0.13	0.89	1.95	0.02	0.68	0.01	0	0.05	0.21	0.04	0.04	1.12	0.22	0.15	0.01	0.01	1.13	0	0	0	0.29	-2.19	3.89	66.71	113.81	829.56	450.64	993.57	624.7	857.24	484.04	970.74	492.33
10.877	0	0.12	0.15	0.02	0.16	0.03	0.11	0.08	0.89	0.11	99.68	0.33	0	98.64	0.43	6.25	0.11	1.04	1.91	0.02	0.64	0.01	0	0.05	0.22	0.03	0.04	0.89	0.23	0.13	0.01	0.01	1.18	0	0	0	-1.66	0.59	4.7	66.43	114.49	831.21	450.13	995.04	624.04	859.24	482.89	973.42	491.3
10.91	0	0.11	0.15	0.02	0.16	0.03	0.11	0.08	0.7	0.11	99.68	0.33	0	98.12	0.43	6.3	0.11	1.07	1.96	0.02	0.64	0.01	0	0.05	0.19	0.03	0.05	0.7	0.23	0.12	0.01	0.02	1.23	0	0	0	-1.41	-2.23	3.7	66.64	114.64	833.25	449.71	997.87	624.33	860.62	483.41	975.05	490.44
10.944	0	0.11	0.15	0.02	0.16	0.03	0.11	0.08	0.72	0.09	99.68	0.33	0	98.08	0.47	6.62	0.09	0.83	2.14	0.02	0.79	0.01	0	0.05	0.2	0.02	0.05	0.72	0.18	0.08	0.01	0.01	1.14	0	0	0	4.6	-2.34	1.1	68.94	112.86	837.3	451.11	999.54	624.45	861.98	488.2	974.82	489.9
10.977	0	0.11	0.15	0.02	0.16	0.03	0.11	0.08	0.82	0.09	99.68	0.33	0	98.51	0.45	7.13	0.09	0.61	2.43	0.02	0.68	0.01	0	0.05	0.19	0.02	0.06	0.82	0.19	0.07	0.01	0.01	1.17	0	0	0	4.31	-1.04	0.81	68.85	113.48	841.27	453.78	1003.18	626.7	865.24	491.21	978.71	492
11.01	0	0.11	0.15	0.02	0.15	0.03	0.11	0.07	0.85	0.09	99.69	0.33	0	98.2	0.43	6.02	0.09	0.46	1.76	0.01	0.67	0.01	0	0.06	0.17	0.02	0.05	0.85	0.16	0.06	0.01	0.01	1.08	0	0	0	5.46	-2.01	1.24	69.01	114.41	843.84	453.57	1006.55	626.76	868.14	490.2	982.47	494.16
11.044	0	0.11	0.15	0.02	0.15	0.03	0.11	0.07	1.12	0.08	99.69	0.33	0	98.17	0.42	6.07	0.08	0.44	1.12	0.01	0.55	0.01	0	0.07	0.17	0.01	0.05	1.18	0.14	0.04	0.01	0.02	1.04	0	0	0	4.87	-2.07	2.97	68.81	115.13	846.71	456.32	1007.53	628.16	871.25	491.74	986.29	496.22
11.077	0	0.12	0.16	0.02	0.15	0.03	0.12	0.07	1.25	0.09	99.68	0.33	0	98.4	0.46	4.68	0.09	0.41	1.46	0.02	0.53	0.01	0	0.07	0.18	0.01	0.04	1.25	0.14	0.05	0.01	0	1.08	0	0	0	3.6	-1.42	3.55	68.31	115.58	848.71	459.28	1007.72	628.53	872.67	493.89	988.13	499.05
11.111	0	0.12	0.16	0.02	0.14	0.03	0.12	0.07	2.24	0.09	99.68	0.33	0	98.76	0.45	3.74	0.09	0.34	2.24	0.03	0.52	0.02	0	0.09	0.22	0.01	0.05	2.36	0.13	0.03	0.01	0.01	1.23	0	0	0	2.35	-0.11	3.27	67.42	113.41	848.89	460.15	1007.75	629.01	873.62	493.85	986.84	500.26
11.144	0	0.12	0.16	0.02	0.14	0.03	0.12	0.06	2.46	0.09	99.67	0.33	0	98.45	0.37	2.74	0.09	0.3	2.46	0.03	0.5	0.02	0	0.09	0.2	0.01	0.06	2.83	0.13	0.04	0.01	0.01	1.31	0	0	0	5.62	-1.25	3.5	68.39	113.62	848.67	460.34	1007.89	630.59	873.64	494.92	987.12	500.68
11.177	0	0.12	0.16	0.02	0.13	0.03	0.12	0.06	3.56	0.09	99.67	0.33	0	98.59	0.34	2.52	0.09	0.26	3.85	0.03	0.57	0.03	0	0.09	0.24	0.02	0.06	3.56	0.13	0.04	0.01	0.02	1.39	0	0	0	3.64	-0.75	2.68	67.4	114.36	848.13	459.36	1009.94	631.83	873.31	494.58	987.56	499.63
11.211	0	0.13	0.16	0.02	0.13	0.04	0.12	0.06	4.12	0.09	99.68	0.33	0	98.04	0.27	2.44	0.09	0.38	4.12	0.04	0.55	0.03	0	0.09	0.21	0.02	0.06	5.45	0.13	0.05	0.01	0.01	1.51	0	0	0	8.05	-2.43	2.24	69.62	112.97	849.53	461.08	1009.52	631.16	874.15	495.89	986.84	503.83
11.244	0	0.12	0.16	0.02	0.13	0.04	0.12	0.06	3.1	0.09	99.67	0.33	0	97.88	0.25	1.93	0.09	0.38	3.91	0.04	0.49	0.02	0	0.08	0.19	0.02	0.06	3.1	0.16	0.07	0.01	0.03	1.57	0	0	0	6.74	-2.84	2.76	69.42	114.35	849.81	463.29	1007.54	630.34	873.11	496.99	987.11	505.81
11.277	0	0.12	0.17	0.02	0.13	0.03	0.12	0.06	2.41	0.1	99.67	0.33	0	97.17	0.3	1.59	0.1	0.29	2.68	0.05	0.54	0.01	0	0.08	0.18	0.03	0.07	2.41	0.15	0.07	0.01	2.01	1.4	0	0	0	3.9	-4.32	-1.01	67.29	118.87	847.26	460.45	1008.79	630.89	866.61	499.42	985.47	498.66
11.311	0	0.12	0.17	0.02	0.13	0.03	0.12	0.06	1.54	0.17	99.66	0.33	0	98.52	0.36	1.2	0.17	0.24	1.54	0.05	0.38	0.01	0	0.08	0.15	0.05	0.08	1.69	0.14	0.07	0.01	0.69	1.21	0	0	0	-2.19	-1	-1.49	65.52	117.23	847.31	466.37	1008.35	635.94	866.91	505.05	984.09	501.43
11.344	0	0.12	0.17	0.02	0.13	0.03	0.13	0.06	0.65	0.16	99.65	0.33	0	98.48	0.48	1.01	0.16	0.19	0.87	0.03	0.16	0	0	0.07	0.11	0.05	0.09	0.65	0.13	0.06	0.01	0.61	1.14	0	0	0	-0.29	1.15	1.39	64.96	114.79	841.83	474.69	998.88	641.23	863.27	510.1	978.05	511.15
11.377	0	0.12	0.17	0.02	0.13	0.03	0.13	0.06	0.76	0.2	99.66	0.33	0	97.56	0.71	1.04	0.2	0.16	0.63	0.03	0.09	0	0	0.07	0.09	0.05	0.12	0.76	0.13	0.05	0.01	0.5	1.32	0	0	0	-8.86	3.55	-2	63.69	125.07	839.05	481.73	1001.01	649.1	854.62	520.22	979.64	516.53
11.411	0	0.12	0.17	0.02	0.13	0.03	0.13	0.06	0.75	0.23	99.66	0.33	0	98.65	0.82	0.69	0.23	0.11	0.7	0.02	0.05	0	0	0.06	0.07	0.06	0.18	0.75	0.11	0.05	0.01	1.62	1.38	0	0	0	-2.18	0.55	3.08	61.97	119.62	827.27	498.66	989.11	668.52	850.25	535.23	969.85	536.72
11.444	0	0.12	0.17	0.02	0.13	0.03	0.13	0.06	0.82	0.24	99.66	0.33	0	98.35	1.22	0.7	0.24	0.09	1.11	0.02	0.04	0.01	0	0.06	0.08	0.05	0.27	0.82	0.11	0.05	0.01	0.5	1.54	0	0	0	-8.38	1.56	-0.72	61.09	127.48	826.33	508.36	989.32	677.64	842.37	546.46	969.82	543.47
11.478
11.511
11.544
11.578	0	0.11	0.16	0.02	0.14	0.11	0.17	0.07	0.59	0.31	99.66	0.41	4.43	97.84	3.58	0.75	0.31	0.05	22.39	0.03	1.35	0.08	0	0.02	0.07	0.09	0.7	0.59	0.13	0.1	0.01	3.04	2.38	0	0	0	-3.08	-2.93	3.67	56.69	136.03	791.68	522.73	973.43	713.62	817.26	561.51	953.18	566.88
11.611	0	0.11	0.15	0.02	0.14	0.12	0.17	0.07	0.41	0.33	99.66	0.4	4.95	98.03	4.04	1.47	0.33	0.08	22.24	0.18	0.9	0.06	0	0.02	0.11	0.09	0.99	0.41	0.13	0.12	0.01	2.6	2.81	0	0	0	-4.63	-2.45	3.81	56.4	135.44	793.29	523.28	974.14	713.27	818.93	559.87	954.12	568.08
11.644	0	0.11	0.14	0.02	0.14	0.09	0.15	0.07	0.34	0.34	99.7	0.33	3.48	98.27	3.13	3.02	0.34	0.16	17.27	0.57	0.97	0.07	0	0.01	0.11	0.09	0.64	0.34	0.14	0.13	0.02	0.94	3.26	0	0	0	-8.78	-1.79	2.78	55.81	139.74	793.85	521.85	979.98	716.46	818.87	560.69	958.54	564.89
11.678	0	0.1	0.11	0.02	0.19	0.12	0.13	0.11	0.37	0.34	99.63	0.34	5.43	96.95	3.89	11.22	0.34	0.29	19.98	2.32	0.85	0.16	0	0.01	0.2	0.08	0.36	0.37	0.16	0.14	0.04	0.95	4.14	0	0	0	-10.61	-4.7	2.88	55.14	135.37	795.41	520.07	987.3	720.95	825.48	560.33	960.83	562.54
11.711	0	0.12	0.11	0.02	0.16	0.13	0.13	0.09	0.37	0.33	99.68	0.35	6.83	97.24	2.73	8.16	0.33	0.35	20.58	6.81	0.68	0.33	0	0.01	0.23	0.06	0.23	0.37	0.17	0.15	0.06	0.72	4.92	0	0	0	-11.36	-4.19	4.4	55.1	143.16	796.97	522.07	994.71	728.37	827.95	560.89	970.91	568.51
11.745	0	0.11	0.1	0.02	0.14	0.21	0.14	0.08	0.53	0.37	99.58	0.5	10.53	95.79	2.94	6.55	0.37	0.33	25.28	6.12	0.54	1.35	0	0.01	0.31	0.05	0.26	0.53	0.13	0.1	0.15	1.19	6.59	0	0	0	-11.35	-6.37	4.09	55.02	139.17	807.61	525.57	1003.46	728.8	839.07	567.64	978.23	569.21
11.778	0	0.11	0.09	0.02	0.12	0.26	0.13	0.07	0.63	0.35	99.48	0.45	12.88	95.95	2.42	3.85	0.35	0.26	23.8	6.56	0.58	1.42	0	0.01	0.35	0.04	0.26	0.63	0.13	0.15	0.27	0.71	9.33	0	0	0	-11.3	-6.17	6.07	55.13	140.17	815.53	525.62	1009.3	726.91	847.83	562.34	987.6	573.05
11.811	0	0.11	0.08	0.02	0.11	0.31	0.12	0.07	0.68	0.35	99.39	0.47	14.41	96.9	2.05	2.32	0.35	0.21	24.2	5.98	0.55	1.41	0	0.01	0.32	0.04	0.3	0.68	0.15	0.21	0.37	0.52	10.53	0	0	0	-12.42	-4.79	6.43	54.75	135.31	821.98	526.97	1015.91	729.49	857.18	560.67	991.68	575.48
11.845	0	0.08	0.04	0.01	0.07	1.32	0.09	0.06	0.91	0.36	97.35	1.55	27.81	96.4	1.37	1.09	0.36	0.16	29.94	7.76	0.68	1.32	0	0.01	0.37	0.02	0.37	0.71	0.17	0.41	0.91	8.37	20.82	0	0	0	-16.73	-5.56	7.88	54.53	137.6	826.65	532.19	1020.05	731.24	862.04	565.91	998.91	580.09
11.878
11.911
11.945
11.978
12.011
12.045
12.078
12.112
12.145
12.178
12.212
12.245
12.278
12.312
12.345
12.378
12.412
12.445
12.479
12.512
12.545
12.579
12.612
12.645
12.679
12.712
12.746
12.779
12.812
12.846
12.879
12.912
12.946
12.979
13.012
13.046
13.079	0	0.09	0.1	0.02	0.21	0.09	0.12	0.12	1.98	1.98	99.58	0.33	3.16	97.25	3.21	14.89	1.98	0.01	13.97	0.61	0.91	0.23	0	0	0.09	0.09	2.85	0.08	0.16	0.4	0.02	0.42	5.03	0	0	0	-5.16	4.17	0.5	57.04	116.08	807.89	483.28	973.38	657.03	832.18	518.79	948.21	522.31
13.113	0	0.09	0.11	0.02	0.18	0.07	0.11	0.1	1.51	0.94	99.63	0.33	1.38	97.59	0.94	12.54	1.51	0.01	9.71	0.37	0.77	0.24	0	0.01	0.13	0.07	2.74	0.14	0.06	0.89	0.04	2.29	4.32	0	0	0	-5.18	3.5	0.88	57.8	125.96	806.37	483.65	969.79	654.96	824.98	520.58	950.94	520.52
13.146	0	0.09	0.1	0.02	0.19	0.06	0.11	0.11	1.79	1.79	99.61	0.33	0.7	94.73	1.1	13.77	1.79	0.01	8.71	0.38	0.59	0.2	0	0.01	0.12	0.06	1.66	0.11	0.08	1.95	0.06	1.05	4.17	0	0	0	-1.44	7.55	0.71	57.68	118.58	803.32	485.5	964.89	656.56	824.63	522.62	943.21	521.93
13.179	0	0.09	0.1	0.02	0.2	0.06	0.1	0.12	1.09	1.09	99.59	0.33	0.16	96.11	0.96	15.36	1.09	0.01	7.96	0.32	0.39	0.18	0	0	0.1	0.05	1.24	0.09	0.08	2.69	0.04	0.48	3.49	0	0	0	1.01	5.96	0.29	58.64	118.63	801.78	486.56	963.54	656.6	822.77	522.85	941.34	526.68
13.213	0	0.09	0.1	0.02	0.23	0.04	0.1	0.14	0.85	0.85	99.54	0.33	0	95.53	0.87	18.49	0.85	0.02	5.61	0.28	0.3	0.16	0	0	0.09	0.04	0.78	0.08	0.07	2.96	0.04	1.47	2.59	0	0	0	-1.54	6.69	-0.13	57.81	119.02	798.46	486.41	960.35	656.18	818.92	522.9	937.92	525.24
13.246	0	0.08	0.09	0.02	0.26	0.04	0.09	0.16	0.63	0.63	99.49	0.38	0	94.54	0.79	21.88	0.63	0.02	4.87	0.27	0.23	0.11	0	0	0.09	0.04	0.59	0.07	0.08	2.73	0.04	1.19	2.42	0	0	0	-1.53	7.74	1.46	57.75	121.75	792.9	486.49	953.75	655.57	813	521.9	934.69	525.62
13.279	0	0.08	0.09	0.02	0.27	0.04	0.09	0.17	0.53	0.53	99.47	0.41	0	94.19	0.76	22.95	0.53	0.03	4.74	0.27	0.17	0.08	0	0	0.09	0.04	0.52	0.09	0.07	2.83	0.04	0.58	2.22	0	0	0	-5.34	8.07	1.91	56.8	120.56	786.73	487.73	947.58	655.74	807.9	521.24	928.29	527.68
13.313	0	0.08	0.09	0.02	0.28	0.04	0.09	0.18	0.47	0.47	99.44	0.46	0	94.85	0.78	24.61	0.47	0.03	4.53	0.28	0.17	0.06	0	0	0.09	0.05	0.45	0.12	0.07	3.28	0.04	0.47	2.07	0	0	0	-4.48	7.43	2.12	56.98	121.81	781.63	487.95	942.71	656.29	802.49	521.57	924.11	528.3
13.346	0	0.08	0.09	0.02	0.29	0.04	0.09	0.18	0.48	0.48	99.42	0.5	0	95.72	0.66	25.66	0.48	0.04	4.22	0.21	0.12	0.04	0	0	0.1	0.05	0.33	0.19	0.07	2.57	0.04	1.11	1.91	0	0	0	-4.17	6.46	0.68	57.41	125.1	778.37	486.59	939.3	654.39	796.04	522.49	921.12	524.95
13.379	0	0.08	0.1	0.02	0.25	0.04	0.09	0.15	0.51	0.51	99.49	0.37	0	96.82	0.8	21.4	0.51	0.04	3.78	0.16	0.1	0.03	0	0	0.12	0.04	0.25	0.2	0.07	1.47	0.06	4.28	1.9	0	0	0	-2.95	4.93	-0.87	57.85	125.14	769.74	478.75	934.52	651.6	787.88	519.89	912.83	513.13
13.413	0	0.09	0.11	0.02	0.24	0.03	0.1	0.13	0.45	0.45	99.53	0.33	0	95.97	0.84	19.07	0.45	0.04	2.49	0.09	0.08	0.02	0	0	0.12	0.04	0.2	0.18	0.07	0.98	0.07	2.03	1.69	0	0	0	-5.15	6.15	1.53	57.89	120.02	760.82	473.63	928.31	650.15	785.12	509.51	905.09	512.57
13.446	0	0.09	0.11	0.02	0.22	0.03	0.1	0.12	0.42	0.42	99.56	0.33	0	92.84	1.02	16.51	0.42	0.03	1.36	0.04	0.08	0.02	0	0	0.14	0.03	0.17	0.15	0.08	0.63	0.08	1.16	1.54	0	0	0	4.23	9.19	2.92	59.12	122.58	757.21	475.72	922.52	650.82	780.54	513.89	903.1	516.38
13.48	0	0.09	0.12	0.02	0.21	0.03	0.1	0.11	0.43	0.43	99.58	0.33	0	93.84	1.33	14.96	0.43	0.03	0.72	0.03	0.05	0.01	0	0	0.11	0.03	0.15	0.07	0.08	0.53	0.07	0.54	1.39	0	0	0	-2.68	8.38	2.21	58.22	126.96	754.22	474.84	921.9	650.92	775.95	510.57	902.78	516.38
13.513	0	0.1	0.13	0.02	0.19	0.03	0.11	0.1	0.45	0.45	99.62	0.33	0	95.16	1.83	11.06	0.45	0.02	0.99	0.03	0.06	0.01	0	0	0.09	0.03	0.13	0.06	0.08	0.59	0.07	1.22	1.4	0	0	0	2.71	7.11	4.34	58.79	125.49	751.63	478.31	915.85	652.2	774.49	512.49	899.63	521.77
13.546	0	0.1	0.13	0.02	0.19	0.03	0.11	0.1	0.48	0.48	99.62	0.33	0	92.57	2.07	11.19	0.48	0.02	1.29	0.02	0.09	0.03	0	0	0.08	0.03	0.11	0.05	0.09	0.67	0.08	1.28	1.45	0	0	0	-4.41	9.39	2.28	57.27	122.46	750.04	481.61	913.78	654.05	772.06	516.6	894.46	520.45
13.58	0	0.1	0.14	0.02	0.19	0.03	0.12	0.1	0.46	0.46	99.63	0.33	0	92.41	2.41	9.99	0.46	0.02	2.01	0.02	0.11	0.03	0	0	0.07	0.03	0.12	0.06	0.1	0.69	0.09	2.04	1.36	0	0	0	0.2	9.5	1.68	57.97	122.69	747.88	482.21	910.39	653.86	768.57	519.37	891.25	520.55
13.613	0	0.1	0.14	0.02	0.18	0.03	0.13	0.09	0.47	0.47	99.64	0.33	0	92.37	2.9	8.7	0.47	0.02	3.06	0.01	0.16	0.05	0	0	0.06	0.03	0.15	0.11	0.1	0.68	0.09	0.68	1.44	0	0	0	-3.18	9.53	0.7	57.52	122.4	745.46	483.81	908.93	655.98	765.84	521.49	888.23	520.33
13.646	0	0.1	0.14	0.02	0.19	0.03	0.13	0.1	0.45	0.45	99.62	0.33	0	94.9	3.08	9.6	0.45	0.02	3.57	0.01	0.14	0.06	0	0	0.04	0.03	0.16	0.12	0.12	0.7	0.1	4	1.4	0	0	0	-1.75	7.39	1.9	57.37	123.41	741.37	486.94	904.25	658.36	762.08	522.47	885.42	526.56
13.68	0	0.1	0.14	0.02	0.18	0.03	0.13	0.09	0.47	0.47	99.64	0.33	0	95.2	3.07	8.01	0.47	0.01	3.63	0.02	0.11	0.04	0	0	0.03	0.03	0.21	0.16	0.12	0.5	0.11	2.33	1.3	0	0	0	-5.56	7.07	1.39	56.96	121.74	740.32	489	902.46	659.07	760.97	524.23	882.69	526.78
13.713	0	0.11	0.15	0.02	0.17	0.04	0.13	0.08	0.53	0.53	99.66	0.33	0	93.51	2.78	6.38	0.53	0.01	4.02	0.03	0.09	0.03	0	0	0.03	0.03	0.23	0.13	0.14	0.5	0.11	2.93	1.33	0	0	0	-6.97	8.66	3.02	57.17	126.22	739.19	490.91	901.3	659.88	759.28	525.29	885.41	529.84
13.747	0	0.11	0.16	0.02	0.15	0.03	0.14	0.07	0.7	0.7	99.67	0.33	0	95.32	2.36	3.16	0.7	0.01	3.59	0.05	0.1	0.01	0	0	0.03	0.02	0.31	0.15	0.17	0.45	0.14	7.11	1.31	0	0	0	-2.15	6.93	2.99	57.27	123.85	737.44	493.15	899.14	662.44	758.5	526.46	882.04	535.22
13.78	0	0.12	0.17	0.02	0.15	0.03	0.14	0.07	0.8	0.8	99.66	0.33	0	92.92	1.97	2.36	0.8	0.01	3.62	0.05	0.12	0.02	0	0	0.04	0.02	0.38	0.17	0.2	0.35	0.15	7.89	1.22	0	0	0	-9.77	9.13	3.92	56.58	124.06	734.32	493.27	900.56	666.92	758.51	525.42	882.25	534.34
13.813	0	0.12	0.17	0.02	0.14	0.03	0.14	0.06	0.81	0.81	99.65	0.33	0	94.67	1.47	1.26	0.81	0.01	3.14	0.04	0.13	0.02	0	0	0.04	0.02	0.59	0.19	0.2	0.31	0.13	2.54	1.16	0	0	0	-9.43	7.62	4.24	55.33	124.51	732.84	506.94	895.84	675.94	755.37	540.67	879.75	546.34
13.847	0	0.12	0.18	0.02	0.13	0.03	0.14	0.06	0.85	0.85	99.65	0.33	0	95.86	1.16	0.7	0.85	0.01	4.06	0.05	0.13	0.02	0	0	0.05	0.02	0.86	0.21	0.26	0.27	0.15	2.73	1.3	0	0	0	-9.31	6.29	4.96	54.5	123.95	731.7	516.92	892.88	683.73	754.27	549.59	878.01	556.94
13.88	0	0.12	0.18	0.02	0.13	0.04	0.14	0.06	0.83	0.83	99.65	0.33	0	96.76	0.88	0.38	0.83	0.01	5.13	0.08	0.19	0.03	0	0	0.04	0.01	0.68	0.09	0.26	0.31	0.12	17.88	1.3	0	0	0	-19.45	5.02	4.38	53.64	126.48	730.21	521.51	895.13	689.52	752.79	554.85	879.21	558.68
13.913	0	0.12	0.18	0.02	0.13	0.04	0.14	0.06	0.75	0.64	99.65	0.33	0	97.94	0.64	0.23	0.75	0.01	5.6	0.07	0.17	0.02	0	0	0.04	0.01	0.68	0.04	0.25	0.28	0.12	2.64	1.3	0	0	0	-19.27	2.7	3.81	52.64	122.2	736.51	539.47	895.14	702.15	757.41	570.15	879.5	575.48
13.947	0	0.12	0.18	0.02	0.13	0.04	0.13	0.06	0.8	0.47	99.65	0.33	0	97.45	0.47	0.17	0.8	0.01	5.6	0.05	0.16	0.01	0	0	0.03	0.01	0.61	0.01	0.28	0.38	0.09	0.86	1.46	0	0	0	-28.55	3.79	3.69	51.52	124.54	739.65	557.57	892.94	712.23	756.74	583.93	881.01	592.15
13.98	0	0.12	0.18	0.02	0.13	0.03	0.13	0.06	0.56	0.31	99.65	0.33	0	98.08	0.31	0.11	0.56	0.01	3.18	0.03	0.14	0.01	0	0	0.03	0.01	0.52	0.01	0.28	0.3	0.09	0.63	1.44	0	0	0	-28.64	2.33	3.17	50.53	121.59	744.15	574.63	896.74	728.49	761.79	600.99	883.12	608.92
14.013	0	0.12	0.17	0.02	0.13	0.03	0.13	0.06	0.5	0.3	99.65	0.33	0	97.1	0.25	0.12	0.5	0.02	2.12	0.02	0.09	0.01	0	0	0.03	0.01	0.35	0.01	0.35	0.3	0.09	0.59	1.57	0	0	0	-34.94	4.44	2.52	49.82	124.55	746.18	585.12	898.92	737.86	762.01	609.41	886.04	620.77
14.047	0	0.12	0.17	0.02	0.12	0.03	0.13	0.06	0.38	0.19	99.65	0.33	0	96.5	0.19	0.12	0.38	0.02	1.5	0.01	0.07	0.01	0	0	0.02	0.01	0.26	0.01	0.42	0.19	0.08	2.86	1.47	0	0	0	-34.5	5.41	2.22	48.93	122.57	751.55	603.96	901.68	754.09	766.62	629.41	889	636.34
14.08	0	0.12	0.18	0.02	0.13	0.03	0.13	0.06	0.38	0.2	99.65	0.33	0	97.92	0.16	0.1	0.38	0.02	1.59	0.01	0.07	0.01	0	0	0.01	0	0.14	0	0.42	0.2	0.07	7.06	1.35	0	0	0	-36.88	2.74	0.8	48.46	129.59	755.71	610.15	905.46	759.9	765.6	637.43	895.14	641.08
14.114	0	0.13	0.18	0.02	0.13	0.03	0.13	0.06	0.48	0.2	99.64	0.33	0	98.12	0.14	0.06	0.48	0.02	2.64	0.01	0.13	0.03	0	0	0.01	0	0.06	0	0.5	0.2	0.06	19.95	1.21	0	0	0	-33.43	2.24	1.3	48.01	123.65	755.62	616.4	906.71	767.49	769.65	643.38	893.2	648.5
14.147	0	0.13	0.18	0.02	0.13	0.03	0.13	0.06	0.63	0.22	99.64	0.33	0	96.79	0.15	0.04	0.63	0.02	3.16	0.01	0.14	0.04	0	0	0.01	0	0.04	0	0.55	0.22	0.06	5.08	1.08	0	0	0	-28.15	4.96	2.45	47.44	127.65	753.69	620.83	903.83	770.97	766.63	646.8	893.8	657.97
14.18	0	0.13	0.18	0.02	0.13	0.04	0.13	0.06	0.66	0.28	99.64	0.33	0	96.2	0.18	0.04	0.66	0.01	5.49	0.01	0.18	0.06	0	0	0.01	0	0.03	0	0.67	0.28	0.06	15.11	1.2	0	0	0	-31.45	5.84	1.81	46.73	135.24	750.99	618.8	905.08	772.89	761.43	646.53	896.44	654.47
14.214	0	0.13	0.18	0.02	0.13	0.05	0.14	0.06	0.56	0.36	99.65	0.33	0	97.19	0.23	0.05	0.56	0.01	8.87	0.02	0.29	0.28	0	0	0.01	0	0.02	0	0.91	0.36	0.05	12.18	1.27	0	0	0	-33.88	4.28	0.87	45.91	132.01	747.32	618.37	905.2	776.25	760.24	646.26	892.04	653.9
14.247	0	0.13	0.18	0.02	0.13	0.05	0.14	0.06	0.59	0.47	99.65	0.33	0	96.83	0.31	0.06	0.59	0.01	10.11	0.04	0.36	0.4	0	0	0.01	0	0.01	0	1.24	0.47	0.05	14.88	1.41	0	0	0	-31.59	4.9	2.95	45.26	138.56	743.14	620.21	901.37	778.44	755.22	647.85	893.53	656.23
14.28	0	0.13	0.17	0.03	0.13	0.06	0.14	0.06	0.53	0.53	99.65	0.33	0.33	95.93	0.39	0.07	0.53	0.01	12.24	0.08	0.56	0.49	0	0	0.01	0	0.01	0	1.65	0.54	0.05	8.16	1.58	0	0	0	-27.37	6.2	4.66	45.43	136.61	735.63	619.11	897.66	781.38	752.46	647.53	888.69	657.63
14.314	0	0.13	0.17	0.03	0.13	0.06	0.14	0.06	0.51	0.51	99.66	0.33	0.16	95.28	0.55	0.09	0.51	0.01	11.45	0.18	0.91	0.75	0	0	0.01	0	0.01	0	2.75	0.9	0.06	7.74	1.9	0	0	0	-31.41	6.98	4.13	44.86	140.89	730.16	621.25	893.08	784.17	744.84	649.09	885.39	659
14.347	0	0.13	0.17	0.03	0.13	0.05	0.14	0.06	0.54	0.54	99.66	0.33	0	95.68	0.84	0.16	0.54	0.02	9.81	0.27	1.11	0.68	0	0	0.02	0	0.01	0	3.65	1.25	0.06	2.99	1.97	0	0	0	-31.05	6.51	3.78	44.76	141.05	718.4	621.99	882.07	785.66	732.87	653.02	873.82	658.13
14.38	0	0.14	0.17	0.03	0.14	0.06	0.14	0.06	0.62	0.62	99.67	0.33	0	96.84	1.18	0.31	0.62	0.03	10.7	0.29	1.12	0.64	0	0	0.02	0	0.01	0	5.41	1.73	0.06	6.38	1.99	0	0	0	-25.49	4.88	3.44	45.09	139.65	711.8	624.53	873.25	786.48	725.45	654.78	864.91	661.96
14.414	0	0.15	0.16	0.03	0.16	0.07	0.14	0.07	0.72	0.72	99.67	0.44	1.05	96.23	1.38	0.56	0.72	0.03	13.66	0.31	1.17	0.63	0	0	0.03	0	0.01	0	10.39	3.94	0.06	10.5	2.24	0	0	0	-27.22	5.81	0.47	45.28	136.34	706.84	623.38	867.67	784.3	718.58	655.78	854.91	657.44
14.447	0	0.16	0.16	0.04	0.16	0.06	0.14	0.07	0.8	0.8	99.67	0.45	0.31	95.47	1.09	0.62	0.8	0.03	12.14	0.31	1.22	0.39	0	0	0.03	0	0.01	0	12.42	4.92	0.07	24.73	2.14	0	0	0	-24.6	6.75	-1.48	45.6	135.9	700.17	622.05	860.77	782.64	709.97	656.54	845.87	657.28
14.481	0	0.19	0.16	0.04	0.18	0.06	0.14	0.09	1.31	1.31	99.62	0.69	0.2	95.52	0.71	0.43	1.31	0.02	11.09	0.15	0.66	0.24	0	0	0.03	0	0.01	0	19.25	11.71	0.08	4.78	2.42	0	0	0	-25.98	6.7	0.72	44.52	139.22	687.29	620.33	846.48	779.52	697.28	649.95	836.03	661.28
14.514	0	0.2	0.17	0.05	0.19	0.06	0.14	0.12	1.74	1.74	99.59	0.86	0.35	95.48	0.44	0.25	1.74	0.01	11.89	0.14	0.67	0.26	0	0	0.03	0	0.01	0	21.6	17.99	0.09	10.38	2.41	0	0	0	-29.11	6.75	-0.59	45.09	141.22	682.22	607.66	849.27	774.71	693.49	641.1	834.68	644.12
14.547	0	0.21	0.17	0.05	0.19	0.05	0.14	0.12	1.73	1.73	99.58	0.77	0	87.81	0.26	0.17	1.73	0.01	9.4	0.12	0.58	0.23	0	0	0.03	0	0.02	0	22.61	17.79	0.09	2.29	2.37	0	0	0	-31.32	12.13	-0.75	45.2	140.61	682.28	604.67	847.06	769.45	692.66	637.36	833.24	639.9
14.581	0	0.27	0.16	0.07	0.24	0.07	0.15	0.21	2.32	2.32	99.46	2.32	1.61	90.36	0.2	0.12	2.32	0.01	13.97	0.13	0.54	0.52	0	0	0.03	0	0.02	0	32.83	31.29	0.12	5.43	2.96	0	0	0	-20.74	10.81	-2.08	46.13	135.63	680.85	601.42	846.98	768.46	693	638.62	828.61	636.38
14.614	0	0.26	0.16	0.07	0.23	0.09	0.15	0.2	2.17	2.17	99.48	2.87	3.02	91.97	0.17	0.08	2.17	0.01	17.32	0.12	0.96	0.58	0	0	0.02	0	0.02	0	32.18	30.16	0.11	12.11	3.03	0	0	0	-25.34	9.81	1.08	46.26	137.23	682.24	600.18	849.28	769.07	697.39	633.24	834.6	635.55
14.647	0	0.28	0.16	0.08	0.25	0.09	0.14	0.24	1.77	1.77	99.43	3.97	3.3	91.35	0.11	0.06	1.77	0	17.14	0.11	1.07	0.66	0	0	0.02	0	0.02	0	36.53	35.56	0.11	11.07	3.2	0	0	0	-19.91	10.21	3.19	46.4	131.41	688.18	608.71	850	773.99	705.9	638.97	837.06	647.11
14.681	0	0.32	0.15	0.1	0.27	0.1	0.14	0.3	1.45	1.45	99.36	6.88	4.12	92.68	0.08	0.05	1.45	0	17.9	0.1	1.34	0.83	0	0	0.02	0	0.02	0	43.02	40.3	0.11	5.92	3.62	0	0	0	-28.52	9.31	2.72	46.38	136.45	692.59	608.77	853.2	770.02	706.71	637.95	843	644.55
14.714	0	0.31	0.15	0.1	0.26	0.08	0.14	0.28	1.5	1.5	99.38	4.78	2.67	91.47	0.08	0.04	1.5	0	14.52	0.11	1.29	0.92	0	0	0.02	0	0.01	0	41.58	38.92	0.11	3.03	3.6	0	0	0	-24.21	10.14	2.04	46.71	132.49	691.74	607.17	853.4	769.84	707.7	636.79	839.88	645.88
14.748	0	0.33	0.15	0.1	0.28	0.08	0.14	0.28	1.67	1.67	99.35	5.33	2.41	95	0.14	0.05	1.67	0	14.47	0.19	1.34	1.04	0	0	0.02	0	0.01	0	43.06	38.85	0.12	1.67	3.5	0	0	0	-24.53	7.28	0.89	47.22	131.44	690.52	604.8	854.25	770.35	706.66	636.83	838.05	640.54
14.781	0	0.31	0.15	0.09	0.27	0.08	0.14	0.28	1.66	1.66	99.38	4.56	2.59	91.15	0.2	0.08	1.66	0	14.69	0.2	1.04	0.83	0	0	0.02	0	0.01	0	40.8	39.05	0.12	3.86	3.46	0	0	0	-24.09	10.34	0.44	47.51	130.73	687.84	601.75	849.98	764.76	703.18	633.26	833.79	638.82
14.814	0	0.31	0.15	0.09	0.26	0.08	0.14	0.24	1.53	1.53	99.38	4.77	3.06	93.91	0.23	0.08	1.53	0.01	15.04	0.19	0.88	0.98	0	0	0.03	0	0.01	0	41.04	34.94	0.12	3.54	3.64	0	0	0	-22.87	8.32	0.55	48.09	133.45	687.29	599.81	848.32	762.5	700.73	632.76	834.16	634.78
14.848	0	0.26	0.15	0.07	0.23	0.1	0.14	0.23	1.34	1.34	99.48	3.6	4.8	92.8	0.17	0.08	1.34	0	18.2	0.15	0.79	1.1	0	0	0.03	0	0.02	0.01	34.21	33.62	0.1	2.72	3.88	0	0	0	-20.16	9.22	-0.52	48.29	130.93	685.32	595.04	848.87	760.43	700.22	629.11	831.12	631.69
14.881	0	0.24	0.15	0.06	0.21	0.09	0.14	0.19	1.23	1.23	99.52	2.21	4.1	94.24	0.18	0.07	1.23	0	16.25	0.12	0.39	1.19	0	0	0.04	0	0.02	0.01	29.92	29.27	0.1	5.11	3.79	0	0	0	-26.3	8.02	0.11	48.25	128.32	687	591.24	848.16	752.39	702.7	621.83	830.87	628.22
14.914	0	0.23	0.15	0.06	0.2	0.09	0.14	0.16	0.97	0.97	99.55	1.92	4.44	94.65	0.19	0.09	0.97	0	16.14	0.1	0.33	1.68	0	0	0.06	0	0.04	0.02	28.26	25.51	0.09	2	4.01	0	0	0	-26.83	7.64	0.03	48.72	125.89	688.47	582.4	851.77	746.17	706.4	612.91	832.12	619.42
14.948	0	0.2	0.14	0.05	0.18	0.08	0.13	0.11	0.76	0.76	99.6	1.11	3.8	94.44	0.2	0.09	0.76	0	13.89	0.09	0.28	1.52	0	0	0.06	0	0.05	0.02	23.24	15.79	0.07	2.05	4.18	0	0	0	-28.55	7.84	-0.24	49.7	126.2	694.06	571.06	855.22	732.23	710.53	600.81	836.51	608.15
14.981	0	0.2	0.14	0.05	0.18	0.06	0.13	0.1	0.71	0.71	99.61	0.78	1.72	94.28	0.23	0.12	0.71	0	9.17	0.07	0.2	0.7	0	0	0.07	0	0.09	0.02	22.99	13.36	0.06	2.53	4.06	0	0	0	-22.85	7.99	0.1	50.68	125.06	701.72	561.9	860.79	722.63	717.98	593.37	842.96	597.63
15.014	0	0.19	0.15	0.05	0.18	0.06	0.13	0.09	0.71	0.71	99.62	0.69	1.17	95.83	0.18	0.14	0.71	0	8.26	0.07	0.23	0.41	0	0	0.06	0	0.12	0.02	22.23	11.84	0.05	7.04	3.9	0	0	0	-22.23	6.32	1.17	51.23	126.28	704.73	550.65	867.23	716.02	723.1	582.13	849.29	586.94
15.048	0	0.17	0.14	0.04	0.16	0.06	0.12	0.08	0.6	0.6	99.65	0.5	1.29	96.85	0.2	0.23	0.6	0.01	7.49	0.11	0.3	0.26	0	0	0.09	0	0.17	0.03	18.53	9.1	0.05	13.79	4.31	0	0	0	-16.43	4.87	0.49	51.63	123.92	707.25	540.78	872.92	711.8	727.67	575.16	851.58	576.73
15.081	0	0.16	0.14	0.04	0.15	0.07	0.12	0.08	0.57	0.57	99.68	0.49	2.54	97.03	0.21	0.47	0.57	0.01	9.88	0.15	0.5	0.37	0	0	0.13	0	0.3	0.05	15.73	8.06	0.06	5.18	4.61	0	0	0	-18.31	4.57	0.65	52.21	128.08	710.92	531.88	879.92	706.38	731.06	567.17	859.14	566.93
15.115	0	0.14	0.13	0.04	0.14	0.14	0.13	0.07	0.6	0.6	99.71	0.82	7.12	96.27	0.25	0.61	0.6	0.01	21.78	0.26	2.2	1.53	0	0	0.18	0	0.39	0.17	11.08	6.07	0.05	2.91	4.91	0	0	0	-14.68	5.75	2.51	52.85	127.81	716.47	524.12	888.9	703.06	740.33	559.63	868.12	562.07
15.148	0	0.13	0.13	0.03	0.13	0.17	0.13	0.07	0.56	0.56	99.66	0.8	8.83	96.93	0.25	0.81	0.56	0.02	23.82	0.47	1.69	1.45	0	0	0.18	0	0.4	0.1	8.65	5.34	0.06	1.42	5.47	0	0	0	-14.21	4.73	3.79	52.7	125.17	719.41	523.89	891.74	703	745.87	556.04	870.7	565.33
15.181	0	0.13	0.12	0.03	0.13	0.27	0.14	0.07	0.53	0.53	99.47	1.25	12.25	96.54	0.33	1.33	0.53	0.03	30.82	0.91	1.74	1.97	0	0	0.17	0	0.3	0.05	8.06	5.6	0.07	1.06	5.91	0	0	0	-15.6	5.36	3.71	53.06	124.38	724.38	519.34	898.73	700.69	752.06	553.43	876.33	558.51
15.215	0	0.12	0.11	0.03	0.13	0.3	0.14	0.07	0.43	0.43	99.39	1.15	13.57	96.08	0.46	2.55	0.43	0.04	31.94	1.74	1.27	1.05	0	0	0.24	0	0.24	0.04	5.76	4.27	0.09	1.67	6.51	0	0	0	-13.57	6.01	2.9	53.49	126.06	730.1	517.54	905.78	701.08	756.87	551.99	882.81	557.52
15.248	0	0.12	0.11	0.02	0.14	0.24	0.13	0.08	0.47	0.47	99.51	0.84	12.04	97.22	0.71	4.76	0.47	0.05	28.1	3.26	0.87	0.7	0	0	0.33	0	0.17	0.02	5.09	4.38	0.09	1.07	6.52	0	0	0	-14.01	4.23	2.23	53.82	129.95	735.75	514.3	915.49	701.42	761.94	549.9	891.78	555.17
15.281	0	0.12	0.1	0.02	0.15	0.2	0.12	0.09	0.51	0.37	99.6	0.64	10.51	98.34	0.99	7.94	0.37	0.08	25.45	4.44	0.8	0.56	0	0	0.51	0	0.13	0.02	4	3.68	0.09	0.76	6.15	0	0	0	-9.2	1.61	2.74	53.64	128.38	741.56	514.97	920.25	701.81	768.5	550.47	896.66	557.92
15.315	0	0.11	0.1	0.02	0.16	0.17	0.12	0.1	0.51	0.34	99.65	0.49	9.25	97.58	1.12	9.59	0.34	0.13	23.03	5.12	0.97	0.67	0	0	0.51	0	0.09	0.04	2.58	3.18	0.1	0.67	6.02	0	0	0	-11.97	3.51	3.35	53.69	132.68	747.32	514.51	925.31	699.7	772.42	550.71	905.02	555.56
15.348	0	0.12	0.1	0.02	0.15	0.15	0.12	0.1	0.51	0.32	99.69	0.41	8.27	97.39	1.49	8.73	0.32	0.13	20.75	5.59	0.91	1.18	0	0	0.51	0	0.05	0.08	2.45	3.4	0.11	2.28	6.05	0	0	0	-13.08	3.91	2.51	53.42	131.37	753.04	516.47	927.82	698.51	776.31	551.83	907.62	556
15.381	0	0.1	0.09	0.02	0.17	0.15	0.11	0.11	0.48	0.31	99.67	0.37	7.83	97.04	1.85	11.2	0.31	0.13	19.61	4.39	1	1.04	0	0	0.48	0	0.05	0.14	2.14	3.03	0.12	9.47	6.2	0	0	0	-14.44	4.56	2.98	53.01	128.56	755.58	517.07	931.37	699.5	781.2	553.25	909.73	555.95
15.415	0	0.1	0.09	0.02	0.17	0.13	0.11	0.11	0.48	0.33	99.65	0.33	6.63	96.19	2.3	12.16	0.33	0.17	17.56	3.38	1.13	1.22	0	0	0.48	0	0.04	0.15	1.61	2.9	0.14	1.64	6.04	0	0	0	-17.55	5.85	2.58	53.04	134.27	755.31	514.78	935.56	700.84	780	551.58	914.25	553.74
15.448	0	0.1	0.09	0.02	0.16	0.16	0.12	0.11	0.61	0.32	99.67	0.38	8.2	97.65	2.2	10.73	0.32	0.17	20.66	3.17	1.03	2.05	0	0	0.61	0	0.05	0.23	1.46	2.76	0.17	1.87	6.26	0	0	0	-16.31	3.36	1.32	52.81	131.78	755.46	511.14	938.98	702.23	781.65	549.13	913.43	549.36
15.482	0	0.1	0.09	0.02	0.14	0.25	0.13	0.09	0.61	0.33	99.49	0.59	12.19	96.25	1.92	7.55	0.33	0.17	27.2	2.13	0.96	3.14	0	0	0.61	0	0.06	0.22	1	3.16	0.29	3.06	7.33	0	0	0	-17.47	5.77	2.01	52.57	134.05	759.13	515.57	935.46	697.94	781.39	551.04	915.41	553.88
15.515	0	0.1	0.1	0.02	0.12	0.19	0.13	0.07	0.61	0.35	99.62	0.41	10.36	97.25	1.21	2.8	0.35	0.12	22.07	1.41	0.8	2.24	0	0	0.61	0	0.07	0.16	0.92	3.1	0.38	6.08	7.44	0	0	0	-14.09	4.18	3.7	52.04	130.5	760.41	522.49	930.78	698.5	783.27	554.44	913.38	564.49
15.548	0	0.11	0.11	0.02	0.11	0.22	0.13	0.07	0.46	0.4	99.56	0.5	11.42	97.3	0.79	0.98	0.4	0.08	24.76	1.24	0.97	2.09	0	0	0.46	0	0.09	0.11	1.02	2.71	0.36	30.49	7.33	0	0	0	-16.82	4.07	1.08	51.87	131.12	762.86	521.97	933.9	698.67	782.91	558.32	914.03	557.8
15.582	0	0.1	0.11	0.02	0.11	0.17	0.12	0.07	0.38	0.38	99.65	0.35	9.86	95.69	0.82	0.47	0.38	0.06	19.63	0.77	0.59	0.83	0	0	0.36	0	0.09	0.05	1.26	2.81	0.37	16.43	7.73	0	0	0	-17.88	6.49	2.3	51.37	135.72	763.06	528.07	929.61	698.42	779.97	560.97	915.57	566.78
15.615	0	0.1	0.11	0.02	0.11	0.15	0.12	0.06	0.41	0.41	99.7	0.33	8.79	96.03	0.82	0.25	0.41	0.05	16.75	0.59	0.51	0.62	0	0	0.27	0	0.09	0.03	1.44	2.68	0.3	10.36	7.83	0	0	0	-19.73	6.07	1.38	50.86	134.99	763.38	532.76	928.34	700.94	778.83	566.34	913.79	569.33
15.648	0	0.1	0.11	0.02	0.1	0.16	0.12	0.06	0.4	0.4	99.68	0.33	9.31	96.19	0.77	0.13	0.4	0.03	17.63	0.42	0.55	0.45	0	0	0.19	0	0.07	0.02	1.69	2.46	0.27	17.03	7.95	0	0	0	-20.05	5.86	2.62	50.38	136.34	761.83	537.73	924.85	702.82	776.94	571.7	913.27	574.1
15.682	0	0.11	0.11	0.02	0.11	0.12	0.12	0.06	0.42	0.42	99.75	0.33	7.5	95.47	0.61	0.08	0.42	0.02	14.41	0.31	0.34	0.28	0	0	0.14	0	0.06	0.01	2.06	2.14	0.19	35.9	7.41	0	0	0	-20.58	6.76	2.64	49.66	135.17	761.65	542.78	921.15	704.75	775.66	574.22	910.72	579.4
15.715	0	0.11	0.11	0.02	0.11	0.12	0.12	0.06	0.42	0.42	99.76	0.33	7.4	97.22	0.54	0.05	0.42	0.01	13.7	0.2	0.35	0.17	0	0	0.08	0	0.04	0.01	2.4	2.41	0.16	24.15	7.58	0	0	0	-29.33	4.22	2.16	48.39	134.78	761.09	548.03	918.51	705.52	773.65	578.28	908.4	581.29
15.749	0	0.11	0.11	0.02	0.11	0.13	0.12	0.06	0.42	0.42	99.74	0.33	7.89	96.33	0.52	0.03	0.42	0.01	14.31	0.19	0.31	0.15	0	0	0.06	0	0.04	0	3.2	2.36	0.14	13.56	7.78	0	0	0	-24.41	5.66	0.51	48.38	131.95	760.39	549.72	919.43	710.42	773.49	584.17	905.41	581.07
15.782	0	0.11	0.11	0.02	0.11	0.13	0.12	0.06	0.57	0.57	99.74	0.33	7.85	95.31	0.57	0.02	0.57	0.01	13.24	0.18	0.37	0.17	0	0	0.04	0	0.03	0	3.77	2.62	0.11	9.43	8.28	0	0	0	-25.76	6.95	3.06	47.57	133.1	761.67	555.14	918.14	712.47	775.69	583.41	908.52	591.92
15.815	0	0.11	0.11	0.02	0.11	0.14	0.12	0.06	0.65	0.65	99.72	0.33	8.33	92.93	0.82	0.02	0.65	0.01	15.27	0.16	0.42	0.3	0	0	0.03	0	0.02	0	4.25	2.99	0.11	27.47	8.02	0	0	0	-22.99	9.12	0.94	47.45	129.97	760.12	556.45	917.16	715.93	773.72	588.72	903.69	589.32
15.849	0	0.11	0.11	0.02	0.11	0.12	0.12	0.06	0.78	0.78	99.76	0.33	7.06	90.56	0.75	0.02	0.78	0	12.5	0.15	0.48	0.41	0	0	0.02	0	0.02	0	5.95	3.09	0.09	14.85	8	0	0	0	-22.96	10.7	2.52	47.37	126.8	760.17	556.13	916.88	715.79	776.84	585.83	903.54	591.13
15.882	0	0.12	0.11	0.02	0.12	0.1	0.12	0.07	1.03	1.03	99.76	0.33	5.32	93.51	0.7	0.02	1.03	0	10.29	0.17	0.44	0.64	0	0	0.02	0	0.02	0	6.85	3.51	0.09	6.46	7.35	0	0	0	-23.12	8.66	1.4	47.2	130.04	758.96	554.65	918.1	716.56	774.04	586.54	904.06	588.43
15.915	0	0.12	0.12	0.03	0.12	0.1	0.12	0.07	1.04	1.04	99.75	0.33	5.12	92.95	0.93	0.02	1.04	0	10.8	0.19	0.44	0.57	0	0	0.02	0	0.01	0	7.24	4.13	0.08	11.42	7	0	0	0	-25.8	9.1	2.96	46.51	133.4	765.86	561.94	923.71	720.43	780.42	590.11	913.47	599.77
15.949	0	0.14	0.12	0.03	0.14	0.09	0.12	0.07	1.36	1.36	99.72	0.39	4.51	92.27	0.98	0.02	1.36	0	10.63	0.26	0.57	0.94	0	0	0.02	0	0.01	0	11.6	4.78	0.06	11.06	6.71	0	0	0	-20.68	9.6	2.5	46.59	130.48	767.65	560.66	926.65	722.78	783.61	591.95	914.02	596.42
15.982	0	0.14	0.12	0.03	0.14	0.09	0.13	0.07	1.27	1.27	99.72	0.37	4.28	93.43	0.93	0.02	1.27	0	11.09	0.26	0.53	1.31	0	0	0.03	0	0.01	0	10.75	5.36	0.07	11.01	6.24	0	0	0	-22.38	8.73	2.45	45.2	128.57	774.75	569.36	930.64	726.38	790.18	597.7	918.34	608.05
16.015	0	0.15	0.13	0.03	0.14	0.08	0.13	0.07	1.49	1.49	99.71	0.38	3.18	96.53	0.84	0.03	1.49	0	10.48	0.22	0.46	0.74	0	0	0.04	0	0.01	0.01	11.6	6.29	0.06	9.85	5.52	0	0	0	-31.14	5.37	1.66	44.91	138.16	782	566.17	941.02	725.2	793.25	595.36	931.26	601.83
16.049	0	0.15	0.13	0.03	0.14	0.08	0.13	0.08	1.24	1.24	99.7	0.4	3.15	95.78	0.71	0.06	1.24	0	9.93	0.18	0.37	1.05	0	0	0.07	0	0.01	0.02	12.88	8.25	0.06	3	5.53	0	0	0	-26.5	6.39	2.21	45.11	136.83	790.37	566.59	951.16	727.38	803.92	595.18	940.29	606.39
16.082	0	0.15	0.13	0.03	0.14	0.08	0.13	0.08	1.04	1.04	99.71	0.38	3.42	97.54	0.4	0.06	1.04	0	10.37	0.16	0.26	0.66	0	0	0.1	0	0.01	0.05	11.52	8.5	0.08	0.81	5.41	0	0	0	-28.28	3.61	1.71	44.93	136.14	793.28	562.26	956.56	725.54	807.68	592.33	943.65	599.19
16.116	0	0.15	0.14	0.03	0.14	0.08	0.13	0.09	1.16	1.16	99.71	0.42	3.56	96.17	0.32	0.09	1.16	0	12.79	0.2	0.29	1.04	0	0	0.14	0	0.02	0.11	10.57	12.08	0.1	4.14	4.66	0	0	0	-27.87	5.89	2.62	44.81	135.96	800.57	563.97	961.14	724.54	814.82	592.14	950.38	602.62
16.149	0	0.15	0.14	0.03	0.14	0.08	0.13	0.11	1.1	1.1	99.7	0.43	3.4	96.23	0.26	0.11	1.1	0	13.03	0.2	0.25	0.9	0	0	0.18	0	0.02	0.07	10.69	16.95	0.13	7.4	4.35	0	0	0	-30.63	5.81	3.04	45.12	134.8	806.69	563.42	964.69	721.42	820.62	590.66	955.11	599.88
16.182	0	0.15	0.14	0.03	0.14	0.08	0.13	0.11	1.05	1.05	99.7	0.45	3.68	94.62	0.21	0.11	1.05	0	13.4	0.22	0.22	0.77	0	0	0.19	0	0.02	0.05	10.9	16.99	0.12	5.16	4.42	0	0	0	-26.51	7.67	2.15	45.54	130.91	814.1	564.39	971.99	722.56	829.01	592.86	959.61	601.78
16.216	0	0.15	0.15	0.03	0.14	0.06	0.13	0.12	1.05	1.05	99.7	0.34	1.42	94.85	0.18	0.12	1.05	0.01	9.58	0.18	0.18	0.72	0	0	0.17	0	0.02	0.02	10.73	18.22	0.17	10.03	3.78	0	0	0	-22.23	7.43	3.26	45.7	135.48	818.19	566.8	974.68	724.91	831.29	596.02	966.51	604.29
16.249	0	0.15	0.15	0.03	0.15	0.07	0.13	0.12	1.07	1.07	99.69	0.37	1.8	94.96	0.17	0.1	1.07	0.01	9.95	0.21	0.14	0.69	0	0	0.12	0	0.01	0.01	11.77	17.9	0.16	25.78	3.97	0	0	0	-30.36	7.32	2.21	44.99	136.05	823.31	568.05	981.87	726.6	836.09	595.96	971.82	605.26
16.282	0	0.16	0.15	0.03	0.15	0.06	0.13	0.13	1.13	1.13	99.68	0.35	0.89	95.67	0.17	0.08	1.13	0.01	8.36	0.2	0.14	0.53	0	0	0.08	0	0.01	0	12.69	19.53	0.18	12.46	3.77	0	0	0	-28.29	6.53	1.72	44.83	133.81	824.87	571.46	981.74	728.72	837.24	601.5	971	605.17
16.316	0	0.16	0.15	0.03	0.15	0.05	0.13	0.14	0.97	0.97	99.68	0.33	0.1	95.68	0.25	0.07	0.97	0.01	7.02	0.19	0.16	0.3	0	0	0.05	0	0.01	0	12.91	22.3	0.22	10.67	3.5	0	0	0	-31.5	6.51	1.47	44.15	134.35	828.28	577.2	981.46	730.37	838.28	606.1	972.56	610.23
16.349	0	0.16	0.15	0.03	0.15	0.06	0.13	0.14	0.99	0.99	99.68	0.37	0.82	95.12	0.31	0.07	0.99	0.01	8.33	0.17	0.23	0.29	0	0	0.03	0	0.01	0	13.47	22.73	0.22	14.81	3.7	0	0	0	-27.75	7.15	1.72	44.89	132.31	828.46	573.72	985.2	731.23	841.51	603.77	973.78	607.3
16.382	0	0.16	0.15	0.03	0.15	0.06	0.13	0.15	0.94	0.94	99.68	0.35	0.45	96.27	0.48	0.09	0.94	0.01	7.25	0.12	0.24	0.15	0	0	0.03	0	0.01	0	13.57	23.54	0.22	6.58	3.79	0	0	0	-22.05	5.74	2.61	45.19	131.1	831.12	578.63	984.59	734.13	844.04	608.38	975.04	613.77
16.416	0	0.16	0.14	0.03	0.15	0.06	0.13	0.15	0.83	0.83	99.68	0.38	0.84	97.27	0.71	0.1	0.83	0.02	7.5	0.1	0.25	0.11	0	0	0.02	0	0.01	0	14.37	22.77	0.26	11.05	4.05	0	0	0	-28.11	4.13	2.26	44.82	128.94	830.58	577.55	984.52	731.49	844.48	605.16	973.16	613.31
16.449	0	0.16	0.14	0.04	0.16	0.07	0.13	0.15	0.84	0.84	99.67	0.5	1.9	95.86	0.84	0.11	0.84	0.02	9.91	0.11	0.31	0.25	0	0	0.02	0	0.01	0	15.95	22.72	0.23	15.07	4.15	0	0	0	-24.24	6.29	3.05	45.37	128.69	828.63	574.54	985.34	733.08	844.88	602.92	973.29	611.27
16.483	0	0.16	0.14	0.04	0.16	0.07	0.13	0.17	0.81	0.81	99.67	0.56	2.68	97.1	1.39	0.2	0.81	0.03	11.09	0.11	0.34	0.15	0	0	0.02	0	0.01	0	16.44	24.81	0.23	9.12	4.51	0	0	0	-18.61	4.44	3.39	45.95	130.77	830.22	577.93	983.76	733.16	844.27	606.13	974.57	617.31
16.516	0	0.16	0.14	0.04	0.17	0.08	0.14	0.18	0.8	0.8	99.64	0.69	3.28	95.44	1.95	0.34	0.8	0.04	12.28	0.12	0.45	0.27	0	0	0.02	0	0.01	0	18.15	25.88	0.19	15.88	4.76	0	0	0	-24.19	6.79	6.36	45.57	129.36	826.51	575.04	981.87	731.52	845.39	600.19	973.84	615.47
16.549	0	0.17	0.14	0.04	0.18	0.09	0.14	0.18	0.86	0.86	99.63	0.81	3.28	96.82	2.53	0.91	0.86	0.06	13.32	0.11	0.67	0.51	0	0	0.03	0	0.01	0.01	19.32	24.82	0.18	7.42	4.58	0	0	0	-27.94	4.93	4.52	45.19	131.79	823.89	574.69	980.78	731.58	840.48	599.55	971.38	614.84
16.583	0	0.19	0.14	0.05	0.21	0.08	0.14	0.2	1.09	1.09	99.58	1.12	2.53	96.97	2.4	1.61	1.09	0.08	11.82	0.13	0.69	0.44	0	0	0.03	0	0	0.01	25.46	27.05	0.11	9.58	4.57	0	0	0	-26.16	4.68	5.21	45.38	132.05	822.85	576.21	978.37	731.98	839.36	600.77	970.44	616.74
16.616	0	0.19	0.13	0.05	0.21	0.08	0.14	0.19	0.97	0.97	99.57	1.12	2.73	96.95	2.43	2.05	0.97	0.11	12.04	0.11	0.66	0.55	0	0	0.03	0	0	0.01	25.25	24.72	0.1	5.39	4.61	0	0	0	-24.44	4.71	4.76	46.15	131.58	822.23	578.55	975.17	732.16	837.11	604.01	967.96	617.78
16.649	0	0.2	0.14	0.05	0.2	0.07	0.13	0.15	0.95	0.95	99.6	0.99	1.93	97.83	1.39	0.8	0.95	0.08	9.22	0.14	0.45	0.29	0	0	0.03	0	0	0.01	26.32	21.8	0.09	2.27	4.67	0	0	0	-29.63	2.96	2.17	45.95	129.96	822.46	582.59	972.5	732.63	833.76	609.79	963.52	617.06
16.683	0	0.22	0.14	0.05	0.2	0.06	0.13	0.12	1.08	1.08	99.57	1.05	1.44	97.71	0.83	0.33	1.08	0.07	8.2	0.14	0.32	0.18	0	0	0.03	0	0.01	0	28.16	17.88	0.08	2.57	4.52	0	0	0	-29.75	3.24	1.98	46.06	127.58	822.73	586.67	972.72	736.66	834.98	613.79	962.37	620.87
16.716	0	0.21	0.14	0.05	0.2	0.07	0.13	0.12	1.14	1.14	99.58	0.98	1.84	97.1	0.54	0.16	1.14	0.06	8.69	0.13	0.25	0.13	0	0	0.02	0.01	0.01	0	26.63	16.92	0.08	0.82	4.65	0	0	0	-33.9	4.45	3.61	46.21	127.11	827.9	592.5	975.43	740.03	840.86	616.74	967.63	625.99
16.75	0	0.2	0.14	0.05	0.19	0.07	0.13	0.11	1.33	1.33	99.59	0.92	2.06	98.25	0.31	0.07	1.33	0.03	9.61	0.13	0.17	0.09	0	0	0.02	0.01	0.01	0	24.81	16.92	0.08	2.15	4.5	0	0	0	-38.82	1.86	3.15	46.21	131.4	829.55	597.13	974.86	742.44	838.78	620.68	969.91	629.15
16.783	0	0.19	0.14	0.04	0.18	0.07	0.13	0.11	1.29	1.29	99.61	0.79	2.18	98.19	0.16	0.02	1.29	0.02	10.26	0.1	0.15	0.13	0	0	0.02	0.01	0.02	0	22.14	15.71	0.07	0.61	4.29	0	0	0	-40.61	2.03	3.03	45.56	138.99	822.26	602.94	975.15	755.83	831.69	629.16	969.99	643.1
16.816	0	0.19	0.15	0.04	0.18	0.07	0.13	0.11	1.38	1.38	99.61	0.73	1.61	98.48	0.07	0	1.38	0.01	10.06	0.08	0.12	0.1	0	0	0.02	0.01	0.02	0	21.14	16.23	0.07	1.52	3.85	0	0	0	-39.9	1.15	3.82	45.85	134.34	827.46	616.55	977.85	766.94	838.58	639.2	972.43	650.74
16.85	0	0.18	0.16	0.04	0.17	0.05	0.13	0.1	1.47	1.47	99.63	0.49	0	97.55	0.04	0	1.47	0.01	7.23	0.08	0.08	0.07	0	0	0.01	0.01	0.02	0	18.29	13.35	0.06	0.29	3.32	0	0	0	-37.42	3.57	1.93	46.5	130.6	829.44	622.93	978.55	772.05	839.76	648.01	970.1	656.2
16.883	0	0.18	0.15	0.04	0.17	0.06	0.13	0.09	1.56	1.56	99.64	0.5	0.53	98.07	0.04	0	1.56	0	8.67	0.1	0.08	0.09	0	0	0.01	0.01	0.03	0	17.21	11.39	0.06	0.33	3.46	0	0	0	-38.51	2.36	2.22	46.46	135.76	829.43	627.41	978.76	776.74	837.6	652.38	973.07	661.23
16.916	0	0.18	0.16	0.04	0.17	0.06	0.13	0.08	1.7	1.7	99.64	0.49	0.32	97.77	0.04	0	1.7	0	8.47	0.11	0.1	0.06	0	0	0.01	0.01	0.04	0	17.08	9.9	0.06	3.87	3.41	0	0	0	-40.29	3.1	1.74	45.89	138.04	826.49	632.85	978.34	784.69	834.22	661.24	972.17	666.44
16.95	0	0.18	0.16	0.04	0.16	0.06	0.14	0.08	2.05	2.05	99.65	0.44	0.12	97	0.05	0	2.05	0	9.15	0.12	0.13	0.08	0	0	0.02	0.01	0.03	0	14.95	8.44	0.06	5.63	3.14	0	0	0	-39.84	4.61	2.67	45.14	138.73	828.86	639.43	982.25	792.82	838.14	664.46	976.6	672.96
16.983	0	0.18	0.16	0.04	0.17	0.08	0.14	0.08	2.16	2.16	99.64	0.72	2.52	97.68	0.07	0	2.16	0	14.2	0.12	0.24	0.21	0	0	0.02	0.01	0.02	0.01	16.81	8.64	0.06	28.83	3.49	0	0	0	-34.22	3.3	6.1	44.66	138.15	817.92	638.83	977.22	798.12	834.21	664.63	971.77	677.5
17.016	0	0.19	0.16	0.04	0.17	0.07	0.14	0.08	2.51	2.51	99.63	0.69	1.66	97.74	0.1	0	2.51	0	13.01	0.12	0.35	0.24	0	0	0.02	0.01	0.02	0.01	17.49	7.67	0.06	9.67	3.39	0	0	0	-33.1	3.17	5.32	44.37	138.71	820.12	640.78	978.53	799.19	834.88	666.13	972.98	679.13
17.05	0	0.18	0.16	0.04	0.17	0.07	0.14	0.07	2.31	2.31	99.64	0.63	1.52	98.12	0.13	0.01	2.31	0.01	12.81	0.08	0.39	0.2	0	0	0.02	0.01	0.02	0.01	16.31	7.09	0.07	7.32	3.25	0	0	0	-25.4	2.23	2.88	44.9	135.57	816.68	639.15	975.65	798.12	830.53	667.35	965.66	678.26
17.083	0	0.19	0.16	0.04	0.18	0.06	0.14	0.08	2.45	2.45	99.62	0.67	0.58	97.83	0.22	0.02	2.45	0.01	11.64	0.08	0.5	0.15	0	0	0.02	0.01	0.02	0.01	18.3	8.38	0.07	4.3	2.96	0	0	0	-30.12	2.96	3.48	44.81	140.11	815.53	634.84	974.97	794.28	828.1	661.8	967.73	673.37
17.117	0	0.2	0.17	0.04	0.18	0.05	0.15	0.08	2.88	3.48	99.61	0.48	0	98.12	0.31	0.04	3.48	0.01	7.55	0.08	0.69	0.09	0	0	0.04	0.01	0.02	0.01	17.68	7.52	0.09	3.56	2.88	0	0	0	-29.27	2.23	4.08	44.72	145.19	803.36	630.67	964.42	791.73	814.98	657.73	959.61	670.36
17.15	0	0.21	0.17	0.04	0.19	0.05	0.15	0.08	2.8	3.84	99.59	0.52	0	96.97	0.42	0.06	3.84	0.01	7.05	0.07	0.76	0.09	0	0	0.04	0.01	0.01	0.01	19.34	8.72	0.09	5.42	2.8	0	0	0	-32.28	4.67	4.26	44.93	137.39	800.66	630.49	961.04	790.87	815.95	655.89	952.71	669.06
17.183	0	0.21	0.17	0.04	0.19	0.05	0.15	0.08	2.84	3.69	99.59	0.55	0	95.68	0.56	0.12	3.69	0.01	7.5	0.06	0.86	0.15	0	0	0.05	0.01	0.01	0.01	19.84	8.99	0.1	5.19	2.84	0	0	0	-26.65	6.51	2.76	44.98	136.17	789.64	630	948.7	789.06	803.22	658.11	938.96	668.86
17.217	0	0.21	0.17	0.05	0.19	0.05	0.15	0.09	2.6	3.09	99.58	0.65	0	96.82	0.32	0.13	3.09	0.01	8.66	0.04	0.51	0.12	0	0	0.07	0.01	0.01	0.02	21.01	10.52	0.12	1.81	2.6	0	0	0	-27.6	4.92	2.92	45.37	134.36	784.21	627.92	942.06	785.76	798.15	655.74	932.16	665.46
17.25	0	0.21	0.17	0.04	0.19	0.05	0.15	0.09	2.53	2.93	99.58	0.62	0	95.93	0.22	0.1	2.93	0.01	8.47	0.02	0.26	0.08	0	0	0.08	0.01	0.02	0.02	20.35	10.05	0.12	1.53	2.53	0	0	0	-28.73	6.2	0.6	45.42	136.9	779.91	624.43	938.34	782.86	790.39	654.79	927.15	660.9
17.283	0	0.21	0.17	0.05	0.19	0.05	0.14	0.09	2.47	2.58	99.58	0.68	0	97.71	0.14	0.07	2.58	0.01	8.93	0.01	0.14	0.06	0	0	0.08	0.01	0.03	0.03	21.23	10.28	0.11	4.71	2.47	0	0	0	-32.08	3.23	-0.41	45.44	135.01	775.34	616.66	933.45	774.77	785.45	647.15	920.38	651.69
17.317	0	0.22	0.17	0.05	0.2	0.05	0.14	0.08	2.44	2.44	99.55	0.77	0	96.22	0.15	0.06	2.44	0.01	7.76	0.01	0.11	0.05	0	0	0.1	0.01	0.03	0.03	24.16	9.8	0.13	3.17	2.6	0	0	0	-32.81	5.82	0.11	45.28	135.73	771.83	609.65	931.33	769.16	782.98	638.47	918.41	647.42
17.35	0	0.22	0.17	0.05	0.2	0.05	0.14	0.08	2.25	2.25	99.55	0.79	0	94.23	0.13	0.06	2.25	0.01	7.89	0.01	0.15	0.12	0	0	0.13	0.01	0.04	0.04	24.52	9.47	0.11	13.31	2.6	0	0	0	-29.51	8.03	0.07	45.38	131.9	769.67	604.76	929.75	764.84	783.06	634.04	914.65	643.06
17.383	0	0.22	0.16	0.05	0.2	0.06	0.14	0.09	1.64	1.64	99.56	1.02	0.65	96.49	0.11	0.06	1.64	0.01	10.26	0.01	0.23	0.26	0	0	0.14	0.01	0.05	0.04	25.71	10.25	0.11	11.24	3.08	0	0	0	-31.62	5.43	0.9	45.29	133.93	767.47	596.07	930.95	759.55	782.35	624.76	915.94	634.3
17.417	0	0.23	0.16	0.06	0.21	0.06	0.14	0.1	1.43	1.43	99.54	1.24	0.94	94.16	0.08	0.06	1.43	0.01	11.37	0	0.36	0.64	0	0	0.17	0.02	0.06	0.04	27.35	13.17	0.1	6.93	2.87	0	0	0	-25.27	8.09	-0.48	45.23	134.95	767.84	593.5	932.12	757.78	781.16	625.42	915.91	632.87
17.45	0	0.23	0.16	0.06	0.2	0.06	0.14	0.1	1.45	1.45	99.55	1.15	0.93	95.54	0.07	0.04	1.45	0.01	11.7	0	0.62	1.35	0	0	0.15	0.02	0.08	0.03	25.92	13.87	0.1	12.76	2.82	0	0	0	-30.07	6.68	0.26	45.21	139.06	766.7	588.9	931.5	753.7	778.97	619.49	917.79	627.6
17.484	0	0.21	0.16	0.06	0.19	0.06	0.14	0.1	1.21	1.21	99.58	0.96	0.51	93.36	0.14	0.04	1.21	0.01	11.6	0.01	1.23	1.89	0	0	0.15	0.02	0.08	0.02	23.51	13.64	0.12	13.35	2.6	0	0	0	-24.85	8.78	-0.33	45.88	131.34	765.36	582.05	933.99	752.21	782.77	615.51	914.08	618.5
17.517	0	0.21	0.16	0.05	0.19	0.06	0.14	0.1	1.23	1.23	99.59	0.81	0	94.11	0.19	0.04	1.23	0.01	10.22	0.01	0.97	1.35	0	0	0.1	0.02	0.05	0.01	22.48	12.79	0.12	9.58	2.51	0	0	0	-26.63	8.14	2.96	45.05	136.19	770.89	592.55	932.31	754.37	785.87	621.08	921.68	631.15
17.55
17.584
17.617
17.65
17.684
17.717
17.751
17.784
17.817
17.851
17.884
17.917
17.951
17.984
18.017
18.051
18.084
18.118
18.151
18.184
18.218
18.251
18.284
18.318
18.351
18.384
18.418
18.451
18.485
18.518
18.551
18.585
18.618
18.651
18.685
18.718
18.752
18.785
18.818
18.852
18.885
18.918
18.952
18.985
19.018
19.052
19.085
19.119
19.152
19.185
19.219
19.252
19.285
19.319
19.352
19.385
19.419
19.452
19.486
19.519
19.552
19.586
19.619
19.652
19.686
19.719
19.753
19.786
19.819
19.853
19.886
19.919
19.953
19.986
20.019
20.053
20.086
20.12
20.153
20.186
20.22
20.253
20.286
20.32
20.353
20.386
20.42
20.453
20.487
20.52
20.553
20.587
20.62
20.653
20.687
20.72
20.754
20.787
20.82
20.854
20.887
20.92
20.954
20.987
21.02
21.054
21.087
21.121
21.154
21.187
21.221
21.254
21.287
21.321
21.354
21.387
21.421
21.454
21.488
21.521
21.554
21.588
21.621
21.654
21.688
21.721
21.755
21.788
21.821
21.855
21.888
21.921
21.955
21.988
22.021
22.055
22.088
22.122
22.155
22.188
22.222
22.255
22.288
22.322
22.355
22.388
22.422
22.455
22.489
22.522
22.555
22.589
22.622
22.655
22.689
22.722
22.756
22.789
22.822
22.856
22.889
22.922
22.956
22.989
23.022
23.056
23.089
23.123
23.156
23.189
23.223
23.256
23.289
23.323
23.356
23.389
23.423
23.456
23.49
23.523
23.556
23.59
23.623
23.656
23.69
23.723
23.757
23.79
23.823
23.857
23.89
23.923
23.957
23.99
24.023
24.057
24.09
24.124
24.157
24.19
24.224
24.257
24.29
24.324
24.357
24.39
24.424
24.457
24.491
24.524
24.557
24.591
24.624
24.657
24.691
24.724
24.758
24.791
24.824
24.858
24.891
24.924
24.958
24.991
25.024
25.058
25.091	0	0.03	0.01	0.02	3	0.06	0.04	3.76	6.72	6.85	92.47	65.88	0	97.53	11.26	87.01	0.01	1.07	2.9	0.01	1.24	0.04	0	0.45	0.42	6.85	0.64	14.51	5.44	2.87	0.03	0.04	6.72	0	0	0	0.42	3.62	7.08	63.41	138.87	803.11	435.93	1008.49	652.11	843.01	480.16	981.66	487.94
25.125	0	0.03	0.01	0.02	3.68	0.06	0.05	5.04	6.88	8.89	89.91	91.27	0	94.67	15.79	89.93	0.01	0.99	3.85	0.01	1.66	0.07	0	0.24	0.55	8.89	0.52	32.6	4.44	2.84	0.01	0.05	6.88	0.59	0	0	5.34	7.62	4.45	63.46	125.59	809.91	440.27	1009.77	655.22	850.54	484.73	976.06	488.9
25.158	0	0.03	0.01	0.02	4.12	0.06	0.04	5.14	6.32	5.72	89.72	90.63	0	97.36	13.58	93.68	0.02	1.29	4.04	0.02	1.37	0.06	0	0.11	0.53	5.72	0.19	27.89	6.15	1.47	0.01	0.03	6.32	0	0	0	5.99	3.97	2.03	64.22	123.8	815.36	442.19	1010.92	653.34	852.23	487.17	976.03	487.81
25.191	0	0.04	0.01	0.02	3.5	0.05	0.04	4.12	5.24	4.09	91.76	94.49	0	97.42	10.84	92.02	0.02	0.9	4.07	0.02	1.4	0.07	0	0.09	0.78	4.09	0.17	36.67	4.06	0.71	0.01	0.01	5.24	0	0	0	3.67	3.85	4.59	63.82	118.58	819.11	443.55	1007.23	645.78	857.23	484.13	975.7	489.35
25.225	0	0.05	0.01	0.02	3.21	0.05	0.04	3.7	4.75	3.79	92.59	98.04	0	94.96	8.43	91.87	0.01	1.08	4.72	0.01	1.43	0.08	0	0.09	1.18	3.79	0.16	50.13	2.61	0.43	0.01	0	4.75	0	0	0	4.61	7.32	4.88	64.65	120.05	823.47	443.91	1010.28	644.19	860.6	485.04	980.55	489.94
25.258	0	0.04	0.01	0.02	3.09	0.06	0.03	3.53	5.04	3.38	92.94	95.46	0	98.01	7.39	91.54	0.02	1.24	4.96	0.02	1.19	0.09	0	0.05	0.91	3.38	0.14	39.68	3.03	0.43	0.01	0.02	5.04	0	0	0	4.6	2.51	2.32	64.96	116.78	832.4	445.33	1014.31	641.25	866.17	485.24	982.88	489.19
25.291	0	0.04	0.01	0.02	2.61	0.06	0.03	2.89	5.63	2.27	94.22	90.91	0	94.86	4.96	89.08	0.02	1.27	4.81	0.02	1.17	0.12	0	0.04	0.72	2.27	0.17	32.91	3.25	0.35	0.02	0.04	5.63	0	0	0	3.71	7.42	2.64	64.76	117.15	836.7	447.96	1014.16	638.55	868.43	487.55	985.56	490.14
25.325	0	0.03	0.01	0.02	2.47	0.06	0.03	2.68	5.52	1.7	94.65	71.55	0	96.31	3.89	88.28	0.01	1.25	4.22	0.02	1.09	0.09	0	0.04	0.59	1.7	0.18	16.52	3.31	0.34	0.02	0.02	5.52	0	0	0	1.08	5.69	3.57	63.83	120.54	838.85	448.72	1016.45	637.78	869.84	487.91	990.34	491.15
25.358	0	0.03	0.01	0.02	2.15	0.06	0.03	2.3	5.72	1.28	95.4	55.89	0	96.08	2.71	85.84	0.01	1.19	3.72	0.02	1.17	0.09	0	0.04	0.58	1.28	0.16	10.44	2.86	0.27	0.02	0.05	5.72	0	0	0	-0.16	6.01	3.49	63.12	119.73	841.81	449.79	1019.01	638.31	872.92	488.55	992.61	491.77
25.391	0	0.03	0.02	0.02	1.84	0.06	0.03	1.92	6.15	1.09	96.15	45.74	0	96.08	1.68	82.67	0.02	1.08	3.25	0.02	1.26	0.08	0	0.04	0.49	1.09	0.16	8.54	2.91	0.22	0.02	0.08	6.15	0	0	0	-0.39	6	3.37	62.82	119.28	843.95	450.02	1021.92	639.13	875.54	489.63	994.8	491.56
25.425	0	0.04	0.02	0.02	1.34	0.06	0.03	1.33	6.63	1.07	97.33	29.51	0	96.67	1.15	74.32	0.02	0.86	3.23	0.03	1.74	0.1	0	0.04	0.41	1.07	0.21	8.18	3.02	0.22	0.02	0.09	6.63	0	0	0	-0.34	5.16	3.77	62.89	117.75	846.92	452.49	1022	639.12	878.19	489.79	995.84	494.51
25.458	0	0.04	0.02	0.02	1.03	0.07	0.03	0.97	7.29	0.97	97.95	19.39	0.59	95.32	1.02	66.96	0.02	0.84	3.79	0.03	1.6	0.12	0	0.03	0.26	0.97	0.26	8.65	3.16	0.2	0.02	0.07	7.29	0	0	0	-0.25	6.94	3.58	62.47	119.22	847.56	452.62	1024.65	640.73	878.96	491.82	998.15	494.33
25.492	0	0.04	0.03	0.02	0.74	0.07	0.04	0.64	4.45	0.76	98.53	7.44	1.63	97.57	0.82	57.51	0.02	0.58	2.98	0.04	1.01	0.08	0	0.03	0.14	0.76	0.28	4.45	2.83	0.16	0.02	0.09	7.45	0	0	0	4.77	3.55	1.46	64.3	116.47	851.66	455.85	1024.39	641.43	880.2	495.63	996.68	496.11
25.525	0	0.06	0.04	0.02	0.44	0.06	0.05	0.34	3.44	0.65	99.11	2.12	1.68	97.7	0.72	42.18	0.02	0.42	2.99	0.04	0.62	0.04	0	0.03	0.14	0.65	0.33	3.44	2.4	0.16	0.01	0.02	7.11	0	0	0	8.45	3.26	2.75	66.31	112.34	855.05	460.72	1020.59	638.74	883.23	497.36	995.43	503.03
25.558	0	0.07	0.06	0.02	0.31	0.05	0.07	0.21	2.19	0.63	99.38	0.8	0.39	96.26	0.95	30.39	0.03	0.27	2.09	0.04	0.29	0.02	0	0.03	0.12	0.63	0.28	2.19	2.07	0.16	0.01	0.07	5.93	0	0	0	3.88	5.76	2.06	64.64	120.67	857.13	462.05	1021.22	635.78	879.96	497.99	1000.46	504.25
25.592	0	0.08	0.07	0.02	0.26	0.05	0.08	0.16	3.13	0.52	99.49	0.55	0	94.68	1.13	24.1	0.04	0.2	1.83	0.06	0.19	0.01	0	0.03	0.16	0.52	0.3	3.13	1.49	0.12	0.01	0.07	5.29	0	0	0	4.83	7.61	0.54	65.31	117.38	859.64	467.49	1017.53	635.16	879.55	504.64	996.93	505.48
25.625	0	0.09	0.09	0.02	0.22	0.04	0.09	0.13	4.32	0.45	99.56	0.4	0	97.07	1.58	18.59	0.04	0.16	1.71	0.07	0.12	0.01	0	0.03	0.15	0.45	0.31	4.32	1.2	0.13	0.02	0.12	4.37	0	0	0	2.4	4.5	0.7	65.25	119.19	859.36	473.12	1012.74	634.51	876.2	508.82	995.38	510.39
25.658	0	0.1	0.11	0.02	0.18	0.04	0.1	0.1	3.63	0.32	99.63	0.33	0	95.68	2.07	11.81	0.06	0.12	1.25	0.07	0.09	0.02	0	0.02	0.12	0.32	0.27	4.31	1	0.12	0.02	0.04	3.63	0	0	0	0.33	6.51	3.84	64.62	120.58	853.88	478.7	1004.54	636.64	871.74	510.81	992.1	517.94
25.692	0	0.1	0.12	0.02	0.18	0.04	0.11	0.09	3.51	0.23	99.65	0.33	0	96.66	2.95	9.55	0.07	0.1	1.68	0.09	0.09	0.02	0	0.02	0.11	0.23	0.36	5.36	0.75	0.14	0.02	0.04	3.51	0	0	0	1.86	5.18	-1.82	65.5	123.04	853.17	481.41	1002.53	635.66	863.68	519.01	986.71	517.28
25.725	0	0.1	0.13	0.02	0.17	0.04	0.12	0.09	1.38	0.21	99.66	0.33	0	94.21	3.51	7.56	0.07	0.1	1.31	0.13	0.09	0.01	0	0.02	0.07	0.21	0.32	1.38	0.77	0.18	0.01	0.02	3.17	0	0	0	-1.88	8.06	2.79	64.98	123.09	846.26	492.65	990.82	642.56	858.85	524.69	981.85	529.46
25.759	0	0.1	0.13	0.02	0.18	0.03	0.13	0.09	0.26	0.16	99.64	0.33	0	96.23	5.01	7.24	0.1	0.12	1.17	0.2	0.17	0	0	0.02	0.05	0.16	0.36	0.26	0.66	0.29	0.01	0.01	2.76	0	0	0	-2.48	5.8	-0.28	65.98	122.24	843.73	497.2	986.97	643.39	853.09	530.33	975.26	534.21
25.792	0	0.1	0.13	0.02	0.2	0.03	0.13	0.1	0.17	0.18	99.61	0.33	0	97.52	5.9	8.87	0.11	0.14	0.95	0.3	0.21	0	0	0.02	0.03	0.18	0.27	0.17	0.53	0.49	0.01	0.03	2.27	0	0	0	6.27	3.65	0.65	66.32	122.6	838.28	499.42	980.14	645.85	847.64	532.88	970.12	538.14
25.825	0	0.09	0.13	0.02	0.22	0.03	0.14	0.12	0.12	0.2	99.56	0.33	0	98.37	6.8	10.81	0.12	0.18	0.65	0.43	0.32	0	0	0.02	0.02	0.2	0.27	0.07	0.52	0.69	0.01	0.01	2.03	0	0	0	4.6	1.5	0.02	68.29	123.64	829.53	496.8	973.58	644.92	838.79	531.07	962.35	535.42
25.859	0	0.1	0.14	0.02	0.2	0.03	0.14	0.11	0.17	0.22	99.6	0.33	0	98.65	6.85	7.93	0.17	0.22	0.71	0.53	0.38	0.01	0	0.02	0.01	0.22	0.24	0.07	0.46	1.23	0.01	0.01	1.75	0	0	0	-0.25	0.53	-0.67	68.03	131.45	820.73	491.03	972.01	644.98	828.91	527.17	960.32	530.4
25.892	0	0.1	0.14	0.02	0.2	0.03	0.14	0.11	0.2	0.25	99.6	0.33	0	98.33	6.42	8.12	0.2	0.21	0.89	0.61	0.39	0.01	0	0.01	0.01	0.25	0.2	0.12	0.44	2.15	0.01	0.02	1.41	0	0	0	4.34	1.64	1.28	69.13	127.69	810.32	486.45	965.76	648.37	824.49	521.92	952.06	527.53
25.925	0	0.09	0.13	0.02	0.23	0.03	0.15	0.14	0.41	0.3	99.53	0.33	0	97.96	7.8	11.14	0.21	0.27	1.41	0.78	0.33	0.02	0	0.01	0.01	0.3	0.22	0.41	0.44	2.74	0.01	0.05	1.24	0	0	0	-3.01	2.65	1.31	65.45	133.89	800.93	477.97	967.87	651.76	817.78	515.11	951.62	518.79
25.959	0	0.09	0.13	0.02	0.28	0.03	0.15	0.18	1.39	0.32	99.44	0.33	0	94.21	8.87	15.11	0.28	0.38	2.07	0.73	0.37	0.04	0	0.02	0.01	0.32	0.17	1.39	0.3	4.11	0.01	0.03	0.78	0	0	0	-3.51	8.05	1.79	64.19	132.04	791.84	469.8	970.58	657.09	816.19	507.39	948.04	514.47
25.992	0	0.08	0.1	0.02	0.4	0.03	0.14	0.28	2.27	0.31	99.2	0.7	0	96.61	10.43	23.84	0.28	0.48	2.27	0.63	0.5	0.08	0	0.02	0.02	0.31	0.19	6.7	0.36	4.2	0.01	0.03	0.75	0	0	0	-4.67	5.25	1.51	63.48	135.71	786.23	462.8	973.2	658.3	812.54	501.68	948.03	509.41
26.025	0	0.09	0.1	0.02	0.43	0.03	0.13	0.33	2.68	0.33	99.14	1.69	0	97.95	10.66	25.82	0.3	0.52	2.68	0.49	0.79	0.1	0	0.02	0.03	0.33	0.18	16.92	0.38	6.09	0.01	0.03	0.65	0	0	0	-3.79	2.66	1.25	63.64	134.07	784.42	460.1	974.91	659.68	812.99	499.65	946.82	507.74
26.059	0	0.1	0.1	0.02	0.45	0.03	0.14	0.41	2.58	0.36	99.11	2.52	0	97.57	11.97	25.73	0.34	0.57	2.58	0.33	1.15	0.1	0	0.02	0.06	0.36	0.26	22.1	0.46	9.88	0.01	0.01	0.63	0	0	0	-2.84	3.54	1.14	63.91	134.13	783.39	457.79	977.54	661.59	813.68	498.09	947.53	506.7
26.092	0	0.09	0.08	0.02	0.59	0.03	0.13	0.58	3.22	0.38	98.83	6.08	0	98.57	12.45	33.32	0.32	0.67	3.22	0.33	1.18	0.15	0	0.02	0.1	0.38	0.3	25.95	0.62	10.1	0.01	0.06	0.66	0	0	0	-0.42	0.83	1.17	64.65	138.71	783.19	455.58	981.41	664.47	813.15	497.96	951.69	505.07
26.126	0	0.07	0.06	0.02	0.95	0.03	0.12	1.37	4.71	0.41	97.25	13.94	0	98.55	14.36	45.9	0.31	0.68	4.71	0.32	1.33	0.27	0	0.02	0.19	0.41	0.34	24.79	1.06	16.5	0.01	0.1	0.71	0	0	0	2.89	0.92	1.33	65.85	134.96	784.51	455.5	981.79	664.86	816.05	498.3	950.83	505.16
26.159	0	0.06	0.05	0.02	1.21	0.03	0.11	1.87	4.01	0.47	96.25	17.65	0	97.79	15.84	51.52	0.27	0.93	4.01	0.26	1.34	0.18	0	0.02	0.26	0.47	0.32	22.65	1.09	16.71	0.01	0.03	0.75	0	0	0	2.54	3.04	0.71	65.77	128.95	785.67	456.13	980.06	662.72	818.15	498.51	946.96	504.41
26.192	0	0.06	0.05	0.02	1.08	0.03	0.1	1.48	4.01	0.47	97.04	12.34	0	98.29	13.63	50.13	0.28	1.02	4.01	0.22	1.61	0.15	0	0.02	0.27	0.47	0.32	18.81	1.16	14.46	0.01	0.04	0.76	0	0	0	1.83	1.74	1.55	65.65	138.75	785.79	455.21	984.3	664.63	816.37	497.3	954.81	506.62
26.226	0	0.07	0.06	0.02	0.7	0.03	0.09	0.8	3.24	0.58	98.39	5.68	0	98.7	8.82	42.07	0.25	0.9	3.24	0.18	1.74	0.12	0	0.02	0.23	0.58	0.3	16.3	1.43	12.63	0.01	0.01	0.75	0	0	0	2.49	0.33	2.29	66.07	134.51	791.4	459.64	985.4	666.4	822.47	501.82	956.87	507.24
26.259	0	0.08	0.08	0.02	0.47	0.03	0.1	0.43	2.43	0.55	99.07	1.86	0	98.69	6.32	32.46	0.24	0.81	2.43	0.14	1.9	0.05	0	0.03	0.18	0.55	0.19	11.55	1.21	9.49	0.01	0.04	0.75	0	0	0	2.98	-0.37	2.7	66.18	135.67	794.71	462.24	987.42	667.4	825.01	503.81	960.51	510.36
26.292	0	0.08	0.08	0.03	0.44	0.03	0.09	0.34	1.98	0.48	99.13	1.8	0	97.73	4.24	32.75	0.23	0.85	1.98	0.11	2.13	0.05	0	0.03	0.18	0.48	0.15	10.79	1.08	5.76	0.01	0.02	0.75	0	0	0	4.56	-3.19	4.54	66.54	135.11	802.03	466.1	993.47	670.73	833.89	506.22	968.69	515.23
26.326	0	0.08	0.08	0.03	0.42	0.03	0.08	0.29	1.78	0.33	99.15	1.91	0	97.85	2.86	33.43	0.24	0.92	1.78	0.09	2.28	0.05	0	0.03	0.17	0.33	0.12	10.86	0.97	3.01	0.01	0.01	0.84	0	0	0	1.2	-2.92	4.86	65.41	133.52	809.73	470.41	1000.19	672.79	842.26	508.62	975.32	519.72
26.359	0	0.09	0.09	0.03	0.36	0.03	0.08	0.24	1.98	0.29	99.27	1.27	0	97.17	1.83	30.13	0.23	0.93	1.98	0.08	2.37	0.05	0	0.04	0.17	0.29	0.11	8.96	0.83	2.2	0.01	0.02	0.94	0	0	0	4.14	-4.32	3.09	66.19	132.36	816.65	475.43	1005.92	677.77	847.11	517.34	979.41	521.52
26.392	0	0.09	0.09	0.03	0.34	0.03	0.08	0.21	2.29	0.26	99.33	1.04	0	97.43	1.22	27.92	0.2	1.2	2.29	0.05	2.21	0.08	0	0.05	0.16	0.26	0.09	8.31	0.81	1.42	0.01	0.01	0.96	0	0	0	2.65	-3.82	3.49	65.86	126.7	830.09	478.07	1016.28	677.4	862.18	518.01	988.77	523.36
26.426	0	0.08	0.08	0.03	0.4	0.03	0.07	0.25	3.28	0.2	99.2	1.62	0	98.29	1.04	33.06	0.16	1.43	3.28	0.04	1.94	0.07	0	0.07	0.16	0.2	0.12	9.17	0.86	0.65	0.01	0.01	1.24	0	0	0	2.01	1.74	4.65	65.79	131.75	832.88	479.08	1018.85	676.74	863.87	516.76	995.17	527.71
26.459	0	0.08	0.07	0.03	0.44	0.04	0.07	0.28	4.56	0.21	99.12	1.98	0	97.49	0.89	36.03	0.16	1.75	4.56	0.04	1.86	0.06	0	0.07	0.19	0.21	0.12	8.76	0.79	0.54	0.01	0.03	1.35	0	0	0	4.57	-3.71	3.31	65.84	126.16	841.06	472.52	1025.79	669.79	872.58	511.69	998.48	519.64
26.493	0	0.07	0.05	0.03	0.64	0.04	0.06	0.46	6.62	0.21	98.72	5.58	0	97.77	0.9	47.34	0.13	2.26	6.62	0.04	2.47	0.04	0	0.07	0.17	0.21	0.14	10.79	0.9	0.37	0.01	0.03	1.89	0	0	0	2.8	-3.1	5.01	65.62	128.13	844.63	470.4	1029.27	666.92	876.96	507.44	1004.58	518.95
26.526	0	0.06	0.04	0.03	0.87	0.05	0.05	0.69	8.11	0.27	98.26	13.67	0	97.83	0.94	56.85	0.13	2.53	8.11	0.06	2.92	0.06	0	0.08	0.18	0.27	0.23	13.55	0.98	0.28	0.01	0.02	2.2	0	0	0	2.6	-2.96	4	65.7	124.7	849.11	464.41	1030.81	658.07	880.52	501.94	1004.91	510.79
26.559	0	0.06	0.04	0.03	0.94	0.05	0.05	0.75	8.53	0.35	98.11	17	0	97.44	1.29	59.1	0.14	2.26	8.53	0.09	3.04	0.14	0	0.08	0.23	0.35	0.4	14.51	1.25	0.26	0.01	0.01	2.18	0	0	0	1.62	-3.8	2.7	65.74	121.1	853.98	460.06	1033.77	650.88	884.93	497.34	1005.72	505.89
26.593	0	0.05	0.03	0.03	1.11	0.05	0.05	0.94	8.61	0.44	97.77	20.63	0	98.48	1.7	64.32	0.14	1.92	8.61	0.14	3.18	0.31	0	0.1	0.28	0.44	0.58	12.25	1.18	0.15	0.01	0.01	2.4	0	0	0	0.05	-1.14	2.81	65.13	120.35	853.08	455.15	1031.16	644.68	883.6	492.55	1003.8	498.68
26.626	0	0.05	0.03	0.03	1.27	0.05	0.04	1.08	7.47	0.49	97.46	28.41	0	98.42	1.95	67.82	0.14	1.66	7.47	0.17	2.51	0.33	0	0.11	0.29	0.49	0.78	14.01	1.53	0.18	0.01	0.03	2.45	0	0	0	1.55	-1.34	2.04	65.79	120.67	852.99	448.72	1029.53	636.69	881.84	486.92	1002.42	491.69
26.659	0	0.04	0.03	0.03	1.44	0.04	0.04	1.27	5.76	0.54	97.12	33.25	0	98.7	2.43	71.67	0.13	1.2	5.76	0.26	2.29	0.34	0	0.11	0.3	0.54	0.99	12.99	1.43	0.15	0.01	0.02	2.54	0	0	0	-0.84	-0.35	2.67	64.92	120.59	850.65	446.41	1027.49	632.72	880.48	481.88	1000.59	492.61
26.693	0	0.05	0.03	0.03	1.15	0.05	0.04	0.97	5.98	0.63	97.7	19.47	0	97.92	2.23	65.52	0.13	1.03	5.98	0.38	2.34	0.31	0	0.12	0.29	0.63	1.01	10.15	1.67	0.12	0.01	0.01	2.92	0	0	0	1.49	-2.74	1.71	65.66	122.42	848.75	444.28	1026.22	631.16	877.01	481.16	999.05	490.77
26.726	0	0.05	0.03	0.02	1.03	0.05	0.05	0.83	5.8	0.68	97.94	22.52	0	98.61	2.67	61.6	0.15	0.78	5.8	0.44	1.72	0.18	0	0.1	0.26	0.68	1.66	16.36	1.63	0.13	0.01	0.02	3	0	0	0	0.3	0.68	0.59	65.39	123.49	847.16	443.74	1025.04	630.77	874.01	481.84	997.3	488.95
26.76	0	0.06	0.04	0.02	0.78	0.05	0.06	0.58	6.37	0.81	98.45	12.2	0	97.95	3.99	51.74	0.17	0.58	6.37	0.49	0.81	0.07	0	0.08	0.28	0.81	1.81	17.03	2	0.14	0.01	0.03	3.56	0	0	0	0.9	2.66	0.06	66.02	124.45	846.41	444.82	1021.21	628.96	870.69	483.93	995.08	487.69
26.793	0	0.07	0.05	0.02	0.65	0.05	0.07	0.47	5.63	0.87	98.7	8.24	0	97.82	3.91	46.68	0.2	0.51	5.63	0.41	0.83	0.05	0	0.08	0.29	0.87	1.55	16.65	2.28	0.16	0.01	0.02	3.78	0	0	0	1.12	2.99	1.19	65.95	124.58	841.16	444.92	1012.25	625.55	864.62	482.8	989.13	487.07
26.826	0	0.08	0.06	0.02	0.47	0.05	0.07	0.32	4.75	0.82	99.06	6.28	0	98.39	3.76	37.6	0.22	0.43	4.75	0.38	0.85	0.02	0	0.08	0.24	0.82	1.06	22.1	1.89	0.16	0.01	0.03	3.73	0	0	0	1.79	1.44	-1.48	66.42	117.66	839.95	446.13	1008.24	623.32	862.98	485.16	980.63	486.63
26.86	0	0.1	0.07	0.02	0.35	0.05	0.08	0.21	3.99	1.11	99.31	2.74	0	98.18	3.11	28.56	0.24	0.39	3.99	0.26	0.78	0.01	0	0.08	0.24	1.11	0.94	20.35	2.77	0.16	0.01	0.02	3.89	0	0	0	1.59	2.07	0.79	66.13	120.7	829.6	447.64	997.25	625.13	852.86	485.47	973.54	487.99
26.893	0	0.12	0.09	0.02	0.24	0.05	0.1	0.13	3.89	1.15	99.53	1.16	0	98.37	3.3	17.44	0.3	0.37	3.6	0.21	0.79	0.02	0	0.08	0.26	1.15	0.61	20.31	2.32	0.16	0.01	0.03	3.89	0	0	0	7.92	1.5	0.11	68.32	114.43	824.21	448.89	987.46	623.19	847.8	487.31	962.22	489.03
26.926	0	0.12	0.11	0.02	0.19	0.04	0.11	0.1	3.48	1.22	99.62	0.53	0	98.11	3.03	10.69	0.33	0.37	2.65	0.16	0.73	0.02	0	0.08	0.27	1.22	0.43	16.15	1.86	0.17	0.01	0.03	3.48	0	0	0	5.59	2.25	3.21	67.32	112.66	812.39	451.78	970.27	620.19	836.91	487.61	949.53	490.74
26.96	0	0.13	0.12	0.02	0.18	0.04	0.12	0.09	3.08	1.36	99.64	0.48	0	97.98	3.13	9.08	0.44	0.29	2.18	0.15	0.64	0.05	0	0.1	0.35	1.36	0.32	16.37	1.75	0.2	0.01	0.19	3.08	0	0	0	7.16	2.58	-2.72	67.96	114.17	809.52	450.76	969.44	619.89	829.11	490.84	943.26	488.67
26.993	0	0.13	0.13	0.02	0.17	0.04	0.12	0.09	2.92	1.07	99.66	0.36	0	97.79	2.96	7.4	0.45	0.24	1.94	0.14	0.75	0.05	0	0.1	0.36	1.07	0.17	13.71	1.25	0.19	0.01	0.07	2.92	0	0	0	5.72	3.05	0.09	66.7	121.63	794.07	449.39	955.87	620.61	813.3	487.89	934.92	488.87
27.026	0	0.13	0.14	0.02	0.16	0.04	0.12	0.08	2.68	0.86	99.69	0.33	0	98.5	2.37	5.59	0.56	0.21	1.84	0.13	0.89	0.05	0	0.1	0.34	0.86	0.12	11.29	0.92	0.22	0.01	0.16	2.68	0	0	0	9.63	1.08	-1.64	68.42	114	789.19	449.26	953.91	623.7	812.21	488.35	926.16	491.77
27.06	0	0.13	0.15	0.02	0.15	0.04	0.13	0.07	2.57	0.67	99.71	0.33	0	98.78	2.07	3.87	0.67	0.17	2.57	0.13	0.9	0.04	0	0.09	0.31	0.54	0.13	10.69	0.54	0.25	0.01	0.11	2.56	0	0	0	7.86	0.04	1.72	66.73	115.49	778.36	453.48	941.86	628.18	802.98	490.49	918.39	494.95
27.093	0	0.13	0.15	0.02	0.14	0.04	0.13	0.07	3.06	0.75	99.7	0.33	0	98.5	1.78	3.41	0.75	0.16	3.06	0.14	0.74	0.02	0	0.1	0.34	0.41	0.13	8.84	0.39	0.25	0.01	0.31	2.6	0	0	0	11.59	1.08	-1.66	68.57	111.23	779.22	456.49	938.86	627.11	801.1	496.18	912.33	495.64
27.127	0	0.13	0.15	0.02	0.14	0.04	0.13	0.07	3.43	0.92	99.7	0.33	0	98.02	1.96	3.62	0.92	0.14	3.43	0.18	0.51	0.03	0	0.09	0.36	0.24	0.11	11.69	0.16	0.22	0.01	0.42	2.59	0	0	0	9.02	2.5	-0.85	67.7	111.86	776.69	458.07	933	625.07	797.31	496.63	909.15	495.28
27.16	0	0.13	0.14	0.02	0.15	0.04	0.13	0.08	3.47	1.15	99.7	0.33	0	97.8	1.89	5.19	1.15	0.12	3.47	0.23	0.49	0.03	0	0.08	0.29	0.2	0.13	12.51	0.11	0.23	0.01	0.54	2.66	0	0	0	8.96	3.02	-0.8	68.14	112.91	775.34	460.11	929.68	624.16	794.47	497.9	907.38	497.89
27.193	0	0.14	0.14	0.02	0.16	0.04	0.13	0.08	3.95	1.24	99.68	0.52	0	98.67	2.19	6.25	1.24	0.1	3.95	0.37	0.41	0.06	0	0.08	0.32	0.17	0.16	20.15	0.09	0.25	0.01	0.45	2.78	0	0	0	9.94	-0.47	-0.79	68.54	115.53	772.89	460.95	928.23	625.26	791.13	498.76	906.65	500.4
27.227	0	0.17	0.14	0.02	0.16	0.04	0.13	0.08	4.13	1.38	99.66	1.15	0	98.26	2.19	6.79	1.38	0.1	4.13	0.38	0.3	0.05	0	0.11	0.33	0.12	0.21	30.91	0.05	0.22	0.02	0.3	2.82	0	0	0	9.62	1.83	-1.53	68.19	113.15	771.85	461.96	924.87	624.39	789.55	500.52	902.68	498.84
27.26	0	0.18	0.13	0.02	0.17	0.04	0.12	0.09	4.14	1.36	99.65	1.76	0	97.54	2.1	8.17	1.36	0.1	4.14	0.41	0.21	0.03	0	0.09	0.32	0.11	0.26	35.14	0.05	0.21	0.02	0.47	2.94	0	0	0	6.68	3.59	-1.42	67.39	112.87	770.99	463.21	921.51	622.09	787.71	500.5	900.57	499.37
27.293	0	0.17	0.12	0.02	0.19	0.04	0.12	0.1	3.31	1.33	99.63	1.94	0	98.57	2.12	10.92	1.33	0.1	3.31	0.37	0.19	0.02	0	0.09	0.34	0.09	0.27	33.59	0.04	0.2	0.02	0.12	2.65	0	0	0	5.97	0.85	-0.07	67.47	111.97	769.29	464.85	918.56	621.48	787.01	499.22	898.89	503.74
27.327	0	0.16	0.12	0.02	0.21	0.04	0.12	0.11	2.54	1.22	99.59	2.52	0	98.48	2.71	13.27	1.22	0.09	2.05	0.29	0.13	0	0	0.07	0.38	0.08	0.24	34.58	0.03	0.19	0.02	0.41	2.54	0	0	0	7.76	1.13	-0.86	67.72	115.39	767.63	462.99	917.78	621.49	783.31	500.29	898.7	499.53
27.36	0	0.12	0.1	0.02	0.24	0.04	0.11	0.13	2.55	1.07	99.51	1.4	0	98.06	2.97	18.01	1.07	0.08	2.04	0.29	0.12	0	0	0.06	0.36	0.09	0.22	22.38	0.03	0.19	0.02	0.12	2.55	0	0	0	3.2	2.39	-1.31	65.48	112.67	766.92	464.47	914.77	620.6	782.52	501.53	895.12	497.6
27.393	0	0.12	0.1	0.02	0.29	0.03	0.11	0.16	2.16	0.89	99.43	2.34	0	98.29	4.08	21.73	0.89	0.09	1.64	0.2	0.11	0	0	0.05	0.37	0.09	0.22	25.16	0.03	0.23	0.02	0.03	2.16	0	0	0	1.86	1.75	0.35	66.29	112.93	768.46	467.59	911.45	616.76	782.91	500.55	895.8	503.56
27.427	0	0.13	0.1	0.02	0.29	0.03	0.11	0.17	2.19	0.75	99.42	3.73	0	97.93	5.14	21.21	0.75	0.09	1.96	0.14	0.08	0	0	0.03	0.5	0.07	0.2	31.66	0.02	0.23	0.02	0.03	2.19	0	0	0	0.95	2.73	2.68	65.27	113.24	767.91	465.58	913.37	618.34	785.56	496.83	898.62	503.08
27.46	0	0.11	0.09	0.02	0.36	0.03	0.1	0.22	2.08	0.58	99.29	3.66	0	97.35	5.55	26.82	0.58	0.09	2.08	0.09	0.09	0	0	0.03	0.51	0.07	0.17	25.81	0.03	0.24	0.02	0.12	2	0	0	0	2.16	3.99	1.6	65.91	116.9	768.78	466.52	914.36	618.83	783.71	499.28	900.53	503.79
27.494	0	0.09	0.08	0.02	0.42	0.03	0.1	0.26	1.99	0.44	99.17	3.61	0	98.73	6.3	30.81	0.44	0.09	1.98	0.07	0.09	0	0	0.02	0.48	0.06	0.12	21.64	0.02	0.25	0.02	0.1	1.99	0	0	0	-1.43	-0.23	1.5	64.35	116.52	769.49	466.29	916.24	619.05	785.04	498.46	901.45	503.42
27.527	0	0.08	0.07	0.02	0.47	0.04	0.09	0.3	2.71	0.35	99.07	2.74	0	98.06	6.13	34.59	0.35	0.1	2.71	0.08	0.09	0	0	0.02	0.53	0.06	0.11	14.34	0.02	0.23	0.02	0.23	2.05	0	0	0	-1.12	2.38	2.19	64.35	118	770.88	468.02	918.9	622.97	786.98	500.53	904.91	504.81
27.56	0	0.07	0.06	0.02	0.52	0.04	0.09	0.35	3.39	0.32	98.96	2.49	0	98.36	6.19	38.02	0.32	0.1	3.39	0.09	0.09	0	0	0.02	0.65	0.06	0.13	9.66	0.02	0.22	0.02	0.15	2.13	0	0	0	1.11	-1.53	2.35	64.6	115.32	771.46	467.88	920.17	623.75	789.35	499.92	904.5	506.29
27.594	0	0.06	0.06	0.02	0.61	0.04	0.08	0.43	5.94	0.22	98.78	3.18	0	98.48	5.52	43.37	0.22	0.16	5.94	0.14	0.11	0.01	0	0.02	0.63	0.06	0.12	7.45	0.02	0.22	0.02	0.07	2.11	0	0	0	1.33	1.13	2.99	63.81	112.39	771.93	465.48	924.13	626.9	793.55	498.67	905.86	502.81
27.627	0	0.06	0.05	0.02	0.65	0.04	0.07	0.47	5.5	0.19	98.69	3.38	0	98.16	5.01	46.09	0.19	0.18	6.6	0.12	0.15	0.01	0	0.02	0.6	0.07	0.14	5.5	0.03	0.25	0.02	0.07	2.14	0	0	0	2.84	-2.12	1.94	64.77	115.37	775.81	465.97	929.81	629.15	795.88	500.61	911.21	503.62
27.66	0	0.06	0.06	0.02	0.58	0.04	0.07	0.41	5.24	0.14	98.83	3.07	0	97.98	3.46	44.15	0.14	0.22	5.24	0.12	0.2	0.01	0	0.02	0.57	0.08	0.15	6.23	0.03	0.23	0.02	0.02	2.06	0	0	0	-0.22	2.59	4.46	63.88	118.2	776.32	464.29	934.94	631.38	799.76	497.93	917.78	504.44
27.694	0	0.06	0.05	0.02	0.63	0.04	0.07	0.45	5.06	0.1	98.74	3.61	0	98.54	2.72	47.2	0.07	0.23	5.06	0.13	0.22	0	0	0.01	0.48	0.1	0.19	5.24	0.03	0.23	0.01	0.02	2	0	0	0	2.22	0.94	4.71	64.78	117.54	777.37	465.41	934.44	631.73	800.6	497.91	917.83	506.47
27.727	0	0.06	0.05	0.02	0.66	0.04	0.06	0.47	3.4	0.1	98.69	3.86	0	97.56	2.2	48.92	0.05	0.26	3.4	0.11	0.2	0	0	0.01	0.42	0.1	0.24	4.41	0.04	0.22	0.01	0.05	2.03	0	0	0	-0.42	3.56	4.52	63.98	116.49	777.68	465.52	933.82	630.36	800.8	497.74	917.02	505.54
27.761	0	0.05	0.05	0.02	0.66	0.04	0.06	0.47	3.03	0.13	98.68	3.54	0	97.94	1.89	49.19	0.03	0.28	4.02	0.1	0.2	0	0	0.01	0.37	0.13	0.3	3.03	0.04	0.25	0.01	0.04	1.87	0	0	0	4.04	2.68	3.89	65.74	116.4	779.61	465.75	936.14	631.17	802.29	501.17	918.62	505.05
27.794	0	0.06	0.05	0.02	0.62	0.04	0.06	0.44	2.44	0.14	98.77	2.96	0	98.53	1.7	47.45	0.03	0.3	4.42	0.08	0.25	0	0	0.01	0.3	0.14	0.35	2.44	0.04	0.24	0.01	0.07	2.06	0	0	0	3.77	-0.98	1.08	64.95	117.44	782.58	466.63	941.54	634.5	803.37	502.45	920.73	506.54
27.827	0	0.06	0.05	0.02	0.57	0.04	0.06	0.39	2.88	0.13	98.87	2.6	0	97.92	1.36	45.36	0.03	0.27	4.11	0.06	0.3	0	0	0.02	0.24	0.13	0.42	2.88	0.04	0.23	0.01	0.06	2.14	0	0	0	3.2	2.75	3.97	65.05	117.34	784.94	467.32	942.96	634.14	807.98	502.88	925.26	506.88
27.861	0	0.06	0.06	0.02	0.48	0.04	0.07	0.32	3.91	0.14	99.03	1.98	0	98.16	1.2	40.89	0.02	0.22	4.63	0.05	0.26	0	0	0.02	0.26	0.14	0.55	3.91	0.05	0.25	0	0.05	2.35	0	0	0	0.77	2.12	5.34	63.88	115.19	784.12	466.51	945.03	636.5	810.91	500.45	925.88	507.5
27.894	0	0.06	0.06	0.02	0.45	0.05	0.07	0.3	5.3	0.16	99.1	2.03	0	97.84	1.17	39.27	0.02	0.24	5.3	0.05	0.23	0	0	0.02	0.29	0.16	0.55	5.81	0.05	0.21	0	0.04	2.98	0	0	0	2.19	2.93	4.38	64.27	115.7	785.18	466.21	946.8	638	811.24	500.49	926.75	507.11
27.927	0	0.07	0.06	0.02	0.39	0.04	0.07	0.26	4.96	0.19	99.21	2.16	0	98.62	1.08	35.38	0.02	0.2	4.96	0.07	0.23	0	0	0.02	0.3	0.19	0.58	10.48	0.06	0.2	0	0.07	2.95	0	0	0	-0.32	-0.64	3.98	63.7	120.82	786.41	467.16	947.82	637.5	809.49	501.19	930.13	507.68
27.961	0	0.09	0.08	0.02	0.29	0.05	0.08	0.18	5	0.21	99.42	1.28	0	98.76	0.92	26.91	0.03	0.18	5	0.07	0.22	0.01	0	0.03	0.31	0.21	0.68	12.29	0.06	0.19	0	0.15	3.62	0	0	0	5.33	0.1	1.58	65.07	117.65	786.75	468.06	948.35	639.26	809.25	504.01	926.77	509.52
27.994	0	0.1	0.09	0.02	0.21	0.05	0.09	0.12	6.35	0.19	99.59	0.7	0	98.03	0.86	17.28	0.03	0.17	6.35	0.1	0.3	0.01	0	0.03	0.32	0.19	0.88	13.27	0.06	0.18	0	0.22	4.14	0	0	0	7.1	-2.45	-0.24	65.4	118.33	785.31	468.07	949.08	641.15	806.81	506.19	925.09	509.79
28.027	0	0.11	0.09	0.02	0.18	0.05	0.09	0.1	4.79	0.2	99.64	0.74	0	98.76	0.73	14.22	0.03	0.13	4.79	0.13	0.26	0.02	0	0.03	0.29	0.2	0.93	17.26	0.06	0.17	0	0.44	4.75	0	0	0	9.42	-0.13	0.53	67.57	117.53	788.2	472.37	945.49	639.98	807.59	510.3	925.11	511.3
28.061	0	0.12	0.1	0.02	0.17	0.05	0.09	0.1	4.68	0.21	99.65	1.01	0	98.25	0.75	12.72	0.04	0.11	3.67	0.14	0.19	0.02	0	0.02	0.31	0.21	0.86	23.07	0.07	0.14	0	0.58	4.68	0	0	0	1.44	-1.86	0.19	64.34	118.89	789.93	476.97	944.5	638.87	806.93	512.76	925.81	514.76
28.094	0	0.15	0.11	0.02	0.16	0.05	0.1	0.09	4.5	0.17	99.68	1.52	0	98.71	0.86	10.05	0.04	0.1	3.14	0.18	0.18	0.02	0	0.02	0.29	0.17	0.81	31.37	0.07	0.14	0	0.34	4.5	0	0	0	1.41	-0.3	0.54	64.38	120.25	787.79	481.67	941.09	641.87	803.83	516.88	924.04	519.79
28.128	0	0.16	0.11	0.02	0.15	0.04	0.1	0.08	4.19	0.15	99.67	1.91	0	98.01	0.97	8.41	0.05	0.07	2.29	0.2	0.2	0.02	0	0.02	0.32	0.15	0.71	35.93	0.07	0.12	0.01	0.49	4.19	0	0	0	1.17	2.51	0.81	64.35	117.66	786.63	482.62	938.21	641.1	803.43	516.75	921.02	520.9
28.161	0	0.14	0.12	0.02	0.14	0.04	0.11	0.08	4.32	0.14	99.72	0.57	0	98.34	1.11	6.25	0.06	0.04	2.48	0.2	0.15	0.01	0	0.02	0.26	0.14	0.7	21.53	0.08	0.13	0.01	1.22	4.32	0	0	0	-1.48	-1.61	1.68	63.2	119.64	785.96	484.18	936.21	640.97	801.82	517.4	921.4	521.45
28.194	0	0.11	0.12	0.02	0.14	0.04	0.11	0.07	4.39	0.12	99.73	0.33	0	98.51	1.09	4.82	0.06	0.02	2.2	0.13	0.11	0.01	0	0.01	0.14	0.12	0.59	6.57	0.07	0.1	0.01	1.08	4.39	0	0	0	-6.24	-1.05	-0.1	61.79	118.27	785.25	483.56	940.2	644.98	802.5	518.69	920.77	518.76
28.228	0	0.11	0.13	0.02	0.13	0.04	0.11	0.07	2.19	0.1	99.73	0.33	0	98.23	1.37	3.83	0.1	0.02	1.39	0.1	0.07	0	0	0.01	0.09	0.1	0.53	2.19	0.07	0.08	0.01	2.59	3.99	0	0	0	-8.46	1.93	-0.37	62.93	114.98	784.26	480.48	940.94	643.52	803.87	514.92	918.84	516.08
28.261	0	0.11	0.14	0.02	0.13	0.04	0.12	0.07	1.27	0.11	99.73	0.33	0	97.69	1.59	2.81	0.11	0.02	1.13	0.08	0.05	0	0	0.01	0.07	0.08	0.41	1.27	0.07	0.07	0.01	2.83	3.7	0	0	0	-8.92	3.29	3.02	62.61	124.59	782.79	488.44	942.08	653.78	802.1	522.29	926.63	525.97
28.294	0	0.11	0.14	0.02	0.13	0.04	0.12	0.07	2.37	0.14	99.72	0.33	0	97.67	2.14	2.2	0.14	0.02	0.97	0.06	0.04	0	0	0.01	0.07	0.06	0.55	2.37	0.08	0.06	0.01	2.87	3.67	0	0	0	-6.35	3.31	2.16	61.71	122.64	782.25	501.12	942.53	668.34	802.16	536.97	924.79	537.74
28.328	0	0.12	0.14	0.02	0.13	0.04	0.13	0.07	3.47	0.19	99.71	0.33	0	96.72	2.79	1.71	0.19	0.02	1.04	0.04	0.06	0	0	0.01	0.06	0.05	0.73	7.14	0.09	0.04	0.02	1.86	3.47	0	0	0	-8.02	5.09	2.08	61.23	122.63	784.46	513.63	942.36	678.52	803.17	547.32	925.76	550.26
28.361	0	0.13	0.14	0.02	0.13	0.04	0.13	0.07	3.39	0.19	99.71	0.33	0	97.97	3.03	1.48	0.19	0.01	1.49	0.03	0.08	0	0	0.01	0.05	0.05	1.06	15.77	0.09	0.03	0.02	1.66	3.39	0	0	0	-10.25	2.62	2.92	61	126.88	785.5	526.24	943.41	689.01	802.89	560.48	929.74	563.12
28.394	0	0.14	0.15	0.02	0.14	0.04	0.14	0.07	3.23	0.22	99.71	0.42	0	98.19	3.93	1.58	0.22	0.01	1.47	0.02	0.08	0.01	0	0.01	0.04	0.03	1.39	19.44	0.09	0.03	0.02	1.11	3.23	0	0	0	-7.85	2.02	3.52	60.48	125.32	788.13	539.89	944.68	702.08	806.2	572.78	931.41	578.07
28.428	0	0.12	0.14	0.02	0.14	0.04	0.14	0.07	3.33	0.29	99.71	0.33	0	98.77	4.14	1.72	0.29	0.02	1.61	0.02	0.12	0.01	0	0.01	0.03	0.02	1.48	9.32	0.07	0.02	0.03	0.94	3.33	0	0	0	-8.26	0.07	1.4	60.15	128.64	790.12	542.7	949.04	707.66	805.58	578.14	934.21	578.78
28.461	0	0.11	0.14	0.02	0.15	0.04	0.14	0.07	3.52	0.25	99.7	0.33	0	98.59	4.76	2.29	0.25	0.02	2.27	0.03	0.08	0.01	0	0.01	0.05	0.02	2.11	6.28	0.06	0.02	0.03	0.37	3.52	0	0	0	-6.45	-0.75	2.62	60.22	128.32	790.93	543.23	953.67	712.91	809.7	577.49	937.92	582.51
28.495	0	0.1	0.14	0.02	0.16	0.04	0.13	0.08	2.24	0.23	99.68	0.33	0	98.52	4.39	4.91	0.23	0.03	3.19	0.03	0.07	0.01	0	0	0.06	0.01	2.32	2.24	0.06	0.02	0.04	0.23	3.13	0	0	0	-1.91	0.99	3.91	60.56	128	791.21	540.78	960.04	718.53	814.56	575.41	942.3	583.63
28.528	0	0.1	0.12	0.02	0.18	0.04	0.13	0.1	1.92	0.21	99.63	0.33	0	97.2	4.98	7.98	0.21	0.03	4.06	0.04	0.08	0.01	0	0	0.06	0.01	3.2	1.92	0.06	0.03	0.04	0.62	3.31	0	0	0	-3.33	-4.26	3.58	59.51	125.99	791.8	538.38	965.78	720.87	818.35	572.86	943.92	583.12
28.561	0	0.09	0.11	0.02	0.2	0.05	0.12	0.11	2.29	0.2	99.6	0.33	0	98.69	4.17	11.99	0.2	0.04	4.72	0.04	0.11	0.01	0	0	0.06	0.02	3.35	2.29	0.06	0.03	0.04	0.35	3.7	0	0	0	-5.51	0.38	5.75	59.44	132.54	790.15	534.94	969.95	723.57	818.9	568.48	950.74	582.13
28.595	0	0.08	0.08	0.02	0.25	0.05	0.1	0.15	2.47	0.15	99.5	0.4	0	97.26	3.18	20.17	0.15	0.06	4.94	0.06	0.23	0.01	0	0	0.06	0.01	3.29	2.47	0.07	0.04	0.04	0.16	4.39	0	0	0	-3.16	-4.16	3.25	59.82	131.96	789.69	531.85	972.88	724.25	817.61	568.67	949.21	578.34
28.628	0	0.06	0.06	0.02	0.35	0.06	0.08	0.23	2.5	0.14	99.3	0.89	0.31	98.11	2.47	31.58	0.14	0.09	5.55	0.07	0.36	0.02	0	0	0.06	0.01	2.77	2.5	0.07	0.04	0.04	0.34	4.89	0	0	0	-4.03	-2.26	2.39	59.78	127.55	790.77	533.06	971.34	723.01	818.62	570.19	945.97	577.36
28.661	0	0.06	0.06	0.02	0.33	0.06	0.07	0.22	2.95	0.14	99.34	0.92	1.07	98.57	1.58	31.51	0.14	0.1	4.98	0.08	0.46	0.03	0	0	0.05	0.02	3.13	2.95	0.07	0.05	0.04	2.62	5.78	0	0	0	0.66	0.84	1.69	62.02	128.87	791.14	535.48	967.15	720.93	815.41	573.62	944.14	579.67
28.695	0	0.07	0.06	0.02	0.29	0.06	0.07	0.19	3.05	0.17	99.42	0.73	1.53	97.86	1.27	28.22	0.17	0.12	4.57	0.09	0.36	0.03	0	0	0.06	0.01	3.36	3.05	0.06	0.05	0.05	4.8	6.32	0	0	0	2.07	-2.9	0.19	62.15	133.06	789.27	532.68	966.56	719.16	810.43	573.7	943.48	575.71
28.728	0	0.07	0.06	0.02	0.29	0.06	0.07	0.19	2.29	0.18	99.43	0.69	1.3	98.71	0.98	28.18	0.18	0.13	3.82	0.08	0.29	0.02	0	0	0.06	0.01	2.78	2.29	0.05	0.05	0.05	4.2	6.17	0	0	0	1.13	-0.33	-1.31	61.91	124.28	786.98	532.69	962.03	718.76	810.12	575.34	934.31	570.68
28.762	0	0.07	0.06	0.02	0.22	0.07	0.07	0.15	3.9	0.2	99.55	0.52	2.17	98.09	0.9	22.61	0.2	0.1	2.72	0.08	0.42	0.01	0	0	0.08	0.01	2.65	3.9	0.04	0.06	0.07	2.67	7.81	0	0	0	2.81	2.31	-0.37	62.5	123.35	782	531.92	957.06	718.28	806.53	573.31	929.87	571.97
28.795	0	0.07	0.06	0.02	0.21	0.07	0.07	0.14	5.33	0.23	99.57	0.54	2.01	98.4	0.99	21.59	0.23	0.13	2.91	0.09	0.51	0.01	0	0	0.1	0.01	2.56	5.33	0.03	0.07	0.07	0.6	7.93	0	0	0	6.48	1.41	0.65	64.17	125.3	771.2	529.65	948.25	717.28	796.76	569.47	921.92	575.4
28.828	0	0.08	0.07	0.02	0.18	0.07	0.08	0.12	3.4	0.26	99.63	0.34	2.09	97.79	1.04	17.09	0.26	0.12	2.95	0.09	0.78	0.01	0	0	0.08	0.01	1.87	3.4	0.04	0.07	0.05	0.3	7.74	0	0	0	9.13	3.05	2.72	66	124.34	759.27	530.13	935.7	719.21	787.04	569.37	911.2	576.06
28.862	0	0.08	0.08	0.02	0.15	0.07	0.09	0.09	4.71	0.25	99.71	0.33	2.52	98.38	1.02	11.08	0.25	0.12	2.73	0.08	0.92	0.01	0	0	0.08	0.01	1.82	4.71	0.03	0.11	0.06	0.1	8.54	0	0	0	-1.23	1.47	4.75	63	129.53	745.84	526.38	919.37	709.2	771.77	560.77	900.82	572.02
28.895	0	0.09	0.08	0.02	0.14	0.07	0.09	0.09	5.15	0.23	99.72	0.33	2.59	98.72	1.18	10.04	0.23	0.11	2.52	0.06	0.66	0	0	0	0.08	0.02	1.91	5.15	0.03	0.1	0.05	0.04	8.7	0	0	0	-1.14	0.27	1.85	63.24	127.35	736.96	520.28	910.81	702.89	761.07	557.21	888.24	564
28.928	0	0.09	0.08	0.02	0.16	0.07	0.09	0.1	7.97	0.23	99.69	0.33	1.35	98.78	1.68	11.87	0.23	0.12	2.21	0.05	0.59	0	0	0	0.11	0.02	2.06	7.97	0.03	0.08	0.05	0.04	8.29	0	0	0	-0.65	0.05	1.15	63.72	126.44	730.08	512.13	904.24	695.03	754.08	549.75	880.38	555.66
28.962	0	0.1	0.07	0.02	0.19	0.07	0.08	0.12	7.75	0.25	99.61	1.65	0	98.43	1.98	17.38	0.25	0.11	2.37	0.04	0.61	0.01	0	0.01	0.13	0.02	2.62	25.1	0.03	0.08	0.03	0.05	7.75	0	0	0	2.67	1.29	3.44	65.22	129.14	721.37	502	896.6	687.19	746.97	538.54	875.74	548.18
28.995	0	0.1	0.07	0.02	0.22	0.06	0.08	0.15	7.43	0.26	99.55	2.04	0	97.26	2.66	20.69	0.26	0.11	2.65	0.04	0.89	0.02	0	0.01	0.1	0.03	3.26	24.48	0.05	0.08	0.03	0.04	7.43	0	0	0	6.16	4.15	1.81	66.17	121.49	717.63	493.24	892.07	679.9	744.91	532.46	866.33	536.58
29.028	0	0.09	0.06	0.02	0.25	0.07	0.08	0.17	7.65	0.27	99.5	2.62	0	96.87	2.95	23.57	0.27	0.12	3.54	0.05	1.39	0.03	0	0.01	0.09	0.04	3.82	24.75	0.08	0.07	0.03	0.05	7.65	0	0	0	3.19	4.83	2.18	65.11	121.1	715.44	485.79	890.49	673	743.58	524.47	864.62	528.1
29.062	0	0.08	0.06	0.02	0.28	0.06	0.07	0.19	6.52	0.33	99.44	2.32	0	97.06	1.93	27.57	0.33	0.13	3.82	0.03	1.94	0.04	0	0.01	0.09	0.04	3.39	19.23	0.1	0.05	0.02	0.02	6.52	0	0	0	8.07	4.52	1.42	67.28	123.12	712.46	476.18	887.91	664.15	739.06	516.48	862.13	519.95
29.095	0	0.06	0.05	0.02	0.38	0.06	0.06	0.28	6.28	0.32	99.23	2.77	0	98.37	1.8	36.9	0.32	0.16	3.38	0.03	1.93	0.03	0	0.01	0.11	0.06	3.09	12.14	0.12	0.05	0.02	0.03	6.28	0	0	0	-1.76	1.5	0.35	63.31	116.84	710.27	470.85	888.5	659.56	740.38	509.15	857.14	513.43
29.129	0	0.06	0.04	0.02	0.57	0.05	0.05	0.44	5	0.41	98.86	8.01	0	98.18	1.7	48.16	0.41	0.2	2.71	0.04	2.32	0.03	0	0.01	0.14	0.1	2.06	14.79	0.14	0.04	0.01	0.03	5	0	0	0	-0.76	2.05	-1.12	63.74	119.51	708.08	463.42	889.17	654.81	736.9	503.85	856.39	506.19
29.162	0	0.06	0.04	0.02	0.69	0.05	0.05	0.55	4.42	0.39	98.62	13.78	0	97.66	1.85	53.31	0.39	0.28	2.69	0.05	2.61	0.04	0	0.01	0.16	0.1	1.61	17.2	0.19	0.03	0.01	0.05	4.42	0	0	0	0.85	3.33	-0.2	64.32	118.38	707.67	461.18	888.47	653.77	737.78	501.75	856.15	503.35
29.195	0	0.05	0.03	0.02	0.81	0.04	0.04	0.69	4.31	0.38	98.38	22.64	0	98.26	1.76	58.46	0.38	0.36	2.58	0.07	3.01	0.05	0	0.01	0.14	0.11	1.2	19.58	0.24	0.05	0.01	0.06	4.31	0	0	0	1.32	1.82	0.63	64.26	116.88	706.72	457.28	888.58	651.09	738.88	496.84	855.68	501.12
29.229	0	0.05	0.03	0.02	0.96	0.04	0.04	0.84	3.98	0.32	98.08	39.31	0	97.26	1.62	63.31	0.32	0.51	2.92	0.09	2.99	0.06	0	0.01	0.13	0.2	0.73	24.62	0.51	0.06	0.01	0.03	3.98	0	0	0	-0.9	4.15	2.02	63.56	119.64	707.51	455.82	888.21	648.79	739	495.73	858.63	496.94
29.262	0	0.05	0.03	0.02	1.19	0.05	0.04	1.09	4.09	0.29	97.62	46.23	0	98.02	1.9	69.3	0.29	0.64	3.2	0.08	2.57	0.08	0	0.01	0.15	0.22	0.54	22.15	0.61	0.07	0.01	0.03	4.09	0	0	0	0.76	2.5	3.17	64.12	118.41	709.32	452.81	889.38	645.01	742.21	490.21	860.41	497.39
29.295	0	0.04	0.02	0.02	1.52	0.05	0.03	1.47	4.21	0.34	96.97	39.83	0	97.12	1.87	76.39	0.21	0.8	3.31	0.06	2.24	0.09	0	0.01	0.14	0.34	0.32	11.81	1.04	0.09	0.01	0.06	4.21	0	0	0	4.69	4.42	4.77	65.77	120	712.34	453.1	891.02	644.91	745.31	490.78	865.06	498.52
29.329	0	0.03	0.02	0.02	1.88	0.05	0.03	1.9	4.42	0.48	96.21	40	0	95.4	2.33	81.97	0.14	0.89	3.81	0.06	2.03	0.11	0	0.01	0.13	0.48	0.24	6.32	2.04	0.11	0.01	0.04	4.42	0	0	0	3.18	6.84	3.68	65.3	123.36	716.09	452.9	893.88	643.04	746.01	491.11	869.22	497.12
29.362	0	0.03	0.02	0.02	2.03	0.05	0.03	2.1	3.55	0.48	95.8	38.5	0	97.47	2.61	83.96	0.13	1.07	3.69	0.04	2.01	0.12	0	0.01	0.12	0.48	0.19	3.55	2.4	0.13	0.01	0.02	4.7	0	0	0	3.34	3.74	4.56	65.24	121.6	719.41	451.86	898.42	642.77	751.52	490.92	873	496.24
29.395	0	0.03	0.02	0.02	2.3	0.05	0.03	2.41	2.89	0.61	95.17	44.35	0	98.27	2.93	86.91	0.12	1.21	3.67	0.03	2.02	0.11	0	0.01	0.12	0.61	0.2	2.89	3.6	0.17	0.01	0.02	5.03	0	0	0	4.14	1.8	3.96	65.29	117.28	725.03	453.96	902.06	643.93	757.59	492.39	874.77	497.37
29.429	0	0.03	0.01	0.03	2.55	0.05	0.03	2.53	3.4	0.95	94.9	54.1	0	95	2.62	88.19	0.11	1.26	3.03	0.02	1.96	0.08	0	0.01	0.1	0.95	0.15	3.4	7.19	0.31	0.01	0.04	5.09	0	0	0	1.86	7.28	4.71	64.16	119.88	727.21	452.9	904.77	642.43	759.67	490.45	879.37	497.19
29.462	0	0.03	0.01	0.03	2.7	0.05	0.03	2.73	3.55	0.92	94.55	58.58	0	95.29	2.3	90.14	0.1	1.46	3.05	0.02	2	0.06	0	0.01	0.1	0.92	0.11	3.55	7.5	0.3	0.01	0.09	5.36	0	0	0	1.8	6.96	4.94	63.76	118.19	729.25	451.97	908.73	643.84	763.67	489.83	881.66	496.47
29.496	0	0.03	0.01	0.03	2.82	0.05	0.03	2.86	2.48	1.01	94.29	62.21	0	96.11	2.64	90.78	0.08	1.54	2.7	0.01	2.29	0.05	0	0.01	0.09	1.01	0.09	2.48	8.76	0.4	0.01	0.05	5.7	0	0	0	4.72	5.97	5.42	64.76	117.39	732.1	451.57	911.72	644.18	767.38	489.93	884.56	497.03
29.529	0	0.03	0.01	0.03	2.92	0.06	0.03	2.96	2.78	1	94.07	64.64	0	96.76	2.57	91.31	0.07	1.9	3.44	0.01	1.97	0.06	0	0.01	0.08	1	0.07	2.78	9.53	0.49	0.01	0.06	6.06	0	0	0	3.08	5.02	4.02	64.27	120.5	735.1	451.78	913.79	643.27	767.12	489.8	887.46	496.06
29.562	0	0.03	0.01	0.03	2.97	0.06	0.03	3.01	2.01	1.01	93.99	65.63	0.39	96.08	3.03	91.34	0.07	1.77	4.23	0.01	2.02	0.09	0	0.01	0.08	1.01	0.07	2.01	10.05	0.48	0.02	0.11	6.14	0	0	0	3.05	6	4.35	64.21	119.47	737.57	451.66	915.02	641.9	769.82	488.96	889.07	496.11
29.596	0	0.03	0.01	0.03	3.25	0.06	0.03	3.15	1.9	1.16	93.5	71.24	0.27	94.82	4.09	91.32	0.07	1.68	3.78	0.01	1.9	0.14	0	0.01	0.09	1.16	0.06	1.9	13.3	0.7	0.02	0.06	6.35	0	0	0	0.26	7.47	4.38	63.26	120.46	739.01	451.2	917.16	641.06	771.28	487.13	891.36	496.71
29.629	0	0.03	0.01	0.03	3.27	0.06	0.03	3.19	1.96	1.16	93.46	71.67	0	94.32	4.1	91.59	0.07	1.73	3.81	0.01	2.52	0.19	0	0.01	0.1	1.16	0.07	1.96	13.29	0.66	0.02	0.04	6.17	0	0	0	-2.41	7.95	5.39	62.58	117.54	741.45	453.03	915.93	638.88	774.22	487.16	891.34	497.03
29.662	0	0.03	0.01	0.04	3.51	0.06	0.03	3.36	2.18	1.16	92.98	75.39	0	97.65	5.79	91.29	0.06	1.52	3.14	0.01	3.16	0.22	0	0.01	0.12	1.16	0.08	2.18	15.98	0.75	0.02	0.03	6.41	0	0	0	1.23	3.38	4.82	63.87	114.37	745.2	451.58	918.32	636.7	778.12	486.47	892.12	495.6
29.696	0	0.03	0.01	0.04	3.57	0.06	0.03	3.35	3.93	1.28	92.85	77.12	0	96.73	6.81	90.44	0.05	1.38	2.93	0.01	3.16	0.21	0	0	0.15	1.28	0.1	3.93	18.02	0.71	0.02	0.02	7.08	0	0	0	-0.59	5.07	4.92	63.75	121.59	746.39	450.02	920.42	635.04	776.52	484.77	897.72	494.54
29.729	0	0.03	0.01	0.04	3.66	0.06	0.03	3.51	4.59	1.31	92.67	78.38	0	95.38	6.69	91.75	0.05	1.36	3.31	0.01	3.12	0.21	0	0.01	0.16	1.31	0.09	4.59	17.62	0.68	0.02	0.04	7.23	0	0	0	-0.19	6.86	5.45	63.21	119.86	746.38	448.64	925.26	639.01	780.22	485.51	899.82	493.4
29.763	0	0.03	0.01	0.03	3.41	0.08	0.03	3.15	3.73	1.18	93.17	77.85	1.9	95.42	5.3	90.42	0.04	1.48	4.37	0.02	1.66	0.11	0	0	0.13	1.18	0.1	3.73	18.55	0.55	0.02	0.05	8.17	0	0	0	2.78	6.82	3.81	64.25	124.26	750.29	448.34	931.5	640.35	781.55	490.49	905.81	491.44
29.796	0	0.03	0.01	0.03	3.17	0.08	0.03	2.91	5.4	1.11	93.66	75.31	1.74	95.4	4.05	89.75	0.04	1.51	4.27	0.02	1.4	0.07	0	0	0.13	1.11	0.12	5.4	17.46	0.49	0.02	0.06	8.03	0	0	0	7.29	6.84	3.92	65.69	121.81	755.83	450.4	936.51	643.3	788.1	493.07	909.9	494.41
29.829	0	0.03	0.01	0.03	2.73	0.08	0.03	2.49	3.68	0.93	94.53	67.05	2.49	97.68	3.91	86.17	0.05	1.41	5.14	0.02	1.29	0.06	0	0	0.12	0.93	0.17	3.68	16	0.46	0.02	0.07	7.99	0	0	0	5.41	3.31	2.33	65.6	119.14	769.92	451.69	944.81	639.49	799.04	490.64	918.12	494.37
29.863	0	0.04	0.01	0.03	2.48	0.07	0.03	2.21	3.81	0.89	95.04	60	1.57	97.58	3.18	84.02	0.05	1.42	4.1	0.02	1	0.04	0	0	0.11	0.89	0.19	3.81	14.36	0.41	0.02	0.02	7.29	0	0	0	1.72	3.51	4.91	64.56	119.06	771.57	451.16	947.45	638.15	803.63	489.24	922.57	494.52
29.896	0	0.04	0.01	0.03	2.37	0.06	0.03	2.11	6.24	0.63	95.27	54.97	0	96.86	2.82	83.37	0.05	1.4	2.81	0.02	1.3	0.04	0	0	0.11	0.63	0.16	6.24	12.44	0.37	0.02	0.01	6.39	0	0	0	3.92	4.86	5.63	65.91	119.32	779.27	449.88	951.99	633.86	810.4	486.43	929.45	494.53
29.929	0	0.04	0.02	0.03	2.16	0.05	0.03	1.89	3.56	0.53	95.67	50.67	0	98.55	1.78	81.4	0.05	1.64	2.33	0.02	1.61	0.05	0	0	0.09	0.53	0.12	3.56	12.27	0.39	0.02	0.01	6.12	0	0	0	5.08	-0.9	4.25	67.14	117.39	787.63	450.88	958.9	633.26	817.44	489.95	934.8	492.82
29.963	0	0.04	0.02	0.03	2.44	0.05	0.03	2.18	5.46	0.49	95.11	55.85	0	96.29	1.76	84.51	0.05	2	2.08	0.02	1.88	0.05	0	0	0.09	0.49	0.11	6.3	11.75	0.45	0.02	0.01	5.46	0	0	0	4.4	5.72	5.75	66.25	115.88	787.39	447.5	962.15	634.13	821.23	485.16	936.92	491.88
29.996	0	0.04	0.02	0.03	2.23	0.05	0.03	1.99	5.48	0.45	95.54	51.25	0	97.94	1.69	82.24	0.05	2.12	2.33	0.02	3.04	0.08	0	0	0.09	0.45	0.13	6.19	11.71	0.46	0.02	0.04	5.48	0	0	0	4.7	2.68	4.73	67.33	120.18	792.71	448.46	968.95	635.42	824.19	489.29	944.35	491.51
30.029	0	0.04	0.02	0.03	2.49	0.05	0.03	2.27	5.39	0.41	95.01	57.78	0	97.01	1.8	85.34	0.04	2.07	2.66	0.01	2.92	0.1	0	0	0.12	0.41	0.12	5.57	11.9	0.44	0.02	0.03	5.39	0	0	0	2.63	4.6	3.78	66.1	120.17	794.48	446.62	971.78	636.54	825.74	484.04	945.72	490.66
30.063	0	0.04	0.02	0.03	2.67	0.05	0.03	2.47	4.73	0.34	94.66	58.9	0	96.24	2.11	87.05	0.04	2.22	3.48	0.01	3.05	0.1	0	0.01	0.14	0.34	0.11	8.41	10.76	0.42	0.02	0.03	4.73	0	0	0	3.61	5.79	3.52	66.36	118.3	797.09	445.63	974.18	635.36	828.87	484.63	947.1	488.58
30.096	0	0.04	0.01	0.03	3.09	0.05	0.03	2.92	4.57	0.34	93.82	65.82	0	97.13	1.94	90.56	0.03	2.98	3.49	0.01	2.98	0.11	0	0	0.17	0.34	0.08	7.3	10.93	0.43	0.02	0.01	4.57	0	0	0	5.25	4.39	3.58	67.38	118.04	800.77	446.21	976.08	634.65	831.83	484.43	949.75	489.61
30.13	0	0.04	0.01	0.03	3.38	0.05	0.03	3.35	4.95	0.25	93.24	70.9	0	96.36	1.87	92.94	0.03	4.06	4.95	0.01	3.94	0.09	0	0	0.23	0.25	0.08	11.47	10.09	0.44	0.02	0.01	4.42	0	0	0	6.95	5.62	4.98	68.13	118.12	801.99	446.05	977.28	634.51	834.38	483.59	952.24	491.33
30.163	0	0.04	0.01	0.03	3.31	0.05	0.03	3.36	4.45	0.2	93.27	71.35	0	96.41	2.31	92.72	0.02	3.96	4.45	0.01	4.78	0.08	0	0	0.25	0.2	0.09	11.96	8.95	0.41	0.02	0.03	4.1	0	0	0	8.54	5.55	6.45	68.85	116.92	805.05	445.14	978.47	631.6	838.5	481.44	954.95	491.92
30.196	0	0.04	0.01	0.04	3.33	0.05	0.03	3.49	5.33	0.21	93.03	76.02	0	98.22	2.66	93.41	0.02	3.79	5.33	0.02	5.87	0.1	0	0.01	0.35	0.21	0.1	14.28	9.16	0.44	0.02	0.03	4.26	0	0	0	3.11	1.94	4.39	66.87	119.28	806.21	444.4	983.12	633.77	838.2	481.97	957.3	488.4
30.23	0	0.04	0.01	0.04	2.84	0.06	0.03	2.94	7.09	0.15	94.12	73.46	0	96.46	2.45	90.13	0.03	3.05	7.09	0.02	6.58	0.09	0	0.01	0.34	0.15	0.11	15.87	8.61	0.47	0.02	0.03	4.17	0	0	0	4.88	5.47	3.47	67.48	117.6	809.36	445.89	983.68	633.01	840.05	484.22	957.56	488.75
30.263	0	0.04	0.02	0.03	2.91	0.05	0.03	2.81	4.55	0.16	94.18	65.83	0	96.8	2.74	88.96	0.03	2.82	4.55	0.02	3.88	0.05	0	0.01	0.29	0.16	0.08	12.54	9.28	0.43	0.02	0.05	4	0	0	0	3.09	4.95	0.8	67.06	118.37	813.21	448.37	983.89	630.89	839.21	487.65	957.58	487.94
30.296	0	0.04	0.02	0.03	2.89	0.04	0.03	2.71	3.94	0.19	94.21	64.84	0	98.03	3.2	87.58	0.03	2.79	3.94	0.03	2.52	0.04	0	0.01	0.33	0.19	0.1	13.37	8.19	0.48	0.02	0.02	3.23	0	0	0	4.25	2.48	0.6	67.89	120.39	814.73	449.88	982.56	627.82	838.08	488.13	958.43	491.31
30.33	0	0.05	0.02	0.03	2.05	0.03	0.04	1.71	2.33	0.21	95.9	38.05	0	96.42	2.94	77.21	0.03	2.05	1.72	0.03	1.22	0.03	0	0.01	0.27	0.21	0.08	10.05	7.14	0.5	0.02	0.01	2.33	0	0	0	5.03	5.53	-0.15	68.22	120.66	815.41	451.46	978.86	625.05	835.77	490.69	956.43	490.03
30.363	0	0.05	0.03	0.03	1.67	0.03	0.04	1.34	2.1	0.21	96.66	24.59	0	98.08	3.12	71.18	0.03	1.87	1.1	0.04	1.12	0.02	0	0.01	0.28	0.21	0.07	8.2	6.31	0.58	0.02	0.02	2.1	0	0	0	5.54	2.33	-4.85	67.53	118.37	813.34	449.43	978.91	624.47	831.76	494.02	949.76	484.62
30.396	0	0.06	0.04	0.03	1.19	0.03	0.05	0.86	1.65	0.23	97.63	12.06	0	97.76	3.47	60.81	0.04	1.23	0.97	0.04	0.85	0.04	0	0.01	0.25	0.23	0.06	7.8	5.98	0.6	0.03	0.01	1.65	0	0	0	-1.23	3.13	1.49	66.09	126.15	799.92	462.21	960.23	630.1	817.47	499.87	943.62	499.41
30.43	0	0.07	0.06	0.03	0.69	0.03	0.07	0.44	1.52	0.3	98.63	3.34	0	96.24	3.31	44.83	0.05	0.89	0.91	0.04	0.41	0.05	0	0.01	0.22	0.3	0.07	6.62	5.35	0.7	0.03	0.02	1.52	0	0	0	4.87	5.79	1.15	68.71	124.16	798.06	468.79	953.06	632.05	813.68	505.28	937.82	507.32
30.463	0	0.07	0.07	0.03	0.52	0.03	0.08	0.31	1.4	0.28	98.97	1.45	0	97.55	3.99	36.04	0.06	0.69	1.03	0.05	0.36	0.04	0	0.01	0.08	0.28	0.05	1.88	4.8	0.83	0.02	0.01	1.4	0	0	0	4.08	3.59	-0.1	68.44	125.14	788.36	477.53	937.19	631.64	799.16	513.39	924.27	515.71
30.497	0	0.07	0.07	0.02	0.57	0.03	0.08	0.36	0.32	0.31	98.87	1.51	0	94.72	5.23	37.48	0.07	0.92	0.79	0.05	0.21	0.03	0	0.01	0.04	0.31	0.04	0.32	3.83	1.18	0.01	0.01	1.13	0	0	0	6.73	7.57	0	66.97	123.69	785.33	486.8	927.29	633.1	793.62	521.29	917.25	525.1
30.53
30.563
30.597	0	0.06	0.07	0.02	0.62	0.03	0.11	0.42	0.7	0.44	98.76	1.17	0	97.97	11.34	35.17	0.15	0.68	1.1	0.08	1.22	0.04	0	0.02	0.03	0.44	0.06	0.7	2.75	1.6	0.01	0.07	0.94	0	0	0	3.1	2.62	4.93	63.26	163.76	709.69	469.23	939.48	712.11	747.71	520.44	911.34	526.91
30.63	0	0.05	0.06	0.02	0.93	0.03	0.13	0.75	2.4	0.57	98.15	2.74	0	94.68	17.89	42.78	0.15	0.5	2.4	0.09	4.49	0.09	0	0.02	0.04	0.57	0.07	6.13	2.92	1.6	0.01	0.18	1.08	0	0	0	5.26	7.6	1.45	62.59	139.22	706.05	466.49	931.18	710.16	749.6	517.07	888.8	519.17
30.663	0	0.04	0.05	0.02	1.39	0.03	0.12	1.23	2.36	0.73	97.22	4.75	0	96.02	19.81	52.69	0.16	0.6	2.36	0.09	4.02	0.05	0	0.02	0.03	0.73	0.06	3.32	3.16	1.56	0.01	0.11	1.14	0	0	0	2.53	6.09	0.74	63.26	139.33	707.95	467.03	925.98	701.22	747.09	515.89	886.4	517.54
30.697	0	0.03	0.03	0.02	2.62	0.03	0.09	2.79	3.12	1.21	94.41	20.8	0	97.21	20.38	71.87	0.23	0.81	3.12	0.15	4.63	0.08	0	0.02	0.03	1.21	0.07	4.82	2.58	1.74	0.01	0.12	1.15	0	0	0	11.53	4.24	1.6	67.3	146.75	700.17	451.77	916.09	684.33	735.46	505.5	882.19	503.11
30.73	0	0.03	0.03	0.03	2.76	0.04	0.08	3.16	4.49	1.33	93.69	29.17	0	96.04	19.39	75.8	0.24	0.93	4.49	0.25	7.54	0.21	0	0.02	0.09	1.33	0.18	6.5	2.74	1.7	0.01	0.12	1.34	0.3	0	0	2.83	6.06	0.65	64.6	139.43	700.57	450.24	912.32	676.74	736.43	497.67	875.83	500.48
30.764	0	0.03	0.03	0.03	2.35	0.04	0.07	2.81	8.48	1.72	94.38	42.77	0	97.07	16.19	76.26	0.25	0.55	8.48	0.24	10.55	1	0	0.02	0.18	1.72	0.34	13.45	2.26	1.96	0.01	0.02	1.29	1	0	0	0.55	4.49	0.69	64.34	140.42	700.34	447.61	911.47	672.32	735.4	494.05	875.77	497.8
30.797	0	0.03	0.03	0.03	2.42	0.04	0.06	2.88	6.87	1.54	94.23	43.18	0	97.65	15.47	77.8	0.28	0.57	6.87	0.21	10.8	0.87	0	0.02	0.16	1.54	0.41	12.12	2.51	1.76	0.01	0.05	1.37	0.64	0	0	1.52	3.36	0.64	65.19	144.64	698.75	444.72	911.7	669.39	732.64	490.26	876.99	499.32
30.83	0	0.03	0.03	0.04	2.47	0.04	0.06	2.99	6.21	1.41	94.03	50.96	0	93.1	15.22	78.93	0.28	0.61	6.21	0.18	11.72	0.89	0	0.02	0.15	1.41	0.49	14.89	3.04	1.71	0.01	0.03	1.49	0.46	0	0	4.35	8.99	1.66	66.26	145.99	700.53	445.22	910.54	668.83	733.52	491.3	879.32	498.52
30.864	0	0.03	0.02	0.03	2.27	0.04	0.06	2.51	5.44	1.55	94.99	44.66	0	95.34	13.44	76.26	0.29	0.63	5.44	0.23	9.3	0.67	0	0.01	0.14	1.55	0.58	14.41	5.06	1.81	0.01	0.03	2.22	0	0	0	1.19	6.91	1.37	65.76	146.84	705.05	449.55	909.69	667.14	734.46	495.55	881.29	497.96
30.897	0	0.04	0.03	0.03	1.71	0.04	0.06	1.73	4.34	1.29	96.55	42.15	0	96.28	11.95	68.57	0.28	0.65	4.34	0.29	8.06	0.39	0	0.01	0.13	1.29	0.9	20.82	5.42	1.81	0.01	0.03	2.71	0	0	0	3.93	5.73	2.25	66.9	139.06	709.61	452.16	908.65	664.72	741.05	495.96	880	501.38
30.93	0	0.06	0.04	0.03	1.06	0.04	0.07	0.92	4.44	0.93	97.87	31.32	0	98.07	9.65	56.01	0.31	0.51	4.44	0.35	6.47	0.25	0	0.01	0.14	0.93	1.3	27.55	4.75	1.58	0.01	0.03	2.62	0	0	0	4.94	2.37	1.58	67.02	139.83	711.29	452.83	911.57	666.16	742.17	497.29	881.88	503.08
30.964	0	0.07	0.04	0.03	0.92	0.04	0.07	0.74	3.49	0.96	98.16	25.47	0	97.25	8.53	52.49	0.22	0.48	3.49	0.22	5.02	0.14	0	0.02	0.16	0.96	1.03	27.48	5.52	0.95	0.01	0.04	3.29	0	0	0	1.91	4.18	1.41	65.71	137.06	715.41	455.22	912.88	666.09	746.06	500.33	883.13	500.73
30.997	0	0.06	0.04	0.03	1.04	0.04	0.07	0.86	3.13	0.69	97.92	26.85	0	98.23	9.67	55.21	0.21	0.48	2.56	0.14	4.19	0.07	0	0.02	0.16	0.69	0.72	25.65	4.42	0.75	0.01	0.02	3.13	0	0	0	4.17	1.92	3.74	66.59	137.34	719.43	457.93	918.21	669.97	753.04	502.37	890.32	506.59
31.03	0	0.05	0.04	0.02	1.09	0.04	0.06	0.9	3.4	0.42	97.82	16.23	0	98.35	9.12	57.08	0.2	0.48	1.63	0.09	2.88	0.05	0	0.02	0.14	0.42	0.55	15.83	3.99	0.38	0.01	0.06	3.4	0	0	0	4.66	-1.55	3.8	66.57	134.5	725.59	462.05	922.58	672.88	759.68	505.36	894.08	510.54
31.064	0	0.05	0.04	0.02	0.88	0.04	0.07	0.69	3.79	0.41	98.24	8.52	0	98.76	8.38	51.68	0.19	0.48	1.83	0.09	2.51	0.07	0	0.02	0.15	0.41	0.51	12.11	3.79	0.34	0.01	0.07	3.79	0	0	0	5.11	-0.11	4.54	66.15	132.09	725.99	462.33	928.36	678.64	764.68	508.29	896.73	511.38
31.097	0	0.05	0.04	0.02	0.79	0.04	0.07	0.6	3.76	0.45	98.43	4.38	0	97.58	8.91	47.76	0.2	0.36	1.96	0.09	2.49	0.11	0	0.02	0.15	0.45	0.46	7.2	4.01	0.32	0.01	0.2	3.76	0	0	0	7.7	-3.52	4.96	68.13	130.44	740.14	470.45	935.75	680.86	776.67	512.84	906.9	520.38
31.131	0	0.05	0.04	0.03	0.83	0.04	0.08	0.65	3.48	0.3	98.34	3.81	0	97.42	9.68	49.08	0.22	0.33	3.64	0.08	3.88	0.19	0	0.02	0.13	0.3	0.42	3.48	4.07	0.22	0.02	0.44	3.43	0	0	0	4	-3.84	5.76	67.46	124.88	748.38	476.26	937.29	678.92	785.03	514.74	909.51	524.69
31.164	0	0.05	0.05	0.02	0.7	0.04	0.08	0.53	2.02	0.23	98.6	2.58	0	98.44	8.57	45.39	0.23	0.27	2.68	0.06	3.24	0.08	0	0.02	0.09	0.18	0.28	2.02	2.75	0.15	0.02	0.81	3.31	0	0	0	7.44	-1.29	3.29	68.94	124.74	762.32	475.71	947.36	675.05	794.61	516.94	919.27	521.48
31.197	0	0.05	0.05	0.02	0.72	0.04	0.08	0.55	1.16	0.21	98.55	2.62	0	98.67	8.85	45.96	0.21	0.24	1.95	0.04	2.43	0.03	0	0.02	0.07	0.15	0.21	1.16	2.37	0.12	0.02	0.22	3.22	0	0	0	4.21	0.46	4.96	68.02	126.79	767.58	473.71	952.96	670.8	800.73	515.04	927.43	519.77
31.231	0	0.05	0.05	0.02	0.82	0.04	0.08	0.63	1.62	0.2	98.36	2.93	0	98.42	10.55	47.51	0.2	0.21	2.12	0.06	2.33	0.02	0	0.02	0.07	0.09	0.28	1.62	2.26	0.09	0.02	0.09	2.66	0	0	0	4.11	-1.34	4.28	67.65	119.35	772.1	472.74	953.7	667.54	806.29	510.45	925.35	518.85
31.264	0	0.05	0.06	0.02	0.65	0.04	0.09	0.47	1.98	0.2	98.7	1.72	0	98.77	10.49	40.51	0.2	0.17	2.35	0.07	2.04	0.02	0	0.02	0.08	0.11	0.36	1.98	2.45	0.08	0.02	0.03	2.77	0	0	0	2	0.08	3.72	68.12	122.18	781.57	471.88	960.21	662.46	812.34	510.67	934.43	515.23
31.297	0	0.05	0.06	0.02	0.64	0.04	0.11	0.45	2.99	0.23	98.73	1.47	0	98.64	12.22	38.02	0.23	0.15	3.93	0.12	2.79	0.05	0	0.02	0.08	0.14	0.39	2.99	2.78	0.08	0.01	0.1	2.55	0	0	0	3.04	0.57	2.77	68.71	119.21	786.14	462.99	964.87	653.74	817.58	500.78	936.56	508.03
31.331	0	0.06	0.07	0.02	0.54	0.05	0.12	0.39	3.77	0.25	98.92	1.16	0	97.3	12.59	34.03	0.25	0.12	6.28	0.2	4.9	0.1	0	0.02	0.07	0.16	0.35	3.77	2.42	0.05	0.01	0.05	2.63	0	0	0	5.98	-4.08	1.79	69.88	121.39	790.76	455.68	967.91	645.42	819.27	495.52	940.6	499.09
31.364	0	0.06	0.08	0.03	0.44	0.05	0.12	0.3	3.03	0.27	99.11	0.77	0	96.21	11.41	28.87	0.27	0.11	7.42	0.25	4.52	0.16	0	0.02	0.08	0.18	0.32	3.03	2.8	0.06	0.01	0.07	2.65	0	0	0	4.41	-5.83	1.09	69.2	119.15	791.34	451.81	967.85	640.05	819.96	491.14	939.05	495.09
31.397	0	0.07	0.09	0.03	0.33	0.05	0.12	0.22	3.67	0.31	99.34	0.55	0	97.64	9.14	23.48	0.31	0.09	9.29	0.36	7.03	0.22	0	0.03	0.09	0.24	0.25	3.67	2.59	0.05	0.01	0.07	2.47	0	0	0	9.95	-3.4	0.07	70.98	120.79	793.74	442.01	971.94	632.42	821.48	483.33	942.2	487.48
31.431	0	0.07	0.08	0.03	0.37	0.06	0.12	0.25	3.72	0.31	99.26	0.67	0	98.62	9.47	26.23	0.3	0.11	10.04	0.65	6.66	0.25	0	0.03	0.11	0.31	0.26	3.72	3.35	0.05	0.01	0.12	2.86	0	0	0	2.73	-0.67	-0.96	68.48	116.68	794.96	441.47	972.14	630.6	823.36	482.73	940.04	482.09
31.464	0	0.06	0.07	0.03	0.51	0.05	0.12	0.35	3.1	0.33	98.97	1.05	0	98.48	11.7	32.33	0.33	0.14	8.26	0.89	4.4	0.4	0	0.04	0.13	0.31	0.3	3.1	4.06	0.06	0.01	0.03	2.83	0	0	0	2.11	-1.13	-0.57	68.25	114.1	795.48	440.46	971.3	628.21	824.88	480.64	938.98	481.02
31.498	0	0.08	0.08	0.03	0.44	0.05	0.13	0.26	2.59	0.46	99.13	0.76	0	98.47	11.68	25.58	0.41	0.14	6.42	0.93	2.8	0.47	0	0.04	0.11	0.46	0.22	2.59	6.26	0.07	0.01	0.05	3.08	0	0	0	4	1.18	-0.98	68.87	116.36	794.54	437.37	972.18	626.48	823.36	478.05	939.71	480.12
31.531	0	0.07	0.07	0.03	0.52	0.06	0.13	0.32	3.59	0.73	98.95	1.16	0	98.44	12.91	29.07	0.42	0.16	7.95	0.95	3.43	0.44	0	0.04	0.11	0.73	0.16	3.59	8.75	0.1	0.01	0.05	3.48	0	0	0	3.29	1.28	-0.39	68.43	119.56	793.05	434.6	974.77	627.1	822.87	474.66	942.3	480.32
31.564	0	0.08	0.08	0.03	0.47	0.06	0.14	0.28	5.03	0.83	99.05	0.94	0	97.13	13.11	25.44	0.45	0.21	9.1	0.99	3.33	0.7	0	0.04	0.16	0.83	0.13	5.03	9.38	0.12	0.01	0.04	3.62	0	0	0	11.35	4.4	-0.3	71.28	116.39	793.84	436.12	973.83	630.1	824.5	478.53	940.86	481.11
31.598	0	0.08	0.07	0.03	0.56	0.08	0.15	0.33	5.28	1	98.89	1.34	0	98.06	14.52	28.34	0.45	0.23	13.2	0.85	5.08	0.72	0	0.04	0.15	1	0.12	5.28	11.5	0.15	0.01	0.1	3.53	0	0	0	9.12	2.4	0.75	70.46	116.72	794.24	435.04	973.75	627.3	825.48	475.16	942.02	481.66
31.631	0	0.08	0.07	0.03	0.53	0.09	0.13	0.32	4.21	1.08	98.95	1.43	0	98.52	12.27	29.32	0.45	0.29	16.37	0.87	5.2	0.81	0	0.04	0.14	1.08	0.1	4.21	11.31	0.16	0.01	0.04	3.72	0	0	0	6.02	-1.01	-1.54	69.5	116.84	796.2	437.61	971.37	624.72	823	479.59	939.83	478.59
31.664	0	0.08	0.07	0.03	0.59	0.08	0.12	0.35	3.64	0.93	98.83	1.88	0	98.72	11.59	32.09	0.44	0.34	13.64	0.64	3.68	0.61	0	0.05	0.15	0.93	0.1	3.64	12	0.17	0.01	0.06	3.9	0	0	0	3.02	0.28	-1.96	68.66	117.38	798.53	439.01	970.58	621.49	823.12	480.13	940.5	478.67
31.698	0	0.09	0.07	0.04	0.55	0.07	0.12	0.28	4.26	1.38	98.89	2.13	0	98.55	10.15	28.51	0.51	0.32	10.84	0.41	2.32	0.34	0	0.06	0.16	1.38	0.11	4.26	17.21	0.28	0.01	0.03	4.38	0	0	0	2.42	0.91	-0.49	68.36	117.17	796.8	439.62	967.95	620.94	822.4	478.58	939.55	480.86
31.731	0	0.1	0.08	0.03	0.43	0.06	0.12	0.21	5.93	1.25	99.15	1.18	0	98.14	8.71	23.05	0.53	0.28	6.88	0.35	1.32	0.19	0	0.06	0.18	1.25	0.1	5.93	14.96	0.26	0.01	0.05	4.41	0	0	0	2.24	2.16	-0.78	68.09	117.23	795.24	440.22	964.73	619.57	819.74	479.18	936.96	480.81
31.765	0	0.11	0.08	0.03	0.44	0.05	0.11	0.22	4.46	1.16	99.12	1.33	0	97.57	7.71	24.55	0.59	0.31	4.33	0.33	0.88	0.11	0	0.06	0.2	1.16	0.09	8.97	15.19	0.31	0.01	0.04	4.46	0	0	0	3.3	3.53	-1.09	68.12	118.87	793.02	440.69	962.03	619.56	816.17	480.42	935.04	480.93
31.798	0	0.11	0.09	0.03	0.33	0.05	0.11	0.16	4.39	0.9	99.34	0.78	0	98.01	5.74	19.53	0.57	0.29	3.27	0.24	0.8	0.08	0	0.08	0.21	0.9	0.08	6.23	12.64	0.31	0.01	0.03	4.39	0	0	0	5.88	2.5	0.19	68.96	120.22	789.81	442.64	957.02	620.18	812.54	481.58	932.74	483.84
31.831	0	0.11	0.09	0.03	0.28	0.04	0.11	0.14	4.17	0.81	99.44	0.55	0	97.99	4.6	16.91	0.6	0.25	2.34	0.16	0.8	0.05	0	0.08	0.18	0.81	0.08	4.37	10.26	0.29	0.01	0.05	4.17	0	0	0	1.3	2.58	-0.71	67.17	118.13	788.4	443.56	955.21	619.3	811.17	481.73	929.28	483.85
31.865	0	0.11	0.11	0.03	0.22	0.04	0.11	0.11	3.96	0.64	99.56	0.33	0	97.24	3.69	12.18	0.51	0.26	2.13	0.12	0.75	0.04	0	0.08	0.26	0.64	0.07	3.96	7.08	0.35	0.01	0.04	4.04	0	0	0	8.4	4.19	1.8	69.22	118.28	784.74	445.28	949.22	621.49	808.6	483.22	926.84	486.36
31.898	0	0.11	0.11	0.02	0.2	0.04	0.12	0.1	3.37	0.45	99.6	0.33	0	97.6	3.75	10.24	0.45	0.25	2.09	0.09	0.65	0.03	0	0.09	0.32	0.45	0.06	3.37	4.71	0.38	0.01	0.03	3.86	0	0	0	6.34	3.47	1.12	68.67	115.82	782.67	446.99	944.96	619.61	806.05	483.76	921.79	488.08
31.931	0	0.11	0.12	0.02	0.19	0.04	0.12	0.1	3.63	0.48	99.63	0.33	0	97.58	4.14	8.26	0.48	0.22	2.46	0.09	0.48	0.03	0	0.09	0.4	0.42	0.06	4.03	3.77	0.41	0.01	0.01	3.63	0	0	0	1.18	3.52	1.29	67.17	117.39	781.45	448.52	941.52	617.41	803.09	483.89	920.4	488.19
31.965	0	0.1	0.12	0.02	0.18	0.04	0.13	0.1	3.51	0.44	99.64	0.33	0	97.12	4.15	8.34	0.44	0.22	2.97	0.11	0.47	0.03	0	0.07	0.48	0.42	0.07	3.9	1.98	0.43	0.01	0.02	3.51	0	0	0	-1.78	4.42	1.48	66.64	119.59	779.44	449.95	938.24	616.07	799.58	484.03	919.02	490.03
31.998	0	0.1	0.12	0.02	0.19	0.04	0.12	0.1	3.16	0.43	99.63	0.33	0	96.79	4.11	9.28	0.43	0.22	3.01	0.12	0.41	0.03	0	0.07	0.56	0.4	0.07	3.16	1.67	0.53	0.01	0.03	3.2	0	0	0	0.03	4.96	1.92	67.27	118.59	776.85	450.12	934.43	615.42	797.32	483.82	915.71	490.66
32.031	0	0.1	0.13	0.02	0.18	0.04	0.13	0.1	3.12	0.44	99.63	0.33	0	97.26	3.99	8.63	0.44	0.21	3.12	0.14	0.39	0.03	0	0.07	0.67	0.37	0.08	3.7	1.21	0.63	0.01	0.03	2.91	0	0	0	3	4.15	1.76	67.92	120.19	771.21	450.09	930.78	616.97	791.82	483.89	911.61	493.71
32.065	0	0.1	0.13	0.02	0.18	0.04	0.13	0.1	2.86	0.45	99.64	0.33	0	97.65	4.28	8.11	0.45	0.19	3.12	0.18	0.4	0.04	0	0.06	0.82	0.27	0.12	2.86	0.64	0.66	0.01	0.03	2.44	0	0	0	2.41	3.36	1.2	67.55	118	769.89	450.73	928.87	617.7	790.65	485.48	908.47	491.96
32.098	0	0.1	0.13	0.02	0.19	0.04	0.14	0.1	2.53	0.45	99.63	0.33	0	97.23	5.03	7.9	0.45	0.21	2.65	0.19	0.27	0.02	0	0.06	0.9	0.24	0.15	2.53	0.57	0.78	0.01	0.02	2.28	0	0	0	2	4.21	1.28	67.22	114.26	768.22	451.01	926.18	617.65	790.4	485.54	904.52	491.08
32.132	0	0.1	0.14	0.02	0.2	0.03	0.14	0.1	2.29	0.48	99.61	0.33	0	96.53	5.79	8.22	0.48	0.19	2.52	0.2	0.17	0.02	0	0.08	0.95	0.14	0.19	2.29	0.29	0.91	0.01	0.04	1.72	0	0	0	1.92	5.38	2.16	67.35	115.7	767.38	453.26	922.63	617.2	788.29	487.05	903.85	492.65
32.165	0	0.1	0.14	0.02	0.2	0.03	0.14	0.11	1.65	0.5	99.6	0.33	0	97.68	5.28	9.36	0.5	0.2	2.41	0.26	0.21	0.02	0	0.06	0.9	0.14	0.21	1.65	0.2	1.23	0.01	0.03	1.49	0	0	0	5.99	3.29	2.47	68.48	118.48	761.51	451.98	918.97	617.45	782.57	485.3	900.58	495.95
32.198	0	0.1	0.13	0.02	0.21	0.03	0.13	0.11	1.4	0.44	99.59	0.33	0	97.93	4.47	10.77	0.44	0.19	2.07	0.24	0.23	0.02	0	0.06	0.84	0.14	0.17	1.4	0.19	1.29	0.01	0.05	1.42	0	0	0	-0.25	2.72	2.06	65.91	112.82	761.49	452.77	917.46	617.04	784.07	485.78	896.7	492.34
32.232	0	0.1	0.13	0.02	0.21	0.03	0.13	0.12	0.87	0.43	99.58	0.33	0	98.34	4.23	11.48	0.43	0.19	2.02	0.23	0.28	0.02	0	0.05	0.58	0.14	0.15	0.87	0.14	1.98	0.01	0.04	1.19	0	0	0	3.7	1.6	2.05	67.7	116.52	761.38	453.39	915.79	615.74	781.35	486.78	897.63	494.27
32.265	0	0.1	0.14	0.02	0.2	0.03	0.13	0.11	0.45	0.45	99.6	0.33	0	98.75	4.01	10.45	0.45	0.16	1.72	0.22	0.35	0.02	0	0.04	0.34	0.15	0.12	0.35	0.17	2.66	0.01	0.07	1.21	0	0	0	5.83	0.17	0.87	68.26	114.29	760.87	454.85	914.82	616.96	780.6	489.41	894.74	495.22
32.298	0	0.1	0.14	0.02	0.19	0.03	0.12	0.11	0.45	0.45	99.63	0.33	0	98.64	3.07	9.2	0.45	0.13	1.68	0.21	0.38	0.02	0	0.04	0.24	0.14	0.09	0.37	0.14	3.11	0.01	0.07	1.17	0	0	0	6.41	-0.59	-1.07	67.83	112.32	757.99	453.94	913.79	618.1	777.88	490.64	890.17	493.32
32.332	0	0.1	0.14	0.02	0.18	0.03	0.12	0.11	0.67	0.45	99.64	0.33	0	96.99	2.6	8.94	0.45	0.11	1.98	0.24	0.39	0.03	0	0.04	0.22	0.13	0.07	0.67	0.11	4.48	0.01	0.3	1.12	0	0	0	4.62	4.64	0.74	67.29	113.72	757.97	457.08	909.1	616.93	776.48	492.13	890.18	494.41
32.365	0	0.11	0.15	0.02	0.17	0.03	0.13	0.09	1.4	0.41	99.67	0.33	0	96.81	2.07	6.52	0.41	0.07	2.07	0.23	0.32	0.02	0	0.03	0.17	0.11	0.07	1.4	0.1	4.04	0.01	0.13	1.06	0	0	0	2.66	4.94	1.99	66.97	114.53	757.78	460.86	904.78	615.5	774.98	493.48	889.4	498.46
32.398	0	0.12	0.15	0.02	0.16	0.03	0.13	0.09	2.99	0.46	99.68	0.33	0	98.54	1.65	6.12	0.46	0.06	2.99	0.37	0.29	0.02	0	0.03	0.13	0.09	0.07	3.24	0.11	4.83	0.02	0.06	1.04	0	0	0	-1.95	0.93	1.2	65.56	121.09	754.01	463.01	898.52	613.27	765.85	497.28	886.94	496.89
32.432	0	0.12	0.16	0.02	0.16	0.03	0.13	0.1	2.07	0.4	99.68	0.33	0	97.85	2.04	4.51	0.4	0.05	2.63	0.33	0.16	0.01	0	0.02	0.08	0.07	0.08	2.07	0.14	6.62	0.02	0.05	0.95	0	0	0	-2.2	2.91	2.23	66.03	120.94	751.62	467.62	893.49	614.46	763.28	498.77	884.11	503.98
32.465	0	0.12	0.17	0.02	0.15	0.03	0.14	0.09	0.77	0.4	99.67	0.33	0	97.59	2.27	3.1	0.4	0.04	2.56	0.44	0.14	0.01	0	0.02	0.06	0.07	0.11	0.77	0.14	7.33	0.02	0.07	0.98	0	0	0	4.06	3.5	0.61	68.85	110.82	750.62	469.11	889.99	613.61	764.68	500.1	875.26	507.37
32.499	0	0.12	0.17	0.02	0.15	0.03	0.14	0.09	0.33	0.33	99.66	0.33	0	98.46	2.62	2.22	0.33	0.03	1.39	0.48	0.1	0	0	0.01	0.05	0.05	0.11	0.08	0.13	7.62	0.02	0.08	0.93	0	0	0	8.06	1.21	2.12	68.52	118.9	747.69	470.69	886.05	615.03	758.47	502.62	877.22	508.52
32.532	0	0.12	0.17	0.02	0.15	0.03	0.14	0.1	0.29	0.29	99.66	0.33	0	98.59	2.76	2.32	0.29	0.03	1.46	0.67	0.12	0	0	0.01	0.06	0.06	0.11	0.06	0.15	9.2	0.02	0.05	0.96	0	0	0	1.62	0.77	-0.32	68.02	116.79	745.21	469.52	883.65	611.77	754.81	502.3	871.57	505.42
32.565	0	0.11	0.17	0.02	0.16	0.03	0.15	0.12	0.25	0.25	99.67	0.33	0	98.33	4.29	3.09	0.25	0.04	1.53	1.01	0.17	0	0	0.01	0.05	0.07	0.11	0.04	0.16	10.81	0.02	0.03	0.95	0	0	0	7.17	1.62	1.05	67.99	115.71	745.54	471.54	879.04	610.06	754.48	503.33	870.12	507.34
32.599	0	0.11	0.16	0.02	0.17	0.03	0.15	0.15	0.2	0.2	99.66	0.33	0	98.77	5.48	3.85	0.2	0.05	1.22	1.04	0.19	0	0	0.01	0.04	0.07	0.08	0.03	0.17	14.1	0.02	0.01	0.94	0	0	0	5.3	-0.07	1.63	68.61	114.81	744.1	471.77	878.13	610.82	754.27	502.53	868.95	507.92
32.632	0	0.1	0.15	0.02	0.2	0.03	0.15	0.2	0.19	0.19	99.61	0.33	0	98.07	6.36	7.4	0.19	0.06	1.41	1.56	0.26	0.01	0	0.01	0.03	0.07	0.05	0.03	0.18	16.54	0.02	0.02	0.95	0	0	0	1.32	2.37	1.42	67.84	117.98	741.12	468.92	879.34	611.02	751.7	499.46	869.46	506.79
32.665	0	0.1	0.14	0.02	0.21	0.03	0.15	0.25	0.15	0.15	99.5	0.33	0	98.59	7.22	9.25	0.15	0.07	1.4	1.34	0.23	0.01	0	0.01	0.03	0.08	0.03	0.04	0.21	19.51	0.02	0.01	0.98	0	0	0	5.47	0.75	1.34	68.29	112.5	740.68	471.38	875.39	611.16	752.11	501.97	864.44	508.13
32.699	0	0.09	0.13	0.02	0.25	0.03	0.15	0.38	0.15	0.15	99.23	0.33	0	98.57	8.68	12.86	0.15	0.12	1.19	1.46	0.24	0.01	0	0.01	0.03	0.09	0.02	0.04	0.28	24.84	0.02	0.01	0.96	0	0	0	3.18	0.85	2.52	68.14	113.31	739.81	472.29	875.03	611.5	752.32	500.38	865.06	511.74
32.732	0	0.08	0.12	0.02	0.3	0.03	0.15	0.52	0.14	0.14	98.96	0.33	0	97.96	9.91	16.9	0.14	0.2	1.08	1.36	0.22	0.01	0	0.01	0.02	0.08	0.01	0.03	0.28	26.96	0.02	0.01	0.93	0	0	0	3.46	2.65	1.8	67.79	112	739.64	473.69	875.26	613.45	752.36	502.48	863.89	512.8
32.766	0	0.08	0.11	0.02	0.32	0.03	0.13	0.51	0.12	0.12	98.99	0.33	0	98.17	8.85	19.41	0.12	0.25	0.92	1.08	0.16	0.01	0	0.01	0.02	0.08	0.01	0.04	0.26	24.79	0.02	0.01	0.9	0	0	0	2.21	2.08	1.38	66.9	125.37	736.43	471.26	878.95	617.19	745.46	503.18	870.6	510.89
32.799	0	0.08	0.12	0.02	0.31	0.03	0.14	0.52	0.1	0.1	98.96	0.33	0	98.38	8.86	17.85	0.1	0.3	1.11	0.68	0.14	0.01	0	0.01	0.03	0.1	0.01	0.05	0.29	26.8	0.03	0.01	0.94	0	0	0	6.02	1.46	-0.17	66.45	122.14	736.94	472.84	880.64	620.91	746.62	507.27	868.68	511.54
32.832	0	0.1	0.14	0.02	0.22	0.03	0.15	0.29	0.12	0.12	99.42	0.33	0	96.45	7.19	9.23	0.12	0.26	1.36	0.49	0.15	0.01	0	0.01	0.04	0.11	0.01	0.09	0.27	23.02	0.02	0	1.01	0	0	0	-2.81	5.5	3.07	65.43	120.68	736.35	473.03	880.11	622.53	749.93	503.78	870.46	509.82
32.866	0	0.11	0.16	0.02	0.18	0.03	0.15	0.33	0.15	0.14	99.34	0.33	0	98.35	6.47	4.98	0.13	0.24	1.71	0.46	0.15	0.02	0	0.02	0.03	0.14	0.02	0.15	0.36	31.08	0.02	0.01	1.06	0	0	0	-3.5	1.55	1.65	65.65	123.39	737.73	475.4	882.09	624.86	748.8	508.12	872.16	510.61
32.899	0	0.11	0.16	0.02	0.18	0.03	0.17	0.38	0.12	0.16	99.24	0.33	0	98.67	7.44	3.24	0.12	0.27	1.95	0.45	0.22	0.02	0	0.01	0.03	0.16	0.03	0.1	0.35	35.4	0.02	0	1.11	0	0	0	-4.4	0.48	2.09	65.63	124.73	739.89	486.29	883.81	633.57	750.58	516.95	875.08	524.57
32.932
32.966
32.999
33.032
33.066
33.099	0	0.11	0.17	0.02	0.17	0.03	0.18	0.21	1.68	0.22	99.58	0.33	0	98.17	8.41	1.32	0.13	0.28	2.78	0.31	1.06	0.04	0	0.02	0.03	0.22	0.08	1.68	0.47	21.89	0.02	0.12	1.45	0	0	0	-3.82	2.1	2.55	64.18	147.42	748.56	480.12	955.33	698.78	779.99	524.6	927.37	528.16
33.133	0	0.1	0.15	0.02	0.18	0.04	0.16	0.13	1	0.35	99.65	0.33	0	98.74	7.3	3.86	0.19	0.34	4.84	0.3	0.84	0.04	0	0.02	0.03	0.35	0.17	1	0.67	8.45	0.02	0.1	1.97	0	0	0	3.29	-0.18	4	64.53	132.92	751.11	482.89	951.84	697.41	788.2	524.17	920.71	534.46
33.166	0	0.11	0.17	0.02	0.16	0.04	0.13	0.09	1.11	0.45	99.66	0.33	0	98.37	2.94	5.63	0.29	0.4	4.63	0.17	0.9	0.05	0	0.01	0.04	0.45	0.13	1.11	0.63	3.44	0.01	0.06	2.06	1.54	0	0	-0.73	-1.51	3.41	63.04	132.41	752.27	476.21	955.51	691.83	790.27	516.72	922.19	528.06
33.199	0	0.11	0.16	0.02	0.16	0.04	0.13	0.09	1.08	0.58	99.67	0.33	0	98.38	3.08	6.3	0.32	0.36	4.61	0.26	1.03	0.06	0	0.01	0.05	0.58	0.14	1.08	0.73	3.06	0.01	0.12	2.26	1.25	0	0	0.17	-1.48	3.91	63.64	132.88	754.19	472.7	957.73	689.21	792.63	513.36	925.02	524.7
33.233	0	0.1	0.13	0.02	0.17	0.05	0.12	0.09	1.01	0.83	99.66	0.33	0	98.35	3.25	7.37	0.43	0.46	5.45	0.28	0.96	0.09	0	0.01	0.05	0.83	0.16	1.01	0.95	1.11	0.01	0.07	3.27	0.44	0	0	-1.71	-1.55	3.2	63.2	131.74	755.34	467.63	960.59	686.02	794.37	509.12	925.81	518.07
33.266	0	0.1	0.13	0.02	0.17	0.04	0.12	0.09	0.94	0.77	99.66	0.33	0	98.54	2.66	7.89	0.34	0.6	3.9	0.17	0.87	0.09	0	0.01	0.04	0.77	0.17	0.94	1.18	0.89	0.01	0	3.3	0.24	0	0	-0.18	0.94	2.05	64.31	137.18	756.13	466.64	960.71	683.41	791.01	509.27	927.92	517.88
33.299	0	0.1	0.12	0.02	0.16	0.05	0.12	0.09	0.94	0.73	99.67	0.33	0	98.36	2.37	7.16	0.33	0.68	4.12	0.15	0.98	0.07	0	0.01	0.03	0.73	0.22	0.94	1.56	0.6	0.01	0.03	3.72	0	0	0	-1.52	1.54	2.55	63.99	138.79	756.25	465.03	961.64	682.18	791.33	506.92	929.77	516.86
33.333	0	0.11	0.12	0.02	0.16	0.05	0.11	0.08	0.86	0.69	99.68	0.33	0	98.68	2.08	6.58	0.33	0.72	4.07	0.14	0.84	0.05	0	0	0.03	0.69	0.23	0.86	2.92	0.42	0	0.03	4.05	0	0	0	2.31	-0.42	1.63	65.23	137.94	756.25	464.76	962.7	683.99	791.2	508.73	928.9	516.86
33.366	0	0.11	0.12	0.02	0.16	0.05	0.11	0.08	0.8	0.67	99.68	0.33	0	98.62	1.64	6.94	0.3	0.72	4.84	0.19	1.17	0.04	0	0	0.03	0.67	0.31	0.8	3.73	0.44	0	0.07	4.42	0	0	0	1.39	-0.65	1.45	65.12	138.12	756.8	465.52	961.92	682.95	790.8	509.24	928.7	516.91
33.399	0	0.11	0.12	0.03	0.16	0.06	0.11	0.08	1	0.76	99.67	0.33	0.02	98.52	1.66	6.68	0.3	0.67	6.07	0.16	1.65	0.04	0	0	0.02	0.76	0.34	1	5.54	0.32	0	0.18	4.54	0	0	0	1.83	-1	2.23	65.69	135.18	758.81	467.09	960.11	681.1	793.17	509.62	928.12	517.61
33.433	0	0.12	0.12	0.03	0.17	0.05	0.12	0.08	0.81	0.86	99.66	0.33	0	98.25	2.01	5.44	0.37	0.54	5.15	0.14	1.46	0.04	0	0	0.02	0.86	0.4	0.81	7.97	0.19	0	0.67	4.19	0	0	0	4.35	1.86	1.09	67.26	134.78	760.65	469.66	958.93	680.57	792.52	513.3	927.16	519.58
33.466	0	0.12	0.13	0.03	0.16	0.05	0.12	0.07	0.82	0.8	99.68	0.33	0	98.78	1.88	4.19	0.42	0.44	3.85	0.1	1.8	0.04	0	0	0.02	0.8	0.42	0.82	6.92	0.16	0	0.55	3.84	0.2	0	0	5.91	-0.04	0.18	68.1	130.69	763.2	472.68	957.66	680.23	794.21	517.06	924.85	520.47
33.5	0	0.12	0.14	0.03	0.15	0.04	0.12	0.07	1.04	0.7	99.71	0.33	0	98.07	1.5	2.99	0.43	0.34	1.94	0.08	1.32	0.03	0	0	0.02	0.7	0.41	1.04	5.69	0.15	0	0.22	3.77	0.26	0	0	4	-2.35	-1.02	67.47	126.57	765.32	474.66	956.88	678.25	795.73	518.6	922.28	520.91
33.533	0	0.12	0.14	0.03	0.14	0.04	0.12	0.07	1.79	0.74	99.71	0.33	0	98.35	1.42	2.09	0.48	0.28	2.09	0.11	1.5	0.03	0	0.01	0.02	0.74	0.44	1.79	4.27	0.16	0	0.2	3.81	0.28	0	0	6.08	-1.58	-1.45	68.5	128.3	767.3	476.83	954.88	676.28	794.41	521.58	922.71	521.78
33.566	0	0.13	0.14	0.03	0.13	0.04	0.12	0.06	3.95	0.7	99.72	0.33	0	98.09	1.51	1.46	0.49	0.2	2.85	0.14	1.89	0.04	0	0.01	0.04	0.7	0.4	5.65	3.47	0.18	0	0.05	3.95	0.16	0	0	8.65	2.32	0.29	70.58	124.51	769.99	484.81	946.91	674.41	795.48	527.02	919.99	527.61
33.6	0	0.13	0.15	0.03	0.13	0.05	0.12	0.06	4.12	0.77	99.71	0.33	0	97.44	1.6	1.23	0.57	0.16	4.12	0.21	2.05	0.06	0	0.02	0.07	0.77	0.32	10.3	2.92	0.25	0	0.1	3.54	0	0	0	7.83	-3.81	-1.15	69.71	122.98	768.1	485.71	944.13	672.4	792.45	527.55	915.42	529.55
33.633	0	0.13	0.15	0.03	0.13	0.05	0.13	0.06	5.4	0.71	99.7	0.33	0	98.63	1.71	1.1	0.68	0.13	5.4	0.3	2.26	0.08	0	0.02	0.08	0.71	0.19	8.33	2.85	0.32	0	0.05	3.26	0	0	0	9.08	-0.6	-0.19	70.63	119.45	768.44	487.69	941.55	672.12	794.13	528	913.51	531.73
33.666	0	0.13	0.15	0.03	0.13	0.05	0.13	0.06	6.72	0.71	99.69	0.33	0	97.63	1.51	1.06	0.71	0.13	6.72	0.34	2.1	0.08	0	0.03	0.11	0.52	0.13	8.43	2.53	0.37	0	0.05	2.98	0	0	0	6.32	-3.42	-1.47	68.8	121.51	765.54	486.47	938.81	669.07	789	527.02	910.46	530.35
33.7	0	0.13	0.15	0.03	0.13	0.04	0.13	0.06	5.11	0.73	99.69	0.33	0	97.53	1.51	1.16	0.73	0.15	5.49	0.38	1.59	0.1	0	0.05	0.18	0.33	0.1	5.11	2.72	0.51	0.01	0.04	2.79	0	0	0	6.49	-3.62	-0.68	68.85	119.18	763.6	487.09	934.62	668.59	787.85	527.17	907.02	529.31
33.733	0	0.13	0.16	0.03	0.13	0.04	0.13	0.06	4.26	0.72	99.68	0.33	0	97.41	1.34	1	0.72	0.18	4.26	0.35	1.17	0.07	0	0.06	0.28	0.31	0.09	5.79	2.54	0.55	0.01	0.01	2.53	0	0	0	4.16	3.87	-0.53	69.36	123.48	761.55	490.33	928.77	667.11	781.96	530.21	905.44	530.27
33.767	0	0.14	0.16	0.02	0.14	0.04	0.13	0.06	2.73	0.97	99.67	0.33	0	96.16	1.54	0.89	0.97	0.16	2.73	0.37	0.93	0.06	0	0.09	0.34	0.25	0.1	7.94	1.86	0.69	0.01	0.02	2.2	0	0	0	0.5	5.9	1.5	68.72	122.14	757.08	488.3	924.75	663.99	780.53	523.59	902.33	532.59
33.8	0	0.14	0.17	0.02	0.14	0.03	0.14	0.07	2.62	1.15	99.66	0.33	0	98.63	2.17	0.98	1.15	0.14	2.62	0.36	0.91	0.08	0	0.13	0.36	0.24	0.13	8.99	1.68	0.74	0.01	0.01	1.93	0	0	0	3.4	0.63	0.85	69.33	118.8	754.08	483.01	922.83	661.49	778.92	520.26	897.6	525.72
33.833	0	0.14	0.17	0.02	0.14	0.03	0.14	0.07	2.4	1.15	99.67	0.33	0	98.76	2.2	1.28	1.15	0.13	2.4	0.3	1.05	0.12	0	0.14	0.34	0.23	0.16	9.46	1.97	0.66	0.01	0.02	1.89	0	0	0	1.15	0.13	1.46	68.31	119.02	752.38	475.95	923.8	657.08	779.03	512.58	897.86	519.27
33.867	0	0.13	0.17	0.03	0.14	0.03	0.14	0.07	2.56	1.54	99.65	0.33	0	98.78	2.43	1.28	1.54	0.11	2.56	0.24	1.3	0.22	0	0.24	0.32	0.22	0.25	5.88	1.38	0.53	0.01	0.01	1.56	0	0	0	-0.82	-0.02	1.66	67.37	117.08	751.79	471.06	925.24	654.23	780.63	507.14	897.46	514.71
33.9	0	0.13	0.17	0.03	0.14	0.04	0.14	0.07	3.63	1.46	99.66	0.33	0	98.74	2.41	1.22	1.46	0.11	3.63	0.18	1.8	0.34	0	0.3	0.4	0.23	0.45	6.61	1.14	0.44	0.01	0.03	1.61	0	0	0	6.3	-0.17	1.61	69.77	118.84	750.25	461.77	925.74	648.37	779.2	499.69	897.76	507.87
33.933	0	0.13	0.17	0.03	0.14	0.04	0.15	0.07	3.68	1.28	99.66	0.33	0	98.51	2.88	1.12	1.28	0.1	5.03	0.18	2.13	0.36	0	0.3	0.36	0.27	0.66	3.68	1.11	0.36	0.01	0.02	1.82	0	0	0	0.69	-1.06	1.77	67.94	116.85	749.93	460.23	925.4	646.33	779.96	497.14	896.6	504.11
33.967	0	0.12	0.17	0.03	0.14	0.05	0.15	0.07	2.56	1.26	99.67	0.33	0	96.92	2.79	1.17	1.26	0.11	7.4	0.22	3.19	0.35	0	0.37	0.3	0.33	0.74	2.56	1.06	0.46	0.01	0.04	2.04	0	0	0	6.34	-4.76	1.29	69.51	121.37	747.48	451.69	928.89	644.87	777.71	491.35	898.88	498.44
34	0	0.12	0.16	0.03	0.14	0.05	0.15	0.07	1.97	1.12	99.68	0.33	0	97.67	3.83	1.64	1.12	0.13	9.81	0.32	2.95	0.32	0	0.31	0.24	0.35	0.84	1.97	1.27	0.49	0.01	0.07	2.23	0	0	0	5.17	-3.32	1.82	69.09	115.48	749.76	449.35	931.36	644.28	783.48	488.93	898.85	494.14
34.033	0	0.11	0.16	0.03	0.16	0.06	0.16	0.08	1.28	1.08	99.68	0.33	0	98.32	5.02	2.31	1.08	0.18	10.59	0.4	2.6	0.36	0	0.29	0.21	0.38	0.71	1.28	1.66	0.59	0.01	0.1	2.39	0	0	0	8.91	-1.67	0.95	70.9	118.3	752.39	446.63	932.47	639.64	783.2	487.12	901.37	492.68
34.067	0	0.11	0.15	0.03	0.16	0.06	0.16	0.08	1.05	1.05	99.67	0.33	0	98.68	5.42	3.26	1.05	0.27	11.17	0.61	3.04	0.45	0	0.18	0.19	0.4	0.42	1.04	2.58	0.62	0.01	0.05	2.33	0	0	0	1.84	-0.43	1.18	67.93	115.49	752.89	444.69	934.88	639.63	786.25	484.49	901.69	487.69
34.1	0	0.11	0.15	0.03	0.18	0.06	0.17	0.09	1.41	0.91	99.64	0.33	0	98.33	7.31	4.26	0.91	0.33	11.61	0.73	2.5	0.39	0	0.15	0.16	0.46	0.29	1.41	2.91	0.69	0.01	0.03	2.54	0	0	0	6.11	-1.61	1.01	69.34	115.22	753.8	441.82	935.62	636.97	787.06	482.12	902.19	486.76
34.134	0	0.1	0.13	0.03	0.2	0.07	0.17	0.11	1.52	0.71	99.6	0.33	0	98.21	8.69	6.3	0.71	0.41	12.85	0.88	4.44	0.4	0	0.1	0.13	0.5	0.19	1.52	4.3	0.54	0.01	0.03	3	0	0	0	8.97	1.97	3.6	70.73	117.63	757.4	444.25	934.48	635.71	789.51	483.54	907.02	488.75
34.167	0	0.1	0.13	0.03	0.23	0.07	0.18	0.13	1.19	0.6	99.53	0.33	0	97.99	10.93	7.87	0.54	0.53	13.27	0.88	3.77	0.24	0	0.06	0.08	0.6	0.14	1.19	5.83	0.57	0.01	0.07	3.31	0	0	0	8.56	2.56	1.57	70.22	119.78	760.01	443.46	938.08	634.88	789.69	483.87	909.4	488.07
34.2	0	0.09	0.12	0.03	0.26	0.07	0.17	0.15	1.23	0.65	99.48	0.33	0	97.57	11.3	11.14	0.54	0.55	13.01	0.85	4.64	0.16	0	0.05	0.07	0.65	0.12	1.23	6.11	0.57	0.01	0.05	3.29	0	0	0	5.01	3.54	1.83	69.02	119.85	764.52	445.08	940.81	633.87	793.54	484.3	913.32	488.37
34.234	0	0.09	0.1	0.03	0.29	0.07	0.15	0.17	0.8	0.82	99.42	0.41	0	97.68	10.62	15.22	0.42	0.59	11	0.71	5	0.14	0	0.03	0.07	0.82	0.13	0.8	7.88	0.43	0.01	0.02	4.13	0	0	0	5.84	3.31	3.01	68.84	118.32	768.31	446.27	942.58	633.76	798.16	484.73	916.39	489.11
34.267	0	0.08	0.09	0.03	0.34	0.06	0.13	0.2	0.98	0.75	99.32	0.56	0	96.15	10.36	19.24	0.36	0.56	8.49	0.5	3.62	0.1	0	0.02	0.08	0.75	0.14	0.98	8.19	0.43	0.01	0.07	4.17	0	0	0	3.89	5.91	4.35	67.06	117.98	769.98	445.01	947.09	635	802.74	482.85	920.54	489.16
34.3	0	0.08	0.07	0.03	0.43	0.06	0.11	0.26	1.02	0.8	99.14	1.13	0	95.96	9.21	26.71	0.28	0.6	5.43	0.33	4.18	0.1	0	0.02	0.08	0.8	0.13	1.02	10.64	0.41	0.02	0.03	4.7	0	0	0	6.06	6.16	5.42	67.86	116.93	772.68	444.94	947.84	633.27	806.01	481.64	922.61	490.46
34.334	0	0.07	0.06	0.03	0.47	0.06	0.09	0.29	0.93	0.93	99.07	1.58	0	98.54	8.78	30.06	0.21	0.57	4.71	0.2	4.01	0.11	0	0.01	0.08	0.93	0.15	0.93	11.84	0.47	0.02	0.03	5.77	0	0	0	6.39	0.94	5.1	68.26	117.25	776.58	444.31	949.36	629.97	808.17	480.26	925.06	489.45
34.367	0	0.07	0.06	0.03	0.47	0.06	0.08	0.29	0.66	0.77	99.07	1.8	0	98.27	6.81	31.64	0.2	0.61	3.96	0.16	3.97	0.13	0	0.01	0.08	0.77	0.16	0.66	11.95	0.46	0.02	0.05	5.56	0	0	0	2.89	1.81	4.43	67.3	117.25	777.72	444.06	950.81	628.74	808.91	479.29	925.75	489.08
34.4	0	0.07	0.06	0.03	0.46	0.05	0.09	0.28	0.56	0.67	99.09	1.71	0	98.01	7.19	30.19	0.18	0.68	3.43	0.11	4.22	0.15	0	0.01	0.11	0.67	0.19	0.56	12.75	0.57	0.02	0.02	5.52	0	0	0	2.43	2.51	4.13	67.02	116.96	778.42	443	952.27	628.87	809.8	478.93	926.48	487.05
34.434	0	0.08	0.06	0.04	0.48	0.05	0.09	0.27	0.68	0.48	99.04	2.02	0	96.98	7.08	29.72	0.15	0.65	3.5	0.11	3.77	0.26	0	0.01	0.16	0.48	0.21	0.68	15.33	0.87	0.02	0.03	5.13	0	0	0	1.75	4.66	3.43	66.77	115.83	779.19	442.96	953.32	628.95	810.65	479.16	926.24	486.7
34.467	0	0.09	0.07	0.03	0.45	0.05	0.09	0.25	0.79	0.38	99.1	1.62	0	97.01	6.75	27.78	0.13	0.69	2.81	0.08	2.73	0.2	0	0.01	0.17	0.38	0.22	0.79	14.47	0.8	0.02	0.06	4.86	0	0	0	4.38	4.6	3.22	68.03	115.84	781.83	443.67	954.12	628	812.18	480.18	927.78	487.67
34.501	0	0.09	0.07	0.03	0.43	0.04	0.1	0.23	0.84	0.24	99.14	1.32	0	95.9	7.29	25.59	0.11	0.62	2.51	0.07	2.63	0.15	0	0.01	0.15	0.24	0.19	0.84	14	0.73	0.02	0.06	4.27	0	0	0	3.68	6.24	3.58	67.82	117.15	782.77	443.05	955.05	626.99	812.88	478.99	929.72	487.67
34.534	0	0.09	0.08	0.03	0.39	0.04	0.1	0.2	0.72	0.21	99.23	1.05	0	96.32	6.12	23.96	0.09	0.62	2.45	0.07	2.78	0.14	0	0	0.14	0.21	0.18	0.72	12.42	0.68	0.03	0.03	3.7	0	0	0	4.53	5.68	3.39	68.19	118.47	783.88	443.13	956.06	626.68	813.14	479.18	931.25	488.38
34.567	0	0.1	0.09	0.04	0.33	0.04	0.1	0.17	0.57	0.21	99.34	0.81	0	95.68	5.34	20.63	0.09	0.53	2.43	0.08	3.36	0.12	0	0	0.12	0.21	0.17	0.57	12.06	0.68	0.03	0.08	3.44	0	0	0	2.4	6.51	3.21	67.49	117.86	785.74	443.73	957.41	626.63	814.85	479.69	932.45	487.55
34.601	0	0.11	0.11	0.04	0.27	0.04	0.11	0.13	0.66	0.12	99.46	0.53	0	97.21	4.31	15.06	0.08	0.47	2.68	0.08	3.46	0.13	0	0	0.11	0.12	0.19	0.66	11.61	0.66	0.03	0.01	2.84	0	0	0	4.96	4.24	2.84	68.24	115.34	788.98	445.9	955.86	624.96	816.43	482.69	931.7	486.87
34.634	0	0.11	0.11	0.03	0.25	0.04	0.11	0.12	0.77	0.15	99.5	0.42	0	97.68	3.98	13.35	0.08	0.47	2.2	0.08	2.3	0.05	0	0	0.11	0.15	0.2	0.77	9.95	0.74	0.02	0.05	2.61	0	0	0	3.51	3.29	1.32	67.65	116.33	792.26	449.1	953.91	621.56	815.2	486.25	931.53	487.25
34.667	0	0.12	0.13	0.03	0.22	0.03	0.11	0.1	1.28	0.14	99.56	0.33	0	97.79	3.12	10.52	0.08	0.52	1.8	0.06	1.42	0.02	0	0	0.13	0.14	0.2	1.28	8.24	0.75	0.02	0.02	2.16	0	0	0	1.59	3.04	0.62	66.97	118.31	794.01	450.32	954.87	620.45	814.93	487.19	933.24	488.66
34.701	0	0.12	0.14	0.03	0.2	0.03	0.12	0.09	1.53	0.11	99.61	0.33	0	96.57	2.88	7.93	0.07	0.66	1.82	0.06	0.81	0.01	0	0.01	0.14	0.11	0.17	1.53	6.14	0.83	0.02	0.01	1.83	0	0	0	1.37	5.31	1.05	66.74	111.39	796.52	452.14	954.25	620	819.77	487.76	931.15	489.2
34.734	0	0.12	0.15	0.03	0.19	0.03	0.13	0.09	1.68	0.11	99.63	0.33	0	96.46	2.97	6.25	0.07	0.84	1.24	0.05	0.5	0.01	0	0.01	0.2	0.11	0.15	1.78	4.89	0.86	0.02	0.01	1.68	0	0	0	2.99	5.47	1.15	67.62	111.39	797.95	454.04	953.65	619.8	820.28	489.46	931.66	491.23
34.768	0	0.12	0.15	0.03	0.18	0.03	0.13	0.08	1.1	0.09	99.65	0.33	0	95.68	3.01	5.03	0.08	0.97	1.18	0.05	0.37	0.01	0	0.01	0.23	0.09	0.13	1.1	3.66	1.02	0.02	0.01	1.32	0	0	0	0.71	6.51	3.08	66.94	113.78	797.56	454.63	953.12	619.75	820.4	488.2	934.08	492.9
34.801	0	0.12	0.16	0.02	0.18	0.03	0.13	0.08	0.91	0.09	99.65	0.33	0	95.66	3.18	4.74	0.08	1.27	1.18	0.06	0.39	0.01	0	0.01	0.29	0.09	0.1	0.91	2.89	1.05	0.02	0.02	1.13	0	0	0	1.83	6.54	3.18	67.27	113.6	798.13	453.85	954.84	620.15	821.7	488.5	935.23	492.22
34.834	0	0.12	0.16	0.02	0.18	0.03	0.14	0.08	0.81	0.1	99.65	0.33	0	94.06	4.18	3.56	0.09	1.2	0.92	0.06	0.32	0.02	0	0.01	0.36	0.1	0.09	0.81	2.59	1.04	0.02	0.01	1.03	0	0	0	4.98	8.19	2.95	68.82	110.32	801.74	456	954.49	618.75	824.73	490.7	935.01	493.71
34.868	0	0.12	0.17	0.02	0.18	0.03	0.15	0.09	0.54	0.13	99.63	0.33	0	94.56	5.65	3.96	0.1	0.96	1.22	0.07	0.35	0.02	0	0.01	0.4	0.13	0.06	0.54	1.95	1.34	0.01	0.01	0.76	0	0	0	3.19	7.72	2.74	68.46	112.1	804.03	458.37	953.14	616.66	824.16	491.52	936.2	495.49
34.901	0	0.11	0.17	0.02	0.19	0.03	0.17	0.1	0.3	0.16	99.61	0.33	0	95.86	8.14	3.03	0.11	0.74	1.38	0.1	0.26	0.03	0	0.01	0.29	0.16	0.04	0.3	1.87	1.86	0.02	0.01	0.67	0	0	0	4.5	6.29	2.14	68.95	107.45	804.49	459.68	951.1	615.63	825.11	492.37	932.49	496.43
34.934	0	0.11	0.17	0.02	0.2	0.03	0.19	0.1	0.26	0.17	99.61	0.33	0	97.55	9.56	2.65	0.12	0.54	1.26	0.11	0.21	0.03	0	0.01	0.22	0.17	0.03	0.26	1.65	2.03	0.02	0	0.62	0	0	0	5.37	3.57	0.97	69.05	112.61	805.8	459.9	952.58	615.83	822.86	494.89	935.47	494.91
34.968	0	0.11	0.17	0.02	0.2	0.03	0.19	0.11	0.25	0.25	99.6	0.33	0	98.31	10.22	2.97	0.15	0.38	1.34	0.11	0.22	0.03	0	0.01	0.24	0.25	0.03	0.25	1.3	2.51	0.02	0.01	0.47	0	0	0	0.06	1.68	-0.12	66.14	112.6	804.88	459.09	955.24	617.49	822.75	494.34	935.35	493.87
35.001	0	0.11	0.17	0.02	0.2	0.03	0.18	0.1	0.26	0.26	99.6	0.33	0	98.16	9.37	3.28	0.16	0.32	1.31	0.16	0.18	0.03	0	0.01	0.2	0.26	0.02	0.26	1.23	2.41	0.03	0.01	0.48	0	0	0	3.65	2.1	0.97	66.89	114.16	804.59	458.94	957.71	621.7	824.01	495.15	938.17	494.67
35.034	0	0.11	0.17	0.02	0.2	0.03	0.18	0.11	0.59	0.33	99.6	0.33	0	97.34	9.08	3.67	0.16	0.28	1.34	0.18	0.34	0.03	0	0.01	0.21	0.33	0.02	0.59	1.07	2.49	0.03	0.04	0.45	0	0	0	0.99	4	0.85	65.49	118.17	803.29	455.78	960.97	621.61	822.95	494.93	941.06	490.82
35.068	0	0.11	0.17	0.02	0.2	0.03	0.19	0.11	0.82	0.4	99.6	0.33	0	94.9	10.37	3.15	0.22	0.2	1.72	0.21	0.33	0.04	0	0.02	0.21	0.4	0.01	0.82	0.78	2.96	0.03	0.01	0.4	0	0	0	6.72	7.38	0.83	67.85	114.21	806.29	459.81	960.35	624.42	826.14	496.63	940.35	496.45
35.101	0	0.11	0.17	0.02	0.2	0.03	0.18	0.11	0.55	0.4	99.61	0.33	0	96.9	9.07	3.51	0.24	0.21	1.9	0.21	0.27	0.04	0	0.02	0.19	0.4	0.01	0.55	0.75	2.96	0.04	0	0.4	0	0	0	3.65	4.8	0.58	66.96	115.06	807.06	462.48	959.69	624.08	825.49	498.3	940.55	499.02
35.135	0	0.11	0.18	0.02	0.19	0.03	0.18	0.1	0.33	0.44	99.63	0.33	0	97.53	7.94	3.09	0.3	0.19	1.77	0.2	0.15	0.04	0	0.03	0.2	0.44	0.01	0.33	0.61	2.63	0.05	0.01	0.33	0.04	0	0	3.52	3.62	-0.42	66.96	117.2	806.05	463.2	958.59	624.17	822.45	500.35	939.63	498.76
35.168	0	0.11	0.17	0.02	0.18	0.03	0.16	0.09	0.41	0.44	99.64	0.33	0	97.24	5.97	3.95	0.32	0.19	2.3	0.21	0.19	0.07	0	0.03	0.3	0.44	0.02	0.41	0.51	2.66	0.07	0.03	0.36	0.04	0	0	-0.39	4.19	-1.68	65.34	116.74	805.55	463.73	956.83	622.88	820.49	501.96	937.07	495.83
35.201	0	0.11	0.17	0.02	0.18	0.03	0.15	0.1	0.31	0.37	99.64	0.33	0	98.22	4.93	5.37	0.31	0.2	2.15	0.21	0.15	0.08	0	0.03	0.24	0.37	0.01	0.3	0.59	3.37	0.07	0.01	0.36	0	0	0	3.27	1.93	-1.53	68.19	119.7	804	467.94	952.13	621.82	815.85	504.96	935.55	503.7
35.235	0	0.11	0.17	0.02	0.18	0.03	0.15	0.1	0.35	0.39	99.65	0.33	0	97.18	4.5	4.73	0.39	0.19	2.28	0.26	0.18	0.1	0	0.02	0.15	0.39	0.02	0.34	0.72	4.24	0.1	0.04	0.35	0	0	0	4.08	4.31	-1.71	68.9	118.4	802.32	469.07	947.13	619.75	813.08	506.18	931.44	503.26
35.268
35.301
35.335
35.368
35.401
35.435
35.468
35.502
35.535
35.568
35.602
35.635
35.668
35.702
35.735
35.769
35.802
35.835
35.869
35.902
35.935
35.969
36.002
36.035
36.069
36.102	0	0.02	0.02	0.01	0.28	10.12	0.45	0.67	3.55	45.67	79.77	12.19	32.54	97.03	49.69	8.51	0.62	0.4	40.76	0.84	8.1	0.19	0	0.03	0.79	45.67	0.57	3.55	4.48	1.38	0.02	0.04	34.38	3.98	0	0	7.04	-4.57	1.39	66.88	129.41	773.85	469.96	983.84	697.35	814.38	517.49	943.77	519.74
36.136	0	0.03	0.02	0.01	0.14	4.01	0.16	0.23	2.72	15.56	91.98	7.41	30.5	98.53	25.94	7.21	0.27	0.5	30.02	0.44	6.49	0.21	0	0.04	0.5	15.56	0.3	2.72	4.24	1	0.02	0.02	30.95	0	0	0	10.72	0.96	0.96	68.93	123.54	780.57	460.2	986.13	684.04	821.5	507.77	945.02	509.8
36.169	0	0.03	0.02	0.01	0.17	2.46	0.2	0.24	1.79	11.37	95.08	3.89	25.93	97.84	27.25	5.57	0.3	0.32	29.51	0.58	6	0.19	0	0.03	0.32	11.37	0.23	1.79	6.68	1.75	0.01	0.23	26.7	0	0	0	6.48	2.94	1.89	68.34	120.37	786.97	458.21	983.92	671.7	826.09	502.22	946.42	505.03
36.202	0	0.04	0.02	0.01	0.13	2.67	0.16	0.19	2.09	13.01	94.66	4.82	27.6	98.47	22.57	4.3	0.35	0.39	28.19	0.55	6.42	0.21	0	0.03	0.25	13.01	0.26	2.09	6.89	1.84	0.01	0.06	28.11	0	0	0	5.24	1.19	1.58	67.89	120.58	787.64	444.4	980.51	652.73	824.29	487.54	944.84	489.91
36.236	0	0.05	0.04	0.01	0.16	0.97	0.19	0.18	1.46	16.38	98.06	1.73	18.57	98.09	22.61	3.76	0.49	0.38	23.03	0.77	6.22	0.32	0	0.04	0.26	16.38	0.19	1.46	6.94	1.49	0.01	0.15	21.53	0	0	0	6.67	2.29	2.89	69.31	115	789.45	445.24	976.87	648.08	827.37	485.99	942.24	491.35
36.269	0	0.05	0.04	0.01	0.19	0.75	0.23	0.2	0.74	15.79	98.5	1.38	15.9	98.79	26.16	3.34	0.5	0.31	21.18	0.89	5.71	0.44	0	0.04	0.25	15.79	0.15	0.74	6.64	1.29	0.02	0.14	20.12	0	0	0	7.96	0	1.46	70.38	117.04	789.84	443.54	974.48	642.1	824.06	484.37	940.95	490.27
36.302	0	0.05	0.04	0.01	0.17	0.63	0.2	0.18	1.32	16.18	98.74	1.26	15.24	98	22.89	3.82	0.45	0.31	19.48	0.91	5.25	0.52	0	0.06	0.32	16.18	0.17	1.32	6.91	1.24	0.02	0.07	19.45	0	0	0	1.99	2.53	2.8	68.09	116.56	788.02	439.66	967.14	631.77	820.95	477.94	937.41	482.87
36.336	0	0.06	0.05	0.02	0.2	0.36	0.22	0.18	1.03	13.26	99.28	0.85	10.65	97.44	23.62	3.5	0.49	0.26	14.91	0.93	4.3	0.55	0	0.07	0.28	13.26	0.15	1.03	7.44	1.32	0.02	0.04	16.66	0	0	0	2.72	3.81	-0.24	68.96	117.38	789.24	438.82	966.99	627.39	818.35	478.17	935.64	482.84
36.369	0	0.06	0.06	0.02	0.21	0.26	0.23	0.18	0.81	12.38	99.48	0.78	8.08	97.59	23.63	3.4	0.47	0.19	12.38	0.88	4	0.43	0	0.06	0.22	12.38	0.1	0.81	8.49	1.36	0.01	0.28	15.06	0	0	0	4.94	3.49	-0.26	69.44	119.95	788.17	435.01	967.65	625.84	816.81	475.52	936.68	479.72
36.402	0	0.06	0.06	0.02	0.23	0.21	0.25	0.19	1.6	10.41	99.51	0.79	5.87	98.66	24.81	3.68	0.45	0.17	11.19	0.96	4.05	0.34	0	0.05	0.22	10.41	0.1	1.6	7.54	1.07	0.01	0.11	13.86	0	0	0	1.5	0.51	-3.03	68.09	116.68	787.11	436.52	964.19	622.98	813.63	477.73	930.31	478.75
36.436	0	0.06	0.07	0.02	0.23	0.14	0.23	0.18	0.91	7.05	99.54	0.67	3.39	97.92	22.96	4.39	0.43	0.18	6.83	0.72	3.32	0.25	0	0.04	0.2	7.05	0.08	0.91	7.07	0.87	0.01	0.16	12.44	0	0	0	2.48	2.74	-3.37	68.43	118.85	784.39	436.1	960.42	621.43	808.95	478.27	927.8	477.58
36.469	0	0.07	0.08	0.02	0.24	0.11	0.24	0.18	0.97	5.44	99.52	0.65	1.66	95.95	23.15	4.36	0.43	0.13	5.63	0.55	2.75	0.17	0	0.05	0.2	5.44	0.08	0.97	6.41	0.76	0.01	0.09	11.11	0	0	0	5.79	6.17	2.57	69.09	116.19	775.91	439.85	948.24	624.5	805.53	477.31	921.54	483.62
36.503	0	0.07	0.09	0.02	0.22	0.07	0.21	0.15	0.55	4.24	99.56	0.45	0	95.72	19.01	3.54	0.47	0.11	1.92	0.33	2.37	0.06	0	0.05	0.16	4.24	0.07	0.55	5.46	0.56	0.01	0.83	8.73	0	0	0	6.11	6.46	-2.18	69.48	115.95	777.06	442.55	944.41	621.76	800.02	484.84	915.83	479.08
36.536	0	0.08	0.11	0.02	0.2	0.06	0.19	0.12	0.49	3.53	99.6	0.33	0	95.9	14.87	3.58	0.49	0.1	1.42	0.2	2.16	0.03	0	0.05	0.14	3.53	0.05	0.38	4.64	0.43	0.01	0.6	6.95	0	0	0	5.32	6.24	0.24	69.07	113.87	771.37	445.09	935.27	620.93	795.76	484.03	909.63	482.69
36.569	0	0.08	0.12	0.02	0.21	0.05	0.21	0.13	0.56	3.18	99.57	0.34	0	96.29	16.36	2.83	0.56	0.08	0.86	0.13	1.88	0.02	0	0.05	0.1	3.18	0.04	0.24	3.93	0.34	0.01	0.29	5.57	0	0	0	0.36	5.72	-0.16	67.39	115.95	767.2	447.42	929.48	619.27	789.37	484.93	905.32	484.84
36.603	0	0.09	0.13	0.02	0.22	0.04	0.21	0.12	0.61	2.27	99.57	0.33	0	96.04	15.32	3.04	0.61	0.1	0.57	0.11	1.69	0.01	0	0.05	0.1	2.27	0.04	0.16	3.04	0.29	0.01	0.23	4.11	0	0	0	4.7	6.06	0.64	68.7	116.42	765.25	450.24	924.33	619.22	786.31	487.2	902.72	488.84
36.636	0	0.09	0.14	0.02	0.2	0.04	0.2	0.11	0.62	2.12	99.59	0.33	0	94.43	12.95	2.78	0.62	0.11	0.61	0.11	1.08	0.01	0	0.05	0.1	2.12	0.04	0.14	2.9	0.36	0.01	0.18	3.47	0	0	0	8.16	7.84	0.93	69.77	119.85	762.49	453.54	918.14	618.57	780.43	490.35	900.25	493.04
36.669	0	0.1	0.15	0.02	0.2	0.03	0.2	0.1	0.69	1.7	99.6	0.33	0	94.99	12.16	2.29	0.69	0.07	0.75	0.09	0.76	0.01	0	0.05	0.11	1.7	0.04	0.2	2.27	0.38	0.01	0.39	2.61	0	0	0	8.54	7.29	1.2	69.59	115.12	761.67	455.6	913.67	617.39	780.38	491.41	895.47	493.96
36.703	0	0.1	0.16	0.02	0.19	0.03	0.2	0.1	0.68	1.15	99.61	0.33	0	96.1	10.78	1.93	0.68	0.06	1.31	0.12	0.56	0.02	0	0.06	0.12	1.15	0.03	0.25	1.82	0.35	0.01	0.15	1.72	0	0	0	4.06	5.98	1.54	67.98	111.01	762.54	457.78	911.24	615.15	781.93	491.21	892.86	495.27
36.736	0	0.11	0.16	0.02	0.18	0.03	0.19	0.09	0.65	1.17	99.63	0.33	0	96.25	9.61	1.96	0.65	0.06	2.12	0.18	0.46	0.01	0	0.05	0.11	1.17	0.03	0.25	1.78	0.5	0.01	0.02	1.77	0	0	0	0.82	5.78	1.92	66.43	116.36	757.26	455.7	909.2	614.15	776.1	487.62	892.1	496.81
36.77	0	0.11	0.16	0.02	0.19	0.04	0.2	0.09	0.6	0.74	99.61	0.33	0	95.26	9.95	2.32	0.6	0.06	5.69	0.3	0.37	0.01	0	0.03	0.13	0.74	0.04	0.27	1.44	0.62	0.01	0.07	1.56	0	0	0	1.05	7	3.19	65.66	110.94	756.54	455.91	908.59	616.72	779.17	487.67	889.85	495.24
36.803	0	0.11	0.17	0.02	0.19	0.04	0.2	0.09	0.6	0.61	99.6	0.33	0	95.34	9.94	2.3	0.6	0.05	5.63	0.4	0.27	0.01	0	0.03	0.14	0.61	0.05	0.23	1.12	0.65	0.01	0.15	1.34	0	0	0	-1.39	6.91	3.17	64.66	112.25	756.52	455.71	908.91	616.7	778.63	487.58	890.7	493.81
36.836	0	0.11	0.17	0.02	0.18	0.04	0.19	0.09	0.62	0.62	99.62	0.33	0	95.74	8.96	2.52	0.62	0.06	6.6	0.57	0.29	0.01	0	0.02	0.15	0.55	0.06	0.23	0.95	0.75	0.01	0.2	1.38	0	0	0	5.5	6.43	2.76	67.07	111.56	757.23	456.42	908.52	617.28	778.76	489.53	890.15	495.64
36.87	0	0.11	0.17	0.02	0.18	0.04	0.2	0.09	0.68	0.68	99.61	0.33	0	95.91	8.87	2.11	0.68	0.04	7.77	0.73	0.26	0.01	0	0.02	0.17	0.35	0.05	0.23	0.55	0.77	0.01	0.21	1.15	0	0	0	2.64	6.23	2.5	65.95	114.16	758.32	456.56	910.73	617.06	778.96	488.97	892.84	496.92
36.903	0	0.11	0.17	0.02	0.17	0.04	0.19	0.09	0.81	0.81	99.63	0.33	0	97.87	7.88	1.78	0.81	0.04	6.05	0.79	0.28	0.02	0	0.02	0.17	0.24	0.05	0.27	0.45	0.84	0.01	0.13	1.05	0	0	0	5.55	2.86	1.43	66.64	113.71	756.79	455.08	911.31	618.24	777.64	489.27	891.18	495.66
36.936	0	0.12	0.17	0.02	0.16	0.04	0.18	0.08	0.83	0.83	99.65	0.33	0	97.69	6.32	1.59	0.83	0.04	6.43	0.97	0.37	0.04	0	0.02	0.16	0.2	0.06	0.33	0.4	0.78	0.01	0.17	1.09	0	0	0	5.85	3.29	-0.19	66.68	113.74	756.65	456.49	912.36	620.44	776.62	492.22	890.27	496.73
36.97	0	0.12	0.18	0.02	0.16	0.04	0.17	0.07	0.93	0.98	99.64	0.33	0	97.86	4.94	1.34	0.98	0.05	5.62	0.79	0.41	0.05	0	0.02	0.18	0.17	0.08	0.41	0.23	0.86	0.01	0.47	0.93	0	0	0	5.98	2.88	-0.36	66.28	115.3	755.79	455.61	913.83	622.06	775.97	492.11	891.2	496.21
37.003	0	0.12	0.18	0.02	0.15	0.03	0.16	0.07	1	1	99.64	0.33	0	98.03	4.35	0.98	1	0.04	4.48	0.62	0.46	0.05	0	0.02	0.23	0.13	0.09	0.48	0.18	0.68	0.01	0.31	1.04	0	0	0	9.71	2.47	-0.78	67.78	112.62	754.59	456.17	913.61	625.89	776.22	494.82	888.84	495.19
37.036	0	0.12	0.18	0.02	0.14	0.03	0.15	0.07	1.03	1.03	99.65	0.33	0	97.87	3.4	1.04	1.03	0.04	4.06	0.42	0.54	0.04	0	0.02	0.27	0.13	0.08	0.45	0.15	0.8	0.01	0.37	1.21	0	0	0	6.57	2.86	-3.47	65.53	110.1	753.76	456.51	913.74	626.68	774.94	497.31	884.92	492.43
37.07	0	0.12	0.17	0.02	0.14	0.03	0.14	0.07	0.96	0.96	99.66	0.33	0	97.55	2.25	1.13	0.96	0.05	3.28	0.41	0.58	0.05	0	0.02	0.28	0.1	0.08	0.58	0.12	1.2	0.01	0.2	1.49	0	0	0	8.32	3.57	0.26	67.4	114.63	749.71	461.14	904.68	626.22	769.23	498.4	883.86	499.09
37.103	0	0.12	0.17	0.02	0.14	0.03	0.14	0.07	0.96	0.96	99.66	0.33	0	97.66	1.89	1	0.96	0.04	2.88	0.34	0.59	0.04	0	0.02	0.33	0.1	0.08	0.69	0.12	1.02	0.01	0.33	1.52	0	0	0	7.99	3.34	-1.75	66.27	110.52	747.11	460.14	901.6	624.6	766.76	498.72	877.25	496.4
37.137	0	0.12	0.17	0.02	0.13	0.03	0.13	0.06	1.35	0.85	99.66	0.33	0	95.37	1.38	1.16	0.85	0.06	2.18	0.22	0.34	0.02	0	0.02	0.34	0.07	0.09	1.35	0.1	0.89	0.02	0.18	1.73	0	0	0	1.04	6.88	2.11	64.78	116.98	747.4	466.59	896.8	623.86	764.72	499.79	881.63	503.81
37.17	0	0.12	0.17	0.02	0.13	0.03	0.13	0.06	1.32	0.95	99.66	0.33	0	96.34	1.23	1.26	0.95	0.06	1.85	0.17	0.25	0.02	0	0.01	0.34	0.06	0.11	1.32	0.09	0.9	0.03	0.03	1.66	0	0	0	2.63	5.64	1.48	66.09	115.92	743.95	470.65	890.93	624.78	759.99	503.7	875.82	508.28
37.203	0	0.12	0.17	0.02	0.14	0.03	0.13	0.06	0.95	0.95	99.66	0.33	0	96.28	1.47	1.36	0.95	0.06	1.53	0.13	0.17	0.01	0	0.01	0.27	0.05	0.1	0.95	0.08	0.9	0.03	0.06	1.55	0	0	0	-1.14	5.73	1.12	64.5	116.61	741.47	469.99	889.02	623.68	757.13	502.65	873.65	507.26
37.237	0	0.12	0.17	0.02	0.14	0.03	0.14	0.06	1.12	1.12	99.66	0.33	0	97.09	1.66	1.42	1.12	0.05	1.23	0.16	0.11	0.01	0	0.01	0.19	0.04	0.1	0.43	0.06	0.68	0.03	0.05	1.42	0	0	0	3.34	4.46	1.55	67.19	118.41	740.34	473.03	883.58	622.78	753.3	506.01	871.65	509.68
37.27	0	0.12	0.17	0.02	0.14	0.03	0.14	0.07	1.09	1.09	99.66	0.33	0	97.54	2.05	1.86	1.09	0.05	1.63	0.22	0.14	0.01	0	0.01	0.13	0.03	0.07	0.12	0.07	0.85	0.03	0.05	1.43	0	0	0	1.69	3.61	0.78	66.62	123.22	740.5	472.46	884.35	621.78	750.61	506.77	873.83	508.14
37.303	0	0.12	0.17	0.02	0.15	0.03	0.14	0.07	1.04	1.04	99.66	0.33	0	97.25	2.8	1.96	1.04	0.05	2.03	0.34	0.16	0.01	0	0.01	0.09	0.03	0.06	0.05	0.07	0.8	0.04	0.03	1.36	0	0	0	3.66	4.18	1.46	67.55	122.08	739.99	473.07	880.64	619.42	749.71	507.43	871.8	507.8
37.337	0	0.12	0.17	0.02	0.15	0.03	0.15	0.07	1.02	1.02	99.66	0.33	0	98.35	3.85	2.1	1.02	0.04	2.81	0.4	0.18	0.01	0	0.01	0.08	0.02	0.05	0.04	0.07	0.76	0.05	0.03	1.35	0	0	0	2.91	1.57	1.25	66.78	121.82	736.38	471.82	880.83	622.36	747.91	505.71	869.7	508.26
37.37	0	0.12	0.17	0.02	0.15	0.03	0.15	0.07	1.06	1.06	99.66	0.33	0	98.26	3.48	2.2	1.06	0.04	3.5	0.43	0.23	0.01	0	0.01	0.08	0.02	0.05	0.08	0.08	0.7	0.05	0.14	1.3	0	0	0	-5.13	1.84	1.94	63.23	121.8	735.16	468.27	886.71	625.2	750.96	500.37	872.6	506.57
37.403	0	0.12	0.17	0.02	0.15	0.03	0.15	0.07	0.97	0.97	99.66	0.33	0	97.1	3.7	2.33	0.97	0.03	3.22	0.61	0.25	0.01	0	0.01	0.08	0.02	0.04	0.24	0.08	0.62	0.06	0.14	1.25	0	0	0	-3.07	4.44	2.47	63.71	120.18	736.52	470.96	885.24	626.38	752.21	503.27	872.32	507.52
37.437	0	0.12	0.17	0.02	0.15	0.03	0.15	0.07	0.79	0.79	99.66	0.33	0	96.78	3.84	2.68	0.79	0.03	3.57	0.85	0.28	0.02	0	0.01	0.08	0.02	0.03	0.27	0.09	0.73	0.06	0.05	1.21	0	0	0	0.11	4.98	2.76	65.07	114.22	737.48	473.35	882.05	625.02	754.31	504.45	868.38	510.37
37.47	0	0.12	0.17	0.02	0.15	0.03	0.15	0.07	0.9	0.9	99.66	0.33	0	98.6	3.47	2.66	0.9	0.03	2.69	0.85	0.36	0.02	0	0.01	0.11	0.02	0.04	0.37	0.09	0.73	0.07	0.04	1.2	0	0	0	1.86	0.71	3.23	65.69	118.39	737.35	472.62	884.99	627.34	754.07	504.09	872.23	511.63
37.504	0	0.12	0.17	0.02	0.15	0.03	0.14	0.07	0.8	0.8	99.66	0.33	0	98.36	3.41	2.81	0.8	0.04	2.38	0.73	0.28	0.05	0	0.01	0.14	0.02	0.04	0.18	0.13	1.06	0.09	0.03	1.14	0	0	0	1.18	1.52	3.33	65.85	121.83	739.5	473.92	887.35	628.37	754.79	505.44	876.37	513.13
37.537	0	0.12	0.17	0.02	0.15	0.03	0.14	0.07	0.72	0.72	99.67	0.33	0	97.51	2.56	2.95	0.72	0.04	2.98	0.64	0.32	0.06	0	0.01	0.17	0.02	0.06	0.18	0.14	1.07	0.11	0.03	1.16	0	0	0	0.76	3.66	3.38	65.41	126.74	740	473.09	891.75	630.99	754.99	505.02	881.4	514.26
37.57	0	0.12	0.17	0.02	0.15	0.03	0.14	0.07	0.75	0.75	99.67	0.33	0	97.8	2.03	2.71	0.75	0.05	2.86	0.51	0.38	0.08	0	0.01	0.19	0.02	0.07	0.29	0.14	0.95	0.11	0.11	1.27	0	0	0	-0.82	3.02	4.14	64.84	128.98	740.68	472.93	895.92	633.87	757.01	506.76	885.81	513.52
37.604	0	0.12	0.17	0.02	0.14	0.03	0.14	0.07	0.78	0.78	99.66	0.33	0	97.4	1.79	2.03	0.78	0.06	3.69	0.46	0.39	0.07	0	0.01	0.19	0.02	0.11	0.42	0.14	1.14	0.13	0.12	1.26	0	0	0	-1.91	3.89	2.16	64.48	128.62	743.26	473.08	900.58	637.39	758.78	508.33	887.37	511.44
37.637	0	0.12	0.17	0.02	0.14	0.04	0.14	0.07	0.79	0.79	99.66	0.33	0	97.63	2.31	1.74	0.79	0.06	4.2	0.44	0.46	0.06	0	0.01	0.17	0.02	0.12	0.64	0.13	1.08	0.13	0.08	1.29	0	0	0	0.34	3.41	3.41	65.37	130.37	747.04	476.67	906.68	643.54	764.17	511.48	894.39	517.74
37.67	0	0.12	0.17	0.02	0.14	0.04	0.14	0.07	0.95	0.79	99.66	0.33	0	97.36	2.26	1.79	0.79	0.06	4.59	0.39	0.35	0.05	0	0.02	0.14	0.02	0.14	0.95	0.14	1.23	0.12	0.11	1.46	0	0	0	1.33	3.96	4.45	66.2	129.57	751.66	486.82	911.73	652.79	770.42	523.41	899.9	528.17
37.704
37.737
37.771
37.804
37.837
37.871
37.904
37.937
37.971
38.004
38.037
38.071
38.104
38.138
38.171
38.204
38.238
38.271
38.304
38.338
38.371
38.404
38.438
38.471
38.505
38.538
38.571
38.605	0	0.09	0.22	0.02	0.23	0.04	0.18	0.13	2.8	7.92	99.54	0.33	0	95.52	10.46	9.05	0.7	0.11	3.06	0.25	1.14	0.17	0	0.12	2.8	7.92	1.62	2.1	0.68	0.08	0.14	0.16	2.77	5.18	0	0	1.59	6.7	2.43	65.77	116.69	701.87	478.7	875.58	664.04	731.74	518.15	848.43	518.98
38.638	0	0.09	0.13	0.03	0.32	0.03	0.15	0.16	1.51	8.86	99.36	0.37	0	95.64	10.42	15.56	0.59	0.12	2.07	0.19	1.57	0.19	0	0.06	1.16	8.86	0.77	1.51	6.02	0.07	0.08	0.07	2.04	0.98	0	0	2.51	6.56	3.58	66.48	120.78	705.31	467.98	879.94	654.07	734.74	506.52	855.45	510.51
38.671	0	0.09	0.11	0.03	0.34	0.03	0.12	0.17	1.16	3.55	99.32	0.54	0	95.35	7.07	19.93	0.87	0.13	1.99	0.23	2.33	0.26	0	0.04	0.73	3.55	0.49	1.16	7	0.13	0.08	0.03	1.55	0.54	0	0	-4.23	6.9	4.24	64.3	117.13	705.89	462.89	879.07	646.32	737.11	496.83	853.86	506.25
38.705	0	0.1	0.1	0.03	0.35	0.03	0.12	0.17	1.23	2.32	99.31	0.64	0	94.79	6.2	20.54	0.98	0.17	2.22	0.2	2.98	0.21	0	0.02	0.46	2.32	0.47	1.23	8.8	0.35	0.04	0.04	1.6	0	0	0	-2.53	7.5	4.07	64.74	117.37	706.87	455.85	878.95	638.7	737.24	490.45	854.33	498.57
38.738	0	0.1	0.11	0.03	0.36	0.03	0.12	0.18	1.01	2.11	99.29	0.65	0	94.29	7.78	19.36	1.01	0.23	2.1	0.21	3.55	0.2	0	0.01	0.32	2.11	0.48	0.85	10.26	0.49	0.04	0.02	1.78	0	0	0	0.97	7.98	3.94	66.01	117.95	706.72	454.97	877.65	637.35	736.12	490.4	853.83	497.88
38.772	0	0.1	0.09	0.04	0.4	0.04	0.11	0.2	0.76	1.52	99.2	1	0	97.51	7	22.69	0.76	0.31	3.59	0.22	3.61	0.19	0	0.01	0.24	1.52	0.49	0.68	12.97	0.86	0.04	0.03	2.18	0	0	0	1.07	3.66	5.37	66.38	121.29	706.91	450.3	878.25	632.59	736.24	484.67	857.1	494.83
38.805	0	0.1	0.09	0.04	0.39	0.04	0.11	0.2	0.66	1.09	99.21	0.98	0	96.93	6.42	22.78	0.66	0.38	3.54	0.2	3.37	0.18	0	0.01	0.18	1.09	0.51	0.66	12.58	0.9	0.04	0.04	2.33	0	0	0	2.78	4.74	5.94	67.01	120.65	708.88	447.52	880.98	630.51	739.42	482.92	859.67	492.66
38.838	0	0.09	0.09	0.04	0.42	0.04	0.11	0.21	0.62	0.89	99.16	1.07	0	96.92	7.11	23.84	0.62	0.45	3.71	0.2	3.27	0.33	0	0.01	0.16	0.89	0.52	0.46	12.78	0.97	0.04	0.03	2.46	0	0	0	4.83	4.75	6.68	67.82	119.18	712.52	444.16	884.68	627.13	744.45	480.41	863.26	489.86
38.872	0	0.09	0.08	0.04	0.44	0.04	0.1	0.24	0.62	0.83	99.13	1.2	0	93.57	7.06	26.39	0.62	0.62	4.43	0.21	4.67	0.43	0	0.01	0.1	0.83	0.4	0.42	11.9	0.92	0.04	0.03	2.54	0	0	0	6.03	8.61	6.06	68.01	114.68	716.04	443.18	888.28	627.63	749.58	479.93	863.97	488.1
38.905	0	0.08	0.08	0.04	0.45	0.04	0.1	0.25	0.52	0.82	99.11	1.2	0	94.94	6.96	27.97	0.52	0.91	4.68	0.2	4.52	0.4	0	0.01	0.08	0.82	0.43	0.46	10.23	0.76	0.05	0.08	2.74	0	0	0	4.33	7.34	5.61	67.63	116.12	718.57	442.09	892.75	627.83	751.92	480.06	867.88	486.15
38.938	0	0.09	0.09	0.04	0.35	0.05	0.1	0.2	0.59	0.68	99.29	0.75	0	97.44	6.47	22.68	0.46	1.16	5.78	0.17	5.62	0.45	0	0.01	0.07	0.68	0.46	0.59	8.95	0.67	0.05	0.04	2.88	0	0	0	4.64	3.81	5.84	68.44	117.89	727.05	444.22	899.64	627.22	758.87	482.81	876.65	487.88
38.972	0	0.09	0.09	0.03	0.33	0.05	0.11	0.19	0.82	0.65	99.33	0.61	0	92.92	7.24	20.28	0.43	1.36	6.75	0.17	5.31	0.29	0	0.01	0.08	0.65	0.49	0.82	8.31	0.7	0.05	0.05	2.97	0	0	0	5.17	9.13	4.84	67.65	118.46	728.31	442.37	905.02	631.23	761.16	481.46	879.5	486.72
39.005	0	0.09	0.09	0.03	0.33	0.05	0.11	0.18	1.02	0.65	99.35	0.6	0	95.85	6.51	20.33	0.44	1.23	6.08	0.2	4.93	0.23	0	0.01	0.09	0.65	0.44	1.02	8.04	0.82	0.05	0.04	2.82	0	0	0	2.37	6.3	7.25	67.03	114.11	733.37	442.78	906.35	627.46	768.65	477.22	882.21	488.45
39.038	0	0.09	0.1	0.03	0.32	0.04	0.11	0.18	1.2	0.64	99.37	0.55	0	94.86	6.99	19.24	0.44	1.16	4.34	0.2	5.68	0.23	0	0.01	0.12	0.64	0.42	1.2	8.06	0.78	0.05	0.04	2.65	0	0	0	5.86	7.42	6.37	67.99	116.43	739.08	441.01	911.52	625.4	772.2	477.32	888.26	486.58
39.072	0	0.09	0.1	0.03	0.34	0.04	0.11	0.19	1.1	0.65	99.32	0.64	0	92.4	7.1	20.89	0.42	1.04	2.96	0.21	4.96	0.21	0	0.01	0.15	0.65	0.37	1.1	8.43	0.82	0.05	0.04	2.57	0	0	0	3.03	9.51	6.05	66.71	114.28	741.71	440.63	914.02	624.37	775.48	477.1	889.51	484.69
39.105	0	0.09	0.09	0.03	0.36	0.04	0.1	0.2	1.22	0.68	99.28	0.75	0	94.76	6.46	22.52	0.38	0.97	2.62	0.19	4.15	0.26	0	0.01	0.18	0.68	0.33	1.22	9.02	0.87	0.05	0.06	2.56	0	0	0	4.68	7.53	6.03	67.24	116.96	743.29	439.29	917.42	624.51	776.61	477.57	893.41	483.71
39.139	0	0.1	0.09	0.03	0.36	0.04	0.1	0.19	0.99	0.47	99.27	0.83	0	91.63	5.18	22.73	0.34	0.89	2.89	0.16	2.67	0.23	0	0.01	0.19	0.47	0.35	0.99	10.26	1.31	0.05	0.02	2.64	0	0	0	2.77	10.03	5.84	66.47	116.25	746.99	440.33	919.53	623.78	779.77	477.41	895.82	484.23
39.172	0	0.1	0.09	0.03	0.33	0.04	0.1	0.18	0.94	0.43	99.33	0.74	0	93.78	4.3	21.39	0.29	0.83	3.19	0.15	2.62	0.22	0	0.01	0.22	0.43	0.32	0.94	10	1.47	0.05	0.03	2.79	0	0	0	5.24	8.44	6.09	67.47	117.25	748.91	440.43	921.01	623.28	781.17	478.42	898.24	484.78
39.205	0	0.09	0.08	0.03	0.42	0.04	0.09	0.23	0.83	0.39	99.17	1.18	0	94.9	4.03	28.14	0.26	0.82	3.38	0.14	2.29	0.16	0	0.01	0.25	0.39	0.33	0.83	9.91	1.54	0.05	0.03	2.61	0	0	0	3.87	7.38	5.22	67.2	118.69	752.1	441.77	922.84	623.03	782.17	479.34	900.72	485.09
39.239	0	0.08	0.07	0.03	0.47	0.04	0.08	0.28	0.63	0.29	99.05	1.58	0	92.48	3.39	33.31	0.18	0.81	2.78	0.12	2.28	0.1	0	0.01	0.22	0.29	0.26	0.63	8.59	1.45	0.06	0.03	2.43	0	0	0	3.74	9.45	4.37	67.16	118.81	755.85	443.01	923.89	621.93	783.79	479.53	902.45	485.67
39.272	0	0.08	0.07	0.03	0.53	0.04	0.07	0.32	0.67	0.27	98.93	2.09	0	93.05	2.94	36.86	0.18	0.87	2.47	0.1	1.74	0.07	0	0.01	0.2	0.27	0.24	0.67	8.58	1.48	0.06	0.05	2.23	0	0	0	1.91	9.03	5.69	66.64	116.59	757.37	444.32	923.85	620.59	786.8	479.79	903.16	487.1
39.305	0	0.07	0.07	0.03	0.51	0.03	0.07	0.31	0.6	0.22	98.98	1.74	0	93.8	2.59	36.82	0.19	0.87	1.95	0.1	1.6	0.06	0	0.01	0.19	0.22	0.19	0.6	6.3	1.33	0.06	0.04	1.84	0	0	0	0.86	8.42	4.58	66.37	116.69	760.04	445.91	924.41	619.97	787.3	481.24	903.84	487.08
39.339	0	0.08	0.08	0.03	0.43	0.03	0.08	0.26	0.61	0.21	99.13	1.15	0	95.79	2.38	32.66	0.18	0.77	1.74	0.12	1.44	0.05	0	0.01	0.2	0.21	0.19	0.61	5	1.36	0.05	0.03	1.52	0	0	0	-3.77	6.37	4.41	65.1	119.3	763.38	447.84	925.57	618.29	788.12	481.49	907.24	488.08
39.372	0	0.09	0.09	0.03	0.36	0.03	0.09	0.21	1.02	0.2	99.28	0.77	0	95.67	2.11	27.35	0.18	0.69	1.84	0.13	1.08	0.05	0	0.01	0.27	0.2	0.19	1.02	4.59	1.38	0.05	0.01	1.42	0	0	0	-1.35	6.52	3.9	66	118.63	766.23	450	926.01	618.59	789.67	482.58	908	491.07
39.405	0	0.09	0.1	0.03	0.33	0.03	0.09	0.19	1.17	0.2	99.33	0.62	0	96.29	2.66	24.44	0.17	0.57	1.75	0.13	0.86	0.04	0	0.01	0.29	0.2	0.17	1.17	4.57	1.6	0.05	0.01	1.23	0	0	0	-0.64	5.72	3.8	65.83	116.52	767.7	451.75	925.77	619.13	791.14	484.59	907.45	491.5
39.439	0	0.1	0.11	0.03	0.29	0.03	0.1	0.16	1.38	0.2	99.41	0.46	0	96.65	2.61	20.56	0.19	0.42	1.82	0.15	0.52	0.02	0	0.01	0.32	0.2	0.14	1.38	4.28	2.35	0.05	0.01	0.92	0	0	0	0.86	5.18	5.3	65.98	114.29	769.31	453.34	926.21	619.09	794.59	486.01	908.59	493.99
39.472	0	0.1	0.12	0.03	0.25	0.03	0.11	0.13	0.82	0.21	99.51	0.33	0	94.55	2.3	15.55	0.18	0.35	1.83	0.16	0.33	0.02	0	0.01	0.29	0.21	0.09	0.82	4.02	2.6	0.04	0.01	0.89	0	0	0	2.26	7.74	5	65.74	110.75	771.71	453.58	928.18	619.4	798.17	487.36	908.76	493.31
39.506	0	0.11	0.13	0.03	0.22	0.03	0.11	0.11	0.42	0.2	99.56	0.33	0	96.77	2.12	12.67	0.17	0.33	1.71	0.2	0.4	0.03	0	0.01	0.38	0.2	0.07	0.42	3.45	2.36	0.04	0.04	0.77	0	0	0	3.21	5	4.51	65.1	110.86	770.61	449.34	935.02	623.17	800.42	488.23	911.29	488.36
39.539	0	0.11	0.14	0.03	0.2	0.03	0.12	0.1	0.41	0.17	99.6	0.33	0	96.67	2.08	10.06	0.14	0.26	2.06	0.19	0.4	0.02	0	0.01	0.41	0.17	0.06	0.37	2.87	2.52	0.04	0.05	0.81	0	0	0	1.85	5.16	5.15	65.09	116.57	773.28	451.44	936.61	624.1	800.51	486.73	916.92	492.9
39.572	0	0.11	0.15	0.03	0.18	0.03	0.12	0.1	0.43	0.17	99.63	0.33	0	96.63	1.74	8.55	0.13	0.24	2.57	0.19	0.63	0.03	0	0.01	0.43	0.17	0.06	0.31	2.48	2.51	0.04	0.02	0.9	0	0	0	3.61	5.22	5.28	65.36	112.27	774.37	451.64	940.04	627.77	804.88	488.2	917.04	493.05
39.606	0	0.11	0.14	0.03	0.18	0.03	0.12	0.1	0.43	0.12	99.63	0.33	0	97.35	1.41	9.43	0.12	0.26	2.72	0.14	0.77	0.03	0	0.02	0.41	0.12	0.05	0.43	1.63	1.99	0.03	0.05	0.89	0	0	0	6.42	3.97	4.55	66.41	115.58	775.56	451.37	945.84	632.74	806.1	490.9	921.66	493.34
39.639	0	0.11	0.14	0.03	0.18	0.03	0.11	0.09	0.44	0.12	99.64	0.33	0	95.66	1.27	9.55	0.11	0.25	3.39	0.12	0.9	0.03	0	0.02	0.36	0.12	0.05	0.44	1.64	1.66	0.03	0.06	0.96	0	0	0	-0.03	6.53	4.61	64.58	118.49	779.22	454.13	948.89	633.79	808.25	490.58	926.61	496
39.672	0	0.11	0.14	0.03	0.18	0.03	0.11	0.1	0.72	0.13	99.63	0.33	0	92.03	0.91	10.83	0.1	0.28	3.41	0.12	1.53	0.06	0	0.02	0.43	0.13	0.07	0.72	1.42	1.43	0.03	0.05	1	0	0	0	1.84	9.77	6.46	64.82	116.83	779.54	453.3	951.33	635	812.24	490.23	928.86	497.28
39.706	0	0.1	0.12	0.03	0.21	0.03	0.1	0.11	0.92	0.15	99.58	0.33	0	94.7	1.05	14.71	0.1	0.34	2.95	0.08	1.54	0.05	0	0.02	0.45	0.15	0.08	0.92	1.27	1.1	0.03	0.04	1.08	0	0	0	3.25	7.59	6.12	64.94	116.95	779.58	450.14	955.96	637.41	814.1	488.98	930.92	494.45
39.739	0	0.09	0.11	0.03	0.23	0.03	0.1	0.13	1.22	0.18	99.55	0.33	0	95.87	1.27	17.25	0.1	0.34	3.35	0.07	2.37	0.1	0	0.02	0.55	0.18	0.11	1.22	1.43	0.95	0.03	0.05	1.23	0	0	0	3.25	6.27	4.93	65.07	115.43	783.57	451.88	957.8	637.96	816.59	489.7	931.9	495.08
39.773	0	0.09	0.11	0.03	0.24	0.03	0.09	0.13	1.14	0.27	99.53	0.33	0	94.19	1.22	18.94	0.1	0.33	3.27	0.06	2.82	0.11	0	0.02	0.51	0.27	0.18	1.14	1.31	0.8	0.02	0.03	1.52	0	0	0	2.97	8.07	5.09	65.16	115.17	787.22	453.57	960.18	637.88	819.92	491.36	934.98	496.49
39.806	0	0.09	0.1	0.03	0.25	0.04	0.09	0.14	1.24	0.35	99.5	0.38	0	93.74	1.07	20.52	0.09	0.36	3.68	0.05	2.64	0.1	0	0.02	0.58	0.35	0.25	1.24	1.62	0.72	0.02	0.02	1.76	0	0	0	3.56	8.46	5.16	65.52	116.42	790.88	455.29	962.44	637.86	822.39	492.93	938.68	498.36
39.839	0	0.08	0.1	0.03	0.26	0.04	0.09	0.15	1.3	0.36	99.48	0.43	0	95.31	1.02	22.11	0.09	0.39	5.2	0.04	3.38	0.16	0	0.02	0.59	0.36	0.34	1.3	1.79	0.71	0.02	0.02	1.94	0	0	0	1.85	6.94	5.06	64.74	116.24	792.93	456.42	964.31	638.54	824.29	493.56	940.41	498.98
39.873	0	0.09	0.1	0.03	0.24	0.04	0.09	0.14	1.33	0.45	99.52	0.38	0	96.36	1.01	20.12	0.08	0.47	4.64	0.04	3.91	0.13	0	0.02	0.59	0.45	0.39	1.33	2.05	0.57	0.02	0.02	2.35	0	0	0	-0.3	5.61	4.88	63.66	117.33	795.33	456.47	968.03	639.31	826.63	493.99	943.87	498.45
39.906	0	0.09	0.1	0.03	0.24	0.04	0.09	0.13	1.03	0.46	99.53	0.37	0	90.33	0.87	19.51	0.06	0.54	3.22	0.03	2.4	0.06	0	0.02	0.41	0.46	0.33	1.03	2.17	0.46	0.02	0.02	2.68	0	0	0	3.15	10.83	3.34	64.41	115.92	798.36	458.1	969.36	640.72	828.19	496.35	944.07	499.4
39.939	0	0.09	0.1	0.03	0.25	0.04	0.09	0.14	0.72	0.41	99.5	0.4	0	93.16	0.84	20.7	0.06	0.61	2.14	0.02	1.51	0.03	0	0.02	0.27	0.41	0.23	0.72	2.19	0.45	0.02	0.02	2.43	0	0	0	-0.04	8.94	2.89	63.73	119.96	801.19	460.1	970.46	639.73	827.74	497.41	947.66	500.52
39.973	0	0.09	0.1	0.02	0.21	0.04	0.09	0.12	0.44	0.35	99.58	0.33	0	95.81	0.73	16.16	0.05	0.54	1.62	0.02	0.79	0.01	0	0.02	0.2	0.35	0.21	0.44	2.15	0.28	0.02	0.02	3.33	0	0	0	-0.4	6.35	1.99	63.53	119.75	802.92	461.09	970.74	639.41	827.95	497.88	947.66	500.84
40.006	0	0.1	0.12	0.02	0.18	0.04	0.1	0.1	0.37	0.34	99.63	0.33	0	94.75	0.76	11.56	0.06	0.5	1.64	0.03	0.42	0.01	0	0.02	0.21	0.34	0.19	0.37	1.8	0.29	0.02	0.03	2.95	0	0	0	2	7.54	1.55	64.53	114.33	804.73	465.05	965.88	636.3	828.73	500.7	943.01	504.4
40.039	0	0.1	0.12	0.02	0.17	0.04	0.11	0.09	0.51	0.3	99.66	0.33	0	93.62	1.06	9.16	0.07	0.44	1.99	0.03	0.32	0.01	0	0.02	0.23	0.3	0.17	0.51	1.72	0.29	0.02	0.02	2.77	0	0	0	3.44	8.57	-1.11	65.41	115.09	804.69	467.08	962.97	634.22	824.49	504.82	939.58	504.71
40.073	0	0.11	0.14	0.02	0.16	0.04	0.11	0.08	0.87	0.35	99.68	0.33	0	95.66	1.38	6.81	0.1	0.39	2.02	0.03	0.26	0.02	0	0.02	0.24	0.35	0.18	0.87	1.77	0.23	0.02	0.02	2.37	0	0	0	5.66	6.54	-1.67	66.64	118.56	803.81	469.37	959.76	634.49	820.15	509.25	938.62	504.45
40.106	0	0.11	0.15	0.02	0.16	0.03	0.12	0.08	1.45	0.34	99.68	0.33	0	95.35	2.37	5.34	0.09	0.3	1.44	0.02	0.13	0.02	0	0.02	0.23	0.34	0.14	1.45	1.63	0.28	0.02	0.08	1.98	0	0	0	-2.45	6.9	2.91	63.55	118.81	790.14	477.3	940.91	635.25	807.99	510.01	926.71	514.49
40.14	0	0.11	0.15	0.02	0.16	0.03	0.13	0.08	1.01	0.39	99.68	0.33	0	94.56	3.64	4.08	0.12	0.25	1.11	0.03	0.1	0.02	0	0.01	0.17	0.39	0.15	1.01	1.64	0.4	0.02	0.01	1.87	0	0	0	1.2	7.72	-0.06	65.58	120.61	786.77	480.95	934.61	635.46	799.48	516.76	920.08	515.8
40.173
40.206
40.24
40.273
40.306
40.34
40.373
40.406
40.44
40.473
40.507
40.54
40.573
40.607
40.64
40.673
40.707
40.74
40.774
40.807
40.84
40.874
40.907
40.94
40.974
41.007
41.04
41.074
41.107
41.141
41.174
41.207
41.241
41.274
41.307
41.341
41.374
41.407
41.441
41.474
41.508
41.541
41.574
41.608	0	0.04	0.06	0.02	1.08	0.04	0.25	0.84	1.06	0.24	97.85	1.25	0	92.88	28.98	36.31	0.18	0.12	4.11	0.09	0.53	0.07	0	0.02	1.06	0.24	0.31	0.8	2.47	0.18	0.04	0.04	2.56	0	0	0	-1.92	9.15	3.54	65.21	116.38	751.82	449.11	919.12	625.78	779.71	486.17	896.07	488.5
41.641	0	0.06	0.06	0.02	0.71	0.04	0.1	0.47	0.82	0.25	98.57	2.27	0	96.15	10.15	40.57	0.08	0.34	2.41	0.02	0.74	0.05	0	0.01	0.46	0.25	0.64	0.82	5.96	0.24	0.02	0.02	2.7	0	0	0	-4.49	5.91	2.98	64.21	116.09	752.08	445.19	921.51	624.72	780.64	479.91	896.58	485.7
41.674	0	0.08	0.09	0.02	0.39	0.03	0.11	0.22	0.97	0.12	99.22	0.64	0	95.27	7.53	24.44	0.12	0.45	2.21	0.03	0.78	0.05	0	0.01	0.34	0.12	0.42	0.97	5.01	0.45	0.01	0.02	1.71	0	0	0	2.73	6.99	1.49	67.22	119.6	752.12	445.11	920.29	622.83	777.03	481.42	896.42	488.57
41.708	0	0.08	0.1	0.02	0.33	0.03	0.12	0.19	1.21	0.14	99.34	0.44	0	95.07	7.22	21.29	0.14	0.45	2.17	0.04	0.94	0.05	0	0.01	0.31	0.07	0.33	1.21	2.68	0.39	0.01	0.05	1.85	0	0	0	3.94	7.21	0.62	67.86	117.33	752.64	446.79	918.71	623.09	776.76	484.31	894.04	487.91
41.741	0	0.08	0.11	0.02	0.28	0.03	0.12	0.16	1.27	0.17	99.44	0.33	0	93.68	6.79	17.62	0.17	0.38	1.74	0.04	1.22	0.04	0	0.01	0.32	0.07	0.25	1.27	1.66	0.32	0.01	0.05	1.94	0	0	0	6.06	8.52	-0.17	68.25	118.34	748.68	446.83	914.14	622.83	771.26	485.82	889.6	487.13
41.775	0	0.08	0.11	0.02	0.28	0.03	0.13	0.16	1.59	0.16	99.44	0.33	0	93.5	7.42	17.29	0.16	0.39	1.9	0.04	1.27	0.04	0	0.02	0.36	0.09	0.21	1.59	1.4	0.4	0.01	0.02	1.95	0	0	0	1.09	8.67	-0.07	66.64	119.01	745.15	446.72	911.19	621.62	767.8	484.05	886.76	487.62
41.808	0	0.08	0.11	0.02	0.27	0.03	0.13	0.15	1.18	0.15	99.46	0.33	0	92.8	7.07	16.42	0.15	0.38	2.09	0.05	1.2	0.04	0	0.02	0.29	0.07	0.2	1.18	1.29	0.46	0.01	0.02	1.94	0	0	0	-1.04	9.22	1.28	65.16	118.39	734.69	449.77	900.53	625.25	758.81	486.11	877.15	489.51
41.841	0	0.08	0.11	0.02	0.27	0.03	0.13	0.15	0.8	0.19	99.46	0.33	0	93.24	7.11	16.33	0.19	0.36	2.12	0.07	1.07	0.04	0	0.02	0.28	0.05	0.17	0.8	0.95	0.55	0.01	0.01	1.76	0	0	0	0.56	8.88	0.76	66.21	118.14	732.82	449.17	899.11	624.26	756.86	485.21	874.84	491.34
41.875	0	0.09	0.12	0.02	0.23	0.03	0.13	0.13	0.67	0.22	99.53	0.33	0	94.29	5.52	13.74	0.22	0.43	2.4	0.07	0.93	0.04	0	0.02	0.23	0.05	0.12	0.67	0.87	0.65	0.01	0.02	1.71	0	0	0	5.67	7.98	0.16	67.17	119.74	723.96	446.84	893.09	626.18	748	485.45	867.66	489.63
41.908	0	0.1	0.14	0.02	0.2	0.03	0.14	0.1	0.53	0.21	99.6	0.33	0	94.92	5.88	8.51	0.21	0.34	2.41	0.1	0.86	0.03	0	0.02	0.25	0.06	0.08	0.53	0.78	0.62	0.01	0.01	1.77	0	0	0	7.36	7.37	-0.99	68.18	115.64	722.07	449.25	886.68	625.14	744.84	489.39	860.48	487.88
41.941	0	0.1	0.14	0.02	0.2	0.03	0.14	0.1	0.46	0.21	99.6	0.33	0	91.17	5.86	8.24	0.21	0.29	1.78	0.1	0.63	0.02	0	0.02	0.25	0.07	0.07	0.46	0.81	0.81	0.01	0.01	1.57	0	0	0	5.01	10.33	0.97	67.54	118.24	714.06	452.32	874.77	623.38	735.42	489.63	853.65	491.34
41.975	0	0.1	0.14	0.02	0.2	0.03	0.14	0.1	0.47	0.23	99.6	0.33	0	93.06	6.15	7.99	0.23	0.32	1.49	0.11	0.61	0.01	0	0.02	0.28	0.07	0.05	0.47	0.86	0.86	0.01	0.01	1.41	0	0	0	0.22	9.02	2.24	66.78	119.7	710.68	454.41	870.58	622.96	732.12	488.79	851.67	494.88
42.008	0	0.1	0.14	0.02	0.21	0.03	0.15	0.11	0.49	0.23	99.58	0.33	0	93.49	6.88	8.9	0.23	0.38	1.22	0.15	0.56	0.01	0	0.02	0.28	0.07	0.05	0.49	0.93	1.01	0.01	0.01	1.29	0	0	0	1.52	8.67	2.13	67.53	119.71	705.93	456.07	864.54	623.63	726.59	490.9	846.19	495.84
42.041	0	0.1	0.14	0.02	0.22	0.03	0.15	0.12	0.38	0.25	99.57	0.33	0	96.1	7.14	8.85	0.25	0.44	0.92	0.18	0.45	0.01	0	0.02	0.22	0.07	0.04	0.38	1.08	1.17	0.01	0.01	1.11	0	0	0	2.26	5.98	1.46	68.28	119.55	702.25	458.57	859.88	623.95	721.86	493.02	841.22	499.7
42.075	0	0.1	0.14	0.02	0.22	0.03	0.15	0.12	0.35	0.24	99.56	0.33	0	95.09	7.33	9.2	0.24	0.52	1.03	0.19	0.47	0.02	0	0.02	0.21	0.08	0.03	0.35	1.21	1.48	0.01	0.01	1.04	0	0	0	1.12	7.19	1.87	67.93	121.81	699.94	459.6	857.73	624.75	718.93	493.61	840.52	501.06
42.108	0	0.1	0.15	0.02	0.22	0.03	0.16	0.12	0.32	0.27	99.56	0.33	0	94.98	8.12	8.16	0.27	0.55	1.25	0.26	0.4	0.01	0	0.01	0.24	0.08	0.03	0.32	1.26	1.69	0.01	0.01	1	0	0	0	0.35	7.3	0.87	67.1	119.83	696.95	458.23	856.95	626.24	717.04	493.73	836.78	498.18
42.142	0	0.1	0.15	0.02	0.22	0.03	0.16	0.12	0.31	0.31	99.56	0.33	0	95.75	7.76	8.61	0.31	0.57	2.26	0.33	0.49	0.03	0	0.02	0.22	0.06	0.03	0.28	0.95	2.17	0.01	0.02	0.91	0	0	0	-1.74	6.42	1.94	66.06	116.95	694.15	457.62	857.4	629.21	718.33	491.63	835.03	499.24
42.175	0	0.09	0.14	0.02	0.25	0.03	0.15	0.15	0.34	0.34	99.49	0.33	0	93.07	8.52	11.69	0.34	0.73	2.41	0.49	0.54	0.04	0	0.01	0.18	0.06	0.02	0.25	0.89	2.24	0.01	0.05	0.95	0	0	0	0.57	9.01	3.84	66.9	119.05	695.08	458.38	857.19	629.77	719.53	491.54	838.21	500.96
42.208	0	0.1	0.14	0.02	0.26	0.03	0.17	0.15	0.41	0.34	99.48	0.33	0	96.75	9.7	10.83	0.34	0.86	2.93	0.7	0.5	0.04	0	0.02	0.19	0.06	0.03	0.41	0.99	2.14	0.01	0.01	0.94	0	0	0	-0.91	5.04	2.67	66.8	119.07	695.51	460.36	856.75	630.05	718.28	494.06	837.11	501.58
42.242	0	0.1	0.14	0.02	0.24	0.03	0.16	0.14	0.49	0.35	99.52	0.33	0	91.51	8.52	9.6	0.35	0.73	2.23	0.68	0.43	0.03	0	0.01	0.18	0.07	0.04	0.49	1.08	2.72	0.01	0.02	0.77	0	0	0	0.54	10.11	2.75	66.39	119.43	695.57	461.29	855.98	630.97	717.9	495.64	837.18	501.69
42.275	0	0.1	0.15	0.02	0.22	0.03	0.16	0.12	0.42	0.35	99.56	0.33	0	96.69	7.8	7.56	0.35	0.7	2.12	0.56	0.34	0.02	0	0.01	0.15	0.08	0.04	0.42	1.09	2.56	0.01	0.01	0.8	0	0	0	5.12	5.13	3.5	67.46	116.88	695.2	462.14	856.15	633.84	719.58	497.52	836.34	502.87
42.308	0	0.11	0.16	0.02	0.2	0.03	0.16	0.11	0.41	0.4	99.61	0.33	0	97.22	7.23	5.27	0.4	0.52	1.83	0.6	0.24	0.01	0	0.01	0.15	0.08	0.06	0.41	1.03	2.67	0.01	0.02	0.74	0	0	0	5.26	4.23	2.67	67.62	125.57	698.24	463.26	860.65	635.18	718.36	499.33	843.79	505.27
42.342	0	0.11	0.17	0.02	0.19	0.03	0.17	0.1	0.44	0.44	99.62	0.33	0	97.32	7.76	3.92	0.44	0.37	1.54	0.6	0.23	0.02	0	0.01	0.15	0.11	0.05	0.27	1.05	2.9	0.01	0.03	0.63	0	0	0	3.51	4.04	2.19	67.29	125.52	704.44	468.96	863.56	636.88	722.44	504.91	847.89	508.93
42.375	0	0.11	0.17	0.02	0.18	0.03	0.17	0.1	0.46	0.46	99.63	0.33	0	96.08	7.25	3.28	0.46	0.31	1.79	0.38	0.19	0.03	0	0.01	0.12	0.12	0.07	0.22	0.86	2.93	0.01	0.05	0.61	0	0	0	-0.08	6.01	1.4	65.98	123.23	708.58	473.36	864.39	636.91	725.32	508.75	848.52	511.15
42.408	0	0.11	0.17	0.02	0.18	0.03	0.18	0.1	0.45	0.45	99.63	0.33	0	97.42	8.13	2.54	0.45	0.2	1.71	0.35	0.17	0.03	0	0.01	0.11	0.12	0.07	0.25	0.89	3.2	0.01	0.12	0.62	0	0	0	-1.26	3.85	0.17	65.57	127.09	711.26	475.33	868.44	638.94	725.5	512.19	852.59	512.86
42.442	0	0.11	0.18	0.02	0.17	0.03	0.17	0.09	0.53	0.53	99.64	0.33	0	96.15	7.11	1.65	0.53	0.12	1.89	0.3	0.2	0.03	0	0.01	0.09	0.09	0.07	0.21	1.02	3.39	0.01	0.07	0.62	0	0	0	3.29	5.91	0.99	66.43	125.74	713.87	477.98	869.69	642.06	728.95	515.06	854.69	515.44
42.475	0	0.12	0.18	0.02	0.17	0.03	0.17	0.09	0.51	0.51	99.65	0.33	0	97.82	6.15	1.97	0.51	0.09	2.19	0.32	0.24	0.03	0	0.01	0.06	0.09	0.04	0.15	1.06	4.19	0.01	0.01	0.66	0	0	0	0.05	2.99	0.61	66.88	125.07	720.55	490.56	871.73	648.31	733.23	527.64	858.27	525.33
42.509	0	0.11	0.18	0.02	0.17	0.03	0.17	0.1	0.51	0.51	99.65	0.33	0	97.78	6.93	1.84	0.51	0.08	1.54	0.41	0.44	0.02	0	0.01	0.04	0.1	0.03	0.03	0.86	5.36	0.01	0.02	0.68	0	0	0	4.14	3.08	-0.13	68.12	121.82	722.1	493	873.79	650.79	735.98	528.7	857.75	532.13
42.542	0	0.11	0.18	0.02	0.17	0.03	0.17	0.1	0.5	0.5	99.65	0.33	0	98.62	6.83	1.69	0.5	0.06	1.62	0.46	0.33	0.03	0	0.01	0.03	0.08	0.02	0.04	0.73	5.86	0.01	0.03	0.76	0	0	0	-3.49	-0.64	1.11	65.4	133.55	722.02	488.78	883.39	655.83	735.97	525.16	869.48	528.3
42.575	0	0.11	0.17	0.02	0.18	0.03	0.17	0.11	0.44	0.44	99.64	0.33	0	97.81	7.65	2.61	0.44	0.06	1.44	0.39	0.3	0.03	0	0.01	0.03	0.09	0.02	0.05	0.77	5.83	0.01	0.01	0.73	0	0	0	1.41	3	2.55	66.49	129.19	721.2	486.24	888.37	662.58	741.77	522.93	870.86	528.08
42.609	0	0.11	0.17	0.02	0.19	0.03	0.18	0.11	0.41	0.41	99.63	0.33	0	96.58	8.52	3.31	0.41	0.08	1.29	0.33	0.31	0.03	0	0.01	0.03	0.08	0.03	0.1	0.53	4.3	0.01	0.03	0.75	0	0	0	-0.04	5.29	4.29	65.69	129.31	718.64	484.25	892.83	668.37	744.59	519.7	873.53	529.54
42.642	0	0.1	0.16	0.02	0.19	0.03	0.17	0.11	0.45	0.36	99.61	0.33	0	96.13	8.2	4.79	0.36	0.11	1.86	0.38	0.39	0.06	0	0.01	0.03	0.07	0.04	0.45	0.49	3.72	0.01	0.02	0.8	0	0	0	-1.49	5.94	6.12	64.44	129.07	714.34	478.03	898.77	672.56	747.35	515.83	876.09	525.14
42.675	0	0.1	0.15	0.02	0.2	0.03	0.16	0.12	0.76	0.34	99.59	0.33	0	97.65	7.27	7.28	0.34	0.17	1.64	0.28	0.75	0.09	0	0.01	0.04	0.07	0.05	0.76	0.51	3.17	0.01	0.02	0.78	0	0	0	-2.68	3.37	4.44	63.86	130.2	714.19	473.9	900.8	672.03	745.99	511.42	875.9	520.02
42.709	0	0.09	0.13	0.02	0.24	0.03	0.14	0.15	1.3	0.31	99.51	0.33	0	98.03	7.35	12.79	0.31	0.28	1.68	0.27	1.43	0.17	0	0.01	0.05	0.08	0.08	1.3	0.51	3.67	0.01	0.03	0.79	0	0	0	3.4	2.46	3.69	66.35	135.11	715.13	468.92	903.43	669.52	744.62	508.87	879.49	516.92
42.742	0	0.09	0.12	0.02	0.27	0.03	0.13	0.17	1.27	0.28	99.46	0.33	0	96.96	6.89	16.41	0.28	0.43	1.65	0.18	1.63	0.27	0	0.01	0.06	0.08	0.14	1.27	0.55	3.77	0.01	0.01	0.82	0	0	0	-1.81	4.69	2.44	64.39	132.95	713.31	465.28	906.96	669.69	745.33	504.86	877.93	514.41
42.776	0	0.09	0.12	0.02	0.28	0.03	0.13	0.18	0.78	0.29	99.44	0.33	0	97.01	7.26	16.75	0.29	0.48	1.83	0.16	1.56	0.21	0	0.01	0.08	0.07	0.34	0.78	0.61	4.23	0.01	0.02	0.9	0	0	0	-0.54	4.61	1.42	65.11	134.3	715.4	465.97	907.97	670.07	745.03	507.82	879.25	512.31
42.809	0	0.08	0.11	0.02	0.33	0.03	0.12	0.22	0.86	0.26	99.35	0.37	0	96.04	7.71	20.94	0.26	0.61	1.92	0.16	1.65	0.19	0	0.01	0.08	0.06	0.49	0.86	0.62	4.21	0.01	0.03	0.98	0	0	0	2.42	6.05	1	66.28	139.05	714.54	464.49	908.26	668.73	742.03	506.8	880.89	514.18
42.842	0	0.08	0.11	0.02	0.31	0.03	0.12	0.21	0.94	0.24	99.37	0.36	0	96.02	7.11	20.25	0.24	0.7	1.87	0.17	1.53	0.12	0	0.01	0.08	0.06	0.56	0.94	0.6	3.86	0.01	0.02	1.04	0	0	0	2.82	6.08	1.14	66.38	140.44	712.89	463.73	908.23	669.54	740.67	506.1	880.86	514.62
42.876	0	0.08	0.11	0.02	0.3	0.03	0.12	0.2	0.63	0.19	99.4	0.34	0	96	6.68	19.7	0.19	0.64	1.64	0.16	1.41	0.06	0	0.01	0.07	0.05	0.65	0.63	0.8	3.5	0.01	0.03	1.29	0	0	0	2.07	6.11	0.18	65.99	139.5	710.28	462.73	903.72	666.66	736.46	506.3	875.88	510.74
42.909	0	0.08	0.11	0.02	0.29	0.03	0.12	0.18	0.75	0.17	99.43	0.33	0	94.42	6.4	18.18	0.17	0.6	1.4	0.13	1.18	0.05	0	0.01	0.06	0.05	0.64	0.75	0.85	2.67	0.01	0.02	1.28	0	0	0	0.74	7.85	0.85	65.61	137.01	709.72	464.84	903.65	669.31	738.2	506.91	875.04	513.77
42.942	0	0.09	0.12	0.02	0.28	0.03	0.13	0.17	0.97	0.16	99.44	0.33	0	95.6	7.35	16.78	0.16	0.56	1.28	0.13	1.01	0.03	0	0.01	0.05	0.05	0.63	0.97	0.94	2.26	0.01	0.02	1.32	0	0	0	2.98	6.61	1.28	66.55	139.62	709.44	464.43	903.99	670.2	737.35	507.2	876.82	513.85
42.976	0	0.09	0.13	0.02	0.25	0.03	0.14	0.14	1.31	0.13	99.5	0.33	0	95.91	7.51	13.4	0.13	0.44	1.37	0.11	0.89	0.02	0	0.01	0.06	0.05	0.61	1.31	0.88	1.57	0.01	0.02	1.26	0	0	0	5.02	6.22	1.43	67.34	134.61	710.34	465.67	902.08	669.83	739.46	508.39	873.96	513.93
43.009	0	0.1	0.14	0.02	0.22	0.03	0.15	0.12	1.23	0.14	99.56	0.33	0	96.15	8.44	8.89	0.14	0.25	1.23	0.11	1.07	0.02	0	0.01	0.06	0.04	0.62	1.93	0.82	1.34	0.01	0.05	1.21	0	0	0	-0.35	5.92	-0.42	66.07	139.27	709.72	466.13	900.96	667.17	734.23	509.89	873.49	511.65
43.042	0	0.1	0.14	0.02	0.2	0.03	0.15	0.1	1.42	0.13	99.6	0.33	0	97.01	6.74	7.58	0.13	0.22	1.42	0.07	1.11	0.02	0	0.01	0.07	0.05	0.59	3.07	0.95	0.85	0.01	0.06	1.39	0	0	0	1.14	4.61	-1.6	66.93	137.33	710.76	468.81	898.58	667.02	733.29	514.54	870.58	510.9
43.076	0	0.11	0.15	0.02	0.18	0.03	0.14	0.09	1.64	0.12	99.65	0.33	0	94.95	5.53	5.17	0.12	0.21	1.58	0.05	0.98	0.01	0	0.01	0.08	0.05	0.59	3.83	0.9	0.59	0	0.01	1.64	0	0	0	6.88	7.33	-1.66	68.81	130.99	711.26	471.1	894.47	666.35	734.77	516.81	865.71	513.17
43.109	0	0.11	0.16	0.02	0.16	0.03	0.14	0.08	1.59	0.14	99.68	0.33	0	95.43	4.98	3.1	0.14	0.19	1.46	0.04	0.79	0.02	0	0.02	0.08	0.05	0.53	2.56	0.89	0.65	0	0.01	1.59	0	0	0	4.61	6.81	-0.15	68.61	131.78	711.71	473.79	891.61	664.38	734.66	516.2	866.44	517.27
43.143	0	0.12	0.16	0.02	0.15	0.03	0.14	0.08	1.65	0.18	99.67	0.33	0	98.41	4.21	2.28	0.18	0.19	1.65	0.05	0.52	0.02	0	0.01	0.08	0.06	0.44	1.83	1.11	0.76	0	0.02	1.52	0	0	0	4.91	1.38	-0.25	69.12	125.78	712.43	476.41	887.68	662.02	735.92	517.3	861.69	519.3
43.176	0	0.11	0.17	0.02	0.15	0.03	0.15	0.08	0.91	0.21	99.67	0.33	0	97.94	4.59	1.68	0.21	0.19	1.72	0.06	0.67	0.03	0	0.01	0.07	0.06	0.25	0.91	1.08	0.98	0	0.03	1.47	0	0	0	5.54	2.68	-0.6	69.73	128.07	711.79	478.75	885.14	662.16	732.83	520.41	860.9	520.54
43.209	0	0.12	0.17	0.02	0.15	0.03	0.15	0.07	0.34	0.24	99.66	0.33	0	97.24	4.23	0.99	0.24	0.19	1.81	0.09	0.87	0.04	0	0.01	0.06	0.07	0.15	0.34	1.27	1.18	0	0.01	1.41	0	0	0	4.23	4.2	-1.45	69.15	121.3	710.71	480.6	881.43	662.3	733.16	522.54	854.41	518.98
43.243	0	0.12	0.17	0.02	0.15	0.03	0.15	0.07	0.32	0.32	99.65	0.33	0	96.79	4.07	0.78	0.32	0.22	1.74	0.11	1.21	0.06	0	0.01	0.04	0.07	0.08	0.18	1.34	1.1	0	0.01	1.25	0	0	0	3.92	4.97	0.25	69.75	122.42	708.94	482.29	877.12	660.41	731.15	521.2	853.55	523.29
43.276	0	0.12	0.18	0.02	0.15	0.03	0.15	0.07	0.36	0.36	99.65	0.33	0	97.41	4.2	0.68	0.36	0.28	1.68	0.13	1.48	0.04	0	0.01	0.04	0.08	0.05	0.17	1.57	1.3	0	0.01	1.17	0	0	0	3	3.87	-0.41	69.62	120.38	705.69	483.09	872.78	659.48	727.75	521.78	848.11	523.72
43.309	0	0.12	0.18	0.02	0.16	0.03	0.16	0.08	0.37	0.37	99.65	0.33	0	96.37	5.35	0.72	0.37	0.32	1.91	0.22	1.45	0.05	0	0.01	0.04	0.08	0.05	0.26	1.77	1.51	0	0.02	1.13	0	0	0	4.03	5.6	0.93	70.94	126.51	700.85	486.19	866.9	661.37	720.62	524.33	847.09	527.69
43.343	0	0.12	0.18	0.02	0.16	0.03	0.16	0.08	0.56	0.49	99.65	0.33	0	95.95	6.33	0.72	0.49	0.26	1.9	0.37	1.21	0.06	0	0.02	0.05	0.1	0.06	0.56	2.18	1.54	0	0.02	1.04	0	0	0	3.56	6.18	2.75	71.04	119.85	698.74	480.76	862.77	654.87	722.6	516.18	842.27	522.86
43.376	0	0.12	0.18	0.02	0.17	0.03	0.17	0.08	1.38	0.55	99.65	0.33	0	96.45	6.99	0.64	0.55	0.21	2.9	0.7	1.01	0.06	0	0.02	0.07	0.1	0.08	1.38	1.94	1.59	0.01	0.02	1.07	0	0	0	5.81	5.48	3.84	71.74	119.36	694.98	472.58	859.05	647.68	720.08	508.43	839.27	514.7
43.409	0	0.12	0.18	0.02	0.17	0.03	0.18	0.08	1.89	0.64	99.64	0.33	0	97.85	7.62	0.58	0.64	0.17	3.46	0.67	1.05	0.08	0	0.02	0.11	0.1	0.09	1.89	2.08	1.59	0.01	0.01	1.01	0	0	0	8.46	2.91	3.89	72.29	112.09	695.24	462.64	857.78	637.37	723.01	498.91	834.99	503.92
43.443	0	0.12	0.18	0.02	0.18	0.03	0.2	0.09	2.48	0.93	99.6	0.33	0	97.92	9.14	0.52	0.93	0.17	4.39	0.98	0.95	0.07	0	0.03	0.18	0.11	0.12	2.48	2.07	2.33	0.01	0.01	0.94	0	0	0	1.08	2.75	4.68	70.57	117.14	696.45	459.84	858.93	631.61	722.5	494.77	839.49	500.7
43.476	0	0.12	0.18	0.02	0.19	0.04	0.22	0.1	2.06	1.05	99.57	0.33	0	97.22	10.87	0.57	1.05	0.16	4.84	1.17	1.04	0.1	0	0.04	0.27	0.1	0.19	2.06	2.16	2.4	0.01	0	0.94	0	0	0	4.5	4.23	4.02	71.61	117.13	698.2	455.4	861.04	628.56	723.98	489.29	840.73	498.69
43.51	0	0.12	0.18	0.02	0.21	0.04	0.25	0.11	1.02	1.36	99.51	0.33	0	97.59	13.11	0.52	1.36	0.16	6.17	1.37	1.39	0.22	0	0.05	0.43	0.13	0.33	1.02	2.64	3.03	0.01	0.01	1	0	0	0	1.32	3.48	3.3	70.17	115.21	699.07	449.4	862.83	623.64	725.48	483.93	840.5	490.37
43.543	0	0.12	0.19	0.02	0.23	0.04	0.27	0.12	0.99	1.77	99.46	0.33	0	94.62	14.76	0.52	1.77	0.16	6.47	1.86	1.44	0.25	0	0.05	0.51	0.14	0.48	0.77	3.35	4.01	0.01	0.01	0.99	0.05	0	0	4.92	7.67	3.58	71.02	116.63	698.22	447.49	862.87	623.78	724.73	483.05	841.2	489.21
43.576	0	0.12	0.18	0.02	0.23	0.04	0.28	0.13	1.06	1.8	99.45	0.33	0	95.93	15.53	0.46	1.8	0.16	5.78	1.76	1.6	0.29	0	0.05	0.52	0.15	0.53	0.5	3.4	3.67	0.01	0.01	1.06	0	0	0	3.91	6.2	3.37	70.73	112.65	700.08	445.95	863.42	620.85	727.59	481.62	840.15	486.21
43.61	0	0.12	0.19	0.02	0.26	0.04	0.32	0.14	0.99	2.48	99.36	0.38	0	97.19	18.17	0.42	2.48	0.19	5.4	1.87	1.4	0.16	0	0.06	0.42	0.17	0.37	0.3	3.96	3.51	0.02	0.03	0.99	0	0	0	6.98	4.29	4.46	72.51	108.91	703.83	446.66	862.08	616.77	731.53	480.57	840.22	487.49
43.643	0	0.11	0.19	0.02	0.29	0.03	0.37	0.16	0.99	2.39	99.26	0.48	0	98.05	21.47	0.51	2.39	0.19	4.49	1.78	1.02	0.07	0	0.06	0.32	0.2	0.23	0.21	3.74	3.1	0.02	0.1	0.99	0	0	0	4.18	2.41	4.63	71.53	107.27	705.14	446.35	862.52	614.79	733.26	479.86	840.35	486.08
43.676	0	0.11	0.19	0.02	0.34	0.03	0.44	0.19	1.03	2.27	99.12	0.67	0	97.68	25.61	0.51	2.27	0.18	3.33	2.92	0.74	0.03	0	0.06	0.23	0.23	0.17	0.14	4.37	3.08	0.02	0.05	1.03	0	0	0	4.55	3.31	5.03	71.28	110.95	707.4	444.35	865.5	612.84	734.52	478.23	845.26	485.01
43.71	0	0.11	0.19	0.02	0.29	0.03	0.35	0.15	1.08	2.28	99.31	0.49	0	97.18	20.7	0.59	2.28	0.14	2.34	2.46	0.71	0.02	0	0.06	0.14	0.27	0.14	0.11	4.84	2.64	0.02	0.12	1.08	0	0	0	5.27	-4.31	4.3	70.94	113.21	711.79	444.24	872.8	615.88	738.62	477.66	851.47	486.66
43.743	0	0.12	0.18	0.02	0.24	0.03	0.27	0.12	1.19	1.96	99.46	0.33	0	97.51	15.57	0.57	1.96	0.13	2.49	1.73	0.71	0.02	0	0.05	0.12	0.27	0.17	0.16	4.55	2.25	0.03	0.09	1.19	0	0	0	3.1	3.66	5.09	69.55	112.98	712.33	445.49	877.8	621.04	742.18	482.36	855.09	486.44
43.777	0	0.11	0.18	0.02	0.22	0.03	0.25	0.11	1.3	1.61	99.5	0.33	0	97.94	14.55	0.73	1.61	0.11	1.68	1.3	1.07	0.03	0	0.07	0.11	0.26	0.12	0.35	2.95	1.42	0.03	0.13	1.3	0	0	0	5.95	2.7	4.24	70.68	117.39	723.61	448.02	885.64	619.89	748.88	485	866.21	488.93
43.81	0	0.11	0.18	0.02	0.22	0.03	0.24	0.11	1.23	1.51	99.51	0.33	0	96.21	14.12	0.97	1.51	0.11	1.48	1.06	0.91	0.03	0	0.07	0.11	0.26	0.1	0.28	2.8	1.23	0.04	0.07	1.23	0	0	0	4.8	5.82	5.16	69.05	117.48	725.57	448.06	888.96	621.24	752.44	483.94	869.75	490.33
43.843	0	0.12	0.17	0.02	0.2	0.03	0.2	0.1	1.21	1.26	99.59	0.33	0	98.44	10.52	1.62	1.26	0.11	1.64	0.87	0.93	0.04	0	0.06	0.11	0.23	0.08	0.35	3.01	1.25	0.04	0.03	1.21	0	0	0	2.07	1.26	3.78	66.81	110.77	729.08	448.7	892.98	624.11	758.04	483.57	868.68	488.76
43.877	0	0.12	0.17	0.02	0.19	0.03	0.17	0.09	0.88	0.88	99.62	0.33	0	97.5	7.27	3.31	0.88	0.12	1.22	0.6	0.92	0.04	0	0.04	0.1	0.22	0.05	0.24	3.57	1.08	0.04	0.08	1.11	0	0	0	-1.09	3.68	3.7	65.94	118.84	737.15	448.62	900.98	621.84	762.18	483.63	880.91	488.72
43.91	0	0.12	0.16	0.03	0.19	0.03	0.15	0.09	0.76	0.76	99.62	0.33	0	96.42	5.11	5.44	0.76	0.13	1.64	0.49	0.98	0.05	0	0.03	0.12	0.22	0.05	0.22	3.58	1.1	0.04	0.06	1.14	0	0	0	-2.67	5.53	5.07	65.21	120.61	738.56	449.9	903.4	623.49	764.66	483.33	884.97	491.88
43.943	0	0.11	0.14	0.03	0.21	0.03	0.12	0.1	0.68	0.68	99.59	0.33	0	96.62	2.96	10.34	0.68	0.18	1.68	0.28	1.52	0.07	0	0.03	0.12	0.2	0.06	0.23	3.59	1	0.03	0.06	1.1	0	0	0	-2.02	5.24	5.17	64.81	122.6	739.61	449.27	908.36	626.75	766.79	484.43	889.16	491.91
43.977	0	0.11	0.13	0.03	0.21	0.03	0.11	0.11	0.47	0.47	99.57	0.33	0	95.35	2.4	12.25	0.47	0.19	1.65	0.16	1.72	0.06	0	0.02	0.15	0.25	0.07	0.28	3.73	0.78	0.03	0.09	1.12	0	0	0	-0.75	6.89	4.9	64.12	118.19	740.1	448.82	912.62	631.74	770.99	485.23	889.03	491.36
44.01	0	0.1	0.12	0.03	0.24	0.03	0.1	0.12	0.44	0.42	99.53	0.33	0	94.36	2.03	16.06	0.42	0.19	1.82	0.12	2.6	0.06	0	0.02	0.15	0.24	0.05	0.44	3.84	0.73	0.03	0.1	1.14	0	0	0	2.31	7.91	3.23	65.29	115.58	744.49	451.03	912.95	631.21	773.08	486.97	888.52	492.68
44.043	0	0.09	0.11	0.03	0.26	0.03	0.09	0.14	0.64	0.34	99.49	0.4	0	93.76	1.62	19.11	0.34	0.17	1.61	0.09	2.64	0.06	0	0.02	0.15	0.23	0.07	0.64	3.62	0.62	0.03	0.06	1.11	0	0	0	3.88	8.45	3.68	65.75	117.4	744.08	449.76	914.46	631.55	773.29	485.26	890.34	494.33
44.077	0	0.09	0.11	0.03	0.27	0.03	0.09	0.14	0.89	0.24	99.47	0.43	0	92.94	1.25	20.9	0.24	0.19	2.19	0.09	2.35	0.04	0	0.02	0.17	0.21	0.07	0.89	2.83	0.47	0.02	0.04	0.99	0	0	0	1.49	9.11	3.26	65.13	114.34	747.59	451.75	914.27	629.43	775.98	486.64	890.1	493.79
44.11	0	0.09	0.1	0.03	0.28	0.03	0.09	0.16	0.88	0.23	99.43	0.49	0	93.56	1.25	22.88	0.23	0.2	2.53	0.08	2.07	0.03	0	0.02	0.17	0.18	0.08	0.88	2.61	0.44	0.02	0.03	0.99	0	0	0	-0.03	8.62	3.53	64.57	114.92	748.18	452.02	913.02	627.54	775.59	486.37	890.33	492.96
44.144	0	0.09	0.11	0.03	0.27	0.03	0.09	0.14	0.56	0.17	99.46	0.42	0	91.8	1.41	20.82	0.17	0.21	3.46	0.1	1.27	0.03	0	0.01	0.17	0.13	0.1	0.56	2.54	0.4	0.02	0.02	1	0	0	0	-0.24	9.92	3.89	64.78	119.04	748.73	452.24	913	626.43	774.3	486.04	893.06	494.21
44.177	0	0.09	0.11	0.03	0.27	0.03	0.09	0.14	0.5	0.16	99.47	0.4	0	92.19	1.4	20.86	0.16	0.21	3.71	0.12	1.26	0.03	0	0.01	0.16	0.1	0.13	0.5	1.87	0.35	0.01	0.03	1.03	0	0	0	0.24	9.66	4.72	64.95	115.87	749.82	452.73	912.88	625.67	777.02	486.75	892.66	494.09
44.21	0	0.1	0.12	0.03	0.23	0.03	0.1	0.12	0.56	0.17	99.54	0.33	0	95.15	1.52	16.52	0.17	0.19	4.14	0.18	1.25	0.03	0	0.01	0.18	0.09	0.14	0.56	1.55	0.37	0.01	0.02	1.05	0	0	0	-1.79	7.12	3.53	64.38	119.99	751.71	453.74	914.91	626.34	775.83	487.62	895.64	494.41
44.244	0	0.09	0.12	0.03	0.23	0.03	0.1	0.12	0.5	0.15	99.53	0.33	0	95.05	1.32	17.5	0.15	0.2	4.2	0.26	1.38	0.02	0	0.01	0.19	0.07	0.15	0.5	1.22	0.35	0.01	0.02	0.99	0	0	0	-1.95	7.23	3.46	64.03	118.7	753.59	454.51	917.67	628.19	778.68	489.08	897.25	494.58
44.277	0	0.09	0.11	0.03	0.25	0.03	0.1	0.14	0.52	0.14	99.5	0.35	0	95.84	1.28	19.64	0.14	0.24	4.29	0.33	1.57	0.02	0	0.02	0.18	0.06	0.16	0.52	1.09	0.33	0.01	0.01	1.03	0	0	0	-1.84	6.31	3.62	64.1	121.34	755.5	455	920.73	629.23	780.01	490.45	901.25	495.37
44.31	0	0.09	0.11	0.03	0.25	0.03	0.09	0.13	0.58	0.12	99.51	0.35	0	96.63	0.96	19.81	0.12	0.29	3.53	0.35	1.85	0.02	0	0.02	0.16	0.06	0.15	0.58	1.08	0.34	0.01	0.04	1.09	0	0	0	-1.31	5.22	3.69	63.96	120.28	757.34	454.59	924.79	631.36	783.5	491.03	903.71	495.04
44.344	0	0.09	0.11	0.03	0.23	0.03	0.09	0.13	0.52	0.11	99.53	0.33	0	96.27	0.79	18.9	0.11	0.28	2.55	0.22	2.3	0.02	0	0.02	0.14	0.05	0.15	0.52	0.72	0.25	0.01	0.06	1.22	0	0	0	-2.33	5.74	4.45	63.39	120.7	759.89	454.22	931.22	634.88	788.52	490.93	909.12	495.79
44.377	0	0.09	0.12	0.03	0.21	0.03	0.1	0.12	0.6	0.11	99.57	0.33	0	95.34	0.96	16.27	0.11	0.22	2.41	0.18	2.35	0.02	0	0.02	0.13	0.06	0.16	0.6	0.78	0.24	0.01	0.06	1.34	0	0	0	2.03	6.91	6.25	64.15	117.46	761.41	452.39	937.01	638.72	795.43	489.99	912.7	496.87
44.41	0	0.09	0.12	0.03	0.2	0.03	0.1	0.11	0.53	0.11	99.59	0.33	0	95.86	0.9	15.09	0.11	0.2	2.33	0.11	2.03	0.02	0	0.02	0.13	0.07	0.17	0.53	0.85	0.22	0.01	0.05	1.62	0	0	0	2.93	6.29	4.04	64.58	117.55	766.21	454.66	940.91	641.3	797.65	492.86	915.12	497.4
44.444	0	0.1	0.12	0.03	0.19	0.03	0.1	0.1	0.53	0.1	99.62	0.33	0	94.71	0.73	13.38	0.1	0.21	2.39	0.06	1.8	0.02	0	0.02	0.13	0.08	0.2	0.53	0.8	0.18	0.01	0.05	1.99	0	0	0	1.46	7.58	4.83	64.04	115.9	769.11	454.56	943.45	640.12	801.9	492.49	917.71	497.18
44.477	0	0.09	0.12	0.02	0.19	0.04	0.1	0.1	0.53	0.1	99.62	0.33	0	95.02	0.8	13.44	0.1	0.22	3.33	0.04	1.57	0.03	0	0.01	0.12	0.1	0.21	0.53	0.95	0.17	0.01	0.1	2.23	0	0	0	3.63	7.25	4.67	64.69	114.52	772.7	454.33	948.76	642.45	806.84	493.46	921.3	497.21
44.511	0	0.09	0.11	0.03	0.19	0.04	0.1	0.1	0.49	0.12	99.63	0.33	0	94	0.88	13.57	0.1	0.24	3.62	0.03	2.54	0.06	0	0.01	0.13	0.12	0.24	0.49	0.88	0.15	0.01	0.08	2.57	0	0	0	3.76	8.25	3.73	65.12	115.92	777.85	457.6	950.39	642.92	808.79	494.49	924.56	500.41
44.544	0	0.09	0.11	0.03	0.18	0.04	0.1	0.1	0.39	0.12	99.64	0.33	0	94.34	1.12	12.81	0.1	0.23	3.18	0.02	2.56	0.06	0	0.01	0.13	0.12	0.24	0.39	0.84	0.14	0.01	0.03	2.87	0	0	0	3.08	7.93	5.65	64.93	116.69	779.91	456.56	953.39	640.82	812.68	494.63	929.24	500.1
44.577	0	0.09	0.12	0.03	0.17	0.04	0.1	0.09	0.35	0.11	99.66	0.33	0	94.19	1.31	10.99	0.11	0.21	3.5	0.02	2.7	0.08	0	0.01	0.13	0.11	0.25	0.35	0.85	0.14	0.01	0.03	2.99	0	0	0	3.09	8.07	5.21	64.84	116.68	782.29	457.53	954.8	641.22	814.19	494.93	930.72	500.89
44.611	0	0.09	0.12	0.02	0.16	0.04	0.1	0.09	0.4	0.11	99.67	0.33	0	92.83	1.45	10.02	0.1	0.19	3.1	0.02	2.81	0.1	0	0.01	0.16	0.11	0.25	0.4	0.84	0.14	0.01	0.03	3.48	0	0	0	2.13	9.2	4.89	64.52	118.4	783.95	457.15	957.62	641.76	815.36	494.92	933.64	500.38
44.644	0	0.1	0.12	0.02	0.16	0.04	0.1	0.09	0.5	0.12	99.69	0.33	0	88.85	1.32	8.74	0.11	0.18	3.45	0.03	2.42	0.08	0	0.02	0.19	0.12	0.25	0.5	0.9	0.14	0.01	0.06	3.6	0	0	0	2.41	11.62	4.51	64.36	117.58	786.08	456.99	959.63	642.19	817.55	494.31	934.98	500.28
44.677	0	0.1	0.12	0.02	0.16	0.05	0.1	0.09	0.65	0.12	99.68	0.33	0	90.17	1.28	9.18	0.11	0.19	4.17	0.04	2.08	0.09	0	0.02	0.21	0.12	0.22	0.65	0.91	0.16	0.01	0.02	3.78	0	0	0	2.9	10.92	3.22	65.06	117.74	790.08	458.82	959.19	639.71	818.04	495.1	935.63	500.94
44.711	0	0.1	0.12	0.02	0.16	0.05	0.11	0.09	0.82	0.16	99.68	0.33	0	94.51	1.58	8.74	0.1	0.19	3.91	0.06	1.5	0.04	0	0.01	0.21	0.16	0.19	0.82	1.25	0.15	0.01	0.01	3.91	0	0	0	-2.19	7.77	1.93	63.95	119.11	792.3	460.16	960.29	637.73	817.74	495.92	936.74	500.9
44.744	0	0.1	0.12	0.02	0.16	0.04	0.11	0.08	0.66	0.13	99.68	0.33	0	94.7	1.96	7.83	0.1	0.15	3.08	0.06	0.85	0.02	0	0.01	0.21	0.13	0.16	0.66	1.2	0.16	0.01	0.02	3.43	0	0	0	-2.03	7.59	1.5	64.67	121.08	792.23	461.49	959.49	636.82	815.99	496.58	936.83	504.22
44.778	0	0.1	0.13	0.02	0.16	0.04	0.12	0.08	0.59	0.15	99.67	0.33	0	94.48	2.72	7.18	0.11	0.12	1.85	0.07	0.35	0.01	0	0.01	0.2	0.15	0.13	0.59	1.51	0.17	0.01	0.01	3.29	0	0	0	-2.2	7.8	0.78	64.6	124.56	791.26	462.32	958.72	637.66	812.63	498.9	937.11	503.64
44.811	0	0.1	0.13	0.02	0.16	0.04	0.13	0.08	0.65	0.18	99.68	0.33	0	92.18	3.71	5.26	0.14	0.1	1.99	0.11	0.37	0.01	0	0.01	0.26	0.18	0.13	0.65	1.76	0.2	0.01	0.01	3.15	0	0	0	3.87	9.67	0.43	66.55	121.82	790.55	464.09	955.2	638.82	811.55	502.64	933.37	503.47
44.844	0	0.11	0.14	0.02	0.17	0.03	0.14	0.08	0.54	0.19	99.66	0.33	0	95.45	5.15	4.49	0.17	0.08	1.38	0.1	0.32	0.02	0	0.01	0.25	0.19	0.11	0.54	1.81	0.23	0.02	0.01	2.51	0	0	0	9.88	6.78	-1.93	69.9	120.03	789.67	467.51	950.58	638.63	807.47	509.11	927.44	505.11
44.878	0	0.11	0.15	0.02	0.17	0.03	0.15	0.08	0.62	0.26	99.66	0.33	0	96.28	5.95	3.84	0.19	0.07	1.19	0.09	0.23	0.02	0	0.01	0.2	0.26	0.13	0.62	1.95	0.38	0.02	0.01	2	0	0	0	6.8	5.73	-0.24	69.26	130.09	783.53	471.61	940.75	636.79	795.95	512.92	925.93	507.71
44.911	0	0.11	0.16	0.02	0.17	0.03	0.15	0.08	0.39	0.24	99.66	0.33	0	96.22	5.99	2.82	0.24	0.07	0.94	0.09	0.16	0.03	0	0.01	0.13	0.22	0.1	0.39	1.76	0.59	0.02	0.03	1.66	0	0	0	2.83	5.81	1.25	67.86	126.73	774.43	477.36	927.97	638.53	788.13	513.71	914.86	514.69
44.944	0	0.11	0.16	0.02	0.17	0.03	0.17	0.08	0.26	0.26	99.66	0.33	0	96.72	7.46	1.82	0.26	0.07	0.85	0.1	0.16	0.02	0	0.01	0.09	0.23	0.1	0.24	1.65	0.74	0.02	0.02	1.7	0	0	0	7.73	5.09	-0.28	68.17	118.48	770.37	480.56	920.37	638.76	784.99	517.65	903.47	517.41
44.978	0	0.11	0.17	0.02	0.19	0.03	0.19	0.1	0.33	0.33	99.63	0.33	0	96.61	9.61	1.91	0.33	0.07	0.84	0.12	0.19	0.03	0	0.01	0.05	0.19	0.07	0.1	1.44	1.5	0.02	0.01	1.23	0	0	0	9.96	5.25	-0.7	68.98	124.78	762.31	483.56	910.76	638.53	772.53	521.51	897.32	521.4
45.011	0	0.11	0.17	0.02	0.19	0.03	0.19	0.1	0.36	0.36	99.61	0.33	0	97.71	10.4	1.64	0.36	0.09	0.75	0.16	0.34	0.04	0	0.01	0.03	0.24	0.06	0.05	1.31	1.78	0.02	0.02	1.17	0	0	0	2.55	3.24	-1.6	68.37	128.6	753.98	478.97	904.56	634.39	762.4	518	890.96	514.44
45.044	0	0.11	0.17	0.02	0.18	0.03	0.18	0.09	0.41	0.41	99.63	0.33	0	97.54	9.17	1.29	0.41	0.11	0.71	0.14	0.57	0.05	0	0.01	0.02	0.24	0.05	0.03	0.93	2.23	0.02	0.01	1.05	0	0	0	5.9	3.59	-1.85	68.62	130.6	746.47	477.04	898.05	635.41	754.26	518.99	884.54	510.01
45.078	0	0.11	0.18	0.02	0.17	0.03	0.18	0.1	0.47	0.47	99.64	0.33	0	96.65	8.46	1.19	0.47	0.13	0.79	0.13	0.51	0.05	0	0.01	0.01	0.32	0.05	0.02	0.84	4.42	0.02	0	0.88	0	0	0	3.64	5.18	-1.4	70.2	130.92	737.04	475.26	891.95	634.64	746.64	514	877.56	514.34
45.111	0	0.11	0.18	0.02	0.18	0.03	0.19	0.11	0.44	0.44	99.62	0.33	0	97.2	9.59	1.42	0.44	0.18	0.97	0.19	0.34	0.05	0	0.01	0.01	0.34	0.05	0.03	0.86	4.83	0.02	0.01	0.86	0	0	0	6.86	4.27	-3.16	70.31	125.28	729.49	469.46	888.19	635.96	742.3	512.45	867.35	504.85
45.145	0	0.1	0.18	0.02	0.22	0.03	0.24	0.15	0.49	0.51	99.52	0.33	0	98	14.36	1.46	0.49	0.23	1.57	0.26	0.19	0.04	0	0.01	0.01	0.51	0.04	0.07	0.75	8.15	0.01	0.05	0.6	0	0	0	4.94	2.55	-2.18	68.53	127.28	721.11	462.87	890.04	641.45	738.86	506.33	866.01	500.47
45.178	0	0.09	0.18	0.02	0.3	0.03	0.36	0.26	0.5	0.75	99.27	0.45	0	96.41	23.56	1.74	0.61	0.31	1.31	0.3	0.17	0.07	0	0.01	0.01	0.75	0.03	0.07	0.89	11.21	0.01	0.01	0.5	0	0	0	0.91	5.55	1.01	67.03	133.64	715.13	460.21	888.82	641.93	735.27	498.76	868.79	504.5
45.211	0	0.08	0.18	0.02	0.36	0.03	0.44	0.33	0.47	0.85	99.12	0.63	0	96.48	28.04	2.15	0.61	0.44	1.15	0.25	0.16	0.1	0	0.01	0.01	0.85	0.04	0.13	1.05	12.19	0.01	0	0.47	0	0	0	1.64	5.44	1.35	66.77	135.26	712.57	457.4	891.37	646.3	734.77	497.93	869.99	500.77
45.245	0	0.08	0.18	0.02	0.37	0.03	0.47	0.39	0.44	1.44	99.06	0.68	0	92.29	28.99	1.64	0.82	0.46	1.06	0.3	0.19	0.14	0	0.01	0.01	1.44	0.05	0.15	1.28	15.8	0.01	0.01	0.44	0	0	0	-1.75	9.59	2.94	65.45	135.83	708.94	454.13	894.48	648.62	736.26	491.39	871.53	503.73
45.278	0	0.09	0.18	0.02	0.33	0.03	0.39	0.32	0.45	1.42	99.22	0.51	0	79.7	24.99	1.96	0.8	0.49	1.01	0.22	0.26	0.12	0	0.01	0.01	1.42	0.05	0.15	1.27	14.63	0.01	0	0.45	0.05	0	0	-3.69	15.16	1.25	63.7	133.3	705.31	452.14	895.06	652.79	734.1	493	867.35	496.69
45.311	0	0.09	0.18	0.02	0.33	0.03	0.39	0.34	0.46	1.62	99.22	0.52	0	94.49	25.16	2.19	0.87	0.53	1.26	0.28	0.5	0.08	0	0.01	0.02	1.62	0.06	0.23	1.25	16.1	0.01	0.03	0.46	0.09	0	0	-1.06	7.79	3.58	65.3	143.41	706.54	448.71	903.46	656.47	736.49	488.75	879.47	499.78
45.345	0	0.09	0.18	0.02	0.31	0.03	0.34	0.36	0.49	1.55	99.28	0.44	0	92	22.9	2.75	0.74	0.64	0.91	0.25	0.67	0.04	0	0	0.02	1.55	0.04	0.14	1.27	18.72	0.01	0	0.49	0.03	0	0	3.8	9.79	3.18	66.85	140.72	708.82	450.41	901.44	655.53	737.38	492.8	877.97	498.72
45.378	0	0.09	0.18	0.02	0.27	0.03	0.29	0.28	0.48	1.46	99.43	0.33	0	94.38	18.81	2.61	0.71	0.64	1.08	0.23	1.06	0.04	0	0.01	0.03	1.46	0.04	0.21	1.36	16.81	0.01	0.03	0.48	0	0	0	-0.23	7.89	4.78	65.97	137.11	711.07	452.48	904.85	657.27	743.62	493.95	880.55	500.77
45.411	0	0.1	0.18	0.02	0.22	0.03	0.22	0.19	0.54	1.16	99.55	0.33	0	95.57	13.41	2.58	0.77	0.67	1.22	0.28	1.13	0.06	0	0.01	0.03	1.16	0.06	0.15	1.33	13.56	0.01	0.08	0.54	0	0	0	0.65	6.64	3.81	65.78	138.35	714.67	452.93	913.91	664.82	748.26	495.87	886.5	501.53
45.445	0	0.11	0.18	0.02	0.2	0.03	0.18	0.14	0.5	1.04	99.61	0.33	0	95.32	9.1	2.92	0.75	0.66	1.07	0.24	1.31	0.1	0	0.01	0.03	1.04	0.08	0.14	1.14	10.04	0.01	0.06	0.5	0	0	0	7.36	6.93	3.4	67.78	134.68	721.74	453.37	919.28	666.07	755.81	497.17	890.37	502.91
45.478	0	0.11	0.18	0.02	0.18	0.03	0.17	0.12	0.5	0.8	99.63	0.33	0	95.73	7.46	2.83	0.75	0.53	1.12	0.23	1.14	0.16	0	0.01	0.03	0.8	0.07	0.15	1.16	8.24	0.01	0.07	0.5	0	0	0	2.87	6.45	3.8	67.32	141.34	733.48	456.56	931.27	666.17	764.87	501.14	906.15	505.16
45.512	0	0.11	0.18	0.02	0.18	0.03	0.16	0.1	0.51	0.82	99.64	0.33	0	95.44	6.26	3.11	0.82	0.46	0.87	0.19	1.1	0.11	0	0.01	0.03	0.52	0.08	0.11	0.93	4.39	0.01	0.06	0.51	0	0	0	2.19	6.79	4.23	67.3	138.73	742.5	459.83	937.16	666.56	774.1	501.85	912.66	508.69
45.545	0	0.11	0.18	0.02	0.17	0.03	0.17	0.09	0.47	0.9	99.64	0.33	0	95.4	6.61	2.33	0.9	0.3	0.86	0.29	1.26	0.09	0	0.01	0.03	0.38	0.06	0.13	0.94	3.74	0.01	0.46	0.47	0	0	0	5.97	6.84	3.6	69.14	135.09	757.3	463.79	946.46	666.41	787.23	504.93	922.13	512.07
45.578	0	0.11	0.18	0.02	0.18	0.03	0.17	0.09	0.49	0.86	99.64	0.33	0	95.01	7.47	2.04	0.86	0.26	0.68	0.18	1.11	0.03	0	0.01	0.03	0.33	0.06	0.1	0.99	2.73	0.01	0.42	0.49	0	0	0	4.24	7.26	6.75	68.42	132.04	758.88	465.95	952.19	671.2	795.67	507.09	927.36	516.73
45.612	0	0.11	0.18	0.02	0.18	0.03	0.18	0.09	0.42	0.99	99.63	0.33	0	97.48	7.51	1.66	0.99	0.18	0.74	0.18	1.42	0.02	0	0.01	0.04	0.3	0.09	0.23	0.93	1.47	0.01	0.61	0.42	0	0	0	8.79	3.72	4.52	70.6	136.93	777.61	465.91	965.14	666.21	806.75	507.39	943.44	515.41
45.645	0	0.11	0.18	0.02	0.17	0.03	0.18	0.09	0.48	0.93	99.63	0.33	0	97.24	7.84	1.31	0.93	0.15	0.92	0.18	1.41	0.01	0	0.01	0.05	0.25	0.08	0.25	0.81	1.22	0.01	0.29	0.48	0	0	0	3.33	4.19	3.44	68.77	124.87	783.61	471.02	967.8	667.74	815.66	512.2	940.49	515.4
45.678	0	0.11	0.18	0.02	0.18	0.03	0.18	0.09	0.57	0.89	99.64	0.33	0	98.02	8.24	1.47	0.89	0.13	1.2	0.14	1.19	0.02	0	0.01	0.07	0.19	0.08	0.32	0.82	0.86	0.01	0.16	0.57	0	0	0	4.85	2.49	6.37	69.09	126.96	790.28	469.53	973.2	664.71	823.74	506.95	950.19	518.32
45.712	0	0.11	0.18	0.02	0.17	0.03	0.18	0.08	0.73	0.82	99.64	0.33	0	98.19	7.99	1.47	0.82	0.1	1.98	0.17	0.95	0.02	0	0.01	0.09	0.11	0.09	0.59	0.62	0.45	0.02	0.03	0.73	0	0	0	7.9	2.02	3.66	70.79	129.29	809.36	468.36	988.11	659.89	836.8	507.76	965.91	514.42
45.745	0	0.11	0.18	0.02	0.18	0.03	0.19	0.09	0.76	0.87	99.62	0.33	0	98.68	8.62	1.64	0.87	0.1	3.22	0.22	1.05	0.05	0	0.01	0.16	0.11	0.13	0.7	0.67	0.41	0.02	0.02	0.76	0	0	0	-0.57	-0.44	5.8	68.19	129.39	811.84	463.51	991.71	653.29	841.97	500.04	970.99	509.91
45.779	0	0.12	0.18	0.02	0.17	0.04	0.18	0.08	4.04	0.72	99.63	0.33	0	98.66	7.71	1.49	0.72	0.1	6.09	0.22	1.32	0.09	0	0.02	0.24	0.07	0.2	4.04	0.62	0.27	0.02	0.04	0.98	0	0	0	5.99	-0.51	5.47	70.15	125.95	817.77	454.83	996.91	645.39	848.72	494	974.47	501.17
45.812	0	0.11	0.17	0.02	0.17	0.04	0.18	0.08	2.92	0.75	99.63	0.33	0	98.64	8.13	1.78	0.75	0.13	5.44	0.19	1.51	0.11	0	0.03	0.33	0.08	0.3	2.92	0.79	0.2	0.02	0.01	1.04	0	0	0	3.65	-0.58	4.43	69.52	121.82	821.42	454.35	996.76	641.86	851.45	490.95	973	498.98
45.845	0	0.12	0.17	0.02	0.17	0.04	0.18	0.08	4.89	0.77	99.65	0.33	0	95.26	7.1	1.69	0.77	0.15	5.83	0.28	2.13	0.21	0	0.03	0.57	0.1	0.36	4.89	0.87	0.21	0.02	0.03	1.09	0	0	0	10.2	-6.99	3.78	71.16	117.19	823	445.11	997.44	631.78	854.22	481.74	970.87	492.99
45.879	0	0.12	0.17	0.03	0.16	0.04	0.17	0.08	6.03	0.87	99.66	0.33	0	98.5	7.09	1.65	0.87	0.17	6.03	0.45	3.36	0.25	0	0.04	0.61	0.09	0.44	6.53	0.86	0.16	0.02	0.04	1.43	0	0	0	3.7	-1.08	1.65	69.23	118.86	821.9	440.27	998.28	627.22	851.32	477.64	969.87	486.18
45.912	0	0.11	0.17	0.03	0.16	0.04	0.17	0.08	4.43	0.88	99.65	0.33	0	98.26	8.17	1.53	0.88	0.18	4.84	0.55	4.31	0.43	0	0.04	0.61	0.12	0.61	4.43	1.17	0.17	0.02	0.02	1.61	0	0	0	-0.19	1.84	0.58	68.29	121.43	821.5	438.41	997.27	623.64	848.31	476.34	969.6	482.14
45.945	0	0.11	0.17	0.03	0.16	0.04	0.18	0.09	5.83	0.85	99.65	0.33	0	96.02	8.76	1.23	0.85	0.19	5.83	0.67	5.71	0.53	0	0.04	0.57	0.12	0.5	6.99	1.32	0.18	0.02	0.06	1.76	0	0	0	2.5	6.09	0.49	69.3	124.8	820.29	434.6	997.15	620.98	845.97	473.33	970.59	480.01
45.979	0	0.11	0.16	0.03	0.16	0.04	0.18	0.09	5.57	0.78	99.65	0.33	0	96.66	9.11	1.05	0.78	0.18	5.57	0.54	5.54	0.52	0	0.05	0.58	0.17	0.54	7.33	1.91	0.17	0.02	0.07	2.14	0	0	0	7.4	5.18	0.25	70.74	119.15	818.56	434.34	993.44	620.48	845.83	473.87	964.85	479.36
46.012	0	0.11	0.16	0.03	0.17	0.04	0.18	0.08	5.39	0.82	99.63	0.33	0	96.05	9.09	0.74	0.82	0.16	5.62	0.46	3.78	0.38	0	0.04	0.45	0.17	0.45	5.39	2.22	0.19	0.02	0.04	2.22	0	0	0	7.26	6.04	0.57	70.59	118.17	815.03	433.8	987.82	618.16	842.05	473.02	960.12	477.63
46.045	0	0.11	0.16	0.03	0.18	0.04	0.2	0.09	5.37	0.78	99.61	0.33	0	96.96	10.98	0.64	0.78	0.14	5.5	0.48	3.82	0.25	0	0.04	0.35	0.19	0.3	5.37	3.05	0.22	0.02	0.06	2.36	0	0	0	4.34	4.69	0.56	70.02	117.49	812.36	432.81	983.55	614.51	838.89	470.85	956.26	476.04
46.079	0	0.11	0.16	0.02	0.18	0.04	0.2	0.09	4.33	0.78	99.61	0.33	0	98.05	10.71	0.57	0.78	0.12	5.29	0.59	2.55	0.15	0	0.05	0.31	0.27	0.28	4.33	3.95	0.26	0.02	0.02	2.9	0	0	0	7.25	2.41	-0.74	70.98	116.96	807.99	431.25	976.65	611.04	832.25	471.37	949.21	472.15
46.112	0	0.11	0.16	0.02	0.19	0.05	0.22	0.1	2.63	0.86	99.56	0.33	0	96.85	13.1	0.71	0.86	0.1	6.31	0.67	2.87	0.08	0	0.05	0.22	0.32	0.22	2.63	3.93	0.3	0.01	0.05	2.84	0	0	0	1.09	4.88	-2.39	68.93	116.28	803.49	430.09	973.55	609.5	827.35	470.28	943.63	469.52
46.146	0	0.1	0.15	0.02	0.22	0.06	0.25	0.11	1.7	1	99.5	0.38	0	96.92	15.99	0.76	1	0.08	8.54	0.68	3.18	0.07	0	0.04	0.18	0.37	0.18	1.7	5.94	0.42	0.01	0.04	3.1	0	0	0	3.58	4.76	-1.6	69.5	114.72	796.8	432.61	966.97	613.34	822.24	472.61	936.96	472.69
46.179	0	0.11	0.16	0.02	0.22	0.05	0.25	0.11	1.62	1.19	99.5	0.37	0	98.67	15.6	0.87	1.19	0.09	6.89	0.72	3.04	0.06	0	0.04	0.18	0.38	0.15	1.62	6.2	0.52	0.01	0.02	2.85	0	0	0	8.48	0.48	-3.19	71.13	115.14	790.87	432.41	959.45	612.07	813.84	475.15	928.92	471.45
46.212	0	0.1	0.16	0.02	0.23	0.05	0.26	0.12	1.29	1.2	99.49	0.38	0	97.97	16.46	0.94	1.2	0.08	6.32	0.75	2.91	0.05	0	0.04	0.16	0.41	0.15	1.29	5.74	0.56	0.01	0.11	2.79	0	0	0	3.42	2.61	-1.45	69.4	114.82	785.8	430.86	955.08	610.37	810.84	470.41	925.66	471.13
46.246	0	0.11	0.15	0.02	0.22	0.05	0.24	0.11	1.62	1.09	99.52	0.37	0	96	15.16	0.97	1.09	0.09	6.17	0.93	2.42	0.07	0	0.04	0.15	0.48	0.11	1.62	6.49	0.65	0.01	0.02	3.04	0	0	0	4.28	6.12	0.18	70.06	119.9	780.38	433.36	948.69	611.98	803.89	472.12	923.77	474.47
46.279	0	0.11	0.15	0.02	0.21	0.05	0.23	0.11	1.68	1.1	99.54	0.33	0	94.24	13.87	0.97	1.1	0.1	6.05	1.13	1.88	0.06	0	0.04	0.15	0.42	0.1	1.68	5.52	0.65	0.01	0.02	3.07	0	0	0	3.35	8.03	-0.24	69.24	115.65	775.29	435.61	943.64	614.62	800.62	474.22	916.26	476.02
46.312	0	0.11	0.16	0.02	0.2	0.05	0.22	0.1	2.28	1.22	99.56	0.33	0	95.14	12.8	0.97	1.22	0.11	6.57	1.04	1.83	0.06	0	0.03	0.17	0.53	0.11	2.28	4.38	0.68	0.01	0.02	2.85	0	0	0	6.35	7.13	-1.28	70.11	116.52	774.3	437.53	940.06	614.16	796.93	477.85	913.44	476.37
46.346	0	0.11	0.15	0.02	0.19	0.05	0.21	0.1	3.35	1.06	99.58	0.33	0	95.55	11.94	1.22	1.06	0.15	5.73	0.72	2.14	0.06	0	0.03	0.18	0.41	0.1	3.35	3.03	0.82	0.01	0.03	2.86	0	0	0	1.62	6.67	0.5	68.31	116.35	771.15	439.74	935.13	614.02	794.58	477.27	910.93	478.13
46.379	0	0.11	0.16	0.02	0.18	0.04	0.19	0.09	2.88	0.97	99.62	0.33	0	93.44	10.01	1.11	0.97	0.19	3.62	0.45	1.62	0.04	0	0.03	0.21	0.38	0.09	2.88	2.59	0.77	0.01	0.01	2.56	0	0	0	5.7	8.72	-0.31	69.56	113.84	770.28	442.42	929.68	612.93	792.01	481.06	905.83	478.91
46.412	0	0.11	0.16	0.02	0.18	0.03	0.19	0.09	2.08	0.89	99.63	0.33	0	92.08	9.58	1.26	0.89	0.25	1.73	0.27	1	0.02	0	0.03	0.22	0.32	0.08	2.13	2.41	0.87	0.01	0.01	2.08	0	0	0	6.71	9.74	2.35	70.14	115.39	769.85	445.29	925.24	611.17	791.21	480.95	906.56	484.08
46.446	0	0.11	0.17	0.02	0.19	0.03	0.19	0.09	1.23	0.96	99.61	0.33	0	93.16	10.13	1.59	0.96	0.25	1.25	0.24	0.83	0.02	0	0.03	0.26	0.29	0.06	1.23	1.65	0.96	0.01	0.03	1.54	0	0	0	4.6	8.95	2.66	69.63	114.76	768.11	447.32	921.01	609.6	788.84	480.92	903.45	486.73
46.479	0	0.11	0.17	0.02	0.19	0.03	0.19	0.09	1.04	1.04	99.62	0.33	0	93.59	9.21	1.74	1.04	0.33	1.2	0.27	0.64	0.03	0	0.03	0.26	0.27	0.05	0.63	1.54	1.12	0.01	0.01	1.38	0	0	0	-0.22	8.6	2.17	68.17	117.34	765.37	447.3	919.78	609.22	785.18	480.1	902.3	487.38
46.513	0	0.11	0.17	0.02	0.19	0.03	0.19	0.09	1.05	1.05	99.62	0.33	0	94.43	9	2.16	1.05	0.41	1.94	0.29	0.85	0.06	0	0.03	0.27	0.24	0.05	0.44	0.97	1.4	0.01	0.01	1.11	0	0	0	0.96	7.85	2.38	68.36	116.54	763	447.98	918.46	611.09	783.96	480.53	900.16	489.42
46.546	0	0.11	0.17	0.02	0.2	0.03	0.19	0.1	0.93	1.11	99.61	0.33	0	92.55	9.67	2.8	1.11	0.49	1.72	0.27	0.9	0.05	0	0.02	0.29	0.22	0.04	0.51	0.87	1.53	0.01	0.01	0.93	0	0	0	3.1	9.4	2.52	68.72	117.53	759.59	449.65	913.77	612.7	779.5	483.41	896.88	489.21
46.579	0	0.11	0.17	0.02	0.21	0.03	0.19	0.11	0.91	1.1	99.58	0.33	0	94.17	10.18	4.27	1.1	0.63	1.95	0.35	0.73	0.04	0	0.02	0.27	0.21	0.03	0.58	0.9	1.77	0.01	0.01	0.91	0	0	0	3.21	8.09	2.17	68.94	118.79	757.81	449.72	912.89	612.48	777.28	482.99	895.77	491.47
46.613	0	0.11	0.17	0.02	0.22	0.03	0.19	0.12	0.85	0.99	99.57	0.33	0	94.95	10.32	4.59	0.99	0.69	2.26	0.49	0.61	0.03	0	0.02	0.3	0.15	0.03	0.85	0.85	2.24	0.01	0	0.76	0	0	0	1.61	7.33	2.14	67.77	119.64	751.39	448.61	907.84	612.68	771.06	482.06	890.44	490
46.646	0	0.1	0.16	0.02	0.23	0.03	0.2	0.12	1.12	0.97	99.54	0.33	0	93.63	11.37	5.31	0.97	0.54	2.06	0.54	0.46	0.04	0	0.02	0.3	0.17	0.03	1.12	0.85	2.36	0.01	0.01	0.71	0	0	0	2.73	8.56	0.72	67.92	113.39	750.93	450.56	903.81	612.25	770.54	485.55	883.91	487.84
46.679	0	0.11	0.16	0.02	0.22	0.03	0.19	0.12	0.87	0.9	99.56	0.33	0	92.95	9.74	5.54	0.9	0.51	2.04	0.57	0.33	0.04	0	0.02	0.27	0.17	0.03	0.87	0.82	2.79	0.01	0	0.62	0	0	0	3.65	9.1	0.17	68.41	111.38	749.12	452.22	900.31	611.53	768.44	486.7	879.76	490.37
46.713	0	0.11	0.17	0.02	0.21	0.03	0.17	0.11	0.9	0.77	99.59	0.33	0	91.71	7.94	5.4	0.77	0.5	1.56	0.4	0.21	0.04	0	0.02	0.25	0.17	0.03	0.9	0.82	3.29	0.01	0	0.48	0	0	0	3.35	9.98	1.2	68.3	113.63	745.45	456.02	893.13	612.41	762.78	490.36	876.4	491.63
46.746	0	0.11	0.17	0.02	0.2	0.03	0.16	0.11	0.54	0.69	99.61	0.33	0	95.21	6.53	5.32	0.69	0.41	1.24	0.27	0.11	0.03	0	0.02	0.21	0.18	0.02	0.54	0.85	3.91	0.01	0	0.44	0	0	0	2.73	7.05	0.76	68.58	116.57	740.76	457.98	886.73	611.26	755.32	492.27	871.88	493.68
46.78	0	0.11	0.17	0.02	0.19	0.03	0.16	0.12	0.51	0.7	99.61	0.33	0	94.59	6.52	4.95	0.7	0.29	1.09	0.18	0.04	0.01	0	0.01	0.18	0.21	0.02	0.51	0.71	5.93	0.02	0	0.29	0	0	0	8.59	7.7	0.49	71.23	113.44	736.92	458.59	882.09	611.83	752.43	493.19	865.83	496.01
46.813	0	0.11	0.17	0.02	0.18	0.03	0.16	0.12	0.56	0.72	99.63	0.33	0	95.38	5.92	4.15	0.72	0.22	1.15	0.16	0.05	0.02	0	0.01	0.14	0.22	0.01	0.56	0.79	8.78	0.02	0	0.24	0	0	0	9.32	6.86	0.28	71.96	114.06	734.72	460.22	877.78	610.91	748.66	494.88	862.69	497.18
46.846	0	0.12	0.18	0.02	0.17	0.03	0.15	0.12	0.4	0.62	99.64	0.33	0	94.57	4.56	2.78	0.62	0.16	1.37	0.11	0.04	0.02	0	0.01	0.09	0.2	0.01	0.4	0.76	10.13	0.02	0.01	0.25	0	0	0	9.12	7.71	2.08	72.17	113.52	732.8	463.61	871.83	610.72	746.61	496.28	860.07	499.93
46.88	0	0.12	0.18	0.02	0.16	0.03	0.15	0.15	0.51	0.69	99.63	0.33	0	96.05	4.2	2.3	0.69	0.12	1.5	0.1	0.05	0.02	0	0	0.07	0.23	0.01	0.51	0.93	17.66	0.03	0	0.22	0.03	0	0	10.67	6.05	1.43	72.05	118.63	728.17	462.57	869.63	611.99	740.03	497.62	858.65	498.59
46.913	0	0.12	0.18	0.02	0.16	0.03	0.15	0.18	0.54	0.73	99.63	0.33	0	94.23	3.88	2.02	0.73	0.13	2	0.12	0.07	0.03	0	0	0.05	0.22	0.01	0.54	0.87	21.68	0.04	0	0.24	0	0	0	10.54	8.04	1.44	71.83	114.01	725.92	463.36	865.8	611.57	739.35	497.18	853.33	499.47
46.946	0	0.12	0.18	0.02	0.16	0.03	0.15	0.19	0.38	0.62	99.63	0.33	0	96.3	3.69	1.86	0.62	0.15	2.02	0.12	0.07	0.04	0	0	0.03	0.23	0.01	0.38	0.89	23.58	0.03	0	0.25	0	0	0	7.07	5.7	2.53	71.48	115.64	723.1	465.22	860.47	609.37	735.39	497.62	850.98	500.97
46.98	0	0.12	0.18	0.02	0.16	0.03	0.16	0.22	0.37	0.5	99.56	0.33	0	98.07	4.39	1.61	0.5	0.17	2.34	0.16	0.1	0.08	0	0	0.02	0.27	0.01	0.37	0.93	27.03	0.04	0	0.26	0	0	0	6.29	2.37	1.5	70.62	110.53	718.98	463.69	860.3	612.23	734.85	495.65	845.24	501.13
47.013	0	0.12	0.18	0.02	0.17	0.03	0.17	0.24	0.27	0.5	99.52	0.33	0	98.57	5.92	1.81	0.5	0.25	2.44	0.23	0.12	0.13	0	0	0.02	0.28	0.01	0.24	0.99	27.33	0.04	0.01	0.27	0	0	0	1.56	0.84	4.49	68.78	112.43	717.44	463.96	858.67	611.87	735.04	492.42	846.99	502.86
47.046	0	0.12	0.18	0.02	0.18	0.03	0.17	0.27	0.25	0.49	99.46	0.33	0	97.84	6.87	1.87	0.49	0.37	1.75	0.26	0.1	0.1	0	0	0.02	0.34	0.01	0.12	0.99	28.97	0.04	0	0.25	0	0	0	2.12	2.93	4.44	68.48	112.83	715.09	462.38	860.12	614.85	734.39	491.77	846.76	502.04
47.08	0	0.11	0.18	0.02	0.19	0.03	0.18	0.32	0.24	0.45	99.36	0.33	0	97.29	7.87	2.64	0.42	0.51	1.49	0.22	0.11	0.1	0	0	0.03	0.45	0.01	0.17	0.84	31.04	0.05	0.01	0.24	0	0	0	0.49	4.1	4.1	67.38	110.9	711.44	461.07	860.31	617.57	733.12	494.15	843.95	497.99
47.113	0	0.11	0.17	0.02	0.2	0.03	0.18	0.3	0.24	0.45	99.39	0.33	0	98.55	8.45	3.64	0.39	0.67	1.22	0.22	0.12	0.09	0	0	0.04	0.45	0.01	0.22	0.84	28.21	0.06	0.01	0.24	0	0	0	1.85	-0.91	2.87	67.27	116.09	712.49	460.13	865.93	621.89	732.76	495.22	848.83	497.34
47.147	0	0.11	0.18	0.02	0.21	0.03	0.19	0.35	0.32	0.47	99.29	0.33	0	97.14	9.71	3.51	0.37	0.84	0.99	0.2	0.16	0.1	0	0	0.04	0.47	0.01	0.32	0.75	30.55	0.07	0.01	0.23	0	0	0	1.67	4.38	3.65	68.02	116.05	716.83	465.8	866.32	623.18	736	498.45	851.93	503.89
47.18	0	0.11	0.17	0.02	0.21	0.03	0.19	0.37	0.3	0.43	99.25	0.33	0	97.14	10.46	3.78	0.38	0.89	1.19	0.19	0.19	0.13	0	0	0.04	0.43	0.01	0.3	0.75	30.76	0.06	0	0.25	0	0	0	-3.1	4.37	2.62	66.65	118.88	720.75	469.05	869.62	624.79	737.29	501.39	856.09	505.5
47.213	0	0.11	0.17	0.02	0.22	0.03	0.2	0.35	0.27	0.34	99.31	0.33	0	97.55	11.04	3.85	0.34	0.8	1.37	0.19	0.23	0.11	0	0	0.04	0.34	0.01	0.17	0.82	28.48	0.07	0.03	0.27	0.02	0	0	1.02	3.58	2.49	67.86	116.08	723.35	469.89	871.11	625.37	740.55	503.12	856.59	506.22
47.247	0	0.11	0.17	0.02	0.21	0.03	0.18	0.27	0.35	0.39	99.45	0.33	0	97.97	9.17	4.09	0.39	0.79	1.39	0.17	0.29	0.1	0	0	0.04	0.25	0.01	0.11	0.69	24.41	0.07	0.01	0.35	0	0	0	1.69	2.62	2.48	68.33	124.93	728.96	470.63	879.54	628.17	743.22	504.78	868.09	508.6
47.28
47.313
47.347
47.38
47.413
47.447
47.48
47.514
47.547
47.58
47.614
47.647
47.68
47.714
47.747
47.781
47.814
47.847
47.881
47.914
47.947
47.981
48.014
48.047
48.081
48.114	0	0.11	0.12	0.03	0.17	0.05	0.13	0.1	3.81	0.54	99.65	0.42	0	92.51	5.1	9.28	0.5	0.45	3.62	0.06	5.26	0.22	0	0.33	2.6	0.54	0.78	14.15	0.26	0.05	0.15	0.05	3.81	0	0	0	7.06	9.43	-1.38	68.08	119.94	673.82	489.21	856.33	684.69	703	532.59	822.94	532.69
48.148	0	0.1	0.12	0.03	0.2	0.04	0.12	0.12	3.16	1.5	99.59	0.33	0	91.83	5.25	11.75	0.64	0.25	3.16	0.1	5.13	0.28	0	0.08	1.42	1.5	0.88	6.36	1.72	0.36	0.11	0.04	2.39	0	0	0	-1.8	9.9	2.97	65.37	120.07	673.26	485.37	853.28	677.34	705.25	523.8	825.26	527.56
48.181	0	0.09	0.12	0.03	0.2	0.04	0.14	0.11	3.54	2.42	99.59	0.33	0	90.1	6.92	9.97	0.55	0.25	3.76	0.12	4.04	0.2	0	0.07	1.13	2.42	0.78	3.54	2.02	0.44	0.09	0.02	3.03	0	0	0	-0.97	10.96	2.3	66.14	120.47	672.95	478.17	852.8	669.31	704.02	518.9	824.5	519.02
48.214	0	0.1	0.13	0.03	0.18	0.05	0.15	0.1	2.68	3.62	99.64	0.33	0	91.26	8	5.6	0.69	0.2	4.47	0.23	3.68	0.19	0	0.05	0.89	3.62	0.77	2.68	2.21	0.4	0.08	0.02	3.64	0.35	0	0	-1.13	10.27	1.89	66.34	120.54	674.5	470.3	853.17	660.55	704.55	510.27	825.09	510.93
48.248	0	0.1	0.13	0.03	0.15	0.06	0.14	0.09	1.64	3.37	99.69	0.33	0	94.91	5.79	4.57	0.77	0.18	6.34	0.37	4.41	0.21	0	0.08	0.85	3.37	0.69	1.64	2.17	0.35	0.08	0.13	4.62	0.27	0	0	0.6	7.37	1.92	66.74	120.21	674.42	461.52	853.99	653.36	705.04	501.83	825.24	502.73
48.281	0	0.09	0.12	0.03	0.14	0.08	0.13	0.09	1.86	3.25	99.71	0.33	0	98.65	5.3	4.49	0.8	0.24	11.42	0.54	6.12	0.21	0	0.08	0.82	3.25	0.78	1.86	2.14	0.38	0.08	0.08	5.48	0	0	0	-2.16	0.54	2.73	65.88	117.18	673.89	456.15	853.81	648.09	706.81	493.71	823.89	498.52
48.314	0	0.09	0.11	0.03	0.14	0.11	0.14	0.09	2.4	2.58	99.72	0.33	2.19	98.56	5.9	4.11	0.88	0.26	14.88	0.54	5.79	0.2	0	0.07	0.82	2.58	0.8	2.4	2.02	0.43	0.08	0.06	6.32	0	0	0	-2.94	0.86	2.26	66.03	117.25	674.56	454.61	852.44	644.2	705.99	492.25	823.19	495.65
48.348	0	0.09	0.11	0.03	0.14	0.15	0.14	0.09	2.96	2.78	99.69	0.41	2.52	98.61	6.15	5.27	0.92	0.29	20.23	0.71	10.14	0.38	0	0.06	0.71	2.78	0.71	2.96	2.19	0.59	0.08	0.02	6.39	0	0	0	3.31	-0.7	3.04	67.92	117.23	675.43	447.27	854.02	638.75	707.94	485.38	825.03	491.19
48.381	0	0.08	0.11	0.04	0.14	0.13	0.14	0.09	2.54	2.76	99.72	0.35	0.32	96.41	7.17	4.86	1.11	0.28	18.41	1.21	12.1	0.44	0	0.05	0.53	2.76	0.65	2.54	2.05	0.67	0.09	0.03	5.99	0	0	0	-1.14	5.55	3.13	66.72	112.26	678.2	446.91	852.81	633.55	711.29	484.52	823.51	487.33
48.414	0	0.09	0.12	0.03	0.15	0.1	0.16	0.1	1.16	2.21	99.69	0.33	1.06	94.97	8.09	3.75	1.16	0.3	14.23	1.68	6.2	0.37	0	0.03	0.35	2.21	0.65	1.05	2.46	1.13	0.09	0.01	5.88	0	0	0	-2.59	7.31	2.85	66.92	113.04	680.21	446.32	851.84	628.83	711.29	481.49	824.14	488.05
48.448	0	0.1	0.12	0.03	0.16	0.08	0.15	0.1	1.25	1.75	99.68	0.33	0	97.18	7.83	3.7	1.25	0.35	10.65	2.04	5.4	0.49	0	0.03	0.22	1.75	0.59	0.5	3.15	1.23	0.09	0	5.54	0	0	0	-2.12	4.31	3.28	66.8	109.44	679.75	444.22	849.3	625	711.83	478.79	821.08	485.3
48.481	0	0.11	0.12	0.02	0.17	0.07	0.15	0.1	1.2	1.63	99.66	0.33	0	97.94	7.13	4.24	1.2	0.44	7.42	2.05	3.16	0.3	0	0.02	0.15	1.63	0.51	0.27	4.1	1.42	0.09	0	5.32	0	0	0	0.96	2.7	3.33	68.12	121.19	682.15	440.73	852.85	622.45	709.13	476.99	830.19	482.77
48.515	0	0.1	0.11	0.03	0.19	0.06	0.15	0.11	1.03	1.78	99.63	0.33	0	97.73	8.23	5.61	1.03	0.56	6.82	1.75	3.9	0.27	0	0.02	0.09	1.78	0.55	0.25	5.48	1.62	0.09	0.01	5.45	0	0	0	5.7	3.19	5.94	69.31	117.97	682.52	439.52	856.85	625.16	715.28	477.91	833.08	484.17
48.548	0	0.1	0.11	0.03	0.2	0.06	0.16	0.12	1.1	1.62	99.59	0.33	0	98.03	9.73	6.52	1.1	0.47	7.22	1.65	4.68	0.29	0	0.01	0.05	1.62	0.41	0.26	6.29	1.78	0.09	0.01	5.16	0	0	0	7.95	2.47	5.87	69.87	117.49	686.01	438.69	858.93	624.53	718.3	475.01	835.4	484.63
48.581	0	0.1	0.11	0.03	0.21	0.06	0.15	0.13	1.15	1.39	99.58	0.33	0	95.95	9.99	7.31	1.15	0.52	7.09	2.02	6.44	0.3	0	0.01	0.04	1.39	0.32	0.35	6.51	1.9	0.09	0.01	4.87	0	0	0	7.8	6.17	7.35	69.87	114.83	690.67	437.74	861.29	620.28	724.5	473.51	838.84	484.1
48.615	0	0.1	0.12	0.03	0.2	0.07	0.15	0.12	1.11	1.45	99.6	0.33	0	97.01	10.12	5.96	1.11	0.57	8.59	1.85	7.98	0.36	0	0.01	0.04	1.45	0.38	0.6	8.42	2.8	0.1	0.02	5.2	0	0	0	3.65	4.59	5.57	68.28	115.51	692.65	436.74	865.55	620.73	725.51	474.69	840.9	480
48.648	0	0.1	0.11	0.03	0.2	0.08	0.15	0.12	0.95	1.42	99.59	0.33	0	95	9.22	6.75	0.95	0.57	9.39	1.39	6.49	0.39	0	0.01	0.03	1.42	0.44	0.63	9.14	2.77	0.1	0.06	5.48	0	0	0	6.49	7.28	5.29	68.74	119.18	693.74	435.47	869.99	623.86	726.4	474.41	845.43	480.55
48.681	0	0.1	0.1	0.03	0.2	0.09	0.13	0.12	1.14	1.21	99.6	0.33	0.09	95.85	7.84	8.4	0.84	0.69	10.67	1.13	6.19	0.4	0	0.01	0.04	1.21	0.47	1.14	8.73	2.52	0.11	0.03	6.12	0	0	0	4.93	6.3	4.73	68.49	116.49	697.66	437.1	871.59	622.89	729.85	475.73	846.25	480.37
48.715	0	0.1	0.1	0.04	0.21	0.09	0.14	0.13	1.39	0.92	99.58	0.41	0	95.56	8.46	9.02	0.82	0.56	12.46	1.05	7.96	0.39	0	0.01	0.05	0.92	0.53	1.39	10.48	3.05	0.12	0.03	5.98	0	0	0	7.43	6.66	6.06	69.11	115.09	700.12	436.95	874.46	624	734.45	474.65	849.28	482.37
48.748	0	0.09	0.1	0.04	0.22	0.1	0.14	0.14	1.43	0.9	99.57	0.42	0	96.22	9.01	9.64	0.79	0.46	13.3	1.02	8.44	0.41	0	0.01	0.07	0.9	0.61	1.43	10.19	2.78	0.12	0.03	6.08	0	0	0	3.1	5.82	5.47	67.64	115.43	703.04	436.42	876.63	622.01	736.28	472.9	851.47	480.43
48.782	0	0.1	0.1	0.04	0.22	0.09	0.14	0.14	1.72	0.7	99.55	0.46	0	96.63	10.09	9.18	0.69	0.41	12.37	1.06	10.54	0.48	0	0.01	0.1	0.7	0.59	1.72	12.31	3.21	0.13	0.02	5.57	0	0	0	4.11	5.22	5.48	68.27	112.74	706.03	436.75	877.62	620.43	739.49	473.38	852.03	480.06
48.815	0	0.1	0.1	0.04	0.24	0.09	0.14	0.15	1.92	0.68	99.51	0.51	0	96.2	10.43	10.15	0.61	0.48	12.84	0.94	9.94	0.59	0	0.01	0.16	0.68	0.75	1.92	13.39	3.5	0.15	0.01	5.41	0	0	0	5.98	5.84	5.94	68.94	114.99	707.88	435.91	879.2	619.05	740.61	472.84	855.35	480.28
48.848	0	0.1	0.1	0.04	0.25	0.1	0.14	0.16	2.55	0.7	99.5	0.6	0	94.44	10	11.2	0.55	0.44	14.8	0.82	9.19	0.71	0	0.01	0.19	0.7	1.02	2.55	13.6	3.22	0.15	0.02	5.62	0	0	0	6.33	7.83	6.68	68.8	117.62	708.22	434.12	883.8	621.32	742.62	472.22	859.97	480.17
48.882	0	0.1	0.09	0.05	0.28	0.1	0.13	0.16	2.62	0.61	99.44	0.7	0	95.05	9.54	12.94	0.41	0.43	14.12	0.66	8.25	0.71	0	0.01	0.18	0.61	1.09	2.62	16.56	2.94	0.16	0.01	5.93	0	0	0	4.71	7.23	5.48	68.23	119.39	709.92	434.59	887.15	623.12	743.13	474.15	862.41	479.15
48.915	0	0.1	0.09	0.04	0.27	0.1	0.12	0.15	3.17	0.62	99.45	0.67	0.19	93.15	7.57	14.39	0.32	0.53	12.49	0.5	7.2	0.58	0	0.01	0.2	0.62	1.12	3.17	15.6	1.97	0.17	0.02	6.02	0	0	0	4.23	8.95	5.29	67.95	116.87	712.99	436.07	888.3	622.78	746.28	475.08	863.05	479.83
48.948	0	0.11	0.1	0.04	0.25	0.08	0.13	0.13	2.75	0.54	99.5	0.47	0	90.15	7.68	11.28	0.33	0.49	9.45	0.55	5.48	0.32	0	0.01	0.23	0.54	0.95	2.75	13.62	1.74	0.15	0.02	5.57	0	0	0	4.96	10.93	5.94	68.41	117.43	717.04	438.66	888.68	621	748.94	476.49	866.19	482.96
48.982	0	0.1	0.1	0.03	0.22	0.06	0.12	0.12	1.48	0.44	99.57	0.33	0	93.29	6.28	9.78	0.27	0.59	6.29	0.57	4.19	0.25	0	0.01	0.22	0.44	0.71	1.48	10.34	1.38	0.14	0.02	5.31	0	0	0	2.87	8.84	4.26	67.58	121.43	719.47	439.88	891.24	622.61	747.91	477.06	869.19	483.15
49.015	0	0.11	0.11	0.03	0.21	0.05	0.12	0.11	0.65	0.32	99.58	0.33	0	94.1	4.94	9.37	0.27	0.73	3.54	0.43	3.55	0.19	0	0.01	0.15	0.32	0.53	0.65	9.32	1.28	0.12	0.03	4.66	0	0	0	1.34	8.16	4.16	66.88	123.38	721.06	439.8	894.98	624.35	749.53	477.37	872.78	483.09
49.048	0	0.11	0.11	0.03	0.19	0.04	0.11	0.1	0.28	0.28	99.61	0.33	0	90.11	3.43	9.11	0.28	0.87	2.72	0.33	3.22	0.25	0	0.01	0.13	0.21	0.37	0.26	7.35	1.12	0.11	0.02	4.1	0	0	0	5.3	10.95	4.26	67.92	121.84	724.12	440.84	897.71	625.69	753.31	479.88	875.06	484.59
49.082	0	0.11	0.12	0.03	0.17	0.04	0.11	0.09	0.2	0.2	99.66	0.33	0	91.67	2.47	7.26	0.2	0.93	2.57	0.25	3.17	0.39	0	0.01	0.11	0.17	0.32	0.19	6.12	0.9	0.12	0.01	4.24	0	0	0	3.94	10.01	4.48	67.27	120.45	726.27	441.39	900.9	627.01	756.81	480.66	877.19	484.73
49.115	0	0.11	0.12	0.03	0.17	0.05	0.1	0.09	0.22	0.2	99.66	0.33	0	94.32	2.05	7.87	0.2	0.97	3.04	0.21	3.64	0.49	0	0.01	0.1	0.18	0.26	0.22	5.93	0.86	0.12	0.04	4.16	0	0	0	3.9	7.95	5.79	66.84	120.17	727.28	440.25	906.48	630.79	761.44	479.65	881.47	485.52
49.149	0	0.11	0.12	0.03	0.17	0.05	0.11	0.09	0.57	0.21	99.65	0.33	0	94.86	2.15	8.37	0.21	1.01	5.23	0.2	3.43	0.54	0	0.01	0.1	0.15	0.21	0.57	4.87	0.62	0.1	0.03	3.68	0	0	0	4.13	7.43	4.84	66.91	120.81	731.03	441.22	911.01	633.21	764.35	480.97	885.05	486
49.182	0	0.11	0.12	0.03	0.18	0.05	0.11	0.09	0.64	0.19	99.65	0.33	0	94.86	2.49	8.38	0.19	0.9	5.45	0.21	2.94	0.47	0	0.01	0.1	0.15	0.17	0.64	4.87	0.64	0.1	0.03	3.66	0	0	0	3.47	7.43	4.64	66.54	120.84	734.28	440.96	915.21	634.34	767.88	480.25	888.59	485.89
49.215	0	0.1	0.11	0.03	0.19	0.06	0.11	0.1	0.86	0.17	99.62	0.33	0	94.63	2.39	10.66	0.17	0.89	7.34	0.15	2.77	0.45	0	0.01	0.08	0.16	0.17	0.86	4.63	0.66	0.1	0.03	3.87	0	0	0	2	7.66	4.38	66.03	118.64	738.74	440.72	918.71	632.83	772.65	479.99	891.2	484.42
49.249	0	0.1	0.1	0.03	0.2	0.06	0.1	0.11	1.11	0.14	99.59	0.33	0.18	92.88	2.32	13.63	0.14	0.86	8.97	0.12	2.62	0.49	0	0.01	0.09	0.13	0.24	1.11	4.15	0.57	0.1	0.02	4.01	0	0	0	3.56	9.16	5	66.42	120.62	740.56	440.31	921.49	632.54	774.62	481.33	895.2	484.63
49.282	0	0.09	0.1	0.03	0.22	0.05	0.1	0.12	0.81	0.13	99.56	0.33	0	94.67	2.51	15.45	0.13	0.88	6.61	0.11	2.19	0.38	0	0.01	0.11	0.1	0.24	0.81	3.29	0.5	0.09	0.03	3.91	0	0	0	7.63	7.62	5.5	68.01	120.01	747.48	440.16	925.82	630.58	780.99	480.55	900.88	485.72
49.315	0	0.09	0.1	0.03	0.21	0.06	0.1	0.12	1.25	0.13	99.58	0.33	0	88.92	2.91	14.86	0.13	0.76	7.28	0.11	2.71	0.39	0	0.01	0.14	0.09	0.37	1.25	2.7	0.47	0.08	0.03	3.91	0	0	0	4.55	11.59	5.19	66.74	117.99	748.8	441.29	928.69	633.22	783.85	481.56	901.76	485.95
49.349	0	0.09	0.1	0.03	0.23	0.05	0.1	0.13	1.41	0.12	99.54	0.33	0	94.56	3.35	16.82	0.12	0.73	6.73	0.11	2.87	0.29	0	0.01	0.16	0.07	0.4	1.41	2.07	0.35	0.06	0.02	3.54	0	0	0	4.5	7.73	6.21	67.27	117.82	751.19	441.34	930.17	632.05	786.72	480.42	904.36	486.84
49.382	0	0.09	0.1	0.02	0.22	0.05	0.1	0.13	1.61	0.11	99.55	0.33	0	96.63	3.5	15.66	0.11	0.88	6.34	0.09	2.28	0.18	0	0.01	0.2	0.08	0.46	1.61	2.1	0.32	0.07	0.01	3.75	0	0	0	3.76	5.22	3.63	67.32	119.21	753.89	440.99	933.63	633.42	786.63	480.98	905.79	484.36
49.415	0	0.09	0.1	0.02	0.21	0.06	0.11	0.12	2.1	0.11	99.58	0.33	0	95.2	3.14	13.79	0.11	0.89	9.01	0.08	2.39	0.22	0	0.01	0.19	0.06	0.45	2.1	2.25	0.35	0.06	0.01	3.64	0	0	0	5.93	7.06	3.77	68.8	119.94	757.11	441.78	932.62	629.73	787.58	481.11	907.44	485.34
49.449	0	0.1	0.11	0.02	0.19	0.06	0.12	0.11	1.18	0.13	99.61	0.33	0	95.94	3.25	10.89	0.13	0.99	8.33	0.11	2.01	0.25	0	0.01	0.19	0.06	0.51	1.18	2.66	0.46	0.07	0.01	3.66	0	0	0	6.56	6.19	4.26	69.66	117.08	760.99	443.18	930.61	625.41	790.37	479.66	907.24	486.74
49.482	0	0.1	0.12	0.02	0.18	0.05	0.12	0.1	1.15	0.15	99.64	0.33	0	96.55	3.42	8.55	0.15	1.01	6.26	0.14	1.58	0.21	0	0.01	0.17	0.06	0.47	1.15	2.67	0.56	0.08	0.01	3.6	0	0	0	3.85	5.35	2.96	68.62	116.14	760.08	439.82	930.71	622.55	789.18	476.64	905.19	482.22
49.516	0	0.11	0.12	0.02	0.16	0.05	0.12	0.09	1.45	0.15	99.68	0.33	0	97.42	3.83	5.02	0.15	1.1	5.05	0.22	1.31	0.17	0	0.02	0.19	0.11	0.36	1.45	2.72	0.68	0.09	0.02	4.36	0	0	0	3.25	3.85	1.94	69.39	120.61	761.77	440.27	930	619.04	786.5	477.38	907.02	482.1
49.549	0	0.11	0.13	0.02	0.16	0.05	0.13	0.08	1.22	0.18	99.69	0.33	0	97.92	4.1	3.58	0.18	1.13	3.87	0.3	1.31	0.15	0	0.02	0.23	0.12	0.32	1.22	2.72	0.73	0.09	0.01	4.1	0	0	0	5.75	2.74	2.01	70.36	121.27	760.8	438.86	929.71	617.71	785.69	475.41	906.66	483.74
49.582	0	0.11	0.14	0.02	0.15	0.04	0.13	0.08	1.32	0.21	99.69	0.33	0	97.59	4.34	2.74	0.21	1.1	3.16	0.38	1.43	0.09	0	0.02	0.23	0.12	0.21	1.32	2.61	0.74	0.08	0	3.58	0	0	0	1.28	3.5	1.74	68.98	121.88	760.53	438.59	929.77	617.56	784.96	475.39	906.72	480.82
49.616	0	0.11	0.14	0.02	0.15	0.04	0.14	0.08	0.73	0.23	99.7	0.33	0	96.29	4.83	1.88	0.23	1.06	2.85	0.43	1.57	0.04	0	0.02	0.18	0.13	0.17	0.73	2.25	0.75	0.06	0.01	3.36	0	0	0	3.91	5.72	0.63	70.27	124.47	759.78	439.41	928.51	617.49	781.64	477.7	906.03	481.91
49.649	0	0.11	0.15	0.02	0.15	0.04	0.14	0.08	0.45	0.25	99.7	0.33	0	97.1	5.25	1.32	0.25	0.82	2.57	0.59	1.86	0.02	0	0.02	0.17	0.13	0.12	0.45	2.05	0.77	0.06	0	3.15	0	0	0	5.14	4.44	0.34	70.52	125.87	755.95	437.25	927.13	618.3	777.99	476.81	903.83	480.01
49.682	0	0.11	0.15	0.02	0.15	0.04	0.15	0.08	0.57	0.26	99.7	0.33	0	95.76	5.43	0.96	0.26	0.66	2.99	0.58	1.77	0.01	0	0.03	0.19	0.13	0.11	0.57	1.57	0.81	0.05	0.01	2.97	0	0	0	4.81	6.41	-1.09	70.55	126.12	755.08	437.12	925.83	617.8	775.42	478.75	901.53	477.24
49.716	0	0.11	0.16	0.02	0.16	0.04	0.16	0.08	0.63	0.4	99.68	0.33	0	95.39	6.78	0.71	0.4	0.44	2.78	0.48	1.47	0.01	0	0.03	0.19	0.11	0.09	0.63	1.12	0.78	0.04	0	2.33	0	0	0	3.55	6.85	-0.43	70.32	125.95	754.48	438.79	923.24	617.32	774.56	479.29	900.51	478.36
49.749	0	0.11	0.16	0.02	0.16	0.04	0.17	0.08	0.57	0.42	99.67	0.33	0	95.78	7.09	0.56	0.42	0.39	2.96	0.53	1.72	0.01	0	0.03	0.2	0.12	0.07	0.57	1.05	0.85	0.03	0.01	2.16	0	0	0	12.13	6.39	0.57	73.18	124.57	752.35	436.99	922	618.09	774.56	477.47	899.08	481.05
49.783	0	0.11	0.17	0.02	0.16	0.03	0.16	0.08	0.53	0.53	99.67	0.33	0	97.95	6.69	0.7	0.53	0.38	2.6	0.37	1.51	0.02	0	0.03	0.21	0.15	0.05	0.44	1.19	1.18	0.03	0	1.84	0	0	0	6.5	2.66	-0.39	70.17	117.84	751.95	435	922.99	617.13	777.28	474.87	895.1	477.01
49.816	0	0.11	0.17	0.02	0.17	0.03	0.18	0.09	0.62	0.62	99.65	0.33	0	97.16	8.14	0.84	0.62	0.32	2.38	0.35	1.31	0.02	0	0.02	0.16	0.14	0.05	0.39	1.19	1.35	0.03	0.01	1.63	0	0	0	10.32	4.33	3.93	71.62	120.01	755.24	434.45	926.77	619.24	783.81	472.73	903.66	478.96
49.849	0	0.11	0.17	0.02	0.17	0.03	0.18	0.09	0.64	0.64	99.64	0.33	0	98.54	9.01	1.13	0.64	0.31	2.66	0.36	1.77	0.03	0	0.02	0.13	0.14	0.06	0.31	1.26	1.44	0.03	0.02	1.64	0	0	0	5.91	-0.93	3.72	70.09	119.81	760.64	435.88	931.63	619.08	788.72	473.22	908.4	478.87
49.883	0	0.11	0.17	0.02	0.18	0.03	0.19	0.1	0.86	0.86	99.62	0.33	0	97.51	9.27	1.42	0.86	0.28	2.3	0.32	1.22	0.03	0	0.02	0.12	0.14	0.07	0.37	1.36	2.24	0.03	0.02	1.3	0	0	0	9.52	-3.67	4.13	71.43	116.59	768.07	436.54	937.66	618.92	797.31	474.62	913.79	479.72
49.916	0	0.11	0.17	0.02	0.18	0.03	0.18	0.09	0.89	0.89	99.63	0.33	0	98.47	8.73	1.79	0.89	0.26	1.8	0.31	1.21	0.03	0	0.02	0.11	0.13	0.06	0.36	1	2.06	0.02	0.03	1.15	0	0	0	9.3	-1.18	4.36	71.27	118.15	777.82	435.63	947.21	617.53	806.49	473.28	924.49	479.33
49.949	0	0.11	0.17	0.02	0.19	0.03	0.2	0.1	0.87	0.87	99.61	0.33	0	98.7	10.56	2.13	0.87	0.26	2.23	0.36	1.76	0.04	0	0.02	0.11	0.14	0.06	0.51	1.06	1.8	0.02	0.05	1.16	0	0	0	6.16	-0.36	3.17	70.64	120.93	788.17	437.8	957.57	618.04	814.35	477.51	935.27	479.04
49.983	0	0.11	0.17	0.02	0.18	0.03	0.17	0.09	0.82	0.82	99.63	0.33	0	98.22	7.91	3.41	0.82	0.32	1.96	0.37	1.55	0.05	0	0.02	0.12	0.1	0.06	0.64	0.8	1.27	0.01	0.06	1.02	0	0	0	3.72	-1.94	5.15	69.01	118.16	792.91	437.44	964.42	620.77	823.41	472.92	941.26	481.43
50.016	0	0.1	0.16	0.02	0.2	0.03	0.16	0.1	0.83	0.75	99.61	0.33	0	98.44	7.46	6.05	0.75	0.4	2.39	0.3	1.85	0.07	0	0.02	0.14	0.09	0.09	0.83	0.88	1.17	0.02	0.02	1.06	0	0	0	2.84	-1.26	4.74	68.92	116.12	800.58	439.15	970.06	620.02	830.61	474.96	946.55	481.65
50.049	0	0.1	0.15	0.02	0.2	0.03	0.16	0.11	0.94	0.66	99.59	0.33	0	98.11	7.7	6.9	0.66	0.37	2.84	0.27	1.96	0.05	0	0.02	0.11	0.06	0.13	0.94	0.73	0.94	0.01	0.03	1.02	0	0	0	6.02	2.25	6.49	69.79	116.5	805.79	435.85	975.05	615.8	837.21	472.47	953.45	480.27
50.083	0	0.1	0.14	0.02	0.2	0.03	0.14	0.11	0.9	0.49	99.59	0.33	0	98.04	5.91	8.73	0.49	0.47	3.13	0.2	1.42	0.06	0	0.01	0.14	0.05	0.21	0.9	0.74	0.85	0.01	0.01	1.26	0	0	0	3.8	2.43	6.27	69.03	120.31	807.75	435.88	980.77	619.53	839.13	472.42	959.13	481.05
50.116	0	0.09	0.14	0.02	0.23	0.04	0.15	0.12	1.08	0.5	99.54	0.33	0	97.82	7.69	10.49	0.5	0.53	5.87	0.2	1.93	0.1	0	0.01	0.17	0.06	0.22	1.08	0.94	0.86	0.01	0.01	1.34	0	0	0	4	2.98	6.1	68.33	116.4	806.91	433.62	983.67	622.77	841.81	470.49	957.9	478.98
50.15	0	0.09	0.13	0.03	0.23	0.06	0.16	0.13	1.35	0.49	99.54	0.33	0	98.63	8	11.49	0.49	0.7	13.19	0.24	3.97	0.23	0	0.01	0.19	0.07	0.22	1.35	1.32	0.89	0.02	0.02	1.53	0	0	0	4.06	0.6	5.05	68.77	118.47	809.99	434.02	986.4	622.35	842.67	472.3	961	478.1
50.183	0	0.09	0.12	0.02	0.29	0.06	0.15	0.17	1.33	0.44	99.42	0.33	0	97.56	9.27	16.13	0.44	0.85	12.87	0.2	2.93	0.15	0	0.01	0.19	0.07	0.24	1.33	2.09	0.92	0.02	0.03	1.61	0	0	0	6.11	3.56	4.57	68.96	118.01	810.32	433.15	987.84	624.39	843.45	470.78	961.21	478.34
50.216	0	0.09	0.11	0.03	0.29	0.08	0.14	0.17	1.11	0.46	99.43	0.33	0	96.81	7.42	17.22	0.46	1.01	17.27	0.2	3.69	0.15	0	0.01	0.15	0.08	0.26	1.11	2.62	0.98	0.02	0.01	1.75	0	0	0	3.68	4.93	3.87	68.65	117.43	814.14	435.43	988.04	621.83	845.11	472.1	962.32	479.26
50.25	0	0.09	0.11	0.03	0.27	0.08	0.15	0.15	1.66	0.35	99.46	0.34	0.27	97.66	7.42	14.45	0.35	1.13	16.76	0.19	2.66	0.1	0	0.01	0.15	0.07	0.3	1.66	3.91	0.93	0.02	0.04	2.24	0	0	0	-0.04	3.35	2.71	67.68	116.59	816.26	436.4	987.78	618.89	845.34	472.47	961.77	478.51
50.283	0	0.1	0.13	0.02	0.23	0.07	0.16	0.12	2.93	0.34	99.55	0.33	0	98.45	7.61	9.88	0.34	0.87	15.36	0.18	2.21	0.11	0	0.01	0.18	0.07	0.24	2.93	3.35	0.84	0.02	0.03	2.32	0	0	0	3.18	1.26	0.93	68.96	117.37	818.11	436.98	988.02	617.41	844.31	474.66	961.6	479
50.316	0	0.1	0.13	0.02	0.21	0.06	0.16	0.11	4.8	0.36	99.58	0.33	0	95.66	7.94	8	0.36	0.76	12.18	0.18	2.19	0.09	0	0.01	0.21	0.07	0.26	4.8	2.51	0.72	0.01	0.02	2.35	0	0	0	1.52	6.54	-0.84	68.64	118.62	819.19	437.96	986.1	614.65	841.7	477.17	960.32	476.59
50.35	0	0.11	0.14	0.02	0.2	0.05	0.17	0.1	7.73	0.29	99.61	0.33	0	95.02	8.35	5.67	0.29	0.63	7.73	0.18	1.78	0.06	0	0.01	0.22	0.08	0.17	8.98	2.15	0.57	0.01	0.02	2.44	0	0	0	2.54	7.26	0.28	68.57	116.15	814.84	439.02	980.35	615.06	838.94	477	955.09	478.13
50.383	0	0.11	0.15	0.02	0.18	0.04	0.16	0.09	4.02	0.3	99.65	0.33	0	93.96	6.8	3.88	0.3	0.61	4.02	0.12	1.28	0.03	0	0.01	0.22	0.08	0.14	6.15	1.66	0.51	0.01	0.01	2.35	0	0	0	5.4	8.28	0.11	69.88	121.6	810.52	439.28	975.68	614.19	831.57	477.92	953.15	480.09
50.416	0	0.11	0.15	0.02	0.17	0.04	0.15	0.08	2.31	0.29	99.66	0.33	0	91.21	6.5	2.7	0.29	0.48	2.27	0.09	0.8	0.02	0	0.01	0.25	0.11	0.13	3.08	1.61	0.47	0.01	0.03	2.31	0	0	0	3.35	10.3	0.92	68.72	119.66	803.35	440.61	966.42	613.67	825.13	477.95	944.77	480.22
50.45	0	0.11	0.16	0.02	0.16	0.03	0.16	0.08	2.21	0.28	99.67	0.33	0	91.62	6.93	1.53	0.28	0.36	1.78	0.11	0.62	0.02	0	0.01	0.29	0.11	0.13	2.21	1.85	0.56	0.01	0.01	2.44	0	0	0	5.87	10.04	2.83	69.11	120.66	794.62	444.21	954.98	614.91	816.37	480.39	936.95	484.87
50.483	0	0.11	0.16	0.02	0.17	0.03	0.18	0.09	2.12	0.28	99.65	0.33	0	87.64	8.71	1.41	0.28	0.28	1.89	0.1	0.51	0.03	0	0.01	0.36	0.12	0.15	2.12	2.21	0.7	0.01	0.03	2.33	0	0	0	-5.15	12.21	2.06	65.01	114.94	789.48	448.34	948.38	615.59	812.64	481.62	927.48	486.52
50.517	0	0.1	0.16	0.02	0.2	0.04	0.21	0.1	1.48	0.29	99.58	0.33	0	84.37	12.34	1.51	0.29	0.2	2.61	0.13	0.46	0.05	0	0.02	0.39	0.19	0.11	1.48	2.68	0.95	0.01	0.03	2.25	0	0	0	-0.09	13.57	2.08	66.4	115.42	786.76	448.23	943.14	613.44	808.5	481.95	923.79	487.33
50.55	0	0.1	0.16	0.02	0.24	0.03	0.24	0.13	1.17	0.31	99.51	0.33	0	84.85	16.04	2.5	0.28	0.24	2.4	0.13	0.4	0.04	0	0.01	0.32	0.31	0.12	1.17	3.91	1.28	0.02	0.02	2.03	0	0	0	-1.91	13.38	3.34	65.51	117.26	778.66	451.16	933.74	614.6	800.06	483.31	917.09	490.68
50.583	0	0.1	0.15	0.02	0.27	0.03	0.24	0.14	0.76	0.34	99.47	0.35	0	76.13	16.46	4.51	0.29	0.26	2.54	0.18	0.38	0.07	0	0.01	0.35	0.34	0.1	0.76	4.37	1.75	0.02	0.02	1.89	0	0	0	-3.14	16.2	3.1	63.9	106.35	775.2	450.52	927.33	611.6	800.24	481.52	906.36	488.5
50.617	0	0.09	0.15	0.02	0.34	0.03	0.29	0.2	0.54	0.5	99.33	0.48	0	82.23	21.12	6.76	0.32	0.24	2.3	0.23	0.22	0.08	0	0.02	0.36	0.5	0.09	0.54	4.14	2.76	0.02	0.01	1.57	0	0	0	0.51	14.34	2.11	65.29	103.79	777.1	453.26	924.22	609.08	799.88	487.34	903.67	487.27
50.65	0	0.08	0.13	0.02	0.44	0.03	0.32	0.28	0.7	0.54	99.12	0.64	0	87.63	24.82	10.72	0.3	0.2	2.2	0.28	0.12	0.1	0	0.02	0.4	0.54	0.07	0.7	4.62	3.47	0.02	0.01	1.44	0	0	0	2.37	12.21	2.21	66.29	108.88	775.73	455.87	920.44	608.86	794.85	489.27	903.72	490.8
50.683	0	0.07	0.11	0.02	0.61	0.03	0.33	0.45	0.91	0.56	98.77	0.76	0	90.82	28.06	17.83	0.29	0.19	1.96	0.3	0.07	0.18	0	0.02	0.39	0.56	0.05	0.91	3.78	4.12	0.02	0.01	1.17	0	0	0	0.31	10.54	1.77	65.71	105.74	773.98	456.42	916.54	607.09	793.16	489.21	898.9	489.81
50.717	0	0.06	0.1	0.02	0.8	0.03	0.34	0.67	1.17	0.7	98.39	0.81	0	90.51	30.37	24.17	0.3	0.24	2.04	0.29	0.04	0.15	0	0.03	0.34	0.7	0.03	1.17	2.34	5.08	0.03	0.01	0.88	0	0	0	-1.67	10.72	2.07	64.98	106.03	772.79	456.54	914.39	605.94	791.61	488.01	897.62	490.07
50.75	0	0.05	0.08	0.02	1.07	0.03	0.29	0.95	0.9	0.79	97.86	0.95	0	90.08	30.26	32.69	0.3	0.31	1.79	0.31	0.03	0.2	0	0.02	0.38	0.79	0.02	0.9	2.32	5.25	0.03	0.01	0.82	0	0	0	-2.1	10.97	3.82	64.13	106.02	770.65	454.4	916.32	608.27	793.02	485.09	898.91	490.4
50.784	0	0.04	0.07	0.02	1.49	0.03	0.27	1.62	0.5	1.18	96.77	1.82	0	93.65	31.46	40.7	0.34	0.44	1.9	0.3	0.04	0.26	0	0.02	0.35	1.18	0.01	0.5	2.99	8.78	0.03	0	0.54	0.12	0	0	-1.13	8.54	5.52	64.75	106.49	770.89	454.34	917.01	608.16	794.67	484.51	900.9	492.09
50.817	0	0.05	0.07	0.02	1.35	0.03	0.22	1.54	0.37	1.46	96.92	2.15	0	95.54	27.11	40.98	0.31	0.47	1.52	0.3	0.05	0.26	0	0.01	0.31	1.46	0.01	0.37	4.83	11.66	0.04	0	0.48	0.14	0	0	-2.19	6.67	5.55	64.28	112.33	768.9	451.66	921.73	611.48	793.26	484.21	905.42	490.41
50.85	0	0.05	0.08	0.02	1.09	0.03	0.23	1.17	0.33	1.41	97.66	1.39	0	96.88	26.03	35.27	0.3	0.55	1.12	0.2	0.07	0.21	0	0.01	0.33	1.41	0.01	0.32	5.06	11.63	0.05	0	0.46	0.08	0	0	2.5	4.82	4.63	65.25	113.67	772.17	447.09	928.37	611.61	796.68	482.35	910.28	486.11
50.884	0	0.07	0.08	0.02	0.99	0.03	0.19	1.26	0.29	1.84	97.47	1.86	0	93.04	20.94	34.18	0.29	0.77	0.98	0.15	0.09	0.12	0	0.01	0.28	1.84	0.01	0.29	9.78	19.49	0.08	0	0.41	0.07	0	0	-0.04	9.04	5.71	64.03	105.83	773.86	447.21	931.28	613.41	803.69	481.75	909.44	485.84
50.917	0	0.08	0.08	0.03	0.76	0.03	0.14	1.04	0.38	1.6	97.92	1.66	0	92.6	14.11	32.28	0.25	1.22	1.07	0.12	0.13	0.1	0	0.01	0.26	1.6	0.01	0.38	10.22	23.07	0.08	0	0.42	0.04	0	0	1.07	9.36	5.45	64.95	112.6	774.41	446.51	932.34	613.09	801.18	480.55	913.61	486.8
50.95	0	0.09	0.08	0.03	0.66	0.03	0.12	0.86	0.44	1.65	98.28	1.64	0	96.86	9.63	32.25	0.22	1.75	1.41	0.12	0.18	0.1	0	0.01	0.24	1.65	0.01	0.44	10.14	22.45	0.08	0	0.44	0	0	0	4.7	4.86	6.08	66.91	116.35	776.44	443.79	935.41	611.67	802.5	477.92	918.54	486.25
50.984	0	0.09	0.08	0.03	0.64	0.03	0.1	0.89	0.27	1.95	98.22	1.8	0	95.66	6.8	33.55	0.17	2.26	1.96	0.11	0.23	0.11	0	0	0.23	1.95	0.01	0.27	10.02	24.21	0.09	0	0.41	0	0	0	0.32	6.53	6.01	65.35	110.64	778.16	442.46	937.65	610.85	807.03	476.33	917.48	482.94
51.017	0	0.1	0.09	0.03	0.51	0.03	0.1	0.66	0.44	1.84	98.67	1.21	0	95.04	5.28	27.89	0.17	2.57	2.52	0.1	0.3	0.15	0	0.01	0.24	1.84	0.01	0.44	10.42	24.09	0.09	0	0.42	0	0	0	1.36	7.23	6.75	66.21	112.44	779.47	441.34	940.93	611.42	809.19	475.84	921.39	483.16
51.05	0	0.11	0.11	0.03	0.38	0.03	0.11	0.43	0.49	1.45	99.13	0.67	0	96.47	3.75	21.18	0.15	2.95	2.84	0.07	0.41	0.14	0	0	0.23	1.45	0.01	0.49	8.85	21.65	0.09	0	0.43	0	0	0	2.92	5.45	4.89	67.1	118.98	779.41	440.77	946.77	618.44	807.31	476.69	926.1	483.49
51.084	0	0.11	0.11	0.03	0.36	0.03	0.11	0.32	0.96	1	99.29	0.54	0	96.39	3.42	20	0.13	3.44	3.43	0.06	0.63	0.17	0	0.01	0.24	1	0.02	0.96	7.02	15.52	0.09	0	0.47	0	0	0	4.17	5.58	5.26	67.47	113.55	779.13	439.21	948.89	620.74	811.12	475.49	924.47	482.22
51.117	0	0.12	0.11	0.03	0.35	0.03	0.11	0.28	1.69	0.71	99.29	0.51	0	95.36	3.28	19.57	0.12	3.92	3.16	0.06	0.71	0.2	0	0.01	0.2	0.71	0.04	1.69	6.71	12.53	0.09	0	0.51	0	0	0	0.12	6.89	4.39	66.82	115.51	780.38	439.95	948.54	618.86	809.89	475.38	925.23	481.45
51.151	0	0.12	0.12	0.03	0.32	0.03	0.11	0.2	1.84	0.43	99.37	0.39	0	94.53	2.81	17.19	0.1	4.24	3.38	0.05	0.78	0.5	0	0.01	0.23	0.43	0.07	1.84	5.12	6.71	0.08	0	0.59	0	0	0	-1.27	7.76	4.56	66.69	116.11	780.19	438.96	947.85	617.08	809.37	473.48	925.26	480.58
51.184	0	0.13	0.13	0.03	0.27	0.03	0.12	0.16	2.13	0.33	99.46	0.33	0	96.38	2.74	13.4	0.09	3.72	3.62	0.05	0.75	0.53	0	0.01	0.21	0.33	0.1	2.13	5.44	5.5	0.09	0.01	0.71	0	0	0	-0.18	5.58	5.35	67.35	114.06	780	438.07	948.56	617.59	811.27	472.38	925.05	480.52
51.217	0	0.13	0.14	0.03	0.25	0.03	0.12	0.14	1.83	0.27	99.5	0.33	0	96	2.59	11.07	0.08	3.7	3.39	0.04	0.5	0.51	0	0.01	0.24	0.27	0.21	1.83	5.35	4.88	0.1	0	0.76	0	0	0	1.95	6.12	4.8	68.16	115.61	779.83	437.69	947.85	617.26	809.64	472.19	924.95	480.49
51.251	0	0.14	0.14	0.03	0.24	0.04	0.12	0.13	2.88	0.14	99.52	0.33	0	97.7	2.36	9.66	0.07	3.52	5.13	0.03	0.82	0.62	0	0.01	0.3	0.14	0.45	2.88	6.21	4.08	0.11	0	0.99	0	0	0	0.65	3.25	5.22	67.53	111.88	779.26	435.87	949.45	617.58	812.16	471.17	923.83	478
51.284	0	0.14	0.14	0.03	0.23	0.04	0.12	0.12	4.7	0.11	99.54	0.33	0	98.14	2.14	9.58	0.07	3.48	7.76	0.03	1.14	0.44	0	0.01	0.32	0.11	0.75	4.7	5.14	3.61	0.1	0.01	1.13	0	0	0	3.31	2.17	3.94	68.42	117.01	780.24	434.34	952.61	618.46	810.69	470.12	927.4	478.54
51.317	0	0.13	0.13	0.03	0.24	0.04	0.12	0.13	5.2	0.06	99.52	0.33	0	95.06	2.02	11.46	0.05	3.7	8.28	0.03	1.23	0.26	0	0.01	0.36	0.06	1.14	5.2	4.1	2.66	0.1	0.01	1.39	0	0	0	2.55	7.22	4.29	68.23	116.79	782.43	434.94	953.09	617.34	812.51	471.11	929.12	477.63
51.351	0	0.12	0.13	0.03	0.22	0.05	0.12	0.12	4.94	0.05	99.56	0.33	0	96.39	1.94	10.86	0.05	3.49	9.03	0.03	1.49	0.14	0	0.02	0.39	0.03	0.94	4.94	2.52	1.91	0.08	0.02	1.83	0	0	0	1.13	5.57	3.17	67.96	119.69	784.25	434.28	955.18	615.87	812.04	470.01	931.48	477.63
51.384	0	0.12	0.13	0.03	0.21	0.05	0.11	0.12	3.65	0.05	99.57	0.33	0	96.49	1.88	11.12	0.05	3.23	7.43	0.03	1.38	0.07	0	0.02	0.44	0.02	0.63	3.65	1.96	1.62	0.07	0.01	1.87	0	0	0	-1.65	5.43	2.87	67.15	121.13	785.1	433.78	956.96	615.69	812.35	469.48	933.28	476.4
51.417	0	0.11	0.12	0.02	0.22	0.04	0.11	0.12	2.51	0.04	99.56	0.33	0	95.62	2.02	12.78	0.04	2.83	5.04	0.03	1.29	0.05	0	0.03	0.47	0.02	0.42	2.51	1.52	1.2	0.07	0.01	2.02	0	0	0	-1.39	6.58	2.15	66.94	116.93	787.14	433.6	957.82	615.25	815.15	470.2	932.02	473.99
51.451	0	0.1	0.11	0.02	0.24	0.04	0.1	0.13	2.32	0.05	99.53	0.33	0	95.07	2.02	15.02	0.04	3.21	3.54	0.02	1.52	0.03	0	0.05	0.53	0.01	0.29	2.32	0.94	0.63	0.06	0.01	2.11	0	0	0	-2.27	7.2	1.73	66.84	117.9	789.39	434.38	958.62	613.83	815.82	470.82	933.66	474.35
51.484	0	0.1	0.11	0.02	0.25	0.04	0.1	0.14	2.12	0.05	99.5	0.33	0	95.91	2.26	16.87	0.04	2.98	2.68	0.03	1.54	0.03	0	0.05	0.52	0.01	0.17	2.12	0.88	0.59	0.05	0.02	2.01	0	0	0	-2.57	6.22	2.22	67.24	117.32	791.81	436.16	958.41	611.85	817.71	470.77	934.83	477.6
51.518	0	0.1	0.11	0.02	0.26	0.03	0.1	0.15	1.67	0.06	99.48	0.33	0	96.52	2.39	17.59	0.04	2.97	1.76	0.03	1.03	0.03	0	0.06	0.57	0	0.1	1.67	0.54	0.35	0.04	0.02	2.01	0	0	0	-0.66	5.39	3.3	67.95	122.55	792.42	436.93	959.16	612.83	816.86	471.39	939.13	479.71
51.551	0	0.1	0.11	0.02	0.26	0.03	0.1	0.15	1.28	0.06	99.47	0.33	0	94.57	2.58	17.76	0.04	2.96	1.62	0.03	0.91	0.04	0	0.06	0.5	0.01	0.06	1.28	0.49	0.33	0.04	0.01	1.95	0	0	0	-2.73	7.71	2.92	66.76	116.37	793.08	437.27	957.79	611.32	819.17	471.12	935.33	478.25
51.584	0	0.1	0.11	0.02	0.25	0.03	0.11	0.14	0.89	0.06	99.5	0.33	0	93.52	2.83	16.24	0.04	2.62	1.48	0.04	0.55	0.03	0	0.06	0.5	0.01	0.04	0.89	0.55	0.38	0.03	0.02	1.78	0	0	0	-0.62	8.65	2.33	67.25	114.97	795.05	439.34	957.05	611.08	819.91	473.9	934.77	479.08
51.618	0	0.1	0.12	0.02	0.23	0.03	0.11	0.12	1	0.06	99.54	0.33	0	90.52	3.32	13.38	0.04	2.13	1.65	0.04	0.36	0.02	0	0.06	0.46	0.01	0.03	1	0.5	0.46	0.03	0.01	1.66	0	0	0	2.5	10.72	1.93	68.32	115.45	797.51	443.36	953.31	608.83	818.69	478.21	934.09	481.48
51.651	0	0.1	0.13	0.02	0.22	0.03	0.12	0.12	0.62	0.05	99.56	0.33	0	85.69	4	11.67	0.04	1.46	1.58	0.06	0.24	0.03	0	0.05	0.34	0.01	0.03	0.62	0.62	0.6	0.03	0.01	1.48	0	0	0	4.96	13.05	1.11	68.52	112.41	798.07	446.02	948.5	606.14	817.37	481.59	929.78	481.86
51.684	0	0.1	0.14	0.02	0.21	0.03	0.14	0.11	1.02	0.05	99.57	0.33	0	95.68	6.04	9.25	0.05	1.03	1.23	0.07	0.13	0.02	0	0.04	0.29	0.02	0.03	1.02	0.56	0.8	0.04	0.02	1.16	0	0	0	6.16	6.51	-0.77	69.59	110.14	797.32	448.48	945.82	605.26	815.05	484.05	925.18	485.14
51.718	0	0.1	0.15	0.02	0.2	0.03	0.15	0.1	1	0.05	99.61	0.33	0	94.91	6.78	6.33	0.05	0.63	1.65	0.11	0.16	0.04	0	0.04	0.23	0.02	0.04	1	0.49	1.02	0.03	0.05	1.04	0	0	0	5.06	7.38	-1.81	67.96	111.56	796.31	448.19	941.53	602.04	810.89	486.37	922.22	479.29
51.751	0	0.1	0.16	0.02	0.2	0.03	0.17	0.1	0.51	0.07	99.6	0.33	0	93.51	8.69	4.98	0.07	0.47	1.22	0.15	0.15	0.04	0	0.03	0.19	0.03	0.05	0.51	0.51	1.23	0.03	0.02	1.04	0	0	0	1.84	8.66	1.4	66.36	107.09	791.31	452.57	932.94	602.5	809.02	485.4	916.1	486.01
51.785	0	0.09	0.16	0.02	0.24	0.03	0.22	0.13	0.15	0.08	99.52	0.33	0	91.98	14.38	4.54	0.08	0.35	1.36	0.21	0.19	0.03	0	0.03	0.12	0.04	0.07	0.15	0.5	1.51	0.02	0.02	0.81	0	0	0	3.83	9.8	2.33	67.66	108.63	789.42	456.89	926.62	601.32	804.96	488.94	913.57	490.92
51.818	0	0.09	0.16	0.02	0.28	0.03	0.28	0.16	0.09	0.09	99.44	0.33	0	93.72	19.37	4.13	0.09	0.32	1.19	0.31	0.14	0.02	0	0.03	0.08	0.06	0.09	0.08	0.5	1.93	0.02	0.03	0.75	0	0	0	2.69	8.48	0.43	65.58	103.75	788.96	457.89	921.73	598.16	803.1	489.86	906.84	488.65
51.851
51.885
51.918
51.951
51.985
52.018
52.051
52.085
52.118
52.152
52.185
52.218
52.252
52.285
52.318
52.352
52.385
52.418
52.452
52.485
52.519
52.552
52.585
52.619
52.652
52.685
52.719
52.752
52.786
52.819
52.852
52.886
52.919
52.952
52.986
53.019
53.052
53.086
53.119	0	0.1	0.12	0.03	0.23	0.03	0.1	0.12	0.43	0.03	99.53	0.33	0	97.44	0.64	15.85	0.03	2.84	1.84	0.02	1.9	0.09	0	0.02	0.07	0	0.16	0.43	0.77	0.1	0.02	0.01	1.29	0	0	0	1.13	3.81	3.36	67.47	125.07	682.18	448.91	848.83	624.84	705.38	483.9	830.19	491.99
53.153	0	0.11	0.14	0.02	0.17	0.03	0.11	0.09	0.57	0.02	99.65	0.33	0	96.59	0.76	8.28	0.02	1.71	1.68	0.01	0.94	0.08	0	0.01	0.06	0	0.12	0.57	0.83	0.12	0.02	0	1.59	0	0	0	1.78	5.29	3.01	67.32	117.68	681.74	445.43	851.8	625.62	709.99	480.42	827.28	490.01
53.186	0	0.11	0.14	0.02	0.16	0.04	0.11	0.08	0.45	0.03	99.68	0.33	0	95.44	1.26	6.41	0.03	0.86	2.21	0.01	0.94	0.08	0	0.01	0.05	0	0.1	0.45	1.05	0.09	0.01	0.01	2.25	0	0	0	0.13	6.8	2.16	66.99	121.92	680.67	443.68	853.92	626.25	707.68	479.54	829.24	488.89
53.219	0	0.11	0.14	0.02	0.16	0.04	0.11	0.08	0.45	0.03	99.68	0.33	0	97.1	1.46	6.08	0.03	0.91	2.54	0.01	0.95	0.1	0	0.01	0.05	0	0.08	0.45	1.31	0.09	0.01	0	2.55	0	0	0	0.97	4.45	2.04	67.35	119.24	681.53	443.18	854.01	625.21	709.29	478.96	828.18	488.2
53.253	0	0.11	0.14	0.02	0.15	0.04	0.12	0.08	0.72	0.03	99.7	0.33	0	95.92	1.4	5.12	0.03	0.81	3.02	0.01	1.05	0.16	0	0.02	0.06	0	0.09	0.72	1.41	0.08	0.01	0	2.57	0	0	0	-0.24	6.21	1.96	67.2	121	680.67	441.79	855.06	624.95	708.58	477.16	829.05	488.39
53.286	0	0.11	0.13	0.03	0.15	0.04	0.11	0.08	0.7	0.03	99.7	0.33	0	96.5	1.36	5.63	0.03	0.71	4.58	0.01	1.85	0.23	0	0.02	0.06	0	0.09	0.7	2.2	0.07	0.01	0.02	3.05	0	0	0	1.17	5.42	1.81	67.65	123.57	679.49	440.09	857.01	626.93	707.5	476.77	830.62	487.3
53.319	0	0.11	0.13	0.03	0.16	0.05	0.11	0.08	1	0.04	99.69	0.33	0	96.63	1.5	6.46	0.04	0.75	4.91	0.01	2.45	0.28	0	0.01	0.06	0	0.12	1	2.7	0.08	0.01	0	3.23	0	0	0	2.37	5.22	3.48	68.08	119.2	681.32	441.68	854.85	626.24	710.98	477.47	829.82	486.8
53.353	0	0.1	0.12	0.03	0.16	0.05	0.11	0.09	1.09	0.04	99.67	0.33	0	95.67	1.51	8.41	0.04	0.83	5.85	0.01	3.88	0.31	0	0.01	0.06	0	0.14	1.09	3.44	0.09	0.01	0.01	3.35	0	0	0	0.56	6.53	5.26	67.51	120.4	681.59	441.23	855.02	625.64	712.41	475.41	832.26	486.94
53.386	0	0.1	0.11	0.03	0.18	0.05	0.1	0.09	0.52	0.03	99.65	0.33	0	96.83	1.89	10.05	0.03	0.7	7.35	0.01	4.32	0.3	0	0.01	0.06	0.01	0.14	0.52	4.23	0.13	0.01	0.04	3.61	0	0	0	1.86	4.9	5.02	67.65	118.46	682.02	440.33	856.94	627.04	714.18	475.42	832.18	485.79
53.419	0	0.09	0.1	0.03	0.21	0.06	0.1	0.12	0.36	0.03	99.58	0.33	0	97.46	2.59	14.64	0.03	0.6	8.44	0.02	4.03	0.26	0	0.01	0.06	0.01	0.17	0.36	5.25	0.18	0.01	0.06	4.17	0	0	0	2.95	3.77	6.01	67.72	119.98	682.28	438.18	861.38	630.01	716.72	474.08	836.22	484.81
53.453	0	0.09	0.08	0.03	0.25	0.07	0.09	0.14	0.25	0.03	99.5	0.5	1.58	98.46	2.25	19.49	0.03	0.77	10.64	0.03	3.07	0.14	0	0	0.05	0.02	0.19	0.25	6.34	0.23	0.01	0.02	4.59	0	0	0	3.05	1.22	5.48	67.81	116.07	687.11	438.27	864.77	628.06	721.95	476.3	837.86	482.43
53.486	0	0.08	0.07	0.03	0.34	0.07	0.08	0.2	0.16	0.03	99.32	0.94	1.7	97.75	2.28	26.92	0.03	0.86	9.89	0.04	2.06	0.08	0	0	0.04	0.02	0.2	0.16	7.9	0.27	0.01	0.02	4.58	0	0	0	5.49	-3.13	7.38	69.11	122.1	690.46	438.98	870.64	629.55	725.5	478.65	847.39	485.86
53.52	0	0.07	0.05	0.03	0.49	0.07	0.07	0.3	0.19	0.03	99.02	2.16	1.97	98.76	2.77	36.46	0.03	0.95	8.78	0.05	1.1	0.03	0	0	0.03	0.02	0.26	0.19	9.45	0.33	0.02	0.04	5	0	0	0	6.36	-0.12	6.15	69.41	126.27	694.75	438.42	878.33	633.38	728.43	479.27	854.53	485.76
53.553	0	0.07	0.04	0.03	0.62	0.08	0.06	0.4	0.21	0.03	98.76	3.85	2.72	97.69	3.02	42.76	0.03	1.25	10.37	0.06	1.46	0.04	0	0	0.03	0.03	0.29	0.21	10.54	0.39	0.02	0.06	5.27	0	0	0	6.76	3.28	5.2	69.58	118.62	702.72	437.04	881.24	628.76	736.61	475.66	855.02	482.68
53.586	0	0.06	0.04	0.03	0.8	0.07	0.06	0.54	0.18	0.03	98.4	7.07	1.55	98.3	3.48	49.54	0.03	1.17	8.22	0.06	1.77	0.06	0	0	0.02	0.03	0.25	0.18	11.74	0.45	0.02	0.04	5.24	0	0	0	7.52	1.7	6.82	69.83	123.48	705.52	434	884.56	625.15	739.03	471.67	862.05	482.31
53.62	0	0.06	0.03	0.03	0.91	0.08	0.06	0.6	0.18	0.04	98.19	10.25	2.51	98.48	3.69	52.19	0.03	1.15	9.19	0.06	1.8	0.06	0	0	0.02	0.04	0.22	0.18	14.15	0.51	0.02	0.03	5.81	0	0	0	3.95	1.15	5.62	68.25	121.7	708.12	434.49	889.55	627.81	742.36	473.76	863.88	480.22
53.653	0	0.06	0.03	0.03	0.89	0.08	0.05	0.61	0.31	0.05	98.22	9.68	2.68	98	3.63	52.35	0.03	1.27	9.34	0.05	1.96	0.09	0	0	0.02	0.05	0.25	0.31	13.2	0.5	0.02	0.03	5.98	0	0	0	3.77	2.55	4.76	67.55	124.24	710.62	434.6	894.85	631.61	744.29	474.05	868.34	480.76
53.686	0	0.06	0.04	0.03	0.79	0.07	0.05	0.52	0.41	0.07	98.42	7.86	2.27	96.99	2.83	49	0.03	1.59	7.18	0.04	1.68	0.09	0	0	0.03	0.07	0.26	0.41	13.71	0.53	0.02	0.02	6.21	0	0	0	3.52	4.63	4.25	66.92	118.8	713.55	436.67	892.91	628.98	746.9	475.2	865.57	480.94
53.72	0	0.06	0.03	0.03	0.87	0.07	0.05	0.56	0.53	0.1	98.25	10.48	1.88	98.68	2.65	50.77	0.03	1.78	6.19	0.03	1.75	0.1	0	0	0.03	0.1	0.25	0.53	15.86	0.68	0.03	0.02	6.25	0	0	0	3.51	0.42	4.94	67.37	121.78	719.72	438.08	897.85	627.75	751.6	476.84	873.24	482.57
53.753	0	0.06	0.03	0.04	0.96	0.06	0.05	0.63	0.93	0.09	98.08	12.43	0.47	93.33	2.43	53.57	0.03	1.77	4.24	0.02	1.69	0.13	0	0	0.05	0.09	0.25	0.93	15.46	0.67	0.03	0.01	5.72	0	0	0	0.14	8.81	5.78	65.76	123.21	720.91	438.23	899.33	628.19	753.46	473.65	876.17	484.62
53.787	0	0.06	0.03	0.04	1.12	0.05	0.04	0.74	0.82	0.09	97.76	17.33	0	93.19	2.07	57.56	0.02	1.86	2.24	0.02	1.35	0.12	0	0	0.07	0.09	0.19	0.82	16.33	0.9	0.03	0.02	5.55	0	0	0	-0.09	8.92	5.84	65.59	122	722.18	438.01	900.6	627.96	755.33	473.6	876.87	484.09
53.82	0	0.06	0.03	0.04	1.2	0.05	0.04	0.79	1.07	0.09	97.61	19.84	0	94.5	1.94	59.39	0.02	1.62	2.21	0.01	1.2	0.09	0	0	0.08	0.09	0.19	1.07	16.57	1.01	0.03	0.02	5.15	0	0	0	-0.8	7.78	4.47	65.29	124.32	723.76	438	902.75	628.63	754.68	474.35	878.7	482.86
53.853	0	0.06	0.03	0.04	1.17	0.05	0.04	0.78	1.54	0.08	97.66	18.19	0	96.55	1.66	59.25	0.02	1.69	2.37	0.01	0.94	0.09	0	0	0.11	0.08	0.18	1.54	15.37	1.01	0.04	0.02	4.83	0	0	0	-0.88	5.35	5.04	65.26	123.37	724.58	438.11	903.79	628.4	756.52	474.96	879.63	482.88
53.887	0	0.06	0.04	0.03	0.96	0.05	0.05	0.62	1.03	0.07	98.08	12.04	0	97.08	1.49	54.32	0.02	1.13	2.35	0.01	0.86	0.06	0	0	0.13	0.07	0.17	1.03	14.27	1.04	0.04	0.3	4.45	0	0	0	-0.95	4.49	4.66	64.85	118.63	727.81	441.72	903.06	628.37	759.6	477.69	878.01	484.92
53.92	0	0.07	0.05	0.03	0.58	0.04	0.06	0.34	0.53	0.05	98.84	3.42	0	96.71	1.4	40.52	0.03	0.71	1.71	0.01	0.62	0.03	0	0	0.1	0.05	0.12	0.53	11.23	0.87	0.04	0.79	3.54	0	0	0	3.75	5.09	3.89	66.14	119.64	730.83	444.55	901.44	626.88	759.13	480.61	878.54	488.04
53.953	0	0.09	0.08	0.03	0.36	0.04	0.08	0.19	0.35	0.05	99.28	1.05	0	98.11	1.49	27.31	0.03	0.47	1.37	0.02	0.59	0.02	0	0	0.1	0.05	0.08	0.35	9	0.68	0.03	1.72	3.15	0	0	0	-0.76	2.26	1.24	63.94	125.65	734.09	443.89	907.8	627.79	758.33	482.64	883.97	484.64
53.987	0	0.1	0.11	0.03	0.24	0.03	0.1	0.12	0.26	0.04	99.52	0.37	0	94.59	1.98	16.43	0.04	0.26	0.84	0.02	0.39	0.01	0	0.01	0.15	0.04	0.08	0.26	5.08	0.46	0.03	2.24	2.47	0	0	0	1.9	7.7	2.38	63.99	126.25	738.19	446.26	910.21	628.47	762.52	485.62	888.75	487.38
54.02
54.053
54.087
54.12
54.154
54.187
54.22
54.254
54.287
54.32
54.354
54.387
54.42
54.454
54.487
54.521
54.554
54.587
54.621	0	0.1	0.04	0.01	0.13	1.23	0.19	0.13	6.66	6.66	97.53	1.54	20.63	95.14	13.07	3.73	6.66	0.06	28.7	11.4	2.05	0.82	0	0	0.84	0.07	0.42	1.41	0.83	2.79	0.02	0.44	20.81	0	0	0	-1.7	7.12	2.18	57.88	123.74	776.57	485.9	976.27	699.02	815.85	527.03	939.39	534.16
54.654	0	0.05	0.02	0.01	0.07	4.46	0.09	0.09	2.36	2.36	91.07	9.33	36.38	77.02	8.47	2.98	2.36	0.06	28.92	6.53	1.8	0.52	0	0	0.53	0.07	2.3	2.19	0.58	0.97	0.01	0.87	32.51	0	0	0	-2.59	15.95	0.22	58.09	121.27	779.71	486.64	976.91	697.54	817.19	529.36	938.45	531
54.687	0	0.07	0.04	0.01	0.09	1.1	0.11	0.08	2.76	2.76	97.8	2.11	23.74	95.18	6.62	2.32	2.76	0.05	22.75	6.09	1.72	0.32	0	0	0.4	0.09	1.17	1.97	0.48	1.1	0.01	1.69	22.78	0	0	0	-0.21	7.09	2.87	59.31	121.64	778.75	483.18	972.52	691.44	816.69	524.37	938.26	528.25
54.721	0	0.08	0.05	0.01	0.1	0.45	0.11	0.08	2.35	2.35	99.09	1.02	16.58	83.39	5.44	2.24	2.35	0.04	16.5	2.79	1.71	0.19	0	0	0.39	0.13	0.83	1.61	0.53	0.79	0.01	0.96	18	0	0	0	2.43	13.93	0.32	60.82	123.05	782.46	480.66	971.28	683.73	814.9	524	937.95	523.09
54.754	0	0.08	0.06	0.02	0.1	0.26	0.1	0.07	1.58	1.58	99.48	0.74	12.52	90.34	4.45	1.95	1.58	0.04	11.18	1.97	2.04	0.12	0	0	0.29	0.17	0.68	0.99	0.51	0.5	0.01	0.24	15.71	0	0	0	-1.27	10.82	2.18	61.37	125.31	783.93	478.67	967.25	674	814.27	518.7	939.56	521.24
54.788	0	0.08	0.07	0.02	0.1	0.13	0.1	0.07	1.14	1.14	99.74	0.47	6.91	93.03	3.59	2.62	1.14	0.04	5.14	0.97	2.65	0.08	0	0	0.28	0.15	0.5	0.39	0.58	0.29	0.01	0.07	12.55	0	0	0	-3.91	9.04	3.31	61.62	122.67	785.31	474.91	965.51	666.28	816.49	511.71	938.98	518.25
54.821	0	0.08	0.07	0.02	0.1	0.13	0.09	0.07	0.64	0.64	99.73	0.47	7.63	93.05	2.81	3.32	0.64	0.06	5.38	0.58	2.36	0.07	0	0	0.23	0.14	0.41	0.31	0.69	0.25	0.01	0.08	12.58	0	0	0	-4.91	9.03	0.71	61.91	123.58	783.45	470.03	966.29	663.26	812.94	509.14	936.48	512.29
54.854	0	0.08	0.07	0.02	0.1	0.12	0.09	0.07	0.43	0.43	99.76	0.42	6.67	93.4	2.3	3.95	0.43	0.07	5.64	0.38	3.25	0.1	0	0	0.2	0.11	0.35	0.2	0.73	0.22	0.01	0.06	11.69	0	0	0	-3.94	8.75	1.58	62.57	121.43	782.8	466.71	964.92	660.21	813.82	505.41	935.21	508.73
54.888	0	0.08	0.08	0.02	0.11	0.11	0.09	0.07	0.37	0.37	99.79	0.36	5.52	95.02	1.6	4.12	0.37	0.09	5.31	0.18	3.36	0.12	0	0	0.16	0.11	0.3	0.21	0.84	0.19	0.01	0.04	10.61	0	0	0	-3.71	7.26	0.89	63.26	122.21	781.62	462.6	962.88	654.45	811.14	501.44	933.3	504.94
54.921	0	0.08	0.08	0.02	0.11	0.11	0.09	0.07	0.31	0.31	99.78	0.37	5.68	93.86	1.26	4.9	0.31	0.11	5.81	0.1	4.17	0.17	0	0	0.13	0.11	0.16	0.15	1.01	0.17	0.01	0.03	10.77	0	0	0	-4.58	8.37	2.16	63.77	121.2	780.1	458.41	960.23	649.47	810.8	495.95	931.91	500.63
54.954	0	0.07	0.07	0.02	0.11	0.11	0.08	0.08	0.28	0.28	99.77	0.38	5.07	97.3	1.06	6.23	0.28	0.14	5.91	0.06	6.35	0.31	0	0	0.12	0.13	0.16	0.19	1.17	0.15	0.01	0.04	10.97	0	0	0	-5.12	4.08	1.41	64.39	119.33	779.28	453.99	958.01	643.61	809.38	492.02	928.69	494.5
54.988	0	0.07	0.07	0.03	0.1	0.13	0.08	0.08	0.27	0.27	99.74	0.4	5.49	95.11	1	6.65	0.27	0.18	7.07	0.07	7.65	0.5	0	0	0.09	0.12	0.17	0.24	1.31	0.16	0.01	0.03	11.41	0	0	0	-2.61	7.16	1.02	65.5	118.88	777.73	449.71	956.18	639.2	807.63	488.14	926.47	491.32
55.021	0	0.07	0.07	0.03	0.11	0.14	0.08	0.08	0.34	0.27	99.71	0.4	5.69	98.55	1.03	7.81	0.27	0.25	9.16	0.06	9.14	0.47	0	0	0.09	0.12	0.18	0.34	1.39	0.18	0.01	0.03	11.39	0	0	0	-2.67	0.89	0.44	65.98	118.53	775.85	445.94	954.34	635.35	805.28	484.97	923.79	486.89
55.054	0	0.07	0.07	0.03	0.11	0.15	0.08	0.08	0.73	0.29	99.69	0.38	6.07	98.33	1.23	6.85	0.29	0.31	11.14	0.09	8.9	0.39	0	0	0.07	0.12	0.18	0.73	1.69	0.2	0.01	0.01	10.99	0	0	0	-3.12	-1.62	0	66.33	117.73	774.39	442.47	951.3	630.43	802.97	481.98	920.7	481.67
55.088	0	0.08	0.08	0.03	0.11	0.14	0.09	0.08	1.35	0.3	99.71	0.36	6.04	98.14	1.62	5.48	0.3	0.33	10.83	0.13	7.18	0.27	0	0.01	0.09	0.12	0.23	1.35	1.9	0.21	0.01	0.02	10.6	0	0	0	0.95	2.17	0.48	67.73	116.65	772.31	438.57	947.47	625.83	801.07	478.25	917.73	478.41
55.121	0	0.08	0.08	0.02	0.12	0.12	0.1	0.08	1.63	0.3	99.76	0.33	5.29	96.08	2.25	5.27	0.3	0.4	8.85	0.19	4.18	0.21	0	0.01	0.1	0.13	0.3	1.63	2.04	0.26	0.01	0	9.67	0	0	0	-0.55	6.01	1.46	67.77	116.98	772.22	437	945.78	621.87	800.99	474.77	917.93	477.85
55.155	0	0.09	0.1	0.02	0.13	0.09	0.11	0.08	1.48	0.24	99.74	0.33	3.08	95.89	3.39	4.54	0.24	0.47	8.27	0.35	3.03	0.3	0	0.01	0.09	0.13	0.3	1.48	2.23	0.24	0.01	0	7.53	0	0	0	-0.3	6.25	2.34	68.29	119.59	771.49	433.27	943.69	616.7	799.12	470.46	918.65	474.27
55.188	0	0.09	0.1	0.02	0.14	0.1	0.12	0.08	1.33	0.19	99.73	0.33	3.15	93.34	4.68	3.96	0.19	0.53	10.26	0.56	3.62	0.28	0	0.01	0.09	0.13	0.31	1.33	2.52	0.25	0.02	0.01	7.24	0	0	0	1.39	8.8	2.1	68.59	116.39	769.59	430.01	941.91	613.89	798.71	467.16	914.99	472.03
55.221	0	0.09	0.11	0.02	0.13	0.11	0.13	0.08	1.02	0.21	99.74	0.33	4.02	95.08	5.09	2.61	0.21	0.56	12.82	0.77	3.76	0.26	0	0.01	0.1	0.12	0.32	1.02	2.46	0.29	0.02	0.01	7.11	0	0	0	4.64	7.19	2.48	69.91	117.57	769.8	429.72	940.69	612.35	797.96	466.84	915.37	472.92
55.255	0	0.1	0.11	0.02	0.14	0.1	0.14	0.08	0.86	0.2	99.72	0.33	2.87	97.91	5.93	2.27	0.2	0.74	12.78	0.78	3.99	0.14	0	0.01	0.11	0.11	0.22	0.86	2.61	0.36	0.02	0.01	6.28	0	0	0	6.45	2.78	-0.05	71.08	120.2	770.91	431.1	938.27	609.12	793.51	470.67	913.7	471.8
55.288	0	0.1	0.12	0.02	0.15	0.07	0.15	0.08	0.89	0.23	99.7	0.33	1.1	95.55	6.61	1.77	0.23	0.77	9.09	0.78	2.26	0.04	0	0.02	0.12	0.1	0.18	0.89	2.45	0.43	0.02	0.01	5.55	0	0	0	4.93	6.67	2.07	70.92	118.73	770.99	434.97	932.1	606.62	793.25	471.36	911.93	474.89
55.321	0	0.11	0.13	0.02	0.15	0.06	0.15	0.08	0.88	0.28	99.7	0.33	0	95.47	6.58	1.11	0.28	0.73	6.14	0.93	1.46	0.02	0	0.02	0.14	0.1	0.18	0.88	2.19	0.64	0.02	0	5.03	0	0	0	5.14	6.76	2.29	71.89	121.05	769.62	436.81	927.12	603.41	789.19	471.9	910.1	477.64
55.355	0	0.11	0.14	0.02	0.16	0.05	0.16	0.09	0.72	0.5	99.67	0.33	0	97.25	8.01	0.94	0.5	0.64	4.04	1.3	1.44	0.02	0	0.03	0.15	0.12	0.12	0.72	2.35	0.98	0.03	0	4.05	0	0	0	-0.92	4.17	1.66	70.19	120.1	764.68	434.05	924.12	600.03	785.17	467.2	904.89	476.69
55.388	0	0.11	0.15	0.02	0.18	0.04	0.19	0.1	0.66	0.55	99.63	0.33	0	95.19	10.56	0.74	0.55	0.56	3.02	1.36	1.16	0.02	0	0.02	0.15	0.12	0.07	0.66	2.62	1.19	0.03	0	3.51	0	0	0	3.04	7.08	3.38	70.89	124.97	757.38	433.13	918.47	602.46	778.02	466.8	902.58	477.01
55.421	0	0.11	0.15	0.02	0.18	0.04	0.18	0.09	0.7	0.7	99.63	0.33	0	96.55	9.74	0.7	0.7	0.47	2.47	1.02	0.98	0.02	0	0.02	0.14	0.12	0.07	0.5	2.94	1.75	0.03	0	3.06	0	0	0	3.53	5.34	0.87	70.41	122.52	753.25	430.78	918.03	603.49	774.42	466.84	896.69	474.64
55.455	0	0.12	0.16	0.02	0.18	0.04	0.18	0.09	0.91	0.91	99.63	0.33	0	94.4	8.92	0.59	0.91	0.41	2.4	0.79	0.78	0.03	0	0.02	0.14	0.11	0.06	0.48	2.92	3.05	0.03	0.01	2.36	0	0	0	6.92	7.88	2.05	70.83	120.67	751.08	432.24	914.74	607.08	773.67	469.69	894.29	473.11
55.488	0	0.12	0.16	0.02	0.18	0.03	0.19	0.1	0.87	0.87	99.63	0.33	0	96.62	9.11	0.7	0.87	0.43	2.32	0.56	0.35	0.03	0	0.02	0.14	0.1	0.05	0.63	2.97	3.33	0.03	0	2.19	0	0	0	-1.46	5.23	1.27	67.8	115.54	749.73	431.57	914.17	604.91	774.51	466.67	889.92	472.19
55.522	0	0.12	0.17	0.02	0.18	0.03	0.19	0.1	0.98	0.98	99.62	0.33	0	97.04	8.54	0.62	0.98	0.36	2.51	0.45	0.24	0.02	0	0.03	0.13	0.11	0.05	0.92	3.17	4.42	0.03	0	1.48	0	0	0	2.65	4.55	2.68	69.01	118.57	749.71	431.5	914.65	605.58	774.64	465.87	892.83	475.43
55.555	0	0.12	0.18	0.02	0.18	0.03	0.18	0.1	0.89	0.89	99.63	0.33	0	97.65	8.11	0.71	0.89	0.36	1.97	0.37	0.21	0.02	0	0.02	0.11	0.09	0.04	0.65	2.65	4.44	0.02	0.01	1.2	0	0	0	2.43	3.37	3.65	68.57	120.96	748.86	431.09	916.44	608.07	774.88	465.19	895.33	476.25
55.588	0	0.12	0.17	0.02	0.17	0.03	0.16	0.09	0.92	0.71	99.65	0.33	0	97.28	6.08	1.28	0.71	0.46	1.51	0.18	0.25	0.01	0	0.03	0.13	0.08	0.03	0.92	2.19	3.48	0.02	0.01	1.13	0	0	0	3.23	4.11	2.66	68.23	116.36	748.73	431.89	917.87	612.45	776.69	468.33	892.91	474.06
55.622	0	0.12	0.17	0.02	0.16	0.03	0.15	0.08	1.09	0.64	99.65	0.33	0	97.69	4.43	2.06	0.64	0.61	1.31	0.09	0.36	0.01	0	0.02	0.13	0.06	0.04	1.09	1.3	2.74	0.01	0.01	0.91	0	0	0	1.18	3.27	2.81	67.2	119.88	748.45	430.4	921.56	615.04	776.79	467.54	896.56	472.51
55.655	0	0.12	0.17	0.02	0.15	0.03	0.14	0.08	1.27	0.54	99.66	0.33	0	96.77	2.4	2.58	0.54	0.71	1.27	0.05	0.42	0	0	0.02	0.13	0.05	0.04	1.34	0.99	1.97	0.01	0.02	0.9	0	0	0	0.7	5.01	4.12	67.32	120.15	751.87	431.5	924.07	615.06	780.92	467.32	900.86	474.42
55.688	0	0.12	0.17	0.02	0.16	0.03	0.13	0.08	1.29	0.44	99.67	0.33	0	96.32	1.64	3.54	0.44	0.92	1.29	0.03	0.52	0	0	0.02	0.13	0.04	0.03	1.32	0.83	1.48	0.01	0.02	0.85	0	0	0	-1.85	5.67	4.95	66.61	122.32	753.48	431.57	927.48	615.77	783.23	467.18	905.29	475.13
55.722	0	0.12	0.16	0.02	0.16	0.03	0.13	0.08	0.76	0.42	99.67	0.33	0	96.67	1.35	4.6	0.42	0.95	1.78	0.03	0.69	0.01	0	0.02	0.13	0.03	0.03	0.76	0.63	1.02	0.01	0.02	0.73	0	0	0	-0.08	5.16	5.38	66.67	121.34	754.92	430.04	932.46	618.29	787.26	467.35	908.4	474.34
55.755	0	0.12	0.16	0.02	0.17	0.03	0.12	0.08	0.37	0.36	99.67	0.33	0	97.54	1.28	6.3	0.36	0.99	2.24	0.02	0.8	0.01	0	0.02	0.1	0.02	0.03	0.37	0.56	0.82	0.01	0.02	0.81	0	0	0	3.83	3.61	5.62	67.98	121.54	757.43	430.41	934.57	619	789.69	468.22	910.99	475.81
55.789	0	0.11	0.14	0.03	0.18	0.03	0.11	0.09	0.4	0.24	99.63	0.33	0	97.22	1.09	9.35	0.24	1.27	3.03	0.01	1.39	0.01	0	0.02	0.13	0.01	0.03	0.4	0.5	0.5	0.01	0.01	0.82	0	0	0	3.65	4.22	4.77	68.29	120.21	762.12	432.1	934.86	616.11	791.99	469.35	912.03	475.82
55.822	0	0.11	0.14	0.03	0.19	0.03	0.11	0.09	0.62	0.16	99.63	0.33	0	96.81	0.9	9.94	0.16	1.32	3.27	0.01	1.35	0.02	0	0.02	0.19	0.01	0.03	0.62	0.47	0.31	0.01	0.01	0.89	0	0	0	-0.44	4.94	4.82	67.08	119.55	765.25	432.67	937.29	615.59	795.19	467.86	914.47	475.89
55.855	0	0.11	0.14	0.02	0.18	0.03	0.11	0.09	0.8	0.16	99.64	0.33	0	96.61	1.08	8.85	0.16	1.17	3.15	0.01	1.22	0.02	0	0.03	0.18	0.01	0.02	0.8	0.43	0.27	0.01	0.03	0.94	0	0	0	-0.56	5.25	3.26	67.17	120.56	766.63	432.54	938.13	614.69	794.33	468.35	914.71	474.99
55.889	0	0.11	0.15	0.02	0.17	0.03	0.12	0.08	1.27	0.09	99.66	0.33	0	95.83	1.06	7.33	0.09	1.27	3.31	0.02	1.2	0.02	0	0.03	0.17	0.01	0.02	1.27	0.25	0.17	0.01	0.01	1.07	0	0	0	1.74	6.32	2.68	68.19	117.36	768.17	433.91	936.53	612.55	795.38	469.26	912.48	477.08
55.922	0	0.11	0.15	0.02	0.17	0.03	0.12	0.08	1.68	0.06	99.67	0.33	0	96.92	1.23	6.71	0.06	1.38	4.26	0.02	1.47	0.02	0	0.04	0.2	0.01	0.02	1.68	0.19	0.13	0.01	0.03	1.17	0	0	0	0.62	4.75	1.44	68.14	115.65	769.48	434.86	936.54	611.58	795.68	470.61	911.17	476.73
55.955	0	0.12	0.15	0.02	0.16	0.04	0.12	0.08	3.18	0.07	99.69	0.33	0	95.31	1.59	4.97	0.07	1.14	4.37	0.04	1.49	0.01	0	0.04	0.28	0.01	0.02	3.18	0.15	0.13	0.01	0.01	1.28	0	0	0	1.72	6.94	0.19	68.67	119.96	767.66	434.59	936.87	613.25	791.63	472.47	911.52	476.37
55.989	0	0.12	0.16	0.02	0.15	0.04	0.13	0.07	5.08	0.05	99.69	0.33	0	96.7	1.87	4.14	0.05	1.16	5.08	0.05	1.46	0.02	0	0.04	0.35	0.01	0.02	5.2	0.11	0.08	0.01	0.01	1.45	0	0	0	-1.11	5.11	0.33	68.09	121.89	765.44	433.66	935.95	612.74	789.19	470.98	910.99	475.7
56.022	0	0.12	0.16	0.02	0.15	0.04	0.13	0.07	5.29	0.06	99.69	0.33	0	97.41	2.36	3.65	0.06	0.9	5.29	0.08	1.52	0.03	0	0.05	0.48	0.01	0.02	6.35	0.13	0.09	0.01	0.05	1.51	0	0	0	4.06	3.86	0.14	69.42	119.96	759.84	432.01	931.71	613.63	785.07	470.33	904.9	475.84
56.055	0	0.12	0.16	0.02	0.15	0.04	0.14	0.07	5.73	0.06	99.68	0.33	0	95.7	2.96	2.72	0.06	0.66	5.73	0.13	1.48	0.04	0	0.05	0.45	0.01	0.03	5.74	0.12	0.08	0.01	0.04	1.74	0	0	0	4.7	6.49	1.84	69.83	118.39	756.65	432.88	926.44	613.6	783.26	470.02	901.49	476.21
56.089	0	0.11	0.15	0.02	0.15	0.04	0.14	0.07	3.2	0.08	99.69	0.33	0	96.55	3.96	2.37	0.08	0.55	5.95	0.18	1.58	0.07	0	0.06	0.41	0.01	0.03	3.2	0.12	0.09	0.01	0.03	2.23	0	0	0	0.67	5.33	1.54	68.69	119.47	754.14	432.08	923.78	611.77	779.81	468.91	899.17	473.85
56.122	0	0.11	0.15	0.02	0.15	0.04	0.15	0.08	2.3	0.09	99.69	0.33	0	97.68	4.95	2.55	0.09	0.5	5.52	0.2	1.64	0.07	0	0.06	0.36	0.01	0.04	2.3	0.15	0.11	0.01	0.02	2.22	0	0	0	0.87	3.29	0.31	68.36	119.06	749.73	430.79	920.25	611.36	774.83	469.04	893.86	471.63
56.156	0	0.11	0.15	0.02	0.15	0.05	0.15	0.08	1.58	0.1	99.7	0.33	0	96.04	5.35	2.17	0.1	0.42	5.94	0.24	1.98	0.06	0	0.06	0.3	0.02	0.05	1.58	0.27	0.18	0.01	0.02	2.71	0	0	0	3.55	6.06	1.43	69.31	117.7	747.1	432.71	916.47	613.11	773.42	470.26	891.04	474.54
56.189	0	0.1	0.15	0.02	0.15	0.05	0.15	0.08	2.03	0.11	99.7	0.33	0	97.14	5.99	2.02	0.11	0.32	5.97	0.27	2.06	0.06	0	0.07	0.3	0.03	0.05	2.03	0.36	0.24	0.01	0.02	2.93	0	0	0	0.42	4.37	0.43	68.41	115.9	747.25	432.73	916.21	611.79	773.3	470.16	889.16	473.27
56.222	0	0.11	0.15	0.02	0.15	0.04	0.15	0.08	2.69	0.11	99.7	0.33	0	96.74	6.08	2.08	0.11	0.31	4.61	0.23	1.84	0.03	0	0.06	0.29	0.03	0.05	2.69	0.36	0.26	0.01	0.01	2.85	0	0	0	0.96	5.04	0.89	68.89	117.12	746.28	433.62	914.17	610.92	771.66	470.04	888.65	475.69
56.256	0	0.11	0.15	0.02	0.15	0.04	0.16	0.08	3.96	0.12	99.69	0.33	0	95.9	6.54	1.96	0.12	0.32	4.24	0.2	1.53	0.02	0	0.08	0.31	0.05	0.07	3.96	0.41	0.39	0.01	0.01	2.85	0	0	0	1.68	6.24	0.59	69.22	118.47	745.29	433.55	913.24	610.61	769.78	470.28	888.11	476.15
56.289	0	0.12	0.15	0.02	0.15	0.04	0.15	0.08	3.48	0.12	99.7	0.33	0	93.78	5.9	1.48	0.12	0.39	3.48	0.15	1.3	0.01	0	0.07	0.33	0.05	0.06	7.06	0.39	0.43	0.01	0.01	2.83	0	0	0	0.42	8.43	1.3	68.64	120.48	741.26	433.3	910.27	611.41	766	469.55	886.29	476.31
56.322	0	0.12	0.15	0.02	0.15	0.04	0.15	0.08	3.14	0.15	99.7	0.33	0	94.18	5.28	1.36	0.15	0.41	3.14	0.15	1.09	0.01	0	0.07	0.39	0.06	0.07	9.12	0.37	0.53	0.01	0.01	2.9	0	0	0	1.2	8.08	1.03	68.81	121.72	737.87	433.42	908.79	613.38	762.7	470.22	884.21	477.4
56.356	0	0.12	0.15	0.02	0.14	0.04	0.14	0.07	3.77	0.17	99.7	0.33	0	95.57	4.24	1.25	0.17	0.53	3.77	0.11	1.07	0.01	0	0.05	0.34	0.08	0.09	8.29	0.38	0.87	0.01	0.01	3.05	0	0	0	3.75	6.65	1.46	69.37	123.47	733.36	435.66	903.19	615.94	757.08	473.77	880.49	477.85
56.389	0	0.12	0.15	0.02	0.14	0.04	0.14	0.07	3.28	0.2	99.7	0.33	0	96.12	3.96	1	0.2	0.57	3.28	0.11	1.22	0.01	0	0.05	0.3	0.09	0.1	5	0.37	0.87	0.01	0.01	2.9	0	0	0	7.25	5.95	1.38	70.7	121.7	731.12	437.83	898.97	616.41	754.65	475.93	876.25	480.88
56.422	0	0.11	0.16	0.02	0.14	0.04	0.14	0.07	2.63	0.24	99.69	0.33	0	95.72	4.18	0.97	0.24	0.53	2.32	0.08	1.06	0.02	0	0.05	0.4	0.11	0.12	2.88	0.42	0.88	0.01	0	2.63	0	0	0	8.55	6.46	2.99	71.01	121.04	726.3	440.25	890.41	615.7	749.8	477.85	870.76	482.03
56.456	0	0.11	0.16	0.02	0.14	0.04	0.14	0.07	0.99	0.29	99.69	0.33	0	92.36	3.52	1.01	0.29	0.63	1.96	0.07	0.96	0.02	0	0.05	0.35	0.12	0.1	0.99	0.63	1	0.01	0.01	2.46	0	0	0	4.66	9.54	4.36	69.1	123.7	710.9	440.65	876.61	615.05	735.31	479	858.96	482.71
56.489	0	0.11	0.16	0.02	0.14	0.03	0.14	0.07	0.4	0.29	99.68	0.33	0	93.68	3.61	1.13	0.29	0.69	1.22	0.06	0.73	0.02	0	0.05	0.27	0.1	0.09	0.4	0.56	0.93	0.01	0.02	2.27	0	0	0	0.38	8.52	2.99	68.16	123.13	707.28	442.62	872.07	616.67	730.22	477.49	853.14	484.66
56.523	0	0.11	0.16	0.02	0.15	0.03	0.14	0.07	0.45	0.28	99.68	0.33	0	93.36	4.04	1.51	0.28	0.68	0.8	0.05	0.45	0.01	0	0.04	0.23	0.08	0.08	0.45	0.42	0.94	0.01	0.01	1.91	0	0	0	2.62	8.78	1.24	69.37	122.84	701.08	441.79	867.22	616.61	723.17	478.13	845.82	484.98
56.556	0	0.11	0.16	0.02	0.15	0.03	0.14	0.08	0.56	0.27	99.68	0.33	0	95.04	4.45	1.8	0.27	0.72	0.97	0.05	0.44	0.01	0	0.04	0.17	0.07	0.09	0.56	0.29	0.84	0.01	0.01	1.93	0	0	0	1.44	7.24	2.09	69.16	124.85	690.43	442.54	857.79	618.25	712.97	477.95	837.5	486.88
56.589	0	0.11	0.16	0.02	0.16	0.03	0.15	0.08	1.24	0.25	99.68	0.33	0	95.79	5.02	1.97	0.25	0.73	0.92	0.04	0.43	0	0	0.03	0.15	0.07	0.09	1.24	0.28	0.77	0.01	0.01	1.98	0	0	0	-2.11	6.38	-0.04	67.88	120.89	688.81	442.45	856.21	618.01	711.17	479.56	832.01	482.88
56.623	0	0.11	0.16	0.02	0.16	0.03	0.15	0.08	1.7	0.25	99.67	0.33	0	95.19	5.4	1.87	0.25	0.65	0.99	0.04	0.52	0	0	0.03	0.15	0.04	0.07	1.72	0.21	0.65	0.01	0.01	1.7	0	0	0	5.73	7.07	2.29	70.07	119.48	681.25	444.92	845.5	619.33	705.01	480.83	824.27	487.98
56.656	0	0.11	0.17	0.02	0.15	0.03	0.15	0.08	1.02	0.29	99.67	0.33	0	94.83	4.58	1.7	0.29	0.57	1.17	0.05	0.45	0	0	0.03	0.14	0.04	0.05	1.02	0.21	0.73	0.01	0.01	1.51	0	0	0	5.26	7.45	0.87	69.79	118.1	682.16	446.81	842	616.32	703.01	483.59	821.07	486.66
56.689	0	0.12	0.17	0.02	0.15	0.03	0.14	0.07	0.52	0.31	99.66	0.33	0	97.69	3.51	1.99	0.31	0.66	1.02	0.05	0.43	0.01	0	0.03	0.09	0.03	0.03	0.52	0.18	0.71	0.01	0.02	1.28	0	0	0	9.64	3.27	-1.58	71.45	115.28	679.19	447.54	838.55	616.77	698.93	487.07	814.21	486.55
56.723	0	0.12	0.17	0.02	0.15	0.03	0.14	0.08	0.38	0.38	99.66	0.33	0	97.9	3.88	2.1	0.38	0.61	1.17	0.06	0.43	0.01	0	0.03	0.1	0.02	0.03	0.37	0.14	0.76	0.01	0.01	1.11	0	0	0	9.2	2.79	-2.68	70.82	115.63	676.14	447.27	836.34	617.34	695.15	488.4	810.72	484.84
56.756	0	0.12	0.17	0.02	0.16	0.03	0.14	0.08	0.43	0.39	99.66	0.33	0	98.67	3.9	2.39	0.39	0.7	1.61	0.08	0.53	0.02	0	0.03	0.1	0.02	0.03	0.43	0.14	0.85	0.01	0.03	1.1	0	0	0	8.07	0.46	-2.39	69.73	118.17	672.67	444.79	836.13	618.06	692.18	486.19	810.32	483.3
56.79	0	0.12	0.17	0.02	0.15	0.03	0.14	0.07	0.72	0.43	99.66	0.33	0	95.77	3	2.42	0.43	0.8	2.53	0.1	0.86	0.02	0	0.03	0.09	0.02	0.02	0.72	0.14	0.83	0.01	0.04	0.91	0	0	0	6.92	6.4	1.48	68.8	114.67	665.19	447.34	826.38	619.57	688.95	484.1	803.57	487.65
56.823	0	0.12	0.17	0.02	0.15	0.03	0.14	0.07	0.5	0.44	99.66	0.33	0	96.11	2.48	2.8	0.44	0.79	2.07	0.08	0.55	0.02	0	0.02	0.09	0.02	0.01	0.5	0.15	0.9	0.01	0.01	0.76	0	0	0	9.64	5.97	0.83	71.32	115.71	667.07	450.21	824.57	618.01	687.88	487.17	803.54	490.56
56.856	0	0.12	0.17	0.02	0.15	0.03	0.13	0.07	0.45	0.44	99.66	0.33	0	97.99	1.75	3.51	0.44	1.05	2.05	0.11	0.51	0.03	0	0.02	0.08	0.02	0.01	0.45	0.15	0.97	0.01	0.01	0.77	0	0	0	6.31	2.57	-1.54	69.82	119.89	666.01	450.49	825.54	618.28	683.46	489.69	803.35	489.47
56.89	0	0.12	0.16	0.02	0.16	0.03	0.13	0.08	0.43	0.41	99.67	0.33	0	97.16	1.55	5.24	0.41	1.14	1.77	0.1	0.37	0.02	0	0.02	0.09	0.01	0.01	0.43	0.16	1.14	0.01	0.01	0.67	0	0	0	7.17	4.33	-2.02	69.29	116.19	661.72	449.21	823.83	620.86	681.98	489.18	798.17	488.14
56.923	0	0.12	0.16	0.02	0.17	0.03	0.12	0.08	0.6	0.37	99.66	0.33	0	97.54	1.27	6.38	0.37	1.41	1.76	0.08	0.34	0.02	0	0.02	0.1	0.01	0.01	0.6	0.15	1.1	0.02	0.01	0.68	0	0	0	10.67	3.59	-1.09	71.16	114.72	659.14	451.57	821.27	624.42	680.99	491.14	795.71	491.95
56.956	0	0.12	0.16	0.02	0.17	0.03	0.12	0.08	1.04	0.36	99.66	0.33	0	96.53	1.15	6.29	0.36	1.49	2.14	0.08	0.47	0.04	0	0.02	0.14	0.01	0.01	1.04	0.14	1.02	0.02	0.01	0.69	0	0	0	10.17	5.38	-0.3	70.92	117.72	658.38	453.18	820.15	625.9	679.25	492.68	796.98	492.97
56.99	0	0.12	0.16	0.02	0.17	0.03	0.12	0.08	0.94	0.4	99.67	0.33	0	97.57	0.87	5.78	0.4	1.51	1.98	0.06	0.44	0.04	0	0.02	0.13	0.01	0.01	0.94	0.14	1.18	0.02	0.01	0.66	0	0	0	9.68	3.53	-0.43	70.82	118.73	657.87	454.94	818.68	625.89	677.6	494.12	796.33	494.9
57.023	0	0.12	0.17	0.02	0.15	0.03	0.13	0.07	0.72	0.44	99.66	0.33	0	97.47	0.73	3.81	0.44	1.16	2.19	0.05	0.35	0.04	0	0.02	0.12	0.01	0.01	0.72	0.13	1.3	0.02	0.01	0.67	0	0	0	9.87	3.75	-0.26	70.97	117.35	656.63	456.11	817.17	626.62	677.11	494.53	794.43	497.01
57.056	0	0.12	0.17	0.02	0.15	0.03	0.13	0.07	0.46	0.46	99.66	0.33	0	98.49	0.7	3	0.46	0.82	2.23	0.06	0.29	0.03	0	0.02	0.12	0.01	0.01	0.43	0.13	1.45	0.02	0.03	0.67	0	0	0	8.39	1.12	-0.32	69.8	114.98	655.85	456.74	816.11	626.95	677.29	494.7	792.24	497.01
57.09	0	0.13	0.18	0.02	0.14	0.03	0.13	0.07	0.53	0.54	99.65	0.33	0	96.63	0.64	2.54	0.54	0.75	2.01	0.07	0.24	0.04	0	0.02	0.15	0.01	0.01	0.32	0.15	1.96	0.04	0.01	0.53	0	0	0	10.07	5.23	1.54	71.22	117.6	658.36	460.54	812.71	625.14	677.27	497.03	794.84	499.87
57.123	0	0.12	0.18	0.02	0.14	0.03	0.13	0.07	0.51	0.51	99.65	0.33	0	97.9	0.6	2.45	0.51	0.56	2.07	0.07	0.23	0.04	0	0.03	0.16	0.01	0.01	0.33	0.14	1.66	0.04	0.03	0.53	0	0	0	5.6	2.79	1.95	68.85	122.52	657.39	458.88	816.57	627.36	676.64	495.03	799.08	499.39
57.157	0	0.12	0.18	0.02	0.14	0.03	0.13	0.07	0.46	0.44	99.64	0.33	0	97.17	0.66	1.94	0.44	0.43	1.91	0.08	0.27	0.07	0	0.03	0.16	0.01	0.01	0.46	0.12	1.71	0.06	0.01	0.56	0	0	0	6.73	4.31	2.89	69.88	117.3	660.36	462.9	814.39	626.74	680.51	497.3	797.69	502.67
57.19	0	0.12	0.18	0.02	0.14	0.03	0.13	0.07	0.45	0.45	99.64	0.33	0	95.55	0.82	1.88	0.45	0.34	1.75	0.1	0.25	0.06	0	0.03	0.14	0.01	0.01	0.42	0.11	1.8	0.06	0.01	0.56	0	0	0	6.72	6.67	3.28	69.96	117.17	660.58	464.62	813.38	627.06	680.62	498.28	797.6	504.79
57.223	0	0.12	0.18	0.02	0.14	0.03	0.13	0.07	0.51	0.41	99.64	0.33	0	97.79	0.87	1.65	0.41	0.28	1.84	0.1	0.25	0.04	0	0.03	0.14	0.01	0.01	0.51	0.11	1.66	0.07	0.02	0.57	0.01	0	0	4.31	3.04	2.93	67.9	123.22	656.24	460.41	818.23	632.13	677.51	495.96	800.59	501.91
57.257	0	0.12	0.18	0.02	0.14	0.03	0.13	0.07	0.39	0.36	99.64	0.33	0	97.71	1.06	1.7	0.36	0.33	1.54	0.1	0.21	0.03	0	0.03	0.12	0.01	0.01	0.39	0.13	1.66	0.07	0	0.53	0	0	0	6.74	3.23	2.71	69.96	117.7	658.84	463.48	816.32	630.02	680.43	497.46	797.81	506.23
57.29	0	0.12	0.18	0.02	0.15	0.03	0.13	0.07	0.47	0.3	99.65	0.33	0	92.08	1.19	2.51	0.3	0.48	1.36	0.09	0.21	0.02	0	0.02	0.13	0.01	0.01	0.47	0.15	1.72	0.06	0	0.52	0	0	0	0.81	9.73	3.7	67.66	117.07	657.95	463.66	815.94	630.6	681.18	496.18	797.89	505.24
57.323	0	0.12	0.17	0.02	0.15	0.03	0.13	0.07	0.59	0.29	99.65	0.33	0	97.55	1.18	3.03	0.29	0.74	1.32	0.07	0.23	0.02	0	0.02	0.14	0.01	0.01	0.59	0.17	1.61	0.06	0.01	0.52	0	0	0	-1.24	3.57	5.62	66.98	117.43	655.14	460.19	819.94	634.01	683.39	491.37	800.03	504.99
57.357	0	0.12	0.17	0.02	0.15	0.03	0.13	0.07	0.58	0.24	99.66	0.33	0	98.57	1.02	3.77	0.24	0.96	1.5	0.05	0.29	0.03	0	0.02	0.13	0.01	0.01	0.58	0.17	1.38	0.05	0.02	0.57	0	0	0	4.68	0.84	6.7	69.14	125.06	656.03	453.2	825.25	632.18	683.85	487.49	808.29	499.9
57.39	0	0.12	0.16	0.02	0.16	0.03	0.13	0.08	0.79	0.23	99.67	0.33	0	97.2	1.35	4.46	0.23	1.11	2.39	0.05	0.71	0.05	0	0.02	0.11	0.01	0.03	0.79	0.21	1.21	0.05	0.01	0.66	0	0	0	1.62	4.26	4.64	67.95	120.4	656.09	452.43	828.03	635.4	685.45	487.25	805.45	497.15
57.423	0	0.12	0.16	0.03	0.16	0.03	0.12	0.08	0.97	0.23	99.67	0.33	0	97.96	1.26	5.56	0.23	1.41	3.38	0.03	1.58	0.05	0	0.02	0.11	0.01	0.07	0.97	0.3	1.12	0.04	0.01	0.72	0	0	0	10.73	-2.64	5.3	71.6	121.91	661.4	449.16	831.91	632.11	689.87	485.05	811.28	496.07
57.457	0	0.11	0.15	0.03	0.17	0.04	0.12	0.09	0.69	0.23	99.66	0.33	0	97.73	1.22	7.41	0.23	1.66	5.05	0.04	2.65	0.08	0	0.02	0.1	0.01	0.13	0.69	0.52	1.23	0.05	0.03	0.83	0	0	0	6.02	-3.19	6.1	69.88	117.51	661.93	448.69	832.85	631.79	693.4	483.07	810.36	494.48
57.49	0	0.11	0.14	0.03	0.18	0.04	0.11	0.1	0.7	0.23	99.63	0.33	0	98.18	1.67	9.54	0.23	1.82	6.08	0.04	4.59	0.11	0	0.01	0.08	0.01	0.23	0.7	0.71	1.22	0.04	0.01	0.9	0	0	0	8.31	-2.07	6.53	71.16	120.3	669.29	445.82	838.01	626.4	698.84	479.94	818.48	492.51
57.524	0	0.1	0.13	0.03	0.2	0.04	0.11	0.11	0.38	0.2	99.59	0.33	0	98.18	1.82	11.97	0.2	1.5	5.6	0.05	2.95	0.09	0	0.01	0.07	0.01	0.41	0.38	1.21	1	0.04	0.02	0.98	0	0	0	5.14	2.05	6.05	69.86	114.72	670.93	444.85	839.09	625.08	702.31	478.95	816.56	489.39
57.557	0	0.1	0.12	0.03	0.24	0.04	0.1	0.13	0.24	0.16	99.52	0.33	0	98.62	1.78	16.58	0.16	1.14	6.54	0.06	2.4	0.08	0	0.01	0.06	0.01	0.63	0.24	1.75	1.13	0.04	0.03	1.16	0	0	0	5.5	0.64	6.74	69.58	116.85	670.36	441.49	843.04	626.72	703.69	475.76	819.91	487.95
57.59	0	0.09	0.11	0.03	0.25	0.05	0.1	0.14	0.21	0.16	99.49	0.35	0	98.56	1.86	18.84	0.16	0.91	9.23	0.1	2.77	0.07	0	0.01	0.05	0.02	0.68	0.21	2.19	1.08	0.04	0.03	1.36	0	0	0	5.42	0.86	6.64	69.96	115.62	676.65	439.67	848.03	622.8	709.7	475.19	824.91	484.9
57.624	0	0.09	0.1	0.03	0.3	0.05	0.1	0.17	0.16	0.14	99.4	0.51	0	98	2.72	22.12	0.14	0.75	10.61	0.16	2.17	0.05	0	0.01	0.04	0.02	0.88	0.16	4.17	1.14	0.03	0.03	1.7	0	0	0	6.24	2.54	6.73	69.97	114.91	678.86	436.77	850.49	620.85	712.52	471.82	826.93	482.61
57.657	0	0.08	0.09	0.03	0.34	0.06	0.1	0.2	0.15	0.13	99.31	0.68	0	98.42	3.06	25.71	0.13	0.65	12.8	0.17	2.04	0.04	0	0	0.04	0.03	0.72	0.15	4.61	1.12	0.03	0.03	1.81	0	0	0	10.87	-1.35	5.97	71.79	116.25	685.26	435.21	856.46	620.1	717.33	471.09	833.1	481.58
57.69	0	0.08	0.08	0.03	0.44	0.06	0.09	0.26	0.25	0.11	99.13	1.17	0	97.68	3.8	31.58	0.11	0.63	10.92	0.18	2.1	0.04	0	0	0.04	0.03	0.54	0.25	6.32	1.11	0.03	0.02	2.01	0	0	0	8.53	3.29	7.44	70.9	115.88	688.91	433.17	860.82	617.65	722.98	468.41	838.23	480.45
57.724	0	0.09	0.08	0.03	0.37	0.06	0.1	0.2	0.39	0.1	99.26	0.91	0	98.43	4.22	24.94	0.1	0.64	9.8	0.21	1.94	0.03	0	0	0.05	0.03	0.4	0.39	9.37	0.99	0.02	0.03	2.71	0	0	0	8.65	-1.31	5.15	71.45	115.77	699.29	433.5	869.15	615.39	730.01	471.53	845.65	477.08
57.757	0	0.09	0.09	0.03	0.35	0.06	0.1	0.18	0.5	0.11	99.3	0.83	0	98.29	3.85	23.55	0.11	0.59	10.51	0.26	1.68	0.03	0	0	0.06	0.04	0.48	0.5	9.56	0.91	0.02	0.04	2.8	0	0	0	5.44	-1.76	5.56	70.35	117.78	702.41	435.25	873.24	617.21	733.07	472.34	850.66	479.05
57.791	0	0.1	0.08	0.03	0.36	0.1	0.11	0.18	0.48	0.13	99.29	0.98	3.45	98.24	4.5	22.67	0.13	0.59	16.89	0.26	1.85	0.04	0	0	0.06	0.05	0.54	0.48	12.69	0.65	0.02	0.02	3.92	0	0	0	5.27	-1.89	5.91	70.05	117.15	706.62	437.43	880.2	622.02	739.24	475.88	856.26	481.36
57.824	0	0.11	0.09	0.03	0.3	0.09	0.12	0.14	0.39	0.12	99.41	0.71	2.83	98.43	5.09	15.78	0.12	0.54	13.52	0.22	1.45	0.03	0	0	0.07	0.06	0.51	0.39	15.09	0.6	0.02	0.1	4.62	0	0	0	9.47	1.32	3.4	71.34	115.82	714.88	437.23	885.49	621.51	744.43	475.23	860.13	480.42
57.857	0	0.11	0.1	0.03	0.29	0.07	0.12	0.14	0.27	0.14	99.41	0.61	0.49	98.26	5.99	15.33	0.14	0.45	9.1	0.18	1.37	0.03	0	0	0.08	0.05	0.41	0.27	13.38	0.56	0.02	0.06	4.3	0	0	0	9.56	1.84	6.98	71.61	115.58	719.3	435.65	888.44	617.1	751.62	471.07	866.69	481.99
57.891	0	0.12	0.11	0.03	0.25	0.05	0.13	0.11	0.18	0.16	99.5	0.47	0	97.53	6.08	9.36	0.16	0.32	5.54	0.17	1.23	0.01	0	0	0.09	0.06	0.27	0.18	15.75	0.6	0.02	0.23	4.3	0	0	0	8.7	-3.62	5.96	71.58	115.92	727.85	434.79	896	615.31	758.47	470.04	873.98	479.75
57.924	0	0.13	0.12	0.03	0.22	0.04	0.14	0.09	0.17	0.17	99.56	0.33	0	98.17	6.06	5.84	0.17	0.25	2.96	0.19	1.19	0.01	0	0	0.09	0.07	0.18	0.14	14.16	0.52	0.02	0.22	4	0	0	0	8.98	-2.09	4.27	71.93	114.46	736.08	435.85	902.52	614.8	764.99	471.55	879.17	479.62
57.957	0	0.13	0.13	0.03	0.21	0.04	0.14	0.09	0.16	0.16	99.59	0.34	0	98.53	6.11	4	0.16	0.2	2.73	0.22	1.35	0.01	0	0	0.1	0.07	0.14	0.14	14.55	0.5	0.02	0.38	3.97	0	0	0	1.89	-0.96	3.15	68.75	118.29	736.9	433.92	909.36	617.11	766	469.7	884	478.04
57.991	0	0.12	0.13	0.03	0.2	0.05	0.15	0.09	0.16	0.15	99.59	0.33	0	98.47	7.37	4.49	0.15	0.15	4.13	0.22	1.39	0.01	0	0	0.08	0.07	0.14	0.16	11.63	0.46	0.02	0.22	4.19	0	0	0	4.01	1.19	5.38	69.2	118.42	739.82	435.35	911.09	618.09	770.34	471.28	888.48	479.49
58.024	0	0.11	0.12	0.03	0.2	0.05	0.15	0.1	0.17	0.14	99.61	0.33	0	98.27	8.27	4.3	0.14	0.14	5.26	0.14	1.41	0.01	0	0.01	0.07	0.05	0.09	0.17	9.12	0.38	0.01	0.2	4.49	0	0	0	2.46	1.81	5.55	67.96	120.3	740.4	432.94	915.52	619.12	772.11	469.96	892.18	477.43
58.057	0	0.11	0.13	0.02	0.17	0.06	0.15	0.08	0.34	0.13	99.67	0.33	0.3	97.77	6.77	2.74	0.13	0.14	8.09	0.13	1.54	0.01	0	0.01	0.07	0.04	0.07	0.34	6.65	0.34	0.01	0.02	4.76	0	0	0	4.06	3.1	4.16	69.07	117.12	745.82	437.61	914.21	617.57	774.44	472.84	891.28	480.98
58.091	0	0.1	0.13	0.02	0.16	0.07	0.15	0.08	0.46	0.13	99.68	0.33	1.44	97.69	6.45	2.67	0.13	0.15	10.87	0.14	1.5	0.03	0	0.01	0.07	0.02	0.05	0.46	4.63	0.23	0.01	0.04	4.67	0	0	0	1.25	3.28	4.49	67.83	120.51	744.72	435.12	917.48	618.18	774.37	469.39	894.29	481.24
58.124	0	0.11	0.13	0.02	0.15	0.07	0.15	0.08	0.69	0.13	99.69	0.33	0.75	97.81	5.76	2.17	0.13	0.21	8.96	0.12	1.16	0.04	0	0.01	0.06	0.02	0.05	0.69	4.27	0.22	0.01	0.05	4.56	0	0	0	2.95	3.01	3.26	68.32	117.67	746.26	435.02	918.37	617.47	775.77	470.07	892.93	481.02
58.158	0	0.1	0.13	0.02	0.15	0.08	0.15	0.08	1.76	0.14	99.7	0.33	1.81	97.49	5.35	2.57	0.14	0.25	11.41	0.12	1.01	0.07	0	0.01	0.07	0.01	0.05	1.76	2.64	0.17	0.01	0.03	4.66	0	0	0	2.71	3.71	1.8	68.44	120.57	747.6	434.13	920.75	616.67	774.84	470.29	894.99	480.33
58.191	0	0.1	0.13	0.02	0.15	0.08	0.15	0.08	2.54	0.15	99.71	0.33	2	97.63	5.42	2.39	0.15	0.31	11.64	0.11	1.08	0.07	0	0.02	0.08	0.01	0.06	2.54	2.03	0.15	0.01	0.04	4.95	0	0	0	2.58	3.4	1.9	68.63	118.37	749.65	434.88	920.89	615.32	777.14	470.26	895.02	480.96
58.224	0	0.11	0.13	0.02	0.14	0.08	0.14	0.08	5.34	0.15	99.71	0.33	1.72	97.64	4.95	2.14	0.15	0.39	12.3	0.15	1.37	0.09	0	0.02	0.1	0.01	0.07	5.34	1.99	0.16	0.01	0.02	5.01	0	0	0	-0.51	3.4	1.54	67.48	117.79	750.36	435.11	921.04	614.71	777.45	470.51	894.92	479.18
58.258	0	0.11	0.13	0.02	0.14	0.08	0.14	0.07	7.92	0.14	99.72	0.33	0.91	96.91	4.09	2.41	0.14	0.47	11.98	0.12	1.95	0.19	0	0.03	0.14	0.01	0.07	7.92	2.1	0.16	0.01	0.02	4.96	0	0	0	-0.1	4.77	0.74	67.86	119.6	749.17	435.26	921.16	615.8	775.29	471.55	894.61	479.79
58.291	0	0.11	0.12	0.02	0.14	0.07	0.13	0.07	6.2	0.14	99.72	0.33	0.14	97.17	3.72	2.74	0.14	0.59	9.5	0.16	2.47	0.28	0	0.02	0.15	0.01	0.07	6.2	2.87	0.19	0.01	0.04	5.01	0	0	0	0.48	4.32	0.35	67.99	122.7	746.39	433.06	921.66	616.78	772.22	470.43	894.64	478.65
58.324	0	0.11	0.12	0.03	0.15	0.07	0.13	0.08	5.29	0.13	99.71	0.33	0	96.16	4.11	4.07	0.13	0.58	9.3	0.15	3.33	0.36	0	0.02	0.13	0.01	0.07	5.29	3.32	0.24	0.01	0.06	4.89	0	0	0	3.98	5.9	1.59	69.21	124.2	744.69	432.19	920.28	617.22	771.22	469.31	894.98	479.69
58.358	0	0.1	0.12	0.03	0.15	0.07	0.12	0.09	2.78	0.13	99.69	0.33	0	97.12	4.69	5.14	0.13	0.6	7.86	0.16	4.06	0.36	0	0.02	0.12	0.01	0.07	2.78	4.15	0.32	0.01	0.05	5.21	0	0	0	4.5	4.42	2.43	69.32	122.89	743.88	432.26	919.45	617.64	771.88	468.58	894.2	480.45
58.391	0	0.1	0.11	0.03	0.17	0.07	0.13	0.1	1.82	0.13	99.66	0.33	0	96.84	5.82	6.49	0.13	0.55	8.41	0.16	4.3	0.23	0	0.02	0.11	0.02	0.09	1.82	5.33	0.39	0.01	0.03	5.31	0	0	0	3.67	4.89	2.93	68.93	121.49	743.28	431.95	918.98	617.68	772.53	467.69	893.38	480.11
58.424	0	0.1	0.11	0.03	0.17	0.09	0.13	0.09	1.54	0.13	99.66	0.33	1.88	98.25	5.68	6.01	0.13	0.56	11.77	0.19	4.37	0.24	0	0.02	0.09	0.02	0.09	1.54	6.68	0.5	0.01	0.07	5.94	0	0	0	2.27	1.86	2.42	68.41	118.23	745.22	432.39	918	615.35	773.93	468.28	891.8	477.52
58.458	0	0.1	0.1	0.03	0.17	0.1	0.12	0.1	1.25	0.14	99.66	0.33	2.91	97.08	5.09	6.98	0.14	0.54	11.27	0.23	3.94	0.26	0	0.01	0.08	0.02	0.08	1.25	7.29	0.64	0	0.09	6.77	0	0	0	0.87	4.49	1.6	68.13	119.85	745.54	431.18	919.29	613.93	773.28	467.01	892.69	477.32
58.491	0	0.1	0.1	0.03	0.18	0.09	0.12	0.1	1.69	0.14	99.65	0.33	2.88	98.34	5.01	7.94	0.14	0.48	11.22	0.2	2.98	0.22	0	0.02	0.08	0.02	0.07	1.69	7	0.7	0.01	0.05	6.46	0	0	0	3.09	1.58	1.27	68.8	119.78	746.71	430.71	919.57	612.9	773.64	467.29	893.06	476.49
58.525	0	0.11	0.11	0.03	0.17	0.08	0.12	0.09	2.63	0.15	99.65	0.33	1.78	97.94	4.39	6.55	0.15	0.51	9.38	0.21	2	0.12	0	0.02	0.07	0.02	0.06	2.63	7.73	0.96	0.01	0.04	5.84	0	0	0	3.64	2.7	2.65	69.01	119.16	748.54	432.46	918.01	612.44	775.32	468.52	894.23	476.25
58.558	0	0.11	0.11	0.03	0.17	0.07	0.12	0.09	3.13	0.13	99.67	0.33	1.18	97.49	3.97	5.33	0.13	0.51	8.47	0.18	1.56	0.07	0	0.02	0.09	0.03	0.05	3.13	7.15	1.16	0.01	0.01	5.46	0	0	0	3.08	3.7	3.15	68.86	116.45	750.48	434.24	917.5	611.8	777.84	469.25	893.99	477.49
58.591	0	0.11	0.12	0.02	0.15	0.06	0.12	0.08	2.81	0.14	99.69	0.33	0.73	98.34	3.13	4.36	0.14	0.52	7.15	0.18	1.21	0.05	0	0.02	0.11	0.02	0.05	2.81	5.68	1.02	0.01	0.03	5.2	0	0	0	-0.83	1.6	4.53	67.36	124.41	750.4	433.53	921.94	614.9	777.51	467.87	901.51	477.9
58.625	0	0.12	0.13	0.02	0.15	0.05	0.12	0.07	2.77	0.16	99.71	0.33	0	98.24	1.94	3.57	0.16	0.63	5.21	0.16	1.05	0.03	0	0.03	0.19	0.03	0.05	2.77	4.8	1.16	0.01	0.02	4.55	0	0	0	1.29	1.89	4.14	67.7	118.72	754.73	434.39	923.91	614.64	782.92	469.44	901.4	477
58.658	0	0.12	0.13	0.02	0.14	0.05	0.12	0.07	2.21	0.16	99.72	0.33	0	97.04	1.28	2.56	0.16	0.66	4.1	0.16	0.93	0.03	0	0.03	0.27	0.02	0.04	2.21	3.73	0.98	0.01	0.04	4.1	0	0	0	2.5	4.56	4.96	68.18	118.22	757.08	437.3	925.95	617.55	786.21	471.9	904.09	480.84
58.691	0	0.12	0.13	0.03	0.14	0.05	0.12	0.07	2.35	0.16	99.72	0.33	0	98.62	1.22	2.99	0.16	0.72	3.85	0.1	1.07	0.05	0	0.03	0.35	0.02	0.06	2.35	3.76	0.97	0.01	0.02	3.86	0	0	0	0.04	0.65	5.64	67.01	125.1	757.72	434.97	933.95	621.85	787.91	470.19	912.58	480.58
58.725	0	0.12	0.13	0.03	0.15	0.05	0.12	0.07	3.16	0.15	99.71	0.33	0	98.65	1.29	3.56	0.15	0.79	4.85	0.09	1.31	0.06	0	0.02	0.37	0.03	0.08	3.16	4.74	1.03	0.01	0.02	3.92	0	0	0	1.88	0.56	5.17	67.47	126.54	759.62	435.48	941.1	626.85	791.12	476.42	917.61	480.04
58.758	0	0.12	0.13	0.03	0.15	0.06	0.12	0.07	2.5	0.16	99.71	0.33	0	98.6	1.35	4.04	0.16	0.9	6.94	0.07	1.64	0.09	0	0.02	0.31	0.03	0.12	2.5	4.71	0.94	0.01	0.04	4.28	0	0	0	5.61	0.72	6.01	67.98	119.67	762.82	435.41	945.33	629.84	798.86	476.37	918.43	481.09
58.792	0	0.11	0.12	0.02	0.14	0.08	0.12	0.08	1.83	0.14	99.71	0.33	2.38	98.14	1.47	5	0.14	0.87	12.23	0.06	2.01	0.14	0	0.01	0.22	0.02	0.16	1.83	2.84	0.75	0.01	0.01	4.54	0	0	0	4.66	-2.16	4.55	68.14	122.86	769.29	440.11	950.27	633.08	801.64	480.5	924.43	484.74
58.825	0	0.11	0.12	0.02	0.14	0.08	0.12	0.08	1.79	0.16	99.72	0.33	2.35	98.74	1.84	4.56	0.16	0.7	11.99	0.07	2.03	0.14	0	0.02	0.18	0.02	0.18	1.79	2.04	0.57	0.01	0.03	4.68	0	0	0	7.14	0.18	4.7	69.33	121.15	780.69	442.18	956.77	630.43	811.6	481.52	932.63	486.81
58.858	0	0.1	0.12	0.02	0.14	0.09	0.12	0.08	1.23	0.18	99.72	0.33	2.92	98.41	2.24	4.63	0.18	0.58	12.3	0.09	2.06	0.16	0	0.01	0.15	0.02	0.24	1.23	2.12	0.5	0.01	0.04	5.08	0	0	0	5.43	-1.36	5.5	68.72	123.5	782.91	442.27	962.4	632.59	815.14	483.06	938.56	487.32
58.892	0	0.1	0.11	0.02	0.14	0.09	0.12	0.08	0.95	0.16	99.72	0.33	3.19	98.55	2.71	5.21	0.16	0.5	12.1	0.08	1.66	0.11	0	0.02	0.09	0.01	0.23	0.95	1.26	0.34	0.01	0.03	5.27	0	0	0	7.11	-0.91	5.87	69.2	118.49	789.84	443.37	965.95	631.51	823.11	482.13	941.42	488.64
58.925	0	0.1	0.12	0.02	0.16	0.06	0.12	0.09	1.33	0.15	99.69	0.33	0.67	98.48	3.47	6.92	0.15	0.55	8.36	0.08	1.67	0.09	0	0.02	0.09	0.01	0.22	1.33	0.97	0.25	0.01	0.01	4.62	0	0	0	7.62	-1.16	4.2	70.17	119.84	801.33	445.34	972.1	627.51	829.69	484.55	949.48	488.2
58.958	0	0.1	0.12	0.02	0.15	0.06	0.12	0.08	1.13	0.15	99.69	0.33	0.15	98.12	3.73	5.69	0.15	0.6	7.15	0.08	1.46	0.06	0	0.02	0.08	0.01	0.17	1.13	0.94	0.23	0.01	0.01	4.54	0	0	0	2.75	-2.23	4.16	68.65	118.8	806.01	449.2	974.07	628.06	833.5	485.33	952.16	491.1
58.992	0	0.1	0.12	0.02	0.15	0.06	0.12	0.08	1.32	0.15	99.71	0.33	0.24	98.28	3.27	4.84	0.15	0.6	6.62	0.07	1.21	0.04	0	0.02	0.08	0.01	0.17	1.32	0.63	0.14	0.01	0.04	4.67	0	0	0	1.23	-1.78	5.59	67.68	119.13	807.71	447.51	980.85	631.41	838.95	483.44	957.82	491.33
59.025	0	0.1	0.12	0.02	0.14	0.05	0.12	0.08	1.19	0.16	99.71	0.33	0	98.03	3.09	4.32	0.16	0.62	5.13	0.06	1.01	0.03	0	0.02	0.08	0.01	0.12	1.19	0.51	0.13	0.01	0.02	4.42	0	0	0	4.2	-2.47	5.86	68.68	116.91	812.54	447.28	983.68	629.41	844.04	483.88	960.73	491.05
59.058	0	0.1	0.12	0.02	0.14	0.07	0.12	0.08	1.65	0.13	99.71	0.33	1.29	98.71	2.86	4.85	0.13	0.66	8.43	0.05	1.12	0.02	0	0.02	0.13	0.01	0.15	1.65	0.5	0.1	0.01	0.02	4.89	0	0	0	0.72	-0.3	6.22	67.21	119.53	812.26	445.65	989.17	632.91	845.79	483.14	965.11	490.05
59.092	0	0.09	0.1	0.02	0.16	0.08	0.11	0.09	2.2	0.12	99.68	0.33	2.3	98.72	2.58	8.79	0.12	0.92	9.42	0.03	1.41	0.02	0	0.01	0.16	0.01	0.16	2.2	0.7	0.08	0.01	0.02	5.62	0	0	0	3.67	0.26	4.99	67.55	117.1	814.7	445.59	992.62	636.06	848.72	483.67	965.66	489.81
59.125	0	0.09	0.09	0.02	0.18	0.08	0.1	0.11	1.98	0.11	99.65	0.33	2.86	98.37	2.57	12.1	0.11	1.1	10.14	0.02	1.76	0.03	0	0.01	0.19	0.01	0.15	1.98	0.76	0.08	0.01	0.03	5.95	0	0	0	1.63	1.51	4.77	66.85	117.34	817.86	447.27	994.98	636.51	851.2	484.62	968.38	490.89
59.159	0	0.08	0.08	0.02	0.17	0.11	0.09	0.11	1.14	0.1	99.67	0.33	4.71	97.3	2.66	12.62	0.1	1.22	10.41	0.03	3.12	0.11	0	0.01	0.24	0.01	0.18	1.14	1.3	0.08	0.01	0.03	7.98	0	0	0	3.89	4.08	3.58	67.86	117.63	820.7	448.43	994.64	634.78	851.3	485.33	968.73	492.19
59.192	0	0.08	0.07	0.02	0.16	0.11	0.09	0.11	0.86	0.09	99.67	0.33	5.53	97.73	2.35	12.48	0.09	1.24	10.23	0.03	2.75	0.11	0	0.01	0.21	0.01	0.19	0.86	1.61	0.08	0.01	0.01	8.57	0	0	0	0.86	3.19	2.61	67.08	116.47	822.67	449.84	993.99	632.41	851.6	486.27	967.93	491.79
59.225	0	0.08	0.08	0.02	0.17	0.09	0.09	0.11	0.63	0.1	99.67	0.33	4.04	97.35	2.37	12.22	0.1	1.31	8.15	0.03	2.44	0.14	0	0.01	0.2	0.01	0.19	0.63	1.53	0.08	0.01	0.01	7.82	0	0	0	0.31	3.99	0.99	67.44	116.54	824.89	450.57	994.23	629.65	851.35	487.13	967.77	492.5
59.259	0	0.08	0.09	0.02	0.17	0.07	0.1	0.1	0.56	0.1	99.67	0.33	2.36	97.52	2.43	11.17	0.1	1.27	6.07	0.03	2.26	0.1	0	0.01	0.22	0.01	0.15	0.56	1.21	0.07	0.01	0.02	6.99	0	0	0	1.16	3.64	-0.81	67.67	117.87	823.37	449.83	993.29	629.4	847.75	488.75	965.61	490.22
59.292	0	0.09	0.09	0.02	0.17	0.07	0.09	0.11	0.73	0.1	99.66	0.33	1.61	97.13	2.51	11.75	0.1	1.54	4.18	0.02	2.01	0.07	0	0.01	0.26	0.01	0.17	0.73	1.14	0.06	0.01	0.02	7	0	0	0	-1.82	4.39	-3.07	66.41	114.56	822.16	448.82	993.39	629.02	846.91	489.03	961.45	487.33
59.325	0	0.09	0.09	0.02	0.17	0.06	0.1	0.1	1.13	0.1	99.66	0.33	0.38	95.08	2.8	10.55	0.1	1.56	3.13	0.03	1.85	0.06	0	0.02	0.23	0.01	0.12	1.13	1.04	0.06	0.01	0.04	6.34	0	0	0	2.25	7.19	-0.03	67.84	116.84	818.73	448.48	989.09	629.52	844.64	487.17	961.46	489.12
59.359	0	0.1	0.11	0.02	0.15	0.05	0.11	0.09	1.67	0.09	99.7	0.33	0	96.92	2.64	6.33	0.09	1.44	3.13	0.04	2.06	0.05	0	0.03	0.23	0.01	0.1	1.67	0.84	0.06	0.01	0.06	5.41	0	0	0	4.25	4.76	-1.33	68.67	117.15	816.62	450.03	985.15	629.24	840.22	490.44	957.37	489.11
59.392	0	0.1	0.12	0.02	0.14	0.05	0.11	0.08	2.36	0.1	99.71	0.33	0	96.62	2.62	4.66	0.1	1.64	3.12	0.04	2.24	0.05	0	0.03	0.26	0.01	0.08	2.36	0.71	0.06	0.01	0.02	5	0	0	0	6.93	5.24	0.57	69.94	116.94	815.56	452.96	979.85	628.49	838.88	491.52	955.82	492.86
59.425	0	0.11	0.13	0.02	0.14	0.05	0.12	0.08	2.17	0.12	99.72	0.33	0	98.37	2.87	3.28	0.12	1.36	4.19	0.05	2.09	0.08	0	0.04	0.26	0.01	0.06	2.17	0.53	0.06	0.01	0.02	4.42	0	0	0	2.68	1.51	-1.58	68.4	114.52	815.99	453.56	976.59	624.13	836.74	492.99	951.2	489.13
59.459	0	0.1	0.13	0.02	0.13	0.05	0.12	0.07	2.01	0.13	99.74	0.33	0	97.85	2.9	2.44	0.13	0.96	4.89	0.06	3.24	0.12	0	0.04	0.31	0.01	0.05	2.01	0.47	0.08	0.01	0.05	4.35	0	0	0	4.78	2.92	-3.49	68.52	110.91	812.54	452.22	973.21	622.99	833.64	493.17	944.4	487.41
59.492	0	0.1	0.13	0.02	0.13	0.05	0.12	0.07	2.01	0.15	99.73	0.33	0	97.94	3.11	2.94	0.15	0.79	5.25	0.1	3.29	0.22	0	0.05	0.47	0.02	0.05	2.01	0.44	0.09	0.01	0.02	4	0	0	0	8.58	2.7	-4.48	70.5	110.71	809.23	455.37	969.08	625.63	829.22	497.92	939.68	490.45
59.526	0	0.1	0.13	0.02	0.14	0.06	0.13	0.08	2.02	0.16	99.72	0.33	0	95.99	4.13	2.81	0.16	0.82	6.81	0.15	3.53	0.25	0	0.06	0.47	0.03	0.05	2.02	0.6	0.13	0.01	0.02	4.11	0	0	0	0.7	6.12	-0.93	68.16	116.17	802.28	453.15	963.64	623.14	823.19	490.74	939.36	491.13
59.559	0	0.11	0.14	0.02	0.14	0.05	0.14	0.07	1.8	0.24	99.72	0.33	0	95.21	4.3	2.04	0.24	0.57	6.39	0.24	2.19	0.15	0	0.07	0.48	0.04	0.04	1.8	0.65	0.17	0.02	0.01	3.47	0	0	0	2.27	7.05	-1.12	68.74	114.32	800.16	454.36	959.8	623.31	821	492.38	935.31	491.28
59.592	0	0.11	0.15	0.02	0.14	0.05	0.14	0.07	1.8	0.24	99.71	0.33	0	90.99	3.86	1.33	0.24	0.49	6.67	0.34	1.32	0.09	0	0.07	0.48	0.05	0.04	1.8	0.67	0.19	0.02	0.01	3.38	0	0	0	4.87	10.44	-1.88	69.33	112.87	797.54	455.15	955.11	622.78	817.51	494.45	930.31	490.39
59.626	0	0.11	0.16	0.02	0.14	0.04	0.15	0.07	1.54	0.44	99.69	0.33	0	94.4	4.58	0.98	0.44	0.36	5.24	0.41	0.8	0.05	0	0.11	0.46	0.07	0.04	1.54	0.54	0.24	0.02	0	2.61	0	0	0	7.78	7.88	0.01	71.42	116.29	796.1	457.13	949.92	620.86	814.05	494.83	930.34	493.9
59.659	0	0.11	0.16	0.02	0.15	0.04	0.16	0.08	1.47	0.5	99.67	0.33	0	92.7	6.28	0.82	0.5	0.24	3.54	0.53	0.67	0.04	0	0.1	0.49	0.08	0.05	1.47	0.61	0.25	0.02	0.01	2.5	0	0	0	5.95	9.29	0.68	70.56	114.28	788.67	456.75	942.77	620.76	808.41	493.09	922.68	494.09
59.692	0	0.11	0.16	0.02	0.17	0.04	0.19	0.09	1.34	0.64	99.61	0.33	0	92.02	9.79	0.83	0.64	0.23	2.96	0.67	0.62	0.04	0	0.1	0.54	0.09	0.06	1.34	0.61	0.3	0.03	0.01	2.11	0	0	0	4.85	9.78	1.25	70.3	109.93	782.85	453.84	938.47	618.68	806.13	487.86	915.86	494.65
59.726	0	0.1	0.17	0.02	0.21	0.03	0.25	0.11	1.64	0.84	99.5	0.33	0	94.34	15.41	0.97	0.84	0.27	2.79	0.74	0.58	0.06	0	0.13	0.52	0.14	0.09	1.64	0.65	0.45	0.03	0.01	1.94	0	0	0	0.48	7.93	0.29	68.78	110.68	779.33	450.72	937.5	618.01	802.56	485.97	913.2	488.92
59.759	0	0.09	0.17	0.02	0.24	0.04	0.3	0.13	1.42	0.86	99.4	0.35	0	95.09	19.31	0.84	0.86	0.24	3.1	0.64	0.55	0.07	0	0.11	0.32	0.16	0.11	1.42	0.77	0.5	0.03	0.01	1.85	0	0	0	-3.99	7.18	-0.76	67.26	112.88	776.53	447.85	936.07	615.5	798.38	483.85	911.26	484.23
59.793	0	0.1	0.17	0.02	0.25	0.04	0.32	0.14	1.51	1.19	99.37	0.36	0	93.78	19.61	0.81	1.19	0.22	4.5	0.63	0.58	0.09	0	0.08	0.27	0.24	0.14	1.51	0.92	0.84	0.05	0.01	1.55	0	0	0	0.91	8.43	0.6	68.51	115.76	770.76	442.89	933.37	615.21	793.93	479.53	909.67	481.7
59.826	0	0.09	0.18	0.02	0.31	0.03	0.42	0.18	1.36	1.52	99.16	0.54	0	93.53	25.71	0.94	1.52	0.21	3.69	0.6	0.61	0.09	0	0.07	0.23	0.32	0.16	1.36	1.11	1.06	0.05	0.01	1.36	0	0	0	2.77	8.64	2.77	69.44	111.65	770.7	442.9	930.18	612.83	796.33	477.05	907.81	483.18
59.859	0	0.07	0.18	0.01	0.46	0.03	0.7	0.29	1.34	1.61	98.6	1.22	0	92.51	37.17	1.05	1.61	0.2	3.16	0.76	0.66	0.06	0	0.06	0.2	0.36	0.15	0.84	1.3	1.18	0.05	0.01	1.34	0	0	0	4.57	9.43	2.37	70.12	112.76	769.17	441.41	926.85	609.64	793	476.2	905.66	481.03
59.893	0	0.07	0.18	0.01	0.51	0.03	0.79	0.32	1.18	2.06	98.43	1.5	0	95.12	39.41	1.12	2.06	0.18	3.15	0.98	0.89	0.05	0	0.04	0.19	0.61	0.11	0.49	1.81	1.68	0.07	0.02	1.18	0	0	0	9.07	7.15	1.64	71.9	113.56	766.47	438.63	924.24	607.67	789.23	475.15	902.74	478.4
59.926	0	0.07	0.18	0.01	0.52	0.03	0.8	0.32	1.09	2.46	98.4	1.52	0	91.15	39.38	0.91	2.46	0.19	2.65	1.07	1.02	0.03	0	0.04	0.18	0.7	0.1	0.51	2.02	1.89	0.08	0.01	1.09	0	0	0	10.36	10.34	0.35	72.84	119	764.76	438.17	921.62	605.41	783.22	476.46	902.22	477.25
59.959	0	0.08	0.19	0.02	0.41	0.03	0.61	0.24	1.06	2.67	98.78	0.94	0	95.29	32.99	0.75	2.67	0.15	3.03	1.16	1.09	0.02	0	0.04	0.16	0.58	0.08	0.4	1.74	1.88	0.07	0	1.06	0	0	0	10.72	6.97	-0.7	73.85	120.5	762.92	438.35	918.69	603.17	779.03	477.27	899.53	477.46
59.993	0	0.1	0.19	0.02	0.35	0.03	0.48	0.19	0.95	3.31	99.04	0.62	0	93.73	26.95	0.57	3.31	0.14	2.62	1.08	0.91	0.02	0	0.03	0.14	0.62	0.06	0.35	2.02	2.22	0.05	0	0.95	0	0	0	6.95	8.48	0.54	72.42	116.34	760.39	441.35	911.53	602.07	777.48	478.41	893.81	477.15
60.026	0	0.1	0.2	0.02	0.34	0.03	0.47	0.19	0.84	3.73	99.05	0.57	0	96.18	26.04	0.48	3.73	0.15	2.08	1.19	0.75	0.02	0	0.03	0.2	0.63	0.04	0.62	1.81	2.53	0.06	0	0.84	0	0	0	11.69	5.88	-0.53	75.04	109.53	756.73	445.55	903.02	601.7	773.86	482.28	883.38	481.38
60.059	0	0.1	0.2	0.02	0.37	0.03	0.52	0.21	0.69	3.93	98.96	0.65	0	96.06	27.95	0.58	3.93	0.18	1.58	1.17	0.68	0.02	0	0.03	0.22	0.68	0.03	0.43	1.73	2.86	0.06	0	0.69	0	0	0	8.69	6.03	1.55	74.4	113.2	750.99	449.05	894.46	600.92	766.68	482.65	879.82	486.27
60.093	0	0.1	0.21	0.02	0.36	0.03	0.51	0.2	0.53	5.04	98.98	0.59	0	97	26.43	0.55	5.04	0.23	1.18	1.26	0.71	0.06	0	0.02	0.26	0.64	0.02	0.32	1.7	3.51	0.06	0	0.53	0	0	0	6.14	4.62	2.67	72.81	112.87	741.05	443.08	885.41	596.1	758.31	476.02	871.12	479.82
60.126	0	0.1	0.21	0.02	0.38	0.03	0.55	0.22	0.51	5.17	98.89	0.66	0	95.66	28.09	0.51	5.17	0.26	1.14	1.12	0.88	0.08	0	0.02	0.28	0.63	0.01	0.26	1.74	4.08	0.06	0	0.51	0	0	0	8.58	6.54	-0.55	74	114.09	736.9	441.25	885.92	597.19	753.11	476.19	867.08	481.51
60.16	0	0.1	0.21	0.02	0.4	0.03	0.58	0.25	0.43	5.02	98.84	0.73	0	96.86	29.41	0.61	5.02	0.33	1.24	0.89	1.1	0.11	0	0.02	0.27	0.56	0.01	0.11	1.83	5.66	0.05	0	0.43	0	0	0	4.26	4.85	0.44	71.93	112.63	733.16	441.49	881.08	596.74	750.39	475.26	862.93	479.55
60.193	0	0.1	0.21	0.02	0.37	0.03	0.51	0.24	0.4	4.94	98.97	0.6	0	95.52	26.76	0.83	4.94	0.45	1.26	1	0.95	0.1	0	0.02	0.24	0.65	0.01	0.1	1.81	6.75	0.06	0	0.4	0	0	0	7.58	6.71	0.03	73.22	106.75	732.94	442.29	878.58	596.65	751.65	476.49	858.37	479.23
60.226	0	0.11	0.21	0.02	0.39	0.03	0.54	0.26	0.42	5.2	98.91	0.65	0	98.38	27.53	0.92	5.2	0.62	2.05	1.42	0.82	0.11	0	0.02	0.29	0.67	0.01	0.12	2.03	8	0.08	0	0.42	0	0	0	5.28	1.48	-0.09	71.74	109	730.33	441.33	877.09	596.37	748.27	475.9	857.25	477.49
60.26	0	0.12	0.21	0.02	0.32	0.03	0.42	0.2	0.39	5.72	99.15	0.41	0	98.36	21.19	0.85	5.72	0.64	3.15	1.61	0.86	0.16	0	0.02	0.27	0.49	0.01	0.15	1.76	8.73	0.09	0	0.39	0	0	0	4.2	1.54	1.56	69.71	117.21	725.67	437.9	880.38	601.96	744.9	473.46	862.09	475.71
60.293	0	0.13	0.21	0.02	0.25	0.03	0.31	0.15	0.41	5.13	99.39	0.33	0	95.75	14.48	1	5.13	0.68	3.87	1.79	0.98	0.2	0	0.02	0.22	0.43	0.01	0.3	1.63	7.23	0.1	0.01	0.41	0	0	0	3.63	6.42	2.08	68.97	113.75	727.11	438.12	879.76	600.52	747.58	472.65	861.3	475.33
60.326	0	0.14	0.21	0.02	0.22	0.03	0.26	0.12	0.69	4.68	99.48	0.33	0	98.6	11.21	0.87	4.68	0.7	5.05	1.76	1.08	0.25	0	0.02	0.26	0.41	0.01	0.69	1.42	6.03	0.1	0.01	0.39	0.05	0	0	3.55	-0.72	3.14	69.4	115.47	729.22	439.53	883.38	602.93	750.42	473.95	865.82	477.84
60.36	0	0.14	0.2	0.02	0.19	0.03	0.21	0.1	0.87	3.79	99.58	0.33	0	97.12	7.34	0.93	3.79	0.69	3.48	1.31	1.01	0.09	0	0.03	0.25	0.3	0.01	0.87	1.04	6.15	0.09	0.01	0.36	0.03	0	0	4.29	4.41	3.55	69.99	115.87	730.69	441.07	886.13	606.02	752.82	475.52	868.59	480.43
60.393	0	0.14	0.2	0.02	0.17	0.03	0.18	0.09	1.14	3.19	99.61	0.33	0	98.7	4.25	1.11	3.19	0.67	2.74	1.06	0.78	0.04	0	0.04	0.3	0.26	0.01	1.14	0.92	4.8	0.08	0.05	0.4	0.01	0	0	2.69	-0.34	4.01	68.62	110.07	727.93	439.59	889.58	611.23	756.21	476.5	866.27	478.21
60.426	0	0.14	0.19	0.02	0.15	0.03	0.16	0.08	0.93	2.42	99.61	0.33	0	98.56	2.53	1.06	2.42	0.57	2.06	0.74	0.65	0.02	0	0.04	0.33	0.22	0.02	0.93	0.72	3.63	0.08	0.14	0.42	0	0	0	5.45	0.85	4.06	70.42	109.3	737.88	443.24	896.42	612.95	765.08	478	874.26	482.92
60.46	0	0.13	0.19	0.02	0.15	0.03	0.15	0.07	0.39	1.63	99.62	0.33	0	96.83	1.92	0.95	1.63	0.45	1.12	0.36	0.5	0.01	0	0.03	0.23	0.2	0.02	0.24	0.68	2.77	0.08	0.09	0.39	0	0	0	1.11	4.91	4.23	68.25	115.3	737.91	444.33	899.05	615.56	763.84	478.19	878.94	484.92
60.493	0	0.13	0.19	0.02	0.14	0.03	0.14	0.07	0.42	1.39	99.62	0.33	0	97.76	1.41	1.14	1.39	0.29	1.05	0.15	0.5	0	0	0.03	0.16	0.18	0.02	0.16	0.67	2.48	0.07	0.23	0.42	0	0	0	5.75	3.11	5.43	69.42	111.52	744.36	447.69	903.91	617.83	772.29	481.97	883.58	489.21
60.527	0	0.13	0.18	0.02	0.14	0.03	0.14	0.07	0.51	0.8	99.64	0.33	0	97.83	1.49	1.74	0.8	0.23	0.78	0.1	0.39	0	0	0.02	0.17	0.18	0.03	0.05	0.74	1.8	0.07	0.42	0.51	0	0	0	1.8	2.96	4.66	67.78	116.74	749.76	447.87	910.28	617.21	774.99	483.17	891.62	488.19
60.56	0	0.12	0.18	0.02	0.15	0.03	0.13	0.07	0.59	0.59	99.65	0.33	0	98.3	1.54	2.3	0.59	0.2	1.12	0.08	0.47	0	0	0.02	0.14	0.15	0.03	0.08	0.71	1.38	0.06	0.16	0.61	0	0	0	4.44	1.71	5.41	68.02	116.86	752.23	448.55	914.5	620.21	778.96	484.17	895.65	490.44
60.593	0	0.12	0.17	0.02	0.15	0.03	0.13	0.07	0.51	0.51	99.65	0.33	0	98.5	1.4	2.81	0.51	0.13	1.86	0.06	0.47	0	0	0.02	0.11	0.12	0.06	0.34	0.61	1.24	0.05	0.06	0.66	0	0	0	0.69	1.07	5.11	66.58	116.42	760.15	450.69	920.92	620.68	786.08	484.16	902.25	491.84
60.627	0	0.12	0.17	0.02	0.15	0.03	0.13	0.07	0.58	0.27	99.67	0.33	0	98.72	1.35	3.86	0.27	0.12	1.9	0.05	0.44	0	0	0.02	0.1	0.08	0.06	0.58	0.5	0.72	0.04	0.04	0.85	0	0	0	2.49	0.29	4.98	66.43	116.21	761.72	448.42	925.69	622.68	789.33	481.35	905.07	491.8
60.66	0	0.12	0.16	0.02	0.15	0.03	0.12	0.07	1.14	0.22	99.68	0.33	0	98.52	1.14	4.98	0.22	0.11	2.56	0.03	0.44	0	0	0.02	0.09	0.07	0.07	1.14	0.47	0.66	0.04	0.03	0.95	0	0	0	-0.12	1	4.44	66.03	118	767.55	449.41	929.3	620.79	792.63	482.64	910.37	490.45
60.693	0	0.11	0.15	0.02	0.16	0.03	0.12	0.08	1.79	0.17	99.69	0.33	0	98.4	1.21	5.69	0.17	0.11	2.56	0.03	0.41	0	0	0.02	0.08	0.05	0.07	1.79	0.39	0.46	0.03	0.03	1.13	0	0	0	0.94	1.4	4.01	65.78	118.86	767.48	446.07	935.1	623.35	794.8	479.78	913.19	490.3
60.727	0	0.11	0.14	0.02	0.16	0.03	0.12	0.08	1.3	0.1	99.68	0.33	0	98.01	1.05	7.49	0.1	0.11	3.14	0.04	0.52	0	0	0.02	0.1	0.02	0.11	1.3	0.28	0.21	0.02	0.03	1.48	0	0	0	1.69	2.5	4.41	65.85	119.11	767.5	445.91	936.93	626.19	795.94	480.52	914.7	489.61
60.76	0	0.11	0.14	0.02	0.16	0.04	0.11	0.08	1.41	0.09	99.67	0.33	0	98.15	0.77	8.06	0.09	0.16	3.82	0.03	0.57	0	0	0.01	0.11	0.02	0.13	1.41	0.36	0.24	0.02	0.01	1.54	0	0	0	0.28	2.14	3.48	65.54	117.5	769	446.1	937.93	624.7	797.14	480.17	914.2	490.31
60.794	0	0.11	0.14	0.02	0.16	0.04	0.11	0.08	1.31	0.05	99.68	0.33	0	98.17	0.66	7.16	0.05	0.19	3.73	0.03	0.54	0.01	0	0.01	0.12	0.02	0.15	1.31	0.34	0.23	0.01	0.01	1.61	0	0	0	0.63	2.08	2.89	65.96	120.17	770.09	446.04	938.82	623.72	796.31	480.41	916.04	490.75
60.827	0	0.11	0.14	0.02	0.15	0.04	0.11	0.08	1.61	0.05	99.7	0.33	0	98.08	0.58	6.31	0.05	0.21	4.18	0.02	0.62	0.01	0	0.01	0.14	0.01	0.16	1.61	0.39	0.27	0.01	0.01	1.77	0	0	0	-1.45	2.33	1.43	64.95	118.02	771.07	446.25	940.39	624.38	797.2	481.71	915	488.99
60.86	0	0.11	0.15	0.02	0.15	0.04	0.12	0.07	2.86	0.06	99.71	0.33	0	98.18	0.54	5.27	0.06	0.22	4.1	0.02	0.61	0.01	0	0.01	0.18	0.01	0.19	2.86	0.43	0.25	0.01	0.03	1.85	0	0	0	1.2	2.07	0.35	65.71	114.97	771.37	446.4	940.58	625.13	797.96	483.16	912.79	488.74
60.894	0	0.12	0.15	0.02	0.14	0.04	0.12	0.07	2.95	0.05	99.71	0.33	0	97.54	0.6	4.22	0.05	0.22	4.69	0.03	0.65	0.01	0	0.01	0.19	0.01	0.25	2.95	0.53	0.23	0.01	0.04	2.24	0	0	0	0.9	3.61	0.54	65.68	114.15	771.12	447.32	939.31	625.32	797.79	483.94	911.83	488.87
60.927	0	0.12	0.15	0.02	0.14	0.04	0.12	0.07	3	0.07	99.7	0.33	0	95.2	0.74	3	0.07	0.2	4.32	0.03	0.66	0.01	0	0.01	0.19	0.01	0.24	3	0.64	0.25	0.01	0.04	2.32	0	0	0	2.76	7.06	1.54	66.59	119.41	768.13	447.61	935.72	625.05	792.86	484.14	912.12	490.22
60.96	0	0.12	0.15	0.02	0.14	0.04	0.12	0.07	2.85	0.08	99.7	0.33	0	96.03	0.85	3.08	0.08	0.2	3.31	0.03	0.67	0.01	0	0.01	0.23	0.01	0.23	2.85	0.59	0.24	0.01	0.02	2.26	0	0	0	3.17	6.06	1.85	66.84	119.23	763.26	447.34	930.81	624.67	788.37	483.42	907.37	490.68
60.994	0	0.11	0.15	0.02	0.13	0.04	0.12	0.06	1.6	0.09	99.7	0.33	0	95.79	1.03	2.41	0.09	0.18	2.11	0.03	0.68	0.01	0	0.01	0.3	0.01	0.21	1.6	0.59	0.23	0.01	0.05	2.56	0	0	0	0.66	6.38	1.86	66.52	121.44	758.09	446.81	924.11	622.24	781.3	482.93	902.63	488.08
61.027	0	0.11	0.15	0.02	0.13	0.03	0.12	0.07	1.41	0.1	99.7	0.33	0	96.16	1.23	2.26	0.1	0.2	1.54	0.03	0.83	0.01	0	0.01	0.36	0.01	0.19	1.41	0.52	0.23	0.01	0.01	2.46	0	0	0	2.35	5.9	3.01	67.38	119.11	750.26	446.32	914.49	620.57	774.82	481.29	893.72	488.29
61.06	0	0.11	0.15	0.02	0.13	0.03	0.12	0.07	0.98	0.1	99.7	0.33	0	95.96	1.73	2.25	0.1	0.2	1.35	0.03	0.87	0.01	0	0.01	0.34	0.01	0.17	0.98	0.49	0.2	0.01	0.01	2.52	0	0	0	-0.13	6.16	0.15	67.19	119.6	746.26	445.59	911.45	619.05	768.36	482.27	887.89	486.43
61.094	0	0.11	0.16	0.02	0.14	0.03	0.13	0.07	0.46	0.13	99.69	0.33	0	95.61	2.06	1.96	0.13	0.22	0.96	0.03	0.98	0.01	0	0.01	0.28	0.01	0.13	0.46	0.51	0.19	0.01	0.03	2.25	0	0	0	2.75	6.6	1.53	67.95	119.95	736.74	444.09	902.43	619.4	760.23	480.49	880.05	486.02
61.127	0	0.11	0.16	0.02	0.14	0.03	0.13	0.07	0.37	0.14	99.69	0.33	0	95.09	2.35	2	0.14	0.3	1.06	0.03	0.8	0.01	0	0.01	0.21	0.01	0.08	0.37	0.47	0.18	0.01	0.01	2.19	0	0	0	0.55	7.18	-0.55	67.28	117.1	733.72	444.91	898.29	618.89	756.12	483	873.22	483.22
61.161	0	0.11	0.16	0.02	0.14	0.03	0.13	0.07	0.19	0.19	99.68	0.33	0	96.1	2.14	1.96	0.19	0.35	0.67	0.02	0.46	0	0	0.01	0.15	0.01	0.06	0.17	0.47	0.17	0.01	0.02	2.03	0	0	0	8.24	5.97	0.43	70.01	118.45	725.11	447.18	886.85	620.22	746.28	486.27	864.73	485.87
61.194	0	0.11	0.16	0.02	0.14	0.03	0.13	0.07	0.2	0.2	99.68	0.33	0	95.53	2.35	2.03	0.2	0.5	0.66	0.02	0.49	0	0	0.01	0.12	0.01	0.04	0.14	0.5	0.2	0	0.02	1.87	0	0	0	1.87	6.69	0.28	68.36	119.82	721.29	446.51	884.17	617.73	742.25	483.12	861.99	487.41
61.227	0	0.12	0.16	0.02	0.14	0.03	0.13	0.07	0.19	0.19	99.68	0.33	0	95.2	2.19	2.1	0.19	0.62	0.68	0.01	0.3	0	0	0.01	0.08	0.01	0.04	0.15	0.45	0.19	0.01	0	1.8	0	0	0	4.11	7.06	0.32	68.66	120.5	711.61	447.43	874.1	620.3	732.05	486.19	852.54	485.18
61.261	0	0.12	0.16	0.02	0.15	0.03	0.13	0.07	0.25	0.25	99.68	0.33	0	94.25	2.49	2.33	0.25	0.85	0.81	0.01	0.4	0	0	0.02	0.07	0.02	0.04	0.17	0.31	0.17	0	0.01	1.65	0	0	0	-1.5	8.02	0.03	67.16	118.3	708.71	447.78	871.2	618.85	730	484.57	848.29	485.97
61.294	0	0.12	0.16	0.02	0.15	0.03	0.13	0.07	0.27	0.23	99.68	0.33	0	94.57	2.76	2.12	0.23	0.76	1.14	0.01	0.54	0.01	0	0.02	0.06	0.03	0.04	0.27	0.3	0.17	0.01	0.02	1.66	0	0	0	1.07	7.72	0.58	68.21	119.17	701.47	450.07	862.03	620.18	721.86	487.34	841.03	487.32
61.327	0	0.12	0.16	0.02	0.15	0.03	0.13	0.07	0.51	0.29	99.67	0.33	0	94.7	2.72	1.95	0.29	0.83	1.33	0.01	0.57	0	0	0.02	0.07	0.04	0.04	0.51	0.24	0.14	0.01	0.01	1.61	0	0	0	0.82	7.58	0.42	68.23	114.47	697.54	451.99	856.07	620.27	719.14	488.58	833.61	488.5
61.361	0	0.12	0.17	0.02	0.15	0.03	0.14	0.07	1.05	0.31	99.67	0.33	0	95.52	2.86	2.35	0.31	0.82	1.98	0.02	0.61	0.01	0	0.02	0.08	0.04	0.04	1.05	0.15	0.14	0	0	1.36	0	0	0	3.17	6.7	0.03	69.61	115.43	696.23	453.16	851.05	616.79	715.11	489.54	830.54	490.21
61.394	0	0.12	0.17	0.02	0.15	0.03	0.14	0.07	1.33	0.33	99.67	0.33	0	94.5	2.67	2.31	0.33	0.66	2.13	0.03	0.56	0.02	0	0.02	0.09	0.04	0.04	1.33	0.13	0.16	0.01	0	1.28	0	0	0	3.59	7.78	0.01	69.49	113.28	689.78	455.25	840.67	615.38	707.8	492.2	821.05	489.38
61.427	0	0.12	0.17	0.02	0.15	0.03	0.14	0.07	1.05	0.36	99.66	0.33	0	93.87	2.95	2.29	0.36	0.61	1.94	0.05	0.43	0.03	0	0.02	0.12	0.04	0.03	1.05	0.11	0.18	0.01	0	1.02	0	0	0	6.12	8.36	-0.49	71.1	110.98	688.16	455.87	837.51	613.84	706.15	491.6	817.13	492.54
61.461	0	0.12	0.17	0.02	0.15	0.03	0.14	0.07	0.78	0.34	99.66	0.33	0	92.75	2.96	2.63	0.34	0.56	1.57	0.06	0.27	0.06	0	0.02	0.14	0.04	0.03	0.78	0.11	0.24	0.01	0	0.81	0	0	0	7.35	9.25	-0.27	72.07	108.03	688.76	457.58	834.48	612.14	706.64	492.52	814.66	493.55
61.494	0	0.12	0.17	0.02	0.16	0.03	0.14	0.08	0.6	0.36	99.66	0.33	0	94.39	3.96	3.14	0.36	0.58	1.04	0.08	0.21	0.06	0	0.02	0.17	0.04	0.03	0.6	0.1	0.29	0.01	0	0.76	0	0	0	7.63	7.89	1.25	72.64	112.18	684.91	459.32	825.94	608.7	699.64	492.98	811.81	494.62
61.528	0	0.11	0.17	0.02	0.17	0.03	0.14	0.08	0.44	0.37	99.66	0.33	0	94.56	3.97	3.57	0.37	0.54	0.58	0.09	0.1	0.05	0	0.01	0.17	0.05	0.02	0.44	0.13	0.5	0.01	0	0.68	0	0	0	9.23	7.72	2.3	73.63	112.65	681.94	461.53	819.81	607.49	695.79	494.01	808.39	497.43
61.561	0	0.11	0.16	0.02	0.18	0.03	0.14	0.09	0.41	0.41	99.64	0.33	0	96.73	4.21	5.49	0.41	0.65	0.71	0.12	0.1	0.06	0	0.01	0.15	0.06	0.02	0.35	0.15	0.75	0.02	0.01	0.62	0	0	0	5.58	5.07	1.46	71.95	113.53	677.66	461.8	816.27	607.36	690.65	494.2	804.13	497.28
61.594	0	0.11	0.16	0.02	0.18	0.03	0.14	0.09	0.4	0.4	99.63	0.33	0	94.65	3.84	6.71	0.4	0.75	0.83	0.15	0.11	0.04	0	0.01	0.1	0.06	0.02	0.26	0.16	1.01	0.02	0.02	0.6	0	0	0	8.81	7.63	0.79	73.08	110.87	675.71	463.34	810.9	605.41	687.78	495.88	798.61	498.55
61.628	0	0.11	0.16	0.02	0.19	0.03	0.14	0.1	0.33	0.33	99.63	0.33	0	97.91	3.93	7.04	0.33	0.73	1.06	0.16	0.12	0.04	0	0.01	0.07	0.06	0.01	0.12	0.18	1.83	0.03	0.01	0.6	0	0	0	3.02	2.77	-0.91	70.9	114.98	670.32	462.87	808.45	605.58	680.19	496.72	795.17	497.53
61.661	0	0.11	0.15	0.02	0.19	0.03	0.13	0.1	0.31	0.31	99.62	0.33	0	96.95	3.64	8.05	0.31	0.78	1.41	0.12	0.16	0.05	0	0.01	0.04	0.07	0.01	0.08	0.21	2.28	0.03	0	0.65	0	0	0	6.14	4.71	-1.77	70.13	117.03	667.87	460.22	808.93	607.04	677.42	497.05	794.41	493.82
61.694	0	0.11	0.16	0.02	0.19	0.03	0.14	0.1	0.39	0.39	99.63	0.33	0	97.69	3.82	7.07	0.39	0.67	1.29	0.13	0.17	0.04	0	0	0.03	0.07	0.01	0.05	0.25	3.5	0.04	0	0.61	0	0	0	2.42	3.27	-0.44	69.44	109.03	665.4	464.31	805.72	610.43	679.85	496.9	788.84	499.94
61.728	0	0.11	0.17	0.02	0.17	0.03	0.14	0.1	0.54	0.54	99.65	0.33	0	97.61	3.93	4.81	0.54	0.45	1.4	0.15	0.27	0.05	0	0	0.02	0.07	0.01	0.03	0.29	5.31	0.04	0	0.55	0	0	0	5.08	3.45	-0.63	69.24	110.27	665.54	465.16	806.62	612.12	679.58	498.38	789.8	501.85
61.761	0	0.12	0.17	0.02	0.16	0.03	0.14	0.09	0.56	0.58	99.66	0.33	0	97.52	2.8	3.58	0.58	0.39	1.29	0.18	0.36	0.07	0	0	0.01	0.08	0.01	0.02	0.34	5.83	0.04	0	0.56	0	0	0	4.88	3.63	-0.89	68.12	117.49	666.04	466.69	807.43	613.1	676.28	501.56	793.77	502.56
61.795	0	0.12	0.18	0.02	0.15	0.03	0.13	0.11	0.42	0.66	99.65	0.33	0	98.76	2.06	3.06	0.66	0.39	0.76	0.16	0.47	0.04	0	0	0.01	0.09	0.01	0.02	0.4	10.26	0.05	0	0.42	0	0	0	3.57	0.1	-0.77	66.37	113.43	669.36	469.58	805.71	612.16	679.24	504.55	792.61	500.84
61.828	0	0.12	0.18	0.02	0.14	0.03	0.13	0.12	0.38	0.68	99.64	0.33	0	97.79	1.53	1.7	0.68	0.31	0.67	0.17	0.54	0.03	0	0	0.01	0.11	0.01	0.02	0.5	14.57	0.06	0	0.38	0	0	0	0.42	3.06	-2.13	67.38	117.72	669.93	472.13	810.19	617.18	678.41	508.92	796	503.38
61.861	0	0.13	0.18	0.02	0.14	0.03	0.13	0.12	0.39	0.67	99.64	0.33	0	98.72	1.22	1.68	0.67	0.28	0.61	0.2	0.51	0.04	0	0	0.01	0.12	0.01	0.03	0.55	14.87	0.05	0	0.39	0	0	0	-4.06	0.28	-1.4	67.84	113	672.01	478.32	810.64	621.95	682.71	512.74	795.65	508.73
61.895	0	0.13	0.18	0.02	0.14	0.03	0.13	0.15	0.37	0.68	99.63	0.33	0	98.77	1.1	1.51	0.68	0.31	0.59	0.2	0.47	0.04	0	0	0.01	0.19	0.01	0.05	0.92	21.62	0.06	0	0.37	0	0	0	-0.85	0.06	-1.59	67.83	112.3	674.8	482.07	810.48	622.87	684.24	516.83	796.44	512.13
61.928
61.961
61.995
62.028
62.061
62.095
62.128	0	0.13	0.18	0.02	0.16	0.03	0.14	0.18	0.48	0.53	99.65	0.33	0	98.22	2.3	2.71	0.53	0.84	1.88	0.16	0.38	0.01	0	0	0.06	0.31	0.06	0.27	1.54	21.86	0.02	0.01	0.48	0	0	0	3.6	1.95	-0.56	69.83	119.15	672.26	489.1	833.86	661.12	692.05	528.9	811.14	524.95
62.162	0	0.13	0.18	0.03	0.16	0.03	0.14	0.11	0.82	0.74	99.65	0.33	0	98.69	2.26	2.91	0.74	0.69	2.81	0.07	0.47	0.03	0	0.01	0.46	0.35	1	0.82	1.74	10	0.02	0.01	0.49	0	0	0	-5.99	-0.39	0.12	66.66	123.23	670.61	484.34	839.46	661.66	692.51	522.29	815.74	521.76
62.195	0	0.13	0.18	0.03	0.15	0.03	0.14	0.08	1.06	0.56	99.64	0.33	0	98.54	2.26	1.3	0.56	0.47	2.9	0.04	0.59	0.03	0	0.02	0.53	0.31	1.56	1.06	1.49	4.34	0.02	0.01	0.63	0.08	0	0	1.57	0.94	-1.03	69.45	122.82	676.51	471.44	846.06	651.43	697.93	512.77	820.68	508.67
62.228	0	0.13	0.18	0.03	0.15	0.03	0.14	0.07	0.98	0.5	99.64	0.33	0	98.74	2	1.73	0.5	0.33	3.01	0.04	0.62	0.03	0	0.02	0.37	0.25	1.78	0.98	2.02	2.74	0.01	0.03	0.75	0.06	0	0	-0.35	-0.18	-0.58	69.25	117.1	680.67	466.05	849.15	644.46	704.86	504.86	821.97	504.54
62.262	0	0.13	0.17	0.03	0.15	0.03	0.14	0.07	1.55	0.26	99.66	0.33	0	98.72	1.88	1.88	0.26	0.39	3.63	0.03	0.64	0.06	0	0.03	0.29	0.19	1.83	1.55	2.45	1.49	0.01	0.01	1	0	0	0	3.22	-0.27	-0.72	70.47	116.84	685.64	456.87	854.56	636.24	710.06	496.31	826.9	496.67
62.295	0	0.13	0.17	0.03	0.15	0.04	0.13	0.07	0.95	0.26	99.66	0.33	0	98.41	1.64	1.97	0.26	0.38	4.33	0.03	0.6	0.05	0	0.02	0.21	0.19	1.44	0.95	2.7	1.01	0.01	0.01	1.29	0	0	0	-0.68	1.36	1.24	68.58	118.86	685.46	451.57	856.07	633.25	711.51	490.01	830.38	490.22
62.328	0	0.13	0.16	0.03	0.15	0.04	0.13	0.07	0.82	0.23	99.68	0.33	0	97.88	1.63	2.13	0.23	0.33	5.26	0.03	0.62	0.06	0	0.02	0.17	0.14	1.11	0.82	3.73	0.51	0.01	0.03	1.81	0	0	0	4.37	2.84	0.5	70.44	119.16	689.75	445.03	860.68	627.52	715.16	484.62	834.31	485.48
62.362	0	0.12	0.15	0.03	0.15	0.05	0.13	0.07	0.66	0.2	99.7	0.33	0	97.93	1.75	2.66	0.2	0.33	6.24	0.03	0.68	0.06	0	0.01	0.13	0.07	1.07	0.66	4.71	0.19	0.01	0.06	2.83	0	0	0	2.69	2.71	1.91	69.35	116.59	689.11	443.03	860.91	626.73	717.54	480.88	834.07	484.33
62.395	0	0.12	0.14	0.03	0.15	0.05	0.13	0.07	0.42	0.19	99.7	0.33	0	97.46	1.52	3.32	0.19	0.33	8.42	0.03	0.89	0.07	0	0.01	0.11	0.06	1.36	0.42	4.1	0.21	0.01	0.02	3.09	0	0	0	1.96	3.76	1.73	68.63	116.08	688.97	440.76	863.28	626.74	718.79	478.51	834.78	483.25
62.428	0	0.11	0.13	0.03	0.15	0.07	0.12	0.07	0.25	0.15	99.7	0.33	1.85	98.72	1.58	3.97	0.15	0.32	9.56	0.04	1.16	0.07	0	0.01	0.07	0.04	0.9	0.25	5.33	0.14	0.01	0.02	4.44	0	0	0	3.95	-0.27	3.91	69.21	113.79	690.94	439.38	863.95	625.05	723.13	475.73	836.71	482.76
62.462	0	0.11	0.12	0.02	0.16	0.06	0.12	0.08	0.19	0.15	99.69	0.33	1.28	98.69	1.94	5.06	0.15	0.36	8.82	0.04	0.9	0.03	0	0.01	0.05	0.03	0.59	0.19	4.82	0.17	0.01	0.03	4.15	0	0	0	10.68	0.41	5	72	117.08	698.92	436.09	868.8	619.19	729	473.06	845.81	481.06
62.495	0	0.11	0.12	0.02	0.16	0.07	0.12	0.08	0.15	0.15	99.68	0.33	1.9	98.05	2.51	5.53	0.15	0.42	9.47	0.04	0.76	0.02	0	0.01	0.04	0.03	0.51	0.13	5	0.17	0.01	0.07	4.53	0	0	0	5.19	2.42	4.69	69.47	115.26	699.3	434.26	872.49	619.77	731.58	472.16	846.72	477.45
62.529	0	0.1	0.11	0.02	0.17	0.07	0.12	0.08	0.17	0.15	99.67	0.33	2.48	98.49	2.77	6.94	0.15	0.4	9.66	0.06	0.66	0.02	0	0.01	0.04	0.04	0.45	0.17	5	0.18	0.01	0.02	5.02	0	0	0	6.02	-1.12	5.59	70.55	120.18	703	435.55	877.54	621.05	734.41	474.65	854.47	479.92
62.562	0	0.1	0.11	0.02	0.18	0.08	0.12	0.09	0.17	0.15	99.64	0.33	3.16	98.64	3.52	8.13	0.15	0.45	10.86	0.08	0.66	0.02	0	0.01	0.03	0.05	0.45	0.17	5.58	0.18	0.01	0.04	5.33	0	0	0	9.49	0.59	2.89	71.28	118.39	710.97	436.48	882.84	621.78	739.4	475.74	857.74	479.31
62.595	0	0.1	0.1	0.02	0.19	0.09	0.13	0.1	0.18	0.15	99.62	0.33	4.12	98.76	4.01	8.81	0.15	0.47	13.23	0.11	0.64	0.03	0	0.01	0.03	0.05	0.58	0.18	6.46	0.21	0.01	0.08	5.38	0	0	0	7.61	-0.11	4.43	70.82	121.56	715.68	438	888.84	622.36	744.65	478.1	866.16	481.46
62.629	0	0.1	0.1	0.02	0.17	0.09	0.12	0.09	0.19	0.15	99.66	0.33	4.44	97.58	3.91	6.23	0.15	0.41	11.45	0.12	0.73	0.03	0	0.01	0.04	0.04	0.56	0.19	6.97	0.18	0.01	0.15	6.41	0	0	0	7.33	3.51	4.05	71.47	114.83	726.2	439.61	893.58	619.36	755.24	476.6	869.94	481.99
62.662	0	0.1	0.11	0.02	0.17	0.07	0.13	0.09	0.18	0.14	99.67	0.33	1.71	98.38	5.13	4.85	0.14	0.33	6.58	0.11	0.64	0.01	0	0.01	0.04	0.04	0.48	0.18	5.81	0.18	0.01	0.11	5.99	0	0	0	4.84	1.46	2.95	70.9	110.71	735.6	436.74	900.76	614.08	764.47	473.6	875.14	476.54
62.695	0	0.1	0.12	0.02	0.16	0.05	0.13	0.08	0.13	0.13	99.68	0.33	0.01	98.69	5.63	3.54	0.13	0.28	3.64	0.09	0.48	0	0	0.01	0.04	0.04	0.35	0.09	5.67	0.19	0.01	0.44	5.56	0	0	0	6.6	0.4	2.44	70.85	116.43	738.83	432.52	905.63	611.16	765.29	469.64	881.63	474.32
62.729	0	0.11	0.11	0.02	0.16	0.05	0.13	0.08	0.13	0.13	99.68	0.33	0.11	97.7	5.31	3.81	0.13	0.25	3.11	0.13	0.53	0	0	0.01	0.05	0.05	0.4	0.1	6.24	0.26	0.01	0.06	5.83	0	0	0	4.98	3.26	3.05	70.39	115.41	741.38	436.2	908.89	614.65	769.25	475.52	884.66	476.08
62.762	0	0.11	0.12	0.02	0.16	0.05	0.13	0.08	0.14	0.14	99.67	0.33	0	98.17	4.71	4.29	0.14	0.22	3.06	0.18	0.62	0	0	0.01	0.05	0.04	0.3	0.09	6.43	0.27	0.01	0.11	5.48	0	0	0	5.33	2.09	6.42	69.67	115.02	742.41	434.3	913.77	617.6	775.54	469.92	890.18	479.26
62.796	0	0.11	0.12	0.03	0.16	0.06	0.13	0.08	0.17	0.15	99.67	0.33	0.78	98.21	4.35	4.48	0.15	0.22	6.1	0.22	1.12	0.02	0	0	0.04	0.04	0.27	0.17	7.22	0.35	0.01	0.06	5.33	0	0	0	3.51	1.98	5.38	69.09	120.75	744.67	434.06	917.03	617.88	774.7	469.63	895.09	478.87
62.829	0	0.11	0.12	0.03	0.17	0.06	0.12	0.08	0.16	0.15	99.66	0.33	0.64	98.27	3.6	5.14	0.15	0.22	5.62	0.22	1.03	0.03	0	0	0.03	0.03	0.26	0.16	8.33	0.48	0.01	0.05	5.2	0	0	0	3.04	1.81	6.41	68.57	117.31	745.49	433.42	918.28	617.55	778.28	468.77	895.19	478.47
62.862	0	0.12	0.11	0.03	0.18	0.06	0.12	0.08	0.16	0.16	99.64	0.33	0.34	96.29	3.09	6.32	0.16	0.27	5.06	0.24	1.07	0.07	0	0	0.03	0.04	0.22	0.15	10.55	0.52	0.01	0.02	5.06	0	0	0	5.6	5.72	6.81	69.26	118.4	745.03	432.24	919.43	618.4	778.61	468.56	896.57	478.75
62.896	0	0.13	0.11	0.03	0.23	0.05	0.11	0.1	0.24	0.14	99.54	0.5	0.09	97.33	3.14	9.72	0.14	0.37	4.95	0.29	0.84	0.08	0	0	0.03	0.05	0.19	0.24	16.15	0.65	0.01	0.01	4.79	0	0	0	5.48	4.03	6.76	69.57	119.06	746.97	432.89	920.45	617.61	779.68	469.39	898.35	479.01
62.929	0	0.14	0.1	0.04	0.28	0.05	0.1	0.11	0.39	0.15	99.44	0.82	0	96.23	2.54	13.27	0.15	0.49	4.71	0.36	0.67	0.13	0	0	0.03	0.05	0.21	0.39	19.52	0.7	0.01	0.01	4.41	0	0	0	5.59	5.8	5.95	69.49	117.94	746.96	433.25	919.5	617.55	778.98	469.84	896.6	478.45
62.962	0	0.13	0.08	0.04	0.36	0.05	0.09	0.15	0.74	0.15	99.27	1.48	0	95.96	2.47	20.64	0.15	0.64	5.24	0.44	1.18	0.14	0	0	0.03	0.06	0.3	0.74	20.48	0.77	0.01	0.01	4.29	0	0	0	5.04	6.16	5.93	68.91	119.88	743.63	430.21	921.01	619.82	777.17	467.64	896.73	476.38
62.996	0	0.14	0.08	0.05	0.44	0.05	0.09	0.17	0.83	0.17	99.11	2.92	0	96.98	2.16	23.1	0.17	0.64	5.07	0.42	1.49	0.11	0	0	0.02	0.08	0.28	0.83	26.62	0.99	0.02	0.04	3.92	0	0	0	5.42	4.65	7.52	69.39	120.13	744.58	430.12	918.43	615.67	777.88	464.62	897.25	478.13
63.029	0	0.15	0.09	0.06	0.41	0.05	0.09	0.15	1.11	0.2	99.19	2.52	0	95.45	2.52	19.34	0.2	0.62	6.25	0.43	2.57	0.15	0	0	0.03	0.09	0.35	1.11	28.48	1.05	0.02	0.03	3.85	0	0	0	5.42	6.78	5.1	69.36	123.01	743.72	428.68	920.07	616.89	774.68	464.34	897.05	476.88
63.062	0	0.18	0.1	0.07	0.37	0.05	0.1	0.12	1.51	0.21	99.27	2.18	0	90.72	2.56	14.71	0.21	0.64	6.46	0.34	3.68	0.1	0	0	0.04	0.08	0.33	1.51	31.31	1.28	0.02	0.02	3.44	0	0	0	2.23	10.6	3.45	68.57	121.29	744	428.84	918.47	613.99	773.3	464.51	894.11	475.28
63.096	0	0.19	0.12	0.07	0.35	0.05	0.11	0.11	1.41	0.24	99.3	1.82	0	94.03	3.07	11.36	0.24	0.62	6.02	0.36	3.24	0.13	0	0	0.06	0.09	0.33	1.41	32.36	1.6	0.02	0.03	3.03	0	0	0	1.12	8.21	0.91	68.62	123.19	744.6	428.73	919.59	613.51	770.58	466.79	893.63	472.76
63.129	0	0.2	0.12	0.07	0.32	0.05	0.12	0.1	2.22	0.24	99.36	1.48	0	94.65	3.79	8.44	0.24	0.48	7.41	0.36	3.9	0.26	0	0	0.08	0.1	0.33	2.22	32.62	1.71	0.02	0.03	3.15	0	0	0	-1.41	7.63	1.28	67.8	119.36	743.04	428.5	917.47	612.17	771.06	464.78	890.14	473
63.163	0	0.27	0.13	0.1	0.38	0.05	0.13	0.1	2.37	0.28	99.23	3.04	0	95.92	4.3	6.75	0.28	0.4	6.33	0.34	3.32	0.48	0	0	0.12	0.15	0.33	2.37	43.49	2.51	0.03	0.03	3.08	0	0	0	2.05	6.21	1.37	69.15	123.53	741.17	427.12	917.02	612.53	767.89	464.51	891.11	473.08
63.196	0	0.3	0.13	0.12	0.41	0.05	0.14	0.1	2.65	0.32	99.19	4.44	0	94.88	5.43	4.89	0.32	0.36	7.15	0.39	3.37	0.39	0	0	0.15	0.17	0.3	2.65	48	3.22	0.04	0.02	3.34	0	0	0	2.51	7.4	0.79	69.29	121.78	741.63	427.17	917.26	612.79	768.53	465.31	890.12	472.15
63.229	0	0.3	0.14	0.12	0.39	0.06	0.15	0.09	2.61	0.33	99.23	4.64	0	95.41	6.1	3.07	0.33	0.28	7.87	0.47	3.48	0.4	0	0	0.14	0.18	0.24	2.61	47.84	3.38	0.04	0.04	3.44	0	0	0	3.32	6.83	0.22	69.38	122.36	740.83	426.19	918.28	613.69	767.78	465.25	889.98	471.62
63.263	0	0.36	0.14	0.14	0.43	0.06	0.15	0.1	2.06	0.33	99.13	8.82	0	95.61	6.03	2.5	0.33	0.29	9.27	0.47	3.36	0.28	0	0	0.17	0.25	0.2	2.06	54.99	4.3	0.04	0.06	3.65	0	0	0	2.27	6.59	1.55	68.68	123.3	739.71	424.64	919.2	614.12	768.59	462.25	891.5	472.09
63.296	0	0.34	0.14	0.14	0.39	0.06	0.14	0.09	1.69	0.35	99.22	8.1	0	97.28	4.5	2.57	0.35	0.35	10.63	0.53	3.91	0.21	0	0	0.18	0.25	0.14	1.69	52.47	4.34	0.04	0.05	3.49	0	0	0	7.73	4.11	3.45	70.46	119.34	743.64	427.61	916.95	613.55	773.01	465.09	892.1	472.8
63.329	0	0.31	0.14	0.11	0.35	0.05	0.13	0.09	1.16	0.35	99.3	3.98	0	96.46	3.53	2.9	0.35	0.39	7.22	0.45	3	0.12	0	0.01	0.17	0.3	0.12	1.16	46.5	4.48	0.04	0.01	3.05	0	0	0	5.79	5.48	3.98	69.76	114.15	746.76	430.27	915.28	611.44	776.71	466.29	890.66	473.11
63.363	0	0.26	0.14	0.08	0.31	0.05	0.13	0.09	0.9	0.33	99.38	1.98	0	98.08	2.83	3.92	0.33	0.42	5.87	0.32	2	0.07	0	0.01	0.15	0.27	0.1	0.9	38.88	4.61	0.04	0.02	2.88	0	0	0	1.32	2.33	4.37	68.02	123.33	746.94	428.3	921.53	614.33	775.87	464.39	898.94	472.4
63.396	0	0.26	0.14	0.09	0.33	0.04	0.12	0.09	0.49	0.3	99.34	2.09	0	98.33	2.13	5.5	0.3	0.51	4.96	0.3	1.61	0.04	0	0.01	0.11	0.29	0.09	0.49	39.96	4.64	0.04	0.03	2.99	0	0	0	6.05	1.63	7.04	69.31	122.83	746.51	427.47	926.91	619.09	781.13	466.47	903.66	475.01
63.429	0	0.23	0.13	0.07	0.31	0.04	0.12	0.1	0.49	0.32	99.39	1.54	0	98.63	1.99	6.31	0.32	0.5	4.52	0.34	1.26	0.03	0	0.01	0.09	0.32	0.09	0.49	35.24	4.35	0.04	0.05	3.32	0	0	0	3.54	-0.63	5.94	67.99	124.46	747.86	427.76	932.45	623.06	782.62	469.39	907.01	473.55
63.463	0	0.18	0.12	0.05	0.28	0.05	0.11	0.1	0.94	0.32	99.45	0.99	0	97.45	1.68	8.82	0.32	0.45	6.29	0.24	1.29	0.04	0	0.01	0.09	0.26	0.1	0.94	26.69	3.96	0.04	0.1	3.44	0	0	0	5.86	-3.78	4.51	68.33	118.32	754.17	432.44	931.13	622.66	786.65	470.28	904.78	476.99
63.496	0	0.17	0.12	0.05	0.25	0.05	0.11	0.1	1.27	0.3	99.5	0.75	0	98.43	1.18	8.83	0.3	0.45	6.19	0.19	1.31	0.06	0	0.01	0.1	0.22	0.13	1.27	22.77	3.39	0.04	0.02	3.36	0	0	0	5.36	1.32	6.36	68.77	125.54	760.76	436.19	937.38	623	791.57	474.65	916.85	482.7
63.53	0	0.15	0.12	0.04	0.22	0.04	0.11	0.09	2.94	0.23	99.57	0.47	0	98.61	1.04	8.55	0.23	0.39	3.39	0.16	1.12	0.06	0	0.01	0.1	0.18	0.14	2.94	16.36	2.4	0.03	0.03	3.44	0	0	0	3.07	-0.68	3.82	67.68	121.48	767.15	439.56	940.29	623.94	795.58	477.53	916.97	482.17
63.563	0	0.13	0.12	0.03	0.2	0.04	0.11	0.09	2.16	0.19	99.61	0.33	0	97.87	0.83	8.34	0.19	0.37	2.48	0.09	0.98	0.04	0	0.01	0.09	0.16	0.16	2.16	11.24	2.15	0.03	0.02	3.16	0	0	0	-1.16	2.86	4.32	66.4	121.38	772	441.66	942.1	621.8	799.55	477.11	920.74	483.85
63.596	0	0.13	0.13	0.03	0.19	0.04	0.11	0.09	1.05	0.18	99.62	0.33	0	97.3	0.91	8.37	0.18	0.3	1.54	0.09	0.89	0.03	0	0.01	0.09	0.16	0.17	1.05	9.08	2.12	0.03	0.03	2.86	0	0	0	1.28	4.08	4.52	66.81	119.29	773.79	443.28	944.59	624.65	802.86	479.93	922.01	485.71
63.63	0	0.12	0.14	0.03	0.17	0.03	0.11	0.08	0.94	0.15	99.67	0.33	0	97.21	0.94	6.03	0.15	0.23	1.33	0.09	0.71	0.02	0	0.01	0.1	0.11	0.18	0.94	6.26	1.6	0.02	0.02	2.66	0	0	0	6.29	4.25	5.09	68.12	117.85	774.35	445.12	948.35	630.24	806.2	485.19	924	488.45
63.663	0	0.12	0.14	0.03	0.16	0.03	0.11	0.07	0.82	0.15	99.69	0.33	0	98.58	0.86	4.57	0.15	0.18	1.25	0.07	0.71	0.02	0	0.01	0.14	0.1	0.16	0.82	5.22	1.41	0.02	0.03	2.59	0	0	0	1.66	0.81	5.23	66.79	122.89	783.47	446.58	956.59	629.51	812.61	484.04	935.34	490.2
63.696	0	0.12	0.14	0.03	0.15	0.03	0.11	0.07	0.76	0.13	99.7	0.33	0	98.36	0.6	4.78	0.13	0.19	1.27	0.05	0.89	0.04	0	0.01	0.16	0.09	0.12	0.76	4.18	1.19	0.02	0.05	2.48	0	0	0	0.11	1.54	4.6	65.74	123.43	785.85	446.58	961.1	632.23	815.22	483.81	938.49	490.01
63.73	0	0.12	0.15	0.03	0.14	0.03	0.11	0.07	0.75	0.1	99.71	0.33	0	97.98	0.46	4.18	0.1	0.23	1.45	0.04	1.14	0.07	0	0.01	0.13	0.05	0.1	0.75	2.69	0.86	0.02	0.02	2.24	0	0	0	0.16	2.6	5.79	65.97	121.36	790.55	447.34	965.82	632.6	822.07	484.37	943.23	491.48
63.763	0	0.11	0.14	0.03	0.15	0.03	0.11	0.08	0.68	0.09	99.7	0.33	0	97.44	0.46	6.05	0.09	0.3	1.64	0.03	1.49	0.08	0	0.01	0.13	0.05	0.08	0.68	2.53	0.76	0.02	0.03	2.31	0	0	0	2.12	3.8	6.77	66.56	120.04	792.98	446.16	970.27	633.84	827.09	483.82	946.88	491.69
63.797	0	0.1	0.13	0.03	0.17	0.04	0.1	0.09	0.51	0.06	99.65	0.33	0	97.61	0.5	10.04	0.06	0.45	2.65	0.02	1.5	0.06	0	0.01	0.13	0.04	0.08	0.51	1.67	0.53	0.03	0.03	2.19	0	0	0	3.1	3.46	6.23	67.19	118.63	798.51	445.88	975.29	633.64	832.47	483.95	950.9	490.77
63.83	0	0.1	0.11	0.03	0.19	0.04	0.1	0.1	0.48	0.05	99.62	0.33	0	97.78	0.68	12.92	0.05	0.56	2.99	0.02	1.44	0.06	0	0.01	0.14	0.03	0.09	0.48	1.81	0.4	0.03	0.02	2.62	0	0	0	0.76	3.08	5.74	66.6	120.65	802.86	445.32	980.69	633.43	835.92	483.82	956.44	489.43
63.863	0	0.09	0.11	0.03	0.21	0.04	0.09	0.11	0.59	0.05	99.58	0.33	0	98.36	0.82	15.78	0.05	0.6	3.7	0.02	1.68	0.04	0	0.01	0.14	0.04	0.1	0.59	1.89	0.36	0.03	0.05	2.76	0	0	0	2.54	1.54	5.77	67.21	120.14	807.82	445.64	985.69	635	841.18	483.12	961.08	490.75
63.897	0	0.09	0.09	0.02	0.23	0.04	0.09	0.13	0.59	0.05	99.53	0.35	0	97.72	0.77	19.5	0.05	0.88	4.85	0.01	2.02	0.06	0	0.01	0.15	0.04	0.11	0.59	1.23	0.23	0.03	0.02	2.96	0	0	0	0.56	3.21	5.13	66.51	120.25	811.49	445.52	990.05	635.25	844.54	483.53	964.64	489.53
63.93	0	0.08	0.09	0.03	0.26	0.04	0.08	0.15	0.7	0.04	99.48	0.42	0	96.53	0.79	22.55	0.04	1.17	5.44	0.01	2.39	0.09	0	0.01	0.13	0.04	0.12	0.7	1.03	0.2	0.03	0.03	2.83	0	0	0	3.33	5.37	4.96	67.15	116.9	815.57	445.21	994	636.44	850.04	483.09	966.75	489.72
63.963	0	0.08	0.09	0.03	0.25	0.05	0.08	0.15	0.89	0.04	99.5	0.4	0	92.72	0.91	21.72	0.04	1.51	5.86	0.01	3.15	0.12	0	0.01	0.14	0.04	0.16	0.89	1.11	0.2	0.03	0.02	3.01	0	0	0	1.04	9.28	5.52	66.29	117.93	818.47	446.02	995.32	634.37	852.32	483.1	970.02	490.45
63.997	0	0.08	0.09	0.03	0.26	0.05	0.08	0.16	0.71	0.04	99.48	0.43	0	94.91	1.03	22.46	0.03	1.63	6.34	0.01	2.98	0.15	0	0.01	0.14	0.04	0.17	0.71	1.18	0.17	0.03	0.03	3.16	0	0	0	0.72	7.37	4.82	66.03	117.64	819.23	444.95	997.71	635.01	853.26	483.38	970.8	488.37
64.03	0	0.08	0.09	0.03	0.24	0.05	0.09	0.14	0.61	0.04	99.51	0.37	0	96.23	1.19	20.42	0.04	1.28	5.32	0.02	2.81	0.18	0	0.01	0.15	0.04	0.14	0.61	1.28	0.16	0.03	0.05	3.14	0	0	0	2.58	5.81	3.82	66.84	118.8	822.61	446.83	998.6	635.2	853.9	484.62	972.58	490.02
64.063	0	0.09	0.1	0.02	0.21	0.04	0.09	0.12	0.63	0.04	99.58	0.33	0	96.7	1.13	15.75	0.03	1.02	3.54	0.02	1.94	0.1	0	0.01	0.16	0.04	0.13	0.63	1.34	0.16	0.03	0.01	3.05	0	0	0	5.23	5.11	3.85	68.13	113.27	825.96	449.49	996.35	632.38	857.09	487.15	970.27	491.4
64.097	0	0.09	0.1	0.02	0.21	0.04	0.09	0.12	0.46	0.04	99.57	0.33	0	96.88	0.91	16	0.03	1.09	2.58	0.02	0.98	0.05	0	0.01	0.14	0.04	0.12	0.46	2.03	0.15	0.04	0.01	3.36	0	0	0	2.35	4.82	3.45	67.76	115.42	828.19	452.6	994.35	629.52	855.9	487.33	971.06	495.06
64.13	0	0.1	0.12	0.02	0.19	0.04	0.1	0.1	0.71	0.03	99.62	0.33	0	93.27	0.8	11.72	0.03	1.01	1.78	0.02	0.61	0.02	0	0.01	0.17	0.03	0.11	0.71	1.89	0.17	0.03	0.01	2.94	0	0	0	2.59	8.86	2.18	67.79	118.08	828.64	454.01	993.31	629.52	853.15	490.99	971.2	493.54
64.164	0	0.11	0.13	0.02	0.17	0.04	0.11	0.09	0.87	0.03	99.66	0.33	0	94.95	0.88	8.89	0.03	0.78	1.65	0.03	0.47	0.02	0	0.01	0.15	0.03	0.08	0.87	1.99	0.19	0.03	0.01	2.74	0	0	0	1.47	7.33	1.77	67.83	116.66	827.42	455	991.07	628.48	851.74	490.63	968.29	495.66
64.197	0	0.11	0.14	0.02	0.16	0.03	0.11	0.08	0.98	0.04	99.67	0.33	0	96.65	1.18	6.96	0.04	0.68	1.59	0.04	0.4	0.03	0	0.01	0.16	0.04	0.06	0.98	1.99	0.22	0.02	0.01	2.42	0	0	0	5.05	5.18	-0.48	69.89	119.7	826.06	455.36	988.96	627.4	846.33	493.78	966.02	495.45
64.23	0	0.11	0.14	0.02	0.15	0.03	0.12	0.08	1.15	0.05	99.69	0.33	0	97.37	1.18	5.42	0.05	0.51	1.66	0.04	0.45	0.07	0	0.01	0.18	0.04	0.05	1.15	1.91	0.24	0.03	0.01	2.23	0	0	0	5.7	3.95	-2.39	70.12	123.24	821.54	455.14	983.8	626.84	837.92	497.64	960.97	490.73
64.264	0	0.12	0.15	0.02	0.15	0.03	0.12	0.07	0.92	0.06	99.69	0.33	0	96.92	1.08	4.61	0.06	0.44	1.82	0.04	0.4	0.13	0	0.01	0.25	0.05	0.03	0.92	2.19	0.28	0.04	0	1.92	0	0	0	4.75	4.76	2.19	69.53	127.5	800.38	457.32	965.93	632.09	820.61	496.78	948.11	497.51
64.297	0	0.12	0.16	0.02	0.14	0.03	0.12	0.07	1.44	0.08	99.68	0.33	0	94.98	1.12	2.7	0.08	0.41	1.86	0.06	0.28	0.13	0	0.02	0.25	0.05	0.04	1.44	1.77	0.28	0.04	0	1.79	0	0	0	5.46	7.3	2.64	70.52	122.78	801.69	462.27	960.68	631.04	821.49	497.96	944.17	502.84
64.33	0	0.12	0.16	0.02	0.14	0.03	0.13	0.06	1.43	0.11	99.68	0.33	0	96.11	1.28	1.8	0.11	0.35	1.74	0.08	0.27	0.12	0	0.02	0.24	0.05	0.03	1.43	1.49	0.32	0.05	0	1.73	0	0	0	4.07	5.96	3.11	70.78	121.29	796.48	468.02	951.59	631.52	815.45	503.34	936.67	507.29
64.364	0	0.12	0.17	0.02	0.14	0.03	0.13	0.06	1.88	0.17	99.66	0.33	0	96.32	1.65	1.01	0.17	0.22	1.99	0.14	0.27	0.12	0	0.02	0.29	0.04	0.03	1.88	1.14	0.46	0.05	0	1.47	0	0	0	6.81	5.67	-0.05	71.67	120.68	791.35	468.44	946.71	632.5	807.76	506.17	928.44	506.58
64.397	0	0.12	0.17	0.02	0.14	0.03	0.14	0.07	1.73	0.18	99.66	0.33	0	96.27	2.4	0.9	0.18	0.21	1.73	0.16	0.2	0.15	0	0.02	0.24	0.05	0.03	1.94	1.04	0.59	0.06	0	1.37	0	0	0	7.36	5.75	0.19	72.6	122.66	786.63	469.21	941.12	632.05	801.82	506.78	924.48	507.67
64.43	0	0.12	0.17	0.02	0.14	0.03	0.14	0.07	1.18	0.24	99.65	0.33	0	95.33	3.24	0.76	0.24	0.19	2.11	0.19	0.34	0.2	0	0.02	0.24	0.05	0.04	1.18	1.12	0.78	0.06	0	1.19	0	0	0	-0.69	6.91	0.49	69.16	123.1	775.76	461.34	941.65	635.02	796.79	497.89	919.78	502.88
64.464	0	0.12	0.18	0.02	0.14	0.03	0.15	0.07	0.77	0.41	99.64	0.33	0	98.01	3.17	0.56	0.41	0.16	2.4	0.23	0.43	0.21	0	0.02	0.18	0.05	0.05	0.77	1.15	1.09	0.05	0.01	0.87	0	0	0	6.12	2.52	3.26	71.45	122.72	770.94	451.34	934.7	625.38	793.68	486.99	916.19	494.24
64.497	0	0.12	0.18	0.02	0.15	0.03	0.15	0.07	0.69	0.47	99.64	0.33	0	97.77	4.29	0.37	0.47	0.12	1.9	0.26	0.51	0.1	0	0.02	0.16	0.05	0.06	0.69	1.12	0.98	0.05	0	0.87	0	0	0	0.65	3.1	3.95	69.84	121.7	766.74	442.15	933.65	618.82	792.17	477.98	913.74	483.71
64.531	0	0.12	0.19	0.02	0.16	0.03	0.17	0.08	0.88	0.71	99.63	0.33	0	95.83	6.36	0.27	0.71	0.1	1.8	0.35	0.67	0.06	0	0.03	0.16	0.05	0.1	0.88	0.84	1.33	0.05	0	0.67	0.07	0	0	2.02	6.33	4.51	70.72	122.37	766.49	433.54	930.16	607.03	790.69	467.21	912.71	476.59
64.564	0	0.12	0.19	0.02	0.16	0.03	0.18	0.08	1.11	0.99	99.62	0.33	0	94.22	7.02	0.31	0.99	0.09	2.08	0.41	0.83	0.07	0	0.03	0.19	0.06	0.11	1.11	0.67	1.47	0.05	0.01	0.65	0.16	0	0	2.48	8.04	1.81	70.86	120.85	762.47	427.73	929.16	604.16	786.32	464.07	907.02	470.03
64.597	0	0.12	0.19	0.02	0.17	0.03	0.19	0.08	1.11	1.16	99.62	0.33	0	94.21	8.35	0.32	1.16	0.1	2.79	0.65	1.21	0.09	0	0.04	0.19	0.06	0.09	1.11	0.67	1.39	0.05	0	0.67	0.22	0	0	6.74	8.05	2.71	71.86	122	753.11	421.87	922.86	602.21	778.88	458.29	900.51	467.75
64.631	0	0.11	0.2	0.02	0.19	0.03	0.23	0.1	0.83	2.27	99.54	0.33	0	94.13	11.38	0.3	2.27	0.1	3.89	0.68	1.49	0.11	0	0.04	0.16	0.06	0.06	0.83	0.54	1.38	0.05	0.01	0.72	0.32	0	0	7.23	8.13	0.89	72.02	126.74	747.42	418.36	920.99	603.02	770.85	458.52	897.54	462.18
64.664	0	0.12	0.2	0.02	0.18	0.03	0.22	0.09	0.71	2.29	99.57	0.33	0	96.73	10.02	0.34	2.29	0.11	4.22	1.06	2.15	0.09	0	0.04	0.14	0.07	0.05	0.42	0.52	1.4	0.04	0.01	0.71	0.23	0	0	16.73	5.07	0.78	75.8	124.34	736.34	417.82	907.12	601.91	759.39	459.88	883.71	462.26
64.697	0	0.12	0.2	0.02	0.18	0.03	0.22	0.09	0.71	2.7	99.56	0.33	0	93.65	10.05	0.42	2.7	0.12	4.35	1.33	2.3	0.09	0	0.05	0.14	0.08	0.03	0.27	0.54	1.33	0.04	0	0.71	0.22	0	0	8.67	8.55	1.96	72.93	123.14	723.41	424.02	891.24	603.91	746.79	463	869.9	465.93
64.731	0	0.12	0.2	0.02	0.2	0.03	0.25	0.1	0.7	3.18	99.51	0.33	0	92.64	12.34	0.5	3.18	0.12	2.91	1.17	2.5	0.05	0	0.05	0.18	0.1	0.02	0.26	0.48	1.42	0.03	0.01	0.7	0.14	0	0	9.21	9.34	1.52	73.14	123.68	709.37	428.32	875.17	604.91	731.06	469.41	854.73	468.31
64.764	0	0.12	0.2	0.02	0.19	0.03	0.23	0.1	0.63	3.15	99.55	0.33	0	94.78	10.82	0.66	3.15	0.15	1.63	1.33	2.36	0.04	0	0.06	0.22	0.12	0.01	0.28	0.45	1.49	0.03	0.02	0.63	0	0	0	9.91	7.51	0.69	73.62	125.39	697.77	430.86	859.93	603.47	715.95	471.77	841.32	469.72
64.798	0	0.12	0.2	0.02	0.19	0.03	0.22	0.09	0.62	3.52	99.56	0.33	0	97.29	9.57	0.74	3.52	0.16	0.76	1.09	1.64	0.02	0	0.05	0.18	0.15	0.01	0.24	0.46	1.82	0.02	0.01	0.62	0	0	0	6.83	4.1	-0.62	72.06	126.59	681.27	429.47	842.93	600.23	697.33	472.29	823.73	465.41
64.831	0	0.12	0.2	0.02	0.2	0.03	0.24	0.1	0.56	4.31	99.52	0.33	0	97.09	10.96	0.59	4.31	0.16	0.74	1.01	1.56	0.03	0	0.06	0.1	0.18	0	0.17	0.52	1.71	0.02	0.05	0.56	0	0	0	9.58	4.46	-2.07	72.04	128.99	665.45	424.02	831.43	597.9	680.9	466.19	809.89	465.81
64.864	0	0.13	0.2	0.02	0.2	0.03	0.23	0.09	0.54	4.38	99.54	0.33	0	96.5	9.62	0.78	4.38	0.15	0.7	0.68	1.25	0.03	0	0.06	0.1	0.18	0	0.14	0.59	1.9	0.03	0.01	0.54	0	0	0	5.9	5.42	-2.64	70.85	129.56	650.94	427.59	815.95	601.88	665.31	473.05	794.38	461.83
64.898	0	0.13	0.21	0.02	0.21	0.03	0.25	0.09	0.5	5.45	99.5	0.33	0	96.79	10.21	0.79	5.45	0.16	0.99	0.7	1.31	0.04	0	0.08	0.1	0.17	0	0.1	0.7	1.82	0.02	0.02	0.5	0	0	0	13.52	4.98	-3.16	70.48	130.96	639.01	423.2	807.1	601.78	653.56	470.29	784.2	461.18
64.931	0	0.13	0.21	0.02	0.2	0.03	0.23	0.09	0.5	5.3	99.53	0.33	0	97.41	8.97	0.59	5.3	0.16	1.4	0.76	1.53	0.04	0	0.08	0.13	0.17	0	0.13	0.78	2.07	0.03	0.01	0.5	0	0	0	9.11	3.87	-1.83	71.17	123.75	634.19	425.68	800.63	603.58	652.96	469.86	776.47	462.1
64.964	0	0.14	0.21	0.02	0.2	0.03	0.24	0.09	0.48	5.42	99.52	0.33	0	93.93	8.92	0.38	5.42	0.19	2.09	0.93	1.31	0.04	0	0.07	0.14	0.21	0	0.23	0.83	2.57	0.03	0	0.48	0	0	0	9.33	8.3	0.8	72.95	124.7	634.97	428.91	795.42	599.73	652.75	468	777.45	468.47
64.998	0	0.14	0.21	0.02	0.2	0.03	0.25	0.1	0.46	5.75	99.5	0.33	0	96.73	9.61	0.39	5.75	0.27	3.09	1.52	1.24	0.08	0	0.1	0.16	0.29	0	0.34	0.75	3.57	0.04	0	0.46	0	0	0	8.31	5.07	0.02	72.6	127.47	626.91	426.43	792.52	600.56	645.08	465.49	772.48	469.91
65.031	0	0.13	0.21	0.02	0.24	0.03	0.32	0.13	0.48	5.67	99.37	0.33	0	94.06	14.49	0.45	5.67	0.36	3.92	2.35	0.91	0.08	0	0.08	0.14	0.34	0	0.48	0.86	4.34	0.04	0	0.48	0	0	0	1.68	8.18	2.13	70.15	129.08	625.61	427.76	791.3	601.61	645.25	463.77	774.13	470.96
65.064	0	0.14	0.21	0.02	0.25	0.03	0.33	0.13	0.55	5.45	99.35	0.33	0	94.38	15.26	0.41	5.45	0.4	4.47	4.2	0.79	0.1	0	0.07	0.16	0.39	0	0.55	0.95	5.36	0.04	0	0.49	0.02	0	0	5.39	7.9	3.94	70.48	129.94	622.79	426.02	794	607.63	646.68	462.26	776.23	472.2
65.098	0	0.15	0.21	0.02	0.23	0.03	0.28	0.14	0.77	4.55	99.43	0.33	0	96.46	12.97	0.73	4.55	0.54	5.39	5.65	1.05	0.08	0	0.04	0.24	0.58	0	0.77	1.16	7.83	0.05	0.01	0.48	0.04	0	0	5.36	5.47	3.28	69.91	126.99	623.21	426.66	797.67	612.39	649.35	464.21	776.08	472.2
65.131	0	0.17	0.2	0.02	0.23	0.04	0.29	0.14	0.84	4.38	99.43	0.33	0	97.51	13.4	0.58	4.38	0.56	5.82	8.71	1.41	0.05	0	0.04	0.24	0.63	0.01	0.84	1.18	7.68	0.05	0.03	0.52	0.01	0	0	4.93	3.67	3.62	69.21	126.75	625.22	425.74	802.52	615.03	653.12	464.67	779.74	470.32
65.165	0	0.18	0.2	0.02	0.2	0.03	0.23	0.12	0.58	3.97	99.54	0.33	0	97.33	9.17	0.69	3.97	0.55	5.44	8.79	1.58	0.05	0	0.03	0.21	0.71	0.01	0.58	1.45	8.94	0.08	0.01	0.51	0	0	0	7.67	4.02	5.68	69.86	123.82	629.13	423.05	807.6	613.69	661.06	462.02	784.62	469.93
65.198	0	0.17	0.2	0.02	0.21	0.03	0.25	0.14	0.56	3.82	99.51	0.33	0	98.65	11.01	0.93	3.82	0.52	4.95	9.51	1.64	0.05	0	0.02	0.18	0.75	0.01	0.36	1.42	9.28	0.1	0.03	0.56	0	0	0	7.35	0.54	6.47	70.09	123.38	637.86	421.75	816.57	611.09	670.74	462.39	793.99	468.06
65.231	0	0.15	0.19	0.02	0.2	0.03	0.22	0.12	0.59	3.51	99.56	0.33	0	98.36	9.04	1.33	3.51	0.47	4.12	6.31	1.51	0.04	0	0.03	0.17	0.69	0.01	0.17	1.4	7.55	0.09	0.01	0.59	0	0	0	8.65	1.54	3.53	70.89	122.81	652.43	424.38	827.44	611.8	680.91	464.79	803.67	468.19
65.265	0	0.15	0.19	0.02	0.19	0.03	0.2	0.11	0.73	3.16	99.61	0.33	0	97.4	7.19	1.41	3.16	0.39	3.31	4.19	1.05	0.03	0	0.02	0.12	0.54	0.01	0.08	1.8	7.88	0.12	0.03	0.73	0	0	0	6.28	3.88	5.77	69.69	122.87	656.64	423.29	833.38	612.22	688.28	460.55	810.78	470.03
65.298	0	0.14	0.19	0.02	0.17	0.03	0.17	0.1	0.7	2.88	99.62	0.33	0	98.15	4.62	1.29	2.88	0.29	2.58	2.34	1.37	0.02	0	0.02	0.11	0.5	0.02	0.08	1.72	7.01	0.11	0.06	0.7	0	0	0	6.79	-2.15	4.42	70.6	121.21	671.54	426.38	843.8	610.27	700.21	464.74	821.3	470.09
65.331	0	0.13	0.19	0.03	0.17	0.03	0.16	0.09	0.71	2.69	99.62	0.33	0	98.31	4.15	1.58	2.69	0.27	2.03	1.21	1.45	0.01	0	0.01	0.09	0.48	0.02	0.08	1.82	6.44	0.09	0.03	0.71	0	0	0	6.2	-1.68	4.15	70.27	119.83	681.18	427	851.6	609.48	709.41	463.31	829	470.99
65.365	0	0.13	0.19	0.03	0.16	0.03	0.15	0.09	0.78	2.07	99.63	0.33	0	97.15	3.41	1.27	2.07	0.2	1.64	0.82	1.39	0.02	0	0.01	0.06	0.39	0.02	0.1	1.98	6.82	0.08	0.04	0.78	0	0	0	3.98	-4.35	4.14	69.14	119.36	687.03	426.75	860.42	611.64	716.97	462.58	835.97	471.72
65.398	0	0.13	0.18	0.03	0.16	0.03	0.15	0.09	0.79	1.88	99.63	0.33	0	98.79	3.5	1.6	1.88	0.2	1.66	0.47	1.58	0.01	0	0.01	0.06	0.38	0.02	0.18	2.01	6.18	0.07	0.04	0.79	0	0	0	5.75	0	3.12	70.59	120.37	703.19	430.12	873.09	611.58	729.87	468.68	850.2	471.87
65.431	0	0.13	0.18	0.03	0.16	0.03	0.15	0.09	0.79	1.51	99.64	0.33	0	98.44	3.39	2.03	1.51	0.19	1.63	0.31	1.23	0.02	0	0.01	0.05	0.27	0.03	0.12	2.06	5.02	0.05	0.03	0.79	0	0	0	2.73	1.29	4.22	68.5	120.67	705.04	427.1	880.01	613.7	735.3	463.16	855.64	472.09
65.465	0	0.12	0.18	0.02	0.15	0.03	0.14	0.08	0.93	1.16	99.65	0.33	0	98.67	2.87	2.13	1.16	0.2	2.14	0.18	1.11	0.02	0	0.01	0.04	0.21	0.03	0.16	1.77	3.31	0.03	0.02	0.93	0	0	0	3.56	-0.45	2.49	69.35	118.93	721.1	429.69	892.72	612.85	748.74	468.95	867.66	470.27
65.498	0	0.12	0.17	0.02	0.16	0.03	0.14	0.08	0.97	1.03	99.66	0.33	0	98.55	2.66	2.89	1.03	0.18	2.57	0.17	0.87	0.03	0	0.01	0.03	0.17	0.04	0.14	2	3.06	0.03	0.05	0.97	0	0	0	1.41	0.9	5.11	68.02	123.77	722.95	427.92	899.8	615.95	753.49	464.52	876.98	472.89
65.532	0	0.12	0.17	0.03	0.15	0.03	0.14	0.07	0.73	0.73	99.66	0.33	0	97.99	2.2	2.89	0.73	0.18	3.82	0.15	1.12	0.04	0	0.01	0.03	0.12	0.05	0.27	1.85	1.89	0.02	0.03	1.15	0	0	0	3.71	-2.56	2.16	68.9	119.43	737.94	429.65	911.96	615.63	766.2	469.74	885.62	470.33
65.565	0	0.12	0.16	0.03	0.16	0.03	0.13	0.08	0.6	0.6	99.68	0.33	0	97.68	2.11	4.91	0.6	0.18	4.01	0.16	1.13	0.04	0	0.01	0.02	0.12	0.07	0.2	2.26	1.61	0.02	0.06	1.29	0	0	0	3.42	3.31	5.78	68.12	126.3	735.81	426.73	918.57	621.21	768.85	465.17	894.84	473.96
65.598	0	0.11	0.14	0.03	0.18	0.04	0.13	0.09	0.53	0.53	99.64	0.33	0	98.53	2.31	7.79	0.53	0.22	5.75	0.17	1.14	0.05	0	0	0.02	0.13	0.1	0.14	2.67	1.62	0.02	0.02	1.45	0	0	0	3.37	-0.98	5.89	68	126.4	740.73	427.05	925.44	622.58	774.62	467.94	900.91	473.44
65.632	0	0.11	0.13	0.03	0.19	0.05	0.12	0.1	0.44	0.44	99.62	0.33	0	98.49	2.31	10.29	0.44	0.24	8.16	0.17	2.45	0.07	0	0	0.02	0.11	0.11	0.2	3.41	1.39	0.02	0.04	1.63	0	0	0	4.25	-1.13	3.89	68.47	125.14	751.81	431.09	933.72	625.64	782.94	470.77	907.97	476.09
65.665	0	0.1	0.12	0.03	0.23	0.05	0.11	0.12	0.37	0.37	99.55	0.33	0	97.79	2.07	15.33	0.37	0.26	9.14	0.14	2.47	0.1	0	0	0.02	0.11	0.13	0.16	3.59	1.34	0.02	0.02	1.73	0	0	0	5.58	3.06	4.66	68.23	122.47	752.74	429.31	934.99	624.88	786.26	467.16	908.34	476.85
65.698	0	0.09	0.1	0.03	0.26	0.06	0.1	0.15	0.37	0.31	99.49	0.44	0	98.6	1.91	20.22	0.31	0.31	11.84	0.16	4.13	0.19	0	0	0.03	0.12	0.2	0.37	3.81	1.08	0.02	0.04	1.93	0	0	0	2.16	0.72	5.32	67.13	123.23	755.92	431.19	938.76	625.77	789.86	470.26	912.91	476.77
65.732	0	0.08	0.09	0.03	0.3	0.06	0.09	0.18	0.9	0.22	99.41	0.64	0	98.48	1.79	25.06	0.22	0.31	13.01	0.19	4.95	0.3	0	0	0.04	0.11	0.26	0.9	4.42	1.06	0.01	0.04	2.28	0	0	0	3.9	1.13	3.87	67.31	124.83	757.97	431.08	942.27	628.75	790.51	470.21	915.15	477.06
65.765	0	0.08	0.08	0.03	0.34	0.06	0.09	0.2	0.59	0.19	99.33	0.8	0	95.95	1.93	28.02	0.19	0.34	11.92	0.16	3.04	0.28	0	0	0.04	0.11	0.24	0.59	4.46	1.02	0.01	0.06	2.48	0	0	0	-2.39	6.17	4.93	65.42	123.71	758.66	431.12	942.09	626.19	792.54	467.18	915.83	477.38
65.799	0	0.07	0.06	0.03	0.44	0.07	0.08	0.27	0.71	0.15	99.13	1.41	0.99	98.75	2	35.29	0.15	0.37	12.23	0.12	1.98	0.18	0	0	0.05	0.1	0.26	0.71	5.19	0.79	0.01	0.02	3.07	0	0	0	4.95	0.15	4.93	67.67	119.21	762.12	432.49	941.25	624.82	795.74	470.34	914.72	477.84
65.832	0	0.07	0.07	0.03	0.36	0.05	0.08	0.22	0.75	0.12	99.27	0.98	0	97.74	1.63	30.79	0.12	0.46	8.14	0.09	1.93	0.1	0	0	0.08	0.08	0.18	0.75	4.6	0.7	0.02	0.03	3.28	0	0	0	3.76	3.17	2.98	67.77	120.72	765.89	434.79	940.68	621.42	794.84	472.26	915.39	478.85
65.865	0	0.09	0.09	0.03	0.26	0.04	0.09	0.15	0.47	0.13	99.48	0.46	0	97.69	1.51	21.18	0.13	0.38	3.98	0.07	1.32	0.04	0	0	0.1	0.08	0.16	0.47	3.56	0.67	0.01	0.04	3.05	0	0	0	2.75	3.27	0.29	67.91	119.76	766.9	436.11	939.64	619.19	792.75	474.84	912.46	478.57
65.899	0	0.09	0.1	0.02	0.22	0.04	0.1	0.12	0.97	0.11	99.56	0.33	0	95.47	1.83	16.63	0.11	0.39	2.8	0.05	1.03	0.02	0	0	0.14	0.09	0.14	0.97	2.85	0.58	0.01	0.01	3.43	0	0	0	-0.13	6.76	0.49	67.8	125.21	764.76	435.59	937.54	616.79	788.19	473.26	913.25	479.35
65.932	0	0.1	0.12	0.02	0.17	0.04	0.11	0.09	1.25	0.11	99.65	0.33	0	96.72	2.1	9.15	0.11	0.29	1.74	0.05	0.71	0.01	0	0	0.15	0.09	0.11	1.25	2.14	0.53	0.01	0.01	3.32	0	0	0	1.99	5.08	-0.99	68.58	126.58	757.31	434.33	933.4	618.17	780.23	473.69	906.66	480.01
65.965	0	0.11	0.14	0.02	0.15	0.04	0.12	0.08	1.71	0.12	99.7	0.33	0	96.28	2.27	5	0.12	0.26	1.63	0.04	0.69	0.01	0	0.01	0.17	0.09	0.08	1.71	1.65	0.47	0.01	0.02	3.01	0	0	0	5.93	5.73	0.6	69.33	126.21	748.92	433.54	924.18	619.45	773.13	473.59	899.27	477.86
65.999	0	0.11	0.14	0.02	0.15	0.04	0.12	0.07	2.45	0.12	99.71	0.33	0	94.33	2.72	3.79	0.12	0.26	1.88	0.03	0.76	0.01	0	0.01	0.14	0.1	0.07	2.45	1.12	0.37	0.01	0.01	3.03	0	0	0	-0.32	7.94	-0.65	67.4	124.51	744.31	433.17	919.75	617.72	768.28	472.88	892.76	475.37
66.032	0	0.11	0.14	0.02	0.14	0.04	0.12	0.07	2.23	0.12	99.72	0.33	0	95.71	2.54	2.9	0.12	0.25	2.02	0.03	0.97	0.01	0	0.01	0.16	0.1	0.07	2.23	1	0.34	0.01	0.01	3.17	0	0	0	1.8	6.48	0.71	67.77	126.62	731.4	434.82	906.42	620.66	755.38	474.98	881.99	475.97
66.065	0	0.11	0.15	0.02	0.13	0.04	0.13	0.07	2.32	0.12	99.7	0.33	0	93.79	2.68	1.7	0.12	0.24	2.08	0.04	1.2	0.01	0	0.01	0.16	0.08	0.06	2.32	0.74	0.29	0.01	0.01	3.03	0	0	0	-0.97	8.42	0.71	67.26	125.44	726.57	435.95	900.96	619.78	750.9	474.4	876.28	478.16
66.099	0	0.11	0.15	0.02	0.13	0.04	0.13	0.07	1.36	0.11	99.7	0.33	0	94.95	3.08	1.41	0.11	0.22	2.27	0.04	1.17	0.01	0	0.01	0.15	0.06	0.08	1.36	0.42	0.22	0.01	0.01	2.87	0	0	0	2.66	7.33	0.96	68.02	124.14	713.5	438.37	887.51	623.62	738.48	478.07	862.61	479.66
66.132	0	0.11	0.15	0.02	0.14	0.04	0.13	0.07	1.35	0.12	99.7	0.33	0	92.44	3.24	1.53	0.12	0.23	2.26	0.05	1.16	0.01	0	0.01	0.17	0.06	0.1	1.35	0.41	0.21	0.01	0.03	2.91	0	0	0	-0.78	9.48	0.29	67.36	126.67	709.56	440.66	882.77	623.2	732.27	479.79	858.92	481.8
66.166	0	0.11	0.15	0.02	0.14	0.04	0.13	0.07	0.63	0.14	99.7	0.33	0	93.67	2.83	1.73	0.14	0.26	2.33	0.05	1.01	0.01	0	0.02	0.15	0.04	0.12	0.63	0.24	0.16	0	0.01	2.65	0	0	0	1.98	8.53	0.84	68.01	123.89	700.1	444.19	870.65	625.69	723.38	483.85	847.27	483.48
66.199	0	0.11	0.15	0.02	0.14	0.03	0.13	0.07	0.64	0.16	99.69	0.33	0	93.24	2.59	2.02	0.16	0.36	1.9	0.07	0.81	0.01	0	0.02	0.13	0.03	0.14	0.64	0.19	0.16	0	0.03	2.29	0	0	0	0.59	8.88	0.77	68.12	127.63	696.2	446.1	866.64	625.24	717.53	484.18	845.09	488.43
66.232	0	0.11	0.15	0.02	0.14	0.03	0.13	0.07	0.91	0.15	99.69	0.33	0	90.76	2.78	2.47	0.15	0.39	2.02	0.08	0.62	0.01	0	0.01	0.12	0.03	0.15	0.91	0.19	0.19	0	0.02	2.22	0	0	0	0.2	10.58	0.74	67.61	127.7	689.86	448.16	860.31	627.6	711.14	486.55	838.81	489.65
66.266	0	0.11	0.16	0.02	0.14	0.03	0.13	0.07	0.86	0.2	99.68	0.33	0	94.51	2.69	2.27	0.2	0.36	2.39	0.12	0.65	0.01	0	0.01	0.11	0.02	0.17	0.86	0.14	0.2	0	0.12	1.77	0	0	0	0.16	7.77	0.26	68.04	127.04	687.94	450.36	858.01	628.75	708.84	488.66	835.83	492.28
66.299	0	0.11	0.16	0.02	0.15	0.03	0.14	0.07	1.27	0.19	99.68	0.33	0	94.05	3.17	2.48	0.19	0.42	2.33	0.13	0.66	0.01	0	0.01	0.11	0.02	0.17	1.27	0.14	0.21	0	0.01	1.71	0	0	0	-0.19	8.2	-0.56	67.5	123.28	683.51	450.74	852.63	628.51	705.03	489.58	828.31	491.03
66.332	0	0.11	0.16	0.02	0.15	0.03	0.14	0.07	1.53	0.24	99.68	0.33	0	94.12	3.27	3.04	0.24	0.41	2.96	0.19	0.91	0.01	0	0.01	0.09	0.03	0.17	1.53	0.12	0.26	0	0.05	1.52	0	0	0	-0.06	8.13	0.49	67.75	126.55	681.26	451.34	850.73	629.15	702.34	489.23	828.83	493.24
66.366	0	0.11	0.16	0.02	0.15	0.03	0.14	0.08	1.59	0.28	99.68	0.33	0	93.92	4.02	3.03	0.28	0.44	2.46	0.21	1.07	0.02	0	0.01	0.11	0.03	0.13	1.59	0.14	0.28	0	0.01	1.5	0	0	0	1.1	8.31	0.64	67.57	123.87	677.13	449.97	845.15	627.32	698.97	488.02	822.81	490.68
66.399	0	0.11	0.16	0.02	0.16	0.03	0.14	0.08	1.62	0.27	99.68	0.33	0	92.31	3.7	3.28	0.27	0.53	1.78	0.18	0.94	0.01	0	0.01	0.14	0.04	0.09	1.62	0.14	0.29	0	0.01	1.44	0	0	0	7.54	9.57	0.76	69.81	119.49	676.32	452.27	840.29	627.82	698.46	491.79	817.95	491.12
66.432	0	0.11	0.16	0.02	0.16	0.03	0.14	0.08	1.08	0.26	99.67	0.33	0	94.54	4.21	3.34	0.26	0.54	1.23	0.15	0.61	0.01	0	0.01	0.15	0.03	0.06	1.08	0.15	0.3	0	0	1.24	0	0	0	-0.42	7.75	0.5	68.06	122.08	676.69	453.32	839.1	623.18	696.52	489.24	818.5	494.23
66.466	0	0.11	0.16	0.02	0.17	0.03	0.14	0.08	1.04	0.27	99.67	0.33	0	96.27	4.27	3.99	0.27	0.6	0.95	0.15	0.42	0.01	0	0.01	0.19	0.04	0.05	1.04	0.18	0.38	0	0	1.2	0	0	0	2.86	5.75	0.74	69.15	125.33	674	452.74	838.01	624.42	693.21	489.38	818.4	495.4
66.499	0	0.11	0.15	0.02	0.18	0.03	0.14	0.09	1.07	0.25	99.63	0.33	0	95.67	5.06	5.76	0.25	0.84	0.87	0.1	0.32	0.01	0	0.01	0.24	0.04	0.05	1.22	0.19	0.38	0.01	0	1.07	0	0	0	-0.54	6.52	0.39	68.14	122.54	674.36	454.78	836.86	624.99	693.85	491.28	816.35	494.72
66.533	0	0.11	0.16	0.02	0.18	0.03	0.14	0.09	1.12	0.28	99.63	0.33	0	97.02	4.43	6.26	0.28	0.85	1.12	0.08	0.34	0.01	0	0.01	0.32	0.04	0.05	1.93	0.21	0.46	0.01	0.01	0.84	0	0	0	-0.03	4.58	-0.48	68.16	125.21	672.3	453.01	839.56	627.3	691.96	490.7	817.09	495.15
66.566	0	0.12	0.16	0.02	0.18	0.03	0.14	0.09	1.17	0.28	99.65	0.33	0	96.8	3.54	5.79	0.28	0.78	1.17	0.09	0.39	0.01	0	0.01	0.43	0.04	0.08	2.65	0.23	0.48	0.01	0.01	0.76	0	0	0	-1.03	4.94	0.6	67.48	121.44	673.99	455.33	840.3	629.93	696.12	491.91	817.48	496.26
66.599	0	0.11	0.15	0.02	0.18	0.03	0.13	0.09	1.29	0.25	99.64	0.33	0	96.94	2.92	6.94	0.25	0.89	1.29	0.05	0.41	0.01	0	0.01	0.52	0.03	0.09	2.84	0.25	0.43	0.01	0.01	0.76	0	0	0	-0.86	4.73	1.51	67.18	125.06	674.23	455.58	842.91	633.16	696.6	492.45	821.57	496.93
66.633	0	0.12	0.16	0.02	0.17	0.03	0.13	0.08	1.44	0.28	99.66	0.33	0	96	2.61	5.63	0.28	0.69	1.44	0.05	0.36	0.01	0	0.01	0.48	0.03	0.1	1.84	0.22	0.45	0.01	0	0.61	0	0	0	6.06	6.11	2	69.31	118.13	678.23	458.5	840.93	632.14	701.51	495.3	819.58	499.14
66.666	0	0.12	0.16	0.02	0.17	0.03	0.13	0.08	1.89	0.26	99.67	0.33	0	98.45	2.42	5.34	0.26	0.56	1.89	0.06	0.34	0.01	0	0.01	0.4	0.03	0.11	2.3	0.19	0.4	0.01	0.03	0.66	0	0	0	5.86	1.26	1.38	68.62	124.72	679.34	458.99	845.22	635.43	700.25	497.7	824.95	499.45
66.699	0	0.12	0.17	0.02	0.16	0.03	0.13	0.08	1.29	0.26	99.67	0.33	0	98.12	2.39	4.39	0.26	0.48	1.93	0.07	0.24	0.01	0	0.01	0.39	0.04	0.13	1.29	0.17	0.38	0.01	0	0.6	0	0	0	2.73	2.23	1.56	68.81	123.84	685.75	469.94	846.56	639.54	704.74	508.3	828.58	507.84
66.733	0	0.12	0.17	0.02	0.15	0.03	0.13	0.07	0.86	0.25	99.66	0.33	0	98.74	1.6	3.62	0.25	0.52	2	0.05	0.25	0.02	0	0.01	0.35	0.04	0.13	0.86	0.16	0.31	0.01	0.01	0.57	0	0	0	-0.34	0.19	0.35	66.53	122.12	686.28	472.26	853.21	649.13	708.01	511.11	830.13	509.92
[truncated: 34,653 more rows]
[truncated: 4 more columns]
