# Supplementary material for: Exploring emotion recognition in patients with mild cognitive impairment and Alzheimer’s dementia undergoing a rehabilitation program
Source: PLoS One. 2025 Apr 24;20(4):e0322213. doi: 10.1371/journal.pone.0322213 (PMC12021228; doi:10.1371/journal.pone.0322213)
Supplement: S3 Data — (ZIP) [file pone.0322213.s005.zip › raw data21-30/No22 Cognitive training.csv]

time stamp	face id	anger	contempt	disgust	fear	joy	sadness	surprise	sentimentality	confusion	neutral	engagement	valence	attention	inner brow raise	brow raise	brow furrow	eye widen	cheek raise	lid tighten	nose wrinkle	upper lip raise	dimpler	lip corner depressor	chin raise	lip pucker	lip stretch	lip press	mouth open	jaw drop	lip suck	eye closure	smile	smirk	blink	blink rate	pitch	yaw	roll	brightness	interocular distance	topleft_x	topleft_y	bottomright_x	bottomright_y	outer_right_eye_X	outer_right_eye_Y	outer_left_eye_X	outer_left_eye_Y
0.033	0	0.11	0.21	0.02	0.14	0.04	0.14	0.07	0.40	4.00	99.58	0.33	0.00	96.54	4.00	0.97	0.00	0.79	4.24	0.02	0.13	0.09	0.00	0.01	0.11	18.64	0.20	0.40	0.45	0.78	0.00	0.00	2.81	2.94	0.00		-14.63	-5.35	-0.30	46.42	185.43	808.68	135.04	1085.76	425.36	852.40	193.77	1037.81	191.23
0.066	0	0.11	0.20	0.02	0.14	0.05	0.14	0.07	0.58	4.45	99.59	0.33	0.00	96.13	4.45	0.83	0.01	0.51	4.11	0.02	0.21	0.09	0.00	0.02	0.18	25.59	0.27	0.58	0.74	0.61	0.00	0.01	3.92	3.50	0.00		-16.65	-5.94	1.84	45.87	179.79	808.26	134.56	1083.40	422.68	856.85	190.62	1036.64	190.34
0.100	0	0.10	0.16	0.02	0.14	0.05	0.13	0.07	0.45	4.13	99.68	0.33	0.00	93.20	4.13	1.99	0.01	0.33	3.90	0.02	0.29	0.13	0.00	0.04	0.29	27.42	0.27	0.45	0.67	0.64	0.00	0.02	4.22	1.72	0.00		-10.71	-8.91	0.18	46.70	185.45	810.76	126.38	1096.74	428.38	859.54	189.72	1044.90	183.78
0.133	0	0.10	0.16	0.02	0.16	0.05	0.15	0.08	0.36	7.12	99.68	0.33	0.00	94.30	7.12	2.26	0.01	0.27	3.61	0.03	0.31	0.10	0.00	0.03	0.27	16.64	0.28	0.36	0.51	0.47	0.00	0.02	3.92	1.40	0.00		-4.78	-7.97	0.29	47.22	173.69	812.11	127.93	1095.00	430.27	865.46	189.59	1039.15	188.41
0.166	0	0.10	0.17	0.02	0.16	0.04	0.17	0.09	0.35	8.38	99.65	0.33	0.00	91.60	8.38	1.71	0.02	0.21	3.08	0.06	0.65	0.16	0.00	0.05	0.33	24.43	0.27	0.35	0.38	0.38	0.01	0.08	3.30	1.70	0.00		-11.54	-10.06	1.01	46.51	177.33	813.86	125.89	1097.26	425.13	866.58	187.54	1043.85	182.85
0.200	0	0.10	0.18	0.02	0.16	0.04	0.16	0.08	0.50	7.26	99.64	0.33	0.00	85.27	7.26	1.86	0.02	0.16	2.49	0.06	1.00	0.20	0.00	0.11	0.48	24.69	0.31	0.50	0.28	0.34	0.01	0.03	2.66	1.72	0.00		-5.31	-13.22	-0.94	47.41	178.73	818.70	122.98	1109.08	433.52	871.41	188.73	1050.02	182.12
0.233	0	0.10	0.19	0.02	0.17	0.03	0.18	0.09	1.00	9.23	99.61	0.33	0.00	84.00	9.23	1.77	0.02	0.16	2.06	0.06	1.64	0.22	0.00	0.17	0.72	26.41	0.30	1.00	0.21	0.29	0.01	0.02	2.11	1.91	0.00		-2.65	-13.71	0.08	48.05	172.47	823.24	125.66	1105.18	428.04	876.30	188.54	1048.74	185.83
0.266	0	0.10	0.19	0.02	0.17	0.03	0.18	0.09	1.44	9.81	99.63	0.33	0.00	83.38	9.81	1.90	0.03	0.17	1.60	0.07	3.05	0.31	0.00	0.24	0.78	31.22	0.26	1.44	0.20	0.26	0.01	0.03	1.98	1.46	0.00		-12.51	-13.93	-2.74	46.95	177.46	827.04	121.71	1110.57	420.72	874.50	185.65	1051.70	176.01
0.300	0	0.09	0.18	0.02	0.19	0.03	0.20	0.10	1.46	12.52	99.60	0.33	0.00	85.57	12.52	2.08	0.03	0.14	1.36	0.09	2.98	0.34	0.00	0.28	0.90	31.52	0.24	1.46	0.19	0.22	0.02	0.05	1.93	1.22	0.00		1.66	-13.10	-2.67	48.97	166.63	829.93	123.17	1110.45	422.90	881.63	187.92	1048.25	186.52
0.333	0	0.08	0.17	0.02	0.23	0.03	0.26	0.13	1.19	17.90	99.49	0.33	0.00	86.09	17.90	2.51	0.03	0.16	1.35	0.10	3.18	0.41	0.00	0.37	1.19	32.23	0.23	0.91	0.19	0.23	0.02	0.03	1.89	1.00	0.00		-6.64	-12.89	-2.77	47.44	171.02	831.63	123.94	1112.26	423.20	881.08	189.31	1051.79	178.95
0.367	0	0.08	0.18	0.02	0.26	0.03	0.32	0.16	1.03	22.29	99.36	0.42	0.00	80.81	22.29	2.07	0.03	0.18	1.65	0.14	2.49	0.73	0.00	0.40	1.03	36.00	0.20	0.35	0.21	0.24	0.01	0.10	1.84	1.05	0.00		-8.87	-14.81	-2.20	47.78	175.24	835.36	125.71	1113.42	421.24	882.00	190.06	1056.91	179.24
0.400	0	0.08	0.18	0.02	0.23	0.03	0.28	0.13	0.90	19.46	99.43	0.34	0.00	82.90	19.46	1.33	0.05	0.17	2.26	0.26	2.72	0.98	0.00	0.29	0.90	39.23	0.17	0.22	0.25	0.26	0.01	5.45	1.80	1.16	0.00		-5.21	-14.11	0.63	48.52	170.08	835.97	128.59	1113.69	424.27	888.86	187.57	1058.93	189.69
0.433	0	0.09	0.19	0.02	0.22	0.04	0.28	0.13	0.64	18.60	99.45	0.33	0.00	85.70	18.60	1.01	0.05	0.17	4.17	0.35	2.50	0.94	0.00	0.24	0.64	36.19	0.22	0.21	0.28	0.28	0.01	9.36	2.04	1.55	0.00		-11.68	-13.05	0.88	48.31	172.81	836.86	133.97	1109.15	422.09	886.03	191.30	1058.83	189.48
0.467	0	0.08	0.21	0.02	0.27	0.04	0.36	0.16	0.41	24.32	99.28	0.46	0.00	86.24	24.32	0.76	0.07	0.18	5.03	0.57	2.05	0.80	0.00	0.21	0.41	40.03	0.20	0.13	0.38	0.28	0.01	15.53	2.14	2.66	0.00		-11.65	-12.82	-0.78	48.80	174.38	838.84	136.26	1105.18	417.22	882.00	194.82	1056.29	189.34
0.500	0	0.08	0.24	0.02	0.24	0.05	0.31	0.14	0.22	20.93	99.37	0.36	0.00	81.24	20.93	0.68	0.08	0.20	7.72	0.99	1.96	0.88	0.00	0.18	0.22	42.35	0.24	0.14	0.41	0.30	0.01	1.35	2.51	3.89	0.00		-13.39	-14.67	-1.20	48.40	174.08	834.93	134.57	1099.91	410.43	876.87	190.18	1050.95	191.32
0.533	0	0.09	0.31	0.02	0.21	0.05	0.27	0.12	0.25	17.20	99.38	0.33	0.00	93.36	17.20	0.69	0.09	0.20	7.97	1.62	2.07	0.65	0.00	0.17	0.20	44.96	0.25	0.25	0.45	0.35	0.01	0.18	2.63	6.41	0.00		-16.97	-8.78	-0.56	47.88	177.19	830.08	127.41	1105.54	413.53	876.76	182.25	1053.90	186.29
0.567	0	0.10	0.37	0.02	0.18	0.05	0.22	0.10	0.27	12.86	99.26	0.33	0.00	91.58	12.86	0.65	0.14	0.19	8.02	2.82	1.72	0.73	0.65	0.22	0.19	49.91	0.29	0.27	0.50	0.36	0.01	0.89	2.70	8.15	0.00		-13.90	-10.07	-0.42	48.75	180.03	828.08	128.84	1096.45	409.68	869.88	185.86	1049.90	184.06
0.600	0	0.12	0.56	0.02	0.17	0.05	0.20	0.09	0.29	10.97	98.88	0.33	0.00	92.49	10.97	0.59	0.18	0.18	8.93	5.86	1.20	0.63	2.52	0.18	0.12	52.72	0.29	0.29	0.56	0.39	0.01	0.58	2.88	12.23	0.00		1.98	-9.45	0.12	51.30	179.29	825.27	127.20	1091.38	408.55	867.17	185.79	1046.32	192.81
0.633	0	0.13	0.75	0.02	0.16	0.05	0.19	0.09	0.23	9.10	98.49	0.33	0.00	98.07	9.10	0.87	0.19	0.29	8.53	7.75	0.70	0.33	4.49	0.15	0.08	53.73	0.22	0.23	0.57	0.42	0.01	0.01	2.92	15.11	0.00		0.93	-2.35	-1.44	50.98	184.70	818.67	111.97	1087.75	396.04	857.21	174.31	1041.91	175.11
0.667	0	0.13	1.27	0.02	0.16	0.06	0.17	0.08	0.18	7.50	97.46	0.33	0.00	96.34	7.50	1.58	0.18	0.50	8.86	5.63	0.41	0.23	5.48	0.13	0.07	55.36	0.21	0.18	0.63	0.52	0.00	0.00	2.99	20.31	0.00		-11.85	-5.64	0.99	47.53	179.36	816.23	104.66	1090.57	392.85	863.47	160.44	1042.78	164.68
0.700	0	0.12	1.00	0.02	0.16	0.05	0.16	0.09	0.19	6.16	98.01	0.33	0.00	98.63	6.16	2.47	0.14	1.30	8.07	3.62	0.30	0.11	6.22	0.12	0.07	45.33	0.12	0.19	0.63	0.63	0.00	0.00	2.96	18.18	0.00		-8.17	0.62	1.74	48.27	180.66	812.23	100.53	1081.56	385.34	857.51	158.12	1038.17	158.92
0.734	0	0.13	0.90	0.02	0.17	0.06	0.14	0.09	0.25	4.28	98.20	0.33	0.99	98.69	4.28	4.08	0.14	3.36	10.10	2.64	0.42	0.13	4.49	0.06	0.05	41.29	0.09	0.25	1.08	1.10	0.00	0.00	3.67	18.08	0.00		-12.90	0.38	1.01	46.63	172.06	812.25	97.82	1083.18	384.02	861.61	154.37	1033.67	153.15
0.767	0	0.13	0.78	0.02	0.21	0.07	0.13	0.12	0.28	3.75	98.43	0.33	1.88	98.67	3.75	6.78	0.14	6.92	10.76	1.86	0.47	0.15	2.20	0.04	0.05	33.29	0.06	0.28	1.29	1.56	0.00	0.00	4.15	17.75	0.00		-11.64	-0.47	1.51	46.54	168.64	810.58	96.52	1081.97	384.24	862.52	151.77	1031.15	153.63
0.800	0	0.16	1.02	0.02	0.31	0.08	0.13	0.19	0.37	4.07	97.96	0.33	2.42	98.67	4.07	8.94	0.13	14.39	12.04	1.08	0.50	0.15	1.71	0.04	0.04	28.47	0.05	0.37	1.22	1.64	0.00	0.00	4.25	20.81	0.00		-13.15	-0.49	1.45	46.30	170.72	808.70	94.10	1083.23	383.83	861.10	151.74	1031.80	149.84
0.834	0	0.22	1.78	0.02	0.50	0.09	0.12	0.33	0.42	4.30	96.44	0.33	3.83	98.67	4.30	11.32	0.14	24.82	13.26	0.69	0.60	0.15	1.94	0.02	0.03	26.01	0.05	0.42	1.66	2.48	0.00	0.00	5.18	27.37	0.00		-9.87	0.48	0.19	46.98	173.18	808.95	92.76	1081.07	381.57	857.27	151.17	1030.43	148.64
0.867	0	0.28	1.90	0.02	0.82	0.08	0.11	0.58	0.94	4.11	96.20	0.33	2.87	98.67	4.11	15.92	0.12	33.73	11.09	0.36	0.46	0.12	3.29	0.03	0.04	25.91	0.04	0.94	1.64	2.62	0.00	0.00	5.14	29.04	0.00		-8.24	-0.45	0.62	47.09	175.57	807.02	89.05	1081.82	380.75	856.01	147.57	1031.58	147.64
0.900	0	0.28	3.78	0.02	0.76	0.08	0.11	0.54	1.74	4.47	92.44	0.33	2.73	98.18	4.47	14.46	0.11	32.94	9.89	0.21	0.29	0.06	4.95	0.02	0.06	20.54	0.06	1.74	1.59	3.05	0.00	0.00	5.65	35.73	0.00		-6.87	-2.07	0.71	47.03	174.73	807.81	87.75	1082.87	380.15	857.45	148.53	1032.15	145.25
0.934	0	0.28	6.75	0.02	0.69	0.09	0.12	0.52	2.59	4.86	86.49	0.33	3.41	98.44	4.86	12.52	0.07	32.58	10.28	0.17	0.24	0.04	13.08	0.02	0.06	17.20	0.07	2.59	1.55	3.89	0.00	0.00	6.35	41.52	0.00		-8.30	1.29	1.20	47.33	180.42	808.60	87.82	1084.00	379.55	856.31	147.34	1036.73	146.26
0.967	0	0.22	11.34	0.02	0.58	0.09	0.11	0.44	2.62	4.85	77.32	0.33	3.45	98.58	4.85	14.31	0.07	26.76	10.28	0.15	0.22	0.05	14.94	0.02	0.08	15.46	0.08	2.62	1.55	3.76	0.00	0.00	6.39	47.33	0.00		-6.90	0.81	0.82	47.61	182.08	808.90	86.38	1084.37	378.89	855.25	146.00	1037.33	145.53
1.000	0	0.18	15.97	0.02	0.48	0.08	0.12	0.37	2.10	6.55	68.05	0.33	2.80	98.19	6.55	12.88	0.06	21.96	9.24	0.11	0.16	0.03	18.53	0.02	0.10	11.55	0.08	2.10	1.32	4.54	0.00	0.00	6.40	50.73	0.00		-7.72	2.03	1.07	47.40	179.59	804.74	84.63	1079.01	375.71	852.13	143.66	1031.73	143.17
1.034	0	0.15	21.46	0.02	0.45	0.07	0.14	0.35	1.38	7.27	57.07	0.33	1.15	98.22	9.80	12.15	0.04	17.84	7.47	0.06	0.09	0.02	28.41	0.02	0.10	7.27	0.08	1.38	1.28	4.72	0.00	0.00	6.02	53.71	0.00		-6.73	1.96	-2.31	47.45	173.73	803.07	84.91	1072.99	371.60	846.80	147.61	1020.30	138.64
1.067	0	0.13	25.44	0.02	0.36	0.06	0.15	0.27	1.06	7.60	49.56	0.33	0.00	97.35	10.29	9.48	0.04	13.88	4.64	0.05	0.06	0.01	28.45	0.03	0.10	7.60	0.07	1.06	1.30	4.38	0.00	0.00	5.55	54.84	0.00		-5.46	3.98	2.81	47.35	171.37	801.07	82.80	1072.96	371.82	853.73	141.32	1025.10	142.77
1.101	0	0.13	22.45	0.02	0.43	0.05	0.17	0.32	1.05	4.41	55.09	0.33	0.00	97.53	12.88	10.82	0.02	14.35	3.31	0.04	0.03	0.01	24.06	0.03	0.10	4.41	0.06	1.05	1.00	4.48	0.00	0.00	4.75	53.05	0.00		-3.05	3.63	1.23	48.29	177.71	798.39	80.29	1072.48	372.29	846.90	142.01	1024.60	139.85
1.134	0	0.14	16.22	0.02	0.52	0.05	0.16	0.39	1.08	3.55	67.56	0.33	0.00	98.49	12.45	13.81	0.02	16.38	3.07	0.03	0.04	0.01	15.21	0.03	0.09	3.55	0.05	1.08	1.04	4.39	0.00	0.00	4.20	49.58	0.00		-4.44	1.12	2.23	47.66	173.26	796.82	80.54	1071.49	373.08	849.10	140.52	1022.36	140.69
1.167	0	0.15	8.45	0.02	0.58	0.04	0.15	0.43	0.93	3.50	83.10	0.33	0.00	98.70	11.76	14.50	0.03	18.95	2.63	0.03	0.05	0.01	10.27	0.03	0.07	3.50	0.03	0.93	1.19	4.20	0.00	0.00	3.90	42.55	0.00		-5.35	0.35	2.66	47.47	174.67	797.52	80.65	1072.37	373.38	849.76	138.79	1024.41	141.77
1.201	0	0.16	3.61	0.02	0.91	0.04	0.16	0.71	0.77	3.58	92.78	0.36	0.00	97.45	14.15	19.97	0.03	23.34	2.92	0.02	0.05	0.01	6.10	0.03	0.06	3.58	0.02	0.77	1.37	4.05	0.01	0.00	3.73	35.23	0.00		-4.26	3.79	1.20	47.67	174.59	795.12	79.32	1072.05	373.48	846.61	143.07	1021.11	137.63
1.234	0	0.15	3.25	0.02	1.66	0.04	0.18	1.45	0.57	3.13	93.51	0.59	0.00	98.52	19.58	26.63	0.03	28.29	2.68	0.02	0.04	0.01	3.83	0.03	0.05	3.13	0.01	0.57	1.53	4.16	0.01	0.00	3.63	35.70	0.00		-5.63	1.00	0.67	47.43	175.67	796.14	79.82	1072.36	373.94	845.91	141.18	1021.56	138.11
1.267	0	0.18	1.69	0.02	3.30	0.04	0.12	3.05	0.43	2.95	93.41	1.65	0.00	98.24	16.22	40.58	0.03	36.83	2.97	0.02	0.05	0.01	2.79	0.04	0.04	2.95	0.01	0.43	1.88	3.37	0.01	0.00	3.50	32.59	0.00		-5.81	1.90	-0.40	47.33	175.30	794.26	76.26	1071.55	370.90	843.41	140.56	1018.52	132.43
1.301	0	0.24	1.06	0.02	6.87	0.04	0.08	6.61	0.46	2.81	86.26	5.02	0.00	98.24	11.59	54.22	0.03	47.89	3.23	0.02	0.05	0.01	0.63	0.04	0.05	2.81	0.01	0.46	2.52	2.75	0.01	0.00	3.00	30.98	0.00		-5.06	1.88	0.03	47.54	173.93	793.53	76.53	1068.84	369.94	842.91	138.85	1016.76	133.77
1.334	0	0.26	0.87	0.02	12.94	0.04	0.08	13.63	0.42	2.81	72.75	10.70	0.00	98.08	13.50	64.19	0.03	55.37	2.99	0.02	0.04	0.01	0.86	0.04	0.04	2.81	0.01	0.42	2.74	2.62	0.01	0.00	2.97	31.46	0.00		-2.92	2.33	0.65	47.84	172.67	792.50	76.22	1068.59	369.87	843.80	141.56	1016.29	133.62
1.368	0	0.27	0.76	0.02	17.09	0.04	0.06	18.01	0.40	1.81	63.98	19.11	0.00	98.28	11.37	71.81	0.02	58.15	2.30	0.01	0.04	0.00	0.56	0.04	0.03	1.81	0.01	0.40	3.57	2.30	0.01	0.00	2.47	31.55	0.00		-4.03	1.79	-0.07	47.81	174.59	792.28	76.01	1067.36	369.26	841.08	139.19	1015.57	133.29
1.401	0	0.27	1.10	0.02	17.56	0.04	0.06	18.19	0.47	1.74	63.61	21.93	0.00	98.14	10.66	73.07	0.03	57.84	2.52	0.01	0.05	0.01	1.38	0.04	0.04	1.74	0.01	0.47	4.47	2.35	0.01	0.00	2.22	35.22	0.00		-3.63	2.18	0.96	47.98	176.40	791.20	76.88	1066.71	370.22	840.68	139.55	1017.04	135.68
1.434	0	0.23	1.83	0.02	18.49	0.03	0.06	19.54	0.59	1.74	60.91	26.97	0.00	97.68	12.16	76.59	0.02	55.23	2.10	0.01	0.04	0.01	2.27	0.04	0.05	1.74	0.02	0.59	4.35	2.07	0.01	0.00	2.15	40.89	0.00		-2.66	3.29	0.49	48.21	176.80	789.60	75.60	1067.32	370.96	839.43	141.27	1016.07	133.66
1.468	0	0.26	1.48	0.02	26.74	0.03	0.06	28.63	0.58	1.23	46.37	37.50	0.00	97.91	13.66	81.65	0.02	60.84	1.86	0.01	0.04	0.01	2.10	0.04	0.04	1.23	0.02	0.58	5.33	1.94	0.00	0.00	1.74	39.72	0.00		-2.48	2.77	0.34	48.07	175.81	789.77	76.03	1068.46	372.99	840.37	141.49	1016.03	134.35
1.501	0	0.28	0.96	0.02	27.86	0.03	0.05	29.41	0.56	0.98	45.59	39.29	0.00	98.07	12.57	82.25	0.01	62.39	1.54	0.01	0.03	0.00	2.10	0.03	0.04	0.98	0.02	0.56	5.67	1.78	0.00	0.00	1.64	35.66	0.00		-2.01	2.36	0.39	48.30	177.52	789.20	77.00	1068.36	374.62	839.22	142.47	1016.62	135.90
1.534	0	0.26	0.89	0.02	23.74	0.03	0.06	24.56	0.51	0.89	50.88	34.79	0.00	98.71	12.19	79.69	0.02	59.34	1.28	0.01	0.04	0.00	1.27	0.03	0.04	0.89	0.02	0.51	5.82	1.85	0.00	0.00	1.58	34.36	0.00		-6.64	0.32	1.39	47.33	177.40	790.30	77.46	1067.64	372.25	840.70	137.74	1018.10	136.74
1.568	0	0.23	1.08	0.02	16.46	0.03	0.06	15.95	0.47	0.53	67.08	26.90	0.00	98.71	11.83	74.18	0.02	52.18	1.21	0.01	0.05	0.01	1.41	0.03	0.04	0.53	0.02	0.47	6.72	1.93	0.00	0.00	1.38	34.75	0.00		-4.90	0.32	0.94	48.10	182.65	789.68	76.47	1067.32	371.79	837.00	138.00	1019.64	136.29
1.601	0	0.22	0.94	0.02	14.60	0.03	0.06	13.94	0.58	0.52	70.80	26.09	0.00	98.73	10.35	73.63	0.02	50.32	1.47	0.01	0.08	0.01	0.94	0.03	0.05	0.52	0.03	0.58	6.75	2.02	0.00	0.00	1.39	33.24	0.00		-2.76	0.25	1.08	48.54	181.41	790.25	78.45	1066.06	372.96	837.46	139.34	1018.87	139.22
1.634	0	0.23	1.11	0.02	11.36	0.03	0.07	10.24	0.90	0.50	77.27	17.61	0.00	98.44	11.69	66.65	0.02	47.44	1.55	0.01	0.13	0.02	1.25	0.02	0.06	0.50	0.03	0.90	7.49	2.11	0.00	0.00	1.34	33.21	0.00		-4.99	-1.29	1.43	47.72	176.12	790.13	78.48	1063.49	370.08	839.19	137.24	1015.31	138.21
1.668	0	0.23	0.79	0.02	10.84	0.03	0.07	9.66	0.89	0.37	78.31	14.61	0.00	98.60	12.42	64.28	0.02	47.70	1.60	0.01	0.10	0.01	1.38	0.03	0.06	0.37	0.03	0.89	7.08	1.96	0.00	0.00	1.37	29.40	0.00		-4.61	0.71	-2.96	47.74	170.30	788.13	75.73	1059.45	364.53	833.69	142.43	1003.35	127.73
1.701	0	0.26	0.72	0.02	12.16	0.03	0.07	10.89	0.93	0.37	75.68	16.01	0.00	97.88	11.12	65.65	0.02	50.87	2.17	0.01	0.09	0.02	1.28	0.03	0.06	0.37	0.02	0.93	7.06	1.92	0.00	0.00	1.35	28.91	0.00		-4.28	2.84	0.38	48.12	177.16	787.45	75.11	1060.54	365.25	834.60	138.19	1011.66	132.34
1.735	0	0.17	2.66	0.03	4.67	0.03	0.08	3.65	0.78	0.40	90.66	8.09	0.00	96.89	10.42	55.43	0.02	33.77	3.23	0.02	0.10	0.01	2.71	0.03	0.08	0.40	0.03	0.78	7.66	1.80	0.00	0.06	1.42	38.99	0.00		0.26	4.81	-0.52	49.17	172.76	785.01	74.79	1060.87	369.62	834.72	141.97	1007.18	132.03
1.768	0	0.11	9.96	0.02	1.96	0.04	0.09	1.47	1.33	0.45	80.09	3.87	0.00	97.84	9.97	47.82	0.02	19.30	4.70	0.04	0.13	0.02	5.62	0.03	0.13	0.45	0.03	1.33	5.53	1.98	0.00	31.06	1.55	50.44	0.00		8.22	2.93	2.55	50.71	171.12	787.78	76.66	1060.35	370.97	840.54	141.06	1011.66	140.76
1.801	0	0.09	20.18	0.02	1.04	0.04	0.14	0.72	1.90	0.56	59.63	1.40	0.00	98.21	14.76	34.93	0.03	9.92	6.46	0.06	0.26	0.04	12.60	0.04	0.15	0.56	0.03	1.90	5.49	2.18	0.00	24.50	1.55	55.19	0.00		8.03	1.98	3.43	50.78	172.58	790.97	79.27	1058.11	367.02	841.45	141.05	1014.01	143.88
1.835	0	0.09	36.65	0.02	0.57	0.05	0.21	0.38	2.50	0.77	38.35	0.46	0.00	98.08	18.26	20.49	0.03	4.60	8.85	0.14	0.59	0.05	22.54	0.06	0.19	0.77	0.03	2.50	4.32	2.71	0.00	13.01	1.59	59.60	0.00		10.46	-2.33	3.64	51.67	173.92	799.26	87.20	1061.09	370.41	846.66	146.35	1020.45	153.07
1.868	0	0.08	55.07	0.02	0.48	0.05	0.32	0.32	4.21	1.20	19.93	0.60	0.00	98.59	24.30	13.32	0.03	1.77	10.63	0.27	0.92	0.12	41.08	0.08	0.23	1.20	0.05	4.21	4.05	2.71	0.00	2.71	1.70	65.07	0.00		8.49	-0.77	3.57	51.94	180.37	804.92	92.14	1065.96	372.26	848.74	151.81	1029.03	157.28
1.901	0	0.08	74.38	0.02	0.42	0.06	0.43	0.29	3.11	1.77	0.62	0.78	0.00	97.53	29.11	7.00	0.05	0.69	11.36	0.69	1.48	0.17	51.22	0.08	0.29	1.77	0.07	3.11	2.96	2.74	0.00	4.72	2.03	71.92	0.00		5.57	-3.61	2.08	51.51	173.78	811.38	98.08	1067.24	372.71	853.71	155.45	1027.42	160.05
1.935	0	0.07	79.70	0.01	0.44	0.06	0.59	0.31	3.43	2.86	0.00	1.21	0.00	94.69	34.94	3.57	0.06	0.29	11.65	1.46	1.40	0.21	51.62	0.08	0.37	2.86	0.13	3.43	2.42	2.68	0.00	3.72	2.45	74.25	0.00		2.73	-7.59	3.02	50.87	176.46	819.68	98.28	1078.72	374.40	863.45	157.18	1039.90	159.21
1.968	0	0.07	76.91	0.01	0.49	0.06	0.78	0.36	1.65	3.80	0.00	1.76	0.00	91.25	41.03	1.60	0.07	0.12	9.62	2.71	1.39	0.29	43.90	0.08	0.38	3.80	0.21	1.65	2.26	2.38	0.00	2.29	2.77	72.46	0.00		2.85	-10.27	2.05	50.55	168.02	826.78	102.63	1083.83	378.32	872.35	159.09	1040.32	163.38
2.001	0	0.07	47.23	0.01	0.50	0.06	0.80	0.37	0.74	6.15	27.77	1.93	0.00	88.57	42.34	1.07	0.10	0.11	8.43	4.03	1.78	0.50	30.66	0.09	0.34	6.15	0.27	0.74	2.11	2.13	0.00	1.16	3.20	60.27	0.00		4.42	-11.76	3.36	51.12	171.20	831.78	106.44	1086.91	379.58	876.66	160.83	1047.61	169.97
2.035	0	0.06	17.78	0.01	0.62	0.06	1.13	0.51	0.38	13.11	64.45	3.73	0.00	87.52	50.94	0.63	0.16	0.10	7.20	6.03	2.39	1.03	17.09	0.12	0.28	13.11	0.25	0.38	1.93	1.88	0.01	1.29	4.05	47.38	0.00		-2.11	-12.26	2.04	49.74	168.36	835.67	106.42	1094.03	381.78	881.70	161.37	1049.99	165.94
2.068	0	0.07	5.87	0.01	0.62	0.05	1.11	0.51	0.33	16.11	88.25	3.83	0.00	79.17	51.05	0.54	0.17	0.12	6.50	8.43	3.52	2.21	6.73	0.12	0.33	16.11	0.31	0.14	2.18	1.67	0.01	0.18	4.01	35.63	0.00		-4.48	-15.32	1.78	48.95	165.92	837.57	106.78	1099.61	386.35	886.23	162.39	1052.13	164.56
2.102	0	0.06	1.22	0.01	0.59	0.06	1.07	0.51	0.23	29.52	97.56	3.77	0.00	66.00	51.05	0.70	0.22	0.14	6.99	6.83	4.26	2.51	0.00	0.12	0.23	29.52	0.28	0.09	1.95	1.47	0.01	0.06	5.07	21.17	0.00		-2.27	-18.68	1.76	48.52	165.81	835.53	102.75	1107.62	391.47	889.33	157.84	1054.82	168.18
2.135	0	0.07	0.40	0.01	0.42	0.06	0.65	0.33	0.21	33.57	98.69	1.66	0.00	61.98	40.54	0.83	0.21	0.17	5.59	4.97	3.49	2.48	0.00	0.12	0.15	33.57	0.23	0.10	2.03	1.19	0.00	0.09	5.50	10.94	0.00		5.32	-19.56	-0.90	49.71	162.14	839.24	100.08	1120.62	399.81	896.02	160.35	1057.77	171.63
2.168	0	0.06	0.20	0.01	0.43	0.05	0.62	0.32	0.20	35.86	98.76	1.52	0.00	68.88	39.11	1.54	0.20	0.29	3.45	2.48	2.51	1.89	0.00	0.12	0.18	35.86	0.16	0.16	2.27	1.05	0.00	0.07	4.77	3.92	0.00		-1.26	-18.03	0.62	48.60	178.37	837.91	96.49	1129.74	407.27	893.60	158.57	1071.87	164.46
2.202	0	0.06	0.14	0.02	0.38	0.05	0.49	0.28	0.24	34.95	99.02	1.14	0.00	60.37	34.95	2.63	0.24	0.41	2.77	1.57	2.99	1.20	0.00	0.09	0.12	54.23	0.10	0.16	2.55	0.98	0.00	0.05	5.16	1.38	0.00		2.97	-19.89	1.99	49.14	173.13	837.74	98.73	1130.26	412.32	898.41	160.00	1071.24	170.07
2.235	0	0.07	0.13	0.02	0.33	0.05	0.38	0.24	0.24	30.26	99.24	0.83	0.00	75.63	30.26	3.52	0.23	0.54	2.59	1.32	4.94	1.72	0.00	0.08	0.12	50.33	0.09	0.24	2.86	0.92	0.00	0.04	4.86	0.26	0.00		-2.97	-16.34	2.14	48.36	176.44	838.46	99.48	1132.18	412.27	898.34	159.06	1074.53	168.55
2.268	0	0.07	0.13	0.02	0.31	0.04	0.33	0.22	0.27	27.56	99.35	0.69	0.00	74.35	27.56	4.57	0.22	0.55	2.35	0.71	7.11	1.31	0.00	0.07	0.16	53.13	0.07	0.27	2.91	0.76	0.00	0.02	4.19	0.00	0.00		-5.78	-16.68	2.63	48.30	179.79	841.88	101.59	1134.65	413.11	900.29	160.65	1079.93	167.90
2.302	0	0.07	0.12	0.03	0.25	0.04	0.23	0.18	0.38	21.58	99.49	0.47	0.00	58.38	21.58	5.86	0.20	0.65	2.51	0.32	11.29	1.59	0.00	0.05	0.22	59.58	0.08	0.38	3.38	0.46	0.00	0.04	3.98	0.00	0.00		-8.86	-20.31	1.94	47.80	173.97	844.64	104.66	1134.36	412.09	903.31	162.68	1077.22	167.72
2.335	0	0.07	0.12	0.04	0.23	0.04	0.18	0.16	0.75	16.84	99.53	0.34	0.00	65.79	16.84	8.28	0.18	0.68	2.15	0.17	13.29	2.23	0.00	0.06	0.27	60.24	0.08	0.75	3.62	0.43	0.00	0.03	3.34	0.00	0.00		-5.52	-18.73	2.69	48.23	177.45	845.51	103.64	1136.57	413.71	904.26	162.46	1081.58	169.23
2.369	0	0.08	0.12	0.04	0.24	0.04	0.17	0.15	1.82	15.04	99.53	0.33	0.00	47.95	15.04	8.75	0.16	0.63	1.44	0.12	10.90	2.23	0.00	0.05	0.45	54.09	0.09	1.82	4.12	0.27	0.00	0.21	3.01	0.00	0.00		-9.67	-22.41	1.26	47.67	173.61	844.22	103.87	1138.20	414.88	904.20	162.36	1077.72	167.87
2.402	0	0.08	0.13	0.04	0.28	0.04	0.23	0.18	2.02	20.58	99.45	0.50	0.00	52.80	20.58	6.84	0.16	0.62	1.87	0.14	11.06	2.38	0.00	0.06	0.80	49.96	0.10	2.02	5.27	0.23	0.00	0.31	2.56	0.00	0.00		-8.80	-21.44	1.44	48.34	176.52	845.29	112.68	1138.59	423.29	903.75	171.64	1080.19	176.83
2.435	0	0.08	0.14	0.04	0.24	0.04	0.22	0.15	1.85	18.47	99.52	0.43	0.00	87.04	18.47	4.90	0.18	0.49	2.39	0.18	10.68	2.08	0.00	0.06	0.85	47.31	0.15	1.85	5.18	0.22	0.00	2.39	2.66	0.00	0.00		-10.09	-12.48	2.90	49.16	180.11	849.92	117.65	1135.76	419.12	905.20	172.90	1085.03	182.79
2.469	0	0.09	0.15	0.04	0.24	0.04	0.22	0.13	1.84	17.09	99.52	0.47	0.00	43.74	17.09	3.71	0.20	0.42	3.98	0.22	9.50	1.77	0.00	0.06	1.35	38.98	0.23	1.84	7.95	0.20	0.00	4.37	2.17	0.00	0.00		-8.85	-23.26	4.60	48.23	167.33	848.21	121.72	1132.35	422.98	911.26	174.39	1078.15	186.50
2.502	0	0.09	0.15	0.04	0.25	0.04	0.24	0.14	1.72	18.89	99.50	0.57	0.00	58.87	18.89	3.22	0.21	0.35	6.72	0.26	11.58	1.62	0.00	0.06	1.65	38.08	0.28	1.72	8.85	0.19	0.00	2.65	2.04	0.00	0.00		-11.46	-20.21	4.09	47.76	166.01	846.87	121.13	1131.93	422.66	910.23	173.68	1075.87	184.69
2.535	0	0.09	0.16	0.04	0.25	0.05	0.28	0.15	2.22	20.78	99.45	0.60	0.00	62.94	20.78	2.52	0.25	0.30	9.29	0.40	11.36	1.19	0.00	0.07	2.22	37.35	0.43	1.40	7.70	0.19	0.00	2.16	2.22	0.18	0.00		-11.78	-19.35	5.14	47.61	164.31	846.00	124.47	1128.98	423.24	910.66	174.81	1074.34	189.24
2.569	0	0.09	0.17	0.05	0.24	0.06	0.28	0.15	1.83	20.62	99.45	0.58	0.00	88.11	20.62	2.32	0.21	0.24	13.21	0.70	13.19	1.82	0.00	0.06	1.83	30.01	0.42	0.86	7.41	0.20	0.00	1.17	2.05	0.52	1.00		-9.45	-11.99	2.15	49.07	179.23	844.03	124.85	1123.46	417.49	895.58	178.37	1074.32	191.65
2.602	0	0.09	0.17	0.04	0.23	0.06	0.26	0.14	1.59	19.00	99.47	0.49	0.00	83.26	19.00	2.03	0.19	0.20	11.41	0.95	10.74	1.96	0.00	0.06	1.59	33.31	0.43	0.66	6.70	0.22	0.00	0.12	2.00	0.79	0.00		-15.69	-13.98	4.16	47.72	171.13	847.35	125.79	1122.96	415.68	903.53	177.25	1074.49	184.69
2.635	0	0.10	0.18	0.03	0.26	0.05	0.29	0.14	1.23	19.87	99.42	0.52	0.00	92.75	19.87	2.03	0.19	0.21	8.03	1.28	5.46	2.11	0.00	0.07	1.23	36.96	0.45	0.45	6.65	0.22	0.00	0.13	1.74	1.07	0.00		-18.40	-9.25	2.94	47.56	171.90	847.72	125.97	1123.17	414.65	901.84	177.04	1073.60	183.81
2.669	0	0.11	0.19	0.03	0.22	0.05	0.23	0.11	0.99	14.51	99.55	0.34	0.00	96.56	14.51	2.21	0.21	0.18	7.38	1.34	4.57	3.42	0.00	0.07	0.99	39.36	0.41	0.27	6.05	0.26	0.00	0.24	1.88	1.77	0.00		-16.41	-5.33	2.58	47.79	171.13	846.17	127.48	1121.53	416.98	900.20	179.77	1071.22	185.92
2.702	0	0.11	0.20	0.03	0.21	0.04	0.21	0.10	0.92	12.51	99.58	0.33	0.00	93.41	12.51	2.17	0.21	0.13	4.72	1.24	2.72	2.79	0.00	0.08	0.92	40.78	0.35	0.30	5.04	0.27	0.00	0.32	1.81	2.25	0.00		-16.40	-8.74	2.24	47.61	172.89	845.64	124.27	1123.11	415.69	899.33	177.25	1072.13	182.88
2.736	0	0.11	0.21	0.03	0.19	0.04	0.19	0.10	0.79	10.70	99.57	0.33	0.00	95.13	10.70	2.34	0.22	0.12	6.55	1.50	5.16	3.90	0.00	0.11	0.79	46.31	0.33	0.25	3.79	0.30	0.00	0.71	1.85	2.77	0.00		-14.84	-7.14	2.48	47.93	171.07	844.73	127.12	1121.74	417.95	899.50	179.29	1070.33	188.31
2.769	0	0.11	0.24	0.03	0.17	0.05	0.17	0.09	0.67	8.64	99.53	0.33	0.00	64.23	8.64	2.25	0.19	0.12	7.94	1.13	4.49	2.62	0.00	0.12	0.67	47.19	0.37	0.28	3.49	0.28	0.00	7.51	2.24	4.03	0.00		-8.53	-19.07	3.57	48.31	163.91	841.44	129.30	1113.00	416.89	898.33	181.08	1061.91	191.39
2.802	0	0.11	0.25	0.03	0.17	0.05	0.17	0.09	0.45	7.91	99.51	0.33	0.00	90.13	7.91	2.58	0.17	0.13	7.05	0.86	3.69	1.52	0.29	0.10	0.45	45.32	0.35	0.27	3.84	0.29	0.00	17.25	2.35	4.52	0.00		-12.89	-10.94	3.12	48.67	174.23	843.49	128.22	1116.07	415.54	895.26	180.83	1069.34	187.82
2.836	0	0.10	0.24	0.03	0.16	0.05	0.16	0.09	0.43	7.67	99.53	0.33	0.00	84.25	7.67	2.18	0.20	0.12	8.01	0.65	4.63	0.88	0.00	0.08	0.43	46.18	0.45	0.32	3.53	0.37	0.00	14.24	2.89	4.41	0.00		-10.37	-13.62	3.80	48.53	168.98	842.73	126.95	1117.85	418.36	899.25	179.56	1068.00	188.50
2.869	0	0.10	0.25	0.03	0.17	0.05	0.17	0.09	0.40	8.32	99.51	0.33	0.00	89.36	8.32	2.12	0.20	0.13	8.39	0.85	3.67	0.70	0.58	0.08	0.39	46.64	0.50	0.40	3.27	0.40	0.00	1.52	2.88	4.82	0.00		-12.02	-11.36	3.94	48.39	169.11	842.78	127.76	1114.35	414.89	897.65	179.31	1066.55	187.89
2.902	0	0.10	0.25	0.03	0.16	0.05	0.16	0.09	0.37	8.23	99.50	0.33	0.00	87.51	8.23	1.92	0.22	0.13	6.76	0.91	4.14	0.80	0.00	0.06	0.36	50.58	0.55	0.37	3.14	0.45	0.00	0.98	3.12	5.09	1.00		-13.59	-12.26	1.84	48.24	173.42	841.94	124.74	1119.05	416.22	894.58	178.86	1067.91	184.50
2.936	0	0.10	0.24	0.03	0.16	0.05	0.17	0.09	0.53	9.01	99.52	0.33	0.00	80.80	9.01	2.22	0.17	0.16	8.08	1.03	5.76	1.44	0.15	0.05	0.36	55.17	0.60	0.53	2.81	0.62	0.00	0.47	3.16	4.70	0.00		-18.50	-14.81	2.50	47.61	170.25	842.02	125.98	1116.62	413.03	895.85	176.66	1065.95	183.70
2.969	0	0.10	0.24	0.03	0.17	0.06	0.18	0.10	0.31	10.53	99.52	0.33	0.00	71.19	10.53	2.21	0.17	0.23	8.62	1.22	4.83	1.96	0.33	0.04	0.28	52.06	0.68	0.31	2.76	0.62	0.00	0.46	3.24	4.88	0.00		-16.61	-17.48	1.58	47.52	165.04	841.50	128.41	1114.35	414.11	895.75	179.88	1060.67	186.11
3.002	0	0.09	0.25	0.03	0.18	0.06	0.19	0.10	0.36	12.61	99.50	0.33	0.00	80.20	12.61	1.80	0.15	0.24	8.53	1.18	6.72	2.68	0.34	0.04	0.32	51.75	0.70	0.36	2.10	0.62	0.00	0.10	3.15	5.12	0.00		-18.39	-15.01	2.22	47.67	168.18	841.78	126.91	1116.35	414.48	896.21	178.20	1064.30	183.68
3.036	0	0.09	0.24	0.03	0.18	0.06	0.20	0.10	0.35	12.50	99.53	0.33	0.00	88.15	12.50	1.92	0.09	0.20	9.40	1.20	5.55	2.56	0.00	0.04	0.28	50.15	0.71	0.35	1.83	0.68	0.00	0.13	3.06	4.56	0.00		-14.37	-11.97	1.46	48.37	175.13	840.41	125.38	1116.76	411.92	891.58	176.06	1066.06	191.09
3.069	0	0.10	0.22	0.03	0.16	0.05	0.17	0.09	0.29	10.18	99.56	0.33	0.00	87.68	10.18	1.69	0.09	0.20	7.61	1.27	5.70	2.94	0.00	0.03	0.29	51.88	0.77	0.23	1.86	0.68	0.00	0.02	3.11	3.89	0.00		-14.87	-12.19	1.80	48.52	176.50	839.68	125.89	1114.01	412.22	889.40	178.14	1065.69	187.01
3.103	0	0.10	0.20	0.03	0.17	0.05	0.16	0.09	0.33	8.91	99.59	0.33	0.00	84.00	8.91	2.58	0.07	0.27	6.40	0.94	4.61	2.44	0.00	0.04	0.33	47.31	0.73	0.24	1.80	0.66	0.00	0.02	2.93	3.16	0.00		-14.64	-13.71	0.98	48.29	173.06	837.83	124.75	1115.31	413.85	889.72	177.37	1062.49	187.35
3.136	0	0.09	0.20	0.04	0.17	0.05	0.17	0.10	0.37	10.49	99.60	0.33	0.00	75.93	10.49	3.04	0.09	0.35	6.05	0.82	7.74	3.75	0.00	0.04	0.37	43.08	0.79	0.29	1.92	0.62	0.00	0.01	2.99	3.22	0.00		-18.75	-16.26	0.29	47.41	165.97	838.51	123.49	1117.09	416.26	893.40	178.51	1059.36	177.15
3.169	0	0.09	0.18	0.04	0.19	0.04	0.17	0.11	0.44	11.47	99.63	0.33	0.00	86.29	11.47	4.43	0.08	0.48	5.35	0.74	7.37	5.37	0.00	0.04	0.44	43.55	0.79	0.37	1.99	0.60	0.00	0.01	2.81	2.60	0.00		-18.20	-12.80	1.66	47.86	170.79	838.98	124.11	1115.42	414.46	892.30	177.59	1063.08	179.43
3.203	0	0.09	0.18	0.03	0.19	0.04	0.17	0.11	0.61	11.03	99.62	0.33	0.00	86.70	11.03	4.73	0.07	0.59	4.72	0.48	6.06	3.69	0.00	0.04	0.47	40.70	0.76	0.61	2.22	0.57	0.00	0.01	2.88	2.59	0.00		-15.22	-12.62	0.58	48.33	174.08	838.02	124.35	1112.92	411.47	887.49	178.31	1061.49	183.66
3.236	0	0.10	0.17	0.03	0.20	0.04	0.16	0.12	0.68	10.37	99.59	0.33	0.00	88.77	10.37	6.50	0.06	0.60	3.79	0.28	4.90	3.74	0.00	0.05	0.65	38.55	0.78	0.68	2.25	0.57	0.00	0.00	2.58	2.25	0.00		-14.89	-11.66	1.89	47.63	165.74	835.63	122.76	1111.99	413.91	891.78	175.90	1057.43	181.25
3.269	0	0.10	0.17	0.03	0.22	0.04	0.16	0.12	0.65	10.05	99.56	0.33	0.00	86.60	10.05	7.56	0.06	0.84	3.02	0.20	2.59	2.43	0.00	0.06	0.63	40.49	0.63	0.65	2.46	0.45	0.00	0.00	2.58	2.13	0.00		-16.85	-12.67	1.36	47.65	168.17	835.56	123.77	1108.24	411.02	887.88	177.75	1056.06	177.97
3.303	0	0.09	0.15	0.03	0.24	0.03	0.18	0.14	0.96	12.50	99.52	0.33	0.00	76.77	12.50	8.49	0.07	1.14	2.45	0.18	4.66	2.53	0.00	0.08	0.96	48.11	0.43	0.70	2.02	0.47	0.00	0.00	2.10	1.18	0.00		-15.52	-16.02	-1.41	47.34	168.90	833.77	114.69	1119.62	415.79	888.53	174.17	1057.40	170.44
3.336	0	0.08	0.15	0.03	0.28	0.03	0.20	0.18	1.12	16.78	99.44	0.33	0.00	73.88	16.78	9.98	0.09	1.16	2.57	0.20	7.26	3.63	0.00	0.08	1.12	52.24	0.35	0.74	2.02	0.45	0.00	0.57	2.03	1.12	0.00		-3.27	-16.80	-0.79	48.83	174.64	833.74	114.51	1121.48	421.43	887.27	178.26	1061.91	177.03
3.370	0	0.07	0.16	0.07	0.24	0.03	0.20	0.19	0.92	20.12	99.53	0.38	0.00	94.07	20.12	7.73	0.09	0.96	2.69	0.30	19.74	7.23	0.00	0.09	0.92	54.00	0.27	0.71	2.03	0.34	0.00	2.57	1.88	1.19	0.00		5.20	-8.18	-1.37	51.27	179.72	836.97	117.97	1121.69	422.87	885.84	184.45	1065.56	184.62
3.403	0	0.07	0.19	0.05	0.24	0.03	0.23	0.18	0.72	21.77	99.52	0.43	0.00	96.94	21.77	5.29	0.09	0.41	2.35	0.26	16.01	3.56	0.00	0.08	0.72	54.32	0.32	0.67	1.88	0.31	0.00	24.34	1.73	2.09	0.00		-0.48	-4.72	-2.16	50.83	176.35	840.01	131.76	1114.17	423.72	884.41	196.21	1060.69	191.44
3.436	0	0.07	0.25	0.03	0.25	0.04	0.28	0.17	0.56	23.08	99.45	0.48	0.00	98.13	23.08	2.80	0.09	0.17	2.94	0.28	11.88	1.13	0.00	0.05	0.40	57.60	0.38	0.56	2.30	0.30	0.00	28.55	1.90	4.28	0.00		-7.00	-2.20	-2.80	48.38	179.99	830.49	132.94	1103.67	422.20	871.82	197.67	1051.49	186.83
3.470	0	0.07	0.34	0.02	0.31	0.04	0.38	0.19	0.36	27.75	99.23	0.70	0.00	97.25	27.75	1.67	0.09	0.09	3.85	0.36	5.69	0.32	0.00	0.04	0.25	61.32	0.46	0.36	2.90	0.25	0.00	44.17	2.11	7.10	0.00		3.01	-4.16	-0.93	50.44	188.73	824.51	132.96	1094.89	422.09	862.38	199.29	1050.96	191.53
3.503	0	0.08	0.50	0.02	0.29	0.04	0.36	0.17	0.18	25.42	99.00	0.62	0.00	98.04	25.42	1.01	0.09	0.05	5.85	0.56	3.71	0.22	0.00	0.03	0.18	61.15	0.46	0.14	3.56	0.24	0.00	26.84	2.28	10.85	0.00		-4.95	2.45	-0.30	48.50	183.74	815.86	133.30	1086.27	419.62	857.32	193.94	1041.06	192.11
3.536	0	0.08	0.66	0.02	0.28	0.07	0.38	0.16	0.15	25.11	98.68	0.62	0.00	98.72	25.11	0.64	0.10	0.02	12.62	1.06	3.46	0.40	0.00	0.02	0.15	58.74	0.56	0.07	3.71	0.25	0.00	24.34	2.59	13.62	0.00		-6.22	-0.28	0.89	48.69	185.08	815.92	138.91	1082.56	420.80	856.43	198.29	1041.51	196.43
3.570	0	0.09	1.34	0.02	0.25	0.09	0.33	0.14	0.13	21.00	97.32	0.50	0.00	98.79	21.00	0.46	0.13	0.01	18.13	2.12	4.90	1.19	0.00	0.02	0.09	58.37	0.62	0.02	4.94	0.26	0.00	19.43	2.49	20.21	0.00		-0.28	0.00	0.81	50.41	187.52	810.54	139.91	1076.41	421.92	849.33	199.64	1036.84	201.76
3.603	0	0.10	2.34	0.03	0.23	0.12	0.33	0.14	0.18	20.94	95.32	0.55	0.00	98.71	20.94	0.29	0.18	0.01	22.83	4.49	7.63	3.64	0.00	0.02	0.07	55.90	0.74	0.01	4.53	0.28	0.00	25.33	2.82	25.71	0.00		-4.46	0.31	0.77	49.32	191.08	812.02	135.48	1080.57	418.87	850.33	197.40	1041.38	193.64
3.636	0	0.11	3.56	0.03	0.23	0.20	0.35	0.13	0.25	20.70	92.89	0.95	3.27	97.53	20.70	0.25	0.25	0.01	30.15	7.54	6.54	4.23	0.00	0.01	0.05	56.47	0.77	0.01	4.72	0.31	0.00	41.95	3.53	30.25	0.00		-5.39	3.63	1.18	48.85	188.12	806.78	134.12	1076.41	418.09	847.84	191.39	1035.88	197.15
3.670	0	0.15	2.32	0.03	0.18	0.22	0.26	0.10	0.28	14.70	95.37	0.99	5.68	98.69	14.70	0.26	0.28	0.01	30.54	13.08	6.78	4.70	0.00	0.01	0.04	55.68	0.65	0.00	4.97	0.34	0.00	24.77	4.55	26.81	0.00		-6.10	0.39	1.97	48.85	188.72	809.32	138.75	1076.48	420.54	849.85	196.97	1038.57	198.44
3.703	0	0.23	1.20	0.04	0.17	0.27	0.24	0.10	0.34	12.63	97.60	1.19	7.90	97.81	12.63	0.28	0.34	0.01	32.90	22.86	5.73	7.01	0.00	0.01	0.05	55.37	0.48	0.00	5.24	0.41	0.00	22.63	4.90	20.73	0.00		-1.64	3.01	2.02	49.91	191.98	808.51	138.93	1078.03	423.97	848.84	196.67	1040.68	204.05
3.737	0	0.36	0.61	0.06	0.15	0.30	0.20	0.09	0.64	11.47	98.79	1.17	7.24	97.21	11.47	0.33	0.64	0.01	31.55	35.29	10.26	11.23	0.00	0.00	0.05	57.18	0.35	0.00	6.39	0.49	0.00	23.83	6.54	15.36	0.00		-4.04	4.25	1.97	49.12	190.01	807.71	139.22	1078.40	425.10	849.57	196.30	1039.43	203.55
3.770	0	0.66	0.42	0.06	0.13	0.36	0.18	0.09	1.00	9.75	98.68	1.24	7.79	97.49	9.75	0.34	1.00	0.01	33.16	54.30	13.50	9.45	0.00	0.00	0.05	52.81	0.33	0.00	5.55	0.55	0.00	36.10	7.55	12.58	0.00		-3.78	3.71	3.40	48.63	185.10	808.36	142.77	1075.55	426.39	852.94	197.90	1037.85	206.30
3.803	0	0.82	0.39	0.07	0.11	0.35	0.14	0.08	1.22	6.85	98.35	1.07	6.24	97.32	6.85	0.34	1.22	0.01	31.76	62.07	17.60	7.70	0.00	0.00	0.04	49.61	0.36	0.00	4.84	0.57	0.00	29.69	7.81	11.87	0.00		-8.93	4.03	3.97	46.83	178.78	807.77	144.81	1073.67	425.68	855.60	196.52	1034.06	207.36
3.837	0	0.84	0.28	0.06	0.10	0.49	0.14	0.08	1.65	7.93	98.31	1.17	9.20	97.85	7.93	0.35	1.65	0.01	31.44	65.16	17.34	6.44	0.00	0.00	0.04	40.65	0.37	0.00	6.42	0.72	0.00	29.47	11.06	10.96	0.00		-10.49	2.92	4.26	46.33	178.31	804.76	141.06	1071.39	421.51	853.46	194.37	1031.62	201.84
3.870	0	0.65	0.23	0.04	0.11	0.52	0.15	0.08	1.86	7.69	98.70	1.18	11.32	96.19	7.69	0.40	1.86	0.01	31.84	57.10	13.36	4.48	0.00	0.00	0.03	37.48	0.39	0.01	6.21	0.75	0.00	19.08	11.37	9.53	0.00		-9.55	5.86	3.52	46.74	176.96	801.52	141.95	1066.43	421.69	849.15	193.77	1025.84	203.53
3.903	0	0.61	0.18	0.04	0.11	0.42	0.13	0.08	2.10	6.58	98.78	0.78	11.30	91.91	6.58	0.43	2.10	0.01	26.12	54.02	10.73	5.47	0.00	0.00	0.04	33.55	0.49	0.01	6.08	0.97	0.00	21.36	12.49	8.00	0.00		-4.52	9.85	5.90	47.92	180.99	800.87	141.53	1066.60	423.54	850.76	192.02	1030.93	209.20
3.937	0	0.56	0.13	0.03	0.10	0.70	0.14	0.08	3.15	7.33	98.60	0.86	16.21	94.50	7.33	0.43	3.15	0.01	27.94	53.77	8.28	5.29	0.00	0.00	0.04	25.75	0.67	0.01	5.67	1.40	0.00	12.70	16.09	7.04	0.00		-11.24	7.78	5.72	46.08	177.54	799.26	137.43	1070.16	422.95	852.84	188.03	1029.84	201.82
3.970	0	0.48	0.14	0.03	0.10	0.83	0.13	0.08	3.00	6.86	98.33	0.99	18.11	95.23	6.86	0.50	3.00	0.01	29.66	49.94	7.66	4.31	0.00	0.00	0.04	24.11	0.96	0.01	5.81	1.61	0.00	6.97	16.79	7.95	0.00		-4.03	7.03	4.50	48.07	182.48	800.07	136.31	1072.67	426.13	850.43	190.20	1032.44	203.17
4.003	0	0.58	0.15	0.03	0.10	0.98	0.13	0.08	3.91	5.73	98.05	1.11	18.40	96.03	5.73	0.48	3.91	0.01	32.28	54.33	9.25	5.72	0.00	0.00	0.05	22.27	1.35	0.02	4.88	1.88	0.00	15.51	16.87	8.83	0.00		-5.07	6.08	5.89	47.54	178.17	798.88	135.75	1071.67	425.61	853.40	187.21	1030.76	204.21
4.037	0	0.41	0.15	0.03	0.10	1.34	0.14	0.08	5.29	6.40	97.32	1.34	20.04	96.84	6.40	0.54	5.29	0.01	35.71	46.23	9.54	4.76	0.00	0.00	0.06	21.99	1.66	0.04	4.12	2.39	0.00	18.06	18.00	9.34	0.00		-4.04	4.89	6.18	48.03	182.61	798.95	136.66	1071.40	425.72	851.69	187.80	1033.32	206.70
4.070	0	0.34	0.17	0.03	0.10	0.84	0.15	0.09	5.79	7.89	98.32	0.94	15.54	97.66	7.89	0.65	5.79	0.02	28.56	40.33	10.13	6.25	0.00	0.00	0.07	23.38	1.96	0.05	3.78	2.30	0.00	4.20	17.40	9.71	0.00		-8.75	3.35	6.78	46.99	182.63	798.62	136.70	1070.94	423.65	852.18	185.15	1033.59	206.25
4.104	0	0.28	0.13	0.03	0.09	0.48	0.11	0.08	5.91	6.06	99.04	1.04	10.96	97.18	6.06	0.66	5.91	0.03	17.13	35.89	12.10	5.58	0.00	0.00	0.09	22.49	2.47	0.08	3.33	2.61	0.00	9.72	18.14	7.89	0.00		-9.58	4.31	7.10	46.95	184.60	798.06	136.29	1070.81	423.29	851.49	184.16	1034.76	206.28
4.137	0	0.34	0.17	0.04	0.10	0.43	0.12	0.08	6.85	5.10	99.14	0.85	9.42	95.73	5.10	0.65	6.85	0.03	18.11	38.20	12.43	6.67	0.00	0.00	0.11	24.28	2.58	0.07	3.29	2.70	0.01	7.11	16.71	9.07	0.00		-8.44	6.45	6.91	46.97	181.90	797.87	135.94	1072.06	425.04	853.10	184.43	1033.61	206.87
4.170	0	0.37	0.19	0.04	0.11	0.36	0.13	0.08	7.63	6.06	99.26	0.77	7.90	97.76	6.06	0.66	7.63	0.03	16.04	38.57	10.83	7.81	0.00	0.00	0.11	24.22	2.31	0.03	3.82	2.89	0.01	7.99	16.03	9.56	0.00		-11.08	3.12	5.75	46.55	178.54	796.81	133.77	1068.02	419.88	849.98	183.65	1027.90	198.49
4.204	0	0.53	0.16	0.04	0.11	0.47	0.16	0.09	10.18	6.87	98.94	0.80	8.34	97.68	6.87	0.60	10.18	0.03	20.55	46.00	11.29	8.73	0.00	0.00	0.08	21.29	1.62	0.01	4.08	3.44	0.01	18.11	16.25	7.66	0.00		-6.09	3.29	4.62	48.11	188.40	799.56	131.61	1076.30	422.96	849.06	189.42	1037.31	196.65
4.237	0	0.68	0.14	0.04	0.13	0.76	0.20	0.10	10.68	9.85	98.49	0.87	11.83	96.75	9.85	0.51	10.68	0.02	27.87	52.41	9.68	10.26	0.00	0.00	0.08	20.18	1.23	0.01	4.82	4.15	0.01	17.31	16.82	6.71	0.00		-4.36	5.03	4.71	48.14	184.22	798.54	131.62	1075.89	425.61	850.55	188.55	1034.54	197.77
4.270	0	0.55	0.11	0.03	0.13	0.85	0.21	0.10	10.35	10.23	98.31	0.91	13.18	98.06	10.23	0.58	10.35	0.02	29.12	47.62	8.87	9.42	0.00	0.00	0.07	20.47	0.97	0.00	4.67	4.30	0.01	15.59	17.18	4.91	0.00		-6.14	2.38	4.11	47.97	187.73	801.31	133.91	1079.67	428.45	851.31	188.45	1038.60	201.39
4.304	0	0.69	0.08	0.04	0.13	1.48	0.21	0.12	9.85	12.00	97.03	1.96	15.40	96.24	12.00	0.49	9.85	0.02	37.53	56.23	13.89	9.70	0.00	0.00	0.05	21.57	0.69	0.00	7.09	5.59	0.01	17.22	18.02	1.68	0.00		-7.04	5.79	3.85	47.69	187.49	804.03	133.32	1082.52	427.87	853.83	189.95	1041.14	198.09
4.337	0	0.74	0.07	0.04	0.15	1.23	0.25	0.14	9.83	16.43	97.55	1.66	12.70	96.40	16.43	0.46	9.83	0.01	34.96	60.15	14.44	8.75	0.00	0.00	0.04	23.45	0.47	0.01	7.57	5.39	0.01	18.77	17.59	0.96	0.00		-5.56	5.57	3.61	48.13	186.45	806.35	136.52	1083.20	430.41	855.50	192.33	1041.70	201.91
4.371	0	0.77	0.10	0.06	0.18	0.77	0.32	0.18	11.69	22.88	98.46	1.13	2.78	94.32	22.88	0.40	11.69	0.01	29.52	64.42	23.21	9.50	0.00	0.00	0.03	27.67	0.32	0.00	7.91	5.45	0.01	51.71	16.13	2.70	0.00		-6.02	7.95	5.05	48.29	183.15	808.43	144.50	1079.13	430.70	858.29	198.35	1041.07	210.11
4.404	0	0.61	0.13	0.05	0.24	0.41	0.41	0.20	13.75	25.80	98.78	0.97	0.00	97.72	25.80	0.38	13.75	0.01	20.43	53.16	17.67	8.90	0.00	0.00	0.03	29.64	0.26	0.01	9.47	4.91	0.01	71.78	15.18	3.97	0.00		-7.28	3.20	6.65	48.64	186.53	809.10	150.34	1076.03	431.03	857.87	199.92	1043.46	218.50
4.437	0	0.60	0.19	0.02	0.40	0.22	0.70	0.26	13.95	30.93	98.60	1.76	0.00	98.61	32.70	0.27	15.90	0.00	11.91	48.35	7.31	6.44	0.00	0.00	0.03	30.93	0.23	0.01	10.60	4.09	0.01	89.92	13.95	5.88	0.00		-8.09	-0.68	7.00	48.74	191.19	808.69	151.59	1075.55	428.51	855.48	204.86	1046.18	218.52
4.471	0	0.59	0.37	0.02	0.61	0.15	1.17	0.27	11.81	32.59	97.67	2.52	0.00	98.15	34.48	0.18	23.45	0.00	9.50	37.14	4.74	4.29	0.00	0.00	0.03	32.59	0.22	0.01	13.34	3.15	0.01	90.40	11.81	9.10	0.00		-7.64	2.13	5.54	48.57	193.80	808.65	155.29	1074.97	433.57	851.88	207.80	1045.19	221.52
4.504	0	0.50	0.49	0.02	0.58	0.12	0.98	0.19	10.53	27.24	98.03	1.73	0.00	97.07	27.24	0.12	25.75	0.00	7.00	23.85	2.88	2.90	0.00	0.00	0.03	30.25	0.22	0.01	15.81	2.56	0.01	78.60	10.53	10.18	0.00		-6.06	4.50	5.59	48.63	183.81	808.88	161.41	1070.35	436.57	854.51	212.68	1037.80	226.53
4.537	0	0.51	0.64	0.02	0.63	0.13	1.10	0.20	10.82	28.30	97.80	2.07	0.00	98.60	28.30	0.08	26.78	0.00	8.94	22.83	2.40	2.97	0.00	0.00	0.02	30.01	0.18	0.01	17.05	2.25	0.01	87.52	10.82	12.73	0.00		-15.10	0.73	4.99	47.33	195.26	812.96	161.03	1077.58	434.65	853.72	211.78	1048.63	223.46
4.571	0	0.55	1.01	0.03	0.81	0.13	1.31	0.19	10.40	28.18	97.38	4.36	0.00	97.77	28.18	0.07	30.42	0.00	9.95	16.19	2.70	3.05	0.00	0.00	0.02	29.04	0.15	0.00	24.49	2.02	0.00	94.15	10.40	15.90	0.00		-13.74	-3.10	3.21	46.92	185.48	813.31	164.21	1076.89	439.67	855.37	216.65	1040.76	222.65
4.604	0	0.43	1.12	0.04	0.58	0.11	0.78	0.14	9.88	20.38	97.77	3.39	0.00	96.67	20.38	0.08	27.08	0.00	7.18	9.51	3.17	2.71	0.00	0.00	0.02	28.39	0.12	0.00	24.58	1.73	0.00	74.57	9.88	17.23	0.00		-13.21	5.17	3.47	47.54	183.18	812.79	170.11	1070.96	440.10	853.92	220.87	1036.94	228.80
4.637	0	0.53	1.09	0.06	0.47	0.10	0.54	0.09	9.00	10.30	97.83	4.94	0.00	97.25	10.30	0.09	28.47	0.00	8.05	5.86	3.89	4.25	0.00	0.00	0.02	28.78	0.13	0.00	28.07	1.62	0.00	15.88	9.00	16.04	0.00		-17.52	4.18	5.77	46.93	184.06	809.44	165.20	1072.17	438.14	856.03	210.16	1039.12	228.99
4.671	0	0.49	0.83	0.07	0.40	0.09	0.39	0.08	8.44	7.21	98.33	4.40	0.00	97.02	7.21	0.13	23.87	0.00	6.38	4.54	4.06	3.21	0.00	0.00	0.02	27.79	0.13	0.00	31.17	1.25	0.00	33.08	8.44	14.22	1.00		-15.99	4.58	6.44	46.83	179.56	807.29	163.53	1069.93	437.72	856.82	209.21	1035.51	226.85
4.704	0	0.43	0.58	0.08	0.33	0.09	0.27	0.07	8.68	4.02	98.85	3.78	0.00	97.56	4.02	0.21	20.42	0.00	6.32	3.58	5.91	3.24	0.00	0.00	0.03	27.53	0.12	0.00	32.62	1.23	0.00	9.23	8.68	11.71	0.00		-17.67	3.56	2.47	47.38	190.02	803.06	153.94	1072.11	432.61	844.88	204.56	1034.60	215.28
4.738	0	0.38	0.49	0.08	0.28	0.09	0.24	0.06	7.45	2.52	99.01	2.25	0.00	98.71	2.52	0.28	17.31	0.01	8.79	3.57	6.63	3.71	0.00	0.00	0.03	30.15	0.11	0.01	29.07	0.74	0.00	6.70	7.45	10.15	0.00		-12.86	-0.33	4.94	46.98	182.06	804.31	151.15	1071.71	431.21	852.71	199.82	1034.11	215.29
4.771	0	0.37	0.48	0.08	0.26	0.10	0.23	0.06	7.14	2.26	99.04	1.82	0.00	98.69	2.26	0.44	16.85	0.01	10.84	4.81	7.58	4.04	0.00	0.00	0.04	27.34	0.12	0.02	26.87	0.63	0.00	6.32	7.14	9.77	0.00		-12.78	0.41	4.72	46.45	178.83	801.86	145.01	1073.32	429.33	853.59	193.90	1031.62	210.83
4.804	0	0.31	0.38	0.08	0.22	0.14	0.22	0.06	7.68	2.17	99.23	1.18	0.00	97.06	2.17	0.54	15.44	0.01	15.53	4.95	8.66	4.92	0.00	0.00	0.04	24.82	0.13	0.02	22.51	0.72	0.00	10.09	7.68	8.41	0.00		-11.06	4.52	4.17	47.11	181.95	799.05	143.00	1068.16	426.39	847.24	195.24	1028.93	205.08
4.838	0	0.30	0.37	0.07	0.21	0.15	0.22	0.06	7.03	2.10	99.25	1.17	0.00	97.65	2.10	0.59	14.74	0.01	18.66	5.85	8.67	4.98	0.00	0.00	0.06	20.96	0.18	0.04	19.23	0.64	0.00	23.82	7.03	7.87	0.00		-7.74	3.37	4.26	47.11	173.48	798.30	141.91	1066.28	426.53	850.05	194.27	1023.24	204.32
4.871	0	0.38	0.37	0.08	0.20	0.17	0.24	0.06	6.84	2.54	99.25	1.24	0.00	90.93	2.54	0.58	15.99	0.02	21.49	11.70	10.59	8.05	0.00	0.00	0.06	22.12	0.22	0.04	17.28	0.74	0.00	22.40	6.84	7.40	0.00		-4.65	10.47	5.45	47.79	175.38	798.41	141.86	1065.24	425.66	850.73	193.86	1025.56	207.65
4.904	0	0.44	0.38	0.07	0.21	0.17	0.26	0.07	6.70	4.98	99.11	1.15	0.00	93.85	4.98	0.49	14.24	0.01	21.84	19.13	8.56	7.75	0.00	0.00	0.05	19.24	0.20	0.02	15.76	0.83	0.00	33.96	6.70	7.80	0.00		-4.05	8.37	4.64	48.48	181.33	799.31	141.98	1065.06	423.44	846.95	196.20	1027.98	206.52
4.938	0	0.67	0.27	0.06	0.21	0.21	0.25	0.08	8.07	8.22	98.65	1.12	0.99	94.78	8.22	0.36	11.29	0.01	22.49	35.99	8.07	9.36	0.00	0.00	0.05	17.11	0.20	0.01	14.74	0.97	0.00	32.59	8.07	6.43	0.00		-5.12	7.50	2.85	48.22	181.82	800.66	141.94	1067.25	424.37	845.81	198.39	1027.57	203.20
4.971	0	1.07	0.31	0.06	0.22	0.16	0.29	0.09	7.84	10.01	97.86	0.74	0.00	97.97	10.01	0.31	12.21	0.01	18.28	48.14	6.39	10.68	0.00	0.00	0.04	16.35	0.17	0.00	13.18	0.96	0.00	24.64	7.84	7.27	0.00		-7.91	2.62	4.19	48.21	185.31	802.48	144.48	1064.58	420.09	845.53	197.05	1030.59	206.75
5.004	0	1.45	0.28	0.04	0.23	0.20	0.32	0.10	8.46	13.13	97.10	0.80	1.07	98.66	13.13	0.32	10.96	0.01	20.90	61.17	5.24	8.21	0.00	0.00	0.03	17.04	0.15	0.00	11.61	1.07	0.00	65.95	8.46	6.92	0.00		-6.75	0.51	2.95	48.40	184.92	802.53	145.40	1066.05	422.74	844.54	201.79	1029.42	205.28
5.038	0	1.62	0.28	0.04	0.24	0.19	0.35	0.12	8.48	16.22	96.76	0.60	0.01	97.72	16.22	0.24	10.33	0.01	19.49	67.18	5.64	10.64	0.00	0.00	0.02	19.78	0.14	0.00	8.99	1.27	0.01	74.60	8.48	7.14	0.00		-7.55	3.22	2.29	47.92	183.67	800.84	144.64	1063.57	422.15	842.22	199.45	1025.83	204.04
5.071	0	1.53	0.28	0.05	0.29	0.13	0.44	0.14	7.96	21.30	96.93	0.64	0.00	93.21	21.30	0.25	11.99	0.01	13.95	65.87	6.83	13.39	0.00	0.00	0.02	21.69	0.11	0.00	8.00	1.14	0.01	32.47	7.96	6.39	0.00		-5.73	8.90	3.32	48.45	182.16	798.25	150.93	1060.35	428.15	841.75	205.06	1023.76	212.52
5.105	0	1.66	0.29	0.05	0.30	0.10	0.49	0.15	7.52	21.97	96.68	0.56	0.00	96.80	21.97	0.21	14.37	0.01	9.97	67.67	8.17	13.35	0.00	0.00	0.02	22.59	0.08	0.00	5.64	1.25	0.01	48.84	7.52	5.99	0.00		-7.27	4.95	3.08	48.25	184.02	798.97	151.33	1062.37	427.72	841.66	208.71	1025.68	210.60
5.138	0	1.37	0.33	0.04	0.33	0.10	0.57	0.16	7.41	24.40	97.25	0.63	0.00	97.27	24.40	0.16	15.47	0.00	9.70	63.23	8.01	12.28	0.00	0.00	0.01	24.89	0.07	0.00	4.80	1.03	0.01	51.96	7.41	6.58	0.00		-6.61	4.14	2.42	48.62	185.07	799.26	155.62	1059.78	430.33	839.09	209.79	1024.05	216.16
5.171	0	0.86	0.36	0.03	0.34	0.08	0.58	0.15	7.03	23.40	98.28	0.61	0.00	98.10	23.40	0.17	16.17	0.00	7.07	49.66	5.61	6.71	0.00	0.00	0.01	26.23	0.06	0.00	5.27	0.86	0.01	92.98	7.03	6.98	0.00		-8.89	2.28	3.16	48.74	188.67	799.59	162.18	1056.90	431.97	837.09	214.69	1025.60	222.23
5.205	0	0.54	0.49	0.02	0.38	0.07	0.70	0.14	6.71	21.71	98.60	0.50	0.00	97.83	21.71	0.15	21.19	0.00	5.39	32.11	2.81	2.28	0.00	0.00	0.01	27.29	0.06	0.00	4.28	0.81	0.01	91.95	6.71	8.53	0.00		-14.63	2.95	3.69	47.43	188.54	799.08	161.77	1057.21	427.40	837.77	217.87	1026.31	218.02
5.238	0	0.45	0.50	0.02	0.41	0.06	0.74	0.15	6.35	22.79	98.52	0.56	0.00	98.08	22.79	0.14	20.91	0.00	4.59	26.79	1.82	1.89	0.00	0.00	0.01	25.36	0.05	0.00	4.60	0.70	0.01	93.30	6.35	8.60	0.00		-12.71	2.33	4.11	47.41	186.96	801.32	166.64	1057.78	432.73	840.57	219.12	1027.42	225.45
5.271	0	0.29	0.52	0.02	0.42	0.06	0.74	0.14	6.02	22.28	98.51	0.55	0.00	96.49	22.28	0.15	21.29	0.00	4.04	14.40	1.48	1.17	0.00	0.00	0.02	24.05	0.05	0.00	4.86	0.55	0.00	86.32	6.02	8.64	0.00		-15.00	5.44	2.86	47.28	190.55	798.30	168.36	1054.24	434.36	833.87	218.49	1024.25	226.64
5.305	0	0.28	0.64	0.02	0.45	0.06	0.83	0.13	5.24	20.56	98.34	0.69	0.00	97.70	20.56	0.18	24.80	0.00	4.53	7.96	1.55	1.40	0.00	0.00	0.02	27.24	0.04	0.00	5.60	0.40	0.00	94.09	5.24	9.24	0.00		-13.09	3.25	4.28	47.72	193.22	795.57	168.49	1053.03	435.21	832.69	219.58	1025.67	229.23
5.338	0	0.28	0.73	0.02	0.39	0.07	0.68	0.12	5.55	17.11	98.55	0.68	0.00	97.41	17.11	0.17	23.90	0.00	6.85	6.61	2.39	2.11	0.00	0.00	0.02	26.50	0.05	0.00	6.25	0.41	0.00	79.70	5.55	10.86	0.00		-14.50	3.86	4.83	47.35	191.81	794.31	170.34	1053.90	440.13	834.15	218.38	1025.42	232.77
5.372	0	0.26	0.83	0.03	0.37	0.07	0.62	0.11	5.16	15.66	98.33	0.72	0.00	98.76	15.66	0.20	23.40	0.00	7.49	3.90	3.66	2.80	0.00	0.00	0.03	26.12	0.04	0.00	7.62	0.25	0.00	82.34	5.16	12.02	0.00		-14.25	0.09	6.53	47.04	188.49	799.05	170.50	1060.25	439.66	843.54	221.00	1031.62	233.51
5.405	0	0.28	0.90	0.03	0.31	0.07	0.48	0.09	5.49	10.65	98.21	0.74	0.00	97.06	10.65	0.19	22.83	0.00	7.70	3.54	4.28	3.19	0.00	0.00	0.03	25.41	0.04	0.00	8.66	0.19	0.00	93.99	5.49	13.08	0.00		-14.52	4.51	2.45	46.83	184.80	798.80	170.21	1059.49	441.83	838.84	224.10	1023.63	226.36
5.438	0	0.27	0.84	0.03	0.28	0.07	0.41	0.08	5.73	9.22	98.32	0.69	0.00	97.86	9.22	0.18	21.18	0.00	6.75	3.53	4.15	3.19	0.00	0.00	0.03	22.33	0.04	0.00	9.32	0.18	0.00	94.84	5.73	13.00	0.00		-13.24	2.87	1.87	47.08	182.58	798.61	171.21	1058.12	442.08	838.27	226.66	1020.85	226.08
5.472	0	0.27	0.74	0.04	0.24	0.06	0.30	0.07	4.93	5.42	98.52	0.60	0.00	98.56	5.42	0.20	18.43	0.00	5.01	4.11	5.57	3.58	0.00	0.00	0.04	23.34	0.03	0.00	9.93	0.14	0.00	73.91	4.93	11.88	0.00		-14.40	-0.86	4.23	46.77	183.65	803.08	173.21	1063.65	444.74	846.08	223.82	1029.53	232.43
5.505	0	0.26	1.08	0.04	0.23	0.05	0.28	0.07	4.44	4.44	97.84	0.55	0.00	96.72	4.44	0.22	17.12	0.00	4.71	2.95	4.86	2.95	0.00	0.00	0.05	24.38	0.04	0.00	10.08	0.11	0.00	89.53	4.44	15.47	0.00		-10.83	5.08	3.91	47.72	180.07	798.63	175.16	1057.35	446.28	842.13	227.33	1022.06	234.48
5.538	0	0.25	1.07	0.04	0.23	0.05	0.27	0.07	4.18	4.04	97.85	0.54	0.00	98.41	4.04	0.25	16.74	0.00	3.95	2.47	4.87	2.45	0.00	0.00	0.07	23.75	0.05	0.01	10.27	0.11	0.00	82.93	4.18	15.33	0.00		-21.42	1.37	5.52	46.61	185.40	795.47	170.57	1057.41	440.85	840.40	216.37	1025.26	230.48
5.572	0	0.22	0.95	0.05	0.19	0.05	0.19	0.06	4.00	2.41	98.11	0.43	0.00	97.33	2.41	0.36	12.31	0.00	4.19	2.28	8.52	3.46	0.00	0.01	0.09	20.16	0.06	0.01	11.49	0.09	0.00	69.19	4.00	15.06	0.00		-16.60	4.03	4.86	47.13	186.58	796.25	169.59	1060.00	443.79	840.60	218.46	1026.78	230.62
5.605	0	0.22	0.81	0.05	0.19	0.05	0.20	0.06	3.97	2.08	98.38	0.40	0.00	98.07	2.08	0.42	12.34	0.00	4.35	1.71	6.23	3.29	0.00	0.01	0.10	19.39	0.06	0.01	10.46	0.11	0.00	37.82	3.97	13.57	0.00		-22.42	2.36	5.04	46.43	184.99	794.88	164.37	1056.04	433.62	838.90	210.41	1023.46	222.92
5.638	0	0.22	0.86	0.05	0.18	0.05	0.19	0.06	3.88	1.77	98.28	0.40	0.00	98.15	1.77	0.40	11.96	0.00	4.22	2.02	6.56	3.78	0.00	0.01	0.09	19.54	0.06	0.01	10.92	0.13	0.00	24.03	3.88	14.15	1.00		-20.42	2.14	4.86	46.10	178.07	795.54	164.36	1053.49	431.89	840.91	210.52	1018.61	222.01
5.672	0	0.21	0.74	0.05	0.18	0.05	0.18	0.06	3.92	1.67	98.51	0.35	0.00	96.42	1.67	0.41	10.88	0.00	4.87	2.17	6.63	5.11	0.00	0.01	0.13	16.18	0.07	0.01	10.18	0.17	0.01	19.43	3.92	13.07	0.00		-19.75	5.53	5.75	46.58	187.79	793.18	154.03	1057.62	425.77	838.63	203.80	1026.11	214.48
5.705	0	0.23	0.66	0.05	0.17	0.05	0.19	0.06	3.82	1.34	98.68	0.35	0.00	96.99	1.34	0.35	12.15	0.01	5.34	3.80	7.12	6.37	0.00	0.01	0.16	16.75	0.09	0.01	8.79	0.18	0.01	6.46	3.82	11.52	0.00		-19.73	4.63	5.34	46.09	184.51	791.73	151.42	1059.28	428.74	839.69	199.55	1023.76	212.17
5.739	0	0.25	0.61	0.08	0.16	0.06	0.19	0.06	4.02	1.52	98.79	0.33	0.00	96.42	1.52	0.33	12.52	0.01	9.24	6.33	11.67	11.63	0.00	0.01	0.14	15.74	0.13	0.02	6.93	0.21	0.01	4.67	4.02	10.79	0.00		-17.60	5.54	5.15	46.42	187.83	790.58	146.33	1061.81	427.75	838.54	197.11	1026.04	208.11
5.772	0	0.34	0.48	0.07	0.17	0.07	0.21	0.06	4.19	1.93	99.03	0.33	0.00	97.55	1.93	0.27	14.28	0.01	10.18	13.55	10.38	11.26	0.00	0.01	0.15	17.44	0.14	0.03	5.89	0.27	0.01	15.89	4.19	8.35	0.00		-13.74	3.58	4.69	46.30	183.70	790.98	143.78	1062.64	427.54	840.28	197.19	1023.80	205.19
5.805	0	0.47	0.47	0.08	0.16	0.08	0.22	0.06	4.19	2.09	99.05	0.33	0.00	96.27	2.09	0.28	14.20	0.01	11.88	22.23	9.57	13.51	0.00	0.01	0.15	16.98	0.14	0.06	5.00	0.28	0.01	8.75	4.19	8.11	0.00		-9.95	5.74	5.25	46.15	175.90	791.35	144.50	1062.30	430.93	844.93	196.03	1020.41	208.25
5.839	0	0.74	0.50	0.06	0.17	0.08	0.25	0.06	3.94	2.91	98.52	0.33	0.00	97.63	2.91	0.17	15.16	0.01	14.39	35.42	8.99	10.72	0.00	0.01	0.16	16.17	0.15	0.09	3.43	0.28	0.01	24.16	3.94	8.34	0.00		-10.56	3.41	4.49	46.36	178.85	792.14	144.30	1063.07	430.31	843.14	196.49	1021.69	206.92
5.872	0	1.16	0.50	0.06	0.17	0.08	0.25	0.06	4.10	3.07	97.68	0.33	0.00	97.66	3.07	0.16	15.60	0.01	13.96	47.68	9.10	11.22	0.00	0.01	0.15	15.87	0.16	0.08	3.14	0.29	0.02	8.77	4.10	8.33	0.00		-10.28	3.34	4.86	46.31	175.37	793.12	145.50	1061.15	428.89	844.86	196.34	1019.83	208.12
5.905	0	1.54	0.47	0.05	0.19	0.08	0.29	0.07	4.32	4.90	96.92	0.33	0.00	98.37	4.90	0.16	16.96	0.01	13.54	55.38	7.93	9.71	0.00	0.01	0.13	15.72	0.21	0.05	2.90	0.38	0.02	6.50	4.32	7.61	0.00		-8.21	1.50	4.94	46.84	176.67	789.14	140.31	1062.71	428.19	842.93	197.48	1019.53	202.39
5.939	0	1.60	0.49	0.04	0.23	0.07	0.38	0.08	3.73	7.47	96.80	0.37	0.00	96.49	7.47	0.19	19.73	0.01	12.44	55.88	7.53	7.18	0.00	0.01	0.13	18.12	0.22	0.03	1.89	0.53	0.02	15.91	3.73	6.88	0.00		-8.68	5.43	5.24	47.41	189.76	788.94	137.42	1062.40	424.67	837.28	190.92	1026.62	203.50
5.972	0	1.85	0.46	0.04	0.28	0.09	0.52	0.09	3.97	11.58	96.31	0.42	0.00	98.06	11.58	0.24	21.54	0.01	14.83	58.50	5.44	8.62	0.00	0.01	0.11	19.39	0.21	0.01	2.03	0.63	0.02	30.35	3.97	5.97	0.00		-7.38	2.37	3.07	47.60	183.32	793.19	142.39	1063.41	428.26	839.58	197.95	1022.80	204.00
6.005	0	1.32	0.45	0.03	0.35	0.08	0.71	0.11	4.13	15.80	97.35	0.51	0.00	98.65	15.80	0.24	24.48	0.01	12.05	48.71	4.09	6.89	0.00	0.01	0.10	21.20	0.21	0.01	1.69	0.73	0.02	5.87	4.13	5.24	0.00		-8.01	0.53	5.68	47.72	189.28	793.80	144.89	1063.84	428.30	841.41	194.22	1029.65	214.13
6.039	0	0.94	0.48	0.03	0.33	0.07	0.68	0.10	4.30	13.42	98.11	0.59	0.00	98.76	13.42	0.21	26.93	0.01	10.04	37.24	5.42	5.92	0.00	0.01	0.09	21.72	0.21	0.01	1.27	0.92	0.02	31.91	4.30	5.31	0.00		-7.71	-0.11	4.89	48.14	192.01	796.50	148.50	1064.97	430.38	840.71	199.37	1032.03	215.66
6.072	0	0.83	0.64	0.03	0.39	0.06	0.84	0.11	3.97	15.90	98.32	0.70	0.00	96.68	15.90	0.15	29.37	0.01	8.95	32.89	5.80	4.83	0.00	0.01	0.07	23.36	0.18	0.01	1.27	0.80	0.02	93.59	3.97	7.20	0.00		-8.20	5.14	2.97	48.69	190.22	799.48	156.86	1060.23	430.90	837.76	210.10	1027.83	217.86
6.106	0	0.69	0.77	0.02	0.59	0.05	1.50	0.15	3.92	22.81	97.01	1.10	-6.32	97.40	22.81	0.15	35.83	0.01	5.77	24.89	5.11	3.05	0.00	0.00	0.06	22.92	0.15	0.01	1.25	0.76	0.02	92.04	3.92	7.49	0.00		-11.02	3.88	4.66	48.52	191.78	798.74	159.84	1057.40	427.69	837.69	213.28	1029.32	220.99
6.139	0	0.78	0.88	0.02	0.78	0.05	2.31	0.18	4.10	27.68	95.39	1.61	-9.98	98.59	27.68	0.11	40.86	0.00	6.39	25.68	5.45	2.80	0.00	0.00	0.05	21.08	0.15	0.01	1.28	0.64	0.01	87.88	4.10	7.64	0.00		-5.89	0.75	3.92	48.83	190.00	800.15	161.28	1061.17	435.59	839.94	214.94	1029.73	224.02
6.172	0	0.66	1.05	0.02	0.79	0.06	2.35	0.17	4.27	26.24	95.29	1.76	-8.73	97.20	26.24	0.09	41.83	0.00	6.33	18.69	2.58	1.74	0.00	0.00	0.05	20.77	0.17	0.01	1.47	0.55	0.01	92.39	4.27	9.21	0.00		-12.39	4.27	3.74	47.81	189.58	800.99	166.21	1058.64	433.60	839.11	219.38	1028.61	225.17
6.206	0	0.55	1.24	0.02	0.92	0.06	2.82	0.20	4.54	29.73	94.36	1.91	-9.36	98.49	29.73	0.09	42.47	0.00	5.95	14.45	1.73	1.14	0.00	0.00	0.04	18.36	0.14	0.01	1.81	0.48	0.01	96.19	4.54	10.87	0.00		-13.65	1.12	3.86	47.88	193.91	801.91	171.98	1058.56	437.65	837.57	223.33	1031.31	231.61
6.239	0	0.45	1.60	0.02	0.94	0.05	2.90	0.19	4.49	28.95	94.19	2.20	-10.42	97.70	28.95	0.08	43.98	0.00	4.96	7.15	1.43	0.60	0.00	0.00	0.04	16.66	0.14	0.01	2.12	0.42	0.01	81.98	4.49	12.87	0.00		-12.30	3.25	5.08	47.71	188.95	800.04	172.57	1057.66	439.05	840.42	224.78	1029.17	233.48
6.272	0	0.54	2.37	0.02	1.02	0.05	3.24	0.18	4.18	27.27	93.52	3.17	-13.27	97.56	27.27	0.07	48.13	0.00	3.64	6.14	1.19	0.68	0.00	0.00	0.04	16.87	0.10	0.00	2.66	0.36	0.01	88.27	4.18	15.47	0.00		-12.42	3.55	4.38	47.28	184.67	802.49	175.98	1060.30	443.71	843.92	228.87	1028.49	235.04
6.306	0	0.63	2.58	0.02	1.22	0.05	4.18	0.19	4.18	28.94	91.63	4.83	-16.44	97.27	28.94	0.09	52.59	0.00	3.96	6.13	2.01	1.43	0.00	0.00	0.04	16.04	0.08	0.00	3.65	0.27	0.00	78.15	4.18	15.24	0.00		-14.81	4.14	3.85	46.87	186.01	804.00	176.66	1064.34	446.05	845.30	230.81	1031.27	234.10
6.339	0	0.84	1.77	0.02	1.24	0.05	4.46	0.17	4.04	26.57	91.08	6.95	-19.12	98.18	26.57	0.09	56.91	0.00	4.41	8.06	3.76	4.23	0.00	0.00	0.03	15.22	0.07	0.00	4.14	0.24	0.00	71.65	4.04	10.51	0.00		-13.92	2.05	2.38	47.17	189.16	804.13	176.57	1066.48	448.75	842.69	233.23	1031.85	232.46
6.373	0	1.28	1.95	0.05	1.26	0.05	4.75	0.15	3.76	23.11	90.50	12.32	-22.90	97.39	23.11	0.08	62.73	0.00	7.05	9.77	8.37	11.20	0.00	0.00	0.03	15.32	0.06	0.00	6.18	0.22	0.00	67.28	3.76	9.87	0.00		-17.72	3.90	2.14	47.85	201.71	804.17	176.76	1066.57	447.24	836.32	230.35	1038.00	233.64
6.406	0	1.43	1.92	0.05	1.23	0.06	4.64	0.13	3.73	20.39	90.71	15.60	-23.75	97.25	20.39	0.11	65.13	0.00	7.96	9.05	9.45	11.44	0.00	0.00	0.03	14.85	0.05	0.00	7.20	0.18	0.00	81.83	3.73	9.14	0.00		-17.37	4.17	2.21	47.72	199.29	804.20	177.61	1065.93	447.87	837.32	230.79	1036.57	234.49
6.439	0	1.51	1.74	0.07	1.01	0.06	3.52	0.11	3.75	15.90	92.97	15.75	-23.58	97.25	15.90	0.14	64.25	0.00	7.59	10.12	12.09	10.73	0.00	0.00	0.04	14.42	0.04	0.00	8.22	0.16	0.00	83.73	3.75	8.42	0.00		-13.87	4.17	3.71	47.48	190.09	804.32	179.61	1065.08	449.73	843.68	233.48	1033.71	238.20
6.473	0	1.78	1.57	0.06	0.86	0.06	2.67	0.09	3.64	10.18	94.66	16.61	-21.65	97.98	10.18	0.14	63.39	0.00	7.73	13.85	11.67	5.26	0.00	0.00	0.05	11.96	0.04	0.00	9.86	0.10	0.00	68.55	3.64	7.54	0.00		-15.98	2.60	1.73	47.18	187.85	801.95	178.63	1066.00	452.03	841.10	236.45	1028.91	232.45
6.506	0	1.77	1.40	0.06	0.76	0.05	2.11	0.08	3.60	7.46	95.78	14.47	-18.91	97.40	7.46	0.19	60.31	0.00	7.11	14.06	10.19	5.61	0.00	0.00	0.06	10.55	0.03	0.00	10.92	0.09	0.00	31.08	3.60	7.20	0.00		-12.70	3.89	5.49	47.08	186.28	803.70	180.05	1068.20	456.83	849.59	228.47	1035.21	244.14
6.539	0	1.77	1.48	0.06	0.68	0.05	1.78	0.07	3.59	6.20	96.43	13.02	-18.87	97.06	6.20	0.23	58.59	0.00	5.85	16.06	11.61	4.80	0.00	0.00	0.07	11.14	0.03	0.00	11.11	0.10	0.00	48.66	3.59	8.10	1.00		-10.66	4.52	3.62	47.45	186.10	801.16	179.60	1066.87	458.64	844.91	231.26	1030.70	242.07
6.573	0	1.45	1.64	0.06	0.66	0.05	1.46	0.07	3.91	5.06	96.72	13.54	-15.96	96.70	5.06	0.28	55.16	0.00	5.19	11.15	10.23	3.54	0.00	0.00	0.07	9.37	0.02	0.00	15.10	0.10	0.00	86.68	3.91	10.14	0.00		-14.00	5.11	4.01	47.20	185.26	800.64	182.80	1064.78	458.71	844.66	232.07	1029.47	245.07
6.606	0	1.18	2.61	0.06	0.63	0.04	1.32	0.07	3.72	4.17	94.77	11.43	-14.67	96.74	4.17	0.40	53.28	0.00	3.70	5.94	8.25	4.45	0.00	0.00	0.09	10.48	0.03	0.00	14.58	0.10	0.00	39.41	3.72	14.96	0.00		-19.66	5.06	6.18	46.12	181.42	801.11	182.41	1063.47	454.89	849.34	226.38	1029.82	244.82
6.639	0	1.05	4.01	0.06	0.57	0.04	1.13	0.06	3.75	3.01	91.97	9.73	-13.12	97.75	3.01	0.45	50.93	0.00	3.55	4.87	8.29	3.36	0.00	0.00	0.10	11.09	0.03	0.00	14.69	0.12	0.00	16.84	3.75	19.71	0.00		-21.22	3.14	6.09	45.93	183.74	798.83	180.10	1064.93	454.55	847.46	227.36	1030.72	240.79
6.673	0	0.98	3.70	0.06	0.53	0.04	0.96	0.06	3.60	2.76	92.59	7.67	-10.45	98.46	2.76	0.46	47.03	0.01	3.78	5.10	7.31	4.75	0.00	0.00	0.12	11.63	0.03	0.01	15.33	0.13	0.00	7.40	3.60	19.74	0.00		-20.51	1.20	4.31	46.56	193.64	798.93	172.28	1062.99	443.79	839.11	222.15	1032.54	231.10
6.706	0	1.01	3.05	0.08	0.51	0.04	0.95	0.06	3.53	3.25	93.90	6.73	-10.82	97.52	3.25	0.47	46.63	0.01	4.05	5.83	8.48	10.32	0.00	0.00	0.12	12.75	0.02	0.01	13.99	0.14	0.01	6.68	3.53	17.90	0.00		-15.67	3.64	4.96	46.33	186.21	798.32	170.42	1065.96	448.80	844.87	221.40	1030.79	231.79
6.740	0	1.11	2.43	0.32	0.44	0.05	0.82	0.07	3.46	4.03	95.13	5.35	-11.88	97.93	4.03	0.59	44.36	0.01	5.62	5.41	14.66	31.99	0.00	0.01	0.11	17.12	0.02	0.00	13.23	0.16	0.01	13.50	3.46	16.23	0.00		-17.09	2.71	5.09	46.35	187.61	799.47	169.44	1066.52	446.55	845.26	219.21	1032.51	230.80
6.773	0	1.06	2.11	0.33	0.41	0.05	0.74	0.07	3.74	5.62	95.79	3.95	-10.29	98.12	5.62	0.52	41.08	0.01	5.80	8.69	15.36	32.96	0.00	0.01	0.11	19.69	0.02	0.00	12.55	0.20	0.01	11.79	3.74	15.79	0.00		-16.68	2.23	5.46	46.19	186.08	801.41	167.75	1071.03	447.63	849.71	218.43	1035.45	229.58
6.806	0	0.80	1.80	0.13	0.43	0.05	0.77	0.08	3.67	6.80	96.40	2.99	-7.76	97.47	6.80	0.59	39.19	0.01	4.73	7.46	10.38	20.15	0.00	0.01	0.10	18.45	0.03	0.00	10.86	0.19	0.01	38.37	3.67	14.70	0.00		-14.27	3.74	6.24	46.65	185.73	804.56	171.50	1070.33	448.97	852.52	218.59	1037.38	236.45
6.840	0	0.48	0.98	0.06	0.35	0.04	0.54	0.08	3.40	7.83	98.04	1.22	-2.03	97.72	7.83	0.59	29.41	0.01	3.63	7.64	7.84	10.38	0.00	0.00	0.08	21.16	0.02	0.00	9.07	0.23	0.01	54.35	3.40	11.00	0.00		-17.77	3.21	7.43	46.17	184.89	809.53	170.79	1075.01	445.24	859.44	217.00	1043.40	235.53
6.873	0	0.46	0.84	0.05	0.32	0.04	0.48	0.08	3.59	7.41	98.32	1.06	-0.35	97.17	7.41	0.57	27.21	0.01	3.35	9.71	7.31	6.39	0.00	0.00	0.07	21.39	0.02	0.00	9.33	0.22	0.01	38.48	3.59	10.20	0.00		-10.78	4.32	5.04	47.10	185.64	811.34	172.76	1077.44	452.41	857.66	222.47	1042.73	237.03
6.906	0	0.39	0.60	0.04	0.31	0.04	0.44	0.08	3.51	7.68	98.80	0.83	0.00	97.87	7.68	0.61	24.28	0.01	2.61	9.06	5.77	3.27	0.00	0.00	0.07	21.69	0.02	0.00	8.73	0.22	0.02	60.56	3.51	7.67	0.00		-22.00	2.87	5.98	46.20	187.07	814.21	174.01	1075.16	442.49	858.64	218.87	1045.03	234.81
6.940	0	0.30	0.62	0.04	0.26	0.04	0.35	0.08	3.39	7.02	98.75	0.55	0.00	97.78	7.02	0.63	19.96	0.00	2.39	6.69	6.80	3.67	0.00	0.01	0.06	23.15	0.03	0.00	7.26	0.21	0.02	79.55	3.39	8.94	0.00		-14.51	3.07	7.56	46.48	181.80	814.97	173.53	1074.16	441.96	863.27	220.31	1044.20	238.01
6.973	0	0.27	0.82	0.04	0.26	0.04	0.34	0.08	3.16	6.59	98.36	0.55	0.00	98.42	6.59	0.79	19.72	0.00	1.87	3.50	5.23	3.51	0.00	0.01	0.06	22.68	0.03	0.00	7.50	0.18	0.02	71.14	3.16	11.49	0.00		-21.03	-1.35	6.23	46.05	188.75	823.87	179.39	1079.59	441.17	865.13	224.41	1053.24	239.96
7.006	0	0.26	1.17	0.03	0.27	0.04	0.36	0.08	2.85	6.57	97.65	0.54	0.00	98.11	6.57	0.73	20.15	0.00	1.55	2.17	3.82	2.26	0.00	0.01	0.06	25.64	0.02	0.00	6.78	0.16	0.02	60.32	2.85	14.53	0.00		-17.92	-2.25	9.29	45.87	185.54	817.60	177.02	1080.41	445.78	868.52	222.47	1052.87	243.56
7.040	0	0.27	1.38	0.03	0.26	0.03	0.35	0.07	2.60	4.63	97.24	0.55	0.00	98.30	4.63	0.72	20.99	0.00	1.32	1.04	3.25	2.20	0.00	0.01	0.06	25.98	0.02	0.00	6.29	0.14	0.03	48.00	2.60	15.70	0.00		-19.25	-1.70	8.01	45.53	184.88	822.87	181.26	1084.31	450.82	871.65	223.75	1055.14	246.35
7.073	0	0.29	1.24	0.03	0.27	0.03	0.37	0.07	2.56	4.25	97.52	0.62	0.00	97.99	4.25	0.58	22.36	0.00	1.48	1.06	3.22	2.49	0.00	0.01	0.07	23.99	0.02	0.00	6.60	0.12	0.02	63.62	2.56	14.30	0.00		-24.62	2.57	8.63	45.97	200.45	819.70	171.06	1090.48	444.75	867.29	215.32	1066.37	238.76
7.107	0	0.33	0.98	0.04	0.27	0.04	0.40	0.07	2.62	4.06	98.03	0.73	0.00	98.51	4.06	0.47	25.15	0.00	2.89	1.58	5.31	4.93	0.00	0.01	0.08	20.92	0.02	0.00	6.00	0.10	0.02	44.22	2.62	11.47	0.00		-14.75	1.03	9.36	45.47	184.06	819.07	170.59	1092.01	452.62	875.85	219.12	1058.80	239.35
7.140	0	0.32	0.76	0.04	0.29	0.04	0.44	0.07	2.60	5.48	98.47	0.74	0.00	96.64	5.48	0.41	25.20	0.00	3.48	1.74	5.16	4.62	0.00	0.01	0.10	19.10	0.01	0.00	6.26	0.09	0.02	69.96	2.60	9.03	1.00		-15.78	5.20	8.94	46.23	193.48	814.33	170.38	1091.21	455.49	868.59	219.14	1060.81	241.11
7.173	0	0.31	0.69	0.04	0.30	0.04	0.45	0.07	2.62	5.99	98.62	0.74	0.00	98.10	5.99	0.44	24.55	0.00	3.99	1.22	3.79	3.80	0.00	0.01	0.11	18.58	0.01	0.00	6.78	0.09	0.02	48.26	2.62	8.24	0.00		-15.61	2.27	8.86	46.09	188.02	819.71	174.81	1087.41	451.79	871.72	219.21	1058.06	244.28
7.207	0	0.28	0.60	0.03	0.31	0.04	0.43	0.08	2.58	7.28	98.81	0.66	0.00	96.48	7.28	0.49	21.93	0.00	3.70	0.86	2.21	1.79	0.00	0.01	0.11	16.43	0.01	0.01	7.94	0.07	0.02	71.35	2.58	7.45	0.00		-12.42	5.44	8.00	46.80	190.09	820.25	175.13	1087.10	452.06	869.61	222.36	1058.42	244.42
7.240	0	0.30	0.52	0.03	0.33	0.04	0.47	0.08	2.65	7.44	98.96	0.78	0.00	97.30	7.44	0.37	23.29	0.00	3.21	1.11	1.31	0.96	0.00	0.01	0.13	15.68	0.01	0.01	8.78	0.06	0.02	90.25	2.65	5.89	0.00		-13.73	4.08	6.63	47.25	195.33	820.74	176.19	1087.30	451.82	865.26	225.31	1059.80	242.90
7.273	0	0.31	0.49	0.03	0.34	0.04	0.48	0.08	2.70	7.86	99.01	0.83	0.00	98.73	7.86	0.34	23.55	0.00	3.03	1.14	0.95	0.68	0.00	0.01	0.15	13.82	0.02	0.01	9.57	0.05	0.02	77.34	2.70	5.33	0.00		-16.13	0.22	8.06	46.64	188.84	819.73	178.14	1087.19	452.53	869.55	228.02	1057.74	243.76
7.307	0	0.33	0.45	0.03	0.37	0.04	0.52	0.08	2.64	8.92	98.96	0.99	0.00	98.78	8.92	0.29	24.08	0.00	3.15	1.35	0.95	0.54	0.00	0.01	0.15	11.27	0.02	0.00	11.43	0.04	0.02	49.75	2.64	4.28	0.00		-14.71	0.05	6.56	47.34	196.29	819.09	178.42	1087.05	454.43	863.51	228.88	1059.22	244.01
7.340	0	0.34	0.43	0.03	0.38	0.04	0.53	0.08	2.67	8.43	98.95	1.10	0.00	98.41	8.43	0.28	24.99	0.00	3.17	1.27	1.13	0.55	0.00	0.01	0.16	10.89	0.03	0.00	12.00	0.04	0.02	68.81	2.67	3.72	0.00		-14.76	-1.36	7.52	46.53	184.63	818.39	180.16	1084.61	455.06	868.60	230.09	1052.67	244.57
7.374	0	0.42	0.53	0.03	0.45	0.04	0.66	0.08	2.54	8.48	98.68	1.79	-1.23	97.87	8.48	0.31	30.19	0.00	2.28	0.84	1.26	0.54	0.00	0.01	0.15	9.16	0.04	0.00	13.28	0.03	0.02	67.42	2.54	4.24	0.00		-13.42	2.87	7.31	46.70	186.94	823.84	181.25	1088.00	454.47	871.87	230.69	1058.13	246.68
7.407	0	0.43	0.54	0.03	0.46	0.04	0.65	0.08	2.57	8.62	98.71	1.98	-0.74	98.72	8.62	0.35	29.45	0.00	2.18	0.49	1.02	0.56	0.00	0.01	0.13	9.10	0.04	0.00	15.31	0.02	0.02	76.78	2.57	4.76	0.00		-17.68	-0.27	5.79	47.41	199.92	819.49	183.19	1085.69	457.00	860.21	231.21	1059.46	247.62
7.440	0	0.42	0.53	0.04	0.48	0.04	0.67	0.08	2.66	9.98	98.66	2.09	-0.57	98.76	9.98	0.32	28.94	0.00	2.36	0.54	0.99	0.61	0.00	0.01	0.12	8.67	0.04	0.00	16.52	0.03	0.02	69.18	2.66	4.61	0.00		-19.51	-0.10	8.46	46.52	192.30	818.80	183.19	1085.51	455.20	867.45	229.91	1058.74	249.56
7.474	0	0.49	0.53	0.04	0.52	0.04	0.75	0.08	2.67	9.52	98.50	2.87	-2.38	98.34	9.52	0.35	32.07	0.00	2.51	0.73	1.46	0.79	0.00	0.01	0.14	8.68	0.03	0.00	17.46	0.03	0.02	83.42	2.67	3.97	0.00		-16.23	-1.60	6.26	47.37	201.68	817.96	184.66	1088.49	462.56	860.70	234.92	1061.77	250.51
7.507	0	0.49	0.49	0.04	0.52	0.04	0.74	0.08	2.88	9.26	98.51	3.01	-2.30	98.46	9.26	0.42	32.44	0.00	2.98	0.80	1.93	1.10	0.00	0.01	0.14	7.78	0.02	0.00	17.68	0.03	0.02	42.02	2.88	3.31	0.00		-19.14	1.23	9.72	45.59	190.39	822.59	184.13	1095.99	462.59	877.37	232.69	1066.71	252.57
7.540	0	0.47	0.48	0.04	0.55	0.04	0.79	0.09	2.89	11.31	98.43	2.94	-2.04	98.47	11.31	0.44	31.48	0.00	3.03	0.81	1.63	0.72	0.00	0.01	0.14	7.62	0.02	0.00	18.36	0.03	0.02	68.22	2.89	3.41	0.00		-13.18	1.18	4.43	46.59	192.19	815.53	179.92	1084.56	460.79	859.12	231.36	1050.97	242.81
7.574	0	0.50	0.48	0.04	0.59	0.04	0.79	0.09	3.16	11.51	98.41	3.96	-2.49	98.20	11.51	0.52	32.03	0.00	2.94	0.93	2.39	0.88	0.00	0.01	0.15	7.67	0.02	0.00	21.62	0.03	0.02	75.80	3.16	3.45	0.00		-11.68	-2.01	8.07	46.34	185.73	818.06	185.54	1082.43	459.87	867.85	233.31	1052.55	252.92
7.607	0	0.51	0.55	0.04	0.77	0.04	1.19	0.12	3.17	17.68	97.63	4.64	-5.61	98.64	17.68	0.56	34.99	0.00	3.34	1.58	2.82	1.18	0.00	0.01	0.16	8.66	0.01	0.00	20.71	0.03	0.02	47.65	3.17	4.07	0.00		-21.85	0.60	6.63	44.96	187.49	824.24	179.41	1095.46	455.43	874.20	233.24	1061.61	238.87
7.640	0	0.51	0.54	0.04	0.82	0.04	1.28	0.13	3.09	19.18	97.45	4.88	-6.32	98.40	19.18	0.64	35.21	0.01	3.12	2.08	2.95	1.13	0.00	0.01	0.15	9.51	0.01	0.00	21.15	0.03	0.02	46.66	3.09	3.81	0.00		-13.93	1.39	3.97	46.85	198.43	820.45	183.16	1087.94	461.43	859.62	234.46	1057.72	245.82
7.674	0	0.54	0.54	0.04	0.77	0.04	1.24	0.12	2.95	17.46	97.53	5.01	-7.66	98.22	17.46	0.59	36.63	0.01	2.91	2.26	4.36	1.78	0.00	0.02	0.18	10.16	0.01	0.00	20.08	0.03	0.02	28.20	2.95	3.27	0.00		-14.22	-1.95	9.19	45.85	186.65	819.01	185.88	1086.99	461.90	871.88	233.54	1057.37	254.39
7.707	0	0.49	0.50	0.04	0.73	0.04	1.14	0.12	3.06	17.81	97.72	4.00	-6.28	98.16	17.81	0.65	34.45	0.01	2.46	2.39	3.75	1.52	0.00	0.02	0.18	10.05	0.01	0.00	19.35	0.03	0.02	61.30	3.06	3.13	0.00		-22.52	2.10	6.76	45.37	191.45	814.81	184.89	1084.80	461.11	862.81	232.73	1053.70	247.44
7.741	0	0.50	0.51	0.04	0.69	0.04	1.08	0.11	2.92	15.87	97.84	3.64	-5.94	96.09	15.87	0.62	34.72	0.01	1.87	2.51	2.68	1.10	0.00	0.02	0.17	10.00	0.01	0.00	17.85	0.03	0.03	83.77	2.92	3.16	0.00		-19.12	5.99	6.17	45.50	192.13	812.68	182.60	1084.01	462.77	860.37	230.90	1051.85	246.74
7.774	0	0.48	0.56	0.04	0.68	0.04	1.07	0.11	2.79	16.23	97.87	3.44	-6.06	96.64	16.23	0.63	34.16	0.00	1.78	2.27	3.05	1.05	0.00	0.02	0.17	9.55	0.01	0.00	17.66	0.02	0.03	75.55	2.79	4.09	0.00		-18.95	5.20	5.46	45.33	189.61	812.41	183.30	1082.58	463.24	859.54	231.77	1048.63	245.84
7.807	0	0.50	0.56	0.04	0.57	0.04	0.83	0.09	2.67	11.69	98.33	3.26	-5.35	96.89	11.69	0.77	33.58	0.00	1.79	1.90	4.20	1.31	0.00	0.02	0.18	9.58	0.01	0.00	17.58	0.02	0.03	48.09	2.67	4.30	0.00		-19.09	4.80	5.18	45.17	186.21	812.10	185.70	1079.14	463.10	858.90	232.09	1044.43	248.10
7.841	0	0.53	0.62	0.05	0.59	0.04	0.90	0.09	2.60	11.92	98.19	3.79	-7.33	97.59	11.92	0.92	35.74	0.00	2.07	2.30	5.83	2.39	0.00	0.03	0.15	11.73	0.01	0.00	17.33	0.02	0.03	22.25	2.60	4.63	1.00		-22.22	3.50	5.87	44.46	183.73	814.02	181.64	1081.83	457.38	863.14	229.88	1046.51	241.41
7.874	0	0.62	0.62	0.07	0.52	0.04	0.80	0.08	2.56	6.82	98.41	4.58	-9.19	97.65	6.82	0.94	38.88	0.01	2.08	1.79	8.41	4.41	0.00	0.02	0.15	12.21	0.01	0.00	16.65	0.03	0.03	0.90	2.56	3.90	0.00		-15.93	3.36	5.73	45.46	183.64	812.21	180.20	1076.19	455.52	859.48	226.40	1042.30	243.73
7.907	0	0.61	0.70	0.07	0.46	0.04	0.69	0.07	2.57	4.93	98.61	3.95	-7.59	97.78	4.93	0.81	37.43	0.00	2.44	1.59	8.06	5.82	0.00	0.02	0.16	11.79	0.01	0.00	16.19	0.03	0.03	1.14	2.57	5.32	0.00		-24.59	3.08	6.79	44.72	178.28	813.42	178.34	1071.42	443.39	861.61	220.94	1039.11	237.63
7.941	0	0.70	0.94	0.07	0.48	0.04	0.79	0.07	2.47	4.26	98.11	4.36	-9.35	96.81	4.26	0.76	40.84	0.00	2.54	2.22	7.84	6.33	0.00	0.02	0.13	13.52	0.01	0.00	14.06	0.03	0.03	2.55	2.47	7.35	0.00		-24.26	-4.93	7.10	44.85	182.02	815.79	177.93	1077.51	445.30	864.28	222.79	1045.70	237.43
7.974	0	0.67	0.94	0.07	0.42	0.04	0.68	0.06	2.60	2.93	98.11	3.57	-7.79	96.16	2.93	0.75	38.90	0.00	2.64	2.52	7.95	7.86	0.00	0.02	0.15	13.21	0.02	0.01	13.41	0.04	0.03	0.43	2.60	7.89	0.00		-21.21	5.90	6.59	45.64	187.94	814.20	172.80	1081.43	448.28	862.46	218.48	1049.58	236.02
8.007	0	0.61	0.92	0.06	0.39	0.04	0.61	0.06	2.63	2.79	98.16	2.72	-5.78	97.99	2.79	0.77	36.44	0.00	2.78	2.93	6.92	6.91	0.00	0.02	0.16	12.58	0.02	0.01	12.38	0.04	0.04	1.28	2.63	8.24	0.00		-17.85	2.55	6.71	45.62	181.48	814.96	171.87	1084.13	451.72	867.12	219.02	1047.87	235.32
8.041	0	0.57	0.83	0.07	0.36	0.04	0.54	0.06	2.65	2.09	98.33	2.34	-5.19	97.62	2.09	0.79	34.83	0.01	2.89	2.71	8.12	7.89	0.00	0.02	0.17	12.57	0.02	0.01	12.06	0.05	0.03	0.25	2.65	7.71	0.00		-14.52	3.43	6.98	46.26	184.22	818.12	173.01	1084.97	451.38	868.42	219.57	1051.62	238.88
8.074	0	0.58	0.75	0.10	0.33	0.04	0.50	0.06	2.67	2.03	98.50	2.22	-6.92	98.50	2.03	0.68	34.63	0.00	3.54	4.40	12.88	10.97	0.00	0.03	0.18	13.20	0.02	0.01	11.59	0.05	0.04	10.91	2.67	6.75	0.00		-22.47	-1.09	7.96	46.23	194.28	815.32	171.68	1087.59	448.46	864.95	219.88	1058.53	236.40
8.108	0	0.46	0.70	0.11	0.27	0.04	0.41	0.06	2.74	2.02	98.59	1.49	-5.59	97.43	2.02	0.72	30.85	0.00	4.10	4.58	15.41	9.71	0.00	0.03	0.21	12.49	0.03	0.01	10.33	0.05	0.04	6.68	2.74	7.08	0.00		-23.53	3.82	7.82	45.89	196.78	819.20	169.85	1096.94	452.24	870.41	218.90	1066.50	235.31
8.141	0	0.40	0.77	0.09	0.26	0.04	0.36	0.06	2.67	1.91	98.47	1.19	-4.24	97.85	1.91	0.85	28.26	0.00	3.30	3.60	14.77	8.21	0.00	0.03	0.28	11.72	0.02	0.01	9.92	0.05	0.04	45.02	2.67	8.49	0.00		-13.89	2.90	7.61	46.03	185.62	820.10	176.61	1091.99	460.83	873.32	222.82	1057.62	244.97
8.174	0	0.41	0.74	0.11	0.26	0.04	0.37	0.06	2.56	2.13	98.51	1.33	-6.71	97.81	2.13	0.89	29.77	0.00	3.06	4.08	17.64	8.45	0.00	0.03	0.31	11.58	0.01	0.01	9.98	0.05	0.04	62.43	2.56	7.77	0.00		-19.49	3.00	6.24	46.21	197.57	820.46	176.68	1095.54	459.37	867.46	226.82	1064.50	241.32
8.208	0	0.47	0.72	0.07	0.31	0.04	0.46	0.06	2.34	2.16	98.55	1.69	-6.56	97.23	2.16	1.08	32.50	0.01	2.35	3.68	12.56	5.04	0.00	0.03	0.40	11.91	0.01	0.01	10.23	0.05	0.04	48.91	2.34	6.78	0.00		-19.06	4.21	6.59	45.70	191.17	820.37	179.51	1093.08	462.31	869.91	225.41	1060.05	245.26
8.241	0	0.44	0.67	0.05	0.33	0.03	0.47	0.07	2.33	3.00	98.65	1.48	-4.37	96.78	3.00	1.20	31.00	0.01	1.84	3.52	8.72	2.01	0.00	0.03	0.40	12.41	0.01	0.00	10.08	0.04	0.04	73.10	2.33	6.45	0.00		-19.69	4.98	6.04	46.01	195.88	817.79	177.38	1092.71	460.32	865.25	227.43	1060.62	241.50
8.274	0	0.41	0.58	0.04	0.32	0.03	0.47	0.07	2.27	3.03	98.83	1.21	-2.83	97.62	3.03	1.15	29.90	0.00	1.93	3.18	6.63	1.32	0.00	0.03	0.44	11.88	0.01	0.00	8.47	0.04	0.04	50.88	2.27	5.29	0.00		-19.47	3.42	8.32	45.78	195.42	825.16	176.57	1100.38	457.34	876.48	226.52	1071.13	243.84
8.308	0	0.40	0.55	0.04	0.32	0.04	0.47	0.07	2.37	3.41	98.91	1.05	-1.36	98.69	3.41	1.16	29.01	0.00	2.01	3.60	4.68	0.80	0.00	0.03	0.44	12.59	0.01	0.00	7.38	0.05	0.04	47.72	2.37	4.98	0.00		-16.58	-0.39	4.49	46.46	195.48	824.31	183.34	1094.18	463.78	866.87	232.60	1061.87	246.23
8.341	0	0.40	0.56	0.04	0.33	0.04	0.50	0.07	2.29	4.13	98.87	1.11	-1.83	96.57	4.13	1.17	29.60	0.01	2.15	2.81	4.53	0.91	0.00	0.04	0.49	13.08	0.01	0.00	7.59	0.05	0.05	60.67	2.29	5.05	0.00		-19.74	5.31	6.85	46.44	197.27	820.77	183.13	1090.80	460.31	866.58	230.19	1062.93	249.10
8.375	0	0.32	0.52	0.04	0.28	0.03	0.40	0.07	2.15	3.64	98.95	0.73	0.00	93.25	3.64	0.99	24.84	0.00	2.06	2.09	4.83	1.30	0.00	0.04	0.65	11.19	0.01	0.01	6.35	0.05	0.06	60.60	2.15	5.36	0.00		-20.32	8.87	8.99	45.47	188.27	817.90	183.04	1090.87	463.13	872.79	229.09	1059.76	251.24
8.408	0	0.31	0.56	0.04	0.27	0.03	0.39	0.07	2.03	3.43	98.89	0.67	0.00	96.09	3.43	0.95	24.48	0.01	1.67	1.71	4.68	1.22	0.00	0.05	0.70	10.71	0.01	0.01	5.62	0.05	0.06	47.87	2.03	5.91	0.00		-16.63	5.99	7.88	45.87	185.83	817.01	186.26	1086.89	466.89	869.68	231.20	1054.10	254.05
8.441	0	0.30	0.54	0.04	0.28	0.03	0.39	0.07	2.04	4.02	98.92	0.66	0.00	96.50	4.02	1.04	24.23	0.01	1.60	1.63	5.07	1.29	0.00	0.05	0.74	10.73	0.01	0.01	5.59	0.04	0.06	56.16	2.04	5.68	0.00		-22.74	5.42	6.10	45.73	192.36	814.37	181.78	1087.99	462.24	862.86	231.11	1054.80	243.76
8.475	0	0.32	0.57	0.03	0.30	0.03	0.46	0.07	1.96	5.43	98.86	0.71	-0.36	96.25	5.43	1.07	25.84	0.01	1.62	2.03	3.92	1.12	0.00	0.06	0.66	10.65	0.01	0.01	5.05	0.03	0.05	11.15	1.96	5.82	1.00		-19.08	5.77	6.51	45.85	185.84	812.64	177.69	1082.20	454.78	862.65	229.07	1048.21	239.35
8.508	0	0.32	0.56	0.03	0.29	0.03	0.44	0.07	1.92	4.47	98.88	0.67	-0.14	98.53	4.47	0.98	25.65	0.01	1.68	2.16	4.01	1.49	0.00	0.06	0.84	9.30	0.01	0.01	4.44	0.03	0.06	1.17	1.92	5.65	0.00		-17.79	0.97	8.17	45.92	185.21	811.95	179.56	1082.46	459.09	865.27	226.10	1049.43	245.87
8.541	0	0.32	0.60	0.03	0.29	0.03	0.44	0.07	1.93	5.12	98.80	0.67	-0.04	97.69	5.12	1.08	25.30	0.01	2.05	2.14	4.27	2.19	0.00	0.06	0.91	9.65	0.01	0.01	4.67	0.03	0.06	10.62	1.93	6.41	0.00		-22.19	3.29	6.36	46.48	193.75	809.35	176.24	1079.62	453.23	855.92	223.82	1049.06	239.15
8.575	0	0.34	0.66	0.04	0.31	0.03	0.48	0.07	1.75	5.49	98.68	0.74	-1.20	97.47	5.49	1.11	26.64	0.01	1.92	2.23	4.26	3.58	0.00	0.07	1.08	10.15	0.01	0.01	4.84	0.03	0.07	10.94	1.75	6.89	0.00		-22.49	3.74	6.43	46.17	189.48	809.69	175.93	1078.77	452.05	857.73	223.21	1046.63	237.93
8.608	0	0.36	0.68	0.05	0.29	0.03	0.45	0.07	1.84	4.31	98.64	0.79	-2.15	97.32	4.31	1.24	27.31	0.01	2.36	2.46	6.74	5.80	0.00	0.07	1.15	10.00	0.01	0.01	5.07	0.03	0.07	10.58	1.84	7.07	0.00		-18.85	4.04	7.19	45.98	183.68	808.36	175.75	1077.89	454.36	860.44	223.49	1043.41	239.54
8.641	0	0.33	0.71	0.04	0.28	0.03	0.42	0.07	1.81	4.21	98.58	0.69	-1.27	96.99	4.21	1.44	25.86	0.01	2.42	2.20	6.70	4.30	0.00	0.07	1.08	9.53	0.02	0.01	4.63	0.02	0.07	3.18	1.81	7.88	0.00		-18.41	4.64	6.14	46.17	184.10	807.43	178.14	1074.12	455.02	856.40	224.98	1039.81	240.89
8.675	0	0.29	0.60	0.04	0.27	0.03	0.39	0.07	1.87	4.56	98.80	0.59	-0.59	98.37	4.56	1.55	24.00	0.01	2.26	2.52	7.43	3.43	0.00	0.06	0.92	9.13	0.02	0.02	4.18	0.02	0.07	1.78	1.87	6.81	0.00		-18.99	1.51	6.09	46.41	187.66	806.01	178.23	1070.10	451.09	851.84	224.88	1038.85	240.55
8.708	0	0.26	0.61	0.04	0.25	0.03	0.33	0.07	1.97	3.65	98.78	0.50	0.00	97.60	3.65	1.97	21.83	0.01	2.29	1.89	7.26	2.61	0.00	0.06	0.88	9.02	0.02	0.02	4.18	0.02	0.07	1.74	1.97	7.58	0.00		-16.05	3.48	5.01	46.50	184.80	804.51	179.22	1065.58	451.37	848.63	226.20	1032.86	240.77
8.742	0	0.27	0.65	0.04	0.24	0.03	0.33	0.07	2.13	2.66	98.69	0.50	0.00	98.07	2.66	1.87	22.26	0.01	1.82	1.81	6.38	2.31	0.00	0.06	0.96	7.16	0.02	0.02	3.68	0.03	0.07	10.65	2.13	8.25	0.00		-17.92	2.37	5.30	46.62	185.58	802.04	173.78	1059.55	439.96	844.33	221.15	1029.48	233.80
8.775	0	0.27	0.61	0.04	0.23	0.03	0.31	0.07	2.21	2.41	98.77	0.47	0.00	97.46	2.41	1.71	21.34	0.01	2.05	2.00	6.49	2.43	0.00	0.06	0.72	7.19	0.02	0.01	3.76	0.02	0.06	35.57	2.21	7.89	0.00		-10.60	3.77	5.91	47.17	184.62	802.39	173.71	1062.10	445.19	847.25	222.46	1031.23	237.87
8.808	0	0.28	0.70	0.05	0.22	0.04	0.31	0.06	2.32	1.84	98.61	0.50	0.00	97.76	1.84	1.51	22.20	0.01	2.64	2.21	8.22	4.47	0.00	0.07	0.69	7.58	0.02	0.01	3.60	0.02	0.06	27.77	2.32	8.92	0.00		-13.12	3.12	4.31	47.28	190.79	803.91	175.40	1064.08	445.78	843.59	226.56	1034.13	236.32
8.842	0	0.25	0.79	0.04	0.21	0.04	0.28	0.06	2.47	1.72	98.42	0.42	0.00	96.36	1.72	1.58	20.15	0.01	3.16	2.00	7.97	3.93	0.00	0.06	0.62	7.01	0.03	0.01	3.35	0.03	0.05	8.27	2.47	10.68	0.00		-15.51	5.62	4.95	46.67	183.62	800.03	178.73	1059.93	449.63	844.08	226.53	1027.22	239.78
8.875	0	0.24	0.87	0.04	0.21	0.04	0.28	0.07	2.39	2.17	98.27	0.40	0.00	97.16	2.17	1.92	19.24	0.01	3.26	1.72	7.37	4.02	0.00	0.06	0.52	8.20	0.03	0.01	3.60	0.03	0.05	39.13	2.39	11.83	0.00		-13.49	4.33	4.36	47.03	182.33	795.11	176.77	1055.90	448.48	839.46	224.10	1021.02	240.86
8.908	0	0.23	0.78	0.04	0.21	0.04	0.26	0.07	2.68	2.33	98.43	0.36	0.00	97.99	2.33	1.72	17.59	0.01	3.84	1.76	6.33	3.79	0.00	0.06	0.48	8.62	0.03	0.02	3.62	0.03	0.05	48.90	2.68	11.41	0.00		-15.15	2.58	5.45	46.69	178.72	793.95	177.28	1048.70	443.19	838.40	222.67	1016.43	238.28
8.942	0	0.22	1.00	0.03	0.20	0.04	0.25	0.07	2.97	2.47	98.00	0.33	0.00	96.68	2.47	1.77	15.93	0.01	3.43	1.72	3.82	2.02	0.00	0.06	0.49	9.73	0.04	0.02	3.46	0.04	0.05	8.59	2.97	14.36	0.00		-17.89	5.15	6.19	46.99	187.37	793.69	178.20	1051.18	443.83	836.67	224.18	1023.32	240.51
8.975	0	0.22	1.15	0.03	0.21	0.04	0.26	0.07	2.78	2.83	97.70	0.33	0.00	96.45	2.83	1.58	16.18	0.01	2.60	1.77	3.44	2.53	0.00	0.06	0.49	10.24	0.04	0.02	3.51	0.04	0.05	13.19	2.78	15.42	0.00		-17.74	5.49	4.69	47.12	187.88	792.38	176.76	1052.96	447.10	834.45	223.21	1021.71	238.41
9.008	0	0.21	1.15	0.03	0.20	0.04	0.25	0.07	2.70	2.89	97.70	0.33	0.00	97.06	2.89	1.75	15.46	0.01	2.92	1.54	4.39	2.73	0.00	0.06	0.56	9.45	0.03	0.03	3.49	0.05	0.06	11.23	2.70	15.58	0.00		-12.36	4.52	4.83	47.11	180.47	794.34	177.94	1055.19	451.82	840.13	226.50	1020.11	239.75
9.042	0	0.20	1.52	0.03	0.20	0.04	0.24	0.07	3.07	2.95	96.95	0.33	0.00	98.11	2.95	1.74	14.43	0.01	2.88	1.49	4.40	3.33	0.00	0.06	0.56	10.26	0.03	0.02	3.51	0.05	0.05	21.01	3.07	18.77	0.00		-17.66	2.25	4.62	47.07	183.98	793.21	176.59	1049.45	442.52	834.62	223.55	1018.21	235.62
9.075	0	0.20	1.56	0.04	0.19	0.04	0.23	0.07	3.12	2.75	96.87	0.33	0.00	98.48	2.75	1.77	14.83	0.02	3.43	1.44	6.31	5.18	0.00	0.06	0.45	9.59	0.03	0.01	3.40	0.05	0.04	9.75	3.12	18.96	0.00		-20.67	1.14	5.10	46.32	182.02	802.02	176.87	1058.75	441.17	845.18	224.66	1026.94	234.21
9.109	0	0.20	1.39	0.04	0.19	0.04	0.22	0.07	3.23	2.95	97.23	0.33	0.00	97.10	2.95	1.68	13.40	0.02	4.41	1.48	5.06	5.96	0.00	0.05	0.38	8.44	0.03	0.00	3.01	0.05	0.03	7.58	3.23	18.20	0.00		-17.47	4.44	5.39	47.12	188.82	801.67	177.75	1059.63	442.23	842.76	228.95	1031.41	237.10
9.142	0	0.21	1.31	0.04	0.19	0.04	0.23	0.07	3.16	2.48	97.39	0.33	0.00	96.28	2.48	1.44	14.41	0.02	3.91	1.53	4.86	6.96	0.00	0.04	0.33	8.24	0.03	0.00	3.41	0.04	0.02	16.76	3.16	17.30	0.00		-19.90	5.73	5.39	47.19	192.24	801.54	179.26	1058.29	441.14	840.53	229.02	1032.54	238.51
9.175	0	0.22	1.64	0.04	0.20	0.04	0.24	0.07	2.95	2.75	96.73	0.33	0.00	97.74	2.75	1.74	14.78	0.02	2.76	1.32	3.73	6.09	0.00	0.04	0.25	7.97	0.03	0.00	3.88	0.04	0.02	35.96	2.95	19.28	0.00		-19.06	3.16	5.55	47.44	193.32	800.80	182.13	1057.37	442.72	839.27	234.21	1032.48	240.92
9.209	0	0.25	2.15	0.03	0.23	0.04	0.29	0.07	2.80	3.45	95.69	0.38	0.00	97.87	3.45	1.79	18.10	0.02	2.15	1.43	2.31	4.36	0.00	0.04	0.20	8.54	0.03	0.00	4.05	0.03	0.02	89.54	2.80	21.04	0.00		-16.47	2.87	5.80	47.73	192.64	797.51	184.67	1053.67	445.36	836.45	237.75	1028.97	244.39
9.242	0	0.24	2.07	0.03	0.23	0.04	0.29	0.07	2.69	3.50	95.86	0.39	0.00	97.20	3.50	1.63	18.12	0.01	2.00	1.50	2.68	2.94	0.00	0.04	0.18	9.26	0.03	0.00	4.41	0.03	0.01	71.20	2.69	20.53	0.00		-14.40	4.27	5.23	47.08	185.69	794.17	185.57	1051.67	452.93	836.37	234.33	1021.64	246.78
9.275	0	0.25	3.07	0.03	0.24	0.04	0.30	0.07	2.59	3.40	93.86	0.43	0.00	97.89	3.40	1.63	18.99	0.01	1.82	1.42	3.43	2.50	0.00	0.04	0.16	11.25	0.02	0.00	4.81	0.03	0.01	69.97	2.59	24.07	0.00		-13.53	2.81	4.91	46.91	180.87	792.39	188.29	1049.50	457.24	836.18	235.90	1016.57	249.16
9.309	0	0.25	3.77	0.04	0.25	0.04	0.31	0.07	2.42	3.67	92.46	0.51	0.00	98.64	3.67	1.81	20.20	0.02	1.97	1.16	6.14	2.58	0.00	0.04	0.15	12.39	0.02	0.00	5.97	0.04	0.01	59.92	2.42	25.72	0.00		-19.21	0.57	5.14	46.59	187.95	791.09	186.73	1051.62	455.76	833.49	234.04	1021.01	246.77
9.342	0	0.23	4.77	0.04	0.24	0.03	0.29	0.07	2.21	4.12	90.45	0.49	0.00	98.65	4.12	2.06	19.23	0.01	1.63	0.69	7.63	1.98	0.00	0.04	0.17	12.59	0.02	0.00	6.27	0.04	0.01	64.19	2.21	28.17	0.00		-16.05	-0.53	4.80	46.35	181.32	794.62	190.06	1054.12	460.70	839.15	236.98	1019.97	250.47
9.376	0	0.27	4.96	0.04	0.27	0.03	0.36	0.07	2.29	4.31	90.09	0.65	0.00	97.71	4.31	1.94	23.04	0.01	1.74	0.73	6.63	2.04	0.00	0.03	0.15	11.16	0.01	0.00	6.58	0.03	0.01	73.54	2.29	27.67	0.00		-19.31	3.22	5.34	46.10	183.98	792.98	185.10	1056.64	457.53	839.12	234.06	1022.80	244.71
9.409	0	0.27	7.80	0.03	0.28	0.03	0.37	0.07	2.20	4.52	84.41	0.63	0.00	97.47	4.52	1.83	22.56	0.01	1.83	0.61	4.24	1.06	0.00	0.03	0.17	11.02	0.02	0.00	6.62	0.03	0.01	67.14	2.20	32.25	0.00		-20.24	3.74	5.46	46.61	185.83	793.86	186.68	1049.98	450.85	835.69	231.80	1020.93	246.60
9.442	0	0.28	8.06	0.03	0.29	0.03	0.36	0.07	2.14	4.19	83.88	0.63	0.00	98.57	4.19	1.64	21.80	0.01	1.64	0.70	2.25	0.54	0.00	0.03	0.17	12.29	0.01	0.00	7.26	0.03	0.01	74.34	2.14	32.68	0.00		-21.92	-0.82	5.72	46.51	187.06	794.91	189.19	1056.99	457.52	839.24	237.75	1026.02	248.00
9.476	0	0.33	4.33	0.03	0.31	0.03	0.42	0.07	2.18	4.15	91.35	0.84	0.00	97.99	4.15	1.32	24.85	0.01	1.93	0.76	1.96	0.38	0.00	0.02	0.16	12.51	0.01	0.00	8.28	0.02	0.01	73.61	2.18	25.69	0.00		-23.22	2.57	5.90	46.14	185.79	795.04	180.15	1061.97	452.48	842.67	231.35	1028.33	238.17
9.509	0	0.33	3.26	0.03	0.31	0.03	0.41	0.07	2.17	4.06	93.49	0.84	0.00	97.93	4.06	1.20	24.20	0.01	1.83	0.82	1.79	0.30	0.00	0.02	0.15	13.78	0.01	0.00	9.01	0.02	0.01	88.78	2.17	23.02	0.00		-16.82	-2.71	7.73	47.32	194.47	793.08	180.26	1063.90	457.44	841.48	230.72	1035.32	246.32
9.542	0	0.33	2.25	0.03	0.31	0.03	0.40	0.07	2.08	3.78	95.49	0.86	0.00	98.68	3.78	1.24	24.41	0.01	1.62	0.69	2.49	0.40	0.00	0.02	0.15	12.95	0.01	0.00	9.18	0.02	0.01	46.16	2.08	19.36	0.00		-18.67	-0.44	7.57	46.92	192.56	794.29	184.32	1066.30	463.72	844.04	232.56	1035.79	250.21
9.576	0	0.36	1.92	0.04	0.33	0.03	0.43	0.07	1.81	3.28	96.16	1.10	0.00	97.59	3.28	1.20	26.24	0.01	1.76	0.59	3.33	0.45	0.00	0.02	0.17	15.24	0.01	0.00	10.72	0.02	0.01	51.42	1.81	17.19	0.00		-21.17	3.50	6.57	46.77	192.87	794.43	185.43	1063.17	462.01	841.10	230.99	1033.06	249.67
9.609	0	0.36	1.50	0.04	0.32	0.03	0.42	0.07	1.83	3.19	97.01	1.07	0.00	97.72	3.19	1.09	26.15	0.01	1.55	0.73	3.52	0.59	0.00	0.02	0.16	15.24	0.01	0.00	10.51	0.02	0.01	49.12	1.83	14.80	0.00		-22.95	3.21	6.40	46.22	188.12	795.59	182.33	1065.14	458.89	844.39	229.87	1031.99	243.73
9.642	0	0.37	1.48	0.04	0.32	0.03	0.41	0.07	1.75	2.74	97.04	1.12	0.00	97.44	2.74	1.20	25.60	0.01	1.32	0.55	3.03	0.47	0.00	0.02	0.17	16.22	0.01	0.00	11.72	0.02	0.01	66.59	1.75	14.80	0.00		-19.76	3.80	5.27	47.32	195.49	795.59	182.87	1063.65	459.54	838.62	230.37	1033.51	245.65
9.676	0	0.34	1.12	0.04	0.30	0.03	0.37	0.07	1.86	2.63	97.76	0.92	0.00	97.88	2.63	1.26	23.49	0.01	1.37	0.52	2.66	0.40	0.00	0.01	0.16	18.57	0.01	0.00	11.07	0.03	0.01	50.91	1.86	12.74	0.00		-22.50	2.84	7.59	46.49	186.59	795.70	180.41	1062.61	453.20	845.67	227.28	1031.58	243.09
9.709	0	0.34	0.89	0.04	0.31	0.03	0.37	0.07	1.93	2.65	98.23	0.96	0.00	98.07	2.65	1.21	23.65	0.01	1.32	0.55	2.78	0.53	0.00	0.01	0.16	17.87	0.01	0.00	11.45	0.03	0.01	63.95	1.93	10.50	0.00		-24.14	-2.36	7.15	46.53	194.43	797.36	179.25	1071.03	457.45	846.28	228.02	1040.22	241.84
9.743	0	0.31	0.92	0.04	0.29	0.03	0.33	0.07	2.17	2.72	98.15	0.81	0.00	97.86	2.72	1.25	21.36	0.01	1.73	0.49	2.82	0.36	0.00	0.01	0.16	17.22	0.01	0.00	11.30	0.03	0.02	80.03	2.17	11.61	0.00		-22.81	2.88	5.73	47.19	196.78	798.47	180.07	1068.10	456.47	842.36	227.01	1038.53	242.49
9.776	0	0.29	0.87	0.04	0.27	0.03	0.32	0.07	2.23	2.79	98.27	0.68	0.00	98.42	2.79	1.14	20.32	0.01	1.85	0.49	3.10	0.54	0.00	0.01	0.17	15.57	0.01	0.00	9.88	0.04	0.02	37.00	2.23	11.28	0.00		-25.74	-1.33	7.77	46.49	197.21	803.77	179.75	1078.17	458.23	852.96	225.19	1049.23	244.42
9.809	0	0.29	0.75	0.03	0.28	0.03	0.35	0.07	2.14	3.93	98.50	0.68	0.00	98.53	3.93	0.96	20.71	0.01	1.68	0.51	2.09	0.64	0.00	0.01	0.16	13.93	0.01	0.00	9.46	0.03	0.01	20.51	2.14	9.73	0.00		-14.51	0.97	5.50	47.02	182.00	803.31	178.73	1070.20	457.81	852.36	226.10	1033.59	242.79
9.843	0	0.28	0.69	0.03	0.28	0.03	0.35	0.07	2.42	4.63	98.62	0.63	0.00	97.27	4.63	0.81	19.93	0.01	1.72	0.59	1.45	0.40	0.00	0.01	0.14	13.34	0.01	0.00	9.28	0.03	0.02	68.07	2.42	9.24	0.00		-12.99	-4.12	6.05	47.68	187.40	803.93	179.80	1068.67	454.27	849.87	231.02	1036.91	242.75
9.876	0	0.29	0.73	0.03	0.31	0.03	0.40	0.07	2.50	6.11	98.53	0.72	0.00	98.49	6.11	0.86	21.34	0.01	1.67	0.71	1.20	0.46	0.00	0.01	0.14	13.24	0.02	0.01	9.73	0.03	0.01	92.04	2.50	9.57	0.00		-17.09	1.12	6.14	47.52	189.37	802.51	178.80	1067.36	451.08	847.83	229.95	1036.90	240.54
9.909	0	0.30	0.74	0.03	0.33	0.03	0.44	0.08	2.34	7.29	98.51	0.78	0.00	98.25	7.29	0.77	22.27	0.01	1.54	0.89	0.77	0.32	0.00	0.01	0.14	13.19	0.02	0.01	9.84	0.03	0.01	82.91	2.34	9.37	0.00		-12.72	1.87	7.99	47.99	190.16	798.73	176.50	1068.63	454.19	849.07	229.24	1038.70	243.31
9.943	0	0.34	0.78	0.03	0.38	0.03	0.55	0.08	2.32	8.63	98.44	1.00	0.00	98.60	8.63	0.73	25.92	0.01	1.88	1.28	1.01	0.26	0.00	0.01	0.14	12.03	0.02	0.01	9.76	0.03	0.01	83.80	2.32	8.94	0.00		-8.64	-0.74	9.32	48.58	180.27	797.66	182.06	1062.79	457.74	852.07	231.34	1031.26	251.00
9.976	0	0.30	0.75	0.03	0.38	0.04	0.54	0.09	2.40	10.00	98.49	0.86	0.00	98.19	10.00	0.72	24.08	0.00	2.14	1.17	1.20	0.32	0.00	0.01	0.14	12.73	0.02	0.00	9.53	0.03	0.01	89.15	2.40	9.10	0.00		-15.08	-2.04	7.52	47.59	184.37	804.95	186.03	1070.71	460.92	855.11	234.51	1038.76	250.74
10.009	0	0.29	0.69	0.03	0.36	0.04	0.49	0.09	2.48	9.82	98.62	0.80	0.00	98.71	9.82	0.74	22.26	0.00	2.22	1.20	1.45	0.39	0.00	0.01	0.14	11.89	0.02	0.00	10.21	0.03	0.02	65.10	2.48	8.71	0.00		-25.66	-0.30	6.64	47.34	199.49	804.74	185.94	1075.49	460.24	849.21	233.18	1048.12	248.27
10.043	0	0.26	0.59	0.03	0.33	0.04	0.44	0.09	2.61	9.51	98.81	0.66	0.00	98.31	9.51	0.88	20.16	0.00	2.51	1.05	1.71	0.44	0.00	0.01	0.15	10.01	0.03	0.00	9.57	0.03	0.02	30.77	2.61	7.95	0.00	48.00	-22.61	-1.70	10.09	46.94	193.88	807.61	181.06	1082.49	458.66	862.14	228.29	1054.86	249.49
10.076	0	0.28	0.67	0.03	0.33	0.04	0.45	0.08	2.60	8.99	98.66	0.71	0.00	98.76	8.99	0.97	21.57	0.01	2.71	1.45	2.24	0.65	0.00	0.01	0.17	10.61	0.02	0.00	9.24	0.03	0.02	63.02	2.60	8.74	0.00	48.00	-16.23	0.12	6.66	47.82	194.24	807.24	186.01	1081.34	469.67	855.90	235.32	1049.40	252.28
10.110	0	0.27	0.63	0.03	0.35	0.04	0.48	0.09	2.87	10.27	98.75	0.72	0.00	96.85	10.27	1.08	21.94	0.01	3.40	1.61	2.46	0.91	0.00	0.01	0.17	9.05	0.02	0.00	9.08	0.03	0.02	71.16	2.87	8.26	0.00	48.00	-19.37	4.87	9.11	47.03	183.27	805.45	184.89	1072.98	459.91	859.74	230.10	1041.74	251.64
10.143	0	0.30	0.70	0.03	0.38	0.04	0.56	0.09	2.88	10.90	98.61	0.87	0.00	98.43	10.90	1.15	25.25	0.01	2.98	1.43	2.97	1.18	0.00	0.01	0.19	8.52	0.01	0.00	8.47	0.04	0.02	25.68	2.88	8.50	0.00	48.00	-23.92	-1.31	9.75	47.45	198.37	807.73	187.42	1078.00	459.71	857.69	231.25	1054.46	256.42
10.176	0	0.29	0.68	0.03	0.37	0.04	0.54	0.09	2.93	10.50	98.65	0.85	0.00	97.21	10.50	1.08	24.88	0.01	3.25	1.30	3.74	1.15	0.00	0.01	0.25	8.24	0.01	0.01	8.48	0.04	0.02	79.75	2.93	8.33	0.00	48.00	-23.69	4.25	8.84	46.51	185.87	807.06	184.71	1078.85	462.63	861.89	229.34	1046.58	250.21
10.210	0	0.31	0.71	0.03	0.39	0.04	0.59	0.09	2.65	10.44	98.59	0.96	-0.32	97.98	10.44	1.11	26.73	0.01	2.38	0.85	2.93	0.78	0.00	0.01	0.24	7.53	0.01	0.01	8.31	0.04	0.02	76.81	2.65	8.12	0.00	48.00	-23.36	2.58	9.36	47.06	188.90	806.63	187.51	1075.37	462.84	859.70	227.61	1046.48	255.79
10.243	0	0.32	0.67	0.03	0.38	0.04	0.56	0.08	2.58	9.00	98.66	0.97	-0.22	97.20	9.00	1.07	26.67	0.01	1.76	0.76	2.72	0.53	0.00	0.01	0.27	6.33	0.01	0.01	8.58	0.04	0.03	39.01	2.58	7.54	0.00	48.00	-23.89	4.26	9.93	46.68	186.93	807.04	185.20	1079.22	463.13	863.46	227.53	1048.59	253.37
10.276	0	0.31	0.62	0.03	0.38	0.03	0.55	0.09	2.28	9.11	98.75	0.96	-0.38	95.57	9.11	1.18	26.14	0.01	1.51	0.56	2.68	0.34	0.00	0.01	0.30	6.13	0.01	0.01	9.01	0.05	0.03	44.79	2.28	6.85	0.00	48.00	-17.93	6.64	10.50	47.13	180.96	806.47	187.95	1076.19	467.24	865.40	229.66	1043.97	258.95
10.310	0	0.29	0.64	0.03	0.38	0.03	0.52	0.09	2.37	10.31	98.73	0.88	0.00	97.12	10.31	1.04	23.79	0.01	1.28	0.58	2.50	0.27	0.00	0.01	0.34	6.78	0.01	0.01	10.04	0.05	0.04	69.64	2.37	7.62	0.00	48.00	-23.40	4.40	7.73	46.85	188.36	810.13	184.83	1081.46	463.21	861.95	229.46	1049.25	249.44
10.343	0	0.28	0.57	0.03	0.34	0.03	0.45	0.08	2.18	8.26	98.86	0.80	0.00	94.19	8.26	1.09	22.56	0.01	1.22	0.33	3.00	0.31	0.00	0.01	0.31	6.27	0.01	0.01	9.88	0.06	0.04	31.22	2.18	6.77	0.00	48.00	-23.80	8.08	10.54	46.70	184.50	811.25	188.45	1079.04	462.91	868.01	226.89	1049.79	258.45
10.377	0	0.27	0.65	0.03	0.35	0.03	0.46	0.09	1.98	9.52	98.70	0.71	0.00	95.90	9.52	1.23	21.83	0.01	1.19	0.22	2.58	0.27	0.00	0.01	0.35	5.41	0.01	0.01	9.07	0.07	0.06	33.64	1.98	8.05	0.00	48.00	-26.51	6.23	8.59	46.67	190.70	813.20	186.47	1082.36	461.56	864.66	225.86	1053.41	253.10
10.410	0	0.24	0.65	0.03	0.32	0.03	0.43	0.09	1.94	9.38	98.71	0.58	0.00	97.79	9.38	1.11	19.91	0.01	1.20	0.18	2.51	0.26	0.00	0.01	0.41	4.81	0.01	0.01	8.01	0.08	0.07	63.34	1.94	8.38	0.00	48.00	-24.05	3.06	10.09	46.95	191.00	811.61	185.17	1082.81	461.70	866.18	225.48	1054.89	254.95
10.443	0	0.26	0.64	0.03	0.35	0.03	0.48	0.09	1.81	10.14	98.71	0.66	0.00	96.81	10.14	1.02	21.64	0.01	1.12	0.16	2.88	0.37	0.00	0.01	0.41	5.04	0.01	0.01	8.23	0.08	0.07	45.14	1.81	7.81	0.00	48.00	-24.72	4.93	11.03	46.92	192.54	812.05	186.31	1083.05	462.82	867.91	222.55	1056.89	259.43
10.477	0	0.26	0.66	0.03	0.35	0.03	0.48	0.09	1.58	10.20	98.68	0.65	0.00	97.72	10.20	1.02	21.40	0.01	1.14	0.16	2.43	0.36	0.00	0.01	0.58	4.16	0.01	0.02	8.19	0.11	0.10	50.29	1.58	7.94	1.00	54.00	-21.35	3.22	10.57	47.22	192.24	810.94	185.07	1083.95	465.05	866.90	224.43	1056.18	258.03
10.510	0	0.27	0.73	0.03	0.36	0.03	0.53	0.09	1.45	10.56	98.54	0.70	-0.43	95.22	10.56	1.00	23.21	0.01	1.31	0.18	3.22	0.56	0.00	0.01	0.67	4.11	0.01	0.02	7.45	0.10	0.10	41.38	1.45	8.37	0.00	54.00	-21.34	7.05	9.97	47.31	193.85	810.61	183.73	1082.79	463.27	864.72	223.30	1055.69	256.56
10.543	0	0.29	0.89	0.03	0.36	0.03	0.54	0.08	1.39	9.30	98.21	0.77	-1.40	97.14	9.30	0.71	24.93	0.01	1.36	0.22	3.75	0.96	0.00	0.01	0.62	4.47	0.01	0.01	7.02	0.10	0.10	40.35	1.39	9.79	0.00	54.00	-18.47	4.37	11.49	47.28	191.38	809.20	184.61	1080.63	463.76	866.49	223.05	1054.15	260.60
10.577	0	0.31	1.22	0.03	0.38	0.03	0.58	0.08	1.27	9.35	97.56	0.91	-2.21	96.53	9.35	0.66	26.31	0.01	1.46	0.22	3.62	0.98	0.00	0.01	0.52	4.69	0.01	0.01	7.95	0.10	0.11	54.66	1.27	12.34	0.00	54.00	-15.34	5.37	11.39	47.48	188.28	808.47	183.66	1077.74	461.98	865.77	223.55	1050.58	259.54
10.610	0	0.32	1.47	0.03	0.39	0.03	0.62	0.09	1.28	10.03	97.06	0.97	-3.19	96.50	10.03	0.50	27.47	0.00	1.85	0.31	4.40	1.24	0.00	0.01	0.50	5.16	0.01	0.01	7.84	0.10	0.10	31.58	1.28	13.81	0.00	54.00	-18.02	5.42	11.76	47.36	189.74	806.67	182.14	1074.54	456.93	863.28	220.92	1049.40	257.85
10.643	0	0.36	1.24	0.03	0.39	0.03	0.62	0.08	1.17	8.41	97.52	1.09	-3.27	98.68	8.41	0.38	28.69	0.00	1.98	0.50	3.68	1.06	0.00	0.01	0.54	5.69	0.01	0.01	8.16	0.10	0.11	67.04	1.17	11.80	0.00	54.00	-14.72	0.42	9.88	47.27	182.85	808.02	182.02	1075.94	460.79	864.09	223.76	1044.57	253.14
10.677	0	0.32	1.01	0.03	0.36	0.03	0.54	0.08	1.10	7.82	97.98	0.86	-0.61	98.56	7.82	0.38	25.39	0.00	2.14	0.45	2.35	0.53	0.00	0.01	0.47	6.23	0.01	0.01	8.16	0.10	0.11	72.61	1.10	10.56	0.00	54.00	-19.81	0.86	11.30	47.10	188.79	806.56	178.86	1076.05	454.21	863.12	219.52	1049.18	251.49
10.710	0	0.29	0.90	0.03	0.35	0.03	0.50	0.08	1.19	8.84	98.21	0.73	0.00	97.20	8.84	0.47	22.60	0.00	2.43	0.46	1.53	0.41	0.00	0.01	0.38	6.39	0.01	0.01	8.65	0.09	0.09	85.03	1.19	10.17	0.00	54.00	-15.09	4.26	8.44	47.53	186.05	810.36	179.93	1077.90	457.91	862.59	224.45	1047.04	248.85
10.744	0	0.29	0.83	0.03	0.33	0.03	0.46	0.08	1.18	7.91	98.33	0.68	0.00	98.42	7.91	0.44	21.50	0.00	2.71	0.59	1.10	0.29	0.00	0.01	0.30	8.55	0.01	0.01	8.69	0.10	0.08	56.00	1.18	9.74	0.00	54.00	-17.15	-1.35	11.42	47.46	192.11	807.44	177.50	1079.34	456.14	864.06	218.36	1053.11	252.50
10.777	0	0.28	0.86	0.03	0.33	0.03	0.45	0.08	1.22	7.79	98.28	0.66	0.00	98.41	7.79	0.49	21.41	0.00	2.75	0.57	1.39	0.33	0.00	0.01	0.23	8.88	0.01	0.00	8.45	0.10	0.07	63.07	1.22	10.06	0.00	54.00	-24.26	-1.38	10.49	46.75	192.66	809.11	179.83	1081.54	455.85	863.94	221.46	1054.54	249.56
10.810	0	0.29	0.89	0.03	0.35	0.03	0.50	0.08	1.29	8.89	98.23	0.76	0.00	98.41	8.89	0.53	22.67	0.00	3.77	0.62	2.47	0.56	0.00	0.01	0.24	8.31	0.01	0.00	9.13	0.12	0.07	44.50	1.29	10.14	0.00	54.00	-24.44	1.39	10.22	46.99	200.33	810.62	176.70	1086.50	456.60	863.81	216.81	1061.49	249.28
10.844	0	0.32	0.74	0.03	0.40	0.04	0.59	0.09	1.43	10.37	98.52	1.02	-0.33	97.80	10.37	0.51	25.42	0.01	4.11	0.74	3.35	0.54	0.00	0.01	0.21	9.02	0.01	0.00	10.47	0.12	0.06	69.08	1.43	7.90	0.00	54.00	-16.89	3.03	9.42	46.89	186.51	807.03	174.75	1084.10	461.86	865.23	220.25	1050.05	245.31
10.877	0	0.31	0.67	0.03	0.42	0.04	0.60	0.09	1.53	11.70	98.65	0.99	0.00	98.01	11.70	0.59	24.31	0.01	4.07	0.72	2.62	0.39	0.00	0.00	0.18	8.60	0.01	0.00	11.19	0.12	0.05	77.08	1.53	7.32	0.00	54.00	-21.83	2.51	9.02	46.98	193.70	812.08	176.36	1081.26	451.43	862.64	218.75	1054.53	245.17
10.910	0	0.30	0.66	0.03	0.42	0.04	0.58	0.09	1.67	11.83	98.68	1.03	0.00	98.04	11.83	0.78	23.30	0.01	4.47	0.56	2.24	0.35	0.00	0.00	0.10	8.78	0.01	0.00	12.79	0.13	0.04	72.24	1.67	7.49	0.00	54.00	-19.09	-2.45	9.39	46.90	189.52	817.77	182.18	1083.18	454.38	868.72	224.02	1056.30	251.04
10.944	0	0.30	0.52	0.03	0.39	0.04	0.47	0.09	2.02	9.95	98.96	0.99	0.00	95.98	9.95	0.81	20.74	0.01	3.87	0.69	1.75	0.35	0.00	0.00	0.08	9.14	0.01	0.00	14.84	0.14	0.03	29.86	2.02	6.09	0.00	54.00	-18.06	6.14	8.82	47.18	197.67	816.31	174.49	1091.85	456.79	867.99	221.76	1064.25	245.30
10.977	0	0.33	0.54	0.04	0.37	0.04	0.44	0.08	2.15	7.62	98.92	1.12	0.00	97.34	7.62	0.68	21.81	0.01	3.57	0.69	1.80	0.36	0.00	0.00	0.07	8.45	0.01	0.00	15.53	0.15	0.03	40.26	2.15	6.26	1.00	60.00	-16.62	-4.00	10.20	47.26	197.70	813.36	173.84	1093.38	461.42	869.42	218.36	1064.86	248.16
11.010	0	0.35	0.59	0.04	0.44	0.04	0.53	0.09	2.49	10.79	98.82	1.53	0.00	97.62	10.79	0.72	23.23	0.01	3.99	0.85	2.25	0.54	0.00	0.00	0.05	8.31	0.01	0.00	18.28	0.18	0.03	57.33	2.49	7.00	0.00	60.00	-15.31	3.44	10.78	47.48	195.98	809.66	169.72	1093.05	462.05	869.35	215.10	1062.82	246.38
11.044	0	0.35	0.50	0.05	0.50	0.04	0.56	0.10	2.92	13.67	98.87	1.99	0.00	97.52	13.67	0.70	22.36	0.01	3.87	1.07	3.46	0.86	0.00	0.00	0.05	7.28	0.02	0.00	22.48	0.22	0.02	12.22	2.92	5.97	0.00	60.00	-12.32	3.64	10.95	47.48	187.48	809.27	168.51	1092.09	464.05	872.70	212.84	1057.32	245.41
11.077	0	0.38	0.48	0.05	0.54	0.05	0.64	0.11	3.13	14.63	98.72	2.63	0.00	98.38	14.63	0.65	24.73	0.01	5.04	1.93	5.01	0.98	0.00	0.00	0.05	6.80	0.02	0.01	23.66	0.25	0.02	35.56	3.13	5.19	0.00	60.00	-21.94	1.47	12.10	46.94	192.22	807.85	162.38	1092.55	451.57	871.59	207.37	1061.58	236.60
11.111	0	0.37	0.46	0.07	0.51	0.05	0.58	0.11	3.67	14.64	98.83	2.75	0.00	98.52	14.64	0.69	24.03	0.01	6.21	2.41	8.45	2.71	0.00	0.00	0.05	6.80	0.02	0.01	24.93	0.31	0.02	13.81	3.67	5.30	0.00	60.00	-15.36	1.01	9.06	48.15	196.61	807.06	165.16	1092.13	459.97	864.14	213.72	1059.25	238.07
11.144	0	0.43	0.39	0.10	0.47	0.06	0.50	0.10	3.94	12.30	98.99	3.26	0.00	98.75	12.30	0.74	23.94	0.01	7.42	3.76	10.93	5.97	0.00	0.00	0.06	6.75	0.01	0.01	27.21	0.40	0.02	19.59	3.94	4.08	0.00	60.00	-16.43	-0.17	10.87	47.92	195.34	810.83	166.06	1091.82	456.73	869.94	207.10	1061.96	242.99
11.177	0	0.48	0.40	0.14	0.42	0.06	0.47	0.09	4.00	10.27	99.03	3.32	0.00	96.57	10.27	0.64	24.78	0.01	9.56	5.70	13.62	9.61	0.00	0.00	0.08	6.58	0.01	0.00	26.58	0.43	0.02	11.54	4.00	3.98	0.00	60.00	-17.43	5.31	11.31	47.70	189.95	809.70	165.94	1089.51	455.51	871.37	207.09	1058.04	242.24
11.211	0	0.70	0.49	0.20	0.52	0.06	0.65	0.10	4.15	12.51	98.61	5.99	-4.82	97.13	12.51	0.63	31.31	0.01	8.94	8.74	16.36	14.63	0.00	0.00	0.09	6.20	0.01	0.00	27.76	0.68	0.03	11.24	4.15	4.58	0.00	60.00	-19.38	4.40	10.14	48.11	196.39	807.78	163.19	1087.84	451.21	864.73	205.89	1058.56	237.51
11.244	0	0.80	0.59	0.24	0.56	0.06	0.78	0.11	3.92	14.97	98.41	6.76	-8.69	97.13	14.97	0.58	33.89	0.01	9.70	12.94	20.55	15.37	0.00	0.00	0.11	6.40	0.01	0.00	26.78	0.74	0.03	20.21	3.92	5.43	0.00	60.00	-24.55	4.39	11.50	48.10	201.03	806.98	160.83	1087.67	444.88	864.67	200.94	1062.48	236.77
11.277	0	0.82	0.61	0.17	0.52	0.06	0.72	0.10	4.14	11.67	98.37	7.79	-10.02	97.30	11.67	0.53	36.24	0.01	7.84	13.48	20.84	7.75	0.00	0.00	0.13	6.07	0.01	0.01	26.34	0.86	0.03	18.26	4.14	5.43	0.00	60.00	-21.64	4.08	10.70	48.41	198.83	805.73	158.91	1085.86	443.74	862.41	202.75	1058.94	232.94
11.311	0	0.97	0.59	0.18	0.52	0.06	0.75	0.09	4.94	10.04	98.06	10.08	-10.93	96.48	10.04	0.46	39.44	0.01	7.74	15.11	21.55	7.81	0.00	0.00	0.13	6.45	0.02	0.01	26.66	0.90	0.04	4.26	4.94	4.91	0.00	60.00	-16.08	5.44	9.19	48.53	193.64	805.74	157.99	1084.45	446.22	861.46	204.25	1053.32	230.44
11.344	0	0.88	0.56	0.16	0.57	0.07	0.83	0.10	5.22	11.82	98.23	10.08	-9.60	97.07	11.82	0.58	39.37	0.02	8.50	12.27	19.28	8.74	0.00	0.00	0.13	7.54	0.02	0.01	26.72	1.02	0.04	8.53	5.22	4.67	0.00	60.00	-13.50	4.51	9.26	48.46	189.02	804.48	157.17	1083.16	447.61	862.30	203.44	1049.45	230.00
11.378	0	1.27	0.58	0.34	0.62	0.09	1.04	0.10	5.45	12.25	97.45	15.88	-12.98	97.10	12.25	0.50	45.01	0.02	12.78	14.97	24.24	17.95	0.00	0.00	0.13	8.21	0.02	0.01	27.57	1.51	0.05	18.07	5.45	3.72	0.00	60.00	-9.69	4.44	8.55	48.93	188.47	801.91	156.77	1080.86	449.36	858.92	205.42	1045.84	229.55
11.411	0	1.24	0.68	0.24	0.76	0.08	1.47	0.12	5.52	16.32	97.06	16.23	-15.12	97.70	16.32	0.47	48.13	0.02	11.34	13.98	21.72	17.15	0.00	0.00	0.14	8.66	0.03	0.02	24.78	1.76	0.07	9.30	5.52	4.65	0.00	60.00	-11.71	3.25	8.71	49.26	195.16	805.29	161.42	1078.25	445.60	856.77	206.59	1049.86	234.95
11.444	0	1.31	0.73	0.17	0.98	0.08	2.07	0.14	5.67	20.99	95.87	16.06	-13.52	98.06	20.99	0.36	48.81	0.02	10.85	13.71	14.93	18.80	0.00	0.00	0.11	8.94	0.04	0.01	23.94	1.73	0.06	3.25	5.67	5.22	0.00	60.00	-13.06	2.39	11.87	48.54	188.11	814.80	162.32	1078.87	431.63	869.67	207.14	1055.45	236.66
11.478	0	1.54	0.87	0.14	1.17	0.09	2.67	0.15	5.73	21.62	94.67	21.76	-14.70	94.55	21.62	0.28	53.03	0.02	11.35	13.52	12.56	17.63	0.00	0.00	0.10	10.16	0.04	0.01	24.38	2.10	0.06	21.24	5.73	5.93	0.00	60.00	-10.95	7.73	6.96	49.22	189.96	809.50	167.59	1070.36	439.91	854.53	213.30	1043.13	235.96
11.511	0	1.62	0.98	0.07	1.42	0.08	3.43	0.16	5.95	23.59	93.15	22.70	-13.66	96.24	23.59	0.27	54.89	0.02	9.92	14.00	6.11	12.81	0.00	0.00	0.07	11.41	0.05	0.01	23.19	1.80	0.05	30.48	5.95	6.75	0.00	60.00	-21.64	5.79	8.89	47.63	184.95	813.23	167.85	1069.37	427.49	860.68	212.85	1044.66	231.74
11.544	0	1.51	0.90	0.05	1.57	0.09	3.90	0.18	6.35	26.82	92.20	20.69	-11.03	91.63	26.82	0.25	53.52	0.02	11.71	14.91	3.31	10.46	0.00	0.00	0.05	12.81	0.06	0.00	23.09	1.67	0.04	28.34	6.35	6.49	0.00	60.00	-10.08	10.03	6.76	49.34	190.67	807.33	166.58	1065.85	435.38	850.54	214.35	1040.20	234.01
11.578	0	1.24	0.88	0.05	1.35	0.12	3.20	0.19	7.00	27.11	93.59	14.79	-5.99	93.59	27.11	0.28	48.49	0.01	15.18	16.33	3.53	8.14	0.00	0.00	0.05	18.06	0.05	0.00	23.05	1.81	0.04	35.88	7.00	7.93	0.00	60.00	-10.87	8.60	5.95	49.33	187.51	804.26	170.80	1061.04	438.94	846.71	217.79	1033.32	236.03
11.611	0	1.01	1.11	0.04	1.16	0.11	2.56	0.17	7.15	25.43	94.89	10.68	-3.93	94.99	25.43	0.22	45.12	0.01	12.92	15.24	2.23	4.34	0.00	0.00	0.04	19.08	0.05	0.00	21.78	1.76	0.03	29.44	7.15	11.08	0.00	60.00	-18.68	7.28	7.24	47.96	184.44	802.50	167.55	1057.88	430.63	847.55	211.20	1030.91	231.16
11.644	0	0.82	1.44	0.03	1.08	0.11	2.25	0.17	7.40	24.71	95.50	9.51	-2.62	95.51	24.71	0.28	43.20	0.01	11.90	11.42	1.75	3.23	0.00	0.00	0.03	19.05	0.06	0.00	22.11	1.62	0.03	57.39	7.40	14.17	0.00	60.00	-11.89	6.72	5.17	48.90	187.69	796.40	167.54	1054.52	435.27	837.93	219.08	1025.34	229.21
11.678	0	0.69	2.17	0.03	0.99	0.09	1.84	0.16	7.70	23.94	95.65	8.13	-1.97	85.24	23.94	0.31	40.40	0.01	8.62	9.39	1.68	1.80	0.00	0.00	0.02	21.63	0.06	0.00	22.76	1.31	0.02	66.98	7.70	19.00	0.00	60.00	-13.06	13.23	4.22	48.66	189.74	791.29	168.66	1048.37	436.14	830.30	218.41	1019.69	230.03
11.711	0	0.63	2.74	0.03	0.83	0.08	1.42	0.14	7.58	20.40	94.52	6.52	-1.14	90.94	20.40	0.35	38.30	0.01	5.65	7.86	1.00	1.10	0.00	0.00	0.02	20.08	0.07	0.01	21.90	1.26	0.02	58.49	7.58	21.65	0.00	60.00	-8.31	10.47	5.83	49.44	186.38	782.66	166.95	1040.92	436.71	826.15	217.39	1011.97	231.87
11.745	0	0.43	2.87	0.03	0.58	0.09	0.78	0.12	9.14	17.31	94.27	3.82	0.00	90.13	17.31	0.49	29.72	0.01	4.36	5.51	1.63	0.91	0.00	0.00	0.02	22.82	0.09	0.01	23.48	1.07	0.01	55.18	9.14	25.24	0.00	60.00	-10.25	10.94	4.95	49.04	186.98	778.40	168.35	1035.98	437.58	819.98	218.08	1006.47	231.57
11.778	0	0.42	1.89	0.04	0.50	0.09	0.62	0.11	9.78	14.45	96.23	3.54	0.00	92.39	14.45	0.59	27.87	0.00	4.68	4.93	1.91	1.79	0.00	0.00	0.03	22.52	0.11	0.01	24.36	0.97	0.01	36.20	9.78	22.12	0.00	60.00	-9.67	9.52	5.00	48.95	185.98	774.80	166.17	1033.64	436.78	817.43	216.97	1003.01	229.18
11.811	0	0.41	2.51	0.04	0.43	0.10	0.49	0.10	9.75	11.32	94.98	3.07	0.00	93.02	11.32	0.76	25.77	0.00	5.88	4.87	2.88	3.31	0.00	0.00	0.03	23.43	0.13	0.01	24.60	1.05	0.01	42.02	9.75	25.37	0.00	60.00	-8.33	9.05	4.05	49.56	187.52	769.13	166.09	1026.39	436.03	808.87	216.13	995.90	229.55
11.845	0	0.33	2.89	0.05	0.35	0.10	0.34	0.09	9.47	9.84	94.23	2.04	0.00	96.10	9.84	0.89	19.45	0.00	6.52	3.49	3.76	4.33	0.00	0.00	0.03	23.12	0.16	0.01	25.71	0.84	0.01	55.56	9.47	28.05	0.00	60.00	-11.46	5.98	5.24	49.35	197.58	763.53	165.23	1022.99	434.64	801.53	212.27	998.09	232.32
11.878	0	0.31	2.14	0.07	0.28	0.11	0.26	0.08	9.72	6.42	95.72	1.50	0.00	95.91	6.42	1.16	16.54	0.00	7.55	2.78	3.75	8.47	0.00	0.00	0.03	23.43	0.17	0.00	24.76	0.87	0.01	23.52	9.72	26.09	0.00	60.00	-9.20	6.22	4.63	49.44	192.12	758.42	166.17	1018.50	437.76	798.07	217.57	989.81	229.70
11.911	0	0.24	2.38	0.05	0.23	0.11	0.19	0.07	9.81	4.39	95.24	0.92	0.00	96.59	4.39	1.33	11.75	0.00	7.19	2.34	3.51	5.61	0.00	0.00	0.03	26.18	0.15	0.00	22.67	0.72	0.01	70.05	9.81	28.34	0.00	60.00	-11.95	5.28	5.51	48.96	194.48	754.43	166.87	1013.50	436.01	793.90	215.11	987.67	231.81
11.945	0	0.22	2.12	0.05	0.20	0.10	0.15	0.07	7.75	3.14	95.75	0.72	0.93	97.07	3.14	1.51	7.75	0.00	5.53	2.58	2.79	5.38	0.00	0.00	0.03	26.94	0.15	0.01	23.37	0.55	0.01	41.75	9.89	28.28	0.00	60.00	-13.45	4.49	3.31	48.74	191.39	752.64	166.39	1007.53	431.02	787.89	217.64	979.15	224.93
11.978	0	0.21	3.42	0.05	0.19	0.10	0.13	0.07	6.55	2.89	93.17	0.67	2.09	96.07	2.89	2.15	6.55	0.00	5.05	2.39	2.54	6.17	0.00	0.00	0.02	27.52	0.14	0.00	23.38	0.57	0.01	40.58	10.43	33.69	0.00	60.00	-9.87	6.01	3.24	49.82	193.28	749.46	168.58	1000.65	429.50	781.91	221.08	975.08	227.70
12.011	0	0.19	4.75	0.05	0.19	0.10	0.12	0.07	4.66	2.74	90.51	0.59	3.22	94.74	2.74	2.76	4.66	0.00	4.77	2.92	2.75	6.12	0.00	0.00	0.02	29.15	0.11	0.00	23.52	0.55	0.01	47.83	10.71	37.71	0.00	60.00	-17.88	7.55	1.72	48.44	194.60	750.47	170.41	998.08	425.16	778.22	220.45	972.76	225.06
12.045	0	0.18	8.20	0.06	0.19	0.10	0.10	0.07	2.60	2.38	83.59	0.65	3.89	94.02	2.38	4.06	2.60	0.00	4.01	1.89	2.45	6.25	0.00	0.00	0.01	29.45	0.11	0.00	25.62	0.62	0.01	41.74	10.43	43.80	0.00	60.00	-16.81	8.22	1.95	49.29	199.30	746.81	170.73	990.25	420.16	770.55	220.15	969.75	226.52
12.078	0	0.19	8.15	0.07	0.19	0.10	0.10	0.07	2.52	2.24	83.70	0.71	3.88	96.92	2.24	3.32	2.52	0.00	4.45	1.48	3.04	7.40	0.00	0.00	0.01	28.48	0.11	0.00	26.35	0.69	0.01	72.13	10.41	43.56	0.00	60.00	-19.75	4.75	1.83	48.58	188.71	749.55	173.99	984.05	413.60	773.74	220.60	962.35	226.49
12.112	0	0.19	7.45	0.06	0.19	0.08	0.10	0.07	2.04	1.85	85.11	0.69	3.19	96.99	1.85	2.96	2.04	0.00	3.08	1.25	2.10	5.92	0.00	0.01	0.01	24.82	0.10	0.00	27.28	0.67	0.02	61.83	9.61	42.10	0.00	60.00	-18.91	4.63	1.37	49.09	196.69	746.78	169.97	983.27	410.64	767.28	221.25	963.96	220.40
12.145	0	0.19	6.99	0.06	0.19	0.08	0.11	0.07	1.80	2.07	86.02	0.68	2.36	96.75	2.07	2.97	1.80	0.00	2.63	1.04	2.42	5.90	0.00	0.01	0.01	24.76	0.09	0.00	27.33	0.80	0.02	75.98	9.06	41.14	0.00	60.00	-21.52	5.03	3.00	48.74	191.73	747.21	172.42	977.69	404.47	769.60	221.22	961.32	223.09
12.178	0	0.20	7.76	0.08	0.19	0.08	0.11	0.07	2.23	2.39	84.48	0.64	1.86	98.55	2.39	2.66	2.23	0.00	3.30	1.17	3.07	9.51	0.00	0.01	0.01	23.38	0.10	0.00	25.98	0.78	0.03	50.80	8.86	41.88	0.00	60.00	-16.78	-0.89	1.92	48.96	193.07	742.30	161.84	984.31	407.33	768.08	219.39	960.98	211.42
12.212	0	0.19	8.88	0.08	0.18	0.08	0.11	0.07	1.95	2.83	82.24	0.60	2.17	97.89	2.83	2.60	1.95	0.00	3.28	1.13	3.35	9.92	0.00	0.01	0.01	24.96	0.11	0.00	25.09	0.96	0.04	41.22	9.23	43.57	0.00	60.00	-12.38	2.82	2.85	49.12	190.63	740.63	162.34	983.35	412.51	769.39	214.47	959.99	217.58
12.245	0	0.18	6.04	0.07	0.18	0.08	0.11	0.07	2.27	3.35	87.93	0.62	1.92	98.78	3.35	2.25	2.27	0.00	3.49	1.25	4.24	9.41	0.00	0.01	0.01	24.16	0.10	0.00	24.60	1.07	0.04	32.85	9.52	39.70	0.00	60.00	-12.83	0.02	3.55	48.77	190.11	740.63	162.75	983.06	413.70	770.53	210.66	960.39	220.36
12.278	0	0.18	6.98	0.07	0.18	0.09	0.12	0.07	2.45	3.74	86.04	0.63	2.23	98.53	3.74	1.73	2.45	0.00	3.98	1.11	3.87	7.71	0.00	0.01	0.01	22.17	0.12	0.00	25.09	1.21	0.04	37.54	9.64	41.08	1.00	66.00	-14.43	0.97	3.35	48.36	187.84	743.24	165.50	983.94	414.38	773.09	212.87	960.72	221.74
12.312	0	0.17	8.19	0.05	0.19	0.10	0.12	0.08	1.79	4.60	83.61	0.75	3.66	97.74	4.60	1.50	1.79	0.00	3.76	1.25	2.62	4.11	0.00	0.01	0.01	19.63	0.11	0.00	26.94	1.31	0.06	26.50	10.42	43.37	0.00	66.00	-19.22	3.17	2.76	47.79	195.77	744.69	165.02	987.45	413.36	770.89	213.17	966.55	219.66
12.345	0	0.17	8.65	0.05	0.20	0.10	0.12	0.08	1.80	4.70	82.69	0.84	4.53	98.65	4.70	1.80	1.80	0.00	3.64	1.32	1.69	2.34	0.00	0.01	0.01	17.93	0.11	0.00	28.46	1.43	0.06	41.69	10.94	44.36	0.00	66.00	-19.40	-0.54	2.53	47.78	197.07	748.56	166.07	989.71	412.20	772.86	213.16	969.77	221.29
12.379	0	0.19	15.92	0.05	0.22	0.10	0.13	0.08	2.14	6.04	68.16	1.06	4.55	98.35	6.04	1.66	2.14	0.00	4.01	1.75	0.90	2.26	0.00	0.01	0.01	16.69	0.12	0.00	30.49	1.52	0.09	43.45	10.94	50.77	0.00	66.00	-18.34	1.55	3.13	47.64	197.93	749.18	166.54	994.57	417.33	776.14	215.68	973.96	222.38
12.412	0	0.19	30.20	0.05	0.22	0.10	0.13	0.08	2.48	6.15	44.80	1.08	4.01	98.54	6.15	1.80	2.48	0.00	3.33	2.25	0.81	2.31	0.00	0.01	0.01	13.79	0.11	0.00	30.65	1.40	0.09	41.49	10.85	58.44	0.00	66.00	-19.64	0.95	1.85	47.63	199.96	751.32	168.20	995.10	417.38	774.48	217.79	974.40	221.50
12.445	0	0.18	49.04	0.05	0.23	0.09	0.13	0.08	2.49	6.64	25.96	1.08	3.42	98.66	6.64	2.16	2.49	0.00	2.60	1.83	0.67	1.30	0.00	0.01	0.01	14.29	0.10	0.00	30.10	1.13	0.09	78.00	10.63	65.89	0.00	66.00	-30.44	-0.49	2.27	47.45	210.40	750.24	171.08	997.89	418.74	770.79	220.04	981.18	221.84
12.479	0	0.19	61.77	0.05	0.27	0.09	0.15	0.09	3.00	8.77	13.23	1.52	2.63	97.76	8.77	2.62	3.00	0.00	2.39	1.44	0.50	0.80	0.00	0.01	0.01	12.70	0.10	0.00	32.70	1.05	0.09	81.28	10.58	70.72	0.00	66.00	-17.00	-3.12	5.74	47.30	186.35	749.05	171.90	994.55	422.32	785.36	220.46	971.48	229.81
12.512	0	0.17	69.21	0.04	0.28	0.09	0.15	0.10	3.19	9.55	5.79	1.45	2.62	98.15	9.55	3.46	3.19	0.00	2.47	1.02	0.44	0.41	0.00	0.01	0.01	11.97	0.09	0.00	31.26	0.94	0.09	93.59	10.77	74.11	0.00	66.00	-19.60	-2.15	6.78	46.75	186.72	749.70	170.07	998.51	420.95	788.99	220.91	975.58	227.88
12.545	0	0.16	70.43	0.04	0.31	0.10	0.18	0.12	3.21	11.59	4.57	1.93	2.53	97.77	13.46	3.57	3.21	0.00	3.46	0.92	0.50	0.25	0.00	0.01	0.01	11.59	0.08	0.00	30.99	0.92	0.07	86.50	11.10	74.91	0.00	66.00	-14.35	-3.11	6.98	47.32	190.39	747.16	170.17	1001.97	431.13	788.24	218.88	978.07	233.41
12.579	0	0.17	68.80	0.04	0.31	0.12	0.20	0.11	4.42	9.17	6.20	1.91	2.80	98.40	13.52	2.31	4.42	0.00	5.77	0.98	0.76	0.37	0.00	0.00	0.01	9.17	0.08	0.00	30.80	0.78	0.06	87.20	11.16	73.65	0.00	60.00	-20.71	-1.40	5.60	46.50	194.93	749.89	172.02	1009.11	437.81	789.12	217.48	983.39	233.47
12.612	0	0.17	70.06	0.04	0.37	0.14	0.25	0.13	4.97	9.19	4.94	3.41	2.88	97.66	17.69	1.96	4.97	0.00	8.08	1.13	1.29	0.54	0.00	0.00	0.01	9.19	0.07	0.00	34.04	0.75	0.05	96.90	11.62	74.33	0.00	60.00	-18.92	3.35	3.96	46.42	188.01	750.72	176.14	1006.24	438.95	788.82	226.55	976.72	232.68
12.645	0	0.18	69.52	0.05	0.45	0.14	0.29	0.15	5.69	9.10	5.48	5.58	1.53	98.68	20.27	2.41	5.69	0.00	8.64	0.89	1.86	0.63	0.00	0.00	0.01	9.10	0.06	0.00	37.86	0.71	0.04	89.96	11.24	73.74	0.00	60.00	-21.88	-0.42	2.07	47.19	197.40	749.21	178.61	1007.47	441.32	781.34	226.17	978.34	238.83
12.679	0	0.20	61.18	0.06	0.57	0.15	0.33	0.17	5.70	8.59	13.82	13.41	1.48	98.20	24.20	2.18	5.70	0.00	8.54	0.90	2.08	0.64	0.00	0.00	0.01	8.59	0.06	0.00	45.92	0.60	0.03	90.61	12.11	70.82	0.00	60.00	-17.12	2.00	4.15	47.06	198.11	749.27	172.61	1013.26	444.94	787.09	223.43	984.95	233.32
12.712	0	0.21	54.78	0.06	0.62	0.15	0.37	0.18	5.96	8.85	20.22	17.03	1.35	98.45	25.99	1.40	5.96	0.00	8.70	1.06	1.67	0.39	0.00	0.00	0.01	8.85	0.06	0.00	47.64	0.60	0.02	98.57	12.25	68.20	0.00	60.00	-20.94	1.24	4.16	46.84	196.78	749.85	174.95	1010.66	442.51	786.71	223.68	983.23	233.76
12.746	0	0.24	41.60	0.07	0.57	0.18	0.29	0.14	4.89	8.11	33.40	19.77	4.60	98.50	21.65	0.98	4.89	0.00	9.21	1.16	0.76	0.21	0.00	0.00	0.01	8.11	0.05	0.00	54.25	0.43	0.01	96.53	13.34	64.13	0.00	60.00	-16.15	-1.06	3.14	47.08	190.31	753.68	178.75	1008.28	442.16	788.87	229.62	979.08	235.44
12.779	0	0.29	39.79	0.08	0.62	0.13	0.29	0.14	5.99	8.66	35.21	21.04	1.12	98.06	20.57	0.77	5.99	0.00	6.51	1.42	1.27	0.27	0.00	0.00	0.01	8.66	0.04	0.00	56.30	0.35	0.01	92.96	11.67	61.93	0.00	60.00	-25.89	2.39	3.52	46.92	200.43	756.10	181.10	1008.57	437.72	786.11	226.29	986.25	237.17
12.812	0	0.33	34.87	0.09	0.53	0.10	0.24	0.11	6.61	8.21	40.13	14.07	0.10	98.68	14.84	0.68	6.61	0.00	4.90	1.35	1.66	0.38	0.00	0.00	0.01	8.21	0.03	0.00	55.97	0.35	0.01	68.62	10.68	59.09	0.00	60.00	-23.64	-0.41	4.55	46.71	196.46	755.01	179.19	1009.29	438.66	789.40	224.13	985.40	237.41
12.846	0	0.39	36.35	0.11	0.58	0.09	0.27	0.10	9.50	9.50	38.65	14.20	0.00	98.72	14.38	0.73	9.50	0.00	4.34	1.74	2.40	0.59	0.00	0.00	0.01	8.08	0.02	0.00	56.57	0.25	0.01	45.05	9.55	58.23	0.00	60.00	-19.99	-0.29	5.04	46.64	195.05	749.79	169.86	1013.30	440.50	790.15	218.50	984.83	230.45
12.879	0	0.43	23.54	0.13	0.49	0.09	0.22	0.09	9.63	9.63	52.91	10.88	0.00	98.34	9.63	0.70	10.26	0.00	4.47	1.73	4.58	1.16	0.00	0.00	0.01	7.99	0.03	0.00	56.91	0.27	0.01	12.12	9.64	52.30	1.00	66.00	-20.74	1.59	4.17	46.26	189.21	747.43	168.74	1009.98	440.06	788.81	216.54	977.72	227.27
12.912	0	0.55	14.23	0.17	0.50	0.10	0.21	0.08	6.84	6.84	71.53	14.94	0.00	98.23	6.84	0.44	12.20	0.00	6.29	2.90	4.58	2.83	0.00	0.00	0.01	7.25	0.03	0.00	59.49	0.24	0.00	1.13	9.32	45.73	0.00	60.00	-16.76	-1.93	4.32	46.60	192.83	746.24	165.67	1014.79	444.26	788.99	216.56	981.56	226.60
12.946	0	0.82	13.72	0.25	0.61	0.13	0.25	0.07	5.56	5.56	72.55	31.55	0.00	98.67	5.56	0.36	16.12	0.00	9.77	3.66	4.77	5.16	0.00	0.00	0.01	6.36	0.03	0.00	67.58	0.31	0.00	1.59	9.86	44.77	0.00	60.00	-17.91	0.45	4.13	46.78	191.83	743.67	165.24	1009.90	441.30	785.53	215.03	977.08	225.38
12.979	0	1.11	9.19	0.49	0.60	0.11	0.25	0.07	3.75	3.75	81.61	36.66	0.00	98.68	3.75	0.36	18.58	0.00	9.13	4.77	7.14	15.52	0.00	0.00	0.02	6.67	0.04	0.00	67.95	0.32	0.00	6.83	9.27	39.52	0.00	60.00	-21.84	0.43	4.77	46.45	187.65	742.45	167.32	1004.97	438.09	785.44	214.00	972.69	226.14
13.012	0	1.84	7.96	1.29	0.70	0.11	0.28	0.07	3.31	3.31	84.07	53.13	0.00	98.40	3.31	0.29	22.82	0.00	8.94	6.98	9.85	29.08	0.00	0.00	0.02	6.55	0.04	0.00	72.08	0.37	0.00	11.46	8.87	36.75	0.00	60.00	-17.41	-1.40	5.46	46.56	187.71	740.30	162.93	1009.82	441.55	787.63	214.52	975.10	223.96
13.046	0	2.30	4.84	1.40	0.83	0.08	0.34	0.06	2.62	2.62	90.31	66.48	0.00	98.13	2.62	0.24	27.22	0.00	6.76	6.72	10.48	27.36	0.00	0.00	0.03	6.47	0.06	0.00	74.64	0.38	0.00	8.00	7.74	29.91	0.00	60.00	-16.71	2.19	3.28	46.94	193.28	739.44	161.98	1013.84	448.12	783.43	214.44	976.54	222.59
13.079	0	2.77	3.39	2.70	0.79	0.07	0.31	0.06	2.21	2.21	93.23	67.09	0.00	98.19	2.21	0.22	26.78	0.01	4.82	8.56	12.93	37.57	0.00	0.00	0.04	7.08	0.08	0.00	75.42	0.40	0.00	2.47	7.61	26.41	0.00	60.00	-16.34	2.03	3.52	46.84	187.83	737.25	162.06	1007.35	443.69	782.13	212.59	969.66	223.27
13.113	0	2.55	2.38	1.61	0.82	0.07	0.33	0.06	1.50	1.50	94.89	66.78	0.00	98.67	1.50	0.24	27.85	0.01	4.13	7.84	11.27	28.72	0.00	0.00	0.05	7.37	0.09	0.00	74.18	0.42	0.00	7.10	6.87	22.21	0.00	60.00	-16.36	0.48	2.41	47.08	193.22	737.71	160.95	1013.33	448.20	780.98	214.56	974.07	221.38
13.146	0	2.25	1.86	1.41	0.76	0.07	0.32	0.06	1.66	1.66	95.50	60.32	0.00	96.98	1.66	0.29	27.27	0.01	4.40	7.02	10.85	28.81	0.00	0.00	0.06	7.23	0.08	0.00	71.28	0.42	0.00	1.55	7.33	20.34	0.00	60.00	-12.25	4.65	3.50	47.15	189.12	734.96	159.70	1011.84	450.95	782.64	213.46	971.54	222.55
13.179	0	2.42	1.48	1.42	0.81	0.09	0.35	0.06	2.25	2.25	95.15	63.82	0.00	98.07	2.25	0.35	28.22	0.01	7.31	7.34	9.65	30.15	0.00	0.00	0.08	6.29	0.10	0.00	72.18	0.49	0.00	9.51	7.95	18.34	0.00	60.00	-17.77	2.35	3.24	47.03	195.75	734.22	154.94	1010.22	441.11	777.72	209.59	973.41	214.58
13.213	0	2.49	1.18	1.20	0.84	0.10	0.39	0.06	2.21	2.21	95.03	68.10	0.00	98.65	2.21	0.41	31.14	0.01	9.61	8.47	11.63	25.02	0.00	0.00	0.11	5.85	0.08	0.00	71.63	0.60	0.01	22.59	7.96	15.55	0.00	60.00	-13.86	0.55	2.19	47.28	197.64	736.93	155.90	1015.47	445.91	779.09	215.22	976.74	215.02
13.246	0	2.47	0.94	1.07	0.85	0.12	0.41	0.06	2.67	2.67	95.07	67.10	0.00	97.41	2.67	0.47	30.92	0.00	12.09	9.14	10.84	23.93	0.00	0.00	0.14	5.62	0.07	0.01	71.28	0.67	0.01	14.03	8.10	13.50	0.00	60.00	-13.67	3.87	1.76	47.54	202.12	739.33	157.56	1015.32	445.14	777.46	215.42	979.58	217.11
13.279	0	3.19	0.83	1.02	1.00	0.15	0.54	0.07	2.89	2.89	93.62	77.09	0.00	97.57	2.89	0.54	36.05	0.00	16.18	11.40	11.00	21.97	0.00	0.00	0.14	5.92	0.07	0.00	72.39	0.83	0.01	12.70	7.94	11.02	0.00	60.00	-9.70	3.54	1.42	47.90	198.90	734.51	157.21	1011.83	447.37	774.40	214.87	973.22	220.64
13.313	0	3.67	0.70	1.02	0.99	0.18	0.52	0.07	3.32	3.32	92.66	81.04	0.00	98.54	3.32	0.50	36.55	0.00	15.56	16.38	12.26	20.59	0.00	0.00	0.13	5.95	0.09	0.00	74.86	1.00	0.01	16.37	9.92	10.76	0.00	60.00	-13.62	-0.94	0.35	47.14	194.71	731.22	155.30	1006.93	443.29	770.60	213.76	965.31	213.33
13.346	0	3.39	0.64	0.53	0.99	0.17	0.50	0.07	4.64	4.64	93.21	73.69	0.00	98.38	4.64	0.55	32.89	0.00	14.69	20.34	7.82	13.30	0.00	0.00	0.13	6.52	0.11	0.00	73.26	0.90	0.01	60.45	9.82	10.66	0.00	60.00	-13.91	1.47	1.53	47.24	203.49	728.11	151.49	1007.98	442.01	767.08	213.04	970.54	209.83
13.380	0	2.48	0.47	0.28	0.87	0.15	0.41	0.07	5.12	5.12	95.05	61.12	0.00	97.78	5.12	0.59	28.24	0.00	11.27	20.52	5.01	5.28	0.00	0.00	0.12	8.31	0.13	0.00	70.72	0.90	0.01	17.07	10.41	9.18	0.00	60.00	-9.35	3.07	0.46	47.65	201.11	728.47	154.17	1005.40	444.69	765.53	215.02	966.64	213.73
13.413	0	2.09	0.37	0.24	0.67	0.15	0.31	0.07	4.51	4.51	95.83	43.66	0.00	96.59	4.51	0.47	23.25	0.00	10.65	23.84	5.15	4.96	0.00	0.00	0.08	9.24	0.15	0.00	66.91	0.91	0.01	18.81	11.27	8.64	0.00	60.00	-8.43	5.28	0.25	47.82	195.45	723.02	154.92	995.35	440.74	760.38	214.68	955.84	214.42
13.446	0	1.66	0.40	0.20	0.58	0.14	0.26	0.07	3.55	3.55	96.68	35.00	0.00	97.61	3.55	0.47	20.80	0.00	8.47	21.65	4.65	3.29	0.00	0.00	0.06	9.08	0.13	0.00	64.83	0.83	0.01	63.75	11.68	10.24	0.00	60.00	-13.61	3.45	-0.79	47.10	203.41	722.78	153.36	996.40	437.83	755.11	214.78	958.44	208.91
13.480	0	1.03	0.33	0.16	0.42	0.14	0.19	0.07	2.86	2.86	97.93	17.45	0.00	97.11	2.86	0.46	15.33	0.00	6.63	18.46	4.81	2.89	0.00	0.00	0.04	10.02	0.14	0.00	58.66	0.76	0.01	33.18	12.35	10.41	0.00	60.00	-16.11	4.44	-0.77	46.63	200.21	719.63	154.78	988.81	432.41	751.40	212.94	951.61	211.44
13.513	0	0.74	0.34	0.13	0.32	0.12	0.16	0.06	11.91	2.12	98.53	7.85	0.00	97.76	2.12	0.48	12.78	0.00	4.22	16.67	5.56	3.47	0.00	0.00	0.03	10.49	0.15	0.00	49.91	0.70	0.01	14.43	11.91	10.96	0.00	60.00	-15.43	3.11	0.23	46.69	207.73	716.90	153.81	988.63	435.45	747.67	213.07	955.37	209.71
13.546	0	0.64	0.35	0.14	0.29	0.10	0.15	0.06	11.55	1.45	98.71	6.34	0.00	97.62	1.45	0.42	13.20	0.00	3.10	14.76	7.85	3.97	0.00	0.00	0.02	11.04	0.16	0.00	46.61	0.65	0.01	55.72	11.55	10.88	0.00	60.00	-17.37	3.43	0.37	46.30	209.39	712.12	153.13	988.43	438.33	744.59	213.81	953.91	208.60
13.580	0	0.49	0.32	0.11	0.23	0.11	0.13	0.06	12.83	0.99	99.03	3.52	0.00	97.41	0.99	0.41	13.17	0.00	2.15	14.01	10.03	4.01	0.00	0.00	0.01	10.79	0.13	0.00	38.95	0.57	0.01	45.78	12.83	10.81	0.00	60.00	-21.70	3.86	0.19	45.78	205.73	710.10	156.50	979.02	432.64	740.43	213.53	946.12	209.11
13.613	0	0.35	0.28	0.09	0.19	0.11	0.12	0.06	11.04	0.53	99.31	1.95	0.00	97.22	0.53	0.38	11.04	0.00	1.90	10.23	9.93	3.21	0.00	0.00	0.01	11.13	0.12	0.00	33.52	0.50	0.01	35.55	12.69	9.91	0.00	60.00	-16.15	4.23	0.80	46.62	210.38	706.76	156.39	976.09	434.42	735.94	214.48	946.31	212.88
13.646	0	0.35	0.29	0.09	0.18	0.11	0.12	0.06	11.13	0.46	99.29	1.65	0.00	96.40	0.46	0.31	11.13	0.00	2.00	13.15	11.34	2.48	0.00	0.00	0.01	11.20	0.11	0.00	31.11	0.44	0.01	64.08	12.79	10.33	0.00	60.00	-19.00	5.56	-1.40	46.01	208.92	705.14	152.49	980.76	436.84	734.82	214.62	943.47	204.19
13.680	0	0.35	0.42	0.09	0.16	0.10	0.12	0.06	11.82	0.37	99.16	1.29	0.00	97.05	0.37	0.24	11.93	0.00	1.87	16.51	14.50	2.67	0.00	0.00	0.01	14.04	0.11	0.00	24.82	0.34	0.01	57.12	11.82	12.91	0.00	60.00	-12.08	4.53	-0.12	46.94	211.69	702.83	152.28	979.60	439.90	733.58	214.22	945.24	210.52
13.713	0	0.36	0.41	0.09	0.16	0.09	0.13	0.06	11.00	0.31	99.18	1.19	0.00	97.13	0.30	0.20	13.42	0.00	1.79	16.57	15.48	2.51	0.00	0.00	0.01	13.85	0.14	0.00	22.70	0.31	0.01	36.86	11.00	11.77	0.00	60.00	-18.37	4.39	-2.01	46.00	202.75	702.67	152.94	973.18	431.37	731.97	214.16	934.51	205.01
13.747	0	0.28	0.40	0.13	0.12	0.08	0.11	0.06	10.08	0.28	99.20	1.62	0.00	98.26	0.28	0.20	12.36	0.00	1.67	18.61	25.75	3.76	0.00	0.00	0.00	15.50	0.11	0.00	16.49	0.22	0.01	49.96	10.08	11.11	0.00	60.00	-16.13	1.82	-0.32	46.52	206.09	704.00	154.05	970.84	428.69	732.23	212.23	938.31	210.30
13.780	0	0.22	0.40	0.11	0.11	0.07	0.11	0.06	8.44	0.32	99.19	1.05	0.00	97.73	0.32	0.20	11.34	0.00	1.24	12.77	23.70	3.18	0.00	0.00	0.00	14.96	0.12	0.00	12.67	0.17	0.01	63.59	8.44	10.34	0.00	60.00	-22.42	3.20	-0.43	45.91	208.35	704.74	155.70	969.98	425.64	730.87	211.65	939.21	209.84
13.813	0	0.24	0.43	0.06	0.14	0.06	0.14	0.06	7.87	0.44	99.14	0.51	0.00	96.92	0.44	0.22	12.06	0.00	1.02	9.71	13.64	2.14	0.00	0.00	0.00	14.14	0.13	0.00	12.48	0.19	0.02	40.74	7.87	10.33	0.00	60.00	-19.99	4.75	-1.68	46.19	209.21	705.30	154.99	971.88	425.90	729.70	213.94	938.87	209.78
13.847	0	0.22	0.34	0.05	0.14	0.05	0.15	0.06	6.81	0.58	99.32	0.35	0.00	96.83	0.58	0.21	12.65	0.00	0.96	7.75	11.95	2.45	0.00	0.00	0.00	13.44	0.12	0.00	8.39	0.20	0.02	58.30	6.81	7.19	0.00	60.00	-23.98	4.90	-1.05	46.34	214.00	710.40	159.40	966.04	417.11	727.93	216.31	941.81	209.43
13.880	0	0.24	0.28	0.05	0.15	0.05	0.16	0.06	6.77	0.74	99.44	0.39	0.00	94.67	0.74	0.17	14.20	0.00	1.01	8.96	11.79	3.20	0.00	0.00	0.01	13.31	0.12	0.00	8.12	0.23	0.02	84.86	6.77	5.02	0.00	60.00	-19.18	7.61	-1.26	46.49	212.11	707.36	152.13	973.07	421.40	730.58	209.96	942.70	209.47
13.913	0	0.27	0.30	0.05	0.17	0.05	0.20	0.06	5.97	0.76	99.41	0.47	0.00	95.46	0.76	0.11	17.36	0.00	1.42	6.88	10.11	3.84	0.00	0.00	0.01	11.12	0.13	0.00	7.61	0.25	0.02	93.91	5.97	4.20	0.00	60.00	-25.52	6.77	-0.30	45.93	223.20	704.76	148.34	976.68	423.08	727.01	205.83	950.18	201.99
13.947	0	0.28	0.29	0.04	0.19	0.05	0.25	0.06	4.98	1.03	99.42	0.55	0.00	98.62	1.03	0.09	21.20	0.00	1.50	4.88	9.29	2.34	0.00	0.00	0.01	9.03	0.13	0.00	5.95	0.22	0.03	91.24	4.98	2.44	0.00	60.00	-19.85	0.64	-1.28	45.63	209.75	711.09	153.57	984.60	435.05	739.33	215.60	948.79	204.61
13.980	0	0.25	0.26	0.04	0.19	0.05	0.24	0.06	4.98	1.33	99.48	0.47	0.00	97.04	1.33	0.12	18.98	0.00	1.51	3.30	7.41	2.01	0.00	0.00	0.01	8.95	0.12	0.00	6.06	0.27	0.03	89.30	4.98	1.86	0.00	60.00	-19.29	4.54	-0.47	46.18	210.91	717.07	160.83	981.27	430.30	741.36	218.11	952.27	216.05
14.013	0	0.24	0.24	0.03	0.19	0.04	0.24	0.06	4.77	1.50	99.51	0.43	0.00	97.14	1.50	0.10	18.21	0.00	1.49	2.57	5.26	1.27	0.00	0.00	0.01	8.05	0.14	0.00	5.68	0.32	0.03	88.03	4.77	1.11	0.00	60.00	-20.33	4.37	0.31	45.90	211.35	719.04	159.08	985.23	430.85	745.36	214.78	956.72	215.32
14.047	0	0.22	0.21	0.03	0.18	0.05	0.21	0.06	5.20	1.42	99.55	0.36	0.00	98.49	1.42	0.11	14.81	0.00	1.62	2.86	2.89	0.97	0.00	0.00	0.01	6.83	0.18	0.00	6.48	0.38	0.04	84.53	5.20	1.10	0.00	60.00	-20.67	1.12	-0.28	46.59	213.36	725.33	162.09	983.75	424.66	745.79	221.76	958.93	212.08
14.080	0	0.20	0.19	0.03	0.17	0.05	0.18	0.06	5.37	1.15	99.60	0.33	0.00	98.33	1.15	0.10	11.38	0.00	1.77	2.41	2.40	1.45	0.00	0.00	0.01	6.31	0.18	0.00	6.84	0.43	0.04	84.12	5.37	0.93	0.00	60.00	-18.08	1.61	-0.40	46.76	209.41	728.28	160.08	991.02	429.32	752.63	218.17	962.00	213.84
14.114	0	0.20	0.21	0.03	0.17	0.05	0.18	0.06	4.96	1.03	99.59	0.33	0.00	98.73	1.03	0.11	10.60	0.00	1.87	2.24	1.36	1.00	0.00	0.00	0.01	5.04	0.18	0.00	7.71	0.58	0.04	94.67	4.96	1.63	0.00	60.00	-21.30	-0.23	1.22	46.28	212.54	732.32	160.48	1001.86	436.16	761.06	215.03	973.58	217.55
14.147	0	0.17	0.20	0.03	0.16	0.04	0.16	0.06	4.80	1.24	99.59	0.33	0.00	98.23	1.24	0.17	7.90	0.00	1.31	1.52	0.96	0.54	0.00	0.00	0.01	4.51	0.15	0.00	6.78	0.60	0.06	90.79	4.80	2.07	0.00	60.00	-22.17	-1.91	1.92	46.40	210.43	739.86	165.28	1006.87	437.57	769.46	220.23	979.89	220.76
14.180	0	0.15	0.21	0.03	0.15	0.04	0.15	0.06	4.82	1.80	99.58	0.33	0.00	97.88	1.80	0.38	5.56	0.00	0.87	0.88	0.52	0.15	0.00	0.00	0.01	4.44	0.15	0.00	7.05	0.51	0.06	98.96	4.82	3.01	0.00	60.00	-21.31	-2.85	1.12	46.71	206.05	745.16	170.77	1011.78	444.30	775.43	226.10	981.47	224.88
14.214	0	0.14	0.24	0.03	0.15	0.04	0.14	0.06	2.96	2.20	99.52	0.33	0.00	98.56	2.20	0.86	2.96	0.00	0.70	0.71	0.36	0.05	0.00	0.00	0.01	3.83	0.15	0.00	7.58	0.58	0.07	98.23	4.73	5.00	0.00	60.00	-22.40	0.85	-0.11	47.30	206.31	751.42	175.40	1011.48	441.11	776.49	231.82	982.71	225.76
14.247	0	0.14	0.26	0.03	0.15	0.04	0.14	0.07	2.60	2.67	99.47	0.33	0.00	98.54	2.67	1.12	2.60	0.00	0.63	0.78	0.25	0.03	0.00	0.00	0.01	4.05	0.14	0.00	8.07	0.52	0.06	95.27	4.73	5.93	0.00	60.00	-21.43	-0.95	1.20	47.26	206.33	751.77	172.03	1020.24	446.52	783.04	229.65	989.33	225.58
14.280	0	0.13	0.33	0.03	0.15	0.04	0.13	0.07	1.97	2.48	99.34	0.33	0.00	98.75	2.48	1.77	1.97	0.00	0.85	0.71	0.34	0.04	0.00	0.00	0.01	4.64	0.13	0.00	8.29	0.49	0.06	73.27	5.18	8.68	0.00	60.00	-23.87	0.15	2.20	46.97	201.91	754.56	172.87	1024.27	447.43	790.23	229.44	992.12	226.45
14.314	0	0.13	0.31	0.03	0.15	0.05	0.12	0.07	1.31	2.95	99.39	0.33	0.00	98.72	2.95	1.83	1.31	0.00	1.27	0.69	0.53	0.11	0.00	0.00	0.01	4.75	0.13	0.00	10.45	0.46	0.06	40.09	6.36	9.01	1.00	66.00	-16.49	0.27	1.97	47.80	204.74	758.73	168.71	1037.34	455.14	797.13	231.50	1001.78	225.37
14.347	0	0.13	0.37	0.03	0.16	0.06	0.12	0.07	1.21	3.22	99.26	0.33	0.38	98.62	3.22	2.66	1.21	0.00	2.03	0.76	0.83	0.29	0.00	0.00	0.01	5.65	0.11	0.00	12.61	0.45	0.06	33.46	6.74	11.24	0.00	66.00	-14.45	0.66	1.67	47.82	203.54	763.38	170.24	1045.23	462.96	803.50	231.38	1007.03	229.07
14.381	0	0.13	0.38	0.03	0.18	0.07	0.12	0.08	0.69	4.27	99.24	0.34	1.73	97.46	4.27	3.48	0.69	0.00	4.14	0.99	1.65	0.88	0.00	0.00	0.02	6.46	0.09	0.00	16.13	0.36	0.05	42.81	7.45	12.34	0.00	66.00	-11.04	3.76	2.42	48.01	200.39	767.10	169.74	1049.89	465.28	810.51	230.36	1010.89	231.43
14.414	0	0.14	0.61	0.04	0.18	0.08	0.12	0.08	0.53	5.24	98.79	0.45	2.96	97.42	5.24	3.16	0.53	0.00	5.49	1.80	2.48	0.80	0.00	0.00	0.03	8.46	0.10	0.00	19.07	0.34	0.05	77.98	8.51	17.44	0.00	66.00	-12.21	3.85	2.12	47.86	193.14	769.86	173.51	1046.99	464.21	813.54	230.86	1006.66	233.65
14.447	0	0.15	1.14	0.04	0.19	0.09	0.12	0.08	0.50	5.44	97.72	0.57	2.88	95.58	5.44	2.58	0.50	0.00	5.79	2.30	2.72	0.52	0.00	0.00	0.04	9.44	0.09	0.00	21.85	0.32	0.04	87.63	8.43	23.26	0.00	66.00	-11.69	6.63	2.09	48.50	193.16	774.83	176.90	1046.76	460.20	816.11	230.44	1008.95	241.56
14.481	0	0.17	1.61	0.05	0.21	0.10	0.12	0.08	0.36	6.47	96.78	0.96	4.09	98.29	6.47	2.19	0.36	0.00	6.16	2.58	2.60	0.37	0.00	0.00	0.05	12.74	0.07	0.00	28.60	0.26	0.04	90.73	9.53	27.27	0.00	66.00	-14.45	-1.73	4.56	47.85	195.26	781.37	178.13	1054.88	462.13	825.79	231.81	1020.85	240.70
14.514	0	0.20	3.28	0.06	0.25	0.10	0.13	0.08	0.37	7.13	93.44	1.71	4.02	98.51	7.13	2.02	0.37	0.00	5.77	2.51	2.00	0.29	0.00	0.00	0.06	16.23	0.06	0.00	35.77	0.27	0.04	84.19	9.51	34.08	0.00	66.00	-14.65	1.06	5.25	47.78	189.85	784.05	181.72	1050.86	459.81	829.03	229.52	1018.15	246.15
14.547	0	0.20	4.26	0.06	0.30	0.09	0.15	0.09	0.39	10.97	91.48	2.94	3.01	98.75	10.97	1.69	0.39	0.00	4.82	2.78	1.55	0.29	0.00	0.00	0.07	17.56	0.05	0.00	38.86	0.27	0.03	82.46	9.54	36.58	0.00	66.00	-17.78	-0.16	6.84	47.82	195.48	786.39	179.84	1056.83	456.17	832.74	232.24	1027.88	243.67
14.581	0	0.21	7.96	0.06	0.37	0.10	0.19	0.11	0.47	15.17	84.08	5.43	2.98	98.51	15.17	1.77	0.47	0.00	6.28	3.32	1.77	0.38	0.00	0.00	0.09	25.22	0.04	0.00	42.59	0.20	0.03	73.70	9.89	43.08	0.00	66.00	-12.38	1.05	7.38	47.94	190.39	786.59	178.76	1059.85	460.78	837.51	233.06	1027.53	244.89
14.614	0	0.20	8.72	0.06	0.43	0.11	0.23	0.13	0.55	19.55	82.56	7.88	2.15	98.63	19.55	1.36	0.55	0.00	6.75	4.00	2.00	0.46	0.00	0.00	0.10	23.59	0.05	0.00	43.19	0.21	0.03	82.24	9.93	43.93	0.00	66.00	-13.67	-0.61	7.87	47.78	189.58	790.18	182.39	1062.04	463.41	841.61	232.75	1030.43	249.72
14.647	0	0.22	10.76	0.07	0.48	0.11	0.24	0.14	0.74	20.16	78.48	11.96	1.59	98.22	20.16	1.14	0.74	0.00	6.81	3.66	2.59	0.50	0.00	0.00	0.11	27.18	0.04	0.00	48.32	0.20	0.03	75.78	9.84	45.96	0.00	66.00	-12.10	-1.95	7.56	48.40	194.32	792.32	185.06	1063.96	466.15	841.06	235.30	1034.52	253.58
14.681	0	0.27	7.13	0.09	0.54	0.12	0.23	0.13	1.22	19.81	85.75	19.98	2.49	98.00	19.81	0.95	1.22	0.00	7.87	3.65	2.81	0.50	0.00	0.00	0.13	35.78	0.03	0.01	56.26	0.25	0.02	79.76	10.52	42.03	0.00	60.00	-12.58	-2.54	8.06	48.07	190.84	791.18	184.17	1064.67	467.06	843.12	234.91	1033.14	252.52
14.714	0	0.27	5.05	0.09	0.57	0.11	0.26	0.14	1.37	21.85	89.91	20.49	0.81	98.37	21.85	0.80	1.37	0.00	6.64	4.74	3.05	0.50	0.00	0.00	0.17	34.18	0.03	0.01	54.61	0.27	0.03	55.04	10.02	38.14	0.00	60.00	-12.81	1.49	7.69	48.06	184.97	792.45	186.50	1059.55	465.72	843.72	231.33	1027.15	255.15
14.748	0	0.30	5.01	0.10	0.63	0.10	0.26	0.14	1.81	21.75	89.98	27.20	0.87	97.48	21.75	0.70	1.81	0.00	4.98	3.89	1.73	0.29	0.00	0.00	0.18	38.48	0.03	0.02	59.34	0.30	0.02	54.84	10.42	38.23	0.00	60.00	-14.62	-3.72	9.31	47.93	186.18	797.66	191.01	1061.55	463.24	849.06	235.11	1033.58	259.97
14.781	0	0.32	5.40	0.11	0.71	0.09	0.28	0.15	2.30	22.45	89.20	33.06	0.00	96.78	22.45	0.62	2.30	0.00	4.50	3.47	1.77	0.29	0.00	0.00	0.18	34.81	0.03	0.01	62.10	0.32	0.02	65.17	9.66	38.30	0.00	60.00	-22.52	-4.98	7.75	46.49	176.27	802.70	195.22	1060.00	460.32	852.76	235.92	1027.84	256.30
14.814	0	0.30	4.87	0.09	0.84	0.09	0.36	0.18	2.58	27.62	90.25	43.02	0.00	98.59	27.62	0.54	2.58	0.00	4.00	3.92	1.37	0.20	0.00	0.00	0.21	34.73	0.03	0.01	62.22	0.32	0.02	89.02	10.01	37.44	0.00	60.00	-19.01	-0.77	7.28	47.29	182.61	798.93	188.81	1063.25	461.78	848.91	234.55	1030.69	251.91
14.848	0	0.31	2.75	0.09	0.83	0.09	0.38	0.18	3.56	27.02	94.50	37.67	0.00	97.37	27.02	0.46	3.56	0.00	4.58	4.39	1.49	0.22	0.00	0.00	0.21	33.64	0.02	0.00	60.05	0.33	0.03	91.99	9.20	31.02	0.00	60.00	-14.92	-3.94	6.55	48.13	189.82	800.63	188.34	1069.21	466.26	848.20	238.23	1037.47	252.70
14.881	0	0.30	1.64	0.08	0.99	0.09	0.49	0.21	4.36	31.57	96.72	45.69	0.00	98.42	31.57	0.47	4.36	0.00	5.47	4.39	1.27	0.19	0.00	0.00	0.16	32.06	0.03	0.00	59.62	0.27	0.02	94.50	8.88	25.65	0.00	60.00	-20.34	-1.33	5.96	48.06	198.04	799.39	182.14	1072.89	461.25	844.66	235.05	1042.49	244.15
14.914	0	0.29	1.56	0.08	1.01	0.09	0.52	0.22	4.64	29.45	96.89	45.90	0.00	98.59	32.37	0.51	4.64	0.00	5.98	4.14	1.03	0.14	0.00	0.00	0.16	29.45	0.03	0.00	58.92	0.26	0.02	86.30	8.85	25.06	0.00	60.00	-22.33	-0.76	5.16	48.16	202.15	801.15	184.66	1071.58	461.44	841.86	232.88	1043.52	246.77
14.948	0	0.28	1.64	0.07	1.34	0.08	0.81	0.29	7.71	23.46	96.71	53.21	0.00	98.57	38.73	0.58	7.92	0.00	4.93	3.08	1.29	0.13	0.00	0.00	0.15	23.46	0.03	0.00	56.21	0.29	0.03	83.13	7.71	24.03	0.00	60.00	-16.92	-0.83	7.24	48.41	198.91	799.26	187.35	1070.57	467.04	845.47	233.65	1043.16	255.63
14.981	0	0.29	1.07	0.07	1.38	0.07	0.86	0.29	7.48	22.18	97.24	52.21	0.00	97.05	39.04	0.72	8.99	0.00	4.55	3.60	1.50	0.12	0.00	0.00	0.13	22.18	0.02	0.00	55.40	0.30	0.03	67.61	7.48	19.56	0.00	60.00	-15.43	-4.53	6.62	48.11	193.87	801.26	187.90	1075.20	470.73	849.74	239.17	1043.10	253.20
15.014	0	0.33	0.77	0.07	1.40	0.06	0.95	0.28	6.39	18.23	97.21	44.68	0.00	98.54	37.65	0.72	12.35	0.00	3.80	4.65	2.81	0.18	0.00	0.00	0.12	18.23	0.02	0.00	53.03	0.31	0.03	82.61	6.39	14.85	0.00	60.00	-15.04	0.95	6.97	48.39	193.37	801.22	190.55	1070.21	469.02	848.30	238.37	1040.73	257.45
15.048	0	0.35	0.58	0.06	1.37	0.06	1.16	0.27	5.88	17.63	97.25	30.10	0.00	97.68	36.69	0.72	17.63	0.00	3.15	4.59	3.15	0.19	0.00	0.00	0.13	12.35	0.01	0.00	46.16	0.26	0.03	77.48	5.88	10.53	0.00	60.00	-17.86	-3.29	6.58	47.98	194.17	800.53	191.62	1071.36	470.12	847.29	241.29	1040.91	255.85
15.081	0	0.37	0.50	0.06	1.29	0.06	1.05	0.24	5.98	17.80	97.41	26.82	0.00	97.76	34.01	0.75	17.80	0.00	3.56	4.06	2.36	0.22	0.00	0.00	0.11	11.37	0.01	0.00	46.83	0.28	0.03	71.62	5.98	9.30	0.00	60.00	-14.59	-3.12	5.46	48.47	196.11	802.78	188.56	1076.18	471.08	848.10	242.33	1043.97	252.12
15.115	0	0.48	0.63	0.06	1.38	0.05	1.26	0.20	4.99	24.57	97.23	18.84	0.00	98.35	30.39	0.77	24.57	0.00	3.15	2.77	1.40	0.12	0.00	0.00	0.11	9.06	0.01	0.00	44.78	0.29	0.02	75.38	4.99	9.11	0.00	60.00	-17.16	1.55	6.52	48.52	198.27	803.67	191.47	1072.87	468.50	847.88	239.87	1045.38	257.42
15.148	0	0.48	0.65	0.06	1.23	0.05	1.13	0.19	5.18	24.54	97.54	14.09	0.00	98.10	28.01	0.95	24.54	0.00	3.91	2.67	1.26	0.16	0.00	0.00	0.12	7.45	0.01	0.00	42.83	0.30	0.03	55.26	5.18	9.56	0.00	60.00	-17.10	-2.29	6.11	48.42	198.47	800.17	189.56	1073.66	470.32	845.49	242.06	1043.62	253.68
15.181	0	0.44	0.63	0.05	1.42	0.06	1.34	0.23	5.52	23.87	97.16	20.39	0.00	98.74	32.57	0.97	23.87	0.00	4.97	2.75	1.23	0.17	0.00	0.00	0.11	7.24	0.01	0.00	43.81	0.32	0.03	77.90	5.52	9.74	0.00	60.00	-17.43	0.17	5.46	48.10	194.49	803.10	190.97	1074.14	471.31	848.18	240.80	1042.19	254.31
15.215	0	0.53	0.64	0.06	1.25	0.06	1.11	0.18	5.64	26.08	97.49	14.68	0.00	97.61	26.44	1.20	26.08	0.00	4.53	2.45	1.67	0.19	0.00	0.00	0.09	5.50	0.01	0.00	44.99	0.29	0.02	76.39	5.64	9.43	0.00	60.00	-17.46	-3.44	6.69	48.33	200.04	803.37	191.22	1077.30	472.29	849.19	241.58	1048.62	257.14
15.248	0	0.59	0.84	0.07	1.24	0.06	1.09	0.16	5.84	24.34	97.51	17.34	0.00	98.37	24.34	1.15	27.70	0.00	5.23	2.35	1.52	0.18	0.00	0.00	0.07	6.04	0.01	0.00	46.20	0.33	0.02	88.55	5.84	11.80	0.00	60.00	-25.05	1.51	4.99	46.95	194.41	801.80	189.71	1074.79	467.51	847.04	242.03	1041.38	247.54
15.281	0	0.68	0.93	0.07	1.47	0.06	1.34	0.17	6.21	25.37	97.06	25.07	-0.80	96.55	25.37	1.25	31.77	0.00	4.66	2.11	1.49	0.17	0.00	0.00	0.07	4.91	0.01	0.00	47.93	0.36	0.02	60.72	6.21	12.12	0.00	60.00	-20.52	-5.34	6.20	49.00	216.61	800.22	185.76	1079.62	469.21	840.34	236.76	1056.34	252.98
15.315	0	0.77	1.00	0.07	1.61	0.06	1.59	0.17	5.96	25.54	96.78	29.33	-3.70	97.35	25.54	1.42	35.57	0.00	4.10	2.33	1.78	0.18	0.00	0.00	0.09	3.29	0.01	0.01	46.82	0.43	0.02	54.59	5.96	11.72	0.00	60.00	-10.12	-3.97	7.05	49.30	199.08	801.67	189.83	1077.92	476.67	849.73	241.67	1047.99	259.62
15.348	0	0.73	0.95	0.07	1.26	0.06	1.14	0.14	6.12	20.49	97.47	24.25	-1.07	98.19	20.49	1.51	33.29	0.00	3.84	1.69	1.55	0.14	0.00	0.00	0.10	2.99	0.01	0.01	45.87	0.44	0.02	87.22	6.12	11.89	0.00	60.00	-18.19	-2.05	3.74	48.50	199.54	801.62	193.62	1073.00	473.79	841.81	243.09	1040.87	256.92
15.382	0	0.76	0.89	0.07	1.30	0.06	1.22	0.14	6.31	20.84	97.40	25.89	-1.90	98.35	20.84	1.43	34.76	0.00	4.05	2.02	2.03	0.15	0.00	0.00	0.11	2.34	0.02	0.01	45.48	0.64	0.02	83.12	6.31	11.09	0.00	60.00	-13.47	-1.56	5.79	48.88	197.40	799.89	188.77	1074.69	473.46	845.91	241.79	1042.92	254.27
15.415	0	0.88	0.94	0.07	1.54	0.06	1.59	0.15	6.33	22.01	96.82	34.28	-4.55	98.77	22.01	1.30	39.29	0.00	4.07	1.54	1.63	0.11	0.00	0.00	0.10	1.79	0.02	0.00	45.95	0.80	0.02	65.57	6.33	10.54	0.00	60.00	-19.57	-0.09	7.59	48.29	201.17	798.55	188.92	1074.64	470.60	846.50	238.60	1046.90	256.20
15.448	0	0.86	0.78	0.07	1.31	0.06	1.30	0.13	6.39	18.81	97.39	30.29	-2.64	98.57	18.81	1.28	37.78	0.00	4.49	1.55	1.54	0.09	0.00	0.00	0.11	1.60	0.02	0.00	45.18	0.83	0.02	53.09	6.39	9.13	0.00	60.00	-20.79	-0.85	5.21	48.76	209.46	800.47	189.59	1077.00	471.98	840.83	241.03	1049.92	253.56
15.482	0	0.71	0.60	0.07	1.17	0.07	1.11	0.14	7.10	20.01	97.65	23.21	0.00	97.95	20.01	1.13	33.39	0.00	5.04	1.85	1.64	0.10	0.00	0.00	0.12	1.28	0.02	0.00	45.05	0.98	0.02	62.45	7.10	8.11	1.00	66.00	-18.44	-2.66	4.42	48.43	201.15	801.77	192.40	1075.46	475.54	843.39	241.71	1044.05	255.76
15.515	0	0.75	0.52	0.07	1.14	0.08	1.05	0.13	7.67	18.78	97.72	26.40	0.00	98.46	18.78	0.98	33.88	0.00	5.14	1.92	2.11	0.11	0.00	0.00	0.12	1.44	0.02	0.00	46.70	1.19	0.02	70.95	7.67	7.01	0.00	66.00	-19.82	-1.20	3.02	48.22	198.17	802.58	193.12	1073.88	473.60	842.13	245.12	1040.19	251.77
15.548	0	0.64	0.45	0.07	1.11	0.07	0.96	0.14	7.65	20.35	97.78	21.42	0.00	97.23	20.35	1.21	30.75	0.00	4.29	1.52	2.09	0.10	0.00	0.00	0.10	1.36	0.02	0.00	46.41	1.29	0.02	61.17	7.65	6.38	0.00	66.00	-25.00	-4.22	6.40	48.33	212.07	798.59	191.60	1076.33	470.77	840.19	243.19	1051.92	255.33
15.582	0	0.64	0.42	0.07	1.21	0.08	0.99	0.16	8.17	22.18	97.57	24.93	0.00	98.25	22.18	1.36	29.99	0.00	5.01	1.95	2.27	0.13	0.00	0.00	0.08	1.45	0.02	0.00	49.62	1.59	0.02	79.68	8.17	6.33	0.00	66.00	-17.79	-1.87	4.47	48.93	204.85	798.97	190.69	1078.86	476.81	841.80	249.98	1046.64	251.56
15.615	0	0.51	0.30	0.07	1.20	0.09	0.92	0.18	8.70	24.65	97.60	19.68	0.00	98.23	25.78	1.59	24.65	0.00	6.00	2.54	1.57	0.13	0.00	0.00	0.07	1.61	0.02	0.00	50.05	1.58	0.02	81.36	8.70	4.91	0.00	66.00	-13.61	-1.93	1.29	49.52	203.32	796.57	192.07	1074.37	481.15	834.10	249.60	1037.40	252.98
15.648	0	0.36	0.22	0.06	1.02	0.10	0.64	0.20	9.85	16.88	97.96	21.73	0.00	98.71	26.54	2.52	16.88	0.00	5.42	2.10	1.01	0.12	0.00	0.00	0.06	1.52	0.01	0.00	50.84	1.61	0.02	48.68	9.85	4.78	0.00	60.00	-12.20	-0.30	1.82	49.66	200.98	794.69	196.08	1068.46	481.53	832.26	252.34	1033.17	257.53
15.682	0	0.37	0.18	0.08	1.01	0.11	0.53	0.19	9.89	13.93	97.99	25.88	0.00	98.56	24.99	3.43	13.93	0.00	7.33	2.30	0.97	0.22	0.00	0.00	0.06	1.56	0.01	0.00	55.25	1.66	0.01	77.74	9.89	3.97	0.00	60.00	-16.34	0.87	0.83	48.67	196.90	791.00	196.51	1062.03	478.57	827.73	253.39	1024.62	252.27
15.715	0	0.30	0.15	0.07	0.94	0.10	0.43	0.21	10.30	10.30	98.12	24.31	0.00	98.53	25.24	4.95	10.30	0.00	5.49	1.66	0.47	0.18	0.00	0.00	0.05	1.53	0.01	0.00	53.97	1.49	0.01	31.63	10.32	3.40	1.00	66.00	-10.40	-0.96	1.54	49.62	200.03	790.37	197.74	1059.35	478.78	825.54	254.72	1025.55	257.68
15.749	0	0.25	0.11	0.07	0.84	0.10	0.33	0.20	6.99	6.99	98.32	21.45	0.00	98.64	23.51	6.45	6.99	0.00	4.55	1.21	0.47	0.19	0.00	0.00	0.05	1.26	0.01	0.00	53.66	1.44	0.01	68.90	10.67	2.49	0.00	66.00	-10.62	0.56	1.78	49.03	194.52	785.43	199.37	1052.83	479.21	822.95	256.49	1017.46	257.86
15.782	0	0.21	0.09	0.06	0.88	0.10	0.29	0.24	5.00	5.00	98.23	19.85	0.00	98.77	24.51	9.89	5.00	0.00	3.98	0.76	0.56	0.18	0.00	0.00	0.06	1.39	0.02	0.00	51.45	1.32	0.01	79.66	10.60	1.23	0.00	66.00	-12.70	-0.07	-0.17	48.93	196.09	780.07	199.85	1047.44	476.80	813.84	256.96	1009.92	259.13
15.815	0	0.21	0.08	0.07	0.68	0.09	0.19	0.19	3.74	3.74	98.63	10.50	0.16	98.26	16.70	11.33	3.74	0.00	2.69	0.73	0.52	0.13	0.00	0.00	0.06	1.36	0.02	0.00	49.97	1.11	0.01	50.09	10.10	1.19	0.00	66.00	-16.39	1.82	0.23	48.48	200.40	774.69	199.36	1041.88	475.46	806.85	255.91	1007.24	255.94
15.849	0	0.21	0.09	0.08	0.58	0.08	0.15	0.16	2.42	2.42	98.84	7.61	1.22	98.19	12.42	11.65	2.42	0.00	2.23	0.45	0.89	0.13	0.00	0.00	0.06	1.76	0.02	0.00	49.83	0.89	0.01	84.04	9.92	1.60	0.00	66.00	-16.74	2.03	0.72	47.85	194.53	768.27	198.59	1035.32	475.47	804.07	253.65	998.59	255.23
15.882	0	0.22	0.09	0.09	0.55	0.07	0.12	0.14	2.08	2.08	98.91	8.14	0.89	98.15	8.21	13.72	2.08	0.00	1.47	0.26	0.95	0.10	0.00	0.00	0.05	1.94	0.01	0.00	49.45	0.73	0.01	52.05	8.93	2.12	0.00	66.00	-17.08	2.14	1.29	47.74	194.15	764.82	200.06	1028.08	473.16	799.77	253.89	993.92	255.80
15.915	0	0.23	0.09	0.09	0.46	0.07	0.11	0.12	1.60	1.94	99.07	7.09	1.90	98.06	6.14	11.48	1.60	0.00	1.86	0.30	1.25	0.14	0.00	0.00	0.05	1.94	0.02	0.00	49.84	0.63	0.01	75.99	9.19	1.90	0.00	66.00	-17.23	2.37	0.04	47.62	192.72	757.88	191.20	1024.74	467.31	793.48	246.63	986.20	247.46
15.949	0	0.24	0.10	0.10	0.43	0.07	0.10	0.11	0.86	2.56	99.14	7.10	2.02	97.74	4.22	11.19	0.86	0.00	2.08	0.21	1.85	0.26	0.00	0.00	0.05	2.56	0.01	0.00	50.14	0.48	0.01	56.93	8.71	2.84	0.00	66.00	-16.02	3.16	1.07	48.26	198.60	752.07	191.60	1018.15	467.29	785.90	246.59	984.49	248.90
15.982	0	0.25	0.12	0.11	0.41	0.08	0.10	0.10	0.87	2.55	99.19	6.86	2.23	97.59	3.60	9.74	0.87	0.00	3.22	0.28	2.48	0.54	0.00	0.00	0.06	2.55	0.01	0.00	51.13	0.46	0.01	86.22	8.58	3.57	0.00	66.00	-23.54	3.49	0.56	47.27	190.97	747.76	188.78	1008.43	456.75	781.97	242.35	972.91	239.00
16.015	0	0.26	0.16	0.12	0.39	0.09	0.10	0.09	0.71	2.90	99.21	6.92	3.18	98.69	3.51	8.86	0.71	0.00	5.46	0.31	3.08	1.11	0.00	0.00	0.06	2.90	0.01	0.00	52.12	0.38	0.01	95.14	8.72	6.21	0.00	66.00	-19.62	0.37	-0.60	48.13	194.98	742.87	184.77	1004.48	454.74	773.71	241.32	968.62	235.83
16.049	0	0.27	0.22	0.12	0.38	0.09	0.10	0.09	0.41	3.18	99.24	6.74	4.27	98.08	3.66	7.52	0.41	0.00	5.67	0.38	2.55	1.42	0.00	0.00	0.06	3.18	0.02	0.00	53.12	0.27	0.01	82.03	9.34	9.32	0.00	66.00	-20.25	2.32	-0.61	48.83	206.59	740.03	179.61	1004.44	450.25	766.35	237.09	972.89	232.62
16.082	0	0.28	0.27	0.14	0.34	0.13	0.10	0.08	0.45	3.03	99.32	8.21	6.15	98.18	3.48	5.77	0.45	0.00	9.97	0.62	4.06	3.12	0.00	0.00	0.07	3.03	0.02	0.00	53.32	0.30	0.01	43.58	9.97	11.41	0.00	66.00	-15.16	2.05	-1.29	48.94	199.83	733.47	176.22	1001.67	453.59	764.12	236.30	963.87	230.75
16.116	0	0.27	0.29	0.16	0.29	0.16	0.10	0.08	0.34	2.89	99.41	7.97	7.79	97.27	2.89	5.00	0.34	0.00	12.87	0.86	4.81	7.07	0.00	0.00	0.07	2.89	0.03	0.00	50.03	0.24	0.01	23.30	10.49	12.31	1.00	72.00	-21.35	4.13	-0.61	48.03	194.69	727.35	174.27	994.82	449.57	761.35	230.04	956.02	227.22
16.149	0	0.28	0.34	0.17	0.28	0.17	0.11	0.08	0.45	3.48	99.32	7.69	7.29	96.20	3.53	3.68	0.45	0.00	13.69	1.92	6.05	8.55	0.00	0.00	0.07	3.48	0.05	0.00	48.71	0.26	0.01	21.06	10.37	13.39	0.00	72.00	-19.10	5.85	-0.39	48.90	206.05	721.42	168.85	992.95	447.76	752.02	226.51	958.06	224.86
16.182	0	0.29	0.26	0.29	0.25	0.21	0.10	0.07	0.46	2.81	99.42	9.74	7.50	96.50	2.81	3.38	0.46	0.00	16.59	2.38	10.26	14.97	0.00	0.00	0.08	3.58	0.06	0.00	49.04	0.29	0.01	12.62	10.96	11.20	0.00	72.00	-10.82	5.42	-1.33	49.40	196.74	713.84	166.32	986.39	450.61	748.29	228.00	944.97	223.18
16.216	0	0.32	0.23	0.38	0.21	0.19	0.09	0.07	0.61	2.29	99.24	6.99	5.78	95.01	2.29	2.49	0.61	0.00	16.06	4.66	12.58	20.39	0.00	0.00	0.08	3.53	0.08	0.00	45.07	0.33	0.01	4.87	10.44	9.60	0.00	72.00	-14.14	7.26	-0.36	48.96	196.49	706.12	165.82	978.13	448.85	741.92	224.56	938.41	222.56
16.249	0	0.32	0.17	0.74	0.18	0.21	0.08	0.07	0.73	2.02	98.52	8.37	3.31	95.17	2.02	1.87	0.73	0.00	16.48	6.32	19.93	27.53	0.00	0.00	0.07	3.63	0.10	0.00	43.62	0.35	0.01	2.95	10.89	6.89	0.00	72.00	-18.06	7.10	-1.28	48.79	201.25	702.79	162.55	979.25	448.08	736.98	222.56	938.17	217.60
16.282	0	0.38	0.12	1.08	0.16	0.22	0.08	0.06	0.86	1.49	97.83	9.69	2.83	94.03	1.49	1.37	0.86	0.01	16.76	9.78	22.41	33.16	0.00	0.00	0.07	4.06	0.10	0.00	43.15	0.39	0.01	12.76	11.28	3.66	0.00	72.00	-23.54	8.21	-1.09	48.35	199.81	697.34	158.88	971.89	440.31	731.64	215.86	931.40	211.87
16.316	0	0.42	0.08	1.30	0.14	0.22	0.07	0.06	1.36	1.14	97.40	9.84	2.27	93.51	1.14	0.89	1.36	0.01	15.20	12.91	24.23	36.66	0.00	0.00	0.08	4.78	0.09	0.00	41.53	0.54	0.01	9.91	12.28	0.64	0.00	72.00	-18.90	8.66	-0.90	48.86	201.85	698.15	159.55	967.85	437.77	729.31	218.31	931.07	212.27
16.349	0	0.47	0.08	1.28	0.15	0.20	0.07	0.06	1.54	1.27	97.45	7.39	2.58	95.65	1.27	0.85	1.54	0.01	13.04	14.20	21.52	39.96	0.00	0.00	0.08	4.54	0.08	0.00	40.35	0.58	0.01	2.36	12.47	0.00	0.00	72.00	-13.51	6.54	-2.13	49.11	197.49	694.65	157.49	970.78	444.02	729.31	219.78	926.71	213.82
16.383	0	0.64	0.07	1.90	0.14	0.25	0.07	0.06	2.56	1.27	96.19	7.57	4.35	93.71	1.27	0.63	2.56	0.01	11.70	19.53	21.28	49.71	0.00	0.00	0.10	4.37	0.07	0.00	40.91	0.86	0.01	4.79	15.10	0.00	0.00	72.00	-20.38	8.49	-1.31	48.55	200.36	691.41	155.13	966.96	440.01	725.67	215.41	925.81	206.13
16.416	0	0.69	0.07	1.83	0.14	0.24	0.08	0.06	3.30	1.28	96.35	6.64	3.79	92.75	1.28	0.46	3.30	0.02	11.97	21.02	20.90	49.85	0.00	0.00	0.10	4.93	0.05	0.00	39.53	1.08	0.01	3.18	14.68	0.00	0.00	72.00	-16.04	9.26	-0.88	49.00	200.59	689.61	156.21	967.06	444.02	725.32	216.34	925.87	212.46
16.449	0	0.97	0.08	3.08	0.13	0.23	0.08	0.06	4.25	1.72	93.85	10.21	0.05	94.96	1.72	0.31	4.25	0.02	12.62	30.05	27.00	54.24	0.00	0.00	0.11	4.90	0.05	0.00	39.28	1.16	0.01	6.19	13.89	0.00	0.00	72.00	-20.15	7.32	-1.71	49.14	208.35	689.94	155.69	968.74	442.44	721.01	217.52	929.16	208.51
16.483	0	0.82	0.07	3.66	0.13	0.26	0.07	0.07	7.30	2.19	92.68	19.02	0.00	94.41	2.19	0.26	7.30	0.02	12.81	28.50	35.30	49.95	0.00	0.00	0.11	5.63	0.05	0.00	40.00	1.73	0.01	15.30	15.00	0.00	0.00	72.00	-18.53	7.86	-0.05	49.31	210.29	687.95	154.57	965.33	439.71	719.94	212.71	930.23	212.99
16.516	0	1.05	0.08	3.63	0.14	0.28	0.09	0.07	10.31	2.55	92.74	21.19	0.00	94.25	2.55	0.24	10.31	0.02	13.53	32.14	35.46	48.80	0.00	0.00	0.11	6.39	0.05	0.00	41.52	2.25	0.01	13.29	15.13	0.00	0.00	72.00	-15.12	8.02	-0.71	49.41	208.57	694.37	153.17	970.74	439.40	725.75	216.27	934.13	207.36
16.549	0	0.89	0.07	1.79	0.15	0.31	0.09	0.07	10.14	3.65	96.42	16.15	0.00	93.94	3.65	0.26	10.14	0.02	13.48	31.38	31.42	39.36	0.00	0.00	0.10	6.85	0.07	0.00	41.41	2.40	0.01	13.74	16.01	0.00	0.00	66.00	-16.05	8.29	-1.09	48.83	194.50	697.64	155.67	967.42	436.48	732.36	215.71	926.69	207.61
16.583	0	1.16	0.08	1.18	0.19	0.30	0.13	0.08	13.86	4.40	97.63	8.43	0.00	96.17	4.40	0.33	13.86	0.03	12.01	32.96	23.85	40.15	0.00	0.00	0.10	7.85	0.09	0.00	39.80	2.64	0.01	4.19	16.43	0.00	0.00	66.00	-8.33	5.88	-1.59	49.97	190.95	700.62	157.10	971.19	441.89	736.80	220.90	927.49	210.74
16.616	0	1.73	0.08	1.46	0.22	0.39	0.14	0.08	14.57	5.31	96.53	8.77	1.17	95.38	5.31	0.30	14.57	0.02	15.16	38.28	20.67	45.91	0.00	0.00	0.09	8.46	0.09	0.00	43.52	2.91	0.02	14.39	17.28	0.00	0.00	66.00	-18.94	6.86	0.05	49.01	204.54	700.16	154.90	975.34	439.26	734.09	212.88	938.61	210.38
16.649	0	1.91	0.08	1.48	0.25	0.37	0.17	0.08	16.87	5.89	96.18	10.77	0.00	89.94	5.89	0.43	17.82	0.03	14.98	37.84	21.78	43.95	0.00	0.00	0.08	9.28	0.09	0.00	45.24	3.32	0.02	7.12	16.87	0.00	0.00	66.00	-9.35	11.04	0.00	49.22	188.30	703.94	157.49	977.24	444.98	745.25	219.11	933.46	213.55
16.683	0	2.84	0.11	3.30	0.27	0.31	0.22	0.08	15.73	5.99	93.41	12.19	0.00	92.82	5.99	0.49	24.46	0.02	14.31	39.60	26.10	56.98	0.00	0.00	0.07	9.96	0.11	0.00	42.66	3.31	0.02	7.97	15.73	0.00	0.00	66.00	-11.06	9.20	-0.12	49.68	200.09	704.43	156.78	981.40	446.29	741.32	217.30	941.40	215.86
16.716	0	2.20	0.10	2.73	0.28	0.38	0.23	0.09	16.37	7.33	94.54	12.41	0.00	91.29	7.33	0.68	24.30	0.02	16.35	34.58	25.73	53.94	0.00	0.00	0.06	11.12	0.11	0.00	43.29	3.26	0.02	18.66	16.37	0.00	0.00	66.00	-12.44	10.25	-0.92	49.49	197.20	705.32	155.98	982.07	444.51	742.36	216.71	939.55	213.91
16.750	0	3.12	0.11	1.62	0.41	0.34	0.33	0.10	16.92	9.80	93.76	21.76	0.00	93.25	9.80	0.72	29.42	0.02	13.28	39.66	21.73	45.28	0.00	0.00	0.05	14.47	0.12	0.00	47.99	3.38	0.02	43.10	16.92	0.00	0.00	66.00	-12.53	8.87	0.58	49.31	192.70	710.57	157.15	984.07	442.69	750.54	218.09	943.17	212.89
16.783	0	3.28	0.12	1.16	0.54	0.33	0.48	0.11	17.00	13.00	93.44	32.12	0.00	94.27	13.00	0.65	34.14	0.02	12.70	38.55	20.69	39.41	0.00	0.00	0.05	16.09	0.13	0.00	49.88	3.20	0.02	53.32	17.00	0.00	0.00	66.00	-6.93	7.99	1.61	50.01	187.94	714.38	158.44	988.81	446.21	758.70	222.29	946.54	216.36
16.816	0	2.18	0.12	0.44	0.58	0.31	0.51	0.12	17.28	14.59	95.63	28.03	0.00	92.58	14.59	0.71	32.61	0.01	11.37	33.66	15.97	25.88	0.00	0.00	0.05	16.74	0.11	0.01	48.99	3.01	0.02	87.34	17.28	0.00	0.00	66.00	-8.80	9.38	3.05	49.98	194.15	718.82	163.08	987.33	443.52	759.32	220.83	953.44	224.11
16.850	0	2.06	0.14	0.25	0.87	0.26	0.77	0.14	17.25	18.57	95.88	48.43	0.00	95.87	18.57	0.67	37.87	0.01	8.35	29.15	14.18	13.61	0.00	0.00	0.05	20.40	0.10	0.01	54.68	2.41	0.02	94.67	17.25	0.53	0.00	66.00	-6.10	6.28	2.90	50.47	197.41	720.69	164.49	990.00	446.24	759.65	223.96	957.04	226.37
16.883	0	1.22	0.19	0.12	1.03	0.20	0.93	0.15	16.42	21.41	97.55	44.48	0.00	96.51	21.41	0.66	37.49	0.00	5.30	17.56	8.94	5.45	0.00	0.00	0.05	18.94	0.11	0.01	53.08	2.06	0.02	95.98	16.42	2.89	0.00	66.00	-14.49	5.40	1.92	49.10	200.63	727.83	170.10	994.44	446.51	762.32	226.29	962.94	227.96
16.916	0	0.87	0.34	0.08	1.25	0.18	1.22	0.19	15.81	27.34	97.50	37.65	0.00	97.93	27.34	0.45	36.06	0.00	4.21	11.91	5.10	3.39	0.00	0.00	0.05	19.39	0.14	0.04	51.00	1.81	0.02	95.02	15.81	8.10	0.00	66.00	-9.42	2.73	3.16	49.47	190.65	732.16	175.82	990.08	445.35	768.99	229.31	959.54	235.55
16.950	0	0.54	0.59	0.05	1.51	0.19	1.61	0.27	16.67	33.03	96.78	34.61	0.00	97.16	36.46	0.50	33.03	0.00	3.72	7.94	2.92	1.83	0.00	0.00	0.04	19.73	0.18	0.04	48.95	1.53	0.02	96.59	16.67	14.73	0.00	66.00	-18.52	4.35	2.94	48.69	202.26	734.29	175.09	994.79	442.11	766.49	228.11	968.70	232.54
16.983	0	0.37	1.17	0.04	1.35	0.16	1.37	0.28	15.68	27.73	97.25	30.68	0.00	98.66	37.00	0.53	27.73	0.00	2.94	3.47	1.10	1.18	0.00	0.00	0.04	17.82	0.23	0.06	46.19	1.41	0.02	92.57	15.68	21.70	0.00	66.00	-18.08	-0.49	4.10	48.36	197.11	736.84	178.77	993.91	443.39	771.65	225.54	968.23	239.92
17.016	0	0.27	1.55	0.03	0.99	0.17	0.97	0.25	15.96	22.28	96.90	20.17	0.00	98.75	34.66	0.68	22.28	0.00	2.97	1.88	0.69	1.10	0.00	0.00	0.03	15.61	0.30	0.04	41.55	1.14	0.02	95.18	15.96	25.94	0.00	66.00	-20.18	0.15	3.29	48.45	199.79	741.19	179.56	999.21	443.15	773.75	231.55	973.49	236.04
17.050	0	0.20	1.39	0.03	0.68	0.15	0.56	0.20	14.91	14.91	97.22	11.34	0.00	98.09	29.37	1.10	14.91	0.00	2.44	0.90	0.39	0.46	0.00	0.00	0.03	12.18	0.40	0.02	38.37	0.80	0.03	97.34	14.96	26.01	0.00	66.00	-22.63	2.31	3.02	48.32	201.69	741.38	180.77	1001.71	446.02	773.83	232.50	975.48	236.56
17.083	0	0.18	0.69	0.03	0.55	0.13	0.42	0.18	11.55	11.55	98.62	7.86	0.00	97.88	25.99	1.23	11.55	0.00	1.92	0.65	0.32	0.20	0.00	0.00	0.02	9.89	0.40	0.02	36.71	0.75	0.03	96.48	14.40	19.79	0.00	66.00	-19.55	2.85	2.03	48.75	203.37	743.92	180.24	1008.99	451.73	776.35	236.35	979.72	235.54
17.117	0	0.16	0.64	0.03	0.40	0.12	0.28	0.14	7.34	9.05	98.71	3.92	1.00	98.12	20.44	1.71	7.34	0.00	2.46	0.45	0.32	0.11	0.00	0.00	0.02	9.05	0.47	0.01	33.08	0.56	0.02	90.35	13.45	19.56	0.00	66.00	-20.34	2.21	1.79	48.67	202.62	747.71	183.58	1013.88	457.83	780.68	236.48	983.27	239.85
17.150	0	0.16	0.53	0.04	0.35	0.12	0.23	0.13	5.56	6.90	98.94	2.89	2.09	94.24	17.10	2.17	5.56	0.00	2.50	0.41	0.33	0.11	0.00	0.00	0.02	6.90	0.43	0.01	32.50	0.42	0.02	92.26	12.91	17.83	0.00	60.00	-14.90	8.03	-0.08	49.03	194.84	752.90	186.64	1019.71	463.77	787.40	243.65	982.24	242.59
17.183	0	0.15	0.33	0.04	0.33	0.12	0.19	0.12	4.43	6.59	99.34	2.52	3.46	96.68	15.08	3.40	4.43	0.00	3.02	0.35	0.47	0.16	0.00	0.00	0.02	6.59	0.32	0.00	32.74	0.39	0.02	83.41	13.09	14.09	0.00	60.00	-19.49	5.14	2.01	48.79	199.57	755.36	188.80	1022.79	464.60	790.90	242.90	990.46	245.13
17.217	0	0.16	0.21	0.04	0.28	0.12	0.15	0.10	2.70	4.82	99.43	1.96	5.07	96.31	11.07	3.68	2.70	0.00	3.53	0.25	0.47	0.17	0.00	0.00	0.02	4.82	0.24	0.00	33.55	0.31	0.03	94.96	12.73	10.19	0.00	60.00	-21.59	5.69	1.40	48.99	207.20	755.90	186.78	1026.64	465.14	788.39	240.90	995.58	242.89
17.250	0	0.16	0.16	0.04	0.28	0.13	0.14	0.10	2.54	4.66	99.44	2.06	5.71	90.06	10.00	3.93	2.54	0.00	3.80	0.36	0.66	0.18	0.00	0.00	0.02	4.66	0.18	0.00	35.28	0.30	0.02	85.13	13.00	7.72	0.00	60.00	-16.99	10.98	2.72	49.01	196.77	755.39	188.81	1026.26	470.17	795.40	241.93	992.07	248.41
17.283	0	0.16	0.15	0.04	0.29	0.13	0.15	0.11	2.01	3.82	99.42	2.27	5.81	97.74	11.36	4.03	2.01	0.00	4.94	0.45	0.76	0.22	0.00	0.00	0.03	3.82	0.14	0.00	35.13	0.27	0.03	92.71	12.70	6.92	0.00	60.00	-23.39	3.17	2.74	48.86	208.59	756.52	185.67	1032.51	467.98	793.03	239.37	1001.58	243.80
17.317	0	0.16	0.20	0.04	0.28	0.12	0.14	0.10	1.22	2.70	99.44	2.03	5.78	95.89	10.61	3.79	1.22	0.00	5.42	0.58	0.81	0.23	0.00	0.00	0.04	2.70	0.10	0.00	34.46	0.23	0.03	95.29	11.95	9.16	0.00	60.00	-13.74	6.26	2.94	49.61	199.34	757.12	187.55	1033.04	474.77	798.65	240.74	997.65	252.26
17.350	0	0.16	0.23	0.05	0.30	0.14	0.15	0.10	1.22	2.48	99.41	2.52	6.29	96.05	11.13	3.99	1.22	0.00	6.88	0.80	1.29	0.34	0.00	0.00	0.04	2.48	0.10	0.00	36.70	0.26	0.03	86.90	12.14	10.74	0.00	60.00	-20.97	6.04	4.46	48.86	207.93	756.38	185.24	1037.22	474.17	798.69	236.51	1006.23	249.21
17.384	0	0.15	0.16	0.05	0.30	0.15	0.14	0.11	0.74	1.95	99.40	2.80	7.10	94.71	12.47	4.64	0.74	0.00	7.06	1.00	1.72	0.45	0.00	0.00	0.04	1.95	0.08	0.00	36.70	0.31	0.03	39.94	13.04	8.10	0.00	60.00	-17.61	7.58	3.79	49.09	201.52	762.38	188.12	1039.25	474.43	804.86	238.24	1005.75	254.22
17.417	0	0.16	0.15	0.05	0.33	0.15	0.14	0.12	0.50	1.82	99.33	3.84	7.30	94.33	13.37	5.50	0.50	0.00	6.26	1.08	1.38	0.29	0.00	0.00	0.05	1.82	0.08	0.00	39.89	0.32	0.02	86.69	13.48	8.44	0.00	60.00	-22.81	7.95	2.48	48.83	205.27	766.59	187.15	1038.39	466.07	802.46	237.97	1007.56	246.36
17.450	0	0.16	0.14	0.05	0.35	0.14	0.16	0.13	0.61	1.76	99.31	4.39	5.80	98.41	14.88	4.37	0.61	0.00	5.71	1.24	1.87	0.25	0.00	0.00	0.04	1.76	0.07	0.00	40.11	0.36	0.02	68.45	12.82	6.62	0.00	60.00	-18.36	1.37	3.87	49.18	201.29	768.66	191.65	1040.76	471.49	808.83	239.98	1009.34	257.75
17.484	0	0.17	0.12	0.05	0.41	0.16	0.18	0.14	0.51	1.71	99.18	8.24	6.78	98.20	18.09	4.53	0.51	0.00	5.84	2.06	1.42	0.29	0.00	0.00	0.04	1.71	0.05	0.00	45.25	0.34	0.02	88.46	14.11	6.23	0.00	60.00	-19.00	2.02	3.15	48.86	202.65	767.81	186.47	1047.63	474.45	809.72	244.00	1012.36	245.69
17.517	0	0.18	0.10	0.06	0.52	0.15	0.21	0.17	0.55	1.83	98.96	15.74	5.41	95.47	21.94	4.10	0.55	0.00	4.70	2.13	1.16	0.17	0.00	0.00	0.04	1.83	0.05	0.00	50.51	0.34	0.02	84.99	13.96	4.59	0.00	60.00	-12.30	6.76	2.33	49.48	195.86	771.99	187.73	1046.63	474.47	813.52	245.61	1009.36	247.63
17.550	0	0.19	0.11	0.06	0.44	0.14	0.18	0.14	0.67	1.80	99.13	10.16	5.17	98.12	17.96	3.76	0.67	0.00	4.35	1.72	1.54	0.20	0.00	0.00	0.04	1.80	0.04	0.00	48.25	0.35	0.01	75.07	13.29	4.59	0.00	60.00	-14.69	2.24	4.29	49.64	197.84	773.01	191.11	1040.82	469.15	813.25	240.54	1010.52	255.61
17.584	0	0.20	0.10	0.06	0.55	0.13	0.23	0.16	1.10	2.03	98.90	17.91	3.66	97.92	22.13	2.93	1.10	0.00	3.86	1.46	0.87	0.10	0.00	0.00	0.03	2.03	0.03	0.00	52.25	0.36	0.01	82.83	12.84	3.44	0.00	60.00	-19.87	2.73	5.22	49.12	200.58	771.90	188.06	1043.29	466.34	813.98	239.00	1014.22	250.58
17.617	0	0.21	0.10	0.07	0.57	0.12	0.24	0.16	1.20	2.21	98.86	19.75	2.90	98.57	22.45	2.61	1.20	0.00	3.22	1.11	0.84	0.07	0.00	0.00	0.02	2.21	0.03	0.00	53.44	0.37	0.01	82.00	12.48	2.50	0.00	60.00	-11.63	0.85	3.92	50.28	198.71	772.46	189.92	1041.85	468.86	812.21	247.07	1010.87	251.32
17.650	0	0.21	0.14	0.07	0.56	0.10	0.25	0.15	1.83	1.98	98.89	16.37	1.06	98.37	21.85	1.81	1.83	0.00	3.53	0.87	1.06	0.07	0.00	0.00	0.02	1.98	0.03	0.00	51.19	0.33	0.01	91.51	10.91	4.39	0.00	60.00	-17.47	1.50	5.38	49.84	201.80	776.45	192.29	1044.24	465.19	816.25	246.97	1017.93	253.98
17.684	0	0.24	0.14	0.07	0.63	0.09	0.29	0.15	3.23	3.23	98.75	19.99	0.00	98.68	22.67	1.37	3.23	0.00	3.97	1.19	1.14	0.08	0.00	0.00	0.02	2.28	0.02	0.00	53.40	0.39	0.01	62.69	10.12	4.02	0.00	60.00	-20.00	0.42	2.29	49.15	197.56	774.44	189.60	1043.89	468.27	812.27	242.26	1009.78	246.64
17.717	0	0.26	0.19	0.08	0.69	0.09	0.33	0.16	4.16	4.16	98.63	22.95	0.00	97.23	24.05	1.14	4.16	0.00	4.37	1.55	1.72	0.14	0.00	0.00	0.02	2.61	0.03	0.00	54.22	0.38	0.01	67.00	9.47	5.61	1.00	66.00	-18.70	4.22	2.87	49.38	198.91	772.07	185.36	1044.05	466.43	811.53	239.30	1010.38	244.06
17.751	0	0.28	0.21	0.08	0.71	0.08	0.37	0.16	6.44	6.44	98.59	20.38	0.00	96.58	23.58	0.98	6.44	0.00	5.20	1.46	2.18	0.29	0.00	0.00	0.03	2.73	0.03	0.00	52.80	0.42	0.00	51.96	8.67	5.86	0.00	66.00	-19.31	5.29	2.29	49.92	209.23	769.28	181.42	1044.80	465.27	804.60	236.43	1013.78	240.76
17.784	0	0.29	0.24	0.08	0.64	0.08	0.34	0.14	7.63	7.63	98.73	14.46	0.00	94.49	20.67	1.00	7.63	0.00	5.63	1.49	2.34	0.38	0.00	0.00	0.03	2.36	0.03	0.00	50.55	0.43	0.00	23.37	8.44	6.57	0.00	66.00	-12.02	7.79	3.56	49.77	195.22	771.58	184.04	1043.48	468.22	814.03	238.26	1009.08	246.67
17.817	0	0.28	0.26	0.07	0.65	0.09	0.38	0.15	7.91	7.91	98.70	13.92	0.00	97.30	22.57	0.82	7.91	0.00	6.52	1.93	1.84	0.70	0.00	0.00	0.03	2.26	0.04	0.00	48.09	0.41	0.00	44.26	8.55	7.24	0.00	66.00	-17.96	4.08	2.20	49.75	204.22	768.48	179.50	1041.94	461.99	805.01	235.19	1009.21	237.98
17.851	0	0.31	0.32	0.07	0.57	0.07	0.36	0.12	7.23	10.58	98.87	6.94	0.00	95.84	17.56	0.96	10.58	0.00	5.49	1.67	1.84	0.67	0.00	0.00	0.03	2.69	0.04	0.00	43.47	0.35	0.00	82.59	7.23	7.64	0.00	60.00	-8.13	6.32	3.34	50.49	193.08	764.64	183.55	1031.14	463.19	805.11	236.54	997.85	248.03
17.884	0	0.33	0.36	0.07	0.54	0.07	0.35	0.11	6.91	11.43	98.92	5.78	0.00	98.22	16.10	0.80	11.43	0.00	4.65	1.98	2.45	0.78	0.00	0.00	0.04	2.72	0.03	0.00	42.50	0.35	0.00	78.32	6.91	8.39	0.00	60.00	-15.07	1.94	3.99	49.80	197.52	764.58	187.06	1027.26	458.75	801.76	238.59	999.06	247.91
17.917	0	0.36	0.37	0.07	0.52	0.06	0.33	0.10	6.30	12.67	98.97	4.56	0.00	98.48	13.62	0.82	12.67	0.00	3.59	2.15	2.51	0.58	0.00	0.00	0.03	2.93	0.03	0.00	41.86	0.34	0.00	89.41	6.30	7.79	0.00	60.00	-13.85	1.15	4.05	49.61	192.02	762.57	190.12	1024.32	462.40	802.01	240.81	993.76	250.99
17.951	0	0.41	0.43	0.07	0.52	0.05	0.37	0.09	5.82	11.62	98.96	5.05	0.00	98.48	11.62	0.71	17.48	0.00	2.57	1.65	3.39	0.34	0.00	0.00	0.03	3.00	0.03	0.00	39.35	0.29	0.00	91.72	5.82	7.69	0.00	60.00	-17.04	1.15	2.65	49.14	192.87	763.53	190.65	1025.52	462.41	800.54	241.58	993.27	248.82
17.984	0	0.40	0.39	0.08	0.45	0.05	0.32	0.08	5.80	8.49	99.09	4.59	0.00	98.39	8.49	0.87	17.56	0.00	2.90	1.21	4.25	0.37	0.00	0.00	0.02	2.97	0.03	0.00	38.00	0.28	0.00	85.31	5.80	6.89	0.00	60.00	-15.81	1.45	2.88	49.52	196.78	763.74	192.35	1023.12	461.09	797.88	243.58	994.53	250.79
18.017	0	0.44	0.44	0.07	0.46	0.05	0.34	0.08	5.34	7.37	99.07	4.77	0.00	97.22	7.37	0.88	19.57	0.00	2.61	0.85	3.12	0.23	0.00	0.00	0.02	2.67	0.02	0.00	36.50	0.25	0.00	96.58	5.34	7.08	0.00	60.00	-17.74	4.24	2.30	49.25	197.02	762.29	190.93	1023.45	460.92	796.39	243.22	993.35	247.73
18.051	0	0.47	0.50	0.06	0.47	0.05	0.39	0.08	5.02	6.31	99.00	4.73	0.00	98.15	6.31	0.93	23.04	0.00	2.43	0.79	2.60	0.21	0.00	0.00	0.02	2.59	0.03	0.00	32.92	0.23	0.00	90.49	5.02	7.34	0.00	60.00	-18.91	2.15	1.72	49.37	202.86	762.49	186.35	1024.50	454.82	793.15	242.51	996.00	240.87
18.084	0	0.47	0.47	0.06	0.46	0.05	0.40	0.08	4.94	6.10	99.06	4.33	0.00	97.64	6.10	1.06	23.65	0.00	2.14	0.60	1.70	0.20	0.00	0.00	0.02	2.30	0.03	0.00	31.16	0.21	0.00	92.95	4.94	6.52	0.00	60.00	-20.12	3.40	1.83	49.48	204.73	760.00	187.34	1021.49	454.65	789.77	238.24	994.34	246.41
18.118	0	0.48	0.52	0.05	0.48	0.05	0.49	0.08	4.71	6.74	98.96	3.95	0.00	97.98	6.74	0.93	27.32	0.00	1.98	0.76	1.33	0.23	0.00	0.00	0.01	2.58	0.04	0.00	26.31	0.20	0.00	95.32	4.71	6.52	0.00	60.00	-16.33	2.58	3.61	49.70	201.39	757.51	189.83	1018.51	459.04	791.54	238.85	992.51	252.02
18.151	0	0.46	0.55	0.05	0.49	0.05	0.50	0.08	5.10	7.58	98.90	3.80	0.00	98.14	7.58	1.02	26.87	0.00	2.10	0.72	0.89	0.22	0.00	0.00	0.01	2.86	0.05	0.00	26.25	0.22	0.00	97.13	5.10	7.43	0.00	60.00	-23.66	2.17	3.37	49.04	201.19	757.91	186.63	1020.98	453.68	792.48	239.73	993.66	242.10
18.184	0	0.43	0.49	0.04	0.49	0.05	0.50	0.08	5.05	8.93	98.99	3.44	0.00	98.00	8.93	1.05	25.74	0.00	2.05	0.54	0.82	0.22	0.00	0.00	0.01	2.89	0.05	0.00	26.10	0.20	0.00	86.40	5.05	6.54	0.00	60.00	-12.37	2.54	2.57	50.11	195.30	759.80	189.61	1020.19	460.74	794.71	243.14	989.95	248.40
18.218	0	0.32	0.42	0.04	0.38	0.05	0.38	0.08	5.09	7.77	99.15	1.57	0.00	98.05	7.77	1.22	20.94	0.00	2.19	0.44	1.04	0.25	0.00	0.00	0.01	2.54	0.05	0.00	20.89	0.19	0.00	81.87	5.09	6.40	0.00	60.00	-21.64	2.41	3.04	49.53	204.28	759.78	187.69	1022.38	456.89	792.20	237.35	996.30	245.83
18.251	0	0.32	0.44	0.04	0.44	0.05	0.44	0.09	5.20	10.72	99.12	1.87	0.00	98.72	10.72	1.29	20.98	0.00	2.28	0.33	0.77	0.21	0.00	0.00	0.01	2.84	0.06	0.00	23.08	0.18	0.00	91.35	5.20	6.85	0.00	60.00	-17.50	0.26	2.60	49.84	201.14	760.45	189.08	1022.85	459.11	793.47	242.96	994.58	246.26
18.284	0	0.31	0.42	0.04	0.43	0.05	0.42	0.09	5.18	10.93	99.14	1.75	0.00	98.65	10.93	1.36	19.65	0.00	2.17	0.28	0.82	0.23	0.00	0.00	0.01	2.93	0.06	0.00	23.56	0.16	0.00	95.66	5.18	6.71	0.00	60.00	-17.19	0.54	2.96	49.50	196.47	759.63	188.25	1023.50	459.57	796.20	243.99	992.67	244.80
18.318	0	0.31	0.49	0.04	0.53	0.05	0.54	0.11	4.60	15.60	98.92	2.04	0.00	98.48	15.60	1.27	20.16	0.00	2.43	0.24	0.72	0.19	0.00	0.00	0.01	3.38	0.05	0.00	24.97	0.15	0.00	96.16	4.60	7.57	0.00	60.00	-19.55	1.14	3.02	49.29	196.79	761.02	189.40	1022.79	456.87	796.49	245.03	993.29	244.48
18.351	0	0.32	0.55	0.04	0.64	0.05	0.66	0.13	4.50	18.86	98.69	2.69	0.00	98.51	18.86	1.23	21.07	0.00	3.24	0.28	0.71	0.17	0.00	0.00	0.02	3.33	0.05	0.00	27.60	0.14	0.00	97.86	4.50	8.44	0.00	60.00	-16.17	1.03	2.30	49.25	195.46	760.93	187.17	1027.56	462.65	798.40	244.12	993.86	243.41
18.385	0	0.31	0.67	0.04	0.74	0.05	0.75	0.15	4.75	20.76	98.51	3.50	0.00	98.25	22.24	1.42	20.76	0.00	3.64	0.24	0.81	0.09	0.00	0.00	0.02	3.26	0.05	0.00	29.83	0.13	0.00	99.04	4.75	10.59	0.00	60.00	-14.28	1.87	1.72	49.50	194.06	760.18	187.98	1022.89	460.32	795.52	244.99	989.58	243.48
18.418	0	0.30	0.61	0.04	0.86	0.05	0.90	0.18	4.66	21.00	98.20	4.99	0.00	97.95	26.16	1.44	21.00	0.00	3.39	0.20	0.83	0.09	0.00	0.00	0.01	2.73	0.03	0.00	30.51	0.10	0.00	97.71	4.66	9.50	0.00	60.00	-20.67	2.66	1.24	49.34	204.25	759.91	191.29	1020.49	458.62	788.42	245.01	992.67	245.36
18.451	0	0.29	0.72	0.04	0.92	0.05	0.99	0.19	4.43	21.23	98.02	5.61	0.00	97.74	28.09	1.46	21.23	0.00	2.90	0.21	0.96	0.08	0.00	0.00	0.01	2.46	0.03	0.00	30.10	0.09	0.00	96.71	4.43	10.95	0.00	60.00	-19.61	3.17	2.07	49.09	198.63	760.39	190.64	1022.92	458.94	793.98	247.95	992.58	244.22
18.485	0	0.29	0.78	0.03	1.25	0.04	1.46	0.25	4.15	22.99	97.08	10.18	-1.24	98.22	35.03	1.36	22.99	0.00	2.04	0.23	0.86	0.08	0.00	0.00	0.01	2.20	0.03	0.00	31.21	0.08	0.00	88.64	4.15	11.03	0.00	54.00	-17.42	1.93	1.53	49.66	201.16	759.15	189.90	1022.29	459.77	790.93	248.50	992.04	243.79
18.518	0	0.35	0.79	0.04	0.99	0.04	1.12	0.18	3.92	24.83	97.76	5.39	-0.85	98.44	27.05	1.18	24.83	0.00	2.11	0.38	1.20	0.12	0.00	0.00	0.01	2.38	0.04	0.00	30.62	0.08	0.00	88.81	3.92	10.60	0.00	54.00	-18.56	-1.29	0.37	49.87	207.77	756.29	184.57	1025.26	460.69	785.79	244.90	993.43	237.70
18.551	0	0.34	0.77	0.04	0.81	0.04	0.83	0.15	3.84	22.02	98.35	3.86	0.00	98.70	23.05	1.38	22.02	0.00	1.90	0.41	1.01	0.15	0.00	0.00	0.01	2.28	0.04	0.00	30.28	0.09	0.00	87.80	3.84	10.89	0.00	54.00	-17.56	0.34	1.04	50.07	205.79	758.54	187.21	1020.89	457.32	786.78	243.20	992.57	242.09
18.585	0	0.38	0.65	0.05	0.75	0.04	0.63	0.13	3.98	18.76	98.51	4.50	0.00	98.14	18.76	1.76	20.42	0.00	2.02	0.35	1.03	0.17	0.00	0.00	0.01	2.81	0.03	0.00	34.91	0.08	0.00	78.25	3.98	9.85	0.00	54.00	-20.04	2.18	0.73	49.89	201.39	761.15	194.04	1016.62	456.28	787.72	247.68	989.11	246.58
18.618	0	0.38	0.65	0.05	0.75	0.04	0.63	0.13	4.00	18.66	98.49	4.53	0.00	98.23	18.66	2.06	20.63	0.00	2.20	0.27	0.99	0.18	0.00	0.00	0.01	2.80	0.03	0.00	34.78	0.08	0.00	93.11	4.00	9.89	0.00	54.00	-22.58	1.92	0.79	49.76	202.84	761.44	193.72	1016.43	453.84	787.14	247.57	989.97	244.83
18.651	0	0.39	0.46	0.06	0.68	0.04	0.52	0.12	4.13	15.65	98.64	4.60	0.00	98.16	15.65	1.93	19.50	0.00	1.79	0.23	0.63	0.15	0.00	0.00	0.01	2.58	0.03	0.00	36.12	0.07	0.00	91.21	4.13	6.91	0.00	54.00	-21.26	2.11	1.15	49.79	201.70	760.55	192.37	1018.14	456.50	788.67	244.91	990.37	245.85
18.685	0	0.42	0.46	0.06	0.68	0.04	0.48	0.11	4.02	14.20	98.64	5.63	0.00	98.61	14.20	1.85	18.90	0.00	2.05	0.23	0.71	0.12	0.00	0.00	0.01	2.45	0.03	0.00	39.34	0.07	0.00	98.11	4.02	7.00	0.00	54.00	-19.95	0.68	1.73	49.65	194.60	762.42	195.52	1016.81	457.42	793.32	246.97	987.91	249.03
18.718	0	0.41	0.37	0.07	0.66	0.04	0.45	0.11	4.03	13.91	98.68	5.34	0.00	98.06	13.91	1.92	17.50	0.00	1.99	0.21	0.61	0.10	0.00	0.00	0.01	2.55	0.03	0.00	40.06	0.07	0.00	84.94	4.03	5.27	0.00	54.00	-18.14	2.37	0.36	49.95	198.34	761.99	191.68	1023.02	460.54	792.32	246.37	990.66	246.59
18.752	0	0.41	0.36	0.07	0.65	0.04	0.41	0.10	3.87	13.05	98.71	5.33	0.00	98.23	13.05	2.26	16.34	0.00	2.44	0.20	0.62	0.10	0.00	0.00	0.01	2.12	0.03	0.00	41.18	0.07	0.00	87.62	3.87	5.32	0.00	54.00	-15.47	1.91	2.42	49.62	189.56	762.41	191.85	1022.76	461.49	799.82	246.92	989.39	247.36
18.785	0	0.37	0.40	0.07	0.66	0.04	0.41	0.11	3.58	14.48	98.68	4.39	0.00	98.59	14.48	2.91	15.19	0.00	2.25	0.12	0.60	0.09	0.00	0.00	0.01	1.94	0.03	0.00	39.82	0.07	0.00	90.51	3.58	6.46	0.00	54.00	-23.99	-0.77	2.09	49.15	202.06	767.43	192.37	1028.76	457.36	798.64	247.88	1000.68	244.61
18.818	0	0.35	0.36	0.06	0.67	0.04	0.41	0.12	3.68	13.71	98.67	4.75	0.00	98.16	15.86	2.85	13.71	0.00	1.74	0.11	0.43	0.10	0.00	0.00	0.01	2.11	0.03	0.00	40.17	0.07	0.00	97.14	3.68	5.95	0.00	54.00	-18.31	2.10	2.42	49.23	194.96	766.07	190.66	1026.54	459.50	800.93	243.25	995.86	246.65
18.852	0	0.30	0.34	0.06	0.51	0.04	0.32	0.10	3.64	11.06	98.98	2.72	0.00	98.46	12.78	2.31	11.06	0.00	1.69	0.10	0.40	0.13	0.00	0.00	0.01	2.22	0.03	0.00	36.04	0.06	0.00	73.73	3.64	5.84	0.00	54.00	-14.54	-1.22	3.29	49.27	190.15	767.68	193.45	1026.16	462.49	805.14	243.96	995.12	252.08
18.885	0	0.33	0.31	0.07	0.48	0.04	0.28	0.09	3.75	10.15	99.04	2.75	0.00	98.53	10.15	2.27	10.67	0.00	2.12	0.12	0.52	0.14	0.00	0.00	0.01	2.25	0.03	0.00	38.27	0.07	0.00	66.41	3.75	5.03	0.00	54.00	-19.38	-0.99	3.03	48.62	195.21	772.57	193.47	1035.13	464.12	809.19	245.03	1004.33	250.40
18.918	0	0.33	0.34	0.06	0.53	0.04	0.32	0.10	3.54	11.78	98.95	2.93	0.00	98.76	11.78	2.53	12.02	0.00	2.25	0.17	0.69	0.20	0.00	0.00	0.01	2.20	0.02	0.00	37.77	0.06	0.00	93.49	3.54	5.54	0.00	54.00	-27.09	0.10	3.66	48.80	210.53	771.88	189.21	1036.93	454.30	803.33	244.07	1013.86	244.13
18.952	0	0.35	0.33	0.07	0.52	0.04	0.30	0.09	3.74	10.44	98.97	3.46	0.00	98.60	10.44	2.42	12.12	0.00	3.04	0.19	1.09	0.19	0.00	0.00	0.01	2.70	0.02	0.00	39.79	0.07	0.00	91.81	3.74	5.49	0.00	54.00	-13.10	-0.74	2.59	49.51	195.25	772.36	192.37	1033.38	463.57	807.52	246.56	1002.73	250.47
18.985	0	0.36	0.38	0.07	0.49	0.04	0.29	0.09	3.67	8.93	99.02	3.31	0.00	98.15	8.93	2.57	12.59	0.00	3.00	0.24	1.25	0.18	0.00	0.00	0.01	2.66	0.03	0.00	38.74	0.07	0.00	90.12	3.67	6.73	0.00	54.00	-22.71	2.16	2.92	48.93	202.37	770.83	186.94	1032.60	452.46	803.48	241.81	1005.85	241.45
19.018	0	0.34	0.43	0.07	0.46	0.04	0.26	0.09	3.72	8.50	99.08	2.72	0.00	98.72	8.50	2.82	11.52	0.00	1.73	0.21	0.92	0.16	0.00	0.00	0.00	3.27	0.03	0.00	37.30	0.07	0.00	79.27	3.72	8.15	0.00	54.00	-23.55	-0.26	2.95	49.00	202.90	772.94	189.82	1028.06	449.47	802.03	238.78	1004.83	245.38
19.052	0	0.33	0.40	0.06	0.48	0.04	0.29	0.09	3.97	10.15	99.04	2.75	0.00	98.33	10.15	2.34	11.73	0.00	1.59	0.19	0.60	0.11	0.00	0.00	0.00	3.37	0.03	0.00	37.23	0.06	0.00	91.07	3.97	7.39	0.00	54.00	-17.56	-1.61	3.86	49.13	192.22	768.93	191.06	1024.62	454.57	804.84	240.83	996.88	248.88
19.085	0	0.31	0.46	0.06	0.48	0.04	0.29	0.10	4.01	11.05	99.03	2.49	0.00	98.76	11.24	2.50	11.05	0.00	1.25	0.18	0.57	0.10	0.00	0.00	0.00	3.69	0.03	0.00	36.47	0.06	0.00	96.23	4.01	8.95	0.00	54.00	-16.79	0.11	1.83	49.57	191.37	770.71	196.73	1022.54	456.85	802.09	247.33	993.40	252.42
19.119	0	0.28	0.50	0.06	0.54	0.04	0.35	0.11	4.13	11.00	98.93	3.21	0.00	98.10	15.14	2.37	11.00	0.00	2.35	0.26	0.75	0.12	0.00	0.00	0.00	3.75	0.03	0.00	35.80	0.06	0.00	97.49	4.13	9.80	0.00	54.00	-17.81	-2.28	2.60	49.10	190.35	769.45	196.62	1024.82	460.91	804.19	246.33	994.42	252.84
19.152	0	0.28	0.62	0.05	0.60	0.04	0.41	0.13	4.10	12.00	98.77	3.98	0.00	98.35	17.87	2.13	12.00	0.00	2.80	0.25	0.91	0.14	0.00	0.00	0.00	4.00	0.03	0.00	35.85	0.06	0.00	96.99	4.10	11.55	0.00	54.00	-17.49	1.56	3.24	48.92	187.46	768.65	196.51	1024.65	461.67	806.15	246.52	993.49	253.07
19.185	0	0.29	0.74	0.06	0.59	0.05	0.40	0.12	4.20	11.48	98.52	4.26	0.00	98.69	17.31	2.09	11.48	0.00	3.43	0.19	1.02	0.18	0.00	0.00	0.01	4.06	0.03	0.00	37.30	0.06	0.00	95.81	4.20	13.46	0.00	54.00	-23.32	0.39	4.32	48.28	190.12	768.27	196.15	1025.61	458.19	806.68	246.55	996.75	251.37
19.219	0	0.30	0.86	0.06	0.57	0.05	0.40	0.12	4.27	12.81	98.27	3.55	0.00	98.22	15.81	2.22	12.81	0.00	4.59	0.18	1.03	0.24	0.00	0.00	0.01	4.02	0.03	0.00	36.43	0.06	0.00	90.80	4.27	14.70	0.00	54.00	-23.48	-1.95	3.66	47.91	190.67	765.79	194.65	1029.06	462.53	805.83	249.13	996.50	248.23
19.252	0	0.31	0.89	0.06	0.61	0.05	0.42	0.12	4.23	13.84	98.22	3.82	0.00	98.70	16.59	2.21	13.84	0.00	3.89	0.17	1.32	0.21	0.00	0.00	0.01	4.10	0.02	0.00	36.59	0.06	0.00	87.67	4.23	14.73	0.00	54.00	-21.46	0.35	2.95	48.32	192.76	765.27	196.93	1026.79	466.77	802.51	245.90	995.13	253.39
19.285	0	0.31	0.89	0.05	0.66	0.05	0.51	0.13	4.26	15.29	98.22	4.29	0.00	98.39	18.94	1.88	15.29	0.00	3.43	0.19	1.06	0.16	0.00	0.00	0.01	4.11	0.02	0.00	35.74	0.06	0.00	92.61	4.26	14.33	0.00	54.00	-28.20	-1.43	3.81	47.45	196.99	762.68	196.31	1026.55	462.36	800.23	248.29	997.21	249.61
19.319	0	0.38	0.86	0.06	0.69	0.05	0.53	0.12	4.62	16.79	98.28	4.82	0.00	98.72	16.79	1.97	18.78	0.00	3.32	0.23	1.23	0.18	0.00	0.00	0.01	4.38	0.02	0.00	37.43	0.07	0.00	86.28	4.62	13.46	0.00	54.00	-26.01	0.27	1.74	47.90	196.59	760.11	195.44	1022.65	463.06	794.10	248.11	990.69	246.96
19.352	0	0.39	0.68	0.06	0.74	0.05	0.56	0.12	4.46	17.78	98.52	5.68	0.00	98.66	17.78	1.63	18.94	0.00	3.16	0.29	1.51	0.19	0.00	0.00	0.01	4.74	0.01	0.00	39.42	0.07	0.00	92.73	4.46	11.02	0.00	54.00	-19.99	0.49	2.43	48.91	198.50	760.11	196.06	1020.07	463.44	792.99	246.15	991.36	253.42
19.386	0	0.46	0.65	0.06	0.72	0.04	0.58	0.11	4.10	14.35	98.56	6.67	0.00	97.94	14.35	1.88	23.20	0.00	2.58	0.24	1.80	0.23	0.00	0.00	0.01	4.70	0.01	0.00	37.29	0.06	0.00	86.11	4.10	9.35	0.00	54.00	-18.48	2.70	2.90	49.18	198.17	758.47	195.37	1018.76	462.20	792.41	249.58	990.57	251.50
19.419	0	0.42	0.46	0.06	0.61	0.04	0.44	0.10	4.18	11.84	98.79	5.05	0.00	97.16	11.84	2.12	20.04	0.00	2.03	0.16	1.69	0.18	0.00	0.00	0.01	4.79	0.01	0.00	36.79	0.06	0.00	88.23	4.18	6.88	0.00	54.00	-19.88	4.35	1.47	49.21	201.94	756.93	194.93	1020.09	464.21	788.31	251.90	990.22	248.40
19.452	0	0.39	0.38	0.06	0.55	0.04	0.38	0.10	4.05	10.74	98.89	4.16	0.00	97.01	10.74	2.27	17.90	0.00	1.60	0.14	1.68	0.12	0.00	0.00	0.01	4.23	0.01	0.00	36.39	0.06	0.00	93.31	4.05	5.62	0.00	54.00	-20.51	4.61	1.21	48.93	194.87	758.64	195.65	1016.42	459.82	790.47	251.16	985.30	247.17
19.486	0	0.34	0.31	0.06	0.51	0.04	0.32	0.10	4.04	10.93	98.99	2.94	0.00	97.34	10.93	2.68	14.15	0.00	1.16	0.10	1.32	0.07	0.00	0.00	0.01	4.69	0.01	0.00	35.66	0.05	0.00	98.27	4.04	4.61	0.00	54.00	-16.12	4.00	2.55	49.10	189.87	759.09	198.23	1014.60	462.33	794.19	251.38	984.05	253.53
19.519	0	0.32	0.28	0.06	0.54	0.04	0.32	0.11	4.07	12.30	98.93	2.99	0.00	98.79	12.30	3.09	12.39	0.00	1.06	0.08	0.97	0.04	0.00	0.00	0.01	4.07	0.01	0.00	37.63	0.06	0.00	89.17	4.07	4.25	0.00	54.00	-22.96	0.01	1.35	49.06	204.06	756.80	193.63	1016.16	458.02	784.88	247.72	988.93	246.08
19.552	0	0.31	0.26	0.06	0.55	0.04	0.33	0.11	3.68	12.24	98.90	2.87	0.00	98.01	12.90	3.53	12.24	0.00	0.95	0.06	0.78	0.03	0.00	0.00	0.01	3.66	0.01	0.00	36.61	0.05	0.00	86.44	3.68	3.32	0.00	54.00	-22.62	2.51	1.30	48.75	199.57	758.13	194.35	1017.75	459.89	788.59	248.16	988.15	246.60
19.586	0	0.35	0.28	0.07	0.67	0.04	0.39	0.12	3.40	13.79	98.67	4.55	0.00	97.78	15.15	3.38	13.79	0.00	1.05	0.07	0.86	0.03	0.00	0.00	0.00	3.45	0.01	0.00	40.31	0.05	0.00	89.36	3.40	3.64	0.00	54.00	-19.52	3.07	1.55	48.88	198.01	758.93	193.25	1021.69	462.34	792.15	250.89	990.11	246.07
19.619	0	0.33	0.29	0.06	0.77	0.04	0.48	0.14	3.22	14.84	98.46	5.38	0.00	96.32	18.74	3.92	14.84	0.00	1.11	0.07	0.84	0.04	0.00	0.00	0.00	3.18	0.01	0.00	38.92	0.05	0.00	94.97	3.22	3.65	0.00	54.00	-21.64	5.68	1.14	48.95	202.95	758.74	192.98	1020.07	459.50	788.24	249.46	991.15	245.10
19.652	0	0.29	0.33	0.05	1.01	0.04	0.69	0.20	3.10	14.24	97.98	10.77	0.00	98.75	27.03	3.40	14.24	0.00	1.54	0.07	0.65	0.06	0.00	0.00	0.00	3.14	0.01	0.00	39.99	0.06	0.00	94.50	3.10	4.66	0.00	54.00	-18.33	-0.17	2.23	48.76	190.93	756.70	191.85	1016.81	459.02	792.99	248.51	983.89	244.99
19.686	0	0.29	0.35	0.05	0.90	0.04	0.66	0.18	2.85	14.53	98.19	7.63	0.00	98.45	25.21	3.21	14.53	0.00	1.78	0.09	0.70	0.07	0.00	0.00	0.00	2.58	0.01	0.00	37.09	0.05	0.00	87.21	2.85	5.10	0.00	54.00	-21.61	1.25	1.70	49.03	201.68	758.54	193.86	1015.97	457.48	787.45	244.86	989.09	248.81
19.719	0	0.29	0.38	0.05	1.03	0.04	0.87	0.21	2.80	16.45	97.93	9.45	0.00	98.52	29.19	2.31	16.45	0.00	1.69	0.11	0.70	0.07	0.00	0.00	0.00	2.44	0.02	0.00	36.03	0.05	0.00	91.94	2.80	5.07	0.00	54.00	-23.13	1.00	0.74	48.58	197.99	759.35	196.07	1017.92	460.99	789.17	249.52	987.14	247.12
19.753	0	0.28	0.42	0.04	1.28	0.03	1.24	0.26	2.47	18.21	97.44	14.10	-0.93	98.40	35.32	1.69	18.21	0.00	1.75	0.18	1.53	0.10	0.00	0.00	0.01	2.16	0.01	0.00	35.52	0.05	0.00	95.30	2.47	5.19	0.00	54.00	-20.29	1.42	1.66	48.89	197.72	760.65	196.62	1019.71	462.93	792.28	247.89	989.95	252.32
19.786	0	0.27	0.41	0.04	1.26	0.04	1.20	0.26	2.51	17.13	97.49	14.95	-0.11	97.59	35.48	1.38	17.13	0.00	2.12	0.24	1.47	0.11	0.00	0.00	0.01	2.26	0.01	0.00	36.22	0.05	0.00	96.39	2.51	5.22	0.00	54.00	-25.08	3.49	2.70	48.22	194.70	759.03	197.25	1016.83	460.58	793.16	246.36	987.80	251.04
19.819	0	0.25	0.45	0.04	1.43	0.04	1.38	0.30	2.60	16.16	97.14	21.48	-0.25	98.38	39.56	1.34	16.16	0.00	2.57	0.28	1.60	0.13	0.00	0.00	0.01	2.49	0.01	0.00	37.64	0.06	0.00	96.56	2.60	6.40	0.00	54.00	-23.80	1.46	1.43	48.48	196.74	760.61	196.94	1021.27	462.88	793.21	246.49	989.84	253.25
19.853	0	0.24	0.48	0.04	1.38	0.04	1.40	0.30	2.41	16.38	97.20	18.18	-0.27	98.33	39.41	1.44	16.38	0.00	3.25	0.25	1.67	0.16	0.00	0.00	0.01	2.02	0.01	0.00	35.21	0.06	0.00	96.05	2.41	6.84	0.00	54.00	-27.32	1.64	2.62	48.12	204.69	763.05	196.62	1024.43	461.54	793.91	246.31	998.55	250.81
19.886	0	0.27	0.49	0.04	1.21	0.04	1.13	0.25	2.38	16.39	97.57	14.31	0.00	98.62	34.61	1.40	16.39	0.00	2.69	0.24	1.23	0.13	0.00	0.00	0.01	2.01	0.01	0.00	36.45	0.06	0.00	89.50	2.38	6.95	0.00	54.00	-23.73	0.65	3.63	48.09	200.52	763.19	193.91	1027.95	462.80	799.28	246.98	999.78	249.84
19.919	0	0.32	0.44	0.05	1.10	0.04	0.94	0.20	2.49	17.14	97.80	12.42	0.00	98.25	29.76	1.30	17.14	0.00	2.70	0.26	1.67	0.15	0.00	0.00	0.01	2.06	0.01	0.00	39.27	0.07	0.00	84.86	2.49	5.84	0.00	54.00	-19.41	1.87	2.91	48.32	195.64	764.92	196.63	1027.47	467.05	801.23	248.77	996.81	253.34
19.953	0	0.33	0.57	0.05	1.75	0.04	1.77	0.31	2.45	21.67	96.46	24.99	-3.55	98.47	39.59	1.51	21.67	0.00	2.67	0.34	1.64	0.14	0.00	0.00	0.01	2.16	0.01	0.00	40.06	0.08	0.00	96.79	2.45	7.29	0.00	54.00	-24.32	-1.19	3.06	48.18	203.67	768.10	191.18	1031.89	457.67	801.25	246.73	1004.91	245.14
19.986	0	0.32	0.65	0.04	1.98	0.03	2.16	0.35	2.34	23.69	95.68	25.90	-5.64	98.27	42.24	1.94	23.69	0.00	1.86	0.31	1.26	0.11	0.00	0.00	0.01	2.11	0.01	0.00	38.01	0.08	0.00	81.49	2.34	7.97	0.00	54.00	-20.80	1.81	3.05	48.71	198.15	769.38	195.98	1023.19	454.31	800.28	248.56	998.42	250.56
20.019	0	0.36	0.73	0.04	1.88	0.03	2.16	0.31	2.29	27.62	95.68	16.33	-7.00	98.31	38.50	2.79	27.62	0.00	1.72	0.22	0.93	0.10	0.00	0.00	0.01	1.95	0.01	0.00	34.50	0.09	0.00	86.50	2.29	8.36	0.00	54.00	-25.52	1.69	2.87	48.51	204.69	771.01	192.89	1024.90	448.88	798.51	243.90	1003.18	246.52
20.053	0	0.47	0.89	0.04	2.12	0.03	2.89	0.29	2.39	35.70	94.22	12.35	-11.29	96.25	37.15	2.96	35.70	0.00	1.16	0.22	0.54	0.08	0.00	0.00	0.01	2.41	0.01	0.00	31.79	0.10	0.00	89.54	2.39	8.48	0.00	54.00	-22.21	5.78	2.50	48.75	195.82	773.12	198.07	1017.46	447.70	799.79	244.98	995.49	251.95
20.086	0	0.51	0.86	0.04	1.66	0.03	2.24	0.22	2.33	30.53	95.52	9.90	-10.40	98.68	30.53	2.78	36.47	0.00	0.87	0.22	0.52	0.07	0.00	0.00	0.00	2.78	0.01	0.00	29.38	0.10	0.00	85.77	2.33	7.86	0.00	54.00	-19.96	0.45	3.97	48.48	184.64	772.50	199.24	1018.55	452.33	807.45	245.54	991.87	254.62
20.120	0	0.49	0.89	0.03	1.60	0.03	2.29	0.22	2.64	30.90	95.42	9.00	-10.36	98.51	30.90	2.37	36.75	0.00	0.87	0.21	0.68	0.09	0.00	0.00	0.00	3.65	0.01	0.00	27.79	0.13	0.00	34.22	2.64	8.24	0.00	54.00	-24.83	-1.05	4.46	47.63	181.19	769.58	194.71	1019.08	449.89	808.53	240.02	989.51	248.61
20.153	0	0.57	1.08	0.04	1.70	0.03	2.62	0.21	2.37	29.86	94.77	11.46	-12.62	98.17	29.86	2.28	40.59	0.00	1.10	0.30	0.86	0.16	0.00	0.00	0.00	4.38	0.01	0.00	27.29	0.12	0.00	79.75	2.37	8.97	1.00	60.00	-24.11	-2.09	2.10	48.73	205.40	770.42	183.77	1032.87	451.47	800.51	235.26	1005.89	238.39
20.186	0	0.60	1.24	0.03	1.82	0.03	2.99	0.22	2.32	30.61	94.02	12.47	-14.04	98.64	30.61	2.44	42.87	0.00	1.44	0.36	0.95	0.26	0.00	0.00	0.00	4.74	0.01	0.00	26.22	0.11	0.00	18.46	2.32	9.77	0.00	60.00	-23.61	0.59	2.88	48.63	203.61	771.50	180.95	1036.42	450.46	805.02	234.17	1008.61	236.40
20.220	0	0.64	1.22	0.04	1.75	0.03	2.87	0.20	2.32	29.05	94.25	13.21	-13.75	98.25	29.05	2.21	43.33	0.00	1.81	0.38	0.90	0.55	0.00	0.00	0.00	5.95	0.01	0.00	26.57	0.12	0.00	21.10	2.32	9.41	0.00	60.00	-25.05	1.85	2.92	48.93	210.27	771.39	176.67	1038.43	445.75	802.82	232.58	1013.09	231.57
20.253	0	0.69	1.04	0.04	1.26	0.03	1.83	0.14	2.22	20.50	96.33	11.37	-10.97	98.31	20.50	2.32	41.65	0.00	1.77	0.36	0.92	0.67	0.00	0.00	0.00	6.28	0.01	0.00	26.13	0.11	0.00	39.59	2.22	8.27	0.00	60.00	-16.28	1.67	3.81	49.53	206.34	768.72	177.11	1035.63	451.40	803.48	230.59	1009.66	238.43
20.286	0	0.58	0.97	0.04	1.13	0.03	1.64	0.15	2.12	21.03	96.73	7.73	-9.39	98.36	21.03	2.23	38.44	0.00	1.60	0.47	0.80	0.63	0.00	0.00	0.00	6.57	0.01	0.00	24.03	0.10	0.00	34.09	2.12	8.27	0.00	60.00	-21.19	1.53	3.66	49.22	208.84	765.92	176.81	1034.39	449.58	799.97	231.63	1008.77	235.42
20.320	0	0.77	1.30	0.04	1.18	0.03	2.11	0.13	1.84	18.30	95.77	10.72	-13.80	98.13	18.30	1.75	46.59	0.00	1.55	0.55	0.86	0.49	0.00	0.00	0.00	6.08	0.01	0.00	20.37	0.08	0.00	33.32	1.84	8.82	0.00	60.00	-18.79	2.19	1.72	49.57	211.20	760.90	173.74	1030.71	450.55	791.38	227.57	1002.49	233.67
20.353	0	0.71	1.50	0.03	1.25	0.03	2.32	0.14	1.89	21.24	95.35	9.83	-13.85	98.73	21.24	1.41	45.70	0.00	1.71	0.70	0.87	0.42	0.00	0.00	0.00	6.36	0.01	0.00	20.05	0.08	0.00	16.30	1.89	10.37	0.00	60.00	-19.59	-0.25	2.95	48.99	204.53	759.52	173.33	1031.18	451.41	796.03	230.08	1000.56	230.85
20.387	0	0.79	1.52	0.03	1.29	0.03	2.81	0.14	1.82	20.54	94.38	10.82	-16.27	98.29	20.54	1.34	50.53	0.00	2.39	0.97	0.97	0.43	0.00	0.00	0.01	7.47	0.01	0.00	16.56	0.07	0.00	18.75	1.82	9.28	0.00	60.00	-20.03	-1.75	3.08	48.87	203.49	758.12	172.68	1031.30	452.03	796.06	230.15	999.55	229.89
20.420	0	0.75	1.39	0.03	1.25	0.03	2.74	0.14	1.82	20.81	94.52	9.54	-15.77	97.97	20.81	1.29	49.65	0.00	2.59	0.92	1.06	0.67	0.00	0.00	0.01	8.19	0.02	0.00	15.70	0.07	0.00	23.68	1.82	8.59	0.00	60.00	-17.16	-2.62	1.06	49.29	203.71	757.86	174.94	1028.82	455.25	791.39	232.52	995.09	230.83
20.453	0	0.73	1.69	0.03	1.63	0.03	3.93	0.18	1.75	27.20	92.15	11.11	-18.29	98.36	27.20	1.30	51.44	0.00	2.56	0.79	0.91	0.60	0.00	0.00	0.02	8.44	0.03	0.00	16.02	0.07	0.00	68.73	1.75	10.05	0.00	60.00	-16.33	-1.53	2.58	49.64	202.73	754.20	174.77	1023.07	451.45	789.57	232.32	992.31	232.31
20.487	0	0.77	2.03	0.03	1.84	0.03	4.85	0.20	1.74	29.37	90.29	13.27	-20.56	98.26	29.37	1.02	54.23	0.00	2.77	0.74	1.44	0.72	0.00	0.00	0.02	9.83	0.03	0.00	15.74	0.06	0.00	95.38	1.74	11.05	0.00	54.00	-20.93	1.83	3.99	49.47	204.47	752.04	175.15	1019.01	446.87	787.97	229.06	992.39	233.80
20.520	0	0.61	3.02	0.02	2.71	0.03	7.49	0.32	1.76	41.40	85.02	13.23	-22.01	98.64	41.40	1.09	52.36	0.00	2.97	0.74	1.18	0.66	0.00	0.00	0.03	10.23	0.04	0.00	17.56	0.06	0.00	88.19	1.76	15.36	0.00	54.00	-13.63	0.56	4.00	50.14	203.64	749.43	171.10	1018.05	447.75	786.56	227.23	990.12	232.64
20.553	0	0.55	4.25	0.02	3.24	0.04	8.83	0.41	1.86	47.08	82.34	13.45	-22.03	96.67	47.08	1.07	50.60	0.00	2.99	0.67	0.86	0.37	0.00	0.00	0.03	10.22	0.05	0.01	19.57	0.07	0.00	95.86	1.86	19.18	0.00	54.00	-16.71	5.16	2.15	49.95	203.82	749.03	173.93	1010.98	444.35	779.99	227.03	983.75	231.85
20.587	0	0.44	5.75	0.02	5.21	0.04	13.93	0.74	2.08	47.98	72.13	34.76	-22.92	98.56	61.03	1.24	47.98	0.00	3.95	0.57	0.60	0.40	0.00	0.00	0.03	9.97	0.06	0.01	24.47	0.07	0.00	83.49	2.08	22.97	0.00	54.00	-20.85	0.87	3.30	49.68	202.80	752.32	177.31	1011.38	440.36	783.96	231.46	986.75	233.14
20.620	0	0.39	6.71	0.02	5.99	0.04	16.05	0.91	2.19	47.01	67.89	44.26	-23.32	98.70	65.81	1.46	47.01	0.00	3.63	0.48	0.25	0.27	0.00	0.00	0.03	9.65	0.07	0.01	24.65	0.07	0.00	86.59	2.19	24.88	0.00	54.00	-17.58	-0.35	2.78	49.56	194.59	756.21	181.56	1011.67	444.12	789.19	234.60	983.77	236.94
20.653	0	0.37	13.21	0.02	5.94	0.04	16.08	0.93	2.09	46.10	67.85	45.01	-23.31	98.18	66.72	1.27	46.10	0.00	3.19	0.33	0.24	0.18	0.00	0.00	0.02	8.13	0.05	0.00	24.12	0.07	0.00	95.73	2.09	32.04	0.00	54.00	-20.69	-2.07	4.89	49.47	199.02	757.21	185.31	1013.35	445.22	791.64	235.67	990.50	243.78
20.687	0	0.26	21.77	0.02	5.49	0.04	13.33	1.09	2.37	37.99	56.46	53.81	-19.07	96.86	70.20	1.48	37.99	0.00	3.34	0.24	0.25	0.18	0.00	0.00	0.02	7.10	0.05	0.00	25.03	0.07	0.00	96.29	2.37	39.87	0.00	54.00	-16.98	-4.85	3.92	49.34	195.33	757.40	183.79	1017.24	451.09	793.86	235.76	989.09	242.08
20.720	0	0.25	28.14	0.02	5.03	0.04	11.19	1.02	2.47	35.45	46.86	53.69	-17.31	98.47	68.51	1.58	35.45	0.00	2.96	0.18	0.30	0.13	0.00	0.00	0.02	7.72	0.04	0.00	26.66	0.07	0.00	95.25	2.47	43.77	0.00	54.00	-16.66	-1.18	3.95	49.34	196.30	760.43	186.96	1019.33	454.14	796.16	236.82	992.21	246.58
20.754	0	0.28	22.43	0.02	3.92	0.04	7.68	0.75	2.52	34.10	55.14	41.07	-14.75	98.77	60.79	1.80	34.10	0.00	2.98	0.12	0.40	0.14	0.00	0.00	0.02	7.22	0.05	0.00	28.05	0.08	0.00	84.66	2.52	41.32	0.00	54.00	-24.11	-0.07	3.36	48.61	198.79	760.38	185.85	1019.81	450.97	794.29	233.82	992.90	242.25
20.787	0	0.32	18.78	0.03	3.05	0.04	5.44	0.53	2.79	33.45	62.44	30.74	-12.32	98.76	53.23	1.22	33.45	0.00	3.09	0.13	0.47	0.14	0.00	0.00	0.02	7.49	0.04	0.00	29.99	0.09	0.00	93.37	2.79	39.43	0.00	54.00	-15.31	-0.09	4.68	49.22	195.01	761.09	189.86	1020.04	457.72	798.68	238.56	993.26	251.49
20.820	0	0.36	16.68	0.03	2.31	0.04	3.63	0.38	2.82	32.29	66.64	20.11	-10.09	98.60	45.18	1.12	32.29	0.00	2.54	0.12	0.63	0.13	0.00	0.00	0.02	7.36	0.04	0.00	30.99	0.10	0.00	95.44	2.82	38.34	0.00	54.00	-23.08	-0.72	3.88	48.28	194.57	762.37	189.22	1020.33	452.78	798.33	237.91	992.75	245.55
20.854	0	0.44	9.43	0.04	1.58	0.04	2.03	0.23	2.86	30.67	81.14	11.10	-6.70	97.55	33.61	0.97	30.67	0.00	2.31	0.13	0.91	0.18	0.00	0.00	0.02	7.47	0.03	0.00	33.83	0.10	0.00	74.03	2.86	32.56	0.00	54.00	-21.04	-3.58	3.85	48.54	202.90	763.04	184.69	1031.24	458.95	799.98	237.00	1002.78	243.48
20.887	0	0.53	6.38	0.05	1.20	0.04	1.40	0.16	2.81	24.42	87.23	10.09	-5.10	98.16	24.42	0.81	31.38	0.00	2.66	0.16	1.35	0.22	0.00	0.00	0.03	7.23	0.03	0.00	34.73	0.10	0.00	75.97	2.81	28.34	0.00	54.00	-18.50	-2.12	5.44	47.98	191.09	763.48	187.88	1029.62	461.54	807.49	238.88	998.35	248.42
20.920	0	0.54	4.44	0.06	1.11	0.04	1.14	0.15	2.94	22.18	91.12	10.35	-3.42	98.71	22.18	1.13	29.43	0.00	2.61	0.17	1.50	0.24	0.00	0.00	0.04	7.13	0.04	0.00	37.04	0.09	0.00	96.22	2.94	25.35	0.00	54.00	-20.57	-0.31	2.91	48.58	197.74	764.41	190.22	1024.97	457.81	798.65	241.33	996.32	246.59
20.954	0	0.50	2.63	0.06	0.95	0.04	0.84	0.13	3.32	19.57	94.74	9.01	0.00	98.71	19.57	1.08	25.34	0.00	2.88	0.16	1.33	0.26	0.00	0.00	0.04	6.65	0.04	0.00	39.22	0.09	0.00	68.40	3.32	21.46	0.00	54.00	-19.93	-0.31	4.84	48.08	190.28	762.88	190.63	1024.92	459.89	804.37	240.47	994.44	249.40
20.987	0	0.56	1.54	0.06	0.88	0.04	0.80	0.11	3.09	16.29	96.92	9.61	-0.48	98.61	16.29	0.86	27.11	0.00	2.47	0.22	1.18	0.26	0.00	0.00	0.04	6.57	0.04	0.00	38.33	0.08	0.00	53.14	3.09	15.70	0.00	48.00	-22.08	-0.69	3.93	48.03	196.87	770.32	183.30	1037.20	455.10	809.65	237.96	1006.51	239.57
21.020	0	0.50	1.26	0.06	0.92	0.04	0.79	0.13	3.17	19.30	97.47	8.61	0.00	98.77	19.30	0.90	24.07	0.00	2.31	0.26	0.93	0.23	0.00	0.00	0.04	6.61	0.03	0.00	39.87	0.08	0.00	63.90	3.17	14.60	0.00	48.00	-19.84	0.09	3.95	48.68	203.82	769.07	185.31	1038.53	460.81	806.45	239.24	1010.19	244.75
21.054	0	0.52	0.90	0.06	0.94	0.04	0.84	0.13	3.10	18.98	98.11	9.25	-0.37	98.60	18.98	1.04	25.66	0.00	2.24	0.31	1.20	0.23	0.00	0.00	0.04	6.72	0.03	0.00	39.25	0.07	0.00	84.09	3.10	10.94	0.00	48.00	-19.15	-0.72	4.11	48.44	203.58	765.35	183.85	1039.76	466.40	805.60	236.15	1008.97	245.49
21.087	0	0.56	0.80	0.06	1.19	0.04	1.13	0.15	3.24	23.27	97.63	12.58	-2.25	98.75	23.27	0.76	28.04	0.00	2.86	0.46	1.16	0.19	0.00	0.00	0.05	7.10	0.03	0.00	41.18	0.07	0.00	85.94	3.24	9.35	0.00	48.00	-19.02	0.15	1.84	48.30	198.47	765.76	183.79	1036.87	464.53	803.25	238.20	1001.71	240.49
21.121	0	0.56	0.72	0.07	1.11	0.04	0.99	0.14	3.17	21.46	97.79	12.61	-0.68	97.46	21.46	0.82	26.70	0.00	4.25	0.40	1.53	0.11	0.00	0.00	0.06	6.40	0.03	0.00	42.54	0.07	0.00	72.31	3.17	8.64	0.00	48.00	-21.42	-3.76	5.75	48.32	207.17	768.04	183.48	1041.45	462.23	808.79	232.72	1015.42	247.63
21.154	0	0.55	0.71	0.07	1.27	0.04	1.08	0.16	3.15	24.37	97.46	14.22	-0.74	98.14	24.37	0.85	25.59	0.00	3.59	0.37	0.87	0.11	0.00	0.00	0.05	7.07	0.03	0.00	45.38	0.07	0.00	88.33	3.15	8.74	0.00	48.00	-23.16	-2.17	4.85	48.26	206.90	765.92	180.08	1040.66	458.62	805.85	234.01	1012.66	240.28
21.187	0	0.58	0.60	0.07	1.38	0.04	1.25	0.17	3.24	25.93	97.23	15.90	-1.51	98.07	25.93	0.61	27.09	0.00	4.03	0.54	0.55	0.08	0.00	0.00	0.05	6.94	0.03	0.00	45.51	0.07	0.00	91.36	3.24	6.80	0.00	48.00	-18.50	-2.37	5.20	47.67	195.97	769.01	179.14	1048.33	465.20	816.87	237.20	1012.82	239.58
21.221	0	0.64	0.57	0.07	1.47	0.04	1.40	0.16	3.17	25.62	97.07	18.65	-3.35	97.25	25.62	0.55	29.94	0.00	3.54	0.78	0.49	0.07	0.00	0.00	0.06	5.68	0.04	0.00	45.06	0.08	0.00	48.96	3.17	5.48	0.00	48.00	-17.62	-4.17	6.27	47.81	197.58	770.40	182.81	1048.64	468.03	818.65	237.50	1016.02	246.52
21.254	0	0.61	0.59	0.06	1.51	0.04	1.45	0.17	3.11	26.80	96.99	17.59	-3.52	97.83	26.80	0.65	29.53	0.00	3.24	0.57	0.32	0.07	0.00	0.00	0.08	5.33	0.03	0.01	44.59	0.08	0.00	63.03	3.11	5.95	0.00	48.00	-18.34	-2.97	7.07	48.44	211.16	774.58	177.61	1056.52	464.49	819.94	230.38	1030.51	246.19
21.287	0	0.71	0.57	0.07	1.63	0.04	1.62	0.17	3.18	26.37	96.74	23.05	-4.84	98.58	26.37	0.55	32.37	0.00	3.69	0.65	0.48	0.06	0.00	0.00	0.11	5.02	0.03	0.01	45.96	0.09	0.00	35.02	3.18	5.00	0.00	48.00	-19.59	-0.80	4.58	47.97	203.48	775.70	185.58	1050.25	468.56	816.91	235.69	1019.98	248.59
21.321	0	0.76	0.74	0.06	2.19	0.04	2.41	0.21	3.08	31.76	95.18	30.73	-8.36	98.64	31.76	0.52	35.98	0.00	3.49	0.67	0.52	0.05	0.00	0.00	0.08	5.00	0.04	0.01	47.23	0.09	0.00	83.01	3.08	6.51	0.00	48.00	-20.68	-0.58	4.37	48.67	209.29	774.60	185.07	1048.47	463.17	812.21	241.16	1021.46	245.33
21.354	0	0.76	0.75	0.06	2.37	0.04	2.60	0.23	3.22	33.22	94.80	33.17	-8.58	97.89	33.22	0.63	36.35	0.00	3.92	0.55	0.59	0.05	0.00	0.00	0.07	5.00	0.04	0.00	48.27	0.09	0.00	86.97	3.22	6.68	0.00	48.00	-19.23	-2.82	5.30	48.74	208.00	774.22	188.93	1046.79	467.96	813.44	239.06	1020.95	253.33
21.388	0	0.66	0.94	0.05	4.07	0.05	5.23	0.42	3.49	37.93	89.53	59.84	-12.24	97.99	47.88	0.63	37.93	0.00	4.77	0.55	0.80	0.06	0.00	0.00	0.07	5.20	0.04	0.00	50.42	0.10	0.00	91.63	3.49	8.67	0.00	48.00	-23.12	-2.56	5.38	48.41	210.18	772.87	188.61	1047.12	467.15	812.00	238.59	1021.77	251.76
21.421	0	0.65	0.81	0.05	4.83	0.05	6.38	0.50	3.56	38.45	87.23	70.01	-13.25	98.41	52.00	0.60	38.45	0.00	5.05	0.59	0.73	0.08	0.00	0.00	0.08	4.52	0.04	0.00	51.88	0.13	0.01	41.85	3.56	7.17	0.00	48.00	-16.79	-1.36	4.75	48.14	194.73	775.50	186.99	1051.01	472.65	821.50	239.42	1015.97	249.47
21.454	0	0.67	0.76	0.05	5.11	0.05	6.95	0.51	3.34	39.40	86.09	71.01	-13.88	97.97	52.76	0.68	39.40	0.00	5.65	0.53	0.59	0.10	0.00	0.00	0.08	3.92	0.03	0.00	51.72	0.15	0.01	65.17	3.34	6.26	0.00	48.00	-22.22	-2.62	6.00	48.82	215.89	776.18	180.36	1056.63	464.06	816.78	232.80	1032.27	246.00
21.488
21.521
21.554
21.588
21.621
21.654
21.688
21.721
21.755
21.788
21.821
21.855
21.888
21.921
21.955
21.988
22.021
22.055
22.088
22.122
22.155
22.188
22.222
22.255
22.288
22.322
22.355
22.389
22.422
22.455
22.489
22.522
22.555
22.589
22.622
22.655
22.689
22.722
22.756
22.789
22.822
22.856
22.889
22.922
22.956
22.989
23.022
23.056
23.089
23.123
23.156
23.189
23.223
23.256
23.289
23.323
23.356
23.390
23.423
23.456
23.490
23.523
23.556
23.590
23.623
23.656
23.690
23.723
23.757
23.790
23.823
23.857
23.890
23.923
23.957
23.990
24.023
24.057
24.090
24.124
24.157
24.190
24.224
24.257
24.290
24.324
24.357
24.391
24.424
24.457
24.491
24.524
24.557
24.591
24.624
24.657
24.691
24.724
24.758
24.791
24.824
24.858
24.891
24.924
24.958
24.991
25.024
25.058
25.091
25.125
25.158
25.191
25.225
25.258
25.291
25.325
25.358
25.392
25.425
25.458
25.492
25.525
25.558
25.592
25.625
25.658
25.692
25.725
25.759
25.792
25.825
25.859
25.892
25.925
25.959
25.992
26.025
26.059
26.092
26.126
26.159
26.192
26.226
26.259
26.292
26.326
26.359
26.393
26.426
26.459
26.493
26.526
26.559
26.593
26.626
26.659
26.693
26.726
26.760
26.793
26.826
26.860
26.893
26.926
26.960
26.993
27.026
27.060
27.093
27.127
27.160
27.193
27.227
27.260
27.293
27.327
27.360
27.394
27.427
27.460
27.494
27.527
27.560
27.594
27.627
27.660
27.694
27.727
27.761
27.794
27.827
27.861
27.894
27.927
27.961
27.994
28.027
28.061
28.094
28.128
28.161
28.194
28.228
28.261
28.294
28.328
28.361
28.395
28.428
28.461
28.495
28.528
28.561
28.595
28.628
28.661
28.695
28.728
28.762
28.795
28.828
28.862
28.895
28.928
28.962
28.995
29.028
29.062
29.095
29.129
29.162
29.195
29.229
29.262
29.295
29.329
29.362
29.396
29.429
29.462
29.496
29.529
29.562
29.596
29.629
29.662
29.696
29.729
29.763
29.796
29.829
29.863
29.896
29.929
29.963
29.996
30.029
30.063
30.096
30.130
30.163
30.196
30.230
30.263
30.296
30.330
30.363
30.397
30.430
30.463
30.497
30.530
30.563
30.597
30.630
30.663
30.697
30.730
30.764
30.797
30.830
30.864
30.897
30.930
30.964
30.997
31.030
31.064
31.097
31.131
31.164
31.197
31.231
31.264
31.297
31.331
31.364
31.398
31.431
31.464
31.498
31.531
31.564
31.598
31.631
31.664
31.698
31.731
31.765
31.798
31.831
31.865
31.898
31.931
31.965
31.998
32.031
32.065
32.098
32.132
32.165
32.198
32.232
32.265
32.298
32.332
32.365
32.399
32.432
32.465
32.499
32.532
32.565
32.599
32.632
32.665
32.699
32.732
32.766
32.799
32.832
32.866
32.899
32.932
32.966
32.999
33.032
33.066
33.099
33.133
33.166
33.199
33.233
33.266
33.299
33.333
33.366
33.400
33.433
33.466
33.500
33.533
33.566
33.600
33.633
33.666
33.700
33.733
33.767
33.800
33.833
33.867
33.900
33.933
33.967
34.000
34.033
34.067
34.100
34.134
34.167
34.200
34.234
34.267
34.300
34.334
34.367
34.401
34.434
34.467
34.501
34.534
34.567
34.601
34.634
34.667
34.701
34.734
34.768
34.801
34.834
34.868
34.901
34.934
34.968
35.001
35.034
35.068
35.101
35.135
35.168
35.201
35.235
35.268
35.301
35.335
35.368
35.402
35.435
35.468
35.502
35.535
35.568
35.602
35.635
35.668
35.702
35.735
35.769
35.802
35.835
35.869
35.902
35.935
35.969
36.002
36.035
36.069
36.102
36.136
36.169
36.202
36.236
36.269
36.302
36.336
36.369
36.403
36.436
36.469
36.503
36.536
36.569
36.603
36.636
36.669
36.703
36.736
36.770
36.803
36.836
36.870
36.903
36.936
36.970
37.003
37.036
37.070
37.103
37.137
37.170
37.203
37.237
37.270
37.303
37.337
37.370
37.404
37.437
37.470
37.504
37.537
37.570
37.604
37.637
37.670
37.704
37.737
37.771
37.804
37.837
37.871
37.904
37.937
37.971
38.004
38.037
38.071
38.104
38.138
38.171
38.204
38.238
38.271
38.304
38.338
38.371
38.405
38.438
38.471
38.505
38.538
38.571
38.605
38.638
38.671
38.705
38.738
38.772
38.805
38.838
38.872
38.905
38.938
38.972
39.005
39.038
39.072
39.105
39.139
39.172
39.205
39.239
39.272
39.305
39.339
39.372
39.406
39.439
39.472
39.506
39.539
39.572
39.606
39.639
39.672
39.706
39.739
39.773
39.806
39.839
39.873
39.906
39.939
39.973
40.006
40.039
40.073
40.106
40.140
40.173
40.206
40.240
40.273
40.306
40.340
40.373
40.407
40.440
40.473
40.507
40.540
40.573
40.607
40.640
40.673
40.707
40.740
40.774
40.807
40.840
40.874
40.907
40.940
40.974
41.007
41.040
41.074
41.107
41.141
41.174
41.207
41.241
41.274
41.307
41.341
41.374
41.408
41.441
41.474
41.508
41.541
41.574
41.608
41.641
41.674
41.708
41.741
41.775
41.808
41.841
41.875
41.908
41.941
41.975
42.008
42.041
42.075
42.108
42.142
42.175
42.208
42.242
42.275
42.308
42.342
42.375
42.409
42.442
42.475
42.509
42.542
42.575
42.609
42.642
42.675
42.709
42.742
42.776
42.809
42.842
42.876
42.909
42.942
42.976
43.009
43.042
43.076
43.109
43.143
43.176
43.209
43.243
43.276
43.309
43.343
43.376
43.410
43.443
43.476
43.510
43.543
43.576
43.610
43.643
43.676
43.710
43.743
43.777
43.810
43.843
43.877
43.910
43.943
43.977
44.010
44.043
44.077
44.110
44.144
44.177
44.210
44.244
44.277
44.310
44.344
44.377
44.411
44.444
44.477
44.511
44.544
44.577
44.611
44.644
44.677
44.711
44.744
44.778
44.811
44.844
44.878
44.911
44.944
44.978
45.011
45.044
45.078
45.111
45.145
45.178
45.211
45.245
45.278
45.311
45.345
45.378
45.412
45.445
45.478
45.512
45.545
45.578
45.612
45.645
45.678
45.712
45.745
45.779
45.812
45.845
45.879
45.912
45.945
45.979
46.012
46.045
46.079
46.112
46.146
46.179
46.212
46.246
46.279
46.312
46.346
46.379
46.413
46.446
46.479
46.513
46.546
46.579
46.613
46.646
46.679
46.713
46.746
46.780
46.813
46.846
46.880
46.913
46.946
46.980
47.013
47.046
47.080
47.113
47.147
47.180
47.213
47.247
47.280
47.313
47.347
47.380
47.414
47.447
47.480
47.514
47.547
47.580
47.614
47.647
47.680
47.714
47.747
47.781
47.814
47.847
47.881
47.914
47.947
47.981
48.014
48.047
48.081
48.114
48.148
48.181
48.214
48.248
48.281
48.314
48.348
48.381
48.415
48.448
48.481
48.515
48.548
48.581
48.615
48.648
48.681
48.715
48.748
48.782
48.815
48.848
48.882
48.915
48.948
48.982
49.015
49.048
49.082
49.115
49.149
49.182
49.215
49.249
49.282
49.315
49.349
49.382
49.416
49.449
49.482
49.516
49.549
49.582
49.616
49.649
49.682
49.716
49.749
49.783
49.816
49.849
49.883
49.916
49.949
49.983
50.016
50.049
50.083
50.116
50.150
50.183
50.216
50.250
50.283
50.316
50.350
50.383
50.417
50.450
50.483
50.517
50.550
50.583
50.617
50.650
50.683
50.717
50.750
50.784
50.817
50.850
50.884
50.917
50.950
50.984
51.017
51.050
51.084
51.117
51.151
51.184
51.217
51.251
51.284
51.317
51.351
51.384
51.418
51.451
51.484
51.518
51.551
51.584	1	0.11	0.10	0.02	0.15	0.12	0.17	0.09	2.18	2.18	99.66	0.33	3.06	98.25	10.49	0.19	2.18	0.01	9.81	5.41	3.53	1.40	0.00	0.00	0.20	2.04	0.10	0.01	5.63	0.83	0.02	25.80	9.21	0.00	0.00		-13.05	1.85	7.07	47.16	220.03	799.41	131.60	1126.21	474.46	863.68	187.99	1082.34	212.53
51.618	1	0.12	0.18	0.03	0.24	0.07	0.25	0.12	1.73	1.86	99.51	0.66	0.00	96.36	16.83	0.30	1.73	0.00	7.20	3.13	2.60	1.03	0.00	0.00	0.15	1.86	0.07	0.01	13.02	0.99	0.01	34.54	5.82	3.29	0.00		-7.21	5.62	10.37	48.55	221.92	792.25	135.77	1109.50	467.41	857.58	188.38	1076.31	225.86
51.651	1	0.11	0.15	0.02	0.26	0.08	0.27	0.14	1.02	1.70	99.46	0.87	0.00	94.44	20.33	0.52	1.02	0.01	7.15	1.79	1.78	1.08	0.00	0.00	0.12	1.70	0.08	0.01	13.44	1.07	0.01	14.78	7.16	2.79	0.00		-15.49	7.83	8.10	47.54	221.17	795.37	135.33	1109.00	460.95	855.19	185.19	1073.76	218.99
51.684	1	0.11	0.17	0.03	0.29	0.07	0.29	0.15	0.77	2.30	99.41	1.08	0.00	96.88	22.11	0.58	0.77	0.01	6.31	1.39	1.93	1.07	0.00	0.00	0.11	2.30	0.06	0.01	14.69	1.23	0.01	5.47	6.34	3.35	0.00		-13.17	4.82	8.48	48.00	220.87	792.89	139.63	1104.87	464.55	852.33	190.94	1070.96	222.36
51.718	1	0.13	0.24	0.03	0.28	0.06	0.25	0.12	0.84	3.01	99.44	0.98	0.00	94.94	17.74	0.62	0.84	0.01	5.20	1.38	1.97	0.95	0.00	0.00	0.10	3.01	0.05	0.00	17.66	0.91	0.01	45.00	5.18	5.75	0.00		-15.68	7.34	6.98	47.76	212.55	790.01	143.83	1094.98	461.48	847.01	194.73	1057.91	221.17
51.751	1	0.13	0.27	0.03	0.30	0.05	0.26	0.13	0.65	3.43	99.40	1.15	0.00	95.12	18.55	0.67	0.65	0.01	4.76	1.05	1.60	0.97	0.00	0.00	0.09	3.43	0.05	0.00	19.06	0.84	0.01	64.45	4.79	6.67	0.00		-16.93	7.15	6.28	47.92	217.39	786.49	137.66	1091.54	453.74	840.15	188.48	1055.89	215.27
51.785	1	0.13	0.32	0.03	0.30	0.05	0.25	0.13	0.50	3.30	99.36	1.19	0.00	95.92	18.17	0.75	0.50	0.01	4.15	0.79	2.17	0.95	0.00	0.00	0.09	3.30	0.06	0.00	19.93	0.76	0.01	84.04	4.55	8.13	0.00		-11.23	6.21	6.19	48.44	209.02	784.82	143.33	1083.01	455.57	838.52	196.09	1046.24	219.36
51.818	1	0.13	0.37	0.03	0.29	0.05	0.25	0.12	0.45	3.20	99.26	0.99	0.00	96.93	17.58	0.81	0.45	0.01	3.74	0.58	2.10	0.80	0.00	0.00	0.09	3.20	0.05	0.00	17.88	0.75	0.01	26.79	3.94	9.02	0.00		-14.79	4.73	6.38	47.76	211.60	782.34	139.99	1082.54	451.59	836.34	190.22	1046.13	217.85
51.851	1	0.12	0.45	0.03	0.27	0.05	0.24	0.12	0.40	3.02	99.10	0.82	0.00	96.97	16.53	0.93	0.40	0.01	3.84	0.36	1.52	0.74	0.00	0.00	0.08	3.02	0.05	0.00	16.38	0.81	0.01	32.95	4.08	11.02	0.00		-12.12	4.67	5.90	48.13	211.51	781.78	140.84	1078.91	451.52	833.15	193.89	1043.58	215.27
51.885	1	0.12	0.55	0.03	0.24	0.05	0.21	0.11	0.38	3.23	98.90	0.62	0.00	96.26	14.14	0.93	0.38	0.01	4.18	0.29	2.09	0.75	0.00	0.00	0.08	3.23	0.05	0.00	14.82	0.88	0.01	30.85	4.13	12.98	1.00		-14.04	5.76	5.37	48.01	210.58	780.93	142.68	1074.84	449.19	830.15	196.29	1039.99	213.82
51.918	1	0.12	0.47	0.03	0.21	0.05	0.19	0.10	0.39	3.03	99.06	0.41	0.00	96.90	12.15	0.71	0.39	0.01	3.43	0.25	1.88	0.69	0.00	0.00	0.08	3.03	0.04	0.00	10.99	0.84	0.01	18.90	3.96	11.28	0.00		-15.89	4.80	6.49	47.63	209.76	778.86	140.18	1075.91	448.20	831.85	193.77	1040.80	212.22
51.951	1	0.12	0.63	0.03	0.19	0.05	0.18	0.09	0.45	3.31	98.74	0.35	0.00	96.82	10.14	0.57	0.45	0.00	4.26	0.26	1.87	0.74	0.00	0.00	0.07	3.31	0.05	0.00	10.76	0.84	0.01	25.09	4.21	14.16	0.00		-14.97	4.92	4.71	47.91	205.19	777.48	145.28	1069.56	450.03	827.07	199.83	1031.82	213.25
51.985	1	0.12	0.47	0.03	0.19	0.04	0.18	0.09	0.44	3.52	99.07	0.34	0.00	98.20	10.73	0.61	0.44	0.00	3.04	0.18	1.40	0.63	0.00	0.00	0.08	3.52	0.05	0.00	9.78	0.73	0.01	28.30	4.05	11.23	0.00		-18.27	2.01	3.65	47.93	210.98	777.57	140.94	1069.12	443.55	822.25	195.21	1032.94	206.43
52.018	1	0.12	0.38	0.03	0.18	0.04	0.17	0.09	0.40	3.79	99.24	0.33	0.00	96.59	9.26	0.59	0.40	0.01	2.78	0.20	1.14	0.67	0.00	0.00	0.08	3.79	0.05	0.00	9.43	0.64	0.01	26.41	4.02	9.29	0.00		-15.51	5.28	3.38	48.08	206.27	775.93	143.72	1065.17	444.04	821.30	202.13	1027.51	207.42
52.051	1	0.12	0.29	0.03	0.18	0.05	0.16	0.08	0.41	3.99	99.41	0.33	0.00	97.92	8.33	0.48	0.41	0.01	3.62	0.38	1.40	0.80	0.00	0.00	0.06	3.99	0.05	0.00	10.24	0.61	0.01	39.27	4.37	7.12	0.00		-19.56	2.75	2.35	48.40	218.67	773.41	138.56	1067.60	440.04	813.43	201.47	1032.09	199.11
52.085	1	0.13	0.24	0.03	0.18	0.05	0.17	0.08	0.37	4.57	99.52	0.33	0.00	98.13	8.60	0.40	0.37	0.00	4.11	0.78	1.51	1.42	0.00	0.00	0.05	4.57	0.05	0.00	11.19	0.57	0.01	44.77	4.44	5.31	0.00		-9.53	2.20	1.44	48.26	205.07	772.15	138.06	1066.90	448.18	817.64	201.71	1022.71	201.44
52.118	1	0.13	0.20	0.03	0.18	0.06	0.17	0.08	0.44	4.94	99.59	0.34	0.00	94.59	8.85	0.31	0.44	0.00	7.89	1.70	2.71	3.15	0.00	0.00	0.05	4.94	0.05	0.00	11.42	0.55	0.01	54.55	4.83	3.90	0.00		-11.14	7.69	0.39	48.42	208.32	769.34	139.88	1064.01	448.90	811.68	204.75	1019.98	201.05
52.152	1	0.14	0.16	0.05	0.17	0.09	0.17	0.08	0.47	5.90	99.65	0.45	0.71	94.45	9.00	0.26	0.47	0.00	13.64	2.93	5.02	9.02	0.00	0.00	0.05	5.90	0.05	0.00	10.76	0.46	0.01	32.48	4.86	1.83	0.00		-6.97	7.82	-0.03	48.77	201.51	769.69	144.43	1061.84	452.94	813.55	209.05	1015.06	207.43
52.185	1	0.16	0.16	0.05	0.16	0.08	0.16	0.08	0.58	6.09	99.67	0.37	0.00	98.13	7.84	0.25	0.58	0.00	11.30	4.71	4.47	9.51	0.00	0.00	0.05	6.09	0.06	0.00	10.35	0.39	0.01	34.55	4.74	1.41	0.00		-10.04	2.18	0.21	48.68	209.67	765.57	139.07	1061.01	449.47	807.16	204.72	1016.79	200.55
52.218	1	0.17	0.14	0.04	0.17	0.08	0.17	0.08	0.75	7.00	99.66	0.35	0.00	95.95	8.54	0.22	0.75	0.00	11.05	7.67	4.09	7.58	0.00	0.00	0.05	7.00	0.06	0.01	9.84	0.40	0.01	63.14	4.83	0.60	0.00		-7.36	6.17	0.09	49.12	204.87	762.71	143.99	1055.96	452.26	805.54	207.88	1010.41	209.29
52.252	1	0.22	0.14	0.04	0.17	0.08	0.17	0.08	1.05	7.84	99.55	0.33	0.00	96.86	8.98	0.15	1.05	0.00	10.14	16.51	3.67	7.26	0.00	0.00	0.04	7.84	0.07	0.01	8.81	0.40	0.00	42.60	5.29	0.49	0.00		-11.45	4.85	0.39	48.59	204.35	760.98	144.84	1049.67	447.34	802.26	208.68	1006.56	204.45
52.285	1	0.39	0.14	0.04	0.18	0.08	0.19	0.09	1.34	8.12	99.22	0.33	0.00	97.56	10.25	0.12	1.34	0.00	10.12	31.87	3.09	6.53	0.00	0.00	0.04	8.12	0.07	0.01	9.08	0.39	0.00	61.14	5.34	0.43	0.00		-6.92	3.55	-0.63	49.07	199.44	765.37	148.58	1051.16	450.31	806.11	214.66	1005.41	207.39
52.318	1	0.40	0.14	0.03	0.18	0.08	0.20	0.09	1.93	8.80	99.19	0.33	0.04	97.17	11.24	0.10	1.93	0.00	10.58	34.04	2.39	3.95	0.00	0.00	0.04	8.80	0.08	0.00	8.27	0.41	0.00	61.75	5.58	0.48	0.00		-6.84	4.32	-0.09	48.80	193.24	760.30	149.81	1045.64	451.25	804.75	212.50	997.98	211.81
52.352	1	0.55	0.14	0.03	0.19	0.09	0.22	0.09	3.57	10.21	98.90	0.33	0.00	96.30	11.83	0.09	3.57	0.00	10.78	41.82	2.62	3.88	0.00	0.00	0.04	10.21	0.07	0.00	8.25	0.36	0.00	36.36	6.10	0.58	0.00		-10.58	5.70	1.02	48.49	197.54	760.00	152.41	1042.90	449.67	802.79	212.09	1000.32	213.95
52.385	1	0.60	0.15	0.03	0.20	0.09	0.23	0.09	4.41	9.14	98.80	0.34	0.00	98.38	12.19	0.09	4.41	0.00	11.02	44.09	2.62	2.97	0.00	0.00	0.04	9.14	0.09	0.00	8.20	0.39	0.00	15.67	6.17	0.89	0.00		-15.08	1.46	-0.16	48.46	204.92	759.65	147.65	1042.39	442.35	796.69	209.16	1001.55	204.61
52.419	1	0.58	0.17	0.03	0.22	0.10	0.27	0.10	6.76	10.58	98.83	0.40	0.00	96.19	13.27	0.08	6.97	0.00	11.57	41.12	2.47	2.36	0.00	0.00	0.04	10.58	0.11	0.01	9.42	0.33	0.00	45.93	6.76	2.11	0.00		-13.83	5.86	-0.93	48.49	201.35	763.23	150.87	1039.12	438.60	797.64	213.16	998.83	205.18
52.452	1	0.81	0.23	0.03	0.27	0.10	0.36	0.11	6.58	10.19	98.37	0.52	0.00	97.76	16.91	0.08	9.42	0.00	11.75	49.06	2.50	2.67	0.00	0.00	0.04	10.19	0.13	0.01	9.51	0.33	0.00	41.90	6.58	4.14	0.00		-15.74	3.11	0.12	48.21	198.33	761.29	152.81	1038.01	440.42	799.12	211.02	997.45	210.73
52.485	1	0.67	0.27	0.02	0.29	0.10	0.39	0.12	6.70	9.62	98.66	0.60	0.00	97.42	18.75	0.08	9.56	0.00	11.12	44.18	1.84	2.48	0.00	0.00	0.04	9.62	0.15	0.01	9.66	0.33	0.00	39.88	6.70	5.59	0.00		-17.72	3.84	0.41	48.29	204.54	763.41	149.88	1040.45	436.28	798.77	210.43	1003.24	204.89
52.519	1	0.69	0.36	0.02	0.34	0.10	0.50	0.12	7.47	16.62	98.62	0.61	0.00	95.30	17.71	0.09	16.62	0.00	9.87	37.26	1.37	2.20	0.00	0.00	0.03	9.27	0.15	0.01	11.02	0.38	0.00	48.11	7.47	7.35	0.00		-8.19	6.95	0.94	48.82	191.54	768.01	153.82	1038.70	439.16	807.61	212.66	999.15	212.51
52.552	1	0.55	0.47	0.02	0.39	0.10	0.61	0.13	7.61	19.30	98.77	0.72	0.00	96.77	19.30	0.10	19.80	0.00	9.88	28.93	1.49	1.78	0.00	0.00	0.03	9.28	0.19	0.00	11.28	0.42	0.00	41.28	7.61	9.23	0.00		-10.06	5.01	1.93	48.34	189.60	765.39	154.34	1037.27	439.77	807.94	212.65	997.54	213.32
52.585	1	0.62	0.53	0.02	0.45	0.10	0.77	0.14	7.65	21.61	98.47	0.87	0.00	97.51	22.44	0.11	21.61	0.00	10.17	31.47	1.41	1.93	0.00	0.00	0.03	9.58	0.23	0.01	11.21	0.42	0.00	31.02	7.65	9.81	0.00		-11.88	3.66	3.19	48.29	199.98	764.36	149.60	1041.48	438.72	806.35	206.63	1006.26	212.12
52.619	1	0.63	0.93	0.02	0.55	0.11	1.05	0.15	7.39	23.94	97.90	1.16	0.00	96.21	23.94	0.15	26.64	0.00	12.05	27.30	1.75	2.43	0.00	0.00	0.03	9.52	0.31	0.01	11.15	0.42	0.00	47.61	7.39	13.87	0.00		-10.16	5.82	2.48	48.60	196.96	767.22	151.09	1041.65	438.18	808.29	209.50	1005.23	212.09
52.652	1	0.46	1.25	0.02	0.62	0.11	1.22	0.18	7.54	25.88	97.49	1.32	0.00	96.13	28.36	0.16	25.88	0.00	11.59	22.10	1.76	1.75	0.00	0.00	0.03	10.08	0.32	0.01	11.26	0.41	0.00	51.49	7.54	16.99	0.00		-10.03	5.93	2.70	48.48	193.05	765.40	150.59	1040.60	438.59	809.09	209.70	1002.14	211.22
52.685	1	0.70	1.21	0.02	0.68	0.10	1.42	0.18	7.22	27.55	97.17	1.45	0.00	98.60	27.55	0.17	29.82	0.00	11.27	28.28	1.61	3.34	0.00	0.00	0.03	11.30	0.29	0.01	11.01	0.46	0.01	9.19	7.22	15.51	0.00		-9.03	0.74	3.41	48.72	196.89	768.48	152.45	1044.14	442.25	811.53	207.49	1008.20	216.91
52.719	1	0.88	1.52	0.02	0.81	0.10	1.87	0.19	7.56	28.55	96.27	2.41	0.00	96.56	28.55	0.19	35.37	0.00	10.85	29.35	1.61	3.32	0.00	0.00	0.03	10.63	0.29	0.01	11.90	0.53	0.01	25.54	7.56	16.64	0.00		-11.21	5.32	3.63	48.31	197.50	766.47	150.37	1046.11	442.94	811.68	207.15	1009.06	214.19
52.752	1	1.19	1.39	0.02	0.89	0.08	2.14	0.20	6.74	30.00	95.71	2.46	-2.95	95.62	30.00	0.23	37.16	0.00	7.73	36.43	1.56	4.38	0.00	0.00	0.03	11.95	0.21	0.01	10.36	0.50	0.01	4.15	6.74	14.77	0.00		-9.45	6.58	3.78	48.51	198.52	766.01	150.70	1047.41	446.36	811.93	207.06	1010.23	216.48
52.786	1	1.82	1.09	0.03	0.99	0.08	2.69	0.23	6.57	33.79	94.62	2.25	-4.85	94.31	33.79	0.22	38.55	0.00	8.55	47.10	2.42	12.11	0.00	0.00	0.05	12.30	0.23	0.01	7.82	0.46	0.01	5.54	6.57	11.98	0.00		-10.81	7.96	3.37	48.24	196.55	767.34	151.89	1048.88	447.94	813.71	207.64	1010.06	216.60
52.819	1	2.48	0.99	0.03	0.97	0.08	2.74	0.21	6.28	31.35	94.53	2.54	-6.18	95.04	31.35	0.22	41.15	0.00	8.25	52.55	2.25	11.38	0.00	0.01	0.07	13.10	0.19	0.01	6.82	0.39	0.01	6.34	6.28	10.30	0.00		-10.63	7.23	4.18	48.33	197.14	767.08	151.67	1050.59	448.29	815.32	209.45	1012.32	216.87
52.852	1	3.08	0.98	0.03	1.01	0.08	2.91	0.21	6.04	31.65	93.84	2.67	-6.95	95.45	31.65	0.22	42.06	0.00	8.47	56.91	2.29	13.82	0.00	0.01	0.07	13.35	0.15	0.01	6.53	0.40	0.01	4.22	6.04	9.82	0.00		-11.44	6.78	4.93	48.08	195.53	768.26	152.09	1053.50	450.67	819.31	208.30	1014.57	218.65
52.886	1	3.43	0.64	0.03	0.81	0.10	2.20	0.18	6.18	27.83	93.15	2.11	-2.48	93.98	27.83	0.22	38.84	0.00	12.29	62.50	2.66	11.45	0.00	0.01	0.06	16.63	0.11	0.01	6.77	0.39	0.01	3.39	6.18	6.55	0.00		-13.07	8.26	3.78	47.84	195.27	771.89	154.82	1057.25	453.05	821.37	212.53	1016.55	218.47
52.919	1	4.44	0.55	0.03	0.63	0.08	1.52	0.13	5.79	20.32	91.12	2.07	-1.97	96.20	20.32	0.24	38.32	0.01	10.53	67.89	3.21	8.60	0.00	0.01	0.07	17.98	0.08	0.00	7.00	0.38	0.01	20.34	5.79	5.04	0.00		-11.35	5.85	3.45	48.48	199.12	773.92	159.25	1058.56	458.25	820.63	215.38	1019.54	224.51
52.952	1	4.22	0.60	0.03	0.60	0.09	1.45	0.12	5.64	18.47	91.56	2.26	-2.01	96.66	18.47	0.27	39.06	0.01	12.09	65.65	4.47	7.16	0.00	0.01	0.08	19.51	0.08	0.00	7.38	0.44	0.01	10.88	5.64	5.58	0.00		-13.90	5.17	4.59	47.82	193.68	771.24	156.92	1056.79	455.71	822.95	208.82	1015.92	225.25
52.986	1	4.11	0.57	0.04	0.53	0.08	1.23	0.11	5.12	15.14	91.78	2.34	-3.25	98.38	15.14	0.25	39.25	0.01	11.24	63.36	6.44	7.32	0.00	0.01	0.08	23.41	0.07	0.00	7.62	0.46	0.01	28.92	5.12	4.66	0.00		-13.79	1.46	4.20	47.87	194.90	774.94	160.12	1060.55	459.56	825.18	214.50	1019.79	225.08
53.019	1	3.83	0.61	0.04	0.54	0.07	1.24	0.10	4.93	14.20	92.35	2.80	-5.43	96.58	14.20	0.22	40.95	0.01	9.15	58.98	6.98	7.09	0.00	0.01	0.07	23.30	0.08	0.00	8.23	0.50	0.01	17.50	4.93	4.84	0.00		-14.62	5.30	5.66	47.82	197.34	774.77	157.57	1060.49	456.49	826.52	208.36	1023.04	226.35
53.052	1	3.86	0.83	0.04	0.57	0.07	1.38	0.10	4.66	13.11	92.27	3.64	-7.56	98.23	13.11	0.23	44.32	0.01	9.37	55.54	7.51	6.72	0.00	0.01	0.05	25.36	0.07	0.00	8.25	0.52	0.01	21.27	4.66	6.76	0.00		-10.34	1.91	5.39	48.17	193.27	778.03	161.38	1061.30	459.44	829.80	214.51	1022.49	229.43
53.086	1	3.69	1.10	0.04	0.61	0.07	1.52	0.10	4.22	13.27	92.61	3.84	-8.01	97.06	13.27	0.28	45.53	0.01	10.10	52.36	6.55	7.45	0.00	0.01	0.04	26.67	0.07	0.00	7.72	0.50	0.01	49.86	4.22	8.79	0.00		-16.93	4.52	6.13	47.33	188.36	780.43	161.63	1055.37	447.77	831.54	210.64	1019.23	226.52
53.119	1	2.52	1.16	0.03	0.61	0.07	1.49	0.10	4.32	13.58	94.96	3.47	-6.67	90.92	13.58	0.31	44.28	0.01	9.57	43.51	4.75	4.49	0.00	0.00	0.03	26.83	0.09	0.00	7.67	0.57	0.01	22.69	4.32	9.72	0.00		-13.63	10.48	7.21	48.19	196.81	777.41	161.36	1055.12	451.06	828.47	208.01	1023.58	233.83
53.153	1	2.19	1.57	0.03	0.76	0.09	2.08	0.12	3.99	17.02	95.62	4.12	-5.80	96.75	17.02	0.36	46.37	0.01	14.47	37.44	2.59	5.18	0.00	0.00	0.03	25.46	0.09	0.00	7.80	0.64	0.01	36.56	3.99	11.84	0.00		-14.24	5.04	8.98	47.63	189.41	784.03	162.06	1060.55	446.48	839.72	214.31	1028.39	231.10
53.186	1	1.36	1.58	0.03	0.82	0.08	2.14	0.15	4.17	22.20	95.72	3.07	-4.81	98.57	22.20	0.46	42.15	0.01	13.00	30.71	2.11	4.75	0.00	0.00	0.02	22.37	0.09	0.00	8.22	0.69	0.01	23.79	4.17	13.09	0.00		-15.29	0.82	7.26	47.66	189.33	788.69	164.52	1059.34	445.58	838.89	211.76	1027.19	231.47
53.219	1	0.88	1.72	0.02	0.95	0.08	2.44	0.19	4.52	27.90	95.12	2.72	-4.80	90.77	27.90	0.54	39.81	0.00	11.24	23.70	1.28	3.33	0.00	0.00	0.02	20.12	0.11	0.00	9.01	0.70	0.01	66.00	4.52	14.69	0.00		-9.58	10.57	8.27	48.62	191.83	788.69	163.69	1060.20	445.55	840.23	214.43	1030.95	235.00
53.253	1	0.63	2.08	0.02	0.96	0.09	2.31	0.23	5.29	32.48	95.38	1.99	-0.60	93.30	32.48	0.66	34.04	0.00	13.51	21.50	1.22	4.37	0.00	0.00	0.01	18.33	0.13	0.00	10.79	0.80	0.01	40.91	5.29	18.44	0.00		-10.07	8.83	7.93	48.64	198.85	789.45	161.60	1067.39	449.50	840.40	214.13	1038.27	233.86
53.286	1	0.55	2.89	0.02	1.02	0.08	2.37	0.25	5.29	32.49	94.22	2.24	-1.24	95.91	35.11	0.77	32.49	0.00	11.49	20.74	1.23	3.37	0.00	0.00	0.01	16.97	0.11	0.00	11.21	0.77	0.01	46.28	5.29	22.02	0.00		-7.18	6.22	7.49	48.60	192.38	792.90	162.74	1074.64	456.93	847.64	218.71	1039.45	233.51
53.319	1	0.51	2.86	0.02	0.90	0.08	1.84	0.23	5.37	29.93	94.29	2.10	0.00	92.34	32.18	0.85	29.93	0.00	11.46	18.17	1.65	4.38	0.00	0.00	0.02	15.81	0.09	0.00	13.36	0.81	0.00	35.33	5.37	22.58	0.00		-11.42	9.55	6.83	48.74	206.75	797.57	166.97	1075.02	455.58	843.25	215.79	1048.54	240.31
53.353	1	0.52	2.35	0.03	0.90	0.09	1.58	0.22	5.70	27.75	95.30	3.05	0.00	90.52	31.14	0.81	27.75	0.00	11.56	16.83	1.72	5.28	0.00	0.00	0.01	13.34	0.08	0.00	19.14	1.02	0.00	35.86	5.70	21.42	0.00		-10.29	10.72	7.54	48.57	202.20	796.31	162.06	1074.76	451.91	845.74	211.88	1046.50	236.00
53.386	1	0.54	3.17	0.03	0.94	0.08	1.65	0.22	5.67	28.34	93.67	3.20	0.00	95.86	31.57	0.69	28.34	0.00	10.64	17.73	1.39	4.07	0.00	0.00	0.02	11.42	0.06	0.00	19.33	0.92	0.00	77.98	5.67	24.13	0.00		-5.80	6.28	7.82	49.50	197.31	797.13	163.91	1075.18	453.71	848.46	218.20	1044.89	236.81
53.420	1	0.57	4.64	0.03	1.01	0.09	1.76	0.22	6.21	29.71	90.71	3.82	0.00	93.88	31.88	0.59	29.71	0.00	10.73	17.30	1.01	2.70	0.00	0.00	0.02	9.51	0.06	0.00	21.29	0.92	0.00	79.40	6.21	27.91	0.00		-6.27	8.35	6.20	49.66	201.67	796.50	165.70	1074.70	457.23	843.49	219.24	1044.33	237.57
53.453	1	0.67	8.06	0.03	1.13	0.08	2.15	0.24	6.11	31.72	83.89	4.38	-0.37	92.52	34.51	0.45	31.72	0.00	10.02	21.50	1.19	2.72	0.00	0.00	0.02	8.28	0.06	0.00	20.46	0.80	0.00	46.53	6.11	32.86	0.00		-10.69	9.43	6.86	48.52	200.20	794.41	162.85	1076.44	457.10	845.18	214.79	1044.38	234.74
53.486	1	0.74	8.66	0.02	1.23	0.08	2.55	0.27	5.78	33.46	82.69	4.48	-2.76	94.56	36.67	0.35	33.46	0.00	9.15	24.92	1.43	2.10	0.00	0.00	0.02	8.06	0.05	0.00	18.60	0.75	0.00	45.22	5.78	32.93	0.00		-8.97	7.72	6.82	49.05	205.71	794.99	165.23	1077.33	460.09	843.33	216.83	1047.83	239.08
53.520	1	0.53	5.69	0.02	0.93	0.07	1.90	0.22	6.43	31.63	88.61	2.45	-0.92	95.79	32.62	0.29	31.63	0.00	7.29	18.37	1.49	2.25	0.00	0.00	0.03	6.21	0.04	0.00	14.84	0.58	0.00	35.22	6.43	29.57	0.00		-10.88	6.38	7.73	48.07	197.91	799.99	164.96	1080.00	457.79	852.22	213.24	1048.52	238.50
53.553	1	0.52	4.21	0.02	0.87	0.08	1.67	0.22	6.65	29.41	91.58	2.54	0.00	94.87	32.27	0.29	29.41	0.00	7.18	19.69	1.98	3.53	0.00	0.00	0.04	6.40	0.04	0.00	15.66	0.52	0.00	62.33	6.65	27.25	0.00		-10.32	7.41	5.24	48.02	196.80	801.89	162.79	1082.15	455.31	850.38	218.80	1046.89	229.56
53.586	1	0.51	4.08	0.03	0.93	0.07	1.86	0.24	6.20	29.70	91.84	2.86	-1.25	90.79	34.53	0.37	29.70	0.00	7.33	19.42	3.14	5.08	0.00	0.00	0.04	6.47	0.03	0.00	14.95	0.46	0.00	59.42	6.20	26.58	0.00		-20.31	10.56	4.38	48.16	212.21	800.40	165.94	1079.07	451.68	839.70	217.82	1051.53	230.52
53.620	1	0.60	4.12	0.04	0.85	0.07	1.74	0.22	5.84	30.87	91.76	2.25	-2.97	95.91	32.55	0.31	30.87	0.00	7.55	21.11	5.74	10.78	0.00	0.00	0.05	5.36	0.03	0.00	13.85	0.40	0.00	60.98	5.84	26.13	0.00		-10.04	6.23	5.56	48.44	194.18	799.28	166.98	1073.91	455.27	846.87	217.41	1040.20	235.60
53.653	1	0.66	4.63	0.07	0.66	0.07	1.33	0.16	5.66	25.47	90.75	2.19	-3.56	95.83	25.47	0.30	32.68	0.00	8.81	18.27	9.11	16.03	0.00	0.00	0.05	5.12	0.03	0.00	13.36	0.40	0.00	43.86	5.66	26.73	0.00		-16.67	6.32	6.06	47.71	196.99	798.37	166.75	1069.45	447.85	843.68	214.10	1039.73	233.38
53.686	1	0.76	3.05	0.07	0.55	0.07	1.13	0.13	5.29	19.08	93.90	2.19	-3.75	96.28	19.08	0.31	35.04	0.00	9.53	18.48	9.57	15.50	0.00	0.00	0.05	5.06	0.03	0.00	11.00	0.43	0.00	26.47	5.29	21.84	0.00		-16.75	5.73	8.20	47.41	193.25	793.56	163.19	1068.87	447.60	846.05	210.40	1038.01	232.79
53.720	1	0.95	3.26	0.07	0.62	0.06	1.48	0.12	4.21	17.09	93.47	3.24	-8.63	97.98	17.09	0.30	42.30	0.00	9.11	16.84	9.00	14.88	0.00	0.00	0.05	5.82	0.03	0.00	8.78	0.39	0.00	14.41	4.21	20.01	0.00		-16.06	2.60	7.75	47.20	189.11	790.82	163.21	1070.18	454.06	846.33	210.83	1034.25	232.04
53.753	1	1.20	3.31	0.06	0.58	0.06	1.42	0.09	3.85	12.15	93.38	4.10	-10.15	92.42	12.15	0.21	46.04	0.00	8.54	18.24	8.63	12.38	0.00	0.00	0.04	6.57	0.03	0.00	8.05	0.46	0.00	8.73	3.85	18.99	0.00		-16.50	9.50	7.47	47.77	197.66	788.17	162.84	1068.10	454.04	840.27	208.82	1036.27	234.35
53.787	1	1.68	4.37	0.07	0.71	0.06	2.02	0.10	3.49	13.86	91.27	6.19	-14.91	95.89	13.86	0.22	52.35	0.00	9.47	22.62	10.31	13.45	0.00	0.00	0.04	6.67	0.04	0.00	7.15	0.52	0.00	18.38	3.49	19.97	0.00		-18.52	6.25	6.94	47.86	202.32	785.19	157.90	1069.55	451.59	836.11	207.00	1037.39	227.45
53.820	1	1.77	5.34	0.06	0.79	0.06	2.36	0.10	3.53	13.63	89.31	8.38	-16.64	96.46	13.63	0.19	55.99	0.00	9.31	21.66	9.59	8.91	0.00	0.00	0.03	5.95	0.05	0.00	7.58	0.60	0.00	39.74	3.53	21.14	0.00		-14.46	5.48	7.93	47.95	203.08	782.96	154.01	1073.41	455.42	838.23	204.76	1040.01	227.72
53.853	1	1.72	4.73	0.05	0.84	0.06	2.67	0.10	3.40	13.55	90.54	9.78	-17.83	97.09	13.55	0.11	58.48	0.00	9.51	18.94	8.99	7.02	0.00	0.00	0.02	6.01	0.07	0.00	7.20	0.67	0.00	7.60	3.40	19.23	0.00		-10.60	4.46	8.99	48.25	203.70	784.46	154.92	1073.71	456.32	840.81	204.05	1042.48	232.80
53.887	1	1.83	5.29	0.04	1.08	0.06	3.94	0.12	3.21	17.39	89.43	12.78	-20.49	92.18	17.39	0.11	62.87	0.00	10.99	18.45	8.41	6.01	0.00	0.00	0.01	7.41	0.08	0.00	6.56	0.77	0.00	49.98	3.21	19.17	0.00		-11.09	9.66	6.74	48.71	208.29	785.59	156.48	1071.70	454.40	834.62	208.46	1041.75	230.38
53.920	1	1.93	4.49	0.04	1.29	0.06	4.94	0.14	3.23	21.34	90.12	14.78	-23.14	92.14	21.34	0.12	64.60	0.00	9.57	20.15	8.64	5.28	0.00	0.00	0.01	7.32	0.07	0.00	6.93	0.76	0.00	50.97	3.23	17.15	0.00		-10.20	9.69	7.02	48.56	202.37	786.87	158.55	1069.03	453.38	837.11	209.19	1038.19	232.05
53.953	1	1.92	4.94	0.04	1.68	0.06	7.09	0.18	3.16	26.95	85.83	17.39	-24.99	91.78	26.95	0.12	66.90	0.00	10.38	18.98	7.64	6.99	0.00	0.00	0.01	7.17	0.07	0.00	7.04	0.81	0.00	38.09	3.16	17.51	0.00		-9.95	9.93	7.57	48.53	202.23	785.53	157.94	1068.07	452.53	836.94	208.90	1037.81	232.28
53.987	1	1.83	4.31	0.04	1.61	0.06	6.70	0.16	3.29	24.95	86.60	18.30	-24.46	91.88	24.95	0.12	67.46	0.00	10.30	16.13	7.04	6.40	0.00	0.00	0.01	7.21	0.08	0.00	7.26	1.05	0.00	26.13	3.29	16.13	0.00		-10.46	9.87	7.48	48.65	208.89	784.51	157.25	1068.50	453.15	833.70	206.62	1040.84	233.63
54.020	1	1.65	4.04	0.03	2.47	0.06	11.22	0.25	3.28	35.10	77.57	21.48	-26.76	91.12	35.10	0.18	69.10	0.00	10.32	15.10	4.94	5.29	0.00	0.00	0.01	6.88	0.08	0.00	8.10	1.15	0.00	33.05	3.28	15.11	0.00		-11.66	10.36	6.72	48.54	210.17	781.63	155.98	1069.17	455.24	830.56	207.69	1039.49	230.42
54.053	1	2.34	4.18	0.02	3.62	0.07	17.45	0.33	3.27	41.57	65.11	32.23	-29.26	95.77	41.57	0.15	73.25	0.00	12.46	21.70	4.07	4.72	0.00	0.00	0.01	7.04	0.06	0.00	10.83	1.36	0.00	56.88	3.27	14.46	0.00		-8.85	6.41	5.93	48.56	203.25	783.06	156.72	1072.73	459.77	834.40	213.35	1037.12	227.96
54.087	1	2.06	4.92	0.02	3.55	0.07	17.24	0.33	3.45	41.16	65.53	31.94	-28.81	96.80	41.16	0.17	73.35	0.00	12.69	18.56	3.86	3.62	0.00	0.00	0.02	5.96	0.04	0.00	10.57	1.89	0.00	61.60	3.45	16.18	0.00		-10.80	4.95	5.88	48.53	205.71	787.52	160.77	1069.63	454.07	833.82	215.08	1038.94	230.67
54.120	1	1.86	6.02	0.02	3.30	0.07	15.78	0.32	3.38	40.39	68.44	28.13	-27.95	95.44	40.39	0.20	71.78	0.00	12.33	17.19	3.78	4.12	0.00	0.00	0.02	5.91	0.04	0.00	9.88	1.71	0.00	38.05	3.38	18.51	0.00		-12.23	6.79	5.83	47.03	184.67	787.62	163.47	1067.78	458.75	842.73	214.14	1026.67	230.57
54.154	1	2.15	8.42	0.03	2.69	0.06	12.24	0.24	3.29	33.00	75.51	33.29	-30.08	95.54	33.00	0.16	74.07	0.00	9.59	15.96	6.30	4.63	0.00	0.00	0.03	7.20	0.04	0.00	10.61	2.22	0.00	48.59	3.29	21.29	0.00		-17.71	6.68	6.34	47.59	202.89	789.22	163.37	1066.62	450.62	835.59	209.96	1037.19	232.78
54.187	1	2.04	9.56	0.03	2.64	0.06	11.72	0.22	3.17	31.30	76.57	35.65	-30.46	95.61	31.30	0.16	74.69	0.00	8.90	12.47	6.20	4.58	0.00	0.00	0.03	7.16	0.04	0.00	11.30	2.20	0.00	45.39	3.17	22.38	0.00		-14.23	6.59	6.05	47.80	198.95	787.88	161.59	1064.57	449.92	835.18	209.91	1033.02	230.94
54.220	1	1.86	12.05	0.03	2.27	0.06	9.38	0.19	3.41	27.68	75.89	32.27	-27.84	96.64	27.68	0.13	72.56	0.00	7.98	10.20	4.63	3.36	0.00	0.00	0.04	6.92	0.04	0.00	11.55	1.95	0.00	81.81	3.41	25.48	0.00		-13.68	5.21	4.88	47.95	192.75	786.79	161.51	1059.91	446.32	833.20	210.77	1025.13	228.56
54.254	1	1.62	12.08	0.03	2.69	0.06	10.50	0.23	4.21	32.71	75.84	34.76	-25.55	97.91	32.71	0.13	70.13	0.00	9.02	9.26	3.19	2.22	0.00	0.00	0.05	5.01	0.04	0.00	15.37	1.42	0.00	56.41	4.21	26.64	0.00		-9.63	2.76	5.13	48.26	197.81	788.65	157.68	1067.96	449.71	835.83	213.01	1033.30	224.63
54.287	1	1.56	14.68	0.03	2.22	0.06	7.96	0.18	4.18	27.35	70.65	32.47	-23.27	90.62	27.35	0.13	68.47	0.00	8.24	7.05	2.14	1.36	0.00	0.00	0.06	4.49	0.04	0.00	15.75	1.23	0.00	44.99	4.18	29.13	0.00		-13.75	10.66	6.92	47.15	194.71	789.16	159.94	1067.38	448.46	840.54	212.01	1034.55	228.48
54.320	1	1.42	27.09	0.03	2.17	0.07	7.57	0.18	4.34	26.72	47.91	32.21	-20.60	93.42	26.72	0.15	67.16	0.00	11.01	4.56	1.43	1.26	0.00	0.00	0.06	3.76	0.05	0.00	16.91	1.01	0.00	71.03	4.34	36.80	0.00		-15.51	8.74	5.17	47.18	196.91	791.17	159.64	1067.63	447.04	837.76	211.03	1034.17	225.08
54.354	1	1.31	29.54	0.03	2.45	0.10	8.38	0.21	4.96	31.07	45.46	33.25	-17.28	97.82	31.07	0.14	64.62	0.00	15.38	5.22	1.11	1.44	0.00	0.00	0.05	2.95	0.06	0.00	20.04	0.87	0.00	80.35	4.96	38.97	0.00		-11.62	2.98	4.25	48.28	194.51	788.04	159.41	1060.67	444.66	832.20	210.94	1026.20	224.93
54.387	1	1.16	31.09	0.03	2.46	0.13	8.62	0.23	5.50	33.20	43.91	30.17	-14.08	95.11	33.20	0.13	62.63	0.00	19.53	4.97	1.04	1.78	0.00	0.00	0.04	2.52	0.08	0.00	20.26	0.78	0.00	60.29	5.50	40.51	0.00		-11.41	7.16	6.44	47.73	197.58	789.89	156.49	1065.62	442.72	837.72	209.56	1034.71	224.81
54.421	1	0.80	32.17	0.02	2.34	0.20	7.92	0.27	6.01	37.37	42.83	19.85	-7.36	95.91	37.37	0.18	55.32	0.00	25.21	4.18	0.43	1.14	0.00	0.00	0.05	2.10	0.11	0.00	20.65	0.74	0.00	39.89	6.01	43.07	0.00		-11.90	6.23	7.88	47.24	195.24	787.70	154.11	1065.67	442.00	839.99	206.27	1034.37	224.51
54.454	1	0.63	26.85	0.02	2.15	0.13	6.67	0.29	5.83	39.15	48.15	13.22	-8.32	97.28	39.15	0.19	50.74	0.00	18.80	3.82	0.49	0.99	0.00	0.00	0.05	1.80	0.17	0.01	19.17	0.74	0.00	47.65	5.83	41.61	0.00		-15.58	4.12	9.17	46.80	198.88	784.23	150.97	1066.52	441.64	839.24	199.66	1036.60	224.21
54.487	1	0.52	22.57	0.02	2.46	0.09	7.31	0.37	5.71	44.97	54.86	11.31	-11.44	98.06	44.97	0.22	48.45	0.00	12.41	3.22	0.53	0.80	0.00	0.00	0.05	1.99	0.14	0.01	19.26	0.73	0.00	27.87	5.71	39.90	0.00		-8.13	2.38	9.44	47.84	196.25	785.49	151.95	1066.62	444.57	841.48	202.14	1036.04	227.81
54.521	1	0.39	15.45	0.02	1.52	0.07	3.62	0.28	5.54	38.33	69.11	5.01	-7.60	98.59	38.33	0.23	39.72	0.00	6.84	2.51	0.40	0.53	0.00	0.00	0.05	1.77	0.15	0.01	16.99	0.62	0.00	13.60	5.54	37.44	0.00		-13.04	-0.76	9.12	46.69	193.14	785.94	152.18	1067.17	444.37	842.74	199.93	1034.23	225.14
54.554	1	0.31	10.70	0.02	1.03	0.06	2.12	0.23	5.10	32.80	78.60	2.56	-4.08	98.62	33.19	0.19	32.80	0.00	4.66	2.32	0.68	0.54	0.00	0.00	0.05	1.69	0.16	0.01	14.85	0.69	0.00	23.65	5.10	34.78	0.00		-18.93	-0.64	8.82	45.80	191.38	790.04	154.87	1070.82	445.77	847.15	197.80	1036.38	226.41
54.587	1	0.33	4.91	0.02	1.02	0.05	2.06	0.21	4.89	31.82	90.17	2.69	-4.55	98.43	31.82	0.16	33.49	0.00	4.43	1.89	0.76	0.72	0.00	0.00	0.04	1.54	0.18	0.01	15.19	0.62	0.00	33.30	4.89	26.55	0.00		-20.63	1.30	6.53	47.13	210.44	789.56	148.09	1072.08	437.77	835.00	196.09	1044.39	217.05
54.621	1	0.35	4.12	0.02	0.84	0.05	1.57	0.17	4.67	26.29	91.77	2.62	-3.51	97.16	26.29	0.14	32.92	0.00	3.96	1.24	0.98	0.89	0.00	0.00	0.05	1.19	0.15	0.01	15.43	0.47	0.00	88.59	4.67	24.78	0.00		-14.93	4.34	7.62	47.17	200.60	795.13	154.15	1070.86	438.13	843.48	203.89	1043.05	224.17
54.654	1	0.33	4.10	0.03	0.80	0.05	1.51	0.17	4.51	26.25	91.81	2.27	-3.13	98.70	26.25	0.15	31.94	0.00	4.60	1.01	1.62	1.55	0.00	0.00	0.05	1.24	0.12	0.01	14.59	0.44	0.00	69.61	4.51	24.85	0.00		-21.31	-0.37	8.51	46.18	193.53	798.62	155.38	1068.00	431.36	848.41	198.12	1040.30	223.23
54.687	1	0.29	2.94	0.03	0.68	0.05	1.18	0.16	4.64	24.55	94.12	1.69	-0.19	97.26	24.55	0.14	28.20	0.00	5.04	0.87	1.51	1.77	0.00	0.00	0.05	0.93	0.12	0.01	14.60	0.37	0.00	81.36	4.64	22.58	0.00		-16.79	4.15	8.72	46.56	191.46	797.28	154.52	1067.90	433.14	848.96	200.82	1039.03	223.82
54.721	1	0.26	2.78	0.03	0.57	0.06	0.85	0.14	4.81	21.87	94.45	1.31	0.00	98.27	21.87	0.14	23.37	0.00	5.33	0.76	1.32	1.34	0.00	0.00	0.05	0.71	0.11	0.02	16.17	0.33	0.00	29.75	4.81	23.29	0.00		-15.78	-1.80	10.04	45.90	184.99	798.36	152.11	1070.44	432.17	855.34	198.89	1038.92	221.74
54.754	1	0.27	2.72	0.03	0.50	0.06	0.73	0.12	4.97	18.61	94.55	1.22	0.00	98.77	18.61	0.12	23.07	0.00	6.81	0.99	1.09	1.50	0.00	0.00	0.05	0.73	0.11	0.01	15.42	0.31	0.00	70.72	4.97	23.28	1.00		-11.90	-0.06	7.44	46.81	189.83	801.58	149.23	1074.71	431.56	852.75	203.09	1042.16	215.67
54.788	1	0.23	4.28	0.02	0.51	0.07	0.78	0.14	5.18	20.33	91.45	1.05	0.00	96.49	22.50	0.13	20.33	0.00	8.27	1.49	0.69	1.15	0.00	0.00	0.04	0.84	0.10	0.00	13.91	0.33	0.00	64.48	5.18	28.47	0.00		-13.02	5.43	7.21	47.47	199.84	802.05	150.01	1075.35	431.03	848.75	202.87	1047.98	218.46
54.821	1	0.21	6.94	0.02	0.52	0.07	0.83	0.16	5.06	19.13	86.12	1.11	0.00	95.76	24.87	0.16	19.13	0.00	8.88	2.13	0.69	1.29	0.00	0.00	0.04	0.91	0.09	0.00	12.23	0.33	0.00	73.57	5.06	33.49	0.00		-9.86	6.41	7.62	47.50	196.34	805.53	150.29	1079.89	433.71	855.02	204.51	1050.77	219.89
54.854	1	0.21	10.52	0.02	0.46	0.07	0.71	0.14	5.32	18.53	78.96	0.89	0.00	97.94	21.86	0.18	18.53	0.00	9.40	2.21	0.70	0.98	0.00	0.00	0.04	0.93	0.11	0.00	12.18	0.33	0.00	72.86	5.32	38.11	0.00		-8.46	2.70	7.28	48.25	198.31	804.42	150.39	1076.15	433.80	851.31	199.73	1048.36	222.02
54.888	1	0.18	7.73	0.02	0.48	0.07	0.77	0.16	4.57	16.19	84.54	0.99	0.00	98.45	25.62	0.19	16.19	0.00	8.66	3.09	0.68	0.88	0.00	0.00	0.04	1.17	0.13	0.00	9.88	0.31	0.01	39.06	4.57	34.95	0.00		-11.34	-1.24	6.38	46.55	188.57	811.58	151.80	1083.90	437.44	861.60	200.22	1049.20	219.32
54.921	1	0.19	7.30	0.02	0.48	0.07	0.77	0.16	4.90	16.37	85.39	1.00	0.00	97.98	25.76	0.19	16.37	0.00	9.63	4.14	0.84	1.06	0.00	0.00	0.03	1.24	0.13	0.00	9.96	0.31	0.01	49.24	4.90	34.56	0.00		-8.28	2.60	5.41	47.84	193.07	810.89	153.93	1083.23	438.88	857.25	208.13	1049.95	220.14
54.954	1	0.18	8.46	0.02	0.63	0.06	1.13	0.23	4.75	17.37	83.08	1.73	0.00	97.30	33.48	0.19	17.37	0.00	7.50	4.91	0.65	0.75	0.00	0.00	0.02	1.11	0.10	0.00	9.61	0.26	0.01	25.64	4.75	35.72	0.00		-11.76	4.07	8.26	47.22	199.18	813.19	152.93	1086.79	435.46	862.22	202.35	1060.11	224.95
54.988	1	0.18	10.91	0.02	0.76	0.06	1.43	0.28	5.04	17.74	78.19	2.68	0.00	98.75	38.74	0.15	17.74	0.00	7.51	7.49	0.63	1.28	0.00	0.00	0.02	1.04	0.09	0.00	9.90	0.22	0.01	69.00	5.04	38.47	0.00		-12.00	0.15	8.74	46.89	192.04	810.53	151.16	1084.18	432.97	863.10	203.12	1054.34	220.69
55.021	1	0.19	11.60	0.02	0.74	0.06	1.40	0.27	5.12	18.15	76.79	2.53	0.00	97.78	37.95	0.15	18.15	0.00	7.47	7.63	0.67	1.52	0.00	0.00	0.02	1.10	0.08	0.00	9.92	0.20	0.01	40.12	5.12	39.09	0.00		-10.25	3.08	7.62	47.66	198.69	811.09	149.90	1084.55	432.01	858.97	203.12	1056.96	219.75
55.054	1	0.18	16.14	0.02	0.83	0.06	1.60	0.29	5.58	19.74	67.73	3.10	0.00	97.96	39.88	0.12	19.74	0.00	5.85	6.30	0.40	0.97	0.00	0.00	0.02	1.16	0.11	0.00	10.60	0.17	0.01	39.40	5.58	42.63	0.00		-8.41	2.64	7.91	47.78	192.17	813.31	148.43	1080.28	427.75	861.71	194.72	1052.19	220.15
55.088	1	0.14	25.88	0.01	1.09	0.06	2.41	0.44	6.04	19.55	49.12	5.94	0.00	97.31	49.81	0.11	19.55	0.00	5.38	5.60	0.42	0.83	0.00	0.00	0.02	1.38	0.10	0.00	9.15	0.13	0.01	77.51	6.04	48.61	0.00		-10.04	-4.06	7.24	47.47	192.93	819.53	152.91	1083.18	426.78	864.48	200.58	1056.32	221.11
55.121	1	0.15	28.16	0.01	1.10	0.06	2.50	0.43	5.84	21.36	46.84	5.19	-0.58	98.60	49.02	0.09	21.36	0.00	3.85	5.01	0.47	0.59	0.00	0.00	0.01	1.32	0.05	0.00	8.16	0.13	0.01	51.08	5.84	49.13	0.00		-22.21	0.71	6.81	46.46	200.88	825.27	155.21	1085.68	418.68	864.30	201.60	1064.44	218.75
55.155	1	0.17	38.63	0.01	1.05	0.05	2.38	0.37	6.22	24.25	36.37	4.06	-1.86	97.85	45.69	0.09	24.25	0.00	2.20	4.76	0.62	0.35	0.00	0.00	0.01	1.47	0.03	0.00	8.28	0.12	0.01	54.63	6.22	53.17	0.00		-17.44	-2.91	6.32	46.18	192.75	823.29	156.44	1085.16	424.95	865.82	205.43	1058.09	218.94
55.188	1	0.18	46.09	0.01	1.14	0.05	2.76	0.38	6.09	26.87	28.91	4.17	-3.60	98.10	46.40	0.08	26.87	0.00	2.51	4.77	0.81	0.55	0.00	0.00	0.01	1.82	0.02	0.00	7.93	0.10	0.01	41.93	6.09	55.35	0.00		-17.40	-2.28	6.00	46.61	201.27	819.37	155.36	1085.59	428.43	859.74	204.02	1060.37	220.02
55.221	1	0.21	52.90	0.01	0.95	0.05	2.17	0.29	5.46	27.40	22.10	2.42	-3.39	98.13	40.07	0.08	27.40	0.00	2.21	4.86	0.97	0.81	0.00	0.00	0.01	2.22	0.02	0.00	7.25	0.09	0.01	29.97	5.46	57.35	0.00		-15.98	2.20	4.94	46.51	198.34	814.83	150.80	1084.32	430.06	856.76	198.82	1054.31	216.55
55.255	1	0.23	62.20	0.02	0.85	0.04	1.95	0.24	4.64	29.13	12.80	1.49	-4.35	96.85	35.29	0.11	29.13	0.00	1.76	3.15	0.79	0.90	0.00	0.00	0.01	3.31	0.01	0.00	5.90	0.08	0.01	42.87	4.64	59.96	0.00		-22.29	4.87	7.03	46.48	208.16	811.98	149.55	1083.82	424.38	853.94	198.47	1061.35	216.07
55.288	1	0.21	67.77	0.02	0.78	0.04	1.70	0.23	4.38	27.12	7.23	1.32	-3.02	98.07	33.96	0.12	27.12	0.00	2.02	2.84	0.66	1.42	0.00	0.00	0.01	3.80	0.01	0.00	5.64	0.08	0.01	38.58	4.38	62.56	0.00		-17.91	2.35	6.47	46.39	203.27	809.87	150.05	1082.16	428.71	853.21	200.54	1055.88	216.19
55.321	1	0.22	57.48	0.02	0.56	0.04	1.08	0.16	4.13	24.77	17.52	0.72	0.00	94.79	25.75	0.14	24.77	0.00	2.03	2.69	0.48	1.16	0.00	0.00	0.01	3.89	0.01	0.00	5.32	0.08	0.01	63.45	4.13	58.78	0.00		-16.67	7.50	4.64	46.62	204.79	807.66	150.93	1079.62	431.65	847.38	202.09	1051.74	215.45
55.355	1	0.26	46.09	0.02	0.43	0.04	0.76	0.12	3.64	17.44	28.91	0.67	0.00	96.74	17.44	0.15	24.90	0.00	2.73	2.46	0.51	1.40	0.00	0.00	0.01	4.54	0.01	0.00	5.03	0.07	0.01	40.59	3.64	54.10	0.00		-15.45	5.05	4.67	46.35	197.45	806.43	152.72	1075.94	432.48	848.32	203.17	1045.33	216.37
55.388	1	0.26	42.00	0.02	0.37	0.05	0.63	0.10	3.63	14.26	33.00	0.59	0.00	92.88	14.26	0.17	23.37	0.00	3.97	2.61	0.62	1.90	0.00	0.00	0.01	4.84	0.01	0.01	4.95	0.07	0.01	11.80	3.63	52.89	0.00		-14.80	9.16	4.60	46.32	198.72	804.09	150.63	1075.33	432.90	846.43	200.26	1044.51	216.20
55.422	1	0.27	39.46	0.02	0.33	0.05	0.54	0.09	3.18	11.09	35.54	0.56	0.00	91.57	11.09	0.18	22.82	0.00	5.75	2.74	0.97	2.46	0.00	0.00	0.02	5.47	0.02	0.01	4.55	0.07	0.01	5.96	3.18	51.72	0.00		-15.66	10.07	4.08	46.17	200.36	798.44	145.05	1074.23	431.20	841.55	195.23	1041.20	212.07
55.455	1	0.27	21.50	0.03	0.29	0.05	0.45	0.08	3.07	8.18	57.01	0.50	0.00	95.64	8.18	0.21	21.46	0.00	5.37	2.60	1.15	2.67	0.00	0.00	0.02	6.98	0.02	0.01	4.30	0.09	0.01	16.68	3.07	43.80	0.00		-12.16	6.56	4.56	46.64	200.90	796.90	146.42	1070.58	431.34	839.12	199.68	1039.65	211.87
55.488	1	0.27	16.98	0.03	0.28	0.05	0.42	0.08	3.27	7.63	66.03	0.48	0.00	91.92	7.63	0.22	20.82	0.00	6.26	3.52	1.37	2.28	0.00	0.00	0.02	7.04	0.03	0.00	4.48	0.10	0.01	22.62	3.27	41.35	0.00		-13.10	9.85	3.18	46.29	197.01	795.14	147.95	1068.40	432.81	837.03	200.35	1033.64	212.86
55.522	1	0.30	9.87	0.03	0.26	0.05	0.40	0.07	3.04	6.56	80.27	0.46	0.00	90.26	6.56	0.16	20.61	0.00	6.88	5.97	1.88	2.79	0.00	0.00	0.02	8.49	0.04	0.00	4.02	0.11	0.01	18.50	3.04	35.34	0.00		-12.79	10.87	3.32	46.43	200.97	794.21	149.88	1066.94	434.29	834.17	202.73	1034.80	214.34
55.555	1	0.34	6.24	0.03	0.25	0.05	0.37	0.07	2.99	5.72	87.53	0.44	0.00	93.99	5.72	0.15	20.03	0.00	7.04	9.42	2.70	3.58	0.00	0.00	0.02	9.97	0.05	0.00	3.98	0.12	0.01	27.77	2.99	30.74	0.00		-18.42	8.25	2.48	46.07	204.03	789.83	149.02	1067.10	435.19	829.11	201.45	1032.84	212.47
55.588	1	0.49	4.62	0.04	0.25	0.06	0.40	0.07	2.97	5.66	90.76	0.50	0.00	94.34	5.66	0.12	21.90	0.00	9.45	18.03	4.39	4.64	0.00	0.00	0.02	12.05	0.04	0.00	3.93	0.15	0.01	53.77	2.97	27.30	0.00		-14.12	7.94	4.51	46.06	197.79	785.99	147.20	1058.10	430.20	829.05	196.80	1026.08	214.08
55.622	1	0.58	2.69	0.04	0.24	0.06	0.38	0.07	3.26	5.98	94.61	0.46	0.00	90.81	5.98	0.09	21.00	0.00	8.98	24.11	5.24	5.42	0.00	0.00	0.02	15.86	0.05	0.01	3.85	0.18	0.01	29.63	3.26	22.44	0.00		-7.38	10.55	3.71	46.74	198.11	780.39	143.15	1060.23	437.02	825.76	201.48	1023.75	208.77
55.655	1	0.82	1.61	0.04	0.24	0.06	0.39	0.07	3.32	5.86	96.78	0.49	0.00	94.28	5.86	0.10	21.93	0.00	8.79	32.80	5.45	5.57	0.00	0.00	0.02	16.46	0.05	0.01	3.61	0.24	0.02	20.38	3.32	17.32	0.00		-5.07	7.99	7.03	46.74	195.43	778.43	143.26	1059.10	439.28	830.92	195.63	1025.20	216.85
55.688	1	1.04	1.03	0.03	0.26	0.06	0.42	0.08	3.54	7.72	97.92	0.47	0.00	94.30	7.72	0.09	21.43	0.00	8.66	40.41	4.20	5.10	0.00	0.00	0.02	18.46	0.05	0.01	3.64	0.33	0.02	9.70	3.54	13.34	0.00		-2.33	7.97	5.83	47.51	193.67	778.73	145.15	1058.26	441.04	829.38	201.00	1022.43	216.38
55.722	1	1.54	1.01	0.03	0.29	0.06	0.48	0.09	3.74	10.20	96.91	0.46	0.00	94.09	10.20	0.08	21.51	0.00	7.25	52.36	2.64	4.42	0.00	0.01	0.03	18.14	0.05	0.01	3.23	0.51	0.02	12.15	3.74	13.28	0.00		-7.38	8.17	4.12	46.52	198.28	779.50	146.47	1061.49	443.01	826.43	204.05	1024.49	213.36
55.755	1	1.77	0.77	0.03	0.30	0.05	0.51	0.09	3.59	9.76	96.47	0.54	0.00	95.69	9.76	0.08	23.57	0.00	6.52	53.76	3.24	4.87	0.00	0.01	0.03	17.67	0.04	0.01	3.30	0.49	0.02	44.96	3.59	10.08	0.00		-16.48	6.50	2.50	46.26	210.10	782.79	147.23	1061.39	435.89	819.65	202.07	1029.62	209.66
55.789	1	2.04	0.71	0.03	0.29	0.05	0.51	0.08	3.87	8.73	95.92	0.62	0.00	94.08	8.73	0.08	25.72	0.00	5.82	56.89	4.70	2.97	0.00	0.00	0.03	15.54	0.03	0.00	3.21	0.68	0.02	20.44	3.87	9.02	0.00		-15.47	8.17	2.76	45.66	201.56	781.40	149.95	1059.86	439.82	822.82	205.26	1024.27	211.56
55.822	1	2.50	0.55	0.03	0.30	0.05	0.54	0.08	3.64	7.90	94.99	0.72	0.00	96.04	7.90	0.08	27.95	0.00	5.43	60.05	5.71	3.76	0.00	0.00	0.03	17.22	0.03	0.00	3.03	0.86	0.02	14.74	3.64	5.96	0.00		-18.25	6.06	2.07	45.51	204.43	775.89	146.01	1061.72	442.57	818.42	201.44	1022.74	208.28
55.855	1	1.11	0.41	0.03	0.26	0.05	0.43	0.08	3.47	7.82	97.79	0.50	0.00	96.67	7.82	0.11	23.10	0.00	4.62	42.79	6.27	2.79	0.00	0.00	0.04	17.66	0.04	0.00	2.88	0.88	0.02	2.81	3.47	4.25	0.00		-16.53	5.16	0.80	45.58	203.50	772.11	146.60	1060.82	445.86	814.50	204.23	1017.91	210.22
55.889	1	1.45	0.41	0.03	0.27	0.05	0.47	0.08	3.55	7.87	97.09	0.58	0.00	96.93	7.87	0.14	24.90	0.00	5.72	48.68	6.19	2.38	0.00	0.00	0.05	19.76	0.03	0.00	3.01	1.24	0.02	18.50	3.55	3.90	0.00		-13.69	4.74	0.09	45.71	205.05	768.72	141.31	1060.97	446.70	810.92	203.40	1015.96	202.53
55.922	1	1.62	0.42	0.03	0.28	0.05	0.49	0.09	3.46	9.04	96.76	0.56	0.00	97.32	9.04	0.14	24.54	0.00	6.35	52.07	6.47	3.69	0.00	0.00	0.05	20.27	0.03	0.00	3.06	1.30	0.02	5.83	3.46	4.04	0.00		-6.94	4.03	0.91	46.17	203.91	767.41	140.20	1060.96	449.07	812.13	202.60	1015.98	207.33
55.955	1	1.42	0.42	0.03	0.26	0.05	0.43	0.08	3.52	6.88	97.16	0.52	0.00	97.86	6.88	0.17	23.22	0.00	7.14	48.70	5.45	2.74	0.00	0.00	0.05	22.02	0.03	0.01	3.10	1.48	0.03	9.54	3.52	4.34	0.00		-8.08	2.89	-0.30	45.87	203.85	764.56	139.68	1059.81	450.06	808.19	204.41	1012.04	204.13
55.989	1	1.30	0.37	0.04	0.24	0.06	0.40	0.08	3.51	5.82	97.39	0.51	0.00	98.06	5.82	0.20	23.10	0.00	8.82	46.26	6.65	3.54	0.00	0.00	0.05	24.80	0.03	0.01	3.03	1.68	0.03	8.88	3.51	3.35	0.00		-9.31	2.39	-1.17	45.66	204.99	761.01	136.46	1059.98	450.07	804.54	202.84	1009.51	200.12
56.022	1	1.28	0.33	0.04	0.22	0.06	0.35	0.07	3.67	5.13	97.45	0.43	0.00	96.62	5.13	0.25	20.67	0.00	8.60	47.97	6.97	3.60	0.00	0.00	0.05	24.52	0.04	0.01	3.24	1.66	0.03	4.47	3.67	2.77	0.00		-5.65	5.24	-0.13	45.96	203.74	760.16	139.57	1057.27	453.71	805.12	205.73	1008.85	204.35
56.055	1	1.42	0.30	0.03	0.22	0.06	0.35	0.08	3.62	5.97	97.16	0.40	0.00	97.20	5.97	0.26	19.84	0.00	8.12	52.59	6.82	2.62	0.00	0.00	0.05	24.50	0.04	0.01	2.94	1.77	0.04	11.86	3.62	1.99	0.00		-4.37	4.27	-0.34	45.92	198.67	762.03	142.82	1055.53	454.61	807.42	209.50	1006.05	205.39
56.089	1	1.27	0.29	0.03	0.21	0.05	0.30	0.08	3.40	6.72	97.46	0.33	0.00	97.41	6.72	0.28	16.21	0.01	7.01	53.98	7.19	1.85	0.00	0.00	0.05	19.76	0.05	0.01	2.64	1.70	0.04	24.55	3.40	2.64	0.00		-11.65	3.87	0.61	44.98	196.99	762.25	149.84	1050.53	453.36	807.31	211.21	1004.30	210.06
56.122	1	1.90	0.31	0.03	0.21	0.05	0.30	0.08	3.20	7.09	96.20	0.33	0.00	97.07	7.09	0.26	15.99	0.01	6.07	65.70	7.62	1.28	0.00	0.00	0.04	18.38	0.04	0.01	2.76	1.63	0.04	70.14	3.20	2.95	0.00		-15.04	4.49	-0.04	45.92	211.88	758.20	146.55	1048.40	448.85	795.71	209.80	1007.54	205.08
56.156	1	1.14	0.28	0.03	0.19	0.04	0.25	0.08	2.81	6.48	97.71	0.33	0.00	96.27	6.48	0.23	12.11	0.01	4.63	54.49	6.41	0.47	0.00	0.00	0.04	16.15	0.04	0.01	3.04	1.38	0.03	90.33	2.81	2.56	0.00		-12.19	5.74	-0.91	45.89	208.84	755.87	144.07	1046.58	448.02	793.84	209.30	1002.58	202.89
56.189	1	0.89	0.26	0.03	0.17	0.04	0.22	0.07	2.68	5.26	98.22	0.33	0.00	96.83	5.26	0.20	10.59	0.01	4.53	48.74	6.87	0.47	0.00	0.00	0.03	13.61	0.04	0.01	2.85	1.14	0.03	72.92	2.68	2.37	0.00		-10.91	4.90	-1.40	46.07	207.27	757.02	148.82	1042.37	447.30	792.36	214.75	999.43	205.92
56.222	1	1.04	0.25	0.03	0.18	0.04	0.23	0.07	2.55	5.35	97.92	0.33	0.00	96.68	5.35	0.15	11.30	0.01	5.27	52.67	7.75	0.46	0.00	0.00	0.03	11.76	0.03	0.01	2.68	1.08	0.03	79.51	2.55	1.66	0.00		-14.41	5.15	-1.43	45.44	204.06	752.73	147.36	1038.40	444.05	789.78	210.38	993.79	205.88
56.256	1	1.18	0.24	0.03	0.16	0.05	0.20	0.07	2.70	5.25	97.65	0.33	0.00	94.67	5.25	0.11	8.99	0.01	6.58	58.77	8.66	0.44	0.00	0.00	0.03	9.94	0.03	0.00	2.86	1.18	0.03	70.14	2.70	1.77	0.00		-10.79	7.61	-1.67	45.80	206.55	750.53	145.98	1037.91	446.02	786.85	211.77	993.28	204.73
56.289	1	1.43	0.25	0.04	0.16	0.05	0.21	0.07	2.76	5.72	97.14	0.33	0.00	95.99	5.72	0.09	10.15	0.01	7.32	65.11	12.76	0.58	0.00	0.00	0.02	8.92	0.03	0.00	2.77	1.16	0.03	48.82	2.76	1.94	1.00		-19.05	6.12	-1.35	45.64	215.19	749.22	144.14	1040.09	444.37	783.41	210.09	998.26	197.98
56.322	1	1.49	0.27	0.05	0.16	0.05	0.22	0.07	2.73	5.65	97.02	0.33	0.00	94.37	5.65	0.09	11.74	0.01	8.18	64.94	13.63	0.83	0.00	0.00	0.03	7.86	0.04	0.01	2.75	1.14	0.03	26.71	2.73	2.37	0.00		-13.72	7.90	-2.37	45.21	202.56	748.44	146.17	1037.11	447.02	786.45	211.94	988.80	202.55
56.356	1	1.81	0.27	0.05	0.17	0.05	0.25	0.07	2.87	5.53	96.38	0.33	0.00	96.05	5.53	0.08	15.13	0.01	8.41	67.12	14.05	1.04	0.00	0.00	0.03	5.50	0.04	0.01	2.72	1.11	0.03	27.38	2.87	1.57	0.00		-13.86	6.04	-2.17	45.91	212.78	744.57	143.08	1035.98	444.83	778.82	209.54	991.47	202.04
56.389	1	2.08	0.27	0.05	0.17	0.05	0.25	0.07	2.80	4.49	95.85	0.33	0.00	95.54	4.49	0.07	16.27	0.01	6.71	69.43	14.54	1.25	0.00	0.00	0.03	5.23	0.06	0.01	2.68	1.02	0.03	22.79	2.80	1.22	0.00		-10.46	6.67	-1.97	45.56	203.70	743.88	144.68	1033.89	448.30	782.53	211.30	986.08	203.29
56.423	1	2.66	0.27	0.04	0.18	0.04	0.26	0.07	2.71	4.34	94.68	0.33	0.00	96.03	4.34	0.08	16.61	0.00	4.83	74.78	11.85	1.63	0.00	0.00	0.03	3.77	0.06	0.01	2.22	0.77	0.03	14.25	2.71	1.03	0.00		-13.99	6.07	-2.04	46.09	214.79	742.02	144.52	1034.14	446.94	775.78	211.19	990.43	203.50
56.456	1	3.42	0.29	0.04	0.20	0.04	0.31	0.07	2.49	4.53	93.16	0.38	0.00	95.24	4.53	0.09	20.21	0.00	4.06	78.17	11.41	1.46	0.00	0.00	0.03	3.32	0.08	0.01	1.98	0.59	0.03	27.06	2.49	0.77	0.00		-14.91	7.02	-2.60	45.96	213.93	737.79	143.12	1033.54	448.85	772.91	210.53	986.68	202.22
56.489	1	4.02	0.31	0.04	0.21	0.04	0.32	0.07	2.46	4.31	91.96	0.42	0.00	94.18	4.31	0.10	21.56	0.01	3.48	81.32	11.20	1.31	0.00	0.00	0.04	3.37	0.10	0.02	1.86	0.55	0.03	5.68	2.46	1.12	0.00		-15.67	8.08	-3.20	45.87	214.28	736.34	144.08	1037.92	454.85	773.20	212.21	987.36	205.06
56.523	1	4.38	0.37	0.04	0.24	0.04	0.40	0.07	2.33	4.64	91.25	0.57	-1.95	96.72	4.64	0.13	26.02	0.01	4.21	79.72	11.42	0.97	0.00	0.00	0.04	2.64	0.13	0.02	1.62	0.44	0.02	14.48	2.33	1.67	0.00		-13.89	5.08	-4.06	44.78	197.07	731.26	146.09	1029.65	459.02	774.60	216.33	970.98	199.83
56.556	1	4.35	0.40	0.05	0.24	0.05	0.43	0.07	2.45	5.41	91.30	0.65	-3.96	95.19	5.41	0.15	27.97	0.01	6.77	80.11	15.85	0.94	0.00	0.00	0.05	2.51	0.19	0.02	1.60	0.38	0.02	16.99	2.45	2.07	0.00		-10.46	7.08	-4.10	45.07	197.90	727.90	144.88	1028.20	460.46	771.65	216.16	969.02	201.74
56.589	1	4.12	0.40	0.06	0.22	0.05	0.41	0.07	2.60	5.22	91.76	0.67	-5.25	96.42	5.22	0.14	28.46	0.01	9.19	80.47	20.91	0.87	0.00	0.00	0.06	2.55	0.23	0.06	1.52	0.34	0.02	17.87	2.60	2.16	0.00		-11.40	5.53	-3.65	45.32	202.48	728.11	145.23	1029.14	461.02	770.42	216.38	972.40	202.15
56.623	1	5.06	0.57	0.08	0.26	0.06	0.59	0.07	2.88	6.60	89.88	1.23	-11.70	93.68	6.60	0.12	37.13	0.00	11.74	81.14	26.68	0.97	0.00	0.00	0.06	2.15	0.31	0.04	1.51	0.25	0.02	33.64	2.88	3.53	0.00		-12.66	8.52	-3.20	44.68	195.24	726.74	147.14	1024.97	460.65	772.35	217.32	966.93	201.20
56.656	1	4.90	0.67	0.10	0.26	0.07	0.61	0.08	3.09	8.25	90.20	1.32	-14.37	96.41	8.25	0.11	38.07	0.00	11.90	82.19	31.19	1.11	0.00	0.00	0.06	2.08	0.40	0.04	1.54	0.23	0.01	27.69	3.09	4.97	0.00		-12.67	5.55	-2.88	44.88	197.72	727.08	145.60	1025.02	457.99	771.72	216.98	968.66	199.50
56.689	1	6.56	0.87	0.11	0.30	0.06	0.78	0.08	3.06	7.81	86.89	2.31	-20.62	92.04	7.81	0.10	45.25	0.00	9.30	84.34	33.37	0.83	0.00	0.00	0.06	1.92	0.42	0.04	1.48	0.19	0.02	26.16	3.06	5.82	0.00		-15.38	9.76	-3.82	44.64	194.09	725.26	147.38	1016.52	451.76	767.02	214.76	960.54	199.86
56.723	1	8.01	1.02	0.11	0.32	0.06	0.90	0.08	3.36	7.53	83.98	3.05	-22.31	96.31	7.53	0.09	48.97	0.00	9.63	86.87	33.64	0.81	0.00	0.00	0.08	1.99	0.52	0.03	1.34	0.16	0.02	24.96	3.36	6.62	0.00		-11.61	5.68	-1.93	45.12	197.69	727.50	145.42	1019.05	452.14	770.19	212.53	967.55	201.25
56.756	1	8.83	1.02	0.11	0.35	0.05	0.99	0.08	3.14	8.34	82.34	3.37	-23.96	93.80	8.34	0.09	50.25	0.00	7.76	88.24	32.81	0.95	0.00	0.00	0.08	2.12	0.44	0.02	1.34	0.16	0.02	31.04	3.14	6.18	0.00		-13.29	8.42	-3.17	45.26	200.46	727.10	145.41	1017.48	448.76	765.93	213.15	965.97	200.06
56.790	1	9.67	0.94	0.07	0.39	0.05	1.08	0.08	3.02	8.21	80.66	3.16	-20.69	92.98	8.21	0.07	49.53	0.00	5.79	87.76	24.37	0.91	0.00	0.00	0.10	2.38	0.35	0.01	1.22	0.12	0.02	29.99	3.02	5.53	0.00		-10.65	9.08	-3.79	45.45	199.34	728.53	147.24	1020.20	452.88	767.70	217.04	966.50	202.34
56.823	1	9.88	0.83	0.08	0.37	0.05	1.01	0.07	2.99	6.95	80.24	3.22	-21.23	95.75	6.95	0.06	49.76	0.00	5.76	88.10	25.78	1.13	0.00	0.00	0.09	2.50	0.22	0.01	1.23	0.12	0.02	28.62	2.99	4.21	0.00		-14.37	6.43	-3.87	44.95	198.59	725.42	146.02	1017.85	450.69	765.15	214.14	963.30	200.92
56.856	1	9.01	0.76	0.06	0.38	0.04	1.02	0.08	2.96	7.32	81.99	2.92	-19.44	93.84	7.32	0.07	48.45	0.00	4.61	85.18	22.11	0.90	0.00	0.00	0.09	2.30	0.19	0.01	1.28	0.11	0.02	30.34	2.96	3.61	0.00		-11.91	8.38	-4.17	45.07	197.81	724.91	147.56	1018.00	454.50	765.07	217.60	962.25	201.79
56.890	1	8.41	0.69	0.07	0.38	0.05	1.04	0.08	3.13	7.14	83.19	3.19	-20.04	95.25	7.14	0.09	49.51	0.00	5.32	82.64	23.32	0.87	0.00	0.00	0.08	2.43	0.15	0.01	1.37	0.10	0.02	17.62	3.13	2.70	0.00		-16.46	7.01	-3.41	45.04	202.40	722.84	147.74	1011.89	448.81	759.72	215.69	961.40	198.72
56.923	1	8.28	0.74	0.11	0.34	0.05	0.95	0.07	2.86	5.78	83.44	3.82	-25.32	94.15	5.78	0.07	51.84	0.00	5.71	82.88	32.32	1.43	0.00	0.00	0.09	2.52	0.12	0.01	1.35	0.10	0.02	14.96	2.86	2.57	0.00		-20.54	8.11	-2.63	45.06	207.02	722.86	148.18	1014.90	449.48	759.84	212.86	966.56	201.87
56.956	1	10.26	0.87	0.14	0.37	0.05	1.16	0.07	2.75	6.27	79.49	5.81	-30.41	96.42	6.27	0.06	57.32	0.00	6.00	85.75	36.33	1.47	0.00	0.00	0.10	2.67	0.09	0.02	1.35	0.10	0.02	42.46	2.75	2.69	0.00		-15.72	5.53	-2.19	44.98	201.98	722.51	146.76	1015.16	452.46	763.14	213.55	964.70	200.71
56.990	1	10.03	0.98	0.17	0.38	0.05	1.25	0.07	2.86	7.08	79.94	6.87	-33.19	94.67	7.08	0.06	59.50	0.00	6.73	84.91	40.26	2.00	0.00	0.00	0.10	2.58	0.09	0.02	1.39	0.08	0.02	34.50	2.86	3.43	0.00		-20.31	7.61	-3.09	45.13	207.37	720.33	145.30	1017.30	452.43	758.90	212.02	965.82	198.34
57.023	1	9.11	1.10	0.18	0.37	0.05	1.23	0.07	2.81	6.98	81.77	7.00	-34.12	95.85	6.98	0.06	59.73	0.00	6.41	82.34	41.60	1.83	0.00	0.00	0.12	2.99	0.10	0.03	1.42	0.08	0.02	20.31	2.81	4.46	0.00		-15.29	6.31	-2.18	45.01	200.10	722.00	147.41	1015.90	454.96	764.26	214.19	963.97	201.77
57.056	1	12.27	1.19	0.14	0.45	0.04	1.63	0.07	2.44	5.93	75.46	10.40	-35.57	96.33	5.93	0.04	65.24	0.00	5.95	83.24	36.99	1.40	0.25	0.00	0.11	2.83	0.08	0.04	1.28	0.07	0.02	25.01	2.44	3.63	0.00		-17.55	5.66	-2.30	45.14	203.85	724.04	146.60	1017.36	452.17	763.83	212.62	967.31	200.25
57.090	1	13.79	1.43	0.15	0.52	0.04	2.05	0.07	2.04	6.76	72.41	14.25	-39.14	96.48	6.76	0.05	69.72	0.00	6.36	82.83	38.18	1.80	0.98	0.00	0.12	2.67	0.10	0.03	1.27	0.07	0.03	50.81	2.04	4.04	0.00		-17.55	5.44	-3.59	45.35	203.42	722.09	146.01	1012.89	447.49	758.88	213.45	961.77	198.72
57.123	1	13.56	1.51	0.19	0.48	0.04	1.85	0.07	1.92	5.85	72.88	14.18	-41.06	93.87	5.85	0.05	69.64	0.00	5.03	82.93	41.28	2.58	0.93	0.00	0.12	2.91	0.08	0.02	1.29	0.07	0.03	85.42	1.92	4.47	0.00		-10.46	8.35	-0.26	46.31	207.02	727.59	152.59	1013.21	452.01	765.05	216.63	972.01	211.51
57.157	1	12.46	1.80	0.15	0.50	0.04	1.87	0.07	1.61	4.40	75.09	13.49	-38.42	93.44	4.40	0.04	69.01	0.00	3.89	77.04	35.10	2.96	1.70	0.00	0.17	3.83	0.08	0.02	1.20	0.06	0.04	93.67	1.61	6.11	0.00		-11.68	8.72	-1.59	46.06	205.71	735.15	159.14	1019.16	455.96	770.48	225.51	975.88	214.26
57.190	1	9.76	2.02	0.09	0.58	0.03	2.13	0.07	1.67	4.78	80.49	12.83	-33.65	97.44	4.78	0.04	68.08	0.00	3.26	66.51	25.21	1.91	1.27	0.00	0.15	4.33	0.09	0.02	1.42	0.06	0.05	98.62	1.67	7.46	0.00		-13.62	3.81	-0.24	46.31	216.50	740.01	163.43	1020.21	452.12	769.98	230.64	986.14	218.67
57.223
57.257
57.290
57.323
57.357
57.390
57.424
57.457
57.490
57.524
57.557
57.590
57.624
57.657
57.690
57.724
57.757
57.791
57.824
57.857
57.891
57.924
57.957
57.991
58.024
58.057
58.091
58.124
58.158
58.191
58.224
58.258
58.291
58.324
58.358
58.391
58.425
58.458
58.491
58.525
58.558
58.591
58.625
58.658
58.691
58.725
58.758
58.792
58.825
58.858
58.892
58.925
58.958
58.992
59.025
59.058
59.092
59.125
59.159
59.192
59.225
59.259
59.292
59.325
59.359
59.392
59.426
59.459
59.492
59.526
59.559
59.592
59.626
59.659
59.692
59.726
59.759
59.793
59.826
59.859
59.893
59.926
59.959
59.993
60.026
60.059
60.093
60.126
60.160
60.193
60.226
60.260
60.293
60.326
60.360
60.393
60.427
60.460
60.493
60.527
60.560
60.593
60.627
60.660
60.693
60.727
60.760
60.794
60.827
60.860
60.894
60.927
60.960
60.994
61.027
61.060
61.094
61.127
61.161
61.194
61.227
61.261
61.294
61.327
61.361
61.394
61.428
61.461
61.494
61.528
61.561
61.594
61.628
61.661
61.694
61.728
61.761
61.795
61.828
61.861
61.895
61.928
61.961
61.995
62.028
62.061
62.095
62.128
62.162
62.195
62.228
62.262
62.295
62.328
62.362
62.395
62.429
62.462
62.495
62.529
62.562
62.595
62.629
62.662
62.695
62.729
62.762
62.796
62.829
62.862
62.896
62.929
62.962
62.996
63.029
63.062
63.096
63.129
63.163
63.196
63.229
63.263
63.296
63.329
63.363
63.396
63.430
63.463
63.496
63.530
63.563
63.596
63.630
63.663
63.696
63.730
63.763
63.797
63.830
63.863
63.897
63.930
63.963
63.997
64.030
64.063
64.097
64.130
64.164
64.197
64.230
64.264
64.297
64.330
64.364
64.397
64.431
64.464
64.497
64.531
64.564
64.597
64.631
64.664
64.697
64.731
64.764
64.798
64.831
64.864
64.898
64.931
64.964
64.998
65.031
65.064
65.098
65.131
65.165
65.198
65.231
65.265
65.298
65.331
65.365
65.398
65.432
65.465
65.498
65.532
65.565
65.598
65.632
65.665
65.698
65.732
65.765
65.799
65.832
65.865
65.899
65.932
65.965
65.999
66.032
66.065
66.099
66.132
66.166
66.199
66.232
66.266
66.299
66.332
66.366
66.399
66.433
66.466
66.499
66.533
66.566
66.599
66.633
66.666
66.699
[truncated: 23,386 more rows]
[truncated: 4 more columns]
