# Supplementary material for: Exploring emotion recognition in patients with mild cognitive impairment and Alzheimer’s dementia undergoing a rehabilitation program
Source: PLoS One. 2025 Apr 24;20(4):e0322213. doi: 10.1371/journal.pone.0322213 (PMC12021228; doi:10.1371/journal.pone.0322213)
Supplement: S3 Data — (ZIP) [file pone.0322213.s005.zip › raw data21-30/No28 Cognitive training.csv]

time stamp	face id	anger	contempt	disgust	fear	joy	sadness	surprise	sentimentality	confusion	neutral	engagement	valence	attention	inner brow raise	brow raise	brow furrow	eye widen	cheek raise	lid tighten	nose wrinkle	upper lip raise	dimpler	lip corner depressor	chin raise	lip pucker	lip stretch	lip press	mouth open	jaw drop	lip suck	eye closure	smile	smirk	blink	blink rate	pitch	yaw	roll	brightness	interocular distance	topleft_x	topleft_y	bottomright_x	bottomright_y	outer_right_eye_X	outer_right_eye_Y	outer_left_eye_X	outer_left_eye_Y
0.033
0.066
0.100
0.133
0.166
0.200
0.233
0.266
0.300
0.333
0.367
0.400
0.433
0.467
0.500
0.533	0	0.07	0.05	0.01	0.07	0.30	0.07	0.06	0.66	0.05	99.41	1.18	16.71	96.02	0.03	0.44	0.04	0.03	7.02	0.02	0.52	0.02	0.00	0.05	0.17	0.00	0.70	0.66	0.20	0.10	0.03	0.53	18.98	0.00	0.00		8.42	6.09	1.24	49.23	174.42	880.11	414.71	1127.31	676.95	917.03	479.94	1091.18	470.28
0.567	0	0.08	0.06	0.02	0.08	0.20	0.08	0.06	0.64	0.13	99.60	0.69	12.91	97.57	0.02	0.25	0.22	0.04	7.57	0.02	0.56	0.03	0.00	0.02	0.13	0.00	0.48	0.64	0.21	0.13	0.02	0.63	15.25	0.00	0.00		7.51	3.54	-0.34	49.07	142.28	887.76	420.78	1120.95	673.49	931.74	475.43	1074.02	474.58
0.600	0	0.09	0.08	0.02	0.09	0.13	0.09	0.06	0.59	0.12	99.73	0.42	9.00	97.68	0.02	0.22	0.26	0.03	6.95	0.03	0.52	0.03	0.00	0.02	0.11	0.00	0.32	0.59	0.27	0.12	0.02	1.49	11.80	0.00	0.00		6.28	3.29	2.03	49.13	139.99	892.32	425.54	1116.89	668.82	935.74	475.85	1075.70	478.78
0.633	0	0.09	0.08	0.02	0.09	0.13	0.09	0.06	0.58	0.10	99.73	0.44	9.26	98.09	0.03	0.22	0.10	0.03	6.73	0.02	0.43	0.02	0.00	0.03	0.11	0.00	0.35	0.58	0.27	0.16	0.02	1.37	12.03	0.00	0.00		3.95	2.31	0.49	48.64	140.28	893.43	426.88	1115.30	665.77	933.65	477.32	1073.92	478.07
0.667	0	0.09	0.08	0.02	0.09	0.13	0.09	0.06	0.59	0.11	99.75	0.39	8.58	97.76	0.03	0.21	0.11	0.03	7.16	0.02	0.40	0.02	0.00	0.04	0.12	0.00	0.37	0.59	0.24	0.19	0.01	7.15	11.21	0.00	0.00		1.93	3.11	0.83	47.76	138.21	894.32	427.66	1114.64	665.06	935.18	477.52	1073.38	476.86
0.700	0	0.09	0.08	0.02	0.09	0.15	0.09	0.06	0.60	0.08	99.70	0.44	10.14	97.45	0.03	0.20	0.08	0.02	8.52	0.03	0.33	0.01	0.00	0.04	0.12	0.00	0.38	0.60	0.22	0.21	0.01	4.30	12.10	0.00	0.00		1.34	3.78	1.63	47.75	138.71	894.73	428.28	1113.72	663.96	935.55	476.61	1074.25	478.26
0.734	0	0.08	0.08	0.02	0.09	0.20	0.10	0.06	0.64	0.08	99.59	0.47	12.50	97.49	0.03	0.23	0.08	0.02	13.20	0.04	0.39	0.01	0.00	0.04	0.12	0.00	0.43	0.64	0.19	0.22	0.01	13.81	12.48	0.00	0.00		1.53	3.70	2.54	48.02	138.42	895.04	428.90	1111.89	662.16	935.93	475.96	1074.30	479.49
0.767	0	0.08	0.07	0.02	0.08	0.20	0.09	0.06	0.59	0.07	99.59	0.51	12.62	96.99	0.03	0.25	0.07	0.01	11.90	0.04	0.38	0.01	0.00	0.04	0.11	0.00	0.46	0.59	0.18	0.19	0.01	21.30	13.10	0.00	0.00		1.05	4.63	2.38	48.10	139.13	896.77	429.65	1111.37	660.09	936.03	476.16	1075.12	479.79
0.800	0	0.08	0.07	0.02	0.08	0.19	0.09	0.06	0.43	0.08	99.62	0.48	12.05	97.44	0.03	0.29	0.08	0.01	11.59	0.05	0.40	0.01	0.00	0.05	0.11	0.00	0.42	0.43	0.21	0.20	0.02	5.03	12.66	0.00	0.00		0.74	3.81	2.61	48.31	136.20	898.05	431.13	1109.32	657.63	937.33	476.18	1073.44	481.32
0.834	0	0.08	0.07	0.02	0.08	0.19	0.09	0.06	0.40	0.07	99.62	0.52	12.20	97.60	0.03	0.40	0.07	0.01	10.63	0.06	0.44	0.01	0.00	0.05	0.12	0.00	0.48	0.40	0.23	0.20	0.02	1.55	13.20	0.00	0.00		-0.65	3.48	2.50	47.94	136.65	898.96	431.53	1109.21	656.51	937.38	476.25	1073.95	480.89
0.867	0	0.08	0.07	0.02	0.09	0.15	0.09	0.06	0.33	0.06	99.69	0.48	10.50	98.33	0.03	0.55	0.05	0.01	7.97	0.05	0.30	0.01	0.00	0.06	0.13	0.01	0.62	0.33	0.24	0.18	0.02	1.32	12.59	0.00	0.00		-0.59	1.63	2.85	48.05	135.99	899.54	432.21	1108.13	655.52	937.78	476.39	1073.68	481.25
0.900	0	0.08	0.07	0.02	0.09	0.17	0.09	0.06	0.30	0.05	99.66	0.51	11.37	98.52	0.03	0.75	0.05	0.01	8.56	0.07	0.29	0.03	0.00	0.05	0.12	0.01	0.64	0.30	0.24	0.20	0.02	1.01	13.15	0.00	0.00		-0.02	1.00	3.56	48.74	139.41	900.65	432.86	1107.01	652.79	936.94	475.56	1076.11	483.74
0.934	0	0.08	0.07	0.02	0.09	0.15	0.09	0.06	0.38	0.06	99.70	0.46	10.39	98.10	0.03	0.85	0.06	0.01	8.10	0.09	0.30	0.02	0.00	0.05	0.11	0.01	0.66	0.38	0.25	0.18	0.02	15.35	12.44	0.00	0.00		-0.01	2.27	3.03	48.59	139.26	899.63	430.76	1110.00	654.83	937.46	474.28	1076.46	482.88
0.967	0	0.09	0.08	0.02	0.09	0.13	0.09	0.06	0.27	0.06	99.74	0.42	9.09	97.71	0.03	0.95	0.06	0.01	6.58	0.09	0.28	0.02	0.00	0.05	0.10	0.01	0.59	0.27	0.30	0.18	0.02	41.74	11.79	0.00	0.00		2.54	3.22	2.31	49.12	136.35	899.07	430.33	1111.27	658.62	938.39	476.65	1074.69	480.32
1.000	0	0.09	0.08	0.02	0.09	0.12	0.09	0.06	0.31	0.05	99.76	0.39	8.30	95.97	0.03	1.16	0.05	0.01	6.28	0.07	0.35	0.02	0.00	0.05	0.11	0.01	0.51	0.31	0.33	0.18	0.02	36.70	11.19	0.00	0.00		0.59	6.14	2.41	49.33	136.71	898.61	430.06	1110.94	657.59	938.02	475.35	1074.63	480.62
1.034	0	0.09	0.09	0.02	0.10	0.10	0.09	0.06	0.30	0.05	99.80	0.34	6.97	96.33	0.04	1.63	0.05	0.02	5.27	0.05	0.27	0.01	0.00	0.04	0.12	0.01	0.42	0.30	0.42	0.21	0.02	0.99	10.30	0.00	0.00		-1.35	5.66	3.57	50.05	136.30	897.08	430.43	1107.50	655.48	936.95	474.58	1073.14	480.09
1.067	0	0.09	0.09	0.02	0.10	0.09	0.09	0.06	0.21	0.04	99.80	0.33	5.92	95.24	0.04	1.89	0.04	0.02	4.16	0.04	0.19	0.01	0.00	0.04	0.10	0.01	0.34	0.21	0.52	0.21	0.02	0.58	9.71	0.00	1.00		-2.36	7.02	4.02	50.12	136.78	893.26	427.07	1108.32	656.60	935.73	472.28	1072.42	477.42
1.101	0	0.09	0.09	0.02	0.10	0.08	0.09	0.06	0.19	0.05	99.79	0.33	4.89	94.71	0.05	2.44	0.03	0.03	3.25	0.03	0.16	0.02	0.00	0.05	0.09	0.02	0.26	0.19	0.70	0.24	0.02	0.08	9.08	0.00	0.00		0.82	7.57	2.14	51.96	135.76	892.83	428.01	1105.82	656.63	932.77	473.87	1068.47	478.12
1.134	0	0.09	0.10	0.02	0.11	0.07	0.10	0.06	0.18	0.05	99.78	0.33	4.07	94.57	0.06	2.86	0.04	0.04	3.41	0.03	0.21	0.02	0.00	0.05	0.09	0.02	0.21	0.18	0.89	0.23	0.02	0.08	8.26	0.00	0.00		1.45	7.71	4.45	52.49	133.04	889.33	425.68	1103.26	655.37	933.50	471.32	1066.42	476.97
1.167	0	0.09	0.10	0.02	0.11	0.07	0.09	0.07	0.13	0.04	99.77	0.33	3.44	95.24	0.08	3.98	0.03	0.05	2.81	0.02	0.21	0.02	0.00	0.04	0.08	0.02	0.20	0.13	1.08	0.25	0.02	0.10	7.89	0.00	0.00		0.50	7.02	4.39	52.80	134.50	887.52	424.15	1102.16	654.28	931.27	469.61	1065.64	475.43
1.201	0	0.09	0.10	0.02	0.13	0.06	0.09	0.07	0.10	0.03	99.74	0.33	2.28	95.48	0.12	6.45	0.03	0.06	2.69	0.01	0.19	0.02	0.00	0.03	0.07	0.03	0.17	0.10	1.64	0.27	0.02	0.05	6.83	0.00	0.00		0.75	6.75	3.95	53.31	134.98	887.54	423.66	1102.37	654.16	930.67	469.51	1065.55	474.64
1.234	0	0.09	0.09	0.02	0.15	0.06	0.09	0.08	0.06	0.03	99.70	0.33	2.15	96.10	0.14	9.73	0.03	0.06	2.92	0.01	0.16	0.01	0.00	0.03	0.06	0.03	0.15	0.06	1.99	0.30	0.02	1.30	6.60	0.00	0.00		1.93	5.98	2.83	54.00	138.55	887.21	421.55	1103.40	653.07	928.05	470.23	1066.59	471.54
1.267	0	0.09	0.10	0.02	0.16	0.05	0.09	0.09	0.05	0.03	99.68	0.33	1.24	94.76	0.15	10.79	0.03	0.06	2.88	0.01	0.12	0.01	0.00	0.03	0.05	0.03	0.13	0.05	2.75	0.32	0.02	0.59	5.74	0.00	0.00		3.37	7.52	0.90	54.65	132.18	888.40	422.22	1101.65	652.56	928.92	470.71	1061.10	470.31
1.301	0	0.10	0.10	0.02	0.17	0.05	0.09	0.09	0.06	0.03	99.65	0.33	0.32	95.81	0.16	11.67	0.02	0.05	3.04	0.01	0.13	0.01	0.00	0.03	0.05	0.03	0.15	0.06	4.00	0.38	0.01	1.12	4.81	0.00	0.00		1.07	6.35	2.59	54.22	135.21	888.16	421.22	1101.76	649.93	929.08	469.35	1064.29	469.91
1.334	0	0.10	0.10	0.02	0.18	0.05	0.09	0.09	0.08	0.03	99.65	0.33	0.58	96.13	0.19	11.88	0.02	0.06	3.68	0.02	0.18	0.03	0.00	0.03	0.05	0.03	0.16	0.08	4.05	0.41	0.01	0.42	4.83	0.00	0.00		2.04	5.93	2.62	54.77	133.81	890.35	423.19	1100.10	648.13	930.05	470.29	1063.86	471.61
1.368	0	0.10	0.10	0.03	0.18	0.05	0.10	0.09	0.13	0.03	99.63	0.33	0.25	95.72	0.21	11.79	0.02	0.05	4.51	0.02	0.29	0.09	0.00	0.03	0.05	0.03	0.17	0.13	5.67	0.58	0.01	0.20	4.24	0.00	0.00		-0.36	6.46	2.33	54.56	134.20	891.51	424.39	1097.05	644.47	928.64	469.07	1062.82	471.82
1.401	0	0.11	0.10	0.03	0.20	0.05	0.10	0.10	0.12	0.03	99.60	0.34	0.00	92.55	0.24	12.88	0.02	0.05	4.92	0.03	0.35	0.13	0.00	0.03	0.05	0.03	0.15	0.12	7.70	0.68	0.01	0.20	3.87	0.00	0.00		4.66	9.40	3.59	55.71	132.88	890.09	422.50	1097.61	645.89	930.27	468.34	1063.08	472.72
1.434	0	0.11	0.10	0.03	0.20	0.05	0.10	0.10	0.09	0.04	99.60	0.35	0.01	95.44	0.25	12.68	0.02	0.04	4.97	0.04	0.43	0.21	0.00	0.04	0.06	0.03	0.12	0.09	8.14	0.80	0.01	0.72	3.89	0.00	0.00		6.67	6.79	2.72	56.75	131.09	889.96	422.42	1096.40	645.40	929.47	469.38	1060.53	471.67
1.468	0	0.12	0.11	0.03	0.21	0.05	0.10	0.10	0.07	0.04	99.57	0.42	0.00	95.53	0.24	12.47	0.01	0.03	4.79	0.06	0.35	0.18	0.00	0.04	0.07	0.02	0.11	0.07	11.01	1.15	0.01	0.55	3.67	0.00	0.00		8.05	6.69	2.63	56.97	135.03	887.93	420.72	1097.82	648.10	927.16	468.07	1062.14	471.73
1.501	0	0.12	0.10	0.03	0.22	0.05	0.10	0.10	0.09	0.05	99.55	0.48	0.00	91.78	0.23	13.25	0.01	0.04	5.03	0.06	0.33	0.21	0.00	0.05	0.09	0.02	0.13	0.08	12.08	1.41	0.01	0.13	3.82	0.00	0.00		6.65	9.93	3.58	56.21	132.26	888.56	420.98	1095.92	645.01	928.97	466.96	1061.14	471.86
1.534	0	0.11	0.10	0.03	0.24	0.05	0.09	0.11	0.11	0.04	99.52	0.55	0.11	94.43	0.26	15.61	0.01	0.05	5.09	0.08	0.28	0.19	0.00	0.04	0.11	0.02	0.12	0.08	11.65	1.60	0.01	0.22	3.88	0.00	0.00		8.38	7.84	3.46	57.11	129.93	888.54	421.08	1094.30	644.11	929.07	467.11	1058.92	471.74
1.568	0	0.12	0.10	0.03	0.24	0.05	0.09	0.12	0.14	0.06	99.53	0.54	0.72	94.73	0.22	15.09	0.01	0.06	6.69	0.09	0.31	0.26	0.00	0.06	0.14	0.02	0.12	0.12	11.98	2.28	0.01	0.08	3.84	0.00	0.00		7.00	7.55	4.17	56.67	136.35	888.16	421.04	1093.85	642.38	926.35	466.51	1062.56	472.65
1.601	0	0.11	0.10	0.03	0.23	0.06	0.09	0.12	0.16	0.07	99.54	0.52	1.47	94.83	0.17	15.06	0.01	0.07	8.29	0.10	0.47	0.51	0.00	0.07	0.16	0.02	0.11	0.13	11.51	2.67	0.01	0.05	3.98	0.00	0.00		6.70	7.45	4.21	56.53	134.64	888.76	421.43	1093.29	641.41	927.21	466.79	1061.73	472.44
1.634	0	0.12	0.11	0.03	0.21	0.05	0.10	0.11	0.19	0.08	99.57	0.43	0.66	94.00	0.17	12.70	0.01	0.07	6.95	0.11	0.53	0.64	0.00	0.08	0.19	0.02	0.12	0.15	10.98	3.29	0.01	0.07	3.79	0.00	0.00		6.87	8.24	4.72	56.65	132.39	889.14	421.73	1092.16	639.95	928.46	466.79	1060.72	472.65
1.668	0	0.12	0.11	0.03	0.21	0.05	0.10	0.11	0.23	0.12	99.58	0.40	0.00	94.25	0.16	12.87	0.01	0.08	5.36	0.11	0.66	0.95	0.00	0.12	0.23	0.03	0.12	0.17	9.72	4.35	0.01	0.09	3.48	0.00	0.00		5.29	8.02	5.04	56.35	133.41	890.63	422.94	1091.05	637.89	928.54	466.00	1061.72	473.94
1.701	0	0.12	0.12	0.03	0.19	0.04	0.10	0.11	0.27	0.14	99.61	0.33	0.00	94.33	0.12	11.32	0.02	0.10	4.05	0.14	0.80	1.51	0.00	0.14	0.27	0.04	0.14	0.22	8.02	4.62	0.01	0.38	3.19	0.18	0.00		5.23	7.95	5.95	56.59	133.91	892.02	423.41	1088.63	633.30	928.80	465.24	1062.36	474.77
1.735	0	0.11	0.13	0.03	0.18	0.04	0.10	0.11	0.29	0.21	99.63	0.33	0.00	97.08	0.10	11.06	0.02	0.12	3.24	0.22	0.67	3.14	0.00	0.21	0.29	0.05	0.14	0.29	5.14	5.42	0.02	0.11	2.97	0.87	0.00		5.00	4.48	4.04	57.21	134.79	895.16	424.97	1086.85	630.04	926.89	466.31	1061.48	473.63
1.768	0	0.11	0.13	0.03	0.18	0.04	0.10	0.12	0.46	0.29	99.63	0.33	0.00	96.14	0.09	11.77	0.02	0.13	3.33	0.33	0.59	4.70	0.00	0.29	0.37	0.06	0.14	0.46	3.68	5.85	0.02	0.52	3.04	0.99	0.00		0.57	5.93	3.62	56.21	133.69	897.79	426.73	1083.36	623.96	926.58	465.94	1060.09	472.87
1.801	0	0.12	0.13	0.04	0.18	0.04	0.10	0.11	0.62	0.34	99.64	0.33	0.00	94.65	0.08	11.42	0.02	0.11	3.61	0.50	0.53	7.47	0.00	0.34	0.50	0.07	0.13	0.62	3.04	5.88	0.02	2.46	2.80	1.19	0.00		1.01	7.64	3.80	55.81	129.11	896.43	424.64	1083.31	623.53	928.27	465.10	1057.27	470.21
1.835	0	0.11	0.12	0.04	0.20	0.04	0.10	0.14	0.54	0.50	99.60	0.33	0.00	95.00	0.09	15.10	0.02	0.12	3.01	0.61	0.33	9.42	0.00	0.50	0.53	0.09	0.10	0.54	2.08	7.11	0.02	0.32	2.67	1.13	0.00		1.94	7.28	3.46	56.95	133.12	897.10	425.69	1080.38	619.79	924.83	466.55	1057.89	470.70
1.868	0	0.10	0.11	0.04	0.23	0.04	0.09	0.17	0.67	0.58	99.53	0.37	0.00	95.12	0.12	19.91	0.02	0.13	2.68	0.77	0.34	9.99	0.00	0.58	0.52	0.10	0.09	0.67	1.64	6.49	0.02	0.44	2.66	1.09	0.00		2.42	7.15	3.44	56.98	130.34	898.36	426.49	1080.17	620.35	926.72	465.38	1056.90	471.96
1.901	0	0.09	0.09	0.04	0.34	0.04	0.08	0.26	0.80	0.80	99.32	0.78	0.00	95.64	0.15	31.04	0.03	0.19	2.33	1.02	0.34	9.70	0.00	0.80	0.61	0.13	0.07	0.48	1.19	6.24	0.02	0.37	2.43	1.32	0.00		3.77	6.56	3.17	57.68	130.42	898.61	426.98	1079.63	620.22	926.23	466.35	1056.52	472.26
1.935	0	0.08	0.08	0.04	0.40	0.03	0.07	0.31	1.17	1.13	99.20	1.10	0.00	95.15	0.18	35.86	0.03	0.23	1.91	1.13	0.30	8.16	0.00	1.17	0.63	0.16	0.07	0.41	0.61	5.39	0.02	0.40	2.22	1.43	0.00		1.08	7.12	3.02	56.61	128.94	898.75	426.47	1079.37	618.75	926.75	465.17	1055.56	470.93
1.968	0	0.07	0.07	0.03	0.49	0.03	0.07	0.40	1.45	0.89	99.03	1.77	0.00	95.56	0.21	41.93	0.03	0.22	1.67	0.89	0.31	5.49	0.00	1.45	0.80	0.15	0.07	0.58	0.44	4.98	0.02	1.08	2.15	1.62	0.00		-0.04	6.65	3.62	56.60	130.54	898.25	426.64	1077.87	616.68	925.56	465.50	1055.99	470.80
2.001	0	0.07	0.07	0.03	0.45	0.03	0.07	0.35	2.00	0.89	99.11	1.50	0.00	96.89	0.23	39.21	0.05	0.18	1.53	0.89	0.34	6.61	0.00	2.07	1.08	0.19	0.06	0.49	0.28	4.82	0.03	6.64	2.00	1.53	0.00		-0.42	4.81	3.02	57.15	131.55	902.13	429.04	1076.47	613.24	925.66	466.57	1057.10	472.03
2.035	0	0.07	0.07	0.03	0.50	0.03	0.08	0.40	1.70	0.89	99.00	2.19	0.00	94.98	0.27	42.44	0.06	0.16	1.70	0.89	0.45	6.21	0.00	3.61	1.05	0.26	0.07	0.54	0.16	4.43	0.03	14.77	1.64	1.72	0.00		1.04	7.30	3.80	56.91	133.93	901.62	426.91	1078.77	614.14	926.34	464.67	1060.06	472.08
2.068	0	0.07	0.07	0.03	0.55	0.03	0.07	0.44	1.99	0.80	98.91	2.78	0.00	97.14	0.27	45.21	0.06	0.20	1.99	0.80	0.69	6.70	0.00	3.89	0.93	0.25	0.09	0.61	0.14	4.05	0.02	4.82	1.71	2.15	0.00		2.29	4.37	3.35	57.46	129.47	902.86	427.41	1080.15	615.32	929.17	466.84	1058.57	471.03
2.102	0	0.07	0.07	0.03	0.54	0.03	0.08	0.41	2.74	1.07	98.92	3.01	0.00	96.10	0.25	44.82	0.08	0.18	2.74	0.96	1.07	5.84	0.00	5.28	0.87	0.36	0.13	0.64	0.07	2.69	0.02	3.54	1.50	2.40	0.00		0.43	5.98	2.82	56.59	126.66	903.73	428.07	1081.37	616.56	931.07	467.50	1057.70	470.46
2.135	0	0.07	0.08	0.03	0.49	0.03	0.09	0.35	2.73	1.05	99.02	2.63	0.00	96.45	0.25	42.15	0.08	0.14	2.73	1.05	0.95	4.58	0.00	6.23	0.80	0.40	0.18	0.59	0.06	2.13	0.02	3.12	1.58	2.55	0.00		0.01	5.49	3.73	56.09	126.72	904.26	427.71	1082.53	617.35	932.84	465.02	1059.37	471.86
2.168	0	0.07	0.09	0.03	0.42	0.03	0.10	0.29	2.73	1.32	99.16	1.89	0.00	96.92	0.19	37.53	0.09	0.09	2.73	1.32	0.94	3.35	0.00	6.63	0.83	0.43	0.25	0.47	0.06	1.92	0.02	6.47	1.66	3.04	0.00		1.91	4.76	3.14	56.68	126.85	906.74	429.21	1083.62	617.40	933.92	467.87	1060.68	472.51
2.202	0	0.07	0.11	0.03	0.38	0.03	0.11	0.25	2.64	1.63	99.25	1.77	0.00	96.40	0.21	34.30	0.09	0.06	2.64	1.63	0.72	2.04	0.00	9.06	0.86	0.34	0.38	0.52	0.04	1.37	0.01	18.06	1.80	4.07	0.00		-1.12	5.56	3.49	54.78	127.49	906.09	428.79	1084.53	618.29	934.15	466.11	1061.47	472.53
2.235	0	0.08	0.11	0.03	0.35	0.03	0.12	0.23	2.79	2.53	99.30	1.61	0.00	96.34	0.20	32.26	0.10	0.05	2.79	2.53	0.82	2.34	0.00	9.92	0.85	0.35	0.41	0.44	0.04	1.32	0.01	6.89	1.84	3.95	0.00		0.10	5.65	3.27	54.75	128.29	907.36	430.31	1085.95	619.66	934.85	469.14	1063.06	473.66
2.268	0	0.07	0.11	0.03	0.41	0.04	0.13	0.27	2.95	2.61	99.18	2.77	0.00	97.03	0.20	37.01	0.10	0.05	2.95	2.61	0.79	1.88	0.00	12.05	0.67	0.36	0.60	0.51	0.04	1.09	0.01	10.96	2.03	4.49	0.00		-0.67	4.57	2.83	53.70	129.01	907.25	429.93	1087.39	621.01	934.72	468.21	1063.60	473.95
2.302	0	0.08	0.13	0.03	0.35	0.04	0.16	0.22	3.11	2.60	99.31	2.33	0.00	98.00	0.17	32.08	0.11	0.04	3.11	2.60	0.70	1.80	0.00	14.78	0.61	0.34	0.70	0.69	0.03	0.88	0.01	9.58	2.20	5.09	0.00		-1.49	2.53	2.14	53.05	131.66	909.52	430.87	1088.79	620.69	934.48	470.13	1066.10	473.18
2.335	0	0.08	0.13	0.03	0.32	0.04	0.16	0.20	3.04	2.75	99.36	1.88	0.00	96.11	0.17	29.48	0.11	0.03	3.04	2.75	0.67	2.34	0.00	14.66	0.59	0.32	0.79	0.54	0.03	0.84	0.01	14.25	2.18	4.62	0.00		-2.13	5.97	2.44	52.51	130.66	910.85	432.02	1088.02	619.29	935.64	470.48	1066.25	474.16
2.369	0	0.08	0.14	0.03	0.31	0.04	0.18	0.19	2.60	2.59	99.37	1.97	0.00	96.98	0.18	28.91	0.12	0.03	2.60	2.59	0.49	2.07	0.00	15.82	0.62	0.31	0.76	0.44	0.03	0.67	0.01	13.81	2.21	5.54	0.00		-4.10	4.66	1.90	51.50	131.02	909.72	431.65	1089.52	620.77	935.09	469.79	1066.02	474.91
2.402	0	0.08	0.14	0.03	0.32	0.04	0.18	0.19	2.75	3.07	99.36	2.08	0.00	98.14	0.17	29.49	0.13	0.03	2.75	3.07	0.54	2.34	0.00	15.88	0.68	0.27	0.74	0.42	0.03	0.58	0.01	15.56	2.29	5.52	0.00		-3.74	2.18	2.04	51.06	130.16	911.40	432.91	1090.01	621.33	936.66	471.27	1066.77	474.98
2.435	0	0.09	0.14	0.03	0.31	0.04	0.17	0.19	3.09	3.42	99.39	1.83	0.00	96.45	0.20	28.51	0.13	0.03	3.09	3.42	0.61	2.74	0.00	15.27	0.61	0.27	0.75	0.31	0.03	0.59	0.01	7.24	2.34	5.54	0.00		-4.19	5.49	2.23	50.72	133.83	909.44	430.86	1090.79	620.85	934.63	468.45	1068.24	476.16
2.469	0	0.09	0.13	0.03	0.29	0.04	0.17	0.17	3.36	3.56	99.42	1.46	0.00	97.37	0.18	26.86	0.17	0.02	3.36	3.56	0.62	2.92	0.00	14.02	0.61	0.34	0.63	0.38	0.03	0.52	0.01	10.79	2.50	4.66	0.00		-5.06	3.94	1.71	50.05	133.10	910.31	430.88	1092.51	622.16	935.64	469.52	1068.65	474.40
2.502	0	0.09	0.14	0.03	0.26	0.04	0.16	0.16	3.85	3.59	99.47	1.06	0.00	97.07	0.20	24.14	0.17	0.02	3.85	3.59	0.66	3.15	0.00	12.33	0.55	0.36	0.73	0.43	0.03	0.44	0.01	13.93	2.54	4.68	0.00		-2.98	4.50	1.03	50.22	135.39	909.22	429.93	1094.63	624.58	934.32	470.13	1069.63	474.79
2.535	0	0.10	0.14	0.03	0.24	0.04	0.16	0.14	3.70	3.22	99.52	0.82	0.00	97.35	0.19	21.49	0.17	0.02	3.70	3.22	0.58	3.44	0.00	11.37	0.54	0.36	0.61	0.34	0.03	0.46	0.01	6.03	2.54	4.00	0.00		1.00	3.98	1.91	51.02	131.39	908.00	429.94	1093.64	626.81	936.11	470.19	1067.39	475.65
2.569	0	0.09	0.14	0.03	0.26	0.04	0.15	0.15	3.14	3.02	99.48	0.89	0.00	98.40	0.22	23.40	0.18	0.02	3.14	3.02	0.45	2.98	0.00	10.62	0.57	0.39	0.60	0.41	0.03	0.41	0.00	10.69	2.45	4.42	0.00		1.43	1.42	1.68	51.29	131.77	907.45	430.77	1091.99	625.82	934.56	470.70	1066.17	477.08
2.602	0	0.09	0.14	0.03	0.28	0.04	0.14	0.17	2.81	2.83	99.44	1.00	0.00	98.16	0.25	25.78	0.19	0.02	2.81	2.83	0.41	2.64	0.00	9.82	0.58	0.41	0.55	0.35	0.03	0.43	0.00	13.02	2.32	4.86	0.00		-1.97	2.10	2.80	49.91	130.37	907.12	431.14	1090.64	625.12	935.57	469.35	1065.75	476.44
2.635	0	0.10	0.16	0.03	0.22	0.04	0.15	0.12	2.51	2.87	99.56	0.56	0.00	98.64	0.22	18.27	0.24	0.02	2.51	2.87	0.36	2.52	0.00	9.28	0.59	0.39	0.48	0.27	0.04	0.42	0.00	9.35	2.18	4.07	0.00		-0.36	0.60	2.51	49.84	135.70	905.80	429.69	1093.06	628.34	933.12	470.31	1068.76	474.62
2.669	0	0.11	0.17	0.02	0.20	0.03	0.16	0.10	2.23	2.42	99.61	0.42	0.00	98.61	0.22	14.61	0.26	0.02	2.23	2.42	0.23	1.25	0.00	8.96	0.58	0.32	0.51	0.42	0.04	0.38	0.00	13.66	2.02	3.72	0.00		-0.76	-0.68	2.64	49.60	133.26	906.36	431.66	1093.09	629.92	934.73	471.81	1067.91	476.33
2.702	0	0.10	0.17	0.02	0.20	0.03	0.16	0.10	2.24	1.89	99.61	0.41	0.00	98.75	0.23	14.39	0.25	0.02	2.24	1.89	0.18	0.93	0.00	8.79	0.65	0.30	0.63	0.45	0.04	0.37	0.01	6.56	2.00	3.37	0.00		-1.82	0.15	2.70	49.15	134.30	905.50	432.20	1093.22	631.20	933.94	472.23	1068.15	477.02
2.736	0	0.10	0.17	0.02	0.20	0.03	0.13	0.11	2.62	1.89	99.59	0.36	0.00	97.57	0.27	15.43	0.29	0.02	2.62	1.89	0.14	0.79	0.00	5.87	0.54	0.29	0.57	0.37	0.05	0.42	0.01	3.28	1.91	3.70	0.00		-1.40	3.54	3.04	48.69	135.49	903.89	431.25	1094.81	633.90	933.80	471.52	1069.16	477.48
2.769	0	0.09	0.14	0.02	0.25	0.03	0.12	0.14	2.63	1.48	99.49	0.54	0.00	97.86	0.25	21.74	0.29	0.02	2.63	1.48	0.16	0.97	0.00	5.26	0.48	0.26	0.54	0.33	0.05	0.48	0.01	5.48	1.71	3.18	0.00		-0.19	2.90	2.72	49.40	134.24	904.56	433.19	1092.54	632.83	933.25	473.50	1067.38	478.75
2.802	0	0.09	0.13	0.02	0.27	0.03	0.11	0.15	3.23	1.50	99.47	0.57	0.00	96.95	0.25	23.36	0.28	0.02	3.23	1.50	0.23	1.35	0.00	4.27	0.47	0.29	0.46	0.19	0.06	0.51	0.01	8.51	1.64	3.03	0.00		-1.58	4.71	2.89	48.16	136.15	903.10	431.15	1094.57	634.34	932.82	472.15	1068.89	476.83
2.836	0	0.09	0.12	0.03	0.27	0.03	0.10	0.15	3.14	1.29	99.47	0.52	0.00	96.45	0.21	23.28	0.26	0.02	3.45	1.29	0.32	1.63	0.00	3.14	0.41	0.32	0.46	0.13	0.09	0.57	0.01	7.98	1.49	2.28	0.00		0.05	5.48	2.98	49.02	135.97	904.13	432.86	1092.39	632.87	932.46	473.18	1068.31	478.77
2.869	0	0.09	0.12	0.02	0.26	0.03	0.10	0.15	3.06	1.19	99.48	0.49	0.00	96.40	0.17	22.69	0.24	0.02	3.44	1.19	0.33	1.07	0.00	3.06	0.46	0.35	0.49	0.19	0.09	0.56	0.01	6.64	1.42	2.15	0.00		-1.14	5.57	2.31	48.12	139.82	902.75	430.42	1094.01	633.14	929.96	472.10	1069.72	475.92
2.902	0	0.09	0.13	0.02	0.28	0.03	0.10	0.16	2.70	1.09	99.45	0.53	0.00	96.63	0.15	24.08	0.24	0.02	3.19	1.09	0.28	0.62	0.00	2.70	0.44	0.39	0.52	0.20	0.09	0.57	0.01	16.11	1.31	2.55	0.00		-1.70	5.22	2.35	47.99	136.92	903.76	431.67	1092.44	631.56	931.13	472.44	1067.99	476.58
2.936	0	0.08	0.12	0.02	0.31	0.03	0.09	0.18	2.09	1.03	99.39	0.63	0.00	96.02	0.14	27.11	0.20	0.02	3.06	1.03	0.25	0.46	0.00	2.09	0.39	0.45	0.50	0.25	0.12	0.61	0.01	10.62	1.16	2.87	0.00		-1.78	6.09	2.06	47.81	136.36	901.89	430.34	1091.88	631.42	929.92	471.24	1066.20	475.94
2.969	0	0.09	0.13	0.02	0.27	0.03	0.10	0.15	2.25	1.06	99.47	0.48	0.00	96.50	0.11	22.96	0.20	0.02	2.79	1.06	0.20	0.32	0.00	2.25	0.37	0.44	0.42	0.37	0.12	0.62	0.01	18.58	1.14	2.73	0.00		0.50	5.42	3.23	48.95	132.59	902.73	432.83	1088.13	630.00	931.52	472.52	1063.99	478.19
3.002	0	0.09	0.13	0.02	0.26	0.03	0.10	0.14	2.22	1.14	99.48	0.45	0.00	96.92	0.10	22.22	0.19	0.02	2.79	1.14	0.20	0.37	0.00	2.22	0.45	0.45	0.41	0.30	0.15	0.69	0.01	20.83	1.13	2.32	0.00		-4.13	4.75	1.33	47.18	135.01	900.32	430.86	1088.84	630.26	927.45	472.26	1062.46	473.60
3.036	0	0.10	0.16	0.02	0.21	0.03	0.11	0.11	2.07	1.45	99.58	0.33	0.00	95.77	0.10	15.88	0.19	0.02	3.05	1.45	0.34	0.51	0.00	2.07	0.45	0.46	0.38	0.23	0.15	0.77	0.01	30.19	0.99	2.42	0.00		2.01	6.40	3.64	49.56	130.73	900.77	432.92	1085.01	628.69	930.30	473.36	1060.95	478.20
3.069	0	0.10	0.15	0.02	0.21	0.03	0.11	0.11	2.21	1.53	99.59	0.33	0.00	97.33	0.11	15.37	0.19	0.02	2.75	1.53	0.29	0.54	0.00	2.21	0.45	0.46	0.36	0.24	0.17	0.82	0.01	20.86	1.03	2.07	0.00		-1.42	4.02	3.27	47.85	134.35	896.92	429.05	1086.67	629.74	927.00	470.72	1061.31	474.03
3.103	0	0.11	0.17	0.02	0.18	0.03	0.12	0.09	1.99	1.75	99.64	0.33	0.00	96.28	0.10	11.17	0.18	0.01	2.71	1.75	0.27	0.59	0.00	1.99	0.43	0.43	0.31	0.12	0.20	0.90	0.01	16.51	1.14	1.94	0.00		3.17	5.73	2.48	50.16	134.60	897.25	431.63	1084.34	630.35	925.08	474.80	1059.68	476.29
3.136	0	0.11	0.16	0.02	0.17	0.03	0.12	0.09	1.86	1.86	99.66	0.33	0.00	96.51	0.10	9.86	0.16	0.01	2.71	1.88	0.21	0.43	0.00	1.86	0.36	0.42	0.24	0.11	0.20	1.08	0.01	23.03	1.15	1.39	0.00		0.16	5.40	2.63	48.95	135.46	898.06	432.66	1085.30	630.57	925.70	475.26	1061.15	476.79
3.169	0	0.12	0.16	0.02	0.17	0.03	0.12	0.09	1.78	1.78	99.66	0.33	0.00	96.85	0.10	9.67	0.17	0.01	2.77	2.58	0.16	0.40	0.00	1.78	0.32	0.46	0.19	0.09	0.20	1.11	0.01	25.17	1.14	1.13	0.00		-2.47	4.88	2.15	47.79	136.48	897.90	432.39	1085.96	631.34	924.94	473.64	1061.40	476.25
3.203	0	0.11	0.15	0.02	0.18	0.03	0.12	0.09	1.56	1.56	99.65	0.33	0.00	97.14	0.09	10.41	0.15	0.01	2.75	2.55	0.14	0.29	0.00	1.56	0.34	0.53	0.17	0.09	0.21	1.48	0.01	35.47	1.07	0.92	0.00		-0.53	4.38	2.20	48.70	136.02	897.94	433.49	1085.11	631.33	924.79	476.06	1060.81	477.09
3.236	0	0.11	0.14	0.02	0.18	0.03	0.12	0.10	1.71	1.71	99.63	0.33	0.00	97.59	0.09	11.85	0.15	0.01	2.74	2.58	0.11	0.28	0.00	1.71	0.35	0.50	0.13	0.11	0.21	1.35	0.01	23.39	1.05	0.77	0.00		-4.71	3.49	1.97	47.02	133.22	897.71	434.15	1085.65	632.69	926.07	475.33	1059.28	476.66
3.269	0	0.12	0.15	0.02	0.17	0.03	0.12	0.09	1.95	1.95	99.66	0.33	0.00	97.79	0.07	9.38	0.13	0.01	2.87	2.34	0.11	0.31	0.00	1.95	0.30	0.49	0.13	0.12	0.22	1.11	0.01	19.52	1.11	0.76	0.00		-6.31	3.04	2.32	46.40	134.12	896.49	433.26	1086.99	634.07	926.04	474.48	1060.14	476.15
3.303	0	0.11	0.15	0.02	0.17	0.03	0.12	0.08	2.11	1.98	99.67	0.33	0.00	97.07	0.06	8.98	0.14	0.01	2.86	1.98	0.08	0.22	0.00	2.11	0.28	0.49	0.13	0.14	0.23	0.99	0.01	16.52	1.20	0.81	0.00		-2.93	4.51	3.17	47.23	135.06	896.61	433.15	1088.44	635.28	927.29	475.98	1062.34	477.55
3.336	0	0.12	0.16	0.02	0.16	0.03	0.12	0.08	1.80	1.80	99.67	0.33	0.00	97.11	0.06	8.63	0.15	0.01	3.09	2.01	0.10	0.24	0.00	1.80	0.27	0.48	0.12	0.13	0.25	0.99	0.01	16.01	1.21	0.94	0.00		-2.43	4.43	3.67	47.07	134.14	895.96	431.70	1090.34	636.70	928.87	475.09	1063.00	476.90
3.370	0	0.11	0.15	0.02	0.17	0.03	0.12	0.09	1.74	1.74	99.66	0.33	0.00	96.88	0.05	9.54	0.19	0.01	3.73	2.01	0.14	0.21	0.00	1.74	0.27	0.38	0.10	0.07	0.30	1.09	0.01	9.01	1.29	1.00	0.00		0.20	4.83	3.50	47.74	134.92	895.73	431.40	1091.81	639.32	928.96	475.24	1063.86	477.78
3.403	0	0.11	0.15	0.02	0.17	0.04	0.12	0.09	1.36	1.36	99.66	0.33	0.00	97.16	0.06	9.60	0.22	0.01	4.12	1.83	0.16	0.20	0.00	1.36	0.23	0.32	0.11	0.11	0.32	1.10	0.01	8.86	1.41	0.91	0.00		1.29	4.34	3.92	47.94	136.48	895.07	430.76	1093.56	641.54	929.20	474.76	1065.63	478.59
3.436	0	0.11	0.15	0.02	0.18	0.04	0.11	0.09	1.11	1.11	99.65	0.33	0.00	97.32	0.06	10.93	0.21	0.01	4.83	1.53	0.22	0.18	0.00	1.11	0.19	0.31	0.12	0.10	0.32	1.12	0.01	13.68	1.47	0.89	0.00		3.29	4.05	3.55	48.78	134.70	897.73	432.66	1093.85	642.19	931.14	475.77	1065.76	480.57
3.470	0	0.11	0.15	0.02	0.16	0.04	0.12	0.08	0.78	0.78	99.68	0.33	0.00	96.61	0.05	8.39	0.25	0.01	5.40	1.41	0.26	0.16	0.00	0.78	0.15	0.28	0.14	0.10	0.40	1.27	0.01	7.00	1.56	0.66	0.00		2.87	5.25	3.92	47.80	134.49	894.84	429.68	1097.33	645.36	931.93	475.68	1066.40	477.91
3.503	0	0.11	0.15	0.02	0.16	0.04	0.11	0.08	0.54	0.54	99.68	0.33	0.00	96.80	0.04	8.43	0.26	0.01	5.28	1.33	0.28	0.13	0.00	0.54	0.09	0.25	0.15	0.12	0.39	1.22	0.01	12.47	1.63	0.82	0.00		4.19	4.96	4.27	48.85	136.14	898.15	431.90	1095.60	642.77	932.35	474.94	1068.35	481.31
3.536	0	0.11	0.15	0.02	0.17	0.04	0.11	0.09	0.49	0.49	99.66	0.33	0.00	96.39	0.04	9.57	0.25	0.01	4.67	1.05	0.28	0.10	0.00	0.49	0.08	0.23	0.15	0.07	0.40	1.11	0.01	9.36	1.61	0.72	0.00		3.50	5.58	3.61	48.81	136.28	899.13	432.83	1096.27	642.73	932.38	477.33	1068.62	480.67
3.570	0	0.11	0.14	0.02	0.17	0.04	0.11	0.09	0.30	0.30	99.65	0.33	0.00	96.39	0.04	10.55	0.22	0.01	4.23	0.80	0.25	0.08	0.00	0.30	0.07	0.20	0.15	0.06	0.47	0.96	0.01	5.32	1.71	0.50	0.00		0.78	5.58	0.42	47.66	135.08	899.79	431.51	1096.92	641.96	930.25	476.67	1065.33	476.02
3.603	0	0.10	0.13	0.02	0.18	0.04	0.10	0.10	0.29	0.29	99.63	0.33	0.00	97.78	0.04	12.13	0.23	0.01	4.30	0.69	0.25	0.11	0.00	0.29	0.07	0.20	0.14	0.04	0.52	0.93	0.01	8.81	1.72	0.47	0.00		-0.63	3.08	1.26	47.39	131.02	901.86	432.70	1095.18	638.49	933.27	475.11	1064.26	477.81
3.636	0	0.10	0.13	0.02	0.20	0.04	0.10	0.10	0.24	0.24	99.61	0.33	0.00	97.66	0.05	14.17	0.23	0.02	3.60	0.56	0.18	0.11	0.00	0.24	0.06	0.17	0.16	0.04	0.59	0.87	0.01	4.65	1.56	0.39	0.00		-1.09	3.33	2.86	47.52	136.37	902.12	433.66	1094.03	636.96	931.85	475.87	1068.18	478.97
3.670	0	0.10	0.13	0.02	0.20	0.04	0.10	0.10	0.23	0.23	99.60	0.33	0.00	97.62	0.04	14.27	0.23	0.01	4.06	0.55	0.15	0.15	0.00	0.18	0.06	0.14	0.14	0.03	0.69	0.84	0.01	3.12	1.62	0.47	0.00		-2.14	3.43	2.67	47.01	135.94	902.13	433.32	1094.16	637.12	931.95	474.50	1067.82	478.62
3.703	0	0.10	0.12	0.02	0.21	0.04	0.10	0.11	0.22	0.22	99.58	0.33	0.00	97.74	0.04	16.00	0.22	0.01	4.40	0.55	0.15	0.26	0.00	0.16	0.05	0.13	0.13	0.03	0.72	0.93	0.01	17.56	1.64	0.48	0.00		0.39	3.18	2.86	47.96	135.86	902.94	434.11	1094.22	637.57	932.65	475.14	1068.39	480.59
3.737	0	0.09	0.10	0.02	0.27	0.04	0.09	0.15	0.25	0.25	99.47	0.44	0.00	98.22	0.05	23.15	0.25	0.01	5.29	0.70	0.22	0.30	0.00	0.09	0.05	0.14	0.09	0.02	0.98	1.01	0.01	33.72	1.78	0.83	0.00		-2.85	1.93	1.63	46.91	131.97	904.53	435.08	1094.89	636.61	934.37	475.87	1066.28	479.95
3.770	0	0.08	0.10	0.02	0.29	0.04	0.08	0.17	0.25	0.25	99.42	0.53	0.00	98.02	0.06	25.63	0.25	0.01	5.39	0.79	0.24	0.31	0.00	0.07	0.05	0.12	0.08	0.02	1.06	1.07	0.01	28.24	1.77	0.81	0.00		-1.66	2.49	2.23	46.92	131.58	904.74	434.23	1096.37	637.57	936.05	474.79	1067.52	480.33
3.803	0	0.08	0.09	0.02	0.34	0.04	0.08	0.21	0.25	0.25	99.31	0.77	0.00	98.45	0.06	30.85	0.25	0.01	5.14	1.02	0.30	0.34	0.00	0.07	0.04	0.11	0.07	0.02	1.08	1.07	0.01	33.68	1.73	0.84	0.00		-0.36	1.25	2.56	47.45	134.37	904.69	434.60	1095.12	636.92	934.33	475.46	1068.61	480.50
3.837	0	0.07	0.08	0.02	0.39	0.04	0.07	0.24	0.24	0.24	99.22	1.00	0.00	98.38	0.05	34.59	0.24	0.01	4.95	1.36	0.35	0.35	0.00	0.06	0.04	0.10	0.08	0.03	1.03	1.07	0.01	25.24	1.70	1.12	0.00		-2.29	1.48	2.75	46.64	131.01	905.78	434.66	1094.93	635.47	936.63	474.44	1067.53	479.81
3.870	0	0.07	0.08	0.02	0.43	0.04	0.07	0.27	0.24	0.24	99.15	1.21	0.00	98.02	0.05	37.36	0.24	0.01	4.87	1.47	0.33	0.41	0.00	0.07	0.05	0.10	0.11	0.04	0.96	1.02	0.01	20.23	1.68	1.45	0.00		-2.43	2.50	2.37	46.70	133.40	905.51	433.88	1094.37	634.06	934.66	474.16	1067.98	478.65
3.903	0	0.07	0.08	0.02	0.44	0.04	0.07	0.29	0.21	0.21	99.11	1.32	0.00	97.83	0.06	38.77	0.21	0.01	4.79	1.55	0.32	0.46	0.00	0.07	0.06	0.11	0.15	0.09	0.83	0.90	0.01	7.38	1.75	1.82	0.00		-1.01	2.96	2.49	47.10	135.87	905.27	433.16	1094.26	633.64	933.41	473.91	1069.21	478.39
3.937	0	0.06	0.07	0.02	0.52	0.04	0.06	0.35	0.21	0.21	98.97	1.86	0.00	97.89	0.07	43.15	0.21	0.01	4.81	1.52	0.33	0.52	0.00	0.08	0.07	0.10	0.19	0.17	0.85	0.84	0.01	9.09	1.66	2.05	0.00		-0.84	2.80	2.70	47.05	135.37	905.48	433.23	1094.14	633.50	933.92	473.73	1069.21	478.55
3.970	0	0.07	0.08	0.02	0.47	0.04	0.07	0.31	0.28	0.20	99.06	1.50	0.00	97.65	0.07	40.49	0.20	0.01	4.91	1.22	0.26	0.51	0.00	0.09	0.11	0.11	0.27	0.28	0.78	0.79	0.01	5.59	1.69	2.46	0.00		-2.36	3.36	2.50	46.26	133.92	905.27	432.43	1094.46	633.27	934.48	472.97	1068.34	476.87
4.003	0	0.08	0.11	0.02	0.34	0.04	0.08	0.20	0.34	0.18	99.33	0.71	0.00	97.56	0.05	30.23	0.18	0.01	4.93	0.98	0.25	0.50	0.00	0.12	0.16	0.12	0.40	0.34	0.66	0.68	0.01	4.32	1.69	2.63	0.00		-4.00	3.57	2.64	45.76	136.15	905.01	431.59	1094.88	632.39	933.63	471.63	1069.70	476.46
4.037	0	0.08	0.12	0.02	0.30	0.04	0.08	0.17	0.35	0.19	99.40	0.56	0.00	97.63	0.05	26.79	0.19	0.02	4.39	0.80	0.24	0.51	0.00	0.16	0.21	0.13	0.46	0.35	0.64	0.65	0.00	10.46	1.61	2.59	0.00		-3.08	3.41	2.97	46.09	135.22	905.72	432.28	1094.45	631.79	934.61	471.56	1069.67	478.14
4.070	0	0.09	0.13	0.02	0.27	0.04	0.09	0.15	0.39	0.19	99.46	0.44	0.00	97.54	0.05	23.57	0.19	0.02	4.46	0.78	0.27	0.64	0.00	0.18	0.28	0.14	0.56	0.39	0.62	0.66	0.01	12.02	1.61	2.69	0.00		-2.06	3.61	3.21	46.36	135.79	905.16	432.48	1094.04	632.71	934.09	472.21	1069.75	478.13
4.104	0	0.09	0.13	0.03	0.25	0.04	0.09	0.14	0.37	0.23	99.50	0.38	0.00	97.80	0.06	21.63	0.18	0.02	4.64	0.75	0.36	0.99	0.00	0.23	0.34	0.14	0.62	0.37	0.48	0.68	0.01	5.71	1.62	2.65	0.00		-0.86	3.02	2.96	46.61	135.26	905.53	432.44	1094.29	632.86	934.36	472.82	1069.52	477.88
4.137	0	0.09	0.14	0.02	0.23	0.04	0.09	0.13	0.33	0.27	99.54	0.33	0.00	97.84	0.05	19.14	0.19	0.02	4.61	0.81	0.43	0.94	0.00	0.27	0.33	0.17	0.57	0.33	0.44	0.66	0.01	11.64	1.66	2.41	0.00		-0.60	2.93	2.98	46.80	134.89	905.59	432.59	1093.94	632.48	934.42	472.59	1069.19	478.51
4.170	0	0.09	0.13	0.03	0.24	0.04	0.09	0.13	0.33	0.28	99.52	0.35	0.00	97.86	0.05	20.27	0.17	0.02	5.16	0.81	0.46	1.07	0.00	0.28	0.33	0.18	0.55	0.32	0.42	0.66	0.01	2.93	1.72	2.51	0.00		-1.26	2.89	2.73	46.36	134.53	904.81	431.73	1093.91	632.56	933.92	472.18	1068.37	476.91
4.204	0	0.09	0.15	0.02	0.22	0.04	0.10	0.12	0.38	0.38	99.55	0.33	0.00	97.65	0.04	18.25	0.15	0.02	5.14	0.78	0.45	0.86	0.00	0.38	0.36	0.24	0.52	0.31	0.37	0.56	0.01	1.39	1.74	3.00	0.00		-1.50	3.36	2.90	46.06	134.26	903.76	430.26	1094.31	632.78	933.92	470.72	1068.08	475.80
4.237	0	0.09	0.14	0.03	0.23	0.04	0.09	0.13	0.38	0.38	99.54	0.33	0.00	98.03	0.05	19.32	0.16	0.01	4.71	1.01	0.57	1.00	0.00	0.38	0.29	0.26	0.40	0.25	0.37	0.61	0.01	2.19	1.77	2.76	0.00		-0.69	2.46	3.06	46.63	133.82	903.50	430.97	1092.97	632.14	933.50	470.88	1067.16	477.32
4.270	0	0.09	0.13	0.03	0.25	0.04	0.09	0.14	0.45	0.45	99.51	0.38	0.00	97.77	0.07	21.49	0.16	0.02	4.87	1.27	0.54	1.28	0.00	0.45	0.24	0.29	0.33	0.22	0.34	0.61	0.01	1.67	1.83	2.55	0.00		-0.53	3.09	2.88	46.75	133.21	903.31	430.56	1092.51	631.56	933.29	470.65	1066.37	476.62
4.304	0	0.09	0.13	0.03	0.26	0.04	0.09	0.15	0.68	0.68	99.49	0.42	0.00	97.87	0.07	22.82	0.15	0.02	5.05	1.60	0.73	1.71	0.00	0.68	0.23	0.42	0.34	0.20	0.28	0.63	0.02	2.53	1.85	2.67	0.00		0.33	2.87	3.29	46.93	133.23	904.00	430.56	1091.91	630.42	933.75	470.30	1066.82	476.77
4.337	0	0.09	0.12	0.03	0.27	0.04	0.09	0.16	0.63	0.63	99.46	0.47	0.00	97.36	0.07	24.40	0.14	0.02	5.23	1.77	0.78	2.40	0.00	0.63	0.21	0.42	0.27	0.17	0.29	0.71	0.02	0.52	1.88	2.92	0.00		-0.85	3.96	2.72	46.17	135.92	901.80	428.11	1092.75	630.90	931.18	468.94	1067.00	474.09
4.371	0	0.09	0.11	0.03	0.30	0.04	0.08	0.18	0.78	0.78	99.40	0.60	0.00	98.29	0.07	27.60	0.14	0.02	5.70	2.32	0.79	3.44	0.00	0.78	0.20	0.40	0.17	0.14	0.30	0.84	0.02	0.59	1.88	2.78	0.00		1.23	1.75	2.71	47.38	135.58	901.16	429.30	1089.75	629.90	929.45	470.26	1064.95	475.17
4.404	0	0.09	0.12	0.03	0.30	0.04	0.08	0.19	0.87	0.87	99.39	0.62	0.00	97.98	0.06	28.06	0.14	0.03	6.59	2.45	0.79	5.20	0.00	0.87	0.21	0.37	0.15	0.13	0.32	0.92	0.02	0.42	1.86	3.14	0.00		-0.93	2.60	1.70	46.66	134.11	901.01	429.42	1089.08	629.11	928.70	470.96	1062.79	473.28
4.437	0	0.10	0.12	0.03	0.29	0.04	0.09	0.17	0.83	0.83	99.43	0.54	0.00	97.89	0.06	26.10	0.15	0.03	6.79	3.08	0.64	6.68	0.00	0.83	0.19	0.37	0.11	0.09	0.34	1.01	0.03	0.25	1.82	3.24	0.00		-1.23	2.81	1.23	46.42	134.70	900.11	428.27	1090.15	629.65	928.02	470.26	1062.70	472.79
4.471	0	0.10	0.12	0.04	0.31	0.04	0.08	0.19	0.91	0.91	99.39	0.62	0.00	97.90	0.06	28.11	0.13	0.04	6.89	3.47	0.63	8.59	0.00	0.91	0.17	0.38	0.08	0.07	0.40	1.20	0.03	0.43	1.78	3.04	0.00		-2.30	2.79	1.76	45.86	131.26	901.50	428.83	1090.37	629.38	931.08	469.79	1062.31	472.67
4.504	0	0.09	0.11	0.04	0.32	0.04	0.08	0.19	0.86	0.86	99.37	0.66	0.00	97.92	0.06	28.91	0.15	0.05	6.21	2.95	0.53	8.27	0.00	0.86	0.17	0.36	0.07	0.06	0.43	1.26	0.03	0.29	1.74	2.98	0.00		-0.59	2.75	1.46	46.56	132.79	901.38	427.94	1090.21	628.48	929.87	469.61	1062.63	472.22
4.537	0	0.09	0.11	0.03	0.35	0.04	0.08	0.22	0.93	0.93	99.31	0.80	0.00	97.34	0.06	31.50	0.14	0.05	5.00	2.92	0.45	4.25	0.00	0.93	0.20	0.37	0.07	0.07	0.43	1.28	0.04	0.40	1.69	3.01	0.00		0.56	4.00	3.00	46.98	134.07	902.10	428.00	1089.24	626.96	930.76	468.45	1064.74	473.40
4.571	0	0.08	0.11	0.03	0.34	0.04	0.08	0.21	0.85	0.85	99.32	0.76	0.00	96.73	0.07	30.88	0.14	0.06	4.68	2.65	0.48	3.28	0.00	0.85	0.21	0.40	0.06	0.10	0.43	1.50	0.04	0.80	1.73	3.26	0.00		0.95	5.06	2.85	47.06	134.97	903.18	427.19	1089.89	625.55	931.05	468.04	1065.95	472.47
4.604	0	0.08	0.11	0.03	0.34	0.04	0.08	0.22	0.97	0.97	99.31	0.78	0.00	96.70	0.08	31.22	0.14	0.08	3.90	2.29	0.43	2.72	0.00	0.97	0.24	0.39	0.06	0.17	0.39	1.54	0.04	1.24	1.70	3.29	0.00		3.04	5.11	2.45	48.28	135.04	903.76	427.34	1088.19	623.66	930.05	468.21	1065.01	472.60
4.637	0	0.09	0.13	0.03	0.30	0.04	0.09	0.18	1.19	1.19	99.40	0.59	0.00	97.34	0.08	26.97	0.13	0.08	3.88	1.65	0.41	1.97	0.00	1.19	0.29	0.39	0.09	0.40	0.35	1.72	0.04	0.31	1.63	3.69	0.00		2.02	4.00	2.81	47.65	131.12	902.87	426.30	1087.08	622.60	931.31	466.24	1062.33	471.46
4.671	0	0.09	0.14	0.03	0.27	0.04	0.09	0.16	1.48	1.25	99.47	0.47	0.00	96.82	0.10	23.52	0.13	0.08	3.63	1.25	0.36	2.07	0.00	1.48	0.34	0.37	0.11	0.61	0.31	2.00	0.03	0.96	1.60	3.53	0.00		3.65	4.92	3.06	48.30	131.50	901.38	425.19	1086.20	622.28	930.20	466.25	1061.62	470.51
4.704	0	0.09	0.14	0.03	0.27	0.03	0.09	0.16	1.68	0.94	99.46	0.48	0.00	96.38	0.11	23.55	0.13	0.08	3.17	0.94	0.24	1.68	0.00	1.68	0.44	0.31	0.14	1.05	0.27	2.06	0.03	0.57	1.58	3.39	0.00		0.39	5.60	2.64	46.92	135.76	899.82	424.80	1086.42	622.61	927.03	466.12	1062.75	469.56
4.738	0	0.09	0.14	0.03	0.25	0.03	0.10	0.15	2.21	0.78	99.50	0.43	0.00	97.46	0.14	21.63	0.13	0.08	2.95	0.78	0.19	1.30	0.00	2.21	0.55	0.22	0.19	0.96	0.23	1.98	0.03	0.71	1.53	3.24	0.00		0.00	3.76	2.77	46.88	133.61	900.46	425.32	1086.83	622.65	928.68	467.08	1062.27	469.42
4.771	0	0.10	0.17	0.03	0.22	0.03	0.11	0.12	2.42	0.93	99.57	0.33	0.00	97.68	0.12	17.05	0.13	0.07	3.23	0.93	0.21	1.09	0.00	2.42	0.68	0.22	0.21	1.02	0.21	1.93	0.03	29.27	1.44	3.68	0.00		-0.46	3.30	2.85	47.01	133.94	900.01	426.21	1086.85	624.55	928.42	466.10	1062.25	471.61
4.804	0	0.11	0.20	0.03	0.18	0.03	0.12	0.10	2.65	0.86	99.61	0.33	0.00	97.71	0.13	11.70	0.14	0.07	3.20	0.86	0.16	1.05	0.00	2.65	0.73	0.22	0.22	0.90	0.21	1.67	0.03	47.57	1.34	3.83	0.00		2.31	3.23	3.13	47.97	134.58	899.58	427.02	1088.41	627.66	928.92	469.26	1063.46	472.70
4.838	0	0.11	0.21	0.03	0.17	0.03	0.14	0.09	3.47	0.84	99.58	0.33	0.00	98.04	0.15	8.79	0.20	0.09	3.51	0.84	0.22	1.16	0.00	3.47	0.96	0.21	0.25	0.92	0.20	1.33	0.03	30.96	1.19	3.57	0.00		-2.63	2.43	2.72	45.66	135.73	898.58	425.55	1091.27	629.84	928.85	467.02	1064.53	470.67
4.871	0	0.12	0.23	0.03	0.15	0.03	0.15	0.07	3.46	0.87	99.55	0.33	0.00	97.51	0.16	4.80	0.23	0.09	3.71	0.87	0.23	1.22	0.00	3.46	1.04	0.23	0.31	1.04	0.21	1.11	0.03	25.36	1.13	3.37	0.00		-1.03	3.66	2.79	46.44	135.47	900.82	427.56	1090.61	628.98	929.89	468.60	1065.29	472.80
4.904	0	0.13	0.23	0.03	0.14	0.03	0.15	0.07	3.19	0.97	99.54	0.33	0.00	97.62	0.18	3.31	0.27	0.08	3.19	0.97	0.22	1.24	0.37	3.67	1.03	0.26	0.31	1.15	0.20	0.90	0.03	22.88	1.04	3.08	0.00		-2.38	3.44	3.12	46.00	134.42	901.13	427.46	1090.63	628.50	930.92	467.23	1065.22	472.96
4.938	0	0.13	0.23	0.03	0.14	0.03	0.16	0.07	3.55	1.19	99.54	0.33	0.00	97.86	0.18	3.33	0.29	0.09	3.55	1.19	0.34	1.32	1.34	4.64	1.01	0.32	0.32	1.14	0.18	0.80	0.02	14.82	1.02	3.15	0.00		-1.38	2.89	2.73	46.62	133.78	902.49	428.96	1090.82	628.57	931.60	468.79	1065.25	474.73
4.971	0	0.13	0.23	0.03	0.14	0.03	0.16	0.06	3.61	1.48	99.53	0.33	0.00	97.77	0.16	2.58	0.31	0.08	3.61	1.48	0.34	1.12	1.48	4.83	1.10	0.35	0.32	1.03	0.18	0.82	0.02	2.33	1.04	3.07	0.00		-2.20	3.10	2.52	46.31	137.23	902.12	428.19	1090.97	627.96	929.57	468.56	1066.72	473.48
5.004	0	0.13	0.23	0.03	0.13	0.03	0.17	0.06	4.12	1.62	99.53	0.33	0.00	97.13	0.14	2.05	0.37	0.07	4.12	1.62	0.35	0.99	1.63	5.34	1.17	0.39	0.33	0.88	0.17	0.79	0.02	9.18	1.05	2.96	1.00		-1.34	4.39	2.04	46.22	139.01	900.58	425.51	1093.70	630.14	928.80	467.49	1067.75	471.44
5.038	0	0.13	0.22	0.03	0.13	0.03	0.18	0.06	3.98	1.23	99.55	0.33	0.00	97.71	0.15	1.85	0.38	0.09	3.98	1.23	0.33	0.71	1.52	5.70	1.17	0.42	0.35	0.80	0.15	0.69	0.02	15.44	0.96	2.46	0.00		-1.88	3.22	2.80	46.42	134.46	901.03	426.24	1092.24	628.66	931.36	466.11	1065.63	473.21
5.071	0	0.13	0.23	0.02	0.13	0.03	0.17	0.06	3.66	0.99	99.54	0.33	0.00	96.97	0.14	1.90	0.35	0.07	3.66	0.99	0.23	0.37	0.86	4.80	0.97	0.45	0.39	0.77	0.16	0.70	0.02	40.34	0.98	2.81	0.00		-0.52	4.66	2.38	46.45	138.81	898.18	422.11	1095.58	630.74	929.11	463.38	1067.66	471.92
5.105	0	0.13	0.24	0.02	0.14	0.03	0.17	0.06	2.95	0.85	99.53	0.33	0.00	97.33	0.13	2.01	0.44	0.06	2.95	0.85	0.17	0.23	0.54	4.86	0.83	0.49	0.37	0.60	0.18	0.59	0.02	39.51	0.91	2.92	0.00		0.63	4.02	1.39	47.20	138.78	900.40	425.22	1094.57	631.18	928.54	468.32	1067.28	471.70
5.138	0	0.13	0.24	0.02	0.14	0.03	0.15	0.06	3.01	0.87	99.51	0.33	0.00	97.54	0.10	2.71	0.48	0.04	3.01	0.87	0.21	0.25	0.30	3.89	0.62	0.51	0.32	0.42	0.21	0.57	0.02	22.45	0.92	3.34	0.00		0.65	3.60	3.02	47.39	135.22	902.41	428.57	1093.19	631.28	932.39	468.99	1067.43	475.89
5.171	0	0.12	0.24	0.02	0.14	0.03	0.15	0.07	2.98	0.67	99.53	0.33	0.00	96.48	0.11	3.18	0.40	0.04	3.54	0.67	0.21	0.17	0.00	2.98	0.43	0.53	0.32	0.28	0.24	0.61	0.02	17.29	0.99	3.33	0.00		-0.58	5.44	2.54	45.92	139.58	899.11	420.09	1098.14	631.41	930.61	462.40	1070.06	468.62
5.205	0	0.12	0.24	0.02	0.14	0.03	0.14	0.06	2.27	0.54	99.52	0.33	0.00	97.08	0.15	2.83	0.50	0.04	3.08	0.54	0.21	0.21	0.00	2.27	0.33	0.76	0.24	0.18	0.34	0.45	0.02	47.07	0.90	3.25	0.00		4.37	4.48	1.70	48.54	137.61	901.64	425.31	1095.74	631.91	930.65	471.68	1068.25	470.40
5.238	0	0.12	0.23	0.02	0.14	0.03	0.14	0.06	1.94	0.46	99.53	0.33	0.00	98.33	0.23	2.99	0.53	0.03	2.55	0.44	0.16	0.14	0.00	1.94	0.23	0.68	0.21	0.12	0.34	0.46	0.02	41.55	0.86	2.99	0.00		-0.95	1.62	1.80	46.43	135.91	902.74	426.95	1094.69	631.04	931.56	469.43	1067.46	471.34
5.271	0	0.12	0.24	0.02	0.14	0.03	0.14	0.06	1.66	0.41	99.53	0.33	0.00	98.53	0.22	3.08	0.52	0.04	2.07	0.36	0.13	0.11	0.00	1.66	0.18	0.76	0.22	0.20	0.36	0.41	0.02	19.62	0.80	3.06	0.00		-0.38	0.98	2.12	46.90	136.04	901.49	426.21	1093.46	629.02	930.66	466.89	1066.51	474.06
5.305	0	0.12	0.24	0.02	0.14	0.03	0.13	0.07	1.52	0.42	99.53	0.33	0.00	98.74	0.22	3.25	0.52	0.04	1.75	0.42	0.12	0.17	0.00	1.52	0.18	0.75	0.25	0.25	0.38	0.39	0.02	15.03	0.85	3.18	0.00		0.20	0.20	1.64	46.99	133.24	902.40	427.32	1092.18	628.89	931.28	469.01	1064.48	472.48
5.338	0	0.12	0.22	0.02	0.15	0.03	0.13	0.07	1.44	0.42	99.56	0.33	0.00	98.09	0.21	4.23	0.48	0.04	1.95	0.42	0.17	0.28	0.00	1.44	0.17	0.66	0.25	0.34	0.36	0.41	0.02	1.28	0.89	2.79	0.00		-1.56	2.30	2.03	46.24	135.87	901.77	427.19	1093.30	629.96	930.69	468.33	1066.48	473.16
5.372	0	0.12	0.22	0.02	0.15	0.03	0.13	0.07	1.03	0.31	99.56	0.33	0.00	96.33	0.18	4.41	0.30	0.05	2.30	0.31	0.16	0.20	0.00	1.03	0.13	0.56	0.29	0.33	0.39	0.54	0.02	13.65	0.92	2.90	0.00		0.45	5.67	3.75	46.32	133.76	900.05	424.68	1094.77	632.28	933.54	465.07	1067.06	473.14
5.405	0	0.12	0.21	0.02	0.15	0.03	0.12	0.07	1.01	0.24	99.58	0.33	0.00	97.81	0.22	5.21	0.23	0.06	2.05	0.24	0.14	0.20	0.00	1.01	0.16	0.54	0.34	0.46	0.40	0.56	0.02	21.55	0.97	2.70	0.00		-0.91	3.01	3.04	46.41	136.59	902.85	426.88	1093.72	629.39	932.17	467.88	1068.67	472.76
5.438	0	0.12	0.21	0.02	0.15	0.03	0.12	0.07	1.10	0.29	99.59	0.33	0.00	98.52	0.19	5.99	0.23	0.07	1.81	0.29	0.13	0.19	0.00	1.10	0.20	0.48	0.35	0.53	0.38	0.51	0.02	12.05	0.92	2.60	0.00		-1.82	1.02	1.53	46.32	134.94	902.02	426.56	1093.04	628.42	930.59	467.78	1065.45	472.37
5.472	0	0.12	0.20	0.02	0.15	0.03	0.12	0.07	0.72	0.26	99.59	0.33	0.00	97.61	0.13	5.53	0.19	0.09	1.71	0.26	0.11	0.11	0.00	0.72	0.17	0.35	0.44	0.49	0.37	0.45	0.02	17.62	0.88	2.43	0.00		-0.31	3.46	1.93	46.58	135.85	900.85	425.35	1095.53	630.92	931.36	466.26	1066.96	474.52
5.505	0	0.12	0.20	0.02	0.15	0.03	0.12	0.07	0.59	0.29	99.60	0.33	0.00	98.08	0.09	6.13	0.16	0.09	1.93	0.29	0.18	0.30	0.00	0.59	0.14	0.28	0.50	0.51	0.37	0.45	0.02	4.42	0.89	2.42	0.00		2.15	2.34	3.12	47.30	134.29	902.69	426.87	1094.20	631.04	933.55	467.81	1067.67	474.33
5.538	0	0.12	0.21	0.02	0.15	0.03	0.12	0.07	0.53	0.25	99.59	0.33	0.00	97.12	0.10	5.95	0.15	0.08	1.93	0.25	0.17	0.18	0.00	0.53	0.13	0.28	0.47	0.27	0.36	0.42	0.02	22.79	0.87	2.60	0.00		-1.07	4.41	2.20	46.21	136.51	900.50	423.78	1095.41	630.00	931.07	464.89	1067.39	471.96
5.572	0	0.11	0.20	0.02	0.16	0.03	0.12	0.07	0.53	0.22	99.60	0.33	0.00	97.70	0.13	6.60	0.17	0.08	2.13	0.22	0.15	0.20	0.00	0.53	0.11	0.21	0.39	0.19	0.35	0.39	0.01	15.02	0.86	2.57	0.00		-1.57	3.25	2.58	46.25	137.75	902.80	426.43	1094.15	629.13	931.29	468.18	1069.00	471.63
5.605	0	0.12	0.21	0.02	0.15	0.03	0.12	0.07	0.49	0.19	99.58	0.33	0.00	97.57	0.14	5.50	0.16	0.08	2.04	0.19	0.12	0.13	0.00	0.49	0.09	0.22	0.40	0.18	0.40	0.40	0.01	24.14	0.83	2.58	0.00		-1.11	3.53	3.15	45.62	136.06	900.02	423.08	1096.26	631.22	932.48	463.63	1068.30	471.85
5.638	0	0.12	0.21	0.02	0.15	0.03	0.12	0.07	0.45	0.28	99.58	0.33	0.00	97.58	0.17	5.50	0.15	0.07	2.07	0.28	0.11	0.10	0.00	0.45	0.10	0.20	0.33	0.17	0.41	0.41	0.01	12.25	0.84	2.72	0.00		2.67	3.52	2.66	46.88	136.73	902.42	425.67	1096.69	632.81	933.00	467.84	1069.61	473.59
5.672	0	0.12	0.21	0.02	0.15	0.03	0.12	0.07	0.59	0.34	99.57	0.33	0.00	97.73	0.16	4.78	0.18	0.07	2.70	0.34	0.16	0.14	0.00	0.59	0.10	0.17	0.33	0.20	0.38	0.38	0.02	8.78	0.76	2.65	0.00		3.34	3.19	2.82	46.74	139.75	901.23	424.66	1098.66	635.26	932.09	467.56	1071.71	473.70
5.705	0	0.12	0.22	0.02	0.15	0.03	0.12	0.07	0.58	0.40	99.55	0.33	0.00	98.31	0.16	4.95	0.18	0.06	3.68	0.40	0.27	0.15	0.00	0.58	0.10	0.18	0.34	0.18	0.38	0.42	0.02	10.51	0.81	3.09	0.00		0.99	1.68	2.86	46.12	134.50	904.81	426.98	1098.36	633.25	936.28	468.41	1070.67	474.10
5.739	0	0.12	0.22	0.02	0.15	0.03	0.12	0.07	0.58	0.47	99.55	0.33	0.00	98.04	0.20	5.84	0.16	0.06	4.40	0.47	0.41	0.26	0.00	0.58	0.12	0.17	0.30	0.17	0.39	0.44	0.02	4.85	0.85	3.34	0.00		0.21	2.43	2.84	45.82	139.83	902.82	424.32	1100.89	634.15	934.02	465.80	1073.60	474.16
5.772	0	0.12	0.24	0.02	0.15	0.03	0.12	0.07	0.54	0.45	99.53	0.33	0.00	97.38	0.31	5.20	0.20	0.07	3.95	0.45	0.41	0.26	0.00	0.54	0.13	0.16	0.31	0.20	0.42	0.44	0.02	17.63	0.91	3.70	0.00		3.12	3.92	3.88	47.03	136.77	904.65	427.53	1099.19	635.16	936.71	468.47	1073.22	477.00
5.805	0	0.12	0.24	0.02	0.15	0.03	0.12	0.07	0.47	0.47	99.53	0.33	0.00	97.24	0.32	5.14	0.21	0.08	4.23	0.66	0.40	0.42	0.00	0.47	0.12	0.16	0.30	0.17	0.46	0.46	0.02	27.21	0.94	3.70	0.00		1.02	4.20	2.74	46.17	134.65	905.25	428.22	1098.94	633.98	936.70	469.09	1071.12	476.78
5.839	0	0.12	0.25	0.02	0.15	0.03	0.12	0.07	0.35	0.35	99.50	0.33	0.00	97.57	0.29	4.75	0.27	0.09	4.34	0.85	0.44	0.57	0.00	0.35	0.09	0.16	0.29	0.13	0.58	0.51	0.02	31.55	0.90	4.23	0.00		0.33	3.54	3.01	45.93	134.79	906.93	429.96	1098.54	633.07	937.56	469.91	1072.08	478.38
5.872	0	0.12	0.26	0.03	0.15	0.03	0.12	0.07	0.32	0.32	99.47	0.33	0.00	97.85	0.28	4.74	0.30	0.09	4.71	1.21	0.40	0.89	0.00	0.32	0.09	0.17	0.24	0.13	0.56	0.58	0.02	19.95	0.90	4.64	0.00		0.21	2.90	2.91	45.70	136.20	905.72	428.65	1098.54	632.62	936.18	468.65	1072.06	477.87
5.905	0	0.12	0.26	0.03	0.15	0.04	0.12	0.07	0.37	0.37	99.48	0.33	0.00	98.07	0.24	5.03	0.37	0.08	5.29	1.30	0.42	1.46	0.00	0.35	0.09	0.17	0.23	0.11	0.52	0.63	0.02	15.74	0.95	4.64	0.00		-0.04	2.35	2.82	45.62	134.45	906.15	429.20	1097.97	632.13	936.84	468.96	1070.99	477.97
5.939	0	0.12	0.28	0.03	0.15	0.04	0.12	0.07	0.43	0.43	99.44	0.33	0.00	97.97	0.25	4.77	0.43	0.07	5.33	1.29	0.39	1.56	0.00	0.26	0.08	0.18	0.21	0.14	0.58	0.82	0.02	29.77	1.07	5.31	0.00		0.81	2.61	2.64	45.85	135.11	906.05	428.79	1098.34	632.45	936.46	469.13	1071.31	477.57
5.972	0	0.12	0.29	0.03	0.15	0.04	0.13	0.07	0.40	0.40	99.43	0.33	0.00	98.06	0.31	4.39	0.40	0.07	4.72	0.94	0.21	1.25	0.00	0.28	0.08	0.18	0.19	0.23	0.57	0.86	0.02	53.56	1.07	5.44	0.00		-0.63	2.39	2.37	45.41	135.92	905.48	428.02	1098.83	632.19	935.73	468.34	1071.38	476.85
6.005	0	0.12	0.29	0.02	0.15	0.04	0.12	0.07	0.43	0.43	99.41	0.33	0.00	98.41	0.32	4.90	0.43	0.06	4.71	0.85	0.16	0.81	0.12	0.29	0.07	0.20	0.21	0.22	0.61	0.95	0.02	42.18	1.09	5.83	0.00		-0.90	1.38	2.31	45.25	137.22	905.17	428.13	1099.67	633.59	935.25	468.96	1072.25	476.66
6.039	0	0.12	0.30	0.02	0.15	0.03	0.13	0.07	0.59	0.59	99.39	0.33	0.00	97.98	0.28	4.96	0.59	0.07	4.60	0.86	0.14	0.55	0.00	0.33	0.07	0.25	0.18	0.21	0.67	1.10	0.02	34.22	1.04	6.08	0.00		0.89	2.60	2.80	45.85	137.45	906.31	429.65	1099.12	634.28	935.96	470.70	1073.24	477.60
6.072	0	0.12	0.30	0.02	0.15	0.03	0.12	0.07	0.57	0.57	99.40	0.33	0.00	98.13	0.25	5.40	0.57	0.06	4.06	0.83	0.14	0.42	0.00	0.32	0.07	0.24	0.19	0.17	0.67	1.10	0.02	19.32	1.03	6.08	0.00		2.11	2.19	2.53	46.46	134.98	907.58	430.72	1098.88	634.04	937.39	471.84	1072.20	478.48
6.106	0	0.12	0.27	0.02	0.16	0.03	0.12	0.08	0.67	0.67	99.46	0.33	0.00	97.82	0.20	6.23	0.67	0.06	3.91	0.72	0.37	0.38	0.00	0.29	0.07	0.25	0.21	0.11	0.60	1.25	0.02	31.94	1.18	5.38	0.00		1.03	2.98	2.47	46.13	137.49	906.93	430.04	1100.33	634.44	936.58	470.67	1073.78	479.65
6.139	0	0.12	0.25	0.02	0.15	0.03	0.12	0.07	0.75	0.75	99.50	0.33	0.00	97.77	0.20	5.73	0.75	0.04	3.59	0.62	0.42	0.35	0.00	0.26	0.07	0.23	0.23	0.11	0.58	1.26	0.02	34.09	1.14	4.51	0.00		1.00	3.09	3.13	46.34	137.65	907.57	432.00	1099.21	634.64	936.98	471.80	1074.28	481.53
6.172	0	0.12	0.25	0.02	0.16	0.03	0.12	0.08	0.83	0.83	99.51	0.33	0.00	97.97	0.21	6.16	0.83	0.04	3.94	0.62	0.58	0.51	0.00	0.27	0.07	0.26	0.24	0.09	0.59	1.24	0.02	13.74	1.18	4.38	0.00		-3.50	2.63	3.07	44.59	138.78	905.88	430.16	1100.58	634.85	936.21	469.32	1074.61	479.63
6.206	0	0.12	0.24	0.02	0.15	0.04	0.12	0.08	0.88	0.88	99.51	0.33	0.00	98.57	0.19	5.97	0.88	0.04	4.89	0.71	0.72	0.50	0.00	0.22	0.06	0.28	0.25	0.08	0.61	1.14	0.02	15.97	1.23	4.30	1.00		1.04	0.83	2.93	46.19	137.39	906.08	431.53	1099.37	636.34	936.13	472.16	1073.27	480.45
6.239	0	0.12	0.23	0.02	0.15	0.04	0.12	0.07	0.87	0.87	99.53	0.33	0.00	97.63	0.15	5.77	0.87	0.03	4.82	0.89	0.61	0.58	0.00	0.23	0.05	0.27	0.23	0.09	0.59	1.11	0.02	17.72	1.23	3.83	0.00		-2.20	3.41	2.79	45.23	137.91	906.50	430.84	1100.35	634.87	936.55	470.33	1074.09	480.35
6.272	0	0.12	0.23	0.02	0.15	0.04	0.13	0.07	0.94	0.94	99.55	0.33	0.00	97.44	0.12	4.42	0.94	0.02	5.11	1.03	0.53	0.57	0.00	0.22	0.05	0.27	0.23	0.09	0.55	1.13	0.02	16.99	1.26	3.18	0.00		-0.06	3.81	3.06	45.97	138.77	906.86	430.78	1100.30	635.00	936.58	470.66	1074.99	480.67
6.306	0	0.12	0.22	0.02	0.15	0.04	0.13	0.07	0.98	0.98	99.56	0.33	0.00	97.47	0.10	4.27	0.98	0.01	4.71	1.05	0.38	0.39	0.00	0.23	0.04	0.29	0.25	0.13	0.49	1.27	0.02	10.62	1.24	2.83	0.00		-0.72	3.74	3.14	45.66	137.86	907.11	430.68	1100.79	635.02	937.49	470.19	1074.95	480.72
6.339	0	0.13	0.22	0.02	0.14	0.04	0.13	0.07	0.98	0.98	99.57	0.33	0.00	97.91	0.09	3.90	0.98	0.01	4.25	1.13	0.37	0.56	0.00	0.24	0.05	0.30	0.26	0.16	0.49	1.22	0.02	8.68	1.25	2.69	0.00		0.97	2.76	3.54	46.03	137.43	906.16	430.31	1100.88	636.51	937.68	470.16	1074.69	480.89
6.373	0	0.13	0.22	0.02	0.14	0.04	0.13	0.07	0.86	0.86	99.55	0.33	0.00	97.62	0.11	3.67	0.86	0.01	5.15	1.37	0.42	0.54	0.00	0.28	0.06	0.34	0.24	0.23	0.44	1.07	0.02	12.32	1.30	3.00	0.00		1.86	3.43	3.07	46.51	137.49	906.17	430.63	1100.56	636.72	936.97	471.24	1074.14	480.77
6.406	0	0.12	0.23	0.02	0.14	0.04	0.13	0.07	0.80	0.80	99.55	0.33	0.00	97.61	0.09	4.11	0.80	0.01	5.00	1.45	0.43	0.46	0.00	0.26	0.07	0.32	0.26	0.32	0.41	0.93	0.03	3.81	1.33	3.26	0.00		0.47	3.45	3.27	45.69	136.96	905.69	429.54	1102.31	637.67	938.12	469.70	1074.66	480.47
6.439	0	0.12	0.22	0.02	0.14	0.04	0.12	0.07	0.69	0.69	99.57	0.33	0.00	97.70	0.08	4.32	0.69	0.01	5.65	1.34	0.48	0.34	0.00	0.26	0.07	0.30	0.34	0.33	0.39	0.92	0.03	3.29	1.41	2.95	0.00		1.50	3.25	2.85	46.37	138.05	905.71	430.26	1100.66	637.06	936.24	471.41	1074.05	479.70
6.473	0	0.12	0.20	0.02	0.15	0.04	0.12	0.07	0.69	0.69	99.60	0.33	0.00	97.71	0.07	5.18	0.69	0.01	5.25	1.09	0.43	0.21	0.00	0.20	0.07	0.30	0.35	0.28	0.36	0.81	0.03	2.36	1.48	2.34	0.00		1.38	3.24	3.21	46.35	137.02	904.81	429.88	1099.60	636.61	936.17	470.51	1072.89	479.58
6.506	0	0.12	0.20	0.02	0.15	0.04	0.12	0.07	0.73	0.73	99.60	0.33	0.00	97.72	0.06	5.18	0.73	0.01	4.66	1.16	0.44	0.21	0.00	0.17	0.06	0.31	0.35	0.23	0.35	0.75	0.04	2.84	1.51	2.40	0.00		3.37	3.20	2.96	47.41	136.54	904.50	429.98	1097.70	635.38	935.02	471.04	1071.29	479.59
6.539	0	0.12	0.20	0.02	0.15	0.04	0.12	0.07	0.73	0.69	99.59	0.33	0.00	97.41	0.06	5.16	0.73	0.01	4.53	1.37	0.48	0.20	0.00	0.16	0.06	0.28	0.33	0.12	0.36	0.69	0.04	2.78	1.53	2.62	0.00		1.03	3.86	3.25	46.48	135.65	905.40	430.30	1096.54	633.35	935.61	470.51	1071.04	478.32
6.573	0	0.12	0.20	0.02	0.15	0.04	0.12	0.07	0.67	0.65	99.61	0.33	0.00	96.74	0.06	6.13	0.67	0.01	3.91	1.75	0.57	0.26	0.00	0.13	0.06	0.26	0.32	0.10	0.35	0.65	0.04	3.07	1.72	2.68	0.00		2.74	5.05	2.77	46.98	135.58	904.44	429.01	1097.70	634.63	935.28	470.24	1070.63	478.00
6.606	0	0.11	0.18	0.02	0.16	0.04	0.11	0.08	0.52	0.52	99.64	0.33	0.00	96.77	0.06	9.05	0.52	0.01	3.54	1.65	0.66	0.26	0.00	0.14	0.06	0.24	0.32	0.10	0.37	0.70	0.04	0.32	1.74	2.62	0.00		2.87	5.01	2.82	46.63	137.37	902.57	427.19	1098.32	635.65	933.82	469.11	1070.99	476.52
6.639	0	0.11	0.16	0.02	0.17	0.04	0.11	0.09	0.43	0.43	99.66	0.33	0.00	97.12	0.05	9.78	0.43	0.02	3.94	1.36	0.70	0.26	0.00	0.15	0.06	0.21	0.32	0.10	0.40	0.72	0.05	0.99	1.77	1.96	0.00		3.53	4.42	0.78	46.59	136.87	900.99	424.99	1099.50	636.81	931.60	470.09	1068.45	472.40
6.673	0	0.10	0.15	0.02	0.18	0.04	0.10	0.10	0.27	0.27	99.63	0.33	0.00	94.46	0.06	12.45	0.27	0.02	4.03	1.34	0.65	0.23	0.00	0.13	0.05	0.19	0.25	0.09	0.41	0.84	0.05	0.93	1.89	1.61	0.00		5.95	7.82	2.44	47.36	136.12	901.86	425.23	1098.40	636.02	933.75	468.88	1069.76	474.18
6.706	0	0.10	0.14	0.02	0.19	0.04	0.10	0.10	0.24	0.24	99.62	0.33	0.00	95.00	0.08	13.48	0.24	0.02	4.54	1.32	0.57	0.29	0.00	0.13	0.04	0.18	0.19	0.06	0.44	0.92	0.05	0.47	2.01	1.71	0.00		5.02	7.28	2.56	47.32	137.41	903.04	425.95	1096.71	633.27	932.96	469.01	1070.28	473.81
6.740	0	0.10	0.15	0.02	0.18	0.04	0.10	0.10	0.17	0.17	99.64	0.33	0.00	95.40	0.08	12.46	0.17	0.03	4.69	1.15	0.51	0.38	0.00	0.13	0.05	0.18	0.18	0.07	0.43	0.93	0.05	0.30	2.00	1.79	0.00		4.34	6.85	1.74	47.40	136.42	904.03	426.19	1095.36	630.70	932.36	469.61	1068.76	472.29
6.773	0	0.10	0.14	0.02	0.18	0.04	0.10	0.10	0.15	0.15	99.64	0.33	0.00	94.97	0.07	12.60	0.12	0.03	5.11	1.07	0.48	0.37	0.00	0.15	0.06	0.18	0.19	0.08	0.45	0.95	0.05	0.40	2.18	1.39	0.00		3.99	7.31	1.52	47.34	136.59	903.44	426.53	1095.08	630.88	931.62	469.80	1068.17	473.15
6.806	0	0.09	0.13	0.02	0.20	0.04	0.10	0.11	0.14	0.14	99.59	0.33	0.00	96.68	0.07	16.15	0.10	0.04	5.13	0.84	0.48	0.57	0.00	0.14	0.07	0.18	0.19	0.08	0.45	1.00	0.05	0.76	2.28	1.37	0.00		1.85	5.14	2.12	46.25	135.39	902.03	425.04	1095.13	630.76	932.12	467.31	1067.44	471.95
6.840	0	0.10	0.13	0.02	0.19	0.04	0.10	0.11	0.14	0.14	99.61	0.33	0.00	97.48	0.07	14.58	0.07	0.04	4.35	0.71	0.42	0.58	0.00	0.14	0.09	0.18	0.19	0.14	0.48	0.95	0.05	3.00	2.43	1.45	0.00		1.63	3.72	2.15	46.97	134.79	903.91	427.25	1092.97	628.32	932.28	468.71	1067.00	473.22
6.873	0	0.10	0.14	0.02	0.17	0.04	0.10	0.09	0.18	0.14	99.65	0.33	0.00	96.60	0.07	11.37	0.06	0.05	4.56	0.74	0.39	0.82	0.00	0.14	0.09	0.19	0.19	0.18	0.48	1.02	0.05	1.54	2.45	1.61	0.00		2.41	5.27	3.23	47.23	134.63	904.15	427.28	1091.91	627.43	933.14	467.71	1067.63	473.87
6.906	0	0.10	0.15	0.02	0.18	0.04	0.10	0.10	0.22	0.15	99.65	0.33	0.00	95.86	0.08	11.92	0.05	0.06	4.32	0.81	0.36	1.25	0.00	0.15	0.10	0.18	0.19	0.22	0.48	1.07	0.05	1.47	2.52	1.94	0.00		2.98	6.29	3.23	47.87	134.81	904.32	427.90	1090.08	625.67	932.27	467.88	1066.91	474.72
6.940	0	0.11	0.16	0.02	0.16	0.04	0.11	0.08	0.52	0.18	99.68	0.33	0.00	96.26	0.07	8.70	0.04	0.05	4.52	0.92	0.34	1.38	0.00	0.18	0.15	0.19	0.25	0.52	0.50	1.15	0.04	3.11	2.57	2.13	0.00		1.36	5.76	3.29	46.76	129.23	903.34	425.83	1090.25	624.91	934.64	465.01	1063.63	472.79
6.973	0	0.11	0.16	0.03	0.16	0.04	0.11	0.08	0.67	0.21	99.68	0.33	0.00	96.68	0.07	8.52	0.05	0.06	4.61	0.93	0.35	1.79	0.00	0.21	0.19	0.20	0.31	0.67	0.43	1.19	0.04	0.69	2.54	2.16	0.00		2.22	5.15	2.10	47.70	133.11	902.48	426.30	1088.19	623.53	930.00	466.89	1063.00	472.32
7.006	0	0.11	0.16	0.03	0.16	0.04	0.11	0.09	0.31	0.22	99.67	0.33	0.00	95.49	0.08	9.41	0.05	0.06	4.34	1.24	0.38	1.83	0.00	0.22	0.17	0.20	0.24	0.31	0.52	1.39	0.04	0.76	2.40	2.33	0.00		5.25	6.73	2.79	48.07	131.30	897.92	423.04	1089.54	628.43	930.04	464.87	1061.19	471.09
7.040	0	0.11	0.17	0.03	0.16	0.04	0.11	0.09	0.29	0.29	99.65	0.33	0.00	97.06	0.08	9.73	0.04	0.07	4.21	1.50	0.63	2.09	0.00	0.29	0.20	0.21	0.18	0.28	0.57	1.93	0.04	1.18	2.27	2.91	0.00		1.61	4.52	4.64	46.18	138.45	895.71	420.89	1091.58	628.79	928.44	462.69	1066.69	470.15
7.073	0	0.12	0.17	0.03	0.16	0.04	0.11	0.09	0.30	0.30	99.65	0.33	0.00	95.60	0.07	8.47	0.05	0.09	3.75	1.69	0.72	2.92	0.00	0.30	0.21	0.20	0.15	0.11	0.58	2.19	0.04	1.00	2.13	2.55	0.00		6.98	6.61	5.25	48.72	131.56	897.38	421.53	1087.97	625.71	931.45	462.50	1062.70	471.41
7.107	0	0.11	0.17	0.03	0.16	0.04	0.11	0.09	0.32	0.32	99.66	0.33	0.00	96.82	0.08	8.45	0.05	0.08	3.57	1.81	0.64	2.15	0.00	0.32	0.22	0.21	0.14	0.12	0.57	2.52	0.03	0.46	2.18	2.28	0.00		5.26	4.92	3.97	48.31	135.74	897.51	421.09	1088.53	624.27	928.33	464.32	1064.00	468.77
7.140	0	0.11	0.17	0.03	0.16	0.04	0.11	0.09	0.38	0.38	99.67	0.33	0.00	96.95	0.08	8.29	0.05	0.08	3.68	1.69	0.49	2.18	0.00	0.38	0.27	0.21	0.11	0.15	0.49	2.85	0.04	0.49	2.08	2.06	0.00		4.52	4.70	3.99	48.32	134.17	899.19	423.13	1088.05	624.12	929.71	465.17	1063.78	470.37
7.173	0	0.11	0.16	0.03	0.16	0.04	0.11	0.09	0.38	0.38	99.67	0.33	0.00	96.81	0.08	9.08	0.05	0.08	3.50	1.67	0.26	1.83	0.00	0.38	0.29	0.19	0.10	0.14	0.46	2.94	0.03	0.49	2.06	2.03	0.00		1.87	4.94	4.17	47.21	135.81	899.26	423.10	1087.19	622.62	928.78	463.16	1064.39	470.56
7.207	0	0.11	0.17	0.02	0.17	0.04	0.11	0.09	0.50	0.50	99.67	0.33	0.00	97.03	0.08	9.66	0.05	0.09	3.57	1.52	0.17	1.12	0.00	0.50	0.25	0.17	0.08	0.20	0.36	2.85	0.04	1.65	1.90	2.15	0.00		1.96	4.56	3.53	47.21	135.49	899.19	422.66	1087.79	622.81	928.46	464.22	1063.86	468.98
7.240	0	0.11	0.16	0.03	0.17	0.04	0.11	0.09	0.47	0.47	99.67	0.33	0.00	97.21	0.09	9.43	0.05	0.08	3.90	1.65	0.18	1.57	0.00	0.47	0.22	0.15	0.06	0.18	0.34	3.19	0.03	1.27	1.92	1.72	0.00		1.23	4.25	3.34	47.02	135.04	900.94	423.88	1088.19	622.42	929.54	465.15	1064.50	469.52
7.273	0	0.11	0.16	0.02	0.16	0.04	0.11	0.09	0.45	0.45	99.68	0.33	0.00	96.54	0.08	8.50	0.06	0.06	4.00	1.46	0.18	1.17	0.00	0.45	0.25	0.13	0.06	0.15	0.33	3.60	0.02	2.91	1.91	1.68	0.00		2.44	5.35	3.11	47.43	135.72	900.99	423.46	1087.78	622.19	928.84	464.22	1064.45	469.63
7.307	0	0.11	0.16	0.02	0.17	0.04	0.11	0.10	0.48	0.48	99.67	0.33	0.00	97.04	0.08	9.30	0.09	0.05	3.77	1.20	0.17	0.99	0.00	0.48	0.19	0.10	0.06	0.12	0.30	4.40	0.02	4.06	1.68	1.39	0.00		2.09	4.55	3.36	47.30	136.48	900.67	422.94	1088.21	621.70	928.74	464.65	1065.15	468.95
7.340	0	0.11	0.16	0.02	0.16	0.04	0.11	0.10	0.50	0.50	99.67	0.33	0.00	97.40	0.09	9.18	0.09	0.04	3.59	1.30	0.23	1.07	0.00	0.50	0.19	0.10	0.06	0.09	0.30	4.30	0.02	2.32	1.65	1.37	0.00		1.70	3.88	2.75	47.27	136.02	902.26	423.96	1088.89	621.87	929.42	465.84	1065.41	468.95
7.374	0	0.11	0.16	0.02	0.16	0.04	0.11	0.10	0.50	0.50	99.68	0.33	0.00	96.18	0.07	8.66	0.11	0.05	3.57	1.35	0.31	0.96	0.00	0.50	0.18	0.08	0.06	0.11	0.27	5.39	0.01	6.45	1.63	1.41	0.00		2.30	5.88	2.73	47.97	133.98	901.79	425.40	1086.54	621.90	929.08	465.58	1062.95	471.19
7.407	0	0.11	0.17	0.02	0.16	0.04	0.11	0.10	0.49	0.49	99.67	0.33	0.00	96.58	0.07	7.88	0.11	0.04	3.75	1.61	0.31	0.90	0.00	0.49	0.16	0.08	0.05	0.10	0.30	5.54	0.01	12.58	1.56	1.55	0.00		0.37	5.30	4.23	46.68	132.05	900.06	423.92	1087.44	623.00	931.15	463.43	1063.01	470.51
7.440	0	0.12	0.17	0.02	0.15	0.04	0.12	0.09	0.47	0.47	99.66	0.33	0.00	97.39	0.07	6.57	0.11	0.03	3.74	1.57	0.37	0.78	0.00	0.47	0.13	0.08	0.05	0.12	0.30	5.15	0.01	14.19	1.48	1.49	0.00		1.30	3.91	3.35	47.01	135.60	901.03	423.41	1090.67	624.58	930.54	465.33	1066.09	469.44
7.474	0	0.12	0.17	0.03	0.15	0.04	0.12	0.09	0.39	0.39	99.65	0.33	0.00	97.95	0.07	6.29	0.13	0.03	4.32	2.13	0.48	1.00	0.00	0.39	0.13	0.07	0.05	0.16	0.38	5.76	0.01	20.89	1.43	1.52	0.00		0.66	2.68	2.31	47.35	134.30	902.81	425.89	1089.21	623.44	930.25	466.18	1064.43	471.75
7.507	0	0.12	0.18	0.03	0.14	0.04	0.12	0.09	0.43	0.43	99.63	0.33	0.00	96.94	0.06	5.03	0.14	0.03	4.72	2.33	0.45	1.13	0.00	0.43	0.15	0.07	0.06	0.18	0.31	5.47	0.01	12.83	1.53	1.78	0.00		0.92	4.72	3.53	47.38	135.12	901.74	426.64	1087.60	624.04	929.86	466.18	1064.81	472.88
7.540	0	0.13	0.19	0.03	0.14	0.04	0.12	0.08	0.44	0.44	99.62	0.33	0.00	96.82	0.05	4.68	0.14	0.03	4.29	2.60	0.45	1.07	0.00	0.44	0.16	0.08	0.08	0.22	0.32	4.99	0.01	6.40	1.44	1.93	0.00		3.57	4.92	2.59	48.16	134.71	899.25	424.31	1089.01	626.35	928.54	465.45	1063.08	472.16
7.574	0	0.13	0.20	0.03	0.14	0.04	0.12	0.08	0.45	0.45	99.60	0.33	0.00	97.39	0.05	4.33	0.13	0.03	4.82	2.87	0.48	1.50	0.00	0.45	0.15	0.08	0.09	0.24	0.27	4.28	0.01	16.68	1.55	2.35	0.00		1.05	3.91	3.95	47.17	134.98	901.07	425.82	1089.07	625.22	930.74	466.22	1065.57	472.48
7.607	0	0.13	0.21	0.03	0.14	0.04	0.12	0.08	0.46	0.46	99.58	0.33	0.00	98.35	0.05	3.61	0.14	0.03	4.66	2.78	0.39	1.35	0.00	0.46	0.17	0.08	0.12	0.29	0.26	3.96	0.01	11.07	1.57	2.66	0.00		0.66	1.58	3.65	47.36	135.07	902.11	426.84	1088.17	624.35	930.42	465.94	1065.29	473.38
7.640	0	0.13	0.21	0.02	0.14	0.03	0.12	0.07	0.50	0.50	99.59	0.33	0.00	97.73	0.05	3.66	0.15	0.03	3.72	2.62	0.39	0.97	0.00	0.50	0.17	0.08	0.14	0.25	0.25	3.44	0.01	19.24	1.47	2.55	0.00		0.00	3.19	3.27	46.98	136.51	900.99	426.53	1089.53	626.66	929.46	466.74	1065.83	472.72
7.674	0	0.13	0.21	0.02	0.14	0.03	0.12	0.07	0.55	0.55	99.59	0.33	0.00	97.69	0.05	3.36	0.18	0.03	3.54	2.29	0.42	0.81	0.00	0.55	0.19	0.09	0.20	0.34	0.27	2.82	0.01	11.82	1.37	2.32	0.00		-0.30	3.27	3.63	46.69	133.55	900.34	426.22	1089.70	627.40	931.01	466.47	1064.43	472.36
7.707	0	0.13	0.21	0.02	0.14	0.03	0.12	0.07	0.60	0.60	99.57	0.33	0.00	98.16	0.05	3.37	0.17	0.03	3.06	2.16	0.35	0.52	0.00	0.60	0.26	0.09	0.26	0.44	0.25	2.69	0.01	8.04	1.39	2.74	0.00		-1.70	2.11	3.51	46.63	134.13	902.71	428.72	1089.41	626.32	931.62	468.40	1065.63	473.91
7.741	0	0.13	0.23	0.02	0.14	0.03	0.12	0.07	0.62	0.62	99.55	0.33	0.00	98.17	0.04	3.01	0.20	0.03	2.74	1.63	0.32	0.40	0.00	0.62	0.28	0.10	0.37	0.43	0.29	2.13	0.01	5.11	1.29	3.05	0.00		-1.27	2.09	3.84	46.13	135.32	899.01	426.48	1090.87	629.95	930.27	467.00	1065.46	473.13
7.774	0	0.13	0.22	0.02	0.14	0.03	0.13	0.07	0.72	0.72	99.55	0.33	0.00	97.09	0.04	2.97	0.21	0.03	2.73	1.46	0.30	0.37	0.00	0.72	0.29	0.11	0.39	0.41	0.29	1.69	0.01	6.76	1.21	2.89	0.00		-0.39	4.46	3.94	46.41	134.65	899.86	426.42	1091.60	629.39	931.52	468.24	1066.09	472.77
7.807	0	0.12	0.23	0.02	0.14	0.03	0.13	0.07	0.70	0.70	99.53	0.33	0.00	97.11	0.05	2.89	0.21	0.03	2.92	1.25	0.29	0.46	0.00	0.70	0.28	0.11	0.47	0.33	0.30	1.62	0.01	3.21	1.21	3.27	0.00		-0.69	4.42	3.83	46.12	135.89	899.00	425.46	1092.28	630.29	930.73	467.08	1066.53	472.28
7.841	0	0.12	0.24	0.02	0.14	0.03	0.13	0.07	0.71	0.71	99.53	0.33	0.00	97.98	0.06	3.38	0.23	0.03	2.83	1.20	0.35	0.55	0.00	0.71	0.27	0.13	0.48	0.20	0.33	1.25	0.01	5.73	1.17	3.53	0.00		1.08	2.59	3.99	47.24	133.88	902.09	428.64	1091.17	629.92	932.85	468.36	1066.53	475.75
7.874	0	0.12	0.25	0.02	0.14	0.03	0.12	0.07	0.64	0.64	99.49	0.33	0.00	96.96	0.06	3.85	0.23	0.03	3.01	1.08	0.42	0.52	0.00	0.64	0.26	0.14	0.44	0.19	0.34	1.18	0.01	9.77	1.14	4.22	0.00		3.07	4.69	3.61	47.37	136.81	900.48	425.58	1094.61	632.65	931.99	467.74	1068.68	473.72
7.907	0	0.12	0.28	0.02	0.14	0.03	0.12	0.07	0.66	0.66	99.44	0.33	0.00	97.03	0.06	4.35	0.21	0.03	2.98	0.93	0.52	0.56	0.00	0.66	0.26	0.15	0.47	0.15	0.34	0.97	0.01	3.61	1.08	5.34	0.00		-0.11	4.57	3.82	46.75	135.46	902.62	428.53	1092.72	630.53	933.04	467.99	1068.26	476.02
7.941	0	0.12	0.33	0.02	0.15	0.03	0.12	0.07	0.66	0.66	99.34	0.33	0.00	96.32	0.05	4.82	0.20	0.03	3.27	0.93	0.58	0.49	0.00	0.66	0.20	0.15	0.50	0.14	0.34	0.88	0.01	16.75	1.13	6.96	0.00		1.28	5.67	4.12	46.96	137.13	901.66	426.58	1095.04	632.50	933.29	466.67	1070.12	475.63
7.974	0	0.12	0.32	0.02	0.15	0.03	0.12	0.07	0.71	0.71	99.35	0.33	0.00	97.70	0.05	5.04	0.19	0.03	3.30	0.98	0.57	0.52	0.00	0.71	0.18	0.14	0.44	0.19	0.36	0.83	0.02	14.26	1.10	6.80	0.00		0.19	3.25	3.35	47.31	134.79	904.05	429.93	1092.82	630.44	933.56	469.67	1068.17	476.72
8.007	0	0.12	0.31	0.02	0.15	0.03	0.12	0.07	0.70	0.70	99.38	0.33	0.00	95.53	0.05	6.19	0.15	0.02	2.88	0.86	0.54	0.58	0.00	0.70	0.16	0.13	0.41	0.24	0.33	0.77	0.02	8.43	1.07	6.67	0.00		0.49	6.69	3.41	47.15	137.74	902.77	427.99	1094.47	631.00	932.56	467.67	1069.96	477.27
8.041	0	0.11	0.33	0.03	0.16	0.03	0.12	0.08	0.82	0.82	99.33	0.33	0.00	97.44	0.05	7.53	0.14	0.02	2.87	0.84	0.54	0.97	0.00	0.82	0.17	0.12	0.40	0.28	0.31	0.66	0.02	4.24	1.04	7.64	0.00		0.39	3.81	3.43	47.32	135.86	903.16	429.03	1091.79	629.39	932.17	469.24	1067.89	475.43
8.074	0	0.12	0.33	0.03	0.16	0.03	0.12	0.08	0.68	0.68	99.35	0.33	0.00	97.72	0.04	7.05	0.16	0.02	3.01	1.07	0.60	1.23	0.00	0.68	0.16	0.13	0.33	0.21	0.33	0.70	0.02	9.77	1.05	7.33	0.00		1.53	3.20	3.12	47.14	134.72	901.53	426.97	1094.41	632.71	932.87	468.21	1067.45	474.25
8.108	0	0.12	0.34	0.03	0.15	0.03	0.12	0.07	0.59	0.59	99.31	0.33	0.00	97.19	0.04	6.07	0.16	0.02	4.25	1.17	0.62	1.34	0.00	0.59	0.14	0.14	0.33	0.08	0.36	0.69	0.02	8.60	1.02	7.60	0.00		0.44	4.29	3.13	46.86	136.11	901.74	426.82	1094.35	631.53	932.33	467.47	1068.26	474.58
8.141	0	0.12	0.34	0.03	0.15	0.03	0.12	0.07	0.51	0.51	99.32	0.33	0.00	96.81	0.04	6.44	0.15	0.02	4.20	1.23	0.61	1.27	0.00	0.51	0.12	0.15	0.37	0.08	0.38	0.70	0.02	8.12	1.10	7.65	0.00		1.52	4.94	3.52	47.30	135.75	901.31	426.34	1093.48	630.80	932.32	466.63	1067.82	474.89
8.174	0	0.12	0.31	0.03	0.16	0.04	0.12	0.08	0.50	0.50	99.38	0.33	0.00	96.15	0.03	6.99	0.14	0.02	4.75	1.34	0.59	1.08	0.00	0.50	0.13	0.15	0.37	0.07	0.38	0.68	0.02	2.90	1.14	6.88	0.00		0.99	5.92	3.79	47.30	135.18	901.79	427.16	1092.36	629.72	932.60	466.67	1067.49	475.62
8.208	0	0.12	0.29	0.03	0.16	0.03	0.11	0.08	0.34	0.34	99.42	0.33	0.00	96.49	0.04	8.05	0.14	0.02	3.89	1.29	0.51	1.05	0.00	0.34	0.13	0.19	0.34	0.08	0.46	0.67	0.03	5.93	1.14	6.55	0.00		2.49	5.43	4.09	47.62	136.72	900.57	426.75	1092.86	631.65	931.78	467.49	1068.28	475.31
8.241	0	0.12	0.31	0.03	0.16	0.03	0.11	0.08	0.34	0.34	99.38	0.33	0.00	96.85	0.04	7.12	0.14	0.02	3.55	1.59	0.54	1.03	0.00	0.34	0.13	0.21	0.38	0.14	0.47	0.66	0.03	11.01	1.13	6.85	0.00		0.88	4.87	3.88	47.65	136.29	901.66	428.30	1089.66	627.71	930.73	467.23	1066.71	476.44
8.274	0	0.12	0.34	0.03	0.16	0.03	0.11	0.08	0.34	0.34	99.33	0.33	0.00	95.09	0.04	7.19	0.13	0.02	3.39	2.17	0.56	1.35	0.00	0.34	0.14	0.26	0.33	0.17	0.49	0.71	0.03	4.84	1.16	7.74	0.00		3.23	7.18	3.47	47.90	139.20	900.15	426.11	1091.87	630.48	929.26	467.30	1068.27	474.51
8.308	0	0.13	0.32	0.03	0.15	0.03	0.12	0.08	0.32	0.32	99.35	0.33	0.00	96.21	0.04	6.52	0.13	0.02	3.52	2.79	0.58	1.70	0.00	0.32	0.13	0.30	0.35	0.26	0.50	0.84	0.03	3.59	1.18	7.25	0.00		1.91	5.83	3.64	47.98	136.24	901.89	428.26	1088.81	626.90	930.18	467.73	1066.19	475.74
8.341	0	0.12	0.28	0.03	0.16	0.03	0.11	0.08	0.40	0.39	99.45	0.33	0.00	95.89	0.04	7.40	0.12	0.02	3.16	2.30	0.58	1.61	0.00	0.39	0.17	0.28	0.36	0.40	0.48	0.83	0.03	13.08	1.17	5.94	0.00		2.85	6.25	3.45	48.11	134.73	899.74	426.46	1088.41	627.05	929.37	468.28	1064.02	472.89
8.375	0	0.12	0.26	0.03	0.16	0.03	0.11	0.08	0.68	0.46	99.49	0.33	0.00	96.56	0.05	7.50	0.11	0.02	2.62	1.89	0.39	1.76	0.00	0.46	0.22	0.28	0.40	0.68	0.42	0.93	0.03	8.46	1.25	5.36	0.00		0.57	5.33	3.65	47.55	134.82	900.57	427.91	1086.30	624.99	928.91	467.45	1063.57	474.08
8.408	0	0.12	0.25	0.03	0.15	0.03	0.12	0.07	0.56	0.53	99.50	0.33	0.00	96.04	0.05	5.89	0.13	0.03	2.84	1.98	0.38	1.53	0.00	0.53	0.29	0.29	0.37	0.56	0.45	1.00	0.03	9.17	1.25	4.78	0.00		3.76	6.05	3.85	48.14	134.51	898.74	425.72	1088.03	627.81	929.24	466.39	1063.56	473.52
8.441	0	0.12	0.24	0.03	0.15	0.03	0.12	0.07	0.58	0.58	99.53	0.33	0.00	97.61	0.05	5.08	0.13	0.03	2.12	1.77	0.27	0.86	0.00	0.58	0.31	0.30	0.39	0.46	0.42	1.10	0.02	21.01	1.21	3.94	0.00		1.69	3.45	3.51	47.70	134.92	900.04	426.75	1087.43	625.78	928.94	467.49	1063.75	472.95
8.475	0	0.13	0.24	0.03	0.14	0.03	0.12	0.07	0.67	0.67	99.52	0.33	0.00	97.87	0.05	4.08	0.15	0.03	2.84	2.06	0.24	1.23	0.00	0.67	0.43	0.33	0.42	0.56	0.37	1.23	0.02	22.92	1.26	3.82	0.00		0.03	2.86	4.26	47.02	134.50	900.67	427.06	1087.26	624.85	930.19	466.11	1064.47	473.82
8.508	0	0.12	0.22	0.03	0.14	0.03	0.12	0.07	0.72	0.72	99.56	0.33	0.00	97.80	0.04	4.48	0.16	0.03	2.83	1.77	0.28	0.92	0.00	0.72	0.43	0.40	0.41	0.45	0.35	1.43	0.02	34.24	1.24	3.24	0.00		1.81	3.02	4.08	47.60	131.49	900.09	427.16	1087.07	625.89	931.01	467.66	1062.38	473.35
8.541	0	0.12	0.21	0.03	0.14	0.03	0.12	0.07	0.77	0.77	99.57	0.33	0.00	97.88	0.04	4.13	0.16	0.02	2.76	1.50	0.25	1.06	0.00	0.77	0.45	0.37	0.41	0.51	0.34	1.51	0.02	18.69	1.24	2.74	0.00		0.66	2.83	4.15	47.08	131.99	900.35	426.97	1086.88	625.29	930.91	466.14	1062.70	473.43
8.575	0	0.12	0.21	0.03	0.14	0.03	0.12	0.07	0.86	0.86	99.58	0.33	0.00	97.54	0.03	4.44	0.13	0.02	3.40	1.24	0.30	1.51	0.00	0.86	0.45	0.36	0.35	0.50	0.33	1.75	0.02	9.82	1.24	2.66	0.00		1.45	3.60	4.22	47.32	132.26	899.95	426.40	1087.35	625.75	930.90	466.10	1062.97	473.23
8.608	0	0.12	0.22	0.03	0.14	0.03	0.12	0.07	0.85	0.85	99.56	0.33	0.00	97.06	0.03	4.76	0.13	0.02	3.14	1.30	0.28	1.30	0.00	0.85	0.40	0.36	0.34	0.34	0.33	1.89	0.02	9.32	1.25	3.27	0.00		2.05	4.52	4.39	47.60	132.45	900.00	426.50	1086.98	625.55	930.87	465.91	1063.08	473.78
8.641	0	0.13	0.22	0.03	0.14	0.03	0.13	0.07	1.04	1.04	99.55	0.33	0.00	97.55	0.03	4.36	0.13	0.02	3.38	1.62	0.30	1.61	0.00	1.04	0.40	0.33	0.29	0.27	0.31	1.83	0.02	2.88	1.27	3.33	0.00		2.12	3.58	3.87	47.45	132.55	898.89	425.76	1088.26	627.30	930.30	466.94	1062.73	472.36
8.675	0	0.12	0.21	0.03	0.15	0.03	0.12	0.08	1.23	1.23	99.57	0.33	0.00	97.73	0.03	5.31	0.15	0.02	3.16	1.66	0.36	1.44	0.00	1.23	0.35	0.33	0.26	0.18	0.29	2.16	0.01	5.06	1.18	2.98	0.00		2.81	3.19	4.55	47.70	133.08	898.74	425.71	1089.86	628.51	931.44	468.08	1064.43	472.96
8.708	0	0.12	0.22	0.03	0.15	0.03	0.12	0.08	1.20	1.20	99.56	0.33	0.00	96.65	0.03	5.33	0.15	0.02	3.18	2.07	0.42	1.35	0.00	1.20	0.39	0.31	0.26	0.18	0.28	2.00	0.02	6.31	1.18	3.38	0.00		1.15	5.19	4.63	46.69	136.16	898.61	425.10	1092.13	630.14	931.22	466.93	1067.23	473.24
8.742	0	0.12	0.21	0.03	0.15	0.03	0.13	0.08	1.47	1.47	99.59	0.33	0.00	96.72	0.03	5.17	0.16	0.02	2.95	1.80	0.58	1.10	0.00	1.47	0.40	0.26	0.27	0.24	0.26	2.20	0.02	3.37	1.21	2.64	0.00		1.78	5.07	4.87	46.46	136.89	897.37	423.78	1094.92	633.72	931.93	465.97	1068.62	473.30
8.775	0	0.12	0.20	0.03	0.15	0.03	0.13	0.08	1.52	1.50	99.60	0.33	0.00	96.82	0.03	5.65	0.16	0.03	3.10	1.50	0.62	0.93	0.00	1.52	0.50	0.23	0.32	0.28	0.26	2.11	0.02	3.06	1.22	2.60	0.00		4.15	4.91	4.43	47.14	137.66	898.10	422.68	1097.07	634.77	932.51	466.40	1070.04	472.45
8.808	0	0.12	0.20	0.03	0.15	0.03	0.12	0.08	1.38	1.38	99.60	0.33	0.00	96.33	0.03	5.80	0.15	0.04	3.90	1.53	0.69	0.90	0.00	1.38	0.43	0.23	0.38	0.30	0.28	2.22	0.02	0.27	1.33	2.53	0.00		4.15	5.66	5.03	47.14	135.95	900.31	423.66	1095.56	631.93	934.38	465.20	1070.06	473.84
8.842	0	0.12	0.20	0.03	0.15	0.04	0.12	0.08	1.04	1.04	99.60	0.33	0.00	96.94	0.04	6.09	0.18	0.05	4.94	1.59	0.84	1.00	0.00	1.04	0.40	0.27	0.41	0.19	0.29	2.50	0.02	0.13	1.48	2.76	0.00		6.00	4.73	3.54	48.00	136.67	900.83	423.02	1096.02	632.31	932.88	465.36	1069.36	472.63
8.875	0	0.12	0.19	0.03	0.15	0.04	0.12	0.08	0.92	0.92	99.62	0.33	0.00	97.11	0.05	7.15	0.17	0.08	5.72	1.53	0.93	1.09	0.00	0.92	0.34	0.27	0.41	0.15	0.30	2.50	0.02	0.21	1.49	2.48	0.00		3.07	4.43	3.11	46.60	134.65	901.09	423.02	1095.88	631.32	933.45	464.94	1067.96	471.19
8.908	0	0.11	0.18	0.03	0.16	0.04	0.12	0.09	0.75	0.75	99.64	0.33	0.00	95.84	0.05	8.58	0.16	0.11	5.63	1.33	0.92	1.25	0.00	0.75	0.30	0.28	0.40	0.10	0.32	2.57	0.02	0.69	1.53	2.55	0.00		4.83	6.31	3.51	47.40	135.57	902.11	422.80	1095.36	629.82	933.73	464.70	1069.13	471.33
8.942	0	0.11	0.19	0.03	0.16	0.04	0.11	0.09	0.62	0.62	99.62	0.33	0.00	96.73	0.05	8.85	0.16	0.15	5.43	1.36	0.92	2.30	0.00	0.62	0.27	0.25	0.36	0.10	0.32	2.74	0.02	0.58	1.65	2.96	0.00		6.88	5.07	3.59	49.27	136.72	903.91	423.94	1092.27	625.05	932.56	466.09	1069.16	471.92
8.975	0	0.11	0.19	0.03	0.16	0.04	0.11	0.09	0.55	0.55	99.61	0.33	0.00	96.66	0.05	8.71	0.16	0.20	4.35	1.33	0.81	2.38	0.00	0.55	0.22	0.25	0.27	0.11	0.33	2.69	0.02	0.56	1.66	3.19	0.00		4.53	5.17	3.33	47.45	136.09	900.89	421.10	1094.09	627.23	931.97	464.43	1068.00	468.63
9.008	0	0.12	0.20	0.03	0.17	0.04	0.11	0.09	0.46	0.46	99.60	0.33	0.00	96.30	0.06	9.76	0.16	0.22	4.48	1.66	0.84	3.18	0.04	0.46	0.18	0.27	0.22	0.11	0.38	2.96	0.03	1.86	1.64	3.87	0.00		3.06	5.71	4.00	47.00	135.84	901.11	422.12	1091.94	625.68	931.94	462.25	1067.50	470.87
9.042	0	0.12	0.21	0.03	0.16	0.04	0.11	0.09	0.39	0.39	99.59	0.33	0.00	96.26	0.06	9.06	0.16	0.24	4.81	2.08	0.86	4.72	0.04	0.39	0.18	0.26	0.18	0.18	0.42	2.90	0.03	1.37	1.68	3.89	0.00		1.43	5.76	3.29	46.53	137.38	900.63	420.90	1091.66	623.52	930.08	460.97	1067.17	469.76
9.075	0	0.12	0.20	0.03	0.16	0.04	0.11	0.09	0.41	0.41	99.60	0.33	0.00	97.69	0.06	8.52	0.17	0.25	4.98	2.17	0.85	4.39	0.00	0.41	0.20	0.25	0.17	0.31	0.39	2.97	0.03	1.01	1.76	3.53	0.00		2.93	3.28	2.88	47.82	133.24	904.36	424.87	1089.06	621.53	932.08	465.01	1065.19	470.81
9.109	0	0.12	0.18	0.03	0.16	0.04	0.11	0.09	0.70	0.44	99.64	0.33	0.00	97.81	0.05	8.72	0.18	0.24	4.70	2.40	0.65	4.35	0.00	0.44	0.23	0.26	0.14	0.70	0.38	2.62	0.03	0.70	1.82	2.54	0.00		4.49	3.00	2.80	48.06	135.71	902.98	422.41	1090.62	622.54	930.85	464.40	1066.49	468.58
9.142	0	0.13	0.18	0.03	0.15	0.04	0.11	0.08	0.64	0.44	99.63	0.33	0.00	97.15	0.05	7.05	0.18	0.18	4.97	3.05	0.67	3.63	0.00	0.44	0.28	0.24	0.16	0.64	0.37	2.80	0.03	1.20	1.81	2.46	0.00		4.44	4.36	3.93	47.73	134.97	901.49	420.60	1090.26	621.55	931.52	462.32	1066.37	468.00
9.175	0	0.13	0.18	0.03	0.15	0.04	0.12	0.08	0.56	0.44	99.65	0.33	0.00	97.30	0.04	6.17	0.18	0.18	4.69	3.36	0.55	2.64	0.00	0.44	0.31	0.24	0.18	0.56	0.36	3.06	0.03	1.94	1.80	1.83	0.00		2.85	4.08	3.17	47.50	136.60	902.91	421.34	1088.96	619.15	929.99	462.03	1066.47	467.61
9.209	0	0.13	0.16	0.03	0.15	0.04	0.12	0.08	0.44	0.40	99.67	0.33	0.00	97.24	0.04	5.62	0.18	0.16	3.94	3.30	0.46	1.62	0.00	0.40	0.33	0.25	0.24	0.44	0.35	3.64	0.03	2.34	1.95	1.17	0.00		3.55	4.18	3.50	47.69	133.62	903.14	421.10	1089.28	619.09	932.03	462.45	1065.57	467.17
9.242	0	0.13	0.16	0.03	0.15	0.04	0.12	0.08	0.56	0.45	99.69	0.33	0.00	95.47	0.05	5.96	0.18	0.15	4.23	3.35	0.44	2.21	0.00	0.45	0.40	0.25	0.32	0.56	0.30	3.54	0.03	0.29	2.05	0.90	0.00		4.33	6.76	3.79	48.35	133.33	903.53	422.39	1088.24	618.44	932.21	464.09	1065.47	468.44
9.275	0	0.12	0.15	0.03	0.15	0.04	0.11	0.08	0.56	0.47	99.70	0.33	0.00	95.47	0.05	6.31	0.15	0.17	3.76	2.64	0.35	2.30	0.00	0.47	0.40	0.27	0.32	0.56	0.28	3.76	0.02	0.70	2.17	0.63	0.00		3.93	6.76	3.76	48.03	132.72	901.97	422.34	1088.04	620.18	931.60	463.90	1064.23	468.59
9.309	0	0.13	0.15	0.03	0.15	0.04	0.12	0.09	0.58	0.48	99.70	0.33	0.00	96.41	0.05	5.95	0.16	0.14	3.93	2.69	0.39	2.48	0.00	0.48	0.40	0.25	0.29	0.58	0.23	4.25	0.02	1.59	2.13	0.59	0.00		4.26	5.55	3.81	47.98	132.54	901.31	421.12	1088.40	620.65	931.58	462.17	1063.99	468.00
9.342	0	0.12	0.15	0.03	0.15	0.04	0.11	0.09	0.61	0.53	99.69	0.33	0.00	95.66	0.06	7.35	0.16	0.14	4.02	2.58	0.38	3.60	0.00	0.53	0.42	0.25	0.21	0.61	0.21	4.35	0.02	0.52	2.16	0.61	0.00		3.85	6.53	3.89	48.11	133.61	902.28	422.28	1087.02	618.60	930.97	463.02	1064.45	468.80
9.376	0	0.13	0.15	0.03	0.15	0.04	0.12	0.09	0.69	0.69	99.70	0.33	0.00	97.28	0.07	6.27	0.16	0.13	4.65	2.68	0.49	2.95	0.00	0.69	0.54	0.24	0.25	0.64	0.19	4.63	0.02	1.05	2.15	0.72	0.00		3.69	4.12	3.43	47.63	133.51	901.37	421.11	1088.56	620.43	930.77	462.67	1064.19	467.32
9.409	0	0.12	0.15	0.03	0.15	0.04	0.12	0.09	0.83	0.83	99.69	0.33	0.00	97.50	0.09	6.77	0.17	0.15	4.94	2.52	0.56	3.44	0.00	0.83	0.56	0.22	0.20	0.53	0.19	4.65	0.02	0.20	2.10	0.94	0.00		6.60	3.68	4.72	48.63	134.79	899.12	419.04	1090.78	622.83	931.47	462.77	1066.18	467.51
9.442	0	0.12	0.16	0.03	0.15	0.04	0.12	0.09	0.76	0.76	99.68	0.33	0.00	95.81	0.09	7.02	0.16	0.15	5.01	2.41	0.67	3.08	0.00	0.76	0.57	0.24	0.18	0.40	0.21	5.22	0.02	0.24	2.08	1.39	0.00		7.47	6.36	5.43	48.49	134.66	898.84	417.77	1091.35	623.69	932.62	459.29	1066.95	468.66
9.476	0	0.12	0.17	0.03	0.15	0.04	0.12	0.10	0.76	0.76	99.66	0.33	0.00	95.70	0.09	7.07	0.17	0.17	6.15	2.83	1.05	2.95	0.00	0.76	0.56	0.27	0.13	0.32	0.23	5.96	0.02	0.33	2.03	1.98	0.00		10.55	6.49	6.01	50.20	135.24	898.56	417.05	1090.34	621.95	932.31	459.74	1067.24	468.86
9.509	0	0.12	0.18	0.03	0.15	0.04	0.12	0.10	0.75	0.75	99.64	0.33	0.00	95.46	0.09	6.64	0.16	0.17	5.73	2.90	1.18	3.15	0.00	0.75	0.52	0.26	0.10	0.18	0.22	6.19	0.02	0.74	1.97	2.20	0.00		9.38	6.77	5.63	49.55	134.32	897.42	416.28	1090.65	622.70	931.88	459.67	1065.99	467.22
9.542	0	0.13	0.19	0.03	0.14	0.04	0.12	0.09	0.70	0.70	99.62	0.33	0.00	95.71	0.10	5.68	0.16	0.16	6.68	3.93	1.33	3.60	0.00	0.70	0.55	0.25	0.10	0.20	0.24	5.98	0.02	1.46	1.99	2.56	0.00		7.58	6.47	4.65	49.14	131.24	898.81	418.01	1090.44	622.68	932.83	461.81	1063.99	466.38
9.576	0	0.14	0.20	0.03	0.14	0.05	0.12	0.09	0.72	0.72	99.60	0.33	0.00	96.02	0.11	5.33	0.16	0.18	7.88	4.48	1.36	5.60	0.00	0.72	0.55	0.25	0.10	0.28	0.28	5.83	0.02	1.98	1.96	2.84	0.00		7.46	6.09	4.95	49.31	132.16	899.03	418.44	1090.61	622.74	932.89	462.07	1064.95	467.18
9.609	0	0.15	0.20	0.03	0.13	0.05	0.13	0.08	0.71	0.71	99.59	0.33	0.00	94.20	0.10	3.40	0.17	0.16	7.54	5.19	1.16	4.42	0.00	0.71	0.53	0.27	0.10	0.32	0.29	5.92	0.02	3.53	1.95	2.63	0.00		5.99	8.06	5.16	48.40	133.55	899.53	418.52	1091.24	622.48	933.11	461.34	1066.51	467.64
9.642	0	0.15	0.21	0.03	0.13	0.05	0.13	0.08	0.64	0.64	99.58	0.33	0.00	96.97	0.08	2.51	0.18	0.16	7.36	5.05	1.10	3.88	0.00	0.64	0.48	0.27	0.09	0.41	0.31	6.19	0.02	3.97	1.97	2.77	0.00		2.82	4.66	4.16	47.58	136.04	901.31	420.38	1091.51	622.53	931.82	461.56	1067.69	468.20
9.676	0	0.15	0.22	0.03	0.13	0.04	0.13	0.08	0.57	0.57	99.56	0.33	0.00	97.04	0.07	1.48	0.19	0.11	5.45	5.34	0.88	2.22	0.00	0.57	0.37	0.32	0.10	0.30	0.35	5.78	0.02	25.89	1.94	2.82	0.00		2.80	4.55	3.34	47.96	136.18	904.03	422.56	1092.29	622.80	932.60	463.83	1068.67	469.19
9.709	0	0.15	0.21	0.03	0.12	0.04	0.13	0.07	0.53	0.53	99.57	0.33	0.00	97.65	0.07	1.13	0.19	0.09	4.63	6.00	0.61	1.34	0.00	0.53	0.32	0.30	0.11	0.21	0.35	5.52	0.02	10.31	1.91	2.54	0.00		1.60	3.37	2.67	47.36	133.06	905.26	423.77	1092.92	623.65	934.31	464.46	1067.27	469.55
9.743	0	0.15	0.21	0.02	0.13	0.04	0.13	0.07	0.47	0.47	99.58	0.33	0.00	97.67	0.07	1.14	0.18	0.07	4.08	5.44	0.37	1.06	0.00	0.47	0.28	0.28	0.10	0.12	0.44	6.02	0.02	11.36	1.74	2.20	0.00		3.78	3.32	3.08	48.62	133.73	906.36	424.67	1092.12	622.84	934.58	465.13	1068.18	471.01
9.776	0	0.15	0.21	0.02	0.13	0.04	0.13	0.07	0.45	0.45	99.59	0.33	0.00	96.77	0.06	1.26	0.19	0.06	3.84	5.13	0.35	1.06	0.00	0.45	0.25	0.26	0.11	0.08	0.49	5.87	0.02	8.48	1.65	2.01	0.00		6.75	5.00	3.39	49.51	133.48	903.86	422.63	1092.58	625.01	934.06	463.97	1067.37	470.72
9.809	0	0.14	0.21	0.02	0.13	0.04	0.13	0.07	0.43	0.43	99.59	0.33	0.00	97.36	0.06	1.35	0.18	0.06	4.22	4.02	0.42	0.97	0.00	0.43	0.23	0.26	0.13	0.07	0.51	5.81	0.02	2.39	1.69	2.07	0.00		3.53	3.97	5.74	47.02	135.87	900.99	419.86	1095.19	626.62	935.33	460.18	1070.80	470.63
9.843	0	0.14	0.21	0.03	0.13	0.04	0.13	0.07	0.33	0.33	99.58	0.33	0.00	96.79	0.05	1.41	0.18	0.07	4.30	3.48	0.62	0.84	0.00	0.33	0.18	0.31	0.15	0.06	0.68	5.64	0.02	1.51	1.65	2.33	0.00		6.47	4.98	5.69	47.93	138.26	899.29	417.80	1097.14	628.82	934.29	460.43	1072.24	469.83
9.876	0	0.13	0.22	0.02	0.13	0.04	0.12	0.07	0.29	0.29	99.57	0.33	0.00	96.37	0.06	1.54	0.18	0.08	4.15	2.85	0.71	0.60	0.00	0.29	0.15	0.30	0.18	0.07	0.75	5.44	0.02	1.81	1.67	2.55	0.00		6.57	5.61	4.69	47.77	137.07	900.50	417.18	1099.02	629.20	935.25	461.51	1072.19	467.60
9.909	0	0.13	0.24	0.03	0.13	0.04	0.12	0.07	0.26	0.26	99.52	0.33	0.00	96.52	0.06	1.68	0.19	0.09	5.37	3.21	1.12	0.66	0.00	0.26	0.13	0.33	0.19	0.13	0.86	4.96	0.02	9.01	1.68	3.59	0.00		3.81	5.38	4.13	47.03	135.02	903.15	419.77	1098.39	628.28	936.65	462.16	1071.52	468.54
9.943	0	0.13	0.23	0.03	0.13	0.04	0.12	0.07	0.24	0.24	99.54	0.33	0.00	97.65	0.05	1.88	0.24	0.10	5.42	3.02	1.16	0.79	0.00	0.22	0.12	0.33	0.21	0.12	0.90	3.90	0.02	10.94	1.61	3.15	0.00		4.71	3.36	3.26	48.36	133.99	906.96	422.90	1097.38	626.75	937.56	464.57	1071.43	470.22
9.976	0	0.13	0.23	0.03	0.13	0.04	0.12	0.07	0.25	0.25	99.54	0.33	0.00	97.75	0.06	2.43	0.25	0.12	5.52	3.07	1.06	1.20	0.00	0.23	0.12	0.28	0.17	0.13	0.92	3.53	0.02	5.26	1.59	3.24	0.00		1.33	3.14	3.56	47.16	132.56	907.03	424.50	1095.96	625.81	937.92	464.27	1070.28	471.54
10.009	0	0.13	0.24	0.03	0.13	0.04	0.12	0.07	0.25	0.25	99.52	0.33	0.00	97.52	0.05	2.01	0.25	0.12	5.50	2.92	1.22	1.50	0.00	0.25	0.12	0.26	0.18	0.12	0.91	2.89	0.01	9.45	1.56	3.67	0.00		3.52	3.65	3.69	47.85	133.00	906.91	423.70	1096.80	626.75	938.20	464.41	1071.03	471.11
10.043	0	0.13	0.27	0.03	0.13	0.04	0.12	0.07	0.29	0.29	99.47	0.33	0.00	97.66	0.05	1.63	0.29	0.12	4.75	2.82	0.96	0.94	0.00	0.25	0.13	0.26	0.21	0.09	0.94	2.29	0.01	7.82	1.59	4.49	0.00		2.09	3.35	4.36	46.73	133.25	905.12	422.00	1097.74	627.55	938.42	461.68	1071.33	471.10
10.076	0	0.13	0.27	0.03	0.13	0.04	0.13	0.06	0.26	0.26	99.47	0.33	0.00	97.73	0.05	1.46	0.26	0.11	4.49	2.48	0.66	0.61	0.00	0.24	0.11	0.25	0.22	0.08	0.95	2.14	0.01	3.42	1.64	4.53	0.00		3.79	3.18	3.75	47.44	136.69	906.06	420.99	1098.68	626.71	937.00	462.37	1073.51	469.40
10.110	0	0.13	0.25	0.02	0.13	0.04	0.12	0.06	0.23	0.23	99.50	0.33	0.00	98.36	0.04	1.68	0.23	0.09	4.35	2.44	0.41	0.38	0.00	0.21	0.11	0.21	0.20	0.07	0.89	1.80	0.01	8.38	1.69	3.93	0.00		3.76	1.53	3.19	48.07	134.97	909.12	423.22	1097.37	624.17	938.06	464.28	1072.90	469.91
10.143	0	0.13	0.25	0.02	0.13	0.04	0.12	0.06	0.21	0.21	99.49	0.33	0.00	97.80	0.04	1.86	0.21	0.08	4.64	2.83	0.47	0.46	0.00	0.19	0.11	0.20	0.21	0.06	0.95	1.65	0.01	5.84	1.78	4.24	0.00		3.06	3.02	4.11	47.26	135.57	907.59	421.93	1098.81	625.89	938.77	462.49	1074.12	470.24
10.176	0	0.13	0.22	0.02	0.13	0.04	0.12	0.07	0.19	0.19	99.55	0.33	0.00	98.03	0.04	2.40	0.18	0.07	4.07	1.87	0.45	0.56	0.00	0.19	0.08	0.19	0.20	0.05	0.90	1.55	0.01	3.11	1.74	3.11	0.00		2.82	2.45	3.93	47.38	134.51	908.76	422.68	1099.01	625.62	939.74	463.22	1074.06	470.36
10.210	0	0.12	0.23	0.02	0.13	0.04	0.12	0.07	0.19	0.19	99.54	0.33	0.00	97.50	0.05	2.80	0.15	0.08	4.17	1.41	0.46	0.65	0.00	0.19	0.07	0.16	0.21	0.04	0.93	1.32	0.01	3.24	1.78	3.61	0.00		4.25	3.69	4.00	47.93	134.84	908.80	422.47	1100.50	627.59	940.47	463.23	1075.08	471.10
10.243	0	0.12	0.24	0.02	0.13	0.04	0.12	0.06	0.18	0.18	99.51	0.33	0.00	98.02	0.05	2.48	0.13	0.08	4.16	1.03	0.41	0.52	0.00	0.18	0.07	0.15	0.25	0.04	0.89	1.27	0.01	3.51	1.82	4.01	0.00		4.34	2.48	3.84	47.98	134.02	908.59	422.27	1100.98	628.17	940.78	463.71	1074.62	470.49
10.276	0	0.12	0.24	0.02	0.13	0.04	0.12	0.07	0.17	0.17	99.51	0.33	0.00	98.14	0.05	2.82	0.12	0.08	3.42	0.74	0.27	0.36	0.00	0.17	0.06	0.15	0.35	0.04	0.89	1.08	0.01	2.70	1.90	4.17	0.00		3.63	2.16	3.56	47.71	135.57	908.92	422.45	1101.63	628.44	940.22	463.76	1075.62	470.64
10.310	0	0.12	0.24	0.02	0.14	0.04	0.12	0.07	0.14	0.14	99.51	0.33	0.00	98.16	0.05	3.25	0.12	0.08	3.46	0.51	0.15	0.16	0.00	0.14	0.05	0.14	0.44	0.04	0.87	0.96	0.01	2.91	1.95	4.30	0.00		3.05	2.11	3.58	47.18	136.78	907.95	421.81	1103.41	630.72	940.06	463.71	1076.68	470.29
10.343	0	0.12	0.24	0.02	0.13	0.03	0.12	0.06	0.15	0.15	99.52	0.33	0.00	97.93	0.07	2.65	0.12	0.07	2.81	0.47	0.11	0.15	0.00	0.15	0.05	0.13	0.51	0.06	0.80	0.89	0.01	2.13	1.94	3.97	0.00		2.25	2.72	2.78	47.40	134.37	908.93	422.48	1101.79	627.84	940.09	463.71	1074.28	470.62
10.377	0	0.12	0.26	0.02	0.13	0.04	0.12	0.06	0.20	0.20	99.47	0.33	0.00	98.60	0.05	1.61	0.12	0.05	2.81	0.35	0.10	0.21	0.00	0.20	0.06	0.10	0.72	0.13	0.62	0.63	0.01	5.97	1.95	4.71	0.00		0.27	-0.74	4.80	47.29	137.24	910.07	427.93	1099.69	628.85	940.40	466.04	1077.20	477.01
10.410	0	0.12	0.28	0.02	0.13	0.03	0.12	0.06	0.21	0.19	99.44	0.33	0.00	98.01	0.05	1.09	0.13	0.04	2.92	0.27	0.12	0.30	0.00	0.19	0.07	0.09	1.15	0.21	0.51	0.54	0.01	1.92	1.86	5.05	0.00		-2.62	2.51	4.67	45.95	135.57	907.76	426.34	1102.58	632.73	941.40	464.76	1076.53	475.71
10.443	0	0.12	0.28	0.02	0.13	0.04	0.12	0.06	0.33	0.18	99.44	0.33	0.00	98.15	0.05	0.70	0.15	0.03	3.28	0.25	0.14	0.46	0.00	0.18	0.07	0.09	1.69	0.33	0.48	0.51	0.01	4.26	1.93	4.99	0.00		0.67	2.16	4.18	47.01	137.47	906.72	427.97	1102.89	636.53	939.50	469.46	1076.79	476.48
10.477	0	0.12	0.26	0.02	0.13	0.04	0.12	0.06	0.29	0.16	99.47	0.33	0.00	97.38	0.05	0.76	0.12	0.03	3.67	0.20	0.17	0.39	0.00	0.16	0.08	0.09	2.24	0.29	0.39	0.48	0.01	0.95	2.19	4.65	0.00		0.73	3.92	4.95	46.84	136.72	906.79	428.36	1102.64	636.94	940.70	468.22	1077.06	478.23
10.510	0	0.12	0.25	0.02	0.13	0.04	0.12	0.06	0.21	0.15	99.51	0.33	0.00	97.23	0.04	0.74	0.11	0.03	3.30	0.16	0.16	0.22	0.00	0.15	0.08	0.09	2.78	0.21	0.36	0.48	0.01	0.72	2.35	4.09	0.00		2.58	4.21	4.71	47.46	135.45	905.94	426.72	1101.75	635.57	940.24	466.54	1075.23	477.70
10.543	0	0.12	0.24	0.02	0.13	0.04	0.12	0.06	0.15	0.15	99.52	0.33	0.00	97.57	0.03	0.85	0.10	0.03	3.40	0.15	0.16	0.20	0.00	0.15	0.09	0.09	3.05	0.11	0.39	0.54	0.01	0.87	2.30	3.78	0.00	18.00	2.54	3.53	4.50	47.62	136.21	905.39	426.70	1099.21	633.36	938.06	466.60	1073.90	476.65
10.577	0	0.12	0.23	0.02	0.13	0.04	0.12	0.06	0.15	0.15	99.55	0.33	0.00	97.30	0.03	0.96	0.10	0.03	3.52	0.20	0.21	0.29	0.00	0.15	0.10	0.08	2.67	0.09	0.33	0.55	0.01	1.39	2.30	3.35	0.00	18.00	0.76	4.07	4.59	46.81	138.57	904.83	425.74	1100.03	633.05	937.13	466.46	1075.43	475.01
10.610	0	0.12	0.23	0.02	0.13	0.04	0.12	0.06	0.13	0.13	99.54	0.33	0.00	97.48	0.02	1.07	0.12	0.02	4.28	0.24	0.27	0.45	0.00	0.13	0.10	0.09	2.51	0.11	0.34	0.60	0.01	1.49	2.29	3.43	0.00	18.00	4.04	3.72	4.07	48.04	137.60	904.32	425.40	1100.14	634.74	936.83	466.74	1074.16	475.42
10.643	0	0.12	0.22	0.02	0.13	0.04	0.12	0.06	0.14	0.14	99.55	0.33	0.00	95.50	0.02	1.64	0.14	0.03	5.07	0.30	0.32	0.83	0.00	0.12	0.09	0.09	2.55	0.11	0.36	0.59	0.01	2.28	2.21	3.37	0.00	18.00	1.45	6.72	5.08	46.95	133.21	905.24	425.33	1097.54	630.22	939.23	464.96	1072.11	474.41
10.677	0	0.12	0.21	0.02	0.13	0.04	0.12	0.06	0.16	0.16	99.58	0.33	0.00	97.10	0.02	2.65	0.16	0.04	4.76	0.30	0.34	1.04	0.00	0.11	0.08	0.08	2.11	0.15	0.33	0.61	0.02	0.68	2.14	2.99	0.00	18.00	0.65	4.45	3.82	47.07	135.45	905.46	425.94	1096.65	629.28	936.43	465.69	1071.62	474.00
10.710	0	0.12	0.21	0.02	0.14	0.04	0.12	0.07	0.25	0.17	99.58	0.33	0.00	96.80	0.02	4.27	0.17	0.04	3.92	0.32	0.37	1.25	0.00	0.12	0.09	0.08	1.84	0.25	0.33	0.63	0.02	2.96	2.01	3.14	0.00	18.00	0.49	4.95	4.14	46.81	134.81	905.01	425.57	1096.80	629.71	936.91	465.59	1071.50	473.37
10.744	0	0.12	0.21	0.02	0.14	0.03	0.11	0.07	0.41	0.18	99.59	0.33	0.00	97.59	0.02	4.52	0.18	0.04	2.39	0.37	0.26	1.00	0.00	0.16	0.11	0.08	1.65	0.41	0.29	0.62	0.03	0.99	1.93	3.05	0.00	18.00	-1.57	3.49	3.86	46.34	135.20	906.28	426.63	1096.10	628.11	936.67	465.80	1071.66	473.39
10.777	0	0.12	0.21	0.02	0.14	0.03	0.12	0.07	0.39	0.20	99.58	0.33	0.00	97.86	0.02	4.71	0.20	0.03	2.43	0.47	0.22	0.94	0.00	0.18	0.13	0.08	1.61	0.39	0.30	0.65	0.03	1.93	1.84	3.21	0.00	18.00	-2.24	2.88	4.68	46.15	134.72	905.36	426.84	1095.98	628.45	937.23	466.11	1071.72	474.04
10.810	0	0.12	0.21	0.02	0.14	0.03	0.12	0.07	0.38	0.22	99.57	0.33	0.00	97.30	0.03	3.91	0.22	0.03	2.29	0.57	0.22	0.81	0.00	0.20	0.17	0.08	1.47	0.38	0.30	0.66	0.03	2.84	1.75	3.03	0.00	18.00	-0.87	4.09	4.71	46.48	135.50	904.58	425.80	1096.72	629.26	936.89	465.96	1072.18	473.63
10.844	0	0.12	0.22	0.02	0.14	0.03	0.12	0.07	0.31	0.25	99.55	0.33	0.00	97.12	0.03	3.32	0.25	0.03	2.45	0.59	0.22	0.67	0.00	0.24	0.21	0.09	1.71	0.31	0.30	0.68	0.04	2.60	1.70	3.37	0.00	18.00	0.98	4.41	4.26	47.01	136.78	904.63	425.54	1097.86	630.96	936.42	466.25	1072.99	473.89
10.877	0	0.12	0.23	0.02	0.14	0.03	0.12	0.07	0.25	0.25	99.54	0.33	0.00	97.37	0.03	4.04	0.25	0.04	2.74	0.52	0.23	0.63	0.00	0.23	0.24	0.09	2.07	0.19	0.30	0.69	0.04	1.54	1.68	3.73	0.00	18.00	0.71	3.94	4.46	46.69	137.36	904.29	424.87	1098.51	631.53	936.54	464.96	1073.61	473.91
10.910	0	0.12	0.22	0.02	0.14	0.03	0.12	0.07	0.26	0.23	99.55	0.33	0.00	97.55	0.03	3.85	0.23	0.04	2.87	0.45	0.28	0.44	0.00	0.21	0.26	0.09	1.95	0.15	0.33	0.83	0.04	1.89	1.69	3.46	0.00	18.00	0.88	3.58	4.13	46.47	138.62	904.31	423.24	1100.88	632.60	936.77	463.96	1075.12	472.64
10.944	0	0.12	0.22	0.02	0.14	0.04	0.12	0.07	0.34	0.24	99.56	0.33	0.00	98.08	0.04	3.37	0.16	0.05	3.63	0.45	0.29	0.30	0.00	0.24	0.34	0.08	1.98	0.18	0.35	0.94	0.05	2.22	1.69	3.20	0.00	18.00	2.77	2.33	3.76	47.08	138.51	904.25	422.99	1101.83	633.86	936.78	465.43	1075.13	472.02
10.977	0	0.12	0.22	0.02	0.14	0.04	0.12	0.07	0.30	0.21	99.56	0.33	0.00	98.31	0.04	3.14	0.16	0.05	4.08	0.46	0.26	0.21	0.00	0.21	0.30	0.08	1.92	0.18	0.35	1.01	0.04	1.38	1.72	3.15	0.00	18.00	3.08	1.67	3.84	47.54	138.72	906.27	424.28	1101.13	632.18	937.44	465.76	1075.96	473.25
11.010	0	0.12	0.22	0.02	0.14	0.04	0.12	0.07	0.29	0.23	99.56	0.33	0.00	97.83	0.04	2.94	0.16	0.06	4.19	0.49	0.26	0.16	0.00	0.23	0.29	0.08	2.07	0.24	0.38	1.17	0.04	1.83	1.61	3.00	0.00	18.00	2.60	2.96	3.99	47.18	136.32	906.35	423.46	1102.16	632.53	939.35	464.46	1075.41	472.93
11.044	0	0.12	0.22	0.02	0.14	0.04	0.12	0.07	0.28	0.24	99.56	0.33	0.00	98.64	0.04	3.70	0.17	0.09	4.24	0.43	0.26	0.20	0.00	0.24	0.28	0.08	2.13	0.26	0.34	1.15	0.04	1.22	1.60	3.12	0.00	18.00	2.78	0.59	4.06	47.46	137.43	906.86	423.40	1101.81	631.10	938.94	464.01	1076.06	473.26
11.077	0	0.12	0.21	0.02	0.14	0.04	0.12	0.07	0.24	0.24	99.58	0.33	0.00	98.34	0.04	3.73	0.16	0.11	3.95	0.38	0.22	0.14	0.00	0.24	0.24	0.07	2.60	0.20	0.34	1.18	0.04	1.56	1.67	2.83	0.00	12.00	2.87	1.60	4.55	47.30	139.23	904.55	421.74	1103.60	633.23	938.29	465.22	1077.39	471.33
11.111	0	0.12	0.19	0.02	0.14	0.04	0.12	0.07	0.32	0.26	99.61	0.33	0.00	98.50	0.05	3.92	0.12	0.13	4.06	0.26	0.19	0.10	0.00	0.32	0.23	0.06	2.73	0.23	0.33	1.12	0.04	0.44	1.64	2.08	0.00	12.00	7.62	1.08	4.27	49.04	138.33	905.40	421.15	1106.17	636.74	940.15	465.18	1078.29	472.39
11.144	0	0.11	0.17	0.02	0.14	0.04	0.12	0.07	0.25	0.22	99.65	0.33	0.00	97.49	0.06	3.60	0.09	0.15	5.51	0.22	0.21	0.07	0.00	0.25	0.17	0.06	2.47	0.19	0.35	1.36	0.04	0.22	2.04	1.35	0.00	12.00	6.55	3.70	5.87	47.44	138.37	902.47	418.97	1110.24	642.13	942.57	462.64	1080.54	473.25
11.177	0	0.11	0.17	0.02	0.14	0.05	0.12	0.07	0.21	0.21	99.67	0.33	0.00	97.23	0.06	3.52	0.07	0.17	7.99	0.17	0.21	0.04	0.00	0.21	0.14	0.05	2.24	0.20	0.41	1.51	0.03	1.15	2.24	0.94	0.00	12.00	10.05	4.21	5.06	48.87	140.11	901.90	416.68	1112.70	643.62	941.74	464.00	1081.68	470.99
11.211	0	0.11	0.15	0.02	0.14	0.06	0.12	0.07	0.18	0.15	99.69	0.33	0.81	97.46	0.07	3.38	0.06	0.16	9.52	0.12	0.24	0.03	0.00	0.15	0.09	0.05	1.94	0.18	0.47	1.53	0.03	0.92	2.79	0.63	0.00	12.00	11.30	3.77	4.08	49.45	135.71	901.81	417.03	1113.87	646.64	943.25	465.94	1078.89	470.13
11.244	0	0.11	0.15	0.02	0.13	0.08	0.13	0.06	0.17	0.13	99.70	0.33	3.14	98.58	0.06	1.92	0.06	0.11	14.02	0.10	0.35	0.03	0.00	0.13	0.08	0.05	2.12	0.17	0.55	1.44	0.03	2.33	3.22	0.22	0.00	12.00	10.36	0.80	4.28	48.36	138.90	901.01	415.58	1116.69	649.37	942.94	463.50	1081.67	470.24
11.277	0	0.11	0.14	0.02	0.12	0.08	0.13	0.06	0.22	0.08	99.72	0.33	3.19	97.34	0.07	1.68	0.06	0.10	13.15	0.07	0.32	0.02	0.00	0.08	0.06	0.04	1.63	0.22	0.65	1.56	0.03	0.65	3.60	0.00	0.00	12.00	10.79	4.00	2.97	49.28	141.53	904.08	417.75	1115.96	647.34	941.46	466.00	1082.91	470.87
11.311	0	0.11	0.13	0.02	0.12	0.09	0.12	0.06	0.30	0.05	99.74	0.33	4.76	97.81	0.08	1.22	0.04	0.09	13.65	0.07	0.32	0.02	0.00	0.05	0.06	0.04	1.82	0.30	0.73	1.71	0.03	0.42	4.88	0.00	0.00	12.00	5.36	3.01	5.38	46.84	135.90	906.84	419.45	1113.21	641.54	946.85	462.26	1082.35	472.54
11.344	0	0.11	0.13	0.02	0.12	0.09	0.12	0.06	0.49	0.05	99.74	0.33	5.09	98.15	0.08	1.26	0.04	0.11	14.12	0.06	0.41	0.03	0.00	0.05	0.06	0.04	1.79	0.49	0.72	1.67	0.03	0.28	5.08	0.00	0.00	12.00	4.90	2.15	4.07	47.37	139.45	907.41	420.78	1111.70	639.19	943.30	463.34	1082.33	474.07
11.378	0	0.10	0.12	0.02	0.11	0.08	0.11	0.06	0.38	0.04	99.76	0.33	3.97	97.22	0.07	1.35	0.03	0.11	9.43	0.08	0.59	0.08	0.00	0.04	0.04	0.04	1.40	0.38	0.78	1.82	0.03	1.19	5.94	0.00	0.00	12.00	5.79	4.23	4.76	48.07	138.12	909.38	422.19	1109.49	636.53	944.63	463.70	1082.28	475.06
11.411	0	0.10	0.12	0.02	0.11	0.08	0.11	0.06	0.24	0.04	99.77	0.33	4.09	97.74	0.06	1.59	0.03	0.11	8.75	0.11	0.74	0.11	0.00	0.04	0.05	0.04	1.20	0.24	0.77	1.76	0.02	2.07	6.35	0.00	0.00	12.00	6.87	3.17	4.73	48.70	139.73	908.95	421.64	1109.20	635.69	943.50	463.00	1082.64	475.84
11.444	0	0.10	0.12	0.02	0.11	0.07	0.11	0.06	0.16	0.05	99.77	0.33	2.55	97.51	0.05	1.67	0.03	0.11	5.97	0.14	0.94	0.25	0.00	0.05	0.04	0.04	1.09	0.16	0.72	1.76	0.02	1.72	6.08	0.00	0.00	12.00	6.56	3.66	4.62	48.64	137.56	909.04	421.71	1107.80	634.16	943.77	462.70	1080.74	475.40
11.478	0	0.10	0.11	0.02	0.11	0.07	0.10	0.07	0.10	0.04	99.78	0.33	2.94	98.30	0.04	1.93	0.02	0.11	5.47	0.20	1.03	0.36	0.00	0.04	0.05	0.04	0.99	0.10	0.80	1.94	0.02	1.63	6.66	0.00	0.00	12.00	3.36	1.70	4.48	47.47	138.12	911.06	422.86	1106.59	631.12	943.64	463.05	1081.32	474.00
11.511	0	0.10	0.11	0.02	0.12	0.07	0.10	0.07	0.12	0.05	99.76	0.33	2.93	96.93	0.05	4.10	0.02	0.14	5.34	0.21	0.88	0.60	0.00	0.05	0.06	0.04	0.81	0.12	0.79	1.79	0.02	0.67	6.65	0.00	0.00	12.00	6.34	4.74	3.48	49.48	131.49	913.82	424.77	1103.78	628.39	945.71	465.73	1076.97	473.62
11.544	0	0.10	0.11	0.02	0.13	0.06	0.10	0.08	0.18	0.06	99.74	0.33	2.13	98.49	0.04	5.51	0.02	0.16	4.64	0.30	0.67	1.01	0.00	0.06	0.07	0.04	0.95	0.18	0.71	1.67	0.02	0.79	6.11	0.00	0.00	12.00	2.72	1.13	3.62	48.17	133.48	913.75	425.50	1101.85	625.81	943.82	465.20	1077.06	473.19
11.578	0	0.10	0.10	0.02	0.13	0.06	0.10	0.08	0.24	0.06	99.73	0.33	2.24	98.33	0.03	7.35	0.02	0.15	4.73	0.36	0.64	1.84	0.00	0.06	0.08	0.04	0.67	0.24	0.69	1.67	0.02	1.88	6.18	0.00	0.00	12.00	3.21	1.62	4.28	48.48	132.28	913.44	425.97	1099.92	624.73	944.00	464.76	1075.95	474.03
11.611	0	0.10	0.10	0.02	0.14	0.06	0.10	0.08	0.26	0.07	99.72	0.33	1.50	97.82	0.04	8.38	0.02	0.10	4.26	0.46	0.59	2.92	0.00	0.07	0.08	0.04	0.46	0.26	0.66	1.59	0.02	1.21	5.66	0.00	0.00	12.00	3.31	2.99	4.92	48.50	133.19	912.33	426.15	1099.11	625.12	943.30	465.03	1076.16	474.54
11.644	0	0.10	0.10	0.02	0.14	0.06	0.10	0.08	0.21	0.06	99.72	0.33	1.21	98.56	0.04	8.11	0.03	0.09	3.94	0.52	0.50	2.15	0.00	0.06	0.09	0.04	0.41	0.21	0.68	1.59	0.01	0.58	5.47	0.00	0.00	12.00	3.03	0.86	3.69	47.58	137.08	907.79	422.24	1102.47	628.93	939.58	462.44	1076.23	473.29
11.678	0	0.10	0.11	0.02	0.15	0.05	0.10	0.08	0.18	0.09	99.70	0.33	0.34	98.14	0.03	8.68	0.04	0.09	4.27	0.51	0.61	1.53	0.00	0.09	0.11	0.04	0.38	0.18	0.63	1.34	0.02	0.95	4.57	0.00	0.00	12.00	5.11	2.17	4.54	47.96	138.53	906.26	421.07	1102.16	630.51	938.87	462.08	1077.04	472.13
11.711	0	0.10	0.11	0.02	0.14	0.05	0.10	0.08	0.16	0.10	99.71	0.33	0.73	95.96	0.04	7.83	0.04	0.08	5.06	0.74	0.65	0.95	0.00	0.10	0.14	0.05	0.41	0.16	0.64	1.43	0.02	1.02	4.64	0.22	0.00	12.00	6.87	6.16	4.03	48.57	132.01	906.28	420.41	1101.45	630.20	941.08	463.36	1072.95	469.59
11.745	0	0.10	0.13	0.02	0.14	0.06	0.11	0.08	0.24	0.14	99.72	0.33	0.95	97.95	0.04	6.82	0.04	0.09	7.66	0.96	0.92	0.74	0.00	0.14	0.17	0.07	0.41	0.24	0.54	1.52	0.02	3.57	3.95	0.61	0.00	12.00	2.48	2.66	3.40	47.01	137.81	906.53	420.73	1102.32	629.65	938.13	462.53	1075.77	469.38
11.778	0	0.11	0.15	0.02	0.14	0.05	0.11	0.07	0.26	0.18	99.70	0.33	0.00	95.17	0.04	5.04	0.05	0.11	5.99	0.98	0.70	0.65	0.00	0.18	0.17	0.11	0.42	0.26	0.48	1.37	0.02	7.29	3.40	1.13	0.00	12.00	3.08	7.10	3.27	47.14	134.64	906.45	419.41	1102.35	628.71	939.65	460.98	1074.06	468.85
11.811	0	0.11	0.16	0.02	0.13	0.05	0.11	0.07	0.29	0.20	99.69	0.33	0.00	97.51	0.05	3.69	0.05	0.11	5.74	1.07	0.47	0.76	0.00	0.20	0.17	0.10	0.35	0.29	0.49	1.25	0.02	21.33	3.20	1.21	0.00	12.00	2.39	3.65	3.63	47.41	132.44	907.39	421.28	1099.67	626.71	940.10	461.83	1072.33	469.32
11.845	0	0.12	0.20	0.02	0.13	0.04	0.12	0.06	0.35	0.25	99.59	0.33	0.00	97.37	0.06	2.47	0.07	0.13	4.55	0.93	0.32	0.54	0.00	0.25	0.16	0.13	0.42	0.35	0.47	1.07	0.01	14.63	2.25	2.70	0.00	12.00	1.19	3.95	4.13	46.80	135.17	906.74	421.34	1101.22	628.55	939.82	461.41	1074.68	470.63
11.878	0	0.12	0.23	0.02	0.13	0.04	0.12	0.06	0.33	0.24	99.54	0.33	0.00	97.03	0.06	1.56	0.07	0.15	3.31	0.92	0.22	0.41	0.00	0.24	0.14	0.13	0.47	0.33	0.46	0.91	0.01	21.95	2.15	3.63	0.00	12.00	2.70	4.56	3.70	47.45	134.46	907.30	422.18	1101.38	629.30	940.07	462.90	1074.26	471.42
11.911	0	0.13	0.25	0.02	0.13	0.04	0.12	0.06	0.31	0.27	99.49	0.33	0.00	98.02	0.06	1.02	0.11	0.15	4.07	1.27	0.29	0.70	0.00	0.27	0.16	0.15	0.47	0.31	0.50	0.81	0.01	15.26	1.90	4.12	0.00	12.00	2.41	2.48	3.25	47.74	137.40	908.11	424.32	1101.59	630.07	938.63	465.28	1075.79	473.37
11.945	0	0.13	0.26	0.02	0.13	0.03	0.13	0.06	0.33	0.27	99.48	0.33	0.00	97.15	0.09	0.68	0.14	0.16	3.29	0.89	0.32	0.32	0.00	0.27	0.15	0.17	0.54	0.33	0.53	0.72	0.01	7.47	1.58	4.00	0.00	12.00	4.10	4.36	4.84	47.34	140.17	906.96	419.95	1105.34	631.80	940.46	460.82	1080.19	471.97
11.978	0	0.13	0.24	0.02	0.13	0.04	0.13	0.06	0.26	0.26	99.52	0.33	0.00	98.60	0.13	0.54	0.15	0.16	3.83	0.72	0.42	0.34	0.00	0.26	0.12	0.19	0.53	0.19	0.54	0.72	0.01	14.32	1.63	3.41	0.00	12.00	4.06	0.72	2.70	47.74	136.11	908.39	422.48	1104.73	632.56	940.27	465.51	1076.28	470.70
12.011	0	0.12	0.23	0.02	0.13	0.04	0.13	0.06	0.22	0.22	99.55	0.33	0.00	96.99	0.17	0.55	0.18	0.18	4.30	0.56	0.66	0.31	0.00	0.22	0.09	0.21	0.54	0.13	0.63	0.68	0.01	22.19	1.51	2.65	0.00	12.00	4.15	4.63	3.94	46.98	142.07	904.97	418.44	1108.34	635.42	939.06	460.93	1080.74	471.41
12.045	0	0.13	0.22	0.02	0.13	0.04	0.13	0.06	0.26	0.26	99.56	0.33	0.00	97.35	0.24	0.46	0.26	0.19	4.03	0.72	0.57	0.17	0.00	0.17	0.08	0.29	0.48	0.10	0.73	0.71	0.01	7.76	1.46	2.25	0.00	12.00	3.80	3.99	3.11	47.30	137.85	908.41	421.59	1105.70	632.76	940.45	464.63	1078.18	470.13
12.078	0	0.13	0.22	0.02	0.13	0.04	0.13	0.06	0.34	0.34	99.55	0.33	0.00	96.93	0.30	0.33	0.34	0.16	4.97	0.99	0.74	0.30	0.00	0.17	0.08	0.32	0.48	0.09	0.73	0.66	0.01	13.71	1.44	2.45	0.00	12.00	7.07	4.75	2.14	49.34	135.70	908.59	421.53	1104.90	632.16	940.16	465.62	1075.77	470.54
12.112	0	0.13	0.22	0.02	0.13	0.03	0.13	0.06	0.36	0.38	99.57	0.33	0.00	97.81	0.38	0.40	0.36	0.18	3.78	0.84	0.55	0.24	0.00	0.14	0.08	0.45	0.46	0.13	0.87	0.61	0.01	8.29	1.44	2.10	0.00	12.00	2.21	3.00	4.04	46.82	136.01	907.18	420.40	1105.56	632.16	941.69	461.51	1077.39	470.73
12.145	0	0.13	0.20	0.02	0.13	0.04	0.13	0.06	0.34	0.52	99.60	0.33	0.00	97.98	0.52	0.53	0.34	0.19	3.68	0.65	0.49	0.19	0.00	0.13	0.08	0.54	0.58	0.13	0.82	0.60	0.01	2.56	1.51	1.47	0.00	12.00	1.79	2.58	5.30	46.42	135.21	907.76	420.56	1107.58	634.19	944.72	461.09	1079.53	471.48
12.178	0	0.12	0.19	0.02	0.13	0.04	0.13	0.06	0.32	0.49	99.62	0.33	0.00	98.03	0.81	0.69	0.32	0.20	3.99	0.42	0.46	0.15	0.00	0.11	0.07	0.49	0.70	0.19	0.77	0.63	0.01	2.01	1.71	1.23	0.00	12.00	7.03	-2.48	6.71	48.14	137.66	907.70	418.92	1112.31	637.40	947.28	462.69	1084.58	472.69
12.212	0	0.12	0.19	0.02	0.13	0.04	0.13	0.06	0.36	0.48	99.62	0.33	0.00	96.63	0.63	0.61	0.36	0.21	5.41	0.46	0.53	0.12	0.00	0.08	0.06	0.48	0.76	0.24	0.78	0.58	0.01	2.00	1.78	1.15	0.00	12.00	12.93	-5.22	6.85	50.30	134.83	907.88	414.88	1116.45	640.35	950.88	460.33	1085.30	470.85
12.245	0	0.12	0.18	0.02	0.13	0.05	0.13	0.06	0.37	0.37	99.64	0.33	0.00	94.31	0.70	0.69	0.37	0.19	8.64	0.38	0.98	0.21	0.00	0.07	0.05	0.37	0.43	0.27	0.99	0.74	0.01	0.02	1.95	0.85	1.00	18.00	12.44	-7.96	5.40	48.64	132.72	910.78	410.92	1124.48	643.68	955.77	456.84	1088.11	466.83
12.278	0	0.12	0.18	0.03	0.13	0.06	0.14	0.06	0.39	0.39	99.63	0.33	0.00	90.33	0.86	0.58	0.39	0.15	11.33	0.30	1.70	0.31	0.00	0.06	0.05	0.23	0.23	0.34	1.12	0.87	0.01	0.01	1.94	1.01	0.00	18.00	14.08	-10.83	2.79	49.02	136.64	916.42	408.05	1132.65	642.85	957.95	456.75	1094.37	464.43
12.312	0	0.12	0.18	0.03	0.13	0.06	0.14	0.06	0.53	0.53	99.64	0.33	0.00	92.65	1.15	0.60	0.53	0.11	13.19	0.23	3.10	0.49	0.00	0.05	0.05	0.15	0.15	0.33	1.53	1.33	0.01	0.07	2.08	0.84	0.00	18.00	9.84	-9.33	2.37	46.53	134.54	914.98	403.31	1134.85	641.28	958.91	451.81	1093.27	458.80
12.345	0	0.12	0.19	0.03	0.13	0.06	0.14	0.07	0.53	0.53	99.63	0.33	0.00	90.75	1.61	0.88	0.53	0.12	13.05	0.16	3.39	0.57	0.00	0.04	0.03	0.10	0.09	0.27	1.86	1.52	0.01	1.70	2.04	1.15	0.00	18.00	16.49	-10.58	0.53	50.30	137.91	920.18	400.46	1141.16	639.54	961.04	451.70	1098.73	459.52
12.379	0	0.12	0.18	0.03	0.14	0.06	0.15	0.07	0.60	0.60	99.63	0.33	0.00	87.92	2.76	0.69	0.60	0.07	10.47	0.23	1.92	0.39	0.00	0.03	0.02	0.05	0.05	0.29	2.65	2.30	0.01	0.27	2.40	1.29	0.00	18.00	16.67	-12.08	0.06	50.23	136.23	922.15	398.78	1144.21	640.68	963.76	452.10	1099.95	455.36
12.412	0	0.12	0.19	0.02	0.15	0.05	0.15	0.08	0.41	0.41	99.61	0.33	0.00	88.48	4.82	0.89	0.41	0.06	7.35	0.21	1.21	0.28	0.00	0.02	0.02	0.03	0.03	0.19	3.43	3.01	0.01	0.00	2.64	1.99	0.00	18.00	11.76	-11.81	-0.76	47.00	133.77	922.21	395.20	1148.60	639.46	966.43	447.13	1100.08	452.76
12.445	0	0.11	0.19	0.02	0.17	0.04	0.17	0.09	0.38	0.38	99.61	0.33	0.00	92.70	7.16	0.95	0.38	0.06	5.60	0.23	0.62	0.21	0.00	0.02	0.02	0.02	0.01	0.15	4.00	2.95	0.01	0.00	2.68	2.10	0.00	18.00	14.38	-9.29	-1.94	48.62	134.64	924.14	394.38	1151.27	640.61	967.05	449.16	1101.67	451.03
12.479	0	0.10	0.17	0.02	0.22	0.04	0.23	0.12	0.33	0.33	99.54	0.35	0.00	90.97	14.79	1.23	0.33	0.05	3.93	0.19	0.35	0.17	0.00	0.02	0.01	0.01	0.01	0.10	6.23	3.43	0.01	0.00	2.96	1.35	0.00	18.00	16.60	-10.45	-2.94	49.75	136.25	926.31	394.04	1153.43	640.03	967.25	450.36	1103.50	451.42
12.512	0	0.09	0.17	0.02	0.32	0.04	0.35	0.19	0.30	0.30	99.30	0.79	0.00	88.56	24.37	1.49	0.30	0.04	4.64	0.24	0.34	0.16	0.00	0.02	0.01	0.00	0.01	0.05	7.88	3.92	0.01	0.14	3.21	1.22	0.00	18.00	16.32	-11.76	-4.29	49.85	136.18	927.65	393.28	1155.45	638.97	967.47	450.60	1103.65	450.75
12.545	0	0.08	0.15	0.02	0.51	0.05	0.59	0.33	0.28	0.28	98.82	2.35	0.00	86.14	36.05	2.46	0.28	0.05	5.39	0.32	0.38	0.20	0.00	0.02	0.01	0.00	0.01	0.04	10.90	4.28	0.01	0.08	3.08	0.45	0.00	18.00	17.07	-12.86	-5.04	49.76	134.13	927.12	391.39	1155.63	637.54	967.56	449.04	1101.69	449.80
12.579	0	0.08	0.14	0.02	0.85	0.04	0.85	0.56	0.18	0.18	98.29	8.44	0.00	87.51	45.47	4.25	0.18	0.06	4.32	0.31	0.43	0.25	0.00	0.02	0.01	0.00	0.01	0.03	18.20	5.91	0.01	0.01	3.28	0.00	0.00	18.00	16.73	-12.26	-3.77	49.41	137.52	927.30	389.60	1156.56	636.54	967.68	446.36	1105.17	448.82
12.612	0	0.07	0.13	0.02	1.25	0.04	1.20	0.83	0.16	0.16	97.50	19.69	0.00	88.01	53.68	5.36	0.16	0.05	4.16	0.27	0.43	0.25	0.00	0.02	0.02	0.00	0.01	0.03	22.16	6.11	0.01	0.00	3.35	0.00	0.00	18.00	17.81	-12.03	-5.00	49.66	133.79	927.60	387.97	1157.78	635.31	969.18	444.91	1102.91	448.85
12.645	0	0.08	0.12	0.03	1.59	0.04	1.14	0.97	0.16	0.16	96.82	32.16	0.00	87.71	53.70	7.86	0.16	0.07	3.11	0.21	0.50	0.32	0.00	0.02	0.03	0.00	0.01	0.04	30.34	7.43	0.01	0.01	3.50	0.00	0.00	18.00	16.91	-12.17	-5.47	49.09	134.55	927.54	386.06	1159.85	636.32	969.22	444.75	1103.77	445.19
12.679	0	0.13	0.12	0.05	2.77	0.04	1.33	1.26	0.19	0.19	94.47	77.56	0.00	92.87	57.26	8.38	0.19	0.09	3.20	0.32	0.63	0.47	0.00	0.03	0.05	0.00	0.01	0.05	51.51	9.59	0.01	0.12	3.28	0.00	0.00	18.00	16.31	-9.16	-4.71	50.30	135.76	928.27	386.01	1159.12	634.72	969.49	443.68	1105.25	444.73
12.712	0	0.12	0.12	0.05	3.53	0.04	1.55	1.67	0.20	0.20	92.94	84.35	0.00	90.48	61.47	10.89	0.20	0.11	3.89	0.31	0.72	0.52	0.00	0.04	0.07	0.00	0.01	0.07	52.83	9.69	0.01	0.16	3.21	0.00	0.00	18.00	18.53	-10.74	-5.58	50.79	136.09	927.85	384.40	1160.30	635.03	968.69	443.87	1104.78	444.11
12.746	0	0.12	0.11	0.06	6.93	0.04	2.29	3.10	0.17	0.17	86.14	96.14	0.00	90.66	71.57	15.94	0.17	0.13	3.98	0.33	0.58	0.56	0.00	0.06	0.09	0.00	0.01	0.09	61.78	9.71	0.01	0.03	2.51	0.00	0.00	18.00	17.84	-10.63	-4.79	50.42	134.12	929.22	383.51	1160.60	633.82	971.46	441.97	1105.58	442.32
12.779	0	0.11	0.10	0.06	11.74	0.04	3.02	5.15	0.17	0.17	76.52	98.82	0.00	86.92	79.51	20.73	0.17	0.29	3.85	0.23	0.45	0.70	0.00	0.09	0.11	0.00	0.01	0.09	68.89	9.53	0.01	0.00	2.36	0.00	0.00	18.00	20.16	-12.53	-7.36	50.54	132.93	930.43	381.32	1161.54	629.86	970.38	441.91	1103.30	441.45
12.812	0	0.12	0.10	0.06	13.90	0.04	3.77	6.06	0.19	0.19	72.20	99.36	-0.67	86.52	84.22	19.77	0.19	0.49	3.42	0.20	0.31	0.60	0.00	0.10	0.12	0.00	0.02	0.09	71.81	9.72	0.01	0.01	2.38	0.00	0.00	18.00	25.48	-12.70	-9.37	52.12	132.37	929.37	378.81	1163.47	631.44	968.97	443.58	1101.32	441.10
12.846	0	0.12	0.09	0.07	17.67	0.04	4.24	6.88	0.17	0.17	64.66	99.71	-1.22	92.86	87.57	20.99	0.15	0.63	3.18	0.18	0.21	0.47	0.00	0.17	0.14	0.00	0.03	0.07	78.55	8.27	0.01	0.01	2.63	0.00	0.00	18.00	23.66	-9.17	-7.88	52.40	132.42	929.98	378.39	1163.90	632.10	971.24	441.69	1103.63	438.90
12.879	0	0.11	0.09	0.07	20.73	0.04	4.79	9.18	0.20	0.20	58.55	99.77	-1.86	93.79	91.26	23.63	0.16	0.81	3.65	0.24	0.26	0.68	0.00	0.20	0.13	0.00	0.03	0.07	77.58	9.31	0.02	0.19	2.65	0.00	0.00	18.00	25.20	-8.43	-7.82	54.06	134.65	930.15	380.10	1161.10	629.84	968.74	443.12	1103.38	441.34
12.912	0	0.11	0.08	0.07	25.76	0.04	5.22	12.28	0.23	0.23	49.24	99.86	-2.83	92.79	94.44	26.83	0.16	0.85	3.40	0.27	0.28	0.44	0.00	0.23	0.08	0.00	0.02	0.03	80.83	10.69	0.02	0.20	2.54	0.00	0.00	18.00	25.99	-9.23	-7.22	54.23	134.72	931.06	380.08	1160.02	628.24	969.22	442.65	1103.93	441.09
12.946	0	0.11	0.07	0.08	32.30	0.04	5.16	16.76	0.38	0.25	42.70	99.91	-3.30	91.61	95.68	31.84	0.19	1.14	3.47	0.22	0.25	0.40	0.00	0.38	0.05	0.00	0.02	0.02	85.45	12.86	0.01	0.01	2.40	0.00	0.00	18.00	25.28	-10.05	-7.06	53.35	132.54	931.44	379.47	1160.62	627.70	971.08	440.92	1103.62	441.07
12.979	0	0.11	0.07	0.08	32.70	0.04	5.41	17.21	0.41	0.23	42.30	99.92	-3.39	92.90	96.33	30.81	0.20	1.65	3.59	0.18	0.23	0.48	0.00	0.41	0.04	0.00	0.02	0.03	85.96	13.51	0.01	0.00	2.40	0.00	0.00	18.00	22.93	-9.14	-6.19	52.24	133.38	930.94	378.22	1160.80	627.44	971.40	438.85	1104.78	438.46
13.012	0	0.12	0.08	0.09	35.56	0.04	5.48	20.07	0.47	0.24	39.44	99.94	-4.34	92.47	96.76	31.30	0.24	2.14	2.51	0.19	0.21	0.41	0.00	0.47	0.03	0.00	0.02	0.02	89.25	16.63	0.01	0.01	2.12	0.00	0.00	18.00	23.16	-9.46	-7.65	52.12	135.20	930.25	377.51	1159.65	624.92	967.89	439.78	1103.07	437.32
13.046	0	0.12	0.07	0.10	36.46	0.03	5.44	21.85	0.62	0.29	38.54	99.95	-4.67	93.48	96.64	32.46	0.29	1.33	2.42	0.19	0.21	0.37	0.00	0.62	0.02	0.00	0.02	0.01	90.72	18.99	0.01	0.13	1.91	0.00	0.00	18.00	24.40	-8.69	-7.15	53.34	132.76	930.67	377.53	1158.65	623.35	969.54	437.93	1102.30	439.35
13.079	0	0.12	0.08	0.10	36.34	0.03	5.45	22.69	0.55	0.34	38.66	99.95	-4.68	91.48	96.55	32.37	0.34	0.94	2.79	0.27	0.34	0.54	0.00	0.55	0.02	0.00	0.01	0.01	91.35	20.72	0.01	0.39	1.79	0.00	0.00	18.00	25.47	-10.13	-5.84	53.90	138.93	932.50	378.90	1156.74	621.59	967.40	440.06	1106.32	438.62
13.113	0	0.12	0.07	0.10	37.79	0.04	5.50	26.89	0.55	0.55	37.21	99.95	-4.37	89.32	96.81	33.52	0.46	0.84	4.26	0.36	0.67	0.56	0.00	0.55	0.01	0.00	0.01	0.01	92.30	24.82	0.02	0.26	1.71	0.00	0.00	18.00	23.14	-11.38	-6.30	53.13	129.44	933.76	379.53	1157.12	620.78	972.97	437.78	1102.40	439.61
13.146	0	0.12	0.07	0.11	42.24	0.03	5.28	32.72	0.53	0.53	32.76	99.96	-4.89	91.34	97.30	37.17	0.53	1.18	3.43	0.23	0.43	0.47	0.00	0.41	0.01	0.00	0.01	0.01	93.53	27.06	0.02	0.01	1.58	0.00	0.00	18.00	22.43	-10.22	-6.72	52.52	129.90	933.06	378.11	1158.21	621.21	972.52	437.11	1102.41	437.80
13.179	0	0.12	0.06	0.11	46.74	0.03	4.87	37.10	0.50	0.50	28.26	99.96	-4.92	93.67	97.06	41.37	0.50	1.99	3.15	0.18	0.37	0.66	0.00	0.40	0.01	0.00	0.01	0.01	94.39	26.91	0.02	0.01	1.58	0.00	0.00	18.00	24.60	-8.53	-6.97	53.14	131.83	932.89	376.34	1160.81	624.04	972.47	438.05	1104.28	435.72
13.213	0	0.12	0.06	0.12	48.75	0.03	4.66	42.50	0.47	0.47	26.25	99.97	-5.05	95.64	96.68	42.93	0.47	2.08	2.74	0.15	0.24	0.49	0.00	0.34	0.01	0.00	0.01	0.01	96.01	31.06	0.01	0.01	1.48	0.00	0.00	18.00	23.69	-6.56	-5.36	52.92	135.27	933.19	375.82	1159.87	622.15	971.98	435.99	1107.25	435.05
13.246	0	0.11	0.05	0.11	54.03	0.03	4.19	49.21	0.47	0.47	20.97	99.97	-5.39	93.01	96.95	49.86	0.47	1.48	2.16	0.19	0.24	0.39	0.00	0.29	0.01	0.00	0.01	0.00	95.75	30.95	0.01	0.11	1.45	0.00	0.00	18.00	26.32	-9.06	-6.08	54.18	132.96	935.85	376.04	1158.96	618.89	973.30	436.81	1106.24	435.21
13.279	0	0.10	0.05	0.12	56.87	0.03	3.97	56.77	0.53	0.53	18.13	99.97	-5.12	92.97	96.93	53.49	0.53	1.18	2.87	0.29	0.32	0.49	0.00	0.21	0.01	0.00	0.01	0.00	96.05	34.93	0.01	0.71	1.44	0.00	0.00	18.00	26.57	-9.09	-6.45	55.01	133.21	936.89	378.12	1158.33	618.50	972.97	438.79	1106.17	437.26
13.313	0	0.10	0.05	0.12	57.72	0.03	4.02	61.51	0.63	0.63	13.49	99.97	-4.97	92.36	97.13	53.99	0.63	1.32	3.92	0.47	0.56	0.64	0.00	0.18	0.01	0.00	0.01	0.00	96.20	38.80	0.01	0.90	1.32	0.00	0.00	18.00	26.72	-9.54	-7.70	55.12	132.74	936.73	379.53	1158.66	619.90	972.00	441.60	1104.69	438.25
13.346	0	0.09	0.04	0.12	62.71	0.04	3.70	68.43	0.63	0.63	6.57	99.97	-4.75	92.66	97.43	60.18	0.63	1.31	4.60	0.41	0.71	0.74	0.00	0.18	0.01	0.00	0.01	0.01	96.03	39.65	0.01	2.63	1.35	0.00	0.00	18.00	24.96	-9.33	-7.96	54.38	131.32	935.56	380.12	1157.80	620.46	971.53	441.71	1102.80	438.06
13.380	0	0.10	0.05	0.12	58.00	0.04	4.15	68.07	0.68	0.68	6.93	99.97	-4.60	95.69	97.28	53.79	0.68	1.13	5.40	0.39	0.59	0.89	0.00	0.15	0.01	0.00	0.01	0.02	96.85	45.96	0.01	1.70	1.11	0.00	0.00	18.00	27.95	-6.50	-7.11	56.24	132.33	935.07	383.50	1156.46	622.79	971.02	443.74	1103.35	444.83
13.413	0	0.13	0.07	0.13	44.05	0.04	5.17	50.48	0.71	0.71	24.52	99.97	-3.99	95.37	96.39	38.21	0.71	0.65	6.40	0.58	0.61	0.85	0.00	0.15	0.01	0.00	0.01	0.03	97.11	45.20	0.01	1.38	1.09	0.06	0.00	18.00	23.81	-6.87	-6.15	54.47	132.30	933.21	385.86	1155.15	624.23	970.48	443.10	1102.71	447.56
13.446	0	0.17	0.10	0.13	32.37	0.04	6.09	37.85	0.76	0.76	37.15	99.96	-2.95	95.77	94.97	25.08	0.76	0.37	8.23	1.02	0.77	1.07	0.00	0.14	0.02	0.00	0.01	0.05	97.08	47.68	0.01	1.14	1.07	0.25	0.00	18.00	25.98	-6.40	-5.12	55.45	132.18	931.14	389.23	1152.73	628.71	969.42	446.31	1101.48	451.72
13.480	0	0.24	0.14	0.16	20.82	0.06	6.64	24.63	0.95	0.95	50.74	99.95	-0.35	95.72	90.95	11.32	0.95	0.20	13.06	1.96	1.59	1.75	0.00	0.11	0.02	0.00	0.01	0.06	97.48	50.69	0.01	2.31	1.03	0.30	0.00	18.00	19.76	-6.46	-4.67	52.58	133.70	926.93	392.12	1150.08	631.65	965.61	447.49	1099.21	452.78
13.513	0	0.32	0.17	0.20	12.43	0.10	5.08	12.32	0.92	0.92	75.15	99.89	0.00	98.39	80.98	4.37	0.92	0.14	21.95	2.89	3.50	2.54	0.00	0.08	0.04	0.00	0.01	0.15	96.84	47.41	0.01	1.29	1.21	0.61	0.00	18.00	21.16	-1.45	-5.84	53.43	139.86	923.91	393.36	1148.10	633.89	958.56	452.26	1098.42	452.58
13.546	0	0.43	0.19	0.32	6.00	0.18	2.47	4.69	1.00	1.00	88.00	99.45	0.00	97.83	62.00	1.57	1.00	0.12	33.20	2.97	6.58	2.85	0.00	0.07	0.07	0.00	0.02	0.20	96.03	44.04	0.01	2.91	1.39	1.01	0.00	18.00	18.61	-2.96	-4.24	52.30	136.41	921.81	396.58	1143.66	635.63	958.86	452.84	1095.27	454.09
13.580	0	0.66	0.20	0.43	2.10	0.21	0.66	0.90	0.97	0.97	95.81	94.54	0.99	98.38	31.21	0.52	0.97	0.10	34.76	2.12	5.46	1.00	0.00	0.06	0.07	0.00	0.03	0.41	94.06	35.39	0.01	20.36	1.66	1.33	0.00	18.00	14.28	1.47	-2.09	50.36	135.89	920.21	404.71	1136.13	639.23	956.96	459.01	1092.81	455.98
13.613	0	0.89	0.21	0.46	1.13	0.14	0.27	0.35	0.80	0.80	97.73	89.57	3.34	96.60	12.25	0.27	0.80	0.09	27.47	1.31	2.38	0.25	0.00	0.06	0.08	0.00	0.05	0.68	92.62	31.57	0.01	8.44	1.74	1.89	0.00	18.00	14.36	5.26	-0.17	51.04	136.25	916.59	410.90	1127.45	639.77	952.71	462.00	1088.95	463.23
13.646	0	0.95	0.22	0.44	0.89	0.10	0.20	0.21	0.71	0.71	98.10	82.56	3.31	98.37	5.76	0.17	0.71	0.08	21.95	1.15	0.94	0.09	0.00	0.05	0.07	0.00	0.06	0.57	90.73	26.21	0.01	16.51	1.97	2.39	0.00	18.00	8.76	1.51	-0.57	48.37	139.88	916.09	411.06	1125.93	637.05	949.33	461.73	1089.21	460.25
13.680	0	0.86	0.22	0.36	0.70	0.07	0.16	0.15	0.73	0.73	98.29	59.77	1.17	97.71	2.62	0.14	0.73	0.07	13.90	1.08	0.43	0.03	0.00	0.05	0.06	0.00	0.07	0.51	84.36	21.03	0.01	20.86	2.34	2.82	0.00	18.00	8.96	3.23	-0.16	48.84	138.08	916.65	413.36	1123.09	635.76	949.58	462.78	1087.67	462.32
13.713	0	0.78	0.23	0.32	0.62	0.06	0.14	0.12	0.58	0.58	98.43	48.26	0.99	97.03	1.22	0.13	0.58	0.06	11.90	0.70	0.29	0.03	0.00	0.05	0.07	0.00	0.10	0.42	80.57	18.09	0.01	6.10	2.54	3.33	0.00	18.00	12.49	4.57	1.05	51.09	142.78	916.35	415.39	1119.64	634.40	946.69	463.84	1089.45	466.65
13.747	0	0.61	0.27	0.23	0.49	0.06	0.14	0.10	0.58	0.58	98.79	26.82	0.80	97.45	0.92	0.16	0.58	0.07	10.58	0.46	0.36	0.03	0.00	0.05	0.07	0.00	0.15	0.49	70.26	14.12	0.01	16.19	2.87	4.93	0.00	18.00	11.93	3.78	0.26	50.56	140.91	913.56	413.00	1121.60	637.32	946.33	462.79	1087.23	464.56
13.780	0	0.52	0.26	0.19	0.44	0.06	0.13	0.09	0.55	0.55	98.95	19.79	1.45	98.09	0.86	0.23	0.55	0.09	11.15	0.33	0.43	0.04	0.00	0.06	0.06	0.00	0.13	0.43	64.76	10.16	0.01	12.99	3.24	5.12	0.00	18.00	12.11	2.30	1.27	50.57	139.67	913.00	412.59	1120.34	636.91	947.11	461.51	1086.75	464.13
13.813	0	0.47	0.25	0.16	0.40	0.06	0.13	0.09	0.54	0.54	99.06	14.79	1.42	97.99	0.83	0.29	0.54	0.09	11.14	0.28	0.53	0.05	0.00	0.06	0.07	0.00	0.09	0.36	60.40	9.13	0.01	6.59	3.23	4.71	0.00	18.00	11.82	2.57	2.51	50.11	139.33	909.40	410.56	1119.97	639.05	946.65	458.94	1085.91	463.40
13.847	0	0.37	0.25	0.12	0.34	0.06	0.13	0.08	0.39	0.39	99.25	7.15	1.22	98.24	1.01	0.65	0.39	0.10	9.62	0.23	0.59	0.04	0.00	0.05	0.09	0.00	0.07	0.35	51.80	6.68	0.01	3.59	3.64	4.90	0.00	18.00	10.74	1.90	1.32	49.14	134.27	908.60	409.63	1120.43	639.65	947.69	458.84	1081.94	461.15
13.880	0	0.37	0.23	0.12	0.34	0.07	0.13	0.08	0.44	0.32	99.26	7.54	1.66	98.52	0.94	0.89	0.32	0.12	10.27	0.25	0.72	0.05	0.00	0.06	0.09	0.00	0.08	0.44	51.88	6.43	0.01	1.27	3.82	4.57	1.00	24.00	12.46	0.99	2.88	49.56	137.01	905.04	407.15	1121.59	643.01	946.79	456.39	1083.69	461.69
13.913	0	0.32	0.21	0.10	0.30	0.08	0.13	0.08	0.60	0.29	99.36	5.55	2.99	98.71	0.86	1.34	0.29	0.19	11.86	0.23	0.69	0.03	0.00	0.05	0.11	0.00	0.09	0.60	46.20	5.21	0.01	2.80	4.43	3.99	0.00	24.00	10.34	-0.33	2.16	48.44	134.70	904.64	405.91	1119.99	639.34	946.14	454.31	1080.73	459.89
13.947	0	0.25	0.16	0.07	0.25	0.09	0.12	0.07	0.73	0.23	99.50	3.03	4.51	97.76	0.90	2.00	0.23	0.30	12.95	0.18	0.64	0.04	0.00	0.04	0.09	0.00	0.07	0.73	37.24	3.38	0.00	4.10	5.41	2.70	0.00	24.00	15.14	3.11	1.59	51.41	145.11	904.21	406.13	1120.97	641.49	940.71	457.51	1085.77	461.66
13.980	0	0.25	0.16	0.07	0.26	0.09	0.13	0.08	0.71	0.26	99.48	3.05	4.13	98.11	1.51	2.39	0.26	0.48	13.41	0.19	0.50	0.05	0.00	0.04	0.09	0.01	0.07	0.71	36.89	3.37	0.00	7.71	4.94	2.46	0.00	24.00	12.00	2.26	1.52	50.25	140.90	908.09	409.90	1120.21	639.60	944.25	459.46	1085.11	462.85
14.013	0	0.22	0.15	0.06	0.24	0.07	0.12	0.07	0.33	0.25	99.53	1.43	2.53	98.58	1.43	2.50	0.25	0.68	9.65	0.18	0.52	0.07	0.00	0.04	0.07	0.01	0.07	0.33	31.04	2.47	0.00	9.84	4.84	1.50	0.00	24.00	8.22	0.79	3.10	48.42	137.58	910.24	411.53	1119.09	635.64	948.23	456.22	1085.42	466.56
14.047	0	0.21	0.15	0.05	0.23	0.06	0.12	0.07	0.26	0.21	99.55	1.05	1.14	98.13	1.55	2.07	0.21	0.70	7.57	0.16	0.43	0.10	0.00	0.05	0.07	0.01	0.07	0.26	28.80	2.03	0.00	9.94	4.31	0.86	0.00	24.00	10.93	2.19	2.00	49.70	136.97	909.86	411.63	1120.38	638.65	947.76	458.76	1084.52	466.26
14.080	0	0.21	0.15	0.05	0.23	0.06	0.12	0.07	0.22	0.22	99.55	0.97	0.69	97.89	1.49	2.06	0.22	0.78	6.51	0.14	0.36	0.11	0.00	0.05	0.08	0.01	0.09	0.21	28.71	2.09	0.00	1.47	4.27	0.95	0.00	24.00	11.26	2.82	2.87	50.13	134.79	912.36	414.79	1117.24	636.57	949.41	460.78	1084.04	467.36
14.114	0	0.21	0.14	0.06	0.23	0.07	0.13	0.07	0.19	0.19	99.55	1.31	2.59	97.70	1.46	1.89	0.19	0.92	10.25	0.18	0.66	0.12	0.00	0.06	0.08	0.02	0.10	0.19	29.26	2.16	0.00	1.38	4.67	0.54	0.00	24.00	10.02	3.25	4.34	48.96	135.86	911.66	414.02	1116.95	636.02	950.02	458.42	1085.56	467.68
14.147	0	0.21	0.14	0.05	0.23	0.08	0.13	0.07	0.27	0.17	99.55	1.43	3.31	97.49	1.84	1.95	0.17	1.12	12.04	0.20	0.87	0.10	0.00	0.06	0.08	0.02	0.10	0.27	28.57	2.38	0.00	0.58	4.80	1.06	1.00	30.00	10.75	3.70	4.64	48.52	136.00	907.46	410.99	1118.39	639.91	948.87	457.25	1084.62	465.34
14.180	0	0.21	0.13	0.06	0.23	0.08	0.13	0.08	0.34	0.15	99.54	1.63	3.32	98.28	1.80	2.05	0.15	1.08	12.17	0.20	1.59	0.08	0.00	0.07	0.09	0.02	0.10	0.34	30.16	2.79	0.00	0.72	5.04	0.64	0.00	30.00	10.93	1.76	5.79	48.27	136.80	904.67	409.24	1117.93	640.70	948.16	454.25	1084.45	465.99
14.214	0	0.23	0.14	0.07	0.24	0.09	0.13	0.08	0.95	0.15	99.52	2.51	4.02	98.19	1.51	1.79	0.15	1.13	13.68	0.19	1.55	0.06	0.00	0.08	0.16	0.03	0.14	0.95	34.12	3.18	0.00	0.57	5.17	0.82	0.00	30.00	10.86	2.03	6.68	47.60	135.83	899.30	407.08	1118.77	645.21	947.25	453.98	1082.64	464.90
14.247	0	0.25	0.14	0.07	0.24	0.09	0.12	0.07	2.34	0.16	99.51	2.42	3.85	98.66	0.90	1.68	0.16	1.17	12.74	0.17	1.08	0.06	0.00	0.10	0.30	0.03	0.20	2.34	34.57	3.05	0.00	0.33	5.39	1.07	0.00	30.00	14.76	-0.52	5.24	50.16	136.27	900.13	407.02	1117.92	645.00	945.40	455.26	1081.37	464.36
14.280	0	0.26	0.14	0.07	0.25	0.09	0.12	0.07	3.82	0.15	99.48	2.66	3.70	98.26	0.89	1.95	0.15	1.06	11.66	0.14	0.63	0.06	0.00	0.11	0.52	0.04	0.25	3.82	36.87	3.26	0.01	0.28	5.83	1.78	0.00	30.00	11.48	1.83	5.78	48.20	136.78	899.55	407.46	1118.25	645.07	945.68	455.00	1082.12	464.51
14.314	0	0.30	0.15	0.09	0.29	0.09	0.12	0.08	3.50	0.15	99.40	4.63	4.03	98.33	0.81	2.51	0.15	0.93	11.84	0.13	0.39	0.07	0.00	0.13	0.59	0.04	0.28	3.50	43.85	3.92	0.01	1.81	5.92	2.36	0.00	30.00	10.61	1.63	4.43	48.11	138.00	900.45	408.57	1116.70	643.35	943.28	456.28	1081.08	463.65
14.347	0	0.30	0.15	0.09	0.32	0.08	0.12	0.08	1.15	0.13	99.37	4.89	3.82	98.22	0.83	3.59	0.13	0.96	10.48	0.10	0.40	0.08	0.00	0.12	0.56	0.04	0.27	1.15	45.93	4.63	0.01	0.28	5.78	2.44	0.00	30.00	10.37	1.95	4.12	48.50	133.76	901.35	410.02	1113.46	640.38	943.78	457.27	1077.40	463.33
14.381	0	0.31	0.15	0.10	0.32	0.08	0.12	0.08	0.64	0.18	99.37	5.11	3.63	98.20	0.75	2.89	0.18	0.86	9.56	0.09	0.37	0.08	0.00	0.11	0.64	0.06	0.31	0.40	47.42	4.87	0.01	0.91	5.83	2.31	0.00	30.00	11.72	2.00	3.84	48.59	138.32	899.94	408.29	1117.31	644.98	942.53	456.80	1080.70	463.44
14.414	0	0.31	0.15	0.10	0.30	0.09	0.12	0.08	0.84	0.20	99.37	6.32	4.80	97.61	0.70	2.19	0.20	0.50	11.58	0.09	0.39	0.07	0.00	0.12	0.84	0.07	0.34	0.55	48.19	4.75	0.01	0.65	6.21	2.70	0.00	30.00	12.21	3.45	4.32	48.43	136.23	898.79	408.08	1118.04	646.91	943.86	457.42	1079.95	463.71
14.447	0	0.29	0.15	0.09	0.27	0.11	0.12	0.08	0.91	0.20	99.42	5.53	5.80	98.23	0.71	1.53	0.20	0.40	13.41	0.11	0.40	0.05	0.00	0.12	0.91	0.06	0.39	0.54	44.61	4.85	0.01	0.37	6.44	2.58	0.00	30.00	15.59	1.91	2.17	50.55	135.88	901.26	407.34	1118.41	644.63	943.09	460.10	1078.96	460.64
14.481	0	0.26	0.14	0.08	0.25	0.13	0.12	0.08	1.25	0.16	99.48	5.21	7.67	97.83	0.83	1.50	0.14	0.26	15.29	0.11	0.51	0.04	0.00	0.16	0.74	0.06	0.38	1.25	41.95	5.04	0.01	0.61	7.61	2.51	0.00	30.00	13.98	2.95	1.50	49.99	136.53	902.17	407.59	1116.48	641.56	941.58	458.51	1078.10	460.23
14.514	0	0.24	0.12	0.07	0.23	0.15	0.12	0.08	1.37	0.19	99.52	4.71	8.70	96.40	1.01	1.46	0.11	0.19	15.82	0.12	0.82	0.03	0.00	0.19	0.60	0.05	0.35	1.37	40.09	5.08	0.01	0.38	8.52	1.52	0.00	30.00	14.29	5.56	1.08	50.26	138.99	902.30	407.00	1116.04	639.98	939.81	458.38	1078.79	459.58
14.547	0	0.24	0.11	0.07	0.23	0.13	0.11	0.08	1.34	0.19	99.52	3.66	7.14	96.94	1.18	1.28	0.10	0.15	12.79	0.13	0.95	0.02	0.00	0.19	0.46	0.04	0.30	1.34	39.83	4.84	0.01	0.68	8.31	0.74	0.00	30.00	14.67	4.72	1.33	50.43	137.35	901.95	407.38	1114.33	639.26	939.84	458.74	1077.19	459.25
14.581	0	0.22	0.09	0.07	0.22	0.12	0.11	0.08	1.01	0.21	99.55	2.92	7.19	97.73	1.47	1.52	0.07	0.15	10.72	0.13	1.16	0.03	0.00	0.21	0.35	0.04	0.18	1.01	39.03	5.17	0.01	0.89	9.23	0.00	0.00	30.00	10.61	3.19	1.52	48.70	132.15	904.20	409.83	1111.58	635.08	942.35	457.93	1074.48	460.23
14.614	0	0.22	0.11	0.07	0.22	0.11	0.11	0.07	0.37	0.19	99.55	2.45	6.07	96.75	1.29	1.31	0.06	0.15	8.97	0.15	1.14	0.05	0.00	0.19	0.28	0.04	0.18	0.37	38.50	4.58	0.01	1.32	8.68	0.80	0.00	30.00	12.51	5.03	2.35	50.20	134.27	905.81	411.31	1108.66	631.30	941.54	459.53	1075.79	461.29
14.647	0	0.23	0.12	0.07	0.23	0.09	0.11	0.08	0.21	0.18	99.53	2.38	5.01	96.37	1.49	1.68	0.06	0.17	8.16	0.19	1.22	0.09	0.00	0.18	0.21	0.03	0.14	0.14	38.95	4.42	0.01	0.24	8.00	1.24	0.00	30.00	15.23	5.61	2.11	51.71	138.07	904.46	411.43	1105.51	629.83	937.19	459.93	1075.24	462.15
14.681	0	0.23	0.10	0.07	0.24	0.09	0.11	0.07	0.15	0.15	99.53	2.58	4.84	96.87	1.34	2.00	0.07	0.21	9.10	0.23	1.73	0.14	0.00	0.15	0.12	0.03	0.08	0.05	39.04	3.59	0.01	0.73	7.61	0.00	0.00	30.00	12.84	4.85	2.68	50.73	138.50	903.25	410.83	1104.95	629.00	936.69	458.57	1075.16	461.55
14.714	0	0.21	0.11	0.07	0.23	0.09	0.11	0.08	0.14	0.14	99.55	1.97	4.83	95.25	1.35	2.78	0.06	0.24	8.85	0.24	1.70	0.18	0.00	0.14	0.09	0.03	0.05	0.04	35.85	3.53	0.01	0.73	7.67	0.52	0.00	30.00	11.98	7.01	4.12	50.30	131.77	902.93	410.43	1101.85	624.83	939.80	457.51	1071.53	460.59
14.748	0	0.21	0.12	0.07	0.25	0.09	0.11	0.08	0.11	0.11	99.51	2.29	4.70	96.69	1.39	4.18	0.05	0.32	10.44	0.26	1.77	0.21	0.00	0.11	0.08	0.02	0.03	0.07	36.16	4.16	0.00	0.49	6.94	1.41	0.00	30.00	15.30	5.12	3.31	51.66	134.65	898.58	407.17	1102.47	628.68	935.66	456.00	1070.27	459.01
14.781	0	0.22	0.13	0.07	0.27	0.09	0.11	0.09	0.12	0.11	99.46	2.58	4.16	97.70	1.56	5.17	0.05	0.42	10.42	0.26	1.61	0.17	0.00	0.11	0.08	0.02	0.03	0.12	37.70	4.16	0.00	0.22	6.42	2.31	0.00	30.00	17.15	3.26	3.77	51.95	130.02	894.36	403.26	1104.93	633.29	937.42	454.37	1067.42	456.46
14.814	0	0.23	0.13	0.07	0.30	0.09	0.11	0.10	0.30	0.12	99.40	2.90	4.33	98.02	1.49	6.67	0.05	0.54	10.13	0.31	1.04	0.13	0.00	0.12	0.07	0.01	0.03	0.30	39.52	4.33	0.00	0.30	6.48	2.45	0.00	30.00	17.37	2.50	2.69	52.28	131.19	897.15	403.32	1105.45	631.29	937.40	454.01	1068.58	455.61
14.848	0	0.22	0.13	0.07	0.27	0.11	0.11	0.09	0.51	0.14	99.46	2.85	6.05	97.70	1.37	5.86	0.05	0.70	12.83	0.33	1.02	0.12	0.00	0.14	0.09	0.01	0.05	0.51	36.60	3.61	0.01	0.21	7.04	2.79	0.00	30.00	18.66	3.25	2.73	52.76	134.08	896.50	402.72	1106.56	633.03	936.29	453.77	1070.34	456.31
14.881	0	0.23	0.12	0.07	0.27	0.11	0.11	0.09	0.57	0.14	99.46	3.11	5.89	96.55	1.48	4.98	0.05	0.81	13.22	0.36	0.99	0.09	0.00	0.14	0.10	0.01	0.05	0.57	37.33	3.96	0.00	0.49	6.77	1.82	0.00	30.00	16.88	5.35	3.10	51.79	137.49	898.66	404.08	1108.06	632.70	936.91	453.97	1074.35	457.97
14.914	0	0.21	0.12	0.06	0.25	0.12	0.12	0.09	0.59	0.15	99.50	3.05	6.91	96.57	1.49	4.40	0.05	0.83	15.43	0.38	1.09	0.16	0.00	0.15	0.12	0.01	0.05	0.59	34.86	3.88	0.00	0.84	6.89	1.70	0.00	30.00	16.80	5.31	3.80	52.21	133.55	901.67	408.02	1105.13	629.84	939.60	456.13	1073.06	461.00
14.948	0	0.23	0.13	0.07	0.26	0.10	0.12	0.08	0.23	0.13	99.48	2.97	4.87	97.24	1.58	3.61	0.05	0.83	13.61	0.34	1.48	0.33	0.00	0.13	0.10	0.01	0.06	0.23	36.34	3.66	0.00	1.41	5.79	1.20	0.00	30.00	13.63	4.18	2.06	50.61	142.99	902.75	409.39	1107.06	630.57	934.60	458.27	1077.57	460.66
14.981	0	0.21	0.13	0.06	0.22	0.08	0.12	0.08	0.14	0.13	99.56	1.52	3.66	96.89	1.41	1.98	0.06	0.63	10.75	0.45	1.18	0.45	0.00	0.13	0.09	0.01	0.09	0.14	30.71	3.37	0.00	6.17	5.63	0.92	0.00	30.00	10.22	4.81	1.79	50.30	143.50	907.11	416.00	1103.38	626.34	934.40	463.31	1077.90	464.20
15.014	0	0.21	0.14	0.06	0.20	0.07	0.12	0.07	0.11	0.11	99.59	1.13	2.81	95.96	1.11	0.93	0.09	0.44	9.80	0.63	0.93	0.92	0.00	0.11	0.07	0.02	0.11	0.09	27.61	3.12	0.00	10.28	5.04	0.60	0.00	24.00	7.42	6.16	3.58	49.20	135.41	909.10	418.41	1102.25	624.98	940.77	462.62	1076.12	466.68
15.048	0	0.19	0.15	0.05	0.18	0.06	0.12	0.07	0.12	0.12	99.62	0.68	1.59	97.94	0.70	0.73	0.12	0.29	7.83	0.91	0.71	1.15	0.00	0.10	0.06	0.02	0.11	0.06	22.49	3.32	0.00	2.11	4.51	0.82	0.00	24.00	6.62	2.70	2.87	49.46	134.01	911.45	421.18	1099.93	623.17	940.64	463.49	1074.57	468.03
15.081	0	0.18	0.15	0.04	0.17	0.06	0.12	0.07	0.13	0.13	99.63	0.56	1.47	97.58	0.60	0.61	0.13	0.24	7.76	1.15	0.62	1.49	0.00	0.09	0.06	0.02	0.09	0.10	19.79	3.20	0.00	1.02	4.38	0.96	0.00	24.00	4.40	3.51	3.65	47.63	134.33	908.67	418.97	1102.13	625.78	941.04	461.52	1075.27	466.87
15.115	0	0.16	0.14	0.04	0.15	0.07	0.12	0.07	0.15	0.15	99.67	0.46	2.29	97.33	0.50	0.66	0.15	0.21	8.60	1.04	1.00	1.55	0.00	0.11	0.06	0.03	0.08	0.15	16.04	3.62	0.00	0.53	4.97	0.62	0.00	24.00	6.69	4.01	4.04	48.07	134.34	906.58	415.86	1103.19	626.28	940.91	460.31	1075.17	464.80
15.148	0	0.15	0.13	0.04	0.15	0.08	0.12	0.07	0.21	0.13	99.70	0.45	3.57	97.90	0.42	0.96	0.13	0.23	10.57	0.99	1.31	1.31	0.00	0.12	0.08	0.03	0.12	0.21	13.85	4.20	0.00	0.12	5.51	0.67	0.00	24.00	7.78	2.79	5.43	47.50	132.72	902.79	411.27	1105.92	629.32	942.59	456.39	1075.16	462.81
15.181	0	0.14	0.13	0.03	0.14	0.11	0.12	0.07	0.31	0.13	99.71	0.60	5.77	97.33	0.41	1.51	0.11	0.27	14.96	0.86	1.68	0.83	0.00	0.13	0.10	0.03	0.12	0.31	13.56	4.96	0.00	0.10	5.99	0.57	0.00	24.00	11.42	4.02	4.96	48.97	136.38	899.71	408.38	1107.83	633.36	939.86	455.17	1076.06	462.21
15.215	0	0.14	0.14	0.03	0.15	0.15	0.13	0.08	0.49	0.20	99.70	0.88	7.91	97.32	0.55	2.33	0.11	0.35	20.21	0.68	1.46	0.45	0.00	0.20	0.21	0.03	0.18	0.49	13.63	6.18	0.00	0.70	5.93	1.80	0.00	24.00	13.64	4.04	5.98	49.79	136.25	897.24	406.24	1110.20	636.61	940.94	455.04	1077.00	462.08
15.248	0	0.14	0.12	0.03	0.17	0.18	0.12	0.10	0.65	0.20	99.64	1.22	9.47	98.11	0.70	5.09	0.10	0.64	23.67	0.48	1.25	0.38	0.00	0.20	0.27	0.03	0.15	0.65	14.78	6.69	0.00	0.51	6.00	1.19	0.00	24.00	12.85	2.25	5.04	49.67	137.54	898.10	407.16	1109.68	636.86	939.50	454.21	1076.78	462.59
15.281	0	0.13	0.11	0.03	0.20	0.18	0.12	0.12	0.76	0.21	99.59	1.17	9.44	96.73	1.00	9.49	0.11	1.07	23.44	0.32	0.85	0.30	0.00	0.21	0.46	0.03	0.18	0.76	14.46	6.23	0.00	0.60	6.03	0.79	0.00	24.00	13.08	5.06	3.21	50.21	137.29	899.88	409.08	1108.38	635.98	937.93	456.67	1075.10	462.32
15.315	0	0.12	0.10	0.03	0.21	0.13	0.11	0.13	0.57	0.18	99.57	0.68	6.80	96.60	1.33	11.06	0.13	1.38	17.78	0.27	0.66	0.23	0.00	0.18	0.53	0.06	0.20	0.57	12.36	6.11	0.00	0.88	5.78	0.61	0.00	24.00	14.81	5.27	3.86	51.21	135.30	900.86	410.82	1108.30	636.41	940.01	459.38	1075.22	464.13
15.348	0	0.12	0.10	0.03	0.22	0.11	0.11	0.13	0.52	0.17	99.56	0.58	5.65	96.15	1.53	10.94	0.13	1.57	14.95	0.23	0.70	0.26	0.00	0.17	0.52	0.06	0.26	0.33	13.07	5.80	0.00	0.59	5.83	0.39	0.00	24.00	13.69	5.91	2.84	50.89	137.32	901.15	411.96	1106.65	635.12	937.27	460.36	1074.54	463.86
15.382	0	0.12	0.10	0.03	0.20	0.08	0.11	0.12	0.60	0.16	99.60	0.35	2.96	96.23	1.53	9.49	0.16	1.37	10.29	0.33	1.08	0.50	0.00	0.16	0.60	0.10	0.21	0.17	10.61	5.31	0.00	0.74	5.30	0.18	0.00	24.00	9.08	5.80	2.36	48.94	133.93	903.91	414.34	1104.73	631.63	938.83	460.12	1072.71	463.68
15.415	0	0.12	0.11	0.03	0.19	0.07	0.11	0.11	0.47	0.14	99.62	0.33	2.66	94.72	1.90	8.44	0.12	1.08	9.65	0.34	0.85	0.31	0.00	0.14	0.47	0.11	0.17	0.17	10.37	5.44	0.00	0.28	5.20	0.18	0.00	24.00	10.01	7.56	3.63	48.96	138.72	900.01	412.12	1104.87	632.58	936.04	459.66	1074.70	463.52
15.448	0	0.12	0.11	0.03	0.18	0.08	0.11	0.11	0.37	0.13	99.65	0.34	3.33	95.57	1.85	7.11	0.10	0.84	10.86	0.39	1.14	0.36	0.00	0.13	0.37	0.11	0.12	0.18	9.47	5.72	0.00	0.20	5.43	0.00	0.00	24.00	5.65	6.65	2.77	46.83	135.31	899.39	411.04	1104.25	630.89	936.09	458.29	1071.40	459.75
15.482	0	0.12	0.10	0.03	0.16	0.09	0.11	0.11	0.27	0.13	99.67	0.35	4.54	94.89	1.32	6.62	0.06	0.73	11.39	0.45	1.22	0.41	0.00	0.13	0.27	0.10	0.09	0.20	9.62	6.96	0.00	0.32	6.24	0.00	0.00	24.00	9.42	7.40	4.37	48.43	136.28	896.70	408.75	1103.46	629.87	935.60	458.63	1071.88	459.37
15.515	0	0.12	0.10	0.03	0.15	0.11	0.11	0.10	0.31	0.15	99.69	0.44	6.08	94.56	1.07	4.84	0.04	0.54	13.33	0.54	1.16	0.29	0.00	0.15	0.30	0.09	0.10	0.31	10.67	8.00	0.00	0.32	6.87	0.00	0.00	24.00	15.17	7.73	4.74	51.24	139.30	894.92	407.48	1101.48	630.04	932.72	457.46	1071.97	461.15
15.548	0	0.12	0.10	0.03	0.15	0.13	0.11	0.10	0.37	0.15	99.70	0.56	7.30	92.78	0.96	4.61	0.04	0.51	16.31	0.68	1.43	0.46	0.00	0.15	0.22	0.08	0.08	0.37	11.24	8.03	0.00	0.30	6.92	0.00	0.00	24.00	14.85	9.24	4.55	50.52	138.59	891.91	405.22	1103.24	633.36	932.27	456.64	1070.84	459.26
15.582	0	0.13	0.10	0.03	0.16	0.14	0.11	0.10	0.45	0.14	99.68	0.72	8.25	95.87	1.00	4.31	0.03	0.49	15.93	0.81	1.14	0.49	0.00	0.14	0.22	0.08	0.06	0.45	15.02	9.41	0.00	0.55	7.87	0.00	0.00	24.00	15.83	6.28	4.28	51.68	127.71	894.22	409.16	1100.48	633.55	936.81	459.18	1064.51	461.17
15.615	0	0.13	0.10	0.03	0.16	0.15	0.11	0.10	0.79	0.17	99.69	0.75	8.22	95.17	0.88	4.05	0.04	0.45	17.07	0.90	1.44	0.67	0.00	0.17	0.30	0.08	0.07	0.79	14.62	9.13	0.00	0.28	7.57	0.00	0.00	24.00	12.31	7.10	3.65	50.40	134.15	896.99	412.17	1099.05	630.63	933.81	459.59	1067.91	463.20
15.648	0	0.14	0.11	0.04	0.17	0.12	0.11	0.10	0.81	0.21	99.67	0.71	6.13	92.46	0.79	4.48	0.04	0.46	15.11	0.79	1.59	0.91	0.00	0.21	0.38	0.09	0.07	0.81	15.65	9.43	0.00	0.47	6.45	0.00	0.00	24.00	11.63	9.46	4.53	49.93	135.55	897.15	412.16	1098.84	629.07	934.13	459.47	1069.61	463.78
15.682	0	0.15	0.12	0.04	0.17	0.10	0.12	0.10	0.81	0.22	99.66	0.68	4.61	94.09	0.80	3.97	0.06	0.43	14.36	1.03	1.79	1.24	0.00	0.22	0.38	0.08	0.07	0.81	15.85	7.99	0.00	0.22	5.42	0.22	0.00	24.00	11.90	8.16	3.06	50.40	135.87	898.68	413.08	1098.61	628.39	933.00	461.24	1068.86	462.73
15.715	0	0.14	0.12	0.04	0.17	0.09	0.11	0.10	0.67	0.22	99.67	0.54	3.66	95.55	0.71	4.65	0.06	0.42	12.97	1.11	2.35	2.18	0.00	0.22	0.38	0.07	0.07	0.67	14.13	7.59	0.00	0.74	5.26	0.00	0.00	24.00	13.69	6.66	2.83	51.31	142.05	897.70	412.24	1097.94	628.24	928.90	460.09	1070.91	463.42
15.749	0	0.14	0.12	0.04	0.16	0.09	0.12	0.09	0.47	0.19	99.68	0.46	3.47	96.14	0.70	4.19	0.08	0.50	12.71	1.19	1.68	1.73	0.00	0.19	0.47	0.07	0.08	0.34	12.05	6.82	0.00	0.16	4.87	0.02	0.00	24.00	11.32	5.92	2.42	50.13	131.75	895.64	410.61	1097.02	628.01	931.95	459.66	1063.70	458.99
15.782	0	0.13	0.12	0.03	0.16	0.09	0.11	0.10	0.48	0.18	99.67	0.43	3.72	96.39	0.80	5.51	0.07	0.60	12.97	1.03	1.71	1.37	0.00	0.18	0.41	0.07	0.08	0.48	10.69	7.67	0.00	0.30	5.04	0.15	0.00	24.00	13.15	5.58	4.25	50.90	132.96	893.87	408.88	1095.80	626.53	931.75	457.54	1064.69	459.71
15.815	0	0.13	0.12	0.03	0.16	0.09	0.11	0.10	0.69	0.19	99.67	0.43	3.83	95.78	0.77	5.80	0.07	0.62	13.22	0.89	1.84	1.15	0.00	0.19	0.60	0.07	0.09	0.69	10.53	8.15	0.00	0.19	5.17	0.79	0.00	24.00	12.62	6.39	3.70	50.69	132.15	893.77	407.86	1093.88	624.29	930.60	455.01	1062.71	458.34
15.849	0	0.12	0.12	0.03	0.17	0.10	0.11	0.12	0.84	0.23	99.67	0.42	4.69	96.91	0.79	7.42	0.06	0.71	14.99	0.71	1.81	0.85	0.00	0.23	0.70	0.06	0.10	0.84	8.49	9.85	0.00	0.40	5.32	0.79	0.00	24.00	13.68	4.78	3.94	51.34	135.21	893.67	407.53	1094.35	623.95	929.52	455.73	1064.70	458.52
15.882	0	0.12	0.12	0.03	0.17	0.10	0.11	0.13	1.18	0.22	99.65	0.40	4.66	94.54	1.01	8.58	0.06	0.79	14.38	0.70	1.62	0.64	0.00	0.22	0.56	0.06	0.09	1.18	8.54	10.12	0.00	0.29	5.53	1.09	0.00	24.00	15.94	7.74	4.43	51.63	137.68	891.19	405.04	1097.95	627.96	929.50	456.32	1067.17	457.93
15.915	0	0.12	0.11	0.03	0.17	0.10	0.11	0.13	0.81	0.21	99.66	0.40	5.11	95.87	1.31	8.06	0.05	0.79	14.28	0.79	1.46	0.84	0.00	0.21	0.41	0.05	0.09	0.81	8.52	10.10	0.00	0.79	5.89	1.12	0.00	24.00	16.09	6.27	2.29	52.25	136.32	893.95	408.66	1095.92	627.48	928.20	459.34	1064.52	458.77
15.949	0	0.12	0.13	0.03	0.18	0.07	0.11	0.14	0.33	0.22	99.63	0.33	2.61	95.73	1.27	9.21	0.08	0.81	10.19	0.81	1.20	0.80	0.00	0.22	0.27	0.05	0.06	0.33	8.78	10.29	0.01	0.30	4.94	1.87	0.00	24.00	12.00	6.45	2.60	50.90	136.59	897.74	411.43	1094.29	622.88	929.48	459.14	1066.07	460.04
15.982	0	0.12	0.16	0.03	0.18	0.06	0.11	0.13	0.29	0.22	99.65	0.33	1.47	93.38	1.50	7.27	0.08	0.79	8.24	0.86	0.87	0.94	0.00	0.22	0.29	0.06	0.05	0.21	8.17	10.40	0.01	1.33	4.55	3.08	0.00	24.00	11.35	8.77	3.34	50.62	134.86	898.67	411.91	1092.30	619.67	930.64	458.37	1065.49	460.50
16.015	0	0.13	0.19	0.03	0.16	0.06	0.12	0.11	0.28	0.25	99.61	0.33	1.37	95.67	1.49	5.38	0.09	0.47	8.69	1.27	0.82	2.24	0.00	0.25	0.28	0.07	0.04	0.14	7.74	10.03	0.01	5.46	4.25	4.31	0.00	24.00	11.85	6.53	2.92	51.41	136.13	900.77	413.39	1089.40	615.60	929.13	458.73	1065.24	461.08
16.049	0	0.14	0.23	0.03	0.15	0.06	0.12	0.10	0.31	0.31	99.54	0.33	0.88	96.21	1.06	3.49	0.11	0.31	8.88	2.06	0.93	3.93	0.00	0.31	0.28	0.08	0.03	0.10	6.44	9.99	0.01	4.00	3.69	5.09	0.00	24.00	9.74	5.82	2.32	50.83	132.70	901.23	414.20	1086.72	613.11	929.03	458.35	1061.72	459.94
16.082	0	0.16	0.25	0.04	0.14	0.07	0.13	0.10	0.34	0.34	99.50	0.33	1.35	95.59	0.83	2.42	0.14	0.22	11.05	3.41	1.22	7.55	0.00	0.34	0.25	0.09	0.02	0.15	5.71	9.79	0.01	3.58	3.36	5.29	0.00	24.00	8.52	6.62	3.00	50.34	132.46	899.56	413.07	1086.09	611.62	928.72	458.59	1061.18	458.38
16.116	0	0.17	0.27	0.05	0.14	0.06	0.13	0.10	0.34	0.34	99.45	0.33	0.38	96.76	0.74	1.94	0.16	0.16	10.93	4.89	2.07	11.37	0.00	0.34	0.23	0.10	0.01	0.10	4.73	11.17	0.01	1.92	2.81	5.68	0.00	24.00	10.93	5.01	4.95	50.60	134.76	896.42	411.11	1089.61	618.06	929.85	455.40	1064.47	461.59
16.149	0	0.17	0.30	0.04	0.13	0.06	0.13	0.10	0.34	0.34	99.40	0.33	0.81	95.61	0.55	1.84	0.16	0.13	11.65	6.18	1.82	9.17	0.00	0.34	0.27	0.10	0.01	0.16	4.24	10.92	0.01	6.26	2.81	6.56	0.00	24.00	15.72	6.59	5.69	52.60	135.48	896.59	411.02	1088.82	616.88	930.03	457.11	1065.39	462.92
16.182	0	0.17	0.32	0.04	0.13	0.07	0.13	0.10	0.39	0.39	99.36	0.33	1.00	94.94	0.45	1.73	0.16	0.12	12.23	7.21	1.69	5.85	0.00	0.39	0.36	0.10	0.01	0.22	3.70	10.86	0.02	3.06	2.73	7.15	0.00	24.00	13.24	7.34	5.18	51.58	131.19	896.08	411.47	1089.29	618.77	931.47	457.52	1062.60	461.70
16.216	0	0.17	0.33	0.03	0.13	0.06	0.13	0.10	0.55	0.38	99.33	0.33	0.16	94.17	0.39	1.63	0.16	0.12	10.71	7.04	1.06	2.81	0.00	0.38	0.55	0.12	0.01	0.24	3.76	12.22	0.02	1.09	2.32	7.16	0.00	18.00	13.46	8.09	5.48	51.28	132.91	895.09	410.19	1091.79	620.76	931.74	457.83	1064.61	461.16
16.249	0	0.16	0.34	0.03	0.14	0.05	0.13	0.10	0.45	0.35	99.31	0.33	0.00	96.51	0.42	1.53	0.17	0.11	10.07	6.75	0.90	1.63	0.00	0.35	0.45	0.14	0.01	0.24	3.65	12.58	0.02	1.05	2.13	7.27	0.00	18.00	12.76	5.40	5.63	50.78	131.47	895.13	409.18	1093.29	622.24	933.29	455.46	1064.65	460.81
16.282	0	0.15	0.28	0.03	0.14	0.05	0.13	0.10	0.37	0.37	99.43	0.33	0.00	92.82	0.50	2.18	0.17	0.15	8.97	5.24	0.91	1.10	0.00	0.37	0.33	0.14	0.01	0.12	3.62	12.42	0.02	1.65	1.94	5.53	0.00	18.00	13.23	9.20	4.06	50.56	136.09	895.56	408.92	1097.36	625.84	931.81	458.12	1067.89	459.90
16.316	0	0.15	0.26	0.03	0.14	0.05	0.13	0.11	0.31	0.31	99.47	0.33	0.00	95.42	0.60	2.92	0.20	0.18	8.62	4.97	0.98	0.96	0.00	0.31	0.21	0.18	0.01	0.07	3.60	12.08	0.01	0.98	1.65	4.77	0.00	18.00	16.42	6.81	4.75	52.23	137.87	897.82	409.76	1098.07	624.75	933.11	459.71	1070.96	461.81
16.349	0	0.14	0.25	0.03	0.15	0.05	0.13	0.11	0.30	0.30	99.50	0.33	0.00	96.29	0.75	3.58	0.18	0.22	10.88	4.04	1.32	1.39	0.00	0.30	0.14	0.17	0.01	0.04	3.62	12.03	0.01	0.77	1.77	4.44	0.00	18.00	14.14	5.72	5.20	51.68	135.12	899.83	411.59	1096.37	622.60	935.03	458.35	1070.06	463.26
16.383	0	0.14	0.25	0.03	0.15	0.06	0.13	0.11	0.27	0.27	99.51	0.33	0.45	97.00	0.77	4.04	0.19	0.25	13.45	3.66	1.26	1.53	0.00	0.27	0.11	0.22	0.01	0.04	2.77	12.00	0.01	1.25	1.51	4.31	0.00	18.00	7.56	4.62	4.69	49.01	133.27	901.64	412.57	1094.64	618.68	935.38	456.37	1068.55	461.54
16.416	0	0.14	0.24	0.03	0.15	0.06	0.13	0.12	0.30	0.30	99.53	0.33	0.18	96.35	0.98	4.19	0.18	0.25	13.19	3.87	1.41	1.98	0.00	0.30	0.10	0.24	0.01	0.06	2.15	12.81	0.01	2.60	1.47	3.87	0.00	18.00	9.61	5.63	4.36	50.22	136.74	901.73	412.69	1094.15	618.22	933.22	457.15	1069.87	462.21
16.449	0	0.13	0.23	0.03	0.16	0.05	0.13	0.12	0.30	0.30	99.55	0.33	0.00	96.84	1.39	5.04	0.18	0.26	10.09	3.06	0.97	1.52	0.00	0.30	0.07	0.23	0.01	0.09	2.04	12.45	0.01	1.32	1.43	3.72	0.00	18.00	11.06	4.89	4.77	50.64	136.10	899.40	411.23	1096.17	621.22	933.75	458.44	1069.82	461.24
16.483	0	0.13	0.21	0.03	0.16	0.04	0.13	0.14	0.44	0.44	99.59	0.33	0.00	98.05	1.63	6.15	0.18	0.26	7.62	2.99	0.81	1.19	0.00	0.44	0.09	0.22	0.01	0.16	1.81	13.74	0.01	0.56	1.51	3.11	0.00	18.00	10.88	2.40	4.52	50.65	132.15	902.43	412.98	1095.90	621.23	936.72	456.86	1068.73	462.94
16.516	0	0.13	0.21	0.03	0.16	0.04	0.13	0.14	0.51	0.51	99.58	0.33	0.00	95.86	1.54	6.00	0.17	0.26	6.26	3.05	0.80	1.04	0.00	0.51	0.13	0.19	0.01	0.30	1.81	13.91	0.01	1.27	1.47	3.29	0.00	18.00	10.42	6.29	4.01	50.25	136.28	902.21	411.68	1098.07	620.82	935.25	458.88	1071.52	460.70
16.549	0	0.12	0.21	0.03	0.17	0.04	0.12	0.14	0.51	0.51	99.57	0.33	0.00	97.19	1.37	6.94	0.15	0.26	4.39	2.57	0.56	0.65	0.00	0.51	0.17	0.19	0.02	0.36	1.91	14.20	0.01	2.51	1.48	3.58	0.00	18.00	11.77	4.29	3.00	50.90	134.04	903.23	411.75	1096.72	620.57	935.06	456.92	1069.05	460.64
16.583	0	0.12	0.20	0.03	0.17	0.04	0.12	0.14	0.44	0.44	99.60	0.33	0.00	96.84	1.29	6.99	0.10	0.30	4.36	1.63	0.55	0.52	0.00	0.44	0.22	0.18	0.02	0.32	2.04	14.13	0.01	2.59	1.55	3.06	0.00	18.00	7.19	4.89	3.64	48.29	134.60	902.43	410.69	1100.12	622.22	936.77	456.52	1071.35	459.19
16.616	0	0.12	0.19	0.02	0.17	0.04	0.12	0.14	0.45	0.45	99.62	0.33	0.00	96.57	1.52	8.00	0.09	0.28	4.53	1.17	0.36	0.31	0.00	0.45	0.22	0.15	0.03	0.22	2.24	13.29	0.01	1.77	1.53	2.71	0.00	18.00	11.78	5.32	2.79	50.22	137.60	901.89	409.90	1102.97	626.74	935.58	457.84	1073.17	459.87
16.649	0	0.11	0.16	0.02	0.19	0.04	0.12	0.16	0.44	0.44	99.61	0.33	0.00	96.06	1.85	10.72	0.06	0.29	5.78	0.84	0.34	0.26	0.00	0.44	0.22	0.14	0.04	0.12	2.75	12.80	0.01	2.56	1.84	2.08	0.00	18.00	11.23	6.03	3.78	49.37	135.62	900.52	408.86	1104.79	629.74	937.86	455.72	1073.40	460.62
16.683	0	0.10	0.13	0.03	0.22	0.05	0.11	0.19	0.37	0.37	99.56	0.33	0.00	96.16	2.00	14.13	0.05	0.33	7.94	0.45	0.29	0.16	0.00	0.37	0.16	0.12	0.05	0.12	3.69	13.15	0.01	1.40	1.97	1.31	0.00	18.00	10.48	5.90	2.07	49.18	139.51	901.50	409.31	1106.82	630.88	935.61	458.16	1075.12	459.26
16.716	0	0.10	0.13	0.03	0.22	0.05	0.11	0.18	0.39	0.39	99.56	0.33	0.00	96.39	1.44	14.16	0.06	0.33	10.54	0.46	0.32	0.17	0.00	0.39	0.17	0.12	0.08	0.15	4.06	12.12	0.01	10.70	1.97	1.19	0.00	18.00	10.30	5.58	1.76	49.61	139.75	904.06	412.49	1105.84	630.36	935.95	459.98	1075.68	461.85
16.750	0	0.11	0.14	0.03	0.20	0.05	0.12	0.14	0.41	0.41	99.61	0.33	0.00	97.33	1.24	11.12	0.05	0.30	9.92	0.37	0.43	0.25	0.00	0.41	0.13	0.09	0.09	0.23	4.31	9.80	0.00	2.25	2.28	1.04	0.00	18.00	12.87	4.02	1.65	51.64	135.26	908.94	417.33	1104.37	628.79	939.72	463.67	1074.96	466.29
16.783	0	0.11	0.13	0.03	0.20	0.05	0.11	0.14	0.44	0.44	99.60	0.33	0.00	97.57	1.10	12.23	0.05	0.34	8.16	0.30	0.48	0.27	0.00	0.44	0.10	0.10	0.11	0.19	3.96	8.40	0.01	1.80	2.41	0.94	0.00	18.00	6.04	3.54	2.25	48.49	135.44	908.96	417.60	1102.78	625.55	939.48	461.29	1074.87	464.99
16.816	0	0.11	0.14	0.03	0.18	0.05	0.11	0.12	0.42	0.42	99.64	0.33	0.00	97.34	0.90	9.91	0.05	0.31	7.17	0.31	0.69	0.34	0.00	0.42	0.11	0.11	0.14	0.17	3.84	7.96	0.01	3.22	2.46	1.29	0.00	18.00	8.82	4.00	3.64	49.55	139.31	905.75	415.66	1102.98	627.39	937.62	460.01	1076.80	466.01
16.850	0	0.11	0.15	0.03	0.18	0.04	0.11	0.12	0.51	0.51	99.64	0.33	0.00	97.64	0.89	9.65	0.06	0.30	5.40	0.35	0.76	0.32	0.00	0.51	0.12	0.11	0.20	0.20	3.85	7.58	0.01	0.69	2.32	1.72	0.00	18.00	7.79	3.39	3.34	48.32	133.66	904.46	413.55	1104.72	629.25	940.27	457.19	1073.72	464.62
16.883	0	0.11	0.16	0.03	0.19	0.05	0.11	0.13	0.47	0.47	99.63	0.33	0.00	97.65	0.67	10.82	0.05	0.41	7.08	0.28	0.96	0.22	0.00	0.47	0.16	0.12	0.34	0.34	4.00	8.23	0.01	0.10	2.60	2.57	0.00	18.00	11.48	3.35	5.83	49.71	138.40	902.10	411.62	1106.50	631.63	940.41	456.82	1078.49	466.13
16.916	0	0.11	0.16	0.03	0.18	0.06	0.11	0.12	0.46	0.46	99.64	0.33	0.31	98.35	0.51	9.66	0.05	0.57	9.90	0.22	1.12	0.17	0.00	0.46	0.18	0.12	0.31	0.39	5.28	8.46	0.01	0.21	2.76	2.70	0.00	18.00	10.46	1.56	5.55	48.16	139.26	897.67	408.14	1109.61	637.11	939.00	454.24	1077.94	463.70
16.950	0	0.12	0.17	0.03	0.19	0.06	0.11	0.12	0.60	0.44	99.62	0.33	1.42	98.62	0.34	9.34	0.03	0.68	11.14	0.17	0.78	0.11	0.00	0.44	0.18	0.10	0.34	0.60	7.64	8.57	0.01	0.41	3.17	3.50	0.00	18.00	13.88	0.65	3.78	49.97	139.60	896.84	408.00	1111.57	641.92	937.40	456.86	1076.86	463.19
16.983	0	0.12	0.17	0.03	0.19	0.07	0.11	0.13	0.65	0.43	99.61	0.35	2.45	97.84	0.30	10.03	0.03	0.83	12.66	0.08	0.52	0.08	0.00	0.43	0.17	0.08	0.30	0.65	8.33	8.52	0.01	0.31	3.43	3.31	0.00	18.00	10.63	2.92	4.18	47.95	139.21	896.06	407.74	1112.39	642.43	938.10	455.92	1077.15	462.64
17.016	0	0.13	0.18	0.03	0.18	0.07	0.11	0.11	0.59	0.33	99.64	0.35	2.07	97.84	0.26	7.24	0.03	0.74	10.92	0.06	0.39	0.05	0.00	0.33	0.18	0.06	0.33	0.59	9.97	8.05	0.01	0.69	3.66	3.60	0.00	18.00	9.88	2.94	3.42	47.91	132.35	896.60	408.24	1109.69	639.54	939.44	456.92	1071.75	460.32
17.050	0	0.14	0.18	0.03	0.17	0.07	0.12	0.09	0.97	0.27	99.63	0.41	2.76	97.57	0.23	4.51	0.04	0.74	11.88	0.05	0.35	0.05	0.00	0.27	0.21	0.06	0.35	0.97	11.30	7.00	0.01	7.57	3.97	3.38	0.00	18.00	16.31	3.54	2.76	52.54	133.84	902.55	415.32	1107.93	639.52	940.15	464.46	1073.96	467.40
17.083	0	0.14	0.17	0.03	0.16	0.07	0.12	0.09	0.79	0.23	99.67	0.40	2.81	95.69	0.23	3.23	0.04	0.99	11.68	0.04	0.39	0.06	0.00	0.23	0.18	0.06	0.50	0.79	11.09	5.91	0.01	15.38	4.07	2.21	0.00	18.00	9.96	6.50	4.40	48.83	134.38	901.82	414.93	1108.21	638.64	941.53	460.22	1075.69	467.93
17.117	0	0.14	0.17	0.03	0.15	0.08	0.12	0.08	0.78	0.19	99.66	0.41	3.22	96.91	0.25	2.00	0.06	0.94	12.25	0.03	0.36	0.12	0.00	0.19	0.16	0.08	0.57	0.78	10.85	5.04	0.01	38.64	4.21	2.38	0.00	18.00	9.05	4.76	2.56	49.81	138.01	905.52	418.71	1106.96	635.91	938.95	465.01	1076.92	468.43
17.150	0	0.14	0.18	0.03	0.14	0.07	0.12	0.07	1.02	0.20	99.65	0.33	1.94	97.81	0.27	1.03	0.08	0.60	10.06	0.04	0.26	0.12	0.00	0.20	0.16	0.09	0.66	1.02	7.80	3.74	0.01	41.72	3.90	2.10	0.00	18.00	3.79	3.00	2.89	48.49	136.30	911.11	424.12	1104.93	631.12	941.86	467.35	1078.11	471.22
17.183	0	0.13	0.19	0.03	0.14	0.05	0.12	0.07	0.87	0.20	99.62	0.33	0.40	95.74	0.19	0.51	0.09	0.46	6.98	0.04	0.26	0.18	0.00	0.20	0.16	0.11	0.98	0.87	6.45	3.36	0.01	20.36	3.64	2.46	0.00	18.00	0.90	6.43	4.52	47.25	134.53	910.02	423.21	1105.39	630.23	944.53	461.59	1078.31	475.78
17.217	0	0.13	0.19	0.03	0.13	0.05	0.12	0.06	0.71	0.16	99.63	0.33	0.14	97.35	0.18	0.31	0.12	0.35	6.37	0.06	0.27	0.42	0.00	0.16	0.16	0.15	1.32	0.71	4.44	2.81	0.01	26.49	3.61	2.34	0.00	18.00	5.68	3.99	2.15	49.25	131.01	909.89	421.69	1105.92	630.94	943.72	463.81	1074.43	472.52
17.250	0	0.13	0.20	0.03	0.13	0.05	0.12	0.06	0.61	0.16	99.61	0.33	0.00	98.13	0.16	0.26	0.12	0.26	5.42	0.09	0.30	0.49	0.00	0.16	0.16	0.16	2.07	0.61	3.73	2.53	0.01	19.51	3.39	2.66	0.00	18.00	1.84	2.20	2.36	47.78	136.76	910.03	422.74	1104.70	629.26	940.48	464.30	1077.04	471.78
17.283	0	0.13	0.19	0.03	0.13	0.05	0.12	0.06	0.53	0.18	99.63	0.33	0.00	98.45	0.15	0.32	0.12	0.29	5.18	0.11	0.39	0.62	0.00	0.18	0.18	0.18	2.72	0.53	3.25	2.48	0.01	26.83	3.30	2.02	0.00	18.00	-0.67	1.25	2.41	47.04	137.14	909.92	422.97	1104.24	627.96	940.09	463.34	1076.94	472.30
17.317	0	0.12	0.18	0.02	0.13	0.04	0.12	0.06	0.57	0.17	99.64	0.33	0.00	98.54	0.17	0.53	0.12	0.25	4.22	0.08	0.21	0.41	0.00	0.17	0.14	0.17	3.91	0.57	2.78	2.27	0.01	27.24	3.09	1.64	0.00	18.00	-2.02	0.93	1.80	46.49	138.31	910.77	423.93	1105.66	629.40	939.93	465.26	1078.09	471.69
17.350	0	0.12	0.19	0.02	0.13	0.04	0.12	0.06	0.70	0.18	99.61	0.33	0.00	98.24	0.18	0.48	0.16	0.15	4.15	0.13	0.17	0.24	0.00	0.18	0.15	0.19	3.22	0.70	2.37	1.86	0.01	61.48	2.92	2.23	0.00	18.00	-1.81	1.88	2.43	46.91	137.43	910.82	428.81	1101.80	630.66	939.14	469.36	1076.44	475.26
17.384	0	0.12	0.20	0.02	0.13	0.04	0.13	0.06	0.55	0.28	99.61	0.33	0.00	98.72	0.16	0.44	0.28	0.11	3.77	0.14	0.13	0.29	0.00	0.18	0.15	0.19	2.99	0.55	1.51	1.22	0.01	32.80	2.29	1.86	0.00	18.00	-1.80	-0.26	4.03	47.21	137.07	910.62	431.29	1099.93	630.87	940.06	469.20	1076.71	480.01
17.417	0	0.13	0.19	0.02	0.13	0.04	0.13	0.06	0.43	0.43	99.63	0.33	0.00	97.60	0.13	0.34	0.43	0.09	3.80	0.21	0.15	0.34	0.00	0.21	0.14	0.18	1.59	0.35	0.99	0.92	0.01	36.11	1.88	1.03	0.00	18.00	-6.56	3.48	5.34	45.78	138.05	909.94	433.02	1100.64	633.15	941.22	468.69	1078.59	482.42
17.450	0	0.13	0.18	0.02	0.13	0.04	0.13	0.06	0.48	0.48	99.63	0.33	0.00	98.76	0.12	0.41	0.48	0.07	3.75	0.23	0.20	0.42	0.00	0.19	0.11	0.21	1.33	0.20	0.95	0.88	0.01	33.23	1.83	0.84	0.00	18.00	-1.89	-0.11	4.94	46.57	139.25	905.34	431.60	1102.62	639.72	938.84	469.63	1077.38	483.64
17.484	0	0.13	0.19	0.02	0.13	0.03	0.13	0.06	1.09	0.57	99.62	0.33	0.00	98.47	0.10	0.42	1.09	0.05	2.68	0.26	0.23	0.38	0.00	0.15	0.08	0.40	0.96	0.09	0.58	0.57	0.01	39.38	1.37	0.71	0.00	18.00	-0.20	1.19	4.90	46.94	138.26	903.88	430.49	1103.12	641.36	938.81	469.28	1076.35	483.35
17.517	0	0.13	0.19	0.02	0.13	0.03	0.13	0.06	1.15	0.42	99.63	0.33	0.00	98.62	0.10	0.40	1.15	0.04	2.64	0.27	0.20	0.22	0.00	0.16	0.09	0.53	0.96	0.10	0.44	0.42	0.01	30.31	1.36	0.41	0.00	18.00	-1.33	0.66	4.86	46.22	140.00	902.46	429.28	1105.35	643.98	938.33	468.70	1077.66	482.35
17.550	0	0.13	0.18	0.02	0.13	0.03	0.13	0.06	1.05	0.44	99.64	0.33	0.00	98.70	0.13	0.46	1.05	0.04	2.38	0.16	0.16	0.06	0.00	0.13	0.06	0.46	0.80	0.14	0.50	0.44	0.01	16.25	1.43	0.25	0.00	18.00	6.57	-0.34	5.30	48.09	141.25	897.59	424.56	1109.81	653.04	937.86	468.90	1078.72	479.44
17.584	0	0.13	0.18	0.02	0.13	0.03	0.13	0.06	1.08	0.45	99.64	0.33	0.00	98.39	0.11	0.46	1.08	0.05	2.89	0.17	0.20	0.03	0.00	0.12	0.06	0.38	0.62	0.22	0.42	0.45	0.02	7.04	1.38	0.21	0.00	18.00	2.51	1.43	5.52	45.99	136.30	897.02	422.53	1110.37	651.80	940.43	466.00	1076.36	476.06
17.617	0	0.13	0.17	0.02	0.13	0.04	0.13	0.06	1.00	0.45	99.66	0.33	0.00	98.68	0.09	0.63	0.85	0.06	5.10	0.11	0.18	0.02	0.00	0.11	0.07	0.33	0.85	1.00	0.46	0.45	0.02	1.23	1.62	0.00	1.00	24.00	1.90	-0.42	4.28	45.18	139.90	896.23	419.05	1113.86	652.83	938.66	464.15	1078.31	472.35
17.650	0	0.12	0.17	0.02	0.13	0.04	0.13	0.06	1.68	0.49	99.67	0.33	0.00	98.70	0.07	0.99	0.63	0.07	6.90	0.07	0.28	0.01	0.00	0.11	0.08	0.24	0.81	1.68	0.51	0.49	0.02	0.23	1.90	0.07	0.00	24.00	2.82	0.37	4.07	44.90	136.53	894.05	416.67	1116.23	655.50	940.21	462.22	1076.37	472.25
17.684	0	0.12	0.17	0.02	0.13	0.06	0.13	0.06	2.46	0.51	99.67	0.33	0.04	98.41	0.06	1.66	0.54	0.10	10.68	0.04	0.38	0.02	0.00	0.08	0.08	0.14	1.22	2.46	0.70	0.51	0.02	6.70	2.33	0.52	0.00	24.00	5.86	1.36	4.19	46.05	137.10	894.08	416.36	1117.73	658.31	940.82	463.57	1077.64	472.18
17.717	0	0.12	0.17	0.02	0.13	0.06	0.13	0.06	3.94	0.45	99.65	0.33	0.12	97.34	0.11	1.88	0.45	0.11	10.82	0.02	0.27	0.02	0.00	0.08	0.10	0.12	1.34	3.94	0.80	0.48	0.02	18.46	2.57	1.14	0.00	24.00	6.05	4.00	2.85	46.64	141.31	893.58	416.81	1116.52	657.12	936.52	464.97	1077.63	472.47
17.751	0	0.12	0.17	0.02	0.13	0.05	0.12	0.06	2.07	0.44	99.66	0.33	0.00	97.92	0.16	2.37	0.44	0.15	7.97	0.01	0.19	0.01	0.00	0.06	0.13	0.08	1.52	2.07	1.08	0.45	0.02	16.66	2.79	1.24	0.00	24.00	7.75	2.74	2.72	47.80	139.03	897.58	420.11	1114.72	655.30	938.49	468.56	1077.46	473.02
17.784	0	0.12	0.17	0.02	0.13	0.05	0.12	0.06	2.09	0.40	99.66	0.33	0.00	97.67	0.21	1.77	0.49	0.16	7.54	0.01	0.25	0.01	0.00	0.04	0.12	0.09	1.46	2.09	1.42	0.40	0.02	31.96	3.20	1.43	0.00	24.00	5.07	3.31	4.16	46.97	137.02	898.13	420.94	1112.37	651.25	940.27	465.42	1076.88	476.01
17.817	0	0.12	0.18	0.02	0.13	0.05	0.12	0.06	1.83	0.39	99.64	0.33	0.00	97.51	0.17	1.55	0.48	0.12	5.84	0.02	0.25	0.01	0.00	0.03	0.13	0.08	1.55	1.83	1.53	0.39	0.02	16.66	3.37	1.93	0.00	24.00	7.52	3.66	3.91	48.44	134.99	901.40	423.46	1110.30	649.13	941.51	468.38	1076.25	476.53
17.851	0	0.12	0.16	0.02	0.12	0.05	0.12	0.06	1.40	0.42	99.68	0.33	0.38	98.38	0.19	1.29	0.42	0.10	6.05	0.02	0.36	0.02	0.00	0.02	0.13	0.07	2.05	1.40	1.79	0.44	0.02	2.61	4.25	1.57	0.00	24.00	3.34	1.48	3.42	47.16	139.77	902.13	424.34	1108.91	645.49	938.32	468.06	1077.84	476.29
17.884	0	0.12	0.16	0.02	0.13	0.05	0.12	0.06	1.58	0.37	99.68	0.33	0.00	98.11	0.23	1.53	0.37	0.09	4.97	0.02	0.39	0.03	0.00	0.03	0.11	0.08	1.81	1.58	1.59	0.40	0.02	5.17	4.06	1.51	0.00	24.00	1.15	2.26	3.58	46.48	137.76	903.33	424.90	1108.44	643.67	939.85	467.33	1077.32	476.32
17.917	0	0.12	0.15	0.02	0.13	0.04	0.11	0.06	0.98	0.29	99.70	0.33	0.00	97.51	0.27	1.61	0.29	0.08	3.01	0.01	0.23	0.03	0.00	0.02	0.09	0.08	1.82	0.98	1.97	0.37	0.02	7.56	4.04	0.88	0.00	24.00	-0.71	3.66	2.89	45.68	136.79	903.89	423.43	1109.72	642.54	940.52	466.10	1077.08	473.98
17.951	0	0.11	0.13	0.02	0.13	0.04	0.11	0.06	0.73	0.17	99.74	0.33	0.00	98.34	0.28	1.72	0.17	0.05	2.07	0.02	0.16	0.02	0.00	0.02	0.08	0.08	1.44	0.73	2.36	0.35	0.03	13.55	4.53	0.00	0.00	24.00	1.25	1.58	1.50	46.51	139.63	904.39	423.79	1110.12	642.52	937.98	468.40	1077.51	473.97
17.984	0	0.11	0.14	0.02	0.13	0.04	0.11	0.06	0.41	0.17	99.73	0.33	0.00	98.16	0.26	1.59	0.17	0.03	1.53	0.02	0.12	0.02	0.00	0.02	0.08	0.09	1.11	0.41	2.15	0.33	0.03	4.27	4.18	0.00	0.00	24.00	1.62	2.12	1.57	46.48	138.23	904.47	424.41	1110.17	643.52	938.84	469.06	1076.96	474.47
18.017	0	0.11	0.13	0.02	0.12	0.04	0.11	0.06	0.24	0.11	99.73	0.33	0.00	96.51	0.20	1.64	0.11	0.02	1.51	0.02	0.10	0.01	0.00	0.02	0.08	0.08	0.96	0.24	1.99	0.33	0.04	0.53	4.48	0.00	0.00	24.00	2.75	5.40	0.94	46.80	135.49	904.22	425.72	1108.00	643.70	938.36	471.30	1073.82	474.02
18.051	0	0.11	0.13	0.02	0.13	0.04	0.11	0.07	0.18	0.07	99.74	0.33	0.00	96.44	0.16	3.42	0.07	0.02	1.69	0.01	0.08	0.01	0.00	0.02	0.06	0.07	0.65	0.18	1.92	0.33	0.03	0.37	4.25	0.00	1.00	30.00	4.30	5.51	1.50	47.56	135.47	904.21	426.31	1105.66	642.21	937.78	471.39	1073.21	474.87
18.084	0	0.11	0.13	0.02	0.13	0.04	0.11	0.07	0.14	0.07	99.74	0.33	0.00	96.73	0.18	3.41	0.07	0.02	2.06	0.01	0.09	0.01	0.00	0.02	0.06	0.07	0.47	0.14	2.01	0.33	0.03	10.82	3.93	0.00	0.00	30.00	3.35	5.07	1.86	47.10	142.05	901.62	423.75	1108.86	644.61	935.28	468.91	1077.18	475.43
18.118	0	0.11	0.14	0.02	0.13	0.04	0.11	0.06	0.17	0.09	99.72	0.33	0.00	97.52	0.16	3.12	0.07	0.02	2.79	0.01	0.09	0.01	0.00	0.02	0.06	0.09	0.34	0.17	2.00	0.30	0.03	20.56	3.24	0.00	0.00	30.00	6.68	3.64	2.30	48.28	137.19	901.24	423.58	1108.14	645.64	937.56	468.91	1074.57	475.95
18.151	0	0.12	0.15	0.02	0.13	0.04	0.12	0.06	0.24	0.11	99.71	0.33	0.00	97.48	0.14	2.32	0.07	0.01	3.30	0.01	0.12	0.01	0.00	0.02	0.07	0.11	0.25	0.24	1.83	0.27	0.03	15.10	2.86	0.00	0.00	30.00	7.81	3.72	2.23	48.49	136.23	899.28	421.65	1108.29	646.42	937.07	467.56	1073.10	474.94
18.184	0	0.12	0.15	0.02	0.13	0.04	0.12	0.06	0.44	0.09	99.71	0.33	0.00	97.12	0.13	2.04	0.07	0.02	4.59	0.02	0.20	0.02	0.00	0.03	0.09	0.09	0.24	0.44	1.85	0.27	0.03	6.30	2.92	0.00	0.00	30.00	7.50	4.40	2.18	47.99	133.91	898.33	421.38	1107.87	647.49	937.44	467.78	1071.23	473.48
18.218	0	0.12	0.15	0.02	0.13	0.04	0.12	0.06	0.65	0.12	99.69	0.33	0.00	97.57	0.14	2.13	0.07	0.02	5.95	0.02	0.27	0.02	0.00	0.02	0.11	0.12	0.27	0.65	1.54	0.28	0.03	14.67	2.35	0.00	0.00	30.00	7.82	3.54	2.29	48.07	136.75	897.22	421.01	1107.78	648.39	935.53	468.07	1072.19	472.99
18.251	0	0.12	0.15	0.02	0.13	0.05	0.12	0.06	0.65	0.10	99.70	0.33	0.00	97.93	0.14	2.56	0.07	0.02	7.18	0.02	0.35	0.02	0.00	0.03	0.11	0.10	0.31	0.65	1.67	0.27	0.03	8.62	2.64	0.00	0.00	30.00	8.09	2.72	2.60	48.04	136.60	896.36	421.24	1107.88	650.01	935.53	468.42	1072.04	473.38
18.284	0	0.12	0.15	0.02	0.13	0.05	0.12	0.06	0.50	0.10	99.70	0.33	0.51	97.63	0.17	2.23	0.06	0.02	8.95	0.03	0.34	0.01	0.00	0.03	0.12	0.10	0.33	0.50	1.72	0.28	0.03	10.09	2.83	0.00	0.00	30.00	9.09	3.42	2.58	48.63	138.82	896.71	421.53	1107.49	649.76	934.40	469.42	1073.18	473.20
18.318	0	0.12	0.15	0.02	0.13	0.05	0.13	0.06	0.36	0.08	99.69	0.33	0.00	97.98	0.17	1.42	0.04	0.02	8.44	0.03	0.30	0.01	0.00	0.04	0.15	0.08	0.42	0.36	1.54	0.31	0.03	9.03	2.48	0.00	0.00	30.00	10.36	2.60	3.68	49.40	138.25	896.01	420.94	1105.74	647.87	934.63	468.40	1072.79	473.70
18.351	0	0.12	0.15	0.02	0.13	0.05	0.12	0.06	0.25	0.07	99.69	0.33	0.00	97.81	0.15	1.47	0.03	0.02	7.32	0.02	0.20	0.01	0.00	0.04	0.16	0.07	0.54	0.25	1.75	0.33	0.02	16.69	2.60	0.00	0.00	30.00	10.81	3.01	2.57	49.56	138.37	896.20	419.75	1106.30	647.25	933.78	467.34	1072.04	472.80
18.385	0	0.12	0.15	0.02	0.13	0.04	0.12	0.06	0.24	0.05	99.69	0.33	0.00	98.06	0.14	1.57	0.03	0.03	4.88	0.03	0.17	0.01	0.00	0.04	0.14	0.05	0.59	0.24	2.37	0.39	0.02	4.23	2.46	0.00	0.00	30.00	10.05	2.37	3.48	49.32	137.05	898.33	421.43	1104.05	644.15	935.33	467.25	1072.23	473.56
18.418	0	0.12	0.15	0.02	0.13	0.05	0.12	0.06	0.23	0.04	99.70	0.33	0.00	97.73	0.17	1.65	0.03	0.04	5.49	0.03	0.19	0.01	0.00	0.04	0.12	0.04	0.66	0.23	2.46	0.43	0.02	4.23	2.95	0.00	0.00	30.00	10.14	3.20	2.51	49.22	136.83	898.05	420.98	1104.96	645.08	934.71	468.06	1071.47	472.44
18.451	0	0.12	0.15	0.02	0.13	0.05	0.12	0.06	0.28	0.04	99.70	0.33	0.00	97.89	0.17	1.39	0.03	0.03	6.43	0.04	0.25	0.01	0.00	0.04	0.12	0.04	0.79	0.28	2.45	0.44	0.02	3.03	3.06	0.00	0.00	30.00	13.17	2.81	2.54	50.98	135.18	898.24	420.86	1104.19	644.74	935.26	468.35	1070.35	473.09
18.485	0	0.12	0.14	0.02	0.13	0.06	0.12	0.06	0.49	0.05	99.72	0.33	1.02	98.04	0.21	1.39	0.03	0.03	7.88	0.05	0.40	0.02	0.00	0.05	0.12	0.03	0.84	0.49	2.94	0.54	0.02	2.14	3.76	0.00	0.00	30.00	12.54	2.44	2.97	50.86	136.47	899.03	421.92	1102.91	643.34	934.82	468.69	1071.20	473.57
18.518	0	0.12	0.14	0.02	0.13	0.06	0.12	0.06	0.64	0.05	99.72	0.33	1.42	96.62	0.19	1.37	0.03	0.04	8.46	0.08	0.38	0.03	0.00	0.05	0.14	0.03	1.11	0.64	3.30	0.61	0.02	6.04	3.94	0.00	0.00	30.00	10.66	5.24	3.67	49.78	140.17	898.19	420.34	1102.36	640.88	933.20	466.20	1073.21	472.82
18.551	0	0.12	0.14	0.02	0.13	0.06	0.12	0.06	0.70	0.05	99.72	0.33	0.70	96.25	0.15	1.87	0.03	0.06	7.26	0.12	0.48	0.04	0.00	0.05	0.13	0.03	1.09	0.70	3.10	0.69	0.02	4.65	3.77	0.00	0.00	30.00	7.52	5.77	4.44	48.46	139.06	900.40	421.90	1100.99	637.64	935.08	464.79	1073.82	474.18
18.585	0	0.12	0.13	0.02	0.13	0.06	0.12	0.06	0.51	0.06	99.73	0.33	0.95	97.67	0.18	2.05	0.05	0.06	6.86	0.22	0.52	0.06	0.00	0.06	0.14	0.04	0.95	0.51	2.93	0.77	0.02	8.43	4.16	0.05	0.00	30.00	3.73	3.32	2.93	47.40	136.63	903.93	424.26	1100.82	634.81	936.11	467.99	1072.68	471.99
18.618	0	0.12	0.14	0.02	0.13	0.05	0.11	0.06	0.29	0.07	99.72	0.33	0.45	95.78	0.17	2.39	0.05	0.07	6.07	0.40	0.59	0.14	0.00	0.07	0.17	0.05	0.86	0.29	2.62	0.79	0.03	6.22	4.01	0.47	0.00	30.00	6.64	6.39	2.84	48.84	131.98	904.64	425.42	1099.85	635.28	938.27	468.30	1070.10	474.55
18.651	0	0.11	0.15	0.02	0.13	0.05	0.11	0.06	0.23	0.07	99.70	0.33	0.04	96.48	0.15	2.81	0.05	0.05	5.21	0.47	0.79	0.25	0.00	0.07	0.19	0.06	0.76	0.23	2.32	0.81	0.02	9.71	4.03	1.23	0.00	30.00	6.05	5.45	4.11	48.90	138.75	905.16	426.48	1099.20	633.66	936.38	467.44	1074.74	477.90
18.685	0	0.11	0.15	0.02	0.13	0.05	0.11	0.07	0.20	0.07	99.69	0.33	0.33	95.39	0.12	3.62	0.04	0.06	5.43	0.56	0.85	0.41	0.00	0.07	0.16	0.07	0.69	0.20	2.14	0.96	0.02	10.41	4.23	1.65	0.00	30.00	4.64	6.85	3.69	47.74	139.14	904.95	425.25	1101.19	634.86	936.61	467.03	1075.47	475.84
18.718	0	0.11	0.15	0.02	0.14	0.05	0.11	0.07	0.16	0.07	99.70	0.33	0.00	95.15	0.10	5.53	0.04	0.05	4.91	0.56	0.94	0.46	0.00	0.07	0.12	0.07	0.47	0.16	2.02	1.03	0.02	3.94	4.08	1.81	0.00	30.00	7.73	7.12	3.32	49.13	139.68	903.76	424.25	1101.01	635.81	935.25	467.54	1074.71	475.30
18.752	0	0.11	0.16	0.02	0.14	0.05	0.11	0.07	0.12	0.08	99.69	0.33	0.00	98.33	0.09	5.19	0.04	0.05	5.23	0.62	0.59	0.21	0.00	0.08	0.10	0.08	0.41	0.12	1.63	1.23	0.02	22.95	3.76	1.87	0.00	30.00	5.17	1.64	0.67	48.15	139.60	903.46	423.46	1102.68	636.26	932.87	469.66	1072.47	471.00
18.785	0	0.11	0.16	0.02	0.14	0.05	0.11	0.07	0.11	0.09	99.67	0.33	0.00	96.31	0.09	5.33	0.04	0.04	4.61	0.49	0.53	0.15	0.00	0.09	0.08	0.09	0.27	0.11	1.42	1.24	0.02	28.33	3.30	2.05	0.00	30.00	8.42	5.69	2.26	49.65	138.16	905.27	425.00	1102.61	637.04	936.30	469.78	1074.37	474.56
18.818	0	0.11	0.17	0.02	0.14	0.04	0.11	0.07	0.11	0.11	99.65	0.33	0.00	96.30	0.09	4.90	0.04	0.03	3.90	0.46	0.44	0.08	0.00	0.11	0.08	0.09	0.25	0.11	1.37	1.11	0.02	19.15	2.99	2.29	0.00	30.00	6.29	5.70	1.47	48.66	139.26	905.47	425.10	1104.12	637.70	935.74	470.38	1074.96	473.93
18.852	0	0.11	0.17	0.02	0.14	0.04	0.11	0.07	0.15	0.11	99.65	0.33	0.00	96.44	0.08	4.33	0.04	0.02	3.93	0.30	0.27	0.04	0.00	0.11	0.07	0.13	0.25	0.15	1.01	1.06	0.02	7.16	2.78	2.06	0.00	30.00	7.42	5.51	0.42	48.89	138.90	903.83	423.44	1106.79	640.63	935.30	470.39	1074.17	473.50
18.885	0	0.11	0.17	0.02	0.13	0.04	0.11	0.07	0.17	0.12	99.66	0.33	0.00	97.35	0.08	3.40	0.04	0.02	3.47	0.26	0.30	0.04	0.00	0.12	0.06	0.14	0.23	0.17	1.05	1.01	0.02	7.55	2.73	1.42	0.00	30.00	7.75	3.99	1.54	48.85	134.02	903.08	423.77	1105.59	641.51	937.94	469.37	1071.87	474.25
18.918	0	0.11	0.17	0.02	0.13	0.04	0.12	0.07	0.20	0.13	99.66	0.33	0.00	96.80	0.10	2.95	0.04	0.02	3.07	0.15	0.20	0.02	0.00	0.13	0.06	0.15	0.22	0.20	0.94	0.88	0.01	19.97	2.53	1.15	0.00	30.00	10.63	4.96	0.70	50.49	134.32	903.73	424.62	1105.71	642.54	937.30	471.97	1071.59	474.61
18.952	0	0.12	0.17	0.02	0.13	0.04	0.12	0.06	0.19	0.13	99.65	0.33	0.00	97.74	0.11	2.47	0.03	0.02	3.40	0.12	0.13	0.01	0.00	0.14	0.06	0.19	0.18	0.19	0.92	0.88	0.01	28.94	2.27	1.19	0.00	30.00	7.27	3.17	0.37	48.42	139.47	902.53	423.29	1107.20	642.89	934.45	471.23	1073.91	472.42
18.985	0	0.12	0.17	0.02	0.13	0.04	0.12	0.06	0.17	0.13	99.66	0.33	0.00	97.48	0.11	1.77	0.03	0.02	4.58	0.10	0.16	0.01	0.00	0.13	0.07	0.18	0.23	0.17	1.08	0.90	0.01	9.45	2.55	1.10	0.00	30.00	6.35	3.72	1.29	47.45	139.97	900.76	421.91	1107.83	644.06	934.64	468.93	1074.57	472.45
19.018	0	0.12	0.17	0.02	0.13	0.04	0.12	0.06	0.18	0.14	99.66	0.33	0.00	97.88	0.10	1.76	0.03	0.02	5.58	0.09	0.16	0.01	0.00	0.14	0.08	0.18	0.24	0.18	1.13	0.89	0.01	11.77	2.54	1.05	0.00	30.00	7.56	2.84	1.63	48.22	139.82	901.38	422.26	1106.31	642.03	934.63	468.54	1074.36	473.52
19.052	0	0.12	0.17	0.02	0.13	0.05	0.12	0.06	0.20	0.12	99.66	0.33	0.22	98.15	0.09	1.59	0.02	0.02	8.36	0.09	0.24	0.01	0.00	0.12	0.09	0.17	0.29	0.20	1.22	0.81	0.01	7.54	2.69	1.00	0.00	30.00	5.32	2.15	2.50	47.12	140.52	901.13	422.24	1105.33	640.92	934.62	467.20	1075.02	473.02
19.085	0	0.12	0.16	0.02	0.12	0.06	0.13	0.06	0.21	0.11	99.68	0.33	1.57	98.01	0.08	1.25	0.02	0.02	10.74	0.08	0.37	0.02	0.00	0.11	0.10	0.17	0.32	0.21	1.37	0.84	0.01	6.09	3.06	0.78	0.00	30.00	5.50	2.53	2.48	46.94	139.08	900.41	421.14	1106.22	641.80	935.40	466.27	1074.35	472.43
19.119	0	0.12	0.15	0.02	0.12	0.06	0.12	0.06	0.19	0.08	99.70	0.33	1.31	98.03	0.08	1.27	0.01	0.02	9.03	0.09	0.43	0.02	0.00	0.08	0.11	0.13	0.30	0.19	1.88	0.85	0.01	3.57	3.50	0.30	1.00	36.00	7.32	2.46	2.09	47.59	139.57	899.73	419.99	1107.33	643.03	934.94	466.33	1074.40	471.88
19.152	0	0.12	0.15	0.02	0.12	0.06	0.12	0.06	0.21	0.09	99.70	0.33	0.98	96.24	0.07	1.38	0.01	0.03	8.12	0.09	0.38	0.02	0.00	0.09	0.13	0.11	0.32	0.21	2.01	0.80	0.01	5.87	3.55	0.33	0.00	36.00	8.78	5.78	2.90	48.39	134.21	900.40	420.93	1104.64	641.93	937.49	466.56	1071.60	471.83
19.185	0	0.12	0.15	0.02	0.12	0.05	0.12	0.06	0.20	0.10	99.70	0.33	0.20	96.50	0.06	1.46	0.01	0.04	6.80	0.13	0.41	0.03	0.00	0.10	0.16	0.11	0.33	0.20	1.91	0.83	0.01	4.04	3.36	0.39	0.00	36.00	9.16	5.41	2.54	49.36	135.77	901.32	422.03	1102.52	638.62	935.77	466.85	1071.38	473.65
19.219	0	0.12	0.15	0.02	0.13	0.05	0.12	0.06	0.18	0.11	99.70	0.33	0.00	96.73	0.07	1.55	0.01	0.04	5.21	0.17	0.38	0.03	0.00	0.11	0.16	0.11	0.41	0.18	2.09	0.74	0.01	4.06	3.30	0.36	0.00	36.00	6.72	5.07	2.24	48.42	139.17	901.96	422.25	1102.34	636.71	934.00	466.69	1073.02	473.10
19.252	0	0.12	0.15	0.02	0.13	0.05	0.12	0.06	0.15	0.10	99.70	0.33	0.00	96.16	0.09	2.08	0.01	0.04	5.11	0.24	0.41	0.03	0.00	0.10	0.15	0.11	0.38	0.15	1.91	0.74	0.01	5.43	3.32	0.60	0.00	36.00	6.71	5.89	2.33	48.59	139.04	902.45	423.13	1100.40	635.40	933.44	467.60	1072.39	472.44
19.285	0	0.12	0.16	0.02	0.13	0.05	0.12	0.06	0.14	0.11	99.69	0.33	0.00	94.89	0.09	2.53	0.01	0.04	5.39	0.28	0.48	0.05	0.00	0.11	0.14	0.12	0.32	0.10	2.00	0.71	0.02	10.64	3.25	0.97	0.00	36.00	9.25	7.39	2.65	49.84	134.85	904.04	424.15	1099.61	635.21	936.25	468.55	1071.03	473.13
19.319	0	0.11	0.15	0.02	0.13	0.05	0.11	0.06	0.14	0.10	99.71	0.33	0.00	91.68	0.10	2.91	0.01	0.04	4.53	0.31	0.48	0.05	0.00	0.09	0.14	0.14	0.27	0.07	2.25	0.77	0.02	7.21	3.73	0.75	0.00	36.00	5.94	10.00	3.39	47.73	134.55	899.48	422.33	1096.37	633.93	933.38	465.67	1067.80	471.50
19.352	0	0.11	0.15	0.02	0.13	0.05	0.11	0.06	0.14	0.12	99.70	0.33	0.00	94.76	0.12	2.95	0.01	0.04	4.97	0.48	0.54	0.09	0.00	0.09	0.14	0.14	0.25	0.07	2.13	0.68	0.02	3.73	3.66	0.87	0.00	36.00	4.85	7.52	2.83	47.54	136.28	899.62	421.36	1096.82	632.07	932.12	466.53	1068.38	468.89
19.386	0	0.11	0.15	0.02	0.13	0.04	0.11	0.07	0.16	0.11	99.70	0.33	0.00	96.06	0.11	3.21	0.01	0.04	3.00	0.62	0.65	0.17	0.00	0.09	0.16	0.14	0.19	0.08	2.26	0.69	0.02	15.29	3.77	0.92	0.00	36.00	8.37	6.03	1.76	50.12	133.78	902.32	423.87	1093.57	629.31	931.90	469.17	1065.68	469.91
19.419	0	0.11	0.15	0.02	0.14	0.04	0.11	0.07	0.13	0.13	99.70	0.33	0.00	97.05	0.13	4.35	0.01	0.03	2.66	0.74	0.55	0.24	0.00	0.09	0.13	0.16	0.16	0.09	2.39	0.75	0.03	20.76	3.74	1.35	0.00	36.00	5.00	4.53	2.78	48.81	133.55	904.51	425.28	1092.30	626.15	933.54	466.75	1066.99	471.97
19.452	0	0.11	0.15	0.02	0.14	0.04	0.11	0.07	0.16	0.12	99.70	0.33	0.00	96.33	0.12	4.61	0.01	0.03	3.06	1.01	0.53	0.45	0.00	0.10	0.14	0.18	0.13	0.16	2.18	0.81	0.03	13.52	3.68	1.45	1.00	42.00	5.41	5.66	2.88	49.41	135.99	904.12	425.40	1090.03	623.78	931.16	466.50	1067.03	472.36
19.486	0	0.11	0.16	0.02	0.14	0.04	0.11	0.07	0.25	0.15	99.69	0.33	0.00	93.30	0.10	5.33	0.02	0.03	2.42	1.36	0.60	0.76	0.00	0.15	0.19	0.22	0.11	0.25	1.70	0.83	0.04	14.54	3.33	1.59	0.00	42.00	5.53	8.83	2.33	48.80	134.88	901.51	423.25	1089.14	624.04	929.44	465.63	1064.26	469.40
19.519	0	0.12	0.15	0.02	0.14	0.04	0.11	0.07	0.39	0.20	99.70	0.33	0.00	95.78	0.06	5.43	0.02	0.04	2.50	1.59	0.48	1.12	0.00	0.20	0.26	0.25	0.10	0.39	1.39	0.84	0.03	30.56	3.07	1.17	0.00	42.00	4.72	6.39	3.45	49.23	135.36	901.79	424.33	1086.68	620.58	929.22	466.28	1064.51	470.43
19.552	0	0.12	0.14	0.03	0.15	0.04	0.11	0.08	0.73	0.25	99.70	0.33	0.00	96.23	0.05	6.94	0.02	0.05	2.65	1.58	0.56	1.76	0.00	0.25	0.35	0.26	0.11	0.73	1.24	0.91	0.04	9.57	3.00	0.53	0.00	42.00	5.29	5.80	3.41	49.84	134.99	902.02	425.44	1084.67	619.82	928.48	466.09	1063.35	471.75
19.586	0	0.12	0.15	0.03	0.15	0.03	0.11	0.08	0.67	0.41	99.70	0.33	0.00	95.52	0.04	6.69	0.02	0.05	1.98	1.71	0.59	1.50	0.00	0.41	0.49	0.31	0.12	0.67	0.94	0.83	0.03	14.81	2.26	0.62	0.00	42.00	5.35	6.70	2.69	49.32	137.61	900.33	422.34	1087.29	620.98	926.99	463.15	1064.38	470.98
19.619	0	0.12	0.14	0.03	0.15	0.03	0.11	0.08	0.60	0.52	99.69	0.33	0.00	95.52	0.02	7.33	0.02	0.05	1.86	1.83	0.58	1.69	0.00	0.52	0.59	0.29	0.12	0.60	0.88	0.85	0.03	25.54	2.15	0.43	0.00	42.00	2.94	6.70	2.76	48.60	136.82	900.70	423.49	1084.48	618.50	926.15	464.56	1062.90	468.81
19.652	0	0.12	0.14	0.03	0.16	0.03	0.11	0.08	0.83	0.83	99.69	0.33	0.00	96.84	0.02	7.77	0.03	0.05	1.54	1.88	0.70	1.80	0.00	0.83	0.73	0.31	0.16	0.56	0.66	0.80	0.03	30.70	1.84	0.43	0.00	42.00	1.38	4.90	2.94	48.46	134.05	900.24	425.03	1081.36	617.04	925.86	464.78	1059.83	469.51
19.686	0	0.12	0.14	0.03	0.15	0.03	0.11	0.08	0.98	0.98	99.69	0.33	0.00	95.50	0.01	7.27	0.03	0.05	1.54	2.40	0.78	1.90	0.00	0.98	0.90	0.38	0.14	0.37	0.61	0.88	0.03	35.17	1.80	0.25	0.00	42.00	5.12	6.73	3.22	49.57	131.84	898.09	424.55	1081.92	621.04	926.48	465.11	1058.20	470.64
19.719	0	0.12	0.14	0.03	0.16	0.03	0.11	0.08	1.03	1.03	99.68	0.33	0.00	96.07	0.01	8.64	0.03	0.05	1.96	2.11	0.78	3.59	0.00	1.03	0.89	0.39	0.15	0.27	0.60	0.92	0.03	11.95	1.76	0.22	0.00	42.00	3.99	6.02	4.14	48.95	131.68	897.70	424.87	1081.33	620.89	927.06	463.61	1058.47	472.21
19.753	0	0.12	0.14	0.03	0.16	0.03	0.12	0.08	1.50	1.50	99.68	0.33	0.00	97.08	0.01	8.22	0.03	0.05	3.11	2.08	0.69	5.32	0.00	1.50	0.85	0.47	0.15	0.22	0.57	0.98	0.03	16.19	1.58	0.27	0.00	42.00	3.11	4.48	3.84	48.26	132.09	896.70	423.55	1082.46	621.76	926.55	463.17	1058.44	470.31
19.786	0	0.12	0.15	0.03	0.15	0.03	0.13	0.08	2.10	1.67	99.69	0.33	0.00	96.65	0.01	6.85	0.04	0.04	2.47	1.67	0.57	3.73	0.00	2.10	1.05	0.46	0.16	0.28	0.54	1.02	0.03	27.68	1.46	0.33	0.00	42.00	3.72	5.19	4.51	48.83	133.32	896.47	423.50	1081.22	619.40	925.92	464.10	1059.09	470.42
19.819	0	0.13	0.16	0.03	0.15	0.03	0.13	0.07	2.13	2.06	99.69	0.33	0.00	97.17	0.01	5.34	0.04	0.04	2.51	2.06	0.49	3.12	0.00	2.13	1.07	0.43	0.14	0.35	0.50	1.06	0.02	18.68	1.43	0.32	0.00	42.00	4.48	4.32	3.41	48.86	134.14	896.03	423.39	1082.91	622.59	924.95	464.85	1059.00	469.93
19.853	0	0.13	0.16	0.03	0.15	0.03	0.14	0.07	1.93	2.09	99.68	0.33	0.00	96.86	0.01	5.10	0.04	0.03	1.93	2.09	0.46	1.96	0.00	3.39	0.95	0.45	0.12	0.40	0.42	1.30	0.02	52.61	1.28	0.41	0.00	42.00	3.82	4.85	3.19	48.84	135.03	897.07	424.12	1081.97	620.42	924.35	465.89	1059.33	469.71
19.886	0	0.13	0.16	0.03	0.15	0.03	0.14	0.07	1.83	1.82	99.68	0.33	0.00	95.82	0.01	5.64	0.04	0.04	1.83	1.82	0.45	2.53	0.00	3.74	1.05	0.41	0.13	0.54	0.37	1.23	0.02	15.94	1.20	0.48	0.00	42.00	5.53	6.34	3.95	49.48	130.71	898.47	425.92	1081.54	621.55	927.79	465.80	1058.32	472.68
19.919	0	0.13	0.16	0.03	0.15	0.03	0.14	0.08	2.39	1.74	99.68	0.33	0.00	96.19	0.01	6.50	0.04	0.04	2.39	1.74	0.57	4.13	0.00	4.56	0.98	0.45	0.14	0.65	0.31	1.42	0.02	13.77	1.19	0.73	0.00	42.00	2.63	5.86	3.57	48.24	135.27	898.60	425.11	1081.43	619.39	925.23	464.11	1060.29	471.67
19.953	0	0.13	0.17	0.03	0.15	0.03	0.16	0.07	2.69	1.68	99.66	0.33	0.00	97.07	0.01	5.89	0.06	0.04	2.69	1.68	0.80	5.64	0.00	5.91	1.19	0.43	0.17	0.77	0.25	1.39	0.02	32.51	1.12	0.92	0.00	42.00	7.45	4.50	4.19	50.11	133.38	897.01	423.64	1082.28	621.39	926.34	465.01	1059.56	471.35
19.986	0	0.14	0.17	0.04	0.15	0.03	0.17	0.07	3.47	1.59	99.65	0.33	0.00	96.02	0.01	5.68	0.07	0.03	3.47	1.59	1.06	8.91	0.00	6.48	1.65	0.49	0.18	1.18	0.24	1.38	0.02	19.60	1.12	1.16	0.00	42.00	4.03	6.08	3.85	48.67	132.36	898.64	425.05	1080.61	618.78	926.52	464.47	1058.69	471.35
20.019	0	0.14	0.18	0.04	0.14	0.03	0.17	0.07	4.07	1.39	99.64	0.33	0.00	96.29	0.01	5.18	0.07	0.03	4.07	1.39	1.21	9.64	0.00	6.90	1.97	0.49	0.22	1.68	0.20	1.28	0.02	13.10	1.12	1.30	0.00	42.00	5.02	5.71	4.38	48.86	135.30	897.54	423.65	1082.24	620.07	925.94	463.71	1061.01	471.53
20.053	0	0.14	0.18	0.04	0.14	0.03	0.18	0.07	4.35	1.55	99.63	0.33	0.00	96.38	0.01	4.96	0.09	0.03	4.35	1.55	1.31	9.83	0.00	7.24	2.00	0.51	0.27	2.27	0.18	1.10	0.02	26.26	1.05	1.50	0.00	42.00	3.21	5.59	3.87	47.92	132.61	898.01	424.11	1081.82	619.86	926.69	463.58	1059.11	470.62
20.086	0	0.14	0.20	0.04	0.14	0.03	0.18	0.07	4.07	1.31	99.61	0.33	0.00	96.62	0.01	3.81	0.09	0.03	4.07	1.31	1.21	9.38	0.00	6.95	2.26	0.53	0.33	2.31	0.17	1.00	0.03	31.72	1.05	1.75	0.00	42.00	4.90	5.24	4.11	48.69	133.14	897.39	423.73	1082.31	620.83	926.61	463.93	1059.57	470.99
20.120	0	0.15	0.20	0.04	0.14	0.03	0.18	0.07	4.33	1.59	99.60	0.33	0.00	97.11	0.01	3.93	0.10	0.02	4.33	1.59	1.28	9.39	0.00	6.49	2.85	0.57	0.41	2.07	0.15	0.96	0.03	38.14	1.11	2.07	0.00	42.00	4.45	4.43	3.42	48.55	131.53	898.61	423.88	1082.53	620.32	927.37	463.60	1058.72	470.41
20.153	0	0.14	0.21	0.04	0.14	0.04	0.17	0.07	4.51	1.70	99.58	0.33	0.00	95.87	0.01	3.35	0.10	0.02	4.51	1.70	1.13	7.39	0.00	5.48	2.89	0.57	0.45	1.96	0.15	0.95	0.04	19.65	1.13	2.34	0.00	42.00	3.25	6.28	4.40	47.55	132.71	897.43	422.40	1082.62	619.97	927.38	461.06	1059.77	470.17
20.186	0	0.15	0.21	0.04	0.13	0.03	0.17	0.06	4.31	1.96	99.58	0.33	0.00	96.51	0.01	2.64	0.10	0.02	4.31	1.96	1.29	7.10	0.00	5.57	3.28	0.61	0.49	1.79	0.15	0.95	0.05	21.97	1.16	2.12	0.00	42.00	3.86	5.40	3.68	48.27	135.35	897.44	422.63	1082.14	619.15	925.04	462.74	1060.22	469.49
20.220	0	0.15	0.21	0.04	0.13	0.04	0.19	0.06	4.74	1.81	99.58	0.33	0.00	95.54	0.01	2.34	0.13	0.02	4.74	1.81	1.24	7.95	0.00	6.64	3.74	0.66	0.52	2.34	0.12	0.81	0.05	29.90	1.21	2.15	0.00	42.00	5.49	6.68	3.48	49.09	133.14	898.17	423.00	1081.72	618.67	926.05	463.94	1059.09	469.30
20.253	0	0.15	0.21	0.04	0.13	0.03	0.19	0.06	3.85	1.86	99.59	0.33	0.00	95.69	0.00	1.98	0.14	0.02	3.85	1.86	1.15	7.47	0.00	7.20	3.80	0.69	0.54	2.49	0.12	0.78	0.06	14.51	1.23	1.96	0.00	42.00	4.89	6.50	3.05	49.15	133.39	898.83	423.79	1080.21	617.06	925.06	464.14	1058.35	469.31
20.286	0	0.15	0.21	0.05	0.13	0.03	0.20	0.06	3.58	1.62	99.59	0.33	0.00	96.31	0.01	2.21	0.13	0.02	3.58	1.62	1.27	10.72	0.00	8.33	3.62	0.76	0.42	2.52	0.11	0.74	0.07	4.24	1.31	2.08	0.00	42.00	4.93	5.69	3.39	49.08	132.45	898.16	422.91	1080.04	616.60	925.49	462.01	1057.70	470.08
20.320	0	0.16	0.21	0.05	0.13	0.03	0.20	0.06	3.55	1.54	99.59	0.33	0.00	95.86	0.01	2.49	0.15	0.02	3.55	1.54	1.24	12.62	0.00	8.59	3.77	0.94	0.32	2.27	0.10	0.73	0.09	13.57	1.36	2.21	0.00	42.00	4.94	6.29	2.80	49.03	132.43	897.21	422.33	1080.19	617.19	924.48	462.20	1056.72	469.29
20.353	0	0.15	0.21	0.05	0.13	0.03	0.20	0.06	3.28	1.62	99.57	0.33	0.00	96.19	0.01	2.99	0.15	0.02	3.28	1.62	1.32	12.07	0.00	8.31	4.05	0.93	0.25	1.78	0.10	0.73	0.09	11.56	1.31	2.60	0.00	42.00	7.16	5.85	4.18	49.77	129.41	896.66	422.40	1079.65	618.25	926.77	462.78	1056.01	469.42
20.387	0	0.16	0.20	0.06	0.13	0.04	0.19	0.07	4.11	1.73	99.59	0.33	0.00	96.03	0.01	3.07	0.15	0.02	4.11	1.36	1.73	15.07	0.00	8.15	3.80	1.07	0.22	1.00	0.09	0.80	0.10	6.61	1.47	2.27	0.00	42.00	3.99	6.07	5.76	48.17	128.86	895.43	421.75	1078.92	616.44	927.69	461.22	1056.29	469.38
20.420	0	0.15	0.21	0.05	0.13	0.04	0.21	0.06	4.02	1.58	99.59	0.33	0.00	97.08	0.01	2.60	0.14	0.02	4.02	1.51	1.58	12.87	0.00	8.88	4.58	0.93	0.21	1.21	0.08	0.78	0.10	24.05	1.52	2.25	0.00	42.00	3.05	4.49	3.96	48.24	130.73	895.95	422.12	1078.77	616.05	925.04	462.83	1055.70	467.41
20.453	0	0.15	0.20	0.05	0.13	0.03	0.21	0.06	3.60	1.43	99.58	0.33	0.00	95.60	0.01	2.06	0.17	0.02	3.60	1.22	1.43	10.86	0.00	9.06	4.17	0.87	0.17	0.88	0.08	0.81	0.10	4.90	1.41	1.93	0.00	42.00	1.97	6.61	4.73	47.43	128.75	893.44	421.19	1079.08	617.50	925.71	462.92	1054.40	466.68
20.487	0	0.14	0.20	0.04	0.13	0.03	0.21	0.06	2.61	0.87	99.58	0.33	0.00	96.73	0.01	1.65	0.16	0.02	2.61	0.78	0.87	7.46	0.00	9.37	2.84	0.60	0.17	0.52	0.08	0.72	0.08	1.95	1.39	1.70	0.00	42.00	2.27	5.06	4.45	47.89	130.13	894.53	421.69	1079.45	616.73	925.44	464.31	1055.55	466.57
20.520	0	0.14	0.20	0.03	0.13	0.03	0.22	0.06	2.02	0.92	99.56	0.33	0.00	97.58	0.01	1.00	0.20	0.02	2.02	0.91	0.92	5.69	0.00	10.42	2.39	0.54	0.16	0.54	0.08	0.74	0.07	17.22	1.29	1.45	0.00	42.00	1.72	3.51	4.81	48.27	135.49	897.65	424.52	1080.63	616.49	925.42	465.73	1060.83	470.47
20.553	0	0.14	0.20	0.03	0.12	0.03	0.24	0.06	1.91	1.27	99.53	0.33	0.00	97.28	0.01	0.53	0.22	0.02	1.91	1.27	1.06	4.38	0.00	11.62	2.12	0.56	0.24	0.39	0.08	0.68	0.07	20.03	1.33	1.16	0.00	42.00	1.18	4.12	4.66	47.65	135.21	898.00	424.86	1082.78	618.52	926.64	467.24	1061.82	470.33
20.587	0	0.13	0.19	0.03	0.12	0.03	0.24	0.06	1.99	1.63	99.51	0.33	0.00	97.10	0.01	0.30	0.26	0.01	1.99	1.63	0.95	2.17	0.00	12.49	1.26	0.44	0.25	0.30	0.09	0.71	0.06	34.48	1.32	1.01	0.00	42.00	0.56	4.45	2.83	47.04	137.24	899.66	425.74	1086.56	622.73	926.45	468.82	1063.69	470.02
20.620	0	0.13	0.19	0.03	0.12	0.03	0.23	0.06	2.45	1.62	99.54	0.33	0.00	96.55	0.01	0.22	0.26	0.01	2.45	1.62	1.46	1.85	0.00	11.48	0.75	0.43	0.28	0.35	0.09	0.68	0.05	13.81	1.27	0.65	0.00	42.00	1.49	5.34	3.33	47.36	134.67	899.15	426.50	1084.44	622.62	926.95	467.88	1061.58	471.65
20.653	0	0.13	0.19	0.03	0.12	0.03	0.23	0.06	2.39	1.61	99.55	0.33	0.00	97.67	0.01	0.17	0.27	0.02	2.39	1.61	1.20	1.42	0.00	11.19	0.57	0.44	0.28	0.29	0.09	0.75	0.04	8.22	1.20	0.53	0.00	42.00	-0.51	3.31	3.59	46.76	133.72	899.57	427.63	1082.89	621.77	927.11	466.55	1060.69	472.84
20.687	0	0.13	0.18	0.03	0.12	0.03	0.23	0.06	2.34	1.48	99.53	0.33	0.00	96.79	0.01	0.19	0.31	0.02	2.34	1.48	0.80	1.40	0.00	11.58	0.38	0.39	0.23	0.19	0.10	0.78	0.03	19.08	1.10	0.34	0.00	42.00	1.75	4.97	2.68	47.37	133.19	898.83	427.34	1084.49	625.10	926.86	467.99	1059.98	472.37
20.720	0	0.14	0.19	0.03	0.12	0.03	0.21	0.06	2.63	2.14	99.58	0.33	0.00	96.43	0.01	0.22	0.33	0.02	2.63	2.14	1.00	2.37	0.00	9.80	0.31	0.41	0.26	0.20	0.11	0.87	0.03	13.65	1.06	0.43	0.00	42.00	2.13	5.51	3.58	46.98	132.45	897.02	424.82	1085.16	625.58	927.64	464.72	1059.90	471.76
20.754	0	0.15	0.19	0.03	0.12	0.03	0.19	0.06	3.01	3.20	99.62	0.33	0.00	96.94	0.01	0.27	0.34	0.02	3.01	3.20	0.90	3.27	0.00	7.47	0.28	0.36	0.20	0.13	0.11	0.94	0.03	29.83	0.93	0.50	0.00	42.00	1.01	4.73	3.94	46.64	134.15	897.87	424.52	1085.65	623.89	927.83	464.70	1061.83	471.14
20.787	0	0.14	0.19	0.03	0.13	0.03	0.18	0.06	2.98	2.85	99.61	0.33	0.00	96.96	0.01	0.34	0.40	0.02	2.98	2.85	0.86	2.70	0.00	6.29	0.25	0.33	0.21	0.16	0.12	0.97	0.03	15.16	0.86	0.59	0.00	42.00	0.00	4.68	4.52	46.03	133.94	896.75	422.92	1086.20	623.67	928.26	463.03	1062.02	470.06
20.820	0	0.14	0.19	0.03	0.13	0.03	0.17	0.06	2.51	2.05	99.62	0.33	0.00	97.38	0.01	0.50	0.36	0.03	2.51	2.05	0.82	1.94	0.00	5.83	0.20	0.33	0.18	0.18	0.12	0.93	0.02	3.60	0.86	0.47	0.00	42.00	1.22	3.92	4.26	46.57	135.94	897.07	422.21	1087.63	623.35	927.84	464.90	1063.72	468.79
20.854	0	0.13	0.19	0.03	0.13	0.03	0.17	0.06	1.93	1.53	99.62	0.33	0.00	96.96	0.01	0.87	0.38	0.03	1.93	1.53	0.73	1.52	0.00	5.51	0.24	0.28	0.22	0.24	0.11	0.87	0.02	8.39	0.81	0.50	0.00	42.00	0.59	4.68	3.87	46.26	137.00	897.81	422.66	1088.11	624.10	927.58	464.03	1064.47	469.50
20.887	0	0.13	0.19	0.03	0.13	0.03	0.16	0.06	1.91	1.42	99.62	0.33	0.00	96.93	0.01	1.01	0.36	0.04	1.91	1.42	0.71	1.18	0.00	5.07	0.28	0.28	0.24	0.38	0.11	0.85	0.02	13.28	0.81	0.64	0.00	42.00	1.21	4.74	4.26	46.49	135.82	897.95	422.87	1087.84	623.76	928.49	464.46	1064.20	469.86
20.920	0	0.13	0.19	0.03	0.13	0.03	0.16	0.06	1.60	1.40	99.61	0.33	0.00	97.59	0.01	1.05	0.36	0.04	1.60	1.40	0.59	0.94	0.00	4.89	0.30	0.27	0.25	0.48	0.11	0.80	0.02	7.72	0.77	0.78	0.00	42.00	2.98	3.49	4.16	47.61	134.71	898.89	423.59	1087.15	622.55	928.97	466.52	1063.64	469.80
20.954	0	0.13	0.20	0.03	0.13	0.03	0.15	0.06	1.62	1.14	99.61	0.33	0.00	98.52	0.01	1.16	0.30	0.03	1.62	1.14	0.57	0.92	0.00	3.91	0.29	0.27	0.29	0.58	0.13	0.78	0.01	12.27	0.74	0.87	0.00	42.00	2.48	1.00	3.20	47.66	135.78	900.05	424.82	1087.08	623.09	927.94	466.89	1063.68	470.31
20.987	0	0.13	0.19	0.03	0.13	0.03	0.15	0.06	1.72	0.79	99.61	0.33	0.00	96.50	0.01	1.31	0.28	0.04	1.72	0.79	0.43	0.90	0.00	3.68	0.27	0.27	0.31	0.72	0.13	0.76	0.01	6.64	0.75	0.87	0.00	42.00	2.01	5.41	3.41	47.29	133.65	901.11	426.35	1086.69	623.88	929.68	466.29	1063.19	472.43
21.020	0	0.13	0.20	0.03	0.13	0.03	0.15	0.06	1.91	0.80	99.61	0.33	0.00	96.65	0.02	1.41	0.29	0.03	1.91	0.80	0.43	0.92	0.00	3.49	0.35	0.33	0.39	0.74	0.15	0.82	0.02	13.98	0.79	1.01	0.00	42.00	1.46	5.20	1.76	46.89	135.40	898.83	424.07	1088.53	625.73	926.84	466.06	1062.19	469.80
21.054	0	0.13	0.20	0.03	0.13	0.03	0.14	0.06	1.90	0.89	99.60	0.33	0.00	97.31	0.02	1.84	0.18	0.04	2.82	0.89	0.60	0.99	0.00	1.90	0.32	0.33	0.35	0.47	0.18	0.90	0.02	15.22	0.78	1.40	0.00	42.00	3.04	4.06	3.49	46.94	137.16	898.04	423.50	1090.18	628.42	928.24	465.00	1065.26	471.36
21.087	0	0.13	0.21	0.03	0.13	0.03	0.13	0.06	1.52	1.01	99.57	0.33	0.00	95.24	0.02	2.20	0.15	0.04	3.82	1.01	0.72	0.98	0.00	1.52	0.28	0.32	0.31	0.26	0.19	0.89	0.02	12.47	0.86	2.06	0.00	42.00	7.54	7.01	3.30	49.11	136.82	898.07	423.26	1090.06	629.05	928.28	465.42	1064.90	472.88
21.121	0	0.13	0.22	0.03	0.13	0.04	0.13	0.06	1.14	1.14	99.57	0.33	0.00	96.41	0.02	1.93	0.12	0.04	5.42	1.20	0.94	0.76	0.00	1.14	0.31	0.36	0.28	0.12	0.21	1.14	0.02	11.99	0.87	2.18	0.00	42.00	7.22	5.55	4.24	48.57	137.03	896.65	421.29	1090.39	629.17	928.61	463.05	1065.37	471.65
21.154	0	0.13	0.22	0.03	0.13	0.04	0.13	0.06	1.02	1.02	99.56	0.33	0.00	96.50	0.02	1.83	0.12	0.04	5.34	1.30	1.05	0.84	0.00	1.02	0.37	0.38	0.27	0.20	0.22	1.13	0.03	9.45	0.91	2.38	0.00	42.00	7.79	5.41	5.17	48.48	139.13	894.93	419.58	1092.23	630.65	928.70	462.34	1067.51	471.63
21.187	0	0.13	0.23	0.03	0.13	0.04	0.13	0.06	1.02	1.02	99.53	0.33	0.00	96.30	0.03	1.81	0.13	0.05	5.13	1.48	0.99	1.11	0.00	1.02	0.49	0.42	0.26	0.33	0.23	1.15	0.03	11.29	0.92	2.84	0.00	42.00	9.68	5.70	3.98	49.82	133.42	895.85	420.61	1089.76	629.75	929.31	463.54	1062.54	470.68
21.221	0	0.13	0.27	0.03	0.13	0.04	0.13	0.06	0.94	0.94	99.47	0.33	0.00	97.15	0.03	1.36	0.12	0.05	5.55	2.00	1.11	1.49	0.00	0.94	0.53	0.47	0.28	0.50	0.22	0.98	0.03	3.69	1.05	4.05	0.00	42.00	2.82	4.35	4.21	46.82	134.55	897.18	420.65	1090.71	626.46	930.07	463.31	1064.52	468.40
21.254	0	0.14	0.29	0.03	0.13	0.04	0.13	0.06	0.97	0.97	99.42	0.33	0.00	97.32	0.03	1.57	0.12	0.04	5.79	2.38	0.91	1.96	0.00	0.97	0.56	0.47	0.25	0.50	0.23	0.99	0.03	20.45	1.11	5.05	0.00	42.00	4.67	4.04	3.80	48.70	134.61	901.52	424.83	1088.88	624.40	930.87	466.20	1065.36	471.96
21.287	0	0.14	0.30	0.03	0.13	0.04	0.13	0.06	1.12	1.12	99.40	0.33	0.00	96.75	0.02	1.67	0.11	0.05	5.85	2.56	0.66	2.00	0.00	1.12	0.54	0.48	0.26	0.48	0.23	0.94	0.03	37.89	1.22	5.46	0.00	42.00	2.34	5.03	3.24	47.65	135.65	901.46	424.55	1088.54	623.76	929.63	464.89	1065.14	471.07
21.321	0	0.13	0.26	0.03	0.13	0.04	0.13	0.06	1.10	1.10	99.47	0.33	0.00	96.75	0.03	1.83	0.10	0.05	5.49	2.22	0.55	1.70	0.00	1.10	0.56	0.49	0.29	0.36	0.25	0.94	0.04	18.03	1.33	4.28	0.00	42.00	1.98	5.03	3.08	48.06	134.24	902.98	426.66	1087.50	622.85	930.36	466.87	1064.50	472.12
21.354	0	0.14	0.25	0.03	0.13	0.04	0.13	0.06	1.15	1.15	99.50	0.33	0.00	96.33	0.03	1.55	0.11	0.04	4.91	2.77	0.50	1.74	0.00	1.15	0.80	0.55	0.31	0.50	0.25	1.02	0.03	53.77	1.35	3.76	0.00	42.00	2.17	5.67	3.27	47.86	132.49	901.73	424.80	1086.68	621.90	930.40	464.64	1062.75	470.58
21.388	0	0.13	0.24	0.03	0.13	0.04	0.13	0.06	1.24	1.24	99.51	0.33	0.00	97.73	0.03	1.86	0.11	0.03	3.90	2.71	0.53	1.38	0.00	1.24	0.97	0.64	0.34	0.76	0.28	1.12	0.03	54.91	1.54	3.75	0.00	42.00	1.93	3.18	3.44	48.36	133.93	901.44	426.02	1084.81	620.70	928.74	465.79	1062.54	471.55
21.421	0	0.13	0.24	0.03	0.13	0.04	0.13	0.06	1.29	1.29	99.52	0.33	0.00	97.24	0.04	2.23	0.12	0.03	3.73	2.86	0.51	1.40	0.00	1.29	1.01	0.75	0.37	0.70	0.29	1.10	0.04	42.20	1.64	3.79	0.00	42.00	5.95	4.20	3.57	49.82	136.58	899.24	424.62	1086.49	624.37	927.37	466.08	1063.81	472.25
21.454	0	0.14	0.24	0.03	0.13	0.04	0.13	0.06	1.40	1.40	99.51	0.33	0.00	97.01	0.03	2.63	0.13	0.02	3.83	3.37	0.62	2.20	0.22	1.40	0.90	0.75	0.37	0.78	0.31	1.12	0.04	31.95	1.58	3.91	0.00	42.00	3.10	4.59	4.23	47.96	133.49	899.25	424.28	1087.03	624.59	929.87	463.89	1063.11	472.07
21.488	0	0.14	0.23	0.03	0.14	0.04	0.13	0.07	1.34	1.34	99.54	0.33	0.00	97.26	0.04	3.50	0.17	0.02	4.39	3.75	0.71	2.76	0.13	1.34	1.01	0.94	0.35	0.67	0.35	1.19	0.04	25.49	1.74	3.70	0.00	42.00	1.96	4.15	3.43	47.55	134.62	899.23	423.90	1086.84	623.62	928.36	463.82	1062.79	470.84
21.521	0	0.14	0.22	0.03	0.13	0.04	0.13	0.07	1.27	1.27	99.56	0.33	0.00	97.36	0.04	3.05	0.16	0.02	4.63	3.74	0.64	3.12	0.34	1.27	1.12	1.10	0.40	0.58	0.32	1.23	0.04	49.65	1.77	3.11	0.00	42.00	2.80	3.96	3.45	48.17	138.05	899.91	423.78	1086.40	621.80	926.82	464.27	1064.72	470.66
21.554	0	0.14	0.22	0.03	0.14	0.04	0.13	0.07	1.23	1.23	99.56	0.33	0.00	97.41	0.03	3.53	0.15	0.02	4.90	3.33	0.52	3.55	0.00	1.23	1.14	1.13	0.41	0.65	0.30	1.24	0.04	32.19	1.75	3.31	0.00	42.00	1.38	3.86	3.67	47.36	132.63	900.15	424.07	1085.84	621.51	929.54	462.97	1061.93	470.98
21.588	0	0.14	0.22	0.03	0.13	0.04	0.13	0.07	1.72	1.72	99.56	0.33	0.00	96.45	0.03	2.97	0.20	0.02	4.28	3.69	0.38	2.26	0.00	1.72	1.14	1.21	0.43	0.66	0.26	1.42	0.03	51.00	1.73	3.06	0.00	42.00	3.39	5.50	3.07	48.34	134.45	900.79	424.16	1086.18	621.68	928.51	464.88	1062.85	470.14
21.621	0	0.13	0.21	0.03	0.13	0.04	0.13	0.07	1.66	1.66	99.58	0.33	0.00	96.87	0.04	2.89	0.20	0.02	3.28	3.21	0.25	1.52	0.00	1.66	0.97	1.08	0.43	0.60	0.25	1.52	0.03	37.98	1.77	2.59	1.00	48.00	4.03	4.84	3.01	48.43	133.54	900.87	424.17	1086.76	622.43	929.20	465.43	1062.66	470.04
21.654	0	0.14	0.20	0.03	0.13	0.04	0.13	0.07	1.85	1.85	99.60	0.33	0.00	97.12	0.04	2.32	0.21	0.02	3.00	3.51	0.24	1.46	0.00	1.85	0.71	1.04	0.41	0.41	0.24	1.53	0.02	29.44	1.86	2.27	0.00	48.00	4.24	4.41	2.65	48.65	133.60	901.00	424.53	1086.66	622.68	928.79	466.06	1062.33	470.00
21.688	0	0.13	0.19	0.02	0.13	0.03	0.13	0.07	2.15	2.15	99.62	0.33	0.00	96.75	0.04	2.43	0.19	0.02	2.32	3.08	0.27	1.09	0.00	2.15	0.67	0.79	0.38	0.41	0.20	1.56	0.02	51.55	1.99	1.91	0.00	48.00	4.70	5.03	3.68	49.10	133.47	901.62	425.05	1085.89	621.06	929.87	466.13	1063.24	471.31
21.721	0	0.13	0.19	0.02	0.13	0.03	0.13	0.06	2.07	2.07	99.62	0.33	0.00	97.45	0.05	2.18	0.18	0.02	2.08	2.66	0.25	0.89	0.00	2.07	0.53	0.72	0.35	0.30	0.19	1.62	0.02	19.15	1.98	1.69	0.00	48.00	3.07	3.78	2.07	48.12	133.62	901.07	424.49	1086.79	622.52	928.25	466.07	1061.83	469.26
21.755	0	0.13	0.19	0.02	0.13	0.03	0.13	0.07	2.13	1.92	99.62	0.33	0.00	96.74	0.06	2.54	0.17	0.02	2.13	1.92	0.24	0.72	0.00	2.28	0.49	0.71	0.42	0.53	0.16	1.87	0.01	32.28	1.90	1.70	0.00	48.00	5.58	5.04	3.61	49.15	132.72	900.95	424.22	1086.24	622.35	930.02	464.73	1062.58	471.22
21.788	0	0.13	0.19	0.02	0.13	0.03	0.13	0.07	2.28	2.01	99.62	0.33	0.00	98.42	0.06	3.03	0.16	0.02	2.66	2.01	0.34	1.10	0.00	2.28	0.53	0.68	0.41	0.49	0.16	2.10	0.01	11.79	1.89	1.90	0.00	48.00	1.81	1.34	3.31	47.22	132.75	899.63	422.87	1086.96	622.17	929.33	462.54	1061.88	469.79
21.821	0	0.13	0.19	0.03	0.13	0.04	0.14	0.07	2.27	2.22	99.63	0.33	0.00	98.01	0.06	2.59	0.18	0.02	3.64	2.22	0.44	1.45	0.00	2.27	0.57	0.71	0.40	0.36	0.17	2.01	0.02	6.33	1.82	1.48	0.00	48.00	0.99	2.50	3.50	46.75	136.13	898.57	421.21	1087.71	622.23	927.77	461.16	1063.71	468.35
21.855	0	0.13	0.19	0.03	0.13	0.04	0.14	0.07	2.11	2.11	99.61	0.33	0.00	98.25	0.05	2.98	0.17	0.03	4.59	2.13	0.61	2.02	0.00	2.11	0.63	0.69	0.38	0.35	0.18	2.14	0.02	11.49	1.77	1.93	0.00	48.00	2.01	1.87	4.02	47.17	138.80	897.65	420.53	1089.01	623.58	927.20	461.66	1065.83	468.53
21.888	0	0.13	0.21	0.03	0.13	0.04	0.14	0.07	2.11	2.01	99.59	0.33	0.00	96.77	0.04	2.69	0.16	0.03	5.01	2.01	0.66	2.12	0.00	2.11	0.78	0.68	0.43	0.28	0.17	2.08	0.02	6.29	1.79	2.47	0.00	48.00	4.63	4.99	5.17	47.91	135.71	897.20	418.85	1089.92	623.32	930.18	461.57	1065.74	467.96
21.921	0	0.13	0.22	0.03	0.13	0.04	0.14	0.07	1.94	1.78	99.57	0.33	0.00	97.15	0.03	2.38	0.17	0.03	4.78	1.78	0.47	1.83	0.00	1.94	0.96	0.68	0.47	0.32	0.17	2.15	0.02	7.18	1.67	2.76	0.00	48.00	4.22	4.36	5.01	48.31	138.06	899.66	421.92	1089.47	622.88	929.93	463.43	1067.79	470.94
21.955	0	0.13	0.22	0.03	0.13	0.04	0.14	0.06	1.68	1.68	99.56	0.33	0.00	97.79	0.02	1.57	0.17	0.03	4.28	1.72	0.44	1.77	0.00	1.68	0.85	0.57	0.46	0.31	0.16	2.14	0.02	11.21	1.65	2.83	0.00	48.00	2.23	3.06	3.54	47.13	138.94	898.96	420.82	1091.26	625.08	928.41	462.81	1067.24	468.41
21.988	0	0.13	0.23	0.03	0.13	0.04	0.14	0.06	1.68	1.42	99.53	0.33	0.00	96.99	0.01	1.48	0.17	0.04	4.11	1.42	0.37	1.69	0.00	1.68	1.02	0.50	0.57	0.37	0.17	1.94	0.02	6.73	1.61	3.26	0.00	48.00	4.75	4.63	4.66	47.73	137.74	897.27	419.53	1092.03	626.60	929.77	462.57	1067.36	468.94
22.021	0	0.13	0.24	0.03	0.13	0.04	0.14	0.06	1.57	1.51	99.53	0.33	0.00	96.39	0.01	1.00	0.16	0.04	4.60	1.51	0.42	2.08	0.00	1.57	0.97	0.45	0.55	0.35	0.18	1.90	0.02	3.98	1.63	3.24	0.00	48.00	5.65	5.58	4.42	48.11	135.85	899.26	420.05	1091.96	625.54	931.41	462.61	1067.10	469.08
22.055	0	0.13	0.23	0.03	0.12	0.04	0.14	0.06	1.70	1.36	99.54	0.33	0.00	98.09	0.01	0.79	0.17	0.04	4.68	1.36	0.53	2.26	0.00	1.70	0.83	0.33	0.48	0.24	0.19	1.94	0.02	6.07	1.62	3.00	0.00	48.00	3.24	2.30	3.20	47.75	135.98	903.17	424.02	1091.15	624.32	931.51	465.02	1067.37	470.65
22.088	0	0.13	0.23	0.03	0.12	0.04	0.14	0.06	1.66	1.51	99.54	0.33	0.00	98.37	0.01	0.76	0.17	0.04	5.67	1.51	0.59	2.85	0.00	1.66	0.74	0.33	0.46	0.22	0.21	1.89	0.02	7.81	1.68	2.96	0.00	48.00	3.28	1.51	3.66	47.67	137.82	902.47	423.03	1091.59	624.40	930.99	463.60	1068.62	470.75
22.122	0	0.14	0.22	0.03	0.12	0.04	0.14	0.06	1.69	1.66	99.55	0.33	0.00	98.24	0.01	0.73	0.18	0.04	5.77	1.66	0.77	4.12	0.00	1.69	0.69	0.33	0.48	0.15	0.23	1.62	0.03	8.61	1.64	2.67	0.00	48.00	3.60	1.88	3.59	47.87	136.66	902.65	422.97	1091.14	623.83	931.34	463.63	1067.83	470.41
22.155	0	0.13	0.22	0.03	0.12	0.04	0.14	0.06	1.66	1.66	99.56	0.33	0.00	97.99	0.01	0.97	0.17	0.04	5.29	1.69	0.73	2.96	0.00	1.66	0.65	0.36	0.49	0.23	0.23	1.42	0.03	13.33	1.66	2.62	0.00	48.00	3.53	2.57	3.86	47.83	137.16	902.69	422.14	1090.69	622.28	931.21	462.41	1068.17	469.94
22.188	0	0.13	0.23	0.03	0.13	0.04	0.14	0.06	1.66	1.62	99.54	0.33	0.00	97.83	0.01	1.28	0.16	0.05	5.41	1.62	0.65	2.28	0.00	1.66	0.64	0.38	0.53	0.31	0.23	1.34	0.03	10.90	1.67	3.03	0.00	48.00	3.70	2.97	4.28	47.86	137.86	901.81	421.88	1090.83	622.96	930.99	462.11	1068.59	470.47
22.222	0	0.13	0.24	0.03	0.13	0.04	0.13	0.06	1.58	1.52	99.52	0.33	0.00	97.67	0.01	1.83	0.17	0.04	4.19	1.52	0.37	1.27	0.00	1.58	0.69	0.43	0.58	0.39	0.24	1.23	0.04	2.79	1.60	3.61	0.00	48.00	4.73	3.32	4.01	48.25	137.21	901.55	421.02	1090.85	622.55	930.86	462.37	1067.90	469.19
22.255	0	0.13	0.24	0.02	0.13	0.03	0.13	0.06	1.55	1.42	99.52	0.33	0.00	97.60	0.02	2.18	0.16	0.04	3.29	1.42	0.25	0.72	0.00	1.55	0.67	0.40	0.56	0.45	0.23	1.22	0.04	2.87	1.57	3.67	0.00	42.00	4.96	3.47	4.10	48.35	137.18	901.61	421.23	1090.73	622.54	930.94	462.59	1067.95	469.50
22.288	0	0.12	0.24	0.02	0.13	0.03	0.13	0.06	1.51	1.15	99.52	0.33	0.00	97.59	0.02	2.54	0.16	0.03	2.90	1.15	0.16	0.54	0.00	1.51	0.68	0.38	0.53	0.38	0.23	1.13	0.04	2.74	1.53	3.75	0.00	42.00	5.70	3.50	4.04	48.56	136.86	901.61	421.11	1090.88	622.94	931.11	462.56	1067.80	469.55
22.322	0	0.12	0.26	0.02	0.13	0.03	0.13	0.07	1.39	0.99	99.49	0.33	0.00	97.46	0.03	2.79	0.14	0.03	2.40	0.99	0.12	0.44	0.00	1.39	0.68	0.32	0.60	0.36	0.21	1.08	0.03	3.23	1.51	4.34	0.00	42.00	5.67	3.75	4.04	48.53	136.51	901.59	421.28	1090.48	622.68	931.08	462.70	1067.41	469.60
22.355	0	0.12	0.27	0.02	0.14	0.03	0.13	0.07	1.42	0.75	99.46	0.33	0.00	97.91	0.03	3.41	0.13	0.03	2.48	0.75	0.14	0.51	0.00	1.42	0.75	0.30	0.67	0.37	0.19	1.09	0.03	4.25	1.48	4.97	0.00	42.00	5.29	2.77	3.75	48.48	137.78	901.83	421.32	1090.89	622.69	930.44	463.03	1068.08	469.30
22.389	0	0.12	0.30	0.02	0.14	0.03	0.13	0.07	1.50	0.61	99.41	0.33	0.00	97.97	0.03	2.96	0.13	0.02	2.78	0.61	0.15	0.62	0.00	1.50	0.81	0.25	0.72	0.36	0.17	1.00	0.02	3.60	1.42	5.75	0.00	42.00	5.14	2.62	3.77	48.29	138.41	901.53	420.90	1091.25	623.01	930.20	462.51	1068.45	469.14
22.422	0	0.12	0.31	0.02	0.13	0.03	0.13	0.06	1.47	0.54	99.39	0.33	0.00	97.37	0.04	2.62	0.12	0.02	2.92	0.54	0.15	0.57	0.00	1.47	0.81	0.23	0.74	0.38	0.17	0.99	0.02	4.30	1.45	5.98	0.00	42.00	4.58	3.95	3.92	48.05	138.75	901.23	420.55	1091.33	622.64	930.11	462.43	1068.71	468.78
22.455	0	0.12	0.31	0.02	0.13	0.03	0.13	0.06	1.45	0.57	99.38	0.33	0.00	97.42	0.04	2.41	0.11	0.02	3.52	0.57	0.20	0.64	0.00	1.45	0.74	0.24	0.71	0.45	0.18	1.02	0.02	8.70	1.49	6.02	0.00	42.00	2.81	3.84	3.15	47.39	138.23	902.56	421.55	1091.88	622.92	930.46	462.99	1068.58	468.47
22.489	0	0.12	0.27	0.02	0.13	0.04	0.13	0.07	1.34	0.70	99.46	0.33	0.00	97.56	0.04	2.75	0.10	0.02	3.57	0.70	0.24	0.63	0.00	1.34	0.67	0.27	0.76	0.41	0.15	1.16	0.02	13.91	1.61	5.01	0.00	42.00	2.87	3.56	3.12	47.64	137.26	903.45	422.49	1090.79	621.69	930.78	463.59	1067.94	468.93
22.522	0	0.12	0.26	0.02	0.13	0.04	0.13	0.06	1.29	0.92	99.48	0.33	0.00	98.13	0.04	2.47	0.10	0.02	3.98	0.92	0.34	0.75	0.00	1.29	0.67	0.27	0.76	0.48	0.14	1.26	0.02	39.96	1.68	4.52	0.00	42.00	4.85	2.19	3.32	48.80	138.25	904.23	423.33	1090.21	621.21	930.60	464.39	1068.72	470.36
22.555	0	0.12	0.26	0.02	0.13	0.04	0.13	0.07	1.35	1.20	99.48	0.33	0.00	96.76	0.04	3.09	0.10	0.02	4.15	1.20	0.43	0.97	0.00	1.35	0.71	0.27	0.72	0.52	0.13	1.32	0.02	12.66	1.75	4.69	0.00	42.00	5.38	5.02	2.63	48.91	133.71	904.82	422.75	1090.86	620.92	932.79	463.43	1066.32	470.50
22.589	0	0.13	0.24	0.03	0.13	0.04	0.13	0.07	1.41	1.41	99.51	0.33	0.00	97.93	0.04	2.95	0.09	0.03	3.89	1.57	0.48	1.48	0.00	1.41	0.75	0.29	0.68	0.46	0.11	1.28	0.02	17.63	1.73	4.14	0.00	42.00	3.47	2.73	2.73	48.35	137.65	905.38	424.04	1090.38	620.57	930.92	464.76	1068.46	470.32
22.622	0	0.13	0.24	0.03	0.13	0.04	0.13	0.07	1.43	1.43	99.52	0.33	0.00	98.08	0.04	2.77	0.09	0.02	4.57	2.03	0.54	1.86	0.00	1.43	0.73	0.29	0.64	0.64	0.11	1.30	0.02	22.30	1.73	3.89	0.00	42.00	5.02	2.33	2.47	48.69	135.44	904.51	422.82	1091.48	622.02	931.84	464.20	1067.16	469.87
22.655	0	0.13	0.23	0.03	0.13	0.04	0.13	0.07	1.56	1.56	99.54	0.33	0.00	98.71	0.04	2.77	0.09	0.02	3.85	2.27	0.48	2.13	0.00	1.56	0.71	0.28	0.57	0.60	0.10	1.30	0.02	28.67	1.76	3.50	0.00	42.00	2.74	0.31	2.26	48.13	138.10	905.99	424.31	1090.22	619.74	930.35	465.49	1068.40	469.41
22.689	0	0.13	0.23	0.03	0.13	0.04	0.13	0.07	1.67	1.67	99.54	0.33	0.00	96.16	0.04	2.86	0.10	0.02	3.64	2.61	0.47	1.90	0.00	1.67	0.73	0.24	0.54	0.77	0.10	1.40	0.02	14.60	1.79	3.58	0.00	42.00	4.50	5.89	2.92	48.46	133.88	904.72	423.10	1089.99	620.50	932.54	463.40	1066.24	470.28
22.722	0	0.13	0.22	0.03	0.13	0.04	0.13	0.07	1.74	1.74	99.57	0.33	0.00	98.45	0.04	2.81	0.10	0.02	3.48	3.07	0.53	1.68	0.00	1.74	0.69	0.25	0.43	0.65	0.10	1.36	0.02	21.49	1.82	3.05	0.00	42.00	2.23	1.23	2.58	47.79	134.71	905.71	425.29	1090.07	621.40	932.16	466.00	1066.80	470.09
22.756	0	0.13	0.23	0.03	0.13	0.04	0.13	0.06	1.82	1.82	99.53	0.33	0.00	96.20	0.03	2.30	0.10	0.02	3.57	3.14	0.61	1.61	0.00	1.82	0.75	0.25	0.39	0.63	0.10	1.41	0.01	14.30	1.95	3.76	0.00	42.00	3.55	5.84	3.03	47.93	134.70	904.04	423.35	1090.75	622.01	932.31	463.51	1066.81	470.95
22.789	0	0.13	0.23	0.03	0.13	0.04	0.13	0.06	1.93	1.93	99.55	0.33	0.00	98.66	0.03	2.40	0.10	0.02	3.14	2.84	0.61	1.60	0.00	1.93	0.70	0.22	0.31	0.56	0.10	1.40	0.01	14.95	1.93	3.45	0.00	42.00	-0.20	0.51	2.65	46.50	136.52	905.11	424.70	1091.16	621.85	931.58	465.32	1068.04	469.40
22.822	0	0.13	0.22	0.03	0.13	0.04	0.13	0.07	2.03	2.03	99.57	0.33	0.00	96.69	0.03	2.61	0.10	0.03	3.33	2.38	0.65	2.60	0.00	2.03	0.69	0.21	0.28	0.46	0.10	1.39	0.01	6.54	2.00	3.08	0.00	42.00	2.40	5.12	2.75	47.78	135.29	906.75	426.75	1090.36	621.85	932.83	466.87	1068.01	472.29
22.856	0	0.13	0.21	0.03	0.13	0.04	0.13	0.07	1.91	1.91	99.57	0.33	0.00	98.03	0.02	3.12	0.11	0.03	3.66	2.34	0.72	3.47	0.00	1.91	0.65	0.23	0.27	0.55	0.11	1.39	0.01	26.56	2.14	3.16	0.00	42.00	2.81	2.46	2.84	47.37	136.84	903.48	423.47	1091.73	623.21	931.20	463.92	1067.85	471.30
22.889	0	0.13	0.22	0.03	0.13	0.04	0.13	0.07	1.95	1.95	99.56	0.33	0.00	97.90	0.02	3.04	0.10	0.03	3.42	2.07	0.68	3.14	0.00	1.95	0.62	0.25	0.24	0.45	0.11	1.42	0.01	5.84	2.04	3.30	0.00	42.00	4.35	2.79	2.61	48.07	136.17	903.80	423.92	1091.15	623.82	931.09	465.73	1067.20	469.97
22.922	0	0.13	0.21	0.03	0.13	0.04	0.13	0.07	1.88	1.88	99.58	0.33	0.00	97.81	0.02	3.49	0.09	0.03	3.86	2.07	0.61	2.68	0.00	1.88	0.61	0.28	0.25	0.40	0.11	1.36	0.01	7.14	2.17	3.21	0.00	42.00	3.83	3.00	3.01	47.72	136.43	902.96	422.88	1090.89	623.11	930.86	464.49	1067.21	469.35
22.956	0	0.12	0.20	0.03	0.13	0.04	0.13	0.07	1.92	1.92	99.59	0.33	0.00	98.31	0.02	3.84	0.10	0.03	3.90	2.05	0.64	2.04	0.00	1.92	0.59	0.26	0.25	0.50	0.10	1.39	0.01	31.72	2.33	3.02	0.00	42.00	4.86	1.69	4.10	48.59	136.54	903.28	423.05	1089.01	620.17	931.17	464.14	1067.56	470.35
22.989	0	0.12	0.20	0.02	0.14	0.04	0.13	0.07	1.82	1.51	99.61	0.33	0.00	97.49	0.03	4.39	0.10	0.03	3.56	1.51	0.39	1.05	0.00	1.82	0.60	0.25	0.28	0.54	0.10	1.41	0.01	3.94	2.33	2.88	0.00	42.00	5.01	3.70	2.75	48.24	134.80	902.98	422.05	1090.79	622.43	931.37	463.31	1066.04	469.40
23.022	0	0.12	0.19	0.02	0.14	0.04	0.13	0.07	1.98	1.59	99.62	0.33	0.00	98.33	0.02	4.50	0.10	0.03	4.27	1.59	0.44	1.27	0.00	1.98	0.68	0.24	0.31	0.88	0.09	1.39	0.01	21.59	2.46	2.75	0.00	42.00	4.50	1.61	4.31	48.70	137.21	903.09	423.42	1088.74	620.09	930.84	464.40	1067.90	470.89
23.056	0	0.12	0.20	0.03	0.14	0.04	0.13	0.07	2.10	1.44	99.59	0.33	0.00	96.89	0.03	4.36	0.11	0.03	4.09	1.44	0.40	1.39	0.00	2.10	0.81	0.24	0.39	1.24	0.10	1.30	0.01	5.05	2.29	3.18	0.00	42.00	4.92	4.80	2.75	48.37	134.14	903.26	422.15	1090.85	622.07	931.91	463.00	1065.87	470.04
23.089	0	0.12	0.19	0.03	0.13	0.04	0.13	0.07	2.36	1.34	99.63	0.33	0.00	98.59	0.03	3.74	0.10	0.04	3.78	1.34	0.38	1.64	0.00	2.36	0.90	0.23	0.46	1.04	0.09	1.28	0.01	5.75	2.43	2.28	0.00	42.00	1.37	-0.76	2.36	47.55	135.96	905.80	425.57	1089.18	619.73	930.89	465.77	1066.76	470.64
23.123	0	0.12	0.19	0.03	0.13	0.04	0.13	0.07	2.24	1.10	99.62	0.33	0.00	97.59	0.03	3.68	0.09	0.04	3.46	1.10	0.40	2.25	0.00	2.24	0.97	0.22	0.53	0.83	0.09	1.28	0.01	5.69	2.43	2.51	0.00	42.00	4.59	3.49	3.93	48.42	135.10	902.70	423.58	1089.31	622.67	931.63	463.34	1066.48	471.63
23.156	0	0.12	0.19	0.03	0.13	0.04	0.13	0.07	2.21	1.09	99.62	0.33	0.00	97.52	0.03	3.68	0.09	0.03	4.04	1.09	0.42	2.14	0.00	2.21	1.04	0.21	0.58	0.77	0.09	1.31	0.01	26.27	2.32	2.45	0.00	42.00	4.06	3.64	3.91	48.20	132.09	902.65	423.52	1088.74	622.13	932.69	463.75	1064.62	470.41
23.189	0	0.12	0.19	0.03	0.13	0.04	0.13	0.07	2.19	1.21	99.61	0.33	0.00	97.63	0.03	3.81	0.09	0.04	4.98	1.21	0.56	2.57	0.00	2.19	1.12	0.22	0.57	0.57	0.10	1.24	0.02	23.51	2.30	2.56	0.00	42.00	3.95	3.42	3.40	48.10	133.20	902.30	423.31	1089.36	623.20	931.77	463.77	1064.82	470.06
23.223	0	0.12	0.19	0.03	0.14	0.04	0.13	0.07	2.09	1.32	99.63	0.33	0.00	98.24	0.03	4.05	0.08	0.04	5.20	1.32	0.55	1.96	0.00	2.09	1.09	0.21	0.45	0.41	0.11	1.23	0.02	14.96	2.12	2.06	0.00	42.00	3.65	1.88	3.15	47.96	136.81	901.87	422.93	1091.06	624.29	930.32	464.99	1067.06	469.54
23.256	0	0.12	0.19	0.03	0.14	0.04	0.13	0.07	2.11	1.61	99.62	0.33	0.00	97.04	0.02	4.29	0.09	0.04	5.73	1.61	0.59	1.74	0.00	2.11	1.26	0.22	0.45	0.41	0.11	1.21	0.02	23.50	2.07	2.26	0.00	42.00	3.09	4.55	3.65	47.64	136.54	902.20	422.72	1090.00	622.70	930.73	463.02	1067.09	470.13
23.289	0	0.12	0.17	0.03	0.14	0.04	0.13	0.07	2.29	1.45	99.65	0.33	0.00	98.49	0.02	4.82	0.08	0.04	4.99	1.45	0.62	1.68	0.00	2.29	1.19	0.22	0.43	0.38	0.10	1.14	0.02	7.78	2.14	1.66	0.00	42.00	3.70	1.11	2.97	48.80	136.71	904.13	424.88	1087.96	620.24	929.75	465.61	1066.38	470.59
23.323	0	0.12	0.17	0.03	0.14	0.04	0.13	0.07	2.18	1.45	99.66	0.33	0.00	97.59	0.02	5.39	0.08	0.04	4.10	1.45	0.56	1.68	0.00	2.18	1.27	0.23	0.41	0.51	0.09	1.13	0.03	8.79	2.23	1.68	0.00	42.00	1.71	3.49	3.37	47.92	135.33	903.21	425.02	1086.79	619.78	929.87	464.77	1065.07	470.69
23.356	0	0.12	0.18	0.03	0.14	0.04	0.13	0.07	2.04	1.73	99.63	0.33	0.00	97.02	0.02	4.87	0.08	0.04	4.75	1.73	0.67	2.22	0.00	2.04	1.10	0.21	0.40	0.66	0.09	1.18	0.03	10.64	2.28	2.25	0.00	42.00	5.69	4.59	4.23	49.37	132.32	902.19	424.58	1087.25	622.24	931.99	464.70	1064.10	472.15
23.390	0	0.12	0.18	0.03	0.14	0.04	0.13	0.07	1.94	1.65	99.64	0.33	0.00	97.47	0.01	4.42	0.08	0.03	4.29	1.65	0.52	2.42	0.00	1.94	0.95	0.16	0.39	0.54	0.08	1.18	0.03	18.76	2.39	2.00	0.00	42.00	3.92	3.74	4.83	48.37	131.26	901.21	424.09	1087.30	622.19	932.61	464.04	1063.65	471.64
23.423	0	0.12	0.18	0.03	0.14	0.04	0.13	0.07	1.96	1.71	99.63	0.33	0.00	97.70	0.01	4.18	0.08	0.03	4.43	1.71	0.57	2.09	0.00	1.96	0.91	0.14	0.40	0.50	0.09	1.17	0.03	20.04	2.26	2.09	0.00	42.00	4.50	3.25	3.94	48.34	131.83	900.77	423.92	1089.09	625.33	932.08	464.57	1063.74	471.32
23.456	0	0.12	0.19	0.03	0.14	0.04	0.13	0.07	1.99	1.57	99.62	0.33	0.00	97.47	0.01	3.93	0.09	0.03	4.77	1.57	0.48	1.55	0.00	1.99	1.04	0.14	0.43	0.49	0.09	1.15	0.03	10.65	2.12	2.24	0.00	42.00	2.40	3.74	4.71	47.45	136.65	899.78	422.02	1089.41	623.12	930.30	462.47	1066.72	470.39
23.490	0	0.12	0.20	0.03	0.14	0.04	0.13	0.07	2.29	1.55	99.61	0.33	0.00	97.85	0.01	4.02	0.09	0.03	4.19	1.55	0.46	1.10	0.00	2.29	1.06	0.16	0.47	0.42	0.10	1.02	0.03	26.96	2.00	2.46	0.00	42.00	1.22	2.90	3.89	47.34	139.28	900.49	423.13	1090.05	623.47	928.78	464.58	1067.94	470.23
23.523	0	0.12	0.20	0.03	0.13	0.04	0.14	0.07	2.37	1.42	99.60	0.33	0.00	97.75	0.01	3.51	0.09	0.03	4.29	1.42	0.65	1.25	0.00	2.37	0.96	0.18	0.47	0.50	0.10	0.98	0.03	20.28	1.85	2.46	1.00	48.00	-0.13	3.14	3.17	47.03	133.56	902.91	425.83	1088.39	622.76	931.17	465.19	1064.58	471.35
23.556	0	0.12	0.21	0.03	0.14	0.04	0.14	0.07	2.49	1.48	99.57	0.33	0.00	96.41	0.01	3.59	0.09	0.02	4.14	1.48	0.53	1.12	0.00	2.49	0.99	0.18	0.51	0.65	0.11	0.95	0.03	18.26	1.86	3.07	0.00	48.00	2.45	5.54	3.22	47.79	132.83	902.32	424.35	1088.68	622.73	931.51	464.05	1064.13	471.38
23.590	0	0.12	0.22	0.03	0.14	0.04	0.13	0.07	2.34	1.44	99.57	0.33	0.00	97.98	0.01	3.49	0.09	0.02	3.91	1.44	0.57	1.14	0.00	2.34	0.90	0.19	0.51	0.54	0.11	0.91	0.03	18.70	1.77	3.15	0.00	48.00	1.96	2.59	2.99	48.07	136.46	902.14	426.25	1087.35	623.01	928.64	466.46	1064.98	472.07
23.623	0	0.12	0.21	0.03	0.14	0.04	0.13	0.07	2.28	1.43	99.58	0.33	0.00	97.80	0.02	3.73	0.09	0.02	3.64	1.43	0.56	1.20	0.00	2.28	0.82	0.19	0.48	0.50	0.11	0.91	0.03	18.47	1.74	2.82	0.00	48.00	4.37	3.03	2.98	48.78	134.42	901.16	425.34	1088.72	625.54	929.84	466.32	1064.12	472.29
23.656	0	0.12	0.21	0.03	0.14	0.03	0.13	0.07	2.35	1.75	99.58	0.33	0.00	97.34	0.02	3.92	0.10	0.02	3.02	1.75	0.51	0.87	0.00	2.35	0.90	0.19	0.39	0.41	0.12	0.83	0.03	10.46	1.66	2.86	0.00	48.00	3.67	4.00	3.06	48.20	135.63	900.42	424.12	1089.92	625.88	929.55	466.64	1065.13	470.45
23.690	0	0.12	0.21	0.03	0.14	0.03	0.13	0.07	2.45	1.65	99.57	0.33	0.00	96.79	0.02	4.26	0.09	0.02	3.09	1.65	0.58	1.14	0.00	2.45	0.91	0.20	0.35	0.32	0.13	0.88	0.03	15.90	1.57	3.08	0.00	48.00	3.22	4.97	2.75	48.12	136.94	901.59	425.05	1090.07	625.64	929.31	466.20	1066.12	472.13
23.723	0	0.12	0.21	0.03	0.14	0.03	0.13	0.07	2.63	1.51	99.58	0.33	0.00	96.69	0.02	4.26	0.10	0.03	3.29	1.51	0.66	1.47	0.00	2.63	0.74	0.19	0.29	0.26	0.14	0.88	0.03	8.12	1.56	2.85	0.00	48.00	3.10	5.13	2.67	48.15	136.36	901.83	425.77	1089.40	625.67	929.27	467.15	1065.55	471.81
23.757	0	0.12	0.21	0.03	0.14	0.03	0.14	0.07	2.95	1.34	99.57	0.33	0.00	96.94	0.02	3.53	0.11	0.03	3.18	1.34	0.61	1.71	0.00	2.95	0.77	0.19	0.25	0.25	0.14	0.90	0.03	11.45	1.50	2.82	0.00	48.00	3.46	4.73	2.75	48.12	135.84	900.86	424.68	1089.39	625.43	929.09	467.02	1064.88	470.59
23.790	0	0.13	0.21	0.03	0.14	0.03	0.14	0.07	3.00	1.71	99.58	0.33	0.00	96.50	0.02	3.27	0.12	0.03	3.28	1.71	0.68	1.52	0.00	3.00	0.82	0.20	0.23	0.27	0.15	0.97	0.03	19.85	1.39	2.60	0.00	48.00	2.28	5.41	2.66	47.60	134.49	901.13	424.64	1088.07	623.87	929.17	465.69	1063.58	470.17
23.823	0	0.13	0.21	0.03	0.13	0.03	0.14	0.06	2.89	1.68	99.59	0.33	0.00	97.55	0.03	2.77	0.13	0.03	2.89	1.68	0.68	1.29	0.00	3.34	0.97	0.21	0.23	0.45	0.14	0.93	0.03	22.81	1.40	2.28	0.00	48.00	2.00	3.57	3.14	47.91	133.91	902.42	425.51	1086.05	620.83	929.55	465.20	1063.33	470.96
23.857	0	0.13	0.20	0.03	0.13	0.03	0.15	0.06	2.45	1.94	99.59	0.33	0.00	97.49	0.03	2.80	0.13	0.03	2.45	1.94	0.60	1.09	0.00	4.08	1.02	0.27	0.23	0.66	0.15	0.91	0.02	24.75	1.32	2.12	0.00	48.00	1.82	3.71	2.68	47.90	134.19	901.28	425.41	1085.40	621.18	928.03	465.65	1062.13	470.48
23.890	0	0.13	0.21	0.03	0.13	0.03	0.16	0.06	2.35	1.68	99.57	0.33	0.00	97.18	0.02	2.61	0.13	0.03	2.35	1.68	0.40	0.78	0.00	4.49	1.24	0.26	0.24	1.06	0.14	0.92	0.02	7.30	1.26	2.44	0.00	42.00	2.52	4.30	2.57	47.71	134.80	899.92	422.97	1087.58	622.51	928.06	463.72	1062.73	469.68
23.923	0	0.13	0.21	0.03	0.13	0.03	0.16	0.06	1.90	1.41	99.59	0.33	0.00	97.94	0.02	2.67	0.13	0.03	1.90	1.41	0.29	0.62	0.00	5.54	1.30	0.29	0.31	1.22	0.14	0.92	0.02	13.12	1.19	2.14	0.00	42.00	0.55	2.68	2.99	47.05	136.99	899.61	423.32	1087.44	622.30	927.15	464.67	1064.08	468.76
23.957	0	0.13	0.20	0.03	0.13	0.03	0.17	0.06	1.63	1.29	99.60	0.33	0.00	98.52	0.02	2.41	0.12	0.03	1.63	1.29	0.26	0.47	0.00	6.54	1.28	0.34	0.35	0.61	0.13	0.96	0.02	16.61	1.21	1.80	0.00	42.00	1.47	0.99	3.10	47.50	138.23	899.66	423.73	1087.43	622.83	926.66	464.82	1064.79	469.80
23.990	0	0.13	0.19	0.03	0.13	0.03	0.17	0.06	1.60	1.21	99.61	0.33	0.00	98.40	0.02	2.67	0.11	0.03	1.60	1.21	0.25	0.39	0.00	6.54	1.34	0.34	0.46	0.48	0.12	0.99	0.02	13.27	1.21	1.54	0.00	42.00	1.81	1.40	3.54	47.54	136.81	899.22	423.37	1087.58	623.10	927.67	464.65	1064.39	469.77
24.023	0	0.12	0.20	0.03	0.14	0.03	0.17	0.07	2.16	1.19	99.61	0.33	0.00	97.98	0.02	2.97	0.11	0.03	2.16	1.19	0.40	0.61	0.00	6.45	1.33	0.31	0.57	0.42	0.13	1.05	0.02	8.52	1.19	1.68	0.00	42.00	2.51	2.58	4.09	47.55	136.68	899.18	422.59	1088.82	623.95	928.97	463.57	1065.49	470.18
24.057	0	0.12	0.20	0.03	0.14	0.03	0.17	0.07	2.61	0.86	99.60	0.33	0.00	97.64	0.03	3.59	0.09	0.03	2.61	0.86	0.45	0.78	0.00	6.55	1.28	0.30	0.65	0.37	0.13	1.10	0.02	3.02	1.16	1.89	0.00	42.00	0.86	3.39	3.62	46.77	137.49	899.46	422.06	1090.40	624.22	929.00	464.04	1066.42	468.68
24.090	0	0.12	0.20	0.03	0.14	0.03	0.17	0.07	3.34	0.82	99.61	0.33	0.00	97.72	0.02	3.94	0.09	0.03	3.34	0.82	0.49	1.02	0.00	6.28	0.98	0.31	0.62	0.40	0.13	1.08	0.02	2.77	1.20	1.88	0.00	42.00	0.52	3.21	3.38	46.52	137.17	900.27	421.95	1091.41	624.56	929.80	463.79	1066.90	468.33
24.124	0	0.12	0.20	0.03	0.14	0.03	0.17	0.07	4.18	0.84	99.61	0.33	0.00	97.22	0.03	4.24	0.08	0.03	4.18	0.84	0.57	1.51	0.00	6.52	0.97	0.34	0.67	0.39	0.14	1.09	0.02	17.16	1.18	1.99	0.00	42.00	0.84	4.23	2.61	46.95	134.83	903.12	423.51	1090.91	622.69	931.36	463.74	1066.04	470.13
24.157	0	0.12	0.19	0.03	0.14	0.03	0.17	0.07	3.86	0.96	99.62	0.33	0.00	97.37	0.03	4.36	0.08	0.03	3.86	0.96	0.49	1.20	0.00	6.91	0.85	0.34	0.67	0.40	0.13	1.19	0.02	13.79	1.26	1.77	0.00	36.00	3.02	3.95	2.57	48.20	135.27	903.94	424.31	1089.57	621.72	930.79	466.08	1066.01	469.35
24.190	0	0.12	0.20	0.03	0.14	0.03	0.17	0.07	4.04	1.10	99.61	0.33	0.00	96.33	0.03	3.92	0.08	0.04	4.04	1.10	0.45	0.90	0.00	6.50	0.89	0.35	0.74	0.49	0.13	1.15	0.02	4.24	1.26	2.01	0.00	36.00	2.60	5.67	2.70	47.38	132.73	902.47	422.20	1091.27	623.12	932.39	462.66	1064.93	469.73
24.224	0	0.12	0.19	0.03	0.14	0.03	0.17	0.07	3.48	1.11	99.61	0.33	0.00	97.26	0.03	4.44	0.08	0.05	3.48	1.11	0.40	0.74	0.00	6.19	0.81	0.37	0.83	0.59	0.10	1.17	0.02	7.71	1.26	1.95	0.00	36.00	1.45	4.15	2.75	47.16	137.29	902.85	422.92	1090.25	622.02	929.81	463.92	1067.02	468.67
24.257	0	0.12	0.20	0.02	0.14	0.03	0.16	0.07	2.90	1.14	99.61	0.33	0.00	98.38	0.03	4.26	0.08	0.05	2.90	1.14	0.33	0.49	0.00	5.80	0.78	0.37	0.96	0.67	0.10	1.26	0.02	9.70	1.28	2.04	0.00	36.00	1.38	1.48	3.52	47.26	138.14	902.33	422.56	1089.95	620.97	929.76	463.94	1067.81	468.75
24.290	0	0.12	0.19	0.02	0.14	0.03	0.16	0.07	2.75	1.14	99.62	0.33	0.00	98.37	0.03	3.90	0.07	0.05	2.75	1.14	0.32	0.46	0.00	5.43	0.73	0.38	1.06	0.71	0.09	1.36	0.02	9.48	1.37	1.84	0.00	36.00	1.65	1.49	3.36	47.31	138.47	902.18	422.38	1090.22	621.26	929.46	464.23	1067.87	468.45
24.324	0	0.12	0.19	0.02	0.14	0.03	0.15	0.07	2.63	1.30	99.62	0.33	0.00	98.53	0.03	3.28	0.05	0.03	2.63	1.30	0.39	0.67	0.00	4.81	0.76	0.36	1.08	0.74	0.09	1.40	0.02	30.36	1.47	1.66	0.00	36.00	2.43	0.96	3.69	47.83	137.96	903.28	423.64	1089.21	620.52	930.12	464.31	1067.96	470.21
24.357	0	0.12	0.19	0.02	0.14	0.03	0.15	0.07	2.48	1.17	99.62	0.33	0.00	97.24	0.03	2.94	0.05	0.03	2.48	1.17	0.36	0.59	0.00	4.65	0.75	0.34	1.20	0.71	0.09	1.47	0.02	10.28	1.44	1.46	0.00	36.00	4.64	4.20	2.91	48.46	133.29	903.71	423.26	1089.36	621.59	931.92	464.44	1065.12	469.20
24.391	0	0.12	0.19	0.02	0.13	0.03	0.15	0.06	2.24	0.96	99.63	0.33	0.00	97.29	0.03	2.28	0.06	0.03	2.24	0.96	0.38	0.66	0.00	3.94	0.73	0.31	1.23	0.79	0.09	1.47	0.02	7.73	1.46	1.22	0.00	36.00	4.25	4.09	3.06	48.33	133.09	904.31	423.59	1089.10	620.87	932.35	464.24	1065.33	469.51
24.424	0	0.12	0.18	0.03	0.13	0.03	0.15	0.06	2.72	1.05	99.63	0.33	0.00	97.78	0.03	2.12	0.06	0.03	2.72	1.05	0.42	0.95	0.00	3.86	0.85	0.29	1.27	0.90	0.09	1.48	0.02	25.92	1.65	1.14	0.00	36.00	1.21	3.07	3.02	47.42	137.25	904.16	424.74	1088.53	620.17	929.90	464.78	1067.04	470.26
24.457	0	0.13	0.18	0.02	0.13	0.03	0.15	0.06	2.24	0.90	99.64	0.33	0.00	96.89	0.03	1.73	0.06	0.02	2.24	0.90	0.37	0.85	0.00	4.12	0.89	0.25	1.20	1.11	0.08	1.47	0.02	7.77	1.62	0.96	0.00	36.00	3.30	4.80	2.66	48.09	135.00	904.21	423.45	1088.65	619.73	930.73	464.01	1065.63	469.26
24.491	0	0.13	0.18	0.03	0.13	0.03	0.15	0.06	2.13	0.97	99.63	0.33	0.00	97.13	0.03	1.16	0.08	0.02	2.13	0.97	0.45	1.10	0.00	4.26	1.18	0.21	1.09	1.49	0.07	1.33	0.01	12.58	1.63	0.94	0.00	36.00	2.20	4.38	3.28	48.21	133.44	905.65	425.05	1085.97	616.29	931.51	464.51	1064.85	469.90
24.524	0	0.13	0.18	0.03	0.13	0.03	0.16	0.06	2.18	0.96	99.64	0.33	0.00	97.87	0.04	0.97	0.08	0.01	2.18	0.96	0.54	1.27	0.00	4.43	1.32	0.18	0.93	1.37	0.07	1.35	0.01	16.00	1.70	0.85	0.00	36.00	-0.19	2.86	2.80	46.79	134.81	904.50	424.57	1088.76	619.91	931.12	464.55	1065.85	469.12
24.557	0	0.13	0.18	0.03	0.12	0.03	0.16	0.06	1.67	0.84	99.64	0.33	0.00	96.61	0.04	0.86	0.08	0.01	1.51	0.84	0.44	0.72	0.00	4.52	1.38	0.15	0.86	1.47	0.06	1.36	0.01	11.21	1.67	0.79	0.00	36.00	3.06	5.25	3.70	48.04	133.12	904.20	423.91	1088.08	619.15	932.45	464.47	1065.47	469.74
24.591	0	0.13	0.19	0.03	0.12	0.03	0.17	0.06	1.68	0.88	99.63	0.33	0.00	98.39	0.03	0.67	0.10	0.01	1.68	0.88	0.45	0.72	0.00	5.61	1.51	0.13	0.85	1.29	0.05	1.38	0.01	10.28	1.56	0.86	0.00	36.00	1.60	1.44	2.06	47.59	136.98	904.31	423.58	1089.52	619.65	929.50	466.24	1066.48	467.31
24.624	0	0.13	0.19	0.03	0.12	0.03	0.17	0.06	1.88	0.98	99.63	0.33	0.00	98.22	0.03	0.70	0.10	0.01	1.88	0.98	0.49	0.79	0.00	5.56	1.43	0.12	0.67	0.78	0.05	1.47	0.01	6.71	1.54	0.90	0.00	36.00	-0.43	1.94	2.87	46.49	135.02	904.01	424.14	1090.50	621.75	931.68	464.88	1066.65	468.83
24.657	0	0.13	0.19	0.03	0.12	0.03	0.17	0.06	2.04	1.13	99.62	0.33	0.00	97.64	0.02	0.78	0.11	0.02	2.04	1.13	0.53	1.08	0.00	5.77	1.41	0.11	0.56	0.63	0.05	1.43	0.01	13.87	1.46	1.04	0.00	36.00	2.71	3.38	4.24	47.71	135.20	903.24	424.88	1091.27	624.23	933.10	466.08	1068.17	471.96
24.691	0	0.13	0.19	0.03	0.12	0.03	0.17	0.06	2.56	1.06	99.62	0.33	0.00	97.78	0.02	0.82	0.12	0.02	2.56	1.06	0.71	1.70	0.00	5.84	1.27	0.10	0.47	0.39	0.05	1.42	0.01	10.92	1.42	1.04	0.00	36.00	3.61	3.07	4.40	47.92	136.14	902.74	423.87	1092.09	624.85	932.98	465.34	1068.97	471.73
24.724	0	0.13	0.19	0.03	0.13	0.03	0.17	0.06	2.88	1.15	99.62	0.33	0.00	98.04	0.02	0.97	0.12	0.03	2.88	1.15	0.86	2.29	0.00	5.92	1.21	0.11	0.42	0.31	0.05	1.37	0.01	7.43	1.38	1.14	0.00	36.00	1.76	2.45	4.45	47.19	137.39	902.63	423.69	1092.37	624.47	932.51	464.77	1069.74	471.38
24.758	0	0.13	0.19	0.03	0.13	0.03	0.18	0.06	3.34	1.09	99.62	0.33	0.00	98.07	0.02	1.25	0.14	0.04	3.34	1.09	0.96	2.67	0.00	6.67	1.02	0.09	0.40	0.41	0.05	1.23	0.01	5.55	1.34	1.19	0.00	36.00	1.30	2.35	4.22	47.11	137.03	902.89	423.95	1092.23	624.44	932.49	464.74	1069.37	471.28
24.791	0	0.13	0.19	0.03	0.13	0.03	0.18	0.06	3.37	1.13	99.62	0.33	0.00	98.31	0.02	1.46	0.14	0.05	3.37	1.13	0.86	2.65	0.00	6.94	0.90	0.08	0.36	0.37	0.05	1.21	0.01	4.58	1.29	1.09	0.00	36.00	0.59	1.68	3.99	46.84	136.76	903.21	424.14	1092.36	624.49	932.59	464.66	1069.20	471.06
24.824	0	0.13	0.19	0.03	0.13	0.03	0.18	0.06	3.49	1.20	99.63	0.33	0.00	97.47	0.02	1.84	0.14	0.07	3.49	1.20	0.74	2.45	0.00	6.66	0.80	0.08	0.36	0.41	0.06	1.18	0.01	6.29	1.29	0.95	0.00	36.00	2.01	3.75	4.49	47.30	135.93	903.24	424.28	1092.61	624.94	933.71	465.20	1069.47	471.92
24.858	0	0.13	0.18	0.03	0.13	0.03	0.18	0.06	3.22	0.93	99.64	0.33	0.00	97.15	0.02	2.60	0.15	0.09	3.22	0.93	0.66	1.94	0.00	6.97	0.62	0.07	0.36	0.33	0.06	1.07	0.01	2.15	1.21	0.80	0.00	36.00	3.52	4.36	3.80	47.93	134.90	903.99	424.65	1092.91	625.93	934.01	465.69	1068.76	472.01
24.891	0	0.12	0.18	0.03	0.14	0.03	0.17	0.07	2.85	0.79	99.65	0.33	0.00	97.55	0.03	3.16	0.14	0.11	2.85	0.79	0.54	1.56	0.00	6.67	0.62	0.07	0.40	0.28	0.06	1.02	0.01	4.26	1.21	0.74	0.00	36.00	1.93	3.57	4.30	47.31	135.72	903.19	424.47	1092.79	625.56	933.66	465.45	1069.22	471.93
24.924	0	0.12	0.17	0.03	0.14	0.03	0.17	0.07	2.43	0.66	99.65	0.33	0.00	97.53	0.04	3.47	0.14	0.13	2.43	0.66	0.49	1.15	0.00	6.31	0.52	0.07	0.44	0.26	0.07	1.01	0.01	1.18	1.17	0.61	0.00	36.00	3.20	3.62	3.87	47.72	135.42	903.84	424.42	1093.39	626.21	933.97	465.57	1069.24	471.86
24.958	0	0.12	0.17	0.03	0.14	0.03	0.16	0.07	2.33	0.61	99.66	0.33	0.00	97.79	0.04	3.67	0.14	0.14	2.33	0.61	0.49	1.07	0.00	5.55	0.42	0.07	0.52	0.27	0.08	0.92	0.01	4.53	1.09	0.52	0.00	36.00	2.70	3.06	3.70	47.64	135.73	904.17	425.10	1092.74	625.82	933.48	465.71	1069.05	472.27
24.991	0	0.12	0.17	0.03	0.14	0.03	0.16	0.07	2.45	0.62	99.65	0.33	0.00	98.00	0.04	3.34	0.14	0.12	2.45	0.62	0.44	1.04	0.00	5.39	0.37	0.07	0.50	0.30	0.08	0.96	0.01	10.47	1.09	0.55	0.00	36.00	2.81	2.54	4.17	47.96	136.20	904.83	425.92	1092.67	625.02	934.02	467.03	1070.09	473.10
25.024	0	0.12	0.17	0.03	0.14	0.03	0.15	0.07	2.55	0.59	99.65	0.33	0.00	97.95	0.04	3.80	0.11	0.11	2.55	0.59	0.48	1.11	0.00	4.58	0.31	0.06	0.48	0.24	0.09	1.05	0.01	11.26	1.12	0.65	0.00	36.00	1.17	2.67	4.47	47.10	135.01	903.20	425.69	1092.29	625.98	933.91	466.32	1068.76	472.91
25.058	0	0.12	0.18	0.03	0.14	0.03	0.15	0.07	2.42	0.51	99.64	0.33	0.00	97.49	0.04	3.57	0.12	0.10	2.42	0.51	0.45	0.95	0.00	4.06	0.27	0.08	0.49	0.22	0.11	0.94	0.01	1.84	1.00	0.82	0.00	36.00	3.52	3.71	4.19	47.64	136.02	902.25	424.75	1093.81	628.58	933.45	466.48	1069.32	472.88
25.091	0	0.12	0.19	0.02	0.14	0.03	0.15	0.07	2.22	0.47	99.63	0.33	0.00	97.50	0.04	3.14	0.13	0.09	2.22	0.47	0.38	0.77	0.00	3.90	0.25	0.08	0.52	0.20	0.11	0.91	0.01	2.31	0.97	1.08	0.00	36.00	1.49	3.69	3.64	46.76	136.90	902.70	424.36	1094.07	627.80	932.80	465.54	1069.56	471.67
25.125	0	0.12	0.20	0.02	0.14	0.03	0.14	0.06	1.83	0.45	99.60	0.33	0.00	97.57	0.04	2.68	0.14	0.07	1.83	0.45	0.29	0.43	0.00	3.08	0.23	0.09	0.53	0.24	0.13	0.78	0.01	2.84	0.92	1.52	0.00	36.00	1.36	3.54	3.56	46.70	136.71	902.91	424.43	1094.05	627.78	932.90	465.31	1069.46	471.69
25.158	0	0.12	0.21	0.02	0.13	0.03	0.14	0.06	1.76	0.44	99.58	0.33	0.00	97.40	0.04	2.16	0.14	0.07	1.76	0.44	0.29	0.38	0.00	2.81	0.21	0.08	0.53	0.23	0.14	0.81	0.01	2.43	0.87	1.86	0.00	36.00	2.22	3.88	3.78	47.07	135.53	902.99	425.15	1093.54	628.28	933.51	465.62	1068.85	472.82
25.191	0	0.12	0.22	0.02	0.13	0.03	0.14	0.06	1.82	0.47	99.55	0.33	0.00	97.34	0.04	1.75	0.15	0.07	1.82	0.47	0.32	0.32	0.00	2.25	0.17	0.09	0.43	0.18	0.16	0.82	0.01	1.04	0.84	2.36	0.00	36.00	4.24	4.00	4.17	47.66	136.14	901.47	424.33	1095.07	630.70	933.62	466.70	1069.61	472.95
25.225	0	0.12	0.24	0.02	0.13	0.03	0.13	0.06	1.55	0.53	99.52	0.33	0.00	97.67	0.04	1.44	0.16	0.06	1.96	0.53	0.43	0.25	0.00	1.55	0.13	0.09	0.34	0.12	0.21	0.87	0.01	8.42	0.78	2.90	0.00	36.00	3.48	3.32	3.46	47.35	137.33	901.68	424.09	1095.62	630.87	932.70	465.35	1069.80	473.38
25.258	0	0.12	0.24	0.02	0.13	0.03	0.13	0.06	1.38	0.50	99.52	0.33	0.00	97.66	0.04	1.26	0.17	0.06	1.78	0.50	0.45	0.13	0.00	1.38	0.11	0.10	0.33	0.11	0.24	0.87	0.01	8.00	0.74	2.76	0.00	36.00	4.21	3.35	3.70	47.40	139.22	900.36	423.31	1096.44	632.54	931.82	464.97	1070.78	473.59
25.291	0	0.12	0.24	0.02	0.13	0.03	0.13	0.06	1.19	0.58	99.52	0.33	0.00	98.08	0.04	1.13	0.16	0.05	1.84	0.44	0.58	0.12	0.00	1.19	0.10	0.10	0.35	0.11	0.26	0.86	0.01	1.78	0.74	2.73	0.00	36.00	4.47	2.34	4.51	47.57	137.82	901.30	424.56	1096.09	632.75	933.65	465.31	1071.13	474.95
25.325	0	0.13	0.24	0.02	0.13	0.03	0.13	0.06	1.00	0.57	99.52	0.33	0.00	97.84	0.05	0.95	0.18	0.04	1.78	0.43	0.57	0.09	0.00	1.00	0.12	0.11	0.38	0.20	0.30	0.77	0.01	2.99	0.69	2.78	0.00	36.00	4.97	2.93	3.84	47.66	140.00	899.31	422.78	1097.04	633.78	931.39	464.59	1071.05	474.22
25.358	0	0.12	0.24	0.02	0.13	0.03	0.13	0.06	0.86	0.53	99.52	0.33	0.00	97.88	0.05	1.33	0.16	0.04	1.83	0.47	0.53	0.12	0.00	0.86	0.09	0.11	0.31	0.21	0.30	0.79	0.01	3.65	0.74	2.94	0.00	36.00	4.81	2.83	5.13	47.79	136.22	902.26	425.42	1095.67	632.02	935.35	465.85	1071.21	475.89
25.392	0	0.12	0.23	0.02	0.13	0.03	0.13	0.06	0.64	0.59	99.53	0.33	0.00	97.39	0.05	1.54	0.16	0.04	2.93	0.48	0.59	0.20	0.00	0.64	0.08	0.11	0.30	0.17	0.33	0.83	0.01	0.95	0.80	2.74	0.00	36.00	5.18	3.91	3.45	47.84	137.05	901.52	424.70	1097.02	633.87	933.44	466.80	1070.29	474.45
25.425	0	0.12	0.22	0.02	0.13	0.03	0.13	0.06	0.61	0.58	99.55	0.33	0.00	97.73	0.05	1.32	0.18	0.04	3.13	0.58	0.56	0.17	0.00	0.61	0.08	0.13	0.27	0.17	0.35	0.69	0.01	2.83	0.85	2.25	0.00	36.00	2.91	3.18	2.29	46.93	132.59	902.98	424.59	1095.43	630.63	934.24	467.15	1066.79	470.61
25.458	0	0.12	0.22	0.02	0.13	0.03	0.13	0.06	0.56	0.56	99.55	0.33	0.00	97.95	0.04	1.71	0.17	0.04	3.95	0.75	0.59	0.27	0.00	0.56	0.10	0.14	0.29	0.12	0.38	0.73	0.01	4.46	0.85	2.35	0.00	36.00	3.83	2.67	3.57	47.59	137.57	902.67	424.70	1094.38	629.36	932.53	465.95	1069.92	472.92
25.492	0	0.13	0.22	0.03	0.13	0.03	0.13	0.06	0.52	0.52	99.57	0.33	0.00	97.43	0.04	1.99	0.19	0.04	4.11	0.76	0.59	0.44	0.00	0.52	0.14	0.18	0.36	0.16	0.42	0.69	0.01	12.06	0.82	2.08	0.00	36.00	2.52	3.82	3.97	47.40	136.08	903.25	425.38	1091.92	625.94	932.76	465.89	1068.66	472.85
25.525	0	0.13	0.21	0.03	0.14	0.03	0.13	0.06	0.53	0.53	99.58	0.33	0.00	96.94	0.04	2.55	0.23	0.04	3.63	0.98	0.58	0.64	0.00	0.53	0.17	0.20	0.38	0.19	0.47	0.66	0.01	3.28	0.80	1.99	0.00	36.00	4.90	4.73	3.55	48.17	135.65	902.63	424.43	1093.37	627.87	932.92	466.94	1068.48	471.95
25.558	0	0.13	0.21	0.03	0.14	0.03	0.13	0.06	0.60	0.60	99.58	0.33	0.00	97.21	0.04	2.52	0.24	0.04	3.58	1.38	0.68	1.53	0.00	0.60	0.22	0.20	0.37	0.24	0.46	0.66	0.01	14.16	0.80	1.84	0.00	36.00	2.72	4.24	3.54	47.51	136.14	903.42	425.62	1091.59	626.02	932.21	466.02	1068.18	472.78
25.592	0	0.13	0.21	0.03	0.14	0.03	0.13	0.06	0.62	0.62	99.58	0.33	0.00	96.98	0.05	2.58	0.26	0.05	3.54	1.70	0.71	2.22	0.00	0.62	0.24	0.22	0.31	0.29	0.49	0.71	0.02	6.02	0.83	1.96	0.00	36.00	4.17	4.66	3.33	48.21	135.43	903.69	425.63	1092.05	626.38	932.66	467.32	1068.00	472.47
25.625	0	0.14	0.21	0.03	0.13	0.03	0.13	0.06	0.78	0.78	99.58	0.33	0.00	96.91	0.04	1.80	0.26	0.04	3.79	1.78	0.64	2.34	0.00	0.78	0.46	0.23	0.35	0.44	0.47	0.72	0.02	4.82	0.83	1.85	0.00	36.00	4.25	4.78	3.46	48.46	134.88	904.16	426.41	1091.09	625.56	932.83	467.69	1067.60	473.14
25.658	0	0.14	0.21	0.03	0.13	0.03	0.13	0.06	0.89	0.89	99.58	0.33	0.00	96.97	0.03	1.74	0.23	0.05	4.13	1.99	0.59	3.06	0.00	0.89	0.70	0.23	0.31	0.69	0.46	0.72	0.02	5.01	0.90	1.79	0.00	36.00	1.82	4.67	3.67	47.47	134.26	904.11	426.71	1090.65	624.59	933.09	467.64	1067.26	472.72
25.692	0	0.14	0.21	0.03	0.13	0.04	0.14	0.06	1.24	1.24	99.57	0.33	0.00	96.66	0.04	2.13	0.20	0.04	4.68	2.23	0.62	2.74	0.00	1.24	0.97	0.27	0.33	0.87	0.42	0.70	0.03	14.02	1.03	2.17	0.00	36.00	1.19	5.18	3.43	46.79	135.40	903.86	425.50	1092.63	626.06	933.19	466.34	1068.47	471.91
25.725	0	0.14	0.21	0.03	0.13	0.04	0.14	0.06	1.38	1.38	99.58	0.33	0.00	96.52	0.03	1.98	0.18	0.04	5.08	1.75	0.47	2.40	0.00	1.38	1.28	0.27	0.38	1.25	0.38	0.68	0.03	4.53	1.05	2.02	0.00	36.00	4.27	5.38	2.89	48.77	137.35	905.31	427.41	1090.83	624.99	931.50	468.45	1068.74	473.81
25.759	0	0.13	0.21	0.03	0.13	0.04	0.15	0.06	2.37	1.83	99.58	0.33	0.00	97.39	0.04	1.67	0.16	0.04	5.31	1.83	0.56	1.75	0.00	2.37	1.61	0.26	0.36	0.79	0.28	0.63	0.04	8.34	1.24	2.13	0.00	36.00	3.43	3.89	1.67	48.23	132.57	903.24	426.40	1090.82	626.44	931.46	468.45	1063.99	471.82
25.792	0	0.13	0.22	0.03	0.13	0.04	0.15	0.06	2.92	1.56	99.56	0.33	0.00	97.02	0.04	1.72	0.18	0.03	5.11	1.56	0.58	1.63	0.00	2.92	1.78	0.28	0.32	0.54	0.27	0.64	0.04	8.73	1.23	2.44	0.00	36.00	2.40	4.59	3.11	47.58	135.55	902.76	426.20	1091.58	627.07	931.67	467.83	1067.14	472.39
25.825	0	0.13	0.22	0.03	0.13	0.04	0.15	0.06	2.59	1.41	99.56	0.33	0.00	96.89	0.05	1.72	0.18	0.03	4.77	1.41	0.47	1.17	0.00	2.59	1.42	0.30	0.27	0.30	0.29	0.71	0.04	3.72	1.23	2.39	0.00	36.00	3.47	4.81	3.44	47.59	136.13	902.01	425.74	1093.24	629.94	932.25	466.85	1068.20	473.67
25.859	0	0.13	0.22	0.03	0.13	0.04	0.15	0.06	3.51	1.41	99.57	0.33	0.00	96.54	0.04	1.64	0.19	0.03	4.35	1.41	0.56	0.88	0.00	3.51	1.35	0.36	0.32	0.24	0.29	0.75	0.04	7.56	1.22	2.26	0.00	36.00	3.28	5.35	3.67	47.85	135.38	903.91	427.15	1092.33	628.00	933.37	467.22	1068.52	475.08
25.892	0	0.13	0.21	0.03	0.13	0.03	0.15	0.06	3.05	1.68	99.57	0.33	0.00	96.90	0.05	2.06	0.17	0.03	4.18	1.68	0.54	0.76	0.00	3.05	0.96	0.36	0.31	0.21	0.30	0.79	0.04	4.41	1.23	2.25	0.00	36.00	3.54	4.79	3.13	47.48	135.55	902.57	425.24	1093.66	629.09	932.68	466.41	1068.06	473.31
25.925	0	0.13	0.22	0.03	0.13	0.03	0.15	0.06	3.55	1.74	99.57	0.33	0.00	96.41	0.04	1.50	0.20	0.02	3.57	1.74	0.50	0.48	0.00	3.55	0.73	0.39	0.33	0.22	0.31	0.74	0.04	6.55	1.08	2.12	0.00	36.00	3.40	5.55	3.90	47.60	135.05	903.42	427.10	1092.35	628.78	933.54	467.23	1068.37	475.06
25.959	0	0.13	0.22	0.02	0.13	0.03	0.15	0.06	3.43	1.42	99.57	0.33	0.00	97.39	0.04	1.76	0.17	0.02	3.43	1.42	0.50	0.38	0.00	4.08	0.47	0.42	0.34	0.26	0.29	0.91	0.05	1.56	1.07	2.24	0.00	36.00	3.09	3.90	3.17	47.35	134.79	902.57	425.44	1094.20	629.42	933.39	466.05	1067.92	474.39
25.992	0	0.13	0.21	0.02	0.13	0.03	0.15	0.06	3.56	1.56	99.57	0.33	0.00	97.04	0.05	1.53	0.17	0.02	3.56	1.56	0.46	0.50	0.00	3.93	0.41	0.42	0.32	0.20	0.30	0.93	0.05	5.69	1.07	2.01	0.00	36.00	4.68	4.54	2.49	48.61	137.85	902.60	426.17	1092.36	628.36	930.22	468.18	1067.96	473.74
26.025	0	0.13	0.21	0.02	0.13	0.03	0.15	0.06	3.28	1.32	99.59	0.33	0.00	96.89	0.05	2.05	0.16	0.02	3.28	1.32	0.37	0.46	0.00	3.54	0.30	0.43	0.31	0.18	0.31	1.02	0.05	3.13	1.03	1.86	0.00	36.00	3.86	4.81	3.51	47.90	134.77	903.17	426.74	1092.60	629.17	933.23	467.58	1067.83	474.26
26.059	0	0.13	0.21	0.03	0.13	0.03	0.15	0.06	3.35	1.31	99.58	0.33	0.00	97.07	0.05	2.03	0.14	0.02	3.71	1.31	0.38	0.80	0.00	3.35	0.26	0.50	0.33	0.18	0.31	1.10	0.06	9.78	1.07	1.98	0.00	36.00	4.54	4.50	3.03	48.37	133.82	903.87	427.24	1092.49	628.94	933.45	468.49	1067.14	474.28
26.092	0	0.13	0.21	0.03	0.13	0.03	0.14	0.06	2.98	1.38	99.58	0.33	0.00	96.72	0.06	2.24	0.14	0.02	3.85	1.38	0.39	1.46	0.00	2.98	0.29	0.50	0.34	0.18	0.32	1.12	0.06	10.66	1.08	2.14	0.00	36.00	3.06	5.07	2.47	47.72	135.10	903.14	426.63	1092.79	628.79	932.03	468.23	1067.03	473.36
26.126	0	0.13	0.22	0.03	0.14	0.03	0.14	0.07	2.28	1.41	99.57	0.33	0.00	96.41	0.08	2.80	0.13	0.02	4.08	1.41	0.46	1.89	0.00	2.28	0.25	0.50	0.30	0.24	0.34	1.09	0.06	14.90	1.13	2.48	0.00	36.00	3.77	5.54	2.89	48.41	135.57	903.95	427.75	1091.72	627.93	932.14	468.76	1067.58	474.71
26.159	0	0.13	0.21	0.03	0.14	0.04	0.14	0.07	2.10	1.24	99.57	0.33	0.00	96.62	0.09	2.62	0.14	0.02	4.47	1.24	0.39	1.91	0.00	2.10	0.29	0.48	0.24	0.20	0.37	1.20	0.05	3.64	1.12	2.40	0.00	36.00	1.25	5.24	2.84	47.50	134.53	902.68	428.32	1090.05	627.38	931.08	469.71	1065.56	473.54
26.192	0	0.13	0.22	0.03	0.14	0.04	0.13	0.07	1.83	1.33	99.56	0.33	0.00	96.79	0.10	3.66	0.14	0.02	4.51	1.33	0.44	1.50	0.00	1.83	0.28	0.47	0.21	0.20	0.40	1.22	0.05	8.26	1.10	2.94	0.00	36.00	1.24	4.97	3.19	46.82	138.30	899.64	425.78	1092.33	630.91	929.27	467.07	1067.44	473.20
26.226	0	0.13	0.22	0.03	0.14	0.03	0.13	0.07	1.48	1.48	99.56	0.33	0.00	96.94	0.13	3.05	0.16	0.02	4.23	1.49	0.36	1.58	0.00	1.48	0.38	0.45	0.19	0.22	0.47	1.36	0.05	8.84	1.04	2.63	0.00	36.00	2.55	4.72	3.06	48.02	136.94	901.22	427.78	1089.96	628.63	929.40	468.55	1066.19	474.90
26.259	0	0.13	0.22	0.03	0.14	0.03	0.13	0.07	1.44	1.44	99.56	0.33	0.00	96.26	0.12	3.47	0.16	0.02	4.20	1.59	0.34	1.85	0.00	1.44	0.34	0.45	0.18	0.18	0.45	1.36	0.05	8.67	1.03	2.70	0.00	36.00	1.35	5.77	3.38	47.40	135.59	901.00	427.90	1089.89	628.75	930.26	468.67	1065.72	474.45
26.292	0	0.13	0.22	0.03	0.14	0.03	0.13	0.07	1.21	1.21	99.56	0.33	0.00	96.32	0.12	3.52	0.14	0.02	3.46	1.51	0.33	1.61	0.00	1.21	0.37	0.41	0.17	0.18	0.47	1.43	0.05	6.21	1.00	2.79	0.00	36.00	1.17	5.68	3.03	47.44	135.20	900.64	427.90	1089.23	628.36	929.54	469.12	1064.66	473.74
26.326	0	0.13	0.21	0.03	0.14	0.03	0.13	0.07	1.16	1.16	99.57	0.33	0.00	96.20	0.11	3.59	0.13	0.02	2.98	1.47	0.25	1.77	0.00	1.16	0.37	0.39	0.15	0.13	0.47	1.34	0.05	10.13	0.97	2.45	0.00	36.00	1.60	5.84	3.21	47.69	135.07	899.52	427.34	1088.65	627.95	928.93	469.64	1063.96	473.04
26.359	0	0.13	0.22	0.03	0.14	0.03	0.13	0.07	1.05	1.05	99.56	0.33	0.00	96.42	0.09	3.86	0.13	0.02	2.81	1.41	0.29	1.09	0.00	1.05	0.36	0.37	0.16	0.08	0.45	1.24	0.04	9.54	0.95	2.71	0.00	36.00	1.93	5.53	3.96	47.36	136.34	897.10	425.49	1090.29	630.44	928.74	468.20	1064.99	472.90
26.393	0	0.12	0.22	0.03	0.14	0.03	0.13	0.07	0.98	0.98	99.57	0.33	0.00	96.40	0.06	4.06	0.15	0.02	2.43	1.46	0.42	0.74	0.00	0.98	0.38	0.37	0.16	0.08	0.43	1.11	0.04	7.28	0.92	2.69	0.00	36.00	2.67	5.56	3.79	47.78	136.27	898.64	426.01	1090.03	629.73	929.25	467.50	1065.38	473.72
26.426	0	0.13	0.23	0.03	0.14	0.03	0.13	0.07	0.92	0.92	99.54	0.33	0.00	95.70	0.05	3.47	0.15	0.02	2.37	1.51	0.37	0.59	0.00	0.92	0.37	0.38	0.19	0.09	0.40	1.10	0.04	9.90	0.91	3.14	0.00	36.00	2.22	6.48	3.34	47.54	137.29	898.03	425.44	1090.20	630.23	928.09	466.88	1065.24	473.04
26.459	0	0.12	0.21	0.02	0.14	0.03	0.13	0.07	1.03	1.03	99.57	0.33	0.00	96.57	0.04	3.46	0.14	0.02	2.21	1.39	0.35	0.43	0.00	1.03	0.42	0.39	0.24	0.16	0.34	1.00	0.04	12.10	0.92	2.37	0.00	36.00	2.32	5.31	3.69	47.97	135.60	900.62	426.97	1089.55	627.96	930.22	467.78	1065.67	474.08
26.493	0	0.13	0.21	0.02	0.14	0.03	0.13	0.06	1.13	1.13	99.58	0.33	0.00	97.46	0.03	2.91	0.15	0.02	2.21	1.37	0.31	0.37	0.00	1.13	0.39	0.37	0.24	0.23	0.30	0.89	0.03	21.02	0.89	2.04	0.00	36.00	-1.43	3.76	3.73	46.81	134.36	901.19	427.70	1088.29	625.76	930.46	467.29	1064.69	473.40
26.526	0	0.13	0.21	0.02	0.14	0.03	0.13	0.06	1.23	1.23	99.58	0.33	0.00	96.58	0.03	2.95	0.15	0.02	2.08	1.37	0.22	0.27	0.00	1.23	0.40	0.34	0.26	0.21	0.25	0.81	0.03	19.95	0.91	2.01	0.00	36.00	1.34	5.29	3.94	47.72	135.00	899.85	427.21	1089.27	627.75	930.20	469.14	1065.14	473.61
26.559	0	0.13	0.21	0.02	0.14	0.03	0.13	0.06	1.06	1.06	99.58	0.33	0.00	96.68	0.03	2.35	0.17	0.02	1.96	1.65	0.26	0.34	0.00	1.06	0.36	0.36	0.25	0.17	0.27	0.81	0.03	12.09	0.85	1.93	0.00	36.00	1.66	5.14	4.70	47.21	135.83	897.85	425.41	1091.19	630.96	930.64	466.23	1066.24	474.22
26.593	0	0.13	0.21	0.02	0.13	0.03	0.13	0.06	0.97	0.97	99.58	0.33	0.00	96.92	0.03	1.85	0.18	0.02	2.24	1.54	0.26	0.36	0.00	0.97	0.34	0.30	0.33	0.12	0.23	0.69	0.03	7.09	0.80	1.82	0.00	36.00	2.41	4.76	4.46	47.02	137.43	896.89	423.77	1094.34	633.81	930.68	466.45	1067.95	473.00
26.626	0	0.13	0.21	0.02	0.13	0.03	0.13	0.06	0.99	0.99	99.59	0.33	0.00	96.88	0.03	1.29	0.20	0.02	2.57	1.36	0.31	0.44	0.00	0.99	0.44	0.32	0.39	0.13	0.22	0.63	0.03	6.61	0.80	1.51	0.00	36.00	5.30	4.83	4.17	48.09	137.27	897.47	423.30	1095.75	635.27	931.43	466.92	1068.57	473.12
26.659	0	0.13	0.21	0.02	0.13	0.03	0.13	0.06	0.82	0.82	99.58	0.33	0.00	97.32	0.03	1.18	0.18	0.01	2.88	1.12	0.44	0.44	0.00	0.82	0.38	0.34	0.44	0.15	0.22	0.60	0.03	3.49	0.82	1.57	0.00	36.00	3.75	4.04	4.92	47.64	135.18	900.71	425.72	1095.43	633.81	934.74	466.39	1069.60	475.78
26.693	0	0.13	0.21	0.02	0.13	0.03	0.13	0.06	0.71	0.71	99.59	0.33	0.00	97.23	0.03	1.20	0.19	0.01	3.53	1.09	0.43	0.25	0.00	0.71	0.34	0.38	0.49	0.20	0.19	0.49	0.03	4.25	0.82	1.48	0.00	36.00	3.20	4.20	3.63	47.56	139.04	899.90	425.06	1095.51	633.78	931.13	466.70	1069.96	474.43
26.726	0	0.13	0.21	0.02	0.13	0.03	0.13	0.06	0.62	0.62	99.57	0.33	0.00	95.20	0.03	0.90	0.23	0.01	3.44	1.21	0.52	0.24	0.00	0.62	0.32	0.43	0.38	0.20	0.22	0.51	0.03	4.73	0.76	1.73	0.00	36.00	3.91	7.06	3.29	47.69	133.31	899.91	424.62	1094.36	632.91	933.01	466.36	1066.14	473.29
26.760	0	0.13	0.23	0.02	0.13	0.03	0.13	0.06	0.50	0.50	99.55	0.33	0.00	97.73	0.04	1.01	0.22	0.02	2.87	1.28	0.44	0.20	0.00	0.50	0.27	0.47	0.38	0.12	0.24	0.46	0.03	2.62	0.73	2.24	0.00	36.00	2.92	3.19	4.16	47.61	135.44	900.97	425.28	1094.03	631.22	933.17	466.44	1068.41	473.75
26.793	0	0.13	0.23	0.02	0.13	0.03	0.13	0.06	0.42	0.42	99.54	0.33	0.00	97.34	0.03	0.67	0.28	0.02	2.77	1.36	0.48	0.22	0.00	0.42	0.27	0.53	0.36	0.14	0.26	0.44	0.03	3.35	0.69	2.26	0.00	36.00	2.27	4.00	4.11	47.18	136.91	899.88	424.43	1094.51	632.05	932.18	465.04	1068.81	473.77
26.826	0	0.13	0.23	0.02	0.13	0.03	0.13	0.06	0.40	0.40	99.54	0.33	0.00	97.48	0.03	0.57	0.33	0.02	2.36	1.33	0.52	0.27	0.00	0.40	0.28	0.55	0.31	0.14	0.30	0.47	0.02	5.62	0.64	2.19	0.00	36.00	2.66	3.71	4.59	47.17	135.21	899.95	424.00	1095.25	632.48	933.87	465.03	1068.83	473.34
26.860	0	0.13	0.23	0.02	0.13	0.03	0.13	0.06	0.41	0.41	99.54	0.33	0.00	97.60	0.03	0.52	0.41	0.02	2.54	1.42	0.48	0.26	0.00	0.38	0.30	0.60	0.29	0.16	0.34	0.49	0.02	2.79	0.63	2.18	0.00	36.00	3.35	3.47	4.24	47.36	135.70	900.29	423.59	1096.09	632.91	933.84	465.15	1069.31	472.85
26.893	0	0.13	0.24	0.03	0.13	0.03	0.13	0.06	0.38	0.38	99.53	0.33	0.00	97.60	0.03	0.60	0.38	0.03	2.97	1.50	0.50	0.39	0.00	0.36	0.20	0.54	0.25	0.17	0.38	0.52	0.02	6.30	0.65	2.39	0.00	36.00	2.71	3.48	4.15	47.70	136.85	900.99	423.60	1093.62	628.42	932.41	463.27	1068.84	473.92
26.926	0	0.13	0.22	0.02	0.13	0.03	0.13	0.06	0.36	0.36	99.55	0.33	0.00	96.47	0.03	0.53	0.36	0.03	2.59	1.25	0.28	0.31	0.00	0.35	0.21	0.50	0.26	0.15	0.44	0.56	0.02	7.11	0.65	1.95	0.00	36.00	2.96	5.46	5.17	47.40	136.60	900.09	422.22	1094.62	628.35	933.59	464.73	1070.02	471.46
26.960	0	0.13	0.22	0.03	0.13	0.03	0.13	0.06	0.42	0.42	99.56	0.33	0.00	97.05	0.03	0.46	0.42	0.04	2.48	1.38	0.30	0.57	0.00	0.40	0.24	0.54	0.41	0.17	0.53	0.55	0.02	11.91	0.68	1.66	0.00	36.00	6.82	4.53	4.06	50.05	142.10	903.39	423.79	1091.71	624.32	930.02	464.64	1071.84	473.53
26.993	0	0.14	0.20	0.03	0.13	0.03	0.13	0.06	0.72	0.72	99.60	0.33	0.00	98.31	0.03	0.33	0.48	0.03	2.86	1.00	1.38	2.86	0.00	0.72	0.47	0.69	0.66	0.51	0.29	0.47	0.02	1.91	0.81	0.94	0.00	36.00	3.95	1.68	4.90	52.57	138.06	906.31	423.99	1089.62	617.07	933.14	464.43	1071.01	471.58
27.026	0	0.13	0.19	0.03	0.12	0.03	0.13	0.06	1.53	0.43	99.61	0.33	0.00	98.71	0.05	0.16	0.43	0.02	2.98	0.79	3.16	0.93	0.00	0.43	0.40	0.52	1.18	1.53	0.20	0.32	0.02	0.18	0.99	0.69	0.00	36.00	4.20	-0.33	2.97	52.16	136.90	908.26	423.62	1087.15	612.54	931.27	464.84	1068.14	467.93
27.060	0	0.12	0.18	0.04	0.11	0.04	0.11	0.06	4.33	0.38	99.64	0.33	0.00	92.31	0.11	0.07	0.52	0.02	4.33	0.94	9.75	0.28	0.00	0.38	0.58	0.42	1.54	7.81	0.12	0.27	0.02	0.03	1.38	0.22	0.00	36.00	-16.43	-9.57	1.21	51.93	142.27	909.45	408.62	1093.05	596.62	930.13	451.34	1072.29	445.54
27.093	0	0.16	0.18	0.08	0.09	0.04	0.09	0.06	6.05	0.46	99.65	7.84	-1.56	98.37	0.22	0.03	0.64	0.01	6.05	1.42	23.75	0.19	0.00	0.46	1.32	0.44	2.03	38.91	0.10	0.26	0.02	0.02	1.47	0.00	0.00	36.00	-3.32	-1.49	3.83	49.41	138.28	908.95	404.15	1097.50	601.38	937.00	446.37	1075.26	448.67
27.127	0	0.22	0.17	0.11	0.08	0.04	0.09	0.06	7.06	0.52	99.55	60.16	-10.58	97.23	0.28	0.01	0.64	0.01	7.06	1.42	29.79	0.09	0.00	0.52	2.50	0.64	2.65	68.67	0.07	0.22	0.01	0.01	1.83	0.00	0.00	36.00	-3.03	-4.20	0.81	48.15	128.99	908.72	406.07	1093.30	601.04	936.21	449.82	1065.13	445.69
27.160	0	0.18	0.17	0.09	0.09	0.04	0.10	0.06	5.14	0.84	99.64	13.97	-4.28	98.56	0.46	0.01	0.78	0.01	5.14	1.23	23.72	0.19	0.00	0.84	4.64	0.66	4.43	47.00	0.04	0.21	0.01	0.18	1.96	0.00	0.00	36.00	3.81	0.86	1.49	46.16	140.87	914.80	412.10	1088.07	593.15	931.48	455.68	1072.32	452.96
27.193
27.227
27.260
27.293
27.327
27.360
27.394
27.427
27.460
27.494
27.527
27.560	0	0.11	0.12	0.02	0.11	0.06	0.12	0.06	1.95	1.23	99.76	0.33	0.09	98.47	0.05	0.07	1.20	0.21	2.27	0.00	1.23	0.03	0.00	1.95	0.31	0.67	0.23	0.07	0.00	0.08	0.01	0.06	6.54	0.00	0.00	36.00	8.00	-1.18	2.93	47.24	163.61	892.77	418.70	1120.92	663.46	927.40	470.11	1090.91	475.96
27.594	0	0.11	0.14	0.02	0.11	0.05	0.12	0.06	1.38	0.88	99.73	0.33	0.00	98.67	0.07	0.10	0.25	0.13	3.02	0.01	0.88	0.03	0.00	1.38	0.42	1.45	0.24	0.05	0.04	0.11	0.04	0.19	4.66	0.00	0.00	36.00	1.45	-0.48	3.84	44.87	143.20	895.76	420.71	1115.71	655.79	937.21	468.82	1080.35	472.84
27.627	0	0.11	0.13	0.02	0.11	0.06	0.12	0.06	0.96	0.96	99.74	0.33	0.43	98.17	0.10	0.15	0.32	0.25	3.85	0.02	1.24	0.05	0.00	0.96	0.36	1.45	0.30	0.06	0.10	0.15	0.05	0.12	5.51	0.00	0.00	30.00	2.74	2.08	7.28	45.45	138.42	896.84	421.77	1110.70	650.25	941.50	464.94	1079.37	477.36
27.660	0	0.11	0.13	0.02	0.11	0.05	0.11	0.06	0.82	0.82	99.74	0.33	0.00	98.51	0.09	0.29	0.20	0.43	3.34	0.02	1.46	0.10	0.00	0.82	0.32	0.57	0.22	0.05	0.34	0.21	0.05	0.03	5.04	0.00	0.00	30.00	3.67	1.03	6.39	46.11	139.52	898.26	421.35	1107.91	645.73	939.32	463.83	1078.31	475.98
27.694	0	0.11	0.13	0.02	0.11	0.06	0.11	0.06	0.29	0.29	99.75	0.33	1.26	97.86	0.08	0.36	0.09	0.47	4.98	0.03	1.42	0.17	1.86	0.29	0.27	0.54	0.41	0.07	1.07	0.24	0.10	0.42	5.58	0.00	0.00	30.00	4.47	2.88	6.06	47.00	139.16	901.84	422.39	1105.98	639.91	939.91	465.68	1078.74	475.27
27.727	0	0.11	0.13	0.02	0.11	0.05	0.11	0.06	0.40	0.40	99.73	0.33	0.33	97.75	0.07	0.46	0.09	0.48	5.19	0.04	1.53	0.28	2.46	0.40	0.30	0.68	0.49	0.12	0.61	0.25	0.09	0.53	4.71	0.00	0.00	30.00	4.44	3.15	6.29	47.15	136.85	903.14	423.04	1104.26	637.94	941.09	464.29	1077.44	476.00
27.761	0	0.11	0.14	0.02	0.11	0.06	0.12	0.06	0.47	0.47	99.72	0.33	0.43	96.76	0.07	0.48	0.10	0.44	6.30	0.05	1.03	0.36	2.55	0.47	0.35	0.68	0.53	0.24	0.44	0.31	0.10	1.34	4.23	0.00	0.00	30.00	6.21	5.02	6.19	48.00	136.17	903.96	422.35	1104.14	636.40	941.66	464.63	1077.43	475.17
27.794	0	0.11	0.15	0.02	0.12	0.05	0.12	0.06	0.55	0.55	99.71	0.33	0.00	97.12	0.06	0.61	0.11	0.47	5.54	0.07	1.16	0.56	2.64	0.55	0.33	0.66	0.49	0.18	0.32	0.34	0.08	1.74	3.57	0.00	0.00	30.00	6.09	4.41	6.54	47.95	138.79	903.28	422.38	1103.42	636.65	940.26	462.74	1078.34	476.79
27.827	0	0.12	0.15	0.02	0.12	0.04	0.12	0.06	0.58	0.58	99.70	0.33	0.00	97.10	0.06	1.03	0.12	0.53	4.20	0.13	1.17	1.04	3.13	0.58	0.30	0.62	0.49	0.10	0.26	0.34	0.07	3.25	3.26	0.00	0.00	30.00	6.54	4.44	6.92	48.35	137.98	903.61	422.77	1103.03	636.16	941.02	463.03	1078.25	477.41
27.861	0	0.12	0.15	0.03	0.13	0.04	0.12	0.06	0.56	0.56	99.70	0.33	0.00	97.24	0.05	1.66	0.13	0.81	4.00	0.22	1.11	2.21	2.74	0.56	0.23	0.56	0.57	0.07	0.22	0.39	0.06	0.48	3.02	0.00	0.00	30.00	3.84	4.19	6.01	47.30	141.23	903.13	422.08	1103.23	635.43	938.34	462.49	1078.96	475.52
27.894	0	0.12	0.15	0.03	0.13	0.04	0.12	0.07	0.53	0.53	99.71	0.33	0.00	97.24	0.04	2.66	0.13	0.81	3.33	0.27	0.93	2.49	0.99	0.53	0.18	0.49	0.62	0.06	0.21	0.39	0.06	1.49	2.87	0.00	0.00	30.00	4.19	4.19	6.20	47.52	140.11	903.77	422.75	1102.98	635.14	939.26	463.08	1078.76	476.12
27.927	0	0.12	0.15	0.03	0.13	0.04	0.12	0.07	0.50	0.50	99.71	0.33	0.00	97.56	0.04	2.93	0.14	0.70	2.98	0.45	0.70	2.41	0.64	0.50	0.15	0.45	0.83	0.06	0.19	0.41	0.05	2.83	2.85	0.00	0.00	30.00	3.09	3.55	5.61	47.29	141.46	904.40	423.20	1102.45	634.18	938.01	462.87	1078.86	475.99
27.961	0	0.12	0.14	0.03	0.14	0.04	0.12	0.07	0.46	0.46	99.71	0.33	0.00	97.14	0.04	3.46	0.14	0.77	2.69	0.55	0.66	2.24	0.00	0.46	0.13	0.44	0.64	0.06	0.18	0.40	0.05	2.65	2.73	0.00	0.00	30.00	4.90	4.37	6.04	47.76	141.63	903.94	422.56	1103.22	635.41	938.65	462.45	1079.57	476.61
27.994	0	0.12	0.15	0.02	0.14	0.04	0.12	0.07	0.48	0.48	99.71	0.33	0.00	96.84	0.05	3.50	0.15	0.80	2.23	0.65	0.69	1.15	0.00	0.48	0.11	0.47	0.59	0.06	0.18	0.38	0.05	15.45	2.52	0.00	0.00	30.00	1.39	4.88	6.93	46.29	139.01	903.49	421.51	1104.20	635.37	941.17	459.94	1079.29	475.64
28.027	0	0.12	0.15	0.02	0.14	0.04	0.12	0.07	0.44	0.44	99.70	0.33	0.00	97.22	0.05	3.62	0.14	0.96	2.31	0.65	0.53	0.71	0.00	0.44	0.07	0.47	0.58	0.07	0.19	0.37	0.05	24.03	2.35	0.00	0.00	30.00	2.59	4.23	5.13	46.80	139.43	904.44	421.46	1104.55	634.69	939.52	461.63	1078.37	474.32
28.061	0	0.12	0.15	0.02	0.14	0.04	0.12	0.07	0.45	0.45	99.70	0.33	0.00	97.52	0.06	3.51	0.13	0.84	2.35	0.70	0.51	0.50	0.00	0.45	0.06	0.50	0.63	0.05	0.14	0.34	0.05	47.99	2.31	0.00	0.00	24.00	2.10	3.64	4.84	47.09	138.84	906.67	423.68	1102.64	632.07	939.61	463.22	1077.92	475.26
28.094	0	0.12	0.15	0.02	0.14	0.03	0.12	0.07	0.42	0.42	99.70	0.33	0.00	95.85	0.06	3.21	0.12	0.61	2.03	0.53	0.34	0.26	0.00	0.42	0.04	0.47	0.63	0.05	0.15	0.29	0.04	43.82	2.19	0.00	0.00	24.00	5.13	6.30	3.74	48.71	132.43	907.14	423.59	1101.14	630.84	941.01	464.09	1073.01	474.76
28.128	0	0.12	0.16	0.02	0.13	0.03	0.12	0.06	0.55	0.55	99.67	0.33	0.00	98.01	0.07	2.67	0.12	0.43	1.89	0.56	0.34	0.23	0.00	0.55	0.05	0.49	0.61	0.05	0.10	0.24	0.03	25.27	1.70	0.34	0.00	24.00	1.11	2.51	3.83	46.73	136.69	906.71	422.00	1103.22	630.94	939.75	462.42	1076.09	472.13
28.161	0	0.12	0.17	0.02	0.13	0.03	0.12	0.06	0.46	0.46	99.65	0.33	0.00	98.16	0.08	2.09	0.12	0.36	2.04	0.54	0.34	0.24	0.00	0.46	0.04	0.44	0.50	0.05	0.09	0.23	0.03	36.12	1.56	0.58	0.00	24.00	2.93	2.12	3.90	48.00	137.68	906.38	424.04	1101.96	631.93	938.58	464.39	1075.84	475.15
28.194	0	0.12	0.18	0.02	0.13	0.03	0.12	0.06	0.43	0.39	99.64	0.33	0.00	97.11	0.09	1.85	0.12	0.32	1.98	0.39	0.25	0.19	0.00	0.43	0.04	0.43	0.46	0.06	0.10	0.22	0.03	23.99	1.51	0.76	0.00	24.00	1.73	4.43	2.11	47.10	132.60	906.13	422.27	1103.50	632.00	939.80	463.89	1072.14	472.25
28.228	0	0.12	0.19	0.02	0.13	0.03	0.12	0.06	0.35	0.35	99.62	0.33	0.00	97.16	0.11	1.67	0.16	0.22	2.65	0.44	0.36	0.32	0.00	0.35	0.05	0.35	0.39	0.11	0.12	0.24	0.02	9.18	1.25	1.04	0.00	24.00	2.76	4.34	3.45	48.08	136.90	908.62	426.65	1101.97	632.79	939.56	467.77	1076.25	475.36
28.261	0	0.12	0.19	0.02	0.13	0.03	0.13	0.06	0.36	0.36	99.62	0.33	0.00	97.84	0.09	1.47	0.19	0.16	3.40	0.60	0.50	0.55	0.00	0.36	0.05	0.37	0.33	0.12	0.13	0.26	0.02	12.22	1.17	1.07	0.00	24.00	1.89	2.94	2.90	47.50	139.65	907.57	424.57	1104.31	633.72	938.24	466.57	1077.70	473.81
28.294	0	0.12	0.19	0.02	0.13	0.03	0.13	0.06	0.32	0.32	99.61	0.33	0.00	97.84	0.10	1.91	0.18	0.10	3.74	0.64	0.52	0.61	0.00	0.32	0.06	0.34	0.27	0.16	0.14	0.25	0.02	4.11	1.12	1.24	0.00	24.00	6.10	2.94	2.51	49.91	132.64	907.89	425.88	1101.57	633.26	940.02	468.33	1072.51	474.89
28.328	0	0.12	0.20	0.03	0.13	0.04	0.13	0.06	0.30	0.30	99.61	0.33	0.00	97.64	0.13	1.56	0.22	0.08	4.62	0.67	0.80	0.74	0.00	0.30	0.07	0.35	0.26	0.14	0.17	0.22	0.02	15.75	1.08	1.21	0.00	24.00	2.23	3.38	3.31	47.91	139.53	907.11	424.46	1103.43	633.71	938.07	466.44	1077.44	473.28
28.361	0	0.12	0.20	0.02	0.13	0.03	0.13	0.06	0.31	0.31	99.59	0.33	0.00	95.88	0.15	1.55	0.21	0.11	3.43	0.70	0.52	0.33	0.00	0.31	0.08	0.36	0.34	0.09	0.18	0.19	0.02	25.11	1.01	1.50	0.00	24.00	4.21	6.27	3.64	48.56	139.46	905.15	422.53	1105.21	635.73	938.57	464.32	1077.61	475.06
28.395	0	0.13	0.20	0.02	0.13	0.03	0.13	0.06	0.35	0.35	99.60	0.33	0.00	96.45	0.21	1.69	0.23	0.13	2.35	0.83	0.27	0.21	0.00	0.35	0.08	0.45	0.29	0.04	0.19	0.15	0.02	31.96	0.89	1.32	0.00	24.00	5.24	5.48	3.72	49.82	139.30	908.64	425.62	1101.97	632.19	938.72	467.58	1077.83	474.92
28.428	0	0.13	0.20	0.02	0.13	0.03	0.13	0.06	0.48	0.48	99.60	0.33	0.00	97.54	0.17	1.24	0.26	0.13	2.66	1.03	0.36	0.59	0.00	0.48	0.14	0.55	0.44	0.09	0.18	0.11	0.02	8.32	0.87	1.17	0.00	24.00	3.03	3.60	4.17	49.14	139.84	909.22	425.71	1100.36	628.95	938.42	466.18	1078.00	474.72
28.461	0	0.13	0.20	0.02	0.13	0.03	0.13	0.06	0.58	0.58	99.61	0.33	0.00	96.82	0.15	1.36	0.26	0.12	2.27	1.40	0.30	0.69	0.00	0.58	0.19	0.61	0.56	0.10	0.15	0.10	0.02	32.45	0.90	1.03	0.00	24.00	2.44	4.92	3.21	49.30	134.70	911.56	426.99	1100.19	627.65	940.96	467.10	1075.44	474.76
28.495	0	0.13	0.19	0.03	0.13	0.03	0.13	0.06	0.66	0.66	99.61	0.33	0.00	98.05	0.17	1.77	0.27	0.11	2.97	1.18	0.40	1.69	0.28	0.66	0.22	0.56	0.60	0.18	0.15	0.09	0.02	10.76	0.86	1.07	1.00	30.00	0.25	2.40	3.50	48.93	132.45	912.30	428.99	1097.63	625.52	941.39	467.53	1073.59	475.73
28.528	0	0.13	0.19	0.03	0.13	0.03	0.13	0.06	0.84	0.84	99.61	0.33	0.00	98.68	0.17	1.66	0.32	0.08	3.84	1.04	0.52	2.13	0.52	0.84	0.32	0.54	0.79	0.53	0.13	0.08	0.02	32.89	0.91	0.98	0.00	30.00	3.48	0.44	2.26	50.59	133.86	911.67	427.10	1098.30	624.06	939.46	466.55	1072.96	476.51
28.561	0	0.13	0.19	0.03	0.13	0.03	0.13	0.06	0.86	0.86	99.62	0.33	0.00	98.57	0.20	1.48	0.35	0.12	3.69	1.05	0.43	1.30	0.90	0.86	0.39	0.57	0.97	0.62	0.14	0.09	0.02	23.83	0.92	0.90	0.00	30.00	-3.35	0.83	3.97	47.48	132.31	911.04	427.94	1099.49	626.91	942.26	465.38	1074.19	475.43
28.595	0	0.13	0.19	0.03	0.14	0.03	0.14	0.06	1.37	0.90	99.61	0.33	0.00	98.16	0.16	1.71	0.47	0.13	4.07	0.90	0.37	1.21	0.82	1.21	0.50	0.64	1.16	1.37	0.14	0.10	0.02	31.46	0.87	0.97	0.00	30.00	-1.67	2.12	2.86	48.04	135.30	911.03	428.18	1101.55	629.15	940.69	467.34	1075.69	476.36
28.628	0	0.13	0.19	0.03	0.14	0.03	0.14	0.06	1.53	1.05	99.61	0.33	0.00	97.36	0.20	1.71	0.46	0.08	3.92	1.05	0.34	0.85	0.75	1.23	0.62	0.55	1.06	1.53	0.14	0.10	0.02	53.57	0.87	0.95	0.00	30.00	-0.97	3.96	3.49	48.50	133.74	911.90	430.61	1100.07	629.35	941.89	468.77	1075.23	479.09
28.661	0	0.13	0.20	0.03	0.14	0.03	0.14	0.06	1.13	0.84	99.61	0.33	0.00	97.47	0.13	1.85	0.44	0.05	3.82	0.84	0.32	0.62	0.84	1.13	0.68	0.53	1.41	1.04	0.14	0.11	0.02	29.92	0.93	1.15	0.00	30.00	-1.37	3.75	5.11	47.60	133.28	909.66	428.34	1100.39	630.46	942.89	465.60	1075.60	477.97
28.695	0	0.13	0.20	0.02	0.14	0.03	0.14	0.06	1.71	0.66	99.61	0.33	0.00	97.97	0.13	2.31	0.51	0.04	4.11	0.66	0.33	0.61	0.23	1.71	0.59	0.58	1.28	0.94	0.13	0.13	0.02	6.03	0.95	1.27	0.00	30.00	-0.09	2.63	4.44	48.46	139.26	908.79	429.24	1099.18	630.82	938.21	467.90	1077.08	478.29
28.728	0	0.13	0.20	0.02	0.14	0.03	0.14	0.06	1.56	0.63	99.61	0.33	0.00	96.97	0.12	2.35	0.48	0.03	3.95	0.63	0.39	0.51	0.00	1.56	0.47	0.53	1.34	0.61	0.13	0.14	0.02	4.69	0.98	1.25	1.00	36.00	-2.13	4.67	5.18	47.50	133.94	908.85	428.98	1098.50	629.72	941.34	465.87	1074.70	478.26
28.762	0	0.12	0.20	0.02	0.14	0.03	0.14	0.06	1.99	0.50	99.60	0.33	0.00	97.77	0.11	2.10	0.37	0.02	3.24	0.50	0.22	0.35	0.00	1.99	0.57	0.49	1.65	0.52	0.11	0.11	0.02	5.25	1.06	1.39	0.00	36.00	-1.51	3.11	4.54	47.58	135.48	907.23	427.33	1099.44	631.27	939.46	465.93	1074.58	475.85
28.795	0	0.12	0.20	0.02	0.14	0.03	0.14	0.06	2.41	0.40	99.60	0.33	0.00	97.79	0.12	2.37	0.43	0.02	2.93	0.40	0.24	0.43	0.00	2.41	0.53	0.50	1.44	0.41	0.11	0.10	0.03	14.67	1.04	1.64	0.00	36.00	0.61	3.05	3.62	48.79	136.33	908.61	428.29	1099.20	630.79	938.60	468.18	1074.71	476.02
28.828	0	0.12	0.21	0.02	0.14	0.03	0.14	0.06	2.21	0.39	99.59	0.33	0.00	97.29	0.11	2.45	0.43	0.01	2.88	0.39	0.22	0.31	0.00	2.21	0.51	0.42	1.69	0.34	0.12	0.12	0.03	2.05	1.06	1.85	0.00	36.00	-1.64	4.09	5.05	47.89	132.58	908.84	428.45	1098.79	629.93	941.93	465.78	1074.01	477.28
28.862	0	0.12	0.20	0.02	0.14	0.03	0.14	0.06	2.51	0.44	99.60	0.33	0.00	97.34	0.11	2.25	0.42	0.01	3.14	0.44	0.19	0.38	0.00	2.51	0.43	0.36	1.64	0.35	0.11	0.14	0.03	2.54	1.16	1.66	0.00	36.00	-1.28	3.99	5.19	48.21	133.98	908.91	428.53	1097.67	628.60	940.84	466.38	1074.42	476.69
28.895	0	0.13	0.21	0.02	0.13	0.03	0.15	0.06	2.60	0.46	99.59	0.33	0.00	97.01	0.10	1.60	0.45	0.01	3.43	0.46	0.24	0.55	0.00	2.60	0.54	0.36	1.67	0.39	0.11	0.15	0.03	3.57	1.14	1.68	0.00	36.00	-0.95	4.60	5.49	48.36	134.49	907.42	428.06	1097.40	628.92	940.01	466.98	1074.17	476.46
28.928	0	0.13	0.20	0.02	0.13	0.03	0.15	0.06	2.57	0.50	99.59	0.33	0.00	97.29	0.11	1.06	0.44	0.01	4.09	0.50	0.19	0.45	0.00	2.57	0.65	0.33	1.69	0.49	0.11	0.18	0.03	5.78	1.25	1.59	0.00	36.00	-1.62	4.10	4.97	48.18	133.63	907.43	428.43	1097.11	629.28	939.71	467.19	1073.05	476.00
28.962	0	0.13	0.21	0.02	0.13	0.03	0.14	0.06	1.89	0.47	99.59	0.33	0.00	97.77	0.13	1.26	0.39	0.01	3.93	0.47	0.17	0.37	0.00	1.89	0.66	0.24	1.74	0.46	0.14	0.27	0.03	5.89	1.23	1.70	0.00	36.00	-2.03	3.09	3.74	47.88	134.01	907.03	428.49	1098.07	631.40	938.46	467.87	1072.28	475.10
28.995	0	0.13	0.21	0.02	0.13	0.03	0.14	0.06	1.85	0.42	99.58	0.33	0.00	98.49	0.13	0.98	0.44	0.01	3.18	0.42	0.18	0.38	0.00	1.85	0.69	0.24	1.27	0.35	0.14	0.29	0.03	2.26	1.20	1.82	0.00	36.00	0.14	1.10	3.18	49.07	135.98	908.16	430.48	1097.89	631.51	937.38	470.25	1073.13	477.99
29.028	0	0.13	0.21	0.02	0.13	0.03	0.14	0.06	1.65	0.77	99.58	0.33	0.00	96.83	0.16	0.96	0.46	0.01	3.86	0.77	0.21	0.45	0.00	1.65	0.49	0.22	1.16	0.27	0.14	0.31	0.03	9.25	1.24	1.82	0.00	36.00	0.58	4.90	4.41	49.41	135.30	908.00	431.85	1095.61	630.76	937.95	469.89	1072.83	480.60
29.062	0	0.13	0.21	0.02	0.13	0.03	0.14	0.06	1.26	0.73	99.58	0.33	0.00	97.32	0.15	1.17	0.39	0.01	3.22	0.73	0.23	0.34	0.00	1.26	0.34	0.19	1.18	0.17	0.15	0.38	0.03	4.15	1.19	1.83	0.00	36.00	-3.55	4.04	5.09	47.32	133.40	905.47	430.02	1096.27	632.17	938.61	467.28	1071.57	478.14
29.095	0	0.13	0.21	0.02	0.13	0.03	0.13	0.06	1.15	0.64	99.58	0.33	0.00	97.64	0.13	1.02	0.40	0.01	2.83	0.64	0.26	0.37	0.00	1.15	0.31	0.19	1.00	0.14	0.16	0.37	0.03	6.76	1.18	1.87	0.00	36.00	-1.26	3.39	4.59	48.25	134.55	905.02	429.91	1095.57	631.90	936.95	467.94	1071.08	478.65
29.129	0	0.12	0.21	0.02	0.13	0.03	0.13	0.06	0.90	0.65	99.58	0.33	0.00	98.14	0.12	1.32	0.40	0.01	2.32	0.65	0.26	0.22	0.00	0.90	0.24	0.17	0.68	0.10	0.15	0.43	0.02	24.37	1.17	1.87	0.00	30.00	-1.53	2.16	4.05	48.59	135.29	906.32	431.58	1094.41	630.44	936.04	469.60	1070.97	479.43
29.162	0	0.12	0.21	0.02	0.13	0.03	0.13	0.06	0.87	0.65	99.59	0.33	0.00	98.59	0.12	1.91	0.41	0.01	2.60	0.65	0.28	0.27	0.00	0.87	0.17	0.16	0.54	0.12	0.14	0.41	0.02	26.15	1.14	1.85	0.00	30.00	-1.29	0.76	3.41	48.65	133.90	905.77	432.56	1094.09	631.66	935.54	471.15	1069.15	480.02
29.195	0	0.12	0.21	0.02	0.13	0.03	0.13	0.06	0.83	0.64	99.59	0.33	0.00	98.10	0.12	2.29	0.45	0.01	3.21	0.64	0.33	0.51	0.00	0.83	0.15	0.19	0.49	0.16	0.14	0.43	0.02	25.33	1.18	1.95	0.00	30.00	0.16	2.28	2.73	49.13	135.80	904.58	433.74	1094.28	634.80	933.39	474.06	1069.03	480.71
29.229	0	0.12	0.21	0.02	0.13	0.03	0.13	0.06	0.71	0.69	99.59	0.33	0.00	97.73	0.10	2.07	0.49	0.01	3.71	0.69	0.38	0.61	0.00	0.71	0.12	0.19	0.41	0.22	0.14	0.41	0.02	4.29	1.14	1.78	0.00	30.00	1.91	3.18	3.52	49.82	135.31	903.28	434.74	1093.13	636.18	933.33	474.22	1068.31	483.73
29.262	0	0.12	0.20	0.02	0.14	0.04	0.13	0.06	0.68	0.68	99.60	0.33	0.00	98.19	0.10	2.46	0.52	0.01	4.30	0.85	0.41	0.78	0.00	0.68	0.12	0.21	0.45	0.26	0.15	0.43	0.01	20.08	1.19	1.68	0.00	30.00	-1.15	2.02	2.93	48.33	135.44	902.96	434.39	1093.47	636.20	932.56	474.38	1067.82	481.24
29.295	0	0.12	0.20	0.02	0.13	0.04	0.13	0.06	0.59	0.57	99.61	0.33	0.00	98.45	0.08	2.22	0.56	0.01	4.20	0.57	0.38	0.72	0.00	0.59	0.13	0.24	0.42	0.26	0.15	0.45	0.01	11.96	1.24	1.44	0.00	30.00	0.99	1.24	2.79	49.25	136.62	902.76	435.40	1092.79	636.85	931.38	475.89	1067.83	482.84
29.329	0	0.12	0.20	0.02	0.13	0.03	0.13	0.06	0.51	0.47	99.61	0.33	0.00	97.61	0.08	2.23	0.51	0.01	4.01	0.64	0.35	0.49	0.00	0.47	0.15	0.29	0.43	0.23	0.14	0.44	0.01	6.22	1.32	1.50	0.00	30.00	-0.79	3.46	3.18	48.30	138.48	901.66	434.95	1093.47	637.99	930.75	475.07	1069.02	482.76
29.362	0	0.12	0.19	0.02	0.13	0.04	0.13	0.06	0.52	0.45	99.62	0.33	0.00	97.99	0.08	2.36	0.52	0.01	3.98	0.69	0.27	0.44	0.00	0.45	0.17	0.30	0.44	0.21	0.14	0.45	0.01	9.64	1.35	1.36	0.00	30.00	2.33	2.57	3.01	49.54	134.76	902.37	436.12	1092.35	638.12	932.15	476.58	1066.70	484.01
29.396	0	0.12	0.19	0.02	0.13	0.03	0.13	0.06	0.49	0.47	99.61	0.33	0.00	98.54	0.07	1.93	0.49	0.01	3.40	0.55	0.21	0.32	0.00	0.34	0.21	0.32	0.57	0.21	0.15	0.47	0.01	6.37	1.37	1.40	0.00	30.00	-2.15	0.93	3.07	47.86	135.40	902.72	436.70	1092.83	638.16	932.24	476.59	1067.51	482.63
29.429	0	0.12	0.19	0.02	0.13	0.03	0.13	0.06	0.42	0.42	99.62	0.33	0.00	97.71	0.06	2.18	0.42	0.01	3.67	0.50	0.18	0.27	0.00	0.28	0.22	0.30	0.64	0.16	0.15	0.43	0.01	21.10	1.41	1.37	0.00	30.00	-1.14	3.24	3.16	47.81	135.65	901.19	434.38	1095.42	640.69	932.82	474.99	1068.30	481.82
29.462	0	0.12	0.19	0.02	0.13	0.03	0.12	0.06	0.41	0.41	99.62	0.33	0.00	97.21	0.05	2.49	0.41	0.01	3.05	0.39	0.15	0.13	0.00	0.27	0.20	0.29	0.60	0.18	0.16	0.42	0.01	13.48	1.37	1.25	0.00	24.00	-1.88	4.24	3.98	47.35	137.75	901.37	433.83	1097.24	641.82	933.71	474.17	1071.25	481.89
29.496	0	0.12	0.19	0.02	0.14	0.03	0.12	0.06	0.38	0.38	99.62	0.33	0.00	97.83	0.05	2.68	0.38	0.01	3.25	0.39	0.15	0.13	0.00	0.22	0.24	0.30	0.60	0.12	0.16	0.39	0.01	17.64	1.46	1.36	0.00	24.00	2.30	2.96	2.34	49.11	135.92	902.39	432.73	1097.13	639.51	933.30	474.33	1069.00	481.99
29.529	0	0.12	0.19	0.02	0.13	0.04	0.12	0.06	0.34	0.34	99.62	0.33	0.00	98.33	0.05	2.70	0.34	0.01	3.71	0.30	0.12	0.10	0.00	0.20	0.22	0.34	0.64	0.09	0.17	0.37	0.01	19.12	1.57	1.59	0.00	24.00	0.63	1.64	3.03	48.38	136.33	902.99	433.26	1097.24	639.44	934.16	474.01	1070.26	481.92
29.562	0	0.12	0.20	0.02	0.13	0.03	0.12	0.06	0.36	0.36	99.60	0.33	0.00	97.98	0.05	2.66	0.36	0.01	3.26	0.29	0.12	0.08	0.00	0.18	0.22	0.32	0.67	0.09	0.16	0.36	0.01	9.75	1.53	1.86	0.00	24.00	0.63	2.59	4.41	48.43	135.48	904.32	435.64	1096.94	640.76	936.57	475.28	1071.76	484.08
29.596	0	0.12	0.19	0.02	0.13	0.03	0.12	0.06	0.33	0.32	99.61	0.33	0.00	97.73	0.04	2.47	0.33	0.01	3.35	0.21	0.11	0.09	0.00	0.16	0.19	0.33	0.72	0.07	0.14	0.32	0.01	7.78	1.58	1.66	0.00	24.00	-2.30	3.19	3.42	47.56	134.48	904.49	434.67	1098.07	639.70	936.68	474.12	1070.88	482.75
29.629	0	0.12	0.20	0.02	0.13	0.03	0.12	0.06	0.36	0.31	99.60	0.33	0.00	97.99	0.04	2.34	0.36	0.01	2.76	0.20	0.10	0.07	0.00	0.15	0.16	0.32	0.65	0.07	0.14	0.31	0.01	14.47	1.53	1.80	0.00	24.00	-0.54	2.56	4.19	48.14	134.89	905.54	435.44	1098.52	640.54	938.04	474.76	1072.61	483.92
29.662	0	0.12	0.20	0.02	0.13	0.03	0.12	0.06	0.37	0.30	99.61	0.33	0.00	97.63	0.04	2.44	0.37	0.00	2.51	0.21	0.12	0.09	0.00	0.15	0.16	0.36	0.65	0.07	0.15	0.30	0.01	15.01	1.66	1.85	0.00	24.00	-0.76	3.41	3.96	48.07	134.68	905.53	434.76	1100.31	641.32	938.85	473.99	1073.12	484.51
29.696	0	0.12	0.20	0.02	0.13	0.03	0.12	0.06	0.43	0.27	99.60	0.33	0.00	97.58	0.05	1.77	0.43	0.00	2.47	0.21	0.15	0.16	0.00	0.14	0.19	0.34	0.60	0.07	0.16	0.27	0.01	14.44	1.64	1.94	0.00	24.00	0.85	3.53	5.41	48.67	135.64	905.93	435.65	1100.15	641.97	940.01	475.52	1075.29	485.33
29.729	0	0.12	0.20	0.02	0.13	0.03	0.12	0.06	0.48	0.26	99.60	0.33	0.00	98.46	0.05	1.82	0.48	0.00	2.70	0.25	0.18	0.16	0.00	0.16	0.21	0.31	0.65	0.10	0.16	0.26	0.02	16.05	1.58	1.79	0.00	24.00	-0.50	1.21	3.98	48.05	135.43	904.13	433.70	1102.22	643.89	938.72	473.52	1073.73	484.27
29.763	0	0.12	0.19	0.02	0.13	0.03	0.13	0.06	0.50	0.25	99.61	0.33	0.00	97.60	0.04	1.32	0.50	0.00	2.97	0.24	0.23	0.17	0.00	0.16	0.22	0.27	0.66	0.21	0.15	0.25	0.02	13.16	1.55	1.28	0.00	24.00	0.08	3.47	5.24	48.35	136.88	905.46	435.76	1101.64	644.54	939.79	475.08	1076.24	485.96
29.796	0	0.12	0.18	0.02	0.13	0.03	0.13	0.06	0.56	0.24	99.63	0.33	0.00	98.57	0.04	1.11	0.56	0.00	3.03	0.24	0.21	0.15	0.00	0.18	0.26	0.22	0.73	0.24	0.16	0.24	0.02	6.31	1.61	0.85	0.00	24.00	-1.45	0.83	5.25	47.81	136.72	904.02	435.18	1102.26	645.78	939.43	474.12	1075.66	485.72
29.829	0	0.12	0.18	0.02	0.13	0.04	0.13	0.06	0.51	0.27	99.65	0.33	0.00	98.75	0.04	1.35	0.51	0.00	3.45	0.19	0.18	0.08	0.00	0.17	0.27	0.21	0.76	0.35	0.16	0.27	0.02	2.06	1.72	0.54	0.00	24.00	2.33	0.16	5.53	48.52	136.00	903.48	433.56	1105.89	650.05	941.56	474.67	1077.15	485.22
29.863	0	0.12	0.17	0.02	0.13	0.04	0.13	0.06	0.51	0.26	99.66	0.33	0.00	98.20	0.05	1.47	0.51	0.00	3.78	0.17	0.20	0.07	0.00	0.16	0.30	0.18	0.82	0.41	0.16	0.26	0.03	3.39	1.74	0.28	0.00	24.00	1.66	2.00	4.88	48.18	136.88	903.64	433.52	1107.84	652.00	941.54	475.05	1078.04	485.13
29.896	0	0.12	0.17	0.02	0.13	0.04	0.13	0.06	0.55	0.27	99.67	0.33	0.00	98.23	0.05	1.42	0.46	0.00	3.84	0.14	0.17	0.03	0.00	0.16	0.34	0.18	1.01	0.55	0.18	0.27	0.03	2.88	1.78	0.04	0.00	24.00	3.01	1.92	5.13	48.33	139.31	902.95	431.97	1110.58	654.52	941.70	474.53	1080.62	484.81
29.929	0	0.12	0.16	0.02	0.13	0.04	0.12	0.06	0.53	0.29	99.68	0.33	0.00	97.80	0.05	1.45	0.39	0.00	3.92	0.10	0.17	0.02	0.00	0.13	0.29	0.18	1.04	0.53	0.19	0.29	0.03	5.42	1.94	0.00	0.00	24.00	1.58	3.02	6.13	48.22	139.16	903.47	432.91	1108.08	650.83	941.93	474.35	1080.61	485.80
29.963	0	0.12	0.16	0.02	0.13	0.04	0.12	0.06	0.49	0.29	99.67	0.33	0.00	97.33	0.05	1.41	0.49	0.01	3.02	0.07	0.17	0.01	0.00	0.12	0.23	0.17	1.11	0.47	0.19	0.29	0.03	11.88	1.95	0.00	0.00	24.00	1.98	4.02	5.13	48.06	138.97	903.60	431.46	1109.64	651.64	941.74	473.99	1080.38	483.55
29.996	0	0.12	0.16	0.02	0.13	0.03	0.12	0.06	0.48	0.28	99.68	0.33	0.00	98.21	0.05	1.29	0.48	0.01	2.63	0.05	0.17	0.01	0.00	0.11	0.16	0.17	1.07	0.33	0.20	0.28	0.03	2.15	2.02	0.00	0.00	24.00	0.65	1.96	5.04	47.75	138.68	905.23	432.73	1110.31	651.76	942.91	474.04	1081.19	484.57
30.029	0	0.12	0.16	0.02	0.13	0.03	0.12	0.06	0.47	0.24	99.68	0.33	0.00	98.45	0.05	1.46	0.47	0.01	2.57	0.04	0.21	0.01	0.00	0.09	0.12	0.16	1.05	0.26	0.19	0.24	0.02	7.10	2.03	0.00	0.00	24.00	1.78	1.24	4.00	48.16	138.76	906.09	432.74	1111.24	652.10	942.57	475.45	1081.07	483.76
30.063	0	0.12	0.16	0.02	0.13	0.04	0.12	0.06	0.47	0.23	99.68	0.33	0.00	98.19	0.05	1.33	0.47	0.01	2.94	0.04	0.23	0.01	0.00	0.09	0.08	0.15	1.00	0.25	0.19	0.23	0.02	13.12	2.18	0.00	0.00	24.00	6.31	2.04	3.58	50.06	138.45	907.03	432.65	1111.88	652.96	943.04	477.01	1081.30	484.25
30.096	0	0.12	0.16	0.02	0.13	0.04	0.12	0.06	0.42	0.21	99.68	0.33	0.00	97.78	0.05	1.10	0.42	0.01	3.84	0.04	0.24	0.01	0.00	0.08	0.07	0.15	0.95	0.25	0.19	0.21	0.02	14.55	2.27	0.00	0.00	24.00	4.30	3.07	2.15	48.98	139.93	906.15	430.70	1114.51	653.76	941.65	476.29	1081.46	482.14
30.130	0	0.12	0.15	0.02	0.12	0.05	0.12	0.06	0.36	0.20	99.69	0.33	0.00	98.33	0.04	0.82	0.36	0.01	5.70	0.05	0.20	0.00	0.00	0.07	0.06	0.15	0.84	0.25	0.21	0.20	0.02	23.91	2.79	0.00	0.00	24.00	3.76	1.62	1.64	49.00	139.78	906.44	430.93	1114.53	653.30	941.29	476.73	1080.97	481.89
30.163	0	0.12	0.15	0.02	0.12	0.05	0.12	0.06	0.33	0.17	99.69	0.33	0.00	98.56	0.03	0.57	0.33	0.00	5.31	0.05	0.21	0.00	0.00	0.07	0.05	0.13	0.72	0.24	0.20	0.17	0.02	19.96	3.01	0.00	0.00	24.00	2.52	0.87	1.22	48.56	137.02	906.97	431.22	1114.09	652.62	942.22	477.03	1079.18	480.67
30.196	0	0.12	0.15	0.02	0.12	0.04	0.12	0.06	0.29	0.15	99.70	0.33	0.00	98.68	0.02	0.39	0.29	0.00	4.75	0.04	0.16	0.00	0.00	0.06	0.05	0.12	0.64	0.26	0.20	0.15	0.02	20.61	3.12	0.00	0.00	24.00	-0.77	0.42	0.13	47.46	135.69	906.23	430.72	1114.81	652.61	941.70	476.69	1077.38	479.13
30.230	0	0.11	0.14	0.02	0.11	0.05	0.12	0.06	0.25	0.13	99.72	0.33	0.05	98.36	0.02	0.38	0.17	0.00	4.48	0.04	0.12	0.00	0.00	0.04	0.04	0.11	0.67	0.25	0.20	0.13	0.02	18.80	4.06	0.00	0.00	24.00	-0.25	1.54	1.40	47.68	135.36	906.93	431.25	1113.89	652.12	943.12	476.14	1078.44	479.76
30.263	0	0.11	0.14	0.02	0.11	0.05	0.11	0.06	0.27	0.12	99.72	0.33	0.00	98.59	0.01	0.32	0.15	0.00	3.84	0.03	0.11	0.00	0.00	0.03	0.05	0.10	0.63	0.27	0.21	0.12	0.02	27.94	4.26	0.00	0.00	24.00	0.71	0.76	1.32	48.07	135.63	906.13	430.95	1112.92	651.77	942.01	476.10	1077.59	479.72
30.296	0	0.11	0.13	0.02	0.11	0.05	0.11	0.06	0.29	0.11	99.73	0.33	0.69	98.58	0.01	0.30	0.13	0.00	4.21	0.03	0.12	0.00	0.00	0.03	0.05	0.11	0.74	0.29	0.21	0.11	0.02	29.41	4.75	0.00	0.00	24.00	1.27	0.78	1.93	48.36	137.33	906.02	430.44	1112.64	650.99	941.63	475.07	1078.87	480.19
30.330	0	0.11	0.13	0.02	0.11	0.06	0.11	0.06	0.29	0.07	99.74	0.33	1.35	98.69	0.01	0.30	0.09	0.00	4.52	0.03	0.14	0.00	0.00	0.02	0.06	0.13	0.64	0.29	0.21	0.07	0.02	7.88	5.24	0.00	0.00	24.00	-0.30	0.39	1.15	47.78	133.86	906.24	430.59	1112.89	651.12	942.73	475.48	1076.56	478.90
30.363	0	0.11	0.13	0.02	0.11	0.06	0.11	0.06	0.35	0.07	99.75	0.33	1.93	98.54	0.01	0.28	0.09	0.00	5.02	0.02	0.20	0.00	0.00	0.02	0.06	0.14	0.68	0.35	0.20	0.07	0.02	4.41	5.62	0.00	1.00	30.00	-1.65	0.95	0.94	47.39	135.52	905.61	429.82	1113.28	650.75	941.59	474.67	1077.07	478.26
30.397	0	0.10	0.12	0.02	0.10	0.07	0.11	0.06	0.36	0.06	99.76	0.33	3.08	98.32	0.01	0.23	0.09	0.00	5.44	0.02	0.19	0.00	0.00	0.01	0.07	0.14	0.66	0.36	0.18	0.06	0.02	3.78	6.54	0.00	0.00	30.00	-0.58	1.67	1.30	47.66	134.40	905.79	429.45	1112.79	650.58	942.38	474.50	1076.75	477.36
30.430	0	0.10	0.11	0.02	0.10	0.07	0.11	0.06	0.27	0.05	99.78	0.33	3.94	98.07	0.01	0.32	0.09	0.01	5.72	0.02	0.16	0.00	0.00	0.01	0.06	0.12	0.69	0.27	0.18	0.05	0.01	0.60	7.21	0.00	0.00	30.00	-0.22	2.35	1.49	47.71	134.03	904.95	429.15	1112.04	650.44	941.98	473.96	1075.96	477.58
30.463	0	0.10	0.11	0.02	0.10	0.08	0.11	0.06	0.24	0.06	99.78	0.33	4.48	96.08	0.01	0.43	0.08	0.01	6.28	0.02	0.17	0.00	0.00	0.01	0.05	0.09	0.85	0.24	0.22	0.06	0.01	0.30	7.49	0.00	0.00	30.00	0.94	6.00	2.22	47.91	134.66	902.84	428.51	1111.68	652.18	941.31	473.18	1075.87	478.50
30.497	0	0.09	0.09	0.02	0.10	0.11	0.10	0.06	0.17	0.06	99.79	0.33	7.26	97.42	0.01	0.46	0.06	0.01	7.69	0.02	0.13	0.00	0.00	0.01	0.06	0.06	1.18	0.17	0.25	0.06	0.02	0.17	9.51	0.00	0.00	30.00	1.67	3.84	1.84	48.12	135.68	902.11	427.77	1111.30	652.20	939.77	473.55	1075.41	476.87
30.530	0	0.09	0.09	0.02	0.09	0.13	0.10	0.06	0.12	0.05	99.73	0.37	9.17	97.04	0.01	0.47	0.05	0.01	8.99	0.02	0.12	0.00	0.00	0.01	0.05	0.05	1.42	0.12	0.32	0.08	0.02	0.70	10.77	0.00	0.00	30.00	1.83	4.54	2.37	47.97	137.67	901.81	426.15	1111.93	651.61	939.55	471.76	1077.15	475.98
30.563	0	0.09	0.08	0.02	0.09	0.16	0.10	0.06	0.13	0.05	99.67	0.40	10.83	96.73	0.01	0.59	0.05	0.01	11.47	0.02	0.14	0.01	0.00	0.01	0.06	0.04	1.36	0.13	0.37	0.09	0.02	0.65	11.36	0.00	0.00	30.00	2.15	5.06	2.48	47.84	136.06	900.83	425.56	1112.72	653.47	940.36	471.52	1076.36	475.58
30.597	0	0.08	0.07	0.02	0.09	0.25	0.09	0.06	0.13	0.04	99.50	0.54	14.49	97.49	0.01	0.68	0.04	0.01	14.74	0.01	0.11	0.00	0.00	0.01	0.06	0.03	1.81	0.13	0.44	0.10	0.02	0.10	13.49	0.00	0.00	30.00	1.26	3.71	2.87	47.74	135.10	901.23	425.86	1110.80	650.73	940.44	471.51	1075.49	474.90
30.630	0	0.08	0.07	0.02	0.09	0.25	0.09	0.06	0.13	0.04	99.51	0.54	14.41	97.82	0.02	0.72	0.04	0.01	14.55	0.01	0.11	0.00	0.00	0.01	0.06	0.02	2.27	0.13	0.48	0.12	0.02	0.18	13.49	0.00	0.00	30.00	3.28	2.99	2.70	48.59	136.20	902.28	425.75	1110.78	650.04	940.23	471.42	1076.37	475.29
30.663	0	0.08	0.07	0.02	0.09	0.24	0.09	0.06	0.17	0.04	99.51	0.57	14.39	98.18	0.03	1.01	0.04	0.01	13.65	0.01	0.10	0.00	0.00	0.01	0.05	0.02	2.84	0.17	0.57	0.13	0.02	1.06	13.84	0.00	0.00	30.00	1.25	2.07	3.37	47.79	135.49	902.00	424.97	1110.27	648.30	940.88	469.63	1076.28	474.47
30.697	0	0.08	0.06	0.02	0.09	0.21	0.08	0.06	0.14	0.04	99.58	0.63	13.44	98.24	0.04	1.17	0.04	0.02	9.56	0.01	0.11	0.00	0.00	0.01	0.06	0.02	3.09	0.14	0.67	0.19	0.02	0.20	14.58	0.00	0.00	30.00	4.32	1.88	3.92	49.19	139.74	903.44	425.15	1109.94	646.40	940.06	468.66	1079.52	477.59
30.730	0	0.08	0.06	0.02	0.09	0.18	0.08	0.06	0.13	0.04	99.63	0.61	12.35	98.41	0.03	0.98	0.04	0.02	7.66	0.01	0.16	0.01	0.00	0.01	0.06	0.02	3.22	0.13	0.66	0.20	0.02	1.87	14.33	0.00	0.00	30.00	2.23	1.38	3.29	48.62	139.88	904.91	426.81	1109.55	645.44	939.80	470.26	1079.50	477.40
30.764	0	0.08	0.07	0.02	0.09	0.17	0.08	0.06	0.15	0.05	99.66	0.59	11.55	98.64	0.03	1.06	0.05	0.02	6.53	0.02	0.33	0.03	0.00	0.01	0.07	0.02	3.39	0.15	0.76	0.32	0.02	2.50	14.09	0.00	0.00	30.00	2.42	0.56	3.50	48.91	138.44	906.15	427.77	1108.13	643.13	940.66	470.03	1078.82	478.83
30.797	0	0.08	0.07	0.02	0.09	0.13	0.09	0.06	0.13	0.05	99.73	0.47	9.57	98.36	0.03	1.05	0.05	0.02	5.70	0.03	0.31	0.03	0.00	0.01	0.08	0.01	3.42	0.13	0.82	0.36	0.02	1.91	12.56	0.00	0.00	30.00	2.04	1.53	3.59	49.04	138.47	909.39	429.23	1107.42	639.80	942.04	470.40	1080.19	479.90
30.830	0	0.08	0.08	0.02	0.10	0.14	0.09	0.06	0.18	0.06	99.72	0.44	9.70	97.73	0.03	1.18	0.06	0.02	7.16	0.04	0.32	0.04	0.00	0.02	0.09	0.02	4.57	0.18	0.75	0.36	0.03	3.83	12.12	0.00	0.00	30.00	2.63	3.20	2.52	49.54	140.33	911.68	430.67	1108.11	639.27	941.46	473.00	1081.60	480.21
30.864	0	0.09	0.08	0.02	0.10	0.13	0.09	0.06	0.14	0.06	99.74	0.39	8.92	97.67	0.03	1.47	0.06	0.02	7.67	0.08	0.33	0.06	0.00	0.02	0.09	0.01	4.20	0.14	0.86	0.50	0.03	4.02	11.17	0.00	0.00	30.00	0.76	3.31	2.66	48.82	139.07	912.02	431.13	1107.06	637.57	941.89	472.25	1080.72	480.55
30.897	0	0.09	0.09	0.02	0.10	0.11	0.10	0.06	0.10	0.07	99.77	0.33	7.64	97.83	0.03	1.77	0.07	0.03	7.57	0.15	0.32	0.09	0.00	0.02	0.09	0.02	3.81	0.10	0.81	0.46	0.03	5.89	9.99	0.00	0.00	30.00	1.11	2.95	3.27	48.89	139.24	912.29	431.85	1107.59	638.75	942.89	472.46	1081.81	481.97
30.930	0	0.09	0.09	0.02	0.11	0.11	0.10	0.06	0.10	0.07	99.77	0.33	7.57	98.37	0.03	2.07	0.07	0.02	9.30	0.28	0.36	0.15	0.00	0.02	0.10	0.01	3.33	0.08	0.83	0.50	0.03	7.63	9.25	0.00	0.00	30.00	-0.84	1.49	2.54	48.32	138.39	912.22	432.29	1107.21	637.96	942.26	472.77	1080.35	481.73
30.964	0	0.10	0.10	0.02	0.11	0.10	0.10	0.06	0.11	0.07	99.78	0.33	5.96	98.44	0.03	2.59	0.07	0.02	8.71	0.46	0.40	0.24	0.00	0.02	0.11	0.02	3.33	0.04	0.70	0.52	0.03	9.33	7.98	0.00	0.00	30.00	-0.50	1.29	2.78	48.60	138.91	912.36	433.41	1105.41	637.36	941.40	473.87	1080.08	481.88
30.997	0	0.10	0.10	0.02	0.12	0.09	0.10	0.07	0.09	0.07	99.76	0.33	5.22	98.13	0.03	3.81	0.07	0.02	7.52	0.57	0.35	0.23	0.00	0.02	0.09	0.02	3.16	0.04	0.65	0.54	0.03	5.09	7.73	0.00	0.00	30.00	0.74	2.20	3.83	48.85	140.21	910.88	433.38	1104.79	638.94	940.91	473.50	1080.80	482.89
31.030	0	0.10	0.10	0.02	0.12	0.08	0.10	0.07	0.08	0.08	99.76	0.33	4.31	97.33	0.05	4.54	0.08	0.02	7.01	0.57	0.29	0.19	0.00	0.02	0.08	0.03	2.66	0.05	0.54	0.51	0.03	3.43	7.06	0.00	0.00	30.00	0.57	4.02	4.53	48.36	141.69	908.34	431.80	1105.65	641.33	940.22	471.94	1081.51	482.53
31.064	0	0.10	0.11	0.02	0.13	0.07	0.10	0.07	0.12	0.12	99.74	0.33	2.54	98.62	0.05	5.01	0.12	0.02	6.62	0.75	0.27	0.18	0.00	0.03	0.09	0.04	2.61	0.07	0.39	0.46	0.03	8.25	5.57	0.00	0.00	30.00	1.96	0.65	0.82	49.02	134.92	910.36	431.57	1105.30	638.76	940.14	475.18	1075.03	478.33
31.097	0	0.10	0.12	0.02	0.13	0.06	0.11	0.07	0.13	0.13	99.74	0.33	2.27	97.69	0.04	4.56	0.13	0.01	6.50	0.87	0.26	0.23	0.00	0.04	0.09	0.04	2.03	0.11	0.35	0.46	0.03	10.36	5.37	0.00	0.00	30.00	-0.55	3.27	3.89	48.55	137.23	910.04	432.99	1102.29	636.33	940.80	471.91	1077.62	482.56
31.131	0	0.11	0.13	0.02	0.13	0.06	0.11	0.07	0.20	0.20	99.74	0.33	0.89	98.43	0.04	4.47	0.20	0.01	6.48	0.93	0.41	0.45	0.00	0.05	0.09	0.08	1.72	0.17	0.27	0.41	0.02	10.84	4.19	0.00	0.00	30.00	0.08	1.32	3.74	48.93	135.82	910.61	433.44	1102.08	635.94	941.45	472.29	1076.85	483.02
31.164	0	0.11	0.13	0.02	0.13	0.05	0.11	0.07	0.24	0.24	99.73	0.33	0.00	98.34	0.04	4.23	0.24	0.01	5.73	0.98	0.43	0.43	0.00	0.06	0.09	0.11	1.42	0.17	0.21	0.41	0.02	16.21	3.62	0.08	0.00	30.00	-1.04	1.58	3.80	48.74	135.16	910.46	434.28	1100.79	635.43	941.12	472.69	1075.86	483.17
31.197	0	0.11	0.14	0.02	0.13	0.05	0.11	0.07	0.24	0.24	99.73	0.33	0.00	98.08	0.04	4.02	0.24	0.01	4.76	0.74	0.53	0.52	0.00	0.06	0.10	0.12	1.31	0.18	0.20	0.39	0.02	10.39	3.38	0.00	0.00	30.00	-3.77	2.33	2.97	47.87	138.82	910.27	433.74	1102.21	636.03	939.01	473.35	1077.62	480.78
31.231	0	0.11	0.15	0.02	0.13	0.04	0.12	0.06	0.27	0.27	99.70	0.33	0.00	98.40	0.03	2.95	0.27	0.01	4.02	0.68	0.56	0.42	0.00	0.07	0.10	0.15	1.15	0.16	0.15	0.35	0.02	11.99	2.78	0.34	0.00	30.00	-0.54	1.39	3.26	48.86	136.56	910.44	434.49	1100.93	635.79	939.89	473.77	1076.14	482.91
31.264	0	0.12	0.16	0.02	0.13	0.04	0.12	0.06	0.27	0.27	99.68	0.33	0.00	98.15	0.03	2.58	0.27	0.01	3.63	0.75	0.51	0.35	0.00	0.08	0.14	0.15	1.01	0.16	0.13	0.34	0.02	9.51	2.66	0.67	0.00	30.00	-2.59	2.15	2.86	48.36	139.71	909.82	434.21	1101.34	635.57	937.84	473.58	1077.25	482.61
31.297	0	0.12	0.16	0.02	0.13	0.04	0.12	0.06	0.27	0.27	99.68	0.33	0.00	98.09	0.03	2.28	0.27	0.01	4.02	0.96	0.51	0.37	0.00	0.08	0.17	0.14	0.92	0.18	0.11	0.31	0.02	16.13	2.60	0.62	0.00	30.00	-4.88	2.30	3.91	47.56	136.23	909.56	435.14	1100.07	635.83	939.90	472.95	1075.78	482.65
31.331	0	0.12	0.16	0.02	0.13	0.04	0.12	0.06	0.28	0.28	99.69	0.33	0.00	97.65	0.03	3.22	0.28	0.01	4.22	0.90	0.48	0.38	0.00	0.07	0.16	0.16	0.86	0.18	0.10	0.33	0.01	4.31	2.49	0.44	0.00	30.00	-3.69	3.37	3.13	47.73	137.57	908.38	433.17	1101.45	636.62	938.53	472.36	1075.81	481.33
31.364	0	0.12	0.15	0.02	0.13	0.04	0.12	0.06	0.29	0.29	99.69	0.33	0.00	97.66	0.03	2.93	0.29	0.01	4.52	0.85	0.49	0.41	0.00	0.08	0.18	0.16	0.82	0.23	0.09	0.32	0.02	13.23	2.55	0.30	0.00	30.00	-1.94	3.33	3.95	48.34	134.87	909.89	435.16	1100.10	636.57	940.78	473.70	1075.33	482.94
31.398	0	0.12	0.15	0.02	0.13	0.04	0.12	0.06	0.34	0.34	99.70	0.33	0.00	97.58	0.04	3.26	0.34	0.01	4.58	0.75	0.38	0.26	0.00	0.08	0.17	0.16	0.83	0.23	0.08	0.34	0.01	4.00	2.50	0.19	0.00	30.00	-2.57	3.52	2.37	47.91	137.98	907.52	432.39	1102.84	638.31	937.77	472.87	1075.51	480.97
31.431	0	0.12	0.15	0.02	0.13	0.04	0.12	0.06	0.35	0.32	99.70	0.33	0.00	97.47	0.03	3.48	0.35	0.01	4.81	0.62	0.33	0.20	0.00	0.09	0.18	0.16	0.89	0.18	0.08	0.32	0.01	7.03	2.43	0.12	0.00	30.00	-0.08	3.75	3.55	48.68	139.27	908.62	433.88	1102.14	639.18	938.60	474.28	1077.64	482.30
31.464	0	0.12	0.15	0.02	0.13	0.04	0.12	0.06	0.36	0.32	99.70	0.33	0.00	98.07	0.03	3.30	0.36	0.01	4.92	0.78	0.28	0.13	0.00	0.10	0.19	0.16	0.85	0.16	0.08	0.32	0.01	7.13	2.39	0.12	0.00	30.00	-1.93	2.37	3.11	48.27	138.74	909.13	434.64	1101.22	637.92	938.11	474.91	1076.69	481.59
31.498	0	0.11	0.15	0.02	0.14	0.04	0.12	0.07	0.46	0.30	99.71	0.33	0.00	98.13	0.03	4.91	0.46	0.01	5.28	0.80	0.21	0.11	0.00	0.12	0.18	0.19	0.71	0.10	0.07	0.30	0.01	5.35	2.29	0.03	0.00	30.00	-3.35	2.20	2.41	47.71	138.74	908.72	433.64	1102.61	638.28	937.83	474.39	1076.45	480.39
31.531	0	0.11	0.15	0.02	0.14	0.04	0.12	0.07	0.49	0.30	99.70	0.33	0.00	98.04	0.03	5.20	0.49	0.01	4.87	0.81	0.22	0.10	0.00	0.15	0.19	0.19	0.69	0.09	0.07	0.30	0.01	4.30	2.05	0.04	0.00	30.00	-2.62	2.44	3.28	48.02	137.53	909.54	434.79	1101.03	637.47	939.00	474.61	1076.36	481.38
31.564	0	0.11	0.15	0.02	0.15	0.04	0.12	0.07	0.48	0.32	99.70	0.33	0.00	97.72	0.03	6.01	0.48	0.01	4.57	0.72	0.24	0.11	0.00	0.15	0.17	0.19	0.61	0.10	0.07	0.32	0.01	4.94	1.99	0.08	0.00	30.00	-3.40	3.21	2.88	47.81	138.64	909.24	433.87	1101.73	636.98	938.26	473.80	1076.72	480.94
31.598	0	0.12	0.15	0.02	0.14	0.04	0.12	0.07	0.44	0.31	99.70	0.33	0.00	98.19	0.03	5.03	0.44	0.01	4.54	0.81	0.33	0.18	0.00	0.16	0.18	0.18	0.61	0.11	0.06	0.31	0.01	8.07	1.85	0.11	0.00	30.00	-0.32	2.03	3.45	48.82	136.24	909.52	434.16	1100.81	636.89	939.71	473.80	1075.70	482.21
31.631	0	0.11	0.15	0.02	0.15	0.04	0.12	0.07	0.44	0.31	99.70	0.33	0.00	98.30	0.03	5.80	0.44	0.01	4.51	0.85	0.38	0.18	0.00	0.16	0.14	0.18	0.48	0.11	0.06	0.31	0.01	3.99	1.87	0.15	0.00	24.00	-4.64	1.71	2.47	47.53	138.74	908.89	433.60	1102.55	637.28	937.97	473.55	1076.53	480.81
31.664	0	0.12	0.15	0.02	0.14	0.04	0.12	0.07	0.41	0.32	99.70	0.33	0.00	98.33	0.02	5.22	0.41	0.01	5.22	0.93	0.35	0.21	0.00	0.18	0.14	0.18	0.43	0.11	0.06	0.32	0.01	5.30	1.87	0.19	0.00	24.00	-2.66	1.62	2.59	48.13	138.86	908.68	434.06	1101.93	637.92	937.62	474.46	1076.30	481.46
31.698	0	0.11	0.15	0.02	0.14	0.04	0.12	0.07	0.39	0.33	99.71	0.33	0.00	97.82	0.02	4.97	0.39	0.01	5.54	0.92	0.38	0.21	0.00	0.19	0.12	0.16	0.46	0.10	0.06	0.33	0.01	4.59	2.07	0.00	0.00	24.00	-0.15	2.98	3.35	48.89	137.82	907.46	434.62	1100.99	639.70	937.93	474.80	1075.48	483.38
31.731	0	0.11	0.14	0.02	0.14	0.04	0.12	0.07	0.38	0.34	99.71	0.33	0.00	97.33	0.02	5.47	0.38	0.01	5.77	0.89	0.27	0.15	0.00	0.16	0.09	0.15	0.41	0.08	0.07	0.34	0.01	6.45	2.16	0.00	0.00	24.00	1.00	4.02	3.42	49.01	137.41	906.14	434.29	1101.59	641.99	937.87	475.04	1075.01	483.71
31.765	0	0.11	0.15	0.02	0.14	0.04	0.12	0.07	0.41	0.35	99.71	0.33	0.00	98.16	0.02	4.54	0.41	0.01	5.51	0.82	0.29	0.11	0.00	0.14	0.07	0.15	0.44	0.08	0.09	0.35	0.01	2.93	2.30	0.00	0.00	24.00	-1.94	2.12	1.58	47.63	131.06	907.13	433.32	1102.20	640.46	939.73	475.01	1070.71	479.45
31.798	0	0.11	0.15	0.02	0.14	0.05	0.12	0.07	0.44	0.38	99.71	0.33	0.00	97.36	0.03	4.50	0.44	0.01	6.77	0.93	0.32	0.12	0.00	0.12	0.05	0.16	0.40	0.07	0.10	0.38	0.01	9.53	2.36	0.00	0.00	24.00	1.55	3.96	3.05	48.89	139.07	906.68	433.12	1104.08	642.77	938.18	474.66	1076.99	483.16
31.831	0	0.11	0.15	0.02	0.14	0.05	0.12	0.07	0.43	0.40	99.71	0.33	0.00	97.79	0.03	4.08	0.43	0.02	7.89	0.87	0.35	0.11	0.00	0.11	0.05	0.17	0.39	0.06	0.11	0.40	0.01	3.47	2.45	0.00	0.00	24.00	3.10	3.06	2.06	49.33	136.25	906.40	433.03	1105.37	644.63	938.98	475.72	1075.00	483.44
31.865	0	0.11	0.14	0.02	0.14	0.05	0.12	0.07	0.40	0.40	99.71	0.33	0.00	98.00	0.03	4.53	0.40	0.02	8.17	0.58	0.36	0.12	0.00	0.11	0.03	0.15	0.41	0.07	0.13	0.43	0.01	1.57	2.47	0.00	0.00	24.00	3.02	2.54	1.85	49.18	137.20	907.26	432.86	1105.48	644.10	938.69	476.39	1075.80	481.56
31.898	0	0.11	0.14	0.02	0.14	0.05	0.12	0.07	0.40	0.40	99.71	0.33	0.00	97.24	0.04	4.55	0.40	0.02	8.26	0.43	0.36	0.16	0.00	0.10	0.03	0.14	0.50	0.08	0.13	0.42	0.01	2.78	2.49	0.00	0.00	24.00	1.31	4.20	1.99	48.38	139.05	907.86	432.31	1106.83	643.61	938.97	475.28	1077.88	481.46
31.931	0	0.11	0.14	0.02	0.14	0.05	0.12	0.07	0.38	0.38	99.71	0.33	0.00	97.84	0.04	4.22	0.38	0.02	6.58	0.29	0.30	0.15	0.00	0.10	0.03	0.14	0.57	0.10	0.14	0.41	0.01	4.79	2.56	0.00	0.00	24.00	1.36	2.94	2.08	48.19	139.28	907.42	431.92	1106.45	643.63	938.49	475.22	1077.67	480.40
31.965	0	0.11	0.14	0.02	0.14	0.05	0.12	0.07	0.35	0.35	99.72	0.33	0.00	97.92	0.04	4.67	0.35	0.02	5.84	0.24	0.24	0.14	0.00	0.08	0.03	0.15	0.51	0.11	0.15	0.43	0.01	2.87	2.75	0.00	0.00	24.00	-0.16	2.75	1.38	47.66	138.12	909.28	432.40	1107.32	642.48	939.65	475.72	1077.71	479.81
31.998	0	0.11	0.14	0.02	0.14	0.05	0.11	0.07	0.30	0.30	99.72	0.33	0.00	98.12	0.04	5.08	0.30	0.02	6.44	0.14	0.22	0.09	0.00	0.08	0.04	0.15	0.63	0.15	0.15	0.39	0.01	0.77	2.99	0.00	0.00	24.00	-1.69	2.22	0.34	47.11	136.58	909.36	432.76	1108.34	643.19	939.85	476.57	1076.40	479.58
32.031	0	0.11	0.13	0.02	0.14	0.05	0.11	0.07	0.27	0.27	99.72	0.33	0.00	97.89	0.04	5.70	0.27	0.02	6.59	0.11	0.19	0.06	0.00	0.07	0.04	0.14	0.73	0.14	0.15	0.38	0.01	2.08	3.20	0.00	0.00	24.00	-1.18	2.82	1.01	47.31	137.54	909.80	432.78	1107.82	642.31	940.07	475.93	1077.54	480.09
32.065	0	0.10	0.12	0.02	0.14	0.06	0.11	0.07	0.23	0.23	99.72	0.33	1.06	97.97	0.04	6.35	0.23	0.01	7.23	0.06	0.18	0.04	0.00	0.06	0.05	0.14	0.90	0.16	0.16	0.34	0.02	1.00	3.96	0.00	0.00	24.00	-0.77	2.62	0.40	47.30	135.93	909.53	432.60	1108.36	643.06	940.35	476.37	1076.23	479.89
32.098	0	0.10	0.12	0.02	0.15	0.06	0.11	0.08	0.23	0.23	99.71	0.33	0.94	97.76	0.04	7.53	0.23	0.01	6.80	0.05	0.17	0.04	0.00	0.06	0.05	0.14	0.93	0.18	0.17	0.34	0.01	1.74	4.02	0.00	0.00	24.00	-0.64	3.11	1.07	47.38	136.47	909.68	432.66	1107.64	642.44	940.51	475.83	1076.92	480.05
32.132	0	0.10	0.12	0.02	0.14	0.05	0.10	0.08	0.21	0.21	99.72	0.33	0.82	97.42	0.04	7.10	0.21	0.01	5.22	0.05	0.20	0.05	0.00	0.04	0.05	0.13	0.87	0.16	0.20	0.32	0.01	1.88	4.54	0.00	0.00	24.00	0.04	3.85	1.33	47.69	137.73	909.42	432.54	1107.25	642.18	939.87	475.59	1077.51	480.53
32.165	0	0.10	0.11	0.02	0.14	0.05	0.10	0.08	0.23	0.23	99.71	0.33	0.82	97.07	0.04	7.52	0.23	0.01	4.98	0.05	0.22	0.06	0.00	0.04	0.06	0.14	0.85	0.16	0.22	0.33	0.01	2.04	4.65	0.00	0.00	24.00	0.08	4.50	1.82	47.69	137.53	909.53	432.65	1106.90	642.12	940.39	475.29	1077.82	480.61
32.198	0	0.09	0.11	0.02	0.16	0.05	0.10	0.09	0.23	0.23	99.69	0.33	0.74	96.94	0.05	10.46	0.23	0.01	4.84	0.06	0.26	0.09	0.00	0.04	0.07	0.15	0.86	0.15	0.23	0.35	0.02	4.46	4.64	0.00	0.00	24.00	-0.33	4.73	2.17	47.64	137.94	909.95	432.96	1106.56	641.51	940.63	475.04	1078.44	480.94
32.232	0	0.09	0.11	0.02	0.15	0.06	0.10	0.08	0.22	0.22	99.69	0.33	1.31	98.01	0.05	9.79	0.22	0.01	6.00	0.09	0.29	0.15	0.00	0.03	0.06	0.14	0.77	0.12	0.24	0.35	0.02	11.82	4.72	0.00	0.00	24.00	0.09	2.50	2.06	48.17	137.02	910.45	433.81	1104.56	639.29	940.17	475.30	1077.03	481.85
32.265	0	0.09	0.11	0.02	0.16	0.06	0.10	0.09	0.24	0.24	99.69	0.33	1.62	97.59	0.06	10.30	0.24	0.01	7.12	0.17	0.30	0.25	0.00	0.03	0.05	0.14	0.63	0.09	0.24	0.35	0.02	15.78	4.58	0.00	0.00	24.00	-1.30	3.50	2.74	47.60	137.58	910.59	433.85	1104.70	638.99	940.82	474.20	1078.15	482.45
32.298	0	0.09	0.11	0.02	0.16	0.07	0.10	0.09	0.23	0.23	99.69	0.33	2.37	97.91	0.06	10.21	0.23	0.01	8.53	0.25	0.30	0.32	0.00	0.03	0.05	0.13	0.54	0.07	0.23	0.36	0.02	23.10	4.70	0.00	0.00	24.00	-0.98	2.78	2.66	47.63	138.54	910.58	433.80	1104.78	639.08	940.27	474.51	1078.59	482.21
32.332	0	0.09	0.10	0.02	0.16	0.07	0.10	0.09	0.21	0.21	99.68	0.33	2.89	98.26	0.08	10.89	0.21	0.01	9.81	0.43	0.28	0.39	0.00	0.03	0.05	0.12	0.46	0.05	0.21	0.32	0.02	20.55	4.67	0.00	0.00	24.00	-1.27	1.82	2.47	47.62	138.62	910.92	434.12	1104.66	638.76	940.10	474.92	1078.53	482.10
32.365	0	0.09	0.10	0.02	0.16	0.07	0.10	0.09	0.23	0.23	99.68	0.33	2.52	97.70	0.08	11.39	0.23	0.01	9.06	0.65	0.29	0.44	0.00	0.03	0.05	0.11	0.39	0.04	0.21	0.33	0.02	12.74	4.63	0.00	0.00	24.00	-1.98	3.26	3.51	47.51	140.66	909.65	434.29	1104.12	639.54	939.42	474.00	1079.77	483.44
32.399	0	0.09	0.10	0.02	0.16	0.07	0.10	0.09	0.23	0.23	99.68	0.33	2.77	96.89	0.07	11.23	0.23	0.01	8.82	0.83	0.31	0.28	0.00	0.03	0.04	0.11	0.36	0.05	0.20	0.31	0.02	13.41	4.97	0.00	0.00	24.00	-1.09	4.81	3.98	47.65	139.75	908.95	434.71	1103.95	641.22	939.99	474.41	1079.40	484.19
32.432	0	0.09	0.10	0.02	0.16	0.07	0.10	0.09	0.25	0.25	99.69	0.33	2.71	97.37	0.08	11.09	0.25	0.01	8.34	1.07	0.26	0.19	0.00	0.02	0.03	0.11	0.34	0.07	0.19	0.31	0.01	12.29	5.10	0.00	0.00	24.00	1.09	3.95	3.85	48.27	140.43	906.88	433.33	1103.46	641.84	938.24	473.76	1078.29	484.06
32.465	0	0.10	0.11	0.02	0.15	0.06	0.10	0.08	0.26	0.26	99.71	0.33	1.56	97.32	0.08	8.59	0.26	0.01	6.02	1.07	0.22	0.11	0.00	0.02	0.03	0.10	0.29	0.08	0.17	0.30	0.01	11.75	4.92	0.00	0.00	24.00	-0.07	4.03	4.57	47.74	139.68	906.26	433.33	1102.75	641.65	938.75	472.72	1077.95	484.31
32.499	0	0.10	0.11	0.02	0.15	0.05	0.10	0.08	0.33	0.31	99.71	0.33	0.72	97.36	0.09	8.34	0.33	0.01	5.17	1.04	0.19	0.05	0.00	0.02	0.03	0.09	0.32	0.14	0.16	0.31	0.01	12.75	4.51	0.00	0.00	24.00	-0.13	3.96	4.36	47.66	140.10	906.27	433.27	1102.81	641.65	938.34	472.98	1078.01	483.90
32.532	0	0.10	0.12	0.02	0.14	0.05	0.11	0.07	0.37	0.30	99.72	0.33	0.46	97.87	0.06	6.47	0.37	0.01	5.08	0.92	0.16	0.06	0.00	0.02	0.04	0.09	0.41	0.20	0.14	0.30	0.01	11.97	4.33	0.00	0.00	24.00	0.11	2.86	4.63	48.07	139.68	907.64	435.14	1101.15	640.27	938.65	474.18	1077.91	485.16
32.565	0	0.10	0.12	0.02	0.13	0.05	0.11	0.07	0.36	0.31	99.73	0.33	0.61	97.71	0.04	5.38	0.36	0.01	4.97	0.80	0.17	0.06	0.00	0.02	0.04	0.08	0.60	0.22	0.13	0.31	0.02	7.55	4.50	0.00	0.00	24.00	-0.54	3.23	5.14	47.13	137.09	905.94	432.86	1103.70	643.14	940.82	472.78	1077.54	482.88
32.599	0	0.11	0.13	0.02	0.13	0.05	0.11	0.07	0.42	0.30	99.74	0.33	0.56	98.19	0.04	4.39	0.42	0.01	5.69	0.76	0.18	0.08	0.00	0.02	0.04	0.07	0.65	0.25	0.12	0.30	0.02	12.13	4.20	0.00	0.00	24.00	0.22	2.03	4.52	47.89	138.59	907.79	434.70	1101.97	641.03	939.48	474.29	1077.72	484.04
32.632	0	0.11	0.13	0.02	0.13	0.06	0.11	0.07	0.37	0.30	99.74	0.33	0.95	97.76	0.04	3.84	0.37	0.01	6.22	0.66	0.16	0.07	0.00	0.02	0.03	0.07	0.93	0.25	0.12	0.30	0.02	6.13	4.33	0.00	0.00	24.00	-1.07	3.13	3.91	47.31	140.91	906.41	433.16	1103.79	642.33	937.95	473.53	1078.55	482.81
32.665	0	0.11	0.13	0.02	0.13	0.06	0.11	0.07	0.35	0.32	99.75	0.33	0.93	98.03	0.04	3.73	0.35	0.01	5.83	0.61	0.16	0.04	0.00	0.02	0.04	0.06	1.14	0.26	0.11	0.32	0.02	8.63	4.46	0.00	0.00	24.00	-0.40	2.45	3.66	47.34	138.97	906.57	432.63	1105.14	643.21	939.35	473.26	1077.99	482.89
32.699	0	0.11	0.13	0.02	0.13	0.05	0.11	0.07	0.32	0.30	99.75	0.33	0.97	97.81	0.03	3.58	0.32	0.00	5.64	0.50	0.16	0.05	0.00	0.02	0.04	0.05	1.21	0.21	0.10	0.30	0.02	14.43	4.55	0.00	0.00	24.00	-0.99	3.00	3.45	47.46	139.86	908.68	434.09	1104.53	641.30	939.45	474.37	1079.01	483.51
32.732	0	0.11	0.13	0.02	0.13	0.05	0.11	0.07	0.32	0.28	99.74	0.33	0.72	98.69	0.02	4.12	0.32	0.01	5.50	0.41	0.14	0.05	0.00	0.02	0.05	0.05	1.37	0.21	0.10	0.28	0.02	3.42	4.36	0.00	0.00	24.00	0.50	0.37	2.53	47.99	134.16	910.16	434.67	1103.33	639.99	941.25	475.87	1075.27	481.94
32.766	0	0.11	0.13	0.02	0.13	0.05	0.11	0.07	0.30	0.26	99.74	0.33	0.15	98.03	0.02	3.70	0.30	0.01	4.59	0.34	0.17	0.08	0.00	0.02	0.04	0.05	1.19	0.12	0.09	0.26	0.02	8.92	4.17	0.00	0.00	24.00	-1.82	2.46	3.15	47.47	139.51	910.40	434.35	1103.52	638.01	939.64	474.05	1078.85	483.10
32.799	0	0.11	0.13	0.02	0.13	0.05	0.11	0.07	0.28	0.26	99.74	0.33	0.00	97.99	0.02	3.96	0.28	0.01	4.48	0.31	0.18	0.08	0.00	0.02	0.04	0.04	0.95	0.13	0.08	0.26	0.01	11.17	4.06	0.00	0.00	24.00	-2.36	2.56	3.47	47.34	139.94	910.32	434.48	1103.31	637.93	939.64	473.77	1079.26	483.30
32.832	0	0.11	0.13	0.02	0.13	0.05	0.11	0.06	0.29	0.27	99.74	0.33	0.00	98.00	0.02	3.44	0.29	0.01	4.37	0.33	0.19	0.08	0.00	0.02	0.03	0.05	0.74	0.11	0.08	0.27	0.01	26.81	3.98	0.00	0.00	24.00	-1.37	2.54	3.61	47.43	139.45	909.64	433.81	1104.01	639.17	940.05	473.41	1079.15	483.23
32.866	0	0.11	0.13	0.02	0.13	0.05	0.11	0.06	0.28	0.25	99.73	0.33	0.00	98.02	0.02	3.17	0.28	0.00	4.31	0.31	0.22	0.07	0.00	0.03	0.03	0.05	0.80	0.09	0.08	0.25	0.02	22.77	3.92	0.00	0.00	24.00	-0.53	2.48	3.34	47.69	139.57	908.88	433.43	1104.28	640.01	939.45	473.61	1078.69	483.20
32.899	0	0.11	0.14	0.02	0.13	0.05	0.11	0.06	0.32	0.25	99.73	0.33	0.00	98.55	0.02	3.04	0.32	0.01	4.58	0.29	0.20	0.07	0.00	0.03	0.04	0.05	0.61	0.09	0.08	0.25	0.01	12.19	3.74	0.00	0.00	24.00	2.12	0.91	2.26	48.71	134.49	910.12	433.34	1103.23	638.59	940.76	474.90	1075.09	481.42
32.932	0	0.11	0.14	0.02	0.13	0.05	0.11	0.06	0.34	0.23	99.72	0.33	0.00	97.84	0.02	2.95	0.34	0.01	4.40	0.30	0.22	0.09	0.00	0.04	0.04	0.05	0.44	0.07	0.08	0.23	0.01	23.17	3.45	0.00	0.00	24.00	-0.53	2.93	3.78	47.91	138.60	910.42	434.12	1103.31	637.74	940.75	473.05	1078.88	484.33
32.966	0	0.11	0.14	0.02	0.12	0.05	0.11	0.06	0.32	0.23	99.72	0.33	0.00	98.08	0.02	2.67	0.32	0.01	4.47	0.29	0.25	0.09	0.00	0.05	0.04	0.06	0.45	0.07	0.08	0.23	0.02	7.13	3.61	0.00	0.00	24.00	-0.89	2.32	3.24	47.32	139.07	907.78	432.96	1105.42	642.41	939.56	473.88	1078.38	482.24
32.999	0	0.11	0.14	0.02	0.12	0.05	0.11	0.06	0.31	0.25	99.72	0.33	0.00	98.14	0.02	2.43	0.31	0.01	4.17	0.32	0.25	0.10	0.00	0.04	0.04	0.07	0.43	0.09	0.09	0.25	0.02	5.36	3.67	0.00	0.00	24.00	0.16	2.18	3.73	47.11	138.77	905.74	430.57	1108.04	645.39	940.58	471.72	1078.96	482.15
33.032	0	0.11	0.14	0.02	0.12	0.05	0.11	0.06	0.27	0.27	99.72	0.33	0.00	98.53	0.03	2.32	0.27	0.01	4.25	0.30	0.27	0.09	0.00	0.05	0.05	0.07	0.55	0.14	0.09	0.27	0.02	6.52	3.82	0.00	0.00	24.00	1.05	0.99	3.44	47.71	138.11	907.38	431.94	1107.65	644.45	941.19	473.00	1078.91	483.40
33.066	0	0.11	0.14	0.02	0.12	0.05	0.12	0.06	0.26	0.26	99.72	0.33	0.00	98.45	0.04	2.14	0.26	0.01	4.79	0.29	0.28	0.08	0.00	0.05	0.05	0.08	0.64	0.22	0.10	0.29	0.02	6.48	3.64	0.00	0.00	24.00	0.88	1.24	3.22	47.69	138.21	907.90	432.01	1107.93	644.30	941.28	473.35	1079.16	482.95
33.099	0	0.11	0.14	0.02	0.12	0.05	0.11	0.06	0.24	0.24	99.72	0.33	0.00	98.51	0.05	2.30	0.24	0.01	4.27	0.23	0.25	0.06	0.00	0.05	0.05	0.08	0.62	0.23	0.11	0.29	0.02	13.82	3.59	0.00	0.00	24.00	3.65	1.05	2.61	48.62	137.31	907.83	431.53	1109.30	646.14	941.69	474.37	1078.73	482.93
33.133	0	0.11	0.14	0.02	0.12	0.04	0.12	0.06	0.24	0.24	99.72	0.33	0.00	98.59	0.06	2.34	0.24	0.01	4.16	0.16	0.25	0.04	0.00	0.06	0.04	0.09	0.55	0.20	0.11	0.29	0.02	7.69	3.42	0.00	0.00	24.00	2.05	0.77	2.77	47.98	138.58	908.87	431.84	1109.66	645.65	941.90	474.60	1080.30	481.86
33.166	0	0.11	0.14	0.02	0.13	0.04	0.12	0.06	0.26	0.26	99.71	0.33	0.00	97.79	0.05	2.53	0.26	0.01	3.83	0.15	0.28	0.04	0.00	0.06	0.04	0.09	0.56	0.24	0.12	0.30	0.01	12.30	3.21	0.00	0.00	24.00	-0.88	3.05	3.90	47.09	137.33	909.89	432.87	1108.52	643.86	943.76	473.31	1080.77	482.69
33.199	0	0.11	0.15	0.02	0.13	0.04	0.12	0.06	0.26	0.26	99.71	0.33	0.00	98.12	0.05	2.19	0.26	0.01	3.31	0.15	0.23	0.04	0.00	0.06	0.03	0.08	0.62	0.23	0.11	0.28	0.01	22.70	3.03	0.00	0.00	24.00	-0.60	2.21	3.58	47.50	136.07	909.64	434.38	1107.61	644.30	943.44	474.57	1079.14	484.66
33.233	0	0.12	0.15	0.02	0.12	0.04	0.12	0.06	0.32	0.26	99.70	0.33	0.00	98.19	0.05	1.66	0.32	0.01	2.68	0.12	0.20	0.03	0.00	0.04	0.02	0.09	0.50	0.27	0.12	0.26	0.02	15.50	2.76	0.00	0.00	24.00	-1.10	2.02	3.33	47.19	135.08	908.91	434.94	1108.11	646.68	943.48	475.90	1078.31	484.13
33.266	0	0.12	0.15	0.02	0.12	0.04	0.12	0.06	0.34	0.26	99.69	0.33	0.00	97.36	0.05	1.14	0.34	0.01	2.45	0.13	0.16	0.03	0.00	0.04	0.02	0.08	0.43	0.25	0.13	0.26	0.02	29.76	2.75	0.00	0.00	24.00	-2.97	3.97	4.84	46.52	136.73	908.41	435.55	1108.65	648.01	944.46	474.79	1080.72	486.06
33.299	0	0.11	0.15	0.02	0.12	0.04	0.12	0.06	0.30	0.24	99.70	0.33	0.00	98.43	0.04	1.31	0.30	0.01	2.26	0.09	0.13	0.02	0.00	0.04	0.02	0.08	0.39	0.23	0.13	0.24	0.02	6.72	2.99	0.00	0.00	24.00	0.70	-1.31	3.46	47.19	136.53	905.92	433.16	1110.44	650.99	942.55	475.24	1078.77	484.36
33.333	0	0.11	0.14	0.02	0.12	0.05	0.12	0.06	0.29	0.25	99.72	0.33	0.00	98.61	0.03	1.26	0.25	0.01	3.75	0.06	0.14	0.02	0.00	0.03	0.02	0.08	0.49	0.29	0.17	0.25	0.02	3.30	3.84	0.00	1.00	30.00	0.34	0.69	4.50	46.02	134.24	900.92	428.98	1113.06	656.39	943.51	473.28	1077.59	479.88
33.366	0	0.11	0.13	0.02	0.12	0.06	0.12	0.06	0.47	0.21	99.73	0.33	1.70	98.66	0.02	1.17	0.21	0.01	7.65	0.06	0.18	0.02	0.00	0.03	0.02	0.07	0.59	0.47	0.21	0.27	0.02	0.61	4.43	0.00	0.00	30.00	0.35	-0.50	3.77	45.72	139.71	897.67	425.25	1114.91	658.01	939.42	470.22	1078.93	477.82
33.400	0	0.11	0.13	0.02	0.11	0.13	0.13	0.06	1.04	0.15	99.73	0.35	7.76	98.13	0.02	1.10	0.15	0.02	19.83	0.05	0.24	0.03	0.00	0.03	0.03	0.05	0.80	1.04	0.26	0.29	0.02	0.93	5.40	0.00	0.00	30.00	1.99	-2.19	2.97	45.68	138.19	894.87	422.97	1117.01	662.23	938.87	470.40	1076.97	475.41
33.433	0	0.10	0.11	0.02	0.11	0.17	0.12	0.06	0.77	0.13	99.66	0.38	9.87	98.77	0.02	0.69	0.13	0.02	21.15	0.04	0.28	0.03	0.00	0.02	0.04	0.03	0.99	0.77	0.31	0.33	0.01	0.68	6.81	0.00	0.00	30.00	2.33	-0.07	3.69	45.84	140.15	893.32	422.14	1117.26	663.42	938.11	469.36	1078.11	475.89
33.466	0	0.10	0.11	0.02	0.10	0.17	0.12	0.06	1.29	0.13	99.65	0.38	10.07	98.60	0.03	0.58	0.13	0.02	20.60	0.03	0.28	0.03	0.00	0.02	0.06	0.03	1.30	1.29	0.35	0.34	0.01	0.89	7.32	0.00	0.00	30.00	3.33	-0.72	3.35	46.36	139.62	892.88	422.32	1115.31	662.15	936.76	470.38	1076.30	475.20
33.500	0	0.10	0.11	0.02	0.10	0.18	0.12	0.06	1.23	0.15	99.65	0.35	10.24	98.47	0.03	0.58	0.15	0.02	19.58	0.04	0.30	0.03	0.00	0.02	0.08	0.02	1.76	1.23	0.49	0.38	0.01	3.55	7.91	0.00	0.00	30.00	4.42	1.18	3.32	46.80	138.41	892.42	422.54	1115.29	663.18	937.11	471.37	1075.45	475.54
33.533	0	0.10	0.11	0.02	0.10	0.18	0.11	0.06	1.01	0.14	99.64	0.33	10.66	98.61	0.05	0.67	0.14	0.02	18.77	0.03	0.30	0.02	0.00	0.02	0.10	0.01	2.06	1.01	0.65	0.41	0.01	2.82	8.58	0.87	0.00	24.00	6.92	-0.68	3.10	48.10	140.51	894.33	424.36	1114.53	662.64	936.39	473.13	1076.82	477.76
33.566	0	0.10	0.13	0.02	0.10	0.17	0.11	0.06	1.06	0.14	99.66	0.33	10.35	98.49	0.06	0.59	0.14	0.02	16.98	0.04	0.28	0.02	0.00	0.02	0.13	0.01	1.90	1.06	0.80	0.45	0.01	4.26	9.02	2.63	0.00	24.00	3.51	1.10	3.09	46.78	139.63	895.74	425.13	1114.91	661.46	937.74	472.50	1077.29	477.44
33.600	0	0.09	0.11	0.02	0.09	0.21	0.10	0.06	0.59	0.12	99.58	0.37	12.31	97.59	0.07	0.54	0.12	0.02	16.75	0.04	0.33	0.02	0.00	0.01	0.15	0.01	1.49	0.59	1.04	0.48	0.01	5.91	10.88	2.75	0.00	24.00	-0.58	3.49	3.80	45.63	137.07	897.26	427.02	1113.08	658.57	939.67	471.81	1076.59	478.26
33.633	0	0.09	0.09	0.02	0.09	0.24	0.10	0.06	0.55	0.11	99.51	0.42	13.68	98.10	0.08	0.60	0.11	0.01	17.73	0.04	0.29	0.02	0.00	0.01	0.16	0.01	1.31	0.55	1.15	0.50	0.01	2.13	11.76	1.41	0.00	24.00	1.02	2.27	3.66	46.16	135.46	898.22	427.82	1111.97	657.62	940.18	472.61	1075.50	478.95
33.666	0	0.08	0.07	0.02	0.09	0.30	0.10	0.06	0.59	0.10	99.40	0.52	15.55	97.89	0.10	0.83	0.10	0.01	18.35	0.04	0.31	0.02	0.00	0.01	0.15	0.01	0.95	0.59	1.53	0.57	0.01	1.20	13.28	0.00	0.00	24.00	1.33	2.80	3.89	46.25	133.79	898.92	427.48	1111.74	656.43	941.49	471.83	1075.10	478.78
33.700	0	0.07	0.05	0.01	0.08	0.45	0.08	0.06	0.73	0.07	99.10	0.96	19.60	97.84	0.10	1.33	0.07	0.01	17.35	0.04	0.25	0.01	0.00	0.01	0.18	0.01	0.81	0.73	2.58	0.67	0.01	1.33	17.51	0.00	0.00	24.00	0.91	2.93	4.08	46.15	134.44	898.19	426.98	1110.73	655.32	940.49	471.48	1074.78	477.96
33.733	0	0.08	0.05	0.02	0.08	0.38	0.08	0.06	0.63	0.06	99.25	0.89	18.17	98.62	0.10	1.92	0.06	0.01	15.06	0.03	0.21	0.01	0.00	0.01	0.15	0.01	0.59	0.63	2.78	0.69	0.01	10.56	17.02	0.00	0.00	24.00	1.31	0.65	2.75	46.29	135.91	898.33	426.06	1111.23	654.70	938.61	472.51	1074.48	475.54
33.767	0	0.06	0.03	0.01	0.07	0.59	0.07	0.06	0.26	0.04	98.83	1.90	22.75	98.08	0.09	2.68	0.04	0.01	12.84	0.03	0.18	0.01	0.00	0.01	0.18	0.00	0.38	0.26	4.23	0.97	0.01	10.14	22.14	0.00	0.00	24.00	0.39	2.34	3.08	46.00	136.85	898.90	426.14	1112.22	654.65	939.31	472.50	1076.13	475.77
33.800	0	0.06	0.03	0.01	0.07	0.68	0.06	0.07	0.20	0.04	98.65	2.27	24.09	97.92	0.08	2.70	0.04	0.01	13.22	0.03	0.19	0.01	0.00	0.02	0.20	0.00	0.30	0.20	5.69	1.12	0.01	10.09	23.25	0.00	0.00	24.00	0.75	2.73	2.88	46.16	136.37	899.32	426.55	1111.80	654.42	939.36	472.76	1075.68	476.01
33.833	0	0.07	0.03	0.01	0.07	0.69	0.07	0.06	0.20	0.04	98.61	2.17	24.22	97.36	0.07	2.57	0.04	0.01	14.20	0.03	0.24	0.01	0.00	0.02	0.20	0.00	0.28	0.12	6.08	1.13	0.01	4.75	22.98	0.00	0.00	24.00	0.95	3.97	2.82	46.41	135.06	900.99	427.30	1110.78	652.52	940.29	472.62	1075.29	476.41
33.867	0	0.07	0.04	0.01	0.08	0.63	0.07	0.07	0.15	0.04	98.75	1.61	23.04	97.67	0.07	3.28	0.04	0.01	16.11	0.03	0.25	0.01	0.00	0.02	0.15	0.00	0.27	0.10	6.24	1.05	0.01	0.95	21.09	0.00	0.00	24.00	-0.28	3.32	2.57	46.30	136.42	902.40	428.43	1109.20	649.81	939.26	472.76	1075.62	476.82
33.900	0	0.07	0.04	0.01	0.08	0.61	0.07	0.07	0.13	0.04	98.77	1.58	22.85	98.37	0.08	3.34	0.04	0.01	16.03	0.03	0.25	0.01	0.00	0.02	0.13	0.00	0.25	0.11	6.06	1.02	0.01	1.97	20.94	0.00	0.00	24.00	-0.04	1.50	1.92	46.77	136.35	903.24	428.72	1108.04	647.17	938.42	472.84	1074.70	477.29
33.933	0	0.07	0.04	0.01	0.08	0.61	0.07	0.07	0.11	0.03	98.78	1.52	22.74	98.10	0.09	2.98	0.03	0.01	16.39	0.04	0.27	0.01	0.00	0.02	0.11	0.00	0.23	0.11	5.89	1.09	0.01	2.73	20.70	0.00	0.00	24.00	-1.24	2.28	2.09	46.48	139.02	903.29	427.98	1108.32	645.81	937.49	471.51	1076.39	477.20
33.967	0	0.07	0.04	0.02	0.08	0.46	0.07	0.07	0.11	0.03	99.09	1.21	20.24	98.58	0.10	2.99	0.03	0.01	14.24	0.04	0.21	0.01	0.00	0.02	0.09	0.00	0.22	0.11	5.75	1.13	0.01	2.99	19.17	0.00	0.00	24.00	1.65	0.79	1.84	47.28	136.54	904.16	427.52	1108.34	645.66	938.84	472.09	1075.32	476.28
34.000	0	0.08	0.05	0.02	0.08	0.33	0.08	0.06	0.13	0.03	99.33	1.01	17.62	98.24	0.07	2.39	0.03	0.01	11.19	0.04	0.17	0.01	0.00	0.02	0.09	0.00	0.23	0.13	5.20	1.13	0.01	5.91	17.90	0.00	0.00	24.00	4.28	1.88	1.34	48.28	136.48	903.20	426.51	1108.51	646.55	937.95	472.44	1074.39	475.84
34.033	0	0.08	0.05	0.02	0.08	0.30	0.08	0.06	0.16	0.02	99.41	0.97	16.65	97.92	0.06	1.83	0.02	0.01	9.54	0.04	0.16	0.01	0.00	0.02	0.08	0.00	0.33	0.16	4.32	0.96	0.01	4.01	17.64	0.00	0.00	24.00	3.73	2.74	1.65	47.94	135.94	902.76	425.96	1109.16	646.92	938.70	471.25	1074.55	476.31
34.067	0	0.08	0.05	0.02	0.08	0.25	0.08	0.06	0.17	0.02	99.50	0.88	15.25	97.85	0.06	1.78	0.01	0.01	7.99	0.04	0.14	0.01	0.00	0.02	0.06	0.01	0.46	0.17	3.49	0.83	0.01	11.19	16.93	0.00	0.00	24.00	2.53	2.91	1.91	47.17	137.46	901.77	424.86	1109.86	647.54	938.08	470.19	1075.45	475.09
34.100	0	0.07	0.05	0.02	0.08	0.27	0.08	0.06	0.22	0.02	99.46	0.93	15.88	98.17	0.06	2.02	0.01	0.01	8.45	0.03	0.16	0.01	0.00	0.02	0.04	0.01	0.62	0.22	3.01	0.76	0.01	2.62	17.35	0.00	0.00	24.00	4.95	2.08	2.76	48.21	137.55	902.17	425.55	1109.16	647.82	938.80	470.58	1076.21	476.69
34.134	0	0.08	0.05	0.02	0.08	0.26	0.08	0.06	0.16	0.02	99.47	0.83	15.59	98.20	0.06	1.68	0.01	0.01	9.86	0.03	0.20	0.01	0.00	0.02	0.04	0.01	0.68	0.16	2.62	0.67	0.01	12.87	16.51	0.00	0.00	24.00	3.27	1.99	2.89	47.39	138.16	901.78	424.57	1109.49	647.29	938.60	469.31	1076.63	475.35
34.167	0	0.08	0.05	0.02	0.08	0.27	0.08	0.06	0.14	0.01	99.47	0.81	15.57	98.44	0.06	1.49	0.01	0.01	10.16	0.03	0.21	0.01	0.00	0.01	0.04	0.01	0.70	0.14	2.50	0.70	0.01	11.71	16.37	0.00	0.00	24.00	5.50	1.26	3.31	48.19	141.86	900.83	423.58	1110.53	648.55	937.33	468.76	1078.98	476.47
34.200	0	0.08	0.06	0.02	0.08	0.26	0.08	0.06	0.18	0.02	99.48	0.76	15.23	98.00	0.06	1.00	0.02	0.01	10.63	0.02	0.22	0.01	0.00	0.01	0.04	0.01	0.83	0.18	2.57	0.69	0.01	3.90	15.88	0.00	0.00	24.00	8.00	2.54	3.28	49.21	138.00	900.23	423.81	1110.55	650.35	938.91	469.37	1076.66	477.82
34.234	0	0.08	0.06	0.02	0.08	0.23	0.08	0.06	0.15	0.02	99.55	0.71	14.12	98.42	0.06	0.81	0.02	0.01	9.24	0.02	0.19	0.01	0.00	0.01	0.04	0.01	0.92	0.15	2.17	0.61	0.01	13.37	15.37	0.00	0.00	24.00	7.11	1.34	2.54	48.80	137.28	901.49	424.21	1110.66	649.48	939.07	470.37	1076.22	476.33
34.267	0	0.08	0.06	0.02	0.08	0.21	0.08	0.06	0.19	0.02	99.59	0.66	13.39	98.27	0.07	0.86	0.02	0.01	8.63	0.02	0.17	0.01	0.00	0.01	0.04	0.01	1.00	0.19	2.17	0.59	0.01	10.63	14.93	0.00	0.00	24.00	4.71	1.79	2.73	47.73	137.30	901.16	424.43	1109.98	648.77	938.78	469.78	1075.94	475.81
34.300	0	0.08	0.06	0.02	0.09	0.19	0.08	0.06	0.21	0.02	99.62	0.64	12.61	98.27	0.08	1.04	0.02	0.01	7.49	0.02	0.15	0.00	0.00	0.01	0.04	0.01	0.91	0.21	2.07	0.58	0.01	6.03	14.64	0.00	0.00	24.00	4.61	1.79	3.13	47.64	136.71	901.27	424.44	1109.73	648.34	939.44	469.14	1075.96	476.29
34.334	0	0.08	0.07	0.02	0.09	0.17	0.08	0.06	0.15	0.02	99.66	0.57	11.75	98.51	0.07	1.07	0.02	0.02	7.37	0.02	0.14	0.01	0.00	0.01	0.04	0.01	0.81	0.15	1.65	0.57	0.01	2.16	13.86	0.00	0.00	24.00	4.48	1.06	3.48	47.62	138.79	901.06	424.19	1110.06	648.13	938.90	468.34	1077.41	477.23
34.367	0	0.08	0.07	0.02	0.09	0.17	0.09	0.06	0.15	0.02	99.66	0.56	11.70	98.30	0.07	1.02	0.02	0.02	7.44	0.02	0.13	0.01	0.00	0.01	0.04	0.01	0.73	0.15	1.79	0.62	0.01	3.81	13.79	0.00	0.00	24.00	4.20	1.72	3.12	47.42	136.79	901.60	424.73	1109.90	648.18	939.65	469.16	1076.23	476.72
34.401	0	0.08	0.07	0.02	0.09	0.16	0.09	0.06	0.12	0.02	99.68	0.50	11.09	98.47	0.06	0.95	0.02	0.02	7.99	0.02	0.15	0.01	0.00	0.00	0.05	0.02	0.68	0.12	1.89	0.68	0.01	3.81	12.98	0.00	0.00	24.00	4.65	1.17	3.37	47.57	139.07	900.88	423.97	1110.22	648.38	938.62	468.44	1077.44	476.86
34.434	0	0.09	0.08	0.02	0.10	0.13	0.09	0.06	0.15	0.02	99.75	0.39	8.82	97.57	0.07	1.08	0.02	0.03	7.28	0.02	0.15	0.01	0.00	0.00	0.05	0.02	0.61	0.15	2.12	0.69	0.01	36.49	11.14	0.00	0.00	24.00	5.46	3.53	3.89	48.06	135.64	901.19	425.17	1109.90	649.49	940.91	469.03	1076.21	478.66
34.467	0	0.09	0.08	0.02	0.10	0.11	0.09	0.06	0.24	0.02	99.77	0.36	7.91	98.13	0.09	1.34	0.02	0.03	6.37	0.02	0.13	0.01	0.00	0.01	0.05	0.02	0.62	0.24	1.90	0.63	0.01	16.16	10.66	0.00	0.00	24.00	5.50	2.21	2.60	48.92	136.53	903.93	428.97	1108.53	648.76	939.67	473.85	1076.09	479.53
34.501	0	0.10	0.09	0.02	0.10	0.10	0.10	0.06	0.29	0.03	99.80	0.33	6.64	97.78	0.10	1.03	0.03	0.04	6.17	0.02	0.12	0.03	0.00	0.00	0.05	0.02	0.64	0.29	1.97	0.56	0.01	55.16	9.55	0.00	0.00	24.00	-0.02	3.08	2.79	47.22	137.65	907.33	431.88	1105.30	642.93	939.42	474.47	1076.99	479.08
34.534	0	0.10	0.10	0.02	0.10	0.08	0.10	0.06	0.54	0.05	99.79	0.33	4.93	97.11	0.13	0.71	0.05	0.05	5.71	0.04	0.10	0.06	0.00	0.00	0.04	0.03	0.61	0.54	1.92	0.52	0.01	65.00	8.18	0.00	0.00	24.00	-0.87	4.42	3.08	47.03	137.55	907.05	433.67	1104.23	643.16	939.19	474.97	1076.56	481.98
34.567	0	0.10	0.11	0.02	0.11	0.07	0.10	0.06	0.55	0.07	99.78	0.33	3.89	97.94	0.12	0.43	0.07	0.06	5.26	0.06	0.08	0.12	0.00	0.01	0.04	0.04	0.66	0.55	1.59	0.45	0.01	53.61	7.38	0.00	0.00	24.00	-2.02	2.68	4.36	46.43	133.88	907.39	434.30	1102.68	641.32	941.76	472.98	1075.19	483.91
34.601	0	0.11	0.13	0.02	0.11	0.06	0.11	0.06	0.40	0.13	99.75	0.33	1.50	98.75	0.13	0.31	0.13	0.06	4.13	0.08	0.07	0.14	0.00	0.01	0.04	0.04	0.63	0.40	1.64	0.45	0.01	93.74	5.57	0.00	0.00	24.00	-2.03	0.17	2.51	46.64	139.41	908.25	437.01	1103.50	643.21	937.80	478.04	1077.04	484.86
34.634	0	0.11	0.13	0.02	0.11	0.05	0.11	0.06	0.45	0.14	99.74	0.33	0.61	96.89	0.11	0.26	0.14	0.06	3.33	0.11	0.06	0.12	0.00	0.01	0.04	0.04	0.54	0.45	1.32	0.40	0.01	84.59	5.06	0.00	0.00	24.00	-4.48	4.80	4.68	45.57	135.15	909.05	438.76	1103.65	644.55	942.86	476.67	1077.56	487.69
34.667	0	0.12	0.14	0.02	0.12	0.04	0.11	0.06	0.21	0.21	99.72	0.33	0.00	97.66	0.11	0.20	0.21	0.05	2.56	0.16	0.08	0.12	0.00	0.01	0.03	0.04	0.44	0.20	1.20	0.38	0.01	78.52	4.25	0.00	0.00	24.00	1.69	3.34	2.88	47.80	141.33	908.09	437.72	1105.54	647.06	938.32	479.50	1079.40	487.95
34.701	0	0.12	0.15	0.02	0.12	0.04	0.12	0.06	0.30	0.30	99.70	0.33	0.00	97.35	0.08	0.15	0.30	0.04	2.17	0.20	0.11	0.09	0.00	0.01	0.03	0.05	0.38	0.17	0.90	0.33	0.01	39.36	3.32	0.00	0.00	24.00	2.43	3.98	2.79	47.98	138.88	908.24	437.16	1107.03	648.38	940.26	479.18	1078.87	487.93
34.734	0	0.12	0.15	0.02	0.12	0.04	0.12	0.06	0.30	0.28	99.70	0.33	0.00	98.22	0.06	0.14	0.30	0.03	2.78	0.19	0.19	0.08	0.00	0.01	0.03	0.05	0.37	0.18	0.76	0.28	0.01	31.12	3.45	0.00	0.00	24.00	4.38	1.93	1.98	48.14	138.23	904.97	434.67	1109.99	653.48	939.46	479.18	1077.51	486.25
34.768	0	0.12	0.15	0.02	0.12	0.05	0.12	0.06	0.41	0.29	99.70	0.33	0.00	97.78	0.05	0.14	0.41	0.03	5.02	0.15	0.25	0.03	0.00	0.01	0.03	0.05	0.38	0.31	0.64	0.29	0.01	67.23	3.30	0.00	0.00	24.00	0.13	3.09	3.12	46.06	136.39	904.39	433.71	1109.79	652.80	941.22	476.47	1077.39	484.17
34.801	0	0.12	0.15	0.02	0.12	0.05	0.12	0.06	0.46	0.25	99.70	0.33	0.00	96.99	0.04	0.20	0.42	0.02	6.31	0.11	0.19	0.02	0.00	0.01	0.04	0.06	0.34	0.46	0.55	0.25	0.01	82.75	3.44	0.00	0.00	24.00	1.30	4.64	2.81	46.24	137.40	904.39	432.60	1111.28	653.90	941.16	476.61	1078.41	482.86
34.834	0	0.12	0.14	0.02	0.12	0.06	0.12	0.06	0.53	0.27	99.71	0.33	1.64	97.19	0.04	0.34	0.33	0.02	9.21	0.08	0.10	0.01	0.00	0.01	0.03	0.05	0.31	0.53	0.55	0.27	0.01	57.59	3.80	0.00	0.00	24.00	3.52	4.29	2.62	47.06	138.60	903.44	431.26	1110.53	653.33	939.49	476.27	1077.99	481.77
34.868	0	0.12	0.14	0.02	0.12	0.07	0.13	0.06	0.59	0.21	99.71	0.33	2.47	97.82	0.04	0.36	0.38	0.01	11.13	0.06	0.06	0.01	0.00	0.01	0.03	0.05	0.40	0.59	0.44	0.21	0.01	54.48	3.83	0.00	0.00	24.00	4.81	2.98	2.59	47.53	136.88	903.57	431.59	1110.43	654.29	940.25	477.26	1077.07	481.45
34.901	0	0.11	0.14	0.02	0.11	0.07	0.12	0.06	0.36	0.23	99.72	0.33	2.64	98.24	0.05	0.39	0.36	0.01	10.32	0.05	0.07	0.01	0.00	0.01	0.03	0.05	0.48	0.35	0.46	0.23	0.01	18.40	4.26	0.00	0.00	24.00	2.53	1.89	3.15	47.10	137.59	904.54	432.45	1108.47	650.75	940.03	476.03	1077.47	482.41
34.934	0	0.11	0.14	0.02	0.12	0.06	0.12	0.06	0.34	0.23	99.72	0.33	1.96	98.44	0.05	0.62	0.34	0.01	8.62	0.03	0.07	0.00	0.00	0.01	0.04	0.04	0.66	0.15	0.43	0.23	0.01	22.12	4.24	0.00	0.00	24.00	6.44	1.26	3.58	48.43	136.94	903.06	431.09	1108.72	652.71	940.15	476.09	1076.96	482.07
34.968	0	0.11	0.13	0.02	0.12	0.06	0.12	0.06	0.36	0.21	99.73	0.33	2.29	98.19	0.05	0.79	0.36	0.01	8.36	0.03	0.09	0.01	0.00	0.01	0.04	0.04	0.87	0.11	0.39	0.21	0.01	32.55	4.67	0.00	0.00	24.00	4.02	2.03	3.38	47.42	136.40	904.48	431.43	1109.53	651.62	941.35	475.38	1077.59	482.05
35.001	0	0.11	0.13	0.02	0.12	0.06	0.12	0.06	0.30	0.22	99.74	0.33	1.96	97.78	0.05	1.05	0.30	0.01	7.06	0.03	0.11	0.01	0.00	0.01	0.04	0.04	0.78	0.08	0.43	0.22	0.01	29.83	4.85	0.00	0.00	24.00	3.85	3.07	3.12	47.37	138.26	903.85	430.27	1110.18	651.39	940.22	474.47	1078.30	481.61
35.034	0	0.11	0.13	0.02	0.11	0.06	0.11	0.06	0.22	0.22	99.75	0.33	2.05	97.81	0.05	1.38	0.22	0.01	6.24	0.03	0.11	0.00	0.00	0.01	0.04	0.03	0.67	0.10	0.49	0.25	0.01	40.66	5.23	0.00	0.00	24.00	4.08	3.00	2.58	47.36	136.37	903.24	429.79	1110.47	652.13	940.39	474.64	1076.63	480.79
35.068	0	0.10	0.12	0.02	0.11	0.07	0.11	0.06	0.13	0.12	99.76	0.33	3.11	98.04	0.05	1.30	0.12	0.01	6.22	0.03	0.12	0.00	0.00	0.01	0.03	0.02	0.74	0.13	0.69	0.32	0.01	25.12	6.20	0.00	0.00	24.00	4.05	2.44	2.67	47.59	138.55	903.85	430.70	1109.08	650.87	938.99	475.60	1077.45	480.70
35.101	0	0.10	0.11	0.02	0.11	0.07	0.11	0.06	0.13	0.11	99.77	0.33	3.45	98.21	0.06	1.31	0.11	0.01	6.24	0.03	0.12	0.00	0.00	0.00	0.03	0.02	0.74	0.13	0.72	0.32	0.01	21.03	6.51	0.00	0.00	24.00	6.44	1.97	3.49	48.16	137.27	901.96	429.19	1109.59	653.18	939.81	474.47	1076.94	480.62
35.135	0	0.09	0.09	0.02	0.10	0.11	0.10	0.06	0.14	0.07	99.78	0.33	7.41	98.31	0.08	1.57	0.07	0.01	8.73	0.03	0.12	0.00	0.00	0.00	0.04	0.02	0.73	0.14	0.99	0.37	0.01	11.00	9.24	0.00	0.00	24.00	4.88	1.67	3.42	47.33	139.09	899.89	427.28	1110.53	653.78	938.31	472.54	1077.22	479.55
35.168	0	0.09	0.08	0.02	0.10	0.14	0.09	0.06	0.12	0.05	99.72	0.38	9.65	98.59	0.10	1.72	0.05	0.01	9.46	0.03	0.12	0.00	0.00	0.00	0.04	0.02	0.67	0.12	1.22	0.41	0.01	25.00	11.05	0.00	0.00	24.00	5.76	0.78	3.19	47.83	139.86	900.10	427.26	1110.42	653.39	937.71	472.86	1077.40	479.72
35.201	0	0.09	0.08	0.02	0.10	0.14	0.10	0.06	0.13	0.05	99.73	0.37	9.35	98.17	0.15	1.49	0.05	0.01	9.13	0.04	0.12	0.00	0.00	0.00	0.05	0.02	0.62	0.13	1.21	0.41	0.01	18.33	10.92	0.00	0.00	24.00	5.79	2.08	2.73	47.91	137.41	901.76	427.80	1110.59	652.65	939.32	473.65	1076.62	479.10
35.235	0	0.08	0.07	0.02	0.09	0.19	0.09	0.06	0.14	0.03	99.61	0.54	12.53	98.51	0.20	1.51	0.03	0.01	10.20	0.03	0.13	0.00	0.00	0.00	0.05	0.02	0.68	0.14	1.66	0.49	0.01	14.97	13.49	0.00	0.00	24.00	5.80	1.04	2.63	47.74	139.63	900.41	426.03	1111.58	653.12	937.93	472.37	1077.44	478.16
35.268	0	0.08	0.07	0.02	0.09	0.17	0.09	0.06	0.14	0.04	99.66	0.51	11.41	98.30	0.28	1.13	0.04	0.01	8.54	0.04	0.11	0.00	0.00	0.00	0.06	0.02	0.76	0.14	1.67	0.49	0.01	22.14	13.11	0.00	0.00	24.00	6.91	1.71	2.42	48.51	137.63	902.45	427.94	1111.09	652.56	939.47	474.15	1076.99	479.66
35.301	0	0.08	0.07	0.02	0.09	0.16	0.09	0.06	0.17	0.04	99.68	0.52	11.07	98.47	0.33	1.29	0.04	0.01	7.48	0.04	0.16	0.00	0.00	0.00	0.06	0.02	0.92	0.17	1.59	0.49	0.01	6.10	13.25	0.00	0.00	24.00	4.73	1.18	3.15	48.07	139.50	903.61	428.78	1109.15	648.66	939.00	472.70	1078.26	480.96
35.335	0	0.08	0.07	0.02	0.09	0.15	0.09	0.06	0.17	0.04	99.69	0.49	10.58	98.67	0.33	1.35	0.04	0.01	7.59	0.04	0.17	0.01	0.00	0.00	0.07	0.02	1.03	0.17	1.60	0.50	0.01	8.47	12.76	0.00	0.00	24.00	2.21	0.46	2.58	47.04	142.32	903.19	428.04	1110.41	648.89	937.38	472.48	1079.54	479.26
35.368	0	0.08	0.07	0.02	0.09	0.15	0.09	0.06	0.20	0.04	99.70	0.49	10.36	98.27	0.27	1.14	0.04	0.01	6.92	0.06	0.21	0.01	0.00	0.00	0.07	0.02	1.21	0.20	1.47	0.50	0.01	10.08	12.83	0.00	0.00	24.00	3.80	1.80	2.45	47.44	136.55	903.15	428.79	1109.73	650.26	939.71	473.62	1076.14	479.40
35.402	0	0.09	0.08	0.02	0.09	0.13	0.09	0.06	0.23	0.05	99.74	0.41	9.03	98.30	0.22	1.09	0.05	0.01	6.75	0.05	0.17	0.00	0.00	0.00	0.07	0.02	1.23	0.23	1.43	0.49	0.02	7.48	11.62	0.00	0.00	24.00	2.62	1.72	2.61	46.74	138.90	902.37	427.49	1110.79	650.68	938.87	472.46	1077.65	478.13
35.435	0	0.09	0.08	0.02	0.09	0.14	0.09	0.06	0.23	0.05	99.73	0.42	9.54	98.37	0.19	1.21	0.05	0.01	7.56	0.05	0.17	0.00	0.00	0.01	0.08	0.02	1.27	0.23	1.45	0.45	0.02	8.88	11.78	0.00	1.00	30.00	4.00	1.50	2.70	47.00	141.00	900.87	425.56	1111.64	651.67	937.61	471.45	1078.50	477.02
35.468	0	0.09	0.08	0.02	0.10	0.13	0.09	0.06	0.21	0.06	99.74	0.39	8.98	98.48	0.18	1.57	0.06	0.01	7.79	0.06	0.20	0.01	0.00	0.01	0.07	0.02	1.17	0.21	1.52	0.50	0.02	1.88	11.16	0.00	0.00	30.00	8.04	1.13	3.77	48.99	136.58	901.88	426.23	1109.22	649.69	940.26	470.86	1076.56	479.58
35.502	0	0.09	0.08	0.02	0.10	0.12	0.09	0.06	0.15	0.06	99.75	0.39	8.59	98.42	0.16	1.51	0.06	0.01	6.88	0.05	0.20	0.01	0.00	0.01	0.08	0.02	1.14	0.15	1.49	0.51	0.02	3.76	11.15	0.00	0.00	30.00	5.04	1.35	3.79	47.33	138.74	900.32	424.74	1109.64	650.03	938.63	469.61	1077.19	476.69
35.535	0	0.09	0.08	0.02	0.10	0.12	0.09	0.06	0.11	0.07	99.76	0.39	8.34	98.00	0.15	1.65	0.07	0.01	6.07	0.05	0.22	0.01	0.00	0.00	0.06	0.03	1.09	0.11	1.44	0.52	0.02	3.79	11.23	0.00	0.00	30.00	6.52	2.54	4.14	48.26	137.84	901.96	425.25	1109.19	648.27	940.12	469.30	1077.66	478.35
35.568	0	0.09	0.08	0.02	0.10	0.10	0.09	0.06	0.08	0.06	99.80	0.37	7.11	98.61	0.16	1.72	0.06	0.01	4.19	0.04	0.22	0.02	0.00	0.00	0.06	0.03	0.97	0.08	1.48	0.53	0.02	10.21	10.82	0.00	0.00	30.00	4.91	0.69	3.36	47.58	138.25	901.07	424.89	1109.13	648.47	938.51	469.68	1076.59	476.53
35.602	0	0.09	0.08	0.02	0.10	0.10	0.09	0.06	0.08	0.06	99.80	0.37	6.87	98.70	0.19	1.98	0.06	0.02	3.51	0.04	0.20	0.02	0.00	0.01	0.06	0.03	0.97	0.08	1.18	0.51	0.02	1.08	10.86	0.00	0.00	30.00	5.80	0.33	3.47	48.41	140.55	903.44	425.62	1109.19	646.06	938.76	469.71	1079.06	478.18
35.635	0	0.09	0.08	0.02	0.10	0.09	0.09	0.06	0.09	0.05	99.80	0.35	6.42	98.05	0.15	2.13	0.05	0.02	3.25	0.03	0.16	0.01	0.00	0.01	0.06	0.03	0.97	0.09	1.13	0.51	0.02	2.75	10.51	0.00	0.00	30.00	2.55	2.41	2.53	47.28	139.36	904.85	426.45	1109.58	645.13	939.22	470.65	1078.45	476.66
35.668	0	0.09	0.09	0.02	0.10	0.09	0.09	0.06	0.10	0.05	99.80	0.33	5.89	97.81	0.15	2.29	0.05	0.02	3.34	0.03	0.15	0.01	0.00	0.01	0.05	0.04	0.95	0.10	1.00	0.54	0.01	4.04	9.97	0.00	0.00	30.00	2.77	3.01	2.56	47.15	137.89	903.54	425.75	1110.02	646.63	939.55	470.14	1077.30	476.46
35.702	0	0.09	0.09	0.02	0.10	0.09	0.09	0.06	0.11	0.05	99.80	0.33	5.87	97.81	0.14	1.86	0.05	0.02	4.19	0.03	0.13	0.01	0.00	0.01	0.04	0.04	0.90	0.11	0.92	0.56	0.01	6.75	9.60	0.00	0.00	30.00	2.21	3.01	2.31	46.89	138.03	903.28	425.45	1110.49	647.09	939.31	470.22	1077.23	475.70
35.735	0	0.09	0.09	0.02	0.10	0.10	0.09	0.06	0.08	0.05	99.80	0.33	6.96	97.74	0.13	1.72	0.05	0.01	5.92	0.03	0.10	0.00	0.00	0.01	0.04	0.04	0.95	0.08	1.04	0.64	0.01	4.83	9.92	0.00	0.00	30.00	3.52	3.15	1.81	46.97	135.11	901.74	424.36	1111.41	649.75	939.88	470.57	1074.93	474.25
35.769	0	0.09	0.09	0.02	0.10	0.12	0.10	0.06	0.08	0.05	99.76	0.33	8.04	98.18	0.17	1.83	0.05	0.01	9.06	0.03	0.10	0.00	0.00	0.01	0.04	0.04	1.04	0.08	1.09	0.67	0.01	3.56	9.69	0.00	0.00	30.00	4.65	2.05	2.60	47.30	137.86	899.58	423.09	1111.99	651.58	938.58	469.35	1076.33	474.94
35.802	0	0.09	0.09	0.02	0.10	0.13	0.10	0.06	0.09	0.05	99.74	0.33	8.88	97.97	0.16	2.00	0.05	0.01	10.64	0.03	0.12	0.00	0.00	0.00	0.04	0.04	1.22	0.09	1.27	0.71	0.01	2.00	9.86	0.00	0.00	30.00	6.34	2.61	3.60	48.16	139.41	899.32	423.29	1111.09	651.24	938.38	468.74	1077.56	476.92
35.835	0	0.09	0.08	0.02	0.10	0.15	0.10	0.06	0.15	0.05	99.69	0.35	10.18	98.30	0.13	1.56	0.05	0.01	12.12	0.04	0.15	0.00	0.00	0.00	0.05	0.03	1.50	0.15	1.37	0.73	0.01	0.99	10.52	0.00	0.00	30.00	7.07	1.71	4.05	47.95	138.28	898.03	421.60	1112.45	653.18	939.43	467.53	1077.46	475.80
35.869	0	0.09	0.08	0.02	0.10	0.16	0.10	0.06	0.19	0.04	99.67	0.40	10.75	97.78	0.10	1.41	0.04	0.01	11.46	0.03	0.20	0.01	0.00	0.00	0.04	0.03	1.51	0.19	1.77	0.77	0.01	1.05	11.33	0.00	0.00	30.00	9.23	3.06	3.01	48.84	138.36	898.97	420.23	1115.28	653.95	940.20	467.55	1078.31	475.72
35.902	0	0.09	0.08	0.02	0.10	0.15	0.09	0.06	0.20	0.04	99.70	0.39	9.98	98.44	0.18	1.60	0.04	0.01	10.00	0.02	0.19	0.01	0.00	0.00	0.03	0.03	1.33	0.20	1.75	0.82	0.01	2.08	11.20	0.00	0.00	30.00	5.10	1.26	1.79	47.31	137.84	900.51	422.08	1112.69	650.63	938.48	469.59	1076.29	472.57
35.935	0	0.09	0.08	0.02	0.10	0.13	0.09	0.06	0.24	0.03	99.73	0.40	9.33	97.64	0.21	1.64	0.03	0.01	7.87	0.03	0.21	0.01	0.00	0.00	0.04	0.03	1.20	0.24	1.86	0.84	0.01	3.08	11.46	0.00	0.00	30.00	7.53	3.39	3.44	48.55	140.37	900.97	422.15	1112.42	649.65	939.28	467.75	1079.38	476.59
35.969	0	0.09	0.07	0.02	0.10	0.14	0.09	0.06	0.21	0.03	99.71	0.45	10.01	97.98	0.21	1.79	0.03	0.01	7.57	0.02	0.25	0.01	0.00	0.00	0.05	0.03	1.26	0.21	1.83	0.87	0.01	1.82	12.23	0.00	0.00	30.00	7.85	2.59	4.07	48.62	137.13	900.78	422.16	1111.86	649.60	941.16	466.92	1077.91	477.18
36.002	0	0.09	0.07	0.02	0.09	0.15	0.09	0.06	0.33	0.03	99.71	0.46	10.06	98.16	0.22	1.71	0.03	0.02	7.55	0.02	0.19	0.01	0.00	0.00	0.06	0.03	1.37	0.33	1.80	0.90	0.01	1.97	12.29	0.00	0.00	30.00	4.83	2.13	4.02	47.60	139.50	901.14	423.26	1110.84	648.39	939.59	467.43	1078.79	476.53
36.035	0	0.08	0.07	0.02	0.09	0.15	0.09	0.06	0.48	0.03	99.69	0.47	10.52	98.57	0.19	1.70	0.02	0.02	7.97	0.02	0.20	0.01	0.00	0.00	0.06	0.03	1.27	0.48	1.74	0.91	0.01	2.10	12.58	0.00	0.00	30.00	4.07	0.85	3.57	47.29	138.62	901.16	423.37	1110.62	648.12	939.37	467.79	1077.77	475.70
36.069	0	0.08	0.07	0.02	0.09	0.16	0.09	0.06	0.37	0.03	99.68	0.53	11.15	98.48	0.22	1.75	0.02	0.02	7.35	0.02	0.16	0.01	0.00	0.00	0.06	0.03	1.14	0.37	1.68	0.83	0.01	5.22	13.39	0.00	0.00	30.00	3.09	1.15	2.67	47.12	139.84	901.42	423.53	1110.29	647.20	937.74	468.65	1077.46	474.56
36.102	0	0.08	0.07	0.02	0.09	0.15	0.09	0.06	0.25	0.03	99.69	0.52	10.78	98.11	0.28	1.90	0.02	0.02	6.89	0.02	0.10	0.01	0.00	0.00	0.06	0.03	1.00	0.25	1.69	0.80	0.01	6.48	13.19	0.00	0.00	30.00	4.52	2.27	2.63	47.52	138.73	900.73	422.58	1110.61	648.10	938.07	468.41	1076.69	473.83
36.136	0	0.08	0.06	0.02	0.09	0.20	0.08	0.06	0.10	0.02	99.60	0.67	13.07	98.11	0.40	2.10	0.02	0.02	7.67	0.02	0.10	0.00	0.00	0.00	0.07	0.02	0.99	0.10	2.16	0.84	0.01	4.42	15.04	0.00	0.00	30.00	6.15	2.27	3.12	48.06	137.01	900.04	421.93	1110.30	648.75	938.93	467.89	1075.82	473.69
36.169	0	0.08	0.06	0.02	0.09	0.20	0.08	0.06	0.11	0.02	99.61	0.68	12.98	98.24	0.41	2.21	0.02	0.02	7.29	0.03	0.12	0.01	0.00	0.00	0.08	0.02	0.98	0.11	2.41	0.82	0.01	6.00	15.11	0.00	0.00	30.00	7.29	1.90	3.22	48.76	134.19	901.66	422.64	1110.01	647.63	941.09	468.05	1075.11	474.75
36.202	0	0.08	0.06	0.02	0.09	0.18	0.08	0.06	0.10	0.02	99.63	0.64	12.41	98.30	0.45	2.24	0.02	0.02	6.89	0.02	0.12	0.01	0.00	0.00	0.06	0.02	1.06	0.10	2.43	0.83	0.01	5.34	14.74	0.00	0.00	30.00	5.92	1.70	3.16	48.35	135.12	901.90	422.94	1108.62	645.78	939.97	467.99	1074.96	473.90
36.236	0	0.08	0.06	0.02	0.10	0.15	0.08	0.07	0.11	0.02	99.69	0.54	10.74	98.34	0.62	3.04	0.02	0.02	6.05	0.02	0.17	0.01	0.00	0.00	0.05	0.02	0.95	0.11	2.29	0.78	0.01	0.71	13.55	0.00	0.00	30.00	5.62	1.60	3.52	48.56	137.24	901.99	422.81	1107.81	643.69	939.03	466.68	1076.01	475.22
36.269	0	0.08	0.07	0.02	0.10	0.13	0.09	0.07	0.13	0.02	99.75	0.47	8.98	98.23	0.75	3.39	0.02	0.02	4.43	0.03	0.21	0.02	0.00	0.00	0.04	0.02	0.90	0.13	2.23	0.78	0.01	1.74	12.58	0.00	0.00	30.00	5.47	1.91	3.62	48.56	138.60	901.56	422.68	1107.63	643.77	938.19	466.60	1076.52	475.10
36.302	0	0.08	0.07	0.02	0.10	0.13	0.09	0.07	0.17	0.02	99.74	0.47	9.31	98.22	0.68	3.18	0.02	0.02	5.30	0.04	0.25	0.02	0.00	0.00	0.04	0.02	1.02	0.17	1.90	0.79	0.01	1.54	12.55	0.00	0.00	30.00	4.15	1.96	2.84	48.28	136.78	902.29	423.84	1107.66	644.04	938.56	468.15	1075.19	474.66
36.336	0	0.08	0.07	0.02	0.10	0.13	0.09	0.07	0.23	0.03	99.74	0.42	9.12	98.14	0.61	3.03	0.02	0.02	6.93	0.05	0.34	0.03	0.00	0.00	0.04	0.03	1.03	0.23	1.64	0.70	0.01	1.93	11.76	0.00	0.00	30.00	5.77	2.17	2.48	48.97	134.50	902.60	424.06	1107.92	644.87	939.57	469.06	1073.95	474.79
36.369	0	0.08	0.07	0.02	0.10	0.14	0.09	0.07	0.24	0.03	99.72	0.41	9.45	98.19	0.51	3.42	0.02	0.03	8.01	0.08	0.34	0.03	0.00	0.00	0.04	0.03	1.06	0.24	1.60	0.76	0.01	1.69	11.62	0.00	0.00	30.00	6.37	2.03	2.79	49.45	135.32	901.90	424.54	1106.89	645.24	938.63	469.54	1073.82	475.36
36.403	0	0.09	0.08	0.02	0.11	0.11	0.09	0.07	0.17	0.03	99.77	0.33	7.63	98.27	0.38	3.73	0.02	0.04	7.58	0.09	0.29	0.04	0.00	0.01	0.03	0.03	0.93	0.17	1.51	0.79	0.01	1.96	10.01	0.00	0.00	30.00	5.49	1.79	3.67	49.05	137.11	900.49	424.35	1105.35	644.72	937.24	468.46	1074.16	475.49
36.436	0	0.09	0.09	0.02	0.11	0.10	0.10	0.07	0.17	0.03	99.78	0.33	6.45	97.86	0.38	3.58	0.02	0.04	6.71	0.09	0.27	0.03	0.00	0.01	0.03	0.03	0.94	0.17	1.60	0.86	0.01	3.29	9.25	0.00	0.00	30.00	5.60	2.88	4.80	48.41	137.15	898.39	422.46	1106.84	646.83	938.17	466.66	1075.05	475.24
36.469	0	0.09	0.09	0.02	0.11	0.09	0.09	0.07	0.24	0.04	99.77	0.33	6.06	98.00	0.35	4.24	0.02	0.06	6.04	0.10	0.32	0.03	0.00	0.01	0.05	0.04	0.75	0.24	1.78	0.97	0.01	2.55	9.17	0.00	0.00	30.00	6.71	2.54	4.80	48.52	138.19	897.89	421.71	1108.52	648.69	938.33	465.84	1076.13	476.22
36.503	0	0.09	0.09	0.02	0.11	0.09	0.10	0.07	0.27	0.03	99.77	0.33	5.34	98.04	0.28	3.62	0.03	0.05	5.68	0.11	0.35	0.02	0.00	0.01	0.06	0.03	0.76	0.27	1.96	0.99	0.01	4.08	8.65	0.00	0.00	30.00	7.73	2.43	4.44	48.96	134.68	899.14	422.62	1108.17	648.57	940.01	467.15	1074.39	476.13
36.536	0	0.09	0.09	0.02	0.11	0.09	0.10	0.07	0.25	0.03	99.78	0.33	5.62	98.28	0.27	3.38	0.03	0.04	5.64	0.09	0.29	0.01	0.00	0.01	0.05	0.03	0.72	0.25	2.08	0.94	0.01	6.10	8.89	0.00	0.00	30.00	8.08	1.77	3.54	49.41	135.55	900.91	423.61	1108.12	647.58	939.43	468.97	1074.82	475.63
36.569	0	0.09	0.09	0.02	0.12	0.09	0.09	0.07	0.21	0.03	99.77	0.33	5.64	98.20	0.34	4.25	0.03	0.04	5.51	0.07	0.25	0.01	0.00	0.01	0.05	0.03	0.58	0.21	2.19	0.90	0.01	3.32	8.95	0.00	0.00	30.00	5.52	1.99	2.89	48.43	138.99	900.10	424.01	1107.45	646.75	936.34	469.25	1075.19	475.50
36.603	0	0.09	0.09	0.02	0.12	0.08	0.09	0.07	0.11	0.04	99.76	0.33	5.08	98.41	0.44	5.26	0.04	0.04	4.61	0.05	0.16	0.01	0.00	0.01	0.05	0.03	0.46	0.11	2.42	0.96	0.01	4.09	8.76	0.00	0.00	30.00	6.90	1.36	3.30	48.89	135.94	899.77	424.37	1107.25	648.27	937.98	469.73	1073.77	475.88
36.636	0	0.09	0.09	0.02	0.12	0.09	0.09	0.07	0.16	0.04	99.76	0.33	5.48	97.93	0.58	5.42	0.04	0.05	5.06	0.04	0.15	0.01	0.00	0.01	0.07	0.04	0.43	0.16	2.65	1.05	0.01	3.25	8.99	0.00	0.00	30.00	6.67	2.72	4.90	48.45	134.97	897.96	423.64	1107.40	649.66	939.42	467.43	1074.01	477.61
36.669	0	0.09	0.09	0.02	0.12	0.10	0.10	0.08	0.18	0.05	99.75	0.33	6.09	98.01	0.77	5.45	0.05	0.04	6.82	0.04	0.17	0.01	0.00	0.01	0.06	0.04	0.43	0.18	3.19	1.24	0.01	5.94	8.92	0.00	0.00	30.00	6.05	2.52	4.28	48.03	135.56	896.13	422.55	1107.94	651.23	937.78	467.45	1073.08	475.87
36.703	0	0.09	0.08	0.02	0.13	0.11	0.10	0.08	0.19	0.05	99.74	0.33	7.09	97.61	0.79	6.49	0.05	0.04	8.72	0.05	0.17	0.01	0.00	0.01	0.06	0.04	0.37	0.19	4.01	1.56	0.01	6.00	9.10	0.00	0.00	30.00	8.85	3.45	4.08	49.20	135.95	896.40	421.97	1109.08	652.38	938.11	468.00	1073.81	476.19
36.736	0	0.09	0.08	0.02	0.13	0.12	0.10	0.08	0.18	0.05	99.73	0.33	8.16	97.93	0.78	6.94	0.05	0.03	10.75	0.04	0.20	0.01	0.00	0.01	0.05	0.04	0.37	0.18	4.57	1.48	0.01	8.94	9.31	0.00	0.00	30.00	8.51	2.71	3.52	49.17	134.32	898.00	422.52	1109.70	651.73	939.37	468.64	1073.50	475.94
36.770	0	0.09	0.07	0.02	0.13	0.13	0.09	0.08	0.06	0.04	99.74	0.36	8.73	98.31	0.97	6.93	0.04	0.03	9.00	0.04	0.19	0.00	0.00	0.01	0.04	0.04	0.34	0.06	5.58	1.43	0.01	12.91	10.56	0.00	0.00	30.00	7.79	1.68	2.85	49.22	133.81	899.90	424.06	1109.57	650.63	939.77	470.11	1073.44	476.38
36.803	0	0.09	0.07	0.02	0.13	0.16	0.09	0.08	0.06	0.04	99.69	0.39	10.30	97.59	0.88	6.77	0.04	0.03	10.99	0.04	0.12	0.00	0.00	0.01	0.05	0.03	0.34	0.06	7.02	1.46	0.01	13.09	11.20	0.00	0.00	30.00	7.70	3.50	2.48	49.19	137.38	899.33	423.96	1109.88	651.75	937.51	471.34	1074.84	475.10
36.836	0	0.09	0.07	0.02	0.13	0.15	0.09	0.08	0.05	0.03	99.70	0.40	10.09	97.91	0.85	6.71	0.03	0.03	9.99	0.04	0.11	0.00	0.00	0.01	0.04	0.03	0.31	0.05	7.71	1.34	0.01	18.15	11.38	0.00	0.00	30.00	7.64	2.77	2.45	49.30	136.03	900.51	424.57	1109.78	650.68	938.66	471.34	1074.62	475.91
36.870	0	0.10	0.07	0.02	0.14	0.13	0.09	0.08	0.04	0.03	99.73	0.37	8.84	97.85	0.71	5.90	0.03	0.02	8.10	0.04	0.08	0.00	0.00	0.01	0.04	0.03	0.38	0.04	10.65	1.30	0.01	23.81	10.91	0.00	0.00	30.00	5.29	2.91	2.63	48.40	138.65	900.60	424.68	1109.08	648.96	937.29	470.61	1075.85	475.56
36.903	0	0.10	0.07	0.02	0.13	0.14	0.09	0.08	0.05	0.03	99.73	0.40	9.41	98.48	0.61	5.65	0.03	0.02	8.37	0.04	0.09	0.00	0.00	0.01	0.03	0.03	0.39	0.05	9.05	1.10	0.01	5.24	11.32	0.00	0.00	30.00	5.28	1.13	3.02	48.55	138.00	901.75	425.35	1108.49	647.42	938.29	470.22	1076.14	476.70
36.936	0	0.09	0.07	0.02	0.13	0.13	0.08	0.07	0.06	0.03	99.74	0.44	9.12	98.69	0.55	5.65	0.03	0.02	6.05	0.03	0.15	0.00	0.00	0.01	0.02	0.03	0.38	0.06	8.90	0.90	0.01	3.04	12.00	0.00	0.00	30.00	4.53	0.39	3.32	48.31	140.87	900.73	424.85	1108.40	647.23	936.69	469.27	1077.33	477.10
36.970	0	0.09	0.06	0.02	0.12	0.14	0.08	0.07	0.09	0.03	99.72	0.50	10.00	98.63	0.62	5.37	0.03	0.02	5.74	0.03	0.20	0.01	0.00	0.01	0.03	0.03	0.38	0.09	8.56	0.67	0.01	5.90	12.99	0.00	1.00	36.00	6.01	0.61	4.16	48.62	138.47	901.35	424.76	1108.81	648.05	939.26	468.99	1077.48	477.22
37.003	0	0.09	0.07	0.02	0.11	0.16	0.08	0.07	0.12	0.03	99.69	0.51	10.68	98.53	0.54	4.07	0.03	0.02	7.28	0.04	0.28	0.02	0.00	0.01	0.03	0.03	0.45	0.12	7.58	0.61	0.01	6.58	13.03	0.00	0.00	36.00	4.99	0.96	3.06	48.42	139.16	902.23	425.33	1108.87	647.13	938.19	470.17	1077.21	476.59
37.036	0	0.09	0.07	0.02	0.11	0.15	0.09	0.07	0.11	0.03	99.71	0.49	10.26	97.87	0.42	3.67	0.03	0.02	6.90	0.04	0.22	0.01	0.00	0.01	0.02	0.03	0.49	0.11	7.40	0.52	0.01	22.62	12.74	0.00	0.00	36.00	5.83	2.86	1.89	48.62	137.12	901.14	424.96	1110.24	649.83	938.09	471.46	1075.14	476.06
37.070	0	0.09	0.07	0.02	0.11	0.15	0.09	0.07	0.10	0.04	99.70	0.48	10.31	98.27	0.44	3.80	0.04	0.02	7.12	0.04	0.17	0.00	0.00	0.01	0.03	0.03	0.49	0.10	7.74	0.48	0.01	12.88	12.68	0.00	0.00	36.00	4.54	1.79	2.88	47.89	138.62	900.39	424.22	1110.27	649.66	938.05	469.68	1076.54	475.90
37.103	0	0.09	0.06	0.02	0.11	0.18	0.09	0.07	0.10	0.03	99.64	0.54	11.89	98.20	0.38	3.19	0.03	0.02	8.79	0.03	0.12	0.00	0.00	0.01	0.03	0.03	0.62	0.10	7.37	0.43	0.01	14.82	13.48	0.00	0.00	36.00	6.18	2.00	2.67	48.45	138.64	899.56	423.82	1110.60	651.19	937.56	470.34	1076.09	475.66
37.137	0	0.09	0.06	0.02	0.10	0.22	0.08	0.07	0.10	0.03	99.56	0.63	13.79	98.35	0.41	3.25	0.03	0.02	10.63	0.04	0.08	0.00	0.00	0.00	0.04	0.02	0.61	0.10	7.22	0.35	0.01	18.20	14.52	0.00	0.00	36.00	7.32	1.56	2.29	49.09	137.11	900.28	424.49	1110.48	651.25	938.19	471.38	1075.21	476.20
37.170	0	0.08	0.06	0.02	0.10	0.25	0.09	0.06	0.12	0.02	99.50	0.65	14.72	97.98	0.46	3.02	0.02	0.02	12.15	0.04	0.07	0.00	0.00	0.00	0.04	0.02	0.62	0.12	5.88	0.30	0.01	10.94	14.81	0.00	0.00	36.00	5.33	2.58	1.69	48.07	139.46	899.34	423.41	1111.74	651.85	936.55	470.96	1075.97	474.55
37.203	0	0.08	0.06	0.02	0.09	0.34	0.09	0.06	0.13	0.02	99.32	0.74	17.19	98.10	0.45	2.72	0.02	0.01	15.82	0.05	0.07	0.00	0.00	0.00	0.04	0.02	0.64	0.13	5.75	0.28	0.01	15.05	15.66	0.00	0.00	36.00	7.59	2.27	2.32	49.25	135.51	900.30	424.91	1110.39	651.96	938.98	471.89	1074.41	476.31
37.237	0	0.08	0.05	0.02	0.09	0.42	0.08	0.06	0.13	0.02	99.17	0.87	19.04	98.01	0.37	2.25	0.02	0.01	17.18	0.05	0.06	0.00	0.00	0.00	0.04	0.01	0.79	0.13	4.39	0.20	0.01	9.43	16.84	0.00	0.00	36.00	4.15	2.52	1.83	47.79	138.91	899.36	424.00	1110.88	651.18	936.56	470.88	1075.42	474.75
37.270	0	0.08	0.05	0.02	0.09	0.41	0.08	0.06	0.23	0.02	99.17	0.91	19.08	98.01	0.40	2.37	0.02	0.01	16.42	0.04	0.04	0.00	0.00	0.00	0.05	0.01	1.01	0.23	3.90	0.18	0.01	4.81	17.21	0.00	0.00	36.00	6.02	2.52	1.55	48.47	137.18	899.74	424.57	1111.10	652.48	937.40	472.35	1074.56	474.98
37.303	0	0.07	0.05	0.01	0.08	0.45	0.08	0.06	0.31	0.02	99.11	1.06	19.84	98.01	0.41	2.16	0.02	0.01	15.63	0.03	0.04	0.00	0.00	0.00	0.07	0.01	1.35	0.31	3.27	0.15	0.01	6.45	18.27	0.00	1.00	42.00	6.10	2.52	1.50	48.53	137.42	899.76	424.59	1111.04	652.20	937.21	472.26	1074.60	475.32
37.337	0	0.07	0.05	0.01	0.08	0.36	0.08	0.06	0.36	0.02	99.28	0.97	18.07	97.80	0.41	2.04	0.02	0.01	13.02	0.04	0.04	0.00	0.00	0.01	0.08	0.01	1.40	0.36	2.43	0.12	0.02	6.87	17.65	0.00	0.00	42.00	5.51	3.02	1.96	48.21	137.75	899.33	425.00	1110.97	652.89	937.30	472.11	1075.00	476.13
37.370	0	0.07	0.05	0.01	0.08	0.36	0.08	0.06	0.53	0.02	99.28	1.03	18.15	98.00	0.39	1.82	0.02	0.01	12.22	0.04	0.04	0.00	0.00	0.01	0.09	0.01	1.60	0.53	2.32	0.11	0.02	6.58	18.07	0.00	0.00	42.00	6.37	2.53	1.72	48.52	136.85	899.86	424.74	1110.91	652.45	937.71	472.37	1074.53	475.30
37.404	0	0.07	0.04	0.01	0.08	0.40	0.07	0.06	0.39	0.02	99.19	1.23	19.30	97.78	0.34	1.77	0.02	0.01	11.81	0.03	0.05	0.00	0.00	0.01	0.10	0.01	1.82	0.39	2.11	0.10	0.02	7.80	19.29	0.00	0.00	42.00	5.48	3.08	2.10	48.10	138.01	899.38	425.01	1110.92	652.92	937.33	472.11	1075.29	475.96
37.437	0	0.07	0.04	0.01	0.07	0.46	0.07	0.06	0.42	0.02	99.08	1.42	20.49	97.16	0.27	1.68	0.02	0.01	12.10	0.03	0.05	0.00	0.00	0.01	0.11	0.00	2.00	0.42	2.07	0.09	0.02	11.46	20.29	0.00	0.00	42.00	5.41	4.34	2.31	48.00	137.53	899.55	425.36	1110.75	653.31	937.82	472.53	1075.31	475.72
37.470	0	0.07	0.04	0.01	0.07	0.49	0.07	0.06	0.40	0.02	99.02	1.45	21.04	97.22	0.22	1.44	0.02	0.01	13.03	0.03	0.08	0.00	0.00	0.01	0.11	0.00	2.03	0.40	1.98	0.09	0.02	9.77	20.43	0.00	0.00	42.00	5.30	4.23	2.83	48.14	132.64	902.31	427.86	1109.99	652.26	941.75	473.58	1074.33	477.71
37.504	0	0.06	0.04	0.01	0.07	0.49	0.07	0.06	0.27	0.02	99.02	1.61	21.21	98.23	0.20	1.22	0.02	0.01	11.74	0.03	0.09	0.00	0.00	0.01	0.12	0.00	1.87	0.27	1.98	0.08	0.02	10.79	21.09	0.00	0.00	42.00	5.38	1.91	1.84	48.44	136.91	901.53	426.53	1109.86	650.64	938.12	473.07	1074.98	476.76
37.537	0	0.07	0.04	0.01	0.07	0.45	0.07	0.06	0.23	0.01	99.11	1.57	20.48	98.07	0.20	1.12	0.01	0.01	10.41	0.03	0.10	0.00	0.00	0.01	0.11	0.00	1.41	0.23	1.88	0.08	0.02	9.99	20.93	0.00	0.00	42.00	7.17	2.37	2.32	49.26	135.79	900.82	426.54	1108.38	650.77	938.07	473.20	1073.82	476.84
37.570	0	0.07	0.04	0.01	0.07	0.38	0.07	0.06	0.17	0.01	99.24	1.38	19.13	98.16	0.17	1.29	0.01	0.01	9.23	0.03	0.09	0.00	0.00	0.01	0.10	0.00	1.25	0.17	1.88	0.09	0.02	10.59	20.10	0.00	0.00	42.00	7.85	2.11	2.47	49.30	135.79	898.77	424.99	1108.21	651.38	937.15	471.82	1072.86	476.40
37.604	0	0.07	0.05	0.01	0.07	0.30	0.07	0.06	0.13	0.01	99.40	1.17	17.15	98.09	0.13	1.24	0.01	0.01	7.31	0.02	0.07	0.00	0.00	0.01	0.08	0.00	1.34	0.13	1.77	0.10	0.02	10.55	18.97	0.00	0.00	42.00	6.23	2.31	2.77	48.60	138.64	899.14	425.12	1107.78	649.90	936.05	471.24	1074.60	476.30
37.637	0	0.07	0.05	0.01	0.08	0.27	0.07	0.06	0.11	0.01	99.46	1.10	16.22	98.43	0.12	1.42	0.01	0.01	6.23	0.02	0.07	0.00	0.00	0.01	0.06	0.00	1.14	0.11	1.73	0.10	0.02	10.76	18.52	0.00	0.00	42.00	3.67	1.32	2.51	47.45	137.90	898.97	425.40	1107.24	648.92	935.75	470.82	1073.56	475.85
37.670	0	0.07	0.05	0.01	0.08	0.26	0.07	0.06	0.09	0.01	99.48	1.04	15.79	98.42	0.13	1.37	0.01	0.01	6.28	0.02	0.09	0.00	0.00	0.01	0.06	0.00	0.81	0.09	1.70	0.11	0.02	5.17	18.09	0.00	0.00	42.00	5.93	1.34	3.77	48.23	136.98	898.06	425.21	1107.07	650.33	937.05	469.98	1073.81	477.67
37.704	0	0.07	0.05	0.01	0.08	0.22	0.08	0.06	0.08	0.01	99.57	0.83	14.08	98.05	0.12	1.59	0.01	0.01	6.09	0.02	0.11	0.00	0.00	0.01	0.06	0.00	0.73	0.08	1.63	0.11	0.02	11.27	16.56	0.00	0.00	42.00	6.08	2.41	3.08	48.27	137.19	898.10	425.08	1107.58	651.11	936.47	471.05	1073.56	476.36
37.737	0	0.07	0.05	0.01	0.08	0.23	0.08	0.06	0.09	0.01	99.53	0.85	14.76	97.98	0.13	1.95	0.01	0.01	7.29	0.01	0.10	0.00	0.00	0.01	0.06	0.00	0.78	0.09	1.61	0.11	0.02	7.14	16.72	0.00	0.00	42.00	6.55	2.59	2.66	48.43	138.32	897.89	424.96	1108.75	652.48	935.95	471.74	1074.19	476.45
37.771	0	0.08	0.06	0.02	0.09	0.22	0.08	0.06	0.12	0.02	99.56	0.72	14.01	98.18	0.15	2.74	0.02	0.01	8.71	0.01	0.12	0.00	0.00	0.01	0.05	0.00	0.69	0.12	1.66	0.12	0.02	4.99	15.47	0.00	0.00	42.00	5.45	2.06	4.20	48.05	138.59	899.16	425.85	1107.61	650.09	937.61	470.00	1075.93	478.63
37.804	0	0.08	0.06	0.02	0.09	0.20	0.08	0.06	0.14	0.02	99.61	0.62	12.87	98.72	0.13	3.22	0.02	0.02	8.52	0.02	0.15	0.01	0.00	0.01	0.05	0.00	0.73	0.14	1.72	0.15	0.01	3.40	14.48	0.00	1.00	48.00	4.04	0.29	3.13	47.87	141.65	900.39	426.47	1107.31	647.76	935.37	470.87	1076.83	478.28
37.837	0	0.08	0.06	0.02	0.09	0.19	0.08	0.06	0.20	0.02	99.62	0.59	12.58	98.72	0.10	3.25	0.02	0.02	8.76	0.02	0.21	0.02	0.00	0.01	0.05	0.01	0.76	0.20	1.61	0.16	0.01	4.47	14.14	0.00	0.00	48.00	2.82	0.29	2.93	47.53	141.36	900.54	426.92	1106.38	646.46	934.91	470.80	1076.07	478.35
37.871	0	0.08	0.07	0.02	0.10	0.17	0.08	0.06	0.23	0.02	99.66	0.51	11.30	98.68	0.09	3.37	0.02	0.03	8.46	0.03	0.40	0.05	0.00	0.01	0.06	0.01	0.70	0.23	1.61	0.20	0.01	6.43	13.13	0.00	0.00	48.00	3.08	0.43	2.68	47.73	141.66	901.29	427.52	1106.51	646.27	934.92	471.57	1076.40	478.84
37.904	0	0.08	0.07	0.02	0.09	0.18	0.08	0.06	0.22	0.03	99.65	0.52	11.67	98.62	0.07	3.23	0.03	0.03	9.10	0.05	0.49	0.07	0.00	0.02	0.07	0.01	0.68	0.22	1.61	0.23	0.01	8.69	13.27	0.00	0.00	48.00	4.51	0.64	2.59	48.25	138.57	900.69	428.05	1106.08	647.79	935.81	472.50	1074.21	479.39
37.937	0	0.08	0.07	0.02	0.09	0.17	0.09	0.06	0.22	0.03	99.65	0.50	11.44	98.55	0.05	2.93	0.03	0.03	9.49	0.06	0.51	0.06	0.00	0.02	0.07	0.01	0.90	0.22	1.50	0.27	0.01	7.57	12.89	0.00	0.00	48.00	4.90	0.91	3.05	48.22	132.37	901.36	429.30	1105.74	649.30	939.48	473.45	1071.70	479.53
37.971	0	0.09	0.07	0.02	0.10	0.17	0.09	0.06	0.17	0.03	99.67	0.43	10.90	98.46	0.04	2.35	0.03	0.03	10.61	0.10	0.58	0.05	0.00	0.02	0.07	0.01	0.85	0.17	1.57	0.34	0.01	6.62	11.96	0.00	0.00	48.00	3.72	1.22	3.31	47.92	134.30	901.98	429.55	1105.19	647.58	938.86	472.88	1072.98	479.84
38.004	0	0.09	0.08	0.02	0.10	0.15	0.09	0.06	0.23	0.03	99.70	0.42	10.17	98.13	0.03	2.02	0.03	0.03	9.45	0.16	0.55	0.03	0.00	0.02	0.09	0.01	0.82	0.23	1.50	0.36	0.02	14.26	11.73	0.00	0.00	48.00	3.56	2.19	4.06	47.71	133.35	901.89	428.94	1105.45	647.23	940.27	471.22	1073.30	480.52
38.037	0	0.09	0.08	0.02	0.09	0.14	0.09	0.06	0.22	0.03	99.73	0.42	9.44	98.31	0.02	1.70	0.03	0.03	7.69	0.16	0.41	0.02	0.00	0.02	0.09	0.02	0.98	0.22	1.49	0.39	0.02	4.02	11.68	0.00	0.00	48.00	4.43	1.67	3.27	47.99	140.67	899.63	426.83	1107.12	649.06	935.55	471.27	1076.02	478.93
38.071	0	0.09	0.07	0.02	0.09	0.14	0.09	0.06	0.22	0.03	99.73	0.44	9.44	98.78	0.02	1.64	0.03	0.03	6.61	0.14	0.40	0.02	0.00	0.02	0.10	0.03	1.02	0.22	1.40	0.42	0.01	3.99	12.12	0.00	0.00	48.00	3.99	0.04	3.78	47.57	139.58	899.60	426.50	1107.06	648.79	936.57	470.32	1075.89	478.67
38.104	0	0.09	0.07	0.02	0.09	0.13	0.09	0.06	0.22	0.04	99.75	0.45	8.96	98.65	0.03	1.63	0.04	0.03	5.40	0.12	0.37	0.02	0.00	0.02	0.10	0.03	0.89	0.22	1.38	0.43	0.01	3.97	12.14	0.00	0.00	48.00	4.51	0.53	3.94	47.71	139.49	899.21	426.35	1107.06	649.22	936.62	470.17	1075.83	478.98
38.138	0	0.08	0.07	0.02	0.09	0.13	0.09	0.06	0.17	0.05	99.74	0.46	9.10	98.70	0.04	1.69	0.05	0.03	5.13	0.09	0.36	0.02	0.00	0.03	0.10	0.04	0.89	0.17	1.35	0.49	0.01	5.70	12.38	0.00	0.00	48.00	4.84	0.37	4.35	47.86	139.14	899.35	426.64	1106.65	649.12	937.11	470.10	1075.93	479.45
38.171	0	0.08	0.07	0.02	0.09	0.13	0.09	0.06	0.19	0.05	99.74	0.47	9.34	98.68	0.04	2.01	0.05	0.04	5.28	0.07	0.38	0.02	0.00	0.03	0.09	0.05	0.93	0.19	1.23	0.48	0.02	2.03	12.55	0.00	0.00	48.00	4.54	0.41	3.92	47.83	138.24	899.62	427.27	1106.27	649.15	936.98	471.10	1074.98	479.09
38.204	0	0.08	0.07	0.02	0.09	0.13	0.09	0.06	0.18	0.04	99.73	0.47	9.42	98.47	0.04	2.12	0.04	0.04	5.47	0.05	0.35	0.02	0.00	0.03	0.09	0.04	0.87	0.18	1.31	0.50	0.01	3.85	12.54	0.00	0.00	48.00	4.75	1.19	4.37	47.62	136.48	898.54	426.51	1107.17	650.75	938.19	471.41	1074.51	478.17
38.238	0	0.08	0.07	0.02	0.10	0.13	0.09	0.06	0.18	0.05	99.74	0.45	9.15	98.07	0.06	2.39	0.05	0.04	5.75	0.04	0.28	0.01	0.00	0.03	0.09	0.05	0.88	0.18	1.31	0.55	0.01	4.44	12.16	0.00	0.00	48.00	4.88	2.36	4.53	47.56	138.87	897.47	425.63	1107.81	651.60	937.06	470.71	1075.73	478.19
38.271	0	0.09	0.07	0.02	0.09	0.14	0.09	0.06	0.17	0.06	99.72	0.44	9.74	97.95	0.07	1.96	0.06	0.04	7.34	0.03	0.25	0.01	0.00	0.03	0.08	0.04	0.85	0.17	1.47	0.54	0.01	6.80	12.06	0.00	0.00	48.00	6.30	2.67	3.27	47.93	141.08	897.11	424.92	1109.79	654.29	935.42	471.54	1076.38	477.35
38.304	0	0.09	0.08	0.02	0.09	0.14	0.09	0.06	0.10	0.05	99.71	0.43	9.93	97.88	0.07	1.84	0.05	0.04	8.09	0.02	0.17	0.00	0.00	0.03	0.07	0.03	0.78	0.10	1.48	0.56	0.01	5.13	11.89	0.00	0.00	48.00	8.22	2.83	2.69	49.22	142.58	899.03	425.80	1109.96	652.89	935.11	472.74	1077.55	478.98
38.338	0	0.09	0.07	0.02	0.09	0.16	0.09	0.06	0.07	0.06	99.68	0.48	10.99	97.66	0.06	1.46	0.06	0.03	8.63	0.02	0.16	0.00	0.00	0.02	0.06	0.03	0.74	0.07	1.80	0.52	0.01	12.53	12.66	0.00	0.00	48.00	7.61	3.35	3.31	48.78	139.02	901.13	426.32	1110.46	652.00	938.85	472.09	1077.68	479.19
38.371	0	0.08	0.07	0.02	0.09	0.18	0.09	0.06	0.07	0.05	99.64	0.52	11.93	98.03	0.06	1.39	0.05	0.02	9.56	0.02	0.13	0.00	0.00	0.02	0.06	0.02	0.81	0.07	1.75	0.46	0.01	18.25	13.16	0.00	0.00	48.00	4.88	2.45	2.74	47.35	140.01	900.13	425.26	1111.47	652.35	937.70	471.35	1077.59	477.20
38.405	0	0.08	0.07	0.02	0.09	0.20	0.09	0.06	0.11	0.04	99.59	0.59	13.14	97.84	0.05	1.09	0.04	0.02	10.15	0.02	0.10	0.00	0.00	0.02	0.05	0.02	0.84	0.11	1.82	0.37	0.01	24.39	14.06	0.00	0.00	48.00	6.62	2.94	2.20	48.04	139.11	901.44	426.10	1111.92	652.94	938.43	473.23	1077.47	477.39
38.438	0	0.08	0.07	0.02	0.09	0.19	0.09	0.06	0.22	0.04	99.61	0.56	12.66	96.84	0.05	0.82	0.04	0.01	9.89	0.02	0.12	0.00	0.00	0.01	0.06	0.02	0.84	0.22	1.92	0.35	0.01	41.24	13.73	0.00	0.00	48.00	3.96	4.89	2.76	46.97	137.00	901.72	426.53	1112.22	652.62	940.44	471.84	1077.29	478.38
38.471	0	0.08	0.07	0.02	0.09	0.21	0.09	0.06	0.51	0.05	99.59	0.55	12.96	97.14	0.07	0.61	0.05	0.01	10.93	0.02	0.13	0.01	0.00	0.02	0.06	0.02	0.84	0.51	1.90	0.31	0.01	64.86	13.67	0.00	0.00	48.00	4.46	4.37	2.48	47.10	137.37	902.08	426.73	1112.31	652.85	940.15	472.72	1077.42	477.80
38.505	0	0.08	0.07	0.02	0.09	0.21	0.09	0.06	0.80	0.04	99.57	0.58	13.29	96.88	0.06	0.50	0.04	0.01	11.09	0.02	0.19	0.01	0.00	0.01	0.07	0.02	0.89	0.80	1.94	0.27	0.01	28.55	13.99	0.00	0.00	42.00	4.16	4.82	2.47	46.90	137.35	902.92	426.33	1113.72	652.83	941.29	472.14	1078.52	477.86
38.538	0	0.08	0.07	0.02	0.09	0.22	0.09	0.06	1.67	0.04	99.57	0.58	13.14	97.59	0.06	0.50	0.04	0.01	11.22	0.02	0.24	0.01	0.00	0.01	0.08	0.02	1.06	1.67	1.82	0.25	0.01	40.80	14.00	0.00	0.00	42.00	6.12	3.49	1.74	48.01	137.87	902.57	426.67	1112.83	652.84	939.58	473.67	1077.38	478.00
38.571	0	0.08	0.07	0.02	0.09	0.23	0.09	0.06	1.81	0.04	99.53	0.58	13.68	97.16	0.07	0.43	0.04	0.01	12.69	0.02	0.27	0.01	0.00	0.01	0.10	0.02	1.26	1.81	1.66	0.24	0.01	54.06	13.97	0.00	0.00	42.00	3.15	4.33	2.32	46.68	138.55	903.03	426.38	1113.32	651.96	940.37	472.16	1078.83	477.21
38.605	0	0.09	0.07	0.02	0.09	0.22	0.09	0.06	1.64	0.04	99.57	0.55	13.01	97.30	0.07	0.45	0.04	0.02	11.90	0.03	0.24	0.02	0.00	0.01	0.15	0.01	1.27	1.64	1.55	0.20	0.01	43.26	13.61	0.00	0.00	42.00	2.40	4.07	3.02	46.56	134.97	905.77	428.27	1111.89	649.40	943.54	472.24	1078.36	478.42
38.638	0	0.09	0.07	0.02	0.09	0.20	0.09	0.06	1.47	0.04	99.61	0.51	12.21	98.05	0.06	0.35	0.04	0.01	11.42	0.04	0.27	0.02	0.00	0.02	0.19	0.02	1.20	1.47	1.36	0.18	0.01	50.39	13.04	0.00	0.00	42.00	3.36	2.42	1.66	47.38	141.11	904.69	427.47	1112.61	649.23	938.85	473.03	1079.84	478.74
38.671	0	0.09	0.07	0.02	0.09	0.19	0.09	0.06	0.77	0.04	99.62	0.50	12.02	97.97	0.07	0.36	0.04	0.02	10.87	0.05	0.33	0.02	0.00	0.02	0.24	0.01	1.11	0.77	1.35	0.16	0.01	25.74	12.97	0.00	0.00	42.00	4.21	2.62	2.24	47.44	139.17	903.32	426.32	1112.08	649.69	939.50	471.60	1078.51	478.27
38.705	0	0.09	0.08	0.02	0.09	0.16	0.09	0.06	0.49	0.05	99.69	0.46	10.52	97.87	0.06	0.34	0.05	0.01	8.85	0.05	0.34	0.03	0.00	0.02	0.25	0.01	0.99	0.49	1.30	0.14	0.01	26.56	12.32	0.00	0.00	42.00	3.53	2.87	2.68	47.22	137.74	904.35	426.93	1111.48	648.64	940.90	471.37	1078.47	478.36
38.738	0	0.09	0.08	0.02	0.09	0.15	0.09	0.06	0.50	0.04	99.71	0.43	9.87	97.74	0.05	0.40	0.04	0.01	8.33	0.05	0.33	0.02	0.00	0.02	0.28	0.01	0.90	0.50	1.38	0.15	0.01	26.04	11.91	0.00	0.00	36.00	2.34	3.17	2.32	46.68	140.92	902.13	424.57	1114.10	650.92	939.17	469.91	1079.91	476.95
38.772	0	0.09	0.08	0.02	0.09	0.13	0.09	0.06	0.68	0.04	99.73	0.41	9.19	97.25	0.06	0.45	0.04	0.01	7.52	0.06	0.18	0.01	0.00	0.03	0.30	0.02	0.86	0.68	1.18	0.14	0.01	18.96	11.57	0.00	0.00	36.00	2.52	4.18	2.20	46.72	135.82	902.95	424.49	1112.83	649.19	941.33	469.46	1077.00	475.90
38.805	0	0.09	0.08	0.02	0.09	0.12	0.09	0.06	0.83	0.04	99.75	0.40	8.51	97.40	0.06	0.57	0.04	0.01	6.58	0.05	0.17	0.01	0.00	0.03	0.30	0.02	0.71	0.83	1.13	0.14	0.02	26.88	11.34	0.00	0.00	36.00	4.74	3.89	1.86	47.51	135.36	901.97	423.87	1113.31	650.99	940.92	470.17	1076.17	475.53
38.838	0	0.09	0.08	0.02	0.09	0.12	0.09	0.06	0.70	0.04	99.75	0.38	8.43	97.63	0.06	0.73	0.04	0.01	6.99	0.06	0.17	0.01	0.00	0.04	0.30	0.02	0.58	0.70	1.25	0.15	0.02	14.98	11.07	0.00	0.00	36.00	3.82	3.41	2.70	47.40	135.06	902.56	424.89	1111.70	649.46	941.44	469.77	1076.34	476.42
38.872	0	0.09	0.09	0.02	0.10	0.11	0.10	0.06	0.46	0.06	99.78	0.34	7.40	96.98	0.07	0.87	0.04	0.01	6.80	0.06	0.19	0.01	0.00	0.06	0.27	0.03	0.49	0.46	1.26	0.16	0.02	7.85	10.14	0.00	0.00	36.00	3.46	4.65	2.47	47.02	133.74	902.29	424.21	1111.72	649.30	941.74	469.35	1075.35	475.17
38.905	0	0.09	0.09	0.02	0.10	0.12	0.10	0.06	0.30	0.05	99.76	0.35	7.99	97.23	0.07	1.04	0.04	0.01	7.66	0.07	0.30	0.01	0.00	0.05	0.24	0.02	0.42	0.30	1.39	0.19	0.02	4.93	10.36	0.00	1.00	42.00	1.12	4.20	2.61	46.28	132.94	902.90	424.63	1111.70	648.05	942.59	468.42	1075.33	475.76
38.938	0	0.10	0.09	0.02	0.10	0.10	0.10	0.06	0.21	0.06	99.79	0.33	6.71	96.83	0.08	1.11	0.05	0.01	7.47	0.05	0.30	0.01	0.00	0.06	0.21	0.03	0.41	0.21	1.58	0.21	0.02	5.63	9.21	0.00	0.00	42.00	3.05	4.91	2.46	46.97	134.77	901.58	423.18	1112.96	649.84	941.53	468.18	1076.11	475.38
38.972	0	0.10	0.10	0.02	0.10	0.09	0.10	0.06	0.24	0.06	99.79	0.33	5.39	96.99	0.12	1.34	0.04	0.01	6.05	0.04	0.20	0.01	0.00	0.06	0.19	0.03	0.31	0.24	1.94	0.24	0.02	18.19	8.49	0.00	0.00	42.00	4.40	4.63	2.25	47.54	135.49	900.38	423.26	1112.36	651.14	940.02	469.25	1075.38	475.26
39.005	0	0.10	0.10	0.02	0.11	0.08	0.10	0.06	0.26	0.06	99.79	0.33	5.08	96.94	0.15	1.68	0.03	0.02	5.88	0.04	0.15	0.01	0.00	0.06	0.18	0.03	0.34	0.26	2.03	0.22	0.02	21.85	8.25	0.00	0.00	42.00	4.15	4.72	2.59	47.57	136.47	900.39	423.84	1111.09	650.36	939.27	469.50	1075.61	475.34
39.038	0	0.10	0.10	0.02	0.11	0.07	0.10	0.06	0.28	0.06	99.78	0.33	4.03	97.13	0.19	1.61	0.04	0.02	4.71	0.04	0.14	0.01	0.00	0.06	0.16	0.03	0.30	0.28	2.30	0.21	0.02	21.68	7.74	0.00	0.00	42.00	4.36	4.39	2.47	47.93	137.83	900.35	424.02	1109.50	648.40	937.67	469.40	1075.36	475.71
39.072	0	0.10	0.11	0.02	0.11	0.08	0.10	0.06	0.34	0.06	99.77	0.33	4.00	97.88	0.21	1.63	0.04	0.02	5.94	0.04	0.11	0.00	0.00	0.06	0.15	0.02	0.35	0.34	2.74	0.24	0.02	13.70	7.22	0.00	0.00	42.00	7.68	2.83	2.10	49.00	136.14	898.43	423.22	1109.87	651.88	937.23	470.86	1073.32	474.56
39.105	0	0.10	0.11	0.02	0.12	0.07	0.11	0.06	0.36	0.05	99.77	0.33	3.82	97.42	0.34	1.84	0.04	0.02	6.42	0.03	0.12	0.00	0.00	0.05	0.14	0.02	0.37	0.36	2.78	0.24	0.02	24.64	6.89	0.00	0.00	42.00	8.86	3.85	2.57	49.95	137.45	898.58	423.86	1108.50	650.57	936.55	470.66	1073.87	476.63
39.139	0	0.11	0.11	0.02	0.12	0.09	0.11	0.06	0.61	0.04	99.77	0.33	4.85	98.05	0.47	1.77	0.04	0.02	7.82	0.03	0.11	0.00	0.00	0.04	0.14	0.02	0.45	0.61	4.11	0.35	0.02	13.85	7.37	0.00	0.00	42.00	7.60	2.40	4.29	48.97	136.55	898.05	423.56	1108.15	650.37	938.41	468.32	1074.65	477.50
39.172	0	0.11	0.11	0.02	0.12	0.08	0.11	0.06	0.52	0.04	99.76	0.33	4.60	97.95	0.78	1.82	0.04	0.02	7.79	0.02	0.11	0.01	0.00	0.03	0.13	0.03	0.51	0.52	4.42	0.37	0.02	34.01	7.18	0.00	0.00	42.00	7.86	2.68	3.54	49.09	136.91	898.18	423.52	1108.91	651.18	937.85	469.37	1074.56	476.71
39.205	0	0.10	0.10	0.02	0.12	0.09	0.11	0.06	0.45	0.04	99.76	0.33	5.51	97.93	1.03	2.00	0.04	0.02	8.70	0.04	0.17	0.01	0.00	0.03	0.14	0.03	0.56	0.45	4.50	0.41	0.02	16.93	7.74	0.00	0.00	42.00	8.03	2.73	4.18	49.07	137.67	897.73	423.07	1108.96	650.95	938.03	468.08	1075.36	477.80
39.239	0	0.11	0.10	0.02	0.12	0.09	0.11	0.06	0.41	0.04	99.75	0.33	5.43	98.38	1.20	2.09	0.04	0.02	8.96	0.04	0.16	0.01	0.00	0.03	0.14	0.03	0.73	0.41	4.92	0.42	0.03	16.52	7.58	0.00	0.00	42.00	5.55	1.47	3.43	48.05	139.53	897.58	423.52	1108.88	650.97	936.11	469.16	1075.47	476.02
39.272	0	0.11	0.10	0.02	0.12	0.09	0.11	0.06	0.31	0.04	99.75	0.33	5.19	98.09	1.37	1.92	0.04	0.02	8.49	0.04	0.15	0.01	0.00	0.03	0.14	0.03	0.76	0.31	4.83	0.44	0.03	11.95	7.56	0.02	0.00	42.00	8.19	2.30	3.23	49.26	140.50	897.37	423.26	1109.48	652.21	935.64	469.96	1075.99	476.66
39.305	0	0.10	0.11	0.02	0.12	0.10	0.11	0.07	0.29	0.05	99.76	0.33	6.19	97.62	1.44	2.06	0.05	0.02	9.68	0.05	0.17	0.01	0.00	0.02	0.13	0.03	0.95	0.29	5.03	0.44	0.02	11.97	8.04	1.04	0.00	42.00	7.39	3.44	3.34	48.84	141.92	897.36	423.31	1110.52	652.88	935.65	469.68	1077.36	477.44
39.339	0	0.10	0.10	0.02	0.12	0.09	0.11	0.06	0.22	0.06	99.76	0.33	5.46	98.12	1.48	1.84	0.06	0.02	7.94	0.07	0.15	0.01	0.00	0.02	0.12	0.04	0.89	0.22	5.12	0.48	0.02	11.30	8.04	0.23	0.00	42.00	6.43	2.22	3.23	48.30	142.04	897.71	423.36	1111.44	653.41	936.05	469.84	1077.92	476.92
39.372	0	0.10	0.10	0.02	0.12	0.10	0.11	0.06	0.24	0.06	99.76	0.33	5.81	98.18	1.41	1.69	0.06	0.02	8.34	0.07	0.17	0.01	0.00	0.02	0.11	0.04	0.99	0.24	5.15	0.48	0.02	7.69	8.21	0.14	0.00	42.00	6.81	2.06	3.29	48.41	140.83	897.56	423.95	1111.73	654.42	936.79	470.18	1077.38	478.32
39.406	0	0.11	0.10	0.02	0.12	0.09	0.11	0.06	0.25	0.06	99.76	0.33	4.98	97.82	1.19	1.89	0.06	0.01	7.22	0.06	0.17	0.01	0.00	0.01	0.10	0.06	0.97	0.25	5.10	0.43	0.02	8.91	7.82	0.02	0.00	42.00	7.92	2.98	3.07	49.04	141.33	898.56	424.62	1111.93	654.31	936.93	471.14	1078.03	479.21
39.439	0	0.10	0.10	0.02	0.12	0.09	0.11	0.06	0.19	0.07	99.76	0.33	4.99	97.82	0.97	2.05	0.07	0.01	6.77	0.06	0.18	0.01	0.00	0.01	0.10	0.06	0.88	0.19	4.63	0.44	0.02	20.76	7.97	0.00	0.00	42.00	8.31	2.98	3.15	49.61	139.62	900.55	426.77	1110.15	652.71	937.92	472.83	1077.36	480.05
39.472	0	0.10	0.10	0.02	0.12	0.09	0.10	0.06	0.17	0.07	99.76	0.33	5.45	98.21	0.96	2.32	0.07	0.01	7.08	0.05	0.18	0.01	0.00	0.01	0.09	0.06	0.77	0.17	4.71	0.43	0.02	15.44	8.27	0.00	0.00	42.00	4.57	1.98	3.85	47.48	138.76	900.20	426.01	1110.84	652.57	939.26	470.80	1077.81	478.47
39.506	0	0.10	0.09	0.02	0.11	0.11	0.10	0.06	0.16	0.09	99.77	0.33	6.84	98.06	0.83	2.34	0.09	0.01	7.68	0.05	0.18	0.00	0.00	0.01	0.09	0.06	0.87	0.16	3.85	0.46	0.02	22.35	9.32	0.00	0.00	42.00	6.49	2.37	2.65	48.49	138.20	900.43	426.15	1111.14	653.04	938.48	472.44	1076.55	478.45
39.539	0	0.10	0.09	0.02	0.11	0.11	0.10	0.06	0.13	0.09	99.78	0.33	7.00	98.26	0.86	2.35	0.09	0.01	6.74	0.05	0.19	0.00	0.00	0.01	0.08	0.05	0.80	0.13	3.74	0.50	0.02	16.84	9.85	0.00	0.00	42.00	7.55	1.82	3.30	49.06	138.44	900.43	426.17	1110.34	652.23	938.69	471.71	1076.90	479.63
39.572	0	0.09	0.08	0.02	0.11	0.12	0.10	0.07	0.15	0.09	99.77	0.34	7.78	98.42	0.83	2.84	0.09	0.01	7.76	0.04	0.16	0.00	0.00	0.01	0.08	0.05	0.68	0.15	3.85	0.48	0.02	13.75	10.16	0.00	0.00	42.00	5.70	1.33	3.11	48.00	138.78	899.68	425.29	1111.19	652.69	938.35	470.90	1076.93	478.28
39.606	0	0.09	0.07	0.02	0.11	0.13	0.09	0.07	0.16	0.11	99.73	0.41	9.08	98.06	0.95	3.35	0.11	0.01	7.30	0.03	0.17	0.00	0.00	0.01	0.08	0.06	0.60	0.16	4.09	0.47	0.02	8.41	11.62	0.00	0.00	42.00	9.90	2.38	3.59	50.29	139.35	900.55	426.15	1110.30	652.61	938.63	472.04	1077.72	480.60
39.639	0	0.09	0.07	0.02	0.11	0.16	0.09	0.07	0.14	0.10	99.68	0.47	10.70	98.34	0.82	3.18	0.10	0.01	8.78	0.03	0.17	0.01	0.00	0.01	0.08	0.06	0.60	0.14	4.27	0.46	0.02	11.50	12.52	0.00	0.00	42.00	5.75	1.59	3.07	47.93	138.20	899.61	425.19	1111.42	653.12	938.66	471.01	1076.69	477.97
39.672	0	0.09	0.07	0.02	0.10	0.18	0.09	0.07	0.16	0.11	99.64	0.49	11.61	98.10	1.00	3.00	0.11	0.01	10.38	0.03	0.17	0.01	0.00	0.01	0.07	0.05	0.56	0.16	4.15	0.40	0.02	6.35	12.78	0.00	0.00	42.00	9.02	2.28	3.68	49.84	138.18	900.46	426.59	1109.91	652.61	939.05	472.07	1076.97	480.67
39.706	0	0.08	0.07	0.02	0.10	0.19	0.09	0.07	0.13	0.11	99.61	0.53	12.24	98.14	1.16	3.21	0.11	0.01	10.38	0.03	0.16	0.01	0.00	0.01	0.07	0.04	0.65	0.13	3.98	0.34	0.02	17.95	13.39	0.00	0.00	42.00	5.43	2.17	2.81	47.98	137.89	900.00	425.89	1110.78	652.65	938.41	471.74	1076.16	478.00
39.739	0	0.08	0.07	0.02	0.10	0.20	0.09	0.07	0.15	0.10	99.59	0.55	12.78	98.12	0.95	2.78	0.10	0.01	11.04	0.03	0.15	0.01	0.00	0.01	0.06	0.04	0.70	0.15	3.78	0.34	0.02	8.88	13.59	0.00	0.00	42.00	7.34	2.22	3.35	49.17	137.80	901.64	427.38	1109.36	651.23	939.15	472.66	1076.77	479.81
39.773	0	0.08	0.06	0.02	0.09	0.20	0.08	0.07	0.16	0.10	99.61	0.66	12.75	98.40	0.94	2.79	0.10	0.01	7.63	0.03	0.13	0.00	0.00	0.00	0.05	0.03	0.61	0.16	3.58	0.31	0.01	12.85	14.92	0.00	0.00	42.00	4.64	1.41	2.89	47.91	139.55	900.49	426.53	1108.96	650.23	937.01	471.76	1076.41	478.06
39.806	0	0.08	0.06	0.02	0.10	0.19	0.08	0.07	0.19	0.09	99.63	0.63	12.28	98.60	0.83	3.02	0.09	0.01	7.26	0.03	0.14	0.00	0.00	0.00	0.06	0.04	0.69	0.19	3.31	0.27	0.01	5.51	14.61	0.00	0.00	42.00	5.70	0.74	3.71	48.33	140.86	900.65	426.62	1108.90	650.16	937.35	471.17	1077.96	479.46
39.839	0	0.08	0.06	0.02	0.09	0.18	0.08	0.07	0.27	0.09	99.64	0.64	12.08	98.57	0.84	2.86	0.09	0.01	6.77	0.03	0.17	0.01	0.00	0.00	0.06	0.04	0.76	0.27	3.15	0.27	0.01	6.52	14.64	0.00	1.00	48.00	5.73	0.82	3.88	48.30	139.94	901.04	426.84	1108.72	649.92	938.07	471.15	1077.76	479.53
39.873	0	0.08	0.06	0.02	0.09	0.17	0.08	0.06	0.29	0.07	99.67	0.63	11.55	98.38	0.51	2.91	0.07	0.01	5.55	0.03	0.16	0.01	0.00	0.01	0.06	0.03	0.89	0.29	2.58	0.25	0.01	6.98	14.56	0.00	0.00	48.00	3.94	1.47	2.71	47.86	141.34	902.23	426.86	1108.89	647.91	936.78	471.70	1077.97	478.07
39.906	0	0.08	0.06	0.02	0.10	0.14	0.08	0.06	0.25	0.07	99.71	0.55	10.21	98.09	0.46	2.90	0.07	0.01	4.76	0.03	0.15	0.01	0.00	0.01	0.06	0.03	0.87	0.25	2.38	0.24	0.01	7.36	13.59	0.00	0.00	48.00	1.89	2.30	2.28	47.20	140.17	903.45	427.59	1109.01	646.84	937.56	472.00	1077.61	477.75
39.939	0	0.08	0.07	0.02	0.10	0.13	0.08	0.06	0.17	0.07	99.73	0.52	9.61	97.79	0.31	2.84	0.07	0.01	3.98	0.03	0.14	0.01	0.00	0.01	0.05	0.03	0.87	0.17	2.04	0.22	0.01	5.59	13.28	0.00	0.00	48.00	3.85	3.04	1.95	48.11	140.68	903.02	427.96	1108.67	647.61	936.58	473.16	1077.15	478.65
39.973	0	0.08	0.07	0.02	0.09	0.13	0.08	0.06	0.11	0.06	99.75	0.53	9.37	97.75	0.24	2.53	0.06	0.01	3.18	0.04	0.12	0.01	0.00	0.01	0.05	0.03	0.72	0.11	1.79	0.20	0.01	8.28	13.33	0.00	0.00	48.00	4.37	3.13	1.78	48.24	139.38	902.91	427.83	1108.86	648.04	937.07	473.28	1076.35	478.58
40.006	0	0.08	0.07	0.02	0.10	0.13	0.08	0.06	0.14	0.07	99.75	0.51	9.19	98.26	0.26	2.87	0.07	0.01	3.58	0.05	0.16	0.01	0.00	0.01	0.05	0.03	0.81	0.14	1.56	0.20	0.01	5.20	13.03	0.00	0.00	48.00	4.00	1.82	2.09	48.36	141.07	902.36	428.60	1107.11	647.08	935.41	473.44	1076.36	479.48
40.039	0	0.08	0.07	0.02	0.10	0.13	0.08	0.06	0.21	0.08	99.74	0.49	9.40	98.00	0.24	2.89	0.08	0.01	4.83	0.07	0.21	0.01	0.00	0.01	0.06	0.03	0.94	0.21	1.50	0.20	0.01	7.75	12.77	0.00	1.00	54.00	6.40	2.54	2.54	49.27	136.43	902.07	429.27	1106.03	648.46	937.49	474.21	1073.80	480.09
40.073	0	0.08	0.07	0.02	0.10	0.14	0.09	0.06	0.36	0.08	99.73	0.47	9.60	98.44	0.22	3.10	0.08	0.01	6.08	0.09	0.24	0.01	0.00	0.01	0.06	0.03	0.98	0.36	1.13	0.19	0.01	10.58	12.50	0.00	0.00	54.00	6.82	1.28	2.33	49.59	135.08	902.29	429.59	1104.94	647.64	937.45	474.71	1072.44	479.60
40.106	0	0.08	0.07	0.02	0.10	0.15	0.09	0.06	0.64	0.08	99.69	0.47	10.44	98.11	0.21	3.42	0.08	0.02	8.20	0.12	0.28	0.02	0.00	0.01	0.06	0.03	1.04	0.64	1.01	0.19	0.01	9.89	12.51	0.00	0.00	54.00	5.02	2.27	2.45	48.77	135.09	902.78	429.68	1104.88	646.66	937.81	474.10	1072.80	479.26
40.140	0	0.09	0.08	0.02	0.10	0.13	0.09	0.07	0.59	0.09	99.73	0.38	9.11	98.04	0.26	3.71	0.09	0.02	8.69	0.15	0.18	0.02	0.00	0.02	0.06	0.04	1.11	0.59	0.70	0.18	0.01	8.97	11.03	0.00	0.00	54.00	5.16	2.45	2.47	48.83	134.97	902.99	429.93	1104.75	646.77	937.93	474.49	1072.82	479.13
40.173	0	0.09	0.08	0.02	0.11	0.12	0.09	0.07	0.47	0.09	99.75	0.34	8.28	98.21	0.28	4.43	0.09	0.02	8.58	0.18	0.21	0.03	0.00	0.02	0.06	0.04	1.08	0.47	0.57	0.18	0.01	8.54	10.28	0.00	0.00	54.00	4.47	1.99	2.65	48.55	135.58	902.75	429.62	1104.16	645.75	937.40	473.71	1072.89	478.88
40.206	0	0.09	0.08	0.02	0.11	0.12	0.09	0.07	0.38	0.09	99.76	0.33	7.93	97.78	0.28	4.84	0.09	0.02	8.11	0.19	0.19	0.04	0.00	0.02	0.07	0.04	1.16	0.38	0.54	0.19	0.01	8.41	10.12	0.00	0.00	54.00	4.24	3.08	2.56	48.48	135.39	903.22	429.98	1104.08	645.49	937.61	474.03	1072.92	478.96
40.240	0	0.09	0.09	0.02	0.12	0.10	0.09	0.07	0.31	0.10	99.77	0.33	6.48	97.61	0.31	5.18	0.10	0.02	7.37	0.23	0.23	0.05	0.00	0.03	0.09	0.06	1.34	0.31	0.45	0.18	0.02	8.73	9.06	0.00	0.00	54.00	4.05	3.45	2.94	48.29	136.76	902.97	429.01	1104.64	645.07	937.54	472.60	1074.15	479.01
40.273	0	0.09	0.09	0.02	0.12	0.10	0.09	0.07	0.27	0.10	99.77	0.33	6.69	97.90	0.27	5.24	0.10	0.02	7.74	0.22	0.25	0.07	0.00	0.03	0.09	0.06	1.29	0.27	0.43	0.18	0.02	3.56	9.11	0.00	0.00	54.00	4.78	2.78	2.54	48.62	135.98	902.79	429.26	1104.74	645.99	937.42	473.60	1073.30	478.79
40.306	0	0.09	0.09	0.02	0.12	0.10	0.09	0.07	0.29	0.11	99.76	0.33	6.59	97.81	0.27	5.94	0.11	0.02	7.87	0.21	0.25	0.06	0.00	0.03	0.09	0.06	1.23	0.29	0.38	0.17	0.02	6.91	8.96	0.00	0.00	54.00	3.42	2.99	2.69	48.10	135.84	902.93	429.58	1104.24	645.15	937.48	473.18	1073.20	479.00
40.340	0	0.09	0.09	0.02	0.12	0.10	0.09	0.07	0.35	0.12	99.76	0.33	6.70	97.27	0.24	6.34	0.12	0.02	8.70	0.22	0.32	0.08	0.00	0.04	0.09	0.05	1.22	0.35	0.30	0.18	0.02	2.84	8.79	0.00	0.00	54.00	3.60	4.14	2.84	47.83	136.04	901.48	427.88	1104.72	645.81	937.09	471.80	1073.00	477.78
40.373	0	0.09	0.08	0.02	0.12	0.11	0.09	0.07	0.49	0.12	99.76	0.33	6.76	98.02	0.19	6.54	0.12	0.02	8.59	0.22	0.36	0.09	0.00	0.05	0.09	0.05	1.15	0.49	0.30	0.20	0.02	3.22	8.92	0.00	0.00	48.00	5.01	2.50	2.32	48.44	136.90	900.17	426.69	1105.47	646.45	935.83	471.22	1072.55	478.29
40.407	0	0.08	0.08	0.02	0.12	0.11	0.09	0.07	0.54	0.14	99.77	0.33	7.19	98.18	0.16	6.47	0.14	0.02	8.01	0.23	0.58	0.09	0.00	0.04	0.09	0.05	1.06	0.54	0.30	0.21	0.02	2.61	9.66	0.00	0.00	48.00	5.77	2.06	2.96	48.55	136.94	899.24	426.48	1105.04	647.66	935.79	471.25	1072.57	477.82
40.440	0	0.08	0.08	0.02	0.11	0.11	0.09	0.07	0.41	0.14	99.77	0.33	7.49	98.26	0.16	6.20	0.14	0.02	7.75	0.20	0.58	0.06	0.00	0.04	0.09	0.05	1.16	0.41	0.30	0.22	0.02	2.79	10.02	0.00	0.00	48.00	5.96	1.84	3.63	48.53	136.35	898.78	426.34	1104.46	647.84	936.22	471.33	1072.46	477.12
40.473	0	0.08	0.08	0.02	0.12	0.10	0.09	0.08	0.43	0.13	99.76	0.33	6.38	97.81	0.19	7.37	0.13	0.03	6.24	0.15	0.50	0.03	0.00	0.04	0.11	0.05	1.19	0.43	0.32	0.24	0.02	1.54	9.55	0.00	0.00	48.00	5.61	3.01	4.88	48.11	136.71	896.49	425.06	1105.15	648.95	936.62	470.67	1073.17	477.18
40.507	0	0.08	0.08	0.02	0.12	0.10	0.09	0.08	0.38	0.12	99.76	0.33	6.28	97.90	0.18	7.06	0.12	0.02	6.02	0.11	0.32	0.01	0.00	0.04	0.12	0.05	1.12	0.38	0.35	0.25	0.03	7.94	9.46	0.00	0.00	48.00	4.47	2.79	3.90	47.20	135.65	895.64	424.27	1106.79	651.72	936.47	469.85	1071.99	475.80
40.540	0	0.09	0.08	0.02	0.12	0.10	0.09	0.07	0.53	0.10	99.77	0.33	6.21	98.23	0.19	6.15	0.10	0.02	5.72	0.09	0.18	0.00	0.00	0.04	0.13	0.04	1.20	0.53	0.37	0.26	0.03	3.58	9.48	0.00	0.00	48.00	2.99	1.91	3.35	46.78	137.29	896.55	425.09	1107.13	651.39	935.69	470.64	1072.90	475.67
40.573	0	0.08	0.08	0.02	0.11	0.11	0.09	0.07	0.64	0.09	99.77	0.33	7.10	98.60	0.17	5.72	0.09	0.02	6.31	0.07	0.15	0.00	0.00	0.03	0.13	0.03	1.30	0.64	0.42	0.27	0.02	0.89	10.08	0.00	0.00	48.00	3.02	0.72	3.43	46.86	135.17	898.25	426.43	1107.07	650.89	937.59	471.61	1072.67	476.48
40.607	0	0.09	0.08	0.02	0.11	0.12	0.09	0.07	0.45	0.08	99.75	0.35	8.35	98.55	0.17	4.42	0.08	0.01	8.26	0.06	0.15	0.00	0.00	0.03	0.13	0.03	1.28	0.45	0.51	0.30	0.02	1.90	10.43	0.00	0.00	48.00	3.70	0.89	3.29	47.25	133.00	900.05	427.18	1106.73	649.64	939.22	472.21	1072.14	476.65
40.640	0	0.09	0.08	0.02	0.10	0.12	0.09	0.06	0.38	0.08	99.76	0.34	8.04	98.37	0.17	3.31	0.08	0.01	7.82	0.04	0.15	0.00	0.00	0.03	0.13	0.02	1.32	0.38	0.51	0.28	0.02	2.87	10.30	0.00	0.00	48.00	5.79	1.50	3.61	48.03	132.03	901.34	427.18	1107.29	649.55	940.97	472.08	1072.88	477.48
40.673	0	0.09	0.08	0.02	0.10	0.12	0.09	0.06	0.34	0.08	99.75	0.35	8.35	98.61	0.17	3.11	0.08	0.01	8.15	0.04	0.23	0.00	0.00	0.03	0.12	0.02	1.49	0.34	0.53	0.28	0.02	2.72	10.49	0.00	0.00	48.00	5.36	0.69	3.47	48.68	133.92	903.44	429.02	1105.63	646.72	940.12	473.10	1073.93	478.62
40.707	0	0.08	0.08	0.02	0.10	0.13	0.09	0.06	0.38	0.07	99.74	0.41	9.10	98.11	0.14	3.03	0.07	0.02	7.45	0.04	0.26	0.01	0.00	0.03	0.12	0.02	1.64	0.38	0.54	0.27	0.02	2.20	11.48	0.00	0.00	48.00	3.82	2.25	3.85	47.73	136.26	902.09	427.94	1107.52	648.63	939.74	471.49	1075.79	478.93
40.740	0	0.08	0.08	0.02	0.10	0.13	0.09	0.06	0.47	0.07	99.73	0.42	9.23	98.35	0.10	2.31	0.07	0.01	7.15	0.04	0.32	0.01	0.00	0.03	0.10	0.02	1.76	0.47	0.53	0.27	0.02	3.28	11.75	0.00	0.00	48.00	2.44	1.57	3.54	47.30	139.61	902.29	427.54	1108.15	647.85	938.19	471.16	1077.62	478.34
40.774	0	0.08	0.07	0.02	0.10	0.14	0.09	0.06	0.45	0.06	99.72	0.45	9.71	98.39	0.08	2.52	0.06	0.02	7.41	0.05	0.47	0.03	0.00	0.02	0.09	0.01	2.07	0.45	0.56	0.28	0.02	2.47	12.15	0.00	0.00	48.00	2.16	1.44	3.68	47.11	140.38	902.10	427.36	1108.74	648.28	938.19	470.79	1078.35	478.70
40.807	0	0.08	0.07	0.02	0.09	0.15	0.09	0.06	0.34	0.05	99.70	0.48	10.23	98.32	0.07	2.71	0.05	0.02	7.13	0.04	0.38	0.02	0.00	0.02	0.07	0.01	1.72	0.34	0.62	0.30	0.02	8.99	12.68	0.00	0.00	48.00	2.62	1.66	3.34	47.11	139.44	902.10	427.18	1109.11	649.11	938.41	471.66	1077.73	477.42
40.840	0	0.08	0.07	0.02	0.09	0.15	0.08	0.06	0.18	0.04	99.70	0.51	10.42	98.26	0.08	2.59	0.04	0.02	6.53	0.03	0.25	0.01	0.00	0.01	0.06	0.01	1.60	0.18	0.67	0.29	0.02	10.93	13.02	0.00	0.00	48.00	4.28	1.82	3.31	47.39	136.76	901.41	426.76	1110.18	651.46	939.86	472.18	1076.52	477.34
40.874	0	0.08	0.07	0.02	0.09	0.15	0.08	0.06	0.13	0.04	99.69	0.54	10.84	98.00	0.09	2.75	0.04	0.02	6.31	0.03	0.17	0.00	0.00	0.01	0.05	0.01	1.35	0.13	0.95	0.27	0.01	6.01	13.45	0.00	0.00	48.00	4.64	2.53	3.49	47.05	138.34	898.66	424.16	1112.59	654.33	939.19	469.73	1077.32	477.38
40.907	0	0.08	0.06	0.02	0.10	0.15	0.08	0.07	0.09	0.04	99.69	0.53	10.79	98.23	0.11	3.58	0.04	0.02	6.27	0.03	0.11	0.00	0.00	0.01	0.04	0.01	1.16	0.09	0.98	0.26	0.01	15.81	13.39	0.00	0.00	48.00	6.86	1.92	2.75	48.71	139.78	900.68	426.64	1110.42	652.37	937.57	472.86	1077.22	478.91
40.940	0	0.08	0.07	0.02	0.09	0.16	0.08	0.06	0.11	0.04	99.69	0.53	11.01	98.08	0.16	3.32	0.04	0.02	6.92	0.02	0.07	0.00	0.00	0.01	0.04	0.01	0.82	0.11	1.24	0.29	0.01	5.71	13.34	0.00	0.00	48.00	5.10	2.34	3.33	47.19	137.62	897.53	424.05	1112.37	655.78	938.66	470.38	1076.13	476.72
40.974	0	0.08	0.06	0.02	0.09	0.18	0.08	0.07	0.16	0.04	99.64	0.60	12.25	98.53	0.20	3.75	0.04	0.02	7.61	0.02	0.07	0.00	0.00	0.01	0.04	0.01	0.62	0.16	1.33	0.25	0.01	11.46	14.25	0.00	0.00	48.00	6.41	0.97	2.23	48.36	141.70	898.04	424.96	1111.92	654.70	935.47	472.15	1077.04	478.21
41.007	0	0.08	0.06	0.02	0.09	0.17	0.08	0.07	0.19	0.03	99.66	0.60	11.75	98.15	0.25	4.03	0.03	0.02	6.47	0.01	0.06	0.00	0.00	0.01	0.03	0.01	0.55	0.19	1.28	0.23	0.01	15.26	14.25	0.00	0.00	48.00	6.16	2.15	3.15	48.28	136.71	900.82	426.87	1110.51	653.19	939.60	472.79	1076.20	478.27
41.040	0	0.07	0.05	0.01	0.09	0.21	0.08	0.07	0.20	0.03	99.58	0.73	13.66	97.99	0.26	3.72	0.03	0.01	7.66	0.01	0.05	0.00	0.00	0.01	0.03	0.01	0.49	0.20	1.28	0.24	0.01	7.17	15.57	0.00	0.00	48.00	4.40	2.57	2.30	47.39	137.40	899.98	425.32	1111.14	652.58	938.24	471.82	1075.58	476.03
41.074	0	0.07	0.05	0.01	0.09	0.23	0.08	0.07	0.16	0.02	99.54	0.80	14.47	97.73	0.30	3.65	0.02	0.01	7.75	0.01	0.05	0.00	0.00	0.00	0.03	0.01	0.51	0.16	1.33	0.23	0.01	10.45	16.29	0.00	0.00	48.00	5.77	3.18	2.57	47.76	136.96	899.52	425.22	1111.86	654.47	938.89	472.71	1075.80	475.94
41.107	0	0.07	0.05	0.01	0.09	0.23	0.08	0.07	0.18	0.02	99.53	0.84	14.71	97.29	0.29	3.68	0.02	0.01	7.61	0.01	0.04	0.00	0.00	0.00	0.03	0.00	0.52	0.18	1.34	0.21	0.01	7.88	16.57	0.00	0.00	48.00	5.24	4.09	2.91	47.75	137.46	899.98	425.79	1110.82	653.12	938.74	472.35	1076.13	476.65
41.141	0	0.07	0.05	0.01	0.08	0.28	0.07	0.07	0.13	0.02	99.44	0.95	16.19	98.22	0.29	3.77	0.02	0.01	8.87	0.02	0.04	0.00	0.00	0.00	0.03	0.01	0.56	0.13	1.46	0.24	0.01	5.27	17.45	0.00	0.00	48.00	5.30	1.95	2.44	47.75	137.57	898.91	424.49	1110.05	652.16	937.21	471.30	1074.72	475.18
41.174	0	0.07	0.05	0.01	0.08	0.32	0.07	0.06	0.10	0.02	99.37	1.05	17.34	98.20	0.26	3.19	0.02	0.01	9.74	0.02	0.04	0.00	0.00	0.00	0.03	0.00	0.51	0.10	1.79	0.26	0.01	4.48	18.17	0.00	0.00	48.00	6.19	2.01	2.17	48.21	138.31	899.31	424.48	1110.08	651.74	936.78	471.67	1075.04	475.35
41.207	0	0.07	0.05	0.01	0.08	0.28	0.07	0.06	0.06	0.02	99.45	0.97	16.18	98.08	0.19	2.93	0.02	0.01	8.32	0.02	0.06	0.00	0.00	0.00	0.03	0.00	0.53	0.06	1.95	0.26	0.01	13.72	17.64	0.00	0.00	48.00	8.47	2.33	3.13	49.49	135.76	900.44	425.29	1108.69	650.54	938.95	471.39	1074.58	477.26
41.241	0	0.07	0.05	0.01	0.08	0.25	0.07	0.06	0.04	0.02	99.50	0.91	15.32	98.43	0.17	2.30	0.02	0.01	7.45	0.02	0.09	0.00	0.00	0.00	0.02	0.00	0.57	0.04	2.49	0.25	0.01	6.19	17.18	0.00	0.00	48.00	5.30	1.31	3.06	48.21	137.71	900.21	425.90	1107.39	648.67	937.15	470.95	1074.73	477.11
41.274	0	0.07	0.05	0.01	0.08	0.24	0.07	0.06	0.07	0.02	99.52	0.93	15.04	98.21	0.14	2.27	0.02	0.01	6.47	0.03	0.18	0.00	0.00	0.00	0.03	0.00	0.64	0.07	2.25	0.26	0.01	2.49	17.34	0.00	0.00	48.00	3.60	1.97	3.42	47.64	138.57	900.66	426.70	1106.36	647.13	936.87	470.55	1075.24	477.84
41.307	0	0.07	0.05	0.01	0.08	0.23	0.07	0.06	0.14	0.02	99.54	0.97	14.76	97.96	0.13	2.41	0.02	0.01	5.22	0.05	0.31	0.01	0.00	0.00	0.03	0.00	0.72	0.14	2.19	0.26	0.01	2.74	17.64	0.00	1.00	54.00	5.67	2.65	4.35	48.36	138.60	900.21	426.87	1105.85	648.03	937.42	470.47	1075.75	479.17
41.341	0	0.07	0.05	0.01	0.08	0.23	0.07	0.06	0.31	0.02	99.54	0.97	14.65	98.04	0.11	2.61	0.02	0.01	5.15	0.05	0.35	0.02	0.00	0.00	0.04	0.01	0.82	0.31	2.04	0.27	0.01	2.85	17.61	0.00	0.00	54.00	5.46	2.45	4.42	48.23	139.53	899.94	426.63	1105.91	647.96	936.94	470.33	1076.21	478.94
41.374	0	0.07	0.05	0.01	0.08	0.24	0.07	0.06	0.40	0.02	99.52	0.98	15.02	97.97	0.11	3.31	0.02	0.01	5.85	0.07	0.29	0.03	0.00	0.00	0.03	0.01	0.81	0.40	2.10	0.30	0.01	3.50	17.67	0.00	0.00	54.00	5.95	2.63	5.35	48.17	139.39	897.94	425.77	1106.05	649.46	937.15	469.23	1076.14	479.67
41.408	0	0.07	0.05	0.01	0.08	0.27	0.07	0.07	0.37	0.02	99.46	1.03	16.03	97.92	0.15	3.94	0.02	0.02	7.19	0.08	0.16	0.01	0.00	0.00	0.04	0.01	0.87	0.37	2.02	0.34	0.01	5.59	18.04	0.00	0.00	54.00	5.34	2.74	5.42	47.76	141.98	895.40	424.28	1107.18	651.30	935.28	469.08	1076.94	478.68
41.441	0	0.07	0.05	0.01	0.09	0.24	0.07	0.07	0.39	0.02	99.51	0.97	15.16	97.75	0.16	4.16	0.02	0.02	6.26	0.07	0.13	0.01	0.00	0.00	0.04	0.01	1.00	0.39	1.81	0.32	0.01	5.57	17.59	0.00	0.00	54.00	8.52	3.15	4.18	48.86	138.80	894.46	423.80	1108.47	655.37	935.59	470.01	1074.13	478.44
41.474	0	0.07	0.05	0.01	0.09	0.20	0.07	0.07	0.40	0.02	99.60	0.80	13.39	98.23	0.21	5.50	0.02	0.02	5.46	0.06	0.10	0.00	0.00	0.00	0.07	0.01	1.05	0.40	1.76	0.33	0.01	4.58	16.24	0.00	0.00	54.00	6.38	1.93	3.55	48.48	141.19	896.94	425.76	1107.18	651.93	934.31	471.24	1075.30	478.73
41.508	0	0.07	0.05	0.02	0.10	0.19	0.07	0.07	0.49	0.02	99.62	0.76	12.96	97.87	0.28	6.24	0.02	0.02	5.36	0.06	0.10	0.00	0.00	0.00	0.09	0.01	0.98	0.49	1.87	0.41	0.01	7.64	15.92	0.00	0.00	54.00	5.85	2.86	4.26	48.03	139.88	896.07	425.50	1107.22	652.83	935.30	470.90	1074.98	478.48
41.541	0	0.07	0.06	0.02	0.11	0.15	0.07	0.08	0.68	0.03	99.70	0.59	10.53	98.28	0.43	7.42	0.03	0.02	4.32	0.05	0.11	0.00	0.00	0.01	0.11	0.01	0.85	0.68	1.74	0.40	0.01	3.48	14.12	0.00	0.00	54.00	5.35	1.78	3.98	48.06	138.44	897.33	426.83	1106.34	651.86	935.86	471.49	1074.09	479.05
41.574	0	0.07	0.05	0.02	0.12	0.15	0.07	0.09	0.65	0.03	99.71	0.56	10.22	98.03	0.75	9.17	0.03	0.02	4.59	0.04	0.12	0.00	0.00	0.01	0.11	0.01	0.72	0.65	1.87	0.41	0.01	7.90	13.78	0.00	0.00	54.00	5.84	2.46	4.77	48.13	138.88	896.64	426.06	1106.63	651.97	936.33	470.79	1074.96	479.27
41.608	0	0.07	0.06	0.02	0.13	0.12	0.08	0.09	0.60	0.04	99.74	0.43	8.44	98.14	1.08	10.43	0.04	0.03	5.31	0.04	0.12	0.00	0.00	0.01	0.14	0.02	0.60	0.60	1.79	0.51	0.01	2.93	11.87	0.00	0.00	54.00	5.05	2.16	4.64	47.85	137.30	896.47	426.72	1106.42	652.44	936.72	471.71	1073.81	479.15
41.641	0	0.08	0.07	0.02	0.13	0.11	0.08	0.09	0.72	0.04	99.74	0.40	7.62	98.21	1.28	9.52	0.04	0.03	4.96	0.04	0.13	0.00	0.00	0.01	0.20	0.02	0.55	0.72	1.77	0.50	0.01	2.72	11.33	0.00	0.00	54.00	5.29	1.98	4.45	48.00	137.03	896.79	426.91	1106.29	652.41	936.74	471.74	1073.56	479.22
41.674	0	0.08	0.07	0.02	0.14	0.10	0.09	0.09	0.58	0.05	99.73	0.34	6.71	98.21	1.18	9.86	0.05	0.04	5.35	0.03	0.14	0.00	0.00	0.01	0.24	0.03	0.46	0.58	1.71	0.47	0.01	2.80	10.28	0.00	0.00	54.00	5.09	1.97	4.16	48.23	138.40	896.73	427.02	1106.13	652.42	935.67	471.70	1073.86	479.27
41.708	0	0.08	0.07	0.02	0.14	0.10	0.09	0.09	0.80	0.05	99.72	0.33	6.74	98.61	0.92	10.39	0.05	0.04	6.32	0.03	0.15	0.00	0.00	0.02	0.29	0.03	0.48	0.80	1.37	0.47	0.01	1.75	9.93	0.00	0.00	54.00	3.09	0.68	4.25	47.79	135.82	897.29	428.96	1105.03	651.99	936.67	473.07	1072.32	479.92
41.741	0	0.08	0.07	0.02	0.14	0.10	0.08	0.09	1.18	0.05	99.72	0.33	6.65	98.31	0.70	11.39	0.05	0.05	6.89	0.04	0.19	0.00	0.00	0.02	0.35	0.03	0.49	1.18	1.30	0.49	0.01	1.09	9.68	0.00	0.00	54.00	8.42	1.68	5.36	50.01	134.01	895.87	427.47	1105.26	653.14	938.11	473.67	1071.95	480.56
41.775	0	0.08	0.07	0.02	0.15	0.10	0.09	0.10	1.54	0.06	99.70	0.33	5.72	97.97	0.70	12.48	0.06	0.05	7.00	0.04	0.23	0.01	0.00	0.02	0.37	0.03	0.51	1.54	1.36	0.55	0.02	3.26	8.85	0.00	0.00	54.00	6.31	2.61	4.45	48.77	139.45	894.47	426.65	1106.24	654.47	934.41	472.78	1073.68	479.68
41.808	0	0.08	0.07	0.02	0.15	0.09	0.09	0.10	1.14	0.06	99.69	0.33	5.56	97.82	0.59	12.36	0.06	0.05	7.10	0.04	0.19	0.01	0.00	0.02	0.34	0.02	0.46	1.14	1.50	0.57	0.02	8.84	8.54	0.00	0.00	54.00	8.38	2.99	3.53	49.60	139.22	894.93	426.54	1106.78	655.69	934.03	473.15	1073.09	479.67
41.841	0	0.08	0.08	0.02	0.15	0.09	0.09	0.09	1.02	0.06	99.71	0.33	5.22	97.87	0.51	11.12	0.06	0.04	6.22	0.04	0.18	0.01	0.00	0.02	0.37	0.02	0.45	1.02	1.50	0.57	0.02	9.39	8.53	0.00	0.00	54.00	7.82	2.87	3.75	49.24	139.21	894.85	426.50	1106.45	655.18	934.06	472.85	1073.11	479.49
41.875	0	0.09	0.09	0.02	0.14	0.08	0.09	0.08	0.71	0.07	99.73	0.33	4.24	97.85	0.45	8.19	0.07	0.04	5.97	0.04	0.13	0.01	0.00	0.02	0.31	0.02	0.46	0.71	1.61	0.56	0.02	14.62	7.60	0.00	0.00	54.00	8.45	2.90	3.72	49.31	139.72	894.30	425.96	1107.23	656.28	933.91	472.58	1073.46	479.65
41.908	0	0.09	0.09	0.02	0.14	0.08	0.09	0.08	0.62	0.08	99.72	0.33	4.28	98.11	0.50	8.40	0.08	0.03	5.81	0.04	0.13	0.00	0.00	0.02	0.28	0.02	0.42	0.62	1.67	0.58	0.02	8.69	7.69	0.00	0.00	54.00	7.09	2.25	3.39	48.95	141.96	896.16	426.71	1106.95	653.40	933.27	472.47	1075.01	480.32
41.941	0	0.09	0.09	0.02	0.14	0.08	0.09	0.08	0.69	0.08	99.72	0.33	4.32	97.62	0.52	8.53	0.08	0.03	6.00	0.04	0.16	0.01	0.00	0.02	0.26	0.03	0.46	0.69	1.57	0.59	0.02	3.45	7.68	0.00	0.00	54.00	5.84	3.43	4.23	48.17	138.39	896.63	426.83	1106.82	652.91	936.14	471.06	1074.19	480.77
41.975	0	0.09	0.08	0.02	0.14	0.08	0.09	0.09	0.61	0.08	99.72	0.33	4.71	98.00	0.88	9.31	0.08	0.03	5.80	0.04	0.15	0.00	0.00	0.03	0.28	0.03	0.41	0.61	1.59	0.60	0.02	10.41	8.19	0.00	0.00	54.00	5.78	2.53	4.14	48.07	137.68	897.04	427.24	1106.79	653.30	936.49	471.92	1073.94	479.97
42.008	0	0.09	0.08	0.02	0.14	0.09	0.09	0.08	0.62	0.08	99.73	0.33	4.87	98.37	1.25	8.03	0.08	0.02	5.75	0.04	0.16	0.01	0.00	0.03	0.25	0.03	0.41	0.62	1.67	0.60	0.02	13.43	8.43	0.00	0.00	54.00	6.23	1.49	4.14	48.30	138.07	897.16	427.26	1106.82	653.35	936.36	472.13	1074.21	479.92
42.041	0	0.09	0.08	0.02	0.13	0.09	0.10	0.08	0.58	0.08	99.73	0.33	5.14	98.29	1.40	7.56	0.08	0.02	6.25	0.03	0.13	0.01	0.00	0.03	0.24	0.04	0.39	0.58	1.71	0.61	0.02	9.30	8.49	0.00	0.00	54.00	6.25	1.74	4.28	48.28	138.70	896.51	426.90	1107.22	653.97	936.08	472.26	1074.58	479.75
42.075	0	0.09	0.08	0.02	0.13	0.10	0.10	0.08	0.46	0.08	99.75	0.33	6.06	97.64	1.44	6.09	0.08	0.02	6.65	0.04	0.12	0.00	0.00	0.03	0.25	0.04	0.43	0.46	1.70	0.65	0.02	11.42	9.18	0.00	0.00	54.00	6.63	3.39	3.90	48.35	140.03	895.96	426.04	1107.68	654.14	935.06	471.43	1074.84	479.80
42.108	0	0.09	0.09	0.02	0.12	0.10	0.10	0.07	0.44	0.07	99.76	0.33	6.24	97.91	1.28	5.14	0.07	0.02	7.08	0.04	0.11	0.00	0.00	0.03	0.25	0.03	0.44	0.44	1.74	0.65	0.02	19.01	9.14	0.00	0.00	54.00	7.13	2.76	3.69	48.65	140.60	895.33	426.40	1107.38	655.23	934.04	472.55	1074.46	479.55
42.142	0	0.09	0.08	0.02	0.13	0.11	0.10	0.08	0.44	0.07	99.74	0.33	6.85	98.12	1.59	6.78	0.07	0.02	7.67	0.04	0.14	0.01	0.00	0.02	0.30	0.03	0.38	0.44	1.89	0.71	0.02	8.92	9.56	0.00	0.00	54.00	6.56	2.24	3.46	48.59	141.05	896.88	427.06	1107.32	653.78	934.29	472.97	1075.19	479.56
42.175	0	0.09	0.08	0.02	0.12	0.11	0.10	0.08	0.53	0.07	99.76	0.33	7.02	98.56	1.09	5.67	0.07	0.02	7.76	0.04	0.14	0.01	0.00	0.03	0.35	0.03	0.39	0.53	1.83	0.76	0.02	6.15	9.62	0.00	0.00	54.00	4.50	0.86	4.16	47.80	138.90	896.01	427.63	1106.60	653.79	935.25	473.10	1074.00	479.57
42.208	0	0.09	0.08	0.02	0.12	0.10	0.10	0.07	0.67	0.07	99.76	0.33	6.59	98.46	0.96	5.04	0.07	0.02	6.97	0.04	0.13	0.00	0.00	0.03	0.37	0.03	0.34	0.67	1.73	0.77	0.02	5.72	9.53	0.00	1.00	60.00	4.34	1.21	4.43	47.67	138.19	895.61	427.33	1106.43	653.66	935.61	472.74	1073.64	479.42
42.242	0	0.09	0.08	0.02	0.11	0.10	0.10	0.07	0.62	0.07	99.77	0.33	6.68	98.27	0.84	4.36	0.07	0.02	6.76	0.04	0.12	0.00	0.00	0.02	0.30	0.03	0.36	0.62	1.94	0.78	0.02	8.10	9.64	0.00	0.00	60.00	4.33	1.80	4.01	47.40	139.68	893.39	425.47	1107.49	655.76	933.88	471.52	1073.40	478.04
42.275	0	0.09	0.09	0.02	0.11	0.11	0.10	0.07	0.52	0.06	99.78	0.33	6.95	98.40	0.56	3.56	0.06	0.02	7.10	0.04	0.11	0.00	0.00	0.02	0.28	0.03	0.38	0.52	1.90	0.76	0.02	6.32	9.67	0.00	0.00	60.00	4.88	1.41	3.22	48.14	140.51	896.42	427.62	1106.33	653.42	933.53	473.38	1073.94	478.94
42.308	0	0.09	0.08	0.02	0.11	0.11	0.10	0.07	0.44	0.06	99.78	0.33	7.40	98.65	0.41	3.21	0.06	0.02	7.24	0.05	0.11	0.00	0.00	0.02	0.27	0.03	0.39	0.44	1.87	0.77	0.02	5.07	10.00	0.00	0.00	60.00	4.17	0.55	3.99	47.76	138.76	895.42	427.32	1105.95	653.45	934.51	472.74	1073.13	478.99
42.342	0	0.09	0.08	0.02	0.11	0.12	0.09	0.07	0.43	0.06	99.77	0.34	7.84	98.27	0.35	3.39	0.06	0.02	7.61	0.05	0.12	0.00	0.00	0.02	0.28	0.03	0.37	0.43	1.80	0.79	0.02	2.95	10.25	0.00	0.00	60.00	5.01	1.80	4.50	47.97	136.50	895.28	427.21	1106.20	654.05	936.22	472.79	1072.56	479.38
42.375	0	0.09	0.08	0.02	0.11	0.12	0.09	0.07	0.42	0.06	99.76	0.35	8.11	98.27	0.33	3.49	0.06	0.02	7.95	0.05	0.11	0.00	0.00	0.02	0.26	0.03	0.39	0.42	1.79	0.72	0.02	7.14	10.36	0.00	0.00	60.00	4.80	1.82	3.48	47.64	138.78	894.09	425.90	1107.76	656.18	934.22	471.92	1072.85	478.25
42.409	0	0.09	0.08	0.02	0.10	0.12	0.09	0.07	0.30	0.05	99.76	0.36	8.21	98.38	0.24	3.08	0.05	0.02	7.24	0.05	0.13	0.00	0.00	0.02	0.23	0.02	0.42	0.30	1.66	0.72	0.02	8.70	10.69	0.00	0.00	60.00	7.12	1.46	2.59	49.34	142.21	897.02	427.08	1107.31	653.14	932.81	473.71	1074.90	479.62
42.442	0	0.09	0.08	0.02	0.11	0.12	0.09	0.07	0.27	0.05	99.76	0.34	8.06	97.96	0.31	3.39	0.05	0.02	7.97	0.04	0.13	0.00	0.00	0.02	0.19	0.02	0.40	0.27	1.74	0.71	0.02	5.58	10.26	0.00	0.00	60.00	5.92	2.64	3.50	48.37	137.72	897.30	427.26	1107.74	654.34	936.35	472.99	1073.94	479.11
42.475	0	0.09	0.08	0.02	0.11	0.12	0.09	0.07	0.24	0.05	99.76	0.34	8.05	97.98	0.34	3.57	0.05	0.02	7.90	0.04	0.13	0.01	0.00	0.02	0.18	0.02	0.41	0.24	1.76	0.72	0.02	9.96	10.28	0.00	0.00	60.00	4.73	2.59	3.74	47.86	138.15	897.27	427.44	1107.62	653.95	936.35	472.48	1074.32	479.41
42.509	0	0.09	0.08	0.02	0.11	0.12	0.09	0.07	0.28	0.04	99.76	0.34	8.19	98.01	0.30	3.81	0.04	0.03	8.25	0.04	0.16	0.01	0.00	0.02	0.21	0.02	0.42	0.28	1.60	0.76	0.02	3.20	10.29	0.00	0.00	60.00	4.22	2.52	3.76	47.49	138.05	896.65	426.70	1108.30	654.50	936.45	471.76	1074.32	478.97
42.542	0	0.09	0.08	0.02	0.11	0.12	0.09	0.07	0.40	0.04	99.76	0.35	8.28	97.72	0.33	5.13	0.04	0.03	7.92	0.03	0.13	0.01	0.00	0.02	0.21	0.01	0.44	0.40	1.55	0.76	0.02	3.94	10.51	0.00	0.00	60.00	5.98	3.21	3.84	48.36	142.39	896.22	426.17	1108.41	654.24	934.36	471.49	1076.48	480.20
42.575	0	0.09	0.08	0.02	0.11	0.12	0.09	0.07	0.40	0.04	99.75	0.37	8.42	97.86	0.31	4.54	0.04	0.02	7.61	0.03	0.14	0.01	0.00	0.02	0.18	0.01	0.44	0.40	1.72	0.76	0.02	3.03	10.77	0.00	0.00	60.00	3.93	2.88	3.62	47.29	142.31	895.17	425.01	1109.25	654.83	934.02	470.52	1076.11	478.29
42.609	0	0.09	0.08	0.02	0.11	0.13	0.09	0.07	0.29	0.04	99.75	0.38	8.65	97.55	0.32	4.46	0.04	0.02	7.66	0.02	0.13	0.01	0.00	0.02	0.14	0.01	0.39	0.29	1.64	0.71	0.02	5.64	10.93	0.00	0.00	60.00	3.77	3.57	3.16	47.21	138.73	897.00	426.40	1109.13	654.58	936.08	472.09	1074.68	478.06
42.642	0	0.08	0.07	0.02	0.11	0.14	0.09	0.07	0.19	0.04	99.72	0.41	9.70	98.27	0.24	4.70	0.04	0.02	8.42	0.03	0.15	0.00	0.00	0.01	0.12	0.01	0.34	0.19	1.52	0.70	0.02	1.56	11.58	0.00	0.00	60.00	2.63	1.82	3.22	47.05	139.37	897.84	427.05	1107.98	652.59	935.62	472.41	1074.89	477.61
42.675	0	0.08	0.06	0.02	0.10	0.19	0.09	0.07	0.13	0.04	99.61	0.51	12.47	98.61	0.20	4.51	0.04	0.02	11.18	0.03	0.17	0.01	0.00	0.01	0.10	0.01	0.37	0.13	1.35	0.70	0.02	0.89	13.08	0.00	0.00	60.00	1.29	0.68	4.12	46.54	135.48	898.77	428.00	1106.79	650.85	938.36	470.87	1073.58	479.35
42.709	0	0.08	0.06	0.02	0.09	0.23	0.08	0.07	0.12	0.04	99.55	0.62	13.92	98.30	0.13	4.28	0.04	0.02	11.09	0.03	0.20	0.01	0.00	0.01	0.10	0.01	0.43	0.12	1.47	0.65	0.02	0.89	14.48	0.00	0.00	60.00	3.76	1.71	4.08	47.13	135.69	897.86	425.79	1107.77	651.50	938.27	469.76	1073.71	478.14
42.742	0	0.08	0.06	0.02	0.09	0.21	0.08	0.07	0.15	0.04	99.58	0.58	13.19	98.26	0.10	3.88	0.04	0.02	10.53	0.02	0.20	0.01	0.00	0.01	0.09	0.01	0.43	0.15	1.49	0.68	0.02	1.36	14.01	0.00	0.00	60.00	5.28	1.85	3.43	47.69	135.84	897.33	424.61	1107.34	650.99	937.00	469.85	1072.68	476.42
42.776	0	0.08	0.06	0.02	0.09	0.18	0.08	0.07	0.17	0.03	99.64	0.58	12.16	98.15	0.08	3.19	0.03	0.02	7.95	0.02	0.14	0.01	0.00	0.01	0.08	0.01	0.43	0.17	1.52	0.75	0.02	4.19	14.04	0.00	0.00	60.00	5.13	2.15	2.58	47.60	136.60	898.46	423.93	1108.03	649.97	936.60	470.38	1073.15	474.07
42.809	0	0.08	0.07	0.02	0.09	0.15	0.08	0.06	0.13	0.03	99.69	0.54	10.89	98.11	0.06	2.26	0.03	0.01	6.25	0.03	0.14	0.01	0.00	0.01	0.06	0.01	0.40	0.13	1.74	0.78	0.02	5.33	13.51	0.00	0.00	60.00	6.91	2.25	3.46	48.52	137.42	899.13	423.81	1107.21	648.37	937.09	469.52	1074.39	475.31
42.842	0	0.08	0.07	0.02	0.09	0.14	0.08	0.06	0.16	0.03	99.72	0.50	10.04	98.58	0.06	2.70	0.03	0.02	5.58	0.03	0.15	0.02	0.00	0.01	0.06	0.01	0.48	0.16	1.57	0.82	0.02	0.24	12.98	0.00	0.00	60.00	6.48	0.79	3.71	48.71	138.57	900.73	424.74	1106.06	645.42	937.06	468.89	1075.39	476.97
42.876	0	0.08	0.07	0.02	0.10	0.13	0.08	0.07	0.16	0.03	99.75	0.46	9.11	98.06	0.06	2.88	0.03	0.03	4.92	0.03	0.20	0.04	0.00	0.01	0.07	0.01	0.58	0.16	1.51	1.00	0.02	0.21	12.39	0.00	0.00	60.00	4.36	2.39	3.84	47.69	139.90	899.64	424.07	1106.29	645.78	936.16	468.00	1075.84	475.95
42.909	0	0.08	0.07	0.02	0.10	0.12	0.08	0.06	0.15	0.03	99.75	0.47	8.91	98.24	0.06	2.82	0.03	0.03	4.22	0.03	0.25	0.04	0.00	0.01	0.07	0.02	0.75	0.15	1.47	0.97	0.02	3.48	12.49	0.00	0.00	60.00	6.16	1.89	3.66	48.45	137.21	899.49	424.07	1106.16	646.46	937.06	469.64	1074.16	475.04
42.942	0	0.08	0.07	0.02	0.10	0.12	0.09	0.07	0.20	0.03	99.77	0.43	8.37	98.11	0.07	3.24	0.03	0.04	4.60	0.03	0.27	0.05	0.00	0.01	0.07	0.01	0.74	0.20	1.52	1.09	0.02	0.21	11.85	0.00	0.00	60.00	6.29	2.26	4.31	48.38	136.91	898.97	423.77	1105.81	646.76	937.52	467.93	1074.19	476.00
42.976	0	0.09	0.08	0.02	0.10	0.11	0.09	0.07	0.15	0.02	99.78	0.41	8.00	97.29	0.08	2.81	0.02	0.03	4.27	0.03	0.27	0.03	0.00	0.01	0.08	0.01	0.68	0.15	1.61	1.28	0.02	2.71	11.63	0.00	0.00	60.00	4.76	4.09	4.96	47.31	139.33	896.36	421.04	1106.51	647.05	936.21	464.82	1075.20	474.64
43.009	0	0.09	0.07	0.02	0.10	0.12	0.09	0.07	0.12	0.02	99.77	0.43	8.40	97.86	0.08	2.64	0.02	0.03	4.68	0.04	0.30	0.02	0.00	0.01	0.07	0.01	0.67	0.12	1.88	1.44	0.02	4.08	11.84	0.00	0.00	60.00	6.53	2.89	4.25	47.89	137.31	896.35	420.59	1108.17	648.88	937.20	465.33	1074.18	474.88
43.042	0	0.09	0.07	0.02	0.10	0.13	0.09	0.07	0.12	0.02	99.74	0.43	9.10	97.91	0.10	2.85	0.02	0.04	6.00	0.03	0.23	0.02	0.00	0.01	0.06	0.01	0.71	0.12	2.12	1.63	0.02	0.56	11.96	0.00	0.00	60.00	8.76	2.76	3.07	48.96	137.22	897.28	420.29	1108.77	649.23	936.64	467.26	1073.74	473.02
43.076	0	0.09	0.07	0.02	0.10	0.12	0.09	0.07	0.07	0.02	99.76	0.41	8.64	98.31	0.10	3.26	0.02	0.05	5.97	0.03	0.27	0.02	0.00	0.01	0.06	0.02	0.70	0.07	2.22	1.84	0.02	4.96	11.53	0.00	0.00	60.00	7.31	1.70	3.37	48.48	137.56	898.88	421.36	1108.64	647.50	937.55	466.92	1074.91	474.31
43.109	0	0.09	0.08	0.02	0.11	0.12	0.09	0.07	0.09	0.02	99.77	0.39	8.27	98.09	0.12	3.97	0.02	0.06	5.90	0.03	0.23	0.02	0.00	0.01	0.06	0.02	0.64	0.09	2.04	1.82	0.02	0.08	11.21	0.00	0.00	60.00	7.58	2.31	4.40	48.96	135.39	900.79	423.69	1106.67	645.84	939.70	467.57	1074.79	476.59
43.143	0	0.09	0.08	0.02	0.11	0.09	0.09	0.07	0.20	0.02	99.78	0.33	6.07	97.56	0.12	4.48	0.02	0.06	4.18	0.03	0.26	0.05	0.00	0.01	0.07	0.02	0.72	0.20	1.97	2.26	0.02	0.07	9.85	0.00	0.00	60.00	3.86	3.56	4.00	47.71	140.33	900.37	423.62	1105.46	643.21	936.13	466.79	1076.18	475.64
43.176	0	0.09	0.09	0.02	0.12	0.07	0.09	0.08	0.25	0.02	99.76	0.33	4.19	97.58	0.16	4.87	0.02	0.08	3.91	0.03	0.21	0.07	0.00	0.02	0.08	0.02	0.71	0.25	1.91	2.29	0.02	0.07	8.19	0.00	0.00	60.00	3.62	3.52	4.34	47.60	141.43	900.42	423.09	1105.79	642.70	936.21	465.78	1077.28	475.84
43.209	0	0.09	0.09	0.02	0.12	0.08	0.09	0.08	0.57	0.02	99.76	0.33	4.26	97.80	0.15	5.17	0.02	0.08	4.19	0.03	0.22	0.16	0.00	0.02	0.08	0.02	0.83	0.57	1.65	2.13	0.02	0.07	8.20	0.00	0.00	60.00	4.11	3.02	3.78	47.83	140.32	900.33	423.47	1105.85	643.63	936.04	467.06	1076.12	475.32
43.243	0	0.09	0.09	0.02	0.13	0.07	0.09	0.08	0.61	0.02	99.74	0.33	3.75	97.90	0.13	6.44	0.02	0.10	4.29	0.03	0.22	0.25	0.00	0.02	0.08	0.02	1.00	0.61	1.49	2.35	0.02	0.05	7.69	0.00	0.00	60.00	4.96	2.79	3.97	48.26	138.92	900.20	423.73	1105.14	643.78	936.49	467.35	1075.17	475.44
43.276	0	0.09	0.09	0.02	0.14	0.07	0.09	0.09	0.43	0.02	99.72	0.33	3.00	97.81	0.17	8.77	0.02	0.15	3.56	0.02	0.20	0.17	0.00	0.02	0.07	0.02	1.06	0.43	1.52	2.35	0.02	0.11	7.23	0.00	0.00	60.00	4.67	3.01	4.30	47.85	141.49	898.77	421.90	1106.67	644.80	935.73	465.52	1076.89	475.11
43.309	0	0.09	0.09	0.02	0.14	0.06	0.09	0.09	0.37	0.03	99.71	0.33	2.74	97.89	0.15	8.95	0.02	0.16	3.56	0.03	0.30	0.14	0.00	0.03	0.09	0.02	1.09	0.37	1.47	2.24	0.02	1.00	7.02	0.00	0.00	60.00	6.66	2.82	5.06	48.27	137.12	898.04	420.16	1106.70	644.94	938.29	463.57	1074.97	474.50
43.343	0	0.09	0.09	0.02	0.15	0.06	0.09	0.09	0.28	0.04	99.71	0.33	1.70	98.07	0.19	9.27	0.02	0.15	2.41	0.03	0.26	0.07	0.00	0.04	0.12	0.03	1.26	0.28	1.40	2.05	0.03	0.54	6.49	0.00	0.00	54.00	7.34	2.36	4.52	48.87	135.43	900.40	421.08	1106.26	643.05	939.42	464.68	1074.52	474.23
43.376	0	0.09	0.10	0.02	0.14	0.06	0.09	0.09	0.20	0.03	99.71	0.33	1.64	97.82	0.15	8.75	0.02	0.12	2.29	0.04	0.23	0.05	0.00	0.03	0.11	0.03	1.38	0.20	1.34	2.16	0.03	0.20	6.44	0.00	0.00	54.00	5.59	2.98	4.39	48.72	140.95	902.03	422.81	1104.62	640.09	936.67	465.75	1077.32	474.85
43.410	0	0.09	0.10	0.02	0.14	0.06	0.09	0.08	0.11	0.04	99.72	0.33	1.55	97.73	0.13	7.69	0.02	0.09	2.64	0.05	0.20	0.10	0.00	0.04	0.09	0.02	1.03	0.11	1.29	2.15	0.03	0.57	6.18	0.00	0.00	54.00	5.21	3.19	3.96	49.10	139.71	904.99	424.67	1103.65	637.09	937.79	466.81	1077.20	476.01
43.443	0	0.09	0.10	0.02	0.14	0.06	0.09	0.08	0.11	0.04	99.72	0.33	1.71	97.54	0.11	7.91	0.02	0.09	3.00	0.07	0.24	0.17	0.00	0.04	0.07	0.02	0.71	0.11	1.07	1.94	0.03	0.76	6.19	0.00	0.00	54.00	2.91	3.61	3.53	48.22	139.06	904.22	424.55	1103.52	636.49	937.25	465.96	1075.92	476.34
43.476	0	0.10	0.10	0.02	0.13	0.06	0.10	0.08	0.09	0.04	99.73	0.33	2.35	97.14	0.10	6.61	0.02	0.07	4.49	0.09	0.27	0.29	0.00	0.04	0.07	0.02	0.55	0.09	1.01	1.95	0.02	0.71	6.20	0.00	0.00	54.00	3.30	4.37	2.97	48.23	138.28	904.31	424.42	1104.19	637.42	937.37	466.85	1075.38	475.35
43.510	0	0.10	0.11	0.02	0.13	0.06	0.10	0.08	0.09	0.05	99.73	0.33	1.71	98.17	0.10	6.70	0.02	0.06	4.69	0.14	0.31	0.59	0.00	0.05	0.06	0.02	0.40	0.09	0.65	1.56	0.02	0.94	5.54	0.00	0.00	54.00	3.37	2.10	3.90	48.34	139.18	903.96	424.17	1103.28	636.32	937.31	465.39	1076.07	476.24
43.543	0	0.10	0.11	0.02	0.13	0.06	0.10	0.08	0.14	0.06	99.73	0.33	1.31	98.32	0.08	6.01	0.03	0.05	5.06	0.23	0.32	0.59	0.00	0.06	0.06	0.03	0.41	0.14	0.54	1.49	0.02	0.72	5.02	0.00	0.00	54.00	3.21	1.64	3.10	48.13	138.36	902.77	423.51	1103.55	637.37	936.32	465.86	1074.39	474.80
43.576	0	0.10	0.11	0.02	0.14	0.05	0.10	0.08	0.14	0.07	99.71	0.33	0.84	97.51	0.08	7.87	0.03	0.06	4.55	0.28	0.32	0.40	0.00	0.07	0.05	0.03	0.34	0.14	0.52	1.69	0.02	0.60	4.79	0.00	0.00	54.00	4.75	3.66	4.32	48.43	138.62	902.04	422.78	1103.56	638.38	937.24	464.75	1075.46	475.22
43.610	0	0.10	0.11	0.02	0.15	0.05	0.10	0.09	0.16	0.09	99.69	0.33	0.27	97.52	0.07	9.61	0.03	0.08	4.38	0.35	0.31	0.49	0.00	0.09	0.04	0.03	0.28	0.16	0.44	1.88	0.03	1.18	4.32	0.00	0.00	54.00	4.30	3.65	4.11	48.42	138.36	903.80	423.35	1103.22	636.50	937.83	465.10	1075.84	474.86
43.643	0	0.10	0.11	0.02	0.16	0.05	0.10	0.09	0.20	0.10	99.69	0.33	0.00	97.73	0.08	9.99	0.04	0.08	4.10	0.47	0.33	0.37	0.00	0.10	0.05	0.04	0.23	0.20	0.45	1.86	0.03	3.27	4.15	0.12	0.00	54.00	3.87	3.20	4.44	48.44	138.49	904.17	423.49	1102.23	634.69	937.84	464.25	1075.88	475.48
43.676	0	0.09	0.11	0.02	0.17	0.04	0.09	0.10	0.27	0.11	99.66	0.33	0.00	97.06	0.08	11.97	0.04	0.09	3.22	0.47	0.36	0.45	0.00	0.11	0.07	0.03	0.25	0.27	0.45	1.74	0.03	2.03	3.94	0.32	0.00	54.00	2.87	4.51	4.58	48.21	141.21	904.61	423.86	1102.42	633.99	937.10	463.98	1077.75	476.54
43.710	0	0.10	0.11	0.02	0.17	0.04	0.10	0.10	0.33	0.12	99.66	0.33	0.00	98.05	0.09	11.65	0.05	0.08	3.60	0.52	0.40	0.56	0.00	0.12	0.08	0.04	0.28	0.33	0.48	1.79	0.03	1.79	3.74	0.46	0.00	54.00	3.48	2.42	3.90	48.28	140.47	904.12	422.91	1103.22	634.79	936.75	464.28	1076.82	474.84
43.743	0	0.09	0.10	0.02	0.20	0.04	0.09	0.12	0.35	0.13	99.61	0.33	0.00	97.64	0.11	16.32	0.05	0.11	3.38	0.54	0.44	0.68	0.00	0.13	0.09	0.04	0.30	0.35	0.44	1.80	0.04	0.70	3.82	0.48	0.00	54.00	3.40	3.39	4.38	48.53	136.52	906.90	425.45	1102.14	633.48	940.03	465.52	1076.10	476.66
43.777	0	0.09	0.10	0.02	0.21	0.04	0.09	0.13	0.15	0.15	99.58	0.33	0.00	96.83	0.10	18.29	0.06	0.11	2.83	0.42	0.38	0.36	0.00	0.15	0.10	0.04	0.37	0.15	0.42	1.77	0.04	0.34	3.43	0.46	0.00	54.00	1.17	4.90	5.18	46.76	131.66	905.64	423.03	1103.59	634.70	943.23	463.53	1074.56	472.78
43.810	0	0.08	0.10	0.02	0.23	0.04	0.08	0.14	0.16	0.16	99.55	0.34	0.00	97.99	0.11	20.13	0.05	0.11	2.64	0.38	0.32	0.40	0.00	0.16	0.10	0.04	0.35	0.16	0.38	1.87	0.03	0.78	3.24	0.74	0.00	54.00	3.05	2.56	4.59	48.27	139.22	906.20	424.56	1102.21	633.25	938.64	464.73	1077.41	475.87
43.843	0	0.09	0.10	0.02	0.22	0.04	0.09	0.13	0.17	0.17	99.56	0.33	0.00	97.97	0.12	19.18	0.05	0.10	2.57	0.37	0.27	0.44	0.00	0.17	0.13	0.04	0.41	0.15	0.35	1.93	0.04	1.03	3.28	0.84	0.00	54.00	3.46	2.61	4.38	48.33	140.58	905.73	423.87	1103.19	634.08	938.01	464.61	1078.17	475.59
43.877	0	0.08	0.10	0.02	0.23	0.04	0.08	0.14	0.19	0.19	99.54	0.34	0.00	98.01	0.14	20.24	0.05	0.09	2.26	0.32	0.23	0.35	0.00	0.19	0.14	0.05	0.42	0.12	0.31	2.07	0.04	0.75	3.22	0.98	0.00	54.00	2.52	2.53	4.28	48.06	138.94	906.32	424.54	1102.40	633.13	938.58	464.85	1077.11	475.50
43.910	0	0.08	0.10	0.02	0.22	0.04	0.09	0.14	0.19	0.18	99.55	0.33	0.00	97.92	0.13	19.62	0.05	0.11	3.18	0.29	0.25	0.55	0.00	0.18	0.13	0.05	0.41	0.19	0.30	2.23	0.04	1.24	3.29	0.89	0.00	54.00	3.04	2.75	4.10	48.02	140.46	905.10	423.29	1103.92	634.88	937.82	464.38	1077.87	475.07
43.943	0	0.08	0.10	0.02	0.23	0.04	0.08	0.15	0.19	0.19	99.53	0.36	0.00	98.02	0.17	21.04	0.05	0.11	3.42	0.26	0.27	0.58	0.00	0.19	0.12	0.05	0.41	0.18	0.30	2.37	0.04	0.77	3.19	0.93	0.00	54.00	3.43	2.48	4.41	48.50	137.19	906.61	425.19	1102.23	633.56	939.64	465.32	1076.37	476.54
43.977	0	0.08	0.09	0.02	0.26	0.04	0.08	0.17	0.24	0.24	99.47	0.45	0.00	97.09	0.17	24.12	0.05	0.12	3.14	0.21	0.25	0.50	0.00	0.24	0.11	0.05	0.40	0.12	0.32	2.35	0.04	0.38	2.87	1.02	0.00	54.00	0.94	4.46	3.59	47.22	128.42	907.90	425.29	1100.92	631.99	942.87	465.82	1071.13	472.22
44.010	0	0.08	0.10	0.02	0.23	0.04	0.09	0.14	0.26	0.26	99.54	0.34	0.00	98.19	0.13	20.36	0.05	0.11	3.51	0.19	0.27	0.42	0.00	0.26	0.13	0.05	0.44	0.14	0.31	2.31	0.04	0.74	2.82	0.79	0.00	54.00	1.35	2.03	3.72	47.22	135.89	905.46	423.08	1103.66	634.20	939.58	464.07	1075.16	473.15
44.043	0	0.09	0.11	0.02	0.21	0.04	0.09	0.13	0.28	0.28	99.57	0.33	0.00	97.67	0.14	18.11	0.04	0.11	3.48	0.20	0.29	0.43	0.00	0.28	0.12	0.05	0.43	0.14	0.30	2.24	0.05	0.36	2.93	1.13	0.00	54.00	2.53	3.32	3.77	47.85	141.36	905.57	423.38	1104.79	635.02	937.70	464.66	1078.68	475.16
44.077	0	0.09	0.12	0.02	0.20	0.04	0.09	0.12	0.31	0.25	99.60	0.33	0.00	97.23	0.12	16.46	0.04	0.11	3.92	0.17	0.25	0.37	0.00	0.31	0.10	0.04	0.45	0.11	0.28	1.86	0.04	0.14	3.02	1.30	0.00	54.00	3.64	4.22	2.89	47.99	140.28	905.04	422.39	1106.35	636.87	937.74	465.35	1077.77	473.76
44.110	0	0.09	0.11	0.02	0.20	0.04	0.09	0.12	0.30	0.29	99.60	0.33	0.00	97.92	0.11	15.97	0.04	0.11	4.06	0.15	0.29	0.37	0.00	0.30	0.08	0.04	0.38	0.12	0.30	1.87	0.04	0.33	2.99	0.87	0.00	54.00	4.37	2.74	3.26	48.36	137.63	906.85	423.30	1106.21	635.94	940.25	465.46	1077.57	474.79
44.144	0	0.09	0.12	0.02	0.19	0.04	0.10	0.11	0.31	0.22	99.62	0.33	0.00	97.78	0.09	14.50	0.03	0.11	3.19	0.12	0.22	0.26	0.00	0.31	0.07	0.03	0.36	0.07	0.25	1.70	0.03	0.19	2.84	0.96	0.00	54.00	4.45	3.08	2.48	48.58	139.04	906.96	423.17	1106.30	635.40	938.81	466.11	1077.61	474.29
44.177	0	0.09	0.12	0.02	0.19	0.04	0.09	0.11	0.27	0.20	99.61	0.33	0.00	97.75	0.09	15.13	0.03	0.10	2.70	0.07	0.20	0.21	0.00	0.27	0.06	0.02	0.33	0.06	0.25	1.69	0.02	0.12	2.69	0.70	0.00	54.00	4.29	3.13	2.41	48.43	139.15	906.73	422.89	1106.63	635.67	938.73	465.95	1077.64	474.07
44.210	0	0.09	0.12	0.02	0.18	0.04	0.10	0.11	0.26	0.26	99.63	0.33	0.00	97.95	0.08	13.52	0.03	0.10	2.50	0.08	0.26	0.21	0.00	0.26	0.05	0.02	0.28	0.07	0.25	1.75	0.02	0.24	2.61	0.49	0.00	54.00	4.66	2.66	3.56	48.46	135.68	907.32	423.93	1105.88	636.24	941.57	465.90	1076.95	474.94
44.244	0	0.10	0.12	0.02	0.18	0.04	0.10	0.10	0.22	0.22	99.64	0.33	0.00	97.67	0.06	12.68	0.03	0.11	2.13	0.06	0.24	0.15	0.00	0.22	0.04	0.02	0.27	0.07	0.27	1.70	0.02	0.24	2.32	0.22	0.00	54.00	4.83	3.33	2.30	48.56	138.05	906.69	422.65	1107.50	636.72	939.57	466.04	1077.39	474.05
44.277	0	0.09	0.11	0.02	0.19	0.03	0.10	0.11	0.21	0.21	99.62	0.33	0.00	98.00	0.05	14.29	0.03	0.12	1.87	0.04	0.26	0.14	0.00	0.21	0.03	0.02	0.23	0.07	0.27	1.70	0.01	0.10	2.18	0.00	0.00	54.00	2.96	2.54	2.56	47.60	137.12	906.95	422.68	1108.02	636.98	940.65	465.60	1077.56	473.29
44.310	0	0.09	0.11	0.02	0.21	0.03	0.09	0.12	0.19	0.19	99.58	0.33	0.00	98.21	0.05	16.74	0.02	0.12	1.79	0.03	0.27	0.12	0.00	0.19	0.02	0.02	0.19	0.08	0.26	1.73	0.01	0.10	2.17	0.00	0.00	54.00	2.45	1.98	2.58	47.43	136.72	907.30	423.05	1107.67	636.45	940.86	465.68	1077.37	473.32
44.344	0	0.09	0.11	0.02	0.22	0.03	0.09	0.13	0.17	0.17	99.56	0.33	0.00	97.78	0.05	17.86	0.02	0.13	1.66	0.03	0.24	0.09	0.00	0.17	0.02	0.01	0.17	0.10	0.29	1.79	0.01	0.11	2.04	0.00	0.00	54.00	2.20	3.06	2.39	47.32	136.22	907.77	423.63	1108.20	637.00	941.43	466.28	1077.44	473.87
44.377	0	0.09	0.10	0.02	0.24	0.03	0.09	0.14	0.16	0.16	99.53	0.34	0.00	97.66	0.06	20.33	0.02	0.14	1.88	0.02	0.24	0.09	0.00	0.16	0.02	0.01	0.16	0.12	0.30	1.92	0.01	0.13	1.98	0.00	0.00	54.00	2.58	3.35	2.44	47.42	136.87	907.51	423.44	1108.42	637.30	941.16	466.16	1077.80	474.16
44.411	0	0.09	0.10	0.02	0.24	0.03	0.09	0.14	0.17	0.15	99.53	0.34	0.00	97.40	0.05	20.14	0.02	0.15	2.84	0.02	0.27	0.16	0.00	0.15	0.02	0.01	0.17	0.17	0.32	1.82	0.01	0.09	1.82	0.00	0.00	54.00	4.29	3.89	2.01	47.99	134.66	906.57	423.17	1108.35	638.67	941.27	466.80	1075.75	474.04
44.444	0	0.09	0.11	0.02	0.22	0.03	0.09	0.13	0.18	0.15	99.55	0.33	0.00	96.77	0.05	18.26	0.02	0.16	2.94	0.03	0.26	0.16	0.00	0.15	0.03	0.01	0.20	0.18	0.34	1.77	0.01	0.10	1.84	0.00	0.00	54.00	5.13	4.99	2.41	48.37	135.13	905.80	423.75	1107.05	639.40	940.45	467.62	1075.42	474.15
44.477	0	0.09	0.10	0.02	0.23	0.04	0.09	0.13	0.17	0.15	99.55	0.33	0.00	96.66	0.04	18.85	0.02	0.18	3.71	0.03	0.25	0.26	0.00	0.15	0.03	0.01	0.28	0.17	0.35	1.84	0.01	0.06	2.02	0.00	0.00	54.00	4.37	5.18	3.08	47.96	141.86	904.56	421.95	1107.65	638.64	937.62	465.40	1079.22	473.98
44.511	0	0.09	0.11	0.02	0.22	0.04	0.09	0.13	0.17	0.11	99.56	0.33	0.00	97.88	0.05	18.27	0.02	0.18	3.97	0.03	0.32	0.39	0.00	0.11	0.03	0.01	0.25	0.17	0.36	2.14	0.01	0.39	1.98	0.00	0.00	54.00	3.46	2.83	3.29	47.72	137.25	906.69	423.32	1107.22	637.17	940.89	465.47	1077.83	474.72
44.544	0	0.09	0.11	0.02	0.22	0.04	0.09	0.13	0.13	0.10	99.55	0.33	0.00	97.30	0.06	18.26	0.02	0.17	4.13	0.04	0.34	0.49	0.00	0.10	0.03	0.01	0.22	0.13	0.41	2.30	0.00	0.24	1.82	0.13	0.00	54.00	4.55	4.07	2.86	48.30	140.46	906.32	422.98	1107.40	637.29	938.79	466.06	1078.98	474.72
44.577	0	0.09	0.11	0.02	0.22	0.04	0.09	0.13	0.10	0.09	99.57	0.33	0.00	98.15	0.06	17.28	0.02	0.17	3.76	0.05	0.40	0.59	0.00	0.09	0.03	0.01	0.22	0.10	0.42	2.37	0.00	0.17	1.75	0.17	0.00	54.00	3.27	2.16	2.59	47.61	136.80	907.02	422.90	1107.84	636.83	940.81	465.61	1077.35	473.89
44.611	0	0.09	0.11	0.02	0.23	0.03	0.09	0.14	0.08	0.08	99.54	0.33	0.00	98.21	0.06	19.21	0.02	0.19	2.77	0.04	0.40	0.38	0.00	0.08	0.03	0.01	0.20	0.08	0.41	2.54	0.00	0.05	1.51	0.18	0.00	54.00	2.24	1.97	2.19	47.10	136.61	907.37	422.46	1109.11	637.17	941.25	465.50	1077.66	472.97
44.644	0	0.09	0.11	0.02	0.22	0.03	0.09	0.13	0.08	0.08	99.56	0.33	0.00	98.28	0.05	17.69	0.02	0.20	2.90	0.04	0.33	0.33	0.00	0.08	0.03	0.01	0.24	0.08	0.42	2.70	0.00	0.08	1.55	0.32	0.00	54.00	2.99	1.76	1.61	47.43	135.64	907.85	422.88	1110.03	638.12	941.80	466.56	1077.27	473.43
44.677	0	0.10	0.12	0.02	0.20	0.03	0.10	0.12	0.11	0.08	99.60	0.33	0.00	97.96	0.05	15.06	0.02	0.17	3.03	0.05	0.30	0.23	0.00	0.08	0.04	0.01	0.26	0.11	0.45	2.68	0.00	0.17	1.71	0.60	0.00	54.00	3.64	2.64	1.31	47.60	134.78	907.69	422.91	1110.09	639.09	941.84	467.51	1076.53	472.50
44.711	0	0.09	0.12	0.02	0.20	0.04	0.10	0.12	0.14	0.07	99.60	0.33	0.00	97.99	0.04	15.26	0.02	0.15	3.46	0.04	0.25	0.21	0.00	0.07	0.03	0.01	0.28	0.14	0.47	2.73	0.01	0.07	1.90	0.55	0.00	54.00	3.57	2.56	1.48	47.67	135.01	907.84	423.23	1109.73	638.72	941.82	467.47	1076.71	473.00
44.744	0	0.10	0.12	0.02	0.19	0.04	0.10	0.11	0.17	0.07	99.62	0.33	0.00	97.10	0.04	13.67	0.02	0.13	3.42	0.03	0.23	0.17	0.00	0.07	0.03	0.01	0.23	0.17	0.43	2.57	0.01	0.07	1.86	0.44	0.00	54.00	4.27	4.44	1.88	47.89	135.06	906.16	422.92	1109.02	639.85	941.07	467.14	1075.98	473.43
44.778	0	0.09	0.12	0.02	0.20	0.03	0.10	0.12	0.12	0.07	99.61	0.33	0.00	97.83	0.03	14.61	0.02	0.14	2.54	0.03	0.21	0.18	0.00	0.07	0.03	0.01	0.29	0.12	0.42	2.90	0.01	0.09	2.00	0.22	0.00	54.00	3.95	2.95	3.04	47.79	136.45	907.39	422.81	1108.84	638.06	942.14	465.63	1078.34	473.94
44.811	0	0.09	0.12	0.02	0.20	0.03	0.09	0.12	0.11	0.08	99.59	0.33	0.00	98.22	0.03	15.77	0.02	0.16	2.50	0.02	0.25	0.18	0.00	0.08	0.03	0.01	0.30	0.11	0.43	3.15	0.01	0.16	2.07	0.37	0.00	54.00	2.49	1.95	2.18	47.47	137.35	908.72	423.24	1109.30	636.55	941.65	466.16	1078.80	473.65
44.844	0	0.09	0.12	0.02	0.21	0.03	0.09	0.13	0.09	0.08	99.59	0.33	0.00	97.78	0.04	16.31	0.02	0.17	2.41	0.03	0.32	0.18	0.00	0.08	0.03	0.01	0.29	0.09	0.44	3.26	0.01	0.23	2.06	0.52	0.00	54.00	3.02	3.07	1.89	47.68	136.20	908.41	423.26	1109.59	637.26	941.93	466.39	1077.91	474.16
44.878	0	0.10	0.13	0.02	0.17	0.04	0.10	0.10	0.10	0.08	99.65	0.33	0.00	97.74	0.04	11.11	0.03	0.13	2.79	0.04	0.52	0.28	0.00	0.08	0.04	0.02	0.29	0.10	0.46	2.85	0.01	5.59	2.02	0.43	0.00	54.00	4.75	3.17	1.76	48.56	137.29	907.39	422.88	1110.35	639.05	941.14	466.80	1078.19	474.86
44.911	0	0.10	0.14	0.02	0.17	0.03	0.10	0.09	0.14	0.09	99.67	0.33	0.00	97.69	0.05	9.76	0.02	0.12	2.49	0.03	0.35	0.14	0.00	0.09	0.04	0.02	0.30	0.14	0.47	2.42	0.01	8.16	1.95	0.32	0.00	54.00	-0.50	3.27	2.88	46.05	136.17	907.01	421.14	1111.57	639.37	943.24	464.09	1079.26	470.49
44.944	0	0.10	0.13	0.02	0.17	0.03	0.10	0.10	0.15	0.08	99.65	0.33	0.00	97.88	0.06	10.72	0.02	0.14	2.12	0.02	0.21	0.10	0.00	0.08	0.03	0.02	0.27	0.15	0.51	2.24	0.01	6.86	1.88	0.11	0.00	54.00	-0.60	2.85	2.33	46.13	134.65	907.80	421.76	1111.79	638.91	943.92	464.55	1078.39	471.40
44.978	0	0.11	0.14	0.02	0.17	0.03	0.11	0.09	0.19	0.08	99.66	0.33	0.00	97.88	0.09	9.29	0.03	0.14	1.80	0.02	0.12	0.07	0.00	0.08	0.03	0.03	0.23	0.19	0.56	1.95	0.01	14.77	1.58	0.09	0.00	54.00	0.82	2.84	1.94	46.45	135.66	906.80	420.52	1112.80	639.97	943.03	464.28	1078.52	471.00
45.011	0	0.11	0.14	0.02	0.16	0.03	0.11	0.08	0.21	0.07	99.68	0.33	0.00	97.69	0.11	7.74	0.03	0.13	1.55	0.03	0.07	0.05	0.00	0.08	0.04	0.04	0.22	0.21	0.61	1.79	0.01	17.65	1.54	0.05	0.00	54.00	1.83	3.27	2.00	47.10	137.02	907.68	422.13	1111.84	639.86	942.36	466.13	1079.25	472.11
45.044	0	0.11	0.15	0.02	0.15	0.03	0.11	0.07	0.23	0.09	99.69	0.33	0.00	96.83	0.16	5.29	0.03	0.10	1.80	0.03	0.11	0.08	0.00	0.09	0.04	0.05	0.23	0.23	0.59	1.43	0.01	41.65	1.47	0.14	0.00	54.00	4.07	4.91	2.25	47.81	135.95	907.45	422.98	1112.32	641.93	943.36	466.97	1079.09	474.70
45.078	0	0.12	0.17	0.02	0.13	0.03	0.12	0.06	0.19	0.08	99.67	0.33	0.00	97.02	0.25	2.31	0.04	0.07	2.24	0.04	0.09	0.06	0.00	0.08	0.03	0.07	0.22	0.19	0.62	1.10	0.01	45.48	1.43	0.08	0.00	54.00	0.77	4.59	2.18	46.71	138.10	909.51	426.82	1110.43	641.49	942.23	470.94	1080.29	474.01
45.111	0	0.12	0.17	0.02	0.13	0.03	0.12	0.06	0.17	0.08	99.66	0.33	0.00	98.28	0.29	0.95	0.06	0.06	2.54	0.05	0.09	0.08	0.00	0.08	0.03	0.08	0.24	0.17	0.58	0.93	0.01	77.90	1.41	0.13	0.00	54.00	1.40	1.78	2.10	47.85	139.98	910.76	432.18	1107.03	641.20	940.08	475.63	1080.01	478.95
45.145	0	0.12	0.18	0.02	0.13	0.03	0.13	0.06	0.09	0.12	99.65	0.33	0.00	98.74	0.38	0.71	0.09	0.06	2.62	0.05	0.03	0.05	0.00	0.07	0.02	0.12	0.28	0.08	0.58	0.58	0.01	66.40	1.44	0.26	0.00	54.00	-2.44	0.18	3.58	46.94	141.59	909.20	435.57	1105.80	643.35	939.50	477.21	1080.97	482.99
45.178	0	0.12	0.18	0.02	0.13	0.03	0.13	0.06	0.14	0.14	99.64	0.33	0.00	97.70	0.36	0.47	0.14	0.06	2.37	0.06	0.04	0.05	0.00	0.06	0.02	0.14	0.28	0.09	0.55	0.47	0.01	88.16	1.27	0.45	0.00	54.00	-2.71	-3.26	3.01	46.35	137.88	911.66	440.00	1107.76	648.10	942.81	481.31	1080.59	486.31
45.211	0	0.12	0.19	0.02	0.13	0.03	0.13	0.06	0.15	0.15	99.63	0.33	0.00	98.56	0.30	0.36	0.15	0.05	2.33	0.06	0.03	0.06	0.00	0.05	0.01	0.14	0.32	0.12	0.49	0.45	0.00	86.64	1.27	0.67	0.00	54.00	-2.85	-0.87	3.72	46.71	138.62	912.60	445.05	1106.35	650.20	943.06	485.01	1081.50	492.09
45.245	0	0.12	0.20	0.02	0.13	0.03	0.13	0.06	0.26	0.26	99.61	0.33	0.00	98.42	0.28	0.29	0.26	0.04	2.25	0.08	0.03	0.04	0.00	0.04	0.01	0.19	0.37	0.22	0.50	0.32	0.00	73.68	1.23	1.07	0.00	54.00	-3.50	-1.35	4.26	45.93	139.52	910.88	445.05	1109.31	655.19	943.87	484.88	1083.10	493.76
45.278	0	0.12	0.20	0.02	0.13	0.03	0.13	0.06	0.32	0.22	99.60	0.33	0.00	98.28	0.26	0.31	0.22	0.03	2.27	0.08	0.03	0.03	0.00	0.03	0.01	0.20	0.43	0.32	0.49	0.30	0.00	71.56	1.29	1.35	0.00	54.00	-7.93	-1.78	5.10	44.32	137.18	910.21	446.09	1109.78	656.28	945.87	483.61	1082.55	495.31
45.311	0	0.12	0.21	0.02	0.13	0.03	0.13	0.06	0.36	0.22	99.59	0.33	0.00	98.15	0.22	0.31	0.26	0.03	2.74	0.07	0.03	0.03	0.00	0.02	0.01	0.25	0.40	0.36	0.48	0.22	0.00	84.27	1.37	1.62	0.00	54.00	-6.72	-2.14	5.59	44.30	138.55	908.08	443.74	1112.44	659.56	946.04	482.01	1084.02	494.63
45.345	0	0.12	0.21	0.02	0.13	0.03	0.13	0.06	0.48	0.19	99.57	0.33	0.00	98.40	0.19	0.41	0.30	0.02	3.03	0.05	0.04	0.02	0.00	0.02	0.01	0.35	0.57	0.48	0.42	0.11	0.01	55.94	1.46	2.00	0.00	54.00	-7.33	-1.39	4.06	44.14	142.68	907.98	443.07	1115.69	661.86	943.93	483.31	1086.23	493.65
45.378	0	0.12	0.22	0.02	0.13	0.04	0.13	0.06	0.61	0.14	99.57	0.33	0.00	97.99	0.14	0.63	0.27	0.02	4.26	0.04	0.05	0.01	0.00	0.01	0.01	0.28	0.87	0.61	0.34	0.10	0.01	43.70	1.75	2.45	0.00	54.00	-3.66	-2.58	3.21	44.67	142.74	906.10	442.12	1119.10	667.32	943.70	484.69	1086.08	494.74
45.412	0	0.12	0.22	0.02	0.13	0.05	0.13	0.06	1.43	0.14	99.56	0.33	0.00	98.31	0.14	0.82	0.31	0.01	6.90	0.04	0.08	0.01	0.00	0.01	0.01	0.27	1.17	1.43	0.25	0.07	0.01	30.55	2.27	2.88	0.00	54.00	-4.63	-1.69	4.07	43.82	140.19	904.77	440.55	1122.39	671.06	946.93	482.63	1086.61	494.51
45.445	0	0.12	0.21	0.02	0.12	0.05	0.13	0.06	1.25	0.12	99.58	0.33	0.00	98.67	0.12	0.98	0.40	0.01	7.33	0.05	0.10	0.00	0.00	0.01	0.01	0.26	1.53	1.25	0.19	0.06	0.00	27.12	2.88	3.02	0.00	48.00	-3.87	-0.48	3.48	44.07	144.05	904.71	440.95	1122.51	671.91	944.39	484.51	1088.13	494.02
45.478	0	0.12	0.20	0.02	0.12	0.06	0.13	0.06	1.74	0.14	99.60	0.33	0.85	98.52	0.14	1.05	0.38	0.01	9.20	0.08	0.14	0.01	0.00	0.01	0.01	0.23	1.90	1.74	0.17	0.06	0.00	22.55	3.35	2.93	0.00	48.00	-3.61	-1.02	4.27	44.31	146.81	903.96	442.20	1121.35	672.88	943.02	485.38	1089.48	495.48
45.512	0	0.11	0.17	0.02	0.12	0.06	0.12	0.06	1.72	0.13	99.66	0.33	1.77	97.90	0.13	1.14	0.48	0.01	8.67	0.08	0.15	0.00	0.00	0.00	0.01	0.16	2.37	1.72	0.12	0.05	0.00	27.01	4.47	2.09	0.00	48.00	-3.97	-2.78	5.08	43.94	143.63	904.71	444.37	1120.71	674.06	945.45	486.61	1088.70	497.06
45.545	0	0.11	0.14	0.02	0.12	0.07	0.12	0.06	1.99	0.14	99.72	0.33	2.66	98.45	0.14	0.99	0.46	0.01	7.96	0.09	0.15	0.00	0.00	0.00	0.01	0.12	3.00	1.99	0.11	0.04	0.00	36.42	5.65	1.13	0.00	48.00	-6.27	-1.23	3.12	43.17	139.86	902.38	442.63	1120.44	674.26	943.74	486.40	1083.44	493.19
45.578	0	0.11	0.13	0.02	0.11	0.07	0.11	0.06	1.99	0.12	99.73	0.33	2.55	97.78	0.12	0.98	0.41	0.01	6.51	0.09	0.14	0.00	0.00	0.00	0.01	0.12	3.97	1.99	0.12	0.04	0.00	44.81	6.08	0.95	0.00	48.00	-5.14	-3.08	4.84	43.43	144.69	903.69	443.77	1122.24	675.77	944.89	487.01	1089.31	496.00
45.612	0	0.10	0.11	0.02	0.11	0.07	0.10	0.06	2.01	0.08	99.78	0.33	3.40	98.45	0.08	0.99	0.20	0.00	4.08	0.06	0.11	0.00	0.00	0.00	0.01	0.09	4.56	2.01	0.10	0.03	0.00	47.44	7.74	0.04	0.00	48.00	-7.42	-1.23	4.99	42.79	141.96	903.39	444.99	1122.37	677.41	946.32	487.16	1087.95	496.73
45.645	0	0.10	0.10	0.02	0.11	0.07	0.10	0.06	1.56	0.08	99.79	0.33	3.26	97.83	0.08	1.04	0.18	0.00	3.24	0.06	0.11	0.00	0.00	0.00	0.01	0.09	3.59	1.56	0.10	0.03	0.00	25.48	7.85	0.00	0.00	48.00	-6.34	-2.95	5.13	43.01	143.92	900.56	442.46	1123.65	679.63	944.76	485.43	1088.33	495.55
45.678	0	0.10	0.10	0.02	0.10	0.07	0.10	0.06	1.31	0.07	99.79	0.33	3.87	97.43	0.07	0.90	0.16	0.00	2.85	0.06	0.11	0.00	0.00	0.00	0.01	0.08	3.28	1.31	0.10	0.03	0.00	37.38	8.51	0.00	0.00	48.00	-3.19	-3.83	4.95	43.55	144.70	898.86	440.29	1125.52	682.03	944.28	484.73	1088.59	495.35
45.712	0	0.09	0.08	0.02	0.09	0.10	0.09	0.06	0.94	0.06	99.80	0.41	7.13	96.63	0.06	0.96	0.10	0.00	2.57	0.04	0.09	0.00	0.00	0.00	0.01	0.06	2.60	0.94	0.11	0.03	0.00	10.38	11.58	0.00	0.00	48.00	-3.83	-5.23	4.51	43.48	145.68	897.49	438.65	1125.94	681.91	942.81	483.51	1088.13	493.77
45.745	0	0.08	0.07	0.02	0.09	0.12	0.09	0.06	0.78	0.05	99.76	0.48	8.65	96.02	0.05	0.93	0.08	0.00	3.47	0.03	0.09	0.00	0.00	0.00	0.01	0.05	2.10	0.78	0.12	0.04	0.00	3.89	12.62	0.00	1.00	54.00	-1.05	-6.08	5.31	44.40	144.68	898.51	436.16	1126.26	679.63	944.88	480.95	1089.11	492.46
45.779	0	0.08	0.06	0.01	0.08	0.18	0.08	0.06	0.80	0.06	99.63	0.74	12.54	97.45	0.06	0.85	0.07	0.00	4.83	0.03	0.07	0.01	0.00	0.00	0.00	0.03	1.79	0.80	0.13	0.04	0.00	27.36	15.74	0.00	0.00	54.00	1.76	-3.77	3.11	45.58	144.44	898.33	434.54	1126.33	679.50	942.36	482.89	1086.67	488.98
45.812	0	0.07	0.05	0.01	0.07	0.23	0.07	0.06	0.57	0.06	99.54	0.97	14.68	97.81	0.05	0.75	0.06	0.00	5.14	0.02	0.07	0.01	0.00	0.00	0.00	0.02	1.22	0.57	0.15	0.06	0.00	6.12	17.58	0.00	0.00	54.00	0.84	-3.01	3.46	44.67	144.23	896.57	428.59	1129.49	678.78	943.60	477.02	1087.64	484.40
45.845	0	0.07	0.04	0.01	0.07	0.33	0.07	0.06	0.59	0.06	99.33	1.24	17.86	97.76	0.06	0.62	0.06	0.00	8.35	0.03	0.14	0.01	0.00	0.00	0.00	0.02	0.87	0.59	0.17	0.07	0.00	15.37	19.34	0.00	0.00	54.00	-0.89	-3.13	3.13	44.22	147.35	895.32	426.92	1130.65	678.52	941.69	475.27	1088.81	483.48
45.879	0	0.06	0.04	0.01	0.06	0.53	0.07	0.06	0.38	0.07	98.94	1.90	22.00	97.76	0.06	0.51	0.07	0.00	11.18	0.05	0.24	0.01	0.00	0.00	0.00	0.02	0.56	0.38	0.24	0.11	0.00	31.43	22.12	0.00	0.00	54.00	1.08	-3.13	2.97	44.92	149.20	897.82	428.28	1129.27	676.31	941.13	477.26	1090.19	483.67
45.912	0	0.06	0.03	0.01	0.06	0.69	0.06	0.06	0.22	0.07	98.62	2.49	24.34	98.05	0.07	0.43	0.07	0.00	12.42	0.05	0.34	0.02	0.00	0.00	0.01	0.02	0.45	0.22	0.27	0.13	0.00	4.65	23.84	0.00	0.00	54.00	-0.59	-2.41	3.25	44.36	145.85	897.02	427.75	1129.55	676.45	942.87	475.50	1088.48	483.88
45.945	0	0.05	0.03	0.01	0.05	1.05	0.06	0.06	0.36	0.06	97.91	3.40	27.84	98.70	0.09	0.39	0.06	0.00	15.85	0.03	0.45	0.01	0.00	0.00	0.01	0.01	0.42	0.36	0.33	0.15	0.00	4.08	25.84	0.00	0.00	54.00	-2.11	-0.37	2.46	44.17	145.10	896.93	427.33	1128.50	674.52	941.79	475.23	1086.72	482.15
45.979	0	0.05	0.03	0.01	0.05	0.98	0.06	0.06	0.43	0.04	98.04	3.74	27.55	98.42	0.09	0.34	0.04	0.00	13.44	0.03	0.25	0.01	0.00	0.00	0.01	0.01	0.34	0.43	0.54	0.20	0.00	1.77	26.46	0.00	0.00	54.00	0.09	1.33	3.79	45.04	149.11	895.82	426.97	1126.45	673.38	939.89	474.03	1088.67	484.01
46.012	0	0.05	0.03	0.01	0.05	0.93	0.06	0.06	0.69	0.04	98.14	3.99	27.23	98.46	0.12	0.28	0.04	0.00	11.67	0.03	0.14	0.00	0.00	0.00	0.02	0.01	0.30	0.69	0.58	0.22	0.00	1.13	26.88	0.00	0.00	54.00	-1.16	1.22	3.46	44.71	144.81	896.25	427.29	1125.10	671.71	941.11	473.81	1085.63	483.07
46.045	0	0.05	0.02	0.01	0.05	1.29	0.06	0.06	1.41	0.04	97.43	5.05	29.91	97.99	0.12	0.31	0.04	0.00	14.48	0.02	0.09	0.00	0.00	0.00	0.02	0.01	0.31	1.41	0.64	0.27	0.00	2.62	28.41	0.00	0.00	54.00	-2.21	2.57	2.86	44.55	143.94	897.26	428.27	1124.39	670.59	941.00	474.86	1084.72	482.66
46.079	0	0.05	0.02	0.01	0.05	1.42	0.05	0.06	1.68	0.04	97.17	6.04	30.85	97.44	0.14	0.27	0.04	0.00	13.87	0.02	0.07	0.00	0.00	0.00	0.02	0.01	0.38	1.68	0.81	0.37	0.00	7.33	29.59	0.00	0.00	54.00	-2.64	3.80	3.62	44.28	142.14	898.39	428.93	1123.59	669.68	942.90	474.68	1084.83	482.51
46.112	0	0.05	0.02	0.01	0.05	1.50	0.06	0.06	1.73	0.04	96.99	5.99	31.28	97.09	0.15	0.30	0.04	0.00	15.06	0.02	0.07	0.00	0.00	0.00	0.02	0.01	0.42	1.73	0.78	0.34	0.00	8.99	29.53	0.00	0.00	54.00	-2.12	4.46	4.14	44.58	140.35	899.57	429.38	1121.09	666.60	943.69	474.29	1083.81	482.29
46.146	0	0.04	0.01	0.01	0.04	2.19	0.05	0.06	0.96	0.03	95.61	12.44	35.42	98.14	0.17	0.41	0.03	0.00	12.00	0.02	0.12	0.00	0.00	0.00	0.02	0.00	0.50	0.96	0.94	0.47	0.00	1.27	34.52	0.00	0.00	54.00	-1.31	2.16	4.49	44.71	139.78	900.09	429.57	1121.01	666.31	944.51	474.21	1084.02	482.88
46.179	0	0.03	0.01	0.01	0.03	4.37	0.04	0.06	0.72	0.03	91.27	25.90	42.03	98.26	0.13	0.40	0.03	0.00	13.52	0.02	0.17	0.00	0.00	0.00	0.02	0.00	0.71	0.72	1.01	0.49	0.00	1.01	40.13	0.00	0.00	54.00	-0.38	1.82	3.94	44.91	138.57	901.25	430.17	1120.75	665.49	944.93	475.13	1083.27	483.18
46.212	0	0.03	0.01	0.01	0.03	5.57	0.04	0.06	0.52	0.03	88.87	32.12	44.37	98.43	0.10	0.45	0.03	0.00	14.31	0.02	0.28	0.00	0.00	0.00	0.02	0.00	0.90	0.52	0.93	0.41	0.00	0.65	42.01	0.00	0.00	54.00	-0.99	1.30	3.78	44.83	134.34	902.23	431.45	1119.09	663.98	946.43	475.74	1080.56	483.35
46.246	0	0.03	0.01	0.01	0.03	7.46	0.03	0.06	0.38	0.03	85.08	42.41	47.31	97.88	0.11	0.51	0.03	0.00	14.41	0.02	0.38	0.00	0.00	0.00	0.02	0.00	1.14	0.38	1.07	0.40	0.00	2.60	44.76	0.00	0.00	54.00	-2.33	2.85	3.22	44.61	137.32	902.57	430.97	1118.35	661.93	944.18	476.11	1081.41	480.92
46.279	0	0.03	0.01	0.01	0.03	8.64	0.03	0.06	0.35	0.03	82.72	43.32	48.55	97.35	0.10	0.59	0.03	0.00	16.77	0.02	0.39	0.00	0.00	0.00	0.02	0.00	1.55	0.35	1.01	0.37	0.00	2.47	44.99	0.00	0.00	54.00	-0.92	3.99	4.08	44.96	139.46	901.11	428.38	1119.33	662.05	943.93	472.85	1083.14	481.25
46.312	0	0.03	0.01	0.01	0.03	8.51	0.03	0.06	0.41	0.03	82.97	47.80	48.71	96.98	0.08	0.63	0.03	0.00	14.28	0.02	0.33	0.00	0.00	0.00	0.02	0.00	1.47	0.41	0.95	0.34	0.00	3.15	46.12	0.00	0.00	54.00	0.46	4.65	3.01	45.57	141.71	901.40	428.29	1120.45	662.38	942.41	473.84	1083.88	482.09
46.346	0	0.03	0.01	0.01	0.03	8.99	0.03	0.06	0.33	0.03	82.01	51.86	49.38	97.03	0.06	0.84	0.03	0.00	13.35	0.02	0.38	0.00	0.00	0.00	0.02	0.00	1.70	0.33	0.87	0.27	0.00	2.06	47.13	0.00	0.00	54.00	0.00	4.57	3.97	45.54	140.34	902.51	430.16	1118.88	661.41	943.93	474.17	1083.94	483.91
46.379	0	0.03	0.01	0.01	0.03	8.77	0.03	0.06	0.33	0.03	82.45	49.84	49.04	98.77	0.07	0.98	0.03	0.01	13.86	0.02	0.43	0.00	0.00	0.00	0.02	0.00	1.83	0.33	0.87	0.27	0.00	1.02	46.63	0.00	0.00	54.00	-1.26	0.08	2.66	44.86	132.93	900.58	430.11	1115.57	660.91	943.26	475.42	1076.13	479.61
46.413	0	0.03	0.01	0.01	0.03	5.84	0.03	0.06	0.33	0.02	88.32	41.70	45.34	98.77	0.08	1.21	0.02	0.01	10.14	0.02	0.35	0.00	0.00	0.00	0.02	0.00	1.93	0.33	0.86	0.21	0.00	0.66	44.58	0.00	0.00	54.00	0.10	0.06	5.28	45.30	138.98	897.67	428.44	1116.00	662.54	942.02	472.39	1080.65	482.16
46.446	0	0.03	0.01	0.01	0.03	4.91	0.03	0.06	0.44	0.03	90.19	35.96	43.55	98.62	0.10	1.52	0.03	0.01	9.86	0.02	0.45	0.00	0.00	0.00	0.02	0.00	1.77	0.44	0.92	0.20	0.00	0.33	43.08	0.00	0.00	54.00	0.22	0.65	4.86	45.10	138.15	896.37	426.87	1118.24	664.77	942.48	471.21	1080.21	481.92
46.479	0	0.03	0.01	0.01	0.04	3.94	0.03	0.06	0.47	0.03	92.13	31.14	41.56	97.76	0.16	1.92	0.03	0.01	8.45	0.02	0.32	0.00	0.00	0.00	0.02	0.00	1.34	0.47	0.98	0.20	0.00	0.53	41.73	0.00	0.00	54.00	-1.91	3.13	4.23	44.66	138.97	897.42	427.13	1117.32	662.25	941.48	471.24	1080.14	480.58
46.513	0	0.03	0.01	0.01	0.04	4.08	0.03	0.06	0.58	0.03	91.84	31.70	41.86	98.21	0.16	2.21	0.03	0.01	8.79	0.02	0.31	0.00	0.00	0.00	0.02	0.00	1.47	0.58	0.94	0.17	0.00	0.90	41.89	0.00	0.00	54.00	-1.42	1.98	3.56	44.83	139.51	897.89	426.86	1117.54	661.92	940.76	471.96	1080.08	479.31
46.546	0	0.04	0.01	0.01	0.04	3.02	0.04	0.06	0.54	0.03	93.95	20.10	38.69	97.68	0.17	2.58	0.03	0.01	10.83	0.02	0.30	0.01	0.00	0.00	0.03	0.00	1.25	0.54	0.98	0.15	0.00	2.55	38.08	0.00	0.00	54.00	-0.29	3.30	3.47	45.25	138.73	898.30	426.86	1116.59	660.86	940.80	472.14	1079.36	479.17
46.579	0	0.04	0.01	0.01	0.04	2.56	0.04	0.06	0.50	0.03	94.89	15.67	37.03	97.32	0.21	3.13	0.03	0.01	11.49	0.02	0.17	0.00	0.00	0.00	0.04	0.00	1.14	0.50	1.02	0.15	0.01	7.81	36.20	0.00	0.00	54.00	1.75	4.04	3.80	45.94	139.00	898.80	426.98	1116.39	660.93	941.18	472.93	1080.03	479.34
46.613	0	0.04	0.01	0.01	0.04	2.92	0.04	0.07	0.68	0.03	94.16	16.74	38.14	98.13	0.30	3.67	0.03	0.01	12.94	0.02	0.11	0.00	0.00	0.00	0.04	0.00	0.99	0.68	1.06	0.16	0.01	7.28	36.69	0.00	0.00	54.00	1.74	2.19	3.95	45.93	138.04	898.52	426.58	1115.36	659.60	941.10	472.48	1079.00	478.68
46.646	0	0.04	0.01	0.01	0.05	2.33	0.04	0.07	0.80	0.03	95.34	14.03	36.07	98.47	0.38	4.26	0.03	0.01	11.40	0.02	0.07	0.00	0.00	0.00	0.05	0.00	0.95	0.80	1.08	0.17	0.01	10.33	35.38	0.00	0.00	54.00	1.55	1.19	3.81	45.78	137.91	898.49	425.87	1115.84	659.54	941.21	471.79	1078.99	477.86
46.679	0	0.04	0.01	0.01	0.05	1.80	0.04	0.06	0.86	0.03	96.39	10.86	33.70	98.51	0.38	3.19	0.03	0.00	10.36	0.03	0.07	0.00	0.00	0.00	0.07	0.00	0.93	0.86	1.10	0.18	0.01	12.34	33.57	0.00	0.00	54.00	3.40	1.06	3.82	46.47	140.71	899.12	425.53	1116.34	659.30	940.46	471.58	1080.99	478.62
46.713	0	0.05	0.02	0.01	0.05	1.27	0.05	0.06	0.67	0.03	97.46	6.13	30.17	98.46	0.47	2.89	0.03	0.00	11.72	0.03	0.08	0.00	0.00	0.00	0.10	0.00	0.93	0.67	1.28	0.24	0.01	6.37	29.69	0.00	0.00	54.00	5.08	1.20	2.97	46.94	143.19	898.49	424.05	1118.63	661.10	939.15	471.88	1082.21	477.96
46.746	0	0.05	0.02	0.01	0.05	1.47	0.05	0.06	0.38	0.03	97.07	6.63	31.45	98.25	0.36	2.45	0.03	0.00	13.29	0.03	0.12	0.00	0.00	0.00	0.12	0.00	0.94	0.38	1.40	0.25	0.01	2.37	30.21	0.00	0.00	54.00	5.46	1.86	2.98	46.79	139.87	897.78	423.73	1119.74	663.35	940.99	471.84	1080.72	478.00
46.780	0	0.05	0.02	0.01	0.06	1.49	0.06	0.06	0.17	0.03	97.02	4.95	31.15	98.40	0.27	2.18	0.03	0.00	17.39	0.04	0.22	0.01	0.00	0.01	0.13	0.00	0.87	0.17	1.51	0.29	0.01	2.17	28.27	0.00	0.00	54.00	6.22	1.40	3.74	47.08	141.47	897.59	423.64	1119.42	663.24	940.80	471.29	1082.07	478.83
46.813	0	0.05	0.02	0.01	0.06	1.31	0.06	0.06	0.18	0.03	97.38	4.57	30.07	98.21	0.24	2.04	0.03	0.00	16.11	0.04	0.22	0.01	0.00	0.01	0.13	0.00	0.88	0.18	1.67	0.33	0.01	3.13	27.75	0.00	0.00	54.00	6.08	1.99	3.99	47.06	140.31	898.13	424.33	1118.62	662.64	941.52	471.53	1081.62	479.12
46.846	0	0.05	0.02	0.01	0.06	1.27	0.06	0.06	0.16	0.03	97.47	4.70	29.84	97.77	0.27	1.81	0.03	0.00	15.14	0.04	0.23	0.01	0.00	0.01	0.13	0.00	0.80	0.16	1.77	0.34	0.01	9.93	27.94	0.00	0.00	54.00	4.67	3.09	3.23	46.71	138.36	899.93	425.82	1117.41	660.63	941.91	472.89	1080.16	478.45
46.880	0	0.05	0.03	0.01	0.06	0.86	0.06	0.06	0.21	0.03	98.27	3.47	26.53	97.42	0.22	1.64	0.03	0.00	12.22	0.04	0.19	0.01	0.00	0.01	0.14	0.00	0.79	0.21	1.90	0.34	0.01	0.94	25.97	0.00	0.00	54.00	3.83	3.84	3.65	46.75	139.86	900.78	426.69	1115.79	658.23	941.29	472.61	1081.00	479.27
46.913	0	0.06	0.03	0.01	0.06	0.75	0.06	0.06	0.28	0.03	98.49	3.34	25.46	97.94	0.16	1.44	0.03	0.00	10.26	0.03	0.15	0.00	0.00	0.01	0.13	0.00	0.78	0.28	1.83	0.34	0.01	2.58	25.73	0.00	0.00	54.00	1.64	2.69	3.33	45.81	136.37	901.80	426.75	1116.29	657.31	943.36	472.06	1079.59	478.22
46.946	0	0.05	0.03	0.01	0.06	0.78	0.06	0.06	0.27	0.02	98.45	3.69	25.84	98.02	0.15	1.83	0.02	0.00	9.45	0.03	0.12	0.00	0.00	0.01	0.10	0.00	0.74	0.27	1.78	0.36	0.01	1.79	26.38	0.00	0.00	54.00	0.07	2.50	2.96	45.46	138.39	902.16	426.17	1116.60	655.56	942.33	471.05	1080.55	477.86
46.980	0	0.05	0.03	0.01	0.06	0.65	0.06	0.06	0.30	0.02	98.71	3.26	24.32	97.03	0.13	2.55	0.02	0.00	7.82	0.02	0.08	0.00	0.00	0.01	0.08	0.00	0.73	0.30	1.60	0.38	0.02	0.70	25.58	0.00	0.00	48.00	-0.40	4.58	3.04	45.51	141.05	903.34	426.61	1116.22	653.97	941.58	471.23	1082.47	477.94
47.013	0	0.05	0.02	0.01	0.06	0.81	0.05	0.06	0.25	0.02	98.38	4.00	26.31	98.14	0.13	3.27	0.02	0.01	9.21	0.02	0.09	0.00	0.00	0.01	0.08	0.00	0.74	0.25	1.49	0.39	0.02	1.27	26.89	0.00	0.00	48.00	1.00	2.17	3.23	45.87	138.28	903.62	426.67	1114.79	653.11	942.47	471.44	1080.63	477.19
47.046	0	0.05	0.02	0.01	0.06	0.84	0.05	0.07	0.19	0.02	98.32	4.15	26.65	98.16	0.16	4.07	0.02	0.01	9.40	0.01	0.10	0.00	0.00	0.01	0.07	0.00	0.66	0.19	1.46	0.42	0.02	3.36	27.13	0.00	0.00	48.00	1.51	2.12	3.58	46.01	136.73	903.68	426.28	1114.52	652.41	943.51	470.45	1080.05	477.62
47.080	0	0.05	0.02	0.01	0.06	1.06	0.05	0.07	0.19	0.01	97.89	5.78	28.86	98.16	0.20	4.45	0.01	0.01	9.20	0.01	0.11	0.00	0.00	0.01	0.07	0.00	0.62	0.19	1.47	0.48	0.02	6.69	29.30	0.00	0.00	48.00	2.59	2.11	3.63	46.23	139.59	901.22	424.67	1114.35	653.50	940.87	469.71	1080.28	476.82
47.113	0	0.05	0.02	0.01	0.06	0.91	0.05	0.07	0.17	0.02	98.18	5.09	27.55	98.32	0.17	4.18	0.02	0.01	8.24	0.01	0.15	0.01	0.00	0.01	0.06	0.00	0.69	0.17	1.56	0.49	0.02	0.75	28.46	0.00	0.00	48.00	4.83	1.66	4.48	47.23	141.50	901.09	424.72	1114.06	653.48	940.75	469.18	1081.91	479.07
47.147	0	0.05	0.02	0.01	0.06	0.85	0.05	0.07	0.15	0.01	98.29	5.61	27.19	98.03	0.17	3.65	0.01	0.01	5.79	0.01	0.16	0.01	0.00	0.01	0.05	0.00	0.64	0.15	1.72	0.51	0.02	2.11	29.10	0.00	0.00	48.00	4.99	2.47	4.13	47.24	140.95	901.18	424.34	1114.40	653.50	940.84	469.25	1081.49	478.42
47.180	0	0.05	0.02	0.01	0.06	0.90	0.05	0.07	0.11	0.01	98.20	6.12	27.72	98.05	0.18	3.68	0.01	0.02	5.59	0.01	0.17	0.01	0.00	0.00	0.04	0.00	0.58	0.11	1.93	0.53	0.03	2.21	29.68	0.00	0.00	48.00	4.84	2.40	4.07	47.15	139.56	901.41	424.51	1113.93	653.07	941.30	469.36	1080.59	478.06
47.213	0	0.05	0.02	0.01	0.06	0.85	0.05	0.06	0.10	0.01	98.29	5.78	27.25	98.16	0.15	2.84	0.01	0.01	5.43	0.01	0.19	0.01	0.00	0.00	0.04	0.01	0.60	0.10	2.11	0.59	0.03	1.57	29.30	0.00	0.00	48.00	4.58	2.12	4.50	47.00	142.32	899.60	423.48	1113.73	653.44	939.48	468.11	1081.45	478.09
47.247	0	0.05	0.02	0.01	0.06	0.84	0.05	0.06	0.09	0.01	98.33	4.92	26.85	98.35	0.13	2.07	0.01	0.01	7.14	0.01	0.20	0.01	0.00	0.00	0.05	0.01	0.56	0.09	1.98	0.58	0.03	0.90	28.23	0.00	0.00	48.00	6.61	1.56	4.88	48.00	142.49	899.80	424.36	1112.18	652.73	939.10	469.67	1081.30	478.77
47.280	0	0.05	0.02	0.01	0.06	0.88	0.05	0.06	0.12	0.01	98.24	4.78	27.19	98.18	0.14	1.68	0.01	0.01	8.37	0.01	0.17	0.01	0.00	0.00	0.04	0.01	0.57	0.12	1.96	0.66	0.03	0.28	28.06	0.00	0.00	48.00	6.77	2.05	4.43	47.64	142.20	896.96	421.97	1112.89	654.55	937.64	468.87	1079.65	476.27
47.313	0	0.05	0.03	0.01	0.06	0.80	0.06	0.06	0.14	0.01	98.41	3.92	26.15	97.93	0.17	1.26	0.01	0.01	9.17	0.02	0.16	0.01	0.00	0.00	0.04	0.01	0.59	0.14	1.98	0.68	0.02	0.95	26.76	0.00	0.00	42.00	8.65	2.71	3.79	48.16	144.20	895.57	419.65	1115.49	656.96	936.55	469.25	1080.66	474.31
47.347	0	0.06	0.03	0.01	0.06	0.69	0.06	0.06	0.14	0.01	98.63	3.25	24.79	97.86	0.13	0.93	0.01	0.01	8.90	0.01	0.12	0.01	0.00	0.00	0.04	0.00	0.62	0.14	2.02	0.79	0.02	0.36	25.56	0.00	0.00	42.00	4.77	2.89	3.26	46.73	140.78	897.96	421.79	1114.40	654.91	938.30	468.51	1078.94	474.88
47.380	0	0.06	0.03	0.01	0.06	0.49	0.06	0.06	0.16	0.01	99.02	2.44	21.88	98.18	0.11	0.83	0.01	0.01	6.59	0.01	0.09	0.01	0.00	0.00	0.04	0.00	0.73	0.16	1.95	0.74	0.02	0.53	23.72	0.00	0.00	42.00	5.58	2.06	3.32	47.41	141.21	897.66	421.94	1111.36	651.97	936.44	469.14	1077.57	474.05
47.414	0	0.06	0.04	0.01	0.07	0.34	0.06	0.06	0.16	0.01	99.32	1.74	18.66	98.29	0.12	0.70	0.01	0.01	4.36	0.01	0.05	0.00	0.00	0.00	0.04	0.00	0.66	0.16	2.11	0.87	0.02	0.41	21.57	0.00	0.00	42.00	9.23	1.75	3.78	49.15	140.93	898.47	422.16	1112.90	653.77	938.25	470.46	1079.08	475.72
47.447	0	0.07	0.04	0.01	0.07	0.30	0.07	0.06	0.18	0.02	99.40	1.41	17.41	98.14	0.09	0.59	0.02	0.01	4.75	0.01	0.08	0.00	0.00	0.00	0.04	0.00	0.79	0.18	2.25	0.93	0.03	0.71	20.24	0.00	0.00	42.00	5.73	2.17	4.67	47.34	143.57	897.55	422.05	1113.56	654.55	937.95	467.44	1081.19	477.22
47.480	0	0.07	0.04	0.01	0.07	0.27	0.07	0.06	0.20	0.02	99.46	1.28	16.46	97.42	0.10	0.51	0.02	0.01	4.17	0.01	0.07	0.00	0.00	0.00	0.05	0.00	0.93	0.20	2.20	0.95	0.03	1.90	19.58	0.00	0.00	42.00	4.56	3.85	3.85	46.99	136.39	898.19	423.24	1111.33	652.63	939.61	469.92	1075.91	474.90
47.514	0	0.07	0.05	0.01	0.08	0.24	0.07	0.06	0.21	0.02	99.52	1.03	15.27	98.46	0.08	0.53	0.02	0.01	5.31	0.01	0.10	0.00	0.00	0.00	0.05	0.01	1.10	0.21	2.49	1.08	0.03	0.75	18.01	0.00	0.00	42.00	7.84	1.21	4.47	48.35	142.62	898.09	422.62	1112.91	654.53	938.09	468.65	1080.43	477.58
47.547	0	0.08	0.06	0.02	0.08	0.21	0.08	0.06	0.24	0.02	99.58	0.83	13.91	98.22	0.08	0.43	0.02	0.01	5.79	0.01	0.11	0.00	0.00	0.00	0.06	0.01	1.23	0.24	2.45	1.00	0.03	0.46	16.54	0.00	0.00	42.00	7.11	1.95	4.33	48.12	141.92	898.80	422.85	1113.00	653.38	938.63	469.85	1080.39	476.63
47.580	0	0.08	0.06	0.02	0.08	0.21	0.08	0.06	0.27	0.02	99.57	0.82	13.94	98.29	0.07	0.39	0.02	0.01	6.23	0.01	0.09	0.00	0.00	0.00	0.08	0.01	1.48	0.27	2.25	0.92	0.03	0.58	16.40	0.00	0.00	42.00	4.52	1.76	4.45	47.03	143.17	898.69	422.80	1113.18	652.99	938.21	468.62	1081.17	476.44
47.614	0	0.08	0.06	0.02	0.08	0.21	0.08	0.06	0.24	0.02	99.58	0.73	13.74	98.36	0.06	0.41	0.02	0.01	7.72	0.01	0.11	0.00	0.00	0.00	0.10	0.01	1.70	0.24	2.14	0.88	0.04	1.22	15.62	0.00	0.00	42.00	4.42	1.53	4.31	47.10	142.13	899.39	423.40	1112.72	652.59	938.67	468.71	1080.58	476.69
47.647	0	0.08	0.06	0.02	0.08	0.18	0.08	0.06	0.17	0.03	99.63	0.67	12.58	98.53	0.06	0.32	0.03	0.01	6.45	0.01	0.09	0.00	0.00	0.00	0.10	0.01	1.38	0.17	2.17	0.82	0.03	1.07	15.01	0.00	0.00	42.00	4.57	0.98	4.18	47.11	142.72	899.30	422.64	1113.72	652.65	938.66	469.13	1081.23	475.63
47.680	0	0.08	0.06	0.02	0.08	0.17	0.08	0.06	0.15	0.03	99.66	0.62	11.89	98.60	0.04	0.38	0.03	0.01	6.25	0.01	0.10	0.00	0.00	0.00	0.09	0.01	1.69	0.15	1.96	0.73	0.03	2.98	14.44	0.00	0.00	42.00	5.15	-0.72	3.56	47.49	139.20	901.99	425.01	1113.27	652.34	940.77	470.41	1079.79	477.39
47.714	0	0.08	0.07	0.02	0.09	0.15	0.08	0.06	0.13	0.03	99.70	0.56	10.75	98.48	0.04	0.48	0.03	0.01	5.40	0.01	0.12	0.00	0.00	0.00	0.09	0.01	1.69	0.13	1.47	0.64	0.03	0.46	13.71	0.00	0.00	42.00	1.84	1.15	4.30	46.70	142.07	902.22	426.83	1111.59	650.50	939.59	469.94	1081.33	479.60
47.747	0	0.08	0.07	0.02	0.09	0.15	0.08	0.06	0.14	0.03	99.70	0.57	10.70	98.67	0.04	0.55	0.03	0.01	4.86	0.01	0.13	0.00	0.00	0.00	0.09	0.01	1.48	0.14	1.55	0.60	0.03	11.53	13.88	0.00	0.00	42.00	1.01	0.46	3.71	46.14	142.53	901.77	425.46	1113.49	651.53	939.39	469.47	1081.67	477.84
47.781	0	0.09	0.08	0.02	0.09	0.13	0.09	0.06	0.16	0.03	99.75	0.45	9.09	98.69	0.05	0.68	0.03	0.01	5.39	0.01	0.21	0.01	0.00	0.01	0.08	0.01	1.29	0.16	1.51	0.48	0.03	1.80	12.19	0.00	0.00	42.00	4.24	0.38	4.38	47.30	144.79	901.49	425.46	1112.92	651.83	938.68	469.61	1083.12	479.54
47.814	0	0.09	0.08	0.02	0.09	0.13	0.09	0.06	0.16	0.03	99.75	0.45	9.12	98.55	0.04	0.86	0.03	0.01	5.46	0.01	0.21	0.01	0.00	0.01	0.07	0.02	1.15	0.16	1.48	0.42	0.03	4.26	12.18	0.00	0.00	36.00	4.13	0.92	4.37	47.20	145.08	901.17	425.10	1113.25	652.15	938.54	469.35	1083.28	479.34
47.847	0	0.09	0.07	0.02	0.09	0.13	0.09	0.06	0.15	0.03	99.74	0.46	9.35	97.77	0.05	1.13	0.03	0.01	5.73	0.01	0.22	0.01	0.00	0.01	0.05	0.02	1.04	0.15	1.39	0.42	0.03	0.38	12.29	0.00	0.00	36.00	3.21	3.10	4.39	46.99	141.00	901.81	426.45	1111.69	651.23	940.10	469.89	1080.75	479.84
47.881	0	0.09	0.07	0.02	0.09	0.13	0.09	0.06	0.16	0.03	99.74	0.46	9.29	98.04	0.05	1.34	0.03	0.01	5.60	0.01	0.23	0.01	0.00	0.01	0.04	0.02	0.86	0.16	1.25	0.38	0.03	6.49	12.29	0.00	0.00	36.00	1.79	2.43	3.95	46.41	141.10	900.76	425.63	1111.41	651.16	938.83	469.61	1079.70	477.69
47.914	0	0.08	0.07	0.02	0.09	0.14	0.09	0.06	0.17	0.02	99.72	0.48	9.81	98.19	0.06	1.87	0.02	0.01	5.90	0.01	0.18	0.01	0.00	0.01	0.05	0.02	1.07	0.17	1.31	0.37	0.03	2.27	12.64	0.00	0.00	36.00	2.55	2.04	4.16	46.51	142.70	899.25	424.23	1112.39	652.61	938.04	468.67	1080.47	477.41
47.947	0	0.08	0.06	0.02	0.09	0.17	0.08	0.06	0.14	0.02	99.66	0.58	11.66	98.15	0.06	1.78	0.02	0.01	7.00	0.02	0.19	0.01	0.00	0.01	0.05	0.02	1.00	0.14	1.36	0.37	0.03	0.98	13.94	0.00	0.00	36.00	5.76	2.15	4.94	47.68	144.71	898.31	424.15	1112.17	654.05	937.44	468.87	1081.77	479.31
47.981	0	0.08	0.06	0.02	0.09	0.18	0.08	0.06	0.11	0.02	99.63	0.60	12.33	97.72	0.06	1.57	0.02	0.01	7.83	0.02	0.15	0.01	0.00	0.00	0.04	0.02	0.72	0.11	1.46	0.37	0.02	1.66	14.22	0.00	0.00	36.00	5.25	3.21	5.06	47.22	143.51	895.11	423.00	1111.83	655.95	936.36	468.64	1079.55	478.23
48.014	0	0.08	0.06	0.02	0.09	0.19	0.08	0.06	0.11	0.02	99.62	0.65	12.82	98.36	0.05	1.96	0.02	0.01	7.60	0.01	0.12	0.01	0.00	0.00	0.04	0.01	0.80	0.11	1.55	0.39	0.02	0.18	14.76	0.00	0.00	36.00	5.43	1.53	3.44	47.30	144.46	895.23	422.08	1113.50	656.55	934.92	468.76	1079.14	477.13
48.047	0	0.08	0.06	0.02	0.09	0.19	0.08	0.06	0.10	0.02	99.61	0.66	12.95	98.67	0.05	1.82	0.02	0.01	7.53	0.01	0.13	0.01	0.00	0.00	0.04	0.01	0.72	0.10	1.73	0.40	0.02	4.11	14.91	0.00	0.00	36.00	5.17	0.47	3.46	47.35	142.79	898.02	423.93	1112.72	654.85	936.69	470.25	1079.32	477.15
48.081	0	0.08	0.06	0.02	0.08	0.19	0.08	0.06	0.12	0.02	99.62	0.71	12.89	98.49	0.05	1.62	0.02	0.01	6.15	0.01	0.10	0.00	0.00	0.00	0.05	0.01	0.77	0.12	2.03	0.41	0.02	1.93	15.41	0.00	0.00	36.00	5.79	1.10	4.16	47.57	140.78	898.89	424.08	1111.83	653.43	938.46	469.43	1079.00	477.67
48.114	0	0.08	0.06	0.02	0.08	0.18	0.08	0.06	0.19	0.02	99.64	0.71	12.57	97.76	0.05	1.46	0.02	0.01	5.46	0.01	0.11	0.01	0.00	0.00	0.05	0.01	0.85	0.19	2.10	0.44	0.02	0.31	15.40	0.00	0.00	36.00	4.20	3.13	4.20	46.82	142.32	896.16	422.90	1111.99	655.01	936.52	468.69	1078.63	476.56
48.148	0	0.07	0.05	0.01	0.08	0.23	0.08	0.06	0.26	0.01	99.55	0.88	14.50	98.14	0.05	1.29	0.01	0.01	6.14	0.01	0.14	0.01	0.00	0.00	0.05	0.01	1.06	0.26	2.14	0.52	0.02	0.38	16.97	0.00	0.00	36.00	4.37	2.18	3.47	46.92	144.22	895.69	421.50	1113.24	655.03	935.18	467.85	1079.18	475.89
48.181	0	0.07	0.05	0.01	0.08	0.28	0.07	0.06	0.20	0.01	99.44	1.10	16.52	98.75	0.04	1.34	0.01	0.01	6.99	0.01	0.11	0.00	0.00	0.00	0.05	0.01	0.89	0.20	2.54	0.68	0.02	0.25	18.51	0.00	0.00	36.00	5.86	0.16	2.69	47.53	142.95	896.72	421.88	1114.16	655.49	935.83	469.17	1078.61	476.17
48.214	0	0.07	0.04	0.01	0.08	0.33	0.07	0.06	0.19	0.01	99.35	1.25	17.85	98.54	0.04	1.62	0.01	0.01	7.87	0.01	0.10	0.00	0.00	0.00	0.05	0.01	0.93	0.19	2.64	0.71	0.02	2.60	19.40	0.00	0.00	36.00	7.19	0.93	2.67	48.27	141.71	898.29	422.83	1113.60	654.61	936.93	470.15	1078.49	476.80
48.248	0	0.07	0.04	0.01	0.07	0.45	0.07	0.06	0.14	0.01	99.11	1.69	20.64	97.62	0.04	1.39	0.01	0.01	9.47	0.01	0.10	0.00	0.00	0.00	0.05	0.00	1.20	0.14	2.84	0.82	0.02	4.72	21.39	0.00	0.00	36.00	6.89	3.43	3.05	48.28	140.90	899.71	423.95	1112.75	653.62	938.08	470.71	1078.84	477.01
48.281	0	0.06	0.04	0.01	0.07	0.46	0.07	0.06	0.11	0.01	99.08	1.80	20.94	97.59	0.05	1.11	0.01	0.01	9.18	0.01	0.09	0.00	0.00	0.00	0.05	0.00	1.10	0.11	3.04	0.80	0.02	2.31	21.78	0.00	0.00	36.00	7.04	3.50	3.58	48.19	138.52	898.77	423.14	1111.87	653.37	938.89	469.47	1077.24	476.32
48.314	0	0.06	0.03	0.01	0.07	0.49	0.06	0.06	0.12	0.01	99.01	2.05	21.66	98.02	0.04	0.88	0.01	0.01	8.87	0.01	0.12	0.00	0.00	0.00	0.05	0.00	1.23	0.12	3.36	0.88	0.02	1.30	22.60	0.00	0.00	36.00	4.37	2.48	4.03	46.84	139.47	896.68	422.40	1111.57	653.83	937.71	468.28	1077.00	475.31
48.348	0	0.06	0.03	0.01	0.07	0.53	0.06	0.06	0.13	0.01	98.94	2.37	22.42	97.66	0.04	0.79	0.01	0.01	8.37	0.01	0.18	0.01	0.00	0.00	0.06	0.00	1.20	0.13	3.82	1.02	0.02	1.44	23.54	0.00	0.00	36.00	6.37	3.35	3.74	47.85	142.49	896.55	421.85	1111.13	653.17	935.69	468.25	1077.99	475.60
48.381	0	0.06	0.03	0.01	0.07	0.47	0.06	0.06	0.14	0.01	99.07	2.09	21.23	97.71	0.04	0.78	0.01	0.01	7.65	0.01	0.23	0.01	0.00	0.00	0.06	0.00	1.06	0.14	3.83	1.05	0.02	1.38	22.73	0.00	0.00	36.00	6.80	3.22	4.52	47.88	141.29	896.52	421.36	1111.52	653.41	937.34	467.18	1078.35	475.98
48.415	0	0.06	0.03	0.01	0.06	0.54	0.06	0.06	0.13	0.02	98.92	2.55	22.55	97.85	0.04	0.75	0.02	0.02	7.71	0.01	0.33	0.01	0.00	0.00	0.05	0.00	0.88	0.13	4.58	1.32	0.02	0.74	23.99	0.00	0.00	36.00	6.15	2.91	3.46	47.47	142.93	895.31	419.79	1112.90	654.38	935.42	466.98	1078.18	473.88
48.448	0	0.06	0.03	0.01	0.06	0.57	0.06	0.06	0.12	0.01	98.87	2.64	22.99	98.47	0.03	0.85	0.01	0.02	8.11	0.01	0.27	0.01	0.00	0.00	0.05	0.00	0.82	0.12	4.92	1.43	0.02	0.68	24.21	0.00	0.00	36.00	6.88	1.18	3.20	47.91	141.47	897.36	420.41	1113.77	653.47	937.27	467.31	1078.53	474.98
48.481	0	0.06	0.03	0.01	0.06	0.52	0.06	0.06	0.11	0.01	98.95	2.43	22.32	97.64	0.04	0.68	0.01	0.02	7.75	0.01	0.18	0.01	0.00	0.00	0.05	0.00	0.73	0.11	4.30	1.40	0.02	2.19	23.69	0.00	0.00	36.00	2.08	3.39	2.61	46.24	136.80	897.98	421.73	1110.86	650.47	937.73	468.55	1074.50	471.43
48.515	0	0.06	0.03	0.01	0.07	0.50	0.06	0.06	0.10	0.02	99.00	2.25	21.85	98.08	0.04	0.79	0.02	0.02	7.84	0.01	0.17	0.01	0.00	0.00	0.05	0.00	0.74	0.10	3.97	1.42	0.02	2.31	23.21	0.00	0.00	36.00	6.61	2.34	4.13	47.95	139.69	897.81	420.98	1111.29	651.28	938.16	466.62	1077.61	474.95
48.548	0	0.07	0.04	0.01	0.07	0.45	0.06	0.06	0.10	0.02	99.10	2.01	20.93	98.31	0.03	0.83	0.02	0.02	7.48	0.01	0.14	0.01	0.00	0.00	0.06	0.00	0.69	0.10	4.05	1.46	0.02	0.58	22.47	0.00	0.00	36.00	5.61	1.67	4.00	47.33	139.63	898.16	420.42	1112.27	651.30	938.69	466.18	1078.11	473.79
48.581	0	0.07	0.04	0.01	0.07	0.41	0.06	0.06	0.09	0.02	99.19	1.88	20.08	98.72	0.03	0.84	0.02	0.02	6.53	0.01	0.15	0.01	0.00	0.00	0.05	0.00	0.58	0.09	4.31	1.43	0.02	2.65	22.05	0.00	0.00	36.00	5.46	0.26	4.08	47.43	138.72	899.76	421.50	1112.73	650.73	940.23	466.51	1078.67	475.29
48.615	0	0.07	0.04	0.01	0.07	0.40	0.06	0.06	0.07	0.02	99.19	1.90	20.03	98.64	0.02	0.92	0.02	0.02	6.31	0.01	0.23	0.01	0.00	0.00	0.04	0.00	0.44	0.07	4.62	1.62	0.02	2.37	22.11	0.00	0.00	36.00	6.32	0.58	4.40	47.87	140.91	899.90	421.41	1113.25	651.07	939.91	466.45	1080.49	476.02
48.648	0	0.07	0.04	0.01	0.07	0.36	0.06	0.06	0.06	0.02	99.28	1.75	19.07	98.29	0.03	1.04	0.02	0.02	5.26	0.01	0.18	0.01	0.00	0.00	0.04	0.00	0.36	0.06	4.77	1.57	0.02	1.45	21.61	0.00	0.00	36.00	7.55	1.75	3.81	48.40	142.16	898.70	420.97	1113.69	652.66	938.28	467.26	1080.17	475.93
48.681	0	0.07	0.04	0.01	0.07	0.33	0.07	0.06	0.05	0.02	99.34	1.49	18.20	98.35	0.02	0.85	0.02	0.02	5.77	0.01	0.20	0.01	0.00	0.00	0.03	0.00	0.30	0.05	5.16	1.66	0.02	1.11	20.58	0.00	0.00	36.00	5.09	1.56	3.55	46.82	141.63	897.14	418.51	1115.04	653.51	938.07	465.60	1079.57	471.83
48.715	0	0.08	0.05	0.02	0.08	0.27	0.07	0.06	0.06	0.02	99.47	1.12	16.12	98.56	0.02	0.80	0.02	0.02	5.75	0.01	0.20	0.01	0.00	0.00	0.04	0.00	0.30	0.06	4.99	1.60	0.02	1.49	18.63	0.00	0.00	36.00	6.64	0.86	3.59	47.88	141.81	899.83	420.15	1114.59	650.96	939.22	465.99	1080.73	475.23
48.748	0	0.08	0.05	0.02	0.08	0.28	0.07	0.06	0.08	0.02	99.45	1.13	16.42	98.63	0.02	0.78	0.02	0.02	6.32	0.01	0.15	0.01	0.00	0.00	0.03	0.00	0.31	0.08	5.04	1.68	0.02	0.65	18.67	0.00	0.00	36.00	6.61	0.60	3.48	47.56	142.18	898.39	418.97	1115.22	652.81	938.45	466.04	1080.46	473.02
48.782	0	0.08	0.05	0.02	0.08	0.22	0.08	0.06	0.08	0.02	99.56	0.87	14.39	98.58	0.02	0.76	0.02	0.02	6.05	0.01	0.16	0.01	0.00	0.00	0.03	0.00	0.29	0.08	5.30	1.87	0.03	2.16	16.86	0.00	0.00	36.00	5.94	0.82	3.45	47.64	141.43	900.53	420.09	1115.23	650.67	939.90	465.86	1081.05	474.81
48.815	0	0.08	0.06	0.02	0.08	0.22	0.08	0.06	0.08	0.02	99.57	0.83	14.13	98.71	0.02	0.75	0.02	0.02	6.38	0.01	0.14	0.01	0.00	0.00	0.03	0.00	0.28	0.08	5.59	1.71	0.03	43.86	16.48	0.00	0.00	36.00	6.37	-0.30	3.58	48.28	138.07	901.79	422.89	1113.36	650.90	941.30	468.49	1079.17	475.84
48.848	0	0.08	0.06	0.02	0.09	0.22	0.08	0.06	0.12	0.02	99.56	0.77	14.05	98.27	0.03	0.69	0.02	0.03	7.53	0.01	0.16	0.02	0.00	0.00	0.03	0.00	0.30	0.12	5.77	1.67	0.03	6.01	15.97	0.00	0.00	36.00	7.42	1.79	4.15	47.67	141.19	897.15	418.90	1116.94	656.42	939.97	465.93	1080.89	474.70
48.882	0	0.09	0.06	0.02	0.09	0.21	0.08	0.06	0.19	0.02	99.57	0.73	13.76	97.71	0.04	0.68	0.02	0.04	7.82	0.01	0.27	0.03	0.00	0.00	0.03	0.00	0.35	0.19	6.41	1.60	0.02	13.38	15.63	0.00	0.00	36.00	4.47	-3.24	4.28	46.14	145.90	899.12	418.03	1120.32	654.97	940.50	463.72	1085.98	474.90
48.915	0	0.09	0.06	0.02	0.09	0.24	0.08	0.06	0.29	0.03	99.52	0.74	14.50	98.54	0.03	0.41	0.03	0.05	9.83	0.02	0.56	0.06	0.00	0.00	0.04	0.00	0.38	0.29	6.71	1.56	0.02	7.66	15.67	0.00	0.00	30.00	6.10	-0.95	6.27	45.60	140.84	896.64	416.04	1121.77	658.82	944.74	461.21	1084.87	475.27
48.948	0	0.09	0.06	0.02	0.09	0.22	0.08	0.06	0.34	0.04	99.55	0.65	13.37	96.44	0.03	0.38	0.04	0.07	10.12	0.02	1.35	0.09	0.00	0.01	0.04	0.00	0.38	0.34	7.27	1.62	0.02	3.80	14.81	0.00	1.00	36.00	13.46	-5.51	6.40	48.74	143.40	897.81	414.67	1122.75	659.05	944.72	461.81	1087.40	476.19
48.982	0	0.09	0.06	0.02	0.09	0.24	0.08	0.06	0.28	0.05	99.53	0.66	13.52	96.86	0.04	0.28	0.05	0.11	11.14	0.03	2.17	0.14	0.00	0.01	0.04	0.01	0.34	0.28	9.23	1.71	0.02	1.98	14.87	0.00	0.00	36.00	12.98	-4.85	7.15	48.25	138.26	899.29	412.10	1124.01	656.89	949.28	458.72	1086.79	473.09
49.015	0	0.09	0.06	0.02	0.09	0.31	0.08	0.06	0.18	0.05	99.38	0.75	15.66	96.95	0.05	0.30	0.05	0.19	14.11	0.04	2.46	0.22	0.00	0.01	0.04	0.01	0.27	0.18	10.37	1.92	0.02	4.17	15.81	0.00	0.00	36.00	9.99	-4.70	8.04	46.85	139.76	900.50	411.34	1124.73	653.03	950.44	458.70	1089.65	471.08
49.048	0	0.10	0.05	0.02	0.09	0.39	0.08	0.06	0.11	0.06	99.23	0.86	17.40	98.38	0.06	0.24	0.06	0.30	15.94	0.06	2.67	0.31	0.00	0.01	0.04	0.01	0.19	0.11	12.94	2.06	0.01	7.35	16.80	0.00	0.00	36.00	12.85	-1.45	8.03	48.43	141.69	900.28	409.93	1124.95	653.50	949.71	456.95	1090.63	471.72
49.082	0	0.10	0.05	0.03	0.10	0.53	0.08	0.06	0.13	0.09	98.95	1.02	19.68	97.87	0.05	0.18	0.09	0.41	19.87	0.08	3.19	0.48	0.00	0.01	0.05	0.01	0.17	0.13	16.01	2.34	0.01	6.90	17.60	0.00	0.00	36.00	11.66	-2.85	7.95	47.73	135.31	902.79	411.49	1122.90	650.73	952.70	456.59	1087.21	471.30
[truncated: 35,058 more rows]
[truncated: 4 more columns]
