# Supplementary material for: Exploring emotion recognition in patients with mild cognitive impairment and Alzheimer’s dementia undergoing a rehabilitation program
Source: PLoS One. 2025 Apr 24;20(4):e0322213. doi: 10.1371/journal.pone.0322213 (PMC12021228; doi:10.1371/journal.pone.0322213)
Supplement: S3 Data — (ZIP) [file pone.0322213.s005.zip › raw data21-30/No29 Creative activities.csv]

time stamp	face id	anger	contempt	disgust	fear	joy	sadness	surprise	sentimentality	confusion	neutral	engagement	valence	attention	inner brow raise	brow raise	brow furrow	eye widen	cheek raise	lid tighten	nose wrinkle	upper lip raise	dimpler	lip corner depressor	chin raise	lip pucker	lip stretch	lip press	mouth open	jaw drop	lip suck	eye closure	smile	smirk	blink	blink rate	pitch	yaw	roll	brightness	interocular distance	topleft_x	topleft_y	bottomright_x	bottomright_y	outer_right_eye_X	outer_right_eye_Y	outer_left_eye_X	outer_left_eye_Y
0.033
0.066
0.1
0.133
0.166
0.2
0.233
0.266
0.3
0.333
0.367
0.4
0.433
0.467
0.5
0.533
0.567
0.6
0.633
0.667
0.7
0.734
0.767
0.8
0.834
0.867
0.9
0.934
0.967
1
1.034
1.067
1.101
1.134
1.167
1.201
1.234
1.267
1.301
1.334
1.368
1.401
1.434
1.468
1.501
1.534
1.568
1.601
1.634
1.668
1.701
1.735
1.768
1.801
1.835
1.868
1.901
1.935
1.968
2.001
2.035
2.068
2.102
2.135
2.168
2.202
2.235
2.268
2.302
2.335
2.369
2.402
2.435
2.469
2.502
2.535
2.569
2.602
2.635
2.669
2.702
2.736
2.769
2.802
2.836
2.869
2.902
2.936
2.969
3.002
3.036
3.069
3.103
3.136
3.169
3.203
3.236
3.269
3.303
3.336
3.37
3.403
3.436
3.47
3.503
3.536
3.57
3.603
3.636
3.67
3.703
3.737
3.77
3.803
3.837
3.87
3.903
3.937
3.97
4.003
4.037
4.07
4.104
4.137
4.17
4.204
4.237
4.27
4.304
4.337
4.371
4.404
4.437
4.471
4.504
4.537
4.571
4.604
4.637
4.671
4.704
4.738
4.771
4.804
4.838
4.871
4.904
4.938
4.971
5.004
5.038
5.071
5.105
5.138
5.171
5.205
5.238
5.271
5.305
5.338
5.372
5.405
5.438
5.472
5.505
5.538
5.572
5.605
5.638
5.672
5.705
5.739
5.772
5.805
5.839
5.872
5.905
5.939
5.972
6.005
6.039
6.072
6.106
6.139
6.172
6.206
6.239
6.272
6.306
6.339
6.373
6.406
6.439
6.473
6.506
6.539
6.573
6.606
6.639
6.673
6.706
6.74
6.773
6.806
6.84
6.873
6.906
6.94
6.973
7.006
7.04
7.073
7.107
7.14
7.173
7.207
7.24
7.273
7.307
7.34
7.374
7.407
7.44
7.474
7.507
7.54	0	0.1	0.11	0.02	0.1	0.07	0.12	0.06	1.9	1.43	99.76	0.33	1.6	51.85	1.43	0.11	0.19	0.05	2.69	0.08	0.58	1.05	0	1.9	1.49	14.97	0.38	0.47	0.33	0.04	0.82	0.39	7.61	0	0		-31.75	-21.63	16.05	54.72	37.08	1346.13	630.48	1426.93	711.28	1372.7	648.99	1409.48	644.32
7.574	0	0.11	0.13	0.02	0.12	0.05	0.16	0.06	4.85	1.72	99.67	0.33	0	5.78	1.72	0.1	0.1	0.05	2.33	0.09	0.4	0.84	0	5.13	2.27	9.5	0.33	0.62	0.12	0.03	1.22	0.59	4.85	0	0		-23.5	-35.95	13.25	51.13	33.17	1344.68	630.97	1418.44	705.87	1368.72	645.34	1401.89	644.86
7.607	0	0.11	0.14	0.02	0.12	0.05	0.18	0.06	4.69	1.81	99.63	0.33	0	1.89	1.81	0.12	0.11	0.04	2.75	0.09	0.53	0.97	0	7.19	2.11	4.01	0.21	0.37	0.12	0.01	0.73	0.47	4.69	0	0		-21.14	-41.76	16.17	50.41	31.42	1345.77	629.58	1414.39	698.2	1369.23	644.78	1400.61	643.14
7.64	0	0.11	0.13	0.02	0.12	0.05	0.14	0.06	2.03	1.71	99.73	0.33	0	0.79	1.71	0.11	0.15	0.03	2.52	0.09	0.42	0.83	0	2.03	1.47	1.97	0.23	0.3	0.13	0.03	0.44	0.34	4.9	0	0		-8.07	-46.16	15.35	49.41	27.74	1349.68	632.73	1410.08	695.66	1370.65	640.75	1397.48	647.82
7.674	0	0.11	0.13	0.02	0.11	0.05	0.13	0.06	1.21	1.37	99.74	0.33	0	1.7	1.37	0.08	0.18	0.02	2.54	0.07	0.31	0.98	0	1.1	1.21	1.43	0.17	0.16	0.09	0.03	0.37	0.14	5.53	0	0		-14.53	-42.3	12.89	48.71	28.08	1353.24	632.2	1410.18	690.74	1371.09	641.81	1399	644.85
7.707	0	0.11	0.13	0.02	0.11	0.05	0.13	0.06	1.07	1.46	99.74	0.33	0	1.3	1.57	0.07	0.22	0.02	2.81	0.08	0.34	1.24	0	1.01	1.07	1.46	0.13	0.07	0.07	0.03	0.31	0.16	5.05	0	0		-12.65	-43.66	10.43	48.91	25.48	1356.48	632.91	1410.54	689.24	1373.21	642.79	1398.64	644.33
7.741	0	0.1	0.12	0.02	0.11	0.06	0.12	0.06	0.81	1.03	99.75	0.33	1.44	1.01	2.24	0.07	0.34	0.02	3.97	0.11	0.36	2.5	0	0.56	0.81	1.03	0.12	0.03	0.07	0.04	0.2	0.15	6.47	0	0		-1.74	-44.93	8.61	52.21	22.51	1360.2	635.68	1408.2	686.92	1374.81	643.7	1397.01	647.41
7.774	0	0.1	0.12	0.02	0.11	0.07	0.13	0.06	0.69	0.9	99.75	0.33	1.8	0.62	3.07	0.06	0.5	0.02	4.1	0.16	0.46	2.86	0	0.55	0.69	0.9	0.14	0.05	0.06	0.07	0.16	0.12	7.02	0	0		-4.9	-47.35	8.53	51.84	23.58	1361.95	636.99	1406.88	684.58	1374.6	644.2	1397.93	647.65
7.807
7.841
7.874
7.907
7.941
7.974
8.007
8.041	1	0.03	0.01	0.01	0.03	4.98	0.03	0.07	0.12	0.28	90.03	50.56	44.64	94.5	0.28	4.04	0.02	1.55	2.8	0.01	0.22	0.11	0	0	0.01	3.03	0.06	0.12	2.99	0.12	0.02	0.57	46.81	0	0		10.39	-7.78	7.63	62.2	189.57	866.25	369.06	1165.99	693.73	931.34	429.52	1119.76	450.33
8.074	1	0.03	0.01	0.01	0.05	2.78	0.03	0.09	0.21	0.37	94.44	29.93	38.84	89.36	0.37	8.81	0.02	1.46	2.8	0.01	0.22	0.11	0	0.02	0.04	2.19	0.05	0.21	2.2	0.15	0.12	1.49	41.37	0	0		4.74	-11.36	5.86	61.55	189.03	871.95	373.53	1160.05	682.46	928.66	431.15	1116.9	448.5
8.108	1	0.03	0.01	0.01	0.05	1.99	0.03	0.09	0.3	0.36	96.02	19.97	35.52	88.75	0.36	8.84	0.02	1.11	3.34	0.02	0.2	0.14	0	0.03	0.05	1.78	0.06	0.3	1.66	0.22	0.11	1.09	38.03	0	0		4.23	-11.68	5.41	61.54	184.02	875.28	374.55	1158.68	678.3	931.3	431.44	1114.6	447.68
8.141	1	0.04	0.01	0.01	0.06	1.41	0.04	0.08	0.41	0.26	97.17	13.35	32.23	90.68	0.26	7.61	0.01	1.07	3.11	0.02	0.23	0.15	0	0.03	0.07	1.11	0.07	0.41	1.35	0.25	0.11	0.64	35.03	0	0		10.12	-10.62	5.39	63.2	184.68	878.58	375.67	1158.37	676.52	932.56	433.17	1116.29	451.91
8.174	1	0.04	0.02	0.01	0.06	0.94	0.04	0.08	0.5	0.23	98.13	7.81	28.26	92.24	0.23	6.58	0.01	0.8	3.09	0.02	0.24	0.13	0	0.03	0.07	0.48	0.07	0.5	1.15	0.24	0.07	0.53	31.31	0	0		8.56	-9.62	6.79	63.19	184.07	881.1	378.03	1154.7	670.65	934.56	431.25	1117.08	455.16
8.208	1	0.05	0.02	0.01	0.07	0.58	0.05	0.07	0.38	0.24	98.85	4.07	23.66	88.04	0.24	5.34	0.01	0.72	2.98	0.03	0.26	0.13	0	0.03	0.07	0.43	0.06	0.38	0.97	0.31	0.08	0.26	27	0	0		6.85	-12.02	4.95	62.78	179.34	883.87	379.54	1154.41	669.3	935.01	434.7	1113.58	451.3
8.241	1	0.05	0.03	0.01	0.07	0.41	0.05	0.07	0.4	0.23	99.17	2.66	20.52	97.24	0.23	4.82	0.01	0.67	2.54	0.04	0.36	0.13	0	0.03	0.09	0.34	0.06	0.4	0.9	0.42	0.09	0.41	24.26	0	0		8.55	-4.19	8.61	63.74	187.37	883.02	380.91	1151.76	667.87	935.3	432.99	1120.99	458.02
8.274	1	0.06	0.03	0.01	0.07	0.33	0.06	0.07	0.29	0.23	99.34	1.93	18.35	95.7	0.23	4.18	0.01	0.68	2.45	0.04	0.4	0.11	0	0.04	0.09	0.3	0.06	0.29	0.79	0.43	0.08	0.46	22.24	0	0		8.27	-6.49	6.65	63.75	188.54	885.31	379.78	1155.31	668.96	934.56	433.65	1121.96	454.43
8.308	1	0.06	0.04	0.01	0.08	0.28	0.06	0.07	0.32	0.22	99.45	1.51	16.63	93.31	0.22	3.97	0.01	0.55	2.35	0.05	0.43	0.12	0	0.05	0.11	0.27	0.07	0.32	0.78	0.47	0.08	0.34	20.68	0	0		9.68	-8.82	7.07	63.79	186.42	887.58	379.22	1158.93	670.3	939.17	432.95	1124.24	455.33
8.341	1	0.06	0.04	0.01	0.08	0.25	0.06	0.07	0.35	0.19	99.5	1.35	15.78	94.36	0.19	3.39	0.01	0.48	2.12	0.06	0.45	0.09	0	0.05	0.11	0.26	0.07	0.35	0.77	0.6	0.09	0.41	19.98	0	0		6.32	-7.92	6.7	63.16	186.28	887.59	378.47	1158.11	666.93	938.32	430.8	1123.17	453.78
8.375	1	0.07	0.04	0.01	0.08	0.24	0.06	0.07	0.38	0.17	99.52	1.27	15.37	95.93	0.17	3.07	0.01	0.42	2.27	0.07	0.44	0.13	0	0.05	0.11	0.28	0.07	0.38	0.78	0.62	0.08	1.19	19.53	0	0		6.06	-6.19	8.47	63.32	185.55	886.3	377.66	1156.33	665.68	939.93	427.78	1123.51	454.74
8.408	1	0.07	0.04	0.01	0.08	0.23	0.07	0.07	0.37	0.19	99.55	1.16	14.75	94.92	0.19	3.27	0.01	0.44	2.41	0.09	0.39	0.15	0	0.05	0.11	0.29	0.06	0.37	0.83	0.67	0.09	1.1	18.87	0	0		8.45	-7.36	8.4	63.85	188.41	885.59	375.8	1157.45	666.63	938.71	427.36	1125.27	453.78
8.441	1	0.07	0.05	0.01	0.08	0.21	0.07	0.07	0.48	0.23	99.58	1.06	14.05	95.41	0.23	3.33	0.01	0.55	2.43	0.09	0.35	0.13	0	0.05	0.11	0.28	0.06	0.48	0.84	0.77	0.09	1.07	18.21	0	0		5.96	-6.83	7.5	63.25	185.79	885.9	375.44	1157.49	665.37	938.62	427.18	1122.85	451.29
8.475	1	0.07	0.05	0.01	0.08	0.21	0.07	0.07	0.63	0.22	99.58	1.02	13.96	95.66	0.22	3.89	0.01	0.61	2.76	0.08	0.29	0.16	0	0.04	0.11	0.28	0.06	0.63	0.84	0.84	0.1	1.34	18	0	0		6.18	-6.54	7.51	63.56	185.03	884.86	375.11	1156.76	665.7	938.08	427.14	1121.59	450.78
8.508	1	0.07	0.05	0.01	0.09	0.2	0.07	0.07	0.56	0.23	99.6	0.98	13.6	95.89	0.23	4.12	0.01	0.74	2.6	0.08	0.26	0.14	0	0.05	0.1	0.28	0.06	0.56	0.83	0.87	0.1	1.66	17.7	0	0		6.16	-6.26	7.88	63.71	184.58	883.43	375.29	1153.59	664.19	936.52	426.78	1119.57	450.55
8.541	1	0.07	0.05	0.01	0.09	0.19	0.07	0.07	0.56	0.24	99.62	0.93	13.15	95.1	0.24	4.81	0.01	0.77	2.5	0.07	0.25	0.12	0	0.05	0.11	0.3	0.07	0.56	0.84	0.89	0.11	0.95	17.31	0	0		5.77	-7.17	8.15	63.47	184.46	881.86	374.5	1153.16	663.99	935.87	427.15	1119	449.27
8.575	1	0.08	0.06	0.02	0.1	0.14	0.08	0.08	0.54	0.2	99.73	0.59	9.9	92.69	0.26	5.33	0.01	0.87	2.73	0.07	0.27	0.19	0	0.08	0.14	0.2	0.08	0.54	0.71	1.08	0.12	0.92	14.17	0	0		8.37	-9.3	6.91	64.03	183.66	882.36	374.52	1153.86	665.39	935.04	427.81	1117.34	450.05
8.608	1	0.08	0.06	0.02	0.1	0.13	0.07	0.08	0.74	0.22	99.74	0.58	9.51	92.57	0.25	6.11	0.01	0.94	2.35	0.07	0.21	0.17	0	0.08	0.17	0.22	0.08	0.74	0.71	1.06	0.13	0.42	13.99	0	0		9.44	-9.39	6.41	64.16	183.13	883.88	374.65	1154.7	665.63	935.62	429.28	1117.68	448.99
8.641	1	0.08	0.06	0.02	0.11	0.12	0.08	0.08	0.65	0.2	99.75	0.54	9.07	95.38	0.27	6.65	0.01	1.16	2.49	0.07	0.16	0.1	0	0.1	0.11	0.2	0.06	0.65	0.71	1.05	0.13	0.33	13.47	0	0		10.17	-6.87	5.95	64.46	184.49	884.24	374.79	1154.3	665.48	934.21	430.62	1117.87	448.22
8.675	1	0.08	0.06	0.02	0.11	0.11	0.08	0.08	0.63	0.24	99.77	0.47	8.05	94.82	0.24	6.98	0.01	1.22	2.41	0.05	0.15	0.05	0	0.11	0.1	0.25	0.06	0.63	0.75	1.26	0.13	0.35	12.52	0	0		7.29	-7.46	6.3	63.78	184.25	883.53	375.84	1151.77	663.45	933.18	430.48	1116.63	447.62
8.708	1	0.08	0.06	0.02	0.12	0.1	0.08	0.08	0.64	0.22	99.77	0.45	7.53	94.03	0.22	7.54	0.01	1.18	1.98	0.05	0.13	0.04	0	0.1	0.09	0.26	0.05	0.64	0.74	1.16	0.11	0.31	12.19	0	0		5.37	-8.22	5.6	63.38	178.3	879.86	373.55	1149.86	661.27	932.4	426.12	1109.4	447.62
8.742	1	0.08	0.06	0.02	0.12	0.11	0.08	0.09	0.55	0.22	99.77	0.46	7.76	95.38	0.22	7.88	0.01	1.18	2.19	0.05	0.18	0.05	0	0.1	0.09	0.28	0.04	0.55	0.77	1.1	0.1	0.31	12.33	0	0		10.89	-6.87	6.18	64.81	183.53	880.92	373.81	1149.1	662.81	930.76	429.31	1113.42	447.11
8.775	1	0.08	0.06	0.02	0.12	0.11	0.08	0.09	0.63	0.2	99.76	0.47	8.07	92.42	0.2	8.47	0.01	1.08	2.66	0.05	0.19	0.06	0	0.11	0.09	0.29	0.04	0.63	0.81	1.12	0.11	0.19	12.45	0	0		6.45	-9.5	4.64	63.49	174.17	880.37	373.11	1148.24	659.82	932.24	427.46	1105.58	444.41
8.808	1	0.08	0.06	0.02	0.12	0.11	0.08	0.09	0.93	0.19	99.76	0.45	7.87	96.91	0.19	8.65	0.01	0.98	2.81	0.05	0.21	0.11	0	0.11	0.09	0.28	0.03	0.93	0.83	1.1	0.1	0.13	12.27	0	0		8.57	-4.77	5.66	64.26	186.82	878.93	374.17	1146.16	659.65	926.17	428.08	1111.85	448.65
8.842	1	0.08	0.06	0.02	0.12	0.12	0.08	0.09	1	0.17	99.76	0.47	8.43	95.68	0.17	9.37	0	1.04	3.65	0.04	0.26	0.11	0	0.12	0.08	0.31	0.02	1	0.81	0.96	0.1	0.22	12.48	0	0		7.72	-6.51	5.32	63.81	181.45	877.98	374.23	1145.54	660.86	927.24	428.83	1107.83	446.46
8.875	1	0.08	0.06	0.02	0.12	0.12	0.08	0.09	1.01	0.2	99.76	0.47	8.49	96.26	0.2	9.33	0.01	1.18	3.68	0.05	0.26	0.09	0	0.12	0.06	0.3	0.02	1.01	0.79	0.89	0.08	0.22	12.54	0	0		9.23	-5.76	5.04	64.14	183.32	875.23	373.77	1144.79	663.04	924.21	429.7	1106.72	446.83
8.908	1	0.08	0.06	0.02	0.12	0.11	0.08	0.09	1.07	0.19	99.75	0.45	7.98	96.47	0.19	9.18	0	1.23	3.37	0.05	0.22	0.08	0	0.12	0.08	0.3	0.02	1.07	0.8	0.82	0.07	0.14	12.17	0	0		10.18	-5.45	5.09	64.32	183.19	873.71	374.66	1144.36	665.28	923.41	430.81	1105.71	448.84
8.942	1	0.08	0.06	0.02	0.12	0.12	0.08	0.09	0.77	0.17	99.76	0.48	8.63	95.08	0.17	9.31	0	1.28	3.61	0.06	0.21	0.07	0	0.15	0.09	0.31	0.03	0.77	0.76	0.66	0.06	0.14	12.65	0	0		9.62	-7.2	5.13	63.98	182.38	872.92	375.08	1142.99	665.31	922.69	431.27	1104.3	448.02
8.975	1	0.08	0.06	0.02	0.12	0.13	0.08	0.09	0.71	0.16	99.75	0.5	8.99	94.85	0.16	8.44	0	1.29	3.6	0.06	0.17	0.08	0	0.15	0.08	0.3	0.03	0.71	0.78	0.64	0.05	0.27	12.95	0	0		8.32	-7.43	4.97	63.4	179.68	871.24	374.86	1142.98	666.43	922.91	430.66	1101.75	448
9.008	1	0.08	0.06	0.02	0.11	0.12	0.08	0.08	0.72	0.16	99.76	0.48	8.72	96.1	0.16	7.27	0	1.17	3.74	0.06	0.18	0.07	0	0.16	0.09	0.3	0.03	0.72	0.73	0.54	0.04	0.16	12.65	0	0		10.73	-5.97	3.8	64.35	184.27	869.82	375.47	1140.45	666.18	916.99	433.77	1100.71	448.02
9.042	1	0.08	0.07	0.02	0.11	0.11	0.08	0.08	0.46	0.15	99.77	0.45	8.07	95.16	0.15	6.54	0	1.12	3.3	0.06	0.23	0.04	0	0.12	0.06	0.23	0.03	0.46	0.63	0.49	0.03	0.31	12.16	0	0		7.27	-7.11	3.75	63.47	187.79	869.1	378.2	1136.2	663.35	912.69	435	1099.99	448.58
9.075	1	0.08	0.07	0.02	0.11	0.11	0.08	0.07	0.33	0.13	99.78	0.43	7.8	94.57	0.13	5.26	0	0.98	3.08	0.06	0.21	0.03	0	0.1	0.04	0.18	0.03	0.33	0.56	0.51	0.03	0.53	11.95	0	0		8.16	-7.71	3.22	63.4	181.32	868.54	380.95	1134.88	665.95	914.09	438.13	1094.96	450.88
9.109	1	0.08	0.07	0.02	0.1	0.1	0.08	0.07	0.2	0.12	99.79	0.42	7.4	95.54	0.12	4.09	0	0.7	2.48	0.07	0.22	0.02	0	0.07	0.03	0.13	0.03	0.2	0.48	0.49	0.03	0.39	11.77	0	0		5.85	-6.68	2.84	63.16	181.7	866.3	382.87	1129.76	663.69	909.68	439.3	1091	451.01
9.142	1	0.09	0.08	0.02	0.1	0.09	0.09	0.07	0.25	0.09	99.8	0.35	5.81	97.2	0.09	3.06	0	0.45	2.28	0.07	0.22	0.02	0	0.07	0.04	0.11	0.03	0.25	0.44	0.5	0.03	0.64	10.36	0	0		8.61	-4.26	2.22	64.12	182.02	862.21	384.43	1125	664.79	904.27	442.04	1085.92	453.73
9.175	1	0.09	0.09	0.02	0.1	0.08	0.09	0.06	0.28	0.09	99.8	0.33	5.32	98.18	0.09	2.65	0.01	0.34	2.47	0.09	0.22	0.03	0	0.07	0.03	0.09	0.03	0.28	0.43	0.47	0.04	0.66	9.83	0	0		5.61	-2.05	3.49	63.21	185.74	859.03	387.41	1120.94	666.35	900.74	442.99	1086.03	455.99
9.209	1	0.09	0.09	0.02	0.1	0.08	0.09	0.06	0.34	0.07	99.8	0.33	4.55	98.56	0.09	1.79	0.01	0.23	2.17	0.09	0.24	0.04	0	0.07	0.03	0.07	0.03	0.34	0.33	0.4	0.05	0.61	9.24	0	0		6.27	-0.88	3.13	63.32	186.13	855.56	389.69	1117.85	669.31	896.75	446.19	1082.51	458.03
9.242	1	0.09	0.09	0.02	0.1	0.08	0.09	0.06	0.39	0.08	99.8	0.33	4.62	98.16	0.09	1.78	0.01	0.17	2.27	0.08	0.2	0.04	0	0.08	0.04	0.06	0.03	0.39	0.32	0.38	0.06	0.62	9.26	0	0		3.37	-2.13	1.39	62.46	184.71	852.62	390.49	1115.92	670.53	892.35	449.21	1076.97	454.86
9.275	1	0.09	0.09	0.02	0.1	0.08	0.09	0.06	0.37	0.08	99.8	0.33	4.93	98.34	0.07	1.86	0.01	0.15	2.75	0.08	0.18	0.04	0	0.08	0.04	0.06	0.04	0.37	0.27	0.32	0.07	1.57	9.35	0	0		2.9	-1.59	1.64	62.24	185.65	848.93	391.56	1111.68	671.08	888.28	450.02	1073.85	455.47
9.309	1	0.09	0.09	0.02	0.1	0.08	0.09	0.06	0.35	0.08	99.8	0.33	4.74	98.72	0.06	1.8	0.01	0.13	2.36	0.06	0.16	0.04	0	0.08	0.04	0.04	0.07	0.35	0.23	0.26	0.08	1.74	9.31	0	0		2.6	0.28	2.26	62.44	190.88	842.37	392.34	1104.15	670.62	879.62	450.37	1070.41	456.22
9.342	1	0.09	0.09	0.02	0.1	0.08	0.09	0.06	0.43	0.09	99.8	0.33	4.77	97.24	0.06	1.89	0.01	0.14	2.18	0.05	0.15	0.04	0	0.09	0.06	0.04	0.11	0.43	0.22	0.23	0.1	0.61	9.43	0	0		2.75	-4.18	1.91	62.17	188.2	838.5	392.64	1101.9	672.87	877.23	451.28	1065.37	456.37
9.376	1	0.09	0.1	0.02	0.1	0.07	0.09	0.06	0.44	0.09	99.79	0.33	3.32	95.31	0.05	1.94	0.01	0.15	1.35	0.04	0.16	0.04	0	0.09	0.06	0.04	0.14	0.44	0.17	0.2	0.13	2.34	8.4	0	0		-3.91	-6.94	0.08	60.59	184.6	833.3	389.68	1099.78	669.63	872.66	447.68	1057.21	452.23
9.409	1	0.1	0.1	0.02	0.11	0.06	0.1	0.06	0.61	0.09	99.79	0.33	2.82	96.3	0.05	2.07	0.01	0.17	1.43	0.03	0.16	0.04	0	0.09	0.06	0.03	0.18	0.61	0.14	0.18	0.14	2.48	7.93	0	0		-0.44	-5.7	0.84	61.33	186.08	831.23	390.37	1096.17	671.06	870.18	449.53	1056.23	452.3
9.442	1	0.1	0.1	0.02	0.1	0.07	0.1	0.06	0.89	0.12	99.79	0.33	3.04	96.45	0.05	1.96	0.01	0.16	1.46	0.02	0.15	0.06	0	0.12	0.08	0.04	0.27	0.89	0.14	0.17	0.17	1.38	8.19	0	0		1.92	-5.49	1.52	61.99	189.69	827.57	392.12	1091.27	672.86	865.08	452.06	1054.76	453.77
9.476	1	0.1	0.11	0.02	0.11	0.06	0.1	0.06	0.83	0.12	99.78	0.33	1.87	97.88	0.04	2.52	0.01	0.17	1.62	0.03	0.17	0.07	0	0.12	0.07	0.03	0.3	0.83	0.11	0.16	0.26	3.46	7.02	0	0		-2.05	-2.85	1.72	61.2	186.87	820.4	388.5	1086.18	670.11	860.73	446.22	1047.55	450.7
9.509	1	0.1	0.11	0.02	0.11	0.06	0.1	0.06	1.14	0.14	99.78	0.33	2.05	95.75	0.04	2.83	0.01	0.2	1.89	0.02	0.18	0.08	0	0.14	0.07	0.04	0.45	1.14	0.1	0.15	0.36	1.17	7.15	0	0		2.47	-6.42	2.51	61.94	187.47	817.3	388.73	1084.31	673.86	859	447.73	1046.42	452.42
9.542	1	0.1	0.1	0.02	0.11	0.06	0.1	0.06	1.06	0.15	99.78	0.33	2.81	96.31	0.04	2.75	0.01	0.24	2.31	0.02	0.2	0.12	0	0.15	0.08	0.04	0.62	1.06	0.1	0.15	0.35	0.97	7.7	0	0		2.16	-5.69	0.95	61.89	192.58	814.3	388.02	1084.97	675.84	853	449.85	1045.57	451.55
9.576	1	0.1	0.1	0.02	0.11	0.07	0.1	0.06	1.08	0.2	99.78	0.33	3.32	95.78	0.04	2.51	0.01	0.25	2.86	0.03	0.2	0.13	0	0.25	0.1	0.06	0.88	1.08	0.09	0.11	0.56	2.28	7.99	0	0		1.45	-6.38	1.76	61.65	190.62	812.77	389.5	1082.8	677.2	853.31	450.77	1043.93	452.05
9.609	1	0.09	0.09	0.02	0.11	0.08	0.1	0.06	1.23	0.18	99.79	0.33	4.45	96.33	0.04	2.73	0.01	0.24	3.61	0.04	0.18	0.14	0	0.28	0.1	0.07	0.95	1.23	0.11	0.12	0.61	1.12	8.8	0	0		0.59	-5.66	1.36	61.41	190.81	809.67	389.15	1081.93	678.76	850.66	452.11	1041.47	450.71
9.642	1	0.09	0.09	0.02	0.1	0.09	0.09	0.06	0.78	0.2	99.79	0.33	5.27	95.21	0.04	2.94	0.01	0.29	3.54	0.04	0.2	0.15	0	0.34	0.12	0.08	0.81	0.78	0.12	0.11	0.72	2.1	9.53	0	0		2.06	-7.06	1.6	61.35	190.68	806.23	388	1081.39	681.99	849.05	450.57	1039.73	451.46
9.676	1	0.09	0.08	0.02	0.1	0.1	0.09	0.06	0.95	0.21	99.8	0.38	6.39	96.01	0.05	3.09	0.01	0.29	2.64	0.03	0.21	0.22	0	0.46	0.15	0.13	0.82	0.77	0.11	0.09	0.95	1.24	11	0	0		0.93	-6.09	0.83	61.42	196.62	805.86	389.56	1081.24	682.58	844.7	453.73	1041.31	451.65
9.709	1	0.08	0.07	0.02	0.1	0.1	0.09	0.07	1.07	0.27	99.8	0.41	6.71	95.22	0.04	3.47	0.01	0.32	2.25	0.03	0.27	0.35	0	0.5	0.15	0.15	0.72	0.8	0.11	0.09	1.07	3.21	11.5	0	0		-0.73	-7.04	0.93	61.04	195.3	804.78	390.21	1079.84	682.65	844.25	452.98	1039.55	452.01
9.743	1	0.08	0.07	0.02	0.09	0.12	0.08	0.06	1.12	0.36	99.76	0.53	8.36	96.83	0.04	3.14	0.01	0.38	1.8	0.03	0.36	1.07	0	0.62	0.16	0.21	0.78	0.83	0.13	0.08	1.12	1.92	13.31	0	0		-2.62	-4.9	1.82	60.62	196.7	801.99	390.07	1079.07	683.56	843.16	451.78	1039.86	452.93
9.776	1	0.08	0.06	0.02	0.09	0.12	0.08	0.06	1.32	0.38	99.75	0.56	8.8	97.13	0.04	2.58	0.01	0.39	2.01	0.03	0.38	0.86	0	0.74	0.18	0.27	0.61	0.9	0.14	0.08	1.32	3.11	13.71	0	0		-0.34	-4.4	-0.68	61.26	192.22	799.06	388.22	1076.11	681.14	838.75	451.88	1030.97	452.02
9.809	1	0.08	0.07	0.02	0.09	0.13	0.08	0.06	1.3	0.39	99.75	0.54	8.82	95.39	0.04	2.28	0.01	0.34	2.66	0.04	0.39	0.63	0	0.78	0.21	0.25	0.57	1.04	0.13	0.08	1.3	3.55	13.52	0	0		-3.25	-6.85	2.03	60.55	193.73	800.83	389.53	1072.52	676.51	841.05	450.36	1034.78	450.93
9.843	1	0.07	0.06	0.02	0.08	0.17	0.08	0.06	1.25	0.4	99.67	0.73	11.25	97.07	0.04	2.87	0.02	0.39	3.27	0.04	0.4	0.53	0	0.85	0.21	0.4	0.58	1.14	0.12	0.08	1.25	3.7	15.61	0	0		-0.29	-4.5	2.17	60.71	191.47	797.9	387.21	1074.33	680.89	841.87	449.85	1033.34	450.43
9.876	1	0.07	0.05	0.01	0.08	0.17	0.08	0.06	1.6	0.39	99.65	0.77	11.66	94.01	0.04	2.4	0.02	0.38	3.34	0.05	0.39	0.39	0	0.79	0.19	0.41	0.56	1.6	0.13	0.08	1.03	1.41	16.03	0	0		1.7	-8.24	2.27	60.95	186.2	797.94	388.67	1070.03	679.24	842.4	449.65	1028.59	451.98
9.909	1	0.07	0.05	0.01	0.08	0.2	0.07	0.06	1.1	0.42	99.6	0.92	13.07	97.17	0.05	1.85	0.02	0.31	3.39	0.06	0.42	0.58	0	0.79	0.18	0.4	0.85	1.1	0.13	0.08	1.07	0.82	17.27	0	0		-2.49	-4.32	4.88	60.07	191.71	797.3	389.75	1072.25	680.35	844.58	446.52	1036	457.03
9.943	1	0.07	0.04	0.01	0.07	0.28	0.07	0.06	0.98	0.45	99.45	1.38	16.28	97.21	0.05	1.7	0.03	0.33	3.5	0.09	0.45	0.99	0	0.66	0.12	0.44	0.92	0.64	0.16	0.09	0.98	1.94	20.12	0	0		-1.88	-4.25	4.16	59.97	187.88	796.92	390.31	1071.96	682.8	844.99	446.87	1032.61	456.77
9.976	1	0.07	0.04	0.01	0.07	0.28	0.07	0.06	0.9	0.41	99.43	1.51	16.7	96.68	0.05	1.43	0.03	0.39	2.97	0.11	0.41	1.61	0	0.62	0.09	0.49	1	0.42	0.17	0.1	0.9	1.88	20.65	0	0		-2.58	-5.15	2.97	59.63	186.37	796.36	391.83	1073.43	686.64	844.38	449.64	1030.6	457.06
10.009	1	0.06	0.03	0.01	0.06	0.37	0.06	0.06	0.93	0.44	99.27	2.13	19.06	92.61	0.06	1.51	0.03	0.34	3.12	0.13	0.44	2.49	0	0.7	0.1	0.5	1.28	0.36	0.17	0.09	0.93	2.22	22.85	0	0		-0.47	-9.36	2.63	60.02	188.46	797.66	391.56	1072.2	683.46	842.74	452.51	1031.19	454.94
10.043	1	0.06	0.03	0.01	0.06	0.44	0.06	0.06	0.84	0.41	99.13	2.66	20.63	96.29	0.06	1.4	0.05	0.31	3.38	0.18	0.41	2.4	0	0.78	0.08	0.53	1.47	0.47	0.19	0.09	0.84	3.31	24.27	0	0		1.05	-5.72	2.64	60.57	187.48	797.29	392.36	1069.27	682.03	841.67	453.15	1029.13	455.94
10.076	1	0.06	0.03	0.01	0.06	0.46	0.06	0.06	0.75	0.5	99.09	2.79	21.03	97.91	0.07	1.41	0.05	0.34	3.6	0.22	0.5	3.15	0	0.7	0.06	0.47	1.46	0.46	0.19	0.09	0.75	1.07	24.56	0	0		-1.51	-2.78	3.73	60.09	188.14	797.42	393.28	1069.18	682.4	843.11	449.59	1031.03	458.89
10.11	1	0.06	0.03	0.01	0.06	0.55	0.06	0.06	0.71	0.67	98.9	3.34	22.64	95.96	0.07	1.23	0.07	0.36	4.67	0.23	0.67	2.97	0	0.71	0.05	0.5	1.43	0.47	0.19	0.09	0.65	1.96	25.73	0	0		-2.27	-6.17	3.02	59.86	187.5	797.49	394.08	1070.64	684.41	843	452.25	1030.42	457.85
10.143	1	0.06	0.03	0.01	0.06	0.6	0.06	0.06	0.79	0.68	98.8	3.72	23.39	94.82	0.06	1.27	0.08	0.39	4.89	0.22	0.68	3.45	0	0.79	0.05	0.57	1.43	0.58	0.19	0.1	0.58	1.88	26.42	0	0		2.25	-7.46	2.85	60.49	188.42	796.51	392.58	1073.21	688.21	843.07	453.91	1031.44	458
10.176	1	0.05	0.02	0.01	0.06	0.7	0.05	0.06	0.87	0.68	98.59	4.47	24.78	92.17	0.06	1.74	0.09	0.46	5.33	0.23	0.68	3.54	0	0.87	0.07	0.62	1.6	0.73	0.18	0.1	0.58	3.56	27.62	0	0		-0.25	-9.67	1.29	60.14	190.01	797.54	393.71	1071.21	685.28	839.43	455.27	1029.44	455.84
10.21	1	0.05	0.02	0.01	0.05	0.92	0.05	0.06	1.04	0.49	98.17	6.52	27.34	93.44	0.06	2.14	0.1	0.43	5.1	0.24	0.49	1.97	0	0.82	0.09	0.48	1.83	1.04	0.17	0.11	0.4	2.93	30.1	0	0		-1.49	-8.72	1.47	60.01	189.81	798.76	394.23	1070.48	682.67	840.06	456.14	1029.86	455.03
10.243	1	0.05	0.02	0.01	0.05	0.91	0.05	0.06	1.19	0.48	98.19	6.47	27.19	97.72	0.06	2.51	0.12	0.44	5.01	0.26	0.48	2.33	0	0.86	0.1	0.52	1.69	1.19	0.18	0.12	0.41	3.49	30.04	0	0		-0.63	-3.22	1.93	60.04	187.96	796.82	393.36	1072	686.6	841.59	454.59	1029.54	456.2
10.276	1	0.05	0.02	0.01	0.05	1.03	0.05	0.06	1.13	0.49	97.94	7.53	28.38	95.63	0.07	2.21	0.14	0.48	5.31	0.29	0.49	1.78	0	0.9	0.11	0.52	1.52	1.13	0.18	0.13	0.39	5.52	31.07	0	0		0.62	-6.57	2.6	60.14	190.44	796.76	393.31	1074.47	689.49	842.49	454.41	1032.88	458.28
10.31	1	0.04	0.01	0.01	0.05	1.41	0.04	0.06	0.89	0.52	97.19	11.41	31.41	95.63	0.06	2.19	0.16	0.55	5.22	0.23	0.52	1.65	0	0.82	0.11	0.55	1.34	0.89	0.23	0.16	0.34	2.5	33.92	0	0		2.34	-6.57	2.94	60.6	192.46	796.99	393.91	1074.88	690.54	842.34	455.17	1034.73	460.31
10.343	1	0.04	0.01	0.01	0.05	1.5	0.04	0.06	1.02	0.62	97	11.75	31.86	94.92	0.06	2.08	0.17	0.55	5.97	0.23	0.62	2.45	0	0.84	0.15	0.52	1.35	1.02	0.24	0.17	0.36	2.01	34.12	0	0		1.91	-7.36	2.77	60.43	191.69	798.07	394.16	1074.9	689.6	842.98	455.18	1034.61	459.88
10.377	1	0.04	0.02	0.01	0.05	1.2	0.04	0.06	1.05	0.34	97.59	10.46	30.13	94.88	0.06	2.13	0.17	0.51	3.65	0.17	0.34	0.79	0	0.85	0.14	0.44	1	1.05	0.31	0.2	0.39	4.21	33.31	0	0		-1.34	-7.41	1.42	59.92	187.65	799.09	394.89	1073.61	687.56	842.83	455.92	1030.48	456.69
10.41	1	0.04	0.01	0.01	0.05	1.21	0.04	0.06	0.86	0.29	97.58	11.35	30.36	95.61	0.06	2.41	0.18	0.46	2.64	0.11	0.29	0.47	0	0.84	0.12	0.49	0.75	0.86	0.33	0.19	0.39	2.89	33.88	0	0		0.24	-6.59	1.93	60.22	188.96	798.9	394.04	1074.69	688.16	843.39	455.77	1032.35	457.26
10.443	1	0.04	0.02	0.01	0.05	1.07	0.04	0.06	0.97	0.27	97.85	10.1	29.23	93.31	0.07	2.15	0.18	0.48	2.09	0.09	0.27	0.45	0	0.89	0.13	0.55	0.58	0.97	0.36	0.2	0.4	2.48	33.06	0	0		3.34	-8.82	3.25	60.58	190.04	798.67	392.88	1076.05	689.83	845.38	453.16	1035.3	460.06
10.477	1	0.04	0.01	0.01	0.05	1.18	0.04	0.06	1.03	0.22	97.65	11.69	30.13	94.5	0.08	2.13	0.18	0.5	1.69	0.09	0.22	0.37	0	1.03	0.12	0.64	0.54	0.96	0.35	0.2	0.4	2.93	34.08	0	0		1.27	-7.78	2.67	60.27	188.53	799.93	392.21	1076.65	687.46	846.16	453.66	1034.67	456.91
10.51	1	0.04	0.01	0.01	0.04	1.24	0.04	0.06	1.03	0.31	97.53	12.28	30.58	92.46	0.09	2.11	0.19	0.44	1.91	0.08	0.31	0.86	0	1.03	0.11	0.69	0.55	0.79	0.37	0.22	0.39	3.01	34.43	0	0		1.29	-9.47	3.39	60.37	185.28	800.61	393.71	1074.21	685.51	847.91	453.53	1033.12	458.61
10.543	1	0.04	0.02	0.01	0.05	1.06	0.04	0.06	0.93	0.38	97.87	9.98	29.12	92.08	0.08	2.56	0.18	0.41	2.1	0.06	0.38	1.43	0	0.9	0.09	0.65	0.61	0.93	0.37	0.21	0.39	1.6	32.98	0	0		-0.46	-9.73	4.29	59.96	186.19	800.97	393.51	1072.32	681.63	848.05	450.9	1034.07	459.02
10.577	1	0.04	0.02	0.01	0.05	1	0.04	0.06	0.85	0.44	98	9.25	28.58	97.51	0.08	2.51	0.17	0.35	1.98	0.06	0.44	2.13	0	0.85	0.07	0.78	0.62	0.62	0.44	0.23	0.42	1.93	32.46	0	0		1.14	-3.67	4.69	60.3	190.32	799.46	392.89	1077.48	689.43	848.69	450.27	1038.65	462.15
10.61	1	0.04	0.02	0.01	0.05	1	0.04	0.06	0.76	0.65	98.01	9.28	28.53	96.09	0.1	2.3	0.18	0.32	1.88	0.06	0.65	3.07	0	0.76	0.05	0.82	0.64	0.47	0.44	0.22	0.4	1.98	32.48	0	0		-1.58	-6	5.12	59.81	189.84	800.27	395.7	1077.04	689.44	849.72	451.66	1039.15	464.16
10.643	1	0.05	0.02	0.01	0.05	0.92	0.05	0.06	0.77	0.58	98.17	8.24	27.75	91.86	0.1	1.89	0.18	0.32	2.02	0.07	0.58	2.47	0	0.77	0.06	0.85	0.78	0.47	0.53	0.23	0.39	2.24	31.67	0	0		-0.5	-9.88	3.17	59.86	184.95	802.81	396.35	1075.17	686.57	849.33	454.78	1034.2	460.39
10.677	1	0.05	0.02	0.01	0.05	0.82	0.05	0.06	0.58	0.58	98.37	6.88	26.64	98.04	0.1	1.7	0.17	0.28	2.35	0.09	0.73	3.75	0	0.58	0.05	0.71	1.15	0.37	0.54	0.24	0.36	3.34	30.45	0	0		-2.77	-2.45	4.26	59.68	187.18	802.24	396.77	1076.41	688.14	850.41	452.52	1037.29	463.04
10.71	1	0.05	0.02	0.01	0.05	0.84	0.05	0.06	0.57	0.57	98.32	7.06	26.96	89	0.09	1.54	0.16	0.25	2.55	0.09	0.59	2.5	0	0.57	0.04	0.69	1.36	0.43	0.52	0.23	0.35	2.27	30.63	0	0		-1.56	-11.55	3.83	59.69	182.7	803.58	396.57	1074.96	685.15	851.64	453.83	1034.21	460.63
10.744	1	0.05	0.02	0.01	0.05	0.76	0.05	0.06	0.5	0.44	98.48	6.3	26.08	97.86	0.08	1.25	0.15	0.25	2.23	0.08	0.53	2.04	0	0.44	0.03	0.78	1.4	0.5	0.57	0.24	0.33	3.56	29.87	0	0		-5.29	-2.89	4.62	59.24	188.08	804.08	397.74	1078.77	687.76	852.55	453.86	1040.41	463.13
10.777	1	0.05	0.02	0.01	0.05	0.73	0.05	0.06	0.57	0.42	98.54	5.88	25.69	95.74	0.09	1.19	0.14	0.25	2.44	0.07	0.49	1.56	0	0.42	0.03	0.91	1.47	0.57	0.55	0.23	0.3	5.76	29.41	0	0		-0.7	-6.44	4.01	60.26	187.53	805.48	397.01	1079.98	688.6	853.12	455.6	1040.52	462.67
10.81	1	0.05	0.02	0.01	0.05	0.77	0.05	0.06	0.73	0.45	98.46	6.19	26.13	91.73	0.1	1.05	0.13	0.23	2.67	0.08	0.46	1.71	0	0.45	0.04	0.9	1.51	0.73	0.54	0.22	0.29	3.72	29.76	0	0		-2	-9.97	5.62	59.67	185.53	806.9	397.57	1081.57	688.5	858	453.27	1043.15	465.11
10.844	1	0.05	0.02	0.01	0.05	0.79	0.05	0.06	0.84	0.39	98.42	6.2	26.3	93.99	0.13	1.37	0.12	0.26	3.1	0.08	0.48	1.65	0	0.39	0.04	1.16	1.66	0.84	0.56	0.19	0.23	3.69	29.76	0	0		-0.24	-8.25	3.98	60.18	186.29	807.56	396.71	1081.11	687.64	855.25	455	1041.41	462.24
10.877	1	0.05	0.02	0.01	0.05	0.77	0.05	0.06	0.74	0.4	98.46	5.95	26.09	90.05	0.14	1.97	0.12	0.28	3.22	0.08	0.45	1.36	0	0.4	0.05	1.21	1.5	0.74	0.54	0.2	0.23	4.36	29.49	0	0		-2.14	-10.98	5.06	59.73	184.91	808.79	395.36	1082.04	684.35	858.55	452.66	1043.27	461.07
10.91	1	0.05	0.02	0.01	0.05	0.78	0.05	0.06	0.67	0.46	98.44	6.13	26.21	96.69	0.13	2.14	0.13	0.26	3.09	0.07	0.52	1.67	0	0.46	0.04	1.59	1.46	0.67	0.51	0.2	0.22	2.93	29.69	0	0		-1.52	-5.12	5.67	60.11	188.87	807.93	394.95	1084.88	687.82	858.7	452.29	1047.25	463.33
10.944	1	0.05	0.02	0.01	0.05	0.74	0.05	0.06	0.52	0.49	98.53	5.86	25.73	94.52	0.15	2.24	0.12	0.32	2.63	0.06	0.49	1.36	0	0.52	0.06	1.67	1.05	0.49	0.48	0.21	0.21	3.05	29.39	0	0		-1.93	-7.76	6.33	59.66	182.93	808.18	394.38	1085	687.52	862.6	450.59	1045.13	462.71
10.977	1	0.05	0.02	0.01	0.06	0.59	0.05	0.06	0.55	0.52	98.82	4.5	23.61	93.49	0.16	2.18	0.12	0.33	2.04	0.06	0.52	1.4	0	0.54	0.07	1.51	0.81	0.55	0.49	0.22	0.22	5.53	27.66	0	0		-0.35	-8.67	5.9	60.22	183.85	810.15	395.15	1085.48	687.92	862.81	450.57	1046.17	463.93
11.01	1	0.05	0.03	0.01	0.06	0.5	0.05	0.06	0.77	0.5	99.01	3.58	21.98	94.65	0.17	1.8	0.12	0.3	1.95	0.04	0.53	1.16	0	0.5	0.07	1.31	0.68	0.77	0.48	0.21	0.22	4.08	26.18	0	0		0.33	-7.63	5.07	60.34	187.96	812.67	394.96	1090.01	690.38	863.19	451.54	1050.75	463.84
11.044	1	0.06	0.03	0.01	0.06	0.47	0.06	0.06	0.64	0.46	99.06	3.29	21.46	88.71	0.16	1.55	0.12	0.33	1.97	0.04	0.48	0.94	0	0.46	0.06	1.34	0.52	0.64	0.53	0.22	0.22	4.09	25.63	0	0		-2.7	-11.69	5.35	59.44	179.52	812.54	393.9	1084.24	682.57	864.68	446.38	1043.57	461.3
11.077	1	0.06	0.03	0.01	0.06	0.44	0.06	0.06	0.84	0.46	99.12	2.93	20.78	93.43	0.17	1.33	0.12	0.37	2.33	0.04	0.49	0.62	0	0.46	0.07	1.21	0.37	0.84	0.51	0.22	0.26	7.76	24.89	0	0		1.11	-8.73	6.07	60.56	188.66	814.93	391.27	1089.28	682.94	865.21	445.95	1053.2	461.78
11.111	1	0.06	0.03	0.01	0.06	0.42	0.06	0.06	0.64	0.54	99.17	2.45	20.12	91.7	0.17	0.95	0.09	0.33	3.61	0.04	0.54	0.69	0	0.64	0.09	1.02	0.27	0.36	0.47	0.2	0.31	5.73	23.73	0	0		-1.88	-9.99	4.82	59.93	182.2	816.46	391.95	1086.82	679.31	865.86	445.46	1047.57	458.78
11.144	1	0.06	0.04	0.01	0.06	0.35	0.06	0.06	0.61	0.6	99.3	1.92	18.46	91.61	0.19	0.76	0.09	0.35	3.57	0.04	0.6	0.81	0	0.61	0.1	0.96	0.2	0.34	0.46	0.2	0.35	3.3	22.19	0	0		4.19	-10.05	7.08	61.04	184.2	816.49	389.79	1089.02	679.89	869.41	445.12	1052.88	461.45
11.177	1	0.06	0.04	0.01	0.07	0.29	0.07	0.06	0.57	0.57	99.41	1.53	16.84	89.45	0.19	0.74	0.09	0.35	3.27	0.04	0.59	0.65	0	0.57	0.1	0.94	0.12	0.26	0.5	0.2	0.37	1.63	20.75	0	0		5.21	-11.31	6.14	61.06	183.12	816.02	387.33	1090.64	681.28	869.04	443.89	1051.6	458.28
11.211	1	0.07	0.05	0.01	0.07	0.22	0.07	0.06	0.65	0.44	99.56	1.05	14.09	90.81	0.19	0.71	0.08	0.32	3.06	0.05	0.44	0.45	0	0.65	0.09	0.93	0.1	0.25	0.54	0.18	0.42	4.34	18.2	0	0		2.5	-10.54	5.13	60.22	182.03	819.11	388.24	1093.21	681.81	870.87	444.01	1052.45	456.91
11.244	1	0.07	0.05	0.01	0.07	0.23	0.07	0.06	0.62	0.4	99.55	1.08	14.43	90.52	0.2	0.68	0.08	0.3	3.34	0.06	0.4	0.32	0	0.62	0.09	0.83	0.1	0.37	0.51	0.16	0.42	1.48	18.41	0	0		4.13	-10.72	3.68	60.75	183.08	820.95	389.4	1092.77	680.74	868.9	447.3	1051.74	456.62
11.277	1	0.07	0.05	0.01	0.08	0.18	0.08	0.06	0.61	0.36	99.63	0.84	12.46	92.56	0.18	0.83	0.07	0.3	3.15	0.07	0.36	0.18	0	0.61	0.1	0.59	0.08	0.43	0.51	0.16	0.39	1.56	16.61	0	0		6.35	-9.4	4.98	61.59	182.57	820.58	391.46	1089.19	678.82	869.26	446.44	1051.12	462.54
11.311	1	0.08	0.07	0.02	0.08	0.14	0.08	0.06	0.59	0.37	99.72	0.57	9.75	89.92	0.16	0.95	0.07	0.25	3.65	0.07	0.37	0.13	0	0.55	0.12	0.48	0.1	0.59	0.48	0.16	0.41	0.49	13.87	0	0		1.56	-11.06	3.66	60.34	183.8	821.74	389.39	1090.19	674.35	867.75	444.26	1051.06	457.77
11.344	1	0.08	0.08	0.02	0.09	0.12	0.09	0.06	0.52	0.52	99.76	0.45	8.26	90.58	0.14	1.06	0.07	0.23	4.14	0.08	0.52	0.12	0	0.52	0.1	0.4	0.09	0.32	0.5	0.15	0.34	2.01	12.26	0	0		1.51	-10.68	3.04	60.06	181.21	820.99	387.37	1091.76	674.41	868.56	442.59	1049.22	456.78
11.378	1	0.09	0.1	0.02	0.1	0.08	0.1	0.06	0.45	0.45	99.8	0.33	4.48	91.23	0.11	1.17	0.07	0.2	3.15	0.06	0.51	0.04	0	0.45	0.06	0.2	0.08	0.08	0.5	0.14	0.33	0.87	9	0	0		3.57	-10.29	2.69	60.65	187.65	820.45	385.55	1090.81	671.01	864.24	441.22	1051.19	457.38
11.411	1	0.1	0.11	0.02	0.1	0.06	0.1	0.06	0.31	0.31	99.78	0.33	2.8	92.66	0.09	1	0.06	0.15	2.91	0.06	0.41	0.02	0	0.31	0.03	0.1	0.07	0.05	0.52	0.13	0.3	3.36	7.4	0	0		2.51	-9.32	2.39	60.14	181.7	821.81	384.93	1089.78	669.38	866.75	441.39	1048.09	452.75
11.444	1	0.1	0.11	0.02	0.11	0.06	0.1	0.06	0.27	0.26	99.77	0.33	2.17	95.53	0.09	0.81	0.06	0.13	2.77	0.07	0.35	0.02	0	0.26	0.03	0.08	0.07	0.02	0.54	0.13	0.27	1.59	6.82	0	0		4.28	-6.69	1.44	60.93	184.03	822.43	385.58	1085.92	665.84	862.57	444.23	1046.48	450.77
11.478	1	0.11	0.12	0.02	0.11	0.05	0.11	0.06	0.26	0.2	99.76	0.33	1	91.1	0.08	0.68	0.05	0.11	2.25	0.08	0.28	0.01	0	0.2	0.02	0.05	0.07	0.02	0.53	0.12	0.26	0.56	5.86	0	0		2.65	-10.37	1.42	60.21	179.53	821.3	385.42	1082.5	662.54	862.43	442.41	1041.8	450.01
11.511	1	0.11	0.13	0.02	0.11	0.05	0.11	0.06	0.25	0.22	99.74	0.33	0.02	93.26	0.07	0.7	0.05	0.1	2.21	0.08	0.31	0.02	0	0.22	0.02	0.04	0.06	0.04	0.54	0.14	0.25	0.49	4.98	0	0		3.14	-8.86	1.65	60.39	181.78	820.9	386.95	1079.34	661.81	859.86	444.42	1041.55	449.8
11.544	1	0.11	0.13	0.02	0.11	0.05	0.11	0.06	0.24	0.21	99.73	0.33	0	96.89	0.07	0.66	0.06	0.08	2.04	0.12	0.33	0.02	0	0.21	0.02	0.04	0.07	0.11	0.51	0.15	0.24	1.09	4.66	0	0		4.72	-4.81	1.17	61.01	178.58	819.57	390.17	1075.57	662.79	858.33	447.85	1036.83	453.03
11.578	1	0.11	0.14	0.02	0.12	0.04	0.11	0.06	0.33	0.22	99.71	0.33	0	97.05	0.07	0.65	0.06	0.07	1.66	0.14	0.37	0.04	0	0.22	0.02	0.03	0.06	0.33	0.47	0.14	0.22	1.01	3.63	0	0		6.1	-4.54	1.89	61.39	180.68	817.46	392.33	1072.83	664.51	855.88	449.36	1036.42	456.59
11.611	1	0.11	0.14	0.02	0.12	0.04	0.11	0.06	0.62	0.21	99.71	0.33	0	93.94	0.06	0.62	0.06	0.07	1.49	0.14	0.33	0.04	0	0.21	0.02	0.02	0.06	0.62	0.41	0.14	0.25	1.58	3.73	0	0		6.36	-8.29	3.49	61.17	180.8	817.11	395.55	1069.94	665.95	856.38	451.43	1037.03	458.93
11.644	1	0.12	0.15	0.02	0.12	0.04	0.11	0.06	1.13	0.17	99.71	0.33	0	95.66	0.07	0.61	0.06	0.08	1.35	0.15	0.28	0.03	0	0.17	0.03	0.02	0.07	1.13	0.37	0.14	0.25	3.94	3.52	0	0		4.41	-6.53	3.49	60.75	180.19	817.32	399.2	1068.52	667.09	856.14	453.34	1036.1	462.44
11.678	1	0.12	0.15	0.02	0.12	0.04	0.12	0.06	1.42	0.13	99.7	0.33	0	95.78	0.07	0.65	0.06	0.09	1.38	0.16	0.28	0.03	0	0.13	0.05	0.01	0.09	1.42	0.28	0.13	0.22	1.94	3.15	0	0		4.71	-6.39	3.22	60.79	182.75	817.61	400.81	1070.1	669.13	855.5	454.98	1037.94	465.73
11.711	1	0.12	0.15	0.02	0.12	0.04	0.12	0.06	1.75	0.13	99.7	0.33	0	95.55	0.05	0.84	0.06	0.09	1.26	0.16	0.26	0.03	0	0.13	0.08	0.01	0.11	1.75	0.26	0.12	0.24	1.53	3.13	0	0		4.97	-6.67	3.58	60.58	182.03	817.02	400.92	1072.14	672.48	857.11	455.08	1038.76	466.86
11.745	1	0.12	0.16	0.02	0.12	0.03	0.12	0.06	1.62	0.11	99.69	0.33	0	94.61	0.05	0.82	0.06	0.09	1.16	0.13	0.3	0.03	0	0.11	0.1	0.01	0.13	1.62	0.23	0.12	0.23	0.5	2.48	0	0		1.99	-7.68	3.29	59.51	176.26	814.78	400.42	1072.4	674.94	858.43	454.64	1034.42	464.37
11.778	1	0.12	0.16	0.02	0.12	0.04	0.12	0.06	1.45	0.11	99.69	0.33	0	94.37	0.05	0.8	0.07	0.09	1.48	0.13	0.29	0.06	0	0.11	0.1	0.01	0.14	1.45	0.19	0.12	0.25	1.28	2.62	0	0		2.18	-7.9	3	59.56	183.47	808.95	396.89	1074.8	680.14	852.79	453.53	1036.04	462.46
11.811	1	0.12	0.15	0.02	0.12	0.04	0.12	0.06	0.88	0.12	99.69	0.33	0	90.34	0.04	0.67	0.07	0.1	1.46	0.09	0.31	0.21	0	0.12	0.11	0.01	0.12	0.88	0.22	0.13	0.27	1.61	2.85	0	0		6.84	-10.82	4.88	60.1	180.47	806.91	393.99	1077.18	684.07	857.2	449.98	1037.09	464.47
11.845	1	0.12	0.15	0.02	0.12	0.04	0.12	0.06	0.78	0.12	99.7	0.33	0	91	0.05	0.62	0.07	0.11	2.13	0.09	0.31	0.31	0	0.12	0.11	0.01	0.11	0.78	0.24	0.14	0.34	6.79	3.32	0	0		2.42	-10.43	4.56	58.94	182.08	806.95	392.99	1077.94	682.99	856.28	448.9	1038	460.36
11.878	1	0.12	0.15	0.02	0.12	0.04	0.12	0.06	0.77	0.13	99.71	0.33	0	91.18	0.06	0.64	0.07	0.13	2.55	0.08	0.29	0.51	0	0.13	0.13	0.01	0.1	0.77	0.26	0.16	0.36	3.07	3.57	0	0		4.66	-10.32	4.21	59.53	180.37	807.7	391.12	1078.61	681.66	857.3	447.9	1037.31	459.31
11.911	1	0.11	0.14	0.02	0.11	0.04	0.11	0.06	0.78	0.15	99.72	0.33	0	87.64	0.05	0.56	0.08	0.12	2.27	0.09	0.34	0.62	0	0.15	0.14	0.02	0.08	0.78	0.29	0.16	0.41	1.26	3.97	0	0		7.49	-12.21	4.41	60.14	181.82	805.97	389.56	1077.66	681.89	855.56	447.32	1037	459.05
11.945	1	0.11	0.13	0.02	0.11	0.05	0.11	0.06	0.79	0.2	99.74	0.33	0	91.58	0.06	0.63	0.09	0.12	2.62	0.07	0.36	0.51	0	0.2	0.12	0.03	0.06	0.79	0.29	0.16	0.53	1.95	5	0	0		6.1	-10.07	3.98	59.89	185.62	803.53	389.51	1078.62	683.9	852.45	447.21	1037.58	460.69
11.978	1	0.11	0.13	0.02	0.11	0.05	0.11	0.06	0.73	0.18	99.75	0.33	0.45	90.95	0.07	0.53	0.09	0.12	2.19	0.06	0.33	0.41	0	0.18	0.09	0.04	0.05	0.73	0.31	0.15	0.55	2.55	5.56	0	0		4.27	-10.47	3.79	59.29	185.94	804.25	390.77	1080.69	686.39	853.36	448.75	1038.91	460.67
12.011	1	0.1	0.12	0.02	0.11	0.06	0.11	0.06	0.93	0.18	99.76	0.33	1.33	94.68	0.08	0.68	0.09	0.13	2.34	0.07	0.36	0.4	0	0.18	0.1	0.06	0.07	0.93	0.31	0.14	0.6	1.11	6.38	0	0		3.28	-7.6	3.15	59.54	181.41	805.7	393.33	1075.15	681.52	852.55	450.86	1033.74	459.76
12.045	1	0.1	0.1	0.02	0.1	0.07	0.1	0.06	0.92	0.17	99.79	0.33	3.03	91.01	0.08	0.73	0.09	0.13	2.3	0.06	0.33	0.22	0	0.17	0.08	0.07	0.05	0.92	0.35	0.11	0.59	1.16	7.98	0	0		4.24	-10.43	3.87	59.02	185.63	803.2	391.98	1079.92	688.1	852.72	450.02	1037.98	461.73
12.078	1	0.1	0.1	0.02	0.1	0.07	0.1	0.06	1.58	0.17	99.8	0.33	3.38	94.62	0.1	0.96	0.1	0.13	2.29	0.07	0.31	0.21	0	0.17	0.09	0.09	0.07	1.58	0.34	0.11	0.61	1.45	8.45	0	0		3.72	-7.66	3.32	59.54	182.32	805.31	394.62	1075.42	683.31	852.33	451.87	1034.36	462.2
12.112	1	0.09	0.09	0.02	0.1	0.09	0.09	0.06	1.47	0.18	99.81	0.33	5.2	93.05	0.1	0.97	0.1	0.1	2.57	0.05	0.31	0.23	0	0.18	0.09	0.11	0.08	1.47	0.36	0.09	0.54	2.84	10.04	0	0		4.65	-9.03	3.85	59.67	184.33	804.89	395.66	1075.31	685.19	851.83	453.01	1035.85	463.64
12.145	1	0.09	0.08	0.02	0.09	0.09	0.09	0.06	1.63	0.2	99.81	0.36	5.93	94.9	0.09	0.78	0.11	0.07	2.68	0.04	0.31	0.19	0	0.2	0.09	0.15	0.1	1.63	0.34	0.06	0.48	4.36	10.73	0	0		3.46	-7.38	4.5	59.38	183.97	804.81	395.65	1075.38	685.07	852.95	452.8	1036.64	463.08
12.178	1	0.09	0.09	0.02	0.09	0.09	0.09	0.06	1.69	0.2	99.81	0.36	5.91	94.8	0.09	0.73	0.13	0.07	2.95	0.03	0.45	0.32	0	0.2	0.1	0.15	0.12	1.69	0.32	0.06	0.47	3.34	10.68	0	0		2.43	-7.49	5	59.44	185.1	806.53	397.35	1074.12	682.48	853.52	451.37	1038.01	466.29
12.212	1	0.09	0.08	0.02	0.09	0.11	0.09	0.06	2.06	0.18	99.77	0.45	7.55	93.63	0.1	0.48	0.16	0.06	3.21	0.02	0.6	0.22	0	0.18	0.11	0.23	0.19	2.06	0.36	0.05	0.4	3.91	12.27	0	0		-2.92	-8.57	5.39	58.12	190.67	804.97	396.33	1076.24	683.02	851.8	448.57	1041.73	465.33
12.245	1	0.09	0.08	0.02	0.09	0.11	0.09	0.06	2.23	0.17	99.79	0.45	7.1	95.68	0.17	0.46	0.17	0.07	2.36	0.02	0.37	0.13	0	0.15	0.1	0.25	0.32	2.23	0.31	0.05	0.35	0.34	12.13	0	0		-8.2	-6.51	3.55	57.38	201.64	807.61	396.12	1081.46	683.14	847.49	451.47	1048.92	460.67
12.278	1	0.09	0.08	0.02	0.09	0.11	0.09	0.06	0.75	0.26	99.79	0.47	7.42	86.92	0.26	0.42	0.21	0.07	1.49	0.01	0.28	0.07	0	0.13	0.06	0.29	0.27	0.75	0.33	0.06	0.26	0.14	12.48	0	0		-7.13	-12.53	4.27	55.69	188.37	808.74	400.85	1071.75	674.21	851.02	449.04	1038.25	469.66
12.312
12.345
12.379
12.412
12.445
12.479
12.512
12.545
12.579
12.612
12.645
12.679
12.712
12.746
12.779
12.812
12.846
12.879
12.912
12.946
12.979
13.012
13.046
13.079
13.113
13.146
13.179
13.213
13.246
13.279
13.313
13.346
13.38
13.413
13.446
13.48
13.513
13.546
13.58
13.613
13.646
13.68
13.713
13.747
13.78
13.813
13.847
13.88
13.913
13.947
13.98
14.013
14.047
14.08
14.114
14.147
14.18
14.214
14.247
14.28
14.314
14.347
14.381
14.414
14.447
14.481
14.514
14.547
14.581
14.614
14.647
14.681
14.714
14.748
14.781
14.814
14.848
14.881
14.914
14.948
14.981
15.014
15.048	0	0.12	0.18	0.02	0.13	0.03	0.13	0.06	1.25	0.19	99.65	0.33	0	92.22	0.46	0.96	0.19	0.01	1.25	0.01	0.15	0.02	0	0.48	0.62	0.08	0.13	0.13	0.01	0	6.07	0.54	0.92	0	0		-24.98	-9.63	13.88	71	19.06	1351.42	642.93	1399.14	693.15	1367.76	649.93	1386.58	652.9
15.081
15.115
15.148
15.181
15.215
15.248
15.281
15.315
15.348
15.382
15.415
15.448
15.482
15.515
15.548
15.582
15.615
15.648
15.682
15.715
15.749
15.782
15.815
15.849
15.882
15.915
15.949
15.982
16.015
16.049	0	0.08	0.07	0.02	0.1	0.16	0.12	0.08	0.49	0.53	99.67	0.52	9.45	2.07	6.18	0.38	0.49	0	7.78	0.17	0.43	1.88	0	0.03	0.29	0.53	0.24	0.31	0.11	1.82	0.14	0.26	13.18	0	0		-16.65	-41.29	12.58	57.26	27.53	1357.27	636.4	1410.58	690.62	1373.34	645.96	1400.79	648.04
16.049	1	0.03	0.01	0.01	0.04	3.13	0.03	0.07	6.87	0.4	93.73	34.91	38.48	98.27	0.07	3.9	0.05	0.1	2.18	0.03	0.43	2.46	0	0.4	0.15	8.16	8.45	6.87	0.05	0.09	0.81	3.37	42.79	0	0		3.75	-1.81	4.79	68.41	196.5	819.75	414.68	1110.45	724.26	872.49	479.04	1068.86	486.29
16.082	0	0.07	0.06	0.01	0.1	0.19	0.12	0.08	0.85	0.85	99.63	0.68	10.23	1.75	8.05	0.56	0.85	0	6.47	0.34	0.63	1.42	0	0.11	0.27	0.5	0.22	0.25	0.12	1.57	0.15	0.76	15.09	0	0		-0.31	-42.14	10.18	59.59	26.6	1358.16	637.22	1408.19	689.56	1372.63	644.46	1398.35	651.24
16.082	1	0.03	0.01	0.01	0.04	2.79	0.03	0.06	5.41	0.5	94.43	30.34	37.31	97.02	0.11	3.4	0.07	0.16	2.61	0.04	0.5	3.78	0	1.08	0.28	5.16	7.03	5.41	0.08	0.1	0.94	3.03	41.49	0	0		0.69	-4.59	3.87	69.07	185.61	824.19	421.88	1098.22	714.52	872.42	478.95	1057.76	488.81
16.116	1	0.03	0.01	0.01	0.03	5.46	0.03	0.06	3.12	0.44	89.08	53.29	44.38	93.69	0.12	2.42	0.03	0.31	3.16	0.02	0.44	3.37	0	1.23	0.22	2.9	4.08	3.12	0.09	0.1	0.84	2.33	47.49	0	0		-5.3	-8.51	4.56	67.89	178.23	826.82	422.5	1094.12	705.24	876.23	474.12	1053.93	487.82
16.149	1	0.03	0	0.01	0.03	7.47	0.03	0.06	2.41	0.41	85.07	63.32	47.69	93.98	0.11	2.62	0.03	0.41	3.98	0.03	0.41	2.89	0	1.06	0.17	2.1	3.26	2.41	0.08	0.11	0.6	3.15	50.06	0	0		-6.55	-8.26	5.67	67.79	183.85	827.39	421.07	1093.19	700.39	874.91	473.47	1058.36	485.64
16.182	1	0.03	0.01	0.01	0.03	5.21	0.03	0.06	1.55	0.37	89.58	49.48	44.25	93.56	0.1	2.57	0.04	0.46	4.16	0.03	0.37	2.68	0	0.97	0.18	2.08	2.87	1.55	0.07	0.09	0.48	1.78	46.54	0	0		-5.48	-8.62	4.54	67.98	183.56	829.07	419.93	1096.18	702.06	875.7	473.69	1059	483.5
16.216	1	0.03	0.01	0.01	0.03	4.58	0.03	0.06	1.4	0.31	90.84	43.8	42.93	95.03	0.11	2.79	0.05	0.47	4.57	0.03	0.31	1.82	0	1.12	0.19	2.29	3.02	1.4	0.07	0.09	0.42	2.36	45.12	0	0		-5.49	-7.25	4.2	68.1	182.61	830.81	418.85	1097.12	700.63	877.02	472.34	1059.37	481.94
16.249	1	0.03	0.01	0.01	0.03	5.09	0.03	0.06	1.33	0.31	89.81	47.41	44.07	94.68	0.11	3.08	0.05	0.55	4.75	0.04	0.31	1.48	0	0.86	0.15	1.9	3.06	1.33	0.07	0.12	0.36	1.95	46.02	0	0		-4.86	-7.61	5.65	68.59	178.22	831.53	418.95	1092.52	694.73	879.3	469.83	1057.03	483.1
16.282	1	0.03	0.01	0.01	0.04	2.71	0.03	0.06	1.37	0.31	94.57	27.68	38.01	93.64	0.11	2.86	0.05	0.56	3.71	0.04	0.31	1.1	0	0.75	0.14	1.51	2.83	1.37	0.08	0.14	0.28	4.14	40.69	0	0		-2.85	-8.56	5.71	69.86	179.56	834.26	418.29	1090.7	689.41	879.26	468.28	1058.22	482.95
16.316	1	0.04	0.01	0.01	0.04	2.21	0.04	0.06	1.28	0.33	95.57	21.76	36.03	96.58	0.11	2.52	0.05	0.78	3.94	0.04	0.33	0.66	0	0.7	0.12	1.46	2.09	1.28	0.08	0.14	0.21	2.86	38.71	0	0		-4.76	-5.3	4.55	69.91	191.19	832.72	409.83	1094.23	685.12	873.08	461.81	1063.84	474.54
16.349	1	0.04	0.01	0.01	0.04	1.81	0.04	0.06	0.76	0.37	96.37	18	34.27	98.73	0.12	2.63	0.04	0.93	3.25	0.04	0.37	0.34	0	0.76	0.09	1.51	1.42	0.69	0.09	0.13	0.2	5.17	37.23	0	0		-4.32	-0.22	5.12	70.24	189.19	829.65	401.56	1096.28	683.24	874.56	453.29	1063.12	468.73
16.383	1	0.03	0.01	0.01	0.04	2.23	0.04	0.07	0.66	0.38	95.54	20.84	36.18	97.43	0.16	3.16	0.04	0.83	4.74	0.05	0.38	0.12	0	0.66	0.07	1.31	0.92	0.41	0.09	0.12	0.16	1.1	38.36	0	0		2.04	-3.83	5.12	71.4	183.47	830.03	385.3	1098.3	671.66	878.27	440.26	1061.29	453.17
16.416	1	0.04	0.01	0.01	0.05	1.95	0.04	0.07	0.74	0.32	96.11	17.23	34.79	97.25	0.22	4.55	0.04	0.89	5.17	0.06	0.32	0.14	0	0.74	0.08	1.27	0.43	0.52	0.14	0.12	0.17	0.69	36.9	0	0		6.55	-4.16	3.59	72.9	177.55	836.13	372.58	1101.18	657.48	883.35	429.71	1060.63	439.52
16.449	1	0.04	0.01	0.01	0.05	1.91	0.04	0.08	0.74	0.37	96.19	14.35	34.34	98.64	0.37	6.81	0.03	0.94	7.47	0.1	0.32	0.08	0	0.74	0.09	1.28	0.17	0.29	0.24	0.14	0.24	2.2	35.55	0	0		6.29	-0.57	4.32	73.31	189.52	834.21	359.68	1110.12	654.7	882.2	421.26	1071.57	428.71
16.483	1	0.04	0.01	0.01	0.06	1.84	0.04	0.09	0.62	0.66	96.32	10.6	33.62	98.15	0.66	8.49	0.04	1.26	11.07	0.14	0.22	0.07	0	0.62	0.1	1.2	0.06	0.2	0.37	0.22	0.29	0.75	33.4	0	0		11.42	-2.15	3.13	74.99	183.37	838.8	349.98	1114.48	647.07	888.01	410.57	1070.96	422.93
16.516	1	0.04	0.01	0.01	0.07	1.55	0.04	0.1	0.58	1.16	96.9	9.07	31.99	97.27	1.22	11.23	0.04	1.46	10.12	0.17	0.2	0.06	0	0.58	0.16	1.16	0.02	0.11	0.53	0.31	0.37	0.23	32.32	0	0		9.17	-4.13	1.39	74.6	188.81	836.37	337.89	1118.18	638.94	883.38	400.31	1071.84	411.83
16.549	1	0.03	0.01	0.01	0.09	1.6	0.04	0.14	0.5	1.16	96.81	8.26	31.82	98.4	2.59	17.65	0.04	1.61	11.89	0.28	0.18	0.04	0	0.5	0.2	1.16	0.01	0.02	0.73	0.42	0.47	0.04	31.69	0	0		6.15	-1.41	3.33	73.58	180.15	835.42	334.51	1115.87	636.56	888.79	394.71	1068.66	404.82
16.583	1	0.03	0.01	0.01	0.14	1.18	0.04	0.21	0.55	0.82	97.63	6.44	28.74	97.83	4.92	24.95	0.04	1.52	9.85	0.35	0.11	0.03	0	0.41	0.25	0.82	0	0.01	1.32	0.68	0.55	0	30.01	0	0		11.33	-2.95	2.69	74.95	180.98	835.36	328.88	1112.91	629.32	885.91	391.35	1066.7	399.58
16.616	1	0.03	0.01	0.01	0.2	0.99	0.05	0.32	0.63	0.73	98.02	5.62	26.46	97.58	8.37	31.43	0.04	1.36	8.44	0.5	0.1	0.04	0	0.38	0.29	0.73	0	0.01	1.52	0.89	0.63	0	29.12	0	0		13.1	-3.52	2.22	74.55	184.98	835.5	324.57	1113.24	625.73	883.46	389.01	1068.35	394.89
16.649	1	0.03	0.01	0.01	0.35	0.54	0.05	0.55	0.86	0.57	98.91	2.96	20.3	97.5	11.4	40.44	0.04	1.98	5.89	0.41	0.07	0.03	0	0.35	0.57	0.57	0	0.01	1.74	1.31	0.86	0	24.95	0	0		11.54	-3.68	2.42	73.56	177.86	836.89	324.02	1112.98	622.76	887.86	386.1	1065.51	394.7
16.683	1	0.03	0.01	0.01	0.5	0.36	0.06	0.76	1.22	0.49	98.49	2.19	15.66	97.11	15.34	42.61	0.04	2.36	4.66	0.39	0.05	0.03	0	0.3	0.63	0.49	0	0.01	3.44	2.67	1.22	0	21.84	0	0		17.04	-4.42	0.69	75.06	174.05	839.64	325.34	1108.77	617.39	886.61	389.43	1060.55	395.75
16.716	1	0.03	0.01	0.01	0.7	0.3	0.08	1.12	1.37	0.42	97.75	2.82	13.13	96.43	19.56	45.34	0.04	4.08	3.9	0.26	0.05	0.04	0	0.28	0.62	0.42	0	0.01	3.94	3.54	1.37	0	20.6	0	0		16.22	-5.52	-0.68	74.46	180.75	839.81	323.47	1112.19	617.12	883.05	389.79	1063.76	394.07
16.75	1	0.03	0.01	0.01	1.13	0.21	0.07	1.86	2.22	0.29	96.28	6.68	10.04	97.68	19.36	52.85	0.03	5.58	3.84	0.17	0.04	0.05	0	0.22	0.68	0.29	0	0.01	7.68	7.03	2.22	0	17.65	0	0		17.69	-3.29	-1.3	74.75	171.39	841.41	324.61	1111.42	617.06	887.51	390.88	1058.86	394.51
16.783	1	0.04	0.01	0.02	1.38	0.19	0.07	2.43	3.43	0.26	95.15	10.36	9.19	96.82	17.87	55.41	0.03	7.25	3.37	0.12	0.05	0.05	0	0.19	0.7	0.26	0	0.01	11.07	10.8	3.43	0	16.73	0	0		21.04	-4.92	-2.92	75.54	170.44	842.27	326.06	1111.09	617.26	886.08	394.9	1056.51	396.45
16.816	1	0.05	0.01	0.02	1.88	0.17	0.06	3.51	4.31	0.23	92.98	12.98	8.27	97.07	17.2	57.85	0.02	12.78	2.51	0.07	0.05	0.04	0	0.17	0.85	0.23	0	0.01	11.81	12.63	4.31	0	16.1	0	0		22.11	-4.49	-3.06	75.81	169.09	843.62	328.52	1110.09	616.94	886.79	396.8	1055.87	399.58
16.85	1	0.07	0.01	0.02	3.93	0.15	0.07	9.79	8.87	0.15	80.42	28.36	6.67	97.02	18.78	61.36	0.02	22.26	2.37	0.05	0.04	0.03	0	0.13	1.09	0.15	0	0.01	20.44	24.3	8.87	0	14.99	0	0		22.59	-4.59	-4.14	75.88	168.74	843.79	328.78	1110.51	615.74	885.88	397.24	1054.57	401.63
16.883	1	0.12	0.01	0.02	8.57	0.14	0.07	22.62	9.62	0.13	54.75	35.51	5.91	97.42	19.43	66.62	0.02	38.27	2.1	0.03	0.04	0.02	0	0.12	1.35	0.13	0	0.02	19.29	26.16	9.62	0	14.56	0	0		23.23	-3.85	-2.99	76.1	170.61	843.72	329.08	1109.53	616.94	885.87	397.73	1056.46	400.53
16.916	1	0.17	0.01	0.03	12.59	0.11	0.07	38.02	12.66	0.09	36.98	47.71	3.94	96.91	19.48	67.95	0.01	43.81	1.96	0.02	0.03	0.02	0	0.1	0.91	0.09	0	0.03	24.24	37.03	13.96	0	12.66	0	0		23.15	-4.77	-3.64	75.87	169.8	844.58	330.86	1108.9	617.15	885.51	400.47	1055.31	400.54
16.95	1	0.19	0.02	0.03	14.46	0.09	0.07	59.72	11.07	0.06	15.28	44.97	2.27	96.81	18.93	68.92	0.01	47.31	1.77	0.01	0.04	0.02	0	0.07	0.98	0.06	0	0.04	21.9	54.29	18.41	0.01	11.07	0	0		23.12	-4.93	-3.97	75.78	171.86	845.07	331.19	1108.14	614.57	883.84	400.42	1055.7	401.78
16.983	1	0.2	0.01	0.03	13.32	0.09	0.06	58.29	11.04	0.05	16.71	44.13	2.89	97.52	15.67	69.51	0.01	47.62	1.62	0.01	0.05	0.02	0	0.07	0.83	0.05	0	0.03	20.88	55.23	17.96	0	11.04	0	0		25.6	-3.64	-4.38	76.68	169.88	847.22	334.52	1107.01	614.7	884.9	404.03	1054.78	405.48
17.016	1	0.22	0.01	0.02	16.27	0.09	0.06	67.39	10.82	0.06	7.61	50.58	2.52	97.39	16.05	71.36	0.01	52.86	1.49	0.01	0.06	0.02	0	0.07	0.86	0.04	0	0.03	18.09	57.15	22.26	0	10.82	0	0		24.25	-3.9	-5.32	75.95	165.9	848.43	335.67	1105.83	612.01	885.86	404.38	1051.76	405.64
17.05	1	0.2	0.01	0.02	16.67	0.08	0.06	73.84	9.97	0.07	1.16	56.87	1.67	96.28	16.26	73.33	0	52.73	1.65	0.01	0.07	0.04	0	0.08	0.7	0.03	0	0.04	14.77	62.59	23.44	0.01	9.97	0	0		23.98	-5.73	-4.72	75.39	162	848.84	336.83	1105.11	612.64	888.56	403.82	1050.53	407.06
17.083	1	0.16	0.01	0.02	12.74	0.09	0.05	67.83	10.79	0.09	7.17	55.95	3.27	97.24	14.45	74.02	0	46.56	2.51	0.01	0.09	0.06	0	0.1	0.66	0.02	0	0.07	14.58	62.87	22.29	0	10.79	0	0		22.83	-4.18	-3.28	75.33	161.56	849.96	340.07	1101.21	611.22	889.29	404.61	1050.81	408.25
17.117	1	0.12	0.02	0.02	7.28	0.09	0.05	54.53	9.69	0.08	20.47	54.87	2.78	98.39	12.68	68.98	0	37.42	3.22	0	0.08	0.07	0	0.1	0.65	0.02	0	0.13	11.38	65.28	26.79	0	9.69	0	0		20.16	-1.43	-1.25	75.04	161.58	845.93	343.04	1094.37	613.32	886.43	405.99	1048.01	406.97
17.15	1	0.1	0.02	0.02	4.7	0.1	0.05	44.6	10.87	0.1	30.4	49.57	4.92	97.76	10.22	67.12	0	30.31	4.17	0.01	0.1	0.11	0	0.1	0.7	0.01	0	0.21	11.58	67.15	26	0	10.87	0	0		14.79	-3.11	1.93	73.41	168.49	846.25	342.84	1092.95	609.67	886.45	400.56	1054.82	407.02
17.183	1	0.09	0.01	0.02	4.52	0.12	0.05	45.77	11.54	0.1	29.23	55.6	6.23	98.06	9.72	69.42	0	28.47	5.54	0.01	0.15	0.13	0	0.1	0.85	0.01	0	0.31	11.28	68.32	26.71	0	11.54	0	0		18.73	-2.39	2.65	74.93	166.64	847.74	343.77	1090.3	608.18	887.72	401.69	1054.25	407.77
17.217	1	0.08	0.01	0.02	3.91	0.12	0.04	41.79	12.07	0.11	33.21	65.48	6.65	98.71	9.19	67.75	0	28.35	4.95	0.01	0.21	0.11	0	0.11	0.9	0.01	0	0.21	8.62	66.76	33.56	0.01	12.07	0	0		15.99	-0.31	3.67	74	166.59	851.72	343.05	1092.62	604.76	892.29	398.84	1058.7	406.56
17.25	1	0.08	0.02	0.02	3.33	0.12	0.05	37.05	11.81	0.12	37.95	69.92	6.53	98.63	9.16	66.26	0	25.73	5.67	0.02	0.39	0.14	0	0.12	1.25	0.01	0	0.22	7.71	66.12	37.57	0	11.81	0	0		22.47	-0.63	3.95	76	167.13	855.82	341.16	1097.37	605.57	896.87	398.24	1063.7	408.37
17.283	1	0.06	0.02	0.02	2.24	0.11	0.05	25.74	11.92	0.15	49.26	62.19	5.99	98.49	8.92	63.77	0	18.58	3.95	0.02	0.43	0.07	0	0.15	1.09	0.01	0	0.14	6.33	63.3	35.76	0.01	11.92	0	0		20.17	-1.12	5.72	75.25	161.52	862.9	340.95	1100.19	600.21	906.83	394.2	1067.76	407.89
17.317	1	0.06	0.02	0.02	1.78	0.11	0.05	20.09	11.99	0.18	59.82	56.13	5.49	98.3	9.07	59.82	0	17.25	2.76	0.01	0.52	0.04	0	0.18	1.05	0	0	0.12	3.92	60.73	36.59	0.01	11.99	0	0		18.85	-1.7	5.26	74.79	158.77	871.3	341.12	1106.06	597.23	914.63	393.61	1072.87	406.53
17.35	1	0.06	0.02	0.02	1.62	0.09	0.05	17.31	10.82	0.16	65.38	56.34	3.85	98.43	9.22	57.58	0	15.85	1.75	0.01	0.42	0.02	0	0.16	0.93	0	0	0.19	3.39	59.82	38.93	0.01	10.82	0	0		21.47	-1.32	5.73	75.77	160.22	875.9	339.97	1109.17	594.93	918.41	392.92	1078.07	406.34
17.384	1	0.06	0.02	0.02	2.08	0.07	0.05	19.83	9.2	0.19	60.34	69.42	1.81	97.74	8.92	62.7	0	17.36	0.84	0.01	0.3	0.01	0	0.19	0.96	0	0	0.36	2.29	57.49	40.84	0.01	9.2	0	0		23.42	-3.16	6.58	76.14	159.58	886.94	342.74	1115.67	592.48	928.7	393.16	1087.26	411.2
17.417	1	0.06	0.02	0.02	2.17	0.06	0.07	17.49	8.2	0.2	65.01	62.73	0.12	96.7	12.01	57.94	0	19.3	0.92	0.01	0.2	0.01	0	0.21	0.92	0	0	0.64	1.65	53.53	41.87	0	8.2	0	0		23.84	-5.1	8.38	76.05	162.91	888.66	342.43	1119.15	592.98	932.19	392.32	1093.73	413.38
17.45	1	0.08	0.03	0.02	2.38	0.06	0.08	18.04	7.54	0.11	63.92	45.24	0	95.57	13.87	53.45	0	23.12	0.82	0.01	0.11	0.01	0	0.21	0.92	0	0	0.5	1.76	53.23	37.51	0	7.54	0	0		20.13	-6.64	3.58	74.18	164.52	896.31	338.37	1132.77	592.46	935.85	390.15	1099.26	409.2
17.484	1	0.09	0.03	0.02	2.77	0.06	0.09	19.77	6.92	0.09	60.45	38.61	0	92.2	15.73	52.17	0	26.18	1.01	0.01	0.09	0.03	0	0.25	0.79	0	0	0.28	1.54	52.31	35.39	0.01	6.92	0	0		25.17	-9.65	5.98	75.64	160.93	900.16	335.7	1136.43	592.74	944.48	387.09	1103.93	408.85
17.517	1	0.09	0.03	0.02	2.72	0.06	0.11	19.8	7.02	0.07	60.4	23.5	0	96.07	18.85	47.46	0	27.1	1.73	0.01	0.07	0.03	0	0.26	0.62	0	0	0.1	1.57	53.03	31.18	0.02	7.02	0	0		22.17	-6.02	6.09	74.6	162.18	905.64	333.63	1144.79	593.49	950.92	385.12	1111.77	405.82
17.55	1	0.11	0.04	0.01	2.69	0.06	0.14	19.74	7.09	0.09	60.52	14.08	0	95.51	21.37	42.01	0	29.3	2.8	0.01	0.09	0.1	0	0.32	0.75	0	0	0.04	1.61	53.66	28.82	0.01	7.09	0	0		26.51	-6.72	7.67	76.07	164.26	910.37	334.75	1150.81	596.38	957.76	385.23	1119.73	412.56
17.584	1	0.12	0.04	0.01	3.63	0.06	0.18	25.37	6.12	0.09	49.63	19.11	0	96.51	25.68	40.48	0	34.02	3.32	0.02	0.09	0.07	0	0.24	0.85	0	0.01	0.03	1.29	53.93	34.9	0.01	6.12	0	0		24.73	-5.39	8.52	75.54	163.23	913.37	335.12	1153.43	597.54	961.9	385.85	1123.35	409.87
17.617	1	0.14	0.05	0.01	4.5	0.06	0.23	31.76	6.25	0.08	43.24	15.51	0	98.31	30.45	37.65	0	38.08	4.16	0.03	0.08	0.04	0	0.2	0.71	0	0.01	0.04	1.44	55.47	34.59	0.01	6.25	0	0		22.02	-1.68	9.85	74.48	165.71	915.24	334.52	1155.7	595.78	964.76	383.89	1128.41	409.98
17.65	1	0.13	0.05	0.01	4.65	0.06	0.27	34.07	6.39	0.07	40.93	16.8	0	97.31	33.55	36.04	0	37.71	4.43	0.05	0.07	0.03	0	0.16	0.62	0	0.01	0.08	1.57	56.86	37.38	0.02	6.39	0	0		25.16	-4.06	10.9	75.73	160.85	920.08	337.75	1156.82	596.28	971.36	385.58	1129.59	414.5
17.684	1	0.12	0.05	0.01	4.18	0.05	0.22	30.36	5.19	0.07	44.64	24.23	0	96.22	29.92	40.55	0	33.22	3.46	0.07	0.06	0.03	0	0.16	0.62	0	0.01	0.11	1.54	56.38	38.6	0.02	5.19	0	0		24.42	-5.81	9.34	75.48	161.82	922.62	337.87	1161.08	596.72	972.47	385.59	1131.45	415.78
17.717	1	0.1	0.05	0.01	2.73	0.05	0.18	20.29	5.26	0.11	59.42	27.75	0	96.13	24.82	40.18	0	26.89	3.92	0.09	0.11	0.08	0	0.18	0.73	0	0.01	0.17	1.49	55.28	41.25	0.01	5.26	0	0		25.52	-5.93	8.61	75.67	160.65	925.21	339.32	1165.05	599.56	975.43	387.68	1133.09	418.51
17.751	1	0.08	0.05	0.02	2.33	0.05	0.16	17.15	4.84	0.18	65.71	23.4	0	95.01	23.39	42.59	0	21.72	4.49	0.16	0.26	0.39	0	0.18	0.99	0	0.01	0.19	1.48	54.5	35.98	0.01	4.84	0	0		22.32	-7.26	7.5	74.1	157.78	925.2	337.26	1167.55	599.3	976.43	385.89	1131.53	414.8
17.784	1	0.07	0.04	0.02	2.46	0.05	0.16	17.36	4.97	0.16	65.28	40.27	0	95.24	24.15	47.84	0.01	17.87	4.97	0.22	0.32	0.3	0	0.16	1.23	0	0.01	0.2	1.47	52.69	40.58	0.04	4.63	0	0		24.03	-7.02	6.56	74.84	157.39	926.04	337.25	1170.11	601.81	977.05	387.67	1132.01	415.17
17.817	1	0.06	0.04	0.02	2.48	0.05	0.16	17.92	5.44	0.16	64.16	56.22	0	91.25	25.05	50.67	0.01	15.01	5.44	0.25	0.41	0.18	0	0.16	1.39	0	0.01	0.25	1.43	52.75	45.78	0.03	4.56	0	0		27.98	-10.27	5.39	75.44	156.65	927.04	336.68	1174.03	604.77	978.53	388.97	1132.51	417.75
17.851	1	0.04	0.03	0.02	2.67	0.06	0.15	19.6	5.41	0.19	60.8	64.31	0	86.31	26.03	56.42	0.01	11.25	5.41	0.31	0.36	0.12	0	0.19	1.57	0	0.01	0.34	1.72	52.43	44.24	0.02	4.75	0	0		27.46	-12.79	2.48	74.73	152.97	926.67	336.02	1174.17	603.21	976.5	389.74	1127.14	416.35
17.884	1	0.04	0.03	0.02	2.48	0.05	0.14	17.15	4.71	0.2	65.71	70.56	0	94.22	25.65	58.44	0.01	8.02	4.45	0.29	0.44	0.11	0	0.2	2.25	0	0.01	0.32	1.76	50.09	45.78	0.03	4.71	0	0		26.9	-8.04	2.53	75.18	155.19	926.19	336.96	1172.98	604.27	974.43	391.79	1127.86	415.12
17.917	1	0.03	0.03	0.02	2.66	0.05	0.15	19.18	5.2	0.21	61.65	71.56	0	93.76	27.87	60.18	0.01	6.74	3.58	0.27	0.47	0.12	0	0.21	2.29	0	0.01	0.25	2.1	50.68	44.63	0.02	5.2	0	0		26.11	-8.45	1.1	74.83	153.71	923.35	337.62	1169.67	603.12	970.34	392.66	1122.36	415.43
17.951	1	0.03	0.03	0.01	2.56	0.05	0.18	19.03	5.76	0.24	61.94	76.67	0	91.89	31.73	57.56	0.02	5.18	3.04	0.25	0.58	0.18	0	0.24	2.21	0	0.01	0.16	2.18	50.78	50.58	0.02	5.76	0	0		24.72	-9.86	0.43	73.18	154.75	921.15	337.88	1168.14	603.08	967.07	393.11	1120.24	415.11
17.984	1	0.03	0.03	0.01	2.58	0.05	0.22	18.35	5.65	0.22	63.3	71.48	0	93.39	35.93	55.17	0.02	3.94	2.86	0.23	0.72	0.25	0	0.22	1.72	0	0	0.09	2.12	49.13	49.6	0.03	5.65	0	0		23.38	-8.76	-0.54	72.78	151.07	916.97	338.01	1164.1	603.61	963.53	394.12	1113.4	413.08
18.017	1	0.03	0.03	0.01	2.64	0.05	0.28	17.55	5.46	0.22	64.9	77.28	0	92	39.54	52.31	0.02	3.81	2.43	0.18	0.57	0.15	0	0.22	1.95	0	0	0.16	1.78	47.22	56.26	0.01	5.46	0	0		29.71	-9.79	3.28	75.73	162.13	911.1	338.51	1156.64	603.25	956.62	392.02	1116.16	420.89
18.051	1	0.03	0.04	0.01	2.44	0.05	0.29	14.11	4.91	0.17	71.79	83.14	0	91.84	39.37	50.17	0.02	3.32	2.21	0.13	0.48	0.15	0	0.17	1.76	0	0	0.19	1.66	43.79	63.02	0.01	4.91	0	0	0	29.3	-9.89	0.47	75.32	156.8	911.16	338.39	1157.66	605.09	955.72	396	1111.18	416.44
18.084	1	0.03	0.04	0.01	2.48	0.05	0.33	14.41	4.69	0.17	71.19	75.07	0	93.44	41.41	48.3	0.02	3.3	2.3	0.11	0.28	0.08	0	0.17	1.55	0	0	0.49	1.63	44.22	58.75	0.01	4.69	0	0	0	25.94	-8.72	2.7	74.06	159.22	903.21	336.7	1151.29	604.03	950.47	390.71	1107.62	416.27
18.118	1	0.04	0.05	0.01	1.5	0.05	0.34	7.65	4.74	0.17	84.7	49.81	0	93.59	37.47	37.44	0.03	2.81	4.14	0.11	0.17	0.16	0	0.23	1.42	0.01	0	0.28	1.47	42.5	55.77	0	4.74	0	0	0	27.77	-8.6	0.38	74.41	157.04	901.91	333.81	1154.39	606.35	949.39	391.53	1104.84	413.8
18.151	1	0.04	0.06	0.01	1.26	0.05	0.37	6.86	4.56	0.13	86.29	31.48	0	93.58	37.26	31.65	0.04	3.27	3.85	0.12	0.13	0.14	0	0.28	1.24	0.01	0	0.12	1.45	45.2	46.4	0	4.56	0	0	0	27.25	-8.6	-1.32	73.42	156.6	901.12	333.6	1153.86	605.87	946.65	393.22	1102.14	411.84
18.184	1	0.04	0.07	0.01	1.14	0.05	0.36	6.79	4.52	0.11	86.43	23.65	0	95.36	35.73	29.65	0.04	3.74	4.4	0.11	0.11	0.13	0	0.3	1.36	0.01	0	0.14	1.34	48	43.02	0.01	4.52	0	0	0	28.29	-6.89	0.8	75.09	164.09	898.59	334.01	1150.33	605.56	942.64	392.21	1105.27	414.02
18.218	1	0.05	0.07	0.01	0.99	0.05	0.33	5.36	4.37	0.15	89.28	11.63	0	93.96	32.81	26.47	0.06	5.16	4.37	0.13	0.15	0.22	0	0.28	1.12	0.01	0	0.05	1.22	46.66	35.28	0.01	4.36	0	0	0	26.68	-8.28	2.05	73.54	166.34	897.62	334.08	1147.43	604.45	940.98	391.7	1106.18	411.15
18.251	1	0.05	0.07	0.01	1.07	0.05	0.34	5.97	4.75	0.25	88.06	8.56	0	94.79	33.54	26.94	0.06	6.63	3.83	0.16	0.25	0.19	0	0.29	1.11	0.01	0	0.07	1.17	46.72	30.31	0.02	4.75	0	0	0	22.8	-7.49	2.41	71.17	165.41	896.87	333.71	1148.17	605.45	941.82	390.59	1106.27	408.49
18.284	1	0.06	0.07	0.01	1.1	0.05	0.33	6.27	4.57	0.28	87.45	5.85	0	94.16	33.08	26.26	0.06	8.05	3.71	0.13	0.4	0.19	0	0.28	0.7	0.01	0	0.15	1.14	47.71	25.68	0.02	4.57	0	0	0	24.11	-8.1	2.19	71.91	165.93	897.09	333.55	1149.83	607.04	942.24	391.19	1107.15	409.52
18.318	1	0.07	0.08	0.01	1	0.05	0.34	5.79	4.84	0.3	88.42	2.76	0	94.71	32.44	21.91	0.07	10.04	4.16	0.18	0.44	0.23	0	0.3	0.55	0.01	0	0.09	1.09	48.67	16.57	0.02	4.84	0	0	0	24.43	-7.58	4.79	72.33	163.48	898.32	332.66	1151.22	607.47	948.35	387.66	1110.21	410.65
18.351	1	0.07	0.08	0.01	0.9	0.05	0.31	5.53	5.16	0.3	88.93	2.04	0	94.91	29.59	20.12	0.07	11.44	4.32	0.22	0.47	0.35	0	0.3	0.42	0.01	0	0.07	1.21	50.75	15.55	0.01	5.16	0	0	0	25.46	-7.37	4.85	73.26	163.86	899.95	331.77	1152.69	606.39	949.87	386.7	1111.94	410.87
18.385	1	0.07	0.07	0.01	0.99	0.06	0.27	7.4	6.02	0.29	85.2	1.29	0	94.24	28.6	23.35	0.08	12.8	4.65	0.26	0.43	0.61	0	0.29	0.31	0.01	0	0.02	1.31	54.61	10.7	0.01	6.02	0	0	0	26.01	-8.03	4.76	73.8	164.01	901.26	331.63	1152.68	605.58	950.18	387.32	1112.71	409.27
18.418	1	0.07	0.06	0.01	1	0.07	0.25	9.02	6.74	0.3	81.96	1.1	0	95.93	28.27	25.37	0.08	12.19	5.04	0.3	0.46	0.48	0	0.3	0.26	0.01	0	0.02	1.29	58.7	8.79	0.02	6.74	0	0	0	24.93	-6.2	6.26	73.16	165.46	903.99	330.66	1154.96	604.19	954.05	384.77	1117.79	408.56
18.451	1	0.07	0.07	0.01	0.84	0.07	0.28	7.59	7.28	0.3	84.82	1.06	0	96.34	29.17	21.27	0.08	11	5.12	0.41	0.49	0.48	0	0.3	0.18	0.01	0	0.02	1.33	58.57	7.34	0.01	7.28	0	0	0	23.73	-5.64	6.5	72.4	168.8	905.68	329.73	1156.6	602.82	954.46	383.55	1121.63	406.96
18.485	1	0.06	0.06	0.01	0.77	0.09	0.29	9.19	4.69	0.29	81.61	0.98	0	96.99	30.64	20.01	0.08	9.8	6.27	0.52	0.53	0.36	0	0.29	0.16	0.01	0	0.02	1.35	64.59	4.69	0.06	8.74	0	0	0	24.97	-4.64	6.31	72.74	169.54	910.28	327.07	1163.66	603.54	959.69	382.22	1127.66	405.22
18.518	1	0.06	0.06	0.01	0.69	0.1	0.34	9.37	3.33	0.27	81.27	1.13	0	95.34	34.12	16.37	0.08	8.27	5.79	0.52	0.43	0.23	0	0.27	0.12	0.01	0	0.03	1.54	66.76	3.33	0.03	10.13	0	0	0	28.38	-6.9	6.26	75.58	167.38	915.41	329.02	1163.24	600.53	962.91	384.33	1128.78	406.7
18.551	1	0.05	0.06	0.01	0.59	0.12	0.38	8.03	3.05	0.27	83.94	1.23	0.81	95.72	35.51	13.56	0.08	6.05	6.95	0.89	0.48	0.32	0	0.27	0.11	0.01	0	0.03	1.55	66.36	3.05	0.02	11.03	0	0	0	25.31	-6.46	5.23	73.11	169.07	917.71	326.96	1168.56	599.26	964.69	381.57	1132.06	405.52
18.585	1	0.05	0.05	0.01	0.43	0.21	0.3	7.82	2.08	0.27	84.36	0.93	6.35	96.43	32.58	13.23	0.1	3.86	9.56	1.07	0.49	0.35	0	0.27	0.09	0.01	0	0.02	1.64	71.13	2.08	0.12	14.63	0	0	0	27.03	-5.52	6.99	74.32	167.59	921.29	324.99	1172.79	599.46	971.76	378.93	1137.25	405.39
18.618	1	0.04	0.04	0.01	0.38	0.26	0.28	7.08	2.05	0.28	85.83	0.87	8.19	97.72	31.71	13.08	0.09	2.66	10.9	1.3	0.65	0.47	0	0.28	0.07	0.01	0	0.02	1.62	70.78	2.05	0.05	15.72	0	0	0	25.97	-3.21	7.14	74.39	159.65	926.93	327.63	1172.36	595.85	978.15	380.1	1135.81	405.18
18.651	1	0.04	0.04	0.01	0.38	0.31	0.32	6.99	1.75	0.31	86.01	0.99	9.29	95.23	33.73	11.83	0.09	2.35	13.06	1.22	0.87	0.8	0	0.31	0.08	0.01	0	0.02	1.58	69.98	1.75	0.05	16.39	0	0	0	29.03	-7.03	6.82	75.33	167.66	931.21	327.93	1177.37	596.49	978.8	381.19	1144.26	408.21
18.685	1	0.03	0.03	0.01	0.41	0.42	0.31	7.69	1.36	0.35	84.62	1.16	11.46	96.02	36.12	14.58	0.1	2.32	13.22	1.25	0.8	1.3	0	0.35	0.08	0.01	0	0.02	1.68	67.32	1.36	0.03	18.85	0	0	0	28.91	-6.08	6.12	75.72	160.97	935.97	329.31	1177.87	592.85	983.63	381.62	1142.35	408.49
18.718	1	0.03	0.03	0.01	0.47	0.4	0.32	9.14	1.35	0.37	81.72	1.37	10.66	96.04	38.38	16.71	0.1	2.19	11.6	1.23	0.92	1.9	0	0.37	0.09	0.01	0	0.03	1.77	67.59	1.35	0.04	19.24	0	0	0	31.74	-6.06	8.15	76.93	165.41	938.86	329.89	1181	595.99	987.19	382.86	1150.35	410.04
18.752	1	0.03	0.02	0.01	0.48	0.44	0.29	10.6	1.25	0.36	78.81	1.65	11.89	96.12	38.99	18.72	0.08	1.91	9.45	0.96	0.58	2.21	0	0.36	0.09	0.01	0	0.02	2.06	69.19	1.25	0.04	21.24	0	0	0	29.82	-5.95	6.87	75.85	164.76	941.16	328.77	1185.46	596.81	989.02	382.94	1152	407.08
18.785	1	0.03	0.02	0.01	0.47	0.54	0.23	11.95	1.03	0.35	76.11	2.3	14.37	97.11	36.97	22.52	0.09	1.88	9.15	0.83	0.7	1.58	0	0.35	0.09	0.01	0	0.01	2.21	70.69	1.03	0.03	23.35	0	0	0	28.85	-4.42	6.9	75.76	158.45	944.15	329.75	1185.82	594.52	993.72	382.43	1150.17	407.53
18.818	1	0.02	0.02	0.01	0.52	0.47	0.22	12.97	0.98	0.38	74.06	2.1	13.37	97.58	36.09	25.63	0.09	1.82	7.85	0.68	0.69	0.95	0	0.38	0.09	0.01	0	0.01	2.17	70.78	0.98	0.02	22.75	0	0	0	28.1	-3.51	6.09	75.72	156.72	946.21	331.02	1187.1	594.21	995.22	383.49	1149.94	408.44
18.852	1	0.02	0.02	0.01	0.68	0.46	0.24	17.16	0.77	0.44	65.67	2.18	12.32	95.97	40.05	29.68	0.1	2.23	6.8	0.58	0.68	0.88	0	0.44	0.12	0.01	0	0.01	2.09	70.26	0.77	0.01	23	0	0	0	30.38	-6.15	7.08	76.49	158.94	948.72	332.49	1188.32	595.16	997.29	384.9	1154.11	410.75
18.885	1	0.02	0.02	0.01	0.76	0.49	0.22	18.69	0.74	0.52	62.62	2.07	12.86	96.59	38.83	33.66	0.11	2.51	8.49	0.51	0.83	1.03	0	0.52	0.16	0.01	0	0.02	2.09	69.71	0.74	0.02	22.68	0	0	0	31.76	-5.28	5.64	77.5	159.18	950.84	332.94	1189.84	594.6	997.2	386.43	1154.35	411.75
18.918	1	0.02	0.01	0.01	0.87	0.46	0.18	19.38	0.7	0.7	61.24	1.73	12.78	94.53	35.5	40.29	0.11	2.53	9.79	0.51	0.91	1.99	0	0.7	0.22	0.01	0	0.05	1.84	67.46	0.59	0.02	21.53	0	0	0	33.47	-7.75	6.21	77.77	161.59	952.35	333.34	1190.65	593.69	998.2	385.8	1157.18	414.76
18.952	1	0.02	0.02	0.01	0.73	0.43	0.15	14.78	0.8	0.8	70.44	1.51	12.97	95.89	30.76	38.93	0.11	2.22	10.16	0.45	0.98	1.97	0	0.8	0.21	0.01	0.01	0.09	1.88	66.03	0.54	0.01	20.67	0	0	0	30.73	-6.25	4.48	76.34	156.16	954.43	334.62	1192.91	595.52	1000.34	388.84	1154.87	411.3
18.985	1	0.02	0.02	0.01	0.66	0.41	0.12	12.99	0.82	0.76	74.02	1.76	13.72	95.64	25.51	41.42	0.11	1.78	10.4	0.44	0.76	1.89	0	0.82	0.21	0.01	0.01	0.16	1.88	65.66	0.51	0.03	20.17	0	0	0	28.2	-6.56	4.83	74.77	157.37	954.22	333.76	1194.95	596.03	1001.18	386.95	1156.76	410.65
19.018	1	0.02	0.01	0.01	0.8	0.29	0.1	14.89	0.92	0.45	70.22	3.04	11.51	94.34	22.85	48.27	0.11	1.7	7.38	0.42	0.45	1.26	0	0.92	0.24	0.01	0.01	0.22	1.99	65.34	0.48	0.02	18.69	0	0	0	28.65	-7.94	3.57	74.55	158.13	954.31	332.71	1197.04	596.08	1000.41	386.66	1156.65	411.07
19.052	1	0.02	0.01	0.01	0.97	0.23	0.08	17.23	1.12	0.41	65.54	5.26	9.89	91.67	20.01	55.39	0.1	1.55	5.42	0.41	0.24	0.53	0	1.12	0.28	0.01	0.01	0.18	1.96	65.37	0.41	0.01	17.34	0	0	0	29.77	-10.01	2.59	74.15	161.38	952.77	330.95	1199	596.82	997.95	385.78	1157.14	412.26
19.085	1	0.02	0.01	0.01	1.13	0.2	0.07	19.54	1.1	0.39	60.91	7.56	8.95	95.78	19.35	60.16	0.1	1.54	4.41	0.39	0.19	0.49	0	1.1	0.27	0.01	0.01	0.14	2.02	65	0.43	0.06	16.69	0	0	0	29.43	-6.39	1.94	75.42	159.53	950.97	331.89	1194.52	596.46	994.53	388.65	1152.78	408.79
19.119	1	0.02	0.02	0.01	1.21	0.15	0.08	16.12	1.33	0.37	67.75	7.26	6.17	94.34	19.41	59.66	0.12	1.48	4.66	0.37	0.22	0.49	0	1.33	0.29	0.01	0.01	0.11	1.97	59.87	0.4	0.02	14.07	0	0	0	29.37	-7.94	3.19	75.12	161.01	948.93	332.16	1192.8	597.01	993.62	387.46	1152.98	410.46
19.152	1	0.03	0.02	0.01	1.11	0.14	0.09	13.3	1.23	0.43	73.4	5.49	5.22	96.24	19.95	55.87	0.14	1.19	4.69	0.43	0.23	0.5	0	1.23	0.24	0.01	0.01	0.08	2.05	57.99	0.4	0.03	13.23	0	0	0	28.48	-5.78	1.8	75.26	158.76	946.36	332.92	1191.33	598.91	990.84	389.76	1148.35	409.63
19.185	1	0.03	0.02	0.01	1.03	0.14	0.09	14.05	1.05	0.39	71.9	4.75	5.7	93.14	20.03	53.95	0.13	1.07	5.23	0.39	0.3	0.61	0	1.05	0.16	0.01	0.01	0.05	2.06	61.48	0.38	0.03	13.44	0	0	0	29.98	-8.96	0.28	75.39	160.87	943.16	331.69	1188.51	596.92	984.78	390.08	1144.49	409.38
19.219	1	0.03	0.02	0.01	0.94	0.15	0.1	12.51	0.92	0.41	74.98	3.77	5.94	96.45	20.12	50.99	0.13	0.9	6.58	0.41	0.32	0.56	0	0.92	0.14	0.01	0	0.04	2.03	61.31	0.33	0.05	13.1	0	0	0	29.64	-5.49	1.85	75.84	160.12	943.24	332.36	1188.33	598.62	987.21	389.52	1146.01	410
19.252	1	0.03	0.02	0.01	0.77	0.19	0.09	11	0.89	0.44	78	2.97	8.18	95.86	18.31	47.89	0.13	0.83	8.1	0.44	0.36	0.52	0	0.89	0.13	0.01	0	0.02	2.03	62.79	0.33	0.03	14.25	0	0	0	27.96	-6.29	1.13	75.08	161.89	941.27	332.53	1187.04	598.23	983.72	389.85	1144.42	409.47
19.285	1	0.03	0.02	0.01	0.56	0.28	0.11	8.34	0.91	0.67	83.32	1.52	11.46	94.71	18.34	39.44	0.14	0.72	13.59	0.67	0.53	0.66	0	0.91	0.14	0.01	0	0.03	1.99	63.98	0.3	0.03	15.23	0	0	0	29.19	-7.57	0.61	75.32	161.11	941.32	333.1	1187.81	599.14	983.95	390.65	1143.68	411.69
19.319	1	0.04	0.03	0.01	0.42	0.42	0.12	5.91	0.91	0.91	88.17	0.93	14.54	97.07	17.95	32.71	0.12	0.55	18.8	0.94	0.69	0.68	0	0.91	0.13	0.01	0	0.03	1.92	62.38	0.28	0.05	16.04	0	0	0	32.97	-4.5	0.6	77.76	164.18	941.31	334.32	1185.52	600.67	981.01	395.08	1144.41	411.1
19.352	1	0.04	0.03	0.01	0.37	0.61	0.12	5.35	1.05	1	89.31	0.84	17.71	96.76	16.14	31.03	0.11	0.5	24.36	1	0.95	0.91	0	1.05	0.15	0.01	0	0.04	1.79	63.35	0.27	0.03	16.6	0	0	0	28.14	-5.01	4.04	75.29	159.08	944.56	337.51	1185.93	599.43	990.15	390.85	1147.31	415.51
19.386	1	0.03	0.02	0.01	0.35	0.71	0.09	5.56	0.92	0.92	88.89	1.04	19.93	96.33	13.15	34.04	0.08	0.44	24.07	0.95	0.85	0.71	0	0.92	0.14	0.01	0	0.05	1.72	64.38	0.26	0.03	18.11	0	0	0	27.26	-5.66	4.12	74.86	160.28	945.42	337.89	1187.12	600.72	990.51	391.95	1149.27	413.94
19.419	1	0.03	0.02	0.01	0.37	0.71	0.07	6.78	0.73	0.73	86.44	1.41	20.77	96.22	11.12	38.71	0.06	0.51	21.94	0.71	0.79	0.6	0	0.73	0.14	0.01	0	0.07	1.76	66.75	0.25	0.02	19.26	0	0	0	29.51	-5.82	3.9	75.65	162.76	948.05	339.27	1188.5	600.07	991.21	393.08	1152.09	417.76
19.452	1	0.03	0.02	0.01	0.37	0.43	0.07	6.43	0.75	0.58	87.15	1.5	17.23	96.51	9.91	39.53	0.05	0.49	14.74	0.54	0.58	0.42	0	0.75	0.15	0.01	0	0.1	1.72	65.79	0.23	0.02	18.48	0	0	0	29.49	-5.41	3.91	75.6	163.28	949.73	339.39	1189.47	599.48	992.27	393.25	1153.75	417.44
19.486	1	0.03	0.02	0.01	0.42	0.36	0.06	7.74	0.7	0.44	84.51	2.07	16.04	95.81	9.47	43.72	0.04	0.55	10.58	0.44	0.42	0.26	0	0.7	0.16	0.01	0	0.12	1.62	66.81	0.21	0.03	18.86	0	0	0	29.86	-6.36	3.17	75.66	164.99	949	337.83	1191.55	600.97	991.07	393.33	1154.48	416.13
19.519	1	0.03	0.01	0.01	0.48	0.35	0.05	9.37	0.83	0.4	81.26	3.09	15.93	95.87	9.59	48.9	0.04	0.62	8.12	0.32	0.4	0.23	0	0.83	0.2	0.01	0	0.19	1.53	66.42	0.23	0.03	19.81	0	0	0	28.98	-6.27	3.16	75.5	164.33	949.73	337.42	1192.61	600.29	992.36	392.2	1154.95	416.08
19.552	0	0.11	0.13	0.02	0.15	0.06	0.25	0.08	5.91	1.74	99.51	0.33	0	2.87	9.16	0.07	1.74	0	4.03	1.63	0.48	0.5	0	4.16	5.91	0.89	0.16	1.06	0.01	0.54	0.24	0.28	5.6	0	0	0	-7.15	-39.62	15.47	55.17	30.24	1355.37	638.03	1409.16	692.59	1371.58	647.47	1401.44	652.26
19.552	1	0.02	0.01	0.01	0.57	0.34	0.04	11.71	0.85	0.36	76.59	4.74	15.88	94.97	9.14	54.57	0.03	0.62	7.49	0.22	0.36	0.23	0	0.85	0.19	0.01	0	0.19	1.42	67.17	0.22	0.03	19.92	0	0	0	28.55	-7.3	2.92	75.31	162.36	949.54	336.22	1193.75	601.09	993.36	391.78	1154.2	413.91
19.586	0	0.11	0.15	0.02	0.14	0.05	0.17	0.07	1.75	1.53	99.66	0.33	0	1.5	5.9	0.07	1.17	0	3.47	0.61	0.36	0.85	0	0.71	1.75	1.53	0.13	0.49	0.01	0.59	0.3	0.64	4.12	0	0	0	-13.58	-42.91	11.97	50.49	25.15	1356.71	636.3	1407.3	688.48	1372.25	645.07	1397.29	647.47
19.586	1	0.02	0.01	0.01	0.45	0.54	0.04	10.84	0.85	0.44	78.33	3.81	20.21	95.64	7.58	51.84	0.03	0.64	10.57	0.18	0.44	0.38	0	0.85	0.21	0.01	0	0.17	1.32	69.35	0.2	0.04	22.49	0	0	0	30.33	-6.56	3.06	76.69	164.89	948.7	337.69	1193.61	604.75	991.68	395.03	1155.35	415.03
19.619	0	0.1	0.11	0.02	0.13	0.08	0.16	0.08	1.33	2.53	99.68	0.33	1.39	1.55	7.4	0.1	1.33	0.01	5.16	0.8	0.56	1.22	0	0.45	0.82	2.53	0.25	0.45	0.02	1.25	0.11	0.19	7.6	0	0	0	-10.83	-42.77	9.71	52.14	22.82	1362.46	637.5	1409.58	686.77	1376.58	646.5	1399.38	647.57
19.619	1	0.02	0.01	0.01	0.46	0.58	0.04	10.81	0.86	0.54	78.37	3.75	20.6	97.28	7.74	51.47	0.03	0.67	12.58	0.18	0.54	0.63	0	0.86	0.18	0.01	0	0.11	1.48	69.48	0.23	0.04	22.12	0	0	0	29.79	-4.12	3.58	77.38	170.77	942.81	337.34	1185.01	601.99	982.13	395.12	1152.07	412.02
19.652	0	0.1	0.1	0.02	0.13	0.09	0.15	0.08	1.87	3.3	99.69	0.33	2.4	0.77	7.38	0.11	1.87	0.01	4.82	1.15	0.69	1.78	0	0.51	0.64	3.3	0.35	0.41	0.03	1.68	0.09	0.47	8.99	0	0	0	-0.95	-46.28	9.59	53.97	22.34	1363.82	638.87	1407.06	684.71	1376.44	645.73	1398.39	649.92
19.652	1	0.03	0.01	0.01	0.41	0.56	0.05	10.76	0.73	0.52	78.49	2.6	20.15	96.49	9.17	46.74	0.03	0.8	12.33	0.2	0.52	0.68	0	0.73	0.16	0.01	0	0.05	1.51	72.51	0.24	0.01	22.01	0	0	0	30.78	-5.43	5.22	77.84	176.5	942.55	338.45	1184.94	603.85	981.52	395.33	1156.96	414.67
19.686	0	0.1	0.11	0.02	0.13	0.08	0.16	0.09	2.65	5.11	99.68	0.33	1.33	1.75	7.58	0.11	2.65	0.01	4.21	1.08	1	2.19	0	0.37	0.44	5.11	0.53	0.23	0.04	3.09	0.08	0.29	8.66	0	0	0	-8.54	-42.13	8.31	54.31	22.84	1366.1	639.54	1406.64	681.94	1376.59	646.83	1399.34	648.82
19.686	1	0.03	0.01	0.01	0.32	0.62	0.06	8.17	0.83	0.53	83.65	2.22	20.51	97.23	11.94	37.6	0.03	0.8	11.89	0.23	0.53	0.79	0	0.83	0.16	0.01	0	0.03	1.52	71.6	0.24	0.02	23.11	0	0	0	29.96	-4.2	3.04	77.63	182.29	940.27	338.64	1184.58	605.16	974.17	399.14	1155.98	412.35
19.719	1	0.03	0.02	0.01	0.29	0.52	0.07	6.99	0.81	0.49	86.02	2.23	18.77	97.33	13.88	31.88	0.03	0.89	8.59	0.29	0.49	0.62	0	0.81	0.16	0.01	0.01	0.03	1.58	71.23	0.27	0.02	23.15	0	0	0	28.6	-4.01	3.25	76.56	175.14	937.56	336.25	1185.95	607.12	977.41	395.46	1151.76	411.98
19.753	1	0.03	0.02	0.01	0.24	0.39	0.09	5	0.84	0.44	90.01	1.8	16.12	96.59	14.79	24.55	0.02	0.92	6.14	0.35	0.44	0.4	0	0.84	0.13	0.01	0.01	0.03	1.47	69.05	0.29	0.01	21.79	0	0	0	27.09	-5.29	3.56	75.25	175.54	935.6	335.81	1184.79	606.71	976.11	393.9	1150.73	411.89
19.786	1	0.04	0.03	0.01	0.22	0.32	0.11	4.12	0.78	0.45	91.77	1.41	13.87	96.93	16.78	18.18	0.02	0.91	5.61	0.42	0.45	0.36	0	0.78	0.09	0.01	0.01	0.02	1.51	68.57	0.3	0.01	20.25	0	0	0	25.71	-4.74	3.63	74.27	175.61	932.85	334.94	1182.57	606.28	973.66	392.86	1148.41	410.17
19.819	1	0.04	0.03	0.01	0.2	0.29	0.13	3.4	0.77	0.46	93.2	1.34	12.91	97.45	17.84	13.57	0.02	1.1	4.7	0.46	0.45	0.22	0	0.77	0.08	0.01	0.01	0.04	1.58	67.18	0.34	0.01	19.92	0	0	0	25.18	-3.79	4.19	73.58	178.67	928.4	332.32	1181.77	607.51	970.43	390.18	1148.1	409.13
19.853	1	0.04	0.04	0.01	0.23	0.25	0.17	3.51	0.66	0.45	92.98	1.07	10.39	97.9	22.33	11.39	0.02	1.21	4.94	0.45	0.45	0.16	0	0.66	0.08	0.01	0.01	0.04	1.72	65.54	0.45	0.01	18.31	0	0	0	25.19	-2.78	1.62	73.64	176.45	927.34	329.74	1183.61	607.53	968.21	390.99	1144.07	405.31
19.886	1	0.04	0.04	0.01	0.23	0.26	0.21	3.4	0.68	0.49	93.2	1.05	10.06	96.99	25.41	8.22	0.03	1.24	6.14	0.42	0.49	0.15	0	0.68	0.08	0.02	0.01	0.08	1.59	64.82	0.46	0.01	18.17	0	0	0	26.22	-4.64	1.59	74.52	180.89	923.56	329.23	1180.86	608.17	962.62	391.61	1143	405.19
19.919	1	0.05	0.05	0.01	0.22	0.2	0.23	2.99	0.68	0.4	94.02	0.79	7.87	97.1	25.17	5.82	0.03	1.17	5.79	0.33	0.4	0.13	0	0.68	0.09	0.02	0.01	0.21	1.66	64.34	0.55	0.01	16.18	0	0	0	26.78	-4.44	2.35	75.04	184.03	923.06	329.26	1180.06	608.16	961.53	391.17	1144.97	405.94
19.953	1	0.05	0.05	0.01	0.21	0.18	0.21	2.89	0.78	0.3	94.22	0.68	7.27	98.43	22.66	5.48	0.04	1.07	5.76	0.28	0.3	0.12	0	0.57	0.09	0.03	0.02	0.3	1.68	66.45	0.78	0.01	15.07	0	0	0	25.42	-1.31	2.76	73.87	181.53	922.98	328.05	1180.03	607.09	963.4	388.83	1144.24	404.57
19.986	1	0.06	0.06	0.01	0.21	0.16	0.22	2.56	0.79	0.25	94.88	0.62	6.33	98.75	22.88	3.9	0.03	1.07	5.29	0.25	0.2	0.08	0	0.5	0.09	0.03	0.02	0.73	1.49	64.83	0.79	0.01	14.45	0	0	0	22.24	-0.16	1.42	71.71	179.31	919.87	326.16	1179.5	605.76	960.86	386.7	1139.45	402.73
20.019	1	0.06	0.06	0.01	0.18	0.14	0.2	2.15	1.03	0.18	95.7	0.59	5.91	98.71	19.92	3.14	0.03	1.06	3.71	0.18	0.18	0.06	0	0.43	0.09	0.04	0.02	1.03	1.57	64.26	0.9	0.01	14.12	0	0	0	23.31	0.29	3.09	72.88	184.45	919.47	327.81	1174.2	603.51	957.8	387.43	1141.61	402.84
20.053	1	0.06	0.07	0.01	0.2	0.12	0.22	2.22	1.66	0.15	95.55	0.47	3.9	98.18	21.12	2.94	0.04	1.36	3.82	0.13	0.15	0.05	0	0.33	0.14	0.04	0.04	1.66	1.58	63.77	1.38	0.01	12.52	0	0	0	22.01	-2.07	3.91	71.36	186.89	918.29	323	1174.93	599.92	957.63	381.11	1143.61	399.56
20.086	1	0.06	0.07	0.01	0.22	0.12	0.25	2.44	2.27	0.16	95.12	0.5	2.95	97.99	23.48	2.64	0.03	1.67	3.9	0.11	0.16	0.05	0	0.33	0.16	0.03	0.05	2.27	1.4	63.67	1.52	0	12.19	0	0	0	25.83	-2.56	4.78	74.87	184.79	917.7	322.52	1171.73	599.77	957.86	381.87	1141.95	398.01
20.12	1	0.06	0.07	0.01	0.24	0.12	0.26	2.19	2.39	0.16	95.62	0.53	3.1	98.68	24.28	2.9	0.03	2	5.86	0.08	0.16	0.07	0	0.3	0.21	0.04	0.05	2.39	1.13	59.64	1.76	0.01	11.72	0	0	0	22.61	-0.41	5.3	71.7	181.7	916.92	320.5	1173.98	601.07	960.84	379.02	1141.83	395.12
20.153	1	0.06	0.07	0.01	0.21	0.14	0.22	1.85	1.65	0.19	96.29	0.48	5.23	97.19	21.01	3.26	0.03	2	6.24	0.09	0.19	0.1	0	0.28	0.2	0.04	0.04	1.02	1.12	58.48	1.65	0.02	12.66	0	0	0	24.67	-4.29	4.61	73.1	180.37	919.11	320.57	1173.16	597.95	961.07	379.67	1140.81	394.82
20.186	1	0.06	0.06	0.01	0.19	0.16	0.17	1.86	1.48	0.23	96.29	0.52	7.19	97.32	16.75	4.69	0.03	2.37	6.95	0.1	0.23	0.21	0	0.26	0.18	0.03	0.02	0.4	1.13	60.95	1.48	0	13.26	0	0	0	28.18	-4.04	2.53	75.73	174.79	921.53	319.46	1177.14	597.95	964.2	380.32	1138.17	397.15
20.22	1	0.07	0.06	0.01	0.17	0.19	0.15	1.87	1.37	0.26	96.25	0.56	9.34	94.86	13.21	5.96	0.02	3.11	9.04	0.12	0.3	0.42	0	0.26	0.21	0.04	0.01	0.2	0.86	62.72	1.37	0.01	13.73	0	0	0	27.65	-7.43	2.5	74.51	172.25	923.84	318.43	1181.65	598.54	968.88	378.41	1140.03	397.81
20.253	1	0.07	0.05	0.01	0.18	0.19	0.12	2.21	1.28	0.28	95.58	0.62	10.13	95.62	11.11	9.46	0.02	3.76	8.06	0.14	0.28	0.75	0	0.29	0.24	0.03	0.01	0.12	0.84	64.71	1.28	0	14.44	0	0	0	28.08	-6.58	2.29	74.96	172.25	926.62	320.01	1182.64	598.07	970.49	379.96	1141.67	399.11
20.286	1	0.06	0.05	0.01	0.23	0.19	0.11	3.24	1.23	0.26	93.52	0.62	9.92	97.12	11.63	14.64	0.02	4.86	7.7	0.16	0.26	1.07	0	0.31	0.31	0.03	0.01	0.12	0.81	67.33	1.23	0	14.5	0	0	0	28.15	-4.4	1.56	75.74	174.94	927.02	321.57	1182.03	598.81	967.92	383.34	1142.2	398.44
20.32	1	0.06	0.05	0.01	0.22	0.2	0.11	3.1	1.27	0.28	93.81	0.6	10.51	97.26	10.29	14.76	0.02	4.51	9.01	0.23	0.28	0.95	0	0.3	0.26	0.03	0.01	0.09	0.76	67.81	1.27	0.01	14.26	0	0	0	26.87	-4.15	-0.06	75.07	181.44	927.33	322.93	1182.86	599.96	962.75	388.3	1144.03	395.88
20.353	1	0.06	0.04	0.01	0.21	0.19	0.1	2.92	1.24	0.3	94.16	0.61	10.47	97.8	8.54	16.2	0.02	3.49	7.84	0.3	0.29	0.72	0	0.3	0.24	0.03	0	0.06	0.78	67.68	1.24	0	14.34	0	0	0	26.78	-3.03	1.85	75.27	183.97	924.88	322.29	1180.89	599.99	962.16	384.81	1145.65	398.08
20.387	1	0.06	0.05	0.01	0.21	0.17	0.1	3.07	1.36	0.28	93.85	0.54	9.82	96.82	7.6	16.23	0.02	3.88	7.84	0.32	0.37	0.3	0	0.28	0.24	0.02	0	0.06	0.8	69.47	1.36	0.01	13.55	0	0	0	23.64	-4.92	3.23	71.97	180.2	922.1	320.72	1181.62	602.56	964.96	381.04	1144.49	396.61
20.42	1	0.06	0.04	0.01	0.21	0.21	0.1	3.15	1.22	0.28	93.7	0.65	11.33	96.37	8.48	15.47	0.02	4.12	8.92	0.3	0.42	0.25	0	0.28	0.28	0.02	0.01	0.11	0.78	69.7	1.22	0.01	14.77	0	0	0	22.86	-5.6	3.54	71.16	180.8	921.37	320.1	1182.55	603.89	965.19	380.4	1145.33	395.87
20.453	1	0.06	0.05	0.01	0.21	0.16	0.12	3.01	1.32	0.29	93.98	0.57	8.69	98.09	11.36	13.33	0.02	3.51	6.61	0.22	0.39	0.12	0	0.29	0.32	0.02	0.01	0.3	0.76	68.46	1.32	0.02	13.81	0	0	0	20.15	-2.31	0.16	70.59	175.34	921.99	319.96	1181.42	598.57	962.98	381.13	1137.84	394.02
20.487	1	0.06	0.05	0.01	0.21	0.17	0.15	2.98	1.48	0.28	94.05	0.63	7.98	97.95	15.78	9.76	0.01	3.05	5.57	0.17	0.28	0.08	0	0.38	0.38	0.01	0.01	0.84	0.76	67.78	1.48	0	14.54	0	0	0	27.38	-2.66	1.92	76.14	189.21	917.4	318.19	1178.59	600.87	954.87	381.48	1143.44	397.15
20.52	1	0.06	0.05	0.01	0.2	0.17	0.17	2.76	1.56	0.22	94.48	0.64	7.48	98.66	18.17	6.42	0.02	2.44	5.36	0.13	0.22	0.07	0	0.44	0.36	0.01	0.01	1.17	0.71	67.47	1.56	0.01	14.69	0	0	0	21.31	-0.52	0.35	71.81	176.85	917.36	318.03	1174.95	595.31	956.92	379.64	1133.37	391.54
20.553	0	0.06	0.11	0.01	0.39	0.11	0.94	0.29	5.75	3.77	98.11	2.06	0	0.47	39.55	0.1	3.77	0.01	8.3	0.34	1.14	4.38	0	5.75	0.22	2.26	0.06	0	1.42	0.01	0.03	2.39	9.3	0	0	0	-15.4	-48.76	15.73	54.37	19.54	1361.61	633.24	1415.86	689.02	1382.26	644.06	1401.8	643.79
20.553	1	0.06	0.06	0.01	0.19	0.15	0.19	2.48	1.66	0.17	95.03	0.6	6.28	97.61	19.81	4.02	0.02	1.69	4.44	0.12	0.17	0.06	0	0.47	0.34	0.01	0.02	1.45	0.76	66.39	1.66	0.02	14.29	0	0	0	25.26	-3.46	2.95	73.89	184.74	913.59	315.54	1175.5	598.57	955.28	375.83	1138.94	395.72
20.587	0	0.07	0.11	0.01	0.41	0.1	0.94	0.29	6.22	6.22	98.11	1.76	0	0.35	39.56	0.06	6.22	0	7.55	0.45	1.25	3.3	0	3.7	0.23	0.44	0.07	0	0.73	0.03	0.03	2.13	9.04	0	0	0	-6.61	-50.22	9.73	54.26	21.49	1362.16	632.71	1412.25	685.83	1378.61	641.67	1400.02	643.6
20.587	1	0.05	0.05	0.01	0.18	0.19	0.19	2.66	1.44	0.16	94.69	0.78	8.19	97.51	20.4	3.88	0.02	1.42	4.61	0.1	0.16	0.09	0	0.52	0.34	0.02	0.03	0.91	0.92	67.89	1.44	0.01	16.04	0	0	0	27.41	-3.65	2.62	75.42	184.38	913	315.21	1174.88	600.3	954.16	378.14	1137.89	393.59
20.62	0	0.05	0.09	0.01	0.5	0.16	1.14	0.41	8.03	8.03	97.72	2.84	0	0.75	47.97	0.1	8.03	0	7.21	0.59	1.46	2.87	0	1.43	0.15	0.53	0.1	0.01	0.81	0.13	0.03	2.47	13.23	0	0	0	-10	-46.42	7.82	55.48	19.32	1367.68	634.76	1412.49	682.44	1381.81	642.39	1401.06	644.07
20.62	1	0.06	0.05	0.01	0.18	0.17	0.19	2.64	1.44	0.13	94.72	0.73	7.75	98.37	19.99	4.05	0.02	1.44	4.15	0.09	0.13	0.11	0	0.46	0.29	0.02	0.03	0.48	0.93	67.92	1.44	0.01	15.62	0	0	0	26.5	-1.51	1.71	74.91	182.52	912.03	315.83	1174.6	601.58	953.13	379.88	1135.2	392.68
20.653	1	0.06	0.05	0.01	0.19	0.17	0.19	3.18	1.51	0.16	93.64	0.7	7.4	96.2	20.3	4.48	0.02	1.48	4.07	0.11	0.16	0.18	0	0.43	0.23	0.03	0.03	0.25	1.04	71.75	1.51	0	15.32	0	0	0	24.93	-5.84	1.39	71.81	186.59	908.08	312.97	1175.66	601.53	949.25	376.34	1135.09	393.05
20.687	1	0.05	0.05	0.01	0.2	0.18	0.2	3.25	1.55	0.21	93.5	0.68	7.55	96.71	21.06	5.43	0.02	1.55	5.2	0.13	0.21	0.29	0	0.48	0.19	0.04	0.02	0.12	0.99	70.52	1.55	0.02	15.16	0	0	0	21.85	-5.1	0.21	70.29	183.74	906.71	313.42	1174.03	602.22	947.24	378.91	1130.78	387.67
20.72	1	0.05	0.05	0.01	0.2	0.2	0.2	3.38	1.39	0.26	93.24	0.74	8.72	96.13	21.48	5.62	0.03	1.83	6.66	0.22	0.26	0.43	0	0.38	0.16	0.03	0.01	0.09	1.03	70.61	1.39	0.01	15.74	0	0	0	21.66	-5.94	0.48	70.34	183.26	906.59	314.9	1173.92	603.69	947.75	379.8	1130.76	389.5
20.754	1	0.05	0.05	0.01	0.22	0.31	0.2	3.59	1.34	0.26	92.82	0.7	11.77	95.67	21.07	8.01	0.03	2.16	14.76	0.41	0.4	0.65	0	0.26	0.12	0.05	0.01	0.08	1.15	69.8	1.34	0.01	15.31	0	0	0	22.67	-6.53	2.56	70.79	180.22	907.35	314.95	1173.53	603.81	952.53	376.92	1132.14	391.7
20.787	1	0.05	0.05	0.01	0.27	0.24	0.19	3.98	1.22	0.21	92.04	0.67	9.89	96.74	21.97	11.34	0.03	3.24	11.33	0.54	0.35	0.55	0	0.21	0.1	0.05	0.01	0.06	1.33	67.05	1.22	0.01	15.04	0	0	0	22.74	-5.04	0.34	71.42	183.36	906.38	314.1	1174.04	603.67	947.48	379.69	1130.6	389.07
20.82	1	0.05	0.04	0.01	0.32	0.24	0.17	4.8	1.05	0.2	90.4	0.74	10.08	96.34	21.82	15.68	0.03	4.32	10.03	0.88	0.37	0.57	0	0.2	0.08	0.06	0	0.05	1.37	66.49	1.05	0.01	15.71	0	0	0	21.71	-5.64	2.02	70.41	186.82	903.21	312.01	1176.51	608.07	947.89	376.32	1134.24	389.61
20.854	1	0.05	0.04	0.01	0.42	0.21	0.16	6.14	1.02	0.18	87.73	0.71	8.9	95.9	22.27	20.84	0.03	6.32	8.18	0.98	0.38	0.49	0	0.18	0.08	0.08	0	0.06	1.23	65.1	1.02	0.01	15.43	0	0	0	21.37	-6.24	2.14	69.74	189.65	904.85	311.22	1178.84	607.48	948.65	375.39	1137.8	389.31
20.887	1	0.05	0.03	0.01	0.56	0.2	0.16	8.27	1.01	0.17	83.46	0.72	7.74	97.61	24.66	24.64	0.03	8.64	6.46	1.19	0.4	0.36	0	0.17	0.09	0.07	0	0.07	1.24	64.31	1.01	0	15.51	0	0	0	21.45	-3.45	1.75	70.28	189.43	904.26	310.81	1178.28	605.81	947.82	374.18	1136.5	391.03
20.92	1	0.05	0.03	0.01	0.58	0.24	0.16	8.71	0.83	0.14	82.57	0.85	9.32	97.09	25.17	25.91	0.03	9.2	7.47	1.35	0.43	0.37	0	0.14	0.09	0.06	0	0.11	1.18	63.34	0.83	0.01	16.72	0	0	0	22.58	-4.46	-0.09	71.02	188.65	903.39	310.01	1177.56	605.05	944.52	376.57	1132.8	388.48
20.954	1	0.05	0.02	0.01	0.58	0.29	0.14	9.89	0.67	0.1	80.21	1.13	11.52	97.7	24.19	26.81	0.03	10.54	7.16	1.32	0.37	0.36	0	0.1	0.09	0.06	0	0.11	1.43	65.44	0.67	0.01	18.68	0	0	0	21.35	-3.26	0.2	70.66	187.29	902.14	310.91	1175.07	605.09	943.76	376.94	1130.75	387.61
20.987	1	0.04	0.02	0.01	0.73	0.3	0.12	12.58	0.66	0.11	74.84	1.15	12.11	95.14	23.13	33.65	0.03	11.65	7.79	1.21	0.45	0.44	0	0.11	0.09	0.06	0	0.08	1.41	65.05	0.66	0.02	18.81	0	0	0	21.44	-7.13	0.66	69.8	184.81	902.19	310.2	1178.55	608.89	947.38	376.13	1131.8	388
21.02	1	0.04	0.02	0.01	0.7	0.37	0.11	13.73	0.49	0.08	72.54	1.53	13.93	98.47	22.98	34.87	0.03	11.37	7.23	0.83	0.52	0.54	0	0.08	0.09	0.06	0	0.07	1.63	66.67	0.49	0.02	20.73	0	0	0	20.95	-1.18	0.44	70.78	186.38	900.83	311.63	1173.71	606.6	943.25	377.82	1129.4	387.15
21.054	1	0.03	0.01	0.01	0.71	0.51	0.09	16.23	0.34	0.07	67.54	2.46	17.03	95.24	23.26	38.07	0.03	11.05	7.23	0.96	0.64	0.69	0	0.06	0.08	0.07	0	0.06	1.84	68.23	0.34	0.01	23.76	0	0	0	23.32	-7.02	0.51	70.8	186.05	900.37	310.13	1175.58	608.38	944.09	377.29	1129.85	387.67
21.087	1	0.03	0.01	0.01	0.69	0.6	0.1	16.77	0.36	0.07	66.46	3.01	18.28	97	24.68	37.58	0.03	10.9	7.63	0.75	0.65	0.61	0	0.06	0.08	0.07	0	0.05	1.89	68.39	0.36	0.02	25.06	0	0	0	20.6	-4.61	0.33	69.94	185.72	899.79	312.06	1174.51	609	943.21	378.58	1128.7	387.65
21.121	1	0.03	0.01	0.01	0.58	0.97	0.09	14.58	0.28	0.06	70.83	5.1	22.81	96.38	23.96	35.75	0.03	11.2	9.34	0.8	0.6	0.45	0	0.05	0.08	0.06	0	0.05	2.04	66.67	0.28	0	28.48	0	0	0	21.81	-5.6	2.25	70.18	190.05	898.85	312.46	1173.15	609.16	942.83	376.61	1132.31	391.18
21.154	1	0.03	0.01	0.01	0.45	1.22	0.08	10.73	0.26	0.05	78.55	6.91	25.22	97.3	22.91	32.94	0.03	9.89	9.5	0.86	0.62	0.52	0	0.04	0.07	0.05	0	0.06	2.05	63.41	0.26	0	30.49	0	0	0	22.86	-4.08	0.92	70.98	190.91	900.18	311.74	1172.71	605.64	940.86	377.37	1131.34	390.1
21.187	1	0.03	0.01	0.01	0.48	1.51	0.08	12.17	0.28	0.05	75.66	8.54	26.76	97.29	24.72	34.62	0.03	9.55	10.4	0.84	0.54	0.53	0	0.04	0.08	0.05	0	0.05	2.11	63.67	0.28	0.01	31.92	0	0	0	21.57	-4.1	-0.64	70.51	186.54	898.21	311.26	1173.18	608.29	939.91	379.6	1126.32	386.48
21.221	1	0.02	0.01	0.01	0.51	1.5	0.08	12.42	0.31	0.07	75.17	8.57	26.68	97.39	24.94	36.96	0.02	8.8	10.24	0.74	0.51	0.49	0	0.05	0.09	0.07	0	0.06	2.24	62.42	0.31	0.01	31.94	0	0	0	21.33	-3.9	0.89	70.47	187.56	896.66	311.73	1170.71	608.8	939.63	378.4	1127	386.98
21.254	1	0.03	0.01	0.01	0.36	1.48	0.09	8.17	0.33	0.07	83.65	8.46	26.79	97.84	23.99	28.85	0.02	7.49	10.21	0.73	0.46	0.47	0	0.06	0.1	0.07	0	0.05	2.2	61.61	0.33	0	31.85	0	0	0	23.73	-2.92	0.78	72.11	189.59	900.58	313.47	1170.18	604.82	940.24	379.39	1129.5	390.57
21.287	1	0.03	0.01	0.01	0.3	1.1	0.1	5.57	0.44	0.07	88.85	6.27	24.25	96.48	23.24	23.25	0.02	6.63	8.87	0.77	0.45	0.33	0	0.07	0.13	0.07	0	0.04	2.51	58.97	0.44	0.01	29.83	0	0	0	24.23	-5.44	1.8	72.17	188.82	899.88	314.17	1169.28	606.4	941.28	379.23	1129.69	391.54
21.321	1	0.03	0.01	0.01	0.28	1	0.1	5.16	0.65	0.07	89.69	6.54	23.64	97.94	23.02	22.92	0.02	5.66	6.63	0.67	0.42	0.17	0	0.07	0.17	0.06	0	0.07	2.34	58.52	0.65	0.01	30.12	0	0	0	21.4	-2.69	4.07	69.96	188.09	900.49	313.18	1171.87	608.79	946.66	375.76	1134.21	390.02
21.354	1	0.03	0.01	0.01	0.28	1.19	0.09	5.5	0.69	0.08	89	7.73	25.2	97.22	22.93	23.47	0.02	5.86	7.45	0.75	0.39	0.2	0	0.08	0.2	0.05	0	0.06	2.3	59.49	0.69	0	31.24	0	0	0	21.87	-4.24	2.58	70.67	185.55	900.34	313.75	1169.9	606.18	944.63	376.87	1129.69	390.5
21.388	1	0.03	0.01	0.01	0.26	1.47	0.08	6.26	0.66	0.08	87.47	10.47	27.36	94.76	22.84	24.86	0.02	5.15	7.23	0.95	0.31	0.27	0	0.08	0.19	0.06	0	0.06	2.65	62.23	0.66	0.01	33.31	0	0	0	22.17	-7.53	2.89	70.33	184.61	899.3	312.55	1172.41	608.93	946.28	375.58	1130.22	391.2
21.421	1	0.02	0.01	0.01	0.3	1.4	0.09	7.6	0.65	0.08	84.8	9.77	26.3	96.81	25.63	26.07	0.02	4.82	7.34	1.05	0.32	0.41	0	0.08	0.2	0.07	0	0.05	2.98	63.53	0.65	0.03	32.83	0	0	0	21.8	-4.94	2.03	70.47	184.06	903.03	314.85	1172.95	608.57	947.32	379.58	1131.12	389.42
21.454	1	0.03	0.01	0.01	0.29	1.25	0.11	6.98	0.7	0.08	86.03	8.03	24.98	97.24	26.16	23.13	0.03	4.39	7.87	0.97	0.34	0.65	0	0.08	0.21	0.06	0	0.05	2.8	64.18	0.7	0.01	31.49	0	0	0	22.59	-4.19	0.78	71.1	185.34	903.46	315.33	1172.66	606.55	945.01	380.64	1130.04	391.26
21.488	1	0.03	0.01	0.01	0.27	1.12	0.11	5.8	0.78	0.08	88.41	7.76	24.04	97.14	26.23	20.38	0.03	4.89	6.31	0.96	0.39	0.46	0	0.07	0.21	0.08	0	0.08	2.53	61.58	0.78	0	31.26	0	0	0	21.61	-4.38	2.2	70.33	186.96	900.55	313.23	1173.13	608.24	945.15	376.86	1131.54	391.29
21.521	1	0.03	0.01	0.01	0.33	0.93	0.12	6.48	0.98	0.09	87.04	6.28	22.12	96.66	27.33	23.44	0.03	5.14	5.91	0.96	0.44	0.28	0	0.07	0.18	0.09	0	0.09	2.5	60.01	0.98	0.01	29.85	0	0	0	23.19	-5.18	1.78	70.96	191.8	898.25	312.26	1173.85	610.6	941.3	377.93	1132.61	391.58
21.554	1	0.02	0.01	0.01	0.4	0.94	0.12	8.15	0.94	0.1	83.69	6.3	21.77	97.66	29.33	27.53	0.03	5.09	5.99	1.01	0.44	0.18	0	0.06	0.13	0.1	0	0.08	2.65	59.92	0.94	0.01	29.87	0	0	0	21.3	-3.33	1.39	70	190.33	897.94	313.08	1173.81	612.02	941.21	379.49	1131.27	389.59
21.588	1	0.03	0.01	0.01	0.39	0.85	0.13	6.99	1.06	0.11	86.02	5.18	20.56	97.21	30.11	25.21	0.03	4.66	6.79	1.28	0.49	0.15	0	0.07	0.11	0.11	0	0.05	2.69	57.9	1.06	0.01	28.58	0	0	0	22.04	-4.24	2.16	70.22	188.15	898.07	314.57	1172.61	612.66	942.92	379.69	1130.67	391.95
21.621	1	0.03	0.01	0.01	0.4	0.76	0.13	7.25	1	0.1	85.5	4.71	19.71	97.28	29.7	25.46	0.04	4.7	6.1	1.27	0.45	0.23	0	0.07	0.09	0.1	0	0.02	2.84	58.96	1	0.02	27.95	0	0	0	20.55	-4.11	0.25	69.96	183.4	898.74	313.07	1171.98	607.85	942.55	378.49	1125.63	389.36
21.654	1	0.03	0.02	0.01	0.4	0.61	0.16	7.63	1.09	0.1	84.74	3.69	17.24	97.27	31.73	22.53	0.04	4.2	5.21	1.09	0.41	0.31	0	0.07	0.1	0.1	0	0.03	2.77	61.69	1.09	0.03	26.37	0	0	0	20.56	-4.13	-0.43	70.19	182.06	898.12	315.02	1171.28	610.59	941.49	382.28	1123.44	388.85
21.688	1	0.03	0.02	0.01	0.39	0.41	0.17	7.27	1.13	0.12	85.46	2.29	14.05	97.74	29.77	20.62	0.04	4.17	4.31	0.92	0.4	0.31	0	0.06	0.1	0.12	0	0.06	2.76	64.34	1.13	0.02	23.32	0	0	0	21.49	-3.16	0.9	70.64	186.19	897.04	315.82	1169.45	610.84	939.94	381.73	1125.88	391.39
21.721	1	0.04	0.02	0.01	0.33	0.4	0.14	5.92	1.22	0.1	88.16	2.3	14.68	97.5	26.02	19.14	0.04	4.06	3.86	1.01	0.39	0.47	0	0.06	0.11	0.1	0	0.07	2.88	64.4	1.22	0.01	23.35	0	0	0	22.88	-3.69	1.12	71.35	187.31	897.4	316.76	1167.79	609.67	939.05	382.4	1126.06	393.01
21.755	1	0.04	0.02	0.01	0.29	0.44	0.14	5.22	1.25	0.08	89.57	2.22	15.52	97.74	24.97	17.08	0.05	3.52	5.95	1.29	0.46	0.51	0	0.06	0.11	0.08	0	0.09	3.12	64.82	1.25	0.01	23.13	0	0	0	22.14	-3.16	1.78	71.02	186.8	897.24	317.51	1165.33	607.04	939.08	380.69	1125.34	394.86
21.788	1	0.04	0.02	0.01	0.27	0.43	0.14	4.7	1.07	0.06	90.59	2.17	15.59	98.07	23.22	16.29	0.05	3.66	5.55	1.26	0.37	0.39	0	0.05	0.11	0.06	0	0.09	2.92	64.62	1.07	0	22.97	0	0	0	22.92	-2.36	1.99	71.86	186.62	894.59	315.44	1164.53	606.59	937.91	377.96	1123.69	395.61
21.821	1	0.04	0.02	0.01	0.25	0.48	0.14	4.8	1.09	0.06	90.39	2.29	16.5	97.21	23.28	14.23	0.05	3.69	6.88	1.42	0.39	0.49	0	0.05	0.14	0.06	0	0.06	2.92	67.12	1.09	0.01	23.32	0	0	0	22.83	-4.25	1.22	71.58	183.48	896.46	317.43	1162.05	605.66	937.73	382.17	1120.96	391.57
21.855	1	0.04	0.03	0.01	0.22	0.5	0.14	4.23	0.93	0.06	91.55	2.25	17.19	96.7	21.53	12.09	0.06	3.13	7.91	1.42	0.39	0.42	0	0.04	0.13	0.06	0	0.05	3.2	68.35	0.93	0.01	23.21	0	0	0	23.8	-5.11	0.88	72.03	180.5	897.46	319.47	1160.21	605.07	938.27	384.37	1118.58	392.67
21.888	1	0.04	0.02	0.01	0.18	0.67	0.13	3.77	0.9	0.06	92.47	3.01	19.94	97.19	21.11	9.52	0.06	2.53	9.6	1.71	0.42	0.42	0	0.04	0.13	0.06	0	0.04	3.57	69.06	0.9	0.01	25.05	0	0	0	22.54	-4.28	0.64	71.46	181.06	896.29	320.41	1158.2	604.53	936.07	385.18	1116.98	392.44
21.921	1	0.04	0.02	0.01	0.16	0.75	0.12	3.33	1.02	0.06	93.34	3.24	21.25	96.71	18.89	8.04	0.06	2.38	10.48	1.86	0.52	0.46	0	0.03	0.12	0.05	0	0.02	4.03	69.84	1.02	0.02	25.52	0	0	0	22.63	-5.09	0.6	71.44	178.13	895.96	321.65	1156.37	604.09	936.41	385.67	1114.36	393.74
21.955	1	0.05	0.02	0.01	0.15	0.71	0.11	3.2	1.06	0.06	93.59	3.53	21.37	96.92	17.2	7.52	0.06	2.27	8.47	1.79	0.47	0.33	0	0.03	0.12	0.06	0	0.02	4.7	71.22	1.06	0.01	26.08	0	0	0	27.44	-4.76	-0.32	75.43	180.17	894.08	322.24	1154.25	604.79	932.11	388.72	1112.09	396.81
21.988	1	0.05	0.02	0.01	0.14	0.57	0.11	3.15	1.09	0.06	93.71	3.06	19.78	96.8	16.12	7.28	0.06	2.38	6.45	1.63	0.43	0.26	0	0.03	0.11	0.06	0	0.02	4.68	71.97	1.09	0.01	25.16	0	0	0	27.23	-4.95	-0.19	75.28	177.58	894.1	324	1152.86	605.9	932.88	390.4	1110.34	397
22.021	1	0.05	0.02	0.01	0.14	0.53	0.09	3.38	1.09	0.05	93.24	3.21	19.8	97.83	13.95	7.33	0.05	2.53	4.47	1.42	0.34	0.2	0	0.03	0.1	0.05	0	0.02	5.56	75.72	1.09	0	25.48	0	0	0	21.79	-2.96	-0.73	71.58	171	891.03	323.92	1149.08	603.55	932.15	388.1	1103.06	394.01
22.055	1	0.05	0.02	0.01	0.14	0.57	0.09	4.3	1.08	0.05	91.39	3.5	20.45	95.5	13.93	8.84	0.05	2.85	4.6	1.55	0.29	0.2	0	0.03	0.1	0.03	0	0.03	6.41	79.93	1.08	0.01	26.03	0	0	0	22.59	-6.72	-0.01	71.01	174.01	893.09	323.62	1151.98	603.95	934	387.23	1107.81	395.59
22.088	1	0.06	0.02	0.01	0.14	0.56	0.08	3.97	1.05	0.04	92.06	3.22	20.77	98.35	11.26	8.82	0.04	3.42	5.35	1.39	0.3	0.22	0	0.03	0.08	0.03	0	0.02	7.33	80.03	1.05	0	25.49	0	0	0	24.52	-1.55	-0.51	73.79	173.52	890.9	324.57	1146.49	602.52	929.81	389.69	1103.26	394.64
22.122	1	0.06	0.02	0.01	0.15	0.57	0.08	4.65	1.11	0.04	90.7	2.99	21.15	96.13	10.05	10.1	0.04	3.91	6.76	1.33	0.26	0.33	0	0.02	0.08	0.03	0	0.01	7.43	83.45	1.11	0.01	25.02	0	0	0	23.28	-5.94	0.56	71.79	179.23	889.54	321.67	1149.46	602.55	929.17	384.93	1108.08	395.66
22.155	1	0.06	0.02	0.01	0.15	0.59	0.07	4.72	0.94	0.04	90.56	3.24	21.67	96.39	9.23	11.01	0.04	4.15	6.28	1.04	0.22	0.27	0	0.02	0.08	0.02	0	0.02	7.33	83.5	0.94	0.02	25.53	0	0	0	22.65	-5.57	0.8	71.12	171.93	891.38	322.58	1149.41	603.13	934.04	385.43	1105.75	394.02
22.188	1	0.05	0.02	0.01	0.15	0.62	0.07	5.38	0.93	0.04	89.24	3.53	22.17	97.95	9.07	12.95	0.04	4.63	6	0.79	0.25	0.24	0	0.02	0.07	0.02	0	0.01	6.81	84.54	0.93	0.01	26.08	0	0	0	23.8	-2.67	1.22	72.83	177.56	892.12	325.27	1145.45	601.21	930.19	388.53	1107.64	394.84
22.222	1	0.05	0.02	0.01	0.16	0.66	0.07	6.18	0.85	0.03	87.63	3.7	22.62	98.01	9.78	14.82	0.03	4.88	6.59	0.69	0.21	0.14	0	0.02	0.07	0.01	0	0.02	5.62	85.26	0.85	0.01	26.39	0	0	0	22.54	-2.51	3.43	71.86	178.73	891.13	325.13	1143.81	600.94	931.41	385.51	1109.87	395.37
22.255	1	0.05	0.02	0.01	0.18	0.65	0.07	6.74	0.84	0.03	86.53	3.55	22.12	97.82	10.97	16.96	0.03	4.73	6.72	0.61	0.24	0.07	0	0.02	0.06	0.01	0	0.03	4.48	84.27	0.84	0.01	26.12	0	0	0	21.46	-2.98	3.48	71.16	171.84	891.2	324.45	1144.31	601.05	935.1	384.01	1106.63	394.29
22.288	1	0.04	0.02	0.01	0.19	0.59	0.07	7.82	0.87	0.02	84.37	2.98	20.93	98.06	11.96	18.32	0.02	4.19	7.25	0.55	0.27	0.07	0	0.02	0.07	0.01	0	0.05	4.18	86.31	0.87	0.02	25	0	0	0	21.15	-2.38	3.39	71.19	167.44	894.9	325.67	1143.61	597.91	938.58	384.55	1105.79	393.29
22.322	1	0.05	0.02	0.01	0.18	0.52	0.07	7.22	0.8	0.02	85.56	2.57	20.03	98.14	10.77	17.61	0.02	3.31	6.86	0.46	0.22	0.11	0	0.02	0.06	0.01	0	0.06	4.38	87.03	0.8	0.01	24.05	0	0	0	21.47	-2.16	1.89	71.67	171.46	897.6	324.44	1147.58	595.81	938.03	384.06	1109.19	394.14
22.355	1	0.04	0.02	0.01	0.18	0.57	0.07	7.74	0.73	0.02	84.52	2.88	20.94	97.03	10.57	19.29	0.02	2.71	7.13	0.48	0.26	0.26	0	0.02	0.07	0.01	0	0.04	4.24	87.97	0.73	0.01	24.78	0	0	0	24.22	-4.56	0.78	72.95	168.87	899.35	323.8	1150.27	596.92	939.98	385.58	1108.64	394.04
22.389	1	0.05	0.02	0.01	0.21	0.4	0.08	8.74	0.68	0.02	82.52	1.86	17.57	97.68	11.12	19.7	0.02	2.99	6.36	0.36	0.22	0.68	0	0.02	0.08	0.01	0	0.02	3.88	89.89	0.68	0	21.98	0	0	0	25.51	-3.3	2.08	74.31	174.14	900.84	323.93	1150.73	596.08	940.15	384.66	1113.93	395.96
22.422	1	0.04	0.02	0.01	0.25	0.43	0.07	11.45	0.59	0.02	77.11	2.04	18.14	97.59	11.28	24.76	0.01	3.62	6.27	0.31	0.22	0.63	0	0.02	0.08	0.01	0	0.01	3.63	91.23	0.59	0	22.59	0	0	0	24.86	-3.5	2.72	73.54	173.27	901.8	323.26	1152.04	596.22	942.59	383.31	1115.46	395.08
22.455	1	0.04	0.02	0.01	0.27	0.42	0.07	12.7	0.58	0.03	74.61	1.87	17.78	97.87	11.48	27.26	0.02	3.38	6.96	0.35	0.24	0.67	0	0.03	0.09	0.01	0	0.01	3.48	91.61	0.58	0.01	22.02	0	0	0	24.78	-2.87	1.5	73.48	173.91	903.1	323.12	1154.55	596.38	942.54	384.31	1116.11	395.23
22.489	1	0.04	0.02	0.01	0.29	0.4	0.06	13.65	0.49	0.03	72.69	1.95	17.68	97.77	10.56	29.93	0.01	3.75	5.53	0.33	0.19	0.49	0	0.03	0.09	0	0	0.01	3.17	91.49	0.49	0.02	22.3	0	0	0	26.15	-3.09	1.73	74.8	172.21	906.48	324.72	1155.49	596.6	945.79	386.24	1117.74	395.69
22.522	1	0.04	0.02	0.01	0.31	0.37	0.06	13.95	0.48	0.04	72.1	1.8	17.22	97.78	9.93	31.28	0.01	4.36	5.46	0.31	0.17	0.48	0	0.04	0.1	0	0	0.02	3.06	90.75	0.48	0.01	21.77	0	0	0	25.34	-3.08	0.23	74.18	176.89	904.65	323.75	1156.79	596.81	941.16	386.87	1117.83	395.67
22.555	1	0.04	0.02	0.01	0.33	0.35	0.06	14.4	0.46	0.05	71.2	1.67	16.67	97.56	9.93	31.9	0.01	5.28	5.28	0.31	0.14	0.46	0	0.05	0.1	0	0	0.03	3.17	90.11	0.46	0.01	21.31	0	0	0	26.6	-3.55	1.54	75.04	173.57	905.9	323.93	1157.19	598.32	945.42	386.3	1118.73	395.74
22.589	1	0.04	0.02	0.01	0.33	0.32	0.07	14.33	0.42	0.06	71.34	1.56	15.7	97.79	11.1	30.18	0.01	6.12	4.69	0.3	0.1	0.35	0	0.06	0.1	0	0	0.04	2.31	89.68	0.42	0.01	20.86	0	0	0	25.29	-3.04	1.63	73.91	176.5	905.84	323.85	1157.91	598.02	944.44	385.65	1120.64	396.04
22.622	1	0.04	0.02	0.01	0.37	0.37	0.06	16.75	0.42	0.06	66.49	1.82	16.91	97.84	11.72	32.06	0.01	7.43	5.41	0.28	0.11	0.38	0	0.06	0.11	0	0	0.03	2.53	90.31	0.42	0	21.84	0	0	0	24.99	-2.94	2.88	73.44	175.77	907.12	323.44	1159.24	598.4	947.88	383.83	1123.22	396.14
22.655	1	0.04	0.02	0.01	0.33	0.42	0.06	14.89	0.43	0.07	70.22	2.02	18.22	97.65	10.48	32.02	0.01	6.3	6.23	0.32	0.12	0.31	0	0.07	0.13	0	0	0.04	2.18	89.36	0.43	0	22.51	0	0	0	25.73	-3.36	1.38	74.02	172.46	908.73	322.58	1161.98	597.96	949.66	384.02	1121.68	396.24
22.689	1	0.04	0.02	0.01	0.28	0.37	0.06	11.61	0.41	0.09	76.78	1.71	17.21	96.24	9.34	28.69	0.01	5.19	6	0.28	0.13	0.26	0	0.09	0.16	0	0	0.04	2.19	88.07	0.41	0	21.44	0	0	0	26.63	-5.79	1.37	74.05	175.87	911.66	321.94	1163.94	595.2	950.4	382.96	1125.7	397.11
22.722	1	0.04	0.02	0.01	0.3	0.35	0.06	11.92	0.39	0.1	76.16	1.47	16.67	97.4	8.85	29.86	0.01	5.47	6.85	0.32	0.19	0.24	0	0.1	0.14	0	0	0.03	2.33	87.83	0.39	0.01	20.51	0	0	0	30.01	-3.88	2.62	75.92	174.76	913.5	324.61	1162.91	596.41	953.22	384.65	1127.14	401.8
22.756	1	0.05	0.02	0.01	0.29	0.26	0.07	10.15	0.53	0.12	79.69	1.12	14.09	98.54	8.19	28.09	0.01	4.39	5.38	0.33	0.38	0.16	0	0.12	0.21	0.01	0	0.12	2.96	87.01	0.53	0.03	18.64	0	0	0	27.88	-0.95	2.69	75.49	169.58	917.89	328.88	1164.14	598	958.59	388.27	1127.59	402.31
22.789	1	0.05	0.02	0.01	0.31	0.21	0.06	9.65	0.71	0.13	80.7	0.93	12.09	97.7	7.7	31.33	0.01	2.72	4.37	0.34	0.36	0.18	0	0.13	0.24	0.01	0.01	0.1	3.36	84.58	0.71	0.12	17.06	0	0	0	21.52	-3.26	4.29	73.49	171.89	916.2	335.7	1161.94	601.3	957.81	390.15	1128.64	409.19
22.822	1	0.04	0.02	0.01	0.37	0.19	0.06	10.17	0.94	0.14	79.66	1.4	11.27	96.65	6.61	36.69	0.01	1.96	4.85	0.37	0.44	0.21	0	0.14	0.3	0.01	0.01	0.1	3.73	82.45	0.94	0.03	15.92	0	0	0	23.5	-5.19	7.17	74.77	168.09	919.3	346.27	1161.75	609.12	965.21	396.99	1131.31	422.79
22.856	1	0.04	0.02	0.02	0.38	0.18	0.05	7.9	1.26	0.14	84.2	1.9	11.08	98.13	4.9	39.16	0.01	1.35	5.42	0.57	0.45	0.27	0	0.14	0.3	0.01	0.01	0.09	5.06	75.65	1.26	0.01	15.18	0	0	0	18.48	-2.21	8.86	71.54	173.29	915.22	344.32	1163.86	612.12	964.49	392.77	1135.09	423.16
22.889	1	0.04	0.02	0.02	0.47	0.19	0.05	8.4	1.31	0.14	83.2	3.32	11.61	97.14	4.45	44.8	0.01	1.11	7.31	0.84	0.43	0.52	0	0.14	0.32	0.01	0.01	0.02	6.57	72.3	1.31	0	14.82	0	0	0	19.79	-4.37	8.43	72.15	179.39	918.03	346.02	1166.75	612.93	964.12	394.47	1140.61	426.59
22.922	1	0.04	0.02	0.02	0.68	0.22	0.04	9.72	1.69	0.15	80.57	7.53	12.51	96.66	4.81	53.51	0.02	1.45	10.03	1.02	0.36	0.7	0	0.15	0.3	0.02	0.01	0.01	8.62	66.73	1.69	0	14.61	0	0	0	19.12	-5.17	9.4	71.2	176.67	914.02	342.66	1169.8	617.64	966.34	391.33	1139.69	425.39
22.956	1	0.04	0.02	0.02	0.93	0.18	0.04	8.39	2.54	0.17	83.21	13.46	10.95	96.47	5.53	59.44	0.02	1.92	9.33	1.22	0.29	0.6	0	0.17	0.3	0.02	0.01	0.01	10.73	55.74	2.54	0	13.55	0	0	0	18.47	-5.46	8.61	70.45	173.92	915.44	341.93	1172.58	618.85	968.35	391.87	1139.45	423.02
22.989	1	0.04	0.01	0.02	1.17	0.17	0.04	9.85	3.11	0.16	80.31	19.36	10.05	95.93	6.2	64.83	0.02	2.44	7.91	0.84	0.22	0.36	0	0.16	0.36	0.02	0.02	0.01	10.75	53.39	3.11	0	13.38	0	0	0	16.5	-6.2	8.34	68.94	175.52	914.15	337.99	1177.89	621.11	969.37	388.33	1141.89	420.61
23.022	1	0.03	0.01	0.02	1.53	0.14	0.04	11.22	4.21	0.15	77.56	27.73	8.67	89.45	7.25	70.36	0.02	3.36	5.79	0.78	0.15	0.13	0	0.15	0.29	0.03	0.01	0.02	11.05	49.39	4.21	0.02	13.09	0	0	0	20.55	-11.31	5.61	69.95	172.18	912.89	335.29	1181.31	625.43	967.8	390.99	1137.99	417.11
23.056	0	0.11	0.15	0.02	0.17	0.04	0.22	0.09	3.34	11.51	99.55	0.33	0	30.26	11.51	0.64	0.07	0.37	2.97	0.44	0.49	0.46	0	1.91	2.27	80.18	0.11	6.18	0.64	0.06	8.53	2.13	3.34	0	0	0	-39.85	-26.18	20.1	51	42.01	1338.15	624.65	1419.55	706.05	1365	645.51	1406.45	638.69
23.056	1	0.04	0.01	0.02	1.69	0.14	0.04	10.13	6.57	0.14	79.74	27.74	8.23	92.66	7.88	69.48	0.02	5.72	4.69	0.84	0.14	0.06	0	0.14	0.31	0.05	0.01	0.02	11.94	44.55	6.57	0.01	13.24	0	0	0	18.34	-9.32	6.5	69.04	174.94	910	333.76	1180.46	625.49	965.96	388.37	1138.7	415.99
23.089	0	0.11	0.14	0.02	0.13	0.05	0.16	0.07	4.63	5.53	99.67	0.33	0	0.19	5.53	0.21	0.11	0.1	3.68	0.41	0.71	0.73	0	1.53	2.45	85.99	0.54	4.46	0.29	0.05	9.55	6.29	4.63	0	0	0	-10.81	-53.37	18.7	50.06	29.85	1339.98	624.35	1415	699.87	1369.38	638.76	1399.12	641.42
23.089	1	0.04	0.01	0.02	1.75	0.14	0.04	10.05	7.81	0.14	79.91	24.01	8.26	92.91	9.05	66.77	0.02	8.1	4.1	0.66	0.11	0.04	0	0.14	0.31	0.06	0.01	0.02	12.23	43.47	7.81	0.01	13.73	0	0	0	21.48	-9.14	5.07	70.6	178.92	912.35	332.37	1184.22	626.06	965.06	389.82	1142.1	415.68
23.123	0	0.11	0.12	0.02	0.13	0.06	0.19	0.07	5.8	5.28	99.62	0.33	0	0.35	5.28	0.17	0.13	0.04	3.74	0.43	0.86	0.78	0	4.81	3.67	50.89	0.36	4.4	0.18	0.03	6.63	6.25	5.8	0	0	0	-14.47	-50.26	13.16	51.04	29.17	1345.89	626.34	1413.95	695.8	1369.46	640.01	1398.63	640.12
23.123	1	0.05	0.02	0.02	1.91	0.12	0.05	7.41	12.32	0.13	85.18	21.79	6.2	90.82	10.37	63.41	0.02	10.41	3.45	0.39	0.08	0.04	0	0.13	0.44	0.1	0.01	0.02	13.07	35.2	14.02	0.01	12.32	0	0	0	20.56	-10.54	3.64	69.4	175.23	913.26	332.28	1187.24	627.73	966.69	390.89	1140.27	414.86
23.156	0	0.11	0.13	0.02	0.12	0.05	0.16	0.06	5.06	3.59	99.68	0.33	0	1.36	3.59	0.13	0.14	0.02	2.93	0.29	0.65	0.55	0	2.85	2.96	30.24	0.41	3.8	0.23	0.05	5.22	1.62	5.06	0	0	0	-11.15	-43.43	13.2	52.09	27.52	1351.03	628.77	1411.98	692.32	1371.26	639.21	1398.6	642.34
23.156	1	0.06	0.02	0.02	1.81	0.12	0.05	6.09	12.52	0.13	87.83	21.84	6.6	95.54	10.68	58.6	0.02	11.78	4.1	0.22	0.08	0.04	0	0.13	0.57	0.13	0.01	0.02	15.55	33.26	18.86	0.01	12.52	0	0	0	21.64	-6.68	7.04	71.14	180.32	910.33	332.35	1180.82	624.51	964.81	387.24	1142.51	417.9
23.189	0	0.11	0.13	0.02	0.12	0.05	0.15	0.06	3.25	3.45	99.71	0.33	0	0.65	3.45	0.1	0.2	0.01	3.21	0.27	0.53	0.5	0	1.84	2.67	14.45	0.38	1.48	0.27	0.06	3.25	2.1	5.56	0	0	0	-11.38	-47.12	7.82	53.1	24.97	1356.13	630.67	1410.05	687.39	1372.38	640.54	1397.33	641.71
23.189	1	0.06	0.02	0.02	1.17	0.13	0.06	3.88	13.3	0.14	92.24	13.25	7.59	90.19	9.78	49.48	0.02	9.96	4.12	0.15	0.08	0.04	0	0.14	0.68	0.13	0.01	0.02	14.97	33.72	20.47	0	13.3	0	0	0	20.83	-10.91	4.92	69.87	174.08	912.02	333.09	1182.55	625.24	966.13	389.86	1138.31	415.53
23.223	0	0.1	0.12	0.02	0.12	0.06	0.14	0.07	1.89	4.18	99.72	0.33	0.83	1.64	4.18	0.09	0.3	0.01	3.72	0.35	0.45	0.4	0	1	1.69	8.8	0.46	0.85	0.23	0.12	1.89	1.17	6.86	0	0	0	-0.23	-42.46	4.77	56.61	24.61	1360.24	631.69	1409.38	684.57	1373.38	640.98	1397.88	643.24
23.223	1	0.07	0.02	0.03	0.97	0.15	0.06	2.37	13.95	0.14	95.26	22.56	8.74	91.95	8.52	45.13	0.02	8.38	4.61	0.15	0.09	0.04	0	0.13	0.73	0.14	0.01	0.03	19.05	28.72	32.85	0.01	13.95	0	0	0	19.48	-9.82	5.68	69.15	175.11	911.53	333.1	1182.7	625.92	966.55	389.13	1139.7	415.25
23.256	0	0.09	0.1	0.02	0.11	0.08	0.13	0.07	1.12	4.67	99.73	0.33	2.93	2	4.67	0.09	0.45	0.01	4.3	0.4	0.4	0.39	0	0.77	1.12	9.73	0.59	0.43	0.19	0.23	1.08	0.55	8.5	0	0	0	-1.61	-41.46	-0.28	56.06	25.52	1362.89	631.54	1408.87	680.09	1372.66	640.78	1398.13	642.51
23.256	1	0.07	0.02	0.03	0.85	0.15	0.06	1.91	13.84	0.14	96.18	15.5	8.91	93.76	7.05	43.2	0.02	7.7	4.55	0.16	0.11	0.07	0	0.14	0.68	0.13	0.01	0.03	19.65	27.52	29.03	0	13.84	0	0	0	19.64	-8.45	4.32	69.42	176.84	911.6	333.42	1182.81	625.37	963.91	390.46	1138.94	415.7
23.289	0	0.09	0.09	0.02	0.11	0.1	0.12	0.07	0.87	4.91	99.75	0.35	5.47	3.12	4.91	0.09	0.52	0.01	5.49	0.39	0.65	0.59	0	0.47	0.71	7.65	0.5	0.26	0.23	0.33	0.87	1.17	10.4	0	0	0	-7.38	-39.18	0.87	55.94	26.28	1364.17	632.26	1406.6	677.07	1372.07	641	1398.35	641.38
23.289	1	0.08	0.02	0.03	0.8	0.15	0.05	1.48	14.64	0.14	97.05	10.9	9.75	94.79	5.7	41.62	0.02	6.22	3.85	0.19	0.17	0.11	0	0.14	0.53	0.13	0	0.02	25.57	25.65	24.17	0.01	14.64	0	0	0	22.27	-7.5	2.22	71.26	176.78	909.86	333.37	1182.19	625.95	959.85	392.86	1134.94	417.29
23.323	0	0.09	0.09	0.02	0.1	0.09	0.11	0.06	0.82	3.33	99.78	0.35	4.89	4.43	3.33	0.07	0.68	0	3.54	0.26	1.16	0.6	0	0.24	0.29	7.73	0.45	0.08	0.28	0.37	0.82	0.32	10.41	0	0	0	-12.79	-37.36	-0.13	56.54	26.99	1365.85	633.53	1405.01	674.24	1371.49	641.87	1398.48	641.54
23.323	1	0.08	0.02	0.03	0.63	0.19	0.05	1.09	16.59	0.14	97.83	8.16	12.1	94.79	5.01	38.26	0.02	5.48	4.23	0.19	0.24	0.2	0	0.14	0.51	0.11	0	0.04	24.95	23	20.62	0	16.59	0	0	0	21.08	-7.5	1.09	70.48	173.53	908.63	333.28	1180.79	626.19	958.32	394.47	1130.76	413.87
23.356	0	0.09	0.09	0.02	0.1	0.09	0.11	0.06	0.82	2.91	99.79	0.34	4.1	14.31	2.91	0.07	0.82	0	2.32	0.16	1.78	0.52	0	0.15	0.14	8.17	0.24	0.03	0.32	0.41	0.77	0.51	10.32	0	0	0	-15.86	-30.95	1.96	55.4	25.84	1367.41	633.25	1404.28	671.42	1373.03	640.37	1398.86	641.08
23.356	1	0.08	0.02	0.03	0.67	0.17	0.05	1.14	15.73	0.17	97.73	7.93	10.9	96.86	5.05	39.54	0.03	6.08	3.7	0.22	0.36	0.47	0	0.17	0.47	0.11	0	0.05	23.28	22.13	19.32	0	15.73	0	0	0	19.79	-4.86	2.45	70.24	171.2	906.74	335.22	1176.87	626.13	958.61	393.89	1128.38	415.9
23.39	0	0.09	0.1	0.02	0.1	0.07	0.11	0.06	1.09	2.62	99.78	0.33	2.41	22.87	2.62	0.07	1.09	0	1.31	0.14	2.13	0.17	0	0.1	0.07	8.19	0.2	0.01	0.35	0.58	0.82	0.57	9.32	0	0	0	-19.02	-28.08	4.96	54.87	26.57	1367.69	632.92	1403.65	669.39	1373.19	640.08	1399.76	640.73
23.39	1	0.06	0.02	0.03	0.84	0.18	0.05	1.7	15.99	0.21	96.6	13.11	11.19	96.33	5.28	47.32	0.02	8	3.93	0.24	0.44	0.85	0	0.21	0.36	0.1	0	0.1	17.99	22.01	22.48	0	15.99	0	0	0	20.64	-5.67	1.2	70.65	174.79	904.5	335.8	1175.3	626.52	953.14	396.11	1126.71	416.8
23.423	0	0.09	0.1	0.02	0.1	0.07	0.11	0.06	1.25	2.53	99.78	0.33	1.78	21.61	2.53	0.07	1.25	0.01	1.51	0.14	2.49	0.12	0	0.07	0.03	7.17	0.12	0.02	0.34	0.61	0.83	1.59	8.83	0	0	0	-24.03	-28.44	2.59	54.33	26.82	1367.58	632.84	1402.35	667.81	1371.82	640.4	1398.63	639.56
23.423	1	0.06	0.01	0.02	1.12	0.18	0.04	2.41	16.02	0.22	95.18	17.87	11.19	97.51	5.92	54.83	0.02	10.34	4.18	0.25	0.48	0.94	0	0.22	0.28	0.08	0	0.11	14.41	20.07	19.52	0	16.02	0	0	0	19.38	-3.66	1.75	70.48	175.11	900.99	337.49	1170.44	626.66	949.61	396.73	1123.45	417.79
23.456	1	0.06	0.01	0.02	1.71	0.19	0.04	3.9	16.09	0.21	92.21	26.64	11.18	97.02	7.04	62.83	0.03	13.57	4.62	0.32	0.59	1.45	0	0.21	0.24	0.08	0	0.11	14.51	19.63	17.89	0	16.09	0	0	0	18.53	-4.59	0.87	69.84	174.21	897.38	336.84	1169.24	628.09	946.38	397.02	1119.46	416.9
23.49	1	0.06	0.01	0.02	1.8	0.18	0.04	3.89	15.95	0.21	92.22	24.34	10.99	97.4	7.29	63.06	0.03	14.68	4.53	0.29	0.43	0.81	0	0.21	0.22	0.07	0	0.13	13.67	18.01	16.16	0	15.95	0	0	0	18.95	-3.89	1.29	70.53	178.27	897	342.41	1162.7	627.22	941.35	402.31	1118.74	420
23.523	1	0.06	0.01	0.02	1.74	0.22	0.04	3.64	15.41	0.21	92.71	19.05	12.44	96.37	8.37	59.93	0.03	15.99	5.23	0.34	0.42	0.59	0	0.21	0.24	0.05	0	0.22	15.03	17.11	15.41	0	17.27	0	0	0	16.94	-5.6	0.61	69.46	177.72	894.17	342.48	1161.73	628.35	938.7	402.7	1115.65	419.25
23.556	0	0.1	0.1	0.02	0.1	0.09	0.11	0.06	1.24	1.54	99.77	0.33	4.2	2.1	1.54	0.08	1.24	0.02	5.54	0.06	0.42	0.74	0	0.08	0.02	7.62	0.04	0.77	0.3	0.54	0.76	0.51	8.62	0	0	0	-15.01	-41.21	5.12	54.56	28.35	1358.16	631.48	1410.84	686.23	1371.37	642.77	1399.69	641.55
23.556	1	0.07	0.01	0.02	1.81	0.2	0.05	3.51	14.92	0.2	92.98	15.78	11.19	97.5	9.67	56.84	0.03	17.53	4.47	0.28	0.28	0.37	0	0.2	0.33	0.04	0.01	0.31	15.65	16.42	14.92	0	16.63	0	0	0	15.11	-3.69	0.79	69.16	176.23	890.76	347.34	1156.83	631.37	935.58	406.52	1111.04	422.92
23.59	0	0.1	0.1	0.02	0.11	0.11	0.12	0.06	1.79	2.85	99.76	0.33	5.66	1.22	2.85	0.08	1.79	0.01	6.94	0.13	0.57	1.1	0	0.04	0.05	3.94	0.07	0.19	0.31	0.92	0.38	0.66	9.92	0	0	0	-5.24	-43.97	2.38	55.18	26.56	1358.78	631.65	1408.59	684.78	1370.64	641.29	1397.18	642.53
23.59	1	0.07	0.02	0.02	1.41	0.19	0.05	2.31	11.44	0.2	95.39	12.61	11.2	97.05	7.82	52.98	0.04	15.23	4.54	0.34	0.25	0.2	0	0.2	0.33	0.03	0.01	0.39	16.26	14.05	11.44	0	16.25	0	0	0	12.47	-4.52	2	68.23	173.06	884.01	346.07	1153.34	633.89	933.76	403.44	1105.82	422
23.623	0	0.09	0.09	0.02	0.1	0.13	0.12	0.07	1.75	3.24	99.74	0.39	7.32	2.08	3.57	0.08	1.75	0.01	7.84	0.18	0.56	1.05	0	0.04	0.07	3.24	0.15	0.11	0.29	0.88	0.31	0.83	11.23	0	0	0	-8.57	-41.27	-0.06	55.77	26.24	1361.47	632.49	1407.77	681.65	1371.06	642.11	1397.3	641.91
23.623	1	0.07	0.02	0.02	0.97	0.21	0.05	1.47	10.58	0.2	97.07	8.05	12.23	97.46	6.08	47.26	0.04	12.38	6.16	0.35	0.29	0.17	0	0.2	0.35	0.03	0.01	0.51	15.77	13.27	10.58	0	16.27	0	0	0	15.22	-3.77	1.55	69.35	175.32	883.76	347.89	1151.96	634.82	931.22	406.51	1105.6	424.65
23.656	0	0.09	0.08	0.02	0.1	0.14	0.12	0.07	1.96	2.69	99.72	0.45	7.78	3.48	4.07	0.09	1.96	0.01	6.99	0.18	0.56	1.01	0	0.02	0.09	2.69	0.31	0.13	0.34	1.34	0.21	0.48	12.22	0	0	0	-11.85	-38.62	3.27	55.48	24.37	1362.56	631.81	1406.62	678.14	1372.83	641.36	1397.17	640.39
23.656	1	0.07	0.02	0.02	0.62	0.23	0.05	0.83	8.12	0.17	98.34	4.91	13.47	96.55	5	39.57	0.04	8.19	6.83	0.38	0.26	0.1	0	0.17	0.32	0.03	0.02	0.39	16.88	12.5	8.12	0	16.91	0	0	0	16.3	-5.34	1.34	69.65	172.95	880.08	346.98	1149.6	636.91	928.92	407.28	1101.21	422.42
23.69	0	0.08	0.07	0.02	0.1	0.16	0.12	0.07	2.7	3.47	99.68	0.59	8.62	11.15	4.92	0.13	2.7	0.01	5.95	0.28	0.8	1.4	0	0.01	0.13	3.47	0.4	0.06	0.39	2.12	0.16	1.31	14.05	0	0	0	-10.21	-32.38	-1.47	57.01	27.94	1363.91	632.53	1405.34	675.11	1369.9	641.13	1397.82	642.11
23.69	1	0.09	0.03	0.03	0.54	0.21	0.06	0.54	5.19	0.15	98.92	4.06	12.28	98.34	4.8	32.74	0.06	7.21	8.18	0.4	0.3	0.07	0	0.15	0.38	0.02	0.02	0.45	21.25	9.85	5.19	0	15.24	0	0	0	16.96	-1.6	1.33	70.5	180.76	878.88	351.46	1145.65	637.1	922.57	411.54	1102.59	427.86
23.723	0	0.08	0.07	0.02	0.1	0.14	0.12	0.08	2.4	3.74	99.71	0.57	7.66	7.72	5.67	0.13	2.4	0.01	4.18	0.2	0.86	0.74	0	0.01	0.09	3.74	0.27	0.04	0.4	2.57	0.18	1.94	13.87	0	0	0	-9.81	-34.41	1.82	55.74	28.31	1365.04	632.1	1404.67	672.64	1370.84	639.39	1399.03	641.98
23.723	1	0.09	0.03	0.03	0.38	0.21	0.06	0.34	4.08	0.12	99.24	2.68	12.64	97.22	3.69	26.45	0.05	4.19	7.61	0.38	0.28	0.04	0	0.12	0.28	0.02	0.02	0.37	22.19	9.08	4.08	0	15.53	0	0	0	12.26	-4.23	1.75	67.87	179.61	878.14	353.87	1144.33	638.16	922.55	412.37	1101.55	427.17
23.757	0	0.08	0.08	0.02	0.11	0.11	0.12	0.08	1.93	4	99.76	0.45	5.23	24.6	5.76	0.13	1.93	0.01	2.23	0.15	1.18	0.17	0	0.01	0.07	4	0.21	0.02	0.61	3	0.25	1.43	12.26	0	0	0	-14.19	-27.6	2.48	54.85	28.11	1366.51	632.17	1404.1	670.96	1371.5	639.48	1399.59	640.59
23.757	1	0.1	0.04	0.03	0.3	0.21	0.07	0.23	3.13	0.11	99.4	2	12.65	98.59	2.78	22.1	0.07	2.27	8.98	0.53	0.68	0.07	0	0.11	0.31	0.02	0.03	0.54	22.79	7.37	3.13	0.13	15.01	0	0	0	10.32	-0.75	3.31	68.24	178.09	874.98	367.05	1133.38	643.39	918.51	422.37	1095.93	437.81
23.79	0	0.09	0.09	0.02	0.12	0.09	0.13	0.08	2.14	4.31	99.74	0.37	3.66	25.79	6.15	0.11	2.14	0.02	2.18	0.11	1.02	0.09	0	0.01	0.06	4.31	0.17	0.03	0.67	3.28	0.24	1.48	10.91	0	0	0	-20.12	-27.28	4.73	53.81	27.84	1366.63	631.98	1403.13	669.02	1371.76	638.73	1399.56	640.09
23.79	1	0.09	0.04	0.03	0.24	0.19	0.07	0.18	2.03	0.11	99.52	1.24	11.71	97.2	1.59	19.13	0.06	1.32	7.74	0.53	0.69	0.1	0	0.11	0.22	0.02	0.04	0.79	19.57	6.09	2.03	0.29	14.42	0	0	0	5.89	-4.26	6.02	65.53	184.41	873.77	378.8	1130.48	650.26	917.66	427.86	1100.35	452.97
23.823	1	0.09	0.05	0.03	0.2	0.18	0.07	0.14	1.29	0.09	99.61	0.77	11.58	95.76	0.89	15.72	0.06	0.98	7.95	0.68	0.72	0.13	0	0.09	0.11	0.03	0.04	0.83	16.26	4.9	1.29	2.83	14.07	0	0	0	0.96	-6.41	5.67	63.69	184.23	877.37	399.62	1130.97	665.23	919.31	446.28	1101.72	472.12
23.857	1	0.09	0.05	0.02	0.18	0.16	0.07	0.12	2.22	0.07	99.64	0.6	10.39	97.36	0.64	14.39	0.06	0.85	6.02	0.62	0.68	0.19	0	0.07	0.08	0.03	0.05	2.22	14.03	3.26	0.76	8.85	13.91	0	0	0	2.18	-3.96	6.07	63.99	183.85	873.5	412.72	1123	675.35	914.02	459.72	1096.35	483.29
23.89	1	0.09	0.05	0.02	0.16	0.14	0.07	0.11	2.54	0.07	99.69	0.57	9.51	95.69	0.41	12.47	0.06	0.6	3.93	0.54	0.42	0.21	0	0.07	0.06	0.03	0.09	2.54	10.93	2.78	0.61	11	13.83	0	0	0	-3.81	-6.5	5.15	61.95	191.92	871.97	426.2	1123.84	688.8	908.36	473.46	1099.16	494.22
23.923	1	0.09	0.05	0.02	0.14	0.14	0.07	0.09	2.3	0.07	99.72	0.57	9.48	95.86	0.25	9.93	0.06	0.52	3.43	0.39	0.36	0.28	0	0.07	0.05	0.04	0.19	2.3	8.45	2.28	0.43	17.11	13.89	0	0	0	-1.71	-6.28	5.76	62.16	183.27	873.13	433.62	1121.32	694.83	912.54	480.91	1094.85	499.58
23.957	1	0.09	0.06	0.02	0.12	0.13	0.07	0.08	3.19	0.06	99.73	0.58	9.14	96.52	0.13	7.21	0.06	0.28	2.93	0.35	0.4	0.5	0	0.06	0.03	0.06	0.43	3.19	6.69	1.74	0.28	40.6	13.94	0	0	0	-5.71	-5.38	4.74	60.88	186.28	870.62	433.08	1124.2	698.54	909.77	481.39	1095.29	498.26
23.99	1	0.09	0.06	0.02	0.11	0.14	0.07	0.08	3.84	0.08	99.73	0.58	9.17	96.47	0.08	6.21	0.06	0.28	3.17	0.23	0.4	0.91	0	0.06	0.03	0.08	1.24	3.84	5.69	1.65	0.26	38.48	13.99	0	0	0	-7.21	-5.45	7.69	60.62	181.29	868.49	436.12	1119.1	698.32	913.06	479.25	1092.72	503.53
24.023	1	0.09	0.06	0.02	0.1	0.15	0.07	0.07	5.03	0.07	99.69	0.67	9.91	95.36	0.06	4.81	0.07	0.33	3.16	0.15	0.48	1.02	0	0.07	0.03	0.11	2.8	5.03	4.51	1.41	0.17	23.35	14.96	0	0	0	-4.21	-6.88	6.69	61.25	180.68	867.11	436.02	1119.53	701.49	911.25	481.95	1090.71	502.89
24.057	0	0.07	0.06	0.01	0.12	0.16	0.15	0.11	2.38	3.05	99.67	0.67	7.82	5.3	12.09	0.19	1.31	0.02	4.37	1.11	0.26	1.04	0	0.01	2.38	3.05	0.43	0.41	0.8	4.69	0.13	0.69	14.97	0	0	0	-9.66	-36.42	5.54	56.63	27.63	1359.35	632.99	1409.83	686.5	1371.85	642.39	1399.44	643.86
24.057	1	0.09	0.05	0.02	0.1	0.17	0.07	0.07	8.58	0.06	99.66	0.73	10.05	93.05	0.05	3.75	0.06	0.31	3.58	0.12	0.47	1.04	0	0.06	0.03	0.16	6.84	8.58	2.88	0.99	0.09	9.95	15.62	0	0	0	-6.01	-9.03	7.41	60.23	180.65	868.17	436.49	1122.75	703.68	914.51	481.17	1093.72	503.91
24.09	0	0.08	0.06	0.01	0.1	0.2	0.12	0.09	1.37	2.84	99.59	0.74	11.04	2.87	6.97	0.21	1.37	0.01	6.78	1.09	0.32	1.67	0	0.02	0.92	2.84	0.86	0.21	0.54	3.95	0.13	0.66	15.75	0	0	0	-10.57	-39.6	4.01	55.52	26.53	1359.31	632.19	1407.42	683.08	1370.75	641.66	1397.28	642.07
24.09	1	0.08	0.05	0.02	0.1	0.2	0.07	0.07	8.32	0.06	99.6	0.91	11.83	95.01	0.05	3.41	0.06	0.3	3.83	0.08	0.48	0.85	0	0.05	0.03	0.16	13.91	8.32	2.31	0.87	0.07	7.3	17.16	0	0	0	-4.4	-7.26	7.47	60.91	176.68	865.94	435.92	1121.16	704.37	914.57	480.76	1089.61	504.71
24.124	0	0.08	0.07	0.02	0.09	0.17	0.1	0.08	1.5	2.25	99.66	0.65	10.4	3.78	3.22	0.19	1.5	0.02	5.54	0.48	0.38	1.49	0	0.02	0.25	2.25	0.61	0.14	0.58	4.47	0.17	0.28	14.83	0	0	0	-12.54	-38.19	0.18	55.1	27.93	1361.42	632.2	1406.94	680.13	1369.84	641.6	1397.77	641.19
24.124	1	0.08	0.05	0.01	0.11	0.23	0.07	0.07	5.6	0.05	99.53	1.04	13.73	94.28	0.05	3.54	0.05	0.34	4.51	0.05	0.48	0.56	0	0.04	0.03	0.2	22.63	5.6	1.56	0.61	0.04	10.02	18.13	0	0	0	-6.57	-7.99	7.19	60.44	181.35	865.7	436.25	1119.94	702.78	911.12	482.06	1091.31	502.47
24.157	0	0.08	0.07	0.02	0.09	0.16	0.1	0.07	1.34	2.23	99.67	0.64	10.24	3.3	2.23	0.2	1.34	0.02	5.01	0.27	0.49	1.73	0	0.02	0.18	2.74	0.58	0.14	0.56	3.71	0.16	0.1	14.64	0	0	0	-15.31	-38.88	1.2	55.18	26.73	1362.19	632.26	1406.13	678.1	1370.73	642.08	1397.4	640.34
24.157	1	0.07	0.04	0.01	0.11	0.29	0.07	0.07	5.03	0.06	99.42	1.33	15.86	94.6	0.05	3.3	0.06	0.38	4.9	0.05	0.49	0.62	0	0.05	0.03	0.23	30.13	5.03	1.13	0.46	0.03	13.01	19.87	0	0	0	-7.94	-7.69	7.19	60.09	178.53	864.81	436.68	1119.32	703.37	911.58	482.64	1089.08	501.78
24.19	0	0.09	0.08	0.02	0.09	0.12	0.1	0.07	1.4	2.53	99.75	0.49	7.58	5.09	2.53	0.21	1.4	0.02	3.61	0.2	0.68	1.45	0	0.01	0.07	2.97	0.24	0.04	0.48	3.84	0.16	0.4	12.82	0	0	0	-11.66	-36.63	1	56.11	28.76	1363.64	632.74	1403.42	673.5	1369.02	640.52	1397.74	641.98
24.19	1	0.07	0.04	0.01	0.12	0.34	0.06	0.07	4.73	0.06	99.32	1.69	17.45	92.76	0.06	3.36	0.06	0.39	4.74	0.04	0.49	0.5	0	0.04	0.03	0.24	37.48	4.73	1.04	0.46	0.03	9.82	21.38	0	0	0	-7.62	-9.25	6.45	60.12	183.35	864.94	436.52	1120.79	704.52	909.07	483.41	1091.53	501.51
24.224	0	0.09	0.09	0.02	0.1	0.09	0.11	0.07	1.61	2.28	99.78	0.38	4.57	31.96	3.33	0.22	1.61	0.03	2.12	0.17	1.05	0.84	0	0.01	0.05	2.28	0.14	0.02	0.38	3.22	0.15	1.46	10.97	0	0	0	-17.16	-25.78	2.8	55.62	28.3	1365.06	632.9	1402.83	671.72	1370.13	640.01	1398.4	641.28
24.224	1	0.06	0.03	0.01	0.12	0.47	0.06	0.07	5.99	0.06	99.06	2.5	20.13	94.86	0.06	3.7	0.05	0.47	5.5	0.03	0.53	0.44	0	0.05	0.03	0.35	47.01	5.99	0.51	0.34	0.02	12.53	23.88	0	0	0	-4.75	-7.42	5.84	60.98	187.17	863.4	437.23	1120.06	707.15	905.27	485.55	1091.61	503.21
24.257	0	0.09	0.08	0.02	0.1	0.1	0.11	0.08	1.95	2.8	99.78	0.43	5.3	64.12	3.63	0.18	1.95	0.03	2.13	0.15	1.18	0.42	0	0.01	0.04	2.8	0.13	0.01	0.45	3.91	0.18	1.32	11.94	0	0	0	-14.79	-19.1	1.51	54.89	27.74	1366.14	632.08	1403.53	670.35	1371.02	639.26	1398.7	640.97
24.257	1	0.06	0.03	0.01	0.14	0.45	0.06	0.07	7.68	0.06	99.1	2.41	19.4	94.91	0.06	3.46	0.05	0.47	5.24	0.03	0.54	0.5	0	0.05	0.03	0.37	53.7	7.68	0.5	0.33	0.02	20.62	23.63	0	0	0	-3.92	-7.37	5.74	61.01	185.01	863.37	438.43	1120.88	709.3	906.41	488.89	1090.83	503.57
24.29	0	0.09	0.09	0.02	0.11	0.09	0.12	0.08	2.79	2.8	99.77	0.39	3.98	17.84	3.66	0.14	2.79	0.03	1.72	0.13	1.04	0.14	0	0.01	0.03	2.8	0.1	0.01	0.39	3.86	0.16	1.44	11.22	0	0	0	-17.1	-29.64	4.56	53.1	26.77	1366.41	631.79	1402.55	668.89	1371.84	638.27	1398.56	639.94
24.29	1	0.06	0.03	0.01	0.14	0.55	0.05	0.07	8.74	0.06	98.91	3.18	21.02	95.36	0.06	4.26	0.05	0.51	5.15	0.02	0.59	0.53	0	0.05	0.03	0.4	55.91	8.74	0.34	0.27	0.02	12.62	25.42	0	0	0	-5.57	-6.89	6.02	60.61	179.6	864.32	439.45	1120.26	709.32	909.57	487.44	1088.4	504.03
24.324	1	0.05	0.02	0.01	0.11	0.96	0.05	0.07	7.93	0.06	98.08	6.7	26.48	95.73	0.05	4.23	0.05	0.54	5.56	0.02	0.65	0.59	0	0.06	0.03	0.47	55.25	7.93	0.28	0.27	0.03	13.03	30.28	0	0	0	-5.46	-6.45	6.12	60.82	178.87	865.64	440.04	1118.83	706.72	910.01	487.62	1088.1	504.27
24.357	1	0.05	0.02	0.01	0.12	0.98	0.05	0.07	6.39	0.06	98.05	6.93	26.97	94.96	0.06	4.04	0.05	0.57	5.41	0.02	0.68	0.52	0	0.06	0.04	0.43	57.26	6.39	0.29	0.27	0.03	6.85	30.51	0	0	0	-5.59	-7.32	6.26	60.75	176.94	865.41	440.03	1118.68	706.89	910.96	486.69	1086.97	504.81
24.391	1	0.04	0.01	0.01	0.1	1.39	0.04	0.07	5.59	0.06	97.22	11.39	30.54	95.59	0.06	4.12	0.05	0.56	5.05	0.02	0.77	0.83	0	0.06	0.04	0.5	56.64	5.59	0.3	0.3	0.03	7.83	33.9	0	0	0	-5.28	-6.62	5.87	60.8	181.77	862.64	435.73	1123.05	710.44	908.88	485.29	1089.97	500.96
24.424	1	0.04	0.01	0.01	0.09	1.46	0.04	0.07	6.41	0.06	97.08	12.82	30.96	93.98	0.05	4.11	0.05	0.6	4.29	0.01	0.71	0.61	0	0.06	0.05	0.58	50.46	6.41	0.3	0.27	0.03	10.56	34.74	0	0	0	-3.85	-8.26	6.87	61.27	189.75	867.05	429.38	1128.27	703.76	911.67	477.61	1100.28	498.4
24.457	1	0.04	0.02	0.01	0.08	1.06	0.04	0.07	6.27	0.06	97.88	9.36	28.11	97.19	0.06	4.55	0.04	0.52	2.91	0.02	0.64	0.39	0	0.06	0.04	0.6	36.73	6.27	0.31	0.25	0.02	2.44	32.54	0	0	0	0.02	-4.28	5.58	63.99	189.33	860.68	410.92	1119.14	683.7	902.18	460.97	1090.55	480.03
24.491	1	0.04	0.01	0.01	0.06	1.31	0.04	0.07	5.31	0.08	97.39	12.74	30.42	98.01	0.08	5.54	0.04	0.61	2.37	0.02	0.53	0.23	0	0.05	0.03	0.51	15.11	5.31	0.32	0.2	0.02	0.08	34.7	0	0	0	5.12	-2.52	3.54	64.8	183.73	866.29	390.88	1127.98	670.17	908.86	446.64	1092.23	458.14
24.524	1	0.04	0.01	0.01	0.06	1.2	0.04	0.08	2.67	0.15	97.59	11.51	30.24	98.64	0.15	9.02	0.03	0.84	2.32	0.02	0.4	0.05	0	0.05	0.03	0.47	4.44	2.67	0.44	0.2	0.02	0.02	33.98	0	0	0	7.52	-0.6	2.82	67.88	183.8	859.49	371.65	1122.4	651.77	901.74	428.13	1085.04	441.68
24.557	0	0.1	0.09	0.02	0.11	0.11	0.15	0.07	9.21	2.62	99.71	0.39	3.7	2.32	4.28	0.06	2.39	0	5.33	0.23	0.26	0.67	0	0.01	9.21	2.62	0.48	1.25	0.3	2.29	0.17	1.12	11.21	0	0	0	-14.01	-40.71	6.7	53.88	26.39	1357.75	631.5	1410.83	687.22	1372.48	641.43	1398.86	642.18
24.557	1	0.04	0.01	0.01	0.08	0.96	0.04	0.12	0.92	0.31	98.07	8.51	28.48	97.27	0.31	15.61	0.03	1.47	2.47	0.03	0.25	0.02	0	0.06	0.04	0.37	1.06	0.92	0.58	0.26	0.03	0	31.89	0	0	0	9.67	-4.13	3	68.72	184.83	855.38	351.18	1119.97	633.71	898.16	408.42	1082.45	422.47
24.591	0	0.1	0.1	0.02	0.11	0.09	0.13	0.07	3.08	2.4	99.73	0.33	3.28	1.46	3.58	0.06	2.27	0	5.21	0.53	0.28	0.53	0	0.01	3.08	2.4	0.42	0.7	0.32	2.41	0.16	1.25	9.33	0	0	0	-2.67	-43.07	5.22	55.89	26.18	1358.21	631.8	1408	684.92	1371.09	640.78	1397.12	643.54
24.591	1	0.04	0.01	0.01	0.12	0.71	0.03	0.17	0.37	0.35	98.58	5.46	25.59	97.85	0.71	24	0.03	2.4	2.91	0.03	0.14	0.01	0	0.08	0.07	0.35	0.3	0.37	0.92	0.35	0.07	0	28.92	0	0	0	9.82	-2.92	2.31	68.34	182.56	858.28	340.23	1122.64	623.91	900.94	399.58	1083.28	408.42
24.624	0	0.1	0.1	0.02	0.11	0.1	0.13	0.07	2.35	2.35	99.75	0.34	4.5	1.65	3.95	0.07	2.35	0	4.85	0.41	0.29	0.54	0	0.01	0.68	1.98	0.37	0.21	0.28	1.77	0.15	0.54	10.17	0	0	0	-5.15	-42.44	-0.46	56.01	26.49	1360.71	632.27	1407.73	681.85	1370.42	641.8	1396.89	642.84
24.624	1	0.03	0.01	0.01	0.18	0.72	0.03	0.28	0.17	0.33	98.56	5.41	25.63	98.29	1.25	33.93	0.03	3.04	3.28	0.04	0.11	0.01	0	0.08	0.09	0.33	0.08	0.17	1.18	0.46	0.08	0	28.87	0	0	0	11.28	-1.75	3.81	67.95	176.21	857.34	335.3	1123.77	623.16	906.31	393.49	1082.11	405.42
24.657	1	0.03	0.01	0.01	0.26	0.68	0.03	0.42	0.11	0.31	98.63	4.75	24.81	95.27	2.38	42.18	0.03	3.27	4.04	0.04	0.11	0.02	0	0.09	0.1	0.31	0.02	0.11	1.51	0.67	0.11	0	28.01	0	0	0	15.71	-6.99	2.45	69.12	174.1	859.24	334.68	1121.38	617.83	905.14	394	1078.84	405.78
24.691	1	0.02	0.01	0.01	0.51	0.52	0.03	0.85	0.14	0.25	98.3	5.43	21.4	97.32	4.91	55.74	0.03	4.11	5.49	0.07	0.16	0.04	0	0.11	0.12	0.25	0.01	0.07	2.04	0.98	0.14	0.01	24.73	0	0	0	14.84	-4.04	4.55	68.55	166.32	861.09	333.9	1122.73	618.69	913.34	391.32	1079.18	404.05
24.724	1	0.02	0.01	0.01	0.81	0.71	0.03	1.56	0.16	0.23	96.88	11.14	23.35	96.48	8.1	65.19	0.03	5.9	8.57	0.08	0.29	0.08	0	0.11	0.16	0.23	0	0.05	2.3	1.35	0.16	0	26.04	0	0	0	18.63	-5.45	3.65	70.19	172.26	864.56	333.33	1125.31	616.86	912.34	392.33	1084.09	405.56
24.758	1	0.02	0	0.01	0.98	0.87	0.03	2.05	0.21	0.16	95.9	14.97	24.28	97.29	10.84	68.2	0.03	5.75	11.69	0.1	0.38	0.15	0	0.11	0.2	0.16	0	0.03	3.52	2.42	0.21	0	26.25	0	0	0	17.51	-4.09	5.02	69.88	168.76	869.58	336.02	1124.67	613.6	918.1	392.19	1086.21	406.94
24.791	1	0.02	0	0.01	1	0.98	0.03	2.22	0.35	0.13	95.57	14.29	24.88	97.36	13.53	66.48	0.02	5.76	11.44	0.14	0.36	0.19	0	0.11	0.22	0.13	0	0.02	4.56	3.36	0.35	0.02	27.45	0	0	0	20.97	-3.96	4.79	71.33	169.52	879.16	332.45	1135.7	610.72	928.02	388.24	1096.3	408.73
24.824	1	0.02	0.01	0.01	0.71	0.97	0.04	1.55	0.42	0.14	96.9	8.19	24.93	96.97	14.06	58.72	0.02	3.93	9.27	0.13	0.33	0.26	0	0.14	0.19	0.14	0	0.03	4.54	3.7	0.42	0.03	28.47	0	0	0	26.44	-4.67	5.93	74.91	169.43	884.31	333.74	1137.68	611.21	933.12	390.37	1101.27	411.25
24.858	1	0.02	0.01	0.01	0.71	0.78	0.04	1.57	0.76	0.18	96.86	8.43	23.05	95.69	14.58	57.1	0.02	3.03	7.24	0.16	0.24	0.25	0	0.18	0.13	0.13	0	0.02	6.54	5.95	0.76	0.02	27.56	0	0	0	25.16	-6.5	4.44	73.98	167.38	889.58	333.81	1141.91	608.69	936.84	390.41	1103.02	410.36
24.891	1	0.02	0.01	0.01	0.91	0.63	0.05	2.15	0.97	0.14	95.7	10.4	20.57	96.02	18.62	59.77	0.01	3.41	4.58	0.14	0.14	0.13	0	0.18	0.11	0.11	0	0.02	6.77	6.59	0.97	0.01	27.05	0	0	0	24.09	-6.09	6.98	73.23	171.07	896.03	336.82	1144.37	607.54	943.04	390.43	1112.63	412.93
24.924	1	0.02	0	0.01	1.08	0.74	0.05	2.94	1.42	0.15	94.12	13.83	21.69	95.07	21.31	61.9	0.01	4.41	3.42	0.15	0.09	0.08	0	0.15	0.09	0.08	0	0.02	8.67	8.46	1.42	0.01	29.07	0	0	0	24.84	-7.21	7.93	73.42	173.46	900.17	336.81	1149.85	608.06	948.37	388.8	1119.61	416.49
24.958	1	0.02	0	0.01	1.06	1.13	0.05	4.22	3.55	0.14	91.57	16.24	25.22	93.05	23.2	60.76	0.01	4.52	3.82	0.14	0.08	0.06	0	0.16	0.09	0.04	0.01	0.01	12.16	16.56	3.55	0.02	32.63	0	0	0	23.05	-9.03	7.63	72.15	168.7	904.51	336.52	1155.5	609.61	954.93	389.03	1121.78	413.96
24.991	1	0.02	0	0.01	1.18	1.24	0.05	5.07	3.89	0.12	89.87	14.79	25.26	96.25	27.44	59.83	0.01	5.41	3.46	0.12	0.06	0.05	0	0.16	0.09	0.04	0.01	0.01	11.7	16.98	3.89	0.05	33.65	0	0	0	22.27	-5.77	9.4	72.21	170.43	908.61	337.11	1157.77	608.17	959.87	387.67	1128.07	415.12
25.024	1	0.02	0	0.01	1.35	1.36	0.06	7.11	6.45	0.1	85.78	16.25	25.53	95.8	29.59	60.45	0.01	6.36	4.62	0.1	0.09	0.09	0	0.19	0.11	0.04	0.01	0.02	12.49	21.92	6.45	0.02	33.89	0	0	0	19.2	-6.36	8.1	70.34	170.35	910.76	334.18	1165.23	608.2	963.24	383.92	1130.78	414.72
25.058	1	0.01	0	0.01	1.32	1.87	0.06	9.61	8.48	0.12	80.77	16.59	27.93	95.08	32.43	60.06	0.01	6.76	4.98	0.12	0.12	0.16	0	0.24	0.16	0.05	0.01	0.02	10.98	26.97	8.48	0.02	36.62	0	0	0	24.42	-7.19	7.3	72.04	178.69	916.62	330.9	1179.53	613.21	968.99	382.52	1143.74	419.86
25.091	1	0.01	0	0.01	1.8	1.86	0.08	13.53	9.16	0.16	72.94	16.86	26.68	94.13	38.18	61.93	0.01	8.07	4.83	0.16	0.13	0.18	0	0.28	0.2	0.06	0.01	0.03	11.55	27.31	9.16	0.06	36.68	0	0	0	23.7	-8.12	7.06	71.78	172.45	918.83	328.41	1183.78	614.86	974.31	381.99	1143.74	414.15
25.125	1	0.01	0	0	2.12	2.25	0.09	18.52	9.87	0.21	62.96	20.17	27.36	90.8	42.96	63.81	0.02	8.13	5.4	0.21	0.19	0.35	0	0.35	0.27	0.07	0.01	0.04	11.03	29.54	9.87	0.12	38.11	0	0	0	23.61	-10.55	7.24	71.17	174.33	920.99	326.1	1189.2	615.77	977.57	379.82	1148.69	413.11
25.158	1	0.01	0	0	2.04	2.1	0.13	16.05	11.25	0.34	67.9	18.22	25.67	84.84	47.43	58.15	0.02	7.43	5.69	0.34	0.15	0.33	0	0.42	0.4	0.06	0.01	0.05	11.19	27.28	11.25	0.09	37.33	0	0	0	22.98	-13.39	8.58	70.28	170.78	922.63	325.41	1192.16	616.02	983.69	377.11	1150.41	414.16
25.191	1	0.01	0.01	0.01	1.83	1.07	0.25	11.66	13.53	0.41	76.69	11.15	17.85	87.08	53.98	45.73	0.02	5.33	4.3	0.41	0.16	0.25	0	0.48	0.8	0.06	0.02	0.07	10.8	26.36	13.53	0.03	31.92	0	0	0	23.31	-12.46	10.21	69.18	166.99	943.93	337.58	1208.87	622.45	1007.04	386.11	1168.7	427.97
25.225	1	0.02	0.01	0.01	1.6	0.65	0.37	7.68	19.27	0.59	84.63	18.71	12.51	37.53	55.78	37.6	0.03	3.82	3.6	0.59	0.2	0.48	0	0.76	1.28	0.06	0.03	0.12	10.57	23.13	19.27	0.09	27.73	0	0	0	20.55	-24.55	9.93	65.6	160.14	952.76	335.59	1219.84	616.1	1022.06	377.05	1172.25	432.64
25.258	1	0.02	0.01	0.01	1.31	0.5	0.44	5.4	17.76	0.86	89.19	16.73	9.73	8.32	55.61	31.85	0.05	2.27	3.59	1.31	0.35	1.44	0	0.86	1.89	0.07	0.04	0.28	9.4	21.57	17.76	0.82	25.32	0	0	0	24.92	-34	5.57	64.52	143.9	977.34	334.98	1248.23	621.53	1050.64	380.83	1185.04	432.25
25.291	1	0.03	0.02	0.01	0.85	0.31	0.44	2.63	16.61	1.09	94.74	9.98	5.78	0.56	49.35	23.51	0.07	1.55	3.42	2.05	1.15	4.12	0	1.09	2.53	0.11	0.07	0.87	6.54	18.92	16.61	0.53	21.06	0	0	0	17.62	-47.87	-5.74	69.21	101.7	987.74	335.76	1257.12	619.38	1067.15	385.08	1161.73	422.47
25.325
25.358
25.392
25.425
25.458
25.492
25.525
25.558
25.592
25.625
25.658
25.692
25.725
25.759
25.792
25.825
25.859
25.892
25.925
25.959
25.992
26.025
26.059	1	0.58	0	0.02	0.3	97.21	0.02	15.73	0.18	0.07	0	99.76	94.63	98.75	24.69	27.66	0.07	0.87	44.01	81.44	0.19	0.04	0	0.01	0.08	0.05	0	0.01	93.76	86.5	0.18	0.03	84.1	0	0	0	22.07	0.16	4.49	68.59	186.82	804.5	322.09	1093.98	639.11	861.12	387.87	1047.17	404.77
26.092	1	0.86	0	0.03	0.34	81.71	0.05	7.61	0.39	0.44	0	95.14	76.83	94.96	24.18	21.64	0.11	0.39	45.05	80.17	0.31	0.03	0	0.02	0.19	0.44	0	0.03	81.24	73.86	0.39	0.08	65.17	0	0	0	21.79	-7.32	-0.51	69.46	168.6	812.54	325.38	1098.22	636.57	869.02	393.27	1037.24	404.52
26.126	1	0.59	0	0.04	0.29	83.75	0.03	3.68	0.23	0.23	0	95.89	80.15	95.92	14.61	25.13	0.08	0.21	45.41	65.46	0.34	0.05	0	0.07	0.21	0.23	0.01	0.06	85.67	61.72	0.23	0.1	66.27	0	0	0	11.88	-6.22	5.17	65.58	178.49	820.68	340.44	1096.09	638.82	874.94	399.16	1052.83	413.83
26.159	1	0.19	0	0.03	0.19	46.9	0.02	0.68	0.18	0.38	28.1	85.51	66.44	95.41	7.87	23.31	0.06	0.26	31.13	36.41	0.39	0.06	0	0.08	0.18	0.38	0.01	0.15	64.61	29.01	0.13	0.92	57.71	0	0	0	7.49	-6.82	5.88	62.65	184.21	833.07	364.08	1101.1	651.38	882.09	418.48	1065.43	436.32
26.192	1	0.12	0	0.02	0.14	11.92	0.03	0.31	0.54	0.48	76.16	48.46	50.25	90.58	5.67	18.94	0.06	0.24	20.56	24.09	0.41	0.07	0	0.05	0.08	0.48	0.03	0.54	42.27	16.96	0.06	1.77	46.28	0	0	0	6.73	-10.68	4.66	62.49	184.4	843.67	376.63	1106.48	654.92	888.39	428.73	1071.5	450.41
26.226	1	0.08	0.01	0.01	0.11	4.02	0.03	0.21	1.52	0.42	91.96	26.91	40.34	87.97	3.95	18.51	0.06	0.25	11.36	18.01	0.39	0.11	0	0.04	0.07	0.42	0.07	1.52	22.64	9.44	0.04	7.99	40.45	0	0	0	-2.33	-12.05	6.44	59.62	184.37	854.64	399.33	1113.23	669.74	900.12	445.01	1082.6	471.36
26.259	1	0.05	0.01	0.01	0.1	2.3	0.03	0.19	3.77	0.5	95.4	21.08	35.35	86.11	2.66	19.64	0.07	0.26	5.12	9.49	0.45	0.17	0	0.06	0.07	0.5	0.17	3.77	16.15	7.37	0.04	10.48	38.45	0	0	0	-5.24	-12.88	6.59	58.52	190.51	866.25	421.16	1118.44	683.82	905.76	465.73	1094.77	489.62
26.292	1	0.04	0.01	0.01	0.09	2.75	0.03	0.18	3.69	0.6	94.49	26.67	37.28	88.77	2.16	19.54	0.07	0.27	4.6	5.98	0.45	0.42	0	0.06	0.07	0.6	0.31	3.69	10.83	7.04	0.05	13	40.37	0	0	0	-6.32	-11.66	6.93	57.7	185.3	870.65	430.58	1126.28	698.14	914.68	475.73	1098.64	497.99
26.326	1	0.03	0.01	0.01	0.07	2.83	0.03	0.16	2.98	0.65	94.34	28.56	37.91	82.56	0.97	17.17	0.06	0.22	3.93	2.34	0.73	1.38	0	0.07	0.06	0.65	0.84	2.98	6.78	6.68	0.05	22.45	40.96	0	0	0	-6.06	-14.23	8.38	57.38	185.25	874.33	439.52	1132.55	707.55	921.76	487.23	1105.88	507.73
26.359	1	0.03	0.01	0.01	0.06	2.28	0.03	0.13	1.33	0.43	95.44	23.76	36.29	87.37	0.43	13.91	0.06	0.21	3.07	0.74	0.92	3.19	0	0.08	0.04	0.89	2.19	1.33	5	6.5	0.06	15.33	39.41	0	0	0	-6.6	-12.33	7.91	56.97	186.99	877.13	444.47	1139.84	717.13	925.13	494.99	1111.35	512.04
26.393	1	0.03	0.01	0.01	0.06	1.72	0.03	0.12	0.4	0.27	96.56	18.54	33.9	91.33	0.27	11.75	0.05	0.23	1.87	0.29	1.05	3.82	0	0.07	0.03	1.17	5.14	0.4	3.88	5.98	0.06	14.26	37.46	0	0	0	-7.8	-10.23	9.06	56.76	195.16	878.73	446.29	1146.09	720.89	927.28	497.26	1121.4	517.35
26.426	1	0.04	0.01	0.01	0.07	1.38	0.03	0.11	0.54	0.17	97.23	14.41	31.84	92.69	0.17	11.31	0.05	0.18	1.64	0.18	0.98	2.68	0	0.07	0.02	1.42	8.46	0.54	3.31	5.66	0.06	5.63	35.58	0	0	0	-9	-9.3	7.72	56.67	200.6	877.78	444.9	1150.07	725.97	924.24	496.12	1123.9	515.48
26.459	1	0.03	0.01	0.01	0.08	1.34	0.03	0.12	0.82	0.11	97.31	14.22	31.59	96.09	0.11	13.47	0.04	0.15	1.32	0.09	0.89	2.48	0	0.07	0.03	1.88	13.83	0.82	2.77	5.43	0.06	2.06	35.48	0	0	0	-7.51	-6	8.2	56.95	204.08	877.96	444.35	1155	730.67	926.08	496.46	1129.04	517.88
26.493	1	0.04	0.01	0.01	0.08	1.45	0.03	0.11	1.12	0.1	97.11	15.19	32.15	93.23	0.1	12.1	0.04	0.13	1.67	0.05	0.99	3.52	0	0.08	0.03	2.22	18.07	1.12	2.35	5.22	0.06	5.32	35.97	0	0	0	-11.04	-8.88	11.61	56.71	199.76	876.32	442.59	1152.32	723.72	931.81	489.19	1129.11	520.44
26.526	1	0.04	0.01	0.01	0.08	1.14	0.04	0.11	1.93	0.1	97.72	11.09	29.7	92.44	0.1	10.65	0.04	0.12	1.88	0.05	0.94	4.48	0	0.08	0.03	2.88	19.18	1.93	1.96	4.96	0.06	1.99	33.72	0	0	0	-7.17	-9.48	9.8	56.86	197.64	882.59	446.91	1161.97	736.67	937.59	495.75	1133.33	523.07
26.559	0	0.08	0.08	0.02	0.11	0.2	0.15	0.07	2.41	6.63	99.61	0.48	9.11	1.13	6.63	0.05	2.41	0.02	12.26	0.49	0.7	0.58	0	0.37	1.12	11.14	0.57	0.96	0.06	0.23	0.14	0.45	12.63	0	0	0	-12.29	-44.34	8.29	54.84	26.39	1357.69	631.45	1411.18	686.93	1373.16	643.13	1399.53	642.14
26.559	1	0.04	0.01	0.01	0.08	1.2	0.04	0.1	1.72	0.08	97.6	11.22	30.18	97.3	0.08	9.02	0.04	0.1	2.65	0.04	0.89	6.81	0	0.07	0.03	3.34	21.88	1.72	1.68	4.78	0.06	3.58	33.8	0	0	0	-14.86	-4.08	10.71	56.4	205.77	881.39	442.85	1161.59	727.3	934.81	490.65	1138.54	519.56
26.593	0	0.08	0.08	0.02	0.11	0.2	0.14	0.08	2.1	4.84	99.61	0.51	9.52	2.51	7.19	0.07	2.1	0.01	11.38	1.28	0.44	0.69	0	0.27	0.9	4.84	0.61	0.36	0.23	1.66	0.11	0.83	13.02	0	0	0	-2.57	-40.3	6.67	56.48	25.51	1359.6	632.28	1409.61	685.88	1373.23	641.28	1398.6	644.02
26.593	1	0.05	0.02	0.01	0.09	0.81	0.04	0.09	1.43	0.09	98.38	6.37	26.38	90.71	0.09	8.92	0.04	0.1	3.16	0.03	0.87	7.91	0	0.09	0.03	4.9	27.43	1.43	0.75	2.77	0.04	2.26	29.94	0	0	0	-9.92	-10.6	11.55	56.76	202.81	879.47	438.09	1164.9	729.15	938.15	488.59	1138.95	517.07
26.626	0	0.08	0.08	0.01	0.12	0.14	0.14	0.08	1.8	2.51	99.71	0.44	7.11	1.9	8.05	0.1	1.8	0.01	7.51	0.86	0.3	0.5	0	0.15	0.39	2.51	0.6	0.2	0.16	1.34	0.09	0.56	12.1	0	0	0	-6.57	-41.72	4.35	56.24	24.97	1363.11	633.42	1408.7	681.94	1374.17	641.79	1399.08	643.52
26.626	1	0.05	0.02	0.01	0.1	0.68	0.04	0.09	1.6	0.13	98.65	5.28	24.8	91.53	0.13	9.42	0.04	0.09	2.47	0.03	0.69	6.75	0	0.09	0.03	5.84	31.15	1.6	0.67	2.74	0.04	2.25	28.7	0	0	0	-11.58	-10.1	12.34	56.35	204.02	882.46	439.15	1173.71	736.11	945.08	487.84	1146.46	520.55
26.659	0	0.08	0.06	0.01	0.09	0.2	0.11	0.07	1.79	3.23	99.6	0.71	11.17	2.49	4.92	0.1	1.79	0.01	7.11	0.67	0.36	0.77	0	0.11	0.24	3.23	0.61	0.2	0.19	1.51	0.08	0.09	15.44	0	0	0	-11.53	-40.34	3.81	56.02	24.02	1365.3	633.07	1408.39	678.31	1375.38	642.29	1399.39	641.59
26.659	1	0.05	0.02	0.02	0.12	0.44	0.05	0.09	1.28	0.14	99.11	2.92	20.81	96.01	0.14	8.67	0.04	0.09	2.51	0.03	0.72	7.6	0	0.08	0.04	8.67	35.59	1.28	0.38	2.26	0.04	1.12	24.87	0	0	0	-10.39	-6.1	9.55	56.83	213.48	888.9	441.77	1173.79	735.12	939.66	488.44	1150.54	521.68
26.693	0	0.08	0.06	0.02	0.09	0.17	0.1	0.07	1.78	3.55	99.66	0.68	10.17	7.25	3.91	0.1	1.78	0.01	4.85	0.42	0.42	1.27	0	0.05	0.15	3.55	0.41	0.08	0.29	1.24	0.11	0.08	15.16	0	0	0	-15.81	-34.74	-0.74	56.07	27.81	1365.69	633.72	1406.33	675.92	1371.52	642.46	1399.31	641.61
26.693	1	0.06	0.03	0.02	0.13	0.41	0.05	0.09	1.92	0.2	99.19	2.71	19.87	96.58	0.2	7.65	0.04	0.09	1.96	0.03	0.79	8.29	0	0.1	0.05	11.7	40.95	1.92	0.27	2.39	0.05	3.36	24.38	0	0	0	-13.84	-5.29	10.55	56.81	210.11	887.43	439.28	1173.98	731.66	942.03	486.8	1149.77	518.3
26.726	0	0.08	0.06	0.01	0.09	0.16	0.1	0.07	1.52	3.72	99.68	0.7	9.86	19.94	3.72	0.09	1.52	0.01	3.52	0.27	0.61	0.88	0	0.02	0.08	4.29	0.29	0.05	0.4	1.46	0.16	0.66	15.28	0	0	0	-9.89	-28.95	-0.01	55.71	25.62	1367.98	633.16	1405.22	671.77	1373.46	640.87	1399.07	641.62
26.726	1	0.06	0.03	0.02	0.13	0.36	0.05	0.08	1.97	0.24	99.29	2.31	18.61	97.25	0.24	5.81	0.05	0.11	1.6	0.03	0.86	7.15	0	0.1	0.05	11.58	42.38	1.97	0.26	2.46	0.05	2.53	23.38	0	0	0	-10.7	-4.17	11.41	57.08	209.44	887.31	439.06	1174.56	733.04	944.22	486.38	1150.73	521.31
26.76	0	0.08	0.06	0.01	0.09	0.15	0.1	0.07	1.62	3.99	99.69	0.69	9.29	40.16	3.99	0.09	1.62	0.01	2.88	0.22	0.88	0.44	0	0.01	0.05	4.28	0.24	0.02	0.53	2.26	0.21	0.66	15.2	0	0	0	-16.22	-23.99	2.37	54.37	27.03	1368.51	632.88	1404.42	669.85	1373.17	639.85	1400.18	640.83
26.76	1	0.06	0.03	0.02	0.12	0.31	0.06	0.08	1.88	0.26	99.37	1.94	17.32	96.52	0.26	5.56	0.04	0.12	1.56	0.03	1.1	7.62	0	0.11	0.05	17.16	39.25	1.88	0.21	2.88	0.05	2.41	22.26	0	0	0	-11.33	-5.39	11.57	56.99	206.99	887	438.51	1175.18	733.38	945.58	486.16	1149.8	519.93
26.793	0	0.08	0.07	0.02	0.1	0.12	0.11	0.07	2.18	3.7	99.75	0.54	6.96	34.06	3.7	0.07	2.18	0.01	2.53	0.23	1.1	0.26	0	0.01	0.03	5.21	0.11	0.02	0.56	1.86	0.25	1.73	13.45	0	0	0	-26	-25.3	2.72	53.14	28.69	1368.81	632.19	1403.06	666.45	1371.91	639.83	1400.58	638.98
26.793	1	0.07	0.04	0.02	0.12	0.25	0.06	0.07	1.46	0.23	99.5	1.4	15.21	96.36	0.23	3.95	0.04	0.12	1.63	0.03	1.21	7.15	0	0.1	0.05	21.09	38.43	1.46	0.2	2.63	0.05	4.86	20.19	0	0	0	-13.3	-5.62	11.79	57.11	211.17	884.12	435.28	1176.37	732.92	943.42	482.7	1151.65	517.85
26.826	1	0.07	0.04	0.02	0.12	0.23	0.06	0.07	0.82	0.27	99.54	1.27	14.51	97.71	0.27	3.84	0.05	0.14	1.58	0.03	1.43	6.05	0	0.09	0.05	22.49	34.65	0.82	0.2	2.6	0.05	2.48	19.51	0	0	0	-15.35	-3.23	11.88	56.92	213.81	885.27	434.89	1178.49	732.08	944.15	482.23	1154.99	517.75
26.86	1	0.07	0.05	0.02	0.12	0.2	0.07	0.07	0.76	0.31	99.6	1.04	13.14	96.16	0.31	2.92	0.05	0.14	1.8	0.03	1.41	5.18	0	0.08	0.04	26.16	33.07	0.76	0.19	2.28	0.04	3.34	18.12	0	0	0	-11.38	-5.89	12.88	57.05	207	888.54	432.09	1177.66	727.06	950.17	477.33	1153.38	516.73
26.893	1	0.07	0.05	0.02	0.12	0.18	0.07	0.07	0.92	0.25	99.64	0.92	12.06	91.31	0.25	2.67	0.06	0.16	1.77	0.03	1.63	5.82	0	0.09	0.04	27.52	33.47	0.92	0.19	2.06	0.04	1.71	17.23	0	0	0	-12.16	-10.24	11	57.05	211.25	888.98	430.17	1183.49	731.67	948	478.3	1156.6	511.6
26.926	1	0.08	0.05	0.02	0.12	0.16	0.07	0.07	0.96	0.24	99.69	0.78	10.75	97.31	0.24	2.63	0.06	0.18	1.51	0.03	1.54	5.92	0	0.09	0.04	30.4	29.41	0.96	0.17	2.02	0.04	2.28	16.07	0	0	0	-10.46	-4.05	11.08	57.5	217.63	888.17	430.63	1182.52	731.48	944.6	479.76	1159.36	515
26.96	1	0.09	0.06	0.03	0.12	0.13	0.08	0.07	1.28	0.22	99.73	0.63	9.15	96.78	0.22	2.46	0.08	0.22	1.63	0.03	1.66	8.86	0	0.09	0.04	33.09	26.73	1.28	0.15	1.94	0.04	3.2	14.62	0	0	0	-9.65	-4.99	12.3	57.2	210.59	890.65	429.5	1186.74	733.46	953.19	477.13	1160.29	515.31
26.993	1	0.09	0.06	0.02	0.12	0.13	0.08	0.07	1.56	0.23	99.74	0.61	8.9	91.83	0.23	2.09	0.09	0.22	1.47	0.03	1.32	7.58	0	0.08	0.04	33.68	27.62	1.56	0.16	1.86	0.04	7.07	14.38	0	0	0	-5.76	-9.9	13.27	58.2	204.15	888.2	428.48	1179.83	728.77	953.06	474.88	1153.16	515.38
27.026	1	0.09	0.07	0.02	0.13	0.11	0.08	0.07	1.58	0.24	99.75	0.51	7.7	91.1	0.24	2.08	0.09	0.2	1.55	0.03	0.97	4.38	0	0.07	0.03	36.21	27.29	1.58	0.16	1.68	0.04	3.87	13.07	0	0	0	-7.13	-10.37	13.14	58.19	205.86	889.17	419.72	1180.97	717.9	952.93	468.43	1155.46	505.3
27.06	1	0.09	0.07	0.02	0.13	0.11	0.08	0.07	3	0.3	99.75	0.49	7.39	94.57	0.3	2.48	0.09	0.25	1.82	0.02	0.62	2.12	0	0.06	0.03	36.4	24.47	3	0.17	1.41	0.04	9.57	12.83	0	0	0	-1.72	-7.71	13.59	59.89	197.85	889.74	408	1181.87	711.42	957.68	457.11	1151.86	495.05
27.093	1	0.09	0.07	0.02	0.12	0.11	0.08	0.07	4.02	0.28	99.76	0.48	7.15	92.14	0.28	2.94	0.08	0.32	1.7	0.02	0.29	0.46	0	0.05	0.03	30.41	16.88	4.02	0.2	1.35	0.03	5.48	12.7	0	0	0	2.67	-9.69	11.86	61.8	197.66	903.53	382.11	1192.25	684.75	967.96	426.64	1160.06	473.19
27.127	1	0.09	0.07	0.02	0.11	0.1	0.08	0.07	6.32	0.37	99.77	0.43	5.93	97.11	0.37	4.87	0.08	0.38	2.03	0.03	0.14	0.13	0	0.05	0.03	25.64	7.25	6.32	0.25	1.17	0.03	1.73	11.84	0	0	0	9.45	-4.43	7.06	65.96	187.03	906.87	349.65	1190.95	652.27	965.17	402.83	1149.51	434.46
27.16	1	0.07	0.06	0.02	0.12	0.12	0.08	0.09	1.87	0.59	99.76	0.51	8.29	93.03	0.59	8.44	0.07	0.52	2.29	0.04	0.14	0.06	0	0.05	0.03	22.39	2.26	1.87	0.39	1.14	0.03	0.03	13.11	0	0	0	13.25	-9.04	3.04	67.91	197.45	895.67	327.12	1184.33	634.93	944.6	388.39	1140.9	409.62
27.193	1	0.06	0.05	0.02	0.14	0.13	0.07	0.12	0.55	1.15	99.71	0.55	9.44	97.02	1.15	14.94	0.07	0.65	3.31	0.06	0.13	0.03	0	0.05	0.04	19.53	0.68	0.55	0.51	1.2	0.05	0.01	13.64	0	0	0	8.33	-4.58	0.77	66.89	192.6	891.72	316.49	1181.59	625.03	939.98	380.34	1132.16	392.93
27.227	1	0.05	0.04	0.01	0.19	0.18	0.06	0.18	0.15	2.56	99.62	0.66	11.73	97.74	2.56	23.1	0.07	0.79	6.15	0.12	0.14	0.05	0	0.05	0.05	16.77	0.17	0.15	0.86	1.27	0.06	0.02	14.87	0	0	0	13.4	-3.17	1.33	67.38	189.24	888.65	313.74	1177.2	623.06	938.88	377.96	1127.54	392.79
27.26	1	0.04	0.02	0.01	0.32	0.21	0.05	0.35	0.08	4.14	99.3	1.21	12.76	98.32	4.14	37.36	0.07	1.27	7.46	0.17	0.17	0.03	0	0.05	0.07	13.02	0.05	0.05	1.01	1.49	0.08	0.01	15.63	0	0	0	14.47	-1.66	1.72	67.7	181.31	885.37	312.91	1171.54	619.43	939.23	374.44	1119.37	394.91
27.293	1	0.03	0.01	0.01	0.54	0.28	0.05	0.71	0.11	6.98	98.58	3.45	14.65	97.96	6.98	50.51	0.06	2.12	9.27	0.25	0.2	0.04	0	0.05	0.1	10.1	0.01	0.05	1.35	1.83	0.11	0.01	17.27	0	0	0	19.38	-2.65	-0.51	69.49	184.57	884.6	313.38	1170.09	619.79	933.04	379.85	1117	394.96
27.327	1	0.03	0.01	0.01	0.7	0.39	0.04	1.09	0.17	5.64	97.81	6.9	17.35	96.87	8.52	58.64	0.05	2.16	10.91	0.52	0.26	0.09	0	0.05	0.11	5.64	0	0.03	2.31	2.55	0.17	0.02	19.49	0	0	0	18.03	-4.84	-0.32	68.67	174.44	883.86	314.88	1166.5	620.36	936.13	380.86	1110.21	392.11
27.36	1	0.02	0.01	0.01	0.85	0.43	0.04	1.47	0.19	4.41	97.05	9.67	17.77	94.37	11.48	62.45	0.04	1.98	9.73	0.75	0.31	0.06	0	0.04	0.14	4.41	0	0.02	3.08	3.24	0.19	0.02	20.97	0	0	0	21.36	-7.9	-2.14	69.47	173.86	885.34	315.08	1168.18	619.02	935.57	382.26	1108.87	396.13
27.394	1	0.02	0.01	0.01	0.91	0.51	0.04	1.7	0.35	3.03	96.6	12.56	19.22	98.02	12.93	63.06	0.03	2.28	8.73	0.59	0.27	0.15	0	0.04	0.18	3.03	0	0.01	6.13	4.39	0.35	0	23	0	0	0	20.7	-2.49	-1.89	70.85	169.79	888.08	321.48	1158.33	612.85	934.5	386.96	1104.01	396.56
27.427	1	0.02	0.01	0.01	0.97	0.65	0.04	1.93	0.47	2.19	96.14	18.81	21.64	95.56	12.48	65.55	0.02	2.34	8.31	0.55	0.26	0.17	0	0.05	0.23	2.19	0	0.02	9.59	5.35	0.47	0.01	25.38	0	0	0	25.89	-6.65	-0.63	73.59	168.24	889.28	323.48	1157.51	614.78	937.15	388.54	1104.87	401.76
27.46	1	0.02	0.01	0.01	0.71	0.54	0.04	1.31	0.64	2.14	97.38	11.94	20.67	96.62	10.27	58.03	0.02	2.11	5.6	0.38	0.22	0.13	0	0.06	0.21	2.14	0	0.03	10.44	5.9	0.64	0.01	25.09	0	0	0	24.01	-5.24	-1.61	72.87	165.49	890.28	325.9	1153.85	610.75	935.97	390.02	1101.04	401.69
27.494	1	0.03	0.01	0.02	0.64	0.74	0.03	1.18	1.05	1.22	97.64	18.77	24.51	96.82	6.85	56.92	0.01	2.04	4.71	0.22	0.19	0.16	0	0.07	0.23	1.22	0	0.04	18.19	7.97	1.05	0.01	28.38	0	0	0	25.05	-4.92	-1.6	73.63	161.87	890.52	325.57	1154.33	611.02	938.33	389.13	1099.62	402.88
27.527	1	0.03	0.01	0.02	0.46	1.23	0.03	0.9	1.88	0.81	97.55	15.82	29.35	97.19	5.58	49.9	0.01	1.26	6.72	0.24	0.22	0.14	0	0.09	0.26	0.81	0	0.04	22.63	10.31	1.88	0.04	31.91	0	0	0	26.86	-4.28	-0.41	75.15	163.27	890.46	326.45	1152.55	611.72	938.18	390.02	1100.88	403.63
27.56	0	0.1	0.09	0.02	0.1	0.12	0.12	0.06	2.69	1.74	99.75	0.39	6.13	2.28	1.74	0.06	2.69	0.01	6.71	0.16	0.75	1.28	0	0.57	1.21	4.06	0.24	0.52	0.06	0.05	0.16	0.45	11.22	0	0	0	-8.82	-40.78	6.82	55.72	27.77	1358.1	631.58	1410.98	687.06	1372.14	642.91	1399.92	642.63
27.56	1	0.03	0.01	0.02	0.3	1.39	0.03	0.6	2.45	0.79	97.22	8.59	30.61	96.39	3.95	40.68	0.01	1.03	8.87	0.27	0.23	0.09	0	0.09	0.34	0.79	0	0.09	19.66	11.62	2.45	0.01	31.95	0	0	0	26.33	-5.57	2.56	74.39	169.12	892.11	329.29	1150.61	610.19	939.16	388.73	1107.16	408.2
27.594	0	0.09	0.09	0.02	0.11	0.12	0.13	0.07	2.05	3.98	99.74	0.37	5.88	3.45	3.98	0.11	2.05	0.01	6.77	0.42	0.62	1.23	0	0.51	0.93	4.15	0.63	0.34	0.07	0.3	0.13	0.62	10.92	0	0	0	-3.4	-38.66	2.25	56.63	27.39	1359.94	632.19	1409.49	684.75	1371.25	641.66	1398.55	643.84
27.594	1	0.04	0.01	0.02	0.28	1.77	0.03	0.76	8.56	0.47	96.46	10.09	32.6	96.81	3.97	37.46	0.01	1.46	11.04	0.23	0.17	0.06	0	0.16	0.7	0.47	0	0.25	22.94	20.34	8.56	0.01	33.06	0	0	0	23.43	-4.93	3.1	72.52	168.78	893.79	329.69	1151.42	609.53	941.2	388.13	1109.01	406.14
27.627	0	0.09	0.08	0.02	0.09	0.14	0.11	0.06	1.54	2.64	99.72	0.5	8.26	3.77	2.64	0.15	1.54	0.01	5.78	0.23	0.78	1.51	0	0.38	0.62	3.23	0.68	0.29	0.08	0.43	0.09	0.21	12.99	0	0	0	-8.67	-38.2	0.83	56.54	26.39	1363.88	633.43	1408.57	680.92	1372.84	642.69	1399.23	642.56
27.627	1	0.04	0.01	0.02	0.26	2.41	0.03	0.85	7.56	0.43	95.18	11.1	34.91	96.3	4.35	35.88	0.01	1.82	15.32	0.25	0.15	0.05	0	0.18	1.11	0.43	0	0.4	21.14	23.65	7.56	0.01	33.72	0	0	0	24.73	-5.7	4.38	73.38	169.4	897.51	330.63	1152.53	607.95	945.15	387.42	1113.24	408.37
27.66	0	0.09	0.07	0.02	0.09	0.14	0.1	0.06	1.39	2.18	99.72	0.51	8.28	2.66	2.18	0.13	1.39	0.01	5.02	0.17	0.97	1.98	0	0.25	0.42	3.66	0.63	0.28	0.12	0.43	0.08	0.11	13.15	0	0	0	-11.18	-40	-0.2	56.91	24.76	1364.71	634.11	1406.79	678.72	1372.95	643.25	1397.68	642.1
27.66	1	0.04	0.01	0.01	0.2	4.48	0.03	1.05	8.65	0.37	91.04	19.82	40.62	96.64	4.7	32.14	0.01	2.1	18.23	0.36	0.16	0.06	0	0.2	1	0.37	0	0.25	21.25	31.91	8.65	0.01	37.97	0	0	0	24.14	-5.2	6.09	73.32	165.68	902.45	332.69	1151.96	604.77	951.35	386.97	1115.57	408.85
27.694	0	0.09	0.07	0.02	0.09	0.13	0.1	0.06	1.57	1.57	99.73	0.53	8.1	4.63	1.57	0.11	1.57	0.02	4.13	0.15	1.21	2.07	0	0.14	0.26	3.8	0.45	0.1	0.16	0.44	0.08	0.38	13.29	0	0	0	-12.8	-37.13	0.77	57.41	25.06	1366.12	634.81	1405.58	676.18	1373.13	642.79	1398.19	642.83
27.694	1	0.04	0.01	0.01	0.12	6.75	0.04	1.15	9.29	0.29	86.51	27.26	44.4	97.32	5.07	20.88	0	2.21	20.79	0.54	0.22	0.1	0	0.19	0.93	0.29	0	0.05	18.55	45.04	9.29	0.04	40.56	0	0	0	23.75	-4.03	7.07	73.23	167.31	909.6	334.93	1155.53	602.49	957.39	387.12	1122.92	411.5
27.727	0	0.08	0.07	0.02	0.09	0.15	0.09	0.06	1.69	1.7	99.69	0.62	9.01	11.23	1.7	0.11	1.69	0.02	4.24	0.15	1.91	2.01	0	0.06	0.19	3.83	0.37	0.06	0.18	0.73	0.12	0.79	14.43	0	0	0	-13.14	-32.34	1.02	54.85	26.94	1367.24	632.63	1406.32	672.81	1373.21	640.08	1400.1	641.64
27.727	1	0.04	0.01	0.01	0.12	7.89	0.04	1.28	8.51	0.32	84.22	27.44	45.55	98.04	5.78	19	0	2.54	23.65	0.67	0.24	0.24	0	0.21	0.79	0.32	0	0.02	18.54	48.44	8.51	0.02	40.61	0	0	0	23.66	-2.45	7.26	73.31	165.21	918.35	334.59	1163.45	602.02	966.87	387.01	1130.47	410.02
27.761	0	0.08	0.07	0.02	0.09	0.17	0.09	0.06	1.78	1.94	99.67	0.62	9.46	10.3	1.94	0.09	1.78	0.02	5.55	0.17	2.18	0.91	0	0.04	0.16	3.65	0.36	0.04	0.27	1.39	0.15	0.31	14.51	0	0	0	-14.15	-32.82	1.44	53.55	27.03	1367.2	632.01	1405.09	670.87	1372.63	639.21	1399.62	640.65
27.761	1	0.04	0.01	0.01	0.11	5.48	0.04	1.81	9.01	0.31	89.03	26.22	42.21	96.88	7.26	15.94	0	3.08	17.55	0.72	0.24	0.46	0	0.24	0.86	0.31	0.01	0.02	16.44	57.87	9.01	0.02	40.23	0	0	0	26.3	-4.82	8.08	75.02	172.27	923.43	333.48	1166.8	599.22	969.04	385.66	1139.5	410.52
27.794	0	0.08	0.07	0.02	0.09	0.16	0.1	0.07	2.06	2.36	99.69	0.59	8.7	14.01	2.36	0.07	2.06	0.02	5.46	0.17	2.23	0.64	0	0.03	0.13	4.23	0.36	0.06	0.33	2.17	0.16	0.6	14.07	0	0	0	-17.19	-31.07	5.16	53.3	27.16	1366.77	632.35	1403.72	670.25	1372.59	638.67	1399.67	640.83
27.794	1	0.04	0.01	0.01	0.15	4.04	0.05	2.66	7.66	0.33	91.93	21.17	38.86	97.79	9.89	17.19	0	4.74	15.31	0.68	0.24	0.66	0	0.3	0.75	0.33	0.01	0.02	16.46	61.77	7.66	0.03	38.49	0	0	0	26.19	-3.05	7.39	75.2	165.65	932.76	334.42	1176.18	600.19	980.53	386.65	1144.28	411.64
27.827	0	0.08	0.07	0.02	0.09	0.17	0.1	0.07	2.39	2.46	99.67	0.6	9.03	23.86	2.46	0.06	2.39	0.02	6.1	0.18	2.19	0.29	0	0.02	0.06	4.36	0.31	0.07	0.41	2.97	0.17	0.43	14.29	0	0	0	-19.82	-27.8	3.54	53.63	27.9	1367.08	632.55	1403.66	669.85	1371.93	639.54	1399.82	640.4
27.827	1	0.04	0.01	0.01	0.18	2.91	0.06	3.42	7.34	0.39	93.15	17.79	35.36	97.27	13.07	20.1	0	4.57	11.99	0.72	0.21	0.99	0	0.39	0.68	0.32	0.01	0.04	15.53	62.11	7.34	0.02	37.14	0	0	0	26.46	-4.13	10.02	75.32	166.31	939.81	335.02	1179.45	596.29	989.17	383.76	1152.69	414.08
27.861	0	0.08	0.07	0.02	0.09	0.15	0.1	0.07	2.44	2.44	99.7	0.56	8.42	22.86	2.05	0.05	2.44	0.02	5.56	0.13	1.83	0.19	0	0.01	0.03	4.71	0.17	0.08	0.42	3.53	0.17	0.81	13.72	0	0	0	-22.77	-28.08	4.12	52.41	28.22	1366.85	631.7	1403.48	668.63	1371.71	638.76	1399.92	639.46
27.861	1	0.03	0.01	0.01	0.23	1.82	0.06	4.85	9.13	0.73	90.3	10.95	30.39	97.38	15.15	25.78	0	3.79	10.39	0.87	0.28	1.07	0	0.73	0.6	0.35	0.01	0.06	10.89	63.84	9.13	0.01	33.63	0	0	0	26.25	-3.92	12.05	75.09	165.5	947.04	334.65	1185.22	593.39	998.84	382	1161.04	414.89
27.894	1	0.03	0.01	0.01	0.28	1.79	0.07	6.34	8.94	0.87	87.32	9.43	29.51	97.5	17.13	29.65	0	2.91	12.18	0.99	0.43	1.94	0	0.87	0.67	0.34	0.01	0.05	10.49	65.69	8.94	0.03	32.59	0	0	0	26.13	-3.69	10.03	75.3	167.21	951.83	333.74	1190.96	593.94	1000.62	381.94	1164.88	413.2
27.927	1	0.03	0.01	0.01	0.31	1.6	0.07	8.95	7.84	1.09	82.1	7.63	27.95	98.03	18.08	32.42	0	2.34	12.99	1.09	0.49	2.2	0	1.17	0.91	0.3	0	0.06	8.44	71.48	7.84	0.02	31.15	0	0	0	24.79	-2.47	10.87	74.37	164.22	955.72	333.12	1194.19	592.39	1006.69	380.07	1167.67	412.53
27.961	1	0.02	0.01	0.01	0.4	1.64	0.06	14.96	5.61	0.98	70.08	7.84	27.96	97.96	18.5	41.17	0.01	1.92	13.08	0.98	0.46	2.38	0	1.61	0.98	0.26	0	0.05	6.52	76.7	5.61	0.02	31.34	0	0	0	27.68	-2.65	11.22	76.08	164.89	959.26	332.39	1196.03	589.88	1009.79	378.88	1170.83	414.33
27.994	1	0.02	0.01	0.01	0.6	1.44	0.07	21.66	4.48	1.16	56.67	5.89	26.05	96.71	19.93	50.41	0.01	1.9	14.52	1.16	0.49	3.92	0	1.94	1.31	0.3	0	0.08	6.34	76.9	4.48	0	29.43	0	0	0	28.73	-5.09	10.33	76.51	166.06	962.42	331.03	1200.82	590.57	1011.95	378.89	1174.5	412.82
28.027	1	0.02	0.01	0.01	0.71	1.01	0.06	25.64	3.59	1.18	49.36	6.39	22.88	96.37	19.72	54.49	0.01	1.77	11.65	1.18	0.43	3.75	0	2.4	1.44	0.29	0	0.09	5.44	78.47	3.59	0	27.68	0	0	0	28.65	-5.6	7.77	76.43	164.64	964.45	331.25	1204.08	593.32	1011.32	382.87	1173.88	408.94
28.061	1	0.02	0.01	0.01	0.68	0.82	0.07	25.38	3.71	1.26	49.62	5.55	20.54	95.55	18.03	52.86	0.01	1.55	12.5	1.26	0.47	3.91	0	3.71	1.88	0.28	0	0.1	5.21	81.68	1.78	0.01	25.3	0	0	0	27.06	-6.66	7.06	75.36	163.17	964.77	330.53	1206.8	593.64	1012.75	381.5	1173.5	409.46
28.094	1	0.02	0.01	0.01	0.69	0.69	0.07	24.99	3.79	1.02	50.02	6.04	19.5	95.24	16.75	54.14	0.01	1.64	10.5	1.02	0.44	3.2	0	3.79	1.69	0.28	0	0.1	5.04	81.1	1.6	0	24.84	0	0	0	26.81	-7.02	5.94	75.07	168.88	965.31	329.33	1210.36	594.4	1010.72	381.27	1177.21	409.61
28.128	1	0.02	0.01	0.01	0.7	0.47	0.07	23.18	4.09	0.76	53.65	5.92	16.44	96.79	15.97	53.44	0.02	1.63	6.77	0.76	0.33	1.79	0	4.09	1.25	0.31	0	0.05	5.48	80.19	1.03	0	23.23	0	0	0	24.42	-4.96	3.67	73.56	172.92	962.85	327.62	1210.87	593.58	1004.72	381.14	1175.62	407.54
28.161	1	0.03	0.01	0.01	0.75	0.29	0.07	21.6	4.59	0.61	56.8	5.53	12.08	93.94	14.54	52.81	0.02	1.96	5.63	0.61	0.28	1.17	0	4.59	1.12	0.31	0.01	0.04	5.2	79.76	1.07	0	19.39	0	0	0	27.31	-8.3	4.52	74.44	166.59	962.37	327.57	1211.28	597.62	1008.68	382.33	1173.43	407.02
28.194	1	0.03	0.01	0.01	0.81	0.27	0.06	23.59	4.73	0.54	52.83	7.11	11.77	95.43	13.11	56.39	0.02	2.18	4.5	0.54	0.23	1.37	0	4.73	1.18	0.32	0.01	0.05	4.96	80.11	1.03	0.01	19.3	0	0	0	26.17	-6.81	3.26	73.85	169.46	959.93	328.13	1209.96	596.93	1003.94	382.59	1171.29	409.23
28.228	1	0.03	0.01	0.01	1.01	0.19	0.07	26.19	6.74	0.44	48.81	10.84	8.1	93.9	12.87	60.37	0.03	2.7	4.06	0.44	0.21	1.51	0	6.74	1.38	0.29	0.01	0.07	4.37	79.2	1.04	0	16.61	0	0	0	23.43	-8.33	2.83	71.17	167.09	956.55	327.39	1209.13	598.63	1002.28	382.1	1167.53	406.83
28.261	1	0.03	0.01	0.02	0.91	0.18	0.07	23.03	6.32	0.33	53.95	8.69	7.72	95.07	11.31	57.75	0.03	2.98	3.91	0.33	0.17	1.32	0	6.32	1.2	0.29	0.01	0.08	4.27	78.99	1.11	0	15.82	0	0	0	25.27	-7.21	2.28	72.7	164.64	953.05	326.42	1206.26	600.08	999.39	383.35	1162.63	404.81
28.294	1	0.03	0.02	0.02	0.77	0.17	0.07	17.78	6.69	0.28	64.43	6.73	7.48	95.05	9.35	53.93	0.03	3.09	4.01	0.28	0.15	1.46	0	6.69	1.06	0.27	0.01	0.08	4.01	76.88	1.06	0	15.23	0	0	0	27.45	-7.22	2.71	74.68	166.12	950.15	326.42	1202.56	600.02	995.96	383.7	1160.6	405.76
28.328	1	0.03	0.02	0.02	0.82	0.15	0.06	17.61	5.46	0.27	64.77	7.14	7.2	96.22	8.51	55.95	0.02	3.41	3.45	0.23	0.11	0.53	0	5.46	0.7	0.27	0.01	0.05	3.76	75.12	0.9	0	14.57	0	0	0	23.79	-5.82	2.79	72	166.07	948.03	326.16	1201.3	598.8	994.55	381.47	1158.87	405.52
28.361	1	0.03	0.02	0.02	0.88	0.13	0.06	18.19	4.05	0.27	63.62	6.22	6.58	96.25	9.54	55.51	0.02	4.04	2.92	0.24	0.11	0.16	0	4.05	0.57	0.27	0.01	0.08	3.71	74.82	0.96	0.01	13.96	0	0	0	24.32	-5.77	0.87	72.58	160.62	947.44	327.49	1199.16	599.14	993.16	385.09	1152.68	403.88
28.395	1	0.04	0.02	0.02	0.64	0.15	0.06	10.55	3.17	0.33	78.9	3.54	7.76	98.04	8.7	48.41	0.03	2.88	3.91	0.33	0.18	0.08	0	3.17	0.48	0.3	0.01	0.08	3.81	68.71	0.73	0.02	14.26	0	0	0	24.32	-2.44	3.12	74.31	166.11	940.01	333.62	1192.02	605.72	986.32	389.11	1150.77	412.52
28.428	1	0.04	0.03	0.02	0.44	0.15	0.07	5.03	2.33	0.38	89.95	1.51	8	97.04	8.64	38.05	0.03	2.14	4.6	0.38	0.17	0.08	0	2.33	0.46	0.31	0.01	0.07	3.3	60.63	0.89	0.22	13.93	0	0	0	19.53	-4.56	4.3	70.78	168.5	936.32	344.05	1190.47	617.55	984.02	397.78	1150.87	421.35
28.461	1	0.05	0.04	0.02	0.31	0.14	0.09	2.72	2.17	0.41	94.57	0.68	7.48	96.17	8.08	27.09	0.03	1.84	5.96	0.41	0.25	0.09	0	2.17	0.46	0.28	0.02	0.19	3.21	57.11	1.11	0.94	12.79	0	0	0	15.76	-5.88	4.61	69.69	170.42	932.99	355.91	1187.79	628.47	980.56	407.95	1149.18	432.63
28.495	1	0.07	0.05	0.02	0.21	0.16	0.11	1.27	1.37	0.58	97.46	0.42	8.69	94.97	7.31	16.27	0.03	1.51	10.06	0.58	0.3	0.14	0	1.05	0.33	0.24	0.02	0.17	3.26	50.47	1.37	0.71	11.79	0	0	0	6.62	-7.31	7.36	65.82	174.8	929.11	371.82	1183.48	640.94	978.42	417.98	1150.68	447.67
28.528	1	0.08	0.06	0.02	0.15	0.21	0.11	0.63	1.28	0.79	98.74	0.44	11.34	97.23	5.59	9.61	0.03	0.87	14.78	1.16	0.48	0.22	0	0.79	0.3	0.27	0.03	0.29	2.86	42.39	1.28	2	12.07	0	0	0	3.61	-4.21	7.59	65.3	177.25	930.16	385.56	1179.1	648.38	975.83	430.54	1150.9	458.3
28.561	1	0.08	0.07	0.02	0.13	0.22	0.11	0.35	1.17	0.64	99.29	0.44	11.87	92.77	4.11	7.22	0.03	0.59	15.74	1.58	0.71	0.44	0	0.64	0.23	0.24	0.06	0.81	2.11	32.63	1.17	3.28	12.04	0	0	0	2.82	-9.24	8.11	63.73	178.31	932.53	399.58	1182.02	660.89	979.12	441.97	1154.31	475.19
28.595	1	0.09	0.07	0.02	0.12	0.18	0.11	0.19	1.43	0.39	99.62	0.38	10.34	95.43	2.46	4.97	0.03	0.39	13.7	1.8	0.7	0.54	0	0.39	0.25	0.22	0.12	1.09	1.59	21.84	1.43	3.65	11.05	0	0	0	5.01	-6.8	7.79	64.59	183.07	936.98	411.38	1178.91	664.71	977.08	453.8	1157.31	485.93
28.628	1	0.1	0.08	0.02	0.1	0.14	0.1	0.14	2.52	0.35	99.72	0.37	8.52	92.89	1.07	2.66	0.03	0.24	10.07	1.93	0.72	0.85	0	0.35	0.25	0.23	0.24	2.52	1.38	17.82	1.37	9.45	10.79	0	0	0	5.34	-9.15	9.23	64.09	179.87	936.75	418.47	1178.86	672.34	980.65	459.22	1157.1	494.12
28.661	1	0.1	0.08	0.02	0.1	0.1	0.1	0.11	5.99	0.31	99.78	0.35	5.48	95.16	0.62	2.04	0.03	0.25	5.16	1.55	0.56	0.57	0	0.31	0.26	0.26	0.41	5.99	1.11	13.54	1.34	6.47	10.42	0	0	0	5.59	-7.1	10.66	64.06	181.52	934.27	421.67	1178.6	677.65	980.95	461.06	1158.15	500.45
28.695	1	0.11	0.09	0.02	0.1	0.09	0.09	0.09	7.07	0.25	99.79	0.33	4.02	97.29	0.35	2.05	0.03	0.2	3.18	1.37	0.52	0.41	0	0.21	0.19	0.25	0.73	7.07	0.95	8.55	1.21	5.62	9.92	0	0	0	-0.48	-4.1	9.42	62.64	179.06	933.59	424.72	1179.6	682.85	979.81	465.86	1156.03	497.6
28.728	1	0.1	0.09	0.02	0.1	0.08	0.09	0.08	5.97	0.2	99.8	0.33	4	94.65	0.2	1.96	0.03	0.15	2.33	0.98	0.55	0.28	0	0.19	0.12	0.24	1.02	5.97	0.83	7.68	1	4.26	9.99	0	0	0	-3.13	-7.63	9.66	62.38	175.11	930.74	425.74	1176.55	681.98	979.16	464.6	1150.83	499.13
28.762	1	0.1	0.09	0.02	0.1	0.08	0.09	0.07	3.04	0.15	99.8	0.33	4.33	90.57	0.15	2.18	0.03	0.14	1.66	0.67	0.53	0.12	0	0.11	0.08	0.28	1.98	3.04	0.64	4.33	0.65	3.65	9.94	0	0	0	-2.13	-10.69	9.6	61.45	185.08	925.68	419.14	1187.84	693.42	977.79	461.54	1159.67	495.85
28.795	1	0.09	0.08	0.02	0.1	0.09	0.09	0.07	2.33	0.15	99.8	0.37	5.49	92.14	0.15	2	0.04	0.15	1.99	0.33	0.61	0.17	0	0.08	0.06	0.31	2.8	2.33	0.56	3.4	0.48	5.9	10.78	0	0	0	-6.22	-9.69	12.28	60.15	190.66	924.51	419.33	1196.36	701.18	983.88	458.03	1169.38	502.07
28.828	1	0.09	0.07	0.02	0.1	0.11	0.08	0.07	1.66	0.16	99.78	0.45	7.47	92.69	0.16	1.73	0.04	0.15	2.74	0.25	0.6	0.22	0	0.07	0.05	0.33	4.15	1.66	0.58	3.28	0.41	14.95	12.2	0	0	0	-3.45	-9.3	13.32	60.55	192.26	920.06	415.82	1200.77	708.62	984.59	458.18	1172.14	500.46
28.862	1	0.08	0.06	0.02	0.09	0.14	0.08	0.06	1.43	0.21	99.73	0.58	9.53	93.49	0.21	1.73	0.05	0.17	3.12	0.19	0.57	0.39	0	0.07	0.03	0.34	5.14	1.43	0.46	1.74	0.31	8.35	13.95	0	0	0	-4.91	-8.68	13.44	60.13	196.08	921.05	413.05	1206.77	710.3	986.77	455.68	1178.01	499.01
28.895	1	0.08	0.06	0.02	0.09	0.16	0.08	0.06	1.37	0.28	99.67	0.69	11.22	93.79	0.28	1.76	0.04	0.17	4.1	0.13	0.6	0.7	0	0.07	0.03	0.37	6.03	1.37	0.46	1.64	0.28	7.81	15.17	0	0	0	-5.78	-8.42	14.22	60.08	202.14	922.15	412.77	1210.92	711.13	988.56	454.29	1184.95	502.12
28.928	1	0.08	0.06	0.02	0.09	0.17	0.08	0.06	1.91	0.34	99.65	0.73	11.69	94.75	0.34	1.55	0.04	0.16	4.21	0.1	0.5	0.7	0	0.05	0.02	0.42	8.28	1.91	0.35	1.22	0.24	3.74	15.64	0	0	0	-3.25	-7.53	14.18	60.3	200.37	923.85	411.41	1217.15	715.92	992.82	456.68	1188.24	500.99
28.962	1	0.07	0.04	0.01	0.08	0.25	0.07	0.06	2.97	0.47	99.5	1.19	14.91	96.83	0.47	1.36	0.03	0.18	3.76	0.07	0.45	0.64	0	0.04	0.02	0.56	11.38	2.97	0.31	0.89	0.11	12.96	19.08	0	0	0	-3.05	-4.9	16	61.06	195.4	923.33	410.71	1213.78	712.6	996.35	452.23	1185.02	503.1
28.995	1	0.07	0.04	0.01	0.08	0.26	0.07	0.06	3.32	0.57	99.47	1.29	15.38	92.73	0.6	1.36	0.03	0.22	3.66	0.06	0.42	0.42	0	0.04	0.02	0.57	13.12	3.32	0.32	0.83	0.11	6.38	19.63	0	0	0	-3.24	-9.27	14.09	60.74	201.67	926.03	409.39	1220.29	715.35	995.04	453.32	1191.32	499.64
29.028	1	0.06	0.03	0.01	0.08	0.42	0.06	0.06	3.39	0.63	99.15	2.42	19.8	95.25	0.77	1.12	0.03	0.21	4.08	0.06	0.38	0.43	0	0.04	0.02	0.63	14.83	3.39	0.24	0.63	0.09	3.31	23.67	0	0	0	-2.95	-7.01	14.98	60.66	203.43	927.35	407.57	1224.88	717.05	999.09	450.4	1196.1	501.15
29.062	1	0.06	0.03	0.01	0.07	0.52	0.06	0.06	2.22	0.74	98.95	3.29	22.08	96.81	0.74	1.15	0.03	0.23	3.99	0.05	0.41	0.44	0	0.03	0.02	0.8	13.29	2.22	0.29	0.65	0.08	11.14	25.63	0	0	0	-4.46	-4.94	15.6	60.96	197.66	929.55	407.73	1222.45	711.6	1002.16	449.93	1193.48	499.61
29.095	1	0.05	0.03	0.01	0.07	0.6	0.05	0.06	1.31	0.76	98.8	3.94	23.49	91.16	0.76	1.24	0.04	0.24	4.06	0.05	0.47	0.54	0	0.03	0.02	0.83	11.65	1.31	0.32	0.62	0.07	23.32	26.79	0	0	0	-3.34	-10.34	14.94	61.49	198.04	932.67	406.82	1223.13	708.62	1003.24	446.63	1194.3	498.76
29.129	1	0.05	0.02	0.01	0.06	0.91	0.05	0.06	0.89	0.69	98.17	7.42	27.7	90.95	0.69	1.26	0.03	0.24	3.37	0.05	0.54	0.77	0	0.03	0.02	0.94	9.8	0.89	0.41	0.68	0.06	7.59	30.96	0	0	0	-6.97	-10.46	14.36	60.71	194.64	938.06	407.84	1226.47	707.48	1007.59	447.67	1196.37	495.03
29.162	1	0.04	0.01	0.01	0.05	1.23	0.04	0.06	0.84	0.71	97.55	11.01	30.51	93.44	0.71	1.38	0.03	0.27	3.25	0.05	0.56	0.68	0	0.03	0.02	0.98	8.04	0.84	0.46	0.64	0.06	8.65	33.66	0	0	0	-4.65	-8.72	14.17	61.08	199.8	938.46	405.5	1227.61	706.02	1005.99	446.51	1199.85	494.89
29.195	1	0.04	0.02	0.01	0.05	1.12	0.04	0.06	0.84	0.77	97.75	10.04	29.71	95.41	0.77	1.67	0.03	0.34	2.97	0.05	0.53	0.58	0	0.03	0.01	1	5.58	0.84	0.46	0.62	0.06	8.59	33.02	0	0	0	-5.65	-6.83	14.3	61.29	200.54	937.09	402.52	1228.31	705.32	1005.63	443.16	1200	492.54
29.229	1	0.04	0.01	0.01	0.04	1.95	0.04	0.06	0.8	0.76	96.1	19.85	35.04	93.2	0.76	1.69	0.03	0.36	3.1	0.06	0.53	0.54	0	0.02	0.01	1.28	4.14	0.8	0.49	0.5	0.06	8.29	37.98	0	0	0	-1.2	-8.91	14.44	61.75	202.49	937.22	400.22	1231.19	706.8	1006.62	443.13	1202.96	492.68
29.262	1	0.04	0.01	0.01	0.04	1.84	0.04	0.06	0.85	0.84	96.33	18.18	34.35	91.62	0.84	1.68	0.03	0.41	3.33	0.08	0.62	0.41	0	0.02	0.01	1.25	3.73	0.85	0.44	0.49	0.06	9.59	37.31	0	0	0	-0.92	-10.04	14.54	61.75	203.37	938.44	400.43	1230.54	703.41	1006.63	444.36	1204.18	492.63
29.295	1	0.04	0.01	0.01	0.04	1.79	0.04	0.06	1.16	0.67	96.42	18.08	34.13	92.93	0.67	1.77	0.03	0.49	2.94	0.06	0.57	0.42	0	0.03	0.01	1.19	2.92	1.16	0.46	0.43	0.06	7.96	37.26	0	0	0	-4.37	-9.12	14.55	61.2	206.83	936.31	400.59	1230.73	704.26	1004.33	443.6	1205.2	492.87
29.329	1	0.04	0.01	0.01	0.04	1.56	0.04	0.06	1.15	0.73	96.88	15.13	32.79	93.36	0.73	2.23	0.03	0.56	3.1	0.06	0.55	0.38	0	0.03	0.01	1.23	2.6	1.15	0.41	0.32	0.06	3.77	35.93	0	0	0	-2.4	-8.78	13.37	61.7	205.18	938.68	400.41	1230.63	704.62	1004.02	443.42	1203.64	490.88
29.362	1	0.04	0.01	0.01	0.05	1.44	0.04	0.07	1.37	0.84	97.12	13.94	32	94.71	0.84	2.37	0.03	0.56	2.82	0.05	0.49	0.37	0	0.03	0.01	1.3	2.25	1.37	0.42	0.31	0.07	14.28	35.34	0	0	0	-3.38	-7.58	15.94	60.76	211.98	932.58	397.96	1233.81	706.7	1004.65	442.06	1209.73	495.68
29.396	1	0.04	0.02	0.01	0.05	1.12	0.04	0.07	1.48	0.93	97.76	9.99	29.58	94.37	0.93	2.31	0.03	0.49	3.01	0.06	0.42	0.37	0	0.03	0.01	1.35	2.26	1.48	0.42	0.27	0.07	10.66	32.99	0	0	0	-3.62	-7.91	14.03	61.16	210.81	934.61	399.63	1232.51	708.52	1002.02	442.37	1206.57	493.36
29.429	1	0.04	0.02	0.01	0.05	1.04	0.04	0.07	2.1	0.98	97.93	8.96	28.65	95.69	0.98	2.73	0.03	0.45	3.06	0.06	0.45	0.43	0	0.04	0.01	1.28	2.51	2.1	0.48	0.28	0.07	11.38	32.24	0	0	0	-3.71	-6.49	13.81	61.77	201.06	937.82	402.88	1229.06	706.75	1005.21	444.94	1200.48	492.84
29.462	1	0.05	0.02	0.01	0.05	0.91	0.05	0.07	2.66	0.98	98.17	7.75	27.35	94.46	0.98	2.83	0.03	0.41	2.78	0.07	0.46	0.41	0	0.04	0.02	1.23	2.53	2.66	0.5	0.28	0.07	9.81	31.25	0	0	0	-6.78	-7.82	15.44	60.77	205.42	933.13	401.02	1230.52	705.48	1004.49	445.51	1204.28	493.31
29.496	1	0.05	0.02	0.01	0.06	0.72	0.05	0.07	3.78	0.99	98.56	5.7	24.86	96	0.99	3.52	0.03	0.45	2.57	0.06	0.43	0.36	0	0.04	0.02	1.24	2.34	3.78	0.5	0.26	0.06	15.73	29.2	0	0	0	-3.47	-6.11	13.91	62.11	199.05	936.85	403.49	1227.38	706.73	1004.76	446.2	1198.27	492.83
29.529	1	0.05	0.02	0.01	0.06	0.52	0.05	0.07	3.26	1.01	98.96	3.67	21.93	94.88	1.01	3.72	0.03	0.38	2.53	0.06	0.4	0.38	0	0.05	0.02	1.19	2.14	3.26	0.54	0.27	0.06	13.73	26.34	0	0	0	-3.42	-7.4	15.38	61.65	204.46	930.88	400.85	1230.11	709.05	1003.33	447.44	1202.41	494.04
29.562	1	0.05	0.02	0.01	0.07	0.58	0.05	0.07	3.65	1.24	98.84	4.25	22.8	94.82	1.24	4.26	0.03	0.37	2.43	0.06	0.32	0.28	0	0.05	0.02	1.32	2.72	3.65	0.53	0.27	0.06	4.3	27.29	0	0	0	0.13	-7.47	16.27	61.7	208.53	927.6	397.15	1234.08	714.26	1004.11	443.66	1205.92	496.19
29.596	1	0.05	0.02	0.01	0.07	0.55	0.05	0.07	4.61	1.21	98.9	3.94	22.14	93.78	1.21	4.53	0.03	0.32	2.5	0.05	0.26	0.38	0	0.05	0.02	1.39	3.15	4.61	0.47	0.27	0.06	6.45	26.8	0	0	0	1.1	-8.43	15.78	62.1	201.99	930.3	398.95	1234.47	716.46	1007.2	445.35	1202.93	495.24
29.629	1	0.05	0.02	0.01	0.07	0.51	0.05	0.07	4.16	1.18	98.98	3.58	21.54	95.85	1.18	4.42	0.03	0.36	2.41	0.05	0.25	0.3	0	0.05	0.02	1.35	3.1	4.16	0.47	0.25	0.06	7.96	26.17	0	0	0	0.72	-6.3	15.49	62.01	203.9	936.72	399.84	1232.83	708.45	1008.61	443.1	1205.52	496
29.662	1	0.05	0.03	0.01	0.07	0.44	0.05	0.08	3.37	1.32	99.11	3.06	20.43	94.51	1.32	5.9	0.03	0.41	1.95	0.04	0.24	0.22	0	0.05	0.02	1.39	2.88	3.37	0.46	0.23	0.05	7.04	25.17	0	0	0	-1.53	-7.77	14.62	62.23	203.33	933.78	399.38	1228.44	705.84	1003.39	443.16	1200.73	492.14
29.696	1	0.05	0.03	0.01	0.07	0.43	0.06	0.08	2.33	1.4	99.14	2.94	20.3	93.61	1.44	5.49	0.03	0.39	1.91	0.03	0.29	0.22	0	0.06	0.02	1.4	2.72	2.33	0.45	0.2	0.05	6.86	24.91	0	0	0	-4.5	-8.58	14.77	61.02	207.13	933.26	399.42	1232.53	708.98	1004.02	442.65	1204.97	492.86
29.729	1	0.05	0.03	0.01	0.08	0.39	0.06	0.08	2.05	1.39	99.23	2.54	19.28	90.11	1.66	5.61	0.03	0.36	1.86	0.03	0.33	0.15	0	0.06	0.02	1.39	2.54	2.05	0.49	0.18	0.06	11.75	23.97	0	0	0	-0.83	-10.95	14.85	61.55	206.27	934.39	400.33	1232.07	709.2	1004.96	444.2	1204.93	494.8
29.763	1	0.06	0.03	0.01	0.08	0.33	0.06	0.07	2.94	1.47	99.33	2.01	17.56	93.4	1.83	4.8	0.03	0.34	2.12	0.03	0.4	0.14	0	0.07	0.02	1.47	2.64	2.94	0.54	0.16	0.06	22.03	22.48	0	0	0	-2.06	-8.75	15.29	62.07	197.52	935.45	402.55	1227.38	706.09	1007.14	445.27	1198.49	494.26
29.796	1	0.06	0.03	0.01	0.08	0.36	0.06	0.07	3.34	1.55	99.28	2.22	18.18	94.33	2.04	4.44	0.03	0.34	2.2	0.02	0.33	0.15	0	0.06	0.02	1.55	3.16	3.34	0.51	0.16	0.06	5.57	23.13	0	0	0	-4.62	-7.94	15.84	60.64	207.54	932.32	401.07	1233.7	711.21	1005.92	444.6	1206.8	496.74
29.829	1	0.06	0.03	0.01	0.07	0.41	0.06	0.07	3.44	1.52	99.18	2.67	19.41	96.11	2.11	3.99	0.03	0.32	2.21	0.02	0.26	0.14	0	0.05	0.02	1.52	2.7	3.44	0.53	0.17	0.05	11.34	24.29	0	0	0	-3.61	-5.97	15.14	60.83	206.3	936.54	404.81	1233.8	713.14	1007.46	446.64	1206.84	499.62
29.863	1	0.05	0.03	0.01	0.07	0.46	0.06	0.07	3.75	1.53	99.07	3.02	20.43	95.27	2.24	3.34	0.03	0.34	2.87	0.03	0.25	0.17	0	0.04	0.02	1.53	2.47	3.75	0.56	0.18	0.05	9.63	25.07	0	0	0	-3.56	-6.99	15.49	60.42	205.95	936.26	403.97	1235.18	712.56	1008.53	447.95	1208.14	498.68
29.896	1	0.05	0.03	0.01	0.07	0.5	0.06	0.07	3	1.43	99	3.27	21.27	92.12	2.3	3.18	0.03	0.33	3.2	0.04	0.28	0.24	0	0.04	0.02	1.43	2.42	3	0.55	0.18	0.04	10.61	25.59	0	0	0	-3.83	-9.71	15.39	60.39	207.23	937.6	405.46	1232.57	709.93	1007.73	445.67	1207.55	500.58
29.929	1	0.05	0.03	0.01	0.07	0.49	0.06	0.07	2.47	1.41	99.02	3.15	21.19	94.89	2.18	2.31	0.03	0.33	3.4	0.05	0.38	0.32	0	0.04	0.02	1.41	2.22	2.47	0.57	0.19	0.04	14.5	25.36	0	0	0	-4.12	-7.4	14.86	60.56	206.51	936.95	404.38	1231.09	708.47	1005.69	446.05	1205.59	497.88
29.963	1	0.05	0.03	0.01	0.07	0.52	0.06	0.07	2.49	1.5	98.95	3.28	21.66	94.4	2.22	2.2	0.03	0.38	3.99	0.05	0.48	0.5	0	0.04	0.01	1.5	2.18	2.49	0.57	0.2	0.04	12.1	25.61	0	0	0	-8.24	-7.87	14.28	60.13	204.86	937.64	404.45	1227.48	703.36	1004.06	442.56	1202	495.36
29.996	1	0.05	0.03	0.01	0.07	0.51	0.06	0.07	2.39	1.61	98.98	3.31	21.51	94.73	2.07	2	0.03	0.45	3.36	0.04	0.47	0.51	0	0.03	0.01	1.61	2.85	2.39	0.53	0.2	0.04	4.3	25.67	0	0	0	-4.94	-7.55	15.78	60.25	199.55	935.4	401.68	1226.6	702.25	1006.88	442.74	1199.75	493.95
30.029	1	0.06	0.03	0.01	0.07	0.48	0.06	0.07	4.82	1.8	99.05	3.12	20.5	91.43	1.8	1.91	0.03	0.46	2.98	0.04	0.41	0.55	0	0.03	0.02	1.8	3.31	4.82	0.49	0.2	0.05	6.71	25.28	0	0	0	-0.81	-10.16	14.02	60.83	204.44	932.81	400.57	1224.3	703.8	999.44	443.77	1198.01	492.41
30.063	1	0.06	0.03	0.01	0.07	0.42	0.06	0.07	5.88	1.56	99.17	2.52	18.98	90.76	1.56	1.87	0.03	0.53	3.21	0.05	0.44	0.61	0	0.03	0.02	1.71	2.79	5.88	0.49	0.22	0.05	9.52	23.93	0	0	0	0.14	-10.58	14.75	60.55	202.73	932.31	401.37	1220.56	700.43	999.41	443.65	1195.75	494.15
30.096	1	0.06	0.03	0.01	0.07	0.42	0.06	0.07	5.12	1.29	99.16	2.66	19.4	93.19	1.29	1.97	0.03	0.56	2.83	0.06	0.43	0.59	0	0.03	0.02	1.8	3.42	5.12	0.42	0.22	0.05	15.17	24.26	0	0	0	0.42	-8.92	12.52	61.01	205.82	930.89	402.98	1214.88	697.93	990.13	448.83	1191.55	491.15
30.13	1	0.06	0.03	0.01	0.07	0.49	0.06	0.06	2.65	1.26	99.02	2.93	21.12	89.2	1.26	1.83	0.03	0.46	4.33	0.06	0.66	0.74	0	0.03	0.03	1.93	3.61	2.65	0.41	0.24	0.05	11.63	24.89	0	0	0	-0.12	-11.44	14.15	60.73	199.69	928.65	406.42	1208.46	696.2	991.56	448.1	1185.45	495.89
30.163	1	0.06	0.03	0.01	0.06	0.54	0.06	0.06	2.64	1.15	98.92	3.35	22.01	93.58	1.15	1.69	0.04	0.44	4.26	0.06	0.71	0.73	0	0.03	0.04	1.93	4.66	2.64	0.37	0.26	0.05	11.75	25.75	0	0	0	-3.76	-8.6	14.15	59.88	196.9	925	407.4	1205.19	697.34	988.98	448.66	1180.4	494.82
30.196	1	0.05	0.03	0.01	0.06	0.61	0.06	0.06	2.53	1.14	98.78	3.85	23.16	88.89	1.14	1.58	0.04	0.38	4.72	0.08	0.76	0.88	0	0.03	0.05	2.02	6.71	2.53	0.34	0.28	0.05	10.26	26.65	0	0	0	-2.11	-11.6	12.86	59.92	196.73	922.86	409.85	1201.23	699.8	983.86	451.41	1175.64	495.25
30.23	1	0.05	0.02	0.01	0.06	0.73	0.05	0.06	2.58	1.02	98.53	4.74	24.76	90.8	1.02	1.6	0.04	0.34	5.29	0.09	0.94	0.76	0	0.02	0.07	2.48	8.08	2.58	0.27	0.35	0.05	18.09	28	0	0	0	-3.86	-10.55	11.89	59.71	192.19	921.26	412.67	1195.03	698.19	979.87	455.02	1168.15	493.61
30.263	1	0.05	0.02	0.01	0.06	0.81	0.05	0.06	2.62	0.8	98.38	5.41	25.71	94.32	0.8	1.56	0.04	0.27	5.3	0.12	0.97	0.7	0	0.03	0.08	2.25	10.91	2.62	0.24	0.37	0.05	15.31	28.87	0	0	0	-4.82	-7.95	12.2	60.02	184.52	917.01	414.31	1185.89	695.15	976.68	456.11	1157.49	492.93
30.296	1	0.05	0.02	0.01	0.06	0.85	0.05	0.06	1.64	0.72	98.29	5.88	26.39	95.22	0.72	1.58	0.04	0.25	5.19	0.13	1.14	0.63	0	0.03	0.06	2.1	11.41	1.64	0.22	0.44	0.04	17.93	29.41	0	0	0	-5.05	-7.04	12.23	59.92	188.09	913.59	415.66	1182.06	694.23	971.49	458.91	1156.18	494.57
30.33	1	0.05	0.02	0.01	0.07	0.68	0.05	0.06	1.55	0.64	98.63	4.73	24.46	90.69	0.64	1.53	0.04	0.2	4.07	0.11	1.09	0.43	0	0.03	0.06	1.96	15.95	1.55	0.17	0.47	0.04	13.25	27.98	0	0	0	-0.98	-10.62	11.3	61.31	183.68	909.67	416.38	1172.88	692.42	965.4	459.22	1145.82	493.66
30.363	1	0.05	0.02	0.01	0.07	0.6	0.05	0.06	1.52	0.54	98.8	4.13	23.32	94.54	0.54	1.4	0.05	0.17	3.48	0.1	1.02	0.4	0	0.04	0.06	1.9	15.84	1.52	0.16	0.45	0.04	12	27.09	0	0	0	-4.66	-7.74	10.14	60.41	182.65	907.38	417.42	1169.83	692.54	961.3	459.73	1141.06	492.09
30.397	1	0.06	0.03	0.01	0.07	0.47	0.06	0.06	2.69	0.46	99.06	3.16	20.95	94.21	0.46	1.55	0.05	0.21	2.61	0.08	0.9	0.33	0	0.05	0.06	2.04	17.51	2.69	0.14	0.47	0.05	7.55	25.37	0	0	0	-5.72	-8.05	9.32	60.07	182.86	905.41	418.38	1167.11	692.76	957.47	461.5	1137.95	490.91
30.43	1	0.05	0.03	0.01	0.07	0.49	0.05	0.06	2.92	0.42	99.02	3.29	21.28	93.55	0.42	1.74	0.05	0.21	2.7	0.06	0.76	0.3	0	0.05	0.07	2.01	18.4	2.92	0.11	0.45	0.05	8.68	25.64	0	0	0	-4.54	-8.62	8.81	60.43	178.96	901.73	419.3	1162.75	693.31	954.42	462.93	1131.04	491.75
30.463	1	0.06	0.03	0.01	0.08	0.37	0.06	0.06	2.95	0.32	99.27	2.32	18.73	94.43	0.32	1.77	0.06	0.25	2.03	0.04	0.59	0.2	0	0.05	0.05	1.97	17.19	2.95	0.11	0.39	0.05	14.11	23.41	0	0	0	-6.45	-7.84	8.48	60.72	180.4	898.92	421.29	1154.81	688.02	948.06	462.91	1125.85	493.51
30.497	1	0.06	0.03	0.01	0.08	0.32	0.06	0.06	3.6	0.25	99.35	1.98	17.46	96.79	0.25	1.69	0.07	0.27	1.86	0.03	0.58	0.2	0	0.06	0.04	1.88	17.56	3.6	0.09	0.38	0.04	13.65	22.4	0	0	0	-8.36	-4.97	9.17	60.39	180.18	895.4	422.98	1149.43	688.5	944.53	464.39	1122.47	492.69
30.53	1	0.06	0.04	0.01	0.08	0.31	0.06	0.06	3.29	0.22	99.38	1.91	17.18	97.23	0.22	1.72	0.08	0.29	1.55	0.03	0.46	0.18	0	0.07	0.04	1.6	13.2	3.29	0.08	0.37	0.04	17.49	22.15	0	0	0	-6.56	-4.21	8.66	60.6	182.75	893.7	424.49	1146.17	688.66	940.14	466.82	1120.81	494.23
30.563	1	0.07	0.04	0.01	0.08	0.25	0.06	0.06	3	0.2	99.5	1.47	15.34	96.51	0.2	1.72	0.08	0.31	1.17	0.03	0.41	0.14	0	0.07	0.03	1.53	11.23	3	0.08	0.35	0.04	8.66	20.48	0	0	0	-8.11	-5.41	8.33	60.26	180.37	891.23	425.68	1141.36	686.83	937.03	467.33	1115.42	493.97
30.597	1	0.07	0.05	0.01	0.08	0.2	0.07	0.06	2.66	0.17	99.6	1.08	13.21	96.74	0.17	1.89	0.09	0.35	1.2	0.02	0.38	0.13	0	0.08	0.03	1.26	7.91	2.66	0.07	0.32	0.03	9.4	18.38	0	0	0	-7.85	-5.05	7.43	60.46	180.04	888.58	426.34	1137.93	686.34	932.82	468.62	1111.01	494.35
30.63	1	0.07	0.05	0.01	0.09	0.16	0.07	0.06	2.32	0.16	99.68	0.82	11.14	96.5	0.16	1.99	0.09	0.4	0.98	0.02	0.28	0.09	0	0.08	0.03	1.23	6.29	2.32	0.07	0.3	0.04	5.31	16.41	0	0	0	-7.03	-5.41	6.95	60.69	179.19	884.74	425.99	1135.14	687.04	929.23	468.83	1106.54	494.7
30.663	1	0.08	0.06	0.02	0.09	0.13	0.08	0.06	2.23	0.14	99.75	0.61	8.98	97.13	0.14	1.99	0.09	0.38	0.89	0.02	0.27	0.07	0	0.09	0.03	1.1	5.57	2.23	0.06	0.26	0.03	6.95	14.38	0	0	0	-6.52	-4.39	6.7	60.87	182.78	880.25	426.01	1131.12	687.15	923.02	469.18	1103.88	495.64
30.697	1	0.09	0.08	0.02	0.1	0.09	0.09	0.06	2.8	0.12	99.8	0.41	5.81	96.21	0.12	2.06	0.09	0.36	0.81	0.02	0.27	0.09	0	0.1	0.03	1.04	4.64	2.8	0.06	0.23	0.03	10.85	11.53	0	0	0	-5.85	-5.83	6.43	61.06	178.01	875.95	426.5	1127.66	689.14	920.89	470.21	1097.06	495.73
30.73	1	0.09	0.08	0.02	0.1	0.09	0.09	0.06	2.82	0.11	99.8	0.4	5.59	96.5	0.11	2.24	0.1	0.36	0.85	0.02	0.33	0.13	0	0.1	0.03	1.05	3.75	2.82	0.06	0.23	0.03	12.97	11.34	0	0	0	-6.61	-5.42	8.15	60.71	176.05	871.31	426.95	1123.16	690.88	919.6	469.59	1093.74	495.49
30.764	1	0.09	0.09	0.02	0.11	0.07	0.09	0.06	3.19	0.12	99.79	0.33	3.64	95.23	0.1	2.17	0.12	0.33	1.04	0.02	0.42	0.22	0	0.09	0.02	0.92	3.3	3.19	0.07	0.21	0.03	14.67	9.54	0	0	0	-7.81	-7.03	8.23	60.44	176.81	868.06	427.26	1119.19	689.92	915.75	469.3	1090.66	495.12
30.797	1	0.09	0.09	0.02	0.11	0.08	0.09	0.06	2.86	0.12	99.79	0.33	4.01	92.05	0.11	2.16	0.12	0.35	1.4	0.02	0.34	0.25	0	0.09	0.02	0.94	3.45	2.86	0.07	0.19	0.04	4.84	9.65	0	0	0	-9.27	-9.75	6.76	59.7	180.56	863.73	424.1	1122.78	695.06	911.14	471.65	1090.91	488.54
30.83	1	0.09	0.09	0.02	0.1	0.08	0.09	0.06	2.68	0.11	99.79	0.34	4.83	88.31	0.11	2.31	0.11	0.35	1.97	0.02	0.4	0.4	0	0.09	0.02	0.95	4.11	2.68	0.08	0.18	0.04	6.22	10.18	0	0	0	-3.64	-11.89	7.81	60.9	174.59	862.99	425.71	1117.76	694.48	912.74	470.72	1085.87	493.35
30.864	1	0.09	0.08	0.02	0.11	0.09	0.09	0.06	2.79	0.11	99.79	0.34	5.26	88.05	0.11	2.25	0.11	0.35	2.86	0.02	0.4	0.77	0	0.1	0.02	1.03	4.73	2.79	0.09	0.17	0.04	3.33	10.26	0	0	0	-5.17	-12.01	7.37	60.38	174.78	859.72	424.4	1116.89	695.86	909.84	470.45	1083.46	490.56
30.897	1	0.09	0.08	0.02	0.1	0.1	0.09	0.06	3.1	0.12	99.79	0.38	6.27	86.1	0.12	2.15	0.1	0.36	3.42	0.02	0.36	1.23	0	0.09	0.02	1.1	5.45	3.1	0.1	0.17	0.04	1.42	11.03	0	0	0	-5.74	-12.88	6.41	60.35	175.34	857.38	422.95	1116.34	695.37	906.83	469.37	1080.98	489.74
30.93	1	0.09	0.08	0.02	0.1	0.09	0.09	0.06	2.93	0.11	99.79	0.36	5.69	87.8	0.11	2.17	0.1	0.3	2.82	0.02	0.37	1.58	0	0.09	0.02	1.06	4.58	2.93	0.1	0.17	0.04	2.33	10.68	0	0	0	-3.32	-12.13	5.9	61.1	171.82	856.42	421.87	1113.35	692.8	905.77	468.95	1076.41	489.03
30.964	1	0.09	0.08	0.02	0.1	0.11	0.09	0.06	2.59	0.12	99.78	0.43	7.15	81.24	0.12	2.1	0.11	0.29	3.26	0.02	0.34	1.49	0	0.09	0.02	1.11	5.07	2.59	0.12	0.2	0.05	3.22	11.81	0	0	0	2.08	-14.67	5.89	62.16	175.77	856.98	423.11	1114.2	695.73	904.63	472.08	1079.26	492.14
30.997	1	0.09	0.07	0.02	0.1	0.11	0.09	0.06	3.95	0.11	99.79	0.44	6.79	86.84	0.11	2.03	0.1	0.29	2.5	0.02	0.34	0.94	0	0.1	0.02	1.22	5.78	3.95	0.13	0.21	0.05	8.08	12.04	0	0	0	-0.82	-12.57	7.09	61.6	175.95	854.81	422.67	1113.61	696.45	904.95	469.84	1079.49	491.99
31.03	1	0.09	0.07	0.02	0.1	0.11	0.08	0.06	3.31	0.13	99.79	0.45	6.96	88.03	0.13	2.12	0.1	0.31	2.1	0.02	0.45	0.81	0	0.09	0.02	1.31	5.6	3.31	0.14	0.23	0.06	4.61	12.28	0	0	0	-0.53	-12.02	7.06	61.83	177.45	854.35	420.36	1113.09	694.71	903.55	469.11	1079.99	488.06
31.064	1	0.08	0.07	0.02	0.1	0.11	0.08	0.06	2.78	0.12	99.77	0.51	7.72	85.69	0.12	2.35	0.09	0.27	1.87	0.02	0.62	0.81	0	0.08	0.02	1.48	4.29	2.78	0.18	0.24	0.06	1.96	13.04	0	0	0	2.93	-13.05	6.74	62.63	173.54	854.62	419.66	1112.2	693.42	904.73	468.13	1076.93	489.59
31.097	1	0.08	0.07	0.02	0.09	0.12	0.08	0.06	2.16	0.13	99.76	0.55	8.33	80.33	0.13	2.1	0.09	0.24	1.65	0.02	0.71	0.8	0	0.07	0.02	1.52	3.97	2.16	0.18	0.25	0.06	4.33	13.62	0	0	0	3.21	-14.97	6.78	62.46	176.93	857.45	419.45	1114.34	691.91	905.79	467.54	1081.3	489.88
31.131	1	0.07	0.05	0.01	0.08	0.17	0.07	0.06	1.38	0.12	99.67	0.8	11.51	82.52	0.12	2.18	0.09	0.21	1.93	0.02	0.57	0.56	0	0.06	0.02	1.81	3.97	1.38	0.23	0.27	0.06	3.97	16.29	0	0	0	0.67	-14.24	5.58	61.73	175.94	864.07	421.03	1118.79	690.1	909.95	469.25	1084.76	489.21
31.164	1	0.07	0.05	0.01	0.09	0.17	0.07	0.06	1.56	0.12	99.66	0.83	11.75	85.31	0.12	2.53	0.09	0.2	1.98	0.02	0.56	0.5	0	0.06	0.02	1.87	4.14	1.56	0.27	0.28	0.06	4.88	16.53	0	0	0	-2.35	-13.21	6.35	60.99	173.25	866.62	425.29	1117.17	690.59	912.59	472.44	1085	489.47
31.197	1	0.08	0.06	0.02	0.09	0.16	0.07	0.06	2.13	0.12	99.69	0.72	10.78	87.39	0.12	2.52	0.09	0.22	2.36	0.03	0.53	0.3	0	0.06	0.03	1.79	4.73	2.13	0.25	0.26	0.07	7.85	15.56	0	0	0	-2	-12.32	5	61.4	170.99	866.31	426.51	1117.66	691.67	911.92	474.2	1082	491.87
31.231	1	0.07	0.05	0.01	0.08	0.18	0.07	0.06	2.85	0.12	99.63	0.89	12.15	86.66	0.12	2.48	0.1	0.24	2.43	0.03	0.66	0.3	0	0.06	0.03	1.81	4.94	2.85	0.25	0.27	0.07	8.03	17.02	0	0	0	-1.26	-12.64	6	61.35	176.8	864.51	427.39	1117.54	694.28	909.72	474.6	1085.39	494.54
31.264	1	0.07	0.05	0.01	0.09	0.2	0.07	0.06	2.86	0.13	99.61	0.96	12.64	89.49	0.13	2.87	0.1	0.29	2.53	0.04	0.89	0.35	0	0.06	0.03	1.79	5.91	2.86	0.23	0.26	0.07	8.52	17.54	0	0	0	-4.82	-11.29	6.23	60.62	177.33	863.29	428.8	1117.35	696.09	909.07	475.2	1085.33	494.67
31.297	1	0.07	0.05	0.01	0.09	0.21	0.07	0.06	3.07	0.12	99.58	1.04	13.26	86.92	0.12	2.93	0.09	0.32	2.72	0.04	0.95	0.39	0	0.06	0.03	2.07	7.37	3.07	0.19	0.25	0.07	16.68	18.12	0	0	0	-2.53	-12.53	7.11	60.94	175.74	862.29	429.64	1117.68	699.02	910.84	475.59	1085.19	497.72
31.331	1	0.07	0.05	0.01	0.09	0.21	0.07	0.06	2.72	0.11	99.59	0.99	13.05	86.54	0.11	3.01	0.09	0.37	2.91	0.05	0.92	0.45	0	0.06	0.03	2.31	10.73	2.72	0.18	0.27	0.07	8.66	17.76	0	0	0	-0.56	-12.69	7.62	61.48	178.04	862.93	431.13	1116.62	699.13	910.35	476.93	1086.89	499.97
31.364	1	0.07	0.05	0.01	0.09	0.2	0.07	0.07	1.99	0.1	99.61	0.94	12.88	88.89	0.1	3.49	0.09	0.49	2.77	0.06	0.67	0.33	0	0.06	0.03	2.09	10.94	1.99	0.17	0.25	0.06	8.9	17.4	0	0	0	-2.47	-11.6	7.75	61.28	171.81	862.91	432.03	1114.14	697.75	911.99	477.15	1082.47	498.58
31.398	1	0.07	0.05	0.01	0.1	0.17	0.07	0.07	1.54	0.12	99.67	0.77	11.48	90.13	0.12	3.72	0.08	0.62	2.54	0.05	0.44	0.27	0	0.05	0.03	1.94	13.37	1.54	0.15	0.26	0.07	15.69	15.99	0	0	0	-4.44	-10.94	7.17	60.6	179.03	863.85	430.38	1122.51	703.25	912.49	477.29	1090.38	497.44
31.431	1	0.08	0.06	0.02	0.1	0.16	0.07	0.06	1.84	0.13	99.68	0.73	10.96	89.06	0.13	2.67	0.08	0.6	2.53	0.04	0.48	0.42	0	0.05	0.03	2.29	11.24	1.84	0.13	0.24	0.07	16.32	15.57	0	0	0	-0.57	-11.51	9.68	61.36	177.71	866.28	428.11	1127.06	703.43	920.71	472.28	1095.95	501.73
31.464	1	0.08	0.05	0.01	0.1	0.17	0.07	0.06	2.34	0.14	99.66	0.79	11.55	77.72	0.14	2.5	0.08	0.61	2.63	0.03	0.5	0.73	0	0.05	0.03	2.45	10.8	2.34	0.14	0.24	0.07	6.5	16.21	0	0	0	2.29	-15.75	11.67	61.69	178.01	865.5	423.2	1129.97	702.59	925.05	466.13	1099.58	501.12
31.498	1	0.08	0.05	0.02	0.09	0.17	0.07	0.06	2.75	0.14	99.67	0.79	11.34	84.56	0.14	2.32	0.07	0.51	2.32	0.02	0.51	0.93	0	0.05	0.02	2.39	9.89	2.75	0.13	0.2	0.07	3.18	16.21	0	0	0	-5.13	-13.5	9.73	60.85	181.5	867.25	417.52	1134.79	698.55	923.44	461.89	1102.69	490.37
31.531	1	0.07	0.05	0.01	0.09	0.18	0.07	0.06	3.08	0.15	99.63	0.89	12.17	88.97	0.15	1.95	0.07	0.39	2.38	0.01	0.56	1.07	0	0.05	0.02	2.55	7.69	3.08	0.12	0.2	0.06	10.09	17.05	0	0	0	-3.72	-11.56	12.34	61.39	181.38	867.79	413.45	1135.68	693.36	928.46	455.82	1106.34	491.28
31.564	1	0.07	0.05	0.01	0.08	0.21	0.07	0.06	3.51	0.22	99.59	1.03	13.18	93	0.22	1.71	0.06	0.35	2.39	0.01	0.44	0.58	0	0.04	0.02	2.6	6.88	3.51	0.11	0.2	0.06	3.57	18.06	0	0	0	-0.52	-9.06	11.99	62.02	183.5	870.4	407.41	1140.77	691.23	930.74	452.33	1111.03	486.52
31.598	1	0.07	0.04	0.01	0.08	0.24	0.07	0.06	2.4	0.26	99.52	1.26	14.95	95.47	0.26	1.41	0.06	0.29	2.38	0.01	0.35	0.24	0	0.05	0.02	2.71	6.21	2.4	0.1	0.18	0.06	7	19.48	0	0	0	-2.65	-6.76	11.32	61.96	180.76	871.53	406.76	1141.86	691.43	931.88	451.43	1109.74	483.66
31.631	1	0.07	0.04	0.01	0.08	0.24	0.07	0.06	1.79	0.34	99.52	1.23	14.93	95.31	0.34	1.18	0.06	0.22	2.57	0.01	0.39	0.22	0	0.04	0.02	2.86	5.23	1.79	0.11	0.19	0.06	0.97	19.29	0	0	0	-0.7	-6.94	10.64	61.92	183.32	881.51	406.54	1148.12	687.73	937.91	451.17	1118.39	483.32
31.664	1	0.07	0.04	0.01	0.07	0.23	0.07	0.06	1.17	0.34	99.54	1.2	14.77	89.39	0.34	1.08	0.06	0.2	2.19	0.01	0.33	0.2	0	0.03	0.02	2.99	3.21	1.17	0.12	0.2	0.05	2.47	19.14	0	0	0	2.03	-11.34	9.14	62.41	184.85	884.57	409.22	1150.75	689.89	937.96	454.73	1119.99	486.83
31.698	1	0.06	0.03	0.01	0.07	0.35	0.06	0.06	0.91	0.33	99.3	2.13	18.79	92.06	0.33	1.24	0.05	0.21	2.24	0.01	0.31	0.23	0	0.03	0.01	3.15	3.72	0.91	0.11	0.24	0.04	6.61	22.85	0	0	0	0.27	-9.75	10.64	61.7	189.02	885.74	411.52	1152.07	691.21	939.69	456	1125.67	489.76
31.731	1	0.06	0.03	0.01	0.07	0.34	0.06	0.06	0.95	0.36	99.32	2.12	18.61	92.88	0.36	1.28	0.05	0.21	1.91	0.01	0.32	0.23	0	0.02	0.01	2.86	4.51	0.95	0.11	0.25	0.04	4.25	22.83	0	0	0	0.29	-9.16	10.33	62.29	188.17	887.97	417.41	1150.34	692.79	939.75	461.62	1125.05	494.4
31.765	1	0.06	0.03	0.01	0.07	0.35	0.06	0.06	1.42	0.38	99.3	2.17	18.73	91.76	0.38	1.27	0.04	0.22	2.13	0.02	0.37	0.18	0	0.02	0.01	3.12	4.89	1.42	0.12	0.25	0.04	12.08	22.96	0	0	0	-2.28	-9.95	11.41	61.22	186.95	890.35	420.13	1153.42	695.14	945.08	460.73	1128.07	499.04
31.798	1	0.06	0.03	0.01	0.07	0.35	0.06	0.06	1.56	0.35	99.3	2.17	18.67	96.06	0.35	1.26	0.04	0.22	2	0.02	0.36	0.2	0	0.02	0.01	2.8	5.94	1.56	0.13	0.25	0.03	6.94	22.98	0	0	0	-5.96	-6.03	12.32	60.67	186.72	886.73	418.35	1156.25	698.55	945.9	460.9	1129.06	497.16
31.831	1	0.06	0.03	0.01	0.07	0.36	0.06	0.06	1.37	0.3	99.29	2.28	18.91	93.37	0.3	1.36	0.04	0.23	1.72	0.02	0.4	0.16	0	0.02	0.01	2.57	5.14	1.37	0.14	0.26	0.03	11.23	23.29	0	0	0	-4.29	-8.78	13	61.01	185.82	885.21	417.77	1156.34	700.3	946.85	459.33	1128.5	498.51
31.865	1	0.06	0.03	0.01	0.06	0.4	0.06	0.06	1.39	0.27	99.2	2.71	20.06	91.53	0.27	1.44	0.04	0.27	1.66	0.02	0.42	0.19	0	0.02	0.01	2.56	3.69	1.39	0.16	0.28	0.04	8.39	24.4	0	0	0	-2.46	-10.1	13.56	61.17	182.15	888.86	417.46	1158.52	699.33	952.25	458.4	1129.88	498.75
31.898	1	0.06	0.03	0.01	0.06	0.41	0.06	0.06	1.39	0.24	99.17	2.87	20.42	92.35	0.24	1.44	0.04	0.3	1.47	0.01	0.28	0.14	0	0.02	0.01	2.28	4.07	1.39	0.16	0.29	0.03	16.38	24.75	0	0	0	-3.79	-9.54	13.36	61.11	184.9	887.93	416.1	1160.17	700.38	951.21	456.86	1131.54	497.77
31.931	1	0.05	0.03	0.01	0.06	0.47	0.05	0.06	1.6	0.28	99.05	3.45	21.68	94.45	0.28	1.49	0.04	0.28	1.56	0.01	0.24	0.16	0	0.01	0.01	2.52	5.08	1.6	0.19	0.3	0.03	8.36	25.94	0	0	0	-4.69	-7.83	13.84	60.66	185.4	887.09	414.29	1165.35	703.92	953.67	457.75	1134.96	496.58
31.965	1	0.05	0.02	0.01	0.06	0.64	0.05	0.06	2.17	0.3	98.72	5.14	24.45	95.24	0.3	1.42	0.03	0.25	1.87	0	0.21	0.26	0	0.01	0.02	2.17	5.57	2.17	0.18	0.3	0.03	4.17	28.53	0	0	0	-3.24	-7.02	14.27	60.57	194.07	889.2	414.53	1171.64	707.26	955.31	458.32	1144.58	501.22
31.998	1	0.05	0.02	0.01	0.05	0.78	0.05	0.06	3.11	0.26	98.43	6.42	26.08	94.31	0.26	1.34	0.03	0.21	2.5	0.01	0.21	0.39	0	0.01	0.02	2.21	5.33	3.11	0.18	0.29	0.03	2.69	30	0	0	0	-2.6	-7.96	14.49	60.43	195.54	890.4	414.19	1177	711.5	958.46	458.54	1149.02	502.38
32.031	1	0.05	0.02	0.01	0.05	0.91	0.05	0.06	4.69	0.34	98.19	7.36	27.02	94.93	0.34	1.42	0.03	0.2	3.3	0	0.24	0.52	0	0.01	0.02	2.3	5.6	4.69	0.21	0.3	0.03	3.31	30.91	0	0	0	0.91	-7.35	15.18	61.1	194.01	890.23	412.63	1180.06	714.96	961.69	458.27	1150.38	503.39
32.065	0	0.1	0.08	0.03	0.14	0.09	1.21	0.08	10.96	7.62	97.58	2.49	0	89.62	7.62	0.79	0.77	0.09	1.67	0.04	0.8	0.47	0	40.07	6.72	22.14	1.06	1.27	7.44	0.01	5.44	2.61	10.96	0	0	0	-32.98	-11.22	8.64	56	42.43	1344.62	628.5	1418.52	702.4	1363.09	647.25	1404.91	640.15
32.065	1	0.05	0.02	0.01	0.05	0.94	0.05	0.06	4.84	0.46	98.13	7.63	27.26	90.97	0.46	1.71	0.03	0.19	3.4	0	0.27	0.52	0	0.01	0.02	2.1	5.21	4.84	0.23	0.3	0.02	2.04	31.15	0	0	0	-0.62	-10.45	14.24	60.07	197.27	891.68	410.97	1186.91	719.08	962.95	457.6	1155.47	500.67
32.098	0	0.1	0.11	0.03	0.13	0.07	0.43	0.07	8.07	6.11	99.15	0.49	0	1.9	6.11	0.25	0.66	0.04	2.4	0.14	1.61	0.88	0	19.52	7.85	32.65	0.75	1.02	2.06	0.01	2.24	1.97	8.07	0	0	0	-13.58	-41.72	14.22	52.2	30.89	1347.72	626.5	1413.69	694.65	1369.46	637.33	1400.08	641.36
32.098	1	0.05	0.02	0.01	0.05	1.04	0.04	0.06	4.76	0.55	97.91	8.74	28.25	86.75	0.55	1.67	0.03	0.17	3.52	0.01	0.31	0.62	0	0.01	0.02	2.34	5.7	4.76	0.25	0.3	0.02	2.9	32.07	0	0	0	-4.06	-12.6	14.31	59.79	201.13	892.59	410.39	1187.86	716.51	962.86	453.87	1158.52	500.42
32.132	0	0.1	0.11	0.02	0.12	0.06	0.16	0.07	2.86	4.99	99.69	0.33	0	1.13	4.99	0.18	0.53	0.04	2.21	0.12	0.87	0.76	0	2.86	2.14	10.98	0.49	0.52	0.81	0.02	0.77	0.3	7.06	0	0	0	-12.49	-44.35	14.55	51.83	26.74	1352.14	627.73	1410.27	687.8	1371.74	636.96	1398.18	640.98
32.132	1	0.04	0.02	0.01	0.05	1.17	0.04	0.06	3.4	0.75	97.66	10.68	29.66	88.73	0.75	1.6	0.03	0.14	2.85	0.01	0.35	0.92	0	0.01	0.02	2.33	6.81	3.4	0.25	0.32	0.02	2.98	33.45	0	0	0	-3.95	-11.68	14.32	59.76	203.55	892.47	408.07	1191.6	717.62	963.49	453.83	1162.02	498.77
32.165	1	0.04	0.01	0.01	0.05	1.52	0.04	0.06	3.78	0.89	96.96	15.2	32.09	91.21	0.89	1.9	0.03	0.13	2.59	0.01	0.38	1.07	0	0.01	0.02	2.62	7.51	3.78	0.25	0.29	0.02	4.03	35.97	0	0	0	-2.76	-10.31	14.17	59.96	200.47	896.3	409.3	1193.42	718.49	967.24	454.81	1162.68	499.42
32.198	1	0.04	0.01	0.01	0.05	1.79	0.04	0.06	4	1.14	96.42	18.38	33.54	92.65	1.14	1.8	0.03	0.12	2.71	0.01	0.41	0.99	0	0.01	0.02	2.77	9.17	4	0.26	0.29	0.02	3.79	37.39	0	0	0	0.49	-9.33	16.88	60.67	194.85	903.83	408.5	1197.16	713.74	980.22	450.64	1167.73	503.62
32.232	1	0.04	0.01	0.01	0.04	2	0.04	0.06	5.44	1.3	96	20.67	34.18	85.9	1.3	1.94	0.02	0.14	2.91	0.01	0.56	0.64	0	0.02	0.03	3.49	8.34	5.44	0.36	0.29	0.02	11.45	38.3	0	0	0	2.63	-12.96	16.46	61.83	187.51	920.03	404.5	1200.91	698.09	992.55	443.86	1172.58	496.3
32.265	1	0.04	0.01	0.01	0.05	1.38	0.04	0.07	4.57	1.93	97.24	13.01	30.54	69.29	1.93	1.77	0.03	0.16	3.03	0.02	0.74	0.61	0	0.02	0.05	3.31	5.47	4.57	0.38	0.3	0.03	2.98	34.84	0	0	0	6.1	-17.93	11.61	61.48	169.55	950.17	395.75	1222.98	684.99	1017.79	440.4	1183.07	478.17
32.298	1	0.04	0.02	0.01	0.05	0.97	0.05	0.07	1.7	2.51	98.05	8.46	27.56	23.48	2.51	1.45	0.03	0.2	2.75	0.04	1.12	0.59	0	0.02	0.09	3.18	3.56	1.7	0.46	0.35	0.04	0.45	31.85	0	0	0	13.28	-27.91	9.89	60.03	170.27	968.08	385.03	1240.3	675.67	1033.27	432.58	1199.68	468.65
32.332	1	0.05	0.02	0.01	0.06	0.6	0.06	0.07	0.46	3.26	98.8	4.61	22.7	31.91	4.7	1.09	0.04	0.33	2.02	0.05	1.27	0.47	0	0.02	0.14	3.26	2.41	0.46	0.65	0.45	0.05	0.1	27.81	0	0	0	10.89	-25.79	7.55	60.08	157.25	972.22	375.93	1249.3	672.86	1041.63	426.62	1196.03	456.43
32.365	1	0.05	0.03	0.01	0.09	0.34	0.09	0.09	0.21	3.23	99.32	2.21	16.28	65.92	10.44	0.89	0.06	0.48	1.33	0.08	1.14	0.74	0	0.02	0.21	3.23	1.68	0.06	0.75	0.59	0.07	0.32	23.07	0	0	0	10.92	-18.7	9.47	61.66	151.04	984.06	372.4	1250.57	658.26	1053.21	420.11	1200.98	451.37
32.399	1	0.05	0.05	0.01	0.15	0.19	0.17	0.14	0.49	3.99	99.61	1.07	9.08	3.71	19.87	1.01	0.09	0.58	0.88	0.1	0.88	0.99	0	0.03	0.49	3.99	1.67	0.02	1.06	0.88	0.15	0.5	18.3	0	0	0	13.13	-38.28	13.36	60.16	124.96	990.45	378.68	1238.75	642.57	1069.29	417.51	1187.76	457.25
32.432	1	0.05	0.06	0.01	0.26	0.13	0.35	0.25	0.94	4.09	99.3	0.95	2.36	2.4	33.63	0.88	0.14	0.64	1.04	0.17	1.08	1.55	0	0.03	0.94	4.09	1.13	0.04	1.33	1.27	0.27	0.08	14.85	0	0	0	18.01	-40.53	8.05	60.79	115.97	1000.72	382.16	1243.39	641.29	1074.41	423.19	1184.18	460.61
32.465	1	0.04	0.07	0.01	0.41	0.1	0.66	0.41	1.94	4.53	98.69	2.4	0	0.73	45.3	0.78	0.17	0.64	1.07	0.31	1.15	3.72	0	0.03	1.94	4.53	0.56	0.05	1.72	1.71	0.42	0.13	12.43	0	0	0	17.27	-46.54	9.21	59.44	109.74	1001.24	387.82	1242.24	643.89	1079.5	426.2	1181.52	466.61
32.499	1	0.04	0.1	0.01	0.8	0.06	1.52	0.82	2.61	5.07	96.96	8.2	0	1.71	60.42	0.71	0.3	0.53	1.06	0.43	1.03	5.53	0	0.05	2.61	5.07	0.32	0.1	2.85	3.13	0.96	0.11	8.09	0	0	0	18.05	-42.25	5.8	60.49	114.51	997.69	389.12	1240.29	645.26	1070.46	428.22	1176.91	470.41
32.532	1	0.04	0.12	0.01	1.09	0.05	2.27	1.16	3.57	5.39	95.47	14.06	0	2.59	67.24	0.66	0.46	0.47	0.96	0.45	0.86	6.04	0	0.06	3.57	5.39	0.34	0.14	3.39	4.85	1.76	0.25	5.92	0	0	0	19.45	-40.14	7.99	61.75	116.46	992.53	391.16	1237.05	651.45	1067.37	431.66	1176.38	472.64
32.565	1	0.04	0.13	0.01	1.25	0.04	2.71	1.38	4.19	4.92	94.58	18.08	0	1.91	70.34	0.69	0.54	0.38	0.69	0.49	0.58	6.51	0	0.07	4.19	4.92	0.4	0.13	3.73	6.13	2.17	0.17	5.12	0	0	0	19.28	-41.7	7.26	61.38	114.06	989.75	394.27	1233.5	653.55	1064.62	434.66	1171.18	475.32
32.599	1	0.06	0.15	0.02	1.13	0.03	2.31	1.29	6.12	4.04	95.38	13.42	0	1.36	64.02	0.63	0.9	0.22	0.56	0.66	0.49	7.92	0	0.09	6.12	4.04	0.6	0.16	5.41	10.96	5.56	0.32	3.07	0	0	0	19.82	-43.43	7.66	61.3	108.82	980.48	395	1228.09	659.64	1060.23	436.67	1161.46	476.61
32.632	1	0.06	0.16	0.02	0.84	0.03	1.57	0.92	7.26	4.22	96.86	7.39	0	3.75	54.62	0.56	1.02	0.13	0.55	0.54	0.58	5.81	0	0.1	7.26	4.22	0.71	0.18	5.92	12.44	6.73	0.13	3.01	0	0	0	18.14	-38.23	6.4	62.24	109.67	979.66	399.82	1217.93	656.06	1051.29	442.73	1156.3	474.36
32.665	1	0.08	0.17	0.02	0.68	0.03	1.13	0.79	6.86	4.9	97.73	5.7	0	2.96	46.54	0.42	1.45	0.09	0.58	0.6	0.85	5.83	0	0.15	6.86	4.9	0.66	0.14	7.76	17.01	11.87	0.14	2.36	0	0	0	14.87	-39.44	2.61	60.7	111.28	970.63	400.33	1211.62	659	1038.13	445.87	1146.37	471.74
32.699	1	0.1	0.18	0.03	0.63	0.03	0.95	1.05	6.77	4.72	97.9	13.67	0	2.39	40.67	0.3	2.77	0.06	0.61	0.68	1.31	5.49	0	0.21	6.77	4.72	0.84	0.12	10.82	29.9	29.73	0.28	1.38	0	0	0	16.7	-40.55	3.43	60.48	107.11	958.77	401.98	1198.5	659.93	1028.85	446.88	1132.34	474.51
32.732	1	0.11	0.19	0.03	0.51	0.03	0.72	0.89	7.33	5.96	98.22	10.18	0	2.73	34.18	0.26	3.06	0.06	0.62	0.68	2.64	4.44	0	0.23	7.33	5.96	1.15	0.08	11.67	32.34	32.05	0.2	1.37	0	0	0	13.02	-39.86	1.97	59.27	110.08	948.04	405.61	1187.96	662.54	1014.8	450.79	1122.08	475.47
32.766	1	0.15	0.2	0.05	0.48	0.03	0.64	1.15	9.06	6.18	97.7	27.43	0	3.72	28.32	0.23	5.5	0.06	0.5	0.77	2.81	5.38	0	0.31	9.06	6.18	1.68	0.05	14.78	44.46	52.91	0.24	0.95	0	0	0	17.52	-38.27	2.96	59.96	109.09	936.72	407.07	1175.59	661.96	1005.52	450.13	1109.67	482.56
32.799	1	0.16	0.21	0.05	0.46	0.03	0.58	1.2	7.83	7.14	97.6	30.62	0	7.83	25.55	0.21	6.61	0.06	0.54	0.71	2.97	3.9	0	0.34	7.83	7.14	1.96	0.04	15.42	48.37	57.6	0.23	0.95	0	0	0	13.43	-34.33	3.12	60.01	113.57	927.73	410.34	1164.3	663.92	992.23	454.87	1103.06	479.7
32.832	1	0.16	0.21	0.04	0.43	0.03	0.56	1.02	8.67	6.86	97.97	28.56	0	6.54	24.06	0.19	6.78	0.06	0.52	0.71	2.49	2.83	0	0.35	8.67	6.86	2.24	0.04	14.18	45.79	57.87	0.34	0.97	0	0	0	17.37	-35.3	1.97	59.85	114.43	916.99	413.01	1153.22	664.26	980.54	456.32	1090.56	487.78
32.866	1	0.17	0.22	0.04	0.44	0.03	0.56	1.05	7.45	8.55	97.9	42.45	0	19.77	22.9	0.18	7.84	0.07	0.54	0.65	1.71	1.89	0	0.51	7.45	8.55	1.72	0.05	14.79	47.71	66.64	0.21	0.99	0	0	0	15.69	-29	3.03	61.04	119.28	908.4	416.11	1142.35	664.79	969.29	458.81	1084.58	489.41
32.899	1	0.17	0.22	0.04	0.4	0.03	0.51	0.94	8.19	8.32	98.13	37.48	0	11.64	20.95	0.2	7.69	0.08	0.56	0.7	1.68	1.09	0	0.42	8.19	8.32	1.67	0.05	14.15	46.91	66.01	0.58	1.01	0	0	0	15.68	-32.14	1.42	60.6	123.07	900.78	419.88	1134.53	667.08	957.88	463.23	1077.22	493.26
32.932	1	0.18	0.22	0.04	0.36	0.03	0.47	0.78	8.9	8.93	98.45	25.13	0	10.86	18.35	0.17	8.2	0.09	0.75	0.86	1.63	0.94	0	0.4	8.9	8.93	1.67	0.1	12.48	44.94	61.39	0.35	1.11	0	0	0	12.54	-32.52	1.92	59.25	122.67	893.59	421.97	1127.62	670.58	951.03	466.09	1071.05	491.47
32.966	1	0.17	0.22	0.04	0.34	0.03	0.47	0.73	8.57	8.49	98.54	16.33	0	22.37	18.39	0.19	8.49	0.11	1.05	0.79	2.17	0.81	0	0.38	8.57	7.49	1.53	0.12	10.12	43.38	54.61	0.22	1.26	0	0	0	11.02	-28.22	0.47	59.39	128.23	884.87	425.14	1118.53	672.05	937.56	470.27	1063.61	493.82
32.999	1	0.17	0.21	0.04	0.31	0.03	0.4	0.65	6.6	8.28	98.69	8.56	0	15.74	15.89	0.18	8.28	0.1	1.6	0.81	2.72	0.84	0	0.33	6.6	8.16	1.22	0.12	9.84	43.25	47.97	0.42	1.37	0	0	0	9.94	-30.39	1.39	58.54	129.02	876.22	430.7	1108.59	676.44	928.79	475.08	1055.74	498.14
33.032	1	0.16	0.21	0.03	0.29	0.03	0.37	0.62	5.14	7.94	98.76	4.11	0	28.02	15.49	0.2	7.93	0.11	2.32	0.73	3.01	0.83	0	0.34	5.14	7.94	1.06	0.18	8.13	42.43	38.64	0.19	1.58	0.09	0	0	10.71	-26.72	2.08	59.44	138.31	867.57	428.75	1104.41	678.47	918.77	473.48	1054.62	499.39
33.066	1	0.16	0.2	0.03	0.25	0.03	0.32	0.44	4.74	9.03	99.11	1.11	0	25.25	12.6	0.23	7.37	0.14	2.12	0.62	2.65	0.76	0	0.29	4.74	9.03	0.79	0.14	7.1	37.09	24.52	0.21	1.79	0	0	0	9.52	-27.43	4.02	58.88	136.33	857.57	433.61	1092.64	683.4	910.93	477.79	1045.2	501.38
33.099	1	0.16	0.2	0.03	0.21	0.03	0.25	0.35	3.29	8.76	99.3	0.51	0	64.18	8.76	0.28	6.31	0.14	2.14	0.65	2.41	0.74	0	0.27	3.29	9.41	0.62	0.14	6.47	35.1	17.47	0.14	1.76	0	0	0	8.73	-19.08	2.7	59.84	147.64	849.95	433.39	1088.58	685.8	897.83	479.9	1043.8	502.02
33.133	1	0.15	0.19	0.03	0.18	0.03	0.2	0.22	2.32	5.47	99.56	0.33	0	71.75	5.47	0.33	5.2	0.15	1.33	0.49	1.51	0.49	0	0.21	2.32	10.38	0.75	0.2	4.86	27.36	10.47	0.25	1.86	0	0	0	7.82	-17.34	5	60.73	147.55	842.9	435.92	1081.96	690.52	893.75	481.66	1039.69	503.39
33.166	1	0.14	0.18	0.03	0.16	0.03	0.17	0.17	2.04	3.87	99.64	0.33	0	80.69	3.4	0.39	3.87	0.14	1.52	0.44	1.54	0.41	0	0.18	2.04	7.98	0.87	0.35	3.4	23.46	7.88	0.4	1.92	0	0	0	6.96	-14.85	6.65	60.99	157.18	837.14	432.24	1078.87	687.94	887.22	475.89	1041.93	503.64
33.199	1	0.14	0.17	0.03	0.15	0.03	0.15	0.16	2.21	2.84	99.65	0.33	0	88.14	1.92	0.57	2.84	0.15	2.21	0.3	1.3	0.31	0	0.17	1.54	7.32	1.15	1.02	2.73	22.57	8.61	0.7	2.16	0	0	0	9.63	-11.97	7.03	63.12	163.07	830.56	426.35	1076.21	687.4	880.33	471.88	1041.02	499.62
33.233	1	0.13	0.16	0.03	0.14	0.04	0.14	0.13	2.78	1.73	99.67	0.33	0	85.84	1.03	0.83	1.73	0.17	2.78	0.29	0.99	0.18	0	0.11	1.06	4.77	1.26	1.82	2.05	18.02	5.3	1.21	2.5	0	0	0	8.37	-12.99	8.08	62.96	168.29	827.58	422.69	1076.09	686.05	877.98	467.19	1043.51	497.53
33.266	1	0.13	0.16	0.03	0.14	0.04	0.13	0.13	4.22	1.39	99.68	0.33	0	86.99	0.6	1.31	1.39	0.21	4.22	0.27	1.07	0.21	0	0.11	0.99	4.01	1.64	2.51	2.21	17.72	4.87	1.37	2.63	0	0	0	9.68	-12.5	8.36	63.77	168.48	827.54	419.12	1075.99	682.38	878.34	463.3	1043.72	495.47
33.299	1	0.13	0.15	0.03	0.13	0.05	0.13	0.12	3.69	0.95	99.7	0.33	0	90.07	0.32	1.59	0.95	0.24	5.38	0.27	1	0.19	0	0.1	0.72	3.81	1.91	2.06	2.1	17.24	3.69	1.84	3.05	0	0	0	7.71	-10.98	8.11	63.73	165.78	830.67	419.4	1077.4	681.61	881.14	464.24	1044.54	492.24
33.333	1	0.12	0.14	0.02	0.13	0.05	0.12	0.11	1.63	0.57	99.72	0.33	0	90.4	0.25	2.15	0.57	0.22	5.11	0.34	0.99	0.18	0	0.08	0.41	2.74	2.16	0.94	1.59	13.54	1.63	1.09	3.57	0	0	0	8.18	-10.79	7.73	64.49	161.64	834.81	419.2	1077.36	677.03	884.54	463.57	1043.85	490.94
33.366	1	0.12	0.14	0.02	0.13	0.05	0.12	0.1	1.46	0.49	99.72	0.33	0	90.46	0.21	2.2	0.49	0.19	4.42	0.28	0.95	0.21	0	0.08	0.31	2.19	2.44	0.89	1.5	11.49	1.46	0.95	3.59	0	0	0	9.88	-10.75	10.85	64.94	167.15	846.99	427.08	1080.46	674.74	894.23	467.25	1058.08	500.27
33.4	1	0.11	0.13	0.02	0.13	0.04	0.11	0.09	1.18	0.29	99.73	0.33	0	87.24	0.17	2.41	0.29	0.15	2.81	0.33	0.83	0.16	0	0.07	0.23	1.57	2.2	1.18	0.98	9.32	0.82	0.88	4.16	0	0	0	4.62	-12.39	9.29	63.48	162.61	855.34	434.53	1086.87	678.8	901.29	474.23	1061.21	503.73
33.433	1	0.11	0.13	0.02	0.13	0.04	0.11	0.09	1.15	0.2	99.74	0.33	0	88.77	0.14	2.81	0.2	0.15	2.44	0.31	0.8	0.18	0	0.07	0.14	1.33	2.06	1.15	0.93	7.87	0.59	4.71	4.31	0	0	0	2.95	-11.66	9.11	62.97	166.08	857.62	437.11	1093.35	685.36	903.9	477.31	1067.32	506.89
33.466	1	0.11	0.13	0.02	0.13	0.05	0.11	0.09	1.77	0.18	99.75	0.33	0	82.82	0.14	2.84	0.18	0.13	2.14	0.28	0.7	0.2	0	0.06	0.08	1.19	1.89	1.77	0.92	7.84	0.57	3.58	4.72	0	0	0	4.32	-14.14	9.88	62.58	167.32	862.01	438.97	1102.22	692.15	911.25	479.2	1075.48	511.25
33.5	1	0.11	0.13	0.02	0.12	0.05	0.11	0.08	1.04	0.14	99.75	0.33	0	78.61	0.14	2.52	0.11	0.1	1.99	0.22	0.73	0.21	0	0.06	0.05	0.83	1.99	1.04	0.78	5.86	0.35	1.82	4.85	0	0	0	1.97	-15.49	12.17	61.47	166.21	866.77	440.7	1112.1	699.09	922.33	480.04	1085.08	513.83
33.533	1	0.11	0.12	0.02	0.12	0.05	0.11	0.08	0.69	0.18	99.75	0.33	0	78.73	0.18	2.18	0.08	0.09	2.4	0.18	0.69	0.23	0	0.05	0.04	0.61	2.79	0.69	0.75	5.11	0.29	2.51	5.12	0	0	0	3.11	-15.46	12.28	62.27	169.67	864.39	438.17	1114.92	701.44	921.66	477	1086.91	515.48
33.566	1	0.11	0.12	0.02	0.12	0.05	0.11	0.07	0.74	0.22	99.76	0.33	0.74	81.38	0.22	1.79	0.08	0.08	3.21	0.12	0.67	0.26	0	0.05	0.03	0.6	2.74	0.74	0.78	4.98	0.26	8.67	5.53	0	0	0	2.56	-14.63	13.78	60.97	171.76	873.85	441.34	1131.58	712.23	935.9	481.66	1103.27	520.23
33.6	1	0.1	0.11	0.02	0.11	0.06	0.1	0.07	0.75	0.22	99.78	0.33	2.46	89.99	0.22	1.42	0.05	0.07	3.26	0.07	0.73	0.3	0	0.04	0.03	0.41	3.54	0.75	0.68	4.13	0.33	10.79	7.15	0	0	0	1.22	-11.02	14.96	61.53	175.44	876.39	441.96	1133.5	710.62	938.68	479.58	1108.41	523.94
33.633	1	0.1	0.1	0.02	0.11	0.07	0.1	0.07	1.37	0.26	99.78	0.33	3.18	91.77	0.26	1.37	0.05	0.08	3.78	0.06	0.8	0.45	0	0.04	0.03	0.46	3.76	1.37	0.69	3.81	0.3	7.58	7.78	0	0	0	3.97	-9.95	15.85	61.77	173.26	882.64	439.03	1145.38	715.28	949.88	478.35	1117.19	523.39
33.666	1	0.1	0.1	0.02	0.11	0.08	0.1	0.07	2.33	0.36	99.79	0.33	4.21	87.95	0.36	1.22	0.04	0.1	3.72	0.04	0.66	0.4	0	0.04	0.04	0.43	3.74	2.33	0.68	3.77	0.3	21	8.92	0	0	0	-1.02	-12.06	14.48	60.38	174.78	893.63	440.38	1156.44	715.49	958.25	478.58	1127.67	521.54
33.7	1	0.09	0.09	0.02	0.1	0.09	0.09	0.07	2.92	0.4	99.8	0.34	5.4	89.37	0.45	1	0.03	0.1	3.42	0.03	0.61	0.38	0	0.03	0.04	0.4	3.28	2.92	0.88	3.03	0.2	6.97	10.28	0	0	0	3.42	-11.36	14.72	61.46	175.72	898.62	437.27	1166.29	718.59	965.33	479.95	1136.4	520.11
33.733	1	0.09	0.08	0.02	0.1	0.1	0.09	0.07	4.42	0.49	99.79	0.39	6.22	90.71	0.54	0.93	0.03	0.12	3.83	0.03	0.51	0.32	0	0.03	0.05	0.49	3.18	4.42	0.87	3.04	0.2	8.82	11.17	0	0	0	0.88	-10.61	14.85	60.3	187.11	909.18	439.69	1178.56	720.58	973.07	478.46	1153.92	526.47
33.767	1	0.09	0.07	0.02	0.09	0.14	0.09	0.06	9.05	0.64	99.72	0.55	7.98	90.95	0.65	0.87	0.03	0.12	4.13	0.02	0.48	0.33	0	0.03	0.08	0.64	3.6	9.05	0.63	2.23	0.14	9.83	13.65	0	0	0	-3.97	-10.46	15.45	59.46	185.88	909.02	436.47	1186.21	722.68	977.73	478.56	1158.54	521.66
33.8	1	0.08	0.06	0.01	0.08	0.19	0.08	0.06	8.26	0.66	99.62	0.77	10.91	92.22	0.68	0.84	0.03	0.12	4.87	0.02	0.56	0.32	0	0.02	0.08	0.66	3.01	8.26	0.53	1.7	0.11	6.23	16	0	0	0	-2.68	-9.64	15.49	60.2	185.69	912.85	436.86	1188.83	722.47	981.13	478.7	1161.55	522.64
33.833	1	0.08	0.05	0.01	0.08	0.21	0.08	0.06	10.19	0.72	99.58	0.88	11.39	91.42	0.72	0.83	0.03	0.1	4.87	0.02	0.73	0.38	0	0.02	0.09	0.76	3.77	10.19	0.52	1.7	0.11	6.61	16.92	0	0	0	0.78	-10.17	16.77	59.52	181.77	925.48	438.75	1206.63	731.68	1000.01	481.63	1175.91	527.44
33.867	1	0.07	0.04	0.01	0.07	0.28	0.07	0.06	9.55	0.75	99.44	1.34	14.4	90.83	0.75	0.86	0.02	0.09	4.26	0.02	0.86	0.47	0	0.02	0.1	1.12	4	9.55	0.47	1.71	0.15	7.22	19.93	0	0	0	-5.69	-10.53	14.89	58.96	191.75	928.87	439.5	1210.19	729.06	996.46	482.07	1183.29	525.21
33.9	1	0.07	0.04	0.01	0.07	0.34	0.07	0.06	7.5	0.77	99.33	1.64	16.34	89.78	0.77	0.8	0.03	0.07	4.87	0.03	1.02	0.61	0	0.02	0.09	1.34	4.68	7.5	0.47	1.61	0.14	7.6	21.17	0	0	0	-5.17	-11.13	15.24	58.89	196	932.41	438.97	1218.4	734.03	1001.71	479.56	1191.6	528.09
33.933	1	0.06	0.03	0.01	0.06	0.5	0.06	0.06	7.34	0.81	98.99	3.01	20.3	90.99	0.81	0.91	0.02	0.07	4.4	0.03	1	0.69	0	0.02	0.07	1.98	7.1	7.34	0.46	1.45	0.12	4.43	25.07	0	0	0	-6.33	-10.44	14.73	58.95	199.9	935.73	438.56	1226.38	737.31	1004.61	482.19	1199.38	527.17
33.967	1	0.05	0.02	0.01	0.06	0.74	0.05	0.06	7.66	0.92	98.51	5.2	23.98	91.95	0.92	1.01	0.02	0.07	4.31	0.04	0.85	0.73	0	0.01	0.07	3.37	9.48	7.66	0.42	1.15	0.11	2.44	28.6	0	0	0	-3.53	-9.82	15.67	59.19	198.06	937.64	436.69	1231.36	738.68	1010.23	482.93	1203.24	527.37
34	1	0.05	0.02	0.01	0.06	1	0.05	0.06	7.4	0.97	97.99	7.02	26.71	95.43	0.97	0.94	0.02	0.06	5.78	0.04	0.96	0.77	0	0.01	0.06	3.77	11.66	7.4	0.38	1.04	0.11	3.17	30.59	0	0	0	-4.3	-6.81	14.7	59.26	201.41	942.86	438.12	1237.33	742.43	1012.9	483.47	1209.2	528.57
34.033	1	0.04	0.01	0.01	0.05	1.65	0.04	0.06	7.11	0.86	96.69	13.71	31.75	95.66	0.86	0.97	0.02	0.06	5.57	0.04	0.65	0.48	0	0.01	0.05	4.79	14.42	7.11	0.31	0.84	0.11	3.03	35.22	0	0	0	-5.6	-6.54	13.77	59.14	205.03	948.66	440	1243.56	744.3	1015.73	486.13	1216.22	529.07
34.067	1	0.04	0.01	0.01	0.05	2.83	0.04	0.06	8.82	0.82	94.35	25.43	36.61	90.56	0.82	1.07	0.02	0.06	5.86	0.03	0.52	0.55	0	0.01	0.04	7.5	18.08	8.82	0.25	0.61	0.12	1.63	39.97	0	0	0	-3.58	-10.69	13.4	58.93	208.86	952.6	440.71	1248.88	747.31	1018.51	485.88	1222.35	531.36
34.1	1	0.04	0.01	0.01	0.05	2.52	0.04	0.06	6.43	0.74	94.96	21.59	35.88	96.26	0.74	1.26	0.02	0.06	6.39	0.03	0.69	0.68	0	0.01	0.04	8.47	19.21	6.43	0.25	0.59	0.12	3.55	38.64	0	0	0	-10.66	-5.77	14.54	59.08	207.69	954.91	443.77	1244.87	739.13	1020.16	485.22	1222.18	533.44
34.134	1	0.04	0.01	0.01	0.05	2.75	0.04	0.06	4.25	0.64	94.51	25.4	37.21	96.04	0.64	1.36	0.02	0.06	5.35	0.03	0.95	1.59	0	0.01	0.03	10.67	19.39	4.25	0.2	0.45	0.12	2.38	39.96	0	0	0	-7.65	-6.06	13.58	58.9	213.16	955.49	442.12	1253.51	748.37	1020.81	486.45	1228.75	533.33
34.167	1	0.03	0.01	0.01	0.05	2.86	0.03	0.06	4.34	0.52	94.28	27.1	37.6	93.96	0.52	1.59	0.02	0.06	5.01	0.02	1.06	2.24	0	0.01	0.03	12.45	18.91	4.34	0.17	0.42	0.11	2.69	40.51	0	0	0	-4.11	-8.28	14.32	58.98	214.78	957.19	443.51	1255.99	750.14	1023.77	488.57	1232.8	537.95
34.2	1	0.04	0.01	0.01	0.04	2.32	0.04	0.06	3.06	0.44	95.36	22.12	35.77	95.2	0.44	1.63	0.02	0.05	4.55	0.02	1.4	2.98	0	0.01	0.03	12.9	14.88	3.06	0.17	0.43	0.11	3.18	38.83	0	0	0	-3.46	-7.07	15.14	59.23	213.8	957.84	443.39	1257.66	750.21	1026.77	489.26	1234.61	539.39
34.234	1	0.04	0.01	0.01	0.05	2.24	0.04	0.06	2.82	0.38	95.51	20.76	35.55	92.81	0.38	1.58	0.02	0.04	4.92	0.02	1.21	4.1	0	0.01	0.03	15.29	15.71	2.82	0.13	0.4	0.09	1.77	38.33	0	0	0	-4.83	-9.21	14.61	59.03	214.91	959.5	444.91	1259.65	752.82	1027.42	488.65	1236.09	540.1
34.267	1	0.04	0.01	0.01	0.05	1.92	0.04	0.06	3.51	0.34	96.17	17.26	33.92	93.63	0.34	1.71	0.02	0.04	4.86	0.01	1.13	4.26	0	0.01	0.03	16.04	13.78	3.51	0.13	0.4	0.09	3.92	36.91	0	0	0	-3.99	-8.56	14.36	58.98	214.25	962.12	445.91	1261.58	753.54	1029.31	490.96	1237.78	540.37
34.3	1	0.04	0.01	0.01	0.05	1.65	0.04	0.06	3.12	0.3	96.7	14.02	32.53	93.4	0.3	1.71	0.02	0.04	5.23	0.01	1.15	3.95	0	0.01	0.03	15.82	10.9	3.12	0.13	0.36	0.08	7.72	35.38	0	0	0	-3.04	-8.75	13.78	59.29	211.12	966.16	448.23	1261.42	753.03	1031.41	492.92	1237.06	540.67
34.334	1	0.04	0.01	0.01	0.05	1.53	0.04	0.06	2.77	0.25	96.94	11.87	31.68	95.43	0.25	1.62	0.02	0.03	6.16	0.01	1.32	4.98	0	0.01	0.04	19.18	9.74	2.77	0.12	0.31	0.06	14.92	34.19	0	0	0	-3.51	-6.81	15.02	59.05	211.78	966.51	448.35	1262.48	750.99	1033.99	494.12	1240.06	542.96
34.367	1	0.04	0.01	0.01	0.05	1.77	0.04	0.06	2.89	0.2	96.45	13.25	32.88	94.21	0.2	1.36	0.02	0.03	7.29	0.02	1.53	4.64	0	0.01	0.04	19.75	9.24	2.89	0.12	0.28	0.06	15.49	34.98	0	0	0	-2.36	-8.05	14.98	58.88	215.3	965.9	448.58	1263.63	752.38	1032.85	495.28	1242.44	544.57
34.401	1	0.04	0.01	0.01	0.05	1.83	0.04	0.06	3.07	0.18	96.33	12.87	32.79	96.07	0.18	1.25	0.02	0.03	8.31	0.02	2.15	4.58	0	0.01	0.05	22.17	10.11	3.07	0.1	0.25	0.04	8.91	34.77	0	0	0	-6.8	-6.01	13.73	59.57	211.05	965.02	451.64	1255.99	749.83	1027.94	495.19	1233.7	542.15
34.434	1	0.04	0.02	0.01	0.05	1.48	0.04	0.06	2.51	0.17	97.04	10.32	31.05	93	0.17	1.06	0.02	0.02	7.54	0.02	1.9	3.62	0	0.01	0.04	21.95	9.6	2.51	0.12	0.25	0.04	7.44	33.22	0	0	0	-6	-9.07	15.06	58.75	211.03	966.92	453.19	1262.13	754.62	1034.62	496.21	1239.46	546.95
34.467	1	0.04	0.02	0.01	0.05	1.43	0.04	0.06	2.24	0.14	97.15	10.19	30.82	94.68	0.14	1.11	0.02	0.02	7.05	0.02	1.87	3.33	0	0.01	0.03	22.02	10.36	2.24	0.12	0.24	0.04	11.05	33.12	0	0	0	-5.57	-7.6	14.49	58.7	211.61	968.16	453.3	1264.12	755.68	1034.64	499.03	1241.03	545.75
34.501	1	0.05	0.02	0.01	0.05	1.14	0.05	0.06	2.14	0.12	97.73	7.98	28.77	96.55	0.12	1.44	0.02	0.03	6.26	0.02	1.8	2.43	0	0.01	0.03	21.28	9.19	2.14	0.13	0.23	0.03	7.7	31.45	0	0	0	-6.85	-5.35	13.44	58.79	211.35	968.64	453.2	1263.87	756.05	1032.79	499.47	1239.6	543
34.534	1	0.05	0.02	0.01	0.06	0.83	0.05	0.06	1.58	0.09	98.35	5.17	25.93	95.75	0.09	1.57	0.02	0.03	6.27	0.02	1.59	2.18	0	0.01	0.03	23.36	8.31	1.58	0.14	0.23	0.03	6.68	28.56	0	0	0	-6.32	-6.42	14.16	58.56	211.6	968.69	452.73	1265.73	756.73	1035.02	498.93	1241.7	544.35
34.567	1	0.05	0.02	0.01	0.06	0.89	0.05	0.06	2.09	0.07	98.22	5.37	26.36	96.45	0.07	1.65	0.03	0.03	7.11	0.02	1.8	3.03	0	0.01	0.03	23.59	8.18	2.09	0.15	0.23	0.03	8.19	28.81	0	0	0	-8.26	-5.49	13.57	58.78	214.01	966.94	452.63	1262.96	755.12	1030.72	498.08	1239.93	543.12
34.601	1	0.05	0.02	0.01	0.06	0.9	0.05	0.06	2.08	0.08	98.2	5.33	26.36	96.45	0.08	1.76	0.03	0.04	7.4	0.02	1.97	2.39	0	0.02	0.03	23.21	6.94	2.08	0.14	0.23	0.03	6.76	28.77	0	0	0	-5.89	-5.49	14.03	59.72	208.3	967.72	454.73	1257.16	751.8	1031.51	498.22	1234.43	545.29
34.634	1	0.05	0.02	0.01	0.05	0.93	0.05	0.06	1.82	0.09	98.13	5.78	26.84	93.74	0.09	2.12	0.03	0.05	7.03	0.02	1.89	2.77	0	0.02	0.03	22.28	6.5	1.82	0.13	0.22	0.03	5.6	29.29	0	0	0	-6.15	-8.46	15.93	59.21	210.32	968.94	453.93	1260.12	748.68	1036.52	496.55	1240.26	548.72
34.667	1	0.05	0.02	0.01	0.05	1.12	0.05	0.06	1.56	0.09	97.75	7.22	28.53	95.15	0.09	2.13	0.03	0.05	7.39	0.02	2.13	3.03	0	0.02	0.02	21.73	5.38	1.56	0.13	0.24	0.03	5.53	30.78	0	0	0	-2.96	-7.11	16.16	59.51	209.11	969.73	454.08	1261.49	751.14	1038.47	497.68	1240.84	550.37
34.701	1	0.04	0.02	0.01	0.05	1.31	0.04	0.06	1.43	0.08	97.38	9.52	30.1	95.75	0.08	2.97	0.03	0.06	6.43	0.01	2.19	2.77	0	0.02	0.03	22.56	5.54	1.43	0.13	0.22	0.02	2.98	32.65	0	0	0	-4.46	-6.43	14.79	59.5	210.8	971.22	454.38	1262.04	751.36	1036.17	498.45	1241.14	547.68
34.734	1	0.04	0.01	0.01	0.05	1.36	0.04	0.06	1.67	0.09	97.29	10.04	30.36	94.79	0.09	3.33	0.04	0.07	6.33	0.01	2.27	3.49	0	0.02	0.03	22.96	4.94	1.67	0.12	0.21	0.02	4.96	33.02	0	0	0	-4.01	-7.5	14.93	59.55	208.16	972.31	454.84	1262.25	751.61	1038.15	498.33	1240.37	547.71
34.768	1	0.04	0.01	0.01	0.04	2.02	0.04	0.06	2.19	0.1	95.97	15.53	34.04	95.28	0.1	3.1	0.03	0.08	7.32	0.01	2.08	4.04	0	0.03	0.03	21.27	5.52	2.19	0.12	0.18	0.02	3.94	36.13	0	0	0	-4.85	-6.97	14.53	59.56	208.07	973.68	455.86	1261.03	749.76	1037.48	499.03	1239.86	547.36
34.801	1	0.04	0.01	0.01	0.04	2.26	0.04	0.06	1.94	0.13	95.48	17.45	35.2	95.33	0.13	3.31	0.04	0.09	7.68	0.01	1.99	4.44	0	0.03	0.04	20.15	5.44	1.94	0.11	0.19	0.02	4.21	37	0	0	0	-5.55	-6.92	16.19	59.5	210.37	971.73	454.31	1261.96	747.57	1039.23	497.48	1242.99	549.81
34.834	1	0.04	0.01	0.01	0.05	2	0.04	0.06	1.39	0.14	95.99	15	34.06	95.76	0.14	3.42	0.04	0.1	7.73	0.01	2.16	4.76	0	0.03	0.03	19.42	5.06	1.39	0.11	0.18	0.02	5.21	35.87	0	0	0	-4.42	-6.41	16.53	59.42	207.38	970.15	452.59	1264.12	750.81	1041.04	497.92	1242.26	548.09
34.868	1	0.04	0.01	0.01	0.05	1.78	0.04	0.07	1.09	0.13	96.44	12.36	32.99	96.31	0.13	3.71	0.04	0.1	8.32	0.01	1.96	4.11	0	0.03	0.03	17.41	5.04	1.09	0.12	0.21	0.02	4.1	34.48	0	0	0	-5.18	-5.69	14.94	59.44	211.71	973.46	453.85	1263.12	748.7	1037.79	497.35	1243.48	547.51
34.901	1	0.04	0.01	0.01	0.05	1.76	0.04	0.07	0.92	0.13	96.49	12.63	32.91	95.99	0.13	4.14	0.04	0.11	7.78	0.01	2.08	3.67	0	0.03	0.03	16.36	4.63	0.92	0.12	0.22	0.02	3.2	34.63	0	0	0	-5.12	-6.13	15.59	59.55	209.64	972.6	453.82	1262.35	748.21	1038.97	497.23	1242.35	548.06
34.934	1	0.04	0.01	0.01	0.05	1.82	0.04	0.07	0.8	0.13	96.37	13.24	33.13	95.69	0.13	4.83	0.05	0.11	7.73	0.01	2.41	2.77	0	0.03	0.03	14.68	4.23	0.8	0.13	0.22	0.02	3.55	34.97	0	0	0	-6.52	-6.5	15.91	59.36	210.19	972.57	454.1	1261.95	747.01	1039.24	496.25	1242.76	548.8
34.968	1	0.04	0.01	0.01	0.05	1.68	0.04	0.07	0.98	0.13	96.63	12.45	32.56	95.83	0.13	3.9	0.05	0.09	7.25	0.01	2.08	2.34	0	0.04	0.03	13.85	4.36	0.98	0.11	0.21	0.02	3.74	34.53	0	0	0	-5.78	-6.32	16.47	59.26	205.93	971.9	453.5	1263.75	749.88	1042.3	496.85	1241.74	548.13
35.001	1	0.04	0.01	0.01	0.05	1.51	0.04	0.07	1.06	0.12	96.98	11.63	31.6	95.75	0.12	3.68	0.05	0.08	6.21	0.01	2.07	2.05	0	0.04	0.03	13.24	4.64	1.06	0.11	0.2	0.02	3.12	34.05	0	0	0	-4.07	-6.43	15.85	59.76	209.64	971.08	453.41	1262.54	749.58	1038.73	497.77	1242.14	548.52
35.034	1	0.04	0.01	0.01	0.05	1.41	0.04	0.07	1.32	0.11	97.19	11.12	30.92	95.76	0.11	3.69	0.05	0.07	5.57	0.01	2.12	2.02	0	0.04	0.03	11.96	4.59	1.32	0.09	0.19	0.02	3.43	33.74	0	0	0	-3.86	-6.41	15.8	59.8	209.57	971.07	453.43	1262.27	749.52	1038.55	497.73	1241.87	548.52
35.068	1	0.04	0.01	0.01	0.05	1.56	0.04	0.07	1.37	0.09	96.88	12.74	31.89	95.55	0.09	3.65	0.05	0.07	5.54	0.01	2.19	2.19	0	0.04	0.02	9.92	4.85	1.37	0.08	0.18	0.01	5.75	34.7	0	0	0	-2.93	-6.66	15.77	59.83	207.05	971.38	452.97	1262.71	750.52	1039.79	497.51	1240.72	547.52
35.101	1	0.04	0.01	0.01	0.05	1.46	0.04	0.06	1.13	0.1	97.07	11.44	31.21	95.41	0.1	3.37	0.06	0.07	5.92	0.01	2.37	2.09	0	0.04	0.02	9.94	4.97	1.13	0.08	0.17	0.01	3.15	33.93	0	0	0	-5.27	-6.83	15.97	59.49	211.66	971.64	453.08	1263.19	749.03	1039.11	495.02	1243.69	549.31
35.135	1	0.04	0.02	0.01	0.05	1.36	0.04	0.06	0.81	0.09	97.28	9.88	30.14	95.57	0.09	3	0.06	0.06	6.61	0.01	3.2	2.89	0	0.04	0.02	9.83	4.99	0.81	0.09	0.17	0.01	10.31	32.91	0	0	0	-5.45	-6.65	15.26	59.36	210.26	973.23	454.09	1264.35	751.47	1039.66	495.81	1243.24	548.44
35.168	1	0.04	0.02	0.01	0.05	1.17	0.04	0.06	1.31	0.08	97.66	7.8	28.77	96.21	0.08	3.16	0.06	0.06	7.11	0.01	2.66	2.57	0	0.04	0.03	9.87	4.66	1.31	0.08	0.16	0.01	7.56	31.3	0	0	0	-5.31	-5.82	13.95	59.42	208.53	975.52	455.91	1263.79	751.45	1038.43	499.98	1241.77	546.24
35.201	1	0.04	0.02	0.01	0.05	1.1	0.05	0.06	1.5	0.08	97.8	7.24	28.37	95.8	0.08	3.08	0.05	0.05	7.01	0.01	2.14	2.29	0	0.05	0.03	10.41	6	1.5	0.08	0.16	0.02	4.62	30.8	0	0	0	-7.65	-6.37	14.01	59.34	208.71	975.05	457.27	1262.49	749.48	1037.34	502.45	1241.46	546.01
35.235	1	0.05	0.02	0.01	0.06	0.97	0.05	0.06	1.85	0.07	98.05	6.17	27.23	95.05	0.07	3.59	0.05	0.06	6.93	0.01	1.9	2.9	0	0.05	0.03	9.73	5.25	1.85	0.08	0.16	0.02	11.42	29.73	0	0	0	-4.23	-7.23	15.8	59.31	206.54	975.14	456.99	1264.33	751.49	1042.78	500.51	1243.11	550.77
35.268	1	0.05	0.02	0.01	0.05	1.03	0.05	0.06	1.98	0.07	97.93	6.42	27.79	95.77	0.07	3.45	0.05	0.05	7.47	0.01	1.73	2.5	0	0.05	0.03	10.37	4.87	1.98	0.08	0.16	0.02	6.99	29.99	0	0	0	-1.94	-6.4	15.57	59.88	208.69	973	455.51	1263.09	751.35	1039.75	500.86	1242.51	550.26
35.301	1	0.05	0.02	0.01	0.06	0.89	0.05	0.06	1.21	0.07	98.21	5.49	26.61	95.46	0.07	3.42	0.05	0.05	6.92	0.01	1.77	2.83	0	0.05	0.04	10.82	4.15	1.21	0.08	0.17	0.02	7.72	28.96	0	0	0	-2.87	-6.77	14.41	59.97	211.93	974.62	457.53	1261.88	751.19	1036.74	501.14	1242.75	550.83
35.335	1	0.05	0.02	0.01	0.06	0.84	0.05	0.06	1.11	0.06	98.32	5.39	26.11	95.59	0.06	3.52	0.05	0.05	6.02	0.01	1.81	3.35	0	0.05	0.04	11.84	3.79	1.11	0.08	0.16	0.02	4.14	28.84	0	0	0	-4.5	-6.62	15.64	59.43	209.21	974.37	457.42	1263.74	751.62	1040.82	500.8	1243.72	551.8
35.368	1	0.05	0.02	0.01	0.06	0.76	0.05	0.07	0.91	0.06	98.47	4.73	25.25	95.63	0.06	4.44	0.04	0.05	6.05	0.01	1.82	2.32	0	0.05	0.04	12.52	3.13	0.91	0.08	0.17	0.02	5.32	27.98	0	0	0	-4.53	-6.57	14.59	59.52	209.27	976.62	458.46	1262.53	750.25	1039.38	501.49	1242.83	550.48
35.402	1	0.05	0.02	0.01	0.06	0.74	0.05	0.07	1.08	0.06	98.51	4.54	24.94	95.3	0.06	4.89	0.05	0.05	6.06	0.01	1.81	2.67	0	0.05	0.04	13.86	3.28	1.08	0.07	0.16	0.02	3.64	27.72	0	0	0	-2.81	-6.96	16.27	59.69	206.51	974.95	458.35	1263.08	751.6	1043.04	501.42	1242.82	553.72
35.435	1	0.05	0.02	0.01	0.06	0.66	0.05	0.07	1.09	0.06	98.68	3.9	23.85	96.01	0.06	4.82	0.05	0.05	5.91	0.01	1.74	2.52	0	0.05	0.04	15.62	3.05	1.09	0.07	0.16	0.02	3.87	26.73	0	0	0	-4.06	-6.1	14.19	59.61	210.63	976.77	459.02	1262.95	751.53	1038.36	502.63	1243.4	550.86
35.468	1	0.05	0.02	0.01	0.06	0.65	0.05	0.07	1.08	0.06	98.69	3.84	23.81	96.61	0.06	5.37	0.05	0.05	5.89	0.01	1.59	2.63	0	0.06	0.04	15.48	2.46	1.08	0.07	0.15	0.02	2.99	26.63	0	0	0	-2.68	-5.26	14.61	59.77	205.39	977.98	459.79	1263.54	752.7	1041.93	504.41	1241.94	551.09
35.502	1	0.05	0.02	0.01	0.06	0.62	0.05	0.07	1.27	0.07	98.75	3.65	23.43	96.5	0.07	5.49	0.05	0.06	5.77	0.01	1.42	2.61	0	0.07	0.04	15.89	2.42	1.27	0.08	0.16	0.03	7.11	26.3	0	0	0	-4.89	-5.42	14.88	59.48	206.83	974.73	457.68	1263.22	751.34	1039.85	503.91	1241.78	548.68
35.535	1	0.05	0.02	0.01	0.06	0.64	0.05	0.07	1.08	0.07	98.71	3.87	23.79	95.07	0.07	5.75	0.04	0.05	5.59	0.01	1.45	2.4	0	0.07	0.04	17.22	2.38	1.08	0.08	0.17	0.03	9.14	26.68	0	0	0	-2.22	-7.21	15.75	59.69	210.46	972.85	456.25	1263.82	752.62	1039.88	500.52	1243.89	552.21
35.568	1	0.05	0.02	0.01	0.06	0.71	0.05	0.07	1.38	0.07	98.59	4.23	24.44	95.98	0.06	5.41	0.04	0.05	6.07	0.01	1.7	2.8	0	0.07	0.04	17.69	2.63	1.38	0.08	0.16	0.02	9.26	27.26	0	0	0	-4.08	-6.14	14.15	59.45	210.16	974.06	456.85	1263.43	754.01	1037.42	500.22	1241.83	549
35.602	1	0.05	0.02	0.01	0.06	0.85	0.05	0.07	1.46	0.07	98.3	5	25.93	96.41	0.06	5.58	0.04	0.05	7.25	0.01	2.04	2.59	0	0.07	0.04	20.08	2.71	1.46	0.09	0.18	0.03	7.83	28.35	0	0	0	-1.87	-5.55	14.99	59.83	209.85	973.21	456.33	1262.58	752.78	1038.23	500.61	1241.99	550.8
35.635	1	0.05	0.02	0.01	0.06	1.01	0.05	0.07	1.12	0.07	97.97	5.85	27.33	96.1	0.06	4.64	0.04	0.04	8.33	0.01	2.58	2.95	0	0.07	0.04	20.82	3.01	1.12	0.09	0.19	0.02	8.88	29.38	0	0	0	-1.97	-5.98	15.18	59.66	212.49	973.36	455.94	1263.88	752.91	1038.41	499.61	1244.37	551.88
35.668	1	0.04	0.02	0.01	0.06	1.08	0.05	0.07	1.23	0.06	97.84	6.5	28.1	96.58	0.06	5.01	0.03	0.04	8.07	0.01	2.2	3.19	0	0.06	0.03	21.4	2.89	1.23	0.09	0.19	0.02	3.85	30.08	0	0	0	-1.15	-5.3	14.68	60.03	211.66	972.43	456.12	1262.37	753.47	1036.45	500.97	1242.15	550.83
35.702	1	0.04	0.02	0.01	0.05	1.3	0.04	0.07	1.01	0.06	97.4	8.38	30.08	96.21	0.06	5.13	0.03	0.04	7.99	0.01	1.84	3.75	0	0.05	0.03	21.43	3.68	1.01	0.1	0.19	0.02	5.11	31.79	0	0	0	-4.78	-5.83	14.88	59.37	209.61	972.29	456.09	1262.73	752.8	1037.67	499.99	1241.44	549.11
35.735	1	0.04	0.01	0.01	0.05	1.54	0.04	0.07	0.96	0.06	96.92	10.04	31.7	95.97	0.06	5.55	0.03	0.04	8.58	0.01	1.73	4.26	0	0.05	0.03	20.78	3.98	0.96	0.1	0.19	0.02	4.68	33.03	0	0	0	-3.75	-6.15	14.84	59.58	209.76	973.73	456.75	1262.46	751.31	1038.05	501.34	1242.16	549.71
35.769	1	0.04	0.01	0.01	0.05	1.73	0.04	0.07	1.31	0.06	96.54	11.22	32.67	95.61	0.06	6.12	0.03	0.03	9.16	0.01	1.79	7.15	0	0.05	0.03	20.36	4.24	1.31	0.11	0.19	0.02	4.11	33.8	0	0	0	-3.85	-6.6	15.02	59.4	209.43	973.41	456.58	1263.01	752.44	1038.74	500.26	1242.15	550.09
35.802	1	0.04	0.01	0.01	0.05	1.89	0.04	0.07	1.37	0.06	96.22	12.72	33.57	96.14	0.06	6.88	0.03	0.04	9.03	0.01	1.69	6.13	0	0.05	0.03	19.76	4.37	1.37	0.11	0.17	0.02	3.29	34.68	0	0	0	-2.83	-5.93	14.58	59.63	208.18	973.67	456.6	1262.61	752.84	1038.22	501.52	1240.92	548.97
35.835	1	0.04	0.01	0.01	0.05	2.03	0.04	0.08	1.21	0.07	95.94	13.85	34.22	95.75	0.07	8.44	0.03	0.04	9.11	0.01	1.84	6.23	0	0.05	0.03	18.31	4.2	1.21	0.11	0.17	0.02	5.89	35.29	0	0	0	-4.46	-6.42	15.1	59.24	208.72	971.99	455.66	1263.2	752.94	1038.42	500.25	1241.43	548.75
35.869	1	0.03	0.01	0.01	0.05	2.59	0.03	0.08	1.47	0.06	94.81	19.6	36.53	96.01	0.06	8.85	0.04	0.05	8.42	0.01	2.05	6.85	0	0.05	0.03	16.3	4.29	1.47	0.1	0.16	0.02	8.54	37.88	0	0	0	-4.24	-6.1	14.35	59.17	209.38	972.63	455.34	1264.03	754.54	1037.59	499.52	1241.38	547.57
35.902	1	0.03	0.01	0.01	0.05	2.82	0.03	0.08	1.89	0.06	94.35	20.8	37.05	94.74	0.06	9.53	0.04	0.05	9.05	0.01	2.4	4.55	0	0.05	0.03	15.76	4.85	1.89	0.1	0.15	0.02	10.54	38.35	0	0	0	-4.38	-7.54	14.55	59.04	208.16	973.47	454.81	1263.96	752.8	1038.88	498.36	1241.3	546.88
35.935	1	0.03	0.01	0.01	0.05	2.81	0.03	0.08	1.87	0.06	94.38	20.56	36.98	96.82	0.06	8.45	0.04	0.06	9.12	0.01	2.44	4.23	0	0.05	0.04	15.33	5.15	1.87	0.1	0.15	0.02	6.44	38.26	0	0	0	-2.98	-4.93	15.31	59.56	209.67	971.78	455.5	1261.89	751.5	1037.71	500.39	1241.43	549.94
35.969	1	0.03	0.01	0.01	0.04	4.29	0.03	0.08	2.15	0.06	91.42	30.11	40.94	96.6	0.06	8.78	0.04	0.05	10.63	0.01	2.39	3.86	0	0.04	0.04	15.33	4.85	2.15	0.1	0.15	0.02	3.7	41.43	0	0	0	-6.63	-5.26	14.84	58.81	210.9	970.68	453.85	1264.25	752.51	1036.81	499.4	1242.45	546.22
36.002	1	0.03	0.01	0.01	0.04	4.9	0.03	0.08	1.38	0.05	90.19	31.84	42.15	95.56	0.05	7.73	0.04	0.05	12.11	0.01	2.65	3.87	0	0.04	0.04	16.04	4.83	1.38	0.1	0.15	0.02	3.02	41.93	0	0	0	-4.61	-6.66	14.33	58.88	210.91	971.64	453.9	1266.06	756.77	1037.6	497.42	1242.59	547.01
36.035	1	0.03	0.01	0.01	0.04	5.72	0.03	0.07	0.78	0.05	88.55	39.33	44.04	96.04	0.05	6.51	0.04	0.05	10.97	0.01	2.45	4.73	0	0.03	0.03	15.87	4.82	0.78	0.11	0.16	0.02	5.76	43.97	0	0	0	-6.63	-6.06	15.16	58.76	213.24	970.74	453.76	1263.88	751.77	1036.71	496.7	1243.63	548.25
36.069	1	0.03	0.01	0.01	0.04	5.94	0.03	0.07	0.88	0.05	88.13	39.89	44.28	97	0.05	5.46	0.04	0.05	11.37	0.02	2.6	4.63	0	0.03	0.04	15.5	5.18	0.88	0.11	0.15	0.02	4.52	44.12	0	0	0	-9.26	-4.63	14.28	58.59	207.83	969.97	454.56	1259.67	749.78	1034.36	498.23	1237.13	543.84
36.102	1	0.03	0.01	0.01	0.03	5.91	0.03	0.07	0.75	0.04	88.19	41.1	44.42	96.17	0.04	4.23	0.04	0.04	10.66	0.02	2.41	2.81	0	0.03	0.04	15.43	5.28	0.75	0.11	0.15	0.02	6.14	44.43	0	0	0	-4.25	-5.89	15.31	59.09	212.2	971.88	454.46	1260.35	748.94	1036.55	495.13	1241.47	550.23
36.136	1	0.03	0.01	0.01	0.03	6.83	0.03	0.07	1.15	0.05	86.35	43.87	45.84	94.47	0.05	3.93	0.04	0.04	11.99	0.02	1.96	1.89	0	0.03	0.04	14.01	5.25	1.15	0.1	0.14	0.02	4.54	45.13	0	0	0	-5.98	-7.81	15.37	58.65	210.52	971.21	454.55	1262.18	751.01	1037.69	496	1241.48	548.83
36.169	1	0.03	0.01	0.01	0.03	7.8	0.03	0.07	0.89	0.05	84.41	48.91	47	95.86	0.05	4	0.04	0.04	12.04	0.02	2.52	3.15	0	0.04	0.04	13.3	5.56	0.89	0.1	0.14	0.02	6.5	46.39	0	0	0	-5.74	-6.29	15.75	58.52	208.11	971.05	454.02	1263.78	752.55	1039.85	496.94	1241.51	548.32
36.202	1	0.03	0.01	0.01	0.03	5.75	0.03	0.07	0.8	0.06	88.5	42.18	44.32	96.12	0.06	4.53	0.04	0.05	9.6	0.02	2.24	2.93	0	0.04	0.04	12.99	5.79	0.8	0.11	0.13	0.03	3.05	44.7	0	0	0	-10.26	-5.95	14.28	58.45	204.92	973.19	456.3	1258.41	747.73	1036.79	496.3	1235.92	544.67
36.236	1	0.03	0.01	0.01	0.04	5.36	0.03	0.06	1.21	0.06	89.28	38.69	43.45	95.59	0.06	3.59	0.04	0.04	10.07	0.03	2.29	3.29	0	0.05	0.05	13	6.58	1.21	0.1	0.13	0.03	3.43	43.8	0	0	0	-4.69	-6.62	16.39	59	204.75	971.81	455.86	1258.91	747.02	1040.12	499.06	1238.48	549.85
36.269	1	0.03	0.01	0.01	0.04	4.69	0.03	0.06	1.5	0.06	90.63	35.08	42.22	94.41	0.06	3.24	0.04	0.04	9.48	0.03	2.03	2.91	0	0.05	0.05	12.47	6.58	1.5	0.1	0.13	0.03	3.16	42.84	0	0	0	-4.95	-7.87	16.17	58.91	206.04	972.58	456.38	1258.69	746.56	1039.7	498.21	1239.02	550.42
36.302	1	0.03	0.01	0.01	0.04	4.48	0.03	0.06	2.93	0.06	91.04	34.36	41.86	95.68	0.06	3.04	0.04	0.04	9.05	0.03	1.23	1.5	0	0.06	0.07	11.89	7.26	2.93	0.1	0.12	0.03	4.05	42.64	0	0	0	-5.9	-6.51	15.93	58.86	205.76	972.58	456.07	1258.64	745.86	1039.12	499.04	1238.75	548.88
36.336	1	0.03	0.01	0.01	0.04	4.75	0.03	0.06	4.29	0.07	90.51	31.68	41.89	95.45	0.07	2.86	0.04	0.04	11.59	0.03	1.12	1.23	0	0.07	0.07	12.33	7.21	4.29	0.09	0.13	0.03	4.48	41.88	0	0	0	-5.8	-6.78	15.97	58.87	205.95	972.81	456.23	1258.87	746.04	1039.4	498.92	1239.1	549.31
36.369	1	0.03	0.01	0.01	0.04	4.34	0.03	0.06	5.14	0.07	91.32	29.35	40.9	95.39	0.07	2.88	0.04	0.06	11.28	0.03	1	1.22	0	0.07	0.08	12.28	7.72	5.14	0.09	0.13	0.03	3.2	41.2	0	0	0	-5.81	-6.85	15.93	58.84	206.2	972.72	456.36	1258.72	746.2	1039.15	498.8	1239.02	549.51
36.403	1	0.03	0.01	0.01	0.04	3.46	0.04	0.06	2.99	0.08	93.08	23.6	39.13	90.42	0.08	2.51	0.04	0.06	10.77	0.03	1.13	0.88	0	0.07	0.08	12.05	7.27	2.99	0.09	0.14	0.03	4.59	39.36	0	0	0	-3.97	-10.78	16.27	59	207.04	971.23	456.16	1259.17	748.1	1039.25	498.02	1239.37	551.11
36.436	1	0.03	0.01	0.01	0.04	3.28	0.04	0.06	1.86	0.09	93.44	23.14	38.97	95.56	0.09	2.02	0.04	0.05	10.09	0.03	1.02	0.79	0	0.07	0.07	11.56	6.56	1.86	0.09	0.13	0.03	1.98	39.2	0	0	0	-1.41	-6.65	16.36	59.39	207.07	971.59	455.25	1261.15	750.96	1040.46	498.3	1240.46	551.92
36.469	1	0.03	0.01	0.01	0.04	3.12	0.04	0.06	1.45	0.09	93.75	22.24	38.49	96.43	0.09	1.79	0.04	0.04	9.84	0.03	1.3	1.4	0	0.07	0.07	12.4	6.63	1.45	0.09	0.13	0.03	4.87	38.88	0	0	0	-5.15	-5.51	15.51	58.76	208.91	971.33	455.11	1262.05	751.46	1038.35	498.27	1240.94	549.24
36.503	1	0.03	0.01	0.01	0.04	3.11	0.04	0.06	0.76	0.08	93.79	21.3	38.29	96.98	0.08	1.92	0.04	0.05	10.42	0.03	1.84	2.49	0	0.08	0.06	11.49	6.65	0.76	0.09	0.12	0.03	3.8	38.53	0	0	0	-5.2	-4.65	15.41	58.7	213.36	971.21	453.79	1264.87	752.66	1037.86	497.42	1244.76	549.55
36.536	1	0.04	0.01	0.01	0.04	2.89	0.04	0.06	0.84	0.09	94.23	19.99	37.45	95.87	0.08	1.7	0.03	0.04	10.06	0.03	2.17	4.13	0	0.09	0.06	11.74	6.88	0.84	0.09	0.12	0.03	12.91	38.04	0	0	0	-4.92	-6.28	15.9	58.54	210.85	970.56	453.35	1265.4	754.09	1039.78	496.08	1243.72	549.59
36.569	1	0.04	0.01	0.01	0.04	2.72	0.04	0.06	0.8	0.08	94.56	19.01	36.53	95.2	0.07	1.43	0.03	0.04	9.75	0.03	3.09	6.39	0	0.08	0.05	11.94	6.71	0.8	0.09	0.11	0.04	17.95	37.65	0	0	0	-6.77	-7.06	15.83	58.3	213.51	969.62	452.87	1265.5	753.53	1038.33	494.6	1244.71	549.32
36.603	1	0.04	0.01	0.01	0.04	3.17	0.04	0.06	0.56	0.09	93.67	21.24	37.74	96.29	0.07	1.48	0.04	0.04	10.81	0.04	3.57	5.81	0	0.09	0.04	12.29	7.43	0.56	0.09	0.11	0.04	8.57	38.51	0	0	0	-7.64	-5.73	14.54	58.43	213.25	971.03	453.96	1263.93	753.44	1035.89	495.06	1242.62	547.41
36.636	1	0.04	0.01	0.01	0.04	2.69	0.04	0.06	0.82	0.09	94.61	19.05	36.36	96.28	0.06	1.53	0.04	0.04	9.54	0.04	3.31	4.79	0	0.09	0.05	12.9	8.35	0.82	0.09	0.11	0.04	5.5	37.66	0	0	0	-7.72	-5.73	14.1	58.76	205.99	972.11	455.11	1259.55	748.46	1035.69	499.6	1236.95	543.5
36.669	1	0.04	0.01	0.01	0.04	2	0.04	0.06	1.07	0.1	95.99	14.04	33.85	92.52	0.06	1.31	0.04	0.03	8.67	0.04	2.54	3.82	0	0.1	0.05	13.16	9.42	1.07	0.08	0.1	0.05	3.25	35.39	0	0	0	-6.03	-9.42	15.34	58.55	209.03	972.45	456.07	1261.74	750.81	1038.7	496.86	1240.97	549.6
36.703	1	0.04	0.01	0.01	0.05	1.64	0.04	0.06	1.56	0.09	96.71	11.61	32.18	97.09	0.06	1.42	0.04	0.03	7.77	0.03	1.97	3.27	0	0.09	0.06	14.13	10.05	1.56	0.07	0.1	0.05	2.86	34.04	0	0	0	-6.83	-4.46	15.99	58.74	208.06	971.32	455.63	1262.01	751.43	1039.65	497.28	1240.85	550.25
36.736	1	0.04	0.02	0.01	0.05	1.39	0.04	0.06	1.88	0.08	97.22	10.43	30.8	96.74	0.06	1.39	0.05	0.03	6.25	0.03	1.66	2.22	0	0.08	0.06	13.07	9.11	1.88	0.07	0.09	0.05	5.66	33.29	0	0	0	-5.65	-5.05	15.36	59.01	212.65	970.57	454.69	1262.09	751.44	1036.44	496.99	1242.38	550.01
36.77	1	0.04	0.01	0.01	0.05	1.46	0.04	0.06	1.43	0.08	97.08	11.09	31.48	94.62	0.08	1.13	0.05	0.03	6.27	0.02	1.37	1.73	0	0.06	0.06	14.06	9.24	1.43	0.07	0.09	0.05	2.82	33.71	0	0	0	-4.79	-7.67	15.77	58.87	213.04	970.13	453.74	1263.75	752.02	1037.68	496.57	1243.88	550.14
36.803	1	0.04	0.02	0.01	0.05	1.4	0.04	0.06	1.2	0.09	97.2	10.06	31.01	96.37	0.09	1.26	0.05	0.03	6.89	0.02	1.52	2.32	0	0.05	0.05	14.71	9.04	1.2	0.07	0.09	0.05	3.89	33.03	0	0	0	-5.57	-5.61	15.08	58.95	214.76	970.85	453.34	1264.44	751.93	1036.3	496.94	1244.76	548.59
36.836	1	0.04	0.02	0.01	0.05	1.35	0.05	0.06	0.95	0.09	97.3	8.88	30.53	96.29	0.09	1.51	0.05	0.03	7.93	0.01	1.68	3.07	0	0.05	0.04	14.95	8.51	0.95	0.07	0.09	0.05	4.45	32.18	0	0	0	-5.18	-5.71	15.08	58.93	214.48	971.03	453.52	1264.54	752.31	1036.57	497.08	1244.7	548.86
36.87	1	0.05	0.02	0.01	0.05	1.35	0.05	0.06	0.79	0.1	97.29	8.27	30.38	97.16	0.1	1.64	0.06	0.04	8.91	0.01	1.88	4.14	0	0.04	0.04	16.21	7.44	0.79	0.07	0.07	0.05	2.98	31.7	0	0	0	-5.48	-4.34	15.28	58.91	213.12	970.7	453.04	1264.04	751.51	1036.97	497.02	1243.86	548.2
36.903	1	0.05	0.02	0.01	0.05	1.19	0.05	0.06	0.62	0.1	97.63	7.53	29.22	95.81	0.1	1.56	0.05	0.03	7.81	0.01	2.05	4.3	0	0.03	0.03	16.58	6.93	0.62	0.07	0.07	0.05	1.59	31.06	0	0	0	-7.22	-6.35	15.99	58.73	215.58	969.99	453.29	1265.16	751.96	1037.9	494.79	1246.12	550.63
36.936	1	0.05	0.02	0.01	0.05	0.88	0.05	0.06	0.73	0.1	98.25	5.82	26.71	95.81	0.1	1.7	0.06	0.02	5.78	0.01	1.57	3.56	0	0.03	0.03	17.99	7.1	0.73	0.07	0.07	0.05	1.34	29.34	0	0	0	-7.11	-6.35	16.19	58.72	213.02	969.7	453.63	1265.36	752.62	1038.95	496.68	1245.17	550.08
36.97	1	0.05	0.02	0.01	0.06	0.62	0.05	0.06	0.71	0.09	98.76	3.98	23.61	95.29	0.09	1.68	0.06	0.02	4.48	0.01	1.39	2.75	0	0.03	0.03	18.23	6.84	0.71	0.06	0.07	0.06	1.21	26.86	0	0	0	-7.3	-6.96	16.49	58.7	216.28	968.23	452.46	1265.45	751.7	1037.75	495.12	1246.74	550.82
37.003	1	0.05	0.03	0.01	0.06	0.55	0.05	0.06	0.64	0.09	98.9	3.5	22.65	94.25	0.09	1.43	0.06	0.02	4.08	0.01	1.22	2.44	0	0.03	0.03	18.74	7.54	0.64	0.07	0.07	0.06	1.93	26.03	0	0	0	-6.24	-8.02	16.66	58.71	216.21	968.29	452.29	1266.8	753.49	1038.94	494.66	1247.52	551.59
37.036	1	0.06	0.03	0.01	0.07	0.41	0.06	0.06	0.71	0.08	99.18	2.32	19.84	96.5	0.08	1.71	0.06	0.02	4.08	0.01	1.2	3.1	0	0.03	0.03	19.32	7.59	0.71	0.06	0.08	0.06	2.05	23.39	0	0	0	-8.84	-5.41	15.4	58.61	214.68	971.65	454.86	1265.42	752.82	1038.03	495.7	1245.71	550.08
37.07	1	0.07	0.04	0.02	0.07	0.3	0.06	0.06	0.68	0.07	99.4	1.48	16.95	95.48	0.07	1.68	0.06	0.02	4.21	0.01	1.13	3.31	0	0.03	0.03	19.95	7.39	0.68	0.05	0.07	0.06	5.97	20.56	0	0	0	-6.7	-6.75	15.57	58.66	210.66	971.54	454	1265.94	752.81	1039.69	498.32	1244.41	547.99
37.103	1	0.07	0.04	0.02	0.08	0.27	0.07	0.06	0.71	0.07	99.46	1.29	15.95	95.98	0.07	1.46	0.07	0.02	4.18	0.01	1.05	3.56	0	0.03	0.03	19.94	6.95	0.71	0.05	0.06	0.07	4.04	19.62	0	0	0	-7.69	-6.14	15.43	58.72	211.45	972.32	454.22	1265.75	751.86	1039.5	497.52	1244.83	548.01
37.137	1	0.07	0.05	0.02	0.08	0.22	0.07	0.06	0.96	0.06	99.57	0.97	13.87	96.3	0.06	1.39	0.07	0.01	4.17	0.01	0.84	3.94	0	0.02	0.04	18.45	6.69	0.96	0.05	0.06	0.08	3.32	17.61	0	0	0	-9.06	-5.71	15.19	58.52	210.57	974.63	454.78	1266.93	751.64	1041.2	496.88	1245.6	547.46
37.17	1	0.07	0.05	0.02	0.08	0.23	0.07	0.06	0.85	0.06	99.54	0.96	14.27	95.85	0.06	1.46	0.07	0.02	5.35	0.01	0.98	4.23	0	0.02	0.04	18.76	5.6	0.85	0.05	0.06	0.08	2.75	17.56	0	0	0	-9.08	-6.3	14	58.41	209.67	978.28	455.66	1266.28	750.3	1041.02	495.91	1244.67	545.81
37.203	1	0.07	0.05	0.02	0.08	0.3	0.07	0.06	1.01	0.06	99.41	1.13	16.32	96.28	0.06	1.69	0.07	0.02	7.57	0.02	1.07	3.83	0	0.02	0.04	18.09	6.57	1.01	0.05	0.05	0.09	1.85	18.67	0	0	0	-13.73	-5.74	13.76	58.16	207.4	980.36	455.74	1266.19	746.53	1042.31	495.11	1244.22	542.52
37.237	1	0.07	0.05	0.02	0.08	0.34	0.07	0.06	1.46	0.06	99.31	1.14	17.43	95.59	0.06	1.84	0.07	0.03	10.14	0.03	0.96	3.4	0	0.02	0.05	20.26	7.66	1.46	0.05	0.05	0.11	2.14	18.73	0	0	0	-12.71	-6.61	13.79	58.14	204.06	980.7	455.72	1265.7	746.26	1043.48	496.09	1242.42	541.49
37.27	1	0.07	0.04	0.01	0.08	0.4	0.07	0.06	1.34	0.06	99.21	1.31	18.77	96.35	0.06	2.4	0.06	0.03	10.64	0.03	0.83	2.43	0	0.03	0.04	20.97	7.29	1.34	0.06	0.05	0.11	3.45	19.72	0	0	0	-12.31	-5.64	12.87	58.01	203.84	983.16	455.56	1265.97	744.96	1043.22	496.59	1242.49	539.47
37.303	1	0.07	0.04	0.01	0.08	0.4	0.07	0.06	1.63	0.07	99.21	1.31	18.73	96.17	0.07	2.52	0.06	0.04	10.61	0.04	0.81	1.9	0	0.03	0.03	20.17	7.69	1.63	0.06	0.05	0.12	4.52	19.75	0	0	0	-7.72	-5.88	13.21	59.28	193.97	979.93	455.85	1254.73	740.67	1040.77	494.78	1229.56	539.34
37.337	1	0.07	0.04	0.01	0.08	0.35	0.07	0.06	1.38	0.08	99.29	1.31	17.95	94.33	0.08	2.43	0.06	0.04	8.68	0.05	0.8	2.28	0	0.03	0.03	18.03	8.72	1.38	0.07	0.05	0.13	1.72	19.73	0	0	0	-8.12	-7.94	13.88	58.92	197.53	975.82	451.93	1257.32	742.45	1039.79	491.53	1231.81	537.84
37.37	1	0.07	0.04	0.01	0.08	0.39	0.07	0.06	1.11	0.09	99.21	1.49	18.89	94.78	0.09	2.38	0.06	0.04	8.81	0.07	0.94	3.26	0	0.04	0.03	17	10.7	1.11	0.07	0.05	0.13	3.33	20.58	0	0	0	-6.48	-7.5	14.99	58.74	200.19	973.31	450.3	1258.57	742.51	1039.85	492.7	1234.54	539.3
37.404	1	0.07	0.04	0.02	0.08	0.42	0.06	0.06	1.11	0.1	99.17	1.69	19.54	96.03	0.1	2.42	0.06	0.05	8.24	0.07	0.91	5.65	0	0.04	0.02	14.59	12.26	1.11	0.07	0.04	0.16	4.82	21.4	0	0	0	-5.57	-6.07	14.11	58.34	208.74	970.97	446.43	1264.71	747.88	1036.72	491.95	1240.48	537.27
37.437	1	0.06	0.03	0.02	0.08	0.5	0.06	0.06	1.2	0.11	98.99	2.22	21.31	97.43	0.11	2.33	0.06	0.05	8.2	0.07	0.94	5.65	0	0.04	0.02	14.19	14.4	1.2	0.08	0.04	0.17	2.53	23.12	0	0	0	-8.59	-3.83	14.33	58.33	208.1	970.73	448.04	1260.08	744.04	1035.18	490.11	1237.59	538.49
37.47	1	0.06	0.03	0.01	0.07	0.54	0.06	0.06	1.42	0.11	98.91	2.36	21.89	90.98	0.11	2.02	0.06	0.05	8.83	0.07	1.05	4.74	0	0.04	0.02	13.75	11.09	1.42	0.08	0.04	0.18	2.75	23.5	0	0	0	-7.66	-10.45	14.99	58.31	201.77	971.32	447.48	1256.43	738.5	1037.38	488.42	1233.34	536.51
37.504	1	0.06	0.03	0.01	0.07	0.63	0.06	0.06	1.41	0.11	98.75	3.24	23.47	97.11	0.11	1.85	0.06	0.06	7.32	0.06	0.91	3.75	0	0.05	0.02	11.87	9.94	1.41	0.08	0.04	0.23	1.74	25.54	0	0	0	-4.76	-4.43	14.26	58.73	202.83	970.76	445.03	1256.73	740.07	1035.44	487.65	1232.7	534.87
37.537	1	0.05	0.02	0.01	0.06	0.76	0.05	0.06	1.87	0.12	98.48	4.55	25.35	95	0.12	1.68	0.05	0.06	6.47	0.05	0.87	3.34	0	0.06	0.02	10.72	11.35	1.87	0.08	0.03	0.25	2.02	27.73	0	0	0	-5.5	-7.27	11.93	59.04	199.29	972.42	446.21	1253.01	738.37	1031.64	488.58	1226.64	529.74
37.57	1	0.05	0.02	0.01	0.06	0.76	0.05	0.06	2.36	0.13	98.49	4.89	25.3	97.25	0.13	1.72	0.05	0.06	5.42	0.04	0.84	2.73	0	0.06	0.03	10.15	10.29	2.36	0.08	0.04	0.24	3.55	28.2	0	0	0	-10.65	-4.17	13.21	58.51	202.86	972.3	446.14	1249.64	730.71	1030.96	484.48	1228.28	531.55
37.604	1	0.04	0.02	0.01	0.05	1.13	0.04	0.06	2.49	0.14	97.75	8.95	29.25	93.89	0.14	1.92	0.05	0.07	4.59	0.04	0.69	2.12	0	0.06	0.03	8.25	8.65	2.49	0.09	0.04	0.21	1.23	32.23	0	0	0	-8.12	-8.34	14.13	59.09	196.15	969.5	443.86	1246.21	727.88	1031.93	483.64	1222.79	528.93
37.637	1	0.04	0.02	0.01	0.05	1.13	0.04	0.06	2.96	0.17	97.73	8.95	29.14	92.43	0.17	2.65	0.05	0.09	4.69	0.03	0.8	2.38	0	0.07	0.04	7.27	8.64	2.96	0.09	0.04	0.21	2.74	32.23	0	0	0	-7.79	-9.49	13.73	59.41	189.43	969.25	442.96	1241.63	724.03	1031.42	482.53	1216.05	524.91
37.67	1	0.04	0.02	0.01	0.05	1.18	0.04	0.06	2.14	0.2	97.64	9.89	29.8	94.21	0.2	2.75	0.04	0.09	4.03	0.03	0.71	1.92	0	0.07	0.04	5.99	7.31	2.14	0.09	0.05	0.22	1.25	32.92	0	0	0	-7.23	-8.05	14.56	59.39	197.9	961.61	436.78	1241.83	722.01	1025.38	481.43	1219	522.37
37.704	1	0.04	0.01	0.01	0.05	1.24	0.04	0.06	1.52	0.22	97.51	10.56	30.49	96.01	0.22	3.34	0.04	0.09	4.09	0.03	0.58	1.91	0	0.08	0.04	4.5	7.06	1.52	0.09	0.05	0.24	1.7	33.38	0	0	0	-3.17	-6.1	13.62	60.4	195.95	961.6	436.42	1241.31	726.04	1024.44	480.59	1215.94	522.15
37.737	1	0.04	0.01	0.01	0.05	1.26	0.04	0.07	1.77	0.23	97.47	10.6	30.55	96.23	0.23	3.89	0.04	0.09	4.31	0.02	0.58	2.37	0	0.09	0.04	4.13	8.2	1.77	0.09	0.05	0.24	0.67	33.4	0	0	0	-4.08	-5.8	13.28	60.28	195.11	961.69	436.83	1239.18	724.27	1023.2	480.26	1213.95	521.3
37.771	1	0.04	0.01	0.01	0.05	1.27	0.04	0.07	2.02	0.24	97.47	10.65	30.6	95.32	0.24	4.35	0.04	0.09	4.31	0.02	0.39	1.69	0	0.09	0.04	2.85	8.33	2.02	0.09	0.05	0.23	0.92	33.43	0	0	0	-3.01	-6.93	13.43	60.2	196.36	959.62	434.77	1239.41	724.25	1021.94	479.64	1214.1	520.02
37.804	1	0.04	0.01	0.01	0.05	1.34	0.04	0.07	2.36	0.21	97.32	10.95	31	97.04	0.21	4.74	0.04	0.09	4.9	0.02	0.4	1.78	0	0.09	0.04	2.41	7.79	2.36	0.09	0.05	0.24	1.1	33.63	0	0	0	-4.01	-4.55	13.19	60.24	200.09	959.02	435.12	1237.17	722.18	1018.75	478.88	1214.36	520.99
37.837	1	0.04	0.01	0.01	0.05	1.57	0.04	0.07	2.88	0.19	96.86	12.59	32.34	95.42	0.19	4.74	0.04	0.09	5.84	0.02	0.39	1.45	0	0.09	0.04	2.28	8.22	2.88	0.08	0.05	0.24	1.11	34.61	0	0	0	-3.81	-6.81	12.51	60.23	195.56	960.24	435.83	1236.46	722.55	1019.6	479.57	1211.17	518.88
37.871	1	0.04	0.01	0.01	0.05	1.73	0.04	0.07	1.51	0.17	96.55	14.23	33.55	96.16	0.17	4.61	0.03	0.07	5.8	0.02	0.39	0.92	0	0.08	0.03	1.94	9.49	1.51	0.07	0.05	0.25	2.11	35.49	0	0	0	-5.93	-5.89	10.85	60.41	191.28	960.28	436.6	1231.4	719.67	1016.18	478.59	1203.86	515.54
37.904	1	0.04	0.01	0.01	0.05	1.86	0.04	0.07	1.51	0.14	96.28	14.91	34.18	96.25	0.14	4.74	0.03	0.06	6.46	0.02	0.44	0.9	0	0.08	0.03	1.84	8.45	1.51	0.07	0.05	0.24	2.12	35.83	0	0	0	-4.3	-5.78	13.12	60.32	193.29	958.2	437.29	1231.02	719.55	1017.82	480.1	1206.87	520.33
37.937	1	0.04	0.01	0.01	0.05	1.68	0.04	0.07	1.27	0.14	96.64	14.24	33.37	93.4	0.14	5.17	0.03	0.07	5.28	0.02	0.44	0.83	0	0.09	0.03	1.79	9.29	1.27	0.07	0.06	0.22	2.41	35.49	0	0	0	-4.7	-8.75	14.62	59.76	191.54	953.84	435.65	1230.74	720.33	1018.68	479	1205.66	520.53
37.971	1	0.03	0.01	0.01	0.05	2.1	0.03	0.07	1.11	0.16	95.81	19.34	35.59	95.74	0.16	5.14	0.03	0.07	4.77	0.02	0.46	0.77	0	0.09	0.03	1.52	8.91	1.11	0.07	0.06	0.23	1.74	37.78	0	0	0	-4.86	-6.44	13.18	59.43	191.62	951.24	432.93	1230.91	723.25	1014.91	477.46	1202.66	515.81
38.004	1	0.03	0.01	0.01	0.05	2.35	0.03	0.07	1.44	0.17	95.31	22.05	36.58	96.71	0.17	5.55	0.03	0.07	4.78	0.02	0.55	1.58	0	0.09	0.02	1.6	8.07	1.44	0.07	0.06	0.22	2.53	38.81	0	0	0	-6.27	-5.1	14.9	58.41	202.16	949.43	433.53	1229.72	720.41	1012.81	473.77	1208.77	523.44
38.037	1	0.03	0.01	0.01	0.04	2.98	0.03	0.07	1.54	0.19	94.03	28.15	38.84	96.22	0.19	6.03	0.03	0.09	5.14	0.02	0.59	1.88	0	0.08	0.02	1.76	7.36	1.54	0.08	0.07	0.18	2.17	40.84	0	0	0	-8.06	-5.81	13.5	57.95	198.27	948.51	434.58	1228.51	723.5	1010.64	475.07	1203.79	519.83
38.071	1	0.03	0.01	0.01	0.04	3.76	0.03	0.07	1.47	0.22	92.47	32.85	40.96	94.86	0.22	6.59	0.03	0.12	6.66	0.02	0.6	2.05	0	0.07	0.02	1.67	6.13	1.47	0.09	0.08	0.16	2.14	42.22	0	0	0	-6.85	-7.42	14.31	57.59	197.55	948	433.81	1229.39	723.07	1012.42	475.58	1204.83	520.32
38.104	1	0.03	0.01	0.01	0.04	4.95	0.03	0.08	1.2	0.24	90.09	40.64	43.67	95.69	0.24	7.17	0.03	0.15	7.61	0.02	0.5	2.59	0	0.06	0.02	1.72	4.89	1.2	0.1	0.08	0.14	1.91	44.31	0	0	0	-5.13	-6.5	13.41	57.52	198.16	950.75	434.83	1230.31	724.11	1012.51	476.66	1205.72	520.69
38.138	1	0.02	0	0.01	0.04	7.06	0.02	0.08	0.79	0.27	85.88	53.04	47.36	94.31	0.27	8.37	0.03	0.19	8.13	0.02	0.31	1.49	0	0.04	0.02	1.89	4.11	0.79	0.1	0.07	0.13	1.13	47.42	0	0	0	-4.92	-7.96	13.47	57.52	195.88	948.14	431.73	1229.63	722.73	1011.62	475.85	1203.24	516.46
38.171	1	0.02	0	0	0.03	10.35	0.02	0.08	0.71	0.32	79.3	66.3	51.28	95.4	0.32	8.05	0.03	0.25	8.7	0.02	0.3	1.45	0	0.04	0.01	2.16	3.74	0.71	0.12	0.08	0.11	1.79	50.88	0	0	0	-4.45	-6.84	13.43	57.4	196.71	950.65	432.97	1230.51	723.5	1013.22	474.55	1204.86	518.9
38.204	1	0.02	0	0	0.03	11.52	0.02	0.08	0.43	0.35	76.95	69.71	52.45	94.74	0.35	8.05	0.03	0.31	8.91	0.02	0.3	1.62	0	0.04	0.01	2.44	3.55	0.43	0.13	0.08	0.11	1.93	51.85	0	0	0	-4.49	-7.55	13.57	58.12	197.48	946.21	430.23	1224.84	717.9	1007.96	472.94	1200.71	515.88
38.238	1	0.02	0	0	0.03	13.53	0.02	0.08	0.43	0.34	72.94	77.3	54.38	97.14	0.34	7.33	0.03	0.35	7.34	0.03	0.28	1.38	0	0.04	0.01	3.21	3.25	0.43	0.16	0.08	0.09	0.8	54.29	0	0	0	-3.53	-4.37	12.75	58.95	195.77	945.82	429.21	1224.56	718.81	1006.7	473.87	1198.49	513.2
38.271	1	0.02	0	0	0.03	13.3	0.02	0.08	0.38	0.39	73.41	77.69	54.27	96.47	0.39	6.82	0.02	0.4	6.71	0.02	0.26	1.9	0	0.04	0.01	3.26	2.92	0.38	0.17	0.08	0.1	1.91	54.43	0	0	0	-1.93	-5.46	12.36	59.88	196.64	944.16	428.01	1221.57	717.28	1003.49	472.08	1195.98	512.26
38.304	1	0.02	0	0	0.03	12.24	0.02	0.07	0.27	0.32	75.51	78.57	53.68	97.84	0.32	5.68	0.02	0.34	4.41	0.02	0.25	1.95	0	0.04	0.01	3.52	2.18	0.27	0.2	0.09	0.1	1.97	54.75	0	0	0	-2.91	-2.94	12.52	60.81	195.54	942.95	428.39	1217.55	714.66	1001.72	470.92	1192.78	512.56
38.338	1	0.02	0	0	0.03	11.96	0.02	0.07	0.26	0.29	76.08	79.64	53.55	96.54	0.29	5.46	0.03	0.28	3.15	0.02	0.31	1.81	0	0.03	0.01	4.39	1.95	0.26	0.27	0.1	0.08	5.56	55.15	0	0	0	-4.57	-5.36	12.38	61.46	193.75	939.88	426.91	1209.35	706.2	997.1	465.3	1185.17	511.87
38.371	1	0.02	0	0	0.03	11.75	0.02	0.07	0.23	0.28	76.49	79.2	53.34	96.7	0.28	5.02	0.03	0.26	3.12	0.02	0.4	1.71	0	0.03	0.01	5.03	1.83	0.23	0.28	0.1	0.08	0.86	54.99	0	0	0	-5.87	-5.12	11.91	60.76	191.04	938.56	423.87	1211.89	708.75	997.33	466.33	1184.61	504.06
38.405	1	0.02	0	0	0.02	14.82	0.02	0.07	0.34	0.25	70.35	84.56	55.76	95.79	0.25	5.09	0.03	0.24	3.39	0.02	0.55	1.24	0	0.04	0.01	6.96	1.86	0.34	0.38	0.12	0.07	0.7	57.25	0	0	0	-5.85	-6.38	12.18	60.66	194.16	939.06	422.47	1215.18	709.83	998.49	464.52	1188.52	504.35
38.438	1	0.02	0	0	0.02	16.45	0.02	0.07	0.33	0.22	67.1	86.68	56.9	97.02	0.22	4.91	0.03	0.19	3.46	0.03	0.63	1.1	0	0.04	0.02	7.97	1.95	0.33	0.46	0.13	0.07	0.51	58.32	0	0	0	-3.17	-4.58	11.75	61.73	189.9	940.24	423.52	1210.14	705.83	997.52	466.25	1183.67	503.83
38.471	1	0.02	0	0	0.02	19.9	0.02	0.07	0.28	0.21	60.2	89.13	59.03	96.78	0.21	4.98	0.03	0.17	4.73	0.03	0.5	0.94	0	0.03	0.02	8.33	1.72	0.28	0.47	0.12	0.07	0.69	59.76	0	0	0	-4.36	-4.98	11.55	61.44	191.08	940.14	423.62	1211.88	707.52	997.49	466.57	1184.96	503.56
38.505	1	0.02	0	0	0.02	25.53	0.02	0.07	0.21	0.2	49.47	92.12	61.96	97.23	0.2	5.79	0.02	0.18	6.05	0.03	0.49	1.03	0	0.03	0.02	8.99	1.68	0.21	0.53	0.14	0.06	0.7	61.97	0	0	0	-4.37	-4.2	11.7	61.86	191.23	939.29	424.2	1210.07	706.48	996.31	467.48	1183.99	504.17
38.538	1	0.01	0	0	0.02	32.98	0.01	0.07	0.15	0.19	42.02	94.37	65.16	96.78	0.19	5.65	0.02	0.17	8.01	0.04	0.54	1.11	0	0.03	0.02	8.95	1.72	0.15	0.54	0.13	0.05	0.66	64.21	0	0	0	-5.74	-4.98	11.74	61.46	190.45	938.61	423.56	1209.75	706.41	996.29	465.41	1182.94	503.27
38.571	1	0.01	0	0	0.02	38.94	0.01	0.07	0.14	0.22	36.06	95.45	67.43	97.45	0.22	6.6	0.02	0.17	9.84	0.05	0.48	1.12	0	0.03	0.02	8.75	2.12	0.14	0.51	0.13	0.05	1.08	65.61	0	0	0	-4.93	-3.78	11.85	61.73	189.77	939.25	424.43	1208.64	705.64	996.55	466.17	1182.43	504.41
38.605	1	0.01	0	0	0.02	38.26	0.01	0.07	0.19	0.23	36.74	95.64	67.24	97.26	0.23	6.45	0.02	0.17	8.8	0.05	0.53	0.97	0	0.03	0.02	9.26	2.37	0.19	0.54	0.12	0.05	0.64	65.88	0	0	0	-3.68	-4.15	12.21	62.1	188.09	938.39	423.78	1208.33	705.94	997.21	466.08	1181.37	504.29
38.638	1	0.01	0	0	0.02	38.33	0.01	0.08	0.23	0.24	36.67	95.96	67.35	97.44	0.24	7.3	0.02	0.18	7.85	0.04	0.59	0.91	0	0.03	0.02	9.92	2.54	0.23	0.55	0.12	0.05	1.15	66.38	0	0	0	-4.47	-3.8	11.8	61.84	191.24	936.25	421.84	1208.93	706.12	994.33	465.75	1182.09	502.07
38.671	1	0.01	0	0	0.02	37.6	0.01	0.08	0.31	0.27	37.4	96.15	67.19	97.01	0.27	6.95	0.02	0.17	6.7	0.05	0.51	0.97	0	0.03	0.02	10.6	2.62	0.31	0.58	0.13	0.05	1.79	66.69	0	0	0	-4.78	-4.6	12.54	61.54	193.83	934.75	422.63	1209.86	708.28	994.29	466.03	1184.16	504.99
38.705	1	0.01	0	0	0.02	34.69	0.01	0.08	0.48	0.27	40.31	95.56	66.03	97.85	0.27	7.02	0.02	0.17	6.31	0.04	0.45	1.06	0	0.03	0.02	10.68	2.39	0.48	0.54	0.12	0.05	1.53	65.76	0	0	0	-6.54	-2.91	13.33	61.27	195.05	931.64	420.93	1210.21	708.32	993.66	465.17	1184.7	504.49
38.738	1	0.01	0	0	0.02	33.45	0.01	0.08	0.54	0.28	41.55	95.24	65.53	96.47	0.28	6.93	0.02	0.16	6.22	0.03	0.36	1.09	0	0.03	0.03	11.15	2.1	0.54	0.5	0.12	0.05	2.78	65.31	0	0	0	-4.85	-5.46	12.64	61.54	194.18	931.76	421.45	1209.96	710.27	992.8	465.74	1183.14	504.12
38.772	1	0.01	0	0	0.02	33.24	0.01	0.07	0.82	0.26	41.76	95.46	65.49	95.16	0.26	6.45	0.02	0.14	5.46	0.03	0.33	0.89	0	0.03	0.03	12.97	2.24	0.82	0.51	0.11	0.04	3.58	65.62	0	0	0	-4.5	-7.11	11.59	61.62	192.28	930.25	420.19	1208.57	710.74	990.29	465.46	1179.35	500.48
38.805	1	0.01	0	0	0.02	34.58	0.01	0.08	0.85	0.26	40.42	95.99	66.1	95.19	0.26	7.2	0.02	0.13	4.93	0.02	0.34	0.89	0	0.03	0.03	13.97	1.94	0.85	0.45	0.11	0.04	1.38	66.42	0	0	0	-5.82	-7.08	12.2	61.43	193.83	931.93	421.64	1208.4	708.96	991.6	464.57	1181.56	503.13
38.838	1	0.01	0	0	0.02	31.37	0.01	0.08	0.63	0.25	43.63	95.3	64.8	96.43	0.25	6.89	0.02	0.13	4.39	0.02	0.43	0.83	0	0.03	0.03	13.37	1.71	0.63	0.45	0.1	0.04	2.63	65.39	0	0	0	-6.57	-5.52	10.35	61.77	189.21	933.45	422.53	1204.1	705.56	988.92	466.25	1175.32	498.71
38.872	1	0.01	0	0	0.02	34.73	0.01	0.08	0.87	0.25	40.27	96.35	66.24	95.36	0.25	7.29	0.02	0.13	3.83	0.02	0.45	0.86	0	0.03	0.04	13.2	1.68	0.87	0.45	0.1	0.04	0.63	67.03	0	0	0	-3.05	-6.88	11.48	62.22	193.12	932.93	422.04	1206.3	707.96	990.19	465.26	1179.59	503
38.905	1	0.01	0	0	0.02	33.14	0.01	0.07	0.81	0.24	41.86	96.03	65.58	95.8	0.24	6.4	0.02	0.12	3.64	0.02	0.52	0.74	0	0.03	0.03	13.12	1.5	0.81	0.46	0.1	0.03	1.07	66.49	0	0	0	-5.08	-6.36	10.85	62.25	185.34	933.88	423.18	1202.82	705.29	991	466.11	1173.26	499.79
38.938	1	0.01	0	0	0.02	34.85	0.01	0.07	0.86	0.26	40.15	96.35	66.22	95.36	0.26	6.65	0.02	0.14	3.91	0.02	0.59	0.81	0	0.03	0.03	12.31	1.47	0.86	0.41	0.09	0.03	0.5	67.04	0	0	0	-4.06	-6.88	11.43	62.18	193.28	933.49	422.25	1206.45	707.11	990.33	465.52	1180.03	502.57
38.972	1	0.01	0	0	0.02	36.4	0.01	0.07	1.07	0.29	38.6	96.54	66.8	95.43	0.29	6.75	0.02	0.16	4.45	0.02	0.48	0.81	0	0.03	0.03	11.89	1.56	1.07	0.39	0.09	0.03	2.28	67.37	0	0	0	-4.88	-6.8	11.54	62.08	190.94	934.65	424.76	1205.34	706.95	991.48	467.5	1178.89	504.06
39.005	1	0.01	0	0	0.02	37.17	0.01	0.07	0.91	0.28	37.83	96.54	67.09	96.36	0.28	6.55	0.02	0.17	5.01	0.02	0.48	0.9	0	0.03	0.03	12.5	1.75	0.91	0.41	0.09	0.03	0.88	67.38	0	0	0	-5.06	-5.63	11.58	62.15	191.48	933.01	423.36	1205.41	707.82	990.62	465.74	1178.36	503.37
39.038	1	0.01	0	0	0.02	35.28	0.01	0.07	1.05	0.31	39.72	95.99	66.24	95.46	0.31	6.53	0.02	0.18	5.46	0.02	0.45	1.34	0	0.03	0.03	12.9	1.62	1.05	0.39	0.09	0.03	0.6	66.42	0	0	0	-6.52	-6.78	11.41	61.83	191.87	933.79	423.45	1205.92	707.06	990.81	465.31	1179.02	502.61
39.072	1	0.01	0	0	0.02	27.91	0.01	0.07	1.17	0.32	47.09	93.56	62.96	95.88	0.32	6.21	0.03	0.18	5.54	0.02	0.42	1.59	0	0.04	0.03	13.84	1.72	1.17	0.4	0.09	0.03	0.75	63.31	0	0	0	-6.36	-6.26	11.3	61.88	192.42	933.51	423.05	1206.35	707.63	990.49	465.16	1179.27	502.37
39.105	1	0.01	0	0	0.02	32.58	0.01	0.07	1.19	0.36	42.42	94.99	64.93	96.25	0.36	6.56	0.03	0.2	6.19	0.02	0.54	1.71	0	0.04	0.03	13.35	1.91	1.19	0.38	0.09	0.03	0.5	64.97	0	0	0	-6.8	-5.78	10.99	62.13	191.39	934.43	423.55	1205.45	706.44	990.4	465.34	1178.28	501.84
39.139	1	0.01	0	0	0.02	30.2	0.01	0.07	1.28	0.36	44.8	93.98	63.77	96.49	0.36	6.53	0.03	0.2	6.62	0.03	0.63	1.7	0	0.04	0.03	13.66	2.03	1.28	0.33	0.09	0.03	1.87	63.76	0	0	0	-3.58	-5.44	12.22	62.9	190.37	934.25	424.15	1205.27	706.93	992.7	466.56	1179.08	505.29
39.172	1	0.01	0	0	0.02	31.34	0.01	0.08	1.35	0.36	43.66	94.48	64.29	96.05	0.36	6.72	0.03	0.19	6.44	0.02	0.61	1.6	0	0.04	0.03	13.72	2.28	1.35	0.32	0.08	0.03	0.51	64.34	0	0	0	-5.49	-6.04	11.28	62.23	189.55	934.37	423.58	1206.75	708.61	992.27	465.88	1178.23	502.58
39.205	1	0.01	0	0	0.02	31.37	0.01	0.07	1.43	0.33	43.63	94.16	64.23	95.73	0.33	6.35	0.03	0.17	7.19	0.02	0.58	1.61	0	0.04	0.04	14.63	2.24	1.43	0.33	0.09	0.03	1.69	63.97	0	0	0	-6.24	-6.45	11.25	62.02	192.28	935.93	424.97	1207.93	708.69	992.47	466.93	1181.12	504.12
39.239	1	0.01	0	0	0.02	35.5	0.01	0.07	1.44	0.31	39.5	95.5	66.05	96.75	0.31	5.87	0.03	0.15	7.11	0.03	0.45	1.45	0	0.03	0.03	14.38	2.37	1.44	0.33	0.09	0.03	2.94	65.67	0	0	0	-6.25	-5.04	11.47	62.19	191.15	936.11	425.83	1206.12	707.41	992.53	467.2	1179.89	505.06
39.272	1	0.01	0	0	0.02	33.68	0.01	0.07	1.58	0.28	41.32	95.05	65.3	94.78	0.28	6.56	0.03	0.17	6.9	0.03	0.41	1.4	0	0.04	0.04	14.3	2.52	1.58	0.35	0.09	0.03	0.69	65.06	0	0	0	-6.43	-7.5	11.18	61.76	187.6	935.11	423.86	1207.77	708.98	993.68	466.69	1178.05	501.38
39.305	1	0.01	0	0	0.02	35.03	0.01	0.08	1.61	0.25	39.97	95.38	65.87	96.2	0.25	7.37	0.03	0.15	7.07	0.03	0.36	1.65	0	0.04	0.05	13.28	2.55	1.61	0.34	0.1	0.03	1.35	65.51	0	0	0	-6.03	-5.84	11.84	61.77	191.78	935.25	424.15	1209.28	709.37	993.88	467.19	1182.07	504.16
39.339	1	0.01	0	0	0.02	42	0.01	0.08	1.31	0.23	33	96.85	68.68	96.72	0.23	7.51	0.03	0.18	7.4	0.04	0.42	1.34	0	0.03	0.05	13.93	2.81	1.31	0.33	0.11	0.03	0.88	67.98	0	0	0	-4.49	-5.08	10.95	62.43	188.16	937.03	425.77	1205.81	707.35	993.09	468.69	1177.99	503.56
39.372	1	0.01	0	0	0.02	42.19	0.01	0.08	1.28	0.23	32.81	97.02	68.81	95.75	0.23	7.75	0.03	0.18	6.85	0.03	0.43	1.48	0	0.04	0.05	13.91	2.98	1.28	0.35	0.12	0.03	0.52	68.33	0	0	0	-4.93	-6.43	11.14	61.88	191.88	937.64	424.93	1208.8	708.15	993.69	467.61	1182.08	504.03
39.406	1	0.01	0	0	0.02	41.91	0.01	0.08	1.03	0.22	33.09	97.08	68.81	96.68	0.22	8.16	0.02	0.21	6.37	0.04	0.43	1.16	0	0.04	0.06	13.93	2.69	1.03	0.34	0.12	0.03	0.58	68.47	0	0	0	-7.27	-5.15	10.71	61.38	191.16	936.88	425.8	1208.1	708.69	992.48	468.71	1180.53	503.06
39.439	1	0.01	0	0	0.02	38.61	0.01	0.08	1.27	0.2	36.39	96.55	67.48	95.9	0.2	8.88	0.03	0.23	6.07	0.04	0.48	1.41	0	0.05	0.07	14.71	2.68	1.27	0.35	0.12	0.03	1.09	67.4	0	0	0	-7.25	-6.24	11.6	61.26	191.13	934.69	423.48	1208.59	708.23	993.05	466.74	1180.86	502.22
39.472	1	0.01	0	0	0.02	33.28	0.01	0.08	1.16	0.19	41.72	95.71	65.44	97.99	0.19	8.52	0.03	0.23	4.74	0.05	0.51	1.4	0	0.05	0.06	13.99	2.82	1.16	0.39	0.12	0.03	1.45	65.99	0	0	0	-7.45	-2.57	10.9	61.79	190.35	933.12	423.36	1203.03	705.21	988.84	465.23	1175.79	501.1
39.506	1	0.01	0	0	0.02	27.79	0.01	0.09	1.42	0.19	47.21	94.47	63.09	95.76	0.19	10	0.03	0.21	3.45	0.05	0.47	1.28	0	0.07	0.06	13.52	2.54	1.42	0.4	0.12	0.03	1.08	64.33	0	0	0	-3.99	-6.42	12.13	61.49	195.65	933.98	421.95	1211.7	711.04	993.39	465.96	1185.2	504.55
39.539	1	0.01	0	0	0.02	24.39	0.01	0.09	1.29	0.2	51.22	92.94	61.44	97.8	0.2	9.98	0.02	0.2	3.52	0.04	0.43	1.38	0	0.08	0.06	12.95	2.31	1.29	0.44	0.11	0.03	1.55	62.71	0	0	0	-5.21	-3.03	11.38	61.42	195.51	933.7	423.61	1211.1	713.42	991.8	467.3	1183.65	504.97
39.572	1	0.01	0	0	0.02	22.28	0.01	0.08	0.82	0.2	55.44	91.96	60.48	97.73	0.2	8.44	0.03	0.2	3.16	0.03	0.39	1.19	0	0.09	0.05	13.72	2.02	0.82	0.48	0.1	0.03	2.64	61.83	0	0	0	-5.14	-3.18	11.27	61.33	194.92	931.85	422.05	1211.72	714.59	991.1	467.3	1182.74	502.94
39.606	1	0.02	0	0	0.02	17.91	0.02	0.08	0.75	0.2	64.19	88.47	57.93	96.1	0.2	8.27	0.03	0.16	3.24	0.03	0.29	1.11	0	0.1	0.04	14.26	1.9	0.75	0.57	0.1	0.03	1.43	59.35	0	0	0	-8.54	-5.98	11.02	60.68	198.62	930.89	422.01	1212.36	714.61	989.02	465.86	1184.29	502.22
39.639	1	0.02	0	0	0.02	17.59	0.02	0.08	0.57	0.21	64.82	87.83	57.73	96.36	0.21	8.53	0.03	0.14	3.62	0.02	0.26	1.41	0	0.1	0.04	13.78	1.75	0.57	0.61	0.09	0.03	3.26	58.96	0	0	0	-6.31	-5.62	10.9	61.14	199.17	929.14	422.81	1209.92	715.74	986.56	466.85	1182.25	503.94
39.672	1	0.02	0	0	0.02	16.73	0.02	0.08	0.47	0.23	66.54	86.71	57.14	94.66	0.23	7.94	0.03	0.12	3.78	0.02	0.28	1.38	0	0.12	0.03	14.56	1.78	0.47	0.73	0.09	0.03	4.38	58.34	0	0	0	-8.95	-7.62	11.32	60.52	195.07	929.23	421.15	1212.06	715.25	989.94	465.4	1181.8	500.64
39.706	1	0.02	0	0	0.03	12.87	0.02	0.08	0.42	0.27	74.26	81.05	54.26	97.37	0.27	7.93	0.03	0.1	3.53	0.02	0.27	1.37	0	0.12	0.02	14.3	1.36	0.42	0.85	0.09	0.03	2.87	55.71	0	0	0	-5.47	-3.94	11.49	61.59	192.56	928.38	422.43	1206.29	713.28	988.22	465.37	1176.92	503.75
39.739	1	0.02	0	0	0.03	11.02	0.02	0.08	0.33	0.25	77.95	77.54	52.68	92.76	0.25	8.46	0.03	0.1	3.05	0.02	0.23	1.44	0	0.12	0.02	14.4	1.04	0.33	0.87	0.09	0.03	1.14	54.38	0	0	0	-7.56	-9.25	12.54	60.83	195.59	928.25	420.62	1208.38	710.94	989.72	462.55	1181.09	502.97
39.773	1	0.02	0	0	0.03	8.27	0.02	0.08	0.35	0.26	83.46	69.45	49.68	95.97	0.26	8.39	0.03	0.1	2.57	0.01	0.3	1	0	0.14	0.02	14.61	0.94	0.35	1.01	0.09	0.03	2.87	51.78	0	0	0	-4.5	-6.15	12.11	61.41	198.36	930.78	423.04	1209	712.35	989.41	466.16	1183.62	506.52
39.806	1	0.02	0	0.01	0.03	6.64	0.02	0.08	0.31	0.25	86.72	61.84	47.42	97.31	0.25	7.64	0.03	0.11	2.53	0.02	0.36	1.34	0	0.15	0.02	14.82	0.95	0.31	1.18	0.08	0.03	4.93	49.67	0	0	0	-9.27	-4.06	10.43	60.7	195.81	929.62	421.85	1208.85	712.96	986.79	465.66	1179.56	500.03
39.839	1	0.02	0	0.01	0.03	6.83	0.02	0.08	0.43	0.28	86.34	62.36	47.62	95.28	0.28	8.3	0.03	0.11	2.79	0.02	0.39	1.3	0	0.15	0.02	14.22	0.96	0.43	1.14	0.07	0.03	2.39	49.81	0	0	0	-8.5	-6.98	11.44	60.49	198.91	930.28	422.37	1211.57	714.04	988.92	465.97	1184.31	503.24
39.873	1	0.03	0	0.01	0.04	4.65	0.02	0.08	0.44	0.28	90.71	47.31	43.66	97.15	0.28	8.49	0.04	0.11	3.1	0.02	0.5	1.26	0	0.17	0.03	13.87	0.98	0.44	1.38	0.06	0.03	2.23	46	0	0	0	-5.84	-4.35	10.31	61.17	197.64	929.32	422.4	1208.36	714.25	985.52	466.74	1179.88	502.59
39.906	1	0.03	0	0.01	0.04	5.13	0.02	0.08	0.42	0.25	89.75	50.21	44.63	95.6	0.25	7.17	0.04	0.12	3.5	0.02	0.46	1.46	0	0.16	0.02	14.32	0.99	0.42	1.38	0.05	0.03	2.85	46.72	0	0	0	-11.4	-6.61	10.46	60.36	197.35	930.57	422.6	1210.43	713.18	987.46	465.33	1181.69	500.3
39.939	1	0.03	0	0.01	0.04	5.1	0.03	0.08	0.55	0.23	89.79	49.76	44.58	96.05	0.23	7.02	0.04	0.12	3.63	0.02	0.37	0.91	0	0.15	0.02	15.25	0.97	0.55	1.38	0.05	0.04	1.79	46.61	0	0	0	-8.76	-6.05	10.56	60.51	198.48	930.31	422.57	1211.79	715.75	987.7	466.47	1182.99	501.92
39.973	1	0.03	0.01	0.01	0.04	4.98	0.03	0.07	0.55	0.21	90.04	48.79	44.36	97.31	0.21	6.27	0.04	0.12	3.65	0.02	0.32	0.75	0	0.14	0.02	14.56	1.14	0.55	1.4	0.04	0.04	2.51	46.37	0	0	0	-5.46	-4.05	11.02	61.43	197.28	929.14	423.86	1206.33	713.27	985.79	467.52	1179.51	504.84
40.006	1	0.02	0	0.01	0.03	5.64	0.03	0.07	0.84	0.24	88.73	51.64	45.4	95.82	0.24	6.62	0.04	0.15	4.56	0.02	0.4	0.68	0	0.13	0.03	13.47	1.35	0.84	1.3	0.05	0.04	1.19	47.07	0	0	0	-6.06	-6.34	11.99	61.49	187.44	931.1	423.69	1203.94	708.23	991.12	466.61	1175.07	502.6
40.039	1	0.02	0	0.01	0.03	5.96	0.02	0.07	0.77	0.24	88.08	53.95	45.97	95.58	0.24	6.51	0.05	0.14	4.48	0.02	0.45	0.87	0	0.12	0.03	13.05	1.27	0.77	1.31	0.04	0.04	1.21	47.65	0	0	0	-6.05	-6.63	11.71	60.96	196.17	930.64	422.3	1209.67	712.95	989.84	465.43	1182.19	503.96
40.073	1	0.02	0	0.01	0.03	6.73	0.02	0.08	0.77	0.25	86.54	57.23	47.1	97.15	0.25	8.12	0.05	0.13	5.14	0.02	0.51	1.22	0	0.11	0.03	12.42	1.3	0.77	1.29	0.04	0.04	1.9	48.48	0	0	0	-6.06	-4.35	11.54	61.03	195.64	929.88	422.99	1207.72	712.37	988.34	466.9	1180.43	504.02
40.106	1	0.02	0	0.01	0.03	8.26	0.02	0.08	0.8	0.25	83.48	63.31	49.06	93.97	0.25	8.79	0.05	0.13	5.92	0.02	0.61	1.38	0	0.11	0.03	12.14	1.59	0.8	1.27	0.05	0.04	1.55	50.06	0	0	0	-8.09	-8.27	11.25	60.87	194.98	927.98	420.75	1206.96	710.61	986.71	464.6	1178.46	499.95
40.14	1	0.02	0	0.01	0.03	8.98	0.02	0.08	0.66	0.24	82.03	66.69	50.01	93.84	0.24	8.44	0.05	0.14	5.72	0.02	0.56	1.72	0	0.12	0.03	11.92	1.52	0.66	1.27	0.04	0.04	1.33	50.99	0	0	0	-5.42	-8.38	11.32	61.12	197.62	928.9	420.48	1208.3	711.06	986.88	465.3	1181.17	501.43
40.173	1	0.02	0	0	0.03	10.13	0.02	0.08	0.62	0.24	79.75	69.79	51.16	93.54	0.24	9.21	0.05	0.17	6.3	0.03	0.64	1.72	0	0.11	0.04	11.54	1.74	0.62	1.17	0.05	0.04	1.86	51.88	0	0	0	-5.1	-8.64	10.93	61.45	193.9	927.47	419.97	1203.67	708.17	984.73	464.56	1175.53	499.11
40.206	1	0.02	0	0	0.03	8.94	0.02	0.08	0.74	0.23	82.11	67.03	49.88	97.4	0.23	9.12	0.05	0.18	5.45	0.04	0.8	1.13	0	0.1	0.03	10	1.66	0.74	1.09	0.04	0.04	1.24	51.08	0	0	0	-6.52	-3.88	11.45	61.79	193.05	926.95	419.76	1199.78	703.56	983.81	463	1173.43	499.21
40.24	1	0.02	0	0	0.03	11.93	0.02	0.08	0.57	0.24	76.14	77.26	53.08	94.62	0.24	9.23	0.05	0.19	4.83	0.04	0.69	1.23	0	0.11	0.04	9.16	1.66	0.57	1.05	0.04	0.04	1.18	54.28	0	0	0	-1.65	-7.67	11.35	61.9	194.76	929.46	420.17	1207.93	711.86	988.23	465.94	1179.64	501.88
40.273	1	0.02	0	0	0.03	13.67	0.02	0.08	0.69	0.24	72.66	80.6	54.53	96.63	0.24	8.75	0.05	0.18	5.12	0.04	0.61	1.11	0	0.11	0.04	9.65	1.83	0.69	1.01	0.04	0.04	1.74	55.53	0	0	0	-7.82	-5.23	11.37	60.93	193.24	929.81	422.48	1203.99	707.36	987.1	465.48	1176.97	501.38
40.306	1	0.02	0	0	0.03	16.01	0.02	0.08	0.74	0.2	67.97	84.36	56.35	97.76	0.2	8.11	0.05	0.23	5.19	0.04	0.47	1.05	0	0.09	0.04	8.66	2.16	0.74	0.91	0.04	0.04	1.14	57.15	0	0	0	-3.38	-3.13	11.3	62.29	190.41	929.44	423.2	1200.76	706.91	986.33	467.83	1173.54	502.55
40.34	1	0.02	0	0	0.02	21.19	0.02	0.07	0.69	0.19	57.62	89.04	59.54	95.48	0.19	6.29	0.05	0.27	6.23	0.05	0.41	1.39	0	0.07	0.04	8.31	2.14	0.69	0.81	0.05	0.04	2.63	59.7	0	0	0	-7.38	-6.75	11.32	61.45	190.6	929.23	424.73	1198.29	704.41	985.03	466.48	1172.18	502.54
40.373	1	0.02	0	0	0.02	24.97	0.02	0.07	0.83	0.18	50.06	90.67	61.34	95.76	0.18	5.64	0.05	0.34	7.8	0.05	0.45	1.43	0	0.06	0.04	8.44	1.92	0.83	0.74	0.05	0.04	1.98	60.82	0	0	0	-6.04	-6.42	11.2	61.52	191.74	928.36	424.18	1199.05	706	984.25	467.15	1172.69	502.6
40.407	1	0.02	0	0	0.02	27.61	0.02	0.07	0.81	0.18	47.39	92.51	62.69	95.58	0.18	6.1	0.04	0.43	7.26	0.05	0.46	1.73	0	0.06	0.04	8.16	2.01	0.81	0.64	0.06	0.03	1.98	62.31	0	0	0	-7.26	-6.63	11.34	61.47	192.05	927.09	425.33	1197.14	705.9	982.82	467.26	1171.38	503.7
40.44	1	0.02	0	0	0.02	28.56	0.02	0.07	0.88	0.18	46.44	93.14	63.18	96.88	0.18	5.73	0.04	0.38	6.93	0.04	0.42	2.23	0	0.06	0.04	7.52	1.92	0.88	0.65	0.07	0.03	0.67	62.9	0	0	0	-7.17	-4.83	10.98	61.35	188.9	926.24	423.93	1198.5	708.17	983.69	467.27	1169.53	501.14
40.473	1	0.02	0	0	0.02	28.08	0.02	0.07	0.83	0.2	46.92	93.09	63.03	96.25	0.2	5.94	0.04	0.45	6.61	0.03	0.36	2.58	0	0.06	0.05	7.69	1.96	0.83	0.66	0.08	0.03	2.21	62.85	0	0	0	-7.67	-5.77	10.93	61.25	192.98	926.61	425.44	1197.38	706.96	981.61	467.82	1171.31	503.29
40.507	1	0.01	0	0	0.02	31.04	0.01	0.07	0.94	0.18	43.96	94.61	64.43	96.54	0.18	5.66	0.04	0.51	5.88	0.03	0.38	2.66	0	0.06	0.05	8.81	2.04	0.94	0.65	0.07	0.03	1.15	64.49	0	0	0	-7.2	-5.36	10.81	61.38	190.79	924.41	423.49	1196.49	707.49	980.76	466.36	1168.38	500.98
40.54	1	0.01	0	0	0.02	31.78	0.01	0.07	0.95	0.19	43.22	94.84	64.75	95.96	0.19	5.58	0.04	0.59	5.93	0.03	0.37	2.37	0	0.05	0.05	9.46	1.92	0.95	0.62	0.08	0.02	4.09	64.78	0	0	0	-8.29	-6.17	10.91	61.3	193.26	924.63	425	1195.13	706.04	979.37	466.88	1169.28	502.7
40.573	1	0.01	0	0	0.02	31.03	0.01	0.07	0.99	0.21	43.97	94.55	64.4	97.42	0.21	5.54	0.04	0.55	6.02	0.03	0.37	1.84	0	0.05	0.05	9.99	1.87	0.99	0.61	0.08	0.02	2.44	64.42	0	0	0	-7.43	-3.84	11.34	61.27	190.14	923.81	424.16	1195.29	706.93	981	466.81	1167.8	502.29
40.607	1	0.01	0	0	0.02	31.9	0.01	0.07	1.11	0.21	43.1	94.6	64.67	96.61	0.21	5.7	0.04	0.54	6.6	0.03	0.42	1.91	0	0.05	0.05	11	1.81	1.11	0.57	0.09	0.02	1.05	64.48	0	0	0	-8.32	-5.26	10.8	61.12	192.86	922.7	423.6	1194.85	706.77	978.21	466.19	1167.87	501.16
40.64	1	0.01	0	0	0.02	30.75	0.01	0.07	0.93	0.2	44.25	94.23	64.23	96.01	0.2	6.07	0.04	0.55	6.53	0.02	0.37	2.03	0	0.04	0.04	11.59	1.77	0.93	0.57	0.09	0.02	3.76	64.04	0	0	0	-9.88	-6.1	10.44	61	194.22	923.42	425.22	1193.66	705.68	976.82	466.86	1167.88	501.73
40.673	1	0.01	0	0	0.02	30.31	0.01	0.07	0.9	0.2	44.69	93.97	64.02	97.82	0.2	5.99	0.04	0.55	6.74	0.02	0.38	1.96	0	0.04	0.04	11.45	1.77	0.9	0.53	0.1	0.02	2.32	63.75	0	0	0	-8.84	-2.97	11.09	61.07	191.59	923.42	425.84	1192.69	705.26	978.48	468.21	1166.86	503.09
40.707	1	0.01	0	0	0.02	28.95	0.01	0.08	0.76	0.19	46.05	93.87	63.55	97	0.19	6.49	0.04	0.54	5.79	0.02	0.36	1.88	0	0.04	0.04	12.55	1.6	0.76	0.55	0.12	0.02	2.19	63.65	0	0	0	-10.19	-4.63	10.38	60.97	191.15	921.73	425.06	1191.65	705.31	976.02	467.9	1164.42	500.26
40.74	1	0.01	0	0	0.02	26.93	0.01	0.08	0.72	0.18	48.07	93.47	62.75	97.4	0.18	6.75	0.04	0.55	4.86	0.02	0.29	1.84	0	0.04	0.04	13.8	1.62	0.72	0.55	0.12	0.02	5.16	63.22	0	0	0	-8.08	-3.89	10.65	61.32	188.97	920.47	425.44	1190.3	706.98	976.17	468.1	1162.13	501.7
40.774	1	0.02	0	0	0.02	23.25	0.01	0.08	0.78	0.16	53.49	92.32	61.06	97.65	0.16	7.76	0.04	0.58	3.54	0.01	0.21	1.96	0	0.04	0.04	14.06	1.71	0.78	0.5	0.12	0.01	2.3	62.14	0	0	0	-7.78	-3.37	11.03	61.12	191.46	917.96	423.26	1191.85	708.29	975.19	467.51	1163.7	500.95
40.807	1	0.02	0	0	0.02	21.39	0.02	0.08	0.67	0.15	57.22	90.84	59.99	97.74	0.15	7.47	0.04	0.5	4	0.02	0.28	1.94	0	0.04	0.03	15.46	1.53	0.67	0.56	0.13	0.02	3.13	60.94	0	0	0	-4.37	-3.16	11.71	62.13	187.87	918	423.22	1188.14	705.06	975.96	467.55	1160.66	501.97
40.84	1	0.02	0	0	0.02	21.4	0.02	0.08	0.85	0.16	57.19	90.66	59.93	96.41	0.16	8.85	0.04	0.56	4.27	0.01	0.28	1.79	0	0.04	0.03	16.41	1.5	0.85	0.56	0.13	0.02	2.63	60.81	0	0	0	-8.96	-5.54	9.47	60.95	190.36	917.35	423.01	1190.21	708.08	971.89	467.67	1159.96	497.11
40.874	1	0.02	0	0	0.03	18.83	0.02	0.09	0.89	0.15	62.34	88.16	58.35	97.62	0.15	9.97	0.03	0.6	4.69	0.01	0.27	1.6	0	0.05	0.03	16.57	1.69	0.89	0.58	0.14	0.02	2.58	59.16	0	0	0	-9.16	-3.43	9.25	60.91	192.75	920.47	425.02	1189.58	705.54	971.94	468.15	1162.07	499.81
40.907	1	0.02	0	0	0.03	17.71	0.02	0.08	0.86	0.14	64.58	86.91	57.64	97.35	0.14	9.33	0.04	0.52	4.78	0.01	0.28	1.24	0	0.04	0.03	16.55	1.73	0.86	0.56	0.14	0.01	2.17	58.45	0	0	0	-8.13	-3.97	10.2	61.18	190.99	919.63	425.93	1188.08	705.8	973.18	467.85	1161	502.46
40.94	1	0.02	0	0	0.03	17.98	0.02	0.08	0.76	0.15	64.04	86.89	57.79	95.6	0.15	9.24	0.04	0.41	5.13	0.02	0.29	1.25	0	0.04	0.02	15.49	1.67	0.76	0.6	0.14	0.02	2.5	58.43	0	0	0	-5.56	-6.61	12.21	61.54	187.07	917.21	423.71	1186.46	703.17	975.83	467.36	1159.65	502.12
40.974	1	0.02	0	0	0.03	15.8	0.02	0.09	0.85	0.15	68.39	84.53	56.33	97.32	0.15	9.77	0.04	0.46	4.75	0.02	0.3	1.24	0	0.04	0.03	16.37	1.79	0.85	0.54	0.13	0.02	2.34	57.24	0	0	0	-7.14	-4.04	9.5	61.16	189.59	915.4	421.82	1188.42	707.54	970.34	468.01	1157.81	496.26
41.007	1	0.02	0	0	0.03	14.3	0.02	0.08	0.77	0.14	71.4	82.3	55.22	95.66	0.14	9.63	0.04	0.4	4.66	0.02	0.36	1.48	0	0.04	0.03	16.75	1.69	0.77	0.56	0.13	0.02	2	56.23	0	0	0	-6.46	-6.54	10.38	61.25	193.94	917.31	423.46	1188.39	706.36	971.18	466.19	1161.94	501.18
41.04	1	0.02	0	0	0.03	12.27	0.02	0.09	0.97	0.14	75.46	78.52	53.49	97.87	0.14	10.1	0.04	0.38	4.49	0.02	0.44	1.66	0	0.04	0.02	16.32	1.55	0.97	0.59	0.14	0.02	3.95	54.73	0	0	0	-9.14	-2.86	9.97	60.94	189.85	918.45	425.82	1187.1	705.64	971.99	469.44	1159.31	500.34
41.074	1	0.02	0	0	0.03	9.49	0.02	0.09	1.39	0.14	81.01	71.43	50.72	97.39	0.14	10.39	0.04	0.39	4.07	0.03	0.44	1.46	0	0.05	0.03	16.4	1.9	1.39	0.6	0.15	0.02	3.19	52.37	0	0	0	-8.37	-3.9	10.49	61.24	187.19	918.85	425.65	1183.42	701.3	972.4	467.54	1156.67	500.47
41.107	1	0.02	0	0	0.03	9.55	0.02	0.08	1.08	0.14	80.89	71.56	50.77	97.73	0.14	9.61	0.04	0.33	4.12	0.03	0.61	1.51	0	0.06	0.03	15.39	1.89	1.08	0.65	0.14	0.03	3.12	52.41	0	0	0	-6.02	-3.18	10.02	61.5	187.44	917.07	422.66	1186.42	704.88	972.05	467.37	1157	497.88
41.141	1	0.02	0	0	0.03	8.3	0.02	0.08	1.23	0.14	83.4	66.14	49.23	97.19	0.14	8.25	0.04	0.28	4.5	0.03	0.61	1.37	0	0.06	0.03	14.34	1.88	1.23	0.62	0.14	0.03	0.71	50.83	0	0	0	-6.01	-4.29	9.45	61.35	191.99	917.66	423.65	1188.56	707.27	970.53	468.89	1160.14	499.03
41.174	1	0.02	0	0.01	0.03	6.38	0.02	0.08	1.62	0.14	87.25	56.79	46.5	96.69	0.14	7.81	0.04	0.33	4.33	0.03	0.49	1.21	0	0.08	0.04	14.6	1.62	1.62	0.6	0.13	0.03	1.45	48.37	0	0	0	-8.98	-5.13	9.03	60.71	190.98	916.97	423.33	1189.15	707.5	970.12	469.03	1159.12	496.46
41.207	1	0.02	0	0.01	0.03	6.38	0.02	0.08	2.15	0.13	87.24	57.13	46.45	97.28	0.13	7.46	0.04	0.38	4.18	0.03	0.41	1.75	0	0.08	0.05	14.27	1.65	2.15	0.61	0.13	0.03	2.72	48.45	0	0	0	-8.63	-4.12	9.51	60.89	193.65	918.72	425.31	1188.78	706.99	970.68	468.49	1161.64	500.69
41.241	1	0.02	0	0.01	0.03	6.45	0.02	0.08	2.6	0.11	87.11	55.94	46.38	97.8	0.11	7.4	0.05	0.36	4.97	0.03	0.39	2.47	0	0.09	0.05	14.3	1.52	2.6	0.62	0.13	0.03	3.64	48.15	0	0	0	-6.98	-3.02	10.57	61.28	191.02	917.38	424.94	1188.02	707.4	972.71	467.02	1160.24	503.36
41.274	1	0.03	0	0.01	0.04	5.91	0.02	0.08	2.53	0.12	88.18	53.3	45.55	97.48	0.12	7.55	0.05	0.4	4.64	0.03	0.38	2.27	0	0.09	0.05	14.7	1.51	2.53	0.61	0.12	0.03	2.51	47.49	0	0	0	-6.8	-3.73	10.71	61.12	189.82	917.21	424.67	1188.06	707.48	973.14	468.2	1159.99	501.69
41.307	1	0.03	0	0.01	0.04	5.84	0.02	0.08	2.56	0.11	88.32	52.52	45.4	96.92	0.11	7.32	0.05	0.41	4.8	0.03	0.39	2.86	0	0.1	0.06	14.33	1.67	2.56	0.58	0.12	0.03	0.64	47.3	0	0	0	-8.91	-4.75	9.92	60.75	190.92	916.27	423.26	1189.37	708.1	971.44	467.72	1159.9	498.32
41.341	1	0.03	0	0.01	0.04	5.37	0.03	0.08	2.33	0.11	89.26	48.71	44.57	97.43	0.11	7.25	0.05	0.48	5.1	0.02	0.38	2.9	0	0.11	0.06	13.97	1.42	2.33	0.58	0.12	0.03	4.61	46.34	0	0	0	-10.07	-3.81	9.47	60.67	193.85	919.08	425.06	1189.62	706.76	971.14	467.87	1162.3	500.05
41.374	1	0.03	0.01	0.01	0.04	4.6	0.03	0.08	2.46	0.11	90.81	44.56	43.09	97.71	0.1	7.29	0.05	0.52	4.25	0.02	0.37	2.88	0	0.11	0.07	13.79	1.44	2.46	0.58	0.13	0.03	2.94	45.31	0	0	0	-8.05	-3.23	10.92	61.01	190.53	919.36	426.08	1188.17	705.95	974.62	466.88	1161.41	504.44
41.408	1	0.03	0.01	0.01	0.04	4.08	0.03	0.08	1.55	0.13	91.84	40.42	42.12	97.71	0.1	8.14	0.05	0.53	4.15	0.01	0.35	2.85	0	0.13	0.06	15.03	1.25	1.55	0.63	0.14	0.04	3.12	44.25	0	0	0	-6.91	-3.23	11.79	60.99	188.5	917.12	423.87	1189.69	708.21	976.3	466.41	1161.25	502.81
41.441	1	0.03	0.01	0.01	0.04	3.66	0.03	0.08	1.81	0.16	92.68	35.69	40.93	96.95	0.09	8.97	0.05	0.51	4.61	0.02	0.35	3.17	0	0.16	0.07	16.3	1.48	1.81	0.58	0.13	0.03	2.5	43	0	0	0	-8.74	-4.71	9.4	60.75	192.96	919.81	425.16	1190.24	707.43	972.02	468.72	1162.44	499.91
41.474	1	0.03	0.01	0.01	0.04	3.64	0.03	0.09	1.62	0.16	92.71	35.87	40.89	97.79	0.1	10.01	0.05	0.51	4.42	0.01	0.48	3.89	0	0.16	0.07	16.87	1.36	1.62	0.58	0.13	0.03	2.05	43.05	0	0	0	-8.05	-3.04	11.26	60.92	189.12	919.49	426.1	1188.64	706.69	975.99	466.93	1161.39	504.25
41.508	1	0.03	0.01	0.01	0.05	3.46	0.03	0.09	1.11	0.16	93.08	33.78	40.52	97.04	0.11	10.27	0.05	0.48	4.62	0.01	0.36	2.38	0	0.16	0.06	17.1	1.3	1.11	0.61	0.14	0.03	2.94	42.48	0	0	0	-6.02	-4.55	11.88	61.11	187.74	917.47	423.88	1190.31	708.71	977.21	466.88	1161.46	502.91
41.541	1	0.03	0.01	0.01	0.04	4.06	0.03	0.08	1.43	0.16	91.89	38.21	41.93	97.3	0.1	8.68	0.05	0.46	5.16	0.01	0.4	2.99	0	0.16	0.07	17.95	1.39	1.43	0.55	0.14	0.03	1.27	43.68	0	0	0	-9.25	-4.08	9.39	60.72	194.01	918.93	424.09	1190.94	707.55	971.55	467.38	1162.83	499.83
41.574	1	0.03	0.01	0.01	0.04	4.17	0.03	0.08	1.34	0.17	91.66	39.91	42.29	97.86	0.12	8.39	0.05	0.46	4.8	0.01	0.36	2.22	0	0.17	0.06	17.43	1.31	1.34	0.52	0.13	0.03	3.14	44.12	0	0	0	-8.79	-2.9	10.09	60.77	193	918.67	425.17	1189.85	707.82	972.44	468.25	1162.57	501.42
41.608	1	0.03	0.01	0.01	0.04	3.87	0.03	0.08	1.2	0.15	92.25	37.5	41.65	98.05	0.12	8.98	0.04	0.39	4.69	0.01	0.28	1.37	0	0.15	0.06	18.62	1.21	1.2	0.46	0.13	0.02	4.38	43.49	0	0	0	-7.01	-2.42	11.47	61.07	190.1	917.49	424.79	1189.96	709.02	975.46	467.47	1162.09	503.65
41.641	1	0.03	0.01	0.01	0.04	4.2	0.03	0.08	1.68	0.16	91.61	39.37	42.25	97.13	0.12	8.7	0.04	0.37	5.19	0.01	0.32	1.73	0	0.16	0.06	18.63	1.17	1.68	0.45	0.12	0.02	1.31	43.98	0	0	0	-9.14	-4.39	9.84	60.68	192.99	917.3	423.71	1190.24	708.52	971.51	467.01	1161.74	499.49
41.674	1	0.03	0.01	0.01	0.04	4.46	0.03	0.08	1.78	0.16	91.08	41.41	42.85	96.05	0.12	8.91	0.04	0.41	5.28	0.01	0.28	1.22	0	0.16	0.07	17.81	1.37	1.78	0.43	0.12	0.02	1.98	44.51	0	0	0	-8.21	-6.05	9.93	60.57	193.88	919.15	425.19	1190.76	707.95	972.39	469.11	1163.62	501.05
41.708	1	0.03	0.01	0.01	0.04	4.6	0.03	0.08	1.68	0.14	90.81	42.53	43.18	97.34	0.13	9.13	0.04	0.39	5.27	0.01	0.27	1.07	0	0.14	0.06	17.68	1.33	1.68	0.41	0.12	0.03	1.8	44.79	0	0	0	-8.75	-4	10.37	60.61	190.24	919.12	425.53	1190.38	707.79	974.39	469.83	1162.06	500.95
41.741	1	0.03	0.01	0.01	0.04	4.23	0.03	0.08	1.79	0.14	91.54	40.74	42.41	97.92	0.13	9.64	0.03	0.43	4.63	0.01	0.25	1.01	0	0.14	0.06	17.79	1.41	1.79	0.44	0.12	0.03	2.98	44.33	0	0	0	-9.53	-2.73	10.88	60.6	191.4	918.82	426.24	1189.34	706.69	974.13	469.71	1162.68	502.63
41.775	1	0.03	0.01	0.01	0.04	3.62	0.03	0.08	1.55	0.15	92.76	38.74	41.13	97.87	0.15	9.31	0.03	0.42	2.81	0.01	0.26	0.64	0	0.13	0.06	18.18	1.24	1.55	0.43	0.12	0.02	2.06	43.81	0	0	0	-7.05	-2.87	11.56	60.66	190.23	916.62	424.12	1192.03	711.43	976.07	467.76	1162.97	503.22
41.808	1	0.03	0.01	0.01	0.05	3	0.03	0.09	1.67	0.17	93.99	32.74	39.29	97.36	0.17	11.45	0.03	0.41	2.61	0.01	0.27	0.6	0	0.12	0.05	19.21	1.08	1.67	0.46	0.12	0.02	1.54	42.19	0	0	0	-8.81	-3.97	10.07	60.57	195.53	916.36	423.38	1191.81	710.44	971.24	466.41	1163.64	501.26
41.841	1	0.03	0.01	0.01	0.04	3.42	0.03	0.09	1.5	0.17	93.16	36.84	40.57	97.02	0.17	10.83	0.03	0.41	2.75	0.01	0.29	0.61	0	0.13	0.05	20.05	1.01	1.5	0.41	0.12	0.02	1.5	43.31	0	0	0	-7.75	-4.59	10.21	60.69	193.76	918.09	423.94	1191.65	709.25	972.88	467.86	1163.79	500.94
41.875	1	0.03	0.01	0.01	0.04	2.99	0.03	0.08	1.22	0.2	94.02	32.37	39.3	98.2	0.2	9.35	0.03	0.38	2.74	0.01	0.33	0.61	0	0.13	0.05	20.81	1.26	1.22	0.4	0.11	0.02	2.45	42.08	0	0	0	-7.43	-2.01	10.11	61.19	187.2	919.53	424.04	1186.03	702.91	973.46	466.82	1157.87	499.02
41.908	1	0.03	0.01	0.01	0.05	2.5	0.03	0.09	1.26	0.22	95	26.15	37.45	97.51	0.22	9.83	0.04	0.37	3.19	0.01	0.41	0.84	0	0.13	0.05	19.26	1.38	1.26	0.41	0.11	0.02	3.21	40.21	0	0	0	-9.87	-3.66	10.27	60.88	186.36	921.09	426.37	1183.89	700.09	973.82	467.04	1157.2	500.24
41.941	1	0.03	0.01	0.01	0.05	2.42	0.03	0.08	1.02	0.23	95.16	25.21	37.17	96.81	0.23	9.35	0.04	0.35	3.19	0.01	0.42	1.25	0	0.15	0.04	18.9	1.3	1.02	0.4	0.1	0.02	1.51	39.9	0	0	0	-6.51	-4.94	10.12	60.83	192.26	919.05	422.12	1191.63	707.09	973.81	466.38	1163.3	498.9
41.975	1	0.03	0.01	0.01	0.05	2.21	0.03	0.08	1.22	0.24	95.59	23.13	36.24	96.95	0.24	8.27	0.04	0.3	2.91	0.02	0.47	1.55	0	0.13	0.05	18.45	1.35	1.22	0.35	0.09	0.02	0.6	39.19	0	0	0	-4.43	-4.7	10.95	60.99	188.52	921.76	424.77	1193.25	709.42	978.99	468.51	1164.34	502.91
42.008	1	0.03	0.01	0.01	0.05	2.12	0.03	0.08	1.84	0.24	95.75	22.07	35.76	97.08	0.24	7.91	0.04	0.29	2.96	0.02	0.41	1.64	0	0.13	0.05	18.2	1.55	1.84	0.34	0.09	0.02	2.67	38.82	0	0	0	-9.8	-4.48	10.51	60.09	189.88	921.51	426.16	1191.61	707	976.66	468.93	1163.72	501.52
42.041	1	0.03	0.01	0.01	0.05	2.24	0.03	0.08	1.6	0.2	95.52	23.15	36.35	98.4	0.2	7.43	0.04	0.34	3.17	0.02	0.3	2.04	0	0.15	0.05	17.48	1.95	1.6	0.32	0.09	0.02	2.55	39.2	0	0	0	-9.49	-1.41	11.65	60.24	191.85	919.55	426.06	1191.02	707.18	976.55	468.56	1165.01	504.44
42.075	0	0.04	0.03	0.02	0.54	0.07	0.05	0.46	4.52	0.08	98.91	4.54	2.83	65.23	0.08	50.89	2.92	0.05	0.39	0.01	0.08	0	0	0.08	0.08	0.13	0	0	0.07	0	4.52	8.97	9.67	0	0	0	-32.77	18.85	2.53	56.04	25.41	1334.8	643.88	1383.47	692.83	1347.25	650.01	1371.78	656.64
42.075	1	0.04	0.01	0.01	0.05	1.56	0.04	0.08	1.65	0.18	96.88	14.94	32.85	97.41	0.18	6.73	0.04	0.35	3.29	0.02	0.29	1.6	0	0.13	0.04	19.26	1.97	1.65	0.32	0.09	0.02	2.64	35.84	0	0	0	-8.22	-3.87	10.86	60.29	190.08	918.82	425.1	1191.31	709.33	975.73	467.96	1162.7	502.24
42.108	1	0.04	0.01	0.01	0.05	1.82	0.03	0.07	1.25	0.17	96.37	17.59	34.38	97.44	0.17	6.47	0.04	0.32	3.62	0.02	0.23	1.66	0	0.13	0.04	19.85	2.09	1.25	0.3	0.09	0.02	1.36	37.06	0	0	0	-7.97	-3.8	10.44	60.42	190.49	918.71	424.89	1191.31	709.31	974.74	468.9	1162.46	501.24
42.142	1	0.03	0.01	0.01	0.05	2.18	0.03	0.08	0.74	0.14	95.64	20.88	36.2	96.93	0.13	6.79	0.04	0.38	4.32	0.01	0.23	1.48	0	0.14	0.05	20.31	1.71	0.74	0.28	0.09	0.02	1.33	38.38	0	0	0	-7.77	-4.73	10.19	60.41	194.15	918.36	424.12	1192.14	709.36	973.01	468.53	1164.42	500.99
42.175	1	0.03	0.01	0.01	0.05	2.11	0.03	0.07	0.79	0.12	95.78	19.9	35.85	98	0.12	5.98	0.04	0.32	4.48	0.01	0.25	1.18	0	0.12	0.04	20.5	1.84	0.79	0.28	0.09	0.02	2.71	38	0	0	0	-6.23	-2.54	11.25	60.97	189.84	917.42	423.59	1187.87	705.56	974.04	467.08	1160.7	501.73
42.208	1	0.03	0.01	0.01	0.04	2.29	0.03	0.07	0.84	0.12	95.43	20.44	36.48	95.11	0.1	5.23	0.05	0.31	5.49	0.01	0.29	1.17	0	0.12	0.05	19.91	1.88	0.84	0.29	0.09	0.02	2.47	38.21	0	0	0	-6.53	-7.16	9.19	60.7	191.34	918.63	424.43	1189.64	708.22	971.39	469.49	1160.46	498.88
42.242	1	0.03	0.01	0.01	0.04	2.54	0.03	0.07	0.95	0.14	94.92	22.87	37.43	97.31	0.09	6.27	0.05	0.36	5.63	0.01	0.36	1.12	0	0.14	0.05	23.25	1.75	0.95	0.25	0.09	0.02	1.93	39.1	0	0	0	-8.24	-4.06	10.72	60.33	192.22	916.53	423.04	1191.4	709.12	973.39	467.58	1162.82	500.22
42.275	1	0.03	0.01	0.01	0.04	2.85	0.03	0.07	1.48	0.15	94.31	26.05	38.41	97.54	0.09	5.63	0.05	0.31	5.58	0.01	0.39	1.14	0	0.15	0.05	23.31	1.62	1.48	0.24	0.09	0.02	1.97	40.18	0	0	0	-8.39	-3.61	10.24	60.31	196.11	916.5	423.05	1191.36	708.63	970.9	468.08	1164.36	500.2
42.308	1	0.03	0.01	0.01	0.04	3.28	0.03	0.07	1.81	0.17	93.44	30.08	39.72	97.86	0.1	5.56	0.05	0.27	5.73	0.02	0.38	1.42	0	0.17	0.06	22.17	1.62	1.81	0.24	0.09	0.02	3.12	41.42	0	0	0	-9.07	-2.89	10.53	60.34	194.73	915.64	422.69	1191.12	708.98	971.46	467.13	1163.39	500.06
42.342	1	0.03	0.01	0.01	0.04	3.09	0.03	0.07	2.21	0.18	93.83	29.04	39.1	97.74	0.1	6.01	0.05	0.26	5.23	0.02	0.33	1.46	0	0.18	0.07	21.95	1.72	2.21	0.26	0.1	0.02	1.28	41.11	0	0	0	-7.37	-3.17	10.89	60.46	194.81	915.45	421.36	1192.68	710.1	972.74	466.12	1164.54	500.28
42.375	1	0.03	0.01	0.01	0.04	2.57	0.03	0.08	1.92	0.17	94.86	24.9	37.44	98.08	0.11	7	0.06	0.27	4.47	0.02	0.36	1.5	0	0.17	0.05	21.38	1.34	1.92	0.29	0.11	0.02	2.43	39.8	0	0	0	-6.74	-2.32	12.17	60.9	191.13	914.51	421.7	1187.82	705.8	973.63	464.57	1161.05	502.07
42.409	1	0.03	0.01	0.01	0.04	2.96	0.03	0.08	0.99	0.14	94.09	30.69	39.12	97.24	0.14	7.3	0.06	0.25	3.47	0.03	0.36	1.46	0	0.14	0.05	23.45	1.23	0.99	0.29	0.11	0.02	3.9	41.6	0	0	0	-7.42	-4.18	12.24	60.74	188.63	915.49	420.62	1188.24	705.01	975.58	461.52	1160.14	500.54
42.442	1	0.03	0.01	0.01	0.04	2.75	0.03	0.08	0.64	0.17	94.5	28.49	38.48	97.76	0.17	6.92	0.06	0.29	3.46	0.03	0.4	1.5	0	0.13	0.04	23.48	0.89	0.64	0.32	0.12	0.01	4.68	40.94	0	0	0	-6.1	-3.11	12.63	60.9	188.51	915.23	418.79	1189.62	704.98	976.79	460.86	1161.23	499.87
42.475	1	0.03	0.01	0.01	0.05	2.33	0.03	0.08	0.28	0.21	95.33	24.1	36.93	97.54	0.21	7.56	0.06	0.31	3.26	0.02	0.5	1.81	0	0.12	0.03	22.68	0.58	0.28	0.4	0.13	0.01	8.96	39.53	0	0	0	-5.4	-3.6	14.88	60.86	187.52	915.51	417.26	1192.46	702.87	982.19	461.28	1165.37	501.39
42.509	1	0.03	0.01	0.01	0.04	2.31	0.03	0.08	0.18	0.25	95.38	23.76	36.82	97.39	0.25	6.88	0.06	0.31	3.32	0.02	0.57	1.5	0	0.11	0.02	21.87	0.37	0.18	0.56	0.16	0.01	5.96	39.41	0	0	0	-4.43	-3.9	14.37	61.07	189.58	918.33	417.03	1195.45	704.59	983.75	459.23	1168.41	502.12
42.542	1	0.03	0.01	0.01	0.04	2.27	0.03	0.08	0.14	0.29	95.46	23.69	36.63	98	0.29	6.58	0.06	0.34	3.05	0.02	0.71	1	0	0.1	0.02	19.62	0.23	0.14	0.67	0.18	0.02	5.11	39.39	0	0	0	-5.35	-2.54	15.34	60.84	188.93	919.11	415.85	1197.81	703.59	987.12	458.48	1170.95	502.12
42.575	1	0.03	0.01	0.01	0.04	2.21	0.03	0.07	0.16	0.31	95.58	23.1	36.33	95.66	0.31	6.19	0.06	0.33	2.97	0.02	0.8	0.79	0	0.11	0.02	16.45	0.17	0.16	0.7	0.18	0.02	2.35	39.18	0	0	0	-2.59	-6.54	13.77	60.39	190.8	926.91	415.89	1208.73	709.91	993.15	459.83	1179.42	501.15
42.609	1	0.03	0.01	0.01	0.04	2.69	0.03	0.07	0.19	0.34	94.61	27.9	38.21	94.24	0.34	4.93	0.05	0.31	3.44	0.02	0.76	0.4	0	0.1	0.01	12.61	0.13	0.19	0.91	0.21	0.02	2.43	40.76	0	0	0	-2.24	-8.03	14.43	60.64	191.42	927.77	417.21	1207.95	709.21	994.37	458.56	1180.25	504.3
42.642	1	0.03	0.01	0.01	0.04	2.84	0.03	0.07	0.24	0.33	94.32	29.44	38.74	95.41	0.33	3.77	0.05	0.28	3.46	0.02	0.69	0.26	0	0.1	0.02	10.06	0.15	0.24	0.87	0.22	0.02	1.26	41.23	0	0	0	-1.25	-6.83	14.01	60.92	186.01	932.85	419.43	1210.99	710.8	999.61	462.43	1180.89	504.09
42.675	1	0.03	0.01	0.01	0.04	2.45	0.03	0.07	0.35	0.32	95.09	24.54	37.28	95	0.32	3.21	0.04	0.26	3.89	0.02	0.62	0.27	0	0.09	0.02	7.81	0.16	0.35	0.94	0.23	0.02	2.18	39.68	0	0	0	-1.62	-7.28	15.9	60.71	189.33	931.47	418.71	1212.44	710.95	1001.86	459.24	1184.73	508.28
42.709	1	0.03	0.01	0.01	0.04	2.22	0.04	0.06	0.55	0.34	95.55	21.55	36.27	96.81	0.34	2.82	0.04	0.23	4.17	0.01	0.57	0.25	0	0.09	0.02	7.09	0.18	0.55	0.98	0.24	0.03	4.85	38.63	0	0	0	0.57	-4.93	16.31	61.1	191.45	930.95	415.75	1217.64	714.42	1003.96	458.96	1189.02	507.99
42.742	1	0.03	0.01	0.01	0.04	2.72	0.03	0.06	0.77	0.37	94.56	25.8	38.12	92.52	0.37	2.12	0.04	0.2	4.92	0.02	0.48	0.27	0	0.08	0.03	6.28	0.25	0.77	0.87	0.23	0.03	1.62	40.09	0	0	0	-2.17	-9.42	15.64	59.8	190.99	937.61	416.34	1224.79	715.33	1010	458.1	1194.87	506.1
42.776	1	0.04	0.01	0.01	0.04	2.72	0.04	0.06	1.5	0.44	94.57	22.8	37.81	94.72	0.44	1.64	0.04	0.18	6.9	0.02	0.29	0.19	0	0.05	0.03	3.73	0.41	1.5	0.95	0.26	0.03	3.98	39.08	0	0	0	-2.66	-7.57	16.65	59.92	190.35	939.93	418.11	1224.93	714.1	1013.39	457.68	1196.51	509.62
42.809	1	0.03	0.01	0.01	0.04	3.28	0.04	0.06	1.31	0.51	93.44	26.06	39.53	94.37	0.51	1.22	0.03	0.16	8.18	0.02	0.32	0.2	0	0.04	0.03	2.6	0.81	1.31	0.85	0.27	0.04	3.48	40.18	0	0	0	-4.78	-7.9	17.39	59.69	192.3	942.32	419.71	1225.64	711.37	1015.68	457.25	1199.91	512.4
42.842	1	0.03	0.01	0.01	0.04	3.94	0.04	0.06	0.96	0.52	92.11	29.13	41.24	91.86	0.52	1.04	0.03	0.14	9.65	0.02	0.34	0.26	0	0.04	0.04	2.25	1.14	0.96	0.86	0.29	0.04	6.36	41.14	0	0	0	0.78	-9.88	17.3	61.49	188.26	946.18	421.33	1223.23	708.18	1017.74	459.95	1198.19	513.66
42.876	1	0.03	0.01	0.01	0.03	4.69	0.03	0.06	0.75	0.6	90.62	35.66	43.03	91.33	0.6	1	0.03	0.14	9.19	0.03	0.37	0.23	0	0.04	0.04	1.21	1.39	0.75	0.83	0.31	0.04	7.11	42.99	0	0	0	-6.16	-10.23	16.03	59.81	182.22	952.99	423.16	1223.33	702.95	1021.27	458.5	1196.51	508.47
42.909	1	0.03	0.01	0.01	0.03	5.97	0.03	0.06	0.45	0.76	88.05	42.97	45.36	95.05	0.76	0.9	0.03	0.15	9.93	0.04	0.46	0.27	0	0.04	0.04	1.19	1.48	0.45	0.77	0.32	0.03	2.03	44.9	0	0	0	-3.46	-7.22	14.78	60.25	189.04	954.23	421.38	1231.19	709.64	1021.04	459.95	1203.63	508.92
42.942	1	0.03	0.01	0.01	0.03	7.34	0.03	0.06	0.34	0.76	85.31	52.19	47.54	94.52	0.81	0.86	0.03	0.15	9.28	0.06	0.47	0.26	0	0.04	0.04	0.76	1.53	0.34	0.63	0.33	0.03	4.59	47.21	0	0	0	-4	-7.77	16.76	60.5	186.48	957.2	424.6	1227.71	704.14	1025.34	459.55	1203.79	513.68
42.976	1	0.02	0	0	0.02	12.68	0.03	0.06	0.27	0.43	74.63	69.53	53.13	88.36	0.78	0.87	0.03	0.16	10.94	0.08	0.45	0.18	0	0.04	0.03	0.43	1.61	0.27	0.4	0.34	0.04	1.48	51.8	0	0	0	-1.99	-11.87	16.37	60.01	183.44	958.82	421.58	1235.78	709.13	1030.83	458.48	1206.52	511.23
43.009	1	0.02	0	0	0.02	13.18	0.03	0.06	0.4	0.4	73.64	69.38	53.42	93.63	0.87	0.98	0.03	0.16	11.8	0.09	0.4	0.3	0	0.04	0.03	0.4	1.79	0.4	0.37	0.35	0.03	4.78	51.76	0	0	0	-4.62	-8.56	18.47	60.17	188.99	957.02	423.69	1231.54	704.8	1029.42	457.64	1208.86	516.95
43.042	1	0.02	0	0	0.02	12.89	0.03	0.06	0.48	0.28	74.21	71.32	53.37	89.44	0.8	0.91	0.03	0.16	10.21	0.1	0.37	0.23	0	0.04	0.04	0.28	1.7	0.48	0.26	0.28	0.03	2.92	52.34	0	0	0	-4.37	-11.32	16.53	59.98	184.58	955.86	420.78	1234.36	709.68	1028.26	457.59	1205.49	509.15
43.076	1	0.02	0	0	0.02	16.39	0.02	0.06	0.64	0.19	67.23	75.67	55.74	88.2	0.7	0.97	0.03	0.17	12.43	0.14	0.44	0.31	0	0.04	0.04	0.19	1.19	0.64	0.18	0.28	0.03	2.47	53.73	0	0	0	-4.4	-11.94	16.31	58.98	196.8	961.71	421.33	1243.46	710.99	1031.43	456.15	1219.24	514.95
43.109	1	0.02	0	0	0.02	13.55	0.03	0.06	0.88	0.18	72.91	71.09	53.68	88.47	0.73	1.04	0.03	0.18	11.36	0.15	0.43	0.38	0	0.05	0.05	0.18	0.87	0.88	0.17	0.29	0.03	2.07	52.27	0	0	0	-3.29	-11.81	16.93	59.73	189.09	961.92	423.58	1241.78	713.16	1034.27	459.68	1215.16	514.74
43.143	1	0.02	0	0	0.03	12.27	0.03	0.06	0.77	0.14	75.45	65.31	52.4	88.01	0.67	1.15	0.03	0.18	12.63	0.15	0.65	0.8	0	0.05	0.06	0.14	0.79	0.77	0.13	0.28	0.03	2.43	50.6	0	0	0	-4.52	-12.03	17	59.63	183.29	962.41	423.62	1240.99	711.96	1036.31	459.57	1211.64	512.99
43.176	1	0.02	0	0	0.03	11.18	0.03	0.06	0.87	0.14	77.65	62.16	51.39	92.53	0.57	1.25	0.04	0.19	12.43	0.15	0.68	0.88	0	0.06	0.07	0.14	0.81	0.87	0.11	0.27	0.03	3.63	49.76	0	0	0	-5.16	-9.42	16.46	59.63	186.69	963.01	423.3	1242.35	712.75	1034.89	459.95	1214.08	512.32
43.209	1	0.03	0	0.01	0.03	9.51	0.03	0.06	0.86	0.16	80.98	58.36	49.81	92.08	0.55	1.3	0.04	0.21	11.2	0.17	0.71	0.99	0	0.07	0.08	0.16	0.95	0.86	0.11	0.28	0.03	4.75	48.77	0	0	0	-6.31	-9.73	16.62	59.49	187.1	962.53	422.79	1242.78	712.58	1034.9	459.56	1214.68	511.38
43.243	1	0.03	0.01	0.01	0.03	7.48	0.03	0.06	0.78	0.15	85.04	49.87	47.35	92.3	0.54	1.35	0.04	0.21	10.78	0.17	0.78	1.17	0	0.08	0.09	0.15	0.82	0.78	0.1	0.34	0.02	3.44	46.63	0	0	0	-6.07	-9.58	16.93	59.27	188.56	960.56	420.09	1245.56	714.74	1035.24	457.95	1216.44	510.12
43.276	1	0.03	0.01	0.01	0.03	5.92	0.03	0.06	0.89	0.18	88.17	41.53	45.01	86.76	0.38	1.26	0.04	0.19	10.47	0.14	0.78	1.01	0	0.08	0.1	0.18	0.72	0.89	0.09	0.32	0.03	3.71	44.54	0	0	0	-1.23	-12.6	20.04	59.65	184.93	954.83	414.81	1250.2	718.87	1041.25	456.93	1218.11	510.95
43.309	1	0.03	0.01	0.01	0.03	5.5	0.03	0.06	0.77	0.21	89	37.07	44.19	82.23	0.37	1.52	0.05	0.19	11.4	0.15	0.79	1.07	0	0.1	0.11	0.21	0.6	0.77	0.09	0.37	0.02	3.45	43.37	0	0	0	0.47	-14.34	18.89	59.34	202.51	956.83	414.94	1254.65	720.08	1037.33	453.86	1229.64	517.32
43.343	1	0.03	0.01	0.01	0.04	4.22	0.04	0.06	0.96	0.21	91.55	26.22	41.39	92.15	0.33	1.49	0.05	0.16	12.7	0.13	0.71	0.75	0	0.12	0.12	0.21	0.69	0.96	0.08	0.34	0.02	2.59	40.23	0	0	0	-2.11	-9.68	17.93	59.92	194.05	960.17	417.54	1249.4	716.2	1036.98	455.97	1222.34	513.37
43.376	1	0.03	0.01	0.01	0.04	3.76	0.04	0.06	1.05	0.23	92.47	23.6	40.28	85.01	0.32	1.48	0.05	0.18	12.3	0.13	0.74	0.66	0	0.12	0.11	0.23	0.69	1.05	0.09	0.35	0.02	2.36	39.36	0	0	0	0	-13.32	18.82	59.76	199.67	956.13	415.43	1251.86	719.31	1036.32	453.91	1225.98	516.34
43.41	1	0.04	0.01	0.01	0.04	2.82	0.04	0.06	1.26	0.26	94.37	14.41	37.13	88.77	0.31	1.2	0.05	0.16	14.44	0.11	0.78	0.56	0	0.12	0.08	0.26	0.75	1.26	0.08	0.37	0.03	2.9	35.58	0	0	0	0.48	-11.66	19.63	58.89	205.31	955.55	415.32	1259.38	724.09	1038.76	458.79	1234.79	519.84
43.443	1	0.04	0.02	0.01	0.04	2.11	0.05	0.06	1.01	0.31	95.78	10.62	34.48	86.1	0.31	1.05	0.05	0.15	13.49	0.11	0.79	0.55	0	0.12	0.08	0.37	0.67	1.01	0.09	0.38	0.04	3.85	33.41	0	0	0	2.43	-12.88	18.06	59.62	202.27	958.5	418.74	1258.47	729.75	1038.5	458.62	1231.01	520.68
43.476	1	0.04	0.01	0.01	0.04	2.18	0.05	0.06	0.72	0.31	95.64	11.89	35.03	86.21	0.31	0.87	0.05	0.14	12.56	0.1	0.72	0.69	0	0.1	0.06	0.45	0.62	0.72	0.09	0.4	0.03	3.72	34.2	0	0	0	1.66	-12.84	19.02	59.36	206.09	956.63	418.47	1258.36	727.83	1037.99	458.54	1233.64	523.31
43.51	1	0.04	0.02	0.01	0.05	1.81	0.05	0.06	0.85	0.3	96.38	8.24	33.01	91.36	0.3	0.77	0.04	0.13	14.19	0.1	0.74	0.72	0	0.09	0.06	0.58	0.69	0.85	0.1	0.45	0.04	2.07	31.67	0	0	0	-4.25	-10.21	18.98	58.06	207.49	960.08	421.97	1260.84	728.53	1040.34	459.06	1236.98	525.29
43.543	1	0.05	0.02	0.01	0.05	1.57	0.05	0.06	1.1	0.32	96.86	7.38	31.72	92.69	0.32	0.7	0.05	0.13	13.09	0.12	0.69	0.89	0	0.08	0.06	0.77	0.82	1.1	0.12	0.57	0.04	3.46	30.92	0	0	0	-1.14	-9.3	19.08	58.6	206.61	960.46	423.24	1261.63	731.22	1041.2	462.71	1237.4	527.46
43.576	1	0.05	0.02	0.01	0.05	1.61	0.05	0.06	1.76	0.31	96.79	7.39	31.77	93.3	0.31	0.62	0.04	0.12	13.5	0.12	0.67	1.05	0	0.08	0.06	0.81	1.14	1.76	0.13	0.6	0.04	3.07	30.93	0	0	0	-1.92	-8.83	19.21	58.59	209.97	960.1	425.72	1260.47	731.04	1039.59	464.49	1238.68	531.22
43.61	1	0.05	0.02	0.01	0.05	1.64	0.05	0.06	1.63	0.33	96.72	7.49	31.93	91.75	0.33	0.69	0.04	0.11	13.68	0.12	0.78	1.34	0	0.06	0.04	1.38	1.17	1.63	0.15	0.67	0.05	3.69	31.02	0	0	0	-2.54	-9.96	18.58	58.39	208.48	962.66	428.48	1262.16	735.56	1041.42	464.54	1238.54	532.39
43.643	1	0.05	0.02	0.01	0.05	1.61	0.05	0.06	1.01	0.33	96.79	7.8	31.97	88.23	0.33	0.68	0.04	0.09	12.76	0.13	0.77	1.96	0	0.06	0.04	1.53	1.66	1.01	0.16	0.72	0.05	0.95	31.3	0	0	0	-3.6	-11.93	18.46	58.39	203.06	965.61	429.29	1260.99	731.78	1044.25	463.71	1235.8	531.1
43.676	1	0.05	0.02	0.01	0.05	1.8	0.05	0.06	0.63	0.34	96.41	8.5	32.91	93.04	0.34	0.79	0.04	0.09	13.64	0.16	1.05	2.65	0	0.06	0.04	2.01	2.26	0.63	0.18	0.76	0.05	2.8	31.88	0	0	0	-2.5	-9.04	19.76	58.34	207.72	967.77	431.14	1262.33	730.29	1046.7	465.94	1241.88	537
43.71	1	0.04	0.02	0.01	0.05	1.98	0.05	0.06	0.36	0.37	96.03	8.96	33.76	90.3	0.37	0.92	0.04	0.09	14.7	0.19	1.15	3.39	0	0.05	0.04	2.45	3.1	0.36	0.23	0.85	0.05	3.01	32.24	0	0	0	-3.78	-10.84	19.94	58.15	203.63	970.01	433.36	1262.53	730.35	1049.72	467.08	1240.92	537.16
43.743	1	0.04	0.02	0.01	0.05	1.91	0.05	0.06	0.3	0.39	96.19	9.4	33.62	87.24	0.39	1.25	0.04	0.1	13.32	0.2	0.95	3.95	0	0.05	0.04	2.63	3.44	0.3	0.24	0.86	0.05	3.33	32.57	0	0	0	-4.03	-12.39	20.85	57.83	201.54	971.14	434.27	1264.6	730.11	1053.68	469.01	1242.83	538.61
43.777	1	0.04	0.01	0.01	0.04	2.56	0.04	0.06	0.22	0.4	94.88	13.54	36.51	80.21	0.4	1.46	0.04	0.1	13.6	0.19	0.84	3.49	0	0.05	0.04	2.56	3.99	0.22	0.3	0.92	0.05	6.84	35.13	0	0	0	-5.93	-15	19.59	57.56	200.33	974.24	436.32	1264.11	729.63	1053.36	468.85	1241.84	536.72
43.81	1	0.04	0.01	0.01	0.04	3.36	0.04	0.06	0.19	0.43	93.28	16	38.86	74.42	0.43	1.73	0.04	0.1	16.16	0.22	0.9	3.41	0	0.06	0.03	2.75	4.2	0.19	0.33	0.92	0.05	5.05	36.35	0	0	0	-2.34	-16.66	20	57.89	202.5	976.32	436.05	1265.1	726.91	1055.26	469.54	1245.32	539.41
43.843	1	0.04	0.01	0.01	0.04	3.36	0.04	0.06	0.17	0.47	93.28	16.9	38.93	72.75	0.47	1.79	0.04	0.09	15.36	0.29	0.95	3.94	0	0.06	0.03	2.72	4.14	0.17	0.34	0.91	0.06	2.88	36.76	0	0	0	-2.32	-17.09	20.64	57.94	200.04	973.59	435.38	1265.8	730.27	1056.28	469.33	1243.71	539.25
43.877	1	0.04	0.01	0.01	0.04	3.36	0.04	0.06	0.2	0.45	93.28	18.03	38.95	79	0.45	1.9	0.05	0.1	14.4	0.36	1.13	5.5	0	0.06	0.03	3.51	4.24	0.2	0.38	1.08	0.06	3.86	37.24	0	0	0	-2.52	-15.38	20.8	57.77	199.43	972.75	434.52	1268.37	734.01	1057.31	469.55	1244.42	538.57
43.91	1	0.04	0.01	0.01	0.04	3.36	0.04	0.06	0.27	0.46	93.28	18.24	38.95	83.1	0.46	2	0.05	0.09	14.21	0.36	1.15	5.17	0	0.06	0.03	3.45	4.4	0.27	0.38	1.08	0.06	7.91	37.33	0	0	0	-1.97	-14.04	20.01	58.42	203.74	971.22	435.4	1266.71	735.4	1052.72	470.42	1244.22	539.95
43.943	1	0.04	0.01	0.01	0.04	3.61	0.04	0.06	0.38	0.48	92.79	22.42	39.79	87.72	0.48	1.92	0.06	0.09	12.34	0.38	1.24	6.86	0	0.07	0.04	3.65	4.18	0.38	0.39	1.06	0.07	7.95	38.94	0	0	0	-5.42	-12.17	20.22	58.07	205.48	972.03	436.35	1266.36	733.49	1052.76	469.17	1245.3	540.91
43.977	1	0.04	0.01	0.01	0.04	3.82	0.04	0.06	0.37	0.45	92.37	25.02	40.4	88.28	0.45	1.99	0.06	0.08	11.62	0.36	1.29	7.85	0	0.1	0.04	3.36	3.88	0.37	0.42	1.05	0.07	10.24	39.84	0	0	0	-6.92	-11.9	20.22	57.84	203.75	975.03	437.97	1266.31	731.49	1054.81	469.71	1245.63	541.12
44.01	1	0.03	0.01	0.01	0.04	5.43	0.04	0.06	0.39	0.4	89.15	29.54	43.42	81.18	0.4	1.9	0.06	0.08	15.32	0.36	1.41	4.87	0	0.1	0.05	3.08	4.29	0.39	0.39	0.99	0.07	6.43	41.26	0	0	0	-5.17	-14.69	19.2	58.14	201.26	976.77	437.03	1265.41	728.08	1053.84	472.11	1244.46	536.67
44.043	1	0.03	0.01	0.01	0.04	5.58	0.04	0.06	0.43	0.4	88.84	31.38	43.82	85.87	0.4	1.73	0.06	0.08	14.78	0.39	1.25	4.13	0	0.12	0.05	2.93	5.23	0.43	0.39	0.88	0.08	9.25	41.8	0	0	0	-3.43	-12.98	20.92	58.06	202.49	976.82	437.57	1268.26	730.99	1058.44	471.05	1247.81	542.76
44.077	1	0.03	0.01	0.01	0.03	6.97	0.03	0.06	0.45	0.4	86.06	37.2	45.97	81.36	0.4	1.92	0.07	0.09	15.79	0.36	1.17	2.79	0	0.15	0.07	2.95	5.28	0.45	0.36	0.74	0.08	11.91	43.41	0	0	0	-5.99	-14.63	19.88	57.64	202.09	977.45	436.84	1269.14	729.97	1057.14	471.59	1247.93	538.19
44.11	1	0.03	0.01	0.01	0.03	7.22	0.03	0.06	0.57	0.38	85.57	37.14	46.25	84.03	0.38	2.19	0.07	0.12	16.48	0.31	1.09	2.31	0	0.17	0.08	2.83	5.46	0.57	0.34	0.7	0.08	12.34	43.39	0	0	0	-6.26	-13.7	18.87	57.88	202.79	978.63	438.15	1269.35	732.97	1055.78	471.38	1247.31	538.01
44.144	1	0.03	0.01	0.01	0.03	7.53	0.03	0.06	0.73	0.42	84.93	38.15	46.47	80.43	0.42	2.46	0.07	0.13	16.77	0.25	1.36	3.03	0	0.24	0.1	2.42	5.43	0.73	0.33	0.55	0.09	18.41	43.66	0	0	0	-5.2	-14.93	18.09	58.21	204.19	979.24	438.58	1267.03	731.18	1053.21	470.97	1246.18	537.74
44.177	1	0.03	0.01	0.01	0.03	9.66	0.03	0.06	0.5	0.4	80.68	43.9	48.91	83.27	0.4	2.7	0.07	0.14	18.66	0.28	1.31	3.09	0	0.25	0.1	2.15	5.73	0.5	0.32	0.55	0.08	19.69	45.14	0	0	0	-3.61	-13.98	20.32	58.46	201.35	977.94	438.52	1265.73	728.12	1056.97	472.06	1245.96	541.51
44.21	1	0.03	0.01	0.01	0.03	8.68	0.03	0.07	0.39	0.37	82.65	43.2	47.97	84.91	0.37	3.2	0.07	0.17	16.91	0.23	1.41	3.83	0	0.26	0.09	2.26	5.26	0.39	0.33	0.53	0.07	11.77	44.96	0	0	0	-5.41	-13.36	19.75	58.24	200.62	978.03	437.56	1267.19	729.94	1056.77	470.83	1245.62	538.53
44.244	1	0.03	0.01	0.01	0.03	11.68	0.03	0.07	0.33	0.37	76.63	50.21	50.84	76.42	0.37	3.91	0.06	0.18	19.3	0.21	1.43	3.34	0	0.33	0.09	1.89	5.28	0.28	0.34	0.5	0.06	10.72	46.72	0	0	0	-5.4	-16.12	19.87	58.41	198	976.92	437.97	1263.52	726.31	1055.64	471.65	1242.33	537.6
44.277	1	0.03	0.01	0.01	0.03	10.96	0.03	0.07	0.33	0.38	78.09	49.49	50.3	88.39	0.38	3.65	0.06	0.19	18.37	0.19	1.37	3.69	0	0.33	0.09	1.83	4.96	0.17	0.34	0.48	0.06	11.24	46.54	0	0	0	-4.63	-11.85	19.9	58.17	198.04	977.72	436.81	1268.42	732.25	1058.09	471.44	1244.82	537.39
44.31	1	0.03	0	0.01	0.03	12.38	0.03	0.07	0.35	0.35	75.23	53.81	51.59	79.04	0.34	4.77	0.06	0.17	18.7	0.2	1.35	3.19	0	0.35	0.08	1.77	4.19	0.2	0.34	0.47	0.06	18.82	47.62	0	0	0	-5.43	-15.36	20.26	58.3	196	977.92	438.22	1264.47	727.21	1057.99	471.3	1242.31	537.96
44.344	1	0.02	0	0.01	0.03	13.01	0.03	0.07	0.35	0.35	73.98	52.4	51.98	85.95	0.34	5.36	0.05	0.16	20.39	0.19	1.25	2.35	0	0.35	0.07	1.75	4.02	0.21	0.34	0.4	0.05	16.87	47.26	0	0	0	-2.3	-12.94	19.31	58.93	195.4	978.21	439.05	1265.75	733.19	1056.84	474.2	1241.52	538.06
44.377	1	0.02	0	0.01	0.03	13.47	0.03	0.07	0.32	0.32	73.06	55.16	52.43	87.25	0.29	5.74	0.05	0.15	19.74	0.17	1.24	1.74	0	0.32	0.07	1.73	3.75	0.32	0.36	0.4	0.05	17.67	47.95	0	0	0	-3.15	-12.38	18.79	58.73	198.04	978.63	439.95	1266.68	734.99	1055.92	473.48	1242.62	539.51
44.411	1	0.02	0	0.01	0.03	14.93	0.03	0.07	0.58	0.34	70.14	61.93	53.7	83.79	0.24	5.03	0.04	0.14	18.42	0.16	1.17	2.12	0	0.34	0.06	1.81	3.92	0.58	0.37	0.34	0.05	15.63	49.69	0	0	0	-4.37	-13.79	18.09	58.31	193.9	978.27	438.62	1269.4	737.73	1057.17	473.57	1240.85	535.68
44.444	1	0.02	0	0.01	0.03	14.93	0.03	0.07	0.75	0.4	70.13	59.74	53.57	88.03	0.21	5.32	0.04	0.14	19.56	0.12	1.06	1.97	0	0.4	0.08	2.21	4.7	0.75	0.36	0.29	0.05	11.19	49.12	0	0	0	-6.69	-12.02	15.78	58.53	198.18	980.01	438.78	1267.47	733.53	1051.25	473.75	1240.35	533.04
44.477	1	0.02	0	0.01	0.03	15.23	0.03	0.07	0.86	0.4	69.54	61.24	53.78	87.21	0.21	5.27	0.04	0.12	19.19	0.12	1.12	2.34	0	0.4	0.09	2.02	4.69	0.86	0.36	0.29	0.05	12.89	49.51	0	0	0	-5.88	-12.4	19	58.45	195.04	980.83	440.76	1264.12	729.26	1056.95	473.59	1241.21	537.52
44.511	1	0.02	0	0.01	0.03	11.4	0.03	0.07	0.71	0.43	77.21	53.46	50.83	88.77	0.16	4.93	0.04	0.1	17.2	0.13	1.2	1.78	0	0.43	0.1	2.23	4.66	0.71	0.41	0.27	0.06	11.03	47.53	0	0	0	-9.78	-11.66	16.93	58.5	191.65	986.82	444.85	1260.04	723.34	1055.27	475.94	1237.66	534.79
44.544	1	0.02	0.01	0.01	0.03	10.74	0.03	0.07	0.53	0.42	78.52	50.88	50.27	83.85	0.15	5.39	0.03	0.08	17.3	0.11	1.14	0.74	0	0.42	0.09	2.23	5.11	0.53	0.39	0.25	0.06	12.87	46.88	0	0	0	-8.12	-13.76	18.85	58.3	196.11	982.38	439.86	1262.33	722.22	1056.22	472.03	1241.82	535.37
44.577	1	0.03	0.01	0.01	0.03	9.43	0.03	0.07	0.42	0.42	81.14	49.35	49.11	83.79	0.15	5.19	0.03	0.08	15.5	0.1	1.17	0.74	0	0.42	0.1	2.12	5.41	0.41	0.39	0.27	0.06	12.71	46.5	0	0	0	-2.91	-13.79	19.21	59.3	191.98	983.57	440.21	1261.26	723.62	1058.59	472.28	1239.33	537
44.611	1	0.03	0.01	0.01	0.03	9.37	0.03	0.07	0.4	0.4	81.25	49.02	49.05	83.33	0.13	4.71	0.03	0.08	15.54	0.1	1.2	0.59	0	0.4	0.09	2.23	5.91	0.38	0.45	0.3	0.05	11.64	46.42	0	0	0	-4.27	-13.95	18.67	59.17	191.09	984.56	441.27	1260.47	723.18	1058.02	472.7	1238.29	536.1
44.644	1	0.03	0.01	0.01	0.04	11.02	0.03	0.07	0.53	0.46	77.96	44.61	50.02	85.69	0.12	4.33	0.03	0.08	20.89	0.16	1.4	1.38	0	0.46	0.09	2.48	6.59	0.53	0.45	0.29	0.06	9.87	45.32	0	0	0	-6.41	-13.05	18.37	58.56	190.64	985.2	439.99	1262.68	723.2	1058.73	472.45	1239.46	533.13
44.677	1	0.03	0.01	0.01	0.04	10.02	0.03	0.07	0.76	0.36	79.95	42.55	49.04	88.61	0.11	4.62	0.02	0.07	20.05	0.15	1.53	1.13	0	0.36	0.08	2.2	7.13	0.76	0.47	0.31	0.05	9.83	44.8	0	0	0	-5.75	-11.74	17.93	59.54	187.71	984.62	440.65	1256.52	718.33	1055.85	471.73	1233.09	533.55
44.711	1	0.03	0.01	0.01	0.04	7.58	0.04	0.07	0.92	0.38	84.84	33.21	46.17	91.22	0.1	4.05	0.02	0.07	19.53	0.16	1.5	0.58	0	0.38	0.07	1.9	5.02	0.92	0.47	0.27	0.07	30.93	42.32	0	0	0	-8.05	-10.29	18.38	58.74	191.76	987.47	440.76	1260.43	716.8	1057.96	473.98	1240.37	533.13
44.744	1	0.03	0.01	0.01	0.04	5.87	0.04	0.07	1.24	0.37	88.26	28.33	43.66	89.29	0.08	3.73	0.02	0.07	17.52	0.16	1.7	0.41	0	0.37	0.07	1.64	5.06	1.24	0.47	0.27	0.06	7.88	40.89	0	0	0	-5.51	-11.39	18.48	59.7	196.08	983.15	438.9	1256.99	715.39	1053.03	472	1238.96	534.24
44.778	1	0.03	0.01	0.01	0.04	4.81	0.04	0.06	1.25	0.35	90.37	24.01	41.78	83.56	0.09	3.23	0.02	0.07	16.56	0.18	1.71	0.28	0	0.35	0.07	1.47	5.32	1.25	0.46	0.26	0.07	13.08	39.5	0	0	0	-3.48	-13.87	17.91	59.82	190.64	985.01	439.6	1257.06	717.96	1055.21	471.7	1235.84	532.66
44.811	1	0.03	0.01	0.01	0.04	5.6	0.04	0.06	1.48	0.33	88.8	23.81	42.98	91.28	0.08	2.72	0.02	0.07	19.51	0.28	1.54	0.37	0	0.33	0.08	1.33	5.54	1.48	0.42	0.25	0.06	13.71	39.43	0	0	0	-4.9	-10.26	18.2	59.82	190.62	987.61	439.6	1257.71	714.72	1056.96	472.22	1237.8	532.5
44.844	1	0.03	0.01	0.01	0.04	4.73	0.04	0.06	1.24	0.3	90.54	21.48	41.52	81.96	0.07	2.29	0.02	0.05	18	0.3	1.57	0.53	0	0.3	0.07	1.44	4.27	1.24	0.41	0.27	0.06	16.02	38.6	0	0	0	-6.48	-14.43	18.75	58.39	193.78	990.98	437.89	1262.26	709.9	1061.03	470.57	1244.81	532.01
44.878	1	0.04	0.01	0.01	0.04	3.78	0.05	0.06	1.53	0.35	92.44	14.08	38.95	76.71	0.07	2.02	0.02	0.05	20.14	0.43	1.62	0.73	0	0.35	0.09	1.29	3.63	1.53	0.34	0.29	0.06	7.34	35.41	0	0	0	-1.36	-16.04	19.13	59.09	196.36	988.27	437.12	1263.95	715.32	1060.78	470.42	1246.05	535.48
44.911	1	0.04	0.01	0.01	0.04	3.79	0.05	0.06	1.4	0.31	92.43	14.94	39.18	84.42	0.06	1.76	0.03	0.04	19.33	0.39	1.45	0.68	0	0.31	0.07	1.16	3.12	1.4	0.31	0.31	0.06	18.86	35.84	0	0	0	-3.43	-13.55	19.39	59.84	195.74	985.12	436.98	1258.08	711.22	1056.67	469.66	1241.28	534.71
44.944	1	0.04	0.01	0.01	0.04	3.01	0.05	0.06	1.48	0.32	93.98	13.27	37.02	84.05	0.07	1.66	0.03	0.04	16.85	0.63	1.85	0.63	0	0.32	0.09	0.92	2.8	1.48	0.28	0.34	0.05	9.93	34.98	0	0	0	-3.79	-13.69	19.17	58.86	192.94	989.14	437.93	1263.69	715.87	1062.03	470.49	1244.16	534.15
44.978	1	0.04	0.01	0.01	0.04	2.79	0.05	0.06	1.81	0.27	94.41	11.31	36	94.67	0.06	1.75	0.02	0.03	17.7	0.67	2.16	0.52	0	0.27	0.08	0.63	3.27	1.81	0.28	0.41	0.05	7.03	33.85	0	0	0	-5.63	-7.62	18.21	60.65	189.8	987.43	440.67	1251.36	709.63	1054.29	470.26	1233.2	533.62
45.011	1	0.04	0.01	0.01	0.04	3.25	0.05	0.06	1.39	0.26	93.49	13.44	37.53	89.86	0.06	1.8	0.02	0.03	18.07	0.82	2.22	0.42	0	0.26	0.08	0.61	3.28	1.39	0.3	0.46	0.05	8.87	35.08	0	0	0	-7.76	-11.09	16.39	59.74	189.21	987.75	439.23	1253.61	711.2	1052.31	470.75	1232.97	527
45.044	1	0.04	0.01	0.01	0.04	2.78	0.04	0.06	1.45	0.22	94.43	12.97	36.26	91.46	0.05	1.83	0.03	0.03	15.73	0.86	2.21	0.38	0	0.22	0.07	0.53	3.29	1.45	0.28	0.47	0.04	12.55	34.82	0	0	0	-3.53	-10.14	21.14	59.03	190.68	987.3	437.79	1264.75	716.85	1065.47	472.19	1244.77	537.1
45.078	1	0.04	0.02	0.01	0.05	1.84	0.05	0.06	0.89	0.24	96.32	9.48	32.83	87.56	0.05	2.08	0.03	0.03	12.57	0.65	1.93	0.31	0	0.24	0.08	0.49	2.83	0.89	0.27	0.47	0.04	8.36	32.63	0	0	0	-5.51	-12.24	17.61	59.83	189.13	987.14	440.37	1255.38	713.84	1055.58	470.69	1234.23	532.79
45.111	1	0.04	0.02	0.01	0.05	2.14	0.05	0.06	0.84	0.23	95.73	10.33	34.09	83.93	0.04	2.13	0.03	0.03	14.1	0.64	1.99	0.53	0	0.23	0.08	0.47	3.67	0.84	0.28	0.52	0.04	6.76	33.22	0	0	0	-8.92	-13.74	17.88	59.27	187.62	987.1	438.01	1253.53	707.83	1055.32	468.48	1233.5	527.23
45.145	1	0.04	0.02	0.01	0.05	1.39	0.05	0.06	0.54	0.19	97.21	8.52	30.94	86.89	0.04	2.41	0.03	0.04	9.05	0.4	1.28	0.51	0	0.19	0.07	0.34	3.88	0.54	0.25	0.55	0.04	9.14	31.9	0	0	0	-8.19	-12.54	18.93	59.02	192.85	987.51	438.32	1257.28	709.77	1057.64	468.11	1239.46	532.39
45.178	1	0.04	0.02	0.01	0.05	1.57	0.05	0.06	0.6	0.22	96.86	9.24	31.95	83.27	0.04	2.82	0.04	0.03	10.09	0.4	1.24	0.48	0	0.22	0.07	0.38	4.55	0.6	0.23	0.54	0.04	15.43	32.45	0	0	0	-7.66	-13.98	18.09	58.32	191.12	986.56	436.89	1262.61	718.02	1058.82	468.44	1240.06	529.1
45.211	1	0.04	0.02	0.01	0.05	1.63	0.05	0.06	0.56	0.2	96.73	8.7	32.28	89.09	0.04	2.74	0.04	0.03	11.62	0.27	1	0.6	0	0.2	0.06	0.35	3.86	0.56	0.24	0.59	0.03	8.31	32.04	0	0	0	-7.63	-11.5	19.58	58.9	195.65	982.57	434.6	1259.96	714.05	1056.67	465.46	1240.72	531.83
45.245	1	0.04	0.01	0.01	0.05	1.78	0.04	0.06	0.48	0.17	96.43	10.43	33.38	78.1	0.05	2.46	0.04	0.03	10.73	0.27	0.72	0.4	0	0.17	0.06	0.39	3.29	0.48	0.22	0.66	0.03	9.58	33.29	0	0	0	-3.16	-15.64	18.55	59.2	198.77	979.86	433.2	1262.9	720.87	1054.1	466.6	1242.03	531.34
45.278	1	0.04	0.02	0.01	0.05	1.93	0.05	0.06	0.51	0.17	96.14	10.47	34	82.72	0.05	2.17	0.04	0.03	12.11	0.21	0.65	0.28	0	0.17	0.05	0.39	3.14	0.51	0.22	0.63	0.03	5.38	33.31	0	0	0	-8.79	-14.17	17.58	58.54	187.79	985.2	434.77	1260.06	715.64	1057.03	466.43	1235.7	524.24
45.311	1	0.04	0.01	0.01	0.05	1.97	0.05	0.06	0.44	0.17	96.06	10.9	34.29	83.73	0.06	2.01	0.04	0.04	11.92	0.15	0.53	0.25	0	0.17	0.05	0.41	2.76	0.44	0.21	0.63	0.03	3.44	33.6	0	0	0	-5.34	-13.81	19.29	59.33	189.36	980.54	430.37	1261.13	717.05	1057.88	462.68	1236.53	525.48
45.345	1	0.04	0.01	0.01	0.05	1.96	0.05	0.06	0.52	0.17	96.08	10.78	34.23	90.9	0.07	1.84	0.04	0.04	11.97	0.14	0.48	0.21	0	0.17	0.04	0.32	2.5	0.52	0.22	0.66	0.04	2.98	33.51	0	0	0	-4.33	-10.49	19.36	60	190.96	978.62	429.68	1260.33	718.04	1055.78	463.28	1236.11	526.1
45.378	1	0.04	0.01	0.01	0.04	2.25	0.04	0.06	0.65	0.17	95.51	12.84	35.49	82.94	0.09	1.78	0.04	0.04	12	0.13	0.55	0.22	0	0.17	0.05	0.32	2.05	0.65	0.21	0.65	0.04	2	34.75	0	0	0	-2.84	-14.09	20.3	60.06	186.3	978.54	428.97	1259.69	716.6	1058.97	462.25	1234.14	525.66
45.412	1	0.04	0.01	0.01	0.04	2.7	0.04	0.06	1.02	0.15	94.6	15.82	37.09	85.81	0.11	1.47	0.03	0.05	12.34	0.15	0.72	0.23	0	0.15	0.06	0.29	1.98	1.02	0.22	0.66	0.05	4.15	36.27	0	0	0	-2.03	-13	19.98	60.7	186.95	981.27	429.04	1259.32	713.53	1059.26	462.44	1235.27	525.47
45.445	1	0.04	0.01	0.01	0.04	2.96	0.04	0.06	1.23	0.15	94.08	16.96	37.87	84.35	0.12	1.22	0.03	0.05	12.98	0.14	0.71	0.21	0	0.15	0.07	0.27	1.64	1.23	0.23	0.65	0.06	2.91	36.78	0	0	0	-0.66	-13.58	19	61.15	185.57	981.97	429.57	1259.02	714.81	1058.08	464.4	1233.85	523.9
45.478	1	0.04	0.01	0.01	0.04	2.9	0.04	0.06	1.45	0.15	94.2	17.29	37.66	86.63	0.14	1.1	0.03	0.06	12.33	0.13	0.78	0.16	0	0.15	0.08	0.26	1.73	1.45	0.22	0.67	0.06	5.96	36.93	0	0	0	-4.2	-12.66	19.12	60.14	188.43	981.41	426.49	1260.61	711.23	1057.56	461.76	1236.55	520.65
45.512	1	0.04	0.01	0.01	0.04	2.42	0.04	0.06	1.08	0.15	95.16	14.61	36.11	85.3	0.15	1.13	0.04	0.07	11.51	0.12	0.7	0.12	0	0.14	0.08	0.24	1.54	1.08	0.19	0.57	0.08	6.1	35.68	0	0	0	-2.4	-13.21	19.84	60.43	188.61	982.63	426.44	1262.08	711.96	1060.51	460.1	1238.27	523.16
45.545	1	0.04	0.01	0.01	0.04	2.88	0.04	0.06	0.79	0.17	94.24	17.64	37.81	89.05	0.17	0.95	0.04	0.08	11.92	0.15	0.7	0.15	0	0.15	0.1	0.22	1.34	0.79	0.16	0.63	0.11	4.25	37.08	0	0	0	-3.07	-11.52	19.83	60.71	189.84	980.26	424.55	1260.58	710.28	1057.86	459.25	1237.23	521.39
45.578	1	0.04	0.01	0.01	0.04	2.78	0.04	0.06	0.57	0.17	94.43	18.52	37.65	85.9	0.17	0.93	0.04	0.09	10.57	0.17	0.75	0.15	0	0.15	0.11	0.22	1.18	0.57	0.15	0.67	0.13	4.51	37.45	0	0	0	-3.68	-12.96	20	60.5	185.86	981.08	424.83	1259.26	708.73	1059.38	458.53	1234.76	520.07
45.612	1	0.03	0.01	0.01	0.04	3.4	0.04	0.06	0.44	0.18	93.19	24.34	39.71	87.4	0.18	0.93	0.04	0.08	9.96	0.18	0.75	0.18	0	0.15	0.12	0.19	1.01	0.44	0.14	0.64	0.19	4.84	39.61	0	0	0	-3.33	-12.31	19.61	60.62	189.69	982.43	424.22	1261.74	708.9	1059.27	458.51	1238.57	520.41
45.645	1	0.03	0.01	0.01	0.03	3.84	0.04	0.06	0.41	0.17	92.33	28.77	40.84	89.86	0.19	1.12	0.04	0.09	9.37	0.2	1.03	0.23	0	0.16	0.12	0.17	1	0.41	0.14	0.66	0.21	6.81	41.02	0	0	0	-2.06	-11.09	18.44	61.23	192.56	983.85	424.5	1260.91	708.71	1056.59	458.16	1238.84	520.29
45.678	1	0.03	0.01	0.01	0.03	5.3	0.03	0.06	0.43	0.17	89.39	39.31	43.93	86.35	0.2	1.28	0.04	0.09	9.56	0.2	1.23	0.26	0	0.17	0.14	0.14	0.86	0.43	0.14	0.74	0.25	3.45	43.96	0	0	0	-7.5	-12.78	19.02	60.11	185.68	985.55	423.76	1259.49	703.17	1060.18	454.87	1235.63	515.65
45.712	1	0.03	0.01	0.01	0.03	5.01	0.03	0.06	0.37	0.17	89.98	38.34	43.44	94.3	0.21	1.27	0.04	0.1	8.99	0.17	1.21	0.26	0	0.17	0.12	0.1	0.68	0.37	0.12	0.82	0.35	1.99	43.71	0	0	0	-7.48	-7.97	19.34	61.54	184.2	989.36	424.79	1252.17	692.03	1059.49	453.46	1232.52	516.63
45.745	1	0.03	0.01	0.01	0.03	3.39	0.03	0.06	0.36	0.17	93.21	29.77	39.92	97.68	0.26	1.34	0.05	0.1	6.53	0.18	1.08	0.2	0	0.17	0.11	0.09	0.55	0.35	0.11	0.86	0.36	1.6	41.33	0	0	0	-6.92	-3.3	16.17	62.12	190.26	989.42	419.49	1258.33	694.28	1055.21	451.18	1235.31	512.52
45.779	1	0.03	0.01	0.01	0.03	2.71	0.03	0.06	0.6	0.17	94.58	27.03	38.13	96.61	0.26	1.39	0.05	0.09	4.07	0.22	0.77	0.22	0	0.17	0.13	0.07	0.49	0.32	0.1	1.15	0.6	3.11	40.49	0	0	0	-2.85	-5.26	15.55	62.93	186.16	990.53	419.31	1259.33	696.16	1056.56	453.42	1233.51	511.27
45.812	1	0.04	0.01	0.01	0.04	1.82	0.04	0.06	0.81	0.17	96.37	17.7	34.26	97.73	0.28	1.67	0.05	0.09	3.54	0.22	0.86	0.19	0	0.17	0.15	0.06	0.38	0.35	0.09	1.31	0.81	2.76	37.1	0	0	0	-4.15	-3.19	16.45	62.91	189.62	992.75	419.47	1260.16	693.52	1058.52	451.66	1237.81	513.39
45.845	1	0.04	0.01	0.01	0.04	1.49	0.04	0.06	0.9	0.17	97.02	14.56	32.47	95.35	0.27	1.71	0.05	0.07	2.8	0.22	0.79	0.14	0	0.17	0.15	0.05	0.27	0.25	0.1	1.38	0.9	1.76	35.66	0	0	0	-2.56	-6.89	18.08	62.46	189.88	994.45	418.85	1263.24	694.54	1063.41	450.78	1242.62	513.54
45.879	1	0.04	0.02	0.01	0.05	0.97	0.04	0.07	1.37	0.18	98.06	8.37	28.3	97.58	0.28	1.93	0.06	0.07	2.8	0.23	0.91	0.2	0	0.18	0.15	0.04	0.23	0.23	0.1	1.7	1.37	2.2	31.77	0	0	0	-5.12	-3.52	15.65	62.74	191.18	994.79	418.86	1261.05	691.52	1057.96	451.14	1239.43	511.28
45.912	1	0.05	0.02	0.01	0.05	0.67	0.05	0.06	1.6	0.19	98.67	5.24	24.76	93.94	0.29	1.43	0.06	0.06	2.25	0.24	0.89	0.15	0	0.19	0.18	0.04	0.16	0.21	0.1	1.74	1.6	2.66	28.65	0	0	0	-5.16	-8.3	16.97	62.85	180.32	994.41	416.62	1257.4	685.35	1062.35	447.18	1232.18	507.8
45.945	1	0.05	0.03	0.01	0.06	0.47	0.06	0.06	1.98	0.21	99.06	3.25	21.48	93.89	0.27	1.29	0.06	0.05	2.31	0.24	0.89	0.15	0	0.21	0.2	0.04	0.13	0.22	0.1	1.95	1.98	4.79	25.54	0	0	0	-4.57	-8.34	14.64	63.2	188.34	995.56	414.41	1259.2	683.51	1057.08	446.02	1235.67	505.83
45.979	1	0.06	0.03	0.01	0.06	0.35	0.06	0.06	2.37	0.22	99.3	2.05	18.5	95.16	0.27	1.2	0.06	0.04	2.69	0.24	0.88	0.18	0	0.22	0.26	0.03	0.11	0.32	0.09	2.1	2.37	2.92	22.6	0	0	0	-3.71	-7.11	15.47	63.44	188.92	995.53	412.11	1256.84	679.37	1056.84	443.57	1236.06	503.33
46.012	1	0.06	0.04	0.01	0.06	0.32	0.06	0.06	2.38	0.2	99.36	1.77	17.76	96.56	0.21	1.1	0.06	0.04	3.17	0.23	0.76	0.13	0	0.2	0.32	0.03	0.1	0.38	0.09	1.99	2.38	2.12	21.66	0	0	0	-3.32	-5.33	16.59	63.42	187.64	995.12	412.03	1255.32	679.32	1057.85	443.97	1236.21	502.25
46.045	1	0.07	0.04	0.01	0.07	0.27	0.07	0.06	2.64	0.2	99.46	1.27	16.06	91.64	0.19	0.88	0.05	0.03	4.34	0.21	0.62	0.11	0	0.2	0.38	0.03	0.09	0.41	0.09	2.25	2.64	0.99	19.55	0	0	0	-3.87	-10.02	15.56	63.18	182.43	994.27	411.28	1254.11	677.87	1057.25	443.22	1230.81	499.45
46.079	1	0.07	0.05	0.01	0.08	0.2	0.08	0.06	2.61	0.2	99.6	0.83	13.19	86.01	0.17	0.8	0.05	0.03	5.02	0.2	0.54	0.11	0	0.2	0.38	0.02	0.09	0.43	0.09	2.12	2.61	3.45	16.54	0	0	0	-0.78	-12.92	15.95	63.11	183.46	994.11	409.45	1256.12	678.82	1058.63	441.96	1232.84	499.47
46.112	1	0.07	0.06	0.01	0.08	0.19	0.08	0.06	2.67	0.18	99.62	0.79	12.64	87.5	0.17	0.96	0.05	0.04	4.63	0.2	0.47	0.12	0	0.18	0.41	0.03	0.1	0.33	0.1	2.09	2.67	0.98	16.13	0	0	0	-3.75	-12.27	17.44	61.38	192.7	993.33	405.96	1261.43	679.41	1060.18	436.47	1242.2	499.75
46.146	1	0.08	0.07	0.02	0.09	0.13	0.09	0.06	3.05	0.15	99.75	0.48	8.92	91.87	0.17	0.86	0.04	0.04	4.58	0.2	0.44	0.15	0	0.15	0.43	0.03	0.09	0.23	0.08	2.47	3.05	4.89	12.6	0	0	0	-4.74	-9.87	16.43	62.94	186.27	988.89	406.64	1249.2	670.91	1052.86	435.45	1227.75	499.56
46.179	1	0.09	0.09	0.02	0.09	0.09	0.09	0.06	3.23	0.13	99.81	0.34	6.11	91.72	0.16	0.92	0.04	0.05	3.86	0.19	0.46	0.1	0	0.13	0.38	0.03	0.09	0.25	0.08	2.31	3.23	2.92	10.22	0	0	0	-3.39	-9.97	15.98	61.87	188.32	987.5	403.63	1256.4	680.88	1053.15	437.85	1233.18	493.09
46.212	1	0.09	0.09	0.02	0.1	0.09	0.1	0.06	3.05	0.13	99.81	0.33	5.45	91.97	0.16	0.95	0.04	0.04	3.49	0.18	0.38	0.07	0	0.13	0.35	0.03	0.08	0.16	0.08	2.05	3.05	3.02	9.69	0	0	0	-0.85	-9.81	15.62	62.86	193.7	982.31	404.62	1251.64	680.77	1046.24	437.6	1229.87	499.28
46.246	1	0.1	0.1	0.02	0.1	0.08	0.1	0.06	3.99	0.11	99.8	0.33	4.13	95.55	0.17	1.05	0.03	0.05	3.47	0.21	0.39	0.05	0	0.11	0.31	0.04	0.08	0.15	0.1	1.92	3.99	2.86	8.45	0	0	0	-3.57	-6.66	16.32	62.79	193.34	977.97	404.38	1243.58	675.76	1041.3	435.64	1224.19	498.34
46.279	1	0.1	0.1	0.02	0.1	0.07	0.1	0.06	3.55	0.1	99.79	0.33	3.29	86.75	0.18	1.07	0.03	0.04	3.03	0.23	0.39	0.03	0	0.1	0.28	0.04	0.08	0.15	0.1	1.79	3.55	1.37	7.82	0	0	0	-1.42	-12.61	16.48	62.29	185.6	974.83	402.56	1242.21	677.53	1042.08	435.56	1218.23	494.01
46.312	1	0.1	0.11	0.02	0.11	0.07	0.1	0.06	3.05	0.11	99.78	0.33	2.87	85.84	0.19	1.25	0.03	0.05	3.76	0.27	0.34	0.05	0	0.11	0.23	0.04	0.07	0.12	0.1	1.48	3.05	2.14	7.09	0	0	0	-0.46	-12.99	15.18	62.21	196	974.19	401.35	1239.24	673.1	1034.23	434.11	1221.03	493.46
46.346	1	0.1	0.12	0.02	0.11	0.07	0.11	0.06	2.37	0.09	99.77	0.33	2.7	92.79	0.17	1.26	0.03	0.06	4.93	0.28	0.33	0.07	0	0.09	0.21	0.05	0.08	0.21	0.1	1.22	2.37	2.65	6.47	0	0	0	2.25	-9.22	14.6	63.43	188.33	971.74	402.28	1232.5	672.7	1030.95	437.92	1211.66	490.96
46.379	1	0.1	0.12	0.02	0.11	0.07	0.11	0.06	2.02	0.08	99.77	0.33	3.07	97.51	0.14	0.98	0.03	0.07	5.84	0.34	0.26	0.07	0	0.08	0.19	0.05	0.08	0.24	0.1	1.01	2.02	5.11	6.42	0	0	0	0.21	-3.66	12.39	63.71	182.96	966.92	404.24	1223.45	671.37	1022.21	441.93	1199.32	487.82
46.413	1	0.1	0.12	0.02	0.11	0.07	0.11	0.06	1.29	0.06	99.77	0.33	3.59	89.97	0.12	1.06	0.02	0.07	7.21	0.39	0.18	0.04	0	0.06	0.15	0.05	0.09	0.28	0.08	0.72	1.29	3.89	6.32	0	0	0	2.27	-11.03	10.12	63.17	187.48	963.04	403.01	1226.05	676.7	1016.13	443.53	1198.48	487.08
46.446	1	0.1	0.12	0.02	0.11	0.07	0.11	0.06	1.07	0.05	99.77	0.33	3.52	97.01	0.11	1	0.02	0.08	7.1	0.4	0.21	0.04	0	0.05	0.13	0.05	0.11	0.26	0.09	0.58	1.07	4.98	6.29	0	0	0	3.45	-4.6	10.21	63.42	188.98	959.6	407.85	1222.99	683.77	1012.07	450.31	1196.52	491.41
46.479	1	0.1	0.12	0.02	0.11	0.07	0.11	0.06	1	0.05	99.77	0.33	3.29	98.5	0.11	1.03	0.02	0.09	6.15	0.49	0.2	0.04	0	0.05	0.08	0.04	0.14	0.17	0.1	0.56	1	2.07	6.42	0	0	0	-3.83	-1.09	9.83	61.69	184.57	952.89	408.87	1216.92	684.7	1006.76	450.75	1187.57	487.83
46.513	1	0.11	0.12	0.02	0.11	0.06	0.11	0.06	0.73	0.05	99.75	0.33	1.72	94.61	0.1	1.03	0.03	0.11	4.38	0.44	0.25	0.04	0	0.05	0.05	0.05	0.18	0.14	0.12	0.47	0.73	5.9	5.66	0	0	0	4.35	-7.67	9.02	63.2	187.2	950.42	412.95	1214.66	691.96	1001.64	458.96	1185.94	491.78
46.546	1	0.11	0.12	0.02	0.11	0.05	0.11	0.06	0.57	0.05	99.75	0.33	1.19	96.51	0.1	1.28	0.03	0.17	3.76	0.43	0.37	0.06	0	0.05	0.04	0.05	0.21	0.16	0.15	0.41	0.57	7.15	5.45	0	0	0	0.81	-5.4	8.99	62.2	191.16	947.99	417.45	1209.95	692.93	996.2	462.43	1184.67	494.34
46.579	1	0.11	0.12	0.02	0.11	0.05	0.11	0.06	0.48	0.05	99.75	0.33	0.77	97.74	0.11	1.4	0.03	0.18	2.96	0.4	0.49	0.06	0	0.05	0.03	0.05	0.26	0.19	0.16	0.4	0.48	12.34	5.44	0	0	0	-0.66	-3.16	8.24	61.92	186.61	943.42	419.89	1205.42	695.65	992.43	465.59	1176.72	494.93
46.613	1	0.11	0.13	0.02	0.12	0.05	0.11	0.06	0.34	0.05	99.75	0.33	0.23	97.87	0.12	1.82	0.03	0.21	3.01	0.47	0.8	0.08	0	0.05	0.02	0.05	0.31	0.19	0.18	0.34	0.34	6.46	5.03	0	0	0	-3.72	-2.87	8.86	61.02	186.57	938.75	422.26	1200.98	697.92	988.69	467.57	1173.19	495.22
46.646	1	0.1	0.12	0.02	0.12	0.05	0.11	0.06	0.32	0.06	99.75	0.33	0.58	97.32	0.16	2.37	0.03	0.27	3.62	0.46	1.09	0.18	0	0.05	0.02	0.06	0.48	0.24	0.19	0.3	0.32	6.24	5.25	0	0	0	-4.63	-4.04	8.51	60.69	181.76	937.05	424.99	1197.37	698.93	987.57	469.77	1167.39	496.26
46.679	1	0.1	0.12	0.02	0.12	0.05	0.1	0.06	0.25	0.06	99.76	0.33	0.53	97.22	0.17	2.7	0.03	0.35	3.82	0.41	1.35	0.29	0	0.05	0.02	0.06	0.57	0.22	0.2	0.25	0.25	6.87	5.22	0	0	0	-5.25	-4.23	7.6	60.6	179	933.95	425.73	1193.3	698.18	983.89	470.71	1161.08	496.19
46.713	1	0.1	0.12	0.02	0.12	0.06	0.1	0.07	0.19	0.07	99.76	0.33	1.27	97.88	0.19	3.05	0.03	0.46	4.23	0.4	1.23	0.5	0	0.05	0.01	0.07	0.63	0.16	0.22	0.21	0.19	2.99	5.7	0	0	0	-5.55	-2.84	8.32	60.63	180.98	930.24	427.18	1188.75	698.78	979.95	471.46	1159	497.88
46.746	1	0.1	0.11	0.02	0.12	0.06	0.1	0.06	0.17	0.06	99.77	0.33	2.29	97.88	0.18	2.85	0.03	0.6	4.42	0.35	0.88	0.59	0	0.05	0.01	0.06	0.73	0.11	0.23	0.2	0.17	5.25	6.43	0	0	0	-7.06	-2.84	7.71	60.39	185.74	926.58	428.56	1185.67	699.88	973.51	473.16	1157.51	498.6
46.78	1	0.1	0.1	0.02	0.12	0.08	0.1	0.07	0.12	0.07	99.77	0.33	4.54	92.45	0.19	3.73	0.03	0.79	5.69	0.33	0.59	0.48	0	0.05	0.01	0.07	0.91	0.07	0.24	0.15	0.12	2.29	7.93	0	0	0	-6.18	-9.47	7.23	60.13	176.43	925.09	427.33	1183.36	698.54	974.98	472.32	1149.86	495.66
46.813	1	0.09	0.09	0.02	0.11	0.09	0.09	0.07	0.1	0.06	99.78	0.33	5.8	96.87	0.17	4.03	0.03	0.89	5.14	0.29	0.57	0.47	0	0.05	0.01	0.06	0.98	0.07	0.27	0.13	0.1	6.95	9.33	0	0	0	-5.68	-4.84	8.07	60.53	187.3	921.58	427.8	1181.71	700.34	968.89	472.38	1154.27	499.16
46.846	1	0.09	0.08	0.02	0.11	0.1	0.09	0.07	0.1	0.06	99.78	0.33	6.5	89.63	0.16	4.27	0.03	0.93	5.3	0.28	0.57	0.49	0	0.06	0.01	0.06	0.95	0.07	0.31	0.14	0.1	4.63	9.93	0	0	0	-3.91	-11.22	9.5	60.5	183.97	918.86	427.04	1179.2	699.98	970.12	469.86	1151.55	500.31
46.88	1	0.09	0.07	0.02	0.1	0.11	0.09	0.07	0.09	0.07	99.77	0.41	7.99	84.52	0.17	3.8	0.03	0.88	4.94	0.2	0.56	0.36	0	0.07	0.01	0.05	0.92	0.08	0.39	0.15	0.09	4.12	11.48	0	0	0	-1.48	-13.51	8.84	60.91	179.04	917.21	425.93	1176.84	699.66	969.17	470.52	1146.11	497.84
46.913	1	0.08	0.07	0.02	0.1	0.11	0.08	0.07	0.09	0.07	99.77	0.43	8.03	94.83	0.16	3.5	0.02	0.78	3.86	0.17	0.5	0.3	0	0.07	0.01	0.05	0.75	0.07	0.41	0.16	0.09	1.78	11.91	0	0	0	-4.45	-7.46	8.62	61.01	188.24	913.51	424.48	1174.18	696.65	961.79	467.55	1147.39	499
46.946	1	0.08	0.07	0.02	0.1	0.13	0.08	0.07	0.09	0.07	99.75	0.51	9.16	92.49	0.17	3.12	0.02	0.7	3.78	0.14	0.53	0.3	0	0.07	0.01	0.07	0.56	0.06	0.54	0.19	0.09	2.73	13.03	0	0	0	-3.85	-9.45	9.91	61.1	185.47	910.23	424	1169.87	695.74	961.21	465.95	1143.79	498.59
46.98	1	0.08	0.06	0.02	0.09	0.14	0.08	0.07	0.08	0.09	99.72	0.61	10.26	91.42	0.16	3.12	0.03	0.68	3.19	0.14	0.55	0.26	0	0.08	0.01	0.09	0.44	0.06	0.69	0.2	0.08	2.11	14.31	0	0	0	-4.48	-10.17	8.39	61.03	178.12	909.34	423.32	1168.74	695.22	961.01	466.73	1136.8	495.4
47.013	1	0.08	0.06	0.02	0.09	0.15	0.08	0.07	0.08	0.11	99.7	0.66	10.7	92.99	0.16	3.29	0.03	0.7	2.81	0.13	0.67	0.34	0	0.08	0.02	0.11	0.34	0.06	0.78	0.21	0.08	2.43	14.93	0	0	0	-2.48	-9.08	8.97	61.62	182.75	908.13	422.96	1167.46	695.45	958.54	466.79	1138.92	496.14
47.046	1	0.07	0.05	0.02	0.08	0.18	0.07	0.07	0.13	0.12	99.65	0.82	12.29	93.63	0.15	3.23	0.03	0.62	2.81	0.15	0.75	0.42	0	0.08	0.02	0.12	0.29	0.13	0.79	0.23	0.07	1.12	16.47	0	0	0	-2.76	-8.56	9.23	61.58	179.57	906.76	421.41	1164.72	692.95	958.2	465.06	1135.5	493.53
47.08	1	0.07	0.04	0.01	0.08	0.21	0.07	0.07	0.29	0.16	99.57	1.08	14.09	91.94	0.17	3.27	0.02	0.61	2.32	0.17	0.74	0.37	0	0.07	0.02	0.16	0.22	0.29	0.87	0.25	0.07	1.13	18.4	0	0	0	0.64	-9.83	8.85	62.33	181.99	904	420.76	1163.32	694.04	954.62	465.44	1134.16	495.2
47.113	1	0.07	0.05	0.01	0.08	0.19	0.07	0.07	0.58	0.17	99.61	0.98	13.16	90.91	0.17	3.29	0.02	0.67	1.99	0.17	0.71	0.39	0	0.06	0.03	0.2	0.19	0.58	1.01	0.28	0.07	0.79	17.7	0	0	0	-0.64	-10.49	9.14	62.09	180.79	903.89	421.14	1162.53	693.11	955.2	464.73	1133.35	495.47
47.147	1	0.06	0.04	0.01	0.07	0.27	0.06	0.07	0.74	0.15	99.46	1.54	16.37	90.02	0.15	3.53	0.02	0.61	1.9	0.16	0.74	0.53	0	0.05	0.03	0.21	0.16	0.74	1.17	0.33	0.07	0.43	20.8	0	0	0	2.27	-11.01	8.6	62.57	182.42	901.28	420.1	1164.14	698.31	952.99	466.71	1133.26	494.65
47.18	1	0.06	0.03	0.01	0.07	0.3	0.06	0.07	0.5	0.15	99.39	1.81	17.49	88.6	0.15	3.62	0.02	0.59	1.87	0.18	0.76	0.63	0	0.05	0.03	0.24	0.12	0.5	1.53	0.36	0.06	0.47	21.83	0	0	0	1.43	-11.75	8.7	62.3	181.85	899.83	418.51	1162.86	696.57	952.07	464.64	1131.71	492.92
47.213	1	0.06	0.03	0.01	0.07	0.31	0.06	0.07	0.32	0.14	99.37	1.87	17.75	92.25	0.14	3.71	0.03	0.6	1.96	0.19	0.81	0.89	0	0.04	0.03	0.29	0.12	0.32	1.62	0.37	0.05	0.58	22.02	0	0	0	2.12	-9.62	8.51	62.81	183.26	899.01	418.4	1161.62	696.68	950	465.51	1131.3	492.21
47.247	1	0.06	0.03	0.01	0.07	0.32	0.06	0.07	0.21	0.13	99.35	1.92	17.99	94.26	0.13	4.52	0.03	0.63	2.17	0.19	0.98	1.16	0	0.04	0.02	0.47	0.1	0.21	2.17	0.46	0.05	0.95	22.21	0	0	0	1.73	-8.01	8.57	62.73	183.35	898.97	417.73	1161.28	695.67	949.85	464.73	1131.25	491.4
47.28	1	0.06	0.03	0.01	0.08	0.35	0.05	0.07	0.21	0.12	99.31	2.13	18.62	94.24	0.12	5.75	0.03	0.64	2.06	0.16	1	0.93	0	0.04	0.02	0.52	0.09	0.21	2.15	0.45	0.04	1.58	22.85	0	0	0	2.8	-8.02	8.67	62.96	184.48	898.28	418.31	1161.44	697.17	949.31	465.4	1131.67	493.27
47.313	1	0.06	0.03	0.01	0.07	0.39	0.05	0.07	0.29	0.12	99.23	2.41	19.59	95.15	0.12	5.79	0.03	0.68	2.47	0.13	1.08	1.02	0	0.03	0.02	0.69	0.09	0.29	2.48	0.49	0.04	0.8	23.65	0	0	0	2.53	-7.11	8.79	62.91	184.07	896.68	417.21	1162.01	698.54	949.15	464.56	1131.07	492.65
47.347	1	0.06	0.03	0.01	0.07	0.44	0.05	0.08	0.33	0.11	99.13	2.75	20.7	94.71	0.11	5.97	0.03	0.71	3.04	0.11	1.08	1.26	0	0.03	0.02	1.22	0.09	0.33	2.81	0.54	0.03	1.59	24.47	0	0	0	4.97	-7.58	9.04	63.56	186.08	895.61	417.68	1160.85	699.58	947.56	465.56	1131.42	494.25
47.38	1	0.06	0.02	0.01	0.07	0.49	0.05	0.08	0.37	0.1	99.03	3.11	21.7	94.85	0.1	6.16	0.03	0.78	3.3	0.1	0.98	1.78	0	0.03	0.02	1.3	0.09	0.37	2.89	0.53	0.03	1.89	25.28	0	0	0	2.23	-7.44	8.75	62.76	185.68	895.82	417.69	1162.48	700.08	948.23	465.03	1131.68	493.71
47.414	1	0.05	0.02	0.01	0.07	0.6	0.05	0.08	0.5	0.1	98.8	4.21	23.76	95.82	0.1	6.61	0.03	0.85	3.21	0.09	0.84	1.61	0	0.02	0.02	2.25	0.11	0.5	3.46	0.53	0.03	1.64	27.23	0	0	0	-1.25	-6.34	8.44	62.39	178.49	895.18	418.37	1158.56	697.32	948.5	465.12	1125.2	490.3
47.447	1	0.05	0.02	0.01	0.07	0.6	0.05	0.08	0.58	0.11	98.79	4.38	23.88	95.31	0.11	7.2	0.03	0.85	2.82	0.08	0.74	0.92	0	0.02	0.02	2.65	0.11	0.58	3.39	0.47	0.02	1.34	27.48	0	0	0	0.59	-6.94	7.67	62.91	178.54	895.61	416.91	1158.86	695.86	947.74	464.63	1124.55	489.4
47.48	1	0.05	0.02	0.01	0.07	0.69	0.04	0.08	0.67	0.12	98.63	5.28	25.09	94.79	0.12	7.26	0.03	0.89	2.69	0.07	0.78	0.78	0	0.02	0.03	2.77	0.15	0.67	3.44	0.45	0.02	1.42	28.7	0	0	0	0.7	-7.49	9.03	62.71	184.62	894.86	417.19	1160.09	697.73	947.32	464.46	1129.96	491.44
47.514	1	0.05	0.02	0.01	0.07	0.76	0.04	0.08	0.6	0.12	98.49	6.13	26.08	96.04	0.12	7.62	0.03	0.94	2.52	0.05	0.76	0.51	0	0.02	0.03	3.3	0.15	0.6	3.66	0.4	0.02	1.25	29.68	0	0	0	-0.9	-6.05	8.7	62.16	185.83	893.16	415.33	1163.34	701.35	947.03	463.39	1131.02	489.52
47.547	1	0.05	0.02	0.01	0.06	0.88	0.04	0.08	0.43	0.12	98.24	7.6	27.52	94.99	0.12	7.41	0.03	1.04	2.35	0.04	0.87	0.58	0	0.03	0.04	3.67	0.13	0.43	4.19	0.37	0.02	1.31	31.13	0	0	0	1.12	-7.29	8.49	62.67	187	893.5	415.41	1163.56	701.92	946.47	464.1	1131.65	490.19
47.58	1	0.05	0.02	0.01	0.07	0.91	0.04	0.08	0.3	0.12	98.19	7.92	27.75	94.54	0.12	7.96	0.03	1.23	2.35	0.03	1.09	0.84	0	0.03	0.04	3.53	0.1	0.3	4.54	0.36	0.02	1.54	31.4	0	0	0	0.73	-7.74	8.61	62.45	187.47	893.32	415.07	1163.88	701.84	946.52	463.62	1132.12	489.98
47.614	1	0.04	0.01	0.01	0.06	1.43	0.03	0.08	0.2	0.13	97.15	14.62	32.18	95.65	0.13	8.2	0.03	1.4	2	0.03	1.02	0.73	0	0.03	0.05	3.3	0.08	0.2	4.65	0.29	0.02	1.34	35.69	0	0	0	0	-6.55	8.46	62.45	187.49	893.37	415.19	1164.1	702.06	946.42	463.69	1132.09	489.78
47.647	1	0.04	0.01	0.01	0.06	1.52	0.03	0.08	0.18	0.13	96.96	15.57	32.72	96.33	0.13	8.41	0.03	1.29	2.2	0.03	1.1	0.66	0	0.04	0.05	2.99	0.08	0.18	4.61	0.27	0.02	1.27	36.15	0	0	0	-1.02	-5.67	7.89	62.35	186.83	893.89	415.11	1164.11	701.4	946	464.31	1131.33	488
47.68	1	0.04	0.01	0.01	0.06	1.55	0.03	0.08	0.21	0.13	96.9	15.86	32.91	95.76	0.13	7.85	0.03	1.33	2.29	0.02	1.06	0.77	0	0.04	0.06	2.83	0.06	0.21	5.08	0.27	0.03	1.33	36.28	0	0	0	-1	-6.42	8.29	62.11	186.97	894.61	415.14	1165.85	702.08	947.9	463.38	1133.02	489.66
47.714	1	0.04	0.01	0.01	0.05	1.76	0.03	0.08	0.27	0.12	96.47	18.63	34.22	95.56	0.12	6.52	0.03	1.33	2.22	0.02	0.89	0.69	0	0.06	0.07	2.75	0.06	0.27	4.92	0.24	0.03	1.91	37.5	0	0	0	0.74	-6.65	8.22	62.59	185.73	894.81	415.34	1166.93	703.52	949.06	463.96	1132.77	491.29
47.747	1	0.04	0.01	0.01	0.05	1.82	0.03	0.08	0.45	0.12	96.37	19.1	34.47	95.96	0.12	7.05	0.03	1.4	2.38	0.02	0.84	0.57	0	0.06	0.07	2.53	0.06	0.45	4.45	0.23	0.04	1.09	37.69	0	0	0	-0.88	-6.16	7.95	62.18	186.19	894.76	415.24	1167.35	704.09	948.49	464.47	1133.04	489.16
47.781	1	0.04	0.01	0.01	0.05	2.11	0.03	0.08	0.94	0.13	95.78	23.16	35.92	95.15	0.13	6.55	0.03	1.29	2.08	0.02	0.65	0.34	0	0.08	0.07	2.27	0.08	0.94	4.15	0.21	0.04	1.04	39.2	0	0	0	-1.65	-7.12	7.94	61.84	183.88	895.04	415.23	1167.47	703.63	949.72	463.96	1131.91	488.89
47.814	1	0.04	0.01	0.01	0.05	1.95	0.03	0.08	1.01	0.14	96.1	21.37	35.15	95.67	0.14	6.53	0.03	1.17	1.95	0.01	0.66	0.35	0	0.11	0.08	2.05	0.1	1.01	3.94	0.2	0.05	1.17	38.56	0	0	0	-1.71	-6.52	7.89	61.83	185.05	896.33	414.82	1168.71	703.03	950.4	463.56	1133.75	488.6
47.847	1	0.04	0.01	0.01	0.05	1.76	0.03	0.08	0.97	0.15	96.47	18.81	34.18	96.44	0.15	6.39	0.03	1.03	2.09	0.01	0.62	0.33	0	0.11	0.08	2.15	0.1	0.97	4.14	0.19	0.05	0.9	37.57	0	0	0	0.83	-5.51	8.55	62.63	187.85	896.64	414.33	1166.75	700.63	949.36	463.09	1135.38	489.29
47.881	1	0.04	0.01	0.01	0.05	1.62	0.03	0.08	0.76	0.14	96.77	16.71	33.35	95.83	0.14	6.54	0.03	0.88	2.28	0.02	0.63	0.41	0	0.13	0.09	2.04	0.11	0.76	4.34	0.2	0.06	0.92	36.67	0	0	0	-1.96	-6.33	8.9	61.93	187.28	896.47	414.59	1165.72	698.41	949.52	462.43	1134.96	488.64
47.914	1	0.04	0.01	0.01	0.05	1.73	0.03	0.08	0.82	0.16	96.53	17.7	33.98	94.7	0.16	6.99	0.03	0.9	2.68	0.02	0.59	0.56	0	0.13	0.08	2.24	0.13	0.82	4.27	0.2	0.05	1.03	37.1	0	0	0	1.6	-7.59	9.46	62.76	188.09	897.49	414.43	1165.97	698.4	950.83	461.57	1136.59	491.11
47.947	1	0.04	0.01	0.01	0.06	1.69	0.03	0.08	0.83	0.18	96.63	16.84	33.69	94.68	0.18	8.27	0.03	0.89	2.94	0.02	0.59	0.54	0	0.13	0.09	2.15	0.15	0.83	3.8	0.19	0.05	0.6	36.73	0	0	0	1.22	-7.61	9.31	62.81	181.29	895.97	413.8	1164.44	698.16	952.11	460.47	1130.94	490.18
47.981	1	0.04	0.01	0.01	0.06	1.51	0.03	0.09	0.95	0.18	96.97	14.88	32.6	95.45	0.18	9.18	0.03	0.88	2.78	0.03	0.65	0.59	0	0.15	0.07	1.83	0.15	0.95	3.78	0.19	0.06	0.99	35.82	0	0	0	1.44	-6.78	9.54	62.94	185.04	895.45	413.29	1162.56	696.02	949.63	459.64	1132.19	489.87
48.014	1	0.04	0.01	0.01	0.06	1.45	0.03	0.09	0.95	0.17	97.1	14.8	32.33	96.35	0.17	10.71	0.02	1.01	2.13	0.03	0.55	0.64	0	0.14	0.07	2.03	0.12	0.95	4.1	0.19	0.06	1.98	35.77	0	0	0	-0.07	-5.64	9.94	62.48	188.44	896.15	415.08	1165.33	699.03	950.51	461.32	1136.37	492.36
48.047	1	0.04	0.01	0.01	0.06	1.44	0.03	0.1	0.66	0.17	97.11	15.11	32.36	96.07	0.17	11.53	0.03	1.15	1.74	0.03	0.62	0.68	0	0.13	0.07	2.14	0.1	0.66	3.91	0.2	0.06	0.67	35.93	0	0	0	-1.16	-6.02	9.65	62.06	186.87	894.91	413.69	1165.84	699.69	950.28	460.59	1134.85	489.79
48.081	1	0.04	0.01	0.01	0.06	1.52	0.03	0.09	0.61	0.16	96.96	16.06	32.83	94.81	0.16	10.34	0.03	0.92	1.76	0.03	0.69	1.06	0	0.12	0.06	2.32	0.11	0.61	3.2	0.17	0.05	1.57	36.38	0	0	0	0.53	-7.47	9.4	62.38	188	893.78	412.64	1164.05	697.94	947.86	460.87	1133.8	488.64
48.114	1	0.04	0.01	0.01	0.06	1.58	0.03	0.09	0.42	0.15	96.84	16.39	33.22	95.09	0.15	9.29	0.03	0.86	2.19	0.04	0.68	1.24	0	0.11	0.05	2.4	0.12	0.42	3.2	0.17	0.04	1.12	36.53	0	0	0	-0.23	-7.18	9.29	62.39	187.57	894.11	412.3	1164.68	697.53	948.27	461.16	1133.98	487.51
48.148	1	0.04	0.01	0.01	0.05	1.77	0.03	0.08	0.44	0.15	96.45	17.28	34.11	95.56	0.15	8.2	0.03	0.78	3.46	0.04	0.85	1.39	0	0.11	0.05	2.64	0.14	0.44	2.74	0.15	0.04	0.89	36.93	0	0	0	1.95	-6.66	9.22	62.99	187.46	894.39	412.82	1163.2	697.41	947.71	461.01	1133.08	488.93
48.181	1	0.04	0.01	0.01	0.05	1.65	0.03	0.08	0.45	0.13	96.7	15.8	33.43	95.5	0.13	7.62	0.03	0.73	3.49	0.04	0.79	1.11	0	0.11	0.05	2.99	0.12	0.45	2.47	0.13	0.03	1.32	36.25	0	0	0	-0.14	-6.73	9.54	62.43	187.83	893.22	411.9	1162.93	695.79	947.24	460.57	1133.14	487.47
48.214	1	0.04	0.01	0.01	0.05	1.66	0.03	0.08	0.48	0.12	96.68	15.65	33.5	96.2	0.1	7.62	0.02	0.73	3.74	0.04	0.7	0.96	0	0.12	0.06	2.96	0.1	0.48	2.54	0.13	0.03	2.25	36.19	0	0	0	0.11	-5.85	9.47	62.59	188.73	894.27	412.83	1163.63	696.59	947.68	461.09	1134.36	488.79
48.248	1	0.04	0.01	0.01	0.05	1.79	0.03	0.08	0.57	0.11	96.41	17.29	34.23	95.67	0.1	8.11	0.02	0.77	3.65	0.04	0.72	0.85	0	0.11	0.07	3.39	0.09	0.57	2.49	0.12	0.03	1.14	36.93	0	0	0	0.27	-6.53	9.44	62.57	186.37	893.68	411.56	1163.05	695.64	948	460.35	1132.48	486.8
48.281	1	0.04	0.01	0.01	0.05	1.81	0.03	0.07	0.78	0.11	96.39	17.95	34.37	95.03	0.08	6.17	0.02	0.61	3.23	0.04	0.56	0.69	0	0.11	0.07	3.04	0.11	0.78	2.28	0.11	0.03	1.04	37.21	0	0	0	0	-7.24	9.17	62.18	187.35	896.58	413.91	1165.72	698.29	950.03	461.49	1135.31	489.27
48.314	1	0.04	0.01	0.01	0.05	1.75	0.03	0.07	1.18	0.1	96.5	17.68	34.01	93.02	0.08	6.31	0.02	0.53	2.87	0.04	0.57	1.04	0	0.1	0.08	3.67	0.14	1.18	2.3	0.11	0.03	1.89	37.1	0	0	0	3.43	-9.05	9.28	63.03	187.16	895.5	412.96	1164.98	698.57	949.56	460.4	1134.24	490.78
48.348	1	0.03	0.01	0.01	0.05	2.01	0.03	0.08	1.21	0.09	95.98	21.11	35.37	92.96	0.08	7.19	0.02	0.6	2.65	0.04	0.56	1.09	0	0.09	0.08	4.23	0.13	1.21	2.19	0.11	0.02	1.21	38.47	0	0	0	1.81	-9.09	8.86	62.71	187.21	896.3	414.12	1165.15	698.77	949.28	461.66	1134.29	490.29
48.381	1	0.03	0.01	0.01	0.05	2.05	0.03	0.08	1.56	0.09	95.89	21.61	35.48	95.28	0.08	8.18	0.02	0.69	2.68	0.04	0.62	1.69	0	0.09	0.09	4.45	0.15	1.56	2.16	0.11	0.02	1.72	38.65	0	0	0	1.54	-6.98	10.01	62.68	186.85	895.91	414.09	1164.17	697.62	950.58	460.67	1134.89	491.43
48.415	1	0.04	0.01	0.01	0.05	1.78	0.03	0.08	1.12	0.08	96.44	18.72	34.21	94.5	0.08	8.03	0.02	0.73	2.34	0.04	0.72	1.25	0	0.07	0.08	4.52	0.17	1.12	1.85	0.1	0.02	1.05	37.53	0	0	0	0	-7.78	9.85	62.31	178.31	894.39	412.5	1163.11	697.73	952.61	459.24	1128.72	487.13
48.448	1	0.03	0.01	0.01	0.05	1.84	0.03	0.08	1.21	0.08	96.32	19.29	34.53	95.92	0.08	9.21	0.02	0.88	2.47	0.03	0.61	0.97	0	0.07	0.08	4.09	0.19	1.21	1.78	0.09	0.02	1.5	37.76	0	0	0	-0.39	-6.21	9.12	62.45	188.26	897.5	414.98	1165.62	697.9	949.98	462.33	1136.16	490.25
48.481	1	0.04	0.01	0.01	0.05	1.67	0.03	0.08	0.93	0.09	96.66	17.24	33.65	96.5	0.09	8.74	0.02	0.91	2.39	0.04	0.62	1.34	0	0.07	0.07	4.36	0.18	0.93	1.75	0.1	0.02	1.57	36.91	0	0	0	0.39	-5.41	10.1	62.67	182.99	894.1	412.42	1164.14	698.08	951.57	458.26	1131.75	490.19
48.515	1	0.03	0.01	0.01	0.05	1.78	0.03	0.09	0.79	0.1	96.43	18.92	34.39	96.48	0.1	9.24	0.02	1.01	2.21	0.03	0.53	0.87	0	0.08	0.07	4.35	0.19	0.79	1.49	0.09	0.02	2.96	37.61	0	0	0	-0.37	-5.45	9.57	62.5	188.29	895.95	411.9	1166.04	697.25	950.22	458.47	1136.09	488.59
48.548	1	0.04	0.01	0.01	0.06	1.46	0.03	0.09	0.6	0.12	97.09	14.76	32.47	97.39	0.12	9.6	0.02	1.12	2.23	0.04	0.52	0.99	0	0.09	0.06	4.77	0.15	0.6	1.42	0.09	0.02	2.95	35.76	0	0	0	-0.71	-3.9	9.63	62.61	188.35	897.32	410.25	1166.78	694.31	951.5	455.85	1137.07	488.13
48.581	1	0.04	0.01	0.01	0.06	0.89	0.04	0.08	0.36	0.12	98.22	8.25	27.88	97.19	0.12	7.17	0.02	1.19	1.47	0.03	0.53	0.98	0	0.08	0.05	4.68	0.09	0.36	1.43	0.09	0.02	1.45	31.68	0	0	0	-0.9	-4.29	9.46	62.84	188.67	897.11	407.5	1166.42	690.04	951.09	451.88	1136.37	487.48
48.615	1	0.05	0.02	0.01	0.06	0.62	0.05	0.07	0.3	0.13	98.75	5.18	24.51	95.08	0.13	5.73	0.02	1.26	1.23	0.03	0.51	0.57	0	0.08	0.04	4.37	0.06	0.3	1.31	0.11	0.02	1.3	28.58	0	0	0	-0.97	-7.2	9.59	62.64	189.74	896.92	404.41	1169.74	691.03	952.28	449.55	1138.84	484.17
48.648	1	0.05	0.02	0.01	0.06	0.53	0.05	0.07	0.29	0.15	98.94	4.21	22.97	95.85	0.15	4.64	0.02	1.21	0.98	0.03	0.49	0.58	0	0.08	0.04	4.16	0.05	0.29	1.3	0.12	0.03	1.36	27.22	0	0	0	-1.28	-6.3	10.56	62.47	184.64	899.8	403.56	1171.78	690.35	958.33	448.38	1139.85	482.16
48.681	1	0.06	0.03	0.01	0.07	0.43	0.05	0.07	0.28	0.14	99.14	3.13	20.97	96.21	0.14	4.5	0.02	1.39	1.05	0.03	0.5	0.33	0	0.08	0.04	4.02	0.04	0.28	1.26	0.13	0.03	1.88	25.3	0	0	0	0.13	-5.82	10.45	62.86	186.28	900.69	401.99	1171.51	688.13	957.64	447.9	1141.12	480.05
48.715	1	0.06	0.03	0.01	0.07	0.33	0.06	0.07	0.29	0.15	99.34	2.12	18.47	96.74	0.15	3.67	0.02	1.34	1.37	0.03	0.56	0.19	0	0.06	0.04	4.16	0.03	0.29	1.17	0.15	0.03	2.47	22.83	0	0	0	2.11	-5.05	10.99	63.34	191.15	901.1	400.3	1173.74	687.69	957.84	446.81	1145.85	481.33
48.748	1	0.06	0.03	0.01	0.07	0.31	0.06	0.07	0.34	0.14	99.39	1.87	17.7	95.96	0.14	3.51	0.02	1.44	1.56	0.02	0.53	0.1	0	0.07	0.04	3.98	0.03	0.34	1.12	0.15	0.04	1.96	22.03	0	0	0	5.53	-6.16	10.59	64.1	188.1	903.98	400.9	1176.27	689.56	961.03	449.8	1146.49	481.2
48.782	1	0.07	0.04	0.01	0.08	0.25	0.06	0.07	0.49	0.14	99.49	1.4	15.89	96.58	0.14	3.04	0.02	1.17	1.95	0.02	0.5	0.04	0	0.07	0.04	4.23	0.03	0.49	1.14	0.19	0.04	1.13	20.18	0	0	0	3.87	-5.29	12	63.75	186.65	903.86	401.6	1176.8	689.56	964.18	448.8	1147.56	483.57
48.815	1	0.07	0.04	0.01	0.08	0.22	0.07	0.07	0.56	0.15	99.57	1.14	14.33	96.36	0.15	2.57	0.02	1	1.94	0.02	0.55	0.06	0	0.07	0.04	3.66	0.03	0.56	1.19	0.21	0.05	1.03	18.75	0	0	0	2.29	-5.62	12.46	63.34	191.41	904.72	401.09	1178.84	689.47	964.77	445.29	1151.9	485.54
48.848	1	0.07	0.05	0.01	0.08	0.2	0.07	0.07	0.43	0.16	99.59	1.03	13.7	98.05	0.16	2.92	0.02	1.01	2.15	0.02	0.55	0.08	0	0.07	0.04	3.48	0.03	0.43	1.16	0.23	0.06	1.84	18.05	0	0	0	-0.05	-2.42	12	63.68	186.1	907.04	402.95	1174.22	683.94	965.13	445.19	1147.01	484.61
48.882	1	0.08	0.06	0.02	0.09	0.16	0.07	0.07	0.51	0.2	99.68	0.74	11.4	97.36	0.2	2.44	0.02	1.02	2.68	0.02	0.65	0.11	0	0.07	0.06	2.85	0.06	0.51	1.06	0.3	0.09	2.15	15.73	0	0	0	-1.12	-3.96	14.18	62.93	186.59	906.76	400.49	1179.25	685.55	970.92	441.54	1152.22	485.68
48.915	1	0.08	0.06	0.02	0.09	0.15	0.08	0.06	0.48	0.21	99.7	0.68	10.76	97.31	0.21	2.18	0.02	1.1	2.76	0.03	0.64	0.3	0	0.06	0.07	2.85	0.07	0.48	1.03	0.36	0.11	1.29	15.09	0	0	0	4.23	-4.06	15.04	63.8	185.19	908.94	398.67	1183.7	687.95	976.26	441.14	1155.64	487.17
48.948	1	0.08	0.06	0.02	0.09	0.14	0.08	0.06	0.58	0.22	99.71	0.63	10.31	95.54	0.22	1.83	0.02	0.95	2.85	0.03	0.48	0.24	0	0.07	0.09	2.4	0.1	0.58	0.97	0.43	0.15	2.23	14.59	0	0	0	5.45	-6.68	13.83	63.76	190.68	911.56	399.14	1188.14	690.06	975.47	443.97	1161.22	487.06
48.982	1	0.09	0.07	0.02	0.09	0.12	0.09	0.06	0.91	0.24	99.77	0.46	8.09	95.54	0.24	1.52	0.03	0.85	3.24	0.04	0.44	0.36	0	0.07	0.09	2.03	0.11	0.91	0.94	0.63	0.2	1.45	12.4	0	0	0	5.32	-6.68	13.55	63.75	184.37	914.95	400.85	1187.45	688.7	979.06	443.79	1158.2	487.39
49.015	1	0.09	0.07	0.02	0.09	0.11	0.09	0.06	0.98	0.24	99.77	0.46	7.94	90.66	0.24	1.06	0.02	0.64	2.91	0.06	0.37	0.3	0	0.06	0.1	1.86	0.14	0.98	0.94	0.65	0.2	1.45	12.37	0	0	0	4.34	-10.64	13.69	62.67	185.02	921.2	405.88	1192.16	690.61	984.34	449.39	1164.72	490.58
49.048	1	0.09	0.08	0.02	0.09	0.1	0.09	0.06	0.9	0.23	99.8	0.4	6.96	94	0.23	0.92	0.03	0.6	3.07	0.08	0.41	0.17	0	0.06	0.09	1.54	0.14	0.9	0.81	0.7	0.22	1.87	11.38	0	0	0	1.55	-8.24	11.7	62.08	188.67	926.03	408.97	1194.65	690.55	982.94	454.34	1168.32	489.45
49.082	1	0.09	0.08	0.02	0.09	0.1	0.09	0.06	0.66	0.2	99.8	0.39	6.6	93.64	0.2	1	0.03	0.54	2.77	0.09	0.56	0.24	0	0.06	0.09	1.08	0.14	0.66	0.66	0.76	0.26	1.51	11.17	0	0	0	3.17	-8.55	11.95	62.79	183.28	928.71	411.61	1191.63	687.81	985.97	452.88	1164.56	494.1
49.115	1	0.09	0.08	0.02	0.09	0.1	0.09	0.06	0.82	0.19	99.8	0.41	6.85	87.3	0.19	0.88	0.03	0.47	2.53	0.12	0.56	0.17	0	0.06	0.09	0.95	0.2	0.82	0.59	0.81	0.26	1.3	11.54	0	0	0	-3.14	-12.36	12.46	59.92	191.21	933.08	414.66	1203.01	694.99	991.22	456.17	1178.24	495.98
49.149	1	0.09	0.08	0.02	0.09	0.1	0.09	0.06	0.72	0.17	99.79	0.44	7.28	94.63	0.17	0.8	0.02	0.41	2.08	0.12	0.63	0.21	0	0.06	0.07	0.79	0.16	0.72	0.49	0.88	0.29	2.18	12.11	0	0	0	0.4	-7.65	14.73	61.63	192.11	929.53	413.64	1202.3	696.66	992.7	454.73	1179.03	501.52
49.182	1	0.09	0.08	0.02	0.09	0.1	0.09	0.06	0.63	0.18	99.8	0.44	7.15	94.53	0.18	0.71	0.02	0.31	1.94	0.1	0.56	0.18	0	0.06	0.06	0.74	0.14	0.63	0.47	0.99	0.32	3.09	12	0	0	0	-4.03	-7.76	13.54	61.04	185.84	929.64	410.65	1204.91	696.6	995	449.15	1174.49	497.28
49.215	1	0.09	0.08	0.02	0.09	0.1	0.09	0.06	0.58	0.21	99.79	0.45	7.36	95.32	0.21	0.74	0.02	0.28	1.91	0.1	0.53	0.14	0	0.06	0.06	0.75	0.12	0.58	0.46	0.99	0.29	2.61	12.2	0	0	0	-1.05	-6.93	15.06	61.71	186.77	932.41	410.03	1208.23	697.42	1000.16	448.57	1179.9	499.32
49.249	1	0.08	0.07	0.02	0.09	0.12	0.08	0.06	0.6	0.23	99.76	0.52	8.5	94.32	0.23	0.72	0.03	0.23	1.93	0.07	0.5	0.12	0	0.05	0.06	0.63	0.18	0.6	0.44	1.21	0.29	2.77	13.25	0	0	0	0	-7.95	15.83	61.84	186.86	933.78	409.84	1211.28	699.85	1003.42	449.17	1183.48	499.11
49.282	1	0.08	0.07	0.02	0.08	0.13	0.08	0.06	0.66	0.24	99.73	0.6	9.62	94.07	0.24	0.77	0.03	0.21	2.13	0.06	0.44	0.1	0	0.05	0.06	0.6	0.19	0.66	0.45	1.15	0.29	3.02	14.22	0	0	0	-1.67	-8.18	15.55	61.37	187.76	934.66	408.42	1215.65	701.44	1005.35	447.6	1186.16	498.2
49.315	1	0.08	0.06	0.02	0.08	0.15	0.08	0.06	0.68	0.31	99.7	0.67	10.66	93.02	0.31	0.8	0.03	0.2	2.85	0.05	0.56	0.08	0	0.04	0.06	0.56	0.19	0.68	0.41	0.99	0.3	4.35	14.99	0	0	0	-0.32	-9.05	16.59	61.64	189.04	935.41	407.69	1217.94	702.11	1008.27	446.38	1189.58	499.87
49.349	1	0.07	0.05	0.01	0.08	0.21	0.07	0.06	0.87	0.42	99.59	0.91	13.49	95.27	0.42	0.76	0.03	0.22	4.19	0.04	0.51	0.12	0	0.04	0.07	0.53	0.23	0.87	0.38	0.98	0.28	3.38	17.16	0	0	0	0.33	-6.98	17.33	61.31	198.61	934.95	404.7	1225.84	706.73	1009.92	443.92	1199.67	502.57
49.382	1	0.07	0.05	0.01	0.07	0.27	0.07	0.06	0.86	0.53	99.47	1.17	15.71	86.02	0.53	0.79	0.03	0.23	5.13	0.03	0.63	0.26	0	0.04	0.07	0.6	0.26	0.86	0.37	0.84	0.25	3.7	18.95	0	0	0	3.38	-12.92	16.48	61.58	192.94	936.03	402.41	1233.12	713.37	1014.87	444.38	1199.72	499.67
49.416	1	0.06	0.04	0.01	0.06	0.4	0.06	0.06	0.82	0.62	99.21	1.98	19.5	86	0.65	1.06	0.02	0.24	5.42	0.03	0.54	0.81	0	0.03	0.06	0.62	0.35	0.82	0.33	0.66	0.17	4.98	22.38	0	0	0	1.36	-12.92	17.94	60.7	198.19	937.85	402.46	1237.76	714.28	1018.89	442.64	1207.92	502.18
49.449	1	0.06	0.03	0.01	0.06	0.49	0.06	0.06	0.68	0.69	99.02	2.77	21.56	77.81	0.82	1.11	0.02	0.25	4.97	0.03	0.57	0.7	0	0.03	0.06	0.69	0.41	0.68	0.31	0.55	0.12	5	24.52	0	0	0	1.83	-15.73	18.24	61.04	195.49	938.99	403.38	1238.49	713.75	1021.37	444.78	1208.2	502.32
49.482	1	0.05	0.03	0.01	0.06	0.59	0.06	0.06	0.5	0.71	98.82	3.65	23.33	90.38	0.99	1.05	0.02	0.24	4.69	0.03	0.57	0.74	0	0.02	0.05	0.71	0.51	0.5	0.29	0.51	0.11	5.36	26.3	0	0	0	1.85	-10.8	18.85	61.26	201.6	939.8	402.52	1241.48	714.35	1022.1	443.18	1213.81	505.54
49.516	1	0.05	0.02	0.01	0.05	0.89	0.05	0.06	0.32	0.81	98.22	6.83	27.41	89.36	1.26	1.13	0.02	0.25	4.01	0.03	0.48	0.48	0	0.02	0.04	0.81	0.46	0.32	0.27	0.37	0.1	4.28	30.41	0	0	0	2.04	-11.36	18.7	61.2	203.91	942.8	402.92	1244.72	714.58	1024.23	443.41	1218.09	506.61
49.549	1	0.04	0.02	0.01	0.05	1.25	0.05	0.06	0.41	0.96	97.5	10.42	30.5	83.12	1.61	1.02	0.02	0.26	4.34	0.04	0.48	0.41	0	0.02	0.04	0.96	0.54	0.41	0.29	0.37	0.1	5.56	33.28	0	0	0	0.03	-14.03	18.93	60.07	201.89	943.7	400.8	1251.05	718.16	1029.15	441.14	1221.08	503.78
49.582	1	0.04	0.02	0.01	0.05	1.3	0.05	0.06	0.39	0.91	97.39	10.79	30.93	85.68	1.52	1.07	0.02	0.29	4.64	0.04	0.44	0.47	0	0.01	0.03	0.91	0.52	0.39	0.29	0.4	0.09	2.63	33.53	0	0	0	3.23	-13.06	18.1	60.98	204.94	948.68	403.39	1252.55	717.76	1029.56	445.51	1225.19	506.59
49.616	1	0.04	0.01	0.01	0.04	2.12	0.04	0.06	0.6	1.21	95.76	20.05	35.58	86.19	1.59	1.15	0.02	0.28	4.45	0.05	0.48	0.74	0	0.01	0.03	1.21	0.55	0.6	0.33	0.38	0.08	3.35	38.06	0	0	0	1.91	-12.84	18.39	60.12	207.71	952.12	404.8	1259.06	720.69	1034.06	447.32	1232.35	509.17
49.649	1	0.04	0.01	0.01	0.04	1.81	0.04	0.06	0.65	1.35	96.38	16.54	33.97	88.05	1.69	1.28	0.02	0.24	4.46	0.05	0.55	1.32	0	0.01	0.02	1.35	0.53	0.65	0.35	0.42	0.07	5.29	36.6	0	0	0	-1.69	-12.02	16.87	58.96	217.04	955.34	404.1	1265.79	721.69	1032.44	447.92	1241.26	507.07
49.682	1	0.04	0.01	0.01	0.04	1.99	0.04	0.06	0.43	1.64	96.01	19.01	34.97	70.23	1.64	1.41	0.02	0.22	4.14	0.06	0.64	2.14	0	0.01	0.02	1.68	0.48	0.43	0.42	0.41	0.06	11.75	37.65	0	0	0	-1.36	-17.71	16.81	58.43	215.69	956.28	404.89	1269.7	725.9	1035.92	447.89	1243.15	507.71
49.716	1	0.03	0.01	0.01	0.04	2.88	0.03	0.07	0.44	1.57	94.24	29.25	38.51	68.51	1.57	1.74	0.03	0.2	3.86	0.08	0.84	3.46	0	0.01	0.02	2.22	0.51	0.44	0.45	0.39	0.05	6.19	41.17	0	0	0	-1.32	-18.11	17.87	58.15	218.41	957.76	405.22	1274.21	727.87	1040.48	446.42	1248.82	511.98
49.749	1	0.03	0.01	0.01	0.04	3.16	0.03	0.07	0.41	1.55	93.68	31.03	39.31	79.08	1.55	2.14	0.03	0.2	4.49	0.12	0.92	4.23	0	0.01	0.02	2.48	0.59	0.41	0.46	0.42	0.05	4.34	41.7	0	0	0	-2.2	-15.35	19.42	58.48	220.3	957.58	406.35	1274.98	725.55	1042.8	448.9	1252.47	516.52
49.783	1	0.03	0.01	0.01	0.04	3.43	0.03	0.07	0.69	1.46	93.15	32.84	39.99	74.47	1.46	2.76	0.03	0.18	4.94	0.15	0.97	3.83	0	0.01	0.02	3.39	0.7	0.69	0.46	0.4	0.04	12.36	42.22	0	0	0	-4.22	-16.65	18.2	58.12	220.96	958.33	408.47	1277.39	730.99	1041.72	450.63	1252.96	515.43
49.816	1	0.03	0.01	0.01	0.04	3.06	0.03	0.07	0.71	1.55	93.88	30.2	38.95	83.25	1.55	3.98	0.03	0.19	4.4	0.17	0.94	2.75	0	0.01	0.02	3.83	0.7	0.71	0.49	0.46	0.03	13.18	41.45	0	0	0	-8.29	-13.98	17.86	58	220.07	959.53	410.32	1278.21	732.15	1041.89	451.86	1252.89	514.38
49.849	1	0.03	0.01	0.01	0.04	2.6	0.03	0.07	0.96	2.07	94.8	26.15	37.34	87.94	2.07	4.48	0.03	0.17	3.89	0.19	0.71	1.89	0	0.01	0.02	4.17	0.85	0.96	0.51	0.46	0.03	13.35	40.21	0	0	0	-8.85	-12.07	17.02	58.06	224.32	960.33	410.26	1281.47	736.79	1040.78	450.38	1255.68	514.67
49.883	1	0.03	0.01	0.01	0.05	1.79	0.04	0.08	1.22	2.55	96.42	18.05	33.68	77.25	2.55	4.82	0.04	0.16	2.95	0.2	0.64	1.59	0	0.01	0.02	4.87	0.97	1.22	0.51	0.54	0.03	16.29	37.25	0	0	0	-7.5	-15.89	17.36	57.94	221.48	962.1	410.56	1281.46	734.07	1043.63	451.42	1255.9	514.62
49.916	1	0.03	0.01	0.01	0.05	1.85	0.04	0.08	1.77	2.85	96.3	18.44	33.86	88.11	2.85	4.82	0.04	0.16	3.25	0.23	0.51	1.7	0	0.01	0.03	5.13	1.27	1.77	0.5	0.58	0.03	17.09	37.42	0	0	0	-9.01	-11.99	17.45	58.03	228.45	964.72	411.94	1282.88	732.42	1043.25	451.02	1261.47	518.62
49.949	1	0.04	0.01	0.01	0.05	1.67	0.04	0.08	2.86	3.24	96.67	15.6	32.48	87.52	3.24	4.78	0.04	0.16	3.83	0.27	0.47	1.64	0	0.01	0.03	5.45	1.48	2.86	0.54	0.65	0.03	11.9	36.16	0	0	0	-8.51	-12.26	17.88	58.18	225.29	964.72	413.49	1283.36	734.04	1045.27	454.38	1260.87	519.72
49.983	1	0.04	0.01	0.01	0.06	1.29	0.05	0.08	4.17	3.69	97.42	10.91	29.62	87.35	3.69	5.19	0.04	0.18	4.31	0.23	0.4	1.32	0	0.02	0.04	6.33	1.83	4.17	0.68	0.85	0.03	29.15	33.6	0	0	0	-9.57	-12.34	17.29	58.01	227.22	964.58	410.92	1283.95	732.88	1043.66	450.91	1261.27	516.33
50.016	1	0.04	0.01	0.01	0.06	1.27	0.05	0.09	4.95	3.87	97.46	10.57	29.25	82.09	3.87	5.81	0.04	0.2	4.46	0.17	0.39	0.85	0	0.02	0.04	6.84	1.6	4.95	0.68	0.92	0.03	22.36	33.38	0	0	0	-8.09	-14.39	17.23	57.88	229.78	965.95	410.32	1287.49	734.15	1045.28	451.08	1265.35	517.14
50.049	1	0.04	0.01	0.01	0.06	1.17	0.05	0.09	5.5	4.32	97.66	9.48	28.25	84.54	4.32	5.43	0.04	0.23	4.5	0.17	0.41	0.61	0	0.02	0.05	7.29	1.73	5.5	0.69	1.11	0.03	34.18	32.63	0	0	0	-9.37	-13.51	17.59	57.99	227.99	968.38	413.83	1284.71	730.33	1046.38	453.82	1264.6	519.84
50.083	1	0.04	0.01	0.01	0.06	1.3	0.05	0.09	5.47	4.49	97.41	10.03	29.08	80.85	4.49	5.21	0.04	0.25	5.55	0.18	0.36	0.48	0	0.03	0.06	9.14	2.02	5.47	0.74	1.21	0.03	34.76	33.01	0	0	0	-7.07	-14.8	16.03	58.25	227.03	971.09	414.87	1283.65	732.13	1044.64	453.49	1262.25	518.22
50.116	1	0.04	0.01	0.01	0.06	1.28	0.05	0.09	6.33	4.9	97.43	9.56	28.62	74.68	4.9	5.96	0.04	0.29	6.03	0.21	0.49	0.51	0	0.03	0.07	9.2	2.23	6.33	0.72	1.35	0.03	23.58	32.69	0	0	0	-5.37	-16.59	15.44	58.09	220.61	971.34	413.52	1287.78	738.72	1048.26	452.88	1259.79	515.51
50.15	1	0.04	0.01	0.01	0.06	1.89	0.05	0.09	5.91	4.56	96.22	14.48	32.38	81.65	4.56	6.63	0.04	0.37	7.19	0.2	0.48	0.33	0	0.03	0.06	8.93	2.08	5.91	0.65	1.36	0.03	21.8	35.62	0	0	0	-9.86	-14.54	15.92	57.84	221.12	976.79	417.97	1284.98	731.53	1050.18	453.91	1261.85	517.87
50.183	1	0.04	0.01	0.01	0.06	1.94	0.04	0.1	5.98	4.1	96.13	15.77	32.77	83.43	4.1	7.81	0.04	0.43	6.39	0.18	0.5	0.38	0	0.03	0.08	9.21	1.87	5.98	0.57	1.45	0.03	36.28	36.24	0	0	0	-5.89	-13.92	14.36	58.54	211.9	976.86	416.44	1283.76	731.99	1050.05	455.51	1253.43	515
50.216	1	0.04	0.01	0.01	0.06	1.59	0.04	0.11	5.74	4.46	96.83	14.09	31	81.83	4.46	9.19	0.04	0.49	4.43	0.15	0.57	0.57	0	0.04	0.09	9.53	1.79	5.74	0.55	1.46	0.03	15.44	35.42	0	0	0	-5.04	-14.48	16.51	58.52	219.08	973.2	413.58	1286.29	733.18	1050.53	455.09	1261.09	515.59
50.25	1	0.04	0.01	0.01	0.07	1.48	0.04	0.11	4.81	4.21	97.04	13.2	30.64	82.98	4.21	9.54	0.03	0.57	4.08	0.16	0.51	0.69	0	0.04	0.1	8.89	1.54	4.81	0.48	1.61	0.03	20.39	34.95	0	0	0	-5.87	-14.08	15.69	58.55	224.51	974.17	414.1	1285.05	732.02	1047.15	452.32	1262.27	516.54
50.283	1	0.04	0.01	0.01	0.06	1.43	0.04	0.11	3.86	3.68	97.13	13.05	30.72	86.34	3.68	9.52	0.03	0.64	3.71	0.16	0.5	0.82	0	0.04	0.09	8.85	1.42	3.86	0.46	1.71	0.03	18.94	34.87	0	0	0	-6.24	-12.78	16.71	58.6	226.92	973.88	413.82	1285.28	729.24	1048.19	452.45	1265.11	519.09
50.316	1	0.04	0.01	0.01	0.07	1.31	0.04	0.11	2.72	3.05	97.37	11.93	30.3	80.82	3.05	10.8	0.03	0.64	3.4	0.16	0.46	0.61	0	0.04	0.09	8.69	1.13	2.72	0.42	1.9	0.03	13.23	34.23	0	0	0	-4.49	-14.81	16.47	59.08	227.21	974.54	413.55	1282.93	726.15	1047.09	451.41	1264.01	518.99
50.35	1	0.03	0.01	0.01	0.07	1.23	0.04	0.12	2.19	2.8	97.54	11.05	29.84	83.83	2.8	13.29	0.03	0.73	3.29	0.14	0.46	0.36	0	0.04	0.09	8.76	0.8	2.19	0.34	2.39	0.03	23.43	33.69	0	0	0	-4.56	-13.77	16.75	59.03	227.16	975.72	413.99	1285.14	726.94	1049.13	453.1	1266.26	519.85
50.383	1	0.03	0.01	0.01	0.07	1.19	0.04	0.12	1.7	1.88	97.61	10.68	29.73	78.61	1.88	13.05	0.04	0.76	3.19	0.18	0.74	0.45	0	0.05	0.11	8.88	0.76	1.7	0.34	2.36	0.03	12.34	33.45	0	0	0	-5.58	-15.49	16.73	59.04	216.79	979.06	416.83	1276.95	718.67	1051.54	449.01	1256.08	520.83
50.417	1	0.03	0.01	0.01	0.07	1.32	0.04	0.12	2.19	1.35	97.36	11.66	30.32	69.93	1.35	14.17	0.04	0.8	3.83	0.24	1.48	0.88	0	0.06	0.16	8.17	0.75	2.19	0.32	2.53	0.03	8.48	34.07	0	0	0	-4.65	-17.78	16.22	59.12	206.76	981.4	414.77	1274.65	714.48	1053.36	451.47	1251.4	510.87
50.45	1	0.03	0.01	0.01	0.07	1.42	0.03	0.13	2.31	1.13	97.15	12.69	31.09	85.02	1.13	16.2	0.04	0.84	3.98	0.32	1.35	0.88	0	0.07	0.18	7.69	0.87	2.31	0.28	2.55	0.04	10.94	34.67	0	0	0	-3.71	-13.32	16.95	59.57	211.94	980.6	415.5	1276.51	718.48	1053.42	450.6	1254.89	516.37
50.483	1	0.03	0.01	0.01	0.07	1.4	0.03	0.13	1.87	0.87	97.21	11.74	30.77	83.56	0.87	15.51	0.04	0.91	4.71	0.5	1.81	1.86	0	0.07	0.19	7.7	0.85	1.87	0.3	2.6	0.04	15.77	34.12	0	0	0	-4.08	-13.87	17.46	59.31	214.43	981.1	416.94	1278.7	719.89	1054.99	451.78	1258.37	519.73
50.517	1	0.03	0.01	0.01	0.07	1.59	0.03	0.13	2.04	0.62	96.82	12.63	31.84	83.51	0.62	16.97	0.04	0.85	6.02	0.67	1.87	1.9	0	0.1	0.24	6.5	0.99	2.04	0.27	2.66	0.04	12.28	34.63	0	0	0	-4.87	-13.89	16.22	59.55	205.43	985.39	415.46	1275.38	711.73	1055.62	453.41	1252.94	510.53
50.55	1	0.03	0.01	0.01	0.08	1.25	0.03	0.13	2.69	0.52	97.51	9.9	29.36	87.64	0.52	17.35	0.04	0.72	5	0.86	2.08	1.77	0	0.13	0.4	6.18	1.04	2.69	0.26	2.46	0.04	12.57	32.92	0	0	0	-6.94	-12.21	17.66	58.99	218.68	985.28	415.99	1279.15	711	1056.09	449.83	1263.39	519.44
50.583	1	0.04	0.01	0.01	0.08	0.98	0.04	0.12	2.4	0.45	98.04	7.59	26.85	85.29	0.45	15.58	0.05	0.71	4.27	1.13	2.81	2.49	0	0.14	0.58	5.89	1.08	2.4	0.27	2.32	0.05	15.07	31.12	0	0	0	-5.34	-13.21	16.39	59.05	217.44	986.97	418.48	1280.64	717.32	1055.79	451.77	1262.3	519.86
50.617	1	0.04	0.02	0.01	0.08	0.63	0.04	0.11	2.35	0.4	98.74	4.44	22.62	69.98	0.4	13.43	0.06	0.63	3.38	1.38	3.04	2.35	0	0.18	0.63	5.46	1.17	2.35	0.28	2.22	0.06	15.16	27.58	0	0	0	-0.56	-17.77	17.31	59.25	221.8	986.48	416.42	1287.28	720.53	1059.48	453.3	1270.08	522.89
50.65	1	0.05	0.02	0.01	0.08	0.53	0.04	0.11	2.44	0.38	98.94	3.69	21.05	75.95	0.38	12.32	0.06	0.58	2.66	1.32	2.95	1.78	0	0.2	0.67	5.01	1.15	2.44	0.27	2.17	0.06	23.33	26.38	0	0	0	-0.46	-16.25	16.02	60.36	204.26	988.17	416.58	1278.71	714.32	1060.01	451.56	1253.46	517.15
50.683	1	0.05	0.02	0.01	0.08	0.48	0.05	0.1	1.33	0.46	99.04	3.16	20.31	64.93	0.46	11.42	0.07	0.57	2.91	1.15	2.94	2.43	0	0.25	0.56	5.31	1.11	1.33	0.28	2.33	0.06	25.59	25.36	0	0	0	-0.01	-18.92	19.54	59.53	211.86	985.84	413.18	1281.64	710.03	1064.69	448.29	1263.77	520.76
50.717	1	0.05	0.03	0.01	0.08	0.39	0.05	0.09	1.49	0.47	99.22	2.32	18.36	76.47	0.47	8.66	0.08	0.51	3.23	1.13	2.75	2.68	0	0.32	0.62	4.2	0.91	1.49	0.3	2.41	0.07	18.75	23.4	0	0	0	1.64	-16.11	19.39	60.54	209.55	986.83	411.52	1278.8	707.35	1063.99	445.76	1260.5	518.52
50.75	1	0.06	0.03	0.01	0.08	0.35	0.06	0.09	2.23	0.44	99.3	1.96	17.25	70.31	0.44	7.97	0.09	0.37	3.33	0.9	2.37	2.08	0	0.35	0.68	3.71	1.03	2.23	0.29	2.3	0.06	13.65	22.32	0	0	0	-0.9	-17.69	19.18	60.44	207.02	983.48	407.48	1273.66	700.52	1060.27	441.06	1254.85	511.74
50.784	1	0.06	0.03	0.01	0.08	0.29	0.06	0.09	2.02	0.5	99.42	1.57	15.98	73.04	0.5	7.53	0.12	0.3	2.89	0.78	1.48	2.1	0	0.46	0.5	3.17	0.75	2.02	0.3	2.12	0.06	11.99	20.92	0	0	0	0.31	-17.02	18.73	60.39	209	981.55	404	1275.4	702.89	1058.51	438.48	1255.29	508.9
50.817	1	0.06	0.03	0.01	0.08	0.29	0.06	0.08	1.5	0.51	99.43	1.52	16	94.73	0.51	7.21	0.12	0.25	3	0.63	1.32	1.66	0	0.51	0.32	2.63	0.72	1.5	0.35	2.21	0.06	11.23	20.72	0	0	0	-1.42	-7.55	17.39	61.9	214.3	978.19	404.74	1267.58	700.26	1047.97	438.16	1249.99	509.69
50.85	1	0.06	0.04	0.01	0.08	0.28	0.06	0.08	1.22	0.54	99.43	1.5	16.07	90.94	0.54	6.47	0.11	0.22	2.92	0.48	1.06	1.45	0	0.5	0.28	2.54	0.79	1.22	0.38	2.05	0.06	8.07	20.64	0	0	0	-7.31	-10.47	17.29	58.52	220.61	976.95	400.68	1280.3	708.26	1050.84	436.03	1260.51	504.65
50.884	1	0.06	0.03	0.01	0.08	0.3	0.06	0.08	0.73	0.6	99.41	1.55	16.57	93.55	0.52	6.21	0.1	0.19	3.39	0.41	1.03	1.82	0	0.6	0.25	2.05	0.89	0.73	0.43	1.84	0.05	12.16	20.83	0	0	0	-3.54	-8.63	17.93	60.03	216.47	970.51	400.68	1272.7	708.62	1046.36	438.04	1251.92	505.89
50.917	1	0.06	0.03	0.01	0.08	0.33	0.06	0.08	0.73	0.6	99.34	1.77	17.61	89.68	0.6	5.99	0.09	0.19	3.62	0.32	1.01	2.02	0	0.54	0.18	1.93	0.93	0.73	0.41	1.77	0.05	12.2	21.69	0	0	0	-4.68	-11.19	18.27	59.62	211.54	967.43	399.94	1269.16	706.75	1045.38	437.6	1246.57	502.98
50.95	1	0.06	0.03	0.01	0.08	0.32	0.06	0.07	0.56	0.56	99.36	1.69	17.33	87.68	0.56	4.73	0.1	0.14	3.6	0.32	1.12	2.92	0	0.43	0.13	1.79	0.8	0.56	0.44	1.64	0.04	2.31	21.4	0	0	0	-3.49	-12.19	18.4	59.34	211.47	962.43	397.08	1268.66	709.38	1042.89	436.15	1244.18	501
50.984	1	0.06	0.04	0.02	0.08	0.28	0.06	0.07	0.52	0.59	99.44	1.38	15.97	91.71	0.59	4.57	0.11	0.14	3.81	0.26	1.34	3.37	0	0.44	0.09	1.6	0.81	0.52	0.49	1.41	0.05	3.36	20.11	0	0	0	-1.31	-9.98	18.03	59.31	221.45	958.17	398.04	1266.49	710.13	1035.11	440.33	1246.74	505.55
51.017	1	0.06	0.04	0.02	0.07	0.31	0.06	0.07	0.64	0.67	99.38	1.58	16.79	92.47	0.67	4.37	0.11	0.16	3.93	0.28	1.55	4.65	0	0.46	0.08	1.71	0.73	0.64	0.5	1.32	0.05	4.57	20.97	0	0	0	2.07	-9.46	17.6	59.76	219.62	957.9	400.83	1264.13	713.14	1033.48	444.5	1243.77	507.82
51.05	1	0.06	0.04	0.02	0.07	0.34	0.06	0.07	0.64	0.73	99.32	1.68	17.35	93.77	0.73	3.79	0.12	0.17	4.65	0.31	1.89	5.8	0	0.41	0.08	1.95	0.94	0.64	0.54	1.29	0.05	3.27	21.35	0	0	0	-1.89	-8.44	16.89	59.05	214.21	958.25	404.29	1260.15	713.21	1032.09	446.2	1237.77	506.04
51.084	1	0.06	0.03	0.01	0.06	0.54	0.06	0.07	1.01	0.81	98.93	2.9	21.54	93.62	0.81	3.53	0.1	0.23	5.94	0.35	1.83	4.67	0	0.34	0.08	1.89	1.05	1.01	0.53	1.34	0.04	8.65	24.82	0	0	0	0.98	-8.57	16.38	59.79	208.79	956.82	405.12	1256.26	714.26	1030.26	448.89	1231.48	504.57
51.117	1	0.05	0.02	0.01	0.06	0.71	0.05	0.07	0.98	0.82	98.58	3.99	24.38	92.63	0.82	3.17	0.1	0.27	6.92	0.36	1.28	2.58	0	0.31	0.06	1.59	0.98	0.98	0.55	1.34	0.04	4.94	26.87	0	0	0	-3.15	-9.35	17.25	59.21	205.05	954.27	404.81	1251.38	710.51	1029.93	443.88	1226.08	503.62
51.151	1	0.05	0.02	0.01	0.05	1.01	0.05	0.07	0.69	0.88	97.99	7.09	28.2	93.39	0.88	2.8	0.09	0.28	5.68	0.31	0.64	0.52	0	0.26	0.06	1.39	0.78	0.69	0.55	1.23	0.04	5.44	30.65	0	0	0	-2.43	-8.76	16.36	59.89	198.84	950.92	402.12	1246	707.4	1025.62	444.75	1217.66	496.33
51.184	1	0.04	0.02	0.01	0.05	1.22	0.05	0.07	0.89	0.93	97.56	9.51	30.11	95.35	0.93	2.52	0.08	0.32	5.19	0.25	0.56	0.35	0	0.2	0.06	1.28	0.8	0.89	0.49	1.09	0.04	6.29	32.65	0	0	0	-0.31	-6.9	16.44	60.64	198.19	946.31	401.28	1240.03	706.67	1020.82	443.55	1211.77	496.63
51.217	1	0.04	0.02	0.01	0.05	1.21	0.04	0.07	1.14	0.97	97.58	10.35	30.21	94.32	0.97	2.32	0.08	0.4	3.9	0.17	0.39	0.19	0	0.17	0.07	1.26	1.14	1.14	0.44	1.06	0.04	5.09	33.24	0	0	0	-3.32	-7.95	16.23	59.91	195.25	943.3	401.64	1235.02	704.86	1017.61	441.88	1205.65	494.46
51.251	1	0.04	0.01	0.01	0.04	1.96	0.04	0.07	1.67	0.99	96.07	19.58	34.84	94.72	0.99	1.96	0.06	0.42	3.4	0.14	0.34	0.13	0	0.11	0.08	1.24	1.28	1.67	0.41	0.85	0.04	2.09	37.88	0	0	0	0.76	-7.57	15.09	60.96	196.62	938.82	401.23	1228.24	703.74	1009.28	444.29	1199.68	493.38
51.284	1	0.04	0.01	0.01	0.04	2.18	0.04	0.06	2.16	0.93	95.65	21.2	35.66	95.38	0.93	1.41	0.06	0.4	4.03	0.11	0.38	0.11	0	0.09	0.07	1.08	1.26	2.16	0.38	0.77	0.05	2.13	38.5	0	0	0	0.04	-6.86	14.9	60.71	194.82	936.02	402.79	1222.63	702.22	1005.35	445.66	1194.23	493.41
51.317	1	0.03	0.01	0.01	0.04	2.64	0.04	0.06	1.74	0.89	94.71	26.13	37.67	96.47	0.89	1.11	0.05	0.41	4.21	0.07	0.34	0.11	0	0.08	0.06	1.02	0.9	1.74	0.37	0.75	0.06	6.89	40.2	0	0	0	-2.4	-5.45	14.49	60.34	197.83	933.5	404.45	1215.8	698.16	998.98	444.89	1190.51	494.41
51.351	1	0.03	0.01	0.01	0.03	4.74	0.03	0.06	0.87	0.84	90.52	43.91	43.52	94.56	0.84	0.91	0.05	0.43	5.15	0.06	0.3	0.09	0	0.06	0.06	0.97	0.8	0.87	0.27	0.64	0.07	3.15	45.14	0	0	0	-1.78	-7.72	12.65	60.91	193.26	931.68	405.98	1209.76	696.24	993.71	447.15	1181.59	492.45
51.384	1	0.03	0.01	0.01	0.03	4.86	0.03	0.06	0.47	0.8	90.27	44.66	43.89	95.63	0.8	0.88	0.05	0.47	5.25	0.06	0.24	0.07	0	0.06	0.05	0.87	0.73	0.47	0.28	0.65	0.07	1.95	45.33	0	0	0	-2.45	-6.57	12.33	60.73	188.85	930.14	405.49	1207.21	695.93	992.62	447.89	1176.97	488.88
51.418	1	0.03	0.01	0.01	0.03	5.08	0.03	0.06	0.39	0.69	89.83	47.23	44.45	95.34	0.69	0.87	0.05	0.57	4.81	0.06	0.18	0.06	0	0.05	0.05	0.81	0.69	0.39	0.27	0.74	0.1	1.08	45.98	0	0	0	3.35	-6.9	11.26	63.26	183.87	925.71	400.76	1201.55	692.09	987.95	445.84	1167.64	484.86
51.451	1	0.03	0.01	0.01	0.03	4.19	0.03	0.06	0.56	0.6	91.63	41.4	42.56	98.12	0.6	0.98	0.04	0.65	4.11	0.07	0.22	0.04	0	0.05	0.06	0.69	0.46	0.56	0.25	0.83	0.14	1.02	44.51	0	0	0	1.63	-2.21	10.89	63.48	195.14	920.39	392.96	1194.69	682.11	976.39	438.23	1167.82	476.11
51.484	1	0.03	0.01	0.01	0.03	3.23	0.03	0.06	0.74	0.54	93.54	35.17	40.16	97.08	0.54	1.26	0.04	0.65	2.61	0.08	0.23	0.04	0	0.06	0.05	0.78	0.27	0.74	0.28	0.93	0.15	0.68	42.86	0	0	0	2.12	-4.48	10.36	63.81	190.16	916.51	386.58	1189.63	674.53	973.18	431.99	1159.72	468.96
51.518	1	0.03	0.01	0.01	0.04	2.51	0.03	0.07	0.93	0.56	94.98	28.44	37.74	97.87	0.56	1.72	0.03	0.76	1.85	0.09	0.25	0.04	0	0.06	0.05	0.69	0.17	0.93	0.29	1.12	0.17	0.91	40.93	0	0	0	4.12	-2.87	8.9	64.53	189.34	911.42	380.26	1187.53	671.78	967.74	427.88	1153.62	463.87
51.551	1	0.04	0.01	0.01	0.04	1.82	0.04	0.07	1.25	0.61	96.37	20	34.54	96.87	0.65	2.88	0.02	1.03	1.69	0.09	0.21	0.03	0	0.06	0.06	0.61	0.13	1.25	0.3	1.19	0.22	0.76	38.04	0	0	0	3.41	-4.85	9.25	64.18	190.53	909.38	379.24	1179.94	663.98	962.95	424.99	1149.9	461.76
51.584	1	0.04	0.01	0.01	0.05	1.5	0.04	0.07	1.08	0.6	97.01	15.42	32.66	97.42	0.66	3.44	0.02	1.21	2.09	0.13	0.23	0.05	0	0.06	0.06	0.6	0.11	1.08	0.33	1.26	0.22	0.51	36.08	0	0	0	1.06	-3.84	10	63.05	188.39	909.36	383.29	1174.01	662.64	961.7	428.28	1147.24	460.98
51.618	1	0.05	0.02	0.01	0.06	0.7	0.05	0.07	1.05	0.54	98.6	5.43	25.29	97	0.56	3.42	0.02	1.13	2.69	0.2	0.32	0.06	0	0.04	0.06	0.54	0.07	1.05	0.29	1.18	0.28	1.38	28.89	0	0	0	2.7	-4.62	9.47	62.92	190.36	913.83	391.17	1170.49	661.41	960.49	435.55	1148.1	467.8
51.651	1	0.05	0.02	0.01	0.06	0.59	0.05	0.07	0.98	0.46	98.83	4.14	23.59	95.48	0.48	4.35	0.02	1.1	3	0.26	0.31	0.08	0	0.03	0.05	0.46	0.05	0.98	0.3	1.17	0.27	3.06	27.12	0	0	0	4.87	-6.75	7.84	63.7	186.06	916.15	399.01	1168.41	664.61	959.98	444.19	1143.56	474.45
51.684	1	0.06	0.03	0.01	0.07	0.41	0.05	0.08	0.83	0.39	99.18	2.6	20.33	96.8	0.39	5.04	0.02	1.07	2.67	0.3	0.33	0.09	0	0.04	0.06	0.45	0.04	0.83	0.28	1.1	0.29	3.72	24.13	0	0	0	6.89	-4.96	7.68	64.26	180.79	917.73	406.13	1166.01	668.91	961.59	451.95	1140.19	480
51.718	1	0.07	0.04	0.01	0.08	0.22	0.06	0.07	0.6	0.32	99.56	1.18	14.64	97.8	0.32	4.5	0.02	0.75	1.78	0.35	0.27	0.11	0	0.04	0.04	0.35	0.03	0.6	0.37	1.24	0.36	2.46	19.03	0	0	0	0.33	-3.04	5.79	62.9	179.63	914.63	405.37	1167.04	670.57	958.27	451.98	1136.21	476.56
51.751	1	0.07	0.05	0.01	0.09	0.17	0.07	0.07	0.4	0.26	99.67	0.85	12.07	96.77	0.26	3.87	0.02	0.67	1.38	0.36	0.22	0.08	0	0.03	0.04	0.36	0.03	0.4	0.38	1.23	0.35	1.51	16.68	0	0	0	5.1	-5.01	7.25	63.92	189.36	908.78	402.14	1165.26	671.22	952.55	447.84	1139.09	480.45
51.785	1	0.08	0.07	0.02	0.09	0.11	0.08	0.07	0.35	0.21	99.77	0.53	8.45	97.91	0.21	3.26	0.02	0.62	1.18	0.35	0.31	0.05	0	0.04	0.04	0.35	0.03	0.23	0.44	1.91	0.35	1.13	13.34	0	0	0	-0.83	-2.77	8.04	62.28	185.58	901.9	399.14	1163.28	672.92	951.04	443.53	1133.7	476.32
51.818	1	0.09	0.08	0.02	0.1	0.09	0.08	0.07	0.35	0.16	99.8	0.4	6.5	97.36	0.16	2.81	0.02	0.53	1.3	0.35	0.32	0.05	0	0.04	0.03	0.33	0.03	0.31	0.44	2.13	0.35	1.09	11.46	0	0	0	-1.34	-3.96	8.73	62.35	187.23	897.31	396.54	1158.46	669.52	946.74	439.68	1130.68	474.61
51.851	1	0.09	0.08	0.02	0.1	0.08	0.09	0.07	0.35	0.12	99.8	0.35	5.4	96.54	0.12	2.94	0.02	0.45	1.33	0.26	0.31	0.04	0	0.04	0.03	0.33	0.03	0.33	0.45	1.94	0.35	1.13	10.41	0	0	0	-2.35	-5.35	8.25	62.36	182.33	894.45	394.97	1151.95	664.48	943.28	438.25	1122.88	469.68
51.885	1	0.1	0.1	0.02	0.11	0.06	0.1	0.07	0.45	0.12	99.77	0.33	2.2	95.92	0.12	3.21	0.01	0.44	1.65	0.24	0.43	0.05	0	0.03	0.03	0.35	0.04	0.45	0.49	2.15	0.35	0.53	7.33	0	0	0	3.36	-6.21	7.45	63.16	186.01	893.93	394.88	1153.88	669.04	940.96	441.86	1124.75	470.49
51.918	1	0.1	0.11	0.02	0.11	0.06	0.1	0.07	0.41	0.12	99.77	0.33	1.74	97.08	0.12	2.94	0.02	0.44	1.65	0.19	0.41	0.04	0	0.03	0.03	0.35	0.03	0.41	0.46	2.04	0.34	1.36	6.87	0	0	0	5.41	-4.48	7.12	63.62	183.05	895.43	397.95	1152.63	671.18	941.69	446.74	1123.13	471
51.951	1	0.1	0.12	0.02	0.12	0.05	0.1	0.07	0.36	0.14	99.77	0.33	0.55	97.49	0.14	2.52	0.02	0.41	1.48	0.2	0.42	0.03	0	0.02	0.02	0.33	0.02	0.32	0.51	1.76	0.36	1.44	5.8	0	0	0	4.67	-3.69	6.68	63.58	179.21	894.82	399.64	1151.78	672.29	942.13	448.2	1119.69	472.53
51.985	1	0.11	0.13	0.02	0.12	0.04	0.11	0.07	0.3	0.14	99.74	0.33	0	97.07	0.14	2.77	0.02	0.49	1.24	0.19	0.4	0.02	0	0.01	0.02	0.29	0.02	0.3	0.52	1.54	0.3	2.07	4.41	0	0	0	4.91	-4.49	6.99	63.41	181.26	895.96	402.09	1152.19	673.85	942.42	450.29	1121.96	475.18
52.018	1	0.11	0.13	0.02	0.12	0.04	0.11	0.07	0.3	0.14	99.74	0.33	0	96.38	0.14	2.87	0.02	0.47	0.98	0.22	0.27	0.01	0	0.01	0.02	0.27	0.02	0.3	0.51	1.48	0.27	1.55	4.31	0	0	0	4.08	-5.59	7.25	63.1	183.26	894.4	402.34	1152.3	674.71	941.32	449.42	1122.45	477.35
52.051	1	0.11	0.13	0.02	0.13	0.04	0.11	0.07	0.4	0.13	99.73	0.33	0	96.46	0.13	2.94	0.02	0.41	0.9	0.26	0.26	0.01	0	0.01	0.01	0.21	0.02	0.4	0.45	1.42	0.23	1.35	3.88	0	0	0	-0.53	-5.47	7.85	61.95	186.05	893.05	403.29	1151.27	674.45	939.82	448.39	1123.57	477.48
52.085	1	0.11	0.14	0.02	0.13	0.04	0.11	0.07	0.55	0.11	99.72	0.33	0	94.07	0.11	3.31	0.02	0.4	1	0.28	0.24	0.02	0	0.01	0.01	0.19	0.02	0.55	0.42	1.19	0.17	1.29	3.38	0	0	0	0.34	-8.18	7.93	61.64	182.47	891.05	402.47	1153.48	678.87	941.63	448.43	1121.8	477.28
52.118	1	0.11	0.14	0.02	0.13	0.04	0.11	0.07	0.65	0.1	99.73	0.33	0	94	0.1	3.8	0.02	0.43	1.05	0.25	0.21	0.02	0	0.01	0.02	0.17	0.01	0.65	0.49	1.24	0.15	2.06	3.28	0	0	0	0.7	-8.24	7.32	61.93	185.15	888.97	402.48	1154.28	681.79	938.85	449.62	1121.82	477.98
52.152	1	0.11	0.14	0.02	0.14	0.04	0.11	0.07	0.56	0.1	99.72	0.33	0	95.54	0.1	4.57	0.02	0.52	1.16	0.18	0.18	0.03	0	0.01	0.02	0.2	0.01	0.56	0.53	1.33	0.13	0.95	3.11	0	0	0	-0.62	-6.68	7.95	61.74	183.22	887.15	401.83	1151.9	681.31	938.44	448.75	1119.68	475.6
52.185	1	0.11	0.13	0.02	0.14	0.04	0.11	0.08	0.48	0.11	99.72	0.33	0	95.4	0.11	5.31	0.02	0.62	1.17	0.15	0.19	0.02	0	0.01	0.02	0.19	0.01	0.48	0.56	1.4	0.11	1.16	3.18	0	0	0	-0.94	-6.84	7.94	61.54	183.64	886.02	401.09	1151.45	681.28	937.42	448.14	1119.13	474.69
52.218	1	0.11	0.13	0.02	0.15	0.04	0.1	0.08	0.3	0.11	99.7	0.33	0	95.04	0.11	6.38	0.02	0.74	1.04	0.1	0.16	0.02	0	0.01	0.02	0.2	0.01	0.3	0.56	1.44	0.09	1.37	3.16	0	0	0	-0.83	-7.24	8.52	61.54	184.33	886.71	401.73	1150.99	680.67	938.12	448.01	1120.37	475.61
52.252	1	0.11	0.12	0.02	0.15	0.04	0.1	0.08	0.34	0.12	99.7	0.33	0	94.66	0.12	7.32	0.02	0.87	1.32	0.1	0.21	0.03	0	0.02	0.03	0.21	0.02	0.34	0.58	1.37	0.07	0.95	3.35	0	0	0	1.06	-7.62	7.77	62.12	184.56	883.79	399.45	1151.59	682.09	935.86	446.96	1118.2	475.52
52.285	1	0.1	0.12	0.02	0.16	0.04	0.1	0.09	0.54	0.13	99.68	0.33	0	92.95	0.13	8.71	0.02	1.09	1.42	0.09	0.25	0.04	0	0.02	0.04	0.21	0.01	0.54	0.61	1.26	0.06	0.68	3.4	0	0	0	4.66	-9.11	7.59	62.88	188.16	882.99	398.96	1151.42	683.74	933.34	448.63	1119.6	475.25
52.318	1	0.1	0.12	0.02	0.16	0.04	0.1	0.09	0.59	0.14	99.67	0.33	0	95.04	0.14	9.25	0.02	1.09	1.27	0.07	0.26	0.06	0	0.02	0.03	0.23	0.01	0.59	0.63	0.96	0.06	0.37	3.21	0	0	0	2.91	-7.23	7.81	62.82	184.83	882.03	398.73	1149.15	681.35	933.67	446.85	1116.32	475.14
52.352	1	0.11	0.12	0.02	0.16	0.04	0.1	0.09	0.89	0.14	99.68	0.33	0	96.21	0.14	8.47	0.02	1.19	1.25	0.06	0.31	0.08	0	0.02	0.03	0.25	0.01	0.89	0.69	0.86	0.04	0.67	3.24	0	0	0	2.81	-5.83	7.91	62.45	189.3	887.16	402.42	1154.27	685.81	936.66	452.32	1124.4	476.62
52.385	1	0.11	0.12	0.02	0.16	0.04	0.1	0.08	1.04	0.16	99.69	0.33	0	91.24	0.16	7.52	0.02	1.37	1.21	0.07	0.36	0.08	0	0.02	0.03	0.27	0.01	1.04	0.64	0.81	0.04	0.56	3.31	0	0	0	2.12	-10.28	8.1	61.93	184.87	887.15	402.3	1156.04	686.81	940.06	450.32	1122.8	478.3
52.419	1	0.11	0.12	0.02	0.15	0.04	0.1	0.08	0.72	0.16	99.7	0.33	0	92.01	0.16	7.02	0.02	1.27	1.23	0.06	0.29	0.07	0	0.02	0.02	0.29	0.01	0.72	0.76	0.74	0.03	0.34	3.58	0	0	0	4.81	-9.78	8.42	62.55	189.47	886.59	401.34	1157.07	689.12	938.6	451.2	1126.2	477.68
52.452	1	0.11	0.12	0.02	0.15	0.04	0.1	0.08	0.69	0.15	99.7	0.33	0	92.96	0.15	7.08	0.02	1.22	1.34	0.07	0.27	0.06	0	0.02	0.02	0.33	0.01	0.69	0.67	0.72	0.02	0.49	4	0	0	0	4.51	-9.1	9.11	62.51	192.17	887.64	401.73	1158.45	688.61	939.77	450.98	1129.79	479.68
52.485	1	0.11	0.12	0.02	0.15	0.04	0.1	0.08	0.61	0.16	99.71	0.33	0	94.77	0.16	6.51	0.02	1.22	1.51	0.07	0.25	0.05	0	0.02	0.01	0.35	0.02	0.61	0.6	0.71	0.02	0.51	4.24	0	0	0	4.08	-7.52	9.38	62.48	192.39	888.75	402.03	1159.39	688.27	941.14	451.13	1131.3	480.33
52.519	1	0.1	0.11	0.02	0.14	0.05	0.1	0.08	0.49	0.17	99.73	0.33	0	93.98	0.17	5.58	0.02	1.05	1.59	0.05	0.22	0.03	0	0.02	0.01	0.36	0.02	0.49	0.55	0.68	0.02	0.71	5.16	0	0	0	1.55	-8.26	9.1	61.98	193.19	888.84	403.15	1160.08	689.63	940.85	450.48	1131.6	481.08
52.552	1	0.1	0.1	0.02	0.13	0.06	0.1	0.07	0.7	0.19	99.74	0.33	1.4	95.59	0.19	5.5	0.02	0.98	2.31	0.04	0.26	0.04	0	0.02	0.01	0.45	0.03	0.7	0.59	0.56	0.01	1.08	6.29	0	0	0	0.69	-6.61	9.55	61.79	190.3	886.56	401.72	1161.63	692.86	942.43	449.42	1130.26	479.94
52.585	1	0.1	0.1	0.02	0.13	0.06	0.09	0.08	0.76	0.2	99.74	0.33	2.41	94.63	0.2	5.91	0.02	1.16	2.8	0.04	0.29	0.08	0	0.02	0.02	0.49	0.06	0.76	0.59	0.53	0.01	0.91	7.08	0	0	0	0.87	-7.65	10.52	61.34	197.64	885.35	400.13	1165.96	694.81	942.4	449.19	1137.36	481.66
52.619	1	0.09	0.09	0.02	0.12	0.07	0.09	0.08	0.73	0.24	99.75	0.33	3.9	93.75	0.24	5.74	0.02	1.15	3.23	0.03	0.33	0.17	0	0.02	0.02	0.6	0.06	0.73	0.5	0.43	0.01	0.89	8.33	0	0	0	-0.66	-8.46	10.14	60.98	196.52	886.37	400.88	1166.89	696.28	943.34	448.2	1137.02	481.49
52.652	1	0.09	0.08	0.02	0.12	0.08	0.09	0.08	0.72	0.25	99.76	0.33	4.91	93.55	0.25	5.88	0.02	1.03	3.58	0.03	0.36	0.43	0	0.02	0.02	0.69	0.08	0.72	0.51	0.38	0.02	0.84	9.17	0	0	0	-2.25	-8.63	9.96	60.61	197.29	887	400.53	1167.5	695.28	943.33	447.47	1137.85	480.39
52.685	1	0.09	0.08	0.02	0.11	0.1	0.08	0.08	0.62	0.28	99.77	0.36	6.48	93.46	0.28	5.82	0.02	0.96	3.58	0.03	0.41	0.51	0	0.02	0.03	0.83	0.12	0.62	0.56	0.31	0.02	0.87	10.65	0	0	0	-2.17	-8.7	10.1	60.33	200.54	886.99	400.33	1169.97	696.58	943.3	448.84	1141.24	480.98
52.719	1	0.08	0.06	0.02	0.1	0.13	0.08	0.07	0.49	0.32	99.74	0.51	9.08	96.8	0.32	5.47	0.02	0.87	3.68	0.03	0.52	0.81	0	0.02	0.04	1.16	0.16	0.49	0.64	0.25	0.01	1.64	13.1	0	0	0	-0.64	-4.95	10.23	61.46	194.69	883.97	400.78	1165.52	698	942.37	448.5	1134.23	481.55
52.752	1	0.07	0.06	0.02	0.1	0.15	0.07	0.07	0.37	0.37	99.7	0.62	10.69	93.74	0.37	5.82	0.02	0.8	3.94	0.02	0.54	0.81	0	0.02	0.04	1.17	0.18	0.37	0.7	0.27	0.02	2.03	14.5	0	0	0	0.42	-8.47	9.61	61.3	196.18	889.97	403.98	1169.89	699.31	945.95	451.66	1139.35	484.56
52.786	1	0.07	0.04	0.01	0.09	0.24	0.07	0.08	0.33	0.39	99.53	1.08	14.86	93.88	0.39	6.66	0.02	0.85	4.21	0.03	0.59	1.09	0	0.02	0.06	1.54	0.2	0.33	0.67	0.24	0.01	0.9	18.35	0	0	0	-1.38	-8.35	10.24	60.92	194.58	888.35	402.53	1168.12	696.67	945.85	450.2	1137.79	482.21
52.819	1	0.06	0.03	0.01	0.08	0.38	0.06	0.08	0.4	0.41	99.25	1.98	19.24	91.87	0.41	7.27	0.02	0.87	4.47	0.03	0.56	1.39	0	0.02	0.06	1.79	0.23	0.4	0.75	0.24	0.01	1.82	22.39	0	0	0	-1.68	-9.87	10.11	60.65	197.7	891.27	403.47	1170.52	696.71	947.21	449.22	1141.77	484.32
52.852	1	0.06	0.03	0.01	0.08	0.36	0.06	0.08	0.34	0.43	99.29	1.92	18.83	96.14	0.43	7.23	0.02	0.89	3.95	0.03	0.5	1.13	0	0.02	0.04	1.78	0.18	0.34	0.82	0.24	0.01	1.85	22.18	0	0	0	-1.87	-5.92	10.49	60.74	198.41	891.03	404.78	1170.28	697.98	947.25	450.63	1142.43	486.3
52.886	1	0.05	0.02	0.01	0.07	0.58	0.05	0.08	0.37	0.45	98.85	3.89	23.42	96.82	0.45	7.91	0.02	0.92	3.51	0.03	0.56	1.18	0	0.03	0.04	1.87	0.17	0.37	0.99	0.24	0.01	3.59	26.72	0	0	0	-2.33	-4.93	10.79	60.65	198.54	889.34	404.9	1169.88	698.98	946.65	451.06	1141.93	486.9
52.919	1	0.05	0.02	0.01	0.07	0.63	0.05	0.09	0.29	0.46	98.74	4.43	24.28	95.64	0.46	9.62	0.02	0.89	3.45	0.03	0.62	1.42	0	0.03	0.04	1.84	0.16	0.29	1.06	0.24	0.02	3.64	27.56	0	0	0	-1.68	-6.56	11.35	60.92	193.13	888.7	404.65	1169.08	698.61	948.96	451.83	1139.06	485.88
52.952	1	0.04	0.02	0.01	0.07	0.81	0.04	0.1	0.31	0.47	98.38	6.22	26.59	95.93	0.47	11.52	0.02	0.93	3.5	0.03	0.75	1.15	0	0.04	0.04	1.96	0.18	0.31	1.1	0.24	0.02	2.39	29.79	0	0	0	-3.8	-6.2	11.43	60.51	191.9	887.55	404.29	1168.03	697.64	948.45	451.12	1137.43	484.49
52.986	1	0.04	0.01	0.01	0.07	1.41	0.03	0.1	0.41	0.47	97.17	12.22	31.72	95.09	0.47	12.67	0.02	0.98	4.37	0.03	0.97	1.44	0	0.07	0.05	2.38	0.21	0.41	1.49	0.21	0.02	0.82	34.4	0	0	0	-3.97	-7.18	11.96	60.26	191.32	886.99	403.61	1168.59	697.65	949.57	450.27	1137.8	484.52
53.019	1	0.03	0.01	0.01	0.07	1.55	0.03	0.11	0.48	0.43	96.89	13.07	32.45	95.62	0.43	13.84	0.02	0.98	5.13	0.03	1.17	1.95	0	0.08	0.06	2.45	0.23	0.48	1.49	0.21	0.02	1.91	34.88	0	0	0	-5.25	-6.58	11.3	60.15	192.04	886.82	404.31	1167.48	697.59	947.58	450.41	1136.66	483.93
53.052	1	0.03	0.01	0.01	0.06	1.83	0.03	0.1	0.52	0.47	96.34	16.39	34.04	96.62	0.47	12.91	0.02	1.06	4.81	0.03	1.16	1.91	0	0.11	0.06	2.76	0.19	0.52	1.77	0.19	0.02	1.8	36.53	0	0	0	-3.52	-5.23	11.39	60.35	192.32	885.77	403.75	1168.57	700.79	947.75	449.75	1136.8	485.05
53.086	1	0.03	0.01	0.01	0.06	1.87	0.03	0.1	0.42	0.48	96.26	17.46	34.33	96.85	0.48	12.58	0.03	1.08	4.25	0.03	1.11	2.85	0	0.14	0.07	2.94	0.18	0.42	2.05	0.19	0.02	1.65	37	0	0	0	-0.27	-4.88	11.44	61.51	193.15	883.79	403.55	1163.57	698.35	944.13	449.25	1133.69	486.31
53.119	1	0.03	0.01	0.01	0.07	1.58	0.03	0.11	0.38	0.5	96.84	15.02	32.84	93.26	0.5	14.38	0.03	1.18	3.43	0.03	1	3.86	0	0.16	0.08	3.21	0.22	0.38	2.26	0.21	0.02	1.55	35.88	0	0	0	-1.07	-8.86	11.01	60.87	192.92	889.75	405.57	1168.12	698.37	948.8	450.49	1138.21	487.17
53.153	1	0.04	0.01	0.01	0.07	1.46	0.03	0.11	0.28	0.47	97.08	14.36	32.22	96.2	0.47	14.16	0.03	1.29	2.65	0.03	0.91	4.67	0	0.2	0.09	3.28	0.22	0.28	2.52	0.24	0.02	3.01	35.56	0	0	0	-3.07	-5.84	10.61	60.86	197.24	888.14	406.55	1165.54	697.36	944.16	451.34	1138.07	487.45
53.186	1	0.04	0.01	0.01	0.07	1.44	0.03	0.1	0.29	0.54	97.11	13.92	32.05	96.71	0.54	12.61	0.03	1.46	2.9	0.03	0.92	3.99	0	0.23	0.08	3.07	0.2	0.29	2.78	0.27	0.02	6.7	35.33	0	0	0	-3.69	-5.09	11.52	60.74	193.85	885.43	405.66	1163.79	697.5	944.95	449.39	1135.02	487.47
53.219	1	0.04	0.01	0.01	0.07	1.19	0.04	0.1	0.36	0.53	97.62	11.52	30.31	96.42	0.53	12.1	0.03	1.51	2.11	0.02	0.84	2.45	0	0.23	0.08	2.69	0.14	0.36	2.66	0.27	0.02	4.79	33.98	0	0	0	-2.61	-5.53	12.05	60.73	193.91	881.87	403.05	1166.99	701.6	945.38	450.18	1135.95	486.07
53.253	1	0.04	0.01	0.01	0.07	1.05	0.04	0.1	0.43	0.54	97.91	9.77	29.08	97.55	0.54	12.69	0.03	1.4	2.06	0.02	0.74	1.84	0	0.29	0.08	2.47	0.12	0.43	2.5	0.27	0.02	2.71	32.84	0	0	0	-2.21	-3.57	11.65	60.88	190.72	882.7	402.64	1166.41	700.96	946.12	450.18	1133.76	484.33
53.286	1	0.04	0.01	0.01	0.07	1.1	0.04	0.1	0.59	0.51	97.8	10.14	29.47	95.79	0.51	12.23	0.04	1.6	2.45	0.03	0.75	2.4	0	0.32	0.09	2.23	0.11	0.59	2.56	0.27	0.02	2.64	33.09	0	0	0	-4.85	-6.38	10.7	60.04	195.02	884.36	402.59	1168.25	700.68	944.66	448.12	1136.5	483.2
53.319	1	0.04	0.01	0.01	0.08	1.1	0.03	0.11	0.79	0.46	97.81	10.26	29.46	96.96	0.46	14.75	0.03	1.48	2.24	0.03	0.67	2.24	0	0.35	0.09	2	0.13	0.79	2.48	0.28	0.02	1.83	33.17	0	0	0	-5.07	-4.69	11.77	60.2	195.25	883.74	402.81	1167.3	698.64	945.45	449.04	1137.43	484.66
53.353	1	0.04	0.01	0.01	0.07	1.22	0.03	0.11	0.79	0.44	97.56	11.26	30.39	95.31	0.44	14	0.04	1.59	2.89	0.03	0.72	2.8	0	0.39	0.1	1.97	0.11	0.79	2.52	0.27	0.03	2	33.82	0	0	0	-4.41	-6.94	11.35	60.2	192.74	885.22	403.6	1167.12	699.4	946.58	448.33	1135.87	484.62
53.386	1	0.04	0.01	0.01	0.07	1.13	0.04	0.11	0.83	0.42	97.73	10.55	29.76	96.5	0.42	13.52	0.04	1.43	2.45	0.02	0.65	1.82	0	0.36	0.1	2.01	0.09	0.83	2.55	0.26	0.03	6.09	33.36	0	0	0	-2.06	-5.42	11.57	60.94	191.16	884.45	404.17	1165.21	699.75	946.28	449.45	1133.91	486.06
53.42	1	0.04	0.01	0.01	0.07	1.14	0.04	0.11	0.71	0.46	97.72	10.94	29.94	95.84	0.43	13.85	0.04	1.23	2.08	0.03	0.46	1.54	0	0.47	0.11	2.03	0.1	0.71	2.38	0.24	0.03	2.85	33.62	0	0	0	-2.99	-6.32	12.07	60.77	189.96	881.82	402.23	1165.07	698.77	945.93	449.8	1132.87	483.52
53.453	1	0.04	0.01	0.01	0.08	0.98	0.04	0.11	0.69	0.4	98.04	8.92	28.48	95.79	0.4	15.33	0.04	1.28	2.14	0.03	0.4	1.53	0	0.51	0.13	1.83	0.11	0.69	2.49	0.26	0.03	3.01	32.21	0	0	0	-1.37	-6.38	12.39	61.21	192.6	879.04	401.14	1163.97	699.45	943.51	448.98	1132.8	484.53
53.486	1	0.04	0.01	0.01	0.08	1	0.04	0.12	0.66	0.38	98	9.26	28.77	97.22	0.38	16.1	0.04	1.34	2	0.04	0.3	1.3	0	0.46	0.1	1.92	0.13	0.66	2.55	0.26	0.03	3.1	32.47	0	0	0	-3.38	-4.24	11.1	60.2	192.49	880.65	398.67	1169.5	702.35	944.88	447.96	1134.75	479.65
53.52	1	0.04	0.01	0.01	0.08	0.74	0.04	0.11	0.7	0.36	98.52	6.17	25.92	95.82	0.36	13.44	0.04	1.5	2.02	0.03	0.25	1.11	0	0.41	0.08	1.54	0.12	0.7	2.45	0.25	0.03	1.68	29.73	0	0	0	-1.72	-6.33	10.23	59.88	201.3	885.09	401.56	1174.67	704.53	944.33	453.93	1143.56	482.74
53.553	1	0.04	0.02	0.01	0.08	0.72	0.04	0.1	0.91	0.36	98.56	5.96	25.64	96.51	0.36	12.07	0.04	1.32	1.95	0.03	0.19	0.69	0	0.37	0.06	1.54	0.14	0.91	2.34	0.26	0.03	2.95	29.5	0	0	0	-2.41	-5.4	10.39	59.87	196.21	883.32	401.46	1172.37	704.99	944.78	452.65	1138.8	481.89
53.586	1	0.04	0.02	0.01	0.07	0.78	0.04	0.09	0.76	0.39	98.43	6.57	26.5	96.85	0.39	9.45	0.04	1.25	2.2	0.03	0.16	0.53	0	0.31	0.04	1.41	0.15	0.76	2.43	0.28	0.03	3.69	30.15	0	0	0	-1.9	-4.87	9.71	60.07	196.15	884.18	403.48	1168.47	703.07	942.31	452.93	1136.14	483.06
53.62	1	0.05	0.02	0.01	0.07	0.8	0.04	0.08	0.6	0.36	98.4	6.68	26.73	95.26	0.36	7.72	0.05	1.03	2.4	0.03	0.2	0.67	0	0.27	0.04	1.14	0.16	0.6	2.05	0.26	0.03	4.83	30.26	0	0	0	-4.44	-6.99	10	59.37	196.32	883.5	405.81	1165.52	701.62	940.98	452.91	1134.69	484.8
53.653	1	0.04	0.02	0.01	0.06	0.94	0.04	0.08	0.47	0.33	98.12	7.7	28.17	96.84	0.33	6.16	0.05	0.95	3.36	0.04	0.26	0.93	0	0.24	0.03	1.22	0.22	0.47	1.84	0.26	0.03	5.26	31.21	0	0	0	-5.19	-4.89	9.06	59.35	195.7	883.22	409.5	1162.14	702.49	937.89	456.38	1131.24	486.6
53.686	1	0.04	0.01	0.01	0.06	1.12	0.04	0.08	0.4	0.3	97.76	9.37	29.81	96.75	0.3	6.27	0.05	1.02	3.82	0.05	0.28	1.02	0	0.19	0.03	1.14	0.29	0.4	1.62	0.26	0.03	6.71	32.55	0	0	0	-6.79	-5.04	7.85	59.27	193.32	882.4	412.22	1158.16	701.42	934.49	459.56	1125.94	486.36
53.72	1	0.04	0.01	0.01	0.05	1.33	0.04	0.07	0.52	0.27	97.34	12.13	31.48	96.52	0.27	4.28	0.05	0.91	3.37	0.04	0.34	1.17	0	0.16	0.02	1.27	0.33	0.52	1.53	0.27	0.03	5.29	34.34	0	0	0	-3.76	-5.39	10.62	59.89	196.47	877.9	411.56	1155.8	702.93	934.54	456.09	1127.65	492.28
53.753	1	0.04	0.01	0.01	0.05	1.26	0.04	0.07	0.55	0.26	97.48	11.43	30.97	97.02	0.26	2.97	0.05	0.84	3.21	0.03	0.34	0.9	0	0.16	0.02	1.36	0.32	0.55	1.56	0.28	0.03	4.68	33.93	0	0	0	-2.37	-4.58	11.45	60.86	194.96	873.13	407.29	1151.13	698.71	931.84	452.04	1123.17	489.5
53.787	1	0.04	0.01	0.01	0.05	1.25	0.04	0.07	0.93	0.28	97.49	11.99	30.91	95.99	0.28	3.1	0.05	0.84	2.5	0.03	0.45	0.57	0	0.12	0.02	1.6	0.34	0.93	1.32	0.28	0.03	3.26	34.26	0	0	0	0.27	-6.12	9.06	61.56	188.53	869.95	398.75	1153.08	698.96	929.83	448.39	1116.03	477.91
53.82	1	0.04	0.01	0.01	0.05	1.28	0.04	0.07	1.17	0.28	97.43	12.18	31.11	95.3	0.28	3.19	0.04	0.96	2.68	0.03	0.35	0.36	0	0.09	0.02	1.79	0.33	1.17	1.26	0.29	0.02	0.9	34.37	0	0	0	2.58	-6.96	9.78	61.71	192.21	868.6	385.94	1153.55	687.34	928.62	439.32	1119.06	465.37
53.853	1	0.04	0.01	0.01	0.05	1.32	0.04	0.07	1.61	0.29	97.36	12.26	31.24	95.75	0.29	3.62	0.04	1.19	3.1	0.03	0.34	0.15	0	0.08	0.02	1.79	0.28	1.61	1.28	0.32	0.02	1.25	34.42	0	0	0	5.24	-6.43	7.67	62.9	189.74	865.38	383.78	1148.97	685.62	922.83	436.26	1110.45	464.55
53.887	1	0.04	0.01	0.01	0.05	1.48	0.04	0.07	2.98	0.31	97.03	14.09	32.1	96.55	0.31	4.59	0.04	1.52	3.22	0.02	0.25	0.06	0	0.07	0.02	1.73	0.29	2.98	1.03	0.37	0.02	0.85	35.42	0	0	0	2.4	-5.35	7.65	62.32	190.99	862.76	383.25	1143.37	681.69	917.94	435.29	1107.25	460.58
53.92	1	0.04	0.01	0.01	0.05	1.46	0.04	0.07	3.28	0.34	97.07	13.33	31.85	94.02	0.34	3.91	0.04	1.66	3.79	0.02	0.25	0.05	0	0.07	0.02	1.69	0.21	3.28	1.07	0.4	0.02	0.99	35.02	0	0	0	8.23	-8.22	7.33	63.55	186.57	864.9	385.08	1140.46	680.58	918.92	438.94	1104.1	461.69
53.953	1	0.04	0.01	0.01	0.05	1.26	0.04	0.07	2.61	0.3	97.48	11.26	30.56	93.83	0.3	2.97	0.04	1.6	3.43	0.02	0.31	0.05	0	0.05	0.02	1.77	0.12	2.61	1.15	0.4	0.02	0.52	33.82	0	0	0	5.91	-8.39	6.94	62.69	188.12	866.5	389.17	1139	679.6	917.75	441.5	1104.39	465.03
53.987	1	0.05	0.02	0.01	0.05	1.04	0.04	0.07	2.48	0.27	97.92	9.17	28.82	95.7	0.27	3.17	0.04	1.61	2.84	0.03	0.37	0.07	0	0.03	0.02	1.76	0.11	2.48	1.1	0.37	0.01	0.8	32.4	0	0	0	1.83	-6.49	7.74	61.54	190.09	867.66	398.13	1135.51	681.65	916.84	448.7	1105.54	471.6
54.02	1	0.05	0.02	0.01	0.05	1.06	0.04	0.07	2.64	0.23	97.87	9.24	28.92	95.56	0.23	3.49	0.05	1.68	3.11	0.05	0.46	0.13	0	0.03	0.02	1.56	0.14	2.64	1.11	0.38	0.01	3.16	32.45	0	0	0	-0.57	-6.65	8.85	60.9	189.13	868.01	407.43	1132.3	685.25	917.68	455.14	1104.98	481.41
54.053	1	0.04	0.01	0.01	0.05	1.18	0.04	0.07	2.04	0.18	97.64	10.95	30.14	95.16	0.18	2.84	0.05	1.55	2.7	0.08	0.44	0.13	0	0.03	0.02	1.38	0.15	2.04	1.19	0.46	0.01	2.17	33.63	0	0	0	0.98	-7.11	8.06	61.6	189.58	867.78	412.12	1129.25	687.77	914.58	460.31	1102.55	485.05
54.087	1	0.05	0.02	0.01	0.05	1.03	0.04	0.07	1.56	0.14	97.93	9.01	28.89	95.2	0.14	2.45	0.05	1.46	2.94	0.1	0.51	0.16	0	0.03	0.02	1.39	0.15	1.56	1.17	0.47	0.01	1.17	32.28	0	0	0	-3.41	-7.06	7.67	60.42	190.14	866.48	410.26	1131.71	689.12	914.25	458.17	1102.94	481.65
54.12	1	0.05	0.02	0.01	0.05	0.87	0.05	0.06	1.2	0.11	98.26	7.16	27.4	94.65	0.11	1.84	0.05	1.34	2.95	0.1	0.37	0.11	0	0.03	0.02	1.28	0.14	1.2	1.29	0.49	0.01	0.88	30.73	0	0	0	-3.12	-7.63	7.29	60.94	187.45	862.62	403.76	1130.09	684.45	912.41	450.53	1097.86	477.83
54.154	1	0.05	0.02	0.01	0.05	0.81	0.05	0.06	0.29	0.1	98.38	6.78	27	94.74	0.1	1.38	0.04	1.26	2.39	0.13	0.32	0.06	0	0.02	0.01	0.98	0.1	0.29	1.42	0.55	0.01	0.42	30.36	0	0	0	-0.11	-7.55	7.64	61.7	190.74	857.67	399.43	1127.56	683.55	907.77	447.22	1096.37	475.73
54.187	1	0.05	0.02	0.01	0.05	0.79	0.05	0.06	0.28	0.09	98.42	6.37	26.69	94.14	0.09	1.28	0.04	1.21	2.73	0.11	0.36	0.07	0	0.02	0.01	0.84	0.1	0.28	1.76	0.6	0.01	0.69	29.94	0	0	0	0.28	-8.12	7.56	61.61	186.68	854.95	396.62	1125.07	681.96	906.78	445.13	1091.54	471.75
54.22	1	0.05	0.02	0.01	0.05	0.85	0.05	0.06	0.28	0.09	98.31	6.96	27.4	91.55	0.09	1.23	0.03	1.14	2.83	0.11	0.25	0.04	0	0.02	0.02	0.74	0.13	0.28	1.72	0.6	0.02	0.3	30.54	0	0	0	0.77	-10.09	6.92	61.42	180.35	853.77	394.04	1124.11	681.32	907.38	444.48	1086.42	466.19
54.254	1	0.05	0.02	0.01	0.06	0.61	0.05	0.06	0.28	0.08	98.77	4.36	24.25	93.05	0.08	0.96	0.03	1.08	3.23	0.11	0.37	0.07	0	0.02	0.02	0.58	0.09	0.28	1.77	0.54	0.01	0.36	27.44	0	0	0	4.06	-9.03	6.9	62.06	178.57	854.81	395.83	1122.6	681.65	907.91	447.07	1085.21	468.32
54.287	1	0.06	0.03	0.01	0.06	0.48	0.06	0.06	0.46	0.07	99.04	3.13	21.85	92.52	0.07	0.67	0.04	1	2.99	0.11	0.39	0.06	0	0.02	0.01	0.56	0.06	0.46	1.79	0.5	0.01	0.48	25.32	0	0	0	3.42	-9.42	6.42	61.63	185.9	857.36	400.82	1123.72	683.69	905.7	451.85	1090.34	473.48
54.32	1	0.06	0.03	0.01	0.07	0.34	0.06	0.06	0.87	0.07	99.31	2.09	18.72	96.83	0.07	0.67	0.04	0.95	2.18	0.1	0.32	0.04	0	0.01	0.02	0.44	0.05	0.87	2.04	0.46	0.01	0.88	22.74	0	0	0	0.9	-4.9	4.93	61.8	180.16	857.99	407.31	1115.94	681.24	902.43	458.75	1081.95	474.03
54.354	1	0.07	0.04	0.01	0.07	0.24	0.07	0.06	1.59	0.09	99.53	1.28	15.02	94.93	0.09	0.63	0.05	1	1.79	0.1	0.36	0.06	0	0.01	0.02	0.3	0.05	1.59	2.17	0.45	0.01	1.07	19.57	0	0	0	2.7	-7.35	8.38	61.48	188.2	858.65	411.54	1117.61	684.19	905.25	460.54	1091.92	484.5
54.387	1	0.08	0.05	0.01	0.08	0.21	0.07	0.06	2.79	0.09	99.58	1.1	13.62	96.6	0.09	0.54	0.05	0.93	1.68	0.14	0.33	0.05	0	0.01	0.02	0.28	0.05	2.79	1.94	0.42	0.01	2.08	18.53	0	0	0	-0.37	-5.27	7.52	61.52	182.29	856.08	415.93	1110.07	683.5	901.44	464.19	1082.57	484.65
54.421	1	0.09	0.06	0.02	0.08	0.16	0.08	0.06	6.29	0.09	99.67	0.78	10.54	93.67	0.09	0.56	0.06	0.73	2.21	0.19	0.34	0.11	0	0.01	0.02	0.19	0.08	6.29	2.01	0.37	0.01	2.58	16.12	0	0	0	-4.75	-8.53	6.46	60.45	178.76	858.57	418.39	1108.98	680.52	902.39	462.92	1079.65	486.08
54.454	1	0.09	0.06	0.02	0.08	0.15	0.08	0.06	6.3	0.09	99.69	0.71	9.84	96.51	0.09	0.7	0.06	0.73	2.45	0.25	0.34	0.11	0	0.02	0.03	0.14	0.1	6.3	1.69	0.36	0.02	4.96	15.37	0	0	0	-1.56	-5.4	7.3	61.23	181.21	859.18	420.13	1109.41	683.39	903.05	465.14	1082.62	489.44
54.487	1	0.09	0.06	0.02	0.08	0.15	0.08	0.06	5.42	0.09	99.7	0.65	9.6	93.24	0.09	0.72	0.06	0.9	2.84	0.3	0.43	0.12	0	0.02	0.03	0.14	0.12	5.42	1.64	0.36	0.02	2.17	14.84	0	0	0	-0.83	-8.88	5.98	60.95	176.67	857.77	418.5	1113.1	687.54	904.29	465.65	1079.56	487.88
54.521	1	0.09	0.06	0.02	0.09	0.14	0.08	0.06	3.65	0.1	99.73	0.6	9.28	94.41	0.1	1.15	0.05	1.06	2.69	0.25	0.45	0.13	0	0.02	0.03	0.12	0.17	3.65	1.53	0.39	0.03	0.73	14.25	0	0	0	-2.07	-7.86	6.56	60.65	180.92	854.85	416.76	1113.11	688.62	901.74	463.69	1081.17	486.84
54.554	1	0.09	0.07	0.02	0.09	0.13	0.08	0.06	2.04	0.11	99.75	0.54	8.73	94.9	0.11	1.69	0.05	1.22	2.56	0.22	0.56	0.13	0	0.02	0.03	0.13	0.19	2.04	1.47	0.35	0.03	0.36	13.51	0	0	0	-1	-7.38	6.39	60.9	181.85	852.36	414.91	1112.33	689.03	899.41	462.81	1079.84	485.49
54.587	1	0.09	0.07	0.02	0.09	0.12	0.08	0.06	1.47	0.11	99.75	0.54	8.74	94.34	0.11	2.06	0.05	1.36	2.46	0.25	0.6	0.13	0	0.02	0.04	0.13	0.19	1.47	1.39	0.34	0.03	0.42	13.46	0	0	0	1.22	-7.93	6.3	61.38	180.8	853.49	416.9	1109.46	688.15	898.73	465.76	1078.44	485.59
54.621	1	0.09	0.07	0.02	0.1	0.11	0.08	0.07	1.56	0.09	99.78	0.46	7.52	96.34	0.09	2.3	0.05	1.4	2.16	0.28	0.56	0.12	0	0.02	0.04	0.12	0.19	1.56	1.13	0.29	0.04	1.7	12.43	0	0	0	-3.42	-5.64	6.95	60.64	181.87	854.04	420.66	1106.33	685.57	897.83	468.5	1078.76	487.01
54.654	1	0.09	0.07	0.02	0.1	0.11	0.08	0.07	1.7	0.08	99.78	0.46	7.56	96.43	0.08	2.6	0.05	1.35	2.4	0.3	0.58	0.11	0	0.02	0.04	0.13	0.19	1.7	1.1	0.29	0.04	1.63	12.4	0	0	0	-2.12	-5.52	6.72	61.06	181.09	854.01	424.02	1104.63	688.41	897.09	470.57	1077.03	490.88
54.687	1	0.09	0.08	0.02	0.1	0.1	0.09	0.07	1.8	0.06	99.8	0.41	6.62	93.75	0.06	2.39	0.06	1.74	2.51	0.3	0.54	0.14	0	0.03	0.03	0.14	0.15	1.8	1.02	0.26	0.04	0.93	11.48	0	0	0	-6.58	-8.46	5.81	59.98	174.41	853.26	423.21	1105.56	687.85	898.95	468.82	1072.24	488.59
54.721	1	0.1	0.09	0.02	0.1	0.09	0.09	0.07	1.23	0.07	99.79	0.34	5.7	97.24	0.06	1.86	0.07	1.88	3.2	0.24	0.67	0.22	0	0.03	0.03	0.18	0.11	1.23	0.96	0.23	0.04	2.67	10.28	0	0	0	-0.73	-4.19	7.15	62.23	182.84	846.24	414.07	1108.71	689.63	895.64	460.06	1076.1	489.46
54.754	1	0.09	0.08	0.02	0.1	0.11	0.09	0.07	0.71	0.07	99.79	0.39	7.25	97.43	0.06	1.92	0.07	1.82	3.98	0.17	0.55	0.22	0	0.03	0.02	0.19	0.09	0.71	0.96	0.23	0.03	0.68	11.28	0	0	0	3.39	-3.82	6.39	62.42	189.38	847.91	399.96	1114.76	683.97	894.76	452.57	1083.19	471.53
54.788	1	0.09	0.07	0.02	0.1	0.14	0.08	0.07	0.49	0.08	99.72	0.52	9.83	98.13	0.08	2.1	0.06	1.83	4.94	0.13	0.37	0.1	0	0.04	0.03	0.18	0.09	0.49	0.88	0.26	0.05	0.42	13.21	0	0	0	5.78	-2.19	5.15	63.75	180.61	843.17	395.39	1111.8	683.64	893.1	450.65	1073.08	465.62
54.821	1	0.08	0.06	0.02	0.09	0.16	0.08	0.07	0.36	0.11	99.67	0.66	11.53	96.38	0.11	2.73	0.05	1.98	4.53	0.12	0.32	0.07	0	0.05	0.03	0.2	0.08	0.36	1.04	0.3	0.06	0.28	14.94	0	0	0	3.94	-5.58	7.08	63.51	175.62	842.45	389.99	1107.11	672.92	895.39	442.67	1070.18	459.68
54.854	1	0.08	0.06	0.02	0.1	0.16	0.08	0.07	0.26	0.16	99.68	0.68	11.34	98.12	0.16	2.96	0.05	2.41	3.69	0.1	0.27	0.04	0	0.05	0.03	0.22	0.05	0.26	1.35	0.34	0.06	0.42	15.07	0	0	0	4.97	-2.23	4.94	63.72	179.42	845.15	384.57	1112.42	670.09	894.76	438.5	1073.34	455.82
54.888	1	0.08	0.05	0.02	0.1	0.17	0.07	0.08	0.25	0.2	99.67	0.74	11.81	96.61	0.2	4.27	0.04	2.76	3.2	0.08	0.3	0.05	0	0.06	0.03	0.3	0.03	0.25	1.88	0.36	0.08	0.69	15.73	0	0	0	9.07	-5.24	6.73	64.23	185.17	843.95	382.25	1114.36	672.1	895.15	435.92	1079	458
54.921	1	0.08	0.05	0.02	0.11	0.17	0.07	0.08	0.22	0.26	99.67	0.75	11.81	94.05	0.26	6.06	0.04	3.51	3.2	0.08	0.37	0.09	0	0.06	0.04	0.32	0.02	0.22	2.2	0.36	0.08	0.48	15.76	0	0	0	10.7	-8.2	5.49	64.72	179.25	847.82	385.4	1114.38	671.67	897.92	440.08	1076.14	459.22
54.954	1	0.08	0.05	0.02	0.12	0.15	0.07	0.09	0.23	0.26	99.69	0.7	11.08	95.35	0.26	7.41	0.04	3.28	2.63	0.07	0.39	0.14	0	0.05	0.03	0.4	0.01	0.23	2.42	0.31	0.07	0.29	15.3	0	0	0	5.69	-6.9	5.58	63.43	177.26	852.04	390.18	1111.55	666.28	899.78	441	1075.79	461.94
54.988	1	0.08	0.05	0.02	0.12	0.16	0.07	0.09	0.36	0.23	99.68	0.75	11.5	95.95	0.23	8.63	0.03	2.52	2.44	0.07	0.31	0.14	0	0.05	0.03	0.49	0.01	0.36	2.7	0.33	0.06	0.63	15.76	0	0	0	2.87	-6.18	8.47	62.39	181.12	856.96	403.15	1111.69	672.26	905.07	448.32	1083.87	477.22
55.021	1	0.08	0.05	0.02	0.12	0.14	0.07	0.09	0.61	0.19	99.73	0.62	10	94.49	0.19	9.42	0.03	2.08	2.05	0.09	0.25	0.15	0	0.05	0.03	0.42	0.02	0.61	2.63	0.32	0.05	0.85	14.51	0	0	0	4.84	-7.79	8.81	62.39	182.65	860.92	413.55	1113.28	680.71	907.51	459.61	1088.14	486.72
55.054	1	0.08	0.05	0.02	0.12	0.14	0.07	0.09	0.91	0.13	99.71	0.67	10.46	91.86	0.13	8.5	0.03	2.05	2.2	0.14	0.31	0.19	0	0.06	0.03	0.39	0.02	0.91	2.5	0.31	0.05	5	14.96	0	0	0	-0.41	-9.88	7.44	60.53	182.07	864.32	424.98	1113.59	687.51	907.46	470.11	1087.98	493.82
55.088	1	0.08	0.05	0.02	0.11	0.18	0.07	0.08	1.72	0.07	99.65	0.81	12.01	94.46	0.07	7.54	0.04	1.64	3.01	0.2	0.48	0.67	0	0.06	0.03	0.41	0.03	1.72	2.44	0.39	0.06	14.98	16.33	0	0	0	-0.85	-7.82	7.99	60.24	182.39	866.12	437.38	1112.02	695.46	908.4	480.56	1088.83	507.26
55.121	1	0.08	0.05	0.02	0.09	0.18	0.07	0.07	1.38	0.08	99.64	0.82	12.18	96.9	0.04	5.56	0.04	1.04	3.21	0.31	0.74	1.5	0	0.08	0.03	0.37	0.05	1.38	1.91	0.43	0.07	23.28	16.44	0	0	0	-3.11	-4.78	6.68	59.5	182.92	864.64	444.92	1110.27	702.83	904.35	490.4	1086.12	510.95
55.155	1	0.08	0.05	0.02	0.08	0.23	0.07	0.07	0.79	0.11	99.55	1.03	14.03	95.74	0.03	3.08	0.04	0.56	4.08	0.54	1.6	6.67	0	0.11	0.04	0.36	0.11	0.79	1.82	0.51	0.08	14.33	18.08	0	0	0	-4.64	-6.44	5.77	58.83	181.94	864.24	451.75	1110.02	709.16	902.91	499.67	1084.23	514.67
55.188	1	0.08	0.05	0.02	0.08	0.22	0.07	0.06	0.65	0.13	99.55	1.07	14.17	96.21	0.02	2.09	0.04	0.34	3.35	0.49	1.14	5.01	0	0.13	0.04	0.32	0.24	0.65	1.65	0.61	0.09	30.92	18.29	0	0	0	-4.54	-5.83	6.48	58.99	178.17	865.11	455.55	1107.55	710.21	905.05	500.18	1082.18	519.46
55.221	1	0.07	0.04	0.02	0.07	0.24	0.07	0.06	0.64	0.14	99.51	1.21	15.15	96.94	0.02	1.73	0.05	0.29	3.06	0.59	0.81	3.89	0	0.14	0.05	0.3	0.58	0.64	1.34	0.62	0.1	12.97	19.21	0	0	0	-6.77	-4.72	7.43	58.7	178.19	858.62	451.99	1109.18	713.78	903.89	498.79	1081.16	516.88
55.255	1	0.08	0.05	0.02	0.08	0.22	0.07	0.06	1.04	0.17	99.55	1.1	14.23	92.9	0.02	1.76	0.05	0.38	2.79	0.47	0.77	4.45	0	0.17	0.08	0.31	1.02	1.04	1.15	0.66	0.16	4.59	18.54	0	0	0	-5.07	-9.14	7.03	59.18	186.04	855.1	445.09	1111.99	714.42	899.48	492.03	1084.37	512.63
55.288	1	0.07	0.04	0.02	0.07	0.24	0.07	0.06	1.08	0.19	99.51	1.28	15.25	93.83	0.02	1.41	0.05	0.44	2.45	0.36	0.57	4.88	0	0.19	0.1	0.32	1.55	1.08	0.96	0.65	0.15	4.66	19.56	0	0	0	-5.11	-8.39	8.43	58.91	193.19	850.01	436.26	1116.76	713.9	898.28	485.25	1090.11	508.15
55.321	1	0.07	0.04	0.02	0.07	0.28	0.07	0.06	1.86	0.17	99.44	1.45	16.23	94.72	0.02	1.11	0.05	0.38	3	0.28	0.57	4.59	0	0.17	0.1	0.37	2.36	1.86	0.82	0.69	0.13	2.81	20.42	0	0	0	-3.98	-7.56	9.83	59.42	185.99	845.49	431.31	1115.92	714.78	901.11	478.62	1085.12	505.65
55.355	1	0.07	0.04	0.01	0.07	0.29	0.06	0.06	2.06	0.16	99.41	1.62	16.79	94.57	0.02	0.78	0.06	0.37	2.64	0.18	0.55	2.58	0	0.16	0.09	0.39	2.43	2.06	0.42	0.57	0.11	2.5	21.13	0	0	0	-3.04	-7.71	9.82	59.54	185.25	842.24	428.23	1114.38	714.36	899.03	475.92	1082.28	503.04
55.388	1	0.06	0.03	0.01	0.06	0.38	0.06	0.06	2.01	0.14	99.25	2.27	19.21	89.49	0.03	0.81	0.05	0.41	2.81	0.1	0.35	1.61	0	0.14	0.07	0.41	2.99	2.01	0.39	0.52	0.11	3.43	23.25	0	0	0	-4.88	-11.29	8.54	58.92	195.68	839.88	423.84	1116.1	712.14	892	474.15	1086.27	497.64
55.422	1	0.06	0.03	0.01	0.06	0.51	0.05	0.06	1.41	0.13	98.97	3.64	22.4	95.1	0.04	0.98	0.06	0.55	2.38	0.05	0.28	0.78	0	0.13	0.05	0.35	2.41	1.41	0.2	0.52	0.1	1.26	26.28	0	0	0	-3.99	-7.17	7.7	59.07	179.13	841.17	424.59	1111.58	710.93	896.38	474.15	1074.38	494.21
55.455	1	0.05	0.02	0.01	0.05	0.64	0.05	0.06	1.26	0.14	98.73	4.93	24.49	80.04	0.05	1.11	0.06	0.57	2.27	0.04	0.26	0.92	0	0.14	0.04	0.39	2.14	1.26	0.17	0.61	0.11	3.2	28.25	0	0	0	-4.08	-15.06	7.36	58.09	186.98	843.51	424.87	1115.43	710.92	895.45	475.47	1081.43	494.75
55.488	1	0.05	0.02	0.01	0.05	0.6	0.05	0.06	1.02	0.14	98.81	4.51	23.91	94.41	0.05	1.1	0.06	0.59	2.26	0.03	0.27	1.2	0	0.14	0.04	0.4	1.46	1.02	0.16	0.55	0.11	3.02	27.67	0	0	0	-1.75	-7.87	8.15	58.89	184.2	844.27	429.45	1111.72	711.09	896.37	480.11	1079.45	500.38
55.522	1	0.04	0.02	0.01	0.05	1.04	0.04	0.06	0.76	0.16	97.92	9.48	29.27	92.35	0.05	1.25	0.07	0.47	2.39	0.03	0.26	1.16	0	0.16	0.03	0.52	1.11	0.76	0.12	0.59	0.14	8.11	32.63	0	0	0	-4.09	-9.54	7.06	58.13	186.86	843.43	431.06	1110.98	712.12	892.66	482.32	1078.71	499.68
55.555	1	0.04	0.02	0.01	0.05	1.11	0.04	0.06	0.77	0.13	97.78	10.09	29.87	93.36	0.05	1.44	0.07	0.35	2.68	0.04	0.22	1.15	0	0.13	0.02	0.51	1.06	0.77	0.11	0.6	0.14	4.95	33.06	0	0	0	-4.35	-8.78	6.84	57.9	186.92	843.59	432.64	1110.28	713.85	892.16	481.7	1078.01	501.71
55.588	1	0.04	0.02	0.01	0.05	1.06	0.04	0.06	0.74	0.12	97.87	9.26	29.4	93.42	0.05	1.68	0.07	0.32	3.08	0.05	0.27	1.19	0	0.12	0.02	0.48	0.89	0.74	0.11	0.62	0.14	4.95	32.47	0	0	0	-3.32	-8.73	7.25	58.14	186.52	841.67	432.81	1107.94	713.46	890.82	482.11	1076.22	502.58
55.622	1	0.04	0.02	0.01	0.05	1.13	0.04	0.06	0.68	0.09	97.74	9.93	30.02	95.41	0.05	2.3	0.05	0.3	3.21	0.05	0.22	1.22	0	0.09	0.03	0.56	0.92	0.68	0.12	0.48	0.12	2.6	32.94	0	0	0	-8.87	-6.82	5.9	57.18	184.52	843.63	433.6	1106.29	709.31	889.76	482.24	1073.57	498.44
55.655	1	0.04	0.02	0.01	0.05	1.06	0.04	0.06	0.99	0.09	97.89	9.01	29.29	93.44	0.04	2.77	0.05	0.28	3.35	0.06	0.26	1.24	0	0.09	0.04	0.55	0.89	0.99	0.12	0.49	0.13	2.37	32.28	0	0	0	-6.71	-8.72	7.67	57.27	185.46	840.69	432.56	1105.87	710.5	890.43	480.35	1074.69	501.4
55.688	1	0.04	0.01	0.01	0.05	1.3	0.04	0.06	1.12	0.06	97.4	11.4	31.19	96.43	0.05	2.99	0.04	0.25	3.87	0.07	0.33	1.76	0	0.06	0.04	0.55	1.25	1.12	0.12	0.47	0.11	3.05	33.91	0	0	0	-5.98	-5.53	8.16	57.54	185.84	836.39	431.48	1103.59	711.87	887.78	479.41	1072.24	501.98
55.722	1	0.04	0.01	0.01	0.05	1.51	0.04	0.07	1.07	0.05	96.97	13.84	32.67	95.72	0.04	3.55	0.04	0.26	3.83	0.07	0.3	2.05	0	0.05	0.04	0.68	1.33	1.07	0.13	0.39	0.09	2.1	35.29	0	0	0	-7.47	-6.46	7.5	57.34	189.31	833.7	430.45	1102.83	711.81	883.35	480.09	1071.65	499.64
55.755	1	0.04	0.01	0.01	0.05	1.53	0.04	0.07	0.96	0.05	96.95	14.11	32.77	95.57	0.05	4.69	0.04	0.26	3.71	0.07	0.34	2.25	0	0.05	0.03	0.68	1.45	0.96	0.14	0.39	0.1	2.99	35.43	0	0	0	-4.82	-6.64	7.34	57.85	192.27	830.87	429.87	1100.87	713.2	879.44	479.75	1070.56	500.76
55.789	1	0.04	0.01	0.01	0.05	1.5	0.04	0.07	0.66	0.05	97.01	14.29	32.73	96.41	0.05	4.74	0.04	0.24	3.16	0.08	0.28	3.03	0	0.03	0.03	0.67	1.67	0.66	0.15	0.42	0.09	0.91	35.52	0	0	0	-2.96	-5.55	7.03	58.1	191.92	827.69	428.9	1100.16	716.13	877.16	480.25	1068.04	500.25
55.822	1	0.04	0.01	0.01	0.05	1.26	0.04	0.07	0.77	0.05	97.47	11.46	31.07	96.4	0.05	5.16	0.04	0.26	3.24	0.07	0.29	3.3	0	0.03	0.04	0.7	1.74	0.77	0.17	0.41	0.1	1.04	33.94	0	0	0	-1.95	-5.56	7.22	58.15	189.71	827.27	429.73	1099.13	716.96	877.74	480.88	1066.35	501.38
55.855	1	0.04	0.01	0.01	0.05	1.3	0.04	0.07	0.92	0.06	97.4	11.67	31.28	96.85	0.06	5.11	0.04	0.24	3.48	0.07	0.28	3.14	0	0.03	0.04	0.74	2.09	0.92	0.18	0.42	0.09	1.21	34.07	0	0	0	-2.8	-4.88	6.6	57.95	191.45	826.56	430.33	1098.21	717.51	875.21	481.19	1065.61	501.26
55.889	1	0.05	0.02	0.01	0.06	0.86	0.04	0.07	1.1	0.06	98.29	6.58	27.22	96.81	0.06	4.73	0.04	0.22	3.77	0.07	0.26	3.32	0	0.03	0.03	0.72	2.05	1.1	0.2	0.48	0.1	1.3	30.16	0	0	0	-3.41	-4.94	6.71	57.69	190.65	824.81	430.41	1096.74	717.11	874.05	482.34	1063.82	500.62
55.922	1	0.05	0.02	0.01	0.06	0.79	0.05	0.07	1.51	0.07	98.41	5.98	26.43	97.16	0.07	4.91	0.04	0.2	3.65	0.07	0.23	2.91	0	0.03	0.03	0.74	2.34	1.51	0.21	0.47	0.09	1.47	29.53	0	0	0	-3.96	-4.33	6.67	57.62	191.63	823.62	430.23	1095.74	716.7	872.44	482.28	1063.22	500.3
55.955	1	0.05	0.02	0.01	0.06	0.74	0.05	0.07	2.11	0.07	98.51	5.34	25.66	97.36	0.07	5.33	0.03	0.21	4	0.06	0.21	2.07	0	0.03	0.03	0.78	2.35	2.11	0.2	0.46	0.1	2.63	28.78	0	0	0	-4.84	-3.95	6.31	57.54	193.81	822.79	431	1094.45	716.63	869.82	482.88	1062.82	500.56
55.989	1	0.05	0.02	0.01	0.06	0.75	0.05	0.07	2.73	0.07	98.49	5.58	25.68	97.49	0.07	5.49	0.03	0.21	3.66	0.06	0.23	1.65	0	0.04	0.04	0.79	2.57	2.73	0.21	0.5	0.1	1.92	29.06	0	0	0	-5.38	-3.71	6.54	57.41	193.72	820.22	430.16	1092.99	716.46	868.19	482.43	1061.13	499.82
56.022	1	0.05	0.02	0.01	0.06	0.76	0.05	0.07	2.85	0.08	98.48	5.65	25.73	97.21	0.08	5.5	0.03	0.22	3.67	0.06	0.26	1.38	0	0.04	0.05	0.82	2.92	2.85	0.2	0.46	0.1	2.35	29.15	0	0	0	-8.97	-4.25	6.81	57.11	194.65	818.47	429.86	1090.45	713.13	865.99	481.44	1059.91	498.32
56.055	1	0.05	0.02	0.01	0.06	0.76	0.05	0.07	3.31	0.08	98.49	5.69	25.58	97.46	0.08	5.65	0.03	0.24	3.45	0.05	0.27	1.32	0	0.04	0.06	0.87	3.2	3.31	0.21	0.43	0.11	3.74	29.19	0	0	0	-7.8	-3.77	5.64	57.19	194.76	819.32	429.3	1089.45	711.8	864.02	481.9	1058.27	496.1
56.089	1	0.05	0.02	0.01	0.06	0.74	0.05	0.07	2.35	0.08	98.53	5.65	25.56	96.92	0.08	5.54	0.03	0.24	3.06	0.04	0.29	1.33	0	0.04	0.06	1.23	3.03	2.35	0.22	0.37	0.11	1.18	29.15	0	0	0	-7.5	-4.75	6.2	56.8	192.04	817.4	428.31	1090.34	714.35	865.62	480.67	1057.04	496.13
56.122	1	0.05	0.02	0.01	0.06	0.79	0.04	0.07	1.71	0.07	98.43	6.09	26.33	97.56	0.07	5.91	0.03	0.27	3.29	0.03	0.28	1.6	0	0.05	0.07	1.2	2.88	1.71	0.23	0.35	0.12	1.58	29.64	0	0	0	-7.78	-3.55	5.92	57.12	194.74	817.44	428.87	1087.83	711.39	862.71	481.45	1056.9	496.1
56.156	1	0.04	0.02	0.01	0.06	0.85	0.04	0.07	1.52	0.07	98.3	6.84	27.1	97.31	0.07	5.59	0.03	0.3	3.1	0.03	0.27	1.61	0	0.05	0.09	1.37	3.16	1.52	0.23	0.31	0.12	1.61	30.42	0	0	0	-6.34	-4.05	4.76	57.22	191.16	817.38	429.03	1087.5	713.02	862.34	483.34	1053.2	494.18
56.189	1	0.05	0.02	0.01	0.06	0.82	0.04	0.07	2.01	0.08	98.36	6.57	26.67	96.61	0.08	5.04	0.03	0.32	2.99	0.03	0.25	1.41	0	0.06	0.12	1.6	3.33	2.01	0.25	0.26	0.13	2.35	30.15	0	0	0	-9.89	-5.25	5.09	56.67	192.08	816.84	428.56	1086.57	710.25	861.64	481.72	1053.4	492.79
56.222	1	0.05	0.02	0.01	0.06	0.83	0.04	0.07	2.38	0.07	98.33	6.92	26.82	97.34	0.07	5.25	0.03	0.33	2.63	0.02	0.21	1.13	0	0.06	0.12	1.67	2.99	2.38	0.25	0.25	0.15	1.08	30.49	0	0	0	-7.18	-3.99	3.62	57.16	191.12	817.33	430.28	1084.98	712.06	859.37	483.89	1050.23	493.81
56.256	1	0.04	0.02	0.01	0.06	0.83	0.04	0.07	2.54	0.06	98.35	7.15	26.79	96.98	0.06	5.11	0.02	0.35	2.06	0.02	0.18	0.76	0	0.06	0.11	1.91	2.7	2.54	0.25	0.24	0.15	1.18	30.71	0	0	0	-8.56	-4.65	3.71	56.85	190.38	818.14	430.67	1084.63	710.88	860.07	483.58	1050.2	493.27
56.289	1	0.04	0.02	0.01	0.06	0.92	0.04	0.07	2.94	0.07	98.16	8.19	27.7	96.88	0.05	4.89	0.02	0.35	2.15	0.02	0.2	0.68	0	0.07	0.14	1.86	3.05	2.94	0.25	0.23	0.16	0.33	31.63	0	0	0	-7.58	-4.81	3.74	56.87	185.94	819.98	431.9	1081.28	706.99	861.49	483.96	1047.18	493.72
56.322	1	0.04	0.02	0.01	0.05	1.06	0.04	0.07	2.15	0.08	97.87	9.53	29.19	96.56	0.05	4.07	0.02	0.33	2.7	0.03	0.23	0.84	0	0.08	0.11	1.66	3.05	2.15	0.22	0.19	0.16	1.81	32.66	0	0	0	-9.7	-5.32	3.57	56.83	188.59	818.12	430.77	1079.11	703.84	857.88	484.02	1046.34	490.93
56.356	1	0.04	0.01	0.01	0.05	1.1	0.04	0.07	2.15	0.11	97.8	9.74	29.45	96.93	0.05	3.9	0.02	0.35	3.03	0.03	0.29	1.1	0	0.11	0.14	1.26	3.81	2.15	0.18	0.15	0.17	2.16	32.81	0	0	0	-6.91	-4.74	3.33	57.48	188.29	819.01	430.57	1077.09	701.62	857.17	482.78	1045.23	492.18
56.389	1	0.04	0.01	0.01	0.05	1.24	0.04	0.06	2.47	0.12	97.53	10.9	30.39	96.17	0.05	3.31	0.02	0.37	3.54	0.03	0.36	1.67	0	0.12	0.15	1.24	3.72	2.47	0.17	0.14	0.19	0.84	33.59	0	0	0	-7.38	-5.89	3.21	57.02	185.68	817.22	429.09	1079.13	704.6	858.35	481.81	1043.81	490.9
56.423	1	0.04	0.01	0.01	0.04	1.7	0.04	0.07	2.62	0.14	96.61	16.92	33.49	95.67	0.05	3.37	0.02	0.38	2.97	0.03	0.31	1.84	0	0.14	0.15	1.25	3.84	2.62	0.16	0.13	0.21	0.94	36.76	0	0	0	-7.68	-6.52	3.39	56.83	185.3	815.26	428.36	1079.85	707.4	858.14	481.69	1043.27	489.69
56.456	1	0.04	0.01	0.01	0.04	1.92	0.04	0.06	2.48	0.16	96.17	20.02	34.74	96.04	0.04	3.1	0.02	0.37	2.63	0.03	0.27	1.56	0	0.16	0.15	1.29	3.6	2.48	0.17	0.12	0.24	1.23	38.05	0	0	0	-8.13	-6.05	3.03	56.96	193.68	813.62	427.9	1078.72	706.18	852.15	482.35	1045.71	489.27
56.489	1	0.04	0.01	0.01	0.04	2.16	0.03	0.06	2.68	0.17	95.68	22.84	35.85	96.73	0.04	2.89	0.03	0.38	2.72	0.03	0.25	1.45	0	0.17	0.17	1.3	4.37	2.68	0.16	0.12	0.25	0.98	39.09	0	0	0	-9.35	-5.06	3	56.63	192.01	810.86	426.33	1079.16	708	851.76	481.26	1043.67	487.42
56.523	1	0.03	0.01	0.01	0.04	3.21	0.03	0.06	2.85	0.19	93.58	34.37	39.63	96.58	0.04	2.43	0.02	0.38	2.91	0.03	0.26	1.33	0	0.19	0.21	1.22	4.87	2.85	0.17	0.1	0.27	1.06	42.64	0	0	0	-6.89	-5.29	1.77	57.28	189.29	811.81	427.44	1074.34	703.25	849.33	483.03	1038.56	487.73
56.556	1	0.03	0.01	0.01	0.03	4.33	0.03	0.06	2.49	0.21	91.34	44.66	42.64	97.13	0.04	2.24	0.02	0.36	3.1	0.03	0.26	1.17	0	0.21	0.21	1.16	4.22	2.49	0.16	0.09	0.28	0.81	45.33	0	0	0	-8.39	-4.39	2.29	56.93	191.7	808.29	427.06	1074.02	706.22	847.02	482.35	1038.65	487.57
56.589	1	0.03	0.01	0.01	0.03	4.01	0.03	0.06	1.91	0.19	91.97	42.31	42.05	96.16	0.04	2.03	0.02	0.31	2.88	0.02	0.25	0.78	0	0.19	0.21	1.15	3.67	1.91	0.16	0.09	0.29	2.51	44.74	0	0	0	-10.07	-5.9	1.86	56.76	198.23	806.81	427	1072.49	704.5	841.58	482.87	1039.78	486.79
56.623	1	0.03	0.01	0.01	0.03	4.45	0.03	0.06	1.72	0.22	91.09	47.3	43.17	96.5	0.03	1.82	0.02	0.3	2.32	0.02	0.25	0.82	0	0.22	0.19	0.99	2.78	1.72	0.15	0.08	0.31	2.13	45.99	0	0	0	-9.51	-5.42	2.42	56.96	197.32	804.22	425.29	1069.15	702.35	839.97	480.15	1037.2	485.94
56.656	1	0.03	0.01	0.01	0.03	3.31	0.03	0.06	1.33	0.22	93.39	38.11	40.43	95.83	0.03	1.76	0.02	0.28	1.47	0.01	0.22	0.56	0	0.22	0.19	0.95	2.21	1.33	0.15	0.07	0.35	2.99	43.65	0	0	0	-7.47	-6.32	2.24	57.54	186.81	801.35	418.82	1067.88	699.38	842.73	476.47	1029.53	477.76
56.689	1	0.03	0.01	0.01	0.04	2.45	0.03	0.06	1.25	0.2	95.1	28.89	37.56	90.81	0.03	2.11	0.02	0.36	1.12	0.01	0.24	0.27	0	0.2	0.13	0.83	1.14	1.25	0.19	0.07	0.31	1.72	41.06	0	0	0	2.31	-10.55	2.31	60.19	182.03	803.3	398.51	1066.9	678.46	845.69	454.96	1027.49	464.01
56.723	1	0.03	0.01	0.01	0.04	2.35	0.03	0.06	0.76	0.22	95.3	27.29	37.22	91.55	0.04	3.29	0.03	0.33	1.35	0.01	0.28	0.2	0	0.22	0.11	0.49	0.57	0.76	0.24	0.08	0.27	0.82	40.57	0	0	0	5.63	-10.09	1.06	60.38	177.4	811.96	380.16	1075.76	663.41	854.89	440.93	1032.28	442.37
56.756	1	0.03	0.01	0.01	0.04	1.84	0.03	0.07	0.41	0.23	96.32	20.12	34.84	93.18	0.05	4.79	0.02	0.3	1.85	0.02	0.33	0.12	0	0.23	0.13	0.36	0.2	0.41	0.3	0.1	0.34	0.23	38.09	0	0	0	14.36	-8.92	-3.96	64.17	173.74	814.74	355.61	1082.88	642.07	854.88	423.58	1028.62	422.99
56.79	1	0.04	0.01	0.01	0.06	1.31	0.04	0.08	0.5	0.24	97.38	10.6	31.23	95.36	0.1	7.72	0.03	0.28	5	0.05	0.37	0.09	0	0.24	0.2	0.23	0.07	0.09	0.45	0.14	0.5	0.15	33.4	0	0	0	15.27	-6.89	-4.95	65.49	173.06	808.24	342.5	1087.92	641.99	853.25	413.45	1026.31	413.02
56.823	1	0.04	0.02	0.01	0.07	0.98	0.04	0.09	0.76	0.24	98.04	6.04	28.12	94.8	0.2	10.85	0.03	0.31	7.32	0.08	0.42	0.09	0	0.24	0.27	0.22	0.03	0.09	0.73	0.22	0.76	0.08	29.59	0	0	0	21.77	-7.49	-2.07	67.54	176.09	808	338.22	1091.01	645.05	857.02	408.62	1033	414.86
56.856	1	0.04	0.02	0.01	0.08	1.07	0.05	0.11	0.96	0.26	97.86	4.63	28.2	90.65	0.45	14.52	0.04	0.39	12.32	0.22	0.61	0.13	0	0.26	0.5	0.21	0.02	0.1	0.93	0.34	0.96	0.06	27.85	0	0	0	17.37	-10.64	-3.24	65.06	169.03	809.39	334.71	1090.4	636.18	859.52	402.11	1028.33	410.76
56.89	1	0.04	0.02	0.01	0.11	0.92	0.05	0.13	1.25	0.22	98.16	2.57	25.98	92.35	1.11	18.34	0.05	0.38	17.12	0.71	0.66	0.1	0	0.22	0.83	0.18	0.01	0.09	1.67	0.69	1.25	0.04	24.04	0	0	0	20.32	-9.55	-2.21	65.54	164.62	810.44	332.92	1092.64	637.86	865.01	399.72	1029.2	411.52
56.923	1	0.04	0.02	0.01	0.19	0.85	0.05	0.22	1.45	0.24	98.3	1.88	24.37	61.53	3.06	29.16	0.05	0.39	19.59	2.2	0.69	0.07	0	0.24	1.36	0.18	0	0.15	2.11	1.01	1.45	0.15	22.05	0	0	0	20.13	-19.65	-3.58	64.49	157.05	810.62	334.21	1089.49	635.4	865.29	401.39	1022.04	411.02
56.956	1	0.05	0.02	0.01	0.26	0.56	0.07	0.3	3.53	0.28	98.88	1.13	19.36	59.1	6.26	32.37	0.06	0.36	18.73	4.81	0.53	0.05	0	0.28	3.53	0.15	0	0.26	2.89	1.51	1.99	0.25	18.71	0	0	0	20.79	-20.16	-2.47	64.08	165.03	808.48	334.25	1087.94	636.74	860.56	402.4	1025.37	410.84
56.99	1	0.07	0.03	0.02	0.31	0.34	0.11	0.32	7.78	0.29	99.32	1.04	13.11	81.54	10.19	28.41	0.07	0.48	17.69	7.63	0.26	0.02	0	0.29	7.78	0.11	0	0.45	4.74	2.94	2.93	0.12	14.81	0	0	0	20.05	-14.57	-3.16	64.78	163.83	805.08	335.77	1083.97	638	856.79	404.79	1020.53	410
57.023	1	0.07	0.04	0.02	0.33	0.27	0.14	0.33	7.32	0.25	99.33	0.71	10.38	85.08	15.05	23.52	0.08	0.54	15.41	9.51	0.15	0.02	0	0.25	7.32	0.1	0	0.34	5.98	4.14	3.16	0.14	13.94	0	0	0	22.67	-13.3	-4.2	65.92	167.2	805.04	338.48	1080.35	637.7	851.78	410.76	1018.98	410.43
57.056	1	0.09	0.08	0.02	0.3	0.21	0.17	0.28	7.34	0.23	99.41	0.45	7.74	90.4	15.33	16.34	0.08	0.5	14.65	9.23	0.13	0.02	0	0.23	7.34	0.1	0	0.32	8.21	7.1	5	0.17	11.81	3.87	0	0	22.87	-10.79	-4.71	66.36	170.07	802.7	339.03	1080.6	638.88	848.62	410.98	1018.66	414.19
57.09	1	0.14	0.15	0.03	0.29	0.13	0.18	0.29	7.74	0.25	99.42	0.6	4.4	86.23	12.08	11.59	0.09	0.35	12.58	8.59	0.19	0.02	0	0.25	7.07	0.07	0	0.18	15.77	15.72	7.74	0.13	8.78	6.8	0	0	19.8	-12.83	-5.35	64.6	173.72	798.81	342.42	1074	638.58	840.4	416.08	1014.08	412.27
57.123	1	0.12	0.15	0.03	0.28	0.1	0.15	0.29	9.55	0.26	99.43	0.6	2.9	95.31	9.15	13.47	0.08	0.35	9.55	5.3	0.26	0.03	0	0.26	7.07	0.06	0	0.09	14.92	16.56	10.01	0.09	8	6.28	0	0	17.76	-6.94	-5.63	66.65	169.91	788.09	349.13	1060.03	644.01	830.25	423.57	999.79	412.39
57.157	1	0.14	0.15	0.04	0.31	0.07	0.14	0.47	6.79	0.24	99.06	0.87	0	74.77	6.79	13.57	0.11	0.35	5.59	3.41	0.47	0.05	0	0.24	7.25	0.03	0	0.17	20.14	30.64	17.88	1.55	6.09	4.79	0	0	13.86	-16.57	-9.58	63.71	165.13	790.2	367.92	1053.9	644.06	824.87	440.43	989.88	433.85
57.19	1	0.14	0.1	0.04	0.26	0.05	0.12	0.38	5.43	0.28	99.25	1.08	0	95.6	4.04	11.17	0.14	0.39	3.73	1.22	0.43	0.06	0	0.28	5.2	0.02	0	0.09	19.14	30.57	25.64	3.1	5.43	0.63	0	0	-21.88	-6.61	-6.11	59.66	192.94	781.98	374.87	1039.86	639.01	804.78	443.23	995.36	413.13
57.223	1	0.13	0.11	0.04	0.21	0.04	0.12	0.22	4.79	0.26	99.57	1.73	0	52.07	3.08	8.39	0.16	0.32	1.44	0.38	0.25	0.04	0	0.26	3.56	0.01	0	0.06	14.54	20.9	34.65	4.3	4.79	0	0	0	-24.64	21.59	-19.76	61.48	121.49	761.15	398.95	1000.54	638.34	798.69	454.44	920.09	449.83
57.257	1	0.14	0.13	0.03	0.19	0.04	0.12	0.15	3.18	0.31	99.62	4.45	0	3.02	2.02	6.23	0.31	0.2	0.87	0.28	0.47	0.1	0	0.28	2.43	0.01	0.01	0.03	11.73	15.99	48.94	1.04	3.18	0	0	0	-6.09	39.34	-26.89	57.28	80.18	756.24	415.94	978.24	644.14	805.04	473.84	883.34	456.59
57.29
57.323
57.357
57.39
57.424
57.457
57.49
57.524
57.557
57.59
57.624
57.657
57.69
57.724
57.757
57.791
57.824
57.857
57.891
57.924
57.957
57.991
58.024
58.057
58.091
58.124
58.158
58.191
58.224
58.258
58.291
58.324
58.358
58.391
58.425
58.458
58.491
58.525
58.558
58.591
58.625
58.658
58.691
58.725
58.758
58.792
58.825
58.858
58.892
58.925
58.958
58.992
59.025
59.058
59.092	1	0.08	0.06	0.02	0.1	0.13	0.07	0.08	2.5	0.59	99.74	0.62	8.91	96.57	0.03	6.58	0.03	0.25	1.07	0.01	0.59	2.29	0	0.64	0.08	0.15	0.94	2.26	0.32	0.54	2.5	2.97	14.5	0	0	0	-5.25	-5.32	1.73	57.93	183.55	794.36	441.23	1036.35	694.23	824.37	496.82	1007.92	495.4
59.125	1	0.07	0.05	0.02	0.09	0.16	0.07	0.07	1.71	0.59	99.67	0.83	11.26	95.68	0.04	3.86	0.04	0.14	1.31	0.01	0.7	1.7	0	0.59	0.12	0.09	1.38	1.7	0.37	0.28	1.71	2.89	16.55	0	0	0	-4.89	-6.51	2.09	58.25	178.68	790.53	441.04	1036.11	698.8	825.22	496.9	1003.9	495.86
59.159	1	0.07	0.05	0.02	0.08	0.19	0.07	0.06	1.45	0.44	99.62	0.99	12.73	93.56	0.05	3.1	0.06	0.16	1.41	0.01	0.75	2.24	0	0.44	0.14	0.13	1.33	1.23	0.31	0.23	1.45	8.31	17.8	0	0	0	-6.65	-8.62	2.17	57.88	183.9	787.77	440.04	1037.44	701.25	822	496.12	1005.9	495.57
59.192	1	0.07	0.04	0.01	0.08	0.23	0.06	0.07	1.31	0.5	99.54	1.26	14.46	96.84	0.04	3.63	0.05	0.17	1.39	0.01	0.76	2.2	0	0.5	0.13	0.21	1.58	1.31	0.19	0.15	1.02	2.45	19.47	0	0	0	-6.87	-4.89	3.12	57.95	184.14	782.93	438.21	1037.63	704.71	820.99	494.04	1005.12	496.05
59.225	1	0.06	0.03	0.01	0.07	0.33	0.06	0.07	0.87	0.57	99.35	2.04	17.89	96.26	0.04	4.17	0.05	0.18	1.63	0.01	0.87	3.13	0	0.57	0.12	0.3	1.95	0.85	0.16	0.17	0.87	2.67	22.59	0	0	0	-6.75	-5.77	2.54	58.12	185.71	778.63	435.41	1039.31	708.98	818.07	492.92	1003.78	493.54
59.259	1	0.06	0.03	0.01	0.07	0.35	0.06	0.07	0.86	0.63	99.29	2.29	18.69	95.2	0.04	4.41	0.05	0.18	1.52	0.01	0.74	3.48	0	0.63	0.11	0.32	1.83	0.74	0.14	0.13	0.86	0.84	23.32	0	0	0	-12.24	-7.07	0.69	57.63	185.67	779.9	433.79	1035.64	701.23	814.19	489.5	999.85	487.11
59.292	1	0.06	0.03	0.01	0.06	0.43	0.05	0.07	0.7	0.6	99.13	3.08	20.7	96.31	0.03	4.05	0.05	0.19	1.47	0.01	0.78	4.07	0	0.6	0.09	0.28	1.75	0.54	0.16	0.13	0.7	1.46	25.2	0	0	0	-9.53	-5.69	2.87	58.14	185.82	774.82	430.19	1034.93	702.27	814.4	485.75	1000.2	488.08
59.325	1	0.05	0.02	0.01	0.06	0.49	0.05	0.06	0.72	0.59	99.02	3.64	21.89	96.56	0.03	3.54	0.05	0.21	1.52	0.01	0.81	4.17	0	0.59	0.08	0.25	1.53	0.41	0.17	0.11	0.72	2.34	26.29	0	0	0	-10.15	-5.33	2.71	58.42	189.81	772.91	428.41	1034.84	702.45	811.25	483.22	1001.02	487.11
59.359	1	0.05	0.02	0.01	0.06	0.56	0.05	0.06	0.77	0.58	98.88	4.47	23.22	96.14	0.03	2.86	0.05	0.22	1.23	0.01	0.72	2.27	0	0.58	0.08	0.22	1.32	0.39	0.18	0.11	0.77	0.85	27.61	0	0	0	-8.17	-5.93	3.25	58.65	186.03	770.67	427.42	1033.57	703.78	812.13	481.72	998.07	487.59
59.392	1	0.05	0.02	0.01	0.06	0.6	0.05	0.06	0.84	0.61	98.8	4.91	23.87	96.81	0.03	2.58	0.05	0.28	1.32	0.01	0.82	2	0	0.61	0.06	0.2	1.14	0.34	0.18	0.11	0.84	1.67	28.23	0	0	0	-9.91	-4.94	3.38	58.48	190.33	769.06	426.46	1031.82	701.66	808.61	479.55	998.79	487.04
59.426	1	0.05	0.02	0.01	0.05	0.62	0.05	0.06	0.78	0.65	98.77	5.08	24.14	96.98	0.02	2.66	0.05	0.28	1.3	0.01	0.65	1.08	0	0.66	0.06	0.17	0.97	0.43	0.17	0.1	0.78	3.13	28.45	0	0	0	-8.22	-4.66	2.73	58.58	189.53	767.28	425.81	1029.74	701.17	806.06	481.27	995.55	485.3
59.459	1	0.05	0.02	0.01	0.05	0.77	0.05	0.06	0.73	0.57	98.47	6.78	26.21	96.85	0.02	2.32	0.05	0.26	1.41	0.01	0.68	1.28	0	0.57	0.05	0.17	0.93	0.5	0.17	0.09	0.73	3.14	30.36	0	0	0	-7.48	-4.87	2.33	58.6	190.45	764.3	425.18	1028.82	702.79	803.05	482.7	993.5	484.26
59.492	1	0.04	0.02	0.01	0.05	0.87	0.04	0.06	0.72	0.48	98.25	7.93	27.41	97.59	0.03	2.09	0.05	0.25	1.65	0.01	0.75	1.7	0	0.48	0.04	0.18	0.75	0.58	0.17	0.08	0.72	0.72	31.41	0	0	0	-8.08	-3.5	2.74	58.23	189.16	761.03	424.53	1028.25	704.98	802.4	481.91	991.54	484.31
59.526	1	0.04	0.02	0.01	0.05	0.98	0.04	0.06	0.67	0.44	98.05	9.21	28.52	96.27	0.02	2.04	0.05	0.22	1.63	0.01	0.7	1.89	0	0.44	0.04	0.18	0.74	0.57	0.17	0.08	0.67	0.93	32.43	0	0	0	-5.65	-5.75	1.21	58.51	190.48	761.12	425.79	1029.13	708.52	799.93	484.22	990.4	485.83
59.559	1	0.04	0.02	0.01	0.05	0.9	0.04	0.06	0.74	0.49	98.21	8.33	27.71	95.13	0.03	1.96	0.05	0.21	1.47	0.01	0.62	1.73	0	0.49	0.05	0.17	0.67	0.74	0.16	0.07	0.69	0.69	31.75	0	0	0	-8.06	-7.13	0.02	58.09	189.33	760.52	424.47	1026.07	702.79	796.88	483.02	986.22	482.74
59.592	1	0.04	0.02	0.01	0.05	0.96	0.04	0.06	0.72	0.48	98.07	9.18	28.4	95.68	0.03	2.07	0.05	0.18	1.44	0.01	0.6	2.41	0	0.48	0.05	0.17	0.75	0.7	0.17	0.07	0.72	1.25	32.41	0	0	0	-6.5	-6.51	2.07	58.3	188.92	757.91	425.88	1023.09	705.37	797.32	483.1	986.22	485.23
59.626	1	0.04	0.01	0.01	0.04	1.28	0.04	0.06	0.69	0.43	97.45	13.46	31.22	97.58	0.03	1.98	0.05	0.14	1.19	0.01	0.45	1.41	0	0.43	0.06	0.2	0.84	0.69	0.16	0.05	0.65	1.23	35.09	0	0	0	-6.87	-3.52	0.7	58.14	190.81	753.96	423.9	1023.49	707.38	792.69	485.99	983.44	480.85
59.659	1	0.04	0.01	0.01	0.04	1.16	0.04	0.06	0.74	0.38	97.67	12.23	30.39	95.91	0.03	2.1	0.05	0.1	0.88	0.01	0.38	0.87	0	0.42	0.06	0.21	0.89	0.74	0.17	0.05	0.7	1.29	34.4	0	0	0	-7.16	-6.22	0.15	58.27	195.27	751.4	423.87	1019.43	705.33	786.24	486.23	981.42	480.05
59.692	1	0.04	0.01	0.01	0.04	1.41	0.04	0.06	0.79	0.5	97.18	15.58	32.14	96.08	0.03	1.91	0.04	0.1	0.83	0.01	0.55	1.04	0	0.5	0.06	0.2	1.21	0.68	0.18	0.04	0.79	1.49	36.15	0	0	0	-7.33	-6	-0.34	58.38	189.32	748.83	423.9	1012.33	699.94	783.68	482.91	972.99	481.76
59.726	1	0.04	0.01	0.01	0.04	1.4	0.04	0.06	0.94	0.54	97.2	15.61	32.08	96.62	0.03	1.97	0.04	0.08	0.7	0	0.58	0.65	0	0.54	0.07	0.14	1.34	0.65	0.18	0.03	0.94	2.04	36.17	0	0	0	-10.6	-5.23	-0.06	57.92	192.77	746.72	424.34	1006.09	695.58	778.21	483.11	970.92	477.98
59.759	1	0.04	0.01	0.01	0.04	1.36	0.04	0.06	1.04	0.61	97.27	15.02	31.68	97.63	0.03	1.82	0.04	0.08	0.79	0	0.8	1.12	0	0.61	0.08	0.12	1.55	0.72	0.18	0.03	1.04	0.61	35.89	0	0	0	-9.95	-3.42	1.31	57.73	189.91	741.81	421.75	1005.66	697.13	779.05	481.91	968.91	477.17
59.793	1	0.04	0.01	0.01	0.04	1.25	0.04	0.06	1.29	0.62	97.51	13.23	30.72	97.28	0.03	1.52	0.04	0.07	0.99	0	0.75	1.43	0	0.62	0.1	0.1	1.84	1.14	0.15	0.02	1.29	3.45	34.97	0	0	0	-7.86	-4.12	0.01	58.01	187.66	738.89	421.11	1001.24	696.4	774.67	482.79	962.16	475.04
59.826	1	0.04	0.01	0.01	0.04	1.22	0.04	0.06	1.46	0.58	97.56	12.91	30.6	97.13	0.03	1.6	0.04	0.06	1	0	0.72	1.24	0	0.58	0.09	0.09	2.4	0.98	0.14	0.02	1.46	0.99	34.79	0	0	0	-7.71	-4.4	2.55	58.19	191.95	736.7	420.99	1001.19	696.31	775.04	482.18	966.96	478.64
59.859	1	0.04	0.01	0.01	0.04	1.18	0.04	0.06	1.52	0.5	97.64	12.26	30.34	98.09	0.03	1.64	0.04	0.06	1.08	0	0.61	0.94	0	0.5	0.07	0.08	2.56	0.9	0.12	0.02	1.52	1.64	34.42	0	0	0	-4.05	-2.31	2.23	59.06	193.95	733.17	420.57	998.04	698.08	770.3	481.96	964.24	479.95
59.893	1	0.04	0.01	0.01	0.04	1.15	0.04	0.06	1.62	0.45	97.7	11.82	30.19	97.41	0.04	1.85	0.04	0.07	1.12	0	0.46	0.66	0	0.45	0.06	0.07	2.73	0.75	0.11	0.02	1.62	2.38	34.16	0	0	0	-6.91	-3.86	2.06	58.26	192.29	731.13	419.65	997.48	697.65	769.53	481.84	961.77	477.2
59.926	1	0.04	0.01	0.01	0.05	1.12	0.04	0.06	1.76	0.49	97.75	11.34	29.92	95.26	0.05	2.04	0.04	0.08	1.29	0	0.53	0.81	0	0.49	0.07	0.07	3.53	0.69	0.11	0.02	1.76	3.31	33.87	0	0	0	-8.26	-7	0.31	58.17	191.52	731.77	420.55	993.44	694.54	765.57	481.53	956.99	475.06
59.959	1	0.04	0.01	0.01	0.05	1.12	0.04	0.06	2.02	0.48	97.75	11.28	29.91	98.05	0.06	2.19	0.04	0.08	1.38	0	0.5	0.91	0	0.48	0.06	0.07	3.81	0.83	0.1	0.02	2.02	1.26	33.83	0	0	0	-7.39	-2.42	1.68	58.36	192.7	728.84	418.19	994.82	695.58	766.35	480.84	958.96	474.88
59.993	1	0.04	0.02	0.01	0.05	1	0.04	0.06	2.32	0.62	98	9.45	28.61	97.62	0.06	1.8	0.04	0.1	1.69	0.01	0.68	1.42	0	0.62	0.05	0.06	4.03	0.85	0.08	0.01	2.32	1.2	32.6	0	0	0	-8.06	-3.42	1.66	58.14	192.67	726.95	418.72	993.83	696.89	764.88	481.47	957.44	475.21
60.026	1	0.04	0.02	0.01	0.05	0.94	0.04	0.06	2.33	0.55	98.11	8.78	28.05	97.8	0.06	1.49	0.04	0.11	1.71	0.01	0.76	1.43	0	0.55	0.05	0.06	4.51	0.98	0.09	0.02	2.33	0.7	32.1	0	0	0	-7.56	-3.03	1.33	58.25	193.02	724.85	417.76	992.26	696.86	762.4	481.03	955.3	474.1
60.059	1	0.05	0.02	0.01	0.05	0.82	0.05	0.06	2.68	0.61	98.36	7.2	26.58	98.39	0.06	1.72	0.04	0.12	1.82	0.01	0.76	1.51	0	0.61	0.05	0.05	4.97	1.32	0.08	0.02	2.68	2.17	30.76	0	0	0	-6.27	-1.44	0.77	58.38	199.51	720	414.37	992.98	699.32	756.34	480.75	955.62	471.37
60.093	1	0.05	0.02	0.01	0.05	0.74	0.05	0.06	3.18	0.65	98.52	6.22	25.45	98.1	0.06	1.86	0.04	0.13	1.87	0.01	0.79	2.11	0	0.65	0.07	0.05	5.53	1.75	0.07	0.02	3.18	1.87	29.79	0	0	0	-2.5	-2.29	0.52	59.16	200.58	718.58	414.22	994.04	703.2	755.23	482.94	955.53	472.48
60.126	1	0.05	0.02	0.01	0.06	0.67	0.05	0.06	3.41	0.63	98.65	5.67	24.56	97.46	0.05	1.93	0.04	0.13	1.47	0.01	0.64	2.18	0	0.63	0.09	0.05	6.01	2.39	0.07	0.02	3.41	1.68	29.17	0	0	0	-3.85	-3.77	1.21	58.63	196.04	716.93	413.27	995.4	706.57	758.28	479.03	954.23	473.25
60.16	1	0.05	0.02	0.01	0.06	0.67	0.05	0.06	3.8	0.68	98.67	5.64	24.73	97.91	0.05	2.31	0.04	0.14	1.34	0.02	0.7	3.34	0	0.68	0.11	0.04	7.24	0.93	0.05	0.01	3.8	0.7	29.14	0	0	0	-8.05	-2.77	1.35	57.69	201.08	716.07	411.45	1000.54	709	758.17	477.79	959.14	471.16
60.193	1	0.05	0.02	0.01	0.06	0.6	0.05	0.06	3.58	0.57	98.79	4.89	23.86	97.74	0.04	2.68	0.04	0.14	1.39	0.02	0.66	2.53	0	0.57	0.11	0.05	6.86	0.77	0.05	0.02	3.58	0.9	28.2	0	0	0	-8.53	-3.16	0.95	57.64	208.51	715.19	407.42	1006.48	711.31	756.39	476.79	964.7	467.47
60.226	1	0.05	0.02	0.01	0.06	0.57	0.05	0.06	3.63	0.5	98.85	4.66	23.5	98.54	0.04	2.74	0.04	0.12	1.16	0.02	0.69	1.46	0	0.5	0.11	0.05	7.48	0.43	0.05	0.02	3.63	1.74	27.89	0	0	0	-10.11	-0.93	0.22	57.74	212.9	717.53	406.21	1008.69	709.11	755.37	475.98	967.98	464.86
60.26	1	0.05	0.02	0.01	0.06	0.52	0.05	0.06	3.59	0.32	98.96	4.04	22.63	98.77	0.03	3.5	0.04	0.11	1.21	0.02	0.71	1.17	0	0.32	0.1	0.07	7.55	0.27	0.05	0.02	3.59	2.77	26.96	0	0	0	-12.38	-0.06	1.58	57.38	216.62	719.8	401.77	1014.99	707.69	759.97	469.04	976.51	463.28
60.293	1	0.05	0.02	0.01	0.07	0.52	0.05	0.07	3.62	0.32	98.96	4.05	22.6	98.32	0.03	4.64	0.04	0.11	1.11	0.02	0.63	0.88	0	0.32	0.11	0.08	9.34	0.46	0.05	0.02	3.62	2.19	26.98	0	0	0	-12.07	-1.65	1.02	57.32	214.92	721.45	398.55	1017.86	706.49	762.12	466.83	976.9	459.17
60.326	1	0.05	0.02	0.01	0.07	0.56	0.05	0.07	3.32	0.28	98.89	4.47	23.3	97.75	0.04	4.69	0.04	0.11	1.14	0.02	0.62	0.75	0	0.28	0.09	0.08	11.45	0.49	0.05	0.03	3.32	1.64	27.62	0	0	0	-13.27	-3.15	0.83	57.1	214.78	721.79	392.75	1019.85	702.37	763	460.87	977.64	452.92
60.36	1	0.05	0.02	0.01	0.07	0.56	0.05	0.07	3.07	0.31	98.88	4.39	23.3	98.58	0.04	5.07	0.04	0.12	1.51	0.02	0.57	0.99	0	0.31	0.07	0.11	13	0.73	0.06	0.03	3.07	3.92	27.5	0	0	0	-7.8	0.8	3.93	57.73	212.05	720.63	391.02	1022.19	705.26	770.08	458.27	982.13	458.83
60.393	1	0.05	0.02	0.01	0.07	0.61	0.05	0.07	3.04	0.27	98.78	4.84	24.01	98.33	0.05	5.61	0.04	0.13	1.66	0.02	0.55	1.09	0	0.27	0.06	0.12	15.06	0.96	0.06	0.03	3.04	1.32	28.13	0	0	0	-10.04	-1.62	2.77	57.23	213.36	723.77	389.87	1028.84	707.79	772.38	458.34	985.72	455.37
60.427	1	0.05	0.02	0.01	0.08	0.6	0.05	0.07	2.79	0.22	98.79	4.71	23.94	98.65	0.06	5.59	0.03	0.14	1.9	0.02	0.56	1	0	0.22	0.05	0.15	18.15	0.96	0.06	0.03	2.79	1.71	27.96	0	0	0	-8.48	0.56	3.36	57.53	214.96	725.04	388.79	1031.07	707.76	774.38	457.53	989.33	456.23
60.46	1	0.05	0.02	0.01	0.08	0.64	0.05	0.07	2.68	0.17	98.72	5.04	24.48	98.58	0.07	5.41	0.03	0.14	2.03	0.02	0.62	0.91	0	0.17	0.05	0.16	21.04	0.83	0.07	0.03	2.68	1.29	28.4	0	0	0	-7.87	0.79	3.67	57.52	217.18	726.54	386.62	1035.94	709.04	777.02	456.23	994.2	455.47
60.493	1	0.05	0.02	0.01	0.08	0.65	0.05	0.07	2.57	0.17	98.7	5.16	24.66	97.61	0.1	5.41	0.03	0.15	2.03	0.02	0.58	0.58	0	0.17	0.05	0.14	23.23	0.79	0.06	0.03	2.57	3.72	28.55	0	0	0	-6.91	-3.45	1.96	57.92	222.86	729.5	386.1	1034.94	705.73	772.2	455.29	995.06	453.3
60.527	1	0.04	0.02	0.01	0.08	0.69	0.05	0.07	2.59	0.14	98.62	5.57	25.23	98.09	0.11	5.32	0.03	0.14	2.07	0.02	0.57	0.41	0	0.14	0.04	0.15	25.57	0.72	0.05	0.03	2.59	1.96	29.05	0	0	0	-5.64	-2.29	4.11	58.03	220.35	729.79	386.15	1038.1	707.72	778.85	455.41	999.19	457.06
60.56	1	0.04	0.02	0.01	0.08	0.8	0.04	0.07	2.5	0.13	98.41	6.84	26.64	98.49	0.13	5.43	0.03	0.13	1.96	0.02	0.55	0.38	0	0.12	0.04	0.15	24.36	0.72	0.05	0.03	2.5	4.18	30.42	0	0	0	-6.59	-1.1	4.44	57.93	223.22	730.25	386.08	1040.12	708.03	779.33	455.68	1002.54	457.54
60.593	1	0.04	0.02	0.01	0.07	0.78	0.04	0.07	2.44	0.13	98.44	6.89	26.58	98.63	0.13	5.63	0.03	0.14	1.54	0.02	0.42	0.3	0	0.11	0.03	0.13	20.51	0.69	0.04	0.03	2.44	2.68	30.47	0	0	0	-4.41	-0.63	3.08	58.21	221.39	731.98	386.18	1041.07	710.28	779.23	456.02	1000.62	456.62
60.627	1	0.04	0.02	0.01	0.07	0.85	0.04	0.07	1.97	0.12	98.3	7.96	27.45	98.32	0.12	4.96	0.03	0.11	1.1	0.01	0.44	0.34	0	0.08	0.03	0.12	20.22	0.6	0.04	0.02	1.97	5.51	31.44	0	0	0	-4.79	-1.64	4.2	58.24	223.5	734.31	387.2	1043.62	709.67	782.55	456.99	1006.04	459.16
60.66	1	0.04	0.02	0.01	0.07	0.9	0.04	0.07	2	0.11	98.19	8.74	28.03	98.62	0.11	4.39	0.04	0.09	0.94	0.01	0.47	0.44	0	0.08	0.03	0.13	21.16	0.69	0.04	0.02	2	3.51	32.07	1.7	0	0	-6.03	-0.65	3.17	58.01	224.53	735.58	388.11	1044.72	711.04	781.49	457.5	1006.02	458.39
60.693	1	0.04	0.02	0.01	0.06	0.91	0.04	0.07	2.03	0.11	98.18	8.94	28.09	98.6	0.11	3.75	0.04	0.08	0.84	0.02	0.55	0.73	0	0.08	0.04	0.11	20	0.74	0.05	0.03	2.03	3.1	32.22	3.08	0	0	-6.04	-0.72	3.14	57.83	223.3	736.43	387.72	1046.47	711.77	783.34	457.49	1006.64	457.82
60.727	1	0.04	0.02	0.01	0.06	0.95	0.04	0.06	1.98	0.09	98.11	9.4	28.36	98.74	0.12	3.24	0.04	0.07	0.81	0.01	0.61	0.9	0	0.07	0.04	0.09	20.04	1	0.05	0.03	1.98	6.41	32.57	3.37	0	0	-6.11	-0.18	2.77	57.85	226.85	736.78	387.03	1048.76	713.19	782.31	457.35	1009.16	457.31
60.76	1	0.04	0.02	0.01	0.06	0.97	0.04	0.06	2.08	0.08	98.07	9.59	28.51	98.7	0.11	3.12	0.04	0.08	0.93	0.01	0.64	1.02	0	0.07	0.05	0.08	19.48	1.18	0.05	0.03	2.08	5.3	32.7	3.63	0	0	-5.75	0.34	2.56	58.07	231.63	735.04	386	1048.97	713.67	778.85	457.94	1010.48	456.52
60.794	1	0.04	0.02	0.01	0.06	1.07	0.04	0.06	2.13	0.08	97.87	10.9	29.38	98.74	0.12	3.39	0.04	0.09	0.91	0.01	0.51	0.77	0	0.08	0.08	0.05	20.83	1.68	0.05	0.02	2.13	4.75	33.59	1.08	0	0	-7.48	-0.18	2.16	57.71	232.35	736.66	387.59	1048.31	712.87	778.25	457.42	1010.59	457.15
60.827	1	0.04	0.01	0.01	0.06	1.02	0.04	0.06	2.4	0.09	97.96	10.29	28.87	98.71	0.1	3.09	0.04	0.08	0.89	0.01	0.6	0.75	0	0.09	0.12	0.05	20.56	1.8	0.05	0.02	2.4	5.42	33.19	0	0	0	-5.4	0.3	2.51	58.1	232.02	735.16	386.03	1048.56	713.34	778.44	457.75	1010.45	456.72
60.86	1	0.04	0.02	0.01	0.06	0.93	0.04	0.06	2.54	0.1	98.14	9.14	27.89	98.76	0.09	2.96	0.05	0.08	0.9	0.01	0.76	0.9	0	0.1	0.19	0.05	21.18	2	0.05	0.02	2.54	4.39	32.38	0	0	0	-5.21	0.12	2.41	58.13	232.4	735.72	386.96	1048.26	713.66	778.18	458.15	1010.59	457.73
60.894	1	0.04	0.02	0.01	0.06	0.88	0.04	0.06	2.56	0.1	98.23	8.57	27.59	98.32	0.07	2.87	0.05	0.08	0.85	0.01	0.7	0.79	0	0.1	0.18	0.04	17.78	1.24	0.04	0.02	2.56	16.63	31.94	0	0	0	-4.04	1.64	1.85	58.41	235.41	735.82	386.11	1047.74	712.68	775.55	457.99	1010.95	456.76
60.927	1	0.04	0.02	0.01	0.06	0.98	0.04	0.06	2.57	0.11	98.04	9.77	28.61	98.42	0.07	3.03	0.05	0.08	0.94	0.01	0.76	0.96	0	0.11	0.2	0.03	16.15	0.98	0.04	0.02	2.57	8.43	32.84	0	0	0	-4.44	1.34	1.95	58.23	232	735.23	386.21	1047.88	714.46	777.16	456.73	1009.16	457.19
60.96	1	0.04	0.01	0.01	0.06	1.12	0.04	0.06	2.65	0.12	97.77	11.41	29.9	98.56	0.06	3.52	0.05	0.08	1.12	0.01	0.72	1.06	0	0.12	0.22	0.03	15.38	0.64	0.04	0.02	2.65	15.88	33.91	0	0	0	-5.06	0.88	2.19	58.29	235.99	734.45	385.85	1047.78	713.31	775.18	457.29	1011.17	456.96
60.994	1	0.04	0.01	0.01	0.05	1.29	0.04	0.07	2.76	0.14	97.42	13.46	31.31	98.66	0.05	3.88	0.05	0.09	1.38	0.01	0.65	1.39	0	0.14	0.26	0.03	14.1	0.47	0.04	0.02	2.76	11.13	35.09	0	0	0	-5.13	-0.52	2.44	58.07	236.06	735.41	384.9	1050.33	714.19	777.3	455.95	1013.36	456.84
61.027	1	0.04	0.01	0.01	0.05	1.35	0.04	0.07	2.63	0.14	97.29	14.28	31.73	98.68	0.05	4.53	0.05	0.1	1.4	0.01	0.78	2.03	0	0.14	0.21	0.03	11.41	0.44	0.04	0.03	2.63	2.51	35.51	0	0	0	-5.4	-0.43	2.2	58.32	233.49	737.68	386	1049.82	712.5	779.01	456.63	1012.5	456.67
61.06	1	0.04	0.01	0.01	0.05	1.2	0.04	0.07	2.61	0.15	97.59	12.42	30.6	98.46	0.05	4.19	0.05	0.11	1.27	0.01	0.87	1.75	0	0.15	0.18	0.04	8.92	0.34	0.05	0.03	2.61	4.57	34.51	0	0	0	-2.6	-1.2	2.5	59.07	233.44	740.34	385.69	1051.9	711.26	781.94	459.21	1015.37	456.76
61.094	1	0.04	0.01	0.01	0.05	1.07	0.04	0.07	2.53	0.19	97.85	10.84	29.48	98.45	0.06	4.64	0.05	0.13	1.11	0.01	0.98	1.95	0	0.19	0.13	0.04	7.13	0.27	0.06	0.03	2.53	2.65	33.55	0	0	0	-3.52	-1.24	2.47	58.64	232.1	742.67	384.61	1055.23	711.6	785.36	457.21	1017.45	455.65
61.127	1	0.04	0.01	0.01	0.05	1.07	0.04	0.07	2.3	0.2	97.85	10.83	29.49	97.61	0.08	4.83	0.05	0.14	1.15	0.01	1.01	1.9	0	0.2	0.1	0.04	6.49	0.22	0.07	0.04	2.3	3.13	33.55	0	0	0	-5.07	-3.44	1.85	58.5	231.05	745.27	384.3	1058.54	712.28	787.65	456.82	1018.68	453.68
61.161	1	0.04	0.01	0.01	0.05	1.07	0.04	0.07	2.29	0.25	97.86	10.49	29.29	97.8	0.1	5.09	0.04	0.17	1.53	0.01	1.19	1.69	0	0.25	0.12	0.04	7.07	0.37	0.07	0.05	2.29	5.24	33.32	0	0	0	-3.98	-3.04	1.67	58.7	230.17	748.59	384.75	1062.95	715.01	791.64	457.32	1021.8	454.71
61.194	1	0.04	0.01	0.01	0.05	1.06	0.04	0.07	2.15	0.22	97.88	10.44	29.28	97.94	0.12	5.48	0.03	0.21	1.42	0.01	1.07	1.38	0	0.22	0.1	0.04	6.52	0.34	0.07	0.06	2.15	1.06	33.29	0	0	0	-3.35	-2.7	2.64	58.79	228.67	752.49	386.19	1065.96	714.93	797.56	458.28	1026.23	457.55
61.227	1	0.04	0.01	0.01	0.05	1.03	0.04	0.07	1.95	0.2	97.94	9.8	28.96	97.19	0.13	5.24	0.04	0.26	1.77	0.01	1.06	1.04	0	0.2	0.08	0.04	6.16	0.39	0.07	0.07	1.95	5.18	32.86	0	0	0	-1.32	-4.29	2.72	59.57	229.54	757.6	389.51	1068.04	716.38	800.84	459.51	1030.36	462.42
61.261	1	0.04	0.02	0.01	0.05	0.96	0.04	0.07	1.52	0.2	98.08	9.16	28.44	97.87	0.15	4.4	0.03	0.27	1.43	0.01	0.82	0.5	0	0.2	0.06	0.04	5.53	0.36	0.07	0.09	1.52	4.69	32.39	0	0	0	-4.28	-2.87	2.04	58.99	232.06	759.38	388.16	1073.7	717.86	802.14	459.99	1034.2	458.97
61.294	1	0.04	0.02	0.01	0.05	0.89	0.04	0.07	1.34	0.2	98.22	8.39	27.9	98.15	0.14	3.67	0.03	0.27	1.3	0.01	0.52	0.31	0	0.2	0.06	0.05	5.62	0.27	0.07	0.1	1.34	2.24	31.79	0	0	0	-1.57	-2.16	1.97	59.43	233.42	761.38	388.29	1077.27	720.07	804.16	462.94	1037.56	459.78
61.327	1	0.04	0.02	0.01	0.05	0.94	0.04	0.07	1.11	0.19	98.11	8.92	28.4	97.76	0.14	4.12	0.03	0.31	1.44	0.01	0.56	0.3	0	0.19	0.06	0.06	5.68	0.23	0.08	0.12	1.11	5.94	32.21	0	0	0	-5.05	-3.13	1.8	59.19	227.55	763.95	390.82	1073.13	714.47	805.94	462.78	1033.46	459.03
61.361	1	0.04	0.01	0.01	0.05	1.39	0.04	0.07	0.8	0.14	97.22	14.44	32.16	97.25	0.12	3.91	0.03	0.31	1.68	0.02	0.45	0.29	0	0.14	0.05	0.07	6.29	0.21	0.09	0.18	0.8	10.64	35.6	0	0	0	-5.4	-4.18	2.28	58.87	236.63	765.22	389.13	1079.37	717.48	806.03	460.18	1042.66	460.45
61.394	1	0.04	0.01	0.01	0.05	1.1	0.04	0.07	0.76	0.14	97.8	10.81	29.92	98.59	0.1	3.84	0.02	0.36	1.62	0.02	0.51	0.22	0	0.14	0.06	0.07	6.16	0.24	0.1	0.19	0.76	8.73	33.53	0	0	0	-1.27	-0.75	2.28	59.64	232.57	765.58	389.34	1081.89	721.66	809.6	463.7	1042.16	461.6
61.428	1	0.04	0.02	0.01	0.05	0.97	0.04	0.07	0.59	0.12	98.05	8.88	28.7	98.64	0.12	3.71	0.02	0.37	2.08	0.02	0.46	0.13	0	0.12	0.04	0.09	6.18	0.26	0.12	0.24	0.59	3.87	32.18	0	0	0	-4.39	-0.57	2.53	59.36	231.65	766.43	391.06	1081.05	720.92	810.49	462.02	1042.14	462.96
61.461	1	0.04	0.02	0.01	0.06	0.78	0.05	0.07	0.48	0.11	98.45	6.47	26.53	98.18	0.12	3.57	0.02	0.34	2.23	0.02	0.41	0.09	0	0.11	0.05	0.1	6.14	0.26	0.13	0.28	0.48	5.44	30.05	0	0	0	-6.24	-2.07	2.9	58.72	226.36	767.88	389.76	1085.14	721.33	816.45	462.2	1042.8	460.24
61.494	1	0.05	0.02	0.01	0.06	0.65	0.05	0.07	0.45	0.1	98.69	5.4	24.99	98.63	0.15	3.78	0.02	0.38	1.54	0.02	0.37	0.05	0	0.1	0.05	0.1	5.57	0.23	0.13	0.27	0.45	10.53	28.85	0	0	0	-5.77	-0.62	3.05	58.82	227.01	767.76	390.38	1084.89	722.61	816.26	461.1	1043.27	462.26
61.528	1	0.05	0.03	0.01	0.07	0.45	0.05	0.07	0.39	0.1	99.1	3.16	21.39	98.63	0.16	4.42	0.02	0.49	1.69	0.02	0.33	0.05	0	0.09	0.05	0.1	5.38	0.23	0.13	0.28	0.39	13.35	25.38	0	0	0	-7.62	-0.62	3.09	58.51	226.79	769.49	388.62	1085.81	719.92	817.77	456.94	1044.53	460.41
61.561	1	0.05	0.03	0.01	0.07	0.4	0.05	0.07	0.35	0.1	99.21	2.71	20.26	98.61	0.2	5.24	0.03	0.56	1.5	0.02	0.34	0.04	0	0.08	0.05	0.1	4.84	0.25	0.14	0.3	0.35	7.89	24.4	0	0	0	-7.3	-0.69	3.04	58.69	224.13	769.8	389.77	1084.75	719.73	818.58	458.54	1042.7	460.78
61.594	1	0.05	0.03	0.01	0.08	0.35	0.05	0.07	0.32	0.11	99.3	2.35	19.15	98.66	0.22	5.07	0.03	0.6	1.12	0.02	0.29	0.04	0	0.07	0.04	0.11	4.29	0.18	0.14	0.29	0.32	7.34	23.47	0	0	0	-7.04	0.51	2.98	58.46	225.62	766.47	386.33	1086.51	721.98	817.02	456.47	1042.63	458.22
61.628	1	0.06	0.03	0.01	0.08	0.3	0.06	0.07	0.3	0.12	99.39	1.87	17.71	98.63	0.33	4.99	0.03	0.72	1.34	0.02	0.26	0.04	0	0.05	0.04	0.12	3.6	0.25	0.15	0.31	0.3	6.35	22.04	0	0	0	-7.72	-0.63	3.37	58.51	226.09	767.42	386.03	1084.85	717.91	817.07	455.32	1043.15	457.81
61.661	1	0.06	0.03	0.01	0.08	0.29	0.06	0.07	0.29	0.13	99.42	1.71	17.19	98.4	0.4	4.77	0.03	0.77	1.54	0.02	0.25	0.04	0	0.05	0.03	0.13	3.05	0.24	0.16	0.3	0.29	9.35	21.47	0	0	0	-6.52	-1.39	3.01	58.67	225.7	765.62	385.03	1083.98	719.14	815.27	454.64	1040.96	457.06
61.694	1	0.06	0.04	0.01	0.08	0.26	0.06	0.07	0.26	0.15	99.47	1.53	16.41	98.14	0.44	4.67	0.03	0.89	1.53	0.02	0.22	0.04	0	0.04	0.03	0.15	2.46	0.23	0.18	0.31	0.26	14.64	20.74	0	0	0	-9.53	-2.17	3.12	58.22	225.78	763.87	384.9	1082.53	718.03	813.81	453.27	1039.57	455.91
61.728	1	0.06	0.04	0.01	0.08	0.25	0.06	0.07	0.24	0.18	99.51	1.32	15.6	98.19	0.47	3.67	0.04	0.92	1.97	0.02	0.27	0.05	0	0.03	0.02	0.18	2.37	0.24	0.23	0.28	0.22	13.52	19.83	0	0	0	-11.44	-2.04	3.24	58	227.21	763.19	385.1	1080.43	715.88	811.95	451.64	1039.12	455.85
61.761	1	0.06	0.04	0.01	0.08	0.25	0.06	0.07	0.21	0.2	99.49	1.37	15.87	96.96	0.51	3.17	0.04	0.89	2.06	0.02	0.3	0.06	0	0.03	0.02	0.2	2.01	0.15	0.26	0.3	0.21	15.99	20.04	0	0	0	-14.15	-4.69	2.08	57.78	233.44	763.35	382.83	1082.26	714.23	807.73	450.23	1041.18	451.09
61.795	1	0.06	0.04	0.01	0.08	0.27	0.07	0.07	0.2	0.25	99.47	1.41	16.31	95.95	0.57	2.78	0.05	0.83	2.61	0.02	0.33	0.08	0	0.03	0.02	0.25	1.81	0.09	0.32	0.29	0.2	14.1	20.25	0	0	0	-13.37	-6.17	2.06	57.86	234.54	763.73	381.87	1079.65	710.13	805.99	448.96	1040.52	450.12
61.828	1	0.07	0.04	0.01	0.08	0.24	0.07	0.07	0.2	0.22	99.52	1.25	15.31	96.74	0.57	2.51	0.05	0.85	2.33	0.02	0.34	0.09	0	0.03	0.02	0.22	1.86	0.13	0.3	0.28	0.2	9.12	19.43	0	0	0	-10.13	-5.05	0.67	57.99	223.5	763.26	378.82	1074.55	705.6	806.3	446.73	1029.79	444.96
61.861	1	0.07	0.04	0.01	0.08	0.23	0.07	0.07	0.19	0.22	99.53	1.24	15.11	97.16	0.53	2.45	0.05	0.72	2.03	0.02	0.27	0.1	0	0.03	0.03	0.22	1.95	0.15	0.29	0.28	0.19	7.37	19.34	0	0	0	-15.03	-4.33	1.86	57.65	233.1	763.05	377.9	1075.08	700.56	803.79	445.55	1036.88	443.7
61.895	1	0.07	0.05	0.01	0.08	0.2	0.07	0.07	0.17	0.26	99.6	1.05	13.77	94.81	0.5	2.6	0.05	0.62	1.69	0.01	0.23	0.08	0	0.02	0.03	0.26	1.88	0.15	0.32	0.28	0.17	8.04	18.18	0	0	0	-12.7	-7.47	1.7	57.49	226.68	760.05	374.33	1074.09	702.16	804.59	441.14	1031.27	441.26
61.928	1	0.07	0.05	0.01	0.08	0.2	0.07	0.06	0.16	0.29	99.6	1.09	13.87	96.18	0.49	2.55	0.05	0.51	1.21	0.01	0.24	0.09	0	0.02	0.02	0.29	2.02	0.15	0.35	0.29	0.16	8.63	18.47	0	0	0	-11.99	-5.87	1.78	57.47	230.53	756.79	369.85	1072.7	699.82	800.55	436.78	1031.08	438.19
61.961	1	0.07	0.05	0.01	0.08	0.19	0.07	0.06	0.16	0.31	99.61	1.02	13.42	96.08	0.43	2.71	0.05	0.47	1.36	0.01	0.25	0.1	0	0.03	0.03	0.31	1.96	0.11	0.35	0.27	0.16	10.51	17.97	0	0	0	-12.65	-6.01	1.45	57.54	232.42	752.48	363.49	1062.96	686.75	791.99	428.9	1024.39	431.25
61.995	1	0.07	0.05	0.01	0.08	0.18	0.07	0.07	0.16	0.35	99.63	0.98	13.04	97	0.43	3.65	0.05	0.46	1.2	0.01	0.24	0.09	0	0.03	0.03	0.35	1.57	0.1	0.38	0.32	0.16	11.78	17.67	0	0	0	-16.18	-4.62	3.02	56.91	230.33	752.54	361.28	1064.32	683.53	796.58	425.21	1026.88	429.18
62.028	1	0.07	0.05	0.01	0.09	0.18	0.07	0.07	0.16	0.34	99.64	0.94	12.72	96.26	0.41	4.32	0.04	0.39	1.08	0	0.23	0.13	0	0.03	0.04	0.34	1.47	0.13	0.38	0.32	0.16	6.3	17.41	0	0	0	-14.67	-5.76	2.36	56.85	230.93	749.59	357.53	1063.56	683.53	793.22	422.76	1024.13	425.36
62.061	1	0.07	0.05	0.01	0.09	0.18	0.07	0.07	0.16	0.35	99.63	0.97	12.94	95.61	0.35	5.22	0.04	0.33	1.08	0	0.26	0.15	0	0.03	0.04	0.41	1.29	0.15	0.44	0.39	0.16	5.95	17.62	0	0	0	-13.45	-6.6	2.95	56.77	230.61	746.21	354.37	1062.51	683.52	792.22	418.98	1022.77	424.41
62.095	1	0.06	0.04	0.01	0.09	0.19	0.07	0.07	0.18	0.36	99.62	1.02	13.25	93.69	0.36	5.65	0.04	0.27	0.97	0	0.26	0.17	0	0.04	0.04	0.5	1.2	0.18	0.53	0.41	0.16	7.56	17.97	0	0	0	-12.08	-8.51	3.34	56.69	228.72	746.64	353.27	1061.01	681.68	793.33	415.35	1021.85	424.94
62.128	1	0.07	0.05	0.01	0.09	0.17	0.07	0.08	0.27	0.36	99.66	0.9	12.33	93.33	0.36	6.37	0.04	0.26	1.12	0	0.34	0.23	0	0.04	0.05	0.5	1.13	0.27	0.49	0.41	0.18	8.52	17.1	0	0	0	-14.11	-8.81	3.04	56.71	229.16	745.29	353.46	1056.03	675.56	789.33	417.7	1018.45	421.86
62.162	1	0.07	0.05	0.01	0.09	0.18	0.07	0.08	0.77	0.38	99.64	0.89	12.45	92.69	0.38	6.66	0.04	0.25	1.81	0	0.34	0.28	0	0.05	0.07	0.54	1.19	0.77	0.46	0.42	0.19	13.73	17.05	0	0	0	-8.59	-9.3	3.55	57.27	222.05	742.25	354.7	1047.87	674.22	788.08	418.39	1010.03	425.08
62.195	1	0.07	0.05	0.01	0.1	0.17	0.07	0.08	1.19	0.35	99.66	0.82	11.69	91.7	0.35	7.91	0.03	0.25	1.94	0.01	0.5	0.33	0	0.07	0.12	0.56	1.13	1.19	0.39	0.42	0.21	27.05	16.43	0	0	0	-5.73	-9.99	4.82	57.38	218.52	746.51	357.03	1046.68	670.98	793.56	418.9	1011.82	429.68
[truncated: 34,953 more rows]
[truncated: 4 more columns]
