# Supplementary material for: Exploring emotion recognition in patients with mild cognitive impairment and Alzheimer’s dementia undergoing a rehabilitation program
Source: PLoS One. 2025 Apr 24;20(4):e0322213. doi: 10.1371/journal.pone.0322213 (PMC12021228; doi:10.1371/journal.pone.0322213)
Supplement: S3 Data — (ZIP) [file pone.0322213.s005.zip › raw data21-30/No23 Aerobic exercise.csv]

time stamp	face id	anger	contempt	disgust	fear	joy	sadness	surprise	sentimentality	confusion	neutral	engagement	valence	attention	inner brow raise	brow raise	brow furrow	eye widen	cheek raise	lid tighten	nose wrinkle	upper lip raise	dimpler	lip corner depressor	chin raise	lip pucker	lip stretch	lip press	mouth open	jaw drop	lip suck	eye closure	smile	smirk	blink	blink rate	pitch	yaw	roll	brightness	interocular distance	topleft_x	topleft_y	bottomright_x	bottomright_y	outer_right_eye_X	outer_right_eye_Y	outer_left_eye_X	outer_left_eye_Y
0.033
0.066
0.1
0.133
0.166
0.2
0.233
0.266
0.3
0.333
0.367
0.4
0.433
0.467
0.5
0.533
0.567
0.6
0.633
0.667
0.7
0.734
0.767
0.8
0.834
0.867
0.9
0.934
0.967
1
1.034
1.067
1.101
1.134
1.167
1.201
1.234
1.267
1.301
1.334
1.368
1.401
1.434
1.468
1.501
1.534
1.568
1.601
1.634
1.668
1.701
1.735
1.768
1.801
1.835
1.868
1.901
1.935
1.968
2.001
2.035
2.068
2.102
2.135
2.168
2.202
2.235
2.268
2.302
2.335
2.369
2.402
2.435
2.469
2.502
2.535
2.569
2.602
2.635
2.669
2.702
2.736
2.769
2.802
2.836
2.869
2.902
2.936
2.969
3.002
3.036
3.069
3.103
3.136
3.169
3.203
3.236
3.269
3.303
3.336
3.37
3.403
3.436
3.47
3.503
3.536
3.57
3.603
3.636
3.67
3.703
3.737
3.77
3.803
3.837
3.87
3.903
3.937
3.97
4.003
4.037
4.07
4.104
4.137
4.17
4.204
4.237
4.27
4.304
4.337
4.371
4.404
4.437
4.471
4.504
4.537
4.571
4.604
4.637
4.671
4.704
4.738
4.771
4.804
4.838
4.871
4.904
4.938
4.971
5.004
5.038	0	0.13	0.18	0.03	0.12	0.03	0.13	0.06	1.16	0.1	99.65	0.33	0	0.32	0.09	0.11	0.4	0.01	1.05	0.01	0.57	2.22	0	0.1	0.8	0.39	0.39	0.08	0.02	0.04	1.16	0	1.26	0	0		-16.43	-50.72	29.51	57.6	31.25	457.65	317.78	540.58	400.7	495.13	331.6	525.52	338.88
5.071	0	0.13	0.18	0.03	0.12	0.03	0.13	0.06	0.94	0.15	99.64	0.33	0	0.13	0.15	0.06	0.68	0.01	0.87	0.01	0.47	1.05	0	0.08	0.74	0.58	0.35	0.06	0.01	0.06	0.94	0.01	1.25	0	0		-14.24	-55.08	30.33	54.79	28.46	459.24	324.79	541.53	407.08	498.23	337.88	525.61	345.63
5.105
5.138
5.171
5.205
5.238
5.271
5.305
5.338
5.372
5.405
5.438
5.472
5.505
5.538
5.572
5.605
5.638
5.672
5.705
5.739
5.772
5.805
5.839
5.872
5.905
5.939
5.972
6.005
6.039
6.072
6.106
6.139
6.172
6.206
6.239
6.272
6.306
6.339
6.373
6.406
6.439
6.473
6.506
6.539
6.573
6.606
6.639
6.673
6.706
6.74
6.773
6.806
6.84
6.873
6.906
6.94
6.973
7.006
7.04
7.073
7.107
7.14
7.173
7.207
7.24
7.273
7.307
7.34
7.374
7.407
7.44
7.474
7.507
7.54
7.574
7.607
7.64
7.674
7.707
7.741
7.774
7.807
7.841
7.874
7.907
7.941
7.974
8.007
8.041	1	0.12	0.15	0.02	0.12	0.05	0.12	0.06	1.72	0.28	99.7	0.33	0	97.02	0.06	0.17	0.28	0.4	5.37	0.55	0.62	0.18	0	0.25	1.72	1.62	0.1	0.46	0.01	0.53	0	0.02	3.59	0	0		-4.95	-4.58	-6.39	63.22	78.05	666.74	437.68	773.29	549.11	677.03	468.67	753.97	455.5
8.074	1	0.12	0.14	0.02	0.12	0.05	0.12	0.06	1.75	0.3	99.71	0.33	0	97.08	0.03	0.4	0.24	0.58	5.47	0.36	0.57	0.29	0	0.3	1.75	2.86	0.08	0.48	0.02	0.41	0.01	0	3.76	0	0		-4.17	4.48	-9.86	61.96	69.12	664.7	439.14	769.48	549.15	677.31	468.9	745.33	456.63
8.108	1	0.12	0.15	0.02	0.12	0.05	0.13	0.06	2.08	0.34	99.71	0.33	0	96.81	0.03	0.74	0.28	0.62	5.55	0.33	0.77	0.25	0	0.34	2.08	3.86	0.07	0.48	0.02	0.35	0.01	0.01	3.51	0	0		-1.38	4.94	-9.27	62.24	69.54	663.74	440.22	767.74	549.71	675.98	469.93	744.52	458.18
8.141	1	0.11	0.14	0.02	0.12	0.06	0.12	0.06	1.93	0.27	99.72	0.33	0.35	97.63	0.03	0.84	0.22	0.49	6.74	0.32	0.7	0.23	0	0.27	1.93	3.26	0.06	0.48	0.03	0.48	0.01	0.01	4.2	0	0		-2.67	3.42	-9.83	61.62	67.84	662.44	440.41	765.26	548.73	674.85	469.93	741.55	457.56
8.174	1	0.11	0.14	0.02	0.12	0.06	0.12	0.06	1.68	0.19	99.73	0.33	1.14	98.18	0.03	1.12	0.18	0.45	7.65	0.29	0.55	0.21	0	0.19	1.68	2.87	0.04	0.45	0.04	0.55	0.01	0.01	4.42	0	0		-5.48	2.07	-9.18	61.46	68.93	661.91	440.33	763.78	547.41	673.6	469.48	741.31	456.61
8.208	1	0.11	0.14	0.02	0.12	0.06	0.12	0.06	1.59	0.19	99.72	0.33	0.88	97.61	0.04	1.33	0.16	0.44	7.7	0.28	0.44	0.16	0	0.19	1.59	2.53	0.03	0.47	0.04	0.61	0.01	0	4.09	0	0		-2.22	3.44	-9.62	62.14	67.17	661.76	440.16	763.07	546.84	674.11	470.24	739.81	456.24
8.241	1	0.11	0.14	0.02	0.12	0.06	0.12	0.06	1.57	0.18	99.72	0.33	0.59	97.2	0.04	1.61	0.14	0.46	7.79	0.25	0.32	0.17	0	0.18	1.57	2.24	0.03	0.54	0.05	0.58	0.02	0	3.72	0	0		-2.88	4.26	-8.9	62.09	67.08	661.7	439.85	762.61	546.22	674.16	469.07	739.99	456.2
8.274	1	0.11	0.14	0.02	0.12	0.05	0.12	0.06	1.64	0.2	99.72	0.33	0.11	97.75	0.04	1.97	0.13	0.48	6.73	0.23	0.3	0.18	0	0.2	1.64	2.16	0.03	0.64	0.05	0.53	0.02	0.01	3.71	0	0		-4.97	3.14	-9.44	62.2	67.92	661.35	438.94	762.47	545.27	673.11	467.92	739.82	455.15
8.308	1	0.11	0.14	0.02	0.13	0.05	0.12	0.07	1.96	0.24	99.73	0.33	0	98.12	0.04	3.14	0.11	0.57	6.71	0.19	0.3	0.21	0	0.24	1.96	1.95	0.02	1.16	0.05	0.49	0.02	0	3.65	0	0		-6.07	2.23	-9.31	62.22	69.03	660.46	438.38	762.14	545	672.01	467.91	739.68	454.23
8.341	1	0.11	0.13	0.02	0.13	0.05	0.12	0.07	2.28	0.27	99.74	0.33	0	97.65	0.04	4.12	0.1	0.55	6.81	0.17	0.4	0.24	0	0.27	2.28	1.84	0.02	1.58	0.05	0.46	0.02	0	3.66	0	0		-5.09	3.36	-9.38	62.37	69.28	660.22	438.37	762.24	545.6	671.73	467.82	739.71	454.5
8.375	1	0.11	0.13	0.02	0.13	0.05	0.12	0.07	2.5	0.31	99.73	0.33	0	96.66	0.04	3.99	0.09	0.57	6.7	0.14	0.62	0.25	0	0.31	2.5	1.9	0.01	2.24	0.04	0.38	0.01	0	3.67	0	0		-3.16	5.18	-10.72	62.58	68.77	659.86	438.2	763.56	547.15	671.86	468.65	739.21	454.74
8.408	1	0.11	0.13	0.02	0.14	0.06	0.12	0.07	3.14	0.36	99.72	0.33	0	97	0.05	5.73	0.09	0.7	7.68	0.14	0.74	0.28	0	0.36	3.14	2.04	0.01	2.18	0.05	0.38	0.01	0	3.75	0	0		-3.22	4.62	-10.08	62.57	70.04	658.67	438.14	762.54	547.34	670.42	468.91	738.93	454.36
8.441	1	0.11	0.12	0.03	0.15	0.06	0.12	0.08	4.23	0.43	99.71	0.33	0	97.2	0.06	7.4	0.09	0.81	8.57	0.15	1.17	0.37	0	0.43	4.23	2.13	0.01	1.75	0.05	0.38	0.01	0	3.81	0	0		-2.71	4.26	-9.3	62.59	70.09	658.08	437.97	762.15	547.45	670.28	468.7	738.92	454.52
8.475	1	0.11	0.11	0.03	0.16	0.06	0.12	0.09	5.44	0.46	99.68	0.33	0	97.42	0.06	9.72	0.08	1.03	9.39	0.13	1.34	0.36	0	0.46	5.44	2.1	0.01	1.72	0.05	0.36	0.01	0	3.85	0	0		-2.45	3.85	-9.69	62.75	68.85	658.99	438.75	761.35	546.64	670.8	468.82	738.27	455.12
8.508	1	0.1	0.1	0.03	0.18	0.07	0.12	0.1	7.08	0.5	99.65	0.33	0.26	97.15	0.07	12.79	0.07	1.21	11.48	0.14	1.5	0.37	0	0.5	7.08	2.14	0.01	2.09	0.06	0.36	0.01	0	3.89	0	0		-4.8	4.35	-10.15	62.34	69.42	658.31	438.66	761.2	546.66	669.87	468.88	737.79	454.54
8.541	1	0.1	0.1	0.03	0.19	0.07	0.11	0.11	8.78	0.56	99.61	0.46	0.22	97.42	0.07	15.81	0.07	1.32	12.32	0.14	1.58	0.38	0	0.56	8.78	2.16	0.01	2.23	0.06	0.37	0.01	0	3.93	0	0		-2.75	3.84	-9.71	62.52	68.92	658.07	438.25	760.99	546.39	670.23	469.03	737.57	454.35
8.575	1	0.09	0.08	0.03	0.24	0.08	0.1	0.15	7.01	0.55	99.52	0.63	0.53	97.17	0.09	22.13	0.06	1.64	12.25	0.18	2.16	0.35	0	0.55	7.01	2.14	0.01	1.64	0.07	0.42	0.02	0	4	0	0		-4.03	4.31	-10.96	61.84	68.31	657.37	437.68	760.8	546.31	669.42	468.09	736.23	453.87
8.608	1	0.1	0.1	0.03	0.19	0.09	0.11	0.12	6.4	0.54	99.61	0.38	1.51	95.88	0.1	15.46	0.07	1.71	14.7	0.21	2.49	0.38	0	0.54	6.4	2.09	0.02	1.56	0.07	0.49	0.02	0	3.95	0	0		-6.02	6.26	-9.1	61.81	68.45	657.41	435.34	761.14	543.9	670.54	465.59	737.47	451.27
8.641	1	0.11	0.11	0.03	0.15	0.09	0.13	0.09	7.58	0.68	99.69	0.43	1.68	94.36	0.11	9.34	0.07	1.35	16.28	0.33	2.8	0.36	0	0.68	7.58	1.94	0.03	1.65	0.06	0.56	0.02	0.05	3.91	0	0		-4.97	7.91	-8.65	62.31	69.84	657.68	432.36	760.41	540.21	669.48	461.27	738.28	449.23
8.675	1	0.12	0.13	0.03	0.13	0.1	0.15	0.07	7.44	1.06	99.71	0.49	1.96	98.18	0.1	3.73	0.09	0.9	18.19	0.5	3.48	0.51	0	1.06	7.44	1.85	0.04	1.3	0.05	0.53	0.02	0.99	3.7	0	0		-2.77	2.05	-8.25	64.43	68.44	657.45	426.07	757.92	531.77	669.23	455.46	736.43	442.44
8.708	1	0.12	0.14	0.03	0.12	0.1	0.15	0.06	6.74	1.26	99.69	0.46	2.58	94.29	0.09	1.28	0.1	0.54	18.01	0.54	2.24	0.61	0	1.26	6.74	1.42	0.08	1.4	0.04	0.48	0.02	0.98	3.8	0	0		1.17	7.98	-7.51	65.81	66.26	657.53	420.33	755.64	524.38	669.5	447.8	735.03	437.92
8.742	1	0.12	0.15	0.03	0.11	0.09	0.16	0.06	6.23	1.55	99.68	0.38	1.76	97.26	0.09	0.52	0.11	0.39	15.95	0.6	1.55	0.52	0	2.07	6.23	0.9	0.1	0.95	0.03	0.44	0.01	0.49	3.64	0	0		2.42	4.15	-8.9	66.79	65.13	658.71	412.11	755.51	514.86	670.11	440.39	734.21	428.83
8.775	1	0.12	0.15	0.03	0.11	0.09	0.16	0.06	3.95	1.43	99.68	0.35	2.52	95.57	0.1	0.29	0.13	0.28	16.84	0.65	1.43	0.35	0	2.63	3.95	0.48	0.13	0.69	0.03	0.47	0.01	1.01	3.62	0	0		0.77	6.65	-6.08	67.52	66.51	658.96	407.74	757.22	511.23	671.79	436.52	737.23	424.64
8.808	1	0.12	0.15	0.02	0.11	0.08	0.15	0.06	2.42	0.7	99.69	0.33	2.41	97.74	0.12	0.14	0.15	0.2	14.68	0.7	0.69	0.14	0	2.42	1.93	0.32	0.17	0.39	0.03	0.52	0.01	3.09	3.56	0	0		0.59	3.17	-7.48	67.84	64.77	659.94	403.33	758.95	507.65	673.58	433.08	736.95	419.7
8.842	1	0.12	0.15	0.02	0.11	0.08	0.15	0.06	2.55	0.63	99.69	0.33	2.6	95.89	0.13	0.07	0.22	0.14	14.8	0.63	0.41	0.06	0	2.55	1.15	0.21	0.2	0.23	0.05	0.64	0	1.84	3.47	0	0		5.81	6.25	-9.06	70.58	63.77	662.11	400.27	759.2	503.24	674.64	430.27	736.91	416.53
8.875	1	0.12	0.15	0.02	0.12	0.08	0.15	0.06	2.51	0.73	99.69	0.33	2.53	96.23	0.16	0.07	0.25	0.12	14.27	0.73	0.26	0.07	0	2.51	0.75	0.17	0.19	0.19	0.06	0.73	0	0.99	3.49	0	0		3.67	5.8	-7.2	70.07	64.14	662.04	397.09	757.75	498.44	674.38	425.6	737.39	413.64
8.908	1	0.12	0.15	0.02	0.12	0.07	0.15	0.06	2.6	0.65	99.7	0.33	1.57	96.44	0.21	0.08	0.3	0.11	12.12	0.65	0.21	0.07	0	2.6	0.39	0.1	0.19	0.15	0.07	0.93	0	0.45	3.4	0	0		3.84	5.51	-6.84	69.86	63.32	661.94	392.12	757.88	493.71	675.04	420.71	737.23	408.77
8.942	1	0.12	0.15	0.02	0.12	0.06	0.15	0.06	2.47	0.46	99.69	0.33	0.91	98.16	0.32	0.14	0.4	0.12	11.32	0.46	0.22	0.13	0	2.47	0.23	0.05	0.14	0.17	0.09	1.28	0	0.16	3.1	0	0		1.59	2.11	-7.46	69.21	62.59	662.06	390.13	757.92	491.04	675.43	419.56	736.5	405.87
8.975	1	0.12	0.15	0.02	0.12	0.07	0.15	0.06	2.29	0.47	99.69	0.33	1.17	98.04	0.47	0.22	0.41	0.13	11.97	0.47	0.23	0.24	0	2.29	0.15	0.06	0.08	0.19	0.13	1.54	0	0.31	3.06	0	0		1.4	2.44	-8.64	69.09	63.37	663.01	386.9	759.84	489	675.86	416.56	737.68	402.62
9.008	1	0.12	0.15	0.02	0.12	0.06	0.15	0.06	2.18	0.51	99.69	0.33	0.86	96.01	0.63	0.33	0.51	0.11	11.27	0.49	0.26	0.38	0	2.18	0.09	0.04	0.07	0.12	0.18	2.11	0	0.35	3.08	0	0		7.2	6.09	-8.51	71.53	61.84	663.07	385.57	757.96	486.41	675.82	414.88	736.26	401.8
9.042	1	0.12	0.16	0.02	0.12	0.05	0.15	0.07	1.85	0.76	99.68	0.33	0	96.95	0.77	0.37	0.76	0.1	8.2	0.43	0.15	0.29	0	1.85	0.06	0.02	0.05	0.1	0.25	2.88	0	0.32	2.77	0	0		8.88	4.7	-6.99	73.2	62.5	664.12	385.02	757.71	483.92	676.69	415.12	737.58	401.01
9.075	1	0.12	0.16	0.02	0.12	0.04	0.14	0.07	1.63	0.68	99.68	0.33	0	98.13	0.74	0.51	0.68	0.11	5.54	0.37	0.12	0.2	0	1.63	0.05	0.02	0.04	0.09	0.35	3.2	0	0.91	2.64	0	0		12.44	2.19	-9.2	75.26	61.98	666.69	382.98	756.94	479.07	676.82	412.6	737.19	398.55
9.109	1	0.12	0.16	0.02	0.13	0.04	0.14	0.07	1.64	0.68	99.68	0.33	0	95.05	0.67	0.67	0.68	0.08	2.3	0.32	0.07	0.07	0	1.64	0.05	0.01	0.02	0.06	0.59	3.68	0	0.34	2.3	0	0		11.37	7.22	-7.04	75.16	62.91	667.76	382.49	757.26	476.99	678.01	411.84	739.37	397.93
9.142	1	0.12	0.16	0.02	0.13	0.04	0.13	0.07	1.05	0.54	99.68	0.33	0	96.88	0.56	1.01	0.54	0.07	2.42	0.22	0.08	0.08	0	1.05	0.03	0	0.01	0.05	1.15	4.79	0	0.17	2.29	0	0		13.28	4.82	-7.33	75.89	62.62	669.05	382.67	757.17	476.26	678.53	411.42	739.77	398.37
9.175	1	0.12	0.16	0.02	0.13	0.03	0.13	0.08	1.03	0.51	99.68	0.33	0	95.95	0.53	1.77	0.51	0.09	2.25	0.16	0.09	0.12	0	1.03	0.03	0	0.01	0.03	1.44	5.56	0	0.05	2.22	0	0		14.08	6.17	-8.12	76.2	61.58	670.53	382.61	756.84	474.53	679.29	410.71	739.54	398
9.209	1	0.13	0.16	0.03	0.14	0.03	0.13	0.09	0.77	0.43	99.68	0.33	0	96.87	0.37	2.23	0.43	0.11	2.76	0.15	0.08	0.17	0	0.77	0.02	0	0.01	0.03	3.1	9.68	0	0.05	1.86	0	0		9.71	4.84	-5.74	75.07	62.87	670.47	382.62	755.87	472.8	679.03	409.49	740.86	398.13
9.242	1	0.13	0.16	0.03	0.14	0.04	0.13	0.1	0.76	0.42	99.68	0.33	0	98.35	0.25	2.41	0.42	0.12	3.44	0.14	0.08	0.18	0	0.76	0.02	0	0.01	0.03	3.3	11.06	0	0.05	1.85	0	0		9.54	1.55	-7.11	74.65	61.34	670.82	381.53	757.72	473.98	680.31	408.52	740.6	397.22
9.275	1	0.13	0.16	0.03	0.15	0.04	0.13	0.12	0.61	0.41	99.68	0.33	0	98.47	0.19	2.64	0.41	0.15	5.14	0.15	0.1	0.25	0	0.61	0.02	0	0	0.03	5.91	15.96	0	0.06	1.92	0	0		11.06	1.19	-6.06	75.43	63.88	670.6	380.54	757.51	472	679.4	409.37	741.83	395.81
9.309	1	0.15	0.16	0.03	0.17	0.05	0.13	0.18	0.55	0.39	99.64	0.35	0	98.57	0.14	2.44	0.39	0.19	9.68	0.2	0.15	0.27	0	0.55	0.02	0	0.01	0.1	11.2	25.47	0	0.05	1.88	0	0		11.92	0.85	-7.02	75.22	61.77	670.89	379.15	759.38	473.1	681.16	407.87	741.55	394.89
9.342	1	0.15	0.16	0.03	0.16	0.07	0.14	0.2	0.52	0.38	99.6	0.48	1.8	97.78	0.13	2.44	0.38	0.22	14.71	0.28	0.25	0.18	0	0.52	0.02	0	0.01	0.19	10.57	28.22	0	0.03	1.93	0	0		12.72	3.09	-7.3	74.58	61.02	671.28	379.14	759.54	472.88	681.78	407.98	741.35	394.74
9.376	1	0.16	0.16	0.04	0.17	0.1	0.15	0.29	0.65	0.4	99.41	0.9	4.53	97.44	0.09	2.71	0.29	0.29	21.59	0.4	0.46	0.15	0	0.4	0.02	0	0.01	0.65	12.63	37	0	0.02	1.84	0	0		13.62	3.8	-5.85	74.4	60.79	672.76	380.39	759.08	472.12	682.94	408.12	742.57	396.32
9.409	1	0.18	0.16	0.04	0.18	0.1	0.14	0.35	0.57	0.3	99.3	1.12	4.29	97.82	0.07	2.62	0.28	0.37	20.85	0.56	0.41	0.11	0	0.3	0.03	0	0.01	0.57	16.38	41.29	0	0.01	1.83	0	0		8.26	2.98	-5.71	74.09	63.18	673.42	380.78	760.88	472.91	682.93	408.49	744.91	396.31
9.442	1	0.18	0.16	0.04	0.18	0.09	0.14	0.34	0.48	0.27	99.32	0.99	3.57	97.95	0.06	1.77	0.27	0.31	18.95	0.69	0.37	0.06	0	0.25	0.02	0.01	0.01	0.48	16.54	41.48	0	0.01	1.87	0	0		9.14	2.66	-6.54	73.27	62.04	672.97	380.4	761.59	474.06	683.36	408.71	744.07	395.94
9.476	1	0.18	0.16	0.04	0.18	0.09	0.15	0.43	0.57	0.24	99.14	1.09	4.14	98.63	0.06	1.14	0.24	0.29	19.97	0.86	0.32	0.07	0	0.2	0.02	0	0.02	0.57	16.87	47.73	0	0.01	1.95	0	0		6.83	0.62	-6.49	73.39	61.95	673.54	381.32	763.16	475.84	684.52	409.75	745.09	396.78
9.509	1	0.19	0.16	0.04	0.18	0.1	0.15	0.5	1.5	0.23	98.99	1.24	4.8	98.38	0.06	1.13	0.23	0.3	22.05	1.03	0.3	0.07	0	0.18	0.03	0.01	0.04	1.5	16.63	51.62	0	0.02	1.92	0	0		10.52	1.47	-7.08	73.38	62.68	674.03	381.64	763.84	477.4	684.23	409.49	745.86	398.03
9.542	1	0.18	0.16	0.04	0.17	0.1	0.15	0.48	2.48	0.24	99.05	1.07	4.24	98.65	0.06	0.9	0.24	0.26	21.1	0.93	0.29	0.08	0	0.19	0.04	0.01	0.07	2.48	15.58	50.63	0	0.02	1.97	0	0		9.14	0.56	-7.81	73.28	62.19	674.57	381.4	765.49	478.32	685.31	409.55	746.34	397.64
9.576	1	0.18	0.16	0.04	0.16	0.1	0.15	0.62	4.25	0.28	98.77	0.97	4.05	98.62	0.07	0.75	0.28	0.22	21.26	0.94	0.28	0.06	0	0.17	0.04	0.01	0.09	4.25	14.03	56.98	0.01	0.02	2.09	0	0		7.84	0.64	-8.46	72.19	62.67	673.97	380.55	766.15	478.66	684.82	409.2	746.21	396.61
9.609	1	0.18	0.16	0.04	0.16	0.09	0.15	0.64	3.69	0.29	98.72	0.92	3.71	98.52	0.07	0.64	0.29	0.21	19.95	0.88	0.28	0.03	0	0.15	0.03	0.01	0.12	3.69	14.52	58.06	0.01	0.02	2.18	0	0		12.36	-1.01	-9.96	71.58	61.48	675.02	381.13	765.07	477.3	684.66	409.44	745.03	397.84
9.642	1	0.18	0.16	0.04	0.16	0.1	0.15	0.64	3.63	0.3	98.72	0.96	4.48	98.59	0.1	0.4	0.3	0.17	20.95	0.82	0.24	0.02	0	0.15	0.04	0.01	0.24	3.63	14.09	58.25	0.01	0.02	2.49	0	0		5.98	-0.77	-8.34	71.56	62.76	674.87	381.1	766.97	478.89	685.67	409.54	747.16	396.96
9.676	1	0.17	0.16	0.03	0.15	0.13	0.15	0.67	2.68	0.32	98.65	1.03	6.33	98.66	0.14	0.27	0.32	0.14	24.36	0.83	0.21	0.01	0	0.16	0.05	0.01	0.3	2.68	11.74	59.66	0.01	0.01	2.7	0	0		11.64	-0.5	-9.09	71.5	62.75	675.05	381.65	766.42	479.54	685.02	410.04	746.68	398.37
9.709	1	0.16	0.16	0.03	0.15	0.12	0.15	0.66	1.58	0.3	98.68	0.9	6.21	98.61	0.15	0.3	0.3	0.16	23.68	0.74	0.19	0.01	0	0.15	0.05	0.01	0.33	1.58	10.45	59.05	0.01	0.03	2.62	0	0		7.57	-0.71	-9.08	72.6	60.29	676.9	384.08	765.77	478.84	687.11	411.53	746.2	399.55
9.743	1	0.15	0.15	0.03	0.15	0.11	0.14	0.67	0.8	0.26	98.66	0.81	5.84	98.13	0.12	0.35	0.26	0.17	21.42	0.45	0.16	0.01	0	0.1	0.04	0.02	0.31	0.8	11.18	59.3	0.01	0	2.96	0	0		7.42	2.19	-7.17	72.5	62.58	676.44	384.33	766.67	480.26	686.87	411.8	748.41	400.46
9.776	1	0.15	0.15	0.03	0.14	0.12	0.15	0.64	0.68	0.27	98.71	0.75	6.45	98.62	0.13	0.23	0.27	0.15	22.35	0.36	0.15	0.01	0	0.08	0.03	0.03	0.28	0.68	9.3	58.53	0.01	0.01	3.14	0	0		9.59	0.67	-9.01	72.11	63.93	676.37	384.24	768.16	482.19	686	412.94	748.7	400.42
9.809	1	0.15	0.15	0.03	0.14	0.14	0.15	0.66	0.46	0.27	98.69	0.88	7.51	98.24	0.12	0.2	0.27	0.15	24.63	0.37	0.15	0.01	0	0.07	0.02	0.03	0.22	0.46	9.25	59.05	0.01	0.01	3.16	0	0		11.22	1.88	-9.52	71.42	62.43	676.49	385.57	767.32	482.75	686.25	414.01	747.47	401.79
9.843	1	0.15	0.15	0.03	0.14	0.15	0.15	0.51	0.24	0.24	98.97	1	8.27	98.79	0.1	0.21	0.24	0.19	26.42	0.29	0.13	0.01	0	0.04	0.01	0.02	0.18	0.23	9.19	53.13	0.01	0.01	3.1	0	0		11.31	-0.01	-10.51	70.49	62.43	676.84	387.13	766.56	482.74	685.68	416.11	746.68	402.82
9.876	1	0.14	0.15	0.03	0.14	0.15	0.15	0.48	0.27	0.27	99.04	0.94	8.27	97.9	0.09	0.16	0.27	0.14	26.61	0.35	0.19	0.02	0	0.04	0.01	0.03	0.15	0.16	8.21	51.63	0.01	0.69	3.04	0	0		8.74	-2.8	-11.63	72.01	62.28	678.02	391.86	766.4	484.91	685.76	420.93	746.5	407.17
9.909	1	0.14	0.16	0.03	0.13	0.11	0.15	0.35	0.37	0.37	99.31	0.53	5.67	98.26	0.08	0.1	0.37	0.11	21.28	0.46	0.29	0.03	0	0.05	0.02	0.04	0.17	0.17	5.54	43.79	0	0.91	2.8	0	0		7.02	1.83	-6.16	73.48	62.44	677.07	398.45	764.48	490.95	686.62	425.23	748.07	414.17
9.943	1	0.13	0.16	0.03	0.13	0.09	0.14	0.28	0.49	0.49	99.45	0.36	3.73	98.53	0.07	0.07	0.49	0.08	17.32	0.57	0.6	0.04	0	0.07	0.02	0.05	0.14	0.16	3.76	38.49	0	2.43	2.75	0	0		13.79	0.98	-10.35	70.83	61.92	677.67	400.4	764.35	492.54	685.34	428.89	745.9	416
9.976	1	0.13	0.16	0.03	0.12	0.08	0.14	0.22	0.62	0.62	99.57	0.33	3.12	97.77	0.09	0.04	0.62	0.07	16.85	0.9	1.21	0.07	0	0.09	0.03	0.06	0.13	0.18	2.84	32.55	0	0.22	2.69	0	0		3.58	3.1	-7.01	70.92	62.01	678.11	408.82	762.26	497.59	685.83	434.13	746.93	423.53
10.009	1	0.13	0.16	0.03	0.12	0.09	0.14	0.16	0.76	0.76	99.68	0.33	3.1	98.1	0.13	0.03	0.76	0.07	17.81	1.39	1.68	0.09	0	0.11	0.05	0.07	0.15	0.29	1.77	25.14	0	0.02	2.58	0	0		12.83	2.29	-7.22	68.59	61.37	677.5	414.77	758.62	500.92	684.04	440.92	744.35	429.55
10.043	1	0.13	0.16	0.02	0.12	0.08	0.14	0.12	0.86	0.86	99.67	0.33	2.52	98.68	0.16	0.04	0.86	0.09	16.91	1.26	1.39	0.09	0	0.11	0.13	0.06	0.15	0.31	0.9	17.51	0	0	2.36	0	0		0.62	0.43	-7.17	67.85	62.71	678.52	420.79	758	503.69	683.46	445.38	745.17	434.21
10.076	1	0.13	0.17	0.02	0.12	0.05	0.14	0.1	0.89	0.89	99.66	0.33	0	98.07	0.2	0.06	0.89	0.12	9.98	0.74	0.83	0.13	0	0.15	0.31	0.05	0.15	0.2	0.55	13.69	0	0	1.89	0	0		0.28	2.35	-5.94	67.07	62.87	679.48	427.03	756.25	506.85	683.5	450.53	745.53	440.29
10.11	1	0.13	0.18	0.03	0.13	0.04	0.14	0.09	1.07	1.07	99.65	0.33	0	98.35	0.25	0.06	1.07	0.13	5.94	0.86	0.65	0.93	0	0.27	1.01	0.07	0.22	0.2	0.23	11.24	0	0	1.57	0	0		-1.04	1.57	-6.28	64.04	64	680.01	429.36	755.05	506.74	682.47	453.2	745.44	441.75
10.143	1	0.14	0.18	0.03	0.13	0.04	0.15	0.09	2.37	1.42	99.64	0.33	0	98.28	0.32	0.11	1.42	0.3	6.14	0.63	0.95	1.52	0	0.38	2.37	0.08	0.29	0.21	0.13	9.99	0	0	1.22	0	0		-3.15	1.77	-5.44	65.97	63.11	680.41	436.84	753.84	512.41	682.85	459.37	745.16	449.32
10.176	1	0.15	0.18	0.04	0.13	0.04	0.15	0.09	4.69	1.4	99.63	0.33	0	98.05	0.36	0.24	1.4	0.57	6.28	0.35	1.35	7.5	0	0.51	4.69	0.07	0.22	0.14	0.12	11.47	0	0	1.1	0	0		-3.16	2.42	-4.49	62.2	64.47	678.58	436.57	752.64	512.35	681.06	459.51	744.72	449.33
10.21	1	0.19	0.19	0.09	0.14	0.04	0.17	0.1	7.56	1.9	99.62	0.33	0	98.01	0.46	0.7	1.9	1.21	8.04	0.18	1.96	19.31	0	0.82	7.56	0.08	0.27	0.21	0.06	10.68	0	0	0.88	0	0		1.57	2.52	-5.11	60.73	64.2	679.35	440.39	750.9	513.92	680.42	463.2	743.8	453
10.243	1	0.19	0.18	0.08	0.15	0.04	0.18	0.11	6.94	2.1	99.62	0.33	0	98.7	0.48	1.52	2.1	1.76	6.94	0.1	1.36	16.24	0	0.87	10.81	0.07	0.35	0.12	0.05	12.56	0	0	0.76	0	0		-4.5	0.35	-5.65	61.4	66.08	677.94	441.31	750.63	514.4	678.22	464.27	743.56	454.44
10.276	1	0.21	0.18	0.11	0.16	0.04	0.19	0.12	8.38	2.15	99.59	0.33	0	98.76	0.54	2.7	2.15	1.85	8.38	0.05	0.78	21.9	0	1.16	11.8	0.08	0.29	0.07	0.03	12.75	0.01	0.01	0.67	0	0		-0.57	-0.1	-6.82	60.17	66.44	675.89	440.45	751.14	516.68	676.76	464.96	742.25	453.82
10.31	1	0.19	0.17	0.09	0.17	0.04	0.19	0.12	7.74	2.09	99.62	0.33	0	98.75	0.56	4.97	2.09	2.01	7.74	0.04	0.58	18.59	0	1.92	12.1	0.09	0.27	0.05	0.02	10.54	0.01	0	0.53	0	0		-4.4	-0.15	-6.44	61.76	65.91	674.89	441.17	750.9	518.64	676.65	465.2	741.58	453.92
10.343	1	0.17	0.16	0.08	0.18	0.04	0.18	0.13	8.96	1.53	99.64	0.36	0	97.82	0.61	7.16	1.53	1.98	8.96	0.04	0.42	16.11	0	1.72	12.17	0.08	0.28	0.03	0.02	10.85	0.01	0	0.54	0	0		-7.96	2.99	-4.78	63.02	66.46	673.54	441.24	750.15	519.41	676.06	464.26	741.74	454.03
10.377	1	0.15	0.14	0.07	0.23	0.04	0.17	0.17	9.51	1.21	99.55	0.44	0	97.72	0.63	14.06	1.21	1.87	9.51	0.03	0.54	15.45	0	3.13	10.06	0.07	0.22	0.03	0.01	9.72	0.03	0.01	0.46	0	0		-6.09	3.22	-5.89	62.48	66.52	672.96	441.22	749.83	519.82	675.1	464.97	740.67	453.72
10.41	1	0.12	0.11	0.07	0.3	0.04	0.14	0.26	9.12	0.7	99.41	0.87	0	98.29	0.55	23.44	0.7	1.37	9.12	0.02	0.65	14.78	0	3.19	10.31	0.05	0.18	0.03	0.01	11.82	0.04	0	0.45	0	0		-5.36	1.73	-5.88	62.24	66.24	672.32	442.01	748.34	519.7	674.24	465.97	739.43	454.22
10.443	1	0.09	0.06	0.07	0.58	0.05	0.09	0.64	8.63	0.74	98.71	3.57	0	98.11	0.55	43.7	0.49	1.54	10.37	0.02	0.74	16.53	0	2.8	8.63	0.05	0.17	0.03	0.01	13.28	0.04	0	0.48	0	0		-7.49	2.25	-6.35	62.67	65.2	671.72	443.18	746.94	519.72	673.56	466.64	737.76	455.25
10.477	1	0.06	0.04	0.06	1.1	0.05	0.06	1.65	6.81	0.72	96.7	13.28	0	98.16	0.49	63.17	0.2	1.53	11.01	0.02	0.72	13.45	0	2.17	6.81	0.04	0.14	0.03	0.01	16.72	0.09	0.01	0.43	0	0		-11.69	2.11	-5.18	64.04	66.05	669.35	443.19	746.94	522.26	672.4	466.04	737.63	455.65
10.51	1	0.04	0.02	0.06	2.07	0.05	0.04	4.11	6.36	0.77	91.79	40.64	0	97.43	0.45	82.26	0.13	1.83	10.45	0.01	0.77	12.66	0	1.98	6.36	0.03	0.13	0.02	0.01	19.85	0.1	0	0.41	0	0		-5.64	3.83	-5.45	62.98	65.88	669.62	443.93	746.78	522.93	672.48	467.67	737.42	456.56
10.543	1	0.04	0.02	0.06	2.83	0.05	0.04	5.87	5.71	0.73	88.26	57.04	0	98.37	0.44	91.15	0.11	2.46	12.65	0.01	0.73	12.94	0	1.79	5.71	0.03	0.1	0.01	0.01	19.34	0.09	0	0.43	0	0		-7.57	1.49	-5.26	62.99	64.4	668.19	443.68	745.45	522.87	671.96	466.97	735.48	456.32
10.577	1	0.04	0.02	0.05	3.24	0.06	0.04	10.15	5.82	0.89	79.7	64.24	0	98.71	0.48	94.8	0.07	3.07	15.96	0.02	0.89	11.54	0	1.67	5.82	0.03	0.1	0.02	0.02	29.3	0.1	0	0.49	0	0		-8.68	0.3	-6.14	63.41	64.15	667.99	443.59	745.45	522.95	671.65	467.26	734.75	455.74
10.61	1	0.04	0.02	0.06	3.68	0.07	0.04	11.4	5.47	1.24	77.21	68.76	0	97.79	0.46	97.69	0.05	4.16	17.59	0.01	1.24	12.69	0	1.48	5.47	0.03	0.08	0.02	0.02	28.46	0.09	0	0.52	0	0		-7.47	3.04	-5.89	63.04	64.29	667.82	443.71	744.72	522.31	671.29	467.57	734.49	455.77
10.643	1	0.04	0.02	0.06	4.12	0.09	0.03	11.88	5.15	1.09	76.25	69.8	1.64	98.73	0.46	98.61	0.03	6.37	21.37	0.01	1.28	13.16	0	1.09	5.15	0.02	0.07	0.03	0.03	26.46	0.08	0	0.58	0	0		-8.06	0.23	-5.69	63.29	64.35	666.7	443.14	744.57	522.92	670.65	466.92	733.99	455.54
10.677	1	0.04	0.02	0.05	4.72	0.08	0.03	13.82	4.24	0.64	72.36	69.35	1.55	97.79	0.61	99.26	0.02	9.46	20.28	0.01	1.45	10.53	0	0.64	4.24	0.02	0.08	0.05	0.03	26.75	0.06	0	0.71	0	0		-8.45	3.06	-6.11	64.1	65.48	667.65	444.14	744.45	522.48	670.29	467.96	734.68	456.06
10.71	1	0.04	0.02	0.03	4.89	0.06	0.03	12.32	3.63	0.52	75.37	68.35	0	98.41	0.76	99.28	0.02	10.05	14.47	0.01	0.94	4.1	0	0.52	3.63	0.03	0.09	0.05	0.03	22.8	0.06	0	0.73	0	0		-13.29	1.36	-6.85	65.31	67.01	667.1	443.5	746.97	524.71	670.11	467.92	735.9	455.15
10.744	1	0.04	0.02	0.03	5.06	0.04	0.03	9.62	3.84	0.32	80.76	68.3	0	97.61	0.75	99.04	0.01	11.19	7.05	0.01	0.58	0.95	0	0.32	3.84	0.04	0.1	0.1	0.03	15.25	0.05	0	0.92	0	0		-12.98	3.44	-7.86	65.1	66.68	667.19	444.1	746.9	524.83	670.02	469.48	735.09	454.92
10.777	1	0.04	0.02	0.03	4.7	0.04	0.03	7.53	4.84	0.3	84.94	68.83	0	98.18	0.65	98.21	0.01	9.89	4.84	0.01	0.3	0.51	0	0.31	4.98	0.04	0.11	0.18	0.02	11.06	0.05	0	0.94	0	0		-7.59	2.06	-9	66.05	62.49	666.41	442.46	747.82	526.43	671.87	467.95	732.83	454.21
10.81	1	0.04	0.02	0.03	4.16	0.03	0.03	6.1	3.8	0.22	87.79	63.27	0	96.31	0.45	95.34	0.01	9.26	3.8	0.01	0.22	0.23	0	0.29	4.76	0.05	0.16	0.31	0.02	9.34	0.05	0	0.99	0	0		-5.6	5.68	-10.08	65.59	67.09	663.52	438.06	752.04	529.28	669.62	466.66	734.69	450.34
10.844	1	0.04	0.02	0.03	3.12	0.04	0.03	3.84	5.66	0.28	92.33	47.68	0	97.16	0.31	86.52	0.01	9.45	6.26	0.01	0.32	0.32	0	0.28	5.66	0.07	0.22	0.85	0.03	6.4	0.04	0	1.23	0	0		-4.1	4.33	-9.52	65.19	67.22	659.96	433	755.19	532.24	669.44	462.33	734.96	447.28
10.877	1	0.07	0.04	0.03	0.96	0.06	0.06	0.9	8.2	0.32	98.08	8.44	0	97.36	0.21	55.47	0.02	5.6	11.91	0.03	0.46	0.46	0	0.32	8.2	0.1	0.39	2.89	0.03	5.83	0.04	0.01	1.38	0	0		-2.55	3.97	-10.38	65.84	66.68	658.39	429.62	756.08	531.86	669.03	459.8	733.89	444.35
10.91	1	0.11	0.1	0.04	0.29	0.12	0.13	0.19	11.43	0.4	99.42	1.07	2.42	96.32	0.18	22.86	0.02	3.06	25.26	0.07	1.59	1.13	0	0.4	11.43	0.18	0.47	3.59	0.03	4.14	0.03	0.39	1.59	0	0		0.24	5.67	-7.78	68.22	64.83	658.25	428.37	755.16	530.42	670.61	457.31	734.14	444.34
10.944	1	0.14	0.15	0.05	0.14	0.26	0.21	0.08	15.48	0.53	99.47	4.05	6.72	97.58	0.11	4.09	0.04	1.24	38.46	0.12	2.7	2.3	0	0.53	15.48	0.28	0.57	5.3	0.03	2.22	0.02	0.95	2	0	0		-3.14	3.52	-7.24	67.52	66.95	657.47	422.17	753.95	523.18	668.65	450.71	734.35	437.84
10.977	1	0.14	0.16	0.05	0.12	0.26	0.22	0.07	16.5	0.5	99.47	4.2	6.99	96.89	0.07	0.96	0.05	0.69	37.92	0.3	3.27	2.55	0	0.5	16.5	0.34	0.54	1.98	0.03	2.37	0.02	0.27	2.22	0	0		-2.5	4.8	-6.96	67.81	63.9	657.1	416.65	755.54	520	671.15	445.53	733.75	432.71
11.01	1	0.14	0.16	0.05	0.11	0.3	0.23	0.06	18.59	0.63	99.41	5.39	7.4	96.72	0.07	0.31	0.06	0.4	39.09	0.57	3.92	1.69	0	0.63	18.59	0.44	0.57	1.13	0.04	2.3	0.02	0.2	2.7	0	0		-5.16	5.09	-8.39	66.63	62.26	657.67	413.31	756.19	516.97	671.95	441.31	732.99	429.07
11.044	1	0.13	0.15	0.04	0.11	0.4	0.22	0.06	12.76	0.63	99.19	4.59	11.72	97.22	0.08	0.16	0.09	0.28	42.83	1.59	2.77	1.27	0	0.63	12.76	0.65	0.46	0.64	0.05	2.08	0.02	0.18	3.57	0	0		-4.22	4.23	-8.26	67.14	63.86	658.67	409.86	757.29	513.24	672.29	438.98	734.68	425.34
11.077	1	0.14	0.14	0.04	0.11	0.53	0.22	0.06	12.6	0.63	98.94	5.84	14.37	97.89	0.11	0.09	0.1	0.17	46.12	3.12	1.87	0.81	0	0.63	12.6	0.63	0.45	0.48	0.07	2.28	0.02	0.6	4.35	0	0		-3.05	2.82	-8.33	67.68	63.8	659.39	408.57	756.62	510.71	672.26	437.35	734.67	424.08
11.111	1	0.13	0.13	0.03	0.11	0.7	0.21	0.06	9.06	0.77	98.6	5.36	17.69	96.38	0.14	0.07	0.18	0.1	48.55	4.48	1.35	1.07	0	0.77	9.06	0.98	0.33	0.38	0.1	1.76	0.01	1.59	5.65	0	0		1.37	5.59	-10.17	69.14	61.86	659.5	405.14	755.05	506.01	671.89	434.35	732.15	420.34
11.144	1	0.13	0.12	0.03	0.1	0.52	0.18	0.06	5.37	0.83	98.96	2.5	16.31	97.13	0.17	0.06	0.27	0.1	42.37	4.48	1.29	0.78	0	0.83	5.37	1.14	0.22	0.3	0.13	1.66	0.01	1.86	6.11	0	0		0.19	4.4	-9.71	68.68	62.5	660.35	401.52	755.48	501.5	672.46	430.98	733.22	416.36
11.177	1	0.12	0.12	0.02	0.1	0.4	0.16	0.06	2.75	0.84	99.19	1.29	15.15	97.97	0.18	0.06	0.29	0.11	36.57	3.93	1.06	0.77	0	0.84	2.75	0.95	0.17	0.26	0.18	1.91	0.01	0.71	6.74	0	0		0.3	2.62	-8.57	68.89	62.66	661.38	399.76	756.2	499.43	673.7	428.95	734.77	414.89
11.211	1	0.11	0.1	0.02	0.1	0.44	0.15	0.06	1.53	1.21	99.13	0.95	16.37	98.75	0.21	0.08	0.49	0.12	33.42	3.94	0.94	0.81	0	1.21	1.53	0.86	0.13	0.19	0.31	1.91	0.01	1.12	9.06	0	0		1.31	0.15	-9.86	69.13	61.94	662.68	396.12	757.54	496.2	674.83	425.52	735.1	411.23
11.244	1	0.11	0.1	0.02	0.1	0.32	0.13	0.06	1.13	1.12	99.35	0.59	14.49	98.34	0.26	0.11	0.5	0.13	27.14	3.26	0.45	0.47	0	1.12	1.13	0.69	0.11	0.25	0.29	2.04	0	0.21	9.52	0	0		2.39	1.59	-9.32	69.54	61.89	663.67	394.62	757.81	494.04	675.71	423.74	736.03	409.88
11.277	1	0.1	0.08	0.02	0.09	0.37	0.13	0.06	1.32	1.32	99.26	0.54	15.92	98.33	0.3	0.14	0.63	0.13	25.6	3.35	0.25	0.32	0	1.32	0.69	0.46	0.07	0.33	0.39	2.18	0	0.11	11.47	0	0		2.61	1.61	-9.37	70.13	62.62	665.24	392.89	757.73	490.36	676.03	421.87	737.04	407.76
11.311	1	0.09	0.07	0.02	0.08	0.41	0.11	0.06	1.74	1.74	99.17	0.64	17.23	96.41	0.24	0.13	1.04	0.13	21.46	2.45	0.18	0.18	0	1.74	0.6	0.24	0.04	0.37	0.64	2.7	0	0.04	14.64	0	0		2.92	5.55	-9.14	70.13	60.78	665.66	391.29	755.76	486.03	676.48	419.7	735.6	405.62
11.344	1	0.09	0.07	0.02	0.09	0.23	0.11	0.06	1.64	1.64	99.53	0.55	12.88	98.03	0.22	0.2	0.96	0.13	13.54	1.68	0.12	0.08	0	1.64	0.41	0.13	0.02	0.33	0.56	2.73	0	0.02	13.56	0	0		4.72	2.48	-8.58	71.32	61.57	667.36	390.96	756.43	485.07	677.29	418.77	737.49	405.81
11.378	1	0.09	0.08	0.02	0.09	0.14	0.1	0.07	1.65	1.07	99.72	0.48	8.97	97.18	0.18	0.3	0.93	0.11	6.13	1.07	0.12	0.07	0	1.65	0.23	0.04	0.01	0.1	0.82	3.36	0	0.01	12.72	0	0		6.64	4.31	-7.76	72.65	62.79	668.45	390.41	755.17	481.85	676.88	417.9	738.36	405.13
11.411	1	0.09	0.08	0.02	0.09	0.13	0.1	0.07	1.49	0.8	99.75	0.44	8.11	97.45	0.18	0.54	0.8	0.1	5.63	0.71	0.13	0.1	0	1.49	0.19	0.02	0	0.11	0.89	4.53	0	0.01	12	0	0		9.8	3.77	-9.47	73.7	60.93	668.87	390.15	753.9	480.34	676.78	417.69	736.27	404.54
11.444	1	0.09	0.08	0.02	0.09	0.11	0.1	0.07	1.51	0.79	99.78	0.39	6.83	97.49	0.15	0.87	0.79	0.09	4.31	0.65	0.12	0.18	0	1.51	0.14	0.01	0	0.07	0.8	4.72	0	0.02	11.28	0	0		10.85	3.69	-8.3	74.85	60.95	669.64	390.69	752.5	478.6	676.89	417.38	736.61	405.19
11.478	1	0.09	0.09	0.02	0.1	0.09	0.1	0.08	1.29	0.67	99.8	0.33	5.3	98.16	0.13	1.44	0.67	0.08	3.27	0.54	0.12	0.39	0	1.29	0.08	0	0	0.04	0.81	6.98	0	0.03	10.11	0	0		9.17	2.12	-8.61	74.17	61.59	669.6	390.26	751.22	476.36	675.8	417.09	735.99	404.03
11.511	1	0.1	0.1	0.02	0.11	0.07	0.11	0.08	1.25	0.66	99.79	0.33	3.07	98.13	0.11	2.03	0.66	0.08	2.66	0.47	0.12	0.52	0	1.25	0.06	0	0	0.05	0.67	6.84	0	0.02	8.23	0	0		8.95	2.21	-7.82	74.65	60.18	669.87	390.87	750.63	476.03	676.77	417.22	735.63	404.67
11.544	1	0.1	0.11	0.02	0.11	0.06	0.11	0.08	1.26	0.63	99.78	0.33	1.28	98.28	0.07	2.17	0.63	0.08	1.8	0.46	0.13	0.74	0	1.26	0.05	0	0	0.04	0.6	6.99	0	0.03	6.87	0	0		14.3	1.76	-6.64	76	61.1	669.74	390.8	749.31	474.91	676.03	417.4	735.89	405.18
11.578	1	0.11	0.13	0.02	0.12	0.04	0.12	0.08	1.76	0.64	99.74	0.33	0	98.49	0.06	1.94	0.64	0.07	1.54	0.55	0.17	0.93	0	1.76	0.04	0	0	0.07	0.35	6.23	0	0.01	4.65	0	0		14.71	1.1	-6.59	75.53	61.94	669.56	390.34	749.21	474.05	675.6	418	736.01	404.3
11.611	1	0.12	0.14	0.02	0.12	0.04	0.12	0.08	1.89	0.67	99.73	0.33	0	98.67	0.05	1.7	0.67	0.07	1.82	0.67	0.24	1.19	0	1.89	0.03	0	0	0.14	0.29	6.02	0	0.02	4.33	0	0		10.13	0.46	-5.78	75.14	60.77	670.25	390.62	750.05	474.28	677.27	417.15	736.73	404.63
11.644	1	0.12	0.14	0.02	0.12	0.04	0.13	0.08	1.66	0.78	99.71	0.33	0	98.6	0.04	1.22	0.69	0.09	2.66	0.78	0.36	1.5	0	1.66	0.03	0	0	0.23	0.2	6.37	0	0.01	3.66	0	0		9.4	0.72	-6.47	74.56	59.16	670.55	391.29	749.51	474.52	677.63	416.81	735.66	405.26
11.678	1	0.12	0.16	0.02	0.12	0.04	0.13	0.07	1.78	1	99.69	0.33	0	98.64	0.03	0.71	0.66	0.09	4.18	1	0.33	1.17	0	1.78	0.02	0	0	0.33	0.11	5.74	0	0.01	2.77	0	0		10.27	-0.57	-6.84	74.92	59.09	670.96	391.37	750.45	474.96	678.34	417.99	735.98	405.02
11.711	1	0.12	0.16	0.02	0.12	0.04	0.14	0.07	1.69	0.87	99.68	0.33	0	98.4	0.02	0.52	0.66	0.11	3.83	0.87	0.27	0.64	0	1.69	0.02	0	0	0.23	0.1	5.47	0	0.01	2.43	0	0		8.44	-1.42	-6.81	73.87	60.09	671.02	391.35	751.41	475.81	678.26	417.92	736.96	405.11
11.745	1	0.13	0.17	0.02	0.12	0.03	0.14	0.07	1.91	0.71	99.65	0.33	0	98.53	0.02	0.32	0.66	0.13	2.72	0.71	0.19	0.29	0	1.91	0.02	0	0	0.27	0.07	4.67	0	0.01	1.57	0	0		9.77	-0.97	-7	74.31	60.2	672.27	391.89	752.41	476.44	679.15	418.08	738.12	405.94
11.778	1	0.13	0.18	0.02	0.13	0.03	0.14	0.07	2.08	0.61	99.64	0.33	0	98.65	0.02	0.23	0.61	0.14	2.11	0.51	0.17	0.23	0	2.08	0.02	0	0	0.23	0.06	4.08	0	0.01	1.14	0	0		9.32	-0.56	-7.65	73.64	60.95	672.22	391.74	752.58	476.43	678.55	418.21	738.17	405.54
11.811	1	0.13	0.18	0.02	0.13	0.03	0.14	0.07	1.85	0.57	99.64	0.33	0	97.75	0.02	0.2	0.57	0.15	2.28	0.48	0.15	0.13	0	1.85	0.02	0	0	0.24	0.06	4.37	0	0.01	1.12	0	0		8.16	-3.15	-8.23	73.01	60.48	672.35	390.08	755.38	477.69	680.09	417.46	739.06	404.05
11.845	1	0.13	0.18	0.02	0.13	0.03	0.14	0.07	1.62	0.63	99.64	0.33	0	98.44	0.02	0.2	0.63	0.13	3.85	0.57	0.19	0.09	0	1.62	0.02	0	0	0.29	0.08	4.91	0	0.25	0.99	0	0		12.47	1.29	-9.14	74.38	61.89	673.13	390.83	758.05	480.97	680.62	419.11	740.98	405.41
11.878	1	0.13	0.18	0.02	0.13	0.04	0.14	0.07	1.22	0.7	99.64	0.33	0	98.44	0.02	0.15	0.66	0.14	6.77	0.7	0.18	0.05	0	1.22	0.02	0	0	0.22	0.08	4.66	0	1.35	1.09	0	0		14.13	1.29	-9.51	75.38	61.56	673.75	391.92	760.19	484.31	681.93	420.23	742.11	407.22
11.911	1	0.13	0.18	0.02	0.13	0.06	0.15	0.07	0.9	0.81	99.64	0.33	0	98.5	0.03	0.1	0.79	0.14	12.52	0.81	0.23	0.03	0	0.9	0.01	0	0.01	0.3	0.09	4.68	0	2.25	1.16	0	0		9.95	1.07	-10.15	74.38	62.25	672.71	391.91	761.82	486.72	681.5	420.34	742.39	407.41
11.945	1	0.13	0.18	0.02	0.13	0.07	0.16	0.07	1.06	1.18	99.63	0.33	1.22	98.65	0.05	0.08	1.18	0.12	16.74	1.21	0.34	0.02	0	0.62	0.01	0	0.02	0.37	0.09	4.04	0	1.5	1.06	0	0		11.42	-0.56	-9.99	74.71	62.66	674.15	393.79	762.58	488.08	682.46	422.49	743.69	409.13
11.978	1	0.14	0.18	0.02	0.13	0.08	0.16	0.07	1.11	1.41	99.63	0.33	2.11	98.6	0.06	0.04	1.41	0.07	18.92	2	0.4	0.01	0	0.41	0.01	0	0.06	0.4	0.11	4.17	0	0.43	1.11	0	0		10.27	-0.72	-10.52	72.73	62.42	674.88	394.46	762.78	487.62	682.8	423.05	743.8	409.79
12.011	1	0.14	0.18	0.02	0.13	0.1	0.17	0.06	1.19	1.73	99.63	0.42	3.63	98.5	0.09	0.02	1.73	0.04	22.93	2.89	0.59	0.01	0	0.39	0.02	0.01	0.11	0.44	0.11	3.35	0	0.14	1.19	0	0		15.02	1.09	-9.46	70.77	62.84	675.09	396.32	761.25	488.05	682.54	425.45	743.76	411.29
12.045	1	0.16	0.18	0.02	0.13	0.15	0.18	0.06	1.5	2.28	99.64	0.65	6.23	98.32	0.12	0.02	2.28	0.03	29.19	5.59	0.85	0.01	0	0.36	0.04	0.02	0.28	0.44	0.11	2.88	0	0.04	1.5	0	0		11.73	-1.64	-10.13	70.35	62.39	677.09	399.48	760.81	487.95	683.18	427.65	744.04	413.91
12.078	1	0.17	0.18	0.02	0.13	0.17	0.19	0.06	1.63	2.57	99.62	0.78	7.21	98.71	0.16	0.01	2.57	0.03	31.8	6.84	1.03	0.02	0	0.39	0.05	0.02	0.55	0.44	0.1	2.64	0	0.02	1.63	0	0		4	0.32	-7.32	71.68	61.5	676.22	406.76	757.1	491.77	682.51	431.99	742.94	420.6
12.112	1	0.16	0.18	0.02	0.13	0.15	0.18	0.06	1.82	2.45	99.63	0.65	5.71	98.77	0.2	0.01	2.95	0.04	28.7	4.9	1.25	0.08	0	0.29	0.12	0.03	0.88	0.88	0.1	2.45	0	0	1.82	0	0		7.81	-0.09	-9.26	68.02	63.17	675.81	406.67	756.92	491.71	680.57	433.85	742.23	420.08
12.145	1	0.15	0.18	0.02	0.13	0.14	0.19	0.06	1.79	2.17	99.63	0.6	4.89	98.72	0.23	0.01	3.39	0.05	27.46	3.52	1.17	0.12	0	0.3	0.33	0.03	1.06	0.99	0.08	2.17	0	0	1.79	0	0		2.39	-0.29	-7.17	68.77	62.84	676.32	411.44	755.78	494.07	681.37	437.31	742.87	424.36
12.178	1	0.15	0.18	0.02	0.13	0.11	0.18	0.06	1.78	1.83	99.63	0.44	2.69	98.65	0.29	0.01	3.61	0.06	22.92	2.35	1.02	0.17	0	0.33	1.01	0.03	0.85	1.15	0.06	1.83	0	0	1.78	0	0		0.83	0.54	-7.71	68.57	62.25	677.54	416.63	754.6	496.72	681.41	441.42	742.42	429.03
12.212	1	0.15	0.19	0.03	0.14	0.06	0.18	0.06	2.01	1.72	99.61	0.33	0	98.57	0.44	0.02	5.25	0.11	13.87	1.3	1.06	0.27	0	0.33	2.01	0.04	0.67	0.8	0.05	1.72	0	0	1.74	0	0		2.69	0.84	-7.56	67.47	61.18	678.98	421.78	752.35	497.71	681.75	446.28	741.57	433.46
12.245	1	0.16	0.2	0.03	0.15	0.05	0.2	0.06	5.73	2.35	99.6	0.33	0	97.99	0.9	0.04	6.12	0.3	8.72	0.81	1.05	0.77	0	0.44	5.73	0.04	0.91	0.96	0.05	2.35	0.01	0	1.55	0	0		2.64	2.57	-8.31	65.68	62.41	679.76	426.56	750.5	498.8	680.34	451.54	741.09	437.24
12.278	1	0.18	0.2	0.04	0.16	0.04	0.23	0.07	7.23	3.65	99.54	0.33	0	98.62	1.16	0.1	7.27	0.6	7.23	0.82	1.18	1.53	0	0.59	9.82	0.05	0.94	0.94	0.04	3.65	0.01	0	1.56	0	0		-0.01	0.67	-7.11	62.39	61.11	678.89	429.67	746.57	498.68	679.08	453	738.81	440.07
12.312	1	0.22	0.22	0.04	0.18	0.04	0.29	0.08	4.87	5.6	99.42	0.42	0	97.94	1.79	0.34	11.5	1.31	4.87	0.5	1.48	3.25	0	0.73	11.97	0.08	0.67	0.81	0.04	5.6	0.02	0	1.65	0	0		-3.46	-2.68	-5.47	62.85	59.69	678.21	434.41	743.93	500.92	678.85	456.77	737.31	444.71
12.345	1	0.23	0.22	0.05	0.2	0.04	0.31	0.1	4.59	7.31	99.37	0.53	0	98.53	2.69	0.98	11.28	2.27	4.59	0.34	1.8	5.48	0	0.91	15.34	0.08	0.58	1.01	0.04	7.31	0.02	0.01	1.49	0	0		-2.77	0.99	-6.22	61.49	60.36	676.35	437.36	742.74	503.76	676.63	460.24	735.79	448.26
12.379
12.412
12.445
12.479
12.512
12.545
12.579
12.612
12.645
12.679
12.712
12.746
12.779
12.812
12.846
12.879
12.912
12.946
12.979
13.012
13.046
13.079
13.113
13.146
13.179
13.213
13.246
13.279
13.313
13.346
13.38
13.413
13.446
13.48
13.513
13.546
13.58
13.613
13.646
13.68
13.713
13.747
13.78
13.813
13.847
13.88
13.913
13.947
13.98
14.013
14.047
14.08
14.114
14.147
14.18
14.214
14.247
14.28
14.314
14.347
14.381
14.414
14.447
14.481
14.514
14.547	1	0.1	0.05	0.02	0.08	0.4	0.11	0.06	10.67	1.58	99.2	1.9	12.61	54.24	0.75	0.02	10.67	0.16	6.08	2.5	1.85	1.17	0	0.02	3.78	42.95	0.17	0.33	0.19	1.58	0.01	0.01	22.13	0	0		-18.26	-21.15	-5.05	66.19	59.25	678.32	453.79	775.18	553.09	695.14	483.01	752.24	467.19
14.581	1	0.1	0.07	0.02	0.08	0.24	0.11	0.06	8.65	1.93	99.52	0.71	10.89	98.56	0.13	0.02	2.89	0.12	10.17	2.66	0.73	0.62	0	0.02	8.65	16.95	0.12	0.54	0.02	1.93	0.01	0	15.42	0	0		-4.62	-0.88	-9.68	65.22	68.06	667.97	442.61	765.84	545.09	678.07	472.16	744.57	457.66
14.614	1	0.09	0.05	0.02	0.07	0.44	0.1	0.06	10.39	1.46	99.12	1.05	16.45	98.09	0.04	0.03	1.46	0.17	15.64	2.65	0.77	0.64	0	0.03	10.39	14.07	0.15	0.9	0.02	1.75	0.02	0	18.18	0	0		-3	2.31	-9.33	65.02	66.37	667.49	443.86	763.42	544.7	677.68	472.3	742.72	459.11
14.647	1	0.09	0.05	0.02	0.07	0.4	0.1	0.06	9.38	1.24	99.2	1	15.95	97.61	0.03	0.04	1.24	0.13	14.72	2.73	0.81	0.73	0	0.04	9.38	16.12	0.17	0.98	0.02	1.35	0.03	0	17.8	0	0		-5.05	3.44	-10.1	64.45	64.41	665.69	443.3	761.29	543.08	676.29	470.76	739.68	459.28
14.681	1	0.08	0.04	0.02	0.06	0.73	0.1	0.06	10.96	0.89	98.55	1.64	20.87	97.92	0.02	0.05	0.89	0.08	18.55	2.58	0.79	0.69	0	0.04	10.96	14.41	0.25	1.65	0.03	1.17	0.06	0	21.18	0	0		-3.02	2.74	-10.47	64.78	65.11	663.68	442.8	759.85	543.48	674.09	471.18	737.97	458.57
14.714	1	0.08	0.03	0.02	0.06	0.95	0.09	0.06	10.02	0.82	98.1	2.28	23.36	97.83	0.02	0.05	0.82	0.05	19.13	3.22	1.22	0.72	0	0.05	10.02	14.96	0.38	1.81	0.04	1.32	0.07	0.25	23.29	0	0		-0.97	2.95	-10.41	65.98	67	662.73	442.68	758.71	543.42	672.15	472.1	737.6	457.79
14.748	1	0.08	0.03	0.02	0.06	0.8	0.08	0.06	8.82	0.98	98.4	2.21	22.12	96.46	0.02	0.04	0.98	0.04	16.51	4	1.63	0.55	0	0.04	8.82	17.33	0.39	1.42	0.04	1.23	0.08	1.17	23.09	0	0		4.35	5.47	-10.18	68.39	66.11	663.38	442.97	757.74	542.25	672.8	473.28	737.08	457.85
14.781	1	0.08	0.03	0.02	0.06	0.87	0.08	0.06	7.83	0.98	98.26	2.44	23.21	98.74	0.02	0.05	0.98	0.04	16.72	4.33	1.38	0.49	0	0.04	7.83	19.64	0.47	1.36	0.04	1.14	0.07	0.33	23.72	0	0		-3.26	-0.19	-11.24	66.06	65.76	663.26	443.64	756.78	540.83	671.71	472.57	735.95	458.5
14.814	1	0.08	0.03	0.02	0.06	0.79	0.08	0.06	8.74	0.85	98.42	2.21	22.47	98.75	0.01	0.05	0.85	0.03	16.28	4.33	1.03	0.4	0	0.04	8.74	17.44	0.59	0.9	0.04	0.9	0.05	0.03	23.08	0	0		-4.93	0.14	-10.23	65.38	65.32	662.29	443.98	756.34	541.57	671.51	471.61	735.78	459.91
14.848	1	0.08	0.04	0.02	0.06	0.74	0.08	0.06	8.02	0.72	98.52	2.03	22.2	98.78	0.01	0.06	0.72	0.03	16.23	4	0.81	0.4	0	0.04	8.02	16.36	0.85	0.88	0.03	0.82	0.05	0	22.54	0	0		-6.97	0.02	-11.71	65.13	65.03	661.58	442.05	756.8	540.77	671.06	470.72	734.59	456.83
14.881	1	0.08	0.04	0.02	0.06	0.82	0.09	0.06	7.75	0.6	98.37	1.9	22.94	98.49	0.01	0.06	0.6	0.03	18.76	3.53	0.71	0.53	0	0.04	7.75	15.4	0.98	1.11	0.03	0.81	0.05	0	22.12	0	0		-6.9	1.1	-12	65.2	65.25	660.72	441.36	756.45	540.52	670.21	470.3	733.91	456.13
14.914	1	0.08	0.04	0.02	0.06	0.9	0.09	0.06	9.54	0.5	98.2	1.79	23.17	98.35	0.01	0.06	0.5	0.03	21.21	3.4	0.63	0.64	0	0.05	9.54	15.05	1.14	1.63	0.03	0.71	0.05	0	21.74	0	0		-8.16	1.56	-9.77	64.86	66.08	659.6	441.49	754.39	539.95	669.08	468.98	733.97	456.52
14.948	1	0.08	0.04	0.02	0.06	1.01	0.09	0.06	9.81	0.47	97.97	1.82	23.59	97.84	0.02	0.07	0.47	0.04	23.17	3.1	0.81	0.7	0	0.05	9.81	12.81	1.23	3.49	0.03	0.63	0.05	0	21.84	0	0		-7.32	2.93	-10.07	65.84	66.12	659.39	439.67	753.88	537.78	668.91	468.62	733.23	453.29
14.981	1	0.09	0.04	0.02	0.06	0.94	0.1	0.06	14	0.43	98.12	1.59	21.06	98.55	0.02	0.06	0.43	0.06	23.46	2.1	0.68	0.66	0	0.07	14	10.72	1.17	8.06	0.02	0.57	0.05	0	21.01	0	0		-8.28	-0.9	-12.11	66.18	67.53	658.98	437.72	755.32	537.48	667.63	467.81	733.11	451.32
15.014	1	0.1	0.04	0.02	0.07	0.65	0.12	0.06	18.87	0.44	98.69	1.29	15.59	98.1	0.02	0.07	0.44	0.09	19.69	1.47	0.58	0.52	0	0.08	18.87	10.83	1.34	14.85	0.02	0.52	0.05	0	19.66	0	0		-1.23	2.29	-11.64	67.48	65.41	658.25	437.51	753.98	537.82	667.93	467.18	731.64	452.36
15.048	1	0.13	0.05	0.03	0.07	0.49	0.13	0.06	18.48	0.33	99.03	1.76	9.83	97.72	0.02	0.06	0.33	0.12	16.75	1.02	0.57	0.4	0	0.11	26.5	9.78	1.38	22.86	0.02	0.43	0.06	0	18.48	0	0		-2.02	3.21	-10.65	67.57	65.59	658.31	437.61	753.2	537.11	667.97	466.85	731.87	452.06
15.081	1	0.17	0.05	0.05	0.07	0.49	0.17	0.06	18.18	0.33	99.03	4.34	5.21	97.83	0.02	0.07	0.33	0.15	18.18	0.87	0.48	0.43	0	0.14	36.66	10.24	1.73	33.83	0.02	0.4	0.07	0	17.74	0	0		-5.05	2.96	-10.16	67.23	65.54	657.34	436.71	752.96	536.45	667.7	466.03	731.46	450.85
15.115	1	0.22	0.05	0.07	0.07	0.69	0.23	0.06	25.5	0.3	98.61	17.14	2.85	97.57	0.02	0.06	0.3	0.16	25.5	0.8	0.51	0.48	0	0.21	48.22	11.45	2.17	45.42	0.02	0.32	0.08	0	17.24	0	0		-4.52	3.54	-10.1	67.56	64.29	656.76	435.69	753.26	536.41	668.38	465.36	730.8	449.97
15.148	1	0.23	0.05	0.11	0.08	0.9	0.3	0.06	30.72	0.31	98.2	44.51	2.99	96.91	0.02	0.05	0.3	0.16	30.72	0.91	0.59	0.57	0	0.31	59.87	11.34	2.78	41.77	0.02	0.29	0.07	0	16.94	0	0		-3.86	4.77	-9.55	67.58	63.94	655.55	434.18	753.69	536.91	668.39	463.84	730.6	449.09
15.181	1	0.22	0.06	0.12	0.08	1.26	0.35	0.06	37.62	0.39	97.49	64.19	6.1	97.22	0.02	0.05	0.32	0.17	37.62	0.85	0.78	0.83	0	0.39	62.98	10.77	3.47	34.73	0.02	0.3	0.06	0	16.45	0	0		-7.29	4.22	-12.06	67	66.18	657.15	433.93	755.68	536.67	667.68	463.74	731.95	447.96
15.215	1	0.18	0.06	0.12	0.08	1.61	0.38	0.06	44.66	0.51	96.77	74.28	11.14	96.77	0.02	0.05	0.33	0.2	44.66	0.94	0.92	0.64	0	0.51	61.87	10.24	3.26	19.17	0.02	0.28	0.04	0	15.15	0	0		-5.22	4.99	-12.23	67.52	66.23	657.37	432.42	756.02	535.35	667.95	462.91	732.1	446.48
15.248	1	0.15	0.06	0.1	0.08	1.99	0.35	0.06	48.38	0.44	96.02	69.97	16.05	97.55	0.02	0.05	0.37	0.27	48.38	1.21	1.25	0.59	0	0.44	55.48	9.05	3.47	9.3	0.03	0.34	0.04	0	15.17	0	0		-7.67	3.58	-11.09	66.78	65.09	657.15	431.28	756.17	534.76	668.96	460.56	732.35	445.78
15.281	1	0.13	0.06	0.08	0.08	1.96	0.31	0.06	47.19	0.46	96.08	55.18	18.97	97.49	0.03	0.04	0.38	0.33	48.73	1.58	1.23	0.5	0	0.46	47.19	6.82	3.53	2.96	0.04	0.39	0.03	0	14.87	0	0		-9.09	3.7	-9.9	67.03	64.92	656.01	428.24	754.84	531.39	668.33	456.9	731.72	442.88
15.315	1	0.12	0.07	0.05	0.08	2.38	0.27	0.06	36.75	0.66	95.24	42.4	23.02	97.32	0.04	0.05	0.39	0.34	52.77	2.18	0.91	0.49	0	0.66	36.75	4.85	2.96	1.24	0.05	0.47	0.03	0	14.59	0	0		-6.49	4.05	-10.25	67.03	63.34	656.22	426.89	754.88	529.84	669.41	456.6	730.88	441.34
15.348	1	0.11	0.06	0.03	0.08	2.61	0.2	0.06	21.7	0.67	94.78	18.39	27.28	96.4	0.05	0.04	0.41	0.29	53.09	3.15	0.7	0.55	0	0.67	21.7	3.63	2.07	0.62	0.06	0.5	0.02	0.1	15.27	0	0		-5.08	5.56	-10.09	68.07	66.51	657.12	422.38	755.59	524.96	668.45	452.61	733.06	436.79
15.382	1	0.1	0.06	0.02	0.08	2.94	0.18	0.06	13.49	1.03	94.11	10.98	30.09	95.88	0.06	0.03	0.5	0.23	53.8	3.74	0.37	0.4	0	1.03	13.49	2.81	1.63	0.61	0.07	0.52	0.02	0.49	16.03	0	0		-0.86	6.27	-10.45	69.45	65.05	657.94	421.25	755.77	523.93	669.57	451.42	732.82	436.21
15.415	1	0.1	0.06	0.02	0.08	3.01	0.17	0.06	9.6	1.26	93.99	8.87	30.73	93.45	0.08	0.04	0.63	0.21	54.74	3.9	0.54	0.57	0	1.26	9.6	2.18	1.09	0.91	0.09	0.55	0.01	1.36	15.74	0	0		4.34	8.71	-10.11	71.3	63.71	655.99	416.97	753.01	519.12	668.28	447.91	730.01	432.17
15.448	1	0.1	0.06	0.02	0.08	2.37	0.17	0.06	8.47	1.44	95.26	6.48	28.74	97.69	0.1	0.03	0.65	0.2	51.65	4.17	0.66	0.65	0	1.44	8.47	1.92	0.83	1.62	0.09	0.59	0.01	0.34	15.13	0	0		0.47	3.27	-10.51	70.47	63.23	657.37	413.43	753.97	514.83	669.54	444	730.75	428.15
15.482	1	0.1	0.06	0.02	0.08	1.44	0.15	0.06	7.25	1.72	97.12	3.1	24.8	98.45	0.12	0.03	0.82	0.19	43.25	3.91	0.73	0.71	0	1.72	7.25	1.81	0.71	2.21	0.14	0.81	0.01	0.38	14.84	0	0		1.83	1.24	-11.23	70.82	62.01	657.93	410.85	752.89	510.95	669.59	440.88	729.68	425.57
15.515	1	0.1	0.07	0.02	0.08	0.88	0.14	0.06	6.94	1.88	98.25	1.63	20.84	98.14	0.11	0.04	0.79	0.17	35.35	3.65	0.8	0.65	0	1.88	6.94	1.3	0.53	2.59	0.13	0.96	0.01	0.18	14.34	0	0		-0.64	2.17	-9.56	70.12	62.27	658.18	408.32	752.22	507.11	669.9	437.37	730.49	423
15.548	1	0.1	0.07	0.02	0.08	0.47	0.14	0.06	7.96	2.16	99.05	0.89	15.95	97.18	0.11	0.06	0.69	0.17	26.09	2.52	0.45	0.24	0	2.16	7.96	1.01	0.35	2.47	0.1	0.98	0	0.12	13.5	0	0		2.64	4.3	-10.78	71.24	63.46	658.44	406.39	751.25	503.81	668.45	436.39	729.91	420.56
15.582	1	0.11	0.08	0.02	0.09	0.24	0.15	0.06	10.66	1.68	99.52	0.59	9.4	97.49	0.09	0.07	0.85	0.13	17.63	1.68	0.39	0.13	0	2.65	10.66	0.43	0.27	3.3	0.09	1.22	0	0.25	11.61	0	0		5.75	3.71	-11.39	72.55	61.11	658.09	403.74	748.97	499.6	668.24	433.48	727.33	417.9
15.615	1	0.11	0.09	0.02	0.09	0.13	0.14	0.06	8.83	1.11	99.72	0.33	5.21	98	0.1	0.11	0.98	0.14	10.43	1.11	0.32	0.09	0	2.47	8.83	0.3	0.16	3.01	0.08	1.13	0	0.07	10.09	0	0		9.37	2.53	-8.97	75.62	61.14	660.43	403.94	748.43	496.61	670.25	433.64	729.4	418.19
15.648	1	0.11	0.1	0.02	0.1	0.08	0.14	0.06	6.8	1.15	99.73	0.33	2.01	98.72	0.11	0.2	1.15	0.14	5.44	0.83	0.36	0.14	0	2.3	6.8	0.15	0.07	1.74	0.07	1.22	0	0.08	8.46	0	0		6.49	-0.28	-9.5	75.17	60.02	662.34	402.52	747.63	492.32	671.08	430.78	729.29	416.19
15.682	1	0.11	0.11	0.02	0.1	0.07	0.13	0.06	4.89	1.27	99.74	0.33	0.49	98.53	0.11	0.33	1.27	0.15	3.5	0.57	0.48	0.36	0	1.87	4.89	0.07	0.03	1.18	0.07	1.53	0	0.08	7.29	0	0		11.34	0.99	-10.46	76.49	60.16	663.69	399.98	747.02	488.05	671	428.55	729.24	413.49
15.715	1	0.11	0.12	0.02	0.11	0.06	0.13	0.06	2.48	1.26	99.74	0.33	0.43	98.77	0.11	0.71	1.26	0.16	3.2	0.51	0.37	0.69	0	2.02	2.48	0.04	0.01	0.31	0.07	1.76	0	0.03	6.68	0	0		9.35	-0.09	-9.19	76.25	61.55	664.79	398.42	746.76	484.51	671.15	426.57	730.86	411.63
15.749	1	0.12	0.13	0.02	0.12	0.05	0.14	0.06	2.8	1.36	99.72	0.33	0	98.24	0.11	1.12	1.36	0.14	4.1	0.46	0.35	2.63	0	2.8	1.44	0.02	0	0.08	0.05	2.2	0	0.01	4.98	0	0		8.74	1.89	-9.23	75.84	61.88	664.59	397.39	746.04	482.77	670.48	425.28	730.54	410.39
15.782	1	0.12	0.14	0.03	0.12	0.05	0.15	0.07	4.48	1.3	99.7	0.33	0	98.41	0.14	2.41	1.3	0.14	4.73	0.46	0.35	4.93	0	4.48	0.97	0.01	0	0.11	0.04	2.43	0	0.01	4.3	0	0		7.08	1.38	-9.33	75.27	62.28	664.61	396.93	745.99	482.37	670.05	424.09	730.73	410.05
15.815	1	0.13	0.13	0.04	0.13	0.05	0.15	0.07	4.44	1.29	99.7	0.33	0	98.53	0.16	4.1	1.29	0.13	4.44	0.49	0.36	9.59	0	4.78	0.61	0.01	0	0.1	0.03	2.78	0	0.01	3.84	0	0		8.01	0.96	-9.98	75.62	62.31	665.15	395.94	746.1	480.49	669.98	423.14	730.79	409.53
15.849	1	0.13	0.14	0.04	0.15	0.04	0.16	0.08	3.03	1.44	99.68	0.33	0	97.28	0.17	6.22	1.44	0.18	3.03	0.51	0.41	9.46	0	5.86	0.28	0	0	0.13	0.02	3.11	0	0.01	2.5	0	0		6.74	4.12	-9.57	75.45	59.16	665.72	395.6	745.51	479.55	672.03	421.74	729.68	408.49
15.882	1	0.12	0.14	0.03	0.16	0.03	0.15	0.09	2.08	1.29	99.68	0.33	0	96.68	0.14	8.07	1.29	0.23	1.62	0.42	0.33	5.15	0	5.63	0.21	0	0	0.25	0.02	3.45	0	0.01	2.08	0	0		10.24	5.14	-8.21	76.33	60.62	665.27	394.84	744.42	478.23	670.96	420.97	730.24	408.29
15.915	1	0.11	0.14	0.03	0.18	0.03	0.16	0.1	1.41	1.21	99.65	0.33	0	97.88	0.11	10.06	1.21	0.33	0.82	0.38	0.3	2.44	0	6.91	0.19	0	0	0.26	0.01	3.7	0	0.01	1.41	0	0		12.09	2.85	-6.93	77.2	61.54	665.53	394.47	744.59	477.5	671.28	421.24	731.41	408.16
15.949	1	0.11	0.14	0.02	0.19	0.03	0.15	0.11	1	1.11	99.62	0.33	0	98.49	0.1	11.57	1.11	0.41	0.75	0.35	0.19	1.09	0	5.98	0.12	0	0	0.24	0.01	4.46	0	0.01	1	0	0		9.2	1.12	-7.69	76.57	61.8	666.2	394.43	745.21	477.37	671.39	420.8	731.81	407.81
15.982	1	0.12	0.15	0.02	0.17	0.03	0.15	0.1	1.2	1.08	99.66	0.33	0	98.62	0.08	8.14	1.08	0.44	1.2	0.41	0.17	0.44	0	4.99	0.09	0	0	0.31	0.01	4.88	0	0.07	1.02	0	0		12.42	0.67	-9.85	77.27	60.88	666.35	394.91	745.42	478.37	671.25	422.22	730.44	407.96
16.015	1	0.12	0.16	0.02	0.15	0.03	0.16	0.08	3.11	1.15	99.67	0.33	0	97.84	0.08	4.93	1.15	0.42	3.11	0.61	0.24	0.48	0	5.09	0.09	0	0	0.38	0.01	4.72	0	0.75	0.91	0	0		15.23	2.93	-10.35	76.8	63.51	664.19	393.46	748.1	482.1	669.97	423.27	731.41	407.17
16.049	1	0.13	0.18	0.02	0.14	0.04	0.17	0.08	4.22	1.55	99.64	0.33	0	98.08	0.07	2.38	1.55	0.39	6.43	0.79	0.3	0.32	0	4.22	0.07	0	0	0.45	0.03	5.03	0	0.62	0.78	0	0		15.74	-2.33	-11.32	76.64	59.52	663.8	394.02	747.92	484.01	671.34	422.79	729.12	408.49
16.082	1	0.14	0.18	0.02	0.14	0.06	0.18	0.07	3.47	1.74	99.63	0.33	0	98.46	0.08	1.08	1.74	0.36	12.9	1.45	0.45	0.28	0	3.47	0.05	0	0.01	0.77	0.04	4.95	0	1.09	0.87	0	0		10.9	-1.21	-10.52	76.46	59.99	663.74	394.14	750.14	486.26	672.42	422.37	730.86	408.84
16.116	1	0.15	0.18	0.02	0.13	0.11	0.19	0.08	2.56	2.56	99.62	0.54	3.22	98.24	0.08	0.54	1.8	0.33	24.53	2.84	0.68	0.41	0	2.56	0.04	0	0.03	1.2	0.07	7.26	0	0.98	1.04	0	0		13.66	-1.88	-11.31	76.85	62.49	663.9	394.17	752.55	488.05	671.75	423.58	732.82	410.33
16.149	1	0.17	0.18	0.02	0.13	0.14	0.19	0.08	2.15	2.15	99.61	0.68	4.9	98.03	0.08	0.29	1.98	0.27	27.98	6.15	0.84	0.43	0	2.15	0.05	0	0.09	1.21	0.11	8.59	0	0.48	1.27	0	0		13.21	-2.46	-11.05	76.72	61.49	664.31	394.42	752.94	488.5	672.79	423.29	732.99	410.76
16.182	1	0.2	0.18	0.02	0.13	0.24	0.21	0.08	1.76	2.07	99.52	1.3	9.16	98.53	0.08	0.16	2.07	0.26	37.6	11.17	0.95	0.34	0	1.76	0.03	0	0.26	1.43	0.13	8.4	0	0.52	1.46	0	0		12.52	-0.98	-10.92	76.71	62.67	665.08	394.55	753.48	488.04	672.85	423.55	734.18	410.63
16.216	1	0.27	0.18	0.02	0.13	0.27	0.21	0.08	1.68	2.25	99.45	1.52	10.19	98.43	0.07	0.09	2.25	0.22	39.72	19.53	1.03	0.26	0	1.36	0.03	0.01	0.61	1.68	0.18	8.7	0	0.47	1.64	0	0		11.51	-1.31	-11.6	76.43	63.53	665.55	394.59	753.91	487.48	672.57	424.21	734.55	410.26
16.249	1	0.33	0.18	0.02	0.13	0.24	0.2	0.08	2.1	2.36	99.33	1.27	9.19	98.63	0.08	0.08	2.36	0.22	36.9	24.82	0.84	0.19	0	1.18	0.03	0.01	1.17	2.1	0.19	8.57	0	0.4	1.82	0	0		12.71	-0.63	-11.53	76.53	62.72	665.81	394.8	754	487.77	673.21	424.15	734.48	410.74
16.282	1	0.32	0.17	0.02	0.13	0.2	0.19	0.08	3.13	2.36	99.35	1.05	7.87	98.57	0.07	0.09	2.36	0.24	33.23	23.68	0.53	0.1	0	0.95	0.03	0.02	1.74	3.13	0.21	7.3	0	0.39	2.06	0	0		13.81	-0.83	-11.44	76.57	61.63	666.69	395.3	753.92	487.46	674.26	424.24	734.53	411.37
16.316	1	0.29	0.17	0.02	0.13	0.16	0.18	0.07	4.57	2.38	99.42	0.88	6.42	98.39	0.06	0.08	2.38	0.26	29.23	20.23	0.32	0.08	0	0.51	0.04	0.04	2.18	4.57	0.37	6.21	0	0.2	2.38	0	0		9.45	-1.45	-9.05	76.12	63.94	668.58	397.05	753.71	487.06	674.92	424.91	737.48	411.68
16.349	1	0.24	0.17	0.02	0.13	0.11	0.17	0.07	5.68	2.48	99.53	0.6	3.4	98.56	0.07	0.07	2.48	0.27	22.68	14.08	0.29	0.07	0	0.52	0.04	0.04	2.03	5.68	0.35	6.34	0	0.07	2.4	0	0		11.48	-0.86	-8.96	76.56	64.1	669.69	397.99	753.29	486.38	675.25	425.91	737.92	412.44
16.383	1	0.21	0.16	0.02	0.13	0.09	0.16	0.07	10.22	2.77	99.58	0.53	0.55	97.82	0.07	0.07	2.77	0.23	16.38	9.44	0.28	0.05	0	0.44	0.05	0.08	1.68	10.22	0.6	6.23	0	0.05	3.26	0	0		11.39	-2.99	-9.33	75.71	62.52	670.26	397.61	752.55	484.07	675.74	424.82	737.07	412.67
16.416	1	0.19	0.16	0.02	0.13	0.08	0.15	0.08	13.61	3.16	99.61	0.55	0	98.47	0.07	0.06	3.16	0.22	13.75	5.85	0.3	0.04	0	0.32	0.06	0.11	1.41	13.61	0.8	7.05	0	0.02	3.87	0	0		12.32	-1.19	-9.08	75.51	63.42	671.02	398.06	753.42	484.73	676.2	425.52	738.38	413.01
16.449	1	0.19	0.16	0.02	0.13	0.06	0.15	0.08	9.65	3.34	99.63	0.4	0	98.59	0.09	0.04	3.34	0.17	9.65	4.42	0.43	0.06	0	0.35	0.07	0.11	0.95	12.95	0.71	7.16	0	0.01	3.42	0	0		13.68	0.76	-9.01	75.68	63.81	673.21	399.76	753	482.86	676.87	426.83	739.53	414.76
16.483	1	0.18	0.17	0.02	0.13	0.06	0.15	0.07	7.79	4.62	99.63	0.33	0	98.76	0.1	0.02	4.62	0.12	7.79	3.86	0.41	0.05	0	0.31	0.07	0.2	0.61	10.67	0.81	6.64	0	0.02	3.55	0	0		16.3	-0.13	-9.64	74.31	61.55	673.65	399.42	752.83	482.79	678.12	426.76	738.31	413.92
16.516	1	0.19	0.18	0.02	0.13	0.05	0.16	0.07	7.25	5.27	99.62	0.33	0	98.4	0.11	0.01	5.27	0.09	7.25	3.86	0.57	0.04	0	0.29	0.1	0.17	0.45	10.04	0.5	6.58	0	0.05	2.99	0	0		13.53	-1.42	-10.14	73.41	63.18	673.88	399.71	754.32	483.25	677.72	427.43	739.61	414.72
16.549	1	0.17	0.18	0.02	0.14	0.04	0.17	0.07	3.05	5.87	99.63	0.33	0	98.13	0.12	0.01	6.32	0.05	5.59	3.39	0.83	0.06	0	0.36	0.13	0.15	0.27	3.05	0.39	5.87	0	0.43	2.66	0	0		14.64	-2.21	-8.44	72.81	61.13	674.88	402.95	752.01	484.43	679.08	429.27	738.91	416.76
16.583	1	0.17	0.19	0.02	0.14	0.05	0.17	0.07	2.66	4.72	99.62	0.33	0	98.55	0.14	0	6.98	0.03	6.94	3.59	1.26	0.06	0	0.5	0.22	0.12	0.29	1.36	0.2	4.72	0	0.13	2.66	0	0		4.58	0.91	-9.49	72.42	60.33	676.14	406.66	752.38	486.06	680.13	432.59	738.75	418.37
16.616	1	0.18	0.2	0.03	0.14	0.05	0.19	0.07	2.24	3.76	99.6	0.33	0	97.96	0.15	0	8.42	0.02	7.37	3.53	2.76	0.2	0	0.7	0.54	0.11	0.23	0.89	0.16	3.76	0.01	0.25	2.24	0	0		14.8	2.64	-8.21	70.6	58.74	677.63	409.31	751.52	487.41	681.69	434.32	739.21	422.44
16.649	1	0.21	0.23	0.03	0.16	0.04	0.22	0.06	1.69	3.21	99.54	0.33	0	97.74	0.2	0	11.97	0.01	5.23	4.41	3.44	1.33	0	1.14	0.88	0.09	0.22	0.27	0.11	3.21	0.01	0.27	1.69	0	0		1.71	3.16	-8	70.96	59.56	679.11	415.04	750.07	488.12	681.5	439.16	739.54	425.84
16.683	1	0.28	0.27	0.04	0.18	0.04	0.3	0.06	2.25	2.84	99.39	0.33	0	98.43	0.31	0	16.88	0.01	4.9	5.14	3.54	3.9	0	2.25	1.52	0.07	0.17	0.2	0.05	2.84	0.01	0.34	1.07	0	0		10.84	1.31	-7.94	65.97	60.94	679.84	417.46	748.56	488.16	680.28	442.13	739.8	429.06
16.716	1	0.39	0.3	0.06	0.2	0.03	0.38	0.07	3.05	3.81	99.22	0.42	0	98.21	0.44	0	20.43	0.01	3.47	6.74	4.06	13.56	0	3.05	2.94	0.08	0.18	0.27	0.05	3.81	0.01	0.11	0.96	0	0		12.66	1.96	-7.78	65.76	58.36	680.78	424.29	746.57	492.44	681.36	448.29	738.2	435.01
16.75	1	0.54	0.38	0.06	0.26	0.03	0.64	0.07	3.71	4.89	98.73	0.88	-4.45	98.56	0.61	0	28.93	0	3.71	7.29	4.46	12.14	0	4.89	4.64	0.06	0.18	0.26	0.03	4.48	0.02	0.17	0.65	0	0		9.08	-0.86	-6.88	63.87	59.13	680.48	428.4	745.58	494.57	680.48	451.57	738.47	439.97
16.783	1	0.72	0.46	0.06	0.31	0.04	1.05	0.07	5.64	6.66	97.91	1.86	-10.31	98.49	0.8	0	36.94	0	5.64	8.5	6.24	9.55	0	6.66	7.05	0.06	0.19	0.36	0.03	5.49	0.03	0.09	0.56	0	0		10.92	-1.11	-6.11	63.41	58.84	679.34	434.23	744.06	498.99	679.58	457.74	737.37	446.67
16.816	1	0.78	0.47	0.09	0.31	0.04	1.2	0.08	9.39	7.33	97.6	2.53	-11.2	98.32	1.43	0	37.56	0	9.39	10.36	8.72	10.74	0	7.16	10.33	0.05	0.21	0.68	0.02	7.33	0.03	0.03	0.58	0	0		2.31	-1.66	-5.48	62.91	59.35	678.41	439.17	743.7	504.45	679.01	462.82	737.17	450.97
16.85	1	1.04	0.59	0.07	0.4	0.06	2.43	0.09	11.49	11.23	95.13	5.44	-16.12	98.59	2.18	0.01	46.31	0.01	14.63	11.23	9.37	6.83	0	11.49	11.24	0.04	0.18	0.67	0.02	9.64	0.04	0.02	0.46	0	0		1.11	-0.77	-5.71	61.29	58.84	678.11	444.22	742.84	508.94	678.6	467.22	736.27	455.5
16.883	1	1.21	0.61	0.09	0.42	0.09	2.52	0.1	10.18	11.79	94.96	5.54	-12.6	98.06	3.12	0.03	47.85	0.01	22.61	13.88	10.29	11.61	0	10.18	7.48	0.04	0.18	0.5	0.01	11.79	0.05	0	0.49	0	0		0.77	-2.39	-6.46	59.54	60.13	676.7	447.9	742.84	514.05	676.8	471.28	735.8	459.69
16.916	1	1.59	0.68	0.1	0.52	0.17	3.63	0.13	10.11	15.22	92.75	7.64	-8.61	97.73	4.56	0.09	52.21	0.02	33.28	13.28	7.3	20.42	0	10.11	5.45	0.03	0.2	0.27	0.01	15.22	0.06	0.02	0.5	0	0		0.82	-3.19	-6.79	58.02	61.9	675.87	449.73	743.96	517.82	675.95	474.5	736.43	461.32
16.95	1	2.47	0.88	0.13	0.69	0.27	6.82	0.15	12.56	19.36	86.36	19.17	-11.26	97.31	4.5	0.22	62.86	0.03	42.04	13.45	7.46	25.03	0.44	12.56	4.09	0.02	0.32	0.13	0.01	19.36	0.11	0.01	0.49	0	0		-2.81	-4.05	-5.96	58.17	62.02	674.32	452.35	742.54	520.61	674.72	476.14	735.44	463.48
16.983	1	1.8	0.75	0.13	0.6	0.5	5.4	0.19	11.17	23.82	89.19	11.28	-1.77	98.75	4.92	0.48	56.49	0.06	52.66	10.44	6.82	26.91	1.26	11.17	3.16	0.02	0.4	0.08	0.01	23.82	0.12	0.01	0.55	0	0		-1.32	-0.16	-7.1	57.63	61.73	673.97	452.58	742.35	521.81	674.06	475.79	734.59	463.66
17.016	1	1.45	0.69	0.09	0.57	0.65	5.35	0.27	12.57	32.43	89.3	13	0	98.42	4.81	0.89	53.97	0.08	57.11	10.14	7.16	19.93	1.71	12.57	3.36	0.01	0.42	0.07	0.01	32.43	0.17	0.03	0.62	0	0		-3.13	-1.36	-6.39	58.87	61.95	673	453.15	741.26	522.51	673.2	475.92	734	464.01
17.05	1	1.08	0.64	0.08	0.52	0.44	4.06	0.55	11.17	48.45	91.89	7.76	-0.87	98.41	5.66	1.09	51.36	0.06	50.05	7.9	9.32	16.74	1.01	11.17	2.21	0.01	0.41	0.06	0.01	48.45	0.27	0.12	0.76	0	0		2.42	1.37	-5.71	59.53	60.48	672.81	453.83	739.84	522.02	673.66	477.19	732.8	464.55
17.083	1	0.81	0.55	0.07	0.42	0.32	2.37	0.51	8.42	45.75	95.27	4.12	0	97.31	3.66	0.9	45.75	0.03	43.97	6.35	8.79	12.59	0.05	8.42	1.31	0.01	0.4	0.03	0.01	48.72	0.26	0.29	0.84	0	0		0.58	4.06	-5.42	61.73	61.31	672.17	454	739.61	522.04	672.86	477.2	732.94	465
17.117	1	0.74	0.51	0.06	0.38	0.19	1.5	1.26	4.9	42.46	97	2.43	0	98.32	2.75	1.02	42.46	0.02	34.41	6.74	7.82	11.52	0	4.9	0.97	0.02	0.31	0.01	0.01	71.48	0.2	0.01	0.88	0	0		-3.68	1.64	-6.13	61.81	62.58	669.69	453.3	738.53	522.14	669.93	476.68	731.46	465.28
17.15	1	0.5	0.37	0.06	0.29	0.23	0.84	1.64	3.17	31.42	96.72	1.43	0	98.16	2.22	1.43	31.42	0.02	37.44	6.94	7.08	11.84	0	3.17	0.86	0.02	0.28	0.01	0.01	78.05	0.18	0	1.09	0	0		-6.86	-2.12	-7.08	61	61.93	668.03	452.35	737.46	522.32	668.48	475.2	729.27	463.39
17.183	1	0.4	0.31	0.06	0.25	0.27	0.63	1.51	3.03	24.69	96.98	1.81	0	98.32	1.49	2.08	24.69	0.01	40.58	5.55	4.95	14.02	0	3.03	1.02	0.02	0.27	0.01	0.01	76.14	0.17	0	1.11	0	0		-4.07	-1.64	-7.68	60.73	61.54	667.44	451.47	738.01	522.94	668.44	474.91	728.77	462.8
17.217	1	0.26	0.21	0.08	0.18	0.4	0.33	1.75	1.58	11.37	96.5	2.6	6.83	98.76	0.99	3.16	11.37	0.01	46.68	4.48	3.88	21.01	0	1.58	1.14	0.01	0.19	0.02	0.01	79.17	0.16	0	1.52	0	0		-1.44	0.1	-6.58	60.74	61.48	667.13	450.77	737.74	523.23	668.69	473.89	729.02	462.05
17.25	1	0.33	0.19	0.23	0.18	0.36	0.29	1.78	1.72	9.17	96.44	2.27	7.36	98.64	0.63	4.79	9.17	0.02	44.81	4.73	3.49	42.52	0	1.72	1.08	0.01	0.13	0.02	0.02	78.28	0.14	0	1.46	0	0		-3	-0.59	-7.72	60.78	61.73	667.34	449.38	738.47	521.82	668.57	473.17	728.98	460.46
17.283	1	0.32	0.17	0.41	0.17	0.28	0.22	1.8	1.68	5.68	96.41	1.56	7.27	98.59	0.52	6.37	5.68	0.03	40.11	3.21	3.68	53.45	0	1.68	1.18	0.01	0.13	0.02	0.02	77.04	0.16	0	1.58	0	0		-6.01	0.78	-8.8	61.68	62.03	667.3	449.12	738.17	520.69	667.96	473.64	728.25	459.06
17.317	1	0.24	0.13	0.38	0.19	0.18	0.16	2.17	1.66	2.55	95.65	0.86	5.58	98.25	0.37	12.73	2.55	0.11	32.04	2.02	3.96	51.55	0	1.26	1.46	0.01	0.12	0.02	0.02	75.43	0.15	0	1.66	0	0		-6.3	1.87	-8.18	61.87	62.79	667.18	447.96	738.09	519.71	667.75	472.44	728.77	457.64
17.35	1	0.19	0.1	0.37	0.28	0.13	0.12	3.5	2.39	1.98	92.99	0.65	3.58	98.7	0.42	24.99	1.98	0.45	27.1	1.44	3.6	50.66	0	1.56	2.39	0.01	0.11	0.03	0.02	74.57	0.14	0	1.6	0	0		-3.97	0.34	-7.87	61.14	63.52	666.53	446.37	737.7	518.6	666.89	470.99	728.75	456.55
17.384	1	0.14	0.08	0.17	0.37	0.09	0.1	3.61	2.79	1.62	92.78	0.94	1.68	98.31	0.45	32.02	0.98	1.36	20.08	0.85	1.95	36.39	0	1.62	2.79	0.01	0.09	0.04	0.02	67.33	0.12	0	1.56	0	0		-3.63	1.67	-8.67	61.73	63.73	665.26	445.84	737.63	519.11	665.8	471.12	727.73	456.08
17.417	1	0.12	0.07	0.1	0.45	0.1	0.1	2.78	2.97	1.29	94.45	1.2	2.54	98.58	0.43	35.28	0.63	2.92	21.67	0.46	1.29	26.65	0	1.95	2.97	0.01	0.1	0.04	0.02	56.02	0.12	0	1.43	0	0		-7.3	0.8	-7.46	63.08	61.97	665	444.18	738.32	518.69	667.48	468.58	727.85	454.58
17.45	1	0.11	0.08	0.06	0.43	0.08	0.1	1.88	2.53	0.6	96.25	0.93	1.29	98.49	0.4	32.17	0.53	4.27	17.91	0.34	0.6	15.39	0	1.86	2.53	0.01	0.1	0.06	0.01	48.2	0.11	0	1.32	0	0		-7.26	1.12	-8.34	63.66	61.81	664.53	443.79	738.87	519.39	667.33	468.85	727.31	453.95
17.484	1	0.11	0.09	0.03	0.37	0.06	0.11	0.71	2.59	0.31	98.58	0.61	0	98.57	0.47	26.07	0.29	5.28	13.46	0.2	0.31	4.15	0	1.74	2.59	0.02	0.11	0.09	0.01	29.69	0.09	0	1.22	0	0		-0.25	0.82	-10.35	63.9	61.31	663.09	442.56	740.28	522.12	666.82	469.36	726	453.31
17.517	1	0.11	0.1	0.03	0.32	0.05	0.12	0.4	3.43	0.22	99.2	0.46	0	97.25	0.53	21.27	0.22	5.96	11.46	0.09	0.21	1.32	0	1.82	3.43	0.03	0.17	0.22	0.01	19.79	0.1	0	1.17	0	0		-1.01	4.18	-11.59	65.51	62.38	661.56	439.91	742.53	523.25	666.19	468.12	726.08	450.66
17.55	1	0.12	0.12	0.03	0.24	0.05	0.13	0.24	4.17	0.31	99.51	0.33	0	98.03	0.45	14.03	0.22	5.08	10.38	0.08	0.31	0.59	0	1.94	4.17	0.03	0.26	0.82	0.01	16.01	0.08	0	1.3	0	0		-3.88	-2.45	-13.28	64.39	63.44	657.87	433.85	746.86	524.52	664.41	462.55	726.29	448.56
17.584	1	0.14	0.14	0.03	0.2	0.07	0.17	0.14	6.99	0.49	99.6	0.38	0	98.25	0.28	8.38	0.15	4.91	15.02	0.07	0.49	0.33	0	3.11	6.99	0.04	0.47	3.84	0.01	9.08	0.09	0	1.36	0	0		0.26	1.87	-12.2	64.99	63.58	655.01	431.07	747.25	527.66	664.04	461.03	725.46	444.61
17.617	1	0.16	0.16	0.03	0.16	0.08	0.2	0.1	10.51	0.6	99.6	0.65	0	98.33	0.15	3.39	0.17	3.89	19.12	0.07	0.6	0.34	0	3.44	10.51	0.04	0.85	8.24	0.01	7.17	0.09	0	1.48	0	0		-6.04	1.62	-13.7	63.16	63.16	653.57	429.24	746.46	525.75	662.53	458.92	723.36	441.9
17.65	1	0.21	0.17	0.04	0.14	0.13	0.27	0.08	23.85	0.8	99.46	3.22	0	97.4	0.09	1.38	0.14	2.58	27.13	0.07	0.8	0.24	0	4.58	17.12	0.04	1.75	23.85	0.01	4.69	0.09	0	1.62	0	0		-2.8	3.88	-11.13	64.78	63.51	652.93	424.2	745.48	520	662.97	454.97	723.86	436.88
17.684	1	0.19	0.17	0.06	0.13	0.19	0.38	0.07	24.31	1.22	99.23	5.22	0	97.28	0.06	0.76	0.14	1.73	32.94	0.1	1.22	0.36	0	7.74	24.31	0.05	1.55	14.55	0.01	2.45	0.08	0.23	1.67	0	0		-3.28	4.11	-9.34	64.94	61.96	651.7	421.77	745.05	518.91	663.59	451.27	723.49	435.46
17.717	1	0.18	0.17	0.07	0.13	0.2	0.47	0.06	32.72	1.58	99.07	10.64	0	98.56	0.06	0.38	0.17	1.07	34.13	0.17	1.58	0.49	0	8.39	32.72	0.06	1.55	6.35	0.01	2.16	0.07	0.41	1.88	0	0		3.25	-0.88	-10.49	67.72	61.98	652.99	419.9	745.14	516.52	663.82	450.57	723.51	433.87
17.751	1	0.17	0.17	0.13	0.12	0.21	0.67	0.06	34.7	5.15	98.66	22.85	0	96.45	0.05	0.2	0.23	0.75	34.7	0.31	5.15	1.2	0	12.43	43.49	0.08	1.42	1.84	0.01	1.14	0.05	0.36	1.98	0	0		2.41	5.49	-11.42	66.12	59.84	651.84	415.48	743.32	511.29	663.21	445.47	720.74	429
17.784	1	0.18	0.16	0.13	0.12	0.16	0.72	0.06	28.77	3.26	98.56	18.14	0	97.27	0.05	0.15	0.26	0.54	28.77	0.57	3.26	0.79	0	13.59	45.81	0.07	0.97	3.1	0.01	0.97	0.04	0.13	2.17	0	0		4.89	4.13	-9.59	67.67	62.78	653.16	413.32	744.61	508.65	663.79	444.63	724.02	426.91
17.817	1	0.18	0.16	0.1	0.12	0.09	0.6	0.06	18.55	1.85	98.79	6.26	0	98.42	0.07	0.19	0.28	0.45	18.55	0.62	1.85	0.53	0	13.42	41.1	0.06	0.36	3.91	0.01	1.04	0.03	0.04	2.17	0	0		4.94	1.33	-11.51	67.74	60.6	655.25	411.49	744.77	505.34	665.2	441.84	723.37	424.84
17.851	1	0.16	0.16	0.06	0.12	0.07	0.43	0.06	12.67	1.05	99.14	1.35	0	98.49	0.13	0.23	0.35	0.32	12.67	0.83	1.05	0.31	0	12.79	27.3	0.05	0.12	3.9	0.01	0.61	0.02	0.05	2.5	0	0		6.34	1.12	-10.28	68.68	61.09	656.58	409.6	744.72	502.18	665.96	439.31	724.9	423.25
17.884	1	0.14	0.16	0.04	0.12	0.05	0.31	0.06	8.92	1.01	99.38	0.41	0	98.61	0.22	0.3	0.36	0.23	8.92	1.01	0.57	0.23	0	11.51	14.35	0.03	0.04	1.85	0.01	0.67	0.02	0.05	2.41	0	0		10.71	0.68	-12.04	71.12	59.04	658.58	408.66	744.15	499.35	667.02	437.82	724	422.33
17.917	1	0.13	0.16	0.03	0.12	0.05	0.26	0.06	6.94	1.22	99.48	0.33	0	98.49	0.31	0.4	0.44	0.19	6.94	1.22	0.49	0.28	0	11.17	6.92	0.03	0.01	0.57	0.01	0.67	0.01	0.09	2.62	0	0		10.32	1.1	-12.43	71.38	59.74	660.43	406.33	744.5	495.28	667.52	435.14	725.19	419.57
17.951	1	0.13	0.15	0.03	0.12	0.05	0.27	0.06	7.1	1.05	99.45	0.33	0	97.97	0.45	0.45	0.72	0.17	7.1	1.05	0.41	0.28	0	12.87	4.36	0.02	0.01	0.33	0.01	0.67	0.01	0.1	3.16	0	0		6.76	2.61	-12.55	69.78	59.69	661.02	405.01	744.71	492.76	668.08	433.97	725.42	417.38
17.984	1	0.12	0.15	0.02	0.12	0.05	0.25	0.06	6.42	0.75	99.49	0.33	0	98.47	0.4	0.84	0.7	0.19	6.42	0.75	0.35	0.44	0	12.28	2.6	0.01	0	0.15	0.02	0.78	0.01	0.07	3.15	0	0		11.09	1.18	-11.83	71.78	60.58	661.51	403.26	744.41	490.43	667.99	432.77	726.19	415.94
18.017	1	0.12	0.15	0.02	0.12	0.05	0.26	0.06	5.91	0.73	99.48	0.33	0	97.57	0.38	1.48	0.73	0.18	5.91	0.6	0.29	0.62	0	13.68	1.15	0.01	0	0.08	0.02	1.08	0	0.06	3.38	0	0		7.17	3.54	-10.34	69.59	60.97	660.83	400.25	744.95	488.13	668.35	429.5	727.01	412.89
18.051	1	0.12	0.15	0.02	0.13	0.05	0.26	0.07	5.11	0.98	99.49	0.33	0	98.05	0.35	1.77	0.98	0.19	5.11	0.52	0.28	0.83	0	13.47	0.59	0	0	0.04	0.03	1.63	0	0.07	3.13	0	0	0	7.25	2.42	-8.75	70.2	61.79	660.5	398.69	745.1	487.16	668.35	427.56	728.14	411.98
18.084	1	0.12	0.15	0.02	0.13	0.04	0.2	0.07	3.65	0.94	99.6	0.33	0	97.81	0.25	1.89	0.94	0.18	3.65	0.48	0.18	0.84	0	9.21	0.23	0	0	0.02	0.03	2.1	0	0.12	2.9	0	0	0	10.24	3.01	-12.67	70.59	61.75	661.1	397.13	745.97	486.1	667.27	426.58	726.95	410.7
18.118	1	0.12	0.15	0.02	0.13	0.04	0.17	0.07	2.93	0.93	99.67	0.33	0	97.11	0.17	2.17	0.93	0.15	2.93	0.5	0.1	0.66	0	5.84	0.11	0	0	0.02	0.05	3.81	0	0.07	2.53	0	0	0	6.8	4.42	-10.66	69.38	61.77	661.52	396.64	746.33	485.64	668.57	425.23	728.37	409.74
18.151	1	0.12	0.15	0.02	0.14	0.04	0.14	0.09	2.87	0.82	99.7	0.33	0	98.08	0.12	3.61	0.82	0.15	2.87	0.38	0.08	0.48	0	3.38	0.04	0	0	0.01	0.08	6.58	0	0.02	2.27	0	0	0	6.73	2.33	-11.16	69.08	61.51	661.95	395.91	745.84	484.1	668.41	424.13	728	408.92
18.184	1	0.11	0.14	0.02	0.15	0.04	0.13	0.1	2.12	0.71	99.71	0.33	0	97.06	0.09	5.56	0.71	0.17	3.19	0.31	0.06	0.32	0	2.12	0.02	0	0	0.02	0.09	8.12	0	0.01	2.33	0	0	0	11.6	4.52	-10.24	71.27	62.95	661.68	394.83	745.41	483.08	667.65	423.64	728.71	408.34
18.218	1	0.11	0.13	0.02	0.17	0.04	0.11	0.16	0.88	0.56	99.67	0.33	0	98.29	0.06	9.55	0.56	0.22	3.91	0.26	0.06	0.27	0	0.88	0.01	0	0	0.01	0.13	15.22	0	0	2.11	0	0	0	10.46	1.75	-10.82	70.55	63.84	662.02	393.82	746.5	482.8	667.59	423.01	729.45	407.24
18.251	1	0.1	0.12	0.02	0.18	0.04	0.11	0.17	0.7	0.54	99.64	0.33	0	98.25	0.04	11.55	0.54	0.3	3.93	0.22	0.08	0.19	0	0.7	0.01	0	0	0.02	0.18	15.43	0	0.01	2.18	0	0	0	12.1	1.85	-11.82	70.86	64.32	661.86	392.38	747.47	481.99	667.2	422.37	729.56	406.6
18.284	1	0.1	0.12	0.02	0.19	0.04	0.1	0.22	0.42	0.42	99.56	0.33	0	98.25	0.04	13.18	0.42	0.4	5.35	0.26	0.13	0.16	0	0.41	0	0	0	0.06	0.24	19.36	0	0.02	2.42	0	0	0	10.72	1.86	-11.35	70.96	63.11	662.24	393.02	746.85	481.76	667.95	422.06	729.25	407.04
18.318	1	0.1	0.11	0.02	0.2	0.04	0.1	0.3	0.35	0.35	99.41	0.33	0	98.62	0.03	14.75	0.35	0.47	5.9	0.37	0.16	0.09	0	0.23	0	0	0	0.21	0.41	25	0	0.01	2.28	0	0	0	9.43	0.66	-10.62	71.42	61.37	663.09	394.57	745.02	480.65	668.74	422.24	728.47	408.19
18.351	1	0.1	0.12	0.02	0.2	0.05	0.1	0.32	0.41	0.35	99.36	0.33	0	98.17	0.02	13.99	0.35	0.52	7.46	0.55	0.24	0.07	0	0.19	0.01	0	0	0.41	0.51	27.74	0	0	2.16	0	0	0	10.76	2.08	-9.46	71.2	61.33	662.3	394.3	744.66	481.09	668.82	422.37	728.39	407.77
18.385	1	0.11	0.12	0.02	0.19	0.05	0.11	0.39	0.96	0.36	99.23	0.33	0	98.32	0.02	12.01	0.36	0.68	9.41	0.57	0.26	0.04	0	0.12	0.01	0	0	0.96	0.85	33.95	0	0.01	2.13	0	0	0	11.93	1.66	-9.78	70.49	60.96	661.45	394.29	745.17	483.02	668.65	422.42	727.96	408.33
18.418	1	0.11	0.13	0.02	0.17	0.05	0.12	0.4	1.35	0.3	99.2	0.33	0.12	98.46	0.02	8.69	0.3	0.73	10.26	0.74	0.22	0.04	0	0.09	0.01	0	0.01	1.35	1.21	38.13	0	0.01	2.15	0	0	0	13.29	1.22	-9.42	68.8	62.4	659.75	392.8	746.48	484.95	667.79	421.95	728.52	407.63
18.451	1	0.12	0.14	0.02	0.16	0.06	0.12	0.37	1.4	0.29	99.27	0.33	0.99	98.23	0.03	6.72	0.29	0.74	12.45	0.98	0.17	0.03	0	0.08	0.02	0	0.01	1.4	1.37	37.96	0	0.03	2.08	0	0	0	12.35	1.93	-9.58	68.49	63.62	659.22	392.55	748.24	486.45	667.91	423.47	729.37	407.02
18.485	1	0.13	0.15	0.02	0.15	0.06	0.13	0.49	1.63	0.22	99.03	0.33	1.28	97.73	0.04	4.77	0.22	0.83	13.39	1.17	0.12	0.02	0	0.03	0.02	0	0.02	1.63	2.52	46.69	0	0.03	1.96	0	0	0	13.51	3.18	-9.33	68.54	64.23	659.4	392.81	749.37	488.08	668.22	423.56	730.51	407.88
18.518	1	0.14	0.15	0.03	0.15	0.07	0.13	0.47	2.04	0.23	99.05	0.33	2.33	98.23	0.06	3.7	0.23	0.8	16.17	1.4	0.12	0.02	0	0.02	0.03	0	0.04	2.04	3.97	47.16	0	0.04	1.92	0	0	0	12.8	1.91	-11.26	68.25	63.71	660.35	393.64	749.72	488.12	668.42	424.9	729.82	407.92
18.551	1	0.14	0.16	0.03	0.15	0.08	0.14	0.44	1.57	0.24	99.12	0.37	3.01	97.69	0.09	2.89	0.24	0.72	17.5	1.48	0.14	0.03	0	0.02	0.02	0	0.05	1.57	4.21	46.25	0	0.03	1.97	0	0	0	15.93	3.28	-11.35	67.96	64.63	660.29	393.6	751.23	490.35	668.47	425.28	730.94	408.71
18.585	1	0.15	0.15	0.03	0.15	0.1	0.14	0.39	1.35	0.24	99.23	0.55	4.88	98.16	0.11	2.1	0.24	0.69	20.95	1.36	0.18	0.05	0	0.01	0.02	0	0.1	1.35	6.22	43.89	0	0.08	2.32	0	0	0	13.54	2.13	-12.13	68.15	64.33	660.84	394.87	750.3	489.48	668.23	426.54	730.12	409
18.618	1	0.14	0.15	0.03	0.14	0.12	0.15	0.36	1.52	0.25	99.29	0.62	5.76	97.8	0.15	1.7	0.25	0.64	22.9	1.32	0.22	0.08	0	0.01	0.02	0	0.19	1.52	5.98	42.37	0	0.04	2.43	0	0	0	13.32	3.02	-11.1	68.25	64.77	660.37	394.8	751.16	491.29	668.39	425.61	731.22	409.87
18.651	1	0.14	0.16	0.03	0.14	0.12	0.15	0.31	1.58	0.28	99.37	0.66	6.27	97.94	0.17	1.58	0.28	0.69	24.17	1.4	0.21	0.12	0	0.01	0.02	0.01	0.39	1.58	5.65	39.37	0	0.02	2.43	0	0	0	11.66	2.68	-12.35	67.83	64.17	660.21	394.78	751.73	491.54	668.61	426.6	730.35	409.13
18.685	1	0.15	0.15	0.03	0.15	0.17	0.16	0.25	1.6	0.34	99.51	1.07	8.63	97.75	0.18	1.44	0.34	0.77	29.31	1.65	0.18	0.1	0	0.02	0.01	0.02	0.73	1.6	7.27	33.48	0	0.04	2.64	0	0	0	12.17	3.15	-11.98	67.81	65.04	660.48	394.85	752.61	492.68	668.64	426.11	731.61	409.83
18.718	1	0.15	0.16	0.03	0.15	0.13	0.15	0.25	1.44	0.36	99.5	0.75	6.55	98.1	0.13	1.59	0.36	0.8	24.65	1.68	0.16	0.08	0	0.02	0.01	0.02	0.94	1.44	7.02	33.68	0	0.05	2.49	0	0	0	7.27	2.27	-10.73	67.31	63.89	660.32	394.67	752.43	492.06	669.38	423.79	731.88	410.52
18.752	1	0.15	0.16	0.03	0.15	0.14	0.15	0.25	0.66	0.37	99.5	0.79	7.1	98.47	0.11	1.54	0.37	0.56	25.64	1.85	0.17	0.05	0	0.02	0.02	0.03	1.28	0.66	6.69	34.3	0	0.03	2.46	0	0	0	8.3	1.19	-12.01	66.38	64.31	661.02	394.1	753.88	492.09	669.75	424.46	732.33	409.66
18.785	1	0.15	0.15	0.03	0.15	0.19	0.16	0.28	0.43	0.36	99.43	1.22	9.75	97.25	0.08	1.62	0.36	0.41	31.47	2.37	0.2	0.06	0	0.02	0.02	0.06	1.55	0.43	7.03	37.22	0	0.04	2.58	0	0	0	10.54	4.17	-12.03	66.18	63.23	662.12	394.09	755.7	493.32	671.78	424.32	733.42	410.25
18.818	1	0.15	0.15	0.03	0.15	0.25	0.16	0.29	0.45	0.34	99.41	1.6	11.79	96.58	0.06	1.66	0.34	0.37	35.71	2.38	0.26	0.05	0	0.02	0.02	0.07	1.86	0.45	6.34	38	0	0.02	2.84	0	0	0	12.15	5.29	-9.24	66.53	64.97	662.88	394.18	758.34	495.52	674.02	425.77	737.12	410.31
18.852	1	0.14	0.14	0.03	0.14	0.58	0.18	0.25	0.51	0.37	98.84	4.27	18.2	98.62	0.06	1.6	0.37	0.29	49.16	2.48	0.46	0.05	0	0.01	0.03	0.13	2	0.51	5.49	34.68	0	0.03	3.61	0	0	0	7.97	-0.64	-9.3	68.08	62.9	665.77	397.48	760.28	497.7	677.52	428.06	738.65	413.24
18.885	1	0.13	0.14	0.03	0.14	0.82	0.19	0.23	0.93	0.3	98.36	6	20.84	98.52	0.04	1.93	0.3	0.32	54.25	1.74	0.54	0.07	0	0.02	0.06	0.15	2.07	0.93	4.84	32.29	0	0.01	4.15	0	0	0	4.62	0.99	-9.29	66.16	64.09	666.9	397.51	762.28	498.61	678.23	427.05	740.86	413.42
18.918	1	0.13	0.12	0.02	0.13	1.06	0.18	0.2	2.18	0.25	97.88	7.05	22.78	98.03	0.04	1.64	0.25	0.3	56.51	1.41	0.62	0.06	0	0.02	0.07	0.18	2.1	2.18	4.73	29.43	0	0.01	5.34	0	0	0	5.35	2.46	-9.27	65.86	61.45	667.69	397.23	764.89	500.96	681.36	426.33	741.55	413.98
18.952	1	0.12	0.11	0.02	0.12	1.62	0.18	0.18	2	0.24	96.76	8.51	26.52	98.36	0.04	1.19	0.24	0.26	59.44	1.37	0.73	0.06	0	0.02	0.11	0.27	2.32	2	4.33	26.59	0	0.03	7.7	0	0	0	4.82	1.53	-10.49	65.63	62.21	670	397.68	767.93	501.92	683.15	427.64	743.84	414
18.985	1	0.11	0.1	0.02	0.11	1.96	0.17	0.16	2.61	0.2	96.08	9	28.17	98.44	0.05	1.02	0.2	0.26	60.17	1.28	0.62	0.06	0	0.02	0.19	0.28	3.34	2.61	4.37	23.9	0	0.02	9.05	0	0	0	5.62	1.29	-10.01	65.62	63.67	671.59	398.71	769.6	502.87	684.21	429.21	746.27	415.03
19.018	1	0.1	0.08	0.02	0.1	3.53	0.16	0.14	2.47	0.19	92.94	13.15	33.2	96.92	0.05	1.18	0.19	0.4	65.79	1.05	0.82	0.06	0	0.03	0.26	0.35	4.27	2.47	4.06	20.58	0	0.01	11.62	0	0	0	7.35	4.75	-8.65	66.1	62.88	673.79	400.08	771.3	503.98	687.16	429.91	748.68	416.96
19.052	1	0.09	0.06	0.02	0.09	4.65	0.14	0.12	2.65	0.15	90.7	10.88	35.91	98.47	0.07	1.27	0.15	0.71	64.09	0.72	1.14	0.06	0	0.04	0.52	0.37	5.08	2.65	3.07	16.01	0	0	15.05	0	0	0	3.91	1.18	-9.7	65.22	62.29	676.52	401.58	773.6	504.56	689.6	431.46	750.33	417.6
19.085	1	0.09	0.06	0.02	0.1	3.73	0.13	0.11	4.52	0.15	92.53	8.39	33.89	97.58	0.06	1.72	0.15	1.16	59.06	0.59	1.07	0.07	0	0.04	0.76	0.38	5.89	4.52	3.1	14.41	0	0	15.55	0	0	0	4.46	3.51	-8.87	65.92	63.54	679.35	402.58	775.09	503.56	691.56	432.87	753.36	418.13
19.119	1	0.09	0.05	0.02	0.09	3	0.11	0.11	12.12	0.12	93.99	7.16	31.24	97.85	0.06	2.22	0.12	1.71	49.32	0.45	0.96	0.07	0.51	0.08	1.07	0.46	6.58	12.12	2.35	11.96	0.01	0	18.48	0	0	0	6.54	2.91	-9.26	66.42	63.72	680.88	402.65	775.69	503.01	692.28	432.81	754.34	418.34
19.152	1	0.08	0.04	0.01	0.08	3.86	0.1	0.1	10.42	0.09	92.29	6.25	34.09	96.44	0.07	2.1	0.09	1.71	49.22	0.54	0.97	0.07	0.7	0.09	1.01	0.54	6.79	10.42	2.15	10.97	0.01	0.02	20.85	0	0	0	7.49	5.5	-8.54	66.19	63.25	681.43	402.26	776.82	503.59	693.62	431.9	755.45	418.58
19.185	1	0.08	0.04	0.01	0.08	4.72	0.1	0.1	13.88	0.1	90.55	9.6	35.12	96.1	0.07	2.31	0.1	1.69	51.55	0.57	0.78	0.07	0	0.09	1.25	0.61	7.05	13.88	2	10.83	0.01	0.02	21.56	0	0	0	7.65	5.98	-8.08	66.19	63.93	682.04	402.43	777.73	504.12	694.16	431.92	756.78	419.03
19.219	1	0.07	0.02	0.01	0.07	7.41	0.08	0.1	15.83	0.13	85.18	9.67	39.39	97.3	0.07	2.68	0.09	1.7	49.7	0.46	0.75	0.06	0	0.13	1.62	0.88	6.88	15.83	1.42	8.63	0.01	0.05	26.79	0	0	0	8.59	4.08	-10.52	66.45	62.42	683.41	404.27	778.34	505.55	694.92	434	755.84	420.39
19.252	1	0.07	0.03	0.01	0.07	7.48	0.09	0.09	13.54	0.13	85.03	9.54	39.66	96.24	0.09	1.73	0.11	1.37	51.8	0.48	0.8	0.03	0	0.13	1.82	0.99	7.13	13.54	1.39	8.83	0.01	0.04	25.82	0	0	0	4.1	5.78	-9.82	65.25	63.26	683.4	404.47	778.64	505.28	694.94	433.88	756.67	420.04
19.285	1	0.07	0.02	0.01	0.06	11.48	0.09	0.09	17.87	0.13	77.04	16.08	42.82	97.2	0.12	1.24	0.1	1.16	54.9	0.5	0.7	0.03	0	0.13	2.23	1.14	7.8	17.87	1.27	7.84	0.02	0.02	28.48	0	0	0	5.1	4.27	-10.93	65.47	64.5	684.08	405.91	778.47	505.72	693.89	435.38	756.89	421.57
19.319	1	0.06	0.02	0.01	0.05	14.59	0.08	0.08	19.16	0.19	70.81	17.5	45.19	97.25	0.19	0.85	0.11	0.79	54.88	0.56	0.63	0.03	0	0.17	2.14	1.29	7.9	19.16	1.15	5.58	0.02	0.02	30.96	0	0	0	4.89	4.18	-11.85	65.86	63.18	684.96	407.15	777.91	505.05	694.41	436.52	756.02	422.53
19.352	1	0.06	0.02	0.01	0.05	13.7	0.09	0.07	14.29	0.24	72.61	13.68	45.4	97.47	0.24	0.52	0.11	0.51	56.13	0.55	0.53	0.02	0	0.17	2.12	1.38	6.2	14.29	1.04	5.51	0.02	0	29.66	0	0	0	8.05	3.74	-12.01	66.87	62.38	684.91	408.62	776.75	505.33	694.11	437.86	755.09	424.71
19.386	1	0.06	0.02	0.01	0.06	13.17	0.09	0.07	14.03	0.29	73.66	14.33	44.87	97.73	0.29	0.35	0.12	0.44	57.04	0.59	0.55	0.04	0	0.23	2.17	1.53	6.95	14.03	0.94	4.67	0.02	0.01	28.79	0	0	0	8.33	3.19	-10.47	65.53	64.38	683.63	407.62	776.8	506.58	693.1	437.09	756.03	423.5
19.419	1	0.07	0.03	0.01	0.06	12.29	0.11	0.07	15.68	0.41	75.42	22.1	42.93	98.33	0.41	0.26	0.15	0.39	61.98	0.52	0.6	0.04	0	0.27	3.17	1.59	7.44	15.68	0.7	4.37	0.02	0.01	25.58	0	0	0	5.24	1.62	-11.52	65.31	61.53	683.83	409.11	774.85	505.14	693.35	437.6	753.49	424.58
19.452	1	0.08	0.03	0.01	0.07	10.43	0.12	0.07	18.31	0.49	79.15	25.84	40.33	98.34	0.49	0.21	0.14	0.35	61.9	0.41	0.67	0.04	0	0.3	4.26	1.55	6.81	18.31	0.63	4.06	0.02	0.02	23.96	0	0	0	7.46	1.61	-10.76	64.99	64.78	683.2	408.86	776.84	508.07	692.53	438.57	755.82	424.77
19.486	1	0.1	0.04	0.02	0.08	8.76	0.15	0.07	23.17	0.62	82.48	43.61	36.4	98.32	0.62	0.22	0.17	0.46	66.97	0.39	0.92	0.05	0	0.38	5.77	2.01	6.54	23.17	0.42	3.47	0.02	0.01	19.66	0	0	0	6.3	1.66	-11.56	64.74	63.72	682.45	408.95	777.04	509.24	692.56	438.89	754.67	424.62
19.519	1	0.1	0.05	0.02	0.08	5.9	0.16	0.07	18.37	0.65	88.21	30.07	33.07	98.74	0.65	0.35	0.2	0.66	64.46	0.38	1.07	0.12	0	0.41	8.11	2.59	5.69	18.37	0.32	3.24	0.03	0.01	17.11	0	0	0	8.63	-0.18	-12.62	65.31	64.2	683.13	411.2	777	510.69	692.3	442.38	754.46	426.32
19.552	1	0.11	0.06	0.02	0.08	3.05	0.16	0.07	15.79	0.54	93.9	14.09	27.65	98.26	0.54	0.5	0.21	0.71	55.04	0.36	1.28	0.28	0	0.46	10.09	2.43	4.04	15.79	0.26	2.85	0.02	0.01	15.73	0	0	0	1.79	1.83	-12.52	64.84	61.78	682.93	414.1	774.73	510.51	692.4	443.11	752.46	428.65
19.586	1	0.11	0.07	0.02	0.09	1.58	0.16	0.07	13.31	0.49	96.84	6.27	22.22	98.31	0.41	0.78	0.21	1	46.37	0.26	1.7	0.38	0	0.49	12.01	3.08	3.02	13.31	0.18	2.57	0.02	0	14.1	0	0	0	5.35	1.68	-12.37	66.21	63.03	681.31	414.73	773.34	511.05	690.07	444.13	751.62	430.54
19.619	1	0.11	0.06	0.02	0.09	1.19	0.15	0.07	14.11	0.45	97.61	4.09	20	98.01	0.4	1.08	0.18	1.5	39.95	0.23	1.75	0.21	0	0.45	12.43	2.83	3.52	14.11	0.17	2.27	0.02	0	14.81	0	0	0	5.98	2.52	-9.98	65.33	63.61	677.41	414.47	769.07	511.36	686.67	442.76	749.08	430.46
19.652	1	0.11	0.06	0.02	0.09	0.9	0.14	0.07	12.96	0.47	98.2	2.48	18.19	97.7	0.47	1.67	0.17	1.7	34.69	0.19	1.54	0.11	0	0.43	12.66	2.64	2.83	12.96	0.14	1.75	0.02	0.02	14.94	0	0	0	6.55	3.27	-12.25	65.58	62.29	675.92	414.23	768.51	511.71	685.47	443.57	746.28	430.13
19.686	1	0.1	0.06	0.02	0.1	0.67	0.13	0.07	9.95	0.46	98.67	1.51	17.12	96.39	0.39	2.49	0.15	2.55	31.4	0.15	1.15	0.04	0	0.46	9.95	2.09	2.39	9.66	0.1	1.16	0.01	0.01	13.87	0	0	0	6.25	5.58	-10.8	65.08	62.21	673.16	415.35	764.63	512.11	682.83	443.73	743.72	430.99
19.719	1	0.1	0.06	0.02	0.11	0.85	0.12	0.08	9.45	0.42	98.3	1.79	19.62	97.7	0.36	4.03	0.13	3.66	34.07	0.17	0.85	0.03	0	0.42	8.58	1.88	2.08	9.45	0.11	1.03	0.01	0.01	14.7	0	0	0	3.32	3.25	-12.24	64.3	63.86	671.87	414.74	765.17	512.6	680.97	444.46	743.13	429.82
19.753	1	0.11	0.06	0.02	0.13	0.54	0.11	0.1	10.68	0.39	98.92	1.19	16.43	98.02	0.25	7.11	0.09	5.56	27.47	0.13	0.42	0.02	0	0.39	6.49	1.32	1.81	10.68	0.09	0.81	0.01	0	13.94	0	0	0	0.37	2.49	-12.8	63.21	63.77	671	415.34	762.61	511.05	679.26	445.17	740.93	428.91
19.786	1	0.11	0.06	0.02	0.17	0.48	0.1	0.12	9.61	0.34	99.04	1.05	16.2	98.52	0.16	9.8	0.08	8.88	26.8	0.08	0.39	0.02	0	0.34	4.14	0.99	1.48	9.61	0.08	0.73	0.01	0	13.25	0	0	0	1.64	1	-11.46	63.35	64.88	670.56	413.11	763.62	510.47	679.66	443.92	742.25	426.85
19.819	1	0.14	0.06	0.02	0.17	0.46	0.1	0.13	13.92	0.32	99.07	1.48	15.12	94.36	0.11	8.42	0.08	10.99	27.14	0.06	0.49	0.03	0	0.32	3.18	0.94	1.55	13.92	0.08	0.74	0.01	0	12.79	0	0	0	-5.42	-7.92	-13.63	61.45	65.17	671.5	411.47	765.06	508.57	679.58	442.46	742.19	424.39
19.853	1	0.14	0.07	0.02	0.17	0.33	0.1	0.12	11.09	0.32	99.34	0.94	12.95	96	0.09	6.92	0.06	11.38	23.67	0.07	0.63	0.03	0	0.32	2.67	0.74	1.54	11.09	0.06	0.57	0.01	0	11.51	0	0	0	-1.03	-6.11	-14.64	62.67	65.53	673.41	408.7	769.47	508.25	681.93	440.75	745.07	423.25
19.886	1	0.14	0.08	0.02	0.16	0.29	0.11	0.11	11.06	0.32	99.43	0.89	11.47	98.74	0.07	5.14	0.06	9.76	23.01	0.06	0.93	0.03	0	0.32	2.77	0.67	1.37	11.06	0.05	0.57	0.01	0	10.5	0	0	0	0.79	-0.19	-12.54	63.75	65.47	674.67	408.73	769.98	508.65	683.99	439.95	747.15	422.74
19.919	1	0.15	0.08	0.02	0.16	0.25	0.11	0.1	11.6	0.31	99.5	0.88	10.07	98	0.05	4.02	0.05	10.12	22.21	0.07	1.1	0.02	0	0.31	2.63	0.61	1.32	11.6	0.05	0.52	0.01	0	9.64	0	0	0	-2.09	-2.54	-13.27	63.05	65.11	676.91	409.15	771.12	507.51	685.53	440	748.27	422.61
19.953	1	0.15	0.09	0.02	0.16	0.19	0.11	0.1	8.65	0.25	99.63	0.55	8.43	98.52	0.04	3.41	0.05	10.39	18.64	0.08	0.86	0.02	0	0.25	3.11	0.57	1.04	8.65	0.04	0.46	0.01	0	8.91	0	0	0	-3.18	-1.01	-12.6	63.13	66.35	678.01	409.56	772.03	507.38	686.07	440.12	750.18	423
19.986	1	0.18	0.1	0.02	0.16	0.14	0.12	0.1	14.6	0.31	99.65	0.72	4.62	98.77	0.03	2.62	0.05	10.46	16.47	0.07	0.81	0.01	0	0.31	4.67	0.56	0.98	14.6	0.04	0.44	0.01	0	7.67	0	0	0	-1.43	0.06	-13.52	63.31	66.77	678.43	409.05	773.81	508.06	686.52	440.55	750.92	422.92
20.019	1	0.19	0.11	0.03	0.16	0.13	0.13	0.09	16.47	0.34	99.61	0.95	1.93	98.42	0.03	1.74	0.05	9.25	16.47	0.08	1.04	0.02	0	0.34	7.25	0.45	0.86	18.44	0.04	0.39	0.01	0	6.52	0	0	0	-1.77	-1.33	-13.15	63.08	65.54	678.98	408.87	774.5	508.47	687.94	439.71	751.33	423.05
20.053	1	0.2	0.12	0.03	0.14	0.1	0.15	0.08	13.64	0.36	99.59	1.08	0	98.61	0.03	1.26	0.03	6.73	13.64	0.09	1.18	0.03	0	0.36	12.23	0.33	0.88	23.15	0.03	0.35	0.01	0	5.51	0	0	0	3.55	-0.68	-12.12	64.2	64.54	680.12	409.2	774.27	508.43	689.49	439.91	751.96	423.67
20.086	1	0.27	0.13	0.04	0.14	0.08	0.17	0.07	11.45	0.45	99.47	2.72	0	98.74	0.03	1.13	0.04	5.62	11.45	0.08	1.61	0.03	0	0.45	19.91	0.36	0.8	37.35	0.03	0.33	0.01	0	4.54	0	0	0	-1.2	0.17	-12.75	63.2	65.29	680.7	409.59	775.38	508.47	689.56	440.03	752.78	423.7
20.12	1	0.27	0.15	0.06	0.14	0.06	0.21	0.07	9.24	0.63	99.45	1.68	0	98.79	0.03	0.93	0.04	4.43	9.24	0.07	1.11	0.02	0	0.63	28.94	0.32	0.79	33.43	0.03	0.32	0.01	0.01	3.18	0	0	0	0.9	0	-11.65	63.95	65.36	681.49	410.03	775.27	508.56	690.33	440.02	753.78	424.33
20.153	1	0.32	0.16	0.09	0.14	0.05	0.28	0.07	9.33	0.79	99.36	3.11	0	98.46	0.03	1.13	0.04	4.44	9.33	0.08	1.26	0.03	0	0.79	41.19	0.32	0.63	35.18	0.02	0.32	0.01	0.01	2.31	0	0	0	-0.21	-1.22	-12.59	63.43	64.8	682.23	410.61	776.06	508.85	691.04	440.92	753.76	424.65
20.186	1	0.39	0.16	0.15	0.14	0.05	0.36	0.07	9.67	0.97	99.21	9.01	-1.75	98.65	0.03	1.12	0.04	4.11	9.67	0.06	1.26	0.02	0	0.97	54.89	0.33	0.53	41.91	0.02	0.29	0.01	0.01	1.99	0	0	0	0.3	-0.53	-12.12	63.58	65.41	682.64	410.77	776.46	509.02	691.26	440.98	754.7	425.03
20.22	1	0.45	0.17	0.24	0.14	0.06	0.52	0.07	12.37	1.06	98.97	27.58	-4.95	97.5	0.03	0.97	0.05	3.46	12.37	0.05	1.06	0.02	0	1.65	68.95	0.34	0.58	42.83	0.01	0.31	0.01	0	1.24	0	0	0	-0.82	-3.69	-11.43	63.19	65.34	683.52	410.04	777.25	508.46	692.4	439.85	755.85	424.25
20.253	1	0.42	0.17	0.25	0.14	0.06	0.54	0.07	13.46	1.04	98.91	32.08	-3.96	95.7	0.02	0.88	0.04	2.85	13.46	0.04	1.04	0.01	0	1.84	70.54	0.37	0.59	38.86	0.01	0.29	0.01	0.01	1.23	0	0	0	-1.65	-6.48	-11.58	62.62	64.87	684.62	409.21	779.29	508.49	694.02	438.91	757.16	424.03
20.286	1	0.42	0.17	0.27	0.13	0.07	0.62	0.06	17.3	0.99	98.76	42.78	-3.1	98.36	0.02	0.76	0.05	1.84	17.3	0.04	0.99	0.01	0	2.77	72.42	0.39	0.55	38.69	0.01	0.27	0.01	0.01	1.05	0	0	0	1.77	-1.52	-10.47	63.53	65.09	685.26	409.61	779.1	508.64	694.66	438.82	758.2	424.71
20.32	1	0.41	0.18	0.3	0.13	0.08	0.75	0.06	18.83	0.95	98.49	50.78	-3.65	97.94	0.02	0.63	0.04	1.29	18.83	0.04	0.95	0.01	0	5.14	74.89	0.42	0.53	36.81	0.01	0.23	0.01	0.01	0.77	0	0	0	0.04	-2.7	-10.93	63.1	64.56	686.25	409.81	779.77	508.13	695.57	438.89	758.56	424.74
20.353	1	0.37	0.18	0.29	0.13	0.08	0.76	0.06	19.84	1.05	98.49	51.91	-1.79	98.66	0.02	0.65	0.05	1.34	19.84	0.05	1.05	0.01	0	5.23	74.44	0.38	0.53	30.98	0.01	0.24	0.01	0.01	0.8	0	0	0	-0.39	0.52	-10.61	63.33	64.69	687.5	410.1	780.6	508.04	696.75	438.94	759.83	424.62
20.387	1	0.4	0.18	0.29	0.13	0.09	0.89	0.06	21.5	1.21	98.23	54.1	-2.98	95.86	0.02	0.67	0.06	1.35	21.5	0.06	1.21	0.01	0	8.1	73.88	0.36	0.55	34.95	0	0.21	0.01	0.01	0.72	0	0	0	2.54	6.29	-8.82	63.77	61.45	687.47	410	780.27	508.21	699.17	437.84	759.36	425.44
20.42	1	0.37	0.18	0.26	0.13	0.1	0.96	0.06	23.67	1.51	98.07	50.87	-1.8	97.31	0.02	0.61	0.07	1.29	23.67	0.07	1.51	0.02	0	10.63	70.09	0.32	0.59	33.53	0	0.2	0.01	0	0.71	0.04	0	0	1.47	4.06	-8.57	63.77	61.19	688.23	409.17	779.81	505.99	699.56	436.51	759.54	424.41
20.453	1	0.33	0.18	0.23	0.13	0.13	0.91	0.06	28.02	1.92	98.18	50.11	0	98.57	0.02	0.56	0.08	1.37	28.02	0.09	1.92	0.03	0	10.52	65.37	0.29	0.65	28.41	0.01	0.22	0.01	0	0.73	0.04	0	0	2.07	0.83	-8.19	64.4	62.94	687.99	406.9	781.54	505.48	699.61	435.79	761.08	422.25
20.487	1	0.22	0.18	0.12	0.13	0.19	0.71	0.06	34.62	1.77	98.59	28.27	0	98.75	0.03	0.5	0.09	1.44	34.62	0.15	1.77	0.04	0	10.7	47.13	0.25	0.53	11.22	0.01	0.25	0.01	0.01	0.81	0	0	0	-2.64	-0.14	-8.06	63.75	63.96	688.78	406.9	781.92	504.93	699.48	434.2	762.3	422.19
20.52	1	0.17	0.18	0.06	0.13	0.31	0.46	0.06	28.21	1.53	99.09	14.69	4	97.51	0.05	0.6	0.09	1.58	43.23	0.28	1.53	0.04	0	7.43	28.21	0.23	0.49	1.88	0.01	0.35	0.01	0.01	1	0	0	0	-2.51	3.65	-9.43	63.63	62.11	688.32	406.89	780.33	503.81	698.93	433.92	759.81	421.63
20.553	1	0.14	0.17	0.04	0.13	0.37	0.31	0.06	12.87	1.03	99.26	5.85	9.92	97.07	0.06	0.54	0.11	1.75	45.88	0.47	1.03	0.04	0	4.91	12.87	0.21	0.49	0.41	0.01	0.41	0.01	0.01	1.21	0	0	0	-2.87	4.5	-8.41	63.87	62.46	687.03	405.64	778.52	501.98	697.47	431.59	759.05	421.12
20.587	1	0.14	0.17	0.03	0.13	0.37	0.23	0.06	5.17	0.94	99.27	2.94	12.44	98.13	0.06	0.47	0.12	2.18	44.66	0.59	0.94	0.03	0	2.67	5.17	0.17	0.44	0.1	0.02	0.58	0	0.02	1.78	0	0	0	-4.08	2.2	-9.45	63.95	63.3	685.07	404.36	778.28	501.6	695.32	430.81	757.82	420.75
20.62	1	0.13	0.16	0.03	0.13	0.3	0.2	0.06	2.26	1.09	99.39	1.71	11.87	98.32	0.05	0.32	0.12	1.91	40.69	0.64	1.09	0.02	0	2.03	2.26	0.15	0.44	0.1	0.02	0.61	0	0	2.11	0	0	0	0.92	1.65	-11.1	64.66	62.15	681.49	404.33	774.92	501.81	691.73	431.82	753.02	421.51
20.653	1	0.12	0.16	0.02	0.12	0.24	0.18	0.06	1.38	1.38	99.51	1.1	10.56	98.39	0.04	0.26	0.14	1.6	35.64	0.66	1.48	0.02	0	1.38	1.12	0.13	0.38	0.22	0.02	0.76	0	0.01	2.66	0	0	0	-0.76	1.45	-10.67	63.96	62.49	678.08	404.75	771.98	502.77	688.56	432.01	750.21	421.79
20.687	1	0.12	0.14	0.02	0.12	0.25	0.16	0.06	0.85	0.85	99.49	0.93	11.04	97.28	0.04	0.2	0.16	1.38	33.78	0.62	2.14	0.03	0	0.85	0.71	0.1	0.36	0.48	0.03	1.09	0	0.01	3.95	0	0	0	0.63	4.12	-10.09	64.59	63.95	675.34	405.1	769.13	503.34	685.28	432.78	748.26	421.68
20.72	1	0.12	0.14	0.02	0.11	0.3	0.16	0.06	1.32	0.87	99.39	1.19	12.13	96.13	0.04	0.21	0.17	1.22	36.81	0.64	2.61	0.04	0	0.87	0.52	0.11	0.31	1.32	0.04	0.96	0	0.02	4.09	0	0	0	0.52	5.94	-10.7	64.64	63.14	674.09	406.6	767.3	504.57	684.12	434.67	745.96	421.95
20.754	1	0.11	0.13	0.02	0.11	0.35	0.16	0.06	3.1	0.65	99.31	1.35	12.94	96.79	0.03	0.2	0.22	0.92	36.79	0.62	2.76	0.04	0	0.65	0.65	0.07	0.31	3.1	0.05	1.14	0	0.02	5.27	0	0	0	0.56	4.96	-9.59	64.64	63.13	672.23	406.67	763.9	502.94	681.88	433.75	744	422.49
20.787	1	0.11	0.12	0.02	0.1	0.37	0.15	0.06	4.43	0.58	99.27	1.41	13.44	97.72	0.02	0.15	0.24	0.77	36.01	0.43	2.28	0.03	0	0.58	0.96	0.06	0.31	4.43	0.05	1.04	0	0	6.17	0	0	0	1.71	3.21	-9.82	64.86	61.92	670.68	406.8	761.36	502.29	680.43	433.81	741.3	422.46
20.82	1	0.12	0.12	0.02	0.11	0.28	0.15	0.06	7.89	0.59	99.43	1.34	11.04	96.5	0.02	0.16	0.21	0.86	31.95	0.28	1.3	0.02	0	0.59	1.59	0.05	0.3	7.89	0.05	0.95	0	0	5.95	0	0	0	3.06	5.42	-9.59	65.11	61.81	669.27	406.82	759.23	501.59	678.81	433.64	739.64	422.63
20.854	1	0.13	0.12	0.02	0.11	0.19	0.14	0.06	9.95	0.42	99.63	0.86	7.66	97.97	0.02	0.17	0.22	0.73	23.57	0.25	0.73	0.01	0	0.42	2.57	0.03	0.27	9.95	0.06	1.04	0	0	6.43	0	0	0	-1.24	2.61	-8.75	64.16	62.44	668.75	406.25	758.21	499.95	677.98	432.13	739.6	422.04
20.887	1	0.13	0.12	0.02	0.11	0.13	0.14	0.06	10.15	0.42	99.73	0.58	4.48	98.59	0.02	0.27	0.19	0.72	17.93	0.27	0.54	0.01	0	0.42	3.15	0.03	0.22	10.15	0.06	1.05	0	0	5.76	0	0	0	1	-0.77	-9.73	64.7	62.82	667.02	405.42	757.71	500.24	676.16	432.27	738.12	421.9
20.92	1	0.13	0.13	0.02	0.11	0.09	0.13	0.06	7.93	0.36	99.74	0.33	2.13	98.36	0.03	0.34	0.18	0.7	12.1	0.23	0.4	0.01	0	0.36	3.94	0.02	0.19	7.93	0.05	1.07	0	0	5.51	0	0	0	3.49	1.53	-9.63	66.02	63.84	666.57	405.47	756.2	499.69	674.84	433.11	737.49	420.87
20.954	1	0.13	0.12	0.02	0.11	0.08	0.12	0.06	7.8	0.25	99.75	0.33	1.51	98.52	0.03	0.46	0.14	0.79	9.72	0.19	0.41	0.01	0	0.25	3.97	0.02	0.17	7.8	0.05	1.15	0	0	5.8	0	0	0	0.34	1	-9.72	64.95	63.76	665.13	404.34	755.27	498.35	673.53	431.38	736.32	420.27
20.987	1	0.13	0.13	0.02	0.11	0.07	0.13	0.06	6.82	0.31	99.74	0.33	0.32	98.44	0.03	0.51	0.13	0.81	8.36	0.15	0.4	0.02	0	0.31	3.92	0.01	0.14	6.82	0.04	1.12	0	0	5.03	0	0	0	1.04	1.29	-9.76	65.36	64.27	664.27	404.49	754.38	498.58	672.4	431.88	735.6	420.18
21.02	1	0.14	0.14	0.02	0.12	0.06	0.13	0.06	7.56	0.44	99.72	0.33	0	98.59	0.02	0.61	0.13	0.95	7.56	0.1	0.44	0.03	0	0.46	4.8	0.01	0.12	11.21	0.03	0.96	0	0	4.37	0	0	0	0.3	0.75	-10.22	65.04	64.62	662.77	403.61	754.17	498.85	671.12	431.41	734.63	419.47
21.054	1	0.16	0.15	0.03	0.12	0.05	0.14	0.06	6.46	0.46	99.68	0.4	0	97.47	0.02	0.81	0.1	1.14	6.46	0.08	0.46	0.03	0	0.92	5.23	0.01	0.08	16.43	0.02	0.67	0.01	0	3.02	0	0	0	4.59	3.75	-9.34	66.31	62.75	661.03	404.7	750.74	499.41	670.07	431.92	731.75	420.39
21.087	1	0.15	0.15	0.03	0.13	0.05	0.14	0.06	5.89	0.51	99.69	0.33	0	97.26	0.02	1.04	0.1	1.17	5.89	0.07	0.51	0.04	0	1.02	5.93	0.01	0.06	13.51	0.02	0.68	0.01	0	2.68	0	0	0	4.08	4.15	-9.63	66.53	62.79	660.79	404.98	749.57	498.31	669.21	432.15	730.91	420.45
21.121	1	0.15	0.16	0.03	0.13	0.04	0.15	0.06	5.4	0.37	99.68	0.33	0	96.98	0.02	1.56	0.09	1.36	5.4	0.05	0.37	0.04	0	2.03	6.7	0.01	0.07	11.88	0.01	0.54	0.01	0	1.8	0	0	0	4.62	4.65	-10.19	66.75	61.52	659.81	405.39	747.8	497.86	668.32	432.45	728.73	420.8
21.154	1	0.15	0.16	0.03	0.13	0.04	0.17	0.06	6.71	0.4	99.66	0.33	0	98.4	0.02	1.8	0.08	1.25	6.71	0.05	0.4	0.05	0	2.6	8.84	0.01	0.06	10	0.01	0.53	0.01	0	1.52	0	0	0	6.32	1.41	-10.35	66.99	61.77	657.98	404.94	745.86	496.9	666.09	432.05	726.92	421.35
21.187	1	0.15	0.16	0.03	0.14	0.05	0.18	0.07	8.69	0.43	99.64	0.33	0	97.34	0.02	2.42	0.08	1.3	8.69	0.04	0.43	0.06	0	2.77	10.58	0.01	0.06	9.71	0.01	0.59	0.02	0.01	1.5	0	0	0	9.73	3.99	-9.92	67.46	64.1	657.01	403.72	745.06	496.94	664.46	432.64	726.95	418.36
21.221	1	0.17	0.16	0.04	0.14	0.05	0.21	0.07	12.07	0.41	99.59	0.6	0	97.11	0.03	3.05	0.06	1.3	12.07	0.03	0.41	0.05	0	3.61	14.94	0	0.08	16.29	0.01	0.66	0.02	0	1.29	0	0	0	10.09	4.43	-10.29	67.11	65.01	656.66	402.79	746.39	497.38	664.11	431.91	727.72	418.51
21.254	1	0.19	0.16	0.04	0.15	0.06	0.21	0.07	13.72	0.48	99.59	1.02	0	97.58	0.04	4.04	0.06	1.29	13.72	0.03	0.48	0.02	0	3.38	15.33	0	0.12	22.27	0.01	0.64	0.02	0	1.28	0	0	0	10.48	3.51	-9.7	66.4	65.2	656.27	402.61	746.09	497.26	663.8	431.26	727.85	419.07
21.287	1	0.19	0.15	0.03	0.15	0.08	0.19	0.08	18.78	0.58	99.62	2.11	0	97.69	0.06	5.38	0.06	1.44	18.78	0.03	0.58	0.01	0	2.84	11.41	0.01	0.19	26.82	0.01	0.76	0.03	0.01	1.22	0	0	0	7.82	3.29	-10.39	66.11	64.8	656.06	402.65	746.52	498.06	663.97	431.73	727.32	418.06
21.321	1	0.19	0.15	0.03	0.16	0.13	0.2	0.08	27.1	0.64	99.59	4.73	0	98.59	0.12	6.34	0.06	1.34	27.1	0.03	0.64	0.01	0	2.88	10.58	0.01	0.37	28.87	0.01	1.07	0.03	0.01	1.16	0	0	0	5.05	0.75	-11.73	65.95	63.83	655.57	402.36	747.83	499.25	664.31	431.82	726.61	417.9
21.354	1	0.17	0.15	0.03	0.16	0.24	0.21	0.08	21.8	0.85	99.53	6.1	3.7	98.26	0.21	6.3	0.07	1.22	37.51	0.04	0.85	0.02	0	2.63	8.76	0.01	0.61	21.8	0.01	1.22	0.02	0.02	1.41	0	0	0	7.54	1.84	-12.38	65.79	63.72	654.6	401.64	748.51	500.49	663.92	431.82	726.09	417.83
21.388	1	0.14	0.14	0.03	0.15	0.8	0.25	0.08	14.04	1.35	98.39	15.65	14.93	97.41	0.31	5.99	0.08	1.03	58.33	0.07	1.35	0.05	0	2.73	6.34	0.02	0.94	14.04	0.01	1.52	0.02	0.06	1.9	0	0	0	6.49	3.87	-9.96	65.77	65.34	654.28	401.38	748.66	501.54	664.06	430.91	727.94	417.16
21.421	1	0.13	0.14	0.03	0.15	1.17	0.25	0.08	10.47	1.26	97.66	18.06	19.28	98.12	0.56	5.38	0.1	0.82	64.04	0.13	1.26	0.04	0	2.13	4.01	0.02	1.62	10.47	0.02	2.32	0.02	0.45	2.39	0	0	0	7.32	2.24	-9.22	67.22	63.81	656.03	402.61	749.71	502.09	666.72	432.07	729.06	418.48
21.454	1	0.12	0.14	0.03	0.14	1.62	0.26	0.08	5.99	1.38	96.77	18.94	22.97	98.57	0.74	3.9	0.12	0.73	69.25	0.22	1.38	0.07	0	1.99	2.74	0.03	2.28	5.99	0.02	2.64	0.02	1.38	2.69	0	0	0	7.59	0.82	-8.44	67.86	63.59	657.95	403.62	750.95	502.71	668.63	432.15	731.04	419.97
21.488	1	0.11	0.13	0.02	0.14	1.31	0.23	0.08	2.25	0.84	97.39	10.02	23.03	98.52	0.9	4.1	0.14	0.63	63.77	0.4	0.84	0.05	0	1.34	1.3	0.05	2	2.25	0.03	3.51	0.02	0.51	3.53	0	0	0	7.94	1	-7.62	67.56	62.78	659.41	404.17	750.42	501.1	669.91	431.98	731.62	420.43
21.521	1	0.11	0.13	0.02	0.13	1.62	0.22	0.08	2.05	0.73	96.77	11.31	25.37	97.9	0.85	3.8	0.14	0.51	65.65	0.73	0.43	0.04	0	0.78	0.86	0.06	1.97	2.05	0.03	4.94	0.01	0.15	4.52	0	0	0	3.33	-2.78	-9.66	65.46	64.42	661.46	403.27	754.46	501.52	671.25	432.62	734.08	418.41
21.554	1	0.11	0.12	0.02	0.13	0.76	0.19	0.09	0.89	0.65	98.48	3.72	20.16	98.75	0.79	4.21	0.15	0.39	51.97	1.35	0.21	0.05	0	0.65	0.57	0.07	1.26	0.89	0.04	5.96	0.01	0.02	4.64	0	0	0	2.27	-0.16	-8.44	64.67	62.56	662.86	404.21	752.81	499.51	672.5	430.87	734.06	419.71
21.588	1	0.1	0.1	0.02	0.12	0.68	0.16	0.1	0.61	0.37	98.64	2.18	20.08	96.92	0.67	4.58	0.17	0.4	45.41	1.79	0.18	0.02	0	0.37	0.31	0.11	0.89	0.61	0.05	8.72	0.01	0.01	6.98	0	0	0	2.35	-4.76	-8.04	64.37	64.72	663.12	401.79	756.69	500.9	673.56	430.03	737.12	417.79
21.621	1	0.1	0.1	0.02	0.12	1.01	0.16	0.11	0.79	0.32	97.98	3.49	23.13	98.49	0.61	5.01	0.18	0.42	51.23	2.13	0.26	0.02	0	0.32	0.18	0.11	0.65	0.79	0.06	9.68	0.01	0.03	7.55	0	0	0	6.26	1.09	-9.52	65.59	65.74	664.14	400.84	758.13	500.54	673.6	429.96	738.05	417.01
21.654	1	0.09	0.08	0.02	0.12	0.97	0.14	0.12	0.55	0.25	98.05	2.48	23.31	98.78	0.59	5.22	0.21	0.44	47.08	2	0.36	0.03	0	0.25	0.12	0.12	0.5	0.55	0.08	12.18	0.01	0.11	9.35	0	0	0	7.63	0.01	-9.44	66.33	65.69	664.94	400.08	759.22	500.33	674.67	429.74	738.95	416.2
21.688	1	0.08	0.06	0.02	0.11	2.1	0.13	0.15	1.02	0.24	95.79	4.5	29.77	97.06	0.42	6.62	0.24	0.66	54.3	1.62	0.54	0.03	0	0.16	0.13	0.13	0.36	1.02	0.11	16.89	0	0.01	12.68	0	0	0	7.18	4.51	-8.6	66.4	64.18	664.26	400.45	758.89	500.68	675.56	430.32	738.22	416.4
21.721	1	0.08	0.06	0.02	0.12	2.54	0.13	0.18	1.94	0.24	94.92	6.54	30.98	97.21	0.32	9.35	0.24	1.02	58.3	1.49	0.5	0.06	0	0.17	0.17	0.13	0.3	1.94	0.11	17.92	0	0.01	12.38	0	0	0	6.41	4.24	-9.39	65.79	64.79	664.31	400.36	759.16	500.7	675.04	430.49	738.19	416.01
21.755	1	0.08	0.05	0.02	0.11	2.51	0.12	0.25	5.72	0.28	94.99	5.8	30.71	96.84	0.26	9.1	0.28	1.48	52.93	1.27	0.35	0.07	0	0.13	0.25	0.17	0.31	5.72	0.14	25.41	0	0	14.99	0	0	0	8.79	4.88	-7.92	67.05	64.41	664.44	400.36	758.51	500.15	675.61	430.05	738.6	416.63
21.788	1	0.09	0.05	0.01	0.12	2.79	0.11	0.29	10.25	0.27	94.43	8.75	30.65	96.26	0.25	10.49	0.27	2.9	53.91	1.1	0.33	0.08	0	0.15	0.43	0.13	0.28	10.25	0.13	26.41	0	0	15.46	0	0	0	6.66	5.76	-8.59	66.15	64.78	664.65	400.57	759.09	500.4	675.54	430.42	738.77	416.33
21.821	1	0.11	0.05	0.02	0.14	2.34	0.12	0.32	21.74	0.24	95.32	18.11	26.54	97.21	0.22	11.06	0.24	5.21	52.82	0.71	0.35	0.11	0	0.18	0.92	0.13	0.34	21.74	0.13	25.45	0	0	14.42	0	0	0	7.77	4.24	-8.52	66.5	65.37	664.65	400.33	759.3	500.7	675.26	430.11	739.2	416.5
21.855	1	0.14	0.05	0.02	0.16	1.41	0.12	0.37	28.71	0.21	97.18	18.78	20.71	96.99	0.23	11.31	0.21	6.05	46.4	0.53	0.31	0.11	0	0.19	1.92	0.11	0.36	28.71	0.14	28.1	0	0.01	13.05	0	0	0	7.47	4.64	-7.87	66.26	65.76	665	400.11	759.78	500.8	675.65	429.22	740.22	416.73
21.888	1	0.15	0.06	0.02	0.17	0.71	0.12	0.33	31.81	0.26	98.58	12.73	14.03	98.26	0.17	11.62	0.21	6.56	37.56	0.37	0.32	0.12	0	0.26	4.16	0.11	0.33	31.81	0.11	24.25	0	0	11.36	0	0	0	9.12	1.84	-6.58	67.32	65.93	665.65	400.58	759.82	500.94	676.4	429.1	741.39	417.95
21.921	1	0.17	0.07	0.02	0.21	0.28	0.12	0.33	25.67	0.34	99.34	4.24	6.1	98.2	0.14	13.75	0.2	7.86	25.67	0.24	0.34	0.11	0	0.35	8.79	0.09	0.25	28.88	0.1	21.19	0	0	8.99	0	0	0	8.62	2	-6.81	67.09	65.49	667.02	400.81	760.91	501.03	677.73	428.87	742.34	418.18
21.955	1	0.18	0.08	0.03	0.26	0.14	0.12	0.32	16.88	0.31	99.36	1.7	0	97.75	0.12	16.11	0.14	9.67	16.88	0.13	0.31	0.07	0	0.48	13.41	0.07	0.21	26	0.08	16.39	0	0	6.91	0	0	0	9.36	3.15	-8.18	67.09	66.99	668.24	400.48	762.43	500.57	677.57	429.13	743.64	418.03
21.988	1	0.21	0.08	0.03	0.31	0.11	0.12	0.35	14.81	0.24	99.29	2.9	0	96.5	0.13	18.53	0.14	11.52	14.81	0.08	0.24	0.04	0	0.56	14.8	0.07	0.18	31.11	0.07	14.51	0	0.01	6.05	0	0	0	9.28	5.42	-8.65	67.43	66.64	669.33	401.37	762.9	500.98	678.49	430.47	743.92	417.83
22.021	1	0.23	0.08	0.04	0.3	0.13	0.14	0.32	18.97	0.23	99.36	3.58	0	97.15	0.13	17.29	0.13	11.51	18.97	0.06	0.23	0.03	0	0.67	16.71	0.07	0.17	33.38	0.07	13.2	0	0	5.57	0	0	0	3.01	4.35	-8.99	64.38	67.18	668.07	400.26	764.92	502.78	678.41	429.48	744.32	416.5
22.055	1	0.2	0.09	0.03	0.3	0.14	0.14	0.26	21.82	0.31	99.4	1.94	0.41	97.4	0.11	16.43	0.12	11.58	22.68	0.05	0.31	0.02	0	0.97	13.83	0.06	0.11	21.82	0.07	9.04	0	0	4.54	0	0	0	-1.2	3.88	-7.05	63.5	67.64	668.69	400.22	765.48	501.93	679.67	428.67	746.19	416.43
22.088	1	0.16	0.1	0.03	0.27	0.15	0.14	0.22	10.13	0.47	99.45	0.91	4.21	98.05	0.08	14.57	0.12	10.42	24.25	0.05	0.47	0.03	0	0.93	10.13	0.05	0.08	7.89	0.07	7.92	0	0	4.02	0	0	0	-1.72	2.4	-6.73	63.26	67.99	668.38	399.71	765.88	502.26	679.61	427.97	746.59	416.25
22.122	1	0.15	0.11	0.03	0.29	0.09	0.13	0.2	7.68	1.06	99.43	0.47	1.63	97.54	0.05	13.8	0.11	11.44	17.29	0.05	1.06	0.02	0	1.44	7.68	0.04	0.06	0.73	0.05	5.57	0	0	2.83	0	0	0	-2.12	3.59	-6.83	63.15	67.36	668.43	399.2	766.43	502.32	680.22	427.42	746.57	415.76
22.155	1	0.16	0.12	0.03	0.31	0.08	0.14	0.2	6.25	1.02	99.38	0.44	1.51	97.84	0.05	13.82	0.1	12.82	17.74	0.06	1.02	0.02	0	1.71	6.25	0.03	0.05	0.67	0.04	4.23	0	0	2.29	0	0	0	-2.48	2.94	-6.74	63	67.42	668.86	398.79	767.14	502.23	680.78	426.93	747.21	415.44
22.188	1	0.17	0.12	0.03	0.33	0.08	0.13	0.21	5.41	1.19	99.34	0.38	1.05	97.3	0.04	12.74	0.11	15.29	16.58	0.08	1.19	0.03	0	1.65	5.41	0.03	0.05	0.5	0.04	3.86	0	0	2.17	0	0	0	-1.48	4.08	-6.99	63.19	66.84	668.94	398.35	767.57	502.47	681.22	426.43	747.12	415.22
22.222	1	0.19	0.13	0.03	0.34	0.09	0.15	0.2	5.51	1.4	99.33	0.46	1.25	97.7	0.04	11.58	0.1	16.57	19.35	0.11	1.4	0.04	0	2.16	5.51	0.03	0.05	0.93	0.04	2.29	0	0	1.6	0	0	0	-1.16	3.24	-6.92	63.1	66.8	668.71	398.36	767.31	502.54	681.01	426.4	746.89	415.34
22.255	1	0.2	0.13	0.03	0.35	0.08	0.15	0.2	5.49	1.56	99.3	0.45	0.7	95.43	0.04	12.01	0.1	17.21	18.96	0.12	1.56	0.08	0	2.19	5.49	0.03	0.04	1.69	0.04	2.14	0	0	1.46	0	0	0	-0.54	6.81	-7.04	63.12	65.63	668.35	398.63	766.97	502.51	681.41	427.43	745.88	415.16
22.288	1	0.22	0.12	0.03	0.44	0.12	0.15	0.26	5.98	1.99	99.12	0.74	2.65	97.21	0.05	14.74	0.1	20.65	25.36	0.12	1.99	0.16	0	2.19	5.98	0.04	0.04	3.67	0.04	1.84	0	0	1.4	0	0	0	2.43	4.24	-9.66	64.02	64.81	669.21	399.53	766.11	501.92	680.75	429.23	744.04	415.27
22.322	1	0.25	0.12	0.03	0.48	0.14	0.16	0.28	9.12	1.8	99.04	1.17	2.05	95.74	0.06	15.96	0.1	21.57	28.76	0.09	1.8	0.16	0	2.43	8.97	0.04	0.06	9.12	0.04	1.28	0	0	1.16	0	0	0	9.3	6.44	-9.46	67.13	67.42	669.18	400.91	764.21	501.68	678.4	431.38	744.25	416.95
22.355	1	0.24	0.12	0.04	0.44	0.2	0.18	0.26	11.31	1.77	99.11	2.25	4.18	96.95	0.06	16.38	0.1	19.36	35.08	0.1	1.77	0.25	0	2.6	11.31	0.05	0.11	9.84	0.04	1.34	0	0.09	1.29	0	0	0	7.65	4.71	-9.58	67.2	63.84	668.93	402.03	762.26	501.34	679.09	430.6	741.76	418.42
22.389	1	0.22	0.12	0.04	0.39	0.21	0.19	0.22	13.96	2.06	99.23	2.88	3.28	96.79	0.05	16.17	0.1	16.09	35.59	0.12	2.06	0.7	0	2.6	13.96	0.04	0.15	11.68	0.04	0.94	0	0.99	1.25	0	0	0	12.75	4.97	-8.71	70.58	63.66	667.89	404.77	758.98	502.28	677.47	433.36	739.96	421.25
22.422	1	0.2	0.12	0.04	0.3	0.17	0.2	0.16	15.54	2.01	99.41	2.49	1.41	97.27	0.05	13.76	0.1	11.6	32.15	0.17	2.01	0.79	0	2.71	15.54	0.04	0.21	12.89	0.04	0.77	0	0.85	1.43	0	0	0	5.48	4.13	-8.39	67.63	61.56	667.46	405.77	757.22	501.29	677.59	432.33	738.23	421.75
22.455	1	0.17	0.13	0.04	0.23	0.15	0.21	0.13	15.83	1.83	99.53	2.06	1.1	96.8	0.05	11.4	0.1	7.53	29.44	0.21	1.83	1.05	0	3.09	15.83	0.05	0.25	8.54	0.04	0.69	0	0.57	1.46	0	0	0	5.43	4.96	-8.39	67.49	63	667.21	406.29	755.92	500.36	676.08	433.21	738	421.61
22.489	1	0.16	0.13	0.04	0.21	0.11	0.19	0.11	13.38	1.25	99.59	1.13	0	96.84	0.04	10.36	0.11	5.05	24.08	0.26	1.25	0.72	0	2.95	13.38	0.04	0.33	10.47	0.04	0.57	0	0.29	1.61	0	0	0	4.38	4.88	-8.28	67.25	63.22	667.34	406.5	755.69	499.87	675.9	433.08	738.14	421.97
22.522	1	0.15	0.14	0.03	0.18	0.1	0.19	0.09	10.81	0.92	99.61	0.81	0	97.37	0.03	7.96	0.12	3.26	21.8	0.37	0.92	0.34	0	3.59	10.81	0.04	0.38	9.69	0.04	0.51	0	0.14	1.49	0	0	0	3.73	3.94	-8.27	66.71	63.14	667.01	406.42	754.7	499.06	675.32	432.92	737.43	421.53
22.555	1	0.14	0.15	0.03	0.16	0.1	0.19	0.08	8.83	0.83	99.62	0.69	0	97.5	0.03	6.68	0.13	2	21.52	0.56	0.83	0.25	0	3.64	8.83	0.04	0.33	7.44	0.04	0.55	0	0.08	1.46	0	0	0	4.51	3.68	-8.64	66.51	64.44	666.59	405.71	754.59	498.45	674.2	432.92	737.47	420.72
22.589	1	0.13	0.16	0.03	0.14	0.1	0.19	0.07	4.83	1.01	99.61	0.51	1.1	98.72	0.02	4.06	0.14	0.9	21.32	1.01	0.65	0.18	0	4.51	4.83	0.05	0.25	4.16	0.04	0.63	0	0.04	1.6	0	0	0	10.09	0.29	-7.8	68.9	64.55	668.13	405.72	754.26	497.15	675.11	433.09	738.54	421.09
22.622	1	0.13	0.16	0.03	0.14	0.1	0.19	0.07	4.37	1.25	99.62	0.49	1.95	98.73	0.03	2.75	0.14	0.54	21.34	1.25	0.45	0.13	0	4.37	3.63	0.05	0.23	2	0.04	0.72	0	0.04	1.6	0	0	0	7.95	0.22	-7.36	68.2	63.32	670.09	405.25	757.56	497.83	678.7	432.86	740.82	420.58
22.655	1	0.13	0.16	0.03	0.13	0.12	0.21	0.06	5.06	1.21	99.59	0.66	3.56	98.55	0.03	1.78	0.15	0.37	24.7	1.21	0.29	0.08	0	5.06	2.97	0.04	0.23	1.42	0.03	0.75	0	0.03	1.67	0	0	0	7.79	-0.9	-7	67.62	64.46	672.64	404.97	760.35	497.95	680.79	432.15	744.23	420.71
22.689	1	0.13	0.16	0.03	0.13	0.13	0.23	0.06	6.52	1.02	99.54	0.85	4.11	97.9	0.04	1.51	0.15	0.38	26.81	1.02	0.18	0.05	0	6.52	2.84	0.04	0.25	1.61	0.02	0.81	0	0.01	1.75	0	0	0	4.76	-2.8	-8.01	66.28	62.64	676.31	404.72	764.09	497.76	685.05	431.61	746.59	419.94
22.722	1	0.13	0.17	0.02	0.13	0.16	0.23	0.06	5.73	0.98	99.55	1.02	5.83	97.69	0.04	0.93	0.18	0.36	30.22	0.98	0.16	0.03	0	5.73	2.33	0.04	0.26	2.18	0.02	0.9	0	0.02	1.8	0	0	0	5.07	-3.27	-6.64	66.43	62.24	679.35	404.53	767.08	497.73	688.81	430.63	750.21	420.42
22.756	1	0.13	0.16	0.02	0.12	0.22	0.22	0.06	4.69	1.01	99.55	1.32	8.8	97.76	0.05	0.6	0.19	0.32	34.88	1.01	0.14	0.03	0	4.69	1.63	0.04	0.28	2.24	0.02	1.12	0	0.02	2.3	0	0	0	5.61	-3.13	-7.25	67.13	61.55	682.68	403.91	770.76	497.38	692.54	430.83	753.02	419.44
22.789	1	0.13	0.16	0.02	0.12	0.28	0.23	0.06	4.72	0.98	99.45	1.76	10.3	98.26	0.07	0.37	0.21	0.22	38.59	0.98	0.13	0.03	0	4.72	1.6	0.03	0.43	2.51	0.01	1.27	0	0.03	2.29	0	0	0	6.78	-1.83	-5.9	67.24	63.01	683.48	402	774.66	498.47	694.78	430.27	756.63	418.25
22.822	1	0.13	0.16	0.02	0.12	0.56	0.24	0.06	3.69	1.04	98.89	4.01	16.22	98.41	0.09	0.24	0.22	0.17	50.14	1.04	0.14	0.03	0	3.69	1.1	0.04	0.7	1.87	0.01	1.61	0	0.01	2.74	0	0	0	3.98	-1.38	-6.03	65.79	64.02	685.33	402.02	777.91	500.02	696.62	429.65	759.67	418.54
22.856	1	0.13	0.16	0.02	0.12	0.67	0.23	0.06	2.66	1.14	98.66	4.73	18	97.83	0.11	0.23	0.27	0.16	53.29	1.14	0.1	0.03	0	2.66	1.2	0.04	0.89	1.58	0.01	2.15	0	0.01	2.82	0	0	0	5.36	2.96	-4.67	66.54	62.82	686.69	403.06	776.58	498.12	697.89	429.64	759.91	419.65
22.889	1	0.13	0.15	0.02	0.12	0.94	0.24	0.06	2.99	1.37	98.12	7.24	20.5	98.49	0.13	0.23	0.29	0.17	58.61	1.37	0.14	0.03	0	2.09	1.01	0.04	1.08	2.99	0.01	2.52	0	0.02	3.16	0	0	0	5.64	-1.11	-6.07	66.73	62.8	688.54	402.78	779.5	499.5	699.6	429.63	761.56	419.43
22.922	1	0.13	0.15	0.02	0.12	1.06	0.23	0.06	3.64	1.3	97.89	8.31	21.6	98.72	0.17	0.25	0.27	0.17	59.82	1.3	0.18	0.01	0	1.43	0.82	0.05	1.22	3.64	0.01	3.22	0	0.02	3.62	0	0	0	4.69	-0.27	-7.74	66.49	63.5	690.46	402.38	780.99	498.64	700.14	429.19	762.74	418.5
22.956	1	0.12	0.14	0.02	0.12	0.77	0.2	0.07	4.23	0.76	98.46	5.28	19.49	97.81	0.18	0.22	0.25	0.15	53.17	1.05	0.16	0.01	0	0.76	0.55	0.05	1.14	4.23	0.01	4.98	0	0.03	4.14	0	0	0	7.67	2.99	-8.2	67.79	64.03	691.14	402.33	782.36	499.21	700.63	429.66	763.81	419.23
22.989	1	0.13	0.14	0.02	0.11	0.76	0.2	0.07	6.62	0.7	98.47	6.08	18.96	98.53	0.19	0.26	0.25	0.14	52.65	0.92	0.2	0.01	0	0.7	0.5	0.05	1.27	6.62	0.01	4.75	0	0.01	4.31	0	0	0	10.67	0.99	-9.85	68.27	65.15	691.92	402.59	783.37	498.86	700.09	431.31	764.27	420.11
23.022	1	0.13	0.14	0.02	0.11	0.75	0.19	0.07	7.63	0.56	98.49	6.1	18.75	98.14	0.2	0.27	0.25	0.13	51.69	0.77	0.23	0	0	0.56	0.54	0.06	1.15	7.63	0.01	5.48	0	0.02	4.68	0.03	0	0	8.53	2.18	-8.09	67.62	64.76	692.27	402.45	783.06	498.92	701.22	430.05	765.05	419.14
23.056	1	0.12	0.12	0.02	0.11	0.93	0.19	0.07	9.48	0.42	98.13	7.77	20.31	98.55	0.22	0.29	0.24	0.15	53.06	0.7	0.22	0.01	0	0.42	0.54	0.07	0.98	9.48	0.01	6.48	0	0.02	5.93	0	0	0	12.21	0.89	-9.59	67.2	65.61	692.29	401.53	784.41	498.91	700.67	430.57	765.3	419.23
23.089	1	0.12	0.12	0.02	0.11	0.95	0.19	0.08	9.74	0.4	98.11	8.13	20.33	98.21	0.22	0.31	0.22	0.15	53.42	0.54	0.22	0.01	0	0.4	0.64	0.07	0.57	9.74	0.01	6.68	0	0.03	5.87	0	0	0	11.04	-1.98	-10.96	67.03	65.15	691.97	401.52	784.1	497.86	699.89	430.88	764.06	419.63
23.123	1	0.13	0.12	0.02	0.11	1.26	0.19	0.07	12.83	0.34	97.48	13.03	22.05	98.5	0.22	0.33	0.19	0.16	56.88	0.45	0.23	0.01	0	0.34	0.68	0.08	0.53	12.83	0.01	5.84	0	0.05	6.7	0	0	0	10.75	1.09	-10.13	67.12	63.32	692.12	402.36	783.31	498.89	701.14	430.9	763.42	419.47
23.156	1	0.12	0.11	0.02	0.1	1.12	0.17	0.07	14.08	0.29	97.77	10.4	21.12	98.64	0.2	0.4	0.18	0.18	52.45	0.32	0.23	0.02	0	0.29	0.87	0.11	0.49	14.08	0.01	6.1	0	0.01	7.86	0	0	0	11.02	0.58	-9.95	67.92	65.95	692.61	402.44	784.93	499.66	700.73	431.65	765.65	420.04
23.189	1	0.12	0.1	0.02	0.1	0.94	0.16	0.07	12.8	0.31	98.12	7.17	20.17	97.72	0.21	0.42	0.18	0.18	48.67	0.37	0.19	0.01	0	0.31	1.02	0.1	0.46	12.8	0.01	6.03	0	0.02	8.24	0	0	0	4.24	3.21	-9.46	65.5	61.97	693.52	403.69	783.26	498.23	702.87	430.51	763.93	419.92
23.223	1	0.11	0.09	0.02	0.09	1.04	0.15	0.08	11.4	0.25	97.93	5.48	21.63	98.6	0.22	0.47	0.15	0.17	46.48	0.53	0.17	0.02	0	0.25	1.24	0.12	0.42	11.4	0.01	6.48	0.01	0.01	10.22	0	0	0	3.96	0.71	-7.41	65.7	64.54	694.97	404.43	782.98	497.46	702.99	430.88	766.59	419.95
23.256	1	0.11	0.09	0.02	0.09	1.24	0.15	0.08	10.64	0.27	97.52	6.16	23.17	98.5	0.24	0.59	0.17	0.16	48.79	0.81	0.18	0.02	0	0.27	1.59	0.12	0.43	10.64	0.02	6.49	0.01	0.05	10.68	0	0	0	4.2	-1.08	-7.43	65.06	64.3	695.31	403.01	784.88	497.86	704.17	429.55	767.63	419.21
23.289	1	0.11	0.08	0.02	0.09	1.33	0.15	0.07	11.49	0.33	97.33	6.94	23.41	98.1	0.21	0.5	0.16	0.14	49.55	0.99	0.21	0.03	0	0.33	2.28	0.1	0.54	11.49	0.01	5.36	0.01	0.03	10.94	0	0	0	7.05	2.29	-7.33	66.72	63.36	697.3	403.36	786.17	497.66	706.35	429.59	768.99	420.1
23.323	1	0.12	0.08	0.02	0.09	1.54	0.16	0.07	15.3	0.36	96.92	10.93	23.5	98.45	0.15	0.45	0.17	0.13	51.92	1.16	0.37	0.04	0	0.36	2.93	0.08	0.61	15.3	0.01	3.77	0.01	0.01	11.03	0	0	0	3.87	1.24	-6.24	65.41	64.06	698.52	402.64	787.84	497.28	707.85	428.08	771.34	419.5
23.356	1	0.13	0.08	0.02	0.09	2.58	0.17	0.07	21.16	0.38	94.84	27.91	25.92	98.53	0.13	0.37	0.18	0.11	60.37	1.54	0.65	0.06	0	0.38	4.14	0.07	0.83	21.16	0.01	3.45	0.01	0.12	11.47	0	0	0	2.45	0.98	-6.97	64.51	64.38	699.33	402.01	788.39	496.03	708.07	427.88	771.72	418.2
23.39	1	0.16	0.08	0.02	0.09	3	0.19	0.06	35.45	0.63	94	58.95	23.28	98.4	0.14	0.23	0.18	0.09	62.39	2.1	1.12	0.14	0	0.63	6.86	0.07	1.04	35.45	0.02	1.92	0.02	0.83	11.84	0	0	0	11.97	1.39	-6.61	70.48	62.04	702.48	403.63	789.82	497.14	711.89	430.17	773.14	420.23
23.423	1	0.19	0.09	0.03	0.09	1.97	0.2	0.06	38.15	0.98	96.06	54.18	18.37	98.36	0.14	0.1	0.25	0.06	57.27	3.59	1.34	0.22	0	0.98	9.71	0.07	0.96	38.15	0.02	1.64	0.02	3.31	10.59	0	0	0	12.22	1.54	-7.1	70.86	61.64	704.48	404.12	789.97	495.17	712.86	429.82	773.88	421.15
23.456	1	0.2	0.09	0.03	0.09	1.26	0.21	0.06	35.1	1.31	97.49	35.45	14.62	98.21	0.12	0.05	0.28	0.04	50.78	4.12	1.39	0.23	0	1.31	12.77	0.07	1	35.1	0.02	1.5	0.02	2.81	9.78	0	0	0	12.17	1.98	-6.72	70.79	61.53	705.83	404.68	790.25	494.7	713.93	430.11	774.83	421.32
23.49	1	0.18	0.09	0.03	0.09	0.85	0.2	0.06	26.91	1.67	98.29	14.37	13.33	97.7	0.15	0.03	0.39	0.03	44.22	4.97	1.46	0.16	0	1.67	12.07	0.06	1.18	26.91	0.02	1.6	0.02	0.98	9.6	0	0	0	11.06	3.25	-7.37	69.32	61.71	706.42	403.53	792.25	495.16	714.92	429.63	775.82	419.67
23.523	1	0.14	0.09	0.03	0.09	0.7	0.18	0.06	12.24	1.57	98.6	3.71	15.69	97.37	0.14	0.02	0.42	0.02	40.59	4.04	1.18	0.07	0	1.57	9.21	0.07	1.15	12.24	0.02	1.62	0.02	0.46	9.65	0	0	0	11.29	3.95	-6.38	68.27	63.8	705.52	402.68	793.59	496.86	714.41	429.11	777.48	419.52
23.556	1	0.13	0.09	0.02	0.09	0.9	0.19	0.06	9.11	1.48	98.2	4.08	18.46	98.17	0.19	0.02	0.42	0.02	44.92	4.36	0.88	0.03	0	1.48	8.97	0.08	1.32	9.11	0.03	1.76	0.02	0.21	9.72	0	0	0	10.47	2.09	-8.41	67.12	61.22	704.67	403.38	792.33	496.92	713.91	430.12	774.24	419.7
23.59	1	0.13	0.09	0.02	0.09	1.38	0.21	0.06	9.4	1.94	97.23	7.41	21.66	97.7	0.21	0.02	0.51	0.02	52.5	5.06	1.01	0.03	0	1.94	9.4	0.08	1.11	7.83	0.03	1.49	0.02	0.01	9.77	0	0	0	11.05	3.26	-7.32	67.08	61.69	704.44	405.13	789.18	495.52	712.48	431.27	773.27	420.75
23.623	1	0.14	0.09	0.03	0.09	1.34	0.21	0.06	9.65	2.08	97.32	7.4	21.25	96.58	0.22	0.02	0.46	0.02	52.24	5.05	1.12	0.05	0	2.08	9.65	0.08	0.92	7.97	0.03	1.56	0.01	0	9.63	0	0	0	8.61	5.3	-8.16	66.99	63.48	703.17	405.66	787.65	494.63	709.71	432.11	772.21	420.99
23.656	1	0.13	0.1	0.02	0.09	1.26	0.2	0.06	9.53	2.35	97.47	7.04	20.6	97.2	0.17	0.03	0.47	0.02	51.68	3.72	1.38	0.06	0	2.35	7.8	0.08	0.72	9.53	0.03	1.47	0.01	0	9.36	0	0	0	7.65	4.27	-9.21	66.62	61.25	699.77	405.97	784.17	494.9	707.09	432.37	767.27	421.01
23.69	1	0.12	0.1	0.02	0.1	0.88	0.2	0.06	6.35	2.64	98.24	3.77	18.62	97.31	0.19	0.05	0.58	0.04	46.65	2.64	1.33	0.07	0	2.75	6.35	0.1	0.65	5.87	0.04	1.46	0.01	0	8.65	0	0	0	7.27	4.06	-8.86	67.37	60.98	698.12	406.6	781.13	494.18	705.09	432.68	764.96	421.08
23.723	1	0.12	0.11	0.02	0.1	0.4	0.18	0.06	6.85	2.12	99.19	1.48	12.75	96.78	0.21	0.11	0.54	0.05	34.24	2.12	1.03	0.08	0	2.87	6.85	0.12	0.48	5.07	0.04	1.47	0.01	0	7.91	0	0	0	7.95	4.99	-8.72	68.2	64.7	696.15	407.44	778.77	493.92	701.14	435.17	764.23	420.81
23.757	1	0.12	0.12	0.03	0.1	0.18	0.19	0.06	9.65	1.47	99.63	0.76	5.93	96.98	0.22	0.16	0.61	0.06	22.19	1.47	0.65	0.07	0	3.53	9.65	0.18	0.33	4.23	0.04	1.15	0.01	0	6.77	0	0	0	10	4.65	-7.73	67.57	63.09	692.81	406.53	776.07	494.23	699.4	433.89	761.11	420.78
23.79	1	0.13	0.12	0.03	0.11	0.15	0.19	0.06	12.55	1.15	99.61	0.8	4.08	98.05	0.2	0.31	0.56	0.08	20.05	1.15	0.63	0.06	0	3.36	12.55	0.26	0.23	3.11	0.05	1.18	0.01	0	6.14	0	0	0	2.42	2.42	-8.66	67.8	63.17	691.95	406.99	774.68	493.33	697.66	433.07	759.63	420.84
23.823	1	0.13	0.12	0.03	0.11	0.14	0.19	0.06	13	0.99	99.62	0.77	3.44	97.73	0.18	0.32	0.5	0.09	19	0.99	0.62	0.06	0	3.1	13	0.26	0.12	3.88	0.05	1.08	0.01	0	6.08	0	0	0	1.41	3.2	-9.61	67.29	63.25	689.87	405.25	775.44	494.38	696.5	431.98	758.53	419.63
23.857	1	0.13	0.13	0.03	0.11	0.13	0.2	0.06	12.71	0.69	99.6	0.82	2.77	98.01	0.2	0.4	0.46	0.09	20.11	0.69	0.63	0.07	0	3.5	12.71	0.42	0.12	3.99	0.06	1.19	0.01	0	5.09	0	0	0	0.81	2.51	-10.62	66.71	62.35	688.98	405.84	774.08	494.71	695.65	433.21	756.35	418.96
23.89	1	0.14	0.14	0.03	0.11	0.15	0.21	0.06	13.45	0.81	99.58	1.07	3.07	98.55	0.2	0.38	0.44	0.11	23.13	0.54	0.81	0.1	0	3.18	13.45	0.41	0.11	5.66	0.06	1.24	0.01	0	4.61	0	0	0	0.36	0.89	-9.44	65.83	63.79	687.02	404.31	773.96	495.45	694.23	431.6	756.56	418.02
23.923	1	0.13	0.14	0.03	0.11	0.2	0.2	0.06	10.12	1.01	99.59	1.3	6.28	98.64	0.2	0.43	0.36	0.11	29.27	0.6	1.01	0.12	0	2.14	10.12	0.38	0.09	5.83	0.06	1.72	0.01	0	4.28	0	0	0	3.75	-0.58	-9.17	66.32	64.83	685.75	402.8	775.04	496.66	693.49	430.52	757.13	418.18
23.957	1	0.12	0.14	0.03	0.11	0.26	0.18	0.06	7.56	1	99.49	1.41	9.26	97.93	0.17	0.45	0.24	0.11	32.89	0.66	1.43	0.16	0	1	7.56	0.43	0.07	3.87	0.07	2.58	0	0.01	4.5	0	0	0	9.9	2.71	-8.62	65.09	66.61	684.48	401.85	774.95	497.71	692.09	430.53	757.52	417.98
23.99	1	0.12	0.14	0.03	0.11	0.34	0.19	0.06	5.8	0.95	99.31	1.88	11.79	98.67	0.14	0.32	0.23	0.12	38.33	0.72	1.4	0.09	0	0.95	5.8	0.38	0.09	4.2	0.07	2.59	0	0.01	4.38	0	0	0	9.1	0.49	-9.72	65.05	66.1	683.92	401.5	776.14	499.22	692.22	430.97	756.95	417.6
24.023	1	0.12	0.14	0.03	0.11	0.34	0.18	0.06	4.52	0.94	99.32	1.75	11.93	98.46	0.1	0.28	0.18	0.15	38.7	0.79	1.31	0.06	0	0.94	4.52	0.37	0.09	4.32	0.06	2.28	0	0.02	4.07	0	0	0	11.52	1.19	-9.91	64.85	63.28	683.6	402.02	775.42	499.78	693.12	430.81	755.27	418.94
24.057	1	0.13	0.15	0.03	0.11	0.3	0.18	0.06	5.82	1.01	99.41	1.74	10.7	98.74	0.1	0.22	0.14	0.2	37.34	0.95	1.03	0.03	0	1.01	4.04	0.31	0.13	5.82	0.06	2.07	0	0.02	3.54	0	0	0	11.66	0.2	-10.19	64.68	65.23	682.72	401.76	776.06	501.28	691.89	431.81	755.68	418.2
24.09	1	0.13	0.15	0.02	0.11	0.23	0.17	0.06	5.54	0.87	99.54	1.18	9.21	98.51	0.09	0.25	0.13	0.26	32.45	1.08	0.88	0.02	0	0.87	2.99	0.28	0.18	5.54	0.06	2.14	0	0.03	3.72	0	0	0	12.7	1.05	-10.47	65.93	65.29	683.06	402.33	776.77	501.94	692.16	432.45	756.14	419.45
24.124	1	0.12	0.15	0.02	0.11	0.21	0.16	0.06	2.56	0.68	99.59	0.85	9.3	98.78	0.07	0.27	0.12	0.35	30.83	1.16	0.88	0.03	0	0.68	2.56	0.25	0.18	2.36	0.05	2.22	0	0.05	3.67	0	0	0	11.22	-0.03	-9.74	68.19	65.41	683.54	404.41	775.75	502.02	692.07	433.59	756.38	421.64
24.157	1	0.12	0.14	0.02	0.11	0.27	0.17	0.06	3.2	0.68	99.47	1.18	10.98	98.53	0.06	0.27	0.13	0.32	34.82	1.39	1.14	0.08	0	0.68	2.29	0.26	0.21	3.2	0.05	2.6	0	0.07	3.87	0	0	0	0.88	0.96	-10.3	64.41	62.9	682.07	404.87	773.87	501.43	691.67	432.63	753.34	420.3
24.19	1	0.13	0.14	0.02	0.11	0.24	0.16	0.06	3.24	0.67	99.52	1.04	10.2	98.73	0.06	0.32	0.13	0.35	32.93	1.62	1.29	0.15	0	0.67	2.23	0.21	0.27	3.24	0.05	2.71	0	0.06	3.94	0	0	0	8.22	-0.22	-10.66	67.37	64.28	682.52	404.76	772.93	499.83	690.45	433.71	753.45	420.92
24.224	1	0.13	0.14	0.02	0.11	0.21	0.16	0.06	4.08	0.62	99.58	0.9	8.88	97.63	0.05	0.27	0.13	0.29	30.18	1.55	1.39	0.25	0	0.62	2.37	0.14	0.39	4.08	0.04	2.3	0	1.06	4.02	0	0	0	9.13	3.4	-9.95	69.39	64.24	683.61	406.22	771.87	499.36	690.93	434.74	753.79	421.48
24.257	1	0.13	0.15	0.02	0.11	0.14	0.15	0.06	3.75	0.71	99.7	0.54	5.62	97.74	0.05	0.28	0.14	0.25	23.32	1.79	1.55	0.29	0	0.71	2.02	0.12	0.32	3.75	0.04	1.99	0	1.82	3.65	0	0	0	6.56	3.17	-8.72	68.99	64.11	684.45	407.1	770.84	498.03	691.38	434.23	754.36	422.22
24.29	1	0.13	0.15	0.02	0.11	0.09	0.14	0.06	3.97	0.76	99.7	0.34	2.5	97.63	0.05	0.27	0.15	0.19	16.57	2.28	1.34	0.2	0	0.76	2.23	0.09	0.32	3.97	0.04	1.99	0	1.46	3.42	0	0	0	6.94	3.4	-9.89	69.35	62.31	684.61	407.28	770.61	497.9	691.93	434.72	752.91	421.93
24.324	1	0.13	0.15	0.03	0.12	0.07	0.14	0.06	4.01	0.93	99.69	0.33	0.49	98.03	0.05	0.32	0.17	0.16	13.08	2.3	1.39	0.18	0	0.93	2.4	0.06	0.26	4.01	0.02	2.24	0	0.29	3.05	0	0	0	7.69	2.47	-9.82	69.33	63.2	684.57	406.88	770.69	497.64	691.5	434.71	753.3	421.48
24.357	1	0.13	0.16	0.03	0.12	0.06	0.14	0.06	4.08	1.05	99.69	0.33	0	98.09	0.05	0.37	0.19	0.15	10.2	1.93	1.01	0.12	0	1.05	2.82	0.05	0.22	4.08	0.02	2.32	0	0.07	2.71	0	0	0	5.67	2.31	-9.5	68.23	63.92	684.72	406.13	770.66	496.27	691.26	433.65	753.85	420.7
24.391	1	0.14	0.16	0.02	0.12	0.06	0.14	0.06	4.2	1.14	99.69	0.33	0	98.37	0.05	0.38	0.2	0.16	11.16	1.83	0.55	0.06	0	1.14	2.73	0.03	0.2	4.2	0.02	2.37	0	0.03	2.64	0	0	0	3.26	1.51	-9.16	66.54	64.55	683.68	405.42	770.51	496.61	690.49	432.92	753.66	419.62
24.424	1	0.13	0.16	0.02	0.12	0.06	0.15	0.06	3.37	1.44	99.68	0.33	0	98.36	0.05	0.55	0.22	0.2	11.9	1.54	0.39	0.05	0	1.44	1.9	0.02	0.12	3.37	0.01	2.29	0	0.01	2.38	0	0	0	6.69	-1.53	-8.75	67.02	64.32	683.36	404.84	769.79	495.62	690.1	432.06	753.35	420.41
24.457	1	0.13	0.16	0.02	0.12	0.06	0.15	0.06	3.2	1.1	99.68	0.33	0.15	98.23	0.05	0.67	0.21	0.19	12.83	1.1	0.23	0.03	0	1.38	1.85	0.02	0.1	3.2	0.01	2.57	0	0.01	2.24	0	0	0	7.33	-1.91	-8.78	67.26	64.39	684.92	404.36	771.1	495.1	691.53	431.83	754.75	419.59
24.491	1	0.13	0.16	0.02	0.13	0.07	0.16	0.06	5.22	0.7	99.67	0.33	0	98.71	0.04	1	0.19	0.22	14.27	0.7	0.16	0.02	0	1.84	2.1	0.01	0.08	5.22	0.01	2.26	0	0.01	1.89	0	0	0	9.43	0.31	-8.43	67.31	63.9	686.15	404.08	772.43	495.41	693.25	431.38	756.06	419.61
24.524	1	0.14	0.16	0.02	0.13	0.06	0.16	0.07	6.59	0.39	99.67	0.33	0	98.5	0.03	1.63	0.17	0.3	13.1	0.39	0.12	0.01	0	2.11	2.53	0.01	0.1	6.59	0.01	2.25	0	0.01	1.7	0	0	0	8.94	1.06	-8.14	67.17	63.88	687.25	404.1	773.85	496.05	694.69	431.33	757.45	419.4
24.557	1	0.14	0.16	0.02	0.13	0.06	0.15	0.07	10.87	0.25	99.68	0.45	0	98.65	0.03	2.57	0.16	0.46	13.51	0.25	0.11	0.01	0	2.05	2.35	0.01	0.12	10.87	0.01	2.17	0	0.01	1.65	0	0	0	7.19	-0.55	-8.45	66.44	63.96	688.24	403.93	775.11	495.81	695.61	431.18	758.43	419.19
24.591	1	0.15	0.16	0.02	0.14	0.07	0.17	0.07	14.03	0.22	99.66	0.64	0	98.28	0.03	2.59	0.18	0.55	15.43	0.22	0.12	0.01	0	3.05	2.33	0.01	0.15	14.03	0.01	2.08	0	0.03	1.35	0	0	0	8.54	1.77	-8.92	66.08	62.57	689.16	402.48	776.8	495.58	697.5	429.84	758.93	417.94
24.624	1	0.16	0.16	0.03	0.14	0.08	0.17	0.07	17	0.19	99.65	1.03	0	98.52	0.03	2.37	0.17	0.53	19.09	0.19	0.15	0.01	0	2.9	2.69	0.01	0.21	17	0.01	1.94	0	0.02	1.34	0	0	0	9.19	1.02	-8.91	66.28	62.51	690.23	401.53	779.26	496.18	699.42	429.83	760.58	416.92
24.657	1	0.15	0.17	0.03	0.14	0.1	0.18	0.07	14.92	0.19	99.64	1.16	0.34	97.87	0.04	2.33	0.16	0.44	22.81	0.19	0.15	0.01	0	2.67	2.49	0.01	0.23	14.92	0.01	1.86	0	0.12	1.23	0	0	0	11.36	2.87	-9.29	66.09	63.64	691.27	401.61	780.11	495.98	699.44	429.81	761.91	417.66
24.691	1	0.16	0.17	0.03	0.13	0.12	0.19	0.06	17.09	0.19	99.62	1.81	1.08	97.89	0.04	1.78	0.13	0.37	26.58	0.17	0.19	0.01	0	2.75	3.17	0.01	0.42	17.09	0	1.52	0	0.05	1.01	0	0	0	9.23	2.81	-9.23	66.5	63.45	692	401.18	781.19	495.9	700.49	429.17	762.75	416.94
24.724	1	0.17	0.17	0.03	0.13	0.13	0.2	0.06	18.71	0.22	99.61	2.29	1.28	97.75	0.05	1.36	0.11	0.39	27.92	0.16	0.22	0.01	0	2.63	3.69	0.01	0.55	18.71	0.01	1.47	0	0.04	1.06	0	0	0	8.93	3.15	-8.79	66.78	62.29	692.32	401.48	781.23	496.09	701.58	429.33	762.64	416.97
24.758	1	0.17	0.17	0.03	0.13	0.14	0.19	0.06	18.05	0.23	99.62	2.42	2.22	97.94	0.06	1.05	0.07	0.4	29.26	0.2	0.23	0.01	0	2.03	3.29	0.01	0.65	18.05	0.01	1.94	0	0.03	1.01	0	0	0	9.63	2.69	-9.2	66.71	63.09	692.88	401.51	781.46	495.55	701.26	429.29	763.21	417.36
24.791	1	0.17	0.17	0.03	0.13	0.14	0.19	0.06	19.88	0.27	99.63	2.77	2.06	97.97	0.08	0.9	0.06	0.43	29.18	0.27	0.22	0.01	0	1.6	2.91	0.01	0.73	19.88	0.01	2.22	0	0.02	1.05	0	0	0	11.47	2.63	-9.26	66.49	63.32	693.07	401.55	781.11	495.15	701.06	429.64	763.17	417.32
24.824	1	0.16	0.17	0.03	0.13	0.14	0.18	0.06	16.89	0.3	99.63	2.09	2.55	98.07	0.08	0.72	0.06	0.41	28.56	0.3	0.26	0.01	0	1.53	2.79	0.01	0.7	16.89	0.01	2.27	0	0.01	1.12	0	0	0	9.09	2.35	-9.48	66.69	64.09	691.98	400.56	782.45	495.98	700.47	428.55	763.61	417.55
24.858	1	0.15	0.17	0.03	0.13	0.15	0.18	0.06	13.82	0.28	99.64	1.83	4.26	97.87	0.08	0.68	0.04	0.37	29.93	0.28	0.26	0	0	1.05	2.48	0.01	0.64	13.82	0.01	2.26	0	0.02	1.36	0	0	0	10	2.87	-9.7	67.39	63.24	691.19	401.17	782.14	497.62	700.37	429.39	762.56	417.96
24.891	1	0.15	0.17	0.02	0.13	0.14	0.17	0.06	10.79	0.3	99.65	1.27	4.41	98.63	0.09	0.73	0.04	0.35	28.25	0.25	0.3	0	0	0.95	1.77	0.01	0.52	10.79	0.01	2.08	0	0.02	1.42	0	0	0	6.08	0.6	-9.98	66.48	63.3	689.8	401.52	780.66	497.28	698.75	429.49	760.98	417.88
24.924	1	0.14	0.17	0.02	0.13	0.15	0.17	0.06	8.55	0.4	99.66	1.2	5.68	98.59	0.1	0.72	0.03	0.38	29.68	0.24	0.4	0.01	0	0.78	1.63	0.02	0.55	8.55	0.01	2.08	0	0.04	1.55	0	0	0	8.21	0.77	-10.7	67.28	62.91	688.05	401.55	779.09	497.79	697.08	430.25	758.73	417.69
24.958	1	0.14	0.17	0.02	0.13	0.17	0.17	0.06	8.03	0.34	99.65	1.29	6.64	96.76	0.11	0.85	0.03	0.47	31.27	0.25	0.34	0.01	0	0.78	1.66	0.03	0.37	8.03	0.01	1.77	0	0.01	1.7	0	0	0	8.68	5.02	-9.78	68.28	62.7	688.01	403.37	777.24	498.08	696.74	431.41	758.17	418.85
24.991	1	0.13	0.17	0.02	0.13	0.11	0.16	0.06	4.12	0.32	99.67	0.59	4.37	97.22	0.09	1.02	0.04	0.45	24.14	0.27	0.32	0.02	0	0.8	1.55	0.02	0.21	4.12	0.01	1.75	0	0.01	1.61	0	0	0	12.08	4.23	-9.82	69.45	61.82	686.89	404.77	774.17	497.62	695.12	432.72	755.7	420.36
25.024	1	0.13	0.16	0.02	0.13	0.09	0.15	0.06	3.29	0.34	99.67	0.41	2.68	95.71	0.07	1.43	0.04	0.57	19.82	0.27	0.34	0.03	0	0.87	1.81	0.02	0.13	3.29	0.01	1.55	0	0.01	1.65	0	0	0	7.56	6.47	-9.49	68.79	59.99	685.47	406.14	771.24	496.81	694.03	432.42	753.03	421.59
25.058	1	0.13	0.16	0.02	0.13	0.08	0.15	0.06	2.36	0.32	99.67	0.33	1.97	96.7	0.06	1.42	0.05	0.51	17.37	0.25	0.32	0.02	0	0.81	1.97	0.03	0.09	2.36	0.01	1.37	0	0.01	1.79	0	0	0	5.53	5.11	-9.4	67.56	60.85	682.84	405.75	770.37	498.05	691.78	432.11	751.71	421.6
25.091	1	0.12	0.16	0.02	0.13	0.08	0.15	0.06	2.18	0.35	99.68	0.33	2.08	97.78	0.05	1.96	0.05	0.48	17.06	0.26	0.35	0.03	0	0.79	1.96	0.03	0.11	2.18	0.01	1.36	0	0.01	1.98	0	0	0	5.35	3.07	-10.54	67.74	60.11	680.63	405.23	768.66	497.88	689.76	432.08	748.85	421.04
25.125	1	0.12	0.15	0.02	0.13	0.15	0.16	0.07	2.83	0.5	99.68	0.69	6.8	98.11	0.05	2.15	0.06	0.54	27.52	0.28	0.5	0.04	0	0.58	1.64	0.04	0.11	2.83	0.01	1.46	0	0	2.32	0	0	0	5.61	2.25	-11.57	68.28	60.81	679.15	405.13	767.74	497.52	687.64	432.56	747.45	421.58
25.158	1	0.12	0.15	0.02	0.13	0.14	0.15	0.07	2.17	0.48	99.69	0.6	6.79	97.63	0.04	2.08	0.06	0.53	26.39	0.38	0.48	0.03	0	0.52	1.38	0.04	0.13	2.17	0.01	1.41	0	0.02	2.55	0	0	0	6.44	3.4	-11.26	68.65	61.82	677.82	405.06	767.06	498.17	686.18	432.74	747	421.71
25.191	1	0.12	0.15	0.02	0.12	0.17	0.16	0.06	1.54	0.54	99.65	0.72	8.45	97.65	0.04	1.79	0.07	0.4	29.5	0.56	0.64	0.05	0	0.54	1.17	0.06	0.13	1.54	0.01	1.43	0	0.3	2.78	0	0	0	10.02	3.37	-12.33	70.34	59.39	677.41	406.28	765.17	498.79	686.18	434.52	744.22	421.95
25.225	1	0.12	0.15	0.02	0.12	0.16	0.15	0.06	0.98	0.56	99.69	0.59	7.65	95.68	0.04	1.12	0.1	0.18	27.16	0.89	1.01	0.09	0	0.56	0.98	0.1	0.16	0.95	0.02	1.43	0	4.08	2.98	0	0	0	15.09	6.51	-10.11	71.19	62.54	676.93	407.58	762.91	499.19	684.13	436.28	745.12	422.48
25.258	1	0.12	0.15	0.02	0.12	0.13	0.15	0.06	1.09	0.67	99.7	0.47	6.04	95.79	0.05	0.69	0.12	0.11	23.82	1.46	1.36	0.21	0	0.67	0.88	0.14	0.27	1.09	0.02	1.26	0	2.39	2.98	0	0	0	10.2	6.38	-9.21	70.9	63.51	675.75	407.81	761.78	498.71	682.68	435.44	744.94	422.89
25.291	1	0.12	0.15	0.02	0.11	0.13	0.15	0.06	1.62	0.87	99.7	0.48	5.8	96.79	0.05	0.44	0.16	0.05	23.64	2.09	1.84	0.55	0	0.87	0.76	0.18	0.44	1.62	0.02	1.16	0	0.27	3.18	0	0	0	6.43	4.97	-9.53	69.83	62.69	675.24	407.76	761.49	498.5	682.58	434.93	744.05	422.65
25.325	1	0.13	0.15	0.02	0.11	0.13	0.15	0.06	1.9	0.89	99.71	0.45	5.82	96.09	0.07	0.4	0.24	0.04	22.38	2.93	1.39	0.71	0	0.89	0.59	0.31	0.58	1.9	0.02	1.08	0	0.12	3.6	0	0	0	8.19	5.99	-9.76	70.02	63.43	674.17	407.08	761.24	499.05	681.49	435.08	743.5	421.7
25.358	1	0.13	0.14	0.02	0.11	0.15	0.15	0.06	2.13	0.83	99.7	0.52	7.13	96.74	0.1	0.26	0.28	0.03	24.41	4.13	1.08	0.5	0	0.83	0.49	0.34	0.5	2.13	0.03	1.1	0	0.05	3.93	0	0	0	8.44	5.04	-9.94	69.57	63.27	672.71	406.51	760.94	499.83	680.59	434.69	742.48	421.55
25.392	1	0.14	0.14	0.02	0.11	0.23	0.16	0.06	1.96	0.94	99.54	0.84	10.57	96.93	0.13	0.21	0.39	0.02	31.17	5	0.71	0.26	0	0.94	0.55	0.49	0.5	1.96	0.03	1.18	0	0.05	4.4	0	0	0	3.7	4.74	-10.9	67.52	63.81	672.12	406.12	760.93	498.6	679.46	434.22	741.95	421.33
25.425	1	0.14	0.13	0.02	0.11	0.24	0.16	0.06	2.23	1.03	99.53	0.83	10.72	96.91	0.14	0.19	0.42	0.02	30.75	4.93	0.74	0.2	0	1.03	0.67	0.58	0.49	2.23	0.04	1.18	0	0.04	4.84	0	0	0	4.33	4.77	-10.6	68.16	63.42	672.23	407.04	760.21	499.23	679.62	435.14	741.57	421.51
25.458	1	0.13	0.13	0.02	0.11	0.22	0.16	0.06	2.86	1.03	99.57	0.76	9.96	97.69	0.13	0.19	0.42	0.02	28.96	3.8	0.8	0.14	0	1.03	0.79	0.59	0.44	2.86	0.04	1.17	0	0.03	5.02	0	0	0	3.66	3.27	-11.72	67.49	64.18	670.82	406.16	759.76	498.92	677.85	435.31	740.26	420.31
25.492	1	0.12	0.12	0.02	0.11	0.23	0.15	0.06	3.55	0.98	99.54	0.72	10.7	97.65	0.12	0.26	0.44	0.03	27.55	2.51	0.66	0.11	0	0.98	0.75	0.85	0.47	3.55	0.06	1.08	0.01	0.04	6.35	0	0	0	0.11	3.37	-11.19	66.46	63.36	669.32	407.14	757.99	499.3	676.79	435.06	738.69	421.56
25.525	1	0.12	0.11	0.02	0.1	0.2	0.13	0.06	4.45	0.85	99.6	0.55	9.59	97.88	0.17	0.37	0.48	0.04	22.85	1.89	0.55	0.09	0	0.85	0.76	0.98	0.44	4.45	0.07	1.07	0.01	0.04	7.3	0	0	0	3.19	2.85	-12.52	67.86	62.79	668.28	407.05	757.18	499.59	675.72	436.1	736.75	421.35
25.558	1	0.12	0.11	0.02	0.1	0.2	0.13	0.06	5.62	0.85	99.6	0.59	9.56	98.15	0.22	0.35	0.46	0.06	22.55	1.59	0.49	0.09	0	0.85	0.81	0.89	0.51	5.62	0.07	1.03	0.01	0.03	7.61	0	0	0	3.22	2.13	-12.66	67.33	61.71	665.49	407	754.59	500.23	673.64	435.95	733.54	421.11
25.592	1	0.11	0.1	0.02	0.1	0.23	0.13	0.06	7.1	0.91	99.54	0.68	10.33	98.2	0.24	0.28	0.55	0.07	23.04	1.27	0.54	0.12	0	0.91	1.11	1.13	0.6	7.1	0.08	1.12	0.01	0.03	8.59	0	0	0	4	2.01	-12.42	67.79	62.79	663.15	407.42	752.11	500.5	670.76	436.74	731.63	421.36
25.625	1	0.11	0.1	0.02	0.1	0.22	0.13	0.06	6.09	0.88	99.57	0.57	10.03	97.52	0.22	0.23	0.56	0.08	21.7	1.06	0.71	0.12	0	0.88	1.21	1.19	0.7	6.09	0.09	1.04	0.01	0.02	8.72	0	0	0	8.42	3.64	-12.19	69.93	63.73	660.91	407.68	749.15	500.52	667.85	437.76	729.43	421.34
25.658	1	0.11	0.1	0.02	0.1	0.23	0.13	0.06	5.04	0.98	99.54	0.55	10.55	97.7	0.22	0.22	0.66	0.09	22.12	0.98	0.85	0.12	0	0.98	1.11	1.23	0.72	5.04	0.09	0.98	0.02	0.02	8.95	0	0	0	2.52	3.25	-11.97	67.41	62.77	658.25	406.64	746.91	499.15	665.82	435.31	726.88	420.76
25.692	1	0.11	0.1	0.02	0.1	0.19	0.13	0.06	4.86	0.98	99.62	0.43	8.98	96.57	0.23	0.19	0.8	0.11	18.81	0.98	0.89	0.11	0	1.08	1.17	1.25	0.85	4.86	0.12	0.88	0.02	0.03	8.89	0	0	0	2.93	5.31	-11.92	66.89	62.72	655.61	405.63	744.47	498.61	663.4	434.38	724.32	419.47
25.725	1	0.11	0.1	0.02	0.1	0.18	0.13	0.06	3.46	0.98	99.64	0.37	8.97	95.67	0.22	0.17	0.75	0.11	18.17	0.87	0.98	0.07	0	1.05	1.1	1.16	0.91	3.46	0.11	0.88	0.02	0.02	8.84	0	0	0	6.54	6.52	-11.14	68.49	63.24	653.67	406.42	741.09	498.35	660.81	435.19	722.26	420.21
25.759	1	0.1	0.1	0.02	0.1	0.18	0.12	0.06	2.74	0.8	99.64	0.33	9.45	97.26	0.23	0.14	0.66	0.09	16.97	0.91	1.09	0.06	0	0.8	1.08	0.81	0.88	2.74	0.1	0.92	0.02	0.03	9.55	0	0	0	4.7	4.16	-11.18	67.65	63.15	651.81	406.75	738.72	497.8	658.88	435.81	719.99	419.87
25.792	1	0.1	0.1	0.02	0.1	0.16	0.12	0.06	2.88	0.66	99.69	0.33	8.27	97.24	0.14	0.14	0.56	0.12	15.25	0.66	1	0.06	0	0.66	1.12	0.7	1.05	2.88	0.11	0.94	0.02	0	9.02	0	0	0	7.55	4.18	-10.35	68.84	62.45	650.63	407.68	735.84	497.3	657.36	435.49	718.29	421.84
25.825	1	0.1	0.1	0.02	0.1	0.15	0.12	0.06	2.43	0.75	99.7	0.33	8.05	96.44	0.11	0.19	0.56	0.14	15.5	0.61	0.99	0.06	0	0.75	1.12	0.66	1.01	2.43	0.1	1	0.02	0.01	8.63	0	0	0	4.91	5.5	-10.11	67.1	63.31	648.96	406.49	735.75	497.26	656.37	435.49	717.69	419.73
25.859	1	0.11	0.11	0.02	0.1	0.14	0.13	0.06	2.66	0.96	99.72	0.33	7.09	97.41	0.08	0.25	0.5	0.15	15.94	0.71	0.98	0.08	0	0.96	1.17	0.61	0.94	2.66	0.08	0.92	0.02	0.03	7.63	0	0	0	12.27	3.87	-9.93	67.9	63.75	647.23	406.36	734.28	498.73	654.39	435.39	716.51	421.05
25.892	1	0.11	0.11	0.02	0.1	0.14	0.13	0.06	3.84	1.01	99.71	0.37	6.85	97.05	0.07	0.27	0.52	0.16	17.67	0.7	1.01	0.09	0	1.07	1.53	0.61	0.71	3.84	0.07	0.89	0.01	0.02	7.07	0	0	0	11.85	4.54	-10.41	68.62	64.82	647.36	407.39	734.65	499.71	653.85	436.84	716.9	421.83
25.925	1	0.11	0.12	0.02	0.11	0.17	0.14	0.06	3.67	1.15	99.66	0.5	7.67	97.91	0.05	0.28	0.54	0.17	22.16	0.68	1.15	0.1	0	1.19	2.19	0.54	0.65	3.67	0.06	0.91	0.01	0.02	6.24	0	0	0	8.8	2.76	-10.91	67.91	64.67	647.39	406.98	735.48	499.5	654.38	437.38	716.83	420.6
25.959	1	0.13	0.13	0.03	0.11	0.21	0.16	0.06	7.41	1.57	99.58	0.95	7.44	97.9	0.04	0.34	0.6	0.2	27.55	0.7	1.57	0.11	0	1.57	4.32	0.5	0.5	7.41	0.04	0.91	0.01	0.01	5.35	0	0	0	11.12	2.79	-10.03	67.67	63.72	646.49	406.69	734.89	500.25	654.4	436.4	716.3	421.28
25.992	1	0.14	0.13	0.03	0.11	0.27	0.19	0.06	10.74	1.62	99.47	1.79	7.7	98.4	0.04	0.43	0.57	0.2	32.78	0.77	1.62	0.1	0	1.85	7.74	0.48	0.41	10.74	0.04	0.93	0.01	0.03	4.95	0	0	0	8.56	1.41	-8.09	67.46	62.57	647.53	407.4	735.22	499.93	656.54	436.1	717.54	422.15
26.025	1	0.14	0.14	0.03	0.11	0.44	0.22	0.06	10.33	1.56	99.11	3.62	11.07	98.72	0.03	0.45	0.56	0.24	42.15	0.84	1.56	0.13	0	2.09	10.33	0.49	0.38	9.85	0.03	0.96	0.01	0.01	4.76	0	0	0	4.56	-0.28	-7.81	66.2	62.28	649.34	407.61	738.81	501.72	659.52	436.23	720.24	422.36
26.059	1	0.15	0.14	0.03	0.11	0.77	0.27	0.06	12.68	1.35	98.46	9.4	14.16	98.73	0.04	0.3	0.53	0.16	52.46	1.03	1.35	0.12	0	2.48	12.68	0.56	0.45	12.22	0.02	1.01	0.01	0.03	4.52	0	0	0	8.42	-0.22	-8.05	67.82	64.69	651.82	406.87	742.53	502.26	661.32	437.29	724.12	421.79
26.092	1	0.15	0.14	0.04	0.11	1.26	0.31	0.06	15.96	1.1	97.48	20.95	18.11	98.68	0.04	0.19	0.51	0.11	60.85	1.1	1.01	0.1	0	2.75	15.96	0.6	0.51	8.28	0.02	1.05	0	0.12	4.69	0	0	0	8.62	0.41	-7.55	67.84	63.48	653.85	406.2	744.47	501.93	664.06	435.65	725.98	421.66
26.126	1	0.15	0.14	0.04	0.11	1.13	0.32	0.06	15.7	1.15	97.74	19.35	17.25	98.48	0.05	0.12	0.5	0.06	59.87	1.15	0.9	0.09	0	3.34	15.7	0.62	0.58	7.51	0.01	1.12	0	0.62	4.21	0	0	0	9.58	-1.14	-8.58	69.66	62.44	657.34	407.71	745.26	501.03	666.2	436.14	727.21	422.87
26.159	1	0.14	0.14	0.04	0.11	0.87	0.33	0.06	15.74	1.6	98.26	14.3	15.2	98.75	0.05	0.08	0.49	0.04	55.32	1.6	1.26	0.16	0	4.49	15.74	0.62	0.75	5.25	0.01	1.09	0	3.27	4.13	0	0	0	10.97	-0.17	-8.8	70.3	63.88	659.26	407.51	746.09	499.82	666.55	435.48	729.17	422.83
26.192	1	0.13	0.14	0.03	0.11	0.57	0.26	0.06	10.81	1.87	98.87	5.52	13.85	98.14	0.05	0.06	0.51	0.03	47.19	1.87	1.35	0.22	0	3.91	10.81	0.57	0.78	2.26	0.01	1.1	0	1.4	4.4	0	0	0	9.01	2.18	-9.32	70.05	61.46	660.25	407.79	745.72	498.35	667.98	434.82	728.27	422.84
26.226	1	0.13	0.14	0.03	0.11	0.27	0.22	0.06	4.47	2.1	99.45	1.28	9.98	98.46	0.07	0.06	0.49	0.02	34.64	2.1	1.1	0.25	0	4.47	4.42	0.49	0.64	0.73	0.01	1.35	0	0.47	4.23	0	0	0	5	1.22	-10.27	68.25	60.88	660.77	407.87	745.6	497.3	668.23	435.01	727.64	421.7
26.259	1	0.12	0.14	0.02	0.11	0.29	0.2	0.06	3.78	2.55	99.42	1.23	11.4	98.23	0.07	0.05	0.47	0.02	34.87	2.55	0.87	0.25	0	3.78	1.99	0.48	0.63	0.35	0.01	1.46	0	0.38	4.61	0	0	0	5.05	1.91	-10.15	67.09	62.38	658.83	406.6	746.07	498.63	666.66	434.33	727.59	420.94
26.292	1	0.12	0.14	0.02	0.11	0.26	0.19	0.06	3.36	3.23	99.47	1.03	11.27	97.21	0.07	0.07	0.45	0.02	32.78	3.23	0.52	0.18	0	3.36	0.96	0.42	0.48	0.12	0.01	1.83	0	0.18	4.8	0	0	0	2.26	4.25	-8.98	66.57	61.62	658.67	407.46	744.87	497.98	667	434.54	727.18	421.27
26.326	1	0.13	0.13	0.02	0.11	0.26	0.18	0.06	3.4	3.4	99.48	0.98	11.28	97.85	0.08	0.13	0.48	0.02	31.96	4.14	0.44	0.23	0	3.4	0.59	0.34	0.22	0.11	0.02	1.97	0	0.1	5.05	0	0	0	5.55	2.92	-9.08	67.57	61.47	657.85	407.51	744.16	498.47	666.31	435.18	726.27	421.62
26.359	1	0.13	0.13	0.02	0.11	0.24	0.18	0.06	3.09	3.09	99.52	0.9	10.8	98.59	0.08	0.24	0.47	0.03	31.04	4.53	0.5	0.34	0	3.09	0.31	0.27	0.11	0.12	0.02	2.05	0	0.07	4.84	0	0	0	7.5	0.78	-9.42	67.95	62.43	657.16	407.79	742.99	498.29	664.72	436.06	725.5	421.82
26.393	1	0.13	0.13	0.02	0.11	0.17	0.16	0.06	2.64	2.64	99.66	0.55	8.51	98.49	0.07	0.48	0.43	0.05	24.5	5.22	0.51	1.01	0	2.64	0.21	0.18	0.05	0.11	0.03	2.38	0	0.04	5.12	0	0	0	7	1.12	-9.08	67.68	62.26	657.17	407.81	742.21	497.36	664.57	435.71	725.23	421.72
26.426	1	0.13	0.13	0.02	0.11	0.15	0.15	0.06	2.59	2.59	99.69	0.46	7.7	98.74	0.08	1.04	0.39	0.08	22.26	5.18	0.42	0.8	0	2.59	0.13	0.14	0.03	0.1	0.03	2.45	0	0.03	5.17	0	0	0	6.22	0.19	-9.52	67.18	61.35	657.67	407.61	741.65	496.09	664.84	435.05	724.61	421.25
26.459	1	0.13	0.13	0.02	0.12	0.1	0.14	0.07	2.51	2.51	99.72	0.33	4.2	98.19	0.09	2.5	0.41	0.12	15.32	5.25	0.41	0.8	0	2.51	0.1	0.12	0.02	0.07	0.03	2.69	0	0.05	4.61	0	0	0	8.82	2.04	-8.1	69.16	61.59	658.8	408.83	739.88	494.27	664.93	435.36	725.19	422.61
26.493	1	0.12	0.13	0.02	0.13	0.07	0.12	0.08	1.65	1.65	99.74	0.33	1.6	98.17	0.08	4.15	0.42	0.18	8.9	4.61	0.34	0.65	0	1.65	0.07	0.07	0.01	0.03	0.05	2.93	0	0.02	4.43	0	0	0	9.87	2.1	-6.73	69.63	62.18	659.01	408.45	739.04	492.74	664.82	434.38	725.88	422.65
26.526	1	0.12	0.12	0.02	0.14	0.05	0.12	0.08	1.44	1.44	99.71	0.33	0	98.3	0.09	6.75	0.47	0.23	4.96	3.76	0.29	0.46	0	1.44	0.05	0.04	0	0.02	0.06	3.04	0	0.02	3.8	0	0	0	9.15	1.72	-6.85	69.34	61.49	659.47	408.38	739.27	492.43	665.49	434.13	725.86	422.45
26.559	1	0.11	0.12	0.02	0.15	0.04	0.11	0.09	1.51	1.51	99.69	0.33	0	98.4	0.08	8.36	0.44	0.32	4	2.8	0.3	0.46	0	1.51	0.05	0.03	0	0.03	0.06	3.26	0	0.02	3.47	0	0	0	8.98	1.42	-7.65	69.32	61.13	659.36	407.38	740.09	492.29	665.82	434.07	725.56	421.07
26.593	1	0.12	0.13	0.02	0.15	0.04	0.11	0.09	1.18	1.18	99.69	0.33	0	97.96	0.07	7.9	0.48	0.36	3.87	2.64	0.28	0.41	0	1.18	0.04	0.02	0	0.03	0.11	4.08	0	0.02	2.87	0	0	0	8.67	2.65	-7.79	69.78	60.61	659.18	407.21	740.04	492.43	665.89	433.51	725.2	421.02
26.626	1	0.12	0.13	0.02	0.16	0.04	0.11	0.1	0.99	0.99	99.69	0.33	0	97.67	0.05	7.99	0.47	0.41	4.79	2.64	0.31	0.41	0	0.99	0.02	0.02	0	0.02	0.14	4.8	0	0.02	2.61	0	0	0	7.61	3.31	-8.54	69.62	60.2	659.55	407.56	739.57	491.95	665.72	433.36	724.64	421.05
26.659	1	0.12	0.14	0.02	0.15	0.04	0.12	0.1	0.8	0.8	99.69	0.33	0	97	0.05	7.37	0.5	0.35	5.25	2.35	0.39	0.39	0	0.8	0.01	0.01	0	0.03	0.22	5.75	0	0.02	2.28	0	0	0	5.5	4.62	-7.51	69.15	59.1	659.27	407.52	738.77	490.99	666.25	432.82	724.13	420.86
26.693	1	0.12	0.14	0.02	0.16	0.04	0.11	0.11	0.62	0.62	99.68	0.33	0	97.23	0.04	8.15	0.45	0.33	4.13	1.84	0.45	0.38	0	0.62	0.01	0.01	0	0.02	0.38	7.56	0	0.01	1.69	0	0	0	5.57	4.2	-7.36	68.85	59.23	657.99	406.21	738.52	490.66	665.54	432.11	723.44	419.62
26.726	1	0.12	0.14	0.02	0.16	0.04	0.12	0.11	0.63	0.63	99.69	0.33	0	97.39	0.04	7.32	0.44	0.32	4.24	1.76	0.51	0.37	0	0.63	0.01	0.01	0	0.02	0.44	7.82	0	0.03	1.73	0	0	0	9.35	3.9	-6.06	70.5	60.34	656.23	404.5	739.54	491.88	665.23	432.03	724.09	418.77
26.76	1	0.12	0.15	0.02	0.16	0.04	0.12	0.11	0.66	0.66	99.68	0.33	0	97.03	0.04	7.34	0.47	0.33	4.8	2.23	0.56	0.44	0	0.66	0.01	0.01	0	0.07	0.57	8.74	0	0.07	1.33	0	0	0	8.88	4.56	-8.81	69.92	60.5	656.59	405.23	739.39	492.33	664.08	432.86	722.91	418.75
26.793	1	0.13	0.15	0.03	0.16	0.04	0.12	0.11	0.85	0.85	99.68	0.33	0	96.24	0.04	6.76	0.5	0.31	5.09	3.23	0.58	0.57	0	0.85	0.01	0.01	0	0.06	0.67	8.46	0	0.11	1.11	0	0	0	9.2	5.79	-7.69	70.29	60.9	655.85	405.74	737.9	492.02	663.13	432.73	722.59	419.56
26.826	1	0.14	0.16	0.03	0.15	0.04	0.13	0.1	0.87	0.87	99.69	0.33	0	95.59	0.03	5.51	0.49	0.26	6.38	4.92	0.64	0.61	0	0.87	0.01	0.01	0	0.05	0.73	8.44	0	0.18	1.13	0	0	0	7.37	6.62	-6.8	69.81	60.79	655.32	406.91	736.92	492.63	662.73	432.95	722.31	420.93
26.86	1	0.15	0.16	0.03	0.15	0.04	0.13	0.1	0.8	0.8	99.68	0.33	0	96.9	0.03	4.75	0.52	0.21	6.66	6.05	0.75	0.77	0	0.8	0.01	0.01	0	0.05	0.83	8.97	0	1.08	1.01	0	0	0	13.83	4.79	-8.83	72.17	62.06	654.9	407.33	737.52	494.68	661.36	435.47	721.8	421.36
26.893	1	0.15	0.17	0.03	0.14	0.04	0.13	0.09	0.78	0.78	99.67	0.33	0	95.39	0.03	3.61	0.52	0.19	6.27	6.35	0.64	0.82	0	0.78	0.01	0.01	0	0.03	1.02	8.23	0	1.7	1.01	0	0	0	15.56	6.85	-10.94	72.62	60.53	653.53	407.95	736.75	496.26	660.35	436.79	718.97	421.72
26.926	1	0.16	0.17	0.03	0.14	0.04	0.13	0.09	0.71	0.71	99.66	0.33	0	93.82	0.04	3.19	0.51	0.21	5.22	6.53	0.46	0.69	0	0.71	0.02	0.01	0	0.03	1.43	8.52	0	1.38	0.94	0	0	0	17.37	8.4	-10.83	73.04	60.59	653.32	408.67	735.65	495.9	659.79	437.85	718.33	422.2
26.96	1	0.16	0.17	0.03	0.14	0.03	0.13	0.09	0.6	0.6	99.66	0.33	0	94.34	0.04	2.63	0.53	0.18	3.94	6.7	0.35	0.56	0	0.6	0.01	0.02	0	0.01	2.5	8.34	0	0.4	0.84	0	0	0	15.67	7.94	-10.52	73.96	59.46	652.8	409.87	734.05	495.68	659.57	438.64	716.94	423
26.993	1	0.17	0.17	0.03	0.14	0.03	0.13	0.09	0.58	0.58	99.65	0.33	0	94.98	0.04	2.23	0.58	0.14	2.59	7.67	0.29	0.4	0	0.56	0.01	0.02	0	0	2.81	8.12	0	0.44	0.8	0	0	0	16.15	7.3	-8.97	73.93	60.47	652.35	410.55	731.75	494.54	658.06	438.06	716.9	424.09
27.026	1	0.18	0.18	0.03	0.14	0.03	0.13	0.08	0.63	0.63	99.64	0.33	0	97.87	0.03	1.53	0.63	0.12	2.05	7.85	0.3	0.28	0	0.52	0.01	0.02	0	0	3.68	8.14	0	0.28	0.87	0	0	0	11.08	2.86	-9.63	72.32	59.62	652.25	411.08	729.96	492.96	657.21	437.34	715.33	424.07
27.06	1	0.18	0.17	0.03	0.15	0.03	0.13	0.09	0.7	0.7	99.64	0.33	0	98.66	0.04	1.72	0.7	0.12	2.31	6.57	0.28	0.16	0	0.43	0.01	0.04	0	0	5.84	8.5	0	0.67	1	0	0	0	10.45	0.51	-11.99	70.81	59.28	650.7	409.55	729.64	492.38	655.86	437.87	712.82	421.46
27.093	1	0.16	0.17	0.03	0.15	0.03	0.13	0.09	0.66	0.66	99.66	0.33	0	97.93	0.06	2.28	0.66	0.13	3.16	4.6	0.26	0.18	0	0.4	0.01	0.04	0	0.02	4.74	8.77	0	0.18	1.13	0	0	0	13.15	2.73	-8.75	71.21	61.29	649.69	408.41	729.83	493.04	655.35	435.74	715.08	422.01
27.127	1	0.15	0.17	0.03	0.15	0.04	0.13	0.09	0.71	0.71	99.67	0.33	0	98.33	0.07	2.98	0.71	0.14	5.96	3.83	0.17	0.18	0	0.44	0.01	0.05	0	0.18	4.28	7.25	0	0.21	1.26	0	0	0	14.87	1.62	-9	71.3	61.59	649.66	408.62	730.14	493.72	655.26	436.57	715.17	422.3
27.16	1	0.14	0.16	0.03	0.15	0.04	0.13	0.09	0.64	0.64	99.68	0.33	0	98.14	0.07	4.32	0.64	0.15	5.28	3.22	0.13	0.15	0	0.42	0.01	0.04	0	0.2	3.3	7.05	0	0.07	1.34	0	0	0	12.52	2.16	-6.72	70.49	60.25	649.37	408.07	731.23	494.38	657.37	435.54	716.16	422.37
27.193	1	0.14	0.16	0.03	0.16	0.04	0.12	0.09	0.58	0.58	99.69	0.33	0	98.56	0.07	5.17	0.58	0.14	5	2.82	0.12	0.18	0	0.4	0.01	0.03	0	0.3	2.62	6.65	0	0.1	1.35	0	0	0	10.47	0.88	-7.18	70.26	59.78	651.76	408.06	734.7	495.12	660.53	436.38	718.52	421.88
27.227	1	0.13	0.16	0.02	0.15	0.04	0.12	0.08	0.6	0.6	99.68	0.33	0	98.22	0.07	4.43	0.6	0.15	4.87	2.77	0.13	0.13	0	0.42	0.02	0.03	0	0.46	1.4	5.24	0	0.06	1.38	0	0	0	11.21	1.95	-7.18	70.18	59.64	653.54	406.98	738.69	496.57	663.53	435.97	721.32	421.24
27.26	1	0.14	0.17	0.02	0.14	0.04	0.13	0.08	0.75	0.75	99.67	0.33	0	97.94	0.06	2.83	0.75	0.16	5.9	3.23	0.19	0.2	0	0.46	0.04	0.03	0.01	0.73	1.12	4.92	0	0.25	1.34	0	0	0	10.45	2.69	-7.52	69.99	60.61	657.2	407.61	741.93	496.83	666.18	436	725.13	421.87
27.293	1	0.15	0.17	0.02	0.13	0.05	0.14	0.07	1.13	0.93	99.66	0.33	0	98.51	0.05	1.77	0.93	0.13	8.69	4.35	0.36	0.52	0	0.52	0.1	0.03	0.01	1.13	0.84	3.93	0	0.35	1.3	0	0	0	11.46	-1.06	-7.45	70.69	62.13	660.54	408.39	745.54	498.26	668.69	436.64	729.34	423.18
27.327	1	0.16	0.17	0.03	0.13	0.06	0.15	0.07	1.13	1.13	99.65	0.33	0	98.32	0.04	0.85	1.13	0.12	13.12	5.65	0.7	1.31	0	0.49	0.16	0.03	0.02	1.09	0.57	3.33	0	0.36	1.39	0	0	0	11.51	-1.66	-8.28	70.77	62.91	663.97	408.26	749.33	498.4	671.58	437.24	732.79	422.73
27.36	1	0.19	0.18	0.03	0.13	0.08	0.16	0.06	1.32	1.32	99.63	0.33	1.76	98.28	0.03	0.3	1.32	0.08	18.48	8.91	1.05	3.01	0	0.59	0.29	0.03	0.04	1.22	0.5	3.13	0	0.43	1.43	0	0	0	11.69	-1.78	-8.87	70.38	62.69	666.51	408.53	752.13	499.24	674.04	437.29	735.11	423.13
27.394	1	0.21	0.18	0.03	0.13	0.11	0.17	0.06	1.5	1.68	99.59	0.47	4.04	98.62	0.03	0.12	1.68	0.05	24.07	11.95	1	2.05	0	0.7	0.45	0.03	0.06	0.83	0.28	2.9	0	0.3	1.5	0	0	0	11.19	-0.66	-8.45	70.3	62.65	669.12	408.5	754.29	498.72	676.58	436.7	737.75	423.18
27.427	1	0.24	0.18	0.03	0.13	0.1	0.17	0.06	1.62	2.03	99.51	0.4	3.06	98.61	0.03	0.05	2.03	0.04	22	16.54	0.81	1.24	0	0.86	0.75	0.02	0.08	0.88	0.17	2.67	0	0.12	1.62	0	0	0	12.15	0.71	-7.62	70.31	63.71	670.84	408.02	755.96	498.24	677.99	435.92	740.4	423.12
27.46	1	0.31	0.18	0.03	0.13	0.11	0.18	0.06	1.62	2.24	99.38	0.45	3.35	98.36	0.04	0.02	2.24	0.03	23.35	22.78	0.78	0.64	0	1.04	1.16	0.02	0.09	1.08	0.15	2.57	0	0.08	1.62	0	0	0	10.56	-1.52	-8.11	69.32	62.32	672.79	408.38	757.93	498.81	680.45	435.81	741.52	423.4
27.494	1	0.38	0.18	0.02	0.13	0.1	0.18	0.06	1.97	2.33	99.24	0.41	2.87	98.58	0.04	0.01	2.47	0.02	21.82	28.85	0.7	0.44	0	1.43	1.21	0.02	0.1	0.98	0.07	2.33	0	0.07	1.97	0	0	0	11.28	0.78	-8.7	69.51	63.69	674.25	408.17	759.16	498.15	680.74	435.76	743.19	423.22
27.527	1	0.38	0.18	0.02	0.13	0.1	0.18	0.06	2.05	2.32	99.25	0.41	2.5	98.72	0.05	0.01	2.68	0.02	21.21	28.37	0.71	0.39	0	1.74	1.22	0.02	0.1	0.88	0.05	2.32	0	0.06	2.05	0	0	0	9.66	0.29	-8.87	68.95	62.41	675.92	408.49	760.14	497.71	682.72	435.6	743.88	423.2
27.56	1	0.35	0.18	0.02	0.13	0.1	0.19	0.06	2.04	2.5	99.31	0.4	2.19	98.68	0.06	0.02	2.96	0.01	21.03	25.83	0.79	0.5	0	1.89	1.14	0.02	0.1	0.91	0.05	2.5	0	0.08	2.04	0	0	0	11.62	-0.44	-6.56	69.69	64.02	676.2	407.95	760.53	497.26	683.18	435.11	746.1	423.33
27.594	1	0.31	0.19	0.02	0.13	0.08	0.2	0.06	2.64	2.64	99.38	0.34	0	98.75	0.07	0.01	3.88	0.01	17.76	21.17	0.52	0.4	0	2.64	1.19	0.02	0.1	1.35	0.03	2.03	0	0.04	1.79	0	0	0	12.16	0.17	-6.41	69.85	63.56	677.42	407.33	761.43	496.36	684.56	434.38	747.05	422.75
27.627	1	0.27	0.18	0.02	0.13	0.09	0.2	0.06	3.01	3.01	99.46	0.38	0.42	98.73	0.07	0.02	3.59	0.01	18.99	17.81	0.39	0.32	0	3.01	1.26	0.02	0.09	1.74	0.03	2	0	0.06	1.87	0	0	0	13.87	0.24	-6	70	64.57	678.31	406.78	763.3	496.99	685.55	434.2	749.09	422.73
27.66	1	0.24	0.18	0.02	0.13	0.08	0.22	0.06	3.92	3.92	99.52	0.39	0	98.77	0.08	0.02	3.74	0.02	18.56	13.46	0.35	0.26	0	3.92	1.67	0.01	0.08	3.1	0.02	1.74	0	0.04	1.78	0	0	0	11.5	-0.06	-6.54	69.11	63.32	680.15	406.46	765.03	496.58	687.76	433.41	750.07	422.08
27.694	1	0.24	0.19	0.03	0.14	0.09	0.29	0.06	7.36	7.36	99.43	0.58	0	98.71	0.09	0.04	5.16	0.02	20.58	11.42	0.29	0.2	0	7.36	2.33	0.02	0.08	4.89	0.02	1.42	0	0.02	1.81	0	0	0	11.38	-0.32	-7.06	69.15	63.26	682.32	407.01	766.08	495.9	689.18	433.82	751.37	422.24
27.727	1	0.22	0.19	0.03	0.14	0.1	0.3	0.06	7.91	7.91	99.4	0.69	0	98.73	0.09	0.06	5.06	0.03	22.47	8.6	0.34	0.19	0	7.91	2.76	0.02	0.1	5.78	0.01	1.37	0	0.02	1.78	0	0	0	10.93	-0.25	-5.47	69.3	63.34	683.73	406.77	767.76	495.47	691.45	433.74	753.73	422.22
27.761	1	0.21	0.19	0.03	0.14	0.09	0.34	0.06	10.45	6.22	99.32	0.65	0	98.73	0.09	0.07	5.03	0.04	19.12	6.22	0.41	0.13	0	10.45	3.89	0.02	0.12	9.34	0.01	1.44	0	0.02	1.82	0	0	0	11.64	-0.25	-6.82	68.86	62.4	685.55	406.31	769.77	495.87	693.21	432.98	754.6	421.81
27.794	1	0.2	0.19	0.03	0.13	0.08	0.35	0.06	12.77	3.53	99.3	0.7	0	98.68	0.07	0.07	4.29	0.04	17.79	3.53	0.39	0.1	0	11.53	5.23	0.02	0.16	12.77	0.01	1.4	0	0.02	1.85	0	0	0	11.88	-0.43	-6.23	68.89	62.27	687.53	406.86	770.63	495.42	694.85	432.54	756.34	422.66
27.827	1	0.22	0.19	0.03	0.13	0.07	0.36	0.06	14.29	2.09	99.27	0.98	0	98.69	0.07	0.08	4.01	0.06	14.29	2.09	0.39	0.08	0	12.18	7.77	0.02	0.2	21.12	0.01	1.22	0	0.01	1.74	0	0	0	10.98	0.37	-5.92	69.22	61.62	690.01	407.37	772.34	494.79	697.5	433.01	758.27	422.81
27.861	1	0.22	0.18	0.03	0.13	0.06	0.37	0.06	14.14	1.58	99.26	1.22	0	98.56	0.07	0.08	3.28	0.06	14.14	1.58	0.41	0.06	0	12.56	9.18	0.01	0.23	24.32	0	1.06	0	0.03	1.69	0	0	0	4.99	0.88	-5.38	66.1	62.1	691.21	406.86	774.35	494.72	699.01	431.41	760.44	422.28
27.894	1	0.23	0.18	0.03	0.13	0.07	0.42	0.06	14.85	1.22	99.16	1.36	0	98.61	0.06	0.07	3.33	0.06	14.85	1.22	0.37	0.08	0	13.88	11.82	0.01	0.26	25.17	0	0.91	0	0.02	1.63	0	0	0	7.93	0.69	-7.43	68	61.45	694.23	407.73	775.93	494.21	700.84	433.1	761.35	422.44
27.927	1	0.19	0.19	0.03	0.13	0.06	0.44	0.06	13.61	1.11	99.12	0.61	0	98.24	0.06	0.07	3.37	0.06	13.61	1.11	0.45	0.13	0	15.07	11.35	0.01	0.25	14	0	0.88	0	0.03	1.46	0	0	0	10.15	1.89	-6.76	69.48	61.68	696.18	407.62	776.9	493.02	702.39	432.51	763.32	422.94
27.961	1	0.17	0.19	0.03	0.13	0.06	0.45	0.06	14.79	0.92	99.09	0.72	0	98.5	0.06	0.06	2.99	0.06	14.79	0.92	0.62	0.15	0	16.17	10.12	0.01	0.26	9.4	0	0.85	0	0.03	1.37	0	0	0	9.39	1.06	-9.21	69.34	60.5	697.32	407.22	777.81	491.25	702.99	432.86	762.6	422.54
27.994	1	0.16	0.19	0.03	0.13	0.07	0.38	0.06	13.81	1.08	99.23	0.64	0	96.74	0.06	0.04	3.19	0.04	15.47	1.08	0.87	0.3	0	13.81	7.27	0.01	0.21	5.32	0	0.84	0	0.07	1.35	0	0	0	7.68	5.06	-7.3	68.84	60.02	697.45	407.74	776.6	491.2	703.74	432.72	762.71	421.55
28.027	1	0.15	0.19	0.03	0.13	0.07	0.37	0.06	13.64	1.48	99.25	0.7	0	96.65	0.07	0.02	3.26	0.03	17.04	1.48	1.39	0.41	0	13.64	5.47	0.02	0.2	2.55	0	0.72	0	0.64	1.3	0	0	0	16.53	5.18	-7.36	68.39	61.09	697.05	407.28	777.42	492.65	703.43	434.18	763.27	421.9
28.061	1	0.16	0.19	0.03	0.13	0.1	0.39	0.06	13.99	2.55	99.22	1.11	0	96.79	0.08	0.02	2.82	0.02	23.18	2.55	1.74	0.37	0	13.99	4.58	0.03	0.22	2.85	0	0.51	0.01	0.67	1.35	0	0	0	16.43	4.96	-7.24	67.83	62.57	696.25	406.28	779.12	494.07	703.21	434.42	764.34	421.12
28.094	1	0.16	0.18	0.03	0.13	0.17	0.38	0.06	12.99	4.32	99.23	1.92	1.52	97.37	0.08	0.02	2.68	0.01	31.4	4.32	1.96	0.3	0	12.99	3.51	0.04	0.22	1.73	0	0.47	0	0.49	1.56	0	0	0	11.49	3.95	-7.69	68.13	61.24	696.26	406.65	779.22	494.72	703.62	433.21	763.72	421.44
28.128	1	0.17	0.18	0.03	0.13	0.35	0.4	0.06	11.64	6.8	99.21	4.48	7.77	98.27	0.07	0.01	2.45	0.01	43.62	6.8	1.52	0.11	0	11.64	2.93	0.07	0.2	1.9	0	0.39	0.01	0.33	1.79	0	0	0	14.78	1.79	-8.39	67.78	62.45	696.05	406.69	778.86	494.79	702.31	433.8	763.61	421.88
28.161	1	0.18	0.17	0.03	0.12	0.36	0.33	0.06	8.91	8.74	99.28	3.64	9.72	98.22	0.08	0.01	2.11	0.01	43.64	8.74	1.23	0.1	0	8.91	1.75	0.11	0.16	1.44	0	0.39	0	0.12	2.19	0	0	0	13.97	1.94	-10.31	67.29	62.3	694.9	405.98	778.76	494.65	701.04	434.29	761.84	420.75
28.194	1	0.19	0.17	0.02	0.12	0.51	0.31	0.06	7.59	7.59	98.98	4.9	13.27	97.94	0.08	0.01	1.79	0	48.83	10.98	0.94	0.06	0	7.59	1.43	0.13	0.16	1	0.01	0.4	0	0.16	2.64	0	0	0	15.37	2.69	-8.71	66.35	62.75	693.45	405.62	777.24	494.88	699.93	433.23	761.44	420.85
28.228	1	0.2	0.15	0.02	0.12	0.63	0.26	0.06	4.77	4.77	98.74	4.69	16.34	97.75	0.07	0.01	1.38	0	51.08	13.62	0.74	0.04	0	4.77	1.11	0.23	0.13	0.68	0.01	0.38	0	0.12	3.38	0	0	0	12.13	3.15	-8.47	66.13	63.98	691.49	405.11	776.42	495.08	697.91	432.58	760.72	420.4
28.261	1	0.19	0.15	0.02	0.11	0.6	0.24	0.06	4.13	4.13	98.8	3.93	16.3	98.53	0.07	0.02	1.16	0	49.41	12.71	0.73	0.03	0	4.13	1.24	0.25	0.17	0.93	0.01	0.43	0	0.21	3.78	0	0	0	11.3	0.96	-9.89	66.13	64.05	689.53	404.42	777.6	497.45	696.81	432.98	759.6	420.32
28.294	1	0.18	0.14	0.02	0.11	0.64	0.23	0.06	3.55	3.55	98.71	3.64	17.12	98.19	0.06	0.02	1.03	0	49.01	11.51	0.8	0.04	0	3.55	1.24	0.32	0.17	1.48	0.01	0.47	0	0.14	4.61	0	0	0	10.39	2.03	-10.88	66.91	61.96	688.68	406.26	775.29	497.71	696.1	434.67	756.59	421.26
28.328	1	0.16	0.13	0.02	0.11	0.55	0.19	0.06	2.42	2.42	98.9	2.15	16.61	97.59	0.05	0.03	0.99	0.01	43.39	10.45	0.77	0.05	0	2.42	1.09	0.62	0.14	1.81	0.03	0.63	0	0.09	6.04	0	0	0	10.74	3.5	-10.79	66.91	62.6	687.53	406.96	773.96	498.18	694.57	435.55	755.63	421.73
28.361	1	0.16	0.12	0.02	0.11	0.4	0.18	0.06	3.36	2.33	99.21	1.44	13.9	97.15	0.05	0.04	0.99	0.01	37.37	9.03	0.68	0.08	0	2.33	1.1	0.66	0.13	3.36	0.03	0.68	0	0.08	6.15	0	0	0	10.88	4.35	-10.46	66.96	63.27	686.84	407.3	772.57	497.93	693.45	436.17	754.95	421.3
28.395	1	0.14	0.12	0.02	0.1	0.22	0.15	0.06	2.49	1.58	99.57	0.56	10.1	96.43	0.06	0.06	0.84	0.01	24.93	6.3	0.59	0.08	0	1.58	1.01	1.28	0.13	2.49	0.06	0.99	0	0.04	7	0	0	0	8.82	5.52	-10.47	68.22	61.78	685.89	408.45	770.32	497.26	692.55	436.11	752.85	422.66
28.428	1	0.12	0.11	0.02	0.1	0.21	0.14	0.06	2.07	1.07	99.58	0.47	10.36	96.8	0.07	0.09	0.68	0.01	22.84	5.02	0.57	0.07	0	1.07	0.98	1.75	0.17	2.07	0.08	1.18	0	0.03	7.75	0	0	0	6.81	4.95	-9.14	67.16	62.71	684.61	408.51	768.49	496.72	691.11	435.85	752.31	422.18
28.461	1	0.12	0.11	0.02	0.1	0.18	0.14	0.06	1.91	0.93	99.64	0.42	9.29	98.18	0.08	0.15	0.63	0.02	21.5	4.02	0.54	0.07	0	0.93	0.96	1.56	0.16	1.91	0.08	1.34	0	0.01	7.17	0	0	0	9.26	2.05	-9.42	67.33	61.65	684.8	408.62	767.57	495.99	691.23	436.07	751.34	422.33
28.495	1	0.11	0.1	0.02	0.1	0.21	0.12	0.06	1.12	0.61	99.58	0.39	11.1	97.93	0.08	0.21	0.43	0.03	21.13	3.51	0.59	0.06	0	0.61	0.84	1.92	0.14	1.12	0.11	1.44	0	0.01	8.68	0	0	0	9.4	-2.71	-8.59	66.23	62	685.67	408.24	766.67	493.82	691.23	434.86	751.93	422.21
28.528	1	0.11	0.09	0.02	0.09	0.35	0.13	0.06	0.86	0.43	99.31	0.64	15.26	97.21	0.08	0.19	0.32	0.04	28.48	3.52	0.64	0.05	0	0.43	0.76	1.56	0.11	0.86	0.1	1.84	0	0.02	9.5	0	0	0	4.42	-4.25	-7.52	65.62	61.41	686.87	407.69	768.46	493.56	693.47	433.51	753.71	421.59
28.561	1	0.11	0.09	0.02	0.09	0.7	0.14	0.06	0.98	0.36	98.61	1.51	20.53	93.63	0.1	0.19	0.31	0.04	40.39	3.17	0.63	0.05	0	0.36	0.69	1.51	0.1	0.98	0.09	2.13	0	0.05	9.69	0	0	0	0.36	-8.56	-8.47	63.74	61.46	687.07	406.11	771.6	494.8	694.76	433.01	754.76	419.7
28.595	1	0.1	0.09	0.02	0.09	0.98	0.15	0.06	0.79	0.26	98.05	2.4	23.15	95.04	0.12	0.15	0.24	0.03	46.44	3.14	0.79	0.05	0	0.26	0.66	1.12	0.09	0.79	0.09	3.22	0	0.07	9.7	0	0	0	7.23	-7.23	-8.33	65.51	61.34	688.85	405.71	774.08	496.15	696.78	432.16	757.13	421.12
28.628	1	0.1	0.1	0.02	0.09	1.01	0.15	0.06	0.97	0.26	97.99	2.73	23.24	97.57	0.14	0.13	0.23	0.03	47.91	2.52	0.79	0.04	0	0.26	0.61	1.05	0.08	0.97	0.08	3.29	0	0.05	9.23	0	0	0	8.05	-3.54	-6.87	65.56	63.28	689.75	405.39	774.84	495.41	697.33	432.31	759.52	420.55
28.661	1	0.11	0.1	0.02	0.1	0.9	0.16	0.07	1.5	0.26	98.2	2.86	22.02	97.93	0.13	0.08	0.22	0.03	47.94	3.09	0.73	0.03	0	0.26	0.81	0.91	0.06	1.5	0.07	3.83	0	0.07	8.17	0	0	0	8.06	-2.71	-7.52	65.23	63.03	690.71	405.83	774.96	494.98	697.74	432.67	759.61	420.64
28.695	1	0.12	0.12	0.02	0.1	0.53	0.16	0.07	1.4	0.3	98.94	1.81	17.4	97.79	0.13	0.07	0.23	0.03	42.21	3.31	1.06	0.04	0	0.3	1.22	0.79	0.04	1.4	0.05	5.03	0	0.01	6.32	0	0	0	12.83	-3.04	-7.36	65.16	62.43	691.48	405.86	774.99	494.28	698.7	433.85	759.72	420.63
28.728	1	0.12	0.12	0.02	0.1	0.46	0.16	0.07	1.85	0.36	99.08	1.59	16.09	98.54	0.13	0.06	0.22	0.03	40.18	2.77	1.02	0.04	0	0.36	1.85	0.77	0.04	1.6	0.05	5.1	0	0.01	6.06	0	0	0	13.76	-0.94	-6.89	64.81	62.07	693.17	406.62	774.21	492.27	699.56	433.89	760.3	421.11
28.762	1	0.12	0.14	0.02	0.11	0.39	0.17	0.07	2.99	0.48	99.23	1.69	14.24	98.76	0.12	0.05	0.24	0.03	39.81	2.17	1.33	0.08	0	0.48	2.99	0.68	0.04	0.82	0.04	6.13	0	0.01	4.7	0	0	0	13.37	-0.11	-7.3	64.48	62.18	694.23	406.94	774.04	491.49	699.66	433.3	760.68	421.36
28.795	1	0.12	0.14	0.03	0.11	0.3	0.18	0.07	5.13	0.64	99.39	1.63	11.65	97.73	0.13	0.07	0.23	0.03	37.2	1.68	1.57	0.1	0	0.64	5.13	0.61	0.04	0.77	0.03	6.13	0	0.01	3.86	0	0	0	12.45	-3.19	-8.71	64.25	61.14	694.85	406.77	773.86	490.11	699.79	433.14	759.72	421.04
28.828	1	0.12	0.15	0.03	0.11	0.22	0.18	0.07	6.45	0.76	99.55	1.23	9.13	98.69	0.11	0.09	0.22	0.04	32.14	1.28	1.31	0.12	0	0.76	6.45	0.54	0.03	0.62	0.03	6.63	0	0.01	3.66	0	0	0	12.45	-0.38	-8.16	64.43	61.6	695.18	406.72	774.5	490.61	700.38	433.32	760.65	420.56
28.862	1	0.13	0.16	0.03	0.11	0.14	0.18	0.08	9.24	0.94	99.63	0.95	4.82	98.48	0.11	0.14	0.18	0.05	25.66	0.91	1.63	0.14	0	0.94	9.24	0.43	0.02	0.67	0.02	7.41	0	0.01	2.91	0	0	0	12.48	1.13	-8.47	64.62	61.39	696.14	406.93	774.91	490.12	701.09	433.51	761.08	420.48
28.895	1	0.13	0.16	0.04	0.12	0.08	0.18	0.08	12.37	1.14	99.64	0.63	0.01	97.9	0.1	0.23	0.18	0.07	16.86	0.78	1.56	0.13	0	1.14	12.37	0.36	0.02	0.82	0.02	7.37	0	0.02	2.58	0	0	0	12.26	-2.78	-9.09	64.75	60.15	696.88	406.53	775.67	490.01	702.21	433.04	760.97	420.17
28.928	1	0.13	0.16	0.04	0.12	0.06	0.18	0.08	12.18	1.11	99.64	0.49	0	96.29	0.11	0.36	0.18	0.1	12.18	0.66	1.11	0.12	0	1.49	13.44	0.28	0.02	0.75	0.02	7.81	0	0.02	2.32	0	0	0	12.52	-5.72	-9.01	64.78	60.28	697.16	406.54	776.4	490.52	702.6	433.16	761.55	420.57
28.962	1	0.14	0.16	0.04	0.12	0.05	0.19	0.07	9.53	0.96	99.61	0.43	0	96.97	0.11	0.44	0.17	0.1	9.53	0.59	0.96	0.1	0	2.8	14.39	0.25	0.01	0.88	0.01	6.45	0	0.04	2.09	0	0	0	11.96	-4.68	-9.59	64.84	61.15	697.51	405.88	779.69	493.13	703.73	433.42	763.42	420.1
28.995	1	0.14	0.17	0.04	0.12	0.05	0.2	0.07	9.18	0.71	99.61	0.41	0	97.7	0.11	0.49	0.16	0.09	9.18	0.69	0.71	0.07	0	3.06	13.78	0.23	0.01	0.84	0.01	5.62	0	0.03	1.95	0	0	0	17.45	-3.26	-11.19	64.84	61.17	698.7	405.74	781.31	493.31	704.5	434.73	764.01	420.55
29.028	1	0.14	0.17	0.04	0.12	0.05	0.22	0.07	9.63	0.84	99.56	0.44	0	97.94	0.12	0.4	0.16	0.08	9.63	0.84	0.58	0.06	0	4.47	14.57	0.19	0.02	2.15	0.01	5.08	0	0.05	1.77	0	0	0	14.38	-2.69	-11.73	65.14	61.15	698.54	404.55	783.38	493.75	705.07	433.33	764.8	420.25
29.062	1	0.15	0.17	0.04	0.12	0.05	0.28	0.07	9.43	0.72	99.45	0.4	0	98.51	0.11	0.31	0.15	0.06	9.43	0.72	0.43	0.03	0	9.22	13.27	0.11	0.03	5.73	0.01	4.07	0	0.02	1.44	0	0	0	13.68	1.04	-9.13	65.6	61.9	699.13	404.64	784.21	495.33	706.52	432.27	767.19	420
29.095	1	0.16	0.17	0.04	0.12	0.05	0.28	0.07	8.88	0.75	99.45	0.42	0	98.79	0.1	0.23	0.15	0.05	8.88	0.75	0.36	0.02	0	8.77	14.59	0.09	0.04	9.49	0.01	4.04	0	0.02	1.5	0	0	0	11.22	0.01	-9.49	66.31	62.03	699.78	404.55	784.51	493.81	706.63	431.71	767.62	420.4
29.129	1	0.17	0.17	0.04	0.12	0.05	0.36	0.07	9.39	0.79	99.28	0.42	0	98.47	0.08	0.2	0.14	0.06	9.39	0.79	0.34	0.04	0	13.78	14.06	0.05	0.05	11.73	0.01	4.04	0	0.01	1.33	0	0	0	8.03	-1.19	-9.42	66.03	61.49	700.09	405.28	783.34	492.77	706.59	431.94	766.94	420.17
29.162	1	0.16	0.18	0.04	0.12	0.05	0.41	0.07	11.09	1.11	99.19	0.55	0	98.51	0.06	0.16	0.17	0.06	11.09	1.11	0.45	0.09	0	16.1	12.79	0.04	0.06	8.99	0	4.43	0	0.02	1.2	0	0	0	2.95	-1.05	-8.2	65.47	61.28	701.49	406.4	783.09	491.76	707.76	431.49	768.11	420.86
29.195	1	0.15	0.18	0.04	0.12	0.05	0.4	0.07	11.66	1.22	99.21	0.56	0	97.55	0.06	0.13	0.19	0.07	11.66	1.22	0.61	0.19	0	15.72	12.23	0.03	0.06	5.27	0	4.83	0	0	1.15	0	0	0	7.17	-3.58	-8.67	67.51	59.87	701.84	406.51	782.76	490.95	708.17	431.39	767.37	422.4
29.229	1	0.15	0.18	0.04	0.12	0.06	0.44	0.07	12.97	1.5	99.12	0.71	0	97.82	0.06	0.12	0.2	0.07	12.97	1.5	0.79	0.45	0	17.89	10.71	0.02	0.06	3.32	0	4.98	0.01	0	1.01	0	0	0	7.81	-2.99	-8.53	67.95	58.96	701.35	406.12	781.6	490.33	707.99	430.86	766.2	421.53
29.262	1	0.15	0.18	0.03	0.12	0.05	0.41	0.07	9.73	1.66	99.17	0.56	0	98.75	0.04	0.1	0.23	0.07	9.73	1.66	0.73	0.62	0	17.86	8.98	0.02	0.05	1.76	0	5.23	0.01	0.01	0.97	0	0	0	9.9	0.15	-8.01	69.6	58.71	701.06	406.01	780.42	489.15	707.54	430.06	765.73	422.24
29.295	1	0.14	0.18	0.03	0.12	0.04	0.38	0.07	5.43	1.69	99.23	0.41	0	98.63	0.03	0.11	0.28	0.07	5.43	1.69	0.66	0.54	0	17.78	7.32	0.01	0.03	1.23	0	4.89	0.01	0.01	0.82	0	0	0	9.31	0.63	-7.68	70.06	59.19	700.22	406.27	778.6	488.65	706.19	430.49	764.69	421.42
29.329	1	0.15	0.18	0.03	0.12	0.03	0.35	0.07	3.56	2.22	99.3	0.33	0	98.77	0.04	0.14	0.37	0.07	3.56	2.22	0.77	0.44	0	16.33	6.97	0.01	0.02	1.38	0	4.13	0.01	0.02	0.7	0	0	0	10.9	-0.06	-8.76	70.98	56.63	698.49	405.82	777.3	489.03	705.65	430.15	761.57	421.23
29.362	1	0.15	0.18	0.03	0.13	0.03	0.33	0.07	2.13	2.68	99.34	0.33	0	98.36	0.04	0.18	0.42	0.07	2.13	2.68	0.84	0.35	0	15.7	5.91	0.01	0.01	1.26	0	3.9	0.01	0.01	0.66	0	0	0	12.75	1.52	-9.66	72.11	61.08	697.12	404.83	775.73	486.65	701.42	431.15	761.42	419.68
29.396	1	0.14	0.18	0.03	0.12	0.03	0.33	0.06	1.61	2.37	99.35	0.33	0	96.4	0.05	0.16	0.52	0.05	1.61	2.37	1.29	0.15	0	16.01	5.33	0.01	0.01	1.46	0	3.11	0.01	0.02	0.66	0	0	0	14.09	5.56	-9.57	71.91	58.96	695.23	405.24	772.11	486.46	700.16	431.36	757.69	418.46
29.429	1	0.14	0.19	0.03	0.12	0.03	0.31	0.06	2.01	1.91	99.38	0.33	0	97.68	0.07	0.14	0.54	0.04	2.01	1.91	1.25	0.12	0	15.17	4.71	0.01	0.01	1	0	2.58	0.01	0.01	0.67	0	0	0	14.38	3.3	-8.47	71.34	60.28	691.41	405.16	768.04	486.09	695.94	431.4	754.81	418.38
29.462	1	0.14	0.18	0.03	0.12	0.03	0.29	0.06	2.62	1.73	99.43	0.33	0	98.61	0.06	0.1	0.53	0.02	2.62	1.73	1.18	0.09	0	13.88	3.77	0.02	0	0.5	0.01	2.3	0.01	0.02	0.71	0	0	0	12.75	0.7	-10.13	71.16	59.7	688.44	404.01	767.29	486.45	693.48	430.34	752.03	418.71
29.496	1	0.13	0.18	0.03	0.12	0.03	0.26	0.06	3.59	1.33	99.49	0.33	0	97.21	0.06	0.07	0.7	0.02	3.59	1.33	1.25	0.06	0	11.85	2.91	0.01	0	0.4	0.01	2.3	0.01	0.03	0.82	0	0	0	11.4	4.25	-10.43	71.21	59.91	685.65	404.76	764.66	487.29	690.63	431.31	749.21	418.78
29.529	1	0.13	0.18	0.03	0.12	0.04	0.25	0.06	5.25	1.25	99.49	0.33	0	97.41	0.08	0.06	0.79	0.02	5.25	1.16	1.25	0.07	0	11.28	2.69	0.02	0.01	0.38	0.01	2.12	0.02	0.03	0.96	0	0	0	10.87	3.87	-10.73	71.21	59.55	682.78	405.36	762.24	488.85	688.21	432.3	746.17	418.61
29.562	1	0.13	0.18	0.03	0.12	0.04	0.24	0.06	5.56	1.42	99.53	0.33	0	96.79	0.09	0.05	0.85	0.01	5.56	1.08	1.42	0.08	0	10.3	1.95	0.02	0.01	0.51	0.01	1.94	0.02	0.03	1.05	0	0	0	10.07	4.96	-10.55	70.86	59.71	679.1	405.94	758.75	489.66	684.62	432.78	742.73	419.07
29.596	1	0.13	0.18	0.03	0.12	0.04	0.22	0.06	6.32	1.36	99.56	0.33	0	96.04	0.09	0.04	1.24	0.01	6.32	1.06	1.36	0.08	0	8.5	1.29	0.04	0.01	0.68	0.02	1.86	0.01	0.02	1.04	0	0	0	9.56	6.06	-10.1	70.05	59.55	676.02	405.9	755.62	489.84	681.81	432.43	739.78	418.83
29.629	1	0.13	0.18	0.03	0.12	0.04	0.19	0.06	6.22	1.16	99.61	0.33	0	96.5	0.08	0.03	1.11	0.01	8.46	1.13	1.16	0.06	0	6.22	0.84	0.05	0.01	0.72	0.02	1.8	0.01	0.02	1.15	0	0	0	7.78	5.42	-9.23	69.38	59.68	673.64	405.68	753.81	490.17	679.95	431.77	738.21	418.89
29.662	1	0.14	0.18	0.02	0.13	0.04	0.18	0.06	5.09	1.67	99.63	0.33	0	97.56	0.07	0.03	1.21	0.01	7.97	1.67	1.02	0.06	0	5.09	0.54	0.07	0.01	0.68	0.03	1.51	0.01	0.02	1.05	0	0	0	11.49	3.56	-7.9	69.29	61.64	671.87	406.1	751.27	489.63	677.29	432.87	737.5	419.62
29.696	1	0.14	0.18	0.02	0.13	0.04	0.17	0.06	3.86	1.98	99.63	0.33	0	96.74	0.06	0.03	1.22	0.02	8.3	1.98	0.88	0.06	0	3.86	0.32	0.12	0.01	0.39	0.04	1	0.01	0.03	1.09	0	0	0	10.92	5.05	-7	68.78	61.34	670.22	405.95	749.8	489.57	676.28	432.38	736.3	419.72
29.729	1	0.14	0.18	0.02	0.13	0.05	0.17	0.06	3.29	2.06	99.64	0.33	0	96.07	0.05	0.04	1.15	0.02	8.92	2.06	0.82	0.06	0	3.29	0.23	0.13	0	0.21	0.05	1.02	0.01	0.05	1.1	0	0	0	15.53	6.02	-6.93	68.08	61.14	668.91	404.92	750.03	490.61	675.94	432.42	735.67	419.33
29.763	1	0.14	0.18	0.02	0.12	0.05	0.16	0.06	2.19	2.19	99.64	0.33	0	98.13	0.05	0.05	1.11	0.02	9.61	2.26	0.64	0.04	0	2.19	0.17	0.22	0	0.12	0.08	0.74	0	0.03	1.26	0	0	0	15.29	2.21	-7.86	67.2	61.74	667.5	403.7	750.55	491.62	674.8	432.16	734.94	418.2
29.796	1	0.14	0.17	0.02	0.12	0.06	0.15	0.06	1.7	1.7	99.65	0.33	0	97.2	0.04	0.06	0.93	0.02	11.44	2.56	0.7	0.03	0	1.7	0.12	0.32	0	0.16	0.1	0.81	0	0.3	1.65	0	0	0	20.27	4.26	-9.66	68.25	61.99	667.59	404.52	751.29	494.11	674.21	433.45	734.61	419.54
29.829	1	0.14	0.17	0.02	0.12	0.07	0.16	0.06	1.66	1.66	99.65	0.33	0.74	97.99	0.03	0.07	0.9	0.02	14.74	3.3	0.83	0.03	0	1.66	0.1	0.35	0.01	0.18	0.12	0.88	0	1.19	1.74	0	0	0	19.88	2.56	-10.31	69.43	60.74	668.17	405.15	750.4	492.59	674.31	433.28	733.73	420.67
29.863	1	0.14	0.16	0.02	0.12	0.09	0.15	0.06	1.11	1.11	99.67	0.33	2.85	97.28	0.03	0.07	0.79	0.02	17.74	4.54	1.12	0.04	0	1.11	0.08	0.54	0.01	0.19	0.19	1.02	0	0.83	2.43	0	0	0	10.56	4.12	-10.71	69.92	61.3	668.92	406.45	751.19	492.85	674.71	434.12	734.44	420.33
29.896	1	0.14	0.16	0.02	0.12	0.09	0.15	0.06	1.15	1.15	99.68	0.33	2.92	97.87	0.03	0.09	0.81	0.01	18.28	4.91	1.69	0.1	0	1.15	0.07	0.53	0.01	0.14	0.22	1.17	0	0.71	2.52	0	0	0	13.23	2.85	-9.75	70.69	62.8	668.52	406.26	751.74	493.8	674.19	433.95	735.73	421.41
29.929	1	0.14	0.16	0.03	0.12	0.09	0.15	0.06	0.97	0.97	99.68	0.33	2.88	96.39	0.03	0.09	0.83	0.02	17.98	5.4	2.31	0.18	0	0.97	0.08	0.56	0.01	0.14	0.26	1.41	0	0.58	2.81	0	0	0	7.57	5.58	-7.9	69.3	62.47	668.62	407.11	751.26	493.92	675.17	433.99	736.26	420.95
29.963	1	0.14	0.16	0.03	0.11	0.08	0.14	0.06	0.89	0.89	99.69	0.33	2.05	96.02	0.03	0.13	0.89	0.02	15.68	5.17	2.52	0.25	0	0.74	0.11	0.7	0.01	0.18	0.3	1.81	0	0.49	3	0	0	0	8.51	6.08	-6.99	70.14	60.93	667.87	408.06	749.71	494.1	675.27	434.49	734.93	422.11
29.996	1	0.14	0.16	0.03	0.12	0.06	0.14	0.06	0.82	0.82	99.68	0.33	0.1	97.75	0.03	0.13	0.82	0.01	11.9	5.85	2.59	0.19	0	0.74	0.15	0.75	0.02	0.24	0.27	2	0	0.15	2.69	0	0	0	10.25	3.14	-7.46	69.73	61.79	666.5	408.1	748.18	493.9	673.24	435.51	733.51	421.91
30.029	1	0.15	0.16	0.03	0.12	0.06	0.13	0.06	0.73	0.73	99.67	0.33	0	97.36	0.04	0.13	0.7	0.01	10.52	6.32	2.75	0.15	0	0.73	0.23	0.89	0.03	0.41	0.25	2.44	0	0.06	2.39	0	0	0	9.46	3.95	-7.17	69.25	63.61	664.7	407.65	747.29	494.13	671	435.35	733.11	421.56
30.063	1	0.15	0.17	0.03	0.12	0.05	0.13	0.06	0.69	0.69	99.66	0.33	0	97.3	0.04	0.11	0.59	0.02	8.18	5.46	2.25	0.12	0	0.69	0.45	1.1	0.02	0.62	0.23	3.02	0	0.02	1.91	0	0	0	6.89	4.07	-8.41	69.1	61.11	663.05	407.75	745.32	493.92	670.1	435.11	729.56	421.01
30.096	1	0.14	0.17	0.03	0.12	0.04	0.14	0.06	0.81	0.79	99.66	0.33	0	97.8	0.05	0.13	0.56	0.01	7.16	3.98	1.58	0.11	0	0.79	0.81	1.4	0.02	0.72	0.21	2.83	0	0.02	1.75	0	0	0	8.36	3.04	-9.77	69.97	62.74	662.55	407.21	744.33	492.85	667.89	435.31	728.74	420.04
30.13	1	0.14	0.17	0.03	0.12	0.04	0.14	0.06	1.64	1.13	99.65	0.33	0	97.61	0.06	0.14	0.62	0.01	6.19	2.82	1.04	0.13	0	1.13	1.64	1.85	0.03	1.59	0.18	3.45	0	0.02	1.46	0	0	0	7.61	3.45	-10.29	69.31	62.56	659.61	406.2	742.79	493.12	665.66	435.1	726.06	418.84
30.163	1	0.14	0.17	0.03	0.12	0.04	0.15	0.07	2.77	1.32	99.65	0.33	0	96.28	0.08	0.14	0.65	0.01	6.91	2.08	0.94	0.11	0	1.32	2.77	2.22	0.04	1.65	0.19	3.94	0	0.03	1.52	0	0	0	4.61	5.73	-11.01	67.76	62.48	657.35	405.74	741.4	493.33	663.56	434.48	723.84	418.05
30.196	1	0.14	0.17	0.03	0.12	0.04	0.15	0.06	3.62	1.37	99.65	0.33	0	96.31	0.09	0.15	0.71	0.01	7.35	1.52	0.88	0.1	0	1.37	3.62	2.37	0.04	1.66	0.17	3.57	0	0.03	1.49	0	0	0	6.57	5.69	-11.15	68.53	61.53	654.5	405.76	737.75	492.75	660.81	434.44	720.14	418.14
30.23	1	0.13	0.17	0.03	0.12	0.04	0.15	0.07	2.27	1.18	99.65	0.33	0	96.44	0.1	0.17	0.7	0.01	7.45	1.42	0.88	0.06	0	1.18	2.27	2.78	0.04	0.62	0.22	4.6	0	0.05	1.53	0	0	0	8.48	5.5	-10.56	69.5	62.39	652.25	406	735.01	492.53	658.06	434.82	718.3	418.56
30.263	1	0.13	0.18	0.02	0.12	0.04	0.14	0.07	1.28	0.87	99.65	0.33	0	94.55	0.1	0.17	0.71	0.01	7.1	1.28	0.7	0.05	0	0.87	1.28	2.58	0.03	0.14	0.28	4.81	0	0.05	1.45	0	0	0	10.86	7.73	-9.19	69.91	62.83	649.82	405.8	732.83	492.45	656.19	435.1	716.83	418.67
30.296	1	0.13	0.18	0.02	0.13	0.04	0.14	0.07	0.75	0.75	99.65	0.33	0	94.95	0.09	0.21	0.75	0.02	5.49	1.16	0.68	0.07	0	0.71	0.57	2.65	0.02	0.04	0.36	5.37	0	0.05	1.3	0	0	0	9.87	7.33	-8.87	69.57	63.86	647.9	405.37	731.84	493.04	654.2	434.51	716.04	418.57
30.33	1	0.13	0.18	0.02	0.13	0.04	0.14	0.07	0.76	0.76	99.64	0.33	0	94.83	0.09	0.24	0.76	0.03	4.77	1.28	0.5	0.11	0	0.6	0.23	2.57	0.02	0.02	0.37	5.36	0	0.05	1.06	0	0	0	10.23	7.45	-8.04	68.54	63.45	644.41	404.91	730.2	495.06	652.07	433.59	713.86	419.15
30.363	1	0.13	0.18	0.02	0.13	0.04	0.14	0.07	0.72	0.72	99.64	0.33	0	96.57	0.08	0.27	0.72	0.05	4.79	1.27	0.36	0.17	0	0.56	0.11	2.01	0.02	0.02	0.39	5.2	0	0.03	1.12	0	0	0	10.31	5.31	-10.27	68.1	63.71	644.51	405.49	729.83	495.51	650.73	434.17	712.69	419.34
30.397	1	0.13	0.18	0.02	0.13	0.04	0.14	0.07	0.65	0.65	99.64	0.33	0	97.39	0.06	0.31	0.65	0.09	7.27	1.17	0.26	0.2	0	0.58	0.06	1.69	0.02	0.11	0.39	4.54	0	0.02	1.06	0	0	0	8.62	3.9	-11.13	66.96	65.07	643.99	405.03	730.25	495.52	649.67	434.84	712.6	418.27
30.43	1	0.13	0.18	0.02	0.13	0.04	0.14	0.07	0.6	0.6	99.64	0.33	0	98.32	0.04	0.39	0.6	0.16	7.71	1.03	0.23	0.19	0	0.47	0.04	1.38	0.02	0.21	0.36	4.04	0	0.06	1.03	0	0	0	7.85	1.67	-11.84	65.62	64.91	642.91	404.77	731.2	497.44	649.32	434.99	712.11	418.52
30.463	1	0.13	0.18	0.02	0.13	0.04	0.14	0.07	0.57	0.57	99.64	0.33	0	98.1	0.03	0.48	0.57	0.22	7.57	0.84	0.17	0.13	0	0.46	0.02	0.94	0.02	0.53	0.34	3.92	0	0.05	1.09	0	0	0	10.34	2.28	-10.84	66.67	64.34	643.3	406.01	729.82	496.95	649.43	435.23	712.07	420.5
30.497	1	0.13	0.18	0.02	0.13	0.04	0.14	0.07	1.07	0.55	99.65	0.33	0	98.74	0.02	0.55	0.55	0.25	8.27	0.68	0.11	0.1	0	0.43	0.03	0.53	0.03	1.07	0.36	3.52	0	0.02	1.2	0	0	0	9.4	0.2	-12.98	65.29	63.03	643.8	406.65	729.38	495.92	649.46	436.79	710.28	420.25
30.53	1	0.13	0.18	0.02	0.13	0.04	0.13	0.07	1.25	0.5	99.65	0.33	0	97.28	0.02	0.61	0.5	0.3	4.85	0.4	0.06	0.05	0	0.35	0.05	0.26	0.04	1.25	0.34	3.54	0	0.03	1.24	0	0	0	7.54	-4.12	-11.62	63.81	62.31	644.91	406.93	729.02	494.7	650.6	435.6	711.17	420.99
30.563	1	0.13	0.18	0.02	0.13	0.03	0.13	0.07	1.19	0.43	99.65	0.33	0	97.91	0.01	0.7	0.43	0.34	3.02	0.23	0.04	0.03	0	0.36	0.07	0.16	0.06	1.19	0.24	3.39	0	0.02	1.15	0	0	0	3.03	-2.76	-10.54	62.31	61.48	645.93	406.95	728.39	493.25	651.83	434.25	711.59	419.79
30.597	1	0.13	0.17	0.02	0.13	0.03	0.13	0.07	1.13	0.38	99.65	0.33	0	97.99	0.01	0.93	0.38	0.3	2.24	0.13	0.03	0.03	0	0.23	0.08	0.04	0.06	1.13	0.23	3.5	0	0.02	1.2	0	0	0	3.7	-2.56	-8.58	62.32	63.22	646.7	407.2	727.34	491.49	651.44	433.57	713.26	420.35
30.63	1	0.13	0.17	0.02	0.13	0.03	0.13	0.07	1.58	0.32	99.65	0.33	0	98.48	0.01	0.99	0.32	0.24	1.95	0.11	0.03	0.03	0	0.27	0.11	0.03	0.04	1.58	0.17	3.36	0	0.01	1.15	0	0	0	6.87	-1.14	-7.67	65.7	64.17	646.97	406.26	728.42	491.44	652.09	433.49	714.77	419.76
30.663	1	0.13	0.17	0.02	0.13	0.03	0.13	0.07	2.08	0.26	99.65	0.33	0	98.12	0.02	1.07	0.26	0.2	2.49	0.09	0.05	0.06	0	0.28	0.15	0.02	0.03	2.08	0.12	2.84	0	0.01	1.1	0	0	0	6.44	2.23	-7.6	65.88	64.29	646.59	406.75	727.94	491.91	651.55	433.34	714.53	420.39
30.697	1	0.13	0.17	0.02	0.13	0.03	0.13	0.07	2.12	0.18	99.65	0.33	0	98.44	0.02	1.31	0.18	0.16	3.58	0.11	0.08	0.14	0	0.24	0.18	0.01	0.02	2.12	0.1	2.73	0	0.01	1.04	0	0	0	8.83	1.27	-8.72	66.82	65.06	646.03	406.09	729.12	493.04	650.84	433.47	714.62	420.62
30.73	1	0.13	0.17	0.02	0.13	0.04	0.13	0.07	1.55	0.19	99.65	0.33	0	98.56	0.03	1.41	0.19	0.15	4.95	0.15	0.13	0.22	0	0.32	0.24	0.01	0.02	1.55	0.08	2.66	0	0.02	0.97	0	0	0	8.96	0.85	-9.36	68.05	63.09	646.77	407.4	728.39	492.94	651.73	434.61	713.41	421.33
30.764	1	0.12	0.17	0.02	0.13	0.04	0.13	0.06	0.68	0.29	99.65	0.33	0	98.16	0.03	1.03	0.17	0.11	6.6	0.21	0.29	0.23	0	0.64	0.27	0	0.02	0.68	0.04	1.9	0	0.44	1.01	0	0	0	9.43	2.11	-9.01	68.86	63.63	645.52	407.21	728	493.99	650.87	434.87	712.94	420.85
30.797	1	0.12	0.17	0.02	0.13	0.04	0.14	0.06	0.84	0.46	99.65	0.33	0	96.91	0.04	0.97	0.16	0.1	7.09	0.46	0.29	0.23	0	0.84	0.25	0	0.01	0.34	0.03	1.71	0	1.22	1.14	0	0	0	12.9	4.78	-9.15	70.3	63.79	644.8	407.49	727.7	494.86	650.3	435.98	712.37	421.28
30.83	1	0.13	0.17	0.02	0.13	0.04	0.14	0.06	0.86	0.86	99.65	0.33	0	96.95	0.04	0.8	0.18	0.09	8.6	0.93	0.34	0.26	0	0.86	0.23	0	0.01	0.2	0.03	1.79	0	1.25	1.24	0	0	0	7.45	4.7	-9.08	67.5	64.89	643.48	407.03	727.52	495.27	648.86	434.79	712.2	420.72
30.864	1	0.13	0.17	0.02	0.13	0.05	0.14	0.06	1.13	1.13	99.65	0.33	0	96.5	0.05	0.73	0.19	0.09	9.97	1.77	0.38	0.23	0	1.13	0.21	0	0.02	0.15	0.02	1.92	0	0.86	1.28	0	0	0	8.74	5.42	-9.15	68.07	63.19	643.14	407.58	726.95	495.66	649.41	435.59	710.94	421.2
30.897	1	0.13	0.17	0.02	0.13	0.05	0.14	0.06	1.21	1.21	99.65	0.33	0	96.2	0.04	0.63	0.23	0.09	9.79	2.52	0.29	0.23	0	1.21	0.17	0	0.02	0.14	0.02	2.08	0	0.41	1.32	0	0	0	7.92	5.84	-8.51	67.1	64.65	642.55	406.71	727.11	495.49	648.59	434.55	711.73	420.65
30.93	1	0.14	0.17	0.02	0.13	0.04	0.14	0.06	1.21	1.21	99.65	0.33	0	96.41	0.03	0.53	0.23	0.08	8.46	3.33	0.23	0.19	0	1.21	0.11	0	0.02	0.2	0.02	2.12	0	0.21	1.21	0	0	0	6.57	5.54	-7.75	66.21	64.69	641.91	406.57	726.77	495.41	648.43	434.32	711.65	420.57
30.964	1	0.14	0.18	0.02	0.13	0.04	0.14	0.06	1.38	1.38	99.65	0.33	0	97.17	0.03	0.42	0.24	0.09	6.49	3.54	0.19	0.11	0	1.38	0.07	0	0.01	0.23	0.02	2.41	0	0.28	1.11	0	0	0	7.67	4.33	-8.05	66.36	64.02	641.68	406.8	726.83	496.21	648.6	434.74	711.11	420.94
30.997	1	0.14	0.18	0.02	0.13	0.04	0.14	0.06	1.26	1.26	99.65	0.33	0	96.96	0.03	0.4	0.26	0.11	5.11	2.89	0.14	0.08	0	1.26	0.03	0	0.01	0.2	0.02	2.65	0	0.08	1.13	0	0	0	7.5	4.68	-7.77	65.65	64.32	641.74	406.37	726.82	495.68	648.55	434.13	711.43	420.6
31.03	1	0.13	0.18	0.02	0.13	0.03	0.14	0.06	1.43	1.43	99.65	0.33	0	98.16	0.03	0.55	0.28	0.15	4.18	2.27	0.11	0.07	0	1.43	0.03	0	0.01	0.26	0.02	2.49	0	0.04	1.09	0	0	0	7.26	2.12	-8.7	65.6	63.98	642.28	407.14	727	496.06	648.74	435.26	711.09	420.95
31.064	1	0.13	0.17	0.02	0.13	0.03	0.14	0.06	1.74	1.73	99.65	0.33	0	97.51	0.03	0.78	0.39	0.18	3.86	1.73	0.11	0.07	0	1.74	0.03	0	0.01	0.31	0.03	2.67	0	0.03	1.18	0	0	0	8.15	3.66	-8.67	65.74	63.41	642.18	407.01	727.22	496.39	649.15	435.23	710.93	420.96
31.097	1	0.13	0.17	0.02	0.13	0.03	0.14	0.07	1.47	1.38	99.65	0.33	0	97.61	0.03	1.12	0.43	0.25	3.16	1.38	0.1	0.09	0	1.47	0.02	0	0.01	0.27	0.03	2.89	0	0.02	1.17	0	0	0	7.12	3.46	-7.82	65.43	63.47	642.08	406.86	727.43	496.32	649.56	435.03	711.45	420.9
31.131	1	0.13	0.17	0.02	0.13	0.03	0.14	0.07	1.52	1.16	99.66	0.33	0	98.02	0.04	1.36	0.63	0.33	3.02	1.16	0.1	0.12	0	1.52	0.03	0	0	0.22	0.05	3.32	0	0.02	1.27	0	0	0	6.92	2.48	-8.89	65.16	63.73	642.43	406.18	728.05	495.83	649.52	435.01	711.4	419.79
31.164	1	0.13	0.17	0.02	0.14	0.03	0.13	0.07	1.22	0.9	99.66	0.33	0	97.61	0.04	2.04	0.74	0.43	2.93	0.9	0.09	0.12	0	1.22	0.02	0	0	0.23	0.06	3.79	0	0.02	1.29	0	0	0	7.14	3.46	-8.52	65.28	63.49	642.46	406.07	728.22	495.88	649.92	434.85	711.6	419.8
31.197	1	0.13	0.17	0.02	0.14	0.03	0.13	0.08	1.05	0.75	99.67	0.33	0	96.87	0.05	2.85	0.68	0.6	2.51	0.75	0.07	0.13	0	1.05	0.02	0	0	0.12	0.07	4.31	0	0.03	1.17	0	0	0	9.24	4.83	-8.19	66.45	63.23	642.29	405.85	728.51	496.32	650.29	434.9	711.72	419.92
31.231	1	0.13	0.16	0.02	0.15	0.03	0.13	0.09	0.81	0.81	99.67	0.33	0	98.05	0.06	3.5	0.81	0.78	2.78	0.8	0.07	0.17	0	0.72	0.02	0	0	0.09	0.13	6.44	0	0.03	1.18	0	0	0	9.73	2.41	-9.88	66.27	62.55	642.99	406.02	728.38	496.13	650.12	434.74	710.9	419.93
31.264	1	0.13	0.17	0.02	0.15	0.03	0.13	0.09	0.78	0.78	99.67	0.33	0	97.72	0.06	3.7	0.78	0.9	2.41	0.93	0.07	0.15	0	0.64	0.02	0	0	0.06	0.14	7.08	0	0.04	1.06	0	0	0	10.21	3.2	-8.65	66.56	63.38	642.28	406.23	727.93	496.41	649.63	435.06	711.3	420.4
31.297	1	0.13	0.17	0.02	0.15	0.03	0.13	0.1	0.85	0.85	99.66	0.33	0	97.77	0.06	3.5	0.85	1.01	2.94	1	0.08	0.17	0	0.56	0.02	0	0	0.05	0.2	8.74	0	0.05	0.96	0	0	0	9.39	3.1	-10.67	65.86	63.43	642.44	405.94	728.7	496.77	649.23	435.34	710.67	419.59
31.331	1	0.13	0.17	0.02	0.15	0.03	0.13	0.1	0.8	0.91	99.66	0.33	0	97.25	0.06	3.36	0.91	0.98	3.41	1	0.1	0.16	0	0.53	0.03	0	0	0.07	0.2	10.03	0	0.06	0.8	0	0	0	8.63	4.17	-10.76	65.7	63.2	642.7	406.44	727.97	496.22	649	435.08	710.38	420.05
31.364	1	0.13	0.17	0.02	0.15	0.03	0.13	0.1	0.8	0.86	99.66	0.33	0	94.99	0.07	3.39	0.86	0.99	3.67	1.01	0.08	0.13	0	0.51	0.03	0	0	0.08	0.18	9.02	0	0.04	0.8	0	0	0	13.23	7.29	-10	68.01	63.62	642.22	406.68	726.74	495.72	648.36	436.05	710.01	420.35
31.398	1	0.13	0.17	0.02	0.15	0.03	0.13	0.1	0.63	0.73	99.66	0.33	0	94.5	0.07	4.25	0.73	1.19	2.58	0.9	0.06	0.12	0	0.45	0.03	0	0	0.09	0.18	8.06	0	0.05	0.63	0	0	0	11.28	7.78	-9.28	67.57	63.26	642.59	407.3	725.21	494.06	648.24	435.59	709.71	420.67
31.431	1	0.13	0.17	0.02	0.16	0.03	0.12	0.1	0.53	0.67	99.67	0.33	0	96.36	0.07	5.21	0.67	1.06	1.55	0.79	0.06	0.09	0	0.45	0.03	0	0	0.07	0.18	6.98	0	0.09	0.53	0	0	0	18.6	5.62	-10.38	69.29	61.93	642.79	408.5	723.86	494.26	648.09	437.91	707.91	421.89
31.464	1	0.12	0.16	0.02	0.17	0.03	0.12	0.1	0.46	0.61	99.67	0.33	0	96.71	0.07	6.94	0.61	0.99	0.85	0.65	0.06	0.07	0	0.46	0.03	0	0	0.05	0.15	6.12	0	0.05	0.46	0	0	0	13.23	5.09	-9.41	68.77	61.55	642.76	408.59	722.73	492.66	648.05	436.64	707.74	421.59
31.498	1	0.12	0.15	0.02	0.18	0.03	0.11	0.1	0.53	0.53	99.64	0.33	0	97.6	0.08	9.1	0.52	0.95	0.67	0.56	0.07	0.08	0	0.53	0.03	0	0	0.05	0.11	5.2	0	0.05	0.4	0	0	0	11.98	3.47	-9.13	67.63	61.95	642.22	407.63	722.28	491.6	647.47	435.72	707.53	420.55
31.531	1	0.11	0.14	0.02	0.2	0.03	0.11	0.12	0.46	0.46	99.6	0.33	0	97.34	0.1	12.2	0.45	0.82	0.65	0.47	0.08	0.1	0	0.46	0.03	0	0	0.05	0.1	5.47	0	0.08	0.37	0	0	0	11.05	4.01	-8.01	67	62.48	642.05	407.42	722.97	492.19	647.86	435.28	708.64	420.76
31.564	1	0.1	0.13	0.02	0.22	0.03	0.1	0.14	0.51	0.44	99.56	0.33	0	97.58	0.1	15.46	0.44	0.72	0.82	0.39	0.11	0.16	0	0.51	0.02	0	0	0.08	0.09	5.26	0	0.15	0.35	0	0	0	12.76	3.51	-7.74	68.58	61	643.56	407.83	724.74	492.78	650.64	436.57	709.63	421.07
31.598	1	0.11	0.13	0.02	0.21	0.03	0.11	0.12	0.62	0.37	99.58	0.33	0	97.46	0.1	13.87	0.37	0.69	1.18	0.36	0.11	0.26	0	0.62	0.02	0	0	0.13	0.07	4.52	0	0.68	0.31	0	0	0	8.76	3.76	-7.51	66.82	59.85	644.4	407.29	727.83	494.59	653.29	435.66	711.26	420.79
31.631	1	0.11	0.14	0.02	0.19	0.03	0.11	0.1	0.63	0.38	99.63	0.33	0	97.65	0.09	10.73	0.38	0.52	1.53	0.36	0.09	0.29	0	0.63	0.03	0	0	0.13	0.07	3.91	0	0.51	0.35	0	0	0	6.1	3.37	-9.39	65.52	59.36	646.72	407.8	730.96	495.92	655.56	436.38	712.83	420.76
31.664	1	0.12	0.16	0.02	0.16	0.03	0.12	0.09	0.52	0.5	99.68	0.33	0	98.66	0.1	6.3	0.42	0.33	2.53	0.5	0.07	0.33	0	0.52	0.03	0	0	0.07	0.11	4.13	0	0.86	0.36	0	0	0	7.39	0.49	-9.85	66.88	60.71	649.79	407.58	734.06	495.69	657.75	436.97	716.16	420.42
31.698	1	0.13	0.18	0.02	0.14	0.03	0.13	0.07	0.43	0.55	99.64	0.33	0	98.44	0.1	2.68	0.55	0.27	4.12	0.89	0.06	0.27	0	0.43	0.02	0	0	0.02	0.15	3.59	0	0.54	0.38	0	0	0	8.77	1.27	-8.17	67.97	59.38	652.34	407.24	737.35	496.75	661.91	435.62	719.52	421.23
31.731	1	0.13	0.18	0.02	0.13	0.04	0.14	0.07	0.43	0.62	99.63	0.33	0	98.56	0.11	1.12	0.62	0.18	7.92	1.42	0.07	0.26	0	0.35	0.02	0	0.01	0.01	0.22	3.73	0	0.24	0.43	0	0	0	7.75	0.85	-8.69	66.53	61.17	654.22	406.38	741.54	498.27	663.73	435.51	723.04	420.54
31.765	1	0.14	0.19	0.02	0.13	0.06	0.15	0.06	0.52	0.79	99.63	0.33	0	98.4	0.1	0.58	0.79	0.13	13.98	2	0.14	0.27	0	0.37	0.02	0	0.01	0.01	0.24	2.76	0	0.22	0.52	0	0	0	7.32	1.4	-8.66	66.43	61.62	657.67	406.29	745.8	499.09	667.29	435.34	727.14	420.67
31.798	1	0.14	0.19	0.02	0.13	0.06	0.15	0.06	0.6	0.75	99.63	0.33	1.05	98.57	0.09	0.32	0.75	0.11	16.38	2.44	0.16	0.28	0	0.31	0.02	0	0.01	0.01	0.28	2.64	0	0.14	0.6	0	0	0	8.53	0.85	-7.77	67.06	62.39	660.16	405.66	750.01	500.61	670.5	434.81	731.32	420.92
31.831	1	0.15	0.19	0.02	0.13	0.09	0.16	0.06	0.66	0.91	99.63	0.39	3.45	98.25	0.08	0.17	0.91	0.1	22.08	3.52	0.2	0.36	0	0.26	0.02	0	0.03	0.03	0.32	2.88	0	0.08	0.66	0	0	0	5.33	1.87	-8.25	64.88	65.36	662.33	404.71	752.76	499.53	671.15	434.35	734.75	419.31
31.865	1	0.16	0.19	0.02	0.13	0.11	0.17	0.06	0.72	1.22	99.62	0.51	4.88	98.61	0.08	0.1	1.22	0.09	25.79	5.49	0.27	0.47	0	0.24	0.02	0.01	0.05	0.06	0.41	2.89	0	0.14	0.72	0	0	0	6	0.69	-8.92	65.05	63.74	665.27	404.97	755.85	500.38	674.74	434.44	736.75	419.71
31.898	1	0.17	0.19	0.02	0.13	0.11	0.17	0.06	0.76	1.31	99.62	0.47	4.46	98.65	0.08	0.08	1.31	0.11	24.74	6.67	0.24	0.29	0	0.22	0.02	0.01	0.06	0.05	0.42	2.84	0	0.02	0.76	0	0	0	2.87	0.55	-8.55	63.59	65.61	667.98	405.11	757.79	499.42	676.02	433.59	740.15	419.7
31.931	1	0.17	0.19	0.02	0.13	0.1	0.17	0.06	0.87	1.41	99.63	0.43	3.98	98.33	0.07	0.08	1.41	0.12	23.39	7.01	0.2	0.24	0	0.18	0.02	0.01	0.08	0.06	0.48	3.03	0	0.02	0.87	0	0	0	8.62	1.61	-8.27	65.77	65.05	669.87	405.34	758.56	499.07	677.8	434.01	741.43	420.48
31.965	1	0.17	0.18	0.02	0.13	0.1	0.17	0.07	1.29	1.88	99.63	0.43	4.03	98.36	0.06	0.11	1.88	0.14	23.01	6.38	0.18	0.21	0	0.15	0.03	0.01	0.13	0.09	0.71	3.59	0	0.03	1.29	0	0	0	6.59	-1.52	-9.07	64.31	65.02	671.69	405.44	759.7	498.32	678.8	433.56	742.49	420.48
31.998	1	0.16	0.18	0.02	0.13	0.07	0.16	0.07	1.32	1.77	99.64	0.33	1.64	97.97	0.05	0.1	1.77	0.15	17.16	5.39	0.13	0.13	0	0.16	0.05	0.01	0.14	0.13	0.6	3.59	0	0.03	1.32	0	0	0	10.32	2.62	-7.82	66.58	66.24	673.47	405.66	760.32	497.51	679.94	433.74	744.93	420.9
32.031	1	0.16	0.18	0.02	0.13	0.07	0.16	0.07	1.39	2.09	99.64	0.33	0.56	98.38	0.05	0.09	2.09	0.18	14.87	4	0.13	0.1	0	0.15	0.07	0.02	0.12	0.26	0.67	3.78	0	0.02	1.39	0	0	0	9.76	1.46	-7.95	66.36	63.86	674.57	405.91	759.57	495.96	681.35	433.11	744.03	420.86
32.065	1	0.15	0.18	0.02	0.13	0.05	0.15	0.07	1.6	2.76	99.63	0.33	0	98.74	0.04	0.08	2.76	0.18	10.45	3.1	0.13	0.07	0	0.12	0.08	0.02	0.1	0.34	0.78	3.97	0	0.02	1.6	0	0	0	8.09	-0.19	-8.8	65.54	64.23	675.83	405.56	760.1	494.03	681.6	432.8	744.63	420.43
32.098	1	0.15	0.18	0.02	0.13	0.04	0.15	0.06	1.46	2.46	99.63	0.33	0	98.54	0.03	0.09	2.46	0.18	6.98	2.01	0.13	0.04	0	0.15	0.1	0.02	0.06	0.32	0.61	3.52	0	0.03	1.46	0	0	0	9.2	-0.95	-7.87	66.09	64.91	676.52	405.78	759	492.46	681.44	432.63	745.2	420.45
32.132	1	0.14	0.19	0.02	0.13	0.04	0.14	0.07	1.44	2.8	99.63	0.33	0	98.65	0.03	0.11	2.8	0.16	4.07	1.02	0.12	0.03	0	0.11	0.1	0.03	0.03	0.27	0.73	3.92	0	0.01	1.44	0	0	0	10.65	-0.55	-7.73	66.43	64.26	677.3	405.75	759.01	491.71	682.23	432.29	745.43	420.69
32.165	1	0.14	0.18	0.02	0.13	0.04	0.14	0.06	1.35	2.42	99.63	0.33	0	98.7	0.03	0.12	2.42	0.13	4.69	0.67	0.13	0.04	0	0.13	0.12	0.03	0.01	0.26	0.47	3.25	0	0.01	1.35	0	0	0	10.03	0.36	-8.35	65.93	62.84	677.8	405.42	759.27	491.22	683.18	431.94	744.86	419.92
32.198	1	0.14	0.18	0.02	0.13	0.04	0.14	0.06	1.3	2.1	99.63	0.33	0	98.77	0.03	0.12	2.1	0.11	5.45	0.42	0.14	0.05	0	0.16	0.15	0.03	0.01	0.31	0.39	2.86	0	0.01	1.3	0	0	0	10.28	-0.09	-7.58	66.06	63.93	678.35	405.62	759.52	491.21	683.37	432.3	746.07	419.84
32.232	1	0.13	0.18	0.02	0.13	0.04	0.14	0.06	1.2	1.53	99.64	0.33	0	98.44	0.03	0.12	1.53	0.1	5.9	0.27	0.13	0.07	0	0.3	0.18	0.03	0	0.45	0.16	2.32	0	0.01	1.2	0	0	0	7.86	1.27	-7.3	66.02	62.41	679.93	405.81	759.87	489.95	685.28	431.46	746.57	419.73
32.265	1	0.13	0.18	0.02	0.13	0.04	0.14	0.06	1.16	1.3	99.64	0.33	0	98.37	0.03	0.14	1.3	0.1	8.2	0.24	0.14	0.08	0	0.39	0.22	0.03	0	0.81	0.13	2.04	0	0.01	1.16	0	0	0	7.94	-1.5	-6.27	65.61	61.14	680	404.46	761.6	490.4	687.37	430.6	747.37	418.88
32.298	1	0.13	0.18	0.02	0.13	0.05	0.14	0.06	1.32	0.87	99.64	0.33	0	98.06	0.03	0.18	0.87	0.09	9.62	0.2	0.13	0.07	0	0.54	0.3	0.03	0	1.32	0.07	1.64	0	0.01	1.16	0	0	0	5.84	-2.38	-6.99	64.71	60.8	681.88	404.43	763.48	490.51	689.05	430.02	748.79	418.69
32.332	1	0.13	0.18	0.02	0.13	0.05	0.15	0.06	2.27	0.6	99.64	0.33	0	98.77	0.04	0.21	0.6	0.08	10.64	0.2	0.13	0.05	0	1.03	0.47	0.03	0	2.27	0.03	1.26	0	0.01	1.07	0	0	0	4.02	-0.08	-6.13	64.42	61.59	683.69	403.99	766.19	490.53	691.3	429.72	751.82	418.28
32.365	1	0.13	0.18	0.02	0.13	0.05	0.16	0.06	3.82	0.54	99.64	0.33	0	98.35	0.05	0.2	0.54	0.07	12.35	0.21	0.17	0.04	0	1.43	0.97	0.03	0.01	3.82	0.02	1.2	0	0.01	1.03	0	0	0	5.22	-1.57	-6.65	64.35	60.48	686.06	403.47	768.87	490.94	694.13	428.91	753.64	418.1
32.399	1	0.13	0.18	0.03	0.13	0.05	0.16	0.06	3.91	0.3	99.64	0.33	0	97.35	0.07	0.2	0.3	0.06	10.13	0.21	0.26	0.04	0	2.51	2.01	0.04	0.01	3.91	0.01	1	0	0.01	0.85	0	0	0	3.42	-3.99	-7.69	63.74	59.64	689.75	403.89	771.14	489.63	696.99	428.41	755.8	418.54
32.432	1	0.14	0.18	0.03	0.13	0.06	0.2	0.06	6.04	0.29	99.61	0.33	0	97.4	0.09	0.19	0.28	0.06	13.21	0.27	0.29	0.05	0	4.3	4.9	0.05	0.02	6.04	0.01	0.91	0	0.01	0.82	0	0	0	6.05	-3.89	-7.41	64.77	61.24	691.72	403.63	773.62	490.31	698.51	428.95	758.8	418.19
32.465	1	0.15	0.18	0.03	0.12	0.07	0.22	0.06	8.01	0.44	99.56	0.5	0	98.36	0.09	0.19	0.28	0.05	17.96	0.35	0.44	0.07	0	4.69	8.01	0.05	0.04	6.7	0.01	0.95	0	0.03	0.92	0	0	0	7.95	-1.53	-6.79	65.16	62.4	692.71	402.64	776.62	491.64	700.07	428.05	761.71	418.32
32.499	1	0.14	0.18	0.03	0.12	0.11	0.25	0.06	8.58	0.58	99.51	0.88	1.19	97.98	0.12	0.12	0.25	0.04	25.23	0.58	0.55	0.06	0	5.22	8.58	0.09	0.08	3.04	0.01	0.8	0	0.49	0.89	0	0	0	13.4	-2.6	-6.67	66.71	62.18	695.58	403.9	777.6	491.46	702.22	429.76	763.55	419.5
32.532	1	0.14	0.18	0.03	0.12	0.18	0.27	0.06	8.91	0.94	99.45	1.64	4.51	98.37	0.14	0.08	0.25	0.02	33.44	0.94	0.84	0.07	0	5.71	8.91	0.12	0.16	2.42	0.01	0.69	0	1.79	0.95	0	0	0	11.63	1.49	-7.4	66.95	61.15	696.22	403.61	779.86	492.66	704.04	430.04	764.16	418.84
32.565	1	0.14	0.18	0.03	0.12	0.19	0.25	0.06	7.15	1.7	99.49	1.5	5.91	97.51	0.15	0.05	0.27	0.02	34.07	1.7	0.97	0.06	0	4.69	7.15	0.16	0.28	0.67	0.01	0.67	0	1.9	1.07	0	0	0	12.9	3.65	-7.29	66.39	61.75	696.65	403.11	781.11	492.99	704.65	430.13	765.29	418.49
32.599	1	0.14	0.17	0.03	0.12	0.24	0.26	0.06	5.93	2.88	99.49	1.82	8.14	97.48	0.12	0.04	0.25	0.01	37.79	2.88	1.07	0.07	0	5.09	5.93	0.26	0.42	0.35	0.01	0.7	0.01	0.69	1.53	0	0	0	13.91	3.72	-8.17	65.55	61.94	696.18	403.35	781.23	493.92	704.05	431.1	764.7	418.56
32.632	1	0.14	0.17	0.03	0.12	0.33	0.24	0.06	4.03	4.03	99.33	2.36	11.47	96.91	0.1	0.03	0.26	0.01	42.96	4.3	1.05	0.08	0	4.03	3.52	0.32	0.61	0.31	0.01	0.79	0.01	0.31	1.79	0	0	0	14.25	4.77	-8.35	65.01	62.41	695.95	403.75	781.53	495.17	703.65	431.24	764.91	419.31
32.665	1	0.16	0.16	0.03	0.12	0.49	0.24	0.06	3.67	3.67	99.02	3.65	14.87	97.63	0.1	0.03	0.27	0.01	48.94	7.27	0.96	0.06	0	3.67	2.24	0.42	0.72	0.22	0.01	0.94	0.01	0.04	2.19	0	0	0	11.33	3.41	-8.44	64.14	62.38	695.08	404.57	780.46	495.02	702.52	431.29	763.98	420.59
32.699	1	0.16	0.15	0.02	0.12	0.73	0.25	0.06	3.66	3.66	98.53	5.58	18.24	96.83	0.09	0.03	0.25	0.01	54.49	9.34	1.06	0.07	0	3.66	1.35	0.62	0.77	0.31	0.01	1.14	0.01	0.05	3.02	0	0	0	11.9	4.9	-8.55	64.49	61.03	694.73	405.7	779.8	496.43	702.86	432.62	762.76	420.91
32.732	1	0.17	0.15	0.02	0.11	0.83	0.24	0.06	3.38	3.38	98.34	5.99	19.45	97.43	0.08	0.03	0.23	0.01	55.7	11.05	1	0.08	0	3.38	1.03	0.59	0.7	0.4	0.01	1.27	0.01	0.02	3.51	0	0	0	11	3.83	-9.26	63.86	61.6	693.81	406.46	778.08	495.79	700.92	433.57	761.3	421.34
32.766	1	0.17	0.13	0.02	0.11	1.07	0.22	0.06	2.46	2.46	97.86	6.18	21.92	97.86	0.06	0.04	0.23	0.01	57.02	11.41	1.02	0.2	0	2.46	1.02	0.86	0.57	0.88	0.02	1.68	0.01	0.01	5.13	0	0	0	7.41	2.89	-9.04	63.81	61.11	692.38	407.15	776.19	495.9	699.67	433.72	759.52	421.37
32.799	1	0.15	0.12	0.02	0.1	0.94	0.19	0.06	1.9	1.9	98.12	4.15	21.43	97.05	0.05	0.05	0.27	0.01	52.37	10.09	1.12	0.25	0	1.9	0.92	0.96	0.49	0.65	0.03	1.87	0.01	0.02	6.36	0	0	0	8.05	4.52	-9.86	63.89	61.19	691.21	407.9	774.08	495.26	697.71	434.9	757.45	421.64
32.832	1	0.14	0.11	0.02	0.1	0.78	0.18	0.06	1.84	1.84	98.43	2.9	20.21	98.69	0.04	0.06	0.27	0.01	47.79	8.23	1.12	0.38	0	1.84	1.13	0.88	0.35	0.51	0.03	1.9	0.01	0.02	7.03	0	0	0	5.29	0.38	-11.34	63.23	61.56	688.93	407.77	771.89	493.96	694.58	435.37	754.58	421.6
32.866	1	0.12	0.1	0.02	0.09	0.68	0.15	0.06	1.21	1.02	98.64	1.63	19.85	98.3	0.05	0.06	0.31	0.01	41.11	6.8	1.15	0.34	0	1.02	1.21	0.97	0.26	0.26	0.06	2.39	0.01	0.01	9.12	0	0	0	5.67	1.72	-10.41	62.66	62.03	687.33	408.56	768.74	493.24	692.37	435.66	752.89	422.05
32.899	1	0.11	0.1	0.02	0.09	0.42	0.14	0.06	1.45	0.9	99.15	0.88	16.37	97.23	0.06	0.06	0.3	0.01	32.37	4.93	1.06	0.2	0	0.9	1.45	0.86	0.22	0.21	0.06	2.33	0.01	0	9.29	0	0	0	5.29	4.21	-9.56	63.1	60.42	686.56	410.15	765.92	493.06	692.05	436.74	750.75	422.46
32.932	1	0.1	0.08	0.02	0.09	0.5	0.13	0.06	1.97	0.7	99.01	0.84	18	96.96	0.06	0.06	0.29	0.02	31.29	3.27	0.99	0.16	0	0.7	1.97	0.8	0.27	0.29	0.08	2.74	0.01	0	11.29	0	0	0	7.14	4.69	-8.3	62.66	62.24	684.42	408.89	766.07	494.52	690.46	435.74	751.23	422.31
32.966	1	0.09	0.07	0.02	0.08	0.65	0.12	0.06	2.02	0.38	98.7	0.87	20.59	98.14	0.05	0.05	0.28	0.02	31.61	2.66	1	0.1	0	0.38	2.02	0.84	0.41	0.58	0.14	3.03	0.01	0	13.58	0	0	0	8.13	2.17	-9.67	61.97	62.82	683.43	407.66	767.79	496.54	689.91	435.68	751.08	421.38
32.999	1	0.09	0.07	0.02	0.08	0.6	0.12	0.06	2.03	0.38	98.79	0.81	19.85	98.29	0.05	0.04	0.26	0.03	30.74	1.91	0.92	0.07	0	0.38	2.03	0.75	0.41	1.15	0.12	3.02	0.01	0.01	13.31	0	0	0	8.13	-1.74	-6.98	61.42	65.84	683.14	406.54	768.63	496.44	689.57	434.41	754.1	421.37
33.032	1	0.08	0.06	0.02	0.08	0.81	0.11	0.06	2.06	0.35	98.38	0.96	22.27	97.9	0.07	0.04	0.21	0.03	33.06	1.13	0.83	0.05	0	0.35	2.06	0.63	0.46	2.03	0.1	3.34	0.01	0.01	14.77	0	0	0	8.96	-2.8	-7.51	61.4	66.88	684.06	406.1	770.56	497.14	690.19	434.74	755.63	420.97
33.066	1	0.08	0.05	0.02	0.07	1.26	0.11	0.07	3.99	0.3	97.48	1.33	25.8	98.76	0.07	0.03	0.14	0.03	35.74	0.74	0.79	0.03	0	0.3	2.39	0.38	0.53	3.99	0.08	4.45	0.02	0.01	17.43	0	0	0	10.29	-0.1	-8.25	61.41	66.67	684.92	405.88	772.64	498.51	691.47	434.93	756.65	420.92
33.099	1	0.08	0.05	0.02	0.07	1.29	0.11	0.07	4.15	0.27	97.43	1.5	25.88	97.05	0.08	0.03	0.13	0.03	37.11	0.6	0.69	0.03	0	0.27	2.36	0.31	0.57	4.15	0.08	4.58	0.02	0.01	16.93	0	0	0	3.71	-4.52	-6.78	62.46	65.48	686.68	407.65	771.49	496.89	692.85	433.87	757.34	422.51
33.133	1	0.08	0.06	0.02	0.07	1.81	0.12	0.07	5.5	0.27	96.38	2.82	27.96	98.57	0.08	0.03	0.11	0.04	43.78	0.58	0.98	0.03	0	0.27	2.55	0.16	0.56	5.5	0.06	4.61	0.03	0.03	16.64	0	0	0	15.29	-0.85	-7.25	61.96	65.46	688.19	408.17	771.66	496.94	693.57	435.6	757.95	423.76
33.166	1	0.08	0.06	0.02	0.07	2.11	0.13	0.07	4.11	0.29	95.77	3.35	29.24	98.45	0.07	0.04	0.11	0.04	47.38	0.69	1.07	0.04	0	0.29	2.92	0.12	0.54	4.11	0.05	4.38	0.03	0.04	16.24	0	0	0	14.02	-1.24	-8.16	62.96	63.73	690.82	410.02	770.9	494.58	695.15	437.12	757.59	424.37
33.199	1	0.08	0.06	0.02	0.07	1.81	0.12	0.07	2.84	0.26	96.38	2.6	28.04	98.4	0.06	0.02	0.13	0.03	45.4	1.21	1.95	0.06	0	0.26	2.84	0.14	0.53	2.06	0.06	4.05	0.03	3.6	15.82	0	0	0	9.49	1.4	-9.56	62.93	62.82	689.58	409.52	771.73	495.97	695.04	437.38	756.16	422.89
33.233	1	0.08	0.06	0.02	0.07	1.55	0.13	0.06	3.37	0.23	96.89	2.53	26.19	98.7	0.05	0.02	0.15	0.02	44.5	1.34	2.8	0.06	0	0.23	3.37	0.15	0.43	2.06	0.06	3.47	0.04	8.05	14.88	0	0	0	11.12	0.35	-9.75	63.12	64.46	689.04	408.99	773.5	498.05	694.66	437.96	757.32	422.84
33.266	1	0.09	0.06	0.02	0.07	1.53	0.13	0.06	4.69	0.25	96.94	2.8	25.46	98.41	0.05	0.02	0.16	0.02	44.52	1.78	3.24	0.09	0	0.25	4.69	0.18	0.49	2.66	0.06	3.27	0.04	1.71	14.75	0	0	0	11.86	-1.38	-10.32	62.8	63.4	689.56	409.03	773.43	497.71	695.21	437.89	756.8	422.84
33.299	1	0.09	0.07	0.02	0.08	1.07	0.13	0.06	6.89	0.28	97.86	2.4	21.42	98.22	0.04	0.02	0.16	0.02	40.31	2.61	4.3	0.09	0	0.28	6.89	0.18	0.46	3.41	0.06	3.28	0.04	0.24	13.65	0	0	0	10.87	1.95	-9.17	63.21	64.07	688.87	409.26	773.41	498.41	694.97	437.83	757.38	423.31
33.333	1	0.11	0.08	0.03	0.08	1.18	0.15	0.06	8.34	0.29	97.65	3.9	21.41	98.48	0.04	0.02	0.15	0.02	45.13	3.6	3.19	0.1	0	0.29	8.34	0.19	0.42	5.86	0.06	3.65	0.04	0.04	12.04	0	0	0	8.74	-1.14	-11.36	62.74	64.49	688.45	408.48	774.36	498.54	694.07	438.15	756.56	422.22
33.366	1	0.12	0.08	0.03	0.08	1.86	0.17	0.06	9.7	0.3	96.28	7.67	24.71	98.04	0.05	0.02	0.14	0.02	52.66	4.74	2.54	0.08	0	0.3	9.7	0.18	0.53	6.98	0.05	3.67	0.04	0.04	12.38	0	0	0	10.22	2.43	-10.99	62.59	64.6	688.3	407.68	776.02	500.25	694.97	437.62	757.57	421.68
33.4	1	0.12	0.07	0.02	0.08	2.39	0.18	0.06	10.84	0.33	95.22	10.85	26.67	97.75	0.05	0.02	0.12	0.02	56.29	4.79	1.35	0.04	0	0.33	10.84	0.19	0.81	8.54	0.05	3.43	0.04	0.05	12.85	0	0	0	13.46	3.15	-9.97	62.31	64.83	688.35	406.81	776.85	500.28	695.85	437.64	758.58	421.28
33.433	1	0.12	0.07	0.02	0.08	2.28	0.18	0.06	11.97	0.34	95.44	10.92	25.96	97.15	0.05	0.01	0.12	0.02	55.24	4.94	1.24	0.04	0	0.34	11.97	0.21	1.37	9.37	0.04	2.76	0.04	0.12	12.95	0	0	0	15.93	4.35	-10.35	61.08	64.04	688.35	405.77	777.94	500.91	696.66	436.91	758.63	420.76
33.466	1	0.13	0.08	0.03	0.09	2.26	0.19	0.06	14.58	0.37	95.48	13.97	24.65	98.01	0.06	0.02	0.13	0.03	56.12	4.41	1.15	0.03	0	0.37	14.58	0.22	1.87	12.14	0.04	2.55	0.03	0.1	12.41	0	0	0	12.59	2.52	-9.51	62.02	63.11	689.8	406.03	778.61	500.67	698.33	435.06	759.95	421.45
33.5	1	0.14	0.08	0.03	0.09	1.47	0.19	0.06	16.05	0.4	97.06	9.91	20.1	98.21	0.09	0.02	0.15	0.04	49.82	4.53	1.34	0.03	0	0.4	16.05	0.24	1.89	15.44	0.03	2.17	0.03	0.06	11.7	0	0	0	8.46	1.99	-9.05	62.55	63.14	690.1	406.08	779.36	500.7	699.05	434.7	760.73	421.21
33.533	1	0.16	0.09	0.03	0.09	1.43	0.21	0.06	19.42	0.53	97.14	13.83	18.1	98.46	0.12	0.02	0.18	0.04	51.15	4.71	2.09	0.06	0	0.53	17.74	0.24	2.09	19.42	0.03	1.92	0.02	0.1	10.77	0	0	0	5.99	1.22	-9.47	62.52	63.08	690.79	405.87	780.8	501.38	699.85	433.92	761.6	421.07
33.566	1	0.18	0.09	0.04	0.09	1.04	0.21	0.06	28.72	0.67	97.92	18.47	12.28	97.52	0.14	0.02	0.19	0.06	46.14	3.75	2.93	0.07	0	0.67	22.21	0.26	2.92	28.72	0.03	1.72	0.02	0.11	10.42	0	0	0	6.54	3.65	-10.04	62.59	63.81	690.48	404.78	782.7	502.47	700.1	434.04	762.34	419.99
33.6	1	0.18	0.1	0.05	0.09	0.62	0.22	0.06	24.62	1.01	98.76	8.59	8.44	98.08	0.15	0.02	0.23	0.07	39.27	3.44	3.29	0.09	0	1.01	23.42	0.32	2.93	24.62	0.02	1.21	0.02	0.06	9.22	0	0	0	8.52	2.33	-10.69	62.52	62.28	691.23	405.46	781.72	501.25	700.38	433.94	761.39	421.44
33.633	1	0.16	0.1	0.05	0.09	0.53	0.21	0.06	22.87	1.05	98.93	6.34	9.05	98.13	0.18	0.02	0.24	0.08	36.96	3.35	3.61	0.11	0	1.05	22.87	0.33	2.76	15.95	0.02	1.3	0.02	0.09	9.04	0	0	0	7.82	2.19	-9.27	62.71	65.02	691.24	405.25	782.71	502.41	700	433.95	763.72	420.98
33.666	1	0.13	0.09	0.04	0.09	0.7	0.2	0.06	18.09	1.11	98.59	5.88	14.3	98.66	0.22	0.03	0.27	0.11	40.74	4.08	3.53	0.13	0	1.11	18.09	0.46	2.37	6.39	0.03	1.31	0.02	0.11	9.62	0	0	0	5.22	0.5	-10.86	62.79	63.5	690.4	404.48	784.02	503.72	700.41	433.68	762.45	420.15
33.7	1	0.11	0.08	0.03	0.09	1.51	0.19	0.06	13.01	1.26	96.97	8.96	22.45	97.68	0.23	0.03	0.23	0.14	51.48	4.61	3.77	0.18	0	1.26	13.01	0.62	1.88	1.34	0.03	1.3	0.01	0.11	11.12	0	0	0	2.56	3.29	-9.73	62.37	64.8	689.89	405.42	783.14	503.92	699.51	434.11	762.89	420.62
33.733	1	0.1	0.08	0.03	0.09	1.96	0.18	0.06	8.43	1.06	96.08	8.52	25.77	97.62	0.22	0.06	0.23	0.18	55.37	4.21	3.57	0.23	0	1.06	8.43	0.69	1.42	0.59	0.03	1.44	0.01	0.1	11.49	0	0	0	4.88	3.44	-10.18	63.7	63.04	689.61	406.8	780.53	503.01	698.92	435.36	760.45	421.65
33.767	1	0.1	0.08	0.02	0.08	2.08	0.17	0.06	5.14	1.04	95.84	6.83	27	98.75	0.23	0.08	0.22	0.22	55.67	4.09	3.81	0.33	0	1.04	5.14	0.61	1.3	0.28	0.03	1.66	0.01	0.31	11.89	0	0	0	4.87	-0.14	-10.88	63.26	63.69	687.45	405.43	780.54	503.68	697	434.43	759.33	421.35
33.8	1	0.09	0.08	0.02	0.08	1.62	0.15	0.06	2.72	0.83	96.77	3.93	25.9	96.92	0.27	0.12	0.21	0.27	50.82	3.11	3.27	0.26	0	0.83	2.72	0.69	1.26	0.33	0.03	1.59	0.01	0.09	12.05	0	0	0	5.65	4.76	-10.73	64.09	62.24	686.42	406.78	777.9	503.76	696.17	435.26	756.98	421.95
33.833	1	0.1	0.08	0.02	0.09	0.76	0.13	0.06	1.14	0.72	98.48	1.25	21	96.66	0.25	0.18	0.18	0.35	37.73	2.95	2.07	0.18	0	0.72	1.14	0.71	0.94	0.48	0.03	1.42	0	0.02	11.84	0	0	0	7.16	5.18	-10.76	64.38	63.19	684.44	407.59	775.72	504.01	693.48	436.31	755.3	423.24
33.867	1	0.1	0.08	0.02	0.09	0.47	0.12	0.06	0.59	0.59	99.07	0.71	17.63	95.06	0.21	0.25	0.21	0.46	30.27	2.28	1.43	0.14	0	0.59	0.53	0.84	0.87	0.43	0.04	1.13	0	0.01	11.22	0	0	0	13.07	7.22	-10.75	64.95	62.54	682.48	408.52	773.23	505.17	691.65	437.69	752.81	424.65
33.9	1	0.1	0.09	0.02	0.09	0.36	0.12	0.06	0.6	0.51	99.29	0.53	15.75	94.2	0.16	0.38	0.23	0.64	26.22	1.6	1	0.11	0	0.51	0.35	0.82	0.88	0.6	0.04	1.17	0	0.01	10.87	0	0	0	10.22	8.06	-11.16	63.95	63.24	679.19	407.79	771.61	505.45	688.51	437	750.48	424.39
33.933	1	0.1	0.09	0.02	0.1	0.3	0.12	0.06	0.82	0.42	99.41	0.48	14.17	92.24	0.12	0.52	0.28	0.87	24.47	1.03	0.94	0.13	0	0.42	0.37	1.04	0.84	0.82	0.06	1.21	0	0.03	10.09	0	0	0	7.31	9.63	-10.69	63.35	59.79	675.23	408.83	766.18	505.4	686.26	437.42	744.47	423.76
33.967	1	0.1	0.09	0.02	0.1	0.41	0.12	0.06	1.09	0.35	99.18	0.73	16.52	95.83	0.12	0.75	0.31	1.3	30.09	0.8	1.02	0.2	0	0.35	0.48	1.14	0.77	1.09	0.08	1.45	0	0.01	10.17	0	0	0	5.17	6.33	-10.53	62.08	62.4	672.63	407.31	766.43	506.59	683.37	435.58	744.64	423.72
34	1	0.1	0.08	0.02	0.1	0.63	0.13	0.07	1.65	0.32	98.75	1.18	19.7	94.99	0.12	0.82	0.32	1.57	36.39	0.6	1.1	0.26	0	0.27	0.48	1.1	0.71	1.65	0.08	1.55	0	0.01	10.77	0	0	0	6.34	7.28	-10.54	62.54	61.75	670.55	407.85	765.31	508.72	682.17	436.32	742.75	424.35
34.033	1	0.1	0.08	0.02	0.1	0.75	0.13	0.07	2.05	0.29	98.49	1.55	20.94	91.07	0.09	1.1	0.29	1.93	39.63	0.5	1.25	0.32	0	0.25	0.75	1.1	0.68	2.05	0.08	1.59	0	0.02	10.81	0	0	0	4.21	10.39	-9.39	61.74	60.15	667.99	407.95	762.34	508.24	680.94	436.01	739.84	423.82
34.067	1	0.1	0.08	0.02	0.1	0.8	0.13	0.07	2.15	0.24	98.39	1.61	21.6	93.46	0.05	1.31	0.24	2.27	40	0.4	1.03	0.36	0	0.16	0.97	1.18	0.64	2.15	0.12	1.79	0	0.01	11.21	0	0	0	6.26	8.7	-9.37	62.47	61.08	666.72	409.32	759.31	507.83	678.27	437.41	738.09	425.07
34.1	1	0.1	0.09	0.02	0.1	0.48	0.13	0.07	1.6	0.23	99.04	0.91	17.55	93.96	0.04	1.42	0.23	2.29	32.67	0.36	0.93	0.25	0	0.16	1.39	1.15	0.52	1.6	0.11	1.78	0	0.01	10.24	0	0	0	7.1	8.28	-10.55	62.69	61.51	665.3	410.16	756.56	506.83	675.59	439.17	735.45	425.01
34.134	1	0.1	0.09	0.02	0.11	0.31	0.12	0.07	2.95	0.2	99.39	0.57	13.85	94.22	0.02	1.55	0.2	2.36	24.83	0.34	0.69	0.22	0	0.12	2.95	1.44	0.52	2.28	0.13	1.94	0	0	10.2	0	0	0	7.29	8.05	-10.45	62.8	62.58	664.25	410.87	755.74	507.61	674.13	440.31	734.97	425.64
34.167	1	0.11	0.1	0.02	0.11	0.25	0.13	0.07	5.08	0.17	99.51	0.64	11.24	93.73	0.02	2.14	0.17	2.29	24.26	0.32	0.76	0.28	0	0.12	5.08	1.54	0.46	2.79	0.12	1.72	0	0	8.51	0	0	0	7.46	8.47	-8.31	62.64	62.67	662.81	409.76	756.01	508.41	674.4	439.08	735.57	425.46
34.2	1	0.12	0.1	0.02	0.11	0.2	0.14	0.07	7.02	0.17	99.6	0.63	8.8	89.06	0.01	1.9	0.17	1.85	22.15	0.29	0.67	0.21	0	0.13	7.02	1.65	0.42	4.4	0.11	1.76	0	0	7.73	0	0	0	9.18	11.52	-9.16	62.53	61.9	661.91	410.34	753.82	507.81	672.9	439.51	733.26	425.76
34.234	1	0.13	0.12	0.03	0.12	0.15	0.15	0.07	8.84	0.17	99.7	0.69	4.99	88.96	0.01	2.3	0.15	1.29	21.54	0.25	0.73	0.33	0	0.17	8.84	1.67	0.35	7.45	0.09	1.49	0	0.02	5.38	0	0	0	9.75	11.57	-7.1	62.75	61.07	660.23	408.65	755.04	509.11	674.15	438.69	733.65	424.93
34.267	1	0.14	0.13	0.04	0.12	0.16	0.18	0.07	16.48	0.2	99.64	1.41	3.74	93.49	0.01	2.27	0.15	1.08	24.04	0.28	0.99	0.5	0	0.2	16.48	1.93	0.3	7.4	0.08	1.71	0	0.01	4.83	0	0	0	5.29	8.67	-7.72	60.87	61.44	658.66	407.37	755.12	509.36	672.89	437.15	732.79	423.49
34.3	1	0.16	0.14	0.05	0.12	0.17	0.21	0.07	22.06	0.27	99.58	2.66	2.08	91.37	0.01	2.3	0.14	0.94	26.47	0.29	1.16	0.7	0	0.27	22.06	2.23	0.27	9.53	0.07	1.84	0	0.01	3.91	0	0	0	7.41	10.2	-6.71	61.4	61.16	657.87	407.12	754.88	509.81	673	437.24	732.64	423.72
34.334	1	0.17	0.14	0.07	0.12	0.24	0.26	0.07	29.51	0.37	99.48	8.19	2.84	92.62	0.01	2.56	0.17	0.83	33.74	0.4	1.88	1.6	0	0.37	29.51	2.52	0.24	9.15	0.06	2.55	0.01	0.01	3.46	0	0	0	4.73	9.35	-6.64	60.38	62.15	657.17	406.92	755.63	510.8	672.51	437.16	733.13	423.47
34.367	1	0.18	0.14	0.1	0.12	0.39	0.33	0.07	39.07	0.46	99.22	27.6	3.67	91.45	0.01	3.03	0.17	0.76	42.26	0.51	2.8	2.53	0	0.46	39.07	2.79	0.27	11.1	0.06	2.97	0.01	0	3.54	0	0	0	5.51	10.15	-6.86	60.49	61.84	657.61	407.71	755.83	511.56	672.87	437.8	733.24	424.35
34.401	1	0.18	0.14	0.12	0.12	0.58	0.34	0.08	38.13	0.71	98.84	39.23	6.67	92.42	0.01	3.64	0.16	0.76	49.76	0.72	4.59	5.03	0	0.71	38.13	3.68	0.24	7.87	0.05	3.94	0.02	0.01	3.32	0	0	0	5.05	9.49	-7.09	60.59	61.7	657.72	407.87	756.3	512.19	673.11	437.89	733.36	424.56
34.434	1	0.17	0.14	0.12	0.12	0.63	0.34	0.08	36.38	0.87	98.74	37.86	8.25	90.13	0.01	3.65	0.15	0.6	50.79	1.19	4.5	5.51	0	0.87	36.38	3.95	0.23	5.14	0.05	5.19	0.02	0.09	3.51	0	0	0	7.54	10.94	-7.27	61.41	62.84	657.88	408.61	755.83	512.28	672.29	439.15	733.57	425.25
34.467	1	0.16	0.13	0.12	0.13	0.62	0.3	0.09	33.51	0.94	98.75	31.52	9.01	91.36	0.02	5.58	0.14	0.49	50.17	1.97	5.05	7.29	0	0.94	33.51	4.72	0.22	3.3	0.07	5.83	0.02	1.62	3.77	0	0	0	7.79	10.21	-8.04	61.99	63.01	657.86	409.09	755.76	512.61	671.88	440.12	733.14	425.39
34.501	1	0.17	0.13	0.13	0.13	0.39	0.33	0.09	35.89	2.04	99.21	24.96	5.02	91.88	0.02	5.82	0.12	0.43	43.74	2.78	4.41	6.97	0	2.04	35.89	6.68	0.19	2.11	0.07	5.64	0.02	1.09	2.88	0	0	0	8.47	9.87	-8.74	62.78	62.31	658.34	410.87	755.04	513.6	671.7	441.1	732.46	427.27
34.534	1	0.15	0.13	0.08	0.15	0.32	0.27	0.1	28.25	2.23	99.37	11.64	5.28	87.67	0.02	8.34	0.11	0.46	39.86	3.38	3.85	4.28	0	2.23	28.25	9.11	0.2	1.59	0.09	6.05	0.01	0.56	2.88	0	0	0	9.56	12.19	-9.17	63.95	61.99	658.28	411.99	753.58	512.89	671.08	442.74	731.22	427.69
34.567	1	0.14	0.12	0.06	0.15	0.22	0.22	0.1	21.9	2.19	99.55	4.5	4.4	91.5	0.02	9.1	0.12	0.49	33.41	3.73	2.85	2.6	0	2.19	21.9	8.85	0.23	1.51	0.09	5.44	0.01	0.26	2.93	0	0	0	7.31	10.12	-9.97	63.23	61.82	657.89	413.11	751.53	511.98	669.61	443.33	729.52	428.11
34.601	1	0.14	0.12	0.06	0.16	0.13	0.22	0.11	22.78	3.14	99.56	2.48	0.43	92.12	0.02	10.01	0.14	0.47	24.84	3.29	1.88	1.42	0	3.14	22.78	11.55	0.22	1.74	0.09	5.33	0.01	0.02	2.74	0	0	0	-0.76	9.71	-10.43	59.9	60.56	655.68	414.36	748.87	512.08	667.63	443.1	726.4	428.46
34.634	1	0.14	0.12	0.05	0.16	0.11	0.22	0.1	22.02	2.87	99.56	2.02	0	91.6	0.03	10.28	0.14	0.45	22.02	2.87	1.49	0.73	0	3.53	23	11.4	0.24	2.26	0.09	4.18	0.01	0.01	2.67	0	0	0	-2.28	10.05	-10.79	59.27	60.12	653.87	415.32	745.41	511.14	665.05	443.36	723.42	428.94
34.667	1	0.13	0.12	0.05	0.17	0.09	0.22	0.11	17.79	1.92	99.57	1.48	0	94.33	0.03	11.35	0.14	0.43	17.79	1.92	1.03	0.53	0	4.03	23.29	11.96	0.26	3.19	0.11	3.69	0.01	0.01	2.77	0	0	0	-0.11	7.94	-9.56	60	60.26	651.52	415.38	742.94	511.4	663.06	443.4	721.73	429.63
34.701	1	0.13	0.12	0.05	0.17	0.08	0.21	0.11	15.81	1.39	99.59	1.14	0	91.17	0.03	11.54	0.16	0.47	15.81	1.39	1.14	0.54	0	4.37	21.72	14.65	0.25	2.78	0.16	3.74	0.01	0	3.04	0	0	0	-1.52	10.33	-9.95	59.59	59.46	649.34	415.08	741.44	511.65	661.55	443.09	719.34	429.11
34.734	1	0.12	0.11	0.04	0.17	0.1	0.18	0.11	15.5	1.09	99.65	0.89	0.45	93.38	0.02	10.83	0.16	0.55	18.58	1.03	1.09	0.71	0	2.99	15.5	16.1	0.24	1.11	0.19	4.44	0.01	0.01	3.34	0	0	0	-9.52	8.76	-9.3	57.97	60.25	647.19	413.34	740.47	510.91	659.55	439.34	718.63	427.5
34.768	1	0.11	0.1	0.03	0.17	0.15	0.15	0.13	9.37	0.93	99.65	0.88	5.59	89.69	0.02	12.39	0.17	0.8	24.48	0.82	0.93	1.62	0	2.06	9.37	16.99	0.29	0.23	0.32	6.46	0.01	0.01	4.09	0	0	0	0.23	11.18	-10.22	59.98	59.93	645.78	412.94	740.09	512.03	658.75	441.89	716.9	427.4
34.801	1	0.1	0.1	0.03	0.16	0.19	0.14	0.13	7.1	1.04	99.62	0.87	8.21	88.86	0.03	11.54	0.17	0.91	26.53	0.6	1.04	2.11	0	1.32	7.1	17.64	0.33	0.18	0.47	7.49	0.01	0.01	5.1	0	0	0	1.72	11.62	-9	60.62	61.59	644.41	413.03	740.5	514.44	657.7	441.87	717.83	428.57
34.834	1	0.1	0.09	0.03	0.17	0.31	0.13	0.15	4.08	0.88	99.39	1.15	12.55	90.91	0.03	12.68	0.17	1.04	33.58	0.6	1.35	3.29	0	0.88	4.08	18.4	0.35	0.07	0.68	10.28	0.01	0.01	5.74	0	0	0	1	10.49	-9.26	60.13	61.73	642.7	413.32	740.86	517.2	656.76	442.22	717.14	429.36
34.868	1	0.1	0.08	0.03	0.16	0.61	0.13	0.16	2.18	0.51	98.78	2.08	18.31	91.56	0.03	12.44	0.16	1.22	43.19	0.77	1.92	4.51	0	0.51	2.18	19.9	0.44	0.06	1.25	11.1	0.01	0.01	7.07	0	0	0	-1.65	10.08	-10.07	59.36	61.61	642.53	414.92	740.68	518.44	656.32	443.71	716.47	430.39
34.901	1	0.09	0.08	0.03	0.16	1.01	0.13	0.18	1.24	0.41	97.98	3.38	22.26	93.83	0.03	13.13	0.15	1.52	49.92	0.88	2.86	6.54	0	0.41	1.24	21.31	0.46	0.07	1.68	13.04	0.01	0.01	8.26	0	0	0	-2.11	8.39	-10.2	59.14	62.37	641.56	415.2	741.08	520.14	655.56	444.45	716.42	430.83
34.934	1	0.09	0.07	0.03	0.15	1.16	0.13	0.17	0.83	0.29	97.68	3.86	23.23	91.24	0.04	12.23	0.15	1.64	51.17	1.2	3.59	6.15	0	0.29	0.83	22.05	0.51	0.09	2.15	13.15	0.01	0.01	8.85	0	0	0	-1.11	10.28	-10.81	59.07	61.9	641.77	416.41	740.76	520.84	655.51	445.76	715.83	431.85
34.968	1	0.1	0.07	0.04	0.16	1.23	0.12	0.19	0.63	0.17	97.54	4.35	23.48	92.82	0.04	13.71	0.15	2.04	52	1.16	4.22	7.73	0	0.17	0.63	19.99	0.63	0.19	2.88	14.44	0.01	0.01	8.95	0	0	0	0.47	9.2	-10.74	59.17	62.95	641.05	416.32	741.03	521.82	654.79	446.55	716.02	431.97
35.001	1	0.1	0.07	0.04	0.16	0.84	0.11	0.2	0.62	0.16	98.32	2.64	20.57	92.63	0.04	12.42	0.16	2.48	45.06	1.21	4.4	7.76	0	0.13	0.62	20.85	0.63	0.2	3.37	16.29	0.01	0	9.05	0	0	0	-0.24	9.34	-9.41	58.93	63.72	642.05	417.01	741.91	522	655.94	447.31	717.95	432.62
35.034	1	0.1	0.07	0.04	0.14	0.8	0.11	0.22	0.67	0.2	98.39	2.18	19.56	94.16	0.03	10.54	0.2	2.4	41.64	1.58	6.62	8.42	0	0.07	0.67	22.79	0.59	0.22	4.34	20.23	0.01	0.02	10.37	0	0	0	-2.99	8.09	-9.65	57.88	64.83	643.04	417.59	743.41	522.91	656.38	447.53	719.57	433.05
35.068	1	0.1	0.06	0.05	0.12	0.91	0.1	0.27	0.72	0.25	98.18	2.32	20.13	93.64	0.03	7.66	0.25	1.77	40.4	2.27	8.3	8.43	0	0.04	0.72	27.87	0.6	0.3	6.41	28.93	0.02	0.04	12.11	0	0	0	-0.62	8.55	-9.08	58.06	65.23	644.35	417.5	745.5	524.04	658.07	447.64	721.77	433.64
35.101	1	0.1	0.07	0.04	0.1	1.01	0.1	0.22	1.08	0.27	97.98	2.3	21.13	95.08	0.03	5.01	0.27	1.31	40.9	2.75	7.82	6.56	0	0.04	1.08	30.51	0.66	0.63	5.79	27.14	0.02	0.08	12.81	0	0	0	1.06	7.19	-8.38	58.01	64.62	646.4	418.43	746.64	524.56	660.2	447.8	723.59	435.19
35.135	1	0.09	0.05	0.03	0.09	2.29	0.1	0.42	1.37	0.29	95.41	4.35	29.03	95.82	0.04	3.69	0.29	0.86	45.72	3.25	6.14	3.66	0	0.02	1.37	38.08	0.69	1.1	9.16	44.31	0.02	0.59	17.83	0	0	0	-0.72	6.33	-9.15	57.56	63.53	648.25	419.6	746.66	523.95	661.3	447.74	723.74	436
35.168	1	0.09	0.04	0.03	0.08	4.8	0.1	0.51	1.41	0.36	90.39	8.3	35.99	96.25	0.05	2.39	0.36	0.57	51.77	4.66	5.35	2.37	0	0.01	1.41	41.16	0.74	0.67	11.66	50.22	0.02	0.63	21.61	0	0	0	-0.56	5.77	-8.57	58.33	64.22	650.6	420.37	747.26	522.32	662.77	448.87	725.72	436.19
35.201	1	0.09	0.03	0.02	0.08	7.59	0.1	0.42	1.31	0.36	84.81	12.62	40.4	92.12	0.05	1.69	0.36	0.34	58.56	6.75	4.2	1.19	0	0.01	1.31	40.41	0.78	0.41	10.69	46.76	0.01	0.9	22.53	0	0	0	1.05	9.7	-8.36	59.24	63.41	650.56	419.59	747.21	521.29	663.42	448.86	725.34	435.17
35.235	1	0.1	0.03	0.02	0.07	11.11	0.1	0.46	1.47	0.38	77.79	13.81	44.7	88.67	0.05	1.09	0.38	0.18	59.6	10.31	3.16	0.49	0	0.01	1.47	35.93	0.76	0.19	10.95	49.43	0.01	0.32	25.76	0	0	0	1.22	11.71	-7.52	59.2	63.49	650.04	418.4	747.27	520.7	663.5	447.54	725.6	434.31
35.268	1	0.1	0.03	0.02	0.07	7.6	0.09	0.34	1.71	0.35	84.8	8.16	41.61	89.53	0.06	0.95	0.35	0.11	53.35	10.04	2.68	0.35	0	0.01	1.71	31.74	0.84	0.19	9.85	42.37	0.01	0.07	25.18	0	0	0	1.68	11.27	-8.07	59.83	63.06	651.26	419.65	746.7	520.4	663.71	447.96	725.53	435.48
35.301	1	0.08	0.02	0.01	0.06	6.84	0.08	0.23	1.46	0.35	86.32	4.99	41.7	93.36	0.07	0.95	0.35	0.09	45.14	8.42	2.23	0.3	0	0.01	1.46	27.77	0.91	0.22	8.68	33.5	0.01	0.02	28.33	0	0	0	-2.39	8.78	-9.8	58.61	63.27	650.25	418.6	746.32	519.98	661.99	446.22	724.1	434.12
35.335	1	0.07	0.02	0.01	0.06	4.97	0.07	0.15	1.35	0.38	90.05	5.43	39.38	92.39	0.08	1.1	0.38	0.09	38.06	6.78	2.05	0.28	0	0.01	1.35	25.1	0.86	0.26	6.4	22.96	0.01	0.01	28.89	0	0	0	-3.87	9.52	-10.3	58.21	62.28	649.39	418.42	745.45	519.59	661.47	445.85	722.56	433.73
35.368	1	0.07	0.02	0.01	0.06	3.77	0.07	0.15	1.18	0.38	92.47	4.96	37.15	92.45	0.07	1.56	0.38	0.11	34.12	5.64	1.9	0.32	0	0.01	1.18	22.98	0.78	0.31	6.06	21.47	0.01	0.01	28.29	0	0	0	-5.1	9.47	-10.18	57.8	61.82	648.21	418.35	744.37	519.51	660.61	445.37	721.34	433.8
35.402	1	0.07	0.03	0.01	0.06	3.23	0.08	0.11	1.2	0.46	93.53	2.9	35.12	91.59	0.06	2.17	0.46	0.15	38.17	4.81	1.91	0.42	0	0.01	1.2	21.09	0.68	0.43	4.03	15.03	0.01	0	24.82	0	0	0	-5.07	10.06	-9.82	57.9	61.82	647.34	418.38	743.43	519.68	659.89	445.27	720.61	433.7
35.435	1	0.07	0.03	0.01	0.07	3.38	0.08	0.11	1.52	0.47	93.25	2.72	35.32	89.25	0.05	3	0.47	0.18	39.76	3.82	1.76	0.66	0	0.01	1.52	19.61	0.64	0.61	3.26	12.73	0.01	0	24.41	0	0	0	-5.11	11.42	-9.48	57.92	62.16	646.38	417.85	743.16	519.54	659.33	445.42	720.23	432.93
35.468	1	0.07	0.03	0.02	0.07	3.42	0.08	0.11	1.99	0.47	93.17	2.4	35.1	89.85	0.04	3.91	0.47	0.3	41.53	3.15	1.73	1.47	0	0.02	1.99	20.11	0.58	0.81	3.17	11.56	0.01	0	23.62	0	0	0	-3.99	11.1	-9.97	57.89	60.91	645.46	417.79	742.24	520.03	658.83	444.97	718.6	433.24
35.502	1	0.07	0.03	0.02	0.07	4.72	0.09	0.09	2.75	0.47	90.57	2.77	37.56	88.53	0.04	4.92	0.47	0.49	45.67	2.5	1.79	3.27	0	0.02	2.75	20.61	0.57	1.15	2.24	6.33	0.01	0	24.53	0	0	0	-4.51	11.78	-9.33	57.95	60.78	644.84	417.53	741.57	519.46	658.59	444.79	718.19	432.87
35.535	1	0.07	0.03	0.02	0.07	6.68	0.09	0.08	4.87	0.39	86.63	4.84	39.68	84.42	0.04	5.24	0.39	0.63	51.39	3.16	2.09	5.73	0	0.03	4.87	18.73	0.7	2.09	1.91	4.42	0.01	0	24.94	0	0	0	-2.67	13.55	-8.65	58.26	62.57	643.65	416.21	741.4	518.57	657.42	445.23	718.43	431.29
35.568	1	0.08	0.03	0.03	0.07	6.67	0.1	0.08	8.52	0.37	86.66	7.91	38.07	87.75	0.04	5.51	0.37	0.68	54.27	3.63	3.1	7.32	0	0.04	8.52	19.21	0.72	2.42	1.9	3.91	0.01	0.01	23.46	0	0	0	-3.81	12.15	-8.52	57.91	62.52	643.07	416.2	740.76	518.53	656.85	444.82	717.91	431.34
35.602	1	0.09	0.03	0.04	0.07	8.55	0.13	0.08	14.12	0.3	82.9	19.29	38.1	88.56	0.03	5.25	0.3	0.73	61.41	4.56	3.72	7.95	0	0.07	14.12	14.11	0.81	3.75	1.93	2.69	0.01	0.01	22.24	0	0	0	-1.88	11.77	-7.77	58.53	64.08	643.04	415.38	741.19	518.07	656.59	444.79	719.12	430.79
35.635	1	0.1	0.03	0.05	0.07	9.56	0.13	0.08	18.62	0.31	80.88	27.87	37.77	87.23	0.04	5.62	0.31	0.68	62.88	6.36	5.02	9.97	0	0.08	18.62	15.41	0.8	2.86	2.02	2.69	0.01	0.17	22.59	0	0	0	-1.26	12.39	-8.41	58.94	63.53	644.48	416.14	742.12	518.49	657.77	445.44	719.73	431.43
35.668	1	0.1	0.03	0.05	0.07	9.4	0.14	0.08	20.26	0.31	81.2	30.64	37.09	92.08	0.04	5.15	0.31	0.6	62.91	8.52	6.37	7.78	0	0.1	20.26	14.42	0.8	0.86	2.24	2.34	0.01	2.88	22.41	0	0	0	1.21	9.73	-7.28	60.01	63.64	644.74	416.33	742.36	518.91	658.48	445.87	720.64	432.26
35.702	1	0.12	0.04	0.05	0.07	9.46	0.15	0.08	19.71	0.31	81.09	35.56	36.75	95.22	0.06	4.75	0.31	0.52	66.22	12.74	6.92	7.84	0	0.16	19.71	14.03	0.75	0.33	2.12	2.12	0.01	2.12	20.79	0	0	0	0.82	7.04	-8.64	60.23	63.29	645.5	416.46	742.78	518.79	658.68	446.18	720.36	432
35.735	1	0.16	0.03	0.05	0.07	12.2	0.15	0.07	19.16	0.34	75.6	41.39	38.86	94.42	0.07	4.27	0.34	0.41	69.84	20.51	7.69	8.57	0	0.17	19.16	15.08	0.75	0.1	2.34	2.25	0.01	1.96	21.51	0	0	0	2.08	7.85	-8.17	60.7	63.14	646.08	416.51	742.62	518.19	659.15	445.99	720.78	432.22
35.769	1	0.2	0.04	0.05	0.07	14.26	0.15	0.07	16.99	0.39	71.49	44.85	40.98	94.12	0.09	4.15	0.39	0.32	73.77	27.12	6.65	7.84	0	0.21	16.99	18.67	0.69	0.07	2.71	2.34	0.01	1.27	21.13	0	0	0	-0.11	8.13	-8.77	59.86	62.62	646.97	416.17	743.13	517.22	659.89	445.36	720.93	431.39
35.802	1	0.25	0.04	0.04	0.07	13.76	0.15	0.08	11.94	0.44	72.47	36.51	41.75	93.38	0.1	4.61	0.44	0.29	74.51	32.91	6.13	7.66	0	0.26	11.94	22.22	0.5	0.08	3.09	2.64	0.01	0.47	20.38	0	0	0	-0.14	8.77	-8.57	59.91	62.41	647.2	416.44	743.05	517.23	660.13	445.28	721.05	431.74
35.835	1	0.31	0.04	0.03	0.07	16.7	0.14	0.07	8.72	0.48	66.6	35.33	44.83	93.97	0.12	3.45	0.48	0.27	77.09	40.86	4.83	4.92	0	0.24	8.72	22.2	0.5	0.09	3.22	3.04	0.01	0.16	21.11	0	0	0	-0.24	8.27	-9.08	59.84	62.81	647.77	416.31	742.95	516.56	659.83	444.75	721.24	431.57
35.869	1	0.31	0.04	0.02	0.07	12.44	0.13	0.07	5.72	0.49	75.13	21.01	43.06	97.15	0.13	2.84	0.49	0.26	71.14	41.88	4.29	2.38	0	0.35	5.72	25.14	0.42	0.12	3.04	2.8	0.01	0.08	21.05	0	0	0	-3.66	4.35	-8.53	58.8	62.82	647.81	416.87	742.54	516.54	659.78	444.3	721.41	432.13
35.902	1	0.25	0.04	0.02	0.07	10.48	0.13	0.07	5.13	0.5	79.04	15.22	42.07	96.37	0.12	1.42	0.5	0.23	66.83	36.81	3.73	1.22	0	0.32	5.13	23.25	0.35	0.14	2.5	2.55	0.01	0.15	21.5	0	0	0	-0.14	5.61	-9.6	60.06	62.2	647.06	416.36	741.06	515.48	658.63	444.59	719.42	431.4
35.935	1	0.19	0.04	0.02	0.07	7.42	0.12	0.06	4.71	0.5	85.16	9.39	39.7	96.05	0.11	1.03	0.5	0.23	60.42	29.19	2.67	0.59	0	0.36	4.71	19.95	0.34	0.33	1.9	2.25	0	0.07	21.37	0	0	0	-5.12	6.05	-10.72	58.4	61.47	647.34	416.87	741.19	515.31	658.78	444.56	718.75	431.06
35.969	1	0.14	0.04	0.02	0.07	5.3	0.12	0.06	4.64	0.51	89.41	5.6	37.26	95.52	0.1	0.84	0.51	0.26	53.54	21.21	2.11	0.64	0	0.42	4.64	16.74	0.31	0.49	1.58	2.01	0	0.04	21.63	0	0	0	-3.29	6.7	-11.21	58.86	60.17	647.17	417.1	739.89	514.7	658.56	444.52	717.26	431.34
36.002	1	0.12	0.04	0.02	0.07	3.89	0.12	0.06	5.17	0.53	92.22	4.91	34.24	96.16	0.09	0.59	0.53	0.25	51.3	14.71	2.05	0.91	0	0.47	5.17	13.58	0.28	0.98	1.39	1.6	0	0.07	19.88	0	0	0	-2.6	5.9	-10.95	60.14	60.09	647.06	415.4	739.01	511.64	658.47	443.84	716.71	429.03
36.035	1	0.12	0.05	0.02	0.07	2.23	0.13	0.06	6	0.57	95.55	3.51	29	97.65	0.08	0.41	0.57	0.26	46.11	10.6	2.15	1.01	0	0.53	6	10.49	0.22	1.5	1.01	1.36	0	0.02	17.35	0	0	0	3.93	3.36	-9.86	62.03	63.95	646.77	415.26	738.17	511.58	656.02	444.27	718.33	429.91
36.069	1	0.11	0.06	0.02	0.08	1.25	0.13	0.06	6.45	0.7	97.5	2.1	23.78	98.32	0.07	0.27	0.7	0.26	39.09	7.32	2.95	1.09	0	0.49	6.45	7.67	0.18	1.3	0.73	1.2	0	0.02	15.66	0	0	0	1.08	1.65	-11.18	60.95	62.69	646.74	414.36	738.64	510.71	656.57	444.08	717.2	428.17
36.102	1	0.11	0.07	0.03	0.08	0.76	0.14	0.06	9.64	0.76	98.47	1.86	18.26	97.58	0.08	0.24	0.76	0.25	34.35	4.47	3.85	0.69	0	0.69	9.64	5.94	0.17	2.27	0.5	0.94	0	0.09	13.62	0	0	0	7.13	3.52	-9.47	63.56	63.95	646.93	413.65	738.37	509.64	656.69	444.39	718.5	428.01
36.136	1	0.11	0.08	0.03	0.09	0.56	0.16	0.06	14.4	0.88	98.87	2.43	14.55	95.45	0.09	0.24	0.75	0.23	32.97	3.21	3.15	0.33	0	0.88	14.4	3.37	0.16	3.03	0.31	0.73	0	0.08	11.56	0	0	0	8.17	6.78	-8.53	63.86	62.59	648.24	413.53	739.31	509.23	658.98	443.81	719.59	428.16
36.169	1	0.12	0.1	0.04	0.09	0.42	0.19	0.06	18.6	1.26	99.15	3.22	11.08	97.42	0.12	0.26	0.79	0.23	32.4	2.69	2.79	0.36	0	1.26	18.6	2.4	0.16	2.72	0.22	0.58	0	0.03	9.27	0	0	0	4.57	3.85	-8.12	62.58	62.73	650.21	413.28	741.79	509.26	661.26	443.13	722.1	427.86
36.202	1	0.13	0.1	0.04	0.1	0.5	0.21	0.06	18.89	1.4	99	4.57	12.5	97.55	0.13	0.28	0.81	0.24	36.63	3.08	2.35	0.4	0	1.4	18.89	2.31	0.11	1.52	0.2	0.53	0	0.14	8.63	0	0	0	4.47	3.58	-8.39	62.59	63.62	652.79	412.07	746.88	510.69	664.54	442.85	726.13	426.91
36.236	1	0.14	0.12	0.05	0.11	0.32	0.25	0.06	23.29	1.99	99.37	5.08	7.98	97.77	0.12	0.22	0.73	0.21	33.61	2.5	1.28	0.31	0	1.99	23.29	1.4	0.1	0.97	0.1	0.34	0	0.05	6.04	0	0	0	0.07	3.09	-8.13	61.12	62.73	657.03	413.49	750.81	511.92	668.97	442.34	730.16	428.5
36.269	1	0.15	0.13	0.05	0.11	0.32	0.28	0.06	26.04	2.01	99.36	6.95	7.32	97.97	0.1	0.19	0.76	0.22	35	2.01	1.13	0.38	0	2.39	26.04	1.31	0.09	0.71	0.08	0.33	0	0.08	5.43	0	0	0	-1.1	2.62	-9.76	60.35	62.41	661.83	413.13	755.82	512.07	673.25	441.6	734.15	427.97
36.302	1	0.15	0.14	0.06	0.11	0.24	0.3	0.06	28.22	2.15	99.4	6.31	4.48	97.89	0.12	0.13	0.83	0.19	31.55	2.15	0.84	0.29	0	2.96	28.22	1.15	0.11	0.69	0.05	0.26	0	2.06	4.65	0	0	0	4.41	2.8	-9.71	63.54	62.59	667.3	414.73	760.32	513.11	678.19	443.88	739.21	429.92
36.336	1	0.16	0.15	0.06	0.12	0.2	0.35	0.06	29.37	2.3	99.3	6.35	1.79	97.5	0.13	0.1	0.86	0.16	30.46	2.3	0.7	0.29	0	4.85	29.37	0.69	0.13	1	0.03	0.13	0	0.8	3.37	0	0	0	-1.03	3.67	-8.44	61.22	61.59	670.36	414.51	761.76	510.67	681.48	441.85	741.78	429.3
36.369	1	0.16	0.15	0.05	0.12	0.2	0.31	0.06	23.04	2.84	99.39	4.01	3.37	98.78	0.13	0.08	0.86	0.11	30.78	2.84	0.81	0.45	0	4.38	23.04	0.75	0.13	1.14	0.03	0.12	0	2.3	3.4	0	0	0	1.64	-0.03	-9.38	63.1	61.61	676.39	415.36	767.11	511.28	686.7	442.99	746.98	430.25
36.403	1	0.16	0.16	0.04	0.12	0.19	0.34	0.06	18.55	3.3	99.32	2.95	2.74	98.78	0.12	0.05	0.93	0.09	31.32	3.3	0.62	0.5	0	7.14	18.55	0.5	0.14	1.08	0.02	0.08	0	0.86	2.46	0	0	0	-0.81	-0.04	-7.18	61.87	64.09	678.22	414.55	769.44	510.54	688.28	441.52	751.31	429.92
36.436	1	0.16	0.17	0.04	0.12	0.15	0.39	0.06	17.18	3.45	99.23	2.12	0.28	97.94	0.1	0.04	1.03	0.07	28.49	3.45	0.64	0.4	0	10.14	17.18	0.52	0.15	1.18	0.02	0.07	0	0.44	1.97	0	0	0	1.58	2.69	-6.85	62.96	63.79	681.24	414.39	771.46	509.61	691.09	440.98	753.94	430.05
36.469	1	0.17	0.17	0.05	0.12	0.11	0.43	0.06	22.37	2.86	99.14	2.11	0	97.51	0.1	0.02	1.02	0.05	23.19	2.86	0.57	0.31	0	11.15	22.37	0.52	0.19	1.55	0.02	0.06	0	1.49	1.77	0	0	0	5.97	3.66	-7.41	64.62	62.64	682.84	414.12	773.33	510.1	693.29	441.59	754.84	429.99
36.503	1	0.17	0.18	0.05	0.13	0.09	0.53	0.06	21.05	2.95	98.93	1.71	0	98.71	0.11	0.02	1.18	0.04	21.05	2.95	0.61	0.29	0	15.49	21.84	0.49	0.22	1.93	0.02	0.04	0	2.78	1.36	0	0	0	5.01	-0.31	-7.66	64.37	63.86	684.64	414.39	775.18	510.32	694.28	442.02	757.02	430.14
36.536	1	0.17	0.18	0.05	0.12	0.08	0.47	0.06	19.26	2.59	99.05	1.27	0	97.53	0.15	0.01	1.24	0.03	19.26	2.59	0.9	0.34	0	14.33	19.83	0.54	0.28	2.05	0.02	0.04	0	1.55	1.44	0	0	0	5.59	3.61	-8.05	65.39	62.18	686.21	414.47	776.8	510.53	696.71	442.16	757.71	430.07
36.569	1	0.15	0.18	0.04	0.12	0.1	0.35	0.06	12.1	2.16	99.3	0.94	0	95.58	0.16	0.01	1.23	0.03	22.64	2.16	0.87	0.33	0	10.7	12.1	0.56	0.37	1.57	0.03	0.04	0	1.4	1.59	0	0	0	1.45	6.63	-6.52	63.85	60.87	687.39	414.46	777.55	509.5	699.08	441.1	758.9	429.89
36.603	1	0.15	0.17	0.03	0.12	0.17	0.28	0.06	7.7	2.26	99.43	1.24	4.04	93.94	0.19	0.01	1.31	0.03	31.06	2.26	0.98	0.38	0	6.75	7.7	0.69	0.54	0.96	0.04	0.05	0	1.03	1.83	0	0	0	1.23	8.3	-5.77	63.54	61.26	687.98	414.46	778.28	509.5	699.85	440.95	760.13	430.06
36.636	1	0.14	0.17	0.03	0.12	0.33	0.28	0.06	5.3	2.52	99.34	2.43	9.96	97.83	0.21	0.01	1.37	0.03	42.09	2.52	1.17	0.3	0	5.3	5.2	0.69	0.76	0.62	0.05	0.06	0	1.21	2.12	0	0	0	1.16	2.95	-6.11	63.17	62.4	688.69	414.05	779.16	509.71	699.72	440.07	761.32	430.09
36.669	1	0.14	0.17	0.03	0.12	0.59	0.27	0.06	3.76	2.69	98.81	4.54	15.18	96.65	0.24	0.02	1.52	0.03	51.67	2.69	1.21	0.25	0	3.76	3.75	0.81	1.07	0.55	0.07	0.07	0	0.46	2.54	0	0	0	1.04	5.2	-5.31	63.13	61.26	689.93	413.95	780.47	509.48	702.04	440.03	762.47	429.99
36.703	1	0.14	0.16	0.03	0.12	0.82	0.25	0.06	2.27	2.27	98.37	5.78	18.42	98.51	0.25	0.02	1.64	0.04	56.33	3.31	1.32	0.22	0	2.27	2.19	0.84	1.49	0.47	0.08	0.07	0	0.38	3.07	0	0	0	-1.51	1.03	-5.44	61.84	61.33	690.44	412.5	782.92	509.82	703.46	439.18	763.83	428.44
36.736	1	0.14	0.16	0.02	0.12	0.78	0.24	0.06	1.83	1.82	98.44	4.96	18.46	98.72	0.26	0.02	1.83	0.03	54.75	4.39	1.4	0.15	0	1.82	1	0.8	2.13	0.36	0.09	0.08	0	0.21	3.47	0.11	0	0	-5.86	-0.29	-6.27	60.4	60.38	692.53	412.79	783.44	508.49	704.79	437.82	764.4	428.21
36.77	1	0.14	0.14	0.02	0.12	0.58	0.2	0.06	1.94	0.95	98.85	2.53	16.97	96.4	0.25	0.03	1.94	0.03	46.93	5.62	0.99	0.12	0	0.95	0.48	0.86	3.07	0.19	0.16	0.11	0	0.11	4.69	0	0	0	3.21	5.56	-4.14	63.24	60.89	693.06	411.09	785.2	508.64	706.66	437.42	766.84	428.07
36.803	1	0.15	0.13	0.02	0.12	0.54	0.18	0.06	2.05	0.63	98.91	1.96	16.82	97.06	0.23	0.03	2.05	0.03	44.04	8.65	1.06	0.15	0	0.63	0.25	0.89	3.69	0.15	0.22	0.16	0	0.17	5.62	0	0	0	-0.78	4.52	-4.82	61.96	61.15	694.88	411.21	786.49	507.73	707.78	437.17	768.15	427.41
36.836	1	0.16	0.12	0.02	0.11	0.64	0.18	0.06	1.97	0.52	98.73	2.09	18.34	95.66	0.22	0.04	1.97	0.03	44.94	11.13	0.98	0.18	0	0.52	0.21	0.96	3.76	0.15	0.25	0.23	0	0.1	6.58	0	0	0	-0.58	6.54	-3.8	61.51	61.86	694.89	409.29	788.63	508.23	708.88	435.15	770.13	426.42
36.87	1	0.17	0.11	0.02	0.11	0.84	0.17	0.06	1.91	0.36	98.33	2.33	20.91	95.22	0.23	0.06	1.91	0.03	46.47	12.82	0.83	0.24	0	0.36	0.21	1.04	3.3	0.17	0.35	0.34	0	0.05	8.27	0	0	0	-2.53	7.04	-5.49	60.72	61.4	696.12	408.94	791.19	508.9	710.42	435.97	770.85	425.1
36.903	1	0.16	0.1	0.02	0.1	1.23	0.17	0.06	1.73	0.44	97.55	3.47	24.16	95.17	0.19	0.07	1.73	0.04	51.54	13.06	0.81	0.26	0	0.29	0.18	0.97	3.16	0.16	0.42	0.44	0	0.03	9.18	0	0	0	2.52	7.09	-4.43	62.41	62.34	697.88	409.06	792.39	509.31	711.72	435.51	773.41	426.55
36.936	1	0.16	0.09	0.02	0.1	1.58	0.17	0.06	1.74	0.63	96.85	4.04	26.43	95.83	0.18	0.08	1.74	0.05	53.32	13.93	0.72	0.17	0	0.2	0.15	1.04	2.51	0.19	0.61	0.63	0	0.04	10.55	0	0	0	1.27	6.32	-4.52	62.06	61.86	698.76	409.27	792.95	509.13	712.64	435.38	773.87	426.59
36.97	1	0.13	0.06	0.02	0.08	2.45	0.13	0.06	1.76	1.17	95.1	3.13	31.14	96.14	0.17	0.1	1.76	0.06	49.6	13.17	0.78	0.1	0	0.07	0.13	0.96	2.2	0.14	1	1.17	0	0.05	16.46	0	0	0	1.21	5.92	-4.35	62.05	60.44	699.6	409.56	793.69	509.34	714.29	435.66	774.08	426.82
37.003	1	0.12	0.05	0.01	0.08	3.11	0.13	0.06	1.59	1.21	93.79	3.61	33.27	96.04	0.18	0.14	1.59	0.09	51.43	12.24	0.92	0.06	0	0.07	0.17	0.86	1.85	0.17	1.02	1.21	0	0.04	17.72	0	0	0	-0.5	6.05	-5.5	61.42	60.21	700.2	409.48	794.51	509.48	714.62	435.5	774.13	426.31
37.036	1	0.11	0.04	0.01	0.07	4.34	0.11	0.06	1.49	1.49	91.32	3.16	36.68	95.88	0.2	0.16	1.49	0.13	49.54	12.84	1.21	0.05	0	0.05	0.21	0.87	1.54	0.27	1.2	1.76	0	0.04	21.79	0	0	0	0.5	6.27	-7.14	61.74	58.95	701.4	410.19	795.06	509.66	715.54	436.65	773.59	426.44
37.07	1	0.08	0.03	0.01	0.06	8.01	0.09	0.06	1.42	1.42	83.98	3.92	42.43	94.63	0.21	0.19	1.42	0.21	51.24	10.94	1.62	0.08	0	0.05	0.38	0.82	1.52	0.59	1.27	3	0	0.02	26.76	0	0	0	-0.26	7.66	-7.43	61.24	58.8	701.48	410.88	795.2	510.28	715.62	437.34	773.49	426.92
37.103	1	0.08	0.03	0.01	0.06	6.41	0.09	0.06	1.49	1.41	87.18	3.28	39.76	93.81	0.2	0.22	1.41	0.31	49.72	9.97	2.39	0.13	0	0.06	0.64	0.82	1.26	1.49	1.09	2.61	0	0.05	25.39	0	0	0	3.16	8.41	-8.42	62.28	59.94	701.54	410.96	795.41	510.87	714.7	438.15	773.62	427.15
37.137	1	0.08	0.03	0.01	0.06	4.28	0.08	0.06	1.49	1.25	91.43	3.52	36.58	92.55	0.19	0.22	1.25	0.39	40.88	8.98	2.9	0.29	0	0.05	0.69	0.77	1.01	1.49	1.12	2.74	0	0.05	26.06	0	0	0	5.37	9.4	-7.97	63.67	62.73	701.86	411.43	794.56	510.05	713.04	438.78	774.79	427.71
37.17	1	0.08	0.03	0.01	0.06	2.74	0.08	0.06	1.11	1.11	94.52	2.64	33.27	94.83	0.2	0.24	1.11	0.45	36.32	6.49	2.13	0.22	0	0.04	0.8	0.74	0.74	0.65	1.13	2.7	0	0.03	24.23	0	0	0	-2.8	7.45	-7.8	60.81	59.67	700.28	412.39	792.34	509.73	712.91	438.1	771.69	427.86
37.203	1	0.08	0.03	0.01	0.06	1.87	0.08	0.06	1	1	96.27	2.29	30.46	95.45	0.18	0.25	1	0.52	31.19	5.17	1.61	0.19	0	0.04	0.9	0.68	0.68	0.32	1.15	2.48	0	0.02	23.31	0	0	0	-4.63	6.79	-8.43	60.32	59.14	699.27	413.35	790.44	509.72	711.4	438.27	769.76	428.63
37.237	1	0.07	0.03	0.01	0.06	1.88	0.08	0.06	1.16	0.74	96.23	2.18	30.72	95.68	0.17	0.26	0.74	0.53	32.01	4.26	1.26	0.2	0	0.04	1.16	0.55	0.61	0.18	1.21	2.72	0	0.05	22.99	0	0	0	-1.71	6.51	-8.01	61.38	58.52	698.09	414.34	789.14	510.81	710.59	438.97	768.53	430.74
37.27	1	0.07	0.04	0.01	0.06	1.81	0.09	0.06	1.31	0.68	96.37	2.09	30.51	94.57	0.15	0.25	0.68	0.48	31.81	2.86	0.94	0.13	0	0.04	1.31	0.48	0.59	0.23	1.14	2.31	0	0.04	22.74	0	0	0	2.43	7.71	-8.56	62.55	61.25	696.26	415.75	787.13	511.99	706.99	441.88	767.42	431.91
37.303	1	0.07	0.03	0.01	0.06	2.91	0.09	0.06	1.12	0.62	94.18	2.54	34.48	98.13	0.13	0.24	0.62	0.43	37.91	1.95	0.88	0.17	0	0.03	1.12	0.43	0.71	0.38	1.08	2.09	0	0.05	23.98	0	0	0	7.74	2.19	-10.99	64.71	61.38	693.81	415.74	784.95	512.18	703.61	444	763.82	432.05
37.337	1	0.06	0.03	0.01	0.06	2.72	0.09	0.06	0.89	0.48	94.55	2.38	33.95	96.58	0.1	0.27	0.48	0.37	37.52	1.53	0.79	0.2	0	0.03	0.89	0.3	0.79	0.78	0.78	1.28	0	0.06	23.56	0	0	0	7.31	5.3	-9.6	64.52	60.98	691.55	417.87	780.91	513.07	701.4	445.28	761.18	433.23
37.37	1	0.06	0.03	0.01	0.06	2.5	0.08	0.06	1.23	0.48	95	2.67	33.48	97.61	0.09	0.31	0.48	0.33	34.57	1.28	0.64	0.23	0	0.03	0.68	0.32	0.86	1.23	0.62	1.09	0	0.06	24.28	0	0	0	6.21	3.46	-10.39	64.03	61.13	689.27	418.78	778.7	513.23	698.62	446.24	758.64	434.65
37.404	1	0.07	0.03	0.01	0.06	1.89	0.08	0.06	4.64	0.46	96.21	2.14	30.25	95.79	0.06	0.3	0.46	0.26	32.32	0.99	0.76	0.2	0	0.03	0.84	0.28	1.12	4.64	0.39	0.68	0	0.1	22.88	0	0	0	1.76	6.38	-8.77	61.97	60.77	686.83	419.61	775.38	513.39	696.68	445.66	756.43	434.56
37.437	1	0.07	0.04	0.01	0.06	1.74	0.09	0.06	7.32	0.44	96.52	1.82	28.69	96.68	0.07	0.24	0.44	0.23	32.82	0.94	0.78	0.19	0	0.04	1.3	0.31	1.44	7.32	0.26	0.48	0	0.19	21.84	0	0	0	-2.7	5.14	-9.6	61.07	60.05	685.42	420.48	772.56	511.91	694.64	446.1	753.58	434.63
37.47	1	0.08	0.04	0.01	0.07	1.6	0.09	0.06	8.22	0.4	96.8	1.58	27.55	97.24	0.06	0.18	0.4	0.14	33.06	0.88	0.89	0.18	0	0.05	1.73	0.35	1.58	8.22	0.22	0.44	0	1.74	20.96	0	0	0	0.16	4.2	-8.48	62.27	61.19	684.04	420.53	770.68	511.7	692.79	446.02	753.03	435.32
37.504	1	0.09	0.05	0.02	0.07	0.97	0.1	0.06	11.55	0.3	98.07	1.58	22.24	97.31	0.05	0.13	0.38	0.11	30.38	0.78	0.9	0.2	0	0.08	2.07	0.42	1.83	11.55	0.14	0.3	0	1.64	17.75	0	0	0	4.59	4.07	-9.76	63.92	60.84	683.36	420.35	769.81	511.58	691.75	447.05	751.39	435.01
37.537	1	0.09	0.06	0.02	0.08	0.64	0.1	0.06	10.1	0.25	98.73	1.11	18.86	98.66	0.04	0.1	0.36	0.09	27.03	0.81	0.85	0.22	0	0.09	2.55	0.41	1.94	10.1	0.12	0.25	0	0.19	15.67	0	0	0	4.55	0.5	-10.26	63.24	60.69	682.76	420.11	770.17	512.47	691.51	447.3	750.91	434.87
37.57	1	0.09	0.06	0.02	0.08	0.55	0.11	0.06	8.21	0.25	98.9	0.92	17.68	98.55	0.03	0.11	0.35	0.08	26.24	0.9	0.78	0.26	0	0.11	4.12	0.4	1.75	8.21	0.12	0.25	0	0.05	14.79	0	0	0	-4.59	-0.89	-9.75	59.82	62.8	683.29	417.23	773.09	511.05	692.4	444.79	753.62	430.81
37.57	2	0.13	0.18	0.03	0.12	0.03	0.14	0.06	1.22	0.34	99.64	0.33	0	97.63	0.2	0	0.13	0	1.22	0.44	0.73	0.03	0	0.34	5.3	0.23	0.07	0.12	0.04	0.01	0.09	6.88	1.08	0	0		-15.95	-3.42	20.27	52.98	73.81	414.31	330.94	514.66	431.29	440.12	344.07	510.42	366.57
37.604	1	0.1	0.07	0.02	0.08	0.42	0.12	0.06	7.19	0.25	99.16	0.78	15.1	98.39	0.03	0.09	0.33	0.09	25.05	0.89	0.82	0.24	0	0.1	5.67	0.37	1.19	7.19	0.11	0.25	0	0.04	12.94	0	0	0	2.79	1.43	-8.18	62.22	64.21	684.91	415.77	776.09	512.13	694.46	443.41	757.5	431.2
37.604	2	0.13	0.19	0.03	0.12	0.03	0.14	0.06	1.05	0.38	99.62	0.33	0	98.29	0.11	0	1.26	0	1.05	1.31	3.85	0.07	0.04	0.38	5.66	2.94	0.07	0.07	0.04	0.01	0.07	31.92	0.57	0	0		-15.85	1.75	21.42	51.37	58.56	417.42	339.21	515.3	438.82	448.09	349.85	502.46	371.62
37.637	1	0.1	0.08	0.02	0.09	0.42	0.13	0.06	8.2	0.27	99.16	1.01	14.34	98.4	0.03	0.09	0.38	0.1	27.55	1.03	1.19	0.19	0	0.11	8.2	0.42	1	5.88	0.11	0.27	0	0.15	11.64	0	0	0	2.28	1.41	-8.74	61.87	64.19	686.01	415.39	778.14	512.9	695.76	443.06	758.79	430.91
37.637	2	0.13	0.19	0.04	0.12	0.03	0.14	0.06	0.94	0.96	99.61	0.33	0	97.61	0.11	0	1.36	0	0.94	1.1	4.99	0.1	0.96	0.37	4.43	4.66	0.06	0.07	0.04	0.01	0.1	1.3	0.46	0	0		-5.33	-3.45	16.27	51.59	58.68	417.01	342.6	514.59	444.04	444.56	355.67	500.38	373.78
37.67	1	0.11	0.09	0.03	0.09	0.35	0.14	0.06	11.53	0.27	99.3	1.19	12.03	98.55	0.03	0.07	0.38	0.09	26.56	1.1	1.49	0.27	0	0.15	11.53	0.42	0.92	5.32	0.09	0.27	0	1.32	10.54	0	0	0	2.54	-0.92	-9.19	62.37	61.73	687.44	415.7	778.23	512.01	697.72	443.03	758.26	430.98
37.67	2	0.12	0.19	0.04	0.11	0.03	0.13	0.06	0.93	0.69	99.61	0.33	0	88.72	0.08	0.01	1.55	0	0.93	1.2	8.09	0.16	0.69	0.62	2.93	3.15	0.07	0.06	0.03	0.01	0.06	4.67	0.51	0	0		-11.45	-11.69	20.06	52.51	55.67	417.83	350.25	510.62	444.53	446.32	360.2	497.97	380.97
37.704	1	0.11	0.1	0.03	0.09	0.24	0.15	0.06	12.32	0.3	99.53	0.91	8.8	98.62	0.03	0.06	0.46	0.08	22.07	1.25	1.77	0.21	0	0.3	12.32	0.48	0.73	3.53	0.06	0.25	0.01	2.65	9.28	0	0	0	5.89	0.64	-8.51	64.08	64.7	688.89	415.06	779.95	511.33	697.79	442.58	761.56	431.62
37.704	2	0.1	0.19	0.06	0.1	0.03	0.1	0.06	0.79	0.37	99.62	0.34	0	96.66	0.08	0.01	1.25	0	0.79	1.02	18.43	0.19	0.21	0.37	2.07	2.25	0.05	0.04	0.03	0.01	0.05	9.93	0.6	0	0		-13.4	5.17	11.09	52.69	57.09	414.54	348.47	507.6	444.54	437.93	361.19	492.9	376.61
37.737	1	0.12	0.1	0.04	0.09	0.24	0.17	0.06	18.42	0.42	99.51	1.61	7.29	98.48	0.03	0.06	0.45	0.08	23.7	1.46	1.91	0.18	0	0.42	18.42	0.47	0.67	4.49	0.05	0.21	0.01	3.34	8.71	0	0	0	7.77	1.13	-8.21	65.55	62.88	690.6	416.21	780.84	512.19	700.24	443.22	762.27	432.94
37.737	2	0.09	0.19	0.07	0.09	0.03	0.1	0.06	0.68	0.34	99.62	0.42	0	96.46	0.08	0.01	1.01	0	0.68	0.76	21.53	0.13	0.04	0.34	1.79	2.01	0.04	0.05	0.03	0.01	0.05	6.14	0.58	0	0		-20.46	5.47	16.67	52.68	53.58	410.59	346.91	501.03	439.72	436.61	357.76	487.75	373.72
37.771	1	0.14	0.11	0.05	0.1	0.19	0.21	0.06	21.94	0.78	99.59	2.46	3.66	98.59	0.04	0.05	0.47	0.08	21.94	1.57	1.29	0.09	0	0.78	25.61	0.64	0.56	5.31	0.03	0.18	0.01	1.55	7.45	0	0	0	6.61	0.75	-7.71	65.17	62.85	691.72	417.1	780.98	512.08	701.13	443.69	763.13	433.37
37.771	2	0.08	0.19	0.11	0.08	0.03	0.09	0.06	0.62	0.43	99.62	0.76	0	89.94	0.09	0.02	1.24	0	0.6	0.89	29.68	0.08	0	0.43	2.15	1.63	0.04	0.07	0.03	0.02	0.05	7.82	0.62	0	0		-16.09	11.05	14.17	53.7	56.05	406.98	344.86	494.43	435.3	429.42	356.41	483.51	371.11
37.804	1	0.16	0.12	0.06	0.1	0.17	0.25	0.06	23.11	1.36	99.5	4.01	1.24	97.8	0.04	0.07	0.49	0.09	23.11	1.94	1.22	0.09	0	1.36	30.72	0.63	0.44	5.88	0.03	0.14	0.01	0.9	6	0	0	0	9.02	3.03	-7.71	66.54	62.26	692.32	417.26	780.88	511.73	701.71	443.8	763.15	433.71
37.804	2	0.07	0.19	0.18	0.07	0.03	0.07	0.06	0.99	0.49	99.62	1.45	-3.44	86.33	0.1	0.02	1.51	0	0.99	1.29	39.05	0.25	0	0.49	1.77	1.89	0.03	0.08	0.04	0.03	0.04	9.8	0.71	0	0		-12.19	12.79	11.7	53.93	58.23	401.27	340.14	488.89	430.55	421.96	352.02	477.96	367.98
37.837	1	0.17	0.13	0.06	0.11	0.19	0.26	0.06	25.28	1.51	99.49	4.55	1.53	98.14	0.05	0.07	0.45	0.1	25.28	1.89	0.81	0.07	0	1.51	30.17	0.53	0.34	8.12	0.02	0.14	0.01	0.13	5.6	0	0	0	5.05	2.16	-7.63	64.19	62.64	692.26	416.16	781.47	510.68	701.74	442.21	763.66	432.74
37.837	2	0.06	0.19	0.32	0.06	0.03	0.06	0.06	1.36	0.44	99.36	3.38	-8.11	54.68	0.08	0.03	1.73	0	1.72	2.1	50.23	1.2	0	0.44	1.36	1.97	0.03	0.18	0.06	0.04	0.03	5.78	0.85	0	0		-14.82	21.06	8.43	54.37	55.08	398.95	338.51	486.01	428.51	419.29	351.05	472.61	364.83
37.871	1	0.18	0.14	0.06	0.11	0.14	0.29	0.06	22.95	1.81	99.43	3.91	0	98.05	0.05	0.08	0.43	0.1	22.95	1.81	0.53	0.05	0	2.64	30.55	0.47	0.38	9.46	0.02	0.14	0	0.06	3.98	0	0	0	4.5	2.42	-7.16	63.79	62.75	692.84	415.97	781.81	510.55	702.4	441.92	764.37	432.02
37.871	2	0.05	0.19	0.69	0.04	0.03	0.05	0.06	1.01	0.39	98.61	8.98	-13.35	17.35	0.06	0.06	1.58	0	2.93	2.09	63.5	3.82	0	0.39	1.01	1.35	0.03	0.2	0.08	0.06	0.02	1.75	0.95	0	0		-13.04	29.8	8.2	53.83	51.92	395.11	338.04	480.43	427.33	416	351.17	466.62	362.74
37.904	1	0.19	0.15	0.06	0.11	0.14	0.29	0.06	23.34	1.56	99.41	4.38	0	98.15	0.05	0.08	0.42	0.11	23.34	1.56	0.44	0.04	0	2.69	31.64	0.42	0.36	14.55	0.02	0.14	0	0.04	3.9	0	0	0	3.08	2.13	-7.71	63.07	63.89	692.99	415.01	782.38	509.64	701.93	441.51	764.89	430.64
37.904	2	0.06	0.18	1.42	0.04	0.03	0.04	0.06	0.94	0.4	97.16	11.94	-14.24	27.4	0.04	0.1	0.94	0	4.02	2.13	67.68	14.29	0	0.4	0.79	0.84	0.03	0.18	0.11	0.07	0.02	0.5	1.04	0	0		-11.25	26.87	9.49	52.71	47.06	393.53	339.72	475.41	426.37	415.02	352.93	461.2	361.98
37.937	1	0.19	0.15	0.06	0.12	0.12	0.29	0.06	21.36	1.29	99.41	3.02	0	98.49	0.05	0.11	0.41	0.16	21.36	1.29	0.4	0.03	0	3.59	28.78	0.35	0.28	15.51	0.02	0.14	0	0.02	3.21	0	0	0	3.4	1.11	-7.68	63.06	62.15	693.17	415.07	783.2	510.65	703.33	441.11	764.71	431.38
37.937	2	0.06	0.18	1.89	0.04	0.03	0.04	0.06	0.93	0.43	96.21	11.8	-13.96	7.24	0.05	0.22	0.8	0	3.84	1.75	67.37	20.44	0	0.43	0.93	0.59	0.02	0.15	0.14	0.08	0.02	0.77	1.19	0	0		-9.31	34.75	7.45	51.28	42.83	393.76	342.84	470.76	424.83	414.03	355.95	456.22	363.29
37.971	1	0.2	0.16	0.07	0.12	0.12	0.35	0.06	22.65	1.24	99.29	4.78	0	98.71	0.05	0.16	0.43	0.21	22.65	1.24	0.55	0.04	0	5.05	33.45	0.24	0.29	14.95	0.02	0.14	0	0.05	2.68	0	0	0	0.95	0.33	-7.51	62.05	62.27	693.21	415.09	784.29	511.59	703.99	441.54	765.34	430.86
37.971	2	0.07	0.18	1.63	0.05	0.04	0.05	0.06	1.27	0.53	96.74	7.31	-10.72	2.79	0.1	0.42	0.92	0	4.27	2.5	60.46	24.1	0	0.53	1.27	0.52	0.02	0.13	0.17	0.09	0.02	2.91	1.25	0	0		-11.95	39.75	5.26	50.67	38.55	395.65	347.56	466.92	423.61	414.11	360.17	452.44	364.3
38.004	1	0.19	0.16	0.07	0.12	0.14	0.36	0.06	25.98	1.27	99.28	5.75	0	98.53	0.04	0.22	0.42	0.28	25.98	1.27	0.75	0.05	0	5.04	32.54	0.25	0.26	12.14	0.02	0.14	0	0.03	2.62	0	0	0	3.27	0.96	-8.16	62.88	61.55	694.13	415.26	785.27	512.23	705.05	441.93	765.67	431.2
38.004	2	0.12	0.17	1.53	0.06	0.04	0.07	0.06	1.51	0.62	96.94	2.26	-2.95	5.75	0.18	0.6	0.96	0	5.54	3.82	44.95	38.3	0	0.62	1.51	0.41	0.03	0.15	0.2	0.09	0.03	5.87	1.43	0	0		-6.38	35.98	4.36	47.17	36.6	395.02	350.42	461.39	421.66	411.44	362.95	447.86	366.55
38.037	1	0.18	0.16	0.06	0.12	0.16	0.35	0.06	28.41	1.53	99.3	5.35	0	98.44	0.05	0.29	0.43	0.34	28.41	1.53	0.89	0.05	0	5.28	29.17	0.24	0.24	6.65	0.02	0.16	0	0.04	2.51	0	0	0	3.43	1.26	-8.3	63.06	61.97	695.38	415.3	786.43	512.02	706.01	442.31	766.94	431.05
38.071	1	0.17	0.16	0.06	0.12	0.18	0.39	0.06	28.64	1.61	99.23	6.51	0	98.37	0.05	0.28	0.45	0.4	31.54	1.61	1.07	0.07	0	6.59	28.64	0.25	0.24	5.54	0.02	0.16	0	0.05	2.25	0	0	0	2.34	1.51	-8.74	62.36	61.74	696.03	415.3	787.28	512.09	706.72	442.41	767.36	430.78
38.104	1	0.18	0.16	0.08	0.12	0.17	0.44	0.06	30.6	1.76	99.13	9.41	0	97.93	0.06	0.27	0.44	0.38	30.6	1.76	1.22	0.07	0	6.97	34.55	0.27	0.22	5.51	0.01	0.16	0	0.08	2.15	0	0	0	2.95	2.7	-8.71	62.7	61.73	696.9	415.28	788.18	512.15	707.63	442.43	768.25	430.83
38.138	1	0.18	0.17	0.08	0.12	0.15	0.46	0.06	27.91	2.28	99.08	7.74	0	97.09	0.08	0.29	0.37	0.38	27.91	2.28	1.12	0.1	0	8.5	34.58	0.25	0.17	3.57	0.01	0.13	0	0.06	2.08	0	0	0	2.2	4.46	-7	62.94	61.42	697.48	415.66	788.21	511.74	708.85	442.14	769.33	431.48
38.171	1	0.19	0.17	0.09	0.12	0.15	0.55	0.06	28.36	2.75	98.9	10.83	0	97.76	0.1	0.26	0.35	0.31	28.36	2.75	1.07	0.1	0	10.23	38.73	0.25	0.17	4.01	0.01	0.11	0	0.44	2.07	0	0	0	3.62	3.11	-8.3	63.15	61.51	697.59	414.69	788.79	511.31	708.66	442.22	768.98	430.17
38.204	1	0.2	0.17	0.09	0.12	0.12	0.54	0.06	23.98	3.42	98.91	8.78	0	97.83	0.15	0.19	0.39	0.2	23.98	3.42	1.19	0.11	0	10.18	40.23	0.3	0.14	2.7	0.01	0.11	0	2.19	1.93	0	0	0	4.54	2.97	-7.5	64.19	61.76	698.42	415.26	789.25	511.35	709.56	443.01	770.1	430.82
38.238	1	0.19	0.17	0.08	0.12	0.1	0.45	0.06	22.14	4	99.09	5.49	0	98.7	0.2	0.17	0.38	0.15	22.14	4	1.07	0.16	0	8.53	35.79	0.33	0.12	1.48	0.01	0.12	0	2.31	1.87	0	0	0	2.21	0.36	-7.83	63.22	61.03	699.24	415.59	789.08	510.65	710.06	442.5	769.98	430.88
38.271	1	0.18	0.17	0.07	0.12	0.08	0.39	0.06	17.67	3.87	99.23	2.42	0	98.78	0.23	0.17	0.39	0.12	17.67	3.87	1.33	0.14	0	8.55	29.63	0.35	0.11	1.13	0.01	0.13	0	0.42	1.85	0	0	0	2	-0.02	-7.92	63.18	60.58	700.42	415.01	790.2	510.01	711.44	441.89	770.88	430.24
38.304	1	0.17	0.17	0.06	0.12	0.07	0.33	0.06	16.35	3.58	99.34	1.5	0	98.4	0.23	0.18	0.39	0.1	16.35	3.58	1.39	0.14	0	7.39	24.93	0.36	0.1	0.69	0.01	0.14	0	0.21	1.86	0	0	0	-1.86	-1.4	-7.96	61.79	61.02	701.32	415.25	790.28	509.1	711.56	441.18	771.57	430.11
38.338	1	0.16	0.17	0.04	0.12	0.08	0.28	0.06	18.06	3.43	99.44	1.05	0	98.5	0.22	0.2	0.42	0.09	18.06	3.43	1.16	0.14	0	6.32	18.32	0.42	0.1	0.46	0.02	0.16	0	0.1	1.81	0	0	0	-1.31	-1.07	-7.95	61.98	61.41	701.39	414.74	789.85	508.2	711.11	440.25	771.63	429.81
38.371	1	0.15	0.17	0.04	0.12	0.09	0.26	0.06	14.09	3.39	99.48	0.91	0	98.68	0.22	0.22	0.41	0.09	20.2	3.39	1.41	0.11	0	6.09	14.09	0.4	0.1	0.48	0.02	0.16	0	0.05	1.89	0	0	0	1.62	-0.42	-7.53	63.21	59.98	700.6	413.77	788.84	507.33	711.25	439.56	770.3	429.08
38.405	1	0.15	0.17	0.04	0.12	0.1	0.28	0.06	15.54	2.38	99.44	1.05	0	97.48	0.23	0.21	0.44	0.08	20.87	2.38	1.69	0.08	0	6.76	15.54	0.45	0.12	0.98	0.02	0.15	0	0.17	1.79	0	0	0	0.48	3.72	-9.4	63.07	59.59	699.94	412.91	788.11	506.08	710.08	439.2	768.48	427.34
38.438	1	0.14	0.17	0.03	0.12	0.09	0.23	0.06	8.5	1.93	99.54	0.58	0	98.34	0.24	0.2	0.49	0.08	19.43	1.93	1.45	0.1	0	5.54	8.5	0.49	0.11	0.61	0.02	0.16	0	0.41	1.92	0	0	0	2.58	1.59	-7.45	64.82	60.49	699.15	412.76	786.81	505.69	709.25	438.5	768.84	428.06
38.471	1	0.13	0.17	0.03	0.12	0.08	0.19	0.06	4.01	1.75	99.62	0.36	0.4	97.52	0.23	0.17	0.56	0.1	17.35	1.75	1.45	0.08	0	3.96	4.01	0.46	0.12	0.34	0.03	0.19	0	0.7	2.01	0	0	0	1.47	3.64	-6.01	65.3	59.65	698.65	412.64	785.62	504.53	709.52	437.88	768.34	427.98
38.505	1	0.13	0.17	0.03	0.12	0.08	0.17	0.06	2.38	1.54	99.67	0.33	1.01	97.13	0.18	0.14	0.72	0.1	16.1	1.54	1.34	0.1	0	2.38	1.66	0.46	0.13	0.14	0.05	0.25	0	0.62	2.12	0	0	0	3.54	4.4	-5.98	66.83	60.13	696.78	412.42	782.96	503.69	706.98	437.5	766.35	427.95
38.538	1	0.13	0.16	0.02	0.12	0.09	0.16	0.06	1.63	1.4	99.67	0.34	2.9	96.5	0.17	0.11	0.78	0.1	18.71	1.4	1.12	0.13	0	1.63	0.73	0.39	0.13	0.04	0.08	0.31	0	0.42	2.37	0	0	0	3.34	5.42	-6.5	66.3	58.43	694	411.61	780.25	503.45	704.88	435.98	762.67	427.34
38.571	1	0.13	0.16	0.02	0.12	0.12	0.16	0.06	1.29	1.29	99.68	0.45	5.06	97.8	0.18	0.08	0.82	0.11	22.97	1.54	1.24	0.13	0	1.29	0.42	0.39	0.15	0.06	0.11	0.41	0	0.29	2.61	0	0	0	2.6	3.02	-7.96	65.42	60.17	690.28	409.96	778.38	503.07	700.4	435.03	759.95	426.36
38.605	1	0.12	0.16	0.02	0.12	0.19	0.17	0.06	1.01	0.98	99.61	0.74	8.84	97.87	0.21	0.05	1.01	0.11	30.52	1.66	1.32	0.2	0	0.98	0.37	0.31	0.2	0.16	0.16	0.54	0	0.2	3.2	0	0	0	3.32	2.87	-10.24	65.61	60.09	687.89	409.64	775.96	502.44	697.23	436.27	756.24	424.95
38.638	1	0.12	0.15	0.02	0.12	0.26	0.18	0.06	1.1	0.91	99.47	1.06	11.2	97.74	0.21	0.04	1.1	0.11	35.56	1.66	1.21	0.21	0	0.91	0.26	0.29	0.24	0.45	0.17	0.67	0	0.23	3.44	0	0	0	2.4	3.17	-10.34	65	60.88	683.96	409.49	773.01	502.84	693.21	436.16	753.12	425.37
38.671	1	0.13	0.15	0.02	0.11	0.3	0.18	0.06	1.3	0.82	99.39	1.18	12.16	97.11	0.19	0.03	1.3	0.12	37.01	2.31	1.38	0.26	0	0.77	0.14	0.27	0.25	1.05	0.21	0.82	0	0.15	3.98	0	0	0	3.25	4.43	-10.12	65.29	61.64	680.36	409.88	769.91	503.87	689.53	436.8	750.19	425.84
38.705	1	0.13	0.14	0.02	0.11	0.39	0.17	0.06	1.41	1.18	99.21	1.42	14.2	97.7	0.15	0.02	1.41	0.13	39.26	2.93	1.76	0.33	0	0.43	0.13	0.22	0.28	1.32	0.3	1.18	0	0.14	5.16	0	0	0	2.87	3.26	-10.12	65.19	60.97	677.42	410.12	766.81	504.34	686.96	437.04	746.85	425.59
38.738	1	0.13	0.13	0.02	0.11	0.41	0.17	0.06	1.45	1.15	99.17	1.4	14.66	97.91	0.14	0.03	1.45	0.11	39.34	3.49	1.78	0.33	0	0.42	0.17	0.25	0.34	1.09	0.32	1.15	0	1.14	5.54	0	0	0	1.61	2.77	-9.75	65.25	62.08	675.45	411.43	764	504.76	684.22	438.51	745.01	425.93
38.772	1	0.12	0.12	0.02	0.11	0.44	0.16	0.06	1.59	1.41	99.12	1.23	15.55	97.69	0.13	0.03	1.59	0.11	37.65	4.03	1.48	0.25	0	0.28	0.22	0.18	0.42	0.93	0.4	1.41	0	1.55	6.95	0	0	0	6.93	3.29	-9.36	68.17	61.19	673.93	412	760.97	504.08	682.51	438.76	742.65	427.49
38.805	1	0.13	0.12	0.02	0.11	0.36	0.15	0.06	1.92	1.55	99.29	0.89	14.02	97.39	0.11	0.03	1.92	0.09	33.34	4.45	1.18	0.21	0	0.25	0.28	0.18	0.46	0.76	0.43	1.55	0	0.51	7.23	0	0	0	10.39	3.9	-8.48	70.4	61.09	673.06	412.9	757.86	503.2	681.04	439.55	741.02	427.94
38.838	1	0.13	0.12	0.02	0.11	0.31	0.15	0.06	1.85	1.64	99.38	0.74	13.23	97.8	0.09	0.03	1.85	0.08	30.68	4.07	0.81	0.17	0	0.28	0.33	0.2	0.51	0.75	0.38	1.64	0	0.44	7.38	0	0	0	9.77	3.03	-9.7	69.94	60.85	672.46	412.89	756.46	501.39	679.58	439.61	739.34	428.17
38.872	1	0.13	0.11	0.02	0.1	0.22	0.14	0.06	2.31	2.06	99.56	0.46	10.28	97.52	0.06	0.02	2.31	0.07	23.57	3.91	0.96	0.16	0	0.26	0.36	0.24	0.45	1.22	0.41	2.06	0	0.25	7.83	0	0	0	8.38	3.65	-8.78	68.9	62.4	671.71	412.41	754.91	499.72	677.94	438.73	739.32	427.54
38.905	1	0.13	0.12	0.02	0.1	0.17	0.13	0.06	2.19	2.1	99.66	0.36	8.24	98.14	0.05	0.03	2.19	0.05	19.92	3.79	1.15	0.22	0	0.36	0.4	0.25	0.35	1.49	0.31	2.1	0	0.16	7.46	0	0	0	8.83	2.17	-9.88	68.21	62.28	670.28	411.69	754.26	499.56	676.49	438.77	737.64	426.93
38.938	1	0.12	0.12	0.02	0.11	0.13	0.13	0.06	2.6	2.22	99.74	0.33	5.77	98.22	0.04	0.03	2.22	0.04	15.48	2.76	1.26	0.26	0	0.4	0.5	0.25	0.23	2.6	0.27	2.57	0	0.04	7.22	0	0	0	8.12	1.94	-9.38	67.75	62.3	670.37	411.9	752.79	497.86	675.98	438.38	737.23	426.98
38.972	1	0.12	0.12	0.02	0.11	0.09	0.13	0.06	3.39	2.12	99.75	0.33	2.81	98.14	0.03	0.03	2.12	0.04	10.22	2.27	1.34	0.24	0	0.73	0.64	0.24	0.15	3.39	0.16	2.86	0	0.03	6.79	0	0	0	7.48	2.16	-8.76	67.86	61.77	670.84	412.32	752.03	497.18	676.41	438.13	737.19	427.1
39.005	1	0.13	0.13	0.02	0.11	0.07	0.13	0.06	3.71	1.96	99.74	0.33	0.5	98.56	0.03	0.04	1.96	0.05	7.37	1.58	1.09	0.25	0	1.07	0.86	0.21	0.1	3.71	0.12	2.66	0	0.02	5.78	0	0	0	8.35	0.86	-9.64	67.77	61.94	670.48	411.72	752.06	496.61	675.75	438.16	736.63	426.76
39.038	1	0.13	0.14	0.02	0.11	0.06	0.14	0.06	3.41	1.74	99.72	0.33	0	98.53	0.03	0.06	1.74	0.06	5.73	1.17	1.01	0.23	0	2.07	1.28	0.18	0.06	3.41	0.07	2.53	0	0.02	5	0	0	0	6.41	0.97	-9.48	67.23	61.7	670.94	412.04	751.7	495.94	676.04	438.12	736.64	426.56
39.072	1	0.13	0.15	0.02	0.12	0.05	0.17	0.06	5.01	1.57	99.66	0.33	0	98.71	0.03	0.09	1.57	0.07	5.77	0.97	1.03	0.23	0	5.01	2.08	0.17	0.05	3.69	0.03	2.09	0	0.01	3.9	0	0	0	6.75	0.31	-9.24	67.07	61.8	670.6	412.12	751.68	496.44	675.86	438.09	736.65	426.96
39.105	1	0.13	0.16	0.03	0.12	0.05	0.19	0.06	5.89	1.57	99.62	0.33	0	98.67	0.04	0.12	1.57	0.08	5.89	0.77	1.02	0.26	0	6.54	3.26	0.14	0.03	3.57	0.03	2.18	0	0.01	3.38	0	0	0	5.5	0.45	-10.04	66.65	61.89	670.71	412.1	751.71	495.61	675.52	438.3	736.36	426.96
39.139	1	0.13	0.17	0.03	0.12	0.05	0.27	0.06	7.53	1.46	99.47	0.33	0	98.23	0.05	0.17	1.46	0.09	7.53	0.7	1.12	0.41	0	11.82	3.86	0.14	0.02	2.52	0.02	1.99	0	0.01	2.5	0	0	0	8.14	1.93	-9.24	68.13	61.26	670.85	412.76	750.62	495.66	675.77	438.49	736.05	427.57
39.172	1	0.14	0.17	0.03	0.12	0.05	0.37	0.06	9.01	1.27	99.27	0.51	0	97.86	0.05	0.16	1.27	0.11	9.01	0.68	1.16	0.59	0	17.28	4.62	0.12	0.01	2.52	0.01	1.84	0.01	0.01	2.15	0	0	0	14.05	2.88	-10.09	67.37	60.53	669.85	411.86	749.56	494.83	674.75	438.26	734.32	427.49
39.205	1	0.14	0.17	0.03	0.12	0.05	0.43	0.06	10.4	1.25	99.13	0.67	0	98.59	0.05	0.16	1.11	0.1	10.4	0.74	1.25	0.7	0	19.59	6.53	0.12	0.01	2.82	0.01	1.89	0.01	0.01	1.97	0	0	0	14	0.76	-8.83	66.3	60.73	669.19	411.11	749.2	496.09	674.89	437.75	734.34	425.3
39.239	1	0.14	0.17	0.03	0.12	0.06	0.79	0.06	13.58	1.36	98.42	1.78	0	97.24	0.06	0.16	0.8	0.07	13.58	0.7	1.36	0.38	0	29.85	7.83	0.1	0.01	3.36	0.01	1.97	0.01	0.03	1.52	0	0	0	16.1	4.19	-10.07	66.16	61.21	668.62	410.7	750.1	497.3	674.41	438.67	734	424.7
39.272	1	0.14	0.17	0.03	0.12	0.08	0.71	0.06	17.28	1.51	98.58	1.87	0	97.82	0.07	0.13	0.8	0.05	17.28	0.88	1.51	0.14	0	26.77	9.09	0.12	0.02	4.06	0.01	2.09	0.01	0.07	1.55	0	0	0	14.5	2.99	-11.34	66.77	61	667.18	410.58	749.75	498.04	673.19	439.29	732.31	424.27
39.305	1	0.14	0.18	0.03	0.12	0.08	0.75	0.06	17.58	1.45	98.49	2.13	0	97.14	0.07	0.09	0.73	0.04	17.58	0.99	1.45	0.06	0	28.14	8.02	0.14	0.02	2.31	0.01	2.11	0.01	0.02	1.38	0	0	0	7.45	4.37	-9.52	68.02	60.54	665.62	411.62	747.21	497.47	671.92	437.91	731.17	425.46
39.339	1	0.14	0.18	0.03	0.12	0.07	1.25	0.06	16.22	1.32	97.51	4	0	96.17	0.07	0.07	0.58	0.03	16.22	0.9	1.32	0.04	0	37.55	8.51	0.15	0.02	1.11	0.01	2.07	0.01	0.01	1	0	0	0	8.95	5.89	-9.18	69.17	59.75	663.09	412.73	743.64	497.48	669.66	439.51	727.83	425.86
39.372	1	0.14	0.18	0.03	0.12	0.06	0.97	0.06	14.48	1.23	98.06	2.48	0	97.03	0.08	0.05	0.6	0.02	14.48	0.93	1.23	0.05	0	33.16	8.15	0.23	0.02	0.57	0.01	2.22	0.01	0.01	0.94	0	0	0	3.69	4.57	-9.74	67.44	58.89	660.81	412.13	741.27	496.24	667.68	438.7	724.82	424.48
39.406	1	0.14	0.18	0.03	0.12	0.05	0.91	0.06	11.39	0.99	98.19	1.82	0	98.11	0.07	0.04	0.51	0.02	11.39	0.74	0.99	0.11	0	32.32	8.22	0.25	0.02	0.51	0.01	2.26	0.01	0.01	0.77	0	0	0	6.33	2.25	-8.72	68.32	60.95	657.89	411.11	739.48	496.41	664.61	438.62	723.77	424.01
39.439	1	0.13	0.18	0.03	0.12	0.05	0.61	0.06	11.74	0.95	98.78	1.11	0	96.65	0.06	0.04	0.5	0.01	11.74	0.58	0.95	0.08	0	25.38	6.33	0.31	0.03	0.53	0.01	2.51	0.02	0.02	0.78	0	0	0	6.31	5.19	-8.64	67.88	62.53	655.94	410.3	738.95	497.08	662.47	438	723.29	423.49
39.472	1	0.13	0.18	0.03	0.12	0.05	0.5	0.06	11.77	1.01	99	0.9	0	97.03	0.05	0.05	0.5	0.01	11.77	0.52	1.01	0.08	0	22.41	4.43	0.32	0.04	0.71	0.02	2.59	0.01	0.01	0.77	0	0	0	9.58	4.56	-8.94	69.51	62.47	655.63	411.01	737.6	497.04	661.52	438.8	722.29	424.32
39.506	1	0.13	0.18	0.03	0.12	0.05	0.32	0.06	10.15	1.15	99.36	0.47	0	96.93	0.05	0.06	0.46	0.02	10.15	0.42	1.15	0.09	0	14.78	3.18	0.47	0.04	1.05	0.03	3.02	0.01	0.07	0.8	0	0	0	10.96	4.75	-8.3	69.7	63.19	653.4	410.02	737.03	497.71	660.09	438.77	721.45	423.7
39.539	1	0.13	0.18	0.03	0.12	0.04	0.25	0.06	8.44	1.41	99.51	0.33	0	97.29	0.05	0.08	0.47	0.02	8.44	0.36	1.41	0.1	0	10.66	2.12	0.64	0.04	0.91	0.04	3.12	0.01	0.26	0.77	0	0	0	7.21	4.1	-8.56	68.87	60.69	652.95	412.6	734.58	498.3	659.79	439.53	718.93	425.92
39.572	1	0.13	0.18	0.03	0.12	0.04	0.25	0.06	7.13	1.84	99.51	0.33	0	95.59	0.04	0.07	0.53	0.02	7.13	0.34	1.84	0.18	0	10.88	2.31	0.67	0.05	1.56	0.04	2.9	0.01	1.47	0.75	0	0	0	12.63	6.62	-8.17	70.07	63.3	652.39	412.47	733.73	497.89	657.83	440.38	719.5	426.08
39.606	1	0.13	0.19	0.03	0.12	0.04	0.21	0.06	6.33	2.52	99.58	0.33	0	95.04	0.04	0.06	0.65	0.02	6.33	0.41	2.52	0.32	0	8.1	2.41	1.29	0.06	2.98	0.06	2.47	0	0.96	0.7	0	0	0	14.43	7.23	-7.72	69.81	63.31	650.82	412.49	734.31	500.58	657.5	440.84	719.26	426.93
39.639	1	0.13	0.19	0.03	0.12	0.04	0.21	0.06	6.63	2.89	99.57	0.33	0	94.98	0.03	0.06	0.74	0.02	6.63	0.36	2.89	0.32	0	8.51	2.22	1.43	0.1	4.22	0.06	2.23	0	0.85	0.67	0	0	0	13.11	7.3	-9.14	67.79	61.45	648.77	411.72	734.81	503.14	657.08	440.06	717.02	426.53
39.672	1	0.15	0.19	0.03	0.12	0.04	0.19	0.06	8.69	2.39	99.62	0.33	0	97.48	0.03	0.06	0.72	0.03	8.69	0.39	2.39	0.2	0	5.86	1.81	1.75	0.17	9.72	0.06	2.33	0	0.38	0.7	0	0	0	14.41	3.73	-10.65	66.75	62.26	648.89	413.04	734.35	503.91	655.8	441.95	716.39	427.61
39.706	1	0.17	0.19	0.03	0.13	0.04	0.17	0.06	9.33	1.55	99.63	0.49	0	98.54	0.03	0.05	0.91	0.02	9.33	0.44	1.55	0.12	0	3.47	2.58	2.17	0.19	16.16	0.06	2.86	0	0.12	0.65	0	0	0	8.96	-0.94	-10.43	63.91	61.43	649.9	414.13	734.01	502.82	656.59	441.86	716.54	428.44
39.739	1	0.17	0.19	0.03	0.13	0.03	0.17	0.06	5.32	0.85	99.62	0.4	0	91.21	0.02	0.05	0.85	0.03	5.32	0.19	0.6	0.03	0	3.58	2.9	1.57	0.22	17.32	0.05	3.08	0	0.06	0.56	0	0	0	2.98	-10.3	-12.65	60	61.09	650.86	414.13	736.54	502.94	657.4	442.8	716.81	428.57
39.773	1	0.19	0.19	0.03	0.13	0.03	0.17	0.06	2.55	0.78	99.61	0.59	0	68.35	0.01	0.07	0.78	0.03	2.55	0.08	0.15	0.02	0	3.85	3.6	1.06	0.38	25.57	0.03	2.91	0	0.54	0.47	0	0	0	0.33	-18.15	-13.91	57.64	57.68	651.35	413.36	738.03	503.61	659.66	442.04	715.54	427.73
39.806	1	0.21	0.19	0.03	0.13	0.03	0.18	0.06	2.34	0.64	99.58	0.89	0	51.98	0.01	0.05	0.64	0.03	2.34	0.03	0.11	0.03	0	4.17	3.63	0.81	0.72	31.61	0.02	2.45	0	0.31	0.45	0	0	0	-8.32	-21.6	-15.92	53.79	52.52	652.06	414.43	736.87	502.6	661.87	441.86	712.17	426.74
39.839	1	0.16	0.19	0.03	0.13	0.03	0.17	0.06	1.51	0.55	99.62	0.33	0	88.32	0.01	0.09	0.55	0.04	1.51	0.02	0.05	0.02	0	3.87	2.75	0.63	1.23	14.9	0.01	1.94	0	0.09	0.49	0	0	0	1.12	-11.88	-15.87	51.98	51.7	654.24	416.58	737.59	504.03	664.04	443.63	713.92	429.99
39.873	1	0.14	0.19	0.02	0.13	0.03	0.16	0.06	2.15	0.47	99.63	0.33	0	96.39	0.01	0.17	0.47	0.04	2.15	0.01	0.04	0.03	0	2.95	1.57	0.21	1.23	4.95	0.01	2.15	0	0.32	0.54	0	0	0	3.61	-5.58	-11.42	52.79	58.94	657.43	412.75	741.66	501.61	665.3	440.31	722.46	425.92
39.906	1	0.13	0.18	0.02	0.13	0.03	0.15	0.06	2.6	0.43	99.63	0.33	0	93.23	0.01	0.39	0.43	0.04	3.25	0.01	0.08	0.09	0	2.6	1.2	0.13	0.96	1.59	0.01	2.28	0	0.04	0.63	0	0	0	-4.67	-8.88	-11.54	52.86	58.68	655.62	412.33	740.54	500.21	663.52	438.36	721	426.53
39.939	1	0.13	0.18	0.03	0.13	0.04	0.16	0.06	2.72	0.43	99.64	0.33	0	92.41	0.01	0.72	0.43	0.05	5.48	0.01	0.18	0.22	0	2.72	1.93	0.06	0.79	0.75	0.01	2.12	0	0.04	0.64	0	0	0	-4.47	-9.5	-10.6	55.81	60.03	654.49	412.22	740.18	501.52	662.48	438.56	721.18	425.99
39.973	1	0.13	0.18	0.03	0.13	0.04	0.17	0.06	3.46	0.46	99.64	0.33	0	95.65	0.01	0.99	0.39	0.07	6.85	0	0.46	0.56	0	3.46	2.5	0.03	0.81	1.21	0	1.82	0	0.13	0.59	0	0	0	2.7	-6.55	-10.64	58.87	58.92	653.79	412.67	738.64	502	662.04	439.29	719.66	426.96
40.006	1	0.13	0.18	0.03	0.13	0.05	0.17	0.06	3.83	1.58	99.64	0.33	0	69.88	0	0.93	0.38	0.06	10.01	0.01	1.58	2.13	0	3.83	2.9	0.02	1.33	2.57	0	1.75	0	0.45	0.7	0	0	0	-3.88	-17.79	-13.92	56.76	55.03	652.99	413.36	736.4	500.03	661.32	440.41	714.57	426.52
40.039	1	0.14	0.18	0.03	0.13	0.04	0.17	0.06	5.37	1.3	99.64	0.33	0	74.85	0.01	0.82	0.35	0.07	7.58	0.02	1.3	1.48	0	4.08	3.03	0.02	1.26	5.37	0	1.69	0	0.67	0.78	0	0	0	0.89	-16.55	-10.59	57.04	50.43	653.59	417.66	732.82	501.61	663.62	441.21	713.15	431.71
40.073	1	0.13	0.18	0.03	0.13	0.04	0.17	0.06	3.88	1.27	99.65	0.33	0	65.89	0.01	0.84	0.25	0.05	7.96	0.04	1.27	1.71	0	3.88	3.14	0.01	0.57	2.06	0	2.1	0	1.38	0.92	0	0	0	-10.47	-18.71	-15.02	52.37	53.1	652.82	412.11	734.5	496.5	661.77	440.08	711.83	422.37
40.106
40.14
40.173
40.206
40.24
40.273
40.306
40.34
40.373
40.407
40.44
40.473
40.507
40.54
40.573
40.607
40.64
40.673
40.707
40.74
40.774
40.807
40.84
40.874
40.907
40.94
40.974
41.007
41.04
41.074
41.107
41.141
41.174
41.207
41.241
41.274
41.307
41.341
41.374
41.408
41.441
41.474
41.508
41.541
41.574
41.608
41.641
41.674
41.708
41.741
41.775
41.808
41.841
41.875
41.908
41.941
41.975
42.008
42.041
42.075
42.108
42.142
42.175
42.208
42.242
42.275
42.308
42.342
42.375
42.409
42.442
42.475
42.509
42.542
42.575
42.609
42.642
42.675
42.709
42.742
42.776
42.809
42.842
42.876
42.909
42.942
42.976
43.009
43.042
43.076
43.109
43.143
43.176
43.209
43.243
43.276
43.309
43.343
43.376
43.41
43.443
43.476
43.51
43.543
43.576
43.61
43.643
43.676
43.71
43.743
43.777
43.81
43.843
43.877
43.91
43.943
43.977
44.01
44.043
44.077
44.11
44.144
44.177
44.21
44.244
44.277
44.31
44.344
44.377
44.411
44.444
44.477
44.511
44.544
44.577
44.611
44.644
44.677
44.711
44.744
44.778
44.811
44.844
44.878
44.911
44.944
44.978
45.011
45.044
45.078
45.111
45.145
45.178
45.211
45.245
45.278
45.311
45.345
45.378
45.412
45.445
45.478
45.512
45.545
45.578	3	0.13	0.14	0.03	0.12	0.04	0.12	0.06	0.67	0.66	99.72	0.33	0	96.32	0.03	0	0.67	0	1.87	0.04	0.36	0.48	0	0	0.06	0.03	0.05	0.04	5.01	0.66	0.03	9.07	4.27	0	0		-29.2	5.68	-8.75	43.05	72.6	665.65	482.67	756.33	573.35	669.55	507.09	741.5	497.38
45.612	3	0.12	0.13	0.02	0.11	0.05	0.11	0.06	0.5	0.5	99.73	0.33	0.05	97.59	0.02	0	0.5	0	2.41	0.04	0.22	0.37	0	0	0.12	0.03	0.05	0.06	2.41	0.72	0.05	23.1	5.06	0	0		-26.01	3.49	-6.62	43.74	71.17	670.13	482.02	759.26	571.15	675.15	505.03	745.87	497.02
45.645	3	0.12	0.14	0.02	0.12	0.04	0.12	0.06	0.55	0.55	99.71	0.33	0	95.23	0.02	0	0.55	0	2.28	0.05	0.16	0.27	0	0	0.07	0.02	0.03	0.03	1.93	0.63	0.05	54.54	4.21	0	0		-26.87	7.03	-7.1	44.03	73.3	673.21	481.34	760.89	569.03	676.08	504.8	748.89	496.35
45.678	3	0.11	0.13	0.02	0.11	0.05	0.11	0.06	0.62	0.62	99.74	0.33	0.92	98.71	0.02	0	0.62	0	3.69	0.06	0.19	0.31	0	0	0.04	0.01	0.04	0.02	1.89	0.84	0.03	21.04	5.39	0	0		-23.15	0.3	-7.06	44.23	71.75	675.37	479.56	764.63	569.08	680.11	504.27	750.97	493
45.712	3	0.11	0.13	0.02	0.11	0.06	0.12	0.06	0.78	0.66	99.74	0.33	1.83	98.45	0.01	0	0.78	0	5.69	0.07	0.16	0.29	0	0	0.04	0.01	0.05	0.01	1.55	0.66	0.04	4.87	5.52	0	0		-20.7	1.24	-5.76	44.98	71.09	678.53	479.52	766.05	567.74	683.34	503.1	753.81	493.75
45.745	3	0.11	0.13	0.02	0.11	0.06	0.12	0.06	0.7	0.64	99.73	0.33	1.7	98.35	0.01	0	0.7	0	6.35	0.06	0.16	0.26	0	0	0.03	0.01	0.04	0.01	1.39	0.64	0.04	27.73	5.09	0	0		-29.06	1.57	-7	44.33	71.31	682.88	478.62	768.14	563.88	685.7	501.37	756.49	492.76
45.779	3	0.12	0.14	0.02	0.12	0.05	0.12	0.06	0.75	0.6	99.71	0.33	0.16	98.05	0.01	0	0.75	0	5.03	0.05	0.16	0.19	0	0	0.03	0.01	0.04	0.01	1.17	0.6	0.05	11.63	4.19	0	0		-28.1	2.41	-5.91	45.53	73.45	685.67	477.59	769.88	561.8	687.26	499.64	760.43	493.19
45.812	3	0.12	0.15	0.02	0.12	0.05	0.12	0.06	0.96	0.65	99.69	0.33	0	98.7	0.01	0	0.96	0	4.8	0.05	0.15	0.17	0	0	0.03	0.01	0.04	0.01	1	0.65	0.06	36.16	3.37	0	0		-19.56	0.35	-5.92	46.19	66.19	689.61	478.67	771.38	560.67	694.04	500.42	759.83	493.17
45.845	3	0.12	0.16	0.02	0.12	0.04	0.13	0.06	1.23	0.68	99.68	0.33	0	98.68	0.01	0	1.23	0	2.96	0.05	0.12	0.14	0	0	0.02	0.01	0.03	0.01	0.95	0.68	0.07	33.21	2.76	0	0		-18.65	0.43	-5.4	46.81	65.98	691.18	478.57	771.49	559.01	695.21	499.77	760.89	493.41
45.879	3	0.13	0.17	0.02	0.12	0.04	0.13	0.06	1.28	0.78	99.67	0.33	0	97.86	0.01	0	1.28	0	2.3	0.04	0.09	0.11	0	0	0.02	0.01	0.04	0.02	0.88	0.78	0.08	26.02	2.46	0	0		-21.25	-2.89	-5.07	46.14	65.52	695.08	478.38	774.94	558.35	699.28	499.12	764.48	492.74
45.912	3	0.13	0.17	0.02	0.12	0.04	0.13	0.06	1.21	0.92	99.67	0.33	0	98.3	0.01	0	1.21	0	2.14	0.04	0.06	0.1	0	0	0.02	0.01	0.05	0.01	0.79	0.92	0.08	21.33	2.31	0	0		-22.77	-1.71	-5.88	46.11	64.28	698.28	478.74	776.12	556.57	701.82	499.53	765.67	492.1
45.945	3	0.13	0.17	0.02	0.12	0.03	0.13	0.06	1.14	1.02	99.66	0.33	0	98.63	0.01	0	1.14	0	1.68	0.03	0.05	0.1	0	0	0.02	0.02	0.04	0.01	0.76	1.02	0.07	13.67	2.15	0	0		-20.9	0.63	-6.04	46.53	61.81	700.36	478.3	776.74	554.68	704.4	498.25	765.93	492.39
45.979	3	0.13	0.17	0.02	0.12	0.03	0.13	0.06	1.06	1.06	99.66	0.33	0	98.51	0.02	0	1.06	0	1.5	0.03	0.04	0.05	0	0	0.02	0.02	0.04	0.01	0.69	1.07	0.07	4.42	1.92	0	0		-24.74	1.05	-4.21	45.79	64.24	703.63	477.41	780.28	554.09	707.4	496.86	771.31	490.43
46.012	3	0.13	0.17	0.02	0.12	0.03	0.13	0.06	0.99	0.99	99.66	0.33	0	98.67	0.02	0	0.99	0	1.57	0.03	0.04	0.04	0	0	0.02	0.02	0.05	0.01	0.6	1.05	0.08	4.59	1.81	0	0		-26.81	0.47	-5.21	45.6	63.01	707.71	476.78	783.9	552.98	711.53	496.63	774.02	488.55
46.045	3	0.13	0.17	0.02	0.12	0.03	0.13	0.06	0.94	0.94	99.65	0.33	0	98.77	0.03	0	0.94	0	1.54	0.03	0.04	0.07	0	0	0.02	0.02	0.07	0.01	0.6	1.12	0.08	2.57	1.74	0	0		-21.72	0.09	-3.21	46.14	61.73	708.51	476.33	783.9	552.78	713.44	494.99	774.91	489.47
46.079	3	0.13	0.18	0.02	0.13	0.03	0.13	0.06	1.05	1.05	99.65	0.33	0	97.8	0.02	0	1.05	0	1.91	0.03	0.04	0.08	0	0	0.02	0.02	0.09	0.01	0.46	1.17	0.08	5.69	1.54	0	0		-27.23	3.02	-3.81	45.27	63.75	711.76	474.55	788.14	550.93	715.83	493.18	779.33	487.6
46.112	3	0.13	0.18	0.02	0.13	0.03	0.13	0.06	1.31	1.22	99.64	0.33	0	97.58	0.02	0	1.31	0	2.58	0.05	0.05	0.16	0	0	0.02	0.02	0.12	0.01	0.48	1.22	0.09	2.81	1.47	0	0		-20.82	3.52	-4.07	46.67	60.13	713.06	474.08	788.75	550.62	718.57	492.63	778.52	487.93
46.146	3	0.13	0.18	0.02	0.13	0.03	0.14	0.06	1.16	1.32	99.63	0.33	0	96.5	0.02	0	1.65	0	2.86	0.05	0.08	0.2	0	0	0.02	0.02	0.13	0.01	0.37	1.32	0.09	5.12	1.16	0	0		-23.03	5.42	-4.48	46.29	60.75	714.94	473.98	790.33	549.6	719.8	492.54	780.35	487.54
46.179	3	0.13	0.19	0.02	0.13	0.03	0.14	0.06	0.93	1.27	99.62	0.33	0	97.25	0.02	0	1.95	0	2.35	0.07	0.07	0.2	0	0	0.02	0.03	0.11	0.01	0.33	1.27	0.11	7.16	0.93	0	0		-26.5	4.18	-5.04	45.76	61.75	717.48	473.97	793.57	550.06	721.87	492.55	783.43	487.72
46.212	3	0.13	0.19	0.02	0.13	0.03	0.14	0.06	0.94	1.29	99.62	0.33	0	94.38	0.02	0.01	1.91	0	2.15	0.08	0.08	0.19	0	0	0.02	0.03	0.08	0.01	0.33	1.29	0.11	17.15	0.94	0	0		-19.14	7.89	-3.65	47.71	60.4	719.18	474.48	794.02	550.11	724.32	492.73	784.59	488.72
46.246	3	0.14	0.19	0.02	0.13	0.03	0.14	0.06	0.66	1.66	99.61	0.33	0	94.69	0.02	0.01	2.24	0	2.2	0.12	0.06	0.15	0	0	0.02	0.05	0.07	0.02	0.29	1.66	0.12	10.86	0.66	0	0		-21	7.59	-4.22	47.26	59.31	720.38	475.44	793.62	549.32	725.1	493.71	784.18	488.47
46.279	3	0.14	0.2	0.02	0.13	0.03	0.14	0.06	0.66	1.79	99.61	0.33	0	96.83	0.02	0.01	2.48	0	2.14	0.15	0.06	0.12	0	0	0.02	0.06	0.05	0.01	0.29	1.79	0.11	15.06	0.66	0	0		-24.3	4.9	-4.6	46.68	60.95	721.95	475.72	795.2	548.97	725.56	493.94	786.33	489.18
46.312	3	0.14	0.2	0.02	0.14	0.03	0.15	0.06	0.61	2.08	99.6	0.33	0	96.01	0.02	0.01	3.1	0	2.48	0.23	0.06	0.06	0	0	0.02	0.06	0.04	0.01	0.29	2.08	0.1	30.27	0.61	0	0		-22.45	6.1	-3.92	47.14	60.87	722.4	475.79	795.08	548.53	726.11	493.94	786.78	488.97
46.346	3	0.15	0.2	0.02	0.14	0.03	0.15	0.06	0.57	2.25	99.6	0.33	0	96.57	0.03	0.01	3.69	0	2.47	0.3	0.07	0.05	0	0	0.02	0.07	0.03	0.01	0.29	2.25	0.08	32.6	0.57	0	0		-21.91	5.32	-4.51	47.46	59.72	723.02	476.2	794.99	548.17	726.71	494.36	786.23	489.42
46.379	3	0.15	0.21	0.02	0.14	0.03	0.16	0.06	0.6	2.15	99.59	0.33	0	98.7	0.05	0.01	4.77	0	2.24	0.31	0.11	0.04	0	0.01	0.02	0.07	0.02	0.01	0.3	2.15	0.08	60	0.6	0	0		-24.91	-0.34	-5.41	47.24	59.46	723.64	477.01	793.9	547.26	726.18	495.18	785.41	489.95
46.413	3	0.15	0.21	0.02	0.14	0.03	0.16	0.06	0.58	1.94	99.58	0.33	0	98.36	0.05	0.02	5.24	0	2.41	0.27	0.14	0.08	0	0.01	0.02	0.09	0.01	0	0.29	1.94	0.07	74.04	0.58	0	0		-27.63	-1.54	-4.95	46.74	60.15	722.63	478.72	792.18	548.26	724.64	496.51	784.57	491.35
46.446	3	0.16	0.22	0.02	0.15	0.03	0.17	0.06	0.6	1.6	99.57	0.33	0	98.73	0.06	0.02	6.46	0	2.62	0.27	0.13	0.09	0	0	0.02	0.1	0.01	0	0.26	1.6	0.06	9.39	0.6	0	0		-27.66	0.24	-6.1	46.24	58.71	721.26	481.02	789.03	548.79	722.72	499.2	781.09	492.81
46.479	3	0.16	0.21	0.02	0.15	0.03	0.17	0.06	0.67	1.4	99.57	0.33	0	98.63	0.06	0.01	6.25	0	3.21	0.27	0.21	0.13	0	0	0.02	0.13	0.01	0	0.26	1.4	0.05	7.71	0.67	0	0		-26.99	0.63	-4.63	46.33	60.09	720.39	482.8	786.49	548.9	721.03	501.08	780.62	493.36
46.513	3	0.17	0.22	0.02	0.15	0.03	0.18	0.06	0.72	1.34	99.56	0.33	0	98.75	0.07	0.01	7.77	0	3.82	0.2	0.23	0.14	0	0.01	0.02	0.22	0.02	0	0.29	1.34	0.04	25.35	0.72	0	0		-28.26	0.15	-4.64	46.02	60.35	718.31	483.53	784.69	549.92	718.86	501.4	778.85	494.81
46.546	3	0.18	0.23	0.02	0.16	0.03	0.2	0.06	0.75	1.17	99.53	0.33	0	98.19	0.06	0.01	9.98	0	4.74	0.16	0.28	0.13	0	0.01	0.02	0.25	0.02	0	0.29	1.17	0.04	47.27	0.75	0	0		-30.98	2.04	-4.27	45.65	62.53	716.32	482.48	785.09	551.26	717.09	501.42	779.23	494.4
46.579	3	0.18	0.24	0.02	0.17	0.04	0.21	0.06	0.78	1.19	99.53	0.33	0	97.73	0.07	0.01	10.7	0	5.52	0.1	0.37	0.12	0	0.01	0.03	0.24	0.02	0	0.29	1.19	0.04	34.48	0.78	0	0		-24.59	3.19	-4.56	45.32	63.09	715.66	482.59	785.06	551.98	716.32	501.63	779	494.47
46.613	3	0.19	0.24	0.02	0.17	0.03	0.21	0.06	0.74	1.04	99.52	0.33	0	95.82	0.06	0.01	11.18	0	4.76	0.05	0.28	0.13	0	0.01	0.03	0.3	0.02	0.01	0.3	1.04	0.03	59.14	0.74	0	0		-28.48	6.34	-3.97	44.52	61.76	714.44	481.96	784.14	551.67	716.13	499.19	777.74	494.88
46.646	3	0.19	0.24	0.02	0.17	0.03	0.22	0.06	0.77	1.09	99.51	0.33	0	96.32	0.03	0.01	11.53	0	4.73	0.03	0.33	0.14	0	0.01	0.03	0.29	0.03	0.01	0.31	1.09	0.03	22.42	0.77	0	0		-29.52	5.68	-4.02	44.97	64.4	715.22	480.47	786.06	551.31	716.18	499.64	780.17	492.39
46.679	3	0.2	0.25	0.02	0.18	0.03	0.23	0.06	0.78	1.07	99.5	0.33	0	97.15	0.03	0	13.03	0	4.56	0.04	0.46	0.19	0	0.01	0.04	0.31	0.05	0	0.35	1.07	0.03	13.83	0.78	0	0		-26.51	4.35	-4.38	45.33	60.16	715.41	480.56	784.98	550.13	717.83	498.63	777.6	491.77
46.713	3	0.23	0.27	0.02	0.19	0.03	0.27	0.06	0.87	1	99.45	0.33	0	98.09	0.02	0	16.7	0	4.81	0.04	0.63	0.22	0	0.01	0.05	0.33	0.06	0	0.38	1	0.02	4.28	0.87	0	0		-27.22	2.3	-4.94	45.97	61.73	717.76	481.4	786.81	550.45	718.84	500.18	780.07	492.34
46.746	3	0.21	0.26	0.02	0.18	0.04	0.25	0.06	0.91	0.96	99.48	0.33	0	98.03	0.02	0.01	14.76	0	6.11	0.04	0.5	0.16	0	0.01	0.07	0.31	0.07	0	0.35	0.96	0.03	3.3	0.91	0	0		-29.42	2.46	-5.16	45.6	62.44	718.6	481.45	788.3	551.16	719.41	499.82	781.54	493.64
46.78	3	0.22	0.26	0.02	0.19	0.04	0.27	0.06	1.16	0.71	99.47	0.33	0	98.61	0.02	0.01	15.51	0	8.18	0.05	0.38	0.11	0	0.01	0.09	0.31	0.08	0	0.32	0.71	0.02	8.36	1.16	0	0		-29.29	0.69	-4.47	45.77	61.49	719.65	481.99	788.98	551.32	721.11	499.94	782.28	493.65
46.813	3	0.2	0.25	0.02	0.18	0.04	0.24	0.06	1.32	0.56	99.51	0.33	0	98.76	0.02	0.01	13.94	0	7.66	0.06	0.41	0.1	0	0.01	0.08	0.32	0.1	0	0.32	0.56	0.02	5.4	1.32	0	0		-30.43	0.12	-4.99	45.74	61.06	720.7	481.98	788.93	550.21	721.61	499.93	782.33	493.49
46.846	3	0.2	0.24	0.02	0.17	0.04	0.24	0.06	1.38	0.49	99.52	0.33	0	98.63	0.01	0.01	13.33	0	8.04	0.07	0.3	0.11	0	0.01	0.07	0.26	0.11	0.01	0.33	0.49	0.02	21.27	1.38	0	0		-28.82	0.62	-4.58	45.88	60.5	721.18	481.97	788.3	549.09	722.03	499.66	782.21	493.42
46.88	3	0.17	0.21	0.02	0.15	0.04	0.19	0.06	1.54	0.36	99.57	0.33	0	97.74	0.01	0.02	8.68	0	6.59	0.09	0.34	0.13	0	0.01	0.08	0.25	0.12	0.01	0.29	0.36	0.02	7.02	1.54	0	0		-31.26	3.18	-5.04	45	61.7	720.35	481.4	788.23	549.27	720.79	499.92	782.05	492.52
46.913	3	0.17	0.21	0.02	0.15	0.04	0.19	0.06	1.52	0.32	99.57	0.33	0	98.4	0.02	0.03	8.76	0.01	6.19	0.12	0.44	0.15	0	0.01	0.07	0.19	0.11	0	0.32	0.32	0.02	14.93	1.52	0	0		-30.6	1.41	-4.92	45.73	60.64	721.33	481.03	788.03	547.73	721.88	499.5	781.95	491.2
46.946	3	0.17	0.21	0.02	0.15	0.04	0.19	0.06	1.55	0.31	99.57	0.33	0	98.6	0.02	0.04	8.94	0.01	7.71	0.12	0.37	0.33	0	0.02	0.06	0.18	0.12	0	0.35	0.31	0.02	0.67	1.55	0	0		-25.15	0.72	-4.02	46.55	60.21	721.23	479.76	788.22	546.75	722.41	497.41	782.33	491.55
46.98	3	0.18	0.23	0.02	0.16	0.04	0.21	0.06	1.33	0.32	99.54	0.33	0	98.23	0.01	0.03	10.8	0	6.42	0.12	0.46	0.41	0	0.03	0.06	0.13	0.11	0	0.44	0.32	0.02	2.12	1.33	0	0		-28.62	1.93	-4.23	46.35	60.18	721.66	478.18	788.62	545.13	722.76	495.6	782.64	489.55
47.013	3	0.2	0.24	0.03	0.17	0.05	0.23	0.06	1.25	0.3	99.52	0.33	0	98.77	0.01	0.03	12.47	0.01	8.69	0.18	0.8	0.91	0	0.03	0.06	0.12	0.13	0	0.51	0.3	0.02	1.55	1.25	0	0		-22.27	-0.08	-4.93	47.56	57.76	722.21	477.38	788.97	544.14	724.26	495.56	781.59	488.49
47.046	3	0.28	0.31	0.03	0.22	0.04	0.35	0.06	1.01	0.27	99.3	0.4	0	97.68	0.01	0.01	22	0	7.94	0.29	1.21	1.47	0	0.04	0.07	0.11	0.11	0	0.63	0.27	0.02	6.96	1.01	0	0		-20.48	3.29	-3.67	47.88	57.12	723.46	476.55	788.41	541.5	725.45	493.61	782.31	488.18
47.08	3	0.29	0.32	0.03	0.22	0.04	0.35	0.06	0.94	0.21	99.29	0.42	0	98.72	0.01	0.01	22.72	0	6.95	0.39	2.22	2.35	0	0.04	0.07	0.11	0.09	0	0.77	0.21	0.01	9.73	0.94	0	0		-20.52	0.26	-2.08	48.31	55.64	724.14	476.33	787.17	539.87	726.58	492.18	782.05	487.81
47.113	3	0.32	0.34	0.03	0.24	0.04	0.4	0.06	0.92	0.21	99.21	0.51	0	98.52	0.01	0	25.15	0	7.14	0.44	2.21	2.62	0	0.04	0.05	0.11	0.09	0	0.89	0.21	0.01	16.39	0.92	0	0		-23.15	1.02	-2.54	48.91	57.96	724.95	474.71	788.71	538.47	726.34	491.02	784.11	486.35
47.147	3	0.38	0.37	0.03	0.27	0.04	0.48	0.06	0.95	0.17	99.03	0.67	0	97.99	0.01	0	28.96	0	8.7	0.73	1.36	3.28	0	0.06	0.07	0.11	0.09	0	0.95	0.17	0.01	9.63	0.95	0	0		-22.52	2.57	-1.61	49.12	58.5	724.17	472.75	788.54	537.12	726.03	489.19	784.32	484.36
47.18	3	0.48	0.42	0.03	0.3	0.05	0.62	0.06	0.95	0.15	98.75	0.98	0	97.62	0.01	0	34.43	0	10.95	1.51	2.16	3.64	0	0.07	0.09	0.09	0.1	0	0.99	0.15	0.01	4.69	0.95	0	0		-30.11	3.42	-2.02	49.39	60.99	724.7	469.77	791.79	536.87	726.48	487.44	787.18	481.51
47.213	3	0.53	0.46	0.03	0.33	0.05	0.72	0.06	0.93	0.15	98.55	1.21	-0.93	97.62	0.01	0	37.36	0	12.66	2.14	2.21	2.24	0	0.08	0.09	0.08	0.1	0	1.04	0.15	0.01	7.25	0.93	0	0		-24.37	3.43	-2.99	50.12	59.59	725.88	470.37	791.97	536.45	727.49	487.89	786.7	481.16
47.247	3	0.64	0.52	0.03	0.38	0.06	0.92	0.06	0.84	0.12	98.16	1.81	-3.18	98.25	0.01	0	42.35	0	14.3	2.03	2.29	2.16	0	0.08	0.08	0.08	0.1	0	1.27	0.12	0.01	6.35	0.84	0	0		-21.03	1.87	-1.56	50.34	57.9	726.81	470.04	792.7	536.42	729.73	486.39	787.47	482.17
47.28	3	0.63	0.52	0.03	0.38	0.05	0.91	0.06	0.82	0.13	98.19	1.75	-3.44	97.85	0.01	0	42.05	0	12.79	1.62	1.65	1.67	0	0.08	0.1	0.09	0.09	0	1.16	0.13	0.01	8.6	0.82	0	0		-21.83	2.92	-1.01	50.55	57.76	726.53	468.5	793.34	536.04	730.19	484.16	787.88	481.21
47.313	3	0.63	0.52	0.03	0.39	0.04	0.9	0.06	0.73	0.13	98.21	1.8	-4.91	98.14	0.01	0	42.15	0	8.91	1.01	0.6	1.16	0	0.09	0.13	0.09	0.1	0.01	1.42	0.13	0.01	17.12	0.73	0	0		-21.2	2.18	-1.66	50.76	57.4	726.21	466.88	794.31	535.98	730.43	483.21	787.7	479.37
47.347	3	0.76	0.6	0.03	0.45	0.04	1.13	0.06	0.59	0.17	97.75	2.77	-8.84	97.5	0.01	0	47.45	0	7.05	0.78	0.29	0.82	0	0.11	0.19	0.11	0.11	0.01	1.61	0.17	0.01	29.89	0.59	0	0		-19.32	3.69	-0.81	51.21	57.22	725.77	465.13	795.96	536.5	731.52	482	788.62	478.3
47.38	3	0.79	0.62	0.03	0.47	0.04	1.17	0.06	0.56	0.19	97.67	2.97	-9.95	95.21	0.01	0	48.43	0	5.92	0.85	0.26	0.55	0	0.1	0.26	0.1	0.12	0.02	1.53	0.19	0.01	46.06	0.56	0	0		-13.96	7.05	0.37	51.68	60.39	724.36	463.8	798.61	539.4	731.08	482.19	791.37	478.63
47.414	3	1.16	0.81	0.03	0.62	0.04	1.89	0.06	0.52	0.26	96.22	6.81	-15.95	94.1	0	0	59.18	0	6.56	0.85	0.37	0.22	0	0.13	0.33	0.16	0.15	0.02	1.59	0.26	0.01	66.89	0.52	0	0		-13.34	8.15	-1.74	51.68	59.67	724.5	463.31	798.77	539.68	730.66	481.75	790.17	477.4
47.447	3	1.43	0.95	0.03	0.73	0.04	2.52	0.06	0.49	0.28	94.97	10.75	-19.71	94.67	0	0	65.61	0	6.61	0.43	0.46	0.23	0	0.14	0.4	0.21	0.15	0.02	1.38	0.28	0.02	28.36	0.49	0	0		-12.19	7.62	-2.68	51.39	57.2	724.51	464.84	796.3	538.86	730.29	482.74	787.33	478.51
47.48	3	1.53	1	0.03	0.76	0.04	2.74	0.06	0.54	0.29	94.51	12.16	-20.69	96.89	0	0	67.49	0	7.18	0.45	0.7	0.23	0	0.14	0.54	0.23	0.13	0.01	1.23	0.29	0.02	44.51	0.47	0	0		-19.03	4.8	-1.59	51.66	59.75	724.91	464.84	794.66	535.39	728.76	481.49	788.44	478.56
47.514	3	1.48	0.98	0.03	0.75	0.04	2.66	0.06	0.61	0.34	94.69	11.32	-20.08	97.1	0.01	0	66.63	0	7.38	0.51	0.61	0.3	0	0.14	0.61	0.24	0.12	0.01	1.09	0.34	0.01	61.52	0.46	0	0		-19.41	4.44	-1.68	51.95	62.14	724.8	465.13	793.27	533.93	726.77	482.47	788.75	477.93
47.547	3	0.89	0.69	0.03	0.51	0.04	1.41	0.06	0.62	0.41	97.18	3.95	-12.74	95.94	0.01	0	52.65	0	5.74	0.57	0.59	0.53	0	0.15	0.62	0.21	0.11	0.01	0.96	0.41	0.01	41.95	0.53	0	0		-16.51	6.18	-1.57	52.74	60.18	723.12	462.79	792.15	532.77	726.45	480.19	786.48	475.89
47.58	3	0.8	0.64	0.03	0.47	0.03	1.21	0.06	0.69	0.42	97.59	3.04	-11.7	97.88	0.01	0	49.41	0	4.28	0.7	0.71	0.5	0	0.16	0.69	0.23	0.11	0.03	0.82	0.42	0.01	3	0.47	0	0		-14.88	2.83	-3.45	54.51	60.75	718.95	457.1	790.89	530.33	722.68	476.71	782.99	469.45
47.614	3	0.58	0.52	0.03	0.37	0.03	0.81	0.06	0.86	0.54	98.37	1.56	-7.67	97.72	0.01	0.01	40.88	0	2.98	0.85	1.03	0.32	0	0.2	0.86	0.24	0.09	0.07	0.47	0.54	0.01	47.79	0.42	0	1		-9.35	3.22	-2.69	55.54	60.72	710.82	449.83	786.99	528.69	716.9	469.21	777.45	464.59
47.647	3	0.48	0.45	0.03	0.32	0.03	0.64	0.06	1.5	0.55	98.72	1.09	-5.01	89.46	0.02	0.03	35.42	0	3.05	1.03	1.73	0.26	0	0.2	1.5	0.27	0.09	0.23	0.4	0.55	0.01	27.12	0.43	0	0		-6.96	11.31	-2.39	56.68	60.07	705.33	444.13	785.69	528.13	714.01	463.76	773.97	460.26
47.68	3	0.37	0.38	0.03	0.26	0.03	0.47	0.06	1.68	0.62	99.06	0.69	-1.41	95.62	0.03	0.09	28.68	0	3.66	1.01	2.68	0.18	0	0.18	1.68	0.33	0.09	0.49	0.33	0.62	0.01	5.39	0.41	0.01	0		-1.69	6.58	-3.61	59.94	58.99	699.58	437.54	781.29	523.5	708.93	458.34	767.78	454.26
47.714	3	0.24	0.28	0.03	0.2	0.04	0.29	0.06	2.2	0.94	99.42	0.33	0	95.88	0.09	0.59	17.12	0.01	6.45	1.5	2.4	0.2	0	0.15	2.2	0.68	0.13	0.66	0.22	0.94	0.01	0.12	0.43	0.02	0		-3.8	6.27	-2.1	60.22	60.69	693.22	433.19	775.02	519.05	702.38	453.23	763	450.31
47.747	3	0.22	0.25	0.03	0.2	0.05	0.27	0.07	3.02	1.02	99.47	0.33	0	95.88	0.19	3.19	14.39	0.02	13.45	1.98	2.64	0.44	0	0.17	3.02	0.97	0.16	0.85	0.19	1.02	0.01	0.02	0.5	0.07	0		-0.61	6.27	-3.21	61.04	59.37	686.31	428.31	769.09	515.92	696.19	449.46	755.39	445.01
47.781	3	0.18	0.19	0.03	0.21	0.14	0.24	0.09	4.17	1.61	99.52	0.86	0	93.8	0.27	8.67	10.02	0.06	29.37	3.49	2.25	1.43	0	0.18	4.17	1.31	0.17	0.96	0.17	1.61	0.01	0.01	0.56	0.06	0		-2.13	8.41	-5.42	60.23	61.63	680.96	424.39	769.19	517.54	691.43	447.84	752.66	440.85
47.814	3	0.17	0.14	0.03	0.27	0.17	0.2	0.13	4.66	2.27	99.46	1.13	2.46	89.48	0.49	17.11	7.76	0.2	32.71	6.8	1.83	1.58	0	0.17	4.66	1.73	0.19	0.99	0.12	2.27	0	0.01	0.73	0.03	0		-5.69	11.3	-5.22	59.27	60.92	674.39	422.48	765.84	519.05	686.93	445.61	747.53	439.37
47.847	3	0.15	0.12	0.03	0.33	0.19	0.17	0.17	4.88	2.46	99.35	1.3	4.19	91.61	0.75	23.62	6.17	0.49	34.49	8.83	1.62	2.1	0	0.17	4.88	2.12	0.22	1.22	0.11	2.46	0	0.01	0.91	0	0		-9.05	10.05	-5.98	58.87	58.26	670.91	422.03	762.92	519.19	684.91	445.21	742.71	437.87
47.881	3	0.15	0.09	0.03	0.38	0.19	0.14	0.24	3.96	3.5	99.24	1.21	6.14	71.37	0.95	29.37	3.74	1.22	34.36	13.35	1.24	2.61	0	0.19	3.96	4.19	0.27	1.09	0.09	3.5	0	0	1.28	0	0		-0.89	17.43	-4.09	59.97	57.42	663.41	419.54	756.52	518.41	679.29	444.03	736.23	436.64
47.914	3	0.13	0.07	0.03	0.61	0.18	0.11	0.45	3.05	3.08	98.77	2	5.78	85.04	1.07	41.84	3.08	3.28	32.33	13.82	1.27	2.03	0	0.19	3.05	4.89	0.21	1.95	0.09	4.11	0	0.01	1.45	0	0		-5.38	13.31	-6.87	59.47	59.17	661.81	419.39	755.3	518.36	675.7	443.89	734.27	435.42
47.947	3	0.12	0.05	0.03	0.97	0.16	0.08	0.87	3.04	1.67	98.06	4.76	5.82	76.66	1.01	53	1.67	7.08	29.97	13.86	1.67	2.82	0	0.19	3.04	6.4	0.2	2.09	0.08	5.2	0	0	1.9	0	0		-0.97	16.05	-6.08	60.44	58.71	659.38	419.48	754.86	520.82	674.94	445.35	732.94	436.23
47.981	3	0.13	0.05	0.03	0.73	0.16	0.08	0.7	2.87	0.75	98.54	2.18	6.26	74.06	0.75	43.15	0.64	9.89	28	10.74	2.13	3.79	0	0.2	2.87	7.3	0.17	2.03	0.08	7.31	0	0	2.68	0	0		-2.02	16.75	-6.92	60.12	58.36	657.48	419.33	753.19	520.7	673.02	445.47	730.54	435.6
48.014	3	0.14	0.07	0.03	0.55	0.15	0.09	0.53	2.46	0.64	98.9	1.04	5.95	72.43	0.64	33.79	0.55	11.28	26.15	7.83	2.48	4.14	0	0.2	2.44	6.64	0.16	2.46	0.1	8.42	0	0	3.2	0	0		-3.5	17.17	-6.34	59.81	59.37	655.08	418.92	752.55	522.04	671.17	445.06	729.77	435.55
48.047	3	0.14	0.06	0.03	0.63	0.16	0.08	0.74	2.2	0.7	98.52	1.08	6.87	55.8	0.7	34.62	0.35	15.14	25.49	5.73	2.91	4.35	0	0.2	2.2	8.38	0.15	1.08	0.11	11.89	0	0	4.08	0	0		-1.74	20.84	-6.9	59.74	58.76	652.86	418.69	750.98	522.39	669.44	445.79	727.21	435.05
48.081	3	0.12	0.05	0.03	0.66	0.17	0.07	1.1	1.99	0.66	97.8	1.23	8	81.07	0.66	36.6	0.2	16.9	21.42	3.72	3.24	3.76	0	0.18	1.99	11.52	0.14	0.76	0.11	17.82	0	0	6.72	0	0		-8.64	14.73	-6.93	58.66	59.54	652.15	418.88	749.99	521.92	668.05	444.35	726.85	434.93
48.114	3	0.12	0.04	0.03	1.06	0.19	0.06	2.3	1.53	0.69	95.4	2.41	8.6	64.35	0.69	45.73	0.21	21.96	22.51	4.06	4.25	4.73	0	0.17	1.53	11.29	0.12	0.42	0.14	21.62	0	0	7.1	0	0		-6.94	19.05	-7.33	58.87	59.23	649.7	417.94	748.52	521.93	666.14	444.31	724.44	433.86
48.148	3	0.12	0.03	0.03	1.05	0.24	0.05	4.58	1.34	0.76	90.83	2.4	11.49	71.31	0.76	45.86	0.16	24.73	18.72	2.93	3.76	4.74	0	0.16	1.34	14.95	0.11	0.37	0.21	35.79	0	0	11.08	0	0		-5.41	17.45	-7.11	59.43	60.13	647.28	417.14	746.76	522.01	663.67	443.97	722.87	433.46
48.181	3	0.11	0.02	0.02	1.22	0.28	0.04	8.89	1.2	0.85	82.21	3.23	13.25	74.5	0.85	49.83	0.13	26.87	17.06	2.51	3.62	4.46	0	0.17	1.2	17.1	0.1	0.48	0.26	46.61	0	0	13.35	0	0		-7.83	16.64	-7.38	58.95	60.82	644.53	416.29	745.48	522.45	661.15	443.18	721.02	432.5
48.214	3	0.12	0.02	0.02	1.35	0.27	0.04	10.94	0.91	0.92	78.12	2.95	12.71	65.04	0.92	48.94	0.16	30.15	17.39	2.8	4.26	3.73	0	0.15	0.91	17.77	0.07	0.46	0.33	49.65	0	0	12.93	0	0		-5.3	18.9	-7.14	59.42	62.26	641.34	415.96	743.34	523.32	657.8	443.68	719.06	432.54
48.248	3	0.13	0.02	0.02	1.53	0.32	0.04	20.57	0.71	0.82	58.86	3.23	13.96	71.07	0.82	50.32	0.14	33.84	16.58	3.59	5.01	2.87	0	0.13	0.71	16.43	0.05	0.53	0.52	62.59	0	0	14.67	0	0		-6.79	17.51	-8.27	59.24	61.7	638.44	415.09	741.62	523.89	655.24	442.63	715.96	431.66
48.281	3	0.15	0.02	0.03	2.34	0.29	0.04	29.18	0.81	0.8	45.82	4.95	11.67	67.64	0.8	55.75	0.16	40.55	17.33	3.9	8.13	3.76	0	0.16	0.81	16.83	0.04	0.7	0.54	61.62	0	0	13.53	0	0		-7.11	18.31	-9.31	59.17	62.45	635.73	415.7	738.87	524.12	651.66	443.84	712.91	431.66
48.314	3	0.17	0.02	0.03	2.46	0.29	0.03	31.83	0.9	0.75	43.17	4.52	10.52	51.62	0.75	54.48	0.17	44.14	17.58	3.99	11.22	3.63	0	0.16	0.9	18.02	0.03	0.5	0.7	62.34	0	0	13.55	0	0		-5.42	21.68	-9.47	59.31	61.28	633.94	415.69	737.21	524.4	650.51	444.09	710.52	431.69
48.348	3	0.23	0.02	0.04	3.37	0.31	0.03	42.99	1.18	0.83	32.01	5.14	9.56	50.47	0.83	55.67	0.17	51.06	20.4	4.39	13.61	4.38	0	0.18	1.18	18.21	0.03	0.97	1.39	65.66	0.01	0	12.64	0	0		-5	21.91	-9.83	59.23	61.04	631.57	415.74	735.47	524.85	648.54	444.93	708.08	431.47
48.381	3	0.23	0.02	0.06	3.48	0.35	0.03	44.79	1.5	0.81	30.21	5.31	8.71	65.57	0.81	55.78	0.18	52.83	22.65	4.02	16.94	6.04	0	0.18	1.5	20.28	0.02	1.27	1.71	65.57	0.01	0	12.4	0	0		-5.21	18.78	-10.66	59.4	60.46	629.63	415.07	733.66	524.46	646.69	444.4	705.6	430.78
48.415	3	0.26	0.02	0.08	4.94	0.58	0.03	56.38	2.71	1.05	18.62	9.6	10.3	60.32	1.05	62.25	0.17	57.57	31.49	4.28	21.24	8.64	0	0.18	2.12	20.14	0.02	2.71	3.17	65.28	0.01	0	12.53	0	0		-4.62	19.91	-11.14	59.61	60.72	628	415.23	732.75	525.05	645.18	445.54	704.03	430.6
48.448	3	0.31	0.01	0.09	7.02	0.63	0.03	65.15	3.21	1.04	9.85	14.13	11.07	43.18	1.04	66.39	0.17	62.26	33.52	4.4	20.29	9.64	0	0.21	2.94	20.82	0.02	3.21	4.49	65.33	0.01	0	12.34	0	0		-4.94	23.37	-9.69	58.97	60.77	626.87	415.94	730.89	525.28	644.05	444.91	703.39	431.78
48.481	3	0.31	0.01	0.09	10.29	0.61	0.03	73.03	4.27	1.15	1.97	25.65	11.56	51.82	1.15	75.01	0.15	63.94	33.25	3.85	17.65	10.43	0	0.22	4.27	23.02	0.02	3.55	5.08	63.8	0.01	0	12.22	0	0		-3.02	21.64	-11.03	59.27	61.21	626.12	415.65	729.97	524.74	642.52	445.79	701.95	431.13
48.515	3	0.36	0.01	0.08	14.76	0.62	0.03	79.27	7.15	1.49	0	37.74	12.63	45.29	1.49	79.96	0.17	66.02	35.06	3.57	12.19	9.46	0	0.27	7.15	30.97	0.02	5.27	6.65	64.73	0.02	0	11.32	0	0		1.8	22.94	-10.52	60.28	61.32	625.27	415.68	728.49	524.28	641.66	446.96	700.96	431.35
48.548	3	0.37	0.01	0.07	16.57	0.53	0.03	78.3	8.5	1.82	0	44.74	11.74	55.43	1.82	82.2	0.19	66.77	32.98	3.72	10.83	9.6	0	0.35	8.5	38.84	0.03	4.64	6.07	60.01	0.02	0	11.02	0	0		1.02	20.91	-11.61	59.84	60.15	625.05	416.64	727.45	524.24	641.35	447.98	699.28	431.82
48.581	3	0.36	0.01	0.07	18.34	0.54	0.03	77.02	10.83	2.27	0	54.35	12.06	51.95	2.27	84.67	0.2	67.58	32.51	3.63	9.52	9.93	0	0.41	10.83	42.61	0.05	3.56	5.16	54.5	0.02	0	11.35	0	0		-0.44	21.61	-10.84	59.3	59.71	625.14	417.07	726.76	523.25	641.78	448.4	699.1	431.67
48.615	3	0.35	0.01	0.09	20.39	0.4	0.03	72.05	10.39	2.15	2.95	60.66	10.15	59.53	2.15	88.33	0.19	66.87	29.34	2.43	8.7	14.28	0	0.54	10.39	50.65	0.05	3.31	4.91	45.38	0.02	0	10.36	0	0		0.27	20.07	-12.16	59.37	57.7	626.13	417.83	726.57	523.36	642.69	448.47	698.16	432.59
48.648	3	0.3	0.01	0.07	22.11	0.35	0.03	73.69	9.56	1.91	1.31	65.88	9.7	69.93	1.91	91.96	0.19	67.13	26.21	1.81	8.59	11.32	0	0.51	9.56	50.17	0.04	2.24	4.37	43.72	0.02	0	10.7	0	0		2.78	17.78	-8.22	60.34	60.97	626.15	417.86	725.32	522.41	641.74	447.75	701.1	433.83
48.681	3	0.25	0.01	0.07	16.98	0.35	0.03	62.11	10.47	1.77	12.89	65.43	9.2	85.64	1.77	90.8	0.21	59.62	26.54	1.85	8.19	12.04	0	0.69	10.47	47.59	0.05	3.63	4.35	39.67	0.03	0	10.43	0	0		0.5	13.07	-10.3	59.13	59.23	625.49	416.78	727.37	524.24	642.67	447.45	700	432.6
48.715	3	0.2	0.01	0.05	13.51	0.22	0.03	46.31	7.27	1.74	28.69	55.56	6.08	72.95	1.74	88.85	0.2	54.37	18.62	1.71	7.53	7.46	0	0.99	7.27	38.73	0.07	5.6	3.78	31.48	0.04	0	10.23	0	0		-1.91	17.04	-8.05	55.1	57.83	626.52	416.13	729.46	524.18	646.03	446.5	702	431.98
48.748	3	0.15	0.01	0.05	10.32	0.24	0.03	40.39	4.9	1.52	34.61	47.25	5.89	65.59	1.52	87.06	0.23	50.5	19.11	2.22	11.81	5.58	0	0.97	4.9	38.75	0.09	4.59	4.15	31.59	0.04	0.06	10.85	0	0		3.17	18.78	-8.99	53.04	60.95	625.89	413.69	730.95	524.51	644.26	445.65	703.24	430.26
48.782
48.815
48.848
48.882
48.915
48.948
48.982
49.015
49.048
49.082
49.115
49.149
49.182
49.215
49.249
49.282
49.315
49.349
49.382
49.416
49.449
49.482
49.516
49.549
49.582
49.616
49.649
49.682
49.716
49.749
49.783
49.816
49.849
49.883
49.916
49.949
49.983
50.016
50.049
50.083
50.116
50.15
50.183
50.216
50.25
50.283
50.316
50.35
50.383
50.417
50.45
50.483
50.517
50.55
50.583	4	0.12	0.17	0.05	0.11	0.03	0.17	0.06	1.61	3.27	99.66	0.36	0	95.02	0.01	0.03	0.43	0	1.24	0.07	7	0.57	0	3.27	14.38	0.62	0.11	0.2	0.12	0.28	0.03	0.92	1.61	0	0		-7.42	-7.26	7.31	58.17	37.28	422.71	314.85	503.68	401.51	446.33	331.76	483.61	331.91
50.617	4	0.11	0.12	0.04	0.1	0.06	0.24	0.06	6.37	3.91	99.52	0.33	0	98.67	0	0.03	0.12	0	3.29	0.04	3.91	0.41	0	11.06	15.2	0.35	0.19	0.18	0.08	0.06	0.01	1.64	6.37	0	0		-11.48	0.47	8.48	54.54	48.81	414.87	314.51	491.36	394.18	431.9	326.44	479.83	335.7
50.65	4	0.09	0.08	0.03	0.08	0.11	0.18	0.06	11.55	5.08	99.64	0.42	0.59	75.57	0	0.03	0.1	0	4.36	0.05	5.08	0.38	0	11.55	9.09	0.98	0.18	0.12	0.08	0.08	0.01	0.18	11.8	0	0		-8.54	-16.36	12.17	53.37	50.34	408.42	312.82	484.66	392.13	426.17	324.4	475.59	333.99
50.683	4	0.07	0.05	0.02	0.07	0.25	0.13	0.06	8.86	4.28	99.5	1.02	9.27	98.29	0	0.02	0.08	0	5.88	0.09	4.28	0.4	0	8.86	7.87	1.43	0.25	0.1	0.08	0.12	0	0.28	18	0	0		-16.81	-1.74	12.91	54.37	56.64	406.81	310.75	484.01	389.29	422.89	321.23	478.13	333.75
50.717	4	0.06	0.03	0.02	0.06	0.61	0.11	0.06	8.97	4.58	98.78	2.14	17.03	97.7	0	0.03	0.09	0	12.05	0.16	4.58	0.41	0	8.97	7.25	1.83	0.24	0.07	0.07	0.09	0.01	1.16	22.88	0	0		-14.23	-3.25	13.01	54.26	54.26	404.48	307.68	483.86	389.58	422.58	318.94	475.61	330.41
50.75	4	0.06	0.03	0.02	0.06	0.71	0.14	0.06	11.78	4.72	98.59	2.11	17.23	97.32	0	0.03	0.08	0	14.89	0.23	4.72	0.66	0	11.78	7.05	2.14	0.23	0.06	0.06	0.09	0	2.32	22.8	0	0		-18.39	-4.03	13.52	55.31	54.79	402.96	304.94	482.44	385.69	421.05	316.59	474.79	327.27
50.784	4	0.06	0.04	0.02	0.05	0.91	0.17	0.06	14.62	6.54	98.18	1.91	16.84	97.29	0	0.03	0.08	0	20.61	0.37	6.54	1.53	0	14.62	9.08	3.02	0.3	0.17	0.05	0.1	0	1.21	22.16	0	0		-16.85	-4.1	10.31	55.46	55.06	401.59	301.57	482.73	385.54	418.94	313.42	473.11	323.31
50.817	4	0.06	0.03	0.02	0.05	1.07	0.16	0.06	15.25	4.71	97.86	2.93	19.49	98.77	0	0.03	0.08	0	18.12	0.43	4.71	1.62	0	15.25	8.05	2.83	0.28	0.18	0.05	0.09	0	4.26	24.89	0	0		-18.06	-0.06	12.37	56.4	55.93	401.45	299.72	481.78	382.13	419.05	311.02	473.83	322.3
50.85	4	0.06	0.03	0.02	0.05	1.03	0.16	0.06	16.59	3.08	97.93	3.33	19.98	98.19	0.01	0.03	0.08	0	15.88	0.54	3.08	2.13	0	16.59	6.58	4.87	0.31	0.23	0.05	0.09	0	3.22	25.72	0	0		-16.23	-2.03	12.99	56.36	54.88	401.47	297.43	480.69	378.64	419.21	308.8	472.93	320
50.884	4	0.05	0.03	0.02	0.05	1.08	0.12	0.06	12.67	4.13	97.85	4.01	21.69	98.47	0.01	0.03	0.07	0	14.26	1.03	4.13	1.62	0	12.67	4.98	6.35	0.33	0.27	0.05	0.1	0	10.15	26.91	0	0		-15.12	-1.19	13.39	56.5	53.87	400.39	297.25	478.87	378.17	418.47	307.69	470.85	320.3
50.917	4	0.07	0.04	0.02	0.06	0.52	0.15	0.06	13.95	4.9	98.96	1.63	13.94	97.58	0.01	0.04	0.08	0	12.55	1.94	4.9	2.12	0	13.95	6.05	8.41	0.26	0.21	0.05	0.09	0	33.75	21.17	0	0		-14.69	3.52	10.88	57.06	52.69	400.13	297.28	478.23	378.26	417.35	308.63	468.95	319.33
50.95	4	0.07	0.04	0.03	0.06	0.67	0.16	0.06	14.04	8.66	98.67	1.57	13.84	95.38	0.01	0.05	0.09	0	17.55	2.64	8.66	2.63	0	14.04	7.31	9.46	0.26	0.36	0.06	0.07	0	28.31	20.9	0	0		-7.68	6.86	8.49	56.76	52.24	401.06	301.26	476.56	379.87	416.22	313.25	467.44	323.53
50.984	4	0.07	0.05	0.04	0.05	0.66	0.14	0.06	10.81	10.81	98.68	1.24	11.38	80.71	0.01	0.07	0.1	0	20.45	3.07	14.52	3.29	0	10.81	9.58	9.42	0.31	0.91	0.06	0.07	0	12.23	19.37	0	0		-7.8	14.85	8.44	56.27	51.28	397.53	307.63	471.17	384.41	412.33	319.37	462.56	329.65
51.017
51.05
51.084	3	0.22	0.03	0.13	0.17	0.75	0.06	0.08	1	6.43	98.51	15.27	16.5	6.07	1	0	8.11	0	3.68	1.01	12.49	1.4	0	0	0.01	0	0.25	0.02	59.51	6.43	0.02	3.1	28.96	0	0		-5.24	35.69	-10.18	47.28	43.29	689.55	470.8	781.21	568.87	709.72	492.9	752.49	486.26
51.117	3	0.21	0.06	0.06	0.18	0.19	0.09	0.06	3.26	2.65	99.59	2.06	10.45	75.98	1.21	0.01	3.26	0	3.35	0.29	2.53	0.53	0	0	0.03	0.01	0.74	0.16	41.92	2.65	0.04	9.58	17.05	0	0		-28.98	16.24	-11.02	43.86	66.98	687.75	469.07	777.58	558.9	692.99	492.36	759.61	485.43
51.151	3	0.2	0.1	0.05	0.18	0.09	0.11	0.07	1.8	1.8	99.59	0.96	4.14	80.33	0.66	0.01	1.8	0	3.76	0.21	1.16	0.48	0	0	0.05	0.01	0.56	0.18	31.37	4.7	0.05	21.06	9.55	0	0		-26.74	14.96	-11.9	44.74	66.4	687.16	467.76	774.64	555.24	691.38	492.38	756.97	482.04
51.184	3	0.19	0.13	0.04	0.17	0.06	0.12	0.07	1.23	1.23	99.63	0.52	0.49	90.02	0.41	0.01	1.23	0	4.2	0.22	0.87	0.45	0	0	0.05	0.01	0.37	0.14	22.35	6.26	0.04	49.38	5.47	0	0		-27.19	11	-9.12	45.49	67.61	687.58	467.72	772.23	552.36	691.07	490.63	758.14	482.12
51.217	3	0.19	0.14	0.04	0.17	0.05	0.12	0.07	1.08	1.08	99.63	0.49	0	90.67	0.34	0.01	1.08	0	4.3	0.21	0.34	0.25	0	0	0.06	0.01	0.37	0.21	21.16	5.86	0.05	44.43	4.67	0	0		-28.45	10.63	-8.13	45.75	68.99	689.71	467.84	774.34	552.47	693.15	491.1	761.23	479.89
51.251	3	0.17	0.14	0.04	0.16	0.05	0.12	0.07	0.75	0.75	99.66	0.34	0	91.13	0.28	0.02	0.75	0	3.82	0.13	0.28	0.22	0	0	0.06	0.01	0.36	0.12	16.85	5.97	0.06	30.76	4.23	0	0		-29.1	10.35	-9.23	45.65	68.47	691.11	466.52	777.78	553.19	695.36	490.45	762.77	478.45
51.284	3	0.16	0.14	0.04	0.15	0.05	0.12	0.07	0.51	0.51	99.68	0.33	0	89.36	0.21	0.02	0.51	0	3.24	0.09	0.22	0.13	0	0	0.07	0.01	0.36	0.13	15.36	6.23	0.07	33.55	4.29	0	0		-23.75	11.36	-8.39	46.47	67.48	691.2	464.91	778.34	552.06	696.46	488.26	763.3	479
51.317	3	0.15	0.14	0.03	0.15	0.04	0.12	0.07	0.45	0.45	99.69	0.33	0	86.35	0.17	0.03	0.45	0	2.72	0.08	0.21	0.11	0	0	0.07	0.01	0.32	0.17	13.55	5.55	0.08	16.27	4.23	0	0		-21.09	12.78	-8.05	47.7	67.49	692.35	463.71	779.65	551.01	697.85	487.17	764.73	478.12
51.351	3	0.15	0.14	0.03	0.14	0.04	0.12	0.07	0.52	0.52	99.7	0.33	0	85.6	0.1	0.03	0.52	0	2.73	0.06	0.26	0.16	0	0	0.11	0.01	0.29	0.22	11.82	5.39	0.09	18.54	4.2	0.16	0		-16.67	13.09	-8.53	48.86	67.01	692.84	462.62	781.08	551.01	698.81	486.76	765.23	477.87
51.384	3	0.15	0.15	0.03	0.14	0.05	0.12	0.07	0.6	0.6	99.7	0.33	0	89.79	0.07	0.04	0.6	0	3.87	0.07	0.38	0.26	0	0	0.14	0.02	0.21	0.28	12.16	5.34	0.08	73.02	4.22	0.22	0		-17.2	11.13	-8.61	48.43	65.5	693.28	462.67	780.57	550.63	699.68	486.65	764.46	476.97
51.418	3	0.15	0.16	0.03	0.14	0.05	0.12	0.07	0.87	0.87	99.68	0.33	0.22	87.92	0.09	0.05	0.87	0	6.19	0.1	0.76	0.48	0	0	0.23	0.02	0.25	0.41	12.54	5.29	0.11	24.8	4.22	0.92	0		-17.46	12.08	-8.17	49.72	65.05	695.75	461.61	780.24	546.99	701.35	485.32	765.48	474.4
51.451	3	0.15	0.16	0.03	0.14	0.06	0.12	0.07	1.04	1.04	99.69	0.33	0.45	89.88	0.13	0.09	1.04	0	7.42	0.12	1	0.54	0	0	0.41	0.03	0.32	0.47	11.83	5.45	0.12	11.47	4.17	0.71	0		-14.19	11.08	-6.37	52.18	64.85	693.91	456.02	779.03	542.61	700.57	478.43	765.03	471.33
51.484	3	0.15	0.15	0.03	0.14	0.05	0.13	0.07	1.55	1.55	99.69	0.33	0	93.85	0.14	0.09	1.55	0	6.91	0.16	1.89	0.58	0	0	0.75	0.04	0.3	0.68	9.72	5.18	0.12	8.28	3.78	0.18	1		-11.38	8.38	-2.97	54.8	66.81	693.24	447.59	780.76	538.03	701.78	470.37	768.21	463.25
51.518	3	0.15	0.16	0.04	0.13	0.06	0.13	0.07	2.15	2.15	99.68	0.33	0	94.14	0.14	0.06	2.15	0	8.62	0.44	3.69	0.7	0	0	1.33	0.07	0.3	1.22	8.54	4.85	0.12	32.09	3.71	0.35	0		-6.58	8.12	-6.92	56.39	63.75	692.27	440.59	782.55	534.42	702.29	466.95	764.86	454.77
51.551	3	0.14	0.15	0.05	0.12	0.07	0.13	0.07	3.08	2.52	99.69	0.33	0	93.63	0.14	0.05	2.52	0	11.05	1.11	7.81	1.39	0	0	2.47	0.12	0.33	3.08	7.17	4.18	0.11	8.04	3.77	0.03	0		3.04	8.56	-6.98	60.6	63.55	692.21	433.42	784.12	530.64	703	460.37	765.6	449.45
51.584	3	0.14	0.15	0.06	0.11	0.07	0.12	0.07	5.44	2.67	99.69	0.33	0	95.02	0.14	0.05	2.67	0.01	12.27	2.54	13.48	1.68	0	0	4.06	0.2	0.32	5.44	6.07	3.86	0.11	5.19	3.87	0	0		0.18	7.25	-5.67	59.88	62.9	691.46	427.59	785.65	527.85	704.14	452.84	766.55	444.99
51.618	3	0.16	0.16	0.06	0.11	0.11	0.15	0.06	5.77	3.15	99.68	0.52	0	85.44	0.18	0.05	3.15	0.02	20.63	4.94	12.37	1.6	0	0.01	5.57	0.44	0.27	5.77	3.6	3.62	0.1	3.51	3.39	0	0		-0.44	13.15	-5.61	59.9	62.05	692.17	424.7	786.41	524.49	705.47	450.53	766.86	441.51
51.651	3	0.18	0.15	0.05	0.11	0.16	0.16	0.06	7.19	3.08	99.63	0.8	0	92.07	0.19	0.07	3.08	0.04	25.24	8.3	10.58	1.75	0	0.01	7.14	0.59	0.25	7.19	2.91	3.48	0.09	0.21	4.1	0	0		-3.21	9.74	-6.08	60.01	62.84	694.3	421.93	788.45	520.81	707.03	448.53	768.95	437.79
51.684	3	0.21	0.14	0.05	0.11	0.24	0.17	0.07	8.17	3.15	99.52	1.26	3.86	92.56	0.18	0.15	3.15	0.08	30.79	13.28	9.91	2.23	0	0.02	8.17	1.03	0.19	4.36	2.34	3.49	0.08	0.15	5.02	0	0		0.15	9.4	-6.05	61.63	63.44	696.29	419.32	791.03	519.01	709.07	446.89	771.47	435.5
51.718	3	0.26	0.13	0.05	0.1	0.4	0.18	0.06	9.72	3.21	99.2	2.28	8.68	94.71	0.12	0.16	3.49	0.16	36.83	19.65	7.72	1.93	0	0.08	9.72	2.09	0.14	3.17	1.7	3.21	0.08	0.08	6.52	0	0		-2.75	7.58	-6.32	60.88	62.69	697.99	417.76	792.73	517.21	711.07	445.06	772.68	433.51
51.751	3	0.31	0.12	0.04	0.1	0.59	0.19	0.07	8.85	3.07	98.81	3.38	13.03	94.3	0.1	0.23	3.07	0.28	42.75	24.78	5.55	1.49	0	0.09	8.85	2.18	0.12	3.57	1.36	3.46	0.07	0.15	7.08	0	0		-1.49	7.97	-4.72	61.11	61.31	699	416.14	793.95	516.56	713.48	442.04	774.14	433.19
51.785	3	0.28	0.11	0.03	0.11	1.25	0.23	0.07	10.3	3.24	97.51	8.28	18.9	97.14	0.08	0.42	4.17	0.49	53.1	21.09	2.99	0.37	0	0.24	10.3	5.16	0.11	4.42	0.87	3.24	0.06	0.03	8.52	0	0		-5.81	4.37	-4.92	59.85	62.78	700.12	413.85	796.58	515.16	714.5	440.21	776.52	430.4
51.818	3	0.24	0.11	0.03	0.11	1.06	0.21	0.07	9.1	3.59	97.89	5.68	18.21	93.82	0.07	0.68	4.19	0.79	49.26	17.93	2.69	0.37	0	0.4	9.1	7.35	0.08	3.79	0.64	3.59	0.05	0.01	8.97	0	0		-2.45	8.4	-2.79	60.02	63.59	701.19	413.16	797.17	514.38	715.79	438.59	778.94	431.14
51.851	3	0.21	0.1	0.03	0.11	1.11	0.2	0.07	8.43	3.28	97.77	5.49	19.39	94.52	0.07	1.02	3.28	1.21	49.49	15.73	2.38	0.37	0	0.46	8.43	7.01	0.07	3.98	0.57	4.3	0.05	0	9.33	0	0		-5.41	7.76	-2.21	60.26	64.23	702.3	412.73	797.67	512.27	716.62	438.58	780.26	429.94
51.885	3	0.2	0.09	0.03	0.11	1	0.19	0.08	10.33	2.89	98	4.78	17.64	94.9	0.06	1.91	2.89	2.28	45.78	13.53	3.48	0.53	0	1.26	10.33	10.4	0.07	5.01	0.33	4.17	0.05	0.01	10.24	0	0		-1.52	7.39	-2.67	61.39	64.39	703.42	411.78	798.34	511.19	717.25	438.38	780.96	429.07
51.918	3	0.18	0.09	0.03	0.11	0.69	0.18	0.08	11.15	2.59	98.61	3.2	14.42	92.97	0.05	2.09	2.59	3.72	39.78	11.43	4.87	0.7	0	1.52	11.15	9.49	0.06	3.74	0.27	4.16	0.04	0.01	9.99	0	0		1.01	9.09	-3.17	61.96	62.53	704.32	411.22	797.59	509.81	717.98	436.75	780.01	428.82
51.951	3	0.16	0.09	0.03	0.11	0.94	0.18	0.09	10.85	2.09	98.12	4.21	16.7	94	0.04	2.02	1.75	5.28	43.61	7.4	5.3	0.72	0	2.09	10.85	8.67	0.05	5.28	0.17	4.2	0.03	0	10.78	0	0		1.5	8.24	-2.97	62.77	62.36	705.03	411.44	796.23	507.72	717.82	436.55	779.7	428.78
51.985	3	0.14	0.07	0.03	0.11	1.66	0.17	0.1	8.91	3.02	96.68	5.06	22.96	96.14	0.04	1.97	0.99	7.24	47.94	5.86	4.03	0.49	0	3.02	8.91	8.18	0.05	4.17	0.09	4.08	0.02	0.01	13.74	0	0		3.5	5.93	-2.63	64.37	63.42	705.99	411.38	796.45	507.36	717.92	435.79	781.02	429.44
52.018	3	0.15	0.07	0.02	0.13	2.21	0.19	0.11	9.91	3.21	95.58	8.1	26.03	95.43	0.05	2.36	0.78	10.83	53.21	4.67	2.37	0.24	0	3.21	9.91	6.97	0.05	2.53	0.07	3.91	0.02	0.01	13.68	0	0		2.47	6.81	-4.09	64.44	62.48	705.42	411.58	795.39	507.11	716.95	436.09	779.01	428.84
52.051	3	0.15	0.06	0.02	0.14	2.37	0.19	0.12	9.41	3.71	95.26	7.67	26.79	93.88	0.08	2.75	0.52	12.57	52.97	3.71	1.69	0.13	0	4.31	9.41	4.72	0.05	3.05	0.05	3.63	0.02	0.01	14.44	0	0		4.05	8.35	-5.16	65.63	62.53	704.17	411.93	793.23	506	714.58	435.62	776.92	430.61
52.085	3	0.15	0.05	0.02	0.15	2.5	0.18	0.14	10.27	3	95.01	6.95	27.55	92.66	0.12	3.61	0.29	14.88	50.79	3	1.2	0.09	0	5	10.27	2.3	0.05	2.65	0.03	4	0.01	0.01	16.03	0	0		6.12	9.32	-5.6	66.49	60.44	702.24	412.06	790.86	506.51	713.43	436.14	773.56	429.98
52.118	3	0.17	0.06	0.02	0.16	2.17	0.21	0.14	12.24	2.81	95.66	7.84	24.95	93.68	0.13	3.31	0.27	15.15	50.42	2.81	1.21	0.07	0	5.84	12.24	1.76	0.05	5.57	0.03	3.5	0.01	0.01	14.94	0	0		7.09	8.52	-5.12	66.82	61.22	698.3	411.96	786.75	506.16	709.18	435.89	770.15	430.34
52.152	3	0.23	0.07	0.03	0.15	1.76	0.26	0.13	24.77	2.21	96.47	19.52	17.8	94.32	0.14	2.88	0.17	13.41	50.94	2.21	1.23	0.12	0	7.85	14.21	0.87	0.07	24.77	0.02	3.71	0.01	0.01	12.77	0	0		3.8	7.95	-6.05	65.62	59.01	695.81	412.26	783.36	505.43	707.07	435.98	765.72	429.42
52.185	3	0.3	0.08	0.04	0.14	1.59	0.36	0.11	45.54	1.41	96.83	59.75	9.98	91.81	0.15	2.36	0.14	10.68	52.71	1.41	1.41	0.1	0	10.3	20.52	0.58	0.09	45.54	0.01	3.38	0.01	0	10.91	0	0		5.98	9.92	-3.77	67.17	59.61	691.7	412.3	778.81	505.42	703.46	435.85	762.75	429.7
52.218	3	0.4	0.08	0.04	0.13	1.18	0.36	0.1	48.01	2.06	97.65	86.36	2.12	93.44	0.15	1.65	0.15	8.23	48.01	1.33	2.06	0.05	0	10.11	22.81	0.58	0.11	68.3	0.01	3.13	0.01	0.01	10.58	0	0		7.33	8.72	-7.09	68.13	59.79	688.21	412.06	775.74	505.37	698.65	437.01	757.88	428.91
52.252	3	0.48	0.09	0.05	0.12	0.73	0.46	0.09	41.83	2.09	98.54	91.55	0	94.22	0.15	1.49	0.13	6.33	41.83	0.96	2.09	0.02	0	13.67	27.28	0.49	0.12	81.15	0.01	2.59	0.01	0.01	9.38	0	0		5.59	8.04	-5.91	67.64	59.69	684.99	411.69	772.38	504.75	695.86	435.62	755.2	429.09
52.285	3	0.44	0.09	0.05	0.12	0.57	0.45	0.08	37.94	2.2	98.86	85.39	0	92.61	0.15	1.17	0.13	4.89	37.94	0.95	2.2	0.01	0	13.74	27.09	0.57	0.16	77.37	0.01	2.37	0	0	9.18	0	0		8.46	9.36	-7.13	69.07	60.75	682.95	412.14	769.12	503.93	692.22	437.42	752.29	428.34
52.318	3	0.38	0.1	0.05	0.12	0.38	0.53	0.08	32.02	2.04	98.93	58.9	0	95.46	0.14	1.18	0.12	4.48	32.02	0.88	2.04	0.01	0	16.67	30.22	0.63	0.18	65.79	0	1.9	0	0.01	8.52	0	0		4.08	6.77	-5.83	66.79	59.99	678.68	411.78	765.03	503.75	689	435.93	748.45	427.93
52.352	3	0.41	0.1	0.06	0.11	0.34	0.74	0.07	30.82	1.69	98.51	64.03	0	91.33	0.09	0.84	0.12	3.61	30.82	0.78	1.69	0.01	0	21.43	33.89	0.61	0.2	69.69	0	1.16	0	0	8.04	0	0		7.81	10.23	-8	68.06	61.58	676.95	410.68	766.55	505.99	687.26	437.82	747.78	426.45
52.385	3	0.37	0.1	0.06	0.11	0.32	0.69	0.07	29.42	1.51	98.62	50.74	0	93.87	0.1	0.92	0.11	3.58	29.42	0.61	1.51	0.01	0	20.89	32.34	0.72	0.25	64.29	0	1.08	0	0	8.15	0	0		10.16	8.35	-8.02	69.16	60.72	676.05	412.19	763.56	505.57	685.77	439	745.47	427.92
52.419	3	0.29	0.1	0.05	0.12	0.2	0.55	0.07	21.91	1.5	98.89	16.78	0	94.25	0.11	1.17	0.1	3.7	21.91	0.65	1.5	0.01	0	20.21	26.24	0.7	0.25	51.5	0	0.84	0	0.03	8.03	0	0		5.56	8.01	-7.7	68.09	59.41	674.66	413.17	761.21	505.2	684.73	438.78	743.24	428.46
52.452	3	0.18	0.1	0.03	0.11	0.24	0.46	0.07	25.1	2.15	99.08	4.44	0	91.01	0.12	1.67	0.11	2.79	25.1	1.08	2.15	0.02	0	20.98	13.25	0.83	0.21	30.04	0	0.78	0	2.31	7.99	0	0		6.25	10.43	-6.52	69.3	58.82	673.06	414.32	758.94	505.01	683.79	440.62	741.5	429.24
52.485	3	0.13	0.11	0.03	0.11	0.21	0.36	0.07	18.52	2.84	99.29	1.59	1.43	91.17	0.12	1.73	0.12	2.12	23.47	1.73	2.84	0.06	0	18.52	6.88	0.85	0.14	9.03	0	0.8	0	4.52	7.52	0	0		10.97	10.33	-6.37	70.91	60.51	672.78	414.26	757.6	504.13	682.09	440.91	741.53	429.55
52.519	3	0.12	0.11	0.03	0.11	0.17	0.37	0.07	20.46	4.12	99.25	1.66	0.49	94.67	0.13	1.98	0.15	1.76	22.09	2.93	4.12	0.19	0	20.46	3.6	0.95	0.09	2.45	0.01	0.72	0	1.61	6.32	0	0		7.48	7.61	-6.76	70	59.71	671.16	414.1	756.43	504.28	680.97	440.46	739.59	429.08
52.552	3	0.12	0.12	0.03	0.12	0.13	0.29	0.07	16.67	3.98	99.42	0.98	0.34	94.57	0.12	2.65	0.15	1.43	18.74	3.49	3.98	0.27	0	16.67	1.53	1.05	0.06	0.82	0.01	0.81	0	0.52	5.58	0	0		9.02	7.72	-7.18	69.99	59.03	670.43	414.32	754.78	504.03	679.89	440.1	737.96	429.49
52.585	3	0.12	0.12	0.02	0.12	0.12	0.25	0.07	14.41	4.49	99.5	0.77	1.76	92.45	0.11	3.46	0.14	1.5	17.6	4.49	2.13	0.2	0	14.41	0.75	1	0.05	0.48	0.01	0.92	0	0.12	5.73	0	0		7.53	9.47	-7.19	68.67	59.59	668.36	412.97	754.87	504.61	678.67	439.59	737.14	428.08
52.619	3	0.13	0.11	0.02	0.13	0.15	0.2	0.08	9.8	6.43	99.6	0.73	5.11	92.59	0.13	5.3	0.15	1.58	21.41	6.43	1.75	0.14	0	9.8	0.39	1.47	0.04	0.46	0.02	1.2	0	0.15	5.77	0	0		8.34	9.37	-8.91	67.78	60.14	666	412.05	756.11	507.93	677.08	439.88	735.94	427.56
52.652	3	0.13	0.09	0.02	0.15	0.23	0.17	0.1	7.43	7.43	99.55	0.91	9.13	92.42	0.14	9.68	0.14	1.95	26.94	8.09	1.33	0.11	0	7.43	0.24	1.43	0.05	0.53	0.02	1.45	0	0.01	6.45	0	0		6.2	9.5	-9	67.67	59.08	664.8	413.82	754.63	509.18	676.33	441.33	734.1	428.98
52.685	3	0.13	0.08	0.02	0.16	0.58	0.16	0.11	5.16	5.16	98.85	2.32	16.91	94.13	0.16	12.54	0.13	2.37	41.64	9.62	1.34	0.16	0	5.16	0.17	1.94	0.06	1.22	0.04	1.97	0	0.01	7.38	0	0		5.41	8.13	-8.32	66.9	59.12	661.77	414.01	752.82	510.53	674.21	441.82	732	429.38
52.719	3	0.11	0.06	0.02	0.23	1	0.13	0.19	3.28	3.28	98	3.57	21.4	86.91	0.17	22.04	0.13	4.7	49.05	8.76	2.55	0.42	0	3.28	0.19	2.98	0.08	1.34	0.09	2.52	0	0.01	8.59	0	0		3.32	12.54	-7.32	65.1	59.23	659.61	415.15	751.86	512.73	672.96	442.51	731.02	430.77
52.752	3	0.09	0.04	0.02	0.42	1.05	0.1	0.4	3.39	3.39	97.89	3.48	21.59	86.41	0.13	35.89	0.12	8.61	48.59	5.8	2.84	0.92	0	3.39	0.32	3.23	0.12	2.18	0.1	2.81	0	0	9.29	0	0		-0.29	12.75	-6.3	63.24	57.51	656.29	415.81	748.32	513.01	670.85	441.98	727.39	431.46
52.786	3	0.08	0.03	0.02	0.71	1.05	0.07	0.84	2.64	2.51	97.9	3.34	21.25	85.29	0.11	48.8	0.11	12.77	46.41	4.91	4.49	1.75	0	2.51	0.48	3.4	0.2	2.64	0.19	3.95	0	0.01	10.35	0	0		2.41	13.21	-7.83	64.12	58.77	654.42	416.08	746.46	513.07	667.81	443.84	725.18	431.12
52.819	3	0.08	0.02	0.02	1.08	0.69	0.05	1.46	3.02	1.89	97.08	6.03	18	82.12	0.09	56.15	0.13	17.42	38.55	4.44	4.84	1.46	0	1.89	0.9	3.8	0.29	3.02	0.28	5.27	0	0.01	10.54	0	0		0.4	14.38	-5.54	62.62	56.71	650.69	416.73	742.55	513.87	665.89	442.58	721.73	432.68
52.852	3	0.08	0.02	0.02	1.67	0.45	0.04	2.48	4.38	1.81	95.04	11.37	14.75	83.89	0.08	63.4	0.12	22.09	30.67	4.11	4.17	1.18	0	1.81	1.33	4.41	0.36	4.38	0.35	6.29	0	0	10.68	0	0		3.61	13.75	-9.07	63.59	58.68	648.37	415.58	742.78	515.47	662.47	444.11	719.66	430.97
52.886	3	0.09	0.01	0.02	3.04	0.46	0.04	5.74	2.98	1.29	88.51	21.51	15.12	76.62	0.09	74.25	0.13	28.65	30.48	3.63	4.62	1.56	0	1.29	1.76	4.53	0.34	2.98	0.72	9.87	0	0.01	10.95	0	0		2.58	16.06	-8.09	62.84	58.97	645.24	415.65	740.81	516.25	660.28	444.73	717.61	430.93
52.919	3	0.1	0.01	0.02	3.25	0.34	0.04	6.01	2.36	1.33	87.99	18.57	13.27	82.21	0.09	72.58	0.13	31.21	25.84	3.09	3.87	1.98	0	1.33	2.36	4.66	0.26	2.12	0.79	10.1	0	0.01	10.72	0	0		-1.6	14.35	-8.76	61.62	59.64	641.95	415	738.86	516.43	657.06	444.32	714.9	429.74
52.952	3	0.09	0.01	0.03	3.15	0.36	0.04	6.55	3.13	1.16	86.89	19.48	14.05	77.47	0.1	72.54	0.13	30.19	26.07	2.57	3.05	2.48	0	1.16	3.13	4.96	0.19	1.49	1.22	13.39	0	0.01	11.01	0	0		-3.35	15.82	-9.29	60.66	59.82	639.69	415.88	737	517.73	654.57	444.7	712.69	430.53
52.986	3	0.1	0.02	0.03	2.18	0.29	0.04	4.87	3.17	0.94	90.26	10.35	12.85	84.77	0.11	63.3	0.12	27.98	22.57	1.76	2.66	2.28	0	0.94	3.17	5.42	0.12	1.09	1.7	17.28	0	0	10.98	0	0		-4.13	13.41	-9.89	60.62	59.71	637.87	415.72	733.85	516.15	651.9	444.22	709.9	430.04
53.019	3	0.11	0.02	0.02	2.29	0.22	0.04	4.8	3.03	1.03	90.39	9.4	10.88	77.53	0.15	62.1	0.13	29.5	19.01	1.6	2.1	2.09	0	1.03	3.03	5.85	0.08	1.04	1.6	16.59	0	0.01	10.32	0	0		-2.79	15.81	-10.35	60.71	60.05	635.38	414.88	731.3	515.17	649.01	443.85	707.2	429
53.052	3	0.13	0.02	0.03	2.52	0.2	0.04	5.67	3.16	1.03	88.66	8.26	10.01	81.64	0.19	60.21	0.12	33.82	17	1.17	2.48	2.35	0	1.03	3.16	7.54	0.06	1.09	1.59	18.29	0	0	10.5	0	0		0.63	14.54	-10.49	61.89	61.53	631.55	413.06	729.35	515.19	645.49	444.15	704.67	427.31
53.086	3	0.15	0.02	0.03	3.21	0.22	0.04	7.81	3.58	1.3	84.39	9.49	10.2	77.99	0.24	61.7	0.13	39.79	17.44	1.01	3.64	3.5	0	1.3	3.58	10.91	0.05	1.15	1.68	19.01	0	0.01	11.16	0	0		0.71	15.67	-9.73	61.33	62.01	628.83	413.65	726.99	516.39	642.86	444.22	702.8	428.37
53.119	3	0.18	0.02	0.04	3.08	0.24	0.05	6.86	3.9	1.58	86.28	7.06	9.55	77.44	0.27	57.36	0.14	42.34	20.4	0.86	5.45	5.73	0	1.58	3.9	11.11	0.04	1.35	1.64	17.42	0	0.01	10.29	0	0		2.79	15.83	-11.4	61.68	62.37	627.24	414.39	725.67	517.12	640.73	446.58	700.41	428.47
53.153	3	0.21	0.03	0.07	2.01	0.26	0.06	4.04	4.92	2.85	91.91	3.63	7.3	71.7	0.31	47.61	0.16	40.33	24.67	0.87	10.3	11.29	0	2.85	4.92	15.76	0.04	1.36	1.77	15.75	0.01	0.01	9	0	0		4.52	17.35	-10.42	62.08	61.44	626.54	415.76	724.92	519.1	640.75	447.16	699.94	430.67
53.186	3	0.22	0.04	0.06	1.79	0.22	0.08	2.75	7.04	4.46	94.5	3.39	5.82	73.54	0.32	44.61	0.15	37.86	23.54	0.85	7.31	9	0	4.46	7.04	16.62	0.04	1.75	1.47	11.65	0.01	0.01	7.84	0	0		3.04	16.89	-10.76	61.64	61.78	626.2	416.69	724.09	519.18	639.86	448.03	699.29	431.15
53.219	3	0.25	0.04	0.05	1.87	0.23	0.09	2.6	9.29	5.41	94.79	3.44	5.93	74.71	0.26	42.54	0.15	39.65	25.39	0.8	5.43	6.71	0	5.41	9.29	17.46	0.04	2.83	1.2	10.62	0.01	0	7.39	0	0		4.36	16.58	-10.6	62.07	61.91	625.65	417.25	723.42	519.66	639.31	448.94	698.79	431.78
53.253	3	0.28	0.04	0.06	1.95	0.22	0.11	2.42	12.07	4.96	95.16	4.36	4.34	83.03	0.23	42.83	0.18	39.43	26.82	0.92	4.96	7.62	0	5.91	12.07	17.64	0.06	4.95	1.14	8.81	0.01	0.01	6.27	0	0		0.91	14.06	-11.58	60.69	60.59	625.18	417.81	723.73	520.99	639.56	449.03	697.75	432.17
53.286	3	0.24	0.04	0.05	1.61	0.22	0.11	1.96	12.6	3.46	96.08	4.65	4.12	80.04	0.24	43.16	0.18	33.79	26.25	0.92	3.46	5.97	0	5.63	12.6	16.4	0.07	8.57	1.16	8.9	0.01	0.01	6.43	0	0		1.42	15.06	-10.18	60.53	61.05	624.69	417.84	724.13	521.96	639.84	449.18	698.61	432.63
53.319	3	0.18	0.04	0.05	1.29	0.26	0.11	1.54	15.43	3.22	96.92	7.44	3.33	86.76	0.24	46.52	0.18	24.98	29.77	0.85	3.22	4.07	0	5.98	15.43	14.99	0.1	15	1.11	8.46	0.02	0.02	6.14	0	0		2.07	12.6	-8	60.42	62.2	624.3	417.69	724.1	522.37	639.85	448.74	700.11	433.34
53.353	3	0.15	0.04	0.05	0.98	0.19	0.13	1.05	20.67	2.93	97.9	10.84	0	92.05	0.22	46.44	0.16	17.65	25.32	0.66	2.93	2.97	0	8.12	17.92	13.68	0.13	20.67	0.85	6.54	0.03	0.01	5.65	0	0		-1.18	9.75	-8.08	59.57	63.49	625.34	417.5	725.68	522.58	640.29	448.02	702.01	433.11
53.386	3	0.15	0.04	0.05	0.82	0.22	0.14	0.86	27.03	2.73	98.28	16.61	0	91.3	0.19	46	0.15	13.84	27.03	0.63	2.73	1.79	0	8.48	21.94	13.09	0.18	27.26	0.76	6.02	0.03	0	5.94	0	0		-0.33	10.24	-8.57	59.71	63.29	627.82	417.97	728.04	523.16	642.57	448.42	704.12	433.65
53.42	3	0.14	0.03	0.07	1.06	0.15	0.17	1.12	22.26	4.38	97.77	27.57	0	80.69	0.21	53.3	0.16	14.5	22.26	0.47	4.38	2.86	0	12.59	27.1	13.63	0.22	28.02	0.56	4.37	0.03	0	5.21	0	0		1.8	14.85	-9.27	60.11	62.54	628.95	417.41	729.35	522.9	643.95	448.36	704.56	432.97
53.453	3	0.13	0.03	0.08	1.44	0.15	0.18	1.52	23.47	4.83	96.95	42.5	0	76.49	0.21	61.55	0.14	14.97	23.47	0.38	4.83	3.43	0	15.9	28.02	14.22	0.24	27.12	0.47	3.24	0.04	0	4.67	0	0		0.41	16.1	-9.08	59.53	61.32	629.25	417.42	729.58	522.64	645.01	448.09	704.38	432.76
53.486	3	0.11	0.02	0.09	2.06	0.17	0.15	2.38	25.27	6.22	95.25	55.59	0	79.78	0.22	70.85	0.13	16.67	26.02	0.36	6.22	5.72	0	16.36	25.27	15.57	0.24	20.58	0.5	3.08	0.04	0	4.34	0	0		-0.24	15.14	-9.67	59.53	62.44	629.99	417.67	729.51	522.17	644.32	447.78	704.97	432.95
53.52	3	0.1	0.02	0.11	2.94	0.12	0.19	3.5	20.11	6.48	92.99	74.43	0	77.58	0.29	78.51	0.12	19.13	20.11	0.33	6.48	7.32	0	22.57	28.12	18.88	0.18	14.96	0.48	2.49	0.05	0	3.93	0	0		3.44	15.79	-9.16	60.51	61.65	629.76	417.56	729.16	522.58	644.65	447.7	704.66	433.57
53.553	3	0.1	0.02	0.14	3.47	0.13	0.24	4.26	23.09	7.27	91.48	84.42	0	78.14	0.33	81.56	0.12	21.05	23.09	0.48	7.27	7.73	0	25.65	32.81	20.19	0.14	9.31	0.46	2.38	0.04	0.02	3.69	0	0		6.21	15.63	-9.23	61.87	61.57	630.4	417.87	728.65	522.08	644.69	447.93	704.69	434.13
53.586	3	0.1	0.02	0.16	4.11	0.18	0.28	5.09	27.6	6.59	89.82	90.13	0	67.87	0.45	84.45	0.13	22.75	27.6	0.78	6.59	9.27	0	27.29	36.4	23.42	0.13	8.71	0.49	2.15	0.04	0.81	3.88	0	0		9	18.26	-8.69	63.4	62.52	630.46	418.97	727.81	521.17	644.44	451.19	704.6	434.17
53.62	3	0.12	0.02	0.2	4.87	0.21	0.33	6.14	30.52	6.4	87.73	94.96	0	63.25	0.7	88.01	0.11	24.03	30.52	1.3	6.4	10.15	0	29.37	41.87	27.03	0.1	12.13	0.45	1.8	0.05	0.9	3.94	0	0		8.09	19.29	-7.94	62.96	61.41	630.19	420.06	727.14	521.79	644.89	451.7	704.08	435.32
53.653	3	0.12	0.01	0.24	4.97	0.36	0.44	6.34	39.85	5.29	87.32	97.11	0	73.41	1.12	91.29	0.11	21.06	39.85	2.05	5.29	12.75	0	31.78	45.76	27.27	0.09	15.12	0.44	1.91	0.04	0.96	3.97	0	0		0.21	16.92	-8.45	59.99	62.28	629.97	420.78	727.51	523.05	643.93	450.27	704.54	435.97
53.686	3	0.1	0.01	0.16	5.01	0.38	0.36	6.31	39.54	3.28	87.37	96.16	0	69.47	1.35	93.88	0.1	18.21	40.63	2.68	3.28	10.66	0	30.19	39.54	24.68	0.09	20.99	0.41	1.82	0.04	0.12	4.08	0	0		-0.21	17.89	-7.72	59.17	61.65	629.07	420.72	727.87	524.38	644.31	450.13	704.4	436.32
53.72	3	0.1	0.01	0.17	4.67	0.34	0.31	5.96	38.87	4.44	88.08	96.82	0	70.56	1.74	95.2	0.1	14.9	38.87	4.44	3.28	12.02	0	27.19	40.64	21.72	0.09	21.56	0.47	1.93	0.04	0.05	4.06	0	0		1.54	17.63	-8.12	59.6	62.57	628.42	419.9	728.51	524.99	643.68	450.31	704.52	435.66
53.753	3	0.1	0.01	0.25	4.08	0.34	0.33	5.2	39.31	6.08	89.6	97.69	0	68.62	2.25	95.26	0.11	10.95	39.31	6.08	3.69	16.52	0	26.35	44.67	19.71	0.11	18.57	0.46	1.86	0.04	0.02	3.9	0	0		2.22	18.09	-8.62	59.55	62.99	627.76	419.43	729.16	525.87	643.28	450.62	704.35	435.19
53.787	3	0.09	0.01	0.35	3.62	0.22	0.4	4.61	33.02	6.83	90.79	97.65	0	72.41	2.36	95.82	0.1	7.51	33.02	6.83	5.66	21.17	0	31.97	43.89	21.32	0.11	16.77	0.37	1.58	0.03	0.02	3.15	0	0		-1.29	17.18	-7.78	58.15	62.68	627.6	420.29	729.1	526.71	643.61	450.32	704.68	436.19
53.82	3	0.07	0.01	0.25	3.67	0.17	0.44	4.53	29.39	5	90.95	97.7	0	72.02	2.49	96.36	0.09	6.62	29.39	5	4.88	15.05	0	33.91	43.63	21.12	0.11	13.93	0.34	1.35	0.03	0.01	2.71	0	0		-2.91	17.27	-7.24	57.86	61.94	628.04	420.7	729.08	526.06	644.62	450.88	704.76	436.08
53.853	3	0.06	0.01	0.19	3.74	0.16	0.37	4.65	28.15	4.9	90.7	97.54	0	70.67	2.18	96.7	0.09	7.15	28.15	3.56	4.9	10.17	0	31.87	42.41	18.34	0.08	12.68	0.33	1.47	0.03	0	2.75	0	0		-2.78	17.6	-7.44	57.94	62.83	628.61	420.25	729.3	525.5	644.29	449.92	705.52	435.84
53.887	3	0.06	0.01	0.13	4.23	0.13	0.37	5.11	26.02	3.75	89.77	96.58	0	73.19	1.89	97.59	0.08	8.95	26.02	2.46	3.75	6.5	0	33.93	37.33	16.43	0.07	11	0.4	1.46	0.03	0	2.25	0	0		-3.18	16.98	-7.68	58.2	63.98	628.93	419.56	729.39	524.3	643.78	449.49	706.06	434.86
53.92	3	0.06	0.01	0.13	4.56	0.15	0.37	5.54	27.48	4.04	88.92	95.96	0	73.72	1.58	97.9	0.08	11.02	27.48	1.7	4.04	7.99	0	34.68	34.83	15.45	0.08	12.77	0.4	1.43	0.03	0	2.25	0	0		-1.05	16.84	-8.52	58.57	61.96	628.02	418.83	729.24	524.5	644.2	449.89	704.08	433.97
53.953	3	0.08	0.01	0.21	4.54	0.16	0.37	5.63	28.92	5.37	88.74	97.41	0	78.26	1.38	97.57	0.09	11.88	28.92	1.51	5.37	12.16	0.16	32.98	40.9	13.07	0.08	17.49	0.36	1.51	0.03	0	2.23	0	0		-0.73	15.6	-9.48	58.74	61.85	628.26	418.64	729.6	524.88	644.03	449.39	703.93	434
53.987	3	0.09	0.01	0.37	5.01	0.13	0.37	6.39	25.61	6.36	87.22	97.66	0	77.55	1.24	97.6	0.1	15.09	25.61	1.1	6.36	21.9	0	33.77	42.19	10.54	0.07	15.97	0.3	1.65	0.02	0	2.32	0	0		-3.94	15.8	-9.14	58.02	62.17	628.38	419.19	729.12	524.13	643.88	449.66	704.02	433.89
54.02	3	0.11	0.01	0.44	6.45	0.11	0.33	8.45	22.86	7.66	83.11	97.07	0	70.75	1.21	97.81	0.09	22.09	22.86	0.8	7.66	26.04	0	33.22	39.11	10.28	0.06	10.73	0.29	1.7	0.02	0	2.18	0	0		-2.28	17.58	-8.01	58.35	61.47	629.03	420.16	728.47	524.41	644.53	449.28	704.47	435.66
54.053	3	0.14	0.01	0.31	9.48	0.1	0.31	12.69	20.72	8.41	74.62	96.99	0	69.04	1.16	97.91	0.09	32.87	20.72	0.68	8.41	18.61	0	32.94	38.64	9.02	0.05	6.67	0.26	1.78	0.02	0	2.25	0	0		-3.83	17.99	-9.72	57.9	61.2	628.96	420.72	727.63	524.19	643.38	449.32	703.04	435.68
54.087	3	0.18	0.01	0.28	13.2	0.09	0.34	17.38	19.66	7.98	65.24	97.94	-0.27	74.08	1.03	97.88	0.07	42.01	19.66	0.67	7.98	13.76	0	33.34	43.53	6.3	0.05	4.02	0.22	1.67	0.02	0	2.05	0	0		-3.18	16.75	-11.32	58.14	60.66	627.59	420.22	726.68	523.92	642.02	449.96	700.72	434.65
54.12	3	0.2	0.01	0.18	16.12	0.08	0.33	20.99	18.44	7.89	58.02	97.73	-0.32	64.58	0.82	97.15	0.07	48.54	18.44	0.67	7.89	5.64	0	32.69	43	7.07	0.05	3.26	0.21	1.68	0.02	0	1.96	0	0		-6.33	19	-9.27	57.69	61.28	627.35	421.32	725.24	523.95	641.38	448.65	701.4	436.29
54.154	3	0.28	0.02	0.14	21.33	0.07	0.29	26.44	15.14	5.64	48.56	97.66	-0.6	67.57	0.81	96.29	0.06	56.79	15.14	0.54	5.64	1.79	0	29.78	43.46	5.81	0.04	5.31	0.2	1.56	0.02	0	1.75	0	0		-4.68	18.33	-10.04	58.57	62.53	626.66	421.13	724.41	523.07	639.8	450.13	700.57	435.37
54.187	3	0.36	0.02	0.14	25.54	0.06	0.31	30.99	13.34	5.67	44.01	97.64	-2.27	66.97	0.71	95.82	0.07	62.96	13.34	0.43	5.67	1.55	0	31.33	43.83	6.51	0.03	5.14	0.18	1.29	0.03	0	1.52	0	0		-4.19	18.47	-10.31	58.18	61.92	625.28	420.57	723.61	523.26	638.95	449.73	699.08	434.94
54.22	3	0.44	0.02	0.11	32.09	0.05	0.26	38.29	10.06	5.25	36.71	96.23	-1.63	61.42	0.71	96.23	0.06	70.41	10.06	0.36	5.25	0.97	0	30.42	37.42	6.65	0.02	4.01	0.17	1.2	0.03	0	1.44	0	0		-3.05	19.67	-10.72	57.98	60.55	624.53	420.8	723.19	524	639	450.19	697.66	435.22
54.254	3	0.51	0.02	0.09	36.09	0.04	0.25	42.2	7.83	4.83	32.8	94.62	-1.89	64.31	0.62	95.46	0.05	75.27	7.83	0.32	4.83	1	0	31.17	33.55	6.87	0.01	3.58	0.17	1.1	0.03	0	1.28	0	0		-3.18	19.06	-10.67	58.02	60.26	624.47	421.12	722.3	523.48	638.71	450.23	697.13	435.46
54.287	3	0.52	0.02	0.1	36.89	0.04	0.25	43.34	8.08	5.59	31.66	94.29	-2.07	78.19	0.52	95.49	0.05	76.44	8.08	0.3	5.59	1.45	0	32.03	32.74	6.83	0.01	2.59	0.17	1.12	0.03	0	1.21	0	0		-3.42	15.61	-9.65	58.28	61.5	624.64	421.04	722	522.93	638.38	449.9	698.2	435.67
54.32	3	0.51	0.02	0.09	35.82	0.04	0.25	41.92	8.17	5.98	33.08	93.9	-1.45	71.33	0.43	94.24	0.05	76.46	8.17	0.32	5.98	1.68	0	33.12	28.34	6.53	0.01	1.56	0.18	1.04	0.02	0	1.08	0	0		-6.08	17.44	-8.56	57.97	62.22	625.16	420.7	722.8	522.28	639.13	449.32	699.7	435.08
54.354	3	0.47	0.02	0.08	34.31	0.04	0.33	40.1	9.12	6.44	34.9	96.1	-2.77	75.05	0.47	93.99	0.06	75.02	9.12	0.34	6.44	2.07	0	39.21	25.05	8.29	0.01	1.56	0.19	0.89	0.02	0.01	0.92	0	0		-5.02	16.49	-8.73	58.18	60.84	626.47	419.43	725.03	521.93	641.79	448.98	700.69	433.75
54.387	3	0.5	0.02	0.08	36.47	0.05	0.32	42.92	11.83	6.95	32.08	96.23	-1.41	79.18	0.53	94.72	0.07	76.9	11.83	0.4	6.95	2.47	0	38.95	23.68	9.03	0.01	1.51	0.21	1.01	0.02	0	0.89	0	0		-3.57	15.32	-7.68	58.48	60.48	628.61	419.51	726.47	521.86	644.08	448.22	703.01	434.63
54.421	3	0.39	0.02	0.07	30.76	0.05	0.27	35.7	12.89	5.07	39.3	95.15	0	81.6	0.52	94.45	0.09	69.87	12.89	0.55	5.07	1.8	0	35.92	20.77	11.34	0.01	1.99	0.19	1.04	0.01	0	0.8	0	0		-6.21	14.55	-7.61	58.13	60.13	631.01	418.45	727.85	519.8	646.05	445.8	704.91	433.54
54.454	3	0.35	0.02	0.06	26.67	0.05	0.29	30.91	12.42	5.53	44.09	94.92	0	83.01	0.53	92.74	0.08	66.43	12.42	0.57	5.53	2.19	0	37.04	18.98	12.46	0.01	2.35	0.22	1	0.01	0	0.77	0	0		-4.14	14.07	-7.7	58.81	61.51	632.74	415.65	733.4	520.66	649.16	445.58	708.89	430.89
54.487	3	0.29	0.02	0.05	19.85	0.06	0.22	22.68	15.16	4.83	54.64	89.73	0	82.53	0.5	89.01	0.09	59.71	15.16	0.75	4.83	2.03	0	31.31	14.97	13.02	0.01	2.3	0.27	1.34	0.01	0	0.86	0	0		-0.85	14.24	-6.83	59.74	61.84	635.39	415.95	735.66	521.74	651.51	444.59	712.18	432.64
54.521	3	0.24	0.02	0.05	14.49	0.07	0.17	16.22	16.8	4.31	67.55	81.81	0	90.66	0.49	85.45	0.12	53	16.8	1.1	4.31	2.18	0	26.59	11.59	15.93	0.01	2.04	0.36	1.66	0.01	0	0.95	0	0		-2.51	10.64	-7.15	60.01	62.92	639.42	416.21	740.28	522.36	655.13	445.16	716.79	432.69
54.554	3	0.2	0.02	0.05	10.55	0.09	0.14	11.85	20.39	5.99	76.29	70.43	0	90.69	0.54	81.82	0.14	47.68	20.39	1.44	5.99	4.12	0	22.31	8.6	16.55	0.01	1.47	0.48	1.81	0.02	0	1.12	0	0		-6.22	10.62	-7.37	59.32	63.18	642.48	414.91	745.29	522.14	659.12	444.91	720.66	430.58
54.587	3	0.17	0.02	0.04	7.43	0.11	0.12	8.1	18.53	5.17	83.8	56.33	0	83.51	0.66	77.97	0.15	40.93	24.33	1.63	5.17	3.51	0	18.53	6.83	16.46	0.01	0.87	0.59	2.15	0.02	0	1.32	0	0		-2.17	13.89	-5.54	59.96	63.57	645.55	414.66	749.46	523.85	663.19	444.27	725.55	431.93
54.621	3	0.16	0.03	0.05	4.33	0.15	0.12	4.58	14.63	6.08	90.84	30.86	0	73.7	0.53	68.67	0.17	35.03	28.82	1.97	6.08	5.44	0	14.63	5.67	17.66	0.02	1.16	0.82	2.9	0.02	0	1.65	0	0		-2.1	16.85	-4.72	59.39	62.78	648.2	415.06	751.45	523.73	666.23	443.8	728.01	432.67
54.654	3	0.16	0.03	0.06	3.22	0.15	0.11	3.39	12.91	7.96	93.22	20.17	0	73.56	0.53	63.31	0.18	32.65	28.6	2.01	7.96	7.89	0	12.91	4.44	18.05	0.02	1.06	1.05	3.12	0.03	0	1.88	0	0		-2.01	16.88	-6.56	59.59	61.4	651.64	414.93	754.85	523.14	669.8	445.04	729.65	431.33
54.687	3	0.2	0.04	0.06	2.53	0.15	0.12	2.53	11.68	6.85	94.94	9.79	0.04	75.82	0.47	54.01	0.21	33.77	27.79	2.26	6.85	8.69	0	11.68	4.4	18.51	0.02	1.38	1.29	4.1	0.03	0	2.12	0	0		-0.16	16.29	-6.27	60.11	61.34	654.52	415.32	756.27	522.73	671.92	444.33	732.09	432.4
54.721	3	0.21	0.05	0.08	1.64	0.17	0.11	1.75	9.41	8.53	96.5	4.74	1.43	73.4	0.53	46.59	0.3	29.56	29.47	3.53	8.53	12.51	0	9.41	3.61	20.44	0.03	1.87	2.15	6.68	0.04	0	2.75	0	0		-0.96	16.92	-5.28	60.02	62.3	656.43	414.79	759.02	523.11	674.09	443.32	735.43	432.43
54.754	3	0.21	0.06	0.07	1.23	0.14	0.12	1.27	8.68	8.07	97.45	2.84	0.36	62.63	0.52	40.7	0.32	27.22	25.28	3.99	8.07	11.04	0	8.68	3.93	21.13	0.03	1.36	2.28	7.13	0.05	0	2.99	0	0		-2.06	19.42	-5.64	59.68	61.97	658.53	414.96	760.51	522.37	675.91	443.33	736.86	432.08
54.788	3	0.19	0.06	0.05	1.01	0.17	0.11	1.13	5.81	5.81	97.74	1.77	3.33	73.69	0.52	37.53	0.43	24.28	26.44	3.63	6.72	6.22	0	5.81	3.93	25.7	0.04	1.28	3.49	10.41	0.06	0	3.96	0	0		-2.93	16.85	-6.64	59.9	61.72	659.74	414.63	761.53	521.98	676.69	442.83	737.37	431.53
54.821	3	0.19	0.06	0.05	0.88	0.24	0.11	1.16	4.34	4.34	97.69	1.24	6.74	74.03	0.53	34.35	0.52	24.02	30.84	4.2	6.55	4.63	0	4.34	4.16	29.17	0.04	1.22	4.26	14.34	0.07	0	5	0	0		-2.89	16.76	-6.01	60.05	61.24	660.79	415	761.78	521.6	677.85	442.68	738.17	432.07
54.854	3	0.2	0.05	0.04	1.06	0.32	0.1	1.61	4.93	3.76	96.78	1.67	8.88	68.61	0.57	37.68	0.56	26.13	34.76	4.99	6.78	3.14	0	3.76	4.93	28.06	0.05	0.93	4.63	16.92	0.08	0	5.48	0	0		-2.35	18.09	-6.43	59.8	59.62	661.35	415.72	762.07	522.15	679.01	443.43	737.64	432.61
54.888	3	0.18	0.03	0.04	1.67	0.6	0.07	4.05	3.83	2.03	91.9	4.16	15.1	66.04	0.74	48.06	0.54	30.25	40.59	4.71	6.73	2.3	0	2.03	3.83	26.03	0.05	0.64	6.24	25	0.1	0	8.23	0	0		-1.6	18.67	-6.49	60.06	58.85	661.88	415.85	762.31	522.08	679.79	443.6	737.64	432.73
54.921	3	0.16	0.03	0.04	1.84	0.83	0.07	5.22	3.66	1.75	89.57	5.47	18	69.86	0.79	51.67	0.53	29.82	45.8	4.81	6.38	1.57	0	1.75	3.66	25.14	0.06	0.53	6.2	28.12	0.1	0	8.6	0	0		-0.77	17.8	-5.74	60.67	60.81	661.49	415.09	762.4	521.89	678.87	442.93	738.77	432.49
54.954	3	0.14	0.02	0.04	2.81	0.88	0.05	11.22	2.82	1.52	77.57	14.45	18.83	73.37	0.9	63.25	0.52	31.62	43.77	5.02	6.87	1.92	0	1.52	2.82	24.25	0.06	0.35	7.95	34.57	0.12	0	10.15	0	0		-1.47	16.93	-5.98	60.45	59.62	661.48	416.05	762.28	522.53	679.43	444.13	738.01	433.06
54.988	3	0.14	0.01	0.03	4.64	0.91	0.04	22.77	2.4	1.17	54.46	28.51	20.22	63.85	0.92	72.51	0.55	37.56	39.76	4.71	5.69	1.86	0	1.17	2.4	23.43	0.07	0.33	9.38	39.7	0.13	0	12.41	0	0		-4.71	19.16	-6.15	59.02	59.21	660.32	415.67	762.8	523	679.43	444.58	737.25	431.85
55.021	3	0.17	0.01	0.03	8.17	0.62	0.03	36.84	1.94	1.12	38.16	43.34	17.9	68.96	1.12	80.57	0.5	44.89	34.01	4.71	4.55	1.49	0	0.96	1.94	23.17	0.06	0.3	9.43	40.49	0.1	0	11.92	0	0		-5.68	18.01	-5.86	58.93	59.38	660.12	415.98	762.63	524.1	679.02	443.25	737.52	433.05
55.054	3	0.2	0.01	0.03	12.26	0.47	0.03	50.08	1.4	1.32	24.92	53.54	16.23	62.45	1.32	84.81	0.42	52.14	28.85	4.38	4.3	1.38	0	0.72	1.4	21.39	0.06	0.26	10.29	41.81	0.09	0	12.12	0	0		-5.7	19.46	-5.22	59	59.71	659.57	415.49	762.4	523.96	678.69	442.51	737.62	432.86
55.088	3	0.2	0.01	0.03	13.16	0.44	0.03	58.64	1.18	1.41	16.36	57.55	15.99	63.64	1.41	86.91	0.42	51.85	28.17	4.52	3.61	1.46	0	0.57	1.18	20.66	0.05	0.27	10.21	48.21	0.07	0	11.83	0	0		-4.14	19.2	-5.42	59.07	58.93	658.37	415.01	761.75	524.13	678.18	442.8	736.18	432.38
55.121	3	0.19	0.01	0.03	15.05	0.39	0.03	63.06	1.08	1.57	11.94	63.1	15.29	58.68	1.57	89.62	0.39	52.68	26.69	3.75	2.92	1.45	0	0.51	1.08	19.83	0.04	0.22	10.39	48.95	0.06	0	11.45	0	0		-4.28	20.25	-5.39	58.99	59.4	658.38	415.57	761.12	524.01	677.58	443.01	736.12	432.9
55.155	3	0.21	0.01	0.03	18.58	0.51	0.03	73.88	1.03	2.01	1.12	69.1	16.97	56.81	2.01	92.3	0.35	56.05	31.85	3.75	3.32	3.31	0	0.38	1.03	16.84	0.03	0.24	11.04	54.59	0.05	0	11.16	0	0		-1.31	20.63	-5.97	59.69	58.08	658.22	415.41	760.64	523.78	677.8	443.61	734.85	432.68
55.188	3	0.23	0.01	0.03	22.22	0.53	0.03	80.15	0.92	2.83	0	75.31	17.46	52.88	2.83	94.48	0.32	58.72	31.61	3.34	3.11	2.83	0	0.28	0.92	15.91	0.03	0.23	12.73	57.46	0.04	0	11.72	0	0		-4.41	21.42	-5.67	58.98	58.58	658.83	415.41	760.99	522.85	678.17	443.33	735.67	432.11
55.221	3	0.25	0.01	0.03	26.29	0.46	0.03	82.54	0.9	3.78	0	76.37	15.98	43.46	3.78	95.32	0.31	62.88	29.44	3.38	3.55	1.97	0	0.26	0.9	16.76	0.02	0.23	12.61	55.31	0.03	0	11.54	0	0		-4.52	23.32	-6.36	58.64	59.24	658.98	415.51	761.13	522.77	677.65	443.64	735.71	431.86
55.255	3	0.26	0.01	0.04	30.09	0.45	0.03	87.89	0.97	5.15	0	80.49	14.85	65.53	5.15	96.71	0.27	65.08	29.32	3.42	5.19	2.02	0	0.18	0.97	14.52	0.02	0.27	14.26	60.63	0.02	0	11.43	0	0		-6.7	18.79	-7.2	58.22	58.85	660	415.94	761.21	522.24	678.04	443.48	735.74	431.96
55.288	3	0.24	0.01	0.03	30.52	0.32	0.03	86.79	1.17	6.59	0	80	11.65	55.2	6.59	97.34	0.27	64.56	23.5	3.09	5.83	1.37	0	0.18	1.17	15	0.02	0.34	13.25	56.69	0.03	0	11.34	0	0		-4.04	20.96	-6.58	58.53	56.69	660.61	415.53	760.85	521.19	679.62	442.96	735.21	431.83
55.321	3	0.22	0.01	0.04	31.15	0.29	0.03	86.39	1.53	8.16	0	81.96	10.04	57.21	8.16	98.11	0.25	63.54	21.34	3.41	6.91	1.31	0	0.16	1.53	15.36	0.02	0.44	14.05	54.53	0.03	0	11.5	0	0		-3.94	20.55	-5.27	58.6	58.02	661.04	415.24	760.95	520.22	679.76	442.79	736.71	431.66
55.355	3	0.24	0.01	0.04	35.34	0.26	0.03	84.43	2.1	9.44	0	83.48	9.05	67.72	9.44	98.57	0.19	65.19	21.16	2.73	5.79	1.04	0	0.16	2.1	14.94	0.02	0.64	14.92	47.37	0.02	0	10.57	0	0		-5.18	18.3	-5.64	58.58	58.48	662.76	415.65	761.02	518.98	680.16	442.33	737.7	431.89
55.388	3	0.23	0.01	0.03	35.84	0.26	0.03	82.36	2.53	10.44	0	83.7	9.63	66.79	10.44	98.8	0.17	63.84	21.16	2.47	3.63	0.71	0	0.18	2.53	15.11	0.02	0.87	14.89	43.9	0.03	0	10.58	0	0		-3.46	18.51	-6.01	58.98	59	663.66	415.18	761.78	518.32	680.6	442.53	738.52	431.27
55.422	3	0.22	0.01	0.03	34.73	0.25	0.04	75.02	3.41	10.17	0	84.39	9.42	56.04	10.17	98.76	0.14	60.85	22.94	2.07	2.11	0.46	0	0.21	3.41	16.04	0.02	1.35	15.58	36.62	0.03	0.01	9.28	0	0		-1.91	20.79	-4.99	59.14	57.21	665.23	415.85	762.14	517.92	682.97	442.75	739.2	432.19
55.455	3	0.21	0.01	0.03	31.78	0.22	0.04	68.05	4.45	9.16	6.95	83.62	8.3	53.47	9.16	98.72	0.13	58.2	21.55	1.72	1.9	0.42	0	0.24	4.45	17.49	0.01	1.5	14.9	32.07	0.03	0	8.74	0	0		-3.14	21.31	-5.76	58.74	57.81	666.25	415.67	762.48	517.16	682.89	441.82	739.84	431.86
55.488	3	0.19	0.01	0.03	28.63	0.2	0.04	63.44	5.76	8.93	11.56	83.68	7.59	69.43	8.93	98.61	0.12	54.42	20.83	1.55	1.65	0.44	0	0.29	5.76	18.33	0.01	1.92	15.06	31.27	0.04	0.01	8.56	0	0		-1.2	17.9	-5.89	59.62	57.34	666.51	415.13	762.68	516.79	683.38	441.8	739.78	431.49
55.522	3	0.18	0.01	0.04	26.72	0.17	0.04	57.46	6.36	7.76	17.54	83.65	6.24	71.61	7.76	98.49	0.11	52.77	18.36	1.11	1.67	0.42	0	0.36	6.36	18.88	0.01	1.91	15.16	28.2	0.05	0	8.19	0	0		-0.71	17.37	-6.06	59.7	58.2	666.76	415.29	763.01	517.05	683.12	442.13	740.38	431.69
55.555	3	0.16	0.01	0.04	23.87	0.15	0.04	50.13	6.86	6.64	24.87	81.65	5.47	74.94	6.64	98.63	0.1	50.16	17.83	0.87	1.55	0.45	0	0.52	6.86	18.1	0.01	1.83	13.28	24.7	0.06	0	7.53	0	0		-1.21	16.52	-6.33	59.71	59.01	667.27	415.43	762.77	516.53	682.62	441.69	740.81	431.85
55.588	3	0.17	0.01	0.04	24.3	0.14	0.03	50.32	6.83	5.66	24.68	81.46	5.09	72.6	5.66	98.88	0.09	51.18	17.48	0.64	1.56	0.37	0	0.54	6.83	17.33	0.01	1.72	12.87	24.57	0.06	0	7.08	0	0	12	-2.47	17.13	-5.44	59.39	58.98	667.69	414.89	762.27	514.87	682.95	440.4	741.23	431.36
55.622	3	0.18	0.01	0.03	25.35	0.12	0.03	47.88	5.05	4.52	27.12	79.72	4.57	72.44	4.52	99.14	0.07	53.62	15.21	0.52	1.13	0.27	0	0.68	5.05	16.84	0.01	1.04	11.23	20.67	0.08	0	6.65	0	0	12	-1.76	17.17	-4.33	59.97	59.81	668.12	414.69	761.68	513.66	682.86	439.6	742.14	431.61
55.655	3	0.17	0.01	0.03	24.56	0.1	0.03	46.2	3.54	3.68	28.8	76.96	4.24	75.83	3.68	99.14	0.06	53.92	13.42	0.43	0.75	0.17	0	0.62	3.54	14.96	0.01	0.97	9.2	19.61	0.08	0	6.39	0	0	12	-0.97	16.28	-5.26	60.5	58.87	668.38	415.13	761.42	513.64	682.99	440.4	741.21	431.62
55.688	3	0.2	0.01	0.03	27.15	0.07	0.03	47.03	2.89	3.05	27.97	74.55	1.7	77.7	3.05	99.29	0.06	57.58	9.58	0.33	0.63	0.14	0	0.69	2.89	14.68	0.01	0.87	7.42	17.22	0.08	0	5.23	0	0	12	-5.05	15.76	-5.16	59.59	60.3	667.48	414.02	759.84	511.05	681.03	438.89	740.64	429.85
55.722	3	0.22	0.01	0.03	28.62	0.05	0.03	45.41	2.76	2.46	29.59	71.01	0	73.43	2.46	99.46	0.04	59.88	6.82	0.29	0.64	0.13	0	0.98	2.76	13.12	0.01	1.12	5.02	13.78	0.11	0	3.93	0	0	12	-3.41	16.92	-4.13	60.03	58.42	667.06	414.44	758.66	510.9	681.7	439.02	739.51	430.62
55.755	3	0.2	0.01	0.03	26.34	0.05	0.03	42.14	2.72	1.69	32.86	69.49	0	75.03	1.69	99.62	0.04	57.67	4.79	0.19	0.7	0.14	0	1.19	2.72	12.78	0.01	2.53	3.96	13.42	0.11	0	3.42	0	0	12	-0.17	16.5	-4.06	61.09	57.32	666.69	414.23	758.46	510.91	682.14	439.91	738.67	430.38
55.789	3	0.18	0.01	0.03	22.74	0.04	0.03	36.5	4.73	1.49	38.5	75.54	0	73.01	1.49	99.72	0.03	52.99	4.73	0.17	0.68	0.16	0	1.64	2.29	10.22	0.01	7.65	2.81	12.5	0.13	0	2.86	0	0	12	1.17	17.02	-2.42	61.4	58.59	665.91	413.76	758.02	510.57	681.58	439.71	739.45	430.52
55.822	3	0.17	0.01	0.03	21.27	0.04	0.03	34.04	4.19	0.97	40.96	73.77	0	66.17	0.97	99.75	0.02	51.19	4.19	0.12	0.55	0.16	0	1.78	1.85	8.07	0.01	6.45	1.91	12.21	0.12	0	2.32	0	0	12	2.17	18.65	-2.87	61.33	57.47	665.35	412.85	757.98	510.25	681.75	439.43	738.34	429.36
55.855	3	0.15	0.01	0.03	19.48	0.04	0.03	31.57	3.91	0.99	43.43	70.74	0	77.07	0.99	99.73	0.03	48.26	3.91	0.12	0.49	0.19	0	1.65	1.48	7.79	0.02	4.59	1.83	12.45	0.11	0.05	2.09	0	0	12	3.63	15.94	-3.97	61.72	59.15	665.51	411.69	759.2	510.77	680.99	438.48	739.32	428.64
55.889	3	0.12	0.01	0.03	16.67	0.04	0.03	28.03	3.05	1.02	46.97	68.06	0	82.02	1.02	99.7	0.02	43.34	4.42	0.12	0.44	0.19	0	1.49	1.42	6.57	0.02	3.05	1.26	13.32	0.09	0.04	1.57	0	0	12	6.57	14.41	-3.22	62.94	59.94	667.15	412.38	760.73	511.28	682.54	439.97	741.59	429.63
55.922	3	0.09	0.01	0.03	13	0.04	0.03	22.11	2.39	1.08	55.77	66.81	0	86.08	1.08	99.65	0.03	36.22	5.08	0.14	0.63	0.29	0	1.45	1.87	6.61	0.02	2.39	1.2	12.83	0.1	0.04	1.66	0	0	12	4.1	12.89	-2.14	61.95	60.92	668.23	412.26	763.11	512.32	684.18	439.41	744.37	430.05
55.955	3	0.06	0.01	0.03	8.4	0.05	0.03	14.45	3.65	1.12	71.09	68.38	0	88.27	1.12	99.29	0.03	24.5	8.69	0.19	0.8	0.31	0	1.44	2.39	6.01	0.04	3.65	0.96	12.42	0.1	0.05	1.72	0	0	12	2.29	11.91	-2.06	61.12	60.71	669.64	411.53	766.29	513.54	686.58	438.6	746.62	429.58
55.989	3	0.05	0.01	0.03	6.14	0.08	0.03	10.14	10.69	0.97	79.73	77.91	0	93.43	0.97	98.33	0.03	17.12	18.27	0.26	0.84	0.34	0	1.29	2.94	4.24	0.06	10.69	0.59	11.22	0.1	0.03	1.65	0	0	12	0	8.73	-1.64	60.71	62.04	672.16	410.08	771.4	514.62	689.86	437.43	751.27	428.56
56.022	3	0.06	0.02	0.03	4.98	0.15	0.04	8.31	22.7	1.16	83.39	88.35	1.39	94.5	0.96	95.85	0.03	13.93	28.68	0.42	1.16	0.4	0	1.54	3.24	4.76	0.08	22.7	0.54	11.63	0.12	0.04	1.76	0	0	12	-1.1	7.78	-1.35	60.49	64.53	675.12	410.26	776.01	517.02	692.34	436.47	756.53	429.91
56.055	3	0.08	0.02	0.03	3.4	0.24	0.05	5.51	36.94	1.14	88.98	96.85	0	94.84	1.02	88.91	0.04	9.81	36.94	0.66	1.14	0.29	0	1.73	5.07	4.84	0.13	47.06	0.43	12.04	0.13	0.08	1.91	0	0	12	-0.3	7.45	-1.8	60.71	64.09	677.93	410.7	779.56	518.78	695.5	436.74	759.3	430.68
56.089	3	0.09	0.02	0.03	2.2	0.32	0.06	3.43	41.32	1.47	93.14	94.56	0.85	92.5	1.35	79.33	0.04	6.89	41.32	1.47	1.47	0.36	0	1.53	5.75	4.89	0.21	49.53	0.28	12.34	0.16	0.11	2.27	0	0	12	2.34	9.44	-2.09	61.01	67.99	679.13	410.28	781.31	518.92	694.8	437.06	762.5	430.73
56.122	3	0.1	0.03	0.03	1.17	0.22	0.07	1.57	34.04	1.57	96.85	73.3	0	94.68	1.47	63.48	0.05	4.17	34.04	1.83	1.48	0.25	0	1.57	8.1	5.27	0.36	42.42	0.27	11.61	0.18	0.19	2.68	0	0	12	2.97	7.6	-2.84	61.39	67.93	682.2	412.11	782.67	519.59	696.56	437.4	764.35	433
56.156	3	0.08	0.04	0.03	0.79	0.13	0.09	0.93	22.22	2.13	98.14	18.61	0	96.32	1.89	52.75	0.06	2.86	24.56	2.15	1.19	0.15	0	2.13	11.3	5.86	0.48	22.22	0.21	10.4	0.23	0.11	2.94	0	0	12	0.54	5.68	-2.2	61.14	67.46	684.33	413.02	783.03	518.25	698.36	437.25	765.72	433.64
56.189	3	0.09	0.05	0.03	0.6	0.15	0.11	0.67	19.82	2.21	98.66	9.84	0	97.17	2.13	45.94	0.08	2.01	25.18	3.17	1.11	0.15	0	2.21	13.46	5.86	0.48	19.82	0.18	9.9	0.25	3.02	3.62	0	0	12	2.49	4.32	-1	62.01	69.86	685.21	412.62	784.7	518.64	699	437.33	768.78	433.92
56.222	3	0.1	0.05	0.04	0.53	0.14	0.11	0.55	22.08	2.1	98.9	10.2	0	98.69	1.49	44.18	0.07	1.46	23.18	4.12	1.34	0.1	0	2.1	15.75	6.09	0.53	22.08	0.16	8.2	0.23	10.62	4.04	0	0	12	3.53	-0.4	-0.98	63.01	69.41	687.78	412.92	787.51	519.62	701.87	437.47	771.21	434.55
56.256	3	0.11	0.05	0.04	0.41	0.18	0.11	0.42	23.69	1.71	99.15	7.88	0.02	96.88	1.5	38.85	0.11	0.89	23.69	4.43	1.58	0.1	0	1.71	17.95	5.36	0.43	23.88	0.15	7.66	0.24	45.71	6.01	0	0	12	2	-4.82	-1.63	62.71	68.91	690.89	413.67	790.3	519.55	704.68	437.98	773.53	435.31
56.289	3	0.12	0.05	0.04	0.32	0.22	0.12	0.32	26.19	1.49	99.36	7.23	0.4	93.79	1.4	32.35	0.11	0.57	26.19	4.33	1.54	0.07	0	1.49	18.35	4.01	0.37	29.22	0.11	7.87	0.21	15.44	6.41	0	0	12	-1.72	-8.43	-2.45	62.37	68.28	695.66	414.07	795.84	520.71	709.75	439.17	777.84	434.11
56.322	3	0.17	0.06	0.03	0.25	0.17	0.12	0.24	20.33	1.26	99.49	21.4	0	93.23	1.03	26.94	0.13	0.41	20.33	2.7	1.19	0.03	0	1.26	16.38	3.48	0.31	50.2	0.09	6.87	0.19	1.87	7.23	0	0	12	0.52	-8.89	-2.19	63.18	67.2	699.72	416.06	797.23	520.03	713.16	440.7	780.19	435.97
56.356	3	0.19	0.06	0.03	0.17	0.15	0.12	0.16	12.65	1.41	99.62	16.48	0	76.36	0.93	17.81	0.17	0.28	12.65	1.41	0.6	0.01	0	1.46	20.1	2.91	0.28	55.32	0.07	6	0.24	3.35	10.21	0	0	12	0.28	-16.14	-2.63	63.31	62.65	705.59	417.36	800.88	519.13	720.05	442.05	782.43	436.26
56.389	3	0.24	0.07	0.04	0.14	0.12	0.15	0.11	9.48	0.98	99.53	13.68	0	71.82	0.55	11.06	0.19	0.21	9.43	0.98	0.34	0.01	0	1.79	22.92	2.31	0.28	59.35	0.07	5.37	0.25	1.58	9.48	0	0	12	-1.31	-17.32	-3.68	63.41	61.26	712.2	418.36	804.46	516.84	725.34	442.06	786.34	436.38
56.423	3	0.18	0.08	0.04	0.11	0.11	0.15	0.08	10.8	0.58	99.64	1.93	0	45.1	0.31	5.55	0.23	0.13	4.78	0.58	0.18	0.01	0	2.37	24.16	1.36	0.28	38.88	0.04	3.86	0.26	2.05	10.8	0	0	12	-5.48	-22.98	-4.99	63.61	59.18	718.69	417.29	809.52	513.68	731.54	440.85	790.33	434.12
56.456	3	0.15	0.09	0.04	0.1	0.08	0.16	0.07	9.37	0.23	99.68	0.51	0	29.5	0.13	2.85	0.23	0.1	3.41	0.2	0.14	0.01	0	2.52	22.44	0.98	0.3	22.82	0.03	2.97	0.24	1.24	9.37	0	0	12	-1.72	-26.36	-6.57	64.92	52.22	727.25	418.32	814.78	512.19	741.65	442.32	793.21	434.05
56.489	3	0.15	0.1	0.04	0.11	0.07	0.19	0.07	7.78	0.27	99.62	0.61	0	17.08	0.12	1.7	0.27	0.1	2.68	0.1	0.15	0.01	0	3.02	25.91	0.92	0.25	15.45	0.03	2.79	0.25	1.17	7.78	0	0	12	-4.65	-29.9	-7.33	65.11	49.95	735.33	418.7	820.05	509.21	749.22	442.18	798.38	433.28
56.523	3	0.15	0.12	0.05	0.11	0.05	0.21	0.06	6.44	0.38	99.58	0.67	0	2.19	0.11	1.55	0.38	0.11	1.73	0.05	0.16	0.02	0	3.72	28.26	0.63	0.27	10.32	0.02	1.99	0.24	0.76	6.44	0	0	12	-4.91	-41	-8.4	64.22	42.54	742.51	419.73	824.06	507.49	758.13	441.94	799.88	433.79
56.556
56.589
56.623
56.656
56.689
56.723
56.756
56.79
56.823
56.856
56.89
56.923
56.956
56.99
57.023
57.056
57.09
57.123
57.157
57.19
57.223
57.257
57.29
57.323
57.357
57.39
57.424
57.457
57.49
57.524
57.557
57.59
57.624
57.657
57.69
57.724
57.757
57.791
57.824
57.857
57.891
57.924
57.957
57.991
58.024
58.057
58.091
58.124
58.158
58.191
58.224
58.258
58.291
58.324
58.358
58.391
58.425
58.458
58.491
58.525
58.558
58.591
58.625
58.658
58.691
58.725
58.758
58.792
58.825
58.858
58.892
58.925
58.958
58.992
59.025
59.058
59.092
59.125
59.159
59.192
59.225
59.259
59.292
59.325
59.359
59.392
59.426
59.459
59.492
59.526
59.559
59.592	3	0.8	0.01	0.11	76.87	0.31	3.39	87.55	24.64	51.84	0	98.35	-16.18	90.83	69.66	89.1	15.92	63.22	24.64	12.87	7.84	18.55	0	6.53	45.22	51.84	0.19	55.13	4.67	4.84	0.82	0.01	10.29	0	0	6	0.04	10.53	-4.09	56.46	64.41	638.16	403.13	766.36	539.98	668.13	437.63	731.47	425.99
59.626	3	0.59	0.01	0.19	70.56	0.12	1.13	83.19	14.71	51.83	0	97.06	-13.48	15.58	51.83	93.51	4.95	69.97	14.71	4.95	10.05	18.7	0	12.11	43.33	75.87	0.09	39.64	7.67	3.08	0.82	0	6.65	0	0	6	-0.48	30.45	-5.33	56.59	65.86	642.17	405.47	761.48	532.82	665.92	436.3	731.08	426.74
59.659	3	0.5	0.01	0.12	72.94	0.11	1.01	85.47	15.24	50.52	0	95.63	-5.8	23.77	50.52	93.67	3.17	71.87	15.24	5.54	5.57	15.72	0	12.47	38.05	71.6	0.08	22.74	8.98	6.46	0.36	0	5.86	0	0	6	-3.33	27.83	-5.79	56.31	63.65	647.66	407.55	758.06	524.72	667.96	436.05	730.91	426.62
59.692	3	0.34	0.01	0.08	68.63	0.08	0.57	83.27	12.32	43.47	0	94.76	-1.48	46.13	43.47	96.28	1.06	71.45	12.32	2.89	4.16	10.11	0	11.29	33.08	58.06	0.07	13.03	6.14	7.32	0.29	0	4.48	0	0	6	-7.23	22.78	-5.18	56.66	62.74	650.04	407.44	755.42	518.23	668.77	434.81	730.74	425
59.726	3	0.32	0.01	0.06	66.04	0.05	0.49	79.06	13.44	36.22	0	96.22	-2.43	59.27	36.22	97.66	0.48	72.72	7.58	1.2	2.09	4.56	0	13.44	35.94	47.25	0.04	6.41	3.86	5.27	0.25	0	2.88	0	0	6	-9.35	20.12	-7.8	56.62	61.81	651.86	408.48	754.65	516.3	668.61	435.6	729.43	424.54
59.759	3	0.28	0.01	0.05	62.52	0.04	0.36	75.47	13.49	32.2	0	94.57	-0.07	57.86	32.2	98.68	0.3	70.7	6.07	0.83	0.99	2.44	0	13.49	30.21	48.88	0.03	3.07	3.79	5.4	0.28	0	2.4	0	0	6	-3.35	20.41	-6.77	57.91	60.78	652.73	408.15	754.25	515.01	670.02	436.34	729.67	424.67
59.793	3	0.26	0.01	0.04	59.21	0.04	0.3	72.77	13.52	29.14	2.23	93.95	0	56.47	29.14	99.16	0.22	69.47	3.7	0.64	0.6	0.98	0	13.52	28.29	48.11	0.03	3.12	3.11	5.83	0.32	0	2.23	0	0	6	-1.96	20.7	-6.09	58.37	61.29	654.08	408.29	754.73	514.21	670.98	436.52	731.17	424.95
59.826	3	0.23	0.01	0.04	54.44	0.04	0.27	67.48	13.17	27.75	7.52	93.3	0	69.84	27.75	99.25	0.16	65.68	3.48	0.43	0.49	0.83	0	13.17	26.86	47.78	0.02	3.49	2.83	4.85	0.31	0	2.06	0	0	6	-1.53	17.8	-7.47	58.98	61.14	654.7	407.53	755.37	513.86	671.04	435.8	731.07	424.14
59.859	3	0.23	0.01	0.04	50.91	0.04	0.22	63.23	13.74	23.87	11.77	91.04	0	70.5	23.87	99.54	0.17	65.05	3.81	0.26	0.58	0.83	0	13.74	22.64	50.71	0.02	3.6	2.78	4.55	0.27	0.01	1.9	0	0	6	-3.06	17.64	-7.04	58.63	60.95	654.98	406.2	756.98	513.83	672.28	434.44	732.15	422.99
59.893	3	0.23	0.01	0.04	49.74	0.04	0.19	61.3	13.46	22.35	13.7	88.28	0	65.35	22.35	99.6	0.25	64.79	4.58	0.25	0.93	0.9	0	13.46	18.86	47.16	0.01	3.17	3.42	4.29	0.25	0	1.81	0	0	6	-3.14	18.83	-7.86	58.43	62.12	654.72	405.14	759.1	514.82	672.33	434.89	733.01	421.59
59.926	3	0.19	0.01	0.04	44.67	0.04	0.16	56.8	11.79	21.62	18.2	86.83	0	77.82	21.62	99.71	0.33	60.16	6.17	0.25	1.9	1.58	0	11.79	17.1	46.54	0.01	2.01	4.25	5.08	0.22	0.01	1.81	0	0	6	-3.34	15.72	-8.08	58.82	61.66	655.1	405.06	759.32	515.2	672.65	433.92	733.16	422.05
59.959	3	0.15	0.01	0.04	42.75	0.05	0.16	55.92	10.9	24.28	19.08	84.67	0	67.37	24.28	99.72	0.42	56.22	7.72	0.31	4.27	2.36	0	10.9	14.88	46.35	0.01	1.04	5.53	5.49	0.19	0.01	1.75	0	0	6	-3.51	18.38	-8.76	58.81	60.05	656.29	405.22	760.37	515.07	674.42	434.24	733.17	421.77
59.993	3	0.13	0.01	0.04	41.43	0.04	0.14	54.71	8.79	25.48	20.29	78.49	0	61.59	25.48	99.72	0.43	53.58	6.76	0.43	5.58	2.36	0	8.79	9.72	45.31	0.01	0.41	7.09	5.76	0.17	0	1.69	0	0	6	-2.92	19.64	-7.98	58.69	61.37	656.29	404.57	761.68	515.36	674.81	434.65	734.66	421.1
60.026	3	0.13	0.01	0.04	41.03	0.04	0.12	54.79	6.99	26.25	20.21	76.92	0	56.94	26.25	99.68	0.48	52.35	6.39	0.65	7.13	2.84	0	6.99	7.11	43.09	0.01	0.21	8.63	6.32	0.13	0	1.64	0	0	6	-3.09	20.6	-8.34	58.52	61.11	656.55	403.88	763.16	515.97	675.67	434.29	735.19	420.46
60.059	3	0.15	0.01	0.04	46.06	0.04	0.11	60.11	5.44	26.99	14.89	79.15	0	71.36	26.99	99.63	0.51	56.37	5.83	0.85	7.82	2.39	0	5.44	4.82	42.14	0.01	0.16	10.3	6.86	0.11	0	1.68	0	0	6	-3.9	17.43	-8.59	58.94	60.55	657.43	401.98	765.33	515.25	677.55	433.06	736.32	418.49
60.093	3	0.19	0.01	0.04	49.76	0.04	0.09	63.01	4.6	24.85	11.99	82.17	0	60.91	24.85	99.54	0.43	60.62	7.11	1.25	7.87	2.61	0	4.6	3.69	41.13	0.01	0.21	12.81	7.78	0.09	0	1.52	0	0	6	-4.9	19.78	-7.99	58.17	60.29	657.93	401.18	766.14	515.52	678.26	430.4	737.39	418.62
60.126	3	0.21	0.01	0.05	48.96	0.05	0.08	63.28	4.01	22.99	11.72	83.28	0	70.3	22.99	99.49	0.44	61.87	8.91	1.65	10.17	3.71	0	4.01	3	39.8	0.01	0.32	13.82	8.72	0.08	0	1.54	0	0	6	-6.92	17.69	-6.25	57.92	59.39	659.27	401.84	766.29	514.62	680.3	430.21	738.68	419.27
60.16	3	0.22	0.01	0.05	46.12	0.06	0.07	58.68	2.97	20.12	16.32	85.23	0	72.7	20.12	99.44	0.39	59.01	12.11	1.68	6.86	3.77	0	2.97	2.39	34.85	0.01	1.12	15.7	9.85	0.07	0	1.36	0	0	6	-0.86	17.1	-6.25	59.61	62.36	661.86	401.03	769.44	514.98	681.56	430.86	742.84	419.31
60.193	3	0.23	0.01	0.06	42.79	0.06	0.06	52.69	2.49	16.3	22.31	88.51	0	92.98	16.3	99.22	0.49	57.08	13.2	1.24	6.85	3.36	0	2.49	2.04	39.64	0.01	1.36	19.52	9.98	0.06	0	1.41	0	0	6	-3.73	9.08	-5.89	59.23	63.22	664.8	401.55	772.1	515.48	683.89	429.91	746.37	420.29
60.226	3	0.21	0.01	0.07	32.19	0.07	0.05	39.58	2.71	11.46	35.42	87.77	0	91.79	11.46	98.26	0.57	50.58	15.81	1.4	6.87	3.88	0	2.48	2.22	39.2	0.01	2.71	19.59	9.55	0.07	0	1.55	0	0	6	-4.15	9.93	-5.45	59.12	64.35	667.81	401.62	775.13	515.12	686.56	430.44	750.08	420.14
60.26	3	0.18	0.02	0.07	23.78	0.11	0.05	27.98	4.81	10.15	47.02	89.86	0	94.66	10.15	96.52	0.93	40.01	22.64	2.03	5.54	2.47	0	1.54	2.96	42.6	0.01	4.81	23.96	10.62	0.05	0.05	1.99	0	0	6	-6.55	7.63	-4.4	58.59	67.13	672.57	403.43	778.08	514.88	689.25	430.51	755.87	422.28
60.293	3	0.13	0.02	0.06	13.32	0.17	0.06	16.21	10.92	8.76	67.58	81.84	0.58	90.54	8.76	92.63	1	29	29.84	2.72	5.25	1.38	0	1.58	5.11	42.89	0.03	10.92	19.44	10.18	0.06	1.19	2.24	0	0	6	-2.1	10.71	-2.74	59.07	69.42	676.35	404.32	780.69	514.8	692.03	431.11	761.13	424.4
60.326	3	0.11	0.02	0.06	5.73	0.25	0.07	6.32	17.1	7.21	87.36	64.3	2.37	97.68	7.21	82.41	1.27	16.1	35.99	3.77	4.58	0.56	0	1.14	7.74	43.28	0.05	17.1	18.25	9.58	0.05	4.5	2.66	0	0	6	-2.18	3.31	-1.41	58.77	71.04	679.81	403.67	786.73	517.12	696.52	430.22	767.38	425.16
60.36	3	0.11	0.03	0.06	2.86	0.26	0.09	3.1	19.06	7.6	93.81	42.15	2.09	98.75	7.6	70.33	1.73	8.27	34.47	4.94	4.07	0.17	0	0.71	9.94	41.96	0.08	19.06	18.02	11.15	0.04	10.13	3.81	0	0	6	-2.58	-0.15	-3.8	59.68	69.48	690.6	404.21	796.21	516.73	706.2	430.85	775.39	424.52
60.393	3	0.14	0.04	0.05	1.02	0.27	0.12	1.01	26.58	6.79	97.95	18.9	0.67	96.86	6.79	48.63	1.69	3.8	33.85	6.12	3.55	0.08	0	0.59	12.66	39.89	0.19	26.58	12.63	10.78	0.04	6.92	4.34	0	0	6	0.48	-4.85	-2.51	60.41	70.28	697.52	404.5	803.67	518.02	713.55	431.12	783.65	425.99
60.427	3	0.17	0.07	0.04	0.45	0.27	0.18	0.44	23.32	9	99.1	4.38	1.59	91.12	9	27.51	1.42	1.87	31.64	9.53	2.63	0.06	0	0.37	13.6	41.46	0.3	23.32	8.26	11.7	0.04	1.39	5.5	0	0	6	-2.59	-10.36	-4.6	62.15	67.56	711	402.34	816.54	514.32	726.98	428.55	794.36	423.67
60.46	3	0.23	0.09	0.04	0.25	0.24	0.24	0.24	28.83	8.03	99.5	6.18	0	72.48	8.03	13.78	1.3	0.96	28.83	10.17	1.68	0.05	0	0.34	19.33	34.4	0.4	30.66	4.79	12.24	0.03	1.41	6.03	0	0	6	1.94	-17.16	-2.45	63.26	67.29	720.66	403.25	822.99	512.31	736.13	428.24	803.37	425.61
60.493	3	0.22	0.09	0.04	0.25	0.18	0.26	0.25	24.01	9.42	99.49	6.5	0	49.85	9.42	12.99	1.21	0.64	24.01	7.43	0.89	0.04	0	0.36	21.37	28.77	0.35	36.13	3.78	13.19	0.03	0.77	5.9	0	0	6	0.51	-22.03	-4.7	64.18	59.37	734.08	404.19	833.86	511.04	751.34	428.99	810.56	424.78
60.527	3	0.17	0.09	0.04	0.19	0.14	0.21	0.19	16.61	6.73	99.58	1.71	0	19.76	6.73	10.08	1.14	0.43	16.61	4.06	0.59	0.05	0	0.38	20.35	24.76	0.28	26.32	2.09	12.67	0.03	0.6	7.05	0	0	6	-2.84	-29.01	-4.97	62.89	56.02	743.16	405.49	839.5	508.07	760.19	428.94	816.08	425.15
60.56	3	0.17	0.09	0.04	0.18	0.1	0.19	0.16	10.35	5.05	99.61	1.57	0	6.18	5.05	10.03	1.16	0.38	10.35	1.47	0.69	0.06	0	0.55	23.13	18.35	0.24	31.52	1.33	9.98	0.04	0.41	7.07	0	0	6	0.22	-35.6	-3.28	63.53	49.43	753.54	407.12	845.26	505.78	772.44	428.56	821.84	426.68
60.593	3	0.17	0.09	0.06	0.2	0.06	0.21	0.17	5.73	4.62	99.58	2.1	0	0.89	4.62	13.39	1.09	0.43	5.3	0.57	1	0.13	0	0.87	32.13	17.67	0.19	26.43	1.16	8.45	0.04	0.36	5.73	0	0	6	-8.99	-45.57	0.5	64.76	40.97	764.3	408.91	849.72	499.62	786.25	430.08	826.81	424.29
60.627	3	0.13	0.08	0.06	0.22	0.06	0.19	0.17	6.12	3.92	99.56	3.23	0	0.26	3.92	17.18	0.95	0.48	2.85	0.25	1.2	0.3	0	1.29	33.87	17.54	0.18	17.42	0.64	5.72	0.06	4.1	6.12	0	0	6	-5.59	-51.68	0.06	64.35	34.85	770.21	409.24	853.2	498.51	793.8	429.38	828.32	424.64
60.66	3	0.15	0.08	0.08	0.22	0.05	0.22	0.17	5.86	3.16	99.56	6.55	0	0.04	3.16	18.26	0.67	0.61	2.38	0.1	0.8	0.91	0	2.01	41.99	15.71	0.17	18.78	0.53	4.91	0.06	7.38	5.86	0	0	6	-5.28	-60.79	1.54	64.81	29.11	778.79	410.29	855.41	492.59	802.81	429.89	831.4	424.42
60.693
60.727
60.76
60.794
60.827
60.86
60.894
60.927
60.96
60.994
61.027
61.06
61.094
61.127
61.161
61.194
61.227
61.261
61.294
61.327
61.361
61.394
61.428
61.461
61.494
61.528
61.561
61.594
61.628
61.661
61.694
61.728
61.761
61.795
61.828
61.861
61.895
61.928
61.961
61.995
62.028
62.061
62.095	3	0.44	0.02	0.08	8.23	0.61	0.04	58.78	2.52	0.39	16.22	24.88	13.99	54.98	0.39	63.57	0.36	57.29	39.9	5.43	12.43	6.26	0	0.23	2.52	17.31	0.02	0.42	16.01	67.26	0	0	8.73	0	0	0	3	21	-7.53	60.24	60.95	665.11	399.23	774.25	516.76	685.3	427.13	745.87	420.33
62.128	3	0.19	0.02	0.06	8.31	0.23	0.03	55.85	1.44	0.41	19.15	50.19	8.28	68.88	0.41	79.99	0.19	41.51	26.85	4.66	8.03	5.42	0	0.21	1.44	20.68	0.01	0.14	13.43	63.73	0	0.01	6.45	0	0	0	-8.88	18.03	-4.53	58.67	61.6	666.84	401.44	772.17	513.21	686.29	426.58	747.56	420.23
62.162	3	0.11	0.01	0.04	5.71	0.24	0.03	39.22	0.76	0.6	35.78	56.2	10.23	70.56	0.6	82.72	0.19	29.27	25.09	5.38	5.9	2.23	0	0.1	0.76	9.14	0.03	0.11	13.72	56.89	0	0.28	8	0	0	0	-5.21	17.63	-5.56	59.79	58.44	666.36	402.81	768.91	511.27	685.88	429.73	743.54	420.23
62.195	3	0.09	0.01	0.04	4.58	0.3	0.03	32.2	0.5	0.84	42.8	64.45	12.77	57.38	0.84	85.36	0.19	21.51	24.82	7.5	4.87	1.6	0	0.1	0.5	8.17	0.03	0.09	15.38	54.43	0	0.64	10.09	0	0	0	-2.75	20.51	-5.36	60.22	59.8	663.75	403.36	765.45	510.73	682.24	430.96	741.15	420.63
62.228	3	0.07	0.01	0.03	3.82	0.28	0.03	25.62	0.47	1.08	49.38	65.79	13.15	61.81	1.08	86.3	0.21	16.09	21.64	8.64	3.27	1.05	0	0.08	0.47	7.56	0.04	0.05	15.17	50.94	0	0.17	11.11	0	0	0	-1.51	19.59	-5.58	60.49	60.34	661.64	404.74	762.95	511.59	679.62	432.92	738.92	421.82
62.262	3	0.07	0.01	0.03	3.93	0.27	0.03	26.86	0.49	1.27	48.14	65.98	12.56	52.37	1.27	86.77	0.24	15.83	21.83	9.28	3.07	0.78	0	0.1	0.49	6.17	0.04	0.08	14.8	52.08	0	0.07	10.47	0	0	0	-3.7	21.53	-4.86	59.53	60.07	660	405.51	760.11	511.11	677.72	432.23	737.03	422.7
62.295	3	0.07	0.01	0.04	4.36	0.23	0.03	32.13	0.56	0.98	42.87	69.65	11.42	49.24	0.98	89.04	0.16	16.11	21.08	7.08	2.77	1.4	0	0.1	0.56	5.64	0.05	0.11	14.63	55.92	0	0.01	9.5	0	0	0	-5.47	22.15	-4.96	58.83	60.35	657.61	405.84	757.28	510.96	674.84	431.75	734.54	422.97
62.328	3	0.06	0.01	0.04	4.09	0.18	0.03	29.79	0.54	0.9	45.22	68.22	9.4	59.92	0.9	88.34	0.15	14.44	17.92	5.8	2.55	1.58	0	0.11	0.54	5.09	0.05	0.15	14.5	55.73	0	0	8.75	0	0	0	-6.62	19.99	-6.96	58.63	59.1	656.29	405.52	755.13	509.68	672.93	431.6	731.2	421.7
62.362	3	0.05	0.01	0.04	4.14	0.14	0.03	31.31	0.44	1.07	43.69	72.45	7.6	54.21	1.07	91.5	0.14	11.6	15.48	4.65	2.43	1.81	0	0.11	0.44	4.88	0.06	0.18	13.86	56.97	0	0	8	0	0	0	-3.77	21.16	-5.54	59.19	58.75	655.61	405.64	753.41	509.06	672.53	431.46	730.58	422.47
62.395	3	0.05	0.01	0.03	3.91	0.12	0.03	31.06	0.38	1.13	43.94	71.7	6.84	52.82	1.13	91.37	0.13	9.9	13.85	4.07	1.94	1.49	0	0.1	0.38	4.56	0.07	0.11	13.54	58.47	0.01	0	7.71	0	0	0	-6.01	21.44	-6.81	58.47	57.35	655.99	405.82	753.14	508.11	672.87	431.76	729.31	421.6
62.429	3	0.04	0.01	0.03	3.67	0.11	0.03	29.45	0.43	1.1	45.55	69.58	5.97	71.2	1.1	90.81	0.13	8.98	11.91	3.32	1.88	1.15	0	0.1	0.43	4.56	0.06	0.06	12.82	58.15	0.01	0	7.63	0	0	0	-2.14	17.47	-7.05	59.83	58.74	655.23	404.87	753.46	508.75	671.84	432	729.6	421.28
62.462	3	0.05	0.01	0.03	3.86	0.1	0.03	28.78	0.52	0.93	46.22	65.85	5.41	72.48	0.93	89.68	0.13	11.59	11.68	2.01	1.9	1.23	0	0.11	0.52	4.38	0.05	0.08	11.82	56.06	0.01	0	7.2	0	0	0	-1.82	17.16	-6.92	59.71	59.96	655.55	404.2	755.1	509.55	672.18	431.64	731.18	420.98
62.495	3	0.05	0.01	0.03	3.9	0.11	0.03	25.68	0.8	0.74	49.32	61.49	5.45	68.87	0.74	88.77	0.12	13.61	12.35	1.39	2.34	1.77	0	0.15	0.8	4.8	0.06	0.15	10.39	51.37	0.01	0	7.19	0	0	0	-3.24	18.03	-6.89	58.91	60.11	655.79	404.8	754.42	508.81	671.91	432.01	731.02	421.1
62.529	3	0.05	0.01	0.04	3.41	0.11	0.03	19.22	1.2	0.64	61.56	53.48	4.75	81.2	0.64	86.17	0.13	13.37	12.9	1.03	3.44	3.86	0	0.21	1.2	5.03	0.06	0.37	8.9	45.37	0.02	0.02	6.87	0	0	0	-4.2	14.68	-7.11	58.97	60.99	655.91	404	755.93	509.34	672.18	431.75	732.1	420.34
62.562	3	0.06	0.02	0.04	2.48	0.1	0.03	11.69	1.31	0.62	76.62	34.31	3.91	78.24	0.62	78.16	0.13	12.55	12.86	0.94	4.05	6.67	0	0.22	1.31	5.59	0.04	0.41	7.09	40.15	0.02	0.01	6.36	0	0	0	-2.55	15.6	-7.8	59.08	61.88	657.43	404.99	756.64	509.6	672.48	432.91	733.23	421.2
62.595	3	0.06	0.02	0.05	2.08	0.11	0.04	8.05	1.81	0.45	83.89	23.45	4.18	86.77	0.45	72.82	0.12	13.13	14.04	0.8	4.03	9.24	0	0.23	1.81	5.82	0.04	0.38	5.79	35.16	0.02	0.02	6.2	0	0	0	-1.61	12.6	-8.28	59.44	62.15	659.25	405.27	758.4	509.9	673.95	433.68	734.89	421.43
62.629	3	0.07	0.03	0.04	1.42	0.11	0.04	3.95	2.76	0.37	92.1	10.37	4.49	82.55	0.37	62.29	0.1	12.83	14.61	0.7	3.34	7.95	0	0.27	2.76	4.9	0.04	0.31	4.2	27.93	0.03	0.01	6.15	0	0	0	0.65	14.23	-8.63	59.9	63.56	659.98	405.67	759.83	510.96	674.15	435.19	736.29	421.8
62.662	3	0.08	0.03	0.04	0.95	0.12	0.06	2.14	4.36	0.32	95.71	4.85	5.36	87.46	0.3	51.94	0.09	11.22	16.08	0.62	2.12	5.92	0	0.32	4.36	4.88	0.04	0.26	3.7	24.84	0.03	0.01	6.2	0	0	0	1.73	12.29	-7.99	60.01	62.89	659.11	405.28	759.62	511.81	674.2	434.42	735.9	422.21
62.695	3	0.09	0.03	0.03	1.06	0.13	0.06	2.18	5.38	0.38	95.64	5.2	5.74	85.26	0.27	51.83	0.09	13.85	18.29	0.49	1.83	3.44	0	0.38	5.38	5.42	0.04	0.43	3	22.76	0.03	0.01	5.81	0	0	0	3.79	13.22	-7.78	60.97	63.02	659.87	406.75	758.76	511.3	674.29	436.44	735.92	423.26
62.729	3	0.07	0.04	0.03	0.97	0.12	0.06	1.7	5.37	0.49	96.6	5.66	5.21	90.52	0.19	52.94	0.06	10.37	19.23	0.54	1.74	2.4	0	0.49	5.37	5.38	0.05	0.49	2.1	19.13	0.04	0.02	4.91	0	0	0	0.41	10.72	-7.26	60.29	65.27	658.14	406.45	757.08	510.84	671.43	435.2	735.57	423.1
62.762	3	0.07	0.04	0.03	0.71	0.16	0.07	1.24	3.91	0.39	97.53	3.48	7.41	91.42	0.2	48.07	0.07	6.9	23.24	0.87	1.63	2.13	0	0.39	3.91	5.51	0.04	0.36	1.89	19.68	0.04	0.29	5.01	0	0	0	-1.6	10.17	-8.02	60.11	64.73	657.15	408.7	753.97	510.93	669.23	436.21	732.95	424.87
62.796	3	0.07	0.04	0.03	0.62	0.2	0.07	0.85	3.28	0.43	98.3	3.01	8.9	78.69	0.27	46.83	0.08	4.71	28.01	1.38	2.48	2.8	0	0.43	3.28	6.87	0.04	0.3	1.37	14.03	0.04	3.28	4.73	0	0	0	-3.31	15.47	-9.08	59.87	62.81	654.46	409.25	752	511.43	667.7	437.85	729.03	424.23
62.829	3	0.06	0.04	0.03	0.62	0.23	0.07	0.8	3.61	0.43	98.41	3.54	9.63	77.71	0.41	48.59	0.09	3.36	30.8	2.54	2.91	3.34	0	0.43	3.61	8.14	0.04	0.35	1.11	11.82	0.03	3.99	4.59	0	0	0	3.14	15.76	-10.27	61.72	61.27	650.99	411.16	748.33	513.84	664.6	441.04	724.11	426.43
62.862	3	0.06	0.03	0.04	0.77	0.29	0.07	1.04	3.99	0.68	97.93	6.23	10.82	78.42	0.68	55.61	0.1	2.91	35.17	4.14	3.69	4.39	0	0.42	3.99	8.33	0.04	0.48	0.97	11.37	0.03	0.16	4.42	0	0	0	-3.66	15.55	-6.7	58.46	62.41	642.19	411.87	740.66	514.92	657.21	440.2	718.33	427.58
62.896	3	0.06	0.03	0.04	0.82	0.19	0.06	0.94	4.43	0.77	98.12	7.75	7.12	69.58	0.77	58.08	0.1	2.49	28.66	5.29	4.3	6.97	0	0.65	4.43	10.74	0.04	1.14	0.63	6.85	0.04	0.01	4.09	0	0	0	-6.7	17.86	-8.47	57.6	61.36	639.04	411.79	736.98	514.05	653.55	439.64	713.5	426.56
62.929	3	0.07	0.03	0.05	0.87	0.15	0.06	0.94	5.22	0.97	98.12	8.9	5.8	63.97	0.97	59.17	0.1	2.23	24.84	5.93	2.65	9.17	0	0.72	5.22	10.55	0.04	1.63	0.56	5.9	0.05	0.01	4.03	0	0	0	-7.38	19.13	-8.7	57.09	61.16	634.88	411.75	732.92	513.9	649.48	439.72	709.14	426.22
62.962	3	0.08	0.04	0.04	0.65	0.11	0.07	0.6	5.95	1.26	98.71	4.82	3.01	64.71	1.26	50.26	0.1	1.52	18.88	7.26	1.83	8.25	0	0.78	5.95	11.16	0.04	2.7	0.45	4.44	0.06	0	3.88	0	0	0	-4.96	18.97	-9.49	57.91	61.91	631.97	411.09	729.2	513.07	645.22	438.66	705.82	425.98
62.996	3	0.1	0.06	0.05	0.43	0.07	0.09	0.34	7.71	1.86	99.13	2.07	0	60.92	1.86	37.65	0.1	1.12	13.1	8.16	1.39	9.36	0	0.67	7.71	12.14	0.04	2.83	0.36	3.01	0.07	0	3.51	0	0	0	-5.77	19.78	-10.25	57.53	62.67	629.01	409.35	728.9	513.57	642.98	438.41	703.93	423.85
63.029	3	0.1	0.07	0.04	0.36	0.06	0.1	0.27	10.17	1.77	99.27	1.62	0	53.79	1.77	32.06	0.1	1.14	10.88	5.08	0.94	6.34	0	0.63	10.17	12.56	0.05	2.4	0.36	2.72	0.09	0	3.36	0	0	0	-6.91	21.24	-9.23	57.47	63.72	627.22	409.06	726.14	511.82	640.56	437.81	702.6	423.28
63.062	3	0.09	0.07	0.04	0.34	0.06	0.1	0.24	8.7	1.36	99.32	1.37	0	61.87	1.36	30.25	0.09	1.22	8.7	2.97	1.07	4.33	0	0.49	9.86	12.89	0.06	1.9	0.36	2.6	0.1	0	3.23	0	0	0	-6.05	19.58	-8.42	57.79	63.51	625.28	407.8	724.71	511.49	639.34	436.31	701.38	422.74
63.096	3	0.09	0.08	0.04	0.3	0.05	0.1	0.2	6.87	1.09	99.4	0.96	0	50.04	1.09	26.06	0.09	1.44	6.87	1.5	1.01	4.08	0	0.45	9.01	11.8	0.07	1.3	0.43	2.34	0.12	0	3.05	0	0	0	-2.89	21.99	-9.53	57.86	62.1	623.86	406.93	723.94	511.65	638.57	436.33	698.97	421.88
63.129	3	0.1	0.1	0.03	0.23	0.05	0.11	0.15	6.15	0.87	99.53	0.5	0	43.6	0.87	18.57	0.08	1.68	6.15	0.82	0.96	3.42	0	0.46	7.32	10.78	0.09	1.19	0.49	2.1	0.14	0	2.96	0	0	0	-1.8	23.29	-9.01	57.98	60.24	621.8	406.1	722.28	511.52	638	435.42	696.59	421.43
63.163	3	0.1	0.1	0.03	0.23	0.04	0.1	0.14	4.49	0.79	99.55	0.37	0	56.1	0.79	17.33	0.1	1.67	5.73	0.76	1.3	3.91	0	0.32	4.49	11.91	0.09	0.65	0.56	2.04	0.18	0	2.58	0	0	0	-1.94	20.77	-7.23	58.24	62.07	620.21	406.14	720.54	511.11	636.18	435.56	696.71	421.79
63.196	3	0.1	0.1	0.03	0.23	0.04	0.1	0.14	2.69	0.72	99.53	0.34	0	39.45	0.72	17.7	0.1	1.98	5.28	0.55	1.14	3.47	0	0.31	2.69	10.45	0.07	0.56	0.59	1.65	0.2	0	2.34	0	0	0	-3.64	24.14	-7.23	57.14	59.63	619.7	406.17	719.63	510.88	636.7	434.44	694.96	421.76
63.229	3	0.1	0.09	0.03	0.31	0.05	0.09	0.2	2.46	0.61	99.38	0.55	0	41.83	0.61	24.79	0.1	3.6	6.39	0.46	1.84	4.36	0	0.36	2.46	10.03	0.05	0.42	0.62	1.59	0.2	0	2.39	0	0	0	-3.37	23.65	-7.49	57.08	59.11	618.93	405.96	718.18	509.52	635.94	434.94	693.36	420.91
63.263	3	0.09	0.07	0.04	0.48	0.04	0.08	0.33	2.61	0.6	99.03	1.09	0	56.34	0.6	34.34	0.12	6.8	6.79	0.32	2.83	5.14	0	0.58	2.61	10.44	0.04	0.45	0.67	1.07	0.33	0	1.93	0	0	0	-6.21	20.72	-6.16	57.47	61.16	619.09	402	720.02	506.51	636.55	431.66	695.91	416.9
63.296	3	0.1	0.05	0.04	0.87	0.04	0.06	0.66	1.98	0.68	98.27	2.33	0	40.09	0.68	44.85	0.12	12.99	5.73	0.26	4.02	4.91	0	0.61	1.98	10.03	0.03	0.34	0.74	1.03	0.29	0	1.89	0	0	0	-9.09	24.01	-6.48	57.17	62.19	619.86	400.52	720.71	504.57	636.44	429.41	696.94	414.98
63.329	3	0.11	0.05	0.05	1.31	0.04	0.05	1.11	1.88	0.79	97.38	3.7	0	60.56	0.79	50.89	0.11	19.65	6.03	0.24	7.5	5.71	0	0.73	1.88	7.8	0.02	0.26	0.82	0.88	0.39	0	1.74	0	0	0	-2.91	19.86	-5.76	58.25	60.98	620.92	399.22	722.78	505.03	639.22	429.82	698.28	414.67
63.363	3	0.12	0.04	0.05	2.31	0.04	0.05	2.13	2.37	1.13	95.38	7.09	0	77.5	0.94	58.94	0.09	27.59	4.99	0.22	9.03	4.79	0	1.13	2.37	5.99	0.02	0.31	1	0.64	0.57	0	1.53	0	0	0	-7.65	15.82	-4.73	58.12	60.48	623.88	397.66	725.33	503.13	642.46	426.34	701.57	413.5
63.396	3	0.12	0.03	0.05	3.7	0.04	0.04	3.68	2.23	1.29	92.59	13.45	0	83.88	1.29	67.94	0.09	31.83	4.4	0.23	8.87	3.72	0	1.19	2.23	5.06	0.01	0.2	1.06	0.62	0.51	0.01	1.44	0	0	0	-10.41	13.75	-4.98	58.42	62.33	626.36	395.53	729.36	502.21	644.62	424.49	705.52	411.21
63.43	3	0.14	0.03	0.05	5.49	0.04	0.04	5.69	2.54	1.79	88.62	17.89	0	76.43	1.79	71.83	0.1	38.33	5.56	0.21	9.22	3.96	0	1.07	2.54	3.7	0.01	0.26	1.44	0.66	0.38	0.01	1.31	0	0	0	-7.08	16.12	-3.99	58.7	61.15	630.29	394.5	733.1	501.22	649.58	423.8	709.3	410.66
63.463	3	0.18	0.03	0.05	7.53	0.04	0.04	7.94	2.81	2.15	84.11	19.54	0	81.82	2.15	72.91	0.13	45.38	6.23	0.29	9.55	5.01	0	1.15	2.81	3.17	0.01	0.21	1.85	0.76	0.31	0	1.18	0	0	0	-9.27	14.48	-3.96	58.63	59.82	633.66	393.1	736.55	500.17	653.59	421.36	712.21	409.43
63.496	3	0.18	0.04	0.06	3.93	0.04	0.05	3.63	2.69	2.16	92.15	7.98	0	84.6	2.16	60.22	0.14	38.17	6.17	0.31	8.35	7.13	0	1.29	2.69	3.02	0.01	0.15	1.76	0.77	0.26	0	1.1	0	0	0	-10.82	13.48	-3.51	58.92	62.14	636.9	391.77	741.64	501.16	656.51	419.04	717.85	409.11
63.53	3	0.19	0.06	0.07	2.01	0.04	0.07	1.66	2.23	2.34	95.98	2.73	0	83.63	2.34	46.66	0.16	32.13	7.49	0.43	8.97	10.34	0	1.69	2.23	2.37	0.01	0.15	2.07	0.87	0.17	0	1.03	0	0	0	-6.31	13.84	-4.82	58.82	60.19	641.75	390.9	748.44	503.24	662.84	419.44	722.07	408.71
63.563	3	0.19	0.07	0.07	1.04	0.04	0.08	0.76	2.66	2.14	97.91	1.16	0	72.57	2.15	35.09	0.18	25.13	7.96	0.58	8.75	10.45	0	2.14	2.66	2.12	0.01	0.23	2.06	0.81	0.12	0	0.97	0	0	0	-3.44	17.14	-4.14	59.07	62.21	646.27	391.93	753.07	503.91	666.79	421.89	727.79	409.68
63.596	3	0.2	0.09	0.08	0.72	0.04	0.09	0.5	2.9	2.22	98.57	0.66	0	88.62	1.58	26.95	0.19	23.77	8.91	0.68	10.69	11.68	0	2.22	2.9	2.17	0.01	0.36	2.03	0.83	0.11	0	1.02	0	0	0	-5.14	11.74	-4.22	59	64.06	651.04	393.12	758.11	505.17	670.64	423.14	733.5	410.82
63.63	3	0.18	0.12	0.08	0.35	0.05	0.11	0.23	3.08	3.08	99.29	0.33	0	81.06	0.95	15.79	0.26	16.08	10.43	0.85	11.28	10.41	0	3.08	2.44	2.27	0.01	0.67	1.79	0.94	0.07	0.01	0.95	0	0	0	-5.05	14.73	-3.58	58.56	63.97	654.54	394.25	761	506.73	673.88	421.76	737.29	413.27
63.663	3	0.17	0.15	0.09	0.2	0.05	0.13	0.12	3.16	3.11	99.61	0.33	0	95.88	0.57	7.03	0.32	10.03	12.7	1.45	13.86	10.69	0	3.11	3.16	2.87	0.01	0.88	1.59	0.92	0.06	0.09	0.94	0	0	0	-6.67	6.27	-4.55	58.93	66.92	659.58	395.26	766.18	507.73	676.89	423	743.21	414.02
63.696	3	0.16	0.16	0.1	0.15	0.07	0.15	0.09	4.75	4.29	99.67	0.35	0	95.39	0.33	3.89	0.35	7.03	15.93	1.91	14.87	11.22	0	4.29	4.75	3.33	0.02	1.49	1.29	1.01	0.05	0.28	0.9	0	0	0	-5.37	6.85	-4.73	59.19	66.07	664.33	397.19	768.32	507.34	680.64	423.88	746.23	415.94
63.73	3	0.17	0.17	0.08	0.14	0.09	0.19	0.08	5.98	5.17	99.63	0.56	0	92.96	0.25	2.26	0.51	4.45	21.6	3.15	11.23	8.47	0	5.17	5.98	4.2	0.03	2.22	1.17	1.14	0.03	2.35	0.91	0	0	0	0.69	9.1	-3.78	60.98	64.62	668.99	399.46	769.31	506.25	684.71	425.94	748.9	418.57
63.763	3	0.16	0.17	0.06	0.13	0.14	0.2	0.07	6.92	4.83	99.59	1.01	0	96.34	0.21	1.58	0.54	3.16	28.91	4.72	10.11	4.3	0	4.83	6.92	5.11	0.06	2.25	1.03	1.11	0.03	2.14	1.03	0	0	0	-0.41	5.65	-2.5	60.8	67.29	671.23	399.67	771.6	506.45	686.09	425.14	753.15	419.65
63.797	3	0.17	0.17	0.04	0.13	0.26	0.26	0.07	8.81	4.59	99.49	2.57	6.18	97.94	0.15	1.15	0.59	2.16	39.31	5.71	4.22	0.99	0	4.59	8.81	5.9	0.11	2.25	0.84	1.12	0.02	3.07	1.31	0	0	0	-0.72	2.68	-3.98	60.74	68.19	674.47	400.11	775.01	507	688.13	425.75	756.09	420
63.83	3	0.19	0.17	0.04	0.13	0.3	0.29	0.06	12.46	4.72	99.39	4.11	7.07	98.54	0.11	0.76	0.59	1.16	41.68	7.23	2.86	0.6	0	4.72	12.46	7.04	0.19	3.25	0.61	1.14	0.02	1.97	1.62	0	0	0	-3.29	-0.94	-4.91	60.29	68.68	676.66	400.55	777.39	506.89	689.65	426.43	758.05	420.18
63.863	3	0.19	0.17	0.04	0.12	0.31	0.3	0.06	15.56	4.28	99.37	5.11	7.11	97.87	0.1	0.47	0.55	0.6	41.42	7.47	2.13	0.2	0	4.28	15.56	7.6	0.3	3.54	0.54	1.21	0.02	0.64	2	0	0	0	-1.82	2.86	-4.97	61.17	69.37	677.92	399.74	779.99	507.98	691.25	426.33	760.26	419.2
63.897	3	0.19	0.16	0.05	0.12	0.37	0.3	0.06	18.5	3.35	99.26	7.11	8.29	98.6	0.12	0.46	0.63	0.54	42.85	7.78	1.88	0.15	0	3.35	18.5	10.2	0.46	3.49	0.36	1.4	0.01	0.15	2.78	0	0	0	-0.51	0.73	-6.14	61.78	68.05	679.47	399.97	781.23	508.16	692.83	427.36	760.34	418.8
63.93	3	0.18	0.15	0.04	0.12	0.49	0.28	0.06	17.23	2.69	99.01	8.59	10.91	98.31	0.13	0.56	0.59	0.57	46.67	6.66	2.21	0.09	0	2.69	17.23	9.65	0.74	3.74	0.33	1.41	0.01	0.08	3.43	0	0	0	-2.55	-1.69	-7.44	61.88	67.6	680.72	399.05	783.07	507.14	693.95	426.75	760.96	417.85
63.963	3	0.15	0.14	0.04	0.11	0.47	0.23	0.06	12.68	1.94	99.06	5.06	11.81	97.92	0.12	0.62	0.51	0.69	44.17	5.45	3.33	0.04	0	1.94	12.68	10.38	0.95	2.42	0.24	1.39	0.01	0.01	4.3	0	0	0	-1.51	2.74	-7.46	62.02	64.25	681.38	400.23	782.52	507.89	696.02	427.81	759.51	417.97
63.997	3	0.13	0.12	0.03	0.11	0.35	0.19	0.06	10.87	1.47	99.31	2.24	10.44	96.91	0.09	0.77	0.43	0.8	35.45	3.25	3.55	0.02	0	1.47	10.87	13.94	1	1.97	0.15	1.2	0	0.01	5.94	0	0	0	-1.91	4.78	-7.47	61.64	64.73	681.22	400.11	782.34	507.65	695.53	427.31	759.6	418.06
64.03	3	0.12	0.12	0.03	0.11	0.24	0.16	0.06	8.81	1.15	99.52	1.12	8.38	95.74	0.07	1.27	0.36	0.96	28.41	2	3.52	0.01	0	1.15	8.81	13.98	1.02	1.76	0.14	1.17	0	0.01	6.21	0	0	0	-1.11	6.44	-7.83	61.78	64.66	681.18	400.46	781.96	507.67	695.22	427.92	759.15	418.21
64.063	3	0.11	0.11	0.03	0.11	0.21	0.14	0.07	7.88	0.95	99.57	0.76	7.84	95.24	0.07	2.33	0.3	1.37	23.93	1.62	3.97	0.01	0	0.95	7.88	15.85	0.94	1.77	0.12	1.2	0	0.01	7.4	0	0	0	-0.49	7.02	-9.38	61.69	64.47	680.67	400.15	782.06	507.79	694.47	428.6	757.98	417.54
64.097	3	0.1	0.08	0.02	0.12	0.27	0.12	0.08	5.54	0.7	99.45	0.62	11.21	95.97	0.08	5.32	0.25	2.6	23.38	1.26	3.46	0.01	0	0.7	5.54	18.92	0.77	1.5	0.11	1.34	0	0.01	9.97	0	0	0	-3.64	6.14	-7.87	60.75	65.59	680.38	400.1	781.61	507.4	694.15	427.67	758.92	417.35
64.13	3	0.09	0.06	0.02	0.15	0.59	0.11	0.12	4.03	0.6	98.81	1.27	17.73	93.28	0.09	11.3	0.23	5.2	34.99	1.25	3.41	0.02	0	0.6	4.03	19.55	0.55	0.92	0.14	1.54	0	0	11.01	0	0	0	-1.47	8.85	-6.59	61.3	65.8	680.11	400	781.09	507.28	694.21	427.21	759.36	417.95
64.164	3	0.07	0.04	0.02	0.19	2.37	0.09	0.18	3.48	0.44	95.25	3.87	29.73	92.43	0.11	19.3	0.16	7.76	49.86	1.24	3.13	0.04	0	0.44	3.48	18.86	0.41	0.66	0.14	1.67	0	0	16.04	0	0	0	0.35	9.49	-7.4	62.11	64.09	680.11	399.97	780.64	506.95	694.62	427.78	757.89	417.61
64.197	3	0.06	0.02	0.02	0.27	3.32	0.07	0.33	3.72	0.33	93.35	3.43	33.46	91.94	0.11	30.57	0.12	10.63	48.09	0.91	2.53	0.03	0	0.33	3.72	15.39	0.36	0.79	0.15	1.53	0	0	20.04	0	0	0	0.17	9.83	-6.83	62.46	63.7	680.55	399.9	779.83	505.32	694.95	427.49	757.82	417.31
64.23	3	0.05	0.01	0.02	0.42	4.38	0.06	0.58	4.29	0.35	91.25	4.74	35.78	91.08	0.14	41.39	0.11	13.27	51.72	0.83	2.15	0.03	0	0.35	4.29	14.51	0.29	0.84	0.15	1.65	0	0	20.76	0	0	0	-1.81	10.38	-7.35	61.64	63.14	680.08	399.6	780.09	505.8	694.87	426.83	757.23	416.9
64.264	3	0.05	0.01	0.01	0.58	5.79	0.04	1	5.71	0.31	88.42	5.19	38.62	89.6	0.21	51.47	0.06	16.26	49.13	0.76	1.65	0.03	0	0.31	5.71	10.94	0.25	1.74	0.15	1.69	0	0	24.72	0	0	0	-2.07	11.23	-7.57	61.64	62.76	679.97	400.41	779.06	505.41	694.46	427.7	756.34	417.28
64.297	3	0.05	0.01	0.01	0.72	5.88	0.04	1.3	7.6	0.32	88.25	8.3	38.59	92.51	0.31	55.84	0.06	18.26	48	0.71	1.04	0.03	0	0.32	7.6	10.65	0.23	2.41	0.16	1.73	0	0	25.43	0	0	0	-1.93	9.43	-7.21	61.64	63.27	678.83	400.75	777.29	505.36	692.8	427.38	755.36	417.96
64.33	3	0.05	0.01	0.01	1	5.31	0.03	1.95	7.39	0.33	89.39	13.72	37.72	86.23	0.33	63.05	0.05	20.52	45.8	0.53	0.95	0.03	0	0.31	7.39	8.82	0.2	3.22	0.16	2.02	0	0	25.58	0	0	0	-0.69	12.83	-4.87	62.16	63.01	677.97	400.37	775.98	503.97	693.04	427.34	755.32	417.82
64.364	3	0.05	0.01	0.01	1.1	3.55	0.03	2.13	8.95	0.33	92.9	16.99	33.82	87.25	0.33	64.64	0.04	20.98	39.8	0.43	0.88	0.04	0	0.27	8.95	8.6	0.18	4.74	0.2	2.13	0	0	24.86	0	0	0	-1.44	12.38	-5.02	61.79	62.53	676.94	399.98	775.41	503.72	692.51	427.56	754.15	417.03
64.397	3	0.05	0.01	0.02	1.2	2.14	0.03	2.25	12.7	0.31	95.49	24.16	28.5	86.5	0.26	66.39	0.04	20.73	33.2	0.27	1.01	0.04	0	0.31	12.7	9.01	0.18	6.03	0.19	2.14	0	0	23.54	0	0	0	-0.62	12.71	-5.48	61.55	62.36	676.23	399.18	775.44	504.34	691.95	426.28	753.58	416.78
64.431	3	0.06	0.01	0.02	1.46	0.85	0.03	2.53	15.58	0.41	94.94	32.06	19.6	81.51	0.23	68.41	0.03	21.48	22.81	0.21	1.22	0.08	0	0.41	15.58	10.9	0.16	8.05	0.25	2.23	0	0	20.38	0	0	0	-1.68	14.58	-5.05	61.06	60.52	676.27	400.31	774.5	504.18	692.73	427.08	752.5	417.53
64.464	3	0.07	0.01	0.02	1.92	0.56	0.04	3.17	17.31	0.64	93.66	40.33	15.87	78.42	0.29	71.15	0.03	24.39	19.6	0.17	1.08	0.09	0	0.64	17.31	12.68	0.11	7.25	0.29	2.11	0.01	0	18.35	0	0	0	-0.13	15.55	-5.44	61	60.62	675.31	400.94	773.36	504.73	691.48	428.07	751.27	418.11
64.497	3	0.08	0.01	0.03	2.96	0.33	0.04	4.73	15.82	0.91	90.53	59.17	9.12	69.12	0.43	76.5	0.03	29	15.23	0.16	1.74	0.17	0	0.91	21.44	14.3	0.1	11.7	0.28	2.02	0.01	0	15.82	0	0	0	1.09	17.97	-5.26	60.59	60.56	672.65	399.62	771.24	504.08	689.2	427.04	748.93	417
64.531	3	0.1	0.01	0.03	4.09	0.23	0.04	6.51	14.51	1.54	86.99	64.07	6.02	71.32	0.47	80.19	0.03	33.2	11.13	0.15	1.84	0.25	0	1.54	20.34	14.67	0.1	11.51	0.34	2.18	0.01	0	14.51	0	0	0	3.06	17.45	-7.93	61.31	59.33	673.44	401.22	769.23	503.12	688.08	428.57	746.4	417.69
64.564	3	0.1	0.01	0.03	6.93	0.15	0.03	10.95	12.44	1.74	78.1	71.67	3.52	62.27	0.7	87.84	0.03	38.97	8.03	0.15	2.05	0.33	0	1.74	17.04	15.02	0.07	9.16	0.33	2.2	0.02	0.01	12.44	0	0	0	1.13	19.5	-6.79	60.46	58.46	671.96	401.55	766.64	502.28	686.93	427.56	744.63	418.16
64.597	3	0.12	0.01	0.03	10.06	0.11	0.03	15.35	10.52	2.03	69.3	78.29	0.35	72.93	1.37	91.57	0.03	43.96	5.58	0.14	2.25	0.41	0	2.03	17.72	15.25	0.05	7.41	0.31	2.12	0.02	0	10.52	0	0	0	0.66	17.05	-5.81	60.38	57.58	670.52	402.74	764.5	502.3	686.16	428.97	742.88	419.09
64.631	3	0.15	0.01	0.03	15.83	0.07	0.04	22.16	7.74	2.86	55.68	81.37	0	72.02	2.86	94.1	0.03	50.88	4.44	0.14	1.2	0.32	0	3.17	17.58	15.41	0.05	4.17	0.22	2	0.04	0	7.74	0	0	0	-1.45	17.27	-5.96	59.65	57.3	670.37	403.88	762.87	501.75	685.31	429.2	741.84	419.86
64.664	3	0.16	0.01	0.03	21.52	0.07	0.04	30.02	7.15	5.65	44.98	77.56	0	61.21	5.65	96.01	0.04	55.8	4.97	0.16	0.96	0.4	0	2.7	12.76	14.67	0.05	1.77	0.23	2.22	0.03	0	7.15	0	0	0	0.99	19.72	-6.07	60.02	58	669.25	403.7	760.9	500.52	683.39	429.7	740.47	419.41
64.697	3	0.19	0.01	0.02	30.91	0.06	0.05	41.66	5.79	9.46	33.34	74.49	0	75.73	9.46	97.41	0.04	62.52	5.41	0.17	0.86	0.47	0	2.73	9.26	14.5	0.04	1.15	0.23	2.53	0.04	0	5.79	0	0	0	0.25	16.31	-6.79	60.26	57.07	669.6	403.38	761.64	500.69	684.18	429.51	740.26	418.94
64.731	3	0.2	0.01	0.02	36.25	0.05	0.05	47.08	6.47	12.06	27.92	71.33	0	82.65	12.06	98.21	0.04	64.2	6.95	0.24	1.1	0.66	0	2.91	6.47	16.82	0.04	0.62	0.25	2.73	0.07	0.01	3.89	0	0	0	-0.43	14.19	-5.92	59.78	60.31	668.39	402.96	761.87	501.5	682.28	429.51	741.65	418.95
64.764	3	0.17	0.01	0.02	36.7	0.06	0.06	48.5	4.04	15.49	26.5	68.12	0	75.76	15.49	98.75	0.05	61.38	7.33	0.22	1.5	0.77	0	2.26	4.04	17.08	0.04	0.4	0.26	2.94	0.06	0.01	3.7	0	0	0	3.82	16.3	-5.06	60.79	64.25	669.09	402.24	764.72	503.44	682.22	429.56	745.69	419.57
64.798	3	0.15	0.01	0.02	39.2	0.05	0.07	52.07	3.34	19.56	22.93	67.02	0	83.94	19.56	98.82	0.06	60.01	8.25	0.3	2.32	1.58	0	2.01	3.34	21.1	0.04	0.44	0.26	3.61	0.08	0.01	2.61	0	0	0	-3.77	13.73	-4.37	59.25	62.16	671.67	403.7	766.47	504.44	685.6	427.44	747.48	421.49
64.831	3	0.11	0.01	0.02	26.93	0.05	0.06	38	3.03	16.68	37	65.5	0	96.15	16.68	98.28	0.08	48.87	9.44	0.38	3.33	2.02	0	1.68	3.03	27.57	0.05	0.43	0.25	4.42	0.08	0.22	2.12	0	0	0	-6.1	5.91	-4.91	59.2	65.73	674.65	403.99	770.52	504.79	686.88	428.24	752.33	422.21
64.864	3	0.06	0.01	0.03	10.59	0.06	0.04	15.52	3.06	10.2	68.97	62.95	0	97.91	10.2	96.87	0.08	27.66	11.35	0.55	4.45	2.64	0	1.5	3.06	27.75	0.07	0.46	0.24	4.6	0.09	8.64	2.29	0	0	0	-9.26	2.76	-3.07	58.83	64.86	679.56	407.71	773.03	506.07	691.94	430.48	756.58	425.24
64.898	3	0.04	0.02	0.04	4.24	0.07	0.04	5.89	2.91	5.28	88.21	51.67	0	98.42	5.28	91.26	0.13	12.31	14.74	0.75	6.48	2.6	0	1.25	2.91	30.31	0.11	0.47	0.26	4.66	0.08	26.66	1.92	0	0	0	-8.33	1.35	-2.79	58.59	66.69	683.7	409.5	777.73	507.67	695.43	431.72	762.06	429.03
64.931	3	0.04	0.03	0.04	1.35	0.08	0.05	1.52	3.82	2.5	96.96	16.5	0	98.49	2.5	69.33	0.16	4.1	16.91	1.25	7.38	2.14	0	1.09	3.82	27.66	0.11	0.52	0.23	3.99	0.08	26.87	2.01	0	0	0	-10.39	-1.11	-3.7	58.2	68.17	689.55	412.45	783.8	510.5	700.15	435.57	768.16	430.81
64.964	3	0.07	0.07	0.04	0.36	0.07	0.09	0.29	4.22	1.4	99.28	1.14	0	97.71	1.4	33.34	0.21	1.1	16.03	1.27	6.77	1.06	0	0.81	4.22	25.06	0.17	0.7	0.21	3.67	0.06	22.22	1.86	0	0	0	-5	-3.23	-2.1	58.92	70.96	691.58	413.29	786.98	513	702.05	436.46	772.96	433.56
64.998	3	0.11	0.13	0.04	0.16	0.05	0.12	0.1	5.38	0.79	99.68	0.33	0	97.34	0.79	9.65	0.31	0.29	10.42	0.89	4.75	0.57	0	0.42	5.38	17.98	0.22	0.68	0.2	4.01	0.05	8.6	1.72	0	0	0	-4.26	-3.99	-3.23	58.75	68.26	695.26	416.11	789.29	515.06	705.94	440.03	773.99	434.69
65.031	3	0.13	0.16	0.03	0.13	0.05	0.15	0.07	7.71	0.4	99.68	0.33	0	98.5	0.31	1.97	0.26	0.08	8.61	0.79	2.31	0.32	0	0.4	7.71	15.93	0.35	0.84	0.19	3.64	0.06	3.1	1.87	0.1	0	0	-6	-1.08	-1.91	58.41	74.14	695.81	415.87	793.45	518.2	705.92	440.07	779.91	435.5
65.064	3	0.13	0.19	0.03	0.12	0.04	0.15	0.07	6.5	0.3	99.63	0.33	0	97.97	0.16	0.48	0.28	0.02	6.5	0.59	1.2	0.12	0	0.3	9.65	15.73	0.4	0.89	0.18	3.62	0.07	0.08	2	1.09	0	0	-6.09	-2.61	-2.88	58.17	74.43	697.37	414.76	797.62	519.63	708.18	441.15	782.23	433.63
65.098	3	0.14	0.2	0.04	0.12	0.05	0.17	0.06	7.87	0.34	99.61	0.41	0	97.77	0.12	0.18	0.34	0.01	7.87	0.52	0.44	0.12	0	0.18	15.19	10.99	0.47	1.16	0.15	3.52	0.1	0.16	2.59	1.97	0	0	-2.3	-3.1	-3.91	58.47	72.02	700.51	413.73	802.13	520.92	712.77	441.23	784.28	432.69
65.131	3	0.15	0.21	0.04	0.12	0.08	0.2	0.06	14.78	0.36	99.59	0.92	0	96.24	0.09	0.08	0.36	0.01	14.78	0.44	0.3	0.18	0	0.2	19.63	9.5	0.54	3.83	0.12	3.07	0.12	0.15	3.04	2.68	0	0	-7.53	-5.79	-2.4	57.88	71.53	701.47	411.05	807.26	522.42	716.79	437.68	788	430.94
65.165	3	0.19	0.2	0.06	0.12	0.12	0.24	0.06	21.42	0.46	99.53	2.7	0	95.66	0.07	0.05	0.46	0.02	21.42	0.31	0.25	0.52	0	0.2	27.31	7.8	0.62	15.97	0.09	2.2	0.15	0.01	3.66	2.75	0	0	-6.18	-6.53	-1.83	57.41	69.62	704.29	410.39	809.26	521.41	720.43	436.17	789.85	430.76
65.198	3	0.2	0.2	0.06	0.11	0.15	0.26	0.06	23.63	0.53	99.48	4.76	0	88.61	0.09	0.06	0.53	0.04	23.63	0.25	0.29	0.61	0	0.21	32.43	6.64	0.69	19.69	0.06	1.67	0.21	0.03	4.53	3.47	0	0	-4.29	-11.74	-5.24	57.99	67.31	711.6	409.04	816.04	520.19	726.93	435.94	793.82	428.41
65.231	3	0.26	0.18	0.09	0.11	0.14	0.3	0.06	21.59	0.52	99.41	8.12	0	91.98	0.1	0.11	0.52	0.08	21.59	0.21	0.31	0.74	0	0.25	41.55	6.08	0.61	32.83	0.06	1.46	0.25	0	4.93	2.85	0	0	-7.07	-9.8	-2.71	58.59	69.67	716.32	408.59	821.81	520.13	732.22	434.86	801.6	428.48
65.265	3	0.37	0.15	0.13	0.11	0.14	0.36	0.06	17.9	0.56	99.26	17.57	0	89.61	0.15	0.18	0.56	0.23	17.9	0.21	0.22	0.47	0	0.37	56.2	4.59	0.57	52.11	0.05	0.91	0.38	0.01	6.5	2.27	0	0	-8.68	-11.23	-3.02	58.23	70.96	719.92	407.44	825.96	519.41	735.22	433.58	805.89	427.22
65.298	3	0.45	0.14	0.19	0.11	0.14	0.44	0.06	18.03	0.51	99.09	34.86	0	89.74	0.27	0.35	0.51	0.64	18.03	0.21	0.18	0.42	0	0.46	67.52	4.33	0.44	59.42	0.05	0.78	0.43	0	6.58	1.87	0	0	-9.22	-11.16	-3.25	58.38	71.21	724.23	407.16	830.47	519	739.43	434	810.24	426.52
65.331	3	0.54	0.12	0.23	0.11	0.11	0.48	0.06	13.02	0.47	98.91	38.41	-4.51	89.15	0.36	0.71	0.47	1.57	13.02	0.16	0.1	0.22	0	0.57	74.44	2.83	0.38	66.62	0.04	0.55	0.52	0	6.79	0.32	0	0	-7.48	-11.47	-1.88	58.49	68.83	727.17	407.22	831.41	517.29	743.29	432.9	811.88	427.14
65.365	3	0.63	0.11	0.25	0.12	0.11	0.49	0.07	11.72	0.4	98.74	41.8	-6.86	78.86	0.4	1.23	0.5	2.8	11.72	0.13	0.13	0.16	0	0.74	77.49	1.57	0.34	73.63	0.03	0.32	0.7	0.01	7.36	0	0	0	-7.95	-15.42	-4.18	58.36	68.3	730.23	405.53	834.75	516.28	745.52	431.8	813.45	424.59
65.398	3	0.6	0.11	0.25	0.14	0.1	0.48	0.08	10.6	0.62	98.8	39.34	-5.56	94.37	0.62	2.66	0.52	5.59	10.6	0.12	0.18	0.19	0	0.76	77.34	1.59	0.27	65.19	0.03	0.33	0.72	0.01	7.3	0	0	0	-5.36	-7.9	-4.62	59.41	70.94	731.24	404.03	837.07	516.06	745.65	430.99	816.24	423.96
65.432	3	0.47	0.1	0.21	0.19	0.11	0.41	0.11	10.73	0.81	99.05	29.7	0	91.1	0.81	5.21	0.41	11.11	10.73	0.11	0.69	0.33	0	0.83	71.89	0.97	0.2	43.95	0.02	0.33	0.92	0	7.79	0	0	0	-3	-10.37	-5.2	60	69.99	733.41	404.09	837.29	514.36	747.05	431.53	816.58	423.46
65.465	3	0.45	0.09	0.15	0.27	0.12	0.33	0.17	10.88	0.78	99.1	17.35	0	88.36	0.92	6.94	0.39	19.14	10.88	0.07	0.68	0.36	0	0.87	63.03	0.78	0.14	29.78	0.02	0.32	1.23	0	8.56	0	0	0	-3.89	-11.87	-6.66	59.75	68.24	733.62	403.41	836.82	512.23	747.07	430.86	814.85	422.89
65.498	3	0.52	0.09	0.15	0.35	0.11	0.32	0.23	11.49	0.93	98.95	14.71	0	90.59	0.64	6.42	0.41	26.74	11.49	0.08	1.06	0.66	0	0.93	59.97	0.74	0.14	21.3	0.02	0.32	1.24	0	8.17	0	0	0	-4.02	-10.68	-7.94	59.83	67.48	732.37	402.34	836.43	511.52	746.01	430.08	813.04	422.33
65.532	3	0.48	0.08	0.1	0.36	0.15	0.27	0.24	13.71	1.23	99.04	8.87	0	97.25	0.39	5.18	0.48	29.54	13.71	0.11	1.38	0.84	0	1.23	50.64	0.81	0.16	15.22	0.02	0.29	1.3	0	9.63	0	0	0	-4.3	-4.17	-9.75	60.77	69.27	730.45	399.98	836.85	511.44	743.6	429.7	812.03	418.96
65.565	3	0.64	0.08	0.07	0.51	0.15	0.22	0.35	13.57	1.32	98.72	4.02	0	97.94	0.22	4.26	0.47	39.55	13.57	0.12	1.41	0.68	0	1.32	40.28	0.75	0.17	15.14	0.02	0.26	1.06	0	9.7	0	0	0	-3.78	-2.69	-8.51	60.3	73.06	725.49	398.81	833.61	511.71	737.9	428.63	810.32	418.96
65.598	3	0.88	0.08	0.06	0.71	0.16	0.19	0.5	14.02	1.18	98.25	2.2	0	98.49	0.16	3.61	0.43	48.76	14.02	0.13	1.98	0.65	0	1.18	32.1	0.93	0.22	18.39	0.02	0.25	0.81	0	9.88	0	0	0	-2.27	1.12	-7.17	60.11	69.76	720.61	397.37	828.64	511.71	735.58	425.96	804.84	417.62
65.632	3	1.1	0.09	0.04	1.06	0.15	0.16	0.72	14.57	1.15	97.79	1.07	0.53	97.08	0.12	3	0.39	58.48	14.57	0.13	2.18	0.33	0	1.15	22.01	1.27	0.24	13.24	0.03	0.22	0.52	0	8.76	0	0	0	-2.75	4.48	-7.96	60.34	68.89	718.35	397.94	824.85	510.79	732.8	426.88	800.91	416.63
65.665	3	0.96	0.09	0.03	0.99	0.15	0.14	0.68	13.82	0.97	98.01	0.62	3.2	97.44	0.08	2.1	0.35	58.13	13.82	0.12	2.24	0.18	0	0.97	15.14	1.37	0.28	8.98	0.03	0.22	0.44	0	9.29	0	0	0	-4.17	3.79	-7.99	59.49	70.36	712.94	396.08	820.89	509.9	727.2	425.14	796.88	415.34
65.698	3	0.72	0.09	0.03	0.71	0.19	0.14	0.49	13.26	0.82	98.56	0.68	5.16	93	0.08	1.49	0.36	50.87	16.98	0.18	2.93	0.26	0	0.82	13.26	1.51	0.3	9.52	0.03	0.25	0.36	0	9.85	0	0	0	-0.11	9.07	-8.61	60.54	66.64	710.65	396.12	818.05	510.35	726.65	426.21	792.24	414.4
65.732	3	0.6	0.09	0.03	0.57	0.24	0.14	0.4	13.79	0.73	98.8	0.94	6.59	89.24	0.06	1.35	0.34	45.91	21.05	0.28	3.48	0.27	0	0.73	13.79	1.86	0.46	9.74	0.03	0.27	0.24	0	9.9	0	0	0	0.1	11.42	-7.18	60.94	66.78	707.59	395.48	814.27	508.74	723.85	425.25	789.67	413.92
65.765	3	0.47	0.09	0.03	0.45	0.28	0.13	0.32	10.47	0.65	99.05	0.85	8.46	87.2	0.07	1.51	0.35	40.19	22.88	0.35	3.38	0.31	0	0.65	10.47	2.2	0.48	10.27	0.04	0.29	0.2	0	10.32	0	0	0	-0.87	12.4	-7.07	60.75	64.63	705.06	395.45	810.74	508.07	721.96	423.82	785.85	414.09
65.799	3	0.45	0.08	0.03	0.44	0.34	0.13	0.31	9.65	0.45	99.11	1	10.96	87.81	0.07	1.77	0.38	39.65	25.95	0.31	3.06	0.3	0	0.45	8.27	2.44	0.4	9.65	0.04	0.33	0.11	0	10.71	0	0	0	-1.48	12.13	-5.75	60.58	66.19	702.38	395.76	806.77	506.99	718.32	423.02	784	414.82
65.832	3	0.32	0.08	0.02	0.31	0.4	0.12	0.22	10.43	0.44	99.19	1.08	12.7	86.75	0.07	2.04	0.35	31.11	26.33	0.32	2.6	0.24	0	0.44	7.13	3.06	0.33	10.43	0.04	0.34	0.08	0	11.93	0	0	0	0.25	12.6	-6.79	61.29	63.68	701.72	396.42	803.81	505.42	717.43	423.67	780.49	414.83
65.865	3	0.22	0.07	0.02	0.25	0.41	0.11	0.18	5.16	0.45	99.18	0.7	14.78	89.1	0.07	3.2	0.31	24.67	25.52	0.34	1.96	0.23	0	0.45	5.16	3.07	0.26	5.06	0.05	0.36	0.07	0	12.47	0	0	0	-2.58	11.5	-6.52	60.52	63.73	699.82	397.2	800.57	504.28	714.88	423.24	778.17	415.73
65.899	3	0.16	0.06	0.02	0.19	0.57	0.11	0.15	5.32	0.42	98.86	0.81	18.17	85.2	0.07	4.24	0.28	18.52	27.4	0.52	1.84	0.39	0	0.42	5.32	3.86	0.25	3.28	0.07	0.34	0.04	0.02	14.53	0	0	0	-2.07	13.25	-5.72	60.68	62.44	698.7	398.59	797.21	503.47	713.77	424.19	775.73	416.5
65.932	3	0.13	0.05	0.02	0.15	0.67	0.11	0.12	6.98	0.47	98.65	1.03	18.85	84.3	0.1	5.2	0.25	13.67	29.14	0.73	1.99	0.51	0	0.47	6.98	4.06	0.3	4.5	0.07	0.34	0.04	0.62	15.11	0	0	0	3.58	13.6	-5.74	63.32	60.73	697.79	400.22	794.48	503.37	712.99	427	773.04	417.93
65.965	3	0.11	0.05	0.02	0.13	0.65	0.11	0.1	6.81	0.52	98.69	0.96	18.73	88.92	0.12	5.11	0.22	9	28.26	0.81	2.37	0.78	0	0.52	6.81	5.85	0.33	3.69	0.07	0.3	0.03	0.52	15.32	0	0	0	2.78	11.58	-4.39	63.04	65.05	696.56	400.35	793.17	502.92	709.96	426.94	774.46	418.51
65.999	3	0.1	0.05	0.02	0.1	0.84	0.11	0.09	8.28	0.58	98.32	1.2	20.07	93.07	0.15	4.65	0.18	5.22	30	0.73	2.58	0.81	0	0.58	8.28	9.37	0.32	5.77	0.06	0.32	0.02	0.33	16.68	0	0	0	0.73	9.01	-4.49	62.48	64.08	695.9	400.92	790.73	501.47	708.86	426.67	772.43	418.6
66.032	3	0.1	0.05	0.02	0.1	1.07	0.12	0.08	9.39	0.59	97.85	1.9	21.58	90.94	0.19	3.82	0.17	3.76	34.88	0.82	1.97	0.51	0	0.59	9.39	9.08	0.51	7.21	0.06	0.41	0.02	0.1	16.42	0	0	0	0.47	10.47	-4.47	62.67	63.07	695.21	400.8	788.11	499.38	707.73	425.72	770.35	418.24
66.065	3	0.09	0.05	0.02	0.09	1.01	0.12	0.07	9.98	0.5	97.98	2.02	21.08	95.36	0.25	3.63	0.15	2.54	35.05	0.85	1.54	0.31	0	0.5	9.98	8.93	0.74	7.01	0.06	0.53	0.02	0.02	15.77	0	0	0	2.19	6.89	-5.23	63.08	61.38	692.82	400.64	784.4	498.03	705.12	424.65	766.23	418.96
66.099	3	0.1	0.06	0.02	0.09	1.06	0.13	0.07	11.13	0.58	97.88	2.48	21.19	89.93	0.4	3.37	0.16	1.97	36.48	1.04	1.15	0.19	0	0.58	11.13	7.81	0.76	7.36	0.05	0.76	0.02	0.03	15.5	0	0	0	2.27	11.05	-4.49	63.57	62.03	692.05	400.17	782.99	496.7	704.17	425.07	765.71	417.29
66.132	3	0.11	0.06	0.03	0.09	1.23	0.16	0.07	15.14	0.62	97.53	4.7	20.52	92.63	0.53	1.9	0.16	1.67	40.74	1.17	0.87	0.13	0	0.62	15.14	6.46	1.02	11.41	0.05	0.85	0.02	0.01	14.71	0	0	0	-0.57	9.34	-5.03	62.75	61.65	690.01	399.6	780.75	495.93	701.89	423.33	763.2	416.92
66.166	3	0.13	0.07	0.03	0.09	0.89	0.17	0.07	16.54	0.89	98.22	4.12	16.27	91.81	0.58	1.21	0.17	1.63	37.61	0.82	0.89	0.08	0	0.91	16.54	5.59	1.02	16.28	0.05	1.23	0.02	0.01	13.31	0	0	0	3.54	9.91	-5.25	64.52	60.22	687.37	399.38	777.12	495.16	699.42	423.28	759.31	416.98
66.199	3	0.15	0.08	0.03	0.1	0.52	0.17	0.07	22.17	0.8	98.96	4.32	10.65	81.85	0.47	0.81	0.17	1.78	32.6	0.61	0.8	0.07	0	1.04	16.06	5.22	0.89	22.17	0.05	1.31	0.02	0	11.07	0	0	0	5.82	14.47	-2.67	65.01	59.43	683.03	398.94	772.14	494.42	696.36	422.23	755.58	417.28
66.232	3	0.14	0.09	0.03	0.1	0.29	0.17	0.07	16.47	0.65	99.41	1.58	7.53	90.35	0.47	0.83	0.18	1.76	25.44	0.41	0.65	0.06	0	0.99	14.82	5.46	0.8	16.47	0.04	1.27	0.02	0.01	9.54	0	0	0	4.84	10.81	-5.25	66.11	61.66	681.19	398.29	769.42	492.06	691.7	422.26	753.03	415.89
[truncated: 25,126 more rows]
[truncated: 4 more columns]
