# Supplementary material for: Exploring emotion recognition in patients with mild cognitive impairment and Alzheimer’s dementia undergoing a rehabilitation program
Source: PLoS One. 2025 Apr 24;20(4):e0322213. doi: 10.1371/journal.pone.0322213 (PMC12021228; doi:10.1371/journal.pone.0322213)
Supplement: S3 Data — (ZIP) [file pone.0322213.s005.zip › raw data21-30/No24 Dual tasks.csv]

time stamp	face id	anger	contempt	disgust	fear	joy	sadness	surprise	sentimentality	confusion	neutral	engagement	valence	attention	inner brow raise	brow raise	brow furrow	eye widen	cheek raise	lid tighten	nose wrinkle	upper lip raise	dimpler	lip corner depressor	chin raise	lip pucker	lip stretch	lip press	mouth open	jaw drop	lip suck	eye closure	smile	smirk	blink	blink rate	pitch	yaw	roll	brightness	interocular distance	topleft_x	topleft_y	bottomright_x	bottomright_y	outer_right_eye_X	outer_right_eye_Y	outer_left_eye_X	outer_left_eye_Y
0.066
0.1
0.133
0.166
0.2
0.233
0.266
0.3
0.333
0.366
0.4
0.433
0.467
0.5
0.533
0.567	0	0.07	0.06	0.01	0.08	0.18	0.09	0.08	0.07	0.03	99.64	0.69	12.06	98.74	2.12	0.6	0.03	0.04	5.64	0.25	0.1	0.08	0	0.01	0.05	0.01	0.07	0.05	0.45	5.31	0.07	0.08	15.23	0	0		-6.17	0.19	-3.81	64.38	110.55	892.13	450.69	1040.23	604.64	907.32	492.18	1016.8	476.84
0.6	0	0.08	0.06	0.01	0.09	0.17	0.09	0.1	0.07	0.06	99.65	0.62	11.36	97.86	2.98	0.55	0.06	0.03	6.27	0.29	0.12	0.11	0	0.01	0.05	0.02	0.08	0.05	0.7	10.98	0.07	0.04	14.51	0	0		0.32	2.88	-4.45	67.63	98.79	890.43	451.38	1036.77	606.47	910.49	491.47	1008.43	478.54
0.633	0	0.07	0.06	0.01	0.09	0.2	0.09	0.12	0.07	0.07	99.61	0.71	12.62	98.32	2.59	0.59	0.07	0.04	6.84	0.3	0.11	0.13	0	0.01	0.05	0.02	0.1	0.06	0.61	15.63	0.07	0.02	15.4	0	0		-0.7	1.66	-4.78	67.17	99.82	890.45	452	1036.48	606.17	909.62	492.81	1008.4	478.4
0.667	0	0.07	0.06	0.01	0.08	0.22	0.09	0.13	0.07	0.05	99.55	0.79	13.86	97.61	2.06	0.73	0.05	0.05	7.5	0.32	0.11	0.16	0	0.01	0.05	0.02	0.13	0.07	0.52	16.89	0.06	0.03	16.2	0	0		-0.83	3.45	-4.13	67.24	99.79	890.6	452.23	1036.75	606.2	910.37	493.08	1009.13	478.77
0.7	0	0.07	0.06	0.01	0.09	0.22	0.09	0.12	0.1	0.06	99.56	0.73	13.51	98.36	2.54	0.83	0.06	0.06	8.3	0.36	0.11	0.25	0	0.02	0.07	0.03	0.15	0.1	0.5	15.7	0.06	0.02	15.65	0	0		-0.43	1.53	-4.83	67.14	100.07	890.24	452.13	1037.03	607.04	909.67	493.5	1008.61	478.54
0.734	0	0.07	0.06	0.01	0.09	0.22	0.09	0.11	0.22	0.06	99.56	0.7	13.28	97	2.8	0.98	0.06	0.06	8.71	0.4	0.1	0.25	0	0.02	0.1	0.03	0.16	0.22	0.52	13.33	0.07	0.03	15.36	0	0		-0.3	4.62	-5.14	66.94	99.12	889.86	451.87	1037.13	607.24	909.9	493.6	1007.79	478.01
0.767	0	0.07	0.06	0.01	0.09	0.22	0.09	0.11	0.23	0.06	99.56	0.72	13.22	96.72	3.17	1.07	0.06	0.07	8.35	0.4	0.1	0.23	0	0.02	0.13	0.04	0.17	0.23	0.51	11.27	0.07	0.02	15.52	0	0		0.16	5.08	-5.21	67.05	98.89	889.91	451.91	1037.01	607.25	909.94	493.54	1007.61	478.12
0.8	0	0.07	0.05	0.01	0.09	0.25	0.09	0.1	0.24	0.07	99.5	0.85	14.45	96.3	3.21	1.02	0.07	0.06	8.43	0.46	0.11	0.21	0	0.03	0.15	0.06	0.18	0.24	0.47	9.78	0.08	0.75	16.68	0	0		0.85	5.7	-5.96	67.18	99.77	889.75	452.63	1036.31	607.62	908.48	494.37	1006.99	478.62
0.834	0	0.07	0.06	0.01	0.09	0.17	0.1	0.09	0.18	0.08	99.65	0.64	11.29	94.49	3.54	1.06	0.08	0.05	6.04	0.45	0.14	0.16	0	0.03	0.16	0.08	0.18	0.18	0.53	8.2	0.09	8.71	14.72	0	0		6.51	7.79	-6.79	70.98	101.62	888.15	454.26	1031.64	606.36	903.81	497.39	1003.91	479.89
0.867	0	0.08	0.07	0.01	0.1	0.15	0.1	0.09	0.18	0.1	99.69	0.57	10.12	97.39	3.72	0.99	0.09	0.05	5.36	0.46	0.16	0.16	0	0.03	0.18	0.1	0.19	0.13	0.57	6.16	0.09	29.82	13.93	0	0		4.76	3.9	-9.12	69.84	99.26	886.71	455.55	1029.06	606.46	901.47	498.81	998.91	479.88
0.9	0	0.08	0.07	0.01	0.1	0.14	0.1	0.09	0.21	0.1	99.72	0.55	9.4	87.74	4.01	1.08	0.07	0.05	4.56	0.41	0.17	0.12	0	0.03	0.21	0.1	0.2	0.13	0.55	5.27	0.11	3.76	13.63	0	0		4.9	12.16	-7.52	68.76	96.32	879.54	457.1	1020.17	606.16	896.21	498.81	990.97	481.56
0.934	0	0.08	0.07	0.02	0.11	0.11	0.11	0.09	0.19	0.11	99.77	0.46	7.1	94.44	5.52	1.21	0.08	0.04	3.02	0.32	0.1	0.08	0	0.03	0.19	0.11	0.18	0.09	0.58	4.9	0.12	0.47	12.34	0	0		1.66	7.84	-8.91	67.23	97.12	878.48	458.3	1017.99	605.39	893.29	500.39	988.49	481.17
0.967	0	0.08	0.08	0.02	0.11	0.11	0.11	0.09	0.16	0.1	99.77	0.43	6.64	86.53	5.89	1.17	0.08	0.04	3.21	0.26	0.07	0.05	0	0.02	0.16	0.1	0.15	0.09	0.65	4.59	0.14	0.08	11.89	0	0		8.74	12.7	-9.54	71.13	93.87	873.68	459.25	1011.66	606.2	889	501.37	981.11	483.31
1	0	0.08	0.08	0.02	0.12	0.1	0.12	0.09	0.16	0.12	99.76	0.41	5.79	74.82	7.24	1.36	0.07	0.04	2.88	0.23	0.06	0.04	0	0.02	0.15	0.12	0.13	0.09	0.7	4.29	0.16	0.06	11.47	0	0		10.6	16.55	-8.34	70.54	96.72	868.28	457.81	1008.4	606.02	884.26	502.8	978.58	481.41
1.034	0	0.08	0.08	0.02	0.12	0.09	0.12	0.1	0.18	0.15	99.75	0.37	4.79	59.97	7.51	1.59	0.07	0.05	2.43	0.19	0.06	0.05	0	0.02	0.13	0.15	0.1	0.07	0.78	4.18	0.18	0.02	10.76	0	0		9.5	19.98	-7.9	68.69	91.39	866.25	458.49	1006.67	607.67	885.48	501.78	974.84	482.65
1.067	0	0.08	0.08	0.02	0.14	0.09	0.14	0.11	0.18	0.18	99.72	0.34	3.81	65.87	9.66	2.33	0.07	0.09	2.67	0.15	0.06	0.06	0	0.02	0.12	0.18	0.08	0.1	0.82	4.05	0.18	0.02	10.17	0	0		7.21	18.71	-6.11	65.99	96.17	862.26	456.91	1006.17	609	881.81	500.54	976.18	482.04
1.101	0	0.07	0.09	0.01	0.17	0.08	0.17	0.14	0.2	0.3	99.66	0.33	1.82	67.72	14.12	3.41	0.08	0.15	2.45	0.14	0.09	0.05	0	0.02	0.12	0.3	0.08	0.17	0.9	3.86	0.2	0.01	9.3	0	0		3.99	18.3	-5.72	64.18	94.79	860.89	456.29	1004.33	608.81	880.85	496.46	974.61	482.46
1.134	0	0.07	0.09	0.01	0.21	0.07	0.19	0.17	0.23	0.46	99.58	0.33	0.63	73.58	17.37	5.65	0.09	0.24	2.47	0.13	0.09	0.04	0	0.02	0.12	0.46	0.07	0.16	1.06	3.79	0.23	0.1	8.82	0	0		4.12	16.88	-5.31	64.77	92.88	860.69	457.8	1003.34	608.34	881.93	499.77	973.24	482.76
1.167	0	0.06	0.08	0.01	0.24	0.08	0.22	0.21	0.23	0.52	99.51	0.38	0.46	62.15	20.93	6.7	0.11	0.2	3.1	0.16	0.13	0.03	0	0.01	0.11	0.52	0.06	0.15	1.13	3.92	0.23	7.49	9.14	0	0		8.07	19.52	-1.55	66.39	95.04	861.75	459.69	1002.59	608.41	883.4	500.28	977.57	487.47
1.201	0	0.06	0.09	0.01	0.25	0.07	0.25	0.2	0.25	0.88	99.49	0.42	0	58.58	21.95	5.85	0.16	0.18	3.56	0.2	0.2	0.02	0	0.01	0.14	0.88	0.06	0.18	1.37	2.99	0.25	14.02	8.14	0	0		0.39	20.27	2.52	63.28	99.02	865.79	458.22	1006.15	602.72	888.26	497.15	986.77	487.06
1.234	0	0.06	0.09	0.01	0.3	0.08	0.34	0.25	0.25	0.83	99.33	0.66	0	88.06	28.47	4.9	0.2	0.11	4.68	0.33	0.19	0.03	0	0.01	0.15	0.83	0.06	0.15	1.39	3.01	0.25	19.12	8.44	0	0		2.62	12.01	-1.73	65.76	98.83	868.68	457.23	1012	607.39	889.44	498.15	987.31	484.42
1.267	0	0.06	0.09	0.01	0.29	0.09	0.34	0.24	0.26	0.97	99.32	0.65	0	87.66	28.04	4.17	0.26	0.07	6.77	0.48	0.31	0.04	0	0.01	0.15	0.97	0.07	0.2	1.52	2.98	0.26	1.79	8.41	0	0		3.22	12.2	-1.74	67.24	100.08	875.88	458.14	1014.14	603.15	893.32	496.93	992.72	485.3
1.301	0	0.06	0.1	0.01	0.31	0.09	0.4	0.26	0.34	1.08	99.21	0.77	0	82.83	30.21	3.44	0.34	0.04	8.01	0.87	0.3	0.07	0	0.01	0.14	1.08	0.07	0.17	1.78	3.09	0.29	0.77	7.64	0	0		0.29	14.13	-1.69	65.87	96.51	878.22	457.25	1015	599.98	896.91	495.7	992.58	483.03
1.334	0	0.06	0.1	0.01	0.32	0.11	0.45	0.27	0.37	0.86	99.09	0.9	0	95.84	32.56	2.39	0.37	0.02	10.52	1.35	0.3	0.15	0	0.01	0.14	0.86	0.07	0.11	1.64	3.36	0.28	0.27	8.14	0	0		0.28	6.32	-2.03	66.66	95.18	879.12	455.91	1017.65	601.48	899	494.18	993.43	482.29
1.367	0	0.07	0.1	0.01	0.26	0.11	0.34	0.22	0.35	0.71	99.32	0.6	1.4	97.92	26.78	2.23	0.35	0.01	9.77	1.46	0.29	0.13	0	0.01	0.15	0.71	0.06	0.08	1.57	3.65	0.28	0.09	8.71	0	0		-1.77	2.73	-4.38	65.37	97.87	881.03	453.98	1021.4	601.42	898.78	493.59	995.56	479.07
1.401	0	0.07	0.1	0.01	0.23	0.12	0.31	0.19	0.38	0.69	99.38	0.49	2.67	98.51	24.09	1.38	0.38	0.01	10.97	1.97	0.19	0.11	0	0.01	0.17	0.69	0.06	0.06	1.64	4.36	0.27	0.23	8.86	0	0		-5.58	1.03	-5.12	62.36	101.94	880.85	451.19	1028.84	605.58	899.87	493.76	1000.24	475.9
1.434	0	0.07	0.09	0.01	0.21	0.14	0.28	0.17	0.34	0.53	99.44	0.42	4.19	97.55	21.89	1.02	0.34	0.01	12.06	2.02	0.14	0.08	0	0.01	0.17	0.53	0.07	0.06	1.59	4.48	0.27	0.1	9.38	0	0		-2.13	3.58	-4.58	64.2	98.75	882.44	451.71	1030.41	607.31	903.46	493.44	1000.95	477.73
1.468	0	0.07	0.09	0.01	0.2	0.18	0.27	0.17	0.36	0.55	99.46	0.41	6.5	96.92	21.55	0.94	0.36	0.01	14.08	2.07	0.1	0.07	0	0.01	0.15	0.55	0.07	0.08	1.46	5.06	0.26	0.07	10.69	0	0		-0.35	4.76	-4.28	65.29	99.03	884.26	451.8	1031.77	607.16	905.11	493.54	1002.95	478.25
1.501	0	0.07	0.08	0.01	0.16	0.2	0.21	0.14	0.37	0.46	99.58	0.42	8.58	97.98	16.59	0.99	0.37	0.02	13.97	1.65	0.09	0.07	0	0.02	0.16	0.46	0.08	0.09	1.38	5.53	0.25	0.1	11.71	0	0		0.88	2.6	-5.75	66.25	96.54	886.25	452.47	1032.59	607.17	906.87	494.69	1001.99	478.19
1.534	0	0.07	0.08	0.01	0.15	0.19	0.19	0.13	0.31	0.4	99.63	0.45	8.82	98.78	14.64	0.84	0.31	0.03	12.26	1.21	0.08	0.07	0	0.02	0.13	0.4	0.07	0.08	1.31	5.7	0.25	0.05	12.18	0	0		-0.18	0.03	-5.05	65.51	97.21	886.8	452.5	1033.76	608.11	907.67	493.56	1003.78	479.02
1.568	0	0.07	0.06	0.01	0.13	0.24	0.16	0.13	0.35	0.35	99.52	0.65	11.47	98.35	13.63	0.65	0.35	0.03	11.57	0.99	0.07	0.07	0	0.02	0.14	0.26	0.08	0.08	1.15	6.41	0.25	0.11	14.78	0	0		-0.71	1.55	-5.82	65.14	98.64	887.99	452.32	1035.92	608.24	908.23	495.1	1005.35	477.88
1.601	0	0.07	0.06	0.01	0.12	0.27	0.14	0.12	0.32	0.32	99.47	0.72	12.93	98.57	11.28	0.55	0.32	0.03	11.88	0.84	0.07	0.08	0	0.02	0.12	0.24	0.09	0.08	1.08	6.64	0.25	0.1	15.54	0	0		-1.18	-0.83	-5.1	64.82	97.65	888.52	452.26	1037.49	609.53	910.23	494.48	1006.56	478.53
1.634	0	0.06	0.06	0.01	0.12	0.26	0.15	0.13	0.3	0.3	99.47	0.82	12.56	97.38	13.72	0.47	0.3	0.04	9.89	0.85	0.06	0.07	0	0.02	0.12	0.19	0.11	0.06	1.04	6.57	0.26	0.06	16.47	0	0		-2.07	3.92	-4.9	64.21	97.41	888.42	453.28	1035.66	608.75	909.46	493.84	1005.81	479.54
1.668	0	0.06	0.05	0.01	0.13	0.27	0.16	0.15	0.24	0.23	99.47	0.93	12.3	96.52	16.47	0.68	0.23	0.06	8.41	0.57	0.05	0.06	0	0.02	0.11	0.11	0.1	0.06	0.89	6.45	0.24	0.04	17.31	0	0		0.67	5.39	-4.33	65.7	97.11	888.5	454.01	1034.59	608.77	909.5	494.25	1005.7	481.01
1.701	0	0.05	0.05	0.01	0.15	0.23	0.2	0.19	0.24	0.21	99.55	0.87	10.08	98.44	20.88	1.08	0.21	0.09	6.42	0.37	0.04	0.05	0	0.02	0.1	0.1	0.1	0.06	0.92	7.08	0.24	0.01	16.88	0	0		-0.82	1.28	-4.34	65.08	98.8	889.72	454.09	1035.21	607.81	909.45	494.25	1007.32	480.74
1.735	0	0.05	0.05	0.01	0.17	0.24	0.22	0.25	0.26	0.11	99.51	1.04	9.93	97.2	24.98	1.76	0.11	0.12	4.99	0.26	0.02	0.03	0	0.02	0.11	0.06	0.1	0.07	0.9	8.95	0.26	0.01	18.08	0	0		-0.28	4.26	-4.78	65.23	98.11	889.32	453.75	1034.21	606.81	908.88	494.17	1005.96	479.97
1.768	0	0.04	0.05	0.01	0.22	0.24	0.28	0.35	0.26	0.08	99.3	1.02	8.58	98.13	31	2.93	0.08	0.2	4.98	0.16	0.03	0.04	0	0.01	0.09	0.05	0.08	0.06	0.9	10.24	0.26	0.01	18	0	0		-4.08	2.19	-3.75	63.1	99.25	889.56	453.05	1036.5	607.79	910.16	492.39	1008.61	479.82
1.801	0	0.04	0.05	0.01	0.31	0.24	0.4	0.54	0.26	0.07	98.92	1.38	7	97.43	39.24	4.13	0.07	0.29	5.35	0.12	0.04	0.04	0	0.01	0.09	0.05	0.07	0.06	0.96	11.15	0.26	0.01	18	0	0		-0.72	3.83	-2.98	64.54	98.75	889.23	452.31	1038.06	609.57	911.63	492.53	1009.62	480.3
1.835	0	0.03	0.04	0.01	0.39	0.26	0.48	0.75	0.28	0.05	98.49	2.05	6.66	95.66	44.15	6.65	0.05	0.39	6.42	0.08	0.04	0.04	0	0.01	0.09	0.04	0.07	0.07	1.06	11.68	0.28	0.01	18.23	0	0		-1.05	6.53	-2.96	64.58	94.17	889.98	453.21	1035.25	606.99	913.04	491.83	1006.54	480.59
1.868	0	0.03	0.04	0.01	0.51	0.3	0.61	1.08	0.29	0.05	97.84	3.24	6.41	98.35	49.95	8.92	0.05	0.49	8.06	0.07	0.06	0.06	0	0.01	0.1	0.04	0.07	0.07	1.11	12.24	0.29	0.01	18.5	0	0		-3.45	-1.55	-2.53	62.92	98.65	890.32	450.76	1041.74	610.33	914.36	491.32	1012.21	478.83
1.901	0	0.03	0.04	0.01	0.46	0.39	0.57	1	0.28	0.05	98.01	2.82	8.97	98.31	48.16	8.64	0.05	0.46	11.72	0.1	0.09	0.07	0	0.01	0.09	0.05	0.06	0.07	1.13	12.34	0.28	0.81	19.11	0	0		-0.52	-1.69	-3.98	64.35	95.98	893.18	452.48	1043.69	612.69	917.05	492.48	1012.32	480.8
1.935	0	0.03	0.04	0.01	0.46	0.54	0.65	1.07	0.25	0.06	97.86	3.47	11.12	97.69	50.65	6.92	0.05	0.35	15.22	0.16	0.11	0.07	0	0.01	0.09	0.06	0.05	0.08	1.3	13.39	0.25	14.16	20.24	0	0		2.45	3.29	-2.46	66.72	98.72	896.02	454.38	1044.74	612.18	918.72	494.7	1016.79	483.41
1.968	0	0.03	0.04	0.01	0.38	0.61	0.56	0.83	0.22	0.08	98.34	2.52	12.87	93.38	46.47	5.7	0.05	0.23	16.94	0.24	0.16	0.08	0	0.01	0.09	0.08	0.05	0.06	1.37	12.76	0.22	22.29	20.38	0	0		-3.08	8.77	-2.08	64	95.97	898.81	456.43	1042.46	608.47	920.6	492.52	1016.24	484.55
2.001	0	0.03	0.04	0.01	0.32	0.66	0.48	0.71	0.2	0.1	98.57	1.95	14.29	98.14	43.13	4.54	0.05	0.18	17.35	0.38	0.22	0.09	0	0.01	0.08	0.1	0.04	0.05	1.48	13.71	0.2	8.48	20.91	0	0		-0.18	2.18	-2.57	65.37	98.69	900.36	455.85	1046	610.52	921.3	493.5	1019.59	484.62
2.035	0	0.03	0.04	0.01	0.27	0.66	0.41	0.63	0.18	0.11	98.68	1.75	15.18	98.65	39.75	3.24	0.05	0.11	16.04	0.62	0.22	0.1	0	0	0.08	0.11	0.04	0.04	1.65	15.36	0.18	2.24	21.6	0	0		-4	-0.54	-2.34	63.56	97.45	900.78	455.46	1046.42	609.06	922.59	493.33	1019.5	483.1
2.068	0	0.03	0.03	0.01	0.25	0.69	0.37	0.6	0.17	0.13	98.63	1.98	15.94	98.55	38.31	2.87	0.05	0.08	15.18	0.97	0.23	0.12	0	0	0.08	0.13	0.04	0.03	1.58	15.94	0.17	1.62	22.38	0	0		-5.49	-0.9	-2.76	62.34	98.33	900.06	454.58	1047.55	610.04	922.02	492.65	1019.78	482.13
2.102	0	0.03	0.03	0.01	0.24	0.84	0.38	0.62	0.15	0.15	98.32	2.16	17.62	97.31	38.15	2.25	0.04	0.05	17.67	1.58	0.26	0.09	0	0	0.07	0.15	0.04	0.02	1.76	17.54	0.15	2.21	22.94	0	0		-2.33	-4.05	-2.84	63.62	96.59	900.35	453.92	1049.03	611.57	923.73	492.81	1019.73	482.19
2.135	0	0.03	0.03	0.01	0.2	1.04	0.32	0.58	0.14	0.15	97.93	2.72	20.07	98.62	35.59	2.15	0.04	0.04	18.46	1.9	0.25	0.1	0	0	0.06	0.15	0.04	0.03	1.77	18.72	0.14	0.19	24.42	0	0		-3.96	0.66	-3.33	62.7	95.05	899.79	453.47	1047.25	610.11	923.01	490.63	1017.62	481.47
2.168	0	0.03	0.03	0.01	0.19	1.21	0.3	0.54	0.14	0.16	97.58	3.06	21.65	98.69	34.39	2.07	0.04	0.04	19.75	1.75	0.28	0.11	0	0	0.06	0.16	0.05	0.03	1.75	18.51	0.14	0.71	25.17	0	0		-1.91	-0.4	-1.78	63.69	98.48	899.84	452.55	1050.11	611.63	923.81	491.48	1021.81	481.8
2.202	0	0.03	0.02	0.01	0.15	1.89	0.23	0.44	0.14	0.19	96.22	5.11	26.6	98.45	30.58	2.2	0.04	0.03	21.25	1.41	0.3	0.13	0	0.01	0.07	0.19	0.05	0.04	1.69	17.12	0.14	0.3	28.49	0	0		-3.75	1.23	-2.93	62.61	95.79	900.85	453.2	1050.49	612.04	925.08	491.07	1020.41	481.68
2.235	0	0.03	0.02	0.01	0.16	1.76	0.24	0.45	0.13	0.18	96.48	5.27	25.79	97.72	32.07	2.04	0.04	0.03	19.54	1.18	0.24	0.13	0	0.01	0.07	0.18	0.06	0.05	1.63	16.42	0.13	0.09	28.69	0	0		-5.1	3.22	-2.62	62.03	96.58	901.01	453.18	1050.59	611.47	925.04	490.82	1021.17	481.5
2.268	0	0.03	0.02	0.01	0.16	1.86	0.24	0.47	0.13	0.2	96.28	6.44	26.29	98.72	33.09	2.07	0.04	0.04	17.93	0.9	0.24	0.13	0	0.01	0.08	0.2	0.06	0.06	1.59	16.22	0.13	0.06	30.01	0	0		-6.27	-0.29	-2.44	61.7	95.79	901.72	453.01	1051.45	611.46	926.31	490.23	1021.69	481.32
2.302	0	0.03	0.02	0.01	0.14	2.05	0.2	0.4	0.12	0.22	95.89	8.82	27.88	96.32	31.32	2.27	0.04	0.04	15.53	0.65	0.28	0.14	0	0.01	0.07	0.22	0.05	0.06	1.49	14.13	0.12	0.13	32.13	0	0		-10.82	-5.67	-2.38	60.34	97.61	904.22	453.82	1053.71	611.42	927.63	489.42	1024.93	481.73
2.335	0	0.03	0.02	0.01	0.13	1.52	0.17	0.35	0.12	0.22	96.96	7.95	26.17	98.64	27.8	2.35	0.04	0.05	11.55	0.47	0.32	0.13	0	0.01	0.07	0.22	0.04	0.05	1.48	13.91	0.12	0.1	31.42	0	0		-5.82	0.6	-2.4	61.73	95.3	905.03	452.86	1055.66	612.39	930.37	490.32	1025.25	481.38
2.368	0	0.03	0.02	0.01	0.12	1.41	0.15	0.32	0.1	0.23	97.19	8.27	25.97	98.52	26.09	2.81	0.04	0.07	9.59	0.31	0.37	0.11	0	0.01	0.07	0.23	0.03	0.04	1.46	13.5	0.1	0.09	31.69	0	0		-6.9	1	-2.77	61.69	95.28	907.28	452.6	1057.27	611.34	932.05	489.7	1026.91	480.69
2.402	0	0.03	0.02	0.01	0.12	1.12	0.13	0.3	0.09	0.24	97.76	7.37	24.55	98.26	23.81	3.44	0.04	0.1	7.04	0.19	0.37	0.1	0	0.01	0.06	0.24	0.02	0.03	1.52	12.98	0.09	0.04	30.91	0	0		-8.27	1.82	-1.56	61.29	95.29	908.72	451.62	1059.37	610.56	934.67	488.27	1029.61	480.13
2.435	0	0.03	0.02	0.01	0.12	0.98	0.12	0.28	0.08	0.23	98.05	6.41	23.77	97.63	21.83	4.4	0.04	0.15	6.43	0.12	0.3	0.09	0	0.01	0.04	0.23	0.02	0.04	1.57	12.4	0.08	0.06	29.99	0	0		-8.46	-3.41	-0.47	61.07	97.26	910.67	451.15	1060.86	609.79	935.99	486.22	1033.11	480.86
2.469	0	0.03	0.02	0.01	0.12	0.93	0.13	0.29	0.08	0.17	98.13	5.48	23.31	95.86	21.58	5	0.03	0.21	7.71	0.1	0.19	0.11	0	0	0.04	0.17	0.02	0.04	1.3	13	0.08	0.1	28.95	0	0		-6.62	-6.29	-0.46	61.61	97.33	912.68	449.79	1065.11	611.2	939.08	486.02	1036.22	480.07
2.502	0	0.03	0.02	0.01	0.12	0.98	0.12	0.27	0.08	0.15	98.03	5.37	23.96	96.07	20.24	5.46	0.04	0.29	8.92	0.09	0.19	0.12	0	0	0.03	0.15	0.01	0.04	1.2	12.15	0.08	0.15	28.81	0	0		-6.8	-6.02	-0.53	61.37	97.73	913.96	448.33	1066.87	610.46	940.32	484.11	1037.91	478.9
2.535	0	0.03	0.02	0.01	0.11	1.32	0.11	0.24	0.07	0.15	97.35	5.87	26.83	97.22	17.82	5.39	0.04	0.33	13.04	0.1	0.21	0.14	0	0	0.03	0.15	0.01	0.04	1.18	12.11	0.07	0.29	29.4	0	0		-6.07	-4.22	-1.04	61.47	99.09	915.2	447.35	1068.81	610.13	940.89	484.15	1039.77	477.73
2.569	0	0.03	0.02	0.01	0.11	1.49	0.11	0.23	0.07	0.13	97.01	5.54	27.7	98.25	17.61	5.58	0.05	0.37	15.94	0.13	0.23	0.19	0	0.01	0.03	0.13	0.01	0.04	1.16	10.58	0.07	0.59	29.02	0	0		-3.18	-1.86	0.86	62.87	97.57	916.9	446.97	1069.85	609.72	944.43	482.46	1041.94	479.29
2.602	0	0.04	0.02	0.01	0.11	1.17	0.12	0.21	0.06	0.16	97.66	4.66	25.53	98.63	17.86	5.24	0.05	0.36	13.86	0.15	0.26	0.16	0	0.01	0.03	0.16	0.01	0.05	1.1	8.99	0.06	8.07	27.88	0	0		0.54	-0.62	-0.12	65.3	96.02	919.96	448.12	1069.96	608.44	946.11	484.35	1042.02	479.81
2.635	0	0.04	0.02	0.01	0.1	1.05	0.11	0.18	0.06	0.16	97.91	4.12	25.01	98.64	15.32	4.86	0.05	0.31	13.4	0.2	0.3	0.17	0	0.01	0.04	0.16	0.01	0.06	0.95	7.23	0.06	7	27.08	0	0		2.73	0.59	-1.19	66.83	96.3	924.86	449.01	1073.43	608.18	949.41	485.96	1045.54	480.17
2.669	0	0.04	0.02	0.01	0.1	0.81	0.11	0.15	0.07	0.19	98.38	3.39	23.04	96.04	14.27	4.45	0.04	0.27	11.34	0.32	0.26	0.18	0	0.01	0.05	0.19	0.01	0.07	0.79	5.18	0.05	3.58	25.82	0	0		-6.22	-6.06	-0.96	62.85	100.33	925.23	448.78	1071.69	603.73	946.68	483.3	1046.9	478.46
2.702	0	0.04	0.02	0.01	0.09	0.79	0.1	0.14	0.08	0.2	98.43	3.67	23.18	98.22	13.11	3.7	0.04	0.23	9.78	0.47	0.23	0.18	0	0.01	0.07	0.2	0.02	0.08	0.67	4.6	0.05	1.02	26.33	0	0		-5.24	1.94	-1.2	63.34	98.72	926.62	447.27	1073.3	603.09	948.94	481.35	1047.58	477.29
2.736	0	0.04	0.02	0.01	0.09	1	0.09	0.12	0.1	0.25	98.01	3.93	25.44	98.7	11.32	3.57	0.04	0.21	13.13	0.63	0.23	0.28	0	0.01	0.08	0.25	0.02	0.1	0.55	3.54	0.05	1.02	26.78	0	0		-2.6	0.34	-1.33	64	101.93	926.61	445.12	1074.79	602.63	947.91	480.68	1049.72	475.75
2.769	0	0.04	0.02	0.01	0.08	1.09	0.08	0.1	0.1	0.28	97.83	4.45	26.77	94.62	9.03	3.41	0.04	0.18	13.11	0.81	0.22	0.21	0	0.01	0.1	0.28	0.01	0.09	0.45	2.76	0.04	0.54	27.58	0	0		-2.64	-7.67	-2.89	63.64	98.94	924.74	443.66	1073.2	601.2	946.59	482.01	1045.05	472.23
2.802	0	0.04	0.02	0.01	0.07	1.17	0.08	0.1	0.12	0.3	97.66	4.67	27.77	96.15	7.32	3.63	0.04	0.19	13.8	0.9	0.21	0.2	0	0.01	0.12	0.3	0.01	0.08	0.39	2.5	0.04	0.19	27.9	0	0		-4.67	-5.92	-2.73	63.43	95.73	925.8	443.71	1071.27	598.44	947.91	479.26	1043.37	472.08
2.836	0	0.04	0.02	0.01	0.07	1.22	0.07	0.09	0.12	0.34	97.56	5.29	28.65	98.69	5.52	3.78	0.04	0.19	12.92	0.86	0.19	0.16	0	0.02	0.12	0.34	0.01	0.07	0.3	1.89	0.04	0.23	28.72	0	0		2.49	-0.4	-3.29	66.76	95.62	925.04	443.3	1069.95	598.6	946.63	480.42	1041.92	472.46
2.869	0	0.05	0.02	0.01	0.06	1.04	0.06	0.08	0.16	0.37	97.91	5.17	27.76	97.64	3.96	3.91	0.04	0.19	10.42	0.97	0.15	0.14	0	0.03	0.16	0.37	0.01	0.09	0.24	1.58	0.04	0.21	28.57	0	0		1.63	-3.38	-3.7	66.5	94.65	925.01	443.24	1069.3	597.76	946.5	480.47	1040.76	471.79
2.902	0	0.05	0.02	0.01	0.07	0.75	0.06	0.08	0.16	0.32	98.49	4.06	24.99	98.38	3.92	3.79	0.04	0.24	7.78	0.78	0.12	0.14	0	0.04	0.16	0.32	0.01	0.08	0.24	1.66	0.04	0.18	26.98	0	0		5.66	-1.47	-4.66	68.97	96.39	924.09	444.13	1066.64	596.81	943.12	482.37	1039.06	472.98
2.936	0	0.05	0.02	0.01	0.07	0.67	0.06	0.08	0.15	0.33	98.66	4.03	24.01	98.15	4.15	4.3	0.04	0.28	5.71	0.6	0.1	0.11	0	0.07	0.15	0.33	0.01	0.08	0.19	1.34	0.03	0.2	26.94	0	0		4.66	-2.14	-5.1	68.65	94.33	922.17	445.2	1063.84	596.75	941.56	483.05	1035.42	473.66
2.969	0	0.05	0.02	0.01	0.07	0.56	0.06	0.09	0.15	0.3	98.89	3.38	22.36	98.43	4.3	5.12	0.04	0.31	4.71	0.48	0.09	0.11	0	0.08	0.15	0.3	0.01	0.09	0.22	1.42	0.04	0.62	25.81	0	0		-2.81	1.32	-6.11	65.04	97.05	919.74	445.96	1061.36	595.21	937	483.64	1033.42	472.63
3.002	0	0.05	0.02	0.01	0.08	0.55	0.06	0.09	0.13	0.29	98.89	3.48	22.34	98.64	4.38	5.75	0.03	0.28	4.23	0.4	0.08	0.09	0	0.11	0.13	0.29	0.01	0.05	0.25	1.41	0.04	0.63	25.99	0	0		-1.98	-0.57	-5.54	65.37	95.23	917.54	446.49	1058.49	595.75	935.81	483.56	1030.49	473.29
3.036	0	0.05	0.03	0.01	0.08	0.47	0.07	0.09	0.16	0.26	99.06	2.56	20.57	98.53	4.85	5.31	0.03	0.24	5.23	0.38	0.07	0.09	0	0.16	0.14	0.26	0.02	0.06	0.22	1.18	0.03	0.22	24.03	0	0		2.31	-0.97	-2.59	67.86	93.51	915.18	446.4	1055.32	596.13	936.01	482.55	1029.2	474.74
3.069	0	0.05	0.03	0.01	0.08	0.41	0.08	0.09	0.16	0.21	99.17	2.05	19.07	97.73	5.88	4.2	0.03	0.2	5.72	0.31	0.05	0.06	0	0.16	0.13	0.21	0.03	0.08	0.22	1.25	0.04	0.06	22.62	0	0		4.08	3.19	-2.48	68.7	95.65	912.52	445.51	1054.17	596.31	933.21	483.61	1028.36	473.87
3.103	0	0.05	0.03	0.01	0.09	0.42	0.09	0.09	0.19	0.19	99.16	1.77	18.7	98.73	7.04	3.48	0.03	0.16	7.8	0.3	0.03	0.04	0	0.19	0.16	0.15	0.06	0.14	0.19	1.17	0.03	0.06	21.68	0	0		2.38	-0.21	-1.87	67.8	92.22	910.56	446.01	1051.08	595.99	932.78	482.26	1024.68	474.56
3.136	0	0.05	0.04	0.01	0.1	0.41	0.1	0.1	0.2	0.2	99.19	1.61	17.88	97.13	9.02	3.1	0.03	0.14	8.44	0.28	0.04	0.03	0	0.2	0.15	0.11	0.08	0.17	0.2	1.35	0.04	0.13	21.06	0	0		0.59	4.39	-1.42	66.17	97.96	908.16	443.5	1053.88	597.78	930.44	481.64	1027.98	472.6
3.169	0	0.05	0.04	0.01	0.09	0.45	0.1	0.1	0.18	0.18	99.1	1.75	18.53	98.29	10.02	2.44	0.03	0.11	9.11	0.35	0.04	0.03	0	0.18	0.16	0.11	0.11	0.17	0.2	1.46	0.04	0.21	21.61	0	0		1.34	-1.74	-2.29	66.48	96.43	908.6	443.8	1054.58	599.4	931.04	481.58	1027.09	473.02
3.203	0	0.05	0.04	0.01	0.1	0.48	0.11	0.1	0.18	0.17	99.04	1.63	18.78	98.22	10.89	1.74	0.03	0.09	11.23	0.43	0.05	0.03	0	0.17	0.18	0.09	0.14	0.15	0.22	1.65	0.05	0.13	21.16	0	0		1.79	-1.94	-2.44	66.9	95.05	909.45	444.29	1054.77	599.59	932.16	481.61	1026.87	473.56
3.236	0	0.05	0.04	0.01	0.1	0.51	0.12	0.1	0.19	0.16	98.98	1.73	19.04	98.15	12.01	1.21	0.03	0.08	11.49	0.52	0.06	0.03	0	0.16	0.19	0.09	0.17	0.12	0.22	1.75	0.05	0.09	21.53	0	0		2.15	-2.14	-2.32	67.01	96.45	909.53	444.38	1055.42	600.16	931.88	482.08	1027.97	473.84
3.269	0	0.05	0.04	0.01	0.11	0.47	0.14	0.11	0.22	0.14	99.06	1.47	17.8	97.61	13.96	0.87	0.03	0.08	12.08	0.61	0.07	0.03	0	0.14	0.22	0.08	0.2	0.1	0.23	1.99	0.05	0.06	20.51	0	0		2.11	-3.46	-2.34	66.92	95.92	910.8	444.88	1056.75	601.02	933.4	482.14	1029.02	474.54
3.303	0	0.05	0.05	0.01	0.12	0.38	0.16	0.13	0.22	0.13	99.25	1.17	15.17	98.65	16.82	0.81	0.04	0.08	11.23	0.62	0.08	0.03	0	0.13	0.22	0.06	0.2	0.13	0.26	2.59	0.06	0.09	18.95	0	0		4.18	0.53	-2.07	68.4	94.38	911.37	445.42	1056.43	600.95	934.58	482.69	1028.67	475.36
3.336	0	0.05	0.04	0.01	0.12	0.42	0.16	0.14	0.2	0.12	99.16	1.35	15.98	98.18	18.16	0.85	0.04	0.08	11.24	0.78	0.08	0.04	0	0.12	0.2	0.07	0.18	0.11	0.26	2.83	0.07	0.05	19.97	0	0		3.12	2.05	-2.2	67.8	95.22	912.18	445.82	1057.63	601.28	935.11	483.5	1029.98	475.35
3.369	0	0.05	0.04	0.01	0.14	0.44	0.19	0.16	0.16	0.11	99.13	1.4	15.72	98.55	21.03	0.74	0.04	0.09	11.48	0.91	0.08	0.05	0	0.11	0.16	0.06	0.15	0.1	0.28	3.32	0.07	0.13	20.19	0	0		2.72	0.92	-1.68	67.65	92.87	913.26	445.81	1058.86	601.54	937.83	483.1	1030.39	475.51
3.403	0	0.04	0.04	0.01	0.14	0.49	0.2	0.18	0.13	0.08	99.02	1.74	16.34	98.19	23.73	0.67	0.05	0.08	10.81	1.04	0.07	0.06	0	0.08	0.13	0.07	0.13	0.08	0.32	3.79	0.09	0.12	21.56	0	0		3.59	2.04	-1.82	68.2	93.93	914.41	445.79	1060.22	601.85	938.45	483.33	1032.07	475.68
3.436	0	0.04	0.04	0.01	0.14	0.53	0.21	0.19	0.13	0.08	98.93	1.91	16.89	97.67	24.82	0.78	0.05	0.08	11.15	1.15	0.07	0.07	0	0.08	0.13	0.08	0.12	0.07	0.34	3.95	0.09	0.07	22.16	0	0		2.75	3.33	-1.75	68.02	94.52	916	446.58	1060.48	601.01	939.11	483.42	1033.36	476.26
3.47	0	0.04	0.03	0.01	0.13	0.67	0.17	0.18	0.14	0.08	98.66	2.69	19.51	97.82	22.73	0.83	0.06	0.08	10.88	1.27	0.07	0.09	0	0.06	0.14	0.08	0.13	0.12	0.3	4.15	0.11	0.13	24.34	0	0		0.93	2.98	-1.57	67.28	95.32	917.34	446.89	1060.73	599.8	939.58	482.82	1034.68	476.35
3.503	0	0.04	0.03	0.01	0.12	0.66	0.15	0.16	0.15	0.08	98.68	2.67	19.91	96.44	20.06	0.92	0.06	0.08	10.64	1.43	0.08	0.11	0	0.07	0.14	0.08	0.13	0.15	0.26	3.91	0.13	0.1	24.29	0	0		1.68	5.5	-1.15	68.12	93.86	919.18	448.04	1059.6	598.09	941	482.54	1034.73	477.64
3.536	0	0.05	0.03	0.01	0.1	0.66	0.13	0.14	0.23	0.08	98.68	2.67	20.61	97.85	16.78	1.1	0.06	0.07	10.72	1.59	0.08	0.14	0	0.07	0.13	0.08	0.13	0.23	0.28	3.6	0.13	0.07	24.28	0	0		0.77	2.91	-1.33	67.69	95.38	918.98	447.65	1060.78	598.52	940.58	483.4	1035.73	476.79
3.57	0	0.04	0.03	0.01	0.09	0.82	0.11	0.12	0.26	0.11	98.36	3.79	23.21	98.09	14.72	1.08	0.06	0.06	10.18	1.61	0.07	0.12	0	0.06	0.14	0.11	0.14	0.26	0.26	3.29	0.13	0.11	26.54	0	0		-2.27	2.29	-0.92	66.32	92.78	918.51	447.85	1059.3	597.28	941.22	482.49	1033.8	476.41
3.603	0	0.04	0.03	0.01	0.09	0.83	0.11	0.12	0.25	0.11	98.35	3.86	23.48	98.35	13.78	0.97	0.06	0.05	10.05	1.7	0.08	0.09	0	0.06	0.16	0.11	0.14	0.25	0.25	3.02	0.13	0.08	26.66	0	0		2.91	-1.56	-0.86	68.54	97.22	918.67	446.79	1061.54	599.71	940.06	481.77	1037.19	477.56
3.636	0	0.04	0.02	0.01	0.08	0.94	0.09	0.1	0.23	0.14	98.13	4.49	25.12	95.63	11.46	0.96	0.06	0.04	10.31	1.73	0.07	0.07	0	0.06	0.17	0.14	0.16	0.23	0.25	2.94	0.14	0.11	27.64	0	0		7.07	6.57	0.34	71.64	96.35	917.58	446.36	1061	599.79	940.73	482.83	1036.96	478.1
3.67	0	0.05	0.02	0.01	0.07	1.07	0.08	0.09	0.19	0.17	97.86	4.98	26.7	96.88	9.45	0.86	0.07	0.03	11.33	2.2	0.09	0.07	0	0.06	0.19	0.17	0.16	0.19	0.25	2.51	0.14	0.14	28.33	0	0		5.67	4.82	-0.29	70.42	96.94	917.06	446.53	1061.66	601.21	940.02	483.2	1036.81	477.9
3.703	0	0.05	0.02	0.01	0.07	1.23	0.08	0.09	0.2	0.18	97.53	5.16	28.14	96.61	7.93	0.63	0.08	0.02	13.43	2.78	0.12	0.08	0	0.06	0.2	0.18	0.16	0.16	0.25	2.33	0.15	0.15	28.56	0	0		6.71	5.25	-0.73	71.45	95.69	916.21	446.7	1060.93	601.59	939.6	484.34	1035.05	477.6
3.737	0	0.05	0.02	0.01	0.06	1.52	0.08	0.08	0.15	0.21	96.96	5.23	29.84	98.48	7.52	0.47	0.09	0.02	17.02	3.73	0.16	0.15	0	0.06	0.15	0.21	0.15	0.11	0.27	2.16	0.14	0.39	28.64	0	0		4.38	1.15	-1.56	69.92	97.88	916.9	448.28	1061	602.29	938.16	485.33	1035.81	478.52
3.77	0	0.05	0.02	0.01	0.06	1.56	0.08	0.08	0.15	0.23	96.88	4.83	30.05	98.54	6.9	0.36	0.1	0.01	18.52	5.07	0.17	0.2	0	0.06	0.13	0.23	0.14	0.11	0.29	2.46	0.15	0.23	28.12	0	0		3.41	-0.96	-2.32	69.45	98.25	917.16	450.26	1059.92	602.91	936.96	486.81	1034.96	479.86
3.803	0	0.05	0.02	0.01	0.07	1.31	0.08	0.08	0.14	0.21	97.38	4.42	28.57	98.16	6.9	0.36	0.1	0.01	16.52	4.58	0.24	0.23	0	0.06	0.12	0.21	0.11	0.08	0.31	2.7	0.14	0.21	27.55	0	0		-3.99	-2.1	-2.44	65.9	102.25	920.32	454.27	1060.34	601.65	936.5	489.08	1038.56	482.79
3.837	0	0.06	0.03	0.01	0.06	1.27	0.08	0.08	0.13	0.17	97.46	3.89	28.34	98.53	5.8	0.32	0.11	0.01	17.62	5.94	0.36	0.44	0	0.06	0.11	0.17	0.11	0.07	0.34	2.58	0.13	0.25	26.71	0	0		1.77	0.97	-1.98	69.53	100.55	918.12	457.01	1057.14	604.05	935.2	493.86	1035.37	485.22
3.87	0	0.07	0.03	0.01	0.06	1.24	0.08	0.08	0.13	0.15	97.51	3.21	28.06	98.71	4.53	0.3	0.13	0.01	19.67	7.31	0.58	0.82	0	0.06	0.1	0.15	0.12	0.06	0.38	2.67	0.13	0.55	25.47	0	0		-1.98	-0.32	-3.65	67.47	101.81	918.15	460.73	1055.5	605.2	932.53	497.9	1033.73	486.76
3.903	0	0.07	0.03	0.01	0.07	0.73	0.08	0.07	0.14	0.16	98.54	2.38	23.74	97.72	3.33	0.29	0.14	0.01	14	6.51	0.87	0.93	0	0.05	0.08	0.16	0.14	0.06	0.42	2.57	0.13	5.44	23.55	0	0		-2	-3.2	-4.65	68.25	102.05	919.34	461.91	1055.85	605.05	932.53	500.75	1033.59	486.57
3.937	0	0.07	0.04	0.01	0.07	0.5	0.08	0.07	0.17	0.17	98.99	1.54	20.38	98.05	2.98	0.35	0.17	0.01	12.79	4.92	0.92	1.15	0	0.05	0.06	0.13	0.16	0.06	0.46	2.31	0.12	10.6	20.81	0	0		-2.98	-2.42	-3.87	68.48	102.15	918.53	462.8	1053.1	603.04	931.35	501.46	1032.48	487.04
3.97	0	0.08	0.05	0.01	0.08	0.37	0.08	0.07	0.21	0.21	99.26	1.21	17.68	97.42	3.02	0.46	0.21	0.01	10.54	4.86	0.93	1.59	0	0.05	0.05	0.14	0.16	0.06	0.49	2.42	0.1	17.77	19.19	0	0		0.46	3.84	-2.49	70.86	95.43	915.12	464.26	1044.09	600.42	929.5	498.2	1024.59	490.17
4.003	0	0.08	0.05	0.01	0.08	0.3	0.09	0.07	0.24	0.24	99.39	1.05	16.04	97.13	3.06	0.68	0.24	0.01	8.92	4.75	0.59	1.53	0	0.06	0.05	0.13	0.17	0.05	0.47	2.75	0.1	5.03	18.18	0	0		-8.14	-4.39	-2.7	63.87	101.43	911.66	460.92	1047.96	603.67	926.23	495.04	1027.35	487.11
4.037	0	0.08	0.05	0.01	0.08	0.34	0.09	0.07	0.29	0.29	99.31	1.01	17.04	97.6	3	1.05	0.29	0.01	11.8	3.72	0.34	1.63	0	0.06	0.06	0.13	0.21	0.07	0.43	2.99	0.11	1.38	17.89	0	0		-1.43	3.48	-2.51	67.12	96.84	909.55	459.66	1046.42	604.73	927.08	494.32	1023.65	487.05
4.07	0	0.09	0.06	0.02	0.08	0.3	0.09	0.07	0.29	0.29	99.4	0.81	15.84	98.3	2.3	1.14	0.29	0.01	12.55	4.28	0.28	1.77	0	0.07	0.06	0.12	0.28	0.1	0.38	3.11	0.12	0.53	16.31	0	0		-4.62	1.72	-3.04	65.88	98.75	908.97	459.02	1043.38	600.32	923.9	493.72	1022.24	484.82
4.104	0	0.09	0.06	0.02	0.09	0.23	0.1	0.08	0.39	0.39	99.55	0.64	13.27	98.47	2.39	1.33	0.39	0.01	10.76	4.03	0.19	0.9	0	0.08	0.06	0.12	0.3	0.22	0.43	4.03	0.15	0.41	14.65	0	0		-7.88	1.18	-3.59	64.25	97.16	907.44	458.34	1041.48	598.8	922.66	492.82	1019.33	483.01
4.137	0	0.09	0.07	0.02	0.1	0.21	0.1	0.08	0.39	0.39	99.59	0.57	12.35	98.52	2.67	1.9	0.39	0.01	10.75	3.59	0.19	0.77	0	0.09	0.06	0.11	0.27	0.21	0.41	4.55	0.15	0.22	13.84	0	0		-5.9	0.99	-3.18	65	97.66	905.12	457.04	1039.9	598.58	920.72	491.84	1017.94	482.45
4.17	0	0.09	0.07	0.02	0.1	0.19	0.1	0.09	0.34	0.34	99.63	0.55	11.34	97.79	3.8	2.87	0.34	0.01	9.56	4.45	0.17	0.57	0	0.1	0.06	0.1	0.22	0.18	0.38	4.77	0.15	0.15	13.56	0	0		0.03	3.05	-2.75	67.77	96.24	903.09	455.57	1040.22	600.79	920.96	491.61	1016.78	482.56
4.204	0	0.09	0.07	0.02	0.11	0.16	0.11	0.1	0.32	0.32	99.68	0.43	9.67	94.91	4.55	3.58	0.32	0.02	10.25	5.65	0.14	0.4	0	0.12	0.08	0.08	0.18	0.16	0.37	6.31	0.15	0.3	11.83	0	0		0.17	7.37	-3.44	67.58	94.69	901.94	455.71	1038.39	600.23	919.89	491.97	1014.05	481.98
4.237	0	0.09	0.07	0.02	0.12	0.17	0.12	0.11	0.29	0.29	99.66	0.41	9.9	98.52	5.07	3.96	0.29	0.02	11.83	4.97	0.13	0.27	0	0.12	0.1	0.07	0.18	0.14	0.33	6.38	0.15	0.11	11.51	0	0		0.31	1.02	-3.38	67.5	97.13	900.08	454.38	1038.05	600.82	917.41	490.66	1014.1	481.41
4.27	0	0.09	0.08	0.02	0.12	0.16	0.12	0.11	0.27	0.27	99.69	0.37	9.04	97.39	5.68	3.71	0.27	0.03	11.96	4.1	0.12	0.21	0	0.13	0.1	0.06	0.17	0.12	0.31	6.76	0.15	0.13	10.75	0	0		2.02	-3.9	-4.51	68.02	97.93	899.63	454.12	1038.53	601.97	916.15	491.83	1013.47	480.89
4.304	0	0.09	0.09	0.02	0.13	0.14	0.14	0.11	0.26	0.26	99.71	0.33	7.76	96.41	7.38	3.4	0.26	0.02	12.03	4.14	0.14	0.23	0	0.15	0.1	0.05	0.13	0.12	0.27	5.9	0.15	0.37	9.87	0	0		2.92	-5.54	-4.63	68.32	98.95	898.44	453.2	1038.68	602.54	915	491.85	1013.26	480.2
4.337	0	0.09	0.08	0.01	0.14	0.16	0.16	0.12	0.24	0.24	99.68	0.35	8.27	97.77	10.13	3.13	0.24	0.02	12.96	4.09	0.13	0.26	0	0.15	0.11	0.05	0.11	0.18	0.26	5.56	0.15	0.32	10.52	0	0		1.74	-3.11	-4.95	67.43	101.02	897.17	453	1038.71	603.39	913.07	491.95	1013.37	479.86
4.37	0	0.08	0.08	0.01	0.16	0.15	0.17	0.13	0.22	0.22	99.66	0.34	7.25	96.2	12.46	3.56	0.22	0.03	12.28	3.87	0.11	0.2	0	0.16	0.12	0.05	0.11	0.2	0.23	5.35	0.16	0.05	10.29	0	0		-1.86	5.85	-3.23	66.51	94.73	897.28	454.63	1036.36	601.54	916.69	491.45	1010.84	480.92
4.404	0	0.08	0.08	0.01	0.16	0.17	0.19	0.14	0.31	0.22	99.62	0.36	7.78	96.92	14.42	2.95	0.17	0.03	13.88	4.09	0.1	0.19	0	0.22	0.14	0.04	0.11	0.31	0.18	5.53	0.17	0.1	10.55	0	0		0.37	4.75	-4.32	67.43	94.09	897.07	455.16	1036.32	603.26	916.1	492.12	1009.61	481.66
4.437	0	0.08	0.08	0.01	0.16	0.16	0.2	0.15	0.33	0.21	99.61	0.36	7.35	97.37	15.17	2.8	0.15	0.04	13.23	3.53	0.07	0.13	0	0.21	0.17	0.04	0.11	0.33	0.2	5.29	0.16	0.25	10.55	0	0		-0.54	3.95	-5.26	66.7	95.5	896.88	456.47	1035.57	603.8	914.21	493.58	1009.04	482.28
4.471	0	0.07	0.08	0.01	0.16	0.2	0.21	0.15	0.3	0.25	99.59	0.42	8.68	97.87	16.55	2.2	0.11	0.03	14.15	3.44	0.06	0.1	0	0.25	0.2	0.03	0.12	0.3	0.15	5.15	0.19	0.09	11.7	0	0		1.94	2.86	-4.04	67.94	97.76	894.82	454.99	1035.65	604.28	912.94	493.76	1009.95	481.76
4.504	0	0.07	0.07	0.01	0.16	0.22	0.2	0.15	0.29	0.23	99.57	0.47	9.55	96.97	16.64	2.22	0.09	0.04	14.18	3.22	0.06	0.08	0	0.23	0.23	0.03	0.12	0.29	0.16	4.64	0.18	0.16	12.52	0	0		-0.66	4.67	-2.36	66.15	97.22	893.04	452.83	1037.36	605.55	914.34	490.73	1011.06	480.88
4.537	0	0.07	0.07	0.01	0.15	0.22	0.19	0.14	0.26	0.21	99.57	0.51	9.82	98.55	16.15	2.07	0.09	0.04	12.93	3.29	0.06	0.07	0	0.21	0.26	0.04	0.13	0.22	0.18	4.58	0.17	0.16	13.15	0	0		1.3	0.9	-4.84	67.17	99.58	894.05	452.26	1038.15	605.17	912.23	492.04	1010.97	479.18
4.571	0	0.07	0.06	0.01	0.14	0.25	0.17	0.13	0.26	0.16	99.51	0.59	11.54	97.85	13.87	2.05	0.08	0.04	13.28	3.05	0.06	0.07	0	0.16	0.26	0.04	0.14	0.2	0.2	4.62	0.14	0.12	14.16	0	0		3.03	2.9	-4.83	68.29	99.77	894.78	452.66	1038.44	605.3	912.67	492.66	1011.6	479.77
4.604	0	0.07	0.06	0.01	0.13	0.25	0.16	0.13	0.25	0.15	99.5	0.64	11.75	98.46	13.92	1.75	0.08	0.04	12.49	3.03	0.07	0.08	0	0.15	0.25	0.04	0.15	0.17	0.21	4.51	0.14	0.13	14.67	0	0		0.55	-1.2	-5.41	66.82	100.22	895.14	451.96	1039.03	604.55	912.44	491.94	1011.74	478.42
4.637	0	0.07	0.06	0.01	0.13	0.28	0.16	0.12	0.25	0.14	99.45	0.75	12.78	98.2	13.69	1.47	0.07	0.03	12.01	3.32	0.07	0.1	0	0.14	0.25	0.04	0.16	0.18	0.22	4.26	0.13	0.09	15.79	0	0		2.21	-2.01	-5.21	68.14	98.69	895.53	451.74	1038.25	603.41	913.21	491.66	1011	478.35
4.671	0	0.06	0.05	0.01	0.12	0.32	0.14	0.12	0.24	0.12	99.36	0.92	14.32	98.33	13.33	1.74	0.07	0.03	11.84	2.88	0.08	0.11	0	0.12	0.24	0.05	0.15	0.22	0.24	3.77	0.14	0.09	17.24	0	0		0.66	1.61	-4.51	67.47	98.41	895.83	452.59	1038.04	603.32	913.93	491.58	1011.56	479.22
4.704	0	0.06	0.05	0.01	0.12	0.34	0.14	0.12	0.25	0.12	99.32	0.94	14.83	98.44	13.07	1.68	0.07	0.03	12.6	3.15	0.09	0.12	0	0.12	0.25	0.05	0.14	0.2	0.24	3.43	0.13	0.66	17.37	0	0		2.85	-1.27	-5.33	68.66	100.7	896.08	452.52	1039.16	604.17	912.85	493.57	1012.48	478.87
4.738	0	0.06	0.05	0.01	0.12	0.38	0.15	0.12	0.24	0.11	99.23	1.07	15.74	97.17	14.13	1.74	0.08	0.03	12.85	3.51	0.08	0.1	0	0.11	0.24	0.06	0.13	0.21	0.3	2.75	0.12	24.76	18.34	0	0		8.92	4.33	-5.16	73.29	97.48	897.37	455.16	1037.63	605.59	914.51	494.73	1011.26	482.85
4.771	0	0.06	0.05	0.01	0.13	0.35	0.17	0.13	0.2	0.11	99.3	1.02	14.37	98.61	16.84	1.71	0.09	0.02	11.92	4.22	0.09	0.09	0	0.11	0.2	0.07	0.13	0.18	0.32	2.39	0.11	13.17	17.96	0	0		5.43	0.7	-3.75	71.18	97.42	897.07	455.5	1037.47	604.71	915.38	495.23	1011.99	482.72
4.804	0	0.06	0.05	0.01	0.15	0.32	0.2	0.16	0.18	0.11	99.35	0.94	12.8	98.76	20.95	1.8	0.11	0.02	11.72	4.8	0.09	0.07	0	0.11	0.18	0.07	0.12	0.13	0.34	2.24	0.1	9.16	17.37	0	0		5.27	-0.11	-3.67	71.01	96.34	896.83	455.24	1037.48	604.82	915.88	494.92	1011.41	482.51
4.838	0	0.06	0.05	0.01	0.17	0.36	0.24	0.18	0.18	0.12	99.28	1	12.91	98.67	24.72	1.63	0.12	0.02	12.79	6.13	0.12	0.06	0	0.1	0.18	0.08	0.14	0.16	0.38	2.19	0.09	3.12	17.82	0	0		-0.92	-0.47	-3.14	66.65	98.88	896.47	453.99	1040.09	605.63	915.99	492.89	1014.17	481.19
4.871	0	0.06	0.05	0.01	0.18	0.4	0.26	0.2	0.19	0.13	99.2	1.06	13.41	97.95	26.55	1.88	0.13	0.01	13.77	7.81	0.11	0.08	0	0.09	0.19	0.11	0.14	0.12	0.45	2.18	0.1	1.61	18.26	0	0		3.3	2.67	-4.3	68.73	100.42	896.5	452.85	1041.31	606.35	915.06	493.68	1014.56	480.15
4.904	0	0.06	0.04	0.01	0.17	0.55	0.25	0.2	0.19	0.12	98.9	1.19	16.05	96.69	26.06	2.07	0.12	0.02	17.73	8.56	0.1	0.08	0	0.09	0.19	0.12	0.14	0.12	0.47	2.29	0.1	0.72	19.06	0	0		2.75	5.13	-3.34	68.2	100.3	896.24	451.89	1042	606.16	916.04	492.39	1015.54	479.76
4.938	0	0.06	0.04	0.01	0.17	0.74	0.25	0.2	0.19	0.15	98.52	1.45	18.5	97.17	26.49	2.09	0.13	0.02	20.36	9.79	0.1	0.1	0	0.08	0.19	0.15	0.14	0.11	0.52	2.27	0.1	0.33	20.41	0	0		2.27	4.33	-3.9	67.98	99.78	897.14	451.84	1042.33	605.75	916.49	491.9	1015.49	479.43
4.971	0	0.06	0.04	0.01	0.17	0.78	0.25	0.2	0.18	0.15	98.45	1.54	19.02	96.88	26.25	2.08	0.13	0.02	20.48	11.08	0.08	0.13	0	0.09	0.18	0.15	0.15	0.1	0.54	2.3	0.1	0.34	20.79	0	0		1.58	4.83	-4.19	67.61	99.35	897.55	451.95	1041.94	604.84	916.55	491.91	1015.06	479.03
5.004	0	0.06	0.04	0.01	0.15	0.84	0.21	0.17	0.19	0.18	98.31	1.73	20.54	98.6	22.85	2.28	0.12	0.02	20.54	10.76	0.07	0.14	0	0.09	0.19	0.18	0.17	0.11	0.53	2.27	0.11	0.31	21.53	0	0		1.62	0.71	-4.38	67.81	100.03	898.24	451.13	1043.12	604.61	916.94	491.53	1016.08	478.22
5.038	0	0.07	0.04	0.01	0.13	0.77	0.18	0.15	0.22	0.2	98.47	1.68	20.5	96.28	19.33	2.5	0.13	0.03	19.12	11.05	0.07	0.14	0	0.08	0.22	0.2	0.19	0.12	0.58	2.18	0.12	0.22	21.36	0	0		0.06	5.73	-3.63	66.66	99.28	897.43	451.5	1042.53	604.8	917.23	491.1	1015.73	478.72
5.071	0	0.07	0.04	0.01	0.12	0.75	0.15	0.13	0.25	0.2	98.5	1.75	21.09	98.49	16.1	2.8	0.13	0.04	18.33	10.32	0.08	0.14	0	0.08	0.25	0.2	0.21	0.14	0.56	2.09	0.11	0.24	21.59	0	0		2.02	1.11	-4.32	67.85	99.65	897.9	451.02	1042.92	604.97	916.88	491.02	1015.73	478.46
5.105	0	0.07	0.04	0.01	0.11	0.7	0.13	0.12	0.25	0.24	98.59	1.77	21	98.63	14.18	3.12	0.14	0.04	17	9.51	0.11	0.15	0	0.09	0.25	0.24	0.18	0.18	0.61	1.99	0.12	0.42	21.69	0	0		2	0.63	-4.74	67.93	101.51	898.35	451.5	1043.14	605.08	915.9	491.79	1016.55	478.69
5.138	0	0.07	0.04	0.01	0.11	0.64	0.14	0.12	0.21	0.24	98.72	1.58	20.16	98.46	13.98	2.9	0.14	0.04	16.68	7.96	0.15	0.16	0	0.08	0.21	0.24	0.15	0.13	0.66	2.15	0.11	0.36	20.98	0	0		1.97	1.22	-4.54	68.5	99.57	899.19	453.64	1042.05	605.36	916.93	492.9	1015.76	480.74
5.171	0	0.06	0.04	0.01	0.11	0.68	0.14	0.12	0.17	0.22	98.63	1.65	20.66	98.5	14.27	2.45	0.15	0.03	17.36	7.52	0.17	0.16	0	0.08	0.17	0.22	0.14	0.07	0.65	2.18	0.11	0.46	21.23	0	0		0.84	-1.09	-5.34	68.38	99.96	902.11	455.76	1042.63	604.73	917.88	494.79	1016.99	481.81
5.205	0	0.07	0.04	0.01	0.11	0.6	0.14	0.12	0.18	0.23	98.81	1.45	19.53	98.08	13.76	2.02	0.18	0.02	16.52	7.65	0.26	0.19	0	0.07	0.14	0.23	0.15	0.06	0.8	2.72	0.13	0.18	20.44	0	0		3.23	-2.34	-5.31	70.3	102.19	903.55	457.45	1042.1	604.01	917.2	497.58	1018.37	483.15
5.238	0	0.07	0.04	0.01	0.11	0.5	0.13	0.11	0.18	0.2	99	1.33	18.46	98.61	12.09	1.69	0.18	0.01	14.55	6.16	0.28	0.16	0	0.06	0.12	0.2	0.15	0.05	0.81	2.96	0.15	0.04	19.88	0	0		-0.84	0.71	-7.73	67.99	98.66	902.52	458.58	1040.67	604.05	916.43	499.34	1013.51	481.77
5.271	0	0.07	0.04	0.01	0.11	0.52	0.13	0.12	0.18	0.17	98.95	1.4	18.83	98.49	12.27	1.68	0.17	0.01	14.65	5.98	0.25	0.15	0	0.05	0.09	0.17	0.15	0.05	0.83	3.77	0.18	0.06	20.2	0	0		0.02	1.1	-5.67	68.47	96.96	901.15	459.12	1039.12	604.73	917.23	498.48	1013.06	483.71
5.305	0	0.06	0.04	0.01	0.1	0.51	0.12	0.12	0.25	0.16	98.99	1.72	18.87	98.56	12.18	1.72	0.13	0.01	11.49	5.04	0.28	0.23	0	0.05	0.08	0.16	0.13	0.08	0.82	5.17	0.25	0.02	21.48	0	0		-4.28	-0.88	-4.16	64.77	98.95	899.47	458.42	1041.35	608.03	917.28	496.05	1015.56	484.53
5.338	0	0.06	0.04	0.01	0.1	0.48	0.12	0.12	0.25	0.15	99.05	1.58	18.3	96.2	12.32	1.77	0.13	0.01	11.54	4.67	0.26	0.29	0	0.06	0.09	0.15	0.13	0.1	0.76	5.24	0.25	0.04	20.95	0	0		-0.84	5.84	-2.84	66.58	96.75	898.47	457.87	1040.28	607.31	918.53	496.34	1014.57	484.61
5.371	0	0.06	0.04	0.01	0.11	0.48	0.13	0.13	0.26	0.13	99.05	1.35	17.83	97.43	13.31	1.87	0.12	0.01	13.41	4.59	0.31	0.41	0	0.06	0.08	0.13	0.13	0.11	0.7	5.77	0.26	0.06	19.97	0	0		-5.17	3.82	-1.32	64.61	97.79	898.25	457.07	1038.9	604.36	918.17	493.53	1015.5	484.1
5.405	0	0.06	0.04	0.01	0.11	0.46	0.13	0.13	0.28	0.12	99.09	1.18	17.46	98.48	12.54	1.96	0.12	0.01	14.61	4.31	0.27	0.41	0	0.06	0.1	0.1	0.15	0.2	0.57	5.47	0.28	0.02	18.99	0	0		-3.35	1.14	-2.26	64.54	102.09	897.38	453.9	1043.32	607.29	917	492.49	1018.52	481.77
5.438	0	0.06	0.04	0.01	0.11	0.57	0.13	0.12	0.28	0.11	98.86	1.19	19.5	97.67	10.96	2.15	0.11	0.02	18.47	3.63	0.22	0.29	0	0.06	0.13	0.1	0.18	0.26	0.52	5.34	0.28	0.02	19.05	0	0		-3.15	3.32	-2.54	64.63	101.08	897.6	452.59	1044.3	606.75	917.99	491.82	1018.4	480.16
5.472	0	0.06	0.05	0.01	0.11	0.66	0.14	0.12	0.33	0.12	98.67	1.07	20.54	97.73	10.73	2.09	0.12	0.03	22.62	3.17	0.12	0.12	0	0.06	0.17	0.09	0.17	0.33	0.43	5.37	0.3	0.04	18.31	0	0		-0.8	3.2	-4.04	65.58	101.01	897.8	452.39	1044.07	607.3	916.84	491.5	1017.19	480
5.505	0	0.06	0.05	0.01	0.11	0.59	0.14	0.12	0.34	0.13	98.83	0.99	19.37	97.77	11.17	2.1	0.13	0.04	21.47	3.14	0.13	0.12	0	0.05	0.21	0.09	0.15	0.34	0.41	5.52	0.29	0.02	17.78	0	0		-2.76	3.09	-2.64	64.78	100.56	897.83	452.1	1044.65	606.89	918.42	490.76	1018.41	480.04
5.538	0	0.06	0.05	0.01	0.11	0.56	0.13	0.12	0.32	0.12	98.88	1	19.23	98.12	10.3	1.99	0.12	0.06	20.59	2.63	0.12	0.1	0	0.06	0.3	0.09	0.15	0.32	0.4	5.39	0.28	0.03	17.83	0	0		-1.3	2.22	-4	65.22	100.57	897.54	452.06	1044.25	607.53	917.03	490.96	1016.98	479.78
5.572	0	0.07	0.05	0.01	0.11	0.44	0.13	0.11	0.34	0.12	99.12	0.86	17.34	98.52	9.22	1.73	0.12	0.07	18.35	2.18	0.14	0.1	0	0.06	0.34	0.09	0.15	0.32	0.35	5.89	0.29	0.03	16.74	0	0		-1.37	1.01	-3.79	65.17	99.78	897.59	452.05	1044.28	607.77	917.6	490.37	1016.85	480.09
5.605	0	0.07	0.05	0.01	0.1	0.46	0.12	0.1	0.35	0.13	99.07	0.9	18	98.21	8.37	1.51	0.13	0.07	18.68	2.41	0.17	0.1	0	0.06	0.35	0.1	0.14	0.32	0.34	5.13	0.28	1.56	17.08	0	0		6.5	1.99	-3.6	70.48	99.12	898.19	452.98	1043.29	608.33	917.91	492.34	1016.51	482.23
5.638	0	0.07	0.06	0.01	0.11	0.38	0.13	0.1	0.41	0.14	99.23	0.78	16.14	97.56	9.11	1.23	0.14	0.08	17.14	2.1	0.17	0.07	0	0.07	0.41	0.1	0.14	0.38	0.35	4.59	0.24	30.41	16.12	0	0		7.72	-3.55	-3.55	72.1	98.6	901.75	455.12	1043.47	606.8	919.87	492.73	1018.21	485.43
5.672	0	0.07	0.06	0.01	0.11	0.3	0.14	0.11	0.41	0.14	99.4	0.68	13.75	98.2	10.57	1.14	0.14	0.07	14.82	2.12	0.18	0.06	0	0.08	0.41	0.11	0.13	0.34	0.3	3.68	0.22	19.54	15.09	0	0		2.81	2	-3.38	69.41	97.66	900.75	455.79	1041.36	605.13	919.22	494.02	1016.28	483.27
5.705	0	0.07	0.06	0.01	0.13	0.3	0.17	0.12	0.43	0.16	99.41	0.65	12.92	97.76	13.7	0.98	0.16	0.06	15.22	2.67	0.23	0.07	0	0.09	0.43	0.12	0.11	0.37	0.3	3.31	0.2	18.88	14.81	0	0		3.52	-3.13	-3.3	69.16	98.21	900.69	455.28	1041.71	605.95	918.93	492.4	1016.76	483.78
5.739	0	0.07	0.06	0.01	0.14	0.32	0.19	0.13	0.4	0.16	99.36	0.7	12.94	97.22	16.83	1.08	0.16	0.05	15.49	3.29	0.25	0.11	0	0.12	0.4	0.15	0.11	0.26	0.27	2.62	0.17	13.57	15.33	0	0		2.42	-4.23	-3.1	68.08	99.39	901.17	455.21	1043.99	607.46	919.83	492.83	1018.82	483.84
5.772	0	0.06	0.06	0.01	0.15	0.35	0.22	0.15	0.39	0.17	99.3	0.72	12.92	98.53	20.03	1.05	0.17	0.03	16.68	4.47	0.25	0.14	0	0.15	0.39	0.16	0.12	0.24	0.26	2.18	0.16	3.85	15.49	0	0		1.15	0.96	-3.83	67.47	102.69	901.04	454.31	1045.31	606.92	918.34	493.94	1020.32	481.84
5.805	0	0.06	0.06	0.01	0.18	0.42	0.27	0.18	0.36	0.19	99.15	0.76	13.5	97.46	24.56	0.95	0.19	0.02	19.41	6.7	0.26	0.19	0	0.14	0.36	0.17	0.13	0.25	0.28	2.19	0.16	4.73	15.86	0	0		1.35	3.76	-2.62	67.75	101.72	900.18	453.54	1045.55	606.68	919.57	493.9	1020.52	481.38
5.839	0	0.07	0.05	0.01	0.19	0.53	0.32	0.2	0.35	0.21	98.93	0.84	14.82	97.41	27.53	0.92	0.21	0.02	22.08	10.26	0.2	0.2	0	0.13	0.35	0.21	0.13	0.22	0.29	1.85	0.14	5.08	16.6	0	0		0.88	3.86	-1.65	67.16	102.03	899.05	452.09	1047.17	607.9	920.38	492.84	1021.7	480.8
5.872	0	0.06	0.05	0.01	0.22	0.51	0.38	0.24	0.29	0.24	98.99	0.96	13.6	98.52	32.68	0.82	0.23	0.01	19.38	10.44	0.16	0.14	0	0.11	0.29	0.24	0.11	0.13	0.33	1.76	0.14	1.92	17.52	0	0		1.3	-1.01	-3.17	67.09	99.04	899.28	451.21	1049.85	610.38	922.34	493.57	1020.35	479.27
5.905	0	0.06	0.05	0.01	0.22	0.49	0.37	0.25	0.27	0.24	99.01	1.01	13.4	97.46	33.12	0.79	0.23	0.01	18.12	11.32	0.14	0.11	0	0.1	0.27	0.24	0.11	0.09	0.37	2.01	0.14	1.17	17.9	0	0		-1.04	3.77	-3.04	65.38	98.4	899.37	451.24	1050.74	611.32	923.2	492.05	1020.81	479.54
5.939	0	0.06	0.05	0.01	0.21	0.5	0.35	0.24	0.28	0.28	99	1.07	13.85	97.72	31.99	0.87	0.28	0.02	17.6	11.27	0.13	0.09	0	0.09	0.22	0.28	0.1	0.06	0.48	2.33	0.13	0.32	18.31	0	0		-1.44	3.2	-2.76	65.1	99.29	899.45	451.47	1050.57	611.43	922.81	491.4	1021.47	480.21
5.972	0	0.06	0.05	0.01	0.19	0.45	0.3	0.22	0.27	0.29	99.1	1.15	13.58	98.68	30.02	0.91	0.27	0.02	14.63	9.46	0.12	0.07	0	0.08	0.18	0.29	0.09	0.04	0.51	2.6	0.13	1	18.82	0	0		-2.92	-0.43	-3.29	64.38	98.47	899.68	450.75	1052.18	611.85	923.82	491.66	1021.45	478.79
6.005	0	0.06	0.05	0.01	0.17	0.51	0.27	0.2	0.27	0.28	98.98	1.2	15.25	96.99	27.14	0.93	0.27	0.02	16.29	6.95	0.12	0.06	0	0.07	0.16	0.28	0.09	0.04	0.58	3	0.12	0.12	19.15	0	0		1.66	4.63	-2.38	66.7	97.5	899.71	451.17	1050.92	611.81	924.35	491.58	1021.24	480.58
6.039	0	0.05	0.04	0.01	0.17	0.55	0.25	0.2	0.31	0.31	98.9	1.35	16.12	97.69	26.38	0.91	0.31	0.03	16.02	5.17	0.14	0.07	0	0.06	0.13	0.3	0.07	0.05	0.72	3.16	0.12	0.27	19.95	0	0		-5.16	-3.27	-2.72	63.38	100.37	900.43	450.41	1053.07	611.3	923.94	490.38	1023.63	478.7
6.072	0	0.05	0.04	0.01	0.16	0.55	0.23	0.19	0.27	0.29	98.91	1.35	16.44	95.94	24.81	1.11	0.27	0.05	15.89	2.92	0.12	0.06	0	0.06	0.12	0.29	0.07	0.05	0.77	3.56	0.12	0.15	19.96	0	0		1.35	6.19	-1.91	66.35	98.2	899.85	450.98	1051.46	611.83	924.68	491.26	1022.31	480.67
6.106	0	0.05	0.04	0.01	0.16	0.56	0.23	0.2	0.29	0.3	98.87	1.46	16.74	98.58	24.92	1.23	0.29	0.06	15.44	1.93	0.14	0.07	0	0.05	0.1	0.3	0.07	0.06	0.98	4.4	0.12	0.28	20.46	0	0		-0.47	-0.8	-2.14	65.77	99.36	901.02	450.5	1052.1	610.75	924.68	490.08	1023.52	480
6.139	0	0.04	0.04	0.01	0.14	0.69	0.19	0.19	0.26	0.28	98.61	1.92	19.19	98.36	22.66	1.48	0.26	0.07	15.71	1.51	0.13	0.08	0	0.04	0.1	0.28	0.08	0.05	1.11	5.53	0.13	0.25	22.19	0	0		-0.92	1.54	-3.68	65.32	99.06	901.27	451.1	1052.32	611.44	924.01	491.15	1022.4	479.61
6.172	0	0.04	0.03	0.01	0.14	0.7	0.18	0.19	0.24	0.28	98.6	1.95	19.56	98.18	21.59	1.73	0.24	0.08	15.73	1.19	0.11	0.07	0	0.04	0.09	0.28	0.08	0.04	1.15	5.83	0.13	0.21	22.3	0	0		-3.9	2.07	-2.61	63.87	100.64	901.49	451.33	1053.75	612.13	924.77	490.74	1024.85	480.11
6.206	0	0.04	0.03	0.01	0.13	0.95	0.17	0.21	0.18	0.26	98.1	2.97	22.48	97.55	21.53	1.85	0.18	0.09	15.8	1.04	0.12	0.08	0	0.02	0.09	0.26	0.07	0.04	1.51	9.16	0.14	0.24	24.98	0	0		-1.9	3.57	-2.59	64.75	99.22	901.15	451.61	1053.11	612.47	925.08	491.38	1023.7	480.58
6.239	0	0.04	0.03	0.01	0.12	0.97	0.16	0.21	0.18	0.26	98.05	3	22.8	98.53	21.08	1.97	0.18	0.09	16.19	0.92	0.11	0.08	0	0.02	0.08	0.26	0.09	0.03	1.5	9.48	0.13	0.23	25.03	0	0		-1.24	-0.98	-2.57	65.44	100.05	903.06	451.06	1054.67	611.91	926.28	490.57	1025.82	480.42
6.272	0	0.04	0.03	0.01	0.13	0.98	0.17	0.23	0.16	0.24	98.04	3.14	22.8	97.06	21.73	2.08	0.16	0.08	15.71	0.88	0.09	0.06	0	0.02	0.09	0.24	0.09	0.04	1.53	9.96	0.12	0.29	25.33	0	0		-0.97	4.52	-2.63	65.53	99.95	902.71	451.72	1053.33	611.18	925.55	491.38	1024.93	480.66
6.306	0	0.04	0.03	0.01	0.12	1.03	0.16	0.25	0.11	0.23	97.94	3.38	23.38	97.36	21.39	2.66	0.11	0.09	15.64	0.74	0.08	0.04	0	0.01	0.1	0.23	0.09	0.05	1.63	11.92	0.11	0.14	25.81	0	0		-2.26	3.96	-2.26	64.86	100.56	903.07	451.75	1053.72	610.89	925.87	491.09	1025.89	480.68
6.339	0	0.04	0.03	0.01	0.12	0.98	0.15	0.23	0.11	0.22	98.05	3.36	23.18	98.46	20.38	2.88	0.1	0.09	14.79	0.75	0.06	0.03	0	0.01	0.11	0.22	0.09	0.08	1.56	11.06	0.11	0.12	25.76	0	0		-1.88	1.22	-2.41	65.31	100.31	904.27	451.82	1054.52	610.77	926.84	491.09	1026.62	480.76
6.372	0	0.04	0.03	0.01	0.12	0.95	0.15	0.24	0.12	0.19	98.1	3.39	22.95	98.53	20.55	3.17	0.08	0.09	14.13	0.73	0.05	0.03	0	0.01	0.12	0.19	0.09	0.11	1.59	11.01	0.1	0.19	25.83	0	0		-1.59	0.98	-2.53	65.53	99.48	905	451.96	1055.08	610.87	927.83	491.26	1026.77	480.82
6.406	0	0.04	0.03	0.01	0.12	0.88	0.15	0.23	0.12	0.16	98.24	3.19	22.33	98.48	20.34	3.21	0.06	0.08	13.55	0.69	0.06	0.03	0	0.01	0.12	0.16	0.09	0.11	1.49	10.63	0.09	0.31	25.43	0	0		-0.93	1.15	-3.1	65.7	99.57	905.81	452.14	1055.72	611.22	928.09	491.47	1027.1	480.94
6.439	0	0.04	0.03	0.01	0.11	0.86	0.13	0.2	0.15	0.16	98.29	3.1	22.7	97.94	17.4	3.47	0.06	0.08	13.46	0.61	0.06	0.03	0	0.01	0.15	0.16	0.1	0.12	1.43	10.28	0.09	0.15	25.24	0	0		-3.88	-2.68	-2.14	64.33	100.73	907.01	451.81	1058.04	611.3	929.88	490.76	1030.12	480.76
6.473	0	0.04	0.03	0.01	0.11	0.77	0.12	0.18	0.18	0.15	98.46	2.73	22.14	98.56	15.37	4.15	0.04	0.09	13.12	0.53	0.06	0.03	0	0.01	0.18	0.15	0.1	0.09	1.48	9.27	0.08	0.09	24.43	0	0		-2.58	0.87	-2.93	64.74	100.79	907.56	451.95	1058.43	611.83	929.76	490.8	1030.06	480.92
6.506	0	0.04	0.03	0.01	0.11	0.85	0.11	0.17	0.21	0.14	98.3	2.89	23.32	98.65	13.72	4.54	0.04	0.09	14.2	0.48	0.07	0.03	0	0.01	0.21	0.14	0.1	0.1	1.48	8.13	0.08	0.11	24.79	0	0		0.58	-0.53	-2.03	66.54	100.48	908.22	450.89	1060.04	612.1	931.73	490.71	1031.73	480.88
6.539	0	0.04	0.03	0.01	0.1	0.96	0.1	0.15	0.2	0.14	98.08	3.18	24.73	97.22	12.14	3.88	0.04	0.09	15.19	0.48	0.08	0.05	0	0.01	0.2	0.14	0.1	0.09	1.47	7.68	0.08	0.5	25.41	0	0		0.66	-4.23	-2.53	66.37	101.13	910.81	450.47	1063.31	612.98	933.84	489.96	1034.55	480.77
6.573	0	0.04	0.02	0.01	0.09	1.16	0.1	0.14	0.22	0.13	97.67	3.76	26.5	98.02	11.71	3.7	0.04	0.09	16.48	0.53	0.09	0.06	0	0.01	0.22	0.13	0.11	0.09	1.44	7.35	0.07	0.19	26.49	0	0		-0.27	2.48	-0.84	66.19	99.07	909.59	450.08	1062.23	611.99	935.13	489.14	1033.85	480.76
6.606	0	0.04	0.02	0.01	0.09	1.1	0.1	0.14	0.19	0.13	97.79	3.76	25.99	97.82	12.23	3.58	0.04	0.1	15.5	0.59	0.11	0.08	0	0.02	0.19	0.13	0.1	0.08	1.49	6.89	0.07	0.17	26.5	0	0		-6.09	-2.97	-1.82	63.94	99.41	915.36	451.76	1066.24	611.09	939.02	489.33	1038.06	480.75
6.639	0	0.04	0.02	0.01	0.09	0.98	0.09	0.13	0.17	0.13	98.04	3.77	25.37	97.82	10.92	3.58	0.04	0.12	13.35	0.57	0.11	0.09	0	0.02	0.17	0.13	0.1	0.07	1.52	6.76	0.06	0.19	26.51	0	0		-5.92	-2.97	-2.86	63.51	98.98	914.67	450.84	1066.43	611.49	938.24	488.86	1036.78	479.49
6.673	0	0.04	0.02	0.01	0.09	0.89	0.09	0.13	0.14	0.13	98.22	3.66	24.67	97.41	10.76	3.88	0.03	0.12	12.07	0.53	0.1	0.07	0	0.01	0.14	0.13	0.09	0.06	1.55	6.67	0.05	0.21	26.31	0	0		-7.11	-3.86	-1.31	62.84	98.92	914.17	449.94	1067.14	611.57	939.46	487.1	1038.1	479.56
6.706	0	0.04	0.02	0.01	0.09	0.81	0.09	0.13	0.11	0.12	98.37	3.58	23.91	96.01	10.9	3.63	0.03	0.12	10.72	0.57	0.13	0.07	0	0.01	0.11	0.12	0.07	0.04	1.54	6.68	0.05	0.13	26.17	0	0		-5.59	-6.1	-2.07	63.17	96.52	917.15	449.95	1070.38	613.33	943.16	486.04	1039.5	480.17
6.74	0	0.04	0.02	0.01	0.09	0.9	0.09	0.13	0.1	0.1	98.2	3.72	24.7	94.12	10.95	3.05	0.03	0.11	12.03	0.61	0.21	0.08	0	0.01	0.1	0.1	0.07	0.04	1.46	5.6	0.04	0.08	26.42	0	0		-5.72	-8.14	-2.31	63.1	96.52	919.28	450.32	1071.46	612.61	944.55	486.17	1040.89	480.26
6.773	0	0.04	0.02	0.01	0.09	0.96	0.09	0.13	0.08	0.1	98.07	3.97	25.12	94.73	11.82	3.18	0.03	0.12	12.43	0.58	0.23	0.09	0	0.01	0.08	0.1	0.06	0.05	1.49	5.44	0.04	0.15	26.84	0	0		-4.89	-7.56	-1.75	63.33	96.89	918.74	450.31	1070.87	612.52	944.21	486.23	1040.94	480.65
6.806	0	0.04	0.02	0.01	0.09	1.05	0.1	0.13	0.07	0.11	97.89	4.14	25.69	95.9	12.38	3.24	0.03	0.13	13.44	0.5	0.32	0.14	0	0.01	0.07	0.11	0.05	0.05	1.39	5.3	0.04	0.27	27.12	0	0		-2.88	-6.23	-2.68	64.04	96.31	918.53	450.43	1070.26	612.67	943.45	486.94	1039.56	480.73
6.84	0	0.04	0.02	0.01	0.08	1.27	0.09	0.12	0.06	0.12	97.47	5.05	27.67	98.7	10.99	2.81	0.04	0.15	14.22	0.49	0.32	0.16	0	0.01	0.06	0.12	0.05	0.06	1.54	5	0.04	0.21	28.41	0	0		2.49	-0.36	-1.3	67.77	100.18	919.2	451.25	1069.18	611.89	942.33	488.18	1042.38	483.02
6.873	0	0.04	0.02	0.01	0.07	1.33	0.08	0.11	0.07	0.13	97.34	5.39	28.45	97.94	9.36	2.02	0.05	0.12	14.21	0.5	0.34	0.19	0	0.01	0.06	0.13	0.05	0.07	1.64	4.99	0.03	0.6	28.84	0	0		1.31	-2.7	-1.86	67.6	97.25	920.04	452.28	1067.74	610.26	943.14	489.16	1040.17	482.66
6.906	0	0.04	0.02	0.01	0.07	1.19	0.08	0.11	0.08	0.13	97.63	4.85	27.58	98.77	8.66	1.71	0.04	0.12	13.56	0.52	0.37	0.27	0	0.02	0.05	0.13	0.05	0.08	1.61	4.99	0.03	0.17	28.15	0	0		1.06	-0.09	-2.23	67.59	96.74	920.23	453.45	1066.43	609.94	942.59	489.71	1039.14	483.47
6.94	0	0.05	0.02	0.01	0.07	1.09	0.07	0.1	0.08	0.13	97.82	4.97	27.43	98.63	6.57	1.49	0.05	0.15	11.7	0.44	0.3	0.3	0	0.02	0.05	0.13	0.05	0.08	1.66	4.91	0.03	0.03	28.3	0	0		-0.24	-0.61	-2.6	67.05	95.19	919.68	454.84	1064.64	609.48	942.03	491.51	1036.9	483.71
6.973	0	0.05	0.02	0.01	0.07	0.87	0.07	0.09	0.09	0.13	98.27	4.26	25.82	98.59	5.26	1.51	0.04	0.18	9.63	0.35	0.2	0.36	0	0.02	0.05	0.13	0.05	0.09	1.59	4.92	0.03	0.04	27.3	0	0		-1.78	-0.77	-2.15	66.22	95.67	917.74	454.47	1062.84	608.68	940.24	491.11	1035.58	483.15
7.006	0	0.05	0.03	0.01	0.07	0.73	0.07	0.09	0.08	0.11	98.54	3.75	24.62	98.69	4.1	1.51	0.04	0.21	8.24	0.28	0.14	0.34	0	0.02	0.05	0.11	0.06	0.08	1.51	4.91	0.03	0.02	26.47	0	0		-1.5	-0.37	-2.26	66.24	96.56	916.24	454.81	1061.17	608.72	938.13	491.71	1034.33	483.4
7.04	0	0.05	0.03	0.01	0.07	0.6	0.07	0.08	0.07	0.11	98.8	3	23.11	98.75	2.89	1.51	0.03	0.24	7.6	0.24	0.1	0.33	0	0.02	0.05	0.11	0.06	0.07	1.54	5.33	0.03	0.04	25.04	0	0		-1.04	0.17	-2.76	66.52	95.12	915.51	455.03	1060.09	608.78	937.65	492.19	1032.35	483.24
7.073	0	0.06	0.03	0.01	0.07	0.54	0.07	0.08	0.08	0.1	98.91	2.63	22.35	98.36	2.02	1.9	0.03	0.32	7.47	0.22	0.09	0.31	0	0.02	0.05	0.1	0.07	0.08	1.48	5.55	0.03	0.03	24.2	0	0		-3.67	1.53	-2.63	64.95	98.49	913.83	454.9	1059.14	608.4	934.69	492.29	1032.72	482.72
7.107	0	0.06	0.03	0.01	0.07	0.52	0.07	0.08	0.1	0.09	98.95	2.17	21.81	98.53	1.72	1.79	0.03	0.31	9.18	0.22	0.12	0.37	0	0.02	0.05	0.09	0.07	0.1	1.37	5.78	0.04	0.05	22.96	0	0		-1.91	-0.98	-4.23	65.75	95.69	913.15	455.03	1058.93	609.83	934.62	493.55	1029.64	482.23
7.14	0	0.06	0.04	0.01	0.07	0.44	0.07	0.08	0.1	0.07	99.13	1.8	20.26	98.32	1.31	2.33	0.03	0.38	8.26	0.18	0.14	0.38	0	0.02	0.05	0.07	0.07	0.1	1.26	6.2	0.04	0.03	21.79	0	0		-1.84	1.66	-3.01	66.18	96.56	913.43	455.74	1057.88	608.85	934.62	493.33	1030.67	483.46
7.173	0	0.06	0.04	0.01	0.07	0.43	0.07	0.08	0.1	0.07	99.13	1.78	20.23	98.41	1.22	2.03	0.03	0.3	8.3	0.19	0.14	0.39	0	0.02	0.05	0.07	0.08	0.1	1.27	6.6	0.04	0.03	21.73	0	0		-3.21	-1.36	-4.56	65.13	96.52	912.45	455.08	1058.85	609.98	933.63	494.38	1029.31	481.65
7.207	0	0.06	0.04	0.01	0.07	0.42	0.07	0.08	0.1	0.06	99.15	1.64	19.94	98.75	1.13	2.11	0.03	0.28	8.91	0.21	0.16	0.46	0	0.03	0.06	0.06	0.09	0.1	1.12	6.31	0.05	0.02	21.2	0	0		-2.4	-0.15	-2.97	65.69	97.54	912.5	455.72	1058.5	610.12	934	494.19	1030.94	483.37
7.24	0	0.06	0.04	0.01	0.07	0.39	0.07	0.08	0.08	0.06	99.22	1.64	19.37	98.67	1.24	2.23	0.03	0.26	7.58	0.23	0.13	0.34	0	0.02	0.06	0.06	0.09	0.08	1.14	6.55	0.05	0.02	21.2	0	0		-2.16	-0.48	-3.52	65.67	96.4	912.55	456.47	1058.71	611.28	934.36	495.19	1030.1	483.86
7.273	0	0.06	0.04	0.01	0.07	0.38	0.07	0.09	0.1	0.07	99.25	1.49	18.91	98.46	1.25	2.16	0.03	0.23	8	0.25	0.11	0.32	0	0.02	0.07	0.07	0.09	0.1	1.12	7.02	0.06	0.02	20.6	0	0		-4.36	-1.21	-3.01	64.37	98.96	912.31	456.61	1059.43	611.76	933.58	495.19	1031.92	484.08
7.307	0	0.07	0.05	0.01	0.08	0.28	0.08	0.09	0.12	0.06	99.44	1.1	16.14	98.45	1.39	2.26	0.02	0.2	6.71	0.24	0.11	0.28	0	0.03	0.08	0.06	0.09	0.12	1.13	7.91	0.07	0.01	18.53	0	0		-6.05	-1.25	-3.25	63.51	99.63	912.9	457.78	1059.23	611.77	933.23	495.85	1032.24	484.76
7.34	0	0.07	0.05	0.01	0.08	0.25	0.08	0.09	0.12	0.06	99.51	1.04	15.06	98.52	1.68	1.96	0.02	0.16	5.28	0.24	0.09	0.23	0	0.03	0.08	0.06	0.09	0.12	1.1	7.58	0.08	0.02	18.14	0	0		-8.12	-1	-3.74	62.24	102.08	912.45	457.16	1060.64	612.56	932.08	495.88	1033.44	483.71
7.373	0	0.07	0.05	0.01	0.08	0.22	0.08	0.09	0.15	0.06	99.57	0.89	13.78	96.56	1.88	2.18	0.02	0.17	5.2	0.18	0.12	0.3	0	0.02	0.08	0.06	0.08	0.15	1.02	8.34	0.09	0.01	17.02	0	0		-0.58	5.32	-3.31	65.47	95.27	911.11	457.04	1058.77	614.15	934.42	495.37	1029.17	485.39
7.407	0	0.07	0.05	0.01	0.09	0.21	0.08	0.1	0.09	0.05	99.57	0.85	13.51	98.14	2.37	1.86	0.02	0.15	5.59	0.22	0.16	0.31	0	0.02	0.08	0.05	0.09	0.09	0.86	8.78	0.09	0.04	16.7	0	0		-6.61	-2.18	-3.29	62.18	100.6	911.43	456.43	1061.2	614.22	932.91	495.02	1032.91	484
7.44	0	0.07	0.05	0.01	0.09	0.22	0.08	0.1	0.09	0.05	99.57	0.83	13.55	97.45	2.73	2.65	0.02	0.2	6.29	0.16	0.17	0.26	0	0.02	0.08	0.05	0.07	0.07	0.85	8.59	0.09	0.01	16.54	0	0		-4.69	3.79	-3.3	62.52	97.39	910.08	457.1	1059.73	615.31	933.28	495.62	1030.09	484.9
7.474	0	0.07	0.05	0.01	0.09	0.25	0.09	0.11	0.09	0.05	99.49	0.87	14.53	97.08	3.69	3	0.03	0.18	8.43	0.16	0.22	0.22	0	0.02	0.08	0.05	0.07	0.05	0.88	8.63	0.09	0.02	16.81	0	0		-8.71	-4.48	-4.22	60.85	100.27	911.18	457.53	1060.39	614.94	931.77	495.05	1031.48	484.56
7.507	0	0.07	0.05	0.01	0.09	0.26	0.09	0.11	0.09	0.06	99.48	0.89	14.63	98.75	4.28	3.01	0.03	0.19	8.46	0.17	0.19	0.2	0	0.01	0.09	0.06	0.07	0.05	0.8	8.3	0.09	0.01	17	0	0		-5.21	-0.16	-3.69	62.76	95.32	912.17	457.31	1059.15	612.93	934.79	494.93	1029.55	484.51
7.54	0	0.06	0.05	0.01	0.1	0.25	0.09	0.11	0.08	0.06	99.5	0.88	14.2	97.92	5.32	3.37	0.03	0.2	8.14	0.18	0.15	0.16	0	0.02	0.08	0.06	0.08	0.08	0.78	8.02	0.08	0.02	16.92	0	0		-6.87	-2.75	-1.78	62.21	100.1	911.29	455.79	1059.61	611.49	933.42	493.82	1033.01	483.71
7.574	0	0.06	0.05	0.01	0.1	0.28	0.1	0.12	0.1	0.07	99.44	0.94	14.93	93.07	6.14	3.57	0.04	0.2	9.06	0.18	0.16	0.18	0	0.01	0.08	0.07	0.08	0.1	0.75	8	0.08	0.02	17.42	0	0		-8.25	-9.01	-3.36	61.5	94.91	912.86	456.36	1058.75	610.56	935.2	492.77	1029.62	483.21
7.607	0	0.06	0.04	0.01	0.1	0.32	0.1	0.12	0.16	0.07	99.37	1.03	15.81	97.54	6.78	4.06	0.04	0.22	9.88	0.2	0.15	0.16	0	0.01	0.1	0.07	0.09	0.16	0.72	7.99	0.08	0.04	18.07	0	0		-4.94	-3.59	-2.24	63.31	100.73	912.13	454.89	1059.78	610.23	933.24	493.4	1033.42	482.82
7.64	0	0.06	0.04	0.01	0.1	0.35	0.1	0.13	0.17	0.08	99.3	1.09	16.39	98.69	8.08	3.91	0.04	0.17	11.06	0.29	0.2	0.22	0	0.01	0.11	0.08	0.1	0.17	0.68	7.89	0.09	0.23	18.43	0	0		-2.02	0.37	-4.23	64.42	100.7	912.25	454.7	1060.13	611.3	932.1	494.06	1032.1	482.27
7.674	0	0.05	0.04	0.01	0.11	0.44	0.11	0.13	0.17	0.1	99.11	1.27	18.08	98.64	9.41	4.28	0.05	0.18	13.03	0.36	0.24	0.31	0	0.01	0.14	0.1	0.12	0.17	0.64	7.18	0.09	0.24	19.53	0	0		-1.58	-0.57	-4.76	64.73	99.46	912.01	455.14	1058.82	610.97	931.57	494.23	1030.34	482.46
7.707	0	0.06	0.04	0.01	0.11	0.42	0.11	0.13	0.17	0.11	99.15	1.25	17.74	97.26	9.38	3.89	0.05	0.18	12.44	0.52	0.23	0.34	0	0.01	0.17	0.11	0.13	0.17	0.66	7.2	0.09	0.08	19.44	0	0		1.91	4.15	-4.01	67.07	97.52	910.59	455.43	1056.15	609.99	931.25	495.27	1027.99	482.98
7.741	0	0.06	0.04	0.01	0.11	0.35	0.11	0.13	0.22	0.12	99.3	1.15	16.25	98.14	9.13	3.72	0.06	0.18	10.33	0.59	0.18	0.44	0	0.01	0.22	0.12	0.16	0.17	0.61	6.93	0.11	0.06	18.82	0	0		-0.24	2.18	-3.77	66.1	97.41	909.76	455.39	1055	609.1	930.49	494.98	1027.1	482.51
7.774	0	0.06	0.04	0.01	0.11	0.31	0.11	0.13	0.26	0.13	99.39	1.05	15.08	97.89	9.15	4.49	0.06	0.19	9.13	0.65	0.16	0.41	0	0.02	0.26	0.13	0.17	0.19	0.6	6.9	0.12	0.05	18.2	0	0		-1.65	2.8	-3.31	65.36	97.9	908.6	455.11	1053.22	607.74	929.08	494.11	1026.25	482.14
7.807	0	0.06	0.05	0.01	0.11	0.26	0.11	0.13	0.29	0.13	99.48	1	13.78	98.68	9.16	4.79	0.07	0.19	7.06	0.73	0.14	0.36	0	0.02	0.29	0.13	0.2	0.22	0.58	6.88	0.13	0.04	17.81	0	0		-3.53	0.43	-3.98	64.35	99.43	908.02	454.92	1052.26	606.82	926.99	493.88	1025.61	481.26
7.841	0	0.06	0.04	0.01	0.11	0.3	0.1	0.13	0.32	0.16	99.4	1.16	15.1	98	8.59	4.8	0.09	0.18	7.34	1.08	0.17	0.4	0	0.02	0.32	0.16	0.22	0.31	0.53	6.67	0.13	0.31	18.88	0	0		-0.87	-2.55	-4.23	65.69	100.5	909.48	455.26	1052.71	606.95	927.05	493.91	1026.87	482.25
7.874	0	0.06	0.04	0.01	0.1	0.33	0.1	0.12	0.31	0.2	99.33	1.23	15.98	97.99	8.55	4.14	0.09	0.14	8.36	1.63	0.25	0.45	0	0.02	0.31	0.2	0.23	0.29	0.52	6.27	0.14	6.75	19.32	0	0		3.1	-2.57	-3.95	68.6	97.95	910.24	455.71	1053.06	607.39	929.27	495.61	1026.41	482.97
7.907	0	0.06	0.04	0.01	0.1	0.35	0.09	0.12	0.31	0.22	99.29	1.23	16.69	98.26	7.23	4.67	0.09	0.14	9.51	1.73	0.35	0.48	0	0.03	0.31	0.22	0.26	0.27	0.51	6.04	0.14	2.78	19.31	0	0		2.39	-1.84	-4.27	67.83	99.74	909.93	455.15	1052.94	607.16	927.8	494.42	1026.84	482.58
7.941	0	0.06	0.04	0.01	0.1	0.38	0.09	0.12	0.28	0.27	99.24	1.25	17.46	98.16	6.25	5.33	0.09	0.14	10.6	1.55	0.43	0.5	0	0.04	0.28	0.27	0.27	0.23	0.54	6.18	0.17	0.41	19.42	0	0		-0.83	-2.11	-3.42	66.23	98.32	909.62	454.46	1053.78	606.79	929.5	493.81	1027.06	481.52
7.974	0	0.06	0.04	0.01	0.09	0.43	0.09	0.11	0.26	0.29	99.13	1.37	18.51	96.91	6.48	4.27	0.1	0.11	11.64	1.76	0.48	0.47	0	0.04	0.26	0.29	0.29	0.18	0.56	6.07	0.18	0.33	20.06	0	0		-1.8	-4.77	-5.38	64.9	100.09	910.08	453.81	1054.78	607.26	927.74	493.06	1027.02	480.31
8.007	0	0.06	0.04	0.01	0.09	0.44	0.09	0.11	0.24	0.32	99.11	1.46	18.85	97.14	6.19	3.93	0.1	0.1	11.21	1.84	0.37	0.4	0	0.04	0.24	0.32	0.31	0.18	0.56	6.47	0.2	0.15	20.45	0	0		2.57	4.37	-5.06	67.87	95.67	909.71	454.45	1053.5	607.67	929.72	493.84	1024.59	481.48
8.041	0	0.06	0.04	0.01	0.08	0.53	0.09	0.11	0.27	0.4	98.94	1.8	20.57	97.83	6	2.63	0.11	0.07	11.8	2.26	0.32	0.39	0	0.05	0.22	0.4	0.35	0.18	0.62	6.75	0.27	0.15	21.79	0	0		-3.47	-2.95	-5.27	64.26	99.14	909.31	453.69	1053.87	606.57	927.56	492.69	1025.85	479.76
8.074	0	0.06	0.03	0.01	0.08	0.58	0.09	0.1	0.27	0.38	98.85	1.91	21.42	98.53	5.38	2.03	0.11	0.05	12.5	2.57	0.29	0.43	0	0.06	0.22	0.38	0.36	0.19	0.64	6.53	0.27	0.06	22.17	0	0		-1.33	-0.99	-5.69	65.55	96.93	909.68	454.16	1053.82	607.13	928.69	493.45	1024.72	480.28
8.108	0	0.06	0.04	0.01	0.08	0.52	0.09	0.1	0.3	0.42	98.96	1.73	20.56	98.74	5.22	1.76	0.12	0.05	11.94	2.38	0.25	0.45	0	0.06	0.21	0.42	0.36	0.17	0.65	6.24	0.3	0.11	21.53	0	0		-0.38	-0.2	-4.5	66	99.68	908.87	453.47	1053.7	606.99	927.55	492.76	1026.48	480.54
8.141	0	0.06	0.04	0.01	0.08	0.49	0.09	0.1	0.3	0.43	99.01	1.6	20.08	98.78	5.1	1.87	0.12	0.06	11.95	1.89	0.26	0.4	0	0.07	0.19	0.43	0.33	0.16	0.67	6.12	0.3	0.09	21.05	0	0		-2.48	0.03	-5.38	64.86	99.04	909.44	453.87	1053.44	606.51	927.37	492.25	1025.69	480.32
8.174	0	0.06	0.04	0.01	0.08	0.46	0.09	0.1	0.31	0.41	99.08	1.6	19.5	98.28	5.41	1.74	0.12	0.06	10.73	1.67	0.21	0.34	0	0.07	0.19	0.41	0.32	0.15	0.66	6.05	0.31	0.04	21.04	0	0		-3.16	-1.76	-5.48	64.85	96.65	909.35	454.26	1052.42	605.69	928.12	492.96	1023.89	479.95
8.208	0	0.06	0.04	0.01	0.09	0.36	0.09	0.1	0.31	0.45	99.27	1.37	17.39	97.16	5.91	1.84	0.12	0.06	8.44	1.4	0.19	0.25	0	0.09	0.21	0.45	0.33	0.2	0.62	5.87	0.31	0.02	20.06	0	0		-2.81	4.35	-4.25	64.96	95.35	907.52	454.61	1051.11	606.39	928.19	492.98	1022.77	480.85
8.241	0	0.06	0.04	0.01	0.09	0.31	0.09	0.1	0.31	0.39	99.38	1.25	16.21	97.47	5.21	2.55	0.11	0.09	6.9	1.06	0.14	0.19	0	0.08	0.19	0.39	0.31	0.25	0.62	5.73	0.31	0.01	19.41	0	0		-1.53	3.75	-4.57	65.69	95.81	906.38	454.74	1047.86	604.79	925.44	492.28	1020.59	481.1
8.274	0	0.06	0.04	0.01	0.1	0.25	0.09	0.1	0.31	0.35	99.51	1.11	14.18	89.59	6.04	3.41	0.1	0.11	4.52	0.79	0.07	0.15	0	0.08	0.16	0.35	0.28	0.31	0.62	5.5	0.29	0.01	18.59	0	0		1.22	11.24	-5.03	66.7	94.16	903.75	455.21	1043.72	603.4	922.82	494.08	1016.02	480.69
8.308	0	0.06	0.04	0.01	0.11	0.21	0.1	0.12	0.34	0.29	99.58	1.01	12.52	92.58	7.88	5.19	0.09	0.14	3.12	0.52	0.04	0.1	0	0.07	0.12	0.29	0.2	0.34	0.66	5.1	0.27	0	17.92	0	0		3.87	9.38	-5.96	68.31	96.73	900.63	455.82	1039.48	602.73	917.2	496.28	1012.67	480.72
8.341	0	0.06	0.05	0.01	0.15	0.16	0.11	0.15	0.26	0.28	99.68	0.75	9.36	90.99	10.41	8.82	0.09	0.24	2.12	0.3	0.02	0.06	0	0.06	0.11	0.28	0.15	0.26	0.67	4.85	0.26	0	15.81	0	0		4.87	10.44	-6.15	69.05	93.91	898	455.99	1035.6	601.9	915.38	496.17	1008.01	480.71
8.374	0	0.05	0.05	0.01	0.19	0.13	0.11	0.2	0.29	0.27	99.6	0.59	6.97	89.88	11.81	13.93	0.08	0.42	1.42	0.21	0.01	0.04	0	0.06	0.11	0.27	0.11	0.23	0.72	4.62	0.29	0	14.1	0	0		2.31	11.08	-5.99	67.23	92.5	895.93	456.21	1033.36	601.56	914.11	495.74	1005.35	480.49
8.408	0	0.05	0.05	0.01	0.32	0.1	0.13	0.34	0.3	0.21	99.32	0.44	3.6	83.76	16.89	21.45	0.07	0.75	1.34	0.14	0.01	0.04	0	0.04	0.12	0.21	0.09	0.24	0.76	4.51	0.3	0	11.97	0	0		4.42	13.8	-4.78	67.51	93.81	891.84	453.85	1032.01	601.64	911.66	495.22	1004.03	478.82
8.441	0	0.04	0.04	0.01	0.51	0.09	0.14	0.58	0.3	0.21	98.83	0.7	2.13	82.08	21.14	29.85	0.06	1.47	1.43	0.08	0.01	0.04	0	0.04	0.13	0.21	0.08	0.28	0.77	4.26	0.3	0	11.4	0	0		4.93	14.39	-4.21	67.59	90.4	889.08	453.25	1029.85	602.36	911.35	493.85	1000.52	478.98
8.475	0	0.04	0.04	0.01	0.79	0.08	0.18	0.91	0.47	0.19	98.18	0.98	0	71.71	26.38	34.61	0.05	2.47	2.55	0.07	0.02	0.06	0	0.04	0.14	0.19	0.07	0.47	0.78	3.99	0.3	0	9.3	0	0		2.84	17.35	-2.18	65.76	89.97	888.08	453.65	1028.68	602.15	911.76	492.61	1000.88	480.23
8.508	0	0.03	0.04	0.01	1.4	0.07	0.24	1.7	0.48	0.19	96.59	1.54	0	86.54	34.85	40.86	0.05	3.5	2.3	0.04	0.02	0.06	0	0.03	0.17	0.19	0.07	0.48	0.77	3.46	0.3	0	7.99	0	0		5.36	12.7	-4.39	68.3	92.14	888.08	453.57	1027.68	601.13	908.75	494.59	999.55	478.91
8.541	0	0.03	0.04	0.01	2.04	0.06	0.3	2.58	0.61	0.21	94.84	1.9	0	75.52	40.11	43.45	0.05	5.98	2.17	0.03	0.02	0.05	0	0.03	0.25	0.21	0.06	0.61	0.77	3.32	0.3	0	7.34	0	0		6.78	16.37	-4.34	68.34	91.98	886.94	453.11	1026.8	600.72	907.97	495.06	998.41	478.25
8.575	0	0.04	0.04	0.01	2.88	0.05	0.28	3.56	0.72	0.25	92.88	2.85	0	88.04	39.42	48.66	0.05	9.65	1.92	0.03	0.02	0.08	0	0.03	0.42	0.25	0.08	0.72	0.75	3.08	0.34	0.01	5.67	0	0		9.51	12.02	-6.81	70.72	93.09	886.05	454.86	1024.55	601.25	904.36	498.8	995.26	478.72
8.608	0	0.04	0.04	0.01	3.35	0.05	0.33	4.13	0.92	0.25	91.75	2.37	0	70.24	41.76	46.15	0.05	13.41	1.8	0.03	0.02	0.09	0	0.03	0.55	0.25	0.1	0.92	0.69	3.18	0.33	0	5.33	0	0		3.57	17.71	-3.45	66.32	89.44	886.09	455.3	1022.43	599.15	907.12	494.14	995.49	480.34
8.641	0	0.04	0.04	0.01	4.62	0.04	0.46	5.84	1.09	0.25	88.32	2.84	0	77.27	48.26	45.69	0.05	16.08	1.7	0.03	0.02	0.1	0	0.03	0.67	0.25	0.14	1.09	0.66	3.24	0.36	0	4.54	0	0		4.49	15.88	-3.96	67.27	90.89	885.55	456.07	1021.73	598.73	905.69	497.35	994.88	479.85
8.675	0	0.04	0.05	0.01	4.99	0.04	0.56	6.18	1	0.25	87.65	3.64	0	75.38	51.57	44.86	0.05	15.06	1.71	0.03	0.03	0.11	0	0.02	0.82	0.25	0.17	1	0.65	3.22	0.39	0.01	3.41	0.21	0		4.75	16.4	-3.63	67.12	92.24	885.68	456.55	1022.42	599.84	905.55	497.73	996.22	480.81
8.708	0	0.04	0.05	0.01	5.21	0.04	0.69	6.64	0.91	0.26	86.72	4.95	0	70.08	55.64	43.55	0.06	13.89	1.67	0.03	0.03	0.09	0	0.02	0.84	0.26	0.17	0.91	0.66	3.47	0.41	0	3.39	0.12	0		5.27	17.74	-4.63	67.18	90.22	885.45	456.98	1022.42	601.2	905.8	497.92	994.44	481.1
8.742	0	0.03	0.05	0.01	6.54	0.04	0.8	8.66	0.78	0.31	82.69	6.61	0	63.6	59.59	46.8	0.06	13.37	1.4	0.03	0.03	0.11	0	0.02	0.78	0.31	0.15	0.46	0.74	3.69	0.46	0.01	2.76	0.55	0		4.98	19.21	-3.35	66.84	90.28	886.04	457.01	1023.19	600.78	907.38	498.15	996.08	481.31
8.775	0	0.03	0.05	0.01	6.88	0.03	0.74	9.43	0.66	0.39	81.15	6.37	0	69.71	59.05	49.91	0.07	12.42	1.32	0.03	0.02	0.12	0	0.02	0.66	0.39	0.13	0.35	0.84	4.32	0.51	0.01	2.62	0.55	0		3.76	17.83	-3.21	66.8	89.71	887.54	457.72	1024.58	601.55	909.13	498.03	997.44	482.23
8.808	0	0.03	0.05	0.01	5.66	0.04	0.9	8.09	0.58	0.41	83.82	7.98	0	78.07	62.02	45.85	0.08	8.39	1.93	0.05	0.04	0.14	0	0.02	0.58	0.41	0.13	0.28	0.89	5.42	0.54	0.14	2.94	0.29	0		2.29	15.65	-1.51	66.64	88.87	888.54	457.43	1025.84	602	911.59	495.56	999.64	483.53
8.842	0	0.03	0.08	0.01	3.19	0.04	1.59	4.33	0.54	0.52	91.33	12.51	0	62.53	68.2	27.85	0.13	3.51	3.53	0.12	0.1	0.16	0	0.02	0.42	0.52	0.12	0.16	0.92	6.17	0.54	15.89	3.3	0	0		2.09	19.44	1.6	66.54	90.58	894.09	459.69	1027.25	598.86	916.27	495.33	1006.5	487.42
8.875	0	0.03	0.1	0.01	1.99	0.05	1.81	2.53	0.49	0.62	94.94	11.53	0	84.14	67.1	17.32	0.2	1.47	5.18	0.26	0.25	0.1	0	0.02	0.39	0.62	0.1	0.19	0.87	6.47	0.49	15.48	3.63	0	0		2.35	13.66	4.21	67.54	95.53	897.43	457.1	1035.43	600.71	921.32	492.88	1016.74	488.2
8.908	0	0.03	0.11	0.01	1.54	0.06	2.17	1.83	0.47	0.61	95.66	12.18	0	71.07	67.95	10.12	0.26	0.54	8.66	0.55	0.47	0.06	0	0.02	0.39	0.61	0.1	0.32	0.8	5.8	0.47	5.26	3.88	0	0		-1.92	17.51	3.5	63.88	95.47	899.6	455.3	1040.75	601.51	924.73	491.99	1019.96	485.16
8.942	0	0.04	0.12	0.01	1.03	0.07	1.57	1.17	0.44	0.61	96.86	6.34	0	96.2	59.13	7.09	0.33	0.28	10.68	1.03	0.38	0.04	0	0.02	0.32	0.61	0.09	0.25	0.69	6.99	0.44	1.74	4.12	0	0		-2.81	5.85	-1.27	64.08	99.16	904.1	451.33	1052.84	607.37	927.53	491.11	1026.02	479.56
8.975	0	0.04	0.12	0.01	0.8	0.07	1.27	0.87	0.4	0.59	97.45	4.31	0	91.47	54.12	5.3	0.3	0.15	10.8	1.83	0.2	0.02	0	0.02	0.29	0.59	0.09	0.24	0.65	6.88	0.4	0.34	4.64	0	0		-6.66	10.14	0.72	62.21	101.12	905.88	449.94	1053.96	604.93	929.34	485.85	1030.29	480.01
9.008	0	0.05	0.12	0.01	0.59	0.09	1.01	0.61	0.36	0.53	97.99	2.63	0	94.97	47.85	2.95	0.33	0.07	12.96	3.11	0.1	0.02	0	0.02	0.29	0.53	0.1	0.18	0.55	6.9	0.36	0.18	5.24	0	0		-6.58	7.31	1.32	62.71	102.8	907.95	447.84	1056.04	602.15	931.01	484.41	1033.62	478.08
9.042	0	0.06	0.12	0.01	0.53	0.11	0.97	0.61	0.39	0.43	98.05	2.44	0	97.31	46.91	1.7	0.39	0.04	14.62	5.82	0.07	0.02	0	0.02	0.29	0.43	0.11	0.09	0.51	9.06	0.33	0.3	6.24	0	0		-2.44	4.05	-0.03	64.57	100.02	909.74	445.85	1057.74	601.65	933.09	483.48	1032.82	475.77
9.075	0	0.07	0.11	0.01	0.41	0.12	0.7	0.44	0.33	0.4	98.6	1.38	0	98.36	39.75	1.31	0.33	0.02	15.36	6.94	0.05	0.02	0	0.02	0.3	0.4	0.12	0.11	0.47	8.99	0.33	0.2	6.8	0	0		-6.27	1.53	-0.35	63.18	97.82	910.78	444.26	1058.75	600.11	934.93	480.38	1032.51	473.57
9.109	0	0.07	0.1	0.01	0.31	0.14	0.49	0.35	0.37	0.37	99.02	0.86	1.94	98.21	33.16	1.28	0.37	0.03	14.5	5.06	0.06	0.02	0	0.02	0.3	0.34	0.14	0.11	0.43	9.77	0.27	0.41	8.56	0	0		0.16	1.98	-0.22	65.83	98.73	909.79	442.34	1060.74	602.38	935.09	480.76	1033.53	473.23
9.142	0	0.06	0.09	0.01	0.26	0.18	0.4	0.3	0.37	0.37	99.2	0.68	5.06	96.11	29.68	1.28	0.37	0.03	15.56	4.25	0.09	0.03	0	0.02	0.26	0.34	0.15	0.11	0.52	9.71	0.24	0.51	10.39	0	0		3.65	5.97	-0.21	68.46	101.47	909.57	442.64	1059.74	602.22	933.13	481.38	1034.36	474.37
9.175	0	0.07	0.08	0.01	0.18	0.22	0.25	0.19	0.36	0.36	99.5	0.4	8.7	98.48	20.01	0.99	0.36	0.03	16.68	3.6	0.14	0.05	0	0.02	0.16	0.32	0.14	0.1	0.55	9.12	0.23	0.38	11.44	0	0		2.51	-1.13	-3.3	68.71	100.05	911.36	445.37	1059.96	604.04	932.49	484.43	1032.08	474.91
9.209	0	0.07	0.06	0.01	0.14	0.31	0.19	0.17	0.37	0.37	99.39	0.63	12.55	98.73	16.3	0.66	0.37	0.02	16.28	3.47	0.27	0.09	0	0.02	0.12	0.28	0.16	0.06	0.64	10.66	0.21	0.18	14.53	0	0		0.51	0.21	-3.73	68.72	99.16	909.91	450.09	1054.12	603.77	928.97	487.4	1027.73	478.5
9.242	0	0.08	0.07	0.01	0.12	0.33	0.16	0.15	0.37	0.37	99.34	0.62	13.95	98.31	11.84	0.47	0.37	0.02	17.72	3.85	0.4	0.29	0	0.02	0.09	0.27	0.3	0.07	0.73	11.7	0.21	0.27	14.43	0	0		3.94	-1.68	-4.78	71.25	106.25	915.25	459.6	1049.67	600.54	925.12	500.1	1030.22	484.46
9.275	0	0.08	0.06	0.01	0.11	0.3	0.14	0.15	0.4	0.4	99.39	0.73	13.96	98.32	9.91	0.49	0.4	0.01	14.08	4.18	0.61	0.82	0	0.02	0.07	0.29	0.28	0.04	0.8	13.15	0.21	5	15.6	0	0		-6.38	1.66	-2.54	69.16	104.61	918.04	467.57	1039.72	591.96	924.07	502.45	1027.95	490.18
9.309	0	0.08	0.06	0.02	0.1	0.26	0.12	0.13	0.44	0.44	99.49	0.77	12.92	98.46	7.97	0.47	0.44	0.01	10.29	4.84	1.12	2.68	0	0.02	0.06	0.29	0.24	0.04	0.86	12.06	0.17	1.69	15.97	0	0		-10.2	1.21	-2.36	66.98	103.04	919.8	475.47	1033.72	589.48	923.13	510.5	1025.03	495.22
9.342	0	0.11	0.06	0.03	0.09	0.24	0.1	0.13	0.45	0.45	99.52	0.67	12.23	98.41	4.8	0.42	0.45	0.01	11.02	6.06	2.73	12.81	0	0.02	0.05	0.34	0.13	0.04	0.98	15.15	0.2	0.3	15.05	0	0		-3.88	-1.38	-2.14	65.21	97.81	921.49	485.99	1029.49	596.19	924.41	517.2	1021.71	507.15
9.375	0	0.13	0.07	0.06	0.08	0.21	0.09	0.14	0.38	0.38	99.57	0.59	10.04	98.49	2.45	0.38	0.38	0	10.85	8.15	6.65	20.38	0	0.03	0.05	0.32	0.07	0.03	0.9	19.41	0.21	0.07	14.11	0	0		3.33	1.11	-1.58	62.74	97.98	919.51	489.2	1027.29	596.98	922.58	521.87	1020.25	514.06
9.409	0	0.13	0.07	0.07	0.08	0.2	0.08	0.2	0.22	0.24	99.59	0.53	9.04	98.69	1.25	0.39	0.21	0	11.36	8.16	8.47	21.4	0	0.04	0.05	0.24	0.04	0.05	0.89	29.04	0.22	0.03	13.36	0	0		-3.84	-0.4	-1.57	62.64	98.36	915.74	487.7	1023.94	595.9	918.76	518.93	1016.9	512.34
9.442	0	0.14	0.07	0.09	0.08	0.21	0.09	0.23	0.23	0.28	99.55	0.47	8.76	98.6	0.91	0.63	0.21	0	13.67	8.12	9.4	24.6	0	0.05	0.07	0.28	0.02	0.07	0.91	32.43	0.23	0.02	12.49	0	0		-9.63	-0.71	-3.36	65.37	97.09	914.07	485.72	1021.32	593.97	916.36	518.17	1012.44	504.25
9.476	0	0.19	0.08	0.09	0.09	0.14	0.1	0.33	0.28	0.31	99.33	0.38	7.65	98.73	0.86	0.78	0.26	0	8.91	9.58	3.42	29.52	0	0.08	0.1	0.31	0.01	0.06	1.15	41.53	0.28	0.01	10.98	0	0		-17.36	-0.25	-2.61	68.12	97.22	913	483.09	1019.94	590.29	915.38	512.47	1012.05	502.16
9.509	0	0.17	0.09	0.07	0.1	0.1	0.1	0.43	0.37	0.35	99.14	0.33	5.29	97.89	0.85	1.1	0.29	0	6.6	7.65	2.44	25.3	0	0.09	0.13	0.35	0.01	0.04	1.28	47.47	0.37	0.02	9.31	0	0		-16.97	2.82	-1	68.42	101.57	907.72	475.43	1019.45	587.16	911.42	506.1	1012.59	497.1
9.542	0	0.16	0.1	0.05	0.1	0.08	0.1	0.36	0.43	0.31	99.27	0.33	4.02	98.49	0.93	1.14	0.29	0	5.07	5.97	1.2	19.95	0	0.11	0.16	0.31	0.01	0.03	1.13	43.28	0.43	0.02	8.25	0	0		-12.94	1.11	-0.71	69.56	99.69	905.28	472.14	1019.79	587.16	911.63	504.22	1010.75	493.55
9.576	0	0.13	0.11	0.03	0.11	0.06	0.11	0.33	0.55	0.36	99.34	0.33	1.68	98.45	0.84	1.17	0.36	0	2.96	3.06	0.51	9.76	0	0.11	0.19	0.3	0.01	0.02	1.13	40.99	0.55	0.05	6.63	0	0		-15.8	1.25	0.04	67.4	103.66	901.23	469.36	1019.11	587.24	907.74	501.16	1010.99	492
9.609	0	0.11	0.12	0.02	0.11	0.06	0.11	0.27	0.59	0.36	99.46	0.33	1.42	96.57	1.15	1.3	0.36	0	2.6	1.78	0.33	3.31	0	0.12	0.21	0.26	0.03	0.03	0.91	35.88	0.59	0.27	6.53	0	0		-16.21	5.31	-0.76	66.11	106.87	899.43	466.32	1020.04	586.93	905.22	500.13	1011.43	488.23
9.642	0	0.11	0.12	0.02	0.12	0.05	0.12	0.28	0.67	0.38	99.44	0.33	0.55	98.18	1.93	1.77	0.38	0	2.73	0.98	0.21	1.47	0	0.13	0.22	0.25	0.07	0.06	0.83	35.14	0.67	0.06	5.79	0	0		-16.54	2.05	-1.06	65.16	105.88	899.01	463.32	1022.45	587.39	906.38	496.75	1011.69	485.75
9.676	0	0.11	0.13	0.02	0.14	0.05	0.13	0.37	0.86	0.37	99.26	0.33	0	95.66	3.88	1.8	0.37	0	3.43	0.77	0.19	0.87	0	0.14	0.19	0.22	0.15	0.12	0.65	39.99	0.86	0.07	4.35	0	0		-8.38	6.53	-2.35	66.81	102.28	896.4	459.59	1026.64	593.39	908.18	495.67	1009.68	483.07
9.709	0	0.1	0.13	0.02	0.15	0.05	0.16	0.36	0.76	0.34	99.28	0.33	0	98.04	6.81	1.65	0.34	0	5.04	0.52	0.15	0.69	0	0.12	0.17	0.19	0.25	0.14	0.57	36.72	0.76	0.04	4.35	0	0		-9.06	2.44	-2.59	66.84	106.5	898.44	462.23	1027.45	594.41	907.1	498.07	1012.88	485.71
9.743	0	0.1	0.14	0.02	0.17	0.06	0.19	0.37	0.79	0.33	99.27	0.33	0	97.05	10.08	1.8	0.33	0	8.82	0.45	0.14	0.53	0	0.18	0.13	0.21	0.35	0.07	0.4	33.5	0.79	0.04	4	0	0		-6.24	4.53	-2.51	66.72	104.93	896.31	459.79	1031.15	599.05	908.85	497.23	1013	484.5
9.776	0	0.09	0.14	0.02	0.17	0.07	0.21	0.33	0.69	0.31	99.35	0.33	0.28	98.17	11.83	1.41	0.31	0	10.87	0.74	0.18	0.66	0	0.17	0.11	0.15	0.39	0.08	0.31	29.44	0.69	0.1	4.2	0	0		-9.46	-2.08	-5.57	63.89	106.71	897.32	459.2	1036.8	603.82	908.87	498.58	1014.34	482.34
9.809	0	0.09	0.13	0.02	0.17	0.1	0.22	0.3	0.66	0.31	99.39	0.33	3.14	98.41	12.1	1.31	0.31	0.01	15.97	1.11	0.23	0.55	0	0.15	0.11	0.13	0.35	0.07	0.32	27.6	0.66	0.1	4.93	0	0		-1.96	1.38	-4.7	66.61	104.04	895.08	457.83	1038.98	609.49	910.83	497.21	1014.06	484.27
9.843	0	0.09	0.12	0.02	0.17	0.16	0.24	0.23	0.67	0.29	99.53	0.41	6.43	98.61	13.01	1.02	0.29	0.01	22.29	2.52	0.26	0.48	0	0.13	0.12	0.08	0.33	0.1	0.19	19.78	0.67	0.17	5.69	0	0		-5.85	-0.71	-5.21	63.7	102.84	894.39	456.7	1042.89	612.72	912.78	497.18	1014.58	482.61
9.876	0	0.09	0.12	0.02	0.18	0.21	0.25	0.2	0.68	0.25	99.49	0.5	8.2	98.41	14.67	1.15	0.25	0.01	25.24	3.61	0.24	0.37	0	0.12	0.12	0.08	0.24	0.12	0.2	15	0.68	0.05	6.49	0	0		-2.49	1.37	-3.37	66.11	100.18	894.62	457.21	1041.44	611.65	914.99	497.41	1014.29	484.15
9.909	0	0.1	0.11	0.02	0.16	0.25	0.24	0.19	0.69	0.25	99.5	0.57	9.96	98.31	13.57	0.89	0.25	0.01	27.01	6.27	0.23	0.22	0	0.1	0.13	0.08	0.16	0.12	0.23	14.62	0.69	0.51	7.21	0	0		-5.31	1.67	-3.11	63.19	101.13	893.12	455.28	1045.97	616.42	916.09	494.96	1016.57	483.53
9.943	0	0.11	0.1	0.01	0.15	0.26	0.21	0.14	0.65	0.27	99.49	0.47	10.78	98.65	12.72	0.84	0.27	0.02	24.47	9.14	0.19	0.15	0	0.07	0.16	0.07	0.14	0.12	0.24	9.33	0.65	0.34	8.82	0	0		-0.7	0.54	-3.61	65.62	100.99	895.05	456.55	1049.27	619.75	918.51	498.64	1018.59	485.15
9.976	0	0.13	0.09	0.01	0.15	0.25	0.21	0.14	0.61	0.28	99.5	0.41	10.62	98.33	12.9	0.76	0.28	0.02	22.48	14.54	0.19	0.09	0	0.06	0.19	0.08	0.12	0.1	0.27	9.29	0.61	0.38	9.5	0	0		-3.03	-1.61	-3.78	64.32	103.02	897.12	457.21	1051.12	620.12	919.11	498	1021.41	485.83
10.009	0	0.13	0.08	0.01	0.14	0.26	0.19	0.13	0.6	0.25	99.47	0.37	11.61	98.71	11.81	0.73	0.25	0.02	20.81	16.34	0.19	0.08	0	0.05	0.24	0.08	0.11	0.09	0.28	7.15	0.6	7.93	10.87	0	0		5.28	0.3	-3.14	70.07	105.61	898.4	458.53	1050.07	619.54	918.43	501.19	1023.24	488.28
10.043	0	0.1	0.07	0.01	0.13	0.26	0.17	0.12	0.42	0.25	99.48	0.57	11.99	98.07	12.84	0.69	0.25	0.03	14.55	12.2	0.16	0.06	0	0.03	0.23	0.08	0.11	0.06	0.32	5.44	0.42	15.45	13.92	0	0		6.3	-2.36	-4.19	71.47	102.43	902.37	461.3	1050.52	619.21	921.5	503.4	1023.06	490.08
10.076	0	0.1	0.07	0.01	0.13	0.26	0.17	0.13	0.4	0.28	99.48	0.59	11.73	97.03	14.21	0.65	0.28	0.02	14.16	12.96	0.2	0.11	0	0.03	0.21	0.1	0.11	0.05	0.37	5.3	0.4	23.56	14.13	0	0		-6.67	4.57	-3.78	63.95	101.25	900.91	461.21	1047.1	614.54	920.04	499.7	1020.55	487.53
10.11	0	0.09	0.05	0.01	0.12	0.33	0.16	0.14	0.33	0.28	99.34	0.93	14.1	98.65	14.69	0.7	0.28	0.03	12.02	12.36	0.25	0.12	0	0.02	0.18	0.12	0.11	0.03	0.53	6.15	0.33	5.56	17.32	0	0		0.01	0.54	-5.01	67.06	106.16	902.69	461.49	1049.83	616.83	918.71	502.64	1023.93	488.52
10.143	0	0.09	0.05	0.01	0.12	0.38	0.16	0.14	0.31	0.3	99.24	1.11	15.26	96.34	15.54	0.61	0.3	0.02	12.02	12.71	0.24	0.13	0	0.02	0.17	0.12	0.11	0.04	0.65	6.26	0.31	1.62	18.6	0	0		-3.84	5.65	-3.11	65.26	103.58	902.75	461.76	1048.2	614.52	920.74	500.23	1023.72	489.07
10.176	0	0.08	0.05	0.01	0.13	0.46	0.18	0.15	0.32	0.3	99.09	1.14	16.27	94.79	17.72	0.83	0.3	0.02	15.15	11.88	0.22	0.18	0	0.02	0.16	0.13	0.13	0.06	0.67	6.03	0.32	1.09	18.73	0	0		-1.81	7.49	-2.62	66.06	102.3	901.78	460.88	1048.03	614.61	921.28	500.16	1022.93	488.62
10.21	0	0.07	0.04	0.01	0.12	0.68	0.16	0.16	0.35	0.35	98.65	1.98	19.84	96.83	18.47	1.02	0.35	0.02	14.87	11.74	0.19	0.14	0	0.03	0.15	0.16	0.15	0.07	0.85	5.54	0.32	0.95	22.39	0	0		-0.27	4.9	-3.35	66.92	101.84	901.03	460.17	1048.3	615.26	920.81	500.91	1021.77	487.6
10.243	0	0.07	0.04	0.01	0.12	0.63	0.16	0.16	0.35	0.35	98.75	1.86	19.11	94.38	18.93	1.16	0.35	0.01	14.32	12.22	0.16	0.18	0	0.03	0.15	0.16	0.18	0.11	0.86	5.34	0.33	0.93	22	0	0		-0.29	7.9	-2.94	66.97	101.74	902.04	460.96	1047.34	613.97	921.15	500.47	1022.18	488.55
10.276	0	0.07	0.04	0.01	0.12	0.65	0.17	0.16	0.38	0.38	98.7	1.79	19.28	96.28	18.9	1.18	0.38	0.01	15.38	12.91	0.18	0.17	0	0.03	0.15	0.15	0.21	0.12	0.92	4.72	0.32	0.61	21.76	0	0		-3.97	5.73	-4.12	65.17	100.3	902.16	460.76	1047.13	613.16	920.99	499.85	1020.46	486.97
10.31	0	0.08	0.04	0.01	0.13	0.61	0.18	0.16	0.4	0.4	98.79	1.59	18.41	96.17	19.72	1.44	0.4	0.01	15.7	15.79	0.21	0.17	0	0.03	0.16	0.2	0.23	0.14	1.01	4.06	0.32	0.49	21	0	0		-3.63	5.88	-3.69	65.31	100.34	901.98	460.58	1047.04	613.06	921.14	499.6	1020.71	487.1
10.343	0	0.09	0.04	0.01	0.13	0.69	0.17	0.15	0.4	0.4	98.62	1.67	19.57	97.08	18.99	1.66	0.4	0.01	17.34	16.86	0.24	0.23	0	0.03	0.18	0.19	0.24	0.2	0.95	3.96	0.32	0.26	21.32	0	0		-3.91	4.48	-3.41	64.99	101.01	900.96	460.15	1046.44	613.25	920.11	498.63	1020.46	487.18
10.376	0	0.08	0.04	0.01	0.14	0.87	0.21	0.18	0.39	0.39	98.25	1.69	20.67	96.14	22.14	1.98	0.39	0.02	21.45	18.05	0.27	0.23	0	0.03	0.22	0.2	0.24	0.25	0.97	3.77	0.31	0.39	21.37	0	0		-0.95	5.93	-2.39	66.26	101.11	899.96	459.8	1046.92	614.61	920.6	499.29	1021.07	487.92
10.41	0	0.08	0.04	0.01	0.15	0.86	0.22	0.18	0.44	0.44	98.29	1.42	20.16	97.18	22.48	1.96	0.44	0.02	23.26	17.34	0.25	0.17	0	0.04	0.25	0.22	0.25	0.34	0.9	3.37	0.28	0.08	20.27	0	0		-2.21	4.31	-2.69	64.87	101.95	898.27	457.88	1048.17	616.08	919.66	497.39	1021.02	486.45
10.443	0	0.08	0.04	0.01	0.15	0.92	0.23	0.18	0.45	0.43	98.15	1.45	20.59	97.5	23.14	1.69	0.43	0.02	24.33	17.21	0.22	0.09	0	0.04	0.32	0.23	0.23	0.45	0.87	3.49	0.29	0.22	20.41	0	0		-3.65	3.69	-4.49	63.88	101.7	899.42	457.36	1050.4	616.86	920.16	497.45	1021.08	484.86
10.477	0	0.08	0.04	0.01	0.17	0.73	0.26	0.2	0.51	0.45	98.53	1.29	18.13	97.69	25.6	1.44	0.45	0.02	21.76	17.62	0.19	0.03	0	0.04	0.4	0.24	0.18	0.51	0.83	3.28	0.31	0.33	19.62	0	0		-3.26	3.27	-3.76	64.11	100.89	900.11	457.23	1051.42	617.16	921.98	497.12	1022.17	485.26
10.51	0	0.09	0.04	0.01	0.16	0.93	0.26	0.2	0.47	0.47	98.15	1.5	20.08	96.88	25.77	1.2	0.47	0.03	23.91	20.2	0.2	0.04	0	0.04	0.47	0.24	0.17	0.38	0.83	3.59	0.31	1.72	20.65	0	0		-5.01	4.82	-2.67	63.33	100.54	901.4	457.81	1052.94	617.33	924.4	497.23	1024.3	485.97
10.543	0	0.08	0.04	0.01	0.16	0.81	0.25	0.19	0.56	0.45	98.37	1.48	19.18	96.56	25.29	1.22	0.45	0.03	21.83	15.9	0.2	0.04	0	0.04	0.56	0.28	0.15	0.35	0.85	3.56	0.3	9.61	20.53	0	0		0.02	5.33	-1.71	66.62	100.62	904.73	458.08	1054.65	617.2	927.48	496.46	1027.75	488.17
10.577	0	0.07	0.04	0.01	0.16	0.67	0.24	0.2	0.61	0.41	98.66	1.54	17.77	96.49	25.6	1.11	0.41	0.04	17.88	11.71	0.18	0.05	0	0.04	0.61	0.27	0.14	0.24	0.79	3.74	0.33	20.76	20.8	0	0	0	-0.7	5.43	-1.83	66.56	96.79	908.09	459.95	1056.13	617.3	931.8	497.48	1028.26	489.43
10.61	0	0.06	0.04	0.01	0.15	0.59	0.22	0.17	0.61	0.48	98.81	1.45	17.29	97.39	22.96	0.91	0.48	0.04	16.47	9.5	0.21	0.11	0	0.04	0.61	0.29	0.15	0.23	0.8	3.55	0.31	25.83	20.43	0	0	0	-3.26	3.9	1.52	66.58	98.27	913.2	459.48	1059.04	612.56	937.47	495.68	1035.56	489.86
10.643	0	0.07	0.04	0.01	0.14	0.57	0.2	0.16	0.64	0.54	98.85	1.5	17.29	97.35	21.66	0.76	0.54	0.03	15.5	9.34	0.23	0.17	0	0.04	0.64	0.28	0.15	0.27	0.81	3.61	0.31	5.21	20.61	0	0	0	2.54	3.99	-0.45	68.5	103.91	914.39	458.47	1063	616.31	935.67	496.01	1039.42	490.19
10.677	0	0.07	0.04	0.01	0.14	0.63	0.2	0.16	0.64	0.58	98.74	1.51	18.15	98.61	20.83	0.84	0.58	0.03	17.11	10	0.29	0.33	0	0.04	0.64	0.28	0.14	0.28	0.77	3.8	0.29	3.01	20.65	0	0	0	-5.08	0.68	1.81	64.94	97.99	917.08	458.6	1061.8	611.94	941.02	490.43	1039.01	490.53
10.71	0	0.07	0.04	0.01	0.14	0.8	0.21	0.16	0.59	0.59	98.4	1.44	19.75	97.03	21.1	0.88	0.59	0.02	21.83	11.05	0.4	0.78	0	0.04	0.52	0.26	0.13	0.36	0.74	3.9	0.29	0.99	20.38	0	0	0	-3.89	4.57	3.55	65.88	103.93	923.27	458.37	1069.39	611.85	946.43	490.74	1050.35	492.42
10.744	0	0.07	0.04	0.01	0.12	0.81	0.18	0.14	0.61	0.61	98.38	1.52	20.54	97.31	17.91	0.92	0.61	0.03	21.46	10.62	0.61	1.13	0	0.04	0.45	0.3	0.13	0.29	0.78	4.16	0.29	0.61	20.69	0	0	0	-1.01	4.05	2.44	66.53	102.29	923.33	456.69	1072.5	615.16	947.92	489.99	1050.2	491.02
10.777	0	0.07	0.04	0.01	0.12	0.69	0.16	0.14	0.6	0.6	98.61	1.42	19.67	95.92	16.17	0.86	0.6	0.02	19.48	8.69	0.55	0.99	0	0.05	0.42	0.28	0.12	0.28	0.81	4.75	0.3	0.46	20.29	0	0	0	-0.52	6.21	5.63	67.27	104.23	926.36	457.97	1072.45	612.07	951.19	488.38	1055.19	495.34
10.81	0	0.08	0.04	0.01	0.11	0.61	0.14	0.12	0.58	0.58	98.78	1.3	19.36	98.62	12.47	0.78	0.58	0.02	18.31	10.96	0.56	1.02	0	0.05	0.41	0.25	0.15	0.25	0.79	4.95	0.31	0.49	19.71	0	0	0	-7.28	0.66	5.05	64.24	107.74	930.32	459.37	1076.05	610.93	952.68	489.79	1060.31	494.79
10.844	0	0.1	0.05	0.01	0.1	0.52	0.12	0.11	0.57	0.57	98.97	1.14	18.62	98.72	9.03	0.8	0.57	0.02	17.25	14.46	0.59	0.82	0	0.05	0.44	0.24	0.14	0.25	0.83	5.91	0.31	0.63	18.76	0	0	0	-11.67	-0.27	5.03	61.69	110.98	930.65	458.66	1078.48	612.18	952.58	486.96	1063.28	494.81
10.877	0	0.11	0.05	0.01	0.1	0.44	0.12	0.1	0.59	0.59	99.13	0.94	17.45	98.38	7.05	0.89	0.59	0.02	17.07	14.68	0.59	1.03	0	0.06	0.44	0.24	0.15	0.32	0.86	6.99	0.3	0.47	17.36	0	0	0	-13.59	1.47	6.36	61.16	109.38	932.52	459.11	1079.36	611.3	956	485.22	1064.82	496.32
10.91	0	0.12	0.06	0.01	0.09	0.39	0.11	0.09	0.57	0.57	99.21	0.83	17	98.34	4.59	0.96	0.57	0.02	16.84	13.52	0.7	1.05	0	0.06	0.42	0.21	0.13	0.29	0.84	7.44	0.29	1.57	16.56	0	0	0	-13.94	-1.58	5.28	60.71	112.5	933.17	458.86	1081.54	612.38	954.9	486.31	1067.04	495.27
10.944	0	0.12	0.06	0.02	0.09	0.35	0.1	0.09	0.57	0.57	99.3	0.75	16.31	98.41	3.18	0.93	0.57	0.01	16.25	14.27	0.63	0.71	0	0.06	0.44	0.18	0.12	0.25	0.88	8.35	0.3	0.42	15.83	0	0	0	-10.95	1.38	4.78	61.76	108.24	934.31	458.93	1082.07	613.14	957.3	487.35	1065.29	494.67
10.977	0	0.12	0.06	0.02	0.09	0.3	0.1	0.09	0.52	0.52	99.39	0.71	15.42	97.71	2.16	0.95	0.52	0.01	14.54	12.24	0.57	0.6	0	0.05	0.44	0.16	0.12	0.16	0.89	9.14	0.28	0.66	15.4	0	0	0	-8.03	-3.23	5.79	62.24	108.24	933.23	459.08	1082.46	615.38	957.87	486.46	1065.58	497.25
11.01	0	0.12	0.06	0.02	0.09	0.26	0.1	0.09	0.47	0.47	99.48	0.62	14.18	97.42	1.78	1.06	0.47	0.01	13.7	11.24	0.46	0.46	0	0.06	0.47	0.13	0.12	0.13	0.96	9.72	0.27	0.31	14.42	0	0	0	-9.66	3.85	7.19	62.12	104.25	933.55	459.69	1080.05	613.2	960.04	485.21	1063.49	498.06
11.044	0	0.12	0.07	0.02	0.09	0.2	0.1	0.1	0.46	0.43	99.59	0.48	12.14	97.89	1.3	1.24	0.43	0.02	12.81	10.09	0.38	0.39	0	0.06	0.46	0.09	0.11	0.1	0.87	10.86	0.24	0.38	12.7	0	0	0	-13.05	-2.81	5.21	60.36	110.83	932.18	459.14	1083.2	615.7	956.05	485.89	1066.28	497.44
11.077	0	0.12	0.07	0.02	0.09	0.2	0.1	0.1	0.44	0.41	99.6	0.5	12.07	98.52	1.25	1.19	0.41	0.02	12.08	9.77	0.39	0.41	0	0.06	0.44	0.08	0.09	0.1	0.84	11.7	0.22	0.3	12.9	0	0	0	-12.65	1.02	5.46	60.52	110.55	933.29	460.75	1084.2	617.74	957.48	487.73	1067.49	498.78
11.111	0	0.12	0.07	0.02	0.09	0.21	0.1	0.11	0.43	0.32	99.58	0.53	12.66	98.3	1.15	1.11	0.32	0.01	12.18	9.89	0.38	0.35	0	0.06	0.43	0.06	0.09	0.1	0.74	15.25	0.21	0.25	13.34	0	0	0	-12.62	1.71	5.77	60.62	109.52	933.75	461.21	1083.61	617.38	958.17	487.95	1067.16	498.83
11.144	0	0.12	0.07	0.02	0.09	0.21	0.1	0.13	0.42	0.26	99.58	0.51	12.6	98.34	1.12	1.15	0.26	0.01	12.59	11.2	0.38	0.37	0	0.05	0.42	0.05	0.07	0.1	0.71	17.7	0.19	0.33	13.08	0	0	0	-10.83	1.59	6.82	61.36	108.23	934.21	461.76	1083.39	617.26	959.8	488.51	1067.41	500.06
11.177	0	0.11	0.07	0.02	0.09	0.22	0.1	0.13	0.41	0.24	99.56	0.51	12.83	98.14	1.39	1.39	0.24	0.01	13.26	8.9	0.33	0.43	0	0.06	0.41	0.05	0.07	0.11	0.77	18.23	0.18	0.08	13.06	0	0	0	-9.73	2.18	7.31	61.91	103.98	932.97	461.24	1080.5	615.67	960.09	487.49	1063.4	499.32
11.211	0	0.11	0.07	0.02	0.09	0.2	0.1	0.15	0.35	0.18	99.6	0.46	12.14	98.78	1.35	1.61	0.18	0.02	13.09	7.5	0.35	0.39	0	0.05	0.35	0.04	0.06	0.08	0.83	20.57	0.15	0.15	12.43	0	0	0	-13.74	-0.03	6.35	60.29	110.68	933.22	460.86	1083.15	616.29	957.6	487.65	1067.75	498.48
11.244	0	0.11	0.07	0.02	0.1	0.18	0.1	0.15	0.34	0.18	99.64	0.45	11.28	98.58	1.45	1.77	0.18	0.02	11.72	7.64	0.38	0.41	0	0.04	0.34	0.03	0.07	0.08	0.83	20.41	0.14	0.11	12.19	0	0	0	-12.1	-0.8	7.33	61.01	108.99	934.85	462.55	1083.47	616.81	960.25	488.47	1068.51	501.13
11.277	0	0.11	0.08	0.02	0.1	0.18	0.1	0.16	0.33	0.16	99.64	0.42	11.14	97.84	1.53	2.25	0.16	0.02	12.62	7.49	0.38	0.56	0	0.04	0.33	0.03	0.07	0.1	0.84	22.32	0.12	0.05	11.7	0	0	0	-11.32	2.92	7.41	61.32	107.2	933.46	461.55	1081.12	615.12	959.32	487.63	1065.81	500.02
11.311	0	0.11	0.07	0.02	0.1	0.2	0.1	0.17	0.31	0.15	99.6	0.44	11.77	98.75	1.78	2.63	0.15	0.02	13.53	8.66	0.51	0.44	0	0.03	0.31	0.03	0.07	0.09	0.91	22.36	0.1	0.19	12.02	0	0	0	-12.45	-0.14	6.35	60.14	110.49	931.9	459.86	1085.59	619.92	958.23	487.65	1068.23	498.11
11.344	0	0.11	0.07	0.02	0.1	0.2	0.1	0.17	0.25	0.14	99.59	0.46	12.1	98.68	1.82	3.06	0.14	0.02	13.43	7.66	0.56	0.5	0	0.03	0.25	0.03	0.08	0.08	0.89	21.81	0.09	0.08	12.38	0	0	0	-11.58	0.44	7.01	60.65	109.21	932.72	461.76	1083.73	619.34	959	487.79	1067.42	500.85
11.377	0	0.1	0.07	0.02	0.1	0.24	0.1	0.17	0.22	0.13	99.53	0.51	13.23	98.34	2.09	3.58	0.13	0.02	14.63	6.96	0.68	0.59	0	0.02	0.22	0.03	0.08	0.07	0.93	21.26	0.08	0.17	13.06	0	0	0	-14.77	1.59	6.85	59.99	107.91	932.65	462.43	1083.06	618.53	959.01	488.83	1066.34	499.98
11.411	0	0.09	0.06	0.02	0.1	0.24	0.09	0.16	0.2	0.11	99.51	0.57	13.55	98.26	2.31	3.7	0.11	0.03	13.41	6.52	0.82	0.46	0	0.02	0.2	0.03	0.09	0.05	1	20.15	0.06	0.15	13.93	0	0	0	-15.46	1.83	7.59	59.98	108.25	932.4	462.24	1081.83	616.98	958.85	487.35	1066.29	500.61
11.444	0	0.1	0.06	0.02	0.1	0.24	0.09	0.16	0.16	0.11	99.52	0.6	13.55	98.52	2.38	3.53	0.11	0.03	12.65	7.73	0.9	0.73	0	0.02	0.16	0.03	0.08	0.04	1.08	19.07	0.06	0.15	14.27	0	0	0	-10.16	1.01	8.45	61.52	107.9	932.3	460.8	1082.85	617.75	960.27	486.3	1067.13	501.24
11.478	0	0.1	0.06	0.02	0.1	0.24	0.09	0.14	0.14	0.11	99.51	0.65	13.68	98.65	2.85	3.48	0.11	0.03	11.93	8.45	0.86	1.03	0	0.02	0.14	0.03	0.08	0.03	1.24	16.01	0.05	0.28	14.75	0	0	0	-12.07	-0.55	6.96	60.92	109.15	932.7	462.06	1083.07	618.73	958.59	488.1	1067.01	500.71
11.511	0	0.1	0.06	0.02	0.1	0.24	0.09	0.13	0.12	0.11	99.52	0.68	13.59	97.89	2.99	3.51	0.11	0.04	10.94	8.73	0.82	1.26	0	0.02	0.12	0.03	0.08	0.03	1.24	14.44	0.04	0.36	15.06	0	0	0	-12.94	2.82	8.37	60.73	109.11	932.21	462.03	1082.33	617.95	959.44	486.64	1067.41	502.31
11.544	0	0.1	0.06	0.02	0.1	0.23	0.09	0.12	0.11	0.11	99.55	0.67	13.12	97.87	2.9	3.25	0.11	0.04	9.9	9.69	0.85	1.7	0	0.02	0.1	0.03	0.07	0.03	1.32	12.98	0.04	0.32	15.03	0	0	0	-13.38	2.85	6.9	60.77	109.83	931.92	462.27	1082.42	618.46	957.54	488.85	1066.74	500.61
11.578	0	0.1	0.06	0.02	0.1	0.22	0.09	0.11	0.11	0.11	99.56	0.71	13.11	97.95	2.72	3.32	0.11	0.05	8.72	9.44	0.78	1.96	0	0.02	0.09	0.03	0.07	0.03	1.62	9.83	0.04	0.3	15.43	0	0	0	-13.07	2.68	6.8	60.91	109.59	931.02	462	1081.75	618.55	956.76	488.84	1065.76	500.22
11.611	0	0.1	0.06	0.02	0.1	0.22	0.09	0.1	0.11	0.11	99.56	0.71	13.03	98.57	2.73	3.43	0.11	0.06	8.61	9.75	0.78	2.06	0	0.02	0.1	0.03	0.06	0.04	1.67	8.58	0.04	0.28	15.4	0	0	0	-12.3	-0.85	6.32	61	110.72	930.4	462.32	1080.98	618.97	955.13	488.56	1065.14	500.99
11.644	0	0.11	0.06	0.02	0.1	0.22	0.09	0.1	0.1	0.1	99.56	0.7	13.16	97.61	2.69	3.94	0.1	0.08	9.03	10.03	0.79	1.92	0	0.02	0.09	0.03	0.05	0.04	1.93	7.16	0.03	0.34	15.36	0	0	0	-14.02	3.46	6.74	60.77	109.02	930.17	462.08	1080.64	618.08	955.97	489.1	1064.46	499.79
11.678	0	0.1	0.05	0.02	0.1	0.25	0.09	0.09	0.1	0.1	99.51	0.76	14.05	97.68	2.69	4.79	0.1	0.1	9.84	9.65	0.78	1.61	0	0.02	0.08	0.03	0.05	0.04	2.29	5.09	0.03	0.38	15.86	0	0	0	-12.52	3.29	6.22	61.21	108.73	930.36	462.35	1080.54	618.7	955.69	489.64	1063.94	499.87
11.711	0	0.1	0.05	0.02	0.1	0.26	0.08	0.09	0.1	0.1	99.48	0.78	14.5	96.88	2.41	5.73	0.1	0.12	10.36	9.49	0.82	1.28	0	0.02	0.07	0.04	0.05	0.04	2.4	4.57	0.03	0.31	16.03	0	0	0	-10.32	4.82	6.45	61.88	106.68	929.56	462.42	1079.4	619.05	955.9	489.99	1062.09	500.23
11.745	0	0.09	0.04	0.02	0.1	0.3	0.08	0.09	0.1	0.1	99.4	0.91	15.9	97.87	2.36	6.88	0.1	0.15	10.63	8.47	0.7	0.9	0	0.02	0.06	0.04	0.05	0.03	2.92	3.52	0.03	0.16	17.18	0	0	0	-13.08	2.87	6.62	61.14	107.69	929.31	462.8	1078.02	617.72	954.78	488.76	1061.83	500.56
11.778	0	0.09	0.04	0.02	0.11	0.33	0.08	0.1	0.1	0.1	99.34	0.96	16.78	97.25	2.26	8.16	0.1	0.17	11.6	8.62	0.63	1.06	0	0.02	0.06	0.05	0.06	0.03	3.08	2.75	0.03	0.27	17.57	0	0	0	-10.75	4.17	5.68	62.17	106	928.8	462.1	1075.95	616.05	953.43	489.24	1059	498.74
11.811	0	0.08	0.04	0.02	0.11	0.38	0.07	0.1	0.09	0.09	99.25	1.06	17.96	98.4	2.31	9.05	0.09	0.2	12.65	8.05	0.64	1.09	0	0.02	0.05	0.04	0.06	0.03	3.42	2.77	0.03	0.21	18.28	0	0	0	-9.79	1.4	6.08	61.89	108.5	926.37	461.63	1077.88	620.11	952.39	488.73	1060.24	500.6
11.845	0	0.08	0.04	0.02	0.11	0.47	0.07	0.1	0.08	0.08	99.06	1.2	19.84	98.49	2.43	9.36	0.08	0.24	14.87	6.8	0.56	0.86	0	0.02	0.05	0.04	0.06	0.02	4.22	2.49	0.03	0.09	19.15	0	0	0	-12.09	-1.13	6.09	60.91	107	924.8	461.53	1078.42	622.31	952.49	488.79	1058.95	499.58
11.878	0	0.08	0.03	0.02	0.11	0.58	0.07	0.11	0.08	0.08	98.85	1.28	21.36	97.18	2.71	10.6	0.08	0.27	17.56	6.59	0.61	0.67	0	0.02	0.04	0.05	0.05	0.01	5.07	2.47	0.03	0.07	19.58	0	0	0	-13.62	4.3	6.09	60.64	107.62	924.77	461.64	1078.15	622.05	952.15	488.72	1059.24	499.37
11.911	0	0.08	0.03	0.02	0.11	0.64	0.07	0.1	0.07	0.07	98.71	1.38	22.28	97.36	2.6	9.68	0.07	0.27	18.56	7.14	0.76	0.61	0	0.02	0.04	0.05	0.05	0.01	5.79	2.8	0.03	0.11	20.09	0	0	0	-11.99	3.96	5.73	61.24	108.75	924.63	462.4	1076.42	621.01	950.38	489.64	1058.6	500.42
11.945	0	0.08	0.03	0.02	0.11	0.84	0.07	0.1	0.07	0.07	98.32	1.7	24.61	94.52	2.39	9.44	0.07	0.3	20.65	7.85	0.82	0.55	0	0.01	0.03	0.04	0.05	0.01	6.72	2.67	0.04	0.04	21.43	0	0	0	-11.12	7.76	4.69	61.13	107.77	924.07	461.83	1076.4	621.68	949.66	490.61	1057.14	498.48
11.978	0	0.08	0.03	0.02	0.1	0.78	0.07	0.1	0.06	0.06	98.43	1.84	24.15	96.91	2.36	8.4	0.06	0.26	18.38	7.68	0.95	0.53	0	0.01	0.03	0.05	0.04	0.01	6.81	2.66	0.03	0.08	21.94	0	0	0	-4.81	4.77	4.73	63.39	106.63	922.09	459.63	1076.16	622.75	949.05	489.75	1055.37	497.86
12.011	0	0.08	0.03	0.01	0.1	0.75	0.07	0.1	0.06	0.06	98.5	2.16	23.88	92.52	2.91	7.28	0.06	0.26	15.61	7.34	1.03	0.59	0	0.01	0.03	0.05	0.03	0.01	7.28	2.63	0.03	0.02	22.94	0	0	0	-6.92	9.42	5.56	62.22	104.82	921.31	458.44	1075.66	621.84	950.11	487.61	1054.53	496.82
12.045	0	0.07	0.02	0.01	0.09	0.78	0.06	0.1	0.05	0.05	98.43	2.99	24.69	94.64	3.54	6.78	0.05	0.26	12.35	5.55	0.77	0.35	0	0.01	0.03	0.05	0.02	0.01	8.49	2.58	0.03	0.03	25.02	0	0	0	-5.53	7.64	4.45	62.7	103.52	920.24	457.09	1075.13	621.66	948.88	487.64	1052.18	494.36
12.078	0	0.07	0.03	0.01	0.1	0.68	0.07	0.1	0.06	0.06	98.65	2.79	23.41	96.32	3.96	7	0.06	0.29	10.57	4.65	0.66	0.31	0	0.01	0.03	0.05	0.02	0.02	9.09	2.69	0.03	0.05	24.57	0	0	0	-8.03	5.68	3.72	61.94	105.49	918.37	454.51	1072.56	617.33	945.06	484.88	1050.37	491.08
12.112	0	0.07	0.02	0.01	0.09	0.89	0.07	0.1	0.06	0.06	98.22	3.64	25.73	93.08	4.88	5.91	0.06	0.25	12.14	4.4	0.58	0.26	0	0.01	0.03	0.05	0.02	0.02	10.97	3.39	0.03	0.02	26.28	0	0	0	-1.49	9.01	4.34	64.68	103.51	916.9	452.87	1072.15	618.67	945.66	484.43	1048.97	490.93
12.145	0	0.07	0.02	0.01	0.1	0.89	0.07	0.1	0.06	0.06	98.23	3.29	25.37	95.66	5.49	5.09	0.06	0.24	13.31	4.64	0.63	0.3	0	0.01	0.03	0.05	0.02	0.03	12.21	4.14	0.03	0.08	25.62	0	0	0	-3.1	6.54	4.43	64.67	100.48	915.27	451.61	1067.89	614	944.13	483.02	1044.48	488.12
12.178	0	0.07	0.03	0.02	0.11	0.77	0.08	0.12	0.07	0.07	98.45	2.61	23.56	93.73	7.35	6.28	0.07	0.25	13.85	3.32	0.8	0.34	0	0.01	0.03	0.06	0.02	0.04	12.38	4.29	0.03	0.12	24.13	0	0	0	-3.02	8.47	5.87	64.88	100.45	915.06	452.66	1065.81	612.8	944.26	482.49	1044.39	490.44
12.212	0	0.06	0.03	0.02	0.14	0.7	0.09	0.15	0.06	0.07	98.61	2.58	22.21	92.25	9.86	8.16	0.06	0.25	12.1	2.29	0.79	0.26	0	0.01	0.03	0.07	0.02	0.06	14.49	5.59	0.04	0.11	24.07	0	0	0	-1.38	9.62	5.69	65.71	98.3	913.32	452.08	1063.82	612.6	943.26	482.27	1041.29	489.7
12.245	0	0.06	0.02	0.02	0.18	0.6	0.09	0.2	0.11	0.09	98.8	2.36	20.4	95.51	12.55	11.84	0.06	0.28	10.65	1.89	0.81	0.21	0	0.01	0.04	0.09	0.02	0.11	15.21	5.76	0.04	0.18	23.49	0	0	0	-4.52	6.71	3.91	64.21	101.4	912.63	451.41	1063.52	611.69	939.81	481.63	1041.02	487.81
12.278	0	0.06	0.02	0.02	0.21	0.54	0.09	0.24	0.18	0.11	98.92	2.31	19.28	91.36	13.87	14.76	0.06	0.31	8.99	1.81	0.74	0.17	0	0.01	0.04	0.11	0.02	0.18	15.85	6.42	0.04	0.08	23.35	0	0	0	-0.41	10.21	4.81	66.18	97.33	910.3	451.15	1060.76	611.37	939.92	483.42	1037.17	487.34
12.312	0	0.05	0.02	0.01	0.23	0.6	0.1	0.29	0.26	0.13	98.79	2.39	19.8	96.18	15.73	16.38	0.06	0.3	10.49	2.04	0.63	0.16	0	0.01	0.05	0.13	0.03	0.26	14.81	7.43	0.04	0.14	23.59	0	0	0	-4.04	5.87	2.54	64.82	95.63	911.75	452.66	1059.56	610.42	939.03	483.73	1034.63	486.24
12.345	0	0.05	0.02	0.01	0.23	0.58	0.1	0.3	0.32	0.13	98.83	2.21	19.41	98.02	16.16	16.84	0.06	0.25	10.92	2.02	0.45	0.14	0	0.01	0.07	0.13	0.03	0.32	13.5	7.01	0.04	0.06	23.08	0	0	0	-4.19	2.48	-0.77	64.74	97.43	910.77	452.72	1057.27	608.66	933.98	486.57	1031.35	483.18
12.378	0	0.05	0.02	0.01	0.26	0.51	0.1	0.33	0.41	0.14	98.98	1.84	18.28	94.84	15.58	20.37	0.06	0.21	10.74	2.23	0.3	0.14	0	0.02	0.1	0.14	0.04	0.41	12.7	7.05	0.04	0.33	21.93	0	0	0	-5.34	7.44	-1.92	64.07	99.39	908.98	451.99	1055.99	607.53	930.64	486.29	1029.96	482.4
12.412	0	0.05	0.02	0.01	0.31	0.41	0.1	0.39	0.39	0.2	99.17	1.46	16.13	97.07	16.94	23.83	0.06	0.16	9.99	1.82	0.23	0.09	0	0.02	0.13	0.2	0.04	0.39	10.41	6.22	0.04	0.51	20.45	0	0	0	-2.76	4.5	-3.08	65.32	97.3	907.85	452.23	1054.1	607.67	929.45	488.85	1026.4	480.67
12.445	0	0.05	0.02	0.01	0.28	0.36	0.09	0.35	0.23	0.19	99.28	1.42	15.48	98.49	15.09	22.87	0.06	0.12	7.78	1.54	0.13	0.04	0	0.02	0.14	0.19	0.05	0.23	9.74	6.59	0.04	0.5	20.28	0	0	0	-4.65	1.12	-4.15	64.01	99.33	906.15	452.3	1052.84	607.66	926.11	489.82	1024.92	479.68
12.479	0	0.05	0.03	0.01	0.25	0.29	0.09	0.3	0.14	0.27	99.4	1.08	13.98	98.01	12.29	21.24	0.05	0.09	7.47	1.54	0.1	0.02	0	0.03	0.14	0.27	0.05	0.07	9.11	6.99	0.04	1.27	18.39	0	0	0	-5.84	-2.51	-4.64	63.55	101.92	905.12	450.24	1053.42	606.81	924.14	488.91	1025.39	477.2
12.512	0	0.06	0.03	0.02	0.24	0.24	0.1	0.27	0.12	0.3	99.46	0.87	12.19	95.66	12.27	17.85	0.06	0.09	7.12	1.57	0.11	0.02	0	0.03	0.12	0.3	0.06	0.06	8.96	7.83	0.05	4.32	16.83	0	0	0	-1.92	6.54	-8.57	64.67	100.93	900.91	447.75	1051.71	606.44	919.01	489.87	1018.75	474.44
12.545	0	0.06	0.04	0.02	0.21	0.25	0.11	0.23	0.09	0.34	99.5	0.85	12.66	98.52	11.81	14.29	0.06	0.07	8.34	1.46	0.1	0.02	0	0.02	0.09	0.34	0.05	0.02	10.42	8.13	0.04	9.55	16.68	0	0	0	6.48	0.99	-5.59	69.89	105.03	900.59	447.01	1051.51	608.08	918.69	490.24	1022.71	475.68
12.579	0	0.07	0.04	0.02	0.21	0.25	0.11	0.21	0.07	0.43	99.5	0.77	12.59	96.77	11.58	12.42	0.06	0.07	9.88	1.14	0.15	0.02	0	0.02	0.07	0.43	0.04	0.01	10.87	8.45	0.04	9.8	15.96	0	0	0	4.43	5	-5.32	68.16	105.69	898.11	447.02	1050.8	609.44	917	490.17	1021.69	475.66
12.612	0	0.06	0.04	0.02	0.22	0.34	0.12	0.23	0.06	0.41	99.32	0.94	14.7	95.82	14.1	12.37	0.06	0.07	12.55	1.14	0.19	0.03	0	0.02	0.05	0.41	0.03	0.01	11.63	8.11	0.04	4.58	17.4	0	0	0	3.73	6.34	-7.16	67.32	101.28	897.09	447.36	1048.99	609.46	916.6	489.91	1016.81	475.25
12.645	0	0.06	0.04	0.01	0.23	0.43	0.14	0.26	0.06	0.45	99.14	1.02	16.21	96.63	16.04	13.12	0.06	0.07	15.63	1.06	0.21	0.05	0	0.03	0.04	0.45	0.02	0	11.13	7.55	0.04	1.82	17.99	0	0	0	3.36	5.23	-5.35	66.91	101.85	895.6	446.29	1047.91	608.22	916.43	489.21	1017.2	474.41
12.679	0	0.05	0.03	0.01	0.24	0.52	0.13	0.29	0.05	0.55	98.96	1.34	17.72	96.85	17.52	15.87	0.05	0.08	15.1	1.13	0.19	0.07	0	0.03	0.03	0.55	0.02	0	9.74	6.65	0.04	0.86	19.91	0	0	0	0.27	4.87	-2.61	65.41	102.06	895.62	445.34	1047.47	605.38	918.14	487.22	1019.34	473.94
12.712	0	0.05	0.03	0.01	0.26	0.6	0.14	0.33	0.05	0.54	98.8	1.56	18.57	98.66	19.8	16.84	0.05	0.11	15.78	1.46	0.16	0.06	0	0.03	0.03	0.54	0.02	0.01	9.6	6.24	0.04	0.76	20.88	0	0	0	-1.13	0.51	-3.02	64.76	103.65	897.47	443.33	1050.72	604.91	919.46	485.26	1022.25	471.98
12.746	0	0.04	0.03	0.01	0.28	0.58	0.18	0.39	0.05	0.5	98.84	1.95	17.24	98.52	26.35	14.73	0.05	0.11	12.33	1.51	0.12	0.06	0	0.03	0.03	0.5	0.02	0.02	8.15	5.53	0.04	0.86	22.3	0	0	0	-1.33	-1.01	-3.31	64.36	103.07	898.7	441.82	1053.37	605.68	921.36	482.98	1023.74	471.1
12.779	0	0.04	0.02	0.01	0.3	0.62	0.21	0.43	0.05	0.41	98.75	2.26	17.17	98.32	30.29	13.71	0.05	0.12	11.82	1.23	0.13	0.06	0	0.02	0.03	0.41	0.02	0.03	8.03	5.19	0.04	0.32	23.23	0	0	0	-0.62	1.64	-3.48	64.63	99.49	900.15	442.71	1052.06	604.99	923.08	481.03	1022.21	472.56
12.812	0	0.04	0.03	0.01	0.3	0.55	0.21	0.42	0.05	0.44	98.9	2.06	15.96	98.78	30.67	12.89	0.05	0.11	10.7	1.15	0.16	0.08	0	0.03	0.05	0.44	0.03	0.04	8	5.34	0.05	0.63	22.63	0	0	0	3.84	0.02	-1.94	67.98	100.13	901.27	443.48	1050.67	602.88	923.77	482.73	1023.52	474.02
12.846	0	0.04	0.03	0.01	0.31	0.47	0.18	0.42	0.06	0.47	99.06	1.88	15.25	96.85	27.76	15.17	0.05	0.11	9.05	1.09	0.16	0.06	0	0.02	0.06	0.47	0.04	0.06	9.26	5.95	0.05	0.3	22.05	0	0	0	2.69	4.87	-0.8	67.47	100.58	901.86	444.93	1049.83	602.32	924.3	482.71	1024.64	475.93
12.879	0	0.04	0.03	0.01	0.24	0.53	0.16	0.32	0.06	0.49	98.93	2.13	17.23	98.75	23.87	12.29	0.05	0.11	9.81	1.15	0.2	0.06	0	0.02	0.06	0.49	0.05	0.06	9.26	5.72	0.05	0.8	22.85	0	0	0	1.64	-0.17	-2.77	66.82	103.45	904.43	445.34	1052.72	603.43	923.95	483.4	1027.09	475.46
12.912	0	0.04	0.03	0.01	0.22	0.56	0.17	0.28	0.08	0.5	98.88	2.24	17.53	98.07	24.48	9.74	0.05	0.09	10.05	1.21	0.23	0.06	0	0.02	0.07	0.5	0.07	0.08	9.17	5.01	0.05	1.41	23.17	0	0	0	1.93	2.36	-2.55	67.49	95.51	903.16	446.19	1050.67	603.5	926.76	484.79	1021.81	475.4
12.946	0	0.05	0.03	0.01	0.18	0.69	0.15	0.21	0.08	0.48	98.63	2.66	19.94	97.5	21.33	6.69	0.06	0.09	11.45	1.13	0.27	0.04	0	0.02	0.08	0.48	0.1	0.08	10.44	4.29	0.05	0.8	24.28	0	0	0	-0.69	-3.68	-2.34	65.78	96.95	904.24	446.52	1051.3	603.37	926.84	483.41	1023.5	475.97
12.979	0	0.05	0.03	0.01	0.17	0.71	0.15	0.2	0.11	0.46	98.58	2.56	20.28	98.7	20.46	6.12	0.06	0.08	12.56	0.95	0.32	0.05	0	0.02	0.11	0.46	0.14	0.08	10.39	3.98	0.06	0.2	24.01	0	0	0	0.06	0.37	-2.23	66.51	98.98	905.1	447.33	1051.31	602.85	926.36	484.64	1025.02	476.67
13.012	0	0.05	0.03	0.01	0.15	0.69	0.12	0.17	0.12	0.42	98.61	2.83	20.82	98.22	17.67	6.02	0.07	0.09	10.85	1.02	0.31	0.06	0	0.02	0.12	0.42	0.17	0.1	10.59	3.28	0.07	0.09	24.65	0	0	0	-1.02	1.96	-1.88	65.93	100.64	904.28	447.28	1051.57	602.91	925.58	485.84	1025.77	476.22
13.046	0	0.05	0.02	0.01	0.12	0.92	0.1	0.15	0.13	0.36	98.15	4.31	24.11	98.72	15.35	5.28	0.06	0.08	10.62	1.16	0.29	0.06	0	0.02	0.13	0.36	0.2	0.08	8.27	2.55	0.08	0.26	27.38	0	0	0	-1.17	-0.28	-1.57	65.57	100.87	902.97	446.74	1052.49	604.64	925.49	486.04	1025.87	476.05
13.079	0	0.05	0.02	0.01	0.12	0.89	0.1	0.14	0.12	0.36	98.22	4.26	23.87	98.74	15.21	4.45	0.07	0.07	10.1	1.25	0.23	0.06	0	0.02	0.12	0.36	0.17	0.05	7.7	2.74	0.08	0.33	27.3	0	0	0	-0.95	0.2	-2.64	65.17	98.31	902.19	447.21	1051.87	606.47	925.28	485.48	1023.18	476.58
13.113	0	0.04	0.02	0.01	0.11	1.07	0.12	0.15	0.13	0.36	97.85	4.61	24.89	97.96	17.76	2.98	0.06	0.06	12.44	1.55	0.19	0.05	0	0.02	0.13	0.36	0.17	0.02	5.67	2.68	0.1	0.39	27.82	0	0	0	-1.9	2.64	-1.99	64.69	99.64	900.6	446.62	1052.56	607.11	924.77	486.72	1023.79	475.7
13.146	0	0.04	0.02	0.01	0.12	1.09	0.14	0.16	0.13	0.33	97.82	4.65	24.39	98.47	20.67	2.75	0.07	0.06	12.61	1.4	0.2	0.05	0	0.01	0.13	0.33	0.15	0.01	5.3	2.63	0.1	0.32	27.87	0	0	0	-0.37	1.17	-2.03	65.28	97.88	899.87	446.97	1051.42	608.31	924.57	485.57	1022.08	477.04
13.179	0	0.04	0.02	0.01	0.12	1.32	0.14	0.17	0.12	0.33	97.36	5.82	26.05	97.99	21.21	2.78	0.07	0.07	13.09	1.06	0.21	0.05	0	0.01	0.12	0.33	0.14	0.01	5.57	2.54	0.1	0.5	29.35	0	0	0	-1.02	2.55	-2.38	65.07	98.39	898.64	446.47	1050.54	607.76	923.07	485.78	1020.97	475.97
13.213	0	0.04	0.02	0.01	0.12	1.4	0.14	0.18	0.11	0.3	97.2	6.05	26.25	98.11	22.62	2.84	0.07	0.07	13.67	0.99	0.25	0.06	0	0.01	0.11	0.3	0.15	0.02	5.69	2.72	0.11	0.44	29.6	0	0	0	-0.44	2.26	-1.68	65.98	96.72	898.87	446.7	1049.01	606.05	923.8	485.63	1020.06	476.21
13.246	0	0.04	0.02	0.01	0.12	1.34	0.13	0.17	0.12	0.29	97.33	6.56	26.19	98.64	21.57	2.14	0.08	0.06	11.73	0.94	0.32	0.08	0	0.01	0.1	0.29	0.16	0.04	5.69	2.86	0.12	0.44	30.14	0	0	0	0.42	-0.58	-1.97	66.67	98.99	899.75	446.87	1050.53	607.26	923.52	485.81	1022.11	476.89
13.279	0	0.04	0.02	0.01	0.11	1.53	0.13	0.16	0.12	0.28	96.94	7.03	27.46	98.38	20.81	1.47	0.08	0.05	13.27	0.91	0.37	0.09	0	0.01	0.1	0.28	0.2	0.09	5.18	2.47	0.12	0.62	30.6	0	0	0	4.88	1.48	-2.46	69.69	98.16	899.08	446.23	1048.86	606.29	922.5	486.26	1020.16	476.42
13.313	0	0.03	0.02	0.01	0.1	2.05	0.12	0.15	0.13	0.28	95.91	9.35	30.17	98.63	20.48	1.25	0.08	0.04	14.69	1	0.35	0.13	0	0.01	0.1	0.28	0.25	0.13	4.32	1.94	0.12	0.36	32.53	0	0	0	3.55	-0.63	-2.67	69.06	97.01	899.39	447.11	1047.99	605.65	922.67	486.95	1019.12	476.56
13.346	0	0.04	0.02	0.01	0.09	1.99	0.11	0.13	0.16	0.25	96.01	8.84	30.42	95.43	18.06	1.48	0.08	0.03	14.98	0.95	0.28	0.12	0	0.01	0.11	0.25	0.32	0.16	4.14	1.82	0.12	0.2	32.15	0	0	0	-2.6	6.81	-2.4	65.36	96.55	898.32	448.57	1044.64	603.3	920.97	486.35	1017.03	476.62
13.379	0	0.04	0.02	0.01	0.08	2.25	0.09	0.12	0.14	0.25	95.5	10.57	32.41	93.77	14.45	1.58	0.09	0.03	14.71	0.85	0.2	0.11	0	0.01	0.1	0.25	0.4	0.14	4.06	1.55	0.12	0.17	33.38	0	0	0	-1.36	-8.45	-3.89	65.26	100.47	900.45	448.61	1047.91	605.55	920.2	487.01	1020.17	476.99
13.413	0	0.04	0.01	0.01	0.07	2.24	0.09	0.11	0.12	0.19	95.52	10.96	32.67	97.22	13.51	1.58	0.1	0.03	14.15	0.89	0.14	0.09	0	0.01	0.12	0.19	0.48	0.12	3.71	1.58	0.11	0.15	33.64	0	0	0	3.11	4.23	-3.31	68.73	96.38	898.02	449.07	1045.25	605.89	920.59	488.86	1016.32	477.66
13.446	0	0.04	0.01	0.01	0.07	2.4	0.07	0.1	0.13	0.19	95.19	11.91	33.97	96.63	10.53	1.29	0.1	0.03	14.27	1.11	0.13	0.07	0	0.01	0.13	0.19	0.57	0.13	3.82	1.59	0.11	0.22	34.22	0	0	0	-0.26	-5.22	-3.58	66.36	99.42	897.67	448.86	1046.2	606.56	918.92	488.74	1017.66	477.12
13.48	0	0.04	0.01	0.01	0.06	2.71	0.07	0.1	0.12	0.17	94.58	12.13	34.96	97.71	10.1	1.3	0.12	0.02	16.18	1.37	0.23	0.13	0	0.01	0.11	0.17	0.5	0.11	3.81	1.97	0.11	0.23	34.35	0	0	0	3.84	3.24	-4.35	69.96	93.37	898.16	451.49	1041.26	605.11	919.36	488.69	1012.34	480.11
13.513	0	0.04	0.02	0.01	0.07	2.23	0.08	0.1	0.13	0.15	95.54	10.63	32.97	97.04	11.41	1.46	0.13	0.02	14.47	1.69	0.25	0.17	0	0.01	0.09	0.15	0.44	0.07	4.27	2.49	0.1	0.12	33.42	0	0	0	-5.64	-4.55	-3.95	64.16	100.36	899.86	453.1	1044.26	605.09	918.29	491.36	1017.94	479.44
13.546	0	0.04	0.02	0.01	0.07	1.62	0.08	0.11	0.12	0.14	96.75	8.75	30.3	97.94	11.24	1.74	0.12	0.02	11.43	1.46	0.29	0.3	0	0.01	0.07	0.14	0.3	0.04	4.25	2.47	0.1	0.22	32.08	0	0	0	-6.95	-2.69	-4.47	63.64	102.21	900.57	454.8	1045.72	606.93	918.11	494	1019.41	480.41
13.58	0	0.04	0.02	0.01	0.08	1.41	0.08	0.11	0.12	0.13	97.18	8.73	29.2	98.67	11.28	1.89	0.12	0.02	8.92	1.22	0.36	0.42	0	0	0.04	0.13	0.21	0.02	5.44	2.81	0.09	0.24	32.07	0	0	0	-2.09	0.48	-4.37	66.54	99.3	901.78	456.7	1045.25	608.57	920.06	494.9	1018.69	483.47
13.613	0	0.05	0.02	0.01	0.08	1.17	0.08	0.1	0.12	0.12	97.66	6.9	27.81	97.83	9.55	1.71	0.12	0.02	8.68	1.13	0.29	0.31	0	0	0.03	0.12	0.16	0.02	6.22	3.26	0.09	0.37	30.48	0	0	0	-3.75	-2.96	-4.92	64.67	102.91	901.66	458.59	1045.08	609.87	917.5	497.21	1019.66	484.77
13.646	0	0.05	0.02	0.01	0.08	0.97	0.07	0.09	0.13	0.13	98.05	5.19	26.48	98.58	7.31	1.54	0.13	0.01	9.17	1.27	0.31	0.38	0	0	0.03	0.09	0.14	0.03	6.68	3.57	0.11	0.09	28.59	0	0	0	1.16	0.79	-5.52	68.87	101.31	901.15	460.19	1043.18	610.42	916.74	499.25	1017.34	487.28
13.68	0	0.06	0.03	0.01	0.08	0.66	0.08	0.09	0.13	0.12	98.67	2.85	22.99	97.98	5.67	1.52	0.12	0.01	9.95	1.46	0.47	0.44	0	0	0.02	0.09	0.14	0.05	6.5	3.68	0.13	1.76	24.72	0	0	0	-3.15	2.59	-4.74	67.84	104.18	902.34	464.89	1038.96	607.84	914.4	503.08	1017.69	489.54
13.713	0	0.06	0.03	0.01	0.08	0.54	0.08	0.08	0.12	0.11	98.93	2.35	21.19	92.27	5.6	1.31	0.11	0.01	8.67	1.07	0.35	0.33	0	0	0.02	0.08	0.11	0.07	7.12	3.24	0.12	11.03	23.47	0	0	0	1.57	9.6	-5.38	69.08	109.55	898.75	466.01	1034.37	606.12	907.42	508.79	1015.14	488.83
13.747	0	0.07	0.04	0.01	0.09	0.32	0.09	0.08	0.11	0.11	99.37	1.46	16.63	96.35	5.49	1.01	0.11	0.01	5.24	0.69	0.25	0.17	0	0	0.01	0.06	0.11	0.05	7.38	2.7	0.1	6.51	20.47	0	0	0	-4.96	5.64	-5.78	66.73	113.92	896.13	468.04	1031.62	606.56	902.05	510.72	1013.97	489.52
13.78	0	0.07	0.04	0.02	0.09	0.31	0.08	0.08	0.11	0.1	99.39	1.31	16.47	96.97	4.29	0.95	0.1	0	6.04	0.72	0.24	0.2	0	0	0.01	0.05	0.11	0.03	7.65	3.34	0.11	1.69	19.75	0	0	0	-3.7	4.68	-5.48	67.73	108.15	897.07	471.89	1026.98	605.46	903.4	511.88	1009.96	493.4
13.813	0	0.08	0.04	0.02	0.09	0.27	0.08	0.08	0.13	0.09	99.45	1.21	15.64	97.84	3.87	1.11	0.09	0	5.19	0.81	0.19	0.25	0	0	0.01	0.05	0.11	0.02	7.05	3.81	0.13	0.2	19.19	0	0	0	-5.4	2.94	-5.56	66.99	102.45	896.46	473.68	1022.73	603.84	903.95	511.7	1004.95	494.53
13.847	0	0.09	0.05	0.02	0.1	0.21	0.08	0.09	0.16	0.1	99.58	0.87	13.29	97.45	2.81	1.5	0.1	0.01	5.07	0.89	0.29	0.82	0	0	0.02	0.05	0.11	0.01	8.16	6.67	0.16	0.03	16.85	0	0	0	-3.71	3.78	-3.79	66.48	108.84	898.14	475.67	1019.76	599.59	901.1	512.9	1008.82	497.26
13.88	0	0.09	0.06	0.02	0.11	0.17	0.09	0.1	0.18	0.09	99.66	0.71	11.34	97.26	3.01	1.88	0.09	0.01	4.17	0.89	0.37	2.23	0	0	0.02	0.05	0.09	0.01	8.24	9.25	0.18	0.1	15.44	0	0	0	-9.71	4.15	-2.27	65.41	109.09	897.5	475.3	1017.5	596.01	900.64	510.55	1008.9	497.11
13.913	0	0.09	0.06	0.02	0.11	0.14	0.09	0.11	0.18	0.1	99.73	0.61	9.26	98.43	3.48	2.36	0.1	0.01	2.34	0.59	0.35	4.11	0	0	0.01	0.05	0.07	0.01	7.42	9.94	0.18	0.05	14.29	0	0	0	-8.15	1.32	-1.81	64.33	105.86	894.15	475.28	1015.51	598.68	899.89	509.61	1005.13	498.24
13.947	0	0.1	0.08	0.03	0.12	0.09	0.1	0.12	0.2	0.1	99.75	0.37	5.24	98.08	3.28	2.5	0.1	0.01	1.52	0.42	0.3	5.28	0	0	0.01	0.06	0.04	0	7.18	13.45	0.2	0.04	10.77	0	0	0	-17.93	-2.33	-2.56	63.02	107.84	895.76	476.21	1018.07	598.65	900.46	511.23	1007.31	496.68
13.98	0	0.1	0.08	0.02	0.13	0.07	0.1	0.13	0.2	0.1	99.73	0.33	3.87	98.23	2.89	4.39	0.1	0.02	1.11	0.33	0.2	2.89	0	0.01	0.01	0.07	0.02	0	6.19	13.21	0.2	0.02	9.53	0	0	0	-22.9	-1.93	-3.38	58.84	102.74	894.89	477.66	1020.12	603.41	903.17	512.16	1004.78	496.91
14.013	0	0.09	0.08	0.02	0.17	0.07	0.09	0.18	0.22	0.09	99.65	0.33	3	78.01	2.89	10.25	0.09	0.04	1.19	0.31	0.14	2.09	0	0.01	0.01	0.07	0.01	0	5.61	14.56	0.22	0.33	8.63	0	0	0	-27.32	-15.67	-0.25	55.36	98.85	893.85	475.13	1021.39	602.67	907.47	509.46	1005.28	495.16
14.047	0	0.08	0.07	0.02	0.19	0.07	0.09	0.24	0.26	0.07	99.52	0.33	2.98	96.95	2.93	14.01	0.07	0.07	1.57	0.15	0.16	1.11	0	0.01	0.01	0.07	0.02	0.01	5.07	18.4	0.26	0.01	8.48	0	0	0	-18.01	-4.7	-2.41	60.91	102.58	892.05	471.24	1024.75	606.35	904.74	506.84	1006.44	493.43
14.08	0	0.09	0.08	0.02	0.21	0.06	0.09	0.3	0.2	0.08	99.4	0.37	1.82	97	2.14	16.49	0.06	0.12	2.42	0.15	0.38	1.81	0	0.01	0.01	0.08	0.02	0	5.35	21.95	0.2	0	6.97	0	0	0	2.71	4.61	-4.06	63.98	97.16	893.87	468.37	1029.02	610.84	909.57	507.01	1005.8	493.64
14.114	0	0.08	0.08	0.03	0.23	0.07	0.09	0.4	0.21	0.08	99.2	0.41	2.07	65.23	2.84	18.84	0.05	0.13	5.46	0.12	0.67	4.07	0	0.01	0.01	0.08	0.03	0	4.29	25.72	0.21	0.06	6.23	0	0	0	0.93	18.85	-0.48	63.13	94	890.95	465.78	1030.91	611.13	913.63	506.1	1006.53	491.7
14.147	0	0.08	0.07	0.03	0.24	0.07	0.09	0.5	0.21	0.07	99	0.44	2.31	95.12	2.42	19.6	0.04	0.21	6.11	0.08	0.63	2.45	0	0.01	0.01	0.07	0.04	0.01	4.56	30.68	0.21	0.04	6.1	0	0	0	-4.98	7.15	-1.28	62.5	100.57	886.36	460.94	1035.46	616.67	909.27	500.7	1009.13	488.74
14.18	0	0.09	0.08	0.03	0.21	0.09	0.1	0.48	0.19	0.06	99.03	0.36	4.54	98.59	2.92	16.59	0.03	0.24	9.6	0.12	0.7	2.94	0	0.01	0.02	0.06	0.05	0	4.76	32.36	0.19	0.07	6.93	0	0	0	-13.44	0.77	-4.72	59.8	104.08	893.17	460.08	1041.38	614.8	910.92	497.12	1014.39	485.82
14.214	0	0.08	0.07	0.02	0.21	0.12	0.1	0.78	0.21	0.06	98.43	0.34	6.87	97.01	3.6	16.03	0.02	0.34	13.32	0.14	0.32	0.61	0	0.01	0.02	0.06	0.06	0.01	4.42	43.88	0.21	0.4	7.62	0	0	0	-4.45	-4.6	-7.23	62.47	98.21	894.29	458.56	1046.03	618.75	915.52	501.4	1012.17	483.98
14.247	0	0.08	0.07	0.02	0.19	0.14	0.11	0.77	0.21	0.06	98.47	0.33	7.9	96.78	4.57	13.65	0.02	0.35	13.92	0.23	0.39	0.2	0	0.01	0.02	0.06	0.12	0.01	4.56	44.68	0.21	0.15	8.59	0	0	0	-1.96	4.98	-6.85	63.62	100.46	895.78	458.55	1047.88	619.4	916.23	501.05	1015.36	484.76
14.28	0	0.09	0.08	0.02	0.15	0.15	0.11	0.77	0.24	0.06	98.47	0.33	8.95	96.65	4.02	7.37	0.02	0.31	13.96	0.29	0.3	0.11	0	0.01	0.03	0.06	0.16	0.01	4.61	51.57	0.24	0.25	9.41	0	0	0	-4.78	5.18	-4.8	62.46	99.11	895.8	458.36	1048.8	619.27	918.97	500.24	1016.87	484.86
14.314	0	0.09	0.08	0.02	0.14	0.13	0.11	0.9	0.23	0.07	98.2	0.33	8.1	96.93	3.85	5.29	0.02	0.31	11.43	0.45	0.28	0.07	0	0.01	0.03	0.07	0.11	0.02	5.27	57.67	0.23	0.32	9.58	0	0	0	-4.47	4.73	-5.03	62.55	100.1	895.79	458.42	1049.3	619.86	918.52	500.74	1017.37	484.93
14.347	0	0.09	0.08	0.02	0.15	0.12	0.13	0.94	0.23	0.07	98.11	0.33	7.02	96.76	6.92	4.46	0.02	0.3	9.12	0.38	0.24	0.06	0	0.01	0.05	0.07	0.13	0.02	5.76	56.65	0.23	0.36	10.08	0	0	0	-3.37	5.02	-4.75	62.97	100.25	894.78	459.75	1047.76	620.38	917.45	502.81	1016.31	486.11
14.38	0	0.09	0.08	0.02	0.14	0.14	0.12	0.79	0.2	0.07	98.43	0.38	8.1	97.56	7	3.28	0.02	0.29	9.2	0.52	0.22	0.07	0	0.01	0.06	0.07	0.08	0.02	6.09	53.29	0.2	0.69	11.08	0	0	0	-6.02	3.55	-4.39	62.65	102.23	897.35	460.62	1046.95	617.32	917.35	501.45	1018.51	486.72
14.414	0	0.08	0.07	0.02	0.14	0.18	0.14	0.8	0.19	0.06	98.39	0.47	9.77	95.91	9.57	2.68	0.02	0.21	10.67	0.92	0.2	0.06	0	0	0.06	0.06	0.06	0.03	6.5	51.99	0.19	0.57	12.58	0	0	0	-0.17	6.22	-5.11	65.57	102.99	897.9	460.8	1047.58	618.58	917.04	503.16	1018.84	487.49
14.447	0	0.08	0.07	0.02	0.15	0.2	0.14	0.81	0.2	0.06	98.38	0.5	10.5	98.63	10.09	3.57	0.02	0.24	11.79	0.88	0.15	0.05	0	0	0.07	0.06	0.05	0.03	6.53	50.74	0.2	0.31	12.9	0	0	0	-3.57	-0.62	-4.6	64.25	101.6	898.62	461.42	1047.89	618.45	918.59	502.78	1019.09	487.89
14.481	0	0.07	0.05	0.02	0.15	0.34	0.13	1.15	0.18	0.04	97.71	0.89	15.14	95.02	11.84	5.17	0.01	0.18	13.24	0.76	0.09	0.05	0	0	0.07	0.04	0.06	0.03	8.82	55.82	0.18	0.25	17.03	0	0	0	-2.44	7.25	-3.55	65.01	101.47	898.35	462.04	1044.87	615.66	917.87	502.66	1018.36	488.53
14.514	0	0.06	0.04	0.01	0.15	0.46	0.13	1.05	0.17	0.05	97.9	1.24	17.72	98.52	12.95	5.6	0.01	0.14	14.12	0.8	0.1	0.07	0	0	0.08	0.05	0.05	0.04	8.72	52.22	0.17	0.52	19.34	0	0	0	-4.44	1.01	-2.92	63.52	101.82	899.72	460.8	1049.84	619.07	921.05	499.84	1022.29	489
14.547	0	0.06	0.04	0.01	0.16	0.49	0.14	1.12	0.19	0.05	97.75	1.31	17.71	97.84	15.37	6.2	0.02	0.12	14.33	0.91	0.11	0.07	0	0	0.09	0.05	0.05	0.05	8.68	50.86	0.19	0.63	19.74	0	0	0	-6.98	2.93	-2.56	62.11	100.81	899.25	459.59	1050.61	618.75	922.03	498.16	1022.3	487.67
14.581	0	0.05	0.02	0.01	0.15	0.89	0.13	1.01	0.25	0.05	97.99	2.92	22.81	97.41	17.92	7.55	0.02	0.09	14.8	0.98	0.1	0.08	0	0	0.08	0.05	0.04	0.06	8.18	44.33	0.25	0.37	24.87	0	0	0	-7.41	3.87	-2.28	61.81	102.82	898.97	458.02	1051.29	617.73	921.42	497.1	1023.66	486.21
14.614	0	0.05	0.02	0.01	0.14	0.95	0.12	0.9	0.26	0.06	98.1	3.17	23.79	97.48	16.17	7.89	0.02	0.08	14.98	0.96	0.12	0.07	0	0	0.09	0.06	0.04	0.08	7.83	43.14	0.26	0.6	25.39	0	0	0	-9.65	3.73	-3.75	60.45	106.31	898.27	455.37	1052.86	617.22	918.89	495.03	1024.49	482.85
14.647	0	0.04	0.02	0.01	0.14	1.19	0.11	0.8	0.27	0.06	97.62	4.52	25.95	97.66	16.59	9.15	0.02	0.09	14.53	0.81	0.11	0.05	0	0	0.08	0.06	0.04	0.06	7.23	38.55	0.27	0.24	27.68	0	0	0	-9.29	3.35	-3.25	60.98	104.58	900.6	455.67	1053.09	615.52	921.42	494.29	1025.42	483.33
14.681	0	0.04	0.02	0.01	0.14	1.3	0.1	0.68	0.28	0.11	97.41	5.27	26.71	98.19	17.12	10.66	0.03	0.09	14.06	0.65	0.09	0.04	0	0	0.07	0.11	0.04	0.05	6.71	32.62	0.28	0.91	28.69	0	0	0	-6.97	2.03	-2.49	61.87	102.23	900.18	454.74	1052.9	615.37	922.92	493.54	1024.62	483.22
14.714	0	0.04	0.02	0.01	0.14	1.4	0.1	0.68	0.29	0.12	97.21	5.59	27.25	97.72	17.59	10.37	0.03	0.07	14.64	0.65	0.13	0.04	0	0	0.07	0.12	0.04	0.04	6.56	32.38	0.29	0.91	29.08	0	0	0	-4.76	3.21	-2.15	62.57	101.47	899.06	453.35	1053.49	616.12	923.36	493.14	1024.27	482.49
14.748	0	0.04	0.02	0.01	0.13	1.24	0.11	0.54	0.33	0.15	97.52	4.57	26.27	96.06	16.43	9.03	0.03	0.07	15.09	0.83	0.16	0.04	0	0	0.08	0.15	0.03	0.07	6.21	29.3	0.33	0.81	27.76	0	0	0	-4.46	6.03	-3.42	62.19	101.65	897.54	453.68	1053.15	617.84	921.46	494.43	1022.38	482.21
14.781	0	0.04	0.02	0.01	0.13	1.15	0.11	0.5	0.32	0.16	97.7	4.19	25.76	94.52	15.59	8.16	0.03	0.09	14.91	0.67	0.17	0.03	0	0	0.08	0.16	0.03	0.06	5.44	29.16	0.32	0.39	27.19	0	0	0	-1.11	7.76	-4.77	63.8	101.76	895.91	453.77	1051.63	618.37	918.97	496.55	1019.64	481.72
14.814	0	0.04	0.02	0.01	0.12	1.2	0.1	0.51	0.3	0.16	97.59	4.18	26.31	94.44	14.55	7.04	0.03	0.1	15.7	0.59	0.18	0.03	0	0	0.07	0.16	0.03	0.05	5.24	31.91	0.3	0.22	27.18	0	0	0	2.01	7.84	-3.85	66.32	99.72	893.62	455.61	1047.02	619.16	917.1	496.37	1016.19	485.13
14.848	0	0.04	0.02	0.01	0.1	1.29	0.1	0.46	0.3	0.15	97.43	4.88	27.21	98.73	13.66	5.2	0.03	0.1	14.93	0.55	0.25	0.04	0	0	0.06	0.15	0.04	0.04	4.8	32.05	0.3	0.21	28.19	0	0	0	-1.5	-0.25	-7.09	65.01	102	894.27	459.94	1044.43	619.04	912.52	501.62	1013.4	486.5
14.881	0	0.05	0.02	0.01	0.09	1.35	0.09	0.35	0.31	0.12	97.3	4.84	28.18	96.68	10.5	3.51	0.04	0.1	15.85	0.73	0.33	0.07	0	0	0.06	0.12	0.06	0.04	5.17	30.57	0.31	0.11	28.14	0	0	0	-0.21	5.14	-7.57	65.77	102.7	894.5	463.94	1043.61	619.54	912.39	510.69	1012.4	487.35
14.914	0	0.05	0.02	0.01	0.09	1.35	0.09	0.29	0.29	0.11	97.3	4.35	27.97	98.66	10.45	2.28	0.04	0.11	17.24	1.04	0.47	0.18	0	0	0.06	0.11	0.12	0.04	5.21	26.71	0.29	0.96	27.43	0	0	0	-3.22	-0.5	-8.28	65.18	103.79	898.06	468.44	1042.39	617.23	912.9	516.61	1012.98	489.09
14.948	0	0.05	0.02	0.01	0.09	0.99	0.09	0.32	0.22	0.13	98.03	4.01	25.41	96.74	10.73	3.33	0.04	0.17	12.67	1.17	0.53	0.22	0	0	0.06	0.13	0.17	0.06	5.48	27.71	0.22	0.06	26.92	0	0	0	-15.08	5.04	-5.23	59.72	100.13	900.21	481.42	1035.75	621.73	913.53	516.45	1012.86	503.83
14.981	0	0.05	0.03	0.01	0.11	0.48	0.09	0.38	0.23	0.15	99.04	2.23	19.47	96.03	9.48	5.67	0.04	0.32	7.33	0.95	0.36	0.27	0	0.01	0.05	0.15	0.23	0.08	5.89	30.81	0.23	0.01	23.14	0	0	0	-8.78	6.07	-4.55	63.43	100.15	906.62	486.16	1036.86	620.46	918.02	523.16	1017	507.93
15.014	0	0.06	0.03	0.01	0.13	0.34	0.08	0.45	0.22	0.15	99.1	1.65	16.83	96.81	8.27	9.45	0.04	0.48	5.12	0.85	0.26	0.24	0	0.01	0.04	0.15	0.3	0.06	6.24	32.32	0.22	0.02	21.23	0	0	0	-15.1	4.94	-4.4	61.86	96.87	910.9	488.6	1038.33	618.77	922.83	524.31	1018.43	508.62
15.048	0	0.06	0.04	0.02	0.16	0.17	0.08	0.44	0.19	0.12	99.13	0.82	11.2	98.32	5.36	13.48	0.03	0.5	2.32	0.62	0.19	0.24	0	0.01	0.03	0.12	0.34	0.04	6.1	30.28	0.19	0	16.42	0	0	0	-22.51	1.65	-3.47	59.14	97.97	914	489.07	1039.28	615.58	924.81	522.68	1021.72	508.33
15.081	0	0.06	0.04	0.02	0.22	0.13	0.07	0.56	0.21	0.11	98.89	0.57	8.49	84.13	4.66	21.53	0.03	0.54	2.05	0.51	0.21	0.52	0	0.01	0.04	0.11	0.36	0.02	6.01	28.77	0.21	0.02	13.84	0	0	0	-19.28	13.66	-4.06	58.82	96.78	911.77	484.18	1036.51	611.56	922.28	514.87	1018.59	505.45
15.115	0	0.06	0.04	0.02	0.35	0.09	0.06	0.84	0.2	0.09	98.31	1.26	5.64	98.06	4.77	32.34	0.03	0.61	1.85	0.41	0.27	0.76	0	0.01	0.06	0.09	0.48	0.04	6.62	27.89	0.2	0.06	11.28	0	0	0	-23.46	2.4	-2.56	58.96	105.28	911.52	479.01	1041.51	610.44	921.26	511.56	1025.97	500.63
15.148	0	0.05	0.03	0.02	0.62	0.07	0.06	1.4	0.22	0.08	97.2	3.84	3.13	97.34	5.74	45.87	0.03	0.68	1.72	0.27	0.27	0.78	0	0.01	0.05	0.08	0.42	0.04	7.39	25.61	0.22	0.06	9.16	0	0	0	-16.99	3.99	-4.47	61.22	100.52	910.15	478	1040.63	611.83	921.36	512.44	1021	499.2
15.181	0	0.04	0.02	0.02	0.87	0.07	0.05	1.93	0.23	0.07	96.14	8.54	3.17	98.58	5.09	55.68	0.03	0.63	2.58	0.17	0.22	1.13	0	0.01	0.04	0.07	0.36	0.05	8.15	24.31	0.23	0.06	8.71	0	0	0	-18.01	0.78	-4.57	61.31	101.63	912.1	476.6	1043.36	610.49	923.14	512.61	1023.58	497.08
15.215	0	0.06	0.04	0.03	0.68	0.06	0.06	1.11	0.23	0.05	97.79	4.31	0.53	97.62	5.35	45.13	0.03	0.38	2.3	0.1	0.17	0.99	0	0.01	0.04	0.05	0.41	0.06	9.62	21.3	0.23	0.08	6.36	0	0	0	-17.97	3.44	-5.39	61.73	104.64	913.82	476.5	1043.72	608.32	922.08	513.39	1025.25	495.93
15.248	0	0.07	0.05	0.03	0.51	0.05	0.08	0.72	0.25	0.05	98.56	2.04	0	92.33	6.16	35.6	0.03	0.19	2.36	0.12	0.15	1.33	0	0.01	0.04	0.05	0.33	0.03	9.55	19.86	0.25	0.14	5.88	0	0	0	-6.96	9.56	-6.17	66.82	98.37	912.89	476.58	1038.49	606.34	921.82	513.18	1018.83	496.86
15.281	0	0.08	0.07	0.03	0.39	0.05	0.1	0.5	0.27	0.04	99	0.89	0	97.21	7.22	25.22	0.04	0.1	2.42	0.08	0.16	2.08	0	0.02	0.05	0.04	0.32	0.03	8.86	20.41	0.27	0.03	4.55	0	0	0	-16.96	4.24	-3.09	64.16	104.22	913.09	477.13	1034.64	599.53	918.98	511.29	1022.25	497.26
15.315	0	0.08	0.09	0.03	0.41	0.04	0.15	0.43	0.36	0.04	99.14	0.61	0	96.73	13.01	19.94	0.04	0.06	1.79	0.08	0.18	2.5	0	0.03	0.06	0.03	0.36	0.03	8.83	16.28	0.36	0.03	3.15	0	0	0	-15.07	5.06	-0.4	66.18	102.25	912.64	476.61	1032.04	596.01	920.49	510.23	1022.04	498.28
15.348	0	0.08	0.1	0.03	0.42	0.04	0.19	0.44	0.39	0.04	99.12	0.46	0	97.61	16.98	16.75	0.04	0.04	1.55	0.07	0.2	3.26	0	0.03	0.06	0.03	0.41	0.02	7.71	16.11	0.39	0.01	2.89	0	0	0	-16.18	3.45	-1.54	65.49	102.56	912.72	475.91	1031.27	595.25	918.99	508	1021	497.32
15.381	0	0.08	0.11	0.02	0.46	0.03	0.21	0.45	0.42	0.06	99.09	0.48	0	97.51	18.76	17.78	0.04	0.03	1.14	0.05	0.17	2.41	0	0.06	0.05	0.03	0.31	0.03	6.51	13.62	0.42	0.02	2.15	0	0	0	-17.57	3.67	-0.8	65.49	100.8	913.13	474.93	1030.35	592.49	920.19	506.24	1020.51	496.36
15.415	0	0.07	0.11	0.02	0.51	0.03	0.27	0.51	0.51	0.09	98.97	0.59	0	98.57	23.44	16.94	0.03	0.02	0.93	0.04	0.1	1.41	0	0.09	0.07	0.03	0.27	0.03	4.89	13.27	0.51	0.01	1.44	0	0	0	-18.95	-0.83	-0.88	65.02	102.49	912.39	471.63	1030.77	590.01	919.09	503.91	1020.96	492.74
15.448	0	0.07	0.12	0.02	0.48	0.03	0.29	0.45	0.48	0.07	99.04	0.6	0	96.93	24.35	14.68	0.03	0.02	0.91	0.02	0.07	0.68	0	0.08	0.1	0.03	0.22	0.04	4	11.42	0.48	0.01	1.46	0	0	0	-11.14	4.75	-1.84	66.64	104.36	910.63	466.65	1034.62	592.27	918.58	501.71	1022.15	488.94
15.482	0	0.07	0.12	0.02	0.45	0.03	0.27	0.38	0.61	0.05	99.09	0.5	0	98.6	22.69	15.07	0.03	0.02	1.41	0.03	0.05	0.18	0	0.07	0.1	0.02	0.17	0.07	3.22	8.53	0.61	0	1.46	0	0	0	-8.68	-0.72	-3.5	64.97	101.59	908.3	460.59	1041.74	599.35	920.97	496.14	1021.92	484.73
15.515	0	0.07	0.13	0.02	0.38	0.03	0.27	0.3	0.62	0.06	99.23	0.45	0	98.06	21.93	11.36	0.03	0.02	2.42	0.03	0.06	0.13	0	0.07	0.11	0.02	0.17	0.07	2.59	7	0.62	0.02	1.68	0	0	0	-8.96	-2.38	-3.93	63.3	101.26	907.93	457.28	1048.46	604.17	923.99	494.24	1024.55	482.35
15.548	0	0.07	0.13	0.02	0.39	0.04	0.34	0.32	0.61	0.06	99.21	0.58	0	96.24	25.6	9.03	0.03	0.02	6.13	0.05	0.11	0.06	0	0.06	0.1	0.02	0.14	0.11	2.44	7.71	0.61	0.94	2.1	0	0	0	-6.66	5.78	-1.57	62.9	99	904.44	452.26	1052.95	608.59	927.44	489.05	1026.09	480.8
15.582	0	0.07	0.12	0.02	0.41	0.06	0.35	0.35	0.56	0.05	99.19	0.62	0	87.57	26.27	9.86	0.05	0.04	10.38	0.09	0.12	0.03	0	0.04	0.09	0.03	0.11	0.07	2.73	8.38	0.56	8.84	2.98	0	0	0	-2.16	12.24	-0.41	64.84	93.15	907.59	449.41	1051.95	602.54	932.4	484.7	1025.36	478.83
15.615	0	0.07	0.13	0.01	0.42	0.07	0.44	0.38	0.39	0.06	99.12	0.82	0	97.16	29.94	7.44	0.06	0.06	12.16	0.16	0.1	0.02	0	0.03	0.07	0.03	0.07	0.06	2.94	9.2	0.39	2.09	3.08	0	0	0	7.82	4.33	-2.32	72.67	99.1	918.95	439.9	1058.54	588.35	936.94	478.81	1035.51	468.51
15.648	0	0.07	0.13	0.01	0.42	0.07	0.51	0.38	0.33	0.06	98.97	1	0	98.03	32.57	4.95	0.06	0.08	13.03	0.21	0.06	0.01	0	0.03	0.06	0.03	0.06	0.08	3.08	8.76	0.33	1.35	3.56	0	0	0	12.88	2.48	-3.91	73.05	94.81	917.82	436.67	1058.12	588.54	937.15	474.95	1031.59	466.66
15.682	0	0.07	0.13	0.01	0.39	0.07	0.5	0.36	0.26	0.08	99.01	0.92	0	97.8	32.06	4.07	0.08	0.1	10.9	0.39	0.03	0.01	0	0.03	0.05	0.04	0.05	0.08	2.39	8.85	0.26	1.26	3.71	0	0	0	16.17	3.02	-0.99	75.71	99.51	924.34	430.98	1058.86	576.25	940.35	466.69	1039.78	462.73
15.715	0	0.07	0.13	0.01	0.38	0.07	0.48	0.34	0.2	0.09	99.05	0.87	0	98.64	30.97	3.82	0.09	0.1	11.73	0.76	0.02	0.01	0	0.02	0.03	0.04	0.04	0.14	2.8	9.04	0.2	0.75	3.82	0	0	0	17.72	-0.56	-4.1	76.35	92.18	925.69	429.53	1054.85	568.74	940.9	468.5	1032.31	456.56
15.749	0	0.07	0.13	0.01	0.34	0.1	0.45	0.31	0.38	0.1	99.09	0.74	0	98.44	28.86	3.05	0.1	0.07	16.69	1.24	0.03	0.03	0	0.02	0.03	0.05	0.03	0.38	2.51	9.5	0.14	1.17	4.31	0	0	0	20.09	1.28	-6.11	77.38	99.74	928.64	429.41	1054.24	562.95	936.56	469.66	1035.37	455.98
15.782	0	0.07	0.13	0.01	0.33	0.09	0.42	0.3	0.41	0.11	99.15	0.73	0	98.58	27.98	3.46	0.11	0.06	15.28	1.3	0.04	0.05	0	0.01	0.02	0.06	0.04	0.41	3.17	8.78	0.08	2.91	4.56	0	0	0	20.28	0.79	-6.28	77.83	92.64	929.62	430.84	1052.03	562.66	939.84	469.84	1031.4	455.71
15.815	0	0.08	0.13	0.02	0.29	0.07	0.33	0.26	0.3	0.12	99.34	0.51	0	98.66	22.75	3.49	0.12	0.08	11.35	1.04	0.03	0.06	0	0.01	0.01	0.07	0.03	0.3	3.44	10.46	0.07	6.42	3.8	0	0	0	22.84	-0.5	-2.49	76.98	93.68	930.14	430.49	1050.53	560.52	941.1	466.48	1034.42	458.23
15.849
15.882
15.915
15.949
15.982
16.015
16.049
16.082
16.116
16.149
16.182
16.216
16.249
16.282
16.316
16.349
16.382
16.416
16.449
16.483
16.516
16.549
16.583	0	0.37	0.45	0.04	0.2	0.04	0.24	0.12	1.21	4.84	99.11	0.33	0	98.5	9.05	1.55	4.84	0	6.56	23.61	0.55	14.83	0.94	0.01	0.46	0.2	0.01	0.46	0.44	8.37	0.96	0.44	1.21	8.03	0	0	-23.13	-1.08	0.17	63.85	101.71	947.32	481.09	1062.39	596.49	953.31	507.67	1054.95	503.89
16.616	0	0.23	0.28	0.03	0.16	0.03	0.19	0.09	0.95	5.03	99.44	0.33	0	98.5	4.05	0.7	5.03	0	4.12	11.01	0.43	8	0	0.03	0.47	0.05	0.02	0.26	0.21	5.73	0.47	0.65	0.95	3.19	0	0	-13.68	-1.07	1.61	68.08	93.72	946.07	477.37	1059.41	593.38	956.25	502.95	1049.96	502.19
16.649	0	0.19	0.22	0.03	0.15	0.04	0.16	0.08	1.92	3.02	99.57	0.33	0	96.24	3.17	0.71	3.02	0	4.79	9.52	0.38	5.17	0	0.02	0.21	0.06	0.06	0.17	0.25	4.64	0.46	0.38	1.92	1.86	0	0	-13.89	-5.79	-0.15	64.27	100.19	941.88	470.94	1065.43	598.27	952.55	499.56	1052.69	496.25
16.683	0	0.18	0.17	0.03	0.13	0.05	0.15	0.07	2.25	2.25	99.65	0.33	0	96.32	1.77	0.58	2.25	0	6.49	8.42	0.38	4.96	0	0.05	0.25	0.06	0.12	0.18	0.16	3.48	0.21	1.43	2.92	0.48	0	0	-17.78	-5.68	-0.62	60.49	99.6	936.64	463.65	1070.78	601.33	952.52	491.98	1052.13	492.25
16.716	0	0.18	0.15	0.03	0.12	0.06	0.14	0.07	1.86	1.86	99.65	0.33	0.2	95.95	1.45	0.49	1.86	0	8.39	10.16	0.36	3.41	0	0.1	0.34	0.05	0.16	0.18	0.13	3.24	0.24	2.23	3.93	0	0	0	-15.31	-6.18	-1.52	60.32	96.79	934.62	460.83	1073.53	605.82	953.69	491.88	1050.4	487.69
16.75	0	0.18	0.13	0.02	0.12	0.11	0.14	0.07	1.36	1.36	99.65	0.33	5.16	97.49	1.31	0.42	1.36	0.01	16.59	11.83	0.4	3.02	0	0.13	0.38	0.05	0.18	0.36	0.12	3.57	0.24	1.22	5.13	0	0	0	-6.28	-3.71	-1.43	62.78	98.99	932.81	458.12	1076.74	610.5	953.37	491.93	1052.25	487.23
16.783	0	0.17	0.12	0.02	0.11	0.13	0.14	0.07	1.15	1.15	99.66	0.33	6.62	96.75	1.47	0.38	1.15	0.01	17.68	12.1	0.44	2.6	0	0.16	0.45	0.05	0.17	0.46	0.11	3.43	0.24	0.89	6.05	0	0	0	-6.38	-5.03	-0.04	62.93	95.85	932.68	458.23	1075.33	609.52	955.2	490.12	1051.03	488.32
16.816	0	0.17	0.12	0.02	0.11	0.16	0.14	0.07	0.97	0.97	99.67	0.33	8.4	97.09	1.37	0.39	0.97	0.01	19.24	12.84	0.46	1.7	0	0.16	0.54	0.06	0.18	0.56	0.12	3.2	0.24	0.32	7.05	0	0	0	-6.88	-4.47	0.06	62.6	96.38	931.67	457.43	1075.13	609.33	954.41	490.01	1050.75	487.17
16.85	0	0.17	0.11	0.02	0.11	0.17	0.13	0.07	0.91	0.91	99.66	0.34	9.06	98.35	1.11	0.31	0.91	0.01	19.91	13.39	0.52	1.15	0	0.14	0.66	0.06	0.27	0.6	0.15	3.37	0.24	0.34	7.36	0	0	0	-4.88	-1.55	0.45	63.43	98.64	930.89	456.7	1075.46	609.9	953.36	489.72	1051.98	487.47
16.883	0	0.19	0.1	0.02	0.1	0.21	0.13	0.07	0.86	0.86	99.59	0.38	10.74	98.68	0.91	0.32	0.86	0.02	21.13	18	0.7	1.04	0	0.13	0.73	0.08	0.3	0.68	0.16	3.44	0.22	0.42	8.5	0	0	0	-4.27	-0.44	0.9	63.55	101.61	930.74	455.01	1077.2	610.16	953.02	488.09	1054.62	486.91
16.916	0	0.2	0.1	0.02	0.1	0.22	0.12	0.07	1	0.84	99.57	0.35	11.29	97.11	0.77	0.29	0.84	0.03	20.04	19.75	0.8	0.97	0	0.12	1	0.1	0.25	0.58	0.19	3.5	0.2	0.83	9.49	0	0	0	-5.37	-4.43	1.1	63.13	101.31	931.18	456.18	1077.14	610.52	953.46	488.95	1054.76	487.82
16.95	0	0.22	0.09	0.02	0.1	0.25	0.12	0.07	1.08	0.85	99.5	0.38	12.52	97.42	0.95	0.34	0.85	0.05	21	22.92	0.98	1.16	0	0.1	1.08	0.13	0.19	0.68	0.22	3.85	0.17	0.4	10.41	0	0	0	-2.5	-3.84	1.89	64.64	100.52	929.91	456.67	1075.93	611.34	953.24	489.89	1053.76	489.2
16.983	0	0.22	0.09	0.02	0.1	0.25	0.12	0.07	1.05	0.85	99.49	0.37	12.57	98.23	1.06	0.45	0.85	0.05	20.79	23.99	1.09	1.65	0	0.11	1.05	0.15	0.15	0.77	0.24	4.03	0.16	0.72	10.62	0	0	0	-5.84	-1.92	1.42	63.36	102.81	930.71	456.87	1075.74	609.59	952.07	489.65	1054.87	488.49
17.016	0	0.23	0.09	0.02	0.09	0.27	0.12	0.07	1.04	0.84	99.45	0.39	13.26	98.66	1.07	0.54	0.84	0.05	21.33	25.14	1.09	1.66	0	0.1	1.04	0.18	0.13	0.65	0.28	4.38	0.16	2.04	11.02	0	0	0	-3.22	-0.49	-0.03	64.78	97.3	930.05	457.45	1074.1	610.79	952.6	490.46	1049.88	488.23
17.05	0	0.23	0.08	0.02	0.09	0.3	0.12	0.07	1.04	0.82	99.4	0.41	13.91	98.77	0.88	0.66	0.82	0.06	22.21	25.01	1.19	1.76	0	0.1	1.04	0.2	0.14	0.74	0.31	4.58	0.16	0.55	11.3	0	0	0	-5.94	0.06	0.37	63.24	98.48	929.66	458.02	1073.97	611.07	952.04	490.16	1050.51	488.83
17.083	0	0.25	0.08	0.02	0.09	0.32	0.12	0.07	1.01	0.82	99.37	0.43	14.37	98.53	0.92	0.78	0.82	0.08	22.9	27.57	1.2	2.11	0	0.1	1.01	0.22	0.13	0.74	0.34	4.71	0.15	0.7	11.46	0	0	0	-4.62	0.96	0.85	63.8	100.65	928.81	458.32	1073.24	611.17	950.54	490.1	1051.19	490.59
17.117	0	0.22	0.06	0.02	0.08	0.58	0.1	0.07	0.94	0.68	98.84	0.76	19.89	98.15	0.93	0.99	0.68	0.09	25.03	28.32	1.43	2.38	0	0.11	0.92	0.3	0.11	0.94	0.41	4.48	0.12	0.57	15.87	0	0	0	-5.32	2.13	0.99	63.36	100.9	927.66	457.48	1073.51	611.85	950.11	489.27	1051	489.96
17.15	0	0.2	0.05	0.02	0.08	0.67	0.1	0.07	0.87	0.67	98.67	0.87	21.19	97.99	1.15	1.12	0.67	0.1	25.61	26.46	1.29	1.96	0	0.12	0.87	0.32	0.13	0.81	0.46	4.73	0.11	0.32	16.82	0	0	0	-6.79	2.56	0.67	62.67	98.93	927.54	458.33	1073.46	613.01	950.77	490.25	1049.7	489.64
17.183	0	0.21	0.05	0.02	0.08	0.71	0.1	0.08	0.99	0.67	98.57	0.91	21.71	98.66	1.29	1.37	0.67	0.11	26.12	28.36	1.32	1.94	0	0.11	0.99	0.34	0.13	0.82	0.52	4.8	0.11	0.27	17.16	0	0	0	-5.24	-0.49	0.45	63.54	100.42	927.63	458.52	1073.06	612.63	949.65	490.94	1050.06	490.04
17.217	0	0.21	0.05	0.02	0.08	0.61	0.09	0.08	0.99	0.71	98.78	1.01	20.7	98.39	1.41	1.35	0.71	0.11	21.9	29.85	1.43	1.68	0	0.08	0.99	0.49	0.13	0.63	0.79	5.85	0.12	0.45	17.93	0	0	0	-3.66	1.44	0.45	64.8	97.68	927.86	459.55	1071.7	612.54	950.49	491.8	1048.17	490.87
17.25	0	0.23	0.05	0.02	0.08	0.64	0.09	0.08	0.99	0.78	98.73	1.08	21.13	98.17	1.29	1.12	0.78	0.11	21.67	31.95	1.38	1.25	0	0.07	0.99	0.48	0.13	0.48	0.87	6.1	0.12	0.79	18.4	0	0	0	-5.9	2.08	-0.13	62.94	97.9	924.7	459.03	1072.01	615.26	948.53	491.67	1046.43	490.67
17.283	0	0.25	0.05	0.02	0.08	0.62	0.09	0.08	1.06	0.94	98.76	1.11	20.77	97.8	1.44	1.04	0.94	0.13	20.84	33.91	1.56	1.39	0	0.06	1.06	0.58	0.14	0.55	1.14	6.2	0.11	0.36	18.59	0	0	0	-0.82	3.03	1.9	65.81	99.25	924.31	458.73	1071.89	615.93	949.16	491.93	1048.4	492.12
17.317	0	0.26	0.05	0.02	0.08	0.56	0.09	0.08	1.06	1.06	98.88	1.12	19.95	98.24	1.63	1.21	1.06	0.16	18.94	35.06	1.52	1.43	0	0.05	1	0.81	0.12	0.53	1.64	6.88	0.1	0.19	18.64	0	0	0	-3.76	1.88	1.55	64.25	97.69	923.14	459.01	1070.11	614.99	948.19	490.17	1045.84	493.09
17.35	0	0.24	0.05	0.02	0.08	0.64	0.09	0.08	1.19	1.19	98.71	1.18	21.02	97.23	1.52	0.98	1.19	0.15	20.74	33.26	1.55	0.98	0	0.04	0.95	0.75	0.1	0.61	1.79	6.48	0.1	0.2	18.99	0	0	0	-5.5	4.21	0.9	62.66	101.39	921.14	458.12	1071.22	617.4	945.41	490.81	1046.8	491.08
17.383	0	0.21	0.04	0.02	0.08	0.64	0.09	0.08	1.33	1.33	98.72	1.3	21.03	96.66	1.49	0.82	1.33	0.16	19.16	29.88	1.49	0.85	0	0.04	1	0.66	0.1	0.67	2.1	6.13	0.1	0.21	19.69	0	0	0	-0.61	5.17	0.54	65.45	97.19	921.47	459.98	1069.53	618.49	946.59	493.49	1043.78	492.6
17.417	0	0.22	0.05	0.02	0.08	0.52	0.09	0.08	1.49	1.49	98.95	1.16	19.27	97.51	1.61	0.72	1.49	0.15	17.18	29.41	1.5	0.92	0	0.04	1.1	0.54	0.1	0.47	2.73	5.89	0.12	0.25	18.91	0	0	0	-6.57	3.66	-0.43	63.12	95.71	922.89	460.67	1068.34	615.19	946.72	493.38	1042.4	490.74
17.45	0	0.18	0.05	0.02	0.08	0.46	0.09	0.08	1.42	1.42	99.09	1.12	18.27	97.35	1.45	0.81	1.42	0.19	15.35	23.47	1.5	0.93	0	0.03	1.08	0.52	0.1	0.47	2.94	5.77	0.11	0.11	18.63	0	0	0	-6.77	3.97	1.19	62.54	98.3	919.44	460.79	1066.89	616.72	944.17	491.83	1042.45	494.13
17.484	0	0.16	0.05	0.02	0.08	0.31	0.09	0.08	1.54	1.54	99.38	0.99	15.04	97.06	1.28	0.83	1.54	0.23	10.16	18.41	1.65	1.55	0	0.03	1.1	0.41	0.09	0.45	3.94	5.04	0.12	0.21	17.73	0	0	0	-4.07	4.52	1.8	63.69	96.43	917.43	461.52	1064.4	618.13	943.32	492.83	1039.73	494.72
17.517	0	0.14	0.05	0.02	0.08	0.34	0.09	0.07	1.66	1.66	99.32	1.04	15.66	94.65	1.48	0.78	1.66	0.27	11.26	14.79	1.86	1.42	0	0.02	1.17	0.34	0.09	0.47	4.53	4.31	0.12	0.15	18.08	0	0	0	-6.71	7.64	1.71	62.1	98.45	914.81	459.97	1064.61	618.58	941.09	492.79	1039.54	492.33
17.55	0	0.12	0.05	0.02	0.09	0.3	0.09	0.08	1.67	1.67	99.4	0.95	14.41	94.29	1.73	0.97	1.67	0.34	10.03	10.18	1.99	1.08	0	0.02	1.11	0.31	0.08	0.51	5.06	4.57	0.11	0.42	17.5	0	0	0	-4.96	7.98	1.96	62.83	97.11	912.93	462.45	1061.28	620.13	939.37	493.41	1036.43	496.58
17.584	0	0.12	0.06	0.02	0.09	0.26	0.09	0.08	1.83	1.83	99.49	0.86	13.02	93.81	1.88	0.93	1.83	0.36	8.82	7.66	2	0.77	0	0.02	1.09	0.24	0.08	0.37	6.57	4.56	0.11	0.34	16.75	0	0	0	-7.67	8.41	3.35	61.93	96.12	911.8	462.79	1059.12	618.41	939.25	493.95	1035.35	495.66
17.617	0	0.11	0.06	0.02	0.1	0.26	0.09	0.08	1.87	1.87	99.48	0.85	13.05	94.57	2.51	0.98	1.87	0.4	9.29	5.86	1.89	0.6	0	0.01	1.02	0.24	0.07	0.28	7.35	4.48	0.12	0.23	16.66	0	0	0	-6.29	7.71	1.13	62.21	99.07	910.88	461.78	1060.49	620	936.33	495.52	1035.38	493.52
17.65	0	0.11	0.06	0.02	0.11	0.22	0.09	0.08	1.78	1.78	99.56	0.78	11.86	94.11	2.62	1.33	1.78	0.46	7.4	4.55	1.46	0.5	0	0.01	0.87	0.19	0.06	0.2	8.95	4.75	0.12	0.11	16.05	0	0	0	-5.19	8.15	1.79	63.1	96.14	910.83	462.42	1058.91	619.54	937.47	495.23	1033.61	494.57
17.684	0	0.12	0.06	0.02	0.12	0.18	0.1	0.08	1.95	1.95	99.64	0.64	9.96	86.75	2.94	1.72	1.95	0.63	6.39	3.53	1.23	0.55	0	0.01	0.88	0.17	0.06	0.22	10.96	4.88	0.13	0.04	14.72	0	0	0	-6.45	12.6	4.05	62.45	94.02	907.81	462.07	1054.61	616.78	936.62	494.11	1030.64	494.86
17.717	0	0.12	0.06	0.02	0.12	0.19	0.11	0.09	1.95	1.95	99.62	0.65	10.01	85.36	4.23	1.34	1.95	0.6	7.22	4.12	1.47	0.62	0	0.01	0.84	0.16	0.05	0.22	11.4	5.1	0.13	0.15	14.79	0	0	0	-2.51	13.19	1.98	63.48	96.39	905.53	460.28	1055.94	619.85	933.47	495.07	1029.83	492.95
17.751	0	0.13	0.07	0.02	0.14	0.17	0.12	0.09	1.89	1.89	99.65	0.58	8.98	87.98	5.4	1.29	1.89	0.55	7.24	4.5	1.5	0.6	0	0.01	0.75	0.13	0.04	0.21	13.94	4.72	0.13	0.16	14.01	0	0	0	-1.09	12.05	2.52	64.63	94.66	906.87	461.08	1056.62	620.28	935.69	495.76	1030.34	494.1
17.784	0	0.13	0.07	0.03	0.16	0.16	0.13	0.1	2.15	2.15	99.68	0.52	7.84	85.84	7.38	1.45	2.15	0.44	7.69	5.14	1.31	0.41	0	0.01	0.62	0.12	0.03	0.2	15.6	4.1	0.12	7.49	13.17	0	0	0	-2.48	12.99	2.49	64.78	92.54	909.49	464.61	1055.28	619.55	937.37	497.64	1029.9	496.81
17.817	0	0.15	0.08	0.03	0.18	0.16	0.16	0.1	2.64	2.64	99.64	0.52	6.75	87.57	9.73	1.04	2.64	0.28	8.8	6.43	1.2	0.21	0	0.01	0.55	0.15	0.03	0.17	16.74	3.89	0.1	9.24	12.34	0	0	0	-4.3	12.24	3.78	64.07	99.23	908.59	464.14	1053.33	617.76	933.74	493.7	1032.83	498.93
17.851	0	0.17	0.09	0.03	0.22	0.14	0.19	0.11	3.08	3.08	99.57	0.75	5.02	91.51	12.42	0.78	3.08	0.18	9.59	9.28	1.02	0.17	0	0.01	0.53	0.15	0.03	0.16	19.21	3.71	0.09	4.15	11.07	0	0	0	-5.59	10.11	3.03	63.68	98.23	908.03	464.33	1052.46	617.12	932.82	494.92	1031.01	497.49
17.884	0	0.21	0.09	0.03	0.23	0.16	0.21	0.12	3.48	3.48	99.54	0.84	5.38	92.38	13.93	0.81	3.48	0.16	12.25	14.59	1.34	0.17	0	0.01	0.51	0.17	0.03	0.19	19.32	3.61	0.08	4.45	10.98	0	0	0	-3.55	9.52	2.42	64.11	99.44	906.39	462.54	1053.67	618.35	931.52	495.56	1030.96	495.54
17.917	0	0.25	0.09	0.02	0.24	0.21	0.25	0.14	3.48	3.48	99.49	0.99	6.45	92.18	17.7	0.69	3.48	0.12	15.69	22.51	1.75	0.29	0	0.01	0.5	0.18	0.03	0.2	17.87	3.69	0.08	0.96	11.54	0	0	0	-5.74	9.66	1.6	62.74	102.5	907.31	462.47	1054.76	618.66	930.38	494.08	1032.87	495.59
17.951	0	0.31	0.09	0.02	0.27	0.31	0.32	0.17	4.09	4.09	99.36	1.19	7.85	94.49	21.48	0.52	4.09	0.08	21.43	30.95	2.65	0.49	0	0.01	0.38	0.2	0.03	0.17	16.71	4.29	0.07	0.22	11.96	0	0	0	-4.33	7.79	1.87	63.1	101.2	906.26	460.56	1056.36	620.08	931.48	492.47	1032.65	494.85
17.984	0	0.33	0.08	0.02	0.26	0.49	0.36	0.18	4.11	4.11	99.01	1.68	10.98	93.72	23.72	0.45	4.11	0.06	27.56	36.06	3.17	0.57	0	0.01	0.35	0.2	0.03	0.15	15.16	4.47	0.08	0.38	13.1	0	0	0	-2.79	8.49	1.25	63.29	103.48	906.24	459.82	1058.62	621.79	930.97	493.97	1034.46	493.64
18.017	0	0.37	0.07	0.02	0.26	0.62	0.38	0.2	3.96	3.96	98.75	1.83	12.81	94.99	25.08	0.38	3.96	0.06	29.84	41.36	3.04	0.66	0	0.01	0.33	0.2	0.03	0.13	13.94	5.4	0.08	0.24	14.07	0	0	0	-5.12	7.29	2.01	62.42	102.02	907.17	459.81	1059.06	620.93	932.97	492.73	1034.98	493.67
18.051	0	0.37	0.07	0.02	0.22	0.73	0.33	0.18	4.08	4.08	98.55	1.83	14.69	96.56	21.95	0.35	4.08	0.06	31.74	41.91	3	0.62	0	0.01	0.35	0.2	0.02	0.12	12.07	6.28	0.08	0.21	14.5	0	0	0	-4.87	5.33	3.04	62.86	104.02	908.15	459.68	1060.12	619.93	933.8	493.16	1037.81	494.09
18.084	0	0.36	0.07	0.02	0.19	0.61	0.26	0.16	3.7	3.7	98.77	1.28	14.87	96.59	17.64	0.37	3.7	0.08	28.18	39.73	2.34	0.64	0	0.01	0.36	0.17	0.02	0.13	11.02	6.87	0.08	0.1	14.78	0	0	0	-4.07	5.27	3.34	62.92	105.4	908.46	458.82	1062.1	620.79	934.52	492.81	1039.92	493.97
18.118	0	0.3	0.06	0.02	0.17	0.56	0.23	0.15	3.81	3.81	98.88	0.85	14.88	97.75	16.48	0.43	3.81	0.11	24.47	36.21	1.7	0.71	0	0.01	0.35	0.15	0.02	0.16	8.94	7.53	0.08	0.07	15.84	0	0	0	-3.22	3.15	4.17	63.91	105.5	910.86	460.25	1062.38	620.05	936.47	492.83	1041.92	496.27
18.151	0	0.23	0.06	0.02	0.15	0.59	0.21	0.15	4.02	4.02	98.83	0.86	15.73	97.44	14.87	0.41	4.02	0.12	23.45	29.56	1.54	0.78	0	0.01	0.34	0.15	0.02	0.16	7.38	7.88	0.07	0.04	16.77	0	0	0	-6.31	3.81	4.74	62.4	107.73	911.31	460.64	1062.81	619.66	936.38	491.66	1043.96	497.26
18.184	0	0.21	0.06	0.02	0.15	0.63	0.21	0.14	4.2	4.2	98.73	0.86	16.39	97.72	14.07	0.4	4.2	0.11	24.78	26.8	1.52	0.95	0	0.01	0.34	0.16	0.02	0.18	7.28	8.15	0.07	5.05	16.79	0	0	0	-6.26	3.22	6.16	62.75	103.63	912.83	461.33	1064.26	620.47	940.97	491.49	1044.36	498.62
18.218
18.251
18.284
18.318
18.351
18.384
18.418
18.451
18.485
18.518
18.551
18.585
18.618
18.651
18.685
18.718
18.752
18.785
18.818
18.852
18.885
18.918
18.952
18.985
19.018
19.052
19.085
19.119
19.152
19.185
19.219
19.252
19.285
19.319
19.352
19.385
19.419
19.452
19.486
19.519
19.552
19.586
19.619
19.652
19.686
19.719
19.753
19.786
19.819
19.853
19.886
19.919
19.953
19.986
20.019
20.053
20.086
20.12
20.153
20.186
20.22
20.253
20.286
20.32
20.353
20.386
20.42
20.453
20.487
20.52
20.553
20.587
20.62
20.653
20.687
20.72
20.754
20.787
20.82
20.854
20.887
20.92
20.954
20.987
21.02
21.054
21.087
21.121
21.154
21.187
21.221
21.254
21.287
21.321
21.354
21.387
21.421
21.454
21.488
21.521
21.554
21.588
21.621
21.654
21.688
21.721
21.755
21.788
21.821
21.855
21.888
21.921
21.955
21.988
22.021
22.055
22.088
22.122
22.155
22.188
22.222
22.255
22.288
22.322
22.355
22.388
22.422
22.455
22.489
22.522
22.555
22.589
22.622
22.655
22.689
22.722
22.756
22.789
22.822
22.856
22.889
22.922
22.956
22.989
23.022
23.056
23.089
23.123
23.156
23.189
23.223
23.256
23.289
23.323
23.356
23.389
23.423
23.456
23.49
23.523
23.556
23.59
23.623
23.656
23.69
23.723
23.757
23.79
23.823
23.857
23.89
23.923
23.957
23.99
24.023
24.057
24.09
24.124
24.157
24.19
24.224
24.257
24.29
24.324
24.357
24.39
24.424
24.457
24.491
24.524
24.557
24.591
24.624
24.657
24.691
24.724
24.758
24.791
24.824
24.858
24.891
24.924
24.958
24.991
25.024
25.058
25.091	0	0.02	0.02	0.01	0.36	1.03	0.22	0.69	1.56	1.36	97.94	4.06	19.94	98.51	37.03	20.58	0.02	0.06	13.29	0.4	0.06	0.03	0	0.06	0.54	1.36	0.16	1.56	1.2	2.89	0.47	2.45	26.99	0	0	0	6.89	-1.06	-0.91	62.05	117.58	898.04	445.56	1063.54	621.95	920.32	489.27	1037.63	481.22
25.125	0	0.04	0.07	0.01	0.51	0.1	0.44	0.5	0.6	2.28	98.99	1.39	0	97.67	37.92	11.75	0.04	0.27	5.04	0.08	0.05	0.02	0	0.07	0.32	2.28	0.06	0.6	2.37	2.96	0.25	8.67	9.85	0	0	0	3.99	-3.31	-1.39	61.47	107.41	903.95	447.39	1062.65	617.53	927.54	486.3	1034.86	481.94
25.158	0	0.05	0.09	0.01	0.4	0.07	0.42	0.33	0.6	0.9	99.15	0.95	0	97.66	33.69	7.09	0.06	0.38	4.72	0.07	0.05	0.02	0	0.11	0.3	0.9	0.03	0.6	1.27	1.53	0.11	2.74	7.5	0	0	0	2.7	-3.34	-0.7	61.64	105.21	905.97	448.43	1059.88	613.25	928.86	485.64	1034.01	481.87
25.191	0	0.05	0.1	0.01	0.41	0.07	0.54	0.33	0.51	0.49	98.92	1.24	0	98.58	37.67	3.99	0.1	0.26	4.3	0.08	0.06	0.02	0	0.22	0.36	0.49	0.02	0.51	1.05	0.8	0.07	1.69	7.39	0	0	0	3.91	-0.79	-0.36	62.95	106.01	907.08	447.57	1060.25	611.5	929.5	484.87	1035.45	481.33
25.225	0	0.05	0.09	0.01	0.41	0.08	0.57	0.34	0.39	0.45	98.85	1.44	0	97.39	39.66	2.95	0.13	0.2	3.66	0.16	0.08	0.03	0	0.28	0.36	0.45	0.02	0.39	1.11	0.73	0.05	2.72	8.64	0	0	0	4.78	3.91	-2.11	65.07	104.28	908.06	448.92	1058.12	609.53	928.53	486.8	1032.65	481.07
25.258	0	0.05	0.08	0.01	0.35	0.12	0.51	0.32	0.4	0.46	98.99	1.35	0.05	97	38.63	2.84	0.13	0.15	5.09	0.2	0.1	0.04	0	0.4	0.31	0.46	0.02	0.3	1.29	0.59	0.04	3.05	11.69	0	0	0	1.6	4.61	-2.56	64.84	102.81	906.94	448.83	1056.19	607.49	927.56	487.74	1029.97	478.73
25.291	0	0.04	0.06	0.01	0.33	0.16	0.49	0.32	0.53	0.49	99.02	1.39	2.63	98.13	39.08	2.84	0.13	0.11	6.16	0.21	0.11	0.04	0	0.53	0.37	0.49	0.02	0.19	1.21	0.46	0.04	2.7	13.82	0	0	0	-1.86	2.2	-3.9	63.87	104.45	906.08	447.86	1053.98	604.52	924.08	486.21	1028.07	476.42
25.325	0	0.04	0.06	0.01	0.31	0.19	0.46	0.31	0.68	0.6	99.09	1.24	4.57	98.75	37.68	3.08	0.13	0.09	8.01	0.3	0.12	0.07	0	0.68	0.42	0.6	0.02	0.16	1.01	0.5	0.04	0.58	14.68	0	0	0	5.11	0.15	-2.34	67.92	101.26	905.73	446.06	1054.3	604.87	926.91	485.26	1027.8	476.66
25.358	0	0.04	0.06	0.01	0.28	0.23	0.43	0.28	0.73	0.67	99.14	1.1	6.21	98.48	36.09	2.48	0.15	0.08	9.58	0.41	0.11	0.1	0	0.73	0.45	0.67	0.01	0.12	0.94	0.6	0.05	0.87	15.3	0	0	0	3.02	1.14	-2.77	67.17	101.05	905.21	445.54	1053.27	603.16	925.99	484.98	1026.56	475.08
25.391	0	0.04	0.06	0.01	0.29	0.24	0.44	0.29	0.78	0.81	99.12	1.11	6.34	98.44	36.25	2.71	0.16	0.06	10.55	0.79	0.11	0.14	0	0.78	0.56	0.81	0.01	0.17	0.9	0.65	0.06	0.5	15.12	0	0	0	4	1.27	-3.76	67.94	100.51	905.2	445.36	1053.03	602.99	925.46	485.59	1025.34	474.32
25.425	0	0.04	0.06	0.01	0.32	0.26	0.5	0.33	0.79	0.79	99	1.36	6.41	97.46	39.03	3.19	0.17	0.04	11.7	1.41	0.12	0.21	0	0.79	0.64	0.7	0.02	0.21	0.95	0.76	0.07	0.25	15.32	0	0	0	4.39	3.77	-0.09	68.62	99.78	904.27	445.44	1051.43	601.87	927.25	483.62	1026.79	476.72
25.458	0	0.04	0.05	0.01	0.31	0.29	0.45	0.33	0.76	0.76	99.1	1.23	7.62	97.87	37.55	4.55	0.18	0.04	12.46	2.01	0.1	0.22	0	0.76	0.63	0.62	0.03	0.26	1	0.89	0.08	0.14	15.86	0	0	0	4.69	2.87	0.04	68.84	101.55	903.68	445.07	1051.89	602.37	926.38	483.89	1027.67	476.61
25.492	0	0.04	0.05	0.01	0.33	0.27	0.43	0.35	0.73	0.71	99.14	1.19	7.33	98.62	37.1	6.08	0.19	0.04	11.97	1.9	0.07	0.17	0	0.71	0.73	0.57	0.03	0.38	1.02	1.02	0.09	0.18	15.71	0	0	0	0.61	-0.67	-1.3	66.53	100.46	903.52	444.36	1052.21	602.18	925.95	482.63	1026.08	474.55
25.525	0	0.04	0.05	0.01	0.34	0.27	0.44	0.37	0.86	0.63	99.13	1.25	7.16	98.41	37.75	6.9	0.19	0.03	11.83	2.01	0.07	0.15	0	0.63	0.86	0.49	0.04	0.43	1.07	1.2	0.09	0.09	15.75	0	0	0	-1.31	1.37	-1	65.75	98.5	903.51	444.81	1050.91	601.11	926.53	481.8	1024.78	474.7
25.558	0	0.04	0.05	0.01	0.33	0.27	0.41	0.36	0.83	0.59	99.18	1.14	7.39	98.6	36.44	7.2	0.2	0.04	12.1	2.56	0.07	0.13	0	0.59	0.83	0.43	0.05	0.59	1.12	1.32	0.1	0.09	15.61	0	0	0	3.04	0.74	0.03	68.38	97.71	903.71	443.99	1051.5	601.23	928.09	481.78	1025.58	475.16
25.592	0	0.04	0.05	0.01	0.32	0.24	0.39	0.33	0.91	0.59	99.21	1.01	6.62	95.9	34.68	6.71	0.22	0.04	11.83	2.06	0.07	0.08	0	0.59	0.83	0.36	0.07	0.91	1.09	1.32	0.1	0.09	14.71	0	0	0	1.89	6.24	-1.03	67.64	100.27	904.19	444.87	1050.18	599.59	925.68	482.76	1025.64	474.87
25.625	0	0.05	0.06	0.01	0.29	0.22	0.36	0.29	1.25	0.51	99.28	0.87	6.37	98.14	32.38	6.36	0.22	0.04	11.21	1.54	0.06	0.04	0	0.51	0.8	0.32	0.09	1.25	1.06	1.34	0.1	0.07	14.3	0	0	0	1.14	2.17	-2.13	67.45	99.75	904.89	445.41	1050.55	599.96	925.63	483.58	1024.97	474.52
25.658	0	0.05	0.05	0.01	0.25	0.24	0.3	0.24	1.35	0.51	99.41	0.68	7.82	98.7	28.58	5.69	0.23	0.04	10.8	1.35	0.05	0.03	0	0.51	0.73	0.24	0.11	1.35	1.01	1.31	0.11	0.07	15.09	0	0	0	-0.44	-0.35	-1.29	66.64	101.25	904.59	444.54	1052.68	601.13	926.36	483.06	1027.22	474.21
25.692	0	0.05	0.05	0.01	0.2	0.25	0.23	0.2	1.69	0.41	99.49	0.82	9.54	98.14	23.86	5.05	0.23	0.04	9.24	1.08	0.05	0.03	0	0.41	0.71	0.26	0.14	1.69	1.07	1.68	0.14	0.08	16.42	0	0	0	-0.38	2.18	-1.78	66.75	98.81	903.9	445.3	1050.39	600.23	925.84	483.81	1024.18	474.11
25.725	0	0.06	0.06	0.01	0.18	0.22	0.2	0.16	1.58	0.38	99.56	0.71	9.1	98.58	20.46	4.05	0.23	0.04	8.89	0.93	0.05	0.04	0	0.38	0.71	0.21	0.15	1.58	1.03	1.65	0.15	0.05	15.43	0	0	0	0.27	-0.8	-2.19	66.92	102.47	904.79	444.54	1053.74	602.21	925.7	484.02	1027.67	473.89
25.759	0	0.06	0.06	0.01	0.17	0.18	0.18	0.14	1.66	0.28	99.63	0.54	7.79	97.9	16.79	3.74	0.22	0.05	8.86	0.81	0.05	0.05	0	0.28	0.65	0.16	0.18	1.66	0.95	1.94	0.22	0.05	13.44	0	0	0	1.98	2.79	-3.24	67.86	101	904.78	446.15	1050.92	601.48	924.3	485.09	1024.79	474.89
25.792	0	0.07	0.07	0.01	0.16	0.15	0.17	0.13	1.9	0.22	99.66	0.43	6.53	98.27	14.16	3.66	0.22	0.05	8.61	0.77	0.05	0.05	0	0.22	0.7	0.13	0.19	1.9	0.94	2.18	0.26	0.04	11.87	0	0	0	2.38	1.81	-2.06	68.3	101.07	904.56	445.81	1052.32	602.13	925.82	486.14	1026.26	474.88
25.825	0	0.07	0.08	0.01	0.15	0.14	0.16	0.12	1.86	0.22	99.68	0.4	6.3	98.15	12.53	3.61	0.22	0.05	8.5	0.64	0.06	0.05	0	0.21	0.73	0.11	0.21	1.86	0.93	2.02	0.26	0.06	11.37	0	0	0	3.42	2.15	-2.21	68.86	101.51	904.5	445.85	1052.09	602.14	925.34	486.4	1026.2	475
25.859	0	0.08	0.08	0.01	0.16	0.11	0.17	0.12	1.86	0.22	99.66	0.33	4.45	98.17	12.61	3.6	0.22	0.05	7.94	0.63	0.06	0.04	0	0.13	0.7	0.07	0.21	1.86	1.03	1.96	0.27	0.07	9.83	0	0	0	3.75	2.1	-2.59	69.02	102.06	904.81	445.82	1052.39	602.2	925.07	486.58	1026.45	474.85
25.892	0	0.08	0.09	0.02	0.16	0.11	0.17	0.12	1.92	0.23	99.65	0.33	4.16	98.31	12.77	3.08	0.23	0.06	8.38	0.83	0.09	0.05	0	0.11	0.71	0.05	0.19	1.92	1	1.72	0.24	3.36	9.43	0	0	0	6.2	1.69	-2.84	71.02	102.18	905.56	445.98	1052.14	601.87	925.05	486.79	1026.58	475.3
25.925	0	0.08	0.09	0.02	0.16	0.1	0.19	0.11	1.48	0.25	99.63	0.33	3.1	98.44	13.67	2.23	0.25	0.05	7.49	0.81	0.11	0.04	0	0.1	0.69	0.06	0.13	1.48	0.94	1.56	0.21	10.21	8.89	0	0	0	6.34	-1.28	-3.94	71.45	99.72	907.1	447.84	1051.61	602.06	926	488.33	1024.99	476.28
25.959	0	0.08	0.11	0.02	0.17	0.08	0.2	0.11	1.23	0.26	99.61	0.33	0.88	98.59	13.96	1.68	0.26	0.05	6.08	0.76	0.14	0.03	0	0.08	0.68	0.05	0.09	1.23	0.78	1.25	0.18	6.56	7.39	0	0	0	7.58	-0.76	-3.33	72.43	102.81	907.08	447.67	1052.18	602.05	925.12	489.08	1027.17	476.53
25.992	0	0.08	0.11	0.02	0.17	0.08	0.19	0.11	1.04	0.29	99.61	0.33	1.25	98.67	13.47	1.49	0.29	0.04	6.55	1.01	0.19	0.05	0.85	0.08	0.68	0.06	0.08	1.04	0.77	1.28	0.19	3.59	7.45	0	0	0	9.47	0.46	-3.54	73.26	102.92	906.62	448.26	1050.93	602.79	923.95	488.5	1026.33	477.94
26.025	0	0.09	0.11	0.02	0.16	0.08	0.19	0.1	0.65	0.31	99.62	0.33	1.51	98.76	12.67	1.29	0.31	0.04	6.93	1.53	0.19	0.05	0	0.08	0.65	0.06	0.07	0.65	0.74	1.21	0.17	0.78	7.31	0	0	0	4.78	0.13	-3.26	69.69	103.53	904.99	447.55	1050.93	602.45	923.11	488.22	1025.95	476.31
26.059	0	0.09	0.11	0.02	0.16	0.09	0.19	0.1	0.63	0.35	99.62	0.33	2.41	98.41	11.94	1.12	0.35	0.04	9.6	2.24	0.23	0.12	0	0.08	0.63	0.06	0.06	0.47	0.6	0.95	0.15	0.22	6.93	0	0	0	3.12	1.36	-2.71	68.42	104.61	903.69	446.51	1051.6	603.01	922.65	487.3	1026.6	475.58
26.092	0	0.1	0.11	0.02	0.15	0.12	0.19	0.09	0.66	0.37	99.63	0.33	4.62	98.57	10.7	0.97	0.37	0.04	13.26	3.14	0.26	0.28	0	0.09	0.66	0.07	0.07	0.41	0.58	0.99	0.16	0.13	7.33	0	0	0	0.91	0.84	-3.47	67.23	100.9	902.88	445.27	1052.04	602.87	923.98	486.89	1023.94	473.15
26.126	0	0.1	0.11	0.02	0.14	0.11	0.17	0.09	0.6	0.4	99.66	0.33	4.35	98.66	9.07	0.96	0.4	0.04	11.97	3.45	0.2	0.3	0	0.1	0.6	0.07	0.06	0.37	0.57	0.97	0.15	0.15	7.24	0	0	0	5.59	0.52	-3.71	69.49	102.88	902.65	445.64	1049.41	602.02	921.15	486.26	1023.37	474.69
26.159	0	0.1	0.11	0.02	0.14	0.12	0.16	0.08	0.63	0.41	99.67	0.33	5.45	98.66	8.12	1	0.41	0.04	13.03	3.43	0.21	0.3	0	0.12	0.63	0.07	0.07	0.39	0.53	0.94	0.14	0.23	7.69	0	0	0	1.27	-0.5	-3.08	67.55	103.68	902.93	443.68	1051.49	600.53	922.47	484.93	1025.34	472.02
26.192	0	0.1	0.1	0.02	0.13	0.12	0.15	0.08	0.69	0.42	99.7	0.33	5.85	98.71	6.49	1.04	0.42	0.04	12.02	4.04	0.19	0.25	0	0.13	0.69	0.07	0.09	0.53	0.56	0.93	0.14	0.5	8.19	0	0	0	2.31	0.31	-4.77	67.76	100.1	902.44	443.5	1049.95	600.73	922.02	483.61	1021.39	471.61
26.226	0	0.11	0.1	0.02	0.12	0.12	0.14	0.08	0.72	0.44	99.71	0.33	6.2	98.79	6.05	1.12	0.44	0.04	11.65	4.72	0.18	0.22	0	0.16	0.72	0.07	0.1	0.65	0.56	0.88	0.13	0.28	8.61	0	0	0	3.39	0	-4.07	68.75	100.33	903.09	444.2	1049.72	600.13	922.67	484.85	1022.22	472.32
26.259	0	0.1	0.1	0.02	0.12	0.13	0.14	0.08	0.84	0.42	99.72	0.33	6.78	96.06	5.61	1.1	0.42	0.06	12.59	3.59	0.23	0.33	0	0.2	0.79	0.07	0.09	0.84	0.55	0.88	0.13	0.22	8.77	0	0	0	5.64	-6.03	-4.54	69.26	100.61	903.23	444.63	1049.3	601.19	921.81	484.62	1021.81	473.55
26.292	0	0.1	0.1	0.02	0.12	0.13	0.14	0.08	0.94	0.45	99.71	0.33	6.5	97.47	6.2	1	0.45	0.07	11.4	2.66	0.2	0.39	0	0.25	0.86	0.07	0.08	0.94	0.51	0.88	0.11	0.13	9.16	0	0	0	5.95	-3.74	-4.74	69.98	98.84	903.32	445.54	1047.3	599.81	921.69	484.85	1019.96	474.21
26.326	0	0.09	0.09	0.02	0.12	0.13	0.14	0.08	0.94	0.49	99.72	0.33	6.59	98.68	6.63	0.98	0.49	0.09	10.22	1.87	0.17	0.41	0	0.31	0.84	0.08	0.08	0.94	0.5	0.93	0.1	0.12	9.82	0	0	0	7.35	-0.43	-4.71	71.25	99.36	902.38	445.51	1045.99	599.28	920.44	485.73	1019.08	473.81
26.359	0	0.09	0.09	0.02	0.12	0.11	0.14	0.08	0.94	0.43	99.71	0.33	5.66	98.2	7.17	1.05	0.43	0.1	8.71	1.18	0.11	0.32	0	0.32	0.82	0.08	0.06	0.94	0.49	0.91	0.1	0.1	9.61	0	0	0	6.06	2	-4.41	70.54	99.74	901.1	445.49	1044.98	599.06	919.37	485.61	1018.38	473.61
26.392	0	0.09	0.09	0.02	0.12	0.11	0.14	0.08	0.98	0.4	99.71	0.33	5.24	98.65	7.63	0.97	0.4	0.11	7.17	0.88	0.08	0.2	0	0.37	0.92	0.07	0.06	0.98	0.46	0.87	0.09	0.12	9.93	0	0	0	4.37	0.54	-4.28	69.61	101.26	900.52	445.53	1044.62	598.66	918.19	485.98	1018.65	473.24
26.426	0	0.08	0.09	0.02	0.13	0.11	0.15	0.09	0.93	0.51	99.7	0.35	4.89	98.19	9.05	0.98	0.35	0.11	5.7	0.65	0.09	0.13	0	0.51	0.91	0.07	0.06	0.93	0.46	0.95	0.09	2.88	10.48	0	0	0	4.8	-2.04	-3.93	70.08	102.71	901.97	446.5	1045.65	599.39	918.81	486.38	1020.86	474.75
26.459	0	0.08	0.09	0.02	0.15	0.09	0.17	0.1	0.75	0.35	99.66	0.33	3.02	96.28	11.86	1.04	0.34	0.14	4.54	0.35	0.09	0.07	0	0.46	0.75	0.08	0.04	0.74	0.48	0.87	0.08	4.87	9.65	0	0	0	6.25	-5.73	-3.86	71.42	99.51	904.39	449.47	1045.09	599.99	921.37	488.07	1020.35	477.81
26.493	0	0.08	0.1	0.01	0.16	0.07	0.19	0.11	0.67	0.3	99.63	0.33	0.86	98.67	13.98	0.96	0.3	0.13	2.08	0.19	0.13	0.03	0	0.53	0.67	0.07	0.04	0.49	0.47	0.75	0.07	2.93	8.98	0	0	0	8.4	0.49	-4.69	73.31	104.86	902.6	450.49	1043.67	600.09	916.61	492.49	1020.42	477.62
26.526	0	0.07	0.1	0.01	0.18	0.07	0.22	0.12	0.6	0.29	99.57	0.33	0.25	98.32	17.03	0.89	0.29	0.11	2.66	0.19	0.14	0.03	0	0.54	0.6	0.06	0.05	0.47	0.45	0.62	0.06	3.31	8.76	0	0	0	6.43	1.66	-3.06	71.79	100.26	901.39	450.38	1042.98	600.88	919.22	490.06	1018.83	478.65
26.559	0	0.07	0.1	0.01	0.17	0.08	0.21	0.12	0.59	0.3	99.57	0.33	0.71	97.74	16.64	0.75	0.3	0.08	3.06	0.2	0.14	0.04	0	0.52	0.59	0.07	0.06	0.49	0.43	0.59	0.06	1.87	8.95	0	0	0	3.61	3.17	-2.6	69.71	102.71	901.01	450.64	1042.4	600.43	917.73	488.89	1019.98	479.16
26.593	0	0.07	0.1	0.01	0.17	0.08	0.21	0.11	0.59	0.27	99.58	0.33	1.25	96.72	16.06	0.59	0.27	0.06	4.34	0.22	0.18	0.07	0	0.5	0.59	0.06	0.07	0.55	0.43	0.51	0.05	1.32	8.84	0	0	0	2.04	5.08	-1.81	68.87	101.81	901.19	450.07	1043.46	600.01	919.5	488.71	1020.79	478.43
26.626	0	0.07	0.1	0.01	0.17	0.11	0.22	0.12	0.54	0.28	99.55	0.33	3.23	98.32	16.76	0.58	0.28	0.05	8.58	0.28	0.23	0.17	0	0.48	0.54	0.06	0.07	0.49	0.45	0.5	0.06	1.09	9.15	0	0	0	-1.29	1.66	-3.08	66.9	103.15	902.11	448.58	1048.38	602.32	920.81	488.86	1023.16	475.97
26.659	0	0.07	0.09	0.01	0.17	0.12	0.24	0.12	0.5	0.35	99.53	0.33	3.8	98.09	17.86	0.55	0.28	0.05	9.91	0.35	0.23	0.26	0	0.49	0.48	0.06	0.08	0.5	0.43	0.45	0.06	0.86	9.37	0	0	0	-4.24	-2.31	-3.35	65.45	102.69	904.82	449.3	1052.03	604.3	923.88	488.29	1025.92	476.74
26.693	0	0.08	0.1	0.01	0.16	0.12	0.21	0.11	0.43	0.38	99.57	0.33	4.06	98.47	14.92	0.55	0.26	0.05	10.59	0.38	0.22	0.27	0	0.41	0.43	0.07	0.08	0.38	0.41	0.41	0.05	0.35	8.68	0	0	0	-1.56	1.17	-2.28	66.61	100.24	904.42	448.72	1052.94	605.1	926.38	488.97	1025.87	476.8
26.726	0	0.08	0.1	0.02	0.15	0.12	0.19	0.1	0.47	0.4	99.62	0.33	4.86	96.96	12.86	0.61	0.26	0.04	10.56	0.62	0.23	0.28	0	0.4	0.47	0.08	0.09	0.33	0.45	0.43	0.05	0.65	9.04	0	0	0	-3.48	-4.68	-2.85	65.24	96.76	904.79	448.24	1052.73	604.82	927.69	486.83	1023.85	476.15
26.76	0	0.08	0.1	0.02	0.15	0.13	0.19	0.1	0.47	0.33	99.63	0.33	5.55	96.4	11.95	0.7	0.29	0.05	12.22	1	0.28	0.42	0	0.33	0.47	0.08	0.11	0.33	0.48	0.41	0.05	0.81	8.86	0	0	0	-4.14	-5.56	-3.63	65.12	101.57	909.92	449.7	1056.88	605	929.14	488.11	1030.13	477.28
26.793	0	0.08	0.1	0.02	0.15	0.13	0.18	0.09	0.48	0.28	99.63	0.33	5.39	95.85	11.57	0.82	0.28	0.06	12.06	0.83	0.26	0.41	0	0.28	0.48	0.1	0.12	0.44	0.53	0.42	0.05	0.51	8.69	0	0	0	-6.38	-6.3	-2.65	64.39	99.05	910.81	449.93	1058.34	605.59	932.34	487.39	1030.92	477.71
26.826	0	0.08	0.1	0.02	0.15	0.12	0.18	0.1	0.58	0.29	99.63	0.33	5.24	96.21	11.59	1.04	0.29	0.08	11.88	0.69	0.3	0.55	0	0.28	0.45	0.11	0.1	0.58	0.55	0.47	0.06	0.26	8.67	0	0	0	-2.78	-5.83	-2.94	65.66	97.14	912.73	450.42	1059.45	606.28	934.64	487.87	1031.35	478.74
26.86	0	0.08	0.1	0.02	0.15	0.13	0.18	0.1	0.66	0.33	99.64	0.33	5.52	98	11.3	1.17	0.33	0.1	11.89	0.64	0.33	0.85	0	0.27	0.46	0.15	0.1	0.66	0.55	0.46	0.05	0.84	8.91	0	0	0	0.69	-2.55	-3.27	67.31	101.97	914.61	450.91	1062.47	608.34	934.32	489.42	1035.87	480.14
26.893	0	0.08	0.1	0.02	0.14	0.12	0.16	0.09	0.52	0.38	99.67	0.33	5.44	97.47	9.68	0.87	0.38	0.11	10.69	0.56	0.32	0.69	0	0.23	0.36	0.18	0.1	0.52	0.56	0.51	0.05	0.68	8.96	0	0	0	-0.26	-3.74	-3.17	67.42	98.46	915.96	452.15	1061.97	607.4	936.7	490.34	1034.68	480.59
26.926	0	0.08	0.1	0.02	0.13	0.11	0.16	0.09	0.39	0.39	99.69	0.33	4.76	96	9.16	0.66	0.39	0.11	8.5	0.52	0.4	0.59	0	0.21	0.29	0.19	0.1	0.24	0.61	0.55	0.06	4.8	9.05	0	0	0	-7.38	-6.11	-5.96	64.28	102.97	919.81	456.45	1065.42	609.29	936.01	496.37	1037.88	481.34
26.96	0	0.08	0.09	0.02	0.14	0.1	0.16	0.09	0.41	0.41	99.67	0.33	3.99	98.35	11.09	0.56	0.41	0.11	6.1	0.45	0.4	0.34	0	0.17	0.18	0.22	0.08	0.11	0.7	0.6	0.07	29.72	9.62	0	0	0	1.54	-1.55	-6.32	69.49	108.72	920.84	462.06	1062.39	610.75	931.74	504.26	1039.12	487.17
26.993	0	0.08	0.1	0.02	0.15	0.09	0.17	0.1	0.47	0.47	99.65	0.33	2.85	98.62	12.47	0.39	0.47	0.1	4.87	0.43	0.4	0.18	0	0.16	0.13	0.22	0.06	0.05	0.78	0.61	0.06	27.3	9.31	0	0	0	-2.21	-0.65	-4.59	67.76	104.16	920.17	463.75	1059.61	610.32	933.68	502.26	1037.04	489.41
27.026	0	0.08	0.09	0.02	0.13	0.11	0.15	0.09	0.5	0.5	99.71	0.37	5.02	93.05	9.89	0.32	0.5	0.09	4.79	0.52	0.48	0.23	0	0.16	0.12	0.25	0.06	0.06	0.78	0.76	0.08	14.26	10.92	0	0	0	-6.76	-9.03	-3.46	64.4	101.51	919.53	461.35	1063.33	612.29	937.32	499.53	1038.13	487.6
27.06	0	0.08	0.08	0.02	0.12	0.12	0.14	0.09	0.51	0.51	99.72	0.41	6.32	98.69	9.14	0.3	0.51	0.08	5.94	0.72	0.41	0.27	0	0.15	0.1	0.3	0.06	0.07	0.97	1	0.08	2.24	11.51	0	0	0	-5.2	0.37	-1.52	64.85	100.04	917.27	459.5	1062.74	612.97	938.13	495.47	1037.9	488.23
27.093	0	0.08	0.08	0.02	0.12	0.13	0.13	0.08	0.46	0.46	99.73	0.41	7	98.4	7.72	0.28	0.46	0.07	6.88	0.74	0.4	0.28	0	0.13	0.07	0.31	0.06	0.08	0.98	1.11	0.09	5	11.47	0	0	0	-4.89	1.39	-3	64.31	101.21	915.85	458.38	1063.01	613.83	935.89	495.65	1036.68	486.47
27.127	0	0.08	0.08	0.02	0.11	0.13	0.13	0.08	0.44	0.44	99.74	0.4	7.54	98.25	6.47	0.31	0.44	0.06	7.63	0.76	0.36	0.25	0	0.11	0.05	0.31	0.05	0.09	1.07	1.31	0.09	1.12	11.39	0	0	0	-6.14	-1.86	-3.83	63.65	102.24	916.65	457.23	1064.95	613.97	936.02	494.67	1037.81	484.99
27.16	0	0.08	0.08	0.02	0.11	0.13	0.13	0.08	0.42	0.42	99.73	0.4	7.68	98.5	6.52	0.35	0.42	0.06	8.04	0.86	0.3	0.22	0	0.09	0.05	0.32	0.05	0.07	1	1.39	0.09	1.19	11.32	0	0	0	-8	-1.07	-5.87	62.69	103.9	914.64	454.75	1062.16	608.73	931.19	493.34	1034.47	481.93
27.193	0	0.08	0.08	0.02	0.11	0.14	0.12	0.08	0.36	0.36	99.73	0.41	8.18	98.65	5.62	0.43	0.36	0.07	7.9	0.82	0.2	0.14	0	0.08	0.05	0.28	0.05	0.08	0.9	1.42	0.08	0.19	11.6	0	0	0	-3.69	0.53	-2.24	64.39	101.25	912.14	451.27	1063.39	610.39	934.92	491.44	1035.48	479.65
27.227	0	0.08	0.08	0.02	0.1	0.17	0.12	0.07	0.35	0.35	99.67	0.44	10.01	98.43	4.6	0.47	0.35	0.07	10.52	0.95	0.14	0.12	0	0.07	0.07	0.29	0.05	0.09	0.85	1.62	0.08	0.25	12.05	0	0	0	-1.76	1.31	-2.81	64.86	98.68	911.4	451.18	1063.48	612.35	935.48	491.07	1033.55	480.1
27.26	0	0.08	0.07	0.02	0.1	0.23	0.11	0.07	0.33	0.33	99.55	0.52	12.71	98.67	3.96	0.56	0.33	0.07	13.58	1.02	0.09	0.09	0	0.06	0.08	0.27	0.06	0.08	0.82	1.71	0.08	0.34	13.21	0	0	0	-2.69	0.45	-3	64.2	100.87	910.35	450.24	1063.65	612.3	933.77	490.8	1033.94	478.99
27.293	0	0.08	0.07	0.01	0.1	0.3	0.12	0.07	0.31	0.31	99.4	0.58	14.84	98.47	4.63	0.54	0.31	0.07	16.93	0.86	0.1	0.1	0	0.05	0.08	0.26	0.06	0.1	0.78	1.79	0.07	0.14	14.01	0	0	0	-2.49	-1.18	-2.49	64.21	102.32	910.34	448.56	1064.99	612.15	933.98	488.99	1035.72	478.12
27.327	0	0.07	0.06	0.01	0.09	0.5	0.12	0.08	0.29	0.29	99	0.77	19.09	98.31	4.84	0.52	0.29	0.07	22.1	0.78	0.13	0.12	0	0.04	0.08	0.23	0.06	0.1	0.72	1.9	0.06	0.3	15.99	0	0	0	-0.97	1.67	-2.34	65.13	96.81	911.04	450.44	1063.06	612.27	936.34	489.23	1032.73	480.19
27.36	0	0.07	0.05	0.01	0.09	0.65	0.12	0.08	0.28	0.28	98.7	0.85	21.04	98.03	5.75	0.45	0.28	0.08	25.44	0.81	0.17	0.15	0	0.03	0.09	0.22	0.06	0.1	0.72	2.05	0.06	0.12	16.7	0	0	0	-4.16	-2.47	-2.66	63.73	100.93	911.16	448.34	1065.42	611.35	935.2	488.41	1035.52	477.36
27.393	0	0.07	0.05	0.01	0.1	0.76	0.13	0.09	0.27	0.27	98.47	0.97	21.92	98.33	8.19	0.4	0.27	0.08	26.47	0.85	0.19	0.18	0	0.03	0.1	0.2	0.06	0.12	0.74	2.19	0.06	0.34	17.61	0	0	0	-0.93	1.62	-2.74	65.31	96.81	912.22	450.42	1064.1	612.07	937.19	489.52	1033.51	479.84
27.427	0	0.06	0.04	0.01	0.1	0.87	0.13	0.09	0.25	0.25	98.26	1.25	23.03	98.58	9.68	0.37	0.25	0.08	25.27	0.75	0.16	0.15	0	0.02	0.12	0.17	0.07	0.14	0.72	2.37	0.06	0.17	19.42	0	0	0	-4.02	-0.81	-2.68	64.05	101.17	912.27	448.88	1064.99	610.03	935.44	488.84	1035.97	477.53
27.46	0	0.06	0.04	0.01	0.1	0.81	0.15	0.11	0.25	0.25	98.37	1.33	21.9	96.45	13.05	0.39	0.25	0.07	23.16	0.8	0.17	0.14	0	0.02	0.12	0.16	0.07	0.13	0.75	2.51	0.06	0.13	19.87	0	0	0	-0.31	5.49	-1.76	65.75	95.3	912.85	450.35	1063.57	610.54	938.78	489.15	1033.64	479.94
27.494	0	0.05	0.03	0.01	0.1	0.87	0.14	0.12	0.19	0.19	98.26	2.35	22.74	98.65	15.52	0.36	0.19	0.06	17.21	0.72	0.12	0.08	0	0.02	0.11	0.13	0.08	0.16	0.64	3.25	0.07	0.33	23.49	0	0	0	-4.01	0.54	-2.59	64.08	101.47	913.79	449.11	1066.01	609.58	936.64	489.03	1037.47	477.68
27.527	0	0.04	0.03	0.01	0.11	0.96	0.15	0.14	0.17	0.17	98.08	2.73	23.11	97.78	18.22	0.39	0.17	0.07	17.08	0.58	0.14	0.08	0	0.02	0.12	0.11	0.09	0.16	0.7	3.37	0.06	0.14	24.43	0	0	0	-3.77	3.07	-1.77	64.03	99.09	913.71	449.56	1065.78	610.54	938.26	487.75	1036.98	479.15
27.56	0	0.04	0.03	0.01	0.12	0.88	0.17	0.15	0.18	0.18	98.25	2.55	21.87	98.09	20.41	0.49	0.18	0.07	16.33	0.53	0.16	0.07	0	0.02	0.12	0.12	0.1	0.13	0.75	3.4	0.06	0.15	24	0	0	0	-3.64	2.3	-2.24	64.1	97.96	914.85	449.58	1066.32	610.23	939.34	487.56	1036.92	478.91
27.594	0	0.04	0.03	0.01	0.11	0.89	0.15	0.15	0.19	0.16	98.21	3.03	22.44	98.7	19.66	0.55	0.16	0.09	14.51	0.38	0.14	0.06	0	0.01	0.12	0.09	0.12	0.19	0.68	3.47	0.05	0.1	25.11	0	0	0	-2.79	0.36	-2.61	64.61	96.96	915.93	449.91	1066.46	609.69	940.21	488.32	1036.71	478.84
27.627	0	0.04	0.03	0.01	0.11	0.83	0.15	0.14	0.23	0.16	98.34	2.7	21.91	98.72	18.59	0.65	0.16	0.09	14.67	0.31	0.17	0.06	0	0.01	0.15	0.09	0.14	0.23	0.71	3.47	0.06	0.1	24.36	0	0	0	-3.2	-0.29	-2.37	64.5	98.72	917.25	450.37	1067.1	609.3	940.4	488.22	1038.73	479.49
27.66	0	0.04	0.03	0.01	0.11	0.8	0.14	0.13	0.25	0.16	98.4	2.55	21.86	98.19	17.01	0.65	0.16	0.1	14.66	0.26	0.16	0.06	0	0.01	0.14	0.1	0.16	0.25	0.75	3.63	0.05	0.18	24	0	0	0	-4.36	-2.04	-1.92	63.92	101.61	917.69	449.57	1069.44	609.86	940.6	488.07	1041.8	478.94
27.694	0	0.04	0.03	0.01	0.1	0.83	0.13	0.13	0.33	0.17	98.35	2.71	22.37	98.46	16.15	0.87	0.17	0.11	14.49	0.2	0.15	0.05	0	0.01	0.15	0.1	0.16	0.33	0.93	4.06	0.06	0.24	24.4	0	0	0	-1.6	1.21	-2.01	65.3	96.59	917.88	450.23	1068.14	609.84	942.66	488.58	1038.83	479.63
27.727	0	0.05	0.03	0.01	0.1	0.76	0.13	0.13	0.24	0.18	98.49	2.49	21.86	98.53	14.75	0.9	0.18	0.12	13.98	0.22	0.19	0.08	0	0.01	0.16	0.11	0.13	0.24	0.99	3.95	0.05	4.7	23.85	0	0	0	-2.02	-0.97	-1.78	65.38	101.02	920.38	451.03	1071.32	610.9	943.3	489.62	1043.93	480.8
27.761	0	0.05	0.04	0.01	0.12	0.47	0.15	0.14	0.21	0.21	99.06	1.69	17.27	98.69	16.99	1.05	0.21	0.14	10.4	0.22	0.17	0.09	0	0.01	0.15	0.13	0.1	0.18	1.15	3.58	0.05	14.02	21.38	0	0	0	1.17	-0.41	-1.06	67.56	95.26	921.52	452.07	1070.56	611.08	946.99	489.76	1041.97	482.52
27.794	0	0.05	0.04	0.01	0.12	0.41	0.15	0.13	0.21	0.21	99.18	1.46	16.16	97.38	16.63	0.95	0.21	0.14	9.81	0.25	0.16	0.09	0	0.01	0.14	0.14	0.08	0.12	1.23	3.3	0.05	14.76	20.48	0	0	0	1.25	-3.92	-2.71	67.09	103.07	924	454.14	1071.15	610.78	943.14	492.26	1045.87	483.82
27.827	0	0.05	0.04	0.01	0.12	0.33	0.14	0.13	0.21	0.21	99.33	1.29	14.57	97.76	15.86	0.98	0.21	0.15	7.76	0.24	0.15	0.08	0	0.01	0.13	0.15	0.06	0.06	1.2	3.02	0.04	5.06	19.63	0	0	0	-2.44	-3.11	-2.93	65.35	105.28	923.21	452.27	1072.95	610.03	942.49	492.4	1047.11	480.69
27.861	0	0.05	0.05	0.01	0.13	0.29	0.16	0.13	0.22	0.22	99.42	1.05	13.09	97.87	16.61	0.99	0.22	0.14	8.21	0.34	0.13	0.07	0	0.02	0.12	0.17	0.05	0.07	1.23	2.8	0.05	3.44	18.2	0	0	0	-2.41	-2.86	-2.17	65.03	102.66	923.64	451.77	1074.17	611.68	945.09	489.17	1047.5	481.89
27.894	0	0.05	0.05	0.01	0.14	0.28	0.18	0.14	0.23	0.23	99.43	0.96	12.26	98.6	19.03	1.11	0.23	0.13	9.02	0.43	0.12	0.09	0	0.02	0.11	0.18	0.04	0.06	1.23	2.71	0.04	1.19	17.57	0	0	0	-2.61	-0.74	-2.41	64.98	99.78	923.35	452.03	1073.34	611.41	945.94	489.55	1045.4	481.59
27.927	0	0.05	0.05	0.01	0.15	0.3	0.19	0.15	0.23	0.23	99.41	0.97	12.44	98.67	19.75	1.19	0.23	0.13	9.69	0.48	0.12	0.11	0	0.02	0.11	0.18	0.03	0.08	1.16	2.66	0.04	1.32	17.62	0	0	0	-4.21	-0.45	-2.11	64.23	100.77	922.33	451.35	1073.67	611.56	945.32	489.24	1045.73	480.8
27.961	0	0.05	0.05	0.01	0.15	0.31	0.2	0.15	0.23	0.23	99.38	0.9	12.54	98.73	20.21	1.01	0.23	0.12	11.56	0.64	0.13	0.17	0	0.02	0.1	0.21	0.03	0.12	1.17	2.42	0.04	0.69	17.07	0	0	0	-1.48	0.22	-2.43	65.6	98.91	922.99	452.09	1072.69	611.18	945.92	490.24	1044.44	481.49
27.994	0	0.05	0.05	0.01	0.15	0.34	0.2	0.15	0.24	0.24	99.32	0.94	13.12	96.41	20.69	1.07	0.24	0.11	12.46	0.78	0.15	0.16	0	0.02	0.1	0.22	0.03	0.13	1.22	2.37	0.04	4.85	17.37	0	0	0	-0.8	5.55	-1.15	66.27	100.24	922.41	453.75	1070.31	610.46	944.73	491.1	1044.71	483.79
28.027	0	0.06	0.05	0.01	0.13	0.36	0.18	0.13	0.26	0.26	99.29	0.92	14.24	94.92	16.97	0.92	0.26	0.1	13.74	0.86	0.21	0.15	0	0.02	0.12	0.26	0.03	0.17	1.14	1.93	0.04	27.31	17.22	0	0	0	-1	-7.36	-2.8	66.36	103.68	924.57	454.07	1071.93	610.22	943.41	492.71	1046.64	482.99
28.061	0	0.06	0.06	0.01	0.13	0.25	0.16	0.12	0.25	0.31	99.5	0.76	11.54	98.48	15.4	1	0.25	0.11	10.03	0.79	0.28	0.13	0	0.03	0.13	0.31	0.04	0.17	1.02	1.49	0.04	18.29	15.86	0	0	0	-1.99	-1.15	-4.51	66.81	101.05	925.59	457.7	1070.81	611.03	943.76	497.4	1043.96	484.32
28.094	0	0.06	0.06	0.01	0.13	0.22	0.15	0.11	0.26	0.31	99.55	0.75	10.88	97.06	14.33	0.78	0.26	0.1	8.24	0.86	0.35	0.14	0	0.03	0.13	0.31	0.04	0.16	1	1.41	0.04	26.31	15.78	0	0	0	-4.9	-4.51	-6.2	65.24	99.88	927.02	460.83	1070.87	612.38	943.92	500.68	1042.67	485.69
28.128	0	0.06	0.06	0.01	0.12	0.19	0.14	0.1	0.32	0.37	99.62	0.75	10.04	98.66	12.38	0.73	0.32	0.09	5.37	0.85	0.5	0.28	0	0.03	0.1	0.37	0.05	0.09	1.07	1.25	0.03	12.79	15.81	0	0	0	1.67	0.51	-5.58	68.98	103.37	926.12	462.42	1068.51	613	940.88	502.97	1043.23	488.49
28.161	0	0.07	0.06	0.01	0.11	0.21	0.13	0.09	0.34	0.38	99.58	0.78	11.16	98	10.74	0.65	0.34	0.07	6.67	1.02	0.53	0.38	0	0.03	0.08	0.38	0.05	0.1	1.04	1.38	0.04	1.73	16.04	0	0	0	0.46	2.54	-4.24	68.71	105.05	927.12	464.83	1066.84	611.77	940.61	504.06	1044.85	491.01
28.194	0	0.07	0.06	0.01	0.11	0.24	0.13	0.09	0.37	0.37	99.52	0.75	12.32	98.66	9.54	0.69	0.37	0.05	9.58	1.33	0.69	1.02	0	0.03	0.07	0.36	0.06	0.08	1.04	1.48	0.04	0.41	15.8	0	0	0	1.18	0.51	-4.32	69.45	101.28	926.82	465.95	1064.35	611.19	941.13	504.19	1041.67	491.99
28.228	0	0.07	0.06	0.01	0.1	0.27	0.12	0.08	0.4	0.4	99.45	0.77	13.61	96.89	7.81	0.83	0.4	0.05	11.43	1.59	0.74	1.33	0	0.03	0.07	0.34	0.05	0.08	0.92	1.37	0.04	0.37	15.97	0	0	0	-6.14	-4.8	-3.83	64.63	98.23	922.96	463.87	1063.85	611.78	940.91	501.67	1038.36	489.28
28.261	0	0.07	0.06	0.01	0.09	0.3	0.11	0.08	0.37	0.37	99.4	0.81	14.87	97.28	6.13	0.86	0.37	0.06	12.47	1.65	0.62	1.35	0	0.04	0.07	0.32	0.06	0.1	0.86	1.45	0.04	0.31	16.35	0	0	0	-6.76	-4.12	-1.87	63.92	95.87	920.52	461.42	1063.73	611.95	942.2	498.07	1037.58	488.38
28.294	0	0.07	0.06	0.01	0.09	0.3	0.1	0.08	0.35	0.35	99.39	0.83	15.2	97.82	5.17	1.03	0.35	0.06	12.28	1.91	0.49	1.44	0	0.04	0.07	0.27	0.06	0.15	0.71	1.53	0.05	0.28	16.49	0	0	0	-8.61	-2.98	-1.5	62.85	95.32	919.99	460.67	1063.9	612.18	942.5	495.66	1037.53	488.19
28.328	0	0.07	0.05	0.01	0.09	0.32	0.1	0.08	0.34	0.34	99.37	0.92	15.85	98.71	4.58	1.13	0.34	0.06	11.54	2.23	0.41	1	0	0.06	0.07	0.25	0.06	0.16	0.66	1.76	0.07	0.36	17.26	0	0	0	-7.34	0.29	-0.93	63.15	96.93	917.91	458.59	1063.23	611.54	940.75	494.07	1037.42	486.93
28.361	0	0.07	0.05	0.01	0.09	0.33	0.1	0.08	0.31	0.31	99.34	0.94	16.28	98.4	4.26	1.55	0.31	0.08	11.94	2.55	0.32	0.88	0	0.06	0.08	0.27	0.06	0.21	0.64	1.81	0.07	0.17	17.4	0	0	0	-5.26	1.41	-1.14	63.72	97.94	915.96	456.56	1063.03	611.32	939.08	493.85	1036.62	485.01
28.394	0	0.07	0.05	0.01	0.09	0.31	0.09	0.08	0.29	0.29	99.37	0.96	16.01	98.7	4.17	1.57	0.29	0.11	10.89	2.28	0.27	0.53	0	0.06	0.1	0.27	0.07	0.23	0.64	1.81	0.08	0.13	17.53	0	0	0	-4.99	0.36	-2.3	63.29	98.28	915.1	455.58	1063.34	612.3	937.73	492.85	1035.62	484.03
28.428	0	0.07	0.05	0.01	0.09	0.31	0.1	0.08	0.27	0.3	99.38	0.97	15.85	95.86	4.82	1.69	0.27	0.15	10.59	1.75	0.26	0.29	0	0.06	0.12	0.3	0.06	0.13	0.65	1.86	0.09	0.19	17.6	0	0	0	-2.9	6.29	-2.79	63.94	95.09	913.62	456.26	1060.91	612.68	937.18	493.4	1031.87	484.62
28.461	0	0.07	0.05	0.01	0.09	0.35	0.1	0.08	0.25	0.31	99.3	1.04	16.82	98.71	4.94	1.54	0.25	0.2	11.67	1.26	0.23	0.16	0	0.05	0.14	0.31	0.06	0.13	0.66	1.91	0.09	0.18	18.09	0	0	0	-4.1	-0.31	-1.63	63.67	97.33	913.1	455.21	1062.39	612.93	937.27	493.27	1034.16	483.98
28.495	0	0.07	0.05	0.01	0.09	0.39	0.1	0.08	0.21	0.3	99.22	1.01	17.35	96.63	6.15	1.39	0.21	0.21	13.92	0.95	0.24	0.1	0	0.05	0.14	0.3	0.07	0.08	0.59	2.13	0.1	0.17	17.9	0	0	0	-2.23	5.22	-2.75	63.95	95.09	911.7	455.54	1060.54	613.9	936.04	493.03	1030.74	484.38
28.528	0	0.06	0.05	0.01	0.1	0.45	0.11	0.09	0.19	0.29	99.09	1.07	18.27	97	7.65	1.27	0.19	0.21	15.74	0.73	0.26	0.1	0	0.05	0.14	0.29	0.06	0.09	0.62	2.57	0.11	0.21	18.34	0	0	0	-4.8	-4.62	-2.26	62.93	96.02	910.75	454.02	1060.78	612.86	935.46	492.1	1031.01	482.52
28.561	0	0.06	0.05	0.01	0.1	0.59	0.12	0.1	0.18	0.3	98.82	1.16	20.06	97.55	9.2	1.34	0.18	0.21	19.42	0.59	0.27	0.1	0	0.04	0.13	0.3	0.06	0.11	0.67	2.78	0.11	0.2	18.87	0	0	0	-3.31	3.58	-1.4	63.24	100.04	909.33	453.72	1061.56	614.74	933.76	492.01	1033.44	483.64
28.595	0	0.05	0.04	0.01	0.1	0.83	0.12	0.11	0.16	0.28	98.34	1.55	22.82	97.62	10.35	1.33	0.16	0.22	21.6	0.52	0.28	0.09	0	0.04	0.12	0.28	0.06	0.12	0.72	3.75	0.13	0.31	20.82	0	0	0	-2.66	3.43	-1.92	63.85	95.3	910.14	454.36	1060.52	614.07	935.73	492.17	1030.65	483.68
28.628	0	0.05	0.04	0.01	0.1	0.83	0.13	0.11	0.15	0.27	98.34	1.58	22.57	97.74	11.64	1.2	0.15	0.2	21.31	0.43	0.29	0.08	0	0.04	0.13	0.27	0.06	0.14	0.72	3.66	0.12	0.23	20.97	0	0	0	-3.63	3.17	-1.35	63.47	99.08	909.7	453.64	1061.07	613.5	934.25	492.09	1032.92	483.1
28.661	0	0.05	0.04	0.01	0.1	0.82	0.14	0.12	0.14	0.26	98.36	1.7	22.2	97.49	13.6	1.23	0.14	0.19	20.23	0.39	0.27	0.07	0	0.04	0.12	0.26	0.06	0.14	0.67	3.68	0.12	0.15	21.42	0	0	0	-3.52	3.7	-2.51	63.41	95.68	909.51	453.69	1060.18	613.63	934.63	491.61	1029.89	482.6
28.695	0	0.05	0.04	0.01	0.1	0.81	0.13	0.12	0.14	0.28	98.38	1.87	22.31	98.17	13.36	1.19	0.11	0.2	18.77	0.38	0.25	0.06	0	0.04	0.12	0.28	0.05	0.14	0.66	3.33	0.11	0.16	22.04	0	0	0	-3.33	2.09	-2.39	63.63	94.75	909.56	453.69	1059.47	613.05	934.84	491.13	1029.21	482.69
28.728	0	0.05	0.04	0.01	0.1	0.82	0.14	0.12	0.12	0.27	98.37	1.93	22.21	97.47	14.32	1.23	0.11	0.21	18.52	0.37	0.25	0.06	0	0.04	0.11	0.27	0.05	0.12	0.69	3.18	0.1	0.11	22.23	0	0	0	-4.5	-3.74	-2.33	63.11	98.7	909.59	452.88	1059.86	612.11	932.92	490.57	1031.24	481.87
28.762	0	0.05	0.03	0.01	0.1	0.86	0.14	0.12	0.11	0.31	98.28	2.03	22.58	98.52	14.79	1.25	0.1	0.23	18.86	0.37	0.26	0.06	0	0.03	0.11	0.31	0.06	0.11	0.78	3.14	0.1	0.09	22.54	0	0	0	-1.62	1.02	-2.03	64.66	95.27	909.44	453.36	1058.9	612.38	934.46	491.11	1029.36	482.74
28.795	0	0.05	0.03	0.01	0.1	0.9	0.13	0.12	0.11	0.29	98.19	2.35	23.47	98.5	13.52	1.2	0.1	0.23	17.9	0.35	0.22	0.06	0	0.02	0.09	0.29	0.05	0.11	0.82	3.31	0.09	0.08	23.49	0	0	0	-4.24	-1.07	-2.32	63.47	98.62	908.77	452.68	1059.36	611.97	932.4	491.07	1030.55	481.46
28.828	0	0.05	0.03	0.01	0.1	0.95	0.13	0.12	0.1	0.29	98.1	2.41	23.64	98.34	14.55	1.06	0.1	0.22	18.44	0.36	0.21	0.06	0	0.02	0.09	0.29	0.05	0.09	0.82	3.35	0.08	0.19	23.63	0	0	0	-2.72	1.6	-2.15	63.94	96.64	907.8	452.77	1057.82	612.07	932.31	490.57	1028.57	482.01
28.862	0	0.05	0.03	0.01	0.1	1.01	0.13	0.12	0.1	0.27	97.99	2.75	24.3	98.41	14.54	1.08	0.1	0.22	17.84	0.37	0.17	0.05	0	0.02	0.08	0.27	0.06	0.09	0.87	3.5	0.07	0.16	24.47	0	0	0	-1.95	1.36	-2.74	64.24	97.9	907.03	452.37	1057.55	612.14	930.74	491.17	1028.14	481.34
28.895	0	0.04	0.03	0.01	0.1	1.08	0.13	0.13	0.1	0.24	97.84	2.91	24.93	97.54	14.61	1.09	0.1	0.23	18.4	0.41	0.14	0.05	0	0.02	0.08	0.24	0.05	0.08	0.85	3.74	0.06	0.15	24.84	0	0	0	-1.1	3.59	-3.02	64.74	97.13	907.13	453.06	1056.59	611.97	930.53	491.6	1027.18	481.91
28.928	0	0.05	0.03	0.01	0.09	1.1	0.12	0.12	0.1	0.24	97.79	3.02	25.3	98.03	13.8	1.12	0.1	0.24	18.3	0.45	0.14	0.05	0	0.02	0.09	0.24	0.05	0.08	0.84	3.61	0.06	0.15	25.07	0	0	0	-2.48	2.46	-3.02	64.09	97.21	906.9	453.55	1056.59	612.66	930.34	491.57	1027.11	482.38
28.962	0	0.05	0.03	0.01	0.09	1.02	0.11	0.12	0.11	0.21	97.95	3.25	25.03	97.82	12.96	1.15	0.11	0.25	16.05	0.44	0.14	0.05	0	0.02	0.1	0.21	0.05	0.08	0.86	3.48	0.06	0.14	25.55	0	0	0	-1.94	2.99	-2.54	64.43	97.96	905.78	453.41	1055.83	612.71	929.37	491.77	1026.89	482.51
28.995	0	0.04	0.03	0.01	0.09	1.11	0.11	0.11	0.12	0.23	97.79	3.54	25.89	98.59	12.14	1.11	0.11	0.25	16.34	0.49	0.19	0.07	0	0.02	0.12	0.23	0.05	0.09	0.84	3.18	0.06	1.21	26.11	0	0	0	-1.16	-0.77	-3.2	64.89	98.8	905.96	453.75	1055.82	613.41	928.43	491.94	1026.82	483
29.028	0	0.05	0.03	0.01	0.09	0.8	0.1	0.11	0.13	0.26	98.41	3.14	23.29	98.37	11.65	1.01	0.13	0.25	11.95	0.46	0.24	0.07	0	0.02	0.12	0.26	0.03	0.07	0.85	2.59	0.06	12.72	25.34	0	0	0	2.08	1.51	-1.84	67.18	100.57	905.49	453.74	1054.77	612.09	927.88	493.52	1027.94	483.5
29.062	0	0.05	0.03	0.01	0.09	0.58	0.11	0.11	0.13	0.23	98.85	2.44	20.35	94.25	12.4	0.94	0.13	0.26	9.41	0.43	0.21	0.04	0	0.02	0.11	0.23	0.03	0.04	0.8	2.06	0.05	11.63	23.71	0	0	0	2.99	8.02	-3.49	67.59	99.29	904.89	455.03	1051.6	610.64	925.61	495.4	1024.13	483.13
29.095	0	0.05	0.03	0.01	0.09	0.5	0.11	0.1	0.15	0.26	99	2.14	19.26	98.47	11.7	0.87	0.15	0.23	8.57	0.48	0.23	0.06	0	0.02	0.11	0.26	0.03	0.04	0.83	2.1	0.05	10.63	22.89	0	0	0	-1.84	1.19	-1.63	65.78	100.95	904.64	454.99	1050.68	608.81	925.35	493.42	1025.82	483.55
29.129	0	0.05	0.04	0.01	0.09	0.45	0.11	0.1	0.17	0.27	99.11	1.96	18.41	92.95	10.92	0.75	0.17	0.19	7.64	0.57	0.21	0.09	0	0.02	0.11	0.27	0.03	0.04	0.84	2.05	0.06	4.23	22.31	0	0	0	0.54	9.1	-1.43	66.42	99.78	903.66	455.22	1049.76	609.34	925.28	494.03	1024.56	484.12
29.162	0	0.05	0.04	0.01	0.09	0.47	0.1	0.09	0.18	0.28	99.06	1.94	19	98.35	9.78	0.73	0.18	0.17	8.64	0.64	0.25	0.1	0	0.02	0.11	0.28	0.03	0.04	0.84	2.13	0.06	2.56	22.27	0	0	0	-2.64	1.55	-1.77	65.21	100.65	902.83	455.34	1049.14	609.54	923.71	493.36	1023.91	483.88
29.195	0	0.05	0.04	0.01	0.09	0.56	0.1	0.09	0.18	0.28	98.88	2.03	20.42	97.43	9.55	0.68	0.18	0.15	11.29	0.73	0.34	0.18	0	0.02	0.11	0.28	0.03	0.06	0.87	2.21	0.07	1.38	22.54	0	0	0	-2.72	3.82	-1.48	65.04	99.86	901.41	455.22	1048.65	610.23	923.44	493.61	1022.82	483.82
29.229	0	0.05	0.03	0.01	0.09	0.64	0.11	0.1	0.2	0.3	98.73	2.11	21.28	95.41	10.12	0.63	0.2	0.13	13.05	0.88	0.39	0.14	0	0.02	0.09	0.3	0.03	0.07	0.86	2.29	0.07	1.05	22.78	0	0	0	-3.19	6.83	-1.8	64.52	98.51	900.67	455.54	1047.93	610.7	923.22	493.7	1021.23	483.85
29.262	0	0.05	0.03	0.01	0.09	0.75	0.11	0.1	0.2	0.3	98.5	2.23	22.53	98.41	10.38	0.64	0.2	0.12	15.23	0.9	0.4	0.11	0	0.02	0.08	0.3	0.04	0.07	0.9	2.37	0.08	0.71	23.15	0	0	0	-3.57	1.37	-2.2	64.51	97.78	900.1	455.98	1047.01	611.2	922.46	493.71	1019.78	484.21
29.295	0	0.05	0.03	0.01	0.09	0.77	0.11	0.1	0.19	0.31	98.45	2.22	22.87	98.63	10	0.78	0.19	0.11	15.81	1.05	0.32	0.09	0	0.02	0.09	0.31	0.05	0.09	0.9	2.28	0.08	0.67	23.13	0	0	0	2.68	0.6	-2.8	68.02	98.84	900.36	455.63	1046.04	610.58	921.12	494.64	1019.43	484.45
29.329	0	0.05	0.03	0.01	0.09	0.69	0.11	0.09	0.2	0.34	98.62	2.08	22	98.18	9.52	0.94	0.2	0.11	14.61	1.26	0.27	0.1	0	0.02	0.12	0.34	0.08	0.14	0.95	2.05	0.09	0.38	22.69	0	0	0	2.63	-2.06	-3.41	68.24	98.63	900.86	455.77	1045.45	609.65	920.71	494.9	1018.75	484.04
29.362	0	0.06	0.03	0.01	0.08	0.69	0.1	0.09	0.2	0.33	98.63	2.02	22.23	98.33	8.18	1.09	0.2	0.11	14.95	1.4	0.25	0.15	0	0.02	0.12	0.33	0.09	0.14	0.91	2.04	0.09	0.26	22.5	0	0	0	1.76	1.63	-3.07	68.12	98.11	901.07	455.7	1044.85	608.45	921.08	494.11	1018.65	483.86
29.395	0	0.06	0.04	0.01	0.09	0.58	0.1	0.09	0.21	0.34	98.84	1.77	20.61	97.67	8.94	1.26	0.21	0.12	13.53	1.45	0.21	0.18	0	0.03	0.13	0.34	0.1	0.19	0.86	1.88	0.1	0.23	21.69	0	0	0	2.46	3.31	-4.43	68.95	95.7	902.46	457.13	1043.53	607.4	921.46	495.29	1016.52	484.18
29.429	0	0.06	0.04	0.01	0.1	0.49	0.12	0.1	0.23	0.36	99.02	1.43	18.74	98.73	10.42	1.45	0.23	0.11	13.28	1.53	0.21	0.24	0	0.03	0.15	0.36	0.1	0.18	0.85	1.67	0.11	0.13	20.34	0	0	0	2.24	0.22	-4.9	68.72	99.71	902.33	457.49	1042.97	606.8	918.62	496.46	1017.55	484.06
29.462	0	0.06	0.04	0.01	0.11	0.45	0.12	0.1	0.24	0.33	99.09	1.31	17.77	97.96	11.55	1.78	0.24	0.11	12.99	1.57	0.2	0.26	0	0.03	0.17	0.33	0.11	0.17	0.81	1.65	0.11	0.09	19.77	0	0	0	2.78	-2.65	-4.61	68.78	99.27	901.92	457.8	1042.32	607.3	918.43	496.17	1017.05	484.9
29.496	0	0.06	0.05	0.01	0.12	0.35	0.13	0.11	0.24	0.29	99.3	1.03	15.32	98.33	12.17	2.24	0.24	0.11	11.75	1.58	0.16	0.18	0	0.03	0.21	0.29	0.1	0.17	0.79	1.73	0.11	0.04	18.07	0	0	0	0.12	-1.62	-4.54	67.34	99.25	901.04	457.81	1041.2	606.38	917.54	495.93	1016.1	484.26
29.529	0	0.06	0.05	0.01	0.12	0.35	0.14	0.12	0.25	0.25	99.3	1.04	14.93	98.59	13.8	2.7	0.25	0.11	11.57	1.67	0.14	0.19	0	0.04	0.25	0.24	0.11	0.18	0.74	1.83	0.12	0.09	18.1	0	0	0	1.55	-0.76	-4.73	68.25	99.32	901.24	458.22	1041.06	606.55	917.42	496.77	1016	484.65
29.562	0	0.06	0.05	0.01	0.14	0.33	0.15	0.13	0.28	0.25	99.34	1	13.98	98.66	15.89	3.02	0.25	0.11	11.01	1.86	0.12	0.18	0	0.05	0.28	0.23	0.11	0.19	0.72	1.81	0.12	0.09	17.85	0	0	0	-0.86	0.52	-4.28	67.02	98.83	901.21	457.99	1041.21	606.08	918.09	495.89	1016.23	484.27
29.596	0	0.05	0.04	0.01	0.14	0.36	0.17	0.15	0.32	0.24	99.28	1.12	14.28	98.62	18.71	3.21	0.24	0.1	11.15	2.23	0.11	0.17	0	0.07	0.32	0.18	0.1	0.2	0.61	1.83	0.13	0.1	18.65	0	0	0	1.08	-0.66	-4.69	67.95	99.66	901.07	458.38	1040.78	606.44	917.06	496.89	1015.97	484.7
29.629	0	0.05	0.04	0.01	0.17	0.35	0.22	0.19	0.4	0.25	99.3	1.09	12.88	98.49	23.82	3.55	0.25	0.11	10.95	2.17	0.1	0.2	0	0.08	0.4	0.17	0.1	0.2	0.6	1.8	0.12	0.07	18.45	0	0	0	-1.42	1.12	-4.42	66.71	99.13	901.33	458.07	1041	605.69	917.77	495.77	1016.22	484.15
29.662	0	0.05	0.04	0.01	0.19	0.34	0.24	0.21	0.47	0.25	99.31	1.07	12.15	98.42	26.3	4.09	0.25	0.12	10.87	2.27	0.1	0.19	0	0.1	0.47	0.15	0.09	0.19	0.56	1.68	0.12	0.07	18.31	0	0	0	-1.74	1.35	-4.5	66.51	99.22	901.33	457.98	1041.13	605.69	917.74	495.67	1016.27	483.98
29.696	0	0.05	0.05	0.01	0.23	0.31	0.29	0.25	0.5	0.27	99.37	0.95	10.48	98.25	29.97	4.29	0.27	0.12	11.01	2.49	0.1	0.16	0	0.15	0.5	0.12	0.09	0.2	0.48	1.45	0.12	0.13	17.44	0	0	0	-1.02	1.85	-4.63	66.89	99.6	901.16	458.06	1040.8	605.5	917.24	496.27	1016.07	483.9
29.729	0	0.04	0.05	0.01	0.26	0.29	0.35	0.29	0.54	0.27	99.31	0.9	9.01	97.94	33.68	4.31	0.27	0.11	10.22	2.78	0.09	0.15	0	0.16	0.54	0.12	0.09	0.2	0.46	1.5	0.11	0.05	17.12	0	0	0	-2.15	2.7	-3.93	66.45	98.17	901.5	457.75	1041.3	605.24	918.92	495.33	1016.41	483.81
29.763	0	0.04	0.05	0.01	0.3	0.23	0.43	0.33	0.55	0.29	99.14	1.17	6.25	98.1	37.35	3.94	0.29	0.1	9.27	3.2	0.09	0.12	0	0.24	0.55	0.1	0.1	0.23	0.36	1.32	0.11	0.1	15.67	0	0	0	-1.95	2.28	-4.42	66.42	99.52	901.5	457.98	1040.82	604.93	917.6	495.75	1016.4	483.78
29.796	0	0.04	0.06	0.01	0.33	0.23	0.48	0.36	0.53	0.32	99.03	1.38	5.52	98.1	39.69	3.89	0.32	0.1	9.53	3.3	0.09	0.12	0	0.29	0.53	0.09	0.1	0.21	0.33	1.34	0.1	0.06	15.37	0	0	0	-1.91	2.29	-4.02	66.47	98.85	901.8	457.23	1042.07	605.29	919.01	494.92	1017.2	483.45
29.829	0	0.04	0.06	0.01	0.36	0.23	0.55	0.4	0.46	0.33	98.9	1.71	4.84	97.53	42.48	3.9	0.33	0.1	9.44	3.55	0.11	0.13	0	0.29	0.46	0.1	0.09	0.18	0.35	1.35	0.1	0.1	15.31	0	0	0	-0.63	3.62	-2.54	66.9	99.19	900.98	456.41	1042.71	606.16	919.79	493.78	1018.5	484.1
29.863	0	0.04	0.06	0.01	0.4	0.22	0.62	0.44	0.42	0.38	98.76	2.02	4.14	98.62	44.58	3.87	0.36	0.1	10.11	3.58	0.14	0.13	0	0.38	0.42	0.1	0.07	0.15	0.33	1.35	0.1	0.08	14.85	0	0	0	-4.11	0.64	-3.28	65.28	96.38	901.43	456.7	1041.96	604.96	920.57	493.37	1016.4	483.08
29.896	0	0.04	0.06	0.01	0.4	0.24	0.63	0.45	0.39	0.39	98.74	2.06	4.52	97.98	44.86	4.12	0.37	0.1	11	3.49	0.16	0.14	0	0.39	0.39	0.09	0.07	0.14	0.35	1.39	0.1	0.06	14.91	0	0	0	-1.41	2.58	-2.73	66.41	100.25	901.74	456.23	1043.3	605.72	919.74	493.36	1019.53	483.82
29.929	0	0.04	0.06	0.01	0.39	0.25	0.62	0.45	0.38	0.38	98.76	2.04	5.09	98.45	44.76	4	0.38	0.09	11.24	3.45	0.2	0.15	0	0.38	0.36	0.1	0.07	0.14	0.34	1.34	0.1	0.11	15.35	0	0	0	-6.05	-1.26	-2.44	64.46	96.44	901.48	456.02	1043.09	604.53	921.77	493.36	1017.56	482.18
29.963	0	0.04	0.05	0.01	0.38	0.27	0.59	0.43	0.42	0.42	98.82	1.93	5.81	98.33	44.04	3.95	0.42	0.09	10.97	3.16	0.2	0.15	0	0.41	0.36	0.11	0.06	0.16	0.34	1.32	0.1	0.21	16.02	0	0	0	-5.9	-1.62	-1.99	64.53	96.74	901.73	455.72	1043.7	604.47	922.37	493.19	1018.47	482.15
29.996	0	0.04	0.05	0.01	0.36	0.27	0.56	0.42	0.39	0.39	98.88	1.78	6.06	97.43	43.07	3.99	0.39	0.1	10.89	2.87	0.18	0.14	0	0.37	0.33	0.11	0.05	0.17	0.34	1.4	0.1	0.05	16.05	0	0	0	-4.79	-3.82	-2.79	64.74	97.05	903.16	455.71	1044.45	604.79	922.57	492.08	1019.16	482.56
30.029	0	0.04	0.05	0.01	0.32	0.27	0.46	0.36	0.39	0.39	99.08	1.31	7.05	97.57	39.16	4.19	0.39	0.1	10.6	2.43	0.16	0.12	0	0.35	0.34	0.12	0.05	0.23	0.33	1.4	0.1	0.08	16.33	0	0	0	-1.16	3.55	-2.7	66.51	99.38	903.67	455.16	1045.63	605.12	922.37	492.48	1021.27	482.75
30.063	0	0.04	0.05	0.01	0.28	0.3	0.4	0.32	0.41	0.41	99.2	1.08	8.49	98.48	36.44	4.02	0.41	0.08	10.92	2.3	0.16	0.1	0	0.32	0.36	0.13	0.06	0.31	0.32	1.4	0.1	0.42	17.04	0	0	0	-5.84	-1.13	-1.81	64.43	96.67	903.24	454.53	1045.71	603.85	924.29	491.92	1020.36	481.19
30.096	0	0.04	0.05	0.01	0.25	0.29	0.34	0.27	0.37	0.37	99.32	0.86	9.12	98.54	32.71	4.32	0.37	0.08	11.03	1.86	0.12	0.07	0	0.27	0.36	0.13	0.06	0.29	0.33	1.4	0.09	0.17	16.78	0	0	0	-1.39	0.93	-2.35	65.6	102.96	904.49	453.65	1049.84	607.31	923.18	491.24	1025.76	482.44
30.13	0	0.04	0.05	0.01	0.23	0.35	0.29	0.24	0.33	0.32	99.3	0.95	11.37	97.3	29.51	4.76	0.32	0.08	12.89	1.61	0.1	0.06	0	0.19	0.33	0.15	0.08	0.3	0.37	1.41	0.09	0.61	17.47	0	0	0	-0.87	4.07	-3.24	65.9	96.87	905.04	454.4	1049.8	607.83	926.13	492.61	1022.42	482.04
30.163	0	0.04	0.05	0.01	0.21	0.36	0.26	0.22	0.32	0.3	99.29	1.02	12.11	98.17	27.45	4.68	0.3	0.08	12.32	1.35	0.11	0.07	0	0.15	0.32	0.18	0.08	0.29	0.42	1.46	0.1	0.93	17.95	0	0	0	-3.41	-2.08	-2.65	64.42	96.75	906.64	454.33	1052.37	608.68	928.56	491.68	1024.85	482.3
30.196	0	0.04	0.04	0.01	0.2	0.35	0.24	0.21	0.31	0.27	99.29	1.03	12.41	96.59	25.91	4.92	0.27	0.1	11.99	1	0.11	0.07	0	0.14	0.31	0.19	0.09	0.23	0.47	1.5	0.1	0.71	18.03	0	0	0	-7.41	-5.29	-2.31	62.75	97.05	909.23	455.24	1055.06	609.47	931.15	490.64	1027.91	483.24
30.23	0	0.04	0.04	0.01	0.18	0.4	0.21	0.2	0.26	0.23	99.2	1.18	14.1	97.51	23.61	5.14	0.23	0.12	12.3	0.74	0.14	0.1	0	0.1	0.26	0.22	0.1	0.21	0.56	1.62	0.1	0.74	19	0	0	0	-7.37	-3.66	-1.49	62.84	99.82	909.86	455.42	1055.2	608.72	930.69	490.37	1030.31	484.04
30.263	0	0.05	0.04	0.01	0.17	0.38	0.19	0.18	0.25	0.23	99.23	1.2	14.2	97.21	21.71	5.13	0.21	0.14	11.3	0.66	0.18	0.15	0	0.09	0.25	0.23	0.12	0.18	0.6	1.77	0.1	0.85	19.12	0	0	0	-8.37	-4.24	-1.39	62.65	96.88	911.58	455.42	1057.36	609.15	934.25	490.39	1030.89	483.68
30.296	0	0.05	0.04	0.01	0.15	0.41	0.16	0.16	0.21	0.25	99.18	1.3	15.37	95.78	18.97	4.53	0.2	0.16	11.25	0.62	0.19	0.2	0	0.08	0.21	0.25	0.13	0.18	0.66	1.9	0.1	1.09	19.68	0	0	0	-6.7	-6.39	-2.19	62.87	98.27	913.13	455.06	1059.48	609.89	934.73	490.7	1032.73	483.42
30.33	0	0.05	0.04	0.01	0.13	0.4	0.14	0.14	0.18	0.27	99.2	1.38	15.79	96.14	16.73	3.84	0.18	0.21	10.03	0.52	0.18	0.17	0	0.06	0.17	0.27	0.13	0.16	0.73	1.97	0.11	0.88	20.09	0	0	0	-8.23	-5.92	-1.9	62.29	98.22	912.61	454.02	1061.63	611.28	935.82	490.27	1033.73	482.46
30.363	0	0.05	0.04	0.01	0.12	0.36	0.13	0.13	0.17	0.27	99.27	1.34	15.52	98.72	14.8	2.95	0.16	0.21	8.8	0.47	0.16	0.16	0	0.05	0.16	0.27	0.14	0.17	0.72	2.09	0.1	0.68	19.92	0	0	0	-2.94	-0.28	-0.95	64.21	97.06	912.32	454.45	1060.18	611.42	936.3	490.6	1033.17	484.36
30.396	0	0.05	0.04	0.01	0.11	0.39	0.12	0.12	0.17	0.25	99.22	1.47	16.5	93.92	13.18	2.24	0.14	0.26	8.78	0.47	0.15	0.16	0	0.04	0.16	0.25	0.12	0.17	0.71	2.04	0.1	0.14	20.51	0	0	0	-7.23	-8.32	-2.03	62.15	97.97	914.31	453.7	1063.1	611.57	937.33	488.86	1035.12	482.81
30.43	0	0.05	0.04	0.01	0.1	0.45	0.11	0.11	0.16	0.25	99.1	1.75	18.21	98.08	11.4	1.71	0.12	0.26	9.12	0.52	0.15	0.17	0	0.04	0.16	0.25	0.12	0.15	0.77	2.17	0.09	0.4	21.61	0	0	0	-6.49	2.33	-2.15	62.9	95.11	914.49	454.42	1060.58	609.47	937.75	489.1	1032.67	482.98
30.463	0	0.05	0.04	0.01	0.09	0.49	0.11	0.1	0.17	0.25	99.01	1.87	19.3	94.23	10.2	1.38	0.12	0.28	10.06	0.62	0.14	0.24	0	0.04	0.14	0.25	0.1	0.17	0.71	2.1	0.09	0.07	22.03	0	0	0	-7.46	-8.03	-2.51	62.28	95.19	915.28	453.63	1062.38	609.86	938.58	488.5	1033.55	482.01
30.497	0	0.05	0.03	0.01	0.08	0.6	0.1	0.09	0.16	0.25	98.8	2.23	21.29	96.7	8.87	1.15	0.1	0.3	11.27	0.74	0.16	0.37	0	0.03	0.14	0.25	0.08	0.16	0.71	2.01	0.09	0.08	23.15	0	0	0	-6.82	-5.11	-2.84	62.55	94.8	915.45	453.64	1062.37	609.83	938.68	488.62	1033.26	482.02
30.53	0	0.05	0.03	0.01	0.08	0.63	0.09	0.09	0.16	0.27	98.73	2.43	21.94	93.53	8.35	0.94	0.1	0.3	11.18	0.82	0.15	0.35	0	0.03	0.14	0.27	0.06	0.16	0.73	1.87	0.09	0.12	23.69	0	0	0	-6.34	-8.64	-2.56	62.59	94.13	915.43	452.8	1062.57	609.36	939.28	488	1033.17	481.28
30.563	0	0.05	0.03	0.01	0.08	0.61	0.1	0.09	0.16	0.29	98.78	2.46	21.52	96.94	9.19	0.97	0.11	0.32	10.41	0.86	0.14	0.32	0	0.03	0.14	0.29	0.05	0.16	0.69	1.71	0.09	0.11	23.76	0	0	0	-6.07	-4.72	-3.01	62.76	95.04	915.31	452.71	1062.19	608.88	938.31	488.23	1033.07	480.93
30.597	0	0.05	0.03	0.01	0.08	0.65	0.09	0.09	0.14	0.32	98.71	2.74	22.04	94.03	9.4	1.1	0.11	0.36	10	1.06	0.14	0.29	0	0.02	0.13	0.32	0.04	0.14	0.71	1.69	0.09	0.14	24.46	0	0	0	-6.34	-8.22	-3.46	62.5	95.22	916.22	452.14	1063.82	608.99	939.09	487.93	1034.01	480.46
30.63	0	0.05	0.03	0.01	0.09	0.66	0.1	0.1	0.13	0.33	98.68	2.82	21.98	97.12	10.72	1.14	0.11	0.39	10.02	1.3	0.12	0.25	0	0.02	0.13	0.33	0.03	0.12	0.67	1.7	0.09	0.12	24.65	0	0	0	-3.75	-4.42	-2.42	63.6	96.76	915.83	451.98	1062.93	608.6	938.45	487.83	1034.97	481.07
30.663	0	0.05	0.03	0.01	0.09	0.67	0.1	0.1	0.13	0.33	98.67	2.9	22.03	94.53	11.05	1.26	0.11	0.38	9.82	1.36	0.12	0.24	0	0.02	0.13	0.33	0.03	0.11	0.61	1.73	0.08	0.17	24.83	0	0	0	-5.57	-7.75	-2.57	62.9	95.74	917.06	451.76	1064.36	608.47	940.12	486.94	1035.66	480.75
30.697	0	0.05	0.03	0.01	0.09	0.7	0.1	0.11	0.13	0.34	98.61	3.15	22.25	94.26	12.11	1.4	0.11	0.45	9.59	1.33	0.12	0.29	0	0.02	0.13	0.34	0.02	0.1	0.48	1.63	0.07	0.21	25.35	0	0	0	-5.04	-8	-2.25	63.24	95.13	918.97	452.11	1065.91	608.53	942.38	486.89	1037.36	481.49
30.73	0	0.05	0.03	0.01	0.09	0.72	0.1	0.11	0.13	0.36	98.55	3.24	22.46	93.93	12.71	1.58	0.11	0.48	9.91	1.25	0.12	0.36	0	0.03	0.13	0.36	0.02	0.1	0.47	1.63	0.07	0.3	25.54	0	0	0	-5.73	-8.31	-2.37	63.06	94.85	919.52	451.88	1067.35	609.04	943.42	486.57	1038.14	481.54
30.764	0	0.05	0.03	0.01	0.09	0.71	0.1	0.11	0.14	0.38	98.58	3.34	22.3	95.71	12.87	1.54	0.12	0.49	9.2	1.19	0.16	0.59	0	0.03	0.14	0.38	0.02	0.14	0.39	1.31	0.06	0.23	25.73	0	0	0	-1.79	-6.47	-2.58	64.55	94.38	920.39	451.26	1068	608.78	944.29	486.57	1038.55	481.82
30.797	0	0.05	0.03	0.01	0.09	0.71	0.1	0.11	0.16	0.4	98.57	3.52	22.51	95.77	12.32	1.46	0.12	0.53	8.59	1.05	0.14	0.53	0	0.03	0.16	0.4	0.02	0.14	0.35	1.17	0.06	0.23	26.06	0	0	0	-1.51	-6.4	-2.86	64.56	95.09	920.75	451.1	1068.03	608.34	943.94	486.92	1038.86	481.13
30.83	0	0.05	0.03	0.01	0.08	0.75	0.09	0.1	0.18	0.43	98.5	3.68	23.17	94.82	11.22	1.44	0.11	0.6	8.92	0.99	0.16	0.57	0	0.03	0.18	0.43	0.02	0.15	0.36	1.09	0.05	0.15	26.35	0	0	0	-3.71	-7.47	-2.38	63.79	94.57	921.83	451.46	1070.02	609.41	946.06	486.48	1040.51	481.7
30.864	0	0.04	0.02	0.01	0.08	0.78	0.09	0.1	0.2	0.42	98.45	4.25	23.75	98.36	10.74	1.3	0.12	0.53	7.7	0.82	0.12	0.42	0	0.04	0.2	0.42	0.02	0.19	0.31	1.03	0.05	0.38	27.28	0	0	0	-5.17	-1.54	-1.33	63.95	94.71	922.07	451.92	1067.13	605.7	945.58	486.99	1040.08	480.67
30.897	0	0.05	0.03	0.01	0.08	0.6	0.09	0.09	0.21	0.49	98.79	3.39	21.72	96.37	9.76	1.09	0.13	0.49	6.14	0.7	0.15	0.4	0	0.04	0.21	0.49	0.02	0.18	0.34	1.09	0.05	0.38	25.82	0	0	0	-4.15	-5.6	-3.11	63.66	96.14	922.88	450.48	1070.3	606.77	945.39	485.76	1041.4	480.67
30.93	0	0.05	0.03	0.01	0.08	0.57	0.09	0.09	0.21	0.53	98.87	3.23	21.08	98.09	9.97	1	0.14	0.44	5.56	0.6	0.21	0.44	0	0.04	0.21	0.53	0.02	0.16	0.37	1.13	0.05	0.29	25.51	0	0	0	-3.15	-2.31	-2.46	64.04	95.92	922.41	449.77	1071.55	607.9	946.39	484.38	1042.28	481.86
30.964	0	0.05	0.03	0.01	0.08	0.49	0.09	0.09	0.22	0.64	99.02	2.72	19.76	98.32	9.69	0.84	0.17	0.35	5.11	0.68	0.22	0.49	0	0.05	0.22	0.64	0.02	0.16	0.37	1.18	0.05	1.61	24.41	0	0	0	-2.57	1.64	-3.04	64.75	95.94	923.19	451.18	1069.09	606.16	945.22	486.37	1041.03	481.24
30.997	0	0.05	0.03	0.01	0.08	0.44	0.09	0.09	0.22	0.62	99.12	2.39	18.98	98.64	8.76	0.62	0.17	0.27	4.95	0.67	0.32	0.62	0	0.05	0.22	0.62	0.02	0.12	0.37	1.23	0.05	0.69	23.59	0	0	0	-3.77	-0.59	-1.98	64.3	98.4	923.33	451.61	1069.09	605.8	944.71	485.77	1043.06	482.65
31.03	0	0.06	0.04	0.01	0.08	0.4	0.09	0.09	0.21	0.64	99.21	1.94	17.95	98.7	8.52	0.53	0.18	0.21	5.7	0.69	0.31	0.57	0	0.06	0.21	0.64	0.02	0.11	0.39	1.32	0.04	1.08	22.26	0	0	0	-2.65	-0.37	-2.3	64.67	98.49	923.05	451.85	1069.06	606.44	944.27	486.52	1042.7	482.98
31.064	0	0.06	0.04	0.01	0.08	0.38	0.1	0.08	0.19	0.63	99.24	1.72	17.54	98.74	8.11	0.52	0.18	0.17	6.42	0.73	0.31	0.63	0	0.06	0.19	0.63	0.02	0.12	0.41	1.53	0.04	0.5	21.51	0	0	0	-1.08	0.19	-2.58	65.52	96.63	923.07	451.74	1069.37	607.19	945.22	486.77	1041.77	482.93
31.097	0	0.06	0.04	0.01	0.09	0.36	0.1	0.09	0.17	0.63	99.27	1.62	17.06	98.19	8.56	0.53	0.17	0.15	6.4	0.69	0.27	0.44	0	0.06	0.16	0.63	0.02	0.1	0.44	1.52	0.03	0.13	21.12	0	0	0	0.57	2.02	-1.98	66.25	93.25	923	452.17	1068.99	608.51	947.24	486.87	1040.42	483.27
31.131	0	0.06	0.04	0.01	0.09	0.36	0.1	0.09	0.16	0.68	99.27	1.47	16.93	94.22	8.69	0.61	0.16	0.19	7.63	0.67	0.21	0.41	0	0.06	0.15	0.68	0.01	0.12	0.49	1.59	0.03	0.08	20.5	0	0	0	-4.22	-8.04	-2.82	63.31	93.49	922.93	452.08	1070.41	609.21	947.06	487.17	1040.39	481.75
31.164	0	0.06	0.04	0.01	0.09	0.36	0.1	0.09	0.16	0.72	99.28	1.42	16.92	96.43	8.34	0.73	0.16	0.22	7.97	0.74	0.2	0.48	0	0.06	0.14	0.72	0.01	0.12	0.51	1.6	0.03	0.09	20.28	0	0	0	-3.42	-5.52	-3.14	63.81	93.77	922.54	452.26	1069.59	608.96	946.14	487.66	1039.73	481.84
31.197	0	0.06	0.04	0.01	0.09	0.37	0.1	0.08	0.16	0.75	99.26	1.5	17.34	98.01	7.61	0.8	0.16	0.28	7.65	0.77	0.17	0.48	0	0.06	0.13	0.75	0.01	0.11	0.49	1.58	0.03	0.12	20.65	0	0	0	-2.79	-2.51	-2.24	64.32	95.16	922.5	453.07	1068.83	609.2	945.69	488.03	1040.7	482.82
31.231	0	0.06	0.04	0.01	0.09	0.35	0.1	0.08	0.16	0.76	99.3	1.39	16.86	98.35	7.31	0.97	0.16	0.38	7.6	0.67	0.18	0.66	0	0.07	0.12	0.76	0.01	0.13	0.49	1.53	0.03	0.14	20.16	0	0	0	-2.5	-1.56	-2.21	64.5	94.96	921.93	453.5	1068.17	609.49	945.2	488.32	1040.05	483.54
31.264	0	0.06	0.04	0.01	0.09	0.36	0.1	0.09	0.15	0.79	99.27	1.49	17.14	98.48	7.75	1.31	0.15	0.5	7.42	0.65	0.2	0.82	0	0.07	0.12	0.79	0.01	0.12	0.47	1.47	0.04	0.14	20.59	0	0	0	-4.58	-1.14	-2.56	63.62	95.37	920.84	452.68	1068.35	609.37	944.27	487.39	1039.54	482.85
31.297	0	0.06	0.04	0.01	0.09	0.37	0.1	0.09	0.15	0.79	99.27	1.5	17.18	95.68	7.88	1.56	0.15	0.67	7.4	0.62	0.2	0.76	0	0.06	0.11	0.79	0.01	0.12	0.47	1.47	0.04	0.11	20.65	0	0	0	-4.11	-6.51	-2.77	63.55	96.8	920.71	452.13	1068.04	608.7	943.09	487.61	1039.71	481.8
31.331	0	0.06	0.04	0.01	0.09	0.35	0.1	0.09	0.15	0.78	99.31	1.35	16.63	97.59	7.93	1.66	0.15	0.86	7.85	0.58	0.18	0.72	0	0.06	0.11	0.78	0.01	0.13	0.45	1.57	0.04	0.1	19.95	0	0	0	-3.81	-3.49	-3.16	63.81	97.75	920.29	451.99	1067.46	608.22	941.86	487.9	1039.4	481.43
31.364	0	0.06	0.04	0.01	0.09	0.36	0.1	0.09	0.15	0.77	99.28	1.4	17.02	97.97	7.68	1.72	0.15	0.97	7.99	0.58	0.15	0.62	0	0.07	0.12	0.77	0.01	0.12	0.44	1.49	0.04	0.12	20.21	0	0	0	-1.93	-2.61	-3.21	64.66	95.63	920.34	452.49	1066.39	608.22	942.47	488.46	1037.86	481.72
31.397	0	0.06	0.04	0.01	0.09	0.39	0.1	0.09	0.14	0.83	99.22	1.52	17.82	97.86	7.52	1.67	0.14	1.01	8.47	0.6	0.15	0.55	0	0.07	0.12	0.83	0.01	0.12	0.45	1.32	0.04	0.09	20.73	0	0	0	-4.16	-2.88	-2.77	63.74	96.67	919.79	452.06	1067.36	608.74	942.41	487.29	1038.94	482.08
31.431	0	0.06	0.04	0.01	0.09	0.46	0.09	0.09	0.13	0.74	99.07	1.84	19.41	98.12	7.15	1.66	0.12	0.97	9.07	0.6	0.16	0.49	0	0.07	0.13	0.74	0.01	0.13	0.39	1.18	0.05	0.07	21.93	0	0	0	-3.93	-2.23	-2.59	63.76	97.78	919.09	452.09	1066.3	608.78	941.12	487.78	1038.67	481.24
31.464	0	0.06	0.03	0.01	0.08	0.52	0.09	0.09	0.15	0.71	98.96	2.02	20.44	98.14	7.07	1.8	0.11	0.98	10	0.58	0.2	0.46	0	0.07	0.15	0.71	0.01	0.1	0.39	1.14	0.05	0.1	22.51	0	0	0	-4.83	-2.17	-2.84	63.52	95.74	919.33	452.28	1067.23	609.36	942.56	487.38	1038.16	482.16
31.498	0	0.05	0.03	0.01	0.08	0.67	0.09	0.09	0.16	0.7	98.66	2.46	22.58	98.4	7.15	1.87	0.09	0.91	11.97	0.6	0.27	0.41	0	0.06	0.16	0.7	0.02	0.1	0.38	0.97	0.05	0.07	23.78	0	0	0	-3.57	-1.4	-2.76	63.87	97.89	918.88	452.05	1066.17	608.87	940.79	487.97	1038.45	481.15
31.531	0	0.05	0.03	0.01	0.08	0.73	0.08	0.09	0.2	0.76	98.53	2.92	23.47	97.83	7.32	2.03	0.08	0.84	11.48	0.63	0.28	0.38	0	0.07	0.2	0.76	0.02	0.1	0.39	0.86	0.05	0.13	24.86	0	0	0	-5.82	-2.96	-2.84	63.03	95.99	918.32	452.66	1065.32	608.98	941.01	487.97	1036.75	481.21
31.564	0	0.05	0.03	0.01	0.08	0.69	0.09	0.09	0.21	0.73	98.61	2.86	22.89	98.21	7.9	2.04	0.08	0.71	10.7	0.63	0.27	0.29	0	0.06	0.21	0.73	0.02	0.1	0.39	0.85	0.05	0.14	24.74	0	0	0	-3.6	-1.96	-2.58	63.74	96.96	917.57	450.79	1065.68	608.31	940.54	487.38	1037.21	479.77
31.598	0	0.05	0.03	0.01	0.08	0.7	0.09	0.09	0.2	0.66	98.61	3.18	22.98	97.51	8.54	1.99	0.07	0.56	9.42	0.58	0.18	0.21	0	0.06	0.2	0.66	0.02	0.11	0.35	0.83	0.06	0.16	25.42	0	0	0	-3.81	-3.67	-2.6	63.82	97.34	917.74	451.05	1063.73	605.97	939.42	487.58	1036.42	479.45
31.631	0	0.05	0.03	0.01	0.08	0.61	0.09	0.09	0.19	0.59	98.78	2.84	21.76	97.45	8.89	1.57	0.08	0.42	8.5	0.58	0.15	0.18	0	0.05	0.19	0.59	0.03	0.11	0.36	0.93	0.06	0.29	24.7	0	0	0	-3.2	-3.78	-1.82	64.08	98.93	917.4	449.79	1065.01	606.14	939.65	487	1038.24	478.86
31.664	0	0.05	0.03	0.01	0.08	0.58	0.09	0.09	0.19	0.45	98.83	2.76	21.17	97.78	9.95	1.59	0.09	0.37	8.07	0.63	0.12	0.13	0	0.06	0.19	0.45	0.03	0.09	0.36	0.99	0.05	0.08	24.51	0	0	0	-1.27	-3.08	-1.87	64.99	92.63	918.71	450.3	1064.39	606.37	943.15	484.87	1035.67	480.36
31.698	0	0.05	0.03	0.01	0.09	0.53	0.1	0.1	0.17	0.36	98.94	2.45	19.94	96.11	11.68	1.52	0.09	0.35	7.95	0.67	0.11	0.16	0	0.06	0.17	0.36	0.03	0.07	0.36	1.04	0.05	0.15	23.74	0	0	0	-2.11	-5.96	-2.05	64.48	97.13	918.89	450.07	1065.61	606.3	941.37	486.41	1038.26	479.43
31.731	0	0.05	0.03	0.01	0.1	0.51	0.12	0.11	0.16	0.33	98.97	2.32	19.14	97.33	13.85	1.4	0.1	0.3	8.05	0.7	0.14	0.15	0	0.05	0.16	0.33	0.04	0.06	0.36	1.14	0.05	0.17	23.38	0	0	0	-1.96	-4.02	-2.23	64.68	93.56	919.23	450.77	1064.52	606.22	942.73	485.75	1036.13	480.14
31.765	0	0.05	0.03	0.01	0.1	0.49	0.12	0.11	0.15	0.25	99.01	2.16	18.61	96.15	14.44	1.24	0.11	0.27	8.22	0.69	0.15	0.21	0	0.05	0.15	0.25	0.04	0.05	0.39	1.26	0.04	0.06	22.93	0	0	0	-0.56	-5.92	-2.06	65.5	95.55	920.56	450.7	1065.48	605.6	942.94	486.34	1038.29	480.23
31.798	0	0.05	0.03	0.01	0.1	0.49	0.13	0.12	0.12	0.24	99.02	2.07	18.34	97.06	15.07	0.97	0.12	0.24	8.54	0.71	0.13	0.23	0	0.04	0.12	0.24	0.04	0.05	0.4	1.4	0.04	0.06	22.67	0	0	0	0.33	-4.52	-2.19	66.18	94.12	920.2	450.94	1064.72	605.49	943.09	487.04	1036.97	480.23
31.831	0	0.05	0.03	0.01	0.1	0.5	0.13	0.11	0.12	0.23	98.99	2.03	18.63	96.24	14.7	0.93	0.12	0.24	9.34	0.74	0.13	0.21	0	0.04	0.11	0.23	0.05	0.04	0.4	1.44	0.04	0.06	22.54	0	0	0	-1.12	-5.79	-2.16	65.49	94.3	920.73	450.8	1064.76	604.67	943.27	486.23	1037.36	479.91
31.865	0	0.05	0.04	0.01	0.1	0.5	0.13	0.11	0.13	0.18	99.01	1.85	18.43	96.61	14.55	0.98	0.13	0.28	10.24	0.82	0.12	0.2	0	0.03	0.1	0.18	0.05	0.04	0.44	1.71	0.03	0.05	21.96	0	0	0	-0.75	-5.25	-2.09	65.75	94.13	920.46	450.82	1064.25	604.47	943.02	486.28	1036.94	479.96
31.898	0	0.05	0.04	0.01	0.11	0.46	0.13	0.12	0.15	0.17	99.08	1.64	17.65	97.24	14.69	1.15	0.15	0.34	10.48	0.87	0.12	0.13	0	0.03	0.11	0.17	0.04	0.05	0.45	1.93	0.03	0.07	21.18	0	0	0	-1.27	-4.19	-2.4	65.76	93.91	920.41	451.08	1062.71	603	942.14	486.2	1035.83	479.69
31.931	0	0.05	0.04	0.01	0.11	0.43	0.13	0.12	0.15	0.17	99.14	1.62	17.21	98.45	14.4	1.11	0.15	0.34	9.38	0.82	0.09	0.09	0	0.03	0.12	0.17	0.05	0.07	0.44	1.92	0.03	0.08	21.13	0	0	0	-0.92	1.24	-1.56	66	98.06	918.89	450.8	1063.02	603.33	940.14	487.96	1037.84	479.55
31.965	0	0.05	0.04	0.01	0.11	0.39	0.14	0.12	0.18	0.18	99.22	1.42	16.18	96.84	14.59	1.01	0.18	0.32	9.24	0.8	0.08	0.07	0	0.02	0.12	0.16	0.06	0.08	0.47	2.26	0.03	0.1	20.27	0	0	0	0.1	-4.88	-1.81	65.69	97.68	917.99	449.88	1063.68	605.05	939.89	486.74	1037.29	479.43
31.998	0	0.05	0.04	0.01	0.1	0.4	0.13	0.11	0.19	0.19	99.2	1.44	16.79	97.19	13.05	0.82	0.19	0.29	9.61	0.77	0.09	0.06	0	0.02	0.12	0.15	0.07	0.12	0.49	2.29	0.03	0.16	20.39	0	0	0	-0.15	-4.28	-2.24	65.39	95.5	917.35	449.77	1062.92	605.28	940.01	486.09	1035.26	479.18
32.031	0	0.05	0.04	0.01	0.1	0.4	0.13	0.11	0.2	0.2	99.19	1.39	16.82	96.38	12.8	0.72	0.2	0.27	10.19	0.75	0.09	0.06	0	0.02	0.12	0.14	0.08	0.12	0.51	2.49	0.03	0.18	20.15	0	0	0	-1.03	-5.59	-2.26	64.91	95.78	917.57	449.62	1063.35	605.13	940.17	486.04	1035.67	478.82
32.065	0	0.06	0.04	0.01	0.1	0.42	0.13	0.11	0.22	0.22	99.15	1.3	17.21	96.63	12.05	0.65	0.22	0.24	11.92	0.7	0.11	0.05	0	0.01	0.12	0.12	0.1	0.12	0.52	3.09	0.02	0.24	19.69	0	0	0	-1.09	-5.23	-2.56	64.83	96.3	917.56	449.41	1063.59	605.14	939.8	486.13	1035.8	478.45
32.098	0	0.05	0.04	0.01	0.1	0.45	0.13	0.11	0.22	0.22	99.1	1.38	17.58	97.89	12.87	0.63	0.22	0.23	12.15	0.64	0.11	0.05	0	0.01	0.11	0.12	0.1	0.11	0.51	3.08	0.02	0.22	20.12	0	0	0	-1.18	-2.82	-2.38	64.85	96.55	917.18	449.15	1064.32	605.72	940.05	486.61	1036.23	478.16
32.132	0	0.05	0.04	0.01	0.1	0.54	0.13	0.11	0.23	0.23	98.91	1.75	19.19	98.6	13.52	0.6	0.23	0.19	12.53	0.69	0.09	0.07	0	0.01	0.12	0.13	0.11	0.08	0.53	2.96	0.02	0.33	21.6	0	0	0	-0.63	0.73	-2.46	65.2	94.76	916.76	449.75	1064.16	606.6	940.74	487.68	1035.06	478.55
32.165	0	0.05	0.04	0.01	0.1	0.58	0.13	0.12	0.24	0.24	98.84	1.91	19.64	98.69	14.34	0.55	0.24	0.17	12.66	0.7	0.1	0.07	0	0.01	0.13	0.14	0.12	0.08	0.53	2.91	0.02	0.19	22.15	0	0	0	-1.52	-0.39	-2.23	64.6	95.19	916.52	449.88	1063.3	606.43	940.02	486.22	1034.95	479.19
32.198	0	0.05	0.04	0.01	0.1	0.6	0.13	0.12	0.23	0.23	98.81	1.93	19.88	97.25	14.16	0.57	0.23	0.14	12.92	0.74	0.12	0.07	0	0.01	0.12	0.15	0.11	0.08	0.56	2.99	0.02	0.11	22.24	0	0	0	-0.81	-4.18	-2.22	65.16	94.62	917.75	449.76	1063.34	605.46	940.87	485.46	1035.29	479.25
32.232	0	0.05	0.03	0.01	0.1	0.67	0.13	0.11	0.24	0.24	98.66	2.13	20.97	98.39	13.69	0.68	0.24	0.15	13.79	0.81	0.13	0.09	0	0.01	0.13	0.17	0.09	0.09	0.61	2.91	0.03	0.2	22.84	0	0	0	1.58	1.44	-1.85	67.35	92.23	918.15	451.31	1060.7	603.9	941.36	486.88	1033.37	480.58
32.265	0	0.05	0.03	0.01	0.1	0.65	0.13	0.12	0.25	0.25	98.69	2.15	20.49	95.89	15.17	0.75	0.25	0.15	13.23	0.78	0.14	0.12	0	0.02	0.15	0.18	0.08	0.12	0.58	2.57	0.03	0.2	22.92	0	0	0	-0.78	-6.24	-3.21	65.96	95.88	920.6	452.07	1061.83	602.57	940.19	488.13	1035.71	479.93
32.298	0	0.05	0.03	0.01	0.11	0.6	0.14	0.12	0.25	0.25	98.8	2.14	19.69	94.05	15.97	0.78	0.25	0.14	11.88	0.82	0.13	0.15	0	0.02	0.15	0.2	0.08	0.14	0.6	2.4	0.03	0.22	22.87	0	0	0	0.06	-8.19	-4.39	65.72	96.48	919.88	452.63	1062.06	603.96	938.74	489.82	1034.78	480.55
32.332	0	0.05	0.03	0.01	0.1	0.61	0.13	0.12	0.23	0.23	98.79	2.19	19.83	96.54	15.74	0.81	0.23	0.15	11.72	0.81	0.11	0.21	0	0.02	0.18	0.2	0.08	0.18	0.59	2.21	0.03	0.15	23.02	0	0	0	-1.45	-5.35	-3.56	65.46	94.62	919.48	453.26	1060.46	603.54	939.39	489.15	1033.64	480.76
32.365	0	0.05	0.03	0.01	0.1	0.56	0.12	0.11	0.23	0.23	98.89	2.18	19.71	96.92	13.06	0.74	0.23	0.15	10.19	0.86	0.1	0.23	0	0.02	0.22	0.2	0.08	0.23	0.57	2.12	0.03	0.15	22.99	0	0	0	-1.25	-4.75	-4.46	65.39	93.37	918.77	453.4	1060.05	604.1	938.92	490.02	1031.79	480.33
32.398	0	0.05	0.03	0.01	0.09	0.56	0.11	0.1	0.27	0.21	98.87	2.33	20.22	97.61	11.69	0.77	0.21	0.17	9.65	0.79	0.09	0.18	0	0.02	0.24	0.21	0.09	0.27	0.6	2.02	0.04	0.14	23.42	0	0	0	-1.52	-3.45	-3.82	65.36	92.46	917.45	453.76	1058.41	603.97	938.4	490.06	1030.4	480.81
32.432	0	0.05	0.03	0.01	0.08	0.63	0.1	0.1	0.24	0.21	98.74	2.68	21.63	98.17	10.1	0.94	0.2	0.21	9.87	0.72	0.09	0.11	0	0.03	0.23	0.21	0.1	0.24	0.63	1.89	0.04	0.08	24.33	0	0	0	-0.99	2.08	-3.31	65.41	94.04	915.22	453.6	1056.63	604.1	935.97	489.85	1029.6	481.1
32.465	0	0.05	0.03	0.01	0.08	0.7	0.09	0.09	0.22	0.2	98.61	3.03	22.69	97.88	9.43	0.87	0.18	0.23	10.05	0.71	0.08	0.1	0	0.03	0.22	0.2	0.11	0.19	0.63	1.89	0.04	0.04	25.1	0	0	0	-4.01	2.83	-2.68	63.64	92.96	913.47	453.06	1056.62	604.94	936.1	488.85	1028.7	480.6
32.499	0	0.05	0.03	0.01	0.08	0.78	0.09	0.09	0.2	0.22	98.45	3.4	23.84	97.96	8.85	1.02	0.16	0.24	10.53	0.62	0.08	0.06	0	0.03	0.2	0.22	0.11	0.08	0.62	1.75	0.05	0.07	25.84	0	0	0	-2.82	2.65	-2.58	63.96	96.08	912.2	452.22	1057.47	605.95	934.38	489.71	1029.98	480.04
32.532	0	0.05	0.03	0.01	0.07	0.83	0.08	0.09	0.17	0.23	98.34	3.8	24.76	97.45	7.62	1.3	0.15	0.26	10.27	0.61	0.08	0.05	0	0.04	0.17	0.23	0.1	0.08	0.65	1.78	0.06	0.08	26.56	0	0	0	-2.83	3.78	-2.81	63.8	94.9	911.06	451.18	1057.87	606.52	934.54	489.5	1028.84	478.83
32.565	0	0.05	0.02	0.01	0.07	0.99	0.08	0.08	0.15	0.24	98.02	4.37	26.51	98.69	6.7	1.48	0.15	0.26	11.67	0.68	0.09	0.07	0	0.04	0.15	0.24	0.1	0.06	0.66	1.75	0.06	4.92	27.46	0	0	0	2.64	0.37	-2.75	67.01	94.69	911.91	451.36	1057.6	606.78	934.89	489.98	1029.07	480.14
32.599	0	0.05	0.02	0.01	0.07	0.86	0.08	0.09	0.14	0.26	98.28	4.29	25.28	97.59	7.46	1.61	0.14	0.23	9.37	0.65	0.07	0.03	0	0.04	0.1	0.26	0.08	0.04	0.7	1.59	0.07	17.66	27.35	0	0	0	1.93	-3.49	-4.03	66.99	97.03	911.89	452.37	1056.68	606.18	932.34	492.48	1028.53	479.73
32.632	0	0.05	0.02	0.01	0.08	0.75	0.08	0.1	0.14	0.29	98.5	3.96	23.71	96.95	9.47	1.91	0.14	0.22	7.99	0.58	0.08	0.03	0	0.04	0.08	0.29	0.06	0.04	0.71	1.47	0.07	5.65	26.82	0	0	0	-0.75	-4.7	-2.96	66.08	98.36	914.54	454.14	1058.58	606.47	934.59	493.04	1032.29	481.63
32.665	0	0.05	0.03	0.01	0.09	0.57	0.1	0.11	0.14	0.3	98.86	3.03	20.72	96.57	12.1	2.06	0.14	0.18	6.58	0.46	0.1	0.04	0	0.05	0.07	0.3	0.04	0.03	0.68	1.38	0.06	3.81	25.09	0	0	0	4.35	-5.32	-3.1	68.31	100.26	916.7	455.86	1060.83	609.8	935.55	494.38	1035.37	485.02
32.699	0	0.04	0.03	0.01	0.09	0.58	0.09	0.1	0.13	0.34	98.84	3.37	21.02	98.14	11.95	1.97	0.13	0.14	5.46	0.53	0.11	0.04	0	0.06	0.06	0.34	0.04	0.03	0.65	1.14	0.07	5.71	25.79	0	0	0	0.53	-2.18	-5.8	66.36	99.56	914.6	455.71	1058.85	608.78	932.15	495.99	1030.73	481.98
32.732	0	0.04	0.03	0.01	0.09	0.64	0.09	0.1	0.14	0.34	98.71	3.63	21.89	97.74	11.91	2.16	0.14	0.12	6.38	0.57	0.17	0.07	0	0.06	0.06	0.34	0.03	0.04	0.61	1.08	0.07	4.99	26.27	0	0	0	0.08	-3.16	-4.85	66.13	99.91	913.89	454.97	1059.97	610.06	932.78	494.88	1031.88	482.17
32.766	0	0.04	0.02	0.01	0.08	0.88	0.09	0.1	0.13	0.36	98.25	4.48	24.56	98.47	11.6	1.82	0.13	0.1	9.16	0.6	0.24	0.09	0	0.06	0.05	0.36	0.03	0.03	0.6	1.06	0.08	3.46	27.63	0	0	0	0.69	-1.17	-5.48	66.24	99.11	913.2	455.28	1059.95	611.32	932.47	495.66	1030.68	482.34
32.799	0	0.04	0.02	0.01	0.08	1.08	0.09	0.1	0.13	0.35	97.84	5.61	26.37	98.46	12.12	1.42	0.13	0.08	10.02	0.71	0.25	0.1	0	0.05	0.05	0.35	0.03	0.02	0.57	1.03	0.08	1.58	29.11	0	0	0	0.28	-1.22	-5.62	65.91	99.82	912.5	455.23	1059.77	612.02	931.48	495.17	1030.5	482.54
32.832	0	0.04	0.02	0.01	0.08	1.13	0.1	0.11	0.13	0.33	97.74	5.7	26.39	97.23	13.74	1.56	0.13	0.08	10.62	0.65	0.27	0.1	0	0.05	0.05	0.33	0.02	0.02	0.57	1.04	0.08	0.71	29.21	0	0	0	2.07	4.21	-4.97	66.84	97.87	911.35	456.34	1058.73	613.43	932.01	496.33	1029.11	484.13
32.866	0	0.04	0.02	0.01	0.08	1.36	0.1	0.11	0.14	0.37	97.29	6.92	27.83	97.37	14.65	1.53	0.14	0.07	11.31	0.82	0.31	0.12	0	0.05	0.06	0.37	0.02	0.02	0.62	1.11	0.08	0.26	30.5	0	0	0	1.11	3.94	-3.88	66.43	98.3	909.97	455.72	1058.01	613.11	931.49	495.47	1029.11	483.94
32.899	0	0.04	0.02	0.01	0.08	1.75	0.1	0.12	0.15	0.4	96.5	8.03	29.63	96.1	16.27	1.68	0.15	0.06	13.88	1.15	0.31	0.12	0	0.04	0.07	0.4	0.02	0.03	0.64	1.24	0.08	0.29	31.5	0	0	0	0.94	5.98	-3.56	66.35	95.72	907.94	455.97	1055.73	612.78	931.05	496.08	1025.98	483.77
32.932	0	0.04	0.02	0.01	0.08	1.93	0.11	0.13	0.15	0.37	96.14	8.24	30.35	98.21	16.7	1.78	0.15	0.06	15.32	1.58	0.24	0.12	0	0.04	0.08	0.37	0.03	0.06	0.66	1.37	0.09	0.13	31.67	0	0	0	1.25	1.98	-3.01	67.35	96.7	908.85	456.5	1053.5	609.84	930.17	495.75	1026.19	484.27
32.966	0	0.03	0.02	0.01	0.1	2.27	0.14	0.15	0.18	0.4	95.46	8.22	30.6	97.68	21.2	1.67	0.18	0.05	18.29	1.85	0.24	0.2	0	0.05	0.1	0.4	0.04	0.12	0.67	1.48	0.1	0.08	31.66	0	0	0	-0.65	3.31	-3.38	66.39	99.79	910.08	457.68	1054.27	609.94	929.27	496.67	1028.37	484.94
32.999	0	0.03	0.02	0.01	0.11	2.02	0.16	0.17	0.18	0.4	95.96	7.28	28.93	97.88	24.03	1.69	0.18	0.05	17.82	1.89	0.23	0.31	0	0.05	0.11	0.4	0.04	0.16	0.67	1.64	0.11	0.05	30.84	0	0	0	0.39	2.84	-4.42	67.23	95.77	911.46	459.42	1054.57	611.32	931.52	498.27	1026.52	486.16
33.032	0	0.03	0.02	0.01	0.13	1.34	0.18	0.2	0.21	0.37	97.31	5.66	24.83	98.66	26.91	1.81	0.18	0.05	13.79	1.8	0.2	0.38	0	0.05	0.12	0.37	0.04	0.21	0.66	1.65	0.11	0.04	29.16	0	0	0	-0.33	-0.51	-4.9	66.87	97.34	912.05	459.96	1055.02	611.27	930.89	499.65	1027.27	486.06
33.066	0	0.03	0.02	0.01	0.15	1.07	0.22	0.23	0.23	0.32	97.87	4.57	21.99	96.51	30.5	2.19	0.2	0.05	12.43	2	0.19	0.42	0	0.05	0.16	0.32	0.06	0.23	0.55	1.61	0.11	0.04	27.76	0	0	0	-3.16	5.41	-3.74	64.97	95.64	910.72	458.74	1053.93	609.56	931.48	497.46	1026.27	484.75
33.099	0	0.03	0.02	0.01	0.17	0.93	0.24	0.26	0.2	0.32	98.14	4.34	20.38	97.65	33.07	2.6	0.2	0.05	10.64	1.88	0.12	0.28	0	0.05	0.17	0.32	0.07	0.17	0.57	1.72	0.12	0.14	27.43	0	0	0	-2.53	3.37	-2.89	64.77	97.61	910.83	458.81	1053.77	610	930.8	495.79	1027.95	486.31
33.133	0	0.03	0.02	0.01	0.17	0.92	0.24	0.28	0.21	0.3	98.17	4.51	20.24	98.64	33.41	3.19	0.21	0.05	9.87	1.6	0.05	0.1	0	0.06	0.21	0.3	0.09	0.2	0.52	2.01	0.15	0.1	27.67	0	0	0	-1.61	0.58	-2.66	65.2	98.41	910.1	456.47	1053.95	608.46	930.28	494.48	1028.14	484.12
33.166	0	0.03	0.02	0.01	0.16	0.85	0.2	0.25	0.21	0.29	98.29	4.66	20.47	98.39	30.17	3.75	0.2	0.05	8.2	1.25	0.05	0.07	0	0.05	0.21	0.29	0.1	0.16	0.54	2.25	0.17	0.06	27.89	0	0	0	1.12	1.44	-3.62	66.31	98.25	909.4	455.92	1053.06	608.07	928.97	495.27	1026.48	483.2
33.199	0	0.03	0.02	0.01	0.15	0.7	0.17	0.22	0.22	0.28	98.59	3.99	19.61	97.75	26.35	4.15	0.2	0.05	6.77	1.25	0.05	0.04	0	0.05	0.22	0.28	0.09	0.12	0.54	2.4	0.19	0.03	26.88	0	0	0	0.82	3.14	-3.15	66.15	97.98	908.3	454.94	1051.31	606.21	928.04	493.88	1025.32	482.27
33.233	0	0.04	0.03	0.01	0.15	0.51	0.16	0.22	0.21	0.25	98.98	2.83	17.18	97.68	23.89	6.06	0.19	0.05	5.32	0.97	0.04	0.03	0	0.05	0.2	0.25	0.08	0.13	0.56	3.14	0.21	0.03	24.66	0	0	0	2.41	3.31	-3.29	67.2	97.72	908.07	454.85	1050.65	605.84	927.66	494.26	1024.63	482.18
33.266	0	0.04	0.03	0.01	0.17	0.42	0.16	0.24	0.21	0.22	99.15	2.31	15.54	97.15	23.84	7.83	0.17	0.05	4.63	0.81	0.03	0.03	0	0.05	0.21	0.22	0.08	0.12	0.53	3.19	0.2	0.02	23.37	0	0	0	4.78	4.36	-3.66	68.85	98.66	908.06	454.94	1049.51	604.97	926.34	494.77	1024.2	482.25
33.299	0	0.04	0.03	0.01	0.2	0.31	0.18	0.26	0.22	0.17	99.38	1.58	12.39	98.4	25.35	8.44	0.15	0.04	3.98	0.75	0.03	0.02	0	0.05	0.21	0.17	0.1	0.2	0.51	3.55	0.22	0.05	20.96	0	0	0	1.85	1.4	-5.64	66.98	97.76	906.78	453.89	1048.39	604.04	924.23	493.97	1020.94	479.7
33.333	0	0.04	0.04	0.01	0.23	0.24	0.2	0.29	0.27	0.15	99.42	1.1	9.65	98.46	26.24	9.25	0.14	0.04	4.12	0.65	0.03	0.02	0	0.05	0.21	0.15	0.09	0.26	0.53	4.3	0.27	0.05	18.5	0	0	0	4.38	1.22	-5.56	68.77	97.83	906.01	454.04	1045.79	602.62	922.54	494.06	1019.36	480.05
33.366	0	0.04	0.04	0.01	0.24	0.23	0.2	0.3	0.35	0.14	99.39	1.02	9.03	93.15	26.55	10.34	0.13	0.04	4.2	0.6	0.03	0.02	0	0.05	0.22	0.14	0.09	0.35	0.52	4.01	0.26	0.03	17.96	0	0	0	4.22	8.95	-4.68	68.45	95.79	904.95	454.89	1044.04	602.61	922.89	493.92	1017.83	481.13
33.399	0	0.04	0.04	0.01	0.25	0.19	0.19	0.3	0.44	0.12	99.4	0.82	7.93	95.1	24.7	11.85	0.12	0.04	4.61	0.65	0.03	0.02	0	0.05	0.21	0.12	0.09	0.44	0.49	4.03	0.26	0.07	16.41	0	0	0	2.03	7.17	-4.31	67.33	96.96	903.92	455.43	1042.37	602.19	921.1	493.43	1017.34	481.69
33.433	0	0.05	0.05	0.01	0.26	0.15	0.19	0.28	0.52	0.1	99.44	0.6	6.19	96.68	22.4	12.56	0.1	0.04	4.91	0.67	0.03	0.02	0	0.06	0.23	0.09	0.1	0.52	0.38	3.82	0.25	0.01	14.19	0	0	0	1.61	5.15	-4.99	67.51	101.01	903.19	455.7	1039.9	599.42	916.96	495.3	1016.88	480.49
33.466	0	0.05	0.05	0.01	0.26	0.15	0.17	0.28	0.56	0.1	99.45	0.59	6.01	96.59	21.3	13.46	0.1	0.04	4.08	0.62	0.03	0.02	0	0.06	0.22	0.08	0.11	0.56	0.34	3.82	0.25	0.01	14.14	0	0	0	3.68	5.28	-4.88	69.21	96.66	901.94	455.7	1037.29	598.68	917.47	494.9	1013.08	480.66
33.5	0	0.05	0.05	0.01	0.25	0.13	0.18	0.26	0.74	0.09	99.48	0.53	4.97	96.95	21.46	12.2	0.09	0.04	3.69	0.67	0.04	0.02	0	0.06	0.25	0.06	0.12	0.74	0.3	3.46	0.23	0.03	13.38	0	0	0	6.42	4.7	-4.88	70.89	95.39	900.6	455.26	1035.92	599.64	916.63	493.23	1011.29	481.54
33.533	0	0.05	0.05	0.01	0.23	0.14	0.19	0.24	0.78	0.08	99.53	0.58	5.72	95.01	21.48	9.62	0.08	0.04	4.12	0.77	0.04	0.02	0	0.06	0.29	0.06	0.14	0.78	0.27	3.8	0.23	0.04	13.94	0	0	0	6.62	7.26	-4.66	71.09	94.97	900.42	456.26	1034.44	599.12	916.2	493.89	1010.47	482.37
33.566	0	0.05	0.05	0.01	0.21	0.14	0.17	0.21	0.67	0.08	99.58	0.57	6.17	95.61	19.48	9.02	0.08	0.04	4.21	0.81	0.03	0.02	0	0.06	0.31	0.05	0.18	0.67	0.23	3.63	0.22	0.01	13.9	0	0	0	2.54	6.59	-6.03	68.58	96.32	899.76	456.58	1032.86	597.01	913.57	495.39	1008.71	480.33
33.6	0	0.06	0.06	0.01	0.2	0.14	0.16	0.19	0.79	0.07	99.61	0.51	6.12	96.09	17.05	8.69	0.07	0.04	4.88	0.86	0.03	0.02	0	0.07	0.33	0.05	0.18	0.79	0.21	3.85	0.22	0.03	13.13	0	0	0	4.46	6	-5.37	69.86	93.17	898.67	456.33	1032.6	598.56	915	494.55	1007.21	481.23
33.633	0	0.06	0.06	0.01	0.18	0.15	0.15	0.17	0.94	0.08	99.65	0.54	7.01	95.81	15.62	7.35	0.07	0.03	5.45	1.07	0.02	0.01	0	0.08	0.38	0.04	0.2	0.94	0.2	3.9	0.22	0.03	13.49	0	0	0	3.72	6.35	-4.94	69.08	94.38	897.36	456.03	1032.23	599.03	913.78	494.25	1007.25	481.2
33.666	0	0.06	0.06	0.01	0.17	0.15	0.16	0.17	0.97	0.08	99.65	0.56	7.22	96.29	16.42	6.36	0.06	0.03	5.82	1.15	0.02	0.01	0	0.08	0.41	0.04	0.21	0.97	0.18	3.91	0.21	0.03	13.71	0	0	0	3.8	5.72	-4.86	69.12	95.57	896.25	455.51	1032.16	599.29	912.67	494.64	1007.2	480.64
33.7	0	0.06	0.06	0.01	0.18	0.16	0.19	0.18	0.77	0.08	99.61	0.55	7.11	96.95	19.41	5.12	0.06	0.02	7.13	1.5	0.03	0.01	0	0.08	0.37	0.03	0.2	0.77	0.15	3.52	0.17	1.64	13.64	0	0	0	5.51	4.7	-5.54	70.94	95.86	895.62	455.79	1031.1	598.95	911.33	496.44	1005.81	480.25
33.733	0	0.06	0.06	0.01	0.19	0.17	0.21	0.18	0.77	0.08	99.57	0.56	6.8	96.24	21.13	3.86	0.07	0.03	7.15	2.11	0.04	0.01	0	0.08	0.41	0.04	0.19	0.77	0.15	3.38	0.18	3.71	13.7	0	0	0	8.62	5.78	-4.43	73.13	94.65	896.05	455.96	1030.25	598.77	912.37	495.08	1006.1	481.93
33.767	0	0.06	0.07	0.01	0.2	0.15	0.25	0.2	0.5	0.1	99.5	0.54	5.55	96.05	24.17	2.85	0.1	0.03	6.29	2.99	0.09	0.02	0	0.1	0.39	0.04	0.18	0.5	0.13	3.25	0.17	5.77	13.46	0	0	0	6.61	6.04	-4.56	72.24	98.01	895.98	456.06	1028.15	595.46	909.46	495.5	1006.37	480.83
33.8	0	0.06	0.06	0.01	0.19	0.18	0.24	0.19	0.53	0.13	99.52	0.61	7.02	98.71	23.9	2.76	0.13	0.03	7.38	4.14	0.1	0.02	0	0.11	0.37	0.05	0.17	0.53	0.12	3.06	0.17	2.36	14.37	0	0	0	1.8	-0.31	-5.47	68.17	100.68	896.73	456.02	1032.37	599.05	909.7	495.34	1009.31	480.71
33.833	0	0.06	0.06	0.01	0.2	0.19	0.26	0.2	0.57	0.13	99.48	0.64	7.04	96.49	25.52	2.74	0.13	0.02	7.62	5.74	0.1	0.02	0	0.12	0.36	0.05	0.15	0.57	0.13	2.96	0.17	0.48	14.64	0	0	0	2.62	5.43	-4.46	68.62	99.12	896.14	455.64	1032.8	599.42	911.33	495.31	1009.37	480.72
33.867	0	0.06	0.06	0.01	0.21	0.22	0.29	0.23	0.4	0.16	99.42	0.73	7.93	98.18	28.37	2.6	0.16	0.02	8.75	6.71	0.12	0.02	0	0.13	0.33	0.06	0.14	0.4	0.11	2.91	0.17	0.41	15.58	0	0	0	2.92	2.05	-4.92	68.9	98.21	896.44	455.28	1033.06	599.49	911.71	494.9	1008.84	480.37
33.9	0	0.06	0.05	0.01	0.22	0.28	0.31	0.24	0.5	0.18	99.37	0.84	9.26	98.01	30.43	2.29	0.18	0.02	10.5	7.04	0.11	0.01	0	0.16	0.34	0.07	0.15	0.5	0.1	2.68	0.16	0.36	16.57	0	0	0	1.77	2.51	-4.25	68.09	98.65	896.35	454.35	1034.4	599.82	912.57	493.84	1010.22	479.86
33.933	0	0.05	0.05	0.01	0.24	0.26	0.35	0.27	0.45	0.19	99.31	0.85	8.39	94.59	32.93	2.35	0.19	0.02	9.55	7.33	0.09	0.01	0	0.16	0.35	0.07	0.14	0.45	0.1	2.63	0.17	0.13	16.63	0	0	0	2.03	7.69	-4.11	67.76	97.01	896.18	455.42	1033.09	599.86	912.8	493.96	1008.94	480.96
33.967	0	0.05	0.05	0.01	0.23	0.29	0.33	0.26	0.59	0.25	99.33	0.95	9.35	94.05	32.56	2.35	0.25	0.02	9.7	6.41	0.1	0.01	0	0.17	0.45	0.09	0.16	0.59	0.1	2.38	0.16	0.17	17.49	0	0	0	-0.3	8.2	-1.9	66.56	97.02	895.62	455.25	1033.07	599.36	914.06	492.94	1010.42	481.64
34	0	0.05	0.05	0.01	0.26	0.3	0.38	0.3	0.68	0.27	99.24	1.04	8.82	98.62	35.49	2.69	0.27	0.02	9.89	5.25	0.1	0.01	0	0.17	0.45	0.09	0.15	0.68	0.12	2.5	0.16	0.2	17.51	0	0	0	-3.25	0.67	-2.47	65.09	98.86	896.22	452.98	1037.93	601.55	915.34	491.48	1013.47	479.44
34.033	0	0.05	0.05	0.01	0.25	0.32	0.36	0.29	0.67	0.29	99.28	0.98	9.51	94.21	34.43	3.34	0.29	0.02	10.72	4.22	0.12	0.01	0	0.17	0.54	0.11	0.17	0.67	0.11	2.44	0.15	0.26	17.66	0	0	0	1	8.05	-2.07	66.77	97.19	895.54	451.84	1038.01	601.31	916.42	492	1012.68	478.61
34.067	0	0.04	0.05	0.01	0.26	0.36	0.37	0.31	0.66	0.36	99.27	1.06	10.34	98.03	35.16	3.83	0.36	0.02	11.72	3.5	0.13	0.02	0	0.19	0.58	0.14	0.17	0.66	0.13	2.28	0.15	0.23	18.24	0	0	0	1.82	2.46	-3.94	67.62	97.74	897.6	452.97	1038.67	601.72	916.08	493.29	1012.77	479
34.1	0	0.04	0.04	0.01	0.26	0.35	0.37	0.31	0.63	0.36	99.26	1.1	10.19	97.9	35.69	3.85	0.36	0.02	11	2.78	0.13	0.02	0	0.19	0.63	0.13	0.17	0.58	0.13	2.18	0.14	0.22	18.49	0	0	0	-0.3	2.78	-3.65	66.64	98.42	898.92	453.2	1038.64	600.29	916.48	492.08	1014.04	479.16
34.134	0	0.04	0.04	0.01	0.23	0.34	0.31	0.27	0.69	0.44	99.32	1.12	10.65	97.19	32.28	3.97	0.44	0.03	10.09	2.56	0.15	0.02	0	0.19	0.69	0.16	0.18	0.53	0.13	1.97	0.12	0.07	18.66	0	0	0	-1.74	4.29	-2.92	66.18	98.2	900.19	453.72	1038.15	598.87	917.42	490.75	1015.03	479.99
34.167	0	0.04	0.04	0.01	0.22	0.34	0.29	0.25	0.62	0.5	99.32	1.18	10.94	97.99	31.1	3.7	0.5	0.02	9.42	2.64	0.16	0.03	0	0.2	0.62	0.18	0.18	0.59	0.14	1.89	0.13	0.09	19	0	0	0	0.72	2.57	-4.65	67.64	99.47	901.97	454.11	1039.11	598.6	916.94	492.95	1015.48	479.33
34.2	0	0.04	0.04	0.01	0.2	0.34	0.26	0.23	0.67	0.47	99.32	1.22	11.49	94.94	28.5	3.6	0.47	0.03	8.85	2.79	0.16	0.02	0	0.2	0.61	0.18	0.19	0.67	0.13	1.92	0.13	0.04	19.21	0	0	0	0.47	7.34	-2.68	67.42	96.27	900.08	454.32	1036.91	598.01	918.08	492.47	1013.56	480.13
34.234	0	0.04	0.04	0.01	0.21	0.35	0.27	0.24	0.54	0.45	99.29	1.29	11.71	96.24	29.81	3.86	0.45	0.03	8.83	2.98	0.17	0.02	0	0.22	0.53	0.16	0.15	0.54	0.14	2.07	0.13	0.09	19.66	0	0	0	-0.26	5.78	-2.07	66.93	95.96	899.22	453.59	1036.85	598.15	918.16	491.32	1013.45	479.92
34.267	0	0.04	0.04	0.01	0.19	0.37	0.24	0.22	0.54	0.43	99.25	1.36	12.66	96.99	27.63	3.9	0.43	0.03	9.05	3.2	0.15	0.02	0	0.21	0.51	0.17	0.17	0.54	0.14	2.1	0.13	0.09	20.01	0	0	0	-1.18	4.63	-3.33	66.41	98.28	902.07	454.4	1040.2	599.95	919.04	491.63	1016.7	480.61
34.3	0	0.05	0.04	0.01	0.18	0.4	0.23	0.22	0.51	0.4	99.21	1.46	13.32	92.09	27.24	3.96	0.4	0.03	9.18	3.76	0.15	0.02	0	0.21	0.43	0.18	0.16	0.51	0.15	1.93	0.13	2.37	20.46	0	0	0	6.67	9.73	-3.58	71.46	99.99	902.63	456.22	1038.59	599.93	917.57	495.33	1016.76	482.73
34.334	0	0.05	0.04	0.01	0.2	0.34	0.25	0.23	0.38	0.38	99.31	1.29	11.86	96.79	28.75	3.79	0.38	0.04	8.37	3.82	0.15	0.03	0	0.19	0.32	0.2	0.13	0.3	0.17	2.07	0.12	6.8	19.64	0	0	0	3.97	4.96	-1.88	70.4	96.75	904.02	456.89	1040.47	601.7	921.92	493.2	1018.31	484.91
34.367	0	0.05	0.04	0.01	0.2	0.37	0.26	0.24	0.4	0.4	99.27	1.29	12.15	97.88	29.53	3.75	0.4	0.04	9.4	5.21	0.17	0.05	0	0.2	0.28	0.2	0.11	0.29	0.19	1.89	0.12	12.12	19.66	0	0	0	2.48	2.83	-5.04	69.09	98.39	903.74	457.51	1040.68	602.39	918.91	496.36	1016.37	482.92
34.4	0	0.05	0.04	0.01	0.24	0.35	0.34	0.29	0.42	0.42	99.3	1.17	10.65	97.5	34.35	3.21	0.42	0.03	10.03	5.86	0.19	0.06	0	0.17	0.21	0.19	0.1	0.13	0.22	2.23	0.12	2.81	18.92	0	0	0	5.02	3.68	-3.06	71.39	94.73	903.69	458.7	1037.99	600.99	920.87	496.43	1014.91	485.02
34.434	0	0.05	0.04	0.01	0.24	0.42	0.35	0.3	0.42	0.42	99.17	1.2	11.92	97.23	34.8	3.35	0.42	0.03	12.66	6.92	0.24	0.06	0	0.14	0.18	0.2	0.08	0.07	0.27	2.71	0.14	1.24	19.15	0	0	0	0.4	4.2	-3.49	68.81	95.48	905.3	458	1039.42	599.32	921.7	495.07	1016.46	483.32
34.467	0	0.05	0.04	0.01	0.25	0.52	0.38	0.32	0.41	0.41	98.96	1.22	13.43	97.4	35.78	3.01	0.41	0.03	16.46	8.07	0.3	0.08	0	0.13	0.15	0.2	0.07	0.06	0.29	3.15	0.15	0.5	19.26	0	0	0	2.4	3.88	-4.4	70.1	95.27	906.49	459.26	1039.02	599.55	921.54	496.17	1016.08	484.39
34.501	0	0.05	0.04	0.01	0.25	0.59	0.38	0.32	0.35	0.35	98.83	1.3	14.39	98.19	36.01	3.29	0.35	0.03	17.59	7.41	0.27	0.1	0	0.13	0.13	0.21	0.08	0.07	0.31	3.05	0.16	0.16	19.72	0	0	0	-4.61	-2.03	-4.52	64.45	100.59	905.5	456.93	1045.67	604.39	921.31	494.66	1021.16	482.41
34.534	0	0.04	0.04	0.01	0.26	0.52	0.39	0.34	0.33	0.33	98.97	1.34	13.31	98	37.02	3.65	0.33	0.03	14.98	6.08	0.22	0.1	0	0.12	0.13	0.19	0.06	0.11	0.34	3.03	0.17	0.05	19.92	0	0	0	-0.6	2.54	-4.66	66.47	97	905.29	457.39	1044.51	604.73	922.54	495.26	1018.79	483.23
34.567	0	0.04	0.04	0.01	0.26	0.47	0.38	0.35	0.31	0.31	99.05	1.39	12.71	98.23	37.21	3.94	0.31	0.03	13	4.15	0.15	0.09	0	0.12	0.13	0.17	0.07	0.22	0.35	2.95	0.17	0.04	20.15	0	0	0	-2.55	1.91	-2.73	65.37	97.1	905.31	456.92	1046.13	605.07	924.71	494.78	1021.14	483.4
34.601	0	0.04	0.04	0.01	0.25	0.44	0.33	0.34	0.39	0.27	99.12	1.38	12.54	98.76	35.17	4.79	0.27	0.03	11.66	3.53	0.1	0.08	0	0.11	0.16	0.18	0.1	0.39	0.42	3.4	0.19	0.09	20.12	0	0	0	-3.24	0.11	-2.82	64.65	99.58	905.28	455.22	1048.52	605.65	924.51	494	1023.34	481.89
34.634	0	0.04	0.04	0.01	0.25	0.43	0.31	0.34	0.56	0.24	99.13	1.42	12.77	98.5	33.85	5.91	0.24	0.04	11.2	2.23	0.08	0.06	0	0.11	0.18	0.18	0.13	0.56	0.43	3.51	0.2	0.05	20.29	0	0	0	-2.41	1.09	-3.08	64.95	98.21	905.46	454.98	1049.89	606.93	925.88	494.4	1023.25	481.67
34.667	0	0.04	0.04	0.01	0.24	0.48	0.27	0.32	0.57	0.22	99.05	1.46	13.96	96.5	31.63	6.97	0.22	0.05	12.5	1.69	0.07	0.04	0	0.12	0.23	0.18	0.15	0.57	0.46	3.54	0.21	0.06	20.44	0	0	0	-0.9	5.41	-2.82	65.46	97.03	905.19	453.62	1050.25	606.32	926.82	493.54	1022.98	480.54
34.701	0	0.04	0.04	0.01	0.25	0.45	0.27	0.34	0.51	0.2	99.09	1.36	13.52	95.34	31.54	8.12	0.2	0.07	12.48	1.12	0.07	0.03	0	0.11	0.27	0.18	0.16	0.51	0.57	3.95	0.22	0.05	20	0	0	0	-0.12	6.91	-2.59	65.68	97.25	905.56	453.67	1050.77	606.55	927.33	493.7	1023.73	480.85
34.734	0	0.03	0.03	0.01	0.27	0.46	0.26	0.38	0.53	0.18	99.08	1.36	13.61	94.78	31.56	10.43	0.18	0.1	12.68	0.76	0.07	0.03	0	0.11	0.33	0.17	0.19	0.53	0.59	4.08	0.22	0.03	20.01	0	0	0	-0.24	7.5	-1.58	65.68	97.4	905.71	453.69	1050.94	606.29	928.13	493.46	1024.77	481.35
34.768	0	0.03	0.03	0.01	0.27	0.45	0.24	0.38	0.57	0.15	99.1	1.37	13.77	94.72	30.27	11.73	0.15	0.12	12.27	0.65	0.06	0.03	0	0.11	0.38	0.15	0.22	0.57	0.7	4.31	0.23	0.03	20.07	0	0	0	-1.2	7.56	-1.56	65.14	97.67	906.2	453.93	1050.82	605.76	928.16	493.16	1025.13	481.48
34.801	0	0.03	0.03	0.01	0.26	0.52	0.24	0.39	0.51	0.14	98.96	1.66	15	96.98	30.93	11.17	0.13	0.12	12.44	0.74	0.06	0.04	0	0.1	0.39	0.14	0.27	0.51	0.76	4.82	0.23	0.04	21.27	0	0	0	-2.23	4.65	-3.47	65.05	97.35	908.06	454.26	1050.94	604.52	927.94	493.45	1024.42	480.4
34.834	0	0.03	0.03	0.01	0.26	0.51	0.24	0.39	0.46	0.14	98.97	1.61	14.93	97.14	30.67	11.06	0.13	0.12	12.62	0.83	0.06	0.05	0	0.1	0.37	0.14	0.27	0.46	0.78	4.83	0.22	0.09	21.07	0	0	0	-0.56	4.37	-2.99	66.16	95.75	908.66	454.24	1051.02	604.39	929.44	493.16	1024.4	480.9
34.868	0	0.03	0.03	0.01	0.28	0.54	0.29	0.45	0.37	0.11	98.92	1.87	14.56	97.96	35.4	9.13	0.11	0.11	11.6	0.87	0.06	0.05	0	0.09	0.37	0.11	0.25	0.37	0.75	5.51	0.24	0.13	22.04	0	0	0	-2.35	2.65	-3.44	65.01	97.3	908.33	453.42	1052.84	605.46	929.07	493.1	1025.45	479.78
34.901	0	0.03	0.03	0.01	0.29	0.54	0.33	0.47	0.34	0.12	98.92	2.01	14.06	96.24	38.1	8.02	0.1	0.11	10.63	1.01	0.06	0.06	0	0.1	0.34	0.12	0.25	0.33	0.75	5.13	0.24	0.08	22.48	0	0	0	1.98	5.79	-4.04	67.26	95.6	909.29	454.47	1051.95	605.75	929.57	493.87	1024.33	481.25
34.934	0	0.03	0.03	0.01	0.3	0.51	0.34	0.49	0.32	0.12	98.99	1.96	13.34	96.52	39.13	8.15	0.1	0.12	9.86	1.05	0.06	0.06	0	0.1	0.32	0.12	0.25	0.32	0.77	5.17	0.23	0.07	22.31	0	0	0	-1.8	5.39	-3.3	65.26	96.95	909.43	454.47	1052.49	605.3	929.68	493.08	1025.89	481.1
34.968	0	0.03	0.03	0.01	0.3	0.51	0.35	0.49	0.33	0.12	98.97	2	13.37	96.6	39.75	8.14	0.09	0.12	9.85	1.11	0.06	0.07	0	0.12	0.32	0.12	0.25	0.33	0.76	4.3	0.2	0.05	22.46	0	0	0	-0.32	5.27	-2.63	65.81	98.63	909	453.93	1053.61	606.36	929.63	493.28	1027.54	481.38
35.001	0	0.03	0.03	0.01	0.31	0.53	0.4	0.49	0.31	0.11	98.94	1.93	13.18	96.73	41.55	6.45	0.09	0.1	10.84	1.33	0.07	0.07	0	0.11	0.3	0.11	0.25	0.31	0.73	4.3	0.18	0.08	22.24	0	0	0	0.81	5.07	-4.15	66.64	95.52	909.8	454.09	1052.59	605.44	930.08	493.19	1024.78	480.74
35.034	0	0.03	0.03	0.01	0.33	0.58	0.48	0.53	0.31	0.11	98.84	2.12	13.13	97.96	44.95	4.88	0.09	0.08	12.45	1.46	0.07	0.06	0	0.11	0.29	0.11	0.23	0.31	0.7	4.33	0.17	0.07	22.24	0	0	0	-0.89	2.63	-3.72	65.88	97.46	909.6	453.85	1052.11	604.57	928.92	492.22	1025.7	480.64
35.068	0	0.03	0.03	0.01	0.33	0.58	0.53	0.54	0.29	0.11	98.83	2.35	12.81	98.79	46.24	3.95	0.1	0.07	13.42	1.35	0.07	0.06	0	0.11	0.26	0.11	0.22	0.29	0.7	4.61	0.16	0.07	21.8	0	0	0	-1.81	0	-5.39	65.48	97.26	910.63	453.46	1052.95	604	928.81	492.61	1025.13	479.08
35.101	0	0.03	0.04	0.01	0.32	0.52	0.54	0.49	0.25	0.11	98.92	2.29	11.94	98.59	46.01	2.5	0.11	0.06	12.27	1.39	0.07	0.06	0	0.1	0.24	0.11	0.2	0.25	0.61	4.14	0.15	0.07	21.38	0	0	0	-0.26	-0.78	-5.9	66.42	98.47	911.89	453.77	1053.97	603.99	929.01	494.08	1026.33	479.07
35.135	0	0.03	0.04	0.01	0.28	0.41	0.46	0.4	0.22	0.13	99.09	1.65	10.84	98.38	41.99	1.82	0.13	0.04	9.66	1.51	0.06	0.09	0	0.09	0.22	0.1	0.21	0.22	0.51	3.54	0.14	0.06	20.57	0	0	0	1.28	-1.48	-6.92	67.23	96.54	912.58	454.17	1054.31	604.68	929.85	494.66	1025.17	479.34
35.168	0	0.03	0.04	0.01	0.28	0.38	0.46	0.39	0.28	0.14	99.09	1.62	10.22	93.94	41.66	1.8	0.14	0.05	9.3	1.3	0.06	0.09	0	0.08	0.2	0.09	0.19	0.28	0.53	3.57	0.12	0.01	20.07	0	0	0	-0.97	8.3	-3.7	65.96	94.23	910.59	455.38	1051.29	604.24	930.81	493	1024.36	481.71
35.201	0	0.03	0.04	0.01	0.3	0.35	0.48	0.42	0.34	0.14	99.03	1.82	9.11	97.55	43.14	1.89	0.14	0.05	7.9	1.07	0.06	0.08	0	0.08	0.19	0.08	0.17	0.34	0.54	3.6	0.12	0.01	19.89	0	0	0	-2.06	3.58	-2.57	65.72	95.86	909.82	454.97	1051.3	604.09	930.32	492.73	1025.55	481.76
35.235	0	0.03	0.04	0.01	0.3	0.35	0.5	0.42	0.46	0.18	99	1.91	8.99	97.13	43.81	1.71	0.18	0.04	7.86	1.07	0.08	0.08	0	0.08	0.18	0.07	0.15	0.46	0.49	3.29	0.1	0.03	19.97	0	0	0	-4.56	4.4	-2.52	64.6	94.34	909.25	454.59	1050.48	602.93	930.5	492.05	1024.15	480.68
35.268	0	0.03	0.04	0.01	0.3	0.35	0.5	0.42	0.42	0.19	99	1.92	8.95	98.5	43.89	1.8	0.19	0.04	8.08	0.94	0.1	0.06	0	0.08	0.17	0.07	0.13	0.42	0.47	3.31	0.1	0.01	19.87	0	0	0	-3.1	1.08	-3.87	65.14	96.83	910.3	454.35	1050.24	602.36	928.46	490.92	1024.75	480.69
35.301	0	0.03	0.04	0.01	0.29	0.35	0.48	0.4	0.29	0.23	99.03	1.73	9.22	98.69	42.63	1.74	0.23	0.04	8.73	1.07	0.12	0.05	0	0.08	0.16	0.07	0.1	0.29	0.43	3.13	0.09	0.02	19.62	0	0	0	0.21	0.37	-3.92	67.37	95.86	910.9	454.39	1050.72	602.47	929.58	492.53	1024.71	480.73
35.335	0	0.03	0.04	0.01	0.31	0.36	0.52	0.42	0.27	0.27	98.95	1.93	9.05	98.7	44.08	1.79	0.27	0.05	9.7	1.23	0.14	0.05	0	0.08	0.15	0.07	0.08	0.2	0.38	2.81	0.09	0.03	19.36	0	0	0	0.17	0.36	-4.11	67.31	96.18	910.84	454.37	1050.99	602.73	929.4	492.82	1024.8	480.59
35.368	0	0.03	0.04	0.01	0.32	0.33	0.52	0.43	0.26	0.26	98.95	1.93	8.39	98.43	44.1	2.51	0.26	0.06	9.23	1.13	0.16	0.04	0	0.08	0.15	0.06	0.06	0.14	0.38	2.77	0.09	0.01	18.92	0	0	0	0.52	1.31	-3.47	67.46	96.66	910.97	454.86	1051.13	603.33	929.69	492.71	1025.72	481.7
35.401	0	0.03	0.04	0.01	0.34	0.33	0.53	0.45	0.27	0.27	98.95	1.98	8.27	98.56	44.44	3.19	0.27	0.07	9.22	1.02	0.18	0.04	0	0.08	0.15	0.06	0.05	0.13	0.36	2.55	0.08	0.02	18.89	0	0	0	0.58	0.86	-3.88	67.55	96.5	911.26	454.94	1051.63	603.6	929.91	493.3	1025.68	481.45
35.435	0	0.03	0.05	0.01	0.32	0.3	0.49	0.4	0.3	0.3	99.03	1.7	7.77	97.98	42.55	3.02	0.3	0.06	8.13	1.24	0.18	0.05	0	0.08	0.15	0.05	0.04	0.13	0.3	2.18	0.08	0.09	18.49	0	0	0	3.41	2.6	-3.77	69.82	96.3	912.08	455.64	1051.38	603.45	930.42	494.35	1025.97	482.39
35.468	0	0.04	0.05	0.01	0.31	0.28	0.49	0.38	0.35	0.35	99.01	1.67	7.32	98.79	42.36	2.16	0.35	0.04	7.7	2.1	0.18	0.05	0	0.09	0.16	0.06	0.04	0.14	0.28	1.92	0.08	4.92	18.23	0	0	0	6.34	0	-6.3	72.08	96.38	913.45	458.2	1050.23	603.93	928.77	498.21	1024.04	483.6
35.502	0	0.04	0.06	0.01	0.32	0.2	0.5	0.36	0.48	0.48	99	1.54	4.5	95.23	41.34	2.02	0.48	0.04	5.78	2.64	0.19	0.06	0	0.09	0.13	0.06	0.03	0.13	0.27	1.61	0.08	6.34	16.2	0	0	0	6.33	7.03	-4.72	72.27	96.1	912.61	459.62	1047.48	603.29	928.16	497.48	1023.55	485.82
35.535	0	0.05	0.06	0.01	0.32	0.16	0.48	0.33	0.6	0.6	99.03	1.32	2.82	97.27	39.31	1.97	0.6	0.04	5.33	3.28	0.21	0.06	0	0.09	0.12	0.07	0.03	0.15	0.3	1.55	0.08	3.81	14.46	0	0	0	2.5	4.13	-3.57	69.46	95.81	911.69	458.54	1048.95	603.97	929.4	496.3	1024.53	484.96
35.568	0	0.05	0.06	0.01	0.34	0.16	0.52	0.35	0.66	0.66	98.97	1.45	2.38	96.4	40.51	2.11	0.66	0.04	5.74	3.67	0.21	0.05	0	0.09	0.13	0.07	0.03	0.14	0.31	1.52	0.08	0.91	14.15	0	0	0	-0.57	5.56	-2.95	67.73	94.37	910.28	457.37	1047.9	601.99	929.5	495.66	1023	482.87
35.602	0	0.05	0.07	0.01	0.34	0.16	0.52	0.35	0.77	0.77	98.97	1.41	2.09	98.49	40.08	2.41	0.77	0.04	6.18	3.34	0.24	0.07	0	0.1	0.12	0.08	0.04	0.11	0.4	1.69	0.08	0.6	13.67	0	0	0	0.22	1.11	-3.91	67.04	99.44	910.14	455.94	1052.83	606.91	928.35	494.91	1027.06	482.87
35.635	0	0.05	0.06	0.01	0.34	0.2	0.54	0.36	0.75	0.75	98.92	1.5	3.91	98.67	40.77	2.26	0.75	0.04	9.41	4.37	0.28	0.11	0	0.1	0.1	0.09	0.04	0.08	0.45	1.69	0.08	0.27	14.24	0	0	0	-0.8	0.45	-4.2	67.15	97.38	913.31	457.58	1054.24	606.59	931.54	496.04	1028.14	483.79
35.668	0	0.05	0.07	0.01	0.38	0.23	0.65	0.41	0.79	0.79	98.7	1.95	4.17	98.65	44.05	2.06	0.79	0.03	12.05	4.59	0.23	0.16	0	0.1	0.09	0.09	0.04	0.05	0.55	1.8	0.08	0.04	14.07	0	0	0	-3.01	-0.56	-4.95	66.14	98.36	914.54	459.41	1054.87	607.12	931.47	498.31	1028.85	484.46
35.702	0	0.05	0.07	0.01	0.4	0.23	0.73	0.42	1.04	1.04	98.55	2.21	3.8	98.45	45.61	1.66	1.04	0.03	13.2	4.93	0.22	0.23	0	0.09	0.07	0.1	0.05	0.03	0.59	1.67	0.08	0.12	13.68	0	0	0	-0.8	-1.23	-4.96	67.48	96.21	914.42	460.45	1054.67	608.53	932.51	499.9	1027.66	485.7
35.735	0	0.05	0.07	0.01	0.39	0.26	0.71	0.42	1.04	1.04	98.57	2.15	4.74	98.68	45.2	1.6	1.04	0.02	14.32	4.34	0.21	0.33	0	0.08	0.06	0.09	0.05	0.02	0.62	1.83	0.09	0.11	14.03	0	0	0	-0.2	0.41	-4.69	68.09	99.27	915.27	461.66	1054.61	608.46	931.43	501.11	1029.7	487.01
35.769	0	0.05	0.08	0.01	0.4	0.17	0.68	0.4	1.11	1.11	98.64	1.96	1.3	97.86	43.9	1.54	1.11	0.02	9.74	3.82	0.19	0.33	0	0.06	0.06	0.1	0.05	0.03	0.72	1.97	0.1	0.2	12.38	0	0	0	-0.45	2.89	-4.65	67.71	104.76	915.89	462.74	1053.8	607.48	928.36	501.72	1032.23	488.09
35.802	0	0.05	0.08	0.01	0.35	0.15	0.58	0.33	1.11	1.11	98.85	1.42	1.04	98.38	39.77	1.3	1.11	0.01	8.78	3.17	0.2	0.28	0	0.05	0.05	0.1	0.05	0.04	0.76	2.15	0.13	0.32	11.69	0	0	0	0.38	1.47	-4.24	67.52	105.06	914.91	463.42	1055.4	610.63	928.91	504.03	1032.91	489.1
35.835	0	0.06	0.08	0.01	0.29	0.13	0.43	0.26	1.11	1.11	99.13	0.91	1.14	98.25	33.5	1.13	1.11	0.01	6.87	2.17	0.21	0.33	0	0.04	0.04	0.09	0.05	0.05	0.77	2.32	0.15	0.05	11.3	0	0	0	-2.23	1.87	-3.38	66.41	105.29	914.15	464.53	1056.79	613.14	929.83	505.52	1034.01	490.27
35.869	0	0.06	0.09	0.01	0.23	0.11	0.32	0.19	1.2	1.2	99.35	0.56	1.44	97.93	26.72	0.94	1.2	0.01	5.62	1.95	0.22	0.31	0	0.04	0.04	0.09	0.05	0.07	0.89	2.59	0.19	0.04	10.77	0	0	0	-4.33	2.72	-5.42	64.86	106.17	915.38	466.84	1056.15	613.84	927.85	505.69	1033.18	492.37
35.902	0	0.07	0.09	0.01	0.21	0.11	0.29	0.17	1.17	1.17	99.42	0.46	1.83	96.22	23.68	0.9	1.17	0.01	6.1	1.44	0.21	0.26	0	0.03	0.04	0.09	0.04	0.06	0.98	3.09	0.21	0.07	10.33	0	0	0	-2.46	5.81	-3.34	66.05	105.07	914.85	467.62	1054.22	613.5	928.85	505.57	1033.27	493.88
35.935	0	0.07	0.09	0.01	0.18	0.11	0.22	0.14	1.08	1.08	99.56	0.35	3.29	97.33	17.85	0.99	1.08	0.01	6.33	1.33	0.19	0.31	0	0.02	0.04	0.09	0.04	0.06	1.04	3.38	0.23	0.06	10.39	0	0	0	-3.41	4.01	-3.89	64.98	106.81	913.86	467.4	1054.65	614.92	927.16	505.45	1033.33	493.69
35.969	0	0.08	0.09	0.01	0.16	0.1	0.18	0.12	0.91	0.91	99.63	0.33	3.65	97.21	13.63	1.26	0.91	0.01	6.2	1.01	0.16	0.3	0	0.01	0.04	0.08	0.04	0.07	1.35	4.61	0.25	0.05	9.83	0	0	0	-2.53	4.25	-4.05	66.23	104.19	915.13	468.91	1053.19	613.69	928.38	506.62	1031.88	494.6
36.002	0	0.08	0.09	0.02	0.16	0.09	0.17	0.12	0.86	0.86	99.66	0.33	2.8	98.71	12.3	1.64	0.86	0.01	4.78	0.78	0.11	0.25	0	0.01	0.03	0.07	0.04	0.06	1.34	4.72	0.24	0.01	9.29	0	0	0	-8.42	-0.3	-5.09	64.31	97.45	915.87	470.58	1051.01	611.51	930.64	507.75	1027.05	493.57
36.035	0	0.08	0.09	0.02	0.15	0.1	0.16	0.12	0.73	0.73	99.68	0.33	3.8	97.44	11.44	1.64	0.73	0.01	4.88	0.73	0.12	0.4	0	0.01	0.04	0.07	0.05	0.07	1.39	5.5	0.29	0.03	9.97	0	0	0	-12.26	-3.81	-4.9	61.32	101.57	913.95	468.14	1055.59	615.69	929.71	505.47	1030.39	492.12
36.069	0	0.08	0.08	0.02	0.15	0.1	0.15	0.13	0.58	0.58	99.7	0.35	4.31	97.44	11.01	2.45	0.58	0.03	4.68	0.7	0.13	0.53	0	0.01	0.04	0.05	0.04	0.07	1.53	6.9	0.33	0.01	10.37	0	0	0	-3.47	3.8	-5.85	65.3	96.62	913.33	469.7	1052.33	616.54	929.84	507.1	1025.65	494.58
36.102	0	0.08	0.08	0.02	0.15	0.1	0.15	0.13	0.57	0.57	99.7	0.35	4.48	97.99	11.07	3.06	0.57	0.05	5.15	0.83	0.17	0.74	0	0.01	0.05	0.05	0.04	0.07	1.39	6.36	0.31	0.01	10.36	0	0	0	-9.19	-2.56	-4.06	62.03	99.39	911.56	467.13	1054.74	617.19	929.86	504.4	1028.54	492.54
36.136	0	0.08	0.09	0.02	0.14	0.1	0.14	0.12	0.52	0.52	99.71	0.33	4.4	97.89	8.96	3.15	0.52	0.06	6.57	0.99	0.34	1.19	0	0.01	0.06	0.04	0.04	0.12	1.11	6.59	0.36	0.05	9.35	0	0	0	-4.79	2.81	-3.18	63.71	98.07	910.26	467	1054.08	618.73	930.22	504.03	1027.78	494.02
36.169	0	0.08	0.09	0.02	0.15	0.11	0.15	0.12	0.49	0.49	99.7	0.33	4.98	97.99	9.36	3.09	0.49	0.09	7.86	1.29	0.3	1.07	0	0.01	0.1	0.04	0.05	0.14	1.02	6.75	0.39	0.05	9.45	0	0	0	-7.57	2.57	-2.74	62.2	98.95	908.52	464.85	1054.63	618.11	929.54	502.48	1027.89	491.64
36.202	0	0.08	0.09	0.02	0.14	0.12	0.15	0.12	0.46	0.46	99.7	0.33	5.94	98.16	9.73	3.11	0.46	0.11	9.04	1.57	0.27	0.84	0	0.01	0.14	0.05	0.05	0.18	0.93	6.45	0.39	0.07	9.94	0	0	0	-5.3	2.13	-1.99	63.24	99.73	908.14	463.56	1055.38	617.99	929.9	502.23	1029.01	491.11
36.236	0	0.08	0.09	0.02	0.15	0.12	0.17	0.13	0.46	0.39	99.67	0.33	5.62	98.68	11.44	2.79	0.39	0.15	10.09	2.02	0.24	0.54	0	0.01	0.19	0.05	0.05	0.2	0.8	6.67	0.46	0.1	9.53	0	0	0	-3.95	0.44	-2.93	63.66	99.32	907.89	462.73	1055.84	618.42	929.54	502.29	1028.1	490.06
36.269	0	0.08	0.09	0.02	0.15	0.14	0.17	0.13	0.44	0.37	99.67	0.33	6.55	98.66	11.21	2.41	0.37	0.19	11.31	2.3	0.15	0.36	0	0.01	0.29	0.06	0.06	0.18	0.75	6.36	0.44	0.05	9.85	0	0	0	-6.43	0.52	-2.15	62.63	99.72	907.77	462.05	1054.79	616.24	929.26	500.26	1028.39	489.42
36.302	0	0.08	0.08	0.01	0.14	0.14	0.16	0.13	0.4	0.33	99.68	0.37	7.12	98.14	11.1	2.56	0.33	0.23	10.28	2.71	0.15	0.26	0	0.02	0.32	0.07	0.06	0.14	0.74	6.17	0.4	0.19	10.75	0	0	0	-4.93	-2.17	-2.31	63.36	99.83	908.21	461.77	1056.14	617.31	929.95	500.68	1029.15	489.47
36.336	0	0.08	0.08	0.01	0.14	0.16	0.16	0.13	0.38	0.27	99.67	0.43	8.01	98.66	12.46	2.02	0.27	0.19	10.01	2.84	0.13	0.19	0	0.02	0.38	0.08	0.08	0.13	0.71	5.75	0.34	0.05	11.95	0	0	0	-4.4	-0.52	-2.4	63.49	99.69	907.43	460.49	1055.54	616.19	929.32	499.8	1028.33	488.1
36.369	0	0.08	0.07	0.01	0.14	0.16	0.17	0.13	0.44	0.27	99.67	0.45	8.04	96.3	13.03	1.89	0.27	0.17	9.79	2.98	0.13	0.12	0	0.02	0.44	0.09	0.09	0.15	0.74	5.7	0.35	0.09	12.19	0	0	0	-5.46	5.71	-2.65	62.65	97.66	905.76	460.31	1054.53	616.35	929.02	499.94	1025.85	487.24
36.402	0	0.07	0.07	0.01	0.17	0.16	0.21	0.17	0.45	0.25	99.59	0.46	6.82	98.32	18.36	2.2	0.25	0.2	9.08	2.66	0.11	0.06	0	0.03	0.45	0.1	0.1	0.15	0.76	5.52	0.33	0.03	12.37	0	0	0	-8.82	-1.66	-2.88	61.53	98.39	906.08	459.59	1054.98	615.56	928.71	498.43	1026.33	486.17
36.436	0	0.06	0.07	0.01	0.18	0.17	0.22	0.17	0.44	0.26	99.56	0.49	6.99	97.81	19.93	2.38	0.26	0.2	9.14	2.2	0.09	0.04	0	0.04	0.44	0.12	0.1	0.17	0.71	4.72	0.31	0.05	12.83	0	0	0	-6.88	3	-2.76	62.23	98.42	906.08	459.19	1055.3	615.5	929.05	498.76	1026.64	485.96
36.469	0	0.06	0.07	0.01	0.2	0.18	0.25	0.19	0.45	0.26	99.5	0.52	6.96	98.42	22.95	2.46	0.26	0.21	9.74	2	0.09	0.03	0	0.04	0.45	0.13	0.1	0.17	0.75	4.55	0.31	0.07	13.17	0	0	0	-7.75	1.34	-2.69	62.08	99.11	906.45	458.58	1055.75	614.73	929.14	498.18	1027.39	485.22
36.503	0	0.05	0.06	0.01	0.2	0.28	0.27	0.22	0.5	0.25	99.44	0.71	10.06	97.18	25.87	2.67	0.25	0.22	12.83	1.92	0.09	0.03	0	0.06	0.5	0.15	0.1	0.13	0.72	4.11	0.33	0.06	15.44	0	0	0	-8.06	4.3	-2.8	61.82	98.53	906.5	458.11	1055.47	614.18	929.22	496.81	1027.02	484.89
36.536	0	0.05	0.05	0.01	0.2	0.3	0.26	0.22	0.49	0.23	99.4	0.77	10.76	97.47	25.85	3.04	0.23	0.21	13	1.78	0.09	0.03	0	0.05	0.49	0.15	0.1	0.13	0.7	3.75	0.3	0.05	16.02	0	0	0	-9.41	3.75	-3.18	61.46	99.96	907.91	458.5	1055.68	613.13	928.94	496.49	1028.23	484.89
36.569	0	0.05	0.05	0.01	0.19	0.34	0.26	0.21	0.52	0.22	99.33	0.83	11.81	96.99	25.38	3.12	0.22	0.23	14.04	1.41	0.12	0.04	0	0.05	0.52	0.16	0.1	0.13	0.71	3.86	0.27	0.08	16.51	0	0	0	-6.6	-4.65	-2.01	62.72	98.16	910.48	457.83	1059.16	614.92	933.51	494.56	1031.33	486.36
36.603	0	0.05	0.05	0.01	0.19	0.4	0.25	0.23	0.5	0.21	99.19	1.05	13.34	95.93	26.69	3.55	0.19	0.22	14.02	1.37	0.12	0.05	0	0.05	0.5	0.21	0.08	0.1	0.72	3.61	0.28	0.07	18.21	0	0	0	-5.73	6.2	-3.78	62.75	96.59	909.14	458.04	1057.35	614.29	931.79	496.57	1027.67	484.85
36.636	0	0.04	0.04	0.01	0.21	0.38	0.28	0.26	0.43	0.19	99.24	1.08	12.4	97.34	29.25	3.74	0.19	0.2	12.63	1.2	0.12	0.05	0	0.05	0.43	0.19	0.08	0.09	0.75	3.65	0.26	0.14	18.37	0	0	0	-6.78	4	-2.01	62.38	98.78	908	457.79	1057.12	614.24	931.19	496.26	1029.37	485.42
36.669	0	0.04	0.04	0.01	0.2	0.4	0.27	0.25	0.4	0.2	99.2	1.21	13	98.44	29.08	3.42	0.2	0.16	11.85	1.26	0.13	0.05	0	0.04	0.4	0.2	0.08	0.07	0.86	3.8	0.27	0.11	19.21	0	0	0	-6.85	-1.27	-2.56	62.26	97.91	907.4	456.84	1056.84	613.94	930.75	495.6	1028	484.23
36.703	0	0.04	0.04	0.01	0.18	0.39	0.22	0.22	0.37	0.2	99.23	1.26	13.59	98.4	25.53	3.41	0.17	0.15	10.67	1.02	0.1	0.04	0	0.03	0.37	0.2	0.07	0.06	0.98	3.8	0.24	0.17	19.49	0	0	0	-1.09	-1.4	-3.09	65.22	99.66	911.88	457.83	1061.03	616.05	933.7	497.03	1032.8	486.48
36.736	0	0.05	0.04	0.01	0.16	0.38	0.19	0.19	0.3	0.2	99.24	1.28	14.22	95.57	22.08	3.58	0.16	0.13	10.15	0.96	0.1	0.05	0	0.03	0.3	0.2	0.07	0.05	0.98	3.65	0.23	0.07	19.58	0	0	0	-4.26	6.64	-3.48	63.57	95.8	910.04	457.97	1057.48	613.46	932.98	496.84	1028.02	484.85
36.77	0	0.05	0.04	0.01	0.13	0.42	0.15	0.15	0.25	0.21	99.16	1.57	16.17	98.12	17.92	2.86	0.17	0.13	9.31	0.76	0.12	0.07	0	0.03	0.25	0.21	0.07	0.04	1.14	3.44	0.21	0.26	20.92	0	0	0	-2.57	-2.23	-3.04	64.3	99.85	911.83	457	1062.23	616.3	934.2	496.31	1033.47	485.57
36.803	0	0.05	0.04	0.01	0.11	0.47	0.13	0.13	0.21	0.2	99.06	1.78	17.77	98.36	15.21	2.2	0.19	0.13	9.78	0.69	0.16	0.08	0	0.02	0.21	0.2	0.07	0.04	1.23	3.32	0.2	0.18	21.72	0	0	0	-0.12	1.52	-3.44	65.59	97.3	912.08	457.76	1061.4	617.02	934.96	496.19	1031.81	486.82
36.836	0	0.05	0.04	0.01	0.11	0.47	0.13	0.13	0.21	0.21	99.07	1.71	17.67	98.69	14.91	2	0.21	0.11	10.1	0.69	0.2	0.1	0	0.02	0.18	0.2	0.08	0.04	1.22	3.52	0.19	0.15	21.46	0	0	0	-4.99	-0.38	-2.64	63.72	97	911.9	457.7	1058.66	612.77	934.25	495.08	1030.77	485.47
36.87	0	0.05	0.04	0.01	0.1	0.5	0.12	0.12	0.21	0.21	99.01	1.84	18.78	97.94	12.28	1.78	0.21	0.12	10.28	0.66	0.27	0.11	0	0.02	0.17	0.19	0.1	0.06	1.33	3.62	0.17	0.07	21.93	0	0	0	-3.02	-2.69	-2.28	64.33	99.79	912.53	457.75	1060.19	614.17	934.04	495.25	1033.46	486.62
36.903	0	0.05	0.03	0.01	0.09	0.53	0.1	0.1	0.2	0.2	98.93	2.02	20.03	97.6	9.6	1.9	0.2	0.13	10.43	0.57	0.26	0.12	0	0.02	0.18	0.18	0.1	0.08	1.26	3.72	0.17	0.05	22.52	0	0	0	-4.25	3.47	-1.62	63.6	97.91	912.32	457.56	1060.06	613.97	935.39	494	1033.03	486.68
36.936	0	0.05	0.03	0.01	0.09	0.54	0.09	0.1	0.19	0.19	98.92	2.05	20.43	98.51	8.32	2.18	0.19	0.15	10.43	0.45	0.21	0.11	0	0.02	0.18	0.18	0.1	0.11	1.19	3.62	0.16	0.1	22.62	0	0	0	-6.9	1.04	-1.82	62.24	100.18	911.78	456.22	1060.17	612.39	933.86	493.19	1033.67	484.62
36.97	0	0.05	0.03	0.01	0.08	0.67	0.09	0.1	0.17	0.17	98.66	2.52	22.34	98.48	8.4	2.14	0.17	0.16	11.68	0.52	0.23	0.09	0	0.02	0.17	0.17	0.1	0.1	1.08	3.78	0.13	0.09	23.93	0	0	0	-9.07	-1.14	-0.9	61.41	96.98	910.81	454.95	1059.95	611.62	935.57	491.4	1032.21	483.33
37.003	0	0.05	0.03	0.01	0.09	0.68	0.1	0.1	0.17	0.19	98.64	2.53	22.27	98.62	9.38	1.82	0.17	0.17	11.98	0.47	0.24	0.1	0	0.02	0.17	0.19	0.09	0.08	1.06	3.66	0.13	0.19	23.95	0	0	0	-9.73	0.64	-1.97	61.13	96.08	911.45	453.78	1060.25	610.12	935.8	490.52	1031.44	481.25
37.036	0	0.05	0.03	0.01	0.09	0.74	0.1	0.11	0.19	0.23	98.53	2.6	22.72	97.22	10.15	1.81	0.16	0.16	12.99	0.52	0.25	0.12	0	0.03	0.19	0.23	0.1	0.06	0.99	3.48	0.13	0.27	24.12	0	0	0	-7.5	-4.22	-2.14	62	95.59	912.59	452.77	1061.16	609.23	936.93	490.5	1031.98	480.31
37.07	0	0.05	0.03	0.01	0.09	0.85	0.1	0.11	0.19	0.28	98.3	2.95	23.8	98.31	10.93	1.87	0.17	0.15	13.99	0.58	0.31	0.16	0	0.02	0.19	0.28	0.1	0.06	0.94	3.29	0.13	0.14	24.93	0	0	0	-6.39	-1.69	-1.91	62.31	97.2	913.29	452.23	1061.13	608.54	936.5	488.47	1033.4	480.77
37.103	0	0.05	0.03	0.01	0.09	0.75	0.1	0.11	0.19	0.31	98.51	2.7	22.61	97.94	11.33	1.91	0.17	0.17	12.76	0.61	0.29	0.18	0	0.03	0.19	0.31	0.09	0.06	0.93	3.44	0.13	0.05	24.37	0	0	0	-6.22	-2.69	-1.38	62.64	95.67	915.31	452.62	1062.22	608.59	939.16	487.21	1034.68	481.88
37.137	0	0.05	0.03	0.01	0.09	0.71	0.11	0.12	0.17	0.41	98.59	2.6	21.96	97.52	12.08	1.81	0.17	0.18	12.24	0.69	0.3	0.17	0	0.03	0.17	0.41	0.08	0.08	0.87	3.66	0.13	0.09	24.11	0	0	0	-2.78	-3.64	-1.95	64.01	94.75	916.33	452.55	1062.58	608.82	939.89	487.42	1034.5	482.19
37.17	0	0.05	0.03	0.01	0.09	0.64	0.11	0.12	0.15	0.47	98.71	2.51	21.14	97.12	12.56	1.31	0.15	0.16	11.01	0.76	0.27	0.16	0	0.03	0.15	0.47	0.08	0.09	0.79	3.71	0.12	0.14	23.91	0	0	0	-2.47	-4.42	-2.73	64.3	95.6	917.16	453.52	1062.78	608.67	939.45	489.79	1034.74	482.17
37.203	0	0.05	0.03	0.01	0.09	0.55	0.11	0.11	0.14	0.49	98.9	2.37	19.9	98.66	12.6	0.99	0.14	0.14	8.96	0.82	0.21	0.16	0	0.03	0.13	0.49	0.08	0.1	0.79	3.75	0.11	0.12	23.53	0	0	0	-4.6	-0.5	-1.77	63.62	98.07	916.38	452.71	1063.82	608.45	939.11	489.84	1036.8	481.3
37.237	0	0.05	0.03	0.01	0.09	0.51	0.11	0.11	0.16	0.52	98.98	2.28	19.43	96.56	11.7	0.9	0.16	0.13	8.04	0.74	0.23	0.13	0	0.03	0.12	0.52	0.09	0.11	0.75	3.9	0.11	0.13	23.3	0	0	0	-3.19	-5.32	-2.44	63.68	94.81	916.42	452.58	1064.07	610.08	940.31	488.63	1034.88	481.74
37.27	0	0.05	0.03	0.01	0.09	0.48	0.1	0.1	0.16	0.5	99.05	2.25	19.26	96.77	10.23	0.86	0.16	0.12	7.08	0.71	0.22	0.13	0	0.03	0.11	0.5	0.09	0.12	0.74	3.8	0.11	0.15	23.21	0	0	0	-4.78	-5.01	-2.16	63.14	94.49	916.06	452.57	1062.8	608.75	939.87	487.95	1034.14	481.44
37.303	0	0.05	0.03	0.01	0.09	0.48	0.1	0.1	0.15	0.49	99.03	2.14	19.44	98.6	9.4	0.91	0.15	0.14	7.95	0.7	0.22	0.13	0	0.03	0.1	0.49	0.07	0.13	0.7	3.99	0.1	0.12	22.87	0	0	0	0.89	0.73	-1.23	66.72	94.74	917.03	452.98	1061.93	607.95	940.51	488.45	1035.1	483.2
37.337	0	0.05	0.03	0.01	0.09	0.49	0.1	0.1	0.17	0.54	99.02	2.13	19.48	98.67	9.79	0.99	0.12	0.14	8.33	0.59	0.24	0.18	0	0.04	0.1	0.54	0.07	0.17	0.63	3.66	0.1	0.24	22.84	0	0	0	2.51	0.48	-1.57	67.96	97.42	917.72	453.69	1061.79	607.41	939.19	490.32	1036.38	483.59
37.37	0	0.05	0.03	0.01	0.09	0.49	0.1	0.1	0.17	0.54	99.02	2.05	19.45	98.42	9.66	0.74	0.13	0.12	8.75	0.52	0.19	0.23	0	0.04	0.09	0.54	0.07	0.17	0.65	3.81	0.1	0.29	22.6	0	0	0	1.77	-1.35	-1.98	67.48	97.11	917.27	453.88	1062.04	607.93	938.99	491.65	1035.72	483.03
37.403	0	0.05	0.03	0.01	0.08	0.55	0.09	0.09	0.14	0.59	98.91	2.2	20.78	97.76	7.76	0.59	0.13	0.11	9.76	0.46	0.18	0.34	0	0.04	0.08	0.59	0.08	0.14	0.59	3.84	0.09	0.46	23.06	0	0	0	-3.85	-3.12	-3.73	64.32	99.56	919.86	456.32	1063.45	608.43	938.35	492.9	1037.5	483.86
37.437	0	0.06	0.03	0.01	0.07	0.55	0.08	0.09	0.15	0.71	98.91	2.24	21.14	96.93	6.01	0.53	0.15	0.1	9.55	0.46	0.24	0.52	0	0.04	0.06	0.71	0.08	0.11	0.57	3.83	0.08	0.77	23.16	0	0	0	-5.68	-4.73	-3.93	63.4	100.2	921.05	458.58	1064.99	610.62	939.2	495.21	1038.96	485.75
37.47	0	0.06	0.03	0.01	0.07	0.61	0.08	0.08	0.16	0.65	98.78	2.53	22.49	98.22	4.36	0.5	0.16	0.09	9.94	0.47	0.29	0.67	0	0.04	0.06	0.65	0.08	0.07	0.58	4.05	0.08	0.33	23.96	0	0	0	-5.5	-1.95	-3.34	64.06	100.02	922.45	460.76	1063.74	609.9	939.86	496.53	1039.48	487.69
37.504	0	0.06	0.03	0.01	0.07	0.61	0.08	0.08	0.16	0.55	98.77	2.45	22.54	98.22	3.94	0.49	0.16	0.07	10.53	0.47	0.42	0.92	0	0.03	0.05	0.55	0.08	0.06	0.54	4.51	0.08	0.98	23.73	0	0	0	-3.83	-1.96	-3.52	64.82	106.02	922.98	461.86	1062.55	608.32	936.22	498.81	1041.75	488.59
37.537	0	0.06	0.03	0.01	0.07	0.5	0.07	0.08	0.17	0.46	99.01	2.11	20.89	97.33	3.14	0.51	0.17	0.05	8.59	0.48	0.4	1.21	0	0.03	0.04	0.46	0.07	0.07	0.53	4.81	0.08	0.25	22.78	0	0	0	-7.76	-4.02	-2.96	63.9	104.78	925.87	466.78	1061.37	607.82	938.18	502.57	1042.43	492.08
37.57	0	0.06	0.04	0.01	0.07	0.39	0.07	0.08	0.18	0.39	99.23	1.76	18.94	97.3	2.46	0.5	0.18	0.03	6.39	0.4	0.3	1.39	0	0.02	0.03	0.39	0.07	0.08	0.52	4.68	0.09	0.18	21.65	0	0	0	-11.23	-4.07	-2.51	62.09	107.76	924.79	468.6	1061.7	609.87	936.62	504.78	1043.8	493.63
37.604	0	0.06	0.04	0.01	0.07	0.31	0.07	0.08	0.16	0.26	99.37	1.5	17.35	98.33	1.89	0.46	0.16	0.02	4.77	0.32	0.18	0.65	0	0.02	0.02	0.26	0.07	0.05	0.54	4.96	0.08	0.05	20.62	0	0	0	-9.49	-1.61	-2.64	62.82	104.49	925.24	471.02	1058.1	608.88	936.57	504.7	1040.75	496.67
37.637	0	0.07	0.05	0.01	0.07	0.23	0.07	0.07	0.14	0.22	99.54	1.2	14.79	97.34	1.51	0.76	0.14	0.02	2.15	0.16	0.12	0.55	0	0.01	0.02	0.22	0.07	0.04	0.62	5	0.08	0.01	19.14	0	0	0	-17.36	-3.99	-2.71	61.34	109.19	930.34	479.83	1056.21	607.1	935.62	512.34	1044.44	503.33
37.67	0	0.07	0.05	0.01	0.08	0.19	0.08	0.08	0.14	0.16	99.61	1.02	13.28	95.34	1.56	1.05	0.14	0.01	1.53	0.12	0.1	0.49	0	0.01	0.03	0.16	0.06	0.04	0.72	5.17	0.09	0.03	17.96	0	0	0	-19.32	-6.9	-1.42	61.18	102.78	931.71	482.28	1053.65	606.08	939.35	512.57	1041.83	504.76
37.704	0	0.07	0.05	0.01	0.08	0.17	0.08	0.08	0.15	0.15	99.66	0.86	11.92	96.57	1.49	1.47	0.15	0.01	1.32	0.1	0.09	0.72	0	0.01	0.03	0.1	0.05	0.02	0.76	5.71	0.11	0	16.74	0	0	0	-18.24	-5.32	-2.83	62.28	104.65	932.64	485.11	1051.76	604.77	936.8	515.89	1041.13	507.82
37.737	0	0.08	0.06	0.02	0.09	0.13	0.08	0.08	0.13	0.13	99.73	0.66	9.81	97.14	1.62	1.84	0.13	0.01	0.99	0.07	0.08	1.47	0	0.01	0.03	0.1	0.04	0.02	0.88	6.5	0.12	0.01	14.91	0	0	0	-14.77	-4.38	-1.83	63.71	104.06	934.75	485.88	1051.4	604.22	938.82	516.4	1042.54	508.04
37.771	0	0.08	0.07	0.02	0.09	0.11	0.09	0.09	0.14	0.12	99.78	0.51	8.09	98.6	1.44	2.06	0.12	0.01	1.33	0.05	0.07	2.19	0	0.02	0.03	0.08	0.04	0.01	1.01	8.51	0.14	0	13.09	0	0	0	-14.41	0.71	-1.2	62.78	102.97	932.98	484.31	1048.42	601.11	937.48	512.88	1040.34	508.18
37.804	0	0.09	0.08	0.02	0.1	0.09	0.09	0.09	0.18	0.11	99.8	0.4	6.37	97.53	1.12	2.41	0.11	0.01	1.41	0.04	0.08	3.08	0	0.02	0.03	0.07	0.03	0.01	1.02	9.15	0.18	0	11.38	0	0	0	-18.32	-3.62	-1.15	62.63	102.71	932.66	484.74	1047.49	600.66	936.99	513.03	1039.53	507.24
37.837	0	0.09	0.08	0.02	0.1	0.09	0.09	0.1	0.21	0.1	99.79	0.39	6.44	95.99	0.98	3.46	0.1	0.01	1.73	0.04	0.09	3.15	0	0.02	0.04	0.06	0.03	0.01	0.99	9.24	0.21	0.01	11.29	0	0	0	-19.77	-6.12	-1.07	62.61	93.05	932.09	482.04	1048.96	600.74	942.57	511.51	1035.23	502.92
37.871	0	0.09	0.08	0.02	0.11	0.08	0.09	0.11	0.3	0.08	99.77	0.33	4.59	95.72	0.93	4.77	0.08	0.02	1.8	0.04	0.08	3.36	0	0.02	0.05	0.04	0.03	0.02	1.01	9.85	0.3	0	9.5	0	0	0	-21.83	-6.46	-0.15	61.67	93.74	932.1	480.73	1050.33	600.34	943.52	509.65	1036.97	502.19
37.904	0	0.09	0.09	0.02	0.12	0.07	0.09	0.1	0.4	0.07	99.76	0.33	3.17	95.14	0.83	5.31	0.07	0.03	1.63	0.04	0.07	3.39	0	0.02	0.06	0.03	0.03	0.03	1.05	8.79	0.4	0	8.2	0	0	0	-24.38	-7.13	-0.78	60.66	95.52	932.32	479.67	1051.41	599.33	942.89	509.78	1037.9	500.02
37.937	0	0.09	0.1	0.02	0.13	0.06	0.1	0.1	0.4	0.07	99.75	0.33	2.06	96.18	0.82	5.43	0.07	0.04	1.15	0.04	0.04	1.35	0	0.02	0.06	0.02	0.03	0.05	1.02	7.83	0.4	0	7.33	0	0	0	-25.4	-5.87	-3.13	60.6	97.78	935.12	480.02	1053.66	599.21	942.64	510.99	1039.64	498.66
37.971	0	0.1	0.11	0.02	0.14	0.05	0.1	0.1	0.49	0.05	99.72	0.33	0	95.08	0.89	6.91	0.05	0.05	0.64	0.02	0.03	0.73	0	0.02	0.05	0.01	0.03	0.1	1	7.41	0.49	0	5.47	0	0	0	-27.79	-7.19	-1.33	60.28	98.8	935.64	479.44	1054.19	597.98	943.86	509.42	1042.1	498.93
38.004	0	0.1	0.11	0.02	0.15	0.04	0.1	0.11	0.48	0.05	99.7	0.33	0	96.54	1.11	7.63	0.05	0.06	0.48	0.02	0.02	0.51	0	0.02	0.06	0.01	0.05	0.15	0.93	7.05	0.48	0	4.89	0	0	0	-22.98	-5.35	-1.16	61.94	99.58	933.69	477.06	1052.14	595.64	941.62	508.11	1040.63	497.41
38.037	0	0.1	0.11	0.02	0.16	0.04	0.1	0.11	0.51	0.04	99.68	0.33	0	96.86	1.18	9.16	0.04	0.06	0.39	0.01	0.02	0.4	0	0.02	0.07	0.01	0.05	0.22	0.89	6.75	0.51	0	3.93	0	0	0	-22.92	-4.85	-1.89	61.98	100	932.95	475.72	1051.3	594.37	940.1	507.01	1039.45	495.59
38.071	0	0.1	0.12	0.02	0.17	0.04	0.1	0.12	0.61	0.03	99.66	0.33	0	97.8	1.37	9.71	0.03	0.05	0.47	0.01	0.02	0.59	0	0.03	0.08	0.01	0.07	0.23	0.9	7.43	0.61	0.03	3.29	0	0	0	-19.88	-3.03	-2.69	63.6	99.42	932.46	474.43	1049.33	592.02	938.68	506.53	1037.28	493.81
38.104	0	0.1	0.13	0.02	0.16	0.04	0.11	0.11	0.63	0.03	99.69	0.33	0	97.98	1.79	7.21	0.03	0.03	0.77	0.02	0.05	0.83	0	0.03	0.08	0.01	0.07	0.15	0.88	7.63	0.63	11.09	3.28	0	0	0	-8.65	2.6	-3.89	69.55	102.27	933.27	475.35	1046.15	589.7	935.09	508.19	1036.62	495.89
38.138	0	0.11	0.14	0.02	0.15	0.04	0.12	0.11	0.76	0.07	99.7	0.33	0	96.28	2.05	5.67	0.03	0.02	1.43	0.02	0.2	0.85	0	0.07	0.08	0.01	0.07	0.07	0.7	7.72	0.76	14.64	2.67	0	0	0	-16.64	5.73	-2.35	67.41	98.35	932.44	475.96	1040.62	584.14	935.05	505.29	1032.99	496.39
38.171	0	0.11	0.14	0.02	0.15	0.04	0.12	0.1	0.72	0.09	99.71	0.33	0	98.69	2.55	4.1	0.03	0.01	1.64	0.03	0.21	0.91	0	0.09	0.09	0.01	0.08	0.07	0.58	6.91	0.72	39.14	2.57	0	0	0	-10.79	0.41	-3.03	69.23	97.88	929.59	471.53	1041	584.83	933.62	503.07	1030.82	491.51
38.204	0	0.11	0.15	0.02	0.14	0.04	0.13	0.09	0.68	0.09	99.71	0.33	0	96.65	2.77	3.42	0.03	0.01	1.9	0.04	0.31	0.73	0	0.09	0.11	0.01	0.13	0.06	0.51	5.9	0.68	11.34	2.66	0	0	0	-12.52	5.19	-2.08	66.64	102.34	925.24	466.96	1041.96	584.65	930.38	499.93	1032.02	487.93
38.238	0	0.11	0.15	0.02	0.14	0.04	0.13	0.08	0.61	0.09	99.7	0.33	0	96.47	2.86	2.7	0.03	0	1.84	0.07	0.23	0.54	0	0.09	0.13	0.01	0.15	0.05	0.34	4.3	0.61	1.1	2.62	0	0	0	-5.2	5.46	-3.19	68.36	102.28	921.61	464.18	1043.58	589.3	928.63	499.54	1030.04	486.24
38.271	0	0.11	0.15	0.02	0.14	0.04	0.13	0.08	0.56	0.11	99.71	0.33	0	97.91	2.75	2.35	0.04	0	2.99	0.17	0.28	1.01	0	0.11	0.12	0.01	0.22	0.07	0.31	4.44	0.56	0.61	2.91	0	0	0	-5.21	-2.77	-3.2	66.82	95.09	917.14	462.18	1043.51	594	929.96	496.76	1024.38	485.49
38.304	0	0.11	0.14	0.02	0.14	0.04	0.13	0.08	0.51	0.12	99.71	0.33	0	98.05	3.03	2.28	0.04	0.01	3.35	0.31	0.21	0.91	0	0.12	0.12	0.01	0.28	0.09	0.24	3.96	0.51	0.26	3.13	0	0	0	-5.82	-2.4	-4.15	65.44	93.57	915.37	461.17	1044.93	596.91	929.95	496.29	1022.77	484.46
38.338	0	0.11	0.15	0.02	0.14	0.04	0.14	0.08	0.4	0.13	99.71	0.33	0	98.04	3.51	2.22	0.04	0.01	4.09	0.42	0.16	0.72	0	0.13	0.1	0.01	0.3	0.09	0.2	3.61	0.4	0.43	3.04	0	0	0	-3.56	-2.43	-4.99	65.84	97.91	913.79	460.34	1043.73	596.22	925.53	495.93	1022.79	484.68
38.371	0	0.11	0.14	0.02	0.14	0.04	0.14	0.08	0.39	0.14	99.72	0.33	0	98.65	3.74	2.62	0.04	0.01	4.26	0.41	0.13	0.48	0	0.14	0.09	0.01	0.33	0.15	0.18	3.57	0.39	0.26	3.25	0	0	0	-4.29	-0.56	-4.15	65.69	98.27	912.89	459.72	1042.05	594.87	924.74	495.08	1022.31	483.41
38.404	0	0.1	0.14	0.02	0.14	0.04	0.13	0.09	0.33	0.15	99.71	0.33	0	97.83	3.69	3.18	0.04	0.01	3.5	0.6	0.08	0.19	0	0.15	0.09	0.02	0.42	0.17	0.15	3.65	0.33	0.08	3.5	0	0	0	0.6	2.97	-2.61	67.98	95.99	911.24	457.36	1042.47	595.58	926.44	492.93	1021.93	483.08
38.438	0	0.1	0.13	0.02	0.15	0.05	0.13	0.09	0.27	0.19	99.71	0.33	0	98.68	4.1	3.59	0.05	0.02	3.57	0.59	0.08	0.11	0	0.19	0.1	0.02	0.41	0.19	0.12	4	0.27	0.22	3.94	0	0	0	-1.14	-0.42	-4.42	66.36	97.76	911.01	456.32	1043.08	595.57	924.37	492.44	1021.47	481.08
38.471	0	0.1	0.13	0.02	0.15	0.05	0.13	0.09	0.25	0.17	99.7	0.33	0	98.52	4.48	4.28	0.05	0.04	3.52	0.64	0.06	0.08	0	0.17	0.09	0.02	0.38	0.25	0.11	3.55	0.24	0.13	4.07	0	0	0	-0.45	-1.02	-4.88	66.25	98.71	910.63	454.79	1044.57	596.11	924.06	491.67	1022.08	479.92
38.505	0	0.09	0.12	0.02	0.15	0.05	0.13	0.1	0.24	0.21	99.69	0.33	0	98.51	5.48	4.95	0.05	0.06	3.66	0.67	0.04	0.04	0	0.21	0.08	0.03	0.41	0.24	0.11	3.45	0.21	0.13	5.04	0	0	0	2.86	1.05	-5.62	67.75	99.35	910.64	454.29	1044.88	596.21	923.51	493.01	1021.86	478.98
38.538	0	0.09	0.11	0.02	0.15	0.05	0.13	0.1	0.29	0.21	99.7	0.33	0	98.31	5.82	4.94	0.06	0.07	2.91	0.47	0.04	0.03	0	0.21	0.1	0.04	0.33	0.29	0.09	2.9	0.19	0.24	5.59	0	0	0	-2.27	-1.7	-6.13	65.66	98.31	910.98	453.49	1042.77	591.49	922.73	490.88	1020.11	477.33
38.571	0	0.09	0.11	0.02	0.16	0.05	0.14	0.1	0.32	0.21	99.69	0.33	0	95.58	7.25	4.39	0.06	0.07	2.65	0.46	0.04	0.02	0	0.21	0.13	0.04	0.26	0.32	0.09	2.72	0.19	0.11	5.6	0	0	0	2.15	6.63	-2.05	67.81	94.94	909.08	452.5	1041.75	592.73	925.96	487.91	1020.49	479.2
38.605	0	0.08	0.11	0.02	0.17	0.06	0.16	0.11	0.34	0.19	99.67	0.33	0	95.76	9.92	4.07	0.06	0.08	2.92	0.48	0.05	0.02	0	0.19	0.17	0.04	0.2	0.34	0.08	2.07	0.14	0.28	6.36	0	0	0	4.06	6.42	-2.15	68.64	96.75	908.09	451.87	1042.08	593.72	924.61	488.1	1020.94	479.11
38.638	0	0.08	0.11	0.02	0.17	0.06	0.17	0.11	0.37	0.19	99.66	0.33	0	96.31	11.82	3.51	0.07	0.08	3.09	0.5	0.07	0.01	0	0.19	0.22	0.04	0.17	0.37	0.08	1.9	0.13	0.48	6.49	0	0	0	1.89	5.7	-2.31	67.48	96.93	907.79	451.32	1042.06	593	924.25	487.62	1020.71	478
38.671	0	0.08	0.11	0.02	0.19	0.06	0.2	0.13	0.34	0.18	99.6	0.33	0	97.84	15.24	3.02	0.07	0.08	3.74	0.49	0.08	0.01	0	0.18	0.3	0.05	0.15	0.34	0.08	1.55	0.13	0.16	6.99	0	0	0	4.54	2.94	-3.75	69.11	98.88	908.1	452.51	1040.54	592.58	921.6	489.82	1019.82	478.42
38.705	0	0.07	0.1	0.01	0.19	0.07	0.22	0.14	0.36	0.17	99.56	0.33	0	96.31	17.52	2.63	0.07	0.07	4.16	0.57	0.08	0.01	0	0.17	0.36	0.05	0.15	0.29	0.07	1.54	0.11	0.17	7.54	0	0	0	-0.28	5.69	-1.98	66.68	96.33	907.82	451.9	1041	591.78	924.32	487.82	1020.15	478
38.738	0	0.07	0.1	0.01	0.21	0.07	0.25	0.15	0.41	0.16	99.5	0.35	0	96.73	20.38	2.23	0.07	0.07	4.48	0.81	0.08	0.01	0	0.16	0.41	0.05	0.12	0.29	0.08	1.44	0.1	0.1	7.9	0	0	0	-1.79	5.06	-2.32	65.99	95.35	907.14	450.4	1041.88	591.65	924.75	487.14	1019.44	475.91
38.772	0	0.07	0.1	0.01	0.23	0.08	0.29	0.17	0.55	0.16	99.42	0.44	0	96.52	23.4	1.82	0.07	0.06	5.5	0.83	0.08	0.01	0	0.16	0.55	0.05	0.1	0.25	0.09	1.26	0.1	0.06	8.18	0	0	0	-1.42	5.39	-2.29	65.99	95.35	906.25	449.01	1043.07	592.13	925.04	487.25	1019.52	474.39
38.805	0	0.06	0.1	0.01	0.24	0.08	0.32	0.18	0.62	0.14	99.36	0.52	0	94.91	25.71	1.87	0.07	0.06	5.84	1.11	0.09	0.01	0	0.14	0.62	0.05	0.09	0.29	0.1	1.12	0.1	0.05	8.32	0	0	0	1.78	7.37	-2.07	67.59	94.42	906.63	449.54	1042.29	592.2	925.43	487.3	1019.13	475.65
38.838	0	0.06	0.1	0.01	0.24	0.1	0.32	0.18	0.64	0.15	99.35	0.52	0.58	98.69	25.69	1.63	0.07	0.05	7.37	1.51	0.11	0.01	0	0.15	0.64	0.05	0.1	0.32	0.1	1.1	0.1	0.27	8.66	0	0	0	-3.4	-0.4	-4.42	65.07	97.02	908.4	448.98	1044.64	592.29	924.32	486.19	1020.54	473.74
38.872	0	0.07	0.1	0.01	0.23	0.1	0.31	0.17	0.55	0.14	99.37	0.49	1.38	97.98	25.11	1.46	0.08	0.05	8.13	1.95	0.12	0.02	0	0.14	0.55	0.04	0.1	0.29	0.1	0.92	0.08	0.21	8.97	0	0	0	8.18	2.59	-6.29	72.16	99.03	911.36	450.84	1045.59	593.16	924.1	491.77	1021.77	475.46
38.905	0	0.06	0.1	0.01	0.25	0.1	0.36	0.2	0.42	0.13	99.29	0.59	0.87	98.06	27.84	1.55	0.09	0.05	8.43	2.52	0.17	0.04	0	0.13	0.42	0.04	0.1	0.22	0.11	1.03	0.08	0.13	8.9	0	0	0	5.6	2.4	-5.73	70.96	95.93	910.81	452.55	1043.12	593.21	924.44	490.42	1019.53	477.71
38.938	0	0.06	0.1	0.01	0.25	0.1	0.36	0.2	0.3	0.13	99.28	0.6	0.78	96.11	28.1	1.55	0.1	0.05	8.3	2.95	0.19	0.07	0	0.13	0.3	0.05	0.11	0.18	0.11	1.25	0.08	0.11	8.9	0	0	0	-0.59	-5.96	-6.7	67.14	98.73	913.49	454.76	1046.62	594.71	925.3	493.74	1022.81	478.28
38.972	0	0.07	0.1	0.01	0.25	0.09	0.35	0.2	0.21	0.13	99.3	0.58	0.06	97.45	27.88	1.57	0.12	0.04	6.45	2.91	0.19	0.1	0	0.13	0.21	0.04	0.11	0.11	0.12	1.4	0.08	0.11	8.89	0	0	0	1.93	-3.79	-7.5	69.12	99.39	915.19	456.87	1047.81	595.97	925.9	496.96	1023.91	480.46
39.005	0	0.07	0.1	0.01	0.25	0.09	0.33	0.19	0.18	0.14	99.33	0.55	0.11	97.21	27.05	1.49	0.14	0.03	6.18	2.99	0.23	0.16	0	0.13	0.18	0.04	0.12	0.11	0.13	1.63	0.09	0.23	8.9	0	0	0	4.49	-4.24	-7.66	70.85	100.27	918.22	458.8	1049.76	596.87	927.84	499.7	1026.58	482.27
39.038	0	0.07	0.1	0.01	0.24	0.09	0.33	0.19	0.18	0.18	99.35	0.51	0.23	97.36	25.9	1.17	0.18	0.02	6.87	3.64	0.18	0.27	0	0.13	0.16	0.05	0.13	0.14	0.14	2.07	0.11	0.44	8.51	0	0	0	2.69	3.96	-5.02	69.54	99.82	917.92	460.56	1047.13	596.25	928.5	498.41	1027.33	484.32
39.072	0	0.07	0.1	0.01	0.23	0.09	0.32	0.19	0.21	0.21	99.36	0.51	0.48	98.63	25.98	0.96	0.21	0.01	6.18	3.05	0.13	0.27	0	0.1	0.13	0.05	0.18	0.16	0.18	2.72	0.12	0.06	9.02	0	0	0	-1.51	-0.63	-5.37	68.75	104.07	920.79	464.36	1045.54	593.14	926.76	503.25	1029.32	485.56
39.105	0	0.06	0.1	0.01	0.26	0.09	0.37	0.22	0.22	0.2	99.26	0.63	0	96.87	29.02	1.06	0.2	0.01	5.4	2.27	0.1	0.35	0	0.09	0.1	0.05	0.24	0.22	0.19	2.97	0.14	0.13	8.65	0	0	0	-3.35	-4.84	-4.73	68.97	101.75	923.91	468.89	1044.54	592.87	929.49	506.58	1029.78	489.42
39.139	0	0.06	0.1	0.01	0.29	0.08	0.4	0.26	0.23	0.23	99.2	0.74	0	97.1	31.26	1.4	0.23	0.01	3.53	2.23	0.11	1.04	0	0.11	0.1	0.07	0.24	0.11	0.21	4.53	0.18	0.1	8.43	0	0	0	-2	-4.45	-3.72	67.87	99.28	924.37	471.4	1040.56	590.34	929.81	508.14	1027.72	491.73
39.172	0	0.07	0.1	0.01	0.25	0.08	0.34	0.25	0.27	0.27	99.31	0.58	0	98.58	27.72	1.38	0.27	0.01	4.44	2.72	0.15	2.4	0	0.11	0.11	0.09	0.23	0.06	0.25	7.45	0.23	0.26	8.75	0	0	0	-7.21	-0.81	-3.57	66.76	101.93	924.91	474.29	1039.33	591.1	927.91	507.69	1029.04	494.94
39.205	0	0.08	0.1	0.02	0.24	0.09	0.33	0.26	0.29	0.29	99.34	0.53	0	98.27	26.36	1.27	0.29	0	6.05	2.95	0.34	6.3	0	0.11	0.12	0.1	0.16	0.03	0.28	9.22	0.26	3.7	8.46	0	0	0	-7.51	-1.81	-2.71	65.73	99.48	924.62	475.2	1038.46	591.82	929.08	506.32	1028.16	497.34
39.239	0	0.09	0.1	0.02	0.21	0.1	0.29	0.27	0.38	0.38	99.43	0.39	1.55	98.49	22.12	1.11	0.38	0	9.58	3.17	0.81	12.16	0	0.12	0.13	0.16	0.11	0.01	0.34	15.15	0.34	7.22	8.23	0	0	0	-10.18	-1.13	-1.88	66.02	96.74	924.93	478.78	1035.3	591.52	929.7	508.21	1026.11	500.19
39.272	0	0.1	0.1	0.03	0.19	0.13	0.26	0.28	0.4	0.4	99.45	0.33	3.77	97.92	19.54	1.07	0.4	0	13.77	3.74	1.26	13.28	0	0.12	0.13	0.18	0.07	0.01	0.36	18.06	0.34	3.37	8.33	0	0	0	-12.23	-2.73	-3.06	65.99	95.9	927.33	479	1035.82	589.36	930.8	508.84	1026.18	498.87
39.305	0	0.1	0.1	0.03	0.18	0.14	0.24	0.32	0.46	0.46	99.36	0.33	4.47	98.76	17.56	1.23	0.46	0	14.94	4.3	1.9	12.13	0	0.13	0.13	0.21	0.04	0.01	0.37	23.38	0.4	0.67	8.41	0	0	0	-5.79	0.1	-3.07	65.47	103.26	923.51	475.46	1037.1	589.05	925.8	510.94	1028.27	498.18
39.339	0	0.11	0.1	0.03	0.19	0.13	0.25	0.54	0.55	0.55	98.92	0.33	3.39	98.24	18.18	1.64	0.55	0	13.67	6.85	1.36	12.58	0	0.13	0.13	0.24	0.03	0.01	0.44	35.09	0.55	0.48	7.86	0	0	0	-11.35	1.9	-0.81	66.42	104.39	922.67	474.55	1038.27	590.62	927.04	506.91	1030.95	496.89
39.372	0	0.11	0.1	0.03	0.17	0.1	0.19	0.44	0.57	0.49	99.12	0.33	2.56	97.37	13.51	2.23	0.49	0.01	9.02	6.08	0.79	11.97	0	0.15	0.12	0.23	0.02	0.02	0.44	34.11	0.57	0.18	7.74	0	0	0	-20.16	-3.94	-2.95	63.92	99.31	924.14	475.89	1039.33	591.31	929.46	508.52	1027.76	494.45
39.405	0	0.1	0.11	0.02	0.17	0.07	0.18	0.47	0.71	0.43	99.07	0.33	0.51	98.41	12.11	2.29	0.43	0	4.74	3.44	0.29	5.87	0	0.16	0.11	0.22	0.03	0.03	0.45	36.88	0.71	0.08	7.02	0	0	0	-12.5	1.36	-1.1	67.79	99.87	923.14	472.13	1041	590.41	930.97	506.66	1029.89	492.95
39.439	0	0.09	0.11	0.02	0.18	0.06	0.18	0.43	0.88	0.36	99.15	0.33	0	98.29	12.85	3.16	0.36	0.01	2.67	1.11	0.11	2.29	0	0.16	0.14	0.24	0.04	0.07	0.47	33.15	0.88	0.02	6.35	0	0	0	-14.28	-1.76	-1.16	65.61	103.95	921.3	469.72	1044.15	592.81	929.47	505.72	1032.38	491.07
39.472	0	0.08	0.11	0.02	0.18	0.06	0.18	0.38	0.78	0.32	99.23	0.33	0	98.16	12.44	3.9	0.32	0.01	2.2	0.62	0.07	0.87	0	0.13	0.12	0.21	0.06	0.1	0.44	30.19	0.78	0.01	6.35	0	0	0	-12.33	-2.11	-3.7	64.61	104.62	921.37	467.37	1048.55	597.06	929.36	503.98	1032.86	488.66
39.506	0	0.08	0.1	0.02	0.21	0.06	0.2	0.53	0.93	0.29	98.95	0.33	0	98.57	16.09	5.2	0.26	0.01	3.27	0.51	0.08	0.52	0	0.13	0.11	0.29	0.12	0.17	0.44	32.85	0.93	0.02	6.49	0	0	0	-4.83	0.84	-5.01	67.66	95.88	920.42	467.23	1047.61	600.04	932.1	502.98	1027.03	489.55
39.539	0	0.07	0.1	0.02	0.24	0.06	0.21	0.54	0.82	0.28	98.91	0.33	0	98.62	17.89	7.73	0.23	0.02	3.72	0.37	0.1	0.64	0	0.13	0.1	0.28	0.19	0.14	0.41	29.34	0.82	0.05	6.57	0	0	0	-7.78	-0.65	-4.88	66.76	97.38	922.44	467.41	1047.45	597.38	932.22	501.93	1028.77	489.23
39.572	0	0.06	0.09	0.01	0.29	0.07	0.23	0.62	0.73	0.28	98.76	0.35	0	98.43	20.17	10.74	0.23	0.03	5.24	0.29	0.17	0.92	0	0.14	0.09	0.28	0.28	0.09	0.41	27.29	0.73	0.02	6.6	0	0	0	-5.59	1.31	-2.87	66.47	99.69	917.98	463.68	1050	600.7	931.55	500.39	1030.44	487.7
39.606	0	0.06	0.09	0.01	0.27	0.08	0.23	0.57	0.58	0.27	98.85	0.34	0.09	96.87	20	9.18	0.24	0.03	6.95	0.24	0.22	1.11	0	0.2	0.1	0.27	0.29	0.12	0.34	27.12	0.58	0.09	7.22	0	0	0	-3.69	-4.84	-6.15	65.16	103.84	916.53	461.35	1054.33	605.03	928.14	500.48	1031.01	486.36
39.639	0	0.06	0.09	0.01	0.27	0.09	0.26	0.54	0.57	0.25	98.92	0.41	0.63	98.72	22.4	7.65	0.23	0.04	8.5	0.35	0.2	0.85	0	0.22	0.13	0.25	0.28	0.15	0.3	24.8	0.57	0.07	7.59	0	0	0	-2.08	0.29	-4.93	66	98.26	915.69	461.36	1054.31	607.78	931.73	499.06	1029.22	486.77
39.672	0	0.07	0.09	0.01	0.23	0.12	0.24	0.39	0.53	0.22	99.21	0.34	3.27	96.64	19.76	6.12	0.22	0.05	11.69	0.77	0.2	0.85	0	0.21	0.16	0.22	0.26	0.23	0.27	21.28	0.53	0.23	8.3	0	0	0	-1.65	5.2	-3.37	65.94	98.05	914.14	461.41	1053.34	608.1	931.75	498.81	1029.17	487.67
39.706	0	0.07	0.08	0.01	0.2	0.18	0.23	0.24	0.46	0.21	99.51	0.33	7.04	94.45	17.78	4.36	0.19	0.04	16.43	2.18	0.19	0.67	0	0.21	0.16	0.18	0.23	0.31	0.22	13.48	0.46	0.95	9.55	0	0	0	-0.64	7.83	-2.39	65.97	102.12	913.68	459.72	1056.34	609.56	931.65	498.33	1033.16	487.2
39.739	0	0.07	0.08	0.01	0.19	0.22	0.24	0.23	0.46	0.21	99.52	0.36	8.49	95.45	19.01	3.67	0.2	0.05	18.05	4.2	0.21	0.61	0	0.21	0.21	0.2	0.22	0.27	0.23	11.94	0.46	1.06	10.54	0	0	0	-3.01	6.79	-1.93	64.45	100.73	912.1	458.7	1057.76	611.59	932.63	497.31	1032.78	486.48
39.773	0	0.07	0.08	0.01	0.18	0.26	0.24	0.19	0.45	0.2	99.49	0.41	9.93	98.12	19.37	3.02	0.18	0.04	18.91	5.55	0.21	0.28	0	0.2	0.23	0.16	0.19	0.14	0.19	7.52	0.45	1.48	11.59	0	0	0	-2.24	2.21	-2.97	64.63	100.35	911.56	458.27	1058.27	613.05	931.98	497.29	1031.69	486.01
39.806	0	0.07	0.07	0.01	0.18	0.26	0.25	0.18	0.43	0.19	99.48	0.47	10	98.26	20.48	2.2	0.17	0.04	17.4	6.29	0.17	0.2	0	0.19	0.28	0.15	0.18	0.11	0.18	5.83	0.43	0.68	12.46	0	0	0	-2.74	1.84	-2.82	64.49	99.94	910.66	457.58	1058.21	613.02	931.86	497.06	1031.1	485.21
39.839	0	0.08	0.07	0.01	0.17	0.26	0.24	0.17	0.44	0.17	99.48	0.52	10.34	98.57	20.19	1.64	0.17	0.04	16.05	7.42	0.13	0.13	0	0.17	0.3	0.17	0.16	0.08	0.2	5.49	0.44	0.41	13.25	0	0	0	-3.44	0.84	-3.09	64.22	101.15	910.35	456.77	1058.35	612.22	931	497.09	1031.29	483.92
39.873	0	0.07	0.06	0.01	0.18	0.33	0.25	0.18	0.35	0.19	99.35	0.7	11.89	96.72	23.18	1.54	0.16	0.05	15.95	7.37	0.11	0.07	0	0.11	0.26	0.19	0.15	0.05	0.19	4.19	0.35	0.47	15.3	0	0	0	-1.88	5.08	-2.97	64.07	98.91	907.72	455.28	1058.84	615.07	931.17	495.34	1029.39	483.67
39.906	0	0.06	0.05	0.01	0.18	0.42	0.26	0.21	0.3	0.22	99.15	0.96	13.8	98.03	25.84	1.28	0.18	0.04	16.17	6.88	0.1	0.05	0	0.08	0.2	0.22	0.13	0.04	0.21	4.49	0.3	0.39	17.52	0	0	0	-3.96	2.46	-2.98	63.31	100.99	907.45	454.73	1060.43	615.45	930.83	496.27	1030.87	482.47
39.939	0	0.05	0.05	0.01	0.21	0.45	0.32	0.26	0.28	0.23	99.1	1.04	13.36	97.65	30.77	1.4	0.17	0.05	16.14	5.04	0.11	0.05	0	0.07	0.14	0.23	0.1	0.03	0.26	5.05	0.28	0.58	18.09	0	0	0	-2.42	3.36	-3.34	63.8	101.26	907.16	453.54	1062.51	617.01	931.39	496.39	1031.56	481.57
39.973	0	0.04	0.03	0.01	0.2	0.81	0.33	0.31	0.27	0.29	98.39	2.17	17.94	94.83	34.71	1.52	0.23	0.06	16.86	4.38	0.15	0.05	0	0.08	0.12	0.29	0.08	0.03	0.35	5.3	0.27	0.86	22.96	0	0	0	-1.12	7.46	-3.45	63.45	102.42	905.42	454.03	1061.27	618.58	929.13	496.34	1030.65	482.78
40.006	0	0.04	0.03	0.01	0.2	0.96	0.33	0.32	0.26	0.31	98.09	2.53	19.3	98.66	35.28	1.75	0.24	0.07	17.97	3.76	0.22	0.07	0	0.07	0.1	0.31	0.07	0.03	0.43	5.11	0.26	1.42	23.94	0	0	0	-7.49	0.49	-2.35	61.55	104.13	905.54	453.23	1061.84	617.22	929.22	493.53	1032.71	481.97
40.039	0	0.03	0.03	0.01	0.16	1.48	0.26	0.27	0.26	0.33	97.05	3.72	23.86	98.61	31.67	2.04	0.26	0.09	20.86	3.52	0.36	0.1	0	0.07	0.09	0.33	0.06	0.03	0.52	4.63	0.24	1.59	26.43	0	0	0	-7.76	0.68	-2.69	61.33	103	905.25	453.49	1061.26	617.41	929.11	493.48	1031.47	482.03
40.073	0	0.03	0.02	0.01	0.13	3.55	0.21	0.26	0.29	0.37	92.89	9.01	32.08	98.59	30.35	2.26	0.29	0.1	25.21	3.52	0.56	0.13	0	0.06	0.08	0.37	0.05	0.02	0.68	4.31	0.24	1.33	32.28	0	0	0	-6.73	0.76	-2.75	61.66	103.07	905.48	453.37	1061.39	617.37	929.21	493.57	1031.64	482.06
40.106	0	0.03	0.02	0.01	0.13	3.71	0.21	0.27	0.28	0.36	92.58	10.14	32.4	98.67	31.35	2.59	0.28	0.12	24.4	2.8	0.55	0.13	0	0.05	0.07	0.36	0.04	0.02	0.86	4.49	0.22	1.28	33.09	0	0	0	-7.33	-0.46	-3.33	61.49	104.09	905.96	452.9	1061.52	616.2	928.57	493.7	1031.86	480.89
40.14	0	0.02	0.01	0	0.11	5.92	0.17	0.27	0.3	0.47	88.16	18.88	37.43	97.08	29.89	3.08	0.3	0.15	24.16	2.82	0.42	0.13	0	0.03	0.07	0.47	0.04	0.01	1.69	4.72	0.23	1.04	37.6	0	0	0	-4.13	4.49	-2.99	62.23	103.28	904.82	451.99	1061.09	616.81	928.5	492.85	1031.11	481.05
40.173	0	0.02	0.01	0	0.11	9.51	0.17	0.29	0.32	0.47	80.98	27.35	41.61	97.68	31.39	3.29	0.32	0.17	27.32	2.94	0.43	0.16	0	0.02	0.07	0.47	0.04	0.01	2.54	5.27	0.19	1.1	40.59	0	0	0	-3.66	3.29	-2.95	62.4	100.78	904.69	450.83	1061.86	617.11	930.15	491.63	1030.28	480.2
40.206	0	0.02	0.01	0	0.11	12.67	0.17	0.31	0.34	0.43	74.66	33.24	44.2	96.68	32.45	2.73	0.34	0.18	29.58	3.28	0.38	0.17	0	0.02	0.07	0.43	0.05	0.01	3.06	5.86	0.18	1.12	42.33	0	0	0	-2.39	5.14	-3.6	63.18	95.36	906.28	452.52	1060.96	616.95	932.92	492.57	1027.62	481.38
40.24	0	0.02	0.01	0	0.11	21.12	0.19	0.34	0.32	0.43	57.75	41.22	48.97	98.24	33.88	2.11	0.32	0.16	36.2	3.5	0.39	0.17	0	0.01	0.07	0.43	0.05	0.01	4.68	7.68	0.15	0.6	44.46	0	0	0	-2.37	1.88	-4.52	63.57	100.52	907.33	453.83	1058.3	613.89	928.63	493.8	1028.42	481.74
40.273	0	0.02	0.01	0	0.11	18.75	0.19	0.35	0.34	0.5	62.5	40.13	47.75	96.87	33.9	1.63	0.34	0.14	34.13	3.68	0.46	0.12	0	0.01	0.06	0.5	0.06	0.01	5.41	8.5	0.15	2.02	44.18	0	0	0	5.83	4.84	-2.81	69.25	96.43	908.31	453.66	1058.12	613.87	932.49	494.28	1028.32	483.54
40.306	0	0.02	0.01	0	0.12	15.1	0.21	0.41	0.32	0.46	69.81	41.1	45.12	98.5	37.57	1.36	0.32	0.12	29.03	3.57	0.38	0.09	0	0.01	0.06	0.46	0.07	0.01	6.6	9.1	0.14	1.09	44.43	0	0	0	4.67	1.09	-3.8	69.38	97.97	911.55	456.47	1058.3	613.18	932.62	496.55	1029.94	485.22
40.34	0	0.02	0.01	0	0.14	14.18	0.23	0.52	0.36	0.42	71.65	43.93	44.02	97.71	40.79	1.03	0.36	0.1	26.31	3.92	0.41	0.1	0	0.01	0.06	0.42	0.07	0.02	9.65	11.76	0.11	1.33	45.15	0	0	0	-3.67	-3.24	-3.79	64.84	101.01	913.79	459.54	1057.83	611.4	931.82	497.97	1032.15	486.3
40.373	0	0.03	0.01	0	0.12	11.2	0.18	0.4	0.38	0.38	77.6	38.27	42.82	98.47	35.05	0.61	0.38	0.06	24.42	5.58	0.54	0.15	0	0.01	0.08	0.37	0.11	0.03	8.97	12.08	0.13	0.4	43.69	0	0	0	-4.68	-1.18	-4.88	64.7	106.63	915.6	462.46	1057.14	610.72	928.6	501.46	1034.36	487.86
40.406	0	0.03	0.01	0.01	0.11	8.68	0.15	0.32	0.44	0.44	82.64	33.5	41.44	98.23	30.18	0.47	0.44	0.03	21.98	6.72	0.49	0.24	0	0.01	0.07	0.34	0.14	0.04	10.73	11.75	0.15	1.58	42.4	0	0	0	-5.55	1.93	-5.28	66.24	104.66	919.01	466.33	1053.05	605.82	929.12	504.07	1032.81	489.83
40.44	0	0.04	0.01	0.01	0.09	7.32	0.11	0.25	0.5	0.5	85.36	32.55	41.09	98.75	24.42	0.42	0.5	0.02	19.23	9.06	0.68	0.86	0	0.01	0.09	0.36	0.17	0.04	12.16	11.27	0.2	0.16	42.13	0	0	0	-4.87	-0.17	-6.26	67.72	107.7	925.95	474.15	1048.97	599.51	928.4	513.19	1034.46	494.45
40.473	0	0.05	0.01	0.01	0.09	4.95	0.11	0.25	0.48	0.48	90.11	25.69	37.95	98.32	22.24	0.44	0.48	0.01	15.96	11.6	0.74	1.92	0	0.01	0.09	0.39	0.2	0.04	10.66	13.16	0.23	0.13	40.06	0	0	0	-3.05	1.65	-4.24	67.73	104.08	926.71	477.11	1045.11	598.62	930.18	512.82	1033.24	498.27
40.507	0	0.06	0.01	0.01	0.09	2.23	0.1	0.25	0.49	0.49	95.55	16.15	31.71	98.54	19.02	0.58	0.49	0.01	8.55	10.67	0.58	9.05	0	0.01	0.08	0.33	0.24	0.02	10.38	16.84	0.29	0.09	36.42	0	0	0	-3.7	0.95	-3.37	68.68	99.32	926.07	478.03	1043.05	598.39	931.94	512.21	1030.45	499.51
40.54	0	0.07	0.02	0.01	0.09	1.28	0.1	0.24	0.49	0.49	97.44	8.54	27.09	98.28	16.24	0.77	0.49	0	7.46	9.99	0.52	7.88	0	0.01	0.09	0.3	0.26	0.02	8.78	18.51	0.35	0.18	31.91	0	0	0	-16.47	1.78	-2.07	66.08	102.6	923.54	476.15	1040.73	593.35	928.93	510.51	1030.47	495.78
40.573	0	0.07	0.02	0.01	0.09	1.04	0.09	0.21	0.49	0.49	97.93	6.61	25.63	97.95	14	0.86	0.49	0	7.12	9.65	0.41	6.1	0	0.01	0.1	0.3	0.34	0.03	7.45	16.94	0.36	0.79	30.19	0	0	0	-8.2	2.66	-1.55	67.89	99	920.18	471.67	1043.42	597.97	930.66	505.75	1029.04	494.65
40.607	0	0.07	0.03	0.01	0.1	0.6	0.1	0.21	0.5	0.5	98.79	3.3	21	94.59	12.04	1.21	0.5	0	6.45	8.5	0.28	3.9	0	0.01	0.09	0.28	0.4	0.04	5.78	18.97	0.4	0.26	25.65	0	0	0	-9.26	-7.69	-2.81	64.36	96.76	916.76	466.87	1048.31	603.66	931.48	502.06	1027.56	490.61
40.64	0	0.07	0.03	0.01	0.1	0.67	0.11	0.21	0.52	0.52	98.66	2.94	21.43	98.22	12.81	1.68	0.52	0	9.77	8.04	0.34	2.22	0	0.01	0.08	0.24	0.3	0.04	4.82	17.62	0.37	0.82	24.91	0	0	0	-8.04	-1.95	-4.58	63.5	98.35	914.27	463.5	1051.13	606.72	929.63	500.09	1027.18	487.6
40.673	0	0.07	0.03	0.01	0.1	0.64	0.12	0.2	0.54	0.54	98.72	2.17	20.75	97.27	12.35	1.9	0.54	0.01	12.8	7.44	0.28	1.27	0	0.01	0.11	0.23	0.29	0.06	3.61	16.51	0.43	0.57	22.96	0	0	0	-1.82	4.12	-4.44	66.14	95.18	912.01	463.52	1049.23	608.6	929.39	500.33	1023.89	488.96
40.707	0	0.07	0.05	0.01	0.12	0.38	0.14	0.19	0.58	0.52	99.24	0.98	15.57	98.28	12.7	2.17	0.52	0.01	13.88	6.21	0.2	0.64	0	0.02	0.12	0.22	0.31	0.07	2.1	15.08	0.58	0.48	17.67	0	0	0	-7.35	-1.77	-3.9	63.35	98.88	912.14	462.81	1048.08	605.28	927.16	498.45	1025.45	487.59
40.74	0	0.07	0.05	0.01	0.11	0.5	0.14	0.17	0.57	0.55	99	1.08	18.04	98.12	11.56	2.01	0.55	0.01	17.38	5.65	0.17	0.43	0	0.02	0.14	0.2	0.34	0.09	1.81	13.73	0.57	0.4	18.38	0	0	0	-1.65	2.23	-3.5	65.63	98.59	909.14	460.05	1048.53	607.19	926.4	497.2	1024.41	486.54
40.774	0	0.08	0.05	0.01	0.12	0.46	0.15	0.16	0.73	0.53	99.09	0.82	16.97	97.41	11.4	1.89	0.53	0.02	19.59	6.36	0.12	0.27	0	0.03	0.19	0.18	0.33	0.2	1.17	11.76	0.73	0.47	16.46	0	0	0	-0.66	3.86	-3.8	64.94	101.13	905.56	457.63	1050.53	610.71	924.12	496.99	1024.52	484.84
40.807	0	0.08	0.05	0.01	0.12	0.51	0.16	0.16	0.8	0.56	98.98	0.82	17.63	97.06	11.97	1.66	0.56	0.02	21.5	8.3	0.15	0.26	0	0.04	0.2	0.18	0.31	0.17	1.07	11.56	0.8	0.94	16.47	0	0	0	-0.82	4.51	-3.18	65.26	96.61	905.35	457.46	1050.63	610.63	927.05	497.38	1022.78	484.34
40.84	0	0.09	0.05	0.01	0.12	0.8	0.16	0.16	0.8	0.57	98.4	0.98	21.29	97.48	12.07	1.53	0.57	0.04	27.1	11.25	0.18	0.22	0	0.04	0.21	0.19	0.26	0.13	1.11	11.32	0.8	1.38	17.71	0	0	0	-0.24	3.72	-3.72	65.48	96.29	904.73	457.36	1050.32	611.03	926.4	497.85	1021.7	484.02
40.874	0	0.1	0.05	0.01	0.12	0.71	0.16	0.15	0.76	0.51	98.59	0.93	20.27	98.24	12.31	1.32	0.51	0.04	25.69	14	0.17	0.1	0	0.04	0.23	0.21	0.19	0.06	0.82	9.62	0.76	2.45	17.31	0	0	0	-1.07	1.89	-4.92	64.45	98.36	903.61	457.47	1050.77	612.85	924.1	498.65	1021.33	483.78
40.907	0	0.09	0.05	0.01	0.12	0.7	0.16	0.16	0.78	0.48	98.61	1.06	20.01	98.43	14	1.33	0.48	0.04	23.51	14.13	0.18	0.07	0	0.05	0.25	0.22	0.18	0.05	0.71	9.95	0.78	1.64	18.27	0	0	0	0.2	1.32	-4.86	64.6	99.63	903.22	457.82	1051.44	615.01	923.46	498.56	1022.18	485.12
40.94	0	0.09	0.04	0.01	0.12	0.82	0.17	0.17	0.74	0.49	98.37	1.33	21.27	94.89	15.54	1.47	0.49	0.04	23.19	15.64	0.15	0.04	0	0.05	0.24	0.23	0.15	0.03	0.73	9.7	0.74	1.48	19.88	0	0	0	0.45	7.39	-3.74	64.85	100.5	903.27	458.23	1049.38	613.07	922.77	497.33	1022.64	486.12
40.974	0	0.08	0.04	0.01	0.11	0.97	0.15	0.16	0.58	0.54	98.05	1.93	23.01	96.41	15.85	1.51	0.54	0.04	21.7	15.76	0.16	0.04	0	0.05	0.23	0.19	0.12	0.02	0.69	7.59	0.58	2.15	22.22	0	0	0	2.05	5.55	-3.9	65.47	99.56	901.9	458.64	1049.53	615.36	922.59	498.96	1021.4	486.71
41.007	0	0.08	0.03	0.01	0.11	1.2	0.15	0.16	0.55	0.55	97.6	2.23	24.73	96.21	16.14	1.81	0.55	0.04	23.67	14.96	0.23	0.05	0	0.05	0.22	0.18	0.08	0.03	0.74	7.86	0.54	1.52	23.13	0	0	0	0.25	5.83	-2.71	64.19	101.34	899.47	457.97	1048.44	615.34	920.77	498.18	1021.43	486.51
41.04	0	0.06	0.03	0.01	0.12	1.2	0.16	0.18	0.52	0.52	97.59	2.88	24.43	95.77	19.57	1.9	0.52	0.04	20.46	11.71	0.14	0.03	0	0.04	0.18	0.18	0.06	0.02	0.73	6.64	0.42	6.5	24.76	0	0	0	1.93	6.41	-3.87	65.95	103.64	901.03	458.5	1046.42	611.68	918.55	499.66	1021.23	485.65
41.074	0	0.05	0.02	0.01	0.12	1.22	0.17	0.2	0.56	0.56	97.57	4.36	24.35	98.68	23.2	1.96	0.56	0.05	15.37	8.37	0.13	0.02	0	0.04	0.16	0.19	0.05	0.02	0.83	6.13	0.36	4.64	27.46	0	0	0	4.89	-0.41	-5.68	68.16	99.69	903.62	458.94	1049.62	614.26	922.21	501.26	1020.71	485.9
41.107	0	0.04	0.02	0.01	0.13	0.91	0.18	0.22	0.56	0.56	98.18	4.16	21.64	98.69	25.29	2.21	0.56	0.06	10.8	5.96	0.11	0.02	0	0.04	0.16	0.23	0.03	0.03	0.85	5.17	0.35	3.74	27.14	0	0	0	3.26	-0.38	-6.15	67.06	98.95	903.98	459.33	1050.64	615.17	923.01	501.69	1020.68	485.84
41.141	0	0.03	0.02	0.01	0.13	1.28	0.16	0.23	0.58	0.58	97.44	7.95	24.7	95.44	27.43	2.54	0.58	0.06	8.42	5.32	0.14	0.03	0	0.04	0.14	0.27	0.04	0.06	0.97	4.65	0.4	1.74	31.43	0	0	0	2.49	6.79	-5.59	66.01	100.52	901.78	460.82	1048.44	615.79	920.48	503.32	1019.67	486.99
41.174	0	0.03	0.02	0.01	0.12	1.66	0.15	0.23	0.56	0.56	96.69	10.34	27.23	96.46	26.64	2.86	0.56	0.06	9.52	4.63	0.17	0.03	0	0.03	0.13	0.3	0.03	0.05	1.06	5.13	0.36	3.17	33.22	0	0	0	3.09	5.48	-4.75	66.57	95.09	900.56	460.78	1046.98	616.48	922.56	501.72	1016.65	487.94
41.207	0	0.03	0.01	0.01	0.11	2.13	0.15	0.25	0.52	0.52	95.75	12.85	29.34	94.69	27.39	3.29	0.52	0.06	10.99	3.08	0.19	0.03	0	0.03	0.11	0.32	0.03	0.03	1.08	5.41	0.34	4.23	34.75	0	0	0	2.69	7.59	-4	65.96	97.06	899.36	461.38	1045.69	616.7	920.74	501.82	1016.94	488.95
41.241	0	0.02	0.01	0	0.11	3.36	0.15	0.28	0.48	0.48	93.28	19.53	33.1	98.35	29.64	3.57	0.48	0.06	13.18	2.97	0.2	0.03	0	0.03	0.1	0.37	0.03	0.02	1.33	5.74	0.33	1.38	37.86	0	0	0	-0.78	1.56	-6.06	64.21	98.72	899.6	461.21	1046.23	616.26	918.81	502.6	1016.3	487.03
41.274	0	0.02	0.01	0	0.11	3.94	0.15	0.3	0.46	0.46	92.12	21.82	34.31	98.05	30.72	3.8	0.46	0.06	14.39	2.75	0.22	0.03	0	0.03	0.1	0.38	0.04	0.02	1.32	5.79	0.33	1.4	38.73	0	0	0	-0.1	2.41	-6.08	64.4	99.09	899.69	461.31	1046.83	617.04	918.94	502.88	1016.81	487.35
41.307	0	0.02	0.01	0	0.11	3.84	0.14	0.27	0.45	0.45	92.33	20.91	34.6	97.87	28.1	3.94	0.45	0.07	14.55	3.51	0.17	0.03	0	0.03	0.12	0.38	0.03	0.03	1.37	5.61	0.31	1.62	38.39	0	0	0	1.81	2.86	-5.9	65.57	102.32	899.17	459.56	1047.25	616.01	917.33	502.61	1018.26	485.82
41.341	0	0.03	0.01	0	0.1	3.65	0.12	0.23	0.41	0.41	92.7	19.53	34.84	97.62	24.73	3.52	0.41	0.07	14.71	4.38	0.16	0.03	0	0.02	0.12	0.37	0.04	0.03	1.14	5.67	0.27	3.24	37.86	0	0	0	-0.1	3.43	-5.62	65.01	102.42	899.02	459.06	1044.9	612.61	916.23	501.16	1017.31	484.69
41.374	0	0.03	0.01	0	0.09	4.01	0.12	0.23	0.42	0.42	91.98	20.33	35.67	96.2	24.58	3.75	0.42	0.06	15.81	5.58	0.14	0.02	0	0.02	0.12	0.35	0.06	0.03	1.18	6.23	0.28	3.22	38.17	0	0	0	3.44	5.85	-4.7	66.37	98.07	897.46	460.5	1044.11	616.37	917.96	501.54	1015.08	487.94
41.407	0	0.03	0.01	0	0.09	4.73	0.12	0.23	0.44	0.44	90.54	21.9	37.22	93.9	23.87	3.7	0.44	0.05	17.69	6.13	0.15	0.02	0	0.02	0.15	0.36	0.05	0.02	1.27	6.7	0.31	1.49	38.75	0	0	0	2.1	8.33	-4.14	64.72	99.92	894.61	460.74	1042.68	617.69	915.22	501.61	1014.28	488.51
41.441	0	0.03	0.01	0	0.11	4.21	0.15	0.27	0.45	0.45	91.59	18.21	34.99	96.85	28.58	3.01	0.45	0.04	18.35	7	0.13	0.01	0	0.02	0.16	0.3	0.06	0.02	1.16	6.69	0.26	1.19	37.32	0	0	0	-3.98	4.87	-4.01	62.51	101.52	894.57	460.09	1040.05	612.61	913.14	500.04	1013.71	486.12
41.474	0	0.03	0.01	0	0.12	4.5	0.19	0.32	0.48	0.48	91.01	18.07	34.59	94.21	32.76	2.33	0.48	0.04	19.7	10.89	0.14	0.02	0	0.02	0.19	0.3	0.06	0.02	1.16	7.16	0.28	1.88	37.26	0	0	0	-1.7	8.05	-2.88	63.56	98.07	895.49	460.61	1041.64	614.67	917.02	499.81	1014.37	487.99
41.508	0	0.03	0.01	0	0.14	3.7	0.23	0.36	0.48	0.48	92.61	15.4	32.16	95.36	35.8	1.99	0.48	0.03	18.46	11.52	0.1	0.01	0	0.01	0.21	0.33	0.06	0.01	1.1	7.14	0.3	2.47	36.07	0	0	0	-1.16	6.89	-3.03	63.63	99.43	894.22	461.06	1041.39	615.87	915.5	501.54	1014.04	488.25
41.541	0	0.03	0.01	0	0.15	4.38	0.25	0.41	0.53	0.53	91.23	17.45	33.12	97.03	38.33	1.81	0.53	0.02	19.76	12.5	0.13	0.01	0	0.01	0.22	0.34	0.05	0.02	1.11	8.06	0.35	2.86	37	0	0	0	-0.8	4.56	-3.55	63.58	100.01	893.95	461.62	1042.06	618.12	914.91	501.75	1014.13	489.29
41.574	0	0.03	0.01	0	0.17	4.65	0.31	0.5	0.56	0.56	90.69	17.16	32.66	95.62	42.48	1.68	0.56	0.02	21.11	12.36	0.16	0.02	0	0.01	0.21	0.31	0.06	0.02	1.23	9	0.34	1.12	36.87	0	0	0	-1.14	6.58	-2.93	63.59	100.22	893.01	461.04	1039.57	615.34	913.58	500.93	1013.02	488.49
41.608	0	0.03	0.01	0	0.18	6.2	0.34	0.73	0.57	0.57	87.6	24.9	34.57	95	47.14	1.91	0.57	0.02	20.69	13.16	0.18	0.02	0	0.01	0.22	0.25	0.05	0.02	1.34	13.17	0.37	3.12	39.8	0	0	0	-2.05	7.27	-2.08	63.97	97.83	896.31	461.78	1042.38	615.4	918.51	500.95	1015.65	489.35
41.641	0	0.03	0.01	0	0.19	5.42	0.38	0.79	0.58	0.58	89.15	23.04	32.98	93.71	48.97	1.66	0.58	0.02	19.44	12.81	0.18	0.03	0	0.01	0.2	0.25	0.04	0.02	1.42	13.28	0.35	3.09	39.16	0	0	0	-0.34	8.49	-4.24	64.34	98.65	895.82	462.61	1042.12	616.63	916.29	503.72	1013.83	488.89
41.674	0	0.02	0.01	0	0.22	4.62	0.43	0.92	0.61	0.61	90.76	20.57	31.01	95.13	51.39	1.47	0.61	0.02	18.24	12.46	0.16	0.02	0	0.01	0.17	0.25	0.04	0.01	1.58	14.76	0.36	2.36	38.26	0	0	0	-1.01	7.14	-3.66	64.03	97.39	894.98	463.37	1041.54	617.51	916.69	504.41	1012.97	489.75
41.708	0	0.03	0.01	0	0.21	3.47	0.4	0.82	0.74	0.74	93.06	14.87	28.92	94.63	47.74	1.41	0.74	0.02	17.79	12.73	0.18	0.02	0	0	0.16	0.22	0.04	0.01	1.74	15.81	0.39	3.61	35.81	0	0	0	-2.35	7.65	-3.68	63.48	98.03	895.64	464.27	1041.56	617.58	916.62	504.57	1013.64	490.51
41.741	0	0.03	0.01	0	0.18	3.74	0.33	0.68	0.77	0.77	92.51	15.56	30.38	95.51	43.92	1.42	0.77	0.01	18.53	11.87	0.21	0.02	0	0	0.13	0.23	0.03	0.01	1.84	15.02	0.37	3.77	36.14	0	0	0	-0.14	6.71	-4.11	64.28	98.98	895.46	464.39	1042.44	619.63	916.07	504.91	1014.12	491.38
41.775	0	0.03	0.01	0	0.17	4.2	0.32	0.62	0.92	0.92	91.59	13.12	31.57	96.14	40.73	1.28	0.92	0.01	23.1	12.9	0.29	0.03	0	0	0.12	0.21	0.03	0.01	2.14	16.18	0.37	2.57	34.91	0	0	0	-2.84	5.92	-3.48	63.04	97.99	895.19	464.4	1041.77	618.64	916.59	504.2	1013.7	491.09
41.808	0	0.04	0.01	0	0.16	4.95	0.29	0.58	1.01	1.01	90.09	15.16	33.44	97.52	38.85	1.07	1.01	0.01	24.09	13.55	0.29	0.03	0	0	0.11	0.2	0.04	0.01	2.15	16.81	0.37	3.41	35.95	0	0	0	-2.5	3.64	-4.72	63.09	98.47	896.01	464.43	1042.87	619.61	916.33	504.19	1013.91	490.99
41.841	0	0.04	0.01	0	0.13	5.22	0.23	0.45	1	1	89.57	15.61	35.03	96.22	33.56	1.06	1	0.02	24.62	14.21	0.27	0.03	0	0	0.12	0.21	0.03	0.02	2.2	15.78	0.37	2.86	36.16	0	0	0	-2.3	5.82	-5.18	62.8	98.91	894.74	464.09	1042.13	619.64	914.83	504.57	1012.7	490.28
41.875	0	0.04	0.01	0	0.11	5.46	0.18	0.36	1.15	1.15	89.08	15.7	36.35	96.34	28.73	1.04	1.15	0.02	25.39	14.78	0.26	0.03	0	0	0.11	0.21	0.04	0.02	2.78	15.55	0.39	2.63	36.21	0	0	0	-3.13	5.65	-5.01	62.45	99.57	895.08	463.86	1042.44	619.22	914.9	504.04	1013.49	490.07
41.908	0	0.05	0.01	0.01	0.1	4.28	0.16	0.33	1.15	1.15	91.45	14.73	34.9	95.05	26.04	1.15	1.15	0.02	21.77	15.73	0.24	0.02	0	0	0.12	0.23	0.04	0.01	2.97	15.39	0.36	3.5	35.74	0	0	0	-1.76	7.22	-5.36	62.78	100.32	893.65	463.2	1041.9	619.22	913.4	504.98	1012.45	489.06
41.941	0	0.05	0.01	0.01	0.1	4.47	0.15	0.31	1.19	1.19	91.06	15.04	35.52	94.78	24.82	1.03	1.19	0.02	22.3	17.99	0.24	0.02	0	0	0.14	0.23	0.04	0.02	2.95	15.59	0.34	2.53	35.89	0	0	0	-3.88	7.51	-4.33	61.99	102.15	893.51	462.98	1039.36	616.25	911.63	502.34	1012.95	489.29
41.975	0	0.06	0.01	0.01	0.1	5.22	0.16	0.32	1.26	1.26	89.57	16.5	36.67	93.77	25.59	1.06	1.26	0.02	23.8	20.45	0.25	0.02	0	0	0.16	0.25	0.04	0.02	3.48	15.37	0.35	1.76	36.58	0	0	0	-0.06	8.45	-2.97	64.17	97.02	893.84	462.48	1040.63	617.4	916.24	502.56	1012.43	489.91
42.008	0	0.06	0.01	0.01	0.1	5.74	0.16	0.32	1.24	1.24	88.51	17.38	37.42	90.42	26.16	1.07	1.24	0.02	24.84	21.39	0.21	0.02	0	0	0.18	0.26	0.05	0.02	3.34	15.31	0.34	1.45	36.96	0	0	0	-2.16	10.77	-2.55	62.68	97.29	892.94	461.85	1040.8	617.39	916.05	501.68	1012.54	489.23
42.041	0	0.05	0.01	0	0.11	6.67	0.18	0.36	1.19	1.19	86.66	18.18	38.2	94.13	28.64	1.24	1.19	0.03	26.98	20.53	0.17	0.02	0	0	0.18	0.26	0.05	0.03	3.28	15.05	0.32	1.04	37.31	0	0	0	-2.7	8.13	-3.64	62.61	97.24	892.9	461.42	1041.2	617.31	915.55	502.2	1011.73	487.93
42.075	0	0.05	0.01	0	0.12	5.94	0.2	0.4	1.17	1.17	88.11	17.87	36.67	94.38	31.51	1.44	1.17	0.03	25.07	20.1	0.14	0.02	0	0	0.2	0.26	0.05	0.02	3.3	14.41	0.29	1.87	37.18	0	0	0	-3.3	7.9	-3.61	62.1	101.49	891.37	461.13	1038.81	615.8	911.27	501.43	1011.84	487.77
42.108	0	0.05	0.01	0	0.14	6.06	0.24	0.48	1.16	1.16	87.87	18.46	35.94	89.66	36.03	1.38	1.16	0.03	24.95	22.42	0.11	0.02	0	0	0.19	0.27	0.05	0.02	3.17	14.67	0.29	1.42	37.43	0	0	0	-2.03	11.2	-3.94	62.76	97.91	893.53	461.19	1040.6	616.04	914.94	501.32	1011.9	487.72
42.142	0	0.05	0.01	0	0.15	5.69	0.25	0.52	1.14	1.14	88.62	19.92	35.16	91.8	37.97	1.5	1.14	0.03	22.61	22.74	0.15	0.01	0	0	0.18	0.27	0.05	0.02	3.06	14.43	0.31	2.33	38.01	0	0	0	0.36	9.92	-6.21	63.4	99.77	892.86	461.91	1041.45	618.97	912.45	503.98	1010.91	487.93
42.175	0	0.04	0.01	0	0.17	6.51	0.33	0.7	1.13	1.13	86.97	21.57	35.08	92.86	44.07	1.43	1.13	0.03	23.91	22.87	0.14	0.02	0	0	0.19	0.27	0.06	0.02	3.01	15.42	0.29	0.95	38.64	0	0	0	-2.5	9.17	-4.26	62.24	102.7	891.51	460.25	1039.02	615.08	910.33	501.05	1012.01	486.64
42.208	0	0.04	0.01	0	0.19	7.68	0.38	0.8	1.14	1.14	84.63	23.01	35.93	95.12	46.89	1.55	1.14	0.04	26.03	24.25	0.14	0.02	0	0	0.19	0.26	0.06	0.02	2.86	15.82	0.29	1.02	39.15	0	0	0	-2.76	7.15	-4.27	62.38	97.9	891.96	460.02	1041.3	617.2	914.32	501.17	1011.11	486.47
42.242	0	0.04	0.01	0	0.19	9.03	0.38	0.86	1.15	1.15	81.93	26.37	37.36	88.48	47.49	1.78	1.15	0.04	26.94	23.98	0.18	0.02	0	0	0.17	0.27	0.06	0.02	2.79	16.85	0.32	1.32	40.28	0	0	0	-2.08	11.81	-3.98	62.11	98.85	892.08	460.46	1041.88	618.27	914.33	501.21	1012.22	487.45
42.275	0	0.04	0.01	0	0.18	11.28	0.35	0.85	1.17	1.17	77.43	29.12	39.67	93.6	46.2	1.98	1.17	0.04	29.61	22.99	0.18	0.03	0	0	0.16	0.27	0.06	0.02	2.94	17.47	0.33	1.59	41.13	0	0	0	-2.43	8.59	-5	62.08	101.15	892.5	460.8	1042.12	618.54	912.62	501.74	1012.76	487.43
42.308	0	0.04	0.01	0	0.17	11.43	0.33	0.86	1.14	1.14	77.14	30.68	40.02	92.24	45.54	1.93	1.14	0.04	28.96	22.84	0.21	0.03	0	0	0.15	0.27	0.06	0.01	3.06	18.57	0.35	1.73	41.59	0	0	0	-1.87	9.63	-4.71	62.39	100.22	892.34	460.63	1042.08	618.35	913.31	502.03	1012.43	487.22
42.342	0	0.04	0.01	0	0.18	10.98	0.37	1.04	1.14	1.14	78.04	30.49	39.24	92.11	47.6	1.82	1.14	0.04	28.27	22.8	0.2	0.03	0	0	0.14	0.24	0.05	0.01	3.1	21.19	0.32	1.59	41.54	0	0	0	-0.79	9.71	-3.33	63.32	96.96	892.35	461.07	1042.17	618.7	916.2	502.9	1012.02	488.04
42.375	0	0.03	0.01	0	0.17	9.42	0.33	0.97	1.14	1.14	81.16	30.12	38.28	97.5	45.99	1.61	1.14	0.04	25.48	19.96	0.21	0.02	0	0	0.14	0.26	0.05	0.01	3.05	21.3	0.33	3.83	41.43	0	0	0	0.34	3.68	-5.38	64.88	95.75	894.41	462.46	1043.04	619.21	917	505.67	1011.14	488.21
42.408	0	0.03	0.01	0	0.17	9.07	0.34	0.91	1.16	1.16	81.87	29.44	37.8	97.05	46.51	1.25	1.16	0.04	25.13	20.71	0.22	0.03	0	0	0.15	0.24	0.06	0.01	2.95	19.62	0.32	2.26	41.23	0	0	0	1.65	4.53	-6.7	66.28	98.09	895.61	464.08	1040.97	616.72	914.58	508.54	1010.54	488.22
42.442	0	0.04	0.01	0	0.14	8.48	0.26	0.7	1.19	1.19	83.05	27.45	38.46	98.48	39.84	1.07	1.19	0.03	25.03	21.43	0.33	0.05	0	0	0.14	0.21	0.05	0.02	3.16	19.97	0.34	1.53	40.62	0	0	0	-1.54	1.14	-7.4	64.35	97.91	896.27	467.1	1039.94	619.05	913.48	507.89	1010.05	491.76
42.475	0	0.04	0.01	0	0.14	7.01	0.24	0.62	1.21	1.21	85.98	24.05	37.03	98.7	37.71	1.01	1.21	0.03	23.58	19.41	0.52	0.09	0	0	0.13	0.2	0.05	0.03	3.66	19.23	0.32	1.17	39.51	0	0	0	-3.46	-0.33	-7.66	63.9	96.57	898	469.7	1041.33	620.62	915.74	511.03	1010.69	493.39
42.509	0	0.04	0.01	0	0.14	5.25	0.23	0.57	1.18	1.18	89.5	18.05	34.77	97.56	34.93	1.02	1.18	0.03	22.6	16.1	0.65	0.18	0	0	0.12	0.19	0.04	0.03	4.58	19.99	0.34	0.98	37.25	0	0	0	-1.58	3.55	-7.53	65.06	98.02	897.69	470.84	1039.59	619.88	914.15	512.87	1010.37	494.17
42.542	0	0.04	0.01	0.01	0.14	4.34	0.23	0.54	1.29	1.29	91.32	13.99	33.08	98	33.67	1.02	1.29	0.03	22.8	14.65	0.61	0.19	0	0	0.13	0.18	0.04	0.02	5.14	20	0.33	1.05	35.36	0	0	0	-4.65	2.54	-5.06	63.77	97.28	897.16	472.13	1036.92	618.46	914.48	511.48	1010.55	496.17
42.575	0	0.05	0.01	0.01	0.12	3.71	0.18	0.41	1.33	1.33	92.58	12.21	32.85	98.59	28.1	1	1.33	0.04	21.83	16.95	0.49	0.21	0	0	0.14	0.18	0.05	0.02	5.2	18.94	0.33	1.1	34.39	0	0	0	-3.09	0.77	-4.61	63.75	100.44	897.42	469.63	1042.3	621.37	915.95	511.05	1015.08	494.83
42.609	0	0.07	0.02	0.01	0.1	2.53	0.13	0.26	1.39	1.39	94.95	9.04	31.18	97.28	19.79	1.01	1.39	0.04	18.96	17.63	0.39	0.2	0	0	0.17	0.19	0.05	0.03	5.27	16.57	0.37	0.51	32.3	0	0	0	0.1	4.11	-5.28	64.88	100.68	897.64	469.64	1041.37	621.32	914.86	510.2	1014.46	495.51
42.642	0	0.08	0.02	0.01	0.08	1.94	0.1	0.2	1.38	1.38	96.12	7.4	30.21	97.88	13.33	1.12	1.38	0.03	16.84	17.15	0.38	0.16	0	0	0.19	0.21	0.06	0.06	5.17	16.45	0.38	0.85	30.94	0	0	0	-7.33	2.85	-3.89	61.25	100.9	897.53	467.9	1042.78	619.86	916.34	506.74	1016.38	493.59
42.675	0	0.08	0.02	0.01	0.08	1.49	0.09	0.18	1.39	1.39	97.03	6.17	28.39	96.97	11.18	1.29	1.39	0.04	14.45	15.62	0.35	0.1	0	0	0.18	0.23	0.04	0.06	4.72	16.06	0.39	0.94	29.74	0	0	0	-6.27	4.67	-4.25	61.3	100.62	897.22	465.99	1044.75	620.66	917.1	505.7	1016.78	491.95
42.709	0	0.08	0.03	0.01	0.08	0.94	0.09	0.16	1.36	1.36	98.12	3.95	24.61	98.25	9.77	1.34	1.36	0.05	12.06	13.71	0.32	0.05	0	0	0.17	0.26	0.04	0.04	4.3	13.91	0.39	0.93	26.81	0	0	0	-6.03	1.85	-4.02	61.47	98.72	897.02	465.17	1044.63	620.06	918.13	505.04	1015.88	491.2
42.742	0	0.08	0.03	0.01	0.08	0.89	0.09	0.14	1.3	1.3	98.22	3.47	24.46	98.41	7.84	1.46	1.3	0.05	12.74	11.33	0.29	0.04	0	0	0.2	0.26	0.04	0.04	3.85	13.28	0.39	1.2	25.98	0	0	0	-4.93	1.38	-3.76	61.74	98.8	896.65	465.14	1043.95	620.12	917.68	504.54	1015.64	491.73
42.776	0	0.09	0.04	0.01	0.09	0.59	0.09	0.12	1.13	1.13	98.82	1.98	20.93	98.15	6.61	1.39	1.13	0.05	12.45	10.11	0.19	0.03	0	0	0.22	0.27	0.04	0.04	3.39	11.3	0.38	0.52	22.39	0	0	0	-7.71	2.14	-3.91	60.7	100.27	896.59	464.08	1045.27	619.6	917.51	504.09	1016.78	489.96
42.809	0	0.09	0.04	0.01	0.09	0.5	0.1	0.12	1.04	1.04	98.99	1.56	19.64	98.23	5.79	1.32	1.04	0.05	12.63	9.31	0.14	0.03	0	0	0.23	0.26	0.05	0.04	2.6	10.77	0.35	1.72	20.88	0	0	0	-6.72	1.93	-5.78	61.44	101.78	899.71	464.62	1043.22	614.8	915.85	504.39	1016.45	488.94
42.842	0	0.08	0.04	0.01	0.09	0.52	0.1	0.12	0.99	0.99	98.96	1.6	19.91	98.71	6.03	1.25	0.99	0.05	12.87	7.3	0.12	0.03	0	0	0.2	0.28	0.05	0.04	2.46	10.42	0.34	5.98	21.05	0	0	0	-1.02	0.32	-5.41	64.35	100.78	901.22	463.8	1046.91	617.42	919.28	505.13	1018.86	489.64
42.876	0	0.08	0.05	0.01	0.1	0.38	0.11	0.11	0.89	0.89	99.25	1.14	16.81	97.54	7.1	1.31	0.89	0.05	11.58	6.27	0.1	0.03	0	0	0.16	0.32	0.04	0.03	2.42	8.35	0.35	5.43	18.79	0	0	0	1.63	3.6	-5.21	65.9	100.48	901.24	463.97	1046.8	617.54	919.66	506.11	1018.84	490.01
42.909	0	0.08	0.05	0.01	0.11	0.36	0.12	0.13	0.86	0.86	99.27	1.05	15.95	98.69	9.41	1.32	0.86	0.06	12.18	6.16	0.11	0.03	0	0.01	0.15	0.39	0.04	0.04	2.24	8.94	0.35	5.63	18.17	0	0	0	-1.28	-0.41	-3.73	64.47	95.89	901.45	463.34	1047.75	618.05	923.57	503.32	1018.57	490.27
42.942	0	0.07	0.05	0.01	0.11	0.39	0.13	0.13	0.84	0.84	99.21	1.15	16.43	97.21	10.71	1.28	0.84	0.05	12.36	5.8	0.14	0.03	0	0.01	0.15	0.41	0.05	0.04	2.2	8.4	0.35	2.5	18.82	0	0	0	-2.31	4.24	-4.83	63.59	98.62	901.19	462.95	1047.23	616.93	921.01	503.19	1018.6	489.03
42.976	0	0.07	0.05	0.01	0.11	0.42	0.13	0.14	0.73	0.73	99.15	1.18	16.81	98.58	11.85	1.57	0.73	0.05	13.29	6.11	0.12	0.03	0	0.01	0.16	0.48	0.05	0.05	1.63	8.04	0.38	1.78	18.99	0	0	0	-2.97	0.81	-3.65	63.53	96.91	901.57	461.74	1048.25	616.29	923.43	501.77	1019.41	488.32
43.009	0	0.07	0.04	0.01	0.12	0.51	0.15	0.15	0.71	0.71	98.98	1.28	17.9	97.3	13.99	1.8	0.71	0.05	15.4	7.13	0.14	0.03	0	0.01	0.15	0.45	0.05	0.05	1.55	8.1	0.38	1.56	19.59	0	0	0	-3.1	4.07	-2.81	62.96	102.28	900.78	460.21	1048.94	615.9	921.09	499.99	1022.65	487.87
43.042	0	0.07	0.04	0.01	0.13	0.54	0.17	0.17	0.65	0.65	98.92	1.37	17.61	96.32	18.07	1.74	0.65	0.04	15.46	7.62	0.1	0.03	0	0.01	0.14	0.44	0.05	0.04	1.15	7.82	0.36	1.54	20.06	0	0	0	-4.76	5.67	-3.74	62.3	102.31	901.32	460.39	1046.55	612.78	919.45	499.25	1021.01	486.84
43.076	0	0.06	0.04	0.01	0.14	0.6	0.19	0.19	0.54	0.54	98.8	1.56	18.03	95.13	21.14	1.67	0.54	0.04	15.79	8.39	0.08	0.03	0	0.01	0.15	0.51	0.05	0.04	0.9	7.42	0.37	0.87	20.87	0	0	0	-1	7.14	-0.98	64.08	101.65	901.17	458.89	1048.65	613.79	922.85	498.12	1023.98	487.9
43.109	0	0.06	0.04	0.01	0.16	0.68	0.24	0.24	0.51	0.51	98.65	1.61	18.03	97.54	25.66	1.7	0.51	0.04	17.48	8.66	0.08	0.02	0	0.01	0.16	0.47	0.05	0.03	0.82	7.91	0.34	0.78	21.09	0	0	0	-3.24	3.61	-4.1	62.88	96.85	901.72	457.81	1050.19	614.29	924.25	498.3	1020.09	484.36
43.143	0	0.05	0.04	0.01	0.18	0.81	0.27	0.29	0.43	0.43	98.38	1.95	18.9	97.27	29.39	1.79	0.43	0.04	18.26	8.4	0.06	0.02	0	0.01	0.17	0.4	0.05	0.03	0.67	8.37	0.3	0.57	22.3	0	0	0	-3.44	4.13	-4.08	62.69	99.56	900.97	458.58	1048	612.99	921.37	499.2	1019.87	484.73
43.176	0	0.05	0.03	0.01	0.2	1.06	0.34	0.36	0.4	0.4	97.89	2.41	20.09	95.79	34.81	1.84	0.4	0.04	20.4	9.62	0.06	0.02	0	0.01	0.17	0.35	0.05	0.02	0.66	8.02	0.27	0.33	23.63	0	0	0	-4.32	6.38	-1.75	62.48	101.04	901.36	457.37	1050.25	613.33	923.52	496.88	1023.89	485.3
43.209	0	0.04	0.03	0.01	0.24	1.07	0.41	0.45	0.37	0.37	97.86	2.48	19.22	95.87	39.65	2.18	0.37	0.05	20.27	9.05	0.05	0.02	0	0.01	0.17	0.32	0.05	0.02	0.67	8.31	0.26	0.27	23.82	0	0	0	-3.59	6.27	-3.17	62.61	101.03	901.63	458.06	1049.03	612.72	922.05	498.02	1022.23	484.98
43.243	0	0.03	0.03	0	0.28	1.42	0.55	0.64	0.32	0.32	97.17	3.66	20.19	96.96	47.83	1.83	0.32	0.04	20.34	9.9	0.05	0.02	0	0.01	0.17	0.28	0.04	0.02	0.67	9.07	0.25	0.33	26.31	0	0	0	-3.47	4.68	-2.74	62.91	98.76	902.46	456.83	1051.06	613	924.98	496.88	1022.91	484.13
43.276	0	0.03	0.03	0	0.33	1.52	0.69	0.8	0.32	0.32	96.95	3.96	19.72	96.46	52.96	1.69	0.32	0.05	21.13	8.91	0.05	0.02	0	0.01	0.17	0.27	0.05	0.02	0.69	9.65	0.26	0.28	26.58	0	0	0	-2.14	5.48	-4.46	63.18	98.39	901.49	456.94	1049.28	612.5	922.67	498.09	1019.91	483.15
43.309	0	0.03	0.02	0	0.36	1.63	0.78	0.98	0.32	0.32	96.74	5.46	19.66	96.2	57.17	1.67	0.32	0.05	19.57	9.41	0.05	0.02	0	0.01	0.16	0.26	0.06	0.03	0.69	10.26	0.25	0.21	27.98	0	0	0	-4.07	5.84	-3.13	62.52	96.3	902.56	456.71	1050.05	612.23	925.49	495.51	1021.08	483.86
43.343	0	0.02	0.02	0	0.39	2.2	0.89	1.14	0.31	0.31	95.6	7.2	21.56	96.35	60.8	1.53	0.31	0.05	21.6	9.47	0.07	0.02	0	0.01	0.15	0.25	0.06	0.04	0.72	10.53	0.25	0.11	29.69	0	0	0	-3.79	5.63	-3.07	62.71	96.93	903.3	456.52	1051.31	612.56	926.2	495.62	1022.41	483.81
43.376	0	0.02	0.02	0	0.41	2.28	0.98	1.27	0.31	0.31	95.44	8.56	21.37	96.62	63.14	1.59	0.31	0.05	21.87	9.38	0.07	0.02	0	0.01	0.16	0.23	0.07	0.04	0.72	10.81	0.25	0.26	29.88	0	0	0	-1.61	5.24	-4.52	63.4	98.22	901.93	457.1	1049.66	612.76	923.12	498.27	1020.2	483.42
43.409	0	0.02	0.02	0	0.4	2.83	0.98	1.41	0.3	0.3	94.34	9.3	23.19	98.62	64.33	1.33	0.3	0.05	22.17	9.97	0.08	0.03	0	0.01	0.14	0.2	0.06	0.03	0.66	12.34	0.23	0.1	31.71	0	0	0	-6.05	-0.65	-4.15	61.75	97.62	903.92	456.66	1052.18	613.09	925.69	495.45	1022.57	483.39
43.443	0	0.02	0.02	0	0.39	3.22	0.96	1.53	0.28	0.28	93.56	9.42	24.38	96.84	64.37	1.3	0.28	0.05	22.79	8.95	0.08	0.02	0	0	0.14	0.15	0.07	0.03	0.62	14.36	0.21	0.25	32.58	0	0	0	-1.88	4.88	-4.96	63.24	98.95	902.28	457.06	1049.87	612.53	922.69	498.37	1020.45	483.1
43.476	0	0.02	0.02	0	0.37	3.33	0.92	1.5	0.28	0.28	93.34	10.06	24.88	98.56	63.68	0.96	0.28	0.05	22.51	9.46	0.1	0.03	0	0	0.13	0.15	0.08	0.02	0.63	14.92	0.2	0.08	33.03	0	0	0	-4.46	0.86	-3.7	62.33	96.66	903.5	456.11	1052.41	613.45	926.47	495.26	1022.39	483.34
43.51	0	0.02	0.02	0	0.36	3.04	0.86	1.43	0.27	0.27	93.91	10.18	24.44	96.57	62.64	0.99	0.27	0.05	20.71	8.43	0.09	0.02	0	0	0.14	0.13	0.09	0.03	0.58	14.73	0.18	0.41	33.12	0	0	0	-1.76	5.31	-4.91	63.38	100.03	903.04	457.89	1050.42	613.19	922.75	498.94	1021.68	484.11
43.543	0	0.02	0.02	0	0.34	2.58	0.79	1.27	0.31	0.31	94.84	9.88	23.46	94.63	61	0.85	0.31	0.06	18.12	8.1	0.09	0.02	0	0	0.12	0.16	0.07	0.02	0.62	13.59	0.17	12.27	32.91	0	0	0	3.94	7.65	-2.71	67.49	98.58	905.29	458.64	1050.85	612.7	926.42	499.27	1024.21	486.76
43.576	0	0.02	0.02	0	0.3	1.7	0.61	0.94	0.36	0.36	96.61	8.4	21.12	97.99	55.59	0.81	0.36	0.06	12.75	6.14	0.1	0.02	0	0	0.11	0.2	0.05	0.02	0.66	11.86	0.16	12.32	31.8	0	0	0	6.23	2.56	-3.04	70.04	99.17	907.8	458.96	1051.71	611.73	927.49	499.85	1025.84	487.15
43.61	0	0.02	0.02	0	0.28	1.24	0.55	0.81	0.39	0.39	97.52	7.11	19.02	93.12	53.06	0.92	0.39	0.06	9.37	4.72	0.08	0.01	0	0	0.1	0.23	0.05	0.03	0.8	10.49	0.15	9.52	30.67	0	0	0	5.88	8.98	-3.05	69.32	98.92	907.19	459.4	1049.49	610.05	926.29	499.87	1024.37	487.04
43.643	0	0.02	0.02	0	0.28	1.08	0.53	0.73	0.43	0.43	97.84	6.13	17.99	98.41	51.7	0.91	0.43	0.05	8.83	4.82	0.1	0.02	0	0	0.11	0.26	0.05	0.06	0.82	9.37	0.16	8.52	29.68	0	0	0	6.63	1.38	-3.89	70.28	97.83	906.7	459.87	1048.32	610.66	925.31	500.11	1022.31	487.47
43.676	0	0.03	0.02	0	0.29	0.98	0.55	0.71	0.52	0.52	98.04	5.3	16.97	97.78	51.7	1.08	0.52	0.05	8.95	5.53	0.11	0.03	0	0	0.13	0.29	0.05	0.09	0.89	8.55	0.17	5.16	28.73	0	0	0	1.69	3.08	-5.51	66.59	97.59	905.66	459.99	1047.63	610.14	923.58	500.7	1019.98	485.52
43.71	0	0.03	0.02	0	0.31	1.07	0.6	0.7	0.61	0.61	97.85	4.62	17.31	97.07	52.25	1.19	0.61	0.04	12.41	5.55	0.11	0.04	0	0.01	0.15	0.31	0.05	0.12	0.92	7.71	0.18	1.61	27.83	0	0	0	-0.49	4.5	-3.23	65.34	96.78	904.7	459.56	1046.97	609.81	924.67	498.12	1020.73	486.38
43.743	0	0.03	0.02	0	0.34	1.37	0.71	0.8	0.64	0.64	97.27	4.77	18.53	91.71	55.19	1.47	0.64	0.03	16.35	5.98	0.1	0.04	0	0.01	0.17	0.31	0.06	0.13	0.88	7.74	0.17	1.35	28.01	0	0	0	1.45	9.98	-2.18	65.77	97.3	904.59	458.85	1048.88	610.93	926.17	498.55	1022.72	486.46
43.777	0	0.03	0.03	0	0.36	1.27	0.74	0.74	0.78	0.78	97.46	4.64	17.65	92.51	54.72	1.54	0.78	0.03	17.92	6.1	0.11	0.04	0	0.01	0.18	0.39	0.06	0.17	0.98	6.2	0.17	20.85	26.54	0	0	0	5.45	9.43	-2.18	68.44	97.86	904.8	458.61	1048.23	610.74	925.58	498.27	1022.81	487.18
43.81	0	0.03	0.03	0	0.4	0.97	0.82	0.78	0.87	0.87	98.06	5.31	14.89	95.37	56.39	1.86	0.87	0.03	16.11	5.18	0.11	0.03	0	0.01	0.18	0.47	0.06	0.14	1.1	5.51	0.15	19.26	25.04	0	0	0	3.68	6.88	-1.49	68.18	94	906.86	459.37	1049.84	611.47	929.8	497.29	1023.37	488.29
43.843	0	0.03	0.03	0	0.46	0.62	0.9	0.84	0.87	0.87	98.2	6.23	10.69	89.76	58.4	2.2	0.87	0.03	11.32	5.08	0.09	0.03	0	0.01	0.19	0.51	0.07	0.12	1.19	4.9	0.15	9.33	23.38	0	0	0	5.07	11.15	-1.69	68.36	97.65	906.01	460.28	1048.36	610.36	926.83	500.53	1023.7	488.2
43.877	0	0.03	0.04	0	0.54	0.39	1.07	0.88	1.04	1.04	97.86	7.43	6.14	98.02	60.6	2.12	1.04	0.03	8.66	5.26	0.1	0.02	0	0.01	0.19	0.68	0.06	0.1	1.35	4	0.14	13.03	20.67	0	0	0	5.75	2.5	-2.75	70.08	94.64	908.37	461.58	1049.16	611.43	929.04	500.71	1023.01	489.45
43.91	0	0.03	0.04	0	0.56	0.33	1.08	0.84	1.14	1.14	97.84	7.08	4.68	97.05	59.9	2.12	1.14	0.03	8.21	5.03	0.09	0.02	0	0.01	0.17	0.74	0.05	0.07	1.39	3.53	0.14	4.7	19.38	0	0	0	4.52	4.53	-3.93	68.76	96.3	907.37	461.43	1048.7	611.32	926.72	501.58	1022.09	488.22
43.943	0	0.03	0.04	0	0.51	0.36	0.99	0.78	1.13	1.13	98.02	6.11	5.83	94.33	58.06	2.02	1.13	0.03	8.89	4.77	0.1	0.02	0	0.01	0.17	0.67	0.05	0.06	1.28	3.59	0.15	2.53	19.81	0	0	0	1.65	7.94	-3.81	66.34	97.52	906.53	461.22	1048.76	611.55	925.75	500.69	1022.43	487.87
43.977	0	0.03	0.05	0.01	0.51	0.4	1.03	0.72	1.24	1.24	97.95	5.68	6.47	97.04	57.12	1.8	1.24	0.03	12.67	5.23	0.11	0.02	0	0.02	0.15	0.75	0.04	0.04	1.26	2.92	0.15	2.12	18.78	0	0	0	1.18	4.55	-3.92	65.57	98.82	905.51	461.2	1049.68	614.16	924.79	500.18	1022.95	488.69
44.01	0	0.03	0.04	0.01	0.43	0.54	0.86	0.62	1.17	1.17	98.28	4.2	9.82	95.79	53.23	1.8	1.17	0.03	15.99	5.61	0.11	0.02	0	0.02	0.14	0.71	0.04	0.03	1.18	3.12	0.17	1.78	19.79	0	0	0	-0.42	6.38	-3.22	64.48	99.57	904.49	460.72	1050.34	614.7	924.8	500.21	1023.65	488.24
44.043	0	0.04	0.04	0.01	0.38	0.65	0.74	0.54	1.19	1.19	98.51	3.21	12.1	96.4	49.76	1.86	1.19	0.03	18.46	6.08	0.11	0.02	0	0.02	0.13	0.79	0.03	0.03	1.19	3.18	0.18	0.76	20.27	0	0	0	-1.39	5.56	-2.97	63.83	99.48	903.4	460.27	1050.25	615.18	924.43	499.73	1023.2	487.92
44.077	0	0.04	0.04	0.01	0.32	0.85	0.62	0.48	0.97	0.97	98.31	2.44	15.19	95.33	46.31	1.86	0.97	0.03	20.58	8.15	0.09	0.02	0	0.02	0.15	0.58	0.04	0.03	1.14	3.56	0.22	0.63	21.53	0	0	0	-4.47	6.92	-1.86	62.51	98.32	902.59	459.62	1050.37	614.73	925.52	498.51	1023.2	487.28
44.11	0	0.04	0.03	0.01	0.32	1.08	0.64	0.52	0.91	0.91	97.84	2.72	17.03	96.55	47.73	1.75	0.91	0.03	22.35	11.73	0.1	0.03	0	0.02	0.14	0.54	0.03	0.02	1.09	4.2	0.21	0.35	22.81	0	0	0	-6.77	5.34	-1.95	61.86	97.79	903.63	458.02	1051.77	613.42	926.91	496.16	1024.11	485.47
44.144	0	0.04	0.03	0.01	0.29	1.51	0.58	0.51	0.81	0.81	96.98	2.97	20.34	96.19	46.72	1.65	0.81	0.02	24.16	14.76	0.1	0.05	0	0.02	0.15	0.43	0.04	0.02	0.95	5.1	0.21	0.47	24.97	0	0	0	-3.56	5.86	-3.49	62.78	99.66	903.76	459.75	1049.78	613.6	923.87	498.44	1022.85	486.78
44.177	0	0.05	0.03	0	0.25	1.89	0.5	0.48	0.68	0.68	96.23	3.88	22.96	95.98	44.49	1.69	0.68	0.02	24.72	15.85	0.09	0.04	0	0.02	0.15	0.4	0.04	0.01	0.87	5.79	0.2	0.52	26.7	0	0	0	-3.24	6.14	-2.65	62.95	99.27	903.64	459	1051.65	614.51	925.66	498.83	1024.14	486.35
44.21	0	0.04	0.02	0	0.25	2.03	0.51	0.51	0.65	0.65	95.95	4.45	23.45	96.44	45.81	1.56	0.65	0.03	24.25	15.14	0.09	0.05	0	0.02	0.14	0.37	0.04	0.01	0.85	6.13	0.2	0.31	27.59	0	0	0	-4.6	5.5	-2.79	62.33	102.05	903.54	459.54	1050.8	614.19	923.51	498.25	1024.94	487.04
44.244	0	0.04	0.02	0	0.23	2.01	0.45	0.49	0.59	0.59	95.98	4.81	23.99	96.32	43.63	1.64	0.59	0.03	23.11	13.89	0.07	0.04	0	0.02	0.12	0.33	0.04	0.01	0.81	6.96	0.2	0.47	28.09	0	0	0	-4.55	5.68	-2.39	62.69	99.37	904.61	459.18	1052.79	614.49	926.85	498.9	1025.43	486.38
44.277	0	0.04	0.02	0	0.24	2	0.46	0.52	0.55	0.55	96	5.14	23.79	96.18	45.02	1.65	0.55	0.03	22.16	12.14	0.06	0.03	0	0.01	0.11	0.31	0.03	0.02	0.81	7.27	0.2	0.25	28.52	0	0	0	-3.94	5.87	-2.84	62.63	100.62	904.1	459.83	1051.36	614.73	924.79	498.63	1024.78	487.34
44.31	0	0.03	0.02	0	0.24	1.81	0.44	0.56	0.47	0.47	96.38	5.6	23.19	97.73	45.09	1.65	0.47	0.04	19.27	9.74	0.06	0.03	0	0.01	0.1	0.25	0.03	0.02	0.75	8.95	0.2	0.38	29.09	0	0	0	-4.85	3.2	-3.28	62.68	98.74	905.31	459.18	1053.55	614.88	927.25	499.01	1025.11	485.94
44.344	0	0.03	0.02	0	0.21	2.52	0.39	0.66	0.4	0.4	94.97	9.72	26.44	96.31	45.76	1.69	0.4	0.05	17.89	8.59	0.05	0.03	0	0.01	0.08	0.16	0.03	0.02	0.61	12.03	0.23	0.18	32.8	0	0	0	-4.01	5.69	-2.88	62.7	99.86	904.63	459.96	1052.29	615.36	925.9	498.84	1025.11	487.46
44.377	0	0.03	0.02	0	0.19	2.69	0.35	0.6	0.39	0.39	94.62	10.08	27.61	98.6	42.92	1.45	0.39	0.05	18.62	8.1	0.08	0.03	0	0.01	0.09	0.17	0.03	0.02	0.67	13.02	0.22	0.15	33.05	0	0	0	-7.65	-0.73	-3.54	61.75	96.14	906	457.99	1054.84	614.71	929.31	496.44	1024.72	484.69
44.41	0	0.03	0.01	0	0.18	3.65	0.35	0.68	0.35	0.35	92.7	13.52	30.19	95.35	44.03	1.53	0.35	0.05	20.08	7.5	0.11	0.04	0	0.01	0.09	0.15	0.03	0.03	0.68	14.68	0.23	0.17	35.12	0	0	0	-1.08	6.89	-3.58	64.03	95.26	904.51	458.37	1053.39	616.07	928.41	498.26	1022.87	485.96
44.444	0	0.02	0.01	0	0.18	4.94	0.34	0.78	0.33	0.33	90.11	16.36	32.79	96.4	44.43	1.53	0.33	0.05	22.93	6.91	0.14	0.04	0	0.01	0.09	0.14	0.03	0.03	0.81	17.83	0.25	0.37	36.51	0	0	0	-4.39	5.57	-3.57	62.72	98.59	904.05	459.35	1052.1	614.48	925.9	500.15	1023.4	485.49
44.477	0	0.02	0.01	0	0.2	5.03	0.41	0.95	0.33	0.33	89.94	15.8	32.1	96.71	47.98	1.75	0.33	0.06	23.76	6.42	0.15	0.04	0	0.01	0.11	0.14	0.04	0.04	0.88	18.58	0.26	0.23	36.26	0	0	0	-7.87	5.09	-2.91	61.48	99.74	903.95	459.45	1052.13	614.13	925.65	498.96	1024.49	485.66
44.511	0	0.02	0.01	0	0.22	4.99	0.46	1.17	0.3	0.3	90.03	16.54	31.5	97.79	50.98	1.8	0.3	0.06	22.93	6.19	0.11	0.04	0	0.01	0.14	0.14	0.04	0.06	1.01	20.59	0.24	0.14	36.6	0	0	0	-7.85	3.06	-2.42	61.73	98.87	904.32	459.12	1052.2	613.64	926.62	498.15	1024.7	485.68
44.544	0	0.02	0.01	0	0.23	4.28	0.46	1.12	0.33	0.33	91.43	15.21	30.15	97.76	50.96	1.67	0.33	0.06	21.34	6.48	0.12	0.04	0	0.01	0.15	0.17	0.05	0.07	1.19	19.86	0.23	18.38	35.98	0	0	0	-1.77	3.12	-2.28	65.49	96.71	908.54	461.02	1053.19	613.77	930.36	499.22	1026.49	488.73
44.577	0	0.02	0.01	0	0.25	2.69	0.5	1.04	0.37	0.37	94.62	11.77	25.82	94.74	52.3	1.49	0.37	0.05	16.49	6.97	0.13	0.04	0	0.01	0.15	0.19	0.05	0.09	1.39	16.94	0.22	15.12	34.13	0	0	0	4.51	7.55	-1.91	69.13	98.23	908.8	461.14	1052.69	613.03	929.88	501.66	1027.33	489.26
44.611	0	0.03	0.02	0	0.27	1.5	0.5	0.81	0.41	0.41	97	7.07	20.97	96.81	50.23	1.26	0.41	0.04	12.82	6.2	0.13	0.04	0	0.01	0.18	0.2	0.06	0.14	1.58	13.21	0.2	13.86	30.64	0	0	0	0.92	4.94	-1.06	67.85	97.92	909.66	460.23	1052.28	610.08	930.8	499.32	1028.08	488.14
44.644	0	0.03	0.02	0	0.27	1.39	0.5	0.76	0.45	0.45	97.23	6.62	20.28	98.59	50.06	1.27	0.45	0.04	12.3	6.14	0.13	0.05	0	0.01	0.2	0.2	0.08	0.2	1.47	11.86	0.19	6.64	30.2	0	0	0	1.18	0.76	-1.31	68.31	97.05	912.52	460.69	1053.83	610.03	933.11	498.33	1029.71	488.98
44.677	0	0.03	0.02	0	0.25	1.3	0.46	0.64	0.41	0.41	97.4	5.88	20.18	96.89	47.37	1.18	0.41	0.04	12.67	5.06	0.1	0.06	0	0.01	0.23	0.19	0.11	0.28	1.4	10.51	0.17	1.1	29.41	0	0	0	-0.87	4.81	-1.32	66.44	96.16	912.77	460.44	1055.42	611.22	934.51	497.36	1030.29	488.8
44.711	0	0.03	0.02	0	0.24	1.29	0.43	0.54	0.42	0.42	97.42	4.82	20.49	98.43	44.32	1.17	0.42	0.04	15.14	4.28	0.11	0.1	0	0.01	0.23	0.21	0.12	0.29	1.6	9.14	0.16	0.55	28.11	0	0	0	-2.64	1.29	-1.85	64.88	99.78	914.99	459.74	1060.46	613.9	935.74	496	1035.26	488.87
44.744	0	0.03	0.02	0.01	0.17	1.51	0.28	0.34	0.42	0.42	96.97	4.56	23.74	98.29	34.16	1.09	0.42	0.04	18.72	3.54	0.17	0.19	0	0.01	0.23	0.21	0.14	0.31	1.56	8.46	0.17	0.5	27.74	0	0	0	-4.97	-1.75	-1.74	63.72	96.33	917.2	459.98	1061.23	613	939.01	494.2	1035.19	488.9
44.778	0	0.04	0.03	0.01	0.15	1.04	0.22	0.25	0.42	0.42	97.91	3.54	21.81	97.4	28.26	1.07	0.42	0.04	15.27	2.54	0.22	0.24	0	0.01	0.19	0.26	0.16	0.21	1.94	7.32	0.16	0.6	26.11	0	0	0	-2.99	-3.89	-1.64	64.73	100.08	918.86	459.26	1063.54	612.63	939.11	494.96	1038.98	488.49
44.811	0	0.04	0.03	0.01	0.12	1	0.17	0.19	0.42	0.42	98	3.41	22.7	97.15	22.23	1.15	0.42	0.05	15	2.02	0.21	0.24	0	0.01	0.21	0.31	0.17	0.21	2.03	6.04	0.16	0.56	25.85	0	0	0	-4.37	-4.35	-2.6	63.86	98.49	921.58	459.99	1066.64	613.69	942.1	495.12	1040.41	489.26
44.844	0	0.04	0.03	0.01	0.11	0.95	0.14	0.16	0.4	0.4	98.09	3.34	23.14	98.15	18.35	1.13	0.4	0.06	14.41	1.81	0.2	0.19	0	0.01	0.23	0.29	0.19	0.23	1.94	5.78	0.16	0.82	25.73	0	0	0	-3.89	-2.15	-0.92	64.52	96.82	923.48	459.96	1068.46	613.97	946.1	494.43	1042.8	489.65
44.878	0	0.05	0.03	0.01	0.1	0.82	0.12	0.13	0.41	0.41	98.37	2.83	22.59	97.85	14.4	1.12	0.41	0.08	13.75	1.74	0.17	0.16	0	0.01	0.23	0.29	0.21	0.22	1.88	4.28	0.15	0.39	24.67	0	0	0	-3.83	-2.91	-0.81	64.37	95.94	925.04	459.85	1069.44	613.56	947.86	493.13	1043.75	490.2
44.911	0	0.05	0.03	0.01	0.09	0.78	0.11	0.11	0.38	0.38	98.43	2.67	22.94	98.33	10.97	1.09	0.38	0.1	13.76	1.21	0.17	0.15	0	0.02	0.21	0.3	0.19	0.24	1.69	3.65	0.15	0.63	24.29	0	0	0	-4.09	-1.63	0.09	64.39	98.71	926.5	458.74	1071.12	612.37	948.69	491.47	1047.38	489.86
44.944	0	0.06	0.03	0.01	0.08	0.64	0.09	0.09	0.37	0.37	98.72	2.41	21.92	97.03	7.96	1.21	0.37	0.11	11.54	1.13	0.19	0.24	0	0.02	0.18	0.29	0.17	0.27	1.62	3.64	0.15	0.33	23.63	0	0	0	-3.3	4.57	2.9	65.45	102.35	930.36	458.68	1073.76	610.4	952.43	489.26	1054.73	492.55
44.978	0	0.06	0.04	0.01	0.08	0.47	0.09	0.08	0.36	0.36	99.05	1.77	19.54	97.98	6.27	1.11	0.36	0.13	9.92	0.99	0.2	0.44	0	0.03	0.16	0.29	0.17	0.31	1.33	2.66	0.13	0.23	21.69	0	0	0	0.45	2.58	4.24	67.14	104.5	932.51	458.41	1077.14	611.7	955.31	487.92	1059.52	495.66
45.011	0	0.06	0.04	0.01	0.08	0.46	0.09	0.08	0.34	0.34	99.08	1.82	19.5	98.67	5.88	1.02	0.34	0.13	9.14	0.88	0.16	0.52	0	0.03	0.16	0.27	0.16	0.29	1.3	2.66	0.12	0.23	21.86	0	0	0	-1.79	-0.46	4.17	65.47	103.31	931.83	457.74	1077.87	612.58	955.76	487.38	1058.85	494.06
45.044	0	0.06	0.04	0.01	0.08	0.37	0.08	0.08	0.31	0.31	99.25	1.46	17.94	98.49	4.4	0.96	0.31	0.14	8.16	0.93	0.18	0.46	0	0.03	0.17	0.25	0.15	0.27	1.13	2.37	0.11	0.57	20.47	0	0	0	-5.42	-1.12	5.1	63.77	104.56	933.09	458.25	1078.27	610.76	956.73	487.31	1061.06	494.16
45.078	0	0.06	0.04	0.01	0.08	0.42	0.08	0.07	0.25	0.22	99.16	1.57	19.16	97.82	3.65	0.83	0.22	0.12	9.4	0.75	0.17	0.27	0	0.03	0.18	0.19	0.14	0.25	0.8	2.54	0.1	0.8	20.93	0	0	0	-9.02	-2.99	6.46	61.72	106.2	933.06	457.18	1081.16	611.86	958.59	484.82	1064.34	494.49
45.111	0	0.06	0.04	0.01	0.07	0.47	0.08	0.07	0.25	0.22	99.07	1.68	20.11	97.36	3.01	0.86	0.22	0.11	10.35	0.6	0.17	0.19	0	0.03	0.21	0.19	0.14	0.25	0.82	2.5	0.11	0.46	21.33	0	0	0	-5.72	-3.96	7.4	62.64	99.9	933.96	456.78	1082.19	612.79	963.17	484.86	1062.62	494.31
45.145	0	0.06	0.04	0.01	0.07	0.55	0.08	0.07	0.31	0.17	98.9	1.83	21.5	96	2.79	0.97	0.17	0.09	12.13	0.51	0.22	0.23	0	0.04	0.27	0.17	0.14	0.31	0.79	3	0.11	0.31	21.9	0	0	0	-4.74	-6.11	7.83	62.96	102.26	936.01	457.2	1081.84	610.78	963.45	483.04	1064.87	496.05
45.178	0	0.06	0.04	0.01	0.07	0.52	0.08	0.07	0.33	0.17	98.96	1.94	21.13	96.75	2.88	1.03	0.17	0.08	10.48	0.53	0.23	0.26	0	0.04	0.32	0.17	0.12	0.33	0.84	3.21	0.12	0.37	22.25	0	0	0	-10.17	-5.04	8.63	61.14	102.97	939.02	458.51	1085.96	611.93	967.43	483.11	1069.39	497.4
45.211	0	0.06	0.04	0.01	0.07	0.5	0.08	0.07	0.33	0.17	99	1.98	20.89	97.36	2.88	0.9	0.17	0.08	9.5	0.55	0.2	0.41	0	0.04	0.33	0.16	0.1	0.26	0.82	3.21	0.12	0.49	22.39	0	0	0	-10.63	-3.96	9.37	61.25	100.97	940.41	459.84	1086.54	611.82	969.84	484.87	1069.9	498.43
45.245	0	0.06	0.04	0.01	0.07	0.45	0.07	0.07	0.39	0.17	99.09	1.93	20.21	98.18	2.5	0.89	0.17	0.07	8.08	0.56	0.2	0.52	0	0.04	0.39	0.12	0.11	0.2	0.77	3.1	0.12	0.44	22.24	0	0	0	-9.34	-2.05	9.06	61.8	101.21	941.15	458.67	1088.12	611.33	970.54	485.64	1071.13	496.87
45.278	0	0.06	0.03	0.01	0.07	0.46	0.07	0.07	0.41	0.16	99.07	2.08	20.51	97.84	2.31	0.84	0.16	0.05	7.57	0.62	0.22	0.83	0	0.04	0.41	0.1	0.09	0.16	0.75	3.09	0.13	0.31	22.7	0	0	0	-6.32	-2.93	10.47	62.42	101.57	942.08	458.81	1089.67	613.31	973.06	483.29	1073.24	500.04
45.311	0	0.06	0.03	0.01	0.07	0.5	0.07	0.07	0.39	0.17	99	2.16	21.16	98.01	2.41	0.82	0.17	0.05	8.5	0.71	0.22	1.25	0	0.05	0.39	0.08	0.07	0.13	0.67	2.85	0.13	0.32	22.95	0	0	0	-6.98	-2.51	10.69	62.11	103.59	942.99	459.25	1089.77	612.57	973.04	482.46	1074.89	501.33
45.345	0	0.06	0.04	0.01	0.07	0.47	0.07	0.07	0.36	0.17	99.06	2.02	20.56	97.15	2.54	0.89	0.17	0.05	8.22	0.76	0.23	1.44	0	0.05	0.36	0.06	0.06	0.11	0.57	2.7	0.12	0.33	22.51	0	0	0	-10.38	-4.36	10.74	61.11	102.69	943.35	459.54	1091.95	613.38	974.48	484.51	1075.99	500.04
45.378	0	0.06	0.04	0.01	0.07	0.46	0.07	0.07	0.32	0.16	99.08	1.93	20.36	97.38	2.53	0.95	0.16	0.05	8.44	0.78	0.2	1.22	0	0.04	0.32	0.06	0.06	0.17	0.53	2.5	0.11	0.27	22.22	0	0	0	-4.2	-3.92	10.64	63.51	100.39	943.35	457.93	1090.18	611.68	974.53	483.28	1073.67	499.01
45.411	0	0.06	0.04	0.01	0.07	0.46	0.07	0.07	0.29	0.16	99.08	1.99	20.43	98.26	2.43	0.81	0.16	0.05	8.04	0.82	0.2	0.76	0	0.05	0.29	0.06	0.05	0.18	0.5	2.27	0.1	0.5	22.42	0	0	0	-13.45	-1.83	10.35	60.33	102.07	943.89	457.46	1092.29	610.8	974.84	482.24	1075.85	496.89
45.445	0	0.06	0.04	0.01	0.07	0.44	0.07	0.07	0.28	0.16	99.13	1.97	20.08	98.4	2.11	0.9	0.16	0.05	7.21	0.75	0.17	0.57	0	0.04	0.28	0.04	0.05	0.24	0.45	1.99	0.08	0.22	22.36	0	0	0	-7.67	-1.41	12.49	62.07	102.99	943.52	456.99	1092.03	610.53	976.14	481.35	1077.42	500.08
45.478	0	0.06	0.04	0.01	0.07	0.39	0.08	0.07	0.35	0.18	99.22	1.63	18.9	97.79	2.31	0.9	0.18	0.05	7.59	0.86	0.18	0.52	0	0.05	0.34	0.04	0.05	0.35	0.44	1.84	0.08	0.34	21.17	0	0	0	-10.39	-3.05	11.04	61.28	103.89	944.48	457.18	1091.69	609.17	974.75	481.41	1077.25	498.33
45.512	0	0.06	0.04	0.01	0.07	0.47	0.07	0.07	0.32	0.17	99.06	2.01	20.51	98.11	2.58	0.95	0.17	0.05	8.23	0.84	0.2	0.76	0	0.04	0.32	0.04	0.05	0.24	0.4	1.54	0.07	0.34	22.47	0	0	0	-13.23	-2.24	11.24	60.33	103.93	945.63	458.21	1096.13	613.05	977.62	483.24	1080.34	499.06
45.545	0	0.06	0.03	0.01	0.07	0.55	0.07	0.07	0.32	0.19	98.89	2.39	21.99	98.57	2.61	0.97	0.19	0.05	9	0.85	0.24	0.92	0	0.05	0.32	0.04	0.05	0.22	0.39	1.29	0.08	0.14	23.6	0	0	0	-9.09	0.82	10.98	60.93	103.8	946.51	458.23	1098.68	617.3	979.42	482.37	1081.55	500.88
45.578	0	0.06	0.03	0.01	0.07	0.57	0.07	0.07	0.29	0.19	98.85	2.42	22.19	98.64	2.84	1.04	0.19	0.06	9.46	0.79	0.33	1.24	0	0.05	0.29	0.04	0.06	0.2	0.39	1.17	0.07	0.07	23.67	0	0	0	-8.35	0.59	12	61.58	102.25	947.89	459.13	1097.52	615.24	981.12	482.32	1081.4	502.29
45.612	0	0.06	0.03	0.01	0.07	0.55	0.07	0.07	0.29	0.2	98.9	2.27	21.67	98.7	3.02	1.13	0.2	0.07	9.46	0.86	0.38	1.45	0	0.05	0.29	0.03	0.07	0.2	0.36	0.93	0.07	0.06	23.24	0	0	0	-7.48	-0.35	10.65	61.57	105.41	947.79	458.85	1098.26	616.11	978.97	482.36	1082.49	502.17
45.645	0	0.06	0.03	0.01	0.07	0.54	0.07	0.07	0.25	0.2	98.92	2.37	21.54	98.73	3.47	1.23	0.2	0.07	8.63	0.88	0.38	1.41	0	0.05	0.25	0.03	0.08	0.22	0.35	0.85	0.07	0.07	23.54	0	0	0	-8.77	-0.25	10.6	61.43	103.31	948.2	459.42	1097.67	615.77	979.65	482.86	1081.26	501.5
45.678	0	0.06	0.03	0.01	0.07	0.5	0.07	0.07	0.21	0.21	98.99	2.45	20.97	98.19	4.18	1.53	0.21	0.09	7.05	0.9	0.33	1.02	0	0.04	0.18	0.03	0.07	0.2	0.34	0.68	0.06	0.07	23.74	0	0	0	-6.69	-2.03	10.92	62.19	105.91	948.75	459.42	1097.83	615.03	979.22	482.78	1083.24	502.71
45.712	0	0.06	0.04	0.01	0.08	0.38	0.08	0.07	0.2	0.2	99.23	1.9	18.48	97.75	4.73	1.67	0.2	0.1	5.4	0.92	0.25	1.05	0	0.05	0.16	0.03	0.07	0.16	0.29	0.46	0.04	0.22	22.12	0	0	0	-6.12	-3.13	10.93	63.3	104.3	949.91	460.08	1094.34	610.54	978.74	482.66	1081.14	502.51
45.745	0	0.06	0.04	0.01	0.08	0.35	0.08	0.07	0.19	0.19	99.29	1.8	17.84	96.44	4.64	2.08	0.19	0.11	4.61	0.85	0.19	0.64	0	0.05	0.12	0.03	0.06	0.14	0.28	0.42	0.04	0.27	21.77	0	0	0	-11.07	-5.5	9.68	61.44	105.98	949.48	461.81	1094.94	612.42	976.86	484.86	1081.42	502.2
45.779	0	0.06	0.04	0.01	0.08	0.28	0.08	0.08	0.19	0.19	99.44	1.41	15.75	96.11	4.76	2.26	0.19	0.12	3.46	0.94	0.18	0.85	0	0.05	0.1	0.04	0.06	0.14	0.25	0.28	0.03	0.34	20.26	0	0	0	-8.8	-5.96	10.32	62.3	105.81	949.8	461.75	1095.11	612.29	977.78	484.82	1082	503.15
45.812	0	0.06	0.04	0.01	0.09	0.25	0.08	0.08	0.19	0.19	99.51	1.2	14.57	97.18	4.65	2.85	0.19	0.13	3.39	0.94	0.18	0.87	0	0.05	0.09	0.04	0.06	0.15	0.23	0.22	0.03	0.33	19.15	0	0	0	-12.38	-4.3	9.2	61.24	106.77	949.77	462.5	1094.23	611.93	975.96	484.78	1081.21	502.73
45.845	0	0.06	0.05	0.01	0.09	0.23	0.08	0.08	0.19	0.19	99.54	1.1	14.05	97.1	4.33	2.72	0.19	0.12	3.56	0.91	0.18	0.71	0	0.05	0.09	0.04	0.06	0.15	0.23	0.19	0.03	0.41	18.54	0	0	0	-11.16	-4.45	9.3	61.8	106.07	949.69	462.6	1094.49	612.42	976.32	486.12	1081.13	502.44
45.879	0	0.07	0.05	0.01	0.09	0.22	0.08	0.07	0.2	0.2	99.56	1.03	13.63	96.68	3.98	2.46	0.2	0.11	3.55	0.97	0.17	0.94	0	0.07	0.09	0.04	0.05	0.13	0.23	0.13	0.03	0.16	18.08	0	0	0	-10.88	-5.14	9.63	62.2	105.27	949.47	463.3	1093.26	611.45	976.16	487.51	1080.31	502.79
45.912	0	0.07	0.05	0.01	0.09	0.21	0.08	0.07	0.21	0.21	99.59	0.92	13.07	97.95	3.32	2.25	0.21	0.09	3.87	1.07	0.13	1.09	0	0.08	0.1	0.04	0.05	0.11	0.22	0.11	0.03	0.31	17.28	0	0	0	-8.75	-2.68	9.62	62.84	103.59	948.55	462.49	1093.5	612.73	976.51	487.69	1079.08	502.1
45.945	0	0.07	0.05	0.01	0.09	0.2	0.08	0.07	0.21	0.21	99.61	0.87	12.81	98.09	2.63	2.06	0.21	0.07	4.02	1.19	0.11	1.22	0	0.09	0.13	0.04	0.06	0.11	0.22	0.1	0.03	0.35	16.83	0	0	0	-8.88	-2.31	10.28	62.82	103.99	948.3	461.98	1092.5	610.96	976.33	486.53	1079.12	502.31
45.979	0	0.07	0.05	0.01	0.08	0.2	0.08	0.07	0.19	0.19	99.6	0.88	13.05	97.42	2.03	2.01	0.19	0.06	3.99	1.18	0.1	1.07	0	0.09	0.14	0.04	0.07	0.11	0.21	0.08	0.03	0.12	16.94	0	0	0	-9.82	-3.85	9.02	62.25	105.42	948.52	462.07	1092.35	611.09	974.65	486.28	1078.97	501.48
46.012	0	0.08	0.05	0.01	0.08	0.19	0.08	0.06	0.18	0.18	99.62	0.82	12.56	98.33	1.63	2.03	0.18	0.06	4.03	1.22	0.09	1.25	0	0.1	0.18	0.04	0.08	0.14	0.21	0.08	0.03	2.74	16.39	0	0	0	-9.96	-1.61	9.04	62.58	105.3	947.92	461.85	1090.6	609.55	973.58	485.87	1077.76	501.21
46.045	0	0.08	0.06	0.02	0.09	0.15	0.09	0.07	0.21	0.2	99.69	0.65	10.63	98.19	1.87	1.99	0.2	0.06	3.77	1.28	0.09	1.03	0	0.11	0.21	0.05	0.08	0.15	0.23	0.07	0.03	20.06	14.74	0	0	0	-5.83	-2.03	9.21	63.83	107.86	947.01	461.03	1091.91	611.92	972.91	485.24	1079.38	502.48
46.079	0	0.09	0.07	0.02	0.1	0.12	0.09	0.07	0.25	0.2	99.77	0.46	7.99	98.74	2.01	1.82	0.2	0.05	3.52	1.46	0.1	0.76	0	0.11	0.25	0.06	0.07	0.18	0.24	0.05	0.03	49.55	12.4	0	0	0	-8.81	-0.17	9.51	63.02	105.34	948.84	461.94	1092.19	610.78	975.33	485.48	1079.3	502.41
46.112	0	0.09	0.08	0.02	0.1	0.11	0.1	0.07	0.29	0.21	99.78	0.43	7.28	98.44	1.94	1.98	0.21	0.05	3.35	1.46	0.11	0.79	0	0.13	0.29	0.06	0.08	0.19	0.23	0.05	0.03	13.74	11.81	0	0	0	-10.54	-1.27	9.27	62.51	104.7	948.67	461.64	1091.29	609.2	974.77	485.43	1078.31	501.01
46.146	0	0.09	0.09	0.02	0.11	0.09	0.1	0.07	0.31	0.22	99.79	0.33	5.31	98.61	1.84	2.18	0.22	0.05	3	1.45	0.13	0.74	0	0.17	0.31	0.06	0.09	0.22	0.22	0.04	0.03	2.54	10.1	0	0	0	-11.1	0.69	8.6	62.91	101.28	949.64	463.64	1088.52	607.75	974.79	487.08	1075.08	501.19
46.179	0	0.1	0.09	0.02	0.11	0.08	0.1	0.07	0.4	0.22	99.78	0.33	4.61	98.76	1.75	2.3	0.22	0.05	3.28	1.59	0.13	0.78	0	0.21	0.4	0.06	0.09	0.19	0.2	0.05	0.04	1.09	9.33	0	0	0	-5.16	-0.09	8.27	65.76	100.85	949.17	464.08	1086.37	607.39	973.36	488.53	1073.31	501.98
46.212	0	0.1	0.09	0.02	0.11	0.08	0.1	0.07	0.44	0.24	99.78	0.33	4.39	97.48	1.79	2.61	0.22	0.05	3.64	1.73	0.14	1.21	0	0.24	0.44	0.06	0.11	0.19	0.19	0.06	0.04	0.86	9.01	0	0	0	-5.9	-3.72	9.5	65.51	97.1	948.24	463.31	1083.49	604.54	974.28	485.1	1069.87	502.17
46.246	0	0.1	0.09	0.02	0.11	0.08	0.11	0.07	0.54	0.3	99.78	0.33	4.33	98.77	1.97	2.39	0.26	0.05	4.43	2.39	0.15	1.31	0	0.3	0.54	0.07	0.11	0.19	0.19	0.06	0.05	0.75	8.74	0	0	0	-6.69	-0.07	8.49	64.74	99.99	947.5	462.09	1085.15	606.06	972.54	485.66	1071.48	500.07
46.279	0	0.1	0.09	0.02	0.11	0.08	0.11	0.07	0.53	0.29	99.78	0.33	4.38	98.56	2.05	2.22	0.25	0.05	4.27	2.37	0.12	0.81	0	0.29	0.53	0.07	0.11	0.21	0.2	0.07	0.05	0.25	8.85	0	0	0	-3.08	0.87	8.25	66.54	99.31	946.93	462.31	1084.48	607.08	972.02	486.56	1070.34	500.62
46.312	0	0.1	0.09	0.02	0.11	0.08	0.11	0.07	0.59	0.31	99.78	0.33	4.67	98.6	1.8	2.28	0.23	0.06	4.18	2.27	0.13	0.52	0	0.31	0.59	0.07	0.12	0.25	0.21	0.08	0.05	0.24	9.13	0	0	0	-4.11	0.74	6.82	64.93	100.21	943.5	459.67	1086.23	609.77	969.63	485.22	1068.95	498.6
46.346	0	0.1	0.09	0.02	0.11	0.09	0.1	0.07	0.68	0.33	99.78	0.33	5.03	98.51	1.71	2.49	0.2	0.07	4.28	1.97	0.13	0.27	0	0.33	0.68	0.08	0.12	0.26	0.22	0.1	0.06	0.2	9.42	0	0	0	-3.24	1.03	8.58	65.57	100.21	941.87	458.91	1083.42	607.68	968.78	484.5	1068.1	497.85
46.379	0	0.09	0.09	0.02	0.11	0.09	0.1	0.07	0.81	0.31	99.78	0.33	5.37	98.64	1.94	2.83	0.17	0.07	4.33	1.83	0.09	0.12	0	0.31	0.81	0.08	0.13	0.33	0.23	0.11	0.06	0.04	9.76	0	0	0	1.19	0.58	10.98	67.71	97.24	938.31	455.92	1080.19	606.06	968.8	480.13	1064.45	497.69
46.412	0	0.09	0.09	0.02	0.11	0.1	0.11	0.07	0.92	0.32	99.78	0.33	6.24	98.55	2.72	2.68	0.16	0.06	6.13	2.01	0.07	0.09	0	0.32	0.92	0.09	0.14	0.43	0.24	0.12	0.05	0.09	10.06	0	0	0	-1.8	0.92	10.3	66.33	98.69	937.9	453.31	1080.71	603.24	967.54	478.85	1065.09	493.78
46.446	0	0.09	0.08	0.02	0.11	0.12	0.11	0.07	0.98	0.33	99.76	0.35	7.07	97.86	3.35	2.89	0.14	0.08	7.62	2.16	0.07	0.13	0	0.33	0.98	0.11	0.15	0.63	0.29	0.15	0.06	0.04	10.41	0	0	0	-4.51	2.89	10.22	64.72	97.16	937.31	452.83	1080.27	602.81	967.63	478.09	1063.72	492.48
46.479	0	0.09	0.08	0.02	0.11	0.13	0.11	0.07	1.11	0.32	99.73	0.38	7.98	97.52	3.96	2.69	0.14	0.07	8.75	2.24	0.06	0.11	0	0.32	1.11	0.13	0.14	0.7	0.3	0.17	0.07	0.1	10.99	0	0	0	-1.88	3.65	10.51	65.46	99.06	934.79	450.13	1080.56	603.35	965.96	476.41	1063.9	491.28
46.513	0	0.09	0.08	0.02	0.12	0.14	0.12	0.08	1.15	0.35	99.72	0.4	8.12	97.33	4.77	3.18	0.14	0.07	8.65	1.91	0.06	0.17	0	0.35	1.15	0.14	0.13	0.73	0.33	0.23	0.08	0.17	11.34	0	0	0	-3	4.03	9.88	64.67	97.81	933.93	450.22	1079.42	603.84	965.02	475.84	1061.7	490.64
46.546	0	0.08	0.07	0.02	0.12	0.16	0.12	0.08	1.28	0.38	99.68	0.45	9.05	93.48	5.77	3.89	0.14	0.08	9.12	2.24	0.08	0.17	0	0.38	1.28	0.15	0.12	0.7	0.32	0.28	0.08	3.67	12.26	0	0	0	1.08	8.69	8	66.14	101.27	931.71	449.74	1078.05	605.09	960.4	476.3	1060.52	491.52
46.579	0	0.08	0.07	0.01	0.12	0.16	0.12	0.09	1.16	0.37	99.68	0.47	9.04	94.74	7.38	3.97	0.14	0.07	8.96	2.38	0.08	0.1	0	0.37	1.16	0.17	0.11	0.48	0.33	0.3	0.08	7.41	12.57	0	0	0	3.62	7.54	7.97	68.06	97.53	931.53	450.35	1074.3	602.98	959.91	477.31	1056.58	490.24
46.613	0	0.07	0.06	0.01	0.12	0.23	0.12	0.1	1.02	0.37	99.54	0.7	12.03	96.82	8.99	4.45	0.12	0.07	9.92	2.72	0.09	0.1	0	0.37	1.02	0.17	0.1	0.35	0.33	0.4	0.09	3.59	15.27	0	0	0	2.81	4.92	6.21	67.4	97.24	929.14	448.87	1073.04	602.63	956.68	477.03	1053.36	487.41
46.646	0	0.07	0.05	0.01	0.12	0.26	0.13	0.1	0.85	0.39	99.48	0.78	12.89	97.03	9.91	4.11	0.12	0.07	10.33	2.99	0.14	0.1	0	0.39	0.85	0.18	0.08	0.29	0.3	0.41	0.08	0.96	16.09	0	0	0	2.32	4.57	5.43	67.16	94.73	928.26	447.01	1071.83	600.93	956.1	475.89	1050.5	483.83
46.679	0	0.06	0.05	0.01	0.11	0.32	0.11	0.1	0.68	0.42	99.36	1	15.05	96.72	9.22	4.73	0.12	0.09	10.62	2.92	0.14	0.11	0	0.42	0.68	0.19	0.06	0.23	0.29	0.49	0.08	0.47	17.82	0	0	0	3.89	5.08	5.9	67.9	94.89	927.36	445.35	1072	600.26	955.98	475.56	1050.62	482.35
46.713	0	0.06	0.04	0.01	0.1	0.48	0.1	0.1	0.47	0.35	99.05	1.53	18.73	96.84	9.42	4.44	0.1	0.1	11.86	2.61	0.16	0.11	0	0.35	0.47	0.23	0.04	0.16	0.35	0.52	0.08	0.39	20.77	0	0	0	5.3	4.88	4.57	68.58	96.91	926.56	443.11	1072.13	599.66	953.67	474.05	1050.4	479.96
46.746	0	0.05	0.04	0.01	0.1	0.47	0.1	0.11	0.35	0.35	99.05	1.59	18.69	96.84	9.92	4.85	0.1	0.13	11.32	2.19	0.16	0.1	0	0.35	0.32	0.23	0.03	0.14	0.34	0.57	0.07	0.3	21.01	0	0	0	4.6	4.88	3.88	68.14	95.65	926.12	442.59	1071.79	599.13	953.37	473.3	1048.82	479.45
46.78	0	0.05	0.03	0.01	0.1	0.56	0.1	0.11	0.35	0.35	98.88	2.12	20.3	97.02	10.5	5.02	0.09	0.17	10.77	2.06	0.14	0.06	0	0.35	0.22	0.25	0.02	0.08	0.36	0.65	0.07	0.29	22.81	0	0	0	5.16	4.58	3.2	68.34	95.54	925.99	442.13	1071.66	598.59	952.77	473.26	1048.15	478.92
46.813	0	0.05	0.03	0.01	0.1	0.61	0.1	0.11	0.38	0.38	98.78	2.29	20.84	96.99	11.28	5.02	0.09	0.19	11.24	1.77	0.13	0.05	0	0.38	0.17	0.25	0.02	0.11	0.32	0.72	0.07	0.33	23.3	0	0	0	4.2	4.64	3.41	67.86	95.27	925.08	442.26	1070.16	597.84	951.87	472.88	1046.94	478.99
46.846	0	0.05	0.03	0.01	0.1	0.63	0.1	0.11	0.38	0.38	98.74	2.38	21.25	96.26	10.85	5.41	0.09	0.21	11.31	1.86	0.12	0.04	0	0.38	0.16	0.24	0.02	0.14	0.29	0.77	0.07	0.17	23.57	0	0	0	3.7	5.77	4.14	67.69	94.49	925.91	443.49	1068.72	596.99	952.48	473.54	1046.8	479.16
46.88	0	0.05	0.03	0.01	0.1	0.73	0.1	0.12	0.46	0.46	98.54	2.83	22.39	95.78	11.59	5.12	0.12	0.25	11.74	1.89	0.12	0.04	0	0.46	0.16	0.29	0.02	0.19	0.26	0.96	0.07	0.42	24.67	0	0	0	5.5	6.39	6.43	68.8	96.47	925.63	443.74	1067.19	594.72	952.43	473.71	1048.61	481.09
46.913	0	0.05	0.03	0.01	0.11	0.68	0.11	0.13	0.49	0.49	98.64	2.5	21.4	97.14	12.89	5.57	0.11	0.25	12.11	1.85	0.1	0.05	0	0.49	0.19	0.25	0.03	0.33	0.25	1.16	0.08	0.24	23.88	0	0	0	3.98	4.37	5.68	68.28	92.57	926.95	443.72	1067.1	594.21	954.25	472.36	1046.52	479.86
46.946	0	0.05	0.03	0.01	0.12	0.59	0.13	0.14	0.5	0.46	98.83	2.1	19.25	96.97	16.22	5.02	0.12	0.21	11.56	1.94	0.1	0.05	0	0.46	0.21	0.25	0.03	0.5	0.26	1.16	0.08	2.14	22.77	0	0	0	4.44	4.67	5.61	68.91	96.28	930.35	445.54	1067.86	592.5	954.62	473.28	1050.47	482.31
46.98	0	0.05	0.04	0.01	0.16	0.35	0.18	0.17	0.74	0.44	99.3	1.24	13.67	97.87	20.8	4.92	0.11	0.17	9.32	1.53	0.08	0.04	0	0.44	0.23	0.19	0.04	0.74	0.22	1.25	0.06	8.33	19.35	0	0	0	7.45	2.85	5.69	70.72	95.23	932.25	448.1	1066.89	592.34	955.6	475.71	1050.4	484.71
47.013	0	0.05	0.05	0.01	0.2	0.22	0.24	0.2	0.86	0.37	99.51	0.8	8.24	98.73	25.85	3.96	0.11	0.12	6.72	1.13	0.05	0.03	0	0.37	0.25	0.16	0.04	0.86	0.21	1.37	0.05	7.64	16.27	0	0	0	6.83	0.23	3.96	70.95	93.73	931.23	449.02	1065.69	592.75	953.81	477.42	1047.27	484.59
47.046	0	0.05	0.06	0.01	0.23	0.18	0.29	0.23	0.82	0.33	99.42	0.67	5.84	95.71	28.96	3.41	0.11	0.08	5.64	0.95	0.05	0.03	0	0.33	0.29	0.17	0.04	0.82	0.22	1.36	0.04	10.66	15.04	0	0	0	5.32	6.48	4.62	69.85	92.48	930.02	448.93	1065.4	594.01	954.26	477.01	1046.43	484.53
47.08	0	0.05	0.07	0.01	0.25	0.14	0.34	0.24	0.67	0.3	99.32	0.76	3.05	98.45	31.16	2.65	0.1	0.05	4.5	0.77	0.04	0.03	0	0.3	0.33	0.14	0.05	0.67	0.21	1.62	0.03	5.6	13.26	0	0	0	7.94	1.26	4.51	72.31	96.95	929.71	449.04	1064.72	593.73	951.44	478	1048.16	484.57
47.113	0	0.05	0.07	0.01	0.26	0.13	0.36	0.24	0.5	0.31	99.28	0.78	2.56	97.77	31.73	2.24	0.11	0.04	5.12	0.71	0.04	0.06	0	0.31	0.36	0.13	0.05	0.5	0.22	1.66	0.03	0.99	12.66	0	0	0	-1.02	3.1	4.81	66.92	93.92	927.15	449.27	1063.14	593.38	951.14	475.9	1044.64	484.73
47.147	0	0.06	0.09	0.01	0.26	0.12	0.36	0.22	0.38	0.28	99.28	0.66	1.69	97.46	29.36	1.89	0.11	0.03	7.71	0.75	0.06	0.17	0	0.28	0.36	0.11	0.05	0.38	0.23	2.02	0.03	1.12	10.3	0	0	0	-0.29	3.76	4.3	67.35	96.23	925.49	448.9	1061.42	593.1	947.93	476.39	1043.89	483.72
47.18	0	0.06	0.1	0.01	0.24	0.1	0.32	0.19	0.35	0.26	99.35	0.5	0.87	97.97	25.61	1.39	0.11	0.02	7.7	0.89	0.06	0.13	0	0.26	0.34	0.08	0.05	0.35	0.24	2.15	0.03	0.71	8.76	0	0	0	3.96	2.62	3.55	69.82	98.97	923.81	448.56	1059.26	592.89	944.04	477.81	1042.89	482.83
47.213	0	0.07	0.1	0.01	0.2	0.1	0.26	0.15	0.38	0.26	99.49	0.33	1.93	97.72	19.79	1.21	0.11	0.02	8.56	0.76	0.07	0.11	0	0.26	0.35	0.07	0.05	0.38	0.22	2.25	0.03	0.56	8.27	0	0	0	1.3	3.2	2.54	68.35	98.28	922.05	447.89	1058.5	592.75	942.34	477.39	1040.52	481.58
47.247	0	0.08	0.11	0.02	0.18	0.08	0.22	0.12	0.56	0.26	99.55	0.33	0.66	98.68	15.97	1.07	0.11	0.02	7.16	0.78	0.08	0.08	0	0.26	0.43	0.05	0.05	0.56	0.2	2.24	0.03	0.22	6.92	0	0	0	7.36	0.43	1.29	72.4	96.87	921.43	447.25	1058.91	594.32	941.92	478.89	1038.76	481.2
47.28	0	0.09	0.11	0.02	0.16	0.08	0.18	0.1	0.92	0.26	99.63	0.33	1.25	98.22	11.72	1.08	0.11	0.02	6.39	1.02	0.08	0.06	0	0.26	0.47	0.05	0.07	0.92	0.2	2.35	0.03	0.31	7.01	0	0	0	7.72	1.94	1.35	73.21	96.21	919.92	448.92	1056.21	595.23	940.2	480.75	1036.4	481.87
47.313	0	0.09	0.12	0.02	0.16	0.06	0.18	0.1	1.55	0.26	99.64	0.33	0	93.94	11.21	0.98	0.13	0.02	5.03	1.17	0.1	0.07	0	0.26	0.52	0.04	0.1	1.55	0.2	2.31	0.03	5.88	6.35	0	0	0	8.37	8.3	3.36	73.88	95.85	914.54	450.45	1050.3	594.81	936.34	483.54	1032.19	483.57
47.347	0	0.1	0.13	0.02	0.15	0.05	0.17	0.09	1.95	0.23	99.66	0.33	0	93.95	8.8	0.92	0.14	0.03	3.82	1.22	0.09	0.06	0	0.23	0.48	0.05	0.13	1.95	0.24	2.6	0.03	3.04	4.79	0	0	0	6.49	8.29	4.21	73.49	95.02	915.67	453.27	1047.95	594.24	936.81	482.81	1031.72	487.21
47.38	0	0.1	0.13	0.02	0.14	0.05	0.15	0.08	2.2	0.23	99.69	0.33	0	98.2	6.98	0.75	0.14	0.03	3.25	0.97	0.09	0.05	0	0.23	0.44	0.05	0.19	2.2	0.24	2.53	0.04	4.07	4.82	0	0	0	5.32	2.02	0.69	73.26	97.53	914.09	455.2	1046.23	595.86	931.14	487.34	1028.66	485.74
47.413	0	0.1	0.14	0.02	0.14	0.05	0.16	0.09	1.8	0.2	99.68	0.33	0	98.4	7.25	0.67	0.15	0.03	2.74	0.76	0.11	0.04	0	0.2	0.35	0.05	0.2	1.8	0.26	2.63	0.04	2.84	4.37	0	0	0	1.41	-1.42	-0.29	69.49	102.15	912.66	453.84	1050.76	600.32	929.57	487.53	1031.66	484.21
47.447	0	0.1	0.14	0.02	0.15	0.05	0.16	0.09	0.89	0.18	99.68	0.33	0	98.7	7.44	0.6	0.18	0.03	3.32	0.62	0.12	0.05	0	0.16	0.29	0.04	0.2	0.89	0.27	2.73	0.04	4.29	4.16	0	0	0	3.46	0.34	-2.59	71.3	99.15	910.99	454.42	1049.72	601.7	928.21	491.68	1026.93	482.44
47.48	0	0.1	0.13	0.02	0.14	0.06	0.16	0.09	0.5	0.2	99.68	0.33	0	98.25	7.47	0.54	0.2	0.03	5.77	0.71	0.19	0.12	0	0.15	0.2	0.05	0.19	0.5	0.28	2.92	0.04	1.84	4.75	0	0	0	-2.01	-1.86	-1.39	67.42	101.6	910.71	455.58	1051.09	604.08	928.2	489.7	1029.7	485.2
47.514	0	0.1	0.12	0.02	0.13	0.11	0.16	0.08	0.26	0.26	99.68	0.33	5.16	97.95	6.86	0.39	0.26	0.03	14.27	1.07	0.33	0.48	0	0.17	0.16	0.06	0.19	0.17	0.32	2.93	0.05	3.11	6.51	0	0	0	-1.67	-2.66	-2.31	67.08	99.51	909.11	454.48	1051.96	605.99	928.3	490.68	1027.51	483.01
47.547	0	0.09	0.11	0.02	0.13	0.1	0.16	0.09	0.3	0.3	99.67	0.33	4.3	97.58	7.75	0.37	0.3	0.03	11.79	1.16	0.35	0.4	0	0.18	0.14	0.07	0.15	0.27	0.31	2.74	0.07	3.84	6.91	0	0	0	2.12	-3.52	-2.65	69.34	100.57	909.66	455.84	1051.1	606.34	927.33	492.79	1027.56	484.56
47.58	0	0.1	0.12	0.02	0.13	0.09	0.16	0.08	0.48	0.29	99.69	0.33	3.17	97.95	7.09	0.36	0.29	0.02	9.63	0.95	0.31	0.29	0	0.18	0.13	0.08	0.13	0.48	0.32	2.49	0.08	5.79	6.6	0	0	0	0.5	-2.66	-1.58	68.09	102.88	907.19	455.18	1049.18	604.99	924.79	492.68	1027.29	483.94
47.614	0	0.09	0.12	0.02	0.14	0.08	0.16	0.09	0.62	0.3	99.67	0.33	1.76	98.66	8.86	0.36	0.3	0.02	6.86	1.01	0.22	0.17	0	0.16	0.12	0.09	0.1	0.62	0.3	2.45	0.11	9.09	6.72	0	0	0	-3.39	0.51	-1.66	65.72	104.31	905.99	453.62	1048.6	603.69	923.09	489.72	1027.14	482.28
47.647	0	0.09	0.12	0.02	0.15	0.07	0.17	0.1	0.78	0.29	99.65	0.33	0.49	98.48	10.75	0.45	0.29	0.02	4.67	1.16	0.14	0.13	0	0.19	0.12	0.1	0.06	0.78	0.29	2.33	0.11	1.65	6.79	0	0	0	-2.9	-1.14	-2.62	65.46	106.25	905.98	450.42	1049.94	602.11	921.93	486.9	1027.92	479.45
47.68	0	0.09	0.11	0.02	0.15	0.07	0.18	0.1	0.64	0.3	99.65	0.33	0.79	97.42	11.18	0.59	0.3	0.02	4.57	1.3	0.1	0.1	0	0.2	0.12	0.11	0.05	0.64	0.27	2.07	0.11	1.55	7.16	0	0	0	-0.45	3.83	-0.95	66.25	107.12	903.37	447.63	1049.28	600.89	921.33	485.77	1028.12	477.48
47.714	0	0.08	0.1	0.02	0.15	0.08	0.18	0.11	0.45	0.31	99.63	0.33	1.94	97.65	12.7	0.85	0.31	0.03	5.45	1.38	0.11	0.1	0	0.19	0.11	0.17	0.04	0.45	0.3	1.85	0.14	0.47	8.16	0	0	0	3.73	3.36	-1.99	68.12	103.62	903.37	444.8	1051.34	601.4	923.45	485.27	1026.5	474.41
47.747	0	0.08	0.1	0.01	0.17	0.08	0.2	0.11	0.41	0.31	99.6	0.33	1.58	97.88	14.62	1.11	0.31	0.04	5.45	1.16	0.12	0.07	0	0.19	0.13	0.16	0.03	0.41	0.28	1.77	0.12	1.17	8.21	0	0	0	7.66	2.83	-1.66	70.92	103.92	905.32	444.9	1051.21	600.5	924.33	484.08	1027.93	475.88
47.781	0	0.07	0.1	0.01	0.19	0.09	0.23	0.13	0.36	0.36	99.55	0.33	1.34	97.4	17.92	1.67	0.36	0.05	5.88	0.97	0.14	0.03	0	0.19	0.15	0.2	0.03	0.35	0.34	1.68	0.14	0.79	8.49	0	0	0	7.79	3.88	-1.67	71.46	102.83	905.61	445.42	1050.14	599.32	924.54	484.77	1026.98	475.84
47.814	0	0.07	0.1	0.01	0.2	0.09	0.25	0.15	0.42	0.34	99.51	0.34	1.47	94.98	20.11	1.99	0.34	0.04	6.24	0.92	0.11	0.02	0	0.16	0.14	0.2	0.03	0.42	0.32	1.73	0.13	3.11	8.88	0	0	0	5.45	7.3	-1.22	70.09	100.37	903.95	446.18	1048.07	598.6	924.43	485.93	1024.26	475.52
47.847	0	0.07	0.09	0.01	0.21	0.11	0.28	0.16	0.55	0.33	99.45	0.41	2.11	97.31	22.45	1.79	0.33	0.04	7.95	1.32	0.09	0.02	0	0.15	0.14	0.19	0.03	0.55	0.31	1.75	0.13	2.96	9.29	0	0	0	1.55	4.06	-2.03	68.48	99.54	906.14	449.13	1047.39	599.25	924.8	485.3	1024.09	478.15
47.881	0	0.06	0.09	0.01	0.24	0.11	0.32	0.2	0.82	0.36	99.35	0.56	1.71	97.82	26.68	2.11	0.36	0.05	7.88	1.04	0.1	0.02	0	0.15	0.13	0.19	0.03	0.82	0.31	1.85	0.11	3.9	9.85	0	0	0	3.2	2.99	-1.45	71.12	98.08	912.27	452.38	1050.44	599.54	930.48	486.42	1028.49	482.74
47.914	0	0.06	0.09	0.01	0.25	0.1	0.34	0.2	0.75	0.33	99.33	0.59	0.31	96.44	27.58	1.85	0.33	0.05	5.85	0.8	0.08	0.01	0	0.14	0.1	0.19	0.04	0.75	0.27	1.77	0.1	6.32	9.47	0	0	0	5.41	5.51	-3.7	72.56	101.2	909.35	456.08	1045.15	600.03	923.31	493.96	1023.92	483.03
47.947	0	0.06	0.09	0.01	0.27	0.09	0.37	0.22	0.63	0.34	99.25	0.69	0	98.2	29.72	1.65	0.34	0.05	5.53	0.7	0.1	0.01	0	0.13	0.09	0.19	0.04	0.63	0.28	1.88	0.1	8.26	9.27	0	0	0	-0.16	-2.02	-2.23	68.5	99.6	908.97	456.24	1048.07	603.78	926.25	491.1	1025.67	485.14
47.981	0	0.06	0.1	0.01	0.31	0.08	0.44	0.25	0.52	0.33	99.11	0.86	0	98.72	33.03	1.41	0.33	0.06	4.82	0.83	0.15	0.02	0	0.15	0.09	0.22	0.04	0.52	0.26	1.69	0.09	18.44	8.44	0	0	0	1.62	-0.29	-2.9	69.15	100.53	908.31	457.3	1049.84	607.75	925.86	493.61	1026.13	486.44
48.014	0	0.06	0.1	0.01	0.29	0.09	0.43	0.24	0.34	0.34	99.14	0.8	0	97.43	32.19	1.16	0.34	0.05	5.72	0.93	0.18	0.04	0	0.15	0.08	0.19	0.05	0.24	0.27	1.75	0.09	2.5	8.72	0	0	0	-1.33	-3.83	-4.45	67.85	97.55	909.55	459.85	1049.19	607.84	926.72	497.35	1023.61	486.06
48.047	0	0.06	0.1	0.01	0.27	0.11	0.42	0.22	0.34	0.34	99.17	0.71	0.67	96.37	30.54	0.91	0.34	0.04	10.2	1.1	0.31	0.12	0	0.15	0.08	0.19	0.05	0.2	0.27	1.84	0.1	5.63	8.66	0	0	0	-9.32	-5.61	-5.47	63.06	105.16	910.36	459.46	1055.37	610.49	925.24	497.81	1029.69	485.65
48.081	0	0.06	0.09	0.01	0.23	0.14	0.34	0.19	0.39	0.39	99.32	0.51	3.46	98.49	26	0.73	0.39	0.04	13.08	1.34	0.62	0.37	0	0.14	0.08	0.16	0.05	0.17	0.29	2.3	0.09	2.18	9.37	0	0	0	-1.5	-1.12	-5.88	67.48	106.63	912.51	462.24	1055.58	612.7	925.59	503	1031.11	487.69
48.114	0	0.06	0.1	0.01	0.24	0.14	0.36	0.2	0.47	0.47	99.28	0.57	2.61	98.13	27.38	0.72	0.47	0.04	12.28	1.25	0.79	0.37	0	0.12	0.05	0.16	0.05	0.11	0.36	2.25	0.1	23.17	9.25	0	0	0	-0.72	-2.19	-5.62	68.83	110.98	913.79	466.04	1053.74	611.77	923.34	508.6	1032.78	490.21
48.148	0	0.07	0.09	0.01	0.21	0.1	0.29	0.17	0.57	0.57	99.41	0.45	1.23	96.87	24	0.62	0.57	0.03	7.13	1.51	1.13	0.47	0	0.09	0.04	0.14	0.05	0.08	0.43	2.33	0.1	14.09	9.5	0	0	0	-7.17	-4.84	-5.18	65.54	111.82	914.09	469.57	1051.96	611.67	922.44	510.79	1032.75	492.51
48.181	0	0.07	0.1	0.01	0.2	0.1	0.27	0.16	0.6	0.6	99.47	0.39	1.26	97.76	21.77	0.61	0.6	0.03	6.65	1.56	1	0.41	0	0.06	0.04	0.13	0.05	0.07	0.58	2.68	0.1	18.75	9.22	0	0	0	-5.27	-3.11	-5.16	65.58	106.59	914.35	470.24	1055.72	618.25	927.05	509.39	1032.71	495.29
48.214	0	0.07	0.1	0.01	0.19	0.09	0.24	0.14	0.67	0.67	99.51	0.34	1.2	97.95	19.83	0.53	0.67	0.02	5.73	1.77	0.83	0.37	0	0.05	0.04	0.13	0.06	0.05	0.71	2.73	0.11	15.12	9.11	0	0	0	-3.52	2.68	-6.6	66.63	100.45	912.67	471.58	1053.09	618.58	927.57	512.43	1026.49	494.98
48.248	0	0.08	0.09	0.02	0.15	0.11	0.19	0.12	0.78	0.78	99.63	0.33	3.64	96.29	13.85	0.48	0.78	0.02	7.22	1.58	0.83	0.5	0	0.04	0.04	0.13	0.06	0.06	1.09	3.3	0.13	12.91	9.67	0	0	0	-8.4	-5.72	-5.48	63.07	105.07	913.43	471.31	1057.1	621.54	927.8	510.18	1031.95	496.34
48.281	0	0.08	0.09	0.02	0.15	0.12	0.18	0.11	0.86	0.86	99.64	0.33	4.81	97.76	12.35	0.56	0.86	0.02	9.63	1.52	1.01	0.77	0	0.04	0.04	0.13	0.06	0.07	1.27	3.32	0.13	4.23	9.63	0	0	0	-8.01	-3.13	-4.47	63.96	104.19	914	473.33	1056.76	621.78	929.4	513.37	1032.42	497.71
48.314	0	0.09	0.09	0.02	0.14	0.14	0.17	0.11	1.02	1.02	99.65	0.33	6.13	98.48	11.04	0.76	1.02	0.03	12.14	1.4	1.09	1.22	0	0.03	0.04	0.12	0.05	0.09	1.56	3.72	0.15	3.18	9.72	0	0	0	-6.87	1.13	-4.84	63.45	100.73	911.6	473.16	1056.59	625.11	929.68	512.44	1029.42	498.39
48.348	0	0.09	0.1	0.02	0.15	0.14	0.18	0.11	1.34	1.34	99.65	0.33	6	98.69	10.5	0.92	1.34	0.03	13.14	1.23	1.14	1.32	0	0.03	0.04	0.15	0.04	0.12	2.15	4.15	0.16	7.88	9.28	0	0	0	-9.38	-0.39	-5.01	61.52	107.35	909.66	472.25	1056.95	626.27	925.02	511.14	1031.56	497.94
48.381	0	0.1	0.1	0.02	0.13	0.12	0.15	0.09	1.33	1.33	99.7	0.33	5.7	97.71	7.07	0.96	1.33	0.03	10.85	1.4	0.84	1.37	0	0.03	0.06	0.18	0.04	0.13	2.18	3.85	0.17	9.99	9.1	0	0	0	-5.35	-3.24	-2.96	63.98	108.67	911.63	473.04	1060.66	628.64	928.81	513.77	1036.65	500.39
48.414	0	0.1	0.1	0.02	0.13	0.12	0.14	0.08	1.5	1.5	99.73	0.33	5.62	98.07	5.69	0.96	1.5	0.04	8.82	1.61	0.6	0.62	0	0.02	0.09	0.2	0.04	0.14	2.6	3.35	0.18	9.12	9.56	0	0	0	-11.26	-2.36	-5.51	61.42	104.12	910.41	470.76	1059.8	626.67	928.3	510.75	1031.32	495.62
48.448	0	0.1	0.09	0.02	0.12	0.13	0.13	0.08	1.7	1.7	99.74	0.37	6.82	98.7	5.05	1.1	1.7	0.05	8.18	1.57	0.43	0.25	0	0.02	0.09	0.29	0.03	0.11	3.76	3.41	0.2	4.85	10.85	0	0	0	-11.94	-0.35	-2.4	61.41	107.32	909.51	467.24	1063.12	627.43	930.04	505.56	1036.86	495.17
48.481	0	0.1	0.08	0.02	0.12	0.13	0.12	0.08	1.49	1.49	99.73	0.4	7.47	98.74	4.78	1.3	1.49	0.06	8.11	1.51	0.34	0.18	0	0.02	0.12	0.34	0.02	0.13	3.32	3.11	0.22	4.16	11.3	0	0	0	-11.28	0.18	-4.33	61.24	110.95	909.83	462.57	1065.07	624.5	927.78	502.87	1037.93	489.55
48.515	0	0.09	0.08	0.02	0.12	0.16	0.13	0.08	1.4	1.4	99.67	0.4	8.93	98.6	5.47	1.51	1.4	0.06	11.41	1.58	0.34	0.1	0	0.02	0.13	0.42	0.02	0.15	3.67	3.21	0.26	1.55	11.46	0	0	0	-9.1	-0.73	-4.18	61.61	112.13	909.97	460.18	1063.55	620.52	926.55	500.74	1037.89	487.39
48.548	0	0.09	0.08	0.02	0.12	0.17	0.13	0.09	1.2	1.2	99.67	0.41	9.02	98.15	5.9	1.6	1.2	0.06	11.33	1.43	0.32	0.11	0	0.02	0.14	0.44	0.02	0.17	3.31	3.07	0.27	2.86	11.56	0	0	0	-9.98	2.15	-2.64	61.38	103.95	910.74	458.7	1064.97	620.75	933.15	496.43	1036.7	487.29
48.581	0	0.09	0.07	0.02	0.12	0.18	0.13	0.09	0.98	0.98	99.64	0.46	9.81	97.86	6.31	1.89	0.98	0.07	11.36	1.21	0.38	0.15	0	0.02	0.14	0.47	0.02	0.22	2.81	3.05	0.27	1.81	12.3	0	0	0	-9.28	2.89	-2.65	61.64	107.72	912.09	456.36	1068.02	619.78	933.4	495.37	1040.64	485.2
48.615	0	0.08	0.07	0.01	0.12	0.23	0.13	0.09	0.71	0.71	99.54	0.57	11.98	97.95	7.39	2.35	0.71	0.07	12.76	1.34	0.36	0.14	0	0.02	0.14	0.56	0.02	0.2	2.29	2.8	0.25	0.79	13.86	0	0	0	-6.15	2.68	-1.15	62.67	106.07	912.17	454.49	1069.61	620.01	936.27	493.88	1041.97	485.01
48.648	0	0.07	0.06	0.01	0.13	0.27	0.14	0.11	0.65	0.65	99.46	0.64	12.79	98.11	9.94	3.31	0.65	0.08	13.81	1.25	0.33	0.16	0	0.02	0.11	0.56	0.02	0.15	2.07	2.86	0.24	0.58	14.66	0	0	0	-8.64	2.25	-1.52	61.78	106.37	912.83	453.42	1070.87	619.15	936.78	492.66	1042.75	483.29
48.681	0	0.06	0.05	0.01	0.14	0.34	0.14	0.13	0.58	0.58	99.32	0.78	14.39	98.01	12.45	4.23	0.58	0.07	15.2	1.31	0.37	0.19	0	0.03	0.11	0.58	0.02	0.11	1.89	2.9	0.23	0.54	16.08	0	0	0	-5.84	2.5	-1.04	62.4	106.12	913.25	452.75	1072.3	620.09	938.22	492.57	1043.96	483.63
48.715	0	0.05	0.04	0.01	0.15	0.48	0.16	0.15	0.45	0.77	99.05	1.04	16.61	98.05	16.2	4.77	0.45	0.06	17.13	1.65	0.39	0.23	0	0.03	0.13	0.77	0.02	0.07	1.45	2.94	0.22	0.55	18.09	0	0	0	-4.66	2.42	-0.62	62.67	103.85	914.04	451.87	1073.41	620.37	940.61	490.88	1044.21	483.62
48.748	0	0.05	0.04	0.01	0.15	0.52	0.18	0.17	0.42	0.71	98.95	1.16	16.95	86.48	18.88	4.5	0.42	0.05	17.19	1.73	0.37	0.24	0	0.03	0.1	0.71	0.02	0.05	1.37	3.24	0.2	0.57	18.9	0	0	0	1.63	12.72	-0.28	65.11	97.01	916.29	453.19	1073.12	619.85	945.57	493.6	1042.19	484.85
48.782	0	0.05	0.04	0.01	0.16	0.53	0.2	0.19	0.34	0.88	98.94	1.27	16.6	95.81	21.89	4.45	0.34	0.06	16.16	1.45	0.37	0.27	0	0.03	0.08	0.88	0.02	0.03	0.95	3.21	0.17	0.39	19.53	0	0	0	-4.24	6.35	-0.98	62.95	99.94	917.21	452.85	1074.37	619.1	944.5	491.85	1044.1	483.62
48.815	0	0.04	0.04	0.01	0.17	0.63	0.22	0.21	0.29	0.9	98.74	1.49	17.47	91.66	25.25	3.71	0.29	0.05	17.14	1.6	0.36	0.24	0	0.03	0.07	0.9	0.03	0.03	0.77	3.34	0.15	0.3	20.61	0	0	0	-0.08	10.01	-0.26	65.14	93.13	919.81	454.8	1073.37	618.07	949.39	493.68	1042.17	485.56
48.848	0	0.04	0.04	0.01	0.18	0.66	0.26	0.23	0.29	0.78	98.68	1.56	17.3	97.3	28.01	2.42	0.29	0.04	17.37	1.74	0.32	0.19	0	0.03	0.07	0.78	0.03	0.05	0.8	3.95	0.15	0.12	20.89	0	0	0	-4.34	4.08	-2.14	63.62	99.64	922.39	454.79	1075.8	616.82	947.14	494	1046.26	483.94
48.882	0	0.04	0.03	0.01	0.18	0.92	0.28	0.28	0.23	0.67	98.16	2.5	19.58	94.71	32.37	1.97	0.23	0.04	17.39	1.51	0.32	0.16	0	0.03	0.06	0.67	0.03	0.05	0.69	4.89	0.15	0.18	23.88	0	0	0	-1.43	7.57	-2.22	64.9	94.82	923.35	456.22	1074.63	617.19	949.48	494.49	1043.89	485.7
48.915	0	0.03	0.03	0.01	0.17	1.27	0.28	0.3	0.2	0.58	97.46	3.37	22.3	98.26	33.09	1.64	0.2	0.04	19.4	1.51	0.35	0.11	0	0.03	0.06	0.58	0.04	0.08	0.63	5.8	0.15	0.37	25.79	0	0	0	-6.01	1.84	-2.32	63.35	98.95	925.03	457.48	1075.62	616.45	948.52	495.28	1047.03	486.02
48.948	0	0.04	0.03	0.01	0.16	1.1	0.26	0.27	0.22	0.55	97.79	2.96	21.62	98.08	30.26	1.32	0.22	0.03	18.56	1.63	0.41	0.11	0	0.03	0.06	0.55	0.03	0.1	0.69	6.22	0.16	0.28	24.95	0	0	0	-4.11	2.33	-2.82	64.18	98.13	925.72	458.49	1074.67	616.04	948.48	496.64	1046.11	486.7
48.982	0	0.04	0.03	0.01	0.15	1.17	0.23	0.25	0.21	0.34	97.66	3.13	22.7	95.7	27.8	1.26	0.21	0.03	18.89	1.68	0.33	0.09	0	0.03	0.07	0.34	0.04	0.11	0.71	7.08	0.16	0.28	25.31	0	0	0	-6.84	6.49	-2.05	63.17	98.62	925.6	459.38	1073.22	614.23	948.1	497.19	1046.18	486.84
49.015	0	0.04	0.03	0.01	0.14	1.13	0.21	0.23	0.22	0.36	97.74	2.96	22.69	98.21	26.11	1.18	0.22	0.04	18.98	1.77	0.36	0.11	0	0.03	0.07	0.36	0.04	0.16	0.81	6.92	0.16	3.53	24.96	0	0	0	-0.15	1.98	-1.65	67.18	100.02	927.9	459.83	1074.58	614.84	949.4	498.49	1048.95	488.82
49.048	0	0.04	0.03	0.01	0.14	1.08	0.21	0.22	0.23	0.37	97.83	3.17	22.42	98.16	26.26	0.98	0.23	0.04	17.38	2.04	0.37	0.12	0	0.02	0.08	0.37	0.04	0.17	0.95	6.42	0.17	10.64	25.39	0	0	0	2.33	2.11	-1.9	69.2	97.69	930.06	460.98	1077.45	616.97	953.06	501.35	1050.06	489.71
49.082	0	0.04	0.03	0.01	0.14	0.77	0.21	0.22	0.27	0.36	98.47	2.36	19.58	96.32	25.45	0.94	0.27	0.04	14.94	1.82	0.28	0.11	0	0.02	0.09	0.36	0.03	0.16	1.26	6.89	0.17	12.49	23.5	0	0	0	1.53	5.67	-2.33	68.62	95.61	930.52	462.51	1076.3	617.16	953.48	501.51	1048.5	490.89
49.115	0	0.04	0.03	0.01	0.14	0.67	0.21	0.21	0.29	0.38	98.67	2.05	18.41	98.42	24.63	0.94	0.29	0.04	14.16	1.98	0.43	0.18	0	0.02	0.09	0.38	0.03	0.12	1.44	6.41	0.18	7.36	22.61	0	0	0	-1.35	1.33	-3.84	66.94	97.61	932.3	465.21	1075.77	617.28	951.87	503.17	1048.88	492.37
49.149	0	0.05	0.04	0.01	0.15	0.51	0.22	0.21	0.36	0.36	98.97	1.47	16.05	98.72	24.08	0.88	0.36	0.04	13.68	2.47	0.5	0.33	0	0.01	0.09	0.32	0.02	0.05	1.98	7.13	0.18	7.19	20.51	0	0	0	-3.87	0.27	-4.21	65.84	100.27	933.71	468.03	1075.65	617.49	950.85	506.1	1050.39	494.06
49.182	0	0.05	0.04	0.01	0.17	0.52	0.25	0.24	0.37	0.37	98.96	1.34	15.44	97.85	26.73	0.87	0.37	0.04	15.07	2.6	0.51	0.34	0	0.01	0.09	0.26	0.02	0.04	2.56	7.91	0.19	1.49	19.92	0	0	0	-4.11	2.9	-3.78	65.75	97.26	931.51	469.6	1072.1	617.57	949.95	507.11	1046.51	495.4
49.215	0	0.05	0.04	0.01	0.18	0.62	0.28	0.26	0.38	0.38	98.77	1.31	16.31	97.13	28.25	0.88	0.38	0.04	18.43	2.51	0.69	0.52	0	0.01	0.08	0.25	0.02	0.04	3.01	7.8	0.19	2.79	19.77	0	0	0	-5.55	-4.4	-4.16	64.37	101.62	932.68	469.12	1075.95	619.83	949.7	507.24	1050.61	495.24
49.249	0	0.06	0.05	0.01	0.19	0.41	0.27	0.23	0.48	0.48	99.18	0.91	13.03	97.85	26.04	0.73	0.48	0.03	16.23	2.81	0.69	0.73	0	0.01	0.06	0.22	0.02	0.04	4.1	7.18	0.21	6.24	17.16	0	0	0	-3.79	2.92	-4.79	66.03	98.23	934.78	472.82	1075.64	621.11	952.15	511.08	1049.52	498.09
49.282	0	0.06	0.06	0.01	0.2	0.32	0.27	0.22	0.58	0.58	99.35	0.77	11.03	95.99	25.73	0.66	0.58	0.03	14.32	3.26	0.7	0.86	0	0.01	0.06	0.24	0.02	0.04	4.38	6.86	0.21	14.4	16.02	0	0	0	-2.91	6.12	-3.38	65.89	103.61	932.18	473.04	1073.68	620.99	948.08	512.07	1050.87	499.07
49.315	0	0.07	0.06	0.01	0.2	0.22	0.26	0.2	0.69	0.69	99.47	0.65	8.21	98.64	24.59	0.68	0.69	0.03	10.38	3.77	0.66	1.17	0	0.01	0.06	0.31	0.02	0.1	5	5.9	0.25	13.21	14.77	0	0	0	-10.27	0.57	-3.19	62.33	101.86	931.69	471.58	1074.07	620.45	948.86	507.47	1050.24	497.58
49.349	0	0.08	0.07	0.01	0.2	0.15	0.24	0.17	0.83	0.83	99.52	0.57	5.47	97.65	21.55	0.73	0.83	0.03	7.35	4	0.49	0.94	0	0.02	0.08	0.39	0.02	0.16	6.07	4.12	0.28	4.64	12.8	0	0	0	-8.39	3.37	-2.73	63.18	100.07	933.2	470.47	1075.26	619.91	951.43	504.81	1051.27	497.88
49.382	0	0.09	0.08	0.02	0.18	0.15	0.2	0.14	0.89	0.89	99.59	0.47	5.93	98.77	17.67	0.78	0.89	0.03	7.34	4.15	0.43	0.73	0	0.02	0.09	0.42	0.02	0.22	5.86	3.7	0.29	7.33	12.49	0	0	0	-8.35	0.09	-1.9	62.85	100.95	930.83	468.53	1074.88	619.65	950.23	504.17	1050.86	496.09
49.415	0	0.09	0.08	0.02	0.16	0.14	0.18	0.12	0.94	0.94	99.65	0.44	6.11	98.58	14.2	0.93	0.94	0.03	7.22	3.71	0.39	0.47	0	0.02	0.09	0.46	0.03	0.26	6.03	3.09	0.3	1.68	12.03	0	0	0	-7.18	-0.79	-1.96	63.13	98.12	929.93	466.7	1075.55	620.25	951.53	502.45	1049.35	494.71
49.449	0	0.1	0.08	0.02	0.15	0.16	0.16	0.1	1	1	99.68	0.43	7.92	97.65	10.88	0.81	1	0.04	10.22	3.96	0.44	0.33	0	0.03	0.11	0.47	0.03	0.19	6.26	2.36	0.28	1.1	11.91	0	0	0	-5.94	3.36	-1.93	63.28	97.92	927.12	465.26	1074.66	620.93	949.9	501.99	1047.46	493.59
49.482	0	0.1	0.07	0.02	0.13	0.24	0.15	0.1	0.98	0.98	99.51	0.51	11.44	96.11	9.89	0.77	0.98	0.05	15.34	4.84	0.56	0.3	0	0.02	0.12	0.48	0.02	0.17	5.57	2.45	0.28	1.07	13.02	0	0	0	-5.99	5.97	-2.01	62.61	98.87	924.16	464.4	1073.22	621.53	947.19	501.68	1045.67	492.84
49.516	0	0.1	0.07	0.02	0.13	0.44	0.16	0.09	1.09	1.09	99.12	0.64	15.92	98.22	9.69	0.8	1.09	0.05	24.27	5.61	0.64	0.19	0	0.02	0.14	0.51	0.03	0.2	5.21	2.4	0.28	0.85	13.74	0	0	0	-6.07	1.94	-2.93	62.73	96.93	923.56	463.9	1072.39	621.2	946.79	501.36	1043.25	491.75
49.549	0	0.1	0.07	0.02	0.12	0.5	0.15	0.09	1.07	1.07	99	0.65	17.39	98.36	8.2	0.88	1.07	0.06	24.94	5.81	0.65	0.21	0	0.02	0.15	0.44	0.03	0.19	4.54	2.67	0.25	0.41	14.55	0	0	0	-7.51	-1.53	-3.53	62.18	98.18	923.29	462.66	1072.15	619.95	945.38	499.88	1043.07	490.17
49.582	0	0.09	0.06	0.02	0.11	0.55	0.14	0.09	1.01	1.01	98.89	0.69	18.54	97.47	7.49	0.98	1.01	0.06	25.41	5.94	0.59	0.17	0	0.02	0.13	0.44	0.03	0.16	3.85	2.86	0.26	0.44	15.25	0	0	0	-4.69	3.74	-3.35	63.36	96.64	922.3	462.86	1070.13	619.94	944.83	499.29	1041.13	491.17
49.616	0	0.09	0.06	0.01	0.11	0.61	0.14	0.09	1.04	1.04	98.78	0.83	19.49	98.68	7.86	1.06	1.04	0.07	24.5	7.64	0.49	0.18	0	0.02	0.12	0.39	0.03	0.15	3.31	2.91	0.24	0.36	16.55	0	0	0	-5.02	-0.43	-2.69	63.57	99.24	921.1	461.8	1069.09	617.7	942.89	500.28	1041.55	489.48
49.649	0	0.09	0.05	0.01	0.11	0.63	0.14	0.09	0.99	0.99	98.74	0.9	19.7	98.69	8.89	1.07	0.99	0.07	24.11	7.9	0.4	0.2	0	0.02	0.13	0.36	0.04	0.16	2.98	2.72	0.24	0.39	17.05	0	0	0	-2.77	0.38	-2.99	64.84	98.17	920.85	461.3	1068.01	617.05	942.56	499.61	1040.18	489.29
49.682	0	0.09	0.05	0.01	0.11	0.61	0.14	0.1	0.91	0.91	98.79	0.98	19.49	98.69	9.62	0.89	0.91	0.06	22.15	9.85	0.32	0.17	0	0.03	0.16	0.41	0.04	0.17	2.53	2.49	0.25	0.42	17.72	0	0	0	-4.97	0.41	-2.64	63.81	98.61	919.9	461.56	1067.25	616.68	941.78	500.06	1039.77	489.03
49.716	0	0.09	0.05	0.01	0.1	0.64	0.14	0.09	0.97	0.97	98.72	1.08	19.99	98.77	9.81	0.9	0.97	0.05	21.89	11.21	0.31	0.19	0	0.04	0.18	0.52	0.05	0.19	1.65	2	0.25	0.42	18.37	0	0	0	-4.71	-0.09	-2.89	63.79	99.54	919.6	461.25	1067.25	617.03	940.9	499.41	1039.89	489.03
49.749	0	0.09	0.05	0.01	0.1	0.59	0.13	0.09	0.88	0.88	98.82	1.11	19.42	98.61	9.86	1.11	0.88	0.06	20.02	10.58	0.3	0.17	0	0.04	0.2	0.52	0.05	0.19	1.63	1.94	0.25	0.18	18.55	0	0	0	-4.63	0.69	-3.05	63.89	98.4	918.48	460.73	1066.68	617	940.61	499.54	1038.35	488.21
49.783	0	0.07	0.04	0.01	0.1	0.73	0.12	0.1	0.61	0.61	98.55	1.71	21.51	91.04	11.17	1.33	0.61	0.06	17.97	8.95	0.27	0.12	0	0.04	0.23	0.52	0.06	0.21	1.18	1.79	0.27	0.21	21.47	0	0	0	-1.95	10.41	-2.99	64.28	97.1	915.99	460.21	1064.68	617.37	939.2	499.35	1035.65	488.11
49.816	0	0.07	0.03	0.01	0.1	0.83	0.13	0.11	0.55	0.55	98.33	2.14	22.36	94.04	13.63	1.37	0.55	0.06	17.61	8.33	0.3	0.11	0	0.04	0.28	0.44	0.06	0.21	1.14	2.01	0.24	0.4	22.89	0	0	0	-3.19	8.2	-2.76	63.48	97.87	913.58	459.77	1064.24	618.39	937.61	500.03	1034.67	487.46
49.849	0	0.07	0.03	0.01	0.1	0.76	0.12	0.11	0.51	0.51	98.49	2.12	21.8	98.23	12.79	1.47	0.51	0.07	16.06	7.8	0.29	0.1	0	0.04	0.35	0.42	0.08	0.21	1.11	1.94	0.24	0.15	22.81	0	0	0	-0.53	1.92	-2.45	65.96	98.47	916.41	459.84	1065.76	617.85	939.55	499.76	1037.36	488.42
49.883	0	0.06	0.03	0.01	0.09	1.05	0.11	0.11	0.41	0.41	97.9	3.57	25.12	98.02	12.6	1.53	0.41	0.08	15.34	6.62	0.29	0.11	0	0.03	0.38	0.35	0.08	0.25	0.91	2.16	0.23	0.2	26.15	0	0	0	1.72	-2.49	-3.79	67.01	99.25	916.41	460.02	1065.28	618.24	937.87	500.8	1036.34	488.35
49.916	0	0.05	0.03	0.01	0.09	1.04	0.11	0.11	0.39	0.39	97.92	3.72	25.03	91.4	12.9	1.84	0.39	0.09	14.56	6.51	0.35	0.12	0	0.03	0.33	0.33	0.07	0.16	0.92	2.17	0.22	0.15	26.42	0	0	0	-1.74	10.18	-4.29	64.38	97.14	914.87	461.14	1063.33	618.48	936.99	500.36	1033.41	488.56
49.949	0	0.05	0.03	0.01	0.09	1.02	0.11	0.11	0.38	0.38	97.95	3.48	24.93	93.43	12.52	2.16	0.38	0.1	15.19	5.41	0.33	0.12	0	0.03	0.31	0.32	0.07	0.16	1	2.18	0.21	0.13	25.99	0	0	0	-2.52	8.73	-3.35	64.05	97.64	912.45	461.37	1061.22	618.24	935.21	501.23	1032.04	488.68
49.983	0	0.05	0.03	0.01	0.1	0.87	0.12	0.12	0.35	0.35	98.26	2.63	23.19	93.04	13.07	2.77	0.35	0.12	15.82	4.36	0.37	0.09	0	0.02	0.31	0.31	0.07	0.14	1.1	2.21	0.21	0.33	24.2	0	0	0	-2.12	9.03	-2.96	63.99	98.27	910.74	461.25	1060.79	619.44	934.1	501.5	1031.57	489.02
50.016	0	0.05	0.03	0.01	0.1	1.05	0.13	0.13	0.35	0.35	97.89	2.87	24.4	98.49	14.71	2.51	0.35	0.11	18.13	4.07	0.43	0.08	0	0.02	0.28	0.29	0.07	0.13	1.14	2.48	0.21	0.17	24.75	0	0	0	-7.81	1.11	-4.36	61.96	98.94	912	461.85	1062.27	620	933.96	500.93	1032.11	488.43
50.049	0	0.05	0.03	0.01	0.11	1.1	0.14	0.13	0.35	0.35	97.8	2.51	24.23	96.9	16.09	2.26	0.35	0.11	20.59	4.7	0.43	0.08	0	0.02	0.23	0.27	0.06	0.18	1.25	2.56	0.19	0.15	23.89	0	0	0	-4.33	4.78	-3.62	63.3	98.58	911.17	461.2	1062.69	620.92	934.58	501.49	1032.32	488.64
50.083	0	0.06	0.03	0.01	0.11	1.07	0.15	0.13	0.36	0.36	97.86	2.2	23.84	97.79	15.98	2.32	0.36	0.11	21.73	5.1	0.46	0.09	0	0.02	0.21	0.26	0.06	0.18	1.49	2.52	0.19	0.16	23.05	0	0	0	-4.23	3.06	-3.95	63.27	98.27	910.48	460.92	1062.51	621.43	934.04	501.3	1031.47	488.41
50.116	0	0.05	0.03	0.01	0.13	1.05	0.18	0.16	0.36	0.36	97.9	2.07	22.86	97.43	19.66	2.26	0.36	0.11	22.15	5.24	0.41	0.1	0	0.01	0.16	0.27	0.05	0.18	1.51	2.83	0.18	0.13	22.67	0	0	0	-1.56	3.82	-3.36	64.44	97.21	909.38	460.95	1060.58	621.42	933.44	500.59	1030.01	489.48
50.15	0	0.05	0.04	0.01	0.14	0.8	0.19	0.17	0.36	0.36	98.39	1.86	20.44	98.68	21	2.11	0.36	0.11	18.71	5.76	0.36	0.09	0	0.01	0.15	0.3	0.05	0.18	1.63	3.12	0.17	0.16	22	0	0	0	-3.23	-0.42	-3.92	63.85	98.36	910.41	461.07	1060.78	620.43	932.97	500.5	1030.66	488.97
50.183	0	0.05	0.04	0.01	0.14	0.81	0.2	0.18	0.37	0.37	98.38	1.88	20.14	98.31	22.8	1.96	0.37	0.1	18.73	6.17	0.35	0.09	0	0.01	0.15	0.29	0.05	0.17	1.67	3.33	0.16	0.14	22.07	0	0	0	-4.39	1.67	-4.01	63.46	98.77	910.51	461.36	1060.93	620.19	932.91	501.15	1030.89	488.69
50.216	0	0.05	0.04	0.01	0.15	0.75	0.21	0.19	0.39	0.39	98.51	1.93	19.17	98.07	24.62	1.72	0.39	0.11	16.95	6.5	0.32	0.09	0	0.01	0.14	0.3	0.05	0.15	1.68	3.43	0.16	0.15	22.23	0	0	0	-4.96	2.35	-4.05	63.17	99.05	910.2	461.42	1060.71	620.2	932.47	501.14	1030.73	488.64
50.25	0	0.05	0.04	0.01	0.17	0.73	0.24	0.22	0.4	0.4	98.53	1.93	18.49	97.96	27.29	1.41	0.4	0.1	16.71	7.1	0.33	0.08	0	0.01	0.12	0.28	0.05	0.14	1.8	4.38	0.16	0.21	22.21	0	0	0	-5.22	2.64	-3.61	63.05	98.58	909.6	461.43	1060.37	620.47	932.56	500.89	1030.4	488.9
50.283	0	0.05	0.04	0.01	0.16	0.78	0.24	0.22	0.42	0.42	98.45	1.95	19.05	98.63	26.64	1.38	0.42	0.1	17.56	6.84	0.35	0.08	0	0.01	0.12	0.29	0.05	0.14	1.77	4.72	0.16	0.28	22.29	0	0	0	-5.46	-0.61	-4.18	62.93	97.57	910.13	461.41	1060.35	620.45	932.83	500.07	1029.76	488.9
50.316	0	0.05	0.03	0.01	0.16	0.92	0.24	0.23	0.47	0.47	98.15	2.4	20.38	95.94	27.79	1.3	0.47	0.1	18.06	6.65	0.36	0.07	0	0	0.11	0.28	0.05	0.14	1.8	5.46	0.16	0.29	23.6	0	0	0	-3.32	6.19	-3.39	63.71	99	909.51	461.61	1060.4	620.92	932.51	501.43	1030.79	489.48
50.35	0	0.05	0.03	0.01	0.16	1.05	0.24	0.25	0.51	0.51	97.9	2.71	21.33	98.78	28.42	1.22	0.51	0.1	18.73	5.68	0.39	0.06	0	0	0.1	0.27	0.05	0.18	1.91	6.58	0.16	0.19	24.4	0	0	0	-5.74	0.04	-4.03	62.63	98.53	909.58	460.64	1060.89	620.66	932.43	499.58	1030.31	488.28
50.383	0	0.04	0.03	0.01	0.16	1.15	0.25	0.26	0.53	0.53	97.7	2.85	21.94	97.34	29.01	1.12	0.53	0.09	19.78	5.41	0.46	0.05	0	0	0.11	0.27	0.05	0.23	1.94	6.85	0.16	0.23	24.72	0	0	0	-5.21	4.01	-2.77	62.89	98.61	908.97	460.09	1061.13	620.57	933.2	499.41	1031.19	488.28
50.416	0	0.04	0.03	0.01	0.16	1.37	0.27	0.29	0.58	0.58	97.26	3.24	23.01	97.6	30.72	0.99	0.58	0.08	21.24	5.3	0.53	0.05	0	0	0.1	0.28	0.04	0.23	2.1	8.02	0.16	0.19	25.54	0	0	0	-7.33	3.47	-3.18	61.86	98.41	908.71	460.28	1061.42	621.44	932.97	498.69	1030.83	488.33
50.45	0	0.04	0.03	0.01	0.16	1.65	0.28	0.34	0.65	0.65	96.71	4.11	24.33	98.03	32.48	0.85	0.65	0.07	21.56	4.65	0.59	0.05	0	0	0.1	0.28	0.03	0.22	2.03	9.99	0.15	0.2	27.07	0	0	0	-5.83	2.45	-3.48	62.23	99.04	908.31	459.84	1062.34	622.49	932.72	499.55	1031.08	487.99
50.483	0	0.04	0.02	0.01	0.17	1.57	0.28	0.34	0.62	0.62	96.87	4.3	23.92	98.02	33.06	0.75	0.62	0.08	20.06	3.78	0.61	0.05	0	0	0.08	0.29	0.03	0.15	2.02	9.93	0.14	0.19	27.37	0	0	0	-5.84	2.49	-3.64	62.04	100.2	909.13	460.37	1063.13	623.52	932.68	498.95	1032.4	489.09
50.517	0	0.03	0.02	0.01	0.17	1.3	0.27	0.37	0.65	0.65	97.4	4.74	22.46	97.9	34.16	0.72	0.65	0.09	15.45	3.18	0.47	0.05	0	0	0.08	0.3	0.03	0.07	1.95	10.57	0.13	0.26	28	0	0	0	-6.13	2.78	-3.67	61.97	101.27	909.09	460.55	1062.89	622.93	932.02	499.9	1032.68	488.78
50.55	0	0.03	0.02	0.01	0.18	1.19	0.29	0.4	0.63	0.63	97.62	4.78	21.49	98.24	35.88	0.7	0.63	0.09	13.78	2.79	0.4	0.04	0	0	0.07	0.32	0.02	0.07	1.88	11.08	0.12	0.24	28.05	0	0	0	-7.27	1.9	-3.44	61.56	101.64	909.02	460.57	1062.95	622.74	931.99	499.84	1033.01	488.65
50.583	0	0.03	0.02	0.01	0.17	1.1	0.27	0.38	0.6	0.6	97.81	5	21.24	98.78	34.62	0.68	0.6	0.1	11.75	2.24	0.38	0.04	0	0	0.07	0.31	0.02	0.05	1.84	11.13	0.12	0.22	28.35	0	0	0	-6.95	-0.04	-3.55	61.64	101.08	909.41	460.22	1063.64	622.92	932.71	499.62	1033.16	488.39
50.617	0	0.03	0.02	0.01	0.15	1.11	0.23	0.34	0.58	0.58	97.78	5.45	21.97	97.51	32.4	0.69	0.58	0.11	10.89	1.82	0.34	0.04	0	0	0.07	0.3	0.02	0.05	1.72	10.65	0.12	0.26	28.91	0	0	0	-7.04	-3.66	-4.1	61.45	100.5	909.63	460.34	1063.97	623.48	932.82	499.76	1032.67	488.35
50.65	0	0.03	0.02	0.01	0.13	1.09	0.19	0.28	0.55	0.55	97.83	5.25	22.68	97.04	27.92	0.74	0.55	0.13	10.93	1.49	0.37	0.04	0	0	0.06	0.29	0.02	0.06	1.65	10.47	0.12	0.25	28.67	0	0	0	-7.5	-4.54	-4.34	61.29	100.09	909.88	460.19	1064.37	623.45	933.19	499.76	1032.59	487.96
50.683	0	0.03	0.02	0.01	0.12	1.25	0.17	0.26	0.55	0.55	97.49	5.81	24.34	97.82	25.77	0.77	0.55	0.15	12.21	1.31	0.47	0.05	0	0	0.05	0.26	0.02	0.06	1.56	10.78	0.11	0.32	29.33	0	0	0	-7.05	-2.99	-3.74	61.46	99.72	909.63	459.98	1064.48	623.63	933.78	499.46	1032.86	488.17
50.717	0	0.03	0.02	0.01	0.12	1.7	0.17	0.29	0.51	0.51	96.6	6.89	26.99	97.85	25.45	0.95	0.51	0.15	15.4	1.26	0.45	0.06	0	0	0.05	0.25	0.02	0.09	1.62	12.9	0.1	0.23	30.47	0	0	0	-3.7	2.9	-2.34	62.84	97.15	908.67	459.97	1060.96	621.76	933.91	497.8	1030.71	489.49
50.75	0	0.03	0.02	0.01	0.12	2	0.17	0.28	0.52	0.52	96	7	28.29	97.47	25.24	1.17	0.52	0.14	18.12	1.54	0.43	0.06	0	0	0.05	0.28	0.02	0.1	1.66	12.41	0.11	3.92	30.57	0	0	0	-5.5	3.74	-1.16	63.12	99.91	912.39	461.17	1061.91	619.06	935.66	497.66	1035.33	490.74
50.784	0	0.03	0.02	0.01	0.11	1.8	0.16	0.25	0.47	0.47	96.4	6.72	27.82	98.34	23.79	1.31	0.47	0.12	16.77	1.49	0.29	0.05	0	0	0.05	0.32	0.02	0.12	1.79	11.17	0.1	31.25	30.3	0	0	0	-2.02	1.59	-1.08	65.14	103.21	913.51	462.24	1062.46	618.94	934.91	501.17	1037.68	491.7
50.817	0	0.04	0.02	0.01	0.11	1.29	0.15	0.23	0.43	0.43	97.42	5.46	25.27	96.88	22.59	1.43	0.43	0.12	13.54	1.25	0.28	0.05	0	0	0.05	0.37	0.02	0.1	1.9	9.91	0.1	11.97	28.92	0	0	0	-8.13	-4.82	-3.09	62.2	98.97	914.14	461.61	1062.97	618.39	936.09	499.24	1034.53	488.98
50.85	0	0.04	0.02	0.01	0.11	1.18	0.15	0.22	0.44	0.44	97.64	6.01	24.66	96.95	22.94	1.31	0.44	0.11	10.66	1.17	0.28	0.05	0	0	0.04	0.39	0.02	0.07	1.97	8.97	0.1	5.5	29.56	0	0	0	-7.21	-4.7	-4.61	62.22	98.15	915.42	460.76	1065.15	619.34	937.13	498.59	1034.71	487.98
50.884	0	0.03	0.02	0.01	0.11	1.21	0.14	0.21	0.4	0.43	97.59	6.87	25.12	98.21	22.55	1.3	0.4	0.1	9.32	1.34	0.3	0.05	0	0	0.05	0.43	0.02	0.08	1.88	7.94	0.1	2.97	30.45	0	0	0	-5.98	-1.97	-1.29	62.67	101.79	914.62	459.97	1065.29	618.91	937.32	497	1038.83	489.58
50.917	0	0.03	0.02	0.01	0.11	1.4	0.15	0.22	0.36	0.46	97.2	7.33	25.94	97.4	24.52	1.36	0.36	0.09	11.13	1.5	0.35	0.07	0	0	0.06	0.46	0.02	0.07	1.97	7.68	0.11	1.62	30.88	0	0	0	-5.51	-3.88	-1.25	62.45	102.02	913.93	458.35	1066.13	619.05	937.28	495.93	1039.01	488.29
50.95	0	0.03	0.02	0.01	0.12	1.71	0.16	0.24	0.35	0.49	96.58	8.01	27.37	98.72	25.52	1.63	0.35	0.09	13.5	1.44	0.36	0.07	0	0	0.06	0.49	0.03	0.06	2.11	8.04	0.12	0.87	31.48	0	0	0	-3.19	0.29	-1.4	63.27	99.08	913.96	458.22	1065.62	619.37	938.48	495.27	1037.34	488.63
50.984	0	0.03	0.02	0.01	0.11	1.98	0.15	0.22	0.32	0.52	96.05	8.78	29.01	98.68	23.83	1.65	0.32	0.09	14.92	1.27	0.33	0.08	0	0	0.06	0.52	0.03	0.05	2.17	7.87	0.14	0.88	32.1	0	0	0	-3.87	0.44	-0.93	63.02	100.46	914.43	457.93	1066.13	618.78	938.6	494.66	1038.88	488.6
51.017	0	0.03	0.02	0.01	0.11	2.02	0.15	0.22	0.31	0.52	95.96	8.62	29.19	97.17	23.68	1.62	0.31	0.1	15.56	1.06	0.3	0.08	0	0	0.07	0.52	0.03	0.06	2.21	8.24	0.15	0.6	31.97	0	0	0	-2.31	4.33	-1.2	63.84	97.01	914.77	457.36	1065.84	617.65	940.32	495.12	1037.02	487.37
51.05	0	0.03	0.02	0.01	0.1	2.06	0.14	0.21	0.31	0.55	95.87	8.73	29.56	97.22	22.83	1.5	0.31	0.11	15.77	1.13	0.28	0.07	0	0	0.07	0.55	0.04	0.07	2.21	7.98	0.17	0.95	32.06	0	0	0	-4.97	-4.23	-1.67	62.28	99.08	914.98	456.98	1066.97	618.09	939.42	494.31	1038.21	486.76
51.084	0	0.03	0.02	0.01	0.1	2.08	0.14	0.21	0.31	0.62	95.83	8.71	29.6	98.17	22.92	1.36	0.31	0.1	15.97	1.38	0.29	0.07	0	0	0.08	0.62	0.05	0.09	2.4	7.72	0.2	0.67	32.04	0	0	0	-3.56	2.08	-0.93	63.01	98.06	915.13	456.56	1066.49	617.23	940.4	493.34	1038.26	487.01
51.117	0	0.03	0.02	0.01	0.1	1.96	0.13	0.2	0.32	0.59	96.07	8.48	29.32	98.19	21.8	1.56	0.32	0.1	15.26	1.38	0.32	0.07	0	0	0.09	0.59	0.05	0.12	2.32	7.82	0.19	0.53	31.86	0	0	0	-1.61	2.04	-1.04	63.85	98.67	915.95	456.31	1066.84	617.01	940.57	492.97	1039.07	487.26
51.151	0	0.03	0.02	0.01	0.1	2.06	0.13	0.2	0.34	0.66	95.88	9.2	29.8	98.14	21.63	1.54	0.34	0.1	15	1.26	0.37	0.07	0	0.01	0.08	0.66	0.06	0.15	2.58	8.09	0.22	0.28	32.42	0	0	0	-3.65	2.18	-1.09	62.92	98.69	916.3	455.79	1067.6	616.37	941.1	492.56	1039.59	486.19
51.184	0	0.03	0.02	0.01	0.1	2.02	0.13	0.2	0.32	0.65	95.95	9.32	29.87	97.99	20.96	1.45	0.32	0.1	14.53	1.16	0.31	0.07	0	0.01	0.09	0.65	0.06	0.16	2.6	8.05	0.24	0.6	32.51	0	0	0	-0.67	2.56	-1.47	64.33	97.51	916.47	456.53	1066.96	616.86	941.21	493.95	1038.48	487
51.217	0	0.04	0.02	0.01	0.09	1.79	0.12	0.18	0.32	0.57	96.42	8.5	29.3	97.02	18.67	1.27	0.32	0.09	13.59	0.98	0.27	0.07	0	0.01	0.09	0.57	0.07	0.18	2.36	8.14	0.23	0.26	31.88	0	0	0	-3.84	-4.58	-1.73	62.52	100.21	916.53	455.45	1068.7	617.04	940.4	492.8	1040.36	485.65
51.251	0	0.04	0.02	0.01	0.09	1.63	0.12	0.17	0.29	0.51	96.75	7.77	28.38	97.09	19.04	1.16	0.29	0.09	13.03	0.94	0.2	0.06	0	0.01	0.09	0.51	0.07	0.18	2.04	7.24	0.24	0.93	31.27	0	0	0	-1.1	4.45	-1.84	63.95	96.48	916.5	456.69	1066.88	617.05	941.47	493.86	1037.71	486.9
51.284	0	0.04	0.02	0.01	0.09	1.51	0.11	0.16	0.28	0.44	96.98	7.41	28.15	96.18	17.31	1.09	0.28	0.08	12.35	0.8	0.17	0.06	0	0.01	0.08	0.44	0.07	0.16	1.82	7	0.22	0.37	30.96	0	0	0	-4.62	-5.87	-2.13	62.21	100.04	916.94	455.5	1068.85	616.79	940.46	492.75	1040.22	485.3
51.317	0	0.04	0.02	0.01	0.08	1.77	0.1	0.16	0.3	0.36	96.46	8.87	29.81	98.16	16.4	1.04	0.3	0.08	12.78	0.71	0.17	0.06	0	0.01	0.09	0.36	0.07	0.13	1.65	7.32	0.21	0.47	32.17	0	0	0	0	2.1	-1.5	64.69	96.01	916.63	456.13	1066.76	616.63	941.92	492.96	1037.74	486.87
51.351	0	0.04	0.02	0.01	0.08	1.61	0.09	0.15	0.28	0.28	96.78	8.11	29.4	94.46	14.32	1.13	0.28	0.08	12.26	0.6	0.16	0.07	0	0.01	0.09	0.28	0.06	0.11	1.34	7.84	0.21	0.22	31.56	0	0	0	-6.06	-7.82	-2.51	61.59	97.29	916.77	455.62	1068.37	616.8	941.24	492.21	1038.26	484.93
51.384	0	0.04	0.02	0.01	0.08	1.52	0.09	0.14	0.28	0.28	96.97	7.48	28.99	98.2	13.57	1.07	0.28	0.07	12.28	0.61	0.17	0.08	0	0.01	0.09	0.25	0.05	0.1	1.21	7.29	0.19	0.35	31.02	0	0	0	-2.23	-1.99	-2.37	63.51	95.44	916.75	455.93	1067.11	616.52	941.78	492.75	1036.97	485.79
51.417	0	0.04	0.02	0.01	0.08	1.3	0.09	0.13	0.27	0.27	97.41	6.21	27.78	95.71	12.4	1.1	0.27	0.07	11.94	0.61	0.17	0.09	0	0.01	0.09	0.2	0.05	0.1	1.1	7.33	0.18	0.12	29.77	0	0	0	-4.37	-6.48	-2.42	62.48	97.84	917.44	455.61	1067.87	615.9	941.11	491.87	1038.72	485.31
51.451	0	0.04	0.02	0.01	0.08	0.99	0.09	0.12	0.28	0.28	98.03	4.52	25.48	97.33	11.26	1.08	0.28	0.07	11.17	0.59	0.17	0.11	0	0.01	0.08	0.15	0.04	0.09	0.79	6.26	0.14	0.41	27.68	0	0	0	-2.75	4.02	-2.5	63.49	96.67	917.01	456.93	1066.25	615.9	940.82	493.6	1037.22	486.38
51.484	0	0.04	0.02	0.01	0.08	1.08	0.1	0.12	0.27	0.27	97.84	4.69	26.12	97.15	11.77	1.12	0.27	0.07	12.32	0.79	0.19	0.14	0	0.02	0.09	0.16	0.04	0.09	0.8	6.05	0.13	0.46	27.93	0	0	0	-3.51	4.35	-0.43	63.55	94.39	915.54	457.02	1062.79	613.27	941.03	492.62	1035.24	486.85
51.518	0	0.04	0.03	0.01	0.08	1	0.1	0.11	0.27	0.27	98	4.06	25.46	97.49	11.1	0.98	0.27	0.07	12.83	0.81	0.23	0.14	0	0.02	0.09	0.13	0.04	0.08	0.66	5.24	0.11	0.43	26.98	0	0	0	-9	-3.69	-1.25	61.15	98.39	914.96	456.36	1063.84	613.67	938.46	491.02	1036.7	485.57
51.551	0	0.04	0.02	0.01	0.08	1.08	0.1	0.12	0.24	0.24	97.84	4.13	25.76	98.75	12.49	1.08	0.24	0.07	13.91	0.86	0.23	0.15	0	0.02	0.1	0.12	0.04	0.08	0.68	5.11	0.1	0.31	27.1	0	0	0	-5.42	0.16	-0.92	62.51	94.2	913.52	456.37	1061.35	613.31	938.98	491.49	1033.02	485.89
51.584	0	0.04	0.02	0.01	0.08	1.25	0.1	0.12	0.24	0.24	97.5	4.37	27.02	98.66	12.2	1.17	0.24	0.08	15.85	0.92	0.25	0.21	0	0.02	0.1	0.13	0.05	0.11	0.73	4.89	0.1	0.65	27.47	0	0	0	-6.01	-0.49	-1.82	62.39	97.71	915.46	456.38	1062.38	612.22	937.96	491.28	1035.5	485.51
51.618	0	0.04	0.02	0.01	0.08	1.19	0.11	0.12	0.22	0.22	97.62	4.15	26.4	97.97	13.1	1.26	0.22	0.09	15.62	1.04	0.21	0.22	0	0.02	0.11	0.12	0.06	0.12	0.71	4.2	0.09	0.3	27.14	0	0	0	-2.32	2.61	-2.34	64.24	96.52	915.62	456.56	1061.63	611.97	937.99	492.6	1034.26	485.6
51.651	0	0.04	0.02	0.01	0.08	1.29	0.11	0.12	0.22	0.22	97.42	4.36	27.1	98.75	12.97	1.4	0.22	0.11	16.45	1.09	0.18	0.26	0	0.02	0.12	0.13	0.08	0.17	0.76	4.11	0.09	0.41	27.45	0	0	0	-4.56	0.15	-2.28	63.05	98.67	915.27	456.44	1062.02	611.94	936.91	492.64	1035.3	485.17
51.684	0	0.04	0.02	0.01	0.09	1.25	0.11	0.12	0.24	0.2	97.49	4.51	26.75	98.35	13.87	1.45	0.2	0.11	15.46	1.05	0.14	0.24	0	0.02	0.11	0.13	0.1	0.24	0.77	3.77	0.08	0.45	27.67	0	0	0	-2.6	1.57	-2.84	63.91	97.2	915.14	456.04	1061.82	612.19	937.12	492.41	1034.02	484.9
51.718	0	0.04	0.02	0.01	0.09	1.19	0.11	0.12	0.23	0.19	97.61	4.67	26.37	98.01	14.29	1.56	0.19	0.13	14.15	1.07	0.1	0.17	0	0.02	0.11	0.15	0.13	0.23	0.87	3.33	0.08	0.3	27.9	0	0	0	-2	2.5	-2.54	64.33	96.66	915.07	456.09	1061.5	612.01	937.44	492.46	1033.83	485.12
51.751	0	0.04	0.02	0.01	0.09	1.27	0.1	0.12	0.23	0.19	97.45	5	27.05	98.44	13.85	1.59	0.19	0.13	14.44	0.98	0.1	0.16	0	0.02	0.11	0.16	0.15	0.23	0.92	3.29	0.07	0.35	28.35	0	0	0	-3.2	1.29	-2.37	63.74	98.1	915.05	456.43	1061.86	612.15	936.99	493.22	1034.76	485.18
51.785	0	0.04	0.02	0.01	0.08	1.33	0.1	0.12	0.21	0.19	97.34	5.09	27.46	97.74	13.49	1.65	0.19	0.13	14.93	1.07	0.12	0.17	0	0.02	0.11	0.18	0.17	0.21	1.11	3.05	0.07	0.42	28.47	0	0	0	-1.9	3.17	-2.53	64.17	96.41	914.71	456.16	1061.56	612.76	937.42	492.26	1033.59	485.45
51.818	0	0.04	0.02	0.01	0.08	1.32	0.1	0.11	0.19	0.21	97.36	4.92	27.72	98.6	11.93	1.49	0.18	0.14	15.31	1.25	0.13	0.19	0	0.03	0.11	0.21	0.19	0.19	1.19	2.84	0.06	0.4	28.24	0	0	0	-3.1	-0.72	-2.57	63.65	95.87	915	456.24	1061.11	611.94	937.54	491.89	1033.17	485.2
51.851	0	0.04	0.02	0.01	0.08	1.46	0.09	0.11	0.2	0.21	97.09	5.3	28.65	98.23	11.48	1.6	0.18	0.13	16.07	1.28	0.15	0.23	0	0.03	0.11	0.21	0.19	0.2	1.22	2.87	0.06	0.5	28.73	0	0	0	-3.72	1.9	-2.16	63.42	98.19	914.89	456.41	1062.13	612.41	937.16	493.16	1035.03	485.22
51.885	0	0.04	0.02	0.01	0.07	1.7	0.09	0.1	0.22	0.24	96.6	6.61	30.24	98.31	11.04	1.25	0.17	0.11	15.97	1.28	0.18	0.21	0	0.03	0.12	0.24	0.19	0.22	1.43	2.89	0.06	0.35	30.19	0	0	0	-6.95	-1.67	-1.65	61.96	98.78	914.32	455.67	1063.24	612.99	937.43	491.81	1035.95	484.6
51.918	0	0.04	0.02	0.01	0.07	1.96	0.09	0.1	0.23	0.29	96.07	7.99	31.55	97.88	11.29	1.14	0.17	0.1	16.05	1.28	0.19	0.22	0	0.03	0.12	0.29	0.19	0.23	1.57	2.84	0.06	0.78	31.46	0	0	0	-4.75	-2.83	-3.14	62.55	94.32	913.9	455.73	1062.29	613.64	938.02	492.38	1031.97	484.1
51.951	0	0.04	0.02	0.01	0.07	2.13	0.08	0.1	0.23	0.32	95.74	8.73	32.29	97.3	11.31	1.07	0.19	0.09	16.33	1.48	0.21	0.21	0	0.03	0.13	0.32	0.19	0.23	1.57	2.76	0.07	1.11	32.06	0	0	0	-4.89	-4.08	-2.81	62.5	95.7	914.18	454.76	1062.69	612.55	937.84	491.52	1033.18	483.26
51.985	0	0.04	0.02	0.01	0.07	2.53	0.08	0.1	0.23	0.38	94.94	10.22	33.95	98.28	10.75	1.01	0.18	0.09	17.3	1.54	0.23	0.23	0	0.03	0.14	0.38	0.19	0.23	1.96	2.82	0.07	0.8	33.15	0	0	0	-0.48	1.78	-1.91	64.98	94.9	914.58	455.44	1061.04	611.95	938.31	491.36	1033.01	485.25
52.018	0	0.04	0.02	0.01	0.07	2.34	0.08	0.1	0.23	0.4	95.32	9.3	33.2	98.37	10.81	0.88	0.19	0.1	17.18	1.49	0.21	0.29	0	0.03	0.15	0.4	0.19	0.23	1.93	2.75	0.07	0.4	32.5	0	0	0	-3.79	-1.49	-2.47	63.29	96.64	916.29	456.14	1062.28	611.59	938.41	491.48	1034.84	485.12
52.051	0	0.04	0.02	0.01	0.07	2.26	0.08	0.1	0.24	0.44	95.49	9.36	33.03	96.7	10.32	0.88	0.19	0.09	16.43	1.32	0.2	0.3	0	0.03	0.16	0.44	0.22	0.24	1.94	2.74	0.07	0.37	32.54	0	0	0	-6.88	-5.11	-2.28	62.02	98.89	916.63	455.35	1064.74	611.92	938.76	491.69	1037.34	483.79
52.085	0	0.04	0.02	0.01	0.07	1.93	0.08	0.1	0.29	0.48	96.14	8.19	31.48	98.47	11.07	0.83	0.2	0.08	15.43	1.16	0.19	0.27	0	0.02	0.17	0.48	0.24	0.29	1.86	2.67	0.07	0.73	31.63	0	0	0	-4.83	1.18	-1.01	62.8	94.64	915.46	455.61	1062.67	611.95	940.33	490.71	1034.8	485.13
52.118	0	0.04	0.02	0.01	0.07	1.66	0.08	0.1	0.24	0.45	96.67	7.75	30.23	95.52	11.25	0.74	0.19	0.08	13.48	1.1	0.17	0.2	0	0.02	0.16	0.45	0.18	0.24	1.7	2.66	0.07	0.42	31.25	0	0	0	-7.55	-6.7	-1.71	61.43	98.94	916.99	454.42	1066.8	612.84	940.32	490.41	1039.01	483.5
52.152	0	0.04	0.02	0.01	0.07	1.53	0.09	0.1	0.19	0.43	96.94	7.43	29.54	94.92	11.47	0.84	0.19	0.1	12.56	0.99	0.14	0.12	0	0.02	0.14	0.43	0.14	0.14	1.49	2.49	0.06	0.23	30.97	0	0	0	-4.63	-7.36	-2.38	62.15	93.88	917.81	454.39	1067.02	613.79	942.94	489.66	1036.65	483.96
52.185	0	0.04	0.02	0.01	0.07	1.51	0.08	0.1	0.18	0.41	96.97	7	29.56	98.52	10.59	0.82	0.18	0.1	13.13	1	0.12	0.14	0	0.02	0.14	0.41	0.13	0.15	1.28	2.49	0.06	0.73	30.57	0	0	0	-4.85	1.01	-1.12	62.53	96.63	917.46	453.72	1065.55	610.68	941.68	489.53	1038.1	483.22
52.218	0	0.04	0.02	0.01	0.07	1.36	0.08	0.1	0.18	0.38	97.28	6.16	28.7	98.62	10	0.82	0.18	0.1	12.92	0.88	0.1	0.16	0	0.02	0.14	0.38	0.12	0.15	1.19	2.56	0.06	0.22	29.72	0	0	0	-4.93	0.65	-0.7	62.43	96.83	917.73	452.53	1065.26	609.05	941.82	487.39	1038.53	482.51
52.252	0	0.04	0.02	0.01	0.07	1.17	0.09	0.1	0.18	0.38	97.67	5.16	27.31	95.16	9.79	0.81	0.18	0.11	12.46	0.83	0.1	0.19	0	0.02	0.12	0.38	0.09	0.18	1.03	2.55	0.06	0.11	28.55	0	0	0	-2.11	-7.11	-1.58	63.17	95.11	919.35	452.08	1067.21	610.23	943.73	487.32	1038.71	482.31
52.285	0	0.05	0.02	0.01	0.07	1.14	0.09	0.09	0.21	0.38	97.73	4.88	27.13	95.48	9.32	0.95	0.18	0.12	12.72	0.85	0.09	0.26	0	0.02	0.11	0.38	0.06	0.21	1.01	2.51	0.07	0.06	28.19	0	0	0	-0.7	-6.75	-2.11	63.82	93.37	920.47	452.53	1068.29	611.11	945.37	487.97	1038.6	482.87
52.318	0	0.04	0.02	0.01	0.07	1.03	0.09	0.1	0.18	0.38	97.95	4.7	26.22	97.36	9.76	1.01	0.17	0.14	11.39	0.83	0.1	0.23	0	0.02	0.09	0.38	0.05	0.18	0.95	2.64	0.07	0.16	27.94	0	0	0	-0.21	-3.95	-2.05	64.25	93.95	919.88	452.71	1066.79	610.25	944.1	488.04	1037.92	483.05
52.352	0	0.05	0.02	0.01	0.08	0.92	0.09	0.1	0.16	0.38	98.17	4.13	25.3	95.99	9.29	1.16	0.16	0.18	11.03	0.84	0.09	0.23	0	0.02	0.09	0.38	0.03	0.15	0.85	2.59	0.07	0.06	27.1	0	0	0	-1.27	-6.12	-1.88	63.79	94.19	921.15	452.33	1068.08	609.57	945.34	487.3	1039.42	482.76
52.385	0	0.05	0.02	0.01	0.08	0.9	0.09	0.1	0.16	0.37	98.21	4.02	25.01	96.95	9.73	1.16	0.16	0.2	10.96	0.78	0.08	0.21	0	0.02	0.09	0.37	0.03	0.14	0.85	2.62	0.07	0.15	26.93	0	0	0	0.3	-4.71	-2.59	64.43	94.2	920.19	452.46	1066.75	609.33	943.71	488.07	1037.77	482.95
52.418	0	0.05	0.02	0.01	0.07	0.92	0.09	0.1	0.15	0.39	98.15	4.04	25.4	94.84	9.01	1.16	0.15	0.2	11.44	0.86	0.08	0.24	0	0.02	0.1	0.39	0.03	0.13	0.82	2.78	0.07	0.1	26.96	0	0	0	-2.7	-7.45	-2.91	62.91	94.01	920.78	452.75	1068.58	610.02	944.71	487.87	1038.62	483.54
52.452	0	0.05	0.03	0.01	0.08	0.79	0.09	0.1	0.15	0.33	98.42	3.17	23.81	98.18	9.33	1.23	0.12	0.22	11.73	0.8	0.08	0.24	0	0.02	0.09	0.33	0.03	0.15	0.75	3.05	0.07	0.15	25.4	0	0	0	1.69	2.06	-1.81	65.51	94.28	919.63	453.27	1065.94	610.3	943.62	488.43	1037.81	484.31
52.485	0	0.05	0.03	0.01	0.08	0.77	0.09	0.1	0.13	0.3	98.45	3.16	23.56	97.41	9.73	1.39	0.12	0.26	11.38	0.72	0.08	0.22	0	0.02	0.09	0.3	0.02	0.13	0.72	3.14	0.07	0.14	25.37	0	0	0	-1.15	-3.87	-2.49	63.94	94.24	919.36	454.05	1065.93	610.77	942.95	489.39	1037.05	484.14
52.519	0	0.05	0.03	0.01	0.08	0.74	0.09	0.1	0.13	0.23	98.52	3.07	23.18	96.76	9.81	1.44	0.1	0.28	10.98	0.66	0.07	0.17	0	0.01	0.1	0.23	0.02	0.13	0.58	3.28	0.07	0.16	25.18	0	0	0	-3.58	-5.01	-2.87	63	92.74	919.41	454.55	1066.06	610.99	943.55	489.54	1036.13	484.08
52.552	0	0.05	0.03	0.01	0.08	0.72	0.09	0.1	0.13	0.23	98.56	2.88	22.9	98.34	9.67	1.22	0.09	0.23	11.25	0.57	0.09	0.17	0	0.01	0.09	0.23	0.02	0.13	0.57	3.36	0.06	0.58	24.79	0	0	0	-2.6	1.58	-1.58	63.76	94.93	919.11	455.47	1064.82	611.13	942.64	489.8	1037.46	485.42
52.585	0	0.05	0.03	0.01	0.08	0.68	0.09	0.1	0.14	0.24	98.64	2.79	22.5	98.51	9.34	1.36	0.09	0.21	10.67	0.53	0.11	0.2	0	0.02	0.1	0.24	0.02	0.14	0.62	3.43	0.07	0.6	24.58	0	0	0	-1.92	1.03	-1.27	64.35	93.07	919.23	456.49	1063.39	610.54	943.16	490.66	1036.13	486.24
52.619	0	0.05	0.03	0.01	0.08	0.74	0.09	0.09	0.12	0.22	98.51	3.05	23.54	97.96	8.21	1.04	0.09	0.17	11.18	0.53	0.15	0.26	0	0.02	0.08	0.22	0.02	0.12	0.64	3.46	0.07	1.04	25.14	0	0	0	-1.49	-2.65	-2.8	64.25	96.06	918.58	456.43	1062.66	609.73	939.76	491.64	1035.66	486.09
52.619	1	0.12	0.19	0.03	0.12	0.02	0.12	0.06	0.18	0.23	99.62	0.33	0	0.16	0.14	0.19	0.07	0.08	0.18	0.03	4.52	0.52	0	0.23	0.16	0.16	0	0	0.07	0	0.04	0.52	0.02	0	0		10.21	54.15	-17.37	33.38	36.65	709.64	812.27	844.97	956.41	754.49	853.01	785.55	833.55
52.652	0	0.05	0.03	0.01	0.07	0.84	0.08	0.08	0.13	0.25	98.33	3.5	25.12	97.83	5.73	0.81	0.09	0.14	11.51	0.53	0.19	0.36	0	0.02	0.07	0.25	0.03	0.13	0.66	3.27	0.07	0.81	26.02	0	0	0	-2.47	-2.96	-3.07	64.04	97.52	919.38	457.94	1062.46	609.92	939.18	494.22	1036.35	485.86
52.685	0	0.05	0.03	0.01	0.06	0.91	0.07	0.08	0.11	0.27	98.19	3.75	26.01	98	4.78	0.67	0.1	0.12	12.02	0.6	0.21	0.53	0	0.02	0.06	0.27	0.03	0.11	0.66	3.45	0.07	0.42	26.47	0	0	0	-4.92	-2.54	-3.68	63.18	97.28	919.68	459.78	1061.26	609.51	938.47	496.03	1035.27	486.42
52.719	0	0.05	0.02	0.01	0.06	1.03	0.07	0.08	0.1	0.28	97.94	4.16	27.43	97.48	3.31	0.53	0.1	0.09	12.99	0.62	0.23	0.74	0	0.02	0.06	0.28	0.04	0.09	0.75	3.78	0.07	0.44	27.14	0	0	0	-4.47	-3.72	-3.98	63.42	96.09	919.78	461.55	1059.15	609.06	937.88	497.47	1033.46	487.7
52.752	0	0.05	0.02	0.01	0.06	1.04	0.06	0.07	0.1	0.27	97.93	4.26	27.72	97.16	2.26	0.44	0.1	0.06	12.81	0.69	0.3	1.16	0	0.02	0.05	0.27	0.04	0.1	0.77	3.89	0.07	0.97	27.3	0	0	0	-6.54	-4.34	-3.73	62.83	101.37	921.15	462.98	1059.91	608.69	936.26	498.79	1037.16	489.05
52.786	0	0.05	0.02	0.01	0.06	0.93	0.06	0.07	0.14	0.24	98.15	4.33	26.99	96.98	1.83	0.43	0.1	0.04	10.58	0.73	0.25	1.64	0	0.02	0.04	0.24	0.06	0.14	0.75	4.25	0.07	0.13	27.41	0	0	0	-4.68	-4.65	-3.8	64.9	103.37	923.43	466.74	1056.51	605.85	934.61	502.72	1037.41	491.77
52.819	0	0.05	0.03	0.01	0.06	0.79	0.06	0.07	0.15	0.19	98.42	4.07	25.84	98.31	1.29	0.48	0.09	0.03	8.55	0.59	0.21	0.98	0	0.01	0.03	0.19	0.08	0.15	0.75	4.3	0.07	0.01	27	0	0	0	-6.99	-1.67	-4	65.3	104.5	921.95	469.13	1050.76	601.92	930.53	506.27	1034	491.68
52.852	0	0.06	0.03	0.01	0.06	0.63	0.06	0.07	0.16	0.16	98.74	3.52	24.03	97.86	0.88	0.45	0.09	0.02	6.32	0.5	0.13	0.84	0	0.01	0.02	0.16	0.13	0.16	0.78	4.45	0.08	0.01	26.06	0	0	0	-15.72	-2.87	-2.43	61.52	105.41	919.58	470.55	1048.77	601.71	929.03	506.2	1033.57	492.68
52.886	0	0.06	0.03	0.01	0.06	0.45	0.06	0.07	0.16	0.12	99.1	2.7	21.23	96.38	0.74	0.55	0.07	0.02	3.8	0.28	0.07	0.4	0	0.01	0.02	0.12	0.19	0.16	0.79	4.82	0.09	0.01	24.37	0	0	0	-12.78	-5.59	-3.25	62.48	104.03	920.46	473.22	1048.91	604.92	929.53	508.57	1032.74	495.57
52.919	0	0.06	0.04	0.01	0.07	0.29	0.07	0.07	0.12	0.09	99.42	1.66	17.21	96.51	0.94	0.85	0.06	0.02	2.07	0.13	0.04	0.18	0	0.01	0.01	0.09	0.18	0.12	0.84	5.24	0.09	0	21.28	0	0	0	-14.96	-5.4	-3.29	61.82	105.04	919.99	474.97	1048.6	606.12	928.64	510.66	1032.74	496.72
52.952	0	0.06	0.04	0.01	0.07	0.25	0.07	0.07	0.09	0.08	99.5	1.42	15.96	96.47	0.88	1.16	0.05	0.01	1.56	0.06	0.03	0.23	0	0.01	0.01	0.08	0.19	0.08	0.88	5.27	0.09	0.01	20.27	0	0	0	-13.9	-5.46	-3.72	61.87	103.03	918.47	474.96	1048.88	608.48	928.82	511.51	1030.78	496.65
52.986	0	0.07	0.05	0.01	0.08	0.21	0.07	0.08	0.1	0.07	99.58	1.12	14.19	97.83	0.96	1.76	0.05	0.01	1.47	0.05	0.03	0.24	0	0	0.01	0.07	0.24	0.07	0.95	5.45	0.1	0.01	18.65	0	0	0	-9.99	-2.96	-3.65	63.49	103.17	917.52	474.26	1047.73	608.4	927.73	510.68	1029.97	496.92
53.019	0	0.07	0.05	0.01	0.08	0.2	0.07	0.08	0.11	0.06	99.6	1.05	13.8	98.09	1.02	2.35	0.05	0.01	1.8	0.04	0.04	0.35	0	0	0.01	0.06	0.32	0.06	0.93	5.52	0.11	0.01	18.17	0	0	0	-12	-2.3	-3.18	62.71	103.38	916.68	474.05	1046.87	607.5	927.15	510.32	1029.6	496.48
53.052	0	0.07	0.05	0.01	0.08	0.19	0.07	0.08	0.13	0.06	99.63	0.89	12.96	97.16	0.96	2.95	0.05	0.02	2.69	0.04	0.06	0.62	0	0	0.01	0.06	0.35	0.07	0.98	5.42	0.13	0	17.01	0	0	0	-14.28	-4.34	-3.97	61.39	102.85	915.86	474.14	1047	608.51	926.51	510.69	1028.27	495.77
53.086	0	0.07	0.05	0.01	0.09	0.17	0.08	0.08	0.15	0.05	99.66	0.75	11.95	96.48	1.01	4.02	0.05	0.02	3.43	0.04	0.07	0.67	0	0	0.01	0.04	0.35	0.08	0.97	5.24	0.15	0.01	15.78	0	0	0	-14.08	-5.44	-4.43	60.76	103.46	914.82	473.9	1048.04	610.94	925.76	510.61	1028.18	495.89
53.119	0	0.07	0.06	0.02	0.1	0.14	0.08	0.09	0.14	0.05	99.72	0.62	10.26	98.2	1.15	6.42	0.05	0.03	2.93	0.03	0.08	0.56	0	0	0.01	0.05	0.24	0.08	0.98	5.4	0.14	0.01	14.41	0	0	0	-16.38	-2	-3.38	59.87	104.67	914.41	475.15	1047.83	611.72	925.59	510.68	1029.45	497.62
53.153	0	0.07	0.06	0.02	0.13	0.1	0.08	0.11	0.18	0.04	99.74	0.41	6.96	98.09	1.01	10.04	0.04	0.04	2.16	0.03	0.09	0.46	0	0	0	0.03	0.17	0.05	1.01	5.91	0.18	0.01	11.57	0	0	0	-10.79	-2.3	-4.7	61.67	103.39	913.82	475.34	1048.04	614.46	925.07	511.86	1027.56	498.33
53.186	0	0.07	0.06	0.02	0.15	0.09	0.07	0.14	0.21	0.04	99.69	0.35	5.85	98.36	0.75	14.7	0.04	0.05	2.2	0.05	0.09	0.39	0	0	0.01	0.03	0.15	0.05	1.07	6.09	0.21	0.01	10.46	0	0	0	-12.3	1.52	-4.03	60.99	99	912.03	475.16	1047.23	615.45	926.66	510.61	1024.9	498.43
53.219	0	0.06	0.05	0.02	0.21	0.08	0.07	0.19	0.21	0.04	99.58	0.44	4.73	97.93	0.79	23.06	0.04	0.08	1.52	0.05	0.08	0.32	0	0	0.01	0.03	0.11	0.05	1.16	6	0.21	0.01	9.68	0	0	0	-16.43	-2.71	-3.03	59.6	104.01	912.36	475.97	1047.84	615	925.14	511.37	1028.43	499.11
53.253	0	0.06	0.05	0.02	0.3	0.06	0.06	0.27	0.24	0.03	99.41	0.8	2.4	98.02	0.95	31.16	0.03	0.12	1.35	0.04	0.09	0.34	0	0	0.01	0.02	0.08	0.06	1.29	5.8	0.24	0.02	7.58	0	0	0	-14.69	-2.5	-3.7	60.23	103.95	912.15	476.08	1047.33	615.17	924.34	512.14	1027.45	498.98
53.286	0	0.05	0.04	0.02	0.41	0.06	0.05	0.41	0.24	0.03	99.17	1.64	2.23	97.68	0.93	40.97	0.03	0.16	1.33	0.02	0.09	0.41	0	0	0.01	0.03	0.05	0.09	1.41	5.9	0.24	0.02	7.43	0	0	0	-11.4	3.3	-4.13	60.88	101.41	910.92	475.42	1047.26	617.4	924.66	510.36	1025.49	499.55
53.319	0	0.04	0.03	0.02	0.6	0.06	0.04	0.64	0.3	0.03	98.71	3.89	1.83	98.17	0.84	51.83	0.03	0.21	1.27	0.02	0.1	0.55	0	0	0.01	0.03	0.03	0.13	1.59	6.19	0.3	0.01	7.07	0	0	0	-11.57	2.09	-3.79	60.36	102.55	908.56	473.92	1047.06	617.94	923.05	509.66	1024.98	498.41
53.353	0	0.04	0.03	0.02	0.64	0.05	0.04	0.67	0.34	0.03	98.65	4.26	1.41	96.66	0.78	52.95	0.03	0.24	1.76	0.02	0.1	0.66	0	0	0.02	0.03	0.02	0.2	1.67	6.17	0.34	0	6.48	0	0	0	-9.36	5.17	-4.46	61.27	97.77	907.1	473.24	1044.99	617.46	923.41	509.07	1020.49	497.47
53.386	0	0.04	0.03	0.02	0.64	0.06	0.04	0.68	0.36	0.03	98.64	4.37	1.47	98.06	0.64	53.18	0.03	0.29	1.92	0.02	0.11	0.77	0	0	0.03	0.03	0.02	0.22	1.74	6.34	0.36	0.01	6.46	0	0	0	-13.12	-2.39	-2.47	59.8	104.54	906.32	472.12	1046.62	617.09	921.62	508.48	1025.55	497.13
53.419	0	0.05	0.03	0.02	0.57	0.06	0.05	0.58	0.38	0.03	98.83	3.26	1.58	98.41	0.67	49.2	0.03	0.42	2.03	0.02	0.11	0.64	0	0.01	0.04	0.03	0.02	0.2	1.94	6.4	0.38	0.01	6.53	0	0	0	-10.83	-1.39	-3	60.26	101.06	904.22	470.88	1047.84	620.05	922.75	509.09	1022.96	495.95
53.453	0	0.05	0.04	0.02	0.44	0.06	0.05	0.43	0.45	0.04	99.12	1.83	1.95	98.52	0.68	41.78	0.04	0.53	2.12	0.02	0.11	0.73	0	0.01	0.05	0.04	0.02	0.15	1.99	6.22	0.45	0.01	6.84	0	0	0	-11.57	1.02	-4.08	59.38	102.24	902.36	470.53	1048.1	622.07	920.56	509.15	1021.87	495.33
53.486	0	0.06	0.05	0.02	0.34	0.06	0.06	0.31	0.41	0.05	99.33	1.03	2.61	97.2	0.77	33.95	0.05	0.52	2.56	0.03	0.13	0.67	0	0.01	0.06	0.04	0.02	0.08	2.11	6.54	0.41	2.3	7.3	0	0	0	-2.04	4.27	-4.65	63.33	102.09	901.39	471.1	1047.36	625.04	919.33	510.94	1020.56	497.7
53.52	0	0.07	0.06	0.02	0.26	0.07	0.07	0.21	0.34	0.07	99.48	0.61	3.48	98.67	0.67	25.76	0.05	0.5	4.94	0.04	0.23	0.66	0	0.01	0.07	0.07	0.02	0.02	2.86	5.59	0.34	9.44	7.18	0	0	0	-4.68	-0.46	-5.36	62.34	105.24	900.7	472.03	1046.35	624.36	916.37	513.46	1020.32	497.06
53.553	0	0.08	0.07	0.02	0.22	0.07	0.08	0.18	0.31	0.09	99.56	0.45	3.91	98.32	1.01	20.45	0.05	0.4	4.98	0.06	0.28	0.64	0	0.01	0.08	0.09	0.02	0.02	3.99	5.96	0.31	12.47	7.65	0	0	0	-1.48	1.66	-3.7	64.16	107.86	897.8	474.04	1038.19	620.34	910.65	514.45	1017.5	499.7
53.586	0	0.1	0.09	0.03	0.17	0.05	0.09	0.11	0.33	0.12	99.65	0.33	0.64	86.77	0.98	11.37	0.05	0.24	1.93	0.04	0.79	1.02	0	0.01	0.09	0.12	0.02	0.02	5.15	4.76	0.33	2.49	6	0	0	0	5.08	12.59	-5.64	54.47	81.33	902.11	471.51	1037.44	614.54	926.04	512.43	1005.4	494.63
53.62
53.653
53.686
53.72
53.753
53.787
53.82
53.853
53.887
53.92
53.953
53.987
54.02
54.053
54.087
54.12
54.154
54.187
54.22
54.254
54.287
54.32
54.354
54.387
54.42
54.454
54.487
54.521
54.554
54.587
54.621
54.654
54.687
54.721
54.754
54.788
54.821
54.854
54.888
54.921
54.954
54.988
55.021
55.054
55.088
55.121
55.155
55.188
55.221
55.255
55.288
55.321
55.355
55.388
55.421
55.455
55.488
55.522
55.555
55.588
55.622
55.655
55.688
55.722
55.755
55.789
55.822
55.855
55.889
55.922
55.955
55.989
56.022
56.055
56.089
56.122
56.156
56.189
56.222
56.256
56.289
56.322
56.356
56.389
56.422
56.456
56.489
56.523
56.556
56.589
56.623	0	0.06	0.03	0.01	0.11	0.34	0.06	0.13	0.43	0.05	99.32	1.25	17.94	97.57	0.57	13.2	0.05	0.01	8.42	0.82	0.11	2.64	0	0	0.01	0.05	0.12	0.43	1.36	6.02	0.32	0.05	19.44	0	0	0	-11.82	3.54	-1.23	63.18	97.4	910.27	467.86	1042.87	605.75	926.21	497.83	1023.58	495.53
56.656	0	0.07	0.05	0.02	0.13	0.16	0.08	0.14	0.59	0.03	99.68	0.54	10.64	98.67	2.24	11.44	0.03	0.01	6.71	0.65	0.08	1.32	0	0	0.01	0.02	0.14	0.1	1.33	9.36	0.59	0.02	13.48	0	0	0	-10.56	-0.46	1.77	64.63	100.99	909.13	469.4	1037.04	601.49	923.12	498.45	1024.11	497.53
56.689	0	0.07	0.06	0.02	0.18	0.09	0.08	0.23	0.7	0.01	99.55	0.33	5.24	96.86	3.36	16.35	0.01	0.01	3.79	0.17	0.05	0.75	0	0	0.02	0.01	0.12	0.1	1.86	14.2	0.7	0.02	9.76	0	0	0	-19.7	-4.86	3.06	61.1	100.06	910.26	471.36	1034.93	597.9	924.02	497.69	1024.08	498.48
56.723	0	0.07	0.06	0.02	0.19	0.09	0.09	0.24	0.93	0.01	99.51	0.33	4.97	98.22	3.72	16.8	0.01	0.01	3.69	0.17	0.06	0.66	0	0	0.02	0.01	0.13	0.08	1.94	15.22	0.93	0.01	9.61	0	0	0	-22.28	-1.93	3.36	59.73	102.03	909.86	470.48	1035.8	597.66	923.59	496.4	1025.61	497.98
56.756	0	0.07	0.07	0.02	0.22	0.07	0.09	0.3	1.27	0.02	99.4	0.34	2.64	98.65	4.67	18.38	0.02	0.01	2.43	0.11	0.04	0.42	0	0.01	0.02	0.01	0.11	0.05	2	17.75	1.27	0.02	8.1	0	0	0	-22.96	-0.56	4.11	59.97	104.73	911.52	472.75	1033.42	595.09	922.62	496	1027.19	501.67
56.79	0	0.08	0.07	0.02	0.21	0.06	0.09	0.31	1.13	0.02	99.39	0.33	2.12	98.74	4.16	16.54	0.02	0.01	3.02	0.16	0.06	1.15	0	0.01	0.03	0.01	0.12	0.05	2.13	20.41	1.13	0.01	7.28	0	0	0	-16.18	-0.21	5.43	63.51	102.3	912.02	471.89	1031.66	592.36	924.24	495.33	1026.29	502.52
56.823	0	0.08	0.08	0.02	0.24	0.06	0.1	0.47	1.07	0.02	99.05	0.36	0.87	98.71	5.76	18.3	0.02	0.01	3.23	0.17	0.06	1.29	0	0.01	0.03	0.02	0.12	0.05	2.81	27.65	1.07	0.01	6.33	0	0	0	-10.97	-0.3	6.48	64.05	103.09	914.28	471.76	1030.84	588.33	925.48	495.47	1028.22	503.94
56.856	0	0.07	0.08	0.02	0.28	0.06	0.11	0.67	1.06	0.02	98.65	0.41	0.12	97.78	7.45	19.67	0.01	0.01	3.17	0.15	0.06	1.66	0	0.01	0.03	0.02	0.11	0.06	3.42	32.98	1.06	0.01	5.98	0	0	0	-9.12	3.08	7.05	63.53	105.28	916.58	473.03	1032.39	588.84	926.91	498.65	1031.89	506.66
56.89	0	0.07	0.08	0.02	0.32	0.05	0.13	0.98	1.07	0.02	98.03	0.43	0	98.6	11.31	19.61	0.01	0.01	3.73	0.12	0.07	2.29	0	0.02	0.03	0.02	0.11	0.06	4.08	38.38	1.07	0.01	5.37	0	0	0	-13.87	0.72	6.83	62.51	104.77	917.62	474.17	1032.86	589.42	927.74	497.54	1032.04	507.43
56.923	0	0.07	0.08	0.02	0.34	0.05	0.14	1.15	1	0.03	97.7	0.45	0	98.6	12.16	20.04	0.01	0.01	2.97	0.09	0.07	1.39	0	0.02	0.03	0.03	0.09	0.06	4.33	40.9	1	0.01	4.86	0	0	0	-10.9	-0.71	5.86	61.78	100.78	918.35	475.8	1030.27	587.88	927.79	498.32	1028.22	506.68
56.956	0	0.08	0.09	0.02	0.32	0.04	0.15	1.14	0.95	0.04	97.72	0.37	0	97.96	12.69	16.66	0.01	0.02	2.51	0.11	0.07	1.34	0	0.02	0.04	0.04	0.08	0.05	4.9	43.48	0.95	0.01	4.14	0	0	0	-2.88	2.65	8.02	61.48	100.81	922.85	476.59	1033.81	587.48	933.66	500.72	1033.81	512.22
56.99	0	0.08	0.1	0.02	0.33	0.04	0.16	1.18	0.92	0.04	97.63	0.36	0	98.14	12.9	15.78	0.01	0.02	2.24	0.1	0.07	1.23	0	0.02	0.04	0.04	0.06	0.04	5.55	45.09	0.92	0.01	3.52	0	0	0	-5.81	2.17	7.19	60.69	99.94	922.48	476.43	1032.42	586.37	932.55	499.28	1031.81	510.92
57.023	0	0.09	0.11	0.02	0.3	0.04	0.15	1.07	0.86	0.04	97.87	0.33	0	98.19	10.69	14.03	0.01	0.01	2.02	0.13	0.08	1.22	0	0.03	0.04	0.04	0.05	0.03	6.23	46.53	0.86	0.01	3.01	0	0	0	-6.53	2.04	7.02	61.01	98.84	923.84	477.69	1032.57	586.42	933.65	500.17	1031.85	511.4
57.056	0	0.1	0.11	0.03	0.28	0.04	0.15	1.01	0.82	0.05	97.98	0.33	0	98.35	9.38	12.88	0.01	0.01	2	0.09	0.09	1.45	0	0.03	0.04	0.05	0.03	0.02	6.53	47.68	0.82	0	2.65	0	0	0	-8.33	1.55	6.68	61.25	97.28	924.47	479.12	1031.48	586.13	933.85	500.35	1030.53	511.09
57.09	0	0.11	0.12	0.03	0.24	0.03	0.13	0.85	0.74	0.05	98.3	0.33	0	98.61	5.9	10.7	0.01	0.01	1.94	0.08	0.12	1.46	0	0.04	0.04	0.05	0.02	0.02	7.06	49.11	0.74	0.01	2.31	0	0	0	-12.67	0.71	5.12	60.61	97.85	924.29	477.93	1031.93	585.57	932.57	497.89	1029.75	509.3
57.123	0	0.12	0.14	0.03	0.2	0.03	0.12	0.69	0.67	0.05	98.62	0.33	0	97.94	3.37	7.74	0.01	0.01	2.11	0.1	0.2	2.69	0	0.04	0.04	0.05	0.02	0.01	6.94	49.55	0.67	0.01	1.99	0	0	0	-5.62	2.68	6.57	60.49	97.05	924.28	478.21	1031.04	584.97	933.73	499.5	1029.84	512.94
57.157	0	0.13	0.15	0.03	0.19	0.03	0.12	0.89	0.63	0.08	98.23	0.33	0	98.19	2.25	6.52	0.01	0.01	2.31	0.09	0.27	3.08	0	0.08	0.04	0.07	0.02	0.01	8.43	58.02	0.63	0	1.39	0	0	0	-5.63	2.04	6.17	60.54	96.43	924.05	479.02	1030.12	585.99	932.95	499.89	1028.83	510.12
57.19	0	0.14	0.15	0.03	0.19	0.03	0.12	0.98	0.6	0.1	98.04	0.33	0	98.77	1.56	6.11	0.01	0.01	2.56	0.12	0.23	2.76	0	0.1	0.05	0.08	0.01	0.02	8.74	61.55	0.6	0	1.24	0	0	0	-14.04	0.06	4.48	60.67	98.57	923.01	477.52	1031.44	585.95	930.68	499.19	1028.93	507.17
57.223	0	0.14	0.15	0.03	0.18	0.03	0.12	0.92	0.59	0.11	98.16	0.33	0	98.72	1.21	6.18	0.01	0.01	2.57	0.12	0.21	2.67	0	0.11	0.05	0.09	0.01	0.02	8.39	60.31	0.59	0.01	1.17	0	0	0	-15.48	0.25	3.92	60.25	96.08	923.27	476.98	1029.03	583.39	930.41	496.69	1026.09	505.44
57.257	0	0.14	0.16	0.04	0.18	0.03	0.12	1.04	0.46	0.14	97.91	0.33	0	97.63	0.93	5.58	0.01	0.01	2	0.13	0.19	2.56	0	0.14	0.05	0.14	0.01	0.02	9.21	64.24	0.46	0	0.83	0	0	0	-10.37	3.4	6.49	61.5	96.56	926.3	477.9	1032.52	584.11	935.54	499.48	1031.41	510.97
57.29	0	0.14	0.16	0.04	0.18	0.03	0.12	1.04	0.47	0.15	97.93	0.33	0	98.55	0.81	5.23	0.01	0.01	1.76	0.14	0.16	2.52	0	0.15	0.05	0.15	0.01	0.02	8.91	64.54	0.47	0	0.78	0	0	0	-11.46	0.9	4.16	60.64	98.53	924.61	475.59	1032.99	584.04	932.08	497.09	1030.23	505.75
57.323	0	0.14	0.16	0.03	0.18	0.03	0.12	1.12	0.46	0.17	97.76	0.33	0	98.51	0.9	5.73	0.01	0.01	1.5	0.16	0.15	2.13	0	0.18	0.06	0.17	0.01	0.02	8.72	65.83	0.46	0.01	0.69	0	0	0	-12.63	1.06	3.76	60.62	96	924.78	475.29	1031.42	583.62	932.22	496.19	1027.97	503.09
57.357	0	0.14	0.17	0.04	0.18	0.03	0.12	0.96	0.42	0.19	98.07	0.33	0	98.22	0.88	4.82	0.01	0.01	1.42	0.17	0.16	2.79	0	0.22	0.07	0.19	0.01	0.01	7.99	63.12	0.42	0	0.52	0.08	0	0	-4.11	1.96	5.63	61.07	98.33	925.97	475.04	1034.14	583.2	934.6	497.68	1032.46	507.37
57.39	0	0.14	0.16	0.03	0.18	0.03	0.12	1	0.41	0.19	98	0.33	0	98.69	1.06	5.19	0.01	0.01	1.67	0.14	0.14	1.47	0	0.23	0.07	0.19	0.01	0.02	7.4	63.41	0.41	0.01	0.53	0.1	0	0	-15.28	0.37	4.25	60.8	96.74	925.87	474.2	1032.33	581.31	933.21	495.09	1029.71	501.91
57.423	0	0.14	0.16	0.03	0.18	0.03	0.12	0.96	0.38	0.21	98.09	0.33	0	98.32	1.17	5.47	0.01	0.01	1.86	0.17	0.16	2.17	0	0.29	0.08	0.21	0	0.02	6.92	61.99	0.38	0	0.47	0.14	0	0	-2.45	1.65	6.24	61.63	97.66	927.11	474.48	1034.53	581.9	936.12	498.13	1033.34	507.34
57.457	0	0.14	0.17	0.03	0.17	0.03	0.13	0.86	0.39	0.21	98.29	0.33	0	98.61	1.12	4.95	0.01	0.01	1.8	0.16	0.19	3.61	0	0.39	0.08	0.21	0	0.02	6.21	59.85	0.38	0	0.4	0.18	0	0	-4.31	0.7	5.84	61.46	97.81	927.62	474.12	1035.22	582.36	936.31	496.41	1033.73	505.24
57.49	0	0.14	0.17	0.04	0.17	0.03	0.13	0.8	0.38	0.22	98.39	0.33	0	98.27	0.91	4.36	0.01	0.01	1.93	0.17	0.19	4.18	0	0.38	0.09	0.22	0	0.02	5.81	59.17	0.38	0	0.4	0.21	0	0	-13.85	1.81	4.15	62.16	99.1	930.02	473.39	1039.03	582.39	937.49	496.67	1036.32	503.94
57.524	0	0.14	0.17	0.04	0.16	0.03	0.13	0.83	0.42	0.24	98.34	0.33	0	98.26	0.81	4.36	0.01	0.01	1.82	0.17	0.16	5.58	0	0.42	0.1	0.24	0	0.03	4.52	60.09	0.4	0	0.39	0.28	0	0	-17.99	1.83	2.15	61.86	96.47	931.09	472.93	1037.87	579.87	937.15	494.21	1033.45	499.9
57.557	0	0.14	0.18	0.04	0.16	0.03	0.13	0.78	0.48	0.24	98.43	0.33	0	98.21	0.81	3.8	0.01	0.01	1.93	0.18	0.19	7.52	0	0.48	0.11	0.24	0	0.02	3.93	59.23	0.42	0	0.38	0.27	0	0	-5.74	1.96	4.46	61.86	96.65	929.37	472.04	1035.68	579.55	936.94	493.6	1033.2	502.24
57.59	0	0.16	0.18	0.05	0.15	0.03	0.13	0.7	0.5	0.25	98.59	0.33	0	98.71	0.71	2.49	0.01	0	2.01	0.2	0.25	12.1	0	0.5	0.11	0.24	0	0.02	3.65	57.97	0.41	0	0.38	0.26	0	0	-12.94	-0.3	3.83	63.18	96.07	930.5	472.2	1036.18	577.88	937.53	492.81	1033.2	501.53
57.624	0	0.16	0.18	0.06	0.15	0.03	0.13	0.7	0.61	0.29	98.59	0.33	0	97.93	0.72	2.97	0.02	0	1.74	0.16	0.29	15.8	0	0.61	0.13	0.24	0	0.02	2.66	57.54	0.45	0	0.41	0.27	0	0	-14.76	-2.71	2.81	64.87	93.84	935.05	472.47	1038.77	576.99	941.29	493.17	1034.95	499.04
57.657	0	0.18	0.18	0.09	0.15	0.03	0.13	0.71	0.71	0.36	98.59	0.33	0	98.29	0.66	2.64	0.02	0	1.62	0.16	0.36	25.23	0	0.71	0.15	0.2	0.01	0.03	2.34	58.01	0.44	0	0.42	0.34	0	0	-15.59	1.75	3.14	65.63	93.08	933.83	470.22	1036.22	573.32	940.08	490.54	1032.97	496.5
57.69	0	0.19	0.18	0.1	0.14	0.03	0.13	0.68	0.88	0.33	98.63	0.33	0	98.58	0.56	2.43	0.02	0	1.21	0.1	0.33	27.93	0	0.88	0.15	0.17	0.01	0.03	1.95	57.54	0.43	0	0.41	0.39	0	0	-10.75	0.81	4.67	67.8	89.21	934.05	471.94	1032.44	571.8	941.31	490.65	1030.14	498.93
57.724	0	0.19	0.19	0.1	0.14	0.03	0.13	0.64	1.25	0.33	98.72	0.33	0	98.68	0.6	1.94	0.03	0	1.36	0.12	0.33	27.48	0	1.25	0.17	0.15	0.01	0.04	1.52	56.34	0.46	0.08	0.42	0.4	0	0	-11.04	0.42	4.67	68.69	91.88	930.96	469.08	1032.02	570.14	938.25	490.76	1029.82	498.28
57.757	0	0.2	0.19	0.13	0.14	0.03	0.14	0.59	1.42	0.4	98.81	0.33	0	98.65	0.76	1.58	0.03	0	1.94	0.16	0.4	32.51	0	1.42	0.16	0.13	0.01	0.04	1.47	54.71	0.44	7.38	0.45	0.43	0	0	-17.45	0.54	4.51	68.58	91.43	928.15	467.7	1028.73	568.28	935.4	486.65	1026.31	496.48
57.791	0	0.2	0.19	0.13	0.14	0.03	0.15	0.56	2.02	0.6	98.88	0.33	0	98.73	0.84	1.24	0.04	0	3.81	0.19	0.6	32.5	0	2.02	0.14	0.11	0.01	0.02	1.24	53.69	0.44	8.36	0.51	0.39	0	0	-11.32	0.22	3.54	68.21	94.59	924.54	464.96	1028.59	569	931.3	485.89	1025.42	495.27
57.824	0	0.18	0.19	0.09	0.13	0.03	0.15	0.51	2.21	0.61	98.98	0.33	0	97.39	0.74	1.05	0.05	0	3.36	0.21	0.61	25.91	0	2.21	0.14	0.09	0.02	0.02	1.16	51.6	0.42	1.29	0.51	0.39	0	0	-3.26	-3.9	1.74	69.34	94.99	925.57	465.17	1030.06	569.83	930.78	489.97	1025.72	492.99
57.857	0	0.17	0.19	0.07	0.14	0.03	0.15	0.5	2.22	0.56	99	0.33	0	98.7	0.82	1.06	0.05	0	3.16	0.22	0.56	19.72	0	2.22	0.14	0.08	0.03	0.02	1.27	51.08	0.48	0.48	0.54	0.37	0	0	-7.38	-0.34	0.59	69.03	95.56	924.45	463.77	1030.56	572.14	929.36	488.98	1024.92	488.46
57.891	0	0.15	0.19	0.05	0.13	0.03	0.15	0.45	2.62	0.48	99.1	0.33	0	98.53	0.81	0.74	0.06	0	2.62	0.36	0.48	13.84	0	2.72	0.14	0.07	0.03	0.02	1.13	48.77	0.53	0.23	0.59	0.29	0	0	-6.69	-0.98	0.19	68.8	98.2	923.02	461.44	1031.04	570.46	927.26	488.82	1025.44	486.5
57.924	0	0.15	0.19	0.04	0.13	0.03	0.15	0.42	2.01	0.44	99.16	0.33	0	98.77	0.87	0.64	0.06	0	2.01	0.44	0.39	11.83	0	3.13	0.14	0.06	0.04	0.02	0.96	47.11	0.55	0.06	0.62	0.2	0	0	-4.66	0.05	-0.02	68.14	97.2	922.5	460.56	1029.42	569.58	926.56	487.75	1023.72	484.89
57.957	0	0.15	0.18	0.05	0.13	0.03	0.16	0.43	1.93	0.7	99.14	0.33	0	98.05	1.11	0.81	0.06	0	1.93	0.7	0.35	12.58	0	3.51	0.15	0.06	0.05	0.02	0.95	47.31	0.56	0.09	0.65	0.08	0	0	1.78	-2.42	0.38	67	101.76	918.66	457.33	1030.59	569.92	923.17	487.13	1024.92	485.45
57.991	0	0.15	0.18	0.04	0.14	0.03	0.17	0.45	1.8	0.72	99.1	0.33	0	97.81	1.44	1.31	0.07	0	1.8	0.72	0.28	11.55	0	5.29	0.14	0.05	0.05	0.02	0.77	47.74	0.55	0.04	0.75	0	0	0	2.65	-2.99	-0.65	65.73	102.02	916.8	455.82	1029.55	571.85	920.78	485.48	1022.75	482.37
58.024	0	0.14	0.17	0.04	0.14	0.03	0.18	0.51	2.03	0.75	98.98	0.33	0	98.77	1.72	2.44	0.07	0.01	2.03	0.75	0.26	11.64	0	5.83	0.16	0.05	0.05	0.03	0.73	49.18	0.57	0.15	0.78	0	0	0	5.22	0.08	1.73	65.16	100.2	916.19	455.47	1028.33	571.66	922.67	483.32	1022.87	483.74
58.057	0	0.14	0.17	0.04	0.15	0.03	0.2	0.51	2.5	0.83	98.98	0.33	0	98.37	2.3	3.74	0.08	0.01	2.5	0.83	0.26	12.49	0	7.5	0.21	0.05	0.05	0.05	0.67	47.33	0.54	0.3	0.79	0	0	0	5.12	-1.5	1.05	64.62	100.32	915.44	454.33	1028.76	571.41	921.91	481.49	1022.2	484.11
58.091	0	0.13	0.15	0.04	0.18	0.03	0.23	0.65	3.99	0.97	98.7	0.33	0	98.42	3.99	6.46	0.08	0.01	2.95	0.97	0.21	10.98	0	9.78	0.22	0.05	0.05	0.05	0.6	48.77	0.52	0.09	0.89	0	0	0	5.95	-1.34	-0.15	64.81	100.35	915.75	454.06	1029.72	571.97	921.6	482.98	1021.95	482.63
58.124	0	0.11	0.14	0.03	0.22	0.03	0.23	0.88	6.28	1.15	98.24	0.33	0	98.62	6.28	10.76	0.08	0.03	3.76	1.15	0.16	7.83	0	9.35	0.21	0.05	0.05	0.05	0.6	49.62	0.5	0.12	0.92	0	0	0	2.73	-0.65	-0.08	65.7	100.13	915.47	454.18	1030.45	573.36	922	483.13	1022.11	481.76
58.158	0	0.09	0.12	0.02	0.3	0.03	0.26	1.13	9.95	1.13	97.74	0.51	0	98.08	9.95	16.06	0.1	0.05	3.19	1.13	0.09	3.84	0	10.24	0.2	0.06	0.05	0.05	0.64	46.61	0.54	0.04	1	0	0	0	3.43	-2.33	-0.52	65.6	102.61	915.54	453.78	1030.58	572.44	920.57	485.86	1022.96	479.17
58.191	0	0.08	0.11	0.02	0.39	0.03	0.28	1.38	9.98	1.22	97.23	0.71	0	97.88	13.17	20.81	0.1	0.07	2.69	1.22	0.08	3.25	0	9.98	0.19	0.08	0.05	0.06	0.66	43.57	0.59	0.1	1.13	0	0	0	2.88	-2.83	-1.02	66.34	102.6	917.68	455	1031.5	571.94	921.77	487.86	1024.01	479.28
58.224	0	0.08	0.11	0.02	0.37	0.03	0.29	1.25	9.57	1.17	97.5	0.6	0	98.45	13.94	19.01	0.09	0.07	2.37	1.17	0.07	2.58	0	9.57	0.17	0.08	0.05	0.05	0.64	42.08	0.55	0.11	1.2	0	0	0	0.47	-1.24	-1.4	67.17	100.88	919.6	456.64	1032.32	572.86	923.72	487.87	1024.33	480.56
58.258	0	0.08	0.11	0.02	0.35	0.03	0.27	1.12	8.69	0.96	97.77	0.52	0	96.94	13.71	17.81	0.08	0.06	1.9	0.96	0.07	2.39	0	8.69	0.15	0.09	0.05	0.05	0.62	40.81	0.55	0.16	1.25	0	0	0	-2.53	-4.73	-0.89	67.72	101.88	920.44	456.78	1034.32	573.49	924.96	488.17	1026.57	480.73
58.291	0	0.08	0.12	0.02	0.31	0.03	0.28	0.88	8.48	0.79	98.24	0.4	0	98.33	13.3	14.13	0.08	0.04	1.91	0.79	0.07	2.28	0	8.48	0.13	0.08	0.06	0.04	0.58	39.13	0.57	0.18	1.28	0	0	0	-1.64	-1.61	-1.65	67.54	102.72	922.02	456.96	1035.77	573.71	925.53	488.84	1027.91	480.44
58.324	0	0.09	0.13	0.02	0.29	0.03	0.29	0.8	8.08	0.77	98.4	0.37	0	98.53	13.73	12.16	0.08	0.04	2.18	0.77	0.07	2.69	0	8.08	0.11	0.1	0.07	0.04	0.55	38.39	0.62	0.06	1.4	0	0	0	3.13	-0.99	-1.72	67.14	101.92	923.48	456.45	1037.26	573.2	927.51	490.59	1028.84	479.62
58.358	0	0.09	0.13	0.02	0.27	0.03	0.3	0.68	8.93	0.71	98.64	0.38	0	97.97	13.13	10.41	0.07	0.04	2.41	0.71	0.07	2.59	0	8.93	0.12	0.1	0.09	0.05	0.44	36.89	0.64	0.11	1.55	0	0	0	0.88	-2.61	-2.27	67.45	103.05	924.85	457.52	1038.26	573.9	927.62	491.06	1030.11	480.29
58.391	0	0.09	0.13	0.02	0.26	0.03	0.3	0.66	8.63	0.65	98.67	0.36	0	98.69	12.71	9.87	0.08	0.03	3.01	0.65	0.07	3.37	0	8.63	0.13	0.1	0.11	0.06	0.42	37.22	0.69	0.13	1.66	0	0	0	2.73	-0.38	-1.3	67.15	101.66	925.25	457.28	1039.52	574.2	930	491.68	1031.05	480.55
58.424	0	0.09	0.13	0.02	0.26	0.04	0.31	0.66	8.46	0.67	98.67	0.39	0	98	13.98	9.29	0.08	0.03	3.84	0.67	0.08	3.26	0	8.46	0.12	0.1	0.13	0.06	0.38	36.48	0.71	0.17	1.83	0	0	0	1.19	-2.55	-2.14	66.82	105.46	926.07	457.67	1042.08	575.46	928.94	492.2	1033.91	482.07
58.458	0	0.08	0.13	0.02	0.28	0.04	0.33	0.7	7.34	0.76	98.61	0.43	0	97.6	16.32	9.47	0.08	0.03	4.14	0.76	0.09	2.92	0	7.34	0.12	0.1	0.14	0.07	0.36	35.12	0.78	0.3	2.13	0	0	0	-5.92	-3.47	-2.12	68.1	99.55	929.13	461.19	1043.27	577.85	934.23	493.85	1033.19	482.97
58.491	0	0.08	0.13	0.02	0.32	0.04	0.4	0.84	6.73	0.85	98.32	0.58	0	97.99	21.3	8.57	0.09	0.02	4.6	0.85	0.12	3.51	0	6.73	0.12	0.1	0.16	0.05	0.36	35.65	0.82	0.19	2.26	0	0	0	-1.39	-2.56	-2.84	67.01	103.29	931.05	462.48	1045.5	580.02	933.79	495.98	1036.47	484.79
58.525	0	0.08	0.13	0.02	0.32	0.04	0.39	0.81	5.41	0.88	98.38	0.56	0	98.76	22.17	7.54	0.09	0.03	3.64	0.88	0.15	3.96	0	5.41	0.14	0.1	0.15	0.04	0.36	34.88	0.84	0.03	2.41	0	0	0	-3.27	0.1	-1.59	65.38	101.66	932.6	464.3	1044.43	578.04	935.81	496.17	1037.07	487.17
58.558	0	0.08	0.13	0.02	0.3	0.04	0.36	0.79	4.29	0.85	98.43	0.5	0	98.7	21.47	6.74	0.09	0.03	3.31	0.85	0.17	3.23	0	4.29	0.14	0.09	0.15	0.04	0.35	35.69	0.8	0.07	2.56	0	0	0	-6.73	-0.36	0.44	66.3	102.05	934.54	469.01	1046.79	581.26	939.18	499.18	1041.13	494.64
58.591	0	0.08	0.14	0.02	0.3	0.04	0.39	0.9	4.31	0.87	98.21	0.55	0	98.77	23.04	5.55	0.1	0.02	3.33	0.87	0.2	3.63	0	4.31	0.13	0.07	0.13	0.05	0.37	38.46	0.84	0.04	2.71	0	0	0	-2.78	0.07	-2.21	63.07	102.33	934.92	468.47	1047.48	581.12	937.62	501.16	1039.61	492.86
58.625	0	0.08	0.14	0.02	0.27	0.04	0.35	0.77	3.77	0.81	98.46	0.47	0	98.49	21.11	4.23	0.1	0.02	2.85	0.81	0.22	3.17	0	3.77	0.11	0.07	0.09	0.05	0.39	38.04	0.95	0.3	3.09	0	0	0	-6.14	1.1	0.17	64.88	100.58	935.75	472.76	1046.39	584.53	940.18	502.61	1040.59	496.7
58.658	0	0.09	0.14	0.02	0.22	0.04	0.28	0.64	3.62	1.1	98.73	0.33	0	98.73	16.12	3.03	0.1	0.01	3.83	1.1	0.31	3.31	0	3.62	0.11	0.07	0.07	0.05	0.42	39.62	0.97	7.89	3.19	0	0	0	-8.46	0.25	-0.67	64.66	99.04	934.83	473.02	1043.78	583.1	938.46	499.89	1037.49	498.19
58.691	0	0.1	0.14	0.02	0.18	0.05	0.23	0.52	3.1	1.02	98.95	0.33	0	97.32	11.76	2.42	0.1	0.01	4.87	1.02	0.41	4.64	0	3.1	0.1	0.07	0.05	0.04	0.44	39.9	0.99	8.06	3.36	0	0	0	-13.4	-4.05	-1.9	65.54	105.1	931.83	469.06	1047.44	584.66	934.7	500.41	1039.62	494.42
58.725	0	0.11	0.14	0.03	0.16	0.05	0.19	0.47	2.73	1.15	99.06	0.33	0	98.55	8.18	2.11	0.11	0.01	6.11	1.15	0.44	6.51	0	2.73	0.09	0.06	0.05	0.02	0.46	41.05	1.23	3.17	3.74	0	0	0	-6.2	0.89	0.12	66.14	105.85	928.94	467.35	1045.82	585.44	933.83	499.5	1039.41	491.96
58.758	0	0.11	0.14	0.03	0.15	0.05	0.18	0.37	2.52	1.15	99.26	0.33	0	98.25	6.6	2.35	0.1	0.01	6.44	1.15	0.34	5.44	0	2.52	0.09	0.06	0.06	0.02	0.44	36.69	1.21	4.01	3.76	0	0	0	-10.11	-1.85	-1.16	67.11	98.63	928.58	466.2	1047.86	588.47	937.36	497.58	1035.64	489.36
58.792	0	0.1	0.13	0.02	0.15	0.05	0.15	0.3	1.72	0.91	99.4	0.33	0	96.24	5.46	2.77	0.1	0.01	4.11	0.91	0.12	1.51	0	1.72	0.08	0.07	0.08	0.04	0.43	32.36	1.09	0.31	4.16	0	0	0	-17.83	-5.78	-1.85	63.3	99.28	927.78	464.88	1049.47	588.15	937.01	497.62	1035.6	485.95
58.825	0	0.1	0.13	0.02	0.15	0.05	0.15	0.3	1.25	1.11	99.39	0.33	0	97.5	5.76	2.63	0.09	0.01	5.41	1.11	0.11	1.21	0	1.25	0.08	0.08	0.11	0.05	0.43	32.62	0.96	0.82	4.43	0	0	0	-8.6	3.67	-2.6	65.1	99.69	922.72	460.15	1052.62	594.31	935.42	495.46	1034.41	483.65
58.858	0	0.1	0.12	0.02	0.15	0.06	0.15	0.3	1.06	1.06	99.39	0.33	0.14	98.35	5.24	3.25	0.09	0.02	6.21	1.06	0.12	0.58	0	1.06	0.07	0.08	0.15	0.08	0.42	32.41	0.8	0.13	4.73	0	0	0	-4.34	-1.55	-3.93	66.15	96.97	919.93	460.58	1049.48	596.57	932.75	495.22	1029.15	484.75
58.892	0	0.1	0.12	0.02	0.15	0.07	0.15	0.3	0.72	0.72	99.4	0.33	1.65	96.57	5.84	3.88	0.08	0.02	8.03	1.02	0.15	0.33	0	0.72	0.07	0.08	0.22	0.14	0.46	30.83	0.56	0.33	5.48	0	0	0	-5.82	-5.31	-4.01	64.36	96.7	918.32	458.07	1051.78	598.13	933.03	492.54	1029.32	483.63
58.925	0	0.09	0.11	0.02	0.15	0.1	0.16	0.28	0.67	0.67	99.43	0.33	4.23	97.96	7.18	3.93	0.08	0.03	12.95	0.86	0.17	0.44	0	0.67	0.07	0.08	0.37	0.14	0.44	28.22	0.46	0.2	6.2	0	0	0	-2.69	-2.63	-3.44	65.07	98.29	916.52	456.66	1054.16	602.09	932.98	492.72	1030.79	483.05
58.958	0	0.09	0.11	0.02	0.16	0.09	0.16	0.27	0.63	0.63	99.45	0.33	3.49	98.28	7.97	4.52	0.08	0.04	11.02	0.78	0.17	0.33	0	0.63	0.08	0.09	0.43	0.15	0.47	25.98	0.43	0.59	6.43	0	0	0	-3.82	1.78	-2.34	64.03	97.78	915.31	455.47	1055.28	603.24	934.03	490.94	1031.48	482.81
58.992	0	0.08	0.1	0.02	0.16	0.09	0.17	0.26	0.48	0.48	99.48	0.33	3.37	98.42	10	4.28	0.07	0.05	9.93	0.67	0.11	0.2	0	0.48	0.08	0.09	0.44	0.14	0.46	22.68	0.32	0.27	7.07	0	0	0	-3.54	-1.36	-2.66	64.02	95.76	914.75	454.31	1055.03	602.9	934.42	489.75	1029.83	481.61
59.025	0	0.08	0.1	0.02	0.16	0.11	0.17	0.24	0.42	0.42	99.52	0.33	4.54	98.75	10.31	3.19	0.07	0.06	10.96	0.67	0.08	0.18	0	0.42	0.08	0.1	0.43	0.13	0.43	21.51	0.28	0.18	7.8	0	0	0	-2.23	-0.17	-2.52	64.36	96.23	914.15	452.77	1056.37	603.43	934.69	489.31	1030.51	480.46
59.058	0	0.08	0.09	0.01	0.15	0.11	0.17	0.2	0.3	0.3	99.59	0.33	4.81	98.47	11.95	2.18	0.07	0.08	9.37	0.93	0.06	0.12	0	0.3	0.08	0.1	0.33	0.08	0.41	17.15	0.24	0.22	8.97	0	0	0	0.94	1.16	-2.27	65.82	97.86	912.6	451.4	1057.55	604.71	933.97	490.63	1031.2	479.52
59.092	0	0.07	0.08	0.01	0.15	0.15	0.18	0.17	0.2	0.19	99.65	0.37	7.03	98.02	13.47	1.99	0.06	0.1	10.55	0.82	0.05	0.08	0	0.19	0.08	0.16	0.23	0.07	0.39	11.41	0.2	1	10.84	0	0	0	-4.61	-2.49	-2.57	62.91	99.22	911.57	449.58	1059.26	604.77	933.37	489.11	1031.84	476.86
59.125	0	0.07	0.08	0.01	0.15	0.17	0.19	0.18	0.18	0.18	99.62	0.41	7.92	98.43	15.05	1.6	0.07	0.12	11.8	0.87	0.06	0.07	0	0.16	0.08	0.18	0.16	0.06	0.44	11.46	0.18	0.63	11.5	0	0	0	-0.9	1.31	-2.25	64.65	93.58	913.31	451.36	1057.69	605.73	936.44	486.63	1029.82	480.58
59.159	0	0.06	0.07	0.01	0.15	0.24	0.19	0.16	0.14	0.21	99.53	0.57	10.65	98.02	16.22	1.42	0.07	0.12	13	0.97	0.11	0.08	0	0.11	0.1	0.21	0.12	0.08	0.41	7.68	0.14	0.41	13.84	0	0	0	-1.81	-2.48	-1.61	64.4	94.21	913.59	451.66	1057.17	604.9	936.37	486.31	1030.42	481
59.192	0	0.06	0.06	0.01	0.14	0.3	0.18	0.16	0.12	0.22	99.39	0.78	12.97	97.72	16.71	1.63	0.07	0.12	13.07	0.88	0.11	0.1	0	0.09	0.08	0.22	0.09	0.12	0.42	6.83	0.12	0.9	16.1	0	0	0	6.07	3.2	-1.16	69.73	97.88	915.03	452.8	1056.3	604.14	935.16	488.63	1032.9	483.47
59.225	0	0.06	0.05	0.01	0.14	0.34	0.18	0.16	0.14	0.24	99.33	0.84	13.67	98.06	17.55	1.18	0.07	0.1	13.84	1	0.13	0.12	0	0.08	0.08	0.24	0.08	0.14	0.41	6.79	0.11	2.16	16.63	0	0	0	2.88	-2.39	-2.75	67.95	96.57	916.11	453.95	1055.8	603.05	934.95	490.32	1031.2	482.35
59.259	0	0.05	0.04	0.01	0.12	0.43	0.15	0.15	0.16	0.27	99.14	1.23	16.51	97.26	15.72	1.02	0.07	0.09	12.89	0.92	0.1	0.13	0	0.05	0.07	0.27	0.07	0.16	0.41	7.29	0.07	0.59	19.32	0	0	0	1.47	-4.15	-3.49	67.19	95.41	916.73	454.76	1054.9	602.22	934.88	490.68	1029.92	482.28
59.292	0	0.05	0.04	0.01	0.11	0.44	0.14	0.14	0.11	0.25	99.12	1.31	17.29	98.21	13.54	1.17	0.07	0.07	12.5	0.85	0.09	0.11	0	0.05	0.05	0.25	0.05	0.11	0.42	8	0.06	2.29	19.75	0	0	0	5.04	-1.96	-2.85	70.06	91.25	917.44	456.84	1052.51	601.8	936.71	491.86	1027.68	484.77
59.325	0	0.05	0.04	0.01	0.1	0.48	0.13	0.15	0.09	0.26	99.03	1.65	18.31	96.57	13.67	1.26	0.09	0.07	11.28	0.91	0.09	0.12	0	0.05	0.05	0.26	0.05	0.07	0.47	8.66	0.06	0.61	21.22	0	0	0	-1.41	-5.31	-4.55	66.04	97.05	917.95	457.77	1054.32	601.87	933.71	495.22	1029.99	483.03
59.359	0	0.05	0.03	0.01	0.1	0.58	0.12	0.13	0.11	0.28	98.84	2.15	20.25	97.02	12.72	1.21	0.11	0.06	11.21	1.11	0.11	0.17	0	0.05	0.04	0.28	0.06	0.05	0.52	7.27	0.05	0.5	22.91	0	0	0	-1.55	-4.59	-4.4	65.92	98.12	917.51	458.66	1053.28	602.15	932.46	495.48	1029.92	484.12
59.392	0	0.05	0.03	0.01	0.09	0.59	0.11	0.13	0.11	0.28	98.83	2.06	20.66	97.74	10.61	1.24	0.11	0.04	11.85	1.15	0.18	0.33	0	0.05	0.04	0.28	0.07	0.07	0.52	7.79	0.05	0.47	22.65	0	0	0	-0.86	-3.16	-3.62	66.62	99.3	918.15	459.83	1052.38	601.57	932.21	495.5	1031.06	486.08
59.425	0	0.06	0.03	0.01	0.08	0.59	0.1	0.12	0.13	0.33	98.81	1.99	21.23	98.23	8.02	1.33	0.11	0.03	12.52	1.22	0.21	0.59	0	0.05	0.03	0.33	0.08	0.13	0.49	8.6	0.06	0.27	22.42	0	0	0	0.06	-1.91	-2.88	67.48	99.75	916.34	461.6	1049.16	601.33	930.08	497.82	1029.3	487.56
59.459	0	0.05	0.03	0.01	0.08	0.77	0.09	0.12	0.13	0.34	98.46	2.39	23.51	98.59	7.84	1.17	0.12	0.02	14.89	1.22	0.19	0.51	0	0.03	0.03	0.34	0.08	0.13	0.48	10.05	0.06	0.29	23.59	0	0	0	-3.01	0.76	-1.49	65.22	103.28	915.37	461.4	1049.94	602.2	929.13	496.28	1032.12	488.6
59.492	0	0.05	0.03	0.01	0.08	0.65	0.09	0.13	0.16	0.33	98.71	2.23	22.11	97.95	7.66	1.63	0.13	0.02	12.63	1.11	0.17	0.57	0	0.03	0.02	0.33	0.08	0.16	0.51	10.33	0.06	0.07	23.13	0	0	0	-8.81	-2.67	-2.44	62.74	105.97	916.92	465.01	1049.55	601.82	927.67	500.99	1033.01	489.55
59.526	0	0.05	0.03	0.01	0.09	0.45	0.09	0.13	0.14	0.32	99.09	1.94	19.27	94.55	7.78	2.19	0.14	0.01	8.11	0.89	0.1	0.49	0	0.02	0.02	0.32	0.11	0.08	0.62	11.35	0.06	0.07	22.24	0	0	0	-19.35	-7.73	-2.27	59.83	106.23	923.27	475.4	1046.7	600.55	929.19	506.73	1035.04	497.73
59.559	0	0.06	0.04	0.01	0.1	0.31	0.1	0.15	0.15	0.27	99.38	1.38	15.64	95.92	9.03	2.79	0.15	0.01	5.54	0.71	0.09	0.55	0	0.02	0.02	0.27	0.12	0.06	0.79	12.2	0.08	0.04	20.09	0	0	0	-21.64	-6.21	-2.97	59.81	100.82	924.92	478.49	1044.79	599.73	931.52	509.78	1031.71	498.52
59.592	0	0.06	0.04	0.01	0.11	0.25	0.11	0.18	0.15	0.28	99.5	1.14	13.58	98.28	10.05	3.56	0.15	0.01	4.58	0.81	0.11	1.1	0	0.02	0.02	0.28	0.1	0.06	0.86	14.09	0.09	0.05	18.74	0	0	0	-17.27	-1.78	-1.7	61.88	104.45	925.1	479.72	1040.71	595.78	928.5	508.76	1032.79	502.95
59.626	0	0.07	0.05	0.01	0.12	0.18	0.11	0.2	0.17	0.24	99.59	0.78	10.67	98.48	8.39	4.52	0.17	0.01	3.62	0.74	0.13	2	0	0.02	0.03	0.24	0.07	0.03	0.98	18.3	0.1	0.01	16.06	0	0	0	-14.12	1.16	0.08	63.91	97.74	929.35	488.65	1038.73	598.91	934.52	516.49	1032.11	511.07
59.659	0	0.07	0.06	0.02	0.12	0.16	0.11	0.23	0.16	0.21	99.53	0.66	9.53	98.68	8.12	5.48	0.16	0.01	3.63	0.71	0.15	2.34	0	0.03	0.03	0.21	0.05	0.02	1.15	21	0.11	0.01	14.92	0	0	0	-12.79	-0.44	-1.96	61.77	99.37	929.91	490.84	1039.22	600.15	932.66	521.13	1031.82	514.87
59.692	0	0.07	0.06	0.02	0.14	0.12	0.11	0.26	0.13	0.16	99.47	0.49	7.4	98.73	7.44	6.37	0.13	0.01	3.74	0.6	0.19	2.61	0	0.03	0.02	0.16	0.03	0.02	1.17	23.76	0.12	0.01	12.74	0	0	0	-11.95	-0.23	-2.02	60.57	101.72	929.82	494.46	1041.72	606.36	932.71	526.73	1033.99	517.18
59.726	0	0.08	0.08	0.02	0.14	0.09	0.1	0.33	0.14	0.12	99.35	0.33	4.78	98.28	4.61	7.02	0.12	0.01	2.96	0.6	0.17	2.71	0	0.03	0.02	0.11	0.02	0.01	1.51	31.08	0.14	0.01	9.99	0	0	0	-16.12	-1.76	-2.45	61.83	99.28	931.46	500.09	1040.67	609.3	933.85	529.94	1032.84	522.36
59.759	0	0.09	0.08	0.02	0.14	0.08	0.1	0.33	0.14	0.1	99.33	0.33	4.12	98.7	3.12	7.51	0.1	0.01	3.03	0.56	0.11	1.9	0	0.03	0.02	0.1	0.01	0.01	1.71	32.6	0.14	0.01	9.02	0	0	0	-21.61	0.35	-1.44	60.38	102.29	928.99	497.55	1041.51	610.07	932.22	526.04	1034.33	519.95
59.793	0	0.09	0.09	0.02	0.15	0.07	0.1	0.39	0.21	0.1	99.23	0.33	2.92	98.61	2.19	8.5	0.1	0.02	3.94	0.74	0.09	2.33	0	0.03	0.03	0.08	0.01	0.01	2.04	35.99	0.21	0.02	7.31	0	0	0	-23.84	-0.69	-1.11	59.21	102.94	927.27	495.93	1040.51	609.17	930.74	522.88	1033.57	517.98
59.826	0	0.1	0.09	0.02	0.14	0.07	0.1	0.43	0.28	0.08	99.14	0.33	3.11	98.14	1.59	7.63	0.08	0.02	4.99	0.89	0.09	2.56	0	0.02	0.03	0.08	0.01	0.01	2.41	40.09	0.28	0.38	6.95	0	0	0	-22.15	-2.18	-1.32	60.56	105.71	924.6	491.8	1040.88	608.08	928.04	522.83	1033.47	515.12
59.859	0	0.1	0.09	0.02	0.15	0.07	0.1	0.4	0.27	0.08	99.21	0.33	3.18	98.16	1.06	8.36	0.07	0.01	4.9	0.52	0.11	2.02	0	0.02	0.02	0.08	0.01	0	2.79	37.98	0.27	1.18	6.94	0	0	0	-27.78	-2.11	-1.7	58.15	109.54	923.32	486.95	1043.82	607.45	926.63	518.92	1035.76	509.35
59.893	0	0.1	0.1	0.02	0.15	0.07	0.1	0.44	0.4	0.06	99.13	0.33	3.29	98.72	1.01	8.38	0.05	0.01	6.63	0.37	0.15	1.62	0	0.02	0.02	0.06	0.01	0	3.51	40.22	0.4	0.58	6.35	0	0	0	-19.73	0.28	0.49	60.76	105.68	922.01	489.89	1038.25	606.13	926.84	517.39	1032.47	514.38
59.926	0	0.1	0.1	0.02	0.15	0.07	0.1	0.37	0.44	0.05	99.25	0.33	3.11	97.13	0.78	7.99	0.04	0.02	6.93	0.28	0.17	1.52	0	0.02	0.02	0.05	0.01	0	4.2	37.11	0.44	0.17	6.02	0	0	0	-23.17	-4.4	-1.29	60.77	97.61	925.28	489.77	1038.16	602.96	931.27	518.28	1028.5	509.83
59.959	0	0.11	0.11	0.02	0.14	0.06	0.1	0.37	0.47	0.05	99.26	0.33	2.22	96.37	0.82	6.19	0.04	0.02	5.23	0.26	0.19	1.64	0	0.02	0.02	0.05	0.01	0	4.18	38.74	0.47	0.04	5.88	0	0	0	-28.78	-5.61	-0.27	59.78	94.5	926.63	489.49	1036.79	599.65	933.57	516.44	1027.75	508.66
59.993	0	0.12	0.12	0.03	0.15	0.06	0.11	0.42	0.56	0.04	99.17	0.33	0.98	94.89	1.17	4.91	0.04	0.01	5.52	0.24	0.2	3.23	0	0.03	0.03	0.04	0.01	0.01	5.34	42.51	0.56	0.03	4.66	0	0	0	-29.41	-7.39	-1.1	60.92	98.21	929.07	488.94	1037.11	596.97	932.53	518.13	1030.14	507.27
60.026	0	0.12	0.12	0.03	0.14	0.05	0.11	0.42	0.62	0.04	99.16	0.33	0.29	97.93	1.35	4.11	0.04	0.01	4.05	0.21	0.19	4.76	0	0.03	0.03	0.03	0.02	0.01	4.8	43.27	0.62	0.02	4.64	0	0	0	-27.32	-2.71	-1.64	60.84	100.31	925.35	483.41	1035.7	593.75	928.42	511.75	1028.37	503.23
60.059	0	0.12	0.13	0.03	0.14	0.05	0.12	0.47	0.69	0.05	99.05	0.33	0	97.47	1.94	3.24	0.04	0.01	3.2	0.16	0.14	5.59	0	0.05	0.04	0.03	0.02	0.02	4.89	46.45	0.69	0.04	4.41	0	0	0	-22.43	-3.74	-1.65	63.58	96.34	927.38	483.66	1036.69	592.97	932.12	513.41	1027.81	502.25
60.093	0	0.12	0.13	0.03	0.14	0.05	0.12	0.48	0.74	0.05	99.04	0.33	0	98.58	2.18	3.26	0.04	0.01	2.7	0.13	0.13	5.42	0	0.05	0.05	0.02	0.03	0.03	4.39	46.46	0.74	0.05	4.31	0	0	0	-25.52	-0.79	-0.12	61.54	103.44	921.68	477.18	1035.47	590.96	926.08	507.38	1029.15	498.58
60.126	0	0.11	0.13	0.03	0.14	0.04	0.12	0.43	0.79	0.06	99.14	0.33	0	96.75	2.86	2.81	0.04	0.01	1.86	0.12	0.1	2.66	0	0.06	0.07	0.02	0.06	0.04	3.74	43.65	0.79	0.03	4.22	0	0	0	-24.69	-5.04	-0.32	60.86	100.92	920.86	475.39	1037.3	591.84	927.7	505.7	1028.15	495.92
60.16	0	0.11	0.13	0.02	0.14	0.04	0.12	0.31	0.85	0.05	99.39	0.33	0	97.69	3.43	3.18	0.03	0.01	1.05	0.09	0.06	0.95	0	0.05	0.08	0.01	0.08	0.09	2.72	34.45	0.85	0.04	4.34	0	0	0	-16.84	3.27	-2.64	62.65	97.53	918.68	472.6	1036.63	593.12	926.35	502.46	1023.49	493.78
60.193	0	0.1	0.12	0.02	0.15	0.04	0.13	0.29	0.85	0.04	99.41	0.33	0	96.99	4.88	3.39	0.03	0.01	1.26	0.07	0.06	0.76	0	0.04	0.08	0.01	0.13	0.1	2.54	31.79	0.85	0.03	4.7	0	0	0	-9.86	4.63	-2.1	64.77	99.01	913.97	468.4	1037.04	594.57	923.96	501.88	1022.36	490.95
60.226	0	0.1	0.12	0.02	0.16	0.05	0.13	0.29	0.76	0.04	99.42	0.33	0	98.32	5.71	3.91	0.03	0.01	1.7	0.06	0.06	0.52	0	0.04	0.08	0.01	0.25	0.12	2.29	30.39	0.76	0.09	4.94	0	0	0	-13.39	-1.65	-1.93	61.94	98.36	911.44	465.01	1039.53	597.15	924.22	497.54	1022.17	488.58
60.26	0	0.09	0.11	0.02	0.17	0.05	0.13	0.27	0.79	0.05	99.45	0.33	0	96.72	6.68	6.28	0.03	0.02	2.4	0.06	0.07	0.54	0	0.05	0.07	0.01	0.31	0.11	1.67	25.5	0.79	0.11	5.84	0	0	0	-8.17	-5.09	-4.41	63.02	95.93	909.49	463.47	1041.93	601.66	924.09	499.72	1019.11	486.51
60.293	0	0.08	0.1	0.02	0.18	0.06	0.14	0.29	0.69	0.05	99.41	0.33	0.32	98.62	8.24	7.28	0.04	0.02	4.05	0.08	0.09	0.67	0	0.05	0.07	0.01	0.37	0.11	1.35	24.69	0.69	0.1	6.04	0	0	0	-5.5	-0.66	-3.38	63.82	92.81	905.75	463.31	1039.11	603.41	923.16	498.61	1015.34	487.82
60.326	0	0.08	0.1	0.02	0.18	0.07	0.14	0.26	0.65	0.07	99.48	0.33	1.39	97.89	8.17	8.17	0.04	0.03	5.32	0.1	0.09	0.77	0	0.07	0.07	0.01	0.39	0.13	1.16	20.91	0.65	0.1	6.54	0	0	0	-3.05	-2.82	-4.29	63.99	94.63	904.72	462.51	1039.23	604.69	920.95	497.53	1015.12	488.27
60.36	0	0.08	0.1	0.02	0.19	0.06	0.14	0.27	0.63	0.1	99.47	0.33	0.85	98.32	9.13	8.85	0.05	0.04	4.87	0.11	0.08	0.68	0	0.1	0.07	0.01	0.43	0.19	0.74	19.66	0.63	0.16	6.42	0	0	0	-10.12	-1.66	-3.44	61.56	100.12	905.62	460.93	1039.65	600.54	919.35	495.64	1018.92	485.21
60.393	0	0.08	0.09	0.02	0.2	0.06	0.14	0.26	0.63	0.13	99.47	0.33	0.76	98.06	9.54	9.26	0.05	0.06	4.6	0.14	0.05	0.58	0	0.13	0.06	0.01	0.45	0.28	0.66	18.61	0.63	0.07	6.54	0	0	0	-6.43	2.39	-5.26	63.11	100.06	904.39	459.41	1037.13	597.74	916.27	495.54	1015.57	483.26
60.426	0	0.08	0.1	0.02	0.2	0.07	0.15	0.25	0.53	0.16	99.5	0.33	0.59	98.43	11.07	8.25	0.05	0.08	4.69	0.24	0.04	0.46	0	0.16	0.06	0.01	0.48	0.42	0.52	16.85	0.53	0.04	6.68	0	0	0	2.2	1.31	-4.09	67	96.02	902	458.12	1036.51	601.01	917.73	494.52	1013.2	484.26
60.46	0	0.08	0.09	0.02	0.2	0.07	0.16	0.24	0.44	0.22	99.52	0.33	0.44	97.96	11.71	8.22	0.06	0.11	4.26	0.33	0.03	0.28	0	0.22	0.08	0.02	0.43	0.44	0.36	15.12	0.43	0.15	6.86	0	0	0	-3.65	2.64	-4.51	64.26	98.3	902.21	459.21	1034.32	598.02	915.25	494.79	1012.91	483.6
60.493	0	0.07	0.09	0.02	0.21	0.07	0.17	0.24	0.42	0.23	99.52	0.33	0.6	97.14	13.2	8.34	0.06	0.12	4.73	0.4	0.03	0.2	0	0.23	0.1	0.02	0.36	0.42	0.33	13.83	0.39	0.21	7.13	0	0	0	0.37	4.38	-3	66.06	98.83	900.09	457.24	1034.78	599.06	915.27	493.89	1013.54	483.35
60.527	0	0.07	0.09	0.01	0.19	0.09	0.17	0.19	0.4	0.27	99.62	0.33	2.64	98.43	13.44	6.62	0.05	0.13	6.19	0.51	0.03	0.1	0	0.27	0.13	0.02	0.4	0.4	0.23	9.74	0.29	0.07	8.53	0	0	0	-0.44	1.31	-3.1	65.61	95.43	899.12	456.33	1034.71	599.54	916.45	492.79	1011.31	482.38
60.56	0	0.07	0.08	0.01	0.19	0.11	0.18	0.18	0.43	0.29	99.63	0.33	3.95	98.63	14.45	6.01	0.05	0.15	7.51	0.57	0.04	0.09	0	0.29	0.15	0.03	0.46	0.43	0.17	7.65	0.25	0.05	9.46	0	0	0	0.53	0.62	-3.24	65.92	95.93	898.03	455.56	1034.6	599.99	915.49	492.58	1010.81	481.85
60.593	0	0.07	0.08	0.01	0.19	0.13	0.2	0.19	0.51	0.28	99.61	0.33	5.13	98.48	16.57	5.69	0.05	0.16	9.94	0.64	0.04	0.08	0	0.28	0.17	0.03	0.54	0.51	0.16	7.05	0.24	0.08	10.05	0	0	0	1.29	1.16	-3.97	66.42	95.74	897.88	454.92	1034.55	599.47	915.05	492.85	1010.01	480.68
60.627	0	0.06	0.07	0.01	0.21	0.19	0.23	0.21	0.77	0.3	99.55	0.46	7.51	97.95	21.03	5.38	0.05	0.18	11.97	0.85	0.04	0.06	0	0.3	0.18	0.04	0.55	0.77	0.13	5.98	0.16	0.06	12.43	0	0	0	0.07	2.66	-4.27	65.69	97.8	897.39	454.66	1032.85	597.47	912.64	492.3	1009.65	479.89
60.66	0	0.05	0.06	0.01	0.23	0.19	0.27	0.25	1.04	0.28	99.46	0.52	6.73	98.07	25.31	5.24	0.05	0.17	11.41	0.97	0.04	0.04	0	0.28	0.19	0.04	0.54	1.04	0.13	5.61	0.15	0.04	12.82	0	0	0	1.3	2.37	-4.68	66.49	99.13	897.51	454.21	1032.72	596.75	911.66	492.54	1009.9	479.26
60.693	0	0.05	0.06	0.01	0.24	0.22	0.29	0.27	1.22	0.33	99.43	0.62	7.51	97.56	27.75	5.13	0.06	0.16	10.82	1.2	0.04	0.03	0	0.33	0.2	0.04	0.49	1.22	0.13	5.5	0.14	0.07	14.34	0	0	0	1.92	3.55	-4.14	66.84	97.94	897.67	454.58	1032.78	597.27	912.77	492.36	1009.94	480.14
60.727	0	0.04	0.05	0.01	0.26	0.26	0.34	0.32	1.4	0.43	99.31	0.91	7.92	97.63	32.96	4.71	0.08	0.16	10.19	1.71	0.04	0.02	0	0.43	0.22	0.05	0.49	1.4	0.1	4.62	0.13	0.08	16.1	0	0	0	2.21	3.4	-4.26	67.03	97.83	897.85	454.52	1033.03	597.36	912.97	492.42	1010.02	480.07
60.76	0	0.04	0.05	0.01	0.28	0.27	0.38	0.35	1.2	0.41	99.24	1.07	7.92	97.14	35.36	4.23	0.08	0.15	9.88	2.09	0.05	0.02	0	0.41	0.23	0.05	0.48	1.2	0.1	4.47	0.13	0.05	16.67	0	0	0	1.75	4.38	-4.2	66.67	99.05	897.82	454.3	1033.43	597.37	912.55	492.28	1010.81	479.87
60.794	0	0.04	0.04	0.01	0.27	0.32	0.38	0.35	1.11	0.38	99.23	1.18	9.39	97.84	36.87	4.09	0.09	0.15	9.83	2.09	0.05	0.01	0	0.38	0.24	0.06	0.45	1.11	0.09	3.46	0.12	0.05	18.36	0	0	0	2.28	2.93	-4.49	67.19	99.28	897.86	453.57	1034.39	597.74	912.73	492.24	1011.14	479.15
60.827	0	0.04	0.04	0.01	0.3	0.34	0.46	0.41	0.99	0.33	99.08	1.62	9.06	98.09	41.28	3.57	0.11	0.11	9.49	2.21	0.05	0.01	0	0.33	0.25	0.06	0.4	0.99	0.09	3.02	0.11	0.09	19.04	0	0	0	0.13	2.31	-5.52	65.95	97.92	897.76	453.32	1035.89	598.81	913.55	493.07	1010.28	477.84
60.86	0	0.03	0.04	0.01	0.33	0.35	0.51	0.45	0.9	0.3	98.99	1.95	8.75	93.63	43.71	3.81	0.12	0.09	9.72	2.22	0.06	0.01	0	0.3	0.24	0.06	0.33	0.9	0.09	3.05	0.1	0.05	19.12	0	0	0	1.38	8.56	-3.86	66.51	97.13	896.6	454.54	1033.99	599.06	913.64	493.51	1009.81	479.89
60.894	0	0.03	0.04	0.01	0.31	0.45	0.49	0.45	0.83	0.21	99.03	2.02	11.04	98.65	44.21	3.28	0.15	0.07	9.81	2.21	0.07	0.02	0	0.21	0.24	0.06	0.28	0.83	0.09	2.79	0.08	0.12	21.32	0	0	0	-0.12	-0.55	-5.48	65.67	99.45	897.13	454.9	1035.81	601.44	912.22	493.88	1010.71	480.09
60.927	0	0.03	0.04	0.01	0.31	0.46	0.51	0.46	0.56	0.19	98.98	2.11	11.06	98.42	45.01	2.89	0.19	0.05	10.45	2.92	0.08	0.03	0	0.19	0.21	0.07	0.23	0.56	0.09	2.77	0.08	0.22	21.2	0	0	0	0.65	-1.34	-6.75	66.57	99.34	897.66	455.21	1036.28	601.14	912.13	496.56	1009.91	479
60.96	0	0.03	0.04	0.01	0.32	0.5	0.55	0.48	0.37	0.19	98.91	2.25	11.41	98.38	46.03	2.44	0.19	0.04	11.76	2.99	0.1	0.04	0	0.17	0.2	0.07	0.22	0.37	0.1	3.39	0.08	0.06	21.18	0	0	0	3.56	-1.46	-6.7	69.19	97.18	898.48	457.16	1033.09	599.5	911.88	496.17	1008.06	482.24
60.994	0	0.03	0.03	0.01	0.31	0.61	0.56	0.52	0.3	0.23	98.77	2.53	13.1	98.72	47.62	2.27	0.23	0.03	12.02	2.89	0.1	0.06	0	0.13	0.18	0.08	0.19	0.3	0.11	3.82	0.09	0.05	22.97	0	0	0	2.03	0.28	-7.03	68.71	95.74	898.69	458.66	1032.24	599.53	912.15	497.12	1006.88	483.22
61.027	0	0.03	0.03	0.01	0.34	0.57	0.62	0.58	0.23	0.23	98.76	3.02	12.02	95.83	49.99	2.2	0.23	0.02	11.37	2.65	0.08	0.09	0	0.12	0.15	0.08	0.16	0.17	0.13	4.23	0.09	0.15	22.64	0	0	0	-7.78	-6.32	-6.43	62.21	103.14	898.9	457.54	1038.51	603.1	911.65	496.69	1013.65	481.36
61.06	0	0.03	0.04	0	0.4	0.53	0.77	0.68	0.27	0.27	98.46	4.07	10.41	98.42	53.86	1.88	0.27	0.02	11.96	3.16	0.08	0.1	0	0.1	0.14	0.09	0.13	0.14	0.16	4.56	0.1	0.12	21.67	0	0	0	-0.91	-1.34	-6.56	65.51	101.77	897.48	457.42	1038.42	605.72	911.8	498.56	1012.17	481.74
61.094	0	0.03	0.04	0	0.4	0.5	0.76	0.67	0.33	0.33	98.49	3.88	10.06	98.22	53.19	1.93	0.33	0.02	11.85	3.08	0.09	0.16	0	0.09	0.14	0.1	0.11	0.19	0.19	4.79	0.11	0.12	21.29	0	0	0	-4.29	-1.95	-6.32	63.62	99.02	897.19	458.24	1038.33	606.74	913.21	497.82	1011.04	482.48
61.127	0	0.03	0.04	0.01	0.4	0.47	0.77	0.67	0.34	0.34	98.46	3.94	9.32	98.75	53.39	1.77	0.34	0.02	11.22	3.23	0.09	0.21	0	0.09	0.16	0.1	0.11	0.18	0.21	4.8	0.11	0.06	20.89	0	0	0	-1.13	0.16	-5.35	65.4	100.47	897.43	458.58	1038.03	606.78	913.07	498.13	1012.52	483.83
61.161	0	0.03	0.04	0.01	0.44	0.43	0.86	0.74	0.42	0.42	98.27	4.63	8.14	98.59	55.35	1.78	0.42	0.02	11.29	3.23	0.11	0.23	0	0.09	0.17	0.11	0.1	0.33	0.25	5.41	0.11	0.09	20.22	0	0	0	-3.5	0.76	-5.18	63.85	100.81	896.81	457.98	1038.8	607.34	913.07	497.21	1012.91	483.23
61.194	0	0.03	0.04	0.01	0.44	0.4	0.85	0.75	0.45	0.45	98.29	4.39	7.57	98.22	54.7	2	0.45	0.03	11.18	3.08	0.11	0.2	0	0.07	0.16	0.11	0.08	0.24	0.29	6.16	0.11	0.1	19.59	0	0	0	-2.51	1.95	-3.69	65.02	97.42	897.23	457.54	1037.93	605.85	915.7	495.44	1012.4	483.65
61.227	0	0.03	0.04	0.01	0.45	0.4	0.84	0.75	0.45	0.45	98.33	4.3	7.59	98.72	54.43	2.34	0.45	0.04	10.96	2.92	0.1	0.21	0	0.08	0.19	0.12	0.07	0.28	0.3	6.03	0.11	0.07	19.65	0	0	0	-4.42	-0.26	-5.05	63.35	100.63	896.96	457.23	1039.12	606.83	913.44	495.92	1013.18	482.61
61.261	0	0.03	0.04	0.01	0.35	0.49	0.63	0.57	0.43	0.43	98.75	2.48	10.63	97.84	47.21	2.34	0.43	0.07	14.41	3.13	0.1	0.2	0	0.08	0.23	0.14	0.09	0.41	0.32	6.66	0.11	0.1	19.72	0	0	0	-1.87	2.92	-2.55	64.47	100.62	896.26	456.72	1040.6	608.68	915.67	495.3	1015.69	484.29
61.294	0	0.04	0.04	0.01	0.3	0.55	0.52	0.47	0.53	0.39	98.9	1.77	12.46	98.13	42.81	2.27	0.39	0.09	16.12	3.34	0.09	0.16	0	0.08	0.32	0.14	0.11	0.53	0.31	6.09	0.1	0.09	19.9	0	0	0	-4.39	2.2	-3.42	63.27	100.19	896.4	455.95	1040.78	607.56	915.46	494.79	1014.88	482.37
61.327	0	0.04	0.04	0.01	0.25	0.6	0.4	0.37	0.89	0.34	98.79	1.33	14.38	98.42	36.69	2.75	0.34	0.13	17.79	2.67	0.08	0.14	0	0.09	0.36	0.16	0.13	0.89	0.35	6.12	0.11	0.07	19.88	0	0	0	-3.3	1.35	-3.7	63.62	99.76	896.12	455.05	1040.75	607.48	915.28	493.75	1014.32	481.8
61.361	0	0.04	0.04	0.01	0.23	0.65	0.35	0.35	0.83	0.29	98.7	1.34	15.59	98.25	33.83	3.14	0.29	0.16	19.08	2.67	0.07	0.09	0	0.1	0.36	0.2	0.16	0.83	0.4	6.95	0.12	0.06	19.89	0	0	0	-5.51	1.87	-3.19	62.54	99.64	896.19	454.92	1040.53	606.41	915.66	493.19	1014.6	481.36
61.394	0	0.04	0.04	0.01	0.19	0.6	0.28	0.28	0.64	0.26	98.79	1.38	16.17	98.43	29.05	3.13	0.26	0.16	17.36	2.66	0.06	0.07	0	0.1	0.38	0.21	0.19	0.64	0.38	6.4	0.13	0.05	20.12	0	0	0	-3.54	1.3	-3.31	63.48	99.48	896.14	454.31	1040.41	606.06	915.58	493.11	1014.32	480.96
61.427	0	0.05	0.04	0.01	0.17	0.63	0.23	0.24	0.67	0.23	98.74	1.39	17.27	97.15	25.37	3.53	0.23	0.18	18.05	2.95	0.08	0.08	0	0.12	0.41	0.21	0.22	0.67	0.42	6.15	0.14	0.06	20.16	0	0	0	-4.78	4.36	-2.18	62.54	98.61	895.04	453.76	1040.21	605.99	916.25	492.2	1014.2	480.8
61.461	0	0.05	0.04	0.01	0.16	0.6	0.21	0.21	0.56	0.24	98.8	1.4	17.39	98.13	23.14	3.01	0.2	0.17	17.07	2.48	0.08	0.07	0	0.13	0.51	0.24	0.31	0.56	0.44	5.36	0.14	0.06	20.2	0	0	0	-2.79	2.2	-2.53	63.1	98.16	894.15	452.14	1041.41	607.11	916.41	491.8	1013.8	479.57
61.494	0	0.05	0.04	0.01	0.16	0.54	0.21	0.2	0.39	0.25	98.93	1.4	16.57	98.41	23.39	2.63	0.19	0.19	15.02	2.01	0.08	0.05	0	0.11	0.39	0.25	0.3	0.34	0.42	5	0.12	0.04	20.22	0	0	0	-1.82	1.39	-2.87	63.42	98.92	894.15	451.82	1042.49	607.8	916.39	492.86	1014.34	479.05
61.528	0	0.04	0.04	0.01	0.18	0.48	0.24	0.23	0.3	0.27	99.05	1.52	15.03	97.08	27.37	2.85	0.19	0.19	11.96	1.5	0.04	0.03	0	0.11	0.3	0.27	0.25	0.12	0.39	3.82	0.11	0.04	20.7	0	0	0	0.34	4.49	-3.96	64	98.13	893.72	452.31	1041.16	608.27	915.12	493	1012.32	479.57
61.561	0	0.04	0.04	0.01	0.18	0.5	0.24	0.23	0.23	0.27	98.99	1.71	15.6	98.55	27.68	2.73	0.16	0.22	11.55	1.14	0.04	0.03	0	0.1	0.23	0.27	0.22	0.11	0.34	3.58	0.09	0.03	21.44	0	0	0	-1.81	-0.89	-3.22	63.23	99.69	894.5	450.69	1042.78	606.97	915.95	491.34	1014.76	478.1
61.594	0	0.04	0.04	0.01	0.21	0.48	0.3	0.29	0.21	0.28	99.04	1.64	14.03	97.37	33.04	2.76	0.16	0.21	11.05	0.96	0.03	0.02	0	0.09	0.21	0.28	0.18	0.07	0.33	3.46	0.09	0.06	21.2	0	0	0	-0.41	3.95	-4.26	63.75	96.43	893.54	451.37	1040.44	606.88	915.35	491.65	1010.86	478.3
61.628	0	0.04	0.04	0.01	0.2	0.53	0.28	0.27	0.19	0.32	98.94	1.86	15.18	98.6	32.09	2.4	0.12	0.21	11.3	0.71	0.04	0.02	0	0.09	0.19	0.32	0.17	0.1	0.3	3.41	0.08	0.03	21.99	0	0	0	-3.56	0.73	-2.36	62.55	97.89	893.26	450.11	1040.91	605.56	915.92	489.36	1013.12	477.72
61.661	0	0.04	0.04	0.01	0.2	0.55	0.3	0.28	0.19	0.34	98.9	1.86	15.2	96.85	33.4	1.93	0.14	0.19	12	0.76	0.04	0.02	0	0.09	0.19	0.34	0.17	0.14	0.29	3.35	0.08	4.36	22.01	0	0	0	2.86	4.87	-1.98	66.28	97.06	895.12	452.95	1039.34	605.89	916.76	491.8	1013.28	481.57
61.694	0	0.03	0.04	0.01	0.23	0.54	0.37	0.32	0.22	0.4	98.93	1.76	14.04	96.55	37.38	1.75	0.14	0.17	12.23	0.73	0.06	0.03	0	0.09	0.17	0.4	0.14	0.22	0.3	3.02	0.08	14.31	21.64	0	0	0	5.12	5.35	-1.18	68.56	94.72	896.12	454.64	1037.51	604.88	918.12	492.79	1012.39	483.55
61.728	0	0.03	0.04	0.01	0.25	0.49	0.41	0.34	0.33	0.47	99.02	1.62	12.74	97.8	39.61	1.49	0.14	0.15	11.65	0.83	0.09	0.04	0	0.09	0.15	0.47	0.12	0.33	0.27	2.49	0.08	9.11	21.12	0	0	0	-0.61	3.02	-1.23	66.02	98.4	897.57	455.63	1036.92	602.27	916.55	492.4	1014.55	483.45
61.761	0	0.03	0.04	0.01	0.23	0.56	0.38	0.32	0.42	0.45	98.88	1.75	14.18	98.7	37.87	1.49	0.15	0.13	13.12	1.15	0.13	0.08	0	0.08	0.18	0.45	0.11	0.42	0.26	2.71	0.08	4.93	21.59	0	0	0	-0.8	0.35	-2.92	65.51	98.88	899.71	457.62	1038.14	604.2	916.65	493.61	1015.14	484.94
61.795	0	0.04	0.04	0.01	0.22	0.54	0.36	0.29	0.23	0.45	98.92	1.6	14.25	96.83	35.67	1.21	0.17	0.1	13.55	1.33	0.19	0.14	0	0.07	0.18	0.45	0.11	0.23	0.26	3.02	0.08	3.96	21.03	0	0	0	-1.4	-4.9	-5.03	65.08	98.7	900.71	457.54	1038.49	602.16	915.72	494.09	1014.02	485.17
[truncated: 7,545 more rows]
[truncated: 4 more columns]
