# Supplementary material for: Exploring emotion recognition in patients with mild cognitive impairment and Alzheimer’s dementia undergoing a rehabilitation program
Source: PLoS One. 2025 Apr 24;20(4):e0322213. doi: 10.1371/journal.pone.0322213 (PMC12021228; doi:10.1371/journal.pone.0322213)
Supplement: S3 Data — (ZIP) [file pone.0322213.s005.zip › raw data21-30/No30 Cognitive training.csv]

time stamp	face id	anger	contempt	disgust	fear	joy	sadness	surprise	sentimentality	confusion	neutral	engagement	valence	attention	inner brow raise	brow raise	brow furrow	eye widen	cheek raise	lid tighten	nose wrinkle	upper lip raise	dimpler	lip corner depressor	chin raise	lip pucker	lip stretch	lip press	mouth open	jaw drop	lip suck	eye closure	smile	smirk	blink	blink rate	pitch	yaw	roll	brightness	interocular distance	topleft_x	topleft_y	bottomright_x	bottomright_y	outer_right_eye_X	outer_right_eye_Y	outer_left_eye_X	outer_left_eye_Y
0.033
0.066
0.100
0.133
0.166
0.200
0.233
0.266
0.300
0.333
0.367
0.400
0.433
0.467
0.500
0.533
0.567
0.600
0.633
0.667
0.700
0.734
0.767
0.800
0.834
0.867
0.900
0.934
0.967
1.000
1.034
1.067
1.101
1.134
1.167
1.201
1.234
1.267
1.301
1.334
1.368
1.401
1.434
1.468
1.501
1.534
1.568
1.601
1.634
1.668
1.701
1.735
1.768
1.801
1.835
1.868
1.901
1.935
1.968
2.001
2.035
2.068
2.102
2.135
2.168
2.202
2.235
2.268
2.302
2.335
2.369
2.402
2.435
2.469
2.502
2.535
2.569
2.602
2.635
2.669
2.702
2.736
2.769
2.802
2.836
2.869
2.902
2.936
2.969
3.002
3.036
3.069
3.103
3.136
3.169
3.203
3.236
3.269
3.303
3.336
3.370
3.403
3.436
3.470
3.503
3.536
3.570
3.603
3.636
3.670
3.703
3.737
3.770
3.803
3.837
3.870
3.903
3.937
3.970
4.003
4.037
4.070
4.104
4.137
4.170
4.204
4.237
4.270
4.304
4.337
4.371
4.404
4.437
4.471
4.504
4.537
4.571
4.604
4.637
4.671
4.704
4.738
4.771
4.804
4.838
4.871
4.904
4.938
4.971
5.004
5.038
5.071
5.105
5.138
5.171
5.205
5.238
5.271
5.305
5.338
5.372
5.405
5.438
5.472
5.505
5.538
5.572
5.605
5.638
5.672
5.705
5.739
5.772
5.805
5.839
5.872
5.905
5.939
5.972
6.005
6.039
6.072
6.106
6.139
6.172
6.206
6.239
6.272
6.306
6.339
6.373
6.406
6.439
6.473
6.506
6.539
6.573
6.606
6.639
6.673
6.706
6.740
6.773
6.806
6.840
6.873
6.906
6.940
6.973
7.006
7.040
7.073
7.107
7.140
7.173
7.207
7.240
7.273
7.307
7.340
7.374
7.407
7.440
7.474
7.507
7.540
7.574
7.607
7.640
7.674
7.707
7.741
7.774
7.807
7.841
7.874
7.907
7.941
7.974
8.007
8.041
8.074
8.108
8.141
8.174
8.208
8.241
8.274
8.308
8.341
8.375
8.408
8.441
8.475
8.508
8.541
8.575
8.608
8.641
8.675
8.708
8.742
8.775
8.808
8.842
8.875
8.908
8.942
8.975
9.008
9.042
9.075
9.109
9.142
9.175
9.209
9.242
9.275
9.309
9.342
9.376
9.409
9.442
9.476
9.509
9.542
9.576
9.609
9.642
9.676
9.709
9.743
9.776
9.809
9.843
9.876
9.909
9.943
9.976
10.009
10.043
10.076
10.110
10.143
10.176
10.210
10.243
10.276
10.310
10.343
10.377
10.410
10.443
10.477
10.510
10.543
10.577
10.610
10.643
10.677
10.710
10.744
10.777
10.810
10.844
10.877
10.910
10.944
10.977
11.010
11.044
11.077
11.111
11.144
11.177
11.211
11.244
11.277
11.311
11.344
11.378
11.411
11.444
11.478
11.511
11.544
11.578
11.611
11.644
11.678
11.711
11.745
11.778
11.811
11.845
11.878
11.911
11.945
11.978
12.011
12.045
12.078
12.112
12.145
12.178
12.212
12.245
12.278
12.312
12.345
12.379
12.412
12.445
12.479
12.512
12.545
12.579
12.612
12.645
12.679
12.712
12.746
12.779
12.812
12.846
12.879
12.912
12.946
12.979
13.012
13.046
13.079
13.113
13.146
13.179
13.213
13.246
13.279
13.313
13.346
13.380
13.413
13.446
13.480
13.513
13.546	0	0.12	0.10	0.03	0.25	0.05	0.13	0.12	0.95	0.95	99.50	0.36	0.00	91.61	6.77	10.79	0.95	0.89	3.27	1.19	0.03	0.64	0.00	0.00	0.01	0.01	0.08	0.00	10.57	0.76	0.00	0.03	5.15	0.00	0.00		11.83	-10.05	6.48	68.04	209.81	1068.73	132.10	1388.58	474.99	1133.32	194.96	1341.01	224.73
13.580	0	0.10	0.09	0.03	0.83	0.05	0.27	0.38	0.85	0.85	98.33	2.91	0.00	81.78	25.42	19.11	0.85	1.22	3.10	0.86	0.03	0.63	0.00	0.01	0.01	0.01	0.09	0.00	24.25	0.46	0.00	0.01	4.60	0.00	0.00		16.47	-14.49	6.50	69.83	217.81	1071.28	127.41	1397.50	475.48	1136.11	190.07	1350.36	229.31
13.613	0	0.12	0.09	0.04	0.55	0.04	0.15	0.24	0.58	0.58	98.90	1.54	0.00	88.75	12.73	20.39	0.58	1.46	2.78	0.60	0.02	0.48	0.00	0.01	0.01	0.00	0.05	0.00	21.19	0.41	0.00	0.01	3.87	0.00	0.00		15.50	-11.67	6.35	70.37	222.83	1072.98	125.60	1401.72	478.58	1135.86	191.73	1356.47	223.17
13.646	0	0.14	0.08	0.05	0.73	0.04	0.13	0.27	0.44	0.44	98.53	4.52	0.00	83.32	10.76	25.37	0.44	1.34	2.64	0.47	0.03	0.55	0.00	0.01	0.01	0.00	0.04	0.00	29.99	0.40	0.00	0.00	3.27	0.00	0.00		14.23	-13.96	4.55	70.49	213.36	1076.17	126.32	1402.87	475.74	1139.29	192.51	1350.59	222.15
13.680	0	0.13	0.08	0.04	0.61	0.04	0.11	0.24	0.43	0.43	98.78	3.06	0.00	87.34	8.43	25.47	0.43	1.01	2.18	0.41	0.03	0.50	0.00	0.01	0.01	0.00	0.05	0.00	24.84	0.42	0.00	0.00	3.07	0.00	0.00		12.09	-12.34	3.01	70.15	212.34	1078.79	126.48	1405.86	477.84	1139.41	196.85	1350.95	215.28
13.713	0	0.11	0.08	0.04	0.68	0.04	0.11	0.29	0.39	0.39	98.64	3.53	0.00	91.44	8.67	29.40	0.39	1.04	1.78	0.36	0.06	0.41	0.00	0.01	0.01	0.00	0.03	0.00	22.78	0.44	0.00	0.00	2.72	0.00	0.00		11.50	-10.16	2.52	70.78	212.84	1083.06	129.93	1406.67	477.17	1140.85	200.43	1353.06	216.84
13.747	0	0.12	0.07	0.05	0.80	0.03	0.11	0.32	0.35	0.35	98.41	5.20	0.00	89.76	9.55	30.82	0.35	1.09	1.42	0.35	0.17	0.52	0.00	0.01	0.00	0.01	0.03	0.01	26.39	0.55	0.00	0.01	2.51	0.00	0.00		12.62	-11.15	2.43	71.46	217.55	1085.35	132.49	1405.41	474.96	1138.92	202.66	1355.77	220.07
13.780	0	0.11	0.07	0.04	0.80	0.03	0.11	0.34	0.31	0.31	98.39	4.83	0.00	94.29	9.65	32.81	0.31	1.02	1.39	0.29	0.14	0.40	0.00	0.01	0.00	0.01	0.03	0.01	23.43	0.49	0.00	0.00	2.44	0.00	0.00		11.96	-7.98	1.44	71.66	220.56	1081.90	130.89	1405.92	477.04	1134.25	203.36	1354.30	218.22
13.813	0	0.09	0.06	0.04	0.96	0.03	0.10	0.46	0.28	0.28	98.08	6.27	0.00	89.66	10.45	38.81	0.28	1.03	1.23	0.21	0.11	0.27	0.00	0.01	0.00	0.01	0.02	0.00	20.87	0.55	0.00	0.01	2.25	0.00	0.00		12.95	-11.20	0.72	71.55	221.59	1080.15	129.48	1407.63	478.56	1132.40	203.31	1353.45	218.78
13.847	0	0.09	0.06	0.04	0.89	0.03	0.09	0.43	0.25	0.25	98.22	6.25	0.00	86.21	7.78	40.27	0.25	0.86	1.14	0.16	0.09	0.14	0.00	0.01	0.00	0.02	0.02	0.00	19.36	0.55	0.00	0.02	2.28	0.00	0.00		12.39	-12.84	-1.02	70.29	220.88	1079.95	127.23	1413.20	481.34	1132.26	204.22	1352.79	216.70
13.880	0	0.08	0.06	0.03	0.99	0.03	0.09	0.53	0.21	0.21	98.03	6.42	0.00	85.02	9.44	43.45	0.21	0.83	0.98	0.12	0.04	0.06	0.00	0.01	0.00	0.02	0.02	0.00	16.54	0.56	0.00	0.01	2.26	0.00	0.00		14.31	-13.32	-2.86	70.68	220.45	1076.88	124.26	1417.76	484.61	1130.06	204.15	1350.04	218.57
13.913	0	0.07	0.05	0.03	1.02	0.03	0.09	0.55	0.22	0.22	97.97	6.68	0.00	93.79	9.59	44.45	0.22	0.84	1.14	0.13	0.03	0.06	0.00	0.01	0.00	0.02	0.02	0.00	16.07	0.55	0.00	0.00	2.25	0.00	0.00		13.84	-8.43	-1.81	70.94	228.13	1070.72	121.37	1419.00	491.98	1125.55	203.33	1353.38	215.10
13.947	0	0.07	0.05	0.03	1.32	0.03	0.09	0.76	0.19	0.19	97.37	10.65	0.00	93.02	11.20	50.27	0.19	1.06	1.47	0.11	0.03	0.05	0.00	0.01	0.00	0.02	0.01	0.00	16.60	0.60	0.01	0.00	2.38	0.00	0.00		15.58	-9.05	-1.88	72.61	218.90	1070.81	126.03	1412.32	490.65	1126.96	206.58	1345.52	218.88
13.980	0	0.06	0.04	0.03	1.45	0.04	0.09	0.87	0.20	0.20	97.11	11.19	0.00	94.17	13.13	51.56	0.20	1.11	2.21	0.12	0.03	0.09	0.00	0.01	0.01	0.02	0.02	0.00	16.00	0.64	0.01	0.01	2.43	0.00	0.00		14.14	-8.09	0.48	71.03	228.46	1066.69	125.93	1409.40	493.65	1122.65	205.32	1350.80	217.18
14.013	0	0.06	0.04	0.03	1.58	0.04	0.09	0.99	0.19	0.19	96.85	13.15	0.00	92.09	13.26	54.61	0.19	1.05	2.79	0.10	0.02	0.13	0.00	0.01	0.01	0.02	0.02	0.00	15.23	0.58	0.01	0.01	2.47	0.00	0.00		15.07	-9.73	-2.16	71.61	221.41	1066.54	127.49	1407.56	491.64	1120.53	209.43	1341.76	218.20
14.047	0	0.06	0.04	0.03	1.42	0.04	0.09	0.88	0.16	0.16	97.16	10.65	0.00	94.86	12.57	52.35	0.16	1.08	3.11	0.13	0.02	0.14	0.00	0.01	0.01	0.02	0.02	0.00	14.51	0.56	0.01	0.01	2.28	0.00	0.00		12.36	-7.42	-2.43	70.36	221.96	1063.10	128.56	1403.89	492.07	1116.25	210.78	1338.15	215.92
14.080	0	0.06	0.05	0.03	1.16	0.04	0.09	0.70	0.16	0.16	97.68	8.15	0.00	86.94	10.26	49.44	0.16	0.98	4.57	0.16	0.03	0.20	0.00	0.01	0.02	0.02	0.02	0.00	13.76	0.57	0.01	0.01	2.64	0.00	0.00		12.05	-12.52	-3.52	68.65	221.67	1064.04	131.53	1403.84	494.68	1114.67	217.39	1336.32	214.39
14.114	0	0.06	0.05	0.03	1.06	0.04	0.09	0.66	0.13	0.13	97.89	5.74	0.00	88.65	11.22	46.61	0.13	1.06	5.89	0.23	0.05	0.57	0.00	0.01	0.03	0.03	0.02	0.00	11.89	0.67	0.02	0.01	2.55	0.00	0.00		13.61	-11.72	-3.45	71.13	218.04	1063.50	136.01	1392.00	484.71	1110.61	217.53	1328.62	221.12
14.147	0	0.07	0.06	0.03	0.71	0.04	0.11	0.43	0.13	0.13	98.59	2.17	0.00	86.21	10.89	37.18	0.13	0.79	5.04	0.35	0.05	0.68	0.00	0.01	0.04	0.04	0.02	0.00	8.78	0.70	0.03	0.02	2.75	0.00	0.00		12.93	-12.83	-4.61	70.29	221.15	1062.72	138.55	1391.03	485.55	1105.93	222.87	1327.08	221.63
14.180	0	0.07	0.08	0.02	0.54	0.04	0.14	0.32	0.13	0.13	98.93	0.99	0.00	86.95	12.93	27.86	0.13	0.64	5.22	0.40	0.05	0.79	0.00	0.01	0.04	0.06	0.04	0.01	7.70	0.68	0.04	0.05	2.94	0.00	0.00		13.56	-12.52	-5.72	71.05	221.75	1065.66	144.01	1387.61	483.29	1103.49	230.66	1325.14	223.66
14.214	0	0.08	0.09	0.02	0.40	0.05	0.16	0.24	0.11	0.13	99.19	0.51	0.00	91.26	14.28	19.43	0.11	0.43	4.30	0.46	0.07	0.78	0.00	0.01	0.05	0.13	0.04	0.02	6.66	0.64	0.06	0.37	3.49	0.00	0.00		9.61	-10.27	-4.01	70.70	222.16	1059.88	155.25	1375.53	487.43	1097.45	236.19	1319.58	232.68
14.247	0	0.09	0.11	0.02	0.30	0.04	0.17	0.17	0.11	0.17	99.40	0.33	0.00	91.77	13.01	12.43	0.11	0.29	3.45	0.31	0.12	0.41	0.00	0.01	0.05	0.17	0.05	0.05	6.28	0.57	0.08	0.43	3.54	0.00	0.00		7.19	-9.94	-4.21	71.15	215.97	1051.48	162.71	1361.14	489.77	1089.17	243.09	1304.95	234.25
14.280	0	0.09	0.13	0.02	0.26	0.04	0.19	0.14	0.13	0.22	99.48	0.33	0.00	81.69	13.69	7.22	0.13	0.22	3.53	0.46	0.15	0.25	0.00	0.01	0.07	0.22	0.06	0.12	5.70	0.51	0.12	0.84	3.40	0.00	0.00		4.54	-14.52	-2.22	69.21	216.71	1039.19	184.18	1343.97	503.41	1077.10	257.02	1293.80	259.53
14.314	0	0.09	0.12	0.02	0.27	0.04	0.21	0.14	0.19	0.48	99.46	0.36	0.00	67.00	15.58	6.77	0.13	0.22	3.15	0.50	0.19	0.15	0.00	0.01	0.08	0.48	0.06	0.19	5.54	0.52	0.17	4.18	3.58	0.00	0.00		7.83	-18.46	-1.10	68.14	211.31	1038.29	203.36	1342.33	527.35	1080.40	277.60	1291.71	276.11
14.347
14.381
14.414
14.447
14.481
14.514
14.547
14.581
14.614
14.647
14.681
14.714
14.748
14.781
14.814
14.848
14.881
14.914
14.948
14.981
15.014
15.048
15.081
15.115
15.148
15.181
15.215
15.248
15.281
15.315
15.348
15.382
15.415
15.448
15.482
15.515
15.548
15.582
15.615
15.648
15.682
15.715
15.749
15.782
15.815
15.849
15.882
15.915
15.949
15.982
16.015
16.049
16.082
16.116
16.149
16.182
16.216
16.249
16.282
16.316
16.349
16.383
16.416
16.449
16.483
16.516
16.549
16.583
16.616
16.649
16.683
16.716
16.750
16.783
16.816
16.850
16.883
16.916
16.950
16.983
17.016
17.050
17.083
17.117
17.150
17.183
17.217
17.250
17.283
17.317
17.350
17.384
17.417
17.450
17.484
17.517
17.550
17.584
17.617
17.650
17.684
17.717
17.751
17.784
17.817
17.851
17.884
17.917
17.951
17.984
18.017
18.051
18.084
18.118
18.151
18.184
18.218
18.251
18.284
18.318
18.351
18.385
18.418
18.451
18.485
18.518
18.551
18.585
18.618
18.651
18.685
18.718
18.752
18.785
18.818
18.852
18.885
18.918
18.952
18.985
19.018
19.052
19.085
19.119
19.152
19.185
19.219
19.252
19.285
19.319
19.352
19.386
19.419
19.452
19.486
19.519
19.552
19.586
19.619
19.652
19.686
19.719
19.753
19.786
19.819
19.853
19.886
19.919
19.953
19.986
20.019
20.053
20.086
20.120
20.153
20.186
20.220
20.253
20.286
20.320
20.353
20.387
20.420
20.453
20.487
20.520
20.553
20.587
20.620
20.653
20.687
20.720
20.754
20.787
20.820
20.854
20.887
20.920
20.954
20.987
21.020
21.054
21.087
21.121
21.154
21.187
21.221
21.254
21.287
21.321
21.354
21.388
21.421
21.454
21.488
21.521
21.554
21.588
21.621
21.654
21.688
21.721
21.755
21.788
21.821
21.855
21.888
21.921
21.955
21.988
22.021
22.055
22.088
22.122
22.155
22.188
22.222
22.255
22.288
22.322
22.355
22.389
22.422
22.455
22.489
22.522
22.555
22.589
22.622
22.655
22.689
22.722
22.756
22.789
22.822
22.856
22.889
22.922
22.956
22.989
23.022
23.056
23.089
23.123
23.156
23.189
23.223
23.256
23.289
23.323
23.356
23.390
23.423
23.456
23.490
23.523
23.556
23.590
23.623
23.656
23.690
23.723
23.757
23.790
23.823
23.857
23.890
23.923
23.957
23.990
24.023
24.057
24.090
24.124
24.157
24.190
24.224
24.257
24.290
24.324
24.357
24.391
24.424
24.457
24.491
24.524
24.557
24.591
24.624
24.657
24.691
24.724
24.758
24.791
24.824
24.858
24.891
24.924
24.958
24.991
25.024
25.058
25.091
25.125
25.158
25.191
25.225
25.258
25.291
25.325
25.358
25.392
25.425
25.458
25.492
25.525
25.558
25.592
25.625
25.658
25.692
25.725
25.759
25.792
25.825
25.859
25.892
25.925
25.959
25.992
26.025
26.059
26.092
26.126
26.159
26.192
26.226
26.259
26.292
26.326
26.359
26.393
26.426
26.459
26.493
26.526
26.559
26.593
26.626
26.659
26.693
26.726
26.760
26.793
26.826
26.860
26.893
26.926
26.960
26.993
27.026
27.060
27.093
27.127
27.160
27.193
27.227
27.260
27.293
27.327
27.360
27.394
27.427
27.460
27.494
27.527
27.560
27.594
27.627
27.660
27.694
27.727
27.761
27.794
27.827
27.861
27.894
27.927
27.961
27.994
28.027
28.061
28.094
28.128
28.161
28.194
28.228
28.261
28.294
28.328
28.361
28.395
28.428
28.461
28.495
28.528
28.561
28.595
28.628
28.661
28.695
28.728
28.762
28.795
28.828
28.862
28.895
28.928
28.962
28.995
29.028
29.062
29.095
29.129
29.162
29.195
29.229
29.262
29.295
29.329
29.362
29.396
29.429
29.462
29.496
29.529
29.562
29.596
29.629
29.662
29.696
29.729
29.763
29.796
29.829
29.863
29.896
29.929
29.963
29.996
30.029
30.063
30.096
30.130
30.163
30.196
30.230
30.263
30.296
30.330
30.363
30.397
30.430
30.463
30.497
30.530
30.563
30.597
30.630
30.663
30.697
30.730
30.764
30.797
30.830
30.864
30.897
30.930
30.964
30.997
31.030
31.064
31.097
31.131
31.164
31.197
31.231
31.264
31.297
31.331
31.364
31.398
31.431
31.464
31.498
31.531
31.564
31.598
31.631
31.664
31.698
31.731
31.765
31.798
31.831
31.865
31.898
31.931
31.965
31.998
32.031
32.065
32.098
32.132
32.165
32.198
32.232
32.265
32.298
32.332
32.365
32.399
32.432
32.465
32.499
32.532
32.565
32.599
32.632
32.665
32.699
32.732
32.766
32.799
32.832
32.866
32.899
32.932
32.966
32.999
33.032
33.066
33.099
33.133
33.166
33.199
33.233
33.266
33.299
33.333
33.366
33.400
33.433
33.466
33.500
33.533
33.566
33.600
33.633
33.666
33.700
33.733
33.767
33.800
33.833
33.867
33.900
33.933
33.967
34.000
34.033
34.067
34.100
34.134
34.167
34.200
34.234
34.267
34.300
34.334
34.367
34.401
34.434
34.467
34.501
34.534
34.567
34.601
34.634
34.667
34.701
34.734
34.768
34.801
34.834
34.868
34.901
34.934
34.968
35.001
35.034
35.068
35.101
35.135
35.168
35.201
35.235
35.268
35.301
35.335
35.368
35.402
35.435
35.468
35.502
35.535
35.568
35.602
35.635
35.668
35.702
35.735
35.769
35.802
35.835
35.869
35.902
35.935
35.969
36.002
36.035
36.069
36.102
36.136
36.169
36.202
36.236
36.269
36.302
36.336
36.369
36.403
36.436
36.469
36.503
36.536
36.569
36.603
36.636
36.669
36.703
36.736
36.770
36.803
36.836
36.870
36.903
36.936
36.970
37.003
37.036
37.070
37.103
37.137
37.170
37.203
37.237
37.270
37.303
37.337
37.370
37.404
37.437
37.470
37.504
37.537
37.570
37.604
37.637
37.670
37.704
37.737
37.771
37.804
37.837
37.871
37.904
37.937
37.971
38.004
38.037
38.071
38.104
38.138
38.171
38.204
38.238
38.271
38.304
38.338
38.371
38.405
38.438
38.471
38.505
38.538
38.571
38.605
38.638
38.671
38.705
38.738
38.772
38.805
38.838
38.872
38.905
38.938
38.972
39.005
39.038
39.072
39.105
39.139
39.172
39.205
39.239
39.272
39.305
39.339
39.372
39.406
39.439
39.472
39.506
39.539
39.572
39.606
39.639
39.672
39.706
39.739
39.773
39.806
39.839
39.873
39.906
39.939
39.973
40.006
40.039
40.073
40.106
40.140
40.173
40.206
40.240
40.273
40.306
40.340
40.373
40.407
40.440
40.473
40.507
40.540
40.573
40.607
40.640
40.673
40.707
40.740
40.774
40.807
40.840
40.874
40.907
40.940
40.974
41.007
41.040
41.074
41.107
41.141
41.174
41.207
41.241
41.274
41.307
41.341
41.374
41.408
41.441
41.474
41.508
41.541
41.574
41.608
41.641
41.674
41.708
41.741
41.775
41.808
41.841
41.875
41.908
41.941
41.975
42.008
42.041
42.075
42.108
42.142
42.175
42.208
42.242
42.275
42.308
42.342
42.375
42.409
42.442
42.475
42.509
42.542
42.575
42.609
42.642
42.675
42.709
42.742
42.776
42.809
42.842
42.876
42.909
42.942
42.976
43.009
43.042
43.076
43.109
43.143
43.176
43.209
43.243
43.276
43.309
43.343
43.376
43.410
43.443
43.476
43.510
43.543
43.576
43.610
43.643
43.676
43.710
43.743
43.777
43.810
43.843
43.877
43.910
43.943
43.977
44.010
44.043
44.077
44.110
44.144
44.177
44.210
44.244
44.277
44.310
44.344
44.377
44.411
44.444
44.477
44.511
44.544
44.577	1	0.05	0.03	0.03	3.32	0.05	0.14	2.06	0.45	0.79	93.36	35.65	0.00	26.55	27.32	59.30	0.45	0.53	2.10	0.27	0.24	0.39	0.00	0.03	0.12	0.79	0.01	0.03	26.68	0.22	0.01	0.02	4.64	0.00	0.00		12.26	-27.09	-4.85	67.69	176.43	941.57	169.19	1275.13	531.64	1010.47	251.99	1186.86	248.57
44.611	1	0.05	0.03	0.03	2.03	0.05	0.10	1.29	0.28	1.80	95.93	23.84	0.00	38.44	18.58	56.56	0.28	0.51	2.23	0.16	0.19	0.24	0.00	0.02	0.09	1.80	0.01	0.03	22.32	0.19	0.01	0.01	5.53	0.00	0.00		8.16	-24.36	-8.55	66.72	182.91	945.15	168.13	1274.16	522.37	1003.12	256.80	1185.13	238.67
44.644	1	0.06	0.03	0.03	1.63	0.05	0.09	1.00	0.32	1.28	96.75	19.39	0.00	35.40	14.58	54.25	0.32	0.71	2.77	0.18	0.28	0.41	0.00	0.05	0.14	1.28	0.01	0.03	21.35	0.15	0.01	0.02	5.69	0.00	0.00		10.53	-25.01	-5.70	67.26	186.34	948.06	168.85	1271.65	517.93	1005.44	252.65	1191.53	243.01
44.677	1	0.05	0.03	0.03	2.41	0.05	0.09	1.67	0.26	2.15	95.18	30.13	0.00	49.77	18.48	62.73	0.26	0.82	2.32	0.15	0.23	0.37	0.00	0.06	0.19	2.15	0.01	0.03	20.14	0.15	0.01	0.03	5.38	0.00	0.00		5.41	-22.05	-8.73	66.47	184.11	949.53	170.49	1270.54	512.83	1002.74	255.99	1186.08	239.22
44.711	1	0.04	0.03	0.03	2.75	0.05	0.09	2.10	0.26	3.22	94.50	30.59	0.00	40.72	20.54	66.32	0.26	0.80	2.09	0.13	0.19	0.28	0.00	0.07	0.23	3.22	0.00	0.04	16.82	0.15	0.02	0.01	5.00	0.00	0.00		7.03	-23.88	-8.15	67.21	178.37	951.11	171.67	1269.29	513.20	1006.87	255.98	1184.56	240.40
44.744	1	0.04	0.03	0.02	2.43	0.05	0.11	1.83	0.32	3.97	95.15	21.03	0.00	36.97	21.97	61.35	0.32	0.96	1.90	0.16	0.21	0.52	0.00	0.06	0.25	3.97	0.00	0.05	15.52	0.15	0.02	0.02	4.76	0.00	0.00		2.11	-24.67	-9.30	65.55	180.24	949.92	174.04	1264.43	508.92	1001.21	259.04	1180.17	237.56
44.778	1	0.05	0.03	0.02	2.04	0.05	0.13	1.44	0.38	4.16	95.92	14.28	0.00	30.31	23.16	54.19	0.38	1.12	1.46	0.13	0.18	0.26	0.00	0.04	0.19	4.16	0.01	0.04	16.83	0.16	0.02	0.02	5.19	0.00	0.00		1.33	-26.16	-10.98	65.11	181.78	946.68	174.73	1262.75	511.64	995.75	265.24	1174.83	233.99
44.811	1	0.05	0.03	0.03	1.73	0.05	0.12	1.19	0.38	4.08	96.54	12.66	0.00	37.17	20.91	51.76	0.38	1.09	1.53	0.12	0.19	0.19	0.00	0.03	0.14	4.08	0.01	0.03	17.54	0.19	0.01	0.04	5.90	0.00	0.00		3.16	-24.62	-10.52	65.98	184.07	945.61	175.40	1259.74	511.14	993.32	266.12	1174.70	234.77
44.844	1	0.05	0.04	0.03	1.47	0.05	0.11	0.97	0.36	3.66	97.06	10.95	0.00	30.32	18.49	49.14	0.36	1.18	1.53	0.11	0.18	0.19	0.00	0.02	0.12	3.66	0.01	0.02	18.11	0.20	0.01	0.02	6.30	0.00	0.00		3.16	-26.16	-10.90	65.49	182.15	944.17	171.46	1260.33	507.04	992.70	260.90	1172.96	234.73
44.878	1	0.05	0.03	0.02	1.66	0.06	0.12	1.17	0.37	3.39	96.68	11.36	0.00	39.74	21.49	50.47	0.37	1.41	1.51	0.11	0.18	0.10	0.00	0.02	0.11	3.39	0.00	0.02	17.29	0.22	0.01	0.02	6.71	0.00	0.00		5.99	-24.08	-9.67	66.99	185.74	944.67	171.46	1258.97	506.84	992.29	260.34	1176.39	235.74
44.911	1	0.04	0.03	0.02	1.51	0.06	0.14	1.19	0.37	2.79	96.99	7.06	0.00	62.00	24.04	48.66	0.37	1.04	2.02	0.12	0.22	0.10	0.00	0.02	0.09	2.79	0.01	0.02	12.60	0.24	0.01	0.06	7.13	0.00	0.00		13.20	-19.55	-9.45	69.39	188.24	940.65	166.51	1261.29	509.07	990.36	255.77	1177.95	240.22
44.944	1	0.05	0.04	0.02	1.02	0.06	0.15	0.77	0.42	2.46	97.96	3.19	0.00	67.01	22.38	39.93	0.42	0.76	2.75	0.16	0.35	0.23	0.00	0.02	0.08	2.46	0.01	0.04	10.93	0.25	0.01	0.12	7.24	0.00	0.00		15.54	-18.46	-7.10	70.90	191.47	941.09	167.30	1254.52	503.63	988.96	252.90	1180.13	242.01
44.978	1	0.05	0.04	0.02	0.88	0.07	0.15	0.67	0.42	2.35	98.24	2.43	0.00	53.41	22.01	36.81	0.42	0.74	3.69	0.19	0.66	0.31	0.00	0.02	0.07	2.35	0.01	0.04	10.55	0.28	0.01	0.12	7.79	0.00	0.00		14.98	-21.32	-9.72	70.00	190.97	939.78	165.28	1255.67	501.68	984.86	255.78	1175.11	239.19
45.011	1	0.05	0.04	0.02	0.93	0.07	0.15	0.70	0.44	2.00	98.15	2.66	0.00	77.76	22.05	38.21	0.44	0.57	4.52	0.22	0.73	0.63	0.00	0.03	0.06	2.00	0.01	0.05	10.34	0.31	0.01	0.28	7.34	0.00	0.00		10.63	-15.74	-7.20	70.56	194.44	932.92	161.21	1243.08	493.34	977.85	246.79	1171.48	229.11
45.044	1	0.05	0.04	0.02	1.09	0.07	0.13	0.83	0.47	1.69	97.82	4.38	0.00	70.44	20.85	43.37	0.47	0.45	4.58	0.35	0.84	1.56	0.00	0.03	0.05	1.69	0.00	0.03	11.60	0.39	0.01	0.20	6.93	0.00	0.00		14.24	-17.66	-8.55	71.44	192.97	932.73	162.02	1244.35	493.36	976.70	248.82	1169.22	235.75
45.078	1	0.04	0.04	0.02	1.38	0.06	0.14	1.08	0.52	1.65	97.23	5.95	0.00	73.35	23.86	46.81	0.52	0.47	3.16	0.45	0.64	1.23	0.00	0.02	0.04	1.65	0.00	0.01	12.16	0.46	0.01	0.12	6.65	0.00	0.00		12.31	-16.94	-9.25	70.26	195.56	932.75	157.59	1246.68	491.40	975.60	247.23	1170.21	227.86
45.111	1	0.05	0.04	0.02	1.37	0.06	0.13	1.04	0.56	1.41	97.27	6.73	0.00	89.14	21.38	48.23	0.56	0.50	2.44	0.60	0.58	1.50	0.00	0.02	0.05	1.41	0.00	0.01	12.39	0.48	0.01	0.01	6.19	0.00	0.00		15.49	-11.48	-10.70	72.41	193.72	923.38	151.58	1244.41	491.88	968.89	242.69	1162.00	227.49
45.145	1	0.05	0.04	0.03	1.16	0.05	0.11	0.85	0.66	1.15	97.69	5.56	0.00	65.01	18.17	46.45	0.66	0.51	2.15	0.69	0.63	2.65	0.00	0.02	0.05	1.15	0.00	0.01	11.63	0.60	0.00	0.02	5.86	0.00	0.00		20.00	-18.90	-8.46	71.33	199.34	919.04	151.65	1243.55	495.85	965.51	240.69	1164.82	237.03
45.178	1	0.05	0.03	0.03	1.88	0.05	0.10	1.42	0.78	0.97	96.23	14.92	0.00	60.55	19.73	56.81	0.78	0.86	2.03	0.56	0.57	2.92	0.00	0.01	0.04	0.97	0.00	0.00	14.86	0.76	0.00	0.01	5.41	0.00	0.00		19.17	-19.86	-7.62	70.84	197.31	917.85	150.97	1241.75	497.74	966.53	240.14	1163.71	232.80
45.211	1	0.04	0.03	0.03	2.82	0.05	0.10	2.18	0.83	0.92	94.37	29.00	0.00	70.83	21.19	65.09	0.83	1.64	2.24	0.47	0.50	4.35	0.00	0.01	0.04	0.92	0.00	0.01	17.11	0.83	0.00	0.01	5.15	0.00	0.00		17.33	-17.56	-7.90	70.74	199.56	916.77	151.29	1238.71	494.56	963.01	240.24	1162.35	230.86
45.245	1	0.05	0.02	0.04	4.09	0.05	0.10	3.13	1.07	1.07	91.81	47.04	0.00	84.07	23.50	70.73	1.07	2.25	2.62	0.67	0.32	6.96	0.00	0.01	0.03	0.64	0.00	0.00	21.13	1.12	0.00	0.01	4.93	0.00	0.00		19.09	-13.68	-9.85	72.81	194.86	913.30	147.48	1238.72	494.06	961.28	238.83	1155.87	228.55
45.278	1	0.05	0.02	0.04	4.60	0.05	0.11	3.30	1.22	1.22	90.80	53.56	0.00	51.50	23.80	70.67	1.22	3.19	3.33	0.95	0.37	6.47	0.00	0.01	0.03	0.64	0.00	0.00	24.43	1.24	0.00	0.02	4.73	0.00	0.00		19.61	-21.70	-9.79	70.20	192.03	913.83	145.66	1243.34	496.72	964.59	237.49	1156.48	230.19
45.311	1	0.06	0.02	0.05	5.36	0.05	0.12	3.90	1.39	1.39	89.27	54.89	0.00	59.77	25.36	71.37	1.39	4.82	4.28	0.89	0.36	8.47	0.00	0.01	0.04	0.45	0.00	0.01	24.41	1.57	0.00	0.01	4.20	0.00	0.00		20.70	-20.02	-8.09	71.01	193.65	916.80	147.58	1244.30	495.91	968.52	234.46	1162.17	236.32
45.345	1	0.07	0.03	0.05	5.24	0.05	0.15	3.60	2.05	2.05	89.51	46.19	0.00	69.36	27.15	66.41	2.05	5.47	5.62	1.19	0.38	9.64	0.00	0.01	0.07	0.36	0.00	0.01	25.02	2.07	0.00	0.02	3.42	0.00	0.00		19.19	-17.91	-7.95	71.26	193.36	919.06	147.79	1244.21	494.98	970.25	235.09	1163.58	232.01
45.378	1	0.07	0.03	0.06	6.40	0.05	0.20	4.54	2.32	2.32	87.20	45.51	0.00	62.37	33.03	65.38	2.32	6.06	6.70	1.79	0.57	13.40	0.00	0.01	0.08	0.37	0.00	0.02	25.71	2.43	0.00	0.05	3.15	0.00	0.00		20.14	-19.47	-8.39	70.81	193.42	919.26	144.89	1247.19	493.58	970.92	232.27	1164.34	232.79
45.412	1	0.12	0.04	0.12	8.55	0.05	0.25	4.83	2.39	3.38	82.91	65.75	0.00	54.14	35.07	63.39	3.38	6.47	8.49	3.42	0.95	19.26	0.00	0.01	0.09	0.32	0.00	0.02	38.07	3.51	0.00	0.08	2.39	0.00	0.00		18.34	-21.17	-7.46	69.81	191.90	923.02	144.26	1248.82	492.61	975.80	230.79	1167.69	228.46
45.445	1	0.23	0.05	0.17	6.33	0.05	0.25	2.45	2.12	4.16	87.33	64.73	0.00	60.59	30.30	51.15	4.16	6.00	8.43	6.93	1.04	16.62	0.00	0.01	0.11	0.29	0.00	0.01	49.74	4.12	0.00	0.02	2.12	0.00	0.00		19.68	-19.85	-7.68	70.89	191.39	926.19	143.97	1252.83	494.47	979.50	231.91	1170.85	228.02
45.478	1	0.33	0.06	0.20	5.76	0.05	0.23	1.87	2.14	4.32	88.49	71.35	0.00	62.03	26.53	48.01	4.32	5.73	8.24	10.91	1.22	13.33	0.00	0.01	0.09	0.26	0.00	0.00	56.68	4.62	0.00	0.02	2.14	0.00	0.00		19.18	-19.55	-7.93	70.63	197.21	928.96	143.64	1259.22	496.15	980.35	232.71	1177.53	229.21
45.512	1	0.77	0.08	0.34	5.32	0.05	0.22	1.10	1.71	6.07	89.35	83.15	0.00	61.03	20.61	38.25	6.07	6.02	7.75	14.19	1.11	9.66	0.00	0.01	0.08	0.17	0.00	0.00	74.94	7.09	0.00	0.01	1.71	0.00	0.00		19.78	-19.76	-5.33	71.69	197.76	930.50	147.25	1258.44	500.49	984.65	233.03	1182.42	232.65
45.545	1	0.87	0.09	0.30	4.97	0.04	0.23	0.91	1.64	7.10	90.07	83.20	0.00	60.08	18.67	34.39	7.10	6.11	5.66	13.18	0.58	4.60	0.00	0.00	0.05	0.15	0.00	0.00	78.85	8.32	0.00	0.02	1.64	0.00	0.00		20.14	-19.96	-7.57	72.04	196.16	932.11	150.37	1262.21	503.33	984.56	238.78	1180.71	237.15
45.578	1	1.07	0.10	0.29	4.23	0.04	0.23	0.74	1.63	6.87	91.53	79.18	0.00	48.20	17.59	30.01	6.87	6.00	5.07	16.61	0.40	3.40	0.00	0.00	0.05	0.14	0.00	0.00	79.95	8.70	0.00	0.01	1.63	0.00	0.00		17.92	-22.36	-4.63	70.45	199.81	935.04	150.96	1268.72	509.63	991.87	235.66	1191.67	238.33
45.612	1	1.23	0.09	0.36	4.04	0.04	0.19	0.68	1.68	7.69	91.91	84.39	0.00	60.79	12.89	31.36	7.69	5.60	5.41	16.23	0.46	4.02	0.00	0.00	0.03	0.13	0.00	0.00	82.98	10.70	0.00	0.01	1.68	0.00	0.00		18.90	-19.81	-6.32	71.78	201.58	941.29	154.08	1273.34	511.69	993.77	243.82	1195.25	237.31
45.645	1	1.07	0.10	0.35	3.90	0.04	0.19	0.68	1.72	7.87	92.19	81.93	0.00	59.91	12.67	30.06	7.87	6.30	4.11	11.74	0.43	3.70	0.00	0.00	0.03	0.15	0.00	0.00	82.08	11.30	0.00	0.00	1.72	0.00	0.00		15.90	-19.99	-5.36	70.79	201.31	943.86	153.59	1276.17	510.21	998.16	239.59	1199.45	237.05
45.678	1	1.01	0.10	0.40	4.16	0.04	0.22	0.74	1.72	8.62	91.68	82.84	0.00	50.89	14.27	28.42	8.62	6.32	3.85	6.94	0.56	5.48	0.00	0.00	0.03	0.15	0.00	0.00	84.50	13.48	0.00	0.01	1.72	0.00	0.00		16.70	-21.82	-7.12	70.41	198.17	944.39	149.21	1282.68	512.21	1000.35	239.15	1198.44	233.66
45.712	1	1.01	0.11	0.41	4.16	0.04	0.25	0.80	1.76	10.69	91.68	79.87	0.00	64.84	15.08	27.01	10.69	6.01	3.55	5.09	0.57	6.94	0.00	0.00	0.02	0.12	0.00	0.00	83.47	16.34	0.00	0.01	1.76	0.00	0.00		15.52	-18.94	-5.73	71.14	198.45	946.35	146.36	1282.72	508.81	1003.79	233.87	1202.17	228.80
45.745	1	0.97	0.12	0.42	3.66	0.04	0.29	0.71	1.86	11.13	92.67	73.91	0.00	46.32	16.72	23.97	11.13	4.21	3.28	4.77	0.52	8.82	0.00	0.01	0.04	0.13	0.00	0.00	82.32	16.39	0.00	0.08	1.86	0.00	0.00		17.57	-22.74	-7.40	70.80	196.46	950.97	143.80	1288.93	506.62	1007.16	234.17	1203.54	228.90
45.779	1	0.93	0.12	0.49	3.92	0.04	0.34	0.87	1.79	11.70	92.15	74.63	0.00	63.89	19.32	23.96	11.70	3.19	4.49	3.41	0.62	12.20	0.00	0.01	0.05	0.12	0.00	0.01	82.80	19.79	0.00	0.24	1.79	0.00	0.00		18.94	-19.15	-7.89	72.30	204.27	950.61	141.42	1292.56	507.31	1003.92	234.38	1208.10	228.42
45.812	1	0.87	0.12	0.45	4.18	0.04	0.35	0.96	1.80	11.72	91.65	78.11	0.00	51.34	20.17	24.62	11.72	2.65	4.50	2.88	0.53	9.75	0.00	0.01	0.07	0.18	0.01	0.01	84.54	21.30	0.00	0.13	1.80	0.00	0.00		17.93	-21.73	-6.81	71.91	198.10	952.72	140.32	1293.92	507.81	1010.69	230.95	1208.73	226.10
45.845	1	0.82	0.12	0.42	4.00	0.04	0.35	0.91	1.76	11.57	92.00	77.14	0.00	65.28	20.40	23.89	11.57	2.02	4.24	2.14	0.58	8.36	0.00	0.01	0.06	0.21	0.01	0.01	84.58	21.05	0.00	0.13	1.76	0.00	0.00		18.11	-18.84	-7.28	72.92	198.28	956.23	140.77	1296.97	508.45	1013.47	232.78	1211.58	224.55
45.879	1	0.70	0.12	0.37	5.16	0.04	0.44	1.30	1.91	10.66	89.69	84.43	0.00	60.94	26.90	24.72	10.66	1.78	4.06	1.61	0.46	6.05	0.00	0.01	0.07	0.22	0.01	0.00	87.48	22.62	0.00	0.06	1.91	0.00	0.00		17.77	-19.78	-6.88	72.11	202.62	959.04	140.46	1299.95	507.00	1014.42	231.89	1216.94	225.46
45.912	1	0.69	0.12	0.35	4.84	0.04	0.45	1.17	1.96	10.50	90.32	84.76	0.00	56.32	26.95	23.38	10.50	1.22	3.80	1.66	0.47	4.81	0.00	0.01	0.06	0.25	0.01	0.00	87.74	21.94	0.00	0.05	1.96	0.12	0.00		17.54	-20.73	-7.34	71.37	201.96	959.13	136.54	1305.46	508.31	1016.69	228.80	1218.58	223.66
45.945	1	0.61	0.11	0.34	5.21	0.04	0.44	1.26	2.08	9.59	89.58	85.59	0.00	47.19	28.37	25.82	9.59	0.97	3.50	1.66	0.55	5.34	0.00	0.01	0.05	0.23	0.01	0.00	87.13	20.16	0.00	0.05	2.08	0.24	0.00		14.88	-22.56	-7.29	69.49	202.41	961.70	133.88	1309.62	504.70	1019.63	223.95	1222.03	222.18
45.979	1	0.49	0.10	0.29	5.22	0.04	0.39	1.50	2.24	8.49	89.57	82.07	0.00	61.91	28.39	29.26	8.49	1.01	3.41	1.13	0.40	4.99	0.00	0.01	0.05	0.27	0.01	0.00	83.00	20.91	0.01	0.01	2.24	0.25	0.00		16.11	-19.57	-5.21	71.16	202.78	965.93	137.20	1307.82	506.61	1024.52	226.33	1227.23	220.88
46.012	1	0.51	0.10	0.29	4.50	0.04	0.37	1.27	2.25	8.38	91.01	77.65	0.00	52.37	26.73	26.80	8.38	1.08	3.11	0.75	0.38	5.02	0.00	0.01	0.04	0.26	0.01	0.00	82.04	20.88	0.01	0.01	2.25	0.01	0.00		16.28	-21.52	-6.35	70.12	207.05	965.93	135.48	1311.30	505.73	1021.72	226.56	1228.71	221.93
46.045	1	0.41	0.10	0.24	4.81	0.04	0.41	1.38	2.38	8.20	90.39	75.02	0.00	37.34	29.97	28.80	8.20	1.16	3.19	0.62	0.30	5.61	0.00	0.01	0.04	0.31	0.00	0.00	77.04	17.67	0.01	0.00	2.38	0.00	0.00		20.39	-24.59	-4.83	71.14	202.39	965.73	133.20	1310.37	506.31	1026.03	222.95	1228.42	223.48
46.079	1	0.35	0.09	0.20	5.08	0.04	0.46	1.61	2.60	8.78	89.85	71.65	0.00	46.56	32.27	30.66	8.78	1.12	3.35	0.52	0.24	5.75	0.00	0.01	0.04	0.41	0.00	0.00	72.61	17.23	0.01	0.00	2.60	0.00	0.00		16.14	-22.69	-6.34	69.28	208.47	966.59	131.95	1313.22	502.91	1022.09	223.14	1230.53	219.35
46.112	1	0.36	0.09	0.20	4.38	0.04	0.37	1.40	2.58	8.63	91.25	66.13	0.00	47.79	28.23	31.29	8.63	1.32	3.25	0.44	0.37	6.14	0.00	0.01	0.04	0.40	0.00	0.00	70.37	16.98	0.01	0.01	2.58	0.00	0.00		16.69	-22.44	-7.48	70.00	203.96	968.79	133.16	1311.30	501.25	1022.98	227.04	1226.65	216.29
46.146	1	0.40	0.10	0.21	3.77	0.04	0.36	1.12	2.38	9.42	92.47	59.54	0.00	44.34	25.76	28.57	9.42	1.48	2.84	0.47	0.43	7.15	0.00	0.01	0.04	0.34	0.00	0.00	69.57	16.73	0.01	0.00	2.38	0.00	0.00		17.88	-23.14	-6.21	70.33	200.46	968.21	133.31	1310.08	500.18	1026.00	222.19	1226.46	221.78
46.179	1	0.39	0.10	0.19	3.39	0.04	0.35	1.01	2.26	9.65	93.23	52.70	0.00	45.09	24.15	27.83	9.65	1.78	2.66	0.36	0.42	6.02	0.00	0.01	0.04	0.31	0.01	0.00	66.85	16.26	0.01	0.00	2.26	0.00	0.00		18.32	-22.98	-5.95	70.57	200.96	967.51	133.08	1308.58	499.74	1025.08	222.05	1226.04	221.22
46.212	1	0.43	0.12	0.18	2.59	0.03	0.32	0.72	2.17	9.69	94.82	40.74	0.00	45.36	21.01	23.28	9.69	1.91	2.23	0.32	0.41	4.53	0.00	0.01	0.05	0.27	0.01	0.01	65.39	15.54	0.01	0.00	2.17	0.00	0.00		18.25	-22.93	-6.69	70.44	201.49	966.26	132.27	1308.05	499.27	1022.64	222.93	1224.11	219.71
46.246	1	0.43	0.13	0.17	2.06	0.03	0.31	0.56	1.88	8.68	95.88	31.12	0.00	45.41	19.36	19.90	8.68	1.56	2.16	0.36	0.40	4.16	0.00	0.01	0.05	0.28	0.01	0.01	63.55	14.82	0.01	0.00	1.88	0.00	0.00		15.37	-22.92	-6.85	69.17	204.76	965.51	132.44	1307.61	497.72	1019.94	222.68	1224.65	218.19
46.279	1	0.40	0.12	0.16	2.13	0.03	0.28	0.57	1.87	8.45	95.75	33.53	0.00	47.16	18.71	22.17	8.45	1.65	2.18	0.40	0.45	3.10	0.00	0.01	0.06	0.26	0.01	0.01	62.64	13.53	0.01	0.00	1.87	0.00	0.00		16.52	-22.57	-7.01	69.86	202.11	963.98	132.95	1304.99	497.86	1019.13	223.33	1221.19	218.94
46.312	1	0.38	0.12	0.14	1.79	0.03	0.25	0.47	1.94	8.19	96.41	27.05	0.00	53.14	16.11	21.96	8.19	1.72	2.45	0.41	0.51	2.70	0.00	0.01	0.05	0.27	0.01	0.01	59.03	11.74	0.01	0.01	1.94	0.00	0.00		14.35	-21.37	-7.31	69.54	203.83	963.40	134.09	1301.26	494.95	1015.70	224.86	1219.34	216.01
46.346	1	0.32	0.11	0.12	1.39	0.04	0.21	0.38	2.18	7.13	97.22	17.97	0.00	66.05	13.50	21.91	7.13	1.67	2.60	0.36	0.53	2.02	0.00	0.01	0.06	0.25	0.01	0.01	52.53	9.33	0.01	0.02	2.18	0.00	0.00		14.85	-18.67	-7.71	70.79	202.41	962.91	136.95	1298.67	495.08	1014.59	227.21	1216.84	218.91
46.379	1	0.27	0.10	0.11	1.65	0.04	0.24	0.50	2.31	6.22	96.70	20.77	0.00	63.67	17.69	24.35	6.22	1.33	3.34	0.38	0.59	2.68	0.00	0.01	0.08	0.28	0.01	0.02	52.33	9.38	0.01	0.39	2.31	0.00	0.00		19.11	-19.20	-7.01	73.35	201.75	965.89	143.64	1292.78	491.76	1014.55	231.05	1216.29	229.35
46.413	1	0.18	0.08	0.08	1.89	0.04	0.23	0.75	2.46	4.78	96.21	19.12	0.00	59.34	20.94	31.66	4.78	1.38	3.63	0.34	0.58	3.10	0.00	0.01	0.07	0.26	0.01	0.04	43.73	8.80	0.01	0.82	2.46	0.13	0.00		14.10	-20.11	-8.68	71.99	195.72	968.27	149.66	1289.05	489.29	1014.58	237.27	1210.09	228.19
46.446	1	0.13	0.06	0.08	3.03	0.04	0.19	1.43	2.45	3.51	93.95	39.80	0.00	61.81	23.62	44.64	3.51	1.31	3.18	0.27	0.65	3.90	0.00	0.01	0.06	0.27	0.01	0.05	43.55	8.84	0.01	0.47	2.45	0.40	0.00		17.41	-19.59	-6.21	73.64	200.11	966.04	152.64	1285.83	492.04	1013.38	235.92	1213.48	237.11
46.479	1	0.09	0.04	0.08	6.99	0.04	0.20	3.93	2.36	2.89	86.03	76.13	0.00	73.85	31.85	61.61	2.89	1.26	2.78	0.23	0.59	5.35	0.00	0.01	0.04	0.26	0.00	0.05	46.16	8.54	0.01	0.31	2.36	0.82	0.00		16.94	-16.81	-6.19	74.10	204.03	962.00	153.09	1283.23	494.54	1008.14	237.94	1212.16	235.79
46.513	1	0.07	0.03	0.07	11.95	0.03	0.23	7.43	2.36	2.37	76.11	89.37	0.00	70.32	38.47	71.80	2.37	1.38	1.95	0.24	0.41	3.64	0.00	0.02	0.03	0.23	0.00	0.03	48.03	7.83	0.01	0.03	2.36	0.72	0.00		12.25	-17.69	-7.40	72.06	201.52	958.31	153.69	1280.03	495.67	1004.19	240.94	1205.38	229.47
46.546	1	0.06	0.03	0.06	14.72	0.03	0.23	9.84	1.85	1.85	70.57	92.25	0.00	71.07	41.28	77.01	1.85	1.38	1.38	0.22	0.29	2.46	0.00	0.03	0.02	0.24	0.00	0.04	47.15	7.18	0.01	0.08	2.29	0.78	0.00		9.29	-17.51	-7.41	70.87	205.16	955.13	154.24	1276.62	495.81	999.04	242.66	1203.50	225.74
46.579	1	0.05	0.02	0.06	20.14	0.03	0.25	14.38	1.75	1.75	59.71	95.69	0.00	67.19	45.62	83.54	1.75	1.26	1.12	0.21	0.17	1.24	0.00	0.03	0.02	0.25	0.00	0.03	48.37	6.75	0.01	0.06	2.32	0.52	0.00		7.76	-18.42	-8.51	70.04	203.86	951.10	152.48	1276.34	496.63	995.75	242.35	1198.78	224.00
46.613	1	0.04	0.02	0.05	26.53	0.03	0.27	19.58	1.23	1.23	48.47	97.45	0.00	65.65	50.18	89.01	1.23	1.53	0.96	0.22	0.16	0.95	0.00	0.06	0.02	0.27	0.00	0.03	49.64	5.37	0.01	0.03	2.27	0.42	0.00		9.23	-18.76	-8.38	70.35	203.72	949.57	153.03	1274.95	498.23	994.55	243.42	1197.45	225.21
46.646	1	0.04	0.02	0.06	24.24	0.03	0.21	17.20	1.15	1.15	51.52	97.74	0.00	73.15	44.85	90.80	1.15	1.75	0.99	0.22	0.14	0.71	0.00	0.07	0.01	0.30	0.00	0.03	49.44	4.88	0.01	0.02	2.45	0.01	0.00		12.37	-16.99	-9.45	71.60	204.72	946.22	152.48	1274.86	501.44	990.74	246.44	1194.47	226.39
46.679	1	0.05	0.02	0.06	21.77	0.03	0.17	14.61	0.94	0.94	56.46	97.79	0.00	67.05	41.07	90.42	0.94	1.74	1.21	0.22	0.14	0.80	0.00	0.08	0.01	0.33	0.00	0.02	50.07	4.39	0.01	0.01	2.66	0.00	0.00		12.14	-18.45	-9.45	71.32	200.09	945.59	153.70	1273.89	502.35	992.34	246.02	1191.68	228.69
46.713	1	0.05	0.02	0.07	19.35	0.04	0.15	12.00	0.62	0.62	61.30	97.78	0.00	71.27	38.00	88.83	0.62	1.76	1.46	0.29	0.15	0.91	0.00	0.12	0.01	0.35	0.00	0.02	51.60	3.59	0.01	0.01	3.16	0.00	0.00		10.21	-17.46	-10.71	70.91	197.55	942.62	152.99	1272.97	501.68	989.95	245.53	1186.72	228.02
46.746	1	0.06	0.02	0.08	15.20	0.04	0.12	8.29	0.59	0.59	69.61	97.47	0.00	62.22	31.91	85.50	0.59	1.71	1.85	0.34	0.14	0.72	0.00	0.13	0.02	0.29	0.00	0.02	53.29	3.18	0.00	0.00	3.42	0.00	0.00		10.80	-19.51	-10.67	70.47	197.86	941.26	152.99	1273.53	503.67	989.10	246.07	1186.25	229.47
46.780	1	0.06	0.02	0.08	16.18	0.04	0.13	8.86	0.45	0.45	67.65	97.92	0.00	64.77	33.31	85.95	0.45	1.60	2.42	0.35	0.18	0.88	0.00	0.17	0.02	0.27	0.00	0.02	55.30	3.21	0.00	0.04	3.99	0.00	0.00		16.38	-18.95	-10.32	72.47	200.48	943.91	155.54	1272.98	503.00	989.07	249.00	1189.17	236.55
46.813	1	0.06	0.02	0.08	20.90	0.05	0.18	11.59	0.38	0.38	58.19	98.50	0.00	75.93	40.97	85.64	0.38	1.30	3.02	0.40	0.22	1.15	0.00	0.19	0.02	0.22	0.00	0.02	59.73	3.32	0.00	0.48	4.13	0.00	0.00		17.18	-16.25	-10.37	74.45	193.52	942.22	158.30	1268.35	503.42	990.19	248.83	1183.52	240.15
46.846	1	0.06	0.02	0.09	18.49	0.05	0.17	9.88	0.42	0.42	63.02	98.14	0.00	77.46	39.56	82.84	0.42	1.19	4.26	0.45	0.31	1.38	0.00	0.19	0.02	0.21	0.00	0.01	59.82	3.35	0.00	0.60	4.41	0.00	0.00		16.40	-15.83	-9.90	74.37	196.68	942.24	161.75	1264.49	502.26	987.25	251.78	1183.67	241.62
46.880	1	0.07	0.02	0.09	20.40	0.05	0.24	10.26	0.42	0.42	59.21	98.19	0.00	84.17	45.03	78.45	0.42	1.01	5.44	0.46	0.32	1.32	0.00	0.19	0.02	0.14	0.00	0.01	64.57	3.46	0.00	0.24	4.47	0.00	0.00		14.36	-13.64	-10.31	73.57	199.56	940.20	160.16	1265.47	504.85	984.88	253.08	1183.68	235.65
46.913	1	0.06	0.02	0.08	25.55	0.05	0.31	14.00	0.38	0.38	49.45	98.56	0.00	86.08	51.27	80.70	0.38	1.06	4.66	0.36	0.24	0.68	0.00	0.20	0.01	0.14	0.00	0.01	65.18	3.39	0.00	0.14	4.63	0.00	0.00		13.08	-12.89	-10.36	72.97	200.59	941.50	162.20	1263.34	502.29	983.91	254.66	1183.60	235.68
46.946	1	0.07	0.02	0.09	24.62	0.05	0.29	12.37	0.38	0.38	50.77	98.68	0.00	90.90	50.00	79.25	0.38	0.81	3.36	0.32	0.15	0.37	0.00	0.19	0.01	0.12	0.00	0.02	67.81	2.96	0.00	0.04	4.72	0.00	0.00		13.99	-10.49	-11.85	73.44	198.66	937.43	159.14	1262.72	503.74	980.87	255.31	1178.05	231.09
46.980	1	0.06	0.02	0.08	24.70	0.05	0.29	12.64	0.44	0.44	50.59	98.73	0.00	82.50	50.65	79.47	0.44	0.77	2.23	0.29	0.10	0.25	0.00	0.17	0.01	0.10	0.00	0.02	68.00	2.71	0.00	0.01	5.58	0.00	0.00		12.39	-14.25	-9.53	71.63	204.82	935.85	159.62	1259.47	502.73	978.00	252.81	1181.75	231.86
47.013	1	0.07	0.02	0.09	20.79	0.05	0.25	10.05	0.46	0.46	58.42	98.42	0.00	79.75	46.95	77.06	0.46	0.74	2.23	0.32	0.12	0.33	0.00	0.17	0.01	0.11	0.00	0.03	67.69	2.66	0.00	0.01	5.94	0.00	0.00		11.93	-15.15	-10.43	71.10	203.55	934.65	158.40	1259.06	501.49	976.47	253.04	1178.73	230.15
47.046	1	0.08	0.02	0.09	15.43	0.06	0.23	6.72	0.48	0.48	69.15	97.38	0.00	76.70	42.99	70.78	0.48	0.67	2.51	0.27	0.13	0.50	0.00	0.18	0.02	0.11	0.00	0.03	67.55	2.44	0.00	0.00	6.48	0.00	0.00		11.95	-16.04	-10.07	71.16	198.13	932.84	158.74	1256.02	500.96	977.51	250.44	1174.79	232.10
47.080	1	0.10	0.02	0.11	10.31	0.07	0.16	3.97	0.52	0.52	79.37	96.77	0.00	78.34	33.64	66.66	0.52	0.66	2.92	0.27	0.20	0.63	0.00	0.14	0.02	0.09	0.00	0.02	69.00	2.55	0.00	0.00	7.69	0.00	0.00		12.33	-15.57	-11.31	71.28	196.61	930.53	157.73	1255.40	501.40	975.15	251.88	1170.60	230.52
47.113	1	0.11	0.02	0.12	8.38	0.07	0.14	3.07	0.56	0.56	83.25	95.80	0.00	64.86	30.45	63.55	0.56	0.59	4.00	0.26	0.29	0.88	0.00	0.12	0.02	0.09	0.00	0.03	68.69	2.54	0.00	0.00	8.00	0.00	0.00		9.92	-18.93	-10.14	69.63	197.16	928.99	156.91	1255.13	501.86	975.26	248.58	1171.55	230.08
47.147	1	0.11	0.02	0.14	9.21	0.08	0.11	3.27	0.62	0.62	81.59	97.85	0.00	56.88	27.51	67.90	0.62	0.58	3.77	0.26	0.20	1.04	0.00	0.07	0.02	0.06	0.00	0.01	72.97	2.69	0.00	0.00	8.94	0.00	0.00		12.36	-20.62	-8.80	69.97	194.21	927.87	156.54	1254.82	504.85	978.02	246.08	1171.78	232.77
47.180	1	0.12	0.02	0.15	9.08	0.09	0.11	3.05	0.65	0.65	81.84	98.21	0.00	57.16	26.42	67.19	0.65	0.55	3.93	0.35	0.17	1.02	0.00	0.05	0.02	0.05	0.00	0.01	75.98	2.84	0.00	0.00	9.41	0.00	0.00		11.67	-20.56	-8.69	69.65	195.06	926.21	155.73	1253.47	504.20	976.23	245.12	1170.81	231.55
47.213	1	0.12	0.02	0.13	8.74	0.09	0.13	3.02	0.80	0.80	82.52	97.40	0.00	76.27	29.66	63.88	0.80	0.51	4.45	0.49	0.16	0.97	0.00	0.04	0.02	0.05	0.00	0.02	74.55	2.73	0.00	0.00	9.80	0.00	0.00		13.10	-16.16	-9.82	71.03	195.81	923.28	154.71	1251.31	504.29	972.09	246.89	1167.13	229.46
47.247	1	0.12	0.02	0.11	8.35	0.10	0.19	2.96	1.14	1.14	83.30	95.29	0.00	66.84	35.79	56.98	1.14	0.41	4.46	0.69	0.11	0.66	0.00	0.03	0.02	0.05	0.00	0.02	73.78	3.05	0.00	0.00	10.27	0.00	0.00		13.26	-18.49	-10.28	70.52	192.39	921.83	153.95	1251.46	505.41	972.44	246.56	1164.08	229.55
47.280	1	0.11	0.02	0.11	11.23	0.10	0.28	4.19	1.23	1.23	77.53	96.10	0.00	76.50	44.30	57.10	1.23	0.38	5.10	0.74	0.12	0.66	0.00	0.02	0.02	0.05	0.00	0.02	76.12	3.13	0.00	0.01	10.46	0.00	0.00		20.14	-16.10	-9.89	74.08	194.93	922.31	155.04	1250.21	504.63	971.15	247.40	1165.84	237.89
47.313	1	0.11	0.02	0.10	9.11	0.12	0.23	3.42	1.20	1.20	81.79	95.25	0.00	92.28	40.84	55.90	1.20	0.42	5.30	0.79	0.19	0.52	0.00	0.02	0.01	0.06	0.00	0.03	74.74	2.66	0.00	0.21	11.98	0.00	0.00		19.18	-9.59	-10.11	75.81	194.61	924.01	157.66	1245.03	502.21	970.27	251.32	1163.93	232.13
47.347	1	0.10	0.02	0.10	10.11	0.14	0.26	4.00	1.28	1.28	79.79	95.78	0.18	92.55	44.23	56.46	1.28	0.45	5.51	0.82	0.22	0.57	0.00	0.01	0.01	0.06	0.01	0.02	75.73	2.57	0.00	0.07	13.15	0.00	0.00		16.83	-9.40	-9.64	74.66	196.96	922.30	155.20	1246.46	500.40	969.22	246.14	1165.73	232.80
47.380	1	0.10	0.02	0.09	9.46	0.15	0.26	3.77	1.31	1.31	81.09	95.27	0.59	95.91	43.88	55.34	1.31	0.50	5.01	0.81	0.30	0.63	0.00	0.01	0.01	0.06	0.01	0.01	75.37	2.57	0.00	0.07	13.71	0.00	0.00		14.97	-6.22	-10.17	74.22	196.95	919.71	155.84	1242.80	499.60	965.66	247.41	1161.85	230.03
47.414	1	0.12	0.02	0.10	6.31	0.15	0.23	2.23	1.60	1.60	87.37	91.54	1.78	95.58	39.26	47.05	1.60	0.54	3.52	0.95	0.19	0.37	0.00	0.01	0.01	0.06	0.01	0.00	75.92	2.42	0.00	0.02	14.61	0.00	0.00		18.89	-6.63	-9.92	75.57	200.39	916.82	152.75	1241.88	500.66	962.19	247.23	1161.69	228.42
47.447	1	0.17	0.03	0.12	4.70	0.15	0.22	1.38	2.07	2.07	90.59	88.61	2.39	88.99	34.83	39.56	2.07	0.55	3.67	1.16	0.19	0.46	0.00	0.01	0.01	0.06	0.01	0.00	79.29	2.62	0.00	0.01	14.47	0.27	0.00		16.20	-11.55	-7.42	72.81	200.96	914.63	149.57	1241.38	499.07	963.79	238.10	1164.54	228.74
47.480	1	0.16	0.02	0.13	6.55	0.14	0.18	2.01	2.17	2.17	86.89	95.39	2.23	91.27	33.33	49.43	2.17	0.82	3.55	1.19	0.15	0.47	0.00	0.01	0.01	0.07	0.01	0.00	81.62	3.17	0.00	0.00	14.10	0.08	0.00		17.09	-10.27	-6.44	73.61	200.71	913.63	150.45	1237.70	497.70	963.19	236.77	1163.81	230.72
47.514	1	0.18	0.02	0.15	6.00	0.15	0.13	1.75	2.75	2.75	87.99	96.50	3.82	92.76	26.87	51.81	2.75	1.13	4.00	1.20	0.11	0.48	0.00	0.01	0.01	0.08	0.01	0.00	82.81	3.58	0.00	0.00	14.40	0.00	0.00		11.54	-9.25	-5.32	71.23	206.99	911.61	152.53	1230.61	492.52	957.06	236.03	1163.89	227.83
47.547	1	0.19	0.02	0.16	4.91	0.15	0.10	1.38	2.73	2.73	90.18	96.09	4.87	96.34	20.96	51.66	2.73	1.42	3.79	1.03	0.10	0.47	0.00	0.01	0.01	0.09	0.01	0.00	81.53	3.47	0.00	0.00	14.28	0.00	0.00		13.68	-5.64	-5.01	72.69	206.44	908.32	150.26	1229.85	495.93	956.08	235.57	1162.24	224.88
47.580	1	0.18	0.02	0.16	5.39	0.14	0.10	1.58	2.64	2.64	89.22	96.39	4.32	95.72	21.34	54.38	2.64	1.69	4.07	1.21	0.08	0.37	0.00	0.01	0.02	0.09	0.01	0.00	79.84	3.43	0.00	0.01	13.68	0.00	0.00		13.53	-6.46	-3.33	72.78	201.97	909.94	151.84	1226.68	492.53	960.23	231.84	1162.18	228.77
47.614	1	0.17	0.02	0.16	6.14	0.14	0.09	1.89	2.50	2.50	87.73	97.58	4.69	96.66	20.10	59.74	2.50	1.91	4.14	1.10	0.06	0.26	0.00	0.01	0.02	0.12	0.01	0.01	79.59	3.51	0.01	0.00	13.68	0.00	0.00		15.52	-5.17	-4.71	73.76	204.57	907.89	148.18	1229.39	493.86	957.06	232.21	1161.54	226.09
47.647	1	0.16	0.02	0.15	6.87	0.14	0.09	2.23	2.31	2.31	86.27	97.69	4.11	96.21	21.96	61.50	2.31	2.33	4.22	1.01	0.06	0.27	0.00	0.01	0.03	0.14	0.01	0.01	78.44	3.48	0.01	0.01	13.37	0.00	0.00		16.61	-5.83	-2.16	74.46	203.32	908.12	148.69	1227.43	494.58	960.85	229.13	1164.17	228.07
47.680	1	0.13	0.02	0.12	7.97	0.15	0.11	2.95	2.39	2.39	84.05	97.53	3.73	96.60	25.78	64.61	2.39	2.35	5.96	1.02	0.08	0.44	0.00	0.02	0.05	0.18	0.01	0.01	74.46	3.46	0.01	0.01	13.14	0.00	0.00		15.41	-5.27	-1.24	73.89	205.20	908.88	149.84	1224.61	491.31	960.32	227.93	1165.52	228.70
47.714	1	0.12	0.02	0.11	7.31	0.13	0.12	2.73	2.26	2.26	85.37	95.91	2.49	96.04	27.16	61.68	2.26	2.31	6.08	0.99	0.07	0.39	0.00	0.03	0.09	0.28	0.01	0.01	70.92	3.13	0.01	0.01	12.14	0.00	0.00		16.95	-6.06	1.31	74.76	194.19	904.54	148.89	1218.39	490.58	964.66	222.05	1158.63	231.38
47.747	1	0.13	0.02	0.10	6.12	0.11	0.16	2.17	2.18	2.18	87.75	91.64	0.76	96.63	29.31	54.29	2.18	2.14	5.65	0.82	0.08	0.43	0.00	0.03	0.11	0.30	0.01	0.00	68.84	2.91	0.01	0.02	11.07	0.00	0.00		18.03	-5.21	3.30	75.46	199.50	910.20	152.05	1216.45	487.17	966.95	223.64	1166.27	232.26
47.781	1	0.11	0.03	0.08	6.41	0.10	0.19	2.58	1.81	1.81	87.17	88.05	0.00	95.70	32.99	54.78	1.81	1.92	5.86	0.89	0.06	0.32	0.00	0.05	0.12	0.43	0.01	0.00	63.41	3.21	0.01	0.02	9.94	1.60	0.00		13.76	-6.49	5.45	72.82	199.04	912.48	151.98	1215.96	480.44	971.71	216.23	1169.80	235.66
47.814	1	0.10	0.04	0.08	7.57	0.08	0.23	3.27	1.67	1.67	84.86	86.75	0.00	95.43	37.25	55.91	1.67	1.84	4.94	0.93	0.05	0.31	0.00	0.07	0.11	0.49	0.01	0.01	60.81	3.69	0.02	0.00	8.23	3.91	0.00		16.30	-6.81	6.97	74.08	201.22	914.05	151.76	1214.25	477.33	973.19	214.37	1173.05	237.73
47.847	1	0.08	0.05	0.06	6.91	0.08	0.24	3.48	1.62	1.62	86.18	78.44	0.00	96.72	38.63	56.57	1.62	1.60	5.03	0.88	0.08	0.37	0.00	0.08	0.13	0.49	0.01	0.02	52.84	3.43	0.02	0.01	8.10	6.22	0.00		19.95	-5.08	6.60	75.75	202.86	921.02	150.40	1219.05	474.43	977.79	214.17	1179.24	238.03
47.881	1	0.07	0.09	0.04	3.65	0.07	0.29	2.05	1.58	1.58	92.70	32.68	0.00	96.69	37.09	45.69	1.58	1.34	5.90	1.15	0.09	0.46	0.00	0.17	0.15	0.49	0.01	0.12	38.65	3.13	0.02	0.01	6.99	8.52	0.00		18.54	-5.12	7.92	75.37	199.25	927.93	152.20	1218.76	467.94	984.93	212.36	1182.47	238.45
47.914	1	0.07	0.16	0.03	2.46	0.08	0.31	1.52	1.62	1.62	95.09	13.14	0.00	97.65	36.47	39.09	1.62	1.23	6.12	1.44	0.19	0.59	0.00	0.18	0.15	0.59	0.01	0.30	30.74	3.08	0.02	0.06	7.13	12.15	0.00		18.41	-3.36	7.68	75.76	205.54	936.99	153.42	1220.54	459.48	987.17	212.55	1191.05	238.64
47.947	1	0.07	0.22	0.03	1.63	0.07	0.32	1.04	1.65	1.65	96.74	5.44	0.00	97.69	33.57	32.56	1.65	1.11	6.86	1.37	0.22	0.89	0.00	0.25	0.13	0.72	0.02	0.68	24.22	3.47	0.03	0.09	6.26	12.86	0.00		22.29	-3.28	7.34	77.12	199.49	945.89	150.96	1225.17	453.61	996.28	209.64	1193.76	237.88
47.981	1	0.06	0.41	0.02	1.19	0.06	0.34	0.87	1.35	1.35	97.62	2.42	0.00	98.11	33.36	28.64	1.35	1.02	5.27	1.10	0.19	1.27	0.00	0.30	0.11	1.20	0.02	0.58	13.96	3.31	0.03	0.08	5.10	17.15	0.00		19.77	-2.26	4.88	76.73	188.03	952.50	154.20	1226.08	451.09	1001.17	214.69	1188.27	233.34
48.014	1	0.07	0.48	0.02	0.91	0.05	0.31	0.62	1.44	1.55	98.18	1.76	0.00	98.29	29.19	24.06	1.44	0.91	4.43	1.32	0.24	2.02	0.00	0.26	0.10	1.55	0.02	0.28	14.09	3.89	0.02	0.03	4.59	17.16	0.00		14.43	-1.73	4.19	74.70	190.86	951.19	150.97	1226.97	445.78	998.88	208.59	1188.28	232.14
48.047	1	0.08	0.64	0.02	0.72	0.05	0.30	0.48	1.53	1.97	98.57	1.20	0.00	96.62	27.23	20.01	1.53	0.82	3.46	1.07	0.16	2.30	0.00	0.25	0.11	1.97	0.03	0.32	11.00	3.84	0.02	0.02	3.94	18.47	0.00		22.33	-5.23	4.02	76.99	189.16	954.08	150.49	1229.71	449.42	1001.95	212.53	1190.13	231.84
48.081	1	0.09	0.69	0.02	0.52	0.04	0.27	0.34	1.69	2.81	98.62	0.69	0.00	96.80	22.67	16.45	1.69	0.72	3.17	1.29	0.23	2.83	0.00	0.24	0.16	2.81	0.04	0.53	7.82	4.06	0.02	0.01	3.28	17.83	0.00		18.51	-4.96	3.59	75.66	195.59	955.24	148.31	1234.82	449.09	1001.37	210.05	1195.97	229.72
48.114	1	0.09	0.73	0.02	0.51	0.04	0.34	0.33	1.98	2.78	98.55	0.87	0.00	94.05	25.61	12.53	1.98	0.58	4.30	1.93	0.31	3.62	0.00	0.25	0.16	2.78	0.04	0.62	8.08	4.21	0.02	0.01	3.33	17.37	0.00		20.40	-8.20	2.91	75.75	198.82	953.49	144.86	1239.95	452.40	1000.50	208.42	1198.12	230.25
48.148	1	0.09	0.40	0.02	0.59	0.04	0.36	0.38	2.45	2.62	98.82	1.01	0.00	94.96	26.62	14.16	2.45	0.76	4.21	1.94	0.28	2.72	0.00	0.22	0.10	2.62	0.03	0.20	9.17	4.97	0.02	0.00	2.77	11.60	0.00		18.13	-7.32	1.35	74.58	197.26	955.63	142.17	1249.34	458.19	1004.34	209.71	1201.05	224.52
48.181	1	0.10	0.21	0.03	0.59	0.04	0.30	0.35	2.55	2.73	98.82	1.02	0.00	92.49	23.03	15.05	2.73	0.69	3.08	1.57	0.27	1.83	0.00	0.18	0.06	2.07	0.02	0.08	12.87	5.49	0.01	0.00	2.55	5.50	0.00		23.83	-9.44	0.90	76.23	198.20	956.50	142.32	1252.37	461.45	1005.21	211.88	1202.60	229.71
48.214	1	0.11	0.16	0.03	0.65	0.04	0.29	0.36	2.61	3.01	98.71	1.24	0.00	93.05	22.21	16.26	3.01	0.73	3.62	1.96	0.24	1.63	0.00	0.17	0.05	1.56	0.01	0.02	16.54	5.95	0.01	0.00	2.61	3.34	0.00		26.14	-9.02	0.59	76.80	197.58	955.94	142.18	1253.51	462.34	1005.59	211.43	1201.86	234.10
48.248	1	0.13	0.13	0.03	0.72	0.04	0.29	0.43	2.61	3.76	98.55	1.48	0.00	90.72	22.16	17.75	3.76	0.73	3.64	3.22	0.24	1.25	0.00	0.15	0.04	1.16	0.01	0.01	18.89	8.77	0.01	0.01	2.61	1.62	0.00		18.34	-10.60	3.00	74.22	195.62	955.27	143.39	1250.23	460.08	1008.25	207.22	1202.51	230.23
48.281	1	0.17	0.12	0.04	0.81	0.04	0.24	0.43	2.60	4.10	98.39	2.33	0.00	84.21	18.22	19.65	4.10	0.78	4.70	4.68	0.31	1.41	0.00	0.15	0.04	0.79	0.01	0.01	27.19	10.43	0.01	0.01	2.60	0.71	0.00		26.52	-13.63	1.37	76.21	200.34	954.79	138.20	1258.61	465.34	1007.45	207.52	1206.12	233.29
48.314	1	0.26	0.11	0.07	0.79	0.06	0.21	0.38	2.79	4.66	98.42	3.83	0.00	90.28	13.61	18.31	4.66	1.11	9.84	7.33	0.39	3.30	0.00	0.16	0.03	0.52	0.01	0.01	34.91	13.34	0.01	0.01	2.79	0.00	0.00		25.73	-10.85	-0.75	76.46	196.36	953.30	133.34	1268.53	475.49	1009.94	209.72	1205.68	225.24
48.348	1	0.49	0.13	0.13	1.01	0.06	0.23	0.44	2.63	6.70	97.99	11.04	0.00	82.41	11.57	15.07	6.70	1.42	10.35	8.69	0.32	4.15	0.00	0.14	0.02	0.37	0.01	0.00	52.29	22.08	0.01	0.02	2.63	0.00	0.00		22.60	-14.28	-1.37	75.16	190.14	952.00	134.11	1267.75	475.10	1011.09	208.71	1200.53	225.09
48.381	1	0.71	0.13	0.19	1.06	0.07	0.21	0.48	2.82	6.96	97.89	17.67	0.00	91.77	8.56	14.37	6.96	1.96	13.16	10.77	0.28	6.14	0.00	0.13	0.02	0.24	0.01	0.00	59.81	27.34	0.01	0.03	2.82	0.00	0.00		21.23	-9.94	1.30	75.13	196.43	950.00	131.77	1267.74	474.23	1011.46	202.25	1206.41	226.30
48.415	1	1.60	0.14	0.50	1.60	0.07	0.22	0.89	2.36	8.05	96.79	58.13	0.00	80.77	7.50	12.43	8.05	2.03	13.87	13.96	0.19	8.81	0.00	0.11	0.02	0.15	0.01	0.00	83.55	44.93	0.00	0.03	2.36	0.00	0.00		26.50	-14.82	-1.01	76.01	195.28	949.83	127.72	1275.43	481.01	1011.84	205.44	1206.17	224.75
48.448	1	2.47	0.14	0.64	1.89	0.06	0.21	1.09	2.51	8.54	95.06	69.47	0.00	66.87	7.03	13.28	8.54	2.42	12.58	21.01	0.26	9.20	0.00	0.10	0.03	0.08	0.01	0.00	90.29	49.08	0.00	0.02	2.51	0.00	0.00		24.06	-18.49	-3.17	74.57	196.02	954.12	131.66	1279.66	481.02	1012.05	210.18	1207.28	227.71
48.481	1	2.79	0.14	0.60	1.81	0.07	0.20	1.08	2.67	7.58	94.41	71.23	0.00	71.64	6.07	13.29	7.58	2.38	13.32	25.40	0.31	7.09	0.00	0.09	0.02	0.06	0.01	0.00	91.30	49.78	0.00	0.09	2.67	0.00	0.00		21.74	-17.37	-0.31	75.52	192.97	963.12	148.51	1276.00	484.83	1021.04	219.97	1212.88	240.81
48.515	1	2.95	0.13	0.63	2.05	0.06	0.18	1.28	3.20	8.38	94.11	78.37	0.00	63.97	5.59	14.88	8.38	2.95	9.96	24.86	0.34	6.22	0.00	0.09	0.02	0.02	0.01	0.00	94.48	52.32	0.00	0.01	3.20	0.00	0.00		20.51	-19.13	-2.91	75.33	188.10	965.79	152.80	1286.11	496.91	1025.61	228.76	1213.11	243.73
48.548	1	2.33	0.10	0.58	2.82	0.06	0.17	2.16	3.70	7.34	94.37	86.71	0.00	67.32	7.95	20.87	7.34	4.54	7.86	21.80	0.34	4.59	0.00	0.09	0.02	0.01	0.01	0.01	95.80	55.13	0.00	0.01	3.70	0.00	0.00		15.95	-18.39	-3.64	73.71	197.27	967.68	156.95	1288.38	498.18	1021.50	233.67	1218.47	244.53
48.581	1	1.44	0.08	0.48	3.75	0.05	0.15	3.27	3.87	5.73	92.49	91.81	0.00	79.36	9.36	28.27	5.73	6.16	6.28	14.08	0.29	1.86	0.00	0.07	0.02	0.01	0.00	0.01	95.13	54.92	0.00	0.00	3.87	0.00	0.00		11.96	-15.27	-2.01	72.62	204.60	968.07	160.06	1289.37	502.69	1021.03	235.77	1225.48	243.56
48.615	1	1.03	0.05	0.48	6.67	0.05	0.11	9.10	4.34	4.55	81.80	98.05	0.00	73.72	10.02	44.45	4.55	7.16	4.83	11.86	0.25	0.96	0.00	0.04	0.02	0.00	0.00	0.01	97.66	63.12	0.00	0.00	4.34	0.00	0.00		3.82	-16.84	-1.24	68.51	209.19	960.23	151.69	1294.93	505.89	1018.74	225.27	1227.66	235.68
48.648	1	0.61	0.03	0.46	11.51	0.05	0.08	17.95	3.98	3.98	64.09	99.49	0.00	69.93	10.74	61.26	3.98	8.21	4.18	5.48	0.17	0.41	0.00	0.03	0.01	0.00	0.00	0.01	97.66	63.33	0.00	0.00	4.72	0.00	0.00		13.39	-17.78	-1.32	71.00	215.50	958.97	147.59	1299.99	512.64	1017.15	227.50	1232.43	237.21
48.681	1	0.44	0.02	0.43	15.63	0.06	0.06	28.17	3.59	3.59	46.83	99.79	0.00	73.97	11.24	72.49	3.59	8.55	4.37	3.15	0.14	0.17	0.00	0.02	0.01	0.00	0.00	0.00	97.53	65.25	0.00	0.00	5.90	0.00	0.00		12.09	-16.78	-2.50	70.96	203.97	957.89	145.98	1301.18	513.84	1021.31	226.12	1225.11	234.52
48.715	1	0.35	0.02	0.39	21.16	0.07	0.06	46.87	2.42	2.42	28.13	99.89	0.00	71.14	13.35	80.47	2.42	11.43	4.41	1.43	0.09	0.11	0.00	0.01	0.00	0.00	0.00	0.00	97.63	71.74	0.00	0.00	7.46	0.00	0.00		8.36	-17.49	-2.56	68.96	208.25	957.38	145.17	1303.15	513.15	1019.62	224.25	1227.68	233.15
48.748	1	0.33	0.01	0.39	25.20	0.07	0.05	53.21	2.11	2.11	21.79	99.92	0.00	81.23	14.41	84.41	2.11	13.11	4.27	0.74	0.09	0.10	0.00	0.01	0.00	0.00	0.00	0.00	97.81	71.16	0.00	0.00	7.52	0.00	0.00		6.48	-14.67	-1.53	68.42	209.83	954.10	141.35	1303.86	513.27	1019.48	218.43	1228.95	230.81
48.782	1	0.29	0.01	0.38	23.73	0.09	0.04	54.56	1.34	1.34	20.44	99.94	2.22	54.44	12.77	87.21	1.34	11.92	4.63	0.54	0.12	0.12	0.00	0.01	0.00	0.00	0.00	0.00	98.00	72.50	0.00	0.01	9.12	0.00	0.00		10.58	-21.11	-2.78	68.79	206.89	954.86	140.67	1304.01	513.69	1018.89	221.88	1225.62	230.01
48.815	1	0.28	0.01	0.40	21.49	0.08	0.04	47.00	1.11	1.11	28.00	99.94	1.89	44.72	10.81	86.97	1.11	10.18	3.86	0.29	0.17	0.17	0.00	0.00	0.00	0.00	0.00	0.00	98.27	69.15	0.00	0.00	8.62	0.00	0.00		12.20	-23.06	-2.82	68.63	206.43	954.58	138.51	1307.12	515.80	1020.37	220.77	1226.59	230.10
48.848	1	0.27	0.01	0.40	22.88	0.08	0.04	47.11	1.06	1.06	27.89	99.95	2.26	67.35	11.20	89.21	1.06	10.38	4.05	0.26	0.25	0.27	0.00	0.00	0.00	0.00	0.00	0.00	98.25	66.44	0.00	0.00	8.99	0.00	0.00		11.90	-18.38	-3.73	69.71	204.68	956.63	140.27	1306.28	513.47	1020.70	222.44	1225.19	230.95
48.882	1	0.26	0.01	0.37	22.87	0.10	0.04	37.80	0.71	0.71	37.20	99.94	3.68	66.32	13.00	87.97	0.71	11.22	4.84	0.21	0.29	0.38	0.00	0.00	0.00	0.01	0.00	0.00	98.14	55.86	0.00	0.00	10.21	0.00	0.00		11.08	-18.61	-3.63	69.31	206.89	959.48	143.36	1305.74	512.58	1020.78	225.32	1227.56	231.99
48.915	1	0.28	0.01	0.38	20.20	0.10	0.04	30.56	0.71	0.71	44.44	99.92	4.41	77.07	12.11	84.11	0.71	11.53	4.96	0.28	0.27	0.47	0.00	0.00	0.00	0.01	0.00	0.00	98.28	52.55	0.00	0.00	10.67	0.00	0.00		11.83	-15.94	-3.94	70.03	206.74	960.36	144.16	1306.57	514.08	1021.35	227.29	1228.03	232.10
48.948	1	0.29	0.01	0.36	19.53	0.13	0.04	24.27	0.64	0.64	51.47	99.90	5.93	67.72	12.95	81.54	0.64	12.78	6.32	0.34	0.25	0.45	0.00	0.00	0.00	0.01	0.00	0.00	98.30	45.42	0.00	0.00	11.68	0.00	0.00		12.57	-18.30	-3.98	69.75	204.59	960.74	143.99	1308.12	515.82	1023.25	227.57	1227.77	232.56
48.982	1	0.27	0.01	0.35	14.20	0.16	0.04	16.06	0.53	0.53	67.87	99.86	8.69	71.92	11.45	77.20	0.53	9.79	7.08	0.46	0.25	0.58	0.00	0.00	0.00	0.01	0.00	0.00	98.29	41.87	0.00	0.00	13.63	0.00	0.00		13.19	-17.30	-3.69	70.17	206.30	961.01	144.27	1306.73	514.42	1022.33	227.56	1228.55	232.97
49.015	1	0.27	0.01	0.34	14.44	0.18	0.04	16.72	0.54	0.54	66.57	99.87	9.43	60.73	12.08	77.30	0.54	10.12	7.59	0.57	0.23	0.48	0.00	0.00	0.00	0.01	0.00	0.00	98.38	41.96	0.00	0.00	14.24	0.00	0.00		10.36	-19.82	-3.39	68.78	201.03	960.63	146.08	1304.41	513.45	1024.16	226.64	1225.08	233.22
49.048	1	0.25	0.01	0.31	15.26	0.22	0.04	17.99	0.46	0.46	64.03	99.89	11.34	56.33	12.78	79.41	0.46	10.84	7.50	0.56	0.21	0.36	0.00	0.00	0.01	0.01	0.00	0.00	98.82	40.56	0.00	0.00	16.17	0.00	0.00		7.46	-20.73	-2.88	67.44	200.75	961.19	145.94	1304.62	512.14	1025.49	224.59	1226.12	231.57
49.082	1	0.22	0.01	0.30	13.40	0.31	0.04	17.28	0.49	0.49	65.45	99.90	14.38	59.48	12.25	79.74	0.49	8.88	8.61	0.81	0.20	0.38	0.00	0.00	0.01	0.01	0.00	0.00	99.33	41.55	0.00	0.00	18.50	0.00	0.00		10.64	-20.08	-3.23	68.59	201.33	961.53	145.29	1304.16	511.44	1024.59	225.52	1225.79	232.54
49.115	1	0.20	0.01	0.30	11.16	0.35	0.03	15.09	0.47	0.47	69.82	99.89	15.69	59.91	11.11	79.10	0.47	5.62	9.65	0.97	0.22	0.42	0.00	0.00	0.01	0.01	0.00	0.00	99.38	42.71	0.00	0.00	19.10	0.00	0.00		10.14	-19.99	-3.28	68.48	200.37	961.88	145.25	1303.83	510.58	1025.03	225.18	1225.29	231.91
49.149	1	0.18	0.01	0.30	10.38	0.47	0.03	14.84	0.46	0.46	70.33	99.91	18.61	61.28	9.75	81.57	0.46	4.33	10.95	1.17	0.35	0.92	0.00	0.00	0.01	0.01	0.00	0.00	99.55	42.41	0.00	0.00	21.12	0.00	0.00		11.61	-19.70	-3.36	69.11	199.95	961.49	145.07	1302.87	510.34	1024.46	225.55	1224.30	232.36
49.182	1	0.17	0.01	0.31	11.96	0.39	0.03	15.94	0.46	0.46	68.12	99.94	16.85	64.16	10.05	85.49	0.46	3.70	10.19	1.12	0.38	0.98	0.00	0.00	0.01	0.01	0.00	0.00	99.62	40.85	0.00	0.00	19.83	0.00	0.00		11.28	-19.09	-3.07	69.15	199.61	961.08	145.43	1301.96	510.40	1024.51	225.33	1224.00	232.37
49.215	1	0.16	0.00	0.31	12.22	0.41	0.03	16.63	0.47	0.47	66.73	99.95	17.27	64.26	9.83	87.67	0.47	3.04	10.02	0.99	0.38	1.12	0.00	0.00	0.01	0.01	0.00	0.00	99.60	40.77	0.00	0.00	20.26	0.00	0.00		10.75	-19.07	-3.91	68.94	201.41	960.89	144.94	1301.44	508.55	1021.77	226.13	1223.12	230.88
49.249	1	0.15	0.00	0.31	13.16	0.35	0.03	16.05	0.59	0.59	67.90	99.95	15.88	70.06	10.12	89.16	0.59	3.33	7.78	0.91	0.37	0.94	0.00	0.00	0.01	0.02	0.00	0.00	99.60	37.68	0.00	0.00	19.94	0.00	0.00		13.96	-17.75	-4.55	70.36	203.76	961.76	143.82	1301.80	508.04	1020.11	228.16	1223.87	229.98
49.282	1	0.17	0.01	0.33	13.60	0.27	0.03	15.69	0.64	0.64	68.61	99.95	13.68	67.97	9.60	88.53	0.64	3.97	6.23	0.82	0.39	1.09	0.00	0.00	0.02	0.02	0.00	0.00	99.56	37.55	0.00	0.00	18.42	0.00	0.00		16.18	-18.24	-4.35	71.14	202.95	961.39	142.05	1302.04	507.63	1020.81	226.47	1223.71	230.67
49.315	1	0.19	0.01	0.34	14.11	0.21	0.03	14.49	0.70	0.70	71.02	99.94	11.17	78.52	10.34	85.96	0.70	5.08	4.99	0.66	0.30	0.96	0.00	0.00	0.03	0.01	0.00	0.00	99.52	36.02	0.00	0.00	16.69	0.00	0.00		15.85	-15.52	-4.18	72.13	201.37	960.97	143.66	1298.71	506.33	1020.27	226.98	1221.60	231.07
49.349	1	0.21	0.01	0.34	14.45	0.20	0.03	14.72	0.79	0.79	70.56	99.93	10.96	75.83	10.38	84.68	0.79	6.94	4.13	0.58	0.34	1.02	0.00	0.00	0.04	0.01	0.00	0.00	99.52	35.84	0.00	0.00	16.91	0.00	0.00		15.77	-16.28	-3.52	71.87	202.50	961.80	143.21	1298.24	505.12	1020.85	225.99	1223.31	229.94
49.382	1	0.24	0.01	0.35	14.92	0.17	0.04	13.91	0.90	0.90	70.16	99.91	9.17	83.10	11.69	80.98	0.90	8.67	4.13	0.54	0.36	1.09	0.00	0.00	0.05	0.01	0.00	0.00	99.51	34.91	0.00	0.00	15.54	0.00	0.00		15.63	-14.04	-3.82	72.35	206.67	961.47	143.81	1296.53	503.40	1017.22	227.32	1223.87	229.64
49.416	1	0.30	0.01	0.36	14.90	0.15	0.04	12.97	1.08	1.08	70.21	99.86	7.59	80.68	12.60	75.72	1.08	10.99	4.46	0.50	0.36	1.06	0.00	0.00	0.06	0.01	0.00	0.00	99.52	34.99	0.00	0.00	14.20	0.00	0.00		16.59	-14.85	-3.88	72.66	205.59	961.67	143.50	1296.86	503.70	1017.92	227.38	1223.49	229.97
49.449	1	0.37	0.01	0.37	13.72	0.13	0.05	10.60	1.12	1.12	72.57	99.75	5.85	79.87	13.66	68.17	1.12	12.93	4.16	0.42	0.36	0.97	0.00	0.01	0.08	0.01	0.00	0.00	99.45	34.05	0.00	0.00	12.91	0.00	0.00		15.37	-15.11	-3.40	72.19	205.45	962.57	145.10	1294.98	502.52	1018.28	227.88	1223.72	229.54
49.482	1	0.43	0.02	0.38	10.66	0.12	0.06	7.20	1.24	1.24	78.69	99.52	5.26	60.93	12.31	60.52	1.24	12.62	4.14	0.48	0.37	0.96	0.00	0.01	0.08	0.01	0.00	0.00	99.31	33.20	0.00	0.00	12.16	0.00	0.00		13.82	-19.78	-3.74	70.45	202.99	962.91	145.69	1294.32	501.50	1018.57	228.37	1221.55	228.64
49.516	1	0.48	0.02	0.40	10.51	0.10	0.07	6.47	1.36	1.36	78.99	99.38	3.48	64.79	13.19	57.22	1.36	12.90	4.45	0.55	0.38	1.09	0.00	0.01	0.09	0.01	0.00	0.00	99.24	32.58	0.00	0.00	10.59	0.00	0.00		12.16	-18.95	-4.75	69.92	203.50	961.10	143.90	1296.07	501.19	1016.64	226.94	1220.13	227.91
49.549	1	0.49	0.02	0.41	11.39	0.08	0.07	6.92	1.50	1.50	77.23	99.46	1.93	78.78	12.87	59.17	1.50	12.83	3.71	0.48	0.35	0.87	0.00	0.02	0.09	0.01	0.00	0.01	99.02	32.76	0.00	0.00	9.43	0.00	0.00		13.84	-15.44	-3.38	71.58	209.68	963.48	147.75	1291.90	500.23	1014.93	230.79	1224.60	228.87
49.582	1	0.44	0.02	0.41	11.29	0.08	0.07	7.05	1.61	1.61	77.42	99.53	1.57	60.31	13.08	61.01	1.61	10.78	3.46	0.51	0.38	0.85	0.00	0.02	0.07	0.01	0.00	0.01	98.88	33.24	0.00	0.00	9.29	0.00	0.00		12.52	-19.91	-3.47	70.18	204.22	963.30	147.74	1292.05	499.52	1017.41	228.79	1221.62	230.14
49.616	1	0.46	0.03	0.42	10.00	0.07	0.08	5.17	2.12	2.12	80.00	99.31	0.00	70.76	13.77	56.75	2.12	8.84	3.08	0.52	0.39	0.74	0.00	0.04	0.06	0.01	0.00	0.00	98.41	30.84	0.00	0.00	7.57	0.00	0.00		13.23	-17.58	-3.44	70.80	207.92	962.78	147.47	1293.09	500.71	1015.88	229.19	1223.80	230.93
49.649	1	0.43	0.03	0.41	9.92	0.07	0.08	4.86	2.20	2.20	80.16	99.34	0.00	72.04	14.38	57.24	2.20	7.75	2.67	0.53	0.41	0.52	0.00	0.05	0.05	0.01	0.00	0.00	98.42	29.24	0.00	0.00	7.71	0.00	0.00		12.14	-17.27	-2.66	70.60	207.44	962.27	149.17	1291.22	501.28	1016.28	229.15	1223.70	231.83
49.682	1	0.44	0.03	0.41	8.76	0.07	0.09	3.96	2.64	2.64	82.48	99.17	0.00	78.57	14.29	54.61	2.64	6.05	3.57	0.63	0.51	0.60	0.00	0.06	0.05	0.01	0.00	0.00	98.31	28.50	0.00	0.00	7.31	0.00	0.00		15.67	-15.51	-3.48	72.54	209.13	959.08	147.01	1291.89	503.26	1012.86	229.47	1221.96	233.53
49.716	1	0.46	0.03	0.43	9.50	0.06	0.09	4.18	3.22	3.22	80.99	99.28	0.00	76.54	13.43	56.61	3.22	6.12	4.03	0.69	0.46	0.67	0.00	0.09	0.04	0.01	0.00	0.00	97.99	28.67	0.00	0.00	6.13	0.00	0.00		15.19	-16.09	-3.51	72.30	204.61	958.05	145.42	1292.94	505.04	1015.22	228.00	1219.80	231.37
49.749	1	0.43	0.03	0.43	10.85	0.06	0.08	5.21	3.04	3.04	78.29	99.47	0.00	78.09	13.47	60.52	3.04	6.84	4.61	0.59	0.39	0.66	0.00	0.08	0.04	0.01	0.00	0.00	98.05	29.57	0.00	0.00	6.43	0.00	0.00		12.60	-15.64	-2.39	71.48	202.09	957.41	146.73	1290.80	505.06	1017.05	226.37	1219.08	230.98
49.783	1	0.47	0.03	0.44	9.07	0.06	0.08	4.02	3.02	3.02	81.87	99.28	0.00	75.23	11.73	56.68	3.02	6.45	4.24	0.50	0.30	0.67	0.00	0.08	0.04	0.02	0.00	0.00	98.01	29.02	0.00	0.00	6.39	0.00	0.00		12.48	-16.45	-2.40	71.16	206.85	956.21	146.46	1290.16	505.05	1013.52	227.12	1220.34	230.31
49.816	1	0.53	0.04	0.43	6.47	0.07	0.09	2.72	2.96	2.96	87.05	98.58	0.00	76.08	10.57	48.16	2.96	5.98	4.27	0.63	0.30	0.56	0.00	0.07	0.03	0.02	0.00	0.00	97.94	29.48	0.00	0.00	7.00	0.00	0.00		12.43	-16.21	-1.73	71.41	205.00	956.23	147.23	1289.41	506.02	1015.26	226.93	1220.23	230.59
49.849	1	0.58	0.04	0.43	5.31	0.07	0.09	2.14	2.72	2.72	89.37	97.88	0.55	75.51	9.52	43.15	2.72	6.48	4.75	0.69	0.26	0.40	0.00	0.06	0.03	0.02	0.00	0.00	97.87	29.07	0.00	0.00	7.62	0.00	0.00		12.64	-16.37	-1.12	71.30	209.03	955.99	147.39	1289.84	506.87	1014.28	226.81	1223.25	231.56
49.883	1	0.56	0.04	0.42	4.95	0.07	0.08	1.95	2.35	2.35	90.11	97.74	1.18	70.61	8.42	42.98	2.35	6.53	4.08	0.59	0.19	0.29	0.00	0.05	0.03	0.02	0.00	0.00	97.22	28.03	0.00	0.00	8.04	0.00	0.00		13.23	-17.62	-1.20	71.12	210.69	955.48	147.40	1291.39	508.27	1013.76	226.81	1224.33	233.90
49.916	1	0.61	0.04	0.41	4.07	0.08	0.08	1.47	2.26	2.26	91.85	96.59	1.80	76.16	7.64	37.96	2.26	6.68	4.36	0.56	0.18	0.22	0.00	0.05	0.02	0.02	0.00	0.00	96.99	26.75	0.00	0.00	8.31	0.00	0.00		11.91	-16.19	-1.58	71.03	210.37	955.53	147.79	1290.49	507.56	1012.90	227.71	1223.22	231.91
49.949	1	0.65	0.05	0.41	3.61	0.08	0.09	1.24	2.11	2.11	92.79	95.24	2.13	78.58	7.49	34.10	2.11	7.37	4.39	0.46	0.18	0.21	0.00	0.05	0.02	0.02	0.00	0.00	96.50	25.90	0.00	0.00	8.50	0.00	0.00		11.27	-15.50	-1.92	70.68	214.08	955.95	147.23	1292.10	507.65	1011.41	228.25	1225.48	230.70
49.983	1	0.59	0.04	0.39	3.19	0.09	0.09	1.16	1.95	1.95	93.62	94.96	3.68	64.43	7.86	33.18	1.95	5.87	4.40	0.49	0.17	0.21	0.00	0.04	0.02	0.02	0.00	0.00	96.68	26.42	0.00	0.02	9.95	0.00	0.00		11.49	-19.03	-1.51	70.66	205.70	956.90	148.36	1292.06	508.02	1016.83	226.84	1222.42	233.53
50.016	1	0.63	0.05	0.38	2.71	0.10	0.11	1.04	2.42	2.42	94.58	91.68	3.15	51.75	10.55	26.44	2.42	4.51	5.91	0.64	0.28	0.44	0.00	0.04	0.02	0.02	0.00	0.00	96.76	29.20	0.00	0.16	9.66	0.00	0.00		11.55	-21.65	-1.54	70.37	204.97	959.74	148.06	1294.71	505.81	1019.85	224.85	1224.53	235.87
50.049	1	0.60	0.05	0.37	2.69	0.10	0.13	1.08	2.51	2.51	94.62	90.88	2.97	48.55	12.73	25.08	2.51	3.70	6.11	0.79	0.29	0.52	0.00	0.03	0.02	0.03	0.00	0.00	96.87	30.06	0.00	0.06	9.89	0.00	0.00		12.46	-22.29	-3.34	70.80	204.31	957.35	147.71	1292.82	506.42	1014.82	228.94	1219.08	233.17
50.083	1	0.53	0.05	0.34	2.98	0.11	0.15	1.19	2.52	2.52	94.04	91.18	2.65	74.00	17.06	25.35	2.52	2.76	6.30	0.64	0.23	0.53	0.00	0.03	0.02	0.04	0.00	0.00	97.05	28.70	0.00	0.51	10.35	0.00	0.00		9.33	-16.77	-2.58	70.99	204.37	960.78	155.00	1290.49	507.49	1016.98	233.55	1221.33	236.19
50.116	1	0.50	0.05	0.32	2.98	0.11	0.18	1.24	2.36	2.36	94.04	89.95	2.16	75.42	19.98	23.69	2.36	1.91	6.24	0.53	0.21	0.49	0.00	0.02	0.02	0.04	0.00	0.00	96.92	29.40	0.00	0.35	10.41	0.00	0.00		12.80	-16.39	-2.46	71.80	215.29	958.31	152.56	1291.36	508.44	1010.61	233.78	1225.87	237.30
50.150	1	0.47	0.05	0.29	2.95	0.10	0.19	1.19	2.15	2.15	94.10	88.71	1.42	85.60	22.41	22.13	2.15	1.48	4.55	0.55	0.10	0.12	0.00	0.02	0.03	0.04	0.00	0.01	96.58	27.91	0.00	0.03	10.74	0.00	0.00		15.66	-13.09	-2.55	73.75	216.06	954.76	150.37	1291.03	510.93	1008.29	233.22	1224.31	237.62
50.183	1	0.42	0.05	0.27	3.37	0.11	0.21	1.49	2.07	2.07	93.27	90.66	1.14	74.26	25.40	24.01	2.07	1.15	5.01	0.65	0.10	0.15	0.00	0.02	0.03	0.05	0.00	0.01	96.22	28.77	0.00	0.01	10.84	0.00	0.00		14.02	-16.70	-1.43	71.91	211.32	953.73	147.71	1292.89	511.80	1013.00	227.69	1224.15	236.37
50.216	1	0.36	0.04	0.26	4.39	0.12	0.23	2.20	2.17	2.17	91.21	93.01	1.10	80.63	28.90	29.20	2.17	0.95	6.06	0.88	0.11	0.14	0.00	0.02	0.02	0.05	0.00	0.00	96.33	29.83	0.00	0.00	11.14	0.00	0.00		12.69	-14.87	-1.24	71.58	209.66	953.66	146.82	1294.13	513.29	1014.81	227.02	1224.37	233.48
50.250	1	0.38	0.05	0.25	3.49	0.13	0.23	1.52	2.18	2.18	93.01	91.37	2.19	71.43	27.40	24.85	2.18	0.88	6.49	0.84	0.15	0.15	0.00	0.02	0.03	0.06	0.00	0.00	95.30	26.79	0.00	0.00	11.72	0.00	0.00		13.45	-17.42	-2.15	71.66	203.15	956.47	149.33	1294.08	513.57	1017.95	230.61	1221.06	234.14
50.283	1	0.39	0.04	0.26	3.34	0.14	0.21	1.45	2.38	2.38	93.32	90.36	3.53	78.34	24.84	25.95	2.38	0.95	8.44	0.77	0.21	0.28	0.00	0.02	0.03	0.06	0.00	0.00	95.23	26.94	0.00	0.00	11.81	0.00	0.00		13.94	-15.57	-2.52	71.88	212.23	954.97	147.82	1294.13	511.28	1011.92	229.76	1224.07	235.26
50.316	1	0.40	0.04	0.26	2.97	0.17	0.19	1.23	2.73	2.73	94.05	89.27	5.14	75.52	22.92	25.06	2.73	0.93	10.13	0.90	0.29	0.35	0.00	0.02	0.03	0.07	0.01	0.00	94.63	25.85	0.00	0.00	12.48	0.00	0.00		12.77	-16.37	-2.21	71.58	206.50	955.39	148.62	1293.15	511.28	1015.15	229.06	1221.57	234.68
50.350	1	0.43	0.04	0.27	2.86	0.20	0.17	1.19	3.28	3.28	94.28	90.33	6.52	79.74	20.19	26.60	3.28	0.98	11.82	1.54	0.38	0.54	0.00	0.02	0.02	0.08	0.00	0.00	94.53	26.25	0.00	0.00	12.87	0.00	0.00		13.66	-15.15	-1.39	72.40	208.18	955.01	149.62	1291.76	511.85	1014.82	229.21	1222.87	236.46
50.383	1	0.45	0.04	0.28	2.51	0.27	0.15	1.08	3.27	3.27	94.98	90.16	9.76	80.55	17.84	25.72	3.27	1.06	15.20	2.46	0.46	0.85	0.00	0.02	0.02	0.07	0.00	0.00	95.18	26.96	0.00	0.00	14.13	0.00	0.00		11.87	-14.89	-1.67	71.79	208.73	953.50	149.33	1291.23	512.04	1013.05	229.14	1221.70	234.73
50.417	1	0.47	0.04	0.26	3.06	0.33	0.22	1.61	4.48	4.48	93.87	90.28	9.41	75.12	23.80	25.10	4.48	1.01	17.13	4.38	0.31	1.11	0.00	0.02	0.02	0.07	0.00	0.00	95.96	31.31	0.00	0.00	14.76	0.00	0.00		12.10	-16.48	-0.99	71.13	212.14	952.64	147.30	1294.60	513.98	1013.66	226.35	1225.59	235.95
50.450	1	0.49	0.04	0.26	2.61	0.31	0.21	1.38	4.98	4.98	94.79	88.28	9.17	78.94	22.47	21.99	4.98	0.89	14.50	4.08	0.33	1.14	0.00	0.01	0.02	0.06	0.01	0.00	95.99	32.15	0.00	0.00	15.58	0.00	0.00		14.48	-15.39	-1.17	71.60	209.65	951.89	143.65	1295.65	513.84	1014.84	224.20	1224.28	233.58
50.483	1	0.51	0.04	0.26	2.09	0.32	0.19	1.00	4.85	4.85	95.81	85.76	10.05	84.28	20.50	18.60	4.85	0.84	13.71	3.70	0.34	1.50	0.00	0.01	0.03	0.05	0.01	0.00	95.17	29.89	0.00	0.00	16.28	0.00	0.00		10.26	-13.60	-1.58	68.91	216.23	952.16	141.37	1294.42	506.08	1010.32	220.24	1226.33	229.96
50.517	1	0.46	0.03	0.24	2.17	0.37	0.20	1.00	4.41	4.41	95.66	87.03	11.16	82.37	23.29	19.65	4.41	0.80	13.45	4.65	0.30	2.83	0.00	0.02	0.03	0.04	0.01	0.00	93.74	26.00	0.00	0.00	17.75	0.00	0.00		11.18	-14.29	-1.65	68.39	213.47	953.50	135.89	1299.64	504.78	1014.98	214.58	1228.06	227.45
50.550	1	0.43	0.03	0.22	1.84	0.57	0.19	0.81	4.58	4.58	96.32	83.48	14.79	85.45	22.62	19.11	4.58	0.69	16.65	5.64	0.38	4.16	0.00	0.02	0.04	0.03	0.02	0.00	90.88	22.27	0.00	0.00	19.88	0.00	0.00		15.01	-13.15	-3.49	70.48	208.49	956.42	132.77	1302.38	501.91	1017.40	214.53	1225.58	226.05
50.583	1	0.42	0.03	0.23	1.69	0.97	0.18	0.77	4.48	4.48	96.62	83.38	19.55	71.61	21.17	19.91	4.48	0.70	23.23	6.19	0.34	6.06	0.00	0.02	0.06	0.02	0.03	0.00	90.18	21.67	0.01	0.00	21.39	0.00	0.00		15.71	-17.37	-2.08	69.89	208.52	958.70	131.66	1301.97	500.37	1020.40	212.94	1228.67	223.09
50.617	1	0.38	0.02	0.21	1.83	1.27	0.18	0.82	5.28	5.28	96.35	85.39	21.23	56.14	22.36	22.03	5.28	0.70	25.37	5.56	0.38	5.59	0.00	0.01	0.10	0.02	0.04	0.00	89.94	19.94	0.01	0.01	22.79	0.00	0.00		14.25	-20.77	-1.81	68.12	210.71	959.10	127.36	1306.01	498.29	1021.82	207.44	1232.11	220.90
50.650	1	0.35	0.02	0.19	2.04	1.03	0.17	0.83	5.13	5.13	95.93	85.28	19.73	58.31	21.52	25.63	5.13	0.81	23.21	5.16	0.39	2.92	0.00	0.01	0.12	0.02	0.05	0.00	89.57	17.38	0.00	0.00	22.00	0.00	0.00		21.20	-20.32	-4.58	71.24	209.00	962.27	129.32	1306.44	499.46	1019.59	217.37	1228.52	222.81
50.683	1	0.36	0.02	0.20	1.78	0.97	0.14	0.70	5.58	5.58	96.43	84.64	19.96	73.52	17.48	25.83	5.58	1.12	21.35	4.18	0.46	3.55	0.00	0.01	0.18	0.02	0.07	0.00	88.74	16.70	0.00	0.00	22.41	0.00	0.00		19.03	-16.89	-4.54	71.63	210.01	965.30	132.99	1304.71	497.10	1020.00	219.66	1229.99	222.82
50.717	1	0.34	0.02	0.18	1.69	0.90	0.12	0.65	6.41	6.41	96.61	82.96	19.17	79.98	16.80	27.02	6.41	1.38	17.36	5.12	0.79	2.95	0.00	0.01	0.19	0.01	0.08	0.01	86.00	14.08	0.00	0.00	23.68	0.00	0.00		20.05	-15.07	-3.49	73.26	211.15	968.98	136.78	1302.25	495.90	1021.91	222.24	1233.05	224.62
50.750	1	0.38	0.02	0.18	1.67	0.69	0.12	0.62	7.01	7.01	96.66	80.64	16.83	76.46	15.63	26.86	7.01	1.58	15.01	6.18	0.73	3.39	0.00	0.01	0.18	0.01	0.06	0.01	84.23	14.25	0.01	0.00	22.45	0.00	0.00		17.76	-16.11	-2.94	72.64	208.55	971.98	139.32	1301.24	492.52	1025.19	220.90	1233.66	226.88
50.784	1	0.37	0.02	0.18	1.91	0.58	0.11	0.71	7.57	7.57	96.18	84.71	15.39	76.60	15.69	30.29	7.57	2.20	10.97	6.06	0.81	3.98	0.00	0.01	0.13	0.01	0.05	0.00	84.35	13.30	0.01	0.00	23.02	0.00	0.00		16.52	-16.07	-4.60	71.70	216.17	972.29	141.65	1302.87	492.14	1019.16	225.75	1235.30	229.48
50.817	1	0.34	0.02	0.18	2.41	0.47	0.10	0.87	7.04	7.04	95.18	89.77	14.14	80.53	15.00	36.16	7.04	3.31	9.34	4.90	0.65	3.66	0.00	0.02	0.12	0.01	0.03	0.00	84.21	11.93	0.01	0.00	22.02	0.00	0.00		12.70	-14.90	-3.11	70.70	210.58	974.04	144.63	1301.03	494.92	1024.78	226.48	1235.36	225.22
50.850	1	0.30	0.02	0.18	3.14	0.42	0.09	1.19	6.36	6.36	93.72	93.80	13.49	88.66	15.10	42.51	6.36	4.58	7.72	3.69	0.42	2.96	0.00	0.02	0.09	0.01	0.02	0.00	84.62	11.66	0.00	0.01	21.64	0.00	0.00		12.74	-11.72	-3.52	71.58	212.25	973.19	146.05	1299.61	494.56	1022.24	227.93	1234.49	227.20
50.884	1	0.29	0.02	0.16	3.39	0.29	0.09	1.20	6.09	6.09	93.22	92.69	10.55	84.21	14.76	43.98	6.09	5.67	6.11	2.88	0.39	1.80	0.00	0.02	0.07	0.01	0.01	0.00	80.96	9.77	0.01	0.00	19.29	0.00	0.00		14.23	-13.63	-3.33	71.77	212.23	969.46	143.89	1300.48	497.85	1021.02	226.26	1233.25	228.18
50.917	1	0.28	0.02	0.16	3.91	0.25	0.09	1.42	5.76	5.76	92.18	93.70	9.28	83.58	15.49	46.34	5.76	6.57	4.95	2.37	0.42	1.38	0.00	0.02	0.07	0.01	0.01	0.00	80.60	9.83	0.01	0.00	18.55	0.00	0.00		11.42	-13.86	-3.97	70.33	212.51	969.66	145.13	1300.41	498.06	1019.85	228.43	1232.34	225.80
50.950	1	0.23	0.01	0.15	3.89	0.28	0.07	1.50	4.78	4.78	92.23	94.50	10.90	81.95	14.61	49.91	4.78	6.39	5.26	1.91	0.49	1.28	0.00	0.02	0.06	0.02	0.01	0.01	78.81	8.73	0.01	0.00	19.31	0.00	0.00		13.31	-14.44	-3.85	71.03	213.10	968.71	144.21	1299.89	497.67	1018.95	227.54	1232.05	227.24
50.984	1	0.22	0.01	0.16	6.06	0.25	0.06	2.46	4.33	4.33	87.87	97.77	9.96	80.84	14.66	60.08	4.33	8.48	4.63	1.35	0.55	1.25	0.00	0.03	0.06	0.02	0.01	0.01	80.29	8.44	0.00	0.00	18.49	0.00	0.00		13.89	-14.80	-3.55	71.35	211.88	967.40	143.79	1298.70	498.13	1018.86	226.78	1230.74	227.26
51.017	1	0.19	0.01	0.16	8.79	0.25	0.05	3.92	4.00	4.00	82.41	99.02	10.14	90.28	15.24	70.04	4.00	9.85	4.75	0.92	0.60	1.28	0.00	0.03	0.06	0.02	0.01	0.01	80.67	8.06	0.00	0.00	18.58	0.00	0.00		11.82	-10.86	-3.32	71.21	213.70	967.36	145.20	1297.39	497.48	1017.81	227.09	1231.51	226.98
51.050	1	0.18	0.01	0.18	11.46	0.23	0.04	5.04	3.41	3.41	77.09	99.57	9.92	81.68	13.70	77.99	3.41	10.37	4.58	0.57	0.56	0.78	0.00	0.03	0.07	0.03	0.01	0.01	83.16	7.47	0.01	0.00	17.82	0.00	0.00		13.02	-14.53	-3.21	70.86	214.29	964.67	144.59	1297.07	499.81	1015.98	227.21	1230.26	228.06
51.084	1	0.20	0.01	0.22	14.42	0.17	0.04	5.71	3.02	3.02	71.17	99.76	7.39	86.28	14.03	81.28	3.02	10.15	4.13	0.48	0.43	0.44	0.00	0.04	0.05	0.04	0.01	0.01	87.19	7.23	0.00	0.00	15.44	0.00	0.00		11.62	-12.80	-3.90	70.83	210.32	962.34	145.22	1295.17	500.69	1014.94	228.01	1225.26	227.17
51.117	1	0.17	0.01	0.21	14.85	0.17	0.05	6.04	2.79	2.79	70.31	99.78	7.06	81.13	15.95	82.32	2.79	8.62	3.91	0.41	0.31	0.26	0.00	0.03	0.05	0.05	0.01	0.00	87.22	7.25	0.00	0.00	15.43	0.00	0.00		11.20	-14.71	-3.34	69.85	218.72	959.77	144.46	1294.37	500.47	1009.56	227.30	1228.28	227.84
51.151	1	0.18	0.01	0.21	13.89	0.17	0.04	5.76	2.49	2.49	72.22	99.77	7.75	76.60	14.70	81.33	2.49	8.47	4.24	0.34	0.16	0.23	0.00	0.05	0.05	0.05	0.01	0.00	87.76	8.41	0.00	0.00	15.49	0.00	0.00		11.97	-16.07	-3.84	70.12	210.53	956.97	142.61	1294.48	503.25	1011.68	226.08	1222.21	226.56
51.184	1	0.18	0.01	0.22	14.97	0.19	0.05	6.39	2.48	2.48	70.05	99.82	8.38	69.63	16.24	82.30	2.48	7.77	5.83	0.41	0.20	0.35	0.00	0.04	0.05	0.05	0.01	0.00	89.84	9.24	0.01	0.00	15.77	0.00	0.00		14.58	-17.85	-4.17	70.87	203.47	955.45	139.76	1296.42	504.98	1015.07	223.21	1218.49	227.82
51.217	1	0.18	0.01	0.23	14.26	0.25	0.05	6.18	2.41	2.41	71.48	99.81	10.46	77.27	15.67	81.71	2.41	7.73	9.49	0.56	0.29	0.72	0.00	0.04	0.06	0.05	0.01	0.00	89.84	9.63	0.01	0.00	16.16	0.00	0.00		14.96	-15.88	-4.39	71.29	207.54	956.25	139.05	1297.53	505.35	1013.55	224.81	1221.09	225.16
51.251	1	0.21	0.01	0.26	12.63	0.25	0.05	4.78	1.70	1.70	74.74	99.77	10.72	85.08	15.48	76.34	1.70	7.51	10.68	0.62	0.42	1.20	0.00	0.04	0.05	0.06	0.01	0.00	92.62	8.87	0.00	0.00	15.58	0.00	0.00		15.81	-13.30	-4.62	72.11	212.74	957.89	140.65	1297.05	504.76	1011.09	228.26	1223.81	225.09
51.284	1	0.23	0.01	0.27	10.47	0.29	0.06	3.72	1.79	1.79	79.05	99.60	11.37	85.90	16.67	69.27	1.79	7.01	13.39	0.84	0.66	1.86	0.00	0.04	0.04	0.05	0.01	0.00	92.77	8.94	0.00	0.00	15.49	0.00	0.00		15.47	-12.96	-4.94	72.05	211.39	958.24	140.90	1298.02	505.08	1011.97	228.28	1223.35	225.83
51.317	1	0.26	0.02	0.27	7.10	0.22	0.07	2.17	1.66	1.66	85.79	99.03	9.41	86.75	16.50	57.94	1.66	5.61	9.48	0.93	0.65	1.21	0.00	0.03	0.04	0.06	0.01	0.00	92.98	8.57	0.00	0.00	15.09	0.00	0.00		15.00	-12.60	-5.62	71.91	216.01	960.01	143.34	1296.32	502.42	1008.37	232.44	1224.27	225.71
51.351	1	0.29	0.02	0.25	5.07	0.20	0.09	1.48	1.80	1.80	89.87	97.66	8.44	85.05	18.90	46.54	1.80	4.36	6.87	1.32	0.52	0.86	0.00	0.02	0.04	0.05	0.01	0.00	93.23	9.40	0.00	0.00	15.72	0.00	0.00		15.08	-13.31	-5.18	72.16	206.74	961.46	143.91	1297.44	504.10	1015.43	230.30	1222.15	227.40
51.384	1	0.33	0.02	0.25	3.71	0.20	0.10	1.00	1.82	1.82	92.57	95.71	8.55	78.51	17.39	39.03	1.82	3.71	6.70	1.32	0.41	0.54	0.00	0.02	0.04	0.05	0.01	0.00	92.95	9.59	0.00	0.00	15.56	0.00	0.00		13.32	-15.52	-4.79	70.53	214.05	962.31	146.29	1296.15	503.08	1011.71	233.07	1225.69	227.41
51.418	1	0.39	0.03	0.24	2.58	0.19	0.12	0.64	2.00	2.00	94.84	90.24	8.29	86.77	17.35	28.47	2.00	3.08	6.58	1.60	0.34	0.46	0.00	0.02	0.05	0.05	0.01	0.01	92.54	10.00	0.00	0.00	15.42	0.00	0.00		12.83	-12.60	-3.91	71.45	208.31	963.83	149.44	1293.71	503.20	1016.04	232.90	1224.33	229.75
51.451	1	0.45	0.04	0.26	1.96	0.17	0.13	0.45	2.06	2.06	96.08	83.35	7.47	81.54	15.47	21.44	2.06	2.91	6.19	1.08	0.31	0.47	0.00	0.02	0.05	0.05	0.01	0.01	91.94	10.58	0.00	0.00	14.44	0.00	0.00		12.79	-14.57	-4.29	71.44	204.21	963.10	150.00	1291.61	502.12	1016.10	233.05	1220.29	230.22
51.484	1	0.49	0.05	0.26	1.64	0.15	0.13	0.36	2.10	2.10	96.72	78.49	6.81	80.73	13.66	17.87	2.10	2.51	5.25	0.69	0.30	0.45	0.00	0.02	0.05	0.05	0.01	0.02	91.57	11.18	0.00	0.00	13.85	0.00	0.00		13.39	-14.84	-3.21	71.65	208.13	963.64	150.95	1290.37	501.95	1015.41	233.29	1223.52	231.04
51.518	1	0.52	0.05	0.27	1.47	0.16	0.14	0.34	2.47	2.47	97.06	73.62	6.90	72.13	13.74	14.73	2.47	1.99	6.51	0.83	0.32	0.86	0.00	0.01	0.06	0.04	0.02	0.03	91.37	13.03	0.00	0.00	13.65	0.00	0.00		15.33	-17.24	-2.55	71.96	205.12	961.31	149.32	1291.39	504.90	1017.30	230.76	1222.41	233.33
51.551	1	0.52	0.05	0.27	1.40	0.17	0.14	0.35	2.93	2.93	97.20	70.98	7.00	81.35	13.59	13.54	2.93	1.79	6.99	0.69	0.26	1.03	0.00	0.01	0.06	0.04	0.02	0.02	90.87	15.31	0.00	0.00	13.72	0.00	0.00		14.10	-14.63	-2.96	72.07	204.55	961.29	149.60	1291.66	504.37	1017.21	230.49	1221.73	233.51
51.584	1	0.53	0.05	0.26	1.24	0.19	0.14	0.32	3.04	3.04	97.52	68.78	8.27	80.81	12.81	11.82	3.04	1.56	8.23	0.87	0.32	1.22	0.00	0.01	0.06	0.03	0.02	0.01	90.35	15.99	0.00	0.00	14.34	0.00	0.00		14.83	-14.81	-2.70	72.45	202.30	961.12	149.10	1292.15	504.89	1019.02	229.18	1221.25	234.60
51.618	1	0.55	0.06	0.27	1.28	0.20	0.16	0.36	3.87	3.87	97.45	69.24	7.98	81.36	13.26	11.38	3.87	1.45	10.05	0.87	0.36	1.49	0.00	0.01	0.07	0.03	0.02	0.01	90.17	19.16	0.00	0.00	13.86	0.00	0.00		15.82	-14.63	-3.13	73.15	199.68	961.58	148.34	1294.04	506.39	1020.90	229.47	1220.52	234.24
51.651	1	0.56	0.06	0.26	1.26	0.19	0.17	0.36	4.17	4.17	97.49	70.31	7.08	84.12	14.31	9.95	4.17	1.16	9.59	1.06	0.45	1.03	0.00	0.01	0.07	0.03	0.02	0.00	89.75	19.94	0.00	0.15	13.59	0.00	0.00		17.07	-13.66	-3.86	74.43	209.69	963.26	153.66	1289.31	503.79	1012.82	237.75	1222.51	236.42
51.684	1	0.51	0.06	0.24	1.43	0.19	0.20	0.43	4.59	4.59	97.15	74.84	6.19	74.13	17.63	10.81	4.59	0.95	9.59	1.06	0.48	0.60	0.00	0.01	0.06	0.04	0.02	0.00	89.27	19.79	0.00	0.43	13.64	0.00	0.00		15.70	-16.74	-4.27	73.19	208.97	963.69	156.04	1288.12	503.54	1011.95	240.25	1220.90	237.25
51.718	1	0.50	0.07	0.21	1.57	0.16	0.27	0.51	4.99	4.99	96.87	79.59	3.21	57.21	22.42	8.34	4.99	0.75	8.56	1.19	0.42	0.44	0.00	0.01	0.06	0.05	0.02	0.00	87.84	22.00	0.00	0.33	12.37	0.00	0.00		13.85	-20.55	-3.65	71.33	206.23	964.34	157.70	1290.66	506.33	1015.79	239.15	1222.01	240.77
51.751	1	0.47	0.07	0.19	1.94	0.15	0.40	0.68	5.50	5.50	96.12	87.07	1.10	61.59	29.80	7.25	5.50	0.59	8.71	1.79	0.35	0.39	0.00	0.01	0.05	0.06	0.02	0.01	87.27	22.79	0.00	0.44	12.02	0.00	0.00		18.18	-19.64	-4.55	73.57	208.05	969.11	159.70	1293.60	508.17	1017.20	245.60	1225.22	242.22
51.785	1	0.37	0.08	0.14	3.05	0.13	0.83	1.45	7.09	7.09	93.90	94.09	0.00	64.26	44.02	7.10	7.09	0.43	7.72	1.72	0.31	0.81	0.00	0.01	0.05	0.10	0.02	0.03	83.75	27.14	0.00	1.14	11.20	0.00	0.00		16.17	-19.07	-5.23	73.87	197.33	970.49	165.39	1291.48	506.20	1021.70	245.27	1218.93	251.43
51.818	1	0.30	0.12	0.10	4.34	0.11	1.58	2.74	8.23	8.23	91.33	96.86	0.00	67.69	56.63	6.33	8.23	0.32	6.76	1.94	0.38	0.89	0.00	0.01	0.04	0.16	0.02	0.03	79.37	31.04	0.00	0.41	10.17	2.21	0.00		14.27	-18.30	-3.78	74.10	196.40	975.92	176.71	1285.45	506.49	1024.26	253.36	1220.63	256.98
51.851	1	0.23	0.16	0.08	6.30	0.11	2.93	4.90	8.36	8.36	87.40	98.59	0.00	57.80	70.20	6.31	8.36	0.27	7.00	2.11	0.51	1.66	0.00	0.01	0.04	0.23	0.02	0.04	75.96	32.04	0.01	0.59	9.83	4.67	0.00		9.49	-20.43	-4.28	71.39	201.57	972.06	178.59	1280.82	504.67	1016.20	255.46	1217.77	255.54
51.885	1	0.19	0.16	0.06	6.52	0.10	2.96	6.36	8.25	8.25	86.95	98.05	0.00	77.20	71.17	8.91	8.25	0.24	6.35	1.79	0.52	1.28	0.00	0.01	0.04	0.32	0.02	0.04	70.93	35.12	0.01	0.27	9.15	4.84	0.00		12.20	-15.90	-2.78	73.61	203.22	967.97	181.18	1277.15	509.58	1014.26	256.24	1217.43	261.04
51.918	1	0.17	0.12	0.06	6.41	0.11	2.98	5.98	7.40	7.40	87.19	98.14	0.00	71.22	72.49	8.97	7.40	0.24	7.72	2.02	0.60	0.78	0.00	0.02	0.04	0.34	0.02	0.03	70.23	32.19	0.01	0.53	9.97	2.61	0.00		11.58	-17.47	-4.91	72.40	204.57	963.03	178.37	1278.91	514.90	1008.34	260.63	1212.80	254.04
51.951	1	0.19	0.10	0.06	5.81	0.13	2.64	5.26	6.88	6.88	88.37	98.03	0.00	86.78	69.81	8.12	6.88	0.22	9.40	2.17	0.50	0.41	0.00	0.01	0.04	0.41	0.03	0.02	72.15	32.48	0.01	0.53	10.29	1.31	0.00		10.03	-12.59	-4.47	72.68	198.35	954.89	171.62	1276.08	515.67	1007.29	252.41	1205.57	247.28
51.985	1	0.19	0.08	0.06	4.94	0.15	2.15	4.25	7.09	7.09	90.12	96.90	0.00	83.55	65.72	8.82	7.09	0.19	10.10	2.36	0.43	0.17	0.00	0.01	0.04	0.71	0.04	0.02	70.47	30.51	0.01	0.36	11.23	0.44	0.00		9.11	-13.87	-6.49	71.44	199.83	947.52	169.56	1273.91	516.74	998.44	253.61	1198.12	245.88
52.018	1	0.20	0.08	0.07	4.26	0.15	1.66	3.07	6.88	6.88	91.48	95.66	0.00	92.41	60.35	9.25	6.88	0.20	9.91	1.71	0.48	0.16	0.00	0.01	0.03	0.82	0.05	0.03	71.47	27.32	0.01	0.39	11.39	0.00	0.00		10.62	-9.50	-8.57	71.83	206.31	941.43	164.35	1274.84	517.89	989.30	254.90	1195.11	240.63
52.051	1	0.25	0.08	0.09	3.10	0.13	0.94	1.60	6.95	6.95	93.81	90.92	0.00	84.65	48.11	9.89	6.95	0.22	7.81	1.27	0.46	0.17	0.00	0.01	0.03	1.17	0.04	0.03	73.89	22.97	0.01	0.15	11.27	0.00	0.00		11.73	-13.46	-7.47	71.13	203.58	938.15	164.34	1271.95	519.79	989.13	252.90	1192.46	242.95
52.085	1	0.30	0.08	0.11	2.36	0.11	0.58	0.91	6.64	6.64	95.28	82.24	0.00	91.87	37.87	11.03	6.64	0.26	6.32	0.99	0.46	0.18	0.00	0.01	0.03	2.49	0.04	0.05	74.54	18.14	0.01	0.07	10.75	0.00	0.00		10.68	-9.88	-8.73	71.10	205.42	933.67	165.60	1266.01	517.45	981.19	255.74	1186.17	242.30
52.118	1	0.33	0.07	0.13	1.85	0.12	0.37	0.64	6.16	6.16	96.31	71.79	0.00	86.57	29.41	12.37	6.16	0.27	5.98	0.91	0.36	0.22	0.00	0.01	0.03	2.42	0.05	0.04	75.55	16.80	0.01	0.02	11.39	0.00	0.00		13.87	-12.68	-10.02	72.24	196.41	931.52	165.21	1261.25	516.11	980.77	257.20	1176.57	241.67
52.152	1	0.36	0.07	0.14	1.46	0.13	0.31	0.42	5.26	5.26	97.09	66.38	1.07	89.67	25.58	9.79	5.26	0.28	6.33	1.02	0.27	0.29	0.00	0.01	0.03	3.73	0.06	0.05	76.22	13.04	0.01	0.01	11.95	0.00	0.00		7.68	-11.20	-8.00	68.92	211.86	925.76	170.31	1255.01	519.20	969.44	261.30	1180.35	241.26
52.185	1	0.34	0.07	0.13	1.62	0.13	0.37	0.45	5.59	5.59	96.77	72.76	0.00	87.11	29.44	9.05	5.59	0.26	5.87	1.13	0.37	0.38	0.00	0.01	0.03	4.48	0.08	0.06	76.12	11.54	0.01	0.01	12.05	0.00	0.00		11.74	-12.45	-8.90	70.31	208.32	917.99	175.82	1247.09	525.59	962.04	269.19	1169.36	248.70
52.218	1	0.32	0.07	0.13	1.92	0.14	0.44	0.55	5.26	5.26	96.16	81.40	0.00	87.48	33.93	9.44	5.26	0.27	6.25	1.32	0.38	0.72	0.00	0.01	0.04	4.43	0.08	0.06	77.78	11.79	0.01	0.01	12.44	0.00	0.00		10.84	-12.28	-9.95	69.40	207.89	918.78	182.06	1244.09	525.98	959.65	276.53	1166.16	252.71
52.252	1	0.26	0.06	0.11	2.39	0.15	0.59	0.72	4.55	5.20	95.23	89.29	0.00	91.66	42.15	9.65	4.55	0.24	5.51	1.26	0.51	0.78	0.00	0.01	0.04	5.20	0.07	0.08	77.57	9.69	0.01	0.00	13.40	0.00	0.00		8.77	-10.02	-11.09	69.10	199.54	914.62	182.14	1236.46	525.09	957.80	277.79	1154.66	245.18
52.285	1	0.26	0.06	0.10	3.02	0.15	0.84	0.91	4.70	4.91	93.97	94.60	0.00	92.16	49.26	8.36	4.70	0.23	6.41	1.67	0.53	0.50	0.00	0.01	0.05	4.91	0.10	0.15	79.70	9.71	0.01	0.11	13.35	0.00	0.00		5.60	-9.68	-9.98	67.07	202.30	901.99	180.79	1224.93	524.15	945.67	273.79	1145.70	243.57
52.318	1	0.30	0.07	0.12	2.48	0.17	0.69	0.66	4.00	4.82	95.05	93.61	0.00	98.53	44.40	6.26	4.00	0.20	7.59	1.99	0.37	0.32	0.00	0.01	0.06	4.82	0.14	0.14	82.33	8.94	0.01	0.26	13.57	0.00	0.00		13.99	-0.99	-11.19	72.14	196.51	892.83	182.93	1212.86	527.17	937.42	279.49	1131.05	245.97
52.352	1	0.32	0.06	0.14	2.26	0.21	0.54	0.52	2.78	2.98	95.48	94.74	3.33	98.54	41.37	5.88	2.78	0.22	8.28	1.96	0.50	0.18	0.00	0.01	0.08	2.98	0.26	0.15	87.94	6.27	0.02	0.73	15.35	0.00	0.00		7.22	0.95	-9.81	68.80	192.50	887.98	189.96	1199.42	524.21	933.32	282.61	1122.09	244.91
52.385	1	0.32	0.06	0.14	2.38	0.20	0.63	0.53	2.99	3.00	95.23	95.82	2.21	67.57	43.95	4.28	2.99	0.22	7.98	1.99	0.69	0.23	0.00	0.01	0.09	3.00	0.36	0.08	88.36	6.01	0.02	1.91	15.09	0.00	0.00		11.01	18.33	-9.12	68.29	178.68	876.28	186.58	1193.52	525.95	934.34	284.57	1107.64	241.06
52.419	1	0.35	0.07	0.16	2.74	0.14	0.65	0.53	2.94	3.22	94.52	96.97	0.00	64.73	44.85	4.41	2.94	0.34	3.69	1.10	1.05	0.28	0.00	0.01	0.08	3.22	0.41	0.01	91.59	4.60	0.02	2.31	13.69	0.00	0.00		7.75	18.96	-9.12	65.71	181.39	870.04	185.35	1190.69	528.27	927.69	280.58	1104.58	240.39
52.452
52.485
52.519
52.552
52.585
52.619
52.652
52.685
52.719
52.752
52.786
52.819
52.852
52.886
52.919
52.952
52.986
53.019
53.052
53.086
53.119
53.153
53.186
53.219
53.253
53.286
53.319
53.353
53.386
53.420
53.453
53.486
53.520
53.553
53.586
53.620
53.653
53.686
53.720
53.753
53.787
53.820
53.853
53.887
53.920
53.953
53.987
54.020
54.053
54.087
54.120
54.154
54.187
54.220
54.254
54.287
54.320
54.354
54.387
54.421
54.454
54.487
54.521
54.554
54.587
54.621
54.654
54.687
54.721
54.754
54.788
54.821
54.854
54.888
54.921
54.954
54.988
55.021
55.054
55.088
55.121
55.155
55.188
55.221
55.255
55.288
55.321
55.355
55.388
55.422
55.455
55.488
55.522
55.555
55.588
55.622
55.655
55.688
55.722
55.755
55.789
55.822
55.855
55.889
55.922
55.955
55.989
56.022
56.055
56.089
56.122
56.156
56.189
56.222
56.256
56.289
56.322
56.356
56.389
56.423
56.456
56.489
56.523
56.556
56.589
56.623
56.656
56.689
56.723
56.756
56.790
56.823
56.856
56.890
56.923
56.956
56.990
57.023
57.056
57.090
57.123
57.157
57.190
57.223
57.257
57.290
57.323
57.357
57.390
57.424
57.457
57.490
57.524
57.557
57.590
57.624
57.657
57.690
57.724
57.757
57.791
57.824
57.857
57.891
57.924
57.957
57.991
58.024
58.057
58.091
58.124
58.158
58.191
58.224
58.258
58.291
58.324
58.358
58.391
58.425
58.458
58.491
58.525
58.558
58.591
58.625
58.658
58.691
58.725
58.758
58.792
58.825
58.858
58.892
58.925
58.958
58.992
59.025
59.058
59.092
59.125
59.159
59.192
59.225
59.259
59.292
59.325
59.359
59.392
59.426
59.459
59.492
59.526
59.559
59.592
59.626
59.659
59.692
59.726
59.759
59.793
59.826
59.859
59.893
59.926
59.959
59.993
60.026
60.059
60.093	2	0.20	0.05	0.16	11.84	0.03	0.21	8.80	0.18	1.57	76.33	95.45	0.00	63.11	32.88	56.18	0.18	6.50	2.02	0.28	0.08	0.64	0.00	0.06	0.06	1.57	0.00	0.02	75.03	28.31	0.01	0.00	2.24	1.13	0.00		7.65	-19.31	-7.42	66.53	203.30	911.61	176.65	1253.15	540.17	966.20	265.95	1169.14	253.95
60.126	2	0.15	0.02	0.15	21.52	0.04	0.11	10.83	0.33	1.19	56.95	99.11	0.00	64.42	27.88	79.93	0.12	11.62	1.94	0.17	0.09	0.41	0.00	0.33	0.05	1.19	0.00	0.03	72.03	9.97	0.01	0.00	3.83	0.00	0.00		9.02	-19.03	-6.22	68.31	187.20	921.43	183.01	1251.39	540.70	981.51	269.50	1168.05	253.87
60.160	2	0.10	0.02	0.12	33.25	0.04	0.16	18.41	0.15	1.55	41.75	99.48	0.00	87.78	39.99	87.80	0.09	9.85	1.44	0.07	0.08	0.21	0.00	0.15	0.04	1.55	0.00	0.05	70.99	6.63	0.01	0.00	3.14	0.00	0.00		6.70	-12.14	-9.23	68.51	196.50	923.23	184.67	1248.69	532.62	972.18	275.53	1167.07	250.43
60.193	2	0.10	0.02	0.11	23.12	0.04	0.16	11.73	0.14	1.45	53.76	98.85	0.00	85.27	37.47	81.62	0.08	6.84	1.31	0.05	0.08	0.19	0.00	0.14	0.03	1.45	0.01	0.06	67.14	5.64	0.01	0.00	3.65	0.00	0.00		4.36	-13.22	-9.40	67.80	199.45	924.64	185.00	1248.28	528.95	970.67	275.64	1168.38	249.39
60.226	2	0.10	0.02	0.12	20.87	0.04	0.14	9.65	0.19	1.41	58.26	98.84	0.00	79.26	33.72	82.04	0.08	6.10	0.94	0.03	0.09	0.10	0.00	0.19	0.03	1.41	0.01	0.09	66.62	4.47	0.01	0.00	3.05	0.00	0.00		3.74	-15.30	-8.42	67.58	198.24	925.26	185.41	1247.02	527.79	972.23	273.69	1169.08	250.17
60.260	2	0.10	0.02	0.12	18.52	0.03	0.12	7.96	0.25	1.81	62.96	98.80	0.00	74.19	30.62	82.17	0.07	4.92	0.69	0.03	0.08	0.07	0.00	0.25	0.04	1.81	0.01	0.11	66.06	3.56	0.01	0.00	2.79	0.00	0.00		5.14	-16.72	-9.00	67.94	196.10	926.25	185.25	1248.24	528.09	973.54	274.67	1168.17	250.76
60.293	2	0.10	0.02	0.12	17.99	0.03	0.10	7.58	0.31	2.03	64.01	98.85	0.00	77.36	28.11	83.61	0.07	5.29	0.64	0.02	0.09	0.09	0.00	0.31	0.04	2.03	0.01	0.10	65.10	2.97	0.01	0.00	2.64	0.00	0.00		4.71	-15.86	-9.04	67.94	197.24	926.97	184.98	1249.06	527.61	973.70	274.51	1169.43	250.11
60.326	2	0.10	0.02	0.12	16.38	0.03	0.09	6.67	0.39	1.76	67.24	98.73	0.00	76.01	25.62	83.26	0.06	5.24	0.53	0.02	0.08	0.07	0.00	0.39	0.03	1.76	0.01	0.12	64.22	2.54	0.01	0.00	2.62	0.00	0.00		7.01	-16.23	-9.07	68.52	199.43	926.35	184.13	1249.18	528.47	972.17	275.65	1169.93	249.88
60.360	2	0.10	0.02	0.12	16.30	0.03	0.08	6.80	0.38	1.43	67.41	98.80	0.00	79.01	23.89	85.60	0.06	5.22	0.49	0.01	0.06	0.06	0.00	0.38	0.03	1.43	0.01	0.12	62.66	2.46	0.01	0.00	2.45	0.00	0.00		6.97	-15.37	-9.50	68.63	201.54	926.44	183.95	1249.86	528.38	970.86	276.87	1170.47	249.08
60.393	2	0.09	0.02	0.11	13.47	0.03	0.08	5.68	0.35	1.33	73.05	98.15	0.00	72.72	22.42	83.74	0.05	4.17	0.48	0.01	0.06	0.06	0.00	0.35	0.03	1.33	0.01	0.11	59.01	2.23	0.01	0.00	2.38	0.00	0.00		4.56	-17.10	-10.07	67.93	199.88	928.13	184.20	1250.06	525.40	971.73	276.71	1169.54	247.97
60.427	2	0.10	0.02	0.11	9.86	0.03	0.08	3.98	0.35	1.35	80.27	96.46	0.00	75.37	19.03	78.46	0.05	4.06	0.43	0.01	0.04	0.04	0.00	0.35	0.03	1.35	0.01	0.10	55.99	2.05	0.01	0.00	2.34	0.00	0.00		5.39	-16.41	-9.45	68.31	199.73	928.34	185.31	1250.37	527.51	973.02	276.75	1170.95	250.05
60.460	2	0.10	0.02	0.10	11.22	0.03	0.07	4.68	0.41	1.43	77.57	97.14	0.00	81.40	19.33	81.45	0.05	4.97	0.44	0.01	0.04	0.04	0.00	0.41	0.03	1.43	0.01	0.11	55.76	1.89	0.01	0.00	2.29	0.00	0.00		6.19	-14.62	-9.18	68.67	200.39	926.64	185.02	1250.38	529.67	972.33	276.34	1171.07	250.69
60.493	2	0.09	0.02	0.09	11.48	0.03	0.08	5.03	0.42	1.41	77.03	96.70	0.00	74.64	21.58	81.06	0.05	4.97	0.61	0.01	0.06	0.05	0.00	0.42	0.03	1.41	0.01	0.09	54.30	1.85	0.01	0.01	2.47	0.00	0.00		3.36	-16.60	-8.42	67.73	202.32	928.01	187.76	1248.81	528.86	972.22	277.57	1172.77	250.84
60.527	2	0.09	0.02	0.09	10.72	0.03	0.09	4.86	0.39	1.42	78.56	95.46	0.00	74.52	22.45	79.17	0.05	5.19	0.83	0.01	0.06	0.06	0.00	0.39	0.02	1.42	0.01	0.09	52.05	1.82	0.01	0.01	2.68	0.00	0.00		4.64	-16.63	-8.62	68.36	199.04	928.95	189.31	1247.88	529.51	973.87	279.30	1171.03	251.99
60.560	2	0.08	0.03	0.07	9.25	0.04	0.14	4.45	0.42	1.37	81.50	89.04	0.00	78.92	29.29	71.35	0.06	4.03	1.62	0.02	0.07	0.08	0.00	0.42	0.02	1.37	0.01	0.12	48.05	1.76	0.01	0.03	2.81	0.00	0.00		7.15	-15.40	-8.77	69.35	201.29	929.82	192.02	1245.70	527.29	971.54	281.70	1171.39	257.63
60.593	2	0.08	0.04	0.06	5.91	0.04	0.21	2.70	0.45	1.40	88.18	66.96	0.00	91.56	32.85	56.86	0.07	2.56	4.37	0.06	0.12	0.18	0.00	0.45	0.03	1.40	0.02	0.16	45.26	1.74	0.01	0.47	2.96	0.00	0.00		7.27	-10.08	-9.20	70.62	200.32	929.30	195.70	1240.05	526.65	969.21	286.17	1167.35	256.70
60.627	2	0.08	0.05	0.04	3.50	0.05	0.31	1.71	0.51	1.34	93.00	25.23	0.00	89.48	35.86	43.64	0.07	1.87	7.01	0.19	0.15	0.31	0.00	0.51	0.02	1.34	0.02	0.11	36.17	1.39	0.01	1.43	2.94	0.00	0.00		7.94	-11.30	-8.05	71.68	204.62	935.17	203.07	1230.41	514.13	966.22	289.29	1169.34	264.55
60.660	2	0.08	0.07	0.04	2.49	0.06	0.41	1.20	0.49	1.30	95.02	14.10	0.00	91.33	37.81	33.33	0.08	1.54	10.46	0.54	0.20	0.50	0.00	0.49	0.02	1.30	0.02	0.08	33.04	1.52	0.01	1.34	2.82	0.09	0.00		8.60	-10.22	-6.73	73.14	201.96	939.76	212.54	1222.50	513.25	968.52	296.26	1168.57	268.54
60.693	2	0.09	0.10	0.03	1.50	0.06	0.51	0.75	0.61	1.30	96.99	8.90	0.00	84.59	37.78	22.06	0.11	1.30	12.12	1.44	0.29	1.10	0.00	0.61	0.02	1.30	0.03	0.06	26.62	1.57	0.02	2.31	2.76	0.48	0.00		5.19	-13.49	-7.50	71.17	201.68	932.82	214.40	1217.45	514.27	961.15	298.02	1161.00	270.87
60.727	2	0.10	0.12	0.03	1.02	0.06	0.56	0.53	0.71	1.26	97.97	5.16	0.00	92.28	37.03	14.89	0.14	1.11	11.37	4.06	0.24	1.57	0.00	0.71	0.02	1.26	0.03	0.04	20.08	1.53	0.02	2.74	2.66	0.92	0.00		9.27	-9.59	-6.68	73.70	191.83	934.30	217.93	1215.96	517.75	967.87	297.77	1158.60	277.15
60.760	2	0.13	0.15	0.03	0.69	0.06	0.51	0.35	0.61	1.22	98.62	3.03	0.00	87.98	32.58	9.18	0.17	0.91	11.80	8.14	0.23	1.49	0.00	0.61	0.02	1.22	0.04	0.07	17.61	1.85	0.02	6.63	2.44	1.37	0.00		4.65	-12.05	-5.64	72.25	193.44	937.35	225.47	1209.36	514.10	966.78	302.31	1158.88	279.55
60.794	2	0.15	0.18	0.02	0.53	0.07	0.50	0.29	0.51	1.09	98.95	1.64	0.00	93.27	30.79	6.37	0.23	0.75	13.59	14.90	0.24	1.54	0.00	0.51	0.01	1.09	0.05	0.22	11.58	2.13	0.02	7.65	2.40	2.38	0.00		2.47	-8.86	-4.51	72.28	196.86	938.77	230.56	1206.80	514.19	966.46	307.28	1161.58	281.18
60.827	2	0.21	0.18	0.02	0.37	0.08	0.35	0.20	0.38	1.02	99.26	0.75	0.00	95.30	21.99	5.61	0.34	0.68	15.48	20.35	0.19	1.18	0.00	0.38	0.01	1.02	0.06	0.26	9.68	2.59	0.02	13.48	2.37	2.46	0.00		1.42	-6.95	-5.09	72.12	194.10	935.51	234.24	1198.25	511.71	961.36	309.91	1153.55	282.70
60.860	2	0.21	0.20	0.02	0.36	0.09	0.31	0.19	0.43	1.00	99.29	0.65	0.00	95.32	19.54	6.47	0.43	0.85	18.52	19.59	0.20	0.96	0.00	0.27	0.01	1.00	0.06	0.23	10.14	2.87	0.02	9.78	2.43	3.63	0.00		2.30	-6.93	-5.30	72.18	199.14	937.56	239.99	1200.62	516.07	960.15	314.71	1157.97	291.86
60.894	2	0.23	0.20	0.02	0.32	0.11	0.29	0.18	0.72	1.03	99.36	0.63	1.74	93.89	16.88	6.92	0.72	1.02	21.42	22.06	0.18	1.01	0.00	0.21	0.01	1.03	0.11	0.31	7.65	3.71	0.03	9.84	2.60	3.86	0.00		-9.95	-8.34	-4.93	68.21	207.02	942.76	245.70	1205.65	517.92	961.89	319.72	1166.81	290.32
60.927	2	0.23	0.22	0.02	0.32	0.14	0.30	0.18	0.78	0.96	99.37	0.86	3.95	97.18	16.90	7.09	0.78	1.00	26.36	23.16	0.12	0.90	0.06	0.17	0.01	0.96	0.16	0.30	7.13	3.87	0.03	13.84	2.72	4.81	0.00		-3.81	-4.30	-3.91	70.30	202.09	939.24	244.89	1200.41	517.79	961.64	317.41	1162.25	293.08
60.960	2	0.24	0.21	0.02	0.29	0.19	0.29	0.18	1.08	1.08	99.41	1.04	6.10	91.03	15.06	7.62	1.08	0.96	30.51	24.41	0.18	1.27	1.10	0.13	0.01	0.84	0.17	0.33	5.75	4.42	0.03	10.60	2.88	4.48	0.00		-7.55	-10.42	-2.26	69.24	196.45	933.51	241.50	1194.69	511.23	961.51	316.15	1155.94	288.07
60.994	2	0.21	0.22	0.02	0.27	0.14	0.26	0.17	1.68	1.68	99.47	0.63	4.01	92.82	13.15	7.34	1.68	0.82	25.72	20.68	0.15	0.88	2.52	0.08	0.01	0.61	0.25	0.56	3.45	5.38	0.03	6.01	2.77	4.38	0.00		-2.80	-9.20	-1.83	70.71	201.61	935.58	241.80	1194.08	511.56	959.66	311.87	1160.37	292.83
61.027	2	0.22	0.23	0.02	0.26	0.16	0.24	0.16	1.75	1.75	99.48	0.74	5.31	97.69	11.18	8.54	1.75	0.74	27.67	21.61	0.19	0.97	4.71	0.08	0.01	0.61	0.30	0.48	3.72	5.45	0.02	14.38	2.85	5.30	0.00		-6.47	-3.27	-4.73	69.62	205.52	939.75	248.35	1198.59	517.36	958.03	320.99	1161.79	294.14
61.060	2	0.24	0.19	0.02	0.26	0.16	0.22	0.17	2.12	2.12	99.47	0.73	5.32	84.84	9.82	9.99	2.12	0.89	27.72	23.49	0.25	0.84	4.12	0.06	0.01	0.58	0.29	0.38	3.45	6.60	0.02	20.70	2.76	3.51	0.00		-8.89	-13.39	-1.73	67.91	204.89	927.66	240.63	1196.27	518.98	955.18	312.52	1158.92	290.85
61.094	2	0.25	0.16	0.02	0.29	0.10	0.20	0.20	2.53	2.65	99.42	0.43	1.96	80.79	9.69	12.11	2.65	1.25	20.84	24.89	0.22	0.67	5.18	0.04	0.01	0.56	0.27	0.26	2.81	8.20	0.03	10.26	2.53	2.45	0.00		-3.92	-14.82	-4.42	68.36	197.17	922.05	233.21	1198.29	524.45	953.43	309.23	1148.92	283.50
61.127	2	0.22	0.14	0.02	0.32	0.11	0.20	0.23	2.24	2.24	99.37	0.46	2.58	86.11	9.87	14.52	2.24	1.66	21.75	22.45	0.34	0.55	4.58	0.04	0.01	0.69	0.24	0.23	3.07	8.46	0.03	6.47	2.62	1.89	0.00		-2.63	-12.88	-4.17	69.47	194.83	925.69	232.49	1203.32	525.44	959.60	309.46	1152.68	283.37
61.161	2	0.18	0.13	0.02	0.34	0.07	0.17	0.27	1.91	1.91	99.32	0.33	0.00	90.93	10.08	16.57	1.91	1.88	14.06	18.50	0.28	0.25	3.89	0.03	0.01	0.87	0.21	0.19	3.30	9.35	0.02	10.61	2.60	1.42	0.00		-2.04	-10.47	-6.53	69.63	198.89	929.48	229.37	1211.67	527.42	960.38	310.59	1156.66	278.49
61.194	2	0.15	0.09	0.02	0.47	0.07	0.15	0.41	1.33	1.33	99.06	0.63	0.00	81.42	10.39	24.99	1.33	2.72	14.20	16.71	0.17	0.26	1.84	0.02	0.01	1.03	0.13	0.16	4.14	10.00	0.02	3.09	2.70	0.66	0.00		-1.23	-14.61	-5.61	69.39	201.73	931.48	224.93	1216.65	526.86	963.23	305.91	1162.77	276.31
61.227	2	0.11	0.07	0.02	0.80	0.07	0.12	0.77	1.07	1.19	98.40	1.71	0.00	78.14	11.35	38.45	1.07	3.89	13.36	13.69	0.12	0.23	0.40	0.03	0.01	1.19	0.10	0.08	4.47	9.71	0.03	0.53	2.67	0.47	0.00		-1.08	-15.63	-4.94	69.44	199.73	933.74	219.04	1222.06	524.59	969.08	300.08	1166.78	271.71
61.261	2	0.08	0.04	0.02	1.61	0.06	0.10	1.84	0.77	1.31	96.33	7.55	0.00	62.46	13.56	56.41	0.77	4.65	10.26	12.20	0.07	0.22	0.00	0.03	0.01	1.31	0.05	0.03	5.75	9.87	0.03	0.23	2.97	0.00	0.00		-0.42	-19.45	-5.51	69.01	194.60	938.33	213.23	1231.76	526.28	977.78	294.49	1170.46	267.21
61.294	2	0.06	0.03	0.02	2.78	0.06	0.11	3.38	0.62	1.32	93.25	14.89	0.00	67.99	19.51	65.20	0.62	6.02	8.87	7.87	0.06	0.26	0.00	0.03	0.01	1.32	0.04	0.02	6.45	8.77	0.03	0.22	2.92	0.00	0.00		2.44	-18.23	-5.41	69.76	197.80	940.33	209.77	1238.65	529.26	980.50	291.64	1176.76	267.04
61.327	2	0.04	0.03	0.02	4.54	0.05	0.12	5.92	0.51	1.27	88.16	27.50	0.00	54.78	25.20	73.03	0.51	6.66	6.78	5.35	0.07	0.29	0.00	0.04	0.01	1.27	0.04	0.02	8.24	8.72	0.03	0.06	2.95	0.00	0.00		5.00	-21.04	-4.71	70.27	190.30	941.56	208.35	1239.14	528.96	986.12	288.23	1175.38	268.37
61.361	2	0.03	0.02	0.02	6.41	0.05	0.13	8.54	0.30	1.47	82.92	41.76	0.00	68.04	29.99	79.03	0.30	6.02	5.88	3.26	0.07	0.27	0.00	0.05	0.02	1.47	0.04	0.02	10.16	8.05	0.04	0.08	3.00	0.00	0.00		1.39	-18.22	-5.36	69.84	187.39	943.59	206.59	1240.31	524.79	988.61	285.13	1174.85	264.38
61.394	2	0.03	0.02	0.02	10.34	0.04	0.15	14.51	0.26	1.41	70.98	59.59	0.00	57.42	37.35	87.02	0.26	5.81	5.15	2.30	0.08	0.42	0.00	0.06	0.02	1.41	0.03	0.03	11.15	7.26	0.04	0.06	3.00	0.00	0.00		5.37	-20.51	-3.72	70.82	188.04	946.26	205.11	1242.27	524.81	992.70	282.66	1180.00	265.95
61.428	2	0.02	0.02	0.02	14.20	0.04	0.20	19.26	0.18	1.71	61.48	69.42	0.00	62.25	44.86	89.66	0.18	5.10	4.25	1.84	0.09	0.63	0.00	0.10	0.02	1.71	0.02	0.04	13.88	5.99	0.04	0.10	3.02	0.00	0.00		4.36	-19.50	-5.56	70.60	186.67	948.60	201.88	1246.23	521.71	994.01	281.53	1179.65	261.91
61.461	2	0.02	0.02	0.02	16.03	0.04	0.25	20.89	0.15	1.90	58.21	71.81	0.00	61.45	49.25	89.37	0.15	4.27	3.62	1.19	0.09	0.62	0.00	0.12	0.02	1.90	0.02	0.04	15.60	5.15	0.05	0.03	2.89	0.00	0.00		2.25	-19.67	-4.54	69.90	192.54	950.77	200.21	1248.04	518.69	994.26	278.47	1185.89	259.75
61.494	2	0.02	0.02	0.02	19.59	0.04	0.33	25.77	0.16	1.74	49.23	75.09	0.00	51.50	55.75	90.48	0.16	3.55	2.73	0.73	0.09	0.58	0.00	0.15	0.03	1.74	0.02	0.06	16.59	4.83	0.04	0.02	2.89	0.00	0.00		5.52	-21.70	-5.97	70.17	186.64	950.75	197.07	1254.74	522.88	998.33	277.60	1184.26	261.22
61.528	2	0.02	0.02	0.02	22.94	0.04	0.36	27.92	0.23	2.17	47.08	82.68	0.00	44.62	58.21	90.90	0.11	3.52	2.27	0.52	0.08	0.36	0.00	0.23	0.05	2.17	0.02	0.08	21.89	4.61	0.04	0.01	2.87	0.00	0.00		2.84	-23.08	-5.99	68.90	187.78	950.99	194.94	1258.03	523.32	999.34	275.55	1186.31	258.08
61.561	2	0.02	0.02	0.02	23.81	0.04	0.30	26.52	0.31	2.07	48.48	88.05	0.00	46.69	54.99	93.01	0.09	3.98	1.95	0.40	0.07	0.25	0.00	0.31	0.06	2.07	0.02	0.09	25.17	3.55	0.04	0.00	2.83	0.00	0.00		6.60	-22.66	-6.35	69.75	187.72	950.54	192.06	1263.44	527.27	1001.18	274.39	1188.34	259.95
61.594	2	0.02	0.01	0.02	23.65	0.04	0.25	24.62	0.33	1.88	50.75	91.05	0.00	54.45	51.10	94.53	0.09	4.52	1.65	0.27	0.05	0.17	0.00	0.33	0.07	1.88	0.01	0.08	27.67	2.99	0.04	0.00	2.87	0.00	0.00		6.10	-21.11	-5.99	69.73	188.35	950.25	191.32	1265.30	528.42	1002.24	272.52	1190.22	260.56
61.628	2	0.03	0.01	0.03	25.60	0.04	0.22	22.81	0.43	1.52	49.40	94.89	0.00	59.16	48.78	94.85	0.07	5.07	1.59	0.18	0.05	0.13	0.00	0.43	0.08	1.52	0.01	0.06	34.85	2.04	0.03	0.00	2.66	0.00	0.00		6.21	-20.15	-6.09	69.71	190.71	951.82	191.16	1267.30	528.41	1002.65	272.98	1192.95	260.38
61.661	2	0.03	0.01	0.03	25.28	0.04	0.22	22.22	0.44	1.54	49.72	94.81	0.00	44.45	48.38	94.82	0.07	5.09	1.44	0.12	0.06	0.12	0.00	0.44	0.11	1.54	0.01	0.05	34.65	1.64	0.02	0.00	2.66	0.00	0.00		4.35	-23.11	-4.56	68.91	188.28	952.52	192.22	1263.58	526.58	1004.69	271.61	1192.49	258.17
61.694	2	0.03	0.01	0.03	27.78	0.04	0.25	25.39	0.59	1.14	47.22	94.28	0.00	61.20	51.26	95.27	0.08	6.44	1.32	0.07	0.05	0.09	0.00	0.59	0.15	1.14	0.00	0.05	32.94	1.15	0.02	0.01	2.73	0.00	0.00		8.37	-19.72	-4.91	70.79	186.03	955.51	195.19	1264.61	526.86	1007.50	273.65	1193.36	265.62
61.728	2	0.02	0.01	0.02	36.95	0.04	0.42	35.64	0.61	0.78	38.05	94.91	0.00	71.68	62.62	95.52	0.11	6.72	1.80	0.09	0.06	0.13	0.00	0.61	0.18	0.78	0.00	0.06	34.24	0.95	0.02	0.08	2.83	0.00	0.00		10.15	-17.36	-5.70	71.70	191.33	958.54	198.03	1264.21	525.84	1004.98	279.33	1195.89	266.67
61.761	2	0.02	0.01	0.02	44.29	0.04	0.69	45.10	0.59	0.78	29.90	94.48	0.00	66.21	73.61	94.75	0.13	5.95	2.39	0.13	0.08	0.23	0.00	0.59	0.21	0.78	0.00	0.05	33.93	0.96	0.01	0.31	2.82	0.00	0.00		7.55	-18.64	-5.22	70.84	188.46	958.91	198.73	1265.67	526.77	1008.03	277.25	1196.27	268.07
61.795	2	0.02	0.02	0.02	50.28	0.04	1.04	52.77	0.61	0.67	22.23	93.84	-0.12	62.14	81.99	94.19	0.20	5.71	3.11	0.17	0.11	1.01	0.00	0.61	0.22	0.67	0.00	0.03	33.04	0.78	0.01	0.11	2.62	0.00	0.00		7.92	-19.52	-5.32	70.84	188.09	960.21	198.84	1265.80	525.70	1008.74	277.58	1196.59	267.92
61.828	2	0.02	0.02	0.02	54.97	0.04	1.47	57.91	0.55	0.68	17.09	93.51	-1.94	72.29	89.24	92.50	0.28	5.18	2.96	0.23	0.10	1.07	0.00	0.55	0.19	0.68	0.00	0.02	34.03	0.75	0.01	0.10	2.56	0.00	0.00		8.34	-17.21	-7.21	71.34	187.04	960.31	198.11	1267.66	525.22	1007.64	279.14	1194.33	267.73
61.861	2	0.01	0.02	0.02	52.89	0.04	1.79	56.24	0.60	0.72	18.76	92.87	-2.97	71.29	92.33	89.23	0.33	3.68	2.56	0.38	0.10	1.19	0.00	0.60	0.21	0.72	0.00	0.03	32.94	0.78	0.01	0.10	2.49	0.00	0.00		5.28	-17.45	-5.94	70.41	189.81	959.92	198.44	1264.64	523.74	1006.42	278.22	1195.69	263.84
61.895	2	0.01	0.02	0.01	54.74	0.04	2.02	58.76	0.64	0.75	16.24	93.65	-4.05	66.81	94.90	89.47	0.53	3.43	2.23	0.56	0.10	1.27	0.00	0.64	0.23	0.75	0.00	0.03	31.91	0.69	0.01	0.11	2.31	0.00	0.00		9.87	-18.50	-6.64	71.45	187.82	960.37	198.15	1267.67	526.33	1007.97	279.39	1195.48	268.46
61.928	2	0.01	0.02	0.01	54.39	0.04	2.21	58.44	0.66	0.81	16.56	93.98	-4.50	58.17	96.14	88.21	0.64	3.16	2.39	0.82	0.09	1.10	0.00	0.66	0.23	0.81	0.00	0.04	31.39	0.67	0.01	0.07	2.16	0.00	0.00		7.42	-20.35	-5.73	70.21	190.27	960.72	198.19	1269.10	526.22	1008.66	277.14	1198.77	269.29
61.961	2	0.01	0.02	0.01	53.70	0.03	2.27	57.10	0.74	0.79	17.90	94.20	-4.68	59.66	96.15	87.23	0.74	2.84	2.52	1.37	0.11	1.39	0.00	0.69	0.23	0.79	0.00	0.06	31.89	0.64	0.00	0.03	2.01	0.00	0.00		6.47	-20.04	-5.92	70.00	190.70	961.06	198.13	1268.96	525.83	1008.31	277.77	1198.72	267.30
61.995	2	0.02	0.02	0.02	51.01	0.04	2.24	51.73	0.97	0.97	23.27	94.77	-4.24	79.26	94.40	84.39	0.97	2.20	3.12	1.51	0.13	1.43	0.00	0.64	0.25	0.87	0.00	0.05	34.99	0.68	0.00	0.38	1.93	0.00	0.00		7.64	-15.30	-6.38	71.35	192.23	960.42	199.19	1263.95	523.43	1004.53	280.79	1196.09	264.76
62.028	2	0.02	0.02	0.02	49.32	0.04	2.14	49.29	1.15	1.15	25.68	94.28	-4.00	64.88	92.86	83.58	1.15	2.16	3.22	1.53	0.16	1.31	0.00	0.67	0.26	0.91	0.00	0.04	35.34	0.71	0.00	0.64	1.90	0.00	0.00		9.65	-18.93	-6.33	71.78	187.74	961.44	199.20	1265.58	523.94	1007.95	279.51	1195.38	268.71
62.061	2	0.02	0.02	0.02	48.46	0.04	2.04	46.04	1.40	1.40	26.54	94.81	-3.84	72.02	91.05	82.60	1.40	1.84	3.33	1.44	0.22	1.54	0.00	0.72	0.29	1.10	0.00	0.04	38.45	0.70	0.00	0.52	1.80	0.00	0.00		7.37	-17.27	-6.72	71.86	184.26	962.40	199.76	1264.14	521.41	1009.26	278.89	1193.14	267.00
62.095	2	0.02	0.02	0.02	42.75	0.03	1.92	39.08	1.55	2.65	32.25	91.91	-4.12	57.14	87.11	79.77	2.65	1.68	3.03	1.47	0.22	1.32	0.00	0.79	0.35	1.23	0.00	0.03	36.46	0.78	0.01	0.48	1.55	0.00	0.00		7.17	-20.56	-6.52	71.14	182.97	966.27	200.40	1267.10	522.03	1013.48	279.91	1195.94	266.30
62.128	2	0.02	0.02	0.02	45.60	0.03	1.84	40.96	1.52	2.82	29.40	93.03	-4.47	68.85	86.76	81.74	2.82	1.90	2.41	1.45	0.22	1.23	0.00	0.89	0.30	1.34	0.00	0.03	38.82	0.82	0.01	0.46	1.52	0.00	0.00		9.43	-18.03	-7.07	71.56	192.02	964.78	198.46	1268.09	520.43	1007.43	280.23	1199.04	267.66
62.162	2	0.03	0.03	0.02	42.63	0.03	2.00	36.32	1.43	4.40	32.37	92.46	-5.28	65.09	85.59	78.25	4.40	1.57	2.26	1.42	0.17	1.36	0.00	0.95	0.29	1.22	0.00	0.03	38.93	1.12	0.01	0.14	1.43	0.00	0.00		9.29	-18.88	-6.08	71.08	191.85	961.85	197.27	1268.75	523.68	1007.76	277.33	1199.42	268.79
62.195	2	0.03	0.03	0.03	44.55	0.03	1.92	33.58	1.31	5.17	30.45	95.10	-5.53	69.15	83.42	77.04	5.17	1.77	1.87	1.12	0.12	1.01	0.00	0.96	0.32	1.44	0.00	0.04	46.83	1.41	0.01	0.08	1.31	0.00	0.00		7.26	-17.96	-7.36	70.68	189.44	960.79	197.05	1270.05	526.45	1007.54	279.71	1196.40	264.91
62.228	2	0.04	0.03	0.03	44.55	0.03	1.69	31.94	1.30	4.70	30.45	95.63	-4.86	82.72	81.28	77.26	4.70	1.84	1.57	0.80	0.08	0.70	0.00	0.89	0.27	1.38	0.00	0.04	50.45	1.47	0.01	0.03	1.30	0.00	0.00		5.48	-14.17	-7.01	70.60	191.42	959.41	197.83	1267.75	526.45	1005.53	279.94	1196.22	263.24
62.262	2	0.04	0.02	0.04	50.55	0.03	1.41	36.51	1.13	4.73	24.45	97.19	-4.84	70.00	79.34	83.71	4.73	2.29	1.17	0.43	0.05	0.48	0.00	1.04	0.24	1.37	0.00	0.04	53.70	1.38	0.01	0.01	1.13	0.00	0.00		4.78	-17.76	-6.81	69.82	191.29	958.71	197.12	1268.61	526.57	1005.58	278.47	1196.34	264.11
62.295	2	0.04	0.03	0.04	44.91	0.03	1.20	31.56	1.18	4.93	30.09	96.21	-4.02	73.16	75.28	82.60	4.93	2.21	0.96	0.31	0.03	0.24	0.00	0.96	0.20	1.34	0.00	0.05	50.98	1.33	0.01	0.01	1.18	0.00	0.00		1.89	-16.99	-6.37	69.68	188.96	957.94	198.32	1261.98	523.83	1004.34	279.46	1192.06	257.87
62.328	2	0.04	0.02	0.04	45.47	0.03	0.97	30.75	1.27	4.40	29.53	97.48	-2.82	47.44	71.85	84.52	4.40	2.80	0.92	0.21	0.03	0.17	0.00	0.92	0.16	1.37	0.00	0.04	54.30	1.36	0.01	0.01	1.27	0.00	0.00		5.51	-22.51	-6.19	69.61	186.85	956.73	197.99	1265.64	528.62	1006.16	279.09	1192.41	264.18
62.362	2	0.04	0.02	0.04	47.26	0.03	0.83	33.08	1.24	3.91	27.74	98.08	-2.26	72.79	70.21	88.07	3.91	3.37	0.82	0.12	0.03	0.13	0.00	0.98	0.15	1.21	0.00	0.04	54.19	1.44	0.01	0.00	1.24	0.00	0.00		5.07	-17.08	-5.87	69.90	193.97	956.77	197.94	1265.92	526.91	1003.23	278.14	1196.79	265.50
62.395	2	0.04	0.02	0.04	45.90	0.03	0.70	32.28	1.23	3.62	29.10	98.19	-1.39	70.42	67.27	89.77	3.62	3.69	0.94	0.08	0.03	0.14	0.00	0.99	0.16	1.15	0.00	0.06	53.26	1.50	0.01	0.00	1.23	0.00	0.00		5.57	-17.66	-6.43	70.01	193.30	956.29	197.60	1266.21	527.39	1002.63	279.04	1195.43	265.10
62.429	2	0.04	0.02	0.05	47.08	0.03	0.64	32.55	1.28	3.47	27.92	98.54	-0.88	77.56	65.80	90.50	3.47	4.62	0.92	0.07	0.04	0.19	0.00	0.89	0.13	1.05	0.00	0.07	55.29	1.59	0.01	0.01	1.28	0.00	0.00		-0.23	-15.80	-7.32	69.43	190.08	956.14	199.56	1258.45	522.12	1000.00	281.95	1188.29	255.91
62.462	2	0.05	0.02	0.05	46.24	0.03	0.59	31.67	1.26	3.48	28.76	98.65	-0.51	57.64	64.12	91.20	3.48	4.43	1.00	0.07	0.05	0.24	0.00	0.92	0.13	1.10	0.00	0.07	55.57	1.79	0.01	0.02	1.26	0.00	0.00		4.83	-20.46	-5.98	69.93	190.83	956.50	199.96	1261.21	525.37	1002.19	280.70	1192.32	264.32
62.495	2	0.04	0.02	0.05	46.45	0.03	0.67	31.96	1.31	3.58	28.55	98.53	-0.64	61.23	66.28	89.74	3.58	3.88	1.76	0.10	0.07	0.39	0.00	0.85	0.12	1.14	0.00	0.07	55.90	1.97	0.01	0.25	1.31	0.00	0.00		7.54	-19.72	-7.40	70.93	191.86	956.54	202.20	1261.64	526.93	999.71	285.81	1190.76	268.24
62.529	2	0.04	0.02	0.05	49.44	0.03	0.95	35.21	1.25	3.18	25.56	98.27	-1.77	65.31	73.26	86.88	3.18	3.27	2.48	0.17	0.09	0.56	0.00	0.90	0.13	1.18	0.01	0.07	56.71	1.97	0.01	0.47	1.25	0.00	0.00		7.70	-18.84	-6.32	70.81	194.61	956.81	202.15	1262.92	527.91	1000.56	283.90	1194.69	270.17
62.562	2	0.04	0.02	0.04	50.60	0.03	1.05	37.69	1.25	2.94	24.40	98.09	-1.74	69.81	75.71	87.01	2.94	3.10	3.41	0.23	0.10	0.83	0.00	0.78	0.14	1.24	0.01	0.09	55.37	2.11	0.01	0.32	1.25	0.00	0.00		6.90	-17.81	-6.60	70.46	197.14	957.55	202.99	1264.74	528.63	1000.05	285.07	1196.71	271.29
62.595	2	0.03	0.02	0.04	52.25	0.04	1.29	40.06	1.24	2.81	22.75	97.87	-2.13	71.92	79.68	85.94	2.81	2.59	4.42	0.34	0.08	0.78	0.00	0.82	0.15	1.46	0.00	0.08	55.00	2.12	0.01	0.38	1.24	0.07	0.00		8.45	-17.30	-6.76	71.12	194.40	958.32	204.11	1264.62	529.33	1001.67	286.00	1195.66	273.35
62.629	2	0.03	0.02	0.04	52.00	0.03	1.47	41.12	1.25	2.29	23.00	97.30	-2.81	71.66	82.84	84.08	2.29	2.18	3.72	0.55	0.07	0.76	0.00	0.69	0.14	1.49	0.01	0.08	53.86	2.28	0.01	0.22	1.25	0.12	0.00		7.01	-17.36	-6.69	70.59	195.86	959.43	205.03	1265.75	529.46	1002.09	286.49	1197.53	273.73
62.662	2	0.03	0.03	0.04	50.85	0.03	1.72	39.61	1.27	2.33	24.15	97.57	-3.32	83.35	84.92	80.59	2.33	1.96	3.71	0.95	0.09	0.85	0.00	0.75	0.16	1.47	0.01	0.07	54.37	2.41	0.01	0.25	1.27	0.15	0.00		5.88	-13.95	-7.22	70.49	197.64	956.60	204.82	1267.49	533.86	1000.05	287.72	1197.15	273.04
62.695	2	0.03	0.03	0.04	51.48	0.03	1.75	39.97	1.29	2.19	23.52	97.89	-3.52	68.47	85.50	80.42	2.19	1.74	3.39	1.11	0.09	0.73	0.00	0.79	0.18	1.87	0.01	0.07	55.56	2.57	0.02	0.19	1.29	0.45	0.00		6.70	-18.12	-5.85	70.09	196.96	957.02	204.94	1266.49	534.70	1001.95	286.76	1198.42	272.84
62.729	2	0.03	0.03	0.03	47.87	0.03	2.10	39.87	1.38	2.36	27.13	97.22	-4.01	73.82	88.31	77.24	2.36	1.57	3.71	1.69	0.11	0.98	0.00	0.74	0.16	2.10	0.01	0.08	49.25	3.02	0.02	0.13	1.38	0.53	0.00		4.00	-16.82	-5.87	69.97	191.04	956.01	205.48	1262.37	531.43	1002.73	284.47	1193.34	271.70
62.762	2	0.03	0.03	0.03	47.66	0.03	2.04	39.51	1.37	2.47	27.34	97.12	-3.84	72.89	87.54	77.54	2.47	1.52	3.92	1.37	0.14	0.83	0.00	0.78	0.18	2.13	0.01	0.10	49.59	3.18	0.02	0.11	1.37	0.35	0.00		5.64	-17.05	-6.02	69.98	198.56	957.31	206.63	1264.59	532.31	1000.04	287.54	1198.17	274.53
62.796	2	0.04	0.03	0.03	44.36	0.04	1.83	35.40	1.38	2.52	30.64	96.71	-2.51	84.82	84.07	75.74	2.52	1.70	5.21	1.69	0.17	1.04	0.00	0.81	0.19	2.22	0.01	0.18	51.33	4.06	0.02	0.11	1.38	0.10	0.00		4.82	-13.40	-6.75	70.30	198.09	956.52	207.15	1264.55	533.72	999.14	289.36	1196.56	273.03
62.829	2	0.04	0.03	0.04	39.37	0.04	1.87	29.46	1.41	2.79	35.63	96.54	-1.97	79.16	82.08	70.42	2.79	1.85	5.76	2.12	0.20	1.20	0.00	0.89	0.21	2.29	0.01	0.18	52.68	4.70	0.03	0.25	1.41	0.00	0.00		3.69	-15.33	-5.74	69.81	196.61	955.00	207.99	1262.54	535.10	999.62	288.33	1195.66	273.26
62.862	2	0.05	0.04	0.04	34.98	0.04	1.91	25.47	1.49	2.80	40.02	96.01	-1.43	76.27	80.92	66.25	2.80	1.99	6.23	2.59	0.23	1.19	0.00	0.92	0.24	2.69	0.01	0.15	52.01	5.07	0.03	0.24	1.49	0.00	0.00		4.93	-16.16	-5.68	70.46	190.57	953.25	207.80	1258.42	533.68	1000.04	287.21	1190.09	273.12
62.896	2	0.06	0.04	0.04	35.20	0.04	2.37	24.56	1.57	3.51	39.80	97.56	-1.82	60.97	83.55	61.53	3.36	1.80	7.09	3.79	0.18	1.52	0.00	0.84	0.25	3.51	0.01	0.15	55.70	6.19	0.04	0.21	1.57	0.00	0.00		9.52	-19.77	-4.76	70.98	190.72	954.99	209.30	1260.01	535.18	1002.55	287.27	1193.16	280.79
62.929	2	0.05	0.04	0.04	33.30	0.04	2.72	23.47	1.56	3.78	41.70	97.57	-2.42	48.68	85.51	58.06	3.30	1.93	6.64	3.14	0.13	1.02	0.00	0.83	0.25	3.78	0.01	0.14	53.76	6.13	0.04	0.15	1.56	0.00	0.00		5.65	-22.26	-3.37	69.20	190.66	957.35	213.21	1260.43	536.76	1005.97	287.86	1196.57	282.63
62.962	2	0.05	0.04	0.03	32.04	0.04	2.61	23.04	1.54	4.42	42.96	97.33	-2.22	61.44	84.75	57.57	2.98	1.92	6.33	3.85	0.09	0.66	0.00	0.85	0.24	4.42	0.01	0.15	53.36	6.81	0.05	1.00	1.54	0.00	0.00		5.56	-19.67	-2.94	69.32	197.70	959.12	216.08	1260.92	538.06	1004.20	291.27	1201.79	284.47
62.996	2	0.06	0.05	0.03	28.42	0.04	2.51	20.02	1.54	5.14	46.58	96.49	-1.62	66.72	83.01	55.17	2.89	2.02	6.67	4.33	0.09	0.51	0.00	0.79	0.26	5.14	0.01	0.21	51.55	6.55	0.07	0.36	1.54	0.00	0.00		6.15	-18.52	-2.97	69.80	193.54	960.96	220.51	1259.55	538.37	1006.65	293.58	1200.16	290.35
63.029	2	0.05	0.05	0.03	30.61	0.04	2.68	23.06	1.53	5.18	44.39	96.63	-2.05	56.65	85.10	56.85	2.94	2.25	6.82	5.37	0.10	0.44	0.00	0.73	0.24	5.18	0.02	0.24	50.01	6.87	0.08	0.37	1.53	0.09	0.00		3.67	-20.66	-2.15	69.06	186.74	964.53	225.14	1257.62	537.30	1012.23	294.53	1198.97	292.88
63.062	2	0.05	0.05	0.03	28.26	0.05	3.00	21.98	1.57	5.40	46.74	96.27	-1.34	77.68	86.35	53.94	2.88	2.20	8.83	5.64	0.17	0.60	0.00	0.67	0.20	5.40	0.02	0.22	47.43	7.11	0.11	0.88	1.57	0.39	0.00		0.59	-15.76	-3.91	68.91	190.16	963.72	229.87	1254.16	536.90	1005.92	301.22	1195.93	293.73
63.096	2	0.05	0.05	0.03	32.36	0.05	2.87	27.57	1.65	5.07	42.64	96.33	-1.10	66.88	86.97	58.44	3.08	2.96	9.61	5.99	0.24	0.92	0.00	0.53	0.15	5.07	0.02	0.16	47.02	8.45	0.13	1.29	1.65	0.85	0.00		1.75	-18.49	0.29	69.17	182.06	971.66	240.10	1253.73	541.70	1020.05	303.87	1202.11	304.75
63.129	2	0.05	0.05	0.03	30.25	0.06	3.02	27.16	1.66	5.61	44.75	95.44	-0.10	72.21	87.11	56.86	3.06	3.24	11.78	7.96	0.28	1.44	0.00	0.50	0.12	5.61	0.02	0.14	44.06	9.11	0.14	2.33	1.66	1.04	0.00		-5.84	-17.22	-1.37	66.76	191.81	969.36	242.51	1251.54	540.87	1010.39	308.44	1202.05	300.83
63.163	2	0.05	0.06	0.02	22.59	0.06	2.67	22.10	1.74	6.98	54.83	89.61	0.00	59.85	82.34	52.39	3.13	4.19	13.90	7.81	0.33	1.92	0.00	0.39	0.11	6.98	0.02	0.13	37.80	10.84	0.17	6.62	1.74	1.24	0.00		-1.32	-20.00	-2.49	67.68	189.24	969.43	244.95	1249.21	541.03	1008.75	312.99	1197.82	304.96
63.196	2	0.06	0.06	0.02	18.84	0.05	2.34	19.46	1.70	6.74	61.09	84.81	0.00	66.78	79.06	49.55	3.13	4.60	11.07	9.89	0.31	1.30	0.00	0.28	0.07	6.74	0.02	0.09	35.68	12.70	0.15	4.30	1.70	1.38	0.00		2.55	-18.51	1.13	69.42	178.45	971.02	249.79	1246.48	544.42	1019.18	310.85	1197.59	314.57
63.229	2	0.08	0.08	0.02	12.77	0.06	2.11	12.84	1.77	6.06	74.33	74.71	0.00	49.36	74.09	42.96	3.22	4.20	11.49	11.83	0.34	1.18	0.00	0.24	0.05	6.06	0.02	0.13	32.72	12.78	0.15	16.87	1.77	2.33	0.00		0.03	-22.13	0.02	68.00	180.48	971.96	252.72	1245.06	542.88	1016.15	314.17	1196.63	315.38
63.263	2	0.08	0.10	0.02	7.90	0.05	1.60	8.39	1.81	5.76	83.23	50.65	0.00	51.95	66.98	38.27	2.92	3.94	9.96	11.11	0.38	1.01	0.00	0.18	0.04	5.76	0.02	0.14	26.68	13.42	0.16	11.24	1.81	3.20	0.00		0.76	-21.61	0.35	68.26	181.16	971.78	256.05	1240.25	541.25	1013.82	316.62	1194.98	318.25
63.296	2	0.10	0.15	0.02	3.53	0.05	1.18	3.31	1.87	5.35	92.93	23.56	0.00	77.04	56.01	27.11	2.79	3.27	10.20	11.08	0.46	1.12	0.00	0.17	0.03	5.35	0.03	0.18	22.68	12.65	0.17	4.68	1.87	4.43	0.00		-1.00	-15.95	-1.46	68.44	180.89	968.34	258.80	1233.51	540.59	1006.47	322.45	1187.23	315.55
63.329	2	0.10	0.17	0.02	2.18	0.06	0.75	1.97	1.97	5.14	95.64	8.90	0.00	74.12	45.20	25.58	2.49	3.19	13.47	10.35	0.51	1.41	0.00	0.14	0.03	5.14	0.03	0.33	19.19	12.20	0.15	9.44	1.97	5.50	0.00		-0.06	-16.74	0.64	68.71	190.33	971.23	264.70	1230.08	538.75	1004.39	325.02	1194.72	323.33
63.363	2	0.11	0.20	0.02	1.09	0.07	0.46	0.98	1.92	3.88	97.82	2.21	0.00	80.47	32.56	21.65	2.11	2.34	15.12	9.10	0.41	1.45	0.00	0.09	0.02	3.88	0.04	0.30	13.62	12.65	0.16	6.56	1.92	6.26	0.00		-5.61	-14.92	-0.37	67.33	186.16	969.53	266.02	1225.66	536.11	1002.05	326.12	1188.09	319.66
63.396	2	0.12	0.23	0.03	0.62	0.07	0.26	0.48	1.88	2.78	98.76	0.75	0.00	83.95	19.17	19.02	1.90	1.97	15.01	5.76	0.27	1.06	0.00	0.08	0.02	2.78	0.05	0.26	12.52	12.01	0.14	2.02	1.88	6.94	0.00		-5.34	-13.73	-0.50	67.79	192.60	971.21	271.88	1222.00	533.80	997.56	331.22	1190.10	326.58
63.430	2	0.12	0.22	0.03	0.41	0.07	0.18	0.32	1.46	1.80	99.18	0.53	0.00	90.79	11.15	17.74	1.46	1.47	14.23	3.84	0.13	0.80	0.00	0.05	0.01	1.80	0.06	0.15	8.98	11.90	0.13	1.57	1.89	6.37	0.00		-10.47	-10.56	-1.27	66.83	198.45	969.63	272.17	1218.70	530.55	991.17	333.40	1189.27	321.60
63.463	2	0.12	0.23	0.03	0.31	0.07	0.14	0.24	1.26	1.26	99.38	0.45	0.31	87.95	5.38	16.84	1.26	1.07	14.38	3.34	0.14	0.90	0.08	0.04	0.02	1.22	0.09	0.18	7.42	12.37	0.11	0.83	1.96	6.65	0.00		-10.49	-12.06	-0.81	66.60	194.26	968.34	274.56	1216.93	532.83	992.43	334.62	1186.42	324.41
63.496	2	0.12	0.18	0.03	0.30	0.07	0.12	0.24	1.00	1.11	99.40	0.48	1.08	86.48	3.42	18.32	1.00	1.03	14.67	2.35	0.12	0.77	0.23	0.04	0.02	1.11	0.11	0.22	6.93	12.44	0.09	1.24	2.04	5.13	0.00		-10.29	-12.72	-1.56	66.44	194.60	966.90	276.96	1215.49	535.49	989.72	338.32	1183.91	325.66
63.530	2	0.11	0.17	0.03	0.27	0.07	0.12	0.23	0.71	0.85	99.45	0.44	1.99	85.74	2.17	18.04	0.71	0.80	15.41	2.09	0.12	0.91	0.42	0.03	0.02	0.85	0.15	0.23	5.90	13.17	0.07	0.97	2.21	4.39	0.00		-11.39	-13.03	-1.66	65.86	197.07	961.04	276.30	1214.35	538.23	984.96	341.71	1181.22	323.93
63.563	2	0.10	0.14	0.03	0.29	0.07	0.10	0.25	0.59	0.67	99.41	0.54	1.75	86.89	1.37	21.68	0.59	0.65	14.21	1.73	0.11	0.92	0.42	0.03	0.02	0.67	0.16	0.32	5.24	12.62	0.06	1.31	2.26	3.56	0.00		-9.22	-12.54	-2.33	66.38	197.27	958.73	279.43	1210.11	539.53	980.75	347.35	1176.85	325.91
63.596	2	0.10	0.13	0.03	0.28	0.07	0.10	0.23	0.53	0.58	99.44	0.51	2.44	90.91	0.89	21.28	0.53	0.62	15.36	1.56	0.08	0.65	0.63	0.03	0.02	0.58	0.17	0.39	4.78	11.70	0.06	0.58	2.32	3.10	0.00		-8.56	-10.49	-1.84	66.06	197.12	952.23	280.83	1207.92	546.47	977.13	347.45	1173.45	329.66
63.630	2	0.10	0.12	0.03	0.26	0.08	0.10	0.20	0.41	0.41	99.48	0.45	3.40	90.40	0.56	20.46	0.41	0.60	16.55	1.48	0.12	0.82	0.37	0.03	0.03	0.37	0.21	0.41	3.82	9.35	0.04	1.72	2.65	2.26	0.00		-8.96	-10.79	-1.03	65.65	201.64	945.97	279.84	1205.21	547.31	971.64	349.12	1172.31	329.29
63.663	2	0.11	0.12	0.03	0.23	0.11	0.11	0.17	0.57	0.40	99.53	0.46	5.79	89.28	0.37	17.73	0.40	0.54	21.51	2.05	0.16	0.95	0.22	0.03	0.03	0.36	0.28	0.57	3.33	8.41	0.04	1.29	2.92	1.95	0.00		-7.18	-11.40	-3.41	65.52	198.20	945.31	282.63	1201.68	549.93	967.73	351.95	1164.70	329.82
63.696	2	0.11	0.13	0.03	0.21	0.11	0.11	0.15	0.58	0.38	99.57	0.44	5.89	96.62	0.28	15.63	0.38	0.54	21.28	2.28	0.21	1.18	0.00	0.03	0.03	0.28	0.31	0.58	2.93	6.80	0.04	1.26	3.11	1.75	0.00		-5.65	-5.23	-1.92	66.36	198.87	940.67	287.81	1194.94	552.92	963.95	353.92	1162.18	337.91
63.730	2	0.11	0.12	0.03	0.20	0.11	0.11	0.13	0.38	0.32	99.60	0.40	5.85	92.64	0.24	14.46	0.32	0.52	20.28	2.39	0.28	2.18	0.00	0.03	0.03	0.22	0.31	0.38	2.40	5.36	0.04	2.24	3.42	1.37	0.00		-12.60	-9.33	-2.01	63.99	203.95	939.18	287.46	1197.80	553.44	961.92	355.99	1164.74	334.60
63.763	2	0.12	0.13	0.03	0.18	0.09	0.12	0.11	0.38	0.38	99.65	0.33	4.55	90.84	0.18	10.67	0.38	0.51	17.00	2.74	0.22	2.00	0.00	0.04	0.03	0.21	0.29	0.25	2.44	5.32	0.04	1.50	3.48	1.33	0.00		-8.72	-10.53	-1.82	64.34	198.03	937.06	288.97	1196.71	558.78	963.53	356.69	1160.71	338.29
63.797	2	0.12	0.13	0.03	0.17	0.08	0.11	0.10	0.38	0.38	99.67	0.33	3.64	90.32	0.16	9.23	0.38	0.55	14.27	3.28	0.17	2.32	0.00	0.04	0.03	0.17	0.27	0.08	2.60	5.07	0.04	1.64	3.65	0.85	0.00		-9.12	-10.84	-1.98	64.20	201.20	936.13	290.25	1194.45	557.94	960.06	358.47	1160.32	338.95
63.830	2	0.13	0.13	0.03	0.16	0.09	0.12	0.10	0.43	0.43	99.68	0.33	4.18	90.21	0.15	7.76	0.43	0.62	15.44	4.13	0.18	2.81	0.00	0.04	0.03	0.18	0.26	0.08	2.64	4.82	0.04	1.17	3.73	0.79	0.00		-8.67	-10.90	-1.26	64.45	199.48	932.52	290.97	1192.62	559.13	959.56	362.41	1157.70	339.36
63.863	2	0.14	0.14	0.03	0.15	0.08	0.12	0.09	0.54	0.54	99.70	0.33	3.64	92.15	0.16	5.45	0.54	0.55	14.30	4.65	0.20	2.22	0.00	0.05	0.02	0.20	0.24	0.06	2.61	4.67	0.04	2.68	3.73	0.50	0.00		-7.39	-9.68	-1.45	64.36	200.05	929.43	291.47	1190.19	562.23	956.01	360.26	1155.20	341.70
63.897	2	0.14	0.14	0.03	0.14	0.09	0.12	0.08	0.68	0.68	99.72	0.33	4.00	95.54	0.22	4.30	0.68	0.50	14.40	4.50	0.25	2.05	0.00	0.06	0.02	0.29	0.22	0.07	2.58	3.70	0.04	1.93	4.14	0.82	0.00		-6.51	-6.68	-1.66	64.59	190.62	923.58	290.70	1184.90	563.61	955.15	358.97	1144.90	340.73
63.930	2	0.14	0.14	0.03	0.14	0.10	0.13	0.08	0.76	0.76	99.72	0.33	4.91	96.58	0.29	4.06	0.76	0.45	16.00	4.60	0.31	2.12	0.00	0.07	0.02	0.28	0.18	0.07	2.66	3.41	0.04	2.08	4.44	0.71	0.00		-4.74	-5.29	-1.60	64.78	198.33	918.70	290.65	1182.11	565.86	947.37	359.63	1144.96	342.40
63.963	2	0.14	0.13	0.03	0.14	0.11	0.12	0.08	0.91	0.91	99.71	0.33	5.43	94.34	0.37	4.24	0.91	0.37	16.27	6.38	0.41	2.11	0.00	0.08	0.02	0.33	0.17	0.10	2.66	2.88	0.05	1.04	4.96	0.68	0.00		-4.93	-7.93	-1.66	64.35	200.46	916.35	290.00	1183.08	568.39	945.45	360.80	1145.01	341.81
63.997	2	0.15	0.13	0.02	0.14	0.11	0.13	0.08	1.40	1.40	99.70	0.33	5.53	95.55	0.50	4.04	1.40	0.42	16.45	7.06	0.40	2.10	0.00	0.10	0.02	0.41	0.13	0.10	2.75	2.43	0.05	1.26	5.25	0.44	0.00		-6.38	-6.67	-2.16	63.85	206.38	916.31	291.57	1184.95	571.03	942.61	363.38	1147.95	342.68
64.030	2	0.14	0.12	0.02	0.14	0.11	0.13	0.08	1.26	1.26	99.72	0.33	5.83	97.51	0.59	4.14	1.26	0.40	16.91	5.83	0.39	2.16	0.00	0.10	0.02	0.37	0.13	0.11	2.61	2.23	0.05	0.60	5.30	0.30	0.00		-4.21	-3.66	-3.65	64.59	194.40	914.86	292.99	1179.49	571.20	943.36	363.37	1136.66	342.67
64.063	2	0.14	0.12	0.02	0.14	0.11	0.13	0.07	1.46	1.46	99.71	0.33	5.65	95.40	0.69	3.97	1.46	0.44	16.04	6.52	0.30	2.21	0.00	0.10	0.02	0.36	0.12	0.10	2.39	2.20	0.05	0.55	5.56	0.04	0.00		-5.04	-6.84	-2.60	64.09	200.89	914.15	294.17	1180.87	573.63	941.59	364.10	1141.62	345.56
64.097	2	0.14	0.12	0.02	0.14	0.10	0.13	0.07	2.10	2.10	99.71	0.33	4.63	96.69	0.79	3.72	2.10	0.44	13.60	5.89	0.23	1.60	0.00	0.10	0.02	0.43	0.11	0.08	2.63	2.11	0.05	1.55	5.88	0.00	0.00		-2.65	-5.12	-2.31	65.17	194.77	912.35	295.77	1177.43	574.00	942.77	366.79	1136.54	347.11
64.130	2	0.14	0.12	0.02	0.14	0.10	0.13	0.08	2.09	2.09	99.71	0.33	4.45	98.21	0.89	4.97	2.09	0.47	13.57	5.73	0.23	1.57	0.00	0.10	0.02	0.43	0.13	0.10	2.64	2.28	0.05	0.90	5.74	0.00	0.00		-3.26	-1.99	-1.98	65.16	198.10	909.01	296.97	1173.71	573.57	938.12	368.19	1135.21	348.24
64.164	2	0.14	0.12	0.02	0.15	0.08	0.13	0.08	2.53	2.53	99.69	0.33	2.80	97.95	0.92	5.79	2.53	0.52	11.73	4.89	0.22	1.15	0.00	0.10	0.02	0.43	0.14	0.13	3.00	2.56	0.06	1.48	5.15	0.07	0.00		-3.63	2.67	-1.57	64.90	198.58	904.66	296.70	1170.57	573.96	934.85	367.85	1132.48	348.40
64.197	2	0.14	0.12	0.02	0.16	0.10	0.13	0.09	2.44	2.44	99.68	0.33	4.29	96.95	0.92	6.36	2.44	0.66	14.51	4.10	0.21	1.21	0.00	0.08	0.02	0.47	0.14	0.15	3.70	2.97	0.06	0.80	5.39	0.02	0.00		-5.11	-4.71	-1.54	63.78	199.01	904.43	295.04	1176.79	580.12	937.35	365.76	1135.59	348.19
64.230	2	0.13	0.11	0.02	0.16	0.14	0.13	0.09	2.24	2.24	99.69	0.42	6.84	98.40	0.90	5.79	2.24	0.86	19.48	3.11	0.19	1.14	0.00	0.08	0.02	0.50	0.17	0.23	3.87	3.13	0.06	1.66	5.72	0.00	0.00		-5.81	-1.40	-2.59	63.65	195.14	903.30	296.64	1173.09	579.62	935.53	366.49	1129.79	347.95
64.264	2	0.13	0.11	0.02	0.15	0.20	0.14	0.09	2.15	2.15	99.59	0.64	10.00	98.73	0.86	5.36	2.15	0.88	25.33	3.07	0.16	1.18	0.00	0.08	0.04	0.59	0.28	0.31	4.12	3.31	0.06	1.20	6.32	0.25	0.00		-5.32	-0.24	-1.42	63.98	196.60	900.87	296.77	1170.60	578.94	934.02	366.26	1129.91	349.54
64.297	2	0.14	0.11	0.02	0.15	0.25	0.14	0.09	2.16	2.16	99.50	0.82	11.44	98.10	0.93	5.37	2.16	1.02	28.60	3.81	0.17	1.46	0.00	0.08	0.04	0.56	0.33	0.36	4.25	3.58	0.06	1.57	6.40	0.19	0.00		-7.72	-2.29	-1.11	63.42	201.86	901.75	296.32	1171.09	576.00	932.43	366.24	1133.50	348.36
64.330	2	0.13	0.11	0.02	0.15	0.28	0.14	0.09	2.19	2.19	99.43	0.93	12.52	97.00	0.90	5.41	2.19	1.15	30.07	3.50	0.16	1.38	0.00	0.08	0.05	0.57	0.42	0.35	4.59	3.71	0.06	1.39	6.83	0.31	0.00		-5.06	4.61	-1.14	64.08	198.18	898.35	296.37	1168.22	578.02	931.31	366.20	1128.78	349.40
64.364	2	0.13	0.10	0.02	0.15	0.28	0.14	0.09	1.83	1.83	99.43	0.89	12.92	98.49	0.96	5.45	1.83	1.45	28.64	3.17	0.15	1.30	0.00	0.07	0.06	0.61	0.57	0.37	5.37	4.21	0.06	1.64	7.61	0.11	0.00		-7.42	-1.12	-1.70	63.59	200.21	900.28	297.91	1168.77	578.20	930.42	365.94	1130.01	350.10
64.397	2	0.13	0.10	0.02	0.15	0.25	0.13	0.09	2.02	2.02	99.49	0.75	12.04	95.66	0.95	4.41	2.02	1.83	26.06	3.33	0.18	1.23	0.00	0.07	0.07	0.68	0.62	0.31	5.50	4.17	0.06	3.92	7.91	0.28	0.00		-8.87	6.53	-1.58	63.30	193.33	896.32	297.67	1164.57	577.40	930.35	364.78	1123.03	348.86
64.431	2	0.14	0.10	0.02	0.15	0.27	0.13	0.09	1.85	1.85	99.46	0.77	12.63	98.08	1.05	3.73	1.85	2.73	26.27	3.98	0.18	0.71	0.00	0.06	0.06	0.72	0.59	0.24	5.63	5.01	0.06	2.14	8.30	0.00	0.00		-7.15	-2.33	-1.86	63.80	200.13	896.87	298.88	1166.14	580.76	927.13	366.27	1126.72	351.60
64.464	2	0.15	0.10	0.02	0.16	0.31	0.14	0.10	2.01	2.01	99.38	0.87	13.67	98.78	1.45	3.78	2.01	4.03	27.87	4.32	0.19	0.72	0.00	0.06	0.06	0.79	0.66	0.22	5.88	5.63	0.06	5.39	8.80	0.00	0.00		-4.82	0.04	-1.92	64.61	200.40	898.33	299.48	1166.27	580.64	927.75	367.23	1127.63	352.78
64.497	2	0.16	0.09	0.02	0.17	0.35	0.14	0.11	2.27	2.27	99.31	0.96	14.35	97.64	1.81	3.89	2.27	5.14	28.98	5.84	0.21	0.74	0.00	0.06	0.05	0.83	0.66	0.17	6.08	5.84	0.06	6.12	9.20	0.00	0.00		-5.09	3.38	-0.73	64.62	198.57	896.33	300.17	1164.32	581.14	928.53	366.00	1126.81	355.22
64.531	2	0.17	0.09	0.02	0.18	0.40	0.14	0.12	2.78	2.78	99.21	1.03	15.34	98.39	2.00	4.20	2.78	6.73	29.09	6.05	0.24	0.62	0.00	0.06	0.04	0.98	0.54	0.15	7.02	6.60	0.06	4.81	10.39	0.00	0.00		-8.68	1.44	-0.48	63.29	200.83	893.26	297.95	1166.12	582.79	927.06	363.71	1127.60	352.91
64.564	2	0.18	0.08	0.02	0.19	0.48	0.14	0.13	3.01	3.01	99.03	1.27	16.75	98.53	2.50	4.24	3.01	7.91	31.04	6.64	0.25	0.76	0.00	0.06	0.05	1.11	0.47	0.17	7.98	6.41	0.06	5.51	11.17	0.00	0.00		-8.76	-0.98	-0.82	63.14	203.04	895.64	299.48	1168.19	584.38	927.53	364.69	1130.32	354.49
64.597	2	0.19	0.08	0.02	0.20	0.51	0.14	0.14	2.91	2.91	98.98	1.27	17.23	98.63	2.76	4.65	2.91	8.71	30.96	7.25	0.28	0.91	0.00	0.06	0.05	1.21	0.42	0.16	8.06	6.41	0.06	2.48	11.66	0.00	0.00		-7.61	-0.64	-0.29	63.48	201.69	894.55	299.38	1168.58	585.87	928.71	365.48	1130.15	355.29
64.631	2	0.20	0.07	0.02	0.19	0.64	0.14	0.14	3.61	3.61	98.72	1.40	19.02	98.55	2.95	3.99	3.61	9.04	30.87	9.57	0.39	0.88	0.00	0.06	0.05	1.44	0.30	0.13	9.55	6.27	0.05	3.10	13.81	0.00	0.00		-6.55	0.90	-1.65	63.80	197.03	895.11	300.60	1167.75	587.33	929.00	367.00	1125.65	354.89
64.664	2	0.20	0.06	0.02	0.18	0.92	0.14	0.13	3.69	3.69	98.16	2.10	21.85	98.64	2.85	4.21	3.69	8.26	35.95	9.90	0.44	1.01	0.00	0.06	0.05	1.48	0.34	0.12	9.60	6.10	0.05	1.35	14.48	0.00	0.00		-7.85	0.57	0.75	63.61	201.31	894.13	302.04	1166.68	586.76	929.31	365.66	1130.53	359.70
64.697	2	0.17	0.05	0.02	0.16	1.17	0.13	0.13	3.77	3.77	97.66	2.06	24.18	98.11	2.41	4.96	3.77	6.34	35.79	9.92	0.50	0.98	0.00	0.07	0.07	1.71	0.39	0.14	9.47	5.93	0.04	2.36	16.74	0.00	0.00		-13.85	-2.25	-0.24	61.88	207.20	895.61	302.47	1171.18	587.86	927.76	367.00	1134.71	356.87
64.731	2	0.15	0.05	0.02	0.14	1.53	0.12	0.11	4.34	4.34	96.94	2.08	26.46	98.51	1.76	5.32	4.34	4.95	36.69	8.91	0.54	0.71	0.00	0.07	0.07	1.76	0.39	0.18	8.74	5.46	0.03	0.69	18.72	0.00	0.00		-11.45	-1.04	0.92	62.40	200.97	895.53	303.20	1172.75	592.06	933.42	366.15	1134.31	360.57
64.764	2	0.13	0.04	0.02	0.13	1.59	0.11	0.11	3.84	3.84	96.81	1.92	27.34	96.47	1.33	5.76	3.84	4.45	35.88	8.24	0.45	0.51	0.00	0.06	0.07	1.71	0.36	0.21	8.53	5.29	0.03	0.26	19.50	0.00	0.00		-8.39	-5.46	-0.73	63.26	194.38	901.39	306.64	1174.70	594.08	938.08	370.63	1132.27	361.90
64.798	2	0.12	0.03	0.02	0.12	1.88	0.10	0.11	3.74	3.74	96.24	1.90	29.25	96.16	1.17	6.18	3.74	4.08	33.68	8.36	0.47	0.38	0.00	0.06	0.07	2.03	0.37	0.24	8.41	4.40	0.02	0.29	22.11	0.00	0.00		-8.93	-5.89	0.21	63.34	198.40	900.54	305.43	1176.16	593.86	937.74	370.17	1135.96	361.86
64.831	2	0.11	0.03	0.01	0.10	2.53	0.09	0.10	3.75	3.33	94.94	2.56	31.96	94.82	0.88	5.93	3.75	3.14	35.30	8.64	0.57	0.42	0.00	0.06	0.07	2.22	0.41	0.27	7.28	3.33	0.02	0.72	24.01	0.00	0.00		-10.91	-7.47	0.00	63.08	194.88	901.63	303.43	1180.22	594.74	941.78	368.83	1136.39	358.69
64.864	2	0.10	0.03	0.01	0.09	2.66	0.09	0.09	3.75	2.69	94.68	2.92	32.54	95.00	0.74	4.94	3.75	2.47	34.52	8.32	0.64	0.44	0.00	0.06	0.07	2.14	0.49	0.29	6.73	2.69	0.02	0.54	24.87	0.00	0.00		-9.63	-7.28	-0.05	63.66	202.35	903.74	301.93	1182.04	592.44	939.87	368.29	1141.95	358.00
64.898	2	0.09	0.02	0.01	0.08	3.44	0.08	0.08	3.63	1.88	93.13	4.22	35.07	94.55	0.60	4.93	3.63	2.04	34.51	7.38	0.75	0.50	0.00	0.05	0.08	2.14	0.59	0.37	5.71	1.88	0.02	0.45	27.24	0.00	0.00		-11.25	-7.73	1.30	63.57	197.87	905.39	299.62	1184.28	589.75	946.10	364.66	1143.81	356.44
64.931	2	0.08	0.02	0.01	0.08	3.69	0.08	0.08	3.23	1.61	92.61	4.88	36.01	93.84	0.68	5.18	3.23	2.13	33.96	7.77	0.78	0.49	0.00	0.05	0.08	2.09	0.48	0.44	5.08	1.61	0.01	0.53	28.19	0.00	0.00		-5.84	-8.38	1.99	64.69	197.49	905.47	296.95	1187.57	592.43	949.00	363.62	1146.38	357.23
64.964	2	0.08	0.02	0.01	0.07	4.84	0.07	0.08	2.97	1.26	90.32	6.64	38.70	94.33	0.72	4.48	2.97	2.44	34.94	7.84	0.75	0.45	0.00	0.05	0.07	2.16	0.50	0.55	4.57	1.26	0.01	0.87	30.22	0.00	0.00		-5.41	-7.94	2.34	64.74	198.89	907.31	296.10	1191.67	594.11	951.80	362.72	1150.63	357.71
64.998	2	0.07	0.01	0.01	0.06	7.54	0.06	0.08	2.26	0.85	84.93	11.16	43.39	94.25	0.81	4.16	2.26	2.56	36.29	7.92	0.76	0.38	0.00	0.05	0.07	2.17	0.46	0.49	4.15	0.85	0.01	0.83	33.76	0.00	0.00		-5.87	-8.02	2.46	64.48	200.30	909.21	294.86	1195.75	594.95	954.29	361.64	1154.53	356.96
65.031	2	0.06	0.01	0.01	0.06	8.23	0.06	0.08	2.40	0.87	83.53	11.60	44.03	92.55	0.87	3.49	2.40	2.51	37.45	7.05	0.88	0.41	0.00	0.04	0.09	2.10	0.46	0.42	4.07	0.78	0.01	2.09	34.03	0.00	0.00		-6.02	-9.40	2.76	64.39	198.26	912.99	295.76	1198.75	595.11	959.11	361.74	1157.34	358.01
65.064	2	0.06	0.01	0.01	0.06	8.61	0.06	0.07	2.17	0.94	82.78	13.95	44.86	96.40	0.94	3.10	2.17	2.52	35.72	6.26	0.82	0.46	0.00	0.04	0.09	1.99	0.43	0.27	3.89	0.68	0.01	1.52	35.34	0.00	0.00		-3.13	-5.56	1.59	65.47	203.03	915.62	296.60	1200.70	596.84	957.31	363.50	1160.29	359.19
65.098	2	0.06	0.01	0.01	0.05	7.21	0.06	0.07	2.52	0.96	85.58	17.38	43.66	98.21	0.96	2.43	2.52	2.77	29.13	5.45	0.74	0.50	0.00	0.04	0.09	1.64	0.35	0.15	3.04	0.50	0.01	0.58	36.96	0.00	0.00		-5.46	-1.98	0.97	64.78	204.21	915.79	296.55	1201.67	596.65	956.45	364.17	1160.55	357.33
65.131	2	0.06	0.01	0.01	0.05	5.76	0.06	0.07	3.01	1.13	88.49	15.44	41.37	94.79	1.13	2.14	3.01	2.95	26.61	5.63	0.73	0.61	0.00	0.04	0.08	1.54	0.25	0.15	2.73	0.47	0.01	0.82	36.09	0.00	0.00		-7.89	-7.49	1.18	64.41	203.13	918.40	296.96	1200.95	592.50	958.10	362.85	1161.13	356.47
65.165	2	0.06	0.01	0.01	0.05	5.86	0.05	0.07	2.79	1.34	88.28	18.41	41.93	95.47	1.34	1.97	2.79	3.37	24.36	5.60	0.58	0.74	0.00	0.03	0.08	1.33	0.21	0.19	1.97	0.37	0.01	0.76	37.40	0.00	0.00		-6.34	-6.76	1.11	64.85	204.89	920.46	296.98	1202.91	592.75	959.15	363.56	1163.94	357.09
65.198	2	0.06	0.01	0.01	0.06	4.50	0.06	0.07	3.11	1.28	91.00	14.95	39.36	91.65	1.28	2.04	3.11	3.39	22.49	4.71	0.52	0.56	0.00	0.03	0.08	1.09	0.17	0.27	1.74	0.32	0.01	0.38	35.85	0.00	0.00		-8.65	-10.02	1.16	64.23	203.91	920.88	297.00	1204.03	593.17	960.38	362.18	1164.21	356.58
65.231	2	0.06	0.01	0.01	0.06	3.68	0.06	0.07	3.59	1.30	92.65	13.16	37.26	89.33	1.30	2.03	3.59	3.08	20.60	4.18	0.59	0.57	0.00	0.03	0.08	1.13	0.16	0.37	1.70	0.31	0.01	1.30	34.93	0.00	0.00		-9.64	-11.37	1.38	64.25	188.93	918.19	300.05	1192.81	588.96	961.19	359.99	1150.11	358.05
65.265	2	0.07	0.02	0.01	0.06	3.59	0.06	0.07	5.10	1.40	92.83	11.91	36.04	95.09	1.40	1.72	5.10	3.13	21.55	5.37	0.77	0.65	0.00	0.03	0.08	1.08	0.13	0.30	1.48	0.20	0.01	0.33	34.22	0.00	0.00		-13.62	-7.18	1.53	63.58	196.25	914.27	294.50	1196.43	587.98	957.76	358.03	1153.90	351.57
65.298	2	0.07	0.02	0.01	0.06	3.25	0.07	0.07	5.05	1.52	93.50	10.67	35.07	93.93	1.52	1.72	5.05	3.18	21.25	5.10	0.87	0.54	0.00	0.02	0.07	1.05	0.11	0.20	1.58	0.20	0.01	0.38	33.45	0.00	0.00		-7.75	-8.31	1.34	64.42	194.46	916.76	295.19	1198.90	591.27	960.83	360.64	1155.18	354.11
65.331	2	0.07	0.02	0.01	0.06	3.31	0.07	0.07	5.43	1.63	93.37	9.63	34.80	90.00	1.63	1.75	5.43	3.11	23.03	5.23	1.01	0.71	0.00	0.02	0.07	1.03	0.09	0.12	1.54	0.20	0.01	0.55	32.73	0.00	0.00		-5.56	-11.02	0.88	64.96	198.75	918.85	296.55	1199.17	591.00	959.10	363.27	1157.70	355.54
65.365	2	0.07	0.02	0.01	0.07	4.30	0.08	0.08	5.91	1.88	91.40	8.55	36.39	96.60	1.88	2.03	5.91	3.22	29.41	5.30	0.91	0.60	0.00	0.02	0.07	0.93	0.10	0.10	1.60	0.21	0.01	1.10	31.92	0.00	0.00		-2.73	-5.27	0.51	66.56	197.81	919.05	299.45	1194.17	590.29	956.72	363.96	1154.47	359.26
65.398	2	0.07	0.02	0.01	0.07	4.70	0.08	0.08	6.25	2.34	90.61	9.11	36.98	95.01	2.34	2.61	6.25	3.52	30.17	4.95	0.70	0.46	0.00	0.02	0.06	1.00	0.12	0.12	1.84	0.23	0.01	3.08	32.36	0.00	0.00		-3.60	-7.27	0.94	66.15	194.05	920.86	300.16	1193.90	589.36	959.95	361.68	1153.99	360.38
65.432	2	0.08	0.02	0.01	0.08	5.76	0.10	0.08	7.99	2.36	88.48	8.01	37.40	97.26	2.36	2.73	7.99	3.39	35.70	4.42	0.81	0.47	0.00	0.02	0.06	1.04	0.14	0.24	2.06	0.26	0.01	2.61	31.48	0.00	0.00		-3.95	-4.16	0.52	66.31	196.24	919.87	300.26	1192.51	588.14	957.14	363.49	1153.33	359.31
65.465	2	0.08	0.02	0.01	0.08	5.18	0.10	0.08	8.62	2.48	89.64	6.93	35.94	97.22	2.48	2.57	8.62	3.17	35.64	5.58	0.91	0.49	0.00	0.01	0.06	1.06	0.18	0.27	2.39	0.33	0.01	3.47	30.50	0.00	0.00		-7.63	-4.23	0.66	65.07	195.21	917.61	300.47	1189.95	586.75	955.45	362.25	1150.62	358.27
65.498	2	0.09	0.02	0.01	0.08	6.23	0.10	0.08	8.57	2.44	87.54	7.01	37.31	97.75	2.44	2.43	8.57	3.06	38.95	6.51	1.19	0.69	0.00	0.01	0.06	1.27	0.19	0.36	2.56	0.33	0.01	4.54	30.58	0.00	0.00		-8.97	-3.15	0.53	64.51	200.38	914.10	297.86	1191.96	588.59	951.96	362.31	1152.22	355.48
65.532	2	0.09	0.03	0.01	0.09	5.53	0.12	0.08	10.29	2.34	88.95	5.65	35.11	98.41	2.34	2.75	10.29	2.61	39.52	6.41	1.28	0.83	0.00	0.01	0.06	1.32	0.24	0.36	2.53	0.41	0.01	4.40	29.15	0.00	0.00		-3.70	-1.39	1.89	66.44	195.01	913.78	299.36	1189.79	589.59	955.49	364.05	1150.45	359.90
65.565	2	0.10	0.03	0.01	0.09	5.55	0.12	0.08	10.66	2.43	88.90	5.42	34.93	95.24	2.43	3.07	10.66	2.33	40.14	8.34	1.19	0.68	0.00	0.01	0.06	1.43	0.29	0.26	2.52	0.46	0.01	1.33	28.88	0.00	0.00		-10.04	-7.02	1.34	64.20	198.41	915.23	298.16	1192.12	586.89	954.72	362.02	1153.04	355.79
65.598	2	0.11	0.03	0.01	0.09	4.70	0.12	0.08	10.25	2.73	90.60	4.71	33.52	95.80	2.73	2.93	10.25	2.44	38.87	10.25	1.35	0.77	0.00	0.01	0.06	1.66	0.30	0.19	2.62	0.49	0.01	1.13	27.95	0.00	0.00		-9.51	-6.36	1.09	64.30	198.40	910.43	294.09	1191.69	586.83	951.85	362.05	1149.93	350.89
65.632	2	0.12	0.03	0.01	0.09	4.57	0.12	0.08	9.31	3.24	90.86	5.04	33.87	96.10	3.24	2.93	9.31	2.59	37.49	12.38	1.20	0.66	0.00	0.01	0.05	1.81	0.34	0.12	3.06	0.56	0.01	2.78	28.39	0.00	0.00		-8.31	-5.97	2.57	64.57	200.04	914.43	293.59	1195.92	587.33	957.30	357.62	1157.32	354.61
65.665	2	0.13	0.03	0.01	0.09	4.37	0.12	0.08	9.74	3.25	91.25	4.48	33.08	95.09	3.25	2.54	9.74	2.88	38.17	14.71	1.31	0.74	0.00	0.01	0.05	1.90	0.29	0.10	3.12	0.59	0.01	1.02	27.64	0.00	0.00		-6.51	-7.18	0.40	65.00	203.90	917.17	294.33	1196.50	586.91	953.69	361.09	1157.41	352.65
65.698	2	0.15	0.03	0.01	0.10	4.03	0.13	0.08	9.63	3.62	91.93	4.13	32.27	94.59	3.62	2.67	9.63	3.37	37.74	17.10	1.39	1.05	0.00	0.01	0.04	2.00	0.22	0.08	3.54	0.61	0.01	0.83	27.09	0.00	0.00		-6.34	-7.69	-0.33	64.98	203.89	918.84	295.18	1197.14	587.31	953.71	361.98	1157.39	352.63
65.732	2	0.13	0.03	0.01	0.10	4.04	0.12	0.09	8.30	3.98	91.92	4.61	33.24	95.39	3.98	2.68	8.30	3.44	36.35	14.15	0.99	1.05	0.00	0.01	0.04	2.31	0.19	0.10	4.38	0.71	0.01	0.73	27.81	0.00	0.00		-7.15	-6.85	0.13	64.79	204.40	919.81	296.25	1197.79	587.87	954.94	361.28	1159.24	354.53
65.765	2	0.12	0.03	0.01	0.10	3.02	0.10	0.09	7.17	3.82	93.95	4.64	31.73	95.42	3.82	3.42	7.17	3.69	30.97	12.91	0.78	1.05	0.00	0.01	0.03	2.06	0.18	0.10	4.27	0.75	0.01	0.42	27.85	0.00	0.00		-7.88	-6.81	0.27	64.60	203.78	919.92	297.74	1198.61	589.61	955.96	363.09	1159.61	355.74
65.799	2	0.11	0.03	0.01	0.10	1.98	0.09	0.09	6.14	3.32	96.04	4.45	29.19	94.67	3.32	3.81	6.14	4.40	23.83	11.11	0.48	0.61	0.00	0.01	0.03	2.02	0.16	0.10	4.55	1.05	0.01	0.64	27.58	0.00	0.00		-8.89	-7.61	0.38	64.27	203.67	918.85	298.10	1198.32	590.33	955.49	363.46	1159.02	355.84
65.832	2	0.11	0.03	0.01	0.10	2.18	0.09	0.09	5.79	2.92	95.63	4.13	30.12	97.35	2.92	3.98	5.79	4.81	26.58	9.78	0.47	0.65	0.00	0.01	0.03	1.85	0.15	0.10	4.43	1.12	0.01	0.63	27.09	0.00	0.00		-13.01	-3.98	0.58	63.58	198.21	915.08	296.74	1195.51	588.49	955.43	361.58	1153.42	352.47
65.865	2	0.10	0.03	0.01	0.10	2.22	0.09	0.10	5.57	2.81	95.56	4.13	30.40	97.39	2.81	4.50	5.57	4.86	26.87	9.27	0.44	0.63	0.00	0.01	0.03	1.74	0.16	0.08	4.27	1.16	0.01	0.55	27.09	0.00	0.00		-9.86	-3.90	0.51	63.98	204.62	915.16	294.88	1197.56	590.17	953.09	359.64	1157.62	353.40
65.899	2	0.10	0.03	0.01	0.11	2.00	0.09	0.10	4.62	2.21	96.00	3.29	29.91	97.17	2.21	5.49	4.62	5.26	27.85	8.42	0.39	0.67	0.00	0.01	0.03	1.64	0.17	0.10	3.87	1.34	0.01	0.51	25.64	0.00	0.00		-8.26	-4.32	0.83	64.50	200.37	915.80	295.25	1195.59	588.04	955.06	360.56	1155.31	353.57
65.932	2	0.10	0.03	0.01	0.11	2.27	0.09	0.11	4.55	2.13	95.46	3.12	30.88	97.71	2.13	7.76	4.55	4.98	30.83	8.17	0.36	0.97	0.00	0.01	0.03	1.57	0.19	0.10	3.98	1.49	0.01	0.40	25.29	0.00	0.00		-11.77	-3.23	0.46	63.80	197.71	913.05	293.27	1191.90	584.19	952.67	357.44	1150.22	349.45
65.965	2	0.09	0.02	0.01	0.12	2.31	0.08	0.12	4.16	1.79	95.38	3.11	31.28	96.99	1.79	10.13	4.16	4.74	31.19	8.68	0.38	1.12	0.00	0.01	0.03	1.37	0.24	0.11	3.89	1.74	0.01	0.35	25.27	0.00	0.00		-10.98	-4.63	1.00	63.98	202.39	912.84	292.76	1192.84	584.17	951.45	357.74	1153.70	350.24
65.999	2	0.10	0.02	0.01	0.13	2.67	0.08	0.13	3.68	2.12	94.65	3.01	32.65	97.25	1.58	12.22	3.68	4.99	34.25	10.99	0.38	1.29	0.00	0.01	0.03	0.95	0.25	0.13	3.68	2.12	0.01	0.85	25.06	0.00	0.00		-12.56	-4.18	0.86	63.91	199.55	912.74	292.87	1191.14	581.44	951.85	358.91	1151.12	348.21
66.032	2	0.11	0.02	0.01	0.12	2.82	0.08	0.13	3.62	2.33	94.36	2.91	32.98	97.14	1.67	11.75	3.62	4.95	35.62	13.09	0.47	1.41	0.00	0.01	0.03	0.92	0.27	0.11	3.64	2.33	0.01	0.40	24.85	0.00	0.00		-12.54	-4.37	0.70	63.96	196.55	910.94	291.31	1188.76	579.94	951.01	356.71	1147.29	346.34
66.065	2	0.11	0.02	0.01	0.13	2.85	0.08	0.14	3.30	2.64	94.30	2.86	33.08	96.71	2.08	12.75	3.30	4.70	36.06	15.15	0.57	1.21	0.00	0.01	0.03	0.82	0.34	0.13	3.97	2.64	0.01	0.32	24.73	0.00	0.00		-12.79	-5.10	0.67	63.89	194.45	909.77	290.90	1187.75	580.08	950.91	355.78	1145.10	345.84
66.099	2	0.11	0.02	0.01	0.15	2.73	0.08	0.17	2.97	2.97	94.54	3.04	32.90	97.48	2.73	15.86	2.97	4.99	34.51	16.20	0.47	1.00	0.00	0.01	0.03	0.60	0.43	0.16	3.85	3.14	0.01	0.51	25.12	0.00	0.00		-11.10	-3.72	1.54	64.24	195.39	909.18	289.41	1188.49	579.92	951.82	354.82	1147.03	346.26
66.132	2	0.10	0.02	0.01	0.16	2.23	0.07	0.19	2.74	2.74	95.55	3.01	31.45	96.76	2.75	19.41	2.74	4.84	30.94	15.95	0.46	0.75	0.00	0.01	0.04	0.59	0.58	0.19	3.68	3.19	0.02	0.52	25.06	0.00	0.00		-11.37	-5.02	1.25	64.30	196.02	909.41	289.58	1187.32	578.76	950.57	354.35	1146.41	346.02
66.166	2	0.09	0.02	0.01	0.16	1.98	0.07	0.21	2.10	2.10	96.04	3.01	30.82	97.28	3.03	20.61	2.10	4.37	28.80	16.17	0.40	0.70	0.00	0.01	0.04	0.56	0.64	0.32	3.39	3.57	0.02	1.04	25.06	0.00	0.00		-9.49	-4.12	1.04	64.77	195.15	909.46	288.74	1187.12	578.82	950.62	353.60	1145.62	345.79
66.199	2	0.09	0.02	0.01	0.15	2.11	0.07	0.20	1.84	1.84	95.77	3.14	31.50	97.79	2.99	19.45	1.84	4.49	29.46	15.28	0.45	0.83	0.00	0.01	0.05	0.58	0.73	0.33	2.96	3.72	0.03	0.67	25.33	0.00	0.00		-7.65	-3.04	1.45	65.39	193.52	911.02	288.80	1186.94	578.09	952.73	352.25	1146.19	347.27
66.232	2	0.09	0.02	0.01	0.15	1.91	0.07	0.19	1.97	1.97	96.18	3.02	30.36	98.32	3.90	17.53	1.97	4.53	28.13	14.91	0.49	0.76	0.00	0.02	0.06	0.62	0.75	0.49	2.55	3.50	0.03	0.77	25.09	0.00	0.00		-8.10	-1.67	0.86	65.06	198.62	910.27	285.92	1189.35	578.70	950.15	349.79	1148.71	344.73
66.266	2	0.09	0.02	0.01	0.14	1.70	0.08	0.17	2.10	2.10	96.60	2.84	29.17	97.61	4.36	14.88	2.10	4.87	26.83	13.66	0.52	0.76	0.00	0.02	0.08	0.64	0.75	0.63	2.08	3.54	0.03	1.08	24.69	0.00	0.00		-5.95	-3.45	1.80	65.82	197.16	911.12	285.42	1189.62	577.83	952.80	349.37	1149.93	345.90
66.299	2	0.08	0.02	0.01	0.16	1.31	0.08	0.19	1.95	1.95	97.38	2.46	26.92	97.47	5.13	15.97	1.95	5.41	23.98	11.23	0.37	0.52	0.00	0.03	0.11	0.66	0.72	0.82	1.86	3.28	0.04	0.84	23.76	0.00	0.00		-6.57	-3.74	0.97	65.76	196.52	912.16	286.05	1188.81	576.68	951.99	350.11	1148.44	344.81
66.332	2	0.09	0.02	0.01	0.15	1.44	0.08	0.18	1.89	1.89	97.12	2.47	27.64	97.15	5.20	14.43	1.89	4.81	25.61	13.54	0.32	0.50	0.00	0.03	0.14	0.78	0.75	0.98	1.63	3.51	0.04	0.80	23.80	0.00	0.00		-8.92	-4.35	0.46	65.79	195.27	912.73	285.76	1181.07	565.91	948.29	349.16	1143.40	340.97
66.366	2	0.10	0.02	0.01	0.13	1.65	0.09	0.16	1.79	1.79	96.70	2.57	28.55	97.25	5.72	11.99	1.79	4.42	27.54	15.27	0.41	0.68	0.00	0.05	0.18	1.10	0.68	1.28	1.34	3.46	0.05	3.32	24.05	0.00	0.00		-7.85	-4.16	-0.09	65.37	196.97	910.57	281.55	1186.69	571.84	948.32	345.63	1145.17	338.58
66.399	2	0.12	0.03	0.01	0.13	2.37	0.10	0.15	1.73	1.70	95.25	2.65	31.21	97.18	6.17	10.15	1.70	4.57	33.69	20.45	0.45	0.91	0.00	0.05	0.20	1.32	0.65	1.73	1.23	3.32	0.04	4.83	24.25	0.00	0.00		-3.75	-4.30	0.40	67.00	190.00	911.98	281.46	1184.80	569.85	952.34	345.85	1142.23	339.37
66.433	2	0.13	0.03	0.01	0.12	2.47	0.10	0.15	2.45	1.64	95.07	2.68	31.14	96.35	6.97	8.86	1.60	5.07	34.22	21.85	0.68	1.36	0.00	0.08	0.21	1.64	0.65	2.45	0.92	2.85	0.04	3.22	24.32	0.00	0.00		-7.83	-5.63	0.75	65.58	195.68	913.51	280.24	1187.57	568.04	952.08	342.87	1147.71	338.08
66.466	2	0.15	0.03	0.01	0.13	1.99	0.10	0.14	3.28	2.00	96.02	2.23	29.19	97.68	6.83	8.60	1.37	4.92	32.68	24.74	0.65	1.33	0.00	0.11	0.27	2.00	0.71	3.28	0.75	2.52	0.04	7.03	23.14	0.00	0.00		-4.59	-3.31	-0.09	66.84	195.58	914.89	280.20	1186.50	566.60	951.11	344.48	1146.56	337.53
66.499	2	0.17	0.03	0.01	0.13	1.53	0.10	0.14	3.27	2.33	96.94	1.98	27.02	96.38	6.79	8.18	1.40	4.95	29.44	25.99	0.60	1.23	0.00	0.13	0.32	2.33	0.75	3.27	0.70	2.31	0.04	2.97	22.39	0.00	0.00		-4.14	-5.59	-0.75	66.62	199.66	916.12	278.57	1190.36	567.61	950.47	343.27	1150.04	337.25
66.533	2	0.21	0.04	0.01	0.13	0.87	0.11	0.13	3.40	3.80	98.26	1.39	21.85	98.35	7.80	7.29	1.51	4.15	23.74	31.48	0.74	1.41	0.00	0.19	0.43	3.80	0.83	3.40	0.47	1.71	0.05	4.02	20.17	0.00	0.00		-5.43	-1.55	-1.55	66.52	196.71	916.36	277.21	1190.18	565.30	950.97	342.16	1147.54	334.62
66.566	2	0.29	0.04	0.01	0.13	0.69	0.12	0.12	5.11	4.93	98.62	1.15	19.45	96.98	7.22	5.43	1.54	3.60	22.34	37.68	0.87	1.69	0.00	0.31	0.59	4.93	1.00	5.11	0.35	1.44	0.06	5.21	18.82	0.00	0.00		-4.09	-4.66	-1.23	66.93	200.57	918.41	277.52	1190.66	564.64	950.66	343.56	1151.00	333.95
66.599	2	0.29	0.04	0.01	0.13	0.62	0.12	0.12	3.57	5.51	98.76	1.12	19.04	98.35	7.44	5.60	1.36	4.18	20.74	37.35	0.68	1.59	0.00	0.33	0.64	5.51	0.97	3.57	0.34	1.51	0.05	4.53	18.65	0.00	0.00		-1.50	-1.57	1.04	68.13	198.44	916.81	278.29	1188.31	565.46	953.25	340.95	1151.69	339.34
66.633	2	0.31	0.05	0.01	0.14	0.60	0.12	0.12	3.79	7.12	98.81	0.95	18.45	95.56	7.12	5.28	1.32	4.68	22.34	37.35	0.60	1.53	0.00	0.47	0.78	8.03	1.00	3.79	0.26	1.27	0.05	3.54	17.46	0.00	0.00		-4.23	-6.65	0.53	66.91	196.55	918.47	277.63	1190.98	565.27	955.45	340.70	1151.96	336.56
66.666	2	0.28	0.05	0.01	0.14	0.67	0.13	0.12	3.93	7.68	98.67	0.92	19.19	95.88	7.68	4.95	1.19	4.63	24.80	34.75	0.39	1.11	0.00	0.48	1.01	8.49	0.99	3.93	0.27	1.26	0.05	3.01	17.22	0.00	0.00		-1.95	-6.26	0.96	67.82	194.87	919.50	277.55	1191.69	565.43	957.82	341.19	1152.65	337.52
66.699	2	0.28	0.05	0.01	0.14	0.68	0.14	0.12	3.54	7.92	98.64	0.82	19.24	96.10	7.92	4.67	1.06	4.36	26.68	34.90	0.27	0.72	0.00	0.52	1.38	9.84	1.03	3.54	0.24	1.16	0.05	2.70	16.45	0.00	0.00		-1.87	-5.98	1.09	67.85	194.08	919.72	276.85	1192.84	565.89	959.11	340.49	1153.16	337.15
[truncated: 25,621 more rows]
[truncated: 4 more columns]
