# Supplementary material for: Exploring emotion recognition in patients with mild cognitive impairment and Alzheimer’s dementia undergoing a rehabilitation program
Source: PLoS One. 2025 Apr 24;20(4):e0322213. doi: 10.1371/journal.pone.0322213 (PMC12021228; doi:10.1371/journal.pone.0322213)
Supplement: S3 Data — (ZIP) [file pone.0322213.s005.zip › raw data21-30/No29 Aerobic exercise.csv]

time stamp	face id	anger	contempt	disgust	fear	joy	sadness	surprise	sentimentality	confusion	neutral	engagement	valence	attention	inner brow raise	brow raise	brow furrow	eye widen	cheek raise	lid tighten	nose wrinkle	upper lip raise	dimpler	lip corner depressor	chin raise	lip pucker	lip stretch	lip press	mouth open	jaw drop	lip suck	eye closure	smile	smirk	blink	blink rate	pitch	yaw	roll	brightness	interocular distance	topleft_x	topleft_y	bottomright_x	bottomright_y	outer_right_eye_X	outer_right_eye_Y	outer_left_eye_X	outer_left_eye_Y
0.066	0	0.06	0.03	0.01	0.06	0.52	0.06	0.06	0.25	0.14	98.96	3.19	22.65	98.06	0.07	0.29	0.14	0.12	4.27	0.07	0.06	0.01	0	0	0.01	0.01	0.99	0.25	0.16	1.23	0.01	0	25.43	0	0		0.13	-2.38	-3.6	76.84	74.04	999.26	268.73	1107.87	383.61	1013.9	295.76	1087.84	291.91
0.1	0	0.05	0.02	0.01	0.05	0.9	0.05	0.06	0.23	0.07	98.2	5.95	27.73	98.34	0.06	0.41	0.07	0.17	6	0.12	0.04	0.01	0	0.01	0.01	0.01	1.23	0.23	0.09	0.59	0.01	0	29.49	0	0		-4.94	-1.58	-0.71	76.06	74.1	997.57	268.17	1104.8	381.67	1013.14	293.5	1087.17	290.28
0.133	0	0.05	0.02	0.01	0.05	0.75	0.05	0.06	0.22	0.06	98.5	4.89	26.07	98.39	0.08	0.84	0.06	0.29	5.3	0.09	0.04	0.01	0	0.01	0.01	0.01	0.74	0.22	0.12	0.86	0.01	0	28.2	0	0		-5.94	1.43	0.87	75.76	77.25	996.71	267.78	1105.66	382.43	1012.47	292.9	1089.69	291.08
0.166	0	0.05	0.03	0.01	0.06	0.6	0.05	0.06	0.2	0.04	98.8	3.88	24.05	98.48	0.07	1.02	0.04	0.52	4.25	0.05	0.04	0	0	0	0.01	0.01	0.58	0.2	0.08	0.75	0.01	0	26.7	0	0		-7.81	-1.15	-0.57	75.16	77.42	996.55	265.73	1108.04	383.42	1012.61	291.29	1089.99	288.56
0.2	0	0.06	0.03	0.01	0.06	0.45	0.06	0.06	0.2	0.03	99.09	2.74	21.45	98.31	0.06	1	0.03	0.91	3.71	0.03	0.04	0	0	0	0.01	0.01	0.52	0.2	0.06	0.57	0.01	0	24.45	0	0		-6.79	1.68	0.46	75.24	76.02	996.81	264.66	1108.77	383.18	1014.45	289.66	1090.46	288.35
0.233	0	0.06	0.03	0.01	0.06	0.44	0.06	0.06	0.19	0.02	99.12	2.78	21.22	98.53	0.05	1.12	0.02	1.06	2.93	0.03	0.05	0	0	0	0.01	0.01	0.44	0.19	0.05	0.51	0	0	24.54	0	0		-5.22	0.96	1.47	75.51	74.97	996.57	263.18	1109.23	382.62	1015.66	288.23	1090.62	287.6
0.266	0	0.06	0.03	0.01	0.06	0.47	0.06	0.06	0.17	0.02	99.06	3.12	21.92	98.68	0.05	1.23	0.02	1.09	2.72	0.02	0.05	0	0	0	0.01	0.01	0.38	0.17	0.05	0.51	0	0	25.28	0	0		-4.75	0.44	1.38	75.51	75.16	996.94	262.56	1109.93	382.8	1016.04	287	1091.2	287.5
0.3	0	0.05	0.02	0.01	0.06	0.59	0.05	0.06	0.15	0.02	98.82	4.16	24.08	98.62	0.05	1.25	0.02	0.82	3.14	0.03	0.05	0	0	0	0.01	0.01	0.35	0.15	0.04	0.52	0	0	27.15	0	0		-1.43	-0.67	0.64	76.09	75.87	996.9	261.51	1111.43	383.52	1015.97	286.86	1091.83	287.51
0.333	0	0.05	0.02	0.01	0.05	0.67	0.05	0.06	0.12	0.02	98.65	4.81	25.29	98.6	0.04	1.58	0.02	0.96	3.61	0.02	0.04	0	0	0	0.01	0.01	0.32	0.12	0.03	0.47	0	0	28.09	0	0		-0.47	0.73	0.9	76.19	76.69	996.33	261.06	1112.22	384.86	1015.83	286.85	1092.52	287.35
0.366	0	0.05	0.02	0.01	0.05	0.77	0.05	0.06	0.11	0.02	98.47	5.47	26.44	98.75	0.04	1.76	0.02	0.97	4.2	0.02	0.04	0	0	0	0.01	0.01	0.29	0.11	0.03	0.41	0	0	28.93	0	0		-0.05	-0.14	1.04	76.26	77.27	996.21	260.64	1112.95	385.48	1015.93	286.66	1093.2	287.12
0.4	0	0.05	0.02	0.01	0.05	0.98	0.05	0.06	0.12	0.02	98.05	7.44	28.73	98.75	0.03	1.35	0.02	0.69	4.48	0.02	0.03	0	0	0	0.01	0.01	0.33	0.12	0.03	0.38	0	0	30.98	0	0		2.52	-0.17	-0.24	76.85	78.6	997.23	260.18	1114.43	385.26	1015.73	287.2	1094.33	287.27
0.433	0	0.04	0.02	0.01	0.05	1.01	0.05	0.06	0.16	0.02	97.97	8.03	29.12	98.62	0.03	1.15	0.02	0.48	4.17	0.02	0.04	0	0	0	0.01	0.01	0.41	0.16	0.03	0.34	0	0	31.49	0	0		1.33	-0.67	-0.8	76.62	79.31	997.62	260.33	1115.06	385.38	1015.54	287.7	1094.84	286.92
0.467	0	0.04	0.02	0.01	0.05	1.16	0.04	0.06	0.22	0.02	97.68	9.38	30.35	98.58	0.04	1.02	0.02	0.3	4.45	0.02	0.06	0	0	0	0.01	0.02	0.43	0.22	0.03	0.34	0	0	32.55	0	0		-0.96	0.81	0.41	76.09	78.36	997.2	260.43	1115.08	386.09	1016.57	286.81	1094.93	287.07
0.5	0	0.04	0.01	0.01	0.04	1.57	0.04	0.06	0.16	0.02	96.86	13.35	33.22	97.66	0.03	0.81	0.02	0.23	5.02	0.03	0.06	0	0	0	0.01	0.02	0.42	0.16	0.04	0.33	0	0	35.03	0	0		-3.82	3.35	0.94	75.47	76.19	996.59	260.78	1113.56	385.21	1016.95	285.98	1093.13	287.21
0.533	0	0.04	0.01	0.01	0.04	2.07	0.04	0.06	0.14	0.02	95.86	18.01	35.81	98.46	0.03	0.67	0.02	0.19	5.6	0.03	0.07	0	0	0	0.01	0.02	0.45	0.14	0.04	0.32	0	0	37.24	0	0		-2.07	-1.21	0.48	75.88	77.63	997.69	260.37	1114.19	384.42	1016.75	286.33	1094.38	286.43
0.567	0	0.03	0.01	0.01	0.03	3.2	0.04	0.06	0.17	0.02	93.59	26.85	39.89	98.65	0.04	0.56	0.01	0.21	7.25	0.03	0.06	0	0	0	0.02	0.02	0.57	0.17	0.03	0.28	0	0	40.43	0	0		0.18	0.53	-0.53	76.19	77.99	996.85	259.62	1113.66	384.22	1015.31	286.63	1093.29	285.56
0.6	0	0.03	0.01	0.01	0.03	3.64	0.03	0.06	0.21	0.02	92.73	30.27	41.09	98.64	0.03	0.45	0.02	0.22	7.49	0.02	0.05	0	0	0	0.01	0.02	0.61	0.21	0.04	0.27	0	0	41.47	0	0		-2.27	0.58	-0.02	75.87	78.69	996.5	259.37	1113.33	383.73	1014.92	285.88	1093.6	285.01
0.633	0	0.03	0.01	0.01	0.03	4.33	0.03	0.06	0.3	0.03	91.34	36.25	42.81	98.08	0.04	0.43	0.01	0.22	7.39	0.02	0.04	0	0	0	0.01	0.03	0.58	0.3	0.04	0.26	0	0	43.15	0	0		-4.92	-2.32	-0.65	75.54	77.21	996.16	259.27	1112.22	382.65	1014.54	285.75	1091.73	283.58
0.667	0	0.03	0.01	0.01	0.03	5.25	0.03	0.06	0.32	0.04	89.5	44.66	44.82	96.19	0.05	0.55	0.01	0.28	6.67	0.01	0.03	0	0	0	0.01	0.04	0.42	0.32	0.04	0.23	0	0	45.33	0	0		-3.2	5.85	-0.43	75.96	74.91	994.14	257.97	1109.01	380.4	1013.34	284.59	1088.21	282.02
0.7	0	0.03	0.01	0.01	0.03	4.39	0.03	0.06	0.18	0.04	91.22	38.98	43.11	93.99	0.06	0.82	0.01	0.36	6.21	0.02	0.03	0	0	0	0.01	0.04	0.3	0.18	0.04	0.22	0	0	43.88	0	0		0.26	8.25	-0.54	77.02	74.03	991.38	255.76	1103.98	376.17	1009.86	282.43	1083.84	279.8
0.734	0	0.03	0.01	0	0.03	6.89	0.03	0.06	0.09	0.06	86.23	53.39	47.51	95.97	0.08	1.69	0.01	0.6	7.48	0.02	0.03	0	0	0	0.01	0.06	0.3	0.09	0.04	0.22	0	0	47.51	0	0		3.63	6.15	-4.47	78.14	75.95	992.19	256.74	1101.81	373.68	1006.03	285.99	1081.6	278.42
0.767	0	0.03	0.01	0.01	0.03	5.8	0.03	0.07	0.08	0.05	88.4	46.26	45.73	89.01	0.14	3.82	0.01	0.96	7.75	0.02	0.03	0	0	0	0.01	0.05	0.28	0.08	0.05	0.21	0	0	45.73	0	0		-0.58	11.54	-2.75	77.23	74.53	991.36	256.03	1100.07	371.75	1006.45	283.13	1080.79	277.88
0.8	0	0.03	0.01	0.01	0.04	4.33	0.03	0.08	0.06	0.04	91.33	34.75	42.76	92.87	0.2	8.17	0.01	1.57	8.22	0.02	0.03	0	0	0	0.01	0.04	0.25	0.06	0.05	0.21	0	0	42.75	0	0		1.1	9.16	-2.25	77.82	74.77	990.82	255.9	1099.12	371.41	1005.82	282.74	1080.46	278.38
0.834	0	0.03	0.01	0.01	0.06	4.9	0.03	0.12	0.07	0.03	90.2	33.32	43.62	90.8	0.25	15.14	0.01	2.42	11.27	0.03	0.02	0	0	0	0.01	0.03	0.21	0.07	0.07	0.2	0	0	42.35	0	0		-0.28	10.55	-1.86	77.54	72.6	989.25	255.22	1096.25	369.1	1004.99	281.71	1077.44	277.11
0.867	0	0.02	0	0.01	0.08	5.03	0.02	0.18	0.11	0.03	89.95	31.33	43.67	95.14	0.29	24.59	0.01	3.62	12.85	0.05	0.02	0	0	0.01	0.01	0.03	0.19	0.11	0.08	0.21	0	0	41.78	0	0		2.36	7.13	-2.4	78.29	73.9	989.66	255.4	1097	369.86	1004.58	282.83	1078.28	277.38
0.9	0	0.02	0	0.01	0.13	5.09	0.02	0.29	0.17	0.02	89.82	26.9	43.45	92.32	0.36	33.77	0.01	5.56	15.72	0.09	0.02	0	0	0.01	0.02	0.02	0.18	0.17	0.08	0.22	0	0	40.45	0	0		2.95	9.57	-1.73	78.54	74.01	989.01	255.64	1095.69	369.09	1003.94	283.2	1077.75	277.68
0.934	0	0.02	0	0.01	0.17	4.11	0.02	0.37	0.17	0.02	91.78	18.37	41.06	94.6	0.51	38.59	0.01	6.07	17.81	0.14	0.02	0	0	0.01	0.02	0.02	0.21	0.17	0.13	0.27	0	0	37.38	0	0		4.39	7.68	-1	79.21	73.06	989.15	255.67	1094.89	368.48	1004.46	282.55	1077.4	278.27
0.967	0	0.03	0.01	0.01	0.18	2.65	0.02	0.36	0.18	0.02	94.71	13.82	37.16	93.47	0.57	38.28	0.01	5.75	13.91	0.16	0.02	0	0	0.01	0.02	0.02	0.27	0.18	0.13	0.32	0	0.01	35.28	0	0		2.45	8.69	-0.69	78.81	73.5	989.51	256.52	1093.86	367.23	1004.09	283.01	1077.46	278.66
1	0	0.03	0.01	0.01	0.14	1.86	0.03	0.24	0.12	0.02	96.28	10.13	33.98	94.56	0.58	30.49	0.01	3.82	11.87	0.2	0.02	0	0	0.01	0.02	0.02	0.24	0.12	0.12	0.39	0	0.01	33.09	0	0		4.04	7.72	-1.08	79.28	72.55	989.26	257.02	1092.37	366.57	1003.51	283.79	1075.88	278.76
1.034	0	0.04	0.01	0.01	0.12	0.91	0.04	0.16	0.1	0.02	98.19	4.28	27.25	91.8	0.59	21.69	0.01	2.74	10.38	0.23	0.02	0	0	0.01	0.03	0.02	0.26	0.1	0.11	0.46	0	0	27.33	0	0		-2.01	9.92	-1.27	77.98	72.82	989.55	258.03	1091.79	365.66	1003.15	284.07	1075.77	278.65
1.067	0	0.04	0.02	0.01	0.1	0.95	0.04	0.13	0.09	0.01	98.1	4.05	27.49	93.01	0.75	18.08	0.01	1.81	11.92	0.34	0.02	0	0	0.01	0.03	0.01	0.29	0.09	0.12	0.54	0	0.01	26.97	0	0		-6.87	9.06	-0.35	77.07	73.47	989.44	258.38	1091.74	365.76	1003.19	282.58	1076.59	279.43
1.101	0	0.05	0.02	0.01	0.11	0.78	0.06	0.12	0.05	0.01	98.44	2.15	25.02	92.9	0.97	16.57	0.01	1.23	16.37	0.39	0.03	0	0	0.01	0.03	0.01	0.28	0.05	0.15	0.71	0	0.01	22.9	0	0		-5.12	9.14	0.25	77.33	73.81	988.85	257.73	1092.31	366.49	1003.34	282.28	1077.1	279.51
1.134	0	0.05	0.03	0.01	0.12	0.63	0.06	0.13	0.06	0.01	98.75	1.62	22.87	95.65	1.55	17.07	0.01	0.93	15.99	0.39	0.03	0	0	0.01	0.02	0.01	0.28	0.06	0.15	0.81	0	0.02	21.13	0	0		0.13	6.55	2.03	78.45	73.67	988.17	256.39	1093.24	366.76	1004.53	282.56	1078.13	279.42
1.167	0	0.05	0.03	0.01	0.12	0.45	0.06	0.12	0.04	0.01	99.09	1.35	20.15	95.36	1.74	15.62	0.01	0.59	12.66	0.37	0.03	0	0	0.01	0.02	0.01	0.31	0.04	0.16	0.82	0.01	0.02	19.94	0	0		1.5	6.88	2.77	78.51	75.74	989.56	257	1096.21	369.28	1006.1	282.83	1081.83	281.47
1.201	0	0.06	0.03	0.01	0.11	0.32	0.07	0.11	0.04	0.01	99.36	1.13	17.23	94.44	1.83	12.47	0.01	0.44	8.93	0.34	0.03	0.01	0	0.01	0.02	0.01	0.39	0.04	0.17	0.96	0.01	0.02	18.69	0	0		0.46	7.84	2.69	78.13	77.79	994.08	259.35	1101.81	372.31	1010.13	285.62	1087.9	283.89
1.234	0	0.06	0.04	0.01	0.1	0.28	0.07	0.09	0.07	0.01	99.44	1.12	16.2	97.16	1.73	9.14	0.01	0.33	6.67	0.42	0.05	0.01	0	0.01	0.02	0.01	0.46	0.07	0.17	0.94	0.01	0.01	18.61	0	0		-4.04	4.33	0.41	76.9	79.31	999.45	262.8	1109.52	378.43	1014.51	289.37	1093.76	286.1
1.267	0	0.06	0.04	0.01	0.09	0.25	0.07	0.08	0.08	0.01	99.5	1.06	15.41	97.62	1.3	6.62	0.01	0.22	5.51	0.49	0.08	0.02	0	0.01	0.01	0.01	0.73	0.08	0.19	1.06	0.01	0.07	18.26	0	0		-2.72	3.44	0.43	76.88	78.35	1005.43	266.13	1115.56	382.42	1020.99	292.27	1099.3	289.85
1.301	0	0.06	0.04	0.01	0.09	0.23	0.07	0.08	0.15	0.02	99.55	1.03	14.45	96.71	1.46	5.41	0.01	0.15	4.13	0.61	0.22	0.06	0	0.01	0.01	0.02	1.1	0.15	0.25	1.29	0.02	0.44	18.02	0	0		-9.86	5.1	1.35	75.8	75.91	1013.2	275.22	1120.43	387.45	1029.09	299.14	1104.99	297.94
1.334	0	0.07	0.05	0.01	0.08	0.21	0.07	0.07	0.29	0.02	99.58	0.98	13.62	97.8	1.34	2.8	0.02	0.1	3.31	0.46	0.52	0.12	0	0.01	0.01	0.02	1.58	0.29	0.23	1.18	0.02	0.36	17.68	0	0		-8.35	3.04	0.84	75.9	79.33	1018.71	278.54	1127.93	393.25	1033.54	302.8	1112.88	302.08
1.367	0	0.07	0.05	0.01	0.08	0.19	0.08	0.07	0.27	0.03	99.62	0.9	12.58	96.51	1.4	1.64	0.03	0.07	2.71	0.38	0.82	0.19	0	0.01	0.01	0.02	1.88	0.27	0.25	1.24	0.03	0.49	17.07	0	0		-13.95	5.4	0.55	75.98	78.63	1030.26	287	1135.46	396.19	1043.31	310.33	1121.92	308.68
1.401	0	0.07	0.05	0.01	0.08	0.18	0.08	0.06	0.2	0.04	99.65	0.85	12.14	98.45	1.03	0.87	0.04	0.03	2.45	0.36	0.79	0.14	0	0.01	0.01	0.03	1.92	0.2	0.29	1.46	0.04	0.04	16.66	0	0		-13.51	1.26	0.19	75.7	75.46	1033.34	285.26	1143.84	400.56	1050.4	310.53	1125.77	306.85
1.434	0	0.07	0.05	0.01	0.08	0.18	0.08	0.06	0.24	0.05	99.63	0.86	12.51	98.05	0.99	0.54	0.05	0.02	2.74	0.39	0.52	0.08	0	0.01	0.01	0.03	2.18	0.24	0.28	1.38	0.04	0.06	16.8	0	0		-9.01	2.41	-2.12	76.08	76.14	1038.71	284.71	1151.09	402.81	1055.12	312.2	1131	305.93
1.468	0	0.07	0.05	0.01	0.08	0.21	0.08	0.06	0.17	0.07	99.59	1	13.73	96.81	1.1	0.44	0.07	0.02	2.7	0.39	0.18	0.03	0	0.01	0.01	0.03	2.1	0.17	0.23	1.22	0.06	0.05	17.85	0	0		-9.76	4.93	-2.54	76.04	76.65	1043.37	283.14	1156.91	402.3	1059.89	311.1	1136.23	304.14
1.501	0	0.07	0.05	0.01	0.08	0.21	0.08	0.06	0.18	0.08	99.58	1.04	13.98	97.65	1.23	0.42	0.08	0.01	2.76	0.33	0.16	0.03	0	0.01	0.01	0.04	1.69	0.18	0.23	1.15	0.08	0.08	18.09	0	0		-11.72	3.36	-2.6	76.04	77.43	1048.32	282.51	1162.66	402.33	1064.77	310.23	1141.91	303.47
1.534	0	0.07	0.05	0.01	0.07	0.23	0.08	0.06	0.33	0.08	99.54	1.15	14.64	97.93	1.78	0.45	0.08	0.02	2.77	0.34	0.12	0.03	0	0.01	0.02	0.04	1.2	0.33	0.24	1.27	0.09	0.2	18.83	0	0		-9.2	2.73	-2.7	76	77.33	1051.05	281.94	1165.29	402.23	1067.42	309.69	1144.49	303.4
1.568	0	0.07	0.05	0.01	0.07	0.25	0.08	0.06	0.36	0.11	99.51	1.19	15.17	97.93	1.94	0.5	0.11	0.02	3.58	0.34	0.11	0.04	0	0.01	0.03	0.05	0.92	0.36	0.25	1.19	0.15	0.14	19.06	0	0		-8.47	2.71	-2.72	75.9	77.74	1053.34	282.3	1166.08	400.97	1068.73	309.9	1146.21	303.62
1.601	0	0.07	0.04	0.01	0.07	0.27	0.08	0.07	0.45	0.1	99.47	1.23	15.69	96.28	2.2	0.63	0.1	0.02	4.46	0.4	0.12	0.08	0	0.01	0.04	0.05	0.81	0.45	0.24	1.19	0.17	0.2	19.27	0	0		-6.09	5.73	-3.2	76	78.09	1054.71	282.8	1166.87	401.06	1069.33	310.3	1147.23	304.73
1.634	0	0.07	0.05	0.01	0.08	0.25	0.08	0.06	0.6	0.13	99.5	1.14	15.14	95.64	1.87	0.68	0.13	0.02	4.46	0.4	0.15	0.1	0	0.02	0.05	0.07	0.91	0.6	0.23	1.18	0.25	0.09	18.74	0	0		-1.96	6.56	-3.1	76.59	77.37	1055.75	283.26	1166.3	400.37	1070.06	311.49	1147.15	304.86
1.668	0	0.07	0.04	0.01	0.07	0.27	0.08	0.06	0.64	0.19	99.47	1.28	15.71	95.62	2	0.6	0.19	0.02	3.89	0.45	0.18	0.09	0	0.02	0.07	0.07	1	0.64	0.19	1.13	0.38	0.15	19.59	0	0		-0.59	6.59	-3.94	76.75	73.74	1056.08	285.2	1164.31	400.36	1070.71	313.08	1144.12	306.15
1.701	0	0.07	0.05	0.01	0.08	0.24	0.08	0.06	0.76	0.2	99.52	1.13	14.6	97.11	1.97	0.58	0.2	0.03	3.7	0.57	0.23	0.08	0	0.03	0.08	0.06	0.96	0.76	0.17	1.1	0.4	0.65	18.67	0	0		-4.24	4.43	-5.45	76.42	72.1	1054.71	286.29	1161.02	398.5	1068.44	313.82	1140.14	306.22
1.735	0	0.07	0.05	0.01	0.08	0.23	0.08	0.06	0.77	0.27	99.55	1.02	14	96.18	1.88	0.55	0.27	0.03	4.12	0.76	0.35	0.09	0	0.05	0.1	0.06	1.11	0.77	0.14	1.05	0.46	0.84	18.01	0	0		-2.99	5.88	-5.52	76.71	74.12	1053.36	289	1157.76	399.11	1065.12	317.31	1138.61	307.74
1.768	0	0.07	0.05	0.01	0.08	0.2	0.08	0.06	0.66	0.27	99.61	0.86	12.72	96.77	1.87	0.6	0.27	0.03	4.18	0.85	0.32	0.1	0	0.07	0.15	0.05	1.38	0.66	0.11	0.99	0.55	0.91	16.76	0	0		-6.71	5	-6.42	76.44	74.53	1048.86	290.45	1153.01	398.92	1059.68	318.36	1133.68	309.45
1.801	0	0.07	0.06	0.01	0.08	0.2	0.08	0.06	0.58	0.26	99.6	0.84	12.88	95.54	1.79	0.57	0.26	0.03	4.86	0.94	0.31	0.09	0	0.07	0.18	0.05	1.67	0.56	0.11	1.01	0.58	0.26	16.59	0	0		-4.39	6.68	-6.73	76.76	73.5	1043.61	291.76	1147.46	400.49	1054.75	320.1	1127.6	310.4
1.835	0	0.07	0.05	0.01	0.08	0.23	0.08	0.06	0.69	0.21	99.53	1.08	14.48	92.52	1.83	0.58	0.21	0.03	3.96	1.06	0.29	0.09	0	0.09	0.15	0.06	1.43	0.24	0.09	1.12	0.69	0.12	18.37	0	0		-6.65	9.43	-4.29	76.42	72.33	1034.97	292.76	1138.18	401.24	1047.65	318.77	1119.68	312.15
1.868	0	0.07	0.05	0.01	0.08	0.23	0.08	0.06	0.66	0.16	99.55	1.09	14.41	89.66	1.55	0.53	0.16	0.04	3.33	1.13	0.24	0.05	0	0.08	0.11	0.07	1.29	0.11	0.09	1.13	0.66	0.13	18.43	0	0		-11.2	11.2	-3.9	75.98	70.02	1030.08	292.08	1132.42	399.52	1043.79	316.84	1113.52	310.53
1.901	0	0.07	0.05	0.01	0.08	0.19	0.08	0.06	0.56	0.16	99.63	0.91	12.67	87	1.68	0.52	0.16	0.04	2.41	1.2	0.27	0.03	0	0.07	0.07	0.08	1.22	0.05	0.1	1.11	0.56	0.08	17.16	0	0		-7.97	12.5	-1.64	76.34	70.32	1019.72	289.5	1122.76	398.35	1034.77	313.37	1105.01	309.98
1.935	0	0.08	0.06	0.01	0.08	0.14	0.08	0.06	0.61	0.15	99.71	0.68	10.15	94.94	1.69	0.56	0.15	0.04	1.6	0.97	0.39	0.05	0	0.07	0.05	0.08	1.33	0.04	0.12	1.1	0.61	0.07	15.15	0	0		0.9	7.34	-0.47	78.64	73.71	1012.96	281.97	1113.69	388.84	1025.69	306.39	1099.37	304
1.968	0	0.08	0.06	0.01	0.09	0.13	0.09	0.06	0.51	0.15	99.74	0.64	9.45	95.21	1.82	0.59	0.15	0.05	1.24	0.6	0.39	0.04	0	0.06	0.04	0.1	1.55	0.03	0.13	0.95	0.51	0.25	14.65	0	0		-5.86	7.05	-0.01	77.59	70.15	1006.59	278.24	1105.92	383.17	1020.68	300.89	1090.81	299.33
2.001	0	0.08	0.07	0.02	0.09	0.11	0.09	0.06	0.46	0.15	99.78	0.51	7.71	97.91	1.62	0.71	0.15	0.07	1.13	0.46	0.45	0.06	0	0.06	0.02	0.13	1.26	0.04	0.16	0.98	0.46	0.17	13.04	0	0		8.63	2.77	-0.18	81.12	72.36	998.82	269.41	1098.26	375.61	1011.72	294.98	1084.02	291.91
2.035	0	0.09	0.08	0.02	0.1	0.09	0.09	0.06	0.35	0.18	99.81	0.39	5.76	90.66	1.62	0.91	0.14	0.09	1.3	0.43	0.42	0.05	0	0.06	0.02	0.18	0.87	0.05	0.15	0.91	0.35	0.12	11.12	0	0		-7.64	10.64	0.99	77.2	69.34	990.61	266.91	1090.58	371.44	1006.03	290.64	1075.3	287.51
2.068	0	0.09	0.08	0.02	0.1	0.09	0.1	0.06	0.29	0.2	99.8	0.38	5.95	90.47	1.55	1.1	0.13	0.11	1.95	0.42	0.28	0.04	0	0.06	0.01	0.2	0.56	0.05	0.15	1.08	0.29	0.06	10.95	0	0		-5.44	10.75	-0.52	77.68	68.71	984.38	264.6	1083.16	368.6	998.73	288.32	1067.35	284.74
2.102	0	0.09	0.09	0.02	0.1	0.1	0.1	0.06	0.19	0.23	99.8	0.33	6.24	90.02	1.15	1.12	0.13	0.15	4.87	0.35	0.17	0.03	0	0.05	0.01	0.23	0.56	0.04	0.12	1.12	0.19	0.1	9.93	0	0		-3.56	11	0.42	78.23	68.38	978.42	262.83	1076.42	366.14	993.03	286.18	1061.36	283.6
2.135	0	0.09	0.09	0.02	0.1	0.1	0.1	0.06	0.14	0.22	99.8	0.33	6.5	89.29	1.14	1.26	0.11	0.17	5.46	0.33	0.15	0.03	0	0.05	0.01	0.22	0.56	0.06	0.1	1.18	0.14	0.09	9.92	0	0		3.37	11.4	-0.23	79.88	69.35	973.74	262.07	1071.25	365.63	987.29	286.51	1056.56	283.32
2.168	0	0.09	0.09	0.02	0.1	0.12	0.1	0.07	0.14	0.21	99.77	0.34	7.81	89.59	1.14	1.39	0.09	0.18	7.56	0.3	0.11	0.03	0	0.07	0.01	0.21	0.52	0.1	0.08	1.23	0.14	0.14	10.31	0	0		2.89	11.24	-0.76	79.87	69.08	969.99	262.46	1066.6	365.11	982.93	286.66	1051.93	283.29
2.202	0	0.09	0.09	0.02	0.1	0.12	0.1	0.07	0.13	0.3	99.76	0.34	8.07	90.5	1.25	1.53	0.07	0.19	8.25	0.41	0.1	0.02	0	0.06	0.02	0.3	0.49	0.13	0.09	1.37	0.11	0.15	10.29	0	0		2.7	10.73	-0.91	79.99	69.81	966.84	262.34	1062.57	363.54	978.92	287.1	1048.58	282.59
2.235	0	0.09	0.09	0.02	0.1	0.12	0.1	0.07	0.16	0.31	99.76	0.35	8.18	91.55	1.16	1.31	0.06	0.18	7.97	0.68	0.1	0.02	0	0.06	0.02	0.31	0.37	0.16	0.08	1.41	0.11	0.27	10.5	0	0		-1.69	10.09	-0.76	79.07	69.58	963.62	262.85	1057.27	361.45	974.81	286.03	1044.31	282.6
2.268	0	0.09	0.09	0.02	0.1	0.12	0.1	0.07	0.1	0.38	99.76	0.35	8.2	93.38	1.28	0.89	0.05	0.14	8.24	0.9	0.1	0.01	0	0.05	0.03	0.38	0.29	0.1	0.08	1.66	0.09	0.23	10.41	0	0		-3.05	8.76	-1.16	78.92	70.17	961.89	263.25	1053.78	359.74	971.67	285.95	1041.76	282.45
2.302	0	0.09	0.09	0.02	0.1	0.12	0.11	0.06	0.06	0.49	99.75	0.33	8.25	94.55	1.2	0.59	0.05	0.1	9.74	1.22	0.12	0.01	0	0.03	0.03	0.49	0.32	0.05	0.08	1.77	0.06	0.39	9.83	0	0		-4.99	7.73	-1.8	78.55	71.5	959.44	263.18	1050.2	357.96	967.63	285.91	1039	281.7
2.335	0	0.09	0.09	0.02	0.1	0.14	0.11	0.06	0.05	0.44	99.72	0.33	9	91.16	1.17	0.47	0.05	0.08	11.49	1.38	0.21	0.02	0	0.03	0.03	0.44	0.31	0.02	0.08	1.92	0.05	1.08	9.86	0	0		-6.32	10.34	-1.85	78.14	70.9	957.9	263.82	1047.22	356.82	965.68	286.24	1036.44	281.72
2.368	0	0.1	0.1	0.02	0.1	0.1	0.11	0.06	0.05	0.42	99.78	0.33	6.56	92.03	1.2	0.3	0.05	0.04	8.51	1.51	0.32	0.03	0	0.03	0.03	0.42	0.37	0.01	0.08	1.98	0.04	10.17	8.8	0	0		0.11	9.77	-2.6	79.79	72.29	956.99	265.58	1044.09	355.98	962.63	289.94	1034.55	282.76
2.402	0	0.1	0.11	0.02	0.1	0.08	0.11	0.06	0.06	0.41	99.78	0.33	3.79	94.4	1.24	0.22	0.06	0.02	6.33	1.99	0.58	0.07	0	0.03	0.03	0.41	0.37	0.02	0.07	1.99	0.04	13.88	7.17	0	0		-6.3	7.88	-3.47	78.61	72.13	956.72	269.51	1043.05	357.36	961.85	295.63	1033.06	284.17
2.435	0	0.11	0.12	0.02	0.11	0.07	0.11	0.06	0.07	0.35	99.77	0.33	2.55	94.23	1.05	0.16	0.07	0.01	4.92	3.33	0.99	0.23	0	0.04	0.03	0.35	0.37	0.01	0.07	1.78	0.04	8.8	6.7	0	0		-2.56	8.03	-4.07	78.86	73.06	956.86	270.98	1042.19	357.72	960.79	298.21	1032.68	285.22
2.469	0	0.12	0.12	0.02	0.1	0.07	0.11	0.06	0.09	0.29	99.76	0.33	2.4	94.26	0.9	0.15	0.09	0.01	5.21	5.43	1.64	1.62	0	0.06	0.03	0.29	0.35	0.01	0.05	2.28	0.04	6.37	6.69	0	0		-3.8	8.01	-4.26	78.38	73.34	956.62	270.92	1041.99	357.29	960.41	298.67	1032.4	284.64
2.502	0	0.12	0.12	0.02	0.1	0.07	0.11	0.06	0.09	0.23	99.75	0.33	2.86	94.65	0.77	0.19	0.09	0.01	5.61	5.78	1.27	1.73	0	0.09	0.04	0.23	0.35	0.01	0.04	2.19	0.04	1.08	6.8	0	0		-6.96	7.63	-3.81	77.75	73.85	956.91	270.33	1043.52	357.76	961.24	297.74	1033.85	284.28
2.535	0	0.13	0.11	0.02	0.1	0.09	0.11	0.06	0.1	0.17	99.74	0.33	4.65	97.48	0.73	0.25	0.1	0	8.68	6.86	1.28	1.77	0	0.1	0.06	0.17	0.45	0	0.04	1.84	0.04	1.04	7.27	0	0		-14.33	3.72	-3.59	76.21	73.91	958.78	270.34	1047.32	359.85	963.95	296.08	1036.97	284.67
2.569	0	0.12	0.11	0.02	0.1	0.1	0.11	0.06	0.16	0.16	99.76	0.33	5.73	96.25	0.87	0.35	0.1	0	9.89	5.36	0.76	0.62	0	0.16	0.1	0.08	0.47	0	0.04	1.49	0.05	0.02	7.65	0	0		-5.98	5.78	-2.54	77.14	75.23	957.79	268.39	1049.72	362.4	964.48	295.18	1039	284.88
2.602	0	0.11	0.1	0.02	0.1	0.11	0.11	0.06	0.17	0.17	99.77	0.33	6.75	94.81	1.11	0.49	0.08	0	10.71	4.22	0.47	0.22	0	0.17	0.15	0.05	0.65	0	0.05	1.56	0.05	0	8.22	0	0		-2.39	7.48	-1.71	77.42	75.16	956.22	266.91	1049.9	363.15	964.27	294.13	1038.81	284.52
2.635	0	0.11	0.1	0.02	0.1	0.12	0.11	0.06	0.24	0.19	99.77	0.33	7.15	95.16	1.35	0.9	0.07	0.01	11.49	3.34	0.28	0.07	0	0.19	0.24	0.03	0.7	0	0.05	1.36	0.05	0	8.27	0	0		-2.93	7.1	-2.7	77.23	75.85	957.26	266.65	1052.05	364.18	964.98	294.43	1040.1	283.87
2.669	0	0.1	0.1	0.02	0.11	0.1	0.11	0.07	0.24	0.13	99.77	0.33	6.34	97.06	1.5	1.41	0.07	0.01	10.2	2.78	0.18	0.04	0	0.13	0.24	0.02	0.75	0	0.08	1.17	0.05	0.01	8	0	0		-5.04	4.52	-3.4	76.69	76.64	958.34	266.61	1053.78	364.83	965.55	294.43	1041.42	283.5
2.702	0	0.1	0.09	0.02	0.11	0.13	0.11	0.07	0.24	0.13	99.75	0.33	7.92	93.98	1.89	2.31	0.06	0.01	12.2	1.82	0.15	0.03	0	0.13	0.24	0.01	0.8	0.01	0.07	1.22	0.05	0	8.75	0	0		-5.13	8.26	-2.57	76.54	76.01	957.94	265.76	1053.4	363.85	965.97	293.17	1041.3	283.01
2.736	0	0.09	0.09	0.02	0.12	0.12	0.12	0.07	0.21	0.11	99.75	0.33	7.63	96.84	2.31	3.27	0.06	0.02	12.39	0.83	0.13	0.01	0	0.11	0.21	0.01	0.86	0.01	0.09	1.12	0.04	0	8.46	0	0		-2.66	4.88	-2.2	77.08	77.48	958.41	265.5	1055.86	365.99	966.83	293.66	1043.67	283.68
2.769	0	0.09	0.09	0.02	0.12	0.15	0.11	0.08	0.19	0.11	99.71	0.33	8.99	95.89	2.94	3.78	0.05	0.03	13.35	0.6	0.13	0.01	0	0.11	0.19	0	1.09	0.01	0.1	1.06	0.04	0	9.48	0	0		-5.46	6.26	-2	76.43	75.87	959.34	265.92	1055.87	365.29	968.24	293.08	1043.54	283.78
2.802	0	0.08	0.08	0.02	0.12	0.16	0.11	0.08	0.15	0.11	99.68	0.33	9.72	96.08	3.02	4.51	0.04	0.04	13.48	0.4	0.12	0.02	0	0.11	0.15	0	1.1	0.01	0.1	1.09	0.04	0	10.12	0	0		-4	6.01	-2.15	76.98	76.6	961.25	266.41	1056.94	365.02	969.24	293.49	1045.3	284.36
2.836	0	0.08	0.07	0.02	0.11	0.17	0.1	0.08	0.13	0.13	99.66	0.39	10.41	96.09	2.67	4.47	0.04	0.05	12.29	0.4	0.12	0.02	0	0.13	0.12	0	1.34	0.01	0.11	0.92	0.05	0	11.17	0	0		-4.43	6	-1.95	76.82	77.42	962.6	266.63	1058.54	365.41	970.38	293.58	1047.3	284.79
2.869	0	0.08	0.07	0.02	0.1	0.2	0.1	0.07	0.17	0.17	99.59	0.48	12.22	95.64	2.28	3.77	0.04	0.04	12.82	0.45	0.14	0.03	0	0.17	0.11	0	1.46	0.01	0.09	0.85	0.05	0.01	12.61	0	0		-1.5	6.56	-0.97	77.41	77.16	964.26	267.18	1059.87	365.91	972.52	293.71	1049.33	286.35
2.902	0	0.08	0.07	0.02	0.1	0.16	0.1	0.07	0.17	0.17	99.68	0.44	10.22	96.65	2.14	3.14	0.04	0.04	9.59	0.49	0.17	0.04	0	0.17	0.1	0	1.45	0.01	0.1	0.74	0.05	0.04	12	0	0		-3.4	5.19	-1.09	77.28	77.07	966.91	269.51	1062.09	367.81	974.89	295.34	1051.66	288.56
2.936	0	0.07	0.06	0.01	0.09	0.19	0.09	0.07	0.18	0.18	99.62	0.64	12.32	96.9	1.99	2.91	0.02	0.03	7.78	0.5	0.18	0.07	0	0.18	0.1	0	1.57	0.01	0.11	0.68	0.04	0.46	14.68	0	0		-5.71	4.79	-1.69	77	77.29	969.74	271.96	1063.3	368.43	976.44	297.09	1053.43	290.35
2.969	0	0.08	0.07	0.02	0.1	0.15	0.09	0.07	0.18	0.18	99.7	0.54	10.24	95.45	1.75	2.35	0.02	0.02	5.85	0.56	0.22	0.11	0	0.18	0.09	0	1.65	0.01	0.11	0.63	0.05	0.58	13.45	0	0		-2.34	6.78	-0.91	77.42	75.17	970.05	273.46	1065.62	372.5	979.33	299.32	1054.2	292.65
3.002	0	0.08	0.07	0.02	0.1	0.12	0.09	0.07	0.16	0.16	99.75	0.46	8.54	94.99	1.48	1.79	0.02	0.02	4.3	0.72	0.24	0.15	0	0.16	0.09	0	1.46	0.01	0.1	0.64	0.05	1.58	12.42	0	0		-2.93	7.28	-1.11	77.36	76.85	971.63	275.4	1065.41	372.13	979.04	301.02	1055.59	294.23
3.036	0	0.09	0.08	0.02	0.1	0.1	0.09	0.06	0.13	0.13	99.79	0.38	7.05	96.19	1.16	1.51	0.01	0.01	3.85	0.69	0.24	0.26	0	0.13	0.09	0	1.23	0.01	0.1	0.68	0.05	1.38	11.11	0	0		-3.66	5.86	-1.35	77.12	75.16	972.62	276.94	1067.05	374.91	981.05	302.06	1055.95	295.84
3.069	0	0.09	0.08	0.02	0.1	0.1	0.1	0.06	0.13	0.13	99.8	0.36	6.79	93.42	0.95	1.19	0.02	0.01	4.35	0.77	0.28	0.54	0	0.13	0.07	0	1.43	0.02	0.1	0.74	0.05	1.67	10.64	0	0		-4.73	8.74	-1.83	76.7	76.22	973.34	278.09	1066.25	374.3	980.19	302.59	1056.17	296.61
3.103	0	0.09	0.09	0.02	0.1	0.1	0.1	0.06	0.11	0.11	99.8	0.33	6.18	90.8	0.81	0.87	0.02	0.01	5.44	0.89	0.36	1.66	0	0.11	0.06	0	1.67	0.02	0.08	0.74	0.05	1.63	9.62	0	0		-2.59	10.55	-1.62	76.63	75.02	972.62	278.4	1065.75	375.11	980.34	303.14	1055.13	297.17
3.136	0	0.1	0.09	0.02	0.1	0.1	0.1	0.06	0.11	0.11	99.8	0.33	6.12	93.15	0.61	0.65	0.03	0.01	5.99	0.88	0.54	2.22	0	0.11	0.05	0	1.78	0.02	0.1	0.88	0.07	3.26	9.38	0	0		-2.69	8.95	-2.85	76.76	72.34	972.46	280.73	1064.01	376.07	980.15	305.61	1052.12	298.32
3.169	0	0.1	0.1	0.02	0.1	0.1	0.1	0.06	0.1	0.1	99.8	0.33	5.87	94.01	0.47	0.49	0.04	0	6.99	0.95	0.8	2.97	0	0.1	0.05	0	1.68	0.02	0.11	1.01	0.07	4.05	8.82	0	0		-15.3	8.24	-2.12	75.95	76.81	972.39	283.56	1062.56	375.49	977.37	306.15	1053.98	300.59
3.203	0	0.1	0.11	0.02	0.1	0.08	0.11	0.06	0.1	0.1	99.77	0.33	3.56	92.68	0.35	0.38	0.07	0	6.45	0.88	1.09	1.75	0	0.1	0.05	0	1.55	0.02	0.12	0.96	0.07	4.27	6.97	0	0		-16.28	9.31	-1.98	76	77.29	969.26	285.23	1060.8	378	974.71	307.22	1051.92	303.79
3.236	0	0.1	0.12	0.02	0.11	0.07	0.11	0.06	0.09	0.09	99.76	0.33	2.58	93.82	0.3	0.35	0.08	0	5.46	0.75	1.17	0.91	0	0.09	0.05	0.01	1.43	0.01	0.13	0.89	0.06	1.17	6.46	0	0		-11.96	8.4	-2.3	76.31	76.52	965.36	285.73	1058.35	380.92	971.74	308.69	1048.15	304.51
3.269	0	0.11	0.12	0.02	0.11	0.06	0.11	0.06	0.1	0.1	99.75	0.33	1.79	93.96	0.24	0.39	0.1	0	4.81	0.77	1.05	0.47	0	0.1	0.06	0.01	1.51	0.01	0.13	0.92	0.07	0.63	5.93	0	0		-11.22	8.28	-2.3	76.43	73.28	960.03	287.03	1051.35	380.67	967.26	309.11	1040.47	306.08
3.303	0	0.11	0.13	0.02	0.11	0.05	0.11	0.06	0.15	0.15	99.73	0.33	0.7	96.06	0.24	0.41	0.15	0	4.87	0.95	1.02	0.2	0	0.1	0.05	0.01	1.53	0.01	0.14	0.85	0.06	0.16	4.89	0	0		-12.07	6.03	-1.88	76.63	73.55	957.04	288.45	1048.66	382.32	964.48	310.15	1038	307.91
3.336	0	0.11	0.13	0.02	0.11	0.06	0.11	0.06	0.15	0.15	99.74	0.33	1.03	95.97	0.27	0.46	0.15	0	4.7	0.96	0.74	0.12	0	0.09	0.05	0.01	1.14	0.01	0.14	0.82	0.05	0.11	5.16	0	0		-13.19	6.15	-0.37	76.5	72.17	949.25	289.39	1040.12	382.87	957.86	309.67	1030.03	309.19
3.369	0	0.11	0.13	0.02	0.11	0.05	0.12	0.06	0.19	0.19	99.73	0.33	0.66	95.33	0.3	0.5	0.19	0	4.96	0.96	0.67	0.09	0	0.07	0.04	0.01	0.87	0.01	0.16	0.84	0.04	0.21	4.69	0	0		-14.82	6.91	-0.27	76.56	74.1	943.4	290.23	1034.51	383.44	951.21	310.43	1025.32	310.17
3.403	0	0.11	0.14	0.02	0.12	0.05	0.12	0.06	0.24	0.24	99.72	0.33	0	96.39	0.37	0.6	0.24	0	4.64	1.09	0.59	0.06	0	0.05	0.04	0.02	0.87	0.01	0.17	1	0.03	1.02	4.12	0	0		-16.8	5.57	0.53	76.22	72.56	931.86	292.76	1023.39	386.38	941.11	311.85	1013.66	313.34
3.436	0	0.11	0.14	0.02	0.12	0.05	0.12	0.06	0.23	0.23	99.72	0.33	0	95.86	0.43	0.67	0.23	0	4.06	1.29	0.49	0.06	0	0.04	0.03	0.02	0.82	0.01	0.18	1.03	0.03	2.08	4.05	0	0		-11.55	6.28	0.6	77.3	79.2	925.48	292.08	1018.71	387.53	932.29	312.93	1011.48	313.44
3.47	0	0.12	0.14	0.02	0.12	0.05	0.12	0.06	0.3	0.3	99.73	0.33	0.37	97.72	0.57	0.72	0.3	0	5.38	2.4	0.82	0.27	0	0.04	0.04	0.02	0.7	0.03	0.24	1.5	0.03	9.56	4.41	0	0		-9.09	3.22	1.41	77.8	71.79	914.79	294.98	1004.73	387.97	924.1	314.18	995.86	316.38
3.503	0	0.12	0.13	0.02	0.11	0.06	0.12	0.06	0.31	0.31	99.74	0.33	1.3	93.88	0.65	0.73	0.31	0.01	6.24	4.05	1.03	0.42	0	0.03	0.04	0.02	0.65	0.03	0.29	1.62	0.02	3.94	5.05	0	0		-21.06	8.35	0.03	76.84	75.37	907.02	297.23	996.76	386.98	913.75	315.18	989.01	319.26
3.536	0	0.12	0.12	0.02	0.11	0.07	0.12	0.06	0.3	0.3	99.75	0.33	2.27	95.23	0.91	0.83	0.3	0.01	7.47	4.26	1.33	0.91	0	0.04	0.03	0.01	0.61	0.03	0.31	1.76	0.02	0.2	5.64	0	0		-16.72	7.03	5.02	77.16	72.24	892.68	297.76	981.01	388.21	903.17	313.65	975.1	320.28
3.57
3.603
3.636
3.67
3.703
3.737
3.77
3.803
3.837
3.87
3.903
3.937
3.97
4.003
4.037
4.07
4.104
4.137
4.17
4.204
4.237
4.27
4.304
4.337
4.37
4.404
4.437
4.471
4.504
4.537
4.571
4.604
4.637
4.671
4.704
4.738
4.771
4.804
4.838
4.871
4.904
4.938
4.971
5.004
5.038
5.071
5.105
5.138
5.171
5.205
5.238
5.271
5.305
5.338
5.371
5.405
5.438
5.472
5.505
5.538
5.572	0	0.01	0	0	0.01	61.53	0.01	0.13	5.75	0.99	13.47	98.87	72.61	95.91	0.87	0	0.99	0.06	8.61	0.08	4.73	0.2	0	0	0.28	0.06	1.01	5.75	0.67	18.73	0.48	0.09	74.46	0	0		7.31	6.22	-2.9	76.24	76.7	930.52	268.05	1078.89	429.97	964.08	302.88	1040.76	301.08
5.605	0	0.01	0	0	0.01	82.16	0.01	0.07	6.13	0.36	0	99.71	83.94	74.94	0.78	0.01	0.36	0.04	10.38	0.05	1.88	0.12	0	0	0.17	0.07	1.63	6.13	0.38	3.07	0.23	0.16	83.03	0	0		-4.49	-16.52	3.43	76.37	79.76	936.64	268.92	1075.56	416.03	967.62	302.05	1047.25	297.58
5.638	0	0.01	0	0	0.01	89.32	0.01	0.06	2.89	0.29	0	99.87	90.67	87.97	0.4	0.02	0.29	0.03	11.15	0.06	1.09	0.13	0	0	0.08	0.08	2.06	2.89	0.53	1.12	0.1	0.17	87.99	0	0		-4.18	-12.05	-0.33	76.32	81.98	945.51	270.83	1077.67	412.21	969.58	300.85	1051.52	298.18
5.672	0	0.01	0	0	0.01	90.43	0.01	0.06	1.52	0.26	0	99.9	92.34	88.56	0.36	0.03	0.26	0.03	10.63	0.05	0.78	0.14	0	0	0.04	0.1	2.31	1.52	0.85	0.72	0.09	0.71	89.34	0	0		-7.23	-11.77	0.78	76.46	82.53	952.5	271.09	1081.38	407.54	975.38	300.51	1057.85	297.51
5.705	0	0.01	0	0	0.01	86.77	0.01	0.06	1.1	0.23	0	99.84	89.31	95.4	0.26	0.03	0.23	0.02	9.38	0.05	0.4	0.12	0	0	0.04	0.2	2.73	1.1	0.76	0.58	0.11	0.13	86.71	0	0		-1.89	-6.84	-1.36	77.03	81.17	963.66	270.04	1089.43	404.4	984.41	300.28	1065.45	295.77
5.739	0	0.01	0	0	0.01	81.05	0.01	0.06	0.7	0.24	0	99.79	85.85	93.39	0.24	0.04	0.21	0.03	5.27	0.04	0.34	0.07	0	0	0.03	0.32	2.54	0.7	0.7	0.43	0.11	0.22	84.97	0	0		-1.9	-8.76	-2.2	77.05	80.78	971.61	271.12	1095.96	404.09	991.3	301.2	1071.94	296.3
5.772	0	0.01	0	0	0.01	76.72	0.01	0.06	0.75	0.2	0	99.7	83.45	92.23	0.2	0.05	0.18	0.03	4.77	0.04	0.34	0.07	0	0	0.03	0.3	2.84	0.75	0.54	0.3	0.08	0.26	82.89	0	0		-3.49	-9.63	-3.79	77.29	78.97	983.85	271.37	1105.31	400.55	1002.11	301.45	1080.84	295.31
5.805	0	0.01	0	0	0.01	68.92	0.01	0.06	1.26	0.19	6.08	99.53	79.73	94.77	0.18	0.05	0.19	0.03	3.47	0.03	0.34	0.04	0	0	0.04	0.34	2.55	1.26	0.49	0.21	0.07	1.1	80	0	0		-1.54	-7.52	-5.56	77.7	79.52	994.87	272.91	1112.93	398.09	1010.2	304.23	1089.24	295.44
5.839	0	0.01	0	0	0.01	59.27	0.01	0.06	1.24	0.17	15.73	99.18	75.75	96.65	0.17	0.1	0.22	0.04	2.85	0.03	0.43	0.03	0	0.01	0.04	0.37	2.87	1.24	0.61	0.13	0.07	3.23	76.54	0	0		-1.51	-5.18	-7.18	78.1	78.95	1007.81	274.04	1124.34	397.11	1021.87	306.19	1100.1	295.51
5.872	0	0.01	0	0	0.01	51.56	0.01	0.06	1.8	0.15	23.44	98.74	72.69	97.89	0.15	0.14	0.22	0.04	2.71	0.04	0.41	0.02	0	0.01	0.04	0.32	2.82	1.8	0.43	0.1	0.06	0.9	73.81	0	0		-2	-2.81	-8.75	78.47	81.17	1022.42	274.04	1138.35	395.71	1034.59	309.48	1113.97	292.5
5.905	0	0.01	0	0	0.01	53.53	0.01	0.06	1.95	0.14	21.47	98.84	73.37	96.76	0.14	0.18	0.22	0.06	3.06	0.05	0.42	0.01	0	0.01	0.05	0.22	2.3	1.95	0.34	0.09	0.05	0.36	74.34	0	0		-4.9	-5.01	-9.11	77.44	78.97	1029.79	274.34	1146.27	396.8	1043.13	308.68	1120.49	292.81
5.939	0	0.01	0	0	0.01	48.64	0.01	0.06	1.56	0.14	26.36	98.47	71.61	98.09	0.14	0.2	0.19	0.07	3.09	0.05	0.4	0.01	0	0.01	0.06	0.17	1.61	1.56	0.28	0.07	0.04	0.1	72.57	0	0		-5.37	-2.32	-8.73	77.4	79.36	1040.96	273.75	1157.38	395.89	1054.31	307.92	1132.1	292.17
5.972	0	0.01	0	0	0.01	47.27	0.01	0.06	1.94	0.12	27.73	98.29	71.03	97.98	0.16	0.25	0.18	0.09	3.51	0.05	0.23	0	0	0	0.06	0.12	1.16	1.94	0.24	0.07	0.03	0.08	71.87	0	0		-3.17	-2.6	-8.46	77.62	78.64	1051.73	272.74	1168.95	396.21	1066.02	307.14	1143.15	291.79
6.005	0	0.01	0	0	0.01	46.2	0.01	0.06	1.73	0.11	28.8	98.09	70.61	97.33	0.17	0.34	0.17	0.1	4.11	0.06	0.23	0	0	0	0.07	0.11	0.91	1.73	0.22	0.07	0.03	0.06	71.18	0	0		-3.14	-4.01	-6.58	77.62	81.54	1061.92	272.6	1179.37	396.46	1075.56	305.85	1156.06	292.84
6.039	0	0.01	0	0	0.01	45.17	0.01	0.06	1.92	0.1	29.83	97.86	70.08	95.69	0.17	0.4	0.16	0.11	4.78	0.07	0.28	0	0	0	0.07	0.1	0.6	1.92	0.21	0.07	0.03	0.03	70.47	0	0		-1.67	-6.51	-6.79	77.6	81.31	1071.32	272.4	1189.63	397.69	1085.24	305.41	1165.68	293.55
6.072	0	0.01	0	0	0.01	46.98	0.01	0.06	3.04	0.09	28.02	97.81	70.34	93.15	0.18	0.5	0.15	0.12	6.4	0.09	0.31	0	0	0	0.06	0.09	0.48	3.04	0.2	0.08	0.02	0.01	70.3	0	0		-0.62	-8.95	-5.49	77.32	80.43	1077.29	274.06	1195.1	399.38	1092.11	306.23	1171.87	295.81
6.106	0	0.01	0	0	0.01	43.77	0.01	0.06	5.31	0.09	31.23	96.74	68.22	96.74	0.14	0.39	0.13	0.12	9.11	0.1	0.58	0	0	0	0.05	0.09	0.42	5.31	0.17	0.05	0.02	0.03	67.76	0	0		0.07	-5.05	-6.5	77.92	82.61	1087.63	273.95	1206.26	399.84	1101.22	307.4	1182.92	295.23
6.139	0	0.02	0	0	0.02	36.09	0.02	0.06	6.48	0.09	38.91	94.63	64.9	94.73	0.11	0.31	0.12	0.11	9.83	0.11	0.5	0.01	0	0	0.05	0.09	0.31	6.48	0.15	0.07	0.02	0.01	64.52	0	0		0.93	-7.56	-5.56	77.55	80.83	1090.71	274.23	1210.49	401.93	1106.24	306.73	1186.46	296.87
6.172	0	0.02	0	0	0.02	36.42	0.02	0.06	13.81	0.1	38.58	94.45	63.48	94.63	0.11	0.28	0.11	0.09	10.51	0.1	0.32	0.01	0	0.01	0.06	0.1	0.34	13.81	0.16	0.08	0.02	0.02	64.3	0	0		1.34	-7.66	-5.57	77.68	81.41	1095.46	273.67	1217.15	403.34	1111.72	307.47	1192.35	296.19
6.206	0	0.03	0	0	0.02	23.85	0.02	0.06	26.99	0.09	52.3	88.05	55.06	94.46	0.08	0.25	0.1	0.08	10.12	0.1	0.21	0.01	0	0.01	0.08	0.08	0.47	26.99	0.12	0.09	0.02	0.02	59.09	0	0		0.38	-7.82	-5.25	77.54	81.34	1098.88	273.61	1220.17	402.91	1115.1	306.55	1195.79	296.29
6.239	0	0.03	0	0	0.02	20.05	0.02	0.06	36.42	0.1	59.9	85.21	51.1	95.8	0.06	0.19	0.1	0.06	9.21	0.12	0.12	0.01	0	0.01	0.1	0.08	0.53	36.42	0.12	0.11	0.02	0.01	57.56	0	0		-0.95	-6.37	-4.88	77.49	81.96	1100.97	273.31	1222.38	402.47	1117.14	305.78	1198.52	296.03
6.272	0	0.04	0	0	0.02	14.86	0.02	0.06	37.29	0.08	70.28	80.06	47.72	96.7	0.05	0.14	0.08	0.05	7.25	0.11	0.08	0.01	0	0.01	0.11	0.07	0.52	37.29	0.14	0.14	0.02	0.03	55.32	0	0		-3.9	-5.11	-5.69	77.21	82.4	1102.15	274.02	1223.7	401.94	1117.55	305.6	1199.56	297.62
6.306	0	0.03	0	0	0.02	14.62	0.02	0.06	24.25	0.07	70.76	81.76	50.5	97.18	0.04	0.14	0.07	0.05	5.56	0.08	0.08	0	0	0.01	0.12	0.06	0.58	24.25	0.18	0.21	0.02	0.06	56	0	0		-3.17	-4.3	-7.32	77.22	80.9	1102.75	274.07	1225.16	402.4	1118.4	306.33	1198.89	298.15
6.339	0	0.02	0	0	0.02	15.42	0.02	0.06	16.11	0.06	69.16	83.34	52.85	98.13	0.04	0.15	0.06	0.05	5.32	0.06	0.07	0	0	0.01	0.14	0.06	0.74	16.11	0.22	0.24	0.02	0.12	56.68	0	0		-0.23	-2.19	-7.67	77.38	81.66	1100.16	272.73	1223.88	402.61	1115.84	305.81	1197.1	297.68
6.372	0	0.02	0	0	0.02	18.65	0.02	0.06	11.16	0.05	62.69	86.86	56.01	98.41	0.04	0.18	0.05	0.05	5.95	0.06	0.07	0	0	0.01	0.14	0.07	0.74	11.16	0.21	0.35	0.03	0.03	58.42	0	0		2.61	-1.38	-9.16	77.89	79.82	1097.41	272.15	1220.77	402.46	1113.23	306.79	1192.31	295.9
6.406	0	0.02	0	0	0.02	16.35	0.02	0.06	11.54	0.05	67.3	83.48	54.36	98.79	0.05	0.22	0.04	0.05	6.43	0.05	0.09	0	0	0.01	0.14	0.1	1.04	11.54	0.26	0.58	0.04	0.04	56.75	0	0		0.24	0	-8.58	77.82	78.52	1094.08	273.76	1215.62	402.05	1110.07	307.08	1187.93	296.93
6.439	0	0.02	0	0	0.02	13.62	0.02	0.06	12.26	0.05	72.77	78.76	52.16	98.4	0.05	0.28	0.04	0.05	6.42	0.06	0.12	0.01	0	0.01	0.13	0.11	1.13	12.26	0.25	0.59	0.04	0.03	54.82	0	0		-1.53	-1.41	-7.89	78.03	77.36	1090.43	275.32	1210.28	401.89	1106.61	307.52	1183.38	298.03
6.473	0	0.02	0	0	0.02	9.38	0.02	0.06	6.53	0.06	81.23	70.15	49.53	97.73	0.06	0.36	0.04	0.05	4.6	0.05	0.26	0.01	0	0.01	0.13	0.14	0.93	6.53	0.3	0.99	0.05	0.04	51.98	0	0		1.39	-3.19	-3.51	78.55	78.22	1079.87	276.31	1198.05	402.26	1097.12	305.88	1175.2	301.04
6.506	0	0.03	0.01	0	0.03	6.24	0.03	0.06	5.06	0.08	87.53	56.84	45.71	98.4	0.08	0.53	0.04	0.06	3.89	0.05	0.28	0.01	0	0.02	0.12	0.14	0.87	5.06	0.29	1.11	0.05	0.07	48.38	0	0		-0.57	-1.42	-4.66	78.42	76.96	1071.97	278.04	1188.55	401.83	1088.49	307.65	1165.2	301.58
6.539	0	0.03	0.01	0.01	0.03	4.51	0.03	0.06	3.35	0.11	90.97	46.61	42.88	98.06	0.11	0.66	0.04	0.09	2.9	0.07	0.4	0.01	0	0.02	0.14	0.14	1.01	3.35	0.25	0.97	0.04	0.56	45.82	0	0		0.47	-2.39	-1.73	78.77	76.97	1060.79	278.31	1175.5	400.3	1077.98	305.55	1154.92	303.57
6.573	0	0.03	0.01	0.01	0.03	2.55	0.03	0.06	2.48	0.16	94.9	28.24	37.5	98.37	0.18	0.68	0.04	0.09	2.24	0.09	0.43	0	0	0.02	0.15	0.16	1.19	2.48	0.24	0.99	0.04	3.05	40.86	0	0		-2.02	-1.49	-2.01	78	75.07	1047.82	277.08	1160.62	396.82	1064.9	303.68	1139.94	301.27
6.606	0	0.04	0.01	0.01	0.04	1.89	0.04	0.06	1.74	0.16	96.21	20.92	34.76	97.1	0.24	0.61	0.05	0.09	1.75	0.13	0.56	0	0	0.02	0.14	0.16	0.95	1.74	0.24	0.87	0.03	1.01	38.39	0	0		-1.29	-4.44	-0.97	78.14	78.47	1036.19	272.74	1148.56	391.91	1051.86	299.29	1130.31	297.2
6.639	0	0.04	0.01	0.01	0.04	1.38	0.04	0.06	1.36	0.17	97.24	14.56	31.8	97.51	0.35	0.63	0.05	0.11	1.43	0.11	0.55	0	0	0.02	0.11	0.17	0.95	1.36	0.29	0.84	0.03	0.34	35.66	0	0		3.68	-3.66	2.52	79.26	77.72	1023.36	266.57	1134.52	385.23	1040.91	291.83	1118.62	293.01
6.673	0	0.04	0.02	0.01	0.05	0.98	0.04	0.06	0.48	0.15	98.05	9.35	28.74	92.48	0.46	0.62	0.05	0.13	1.43	0.09	0.38	0	0	0.02	0.05	0.15	0.68	0.48	0.29	0.59	0.02	0.11	32.53	0	0		4.8	-9.45	5	79.43	77.6	1011.31	261.19	1121.54	378.6	1029.97	284.76	1107.43	289.34
6.706	0	0.04	0.02	0.01	0.05	0.88	0.05	0.06	0.18	0.13	98.24	8.2	27.84	97.86	0.57	0.6	0.04	0.17	1.31	0.06	0.24	0.01	0	0.01	0.03	0.13	0.5	0.18	0.31	0.52	0.01	0.05	31.64	0	0		4.83	-2.88	4.24	79.68	78.22	1000.11	257.05	1110.09	374.43	1017.95	280.2	1095.99	285.47
6.74	0	0.05	0.02	0.01	0.05	0.68	0.05	0.06	0.06	0.1	98.64	5.83	25.54	98.76	0.53	0.66	0.04	0.27	1.31	0.05	0.07	0	0	0.01	0.02	0.1	0.4	0.06	0.34	0.45	0.01	0.03	29.36	0	0		5.53	0.13	4.4	80.01	78.08	989.4	253.59	1099.56	371.16	1007.55	276.59	1085.4	282.65
6.773	0	0.05	0.03	0.01	0.06	0.49	0.05	0.06	0.05	0.08	99.02	3.75	22.38	98.7	0.59	0.77	0.04	0.38	1.04	0.04	0.05	0	0	0.01	0.01	0.08	0.3	0.05	0.3	0.36	0	0.02	26.48	0	0		3.16	0.36	1.34	79.41	76.69	979.34	252.02	1091.77	371.15	997.45	276.18	1073.99	280.81
6.806	0	0.05	0.03	0.01	0.06	0.44	0.06	0.06	0.05	0.06	99.11	3.34	21.48	98.61	0.65	0.94	0.03	0.42	0.8	0.03	0.02	0	0	0.01	0.01	0.06	0.2	0.05	0.3	0.33	0	0.01	25.73	0	0		6.07	-0.7	2.4	80.18	76.66	970.04	250.77	1081.87	370.41	988.44	275.33	1065.01	278.97
6.84	0	0.06	0.04	0.01	0.07	0.24	0.07	0.06	0.07	0.04	99.52	1.4	15.63	98.51	0.6	1.27	0.04	0.51	0.77	0.02	0.01	0	0	0.01	0	0.04	0.11	0.07	0.2	0.26	0	0.01	20.21	0	0		7.44	1.05	1.68	80.52	75.99	961.44	249.1	1073.77	369.37	980.01	274.13	1055.92	277.63
6.873	0	0.07	0.05	0.01	0.08	0.17	0.07	0.06	0.06	0.04	99.65	0.94	12.62	98.38	0.59	1.7	0.04	0.61	0.77	0.02	0.01	0	0	0.01	0	0.02	0.08	0.06	0.19	0.24	0	0.01	17.37	0	0		8.91	1.46	0.18	81.07	76.97	954.23	247.29	1066.38	367.11	971.32	273.34	1048.26	275.55
6.906	0	0.07	0.05	0.01	0.08	0.16	0.07	0.07	0.1	0.04	99.68	0.83	11.78	98.09	0.62	2.38	0.04	0.82	0.95	0.02	0.01	0	0	0.02	0	0.02	0.05	0.1	0.21	0.26	0	0	16.52	0	0		9.01	2.3	-0.69	81.07	75.91	947.12	245.73	1059.37	365.71	964.29	272.25	1040.19	273.58
6.94	0	0.08	0.06	0.02	0.09	0.12	0.08	0.07	0.15	0.04	99.76	0.58	9.19	97.66	0.6	3.04	0.04	0.89	1.13	0.01	0.01	0	0	0.02	0.01	0.01	0.03	0.15	0.24	0.22	0	0	14	0	0		7.69	3.34	-1.36	80.59	76.22	940.49	244.26	1053.07	364.26	957.27	271.06	1033.49	271.77
6.973	0	0.08	0.06	0.02	0.1	0.11	0.08	0.07	0.18	0.03	99.77	0.52	8.42	98.52	0.67	4.38	0.03	1.03	1.17	0.01	0.02	0	0	0.02	0.01	0.01	0.02	0.18	0.27	0.25	0	0	13.28	0	0		6.08	1	-3.84	80.18	74.45	936.4	243.61	1049.06	362.65	952.7	270.98	1027.14	270.85
7.006	0	0.08	0.07	0.02	0.11	0.1	0.08	0.08	0.27	0.03	99.78	0.44	7.05	97.51	0.98	5.7	0.03	1.14	1.1	0.01	0.02	0	0	0.02	0.01	0.01	0.02	0.27	0.33	0.25	0	0	12.09	0	0		9.27	3.67	-4.06	80.87	74.05	931.51	243.06	1044.04	362.96	947.86	271.44	1021.89	269.62
7.04	0	0.08	0.07	0.02	0.12	0.08	0.09	0.08	0.47	0.02	99.75	0.36	5.23	98.49	1.22	6.6	0.02	1.22	0.91	0.01	0.02	0	0	0.02	0.01	0.01	0.01	0.47	0.44	0.25	0	0	10.54	0	0		9.17	1.1	-6.9	80.78	72.72	928.9	243.08	1041.52	362.23	944.41	272.76	1017.04	269.09
7.073	0	0.08	0.08	0.02	0.14	0.07	0.09	0.09	0.63	0.02	99.71	0.33	3.71	97.99	1.46	9.51	0.02	1.46	0.77	0.01	0.02	0	0	0.02	0.02	0	0.01	0.63	0.44	0.25	0	0	9.24	0	0		10.82	2.56	-5.58	81.46	72.23	927.28	244.69	1037.47	361.91	942.6	273.53	1014.76	270.42
7.107	0	0.09	0.08	0.02	0.16	0.06	0.09	0.1	1.91	0.03	99.68	0.33	1.82	97.27	1.47	11.19	0.02	1.6	0.71	0.01	0.03	0	0	0.03	0.02	0	0.01	1.91	0.6	0.29	0	0	7.74	0	0		11.73	4.13	-6.49	82.02	72.23	926.91	246.03	1035.66	361.73	941.07	275.63	1013.13	270.62
7.14	0	0.09	0.08	0.02	0.18	0.05	0.09	0.11	2.35	0.03	99.64	0.33	0.68	97.82	1.56	13.04	0.01	1.78	0.9	0.01	0.03	0	0	0.03	0.03	0	0.01	2.35	0.6	0.34	0	0	6.7	0	0		8.71	2.98	-6.19	81.01	74.11	925.57	246.27	1034.69	362.3	939.1	276.2	1012.91	269.55
7.173	0	0.09	0.08	0.02	0.19	0.06	0.09	0.12	1.82	0.03	99.62	0.33	1.06	98.48	1.44	14.99	0.01	1.91	1.45	0.01	0.03	0	0	0.03	0.03	0	0.01	1.82	0.66	0.38	0	0	6.71	0	0		8.19	1.13	-6.28	80.69	75.04	924.71	246.2	1034.28	362.41	937.88	276.32	1012.62	269.62
7.207	0	0.09	0.08	0.02	0.23	0.05	0.08	0.15	1.23	0.03	99.53	0.33	0.27	98.57	1.35	19.01	0.01	2.61	2.03	0.01	0.03	0	0	0.04	0.02	0	0	1.23	0.76	0.57	0	0	5.59	0	0		4.98	-0.85	-5.21	79.96	75.94	924.47	247.03	1033.71	362.64	937.55	276.22	1013.25	270.23
7.24	0	0.08	0.07	0.02	0.25	0.05	0.08	0.16	0.71	0.02	99.51	0.36	1.07	98.68	1.2	20.45	0.01	2.95	3.05	0.01	0.02	0	0	0.03	0.02	0	0	0.71	0.84	0.71	0	0	5.8	0	0		6.8	0.43	-3.66	80.28	76.28	924.52	247.55	1033.46	363.58	938.15	276.08	1014.28	271.29
7.273	0	0.09	0.08	0.02	0.24	0.06	0.08	0.15	0.23	0.01	99.52	0.35	1.51	97.97	0.8	19.65	0.01	3.13	3.53	0.01	0.01	0	0	0.02	0.01	0	0	0.23	1.03	0.83	0	0	5.83	0	0		5.84	2.63	-1.48	80.08	77.61	924.25	247.8	1033.01	363.4	938.34	274.51	1015.94	273.07
7.307	0	0.09	0.08	0.02	0.22	0.06	0.08	0.14	0.19	0.01	99.55	0.33	1.39	97.95	0.54	17.84	0.01	2.87	3.65	0.01	0.01	0	0	0.02	0.01	0	0.01	0.19	1.13	1.19	0	0.01	5.62	0	0		4.01	2.67	-1.13	79.6	76.36	925.34	248.37	1032.45	362.47	939.46	274.6	1015.79	272.36
7.34	0	0.09	0.09	0.02	0.19	0.06	0.09	0.12	0.24	0.01	99.63	0.33	2.35	97.91	0.47	13.43	0.01	2.53	4.57	0.01	0.01	0	0	0.01	0.01	0	0.01	0.24	1.1	1.3	0	0.01	6.15	0	0		3.81	2.76	-1.03	79.58	76.67	926.29	249.94	1031.78	362.2	939.51	275.95	1016.14	273.42
7.373	0	0.09	0.09	0.02	0.17	0.07	0.09	0.11	0.28	0.01	99.66	0.33	2.95	98.55	0.41	11.59	0.01	2.39	5.26	0.01	0.01	0	0	0.01	0	0	0.02	0.28	1.11	1.5	0	0.01	6.43	0	0		3.48	0.9	-1.12	79.61	77.37	927.38	250.45	1031.69	361.28	939.58	276.54	1016.89	273.34
7.407	0	0.1	0.09	0.02	0.17	0.07	0.09	0.11	0.62	0.01	99.66	0.33	3.08	98.08	0.34	11.21	0	2.33	5.55	0.01	0.02	0	0	0.01	0	0	0.02	0.62	1.03	1.67	0	0.01	6.49	0	0		3.84	2.33	-0.38	79.65	77.48	927.69	250.67	1031.68	361.17	940.13	276.44	1017.56	273.84
7.44	0	0.09	0.09	0.02	0.16	0.08	0.09	0.1	1.04	0.01	99.68	0.33	4.03	98.62	0.31	10.26	0	2.04	6.8	0.01	0.02	0	0	0.01	0	0	0.03	1.04	0.98	1.76	0	0.01	6.97	0	0		6.37	0.66	-1.17	80.27	75.94	928.3	250.43	1032.83	361.91	941.35	277.51	1017.17	273.17
7.474	0	0.09	0.09	0.02	0.14	0.09	0.09	0.09	1.52	0	99.71	0.33	4.98	98.51	0.3	8.7	0	1.54	6.96	0.01	0.02	0	0	0	0.01	0	0.04	1.52	0.92	2.05	0	0.01	7.89	0	0		5.22	1.06	-0.15	79.98	77.1	929.26	250.5	1034.24	362.02	942.52	277.2	1019.55	273.78
7.507	0	0.09	0.08	0.02	0.14	0.1	0.09	0.09	1.39	0	99.73	0.33	6.53	98.14	0.3	8.86	0	1.25	7.55	0.01	0.02	0	0	0	0.01	0	0.05	1.39	0.84	2.02	0	0.01	9.09	0	0		4.89	2.16	0.18	79.78	77.27	930.01	250.63	1035.72	362.88	943.76	277.28	1020.96	274.23
7.54	0	0.08	0.07	0.02	0.13	0.12	0.09	0.09	1.21	0	99.74	0.33	8.13	97.84	0.37	8.67	0	0.94	8.79	0.01	0.01	0	0	0	0.01	0	0.07	1.21	0.84	1.8	0	0.01	10.09	0	0		5.46	2.94	-0.16	79.8	77.19	931.81	250.7	1038.66	364.27	945.99	278.05	1023.08	274.24
7.574	0	0.07	0.05	0.02	0.12	0.19	0.08	0.1	0.89	0	99.63	0.56	12.16	98.37	0.43	10.02	0	0.85	9.11	0	0.01	0	0	0	0.01	0	0.08	0.89	0.91	2.2	0	0.01	13.71	0	0		8.33	1.5	0.32	80.52	76.97	933.74	251.81	1040.28	365.74	948.11	278.59	1025.05	276.31
7.607	0	0.07	0.05	0.02	0.12	0.21	0.07	0.1	0.83	0	99.58	0.65	13.36	97.25	0.43	10.81	0	0.84	9.26	0	0.01	0	0	0	0.01	0	0.09	0.83	0.87	1.9	0	0	14.77	0	0		5.96	4.17	1.19	79.74	77.69	934.98	251.35	1043.18	366.2	950.38	278.6	1028.03	275.99
7.64	0	0.06	0.04	0.01	0.11	0.26	0.07	0.1	0.63	0	99.49	0.91	15.42	97.01	0.42	10.49	0	0.74	7.92	0	0.01	0	0	0	0.01	0	0.09	0.63	0.79	1.67	0	0.01	17.21	0	0		4.16	4.6	1.72	78.88	74.92	936.78	252.21	1044.77	367.31	953.75	277.99	1028.66	277.1
7.674	0	0.06	0.03	0.01	0.09	0.39	0.06	0.09	0.44	0	99.21	1.66	19.58	97.04	0.41	8.91	0	0.71	7.51	0.01	0.02	0	0	0	0.01	0	0.1	0.44	0.68	1.49	0	0	21.26	0	0		2.4	4.55	1.9	78.63	76.35	941.22	254.62	1049.63	369.14	957.81	281.37	1034.12	278.97
7.707	0	0.06	0.03	0.01	0.09	0.38	0.06	0.09	0.27	0	99.24	1.74	19.44	97.24	0.46	8	0	0.67	6.36	0.01	0.02	0	0	0	0.01	0	0.16	0.27	0.64	1.26	0	0.01	21.56	0	0		5.81	4.19	0.15	79.67	75.73	946.1	258.13	1052.06	371.08	960.75	284.66	1036.43	281.88
7.741	0	0.05	0.03	0.01	0.08	0.47	0.06	0.08	0.25	0	99.07	2.43	21.4	96.89	0.56	6.47	0	0.59	5.74	0.01	0.02	0	0	0	0.01	0	0.28	0.25	0.44	0.82	0	0.03	23.68	0	0		4.51	4.81	-1.7	79.49	80.79	950.48	262.15	1056.6	374.09	961.61	290.87	1042.14	284.3
7.774	0	0.05	0.03	0.01	0.07	0.55	0.06	0.07	0.32	0	98.9	2.75	22.82	95.66	0.6	4.32	0	0.46	7.15	0.02	0.03	0	0	0	0.01	0	0.54	0.32	0.35	0.69	0	0.03	24.48	0	0		2.35	6.53	-1.54	78.85	79.73	953.19	265.44	1058.64	376.81	964.61	292.81	1044.17	287.65
7.807	0	0.06	0.03	0.01	0.07	0.46	0.06	0.07	0.37	0	99.07	2.17	21.15	96.21	0.66	3.59	0	0.38	7.1	0.03	0.04	0	0	0	0.01	0	1	0.37	0.35	0.67	0	0.04	22.96	0	0		3.83	5.83	-2.58	79.34	77.6	954.7	269.72	1057.61	378.57	965.31	296.59	1042.76	291.69
7.841	0	0.06	0.03	0.01	0.07	0.53	0.06	0.06	0.77	0.01	98.94	2.43	22.22	96.75	0.67	2.05	0.01	0.24	8.03	0.07	0.1	0.01	0	0.01	0.02	0	2.11	0.77	0.29	0.44	0.01	0.03	23.7	0	0		1.45	5.04	-1.84	78.93	78.84	955.41	272.54	1055.42	377.65	964.34	298.36	1043.06	293.96
7.874	0	0.06	0.03	0.01	0.07	0.66	0.07	0.06	0.47	0.01	98.67	2.35	23.86	95.24	0.69	1.4	0.01	0.16	12.4	0.18	0.19	0.02	0	0.01	0.02	0	3.28	0.47	0.24	0.44	0.01	0.03	23.48	0	0		-0.17	7.01	-1.78	78.61	77.86	955.86	273.71	1053.93	376.27	964.37	298.62	1042.15	295.03
7.907	0	0.06	0.03	0.01	0.07	0.75	0.07	0.06	0.29	0.01	98.5	2.39	24.8	94.63	0.73	1.13	0.01	0.11	14.43	0.34	0.31	0.04	0	0.01	0.03	0	4.84	0.29	0.23	0.47	0.01	0.03	23.58	0	0		-3.19	7.66	-1.91	78.14	76.49	954.01	275.4	1051.11	376.53	962.67	299.57	1039.09	296.34
7.941	0	0.06	0.03	0.01	0.07	1.21	0.07	0.06	0.22	0.01	97.58	2.78	28.46	93.37	0.9	1	0.01	0.06	20.99	0.6	0.58	0.05	0	0.01	0.07	0	6.57	0.22	0.22	0.41	0.01	0.09	24.55	0	0		-7.13	8.78	-0.83	77.36	75.25	951.07	276.98	1047.09	376.85	960.46	299.58	1035.69	297.76
7.974	0	0.06	0.03	0.01	0.07	1.64	0.08	0.06	0.11	0.02	96.73	2.54	30.55	92.74	1.06	0.8	0.01	0.03	27.55	0.85	0.72	0.04	0	0.02	0.11	0.01	5.8	0.08	0.21	0.46	0.01	0.13	23.97	0	0		-8.77	9.26	-0.21	77.35	73.75	947.32	278.01	1042.59	377.06	957.46	299.6	1031.2	298.94
8.007	0	0.06	0.04	0.01	0.07	1.08	0.08	0.06	0.17	0.02	97.83	1.83	26.92	93.37	1.15	0.76	0.01	0.02	24.28	1.38	0.75	0.04	0	0.02	0.17	0.01	5.08	0.05	0.2	0.41	0.01	0.04	21.89	0	0		-9.2	8.77	-1.6	77.73	75.82	944.91	279.22	1039.38	376.54	952.78	301.79	1028.57	299.53
8.041	0	0.07	0.05	0.01	0.08	0.64	0.09	0.06	0.2	0.03	98.72	1.13	22.15	95.12	1.41	0.88	0.02	0.01	21.2	1.83	0.75	0.03	0	0.03	0.2	0.01	3.98	0.04	0.17	0.42	0.02	0.06	18.68	0	0		-10.83	7.15	-2.09	77.77	73.71	940.89	280.46	1034.44	376.59	949.1	302.65	1022.78	300.43
8.074	0	0.07	0.05	0.01	0.08	0.45	0.09	0.06	0.19	0.03	99.11	0.99	19.16	96.08	1.72	0.78	0.02	0.01	16.66	2.72	0.77	0.03	0	0.03	0.19	0.01	2.71	0.03	0.18	0.45	0.01	0.12	17.74	0	0		-10.42	6.01	0.09	77.76	70.4	934.22	282.44	1026.43	378.29	944.66	302.88	1015.06	302.62
8.108	0	0.08	0.06	0.01	0.09	0.24	0.09	0.07	0.15	0.03	99.53	0.7	13.72	95.75	2.45	1.09	0.03	0.01	10.33	3.43	0.79	0.06	0	0.03	0.15	0.01	1.58	0.02	0.16	0.55	0.02	0.05	15.29	0	0		-6.86	6.43	0.39	78.32	68.79	927.16	283.58	1018.36	379.07	938.08	304.04	1006.87	303.83
8.141	0	0.08	0.06	0.02	0.09	0.22	0.09	0.07	0.12	0.04	99.56	0.64	12.88	94.34	2.58	1.18	0.04	0.01	10.2	3.12	0.96	0.11	0	0.04	0.12	0.01	1.11	0.02	0.15	0.75	0.03	0.02	14.64	0	0		-10.69	7.93	-0.87	78.24	72.8	924.08	284.9	1014.62	377.93	931.95	305.67	1004.74	305.04
8.174	0	0.09	0.07	0.02	0.09	0.16	0.1	0.07	0.1	0.05	99.67	0.54	10.34	95.1	2.86	1.27	0.05	0.01	7.28	3.36	1.11	0.38	0	0.04	0.1	0.01	0.96	0.03	0.14	0.84	0.03	0.04	13.53	0	0		-15.6	7.17	-1.33	77.77	74.31	914.62	289.07	1002.65	377.91	920.18	309.23	994.49	308.72
8.208	0	0.09	0.08	0.02	0.1	0.11	0.1	0.07	0.08	0.08	99.78	0.38	6.64	93.57	2.69	1.23	0.08	0.01	4.86	3.32	1.05	0.99	0	0.06	0.08	0.01	0.84	0.05	0.12	1.21	0.06	0.09	10.96	0	0		-11.83	8.61	-0.32	78.53	75.8	909.07	292.41	996.42	381.08	914.13	312.51	989.93	312.55
8.241	0	0.1	0.09	0.02	0.11	0.09	0.1	0.07	0.09	0.09	99.79	0.33	4.4	96.02	2.83	1.42	0.09	0.01	3.73	3.82	1.64	4.39	0	0.07	0.07	0.01	0.71	0.06	0.11	1.25	0.06	0.08	9.58	0	0		-11.96	6.08	-0.11	78.68	74.32	899.43	295.4	984.68	381.28	904.31	314.29	978.59	316.51
8.274	0	0.13	0.1	0.05	0.11	0.07	0.11	0.07	0.12	0.12	99.73	0.33	2.1	97.55	2.4	1.39	0.12	0.01	3.1	4.63	2.71	16.22	0	0.09	0.06	0.01	0.61	0.11	0.12	1.55	0.07	1.45	8.03	0	0		-17.18	3.58	1.85	78.19	75.46	890.55	300.99	973.98	384.42	895.14	317.34	970.37	323.24
8.308	0	0.19	0.11	0.16	0.1	0.06	0.1	0.07	0.16	0.16	99.62	0.33	0	93.93	2.16	1.03	0.16	0.01	3.61	5.6	5.84	37.24	0	0.14	0.06	0.01	0.46	0.07	0.1	1.82	0.06	1.46	6.81	0	0		-12.53	8.3	2.91	79.03	74.2	881.76	303.76	963.38	385.85	886.72	320.46	960.74	325.44
8.341	0	0.25	0.12	0.56	0.1	0.06	0.1	0.07	0.19	0.19	98.89	0.33	0	94.21	1.84	0.76	0.19	0.01	4.66	5.07	8.46	59.32	0	0.14	0.07	0.01	0.35	0.03	0.09	1.83	0.06	1.82	6.48	0	0		-17.11	8.05	3.85	78.33	74.39	872.71	303.78	954.53	385.61	878.19	320.53	952.45	324.81
8.374	0	0.23	0.12	0.31	0.1	0.07	0.1	0.07	0.22	0.22	99.38	0.33	0	90.92	1.5	0.5	0.22	0	6.56	6.53	7.85	48	0	0.14	0.07	0.01	0.34	0.02	0.1	2.23	0.05	1	6.15	0	0		-18.38	10.48	4.19	77.83	73.31	861.83	303.12	943.17	384.94	867.95	317.68	940.88	325.16
8.408	0	0.21	0.15	0.12	0.11	0.07	0.11	0.07	0.3	0.3	99.58	0.33	1.11	92.87	1.45	0.46	0.3	0	8.57	8.56	4.75	32.13	0	0.14	0.08	0.01	0.32	0.01	0.11	2.51	0.05	0.08	5.62	1.4	0		-21.64	9.16	4.25	77.02	78.43	851.34	298.43	937.62	384.71	857.56	313.39	935.51	322.08
8.441	0	0.18	0.14	0.05	0.11	0.08	0.12	0.07	0.32	0.32	99.65	0.33	3.08	93.46	1.12	0.43	0.32	0	9.22	9.35	2.11	15.45	0	0.15	0.09	0.01	0.3	0.01	0.12	2.57	0.05	0.05	6.11	1.5	0		-11.95	8.7	4.97	77.95	73.76	843.31	296.54	930.35	385.34	852.42	313.5	925.94	319.43
8.475	0	0.17	0.15	0.03	0.11	0.08	0.12	0.07	0.5	0.5	99.67	0.33	3.56	90.26	1.16	0.43	0.5	0	10.65	10.97	0.98	4.86	0	0.13	0.1	0.01	0.25	0.02	0.12	2.9	0.05	0.04	5.63	1.77	0		-12.83	10.87	3.87	77.71	74.06	839.4	294.87	927.56	385.19	848.29	312.33	922.19	317.07
8.508	0	0.17	0.14	0.02	0.11	0.08	0.12	0.07	0.6	0.6	99.67	0.33	3.38	93.36	0.99	0.36	0.6	0	10.07	11.72	1.18	2.84	0	0.12	0.1	0	0.31	0.01	0.13	3.32	0.06	0.05	5.8	0.75	0		-11.09	8.79	4.54	77.86	72.63	832.44	293.31	921.31	384.68	842.71	310.91	915.17	315.93
8.541	0	0.14	0.12	0.02	0.11	0.08	0.12	0.07	0.53	0.53	99.71	0.33	3.07	92.69	1	0.36	0.53	0	8.74	8.9	1.14	0.92	0	0.11	0.09	0	0.31	0.01	0.14	3.33	0.06	0.05	5.98	0.08	0		-11.36	9.3	2.17	77.6	75.25	828.43	290.23	921.07	385.46	837.94	308.99	913.07	313.27
8.575	0	0.13	0.12	0.02	0.11	0.08	0.12	0.07	0.56	0.56	99.74	0.33	3.87	88.78	0.98	0.5	0.56	0	9.55	6.56	1.12	0.31	0	0.12	0.08	0	0.4	0.01	0.15	3.98	0.08	0.03	6.41	0	0		-11.86	11.66	4.43	77.23	73.78	823.28	290.08	915.88	385.82	834.89	307.85	908.45	313.48
8.608	0	0.12	0.12	0.02	0.11	0.09	0.12	0.07	0.44	0.44	99.76	0.33	4.25	93.34	0.93	0.76	0.44	0	9.69	5.37	1.17	0.17	0	0.11	0.08	0	0.6	0.01	0.16	3.72	0.08	0.03	6.66	0	0		-8.11	8.8	3.93	77.52	76.73	819.91	287.97	915.75	387.36	831.35	307.46	907.95	312.02
8.641	0	0.11	0.11	0.02	0.11	0.11	0.12	0.07	0.4	0.4	99.77	0.33	6.22	95.69	0.89	1.11	0.4	0	12.37	4.33	0.84	0.13	0	0.12	0.08	0.01	0.78	0.01	0.17	3.75	0.1	0.12	7.29	0	0		-3.64	6.51	3.76	78	78.18	818.14	286.28	917.14	389.61	830.31	307.22	908.39	311.2
8.675	0	0.1	0.1	0.02	0.1	0.17	0.12	0.07	0.35	0.35	99.66	0.33	10.1	96.09	0.9	1.17	0.35	0	17.57	2.98	0.5	0.12	0	0.12	0.07	0.01	1.24	0.02	0.19	3.27	0.1	0.26	8.72	0	0		-3.19	6	4.15	77.83	77.56	816.39	285.44	918.28	391.9	830.52	307.42	908.01	310.68
8.708	0	0.1	0.09	0.02	0.1	0.26	0.12	0.07	0.31	0.31	99.48	0.39	13.61	96.22	1.09	1.1	0.31	0	22.08	2.64	0.31	0.12	0	0.1	0.06	0.01	1.71	0.05	0.19	2.81	0.11	0.21	10.17	0	0		-4.89	5.81	3.64	77.54	78.84	817.71	286.48	919.81	392.98	831.01	308.37	909.8	311.43
8.742	0	0.08	0.06	0.01	0.09	0.71	0.11	0.07	0.26	0.26	98.58	0.7	22.34	96.51	1.05	0.98	0.26	0	30.3	2.31	0.14	0.11	0	0.11	0.06	0.01	2.18	0.15	0.24	2.39	0.13	0.2	15.04	0	0		-8.92	5.4	3.75	76.94	83.03	819.33	286.97	925.09	396.73	832.54	308.69	915.46	312.76
8.775	0	0.07	0.04	0.01	0.07	1.1	0.09	0.07	0.21	0.21	97.8	1.35	26.74	96.39	1.08	0.91	0.21	0	28.28	1.88	0.13	0.09	0	0.11	0.06	0.01	2.94	0.21	0.22	2.04	0.16	0.44	19.99	0	0		-6.12	5.57	2.94	77.16	80.81	823.25	288.92	930.59	401.39	837.78	311.73	918.55	314.34
8.808	0	0.07	0.04	0.01	0.07	0.92	0.08	0.06	0.24	0.21	98.16	1.74	25.73	97.28	1.09	0.85	0.21	0	21.98	1.83	0.15	0.1	0	0.11	0.07	0.01	3.9	0.24	0.23	1.85	0.19	0.18	21.58	0	0		-6.23	4.11	2.88	76.93	81.52	827.67	291.6	937.41	406.56	842.98	315.27	924.48	317.18
8.842
8.875
8.908
8.942
8.975
9.008
9.042
9.075
9.109
9.142
9.175
9.209
9.242
9.275
9.309
9.342
9.375
9.409
9.442
9.476
9.509
9.542
9.576
9.609
9.642
9.676
9.709
9.743
9.776
9.809
9.843
9.876
9.909
9.943
9.976
10.009
10.043
10.076
10.11
10.143
10.176
10.21
10.243
10.276
10.31
10.343
10.376
10.41
10.443
10.477
10.51
10.543
10.577
10.61
10.643
10.677
10.71
10.744
10.777
10.81
10.844
10.877
10.91
10.944
10.977
11.01
11.044
11.077
11.111
11.144
11.177
11.211
11.244
11.277
11.311
11.344
11.377
11.411
11.444
11.478
11.511
11.544
11.578
11.611
11.644
11.678
11.711
11.745
11.778
11.811
11.845
11.878
11.911
11.945
11.978
12.011
12.045
12.078	0	0.01	0	0	0.02	73.15	0.02	0.06	0.49	0.21	1.85	97.42	78.77	98.26	0.01	0.03	0.47	0.01	28.26	0.7	0.46	2.5	0	0.21	0.11	0	34.88	0.49	0.22	0.21	0.05	0.84	69.26	0	0	0	-6.06	-1.84	1.55	73.57	80.65	958.24	282.13	1063.93	392.75	971.03	305.84	1051.69	305.92
12.112	0	0.02	0	0	0.02	43.13	0.02	0.06	0.72	0.1	31.87	93.63	67.76	98.72	0	0.03	0.72	0.01	17.27	0.5	0.55	0.9	0	0.07	0.1	0.01	13.27	0.54	0.11	0.1	0.03	1.19	63.39	0	0	0	-18.14	-0.26	-0.72	71.74	80.12	958.68	280.11	1069.05	394.54	972.71	304.06	1052.8	301.67
12.145	0	0.02	0	0	0.02	29.54	0.02	0.06	1.04	0.11	45.46	89.88	62.55	98.61	0	0.06	1.04	0.01	12.98	0.46	0.49	0.57	0	0.03	0.05	0.03	7.88	0.32	0.07	0.11	0.02	0.54	60.26	0	0	0	-14.16	-0.68	-1.58	71.9	79.87	959.02	280.28	1070.2	396.07	973.07	305.48	1052.87	302.19
12.178	0	0.02	0	0	0.02	19.31	0.02	0.06	0.99	0.1	61.38	82.95	57.56	97.35	0.01	0.09	0.99	0.01	10.47	0.29	0.44	0.39	0	0.02	0.05	0.05	6.34	0.34	0.05	0.1	0.02	0.41	56.51	0	0	0	-10.4	3.97	-1.44	72.29	79.81	959.13	280.26	1070.22	396.54	973.3	305.82	1053.05	302.77
12.212	0	0.02	0	0	0.03	9.78	0.03	0.06	0.88	0.08	80.44	68.81	50.61	97.34	0.01	0.12	0.88	0.02	6.18	0.2	0.38	0.15	0	0.02	0.05	0.05	6.18	0.39	0.04	0.08	0.03	0.74	51.59	0	0	0	-11.28	4.01	-2.04	72.13	78.8	959.12	280.4	1069.7	395.97	973.21	306.03	1051.92	302.39
12.245	0	0.02	0	0	0.03	7.91	0.03	0.06	0.77	0.08	84.19	62.91	48.6	97.12	0.01	0.14	0.77	0.01	5.3	0.17	0.29	0.11	0	0.02	0.06	0.06	6.07	0.39	0.04	0.08	0.04	0.75	49.95	0	0	0	-11.5	4.41	-2.52	72.07	79.43	958.71	279.52	1069.6	395.01	972.33	305.38	1051.68	301.73
12.278	0	0.02	0	0	0.03	7.93	0.03	0.06	0.81	0.08	84.14	63.81	48.63	98.11	0.01	0.15	0.81	0.02	4.87	0.19	0.29	0.08	0	0.02	0.06	0.08	6.66	0.5	0.04	0.08	0.04	1.08	50.2	0	0	0	-11.76	2.25	-1.95	72.19	81.54	957.49	277.83	1070.13	395.2	971.2	303.89	1052.67	300.49
12.312	0	0.02	0	0	0.03	9.09	0.03	0.06	0.82	0.07	81.81	67.63	50	97.31	0.01	0.16	0.82	0.02	5.44	0.22	0.3	0.08	0	0.02	0.06	0.1	6.27	0.39	0.04	0.07	0.04	0.67	51.25	0	0	0	-5.28	4.06	-1.06	73.28	80.28	957.27	276.91	1069.73	395.57	972.13	303.71	1052.32	299.99
12.345	0	0.02	0	0	0.02	11.95	0.02	0.06	0.76	0.08	76.1	73.33	52.7	98.05	0.01	0.21	0.76	0.02	7.45	0.2	0.34	0.07	0	0.03	0.05	0.14	5.19	0.29	0.05	0.08	0.04	0.33	52.96	0	0	0	-4.41	2.4	-1.27	73.25	80.29	957.27	276.04	1070.3	395.51	972.25	302.84	1052.48	299.57
12.378	0	0.02	0	0	0.02	14.82	0.02	0.06	0.62	0.08	70.36	77.06	54.89	98.67	0.02	0.3	0.62	0.02	9.38	0.22	0.41	0.07	0	0.03	0.04	0.2	5.88	0.21	0.05	0.08	0.04	1.01	54.21	0	0	0	-3.87	0.47	0.05	73.42	79.74	958.53	276.14	1071.9	396.01	974.74	302.78	1054.44	300.2
12.412	0	0.02	0	0	0.02	14.46	0.02	0.06	0.56	0.09	71.07	73.29	54.4	98.33	0.03	0.32	0.56	0.02	11.36	0.2	0.48	0.1	0	0.03	0.05	0.29	6.57	0.18	0.06	0.09	0.04	4.31	52.95	0	0	0	-3.81	1.63	0.78	73.5	78.32	960.24	276.88	1073.83	396.85	977.74	303.61	1056.02	301.11
12.445	0	0.03	0	0	0.03	9.36	0.03	0.06	0.55	0.08	81.28	59.96	49.85	98.46	0.04	0.34	0.55	0.03	10.08	0.23	0.53	0.11	0	0.04	0.05	0.32	6.9	0.18	0.07	0.08	0.05	22.92	49.18	0	0	0	-8.71	1.21	0.22	72.61	79.81	964.16	278.14	1078.67	398.36	981.03	304.66	1060.78	301.58
12.479	0	0.03	0.01	0.01	0.03	4.7	0.03	0.06	0.53	0.1	90.6	41.24	43.24	98.03	0.05	0.37	0.53	0.04	6.34	0.29	0.62	0.19	0	0.04	0.04	0.42	5.82	0.22	0.09	0.1	0.06	38.57	44.46	0	0	0	-2.08	2.46	0.45	74.51	79.34	966.55	279.48	1079.54	399.33	983.03	305.73	1062.35	304.14
12.512	0	0.03	0.01	0.01	0.03	3.96	0.03	0.06	0.52	0.1	92.08	33.82	41.44	98.28	0.06	0.36	0.52	0.06	7.06	0.4	0.61	0.21	0	0.04	0.03	0.48	5.12	0.29	0.1	0.1	0.07	16.88	42.49	0	0	0	-8.14	1.76	-0.36	72.95	78.87	968.79	279.92	1083.51	401.06	985.89	305.92	1064.72	303.5
12.545	0	0.03	0.01	0.01	0.03	4.33	0.03	0.06	0.52	0.12	91.35	34.16	42.1	98.43	0.09	0.31	0.52	0.06	8.51	0.45	0.62	0.23	0	0.05	0.03	0.52	4.83	0.46	0.11	0.12	0.07	17.04	42.58	0	0	0	-1	1.31	-0.97	74.92	76.36	970.09	279.58	1083.99	401.01	987.68	306.24	1064.02	304.12
12.579	0	0.03	0.01	0.01	0.03	4.59	0.04	0.06	0.57	0.12	90.81	29.7	42.28	98.16	0.1	0.31	0.49	0.08	12.13	0.39	0.62	0.21	0	0.05	0.03	0.77	4.23	0.57	0.11	0.12	0.07	0.13	41.3	0	0	0	-4.81	-2.13	0.35	74.35	76.94	972.44	280.59	1086.07	401.32	990.33	306.01	1067.26	304.98
12.612	0	0.03	0.01	0.01	0.03	6.23	0.04	0.06	0.69	0.12	87.55	32.77	44.9	97.66	0.08	0.34	0.41	0.12	16.05	0.32	0.63	0.15	0	0.05	0.03	0.78	3.17	0.69	0.11	0.12	0.07	0.01	42.2	0	0	0	-4.87	3.34	0.6	74.85	77.46	971.53	279.82	1086.18	401.36	989.88	304.89	1067.34	305.3
12.645	0	0.03	0.01	0.01	0.03	5.39	0.04	0.06	0.83	0.14	89.21	30.56	43.65	98.45	0.07	0.41	0.33	0.16	14.61	0.24	0.57	0.07	0	0.05	0.03	0.89	1.88	0.83	0.12	0.14	0.07	0	41.56	0	0	0	-4.7	1.23	1.67	75.52	79.14	969.89	278.95	1085.6	401.53	988.56	303.6	1067.68	305.45
12.679	0	0.03	0.01	0.01	0.03	4.1	0.03	0.06	0.76	0.15	91.79	31.19	41.69	95.44	0.07	0.59	0.23	0.22	9.18	0.24	0.39	0.03	0	0.06	0.03	1.05	1.15	0.76	0.16	0.15	0.07	0.01	41.74	0	0	0	-3.43	6.8	0.86	76.15	79.11	966.95	277.58	1083.38	401.1	985.57	302.97	1064.67	304.14
12.712	0	0.03	0.01	0.01	0.03	3.21	0.03	0.06	0.93	0.16	93.58	30.64	39.79	92.24	0.07	0.9	0.18	0.24	5.02	0.2	0.27	0.02	0	0.07	0.03	0.96	0.71	0.93	0.18	0.16	0.08	0	41.58	0	0	0	-1.51	9.62	0.99	76.86	78.14	964	278.12	1078.97	400.5	982.49	303.46	1060.62	304.52
12.746	0	0.03	0.01	0.01	0.03	3.3	0.03	0.06	0.94	0.13	93.41	35.8	40.4	96.77	0.06	1.37	0.13	0.23	2.64	0.16	0.15	0.01	0	0.08	0.03	1.27	0.55	0.94	0.26	0.22	0.08	0.01	43.03	0	0	0	-0.61	5	0.31	77.43	77.64	959.37	277.92	1073.44	399.32	977.19	303.65	1054.82	303.86
12.779	0	0.03	0.01	0.01	0.03	3.25	0.03	0.06	0.87	0.09	93.5	35.24	40.28	93.9	0.06	2.13	0.09	0.27	2.67	0.11	0.15	0.01	0	0.09	0.03	1.21	0.41	0.87	0.29	0.23	0.08	0.01	42.88	0	0	0	0.54	8.33	1.37	77.87	78.1	954.13	279.8	1066.74	399.93	971.68	305.23	1049.77	305.65
12.812	0	0.03	0.01	0.01	0.04	2.65	0.03	0.07	0.79	0.08	94.7	29.24	38.36	91.24	0.07	4.27	0.08	0.38	2.35	0.08	0.12	0.01	0	0.08	0.03	0.98	0.25	0.79	0.28	0.26	0.08	0.02	41.17	0	0	0	0.12	10.28	0.32	78.04	76.58	948.87	281.9	1059.89	400.15	965.78	307.9	1042.35	306.38
12.846	0	0.04	0.01	0.01	0.05	1.53	0.04	0.07	0.8	0.09	96.94	15.66	33.06	92.53	0.09	5.27	0.06	0.36	2.27	0.07	0.11	0.01	0	0.09	0.04	0.79	0.22	0.8	0.33	0.31	0.08	0.07	36.19	0	0	0	1.94	9.42	-0.31	78.56	76.25	942.17	283.8	1052.02	401.07	958.28	310.09	1034.51	307.92
12.879	0	0.04	0.01	0.01	0.05	1.09	0.04	0.08	1.03	0.16	97.83	10.26	29.72	93.27	0.16	6.88	0.06	0.3	2.09	0.09	0.11	0.01	0	0.11	0.04	0.6	0.23	1.03	0.36	0.33	0.1	0.1	33.18	0	0	0	0.13	8.86	0.68	78.44	76.16	934	285.98	1043.24	402.04	950.43	311.72	1026.57	310.18
12.912	0	0.04	0.01	0.01	0.06	1.01	0.04	0.08	1.53	0.25	97.98	9.27	28.87	93.27	0.25	7.66	0.06	0.29	2.14	0.14	0.11	0.01	0	0.12	0.05	0.56	0.3	1.53	0.34	0.33	0.11	0.19	32.47	0	0	0	-2.83	8.85	-0.05	78.2	76.03	927.34	289.23	1034.65	403.02	942.43	313.89	1018.45	312.67
12.946	0	0.04	0.01	0.01	0.06	1.16	0.04	0.08	2.1	0.33	97.68	10.77	30.01	93.92	0.33	7.63	0.04	0.25	2.59	0.22	0.15	0.02	0	0.13	0.07	0.38	0.43	2.1	0.31	0.38	0.12	0.34	33.51	0	0	0	-2.6	8.31	2.72	78.09	74.27	915.64	290.71	1023.44	404.76	933.47	314.74	1007.73	315.42
12.979	0	0.04	0.01	0.01	0.05	1.22	0.04	0.08	1.63	0.34	97.57	10.94	30.47	93.04	0.34	6.74	0.05	0.23	3.21	0.41	0.18	0.05	0	0.13	0.08	0.37	0.57	1.63	0.31	0.4	0.12	0.35	33.62	0	0	0	-4.08	9.03	0.86	77.89	75.75	908.47	292.47	1015.57	405.91	924.13	316.23	999.88	316.39
13.012	0	0.04	0.01	0.01	0.05	1.49	0.04	0.07	0.82	0.27	97.02	13.57	32.45	94.28	0.47	5.1	0.05	0.21	3.81	0.81	0.24	0.09	0	0.14	0.07	0.27	0.69	0.82	0.29	0.38	0.11	0.39	35.15	0	0	0	-4.47	7.98	2.32	77.59	74.23	897.24	291.36	1005.57	406.29	915.12	314.53	989.33	316.11
13.046	0	0.04	0.01	0.01	0.05	1.61	0.04	0.07	0.48	0.22	96.78	14.03	33.13	94.31	0.61	4.76	0.04	0.16	4.75	1.36	0.31	0.1	0	0.13	0.08	0.22	0.76	0.48	0.29	0.38	0.11	0.14	35.39	0	0	0	-2.75	7.96	3.44	77.49	74.56	885.2	288.13	994.39	404.2	904.04	310.51	978.49	314.66
13.079	0	0.04	0.01	0.01	0.05	1.47	0.04	0.07	0.19	0.19	97.05	12.86	32.4	95.18	0.52	4.25	0.04	0.14	4.41	1.78	0.31	0.08	0	0.13	0.06	0.19	0.77	0.19	0.27	0.38	0.1	0.06	34.76	0	0	0	-4.19	7.08	3.02	77.67	75.93	881.7	288.27	990.2	403.27	899.25	310.96	975.13	313.85
13.113	0	0.04	0.02	0.01	0.05	1.1	0.04	0.07	0.13	0.16	97.79	8.59	29.57	94.05	0.52	4.63	0.04	0.13	4.77	2.6	0.38	0.08	0	0.13	0.06	0.16	0.68	0.11	0.32	0.47	0.11	0.19	31.95	0	0	0	-4.03	8.2	1.14	77.27	75.4	870.91	284.74	979.82	400.12	887.81	308.39	963.2	309.62
13.146	0	0.05	0.02	0.01	0.05	1.04	0.04	0.07	0.14	0.14	97.92	7.91	29.02	96.78	0.43	5.08	0.04	0.13	4.84	3.08	0.39	0.07	0	0.14	0.04	0.13	0.49	0.1	0.35	0.49	0.11	0.08	31.39	0	0	0	-2.28	4.98	1.09	77.91	76.71	868.32	284.18	977.5	399.84	884.63	308.2	961.33	309.5
13.179	0	0.05	0.02	0.01	0.06	0.95	0.04	0.07	0.13	0.13	98.1	7.2	28.17	93.41	0.41	4.91	0.04	0.11	4.45	3	0.45	0.06	0	0.13	0.03	0.12	0.38	0.07	0.34	0.46	0.1	0.09	30.76	0	0	0	-6.47	8.74	1.32	76.95	76.06	861.75	283.21	971.06	398.68	878.64	306.56	954.69	307.86
13.213	0	0.05	0.02	0.01	0.06	0.73	0.05	0.07	0.16	0.16	98.53	4.73	25.55	93.82	0.42	4.72	0.05	0.11	5.34	2.72	0.52	0.06	0	0.16	0.02	0.1	0.3	0.12	0.34	0.45	0.11	0.11	27.98	0	0	0	-3.65	8.4	0.76	77.49	75.3	858.54	283.08	967.36	398.39	875.22	307	950.52	307.77
13.246	0	0.05	0.02	0.01	0.06	0.69	0.05	0.07	0.2	0.16	98.63	4.17	24.86	94.42	0.44	5.13	0.05	0.1	5.72	2.31	0.45	0.04	0	0.16	0.03	0.08	0.27	0.2	0.32	0.44	0.1	0.05	27.16	0	0	0	-3.81	7.86	0.31	77.39	75.95	855.14	283.53	963.94	398.6	871.22	307.71	947.16	308.06
13.279	0	0.05	0.03	0.01	0.07	0.51	0.05	0.07	0.31	0.17	98.99	2.8	21.99	96.08	0.36	5.93	0.06	0.09	5.38	1.83	0.38	0.03	0	0.17	0.03	0.06	0.25	0.31	0.28	0.43	0.1	0.05	24.59	0	0	0	-4.51	6	0.11	77.25	75.91	852.73	283.47	961.91	398.63	868.87	307.55	944.78	308.3
13.313	0	0.06	0.03	0.01	0.08	0.38	0.06	0.07	0.48	0.19	99.23	2.02	19.5	96.51	0.25	6.47	0.06	0.09	4.64	1.36	0.27	0.02	0	0.19	0.04	0.05	0.25	0.48	0.28	0.42	0.11	0.04	22.51	0	0	0	-3.29	5.41	1.29	77.4	76.24	849.82	283.62	958.71	398.68	866.35	307.08	942.56	309.26
13.346	0	0.06	0.03	0.01	0.08	0.36	0.06	0.08	0.57	0.19	99.28	1.93	18.94	98.12	0.27	7.25	0.06	0.09	4.01	1.33	0.18	0.02	0	0.19	0.05	0.05	0.27	0.57	0.28	0.44	0.11	0.04	22.21	0	0	0	-4.73	2.24	0.73	77.12	76.89	848.35	283.29	957.21	397.84	864.17	306.86	941.04	308.66
13.379	0	0.05	0.03	0.01	0.08	0.38	0.05	0.08	0.61	0.21	99.24	2.14	19.52	98.38	0.24	8.48	0.05	0.09	3.7	1.06	0.17	0.02	0	0.21	0.06	0.05	0.29	0.61	0.3	0.47	0.12	0.03	22.88	0	0	0	-5.91	1.46	0.25	76.9	76.64	847.79	283.19	956.86	397.71	863.54	306.86	940.17	308.29
13.413	0	0.05	0.03	0.01	0.08	0.43	0.05	0.08	0.75	0.19	99.14	2.4	20.56	98.43	0.23	8.19	0.05	0.09	4.42	0.94	0.16	0.02	0	0.19	0.09	0.04	0.35	0.75	0.31	0.49	0.09	0.04	23.6	0	0	0	-4.74	1.29	-0.45	77.04	77.8	847.16	282.89	957.23	398.56	862.4	307.55	940.2	307.8
13.446	0	0.05	0.02	0.01	0.08	0.51	0.05	0.09	0.75	0.23	98.97	2.82	22.12	98.1	0.21	9.74	0.05	0.09	5.54	1.04	0.17	0.04	0	0.23	0.12	0.04	0.45	0.75	0.32	0.47	0.1	0.08	24.65	0	0	0	-2.95	2.29	1.52	77.32	77.64	848.05	282.74	958.38	399.24	864.71	306.38	942.31	309
13.48	0	0.05	0.02	0.01	0.08	0.69	0.05	0.09	0.68	0.23	98.63	3.42	24.62	97.34	0.19	10.39	0.05	0.07	8.29	1.03	0.16	0.1	0	0.23	0.12	0.04	0.54	0.68	0.4	0.5	0.11	0.08	25.88	0	0	0	5.17	4.01	3.28	78.85	75.35	850.22	282.89	959.87	400.55	868.73	306.98	944.02	309.98
13.513	0	0.04	0.02	0.01	0.07	0.92	0.05	0.08	0.68	0.28	98.16	4.94	27.34	97.5	0.16	9.45	0.04	0.07	8.74	0.99	0.17	0.11	0	0.28	0.14	0.04	0.64	0.68	0.44	0.5	0.13	0.06	28.27	0	0	0	-4.88	3.68	3.89	76.92	78.32	853.42	283.58	965.2	401.44	871.93	307.09	950.19	310.03
13.546	0	0.04	0.02	0.01	0.06	1.25	0.05	0.08	0.69	0.32	97.51	6.72	30.08	97.97	0.16	8.51	0.04	0.07	10.22	0.98	0.17	0.15	0	0.32	0.16	0.05	0.75	0.69	0.46	0.46	0.14	0.08	30.29	0	0	0	-4.83	2.61	3.4	76.75	80.68	857.27	285.5	971.43	405.2	875.49	311.09	956.17	311.58
13.58	0	0.04	0.02	0.01	0.06	1.37	0.04	0.08	0.5	0.32	97.26	8.07	31.11	98.04	0.18	6.94	0.03	0.06	9.5	0.94	0.19	0.07	0	0.32	0.14	0.04	0.78	0.5	0.46	0.39	0.13	0.09	31.52	0	0	0	-4.62	2.43	2.57	76.58	80.62	865.06	288.87	979.61	409.52	882.99	314.36	963.6	314.77
13.613	0	0.04	0.02	0.01	0.05	1.27	0.04	0.07	0.32	0.32	97.46	8.34	30.57	98.39	0.2	5.71	0.04	0.06	7.65	0.92	0.29	0.05	0	0.32	0.15	0.04	0.79	0.3	0.43	0.34	0.1	0.09	31.75	0	0	0	-5.01	1.44	1.62	76.23	80.43	873.8	290.8	989.04	412.68	891.56	316.24	971.99	316.39
13.646	0	0.04	0.02	0.01	0.05	1.14	0.04	0.07	0.37	0.37	97.72	8.07	29.62	98.76	0.22	4.69	0.04	0.06	6.14	1.08	0.43	0.05	0	0.37	0.17	0.04	0.85	0.21	0.33	0.25	0.08	0.03	31.53	0	0	0	-5.58	-0.12	1.4	75.95	78.9	882.11	290.65	998.62	413.75	901.12	317.05	980.01	315.69
13.68	0	0.04	0.02	0.01	0.05	0.98	0.05	0.07	0.41	0.41	98.03	7.51	28.33	98.29	0.24	3.97	0.04	0.07	4.51	1.09	0.64	0.04	0	0.41	0.12	0.04	0.67	0.15	0.3	0.21	0.08	0.05	31.04	0	0	0	-0.85	1.75	-1.53	77.06	79.99	897.36	290.29	1013.21	413.61	913.75	318.26	993.66	314.63
13.713	0	0.04	0.02	0.01	0.05	0.93	0.05	0.06	0.34	0.34	98.14	7.42	27.86	97.06	0.3	2.92	0.04	0.07	3.66	0.59	0.66	0.05	0	0.34	0.13	0.05	0.63	0.27	0.29	0.19	0.07	0.17	30.96	0	0	0	-4.1	4.51	-2.87	76.21	80.6	904.36	286.77	1022.66	411.8	920.99	316.83	1001.25	309.43
13.747	0	0.04	0.02	0.01	0.05	0.96	0.04	0.06	0.45	0.25	98.09	8.55	28.34	98.21	0.42	2.07	0.04	0.09	2.26	0.28	0.46	0.02	0	0.25	0.11	0.07	0.61	0.45	0.29	0.15	0.06	2.21	31.92	0	0	0	-0.73	1.96	-3.16	77.34	79.07	916.66	281.55	1033.58	405.52	933.08	310.27	1012.04	306.12
13.78	0	0.04	0.02	0.01	0.05	0.98	0.04	0.06	0.52	0.18	98.03	9.21	28.66	97.74	0.72	1.6	0.04	0.1	1.78	0.13	0.36	0.01	0	0.18	0.07	0.1	0.6	0.52	0.29	0.11	0.05	1.99	32.43	0	0	0	-1.51	3.16	-2.47	77.3	78.18	925.88	275.04	1042.88	399.35	943.23	303.15	1021.33	299.66
13.813	0	0.04	0.02	0.01	0.05	0.93	0.05	0.06	0.86	0.14	98.14	8.93	28.15	97.43	1.15	1.22	0.04	0.1	1.22	0.06	0.16	0	0	0.14	0.04	0.1	0.61	0.86	0.28	0.09	0.04	0.54	32.22	0	0	0	1.15	3.82	-1.79	78.09	78.87	934.18	268	1050.87	392.66	951.43	296.35	1030.22	292.76
13.847	0	0.04	0.01	0.01	0.04	1.21	0.04	0.06	0.64	0.11	97.58	12.79	30.72	98.25	1.45	1.08	0.05	0.11	0.95	0.05	0.08	0	0	0.09	0.03	0.11	0.59	0.64	0.27	0.06	0.02	0.06	34.72	0	0	0	3.7	1.87	-0.96	78.69	77.23	939.74	261.6	1055.29	385.66	957.73	289.45	1034.92	286.89
13.88	0	0.04	0.01	0.01	0.04	1.27	0.04	0.06	0.59	0.13	97.45	13.59	31.23	98.44	1.51	0.97	0.05	0.14	1.01	0.04	0.04	0	0	0.06	0.02	0.13	0.51	0.59	0.26	0.05	0.02	0.02	35.16	0	0	0	5	1.28	-1.75	78.97	76.27	946.12	256.49	1061.37	380.19	963.99	284.67	1040.21	281.9
13.913	0	0.04	0.01	0.01	0.04	1.3	0.04	0.06	0.3	0.11	97.4	13.54	31.4	98.02	1.7	0.88	0.04	0.18	1.39	0.02	0.02	0	0	0.04	0.01	0.11	0.41	0.3	0.3	0.06	0.01	0	35.13	0	0	0	1.48	-2.49	0.62	77.75	75.54	948.36	256.01	1061.66	377.45	966.95	282.05	1042.49	281.29
13.947	0	0.04	0.01	0.01	0.04	1.45	0.04	0.06	0.11	0.11	97.1	15.09	32.47	98.36	1.77	0.74	0.04	0.19	1.85	0.01	0.02	0	0	0.02	0.01	0.11	0.36	0.11	0.34	0.05	0.01	0	35.92	0	0	0	-1.3	-1.54	0.65	77.41	76.75	953.86	254.42	1068.6	376.84	972.59	280.66	1049.33	279.53
13.98	0	0.04	0.01	0.01	0.04	1.43	0.04	0.06	0.11	0.1	97.14	13.59	32.23	98.73	1.52	0.82	0.04	0.29	3.05	0.01	0.01	0	0	0.01	0	0.1	0.34	0.11	0.35	0.06	0	0.01	35.16	0	0	0	-0.14	0.21	2.43	77.42	75.19	954.44	254.12	1067.59	375.04	974.22	278.92	1049.4	280.26
14.013	0	0.04	0.02	0.01	0.05	1.19	0.05	0.06	0.14	0.08	97.63	9.81	30.39	98.28	1.08	1.11	0.03	0.38	4.24	0.01	0.01	0	0	0.01	0	0.08	0.28	0.14	0.29	0.05	0	0	32.87	0	0	0	2.5	1.77	2.35	78.36	76.79	958.95	254.55	1072.18	375.48	977.94	280.33	1054.74	280.94
14.047	0	0.05	0.02	0.01	0.05	0.84	0.05	0.06	0.29	0.08	98.32	5.84	27.06	97.54	0.62	1.42	0.03	0.46	4.96	0.02	0.02	0	0	0	0.01	0.08	0.23	0.29	0.23	0.06	0	0	29.37	0	0	0	4.16	3.6	3.34	78.79	78.14	960.15	255.02	1072.67	375.17	978.77	280.18	1056.88	282.49
14.08	0	0.05	0.02	0.01	0.05	0.89	0.05	0.06	0.67	0.08	98.21	6.16	27.6	98.43	0.35	1.58	0.02	0.48	5.41	0.03	0.03	0	0	0	0.01	0.08	0.16	0.67	0.23	0.06	0	0	29.72	0	0	0	5.6	1.31	1.36	78.99	77.22	961.5	255.99	1073.29	375.99	978.97	281.76	1056.19	282.45
14.114	0	0.05	0.02	0.01	0.05	0.76	0.05	0.06	0.41	0.08	98.47	5.45	26.33	98.48	0.21	1.52	0.02	0.51	4.21	0.03	0.03	0	0	0	0.01	0.08	0.13	0.41	0.26	0.08	0	0	28.91	0	0	0	7.92	-1.15	1.22	79.96	76.98	963.1	257.06	1073.67	375.36	979.98	282.41	1056.93	284.65
14.147	0	0.05	0.02	0.01	0.05	0.88	0.05	0.06	0.3	0.08	98.25	6.48	27.64	97.8	0.17	1.35	0.01	0.52	4.38	0.03	0.03	0	0	0	0.01	0.08	0.12	0.3	0.31	0.11	0	0	30.06	0	0	0	5.77	-3.04	-2.22	79.1	77.5	963.12	257.58	1075	376.37	978.32	285.03	1055.8	283.7
14.18	0	0.04	0.02	0.01	0.05	1.09	0.05	0.06	0.26	0.07	97.83	8.2	29.63	98.76	0.12	1.3	0.01	0.49	5.07	0.03	0.03	0	0	0	0.01	0.07	0.15	0.26	0.3	0.12	0	0.01	31.64	0	0	0	3.35	-0.13	-1.45	78.72	75	962.57	259.28	1072.81	376.33	978.73	285.28	1053.73	285.05
14.214	0	0.04	0.01	0.01	0.04	1.55	0.04	0.06	0.28	0.06	96.9	12.67	33.01	98.15	0.08	1.48	0.01	0.43	5.51	0.04	0.04	0	0	0	0.01	0.06	0.19	0.28	0.32	0.16	0	0.03	34.66	0	0	0	-2.65	2.13	-1.09	77.33	75.13	961.03	261.14	1070.33	376.58	976.88	286.19	1052.01	285.61
14.247	0	0.04	0.01	0.01	0.04	2.72	0.04	0.06	0.65	0.06	94.56	19.85	37.96	98.4	0.07	1.05	0.01	0.33	9.09	0.08	0.07	0	0	0	0.02	0.06	0.22	0.65	0.29	0.17	0	0.05	37.98	0	0	0	-4.63	1.4	-2.13	76.77	75.23	958.55	262.28	1067.14	376.52	973.4	287.72	1048.6	285.68
14.28	0	0.03	0.01	0.01	0.04	3.36	0.04	0.06	0.83	0.04	93.28	23.35	39.84	98.38	0.04	0.73	0.01	0.22	10.39	0.11	0.08	0.01	0	0	0.01	0.05	0.26	0.83	0.26	0.23	0	0.28	39.27	0	0	0	-3.25	-1.46	-4.18	76.75	73.68	956.28	263.58	1063.24	375.55	969.95	289.79	1043.56	286.61
14.314	0	0.03	0.01	0.01	0.03	3.62	0.04	0.06	1.09	0.03	92.75	27.75	40.69	98.31	0.03	0.43	0.01	0.14	8.94	0.11	0.1	0.02	0	0	0.02	0.03	0.38	1.09	0.24	0.37	0	6.58	40.71	0	0	0	1.19	-1.68	-3.05	77.74	74.97	956.4	270.95	1060.07	380.66	968.44	297.63	1043.23	292.56
14.347	0	0.04	0.01	0.01	0.04	2.88	0.04	0.06	1.5	0.02	94.24	22.01	38.38	97.45	0.02	0.27	0.02	0.09	8.53	0.11	0.14	0.07	0	0	0.02	0.04	0.61	1.5	0.26	0.33	0	26.71	38.79	0	0	0	-3.51	-3.79	-4.31	76.61	77.27	956.04	271.74	1059.57	379.67	966.04	298.87	1043.06	292.72
14.38	0	0.04	0.01	0.01	0.04	2.13	0.04	0.06	1.39	0.02	95.73	18.96	35.85	97.17	0.02	0.22	0.02	0.06	5.4	0.12	0.13	0.1	0	0	0.03	0.04	0.92	1.39	0.28	0.34	0	45.09	37.63	0	0	0	-0.66	-4.32	-4.72	77.25	77.39	955.78	272.99	1058.43	380.12	965.05	300.75	1042.13	293.89
14.414	0	0.04	0.01	0.01	0.04	1.89	0.04	0.06	2.97	0.03	96.23	17.41	34.4	96.38	0.01	0.18	0.03	0.04	4.46	0.15	0.17	0.18	0	0	0.04	0.05	1.52	2.97	0.25	0.36	0	28.36	36.98	0	0	0	-4.59	-5.59	-4.14	76.36	78.95	955.66	273.56	1058.7	380.74	964.61	300.95	1043.24	293.94
14.447	0	0.04	0.01	0.01	0.04	1.52	0.04	0.06	3.72	0.03	96.97	13.62	32.18	97.87	0.01	0.16	0.03	0.02	4.09	0.16	0.15	0.22	0	0	0.05	0.06	1.86	3.72	0.23	0.33	0.01	18.04	35.17	0	0	0	-7.91	-2.86	-3.74	75.59	78.18	953.79	273.76	1057.72	382.09	963.89	300.55	1041.76	293.53
14.481	0	0.04	0.01	0.01	0.04	1.46	0.04	0.06	4.01	0.04	97.09	11.9	31.61	97.57	0.01	0.14	0.04	0.02	5.27	0.2	0.1	0.21	0	0	0.05	0.08	2.25	4.01	0.17	0.3	0.01	21.44	34.21	0	0	0	-4.86	-3.54	-1.84	76.2	76.43	952.33	272.61	1056.5	381.8	964.58	299.54	1040.73	292.96
14.514	0	0.04	0.02	0.01	0.04	1.39	0.04	0.06	4.12	0.06	97.22	10.68	31.05	98.08	0.01	0.15	0.06	0.02	5.95	0.18	0.13	0.22	0	0.01	0.06	0.09	2.38	4.12	0.17	0.3	0.01	18.11	33.45	0	0	0	-5.52	-2.33	-1.77	75.96	75.72	952.16	272.03	1057.21	382.76	965.21	297.75	1040.79	293.04
14.547	0	0.04	0.02	0.01	0.04	1.53	0.04	0.06	2.46	0.07	96.93	11.48	32.24	95.91	0.01	0.14	0.07	0.02	6.69	0.2	0.14	0.13	0	0.01	0.06	0.09	2.48	2.46	0.18	0.3	0.01	8.52	33.96	0	0	0	-8.28	-6.22	-1.54	75.15	74.4	951.32	271.62	1057.42	383.1	965.62	296.22	1039.97	293.44
14.581	0	0.04	0.01	0.01	0.04	1.75	0.04	0.06	1.61	0.11	96.5	13.16	33.61	95.82	0.01	0.17	0.11	0.02	7.13	0.26	0.15	0.06	0	0	0.05	0.1	2.26	1.61	0.19	0.28	0.02	2.41	34.93	0	0	0	-9.28	-6.34	-0.86	74.99	76.33	950.52	270.61	1058.69	383.78	965.23	294.78	1041.55	293.78
14.614	0	0.04	0.01	0.01	0.04	2.37	0.04	0.06	1.23	0.11	95.26	18.85	36.6	94.97	0.01	0.22	0.11	0.02	7.38	0.32	0.19	0.03	0	0	0.04	0.11	2.21	1.23	0.19	0.3	0.02	1.78	37.58	0	0	0	-5.8	-7.31	-3.42	75.24	74.7	950.05	269.11	1060.39	384.99	965.22	295.53	1039.84	292.11
14.647	0	0.04	0.01	0.01	0.04	2.9	0.04	0.06	1.09	0.15	94.19	23.57	38.58	97.27	0.01	0.24	0.15	0.03	7.59	0.39	0.16	0.01	0	0.01	0.05	0.14	2.26	1.09	0.17	0.25	0.02	0.59	39.35	0	0	0	-6.07	-4.14	-2.12	75.31	75.82	949.7	269.27	1061.34	386.59	965.7	294.97	1041.51	293.29
14.681	0	0.03	0.01	0.01	0.03	3.52	0.04	0.06	1.55	0.19	92.96	26.59	40.17	96.17	0.01	0.27	0.19	0.03	9.12	0.51	0.14	0.01	0	0.01	0.05	0.19	2.23	1.55	0.14	0.21	0.02	0.21	40.35	0	0	0	-5.12	-5.88	-1.44	75.32	75.97	948.54	268.97	1060.83	387.33	965.15	294.57	1041.11	293.42
14.714	0	0.03	0.01	0.01	0.03	5.44	0.03	0.06	2.1	0.18	89.12	36.47	44.11	95.13	0.01	0.25	0.18	0.02	11.52	0.65	0.13	0	0	0.01	0.05	0.22	2.64	2.1	0.12	0.21	0.02	0.2	43.21	0	0	0	-3.11	-7.14	-1.38	75.64	75.75	948.02	268.33	1060.61	387.57	964.92	294.42	1040.66	292.75
14.748	0	0.03	0.01	0.01	0.03	4.55	0.04	0.06	1.99	0.19	90.9	28.03	42.18	92.3	0	0.22	0.21	0.02	12.96	0.7	0.12	0	0	0.01	0.05	0.24	3.36	1.99	0.11	0.19	0.01	0.08	40.8	0	0	0	-4.31	-9.58	-1.75	75.32	75.45	947.87	268.08	1061.38	387.98	965.14	294.19	1040.57	292.64
14.781	0	0.03	0.01	0.01	0.03	6.79	0.03	0.06	1.74	0.17	86.42	40.52	46.19	94.76	0	0.18	0.19	0.01	13.57	0.75	0.12	0.01	0	0.01	0.05	0.27	4.16	1.74	0.1	0.17	0.01	0.02	44.28	0	0	0	-5.34	-7.53	-1.83	75.12	75.41	946.28	267.74	1061.4	389.11	964.36	293.72	1039.76	292.91
14.814	0	0.03	0.01	0.01	0.03	8.52	0.03	0.06	1.09	0.18	82.95	48.73	48.65	96.25	0	0.17	0.18	0.01	13.84	0.72	0.1	0.01	0	0.01	0.05	0.26	4.13	1.09	0.08	0.18	0.01	0.02	46.35	0	0	0	-1.81	-5.78	-1.44	75.73	74.45	945.45	268.41	1060.45	389.98	964.22	294.13	1038.66	294.94
14.848	0	0.02	0	0	0.02	14.06	0.03	0.06	0.85	0.13	71.89	68.28	54.08	94.28	0	0.16	0.13	0.01	13.75	0.72	0.09	0.01	0	0	0.07	0.32	4.44	0.85	0.06	0.22	0.01	0.02	51.44	0	0	0	-3.51	-7.99	-0.91	75.45	76.34	944.91	268.74	1060.66	391.09	963.35	294.6	1039.69	294.75
14.881	0	0.02	0	0	0.02	24.96	0.02	0.06	2.39	0.11	50.08	82.61	60.17	93.86	0	0.14	0.11	0.01	16.56	0.7	0.08	0.01	0	0.01	0.12	0.34	5.32	2.39	0.05	0.25	0.01	0.06	56.36	0	0	0	3.3	-8.36	1.33	77.3	75.64	946.48	270.33	1059.25	390.79	965.12	295.42	1040.73	297.34
14.914	0	0.02	0	0	0.02	31.3	0.02	0.06	6.19	0.1	43.7	86.56	62.14	94.49	0	0.11	0.1	0.01	18.39	0.71	0.07	0.01	0	0.01	0.16	0.35	6.24	6.19	0.05	0.25	0.01	0.04	58.26	0	0	0	1.49	-7.79	1.04	77.38	74.3	949.19	272.79	1059.63	390.62	967.16	297.47	1041.45	298.58
14.948	0	0.02	0	0	0.02	49.12	0.02	0.06	13.56	0.08	25.88	94.39	67.53	94.54	0.01	0.08	0.08	0.01	19.86	0.65	0.08	0.01	0	0.01	0.19	0.37	6.26	13.56	0.04	0.31	0.01	0.14	64.23	0	0	0	-1.42	-7.74	0.22	76.99	74.09	951.93	274.15	1061.11	390.22	968.9	298.85	1042.99	298.61
14.981	0	0.02	0	0	0.02	51.04	0.02	0.06	23.42	0.08	23.96	94.08	65.94	92.35	0.01	0.08	0.08	0.01	21.93	0.55	0.08	0.02	0	0.01	0.2	0.35	6.04	23.42	0.04	0.31	0.01	0.11	63.87	0	0	0	-2.19	-9.54	0.76	76.5	73.86	952.8	274.58	1063.23	392.02	970.8	299.02	1044.66	299.42
15.014	0	0.02	0	0	0.02	58.3	0.02	0.06	17.14	0.09	16.7	95.94	70.01	91.88	0.01	0.06	0.09	0.01	22.24	0.51	0.08	0.02	0	0	0.22	0.34	6.91	17.14	0.04	0.33	0.01	0.4	66.34	0	0	0	-2.88	-9.87	2.6	76.31	74.42	953.85	274.46	1065.98	393.95	973.5	298.16	1047.89	300.16
15.048	0	0.01	0	0	0.01	70.47	0.01	0.06	10.48	0.07	4.53	98.06	76.48	91.02	0.02	0.06	0.07	0.01	22.36	0.47	0.11	0.02	0	0	0.2	0.32	6.44	10.48	0.04	0.37	0.01	0.44	71.07	0	0	0	-5.78	-10.42	3.67	75.75	75.39	954.51	273.78	1069.88	395.87	975.93	298.21	1051.31	299.75
15.081	0	0.01	0	0	0.01	67.72	0.02	0.06	8.32	0.07	7.28	97.7	75.72	86.95	0.03	0.06	0.07	0.01	22.19	0.4	0.12	0.01	0	0	0.2	0.3	8.38	8.32	0.04	0.38	0.01	0.21	70	0	0	0	0.55	-12.52	-0.8	76.73	74.83	961.84	273.1	1078.52	397.74	981.53	299.97	1056.35	299.09
15.115	0	0.01	0	0	0.01	68.3	0.02	0.06	3.39	0.06	6.7	97.85	77.03	89.81	0.05	0.07	0.06	0.01	21.83	0.48	0.22	0	0	0	0.17	0.26	10.53	3.39	0.03	0.4	0.01	0.79	70.42	0	0	0	1.14	-11.12	2.47	76.85	76.73	963.59	273.2	1081.97	400.18	985.14	299.16	1061.86	300.47
15.148	0	0.01	0	0	0.01	63.15	0.02	0.06	3.83	0.07	11.85	97.45	74.99	79.27	0.07	0.07	0.06	0.01	19.91	0.5	0.21	0	0	0	0.11	0.2	11.47	3.83	0.03	0.43	0.01	0.15	69.35	0	0	0	1.74	-15.29	1.59	77.32	76.45	972.24	274.11	1088.62	398.82	992.36	299.99	1068.8	300.93
15.181	0	0.01	0	0	0.02	50.28	0.02	0.06	3.62	0.08	24.72	96.38	70.58	87.66	0.08	0.09	0.06	0.02	15.06	0.49	0.24	0.01	0	0	0.09	0.19	11.76	3.62	0.03	0.44	0.02	0.31	67.09	0	0	0	-1.13	-12.2	0.57	77.24	75.68	978.53	274.06	1095.41	399.13	998.7	300.35	1074.37	299.7
15.215	0	0.02	0	0	0.02	30.71	0.02	0.06	2.83	0.1	44.29	92.2	63.42	89.44	0.1	0.12	0.05	0.02	10.45	0.41	0.29	0.01	0	0	0.08	0.14	12.99	2.83	0.02	0.43	0.02	0.31	62.03	0	0	0	1.57	-11.32	-2.3	78.16	75.69	988.82	275.29	1104.76	399.2	1006.85	303.5	1082.47	300.16
15.248	0	0.02	0	0	0.02	23.95	0.02	0.06	3.11	0.12	52.1	89.99	60.38	95.43	0.13	0.15	0.06	0.02	7.78	0.44	0.38	0.01	0	0.01	0.07	0.12	11.11	3.11	0.02	0.37	0.02	0.18	60.33	0	0	0	-1.26	-6.81	-3.49	78.64	77.11	1002.27	277.42	1115.59	398.02	1017.75	306.7	1094.51	299.45
15.281	0	0.02	0	0	0.02	14.22	0.02	0.06	2.78	0.09	71.57	81.32	54.56	93.13	0.21	0.17	0.06	0.03	5.35	0.34	0.51	0.01	0	0.01	0.08	0.09	9.08	2.78	0.02	0.36	0.02	0.39	55.82	0	0	0	-3.74	-8.96	-1.71	78.06	76.92	1007.57	279.58	1121.35	399.76	1024.4	308.82	1101	301.73
15.315	0	0.03	0	0	0.03	7.5	0.03	0.06	2.3	0.08	85	62.56	47.95	95.73	0.25	0.23	0.07	0.03	4.47	0.35	0.55	0.01	0	0.01	0.09	0.08	7.18	2.3	0.02	0.35	0.03	1.38	49.86	0	0	0	4.75	-6.45	-6.89	80.06	73.56	1023.68	281.86	1133.97	399.71	1037.79	312.94	1110.66	302.86
15.348	0	0.03	0.01	0.01	0.03	4.76	0.03	0.06	2.79	0.07	90.49	47.04	43.32	95.17	0.32	0.32	0.07	0.03	3.67	0.33	0.56	0.01	0	0.01	0.13	0.07	5.94	2.79	0.02	0.34	0.03	1.21	45.93	0	0	0	-1.96	-7.1	-5.62	78.34	74.14	1030.17	283.81	1142.09	402.9	1045.41	313.5	1119.01	304.57
15.381	0	0.03	0.01	0.01	0.03	3.2	0.03	0.06	2.86	0.07	93.6	33.08	39.4	98.07	0.31	0.39	0.07	0.03	3.57	0.26	0.53	0.01	0	0.01	0.14	0.06	3.81	2.86	0.02	0.31	0.03	2.86	42.28	0	0	0	0.34	-2.35	-8.23	79.43	77.05	1044.53	287.4	1155.72	404.7	1056.58	319.63	1132.61	307.14
15.415	0	0.04	0.01	0.01	0.04	1.33	0.04	0.06	3.43	0.08	97.34	11.68	30.73	97.55	0.31	0.53	0.08	0.04	3.93	0.27	0.57	0.02	0	0	0.13	0.04	2.45	3.43	0.02	0.31	0.02	3.34	34.08	0	0	0	-1.74	-3.58	-6.03	79.1	78.66	1053.69	289.42	1165.23	406.88	1066.32	321.55	1143.95	308.83
15.448	0	0.05	0.02	0.01	0.05	1.09	0.05	0.06	4.52	0.1	97.82	8.67	28.26	97.46	0.42	0.65	0.1	0.04	4.44	0.34	1.13	0.03	0	0	0.12	0.04	1.68	4.52	0.02	0.3	0.02	2.88	32.01	0	0	0	-5.22	-3.77	-6.81	78.18	76.89	1062.11	292.3	1175.1	411.07	1076.05	324.4	1151.79	311.15
15.482	0	0.05	0.03	0.01	0.05	0.8	0.05	0.06	5.5	0.13	98.4	5.34	24.25	96.92	0.5	0.66	0.13	0.04	5.25	0.41	2.76	0.18	0	0	0.1	0.04	1.4	5.5	0.03	0.27	0.02	1.56	28.78	1.98	0	0	-5.72	-4.76	-7.31	77.83	76.76	1070.51	294.98	1185.83	416.24	1085.45	327.87	1160.93	313.91
15.515	0	0.06	0.06	0.01	0.06	0.56	0.06	0.06	5.93	0.14	98.87	3.33	20.79	92.39	0.6	0.66	0.14	0.04	5.1	0.42	2.83	0.2	0	0	0.1	0.04	1.4	5.93	0.03	0.3	0.02	1.02	25.72	7.08	0	0	-5.82	-9.52	-6.29	77.4	75.35	1077.96	299.55	1191.37	418.9	1093.16	331.62	1167.38	318.61
15.548	0	0.06	0.08	0.01	0.06	0.51	0.06	0.06	5.71	0.14	98.98	3.03	19.87	97.33	0.49	0.7	0.14	0.04	4.45	0.54	3.01	0.16	0	0	0.07	0.05	1.08	5.71	0.03	0.29	0.02	0.11	25.11	9.56	0	0	-6.17	-4.01	-7.25	77.8	77.97	1088.93	302.68	1204.1	423.34	1103.24	336.06	1179.8	321.26
15.582	0	0.07	0.14	0.01	0.07	0.3	0.07	0.06	5.73	0.17	99.39	1.47	15.45	89.89	0.43	0.56	0.17	0.04	4.38	0.44	1.86	0.1	0	0	0.07	0.05	0.93	5.73	0.03	0.33	0.02	0.1	20.52	11.68	0	0	-0.65	-11.08	-7.16	77.47	76.19	1092.56	303.77	1207.47	425.6	1107.54	337.29	1182.49	323.58
15.615	0	0.07	0.11	0.01	0.07	0.31	0.07	0.06	5.46	0.17	99.38	1.47	15.97	93.36	0.3	0.49	0.17	0.04	4.67	0.43	1.12	0.04	0	0	0.06	0.06	0.6	5.46	0.03	0.38	0.03	0.02	20.51	9.55	0	0	-1.99	-8.78	-5.34	77.62	77.43	1099.18	304.59	1214.03	425.58	1114.54	337.92	1190.81	324.56
15.648	0	0.07	0.07	0.01	0.07	0.28	0.07	0.06	5.98	0.16	99.43	1.21	15.22	88.61	0.21	0.37	0.16	0.04	5.83	0.46	0.53	0.01	0	0	0.08	0.07	0.53	5.98	0.02	0.4	0.03	0.01	19.18	3.41	0	0	2.1	-11.74	-6.91	77.89	79.11	1105.07	303.01	1220.44	425.64	1118.73	337.02	1196.67	323.49
15.682	0	0.08	0.05	0.01	0.07	0.28	0.08	0.06	6.98	0.17	99.44	1.05	14.73	92.07	0.16	0.26	0.17	0.04	7.56	0.4	0.37	0.01	0	0	0.08	0.09	0.52	6.98	0.02	0.4	0.03	0.02	18.16	0	0	0	3.45	-9.74	-6.54	78.08	80.59	1108.03	301.4	1226.47	427.41	1122.67	336.34	1202.1	322.71
15.715	0	0.08	0.04	0.01	0.07	0.43	0.07	0.06	9.3	0.16	99.15	1.43	17.92	91.71	0.08	0.17	0.16	0.04	10.75	0.3	0.28	0.01	0	0	0.11	0.09	0.65	9.3	0.03	0.43	0.03	0.02	20.31	0	0	0	1.27	-9.98	-6.51	77.82	78.69	1110.71	300.82	1229.43	427.1	1126.53	335.05	1204.13	322.01
15.749	0	0.08	0.04	0.01	0.06	0.92	0.07	0.06	19.88	0.16	98.17	2.07	21.96	95.22	0.04	0.11	0.16	0.04	19.73	0.32	0.34	0.03	0	0	0.16	0.1	0.71	19.88	0.04	0.59	0.04	0.02	22.67	0	0	0	-0.66	-7.04	-6.1	77.61	79.37	1112.32	300.11	1229.83	425.12	1127.28	332.42	1205.9	321.47
15.782	0	0.07	0.03	0.01	0.05	1.38	0.07	0.06	14.4	0.14	97.25	3.5	26.94	95.02	0.02	0.1	0.14	0.05	20.35	0.33	0.39	0.04	0	0	0.17	0.11	0.69	14.4	0.06	0.71	0.05	0.03	26.04	0	0	0	-12.41	-7.25	-7.13	76.96	78.79	1114.4	299.96	1230.15	420.8	1128.21	330.63	1206.17	319.24
15.815	0	0.06	0.02	0.01	0.05	1.95	0.06	0.06	14.03	0.13	96.1	4.4	29.98	93.73	0.01	0.09	0.13	0.06	23.74	0.31	0.47	0.08	0	0	0.2	0.1	0.7	14.03	0.06	0.7	0.06	0.01	27.51	0	0	0	-8.13	-8.47	-7.93	77.07	78.63	1112.86	297.45	1228.49	418.41	1126.22	329.22	1203.95	317.36
15.849	0	0.06	0.02	0.01	0.05	2.13	0.06	0.06	13.78	0.12	95.75	6.29	31.17	94.96	0.01	0.09	0.12	0.07	20.64	0.3	0.56	0.06	0	0	0.23	0.13	0.77	13.78	0.06	0.74	0.08	0.01	29.86	0	0	0	-6.19	-7.32	-7.63	77.32	80.4	1109.74	294.52	1226	415.65	1122.48	326.27	1202.22	315.97
15.882	0	0.05	0.02	0.01	0.04	2.37	0.05	0.06	10.36	0.11	95.25	9.66	33.34	96.43	0.01	0.08	0.11	0.06	16.92	0.44	0.69	0.07	0	0	0.24	0.16	0.93	10.36	0.06	0.75	0.1	0.1	32.76	0	0	0	-4.03	-5.52	-8.38	77.39	79.59	1103.67	290.65	1222.67	414.6	1117.72	322.81	1196.8	313.78
15.915	0	0.05	0.01	0.01	0.04	2.67	0.05	0.06	11.19	0.12	94.67	12.42	34.46	98.46	0.01	0.08	0.12	0.06	15.56	0.54	0.66	0.04	0	0	0.2	0.16	1.07	11.19	0.06	0.68	0.1	0.08	34.51	0	0	0	-0.72	-1.22	-5.35	77.88	79.58	1096.61	289.12	1215.75	415.1	1112.58	319.83	1191.87	313.13
15.949	0	0.04	0.01	0.01	0.03	3.95	0.04	0.06	7.34	0.1	92.11	24.92	39.53	97.92	0.01	0.1	0.1	0.05	12.29	0.52	0.62	0.02	0	0	0.18	0.2	0.95	7.34	0.06	0.72	0.14	0.1	39.8	0	0	0	-2.83	-2.75	-4.68	77.32	82.11	1086.68	286.3	1205.62	411.29	1101.52	316.49	1183.42	310.62
15.982	0	0.04	0.01	0.01	0.03	3.66	0.04	0.06	3.8	0.09	92.68	23.96	39.65	98.6	0.02	0.12	0.09	0.05	11.53	0.51	0.57	0.02	0	0	0.13	0.22	0.66	3.8	0.07	0.72	0.14	0.06	39.48	0	0	0	1.56	-0.72	-3.57	78.02	81.68	1076.48	282.67	1195.91	409.8	1092.53	313.17	1174	307.22
16.015	0	0.03	0.01	0.01	0.03	3.26	0.04	0.06	2.11	0.08	93.48	25.98	39.32	98.69	0.03	0.18	0.08	0.04	8.12	0.38	0.49	0.01	0	0	0.1	0.23	0.5	2.11	0.06	0.81	0.14	0.08	40.15	0	0	0	0.4	-0.39	-3.65	77.73	82.27	1065.93	278.87	1186.3	406.31	1082.04	309.02	1164.18	304.33
16.049	0	0.03	0.01	0.01	0.03	4.52	0.03	0.06	1.82	0.06	90.97	39.72	42.76	97.79	0.05	0.2	0.06	0.04	6.36	0.25	0.56	0.01	0	0	0.1	0.25	0.51	1.82	0.07	0.78	0.13	0.03	44.07	0	0	0	3.17	-3.04	-2.32	78.19	80.96	1054.45	274.28	1175.76	403.66	1072.49	303.86	1153.4	301.11
16.082	0	0.03	0.01	0.01	0.03	4.3	0.03	0.06	2.28	0.08	91.39	39.33	42.25	93.48	0.08	0.21	0.06	0.03	5.68	0.17	0.57	0.01	0	0	0.11	0.24	0.7	2.28	0.07	0.71	0.11	0.03	43.97	0	0	0	7.78	-8.69	0.25	79.19	80.69	1044.23	270.13	1163.57	398.52	1062.94	298.57	1143.62	298.14
16.116	0	0.03	0	0	0.03	6.76	0.03	0.06	3.97	0.14	86.49	57.9	46.58	95.91	0.14	0.24	0.04	0.03	4.87	0.16	0.41	0.01	0	0	0.13	0.22	0.91	3.97	0.09	0.48	0.09	0.02	48.65	0	0	0	6.17	-6.23	0.08	79.06	78.35	1033.77	265.71	1152.82	393.26	1053.45	293.17	1131.79	294.27
16.149	0	0.03	0.01	0	0.03	6.29	0.03	0.06	4.06	0.22	87.42	54.99	45.83	97.99	0.22	0.3	0.04	0.03	4.97	0.12	0.32	0.01	0	0	0.16	0.23	1.21	4.06	0.11	0.41	0.07	0.02	47.91	0	0	0	7.48	-2.57	-0.02	79.55	77.9	1023.24	262.08	1142.11	389.6	1043.05	289.62	1120.93	290.95
16.182	0	0.03	0.01	0.01	0.03	5.37	0.03	0.06	2.19	0.24	89.26	47.94	44.59	98.56	0.36	0.37	0.04	0.05	5.48	0.09	0.21	0.01	0	0.01	0.17	0.24	1.16	2.19	0.11	0.41	0.05	0.01	46.15	0	0	0	9.32	-0.87	0.72	80.04	78.81	1012.12	258.57	1131.43	386.74	1032.17	285.94	1110.93	288.5
16.216	0	0.03	0.01	0.01	0.03	4.31	0.03	0.06	1	0.23	91.39	38.16	42.57	98.63	0.4	0.44	0.04	0.07	6.29	0.09	0.15	0	0	0.01	0.17	0.23	1.29	1	0.14	0.37	0.03	0.01	43.66	0	0	0	7.65	-0.63	0.44	79.55	79.07	1003.26	257.33	1122.51	385.11	1022.97	284.63	1102.01	286.85
16.249	0	0.03	0.01	0.01	0.03	3.28	0.03	0.06	0.34	0.19	93.44	29.69	40.07	97.66	0.45	0.5	0.04	0.08	5.94	0.08	0.11	0	0	0.01	0.16	0.19	1.16	0.34	0.15	0.36	0.03	0.01	41.3	0	0	0	6.93	-3.35	-0.75	79.28	78.39	996.11	255.8	1115.88	383.58	1015.67	283.39	1094.03	285.41
16.282	0	0.03	0.01	0.01	0.04	2.65	0.04	0.06	0.13	0.17	94.7	23.27	38.04	98.51	0.42	0.55	0.04	0.13	6.14	0.09	0.08	0	0	0.01	0.13	0.17	0.91	0.13	0.18	0.35	0.02	0.01	39.24	0	0	0	6.12	-1.04	-1.67	79.18	78.58	989.33	254.88	1109.76	383.07	1008.59	282.95	1087.16	284.28
16.316	0	0.04	0.01	0.01	0.04	1.75	0.04	0.06	0.13	0.18	96.5	14.95	34.11	98.57	0.44	0.49	0.04	0.19	5.34	0.11	0.05	0	0	0.01	0.13	0.18	0.78	0.13	0.24	0.3	0.01	0.01	35.85	0	0	0	6.37	-0.84	-0.55	79.04	79.27	981.75	253.82	1102.43	382.51	1001.47	281.42	1080.71	283.7
16.349	0	0.04	0.01	0.01	0.04	1.66	0.04	0.06	0.16	0.17	96.69	14.5	33.66	96.73	0.39	0.53	0.03	0.26	4.78	0.14	0.04	0	0	0.01	0.1	0.17	0.55	0.16	0.26	0.31	0.01	0.01	35.62	0	0	0	2.61	-5.06	-2.31	77.98	77.14	977.77	252.84	1099.29	381.35	997.9	280.37	1075.01	282.42
16.382	0	0.04	0.01	0.01	0.04	1.95	0.04	0.06	0.28	0.16	96.1	16.5	35.09	97.6	0.38	0.6	0.03	0.32	5.83	0.14	0.04	0	0	0.01	0.07	0.16	0.34	0.28	0.31	0.36	0.01	0	36.58	0	0	0	4.03	-3.48	-0.44	78.12	78.24	970.23	250.62	1092.9	381.12	991.53	277.8	1069.7	281.03
16.416	0	0.04	0.01	0.01	0.04	1.96	0.04	0.06	0.51	0.14	96.08	14.85	34.92	97.92	0.35	0.65	0.03	0.36	7.45	0.18	0.04	0	0	0.02	0.05	0.14	0.24	0.51	0.4	0.45	0	0.02	35.8	0	0	0	3.19	-2.74	-2.99	77.96	77.53	967.53	250.17	1090.27	379.76	987.69	278.17	1065.19	280.36
16.449	0	0.04	0.01	0.01	0.04	2.43	0.04	0.06	0.59	0.16	95.14	17.56	36.83	98.31	0.35	0.69	0.03	0.35	8.89	0.22	0.03	0	0	0.02	0.04	0.16	0.22	0.59	0.38	0.51	0	0.07	37.04	0	0	0	4.16	-1.68	-2.24	78.06	78.59	962.29	249.73	1085.09	379.76	982.38	277.75	1060.94	280.04
16.483	0	0.04	0.01	0.01	0.04	2.87	0.04	0.06	1.09	0.17	94.26	18.35	38.06	98.09	0.42	0.78	0.03	0.39	11.24	0.28	0.03	0	0	0.02	0.04	0.17	0.2	1.09	0.42	0.6	0	0.26	37.38	0	0	0	5.47	-2.31	-1.96	78.5	78.35	960.34	250.21	1082	379.56	980.14	278.42	1058.48	279.87
16.516	0	0.04	0.01	0.01	0.04	3.02	0.04	0.06	1.38	0.15	93.97	19.5	38.48	98.09	0.46	0.88	0.03	0.46	11.24	0.34	0.03	0	0	0.03	0.05	0.15	0.29	1.38	0.42	0.56	0	0.36	37.85	0	0	0	6.33	2.31	-2.56	78.89	76.98	956.72	251.98	1077.23	380.86	976.35	280.92	1053.33	280.12
16.549	0	0.04	0.01	0.01	0.04	2.36	0.04	0.06	1.24	0.17	95.29	17.15	36.37	98.53	0.55	1.03	0.03	0.48	8.69	0.31	0.04	0	0	0.03	0.06	0.17	0.42	1.24	0.39	0.63	0	0.85	36.86	0	0	0	10.34	-0.98	-3.5	80.15	79.86	955.93	253.85	1073.42	378.71	971.92	283.51	1051.77	282.29
16.583	0	0.04	0.01	0.01	0.04	2.11	0.04	0.06	1.46	0.16	95.79	15.3	35.26	98.53	0.55	1.29	0.03	0.41	8.33	0.4	0.06	0	0	0.03	0.06	0.16	0.52	1.46	0.33	0.7	0	0.73	36.02	0	0	0	5.52	-0.97	-3.55	78.75	78.8	954.89	255.02	1071.33	378.68	970.91	284.27	1049.66	281.38
16.616	0	0.04	0.01	0.01	0.04	1.74	0.04	0.06	1.09	0.16	96.53	12.88	33.56	98.53	0.63	1.11	0.03	0.37	7.31	0.52	0.08	0	0	0.04	0.07	0.16	0.59	1.09	0.29	0.67	0	3.24	34.77	0	0	0	5.97	-0.96	-2.92	78.89	78.97	953.91	256.47	1069.04	379.13	969.58	285.5	1048.49	282.29
16.649	0	0.04	0.02	0.01	0.05	1.3	0.05	0.06	0.77	0.15	97.39	9.61	31	98.19	0.58	0.9	0.04	0.33	6.23	0.83	0.11	0	0	0.03	0.06	0.15	0.82	0.77	0.25	0.71	0	8.24	32.72	0	0	0	5.55	-2.03	-3.57	78.54	75.96	952.91	257.58	1067.21	379.79	969.4	286.69	1045.23	282.36
16.683	0	0.04	0.01	0.01	0.04	1.8	0.04	0.06	0.81	0.12	96.39	12.75	33.86	98.26	0.59	0.75	0.04	0.3	8.13	1.11	0.17	0	0	0.02	0.06	0.12	0.89	0.81	0.25	0.78	0	13.17	34.7	0	0	0	2.5	-1.82	-1.34	78.04	79	954.15	260.77	1065.68	379.33	968.94	287.96	1047.91	285.51
16.716	0	0.04	0.01	0.01	0.04	2.04	0.04	0.06	1.1	0.13	95.93	12.62	34.71	98.73	0.46	0.71	0.05	0.28	10.46	1.61	0.23	0.01	0	0.02	0.06	0.13	1.04	1.1	0.25	0.82	0	19.43	34.63	0	0	0	0.88	-0.25	-1.06	77.74	78.58	954.73	261.76	1064.47	378.21	969.03	288.26	1047.58	285.9
16.75	0	0.04	0.01	0.01	0.04	4.93	0.05	0.06	2.76	0.16	90.15	18.07	41.72	98.72	0.36	0.56	0.08	0.2	21.4	2.34	0.38	0.07	0	0.03	0.07	0.16	1.22	2.76	0.21	0.93	0	11.44	37.26	0	0	0	-4.2	-0.28	-1.2	76.57	79.91	954.71	261.95	1064.27	377.21	968.15	287.92	1048.03	285.42
16.783	0	0.04	0.01	0.01	0.04	5.01	0.05	0.06	2.69	0.21	89.97	18.14	41.89	98.72	0.29	0.46	0.1	0.15	21.67	3.67	0.35	0.09	0	0.04	0.07	0.21	1.1	2.69	0.17	0.99	0.01	4.94	37.29	0	0	0	-5.33	-0.28	-1.46	76.22	80.15	954.63	261.93	1064.34	377.08	967.87	287.95	1047.97	285.23
16.816	0	0.05	0.01	0.01	0.04	6.89	0.04	0.06	3.49	0.2	86.22	22.02	44.63	98.69	0.21	0.39	0.12	0.12	24.66	5.89	0.27	0.15	0	0.04	0.07	0.2	1.19	3.49	0.16	1.04	0.01	0.55	38.8	0	0	0	-6.28	-0.4	-1.37	75.96	79.62	954.61	262	1064.08	377.02	968.06	287.9	1047.62	284.82
16.85	0	0.04	0.01	0.01	0.03	9.31	0.04	0.06	3.21	0.15	81.38	30.32	47.78	98.76	0.15	0.37	0.15	0.1	25.13	7.49	0.17	0.07	0	0.03	0.05	0.26	1.11	3.21	0.12	1.25	0.01	0.04	41.49	0	0	0	-8.05	-0.11	0.1	75.35	77.78	953.62	262.83	1063.23	378.36	968.96	287.42	1046.73	285.89
16.883	0	0.04	0.01	0.01	0.03	12.73	0.04	0.06	2.47	0.16	74.54	39.81	51.18	98.57	0.11	0.51	0.16	0.1	26.19	7.16	0.11	0.03	0	0.03	0.04	0.25	1.14	2.47	0.11	1.3	0.02	0.02	44.1	0	0	0	-6.55	0.82	1.3	75.49	77.82	952.51	262.39	1062.69	378.53	968.84	286.91	1046.65	286.41
16.916	0	0.04	0.01	0.01	0.03	16.44	0.03	0.06	1.93	0.15	67.11	50.77	54.18	97.83	0.09	0.69	0.15	0.09	26.04	6.85	0.09	0.01	0	0.03	0.05	0.25	1.17	1.93	0.12	1.36	0.02	0.01	46.86	0	0	0	-5.66	2.95	1.67	75.44	78.82	951.62	262.05	1063.18	379.54	968.39	287.1	1047.21	286.6
16.95	0	0.03	0	0	0.03	20.78	0.03	0.06	2.5	0.14	58.45	57.65	56.6	98.22	0.07	0.93	0.14	0.09	27.7	5.56	0.07	0.01	0	0.03	0.05	0.24	1.32	2.5	0.12	1.37	0.04	0.01	48.59	0	0	0	-5.26	1.96	1.13	75.18	79.65	951.07	260.99	1065.35	381.7	968.44	286.8	1048.09	285.82
16.983	0	0.03	0	0	0.02	26.68	0.03	0.06	2.68	0.11	48.32	69.06	59.72	98.31	0.06	0.97	0.11	0.1	27.42	3.55	0.06	0.01	0	0.03	0.05	0.25	1.37	2.68	0.12	1.33	0.04	0.01	51.66	0	0	0	-1.37	-1.67	0.65	75.77	79.24	953.17	261.22	1068.09	383.2	970.75	288.28	1049.96	286.19
17.016	0	0.02	0	0	0.02	35.45	0.03	0.06	3.03	0.1	39.55	80.88	63.64	97.45	0.05	1.13	0.1	0.11	26.84	2.09	0.05	0.01	0	0.03	0.05	0.22	1.67	3.03	0.12	1.21	0.05	0.01	55.64	0	0	0	-0.42	-3.78	-0.78	75.57	77.87	953.84	260.91	1068.66	383.49	971.19	288.24	1049	285.31
17.05	0	0.02	0	0	0.02	53.78	0.02	0.06	3.74	0.1	21.22	91.92	70.49	97.93	0.05	1.28	0.1	0.12	27.96	1.25	0.03	0.01	0	0.03	0.04	0.18	2.09	3.74	0.13	1.16	0.06	0.01	61.8	0	0	0	-0.43	-2.73	0.65	75.65	76.28	955.09	260.33	1070.61	383.5	974.45	287.5	1050.7	285.32
17.083	0	0.02	0	0	0.02	63.44	0.02	0.06	2.58	0.08	11.56	94.94	74.43	98.55	0.05	1.22	0.08	0.11	28.87	0.93	0.03	0	0	0.03	0.04	0.17	2.2	2.58	0.13	1.08	0.05	0	64.91	0	0	0	-3.38	0.9	1.83	75.27	78.32	957.55	260.82	1074.21	384.59	977.18	287.02	1055.5	286.59
17.117	0	0.01	0	0	0.01	83.29	0.02	0.06	2.35	0.07	0	98.4	84.02	98.6	0.05	1.04	0.07	0.1	32.96	0.75	0.04	0	0	0.03	0.06	0.15	2.5	2.35	0.15	1.09	0.05	0	72.29	0	0	0	-2.31	-0.73	1.82	75.45	79.28	959.87	261.37	1076.68	385.25	979.09	288.03	1058.36	287.28
17.15	0	0.01	0	0	0.01	87.34	0.01	0.06	1.49	0.06	0	99.21	87.65	98.19	0.05	0.87	0.06	0.09	29.85	0.69	0.05	0	0	0.02	0.05	0.15	2.19	1.49	0.16	1.13	0.04	0.01	76.78	0	0	0	-2.52	-2.04	1.69	75.3	77.76	962.37	262.45	1079.87	387.47	982.58	288.87	1060.34	288.39
17.183	0	0.01	0	0	0.01	84.67	0.01	0.06	1.2	0.06	0	99.2	86.02	97.84	0.05	0.66	0.06	0.08	26.13	0.47	0.06	0	0	0.02	0.04	0.14	1.96	1.2	0.14	1.06	0.03	0	76.67	0	0	0	1.57	-2.93	1.31	76.25	77.71	965.22	263.78	1083.1	389.72	985.42	291.45	1063.12	289.97
17.217	0	0.01	0	0	0.01	86.92	0.01	0.06	1.36	0.05	0	99.56	88.22	98.55	0.05	0.54	0.04	0.07	22.01	0.38	0.09	0.01	0	0.03	0.04	0.16	1.84	1.36	0.13	1.03	0.03	0.01	80.42	0	0	0	0.74	-0.89	0.49	76.19	78.83	967.93	265.24	1084.36	389.72	986.37	291.94	1065.2	291.29
17.25	0	0.01	0	0	0.01	82.57	0.01	0.06	1.42	0.05	0	99.53	85.58	98.78	0.05	0.46	0.04	0.06	16.83	0.34	0.08	0.01	0	0.03	0.04	0.17	1.73	1.42	0.14	1.04	0.03	0.01	80.01	0	0	0	0.99	0.04	1.03	76.38	78.89	968.66	266.18	1084.86	390.02	987.3	293.51	1066.18	291.99
17.283	0	0.01	0	0	0.01	83.7	0.01	0.06	2.4	0.06	0	99.64	86.36	98.75	0.06	0.45	0.03	0.06	14.91	0.37	0.08	0.01	0	0.02	0.03	0.19	1.41	2.4	0.16	1.05	0.03	0.01	81.71	0	0	0	2.09	0.15	1.49	76.77	80.49	970.09	267.71	1085.36	390.64	987.74	294.3	1068.23	294.21
17.317	0	0.01	0	0	0.01	87.51	0.01	0.06	2.48	0.05	0	99.73	89.08	98.73	0.05	0.42	0.02	0.05	16.87	0.48	0.07	0.01	0	0.02	0.04	0.22	1.02	2.48	0.19	1.05	0.03	0.01	83.5	0	0	0	1.58	0.22	0.95	76.87	78.73	970.97	269.35	1083.18	389.07	987.64	295.23	1066.37	294.88
17.35	0	0.01	0	0	0.01	85.26	0.01	0.06	2.13	0.05	0	99.68	87.47	98.76	0.05	0.44	0.02	0.05	15.66	0.64	0.07	0.01	0	0.02	0.04	0.21	0.86	2.13	0.19	1.07	0.04	0.05	82.39	0	0	0	-2.34	0.1	0.51	76.38	80.73	972	271.25	1083.53	388.99	987.05	296.45	1067.78	296.73
17.383	0	0.01	0	0	0.01	84.22	0.01	0.06	1.82	0.05	0	99.66	86.83	97.77	0.05	0.54	0.02	0.05	15.06	0.85	0.09	0.01	0	0.03	0.04	0.21	0.78	1.82	0.19	0.96	0.05	0.11	81.98	0	0	0	-1.73	3.1	0.55	76.69	79.26	970.66	271.97	1081.6	389.44	986.22	297.07	1065.48	297.22
17.417	0	0.01	0	0	0.01	81.58	0.01	0.06	1.47	0.07	0	99.59	85.23	96.94	0.07	0.53	0.02	0.05	14.1	1.22	0.1	0.02	0	0.05	0.05	0.22	0.89	1.47	0.18	0.85	0.05	1.71	80.8	0	0	0	1.05	4.71	0.84	77.55	80.4	966.81	273.64	1076.45	389.51	981.35	298.41	1061.73	300.04
17.45	0	0.01	0	0	0.01	72.75	0.01	0.06	1.46	0.09	2.25	99.38	80.83	94.61	0.09	0.62	0.02	0.06	10.26	1.87	0.16	0.06	0	0.06	0.07	0.19	1.07	1.46	0.18	0.92	0.06	3.72	78.22	0	0	0	-1.17	7.67	1.01	77.19	79.18	961.53	276.39	1069.86	390.85	976.17	300.59	1055.34	301.93
17.484	0	0.01	0	0	0.01	57.18	0.01	0.06	1.13	0.13	17.82	98.63	74.57	95.12	0.14	0.71	0.03	0.06	7.78	2.28	0.19	0.16	0	0.09	0.08	0.13	1.36	1.13	0.16	0.9	0.08	11.48	73.27	0	0	0	-5.96	7.15	-0.22	76.58	78.28	954.69	279.01	1061.65	391.05	968.34	302.99	1046.61	303.1
17.517	0	0.02	0	0	0.01	38.19	0.01	0.06	1.25	0.12	36.81	96.11	67.23	94.82	0.22	0.86	0.04	0.06	7.29	3.11	0.24	0.19	0	0.11	0.09	0.12	1.73	1.25	0.15	0.98	0.09	19.27	66.62	0	0	0	-7.02	7.47	0.58	76.82	81.22	948.06	282.02	1054.32	392.65	960.37	305.31	1041.58	306.81
17.55	0	0.02	0	0	0.02	21.97	0.02	0.06	1.08	0.12	56.06	90.22	59.96	94.96	0.33	0.77	0.04	0.04	5.49	2.89	0.33	0.22	0	0.1	0.08	0.12	1.89	1.08	0.16	0.98	0.09	22.77	60.49	0	0	0	-6.86	7.32	1.91	76.97	80.02	939.87	286.24	1043.99	395.11	952.54	308.94	1032.55	310.22
17.584	0	0.03	0.01	0.01	0.03	4.75	0.03	0.06	1	0.15	90.5	45.72	43.57	93.89	0.51	0.75	0.06	0.04	4.3	2.43	0.52	0.16	0	0.09	0.06	0.15	2.43	1	0.16	1.01	0.11	49.2	45.6	0	0	0	-6.38	8.34	0.74	77.15	81.1	931.6	289.94	1033.97	396.35	942.14	312.72	1023.24	313.92
17.617	0	0.04	0.01	0.01	0.04	1.58	0.04	0.06	0.77	0.2	96.84	15.7	32.79	94.91	0.84	0.8	0.07	0.03	2.8	1.87	0.96	0.22	0	0.07	0.05	0.2	2.42	0.77	0.19	0.98	0.09	73.19	36.21	0	0	0	-12.44	7.37	1.73	76.63	81.61	923.44	296.75	1022.24	398.47	932.55	318.1	1014.16	319.26
17.65	0	0.06	0.03	0.01	0.06	0.38	0.06	0.06	0.8	0.25	99.24	2.51	18.84	92.33	1.25	0.68	0.09	0.02	1.79	1.85	1.87	0.33	0	0.06	0.04	0.25	2.08	0.8	0.23	1.07	0.1	23.54	23.9	0	0	0	-20.28	9.56	1.61	76.01	81.61	915.96	303.68	1010.36	398.88	922.86	322.61	1004.4	325.94
17.684	0	0.08	0.07	0.02	0.08	0.13	0.08	0.06	0.97	0.35	99.74	0.6	7.15	88.12	1.41	0.73	0.13	0.02	1.57	1.86	4.84	0.98	0	0.07	0.03	0.35	1.81	0.97	0.36	1.21	0.15	18.97	14.23	0	0	0	-22.42	11.98	1	75.85	82.42	906.54	308.4	999.36	401.21	911.91	326.91	994.23	330.96
17.717	0	0.08	0.08	0.05	0.08	0.11	0.07	0.06	0.84	0.4	99.79	0.45	1.92	93.22	1.5	0.67	0.15	0.01	1.98	1.92	12.58	8.59	0	0.08	0.03	0.4	1.45	0.84	0.41	1.35	0.16	14.42	12.23	0	0	0	-26.28	8.89	-0.22	75.81	78.93	896.73	314.25	985.37	402.89	900.95	332.01	979.79	335.76
17.751	0	0.19	0.11	3.07	0.06	0.07	0.07	0.06	0.39	0.47	93.85	0.76	0	97.9	1.3	0.49	0.21	0.01	4.34	3.08	31.36	71.25	0	0.11	0.03	0.47	0.83	0.39	0.44	1.87	0.18	1.95	7.25	0	0	0	-26.15	2.79	0.55	76.26	79.26	885.29	315.13	972.48	402.32	889.01	334.54	968.19	337.98
17.784	0	0.22	0.13	4.32	0.07	0.06	0.07	0.07	0.37	0.52	91.35	0.86	0	97.25	1.22	0.38	0.26	0	5.88	4.27	33.19	75.3	0	0.15	0.04	0.52	0.54	0.37	0.42	2.41	0.2	3.57	5.48	0	0	0	-28.65	4.18	-0.53	76.25	77.37	873.59	316.76	958.7	401.87	876.65	335	953.83	340.53
17.817	0	0.28	0.13	15.89	0.05	0.08	0.06	0.07	0.3	0.57	68.22	1.94	0	92.55	0.97	0.31	0.3	0	10.21	8.84	44.09	92.76	0	0.17	0.06	0.57	0.37	0.18	0.45	3.42	0.19	2.33	5.28	0.27	0	0	-25.57	9.4	1.99	76.74	74.25	862.76	317.51	944.44	399.19	867.3	333.96	941.18	341.38
17.851	0	0.34	0.18	20.4	0.06	0.07	0.06	0.07	0.39	0.71	59.19	2.37	0	92.6	0.76	0.23	0.39	0	12.47	11.94	46.61	94.83	0	0.23	0.09	0.71	0.19	0.06	0.47	4.63	0.15	15.6	3.17	1.38	0	0	-23.05	9.36	0.78	76.49	72.13	850.59	318.66	932.39	400.46	855.45	334.68	927.44	339.13
17.884	0	0.37	0.19	20.25	0.06	0.07	0.07	0.07	0.46	0.66	59.5	2.24	0	94.68	0.66	0.17	0.46	0	13.55	13.3	45.84	94.89	0	0.21	0.11	0.75	0.14	0.02	0.51	6.49	0.12	4.51	2.51	1.63	0	0	-27.74	7.61	2.23	76.02	72.72	841	317.85	921.96	398.82	845.95	332.65	918.5	337.59
17.917	0	0.39	0.22	18.83	0.06	0.07	0.07	0.08	0.52	0.7	62.35	1.73	0	80.26	0.7	0.15	0.52	0	12.6	12.17	42.55	96.42	0	0.21	0.13	0.73	0.11	0.01	0.5	7.52	0.12	11.18	2.58	2.87	0	0	-27.79	14.99	0.51	75.73	71.75	828.07	315.55	910.12	397.6	833.17	330.98	904.77	335.69
17.951	0	0.49	0.26	8.24	0.08	0.06	0.09	0.08	0.67	0.67	83.51	0.54	0	88.03	0.53	0.13	0.67	0	11.97	11.83	26.35	92.98	0.34	0.16	0.19	1.04	0.1	0	0.57	9.53	0.09	2.1	1.78	4.05	0	0	-23.44	12.02	0.98	75.9	80.44	818.29	310.68	906.77	399.16	822.48	328.87	902.79	333.41
17.984	0	0.47	0.3	1.96	0.1	0.05	0.11	0.09	0.7	0.7	96.09	0.33	0	87	0.44	0.13	0.7	0	9.2	10.75	12.53	76.63	1.36	0.14	0.14	0.83	0.09	0.01	0.6	9.79	0.08	15.41	1.67	5.08	0	0	-17.79	12.49	-0.22	76.11	79.73	812.94	311.02	903.14	401.42	817.53	330.86	897.26	331.93
18.017	0	0.23	0.26	0.14	0.12	0.04	0.13	0.08	0.73	0.73	99.49	0.33	0	88.02	0.37	0.14	0.73	0	7.89	6	4.82	30.42	1.87	0.09	0.1	0.83	0.12	0.01	0.7	9.81	0.06	34.18	1.27	3.4	0	0	-20.23	12.03	-0.15	75.39	79.66	805.06	310.49	901.05	407.55	812.62	330.86	892.28	331.53
18.051	0	0.15	0.23	0.03	0.13	0.04	0.13	0.09	0.8	0.8	99.54	0.33	0	89.26	0.33	0.16	0.8	0	5.72	3.08	1.78	3.01	1.4	0.06	0.07	1.01	0.16	0.03	0.97	11.81	0.04	31.61	0.95	2.23	0	0	-14.99	11.41	-1.01	75.64	83.63	800.19	308.61	900.49	410.59	807.32	331.52	890.94	330.4
18.084	0	0.13	0.22	0.03	0.13	0.03	0.13	0.09	0.79	0.79	99.57	0.33	0	87.65	0.32	0.18	0.79	0	3.84	1.4	0.93	0.43	1.52	0.05	0.05	1.01	0.22	0.07	1.02	10.44	0.04	53.93	0.89	1.61	0	0	-11.4	12.2	-0.66	75.65	81.61	797.07	308.69	897.75	412.4	805.67	331.94	887.26	330.27
18.118	0	0.13	0.21	0.02	0.13	0.03	0.13	0.1	0.95	0.95	99.58	0.33	0	85.71	0.36	0.2	0.95	0	3.81	0.89	0.53	0.06	2.3	0.07	0.04	0.76	0.45	0.22	0.92	12.58	0.04	55.19	0.99	1.34	0	0	-8.23	13.04	-0.8	75.74	82.62	794.08	307.46	898.8	416.2	804.1	332	886.7	329.88
18.151	0	0.13	0.2	0.02	0.13	0.04	0.14	0.09	0.91	0.91	99.59	0.33	0	83.82	0.42	0.24	0.91	0	5.04	0.77	0.39	0.1	2.83	0.08	0.03	0.58	0.74	0.33	0.87	11.93	0.04	50.27	1.31	1.33	0	0	-8.41	13.78	-0.46	75.62	82.15	792.05	307.39	899.59	419.36	803.94	331.8	886.09	330.92
18.184	0	0.13	0.21	0.02	0.13	0.04	0.14	0.09	0.89	0.89	99.58	0.33	0	86.71	0.5	0.34	0.89	0	6.63	0.62	0.28	0.14	3.23	0.08	0.02	0.54	1.27	0.78	0.87	9.55	0.04	29.78	1.48	1.65	0	0	-9.06	12.62	0.79	75.56	83.24	790.65	308.55	897.6	420.02	802.51	332.15	885.75	332.35
18.218	0	0.13	0.21	0.02	0.13	0.05	0.14	0.08	1.08	0.96	99.58	0.33	0	90.47	0.79	0.38	0.96	0	9.68	0.56	0.25	0.21	2.22	0.08	0.01	0.33	1.78	1.08	0.65	8.85	0.04	30.04	1.83	1.98	0	0	-8.19	10.75	1.65	75.34	84.22	788.52	307.96	898.87	423.15	802.13	331.37	886.32	333.76
18.251	0	0.13	0.2	0.02	0.13	0.06	0.14	0.08	0.94	0.94	99.6	0.33	0	92.93	1.02	0.47	0.94	0	10.51	0.49	0.29	0.38	0.58	0.07	0.01	0.27	2.07	0.9	0.57	6.67	0.04	12.71	2.11	1.68	0	0	-8.97	9.12	1.63	75.22	83.68	789.34	307.77	902.01	425.18	804.37	331.03	887.97	334.66
18.284	0	0.12	0.2	0.02	0.13	0.05	0.14	0.07	0.95	0.95	99.6	0.33	0	96.03	1.42	0.55	0.95	0	8.76	0.49	0.49	0.47	0	0.06	0.01	0.19	2.13	0.58	0.54	4.55	0.04	14.8	2.48	2.03	0	0	-11.11	6.07	1.5	75.24	84.11	792	308.39	906.52	427.35	807.61	331.62	891.63	335.51
18.318	0	0.12	0.2	0.02	0.13	0.05	0.14	0.07	1.01	1.01	99.61	0.33	0	97.23	1.74	0.55	1.01	0.01	7.01	0.67	1.01	0.61	0	0.03	0.01	0.14	1.8	0.26	0.57	2.37	0.04	26.26	2.61	1.95	0	0	-7.09	4.21	2.27	75.31	82.33	793.41	308.05	912.56	433.98	812.65	332.81	894.95	335.24
18.351	0	0.12	0.18	0.02	0.13	0.04	0.14	0.07	1.07	1.07	99.64	0.33	0	93.46	2.56	0.66	1.07	0.01	5.05	0.76	1.51	0.64	0	0.03	0.01	0.14	1.87	0.13	0.58	1.99	0.03	7.88	2.96	1.41	0	0	-11.21	8.7	0.16	75.33	84.54	801.59	308.89	921	433.86	818.55	334.5	903.08	334.65
18.384	0	0.11	0.16	0.02	0.13	0.04	0.14	0.07	1.02	1.02	99.68	0.33	0	97.09	3.29	0.85	1.02	0.02	4.08	0.9	2	0.57	0	0.02	0	0.12	1.36	0.06	0.67	1.43	0.03	24.89	3.43	0.6	0	0	-8.14	4.46	1.62	75.31	84.52	808	309.37	926.86	434.6	825.59	334.74	910.1	335.7
18.418	0	0.11	0.15	0.02	0.14	0.04	0.14	0.07	0.95	0.95	99.71	0.33	0	94.18	3.96	1.23	0.95	0.03	3.39	0.92	2.35	0.45	0	0.01	0	0.11	1.26	0.05	0.69	0.75	0.03	12.08	3.55	0	0	0	-12.34	8.08	-0.82	75.44	85.06	822.05	311.06	938.22	431.9	836.47	336.81	921.51	335.46
18.451	0	0.11	0.14	0.02	0.14	0.04	0.14	0.07	1.09	1.09	99.71	0.33	0	95.77	4.49	1.39	1.09	0.05	2.9	1.13	2.6	0.36	0	0.01	0.01	0.12	1.13	0.08	0.62	0.66	0.03	13	3.7	0	0	0	-9.54	6.4	-1.21	75.88	84.26	837.05	310.76	952.3	431.08	851.15	337.11	935.39	334.97
18.485	0	0.1	0.14	0.02	0.13	0.05	0.13	0.07	1.21	1.21	99.73	0.33	0	97.22	4.5	1.32	1.21	0.07	3.75	1.42	4.09	0.62	0	0.01	0.01	0.11	1.23	0.33	0.5	0.36	0.03	4.34	4.57	0	0	0	-8.01	4.22	-2.41	76.02	88.24	851.61	307.39	967.61	427.75	863.22	335.47	951.37	331.63
18.518	0	0.1	0.12	0.02	0.13	0.06	0.14	0.07	1.46	1.46	99.73	0.33	0	98.69	5.35	1.07	1.46	0.11	4.27	1.68	3.75	0.48	0	0.01	0.01	0.12	1.42	0.45	0.38	0.27	0.03	2.6	5.91	0	0	0	-8.54	0.41	-1.93	76	87.37	868.78	303.18	986.77	426.52	882.13	331.46	969.39	327
18.551	0	0.1	0.12	0.02	0.13	0.06	0.14	0.07	1.28	1.28	99.73	0.33	0	98.05	5.57	1	1.28	0.16	4.19	1.47	2.23	0.23	0	0.01	0.01	0.11	1.73	0.95	0.29	0.24	0.03	0.26	6.6	0	0	0	-2.31	2.41	-2.24	76.48	86.67	882.04	298.73	1001.46	424.77	896.3	328.3	982.84	323.47
18.585	0	0.09	0.08	0.02	0.11	0.11	0.12	0.07	1.21	1.21	99.77	0.39	5.51	98.18	4.75	0.95	1.21	0.17	4.51	1.04	1.14	0.1	0	0.02	0.02	0.09	1.98	0.98	0.15	0.15	0.03	0.06	11.22	0	0	0	1.64	2.06	-2.07	77.22	83.28	894.52	293.6	1014.65	421.75	911.02	323.44	994.17	318.84
18.618	0	0.08	0.08	0.02	0.11	0.11	0.11	0.07	0.99	0.99	99.77	0.46	6.65	98.75	3.81	1.02	0.99	0.22	3.12	0.76	0.56	0.02	0	0.01	0.02	0.1	2.23	0.86	0.13	0.14	0.02	0.05	12.29	0	0	0	1.63	0.14	-3.13	77.35	82.8	907.44	287.5	1029.88	417.63	924.63	317.89	1007.32	313.74
18.651	0	0.08	0.06	0.01	0.09	0.16	0.09	0.07	0.89	0.89	99.69	0.71	10.09	97.85	3.27	0.9	0.89	0.27	2.66	0.6	0.37	0.01	0	0.01	0.03	0.1	3.3	0.57	0.1	0.13	0.02	0.02	15.43	0	0	0	4.78	-2.91	-3.38	78.09	82.58	919.35	281.18	1042.87	413.06	937.01	312.43	1019.47	308
18.685	0	0.07	0.05	0.01	0.08	0.24	0.08	0.07	0.78	0.78	99.52	1.18	14.3	96.5	2.73	0.81	0.78	0.3	3.1	0.49	0.36	0.01	0	0.01	0.03	0.11	2.96	0.38	0.07	0.12	0.01	0.01	19.02	0	0	0	6.95	-5.42	-1.06	78.6	77.44	927.73	275.63	1048.41	405.58	948.01	304.53	1025.44	303.36
18.718	0	0.06	0.04	0.01	0.08	0.28	0.07	0.06	0.67	0.67	99.43	1.47	16.07	97.87	2.36	0.72	0.67	0.26	3.27	0.33	0.4	0	0	0.01	0.03	0.13	3.4	0.33	0.06	0.13	0.01	0.03	20.5	0	0	0	5.85	-2.87	-3.62	78.61	80.55	938.64	269.25	1061.61	400.83	956.95	300.39	1037.39	296.15
18.752	0	0.06	0.03	0.01	0.07	0.42	0.07	0.06	0.54	0.54	99.17	2.42	19.82	96.58	1.94	0.71	0.54	0.21	3.73	0.18	0.29	0	0	0.01	0.02	0.19	3.36	0.32	0.05	0.14	0.01	0.02	23.66	0	0	0	5.16	-5.3	-1.89	78.28	78.72	944.99	263.53	1067.2	394.23	964.87	292.65	1043.59	291.73
18.785	0	0.05	0.03	0.01	0.06	0.56	0.06	0.06	0.44	0.44	98.89	3.63	22.74	97.86	1.68	0.71	0.44	0.15	3.76	0.13	0.21	0	0	0	0.01	0.22	3.21	0.29	0.05	0.15	0	0.02	26.27	0	0	0	5.26	-2.89	-2.68	78.31	78.74	951.87	257.67	1073.93	387.99	971.22	287.16	1049.95	285.71
18.818	0	0.05	0.02	0.01	0.06	0.66	0.06	0.06	0.35	0.35	98.68	4.53	24.5	96.5	1.53	0.67	0.35	0.13	4.04	0.1	0.11	0	0	0	0.01	0.22	2.59	0.3	0.05	0.17	0	0	27.69	0	0	0	7.51	-5.41	-0.92	78.5	77.63	956.48	253.08	1078.41	384.23	977.37	281.89	1055	281.84
18.852	0	0.04	0.02	0.01	0.05	1.13	0.05	0.06	0.24	0.19	97.73	8.73	29.72	97.16	1.24	0.64	0.19	0.13	5.02	0.1	0.05	0	0	0	0.01	0.19	2.2	0.24	0.03	0.18	0	0	32.06	0	0	0	6.09	-4.34	-1.42	78.27	77.31	962.28	248.93	1083.91	379.6	982.9	277.85	1060.2	276.97
18.885	0	0.04	0.01	0.01	0.04	1.4	0.04	0.06	0.17	0.18	97.19	11.63	31.9	92.22	0.97	0.55	0.13	0.14	4.93	0.08	0.02	0	0	0	0	0.18	1.31	0.17	0.03	0.2	0	0	34.05	0	0	0	2.08	-9.63	-0.1	76.77	78	965.08	247.67	1086.98	377.97	986.21	275.2	1064.2	275.9
18.918	0	0.04	0.02	0.01	0.04	1.28	0.04	0.06	0.16	0.17	97.45	10.69	31.11	95.38	0.8	0.62	0.11	0.17	4.39	0.05	0.01	0	0	0	0	0.17	0.69	0.16	0.03	0.21	0	0	33.46	0	0	0	4.49	-6.86	0.75	77.52	78.04	968.26	245.8	1089.83	376.34	989.75	273.25	1067.78	274.49
18.952	0	0.03	0.01	0.01	0.03	2.79	0.04	0.06	0.16	0.14	94.43	27.06	38.7	94.02	0.66	0.5	0.05	0.17	4.57	0.04	0.01	0	0	0	0	0.14	0.48	0.16	0.04	0.24	0	0	40.5	0	0	0	3.05	-8.23	-0.14	77.21	78.26	971.25	244.57	1093.68	375.62	992.5	272.4	1070.76	273.01
18.985	0	0.03	0.01	0.01	0.03	3.1	0.03	0.06	0.2	0.14	93.79	29.72	39.74	96.05	0.49	0.39	0.05	0.2	4.92	0.03	0.01	0	0	0	0	0.14	0.3	0.2	0.04	0.25	0	0	41.31	0	0	0	2.46	-6.04	1.09	77.4	79.51	973.62	245.64	1093.82	374.11	993.91	272.39	1073.41	274.03
19.018	0	0.03	0.01	0.01	0.03	3.96	0.03	0.06	0.27	0.15	92.08	35.65	42.01	95.96	0.45	0.34	0.03	0.27	6.08	0.03	0.01	0	0	0	0	0.15	0.19	0.27	0.06	0.29	0	0.01	42.99	0	0	0	6.6	-6.16	0.47	78.41	80.22	975.29	245.35	1095.82	374.34	995.01	272.9	1075.21	274.81
19.052	0	0.03	0.01	0.01	0.03	5.94	0.03	0.06	0.35	0.18	88.13	46.94	45.84	96.96	0.38	0.3	0.02	0.4	7.84	0.02	0.02	0	0	0	0.01	0.18	0.17	0.35	0.09	0.43	0	0	45.9	0	0	0	8.86	-4.69	0.57	79.29	78.76	976.97	248.07	1095.22	375.22	996.36	275.63	1075.11	276.93
19.085	0	0.03	0.01	0.01	0.03	6.94	0.03	0.06	0.52	0.18	86.13	49.52	47.19	96.38	0.31	0.24	0.02	0.43	9.51	0.03	0.06	0	0	0	0.01	0.18	0.17	0.52	0.09	0.44	0	0	46.55	0	0	0	8.83	-5.59	0.89	79.12	79.17	977.23	249.26	1096.21	376.58	997	276.12	1076.08	279.62
19.119	0	0.03	0	0	0.03	10.25	0.03	0.06	0.93	0.18	79.49	59.78	50.85	97.09	0.31	0.22	0.02	0.5	11.96	0.04	0.13	0	0	0	0.02	0.18	0.16	0.93	0.13	0.71	0	0	49.13	0	0	0	7.87	-4.46	0.18	78.94	78.33	977.12	249.7	1096.07	377.34	996.84	277.25	1075.16	278.71
19.152	0	0.02	0	0	0.03	10.1	0.03	0.06	0.68	0.15	79.79	61.4	50.89	96.35	0.26	0.18	0.01	0.44	10.83	0.05	0.13	0	0	0	0.03	0.15	0.17	0.68	0.13	0.77	0	0	49.56	0	0	0	6.35	-5.63	-0.46	78.49	77.18	977.9	250.97	1095.05	376.04	996.91	277.97	1074.08	279.54
19.185	0	0.02	0	0	0.02	13.59	0.03	0.06	0.46	0.14	72.81	66.74	53.79	97.24	0.17	0.13	0.02	0.32	13.92	0.09	0.12	0	0	0	0.04	0.14	0.21	0.46	0.13	0.95	0	0	51	0	0	0	4.31	-4.19	-0.46	78.04	76.44	978.66	253.18	1092.71	374.86	996.5	279.67	1072.95	280.08
19.219	0	0.02	0	0	0.02	13.19	0.03	0.06	0.34	0.09	73.62	68.13	53.67	97.54	0.09	0.11	0.01	0.24	12.54	0.15	0.11	0	0	0	0.05	0.1	0.26	0.34	0.17	1.21	0	0	51.39	0	0	0	-0.83	-3.59	-0.53	77.11	76.98	979.93	255.17	1092.97	375.42	996.97	281.39	1073.94	280.09
19.252	0	0.02	0	0	0.02	14.43	0.02	0.06	0.32	0.04	71.14	74.14	54.87	97.12	0.04	0.1	0.02	0.17	10.77	0.23	0.1	0	0	0	0.04	0.1	0.28	0.32	0.17	1.23	0	0	53.22	0	0	0	-0.31	-4.41	-0.63	77.1	75.56	980.07	256.22	1092.3	376.11	997.38	282.64	1072.9	280.32
19.285	0	0.02	0	0	0.02	15.92	0.02	0.06	0.45	0.02	68.16	76.25	55.88	96.49	0.02	0.09	0.01	0.15	11.42	0.26	0.09	0	0	0	0.04	0.09	0.32	0.45	0.18	1.25	0	0	53.93	0	0	0	-2.51	-5.42	-1.57	76.68	75.82	980.24	256.57	1092.33	375.24	996.77	282.73	1072.57	280.97
19.319	0	0.02	0	0	0.02	20.92	0.02	0.06	0.65	0.01	58.17	83.72	58.99	96.99	0.01	0.08	0.01	0.12	11.55	0.29	0.11	0	0	0	0.03	0.08	0.28	0.65	0.22	1.29	0	0	56.86	0	0	0	-4.39	-4.64	-2.94	76.17	76.64	978.91	255.54	1092.52	375.07	994.98	282.4	1071.58	279.88
19.352	0	0.02	0	0	0.02	23.29	0.02	0.06	0.52	0.01	53.41	86.79	60.4	95.98	0.01	0.09	0.01	0.14	10.98	0.31	0.11	0	0	0	0.02	0.07	0.22	0.52	0.18	1.33	0	0	58.38	0	0	0	-3.01	-6.13	-3.04	76.16	75.4	976.77	254.66	1092.25	376.8	994.36	282	1069.71	279.36
19.385	0	0.02	0	0	0.02	27.14	0.02	0.06	0.53	0.01	47.86	89.78	62.33	97.38	0	0.1	0.01	0.12	11.02	0.24	0.1	0	0	0	0.01	0.07	0.28	0.53	0.15	1.22	0	0	60.19	0	0	0	-2.13	-3.91	-3.41	76.25	76.11	973.85	253.08	1091.37	377.41	991.89	281.02	1067.96	278.42
19.419	0	0.02	0	0	0.02	36.34	0.02	0.06	0.64	0.01	38.66	94.5	66.43	98.18	0	0.11	0.01	0.13	10.34	0.24	0.12	0	0	0	0.01	0.08	0.39	0.64	0.1	1.07	0	0	64.36	0	0	0	-2.29	-2.05	-3.01	76.27	76.91	970.58	252.99	1088.77	378.23	988.8	281.02	1065.66	278.27
19.452	0	0.02	0	0	0.02	32.99	0.02	0.06	1.04	0.01	42.01	94.33	65.19	98.63	0	0.12	0.01	0.15	8.11	0.22	0.12	0	0	0	0.02	0.09	0.49	1.04	0.09	0.93	0	0	64.17	0	0	0	-0.63	0.61	-3.34	76.59	78.73	967.3	252.21	1086.01	377.81	984.64	280.84	1063.32	278.03
19.486	0	0.01	0	0	0.01	36.8	0.02	0.06	2.23	0.02	38.2	95.54	66.53	98.73	0	0.12	0.02	0.19	7.98	0.2	0.15	0	0	0	0.03	0.1	0.59	2.23	0.05	0.82	0	0	65.74	0	0	0	0.27	-0.23	-2.84	76.7	78.9	963.58	251.61	1083.04	378.31	981.49	280.21	1060.36	277.91
19.519	0	0.01	0	0	0.01	39.38	0.01	0.06	2.02	0.02	35.62	96.16	67.62	98.54	0.01	0.15	0.02	0.25	8.01	0.17	0.13	0	0	0	0.04	0.11	0.7	2.02	0.04	0.73	0	0	66.7	0	0	0	1.8	-0.94	-3.13	76.97	79.65	960.54	251.28	1081.15	379.17	978.44	280.39	1058.06	278.31
19.552	0	0.01	0	0	0.01	43.69	0.01	0.06	1.64	0.02	31.31	96.63	69.2	98.31	0.01	0.19	0.02	0.31	9.47	0.2	0.15	0	0	0	0.05	0.13	0.91	1.64	0.04	0.67	0	0.02	67.55	0	0	0	4.16	-1.69	-4	77.52	80.32	957.36	251.89	1077.77	379.49	974.27	281.92	1054.54	279.05
19.586	0	0.01	0	0	0.01	53.49	0.01	0.06	1.07	0.02	21.51	97.66	72.78	98.61	0.02	0.25	0.02	0.32	11.83	0.27	0.17	0	0	0	0.06	0.16	1.21	1.07	0.03	0.64	0	0.53	69.88	0	0	0	4.69	0.68	-3.4	78.12	76.05	954.64	254.28	1072.74	380.04	973.05	282.97	1049.08	281.31
19.619	0	0.01	0	0	0.01	54.17	0.01	0.06	0.89	0.02	20.83	97.44	72.87	98.52	0.02	0.28	0.02	0.3	13.44	0.38	0.2	0	0	0	0.1	0.19	1.9	0.89	0.03	0.61	0	2.62	69.3	0	0	0	4.41	-1	-3.97	78.42	76.6	953.11	256.86	1069.66	380.53	970.1	285.71	1046.67	283.3
19.652	0	0.02	0	0	0.02	39.36	0.02	0.06	0.8	0.04	35.64	95.05	67.41	98.15	0.04	0.27	0.02	0.32	11.23	0.51	0.27	0	0	0	0.12	0.22	1.76	0.8	0.03	0.61	0	8.59	65.06	0	0	0	8.65	2.14	-0.88	80.01	74.11	949.93	261.04	1063.74	382.64	968.71	287.36	1042.78	289.73
19.686	0	0.02	0	0	0.02	35.2	0.02	0.06	0.72	0.05	39.8	94.03	65.79	97.41	0.05	0.25	0.03	0.35	10.52	0.84	0.33	0.01	0	0	0.11	0.33	1.75	0.72	0.03	0.48	0	18.39	63.82	0	0	0	1.94	-3.87	-3.35	78.21	76.07	949.55	263.4	1061.84	382.29	965.05	291.12	1041.06	288.24
19.719	0	0.02	0	0	0.02	23.79	0.02	0.06	0.84	0.07	52.43	89.41	60.7	97.61	0.07	0.27	0.03	0.37	8.39	1.36	0.45	0.03	0	0	0.11	0.38	1.76	0.84	0.04	0.54	0	26.85	59.94	0	0	0	3.32	-3.45	-3.81	79.01	76.18	950.29	268.17	1059.31	383.01	963.82	295.66	1039.94	292.8
19.753	0	0.02	0	0	0.02	14.99	0.02	0.06	1.06	0.07	70.02	79.09	55.22	98.19	0.07	0.33	0.04	0.32	8.16	1.97	0.54	0.08	0	0	0.1	0.48	1.61	1.06	0.03	0.49	0	25.18	54.94	0	0	0	0.1	-2.04	-3.15	78.34	78.4	950.13	270.04	1057.75	383.06	962.21	297.2	1040.51	293.39
19.786	0	0.03	0	0	0.02	9.74	0.03	0.06	1.09	0.08	80.51	65.59	50.62	97.45	0.08	0.33	0.05	0.24	7.9	2.86	0.45	0.11	0	0	0.09	0.49	1.56	1.09	0.04	0.52	0	28.72	50.68	0	0	0	3	-3.79	-2.49	79.04	77.55	949.64	272.46	1055.22	383.86	961.52	299.22	1038.99	295.9
19.819	0	0.03	0.01	0.01	0.03	7.07	0.03	0.06	1.66	0.08	85.86	55.47	47.3	95.2	0.08	0.29	0.06	0.16	6.94	3.18	0.4	0.19	0	0	0.08	0.42	1.3	1.66	0.05	0.55	0.01	9.13	48.03	0	0	0	-1.1	-7.07	-2.59	77.76	76.41	950.69	273.92	1056.23	385.22	963.07	300.43	1039.36	296.12
19.853	0	0.04	0.01	0.01	0.03	3.13	0.04	0.06	2.13	0.08	93.75	26.02	39.08	95.03	0.07	0.34	0.08	0.13	7.32	2.55	0.26	0.16	0	0.01	0.08	0.45	1.17	2.13	0.04	0.59	0.01	1.85	40.16	0	0	0	-3.42	-7.24	-3.11	77.21	76.58	951.92	274.91	1057.72	386.23	964.06	301.7	1040.45	296.34
19.886	0	0.04	0.01	0.01	0.04	2.51	0.04	0.06	4.5	0.09	94.98	17.27	36.19	92.98	0.06	0.37	0.09	0.09	9.72	1.74	0.17	0.08	0	0.01	0.09	0.37	1.13	4.5	0.04	0.67	0.01	0.65	36.92	0	0	0	-9.05	-9.09	-2.06	76.59	79.67	951.99	274.43	1059.54	386.71	964.03	301.71	1043.41	294.88
19.919	0	0.05	0.01	0.01	0.04	3.51	0.04	0.06	13.58	0.07	92.99	20.59	37.18	95.74	0.05	0.46	0.07	0.06	13.16	1.38	0.11	0.03	0	0.01	0.11	0.28	1.59	13.58	0.04	0.68	0.02	0.34	38.27	0	0	0	-7.71	-6.43	-1.56	76.67	80.02	952.53	274.02	1063.14	389.85	966.24	301.7	1046.02	295.5
19.953	0	0.05	0.01	0.01	0.04	3.64	0.04	0.06	14.59	0.09	92.72	18.77	37.1	96.1	0.05	0.52	0.09	0.05	15.25	0.82	0.08	0.01	0	0.01	0.1	0.23	2.02	14.59	0.05	0.81	0.03	0.4	37.55	0	0	0	-5.5	-5.98	-1.3	76.67	78.18	953.88	272.78	1069.57	394.81	971.25	301.61	1049.19	295.45
19.986	0	0.04	0.01	0.01	0.04	3	0.04	0.06	9.82	0.09	94	18.74	36.62	97.23	0.04	0.51	0.09	0.03	11.74	0.43	0.09	0	0	0.01	0.06	0.21	1.93	9.82	0.05	0.69	0.02	0.36	37.54	0	0	0	-5.01	-4.22	-0.71	77.08	78.53	959.82	274.79	1076.93	397.99	978.12	304.55	1056.36	297.7
20.019	0	0.04	0.01	0.01	0.04	1.87	0.04	0.06	4.76	0.1	96.26	14.49	33.61	95.89	0.05	0.43	0.1	0.03	6.96	0.22	0.13	0	0	0.01	0.05	0.18	2.27	4.76	0.05	0.62	0.03	0.39	35.62	0	0	0	-6.08	-6.25	-1.3	77.03	79.07	966.08	276.57	1083.59	400.07	983.96	306.61	1062.67	299.08
20.053	0	0.05	0.02	0.01	0.05	0.84	0.05	0.06	1.42	0.14	98.33	6.53	26.91	97.21	0.06	0.45	0.14	0.03	3.44	0.13	0.26	0.01	0	0	0.04	0.17	2.67	1.42	0.05	0.62	0.04	0.24	30.11	0	0	0	-4.47	-4.24	-2.74	77.51	79	975.51	279.95	1092.59	403.37	992.43	310.67	1070.94	301.91
20.086	0	0.05	0.02	0.01	0.05	0.64	0.05	0.06	0.91	0.14	98.72	5.18	24.48	98.35	0.07	0.5	0.14	0.04	1.72	0.07	0.71	0.02	0	0	0.03	0.18	3.06	0.91	0.06	0.49	0.04	0.29	28.58	0	0	0	-4.92	-1.56	-3.65	77.51	78.61	985.73	285.03	1101.7	407.2	1001.84	315.76	1079.86	306.26
20.12	0	0.06	0.03	0.01	0.06	0.38	0.06	0.06	0.62	0.16	99.24	2.63	18.96	98.6	0.1	0.42	0.16	0.05	1.21	0.06	2.37	0.07	0	0	0.02	0.13	3.15	0.62	0.07	0.43	0.06	0.6	24.19	0	0	0	-6.33	-0.73	-4.05	77.55	80.63	997.22	290.73	1112.87	411.63	1011.98	322.59	1091.77	310.99
20.153	0	0.05	0.03	0.01	0.06	0.37	0.06	0.06	0.44	0.15	99.26	2.52	18.38	98.68	0.16	0.34	0.15	0.05	1.26	0.04	3.19	0.09	0	0	0.01	0.13	2.47	0.44	0.09	0.34	0.06	0.72	23.92	0	0	0	-4.89	-0.45	-5.06	77.74	79.48	1008.79	295.44	1123.54	415.46	1023.25	328.16	1101.63	314.98
20.186	0	0.06	0.04	0.02	0.06	0.33	0.06	0.06	0.27	0.15	99.35	2.04	16.06	97.25	0.17	0.32	0.15	0.06	1.6	0.04	5.69	0.16	0	0	0.01	0.14	1.62	0.27	0.1	0.31	0.05	0.49	22.56	0	0	0	-6.72	-4.17	-7.22	77.34	76.54	1021.48	298.83	1135.4	418	1036.02	332.03	1111.07	316.99
20.22	0	0.06	0.04	0.02	0.06	0.3	0.06	0.06	0.22	0.11	99.41	1.7	14.83	98.05	0.27	0.38	0.11	0.06	2.12	0.03	6.25	0.13	0	0	0.01	0.09	1.16	0.22	0.09	0.23	0.04	0.44	21.41	0	0	0	-7.79	-2.41	-5.68	77.17	79.24	1031.72	302.24	1146.46	421.56	1046.08	335.65	1123.9	320.7
20.253	0	0.06	0.04	0.01	0.06	0.3	0.06	0.06	0.22	0.11	99.4	1.71	15.61	98.27	0.39	0.35	0.11	0.05	2.43	0.04	4.77	0.08	0	0	0.01	0.09	1.29	0.22	0.08	0.22	0.03	0.66	21.45	1.4	0	0	-5.7	-1.79	-7.57	77.57	79.1	1045.24	305.07	1159.55	424.2	1058.52	339.54	1135.85	322.86
20.286	0	0.06	0.05	0.01	0.06	0.32	0.06	0.06	0.29	0.1	99.36	1.81	16.98	97.39	0.4	0.33	0.1	0.05	2.71	0.05	2.75	0.05	0	0	0.01	0.08	1.15	0.29	0.07	0.18	0.03	0.48	21.83	2.84	0	0	-3.85	-3.9	-7.84	77.86	79.94	1057.32	307.61	1171.28	426.83	1069.7	342.1	1147.95	325.75
20.32	0	0.06	0.04	0.01	0.06	0.37	0.06	0.06	0.45	0.08	99.26	2.23	18.84	96.66	0.36	0.29	0.08	0.04	2.57	0.07	1.49	0.03	0	0	0.01	0.07	1.11	0.45	0.04	0.14	0.02	0.95	23.15	1.45	0	0	-3.63	-5.18	-7.43	77.61	78.68	1064.15	307.27	1179.12	427.53	1078.05	342.33	1154.92	325.57
20.353	0	0.06	0.04	0.01	0.06	0.38	0.06	0.06	0.68	0.08	99.24	2.32	19.39	94.82	0.35	0.28	0.08	0.03	2.69	0.09	0.79	0.02	0	0	0.01	0.08	0.99	0.68	0.04	0.16	0.02	0.51	23.39	2.1	0	0	1.06	-7.46	-8.01	78.14	77.21	1072.88	307.27	1186.94	427.58	1086.73	342.56	1162.18	326.11
20.386	0	0.06	0.03	0.01	0.06	0.4	0.06	0.06	1.16	0.09	99.19	2.52	19.98	96.07	0.26	0.24	0.09	0.02	2.72	0.1	0.53	0.01	0	0	0.02	0.07	1.04	1.16	0.04	0.14	0.02	0.82	23.92	0.59	0	0	-3.39	-6.01	-6.06	77.74	80.64	1080.27	308.47	1195.45	428.99	1093.8	342.85	1172.99	327.61
20.42	0	0.06	0.04	0.01	0.06	0.35	0.06	0.06	1.84	0.11	99.3	1.98	18.45	92.33	0.16	0.25	0.11	0.02	3.21	0.12	0.47	0.01	0	0	0.03	0.09	1.32	1.84	0.04	0.11	0.02	0.48	22.38	0.56	0	0	1.3	-9.56	-7.61	77.53	79.41	1083.81	308.56	1198.73	430.37	1096.78	342.86	1174.87	328.4
20.453	0	0.06	0.03	0.01	0.06	0.46	0.06	0.06	2.84	0.11	99.09	2.67	20.73	93.92	0.14	0.21	0.11	0.01	4.1	0.12	0.29	0	0	0	0.04	0.1	1.76	2.84	0.04	0.12	0.02	0.17	24.3	0	0	0	1.42	-8.31	-8.34	77.94	79.14	1090	306.84	1204.46	427.77	1102.68	342.14	1180.14	325.91
20.487	0	0.07	0.04	0.01	0.06	0.38	0.07	0.06	4.15	0.11	99.25	1.69	18.39	96.65	0.1	0.18	0.11	0.01	6.42	0.15	0.21	0	0	0	0.06	0.12	1.85	4.15	0.04	0.14	0.02	0.19	21.39	0	0	0	-4.7	-5.19	-8.55	77.1	80.89	1092.26	306.74	1206.56	426.5	1103.75	340.96	1183.03	324.86
20.52	0	0.06	0.04	0.01	0.06	0.37	0.07	0.06	2.83	0.11	99.26	1.78	18.65	95.9	0.07	0.19	0.11	0.01	5.53	0.14	0.17	0	0	0	0.08	0.11	1.65	2.83	0.04	0.18	0.02	0.1	21.71	0	0	0	-1.95	-6.24	-8.07	77.64	81.21	1094.24	306.38	1209.47	427.69	1106.21	340.81	1185.95	325.39
20.553	0	0.06	0.04	0.01	0.06	0.43	0.06	0.06	2.37	0.11	99.15	2.05	20.03	97.51	0.06	0.18	0.11	0.01	6.29	0.17	0.15	0	0	0	0.11	0.11	1.51	2.37	0.04	0.23	0.03	0.09	22.61	0	0	0	-7.13	-3.67	-8.6	76.81	77.03	1094.93	305.95	1209.2	426.05	1108.39	338.05	1184.22	324.55
20.587	0	0.06	0.03	0.01	0.06	0.5	0.06	0.06	3.02	0.09	99	2.79	21.47	97.69	0.04	0.17	0.09	0.01	5.17	0.13	0.21	0	0	0	0.13	0.08	1.6	3.02	0.04	0.34	0.03	0.02	24.56	0	0	0	-7.55	-3.28	-7.07	76.9	77.91	1094.73	305.73	1207.79	424.47	1107.84	336.56	1184.87	324.9
20.62	0	0.06	0.03	0.01	0.06	0.46	0.06	0.06	2.56	0.09	99.08	2.64	20.87	97.05	0.03	0.15	0.09	0.01	4.4	0.13	0.2	0.01	0	0	0.13	0.08	1.88	2.56	0.04	0.36	0.04	0.03	24.21	0	0	0	-8.14	-4.53	-7.85	76.87	79.85	1092.82	303.42	1206.63	421.99	1104.72	335.05	1183.65	322.94
20.653	0	0.06	0.03	0.01	0.06	0.5	0.06	0.06	3.87	0.08	99	2.91	21.36	97.68	0.02	0.15	0.08	0.01	4.66	0.14	0.26	0.01	0	0	0.15	0.07	1.82	3.87	0.03	0.38	0.05	0.07	24.85	0	0	0	-5.66	-3.3	-9.09	77.17	80.32	1089.64	300.95	1205.15	420.78	1101.36	333.71	1180.76	321.62
20.687	0	0.05	0.02	0.01	0.05	0.78	0.05	0.06	4.23	0.07	98.44	5.3	25.49	98.08	0.02	0.18	0.07	0.02	4.88	0.17	0.25	0.01	0	0	0.17	0.06	1.69	4.23	0.02	0.45	0.07	0.08	28.73	0	0	0	-4.12	-2.34	-10.38	77.42	79.86	1085.14	298.67	1202.9	420.78	1097.51	332.58	1176.36	319.9
20.72	0	0.05	0.02	0.01	0.05	0.75	0.05	0.06	2.68	0.07	98.5	4.95	25.43	98.22	0.02	0.22	0.07	0.02	5.06	0.18	0.23	0.01	0	0	0.16	0.06	1.22	2.68	0.02	0.4	0.07	0.17	28.28	0	0	0	-2.87	-1.94	-7.13	77.49	80.06	1077.19	299.09	1194.76	422.74	1091.19	331.06	1170.61	320.94
20.754	0	0.05	0.02	0.01	0.05	1.02	0.05	0.06	1.92	0.07	97.95	7.13	28.45	97.85	0.02	0.23	0.07	0.03	5.9	0.16	0.34	0.01	0	0	0.18	0.06	1.15	1.92	0.02	0.44	0.1	0.11	30.7	0	0	0	-5.87	-2.92	-6.29	77.05	79.88	1069.16	299.61	1185.84	422.49	1083.34	330.76	1162.54	320.44
20.787	0	0.05	0.02	0.01	0.05	1	0.05	0.06	1.59	0.07	97.99	7.42	28.42	96.61	0.02	0.24	0.07	0.03	5.04	0.15	0.37	0.01	0	0	0.22	0.06	0.89	1.59	0.02	0.43	0.11	0.07	30.96	0	0	0	-4.47	-5.25	-4.89	76.92	79.42	1057.7	297.78	1175.05	421.57	1073.1	327.72	1152.2	320.56
20.82	0	0.05	0.02	0.01	0.05	0.83	0.05	0.06	1.34	0.07	98.35	6.72	26.85	98.31	0.03	0.37	0.07	0.05	2.87	0.09	0.38	0.01	0	0	0.22	0.07	0.9	1.34	0.02	0.37	0.11	0.87	30.3	0	0	0	-3.3	-1.67	-4.54	77.11	81.66	1045.68	294.54	1164.34	419.27	1060.72	324.44	1142.18	318.73
20.854	0	0.05	0.02	0.01	0.05	0.73	0.05	0.06	0.85	0.09	98.54	5.95	25.76	96.15	0.09	0.47	0.07	0.07	2.21	0.07	0.52	0.01	0	0	0.14	0.1	0.88	0.85	0.04	0.28	0.1	4.11	29.49	0	0	0	0.73	-5.91	-1.34	77.84	80.68	1032.23	290.24	1148.88	414.19	1048.65	318.19	1129.3	315.91
20.887	0	0.05	0.02	0.01	0.05	0.55	0.05	0.06	0.51	0.16	98.9	4.31	23.19	88.29	0.18	0.51	0.07	0.11	1.32	0.05	0.56	0.01	0	0	0.1	0.16	0.9	0.51	0.06	0.22	0.09	7.44	27.38	0	0	0	4.14	-11.9	0.2	78.6	84.53	1021.64	281.05	1137.91	404.45	1036.79	308.54	1121.31	308.49
20.92	0	0.05	0.03	0.01	0.06	0.41	0.06	0.06	0.23	0.2	99.18	2.98	20.49	87.18	0.35	0.59	0.07	0.18	0.85	0.03	0.57	0.01	0	0	0.06	0.2	0.94	0.23	0.08	0.16	0.06	3.66	24.99	0	0	0	4.36	-12.41	1.42	78.74	82.08	1009.33	273.12	1124.46	395.52	1025.95	299.13	1108	301.24
20.954	0	0.06	0.04	0.01	0.07	0.25	0.07	0.06	0.1	0.26	99.5	1.49	15.79	88.22	0.68	0.58	0.07	0.26	0.84	0.02	0.58	0.01	0	0	0.04	0.26	0.83	0.1	0.13	0.1	0.04	0.96	20.61	0	0	0	2.54	-11.93	1.52	78.32	79.85	997.53	266.28	1111.82	387.31	1014.94	291.19	1094.71	294.68
20.987	0	0.06	0.04	0.01	0.07	0.24	0.07	0.06	0.06	0.25	99.52	1.4	15.38	95.28	1.1	0.69	0.06	0.37	0.83	0.02	0.35	0.01	0	0	0.03	0.25	0.87	0.06	0.15	0.1	0.03	0.15	20.2	0	0	0	9.5	-6.97	1.87	80.19	81.81	985.19	261.32	1099.37	382.87	1001.86	286.91	1083.54	291.45
21.02	0	0.07	0.04	0.01	0.07	0.22	0.07	0.06	0.06	0.2	99.55	1.25	14.62	97.65	1.59	0.85	0.06	0.57	1.08	0.02	0.2	0.01	0	0	0.02	0.2	0.59	0.03	0.21	0.09	0.02	0.21	19.41	0	0	0	3.99	-3.37	0.72	79.16	82.15	976.68	257.53	1091.37	378.98	992.7	283.49	1074.81	285.95
21.054	0	0.07	0.05	0.01	0.08	0.2	0.08	0.07	0.06	0.19	99.6	1.03	13.39	98.64	2.26	1.07	0.06	0.8	1.79	0.02	0.1	0.01	0	0	0.01	0.19	0.45	0.03	0.26	0.07	0.01	0.02	18.05	0	0	0	2.39	-0.57	2.3	78.39	79.08	963.53	254.15	1079.97	378.02	983.01	278.94	1061.97	283.37
21.087	0	0.07	0.05	0.01	0.08	0.2	0.08	0.07	0.05	0.16	99.61	1.03	13.36	98.01	1.8	1.09	0.05	1.19	1.44	0.02	0.05	0	0	0	0.01	0.16	0.36	0.02	0.29	0.07	0.01	0.03	18.05	0	0	0	0.88	2.52	-0.54	78.2	78.22	958.2	254.25	1076.39	379.79	977.25	280.86	1055.46	282.07
21.121	0	0.07	0.05	0.01	0.08	0.19	0.07	0.06	0.05	0.16	99.63	0.99	13.13	98.28	1.15	1.2	0.05	1.11	1.32	0.02	0.02	0	0	0	0.01	0.16	0.22	0.02	0.36	0.05	0	0.01	17.73	0	0	0	4.84	1.79	1.79	78.65	80.58	947.39	251.89	1067.11	379.91	967.47	278.24	1047.97	281.62
21.154	0	0.07	0.05	0.01	0.08	0.19	0.07	0.06	0.04	0.13	99.63	0.98	13.13	98.19	0.93	1.56	0.04	1.13	1.35	0.02	0.02	0	0	0	0.01	0.13	0.12	0.03	0.45	0.06	0	0.01	17.68	0	0	0	2.87	2.03	-1.14	78.28	80.78	942.55	250.67	1064.29	379.76	961.69	278.39	1042.44	280.1
21.187	0	0.07	0.05	0.01	0.08	0.19	0.07	0.06	0.04	0.12	99.62	1.04	13.51	97.75	0.69	1.98	0.04	1.06	1.06	0.02	0.01	0	0	0	0	0.12	0.07	0.03	0.5	0.06	0	0	18.1	0	0	0	3.85	3.15	0.04	78.24	81.52	935.6	249.72	1058.63	380.62	955.77	277.2	1037.24	280.06
21.221	0	0.07	0.05	0.01	0.08	0.18	0.07	0.07	0.03	0.13	99.64	0.91	12.75	97.95	0.55	2.56	0.03	0.96	1.43	0.03	0.01	0	0	0	0	0.13	0.04	0.03	0.96	0.07	0	0.01	17.2	0	0	0	3.56	2.66	-0.58	77.81	81.91	928.96	247.68	1053.41	380.26	949.22	276.02	1031.12	277.5
21.254	0	0.07	0.05	0.01	0.08	0.19	0.07	0.07	0.06	0.12	99.61	1	13.54	98.2	0.47	2.49	0.03	0.96	1.61	0.02	0.01	0	0	0	0.01	0.12	0.04	0.06	0.87	0.07	0	0.01	17.86	0	0	0	2.16	-2	-4.06	77.33	81.94	926.52	246.9	1051.99	379.41	945.02	277.27	1026.94	275.58
21.287	0	0.07	0.04	0.01	0.08	0.22	0.07	0.06	0.1	0.1	99.56	1.13	14.64	98	0.46	2.34	0.03	0.9	2.1	0.02	0.01	0	0	0	0.01	0.1	0.04	0.1	0.95	0.08	0	0.01	18.71	0	0	0	5.74	2.55	-5.01	77.9	81.68	923.72	246.24	1050.43	380.66	942.44	278	1024.08	275.2
21.321	0	0.07	0.04	0.01	0.08	0.24	0.07	0.06	0.13	0.08	99.53	1.23	15.36	98.29	0.51	2.29	0.02	0.86	2.43	0.01	0.02	0	0	0	0.01	0.08	0.05	0.13	1.18	0.09	0	0	19.27	0	0	0	2.06	1.73	-4.13	76.86	83.43	920.15	246.04	1044.99	377.91	937.55	276.86	1020.93	273.91
21.354	0	0.07	0.04	0.01	0.07	0.29	0.07	0.06	0.18	0.07	99.43	1.47	17.08	98.39	0.46	1.98	0.02	0.69	3.48	0.02	0.02	0	0	0	0.01	0.07	0.05	0.18	0.98	0.09	0	0	20.48	0	0	0	4.59	-1.45	-3.37	77.62	81.37	920.49	247.42	1044.41	379.54	938.98	278.14	1020.3	275.02
21.387	0	0.06	0.04	0.01	0.07	0.34	0.06	0.06	0.14	0.06	99.32	1.78	18.61	97.76	0.4	1.53	0.02	0.66	3.94	0.03	0.03	0	0	0	0.01	0.06	0.05	0.14	0.71	0.1	0	0	21.72	0	0	0	5.99	3.11	-3.47	77.96	79.99	920.04	249.14	1040.86	378.61	937.76	279.93	1017.61	275.13
21.421	0	0.06	0.03	0.01	0.06	0.48	0.06	0.06	0.1	0.03	99.03	3.18	22.16	98.66	0.3	1.02	0.02	0.53	3.02	0.03	0.05	0	0	0.01	0.01	0.03	0.07	0.1	0.44	0.16	0	0	25.42	0	0	0	4.43	-0.51	-4.42	77.83	80.48	922.63	252.12	1040.61	378.25	938.15	283.51	1018.27	275.87
21.454	0	0.05	0.02	0.01	0.05	0.6	0.05	0.06	0.12	0.03	98.8	4.16	24.14	98.42	0.24	0.64	0.02	0.52	3.37	0.04	0.05	0	0	0	0.01	0.03	0.09	0.12	0.4	0.16	0	0	27.14	0	0	0	3.47	1.35	-4.3	77.49	79.42	923.01	253.22	1039.78	378.1	938.63	284.29	1017.64	276.19
21.488	0	0.04	0.01	0.01	0.04	1.62	0.04	0.06	0.16	0.03	96.76	13.34	33.42	98.45	0.23	0.48	0.02	0.49	5.58	0.08	0.05	0	0	0	0.01	0.03	0.15	0.16	0.31	0.23	0	0	35.02	0	0	0	3.3	1.23	-3.22	77.51	79.02	924.02	254.33	1039.97	377.7	940.14	285.77	1018.68	277.11
21.521	0	0.04	0.01	0.01	0.04	2.95	0.04	0.06	0.26	0.04	94.1	23.06	38.91	98.05	0.19	0.4	0.02	0.37	8.24	0.17	0.07	0	0	0	0.01	0.04	0.24	0.26	0.28	0.21	0	0.14	39.17	0	0	0	2.22	2.4	-3.7	77.22	81.15	926.26	256.78	1040.59	377.87	940.18	288.19	1020.79	278.81
21.554	0	0.03	0.01	0.01	0.03	4.2	0.04	0.06	0.42	0.04	91.6	24.77	41.74	97.63	0.13	0.29	0.02	0.25	13.53	0.26	0.11	0	0	0.01	0.01	0.04	0.37	0.42	0.25	0.19	0	1.22	39.75	0	0	0	0.17	3.4	-4.04	76.73	81.18	929.56	260.71	1040.43	377.95	941.46	290.35	1022.23	282.2
21.588	0	0.03	0.01	0.01	0.03	5.51	0.04	0.06	0.66	0.04	88.97	27.87	44.02	98.31	0.11	0.24	0.03	0.19	16.62	0.33	0.17	0.01	0	0	0.02	0.04	0.61	0.66	0.19	0.23	0	2.76	40.75	0	0	0	-6.92	1.69	-2.59	75.64	84.36	932.03	263.05	1040.54	376.17	941.86	290.65	1025.99	284.3
21.621	0	0.03	0.01	0.01	0.03	4.26	0.04	0.06	0.68	0.04	91.49	24.53	41.7	98.18	0.12	0.19	0.03	0.12	13.94	0.49	0.26	0.04	0	0.01	0.02	0.04	0.84	0.68	0.19	0.24	0	9.65	39.67	0	0	0	-5.8	2.06	-1.27	75.64	80.66	931.57	263.33	1038.83	375.72	943.51	289.74	1024.04	285.09
21.654	0	0.03	0.01	0.01	0.03	3.96	0.04	0.06	0.85	0.04	92.08	26.31	41.24	98.59	0.11	0.19	0.04	0.08	11.46	0.61	0.24	0.06	0	0.01	0.03	0.04	1.38	0.85	0.16	0.23	0.01	6.7	40.26	0	0	0	-10.45	-0.75	-2.15	74.93	82.07	933.36	264.57	1040.98	376.6	944.2	291.25	1026.05	285.15
21.688	0	0.03	0.01	0.01	0.03	6.39	0.03	0.06	0.75	0.05	87.22	38.3	45.8	97.9	0.12	0.26	0.05	0.07	13.56	0.88	0.2	0.06	0	0.01	0.04	0.05	1.81	0.75	0.13	0.25	0.01	4.12	43.7	0	0	0	-7.66	2.79	-0.35	75.16	81.06	932.93	263.34	1042.41	378.16	946.31	288.86	1027.33	286.15
21.721	0	0.03	0.01	0.01	0.03	6.24	0.03	0.06	0.6	0.05	87.53	37.86	45.62	98.31	0.13	0.34	0.05	0.05	13.34	1.27	0.19	0.05	0	0.01	0.04	0.05	2.37	0.6	0.14	0.27	0.01	2.74	43.58	0	0	0	-7.85	1.7	0.36	74.74	81.38	931.61	262.83	1042.72	379.15	946.07	288.7	1027.41	286.14
21.755	0	0.03	0.01	0.01	0.03	8.31	0.03	0.06	0.26	0.07	83.38	47.39	48.54	98.28	0.11	0.4	0.07	0.03	14	1.51	0.2	0.02	0	0.01	0.03	0.05	2.2	0.26	0.14	0.3	0.02	6.7	46.02	0	0	0	-6.41	-1.78	0.32	74.95	80.22	932.2	262.74	1043.65	380.2	947.33	288.11	1027.54	286.54
21.788	0	0.03	0.01	0.01	0.03	7.93	0.03	0.06	0.29	0.07	84.15	45.87	48.06	98.24	0.1	0.46	0.07	0.03	13.85	1.55	0.22	0.02	0	0.01	0.03	0.05	1.94	0.29	0.15	0.35	0.02	10.42	45.64	0	0	0	-3.67	1.89	0.8	75.61	80.49	932.1	262.11	1044.04	380.17	947.69	288.15	1028.16	286.51
21.821	0	0.03	0.01	0.01	0.03	6.64	0.03	0.06	0.27	0.07	86.72	43.28	46.47	98.68	0.1	0.6	0.07	0.03	11.76	1.86	0.26	0.02	0	0.01	0.04	0.06	1.68	0.27	0.17	0.37	0.02	12.77	44.98	0	0	0	-3.2	-0.42	0.77	75.7	79.28	932.51	262.24	1044.11	380.27	948.48	288.03	1027.75	286.63
21.855	0	0.03	0.01	0.01	0.03	7.03	0.03	0.06	0.3	0.09	85.94	44.44	46.99	98.42	0.1	0.65	0.09	0.03	12.26	2.32	0.23	0.01	0	0.01	0.03	0.07	1.58	0.3	0.2	0.42	0.03	22.72	45.28	0	0	0	-2.62	-1.34	0.56	75.8	78.73	932.81	262.2	1044.29	380.36	948.86	287.95	1027.58	286.56
21.888	0	0.03	0.01	0.01	0.03	7.81	0.03	0.06	0.33	0.1	84.39	47.83	48.01	97.92	0.09	0.84	0.1	0.04	12.6	2.61	0.26	0.01	0	0.01	0.03	0.07	1.39	0.33	0.23	0.43	0.04	6.61	46.13	0	0	0	-4.15	-2.74	0.27	75.35	78.77	932.92	262.01	1045.49	381.15	949.3	287.37	1028.07	286.72
21.921	0	0.03	0.01	0.01	0.03	7.66	0.03	0.06	0.21	0.1	84.69	47.98	47.88	98.66	0.08	0.86	0.1	0.04	12.15	3.01	0.28	0.01	0	0.01	0.02	0.06	1.24	0.21	0.2	0.42	0.03	2.3	46.16	0	0	0	-4.45	-0.5	-0.59	75.21	79.8	933	261.75	1046.78	382.05	948.97	287.96	1028.76	286.18
21.955	0	0.03	0.01	0.01	0.03	8.21	0.03	0.06	0.18	0.14	83.58	50.1	48.54	98.6	0.08	0.75	0.14	0.04	12.45	3.12	0.31	0.01	0	0.02	0.02	0.05	1.17	0.18	0.2	0.46	0.04	0.98	46.69	0	0	0	-5.04	-0.74	-1.04	75.07	80.54	933.68	261.58	1048.77	383.22	949.66	288.39	1030.16	285.8
21.988	0	0.03	0.01	0.01	0.03	8.86	0.03	0.06	0.19	0.14	82.28	51.91	49.23	98.72	0.08	0.8	0.14	0.05	13.03	3.44	0.36	0.01	0	0.02	0.02	0.05	1.21	0.19	0.16	0.43	0.03	0.55	47.14	0	0	0	-8.13	-0.27	0.62	74.15	79.18	933.1	261.92	1046.5	381.6	949.93	286.89	1029.1	286.06
22.021	0	0.03	0.01	0.01	0.03	5.49	0.03	0.06	0.39	0.16	89.02	34.84	44.36	98.11	0.09	0.7	0.16	0.06	12.56	3.52	0.32	0.01	0	0.02	0.04	0.05	1.45	0.39	0.17	0.43	0.03	0.53	42.77	0	0	0	-1.06	2.26	0.42	75.88	79.45	934.16	262.2	1047.93	383.16	950.95	288.63	1030.39	287.2
22.055	0	0.04	0.01	0.01	0.04	3.37	0.04	0.06	0.73	0.16	93.26	22.17	39.59	98.66	0.12	0.74	0.16	0.07	11.26	3.25	0.29	0.01	0	0.03	0.04	0.06	1.41	0.73	0.2	0.58	0.03	0.34	38.85	0	0	0	0.68	0.51	-0.04	76.48	79.24	936.86	264.31	1049.51	384.19	952.91	291.26	1032.11	288.92
22.088	0	0.04	0.01	0.01	0.04	2.99	0.04	0.06	1.02	0.16	94.01	21.86	38.61	98.36	0.16	0.79	0.16	0.07	9.33	2.95	0.23	0.01	0	0.03	0.05	0.07	1.26	1.02	0.22	0.62	0.04	0.4	38.74	0	0	0	-3.19	1.54	0.2	75.79	81.34	939.15	266.48	1051.88	385.4	954.34	293.29	1035.64	290.66
22.122	0	0.04	0.01	0.01	0.03	3.89	0.03	0.06	0.82	0.15	92.21	31.01	41.37	98.48	0.18	0.87	0.15	0.08	8.32	3.14	0.18	0.02	0	0.03	0.05	0.09	1.14	0.82	0.27	0.56	0.04	0.28	41.69	0	0	0	-2.5	1.15	-0.57	76.06	80.18	942.35	268.73	1053.4	386.15	956.81	295.45	1036.93	292.24
22.155	0	0.04	0.01	0.01	0.03	3.71	0.03	0.06	0.86	0.14	92.58	29.87	40.9	98.27	0.22	1.05	0.14	0.08	8.09	2.57	0.19	0.03	0	0.04	0.07	0.12	1.17	0.86	0.31	0.63	0.04	0.24	41.36	0	0	0	-6.63	1.79	-0.06	75.52	81.01	945.04	270.87	1054.63	386.05	958.65	296.15	1039.64	294.14
22.188	0	0.04	0.01	0.01	0.04	3.46	0.04	0.06	0.66	0.14	93.08	27.7	40.25	98.18	0.32	1.25	0.14	0.1	8.11	2.51	0.13	0.02	0	0.03	0.1	0.11	1.18	0.66	0.29	0.7	0.05	0.14	40.7	0	0	0	-5.21	2.06	-1.18	76.01	81.52	947.3	272.33	1055.68	386.19	959.38	298.49	1040.82	294.79
22.222	0	0.04	0.01	0.01	0.04	2.7	0.04	0.06	0.56	0.13	94.59	20.21	37.78	97.78	0.4	1.17	0.13	0.08	8.7	2.3	0.12	0.02	0	0.04	0.13	0.1	1.25	0.56	0.26	0.72	0.05	0.19	38.12	0	0	0	-6.41	3.07	-0.9	75.93	79.73	947.23	273.21	1053.84	385	959.51	298.32	1039.2	295.66
22.255	0	0.04	0.01	0.01	0.04	2.22	0.04	0.06	0.51	0.13	95.56	16.79	35.95	98.73	0.48	0.84	0.13	0.06	7.92	1.73	0.1	0.01	0	0.04	0.12	0.09	1.43	0.51	0.24	0.77	0.05	0.11	36.71	0	0	0	-5.28	-0.21	0.1	76.25	80.63	947.04	273.86	1054.71	387.07	959.96	298.71	1040.58	297.24
22.288	0	0.04	0.01	0.01	0.04	2.32	0.04	0.06	0.45	0.11	95.36	16.02	36.22	98.6	0.57	0.75	0.11	0.04	9.41	1.29	0.08	0.01	0	0.04	0.11	0.08	2.33	0.45	0.21	0.78	0.05	0.23	36.36	0	0	0	-1.26	-0.73	-0.79	77.38	79.28	947.87	274.81	1053.35	385.89	959.83	300.23	1039.09	298.04
22.322	0	0.04	0.01	0.01	0.04	2.47	0.04	0.06	0.55	0.1	95.06	14.9	36.55	98.65	0.54	0.58	0.1	0.04	11.59	1.17	0.12	0.01	0	0.04	0.15	0.06	3.31	0.55	0.16	0.81	0.06	0.05	35.82	0	0	0	-4.33	0.54	-0.95	77.01	79.65	946.2	276.21	1050.87	385.48	957.48	300.87	1037.12	299.58
22.355	0	0.04	0.01	0.01	0.04	2.81	0.05	0.06	0.72	0.09	94.37	14.91	37.49	94.81	0.57	0.46	0.09	0.04	13.93	1.11	0.15	0.01	0	0.05	0.19	0.06	4.45	0.72	0.16	0.86	0.06	0.35	35.83	0	0	0	-4.91	7.47	-0.14	76.88	77.38	941.21	277.27	1046.41	387.86	954.48	301.26	1031.86	300.56
22.388	0	0.04	0.01	0.01	0.05	2.53	0.05	0.06	0.85	0.08	94.94	12.45	36.33	94.73	0.6	0.4	0.08	0.04	14.58	0.93	0.18	0.01	0	0.06	0.26	0.05	6	0.85	0.12	0.87	0.07	0.25	34.53	0	0	0	-7.82	7.56	-1.29	76.75	78.31	936.51	278.13	1042.39	388.75	948.97	302.72	1027.25	300.61
22.422	0	0.04	0.02	0.01	0.05	1.88	0.05	0.06	0.77	0.08	96.24	9.96	33.69	94.12	0.67	0.36	0.07	0.04	12.31	0.91	0.22	0.01	0	0.08	0.27	0.05	6.83	0.77	0.12	0.98	0.12	0.61	32.97	0	0	0	-5.24	8.14	-0.78	77.16	76.19	929.61	279.83	1035.83	391.62	943.63	304.23	1019.81	302.88
22.455	0	0.05	0.02	0.01	0.05	1.33	0.05	0.06	0.66	0.1	97.34	8.3	30.77	93.21	0.71	0.37	0.07	0.03	8.55	0.82	0.24	0.01	0	0.1	0.3	0.04	6.44	0.66	0.12	0.92	0.14	0.55	31.72	0	0	0	-7.76	8.9	-1.02	76.96	78.36	923	282.07	1029.53	393.55	935.93	306.61	1014.27	304.7
22.489	0	0.05	0.02	0.01	0.05	0.8	0.05	0.06	0.28	0.12	98.4	5.38	26.34	95.57	0.78	0.47	0.05	0.04	5.22	0.85	0.33	0.06	0	0.12	0.27	0.04	5.47	0.28	0.16	1.14	0.25	0.46	28.83	0	0	0	-4.62	6.64	-1.23	77.58	77.71	916.04	284.89	1022.32	396.57	929.03	309.92	1006.71	307.75
22.522	0	0.05	0.02	0.01	0.05	0.82	0.05	0.06	0.26	0.12	98.36	5.27	26.45	94.88	0.98	0.66	0.05	0.05	5.91	1.05	0.32	0.07	0	0.12	0.24	0.03	4.04	0.26	0.14	1.2	0.26	0.65	28.69	0	0	0	-4.19	7.4	1.16	77.56	76.49	906.28	286.76	1012.22	398.65	921.15	310.46	997.64	310.46
22.555	0	0.05	0.02	0.01	0.05	0.91	0.05	0.06	0.26	0.11	98.18	5.81	27.29	96	1.2	0.71	0.05	0.06	6.44	1.13	0.42	0.1	0	0.11	0.15	0.03	2.59	0.26	0.16	1.13	0.24	0.7	29.34	0	0	0	-4.59	6.11	-0.72	77.68	80.27	898.24	288.78	1003.62	399.04	909.76	313.55	990.02	312.01
22.589	0	0.05	0.02	0.01	0.06	0.8	0.06	0.06	0.22	0.09	98.4	4.43	25.83	98.08	1.62	0.71	0.04	0.05	7.71	1.08	0.55	0.16	0	0.09	0.08	0.02	1.96	0.22	0.13	1	0.2	0.68	27.55	0	0	0	-3.76	2.34	0.12	77.82	79.51	887.4	292.71	991.48	401.98	899.14	317.41	978.63	315.36
22.622	0	0.05	0.03	0.01	0.06	0.64	0.06	0.07	0.24	0.07	98.72	3.08	23.33	98.22	2.1	0.8	0.05	0.03	8.37	1.31	1.05	0.22	0	0.07	0.05	0.02	1.71	0.24	0.14	1.03	0.16	2.53	25.22	0	0	0	-6.24	1.94	0.99	77.86	80.67	876.82	298.53	978.16	403.45	887.15	323.15	967.78	320.57
22.655	0	0.06	0.04	0.01	0.07	0.33	0.08	0.07	0.22	0.06	99.34	1.46	16.8	97.44	2.99	0.79	0.04	0.02	6.02	1.55	1.78	0.29	0	0.06	0.03	0.02	1.05	0.22	0.13	1.07	0.11	13.41	20.45	0	0	0	-3.84	3.81	1.38	78.49	80.43	867.22	303.36	965.17	405.19	876.22	326.19	956.65	326.11
22.689	0	0.07	0.05	0.02	0.08	0.21	0.08	0.07	0.12	0.06	99.59	0.85	11.56	97.17	3.52	0.66	0.05	0.02	5.08	2.34	3.48	0.88	0	0.06	0.02	0.01	0.8	0.12	0.14	1.01	0.06	8.61	16.65	0	0	0	-13.17	4.33	1.62	77.43	81.26	857.18	308.77	951.42	404.69	864.1	328.62	945.3	331.64
22.722	0	0.08	0.06	0.02	0.08	0.17	0.09	0.07	0.08	0.06	99.66	0.68	9.3	96.99	3.8	0.63	0.06	0.01	4.9	3.23	4.74	1.43	0	0.06	0.02	0.01	0.67	0.08	0.14	1.04	0.04	0.87	15.14	0	0	0	-15.76	4.63	1.84	77.23	79.61	847.23	312.7	940.7	408.1	854.71	332.2	934.29	334.35
22.756	0	0.08	0.07	0.02	0.09	0.16	0.1	0.07	0.07	0.07	99.67	0.57	8.96	97.12	4.57	0.7	0.05	0.01	6.67	3.41	3.73	2.09	0	0.07	0.02	0.01	0.61	0.03	0.15	0.98	0.03	0.05	13.85	0	0	0	-7.78	4.42	1.97	78.1	77.79	836.22	312.29	931.04	410.36	845.33	333.49	923.12	334.35
22.789	0	0.09	0.07	0.02	0.1	0.14	0.11	0.07	0.07	0.07	99.71	0.46	8.37	97.15	4.74	0.95	0.06	0.01	7.38	3.14	1.96	1.12	0	0.07	0.02	0	0.53	0.02	0.16	1.01	0.02	0.01	12.34	0	0	0	-10.06	4.36	1.68	77.7	77.75	827.4	311.14	922.84	409.5	836.66	332.76	914.41	332.57
22.822	0	0.08	0.08	0.02	0.11	0.13	0.11	0.08	0.08	0.08	99.74	0.4	7.68	97.38	5.12	1.37	0.05	0.01	7.16	2.23	0.78	0.26	0	0.08	0.02	0	0.48	0.02	0.16	1.01	0.02	0	11.37	0	0	0	-12.72	3.93	1.4	77.23	77.92	817.45	310.16	913.78	409.12	826.9	332.05	904.82	331.06
22.856	0	0.09	0.1	0.02	0.13	0.08	0.13	0.08	0.07	0.07	99.75	0.33	3.89	95.08	5.42	2.4	0.06	0.02	5.62	1.31	0.34	0.06	0	0.07	0.03	0	0.47	0.02	0.17	0.94	0.02	0	8.31	0	0	0	-11.02	7.19	-0.07	77.44	77.42	812.23	309.7	907.97	408.71	820.81	331.95	898.2	329.88
22.889	0	0.09	0.1	0.02	0.13	0.07	0.13	0.08	0.06	0.06	99.73	0.33	2.3	96.34	5.35	3.25	0.06	0.03	4.31	0.71	0.2	0.03	0	0.06	0.04	0	0.41	0.02	0.19	1.11	0.01	0	7.26	0	0	0	-7.08	5.64	-1.85	78.13	77.07	808.22	309.32	903.62	408.39	815.78	333.35	892.7	328.47
22.922	0	0.09	0.1	0.02	0.14	0.06	0.12	0.09	0.06	0.06	99.71	0.33	1.11	97.06	4.78	5.28	0.05	0.04	2.98	0.31	0.16	0.01	0	0.06	0.05	0	0.57	0.03	0.2	1.14	0.01	0	6.54	0	0	0	-4.32	4.51	-1.64	78.49	75.39	801.81	310.56	898	410.77	810.71	334.2	886.04	331.21
22.956	0	0.09	0.11	0.02	0.16	0.05	0.12	0.1	0.07	0.05	99.67	0.33	0	95.72	4.7	7.59	0.04	0.07	3.13	0.14	0.14	0.01	0	0.05	0.07	0	0.78	0.05	0.19	1.33	0.01	0	5.15	0	0	0	-1.62	6.46	-0.07	78.83	74.32	798.02	311.68	893.36	411.8	807.96	334.72	882.26	332.7
22.989	0	0.09	0.1	0.02	0.17	0.06	0.12	0.11	0.11	0.07	99.65	0.33	0.5	91.71	4.33	9.8	0.04	0.13	4.45	0.08	0.19	0.02	0	0.07	0.11	0	1.01	0.08	0.17	1.57	0.02	0	5.31	0	0	0	-6.4	9.98	0.81	78.29	76.27	796.38	313.67	890.05	410.79	805.05	335.62	881.32	334.61
23.022	0	0.09	0.11	0.02	0.17	0.06	0.12	0.1	0.17	0.08	99.66	0.33	0.51	92.63	3.7	8.79	0.03	0.21	5.49	0.07	0.3	0.05	0	0.08	0.17	0	1.33	0.17	0.15	1.82	0.02	0	4.86	0	0	0	-6.73	9.34	-0.04	78.51	76.97	796.19	316.03	888.94	411.96	803.53	337.8	880.5	336.87
23.056	0	0.09	0.12	0.02	0.18	0.05	0.12	0.1	0.41	0.11	99.65	0.33	0	97.68	3.4	9	0.03	0.36	6.93	0.07	0.44	0.16	0	0.11	0.32	0	1.93	0.41	0.12	2.35	0.03	0	3.56	0	0	0	-4.88	3.3	-0.87	78.56	72.45	794.08	317.37	885.83	413.13	802.7	339.59	875.11	337.04
23.089	0	0.1	0.12	0.02	0.18	0.05	0.12	0.11	0.78	0.15	99.64	0.33	0	97.43	3.12	9.4	0.03	0.68	6.83	0.08	0.7	0.48	0	0.15	0.55	0	2	0.78	0.1	2.72	0.05	0	3.55	0	0	0	-8.02	3.83	0.54	78.29	77.08	793.19	317.29	884.88	411.88	800.22	338.41	877.3	338.13
23.123	0	0.1	0.12	0.02	0.19	0.05	0.12	0.12	1.22	0.35	99.61	0.33	0	98.28	3.01	10.84	0.03	1.19	5.9	0.12	0.57	0.54	0	0.35	0.65	0	2.03	1.22	0.07	3.46	0.09	0	3.19	0	0	0	-9.29	1.78	-1.06	77.79	77.34	793.13	316.14	887.68	413.82	800.52	339.05	877.79	335.91
23.156	0	0.1	0.11	0.02	0.19	0.06	0.12	0.12	1.21	0.56	99.62	0.33	0	98.2	2.93	10.36	0.02	1.36	7.53	0.15	0.6	0.51	0	0.56	1	0	2.6	1.21	0.06	3.71	0.13	0	3.79	0	0	0	-6.71	2.02	-0.18	77.79	78.31	793.13	314.38	891.66	416.9	802.53	338.15	880.79	335.3
23.189	0	0.1	0.12	0.02	0.16	0.06	0.13	0.1	1.11	0.46	99.68	0.33	0.46	98.07	2.76	6.22	0.03	1.03	7.41	0.25	0.46	0.41	0	0.58	1.11	0	2.34	0.77	0.07	3.42	0.13	0.01	4.37	0	0	0	-7.91	2.35	1.85	76.93	83.01	792.23	311.16	900.22	423.14	805.26	336.23	888.25	334.94
23.223	0	0.1	0.11	0.02	0.14	0.07	0.12	0.09	0.84	0.34	99.72	0.33	2.61	95.84	1.98	5.35	0.02	0.71	8.38	0.34	0.32	0.19	0	0.75	0.84	0	1.85	0.46	0.06	3.25	0.36	0	5.73	0	0	0	-4.42	6.31	2.65	76.69	79.07	792.81	306.77	909.22	429.39	812.53	333.29	891.6	332.55
23.256	0	0.1	0.11	0.02	0.13	0.07	0.11	0.08	0.61	0.31	99.74	0.33	2.42	95.99	1.59	3.92	0.02	0.51	6.12	0.28	0.31	0.13	0	0.61	0.56	0	1.53	0.38	0.05	2.48	0.27	0.01	6.26	0	0	0	-3.03	6.12	0.48	76.97	80.7	803.61	305.91	920.94	430.24	821.65	333.25	902.32	331.14
23.289	0	0.1	0.11	0.02	0.13	0.06	0.11	0.08	0.59	0.27	99.75	0.33	1.66	96.32	1.33	4.3	0.01	0.37	3.17	0.18	0.27	0.08	0	0.59	0.4	0	1.16	0.24	0.06	1.99	0.32	0.01	6.59	0	0	0	-3.3	5.67	-2.4	76.94	82.9	814.05	301.66	933.85	428.79	830.43	330.94	913.16	325.65
23.323	0	0.1	0.11	0.02	0.12	0.06	0.11	0.07	0.56	0.26	99.76	0.33	1.32	89.68	1.31	3.24	0.01	0.26	1.54	0.09	0.26	0.02	0	0.56	0.21	0	0.96	0.18	0.05	1.33	0.32	0.02	6.85	0	0	0	1.98	11.19	-3.58	77.97	81.86	824.46	294.92	943.41	421.19	840.25	324.98	921.95	319.96
23.356	0	0.09	0.11	0.02	0.12	0.06	0.11	0.07	0.42	0.22	99.77	0.33	1.36	94.96	1.62	2.4	0.01	0.15	0.69	0.05	0.22	0.01	0	0.42	0.09	0	0.92	0.15	0.06	0.87	0.2	0.05	7.2	0	0	0	2.35	7.32	-1.99	78.38	81.33	835.36	288.33	953.24	414.07	851.88	318.13	933.04	312.8
23.389	0	0.09	0.1	0.02	0.11	0.06	0.11	0.07	0.37	0.14	99.78	0.33	2.58	98.37	2.14	1.53	0.01	0.09	0.48	0.02	0.14	0	0	0.37	0.06	0	0.92	0.18	0.06	0.52	0.15	0.02	8.49	0	0	0	4.77	1.49	-2.28	79.34	82.88	848.97	280.17	965.75	404.69	863.93	310.89	946.56	304.44
23.423	0	0.09	0.09	0.02	0.1	0.08	0.1	0.07	0.37	0.07	99.79	0.34	4.19	97.72	2.77	1.12	0.02	0.09	0.37	0.01	0.07	0	0	0.37	0.04	0	0.75	0.23	0.05	0.25	0.11	0.03	10.16	0	0	0	7.75	3.22	-3.12	79.89	82.37	861.59	272.28	977.72	396.8	875.99	303.24	958.09	296.59
23.456	0	0.08	0.09	0.02	0.11	0.08	0.11	0.07	0.28	0.04	99.78	0.34	4.16	96.17	3.86	1.2	0.02	0.12	0.42	0.01	0.04	0	0	0.28	0.03	0	0.71	0.24	0.05	0.22	0.07	0.02	10.3	0	0	0	6.38	5.88	-2.46	79.32	80.36	871.81	265.69	986.93	389.02	887.14	295.25	967.36	290.38
23.49	0	0.08	0.09	0.01	0.12	0.08	0.13	0.08	0.18	0.02	99.74	0.35	3.41	95.75	8.14	1.2	0.02	0.15	0.47	0	0.02	0	0	0.14	0.02	0	0.48	0.18	0.06	0.14	0.03	0.01	10.36	0	0	0	6.57	6.42	-0.51	79.49	80.19	881.93	260.63	993.68	380.26	896.82	288.12	976.99	286.04
23.523	0	0.07	0.09	0.01	0.15	0.08	0.16	0.1	0.12	0.01	99.68	0.35	2.57	97.7	12.89	1.23	0.01	0.17	0.53	0	0.01	0	0	0.07	0.01	0	0.31	0.12	0.08	0.14	0.01	0.01	10.45	0	0	0	4.9	3.26	-1.74	79.6	79.03	893.87	255.68	1005.54	374.61	908.54	283.38	987.53	280.73
23.556	0	0.07	0.09	0.01	0.17	0.07	0.19	0.12	0.05	0.01	99.62	0.33	1.28	96.92	16.2	1.24	0.01	0.23	0.63	0	0.01	0	0	0.05	0.01	0	0.19	0.05	0.1	0.18	0.01	0	9.83	0	0	0	2.64	4.76	1.4	79.43	77.33	902.95	253.37	1012.79	370.13	919.46	279.52	996.78	278.4
23.59	0	0.07	0.08	0.01	0.17	0.08	0.19	0.12	0.03	0.01	99.63	0.36	2.07	97.93	16.56	1.5	0.01	0.27	0.78	0	0.01	0	0	0.02	0	0	0.1	0.03	0.16	0.12	0	0.01	10.58	0	0	0	0.44	2.71	2.76	78.59	76.14	906.85	250.9	1016.52	367.35	924.64	275.62	1000.77	276.54
23.623	0	0.07	0.08	0.01	0.15	0.08	0.15	0.1	0.02	0.01	99.7	0.36	3.16	98.09	12.32	1.9	0.01	0.34	1.14	0.01	0.01	0	0	0.01	0	0	0.05	0.02	0.18	0.14	0	0.01	10.61	0	0	0	1.5	2.3	2.63	79.1	76.35	914.08	248.32	1023.67	364.72	931.64	273.42	1007.99	273.92
23.656	0	0.08	0.08	0.01	0.12	0.09	0.12	0.08	0.03	0.01	99.75	0.38	4.81	97.68	7	2.23	0.01	0.42	1.47	0.01	0.01	0	0	0.01	0	0	0.03	0.03	0.22	0.13	0	0	10.97	0	0	0	2.08	3.3	1.73	78.66	78.96	914.96	245.97	1027.63	365.69	932.25	272.52	1011.21	271.74
23.69	0	0.08	0.08	0.02	0.12	0.09	0.1	0.08	0.04	0.01	99.77	0.36	5.32	98.24	4.06	3.29	0.01	0.53	1.95	0.01	0.01	0	0	0	0	0	0.02	0.04	0.25	0.1	0	0.01	10.67	0	0	0	5.15	1.9	2.9	79.29	76.3	918.64	245.81	1031.28	366.52	937.92	271.37	1014.2	272.89
23.723	0	0.08	0.08	0.02	0.12	0.09	0.09	0.08	0.07	0	99.77	0.38	6.06	98.01	2.71	4.35	0	0.63	2.32	0.01	0.01	0	0	0	0	0	0.02	0.07	0.26	0.1	0	0.06	10.95	0	0	0	6.29	2.52	0.9	79.72	77.67	921.52	246	1034.28	367.01	938.99	272.95	1016.66	272.05
23.757	0	0.09	0.09	0.02	0.12	0.08	0.09	0.08	0.2	0	99.75	0.33	4.33	98.16	1.56	5.44	0	0.76	2.37	0.01	0.01	0	0	0	0	0	0.02	0.2	0.35	0.11	0	0.36	9.09	0	0	0	10.57	2.12	0.51	81.08	81.06	923.77	246.84	1036.11	367.44	939.09	274.13	1020.15	274.14
23.79	0	0.09	0.09	0.02	0.13	0.07	0.1	0.08	0.22	0	99.75	0.33	3.53	98.56	1.2	5.46	0	0.74	2.44	0.01	0.01	0	0	0	0	0	0.03	0.22	0.37	0.14	0	2.74	8.25	0	0	0	7.92	0.88	1.99	80.51	80.07	924.51	248.36	1034.61	366.02	940.13	273.54	1020.16	276.07
23.823	0	0.09	0.09	0.02	0.12	0.07	0.1	0.07	0.28	0	99.76	0.33	3.7	98.63	1.11	3.92	0	0.59	2.9	0.02	0.02	0	0	0	0	0	0.06	0.28	0.41	0.18	0	5.24	8.22	0	0	0	10.25	0.62	1.24	81.58	80.71	926.36	250.83	1034.92	366.66	940.41	276.44	1021.09	278.47
23.857	0	0.09	0.1	0.02	0.11	0.08	0.1	0.07	0.46	0	99.78	0.33	4.18	98.61	0.96	2.45	0	0.48	4.22	0.03	0.04	0	0	0	0	0	0.17	0.46	0.41	0.36	0	13.8	8.16	0	0	0	4.11	0.69	1	79.97	74.43	925.28	255.11	1030.31	366.74	940.56	278.85	1014.96	280.9
23.89	0	0.1	0.1	0.02	0.11	0.08	0.1	0.06	0.52	0.01	99.79	0.33	4.88	98.04	0.63	1.27	0.01	0.33	6.42	0.04	0.08	0	0	0	0.01	0	0.39	0.52	0.39	0.6	0	8.06	7.9	0	0	0	-0.2	-2.43	1.3	78.84	80.28	925.67	259.04	1029.39	367.7	937.52	282.22	1017.76	284.57
23.923	0	0.1	0.11	0.02	0.11	0.09	0.11	0.06	0.79	0.01	99.78	0.33	5.65	96.75	0.59	0.8	0.01	0.24	8.59	0.07	0.1	0.02	0	0	0.01	0	0.74	0.79	0.33	0.55	0	13.89	7.82	0	0	0	-3.5	-5.03	-0.44	77.79	79.36	924.98	260.77	1029.4	369.79	936.52	284.98	1015.88	284.74
23.957	0	0.1	0.11	0.02	0.11	0.1	0.11	0.06	1.65	0.01	99.78	0.33	5.71	97.48	0.51	0.47	0.01	0.14	9.82	0.1	0.13	0.03	0	0	0.02	0	1.33	1.65	0.39	0.97	0	12.09	7.55	0	0	0	-3.74	-3.71	-1.36	77.65	79.98	924.52	262.14	1028.68	370.29	935.06	286.78	1015.04	286.08
23.99	0	0.1	0.11	0.02	0.1	0.09	0.11	0.06	1.82	0.01	99.78	0.33	4.75	98.28	0.33	0.3	0.01	0.07	8.08	0.17	0.22	0.07	0	0	0.04	0	1.68	1.82	0.37	0.91	0	14.67	7.38	0	0	0	-7.84	-1.76	-0.67	76.68	78.38	924.7	268.39	1026.14	373.76	935.16	291.88	1013.53	290.66
24.023	0	0.1	0.11	0.02	0.1	0.08	0.11	0.06	1.61	0.01	99.79	0.33	4.51	96.31	0.3	0.18	0.01	0.04	6.31	0.27	0.28	0.06	0	0	0.05	0	1.75	1.61	0.36	0.8	0	1.47	7.84	0	0	0	-5.54	-5.69	-0.56	76.76	80.07	923.97	268.8	1025.64	374.5	933.7	292.84	1013.75	291.38
24.057	0	0.1	0.1	0.02	0.1	0.08	0.1	0.06	1.18	0.02	99.8	0.33	4.93	96.18	0.19	0.14	0.02	0.03	5.69	0.29	0.32	0.05	0	0	0.08	0	2.37	1.18	0.23	0.56	0	0.39	8.41	0	0	0	-5.13	-5.87	-0.45	76.87	78.27	924.32	269.6	1025.29	374.92	934.68	293.35	1012.94	291.97
24.09	0	0.1	0.1	0.02	0.1	0.08	0.1	0.06	0.52	0.03	99.79	0.33	4.54	96.72	0.11	0.15	0.03	0.03	5.12	0.32	0.24	0.07	0	0	0.11	0	2.16	0.52	0.21	0.56	0	0.09	8.1	0	0	0	-2.85	-5.08	-0.07	77.43	76.69	925.16	270.61	1024.28	374.41	935.65	293.94	1012.33	292.96
24.124	0	0.1	0.11	0.02	0.1	0.08	0.1	0.06	0.3	0.04	99.79	0.33	5.05	95.07	0.07	0.17	0.04	0.02	6.37	0.3	0.09	0.04	0	0	0.12	0.01	1.42	0.3	0.16	0.43	0	0.02	7.97	0	0	0	-6.04	-7.2	-1.66	76.64	75.78	925.67	270.85	1024.76	374.12	935.67	294.93	1011.38	291.88
24.157	0	0.1	0.1	0.02	0.1	0.08	0.1	0.06	0.34	0.05	99.79	0.33	5.08	94.2	0.06	0.23	0.05	0.02	6.21	0.22	0.09	0.04	0	0	0.11	0.01	1.07	0.34	0.14	0.39	0	0	8.08	0	0	0	-11.87	-8.06	-2.61	75.46	77.94	924.86	269.82	1027.12	375.18	934.74	294.34	1012.6	290.84
24.19	0	0.1	0.1	0.02	0.1	0.1	0.1	0.06	0.36	0.05	99.79	0.33	6.43	95.83	0.05	0.21	0.05	0.02	7.6	0.19	0.06	0.04	0	0	0.09	0.01	0.95	0.36	0.14	0.4	0	0	8.78	0	0	0	-10.75	-6.33	-1.99	75.48	78.63	923.51	269.45	1027.61	377.01	934.32	293.83	1012.92	291.48
24.224	0	0.1	0.1	0.02	0.1	0.12	0.1	0.06	0.47	0.1	99.77	0.33	7.66	97.77	0.03	0.2	0.1	0.02	10.08	0.25	0.05	0.03	0	0	0.07	0.01	0.62	0.47	0.11	0.37	0.01	0	8.98	0	0	0	-10.63	-3.09	-0.29	75.38	78.91	921.2	268.49	1026.64	378.46	933.6	292.33	1012.49	290.62
24.257	0	0.09	0.09	0.02	0.09	0.13	0.1	0.06	0.39	0.11	99.74	0.33	8.71	96.41	0.02	0.18	0.11	0.02	9.93	0.18	0.03	0.02	0	0	0.05	0.01	0.45	0.39	0.09	0.33	0.01	0.01	10.01	0	0	0	-13.17	-5.55	-1.42	74.76	78.11	920.22	267.85	1027.76	379.56	933.38	292.14	1011.45	289.88
24.29	0	0.09	0.08	0.02	0.09	0.16	0.1	0.06	0.46	0.15	99.67	0.41	10.78	97.42	0.01	0.16	0.15	0.03	10.99	0.17	0.02	0.01	0	0	0.04	0.01	0.37	0.46	0.07	0.31	0.01	0.01	11.57	0	0	0	-9.69	-3.85	-1.11	75.36	79.15	918.8	266.76	1026.94	379.71	931.93	291.65	1011.05	289.27
24.324	0	0.08	0.06	0.01	0.08	0.26	0.09	0.06	0.56	0.19	99.49	0.67	14.91	97.93	0.01	0.15	0.19	0.03	12.19	0.2	0.02	0.01	0	0	0.04	0.02	0.3	0.56	0.04	0.24	0.01	0.02	15.02	0	0	0	-5.08	-2.72	-2	75.81	75.1	915.98	265.25	1024.88	379.85	931.08	290.67	1006.15	288.6
24.357	0	0.07	0.05	0.01	0.07	0.28	0.08	0.06	0.77	0.19	99.44	0.91	16.02	97.3	0.01	0.14	0.19	0.03	9.52	0.19	0.03	0.01	0	0	0.04	0.02	0.34	0.77	0.04	0.23	0.01	0.05	17.19	0	0	0	-9.07	-4.07	-2.36	75.37	81.17	915.59	265.49	1026.29	380.94	928.2	292.03	1009.27	287.97
24.39	0	0.07	0.04	0.01	0.07	0.4	0.07	0.06	1.09	0.19	99.19	1.43	19.4	97.66	0.01	0.13	0.19	0.02	9.81	0.2	0.03	0.01	0	0	0.03	0.02	0.38	1.09	0.04	0.22	0.01	0.05	20.33	0	0	0	-3.01	-3.35	-2.79	76.43	78.83	914.38	265.43	1025.24	381.82	928.03	292.44	1006.8	289.21
24.424	0	0.06	0.03	0.01	0.06	0.71	0.06	0.06	1.22	0.17	98.58	3.06	24.7	98.37	0.01	0.13	0.17	0.02	10.25	0.25	0.05	0.01	0	0	0.04	0.03	0.47	1.22	0.04	0.21	0.01	0.07	25.17	0	0	0	-3.51	-1.49	-2.39	76.41	78.24	912.24	264.96	1023.26	381.61	926.55	291.49	1004.74	288.99
24.457	0	0.05	0.02	0.01	0.05	0.97	0.05	0.06	1.14	0.16	98.06	5.08	27.81	98.72	0.01	0.17	0.16	0.03	9.38	0.31	0.08	0.02	0	0	0.05	0.04	0.53	1.14	0.04	0.23	0.01	0.15	28.45	0	0	0	-5.49	0.26	-2.85	76.06	77.76	910.41	264.8	1021.99	381.7	924.99	291.25	1002.71	288.64
24.491	0	0.04	0.01	0.01	0.04	2.85	0.04	0.06	0.76	0.13	94.3	17.92	38.04	98.52	0.01	0.2	0.13	0.04	11.47	0.3	0.11	0.01	0	0	0.06	0.04	0.68	0.76	0.04	0.27	0.02	0.27	37.2	0	0	0	-0.65	-1	-3.19	76.98	76.99	908.79	265.16	1019.96	382.28	923.36	292.34	1000.3	289.47
24.524	0	0.03	0.01	0.01	0.03	6.38	0.03	0.06	0.66	0.11	87.24	41.08	46.01	98.15	0.01	0.24	0.11	0.04	12.13	0.39	0.1	0.01	0	0	0.07	0.04	0.97	0.66	0.04	0.34	0.02	0.07	44.42	0	0	0	-1.77	-2.15	-1.75	76.71	77.94	906.92	265.5	1018.38	383.12	921.97	291.91	999.89	290.03
24.557	0	0.03	0.01	0	0.03	11.26	0.03	0.06	0.55	0.1	77.48	55.93	51.53	98.3	0.02	0.33	0.1	0.05	15.74	0.49	0.07	0.01	0	0	0.07	0.04	1.23	0.55	0.04	0.38	0.02	0.06	48.15	0	0	0	-1.28	-1.72	-1.01	76.91	79.52	906.01	265.47	1017.22	382.98	920.56	291.8	1000.06	290.03
24.591	0	0.02	0	0	0.02	35.8	0.02	0.06	0.48	0.08	39.2	89.16	65.23	98.49	0.03	0.41	0.08	0.05	18.95	0.57	0.05	0.01	0	0.01	0.07	0.04	1.5	0.48	0.04	0.42	0.02	0.08	59.78	0	0	0	0.68	1.12	-0.61	77.65	80.17	906.76	266.31	1016.87	383.11	920.72	292.79	1000.86	290.57
24.624	0	0.02	0	0	0.02	49.32	0.02	0.06	0.86	0.07	25.68	91.17	69.64	98.44	0.04	0.51	0.07	0.07	25.99	0.64	0.05	0	0	0.01	0.07	0.03	1.65	0.86	0.04	0.44	0.02	0.06	61.2	0	0	0	-0.3	-1.26	0.58	77.32	79.45	906.51	266.88	1016.49	383.49	921.46	292.77	1000.9	291.33
24.657	0	0.01	0	0	0.01	76.47	0.02	0.06	1.05	0.06	0	96.97	80.2	97.2	0.05	0.56	0.06	0.08	33.4	0.74	0.04	0	0	0.01	0.07	0.04	1.85	1.05	0.04	0.48	0.03	0.05	68.23	0	0	0	-2.88	-4.26	0.58	76.53	79.47	906.75	265.08	1020.84	385.94	923.72	291.7	1003.17	289.7
24.691	0	0.01	0	0	0.01	88.72	0.01	0.06	1.03	0.05	0	99.11	88.57	97.65	0.05	0.48	0.05	0.09	33.67	0.82	0.04	0	0	0.01	0.06	0.04	1.76	1.03	0.04	0.51	0.03	0.02	76.01	0	0	0	-0.8	-3.37	1.2	76.84	80.06	908.87	264.95	1026.23	389.66	927.57	292.33	1007.61	290.8
24.724	0	0.01	0	0	0.01	83.67	0.01	0.06	0.91	0.05	0	99.06	85.3	97.37	0.07	0.4	0.05	0.07	26.89	0.75	0.05	0	0	0.01	0.04	0.03	1.38	0.91	0.04	0.49	0.02	0.02	75.61	0	0	0	-1.56	-3.95	0.54	76.82	79.97	914.06	265.76	1032.57	391.82	932.97	293.49	1012.9	291.33
24.758	0	0.01	0	0	0.01	76.43	0.01	0.06	0.5	0.04	0	99.38	82.55	96.05	0.08	0.35	0.04	0.06	13.62	0.78	0.06	0	0	0.01	0.04	0.04	1.42	0.5	0.04	0.61	0.02	0.03	78.25	0	0	0	1.14	-6.04	0.89	77.17	79.74	918.76	266.2	1037.95	393.5	938.31	294.18	1018.03	292.53
24.791	0	0.01	0	0	0.01	72.54	0.01	0.06	0.54	0.04	2.46	99.32	80.86	95.38	0.09	0.31	0.04	0.05	11.17	0.76	0.1	0	0	0.01	0.04	0.04	1.36	0.54	0.04	0.6	0.02	0.09	77.66	0	0	0	-1.8	-6.86	-0.28	76.76	78.18	925.82	267.73	1045.29	395.23	945.59	295.82	1023.72	292.89
24.824	0	0.01	0	0	0.01	62.3	0.01	0.06	0.47	0.05	12.7	99.07	76.87	97.07	0.1	0.24	0.05	0.04	6.75	0.57	0.21	0	0	0.01	0.04	0.04	1.5	0.47	0.04	0.54	0.02	0.08	75.7	0	0	0	-1.36	-4.5	-0.77	77.29	77.76	934.65	270.66	1052.46	396.06	953.58	299.42	1031.21	294.97
24.858	0	0.01	0	0	0.01	48.67	0.01	0.06	0.67	0.04	26.33	98.3	71.72	97.33	0.12	0.25	0.04	0.04	4.41	0.32	0.46	0.01	0	0.01	0.05	0.04	1.64	0.67	0.04	0.51	0.02	0.85	71.91	0	0	0	-3.5	-4.03	-1.84	77.39	78.4	943.79	274.29	1059.61	397.04	960.8	303.08	1038.98	297.28
24.891	0	0.01	0	0	0.01	33.97	0.01	0.06	0.62	0.05	41.03	96.51	65.87	98.17	0.18	0.25	0.05	0.04	2.65	0.21	1.05	0.02	0	0.01	0.03	0.03	1.75	0.62	0.04	0.48	0.01	5.64	67.33	0	0	0	-1.41	-2.09	-2.35	78.3	77.8	956.09	280.35	1069.12	400.54	971.7	308.19	1049.36	303.49
24.924	0	0.01	0	0	0.02	24.55	0.02	0.06	0.52	0.05	50.9	93.87	61.26	97.95	0.25	0.32	0.05	0.05	1.83	0.15	1.89	0.04	0	0.01	0.02	0.04	1.64	0.52	0.05	0.46	0.01	4.67	63.64	0	0	0	-3.12	-2.66	-3.36	78.43	78.1	968.26	285.29	1079.99	403.65	982.54	313.94	1060.32	306.85
24.958	0	0.02	0	0	0.02	14.65	0.02	0.06	0.48	0.06	70.71	86.33	54.86	97.71	0.36	0.49	0.06	0.05	1.4	0.13	2.76	0.09	0	0.01	0.03	0.05	1.32	0.48	0.06	0.48	0.01	1.21	58.13	0	0	0	-3.56	-3.23	-5.06	78.66	78.1	982.31	289.79	1092.15	405.76	994.76	319.4	1072.26	309.79
24.991	0	0.02	0	0.01	0.02	8.66	0.02	0.06	0.31	0.07	82.68	72.94	48.49	97.56	0.5	0.72	0.07	0.06	1.36	0.12	4.5	0.4	0	0.01	0.03	0.07	1.09	0.31	0.09	0.5	0.02	0.95	52.84	0	0	0	-4.97	-3.55	-6.05	78.7	79.16	995.92	294.03	1105.14	408.59	1006.95	324.2	1085.37	313.42
25.024	0	0.03	0.01	0.01	0.03	4.13	0.03	0.06	0.24	0.1	91.74	45.74	40.37	98.29	0.63	1.12	0.09	0.07	1.69	0.09	5.86	1.41	0	0.01	0.03	0.1	0.71	0.24	0.12	0.45	0.02	0.41	45.6	0	0	0	-6.65	-1.75	-6.98	78.49	80.23	1009.65	300.12	1119.13	414.13	1019.74	330.92	1099.09	319.02
25.058	0	0.03	0.01	0.01	0.04	1.55	0.03	0.06	0.19	0.14	96.89	15.55	30	97.53	0.72	1.63	0.12	0.08	2.64	0.1	7.56	3.01	0	0.01	0.03	0.14	0.49	0.19	0.16	0.37	0.01	0.71	36.14	0	0	0	-7.4	-3.61	-6.61	78.32	78.43	1023.09	306.33	1132.19	420.59	1034.21	336.61	1111.73	324.74
25.091	0	0.04	0.01	0.01	0.04	1.27	0.04	0.07	0.14	0.17	97.47	11.43	27.54	98.64	0.95	2.96	0.14	0.12	3.34	0.1	8.4	4.4	0	0.01	0.03	0.17	0.24	0.14	0.2	0.38	0.01	0.29	33.92	0	0	0	-4.83	-0.6	-6.01	78.7	77.94	1036.27	311.69	1144.84	425.79	1047.76	341.78	1124.88	330.53
25.125	0	0.05	0.04	0.01	0.06	0.76	0.05	0.07	0.18	0.25	98.48	4.18	23.83	97.83	1.22	3.54	0.18	0.14	7.52	0.13	4.34	2.47	0	0.01	0.03	0.25	0.15	0.13	0.26	0.41	0.01	0.1	27.18	4.22	0	0	-4.01	-2.95	-5.97	78.82	77.94	1048.22	314.82	1155.73	427.42	1059.29	345.83	1136.19	333.14
25.158	0	0.06	0.09	0.01	0.07	0.45	0.06	0.07	0.22	0.28	99.1	1.85	19.28	98.34	0.99	3.76	0.22	0.13	8.56	0.22	3.1	1.55	0	0	0.04	0.28	0.09	0.2	0.27	0.49	0.01	0.03	21.97	9.29	0	0	-5.91	-1.58	-6.89	78.76	79.08	1062.41	320.47	1168.46	431.01	1071.55	350.86	1149.64	338.42
25.191	0	0.06	0.07	0.01	0.07	0.5	0.06	0.07	0.35	0.28	99	2.05	20.94	96.62	0.79	3.39	0.2	0.13	9.11	0.26	1.34	0.39	0	0	0.06	0.28	0.07	0.35	0.25	0.53	0.01	0.02	22.6	6.57	0	0	-5.75	-5.23	-5.54	77.91	80.54	1065.97	319.71	1177.74	436.38	1078.02	352.03	1157.41	338.51
25.225	0	0.07	0.08	0.01	0.08	0.33	0.08	0.07	0.59	0.51	99.34	1	17.05	97.63	0.53	2.78	0.28	0.12	11.23	0.31	0.63	0.06	0	0	0.06	0.51	0.07	0.59	0.34	0.62	0.02	0.02	17.84	4.93	0	0	-2.3	-3.41	-6.04	78.67	78.75	1077.09	321.62	1189.48	440.07	1090.06	353.61	1167.84	341.22
25.258	0	0.07	0.05	0.01	0.08	0.34	0.07	0.07	0.97	0.37	99.31	1.16	17.63	95.74	0.37	2.78	0.25	0.13	9.76	0.27	0.37	0.01	0	0	0.07	0.5	0.09	0.97	0.3	0.7	0.02	0.01	18.9	1.59	0	0	-0.89	-6.44	-6.18	78.02	79.33	1079.54	321.28	1192.43	440.86	1092.21	352.86	1170.74	341.66
25.291	0	0.07	0.05	0.01	0.08	0.29	0.07	0.06	1.28	0.28	99.42	1.04	16.23	95.35	0.28	2.31	0.26	0.13	8.27	0.3	0.18	0	0	0	0.07	0.52	0.13	1.28	0.27	0.77	0.03	0.02	18.14	0	0	0	-1.53	-6.9	-6.91	78.46	81.94	1087.38	319.75	1202.03	440.18	1099.35	354.21	1179.86	338.97
25.325	0	0.07	0.05	0.01	0.08	0.25	0.08	0.06	1.35	0.25	99.5	0.91	14.94	90.98	0.2	1.69	0.25	0.12	7.53	0.24	0.13	0	0	0	0.08	0.64	0.17	1.35	0.31	0.97	0.05	0.03	17.2	0	0	0	-0.95	-10.45	-7.45	77.83	79.99	1089.75	318.67	1205.22	440.86	1102.58	351.91	1181.52	339.01
25.358	0	0.07	0.05	0.01	0.07	0.28	0.07	0.06	2.74	0.22	99.45	1.05	15.61	92.65	0.15	0.89	0.22	0.07	7.36	0.24	0.11	0	0	0	0.1	0.55	0.33	2.74	0.25	0.9	0.05	0.03	18.15	0	0	0	1.1	-9.33	-6.51	77.95	80.25	1091.25	317.26	1207.78	441.28	1105	350.27	1184.37	338.38
25.391	0	0.07	0.04	0.01	0.07	0.34	0.07	0.06	4.53	0.2	99.32	1.32	17.15	93.39	0.11	0.56	0.2	0.05	7.67	0.23	0.1	0	0	0	0.13	0.63	0.54	4.53	0.25	1.01	0.06	0.04	19.81	0	0	0	1.42	-8.76	-6.32	78.02	80.34	1093.25	316.59	1210.46	441.31	1107.43	349.87	1186.87	337.88
25.425	0	0.07	0.04	0.01	0.06	0.46	0.07	0.06	5.87	0.15	99.09	1.91	19.65	93.44	0.09	0.37	0.15	0.04	8.33	0.18	0.11	0	0	0	0.15	0.62	0.78	5.87	0.19	1.31	0.08	0.03	22.16	0	0	0	0.5	-8.72	-6.56	77.96	79.61	1095.6	316.46	1212.75	441.02	1109.95	349.15	1188.77	337.97
25.458	0	0.07	0.04	0.01	0.06	0.48	0.07	0.06	6.39	0.14	99.04	1.97	19.98	95.71	0.07	0.29	0.14	0.03	8.83	0.17	0.11	0	0	0	0.16	0.54	0.71	6.39	0.14	1.3	0.08	0.02	22.37	0	0	0	1.62	-6.48	-6.95	78.3	79.84	1097.29	316.56	1214.13	440.6	1111.16	349.49	1190.2	338.23
25.492	0	0.06	0.03	0.01	0.06	0.71	0.06	0.06	3.53	0.1	98.57	3.27	24.33	96.62	0.06	0.22	0.1	0.03	9.57	0.16	0.1	0	0	0	0.2	0.3	0.66	3.53	0.07	1.39	0.07	0.02	25.58	0	0	0	0.61	-5.24	-7.53	78.11	80.75	1097.25	315.79	1214.64	439.58	1110.52	348.9	1190.51	337.82
25.525	0	0.05	0.02	0.01	0.05	1.15	0.05	0.06	2.28	0.09	97.7	6.12	29.11	96.96	0.05	0.13	0.09	0.02	9.97	0.22	0.11	0	0	0	0.17	0.24	0.7	2.28	0.04	1.52	0.06	0.03	29.68	0	0	0	-2.4	-4.7	-8.89	77.71	79.11	1095.98	314.56	1214.83	439.08	1110.08	347.69	1188.42	336.68
25.558	0	0.05	0.02	0.01	0.05	1.41	0.05	0.06	1.42	0.08	97.18	7.72	31.19	97.68	0.04	0.09	0.08	0.02	10.57	0.27	0.12	0	0	0	0.16	0.24	0.66	1.42	0.04	1.47	0.06	0.03	31.23	0	0	0	0.62	-3.31	-8.67	78.12	80.68	1092.27	312.65	1212.67	439.25	1106.41	346.61	1186.31	335.48
25.592	0	0.04	0.01	0.01	0.04	2.22	0.04	0.06	1.92	0.06	95.55	13.42	35.41	98.16	0.03	0.07	0.06	0.02	11.18	0.28	0.14	0	0	0	0.19	0.17	0.92	1.92	0.01	1.47	0.06	0.02	35.07	0	0	0	-3.95	-2.11	-6.45	77.61	79.33	1087.93	312.11	1208.16	438.74	1103.96	343.35	1182.87	335.21
25.625	0	0.04	0.02	0.01	0.04	1.8	0.05	0.06	2.51	0.05	96.39	11.06	33.34	97.85	0.03	0.08	0.05	0.02	10.12	0.25	0.23	0	0	0	0.22	0.18	0.85	2.51	0.01	1.26	0.06	0.04	33.69	0	0	0	-0.06	-2.91	-4.41	77.9	80.46	1078.89	309.77	1199.34	437.89	1095.6	340.68	1175.76	333.82
25.658	0	0.05	0.02	0.01	0.04	1.42	0.05	0.06	4.01	0.05	97.15	10.12	31.06	98.49	0.03	0.09	0.05	0.03	7.11	0.2	0.33	0	0	0	0.2	0.2	0.69	4.01	0.01	0.98	0.07	0.05	33.08	0	0	0	-0.36	-1.13	-3.36	77.76	81.96	1069.64	306.56	1189.84	434.09	1086.03	336.59	1167.83	331.47
25.692	0	0.04	0.01	0.01	0.04	1.47	0.04	0.06	3.6	0.04	97.06	12.15	31.54	94.89	0.03	0.1	0.04	0.03	5.15	0.15	0.66	0	0	0	0.15	0.22	0.55	3.6	0.01	0.76	0.05	0.1	34.36	0	0	0	6.2	-7.4	-1.05	79.07	82.83	1060	298.79	1179.13	426.53	1076.73	328.36	1159.5	325.38
25.725	0	0.04	0.02	0.01	0.04	1.05	0.04	0.06	2.23	0.05	97.91	9.32	28.73	93.14	0.05	0.11	0.04	0.04	2.71	0.09	0.93	0	0	0	0.11	0.28	0.54	2.23	0.02	0.68	0.04	0.12	32.51	0	0	0	6.1	-8.96	0.14	79.15	83.94	1049.08	291.58	1167.19	417.88	1065.45	320	1149.38	319
25.759	0	0.05	0.02	0.01	0.05	0.64	0.05	0.06	1.14	0.09	98.72	5.3	24.39	90.94	0.09	0.14	0.04	0.05	1.42	0.05	0.95	0.01	0	0	0.1	0.35	0.54	1.14	0.02	0.38	0.04	0.28	28.72	0	0	0	4.94	-10.47	0.01	78.79	84.72	1038.16	282.56	1157.47	408.96	1054.63	310.21	1139.34	311.74
25.792	0	0.05	0.03	0.01	0.05	0.5	0.05	0.06	1.32	0.17	98.99	3.8	22.05	89.19	0.17	0.19	0.04	0.07	1.39	0.03	0.92	0.01	0	0	0.11	0.54	0.54	1.32	0.03	0.26	0.03	0.31	26.57	0	0	0	5.2	-11.45	1.35	78.83	83.22	1026.73	274.17	1146.29	401.23	1044.98	300.75	1128.14	304.16
25.825	0	0.05	0.03	0.01	0.05	0.46	0.05	0.06	1.09	0.35	99.08	3.45	21.39	82.86	0.35	0.3	0.04	0.1	1.1	0.02	0.62	0.01	0	0	0.11	0.63	0.47	1.09	0.03	0.22	0.03	0.32	25.93	0	0	0	4.66	-14.12	0.95	78.5	81.47	1015.49	266.48	1134.89	393.62	1034.23	293.3	1115.66	295.7
25.859	0	0.06	0.03	0.01	0.06	0.4	0.06	0.06	0.49	0.83	99.19	2.79	20.17	77.37	0.83	0.41	0.05	0.11	1.43	0.02	0.48	0.01	0	0	0.07	0.97	0.32	0.49	0.05	0.21	0.02	0.4	24.57	0	0	0	6.74	-15.85	1.93	78.47	81.99	1001.7	259.86	1122.72	388.68	1021.68	286.09	1103.51	291.17
25.892	0	0.06	0.03	0.01	0.06	0.39	0.06	0.06	0.21	1.15	99.23	2.52	19.63	98.29	1.6	0.43	0.06	0.13	1.86	0.03	0.36	0.01	0	0	0.04	1.15	0.28	0.21	0.06	0.19	0.01	0.65	23.93	0	0	0	6.87	-1.75	3.21	79.44	79.89	988.89	256.9	1108.55	385.4	1010.13	282.75	1089.89	287.38
25.925	0	0.05	0.03	0.01	0.06	0.41	0.06	0.06	0.07	0.99	99.18	2.69	20.17	98.63	1.97	0.47	0.06	0.14	2.08	0.04	0.2	0.01	0	0	0.03	0.99	0.22	0.07	0.07	0.2	0.01	0.96	24.33	0	0	0	2.15	0.6	2.49	78.22	79.77	975.99	257.83	1095.26	384.83	996.68	282.98	1076.31	287.81
25.959	0	0.05	0.03	0.01	0.06	0.4	0.07	0.06	0.06	1.09	99.19	2.52	19.89	98.72	2.74	0.52	0.06	0.17	2.72	0.06	0.13	0	0	0	0.02	1.09	0.24	0.04	0.14	0.17	0.01	0.75	23.93	0	0	0	3.13	0.28	2.81	78.28	79.51	964.45	258.11	1083.8	385.79	985.49	283.63	1064.9	287.64
25.992	0	0.05	0.03	0.01	0.07	0.42	0.07	0.07	0.06	0.94	99.15	2.62	20.13	98.37	3.47	0.56	0.06	0.16	3.03	0.1	0.1	0	0	0	0.02	0.94	0.28	0.05	0.14	0.18	0.01	1.63	24.17	0	0	0	3.53	1.51	1.47	78.35	80.84	955	258.47	1074.77	386.2	974.76	284.77	1055.54	288.02
26.025	0	0.05	0.03	0.01	0.07	0.42	0.07	0.07	0.07	1.02	99.15	2.57	20.04	97.64	4	0.58	0.07	0.17	3.37	0.2	0.08	0	0	0	0.01	1.02	0.32	0.06	0.19	0.16	0	1.36	24.04	0	0	0	5.05	3.4	1.96	78.46	80.22	944.9	258.65	1065.19	387.29	965.58	284.85	1045.7	288.95
26.059	0	0.06	0.04	0.01	0.07	0.31	0.08	0.07	0.1	1.08	99.38	1.59	17.04	98.35	3.81	0.61	0.07	0.18	3.91	0.32	0.09	0	0	0	0.01	1.08	0.32	0.1	0.31	0.14	0	1.51	20.98	0	0	0	2.41	1.57	1.15	77.67	80.55	937.29	258.24	1058.55	387.48	957.74	284.78	1038.23	287.8
26.092	0	0.06	0.04	0.01	0.07	0.31	0.07	0.07	0.18	1.09	99.37	1.61	17.23	98.32	3.12	0.56	0.07	0.16	3.78	0.43	0.1	0	0	0	0.01	1.09	0.34	0.18	0.27	0.16	0	0.79	21.09	0	0	0	4.82	1.65	1.17	78.01	81.3	929.42	256.74	1050.62	386.4	949.47	283.9	1030.73	286.27
26.092	1	0.14	0.13	0.02	0.15	0.06	0.15	0.07	7.8	1.11	99.7	0.33	0	69.8	0.35	3.32	9.62	0.03	1	0.27	0.68	0.97	0	0	0.02	4.78	0.01	0.01	2.27	1.11	0.03	2.65	7.8	0	0		-23.21	-17.81	10.43	80.54	31.59	1138.78	365.25	1191.43	417.89	1151.66	377.28	1183.21	375.8
26.126	0	0.06	0.04	0.01	0.07	0.33	0.07	0.06	0.28	1.27	99.35	1.71	17.73	97.4	2.44	0.63	0.09	0.17	3.76	0.4	0.1	0	0	0	0.01	1.27	0.36	0.28	0.44	0.18	0	0.35	21.46	0	0	0	3.1	3.88	-0.18	77.49	80.94	923.63	256.06	1045.71	386.15	943.47	283.7	1024.4	285.28
26.159	0	0.06	0.03	0.01	0.06	0.41	0.07	0.06	0.23	1.13	99.18	2.3	20.05	98.66	1.91	0.71	0.09	0.15	4.22	0.34	0.1	0	0	0	0.01	1.13	0.35	0.23	0.38	0.2	0	0.08	23.35	0	0	0	0.47	0.51	-1.56	76.42	79.94	916.21	254.31	1039.3	384.91	936.17	282.38	1016.11	282.83
26.192	0	0.05	0.03	0.01	0.06	0.62	0.06	0.06	0.22	1.03	98.75	3.66	23.96	98.16	1.32	0.8	0.08	0.15	5.71	0.31	0.09	0	0	0	0.01	1.03	0.47	0.22	0.32	0.21	0	0.03	26.32	0	0	0	0.69	2.1	-1.6	76.44	80.48	912.23	253.83	1036.31	385.65	932.39	282.27	1012.87	282.4
26.226	0	0.05	0.02	0.01	0.05	1.13	0.05	0.06	0.19	0.7	97.74	7.12	29.52	97.19	0.92	0.92	0.07	0.14	7.72	0.27	0.09	0	0	0	0.01	0.7	0.47	0.19	0.27	0.24	0	0.01	30.68	0	0	0	3.26	4.28	-1.7	76.83	82.88	907.62	252.7	1032.64	385.67	926.97	282.01	1009.85	281.9
26.259	0	0.04	0.02	0.01	0.04	1.65	0.05	0.06	0.17	0.62	96.7	10.62	33.05	97.07	0.68	1	0.07	0.16	9.1	0.21	0.11	0	0	0	0.01	0.62	0.4	0.17	0.24	0.23	0	0.01	33.41	0	0	0	0.95	4.51	-2.51	76.16	83.59	904.85	253.16	1028.83	384.98	922.82	283.25	1006.35	280
26.292	0	0.04	0.01	0.01	0.04	3.38	0.04	0.06	0.21	0.36	93.25	21.26	39.73	98.22	0.36	0.94	0.07	0.17	11.97	0.17	0.12	0	0	0	0.02	0.47	0.39	0.21	0.2	0.29	0	0	38.52	0	0	0	1.72	1.95	-3.74	76.18	81.92	902.14	253.43	1024.99	384.02	919.65	284.13	1001.44	279.53
26.326	0	0.03	0.01	0.01	0.03	5.95	0.03	0.06	0.19	0.22	88.1	40.5	45.51	98.37	0.22	0.84	0.06	0.17	11.1	0.14	0.1	0	0	0.01	0.02	0.24	0.35	0.19	0.12	0.41	0	0	44.27	0	0	0	5.44	-1.51	-3.98	77.24	82.66	903.46	253.93	1025.43	384.6	920.03	286.08	1002.39	279.03
26.359	0	0.03	0.01	0.01	0.03	6.87	0.03	0.06	0.15	0.13	86.26	47.19	47.06	98.55	0.13	0.75	0.06	0.18	10.48	0.13	0.1	0	0	0.01	0.01	0.22	0.32	0.15	0.09	0.39	0	0	45.97	0	0	0	5.28	-0.91	-4.36	77.35	81.73	904.82	255.31	1024.47	383.56	920.57	287.45	1001.88	279.19
26.392	0	0.03	0.01	0	0.03	8.62	0.03	0.06	0.16	0.08	82.75	56.5	49.44	98.62	0.08	0.59	0.05	0.19	10.24	0.13	0.1	0	0	0.01	0.02	0.18	0.29	0.16	0.07	0.38	0	0	48.29	0	0	0	5.72	0.67	-4.01	77.45	80.74	905.61	256.44	1023.5	382.78	921.2	287.8	1001.61	280.42
26.426	0	0.02	0	0	0.02	16.04	0.02	0.06	0.2	0.05	67.92	77.75	56.09	98.45	0.05	0.5	0.04	0.24	10.55	0.15	0.1	0	0	0.01	0.02	0.16	0.33	0.2	0.05	0.34	0	0	54.45	0	0	0	2.16	1.24	-3.81	76.69	80.79	906.16	257.61	1022.55	381.73	921.1	288.1	1001.56	280.77
26.459	0	0.02	0	0	0.02	27.4	0.02	0.06	0.29	0.04	47.6	85.75	61.92	98.4	0.04	0.41	0.04	0.26	15.9	0.19	0.13	0	0	0.01	0.02	0.14	0.33	0.29	0.06	0.33	0	0	57.83	0	0	0	-1.61	1.42	-3.28	75.86	80.58	906.02	257.56	1022.18	380.97	921.26	287.02	1001.57	280.46
26.493	0	0.02	0	0	0.02	54.48	0.02	0.06	0.55	0.04	20.52	94.06	71.84	98.72	0.03	0.38	0.04	0.31	24.4	0.23	0.13	0	0	0.01	0.02	0.16	0.32	0.55	0.04	0.31	0	0	63.85	0	0	0	-3.59	0.29	-3.35	75.36	80.75	905.76	256.91	1022.78	380.71	921.26	286.02	1001.8	280.2
26.526	0	0.01	0	0	0.01	62.25	0.02	0.06	0.42	0.03	12.75	96.78	75.17	98.62	0.02	0.35	0.03	0.32	22.21	0.27	0.13	0	0	0.01	0.02	0.15	0.36	0.42	0.03	0.31	0	0	67.84	0	0	0	-2.89	0.66	-2.39	75.4	79.96	905.28	256.45	1022.82	381.39	922.04	285.33	1001.82	279.93
26.559	0	0.01	0	0	0.01	57.59	0.02	0.06	0.25	0.03	17.41	96.91	73.82	98.54	0.01	0.36	0.03	0.3	18.23	0.25	0.13	0	0	0.01	0.01	0.14	0.34	0.25	0.03	0.3	0	0	68.11	0	0	0	-5.04	0.94	-1.84	74.81	79.42	905	256.27	1023.78	382.27	922.95	284.1	1002.29	280.63
26.593	0	0.01	0	0	0.01	62.84	0.01	0.06	0.16	0.02	12.16	98.66	76.68	98.42	0.01	0.39	0.02	0.3	11.68	0.25	0.11	0	0	0	0.01	0.11	0.35	0.16	0.02	0.23	0	0	73.4	0	0	0	-4.59	1.35	-1.36	74.72	79.08	903.83	255.66	1023.52	382.88	922.69	283.32	1001.72	280.56
26.626	0	0.01	0	0	0.01	59.9	0.01	0.06	0.1	0.02	15.1	98.62	75.72	98.38	0.01	0.41	0.02	0.28	9.82	0.26	0.12	0	0	0	0.01	0.12	0.35	0.1	0.02	0.22	0	0	73.24	0	0	0	-1.93	1.47	-1.36	75.32	79.74	902.96	254.97	1023.17	382.95	921.73	283.05	1001.44	280.64
26.659	0	0.01	0	0	0.01	66.54	0.01	0.06	0.06	0.02	8.46	99.09	78.46	98.46	0.01	0.41	0.02	0.25	9.7	0.23	0.12	0	0	0	0.01	0.1	0.31	0.06	0.02	0.19	0	0	75.86	0	0	0	1.34	-1.22	-2.51	75.99	81.07	903.1	254.44	1023.58	383.06	920.61	284.25	1001.55	279.71
26.693	0	0.01	0	0	0.01	72.07	0.01	0.06	0.05	0.02	2.93	99.3	80.78	98.68	0.01	0.42	0.02	0.21	11.03	0.2	0.12	0	0	0	0.01	0.08	0.26	0.05	0.02	0.16	0	0	77.52	0	0	0	1.64	-0.42	-2.83	76.08	81.21	902.42	253.94	1023.7	383.14	920.06	283.83	1001.17	279.87
26.726	0	0.01	0	0	0.01	76.9	0.01	0.06	0.04	0.03	0	99.41	82.92	98.58	0.01	0.44	0.03	0.2	13.45	0.17	0.13	0	0	0	0	0.07	0.2	0.04	0.02	0.15	0	0	78.57	0	0	0	2.93	0.82	-2.34	76.48	81.25	902.4	253.72	1023.55	383.13	920.26	283.52	1001.43	279.9
26.76	0	0.01	0	0	0.01	80.37	0.01	0.06	0.03	0.03	0	99.5	84.71	98.47	0.01	0.5	0.03	0.18	14.98	0.15	0.13	0	0	0	0	0.07	0.16	0.03	0.02	0.14	0	0	79.65	0	0	0	4.08	1.17	-2.79	76.74	80.88	902.21	253.63	1023.7	383.56	920.17	283.89	1000.95	279.88
26.793	0	0.01	0	0	0.01	82.62	0.01	0.06	0.04	0.03	0	99.56	86.01	97.23	0.01	0.54	0.03	0.17	16.03	0.17	0.11	0	0	0	0	0.06	0.16	0.04	0.02	0.14	0	0	80.45	0	0	0	7.05	4.2	-1.99	77.94	82.14	902.85	254.98	1023.52	383.94	920.24	284.68	1002.36	282.83
26.826	0	0.01	0	0	0.01	82.04	0.01	0.06	0.07	0.03	0	99.54	85.63	97.17	0.01	0.55	0.03	0.15	16.02	0.21	0.1	0	0	0	0	0.07	0.17	0.07	0.03	0.15	0	0	80.1	0	0	0	6.05	4.31	-0.7	77.83	82.66	903.34	256.64	1021.85	383.44	920.2	285.34	1002.84	283.93
26.86	0	0.01	0	0	0.01	84.29	0.01	0.06	0.18	0.03	0	99.59	87	96.18	0.02	0.55	0.03	0.14	17.28	0.28	0.08	0	0	0	0.01	0.08	0.2	0.18	0.04	0.15	0	0	80.9	0	0	0	3.84	5.86	0.63	77.49	82.13	904.91	259.09	1020.89	382.65	921.64	287.19	1003.74	285.28
26.893	0	0.01	0	0	0.01	83.78	0.01	0.06	0.42	0.03	0	99.56	86.55	97.29	0.02	0.51	0.03	0.16	17.71	0.38	0.06	0	0	0	0.01	0.08	0.23	0.42	0.05	0.16	0	0	80.35	0	0	0	3.32	4.1	-0.55	77.4	80.84	905.62	260.22	1021.38	383.29	922.19	289.66	1002.89	284.95
26.926	0	0.01	0	0	0.01	82.35	0.01	0.06	0.54	0.03	0	99.51	85.61	98.3	0.03	0.55	0.03	0.19	17.17	0.5	0.06	0	0	0	0.02	0.09	0.28	0.54	0.05	0.16	0	0	79.7	0	0	0	0.4	1.72	-1.24	76.59	81	906.53	260.75	1022.9	384.46	922.86	289.7	1003.73	285.04
26.96	0	0.01	0	0	0.01	78.57	0.01	0.06	0.67	0.04	0	99.28	83.24	97.86	0.04	0.58	0.03	0.21	17.64	0.63	0.05	0	0	0	0.03	0.11	0.32	0.67	0.06	0.18	0	0	77.31	0	0	0	0.9	2.89	-0.85	76.83	81.27	907.39	261.6	1023.12	384.65	923.5	290.14	1004.67	286.19
26.993	0	0.01	0	0	0.01	77.79	0.01	0.06	0.66	0.05	0	99.2	82.74	96.2	0.05	0.58	0.03	0.2	18.14	0.72	0.06	0.01	0	0.01	0.06	0.11	0.53	0.66	0.07	0.2	0	0.02	76.65	0	0	0	4.63	5.85	-0.18	78.22	80.97	907.69	263.25	1020.87	383.77	923.12	291.57	1004.02	288.28
27.026	0	0.01	0	0	0.01	67.85	0.01	0.06	0.48	0.08	7.15	98.78	78.36	93.99	0.08	0.48	0.04	0.2	14.44	1.12	0.08	0.01	0	0.01	0.11	0.12	0.87	0.48	0.08	0.22	0	0.25	73.99	0	0	0	-2.26	8.25	-2.03	76.77	80.37	905.63	266.43	1016.5	383.66	919.12	293.78	999.35	289.17
27.06	0	0.01	0	0	0.01	48.45	0.01	0.06	0.37	0.11	26.55	97.43	71.26	93.84	0.11	0.46	0.05	0.17	9.42	1.17	0.1	0.02	0	0.02	0.13	0.14	0.88	0.37	0.1	0.22	0.01	1.36	69.29	0	0	0	-4.22	8.38	-2.95	76.48	80.18	899.2	269.9	1008.53	384.48	911.44	297.03	991.49	292.37
27.093	0	0.02	0	0	0.01	34.56	0.02	0.06	0.26	0.14	40.44	95.36	66.07	88.92	0.2	0.54	0.05	0.14	6.78	1.34	0.16	0.04	0	0.02	0.14	0.14	0.91	0.26	0.1	0.24	0.01	2.44	65.47	0	0	0	-8.6	11.59	-2.42	75.75	80.35	891.99	272.01	999.78	384.57	903.74	298.19	983.93	293.21
27.127	0	0.02	0	0	0.02	20.45	0.02	0.06	0.21	0.14	59.1	90.05	59.5	89.41	0.35	0.68	0.06	0.12	4.12	1.31	0.17	0.08	0	0.03	0.14	0.14	1.02	0.21	0.12	0.32	0.03	2.77	60.37	0	0	0	-7.26	11.33	-4.34	76.41	77.3	884.35	273.59	991.47	385.21	896.23	300.44	973.31	294.57
27.16	0	0.02	0	0	0.02	10.76	0.02	0.06	0.24	0.17	78.47	74.31	52.15	89.61	0.67	0.84	0.07	0.09	4.75	1.58	0.22	0.11	0	0.04	0.12	0.17	0.92	0.24	0.11	0.38	0.04	2.72	53.27	0	0	0	-6.46	11.23	-3	76.63	75.25	874.54	277.13	979.52	387.37	887.23	302.85	962.3	297.8
27.193	0	0.03	0	0	0.03	7.95	0.03	0.06	0.19	0.16	84.1	60.9	48.61	84.99	1.18	1.07	0.08	0.05	6.45	2.27	0.42	0.27	0	0.04	0.12	0.16	0.86	0.19	0.11	0.45	0.04	2.4	49.42	0	0	0	-6.96	13.33	-3.2	76.5	73.6	864.11	279.52	967.77	388.54	876.95	305.22	950.29	299.11
27.227	0	0.04	0.01	0.01	0.04	3.13	0.04	0.07	0.13	0.23	93.75	23.06	38.57	74.18	2.04	1.22	0.1	0.04	9.27	3.18	0.86	0.85	0	0.06	0.09	0.23	0.74	0.13	0.13	0.62	0.07	1.36	39.17	0	0	0	-6.1	16.72	-2.72	76.67	73.63	855.32	281.79	957.09	388.78	867.47	306.85	940.9	301.49
27.26	0	0.04	0.01	0.01	0.04	2.49	0.05	0.07	0.12	0.21	95.03	15.11	35.38	72.31	3.24	1.31	0.12	0.03	11.51	4.51	1.98	2.62	0	0.05	0.06	0.21	0.4	0.05	0.13	0.7	0.05	2.95	35.93	0	0	0	-5.08	17.2	-1.69	76.65	75.13	843.27	284.32	943.22	388.79	854.33	309.42	929.28	304.19
27.293	0	0.06	0.02	0.01	0.06	0.87	0.07	0.07	0.14	0.23	98.25	4.12	24.4	70.1	4.84	1.61	0.14	0.02	10.16	4.36	3.64	6.39	0	0.05	0.05	0.23	0.27	0.03	0.13	0.77	0.06	2.36	27.09	0	0	0	-3.58	17.74	-4.3	77.33	74.28	834.87	287.51	931.98	388.97	843.53	313.53	917.36	305.43
27.327	0	0.08	0.05	0.03	0.09	0.25	0.09	0.08	0.18	0.2	99.5	0.91	11.83	68.03	6.26	1.91	0.18	0.02	7.49	5.3	5.07	11.35	0	0.06	0.04	0.2	0.28	0.02	0.13	0.95	0.05	2.19	17.17	0	0	0	-3.25	18.22	-2.99	77.58	72.14	821.93	291.19	916.9	390.07	831.43	316.87	903.14	308.92
27.36	0	0.09	0.06	0.03	0.1	0.15	0.11	0.09	0.19	0.19	99.69	0.6	7.28	80.87	7.83	1.69	0.19	0.01	4.74	5.56	4.8	10.03	0	0.05	0.04	0.17	0.33	0.02	0.13	1	0.05	2.23	14.18	0	0	0	-14.15	14.79	-6.53	76.63	75.74	811.29	296.21	905.04	390.27	816.16	321.83	891.4	313.2
27.393	0	0.1	0.09	0.03	0.13	0.09	0.14	0.1	0.25	0.25	99.72	0.34	1.88	68.72	10.89	1.45	0.25	0.01	3.14	7.19	4.54	8.74	0	0.05	0.04	0.19	0.27	0.04	0.12	1.18	0.04	4.65	10.26	0	0	0	-8.64	18.06	-6.35	77.18	74.16	795.91	300.17	887.73	393.04	800.78	325.8	874.44	317.23
27.427	0	0.1	0.17	0.03	0.16	0.05	0.18	0.11	0.37	0.37	99.64	0.33	0	75.92	13.74	1.38	0.37	0.01	2.32	5.64	4.99	7.9	4.92	0.07	0.05	0.2	0.28	0.05	0.12	1.65	0.04	4.33	6.05	3.34	0	0	-11.29	16.26	-5.48	77.68	75.11	784.78	306.99	872.56	395.12	787.64	331.73	862.24	322.92
27.46
27.494
27.527
27.56
27.594	2	0.11	0.15	0.02	0.15	0.04	0.14	0.07	0.24	1.28	99.7	0.33	0	18.61	3.7	2.52	0.14	0.07	2.45	0.36	0.24	0.13	0	0.02	0.06	1.28	0.17	0.24	0.19	0.43	0.12	1.3	2.33	0	0		-20.3	29.38	-12.83	75.69	72.84	705.17	325.29	829.92	450.05	722.51	354.44	795.23	350.21
27.627	2	0.11	0.15	0.02	0.15	0.04	0.14	0.07	0.14	1.17	99.7	0.33	0	23.78	4.38	2.15	0.08	0.1	1.94	0.61	0.26	0.11	0	0.02	0.05	1.17	0.09	0.14	0.17	0.27	0.05	0.69	2.56	0	0		-14.79	27.82	-8.25	75.01	72.27	700.54	324.15	819.23	446.69	718.47	352.36	790.35	344.92
27.66	2	0.11	0.15	0.02	0.14	0.04	0.14	0.07	0.11	0.87	99.7	0.33	0	17.87	3.78	2.19	0.07	0.09	1.82	0.61	0.26	0.06	0	0.02	0.04	0.87	0.07	0.11	0.17	0.27	0.04	2.52	2.76	0	0		-12.12	29.63	-8.2	74.87	68.3	697.18	325.8	812.31	445.78	715.64	353.57	783.45	345.4
27.694	2	0.11	0.14	0.02	0.14	0.04	0.12	0.07	0.1	0.8	99.73	0.33	0	47.43	2.68	2.94	0.06	0.09	2.16	0.88	0.23	0.07	0	0.02	0.04	0.8	0.06	0.1	0.24	0.48	0.04	3.89	3.79	0	0		-12	22.52	-8.02	74.4	68.42	691.91	326.42	803.87	443.29	709.03	353.89	776.94	345.56
27.727	2	0.11	0.13	0.02	0.14	0.04	0.12	0.07	0.06	0.6	99.73	0.33	0	38.79	2.26	3.81	0.06	0.1	2.04	1.18	0.22	0.05	0	0.01	0.03	0.6	0.07	0.06	0.37	0.96	0.03	7.44	4.36	0	0		-10.71	24.28	-4.73	75.01	71.87	694.29	328.25	802.13	441.01	709.23	354.09	780.83	347.88
27.761	2	0.11	0.12	0.02	0.13	0.05	0.11	0.07	0.07	0.48	99.74	0.33	0.19	28.38	1.76	3.53	0.07	0.09	3.19	1.67	0.24	0.08	0	0.01	0.03	0.48	0.09	0.04	0.42	1.48	0.03	21.31	5	0	0		-17.09	26.63	-4.77	74.9	67.92	695.15	329.53	799.51	437.59	710.4	353.06	778.14	348.03
27.794	2	0.11	0.12	0.02	0.12	0.05	0.11	0.07	0.07	0.39	99.75	0.33	0.87	42.8	1.35	2.82	0.07	0.08	3.2	1.8	0.25	0.08	0	0.01	0.03	0.39	0.11	0.04	0.49	1.94	0.03	40.4	5.56	0	0		-18.37	23.45	-4.16	75	71.27	696.67	329.73	800.4	436.66	710.18	353.25	781.27	348.2
27.827	2	0.11	0.12	0.02	0.12	0.05	0.11	0.07	0.08	0.33	99.76	0.33	0.82	43.91	1.2	2.56	0.08	0.08	3.12	1.72	0.3	0.07	0	0.01	0.03	0.33	0.12	0.03	0.57	2.56	0.03	45.17	5.55	0	0		-19.68	23.22	-2.18	75.22	76.38	698.3	328.89	803.35	437.14	710.96	352.05	787.22	347.84
27.861	2	0.11	0.12	0.02	0.12	0.05	0.11	0.07	0.1	0.35	99.76	0.33	0.98	72.72	1	2.48	0.1	0.07	3.28	2.06	0.36	0.08	0	0.01	0.03	0.35	0.12	0.04	0.59	2.41	0.03	39.68	5.63	0	0		-20.19	17.1	-3.87	75.01	76.78	701.72	326.63	810.56	438.85	715.06	351.63	791.57	345.16
27.894	2	0.11	0.12	0.02	0.12	0.06	0.11	0.07	0.11	0.44	99.76	0.33	1.32	79.99	0.81	2.79	0.11	0.06	3.63	2.85	0.42	0.12	0	0.01	0.03	0.44	0.13	0.05	0.66	2.58	0.03	20.69	5.8	0	0		-15.58	15.07	-3.42	74.65	76.4	705.98	323.88	817.52	439.96	721.19	350.42	797.25	343.24
27.927	2	0.11	0.12	0.02	0.12	0.06	0.11	0.07	0.12	0.41	99.76	0.33	1.28	83.63	0.74	3.07	0.12	0.06	3.64	3	0.42	0.11	0	0.01	0.02	0.41	0.13	0.04	0.61	2.65	0.03	57.43	5.74	0	0		-13.04	13.85	-4.17	75.11	77.69	717.32	322.69	826.78	436.44	730.43	350.25	807.61	341.41
27.961	2	0.11	0.12	0.02	0.12	0.06	0.11	0.07	0.13	0.4	99.76	0.33	1.4	89.46	0.89	2.65	0.13	0.06	4.02	3.29	0.42	0.12	0	0.01	0.02	0.4	0.13	0.03	0.6	2.72	0.02	42.35	5.73	0	0		-12.72	11.31	-3.49	75.03	77.62	725.18	319.96	836.32	435.29	739.6	348.37	816.66	339.03
27.994	2	0.11	0.12	0.02	0.12	0.06	0.11	0.07	0.13	0.35	99.76	0.33	1.98	90.26	0.94	2.43	0.13	0.06	4.59	2.99	0.31	0.08	0	0.01	0.02	0.35	0.13	0.02	0.63	2.81	0.03	58.55	6.02	0	0		-12.41	10.87	-3.49	75.41	76.93	738.55	317.82	847.83	430.97	752.46	346.36	828.74	336.38
28.027	2	0.11	0.12	0.02	0.12	0.06	0.11	0.07	0.14	0.27	99.76	0.33	1.83	93.71	1.09	2.28	0.14	0.06	4.1	2.25	0.22	0.04	0	0.01	0.02	0.27	0.14	0.02	0.61	2.88	0.02	36.88	6.07	0	0		-12.3	8.49	-3.01	75.78	80.34	754.65	316.46	861.59	426.96	765.76	344.1	845.62	335.39
28.061	2	0.11	0.12	0.02	0.12	0.06	0.11	0.07	0.15	0.21	99.76	0.33	1.48	94.1	1.36	2.01	0.15	0.05	3.66	1.74	0.23	0.03	0	0.01	0.01	0.21	0.19	0.02	0.54	2.71	0.02	18.67	5.99	0	0		-12.87	8.15	-0.76	75.98	84.58	769.41	313.24	877.29	423.69	780.12	340.76	864.41	333.66
28.094	2	0.11	0.12	0.02	0.12	0.06	0.11	0.07	0.16	0.17	99.76	0.33	1.18	92.27	1.65	1.75	0.16	0.05	3.36	1.43	0.28	0.03	0	0.01	0.01	0.17	0.27	0.04	0.49	2.42	0.02	21.84	5.91	0	0		-17.6	9.6	-0.27	75.77	86.3	786.74	306.74	896.81	418.36	798.03	334.42	884	326.95
28.128	2	0.1	0.11	0.02	0.12	0.06	0.11	0.07	0.17	0.17	99.77	0.33	1.18	93.15	2.09	1.6	0.17	0.07	2.32	0.9	0.47	0.02	0	0.01	0.01	0.12	0.27	0.08	0.54	2.53	0.02	13.9	6.5	0	0		-11.84	8.95	-3.65	75.9	85.15	806.35	301.04	915.96	414.31	815.76	328.96	900.54	321.05
28.161	2	0.1	0.11	0.02	0.12	0.06	0.11	0.07	0.18	0.18	99.77	0.33	1.49	94.12	2.55	1.26	0.18	0.07	2.23	0.47	0.34	0.02	0	0.01	0.01	0.13	0.4	0.1	0.48	2	0.01	9.55	6.87	0	0		-3.3	8.13	-4.2	77.31	85.3	823.21	291.35	933.32	406.47	832.5	321.26	917.27	311.83
28.194	2	0.1	0.11	0.02	0.12	0.06	0.12	0.07	0.16	0.16	99.76	0.33	1.28	90.03	3.21	1.06	0.16	0.1	1.85	0.28	0.19	0.01	0	0.01	0.01	0.13	0.65	0.1	0.41	1.31	0.01	4.16	6.9	0	0		-3.58	11	-3.76	77.3	85.09	838.98	282.83	950.24	399.1	849.26	312.85	933.84	303.53
28.228	2	0.09	0.11	0.02	0.12	0.06	0.12	0.07	0.14	0.14	99.76	0.33	1.32	88.36	3.52	1.08	0.14	0.12	1.25	0.12	0.09	0	0	0.01	0.01	0.1	1.24	0.12	0.28	0.69	0.01	0.58	7.19	0	0		1.15	11.87	-4.85	78.24	80.78	852.71	274.9	964.11	392.7	864.69	305.15	944.95	296.06
28.261	2	0.1	0.11	0.02	0.12	0.05	0.12	0.07	0.16	0.1	99.75	0.33	0.53	95.24	4.08	0.93	0.1	0.12	0.79	0.05	0.04	0	0	0.01	0.01	0.08	1.72	0.16	0.22	0.48	0.01	0.18	6.71	0	0		4.05	7.02	-3.85	79.13	80.26	864.28	267.69	975.88	386.29	877.13	297.4	957.09	290.4
28.294	2	0.1	0.12	0.02	0.13	0.05	0.13	0.07	0.14	0.08	99.74	0.33	0	94.66	4.86	0.92	0.08	0.12	0.58	0.03	0.02	0	0	0.01	0.01	0.06	1.65	0.14	0.19	0.36	0.01	0.05	6.21	0	0		2.35	7.63	-2.07	78.71	78.21	874.05	261.75	984.41	379.35	888.38	289.43	966.46	284.98
28.328	2	0.09	0.12	0.02	0.13	0.05	0.13	0.07	0.14	0.05	99.73	0.33	0	95.73	5.75	1.13	0.05	0.15	0.53	0.02	0.02	0	0	0.01	0.01	0.04	1.13	0.14	0.14	0.24	0	0.03	5.89	0	0		1.82	6.45	-2.12	78.81	76.51	884	255.86	994.13	373.13	899.04	283.02	975.46	279.45
28.361	2	0.09	0.12	0.02	0.14	0.05	0.13	0.08	0.14	0.04	99.73	0.33	0	96.91	5.52	1.43	0.04	0.2	0.57	0.01	0.01	0	0	0.01	0.01	0.03	0.77	0.14	0.15	0.23	0	0.01	5.75	0	0		2.32	4.76	-0.04	78.76	77.42	889.99	250.6	1002.12	370.55	906.74	277.02	984.15	275.58
28.394	2	0.1	0.12	0.02	0.13	0.05	0.12	0.07	0.1	0.03	99.75	0.33	0	97.29	3.65	1.49	0.03	0.22	0.83	0.01	0.01	0	0	0.01	0.01	0.02	0.57	0.1	0.13	0.24	0	0.01	5.68	0	0		0.86	4.09	1.3	78.29	76.62	895.29	245.96	1008.51	366.78	913.78	272.03	990.39	271.48
28.428	2	0.1	0.12	0.02	0.12	0.05	0.11	0.07	0.11	0.02	99.76	0.33	0.27	98.04	1.91	1.84	0.02	0.24	1.19	0.01	0.01	0	0	0.01	0.01	0.01	0.37	0.11	0.1	0.18	0	0.01	5.8	0	0		-0.71	2.43	1.91	77.93	79.77	899.15	242.78	1014.54	364.88	917.51	269.93	997.27	268.53
28.461	2	0.1	0.11	0.02	0.12	0.05	0.11	0.06	0.14	0.02	99.77	0.33	1.09	98.04	0.89	2.1	0.02	0.24	1.58	0	0.01	0	0	0.01	0.01	0.01	0.22	0.14	0.11	0.18	0	0	6.21	0	0		0.98	2.43	1.27	78.31	78.08	905.81	242.46	1020.74	364.97	924.39	269.24	1002.46	268.23
28.495	2	0.1	0.11	0.02	0.11	0.06	0.1	0.06	0.21	0.01	99.77	0.33	1.85	97.58	0.49	2.1	0.01	0.25	2.6	0.01	0.01	0	0	0.01	0.01	0	0.12	0.21	0.1	0.14	0	0.01	6.46	0	0		2.75	3.52	2.67	78.13	78.07	905.41	240.52	1021.64	364.32	925.49	267.65	1003.57	267.38
28.528	2	0.1	0.11	0.02	0.11	0.06	0.1	0.06	0.21	0.01	99.78	0.33	2.24	98.44	0.29	1.84	0.01	0.27	2.41	0.01	0.01	0	0	0.01	0	0	0.08	0.21	0.09	0.12	0	0	6.86	0	0		4.56	1.26	0.03	79.01	78.92	913.15	241.59	1028.09	364.85	930.55	268.87	1009.46	267.69
28.561	2	0.1	0.11	0.02	0.11	0.06	0.1	0.06	0.34	0.01	99.79	0.33	3.01	98.46	0.2	1.52	0.01	0.31	2.85	0.01	0.01	0	0	0.01	0	0	0.07	0.34	0.1	0.14	0	0	7.42	0	0		7.1	-1.22	-1.23	79.46	79.02	913.36	241.12	1028.93	364.32	930.21	268.81	1009.24	268.85
28.595	2	0.1	0.1	0.02	0.1	0.07	0.1	0.06	0.59	0.01	99.79	0.33	3.43	98.57	0.12	1.13	0	0.29	3.14	0.01	0.01	0	0	0.01	0	0	0.07	0.59	0.09	0.12	0	0	7.73	0	0		10.29	0.85	2.77	80.79	80.27	915.08	243.48	1027.95	364.96	932.47	269.23	1012.68	272.18
28.628	2	0.1	0.1	0.02	0.1	0.07	0.1	0.06	0.71	0	99.79	0.33	3.91	98.33	0.1	0.78	0	0.26	3.4	0.01	0.01	0	0	0	0	0	0.08	0.71	0.1	0.16	0	0	8.1	0	0		11.2	-1.62	1.26	81.33	79.9	916.22	244.99	1027.59	364.27	932.07	271.11	1011.93	273.44
28.661	2	0.1	0.1	0.02	0.1	0.08	0.1	0.06	0.99	0	99.8	0.33	5.23	98.24	0.1	0.61	0	0.25	4.91	0.01	0.02	0	0	0	0.01	0	0.12	0.99	0.09	0.2	0	0.06	8.8	0	0		9.88	-1.88	0.29	81.05	81.15	916	245.56	1027.11	363.41	930.49	271.59	1011.59	274.45
28.695	2	0.09	0.09	0.02	0.09	0.1	0.1	0.06	1.13	0	99.79	0.33	6.95	98.74	0.11	0.47	0	0.22	6.47	0.02	0.02	0	0	0	0.01	0	0.16	1.13	0.1	0.42	0	0.6	9.83	0	0		4.95	0.18	-0.49	79.74	79.64	915.53	248.07	1026.05	364.81	930.02	273.86	1009.64	275.4
28.728	2	0.09	0.08	0.02	0.09	0.15	0.1	0.06	0.67	0	99.7	0.39	10.16	98.62	0.1	0.4	0	0.2	10.5	0.04	0.04	0	0	0	0.01	0	0.23	0.67	0.1	0.52	0	3.77	11.17	0	0		2.34	0.65	-0.1	79	79.34	915.37	250	1026.17	367.27	930.4	275.63	1009.73	276.38
28.762	2	0.08	0.07	0.02	0.08	0.3	0.1	0.06	0.55	0	99.41	0.52	15.65	97.98	0.09	0.36	0	0.16	18.2	0.08	0.09	0.02	0	0	0.01	0	0.37	0.55	0.13	1.09	0	2.73	13.26	0	0		3.12	2.6	-0.23	79	76.92	914.23	251.1	1023.83	367.91	929.83	276.96	1006.75	276.23
28.795	2	0.07	0.06	0.01	0.08	0.46	0.09	0.06	0.57	0.01	99.08	0.83	19.69	98.45	0.08	0.37	0.01	0.14	19.54	0.18	0.12	0.03	0	0	0.01	0	0.5	0.57	0.13	1.49	0	4.62	16.56	0	0		-0.97	1.23	-1	77.95	76.28	913.2	251.11	1023.05	367.72	928.8	276.99	1005.05	275.11
28.828	2	0.07	0.05	0.01	0.07	0.73	0.08	0.06	0.35	0.01	98.55	1.17	23.67	98.76	0.07	0.42	0.01	0.11	22.98	0.41	0.17	0.07	0	0	0.01	0	0.57	0.35	0.12	1.68	0	2.4	18.92	0	0		0.35	-0.13	-1.05	78.09	76.9	911.99	250.66	1022.74	368.3	927.66	276.9	1004.54	275.15
28.862	2	0.05	0.03	0.01	0.05	1.97	0.07	0.06	0.43	0.01	96.06	4.04	33.03	98.33	0.06	0.54	0.01	0.11	25.01	0.69	0.16	0.06	0	0	0.01	0.01	0.64	0.43	0.12	2.24	0	0.17	26.95	0	0		-3.21	-1.63	-1.17	76.92	78.93	909.38	249.53	1021.43	368	924.58	275.94	1003.47	273.53
28.895	2	0.04	0.01	0.01	0.04	4.5	0.05	0.06	0.27	0.01	91.01	11.42	41	97.8	0.05	0.66	0.01	0.11	26.29	0.92	0.14	0.03	0	0	0.01	0.01	0.51	0.27	0.13	2.29	0	0.01	33.92	0	0		-1.45	-3.03	-1.76	76.79	79.21	907.38	247.83	1022.82	369.81	923.73	274.96	1002.93	273.46
28.928	2	0.04	0.01	0.01	0.04	6.29	0.05	0.06	0.19	0.01	87.41	18.06	44.44	96.53	0.04	0.83	0.01	0.12	25.98	0.95	0.1	0.01	0	0	0.01	0.01	0.37	0.19	0.13	2.25	0	0	37.26	0	0		2.54	-5.38	-1.75	77.31	79.3	906.14	247.08	1023.01	371.23	923.14	275.01	1002.42	273.63
28.962	2	0.03	0.01	0.01	0.03	10.78	0.04	0.06	0.14	0.02	78.44	40.67	50.44	96.79	0.03	0.92	0.01	0.13	22.44	0.71	0.07	0	0	0	0.01	0.02	0.25	0.14	0.11	2.75	0	0	44.32	0	0		-0.64	-4.97	-2.07	76.61	79	904.98	246.99	1022.95	371.99	922.5	274.85	1001.47	273.06
28.995	2	0.03	0.01	0.01	0.03	11.35	0.03	0.06	0.09	0.02	77.31	51.03	51.48	95.91	0.03	0.86	0.01	0.14	18.32	0.53	0.06	0	0	0	0.01	0.02	0.18	0.09	0.11	2.62	0	0	46.92	0	0		0.4	-6.22	-1.73	76.73	79.24	903.68	246.15	1022.27	371.95	921.56	273.98	1000.79	272.84
29.028	2	0.02	0	0	0.02	15.21	0.03	0.06	0.16	0.02	69.58	68.91	55.04	97.64	0.03	0.76	0.01	0.16	15.02	0.35	0.05	0	0	0	0.01	0.02	0.13	0.16	0.09	2.36	0	0	51.62	0	0		-2.05	-3.38	-1.92	76.24	78.73	902.31	246.36	1021.85	372.92	920.86	273.98	999.58	272.84
29.062	2	0.02	0	0	0.02	23.8	0.02	0.06	0.23	0.02	52.41	86.75	60.69	98.11	0.02	0.67	0.01	0.21	11.52	0.22	0.05	0	0	0	0.01	0.03	0.13	0.23	0.08	2.58	0.01	0	58.36	0	0		-1.83	-2.27	-1.21	76.33	78.99	900.5	246.11	1020.76	373.61	919.72	273.41	998.7	273.14
29.095	2	0.02	0	0	0.02	22.31	0.02	0.06	0.28	0.02	55.39	86.48	60.02	98.33	0.02	0.65	0.01	0.31	10.32	0.13	0.05	0	0	0	0.01	0.04	0.11	0.28	0.07	2.36	0.01	0	58.21	0	0		0.33	-1.62	-0.92	76.68	80.36	898.88	246.55	1019.55	374.64	917.77	274.13	998.13	274.31
29.129	2	0.01	0	0	0.01	42.07	0.02	0.06	0.36	0.02	32.93	96.11	68.82	98.15	0.02	0.44	0.01	0.39	10.12	0.09	0.07	0	0	0	0.01	0.06	0.11	0.36	0.06	2.02	0.01	0	66.63	0	0		-0.35	-2.13	-2.86	76.44	81	897.01	246.63	1018.31	375.04	914.69	275.74	995.65	273.22
29.162	2	0.01	0	0	0.01	55.14	0.01	0.06	0.46	0.02	19.86	98.02	73.69	98.04	0.02	0.39	0.01	0.48	10.91	0.09	0.08	0	0	0	0.02	0.07	0.15	0.46	0.06	1.49	0.01	0	70.94	0	0		-2.11	-2.44	-4.08	75.98	80.61	894.87	246.22	1017.61	375.64	912.73	275.89	993.27	272.62
29.195	2	0.01	0	0	0.01	53.66	0.01	0.06	0.47	0.02	21.34	97.84	73.12	98.39	0.02	0.34	0.01	0.54	10.96	0.07	0.08	0	0	0	0.02	0.07	0.22	0.47	0.06	1.28	0.01	0	70.38	0	0		3.46	-1.43	-3.59	77.21	81.51	891.87	246.15	1015.88	377.4	910.17	276.16	991.67	274.86
29.229	2	0.01	0	0	0.01	62.67	0.01	0.06	0.61	0.03	12.33	98.65	76.53	98.41	0.03	0.32	0.01	0.57	11.61	0.08	0.08	0	0	0	0.04	0.08	0.33	0.61	0.06	0.89	0	0	73.38	0	0		4.57	-1.38	-3.91	77.53	82.7	889.08	246.49	1014.46	379.1	907.22	277.14	989.91	275.79
29.262	2	0.01	0	0	0.01	62.43	0.01	0.06	0.81	0.03	12.57	98.6	76.35	98.66	0.03	0.36	0.01	0.57	11.87	0.11	0.1	0	0	0	0.06	0.08	0.47	0.81	0.06	0.76	0	0	73.15	0	0		5.74	0.52	-3.1	77.82	83.48	886.09	247.16	1011.93	380.93	904.6	277.93	988.06	276.46
29.295	2	0.01	0	0	0.01	65.95	0.01	0.06	0.74	0.04	9.05	98.82	77.75	98.21	0.04	0.39	0.01	0.53	12.45	0.15	0.1	0	0	0	0.06	0.08	0.58	0.74	0.05	0.71	0	0	74.23	0	0		5.64	1.98	-1.54	78.03	82.32	884.01	248.55	1009.45	382.23	903.94	277.91	986.25	278.74
29.329	2	0.01	0	0	0.01	68.83	0.01	0.06	1.08	0.06	6.17	98.89	78.71	98.49	0.06	0.39	0.01	0.49	14.06	0.17	0.14	0	0	0	0.08	0.08	0.67	1.08	0.05	0.47	0	0	74.59	0	0		7.06	-1.09	-2.27	78.37	82.13	883.65	250.08	1008.6	383.41	902.93	280.21	985.06	279.74
29.362	2	0.01	0	0	0.01	67	0.01	0.06	1.2	0.06	8	98.7	77.81	97.95	0.06	0.31	0.01	0.4	14.55	0.2	0.18	0	0	0	0.1	0.08	0.94	1.2	0.05	0.49	0	0	73.59	0	0		4.95	-2.68	-3.37	77.74	82.67	882.92	251.26	1007.72	383.77	901.13	281.9	983.77	279.99
29.395	2	0.01	0	0	0.01	69.44	0.01	0.06	1.34	0.07	5.56	98.75	78.7	95.27	0.07	0.3	0.01	0.3	16.01	0.25	0.14	0	0	0	0.11	0.09	1.02	1.34	0.05	0.43	0	0	73.85	0	0		3.17	-6.99	-4.66	77.08	82.34	882.58	251.47	1008.43	385.05	900.64	283.33	982.86	278.84
29.429	2	0.01	0	0	0.01	63.94	0.01	0.06	1.38	0.07	11.06	98.37	76.48	93.95	0.07	0.24	0.01	0.22	14.94	0.23	0.1	0	0	0.01	0.09	0.13	0.86	1.38	0.04	0.33	0	0	72.17	0	0		1.35	-8.29	-4.32	76.63	83.3	883.2	251.64	1010.36	386.35	901.57	283.32	984.77	279.19
29.462	2	0.01	0	0	0.01	60.08	0.01	0.06	0.64	0.06	14.92	98.17	75.27	96.44	0.06	0.21	0.01	0.16	13.46	0.23	0.05	0	0	0.01	0.07	0.11	0.69	0.64	0.04	0.33	0	0	71.46	0	0		-2.1	-5.5	-2.39	76.32	81.06	886.23	252.54	1010.5	384.13	905.6	281.5	986.65	279.8
29.496	2	0.01	0	0	0.01	52.02	0.01	0.06	0.38	0.06	22.98	97.56	72.48	96.7	0.06	0.18	0.01	0.11	11.31	0.17	0.02	0	0	0.01	0.05	0.14	0.66	0.38	0.04	0.27	0	0	69.61	0	0		2.72	-5.1	-1.67	77.34	82.02	888.2	252.06	1013.15	385.58	907.87	281.9	989.87	279.84
29.529	2	0.01	0	0	0.01	47.44	0.01	0.06	0.41	0.05	27.56	96.82	70.73	97.05	0.05	0.15	0.01	0.1	11.42	0.11	0.02	0	0	0.01	0.04	0.14	0.53	0.41	0.05	0.3	0	0.01	67.91	0	0		-0.16	-4.53	-2.08	76.82	81.03	892.35	250.72	1019.2	385.7	913.23	280.22	994.25	278.89
29.562	2	0.01	0	0	0.01	44.47	0.02	0.06	0.29	0.06	30.53	95.94	69.5	95.89	0.06	0.13	0.01	0.09	12.39	0.11	0.03	0	0	0.01	0.03	0.14	0.44	0.29	0.06	0.35	0	0	66.35	0	0		2	-6.25	-2.06	77.29	80.7	897.09	248.84	1023.91	384.33	918.12	278.8	998.8	277.04
29.596	2	0.01	0	0	0.01	41.78	0.02	0.06	0.34	0.07	33.22	94.94	68.34	95.75	0.07	0.13	0.01	0.08	13.28	0.09	0.04	0	0	0.01	0.02	0.12	0.4	0.34	0.07	0.33	0	0	64.92	0	0		5.44	-6.42	-1.74	78.21	79.48	905.66	250.49	1029.31	383.86	925.98	280.91	1005.37	277.29
29.629	2	0.02	0	0	0.02	33.91	0.02	0.06	0.26	0.08	41.09	93.44	65.45	96.53	0.08	0.12	0.01	0.08	10.75	0.08	0.08	0	0	0.01	0.02	0.12	0.38	0.26	0.06	0.34	0	0.01	63.2	0	0		7.65	-5.37	-3.52	79.61	80.98	919.72	251.76	1039.87	380.74	936.46	283.23	1017.24	277.52
29.662	2	0.02	0	0	0.02	23.93	0.02	0.06	0.19	0.11	52.14	89.89	61.12	98.23	0.11	0.17	0.02	0.11	7.89	0.06	0.13	0.01	0	0.01	0.02	0.12	0.33	0.19	0.07	0.36	0	0.01	60.27	0	0		1.42	1.92	0.6	78.61	81.1	927.81	255.24	1046.93	381.84	946.58	284.4	1027.61	281.09
29.696	2	0.02	0	0	0.02	13.06	0.02	0.06	0.16	0.11	73.88	80.13	54.46	98.19	0.14	0.22	0.02	0.14	4.55	0.06	0.21	0.01	0	0.01	0.01	0.11	0.33	0.16	0.07	0.41	0	0.02	55.34	0	0		6.32	-2.04	-0.52	80.22	79.9	943.3	259.4	1058.5	382.69	959.99	288.66	1039.79	284.66
29.729	2	0.02	0	0	0.02	8.71	0.02	0.06	0.11	0.12	82.57	70.25	50.28	98.22	0.21	0.3	0.02	0.21	3.11	0.06	0.28	0.02	0	0.01	0.02	0.12	0.44	0.11	0.09	0.41	0	0.01	52.01	0	0		4.78	-1.93	1.27	79.53	77.81	951.69	264.24	1065.39	385.7	969.74	291.74	1047.53	290.06
29.763	2	0.03	0.01	0.01	0.03	4.8	0.03	0.06	0.06	0.13	90.41	50.07	44.24	97.82	0.29	0.46	0.02	0.31	2.33	0.07	0.45	0.04	0	0	0.01	0.13	0.44	0.06	0.11	0.49	0	0.02	46.68	0	0		3.2	-2.98	-1.18	80.09	79.88	969.68	268.38	1080.71	385.63	984	298.45	1063.55	291.15
29.796	2	0.03	0.01	0.01	0.03	2.73	0.03	0.06	0.05	0.13	94.55	30.59	38.66	98.02	0.39	0.67	0.02	0.43	2.06	0.07	0.48	0.05	0	0	0.01	0.13	0.43	0.05	0.12	0.44	0	0.04	41.57	0	0		-0.63	-2.5	-3.99	79.6	80.34	986.91	273.37	1094.93	387.32	997.8	302.47	1077.72	294.26
29.829	2	0.03	0.01	0.01	0.04	2.13	0.03	0.06	0.06	0.12	95.73	23.42	36.3	97.24	0.44	1.06	0.02	0.63	2.12	0.05	0.42	0.09	0	0	0.01	0.12	0.44	0.06	0.12	0.43	0	0.01	39.3	0	0		-1.25	-4.19	-5.3	79.04	78.46	997.65	275.59	1106.53	389.95	1009.16	304.97	1087.2	296.9
29.863	2	0.04	0.01	0.01	0.04	1.29	0.04	0.06	0.08	0.11	97.43	12.85	31.38	98.3	0.46	1.35	0.02	0.94	1.97	0.04	0.51	0.08	0	0	0.01	0.11	0.36	0.08	0.12	0.43	0	0.01	34.76	0	0		-2.24	-1.72	-5.86	79.37	79.94	1012.73	278.98	1120.89	392.76	1022.98	309.55	1102.1	298.14
29.896	2	0.05	0.02	0.01	0.05	0.92	0.05	0.06	0.14	0.09	98.16	7.42	28.02	97.14	0.49	1.59	0.02	1.02	3.45	0.03	0.36	0.06	0	0	0.01	0.09	0.36	0.14	0.13	0.49	0	0.01	30.96	0	0		0.69	-4.37	-2.97	78.79	75.95	1015.47	277.37	1128.01	396.69	1031.61	307.87	1107.05	299.03
29.929	2	0.05	0.02	0.01	0.05	0.88	0.05	0.06	0.16	0.08	98.24	6.15	27.44	98.78	0.42	1.69	0.02	0.87	5.12	0.04	0.32	0.03	0	0	0.01	0.08	0.29	0.16	0.11	0.51	0	0	29.71	0	0		1.95	0.05	-5.29	79.89	82.74	1032.64	276.89	1144.96	395.3	1043.85	309.49	1125.69	297.35
29.963	2	0.06	0.03	0.01	0.06	0.53	0.06	0.06	0.19	0.07	98.95	2.68	22.34	96.07	0.44	1.63	0.03	0.93	6.67	0.06	0.38	0.01	0	0	0.01	0.07	0.2	0.19	0.12	0.63	0	0	24.31	0	0		3.81	-6.02	-6.63	79.56	79.8	1040.01	276	1153.64	396.67	1052.5	308.57	1131.52	297.41
29.996	2	0.06	0.03	0.01	0.06	0.55	0.06	0.06	0.16	0.07	98.91	2.56	22.6	95.78	0.37	1.29	0.03	0.88	7.91	0.07	0.32	0	0	0	0.01	0.07	0.13	0.16	0.11	0.67	0	0.01	24.02	0	0		5.66	-6.39	-5.88	80.03	79.62	1049.68	274.4	1164.08	396.41	1063.03	306.68	1142.03	296.73
30.029	2	0.06	0.04	0.01	0.07	0.38	0.06	0.06	0.14	0.06	99.24	1.86	19.38	95.06	0.28	0.99	0.03	0.78	5.46	0.08	0.43	0	0	0	0.02	0.06	0.09	0.14	0.09	0.7	0	0.01	21.99	0	0		5.45	-7.22	-3.79	79.84	80.24	1055.29	274.26	1170.29	397.21	1069.8	305.77	1149.58	297.23
30.063	2	0.07	0.04	0.01	0.07	0.31	0.07	0.06	0.27	0.06	99.38	1.37	17.39	96.2	0.22	0.87	0.03	0.81	5.61	0.11	0.42	0	0	0	0.02	0.06	0.08	0.27	0.07	0.72	0	0.01	20.06	0	0		6.61	-5.85	-3.77	80.25	79.38	1063.09	273.89	1176.58	395.55	1077.3	304.72	1156.3	296.95
30.096	2	0.07	0.04	0.01	0.07	0.33	0.07	0.06	0.47	0.05	99.34	1.4	17.84	94.28	0.15	0.66	0.03	0.75	6.34	0.13	0.41	0	0	0	0.03	0.05	0.08	0.47	0.06	0.81	0	0	20.21	0	0		5.9	-7.99	-3.94	79.68	79.71	1068.26	274.14	1182.36	396.21	1082.44	304.93	1161.8	297.51
30.13	2	0.07	0.05	0.01	0.07	0.31	0.07	0.06	1.55	0.05	99.39	1.07	16.72	94.69	0.11	0.53	0.03	0.7	8.86	0.14	0.36	0	0	0	0.03	0.05	0.08	1.55	0.05	0.98	0	0	18.34	0	0		6.51	-7.59	-2.67	80.06	81	1073.49	273.09	1188.84	396.5	1088.38	304.22	1169.06	296.97
30.163	2	0.07	0.05	0.01	0.07	0.26	0.08	0.06	1.25	0.05	99.47	0.97	15.54	91.47	0.1	0.6	0.03	0.72	7.68	0.15	0.3	0	0	0	0.03	0.05	0.05	1.25	0.04	1.04	0	0	17.61	0	0		5.24	-10.14	-2.43	79.48	79.36	1076.62	273.56	1192.36	397.81	1092.62	303.4	1171.79	297.94
30.196	2	0.07	0.05	0.01	0.07	0.28	0.07	0.06	1.04	0.04	99.45	1.03	16.06	95.12	0.1	0.55	0.03	0.77	7.69	0.12	0.2	0	0	0	0.03	0.04	0.05	1.04	0.04	1.04	0	0	18.01	0	0		3.67	-7.15	-3.05	79.38	79.68	1079.52	272.94	1196.16	397.77	1095.48	303.03	1174.93	297.08
30.23	2	0.07	0.05	0.01	0.07	0.31	0.07	0.06	0.56	0.04	99.38	1.21	17.25	95.08	0.11	0.6	0.02	0.67	7.22	0.11	0.13	0	0	0	0.03	0.04	0.05	0.56	0.03	1.28	0	0	19.2	0	0		5.27	-7.19	-4.32	79.64	80.17	1080.78	271.7	1198.15	396.82	1096.06	302.72	1175.98	296.44
30.263	2	0.07	0.04	0.01	0.07	0.35	0.07	0.06	0.32	0.04	99.29	1.44	18.66	94.53	0.1	0.77	0.02	0.63	7.4	0.1	0.07	0	0	0	0.03	0.04	0.05	0.32	0.03	1.32	0	0	20.38	0	0		4.23	-7.76	-5.7	79.24	79.35	1080.77	270.91	1199.78	397.09	1096.45	302.42	1175.55	296.16
30.296	2	0.06	0.03	0.01	0.06	0.53	0.06	0.06	0.25	0.03	98.94	2.27	22.38	97.02	0.09	0.85	0.01	0.62	8.92	0.1	0.04	0	0	0	0.02	0.03	0.06	0.25	0.03	1.41	0	0	23.25	0	0		3.16	-4.59	-6.75	79.01	80.22	1079.64	269.8	1200.6	397.71	1095.28	302.3	1175.14	294.76
30.33	2	0.05	0.02	0.01	0.05	0.88	0.06	0.06	0.21	0.02	98.24	4.46	27.14	98.32	0.09	0.84	0.01	0.49	9.27	0.12	0.03	0	0	0	0.02	0.02	0.05	0.21	0.03	1.84	0	0	27.6	0	0		6.35	-1.65	-6.55	79.54	81.87	1075.52	268.36	1198.98	399.26	1091.62	301.6	1173.2	294.72
30.363	2	0.05	0.02	0.01	0.05	0.91	0.05	0.06	0.18	0.02	98.18	4.77	27.51	97.99	0.1	0.98	0.01	0.45	9.03	0.12	0.03	0	0	0	0.01	0.02	0.04	0.18	0.03	1.88	0	0	28.04	0	0		4.17	-2.57	-7.46	78.96	82.26	1071.27	266.13	1196.54	397.43	1087.38	299.12	1169.48	294.05
30.396	2	0.05	0.02	0.01	0.05	0.99	0.05	0.06	0.21	0.02	98.01	5.86	28.48	98.7	0.12	1.18	0.01	0.46	7.95	0.12	0.03	0	0	0	0.01	0.02	0.04	0.21	0.03	1.89	0	0	29.39	0	0		5.31	0.37	-5.81	79.33	81.28	1067.01	266.66	1192.14	399.78	1084.73	299.39	1165.79	293.4
30.43	2	0.05	0.02	0.01	0.05	0.83	0.05	0.07	0.18	0.02	98.34	5.24	26.93	98.69	0.15	1.48	0.01	0.46	6.13	0.12	0.03	0	0	0	0.01	0.02	0.04	0.18	0.03	1.85	0	0	28.66	0	0		8.87	0.4	-5.22	80.1	79.5	1059.71	266.66	1185.25	401.15	1078.94	299.19	1158.31	294.57
30.463	2	0.05	0.02	0.01	0.06	0.66	0.05	0.07	0.15	0.02	98.68	4.24	24.92	98.65	0.17	1.76	0.01	0.39	4.84	0.13	0.02	0	0	0	0.01	0.02	0.05	0.15	0.04	1.81	0	0.01	27.27	0	0		9.06	-0.55	-4.29	80.08	80.2	1050.62	267.22	1175.78	401.58	1069.83	299.39	1149.92	295.18
30.497	2	0.05	0.02	0.01	0.06	0.68	0.05	0.07	0.15	0.01	98.64	4.74	25.3	98.77	0.17	2.2	0.01	0.38	3.94	0.13	0.02	0	0	0	0.02	0.01	0.06	0.15	0.04	1.74	0	0.01	27.99	0	0		8.47	-0.08	-4.89	80	80.26	1041.56	267.25	1166.91	401.49	1060.47	299.66	1140.6	295.08
30.53	2	0.05	0.02	0.01	0.05	0.75	0.05	0.07	0.09	0.01	98.5	5.39	26.26	98.68	0.2	1.92	0.01	0.33	4.04	0.12	0.02	0	0	0	0.02	0.01	0.07	0.09	0.05	1.69	0	0.01	28.84	0	0		9.49	0.44	-3.26	80.25	80.78	1030.02	267.86	1154.62	402.01	1049.28	299.61	1129.96	295.8
30.563	2	0.05	0.02	0.01	0.05	0.83	0.05	0.07	0.05	0.01	98.35	6.34	27.19	98.37	0.32	2.23	0.01	0.33	3.63	0.1	0.02	0	0	0	0.02	0.01	0.07	0.05	0.06	1.48	0	0.03	29.91	0	0		8.94	1.51	-2.83	80.39	81.58	1019.24	268.08	1142	399.55	1037.41	298.84	1118.96	296.48
30.597	2	0.04	0.02	0.01	0.05	0.82	0.05	0.07	0.04	0.01	98.36	6.89	27.26	95.96	0.43	2.68	0.01	0.37	2.46	0.06	0.02	0	0	0	0.02	0.01	0.1	0.04	0.09	1.08	0	0.01	30.46	0	0		9.42	-6.16	-1.83	80.58	81.86	1007.85	264.44	1129.07	393.52	1025.61	293.7	1107.47	294.43
30.63	2	0.04	0.02	0.01	0.05	0.75	0.05	0.07	0.02	0.01	98.5	6.36	26.41	97.19	0.67	3.1	0.01	0.36	1.89	0.05	0.03	0	0	0	0.02	0.01	0.12	0.02	0.1	0.9	0	0.02	29.93	0	0		7.44	-4.28	-1.42	80.35	81.75	994.94	260.71	1115.87	389.08	1012.91	289.11	1094.65	290.87
30.663	2	0.04	0.02	0.01	0.05	0.74	0.05	0.07	0.02	0.01	98.52	6.41	26.26	97.83	0.8	3.46	0.01	0.31	1.48	0.04	0.05	0	0	0	0.02	0.01	0.14	0.02	0.13	0.77	0	0.01	29.99	0	0		7.23	-2.96	-0.06	80.35	82.53	980.94	256.32	1101.74	384.67	999.36	283.84	1081.82	287.09
30.697	2	0.04	0.02	0.01	0.06	0.7	0.05	0.07	0.01	0.01	98.6	6.05	25.73	96.48	0.9	4.07	0.01	0.33	1.23	0.03	0.05	0	0	0	0.01	0.01	0.13	0.01	0.22	0.71	0	0.01	29.6	0	0		4.88	-5.45	0.25	79.72	82.09	968.58	252.39	1088.43	379.66	986.9	279.45	1068.94	282.13
30.73	2	0.05	0.02	0.01	0.06	0.65	0.05	0.07	0.01	0.01	98.7	5.39	25.02	98.73	0.82	4.64	0.01	0.39	1.44	0.03	0.04	0	0	0	0.01	0.01	0.14	0.01	0.26	0.73	0	0.01	28.84	0	0		5.31	-0.24	0.9	79.61	82.05	954.16	249.62	1074.57	378.27	973.24	276.91	1055.26	279
30.764	2	0.05	0.02	0.01	0.06	0.63	0.05	0.07	0.01	0.01	98.74	5.25	24.78	98.42	0.86	4.32	0.01	0.43	1.31	0.02	0.02	0	0	0	0.01	0.01	0.16	0	0.32	0.59	0	0.01	28.66	0	0		7.73	1.35	1.78	80.06	80.82	942.18	247.09	1062.07	375.8	962.2	274.03	1042.96	277.11
30.797	2	0.05	0.03	0.01	0.07	0.42	0.05	0.07	0.02	0.02	99.16	3.06	20.97	98.56	0.83	4.52	0.02	0.42	1.02	0.02	0.02	0	0	0	0	0	0.13	0	0.36	0.52	0	0.01	25.17	0	0		4.89	0.87	1.01	79.53	82.82	933.58	246.7	1052.4	373.27	951.57	273.53	1034.35	275.99
30.83	2	0.05	0.03	0.01	0.07	0.4	0.05	0.07	0.02	0.02	99.21	2.83	20.41	98.61	0.71	4.1	0.02	0.38	0.92	0.01	0.01	0	0	0	0	0	0.1	0	0.37	0.52	0	0.01	24.66	0	0		4.46	0.67	0.21	79.2	80.09	922.67	245.75	1042.24	373.06	941.91	272.64	1021.96	275.18
30.864	2	0.06	0.04	0.01	0.07	0.25	0.06	0.07	0.02	0.02	99.5	1.51	16.09	98.78	0.61	3.4	0.02	0.37	0.7	0.01	0.01	0	0	0	0	0	0.07	0	0.41	0.39	0	0.01	20.65	0	0		4.27	0.04	0.58	79.16	81.34	914.52	244.52	1033.88	371.52	933.24	271.29	1014.54	273.96
30.897	2	0.06	0.04	0.01	0.07	0.23	0.06	0.07	0.02	0.02	99.53	1.37	15.48	98.75	0.44	2.8	0.02	0.38	0.59	0.01	0.01	0	0	0	0	0	0.05	0	0.46	0.35	0	0.01	20.08	0	0		2.85	0.17	0.58	78.61	80.97	906.16	243.74	1025.96	371.18	925.29	270.43	1006.22	272.88
30.93	2	0.07	0.04	0.01	0.07	0.21	0.07	0.06	0.02	0.02	99.57	1.23	14.68	98.46	0.32	2.36	0.02	0.39	0.59	0.01	0.02	0	0	0	0	0	0.04	0.01	0.44	0.31	0	0	19.31	0	0		3.55	1.2	-0.87	78.63	81.36	899.77	242.23	1020.85	370.76	918.43	269.98	999.78	271.48
30.964	2	0.06	0.04	0.01	0.07	0.23	0.06	0.06	0.02	0.02	99.53	1.38	15.55	98.29	0.25	1.82	0.02	0.4	0.63	0.01	0.02	0	0	0	0	0	0.04	0.01	0.53	0.24	0	0	20.09	0	0		3.19	1.74	-1.26	78.3	81.6	894.02	241.48	1016.03	370.92	912.78	269.6	994.38	270.72
30.997	2	0.06	0.04	0.01	0.07	0.26	0.06	0.06	0.02	0.01	99.48	1.54	16.42	97.49	0.27	1.45	0.01	0.34	0.89	0.01	0.01	0	0	0	0	0	0.03	0.02	0.57	0.22	0	0.01	20.81	0	0		2.12	3.71	-2.44	77.69	81.53	889	240.67	1013.46	372.64	908.29	269.84	989.82	269.59
31.03	2	0.06	0.04	0.01	0.07	0.26	0.06	0.06	0.03	0.01	99.47	1.55	16.58	98.42	0.25	1.43	0.01	0.3	1.23	0.01	0.01	0	0	0	0	0	0.03	0.03	0.65	0.2	0	0	20.83	0	0		2.54	1.35	-2.29	77.62	82.21	885.79	240.63	1010.74	373.02	905.05	269.81	987.26	270.04
31.064	2	0.07	0.05	0.01	0.07	0.22	0.07	0.06	0.06	0.01	99.57	1.14	14.64	98.25	0.19	1.5	0.01	0.32	1.83	0.01	0.02	0	0	0	0	0	0.04	0.06	0.55	0.17	0	0	18.75	0	0		2.71	-1.87	-2.58	77.49	83.61	884.36	241.27	1008.83	373.05	902.41	271.03	986.01	270.03
31.097	2	0.07	0.04	0.01	0.07	0.26	0.07	0.06	0.08	0.02	99.48	1.34	16.26	97.68	0.18	1.32	0.02	0.3	2.72	0.01	0.03	0	0	0	0	0	0.05	0.08	0.46	0.17	0	0.01	19.93	0	0		3.04	3.29	-1.89	77.62	83.69	883.63	242.79	1006.36	373.44	901.29	272.46	984.95	270.3
31.131	2	0.06	0.04	0.01	0.07	0.34	0.06	0.06	0.05	0.01	99.32	1.69	18.59	98.42	0.16	0.97	0.01	0.23	4.64	0.02	0.09	0	0	0	0	0	0.08	0.05	0.42	0.19	0	0.02	21.38	0	0		9.39	1.34	-3.05	79.58	81.54	884.76	246.29	1003.43	373.01	900.77	276.64	982.26	273.66
31.164	2	0.06	0.03	0.01	0.06	0.48	0.06	0.06	0.04	0.01	99.05	2.36	21.62	97.65	0.14	0.84	0.01	0.19	6.46	0.03	0.09	0	0	0	0	0	0.12	0.04	0.39	0.18	0	0.33	23.51	0	0		1.23	3.37	-3.46	77.49	81.69	887.12	250.03	1002.66	372.72	901.36	279.89	982.8	273.47
31.197	2	0.06	0.03	0.01	0.06	0.76	0.06	0.06	0.07	0.01	98.49	3.08	25.46	98.75	0.15	0.65	0.01	0.14	11.35	0.07	0.13	0	0	0	0.01	0	0.26	0.07	0.38	0.18	0	0.63	25.2	0	0		0.55	0.15	-3.85	77.33	81.41	887.86	251.03	1003.01	372.64	901.98	282.94	982.74	272.71
31.231	2	0.05	0.02	0.01	0.05	1.51	0.06	0.06	0.1	0.01	96.97	5.28	31.47	95.61	0.15	0.63	0.01	0.11	16.79	0.16	0.15	0.01	0	0	0.01	0.01	0.6	0.1	0.29	0.16	0	1.91	28.71	0	0		-0.69	6.6	-3.63	76.53	80.29	888.07	252.98	1002.16	373.67	902.36	283.23	982.2	274.82
31.264	2	0.05	0.02	0.01	0.05	1.94	0.06	0.06	0.33	0.01	96.12	6.75	33.66	98.67	0.15	0.56	0.01	0.08	18.05	0.29	0.19	0.03	0	0	0.01	0.01	1.05	0.33	0.31	0.17	0	2.16	30.33	0	0		-2.16	0.47	-3.34	76.44	82.89	890.63	253.62	1006.11	375.02	904.41	285.07	986.72	275.27
31.297	2	0.04	0.02	0.01	0.05	2.49	0.05	0.06	0.7	0.02	95.02	9.03	35.89	97.86	0.15	0.52	0.02	0.06	18.69	0.61	0.26	0.09	0	0	0.02	0.01	1.87	0.7	0.33	0.16	0	3.01	32.29	0	0		2.19	2.89	-2.3	77.17	83.19	890.78	253.55	1006.79	376.07	905.29	285.04	988.05	276.6
31.331	2	0.04	0.01	0.01	0.04	3.76	0.04	0.06	0.59	0.02	92.48	17	40.1	96.18	0.21	0.45	0.02	0.04	17.33	1.16	0.26	0.13	0	0	0.02	0.02	2.97	0.59	0.36	0.15	0.01	2.01	36.8	0	0		-0.68	5.87	-1.78	76.15	82.99	890.91	253.47	1007.52	376.77	906.08	283.23	988.85	277.11
31.364	2	0.04	0.01	0.01	0.04	3.73	0.04	0.06	0.44	0.02	92.53	18.63	40.23	97.43	0.22	0.47	0.02	0.04	15.82	1.75	0.24	0.09	0	0	0.03	0.02	4.13	0.44	0.36	0.16	0.01	3.63	37.49	0	0		-1.92	3.82	-0.65	75.77	80.23	891.58	253.45	1008.67	377.68	909.04	281.81	989.17	277.87
31.397	2	0.04	0.01	0.01	0.04	4.38	0.04	0.06	0.34	0.02	91.23	24.23	41.98	97.55	0.26	0.61	0.02	0.04	14.68	1.95	0.19	0.04	0	0	0.04	0.02	4.47	0.34	0.33	0.15	0.01	3.95	39.57	0	0		-3.59	3.57	-1.77	75.3	80.27	893.18	253.71	1010.35	378.16	909.97	281.82	990.13	277.52
31.431	2	0.03	0.01	0.01	0.03	5.9	0.03	0.06	0.26	0.03	88.2	35.34	45.09	98.23	0.31	0.72	0.02	0.04	13.63	2.45	0.15	0.02	0	0.01	0.06	0.03	5.23	0.26	0.27	0.14	0.02	3.55	42.91	0	0		-2.84	1.93	-2.09	75.71	82.37	894.84	253.54	1011.58	377.32	910.12	282.19	992.33	277.2
31.464	2	0.03	0.01	0.01	0.04	5.13	0.04	0.06	0.18	0.03	89.74	30.62	43.69	98.29	0.34	0.88	0.03	0.04	13.64	2.52	0.14	0.01	0	0.01	0.06	0.03	4.55	0.18	0.24	0.13	0.02	4.63	41.58	0	0		-2.85	1.75	-1.3	75.74	81.79	894.86	253.1	1012.36	377.56	911.31	281.84	992.96	277.14
31.498	2	0.03	0.01	0.01	0.03	6.51	0.04	0.06	0.22	0.04	86.99	35.31	45.85	98.16	0.39	0.85	0.03	0.04	15.49	2.34	0.15	0.01	0	0.01	0.06	0.04	2.91	0.22	0.18	0.13	0.02	7.98	42.9	0	0		-3.63	2.12	-1.36	75.41	81.66	894.86	253.26	1012.68	378.21	911.49	281.49	993.04	277.43
31.531	2	0.03	0.01	0.01	0.03	6.64	0.04	0.06	0.22	0.04	86.72	36.69	46.08	98.32	0.4	0.83	0.04	0.06	15.14	2.5	0.17	0.01	0	0.01	0.06	0.04	2.58	0.22	0.16	0.13	0.03	6.28	43.27	0	0		-2.13	1.64	-2.58	75.75	82.93	895.34	253.43	1013.35	378.42	910.64	282.65	993.42	277.53
31.564	2	0.03	0.01	0.01	0.03	6.19	0.04	0.06	0.25	0.05	87.62	34.06	45.34	98.19	0.39	0.63	0.04	0.07	15.23	2.59	0.21	0.02	0	0.02	0.05	0.05	2.13	0.25	0.17	0.12	0.03	6.54	42.56	0	0		-1.3	2.04	-2.59	75.92	83.45	895.71	254.09	1013.64	379.19	910.71	283.65	993.97	277.97
31.598	2	0.03	0.01	0.01	0.03	6.68	0.03	0.06	0.44	0.06	86.65	39.35	46.21	97.18	0.38	0.59	0.05	0.08	13.86	2.83	0.23	0.04	0	0.02	0.06	0.06	1.8	0.44	0.24	0.13	0.05	5.89	43.97	0	0		-1.1	4.3	-1.1	75.99	84.34	895.67	254.6	1013.55	379.15	911.16	284.2	995.34	278.96
31.631	2	0.03	0.01	0.01	0.03	6.34	0.03	0.06	0.63	0.06	87.33	37.72	45.61	97.88	0.37	0.54	0.06	0.07	13.72	4.03	0.3	0.07	0	0.03	0.08	0.06	1.85	0.63	0.25	0.14	0.06	5.45	43.55	0	0		-1.67	2.83	-2.21	75.88	85.09	897.81	256.31	1014.38	379.52	911.54	285.81	996.43	279.89
31.664	2	0.04	0.01	0.01	0.03	5.44	0.04	0.06	0.9	0.07	89.13	32.74	44.03	97.34	0.35	0.49	0.07	0.06	13.52	5.64	0.29	0.12	0	0.04	0.09	0.05	1.74	0.9	0.25	0.13	0.09	3.73	42.19	0	0		-2.88	3.99	-2.79	75.62	85.79	899.69	258.9	1015.14	380.39	912.13	288.27	997.69	282.06
31.698	2	0.04	0.01	0.01	0.04	3.68	0.04	0.06	1	0.08	92.65	22.11	40.2	97.93	0.3	0.43	0.08	0.04	12.9	6.22	0.27	0.12	0	0.05	0.1	0.05	1.58	1	0.25	0.14	0.12	3.39	38.83	0	0		-5.11	2.71	-2.21	75.27	86.66	900.92	260.24	1015.9	380.78	913.05	289.42	999.47	282.93
31.731	2	0.04	0.01	0.01	0.04	3.83	0.04	0.06	0.58	0.09	92.34	21.95	40.56	97.4	0.32	0.3	0.09	0.03	13.76	6.61	0.32	0.15	0	0.05	0.1	0.04	1.84	0.58	0.26	0.16	0.13	0.75	38.77	0	0		-6.93	3.89	-2.51	75.05	85.47	902.38	262.41	1014.08	379.16	913.31	290.63	998.53	284.09
31.765	2	0.05	0.01	0.01	0.04	2.99	0.04	0.06	0.34	0.13	94.02	15.44	38.1	97.85	0.28	0.22	0.13	0.02	14.56	7.52	0.3	0.21	0	0.05	0.09	0.04	2.08	0.34	0.27	0.16	0.13	0.38	36.09	0	0		-5.01	2.9	-2.28	75.24	84.11	902.69	262.83	1016.73	382.34	915.57	290.66	999.58	286.56
31.798	2	0.05	0.02	0.01	0.04	2.22	0.05	0.06	0.5	0.17	95.55	10.62	35.19	97.9	0.26	0.17	0.17	0.01	14.45	6.86	0.27	0.18	0	0.04	0.1	0.03	2.74	0.5	0.25	0.18	0.13	0.04	33.41	0	0		-2.74	2.78	-1.71	75.83	83.37	904.62	265.98	1016.06	383.37	916.98	293.83	1000.2	288.82
31.831	2	0.05	0.02	0.01	0.05	2.24	0.05	0.06	0.39	0.19	95.52	9.86	35.16	98.01	0.27	0.15	0.19	0.01	15.61	5.86	0.23	0.22	0	0.04	0.11	0.02	3.49	0.39	0.24	0.2	0.15	0.09	32.9	0	0		-3.85	2.51	-1.68	75.77	83.28	904.5	266.75	1015.17	383.09	916.54	294.32	999.67	289.29
31.865	2	0.06	0.02	0.01	0.05	1.59	0.06	0.06	0.22	0.22	96.83	6.4	31.89	98.48	0.26	0.15	0.22	0.01	15.14	5.03	0.2	0.22	0	0.04	0.11	0.02	3.96	0.22	0.21	0.24	0.18	0.07	29.98	0	0		-3.58	1.13	-1.62	75.9	82.02	903.66	267.79	1013.1	382.66	915.72	294.46	997.67	291.02
31.898	2	0.05	0.02	0.01	0.05	1.65	0.05	0.06	0.24	0.22	96.71	6.91	32.31	97.54	0.29	0.17	0.22	0.01	14.8	3.2	0.2	0.15	0	0.05	0.1	0.02	5.13	0.12	0.23	0.28	0.24	0.11	30.48	0	0		-8.29	3.6	-1.85	75.53	83.71	900.86	268.15	1010.4	381.93	911.96	294.32	995.62	291.19
31.931	2	0.05	0.02	0.01	0.05	2.02	0.05	0.06	0.25	0.18	95.95	7.75	34.06	94.71	0.27	0.16	0.18	0.01	16.99	2.71	0.26	0.17	0	0.05	0.1	0.02	7.01	0.06	0.24	0.32	0.25	0.15	31.25	0	0		-8.92	7.57	-1.27	75.48	81.5	893.84	269.74	1004.42	385.17	907.01	295.21	988.48	293.07
31.965	2	0.05	0.02	0.01	0.05	2.43	0.05	0.06	0.38	0.21	95.14	8.99	35.64	94.14	0.3	0.16	0.21	0.01	18.3	2.36	0.31	0.13	0	0.06	0.1	0.01	8.23	0.05	0.3	0.47	0.38	0.09	32.26	0	0		-10.01	8.12	-2.33	75.69	81.59	888.65	270.31	1000.5	386.85	901.77	296.64	983.28	293
31.998	2	0.05	0.02	0.01	0.05	2.67	0.05	0.06	0.38	0.19	94.66	9.52	36.44	93.9	0.29	0.19	0.19	0.01	19.25	2.09	0.37	0.12	0	0.06	0.11	0.01	7.4	0.11	0.29	0.5	0.38	0.14	32.66	0	0		-8.52	8.33	-1.26	76.05	81.27	880.31	270.46	993.27	388.73	894.81	296.29	976.05	294.25
32.031	2	0.05	0.02	0.01	0.05	2.38	0.05	0.06	0.52	0.2	95.25	10.21	35.57	92.52	0.31	0.27	0.2	0.01	16.18	1.89	0.48	0.15	0	0.07	0.11	0.01	6.96	0.18	0.31	0.57	0.52	0.45	33.14	0	0		-10.33	9.43	-1.04	76.05	79.61	873.02	271.93	985.81	389.94	888.43	297.02	968.02	295.7
32.065	2	0.04	0.02	0.01	0.05	2.05	0.05	0.06	0.77	0.19	95.89	11.22	34.53	91.76	0.29	0.34	0.19	0.01	12.25	2.13	0.68	0.2	0	0.06	0.09	0.01	5.65	0.2	0.3	0.71	0.77	0.75	33.8	0	0		-8.72	9.95	-0.05	76.2	79.32	863.32	273.08	976.66	392.23	879.76	297.86	959.08	297.61
32.098	2	0.04	0.02	0.01	0.05	1.63	0.05	0.06	0.77	0.18	96.75	10.52	32.53	94.59	0.31	0.51	0.18	0.01	8.95	2.09	0.94	0.33	0	0.06	0.08	0.01	4.58	0.29	0.28	0.63	0.77	0.82	33.35	0	0		-8.49	7.69	-0.67	76.53	81.03	854.41	273.26	968.73	392.81	870.06	298.43	951.09	298.6
32.132	2	0.05	0.02	0.01	0.05	1.44	0.05	0.06	0.66	0.16	97.13	9.85	31.27	94.32	0.28	0.55	0.16	0.02	7.62	2.5	1.5	0.47	0	0.05	0.07	0.01	3.77	0.25	0.22	0.7	0.66	0.55	32.89	0	0		-7.48	7.95	0.74	76.68	80.63	843.76	275.28	957.86	395.26	860.39	299.82	941.02	300.96
32.165	2	0.05	0.02	0.01	0.05	1.44	0.05	0.06	0.62	0.16	97.11	9.44	31.32	95.33	0.3	0.43	0.16	0.02	8.3	3.45	1.35	0.61	0	0.05	0.06	0.01	2.89	0.25	0.2	0.69	0.62	0.84	32.6	0	0		-5.25	6.91	2.21	76.99	82.19	831.94	277.49	945.54	397.44	848.47	301.67	930.64	303.79
32.198	2	0.05	0.02	0.01	0.05	1.46	0.05	0.06	0.52	0.15	97.08	8.85	31.45	94.05	0.33	0.33	0.15	0.02	9.37	3.79	1.03	0.68	0	0.04	0.04	0.01	2.26	0.2	0.17	0.66	0.52	0.11	32.16	0	0		-5.59	8.19	2.47	77.11	83.97	820.75	279.36	933.95	398.31	836.41	303.68	920.35	305.79
32.232	2	0.05	0.02	0.01	0.05	1.59	0.05	0.06	0.44	0.13	96.83	8.88	32.12	97.23	0.42	0.24	0.13	0.01	10.79	4.16	0.94	0.75	0	0.05	0.03	0.01	2.45	0.18	0.15	0.58	0.44	0.13	32.18	0	0		-6.73	4.21	2.11	77.14	84.6	809.52	283.27	921.03	400.12	823.72	307.01	908.3	309.34
32.265	2	0.05	0.02	0.01	0.05	1.55	0.05	0.06	0.36	0.13	96.9	7.9	31.76	97.38	0.58	0.19	0.13	0.01	11.95	4.9	0.88	0.72	0	0.05	0.02	0.01	2.32	0.16	0.14	0.56	0.36	0.18	31.39	0	0		-7.28	3.91	3.67	77.08	83.81	796.26	287.37	905.58	401.67	810.82	309.29	894.48	314.34
32.298	2	0.05	0.02	0.01	0.05	1.94	0.05	0.06	0.38	0.12	96.11	8.86	33.63	95.47	0.69	0.14	0.12	0.01	14.48	5.62	0.92	0.85	0	0.05	0.02	0.01	2.72	0.17	0.12	0.6	0.38	0.15	32.17	0	0		-11.03	6.76	5.15	76.45	82.74	780.96	288.78	889.78	401.94	796.9	308.69	879.24	316.79
32.332	2	0.05	0.01	0.01	0.04	2.55	0.05	0.06	0.33	0.09	94.89	12.25	36.06	96.77	1.07	0.11	0.09	0.01	14.98	6.31	1.07	1.09	0	0.07	0.02	0.01	3.18	0.26	0.11	0.6	0.33	0.23	34.41	0	0		-5.17	5	5.01	77.02	80.07	766.54	286.89	877.39	403.25	784.63	307.82	864.28	316.05
32.365	2	0.05	0.01	0.01	0.04	2.83	0.05	0.06	0.34	0.1	94.35	14.7	37	96.3	1.5	0.08	0.1	0.01	14.23	7.59	1.18	1.42	0	0.06	0.02	0.01	3.71	0.26	0.11	0.57	0.34	0.36	35.73	0	0		-5.8	5.7	5.14	76.76	80.89	752.32	284.88	864.55	402.8	770.8	306.06	851.3	314.08
32.398	2	0.05	0.01	0.01	0.04	4.05	0.04	0.06	0.33	0.11	91.91	23.54	40.58	94.94	1.88	0.06	0.11	0.01	13.67	8.37	0.98	1.66	0	0.06	0.01	0.01	4.55	0.26	0.11	0.47	0.33	0.42	39.33	0	0		-7.49	7.34	4.21	76.44	81.48	739.63	283.63	853.45	403.07	758.02	305.46	839.21	312.37
32.432	2	0.05	0.01	0.01	0.04	3.75	0.04	0.06	0.28	0.15	92.5	25.62	40.26	93.73	1.79	0.07	0.15	0.01	10.89	8.59	0.73	1.25	0	0.05	0.01	0.01	4.41	0.23	0.1	0.39	0.28	0.2	40.03	0	0		-9.32	8.47	2.63	75.99	82.56	727.19	282.76	843.49	404.25	745.27	305.53	827.63	311.38
32.465	2	0.05	0.01	0.01	0.03	4.81	0.04	0.06	0.27	0.15	90.37	31.77	42.72	90.12	1.77	0.11	0.15	0.01	11.81	11.35	0.55	1.02	0	0.05	0.02	0.01	3.44	0.18	0.11	0.4	0.27	0.18	41.91	0	0		-6.21	10.95	3.29	75.94	84.21	714.16	282.16	832.6	406.42	733.04	305.36	816.96	312.29
32.499	2	0.05	0.01	0.01	0.03	7.56	0.04	0.06	0.26	0.18	84.87	40.25	46.94	91.24	1.33	0.17	0.18	0.01	15.77	15.09	0.49	0.57	0	0.04	0.02	0.01	2.91	0.16	0.11	0.35	0.26	0.05	44.21	0	0		-4.94	10.28	1.96	76.22	84.69	708.42	282.72	827.16	407.6	726.24	307.38	810.82	311.64
32.532	2	0.05	0.01	0.01	0.03	10.3	0.03	0.06	0.22	0.2	79.39	51.06	50.16	90.81	0.77	0.21	0.2	0.01	16.39	17.95	0.57	0.49	0	0.04	0.03	0.01	3.06	0.17	0.12	0.37	0.22	0.06	46.93	0	0		-3.42	10.55	3.03	76.41	83.65	702.42	283.15	821.6	408.74	721.73	307.07	805.13	313.58
32.565	2	0.05	0.01	0.01	0.03	12.24	0.03	0.06	0.24	0.2	75.52	51.84	51.61	95.05	0.68	0.24	0.2	0.01	19.43	18.69	0.69	0.28	0	0.04	0.03	0.02	2.9	0.24	0.11	0.41	0.2	0.02	47.12	0	0		-2.79	7.23	3.03	76.58	83.37	699.12	284.99	817.44	409.97	718.04	309.16	801.24	314.59
32.599	2	0.05	0	0	0.03	14.75	0.03	0.06	0.44	0.21	70.49	61.78	53.75	96.25	0.52	0.38	0.21	0.01	18.25	17.2	0.74	0.19	0	0.04	0.04	0.02	2.76	0.44	0.11	0.55	0.16	0.02	49.66	0	0		-2.17	5.77	2.53	76.65	82.6	696.83	285.19	814.97	410.24	715.66	309.87	798.15	314.15
32.632	2	0.04	0	0	0.03	13.79	0.03	0.06	0.59	0.2	72.41	61.23	53.2	95.7	0.39	0.53	0.2	0.01	17.16	15.69	0.59	0.12	0	0.03	0.06	0.02	2.48	0.59	0.1	0.65	0.14	0.02	49.51	0	0		-3.01	6.48	3.61	76.36	80.73	694.82	285.63	812.48	410.32	715.05	309.34	795.59	314.87
32.665	2	0.04	0	0	0.03	15.3	0.03	0.06	0.68	0.2	69.4	64.83	54.39	96.77	0.34	0.75	0.2	0.01	17.4	13.63	0.4	0.08	0	0.03	0.08	0.02	2.48	0.68	0.12	0.82	0.14	0.04	50.47	0	0		-4.67	5	2.86	76.11	82.28	693.44	284.79	810.72	408.41	712.22	308.59	794.35	313.62
32.699	2	0.03	0	0	0.02	20.1	0.03	0.06	0.5	0.21	59.8	74.46	57.6	96.11	0.31	0.82	0.21	0.01	17.62	12.34	0.26	0.11	0	0.03	0.09	0.03	2.83	0.5	0.17	1.23	0.17	0.02	53.33	0	0		-0.8	5.96	3.75	76.68	82.61	693.14	283.22	811.58	408.63	712.98	307.09	795.32	313.76
32.732	2	0.03	0	0	0.02	19.72	0.03	0.06	0.32	0.22	60.55	72.95	57.35	97.59	0.25	0.76	0.22	0.02	18.16	8.68	0.27	0.12	0	0.03	0.11	0.03	3.78	0.32	0.18	1.19	0.15	0.01	52.84	0	0		-6.95	3.5	4.11	75.46	84.58	693.78	281.33	818.38	412.79	715.94	305.42	800.28	311.91
32.766	2	0.02	0	0	0.02	24.25	0.02	0.06	0.23	0.23	51.51	82.39	60.02	98.06	0.25	0.68	0.23	0.02	16.07	4.88	0.51	0.5	0	0.03	0.12	0.06	3.63	0.22	0.24	1.79	0.19	0.02	56.27	0	0		-6.45	2.39	3.23	75.34	85.74	696.99	279.15	827.8	418.2	721.02	305.67	806.69	309.18
32.799	2	0.02	0	0	0.02	31.47	0.02	0.06	0.26	0.26	43.53	87.92	63.24	98.63	0.32	0.6	0.26	0.02	17.03	4.02	0.62	0.68	0	0.03	0.11	0.11	3.9	0.26	0.34	1.83	0.18	0.03	59.02	0	0		-10.03	0.63	3.65	75.5	88.27	705.52	281.34	836.83	419.2	728.81	308.8	817.06	310.52
32.832	2	0.02	0	0	0.02	25.33	0.02	0.06	0.27	0.27	49.67	87.15	60.7	98.19	0.35	0.62	0.27	0.03	12.54	3.14	1.03	0.92	0	0.03	0.09	0.13	3.08	0.25	0.4	1.67	0.18	0.08	58.58	0	0		-5.51	2.02	1.83	75.39	89.54	716.48	281.09	846.33	418.67	737.19	308.77	826.71	310.43
32.866	2	0.02	0	0	0.02	20.98	0.02	0.06	0.27	0.27	58.04	85.8	58.45	97.56	0.29	0.45	0.27	0.03	9.64	2.94	1.7	1.09	0	0.02	0.09	0.21	2.46	0.2	0.49	1.39	0.15	0.03	57.86	0	0		-7.67	3.56	0.72	75.17	88.03	728.64	280.64	855.9	414.82	748.06	308.07	836.09	308.71
32.899	2	0.02	0	0	0.02	12.8	0.02	0.06	0.3	0.3	74.4	74.97	52.83	97.29	0.31	0.35	0.3	0.02	7.79	3.01	2.13	1.06	0	0.03	0.1	0.28	2.19	0.19	0.45	1.16	0.12	0.06	53.49	0	0		-2.8	4.1	2.25	75.98	88.79	743.54	280.5	868.18	412.23	762.34	308.23	851.12	309.12
32.932	2	0.02	0	0.01	0.02	8.29	0.02	0.06	0.3	0.3	83.42	66.25	48.44	97.38	0.32	0.32	0.3	0.03	4.41	2.1	2.57	0.71	0	0.03	0.09	0.28	1.73	0.17	0.4	0.91	0.09	0.5	50.86	0	0		-1.16	3.92	-0.27	76.59	86.72	760.88	280.35	883.89	410.94	778.18	308.95	864.89	307.5
32.966	2	0.03	0.01	0.01	0.03	5.29	0.03	0.06	0.29	0.36	89.42	51.37	43.94	96.67	0.42	0.29	0.29	0.04	3.51	1.39	2.55	0.56	0	0.04	0.1	0.36	1.64	0.24	0.36	0.78	0.07	2.03	47.01	0	0		-5.96	5.16	-2.52	75.79	84.84	775.71	279.07	897.69	407.54	792.05	308.17	876.78	303.97
32.999	2	0.03	0.01	0.01	0.03	3.69	0.03	0.06	0.31	0.35	92.61	39.99	40.94	96.35	0.6	0.28	0.29	0.05	2.53	0.98	1.38	0.32	0	0.04	0.1	0.35	1.68	0.31	0.33	0.6	0.06	1.47	44.14	0	0		-7.02	5.64	-3.69	75.71	84.04	789.53	275.88	910.88	403.13	805.24	305.31	889.13	300.23
33.032	2	0.03	0.01	0.01	0.04	2.4	0.03	0.06	0.3	0.35	95.2	27.13	37.01	98.32	0.95	0.3	0.27	0.07	1.82	0.8	0.73	0.1	0	0.04	0.09	0.35	1.65	0.3	0.31	0.49	0.05	1.63	40.52	0	0		-1.38	1.65	-4.57	76.66	84.14	801.88	269.95	924.5	398.76	817.54	300.66	901.55	296.03
33.066	2	0.04	0.01	0.01	0.04	1.52	0.04	0.06	0.26	0.38	96.96	16.08	32.73	95.2	1.32	0.34	0.26	0.09	1.77	0.46	0.32	0.03	0	0.04	0.07	0.38	1.39	0.25	0.39	0.37	0.05	1.88	36.38	0	0		-1.34	7.07	-5.44	76.48	82.72	812.49	264.19	935.81	394.11	828.82	295.61	911.3	289.36
33.099	2	0.04	0.01	0.01	0.05	1.21	0.05	0.06	0.25	0.38	97.59	12.06	30.45	95.01	1.96	0.35	0.25	0.11	1.71	0.31	0.18	0.01	0	0.03	0.07	0.38	1.46	0.16	0.4	0.33	0.04	1.92	34.31	0	0		-0.37	7.27	-5.19	76.61	81.36	822.73	260.16	946.14	390.86	840.01	291.54	921.12	285.19
33.133	2	0.04	0.02	0.01	0.05	0.94	0.05	0.06	0.24	0.46	98.13	8.2	27.77	97.88	3	0.45	0.24	0.13	2.47	0.2	0.1	0	0	0.04	0.06	0.46	1.74	0.13	0.47	0.2	0.04	1.1	31.63	0	0		-2.06	2.85	-3.91	76.39	79.32	831.9	256.05	953.09	384.39	849.87	285.55	929.08	281.33
33.166	2	0.05	0.02	0.01	0.06	0.77	0.06	0.07	0.21	0.52	98.47	6.25	25.77	94.53	3.45	0.51	0.21	0.16	2.45	0.1	0.08	0	0	0.03	0.04	0.52	1.76	0.1	0.51	0.16	0.03	0.83	29.81	0	0		-1.88	7.75	-2.72	75.87	80.82	838.46	252.89	961.68	384.16	857.44	282.58	938.14	278.12
33.199	2	0.04	0.02	0.01	0.06	0.83	0.06	0.07	0.19	0.52	98.33	6.65	26.54	96.29	3.42	0.55	0.19	0.18	3.18	0.09	0.09	0	0	0.03	0.03	0.52	1.75	0.08	0.5	0.16	0.03	0.27	30.22	0	0		-1.85	5.71	-1.9	75.65	81.19	844.88	249.62	969.31	382.6	864.76	279.29	945.84	275.09
33.233	2	0.05	0.02	0.01	0.06	0.79	0.06	0.07	0.15	0.55	98.43	5.61	25.9	97.78	3.25	0.71	0.15	0.2	4.31	0.07	0.07	0	0	0.03	0.02	0.55	1.41	0.07	0.44	0.11	0.02	0.19	29.11	0	0		0.12	3.07	-2.97	76.18	81.46	854.5	248.32	979.83	382.47	874.03	279.2	955.3	273.73
33.266	2	0.04	0.02	0.01	0.05	1.06	0.05	0.07	0.13	0.5	97.88	7.65	28.74	97.72	2.85	0.76	0.13	0.18	5.61	0.07	0.06	0	0	0.02	0.01	0.5	0.88	0.05	0.4	0.11	0.02	0.06	31.17	0	0		-3.16	3.21	-0.51	75.05	82.82	856.52	246.88	984.37	383.31	878.09	276.4	960.86	273.63
33.299	2	0.04	0.02	0.01	0.05	1.51	0.05	0.06	0.12	0.37	96.98	9.37	31.85	98.16	2.22	0.86	0.12	0.19	9.17	0.06	0.06	0	0	0.02	0.01	0.37	0.73	0.07	0.34	0.09	0.01	0.03	32.55	0	0		-1.01	-2.12	-2.53	75.55	82.38	865.23	247	993.28	383.82	885.8	277.81	968.07	273.47
33.333	2	0.04	0.02	0.01	0.05	1.75	0.05	0.06	0.11	0.24	96.51	7.99	32.9	97.34	1.46	0.96	0.08	0.18	13.96	0.06	0.05	0	0	0.02	0.01	0.24	0.77	0.11	0.22	0.07	0.01	0.03	31.46	0	0		0.59	-3.99	-0.34	75.92	82.79	869.09	247.84	996.7	384.64	890.56	277.41	973.33	275.66
33.366	2	0.04	0.01	0.01	0.04	4.03	0.05	0.06	0.15	0.27	91.95	13.98	40.34	97.19	0.73	1.02	0.07	0.16	21.41	0.07	0.06	0	0	0.02	0.01	0.27	0.85	0.15	0.21	0.07	0.01	0.04	35.36	0	0		1.08	-4.29	0.96	76.18	81.57	872.8	248.64	999.45	384.24	895.22	276.71	976.78	277.86
33.399	2	0.04	0.01	0.01	0.04	7.48	0.05	0.06	0.27	0.29	85.04	20.01	45.89	98.6	0.47	1.18	0.05	0.15	27.69	0.07	0.07	0	0	0.02	0.01	0.29	0.69	0.27	0.18	0.1	0.01	0.01	38.05	0	0		5.74	-0.74	1.87	77.49	83.01	875.29	249.91	1001.34	385.23	897.34	277.84	980.29	280.87
33.433	2	0.03	0.01	0.01	0.03	10.59	0.04	0.06	0.27	0.29	78.82	31.15	49.6	98.72	0.37	1.55	0.04	0.14	27.17	0.11	0.08	0	0	0.01	0.01	0.29	0.66	0.27	0.2	0.14	0.01	0.04	41.73	0	0		4.54	-0.26	1.38	77.4	84.15	877.64	251.73	1002.78	384.98	898.38	279.04	982.42	283.35
33.466	2	0.03	0.01	0.01	0.03	9.14	0.04	0.06	0.27	0.27	81.72	34.62	48.61	98.64	0.27	1.44	0.03	0.12	22.37	0.14	0.09	0	0	0.01	0.01	0.32	0.61	0.27	0.17	0.17	0.01	0.03	42.71	0	0		9.32	-0.58	3.81	79	84.87	877.5	254.04	999.51	384.54	898.01	279.96	982.56	287.18
33.5	2	0.03	0	0	0.03	10.42	0.03	0.06	0.28	0.17	79.15	57.09	51.02	98.17	0.17	1.16	0.03	0.09	13.64	0.18	0.08	0	0	0.01	0.01	0.31	0.71	0.28	0.14	0.28	0.01	0.09	48.44	0	0		2.47	-2.08	3.72	76.87	80.41	877.55	255	1000.28	385.58	900.49	279.7	980.56	287.16
33.533	2	0.02	0	0	0.02	18.27	0.02	0.06	0.22	0.12	63.47	75.84	57.12	97.3	0.12	0.98	0.02	0.09	14.63	0.22	0.09	0	0	0	0.01	0.33	0.97	0.22	0.1	0.36	0	0.04	53.78	0	0		2.39	-4.08	3.44	76.65	80.28	877.27	255.11	1000.77	386.48	900.46	280.05	980.41	287.27
33.566	2	0.02	0	0	0.02	23.13	0.02	0.06	0.18	0.07	53.75	82.97	59.96	97.77	0.07	0.72	0.02	0.06	14.49	0.32	0.11	0	0	0	0.02	0.33	1.24	0.18	0.09	0.36	0.01	0.04	56.52	0	0		-0.62	-3.1	2.34	75.93	81.39	876.87	255.84	999.84	386.07	898.52	281.05	979.71	286.76
33.6	2	0.01	0	0	0.01	44.77	0.02	0.06	0.16	0.04	30.23	95.36	69.4	97.77	0.04	0.5	0.02	0.05	14.33	0.39	0.1	0	0	0	0.02	0.33	1.29	0.16	0.07	0.45	0	0.02	65.47	0	0		4.77	-3.09	2.94	77.13	82.63	877.22	255.94	999.56	386.63	898.3	282.03	980.77	287.06
33.633	2	0.01	0	0	0.01	45.92	0.02	0.06	0.17	0.03	29.08	96.16	70.02	97.92	0.03	0.35	0.02	0.03	12.73	0.42	0.12	0	0	0	0.02	0.31	1.44	0.17	0.06	0.43	0	0.05	66.7	0	0		1.75	-2.75	1.74	76.49	83.41	878.33	256.38	1000.26	385.71	898.04	282.51	981.34	286.81
33.666	2	0.01	0	0	0.01	52.74	0.01	0.06	0.28	0.02	22.26	97.7	72.77	96.82	0.02	0.24	0.02	0.02	11.04	0.45	0.13	0	0	0	0.02	0.34	2.3	0.28	0.05	0.44	0	0.06	70.01	0	0		-2.77	-4.93	1.07	75.44	81.39	879.13	256.92	1001.79	386.62	899.74	282.86	981.06	286.16
33.7	2	0.01	0	0	0.01	70.73	0.01	0.06	0.41	0.02	4.27	99.17	79.95	96.27	0.01	0.14	0.02	0.02	12.09	0.46	0.14	0	0	0	0.02	0.33	3.67	0.41	0.04	0.43	0	0.11	76.39	0	0		-4.47	-5.74	0.19	75.08	82.14	879.45	256.44	1002.88	386.54	899.48	282.88	981.59	285.19
33.733	2	0.01	0	0	0.01	71.53	0.01	0.06	0.5	0.02	3.47	99.25	80.34	98.64	0.01	0.11	0.02	0.02	11.53	0.45	0.18	0	0	0	0.03	0.34	6.36	0.5	0.04	0.36	0	0.09	77.03	0	0		-3.43	-0.58	2.05	75.24	83.27	877.78	256.57	1000.53	386.72	898.16	282.44	981.38	285.41
33.767	2	0.01	0	0	0.01	81.33	0.01	0.06	0.49	0.03	0	99.5	85.01	97.51	0	0.08	0.03	0.01	16.16	0.55	0.25	0.01	0	0	0.03	0.38	8.87	0.49	0.03	0.33	0	0.09	79.6	0	0		-4.35	-3.67	1.72	75.03	81.31	877.86	256.09	1001.59	387.1	899.47	281.8	980.71	285.17
33.8	2	0.01	0	0	0.01	85.36	0.01	0.06	0.63	0.03	0	99.6	87.49	97	0	0.07	0.03	0.01	18.41	0.59	0.23	0.01	0	0	0.04	0.41	14.08	0.63	0.03	0.28	0	0.07	81.07	0	0		-4.12	-4.61	1.61	74.97	81.51	877.17	256.47	999.53	386.31	897.89	282.48	979.37	284.48
33.833	2	0.01	0	0	0.01	84.54	0.01	0.06	1.12	0.03	0	99.58	86.84	96.65	0	0.08	0.03	0.01	17.95	0.6	0.2	0.01	0	0	0.05	0.39	17.91	1.12	0.03	0.25	0	0.08	80.73	0	0		-6.51	-5.2	0.72	74.56	82.78	878.14	256.85	1001.25	386.2	898.04	282.56	980.76	285.61
33.867	2	0.01	0	0	0.01	85.26	0.01	0.06	1.95	0.04	0	99.52	86.92	97.16	0	0.09	0.04	0.01	20.59	0.65	0.14	0.02	0	0	0.08	0.34	22.99	1.95	0.03	0.22	0	0.17	79.9	0	0		-6.03	-4.34	0.62	74.68	82.45	876.65	257.47	1000.14	387.58	896.84	283.56	979.26	285.93
33.9	2	0.01	0	0	0.01	83.37	0.01	0.06	2.99	0.05	0	99.47	85.49	98.38	0.01	0.1	0.05	0.02	19.31	0.67	0.11	0.02	0	0	0.09	0.32	25.49	2.99	0.03	0.18	0.01	0.12	79.27	0	0		-3.93	-1.46	-0.32	74.82	79.05	872.49	257.88	995.02	387.78	893.36	284.66	972.41	285.49
33.933	2	0.01	0	0	0.01	82.11	0.01	0.06	3.61	0.05	0	99.46	84.65	96.99	0.01	0.13	0.05	0.02	18.14	0.8	0.11	0.04	0	0	0.11	0.29	24.03	3.61	0.03	0.16	0.01	0.26	79.07	0	0		-5.89	-4.63	-0.15	74.71	82.26	871.62	257.33	995.02	387.27	891.36	283.93	973.61	285.4
33.967	2	0.01	0	0	0.01	87.45	0.01	0.06	3.09	0.06	0	99.65	88.48	98.27	0.01	0.13	0.06	0.02	20.1	0.72	0.12	0.05	0	0	0.14	0.24	22.16	3.09	0.03	0.11	0.01	0.31	81.81	0	0		-2.24	-1.81	0.22	75.19	78.57	866.96	258.22	989.66	388.4	888.5	284.62	967.03	286.94
34	2	0.01	0	0	0.01	85.28	0.01	0.06	3.8	0.06	0	99.59	86.72	96.44	0.01	0.16	0.06	0.02	18.63	0.75	0.15	0.05	0	0	0.19	0.27	21.75	3.8	0.03	0.1	0.01	2.81	80.9	0	0		-3.69	-5.51	0.15	75.28	82.18	866.38	258.18	989.59	388.4	886.25	285	968.42	286.48
34.033	2	0.01	0	0	0.01	84.65	0.01	0.06	4.81	0.08	0	99.57	85.99	97.46	0.02	0.25	0.08	0.03	18.57	0.77	0.2	0.1	0	0	0.28	0.28	23.46	4.81	0.04	0.08	0.01	10.41	80.49	0	0		-2.14	-3.77	0.68	75.66	79.07	863.51	260.29	984.93	389.11	884.42	286.38	963.45	288.74
34.067	2	0.01	0	0	0.01	76.09	0.01	0.06	7.4	0.06	0	99.25	80.51	97.75	0.03	0.38	0.1	0.04	15.67	0.73	0.24	0.14	0	0.01	0.38	0.29	21.45	7.4	0.06	0.06	0.01	14.31	77.04	0	0		-3.89	-3.14	0.52	75.41	80.68	861.67	261.42	983.08	389.4	881.68	287.11	962.3	290.28
34.1	2	0.01	0	0	0.01	71.2	0.01	0.06	11.25	0.07	3.8	98.98	77.27	97.2	0.04	0.46	0.11	0.05	15.02	0.9	0.34	0.28	0	0.01	0.63	0.32	22.07	11.25	0.06	0.07	0.01	7.21	75.11	0	0		-5.22	-4.27	0.03	75.22	80.42	860.96	262.3	982.36	390.16	880.77	288.22	961.16	290.45
34.134	2	0.02	0	0	0.02	66.52	0.01	0.06	15.28	0.06	8.48	98.24	73.86	94.39	0.04	0.61	0.13	0.06	17.91	1.17	0.54	0.49	0	0.01	0.87	0.36	20.98	15.28	0.07	0.06	0.01	2.11	71.69	0	0		-6	-7.88	-0.47	75.13	79.76	861.08	262.93	982.46	390.86	880.84	289.24	960.6	290.19
34.167	2	0.02	0	0	0.02	64.76	0.02	0.06	15.94	0.06	10.24	97.78	72.73	96.91	0.04	0.64	0.14	0.06	19.41	1.5	0.54	0.34	0	0.02	1.22	0.37	20.62	15.94	0.08	0.06	0.02	0.57	70.23	0	0		-4.1	-4.77	-0.99	75.56	81.49	861.3	262.61	983.29	391.26	880.19	289.83	961.68	290.1
34.2	2	0.02	0	0	0.02	69.02	0.02	0.06	10.33	0.07	5.98	97.61	75.2	95.61	0.04	0.51	0.14	0.06	23.73	1.77	0.61	0.17	0	0.02	1.34	0.32	16.64	10.33	0.07	0.07	0.01	0.23	69.76	0	0		0.7	-6.6	-1.51	76.44	81.2	861.81	262.16	984.3	392.12	880.75	290.59	961.95	290.11
34.234	2	0.02	0	0	0.02	60.11	0.02	0.06	6.45	0.08	14.89	96.25	72.51	93.55	0.04	0.46	0.12	0.06	22.55	1.51	0.41	0.05	0	0.02	1.47	0.28	14.79	6.45	0.06	0.08	0.02	0.11	66.85	0	0		1.92	-8.63	-0.64	76.55	78.94	863.53	262.93	985.99	394.28	884.15	291.56	963.07	289.92
34.267	2	0.02	0	0	0.02	58.78	0.02	0.06	3.14	0.09	16.22	96.3	72.95	88.03	0.04	0.38	0.1	0.05	21.39	1.23	0.29	0.02	0	0.02	1.15	0.25	11.82	3.14	0.06	0.09	0.02	0.07	66.95	0	0		-0.64	-12.03	-0.44	75.87	78.5	866.15	263.63	989.2	395.15	887.36	291.66	965.86	290.68
34.3	2	0.02	0	0	0.02	48.92	0.02	0.06	1.41	0.09	26.08	95.38	70.12	86.51	0.04	0.26	0.09	0.04	17.2	0.86	0.19	0.01	0	0.02	0.88	0.21	9.74	1.41	0.05	0.09	0.02	0.05	65.51	0	0		-3.2	-12.71	-0.2	75.54	80.06	870.24	265.04	993.78	396.69	891.03	292.89	971.09	291.68
34.334	2	0.02	0	0	0.02	37.18	0.02	0.06	1.08	0.09	37.82	92.92	66.02	84.5	0.03	0.17	0.09	0.04	14.28	0.86	0.18	0.01	0	0.02	0.62	0.21	8.49	1.08	0.06	0.13	0.03	0.06	62.68	0	0		0.12	-13.52	0.51	75.83	75.98	873.48	265.04	997.28	397.91	896.91	292.5	972.89	292.72
34.367	2	0.02	0	0	0.02	42.72	0.02	0.06	0.76	0.08	32.28	94.45	68.23	93.44	0.04	0.12	0.08	0.03	15.16	0.67	0.23	0.01	0	0.01	0.31	0.2	6.92	0.76	0.06	0.14	0.03	0.05	64.31	0	0		4.27	-8.71	-2.99	77.38	78.89	884.18	264.67	1008.04	397.78	904.13	295.55	982.89	291.09
34.4	2	0.02	0	0	0.02	37.21	0.02	0.06	0.92	0.08	37.79	93.45	66.24	85.13	0.05	0.08	0.08	0.03	13.27	0.5	0.27	0.01	0	0.01	0.19	0.17	6.49	0.92	0.06	0.16	0.03	0.07	63.21	0	0		0.8	-13.28	-1.43	76.61	77.2	888.92	265.42	1011.68	397.51	910.07	294.79	987.18	291.08
34.434	2	0.02	0	0	0.02	28.58	0.02	0.06	0.63	0.08	46.42	89.44	62.56	95.68	0.06	0.07	0.08	0.03	12.74	0.35	0.48	0.02	0	0.01	0.11	0.16	5.57	0.63	0.04	0.17	0.03	0.04	59.96	0	0		-0.68	-6.52	-5.8	77.68	80.27	904.85	267.22	1025.75	396.09	921.15	299.71	1000.78	289.6
34.467	2	0.02	0	0	0.02	20.03	0.02	0.06	0.52	0.09	59.94	84.92	58.47	94.23	0.09	0.08	0.08	0.03	9.48	0.19	0.58	0.01	0	0.01	0.09	0.13	5.18	0.52	0.04	0.17	0.02	0.02	57.42	0	0		0.92	-8.04	-4.26	77.95	77.56	912.85	269.01	1032.41	396.47	930.87	301.45	1007.8	291.61
34.501	2	0.02	0	0	0.02	10.21	0.02	0.06	0.31	0.1	79.58	73	51.42	97.7	0.11	0.1	0.08	0.03	4.53	0.2	0.97	0.02	0	0.01	0.08	0.1	4.47	0.31	0.03	0.2	0.02	0.01	52.86	0	0		-1.8	-3.26	-6.23	78.28	78.49	929.33	270.8	1046.33	394.87	944.57	303.1	1022.22	291.62
34.534	2	0.02	0	0	0.03	7.19	0.02	0.06	0.33	0.09	85.62	62.79	47.84	98.08	0.15	0.13	0.08	0.04	3.54	0.19	1.05	0.02	0	0.01	0.08	0.09	4.17	0.33	0.03	0.22	0.02	0.02	49.92	0	0		1.01	-2.33	-5.97	78.7	79.21	941.48	271.81	1057.82	395.22	956.21	304.83	1034.49	292.76
34.567	2	0.03	0.01	0.01	0.03	5.18	0.03	0.06	0.45	0.09	89.65	52.09	44.52	98.54	0.17	0.18	0.09	0.05	2.76	0.22	1.19	0.02	0	0.01	0.09	0.09	3.31	0.45	0.03	0.19	0.02	0.01	47.19	0	0		0.41	-0.94	-8	78.82	80.99	958.15	272.05	1074.2	394.84	970.66	306.04	1050.41	291.87
34.601	2	0.03	0.01	0.01	0.03	5.62	0.03	0.06	0.47	0.09	88.76	55.72	45.16	97.76	0.17	0.28	0.09	0.05	2.5	0.19	1.67	0.03	0	0.01	0.1	0.06	2.62	0.47	0.03	0.19	0.01	0.01	48.1	0	0		-0.34	-3.12	-9.42	78.69	81.43	972.94	271.6	1090.47	395.58	985.2	306.95	1065.05	290.98
34.634	2	0.03	0.01	0.01	0.03	4.86	0.03	0.06	0.56	0.1	90.29	50.55	43.45	98.12	0.16	0.35	0.1	0.07	2.32	0.17	2.23	0.04	0	0.01	0.13	0.05	1.82	0.56	0.03	0.17	0.02	0.01	46.8	0	0		1.37	-2.22	-10.45	78.78	80.35	985.48	271.76	1103.84	396.23	998.09	307.47	1076.97	292.21
34.667	2	0.02	0.01	0.01	0.03	5.73	0.03	0.06	0.7	0.1	88.54	55.73	44.95	97.89	0.18	0.39	0.1	0.09	2.86	0.16	2.39	0.03	0	0.01	0.14	0.04	1.37	0.7	0.03	0.15	0.01	0.03	48.1	0	0		0.48	-2.81	-9.33	78.59	83.5	1000.16	271.95	1119.66	397.74	1012.21	307.91	1094.22	292.22
34.701	2	0.03	0.01	0.01	0.03	4.75	0.03	0.06	0.62	0.11	90.5	48.65	43.26	96.79	0.22	0.38	0.11	0.1	2.85	0.16	1.95	0.03	0	0	0.15	0.03	1.08	0.62	0.03	0.14	0.01	0.01	46.33	0	0		2.8	-4.97	-8.07	78.73	81.52	1011.18	272.41	1129.95	398.29	1024.52	306.99	1105.01	294.03
34.734	2	0.03	0.01	0.01	0.03	5.1	0.03	0.06	0.69	0.11	89.8	50.27	44.12	97.51	0.22	0.39	0.11	0.12	3.38	0.21	1.41	0.01	0	0	0.17	0.03	0.97	0.69	0.04	0.15	0.01	0.01	46.73	0	0		-1.69	-3.65	-7.1	78.18	83.46	1024.37	271.63	1143.8	397.65	1037.68	306.15	1119.94	292.07
34.768	2	0.03	0.01	0.01	0.03	3.29	0.03	0.06	0.75	0.13	93.41	33.27	40	94.54	0.22	0.37	0.13	0.15	4	0.2	0.68	0.01	0	0	0.18	0.03	0.84	0.75	0.04	0.15	0.01	0.01	42.34	0	0		0.71	-7.74	-6.18	77.87	78.72	1031.24	271.25	1151.43	399.49	1047.76	303.73	1125.87	293.9
34.801	2	0.03	0.01	0.01	0.03	2.5	0.04	0.06	0.88	0.14	95	24.82	37.29	97.12	0.17	0.29	0.14	0.14	4.03	0.24	0.67	0.01	0	0.01	0.2	0.03	0.63	0.88	0.05	0.17	0.01	0.01	39.77	0	0		0.01	-4.4	-5.23	78.4	81.16	1043.19	271.14	1163.19	398.58	1059	304.25	1139.41	293.21
34.834	2	0.04	0.01	0.01	0.04	2.41	0.04	0.06	1.35	0.12	95.18	22.93	36.83	94.75	0.15	0.25	0.12	0.12	4.64	0.23	0.54	0	0	0.01	0.18	0.03	0.53	1.35	0.04	0.18	0.01	0	39.12	0	0		3.52	-7.54	-3.58	78.47	82.36	1047.53	270.92	1168.53	400.14	1064.03	303.61	1145.92	294.84
34.868	2	0.04	0.02	0.01	0.04	1.3	0.04	0.06	1.65	0.12	97.39	10.24	30.79	94.81	0.13	0.18	0.12	0.1	5.36	0.22	0.48	0	0	0.01	0.17	0.03	0.51	1.65	0.04	0.16	0.01	0	33.16	0	0		-1.28	-7.48	-5.03	77.74	80.73	1056.91	270.83	1177.29	399.06	1073.1	302.77	1153.29	293.36
34.901	2	0.05	0.02	0.01	0.05	1.08	0.05	0.06	2.06	0.11	97.84	7.2	28.78	88.14	0.1	0.19	0.11	0.1	6.7	0.21	0.37	0	0	0.01	0.16	0.03	0.55	2.06	0.04	0.19	0.01	0	30.76	0	0		0.28	-11.97	-3.45	77.39	80.45	1059.37	271.12	1180.28	400.46	1076.76	302.09	1156.9	295.09
34.934	2	0.05	0.02	0.01	0.05	1.13	0.05	0.06	2.49	0.09	97.73	6.6	29.01	91.33	0.06	0.21	0.09	0.1	8.73	0.16	0.25	0	0	0.01	0.15	0.03	0.46	2.49	0.04	0.22	0.01	0	30.18	0	0		0.81	-10.23	-2.87	77.5	81.61	1062.39	270.76	1185.47	402.48	1080.62	302.03	1161.97	295.5
34.968	2	0.05	0.02	0.01	0.05	1.64	0.05	0.06	3.17	0.08	96.71	7.83	31.96	88.71	0.04	0.22	0.08	0.08	13.13	0.17	0.23	0	0	0.01	0.18	0.04	0.51	3.17	0.05	0.31	0.01	0	31.33	0	0		1.63	-11.69	-3.99	77.61	81.24	1065.25	270.92	1188.96	403.52	1083.3	303.05	1164.18	295.4
35.001	2	0.05	0.02	0.01	0.04	2.17	0.05	0.06	4.02	0.07	95.66	9.16	34.16	92.15	0.02	0.22	0.07	0.07	16.02	0.17	0.19	0	0	0.01	0.17	0.04	0.55	4.02	0.05	0.37	0.01	0	32.39	0	0		-0.61	-9.69	-6.35	77.17	82.1	1065.65	269.88	1189.94	401.2	1082.07	302.76	1163.77	294.61
35.034	2	0.05	0.02	0.01	0.04	2.86	0.05	0.06	5.34	0.05	94.28	10.96	36.27	94.84	0.02	0.23	0.05	0.06	18.57	0.2	0.21	0	0	0.02	0.18	0.05	0.62	5.34	0.05	0.46	0.02	0	33.63	0	0		4.43	-7.44	-4.97	78.35	82.08	1066.43	269.62	1190.84	401.92	1083.74	301.9	1165.63	296.31
35.068	2	0.04	0.01	0.01	0.04	5.63	0.04	0.06	5.08	0.03	88.74	21.35	42.71	96.15	0.01	0.28	0.03	0.05	21.34	0.22	0.24	0	0	0.02	0.18	0.05	0.71	5.08	0.05	0.7	0.02	0	38.55	0	0		6.1	-5.91	-5.36	78.65	83.71	1065.97	269.64	1191.28	402.91	1082.63	302.87	1166.11	296.55
35.101	2	0.04	0.01	0.01	0.03	6.53	0.04	0.06	3.61	0.03	86.95	23.71	44.37	96.53	0.01	0.31	0.03	0.05	22.45	0.27	0.27	0	0	0.02	0.17	0.06	0.65	3.61	0.05	0.8	0.02	0	39.4	0	0		6.41	-5.38	-5.73	78.53	80.64	1063.32	269.21	1190.1	404.11	1082.13	301.88	1162.64	297.39
35.135	2	0.03	0.01	0.01	0.03	9.46	0.04	0.06	1.69	0.02	81.07	33.21	48.49	98.3	0.01	0.39	0.02	0.04	23.82	0.28	0.23	0	0	0.01	0.15	0.07	0.75	1.69	0.04	1.2	0.02	0	42.32	0	0		1.69	-1.73	-5.89	77.74	83.27	1058.73	269.65	1185.33	403.52	1076.01	302.44	1159.05	296.14
35.168	2	0.03	0.01	0.01	0.03	8.07	0.04	0.06	1.85	0.02	83.87	32.2	47.1	96.98	0.02	0.39	0.02	0.04	21.28	0.28	0.18	0	0	0.01	0.13	0.1	0.88	1.85	0.04	1.61	0.02	0.01	42.03	0	0		3.37	-4.66	-6.99	77.87	84.6	1054.52	269.05	1183.29	404.57	1071.36	303.03	1155.74	296.87
35.201	2	0.03	0.01	0.01	0.03	8.4	0.04	0.06	1.63	0.02	83.19	36.88	47.81	98.65	0.02	0.42	0.01	0.05	19.53	0.27	0.11	0	0	0.01	0.1	0.1	1.03	1.63	0.05	1.56	0.02	0.01	43.32	0	0		3.41	0.54	-5.72	78.01	83.88	1047.93	269.56	1178.09	407.57	1066.76	302.83	1150.48	297.65
35.235	2	0.03	0.01	0.01	0.03	7.62	0.03	0.06	1.52	0.02	84.76	42.77	47.4	98.77	0.02	0.45	0.01	0.05	14.64	0.2	0.08	0	0	0.01	0.08	0.12	0.95	1.52	0.05	1.74	0.02	0.01	44.85	0	0		4	0.05	-3.45	78.17	82.09	1039.15	269.62	1169.73	409.26	1060.56	301.41	1142.6	298.55
35.268	2	0.03	0.01	0.01	0.03	7.61	0.03	0.06	1.55	0.03	84.77	47.83	47.67	98.46	0.03	0.47	0.01	0.04	12.11	0.19	0.07	0	0	0.01	0.07	0.12	0.95	1.55	0.05	1.66	0.02	0.04	46.13	0	0		6.28	-1.22	-4.28	78.78	82.04	1032.1	270.05	1161.83	409.05	1052.6	302.8	1134.52	298.53
35.301	2	0.03	0.01	0	0.03	9.3	0.03	0.06	0.88	0.04	81.4	55.94	49.9	97.63	0.04	0.52	0.01	0.04	11.97	0.19	0.09	0	0	0	0.05	0.13	0.93	0.88	0.05	1.75	0.02	0.04	48.15	0	0		6.95	-3.4	-3.83	78.99	80.53	1021.27	270.92	1149.13	407.65	1041.86	302.51	1122.35	300.2
35.335	2	0.02	0	0	0.02	11.5	0.03	0.06	0.64	0.05	77	68.2	52.45	98.52	0.05	0.54	0.01	0.05	9.74	0.16	0.1	0	0	0	0.04	0.15	0.9	0.64	0.05	1.72	0.02	0.05	51.41	0	0		7.03	-0.99	-3.47	79.15	83.81	1011.23	272.37	1137.91	407.99	1029.77	304.59	1113.47	300.37
35.368	2	0.02	0	0	0.02	9.9	0.02	0.06	0.36	0.08	80.2	67.05	51.18	97.29	0.08	0.49	0.01	0.06	7.42	0.11	0.1	0	0	0	0.04	0.15	1.21	0.36	0.06	1.51	0.01	0.03	51.09	0	0		10.84	-4.09	0.1	79.98	81.21	994.59	270.64	1120.29	405.42	1016.23	299.36	1097.35	303.12
35.401	2	0.02	0	0	0.02	11.16	0.02	0.06	0.16	0.12	77.67	73.38	52.64	97.8	0.12	0.49	0.01	0.09	6.06	0.1	0.1	0.01	0	0	0.04	0.16	1.25	0.16	0.07	1.37	0.01	0.04	52.98	0	0		10.39	-3.03	-0.38	80.29	81.81	982.27	267.93	1106.26	401.12	1002.41	297.24	1084.21	298.65
35.435	2	0.02	0	0	0.02	10.9	0.02	0.06	0.14	0.18	78.2	75.73	52.58	94.51	0.2	0.65	0.01	0.11	4.07	0.11	0.13	0.01	0	0	0.04	0.18	1.29	0.14	0.08	1.04	0.01	0.21	53.75	0	0		9.85	-7.77	-0.34	80.27	80.56	968.97	262.5	1091.89	393.71	989.22	290.64	1069.7	294.21
35.468	2	0.02	0	0	0.02	8.07	0.02	0.06	0.06	0.17	83.86	67.48	49.5	96.34	0.34	0.76	0.02	0.11	3.21	0.15	0.18	0.01	0	0	0.04	0.17	1.35	0.06	0.09	0.91	0.01	0.34	51.21	0	0		10.58	-5.64	1.94	80.69	83.6	954.23	260.15	1075.82	390.16	973.8	287.21	1057.23	292.39
35.502	2	0.03	0.01	0	0.03	5.26	0.03	0.06	0.03	0.15	89.48	54.35	45.17	96.23	0.72	0.95	0.02	0.17	1.95	0.16	0.31	0.01	0	0	0.03	0.15	1.25	0.03	0.14	0.65	0.01	0.39	47.75	0	0		8.83	-5.8	-0.37	80.19	81.79	940.95	255.98	1062.32	385.2	959.79	283.94	1041.52	286.99
35.535	2	0.03	0.01	0	0.03	5.06	0.03	0.06	0.02	0.12	89.88	52.76	44.69	96.96	1.29	1.11	0.02	0.26	2	0.17	0.21	0.01	0	0	0.02	0.12	0.99	0.02	0.16	0.54	0	0.14	47.36	0	0		11.74	-4.7	2.39	81.17	82.36	928.22	252.49	1047.39	379.89	947.52	278.71	1029.64	284.96
35.568	2	0.03	0.01	0.01	0.03	4.09	0.03	0.07	0.03	0.09	91.82	45.38	42.52	98.18	1.86	1.28	0.03	0.37	1.69	0.14	0.14	0.01	0	0	0.02	0.09	0.71	0.01	0.17	0.52	0	0.04	45.51	0	0		7.77	-2.06	1.93	79.86	80.79	914.32	251.01	1033	378.16	933.81	277.49	1014.52	281.11
35.602	2	0.03	0.01	0.01	0.04	2.63	0.04	0.07	0.03	0.06	94.73	30.97	38.12	98.65	2.63	1.55	0.03	0.5	1.23	0.11	0.08	0	0	0	0.01	0.06	0.49	0.01	0.22	0.34	0	0.05	41.68	0	0		6.21	-0.55	0.85	79.56	79.68	903.72	249.5	1022.41	376.26	923.11	276.15	1002.73	279.14
35.635	2	0.03	0.01	0.01	0.04	2	0.04	0.07	0.03	0.04	96.01	23.1	35.34	98.48	3.23	2.06	0.03	0.59	1.14	0.09	0.05	0	0	0	0.01	0.04	0.29	0.01	0.23	0.33	0	0.02	39.18	0	0		4.32	1.14	0.93	79.09	80.44	891.99	248.4	1010.93	375.42	911.18	275.14	991.59	277.28
35.668	2	0.04	0.01	0.01	0.05	1.32	0.04	0.07	0.03	0.03	97.36	14.28	31.38	98.45	3.19	2.23	0.03	0.65	0.96	0.09	0.04	0	0	0	0.01	0.03	0.15	0.01	0.28	0.32	0	0.02	35.51	0	0		6.88	1.23	0.66	79.66	80.19	881.77	246.78	1000.11	373.53	900.62	273.99	980.79	275.69
35.702	2	0.04	0.02	0.01	0.06	0.82	0.05	0.07	0.03	0.03	98.35	7.73	26.95	97.81	2.78	2.31	0.03	0.77	0.98	0.06	0.02	0	0	0.01	0	0.02	0.09	0.01	0.34	0.25	0	0.01	31.24	0	0		4.71	3.02	0.46	79.15	79.78	872.32	246.28	989.66	371.72	890.76	273.2	970.53	274.3
35.735	2	0.05	0.02	0.01	0.06	0.68	0.05	0.07	0.03	0.03	98.63	5.91	25.23	96.18	2.33	2.95	0.03	0.99	1.16	0.04	0.02	0	0	0.01	0	0.02	0.05	0.01	0.34	0.25	0	0.01	29.45	0	0		4.64	5.87	0.9	79.12	79.28	863.13	245.29	979.84	370.43	881.82	272.05	961.1	272.84
35.769	2	0.06	0.03	0.01	0.08	0.32	0.06	0.08	0.04	0.04	99.35	2.07	18.19	91.52	1.94	4.59	0.04	1.16	1.33	0.04	0.02	0	0	0.01	0	0.01	0.03	0.02	0.41	0.21	0	0.01	22.66	0	0		4.58	10.11	0.35	78.69	77.94	853.37	244.17	969.38	368.85	872.11	271.53	950.04	270.49
35.802	2	0.06	0.04	0.01	0.1	0.22	0.07	0.09	0.04	0.04	99.55	1.21	14.57	89.43	2.32	8.54	0.04	1.63	1.59	0.04	0.01	0	0	0.01	0	0.01	0.02	0.02	0.49	0.21	0	0.02	19.21	0	0		1.25	11.32	-2.08	77.81	78	844.51	243.21	960.73	367.16	861.93	272.39	939.75	266.98
35.835	2	0.06	0.04	0.01	0.14	0.19	0.07	0.13	0.04	0.04	99.63	0.92	12.49	87.02	3.31	14.06	0.04	2.27	2.03	0.03	0.01	0	0	0.01	0	0.01	0.02	0.02	0.5	0.27	0	0.02	17.27	0	0		3.46	12.49	-3.87	78.22	78.74	838.73	242.26	954.12	365.29	854.37	272.94	932.7	264.92
35.869	2	0.06	0.05	0.02	0.21	0.11	0.08	0.17	0.05	0.04	99.58	0.47	7.66	77.49	4.24	19.72	0.04	2.74	2.89	0.04	0.01	0	0	0.01	0	0.01	0.02	0.05	0.62	0.35	0	0	12.56	0	0		3.63	15.82	-4.02	78.07	75.53	834.59	242.82	948.61	363.71	851.35	274.6	926.15	264.15
35.902	2	0.06	0.05	0.02	0.31	0.1	0.08	0.25	0.1	0.03	99.38	0.55	5.37	74.23	5.42	26.59	0.03	3.32	5.03	0.05	0.02	0	0	0.02	0.01	0.02	0.02	0.1	0.64	0.48	0	0	9.79	0	0		3	16.71	-3.94	77.77	74.56	831.22	243.75	944.39	363.13	848.23	276.03	921.86	264.3
35.935	2	0.06	0.04	0.02	0.5	0.09	0.07	0.43	0.19	0.03	99	1.24	4.55	70.4	5.79	38.03	0.03	4.64	6.18	0.06	0.04	0.02	0	0.02	0.02	0.03	0.02	0.19	0.67	0.64	0	0	8.66	0	0		0.73	17.67	-3.49	77.27	73.73	830.17	245.41	940.47	361.17	846.44	276.67	919.28	265.19
35.969	2	0.05	0.03	0.02	1	0.07	0.07	0.94	0.28	0.03	98	3.23	1.99	78.21	9.4	50.3	0.03	7.44	6.33	0.08	0.06	0.03	0	0.03	0.03	0.03	0.02	0.28	0.71	1	0	0	6.94	0	0		2.51	15.61	-4.01	77.65	72.53	828.64	247.05	937.26	361.24	844.48	278.54	915.99	266.43
36.002	2	0.04	0.03	0.02	2.08	0.07	0.07	2.25	0.24	0.06	95.51	8.35	0.1	58.28	14.13	62.74	0.03	11.11	6.06	0.09	0.06	0.06	0	0.03	0.06	0.06	0.02	0.24	0.79	1.46	0	0	6.2	0	0		2.34	20.33	-0.48	77.04	69.47	826.38	245.74	935.41	360.17	845.87	276.09	914.69	266.56
36.035	2	0.05	0.02	0.02	4.12	0.06	0.08	5.09	0.16	0.11	89.83	15.78	0	77.74	18.24	71.63	0.02	17.15	4.67	0.1	0.07	0.1	0	0.03	0.09	0.11	0.02	0.16	0.86	2.75	0	0	5.35	0	0		0.31	15.75	1.42	76.68	72.26	825.75	244.68	935.41	358.67	845.13	275.21	916.82	266.1
36.069	2	0.05	0.02	0.02	5.6	0.05	0.07	7.63	0.17	0.3	84.73	22.15	0	74.63	18.23	76.51	0.02	19.72	4.19	0.11	0.06	0.18	0	0.03	0.17	0.3	0.02	0.14	1.18	5.71	0	0	3.83	0	0		0.83	16.61	2.49	76.57	72.02	825.48	243.86	935.74	358.39	845.87	274.28	917.41	265.99
36.102	2	0.05	0.02	0.02	6.42	0.05	0.07	9.59	0.29	0.47	80.82	26.95	0	70.31	16.75	79.51	0.02	21.79	4.33	0.14	0.07	0.3	0	0.02	0.29	0.47	0.02	0.14	1.42	8.11	0.01	0	3.64	0	0		0.31	17.69	3.68	76.37	71.5	825.21	242.92	936.49	358.26	847.04	273.28	918.13	265.66
36.136	2	0.06	0.02	0.02	8.65	0.04	0.07	17.96	0.31	1.87	64.07	34.88	0	68.18	17.28	83.71	0.02	25.06	4.74	0.16	0.08	0.58	0	0.03	0.31	1.87	0.02	0.22	1.86	17.5	0.02	0	2.88	0.47	0		1.32	18.19	4.29	76.37	71.65	825.05	242.48	936.55	357.91	847.27	273.1	918.53	265.62
36.169	2	0.06	0.02	0.02	11.51	0.04	0.07	31.56	0.32	4.27	43.44	42.42	0	60.92	19.71	87.43	0.02	27.51	4.91	0.17	0.09	0.56	0	0.03	0.32	4.27	0.02	0.29	2.1	26.77	0.04	0	2.57	1.14	0		0.8	19.78	4.84	76.3	69.17	824.73	242.02	936.25	358	848.42	271.63	917.32	265.54
36.202	2	0.05	0.02	0.02	16.3	0.04	0.1	46.89	0.51	6.12	28.11	46	0	67.18	27.2	89.19	0.02	29.82	4.92	0.19	0.1	0.69	0	0.02	0.33	6.12	0.02	0.51	2.14	30.81	0.06	0	2.51	1.86	0		-0.55	18.42	5.5	76.19	68.34	823.87	241.4	936.41	358.28	848.78	271.05	916.86	265.02
36.236	2	0.05	0.02	0.02	15.4	0.04	0.1	65.72	0.59	21.71	9.28	47.77	0	69.9	28.09	89.6	0.02	26.29	4.99	0.26	0.1	0.63	0	0.02	0.33	21.71	0.02	0.59	2.63	51.64	0.19	0	1.9	2.87	0		1.02	17.79	5.96	76.31	70.03	823.88	241.26	936.37	358.02	848.21	270.92	918.04	265.65
36.269	2	0.04	0.02	0.02	11.54	0.04	0.09	59	0.63	23.04	16	46.61	0	67.04	25.26	89.08	0.02	20.86	5.96	0.38	0.1	0.64	0	0.03	0.32	23.04	0.03	0.63	2.56	53.54	0.22	0.01	1.99	3.11	0		2.99	18.45	5.63	76.71	71.87	825.69	243.22	937.46	359.15	848.64	273.19	920.31	267.83
36.302	2	0.03	0.03	0.02	8.87	0.05	0.1	62.38	0.47	26.49	12.62	43.87	0	82.67	26.49	87.28	0.02	13.77	7.43	0.66	0.1	1.15	0	0.04	0.45	35.68	0.03	0.47	2.99	64.59	0.42	0.14	1.96	3.91	0		0.06	14.19	4.34	76.72	71.9	828.58	245.38	939.04	360.45	849.98	273.93	921.73	269.24
36.336	2	0.03	0.03	0.02	6.52	0.06	0.11	63.38	0.98	25.68	11.62	37.94	0	84.71	25.68	83.98	0.02	8.7	12.85	1.33	0.11	2.2	0	0.06	0.66	58.84	0.04	0.42	3.23	74.8	0.98	0.05	1.93	4.52	0		0.74	13.44	3.65	76.76	73.91	831.11	246.05	942.49	361.65	851.66	276.06	925.28	269.44
36.369	2	0.03	0.03	0.02	4.64	0.09	0.1	51.45	1.05	21.97	23.55	32.4	0	86.77	21.97	81.29	0.03	5.48	18.98	2.37	0.18	5.3	0	0.07	0.78	57.94	0.05	0.3	2.89	72.65	1.05	0.18	2.2	4.39	0		0.02	12.6	3.61	76.77	74.76	834.42	247.9	945.88	363.79	854.52	277.14	929.09	271.7
36.402	2	0.04	0.04	0.03	2.97	0.13	0.1	40.57	1.28	17.92	34.43	21.66	2.88	89.58	17.92	74.68	0.03	3.17	24.37	4.43	0.29	7.61	0	0.07	0.96	60.47	0.07	0.23	2.65	75.06	1.28	0.11	2.54	3.91	0		-1.79	11.24	3.3	76.36	76.98	837.87	248.48	950.15	365	857.1	277.57	933.91	272.37
36.436	2	0.05	0.04	0.03	1.91	0.15	0.08	31.69	1.57	11.32	43.31	15.61	5.42	87.07	11.32	69.73	0.03	1.91	25.99	7.46	0.43	6.97	0	0.06	0.92	64.1	0.09	0.15	2.6	78.61	1.57	0.04	3	3.5	0		-1.49	12.47	4.45	76.2	79.18	841.16	250.19	952.87	365.82	859.72	278.17	938.86	275.48
36.469	2	0.06	0.04	0.03	1.39	0.14	0.07	23.26	1.67	8.04	53.48	11.05	6.04	93.44	8.04	65	0.03	1.05	25.08	13.18	0.49	4.54	0	0.06	0.96	61.34	0.16	0.12	2.38	77.26	1.67	0.02	3.33	3.62	0		3.31	8.72	2.86	77.61	81.04	846.05	251.84	958.68	369.61	863.13	280.94	944.09	277.26
36.503	2	0.09	0.05	0.02	0.85	0.16	0.07	13.71	1.9	4.92	72.59	5.13	7.69	91.43	4.92	55.05	0.04	0.61	24.74	19.49	0.54	1.73	0	0.07	1.03	61.32	0.26	0.16	1.98	75.26	1.9	0.01	4.44	2.65	0		-2.22	10.17	0.61	76.3	83.07	851.27	255.25	962.87	371.85	865.43	283.24	948.39	279.05
36.536	2	0.12	0.06	0.02	0.53	0.2	0.08	6.05	2.06	3.57	87.91	2.13	9.89	87.35	3.57	43.65	0.04	0.42	26.61	23.81	0.44	0.98	0	0.1	1.21	54.86	0.46	0.3	1.34	66.52	2.06	0.01	5.53	2.44	0		-0.24	12.34	1.17	76.53	82.8	852.93	256.31	964.57	373.49	867.61	283.65	950.37	281.15
36.569	2	0.16	0.07	0.02	0.33	0.28	0.09	2.99	2.17	2.34	94.03	0.87	12.9	90.18	2.34	31.46	0.04	0.26	31.21	26.23	0.36	0.67	0	0.1	1.14	47.73	0.91	0.51	1.08	62.41	2.17	0.02	6.29	1.82	0		0.52	10.91	0.83	76.74	84.41	854.94	258.01	966.05	374.57	868.3	285.54	952.67	282.79
36.603	2	0.15	0.06	0.02	0.23	0.39	0.1	1.22	2.31	1.81	97.56	0.95	15.96	89.69	1.81	23.69	0.05	0.2	32.63	23.08	0.31	0.45	0	0.13	0.83	34.19	1.47	0.52	0.57	48.81	2.31	0.01	8.43	0.38	0		-1.23	11.19	1.41	76.81	83.53	856.38	260.78	966.06	375.52	869.85	287.32	953.36	285.52
36.636	2	0.14	0.07	0.02	0.17	0.39	0.11	0.66	1.86	1.55	98.68	0.85	16.37	91.76	1.55	14.59	0.05	0.14	31.5	16.7	0.25	0.28	0	0.11	0.55	25.13	2.26	0.43	0.45	43.29	1.86	0	9.12	0.11	0		-3.73	9.95	2.32	76.74	80.62	857.12	263.48	964.39	375.8	871.37	287.87	951.99	288.3
36.669	2	0.12	0.07	0.02	0.14	0.34	0.11	0.35	1.91	1.42	99.3	0.61	15.45	92.94	1.42	9.47	0.05	0.12	26.69	11.36	0.3	0.28	0	0.13	0.43	15.86	3.06	0.27	0.31	33.49	1.91	0.01	10.12	0	0		-2.62	9.11	3.01	77.26	81.17	856.82	266.01	961.6	375.58	869.99	289.28	951.13	291.43
36.703	2	0.11	0.07	0.02	0.11	0.33	0.1	0.19	1.82	1.64	99.34	0.48	15.81	92.18	1.64	5.7	0.06	0.09	21.54	9.6	0.42	0.22	0	0.18	0.4	7.26	3.52	0.23	0.19	22.22	1.82	0.04	12.62	0	0		-7.32	9.66	2.73	76.54	80.14	854.91	267.57	958.35	375.17	867.74	290.13	947.86	291.84
36.736	2	0.1	0.07	0.02	0.1	0.32	0.1	0.17	1.66	1.56	99.37	0.49	15.46	90.83	1.56	3.45	0.06	0.06	20.2	8.47	0.62	0.21	0	0.17	0.3	5.49	2.9	0.17	0.18	21.6	1.66	0.03	12.86	0	0		-7.48	10.54	3	76.84	78.97	852.5	268.39	953.99	373.85	865.1	290.34	944.05	292.47
36.77	2	0.09	0.05	0.01	0.09	0.59	0.1	0.13	1.3	1.72	98.81	0.8	20.72	89.84	1.72	3.01	0.06	0.05	24.58	7.76	1.19	0.27	0	0.19	0.22	2.54	2.24	0.09	0.11	15.84	1.3	0.02	16.3	0	0		-9.19	11.1	1.47	76.97	77.53	850.69	270.26	949.88	373.64	861.91	291.69	939.43	292.78
36.803	2	0.09	0.05	0.01	0.08	0.76	0.1	0.11	0.98	1.29	98.48	0.96	22.71	89.07	2.07	2.4	0.06	0.03	26.47	7.62	1.38	0.39	0	0.19	0.16	1.29	1.27	0.08	0.08	12.97	0.98	0.01	17.55	0	0		-9.86	11.51	2.45	77.08	77.81	843.19	270.18	942.05	372.54	854.72	291.6	932.51	293.03
36.836	2	0.09	0.05	0.01	0.08	1.01	0.11	0.11	0.78	0.99	97.98	0.89	24.64	90.73	2.29	2.19	0.06	0.03	32.55	7.87	1.55	0.74	0	0.19	0.11	0.99	0.66	0.05	0.08	12.71	0.78	0.01	17.04	0	0		-8.38	10.6	2.02	77.56	76.67	836.98	271.14	934.85	373.07	848.3	292.24	924.95	293.82
36.87	2	0.09	0.05	0.02	0.08	1.48	0.11	0.1	0.5	0.41	97.04	1.14	27.49	89.97	2.6	2.02	0.07	0.03	37.03	8.28	2.2	1.33	0	0.15	0.1	0.41	0.36	0.03	0.07	9.84	0.5	0.03	18.24	0	0		-10.86	11.03	1.65	77.58	78.4	830.25	271.51	927.02	371.55	839.95	292.06	918.32	294.11
36.903	2	0.09	0.05	0.02	0.08	1.2	0.11	0.1	0.37	0.21	97.6	0.99	25.49	94.51	3.11	2.01	0.07	0.03	34.16	8.7	2.63	3.03	0	0.14	0.1	0.21	0.24	0.02	0.06	7.92	0.37	0.01	17.78	0	0		-8.08	7.77	3.79	78.02	75.96	817.85	272.61	914.27	372.59	829.82	292.74	905.69	296.22
36.936	2	0.1	0.05	0.02	0.08	1.17	0.11	0.1	0.3	0.16	97.66	0.95	24.83	92.59	3.76	2.17	0.07	0.03	34.29	10.92	3.27	4.36	0	0.14	0.1	0.16	0.17	0.02	0.06	7.17	0.3	0.02	17.48	0	0		-4.88	9.37	1.22	78.83	75.82	810.77	274.25	906.79	374.4	821.08	295.47	896.89	297.09
36.97	2	0.1	0.05	0.02	0.09	0.72	0.11	0.09	0.18	0.13	98.57	0.86	20.39	94.91	4.85	2.03	0.09	0.02	27	10.38	4.11	5.51	0	0.13	0.09	0.07	0.12	0.02	0.04	4.54	0.18	0.02	16.77	0	0		-4	7.37	1.85	79.08	74.8	798.56	276.68	893.43	375.69	809.17	297.2	883.92	299.98
37.003	2	0.09	0.06	0.02	0.1	0.29	0.11	0.09	0.17	0.12	99.42	0.67	12.94	95.36	6.06	2.23	0.1	0.02	14.35	8.82	4	4.65	0	0.12	0.07	0.06	0.09	0.02	0.05	4.1	0.17	0.03	14.99	0	0		-3.1	6.89	-0.73	79.58	77.17	788.08	279.65	882.46	377.21	795.69	302.15	872.87	301.86
37.036	2	0.09	0.07	0.02	0.1	0.17	0.11	0.09	0.12	0.11	99.65	0.52	8.36	97.33	6.8	1.67	0.11	0.02	8.88	7.43	4.45	4.9	0	0.1	0.06	0.03	0.07	0.02	0.04	3.62	0.12	0.07	13.18	0	0		-3.92	4.03	0.16	79.67	77.15	775.55	283.65	868.49	379.64	782.95	305.25	860.1	305.88
37.07	2	0.1	0.08	0.03	0.11	0.11	0.11	0.09	0.13	0.13	99.77	0.38	4.19	95.8	6.54	1.39	0.13	0.02	5.08	5.95	5.08	5.24	0	0.09	0.05	0.02	0.07	0.02	0.04	3.18	0.06	0.21	10.97	0	0		-5.14	6.36	3.73	79.24	76.53	760.19	285.21	853.23	381.49	770.15	305.03	846.59	308.77
37.103	2	0.1	0.08	0.03	0.1	0.12	0.11	0.09	0.14	0.14	99.77	0.38	4.17	95.03	6.74	1.01	0.14	0.02	5.92	5.37	6.03	7.92	0	0.08	0.05	0.02	0.07	0.02	0.04	2.98	0.05	1.49	11.03	0	0		-8.72	7.24	5.56	78.37	76.43	744.24	286.83	839.12	384.42	756.33	305.69	832.52	311.67
37.137	2	0.12	0.09	0.07	0.1	0.17	0.13	0.08	0.17	0.17	99.66	0.33	5.73	91.2	6.85	0.77	0.17	0.02	15.55	5.34	8.49	20.22	0	0.09	0.05	0.01	0.07	0.03	0.05	2.7	0.03	1.31	9.68	0	0		-9.25	10.31	3.96	78.26	79.96	734.93	286.5	831.11	385.64	745.07	305.87	824.86	311.1
37.17	2	0.13	0.09	0.06	0.11	0.19	0.13	0.08	0.2	0.2	99.62	0.33	7.56	93.32	6.06	0.68	0.2	0.01	17.74	6.82	6.09	19.7	0	0.08	0.05	0.01	0.05	0.05	0.04	2.81	0.02	0.69	9.43	0	0		-8.35	8.82	3.42	78.38	79.24	724.94	287.18	821.61	387.4	735.29	306.72	814.39	311.5
37.203	2	0.14	0.09	0.05	0.1	0.46	0.15	0.08	0.17	0.17	99.07	0.77	15.64	95.66	5.02	0.69	0.17	0.01	31.97	8.12	4.07	20.15	0	0.08	0.04	0.01	0.04	0.06	0.04	3.11	0.02	0.09	10.34	0	0		-5.02	6.54	5.78	78.54	76.83	712.09	283.76	811.79	387.13	726.5	304.31	803.14	309.62
37.237	2	0.13	0.09	0.03	0.1	0.48	0.15	0.08	0.19	0.19	99.04	0.86	16.79	89.4	3.75	0.75	0.19	0.01	33.46	8.48	2.41	12.11	0	0.08	0.05	0.01	0.05	0.09	0.04	3.05	0.02	0.03	9.92	0	0		-7.76	11.34	4.9	77.75	78.43	704.12	283.68	804.44	387.63	717.66	303.98	795.91	309.26
37.27	2	0.14	0.09	0.02	0.1	0.5	0.14	0.07	0.17	0.17	98.99	0.86	17.78	94.13	2.99	0.57	0.17	0.01	33.34	11.49	1.47	6.05	0	0.08	0.06	0.02	0.07	0.14	0.04	3.66	0.02	0.02	10.38	0	0		-6.35	8.12	3.05	78	77.38	699.58	282.61	800.37	388.15	712.62	303.59	789.92	306.98
37.303	2	0.15	0.09	0.02	0.1	0.5	0.14	0.07	0.24	0.19	99.01	0.89	17.83	91.53	2.53	0.59	0.19	0.02	33.81	14.27	1.05	3.53	0	0.08	0.11	0.02	0.11	0.24	0.05	4.04	0.02	0.02	10.02	0	0		-3.97	10.1	4.55	78.07	75.6	691.87	282.08	793.41	388.55	707.09	303.16	782.57	307.56
37.337	2	0.18	0.09	0.02	0.1	0.31	0.13	0.08	0.59	0.19	99.38	0.55	14.3	93.26	2.15	0.71	0.19	0.02	26.7	17.81	0.78	2.34	0	0.08	0.19	0.03	0.22	0.59	0.05	4.79	0.03	0.02	9.44	0	0		-7.1	8.86	3.48	77.58	77.42	688.7	282.23	791.51	389.66	703	303.76	780.35	306.88
37.37	2	0.16	0.1	0.02	0.1	0.23	0.13	0.08	1.24	0.17	99.54	0.43	11.96	92.15	1.8	1.17	0.17	0.04	22.59	15.28	0.54	1.39	0	0.09	0.38	0.03	0.4	1.24	0.05	6.15	0.03	0.02	8.87	0	0		-6.2	9.69	4.25	77.59	76.51	684.73	281.86	788.7	390.4	700.52	303.97	776.97	306.91
37.403	2	0.15	0.1	0.02	0.11	0.17	0.12	0.09	2.15	0.15	99.66	0.34	9.31	92.25	1.6	1.68	0.15	0.05	18.15	12.39	0.43	1.1	0	0.1	0.69	0.03	0.75	2.15	0.05	7.87	0.05	0.03	8.3	0	0		-3.99	9.62	3.88	77.8	77.05	682.51	280.9	787.55	390.91	698.34	303.84	775.35	306.12
37.437	2	0.14	0.1	0.02	0.11	0.15	0.12	0.1	2.88	0.13	99.7	0.33	8.05	89.77	1.62	2.3	0.13	0.05	16.8	9.24	0.4	0.86	0	0.12	1.21	0.05	1.56	2.88	0.05	11.18	0.06	0.03	7.88	0	0		-4.05	11.14	4.69	77.71	78.2	680.85	280.35	787.13	391.26	697.29	303.44	775.43	306.4
37.47	2	0.12	0.1	0.02	0.12	0.14	0.12	0.11	2.87	0.13	99.73	0.33	7.2	94.94	1.67	2.88	0.12	0.06	15.03	6.15	0.38	0.76	0	0.13	2.15	0.05	2.84	2.87	0.05	12.18	0.08	0.02	7.98	0	0		0.08	7.34	5.53	78.55	77.19	679.67	280.55	786.15	392.11	697.12	304.06	774.24	307.41
37.504	2	0.12	0.09	0.02	0.12	0.16	0.12	0.16	3.34	0.18	99.68	0.33	8.12	90.28	1.85	4.4	0.09	0.09	15.97	5.46	0.44	1.51	0	0.18	3.34	0.07	3.85	3.17	0.05	18.76	0.11	0.02	8.83	0	0		0.14	10.86	6.3	78.24	76.38	678.3	279.47	786.1	391.91	697.31	303.99	773.65	306.48
37.537	2	0.1	0.08	0.02	0.13	0.15	0.11	0.21	4.48	0.2	99.59	0.33	7.87	91.07	1.58	6.82	0.07	0.14	13.13	3.74	0.31	1.41	0	0.2	4.48	0.09	4.22	2.5	0.05	23.06	0.17	0.01	9.7	0	0		-0.86	10.39	8.19	77.9	78.87	678.48	277.81	788.9	392.7	698.93	301.06	777.54	307.41
37.57	2	0.09	0.07	0.02	0.13	0.19	0.11	0.23	4.87	0.24	99.55	0.36	10.15	94.05	1.43	8.88	0.07	0.19	15.81	3.49	0.27	1.74	0	0.24	4.87	0.09	4.25	1.56	0.06	23.44	0.2	0.02	10.64	0	0		-0.83	8.2	7.6	77.63	80.19	681.07	277.39	794.07	395.49	701.78	301.04	781.74	307.22
37.604	2	0.09	0.06	0.02	0.13	0.21	0.1	0.28	4.17	0.3	99.44	0.43	11.16	96.46	1.42	8.28	0.05	0.17	14.68	2.29	0.28	1.63	0	0.3	4.17	0.15	4.27	1.04	0.08	29.06	0.35	0.04	11.82	0	0	0	3.35	5.48	8.13	78.03	79.61	684.22	276.18	802.1	399.79	707.84	302.68	787.35	306.68
37.637	2	0.09	0.07	0.02	0.11	0.18	0.1	0.22	2.59	0.27	99.56	0.43	10.68	95.95	1.23	6.07	0.05	0.13	12.05	2.3	0.32	0.57	0	0.27	2.59	0.17	3.66	0.38	0.09	25.69	0.32	0.02	11.93	0	0	0	4.93	6.17	5.46	78.77	81.46	696.7	279.7	812.91	402.3	716.95	306.67	798.37	308.86
37.67	2	0.09	0.07	0.02	0.11	0.15	0.1	0.21	1.55	0.28	99.58	0.41	9.5	96.78	0.98	4.91	0.05	0.14	9.95	2.48	0.63	0.36	0	0.28	1.55	0.21	2.68	0.22	0.1	25.92	0.42	0.01	11.5	0	0	0	-0.81	4.98	4.23	77.53	81.77	706.89	281.48	821.95	402.86	725.62	306.66	807.34	309.44
37.704	2	0.09	0.07	0.02	0.1	0.12	0.09	0.19	1.09	0.4	99.62	0.41	7.49	95.05	0.84	3.69	0.04	0.12	5.33	2.51	0.95	0.18	0	0.4	1.09	0.24	2.14	0.16	0.13	24.74	0.62	0.01	11.48	0	0	0	-4.16	7.23	3	76.31	83.02	716.04	280.75	832.96	403.84	734.33	306.52	817.34	307.79
37.737	2	0.09	0.07	0.02	0.1	0.12	0.09	0.15	0.65	0.39	99.7	0.45	7.56	95.18	0.75	3.03	0.05	0.13	3.88	2.59	1.32	0.11	0	0.39	0.65	0.25	1.53	0.13	0.14	20.36	0.57	0.02	12.16	0	0	0	2.83	7.09	0.5	78.05	80.23	732.34	281.08	847.7	403.45	749.69	309.96	829.83	306.21
37.771	2	0.09	0.07	0.02	0.09	0.11	0.09	0.12	0.61	0.41	99.76	0.45	7.2	95.97	0.65	2.2	0.05	0.12	2.93	2.21	1.57	0.11	0	0.41	0.36	0.25	1	0.16	0.18	16.15	0.61	0.01	12.23	0	0	0	1.39	6.15	-0.04	77.77	81.62	746.93	280.72	861.39	401.84	762.77	309.38	844.3	305.33
37.804	2	0.09	0.07	0.02	0.09	0.11	0.09	0.1	0.63	0.41	99.77	0.47	7.37	94.25	0.72	1.69	0.05	0.11	2.52	2.07	1.62	0.13	0	0.41	0.27	0.26	0.7	0.16	0.19	10.87	0.63	0.02	12.57	0	0	0	-3.29	8.02	-0.58	76.6	80.66	759.92	279.3	873.19	398.58	775.36	307.17	855.89	302.66
37.837	2	0.08	0.07	0.02	0.09	0.11	0.09	0.09	0.58	0.38	99.77	0.48	7.37	94.4	0.87	1.33	0.06	0.09	2.27	1.6	1.67	0.12	0	0.38	0.18	0.27	0.5	0.16	0.18	8.44	0.58	0.02	12.7	0	0	0	-7.92	7.87	-1.86	75.8	81.05	774.84	277.94	887.74	395.92	789.16	306.26	869.93	299.5
37.871	2	0.08	0.06	0.02	0.09	0.13	0.08	0.07	0.48	0.31	99.73	0.61	9.13	91.36	1.07	1.69	0.06	0.11	2.13	1.73	1.35	0.1	0	0.31	0.16	0.31	0.32	0.15	0.19	4.17	0.48	0.03	14.31	0	0	0	-8.02	10.21	-3.46	75.65	80.79	788.94	275.6	902.29	393.64	802.82	305.67	882.99	295.68
37.904	2	0.08	0.06	0.02	0.09	0.15	0.08	0.07	0.41	0.36	99.7	0.67	10.31	88.31	1.42	2.33	0.06	0.14	2.69	1.52	0.86	0.07	0	0.26	0.17	0.36	0.29	0.14	0.2	2.73	0.41	0.02	15.06	0	0	0	-8.68	11.89	-2.22	74.57	81.79	796.31	272.07	910.96	391.23	811.03	301.82	892.34	292.99
37.937	2	0.07	0.06	0.01	0.09	0.16	0.08	0.08	0.39	0.43	99.68	0.68	10.84	86.03	1.93	3.13	0.06	0.15	3.78	1.19	0.51	0.05	0	0.25	0.2	0.43	0.35	0.14	0.17	2.63	0.39	0.03	15.08	0	0	0	-9.36	12.91	-2.75	73.9	80.31	805.59	268.71	921.22	389.5	821.21	297.79	901.12	289.78
37.971	2	0.07	0.05	0.01	0.09	0.19	0.08	0.08	0.35	0.72	99.63	0.76	12.12	83.66	2.39	4.04	0.07	0.2	4.82	1.09	0.31	0.04	0	0.21	0.21	0.72	0.35	0.14	0.18	1.79	0.35	0.03	15.87	0	0	0	-7.33	13.83	-1.6	73.98	80.45	813.96	264.12	929.94	385.36	830.38	293.33	910.5	286.09
38.004	2	0.07	0.05	0.01	0.1	0.2	0.08	0.08	0.37	0.81	99.61	0.76	12.51	82.91	2.81	4.48	0.07	0.21	5.88	1.1	0.2	0.05	0	0.21	0.27	0.81	0.41	0.14	0.18	1.84	0.37	0.03	15.88	0	0	0	-9.22	14.1	-3.14	73.61	79.78	822.41	260.57	937.74	380.66	838.02	290.52	917.21	280.89
38.037	2	0.07	0.05	0.01	0.1	0.24	0.09	0.08	0.37	1.08	99.52	0.83	14.09	61.76	3.17	4.13	0.07	0.24	8.18	1.24	0.22	0.08	0	0.18	0.37	1.08	0.59	0.22	0.17	1.54	0.33	0.01	16.56	0	0	0	-6.84	19.6	0.47	72.33	77.97	823.42	256.39	943.43	382.07	844.44	285.63	922.21	280.02
38.071	2	0.07	0.05	0.01	0.1	0.33	0.09	0.09	0.45	1.85	99.33	0.88	16.44	87.66	3.84	5.22	0.07	0.31	13.2	1.55	0.22	0.13	0	0.14	0.45	1.85	0.85	0.22	0.15	1.12	0.26	0.02	16.9	0	0	0	-6.78	12.2	-1.48	72.94	79.09	831.24	255.07	951.81	381.41	850.77	285.77	929.43	277.56
38.104	2	0.07	0.05	0.01	0.11	0.43	0.1	0.09	0.53	2.4	99.14	0.88	18.14	79.3	4.4	5.94	0.08	0.38	17.44	1.65	0.27	0.22	0	0.13	0.53	2.4	1.2	0.22	0.15	1.24	0.27	0.02	16.97	0	0	0	-8.97	15.29	-1.17	72.85	74.55	835.11	253.69	956	380.5	857.35	283.5	931.51	275.9
38.138	2	0.07	0.05	0.01	0.1	0.68	0.11	0.09	0.64	3.44	98.64	0.8	21.54	54.86	3.74	5.01	0.09	0.4	27.12	2.04	0.37	0.61	0	0.13	0.64	3.44	1.33	0.17	0.13	1.38	0.3	0	16.23	0	0	0	-6.02	21.02	2.25	72.71	72.76	839.13	254.59	955.55	377.04	861.98	281.79	934.68	278.79
38.171	2	0.07	0.05	0.01	0.1	0.73	0.11	0.09	0.85	3.55	98.53	0.87	22.2	80.73	3.55	4.75	0.09	0.46	27.18	2.93	0.47	0.83	0	0.15	0.85	5.39	1.45	0.17	0.14	1.62	0.38	0.03	16.88	0	0	0	-7.19	14.84	0.56	72.86	75.73	844.34	255.02	961.83	378.07	865.22	283.79	940.73	278.03
38.204	2	0.08	0.05	0.01	0.09	0.58	0.1	0.08	0.87	3.1	98.85	0.87	20.43	69.69	3.1	3.8	0.1	0.42	22.95	4.16	0.62	1.53	0	0.15	0.87	6.51	1.16	0.14	0.14	1.97	0.39	0.02	16.87	0	0	0	-5.51	17.84	2.26	72.8	76.22	847.59	255.63	964.74	378.72	869.06	283.03	945.24	280.44
38.238	2	0.09	0.05	0.02	0.1	0.61	0.1	0.08	0.94	3.14	98.78	0.81	20.64	94.96	3.14	3.74	0.11	0.39	25.04	6.58	0.8	2.21	0	0.14	0.94	12.15	1.24	0.19	0.13	2.24	0.45	1.22	16.34	0	0	0	-4.89	7.32	1.45	74.75	76.38	855.23	259.51	970.5	381.33	875	286.03	951.36	284.12
38.271	2	0.1	0.05	0.02	0.09	0.56	0.1	0.08	0.84	3.36	98.88	0.85	20	79	3.36	3.67	0.12	0.4	22.86	9.24	0.89	2.87	0	0.15	0.84	12.5	1.36	0.17	0.13	2.33	0.48	4.55	16.68	0	0	0	-4.95	15.38	1.41	74.57	75.91	858.77	261.18	972.09	380.81	877.9	287.14	953.79	285.53
38.304	2	0.1	0.05	0.02	0.1	0.45	0.1	0.09	0.66	3.88	99.11	0.83	18.18	92.07	3.88	4.15	0.12	0.36	19.03	12.04	0.87	2.16	0	0.18	0.66	14.07	1.31	0.2	0.13	2.53	0.53	8.66	16.55	0	0	0	-3.63	9.74	1.71	75.2	78.18	862.04	262.41	975.54	382.28	880.22	288.38	958.4	287.44
38.338	2	0.11	0.05	0.01	0.09	0.47	0.1	0.09	0.66	4.31	99.07	0.94	18.51	86.87	4.31	3.64	0.13	0.31	18.16	14.1	0.99	1.35	0	0.22	0.66	18.93	1.37	0.28	0.14	3.78	0.58	5.58	17.38	0	0	0	-3.49	12.55	2.53	74.85	79.59	863.53	262.41	977.89	383.27	882.01	287.68	961.59	288.64
38.371	2	0.11	0.05	0.01	0.09	0.39	0.09	0.09	0.69	4.01	99.22	1.01	17.39	93.82	4.01	3.21	0.13	0.29	14.02	15.86	0.89	0.94	0	0.26	0.69	17.57	1.39	0.22	0.14	3.44	0.61	4.62	17.89	0	0	0	-5.17	8.4	2.39	74.42	79.23	865.51	263.34	979.23	383.54	883.68	287.9	962.9	289.24
38.404	2	0.1	0.04	0.01	0.09	0.37	0.09	0.09	0.65	4.66	99.25	1.12	17.12	94.46	4.66	2.87	0.15	0.22	11.81	14.1	0.84	0.48	0	0.3	0.57	17.5	2.01	0.29	0.14	4.1	0.65	16.9	18.64	0	0	0	-7.15	7.81	1.77	73.86	78.04	868.19	264.59	980.82	383.73	886.02	288.43	964.05	289.73
38.438	2	0.09	0.04	0.01	0.09	0.41	0.09	0.09	0.77	4.53	99.17	1.28	18.11	95.86	4.53	2.14	0.2	0.17	11.71	11.25	0.83	0.42	0	0.38	0.4	19.72	2.7	0.3	0.18	4.32	0.77	21.58	19.6	0	0	0	-4.88	6.29	1.22	74.39	79.07	868.96	264.08	982.97	384.89	886.6	289.22	965.67	289.28
38.471	2	0.08	0.04	0.01	0.09	0.38	0.09	0.09	0.74	4.68	99.25	1.27	17.38	95.24	4.68	1.82	0.21	0.16	10.07	9.07	0.7	0.38	0	0.37	0.32	17.61	3.94	0.31	0.2	3.85	0.74	18.14	19.54	0	0	0	-4.15	7.02	-0.05	75	78.68	871.17	265.45	983.34	384.3	887.33	290.97	965.99	289.74
38.505	2	0.08	0.04	0.01	0.08	0.39	0.09	0.08	0.72	3.97	99.22	1.4	18.02	94.43	3.97	1.33	0.27	0.13	9.59	6.76	0.58	0.34	0	0.41	0.23	16.76	4.64	0.37	0.25	3.49	0.72	26.62	20.17	0	0	0	-3.56	7.84	0.37	75.21	79.22	871.91	265.76	983.16	383.45	887.6	290.82	966.82	290.57
38.538	2	0.07	0.04	0.01	0.08	0.47	0.08	0.07	0.69	3.01	99.06	1.73	19.82	95.15	3.01	0.99	0.31	0.08	10.06	5.17	0.59	0.33	0	0.45	0.19	13.63	5.55	0.33	0.29	3.22	0.69	25.72	21.52	0	0	0	-4.97	7.11	1.03	75.01	78.06	871.98	266.17	982.33	382.93	888.19	290.44	966.25	290.77
38.571	2	0.07	0.03	0.01	0.07	0.6	0.07	0.07	0.61	2.06	98.8	2.31	22.33	96.4	2.06	0.75	0.32	0.06	10.83	4.94	0.58	0.28	0	0.42	0.18	11.18	6.47	0.31	0.29	2.9	0.61	5.94	23.38	0	0	0	-4.9	5.57	0.45	74.81	78.84	871.55	265.94	983.27	384.03	887.67	290.83	966.52	290.64
38.605	2	0.06	0.03	0.01	0.06	0.81	0.07	0.07	0.52	1.2	98.38	2.99	25.04	97.37	1.2	0.62	0.37	0.04	12.89	4.32	0.62	0.15	0	0.51	0.15	6.59	7.04	0.33	0.3	2.2	0.52	1.32	25.01	0	0	0	-3.17	3.94	1.1	75.39	79.62	871.29	265.37	982.46	382.77	887.14	290.92	966.75	289.96
38.638	2	0.06	0.02	0.01	0.06	1.18	0.06	0.06	0.46	0.69	97.65	4.34	28.58	97.39	0.69	0.6	0.36	0.03	14.83	4.33	0.59	0.07	0	0.45	0.12	4.99	7.09	0.26	0.31	1.91	0.46	0.8	27.42	0	0	0	-5.78	3.91	0.84	74.75	79.79	871.45	265.45	982.79	382.94	887.14	290.37	966.92	289.79
38.671	2	0.05	0.02	0.01	0.05	1.84	0.05	0.06	0.39	0.4	96.31	7.58	32.92	97.39	0.4	0.62	0.37	0.03	15.62	4.39	0.51	0.03	0	0.39	0.11	3.5	6.88	0.3	0.32	1.41	0.39	0.21	31.11	0	0	0	-3.68	3.91	1.32	75.24	79.5	870.4	265.11	982.02	382.96	886.66	290.55	966.16	289.86
38.705	2	0.04	0.01	0.01	0.04	3.01	0.05	0.06	0.37	0.37	93.98	15.62	37.91	98.26	0.26	0.68	0.37	0.03	14.51	4.35	0.43	0.02	0	0.34	0.1	1.6	6.16	0.31	0.35	0.8	0.3	0.17	36.17	0	0	0	-4.77	1.83	0.89	74.98	79.53	869.38	264.76	981.58	383.3	885.63	290.14	965.15	289.27
38.738	2	0.04	0.01	0.01	0.04	4.51	0.04	0.06	0.35	0.35	90.98	23.64	41.88	97.69	0.17	0.65	0.35	0.03	15.6	4.84	0.3	0.01	0	0.28	0.09	1.29	5.16	0.24	0.34	0.71	0.24	0.11	39.37	0	0	0	-3.38	-3.28	0.72	75.12	78.29	868.47	263.71	981.6	383.82	885.64	289.32	963.93	288.4
38.772	2	0.03	0.01	0.01	0.03	9.26	0.04	0.06	0.31	0.31	81.48	42.36	48.94	98.52	0.14	0.69	0.31	0.03	18.6	4.94	0.21	0.01	0	0.22	0.09	0.61	4.43	0.22	0.38	0.53	0.19	0.05	44.75	0	0	0	-0.81	1	0.64	75.82	80.09	867.66	263.04	981.31	383.7	884.2	289.6	964.27	288.14
38.805	2	0.03	0	0	0.03	16.29	0.03	0.06	0.26	0.26	67.41	63.86	55.07	98.63	0.1	0.78	0.26	0.03	19.24	4.27	0.17	0.01	0	0.15	0.08	0.44	3.59	0.18	0.35	0.44	0.14	0.02	50.21	0	0	0	0.59	-0.61	-0.15	76.05	78.76	866.87	263.17	981.17	385.16	883.9	289.95	962.64	288.32
38.838	2	0.03	0	0	0.02	20.26	0.03	0.06	0.22	0.22	59.48	69.38	57.47	98.53	0.08	0.76	0.22	0.05	20.89	3.31	0.13	0	0	0.13	0.07	0.39	2.51	0.15	0.3	0.43	0.11	0.05	51.76	0	0	0	2.43	-0.97	-0.06	76.64	79.67	866.37	263.71	981.39	386.3	883.34	290.53	963	290.07
38.872	2	0.02	0	0	0.02	31.21	0.02	0.06	0.25	0.18	43.79	84.41	63.04	98.71	0.06	0.74	0.18	0.06	20.44	2.88	0.12	0.01	0	0.08	0.07	0.26	2.06	0.25	0.35	0.38	0.08	0.02	57.18	0	0	0	-1.29	0.32	-1.05	76.11	78.34	866.44	263.7	981.66	385.93	883.6	290.43	961.93	289.2
38.905	2	0.02	0	0	0.02	43.57	0.02	0.06	0.44	0.15	31.43	92.04	68.07	98.77	0.06	0.74	0.15	0.06	20.52	2.22	0.09	0.01	0	0.08	0.08	0.24	1.94	0.44	0.35	0.37	0.08	0.01	61.9	0	0	0	4.93	0.06	-0.1	77.81	78.38	866.31	264.84	980.16	386.64	883.33	291.74	961.71	291.21
38.938	2	0.02	0	0	0.02	43.14	0.02	0.06	0.78	0.14	31.86	92.01	67.87	98.74	0.07	0.68	0.14	0.06	20.26	1.56	0.09	0.01	0	0.08	0.07	0.22	1.65	0.78	0.34	0.4	0.08	0.02	61.87	0	0	0	3.4	-0.17	-0.62	77.94	82.27	869.58	267.71	981.27	386.12	883.22	294.8	965.48	293.27
38.972	2	0.01	0	0	0.01	60.46	0.02	0.06	0.98	0.12	14.54	96.77	74.43	98.27	0.08	0.58	0.12	0.06	20.9	1.21	0.06	0.01	0	0.05	0.06	0.14	1.53	0.98	0.29	0.39	0.06	0.02	67.82	0	0	0	2.45	-1.79	0.72	77.63	82	871.32	269.86	982.52	388	885.67	296.26	967.67	295.26
39.005	2	0.01	0	0	0.01	58.8	0.02	0.06	1.3	0.11	16.2	96.84	73.89	98.35	0.07	0.47	0.11	0.06	19.4	0.8	0.04	0.01	0	0.05	0.06	0.12	1.83	1.3	0.24	0.36	0.06	0.02	67.97	0	0	0	-0.14	-1.57	0.79	76.81	83.74	872.93	271.07	986.11	390.62	887.45	298.07	971.18	296.37
39.038	2	0.01	0	0	0.01	66.98	0.01	0.06	0.95	0.09	8.02	98.25	77.45	96.86	0.05	0.33	0.09	0.05	18.21	0.52	0.05	0	0	0.04	0.05	0.1	1.97	0.95	0.22	0.37	0.05	0.06	71.72	0	0	0	-6.01	-4.85	1.13	75.51	80.45	875.05	271.47	991.04	393.75	892.8	298	973.23	296.24
39.072	2	0.01	0	0	0.01	71.43	0.01	0.06	1	0.07	3.57	98.96	79.75	96.07	0.04	0.22	0.07	0.04	15.45	0.36	0.05	0	0	0.03	0.06	0.08	2.51	1	0.19	0.32	0.05	0.02	74.99	0	0	0	-6	-6.02	1.27	75.53	79.21	879.48	272.47	996.72	396.09	898.57	299.6	977.74	297.19
39.105	2	0.01	0	0	0.01	66.24	0.01	0.06	1.42	0.07	8.76	98.77	77.6	96.7	0.03	0.16	0.07	0.03	13.26	0.24	0.09	0.01	0	0.03	0.06	0.08	3.58	1.42	0.17	0.3	0.05	0.02	73.93	0	0	0	-7.07	-5.11	-0.69	75.73	78.59	887.07	272.75	1006.08	398.38	906.23	301.29	984.66	296.3
39.139	2	0.01	0	0	0.01	68.76	0.01	0.06	0.79	0.06	6.24	99.07	78.93	93.24	0.04	0.11	0.06	0.03	11.73	0.2	0.26	0.01	0	0.02	0.05	0.08	4.38	0.79	0.16	0.28	0.05	0.08	75.74	0	0	0	-0.94	-8.88	1.15	76.19	78.29	890.53	272.26	1010.84	400.97	911.48	299.36	989.77	298.78
39.172	2	0.01	0	0	0.01	71.35	0.01	0.06	0.61	0.05	3.65	99.2	80.11	95.18	0.04	0.07	0.05	0.03	12.02	0.15	0.29	0.01	0	0.01	0.04	0.08	4.71	0.61	0.14	0.25	0.06	0.02	76.7	0	0	0	-0.83	-7.09	-1.46	76.74	78.9	900.12	272.07	1019.91	400.23	918.98	300.74	997.79	296.99
39.205	2	0.01	0	0	0.01	71.23	0.01	0.06	0.33	0.06	3.77	99.23	80.15	93.42	0.04	0.05	0.06	0.03	11.49	0.16	0.33	0.01	0	0.01	0.03	0.07	4.57	0.33	0.13	0.23	0.05	0.04	76.91	0	0	0	0.35	-8.74	-1.08	77.02	78.8	907.81	271.91	1027.67	400.23	926.94	300.39	1005.69	297.46
39.239	2	0.01	0	0	0.01	61.89	0.01	0.06	0.19	0.05	13.11	98.94	76.53	96.64	0.04	0.04	0.05	0.02	8.08	0.13	0.45	0.01	0	0.01	0.03	0.08	4.61	0.19	0.09	0.21	0.06	0.05	74.87	0	0	0	-2.89	-5.2	-2.5	77.27	78.56	919.98	272.42	1037.97	397.9	937.59	301.81	1015.91	295.68
39.272	2	0.01	0	0	0.01	52.62	0.01	0.06	0.15	0.05	22.38	98.56	73.21	96.09	0.04	0.04	0.05	0.03	5.11	0.11	0.59	0.01	0	0.01	0.02	0.07	3.89	0.15	0.08	0.19	0.05	0.04	72.98	0	0	0	-4.09	-5.99	-3.14	77.32	78.35	930.85	274	1047	397.14	947.29	303.49	1025.31	296.26
39.305	2	0.01	0	0	0.01	42.92	0.01	0.06	0.13	0.06	32.08	97.89	69.73	97.64	0.06	0.06	0.05	0.03	3.01	0.1	0.63	0.01	0	0.01	0.02	0.06	3.6	0.13	0.06	0.17	0.04	0.04	70.54	0	0	0	-3.76	-3.38	-3.85	77.63	77.85	942.83	275.84	1057.62	397.48	958.52	305.51	1035.95	297.45
39.339	2	0.01	0	0	0.01	36.25	0.01	0.06	0.27	0.07	38.75	97.04	67.03	97.96	0.09	0.09	0.07	0.04	2.36	0.12	0.82	0.01	0	0.01	0.03	0.05	3.19	0.27	0.06	0.17	0.05	0.02	68.38	0	0	0	-4.02	-2.65	-4.99	78.04	76.72	956.87	276.7	1068.68	394.62	971.18	307.14	1047.18	296.69
39.372	2	0.01	0	0	0.01	32.02	0.01	0.06	0.34	0.06	42.98	96.08	65.25	98.29	0.09	0.16	0.06	0.06	2.59	0.15	0.73	0.01	0	0.01	0.03	0.04	2	0.34	0.06	0.19	0.05	0.01	66.57	0	0	0	2.18	1.73	-4.39	79.53	80.96	971.3	277.05	1083.51	395.32	983.97	309.34	1064.11	297.8
39.405	2	0.02	0	0	0.02	26.34	0.02	0.06	0.54	0.06	48.66	93.99	62.54	98.48	0.1	0.3	0.06	0.07	3.24	0.13	0.67	0.01	0	0.01	0.03	0.03	1.32	0.54	0.05	0.17	0.05	0.02	63.78	0	0	0	-3.1	-1.14	-4.8	78.21	80.2	980.45	277.91	1094.29	397.75	994.02	309.32	1073.47	298.37
39.439	2	0.02	0	0	0.02	16.27	0.02	0.06	1.17	0.07	67.46	86.45	56.48	98.27	0.11	0.53	0.07	0.08	3.47	0.12	0.9	0.01	0	0	0.05	0.02	1.06	1.17	0.03	0.13	0.03	0.03	58.2	0	0	0	-2.81	-1.79	-2.34	78.27	77.49	989.8	279.59	1104.19	400.27	1006.42	309.73	1083.46	301.44
39.472	2	0.02	0	0	0.02	13.38	0.02	0.06	0.82	0.07	73.23	82.12	54.41	98.01	0.12	0.7	0.07	0.09	3.45	0.12	0.83	0.01	0	0	0.07	0.02	0.77	0.82	0.03	0.12	0.03	0.04	56.15	0	0	0	-0.67	-2.51	-3.56	79.15	77.91	1003.79	282.07	1117.08	401.96	1018.95	312.69	1096.32	303.52
39.506	2	0.02	0	0	0.02	8.14	0.02	0.06	1.46	0.07	83.72	68.85	49.12	97.41	0.14	0.96	0.07	0.1	2.61	0.12	0.75	0	0	0	0.09	0.02	0.65	1.46	0.03	0.13	0.02	0.03	51.6	0	0	0	-2.28	-3.87	-4.03	78.29	78.34	1009.62	282.44	1125	404.49	1025.32	313.49	1103.06	303.84
39.539	2	0.02	0	0	0.03	6.29	0.03	0.06	1.49	0.07	87.42	59.35	46.48	98.22	0.13	1.15	0.07	0.1	2.79	0.12	0.68	0	0	0	0.13	0.02	0.54	1.49	0.02	0.12	0.02	0.04	49.02	0	0	0	1.6	-1.95	-4.62	79.05	78.63	1019.42	282.89	1135.21	405.82	1034.9	315.08	1112.82	304.51
39.572	2	0.03	0.01	0.01	0.03	5.63	0.03	0.06	1.67	0.07	88.74	54.38	45.37	97.49	0.1	1.18	0.07	0.1	3.2	0.13	0.48	0	0	0	0.16	0.02	0.49	1.67	0.02	0.14	0.02	0.04	47.76	0	0	0	-2.42	-3.7	-2.7	78.08	78.52	1024.51	283.16	1140.71	406.04	1041.25	313.71	1119.33	305.39
39.606	2	0.03	0.01	0.01	0.03	4.06	0.03	0.06	2.45	0.07	91.88	40.94	41.91	95.6	0.07	0.89	0.07	0.08	3.78	0.13	0.4	0	0	0	0.15	0.02	0.38	2.45	0.02	0.15	0.01	0.03	44.39	0	0	0	-1.55	-6.6	-6.57	78.22	80.01	1034.23	281.88	1151.72	406.55	1048.58	314.39	1127.76	302.95
39.639	2	0.03	0.01	0.01	0.03	4.22	0.03	0.06	4.35	0.07	91.57	39.18	41.72	93.08	0.09	0.59	0.07	0.06	5.37	0.11	0.34	0	0	0	0.22	0.02	0.48	4.35	0.02	0.16	0.01	0.01	43.93	0	0	0	2.17	-9.01	-4.93	78.31	81.5	1036.73	281.32	1155.83	408.23	1051.85	313.4	1132.88	304.69
39.672	2	0.04	0.01	0.01	0.03	3.54	0.03	0.06	6.96	0.06	92.92	29.01	39.21	90.23	0.08	0.41	0.06	0.04	7.75	0.11	0.26	0	0	0	0.23	0.02	0.72	6.96	0.01	0.18	0.01	0.02	41.1	0	0	0	-0.55	-10.89	-3.88	77.75	81.95	1040.82	281.63	1161.47	410.1	1057.1	313.47	1138.59	304.85
39.706	2	0.04	0.01	0.01	0.04	2.15	0.04	0.06	6.45	0.06	95.71	13.07	34.09	89.97	0.06	0.27	0.06	0.03	10.92	0.14	0.23	0	0	0	0.2	0.03	0.8	6.45	0.01	0.24	0.02	0.01	34.88	0	0	0	-0.49	-11.03	-2.91	77.44	81.8	1041.92	280.73	1163.89	410.99	1059.46	311.6	1140.99	305.05
39.739	2	0.04	0.01	0.01	0.04	2.26	0.05	0.06	5.88	0.05	95.48	12.38	34.52	91.47	0.05	0.25	0.05	0.03	12.62	0.13	0.24	0.01	0	0	0.22	0.03	1.07	5.88	0.02	0.26	0.02	0.02	34.49	0	0	0	0.53	-10.14	-2.02	77.61	81.79	1043.66	280.46	1166.05	411.43	1061.95	310.76	1143.57	305.66
39.773	2	0.04	0.02	0.01	0.04	2.13	0.05	0.06	1.83	0.05	95.74	10.95	34.76	95.74	0.04	0.22	0.05	0.02	13.25	0.17	0.2	0.02	0	0.01	0.19	0.03	1.09	1.83	0.02	0.37	0.02	0.03	33.63	0	0	0	-0.83	-6.43	-3.42	77.49	82.39	1045.13	280.5	1168.31	411.41	1062.67	311.19	1144.88	305.83
39.806	2	0.04	0.01	0.01	0.04	2.44	0.05	0.06	1.74	0.04	95.11	12.43	36.06	95.65	0.03	0.2	0.04	0.02	13.98	0.22	0.17	0.02	0	0.01	0.15	0.04	1.38	1.74	0.03	0.46	0.03	0.02	34.52	0	0	0	-3.59	-6.55	-4.21	77.22	82.42	1046.36	280.47	1169.46	410.49	1063.35	311.13	1145.56	305.3
39.839	2	0.04	0.01	0.01	0.04	3.08	0.04	0.06	1.36	0.04	93.84	15.3	38.26	95.5	0.03	0.18	0.04	0.02	15.21	0.28	0.16	0.02	0	0.01	0.12	0.05	1.49	1.36	0.03	0.48	0.03	0.02	36.02	0	0	0	-2.73	-6.73	-5.3	77.3	81.72	1046.8	280.14	1170.35	410.33	1063.7	311.37	1145.19	305.33
39.873	2	0.04	0.01	0.01	0.04	3.29	0.05	0.06	1.41	0.03	93.42	14.82	38.72	96.23	0.02	0.18	0.03	0.02	16.88	0.34	0.15	0.03	0	0.01	0.11	0.07	1.8	1.41	0.04	0.5	0.03	0.02	35.79	0	0	0	-1.98	-5.8	-5.33	77.17	79.95	1044.85	279.95	1168.09	410.16	1062.56	310.92	1142.3	305.21
39.906	2	0.04	0.01	0.01	0.04	5.04	0.04	0.06	1.88	0.03	89.92	20.79	42.53	96	0.02	0.18	0.03	0.02	19.69	0.37	0.15	0.02	0	0.01	0.07	0.1	2.23	1.88	0.04	0.53	0.03	0.01	38.34	0	0	0	-0.53	-6.11	-7.07	77.38	80.37	1043.37	279.04	1168.12	410.46	1060.56	311.57	1140.62	304.55
39.939	2	0.03	0.01	0.01	0.03	6.25	0.04	0.06	2.44	0.03	87.5	26.35	44.56	98.33	0.02	0.19	0.03	0.02	19.91	0.37	0.13	0.02	0	0.01	0.05	0.09	2.27	2.44	0.04	0.55	0.04	0.02	40.27	0	0	0	0.1	-1.63	-7.08	77.57	81.31	1040.42	278.84	1166.55	411.56	1057.81	311.48	1138.87	305.17
39.973	2	0.03	0.01	0.01	0.03	9.8	0.03	0.06	2.86	0.02	80.39	47.19	49.42	98.45	0.02	0.2	0.02	0.02	17.31	0.31	0.09	0.01	0	0.01	0.05	0.13	2.47	2.86	0.05	0.7	0.06	0.04	45.97	0	0	0	-1.62	1.25	-5.13	77.31	78.77	1035.51	279.55	1161.66	413.58	1055.53	310.65	1134.12	305.29
40.006	2	0.03	0.01	0.01	0.03	8.96	0.03	0.06	3.23	0.02	82.07	49.97	48.77	98.64	0.02	0.22	0.02	0.03	14.21	0.22	0.06	0.01	0	0.01	0.06	0.13	2.58	3.23	0.06	0.67	0.06	0.04	46.66	0	0	0	0.54	0.59	-3.09	77.52	81.5	1027.96	279.32	1154.01	413.57	1047.66	309.77	1129.09	306.39
40.039	2	0.03	0	0	0.03	9.04	0.03	0.06	2.97	0.02	81.92	59.09	49.41	98.67	0.02	0.26	0.02	0.04	9.85	0.16	0.05	0.01	0	0.01	0.06	0.16	2.89	2.97	0.08	0.63	0.07	0.07	48.95	0	0	0	1.85	-0.45	-4.31	77.83	82.76	1022.23	278.46	1148.32	411.85	1040.48	309.54	1123.18	306.4
40.073	2	0.02	0	0	0.02	10.28	0.02	0.06	2.01	0.04	79.43	69.57	51.33	98.01	0.04	0.3	0.02	0.04	6.73	0.11	0.04	0.01	0	0.01	0.05	0.22	2.69	2.01	0.12	0.55	0.09	0.31	51.81	0	0	0	1.59	2.52	-1.9	77.76	80.39	1013.74	279.2	1138.88	412.91	1034.31	308.7	1114.68	306.87
40.106	2	0.02	0	0	0.02	8.35	0.02	0.06	1.33	0.08	83.31	65.89	49.51	97.87	0.08	0.35	0.02	0.05	4.74	0.08	0.04	0.01	0	0.02	0.05	0.24	2.85	1.33	0.11	0.51	0.08	0.69	50.76	0	0	0	3.45	-2.86	-2	78.26	83.37	1004.45	276.29	1127.65	407.74	1022.37	306.41	1105.7	303.51
40.14	2	0.02	0	0	0.02	7.83	0.02	0.06	0.69	0.17	84.33	67.09	49.17	95.97	0.17	0.48	0.02	0.06	2.86	0.06	0.08	0	0	0.02	0.05	0.3	2.96	0.69	0.19	0.48	0.08	0.82	51.1	0	0	0	4.02	-6.15	-2.04	78.5	79.49	995.21	273.51	1117.35	404.39	1014.57	303.19	1094.01	300.46
40.173	2	0.02	0	0	0.03	6.42	0.03	0.06	0.39	0.31	87.17	59.65	47.13	94.21	0.31	0.71	0.02	0.08	3.01	0.05	0.13	0	0	0.01	0.04	0.36	2.58	0.39	0.27	0.47	0.07	0.6	49.1	0	0	0	4.42	-8.05	-0.19	78.58	79.98	983.63	269.07	1105.44	399.67	1003.67	297.46	1083.64	297.16
40.206	2	0.03	0.01	0.01	0.03	4.87	0.03	0.06	0.25	0.43	90.26	50.17	44.34	95.95	0.5	0.95	0.03	0.11	2.56	0.05	0.26	0.01	0	0.01	0.03	0.43	2.08	0.25	0.32	0.41	0.05	0.84	46.71	0	0	0	6.47	-6.17	1.13	79.29	79.23	972.27	265.21	1092.09	393.98	992.54	292.55	1071.76	294.02
40.24	2	0.03	0.01	0.01	0.03	4.89	0.03	0.06	0.17	0.45	90.23	51.58	44.39	97.72	0.83	1.41	0.03	0.16	1.93	0.04	0.27	0.01	0	0.01	0.03	0.45	1.78	0.17	0.38	0.31	0.04	0.77	47.06	0	0	0	8.78	-3.22	2.62	80.07	80.68	960.13	261.31	1079.31	389.46	980.35	287.82	1060.94	291.58
40.273	2	0.03	0.01	0.01	0.03	3.72	0.03	0.06	0.08	0.45	92.55	42.17	41.66	98.48	1.37	1.76	0.03	0.19	1.57	0.06	0.22	0.01	0	0.02	0.02	0.45	1.43	0.08	0.4	0.29	0.03	1.74	44.7	0	0	0	4.59	1.13	2.68	79.19	79.45	949.75	260.21	1068.1	386.5	970.28	285.35	1049.56	290.63
40.306	2	0.03	0.01	0.01	0.04	3.12	0.03	0.07	0.06	0.48	93.76	36.67	39.78	98.08	2.48	1.9	0.03	0.22	1.17	0.08	0.15	0.01	0	0.01	0.01	0.48	1.11	0.06	0.41	0.25	0.02	1.04	43.27	0	0	0	1.16	2.33	4.17	78.35	77.61	937.56	259.32	1054.93	384.55	959.44	283.1	1036.81	289.22
40.34	2	0.03	0.01	0.01	0.04	2.16	0.04	0.07	0.03	0.44	95.69	25.29	36.02	98.15	3.41	2.21	0.03	0.27	1.07	0.1	0.09	0	0	0.01	0.01	0.44	1.01	0.03	0.43	0.2	0.01	0.64	39.93	0	0	0	2.44	2.15	5.21	78.39	79.23	924.22	260.4	1040.62	384.66	945.5	283.75	1024.42	290.77
40.373	2	0.03	0.01	0.01	0.04	2.31	0.04	0.07	0.03	0.36	95.38	26.81	36.57	97.49	3.85	2.44	0.03	0.32	1.31	0.11	0.06	0	0	0.01	0.01	0.36	0.9	0.02	0.41	0.19	0.01	0.39	40.42	0	0	0	1.2	3.7	3.07	78.13	80.73	913.5	261.5	1029.38	384.76	932.44	285.91	1013.03	290.49
40.406	2	0.03	0.01	0.01	0.04	2.15	0.04	0.07	0.03	0.28	95.71	24.41	35.86	97.7	3.78	2.25	0.03	0.37	1.55	0.12	0.05	0	0	0.01	0.01	0.28	0.7	0.01	0.39	0.17	0.01	0.14	39.63	0	0	0	-0.6	3.25	3.37	77.52	80.39	902.47	261.6	1018.4	384.53	921.79	285.37	1002	290.83
40.44	2	0.04	0.01	0.01	0.05	1.5	0.04	0.07	0.03	0.26	97	15.35	32.37	97.55	3.56	1.84	0.03	0.45	2.17	0.14	0.05	0	0	0.01	0.01	0.26	0.53	0.02	0.45	0.13	0	0.06	36.04	0	0	0	0.67	3.58	3.66	77.77	80.67	893.01	260.28	1009.25	383.71	912.56	284.09	993.01	290.04
40.473	2	0.04	0.01	0.01	0.05	1.45	0.04	0.07	0.03	0.22	97.1	14.26	32.14	98.27	2.91	1.58	0.03	0.43	2.67	0.15	0.05	0	0	0.01	0.01	0.22	0.38	0.03	0.4	0.13	0	0.05	35.5	0	0	0	0.24	1.8	3.38	77.41	81.86	883.36	258.44	1001.12	383.44	902.88	282.76	984.56	288.16
40.507	2	0.04	0.02	0.01	0.05	1.17	0.05	0.06	0.08	0.18	97.66	9.39	29.99	98	2.05	1.12	0.03	0.38	4.57	0.19	0.09	0	0	0.01	0.01	0.18	0.3	0.08	0.33	0.11	0	0.03	32.56	0	0	0	-0.41	2.54	2.29	76.99	81.61	875.79	257.02	994.53	383.03	895.2	282.13	976.71	286.14
40.54	2	0.04	0.02	0.01	0.05	1.13	0.05	0.06	0.09	0.17	97.75	8.66	29.68	97.32	1.56	0.99	0.03	0.35	5	0.19	0.09	0	0	0.01	0.01	0.17	0.3	0.09	0.29	0.1	0	0.06	32.01	0	0	0	0.64	4.04	1.2	77	82.08	868.43	255.51	988.51	383.01	887.59	281.68	969.62	284.64
40.573	2	0.04	0.02	0.01	0.05	1.35	0.05	0.06	0.14	0.16	97.3	10.03	31.37	97.18	1.15	0.87	0.03	0.29	6.29	0.2	0.09	0	0	0.01	0.01	0.16	0.31	0.14	0.27	0.11	0	0.06	33.02	0	0	0	0.37	4.3	0.26	76.67	81.92	862.87	254.42	984.35	383.45	882.19	281.45	964.1	283.14
40.607	2	0.04	0.02	0.01	0.05	1.43	0.05	0.06	0.15	0.14	97.13	9.2	31.76	96.87	0.81	0.81	0.03	0.23	8.52	0.21	0.1	0	0	0.01	0.01	0.14	0.25	0.15	0.3	0.12	0	0.03	32.42	0	0	0	2.21	4.83	-0.12	76.76	82.82	856.58	253.82	978.66	383.65	875.52	281.55	958.33	282.8
40.64	2	0.04	0.02	0.01	0.04	1.66	0.05	0.06	0.22	0.15	96.69	10.95	33.16	96.02	0.53	0.85	0.03	0.22	8.71	0.18	0.09	0	0	0.01	0.01	0.15	0.22	0.22	0.26	0.11	0	0.02	33.63	0	0	0	-1.43	6.09	-0.61	75.9	83.07	852.75	254.09	974.59	383.47	871.14	282.04	954.2	281.24
40.673	2	0.04	0.01	0.01	0.04	1.94	0.04	0.06	0.37	0.16	96.12	12.17	34.53	97.12	0.32	0.75	0.03	0.18	10.09	0.21	0.12	0	0	0.01	0.02	0.16	0.23	0.37	0.21	0.1	0	0.02	34.37	0	0	0	1.04	4.41	-1.4	76.57	83.23	851.89	256.13	971.87	383.81	868.76	285	951.94	282.31
40.707	2	0.04	0.01	0.01	0.04	2.82	0.04	0.06	0.35	0.11	94.35	20.49	38.29	97.14	0.23	0.78	0.03	0.17	9.28	0.22	0.14	0	0	0.01	0.02	0.11	0.29	0.35	0.13	0.1	0	0.02	38.23	0	0	0	4.1	4.38	-1.82	77.4	79.94	851.34	258.46	968.7	383.84	868.34	287.17	948.23	284.46
40.74	2	0.03	0.01	0.01	0.04	3.14	0.04	0.06	0.47	0.13	93.73	23.39	39.31	97.32	0.16	0.78	0.03	0.16	9.11	0.29	0.17	0	0	0.01	0.02	0.13	0.39	0.47	0.13	0.11	0	0.02	39.28	0	0	0	0.48	4.04	-3.01	76.47	80.2	851.56	259.7	968.11	383.75	867.35	289	947.36	283.55
40.774	2	0.03	0.01	0.01	0.03	6.1	0.03	0.06	0.44	0.11	87.8	40.22	45.64	98.22	0.13	0.9	0.03	0.15	11.71	0.4	0.16	0.01	0	0.01	0.03	0.11	0.56	0.44	0.1	0.12	0	0.02	44.2	0	0	0	0.58	1.94	-2.91	76.45	80.37	850.96	260.33	966.04	382.6	866.03	290.2	946.1	283.23
40.807	2	0.03	0.01	0	0.03	11.65	0.03	0.06	0.56	0.1	76.69	56.94	51.87	98.04	0.1	0.75	0.03	0.11	15.93	0.54	0.13	0.01	0	0.01	0.05	0.1	0.83	0.56	0.09	0.14	0	0.01	48.4	0	0	0	-2.66	2.43	-2.58	75.65	78.99	849.41	260.93	963.62	381.77	864.98	290.07	943.68	283.26
40.84	2	0.03	0	0	0.03	16.53	0.03	0.06	0.75	0.07	66.93	61.18	55.11	97.96	0.07	0.7	0.03	0.1	20.95	0.76	0.14	0.01	0	0.02	0.06	0.1	1.15	0.75	0.09	0.14	0.01	0.02	49.5	0	0	0	-0.2	2.65	-2.47	76.26	81.43	851.28	261.86	965.99	383.18	865.9	291.94	946.99	284.58
40.874	2	0.02	0	0	0.02	33.96	0.03	0.06	1	0.05	41.04	77.12	63.26	97.94	0.05	0.61	0.03	0.07	28.46	0.95	0.12	0.01	0	0.03	0.08	0.11	2.03	1	0.08	0.15	0.01	0.01	54.23	0	0	0	-1	2.69	-1.82	75.86	78.79	850.66	261.62	964.1	381.99	866.36	290.07	944.96	284.67
40.907	2	0.02	0	0	0.02	45.9	0.03	0.06	0.97	0.05	29.1	83.72	67.6	97.83	0.05	0.48	0.03	0.06	32.12	1.43	0.12	0.01	0	0.03	0.08	0.12	2.69	0.97	0.08	0.17	0.01	0.01	56.86	0	0	0	-1.49	2.95	-1.21	75.62	79.15	851.23	261.64	965.81	382.83	867.7	290.6	946.64	284.87
40.94	2	0.02	0	0	0.02	45.86	0.03	0.06	0.68	0.05	29.14	85.4	67.82	97.29	0.05	0.49	0.03	0.05	30.51	1.83	0.14	0.01	0	0.03	0.07	0.11	3.1	0.68	0.09	0.18	0.02	0.01	57.66	0	0	0	-3.61	4.1	-0.43	75.05	79.8	851.24	261.72	966.24	383.23	868.02	289.47	947.72	285.54
40.974	2	0.02	0	0	0.02	60.99	0.02	0.06	0.56	0.05	14.01	91.91	73.36	97.63	0.05	0.49	0.03	0.04	33.18	1.82	0.13	0.01	0	0.03	0.07	0.12	3.31	0.56	0.1	0.2	0.02	0	61.79	0	0	0	-1.06	3.41	-2	75.34	80.01	851.39	261.19	965.48	382.44	866.64	289.25	946.52	284.71
41.007	2	0.02	0	0	0.02	59.07	0.02	0.06	0.3	0.05	15.93	92.76	72.97	97.65	0.05	0.47	0.03	0.04	30.31	1.96	0.16	0.01	0	0.03	0.07	0.11	3.58	0.3	0.1	0.18	0.02	0.03	62.53	0	0	0	-4.47	3.37	-0.01	74.69	79.55	851.89	261.72	967.21	383.6	869.18	288.97	948.67	285.83
41.04	2	0.02	0	0	0.02	62.35	0.02	0.06	0.29	0.06	12.65	94.19	74.31	97.54	0.06	0.51	0.03	0.04	29.84	1.77	0.18	0.02	0	0.04	0.07	0.12	3.79	0.29	0.11	0.19	0.02	0.02	64	0	0	0	-1.05	3.6	-1.86	75.37	80.83	853.17	261.9	967.82	383.51	868.34	289.85	949.09	286
41.074	2	0.02	0	0	0.02	62.6	0.02	0.06	0.39	0.06	12.4	95.25	74.66	97.61	0.06	0.58	0.03	0.05	27.41	1.57	0.18	0.02	0	0.05	0.08	0.13	3.41	0.39	0.13	0.19	0.04	0.02	65.33	0	0	0	-1.3	3.46	-0.83	75.63	80.9	855.16	262.08	970.38	383.83	871.26	291	952	285.81
41.107	2	0.02	0	0	0.02	51.82	0.02	0.06	0.5	0.07	23.18	94.5	71.11	97.55	0.07	0.66	0.03	0.05	21.52	1	0.18	0.02	0	0.07	0.09	0.13	3.6	0.5	0.14	0.18	0.05	0.03	64.36	0	0	0	0.07	3.58	-1.41	75.69	80.29	856.62	263.3	970.28	384.17	871.85	290.95	952.06	287.45
41.141	2	0.02	0	0	0.02	47.19	0.02	0.06	0.94	0.09	27.81	95.09	69.81	97.27	0.08	0.63	0.03	0.06	16.78	0.86	0.13	0.03	0	0.09	0.09	0.12	3.09	0.94	0.18	0.18	0.08	0.02	65.11	0	0	0	-4.5	4.14	0.38	75.05	80	858.2	263.26	973.63	384.74	875.59	291.14	955.5	287.25
41.174	2	0.02	0	0	0.02	45.8	0.02	0.06	1.05	0.1	29.2	95.23	69.4	97.27	0.1	0.66	0.03	0.07	15.42	0.75	0.14	0.03	0	0.1	0.1	0.11	3.24	1.05	0.23	0.21	0.1	0.01	65.3	0	0	0	-2.09	4.14	0.76	75.55	80.08	860.94	264.8	975.81	386.06	878.22	292.46	958.25	289.43
41.207	2	0.02	0	0	0.02	42.51	0.02	0.06	0.89	0.12	32.49	94.69	68.26	97.35	0.13	0.62	0.03	0.06	14.45	0.57	0.14	0.03	0	0.1	0.13	0.12	3.28	0.89	0.22	0.2	0.1	0.1	64.59	0	0	0	-1.2	3.97	0.69	75.64	80.58	862.43	265.52	975.84	385.54	878.67	292.37	959.23	290.4
41.241	2	0.01	0	0	0.01	49.32	0.02	0.06	0.93	0.11	25.68	95.96	70.7	96.92	0.16	0.6	0.03	0.06	15.77	0.7	0.15	0.02	0	0.11	0.14	0.09	3	0.93	0.27	0.19	0.12	0.03	66.38	0	0	0	-1.41	4.75	-0.48	75.93	83.96	867.27	268.38	980.44	387.5	880.98	296.53	964.83	292.33
41.274	2	0.01	0	0	0.02	47.49	0.02	0.06	0.99	0.11	27.51	95.74	70.06	97.43	0.18	0.64	0.03	0.06	15.18	0.63	0.13	0.02	0	0.11	0.16	0.09	2.95	0.99	0.27	0.2	0.14	0.04	66.03	0	0	0	-3.25	3.81	-0.61	75.77	84.77	869.83	270.29	982.43	388.73	882.73	297.59	967.43	294.17
41.307	2	0.01	0	0	0.02	47.54	0.02	0.06	0.94	0.1	27.46	95.37	69.98	97.18	0.17	0.58	0.03	0.05	16.28	0.59	0.11	0.02	0	0.1	0.14	0.09	2.85	0.94	0.27	0.19	0.15	0.35	65.49	0	0	0	-0.49	4.3	-0.27	76.31	84.07	870.62	271.27	983.74	390.85	884.34	298.14	968.39	296.44
41.341	2	0.02	0	0	0.02	35.68	0.02	0.06	1.04	0.09	39.32	93.42	65.77	97.94	0.19	0.55	0.03	0.04	12.17	0.62	0.11	0.02	0	0.09	0.13	0.08	3.02	1.04	0.27	0.16	0.17	3.71	63.17	0	0	0	-0.65	2.69	-0.4	76.49	82.17	872.03	274.98	983.23	392.51	885.65	301.38	967.81	299.7
41.374	2	0.02	0	0	0.02	26.51	0.02	0.06	0.9	0.11	48.49	90.69	62.03	97.21	0.23	0.46	0.04	0.03	9.19	0.86	0.13	0.03	0	0.11	0.12	0.08	2.55	0.9	0.27	0.18	0.2	22.66	60.83	0	0	0	-4.2	4.25	1.02	76.21	79.72	872.59	278.3	981.16	392.55	887.04	302.23	966.75	303.38
41.407	2	0.02	0	0	0.02	19.85	0.02	0.06	0.9	0.11	60.3	85.62	58.5	96.33	0.27	0.36	0.04	0.03	8.59	1.27	0.15	0.04	0	0.11	0.14	0.08	2.63	0.9	0.24	0.2	0.19	19.57	57.77	0	0	0	-8.04	5.67	1.85	75.78	77.5	869.48	278.96	977.05	391.27	885.11	300.77	962.48	305.17
41.441	2	0.02	0	0	0.02	13.63	0.02	0.06	0.87	0.18	72.74	76.57	54.24	95.48	0.32	0.29	0.05	0.03	7.99	1.95	0.19	0.06	0	0.18	0.16	0.08	2.6	0.87	0.22	0.2	0.23	15.88	54.03	0	0	0	-7.47	6.75	3.14	76.18	80.27	865.9	279.11	973.9	391.56	881.28	300.17	961.27	306.91
41.474	2	0.02	0	0	0.02	13.94	0.02	0.06	0.53	0.19	72.13	75.94	54.45	96.53	0.34	0.27	0.05	0.02	8.88	2.71	0.2	0.06	0	0.19	0.15	0.07	3.04	0.53	0.19	0.2	0.23	3.4	53.82	0	0	0	-8.77	5.37	3.41	76.02	81.09	861.66	278.85	971.42	392.69	877.73	299.54	958.42	307.66
41.508	2	0.03	0	0	0.02	10.94	0.03	0.06	0.31	0.26	78.11	66.54	51.77	95.74	0.29	0.25	0.05	0.02	9.67	3.43	0.27	0.05	0	0.26	0.15	0.07	3.5	0.22	0.19	0.25	0.31	2.02	50.94	0	0	0	-7.57	6.44	3.92	76.16	81.56	856.76	278.98	968.29	394.83	873.89	299.63	954.9	309.08
41.541	2	0.03	0	0	0.03	9.7	0.03	0.06	0.31	0.2	80.59	61.9	50.52	94.08	0.28	0.25	0.06	0.02	9.78	4.64	0.31	0.05	0	0.2	0.1	0.06	2.84	0.1	0.18	0.3	0.31	0.65	49.69	0	0	0	-5.87	8.17	3.92	76.28	80.64	850.16	279.24	962.83	397.15	868.28	300.69	948.5	308.92
41.574	2	0.03	0	0	0.02	10.77	0.03	0.06	0.28	0.16	78.47	66.39	51.63	94.37	0.33	0.24	0.06	0.02	9.43	5.99	0.4	0.06	0	0.16	0.08	0.06	2.93	0.05	0.16	0.3	0.28	0.05	50.9	0	0	0	-6.95	7.9	3.89	75.87	78.77	840.25	278.84	954.24	399.08	859.79	301.12	938.35	306.77
41.608	2	0.03	0	0	0.03	9.28	0.03	0.06	0.27	0.13	81.45	62.88	50.12	94.58	0.37	0.28	0.08	0.02	8.39	6.34	0.55	0.1	0	0.13	0.07	0.06	2.56	0.04	0.15	0.36	0.27	0.1	49.95	0	0	0	-4.08	7.7	2.26	76.77	79.9	836.67	278.86	950.27	398.79	854.4	302.53	934.22	306.27
41.641	2	0.03	0	0	0.03	8.04	0.03	0.06	0.25	0.13	83.92	59.26	48.67	90.23	0.38	0.33	0.09	0.02	7.5	7.49	0.69	0.12	0	0.13	0.05	0.06	2.53	0.04	0.16	0.36	0.25	0.24	49	0	0	0	-6.96	10.89	2.51	76.53	82.03	828.37	280.3	941.3	398.65	844.97	303.16	926.85	308
41.674	2	0.03	0.01	0.01	0.03	6.58	0.03	0.06	0.26	0.11	86.84	53.52	46.72	92.2	0.45	0.47	0.1	0.02	6.54	7.26	0.67	0.15	0	0.11	0.03	0.05	2.18	0.07	0.15	0.39	0.26	0.13	47.55	0	0	0	-6.41	9.65	3.2	76.76	80.8	819.23	282.2	931.26	399.96	836.4	304.65	917.04	309.78
41.708	2	0.03	0.01	0.01	0.03	5.17	0.03	0.06	0.26	0.13	89.66	46.88	44.46	92.5	0.47	0.56	0.13	0.01	5.29	5.76	0.58	0.16	0	0.09	0.02	0.04	2.09	0.09	0.15	0.43	0.26	0.19	45.89	0	0	0	-6.59	9.44	2.43	76.96	80.9	810.79	284.89	921.52	401.32	826.72	307.88	907.55	311.17
41.741	2	0.03	0.01	0.01	0.03	5.27	0.03	0.06	0.26	0.12	89.45	45.32	44.53	92.71	0.55	0.67	0.12	0.01	6.44	5.54	0.51	0.24	0	0.09	0.02	0.04	2.15	0.17	0.14	0.44	0.26	0.1	45.5	0	0	0	-8.6	9.28	3.75	76.83	79.5	799.48	286.9	909.43	402	816.52	309.57	895.96	312.78
41.775	2	0.04	0.01	0.01	0.04	2.8	0.04	0.06	0.21	0.15	94.39	25.67	38.3	95.41	1	0.61	0.15	0.01	5.57	4.29	0.43	0.28	0	0.1	0.01	0.04	2.22	0.2	0.11	0.47	0.21	0.14	40.05	0	0	0	-6.39	6.82	3.92	77.3	80.83	788.96	290.2	897.64	403.86	804.8	312.97	885.56	316.42
41.808	2	0.04	0.01	0.01	0.04	1.95	0.04	0.06	0.18	0.16	96.1	17.47	34.69	92.8	1.63	0.55	0.16	0.02	5	3.15	0.45	0.4	0	0.1	0.01	0.03	2.8	0.17	0.1	0.51	0.18	0.11	37	0	0	0	-8.51	9.22	4.89	77.03	80.09	776.47	293.03	884.71	406.13	793.15	314.28	873.04	319.93
41.841	2	0.04	0.01	0.01	0.04	2.15	0.04	0.06	0.18	0.16	95.69	17.39	35.31	93.94	2.18	0.5	0.16	0.02	6.85	3.02	0.47	0.62	0	0.12	0.02	0.03	2.59	0.18	0.09	0.53	0.17	0.04	36.97	0	0	0	-6.38	8.3	4.9	77.16	77.57	761.99	294.04	868.75	406.35	779.14	314.51	856.42	321.19
41.875	2	0.04	0.01	0.01	0.04	2.4	0.04	0.07	0.15	0.15	95.19	20.83	36.28	93.2	2.99	0.44	0.15	0.02	6.11	3.27	0.53	0.71	0	0.11	0.02	0.03	2.44	0.14	0.08	0.61	0.12	0.15	38.36	0	0	0	-9.15	8.91	5.14	76.92	80.68	750.05	296.52	857.26	408.51	766.17	316.49	846.48	324.11
41.908	2	0.04	0.01	0.01	0.04	2.98	0.04	0.07	0.2	0.14	94.04	25.21	38.2	95.76	3.19	0.39	0.14	0.02	6.97	3.18	0.61	1.02	0	0.1	0.02	0.03	2.51	0.2	0.08	0.61	0.14	0.07	39.9	0	0	0	-5.07	6.42	6.61	77.31	78.5	735.13	296.12	843.11	409.69	753.55	316.13	831.57	324.83
41.941	2	0.04	0.01	0.01	0.04	3.23	0.04	0.07	0.27	0.15	93.54	26.42	38.83	94.62	3.3	0.31	0.15	0.02	7.67	3.16	0.71	0.82	0	0.09	0.02	0.04	2.57	0.27	0.08	0.56	0.15	0.2	40.29	0	0	0	-4.76	7.67	4.38	77.33	79.4	722.86	296.39	831.32	410.54	739.66	317.68	818.79	324.07
41.975	2	0.03	0.01	0.01	0.04	3.66	0.04	0.07	0.28	0.16	92.68	31.11	39.99	95.05	3.55	0.3	0.16	0.02	7.12	3.83	0.86	0.76	0	0.07	0.03	0.05	2.25	0.28	0.1	0.58	0.15	0.07	41.72	0	0	0	-5.31	7.23	4.47	76.97	77.83	708	295.51	817.29	410.83	725.98	316.9	803.58	322.9
42.008	2	0.03	0.01	0.01	0.03	4.15	0.04	0.07	0.29	0.16	91.7	34.45	41.26	92.84	3.18	0.26	0.16	0.02	7.58	4.6	0.88	0.47	0	0.06	0.03	0.05	1.67	0.29	0.1	0.59	0.16	0.12	42.66	0	0	0	-6.19	9.19	2.97	77.01	82.5	699.41	296.17	809.48	411.18	714.64	318.26	796.94	324.05
42.041	2	0.04	0.01	0.01	0.03	4.82	0.04	0.06	0.2	0.17	90.36	34.57	42.66	91.3	2.06	0.33	0.17	0.02	10.28	6.37	0.95	0.37	0	0.06	0.03	0.07	1.54	0.2	0.12	0.68	0.18	0.05	42.7	0	0	0	-5.76	10.24	4.67	76.59	79.52	685.81	296.13	797.7	414.32	704.48	318.01	783.77	323.98
42.075	2	0.04	0.01	0.01	0.04	4.67	0.04	0.06	0.2	0.16	90.66	27.75	42.16	92.97	1.6	0.44	0.16	0.02	13.61	8.85	0.75	0.28	0	0.06	0.04	0.08	1.68	0.14	0.15	0.8	0.2	0.07	40.71	0	0	0	-1.36	9.09	2.74	77.43	77.91	680.21	296.73	790.39	413.7	697.52	320.05	775.35	323.5
42.108	2	0.04	0.01	0.01	0.04	3.72	0.04	0.06	0.2	0.16	92.56	24.66	40.33	95.48	1.26	0.64	0.16	0.02	11.36	7.36	0.5	0.21	0	0.06	0.05	0.08	1.79	0.18	0.16	0.8	0.2	0.04	39.72	0	0	0	0.69	6.75	2.87	77.67	77.46	672.36	295.95	782.44	413.27	689.86	319.71	767.27	322.53
42.142	2	0.04	0.01	0.01	0.04	3.19	0.04	0.06	0.39	0.13	93.63	25.06	39.28	92.94	1	1.15	0.13	0.02	8.29	7.22	0.28	0.21	0	0.06	0.06	0.08	2.17	0.39	0.15	0.94	0.23	0.05	39.85	0	0	0	-0.63	9.11	2.96	77.78	77.02	671.49	296.7	779.53	411.52	688.29	319.64	765.23	323.05
42.175	2	0.04	0.01	0.01	0.04	2.36	0.04	0.07	0.52	0.12	95.29	19.56	36.52	94.74	0.87	1.99	0.12	0.03	6.72	5.46	0.26	0.23	0	0.07	0.08	0.07	2.14	0.52	0.17	1.11	0.28	0.02	37.87	0	0	0	-4.63	7.55	6.37	76.94	70.85	665.77	295.84	773.53	410.04	687.34	316.89	757.96	322.67
42.208	2	0.04	0.01	0.01	0.05	1.76	0.04	0.07	0.8	0.12	96.49	15.88	33.91	93.15	0.69	3.62	0.12	0.03	4.52	4.26	0.23	0.28	0	0.07	0.11	0.06	2.12	0.8	0.19	1.16	0.31	0.01	36.3	0	0	0	-2.18	8.95	6.44	77.33	74.39	663.92	294.3	773.41	409.95	684.79	316.61	758.99	322.08
42.242	2	0.04	0.01	0.01	0.05	1.8	0.04	0.08	0.75	0.13	96.39	15.43	34.1	93.95	0.62	6.94	0.13	0.05	5.43	3.64	0.22	0.25	0	0.06	0.11	0.05	2.45	0.75	0.23	1.55	0.32	0	36.08	0	0	0	-1.41	8.29	5.53	77.48	72.51	664.25	295.08	773.06	410.73	685.09	317.37	757.44	322.14
42.275	2	0.04	0.01	0.01	0.06	1.72	0.04	0.1	0.54	0.13	96.56	13.72	33.62	92.84	0.54	11.44	0.13	0.07	6.27	3	0.19	0.29	0	0.06	0.12	0.03	3.03	0.54	0.2	1.62	0.25	0.01	35.23	0	0	0	-7.45	9.19	5.99	76.31	72.4	663.25	293.28	775.56	411.93	686.18	315.45	758.42	320.18
42.308	2	0.03	0.01	0.01	0.07	2.03	0.03	0.12	0.46	0.13	95.95	15	35.01	94.65	0.6	15.56	0.13	0.09	7.92	2.14	0.18	0.32	0	0.05	0.14	0.03	2.94	0.46	0.22	1.82	0.24	0.01	35.88	0	0	0	-3.52	7.63	5.35	76.84	74.94	664.35	293.01	777.43	412.94	686.07	316.02	760.87	320.58
42.342	2	0.03	0.01	0.01	0.08	2.49	0.03	0.13	0.77	0.13	95.03	16.66	36.67	95.34	0.56	18.74	0.13	0.1	10.09	1.46	0.21	0.55	0	0.05	0.22	0.03	3	0.77	0.32	1.93	0.26	0.03	36.65	0	0	0	-7.03	6.9	6.42	76.24	77.72	663.79	290.61	782.14	415.55	687.53	313.58	765.02	319.6
42.375	2	0.03	0.01	0.01	0.08	2.59	0.03	0.13	1.37	0.14	94.82	16.37	36.78	95.76	0.6	18.58	0.14	0.12	11.07	1.53	0.25	1.13	0	0.06	0.24	0.04	4.16	1.37	0.35	1.94	0.25	0.07	36.52	0	0	0	-3.89	6.41	7.04	76.38	77.01	667.65	289.93	789.43	418.34	693.73	315.56	770.65	319.26
42.408	2	0.03	0.01	0.01	0.07	3.07	0.03	0.12	2.9	0.14	93.87	18.02	37.85	98.31	0.65	15.16	0.14	0.14	12.73	1.53	0.36	1.78	0	0.06	0.31	0.05	5.63	2.9	0.44	2.04	0.25	0.38	37.24	0	0	0	-2.71	1.67	5.31	76.43	81.53	674.15	290.61	796.24	419.59	697.15	316.6	778.61	319.9
42.442	2	0.04	0.01	0.01	0.06	2.6	0.04	0.1	3.69	0.14	94.8	14.8	35.95	96.9	0.65	11.39	0.14	0.13	12.63	1.7	0.67	2.03	0	0.07	0.31	0.07	7.32	3.69	0.57	2.36	0.23	0.44	35.78	0	0	0	-4.08	4.8	3.48	76.35	80.4	686.17	291.36	806.87	419.59	707.9	316.64	788.25	319.45
42.475	2	0.04	0.01	0.01	0.06	1.85	0.04	0.09	2.7	0.16	96.29	12.6	33.2	98.09	0.75	8.83	0.16	0.15	8.8	1.52	0.9	1	0	0.06	0.26	0.09	6.49	2.7	0.57	2.1	0.21	0.37	34.62	0	0	0	-3.87	2.3	2.6	76.35	82.15	696.63	290.52	817.39	418.35	716.98	315.37	799.02	319.58
42.509	2	0.04	0.02	0.01	0.06	0.92	0.05	0.08	0.79	0.15	98.16	6.85	27.17	94.73	0.89	5.18	0.15	0.12	4.51	1.24	1.23	0.16	0	0.07	0.29	0.1	4.79	0.79	0.61	2.04	0.15	0.68	30.42	0	0	0	2.21	7.56	-0.26	77.53	84.25	708.39	286.61	828.78	414.55	725.69	314.53	809.94	314.7
42.542	2	0.05	0.02	0.01	0.06	0.59	0.05	0.07	0.71	0.15	98.83	3.95	23.04	97.04	1.24	3.78	0.15	0.16	3.63	0.87	0.88	0.11	0	0.07	0.35	0.1	3.44	0.71	0.56	1.5	0.12	1.1	26.8	0	0	0	-1.93	4.55	-1.34	77.08	80.21	724.84	285.39	843.97	411.87	742.87	313.1	823.06	311.32
42.575	2	0.05	0.03	0.01	0.06	0.52	0.06	0.07	0.42	0.16	98.95	3.58	22.2	92.01	1.74	2.49	0.16	0.18	2.92	0.71	0.49	0.03	0	0.07	0.29	0.09	2.9	0.42	0.49	1.21	0.09	0.99	26.17	0	0	0	-3	9.78	-2.55	76.44	79.98	735.06	282.57	852.58	406.53	751.7	310.29	831.66	308.03
42.609	2	0.06	0.03	0.01	0.07	0.41	0.06	0.07	0.29	0.16	99.18	2.55	19.83	94.52	2.37	1.82	0.16	0.23	2.82	0.52	0.3	0.01	0	0.08	0.19	0.1	2.16	0.29	0.4	0.77	0.07	2.47	23.99	0	0	0	-2.04	7.76	-1.27	76.7	80.39	748.47	280.56	863.7	403	764.56	308.05	844.88	304.72
42.642	2	0.06	0.03	0.01	0.07	0.38	0.07	0.07	0.2	0.15	99.24	2.38	19.14	96.82	3	1.46	0.15	0.23	2.36	0.35	0.2	0.01	0	0.07	0.13	0.09	1.16	0.2	0.38	0.65	0.06	2.02	23.56	0	0	0	-4.22	4.92	-1.83	76.39	80.17	762.49	277.9	876.42	398.15	777.67	304.99	857.77	301.79
42.675	2	0.06	0.03	0.01	0.07	0.37	0.07	0.07	0.15	0.15	99.25	2.25	18.88	96.57	3.33	1.15	0.15	0.19	2.71	0.26	0.17	0	0	0.06	0.08	0.07	0.64	0.12	0.33	0.47	0.05	0.45	23.21	0	0	0	-2.31	5.3	-2.11	77.15	80.87	777.28	275.9	890.5	395.71	791.62	304.12	872.31	298.77
42.709	2	0.05	0.03	0.01	0.07	0.39	0.07	0.07	0.14	0.14	99.22	2.5	19.29	93.64	3.9	1.07	0.14	0.21	2.25	0.17	0.16	0	0	0.06	0.05	0.08	0.39	0.07	0.24	0.31	0.02	0.16	23.87	0	0	0	-3.18	8.55	-2.02	76.81	80.03	788.07	272.64	900.82	391.99	802.69	300.22	882.58	295.48
42.742	2	0.05	0.03	0.01	0.07	0.37	0.07	0.07	0.12	0.12	99.27	2.32	18.69	93.27	4.1	1.03	0.12	0.23	2	0.12	0.13	0	0	0.05	0.05	0.06	0.33	0.04	0.22	0.28	0.02	0.04	23.41	0	0	0	-1.01	8.85	-1.01	77.09	78.25	796.43	269.05	909.38	388.98	812.67	296.56	890.83	292.67
42.776	2	0.06	0.04	0.01	0.07	0.31	0.07	0.07	0.09	0.09	99.38	1.93	17.4	93.91	3.35	1	0.09	0.24	1.43	0.08	0.08	0	0	0.05	0.03	0.08	0.35	0.03	0.21	0.18	0.01	0.02	22.23	0	0	0	1.17	8.32	-1.69	77.77	77.6	806.73	265.36	918.7	384.67	822.38	292.62	899.91	289.31
42.809	2	0.06	0.04	0.01	0.07	0.29	0.07	0.06	0.07	0.08	99.42	1.75	16.94	97.25	2.39	0.82	0.07	0.22	1.35	0.06	0.08	0	0	0.04	0.03	0.08	0.39	0.04	0.19	0.15	0.01	0.03	21.62	0	0	0	-1.87	4.17	-2.09	77.29	77.64	815.72	261.39	928.52	381.39	831.52	288.9	909.03	284.4
42.842	2	0.06	0.04	0.01	0.07	0.31	0.07	0.06	0.06	0.06	99.37	1.92	17.85	97.95	1.55	0.91	0.06	0.22	1.65	0.04	0.07	0	0	0.04	0.02	0.06	0.5	0.06	0.18	0.13	0.01	0.01	22.18	0	0	0	-4.93	2.68	-1.16	75.88	82.07	816.22	257.09	934.34	381.66	832.95	286.01	914.85	280.79
42.876	2	0.06	0.03	0.01	0.06	0.38	0.06	0.06	0.08	0.04	99.25	2.27	19.56	98.56	1.08	0.93	0.04	0.23	2.7	0.04	0.05	0	0	0.02	0.02	0.04	0.51	0.08	0.15	0.1	0.01	0	23.27	0	0	0	-5.76	0.87	-1.76	75.29	80.3	819.79	253.91	941.8	383.59	838.96	282.56	919.15	278.29
42.909	2	0.06	0.03	0.01	0.06	0.38	0.06	0.06	0.08	0.03	99.24	2.13	19.63	98.14	0.7	0.84	0.03	0.23	3.71	0.03	0.04	0	0	0.02	0.01	0.03	0.49	0.08	0.13	0.08	0	0	22.84	0	0	0	-4.43	2.16	-1.28	75.3	79.63	824.33	253.61	947.69	384.98	844.82	282.59	924.35	278.59
42.942	2	0.06	0.03	0.01	0.06	0.57	0.06	0.06	0.07	0.03	98.85	2.92	23.25	94.7	0.47	0.98	0.03	0.31	7.07	0.02	0.03	0	0	0.01	0.01	0.02	0.42	0.07	0.13	0.09	0	0	24.86	0	0	0	-6.64	7.58	1.14	74.48	78.1	824.94	252.94	946.8	382.47	846.96	279.49	925.06	278.95
42.976	2	0.05	0.02	0.01	0.05	1.16	0.06	0.06	0.06	0.02	97.69	5.2	29.43	98.25	0.31	1.05	0.02	0.34	12.18	0.02	0.03	0	0	0.01	0.01	0.01	0.51	0.06	0.12	0.07	0	0	28.61	0	0	0	-0.32	1.87	1.94	76.15	79.29	829.21	252.64	951.63	383.19	851.33	280.74	930.61	279.84
43.009	2	0.05	0.02	0.01	0.05	1.24	0.05	0.06	0.1	0.02	97.53	5.58	30.05	98.29	0.24	0.85	0.02	0.37	12.49	0.02	0.05	0	0	0.01	0.01	0.02	0.68	0.1	0.12	0.07	0	0	29.07	0	0	0	3.24	1.74	0.48	76.91	79.85	833.04	254.63	953.53	384.1	853.02	282.5	932.87	281.86
43.042	2	0.05	0.02	0.01	0.05	1.46	0.05	0.06	0.2	0.02	97.08	6.55	31.5	97.93	0.22	0.69	0.02	0.37	13.34	0.03	0.07	0	0	0.01	0.02	0.01	0.8	0.2	0.12	0.07	0	0	30.13	0	0	0	3.97	2.71	0.76	77.45	82.26	835.55	258.02	952.51	382.95	852.74	285.11	935	285.45
43.076	2	0.04	0.01	0.01	0.04	2.26	0.05	0.06	0.46	0.02	95.48	12.13	35.71	98.13	0.22	0.65	0.02	0.3	12.9	0.06	0.12	0	0	0.01	0.02	0.01	0.94	0.46	0.12	0.07	0	0.08	34.35	0	0	0	3.76	2.2	1.08	77.67	81.72	836.85	263.15	951	384.65	853.1	289.22	934.81	290.61
43.109	2	0.04	0.02	0.01	0.04	1.74	0.05	0.06	0.53	0.02	96.52	11.18	33.56	98.61	0.19	0.47	0.02	0.22	9.31	0.11	0.13	0.01	0	0.01	0.03	0.01	0.87	0.53	0.12	0.08	0	0.05	33.77	0	0	0	-2.24	0.7	2.24	76.19	81.94	836.57	267.28	949.04	386.06	852.61	291.43	934.49	294.26
43.109	3	0.09	0.09	0.02	0.09	0.1	0.09	0.06	0.74	0.12	99.81	0.36	5.76	78.07	0.05	0.1	0.49	0.13	3.38	0.12	1.27	0.34	0	0.02	0.74	0.6	0.09	0.15	1.28	0.12	0.01	0.12	10.63	0	0		6.17	15.65	-4.41	78.37	39.59	1164.91	312.73	1241.33	396.09	1181.78	331.74	1221.21	328.22
43.143	2	0.04	0.01	0.01	0.04	2.78	0.04	0.06	0.3	0.02	94.43	17.68	37.95	98.73	0.17	0.32	0.02	0.13	11.25	0.13	0.15	0.02	0	0.01	0.03	0.01	1.07	0.3	0.12	0.12	0	0.09	37.1	0	0	0	-4.73	0.25	3.08	75.72	81.59	835.79	269.19	947.41	386.58	852.12	292.06	933.6	296.48
43.143	3	0.1	0.09	0.02	0.1	0.1	0.1	0.06	2.51	0.08	99.8	0.35	5.24	97.2	0.07	0.05	0.96	0.07	4.48	0.25	1.4	0.26	0	0.03	2.51	0.43	0.27	0.26	2.33	0.08	0.01	0.17	10.37	0	0		-5.1	4.27	-0.8	78.99	43.86	1163.73	311.96	1239.3	392.93	1178.98	328.47	1222.84	327.82
43.176	2	0.04	0.01	0.01	0.04	3.4	0.04	0.06	0.28	0.02	93.19	20.53	39.77	98.65	0.16	0.27	0.02	0.09	12.66	0.2	0.14	0.02	0	0.01	0.04	0.01	1.36	0.28	0.14	0.16	0.01	0.05	38.24	0	0	0	-4.55	-0.54	2.92	75.69	82.28	834.71	269.71	946.22	386.35	850.59	292.18	932.67	298.03
43.176	3	0.1	0.08	0.02	0.09	0.11	0.1	0.06	2.93	0.07	99.78	0.39	6.32	98.18	0.07	0.03	0.48	0.06	4.33	0.14	1.15	0.22	0	0.02	2.93	0.28	0.43	0.46	2.36	0.07	0	0.03	11.23	0	0		-8.89	2.06	1.04	79.19	45.27	1164.52	309.73	1238.55	388.51	1178.9	325.51	1224.17	325.13
43.209	2	0.03	0.01	0.01	0.04	4.18	0.04	0.06	0.17	0.03	91.65	24.4	41.71	97.99	0.15	0.18	0.03	0.05	13.67	0.33	0.1	0.02	0	0.01	0.04	0.02	2.05	0.17	0.14	0.2	0.01	0.06	39.63	0	0	0	-4.45	-2.57	1.73	75.53	81.39	833.99	269.3	945.94	386.55	849.7	292.76	931	296.67
43.209	3	0.09	0.08	0.02	0.09	0.11	0.09	0.06	2.51	0.05	99.78	0.43	7.05	97.4	0.04	0.03	0.3	0.03	3.86	0.08	0.98	0.19	0	0.01	2.51	0.21	0.47	0.44	1.99	0.05	0	0.01	11.85	0	0		-7.28	3.88	1.16	79.01	43.52	1164.9	308.89	1237.82	386.65	1179.65	324.68	1223.17	324.09
43.243	2	0.03	0.01	0.01	0.03	7.31	0.03	0.06	0.25	0.04	85.38	40.19	47.14	98.02	0.15	0.15	0.04	0.04	15.14	0.48	0.1	0.01	0	0.01	0.05	0.02	2.29	0.25	0.17	0.24	0.01	0.06	44.19	0	0	0	-12.5	-2.48	-0.53	73.82	80.77	833.17	269.11	946.04	386.6	848.19	293.66	928.96	293.18
43.243	3	0.08	0.06	0.02	0.08	0.16	0.08	0.06	1.75	0.06	99.69	0.65	10.55	96.56	0.03	0.02	0.22	0.02	4.06	0.06	0.68	0.12	0	0.01	1.75	0.12	0.55	0.46	1.46	0.06	0	0.01	14.77	0	0		-10.39	-5.32	2.18	79.31	44.81	1166.4	308.17	1238.2	384.08	1180.25	323.45	1225.05	323.16
43.276	2	0.03	0.01	0.01	0.03	7.17	0.03	0.06	0.29	0.04	85.66	41.23	47.04	98.26	0.1	0.13	0.04	0.02	14.25	0.49	0.1	0.02	0	0.01	0.04	0.03	2.36	0.29	0.16	0.23	0.01	0.02	44.46	0	0	0	-12.18	1.84	0.48	73.55	80.57	830.7	268.6	944.98	388.12	847.21	292.8	927.78	293.19
43.276	3	0.07	0.05	0.01	0.07	0.2	0.08	0.06	1.3	0.06	99.59	0.94	13.28	98.04	0.03	0.02	0.17	0.01	3.42	0.05	0.42	0.08	0	0	1.3	0.08	0.56	0.41	1.07	0.06	0	0.02	17.37	0	0		-8	2.43	3.4	79.24	43.63	1167.14	307.91	1238.08	383.17	1181.6	322.78	1225.22	323.4
43.309	2	0.03	0.01	0.01	0.03	7.72	0.03	0.06	0.25	0.05	84.55	47.93	48.02	98.38	0.07	0.13	0.05	0.02	12.35	0.38	0.14	0.02	0	0.01	0.04	0.03	2.23	0.25	0.17	0.24	0.01	0.01	46.15	0	0	0	-13.54	-1.47	-0.15	73.01	81.18	828.66	267.73	944.53	388.53	845.22	292.35	926.4	292.33
43.309	3	0.07	0.05	0.01	0.07	0.22	0.07	0.06	0.98	0.05	99.56	1.08	14.28	98.56	0.03	0.02	0.16	0.01	2.95	0.04	0.33	0.06	0	0	0.98	0.07	0.55	0.28	1	0.05	0	0.04	18.38	0	0		-6.23	0.88	2.68	78.97	42.61	1167.65	306.58	1237.79	381.11	1181.95	321.93	1224.56	321.6
43.343	2	0.02	0	0	0.03	9.94	0.03	0.06	0.21	0.07	80.12	61.81	50.85	98.3	0.05	0.13	0.07	0.02	10.3	0.3	0.2	0.02	0	0.01	0.03	0.04	2.06	0.21	0.18	0.27	0.02	0.01	49.66	0	0	0	-13.27	-1.72	-0.85	73.13	82.57	827.47	265.94	944.45	387.55	843.43	291.2	926	290.88
43.343	3	0.06	0.04	0.01	0.06	0.34	0.06	0.06	0.71	0.06	99.32	1.89	18.46	97.95	0.03	0.02	0.13	0.01	3.21	0.03	0.26	0.04	0	0	0.71	0.05	0.56	0.24	0.95	0.06	0	0	22.1	0	0		-6.25	-2.68	2.75	79.1	42.41	1169.16	306.8	1238.37	380.65	1183.09	321.21	1225.49	322.01
43.376	2	0.02	0	0	0.02	9.88	0.03	0.06	0.12	0.07	80.24	63.15	50.89	98.31	0.04	0.14	0.07	0.02	9.48	0.25	0.22	0.01	0	0.01	0.04	0.04	1.99	0.12	0.17	0.24	0.02	0.02	50.02	0	0	0	-10.11	-1.68	-1.03	73.35	81.49	825.88	264.59	944.1	388.17	842.9	290.47	924.39	290.19
43.376	3	0.06	0.04	0.01	0.06	0.34	0.06	0.06	0.59	0.06	99.32	1.97	18.63	98.4	0.02	0.01	0.12	0	2.85	0.02	0.25	0.04	0	0	0.59	0.04	0.72	0.18	0.88	0.06	0	0	22.36	0	0		-6.88	-1.39	2.3	79.14	42.33	1170.3	306.21	1238.78	379.07	1183.77	320.83	1226.1	320.96
43.409	2	0.03	0	0	0.03	8.56	0.03	0.06	0.1	0.08	82.88	59.57	49.48	97.65	0.03	0.17	0.08	0.02	8.55	0.25	0.28	0.01	0	0.01	0.04	0.05	1.77	0.1	0.13	0.22	0.02	0.03	49.08	0	0	0	-10.55	-3.36	-0.99	73.3	82.9	824.94	263.98	944.64	388.9	841.97	290.07	924.88	290.01
43.409	3	0.06	0.03	0.01	0.06	0.36	0.06	0.06	0.41	0.07	99.27	2.15	19.29	98.72	0.01	0.01	0.1	0	2.91	0.01	0.26	0.03	0	0	0.41	0.04	0.75	0.11	0.85	0.07	0	0.01	22.9	0	0		-7.78	0.27	1.97	79.24	42.23	1171.28	306.21	1238.89	378.14	1184.27	320.46	1226.49	320.74
43.443	2	0.03	0	0	0.03	8.01	0.03	0.06	0.13	0.13	83.98	59.16	48.89	98.64	0.02	0.2	0.13	0.02	7.47	0.27	0.28	0.01	0	0.02	0.03	0.07	1.68	0.09	0.11	0.2	0.03	0.04	48.97	0	0	0	-6.42	-0.57	-1.5	73.91	81.71	823.43	262.83	943.7	389.31	841.09	289.99	922.79	289.01
43.443	3	0.06	0.03	0.01	0.06	0.45	0.06	0.06	0.25	0.08	99.09	2.67	21.33	98.74	0.01	0.01	0.08	0	4.09	0.01	0.23	0.03	0	0	0.25	0.03	0.68	0.06	0.91	0.09	0	0.04	24.29	0	0		-7.19	0.19	2.5	79.28	42.04	1171.78	305.85	1239.2	377.61	1184.94	319.95	1226.97	320.56
43.476	2	0.02	0	0	0.02	10.36	0.03	0.06	0.12	0.12	79.27	66.49	51.42	98.2	0.02	0.24	0.12	0.02	8.63	0.33	0.36	0.01	0	0.01	0.03	0.07	1.39	0.08	0.1	0.19	0.02	0.05	50.93	0	0	0	-3.9	-2	-1.89	74.93	82.17	822.92	261.98	942.86	388.51	839.92	290.02	922.06	287.85
43.476	3	0.06	0.03	0.01	0.06	0.44	0.06	0.06	0.18	0.09	99.12	2.5	20.95	97.69	0.01	0.01	0.09	0	4.36	0.01	0.36	0.03	0	0	0.18	0.02	0.77	0.03	0.94	0.12	0	0.09	23.86	0	0		-1.73	-3.27	2.57	78.91	41.19	1171.84	304.92	1239.38	377.26	1185.47	319.75	1226.66	319.91
43.51	2	0.02	0	0	0.02	11.97	0.03	0.06	0.14	0.14	76.05	67.22	52.7	98.59	0.01	0.24	0.14	0.02	11.09	0.29	0.29	0.01	0	0.02	0.03	0.05	1.3	0.11	0.08	0.2	0.03	0.03	51.13	0	0	0	-0.92	-0.78	-2.42	75.56	81.78	821.23	261.01	940.4	387.22	837.74	289.84	919.46	286.6
43.51	3	0.06	0.03	0.01	0.06	0.55	0.06	0.06	0.14	0.09	98.91	2.58	22.55	97.75	0.01	0.01	0.09	0	7.75	0.01	0.51	0.05	0	0	0.14	0.02	0.71	0.01	0.91	0.15	0	0.12	24.07	0	0		-0.67	-3.15	2.92	78.54	40.81	1172.75	305.01	1238.96	375.9	1186.01	319.61	1226.82	319.91
43.543	2	0.02	0	0	0.02	12.36	0.02	0.06	0.14	0.14	75.28	70.33	53.19	97.74	0.02	0.3	0.14	0.02	9.95	0.3	0.24	0	0	0.01	0.03	0.04	1.06	0.12	0.06	0.18	0.02	0.18	52.04	0	0	0	-6.7	-3.18	-1.31	74.46	80.65	820.56	261.81	939.36	386.63	838.11	288.4	918.76	287.86
43.543	3	0.06	0.03	0.01	0.06	0.55	0.06	0.06	0.12	0.09	98.9	2.59	22.65	97.22	0.01	0.01	0.09	0	7.93	0.02	0.52	0.04	0	0	0.12	0.01	0.59	0.02	0.89	0.17	0	0.07	24.09	0	0		-2.19	-4.24	3.65	78.78	40.5	1173.81	305.62	1239.64	375.9	1187.26	319.92	1227.76	320.48
43.576	2	0.02	0	0	0.02	12.94	0.02	0.06	0.13	0.13	74.13	71.51	53.69	97.53	0.02	0.31	0.13	0.02	10.17	0.39	0.19	0	0	0.01	0.03	0.03	0.99	0.13	0.06	0.15	0.02	0.9	52.39	0	0	0	-0.45	-3.62	-1.82	76.01	81.41	819.33	260.79	938.86	387.36	836.53	289.05	917.93	287.34
43.576	3	0.06	0.03	0.01	0.06	0.53	0.06	0.06	0.1	0.08	98.94	2.41	22.28	97.07	0.01	0.01	0.08	0	8.15	0.02	0.48	0.06	0	0	0.1	0.01	0.57	0.01	0.86	0.21	0	0.07	23.63	0	0		-2.8	-4.5	3.06	78.76	40.17	1175.19	305.89	1239.99	375.12	1188.1	319.85	1228.26	320.41
43.61	2	0.02	0	0	0.02	13.45	0.02	0.06	0.18	0.1	73.11	76.09	54.39	98.11	0.02	0.35	0.1	0.02	8.05	0.39	0.12	0	0	0.01	0.03	0.03	1	0.18	0.05	0.13	0.01	2.62	53.87	0	0	0	3.57	-2.25	-2.78	77.07	79.3	818.96	261.35	937.76	387.7	836.35	290.36	915.61	288.05
43.61	3	0.06	0.03	0.01	0.06	0.69	0.06	0.06	0.1	0.07	98.61	3.09	24.77	96.37	0.01	0.01	0.07	0	9.78	0.03	0.23	0.07	0	0	0.1	0.01	0.49	0.01	0.91	0.25	0	0.04	25.22	0	0		-0.9	-5.61	1.97	78.18	41.5	1176.62	305.77	1240.32	373.96	1187.97	319.69	1229.47	320.19
43.643	2	0.02	0	0	0.02	11.34	0.02	0.06	0.27	0.1	77.32	72.59	52.65	97.42	0.03	0.44	0.1	0.03	6.86	0.4	0.11	0	0	0.01	0.03	0.03	1.03	0.27	0.05	0.11	0.01	9.67	52.73	0	0	0	3.98	-3.85	-1.83	77.26	80.41	817.95	262.52	935.94	387.81	834.89	290.79	915.3	289.92
43.643	3	0.05	0.03	0.01	0.06	0.82	0.06	0.06	0.09	0.07	98.35	3.43	26.24	98.75	0.01	0.01	0.07	0	11.48	0.05	0.16	0.05	0	0	0.09	0.01	0.5	0.01	0.91	0.28	0	0	25.9	0	0		1.14	-0.17	4.62	77.27	39.62	1177.27	305.9	1240.43	373.15	1190.13	320.22	1229.75	320.56
43.676	2	0.02	0	0	0.02	9.75	0.02	0.06	0.38	0.09	80.49	68.47	51.11	96.81	0.05	0.5	0.09	0.04	6.33	0.46	0.09	0	0	0.01	0.04	0.03	0.96	0.38	0.04	0.09	0.01	14.04	51.49	0	0	0	3.83	-4.94	-0.96	77.43	78.88	816.96	262.77	935.54	388.77	835.52	290.07	914.39	291.21
43.676	3	0.05	0.03	0.01	0.05	0.87	0.06	0.06	0.07	0.05	98.27	3.78	26.81	98.76	0.01	0.02	0.05	0	11.18	0.06	0.09	0.06	0	0	0.07	0	0.42	0.01	0.87	0.38	0	0	26.52	0	0		-1.54	-0.11	1.76	77.95	40.86	1180.68	307.74	1242.87	373.81	1191.56	322.2	1232.42	321.34
43.71	2	0.03	0	0	0.03	7.4	0.03	0.06	0.73	0.07	85.21	58.91	48.19	97.07	0.07	0.59	0.08	0.06	6.08	0.55	0.09	0.01	0	0.01	0.04	0.03	0.8	0.73	0.03	0.07	0.01	18.31	48.91	0	0	0	4.11	-4.49	-0.85	77.89	80.26	817.34	264.79	934.19	388.56	834.39	291.82	914.64	293.17
43.71	3	0.05	0.02	0.01	0.05	1.19	0.06	0.06	0.06	0.05	97.61	5.27	29.72	97.59	0.01	0.01	0.05	0	12.59	0.07	0.07	0.04	0	0	0.06	0	0.41	0.01	0.76	0.62	0	0	28.69	0	0		-0.89	-3.49	1.34	77.93	40.81	1181.77	308.44	1243.84	374.82	1192.46	322.3	1233.27	322.28
43.743	2	0.03	0.01	0.01	0.03	5.77	0.03	0.06	1.7	0.1	88.46	49.06	45.42	96.99	0.11	0.55	0.1	0.07	6.27	0.53	0.1	0.01	0	0.01	0.07	0.03	0.86	1.7	0.04	0.08	0.01	21.01	46.43	0	0	0	0.24	-4.64	-0.56	77.26	81.16	819.62	268.32	934.5	389.21	835.41	294.41	916.55	295.84
43.743	3	0.05	0.02	0.01	0.05	1.14	0.06	0.06	0.05	0.05	97.72	5.03	29.3	97.88	0.01	0.01	0.05	0	12.36	0.05	0.06	0.02	0	0	0.04	0	0.39	0.01	0.76	0.68	0	0.02	28.38	0	0		-4.73	-2.85	0.59	78.68	40.46	1182.98	310.29	1244.07	375.2	1193.13	323.68	1233.59	323.67
43.777	2	0.03	0.01	0.01	0.03	5.67	0.03	0.06	3.9	0.1	88.67	47.25	44.68	93.57	0.15	0.54	0.1	0.08	6.82	0.57	0.13	0.04	0	0.01	0.07	0.03	1.04	3.9	0.04	0.08	0.01	20.86	45.98	0	0	0	1.09	-8.61	-1.09	76.95	78.56	819.88	268.62	934.84	390.06	836.66	295.06	915.21	295.7
43.777	3	0.05	0.02	0.01	0.05	1	0.06	0.06	0.05	0.05	98	4.26	28.09	97.31	0.02	0	0.05	0	12.17	0.04	0.05	0.01	0	0	0.03	0	0.31	0	0.76	1.08	0	0.03	27.3	0	0		-0.12	-4.06	0.25	77.41	39.68	1183.49	311.76	1242.27	374.37	1192.77	325.09	1232.44	325.08
43.81	2	0.03	0.01	0.01	0.03	6.5	0.03	0.06	2.82	0.09	87.01	49.79	46.15	97	0.13	0.51	0.09	0.07	8.14	0.57	0.13	0.04	0	0.01	0.07	0.03	1.34	2.82	0.04	0.08	0.01	7.43	46.62	0	0	0	0.09	-4.63	0.23	77.1	80.5	822.6	271.65	935.26	390.62	838.1	297.2	918.6	298.21
43.843	2	0.03	0.01	0.01	0.03	6.91	0.03	0.06	2.8	0.09	86.18	48.52	46.56	96.18	0.11	0.52	0.09	0.06	9.93	0.58	0.17	0.04	0	0.01	0.09	0.03	1.51	2.8	0.05	0.09	0.01	7.65	46.3	0	0	0	-7.91	-5.86	1.66	75.75	84.71	824.81	272.24	939.48	392.5	840.11	297.25	924.81	297.67
43.877	2	0.03	0.01	0.01	0.03	7.31	0.03	0.06	1.46	0.08	85.39	50.02	47.38	94.95	0.09	0.42	0.08	0.07	10.26	0.59	0.19	0.04	0	0.01	0.09	0.03	1.83	1.46	0.05	0.1	0.01	0.59	46.67	0	0	0	-3.94	-7.33	2.23	75.94	77.89	825.82	270.99	943.56	396.05	846.36	296.83	924.25	297.1
43.91	2	0.03	0.01	0.01	0.03	5.65	0.03	0.06	0.81	0.09	88.7	44.75	45.14	96.33	0.06	0.35	0.09	0.05	8.01	0.47	0.27	0.03	0	0.01	0.08	0.04	1.82	0.81	0.05	0.11	0.01	1.15	45.36	0	0	0	-5.75	-5.67	0.18	76.67	80.84	837.35	274.39	954.7	398.31	855	301.83	935.79	298.82
43.943	2	0.03	0.01	0.01	0.03	4.63	0.03	0.06	0.81	0.09	90.75	42.77	43.41	95.18	0.04	0.23	0.09	0.04	5.27	0.32	0.38	0.02	0	0.01	0.07	0.04	2.26	0.81	0.05	0.11	0.02	0.13	44.85	0	0	0	-3.93	-7.08	1.57	76.47	78.5	839.36	274.3	957.75	400.18	859.53	300.55	938.03	300.23
43.977	2	0.03	0.01	0.01	0.03	2.68	0.03	0.06	0.82	0.09	94.64	27.56	38.23	95.88	0.03	0.18	0.09	0.03	3.55	0.21	0.36	0.02	0	0.01	0.09	0.04	2.96	0.82	0.05	0.11	0.02	0.11	40.65	0	0	0	-4.36	-6.27	-1.52	76.86	80.81	849.95	274.98	968.74	401.06	867.3	303.54	947.98	298.98
44.01	2	0.03	0.01	0.01	0.04	2.41	0.03	0.06	0.91	0.1	95.19	25.73	37.26	96.99	0.03	0.17	0.1	0.03	2.76	0.15	0.37	0.01	0	0.01	0.06	0.05	3.21	0.91	0.05	0.11	0.03	0.11	40.07	0	0	0	-6.49	-4.63	-1.79	76.86	83.24	857.48	274.89	977.91	401.53	874.34	305.25	957.27	298.06
44.043	2	0.04	0.01	0.01	0.04	1.49	0.04	0.06	0.75	0.1	97.03	14.97	32.65	96.97	0.03	0.16	0.11	0.03	2.4	0.11	0.42	0.01	0	0.01	0.07	0.05	2.59	0.75	0.05	0.1	0.03	0.11	35.86	0	0	0	-7.27	-4.67	-4.01	76.97	82.38	869.85	276.27	989.99	403.02	885.67	306.88	967.6	298.33
44.077	2	0.04	0.02	0.01	0.04	1.1	0.04	0.06	0.49	0.1	97.81	10.32	29.72	97.26	0.03	0.15	0.12	0.03	2.16	0.09	0.57	0.03	0	0.02	0.09	0.08	2.43	0.49	0.06	0.1	0.05	0.32	33.21	0	0	0	-5.67	-4.16	-4.33	77.14	82.22	880.43	278.43	1000.63	405.29	896.23	309.91	977.89	300.34
44.11	2	0.04	0.02	0.01	0.04	0.98	0.04	0.06	0.31	0.09	98.04	9.12	28.58	97.44	0.05	0.15	0.13	0.03	1.79	0.07	0.86	0.04	0	0.02	0.09	0.09	2.48	0.31	0.06	0.09	0.04	0.22	32.36	0	0	0	-3.03	-3.8	-6.09	77.72	81.72	895.96	281.22	1014.66	406.82	910.27	313.48	991.26	302.56
44.144
44.177
44.21
44.244
44.277
44.31
44.344
44.377
44.41
44.444
44.477
44.511
44.544
44.577
44.611	2	0.01	0	0	0.01	94.11	0.01	0.06	3.66	0.46	0	99.88	92.61	98.15	0.46	0.03	0.38	0.21	21.64	0.21	7.1	0.46	0	0	1.18	1.45	1.19	3.66	0.45	2.01	1.52	0.04	88.46	0	0	0	12.78	2.15	-10.52	77.85	91.14	1000.54	276.01	1155.94	442.59	1024.8	319.76	1115.33	309.23
44.644	2	0.01	0	0	0.01	80.63	0.01	0.06	4.17	0.21	0	99.6	82.7	98.41	0.21	0.02	0.13	0.06	12.54	0.08	2.79	0.22	0	0	1.61	0.87	1.66	4.17	0.32	1.13	3.03	0.01	81.03	0	0	0	0.06	-1.38	-7.32	76.59	89.34	1002.27	279.73	1149.54	436.95	1025.73	318.17	1114.48	307.97
44.677	2	0.01	0	0	0.01	82.55	0.01	0.06	3.17	0.19	0	99.67	84.81	98.17	0.19	0.01	0.14	0.05	12.6	0.06	1.62	0.17	0	0	0.72	0.94	1.61	3.17	0.37	1.09	0.61	0.02	82.16	0	0	0	6.32	2.07	-3.6	77.3	88.97	997.94	277.66	1139.52	430.1	1021.13	313.24	1109.96	308.17
44.711	2	0.01	0	0	0.01	81.46	0.01	0.06	2.86	0.14	0	99.66	84.7	97.89	0.14	0.01	0.11	0.06	11.64	0.04	0.84	0.14	0	0	0.41	0.67	1.8	2.86	0.31	0.77	0.38	0.05	81.97	0	0	0	-0.44	2.81	-5.09	76.8	87.68	994.52	279.02	1130.45	424.02	1014.72	313.88	1101.99	305.37
44.744	2	0.01	0	0	0.01	68.16	0.01	0.06	3.32	0.09	6.84	99.3	78.48	98.24	0.09	0.02	0.08	0.05	7.83	0.03	0.33	0.08	0	0	0.31	0.63	2.23	3.32	0.28	0.59	0.35	0.06	77.47	0	0	0	-1.24	1.88	-5.17	76.78	89.07	989.38	277.86	1121.7	417.09	1006.83	311.29	1095.72	305.55
44.778	2	0.01	0	0	0.01	64.29	0.01	0.06	2.88	0.08	10.71	99.21	77.2	98.13	0.08	0.03	0.07	0.06	6.23	0.04	0.16	0.09	0	0.01	0.26	0.54	3.22	2.88	0.33	0.59	0.38	0.09	76.73	0	0	0	-0.27	2.2	-5.7	77.33	83.88	985.44	279.54	1113.97	415.49	1003.53	312.34	1087.16	305.88
44.811	2	0.01	0	0	0.01	61.62	0.01	0.06	1.6	0.07	13.38	99.09	76.41	98.52	0.07	0.04	0.07	0.06	5.88	0.05	0.22	0.09	0	0.01	0.2	0.57	3.18	1.6	0.34	0.45	0.35	0.4	75.88	0	0	0	-2.97	-1	-3.36	76.89	82.76	974.47	280.62	1101.3	414.96	993.7	311.01	1076.37	307.18
44.844	2	0.01	0	0	0.01	42.26	0.01	0.06	0.98	0.08	32.74	97.54	69.24	98.42	0.08	0.06	0.06	0.07	4.49	0.06	0.26	0.05	0	0.01	0.17	0.54	2.48	0.98	0.31	0.53	0.2	0.12	69.56	0	0	0	4.15	-1.33	-0.17	77.96	82.54	960.07	275.77	1082.83	407.57	979.38	304.88	1061.91	303.32
44.878	2	0.02	0	0	0.02	26.01	0.02	0.06	0.4	0.07	48.99	93.69	62.48	98.25	0.05	0.08	0.07	0.06	3.56	0.05	0.36	0.03	0	0.01	0.12	0.43	1.93	0.4	0.38	0.38	0.13	1.11	63.46	0	0	0	0.07	1.86	-2.15	77.51	82.35	951.32	276.22	1073.26	406.15	969.14	305.85	1051.4	301.94
44.911	2	0.02	0	0	0.02	17.63	0.02	0.06	0.2	0.07	64.73	88.94	57.93	97.97	0.07	0.15	0.07	0.1	2.34	0.05	0.44	0.02	0	0.01	0.08	0.4	1.68	0.2	0.47	0.3	0.11	5.15	59.63	0	0	0	-5.81	-2.61	-2.29	76.32	83.68	937.07	274.57	1060.29	403.63	954.63	302.64	1038.31	301.91
44.944	2	0.02	0	0	0.02	8.92	0.02	0.06	0.26	0.1	82.16	73.4	50.54	92.09	0.1	0.3	0.08	0.14	1.65	0.06	0.51	0.01	0	0.01	0.09	0.44	1.59	0.26	0.5	0.25	0.08	4.03	52.98	0	0	0	0	-9.73	1.44	77.05	81.98	922.47	270.45	1044.27	399.78	942.52	296.76	1024.46	299.58
44.978	2	0.02	0	0	0.03	6.64	0.02	0.06	0.2	0.17	86.72	64.09	47.43	98.08	0.17	0.59	0.09	0.18	1.35	0.09	0.73	0.02	0	0.02	0.09	0.5	1.32	0.2	0.6	0.22	0.08	2.3	50.27	0	0	0	-3.25	-2.33	0.34	76.49	83.19	908.13	268.76	1030.2	397.13	927.1	294.86	1010.23	298.13
45.011	2	0.02	0	0	0.03	6.19	0.02	0.06	0.21	0.32	87.61	61.23	46.65	96.73	0.32	0.86	0.1	0.27	1.53	0.11	0.78	0.04	0	0.02	0.08	0.46	0.91	0.21	0.59	0.18	0.06	0.71	49.51	0	0	0	-2.65	-5.06	1.88	76.38	82.4	892.93	265.06	1014.78	394.18	913.13	290.82	995.48	293.91
45.044	2	0.03	0.01	0.01	0.03	5.37	0.03	0.06	0.2	0.43	89.25	55.32	45.17	98.32	0.5	0.89	0.1	0.35	1.86	0.12	0.74	0.05	0	0.02	0.07	0.43	0.46	0.2	0.58	0.16	0.04	0.26	48	0	0	0	0.37	1.64	1.02	77.02	83.06	879.52	262.88	1002.13	393.3	899.29	289.88	982.33	291.91
45.078	2	0.03	0.01	0.01	0.03	5.59	0.03	0.06	0.09	0.41	88.83	55.26	45.54	97.93	0.66	0.93	0.09	0.42	2.61	0.12	0.55	0.05	0	0.02	0.06	0.41	0.3	0.09	0.54	0.15	0.03	0.12	47.98	0	0	0	2	2.72	1.37	77.19	82.7	866.39	261.71	989.65	393.32	886.91	288.9	969.58	291.17
45.111	2	0.03	0.01	0.01	0.03	5.5	0.03	0.06	0.09	0.41	89	53.07	45.33	97.9	0.96	0.98	0.09	0.41	3.4	0.12	0.33	0.04	0	0.02	0.06	0.41	0.22	0.07	0.5	0.15	0.03	0.07	47.43	0	0	0	3.78	2.78	0.59	77.38	82.99	854.99	260.04	979.52	392.99	875.5	287.98	958.46	290.16
45.145	2	0.03	0.01	0.01	0.03	3.34	0.03	0.06	0.08	0.38	93.32	32.96	40.28	97.31	1.33	1.06	0.08	0.42	4.42	0.13	0.16	0.01	0	0.02	0.05	0.38	0.21	0.04	0.5	0.12	0.01	0.06	42.25	0	0	0	2.08	4.05	0.65	76.85	84.69	844.61	259.38	970.36	393.49	864.93	287.56	949.6	289.19
45.178	2	0.03	0.01	0.01	0.04	2.42	0.04	0.06	0.08	0.38	95.16	23.19	37.13	97.73	1.31	1	0.08	0.41	4.55	0.16	0.15	0.01	0	0.02	0.04	0.38	0.16	0.04	0.49	0.12	0.01	0.04	39.21	0	0	0	1.47	3.2	-0.68	76.6	84.18	836.08	257.68	963.33	392.77	856.53	286.36	940.69	287.96
45.211	2	0.03	0.01	0.01	0.04	3.02	0.04	0.06	0.07	0.38	93.97	27.39	39.23	98.5	0.91	0.89	0.07	0.31	5.82	0.16	0.13	0.01	0	0.02	0.03	0.38	0.12	0.05	0.47	0.13	0.01	0.01	40.6	0	0	0	3.25	1.07	1.41	76.71	83.58	825.39	254.91	951.97	389.85	847.17	282.35	930.66	286.37
45.245	2	0.04	0.01	0.01	0.04	2.35	0.04	0.06	0.08	0.38	95.31	19.25	36.69	95.46	0.73	0.96	0.08	0.3	6.87	0.16	0.12	0.01	0	0.02	0.02	0.38	0.1	0.05	0.48	0.13	0.01	0.02	37.75	0	0	0	-0.15	6.77	-0.87	75.99	84.69	820.85	254.38	947.88	389.36	840.84	283.39	925.53	283.35
45.278	2	0.04	0.01	0.01	0.04	2.39	0.04	0.06	0.07	0.42	95.23	19.06	36.87	97.14	0.42	0.9	0.07	0.27	7.33	0.15	0.13	0.01	0	0.02	0.03	0.42	0.09	0.06	0.46	0.12	0.01	0.01	37.67	0	0	0	0.66	4.38	0.44	76.16	83.95	813.18	252.76	936.18	383.77	832.35	280.57	916.3	281.14
45.311	2	0.04	0.01	0.01	0.04	2.04	0.04	0.06	0.07	0.27	95.92	14.91	35.29	96.8	0.27	0.84	0.07	0.23	8.11	0.13	0.13	0	0	0.02	0.02	0.43	0.09	0.06	0.43	0.11	0	0.01	35.83	0	0	0	0.02	4.95	0.14	76.32	85.26	811.48	252.28	934.06	382.83	829.6	280.57	914.85	279.68
45.345	2	0.04	0.01	0.01	0.04	2.14	0.04	0.06	0.08	0.25	95.72	16.08	35.8	95.31	0.25	0.89	0.07	0.21	7.91	0.13	0.11	0	0	0.02	0.03	0.39	0.11	0.08	0.43	0.09	0	0.01	36.39	0	0	0	-1.67	6.94	-1.85	75.73	83.44	807.4	252.11	930.93	382.77	825.65	280.83	909.08	279.6
45.378	2	0.04	0.01	0.01	0.04	2.89	0.04	0.06	0.11	0.2	94.21	21.35	38.6	96.88	0.2	0.91	0.07	0.29	9.08	0.12	0.1	0	0	0.02	0.03	0.4	0.17	0.11	0.39	0.09	0	0.01	38.55	0	0	0	-2.45	4.82	-4.95	75.22	79.66	803.71	251.7	927.18	382.47	822.06	282.32	901.53	276.66
45.411	2	0.03	0.01	0.01	0.03	4.51	0.04	0.06	0.16	0.15	90.98	31.23	42.77	97.94	0.15	0.94	0.06	0.39	10.91	0.12	0.1	0	0	0.02	0.03	0.43	0.19	0.16	0.31	0.1	0	0.01	41.75	0	0	0	3.66	2.7	-5.65	76.43	81.69	802.48	252.03	925.07	382.25	818.88	284.38	900.26	277.29
45.445	2	0.03	0.01	0.01	0.03	7.36	0.03	0.06	0.28	0.14	85.28	49.12	47.7	96.02	0.14	0.82	0.05	0.38	10.84	0.13	0.08	0	0	0.02	0.04	0.41	0.23	0.28	0.21	0.11	0	0	46.45	0	0	0	4.85	6.09	-3.25	76.96	82.4	802.97	253.99	923.25	382.88	819.37	285.27	901.51	278.65
45.478	2	0.03	0.01	0.01	0.03	6.63	0.03	0.06	0.3	0.13	86.74	48.35	46.82	97.43	0.13	0.79	0.05	0.47	9.23	0.14	0.07	0	0	0.02	0.04	0.33	0.29	0.3	0.18	0.11	0	0.01	46.26	0	0	0	3.62	3.83	-4.04	76.84	81.29	803.36	254.81	922.66	381.61	819.54	287.84	900.19	277.66
45.512	2	0.03	0.01	0	0.03	7.29	0.03	0.06	0.39	0.11	85.42	55.76	47.97	95.48	0.11	0.65	0.04	0.43	7.38	0.18	0.09	0	0	0.02	0.05	0.26	0.4	0.39	0.12	0.13	0	0.29	48.11	0	0	0	1.52	6.75	-4.72	76.38	82.18	804.51	255.85	923.38	381.53	819.69	289.21	901.05	277.69
45.545	2	0.03	0	0	0.03	8.75	0.03	0.06	0.52	0.14	82.51	59.78	49.64	96.87	0.14	0.64	0.04	0.36	8.86	0.25	0.12	0.01	0	0.02	0.05	0.26	0.69	0.52	0.12	0.14	0	3.55	49.13	0	0	0	0.84	4.84	-5.32	76.26	83.32	805.99	257.12	924.27	382.07	819.87	290.49	902.34	278.58
45.578	2	0.03	0.01	0	0.03	8.37	0.03	0.06	0.57	0.2	83.26	56.24	49.01	91.96	0.2	0.66	0.04	0.32	9.79	0.39	0.22	0.01	0	0.02	0.05	0.24	1.23	0.57	0.12	0.12	0	4.22	48.23	0	0	0	1.15	9.82	-4.72	75.97	81.59	806.42	258.97	923.74	383.28	821.05	291	902.01	280.88
45.612	2	0.03	0.01	0.01	0.03	7.09	0.03	0.06	0.77	0.22	85.82	49.64	47.22	92.02	0.25	0.64	0.04	0.31	9.87	0.47	0.26	0.04	0	0.03	0.06	0.22	1.92	0.77	0.11	0.13	0.01	10.14	46.58	0	0	0	-0.09	9.77	-3.26	75.76	81.76	807.26	259.72	922.66	381.63	821.68	290.45	903	281.97
45.645	2	0.03	0.01	0.01	0.03	5.57	0.03	0.06	0.7	0.21	88.86	41.84	44.83	94.7	0.34	0.63	0.05	0.25	9.19	0.63	0.28	0.08	0	0.04	0.08	0.21	2.83	0.7	0.11	0.13	0.01	12.29	44.62	0	0	0	-2.39	7.59	-1.73	75.46	83.11	808.07	259.27	923.63	381.08	822.7	288.55	905.59	282.5
45.678	2	0.03	0.01	0.01	0.03	4.64	0.03	0.06	0.32	0.16	90.72	37.48	43.2	96.25	0.47	0.64	0.05	0.19	8.03	0.77	0.26	0.07	0	0.04	0.06	0.16	3.97	0.32	0.1	0.11	0.01	7.22	43.48	0	0	0	-3.5	5.78	-2.91	75.22	80.89	810.28	259.94	925.24	381.64	825.02	288.66	905.67	282.5
45.712	2	0.03	0.01	0.01	0.04	2.81	0.04	0.06	0.2	0.11	94.38	23.72	38.39	93.68	0.61	0.73	0.06	0.18	6.88	0.9	0.22	0.05	0	0.06	0.06	0.11	5.73	0.2	0.09	0.09	0.01	4.54	39.4	0	0	0	-3.1	8.52	-3.36	75.11	80.44	809.77	258.72	924.39	379.85	824.3	287.42	904.53	281.46
45.745	2	0.04	0.01	0.01	0.04	2.53	0.04	0.06	0.13	0.1	94.94	20.06	37.26	96.12	0.8	0.83	0.07	0.18	7.62	1.09	0.23	0.05	0	0.06	0.06	0.1	7.32	0.13	0.09	0.1	0.01	8.25	38.06	0	0	0	-3.78	5.95	-1.41	75.27	79.96	811.23	259.12	925.25	379.7	826.87	286.83	906.7	282.33
45.779	2	0.04	0.01	0.01	0.05	1.58	0.04	0.06	0.15	0.08	96.83	12.22	32.78	96.44	1.05	0.88	0.08	0.2	6.4	0.98	0.23	0.03	0	0.08	0.06	0.06	8.94	0.15	0.07	0.09	0.01	9.77	34.4	0	0	0	-4.75	5.5	-2.34	74.94	80.23	812.29	259.51	927.41	381.02	827.73	287.12	907.86	283.12
45.812	2	0.04	0.02	0.01	0.05	1.49	0.05	0.06	0.14	0.1	97.02	10.08	31.94	95.35	1.34	0.98	0.09	0.21	7.96	1.1	0.23	0.04	0	0.1	0.06	0.05	7.89	0.14	0.06	0.09	0.01	15.15	33.05	0	0	0	-6.11	6.89	-2.51	74.13	81.14	810.81	259.35	925.18	379.27	825.29	286.55	906.37	283.25
45.845	2	0.04	0.02	0.01	0.05	1.45	0.05	0.06	0.18	0.11	97.1	8.82	31.46	97.26	1.43	1.05	0.1	0.22	9.26	1.1	0.3	0.05	0	0.11	0.07	0.05	6.89	0.18	0.07	0.09	0.01	9.85	32.14	0	0	0	-5.87	4.16	-1.78	74.36	80.31	811.94	259.31	927.27	381.06	827.77	286.49	908	282.96
45.879	2	0.05	0.02	0.01	0.06	0.99	0.06	0.06	0.18	0.14	98.01	5.09	27.77	97.39	1.14	1.11	0.12	0.21	9.75	1.25	0.42	0.05	0	0.14	0.06	0.04	5.82	0.18	0.06	0.09	0.02	7.61	28.46	0	0	0	-8.65	3.89	-3.08	73.33	82.75	811.67	257.96	929.71	381.27	826.75	285.88	909.42	282.17
45.912	2	0.05	0.02	0.01	0.06	1.18	0.06	0.06	0.18	0.18	97.65	4.74	28.92	96.2	0.83	1.22	0.13	0.19	13.7	1.59	0.63	0.1	0	0.18	0.06	0.03	5.44	0.16	0.06	0.08	0.02	1.35	28	0	0	0	-2.7	5.85	-0.79	75.06	82.88	812.51	257.93	931.05	383.8	829.25	285.85	912.08	282.98
45.945	2	0.05	0.02	0.01	0.06	1.09	0.06	0.06	0.2	0.18	97.83	5.06	28.38	97.71	0.65	1.38	0.13	0.16	11.43	1.68	0.76	0.08	0	0.18	0.09	0.04	5.41	0.2	0.06	0.08	0.02	0.82	28.43	0	0	0	-2.32	3.24	-0.5	75.24	82.7	814.55	258.66	932.49	383.51	831.25	287.15	913.87	283.41
45.979	2	0.05	0.02	0.01	0.06	1.07	0.06	0.06	0.25	0.25	97.86	5.04	28.24	97.93	0.52	1.46	0.16	0.14	11.18	1.58	0.71	0.07	0	0.25	0.09	0.04	5.31	0.23	0.07	0.07	0.02	0.6	28.4	0	0	0	-4.74	2.72	-1.15	74.45	84	817.71	260.47	935.66	385.07	833.33	288.69	917.23	284.7
46.012	2	0.05	0.02	0.01	0.05	1.2	0.05	0.06	0.26	0.24	97.6	6.12	29.41	97.75	0.43	1.41	0.17	0.12	10.73	1.53	0.76	0.09	0	0.24	0.08	0.05	5.63	0.26	0.08	0.07	0.02	0.74	29.68	0	0	0	-3.72	3.15	-1.42	74.46	84.31	820.16	261.76	939.06	387.42	835.94	290.77	920.12	285.99
46.045	2	0.05	0.02	0.01	0.05	1.11	0.05	0.06	0.26	0.23	97.78	6.13	28.82	97.58	0.39	1.42	0.19	0.1	9.32	1.89	0.76	0.11	0	0.23	0.07	0.06	5.1	0.26	0.09	0.08	0.02	0.9	29.68	0	0	0	-3.16	3.52	-1.27	74.67	84.95	823.49	263.37	941.94	388.47	838.82	292.42	923.63	287.69
46.079	2	0.05	0.02	0.01	0.06	0.98	0.05	0.06	0.21	0.21	98.05	5.16	27.58	98.33	0.29	1.45	0.21	0.08	9.27	1.36	0.88	0.15	0	0.19	0.06	0.07	4.84	0.2	0.09	0.09	0.02	0.61	28.55	0	0	0	-5.7	1.61	-1.47	73.85	81.01	826.46	265.4	944.02	389.51	843.25	293.95	924.1	288.78
46.112	2	0.05	0.02	0.01	0.06	0.9	0.05	0.06	0.21	0.21	98.19	4.81	26.89	96.33	0.24	1.5	0.21	0.07	8.8	1.13	0.95	0.23	0	0.18	0.05	0.07	3.9	0.1	0.1	0.1	0.03	0.79	28.09	0	0	0	-4.99	5.66	-1.07	73.5	82.32	828.2	266.07	946.37	390.51	844.93	295.13	927.07	289.73
46.146	2	0.05	0.02	0.01	0.05	1.04	0.05	0.06	0.21	0.21	97.91	6.03	28.44	95.74	0.25	1.64	0.21	0.06	8.46	1.08	0.75	0.31	0	0.13	0.05	0.08	3.47	0.06	0.1	0.1	0.02	2	29.58	0	0	0	-7.87	6.44	-1.3	73.07	83.31	831.46	267.84	948.95	391.15	847.19	296.15	930.34	291.05
46.179	2	0.05	0.02	0.01	0.05	1.01	0.05	0.06	0.21	0.21	97.98	5.68	28.1	96.86	0.29	1.57	0.21	0.06	8.62	0.76	0.69	0.31	0	0.14	0.04	0.1	2.38	0.06	0.11	0.11	0.03	0.32	29.18	0	0	0	-4.45	4.85	-1.25	74.34	81.41	833.42	268.8	950.23	392.02	849.81	297.51	931.05	292.27
46.212	2	0.05	0.02	0.01	0.05	1.31	0.05	0.06	0.22	0.22	97.37	6.97	30.4	97.04	0.35	1.32	0.22	0.05	10.66	0.83	0.68	0.38	0	0.13	0.04	0.11	1.59	0.06	0.13	0.12	0.03	0.31	30.54	0	0	0	-2.06	4.55	-1.45	75.33	82.42	835.75	270.02	951.23	392.34	850.8	298.29	933.1	293.9
46.246	2	0.04	0.02	0.01	0.04	1.95	0.05	0.06	0.22	0.22	96.1	11.09	34.13	96.41	0.36	1.18	0.22	0.05	11.5	0.94	0.65	0.39	0	0.1	0.03	0.17	1.08	0.06	0.15	0.13	0.04	0.12	33.71	0	0	0	-6.45	5.55	-2.04	74.47	82.06	836.79	271.47	952.69	393.33	851.84	298.89	933.83	295.37
46.279	2	0.04	0.02	0.01	0.04	1.74	0.05	0.06	0.23	0.23	96.53	10.48	33.13	96.68	0.37	1.06	0.23	0.04	10.19	0.85	0.7	0.47	0	0.11	0.03	0.17	0.73	0.05	0.17	0.15	0.05	0.09	33.32	0	0	0	-6.43	5.15	-0.92	74.87	80.8	836.32	272.15	951.45	393.39	852.31	298.4	933.09	296.75
46.312	2	0.04	0.01	0.01	0.04	2.47	0.04	0.06	0.22	0.22	95.05	16.09	36.54	94.2	0.34	1.01	0.22	0.03	10.5	0.7	0.65	0.39	0	0.12	0.04	0.17	0.71	0.07	0.2	0.18	0.06	0.03	36.39	0	0	0	-4.22	8.06	-0.51	75.37	79.68	836.02	272.47	950.79	393.61	852.69	298.3	932.37	298.07
46.346	2	0.03	0.01	0.01	0.04	3.43	0.04	0.06	0.2	0.2	93.15	24.8	39.9	96.26	0.28	0.94	0.2	0.03	9.77	0.68	0.48	0.17	0	0.1	0.04	0.19	0.8	0.1	0.23	0.19	0.08	0.03	39.76	0	0	0	-5.08	5.76	-0.42	75.51	77.63	834.84	272.18	949.7	393.49	852.64	297.59	930.26	297.79
46.379	2	0.03	0.01	0.01	0.04	3.39	0.04	0.06	0.2	0.17	93.22	25.3	39.9	95.34	0.24	0.96	0.17	0.03	9.27	0.62	0.39	0.07	0	0.11	0.05	0.15	0.9	0.2	0.2	0.2	0.08	0.01	39.93	0	0	0	-5.85	6.91	1.27	75.81	78.27	832.32	272.15	946.85	392.97	850.68	296.22	928.9	298.84
46.412	2	0.03	0.01	0.01	0.04	3.31	0.04	0.06	0.5	0.15	93.38	24.67	39.65	96.63	0.22	0.92	0.15	0.03	9.24	0.57	0.3	0.02	0	0.11	0.05	0.13	1.02	0.5	0.2	0.24	0.11	0.11	39.72	0	0	0	-9.15	5.22	0.41	75.87	81.11	831.33	273	945.74	392.36	847.66	297.02	928.72	299.57
46.446	2	0.04	0.01	0.01	0.04	3.02	0.04	0.06	0.45	0.14	93.97	23.21	38.83	91.48	0.18	0.91	0.14	0.03	8.52	0.68	0.34	0.01	0	0.1	0.05	0.11	1.21	0.45	0.23	0.34	0.13	0.09	39.22	0	0	0	-9.5	10.13	-0.03	75.87	80.32	826.63	274.63	941.12	394.24	843.17	298.93	923.47	300.68
46.479	2	0.04	0.01	0.01	0.04	2.45	0.04	0.06	0.42	0.13	95.1	20.41	36.96	94.42	0.16	0.93	0.13	0.04	6.75	0.62	0.47	0.02	0	0.09	0.06	0.11	1.48	0.42	0.22	0.36	0.12	0.07	38.2	0	0	0	-7.7	7.86	0.34	76.41	80.11	822.73	275.33	937.35	395.56	839.64	299.81	919.73	301.52
46.513	2	0.04	0.01	0.01	0.04	1.54	0.04	0.06	0.17	0.12	96.92	13.36	32.75	92.93	0.13	0.9	0.12	0.03	4.66	0.56	0.57	0.03	0	0.08	0.06	0.07	1.76	0.17	0.2	0.45	0.14	0.09	35.03	0	0	0	-9.6	9.12	2.73	76.21	80.09	814.74	277.58	929.22	397.67	833.16	300.21	913.11	304.87
46.546	2	0.04	0.01	0.01	0.04	1.32	0.04	0.06	0.18	0.11	97.36	11.29	31.3	95.3	0.12	0.82	0.11	0.03	4.22	0.6	0.56	0.04	0	0.09	0.07	0.06	2.19	0.18	0.17	0.4	0.15	0.37	33.84	0	0	0	-7.74	6.96	2.27	76.63	81.18	809.86	278.62	924.71	399.08	827.6	301.83	908.66	306.24
46.579	2	0.04	0.02	0.01	0.05	1.11	0.04	0.06	0.21	0.11	97.78	9.69	29.8	93.2	0.15	0.83	0.11	0.04	3.24	0.61	0.42	0.04	0	0.1	0.08	0.05	2.21	0.21	0.17	0.35	0.16	0.14	32.78	0	0	0	-8.94	8.91	3.43	76.53	80.46	801.82	280.67	915	399.06	819.91	302.42	900.1	309
46.613	2	0.04	0.02	0.01	0.05	0.94	0.05	0.06	0.19	0.12	98.12	8.26	28.33	93.25	0.24	0.78	0.11	0.04	2.46	0.66	0.34	0.05	0	0.12	0.08	0.04	2.02	0.19	0.15	0.3	0.16	1.61	31.69	0	0	0	-9.32	8.87	3.2	76.66	82.01	794.37	283.72	907.53	401.53	811.59	305.32	893.27	312.6
46.646	2	0.05	0.02	0.01	0.05	0.72	0.05	0.06	0.27	0.13	98.56	5.84	25.69	92.17	0.43	0.7	0.11	0.03	2.21	0.75	0.38	0.06	0	0.13	0.07	0.04	1.92	0.27	0.14	0.28	0.16	7.16	29.36	0	0	0	-7.99	9.67	5.41	76.79	81.73	784.46	288.28	895.81	404.67	802.43	308.61	883.63	317.86
46.679	2	0.05	0.03	0.01	0.06	0.52	0.06	0.06	0.48	0.15	98.95	3.79	22.58	94.59	0.65	0.63	0.12	0.03	2.19	0.75	0.4	0.11	0	0.15	0.06	0.04	1.99	0.48	0.14	0.29	0.17	20.21	26.54	0	0	0	-7.48	7.7	4.84	77.25	82.28	777.26	292.71	888.42	408.32	794.51	312.92	876.16	323.07
46.713	2	0.06	0.03	0.01	0.06	0.36	0.06	0.06	0.63	0.19	99.27	2.28	18.87	94.28	1	0.63	0.11	0.03	2.1	0.71	0.62	0.22	0	0.19	0.06	0.03	1.88	0.63	0.1	0.29	0.17	10.16	23.27	0	0	0	-10.72	7.99	8.9	76.71	80.77	763.95	296.82	873.21	409.99	783.87	313.8	863.23	328.84
46.746	2	0.06	0.03	0.01	0.06	0.35	0.06	0.06	0.67	0.19	99.29	2.12	18.49	93.45	1.25	0.64	0.13	0.03	2.56	0.86	0.7	0.42	0	0.19	0.06	0.03	1.94	0.67	0.11	0.34	0.18	6.17	22.83	0	0	0	-11.16	8.71	6.58	76.61	83.22	754	298.02	865.02	412.12	772.23	315.75	854.07	330.89
46.78	2	0.06	0.03	0.01	0.07	0.39	0.07	0.06	0.25	0.18	99.21	2.16	19.28	97.43	1.86	0.77	0.1	0.03	4.19	1.09	0.67	0.81	0	0.18	0.05	0.02	1.64	0.25	0.09	0.35	0.16	0.88	22.93	0	0	0	-9.91	3.82	9.57	76.5	83.59	739.43	296.32	851.28	411.8	759.88	313.12	841.75	330.04
46.813	2	0.06	0.04	0.01	0.07	0.36	0.07	0.07	0.22	0.19	99.28	1.92	18.37	97.74	2.45	1.06	0.1	0.03	4.09	0.99	0.57	0.58	0	0.19	0.05	0.03	1.6	0.22	0.09	0.37	0.15	0.21	22.18	0	0	0	-7.4	3.16	5.03	77.1	84.46	734.53	295.74	847.47	412.47	751.81	315.58	835.39	327.78
46.846	2	0.06	0.03	0.01	0.07	0.48	0.07	0.06	0.16	0.16	99.04	2.4	20.99	97.87	2.25	1.07	0.1	0.03	6.34	1.14	0.36	0.34	0	0.16	0.05	0.03	1.24	0.12	0.09	0.41	0.13	0.08	23.6	0	0	0	-7.91	2.85	9.95	76.62	81.3	718.98	293.8	831.38	410.81	740.82	311.31	820.63	326.84
46.88	2	0.06	0.04	0.01	0.07	0.42	0.07	0.06	0.14	0.14	99.15	1.86	19.85	98.77	1.76	1.1	0.12	0.02	7.32	1.2	0.27	0.27	0	0.14	0.04	0.04	1.04	0.1	0.11	0.47	0.12	0.09	22	0	0	0	-7.34	-0.06	4.3	76.74	82.08	714.73	291.97	829.97	411.71	733.66	312.84	815.08	323.18
46.913	2	0.06	0.03	0.01	0.06	0.51	0.07	0.06	0.19	0.12	98.97	2.28	21.74	96.96	1.13	1.14	0.11	0.02	8.27	1.21	0.24	0.13	0	0.12	0.06	0.05	0.96	0.19	0.11	0.53	0.12	0.02	23.28	0	0	0	1.46	4.69	10.02	77.15	80.32	698.22	287.65	815.56	411.67	722.77	309.25	802.2	321.19
46.946	2	0.06	0.03	0.01	0.06	0.61	0.06	0.06	0.27	0.11	98.77	2.64	23.38	98.49	0.59	1.17	0.1	0.02	9.54	1.1	0.28	0.09	0	0.11	0.06	0.06	0.97	0.27	0.1	0.56	0.12	0.02	24.23	0	0	0	-5.81	1.12	5.15	76.63	83.44	699.06	287.6	816.24	410.09	718.86	308.98	801.68	319.18
46.98	2	0.06	0.03	0.01	0.06	0.52	0.06	0.06	0.68	0.11	98.95	2.34	21.96	97.29	0.32	1.16	0.1	0.02	8.29	0.89	0.34	0.07	0	0.11	0.07	0.08	1.23	0.68	0.1	0.59	0.13	0.02	23.45	0	0	0	-5.95	4.1	6.2	76.62	82.7	696.9	288.01	813.83	410.03	717.79	308.35	799.53	320.91
47.013	2	0.06	0.03	0.01	0.06	0.46	0.06	0.06	1.16	0.09	99.07	2.07	20.78	98.49	0.17	1.35	0.09	0.02	7.61	0.46	0.4	0.03	0	0.09	0.07	0.08	1.27	1.16	0.09	0.61	0.1	0.01	22.68	0	0	0	-6.14	1.12	8.72	76.45	83.16	692.67	288.39	809.6	410.51	715.06	307.53	796.94	322.05
47.046	2	0.06	0.04	0.01	0.07	0.39	0.06	0.06	1.87	0.1	99.22	1.87	19.15	97.93	0.11	1.3	0.08	0.03	5.77	0.24	0.45	0.02	0	0.09	0.1	0.1	1.8	1.87	0.09	0.69	0.09	0	22.04	0	0	0	-7.3	2.73	7.4	76.28	82.47	691.36	288.01	808.36	410.23	713.15	307.81	794.62	320.63
47.08	2	0.06	0.04	0.01	0.07	0.38	0.06	0.06	3.25	0.08	99.23	1.81	18.75	98.07	0.08	1.19	0.08	0.03	6.02	0.17	0.38	0.01	0	0.08	0.12	0.12	2.45	3.25	0.08	0.93	0.07	0	21.8	0	0	0	-8.17	2.35	7.94	76.17	82.5	690.51	287.78	807.47	410.07	712.59	307.41	794.13	320.01
47.113	2	0.06	0.04	0.01	0.07	0.4	0.07	0.06	2.65	0.07	99.21	1.79	19.1	98.26	0.05	1.1	0.07	0.03	6.61	0.13	0.35	0.01	0	0.07	0.15	0.11	3.28	2.65	0.07	0.9	0.06	0	21.76	0	0	0	-6.52	1.82	7.89	76.41	81.38	691.33	287.04	807.67	409.07	713.54	306.92	794.01	319.05
47.147	2	0.05	0.03	0.01	0.06	0.79	0.06	0.06	1.61	0.06	98.41	3.6	25.6	98.53	0.05	1.13	0.06	0.03	10.19	0.1	0.28	0.01	0	0.06	0.17	0.15	5.08	1.61	0.08	1.2	0.04	0.01	26.21	0	0	0	-7.08	0.99	8.94	76.39	81.64	692.07	285.98	811.11	410.68	716.06	307.22	797.03	317.69
47.18	2	0.04	0.02	0.01	0.05	1.54	0.05	0.06	1.6	0.05	96.92	8.14	31.84	98.62	0.04	0.85	0.05	0.03	11.44	0.08	0.3	0.01	0	0.04	0.15	0.15	6.57	1.6	0.08	1.11	0.03	0	31.59	0	0	0	-4.45	-0.66	8.47	76.49	81.31	695.03	285.52	815.53	412.61	719.54	307.47	800.24	317.4
47.213	2	0.04	0.02	0.01	0.05	1.51	0.05	0.06	0.84	0.05	96.97	9.22	32	98.7	0.05	0.57	0.05	0.03	9.45	0.07	0.41	0.02	0	0.04	0.14	0.16	4.7	0.84	0.08	0.91	0.02	0.02	32.44	0	0	0	-4.01	-0.34	6.67	76.77	84.7	704.31	287.15	825.29	414.71	726.29	310.23	810.59	318.38
47.247	2	0.04	0.01	0.01	0.04	2.78	0.04	0.06	0.65	0.04	94.44	20.75	37.93	97.51	0.04	0.44	0.04	0.03	8.8	0.07	0.61	0.04	0	0.03	0.14	0.18	3.45	0.65	0.08	0.71	0.02	0.01	38.33	0	0	0	-3.6	-3.66	5.87	76.31	81.19	708.36	286.36	832.08	417.85	732.75	309.9	813.6	317.35
47.28	2	0.03	0.01	0.01	0.04	2.86	0.04	0.06	0.58	0.06	94.28	23.06	38.18	98.09	0.06	0.24	0.05	0.02	7.67	0.1	1.01	0.06	0	0.03	0.17	0.17	3.26	0.58	0.08	0.62	0.02	0.04	39.17	0	0	0	-2.81	-2.31	1.9	76.24	82.11	718.34	286.71	842.02	418.41	739.63	313.16	821.72	315.09
47.313	2	0.03	0.01	0.01	0.04	2.42	0.04	0.06	0.36	0.06	95.15	22.36	36.7	98.62	0.06	0.16	0.05	0.02	5.15	0.13	1.48	0.12	0	0.02	0.15	0.16	2.91	0.36	0.07	0.46	0.02	0.05	38.92	0	0	0	-4.08	-0.65	0.43	76.3	84.21	731.15	284.23	854.34	414.44	750.22	311.19	834.42	312.28
47.347	2	0.03	0.01	0.01	0.04	2.15	0.04	0.06	0.29	0.05	95.7	20.91	35.67	98.5	0.05	0.14	0.05	0.02	4.04	0.13	1.52	0.18	0	0.02	0.12	0.2	2.38	0.29	0.06	0.31	0.01	0.21	38.39	0	0	0	-2.7	1.07	-1.77	76.52	82.69	744.37	282.9	867.15	413.04	762.63	311.68	845.28	309.26
47.38	2	0.04	0.01	0.01	0.04	1.87	0.04	0.06	0.2	0.08	96.25	19.83	34.81	98.2	0.08	0.16	0.04	0.03	2.38	0.09	0.91	0.05	0	0.02	0.1	0.2	2.39	0.2	0.06	0.25	0.01	0.14	37.98	0	0	0	-0.23	-2.02	-3.22	76.76	82.38	754.21	277.72	878.4	409.52	772.41	308	854.7	304.26
47.413	2	0.04	0.01	0.01	0.04	1.67	0.04	0.06	0.21	0.11	96.67	18.04	33.94	98.48	0.11	0.15	0.04	0.04	1.7	0.06	0.46	0.02	0	0.02	0.09	0.19	1.91	0.21	0.05	0.2	0.01	0.08	37.25	0	0	0	-0.09	1.15	-5.03	76.93	82.98	764.46	272.56	888.62	404.04	781.29	304.4	864.01	297.8
47.447	2	0.04	0.01	0.01	0.04	1.26	0.04	0.06	0.16	0.14	97.47	13.19	31.45	98.32	0.17	0.18	0.04	0.05	1.29	0.05	0.16	0	0	0.01	0.05	0.14	1.23	0.16	0.05	0.13	0.01	0.04	34.94	0	0	0	-1.51	1.66	-4.7	76.48	80.83	773.08	268.99	897.62	401.34	791.49	300.27	872.06	293.84
47.48	2	0.04	0.02	0.01	0.04	1.1	0.04	0.06	0.12	0.12	97.8	11.15	30.18	96.75	0.24	0.24	0.04	0.07	1.15	0.03	0.06	0	0	0.01	0.03	0.12	1.31	0.12	0.05	0.14	0.01	0.05	33.75	0	0	0	0.25	5.04	-3.58	76.79	79.59	781.59	265.04	904.6	396.47	800.6	295.52	880	290.03
47.514	2	0.04	0.01	0.01	0.04	1.31	0.04	0.06	0.06	0.08	97.38	14.12	31.87	95.73	0.35	0.27	0.04	0.09	0.94	0.02	0.03	0	0	0.01	0.02	0.08	1.31	0.06	0.06	0.1	0	0.09	35.43	0	0	0	-0.48	6.45	-3	76.8	81.35	791.04	261.7	913.13	391.69	808.99	291.64	890.21	286.95
47.547	2	0.04	0.01	0.01	0.04	1.5	0.04	0.06	0.05	0.08	96.99	16.69	33.17	97.42	0.49	0.39	0.04	0.12	1	0.01	0.03	0	0	0.01	0.01	0.08	1.19	0.05	0.06	0.09	0	0.07	36.66	0	0	0	0.42	3.84	-2.58	76.63	78.97	796.82	258.1	919.04	388.98	816.33	287.82	895.17	283.34
47.58	2	0.04	0.01	0.01	0.04	1.52	0.04	0.06	0.05	0.07	96.95	16.77	33.27	97.96	0.59	0.45	0.03	0.13	1.17	0.01	0.04	0	0	0.01	0.01	0.07	0.94	0.05	0.06	0.09	0	0.03	36.7	0	0	0	0.18	2.65	-2.56	76.48	78.35	803.73	254.91	926.21	386.16	823.69	284.57	901.92	280.16
47.614	2	0.03	0.01	0.01	0.04	2.42	0.03	0.06	0.04	0.06	95.16	26.92	37.59	97	0.81	0.5	0.03	0.13	2.09	0.01	0.04	0	0	0.01	0	0.06	0.63	0.04	0.07	0.08	0	0.02	40.45	0	0	0	-1.15	4.62	-0.83	75.64	81.63	805.35	251.75	931.1	386.22	826.29	280.81	907.89	278.71
47.647	2	0.03	0.01	0.01	0.03	2.79	0.03	0.06	0.05	0.06	94.42	29	38.83	96.57	0.84	0.46	0.03	0.14	3.42	0.01	0.03	0	0	0.01	0	0.06	0.42	0.05	0.07	0.08	0	0.02	41.1	0	0	0	-1.35	5.31	0.12	75.64	79.45	811.58	251.49	936.17	385.01	833.64	279.76	913.07	278.38
47.68	2	0.03	0.01	0.01	0.03	3.02	0.04	0.06	0.05	0.05	93.95	28.08	39.39	97.51	0.84	0.48	0.03	0.14	5.44	0.01	0.03	0	0	0	0	0.05	0.29	0.05	0.08	0.08	0	0.03	40.81	0	0	0	-2.22	3.66	1.19	75.58	80.71	814.1	250.66	938.83	383.88	836.23	278.53	916.94	278.05
47.714	2	0.03	0.01	0.01	0.04	3.09	0.04	0.06	0.05	0.04	93.83	25.37	39.34	98.29	0.9	0.52	0.02	0.14	7.49	0.01	0.02	0	0	0	0	0.04	0.27	0.05	0.08	0.08	0	0.21	39.95	0	0	0	-1.99	-1.74	1.04	75.6	83.15	817.23	251.35	942.61	384.94	838.31	279.88	921.45	278.76
47.747	2	0.03	0.01	0.01	0.04	3.2	0.04	0.06	0.08	0.05	93.61	26.52	39.71	98.56	0.83	0.62	0.02	0.13	7.41	0.01	0.03	0	0	0	0	0.05	0.28	0.08	0.09	0.08	0	0.72	40.32	0	0	0	-1.68	0.86	0.52	75.56	82	819.1	252.32	944.5	385.69	840.47	279.72	922.46	281.28
47.781	2	0.03	0.01	0.01	0.04	3.52	0.04	0.06	0.18	0.05	92.97	23.26	40.16	97.96	0.84	0.6	0.02	0.13	11.29	0.03	0.07	0	0	0	0	0.05	0.39	0.18	0.08	0.08	0	1.63	39.24	0	0	0	1.14	2.64	1.2	76.51	82.79	822.19	254.3	945.49	385.38	842.59	281.07	925.32	284.33
47.814	2	0.04	0.01	0.01	0.04	2.46	0.04	0.06	0.18	0.05	95.08	16.24	36.76	97.76	0.89	0.56	0.02	0.14	10.27	0.05	0.1	0	0	0	0	0.05	0.48	0.18	0.08	0.1	0	5.55	36.46	0	0	0	5.05	3.11	2.84	77.64	83.84	823.56	257.3	944.65	386.51	843.45	283.3	927.13	288.45
47.847	2	0.04	0.01	0.01	0.04	2.2	0.04	0.06	0.27	0.06	95.59	14.35	35.66	96.53	0.83	0.54	0.03	0.13	10.08	0.08	0.22	0.01	0	0	0	0.06	0.6	0.27	0.08	0.1	0	34.29	35.55	0	0	0	-0.26	5.37	2.03	76.3	81.87	823.18	261.18	941.72	386.69	842.26	286.16	923.99	290.82
47.881	2	0.04	0.01	0.01	0.04	1.84	0.05	0.06	0.31	0.05	96.32	11.51	33.86	97.48	0.67	0.47	0.04	0.11	9.93	0.1	0.43	0.02	0	0	0.01	0.05	0.85	0.31	0.1	0.13	0	47.61	33.98	0	0	0	-0.21	3.73	2.64	76.34	83.05	823.49	267.33	937.7	388.03	840.18	291.53	923.11	295.94
47.914	2	0.04	0.02	0.01	0.04	1.46	0.05	0.06	0.32	0.05	97.07	9.81	31.8	98.23	0.56	0.34	0.05	0.07	8.01	0.16	0.6	0.05	0	0	0.01	0.05	1.46	0.32	0.12	0.15	0	49.18	32.86	0	0	0	-5.59	1.92	1.47	75.21	84.46	823.01	270.81	934.55	387.4	836.85	294.83	921.27	297.31
47.947	2	0.04	0.02	0.01	0.05	1.51	0.05	0.06	0.35	0.07	96.99	8.94	31.83	98.78	0.38	0.21	0.07	0.04	9.8	0.28	0.78	0.26	0	0.01	0.01	0.05	2.53	0.35	0.14	0.17	0	23.4	32.23	0	0	0	-7.54	0.03	0.36	74.96	85.31	823.53	272.14	933.79	386.68	835.54	296.65	920.84	297.47
47.981	2	0.04	0.02	0.01	0.04	1.82	0.05	0.06	0.28	0.11	96.37	10.51	33.51	98.52	0.22	0.15	0.11	0.02	10.95	0.44	0.8	0.5	0	0.01	0.02	0.07	3.85	0.28	0.19	0.19	0	8.62	33.34	0	0	0	-14.18	-1.02	-0.37	73.23	84.38	821.55	272.54	933.91	388.5	834.59	296.83	918.97	296.96
48.014	2	0.04	0.02	0.01	0.04	1.78	0.05	0.06	0.14	0.12	96.44	10.3	33.41	97.83	0.13	0.13	0.12	0.01	10.88	0.55	0.73	0.65	0	0.01	0.02	0.07	3.79	0.14	0.19	0.18	0	0.52	33.2	0	0	0	-12.63	2.95	-0.32	73.23	83.52	819.53	272.11	931.57	388.83	832.94	297.12	916.44	295.22
48.047	2	0.04	0.02	0.01	0.04	1.67	0.05	0.06	0.14	0.14	96.65	10.6	33.03	98.52	0.07	0.14	0.14	0.01	9.37	0.35	0.62	0.51	0	0.01	0.02	0.08	3.34	0.1	0.17	0.18	0	0.02	33.4	0	0	0	-15.9	1.01	-1.67	72.61	81.63	817.66	270.4	931.82	389.11	832.25	296.04	913.8	292.52
48.081	2	0.04	0.02	0.01	0.04	1.53	0.04	0.06	0.19	0.18	96.95	11.01	32.36	98.6	0.04	0.14	0.19	0.01	7.19	0.28	0.62	0.23	0	0.01	0.04	0.09	3.01	0.13	0.17	0.18	0	0.03	33.66	0	0	0	-13.11	0.74	-2.51	72.81	81.63	816.68	268.43	932.95	389.47	831.8	295.05	913.35	291.6
48.114	2	0.04	0.01	0.01	0.04	1.6	0.04	0.06	0.22	0.17	96.79	11.83	32.86	98.7	0.03	0.15	0.18	0.01	7.08	0.2	0.56	0.1	0	0.01	0.06	0.08	2.73	0.22	0.15	0.17	0.01	0.01	34.17	0	0	0	-15.42	0.35	-2.77	72.45	81.94	814.6	266.18	932.51	388.95	830.23	293.18	912.04	288.59
48.148	2	0.04	0.02	0.01	0.04	1.47	0.05	0.06	0.54	0.17	97.05	9.46	31.81	98.4	0.02	0.16	0.24	0.01	8.62	0.2	0.45	0.03	0	0.01	0.07	0.11	2.56	0.54	0.14	0.17	0.01	0.01	32.62	0	0	0	-14.82	1.4	-2.26	72.56	82.55	813.53	264.45	932.45	388.39	829.65	291.3	912.12	287.55
48.181	2	0.04	0.02	0.01	0.04	1.48	0.05	0.06	0.46	0.17	97.04	9.58	31.91	98.52	0.01	0.22	0.25	0.02	8.56	0.13	0.43	0.02	0	0.01	0.06	0.11	2.09	0.46	0.12	0.17	0.01	0	32.7	0	0	0	-12.78	1	-3.27	72.53	82.47	812.21	262.83	932.04	388.17	828.24	291.06	910.52	285.43
48.214	2	0.04	0.02	0.01	0.04	1.72	0.05	0.06	0.23	0.16	96.55	11.2	33.41	98.36	0.01	0.28	0.23	0.04	9.13	0.08	0.33	0.01	0	0.01	0.04	0.1	1.46	0.21	0.1	0.16	0.01	0	33.78	0	0	0	-11.18	1.52	-2.98	72.71	83.27	811.62	260.98	932.18	386.98	827.73	289.11	910.9	284.9
48.248	2	0.04	0.02	0.01	0.05	1.38	0.05	0.06	0.28	0.17	97.24	8.76	31.33	98.71	0.01	0.38	0.28	0.07	8.47	0.07	0.31	0.01	0	0.01	0.03	0.09	1.25	0.08	0.08	0.17	0.01	0.01	32.08	0	0	0	-10.47	-0.29	-2.43	72.96	84.28	810.88	259.77	931.95	386.32	827.03	287.73	911.24	284.43
48.281	2	0.04	0.02	0.01	0.04	1.54	0.05	0.06	0.26	0.15	96.91	10.56	32.51	98.36	0.01	0.36	0.26	0.1	7.96	0.06	0.29	0.01	0	0.01	0.03	0.09	1.37	0.04	0.07	0.15	0.01	0.01	33.37	0	0	0	-9.68	1.54	-2.53	72.92	84	809.61	258.77	931.89	386.73	826.46	286.91	910.41	283.97
48.314	2	0.04	0.02	0.01	0.04	1.48	0.05	0.06	0.23	0.15	97.05	10.29	32.18	98.73	0.01	0.3	0.23	0.11	7.53	0.07	0.25	0	0	0.01	0.02	0.07	1.33	0.03	0.06	0.15	0.01	0	33.19	0	0	0	-8.11	0.25	-2.46	73.26	83.34	809.29	258.54	931.36	387.01	826.44	287.16	909.68	283.14
48.348	2	0.04	0.01	0.01	0.04	2.26	0.04	0.06	0.18	0.13	95.48	17.9	36.35	98.49	0.01	0.28	0.18	0.13	7.31	0.06	0.23	0	0	0.01	0.02	0.07	1.42	0.05	0.06	0.13	0.01	0.01	37.19	0	0	0	-9.07	1.11	-3.18	73.11	84.1	808.52	258.27	931.1	386.74	825.07	287.27	909.06	282.79
48.381	2	0.03	0.01	0.01	0.03	3.35	0.04	0.06	0.17	0.11	93.29	25.3	40.01	98.09	0.01	0.28	0.17	0.15	9.06	0.07	0.2	0	0	0.01	0.02	0.07	1.66	0.09	0.05	0.11	0.01	0	39.93	0	0	0	-9.77	-2.31	-0.96	72.91	82.55	806.6	258.63	927.99	386.71	824.72	286.05	907.22	283.04
48.414	2	0.03	0.01	0.01	0.03	7.28	0.03	0.06	0.15	0.1	85.45	44.05	47.29	98.36	0.01	0.26	0.15	0.13	13.12	0.08	0.19	0	0	0.01	0.02	0.07	1.67	0.13	0.05	0.1	0	0	45.18	0	0	0	-10.63	-1.54	-0.86	72.9	84.11	805.19	257.79	927.29	385.9	822.92	284.82	907.01	283.2
48.448	2	0.02	0	0	0.02	17.55	0.03	0.06	0.13	0.07	64.9	72.87	56.5	96.74	0.01	0.27	0.08	0.13	15.68	0.1	0.19	0	0	0.01	0.01	0.06	1.48	0.13	0.03	0.07	0	0	52.81	0	0	0	-8.06	-5.05	-1.36	73.25	82.94	804.01	256.63	926.77	386.42	822.34	284.88	905.2	281.38
48.481	2	0.02	0	0	0.02	25.68	0.02	0.06	0.1	0.06	49.32	82.21	60.91	98.57	0.01	0.29	0.07	0.1	17.58	0.09	0.17	0	0	0.01	0.02	0.06	1.42	0.1	0.03	0.06	0	0	56.19	0	0	0	-7.63	-0.85	-2.23	73.32	81.09	802.25	255.58	926.19	386.43	821.62	283.91	902.66	281.1
48.515	2	0.02	0	0	0.02	37.75	0.02	0.06	0.07	0.04	37.25	93.06	66.63	97.94	0.01	0.27	0.04	0.07	14.45	0.1	0.13	0	0	0	0.02	0.06	1.3	0.07	0.02	0.05	0	0	62.82	0	0	0	-3.65	-2.7	-2.71	74.3	81.59	800.74	255.24	923.51	385.2	818.95	284.45	900.47	280.93
48.548	2	0.01	0	0	0.01	50.49	0.02	0.06	0.1	0.04	24.51	96.44	71.5	98.02	0.01	0.28	0.04	0.07	14.99	0.09	0.12	0	0	0	0.02	0.06	1.11	0.1	0.02	0.06	0	0	67.2	0	0	0	1.7	-2.49	-2.28	75.99	82.14	800.83	255.21	923.58	386.47	819.04	285.49	901.06	281.04
48.581	2	0.01	0	0	0.01	49.02	0.02	0.06	0.18	0.04	25.98	96.61	71.13	97.59	0.01	0.28	0.04	0.07	13.33	0.09	0.08	0	0	0	0.02	0.07	0.88	0.18	0.02	0.06	0	0	67.51	0	0	0	5.04	-3.5	-2.24	77.05	81.31	802.5	256.81	923.86	386.62	820.43	286.8	901.68	283.75
48.615	2	0.01	0	0	0.01	55.99	0.01	0.06	0.32	0.03	19.01	97.97	73.94	97.61	0.01	0.25	0.03	0.07	11.79	0.1	0.08	0	0	0	0.02	0.07	0.71	0.32	0.02	0.07	0	0	70.8	0	0	0	1.93	-3.46	-2.59	76.8	81.34	805.64	258.97	925.37	386.22	822.52	288.36	903.8	285.15
48.615	4	0.11	0.09	0.02	0.11	0.09	0.1	0.06	2.41	0.39	99.77	0.36	4.43	97.27	0.39	0.33	2.41	0.01	1.53	0.08	0.29	0.18	0	0	0.09	0.63	0.01	0.01	6.69	0.08	0.08	24.51	10.59	0	0		-24.58	-4.14	5.33	82.53	38.68	1191.39	342.91	1254.09	405.89	1204.8	358.7	1243.15	353.68
48.648	2	0.01	0	0	0.01	62.71	0.01	0.06	0.41	0.03	12.29	98.48	76.42	98.03	0.01	0.27	0.03	0.06	13.13	0.1	0.06	0	0	0	0.02	0.07	0.6	0.41	0.02	0.08	0	0.01	72.62	0	0	0	3.98	-2.47	-2.06	77.54	82.59	808.2	260.94	925.22	385.2	823.41	289.94	905.95	287.2
48.681	2	0.01	0	0	0.01	65.86	0.01	0.06	0.56	0.03	9.14	98.85	77.82	96.9	0.02	0.31	0.03	0.06	12.06	0.09	0.05	0	0	0	0.02	0.07	0.57	0.56	0.02	0.08	0	0	74.39	0	0	0	2.11	-4.79	-1.63	77.32	82.16	811.45	262.78	927.37	386.11	826.65	292.42	908.63	286.96
48.715	2	0.01	0	0	0.01	75.36	0.01	0.06	0.85	0.03	0	99.29	81.88	97.53	0.02	0.27	0.03	0.06	14.28	0.1	0.06	0	0	0	0.02	0.07	0.65	0.85	0.03	0.08	0	0	77.4	0	0	0	0.81	-3.61	-2.39	76.99	82.56	813.95	263.32	930.83	387.38	829.01	293.79	911.28	286.84
48.748	2	0.01	0	0	0.01	76.64	0.01	0.06	1.19	0.02	0	99.24	82.24	97.79	0.02	0.25	0.02	0.06	16.26	0.13	0.06	0	0	0	0.02	0.07	0.75	1.19	0.03	0.1	0	0	77.01	0	0	0	-2.35	-3.04	-2.15	76.22	82.28	815.88	263.72	934.19	389.05	831.94	293.66	913.97	287.26
48.782	2	0.01	0	0	0.01	76.81	0.01	0.06	1.16	0.03	0	99.47	82.8	97.52	0.03	0.23	0.02	0.07	12.03	0.12	0.12	0	0	0	0.02	0.06	0.84	1.16	0.03	0.12	0	0	79.25	0	0	0	-5.56	-3.65	-2.03	75.61	79.95	818.71	263.66	939.6	391.82	837.33	293.08	917.06	287.31
48.815	2	0.01	0	0	0.01	73.56	0.01	0.06	0.75	0.03	1.44	99.46	81.54	97.38	0.03	0.2	0.02	0.08	9.19	0.11	0.15	0	0	0	0.02	0.07	0.98	0.75	0.03	0.13	0	0	79.13	0	0	0	-2.68	-3.93	-2.89	76.23	80.91	823.12	262.85	946.4	393.91	841.96	294.16	922.52	286.71
48.848	2	0.01	0	0	0.01	65.25	0.01	0.06	0.43	0.03	9.75	99.27	78.22	97.68	0.03	0.19	0.02	0.08	6.02	0.11	0.18	0	0	0	0.02	0.07	1.09	0.43	0.03	0.14	0	0	77.21	0	0	0	1.5	-3.3	-2.97	76.9	81.63	828.57	262.65	951.48	393.75	846.82	294.83	928.07	286.96
48.882	2	0.01	0	0	0.01	55.99	0.01	0.06	0.28	0.03	19.01	98.98	74.85	98.12	0.03	0.17	0.02	0.07	3.19	0.08	0.26	0	0	0	0.02	0.06	1.26	0.28	0.03	0.16	0	0.01	75.16	0	0	0	-0.98	-2.21	-4.42	77.36	82.43	839.8	263.31	961.96	392.83	856.49	296.38	938.26	286.01
48.915	2	0.01	0	0	0.01	43.45	0.01	0.06	0.34	0.03	31.55	98.09	70.11	97.74	0.03	0.16	0.01	0.09	2.18	0.06	0.4	0	0	0	0.02	0.06	1.25	0.34	0.03	0.18	0	0	71.16	0	0	0	0.49	-3.16	-5.94	77.38	81.94	847.7	264.71	968.94	393.78	863.22	297.71	944.5	287.3
48.948	2	0.01	0	0	0.01	38.44	0.01	0.06	0.54	0.04	36.56	97.5	68.08	98.46	0.04	0.18	0.01	0.14	1.89	0.03	0.53	0	0	0	0.02	0.04	1.38	0.54	0.03	0.17	0	0	69.45	0	0	0	-1.82	-1.2	-7.33	77.64	82.38	860.43	267.57	980.19	394.23	874.34	301.51	955.64	288.2
48.982	2	0.02	0	0	0.02	20.43	0.02	0.06	0.9	0.04	59.15	91.76	59.49	98.08	0.06	0.25	0.01	0.19	1.54	0.02	0.79	0	0	0	0.02	0.04	1.33	0.9	0.03	0.23	0	0	61.66	0	0	0	-0.09	2.33	-7.2	78.29	81.54	871.9	269.67	990.31	394.54	885.87	304.42	966.08	289.77
49.015	2	0.02	0	0	0.02	17.07	0.02	0.06	1.06	0.04	65.87	88.97	57.33	97.71	0.09	0.31	0.02	0.23	1.6	0.01	0.83	0.01	0	0	0.02	0.04	1.2	1.06	0.03	0.2	0	0.01	59.66	0	0	0	-0.08	3.23	-8.91	78.65	80.57	887.03	272.72	1003.01	395.02	899.39	307.37	978.43	291.73
49.048	2	0.02	0	0	0.02	9.03	0.02	0.06	0.84	0.03	81.94	73.93	50.48	98.08	0.17	0.47	0.02	0.3	1.55	0.01	0.77	0.01	0	0	0.02	0.03	1.13	0.84	0.03	0.19	0	0.02	53.15	0	0	0	-0.06	2.33	-7.49	78.38	79.17	896.75	275.88	1012	397.43	910.31	309.83	988.15	295.32
49.082	2	0.03	0.01	0.01	0.03	4.48	0.03	0.06	0.41	0.03	91.04	48.97	43.53	98.06	0.28	0.85	0.02	0.35	1.62	0.01	0.54	0.01	0	0	0.02	0.03	0.81	0.41	0.04	0.18	0	0.02	46.41	0	0	0	2.2	2.4	-9.3	79.34	80.97	913.24	278.08	1024.87	395.38	923	312.69	1002.33	296.49
49.115	2	0.03	0.01	0.01	0.03	3.35	0.03	0.06	0.26	0.02	93.3	37.75	40.69	98.09	0.45	1.36	0.02	0.41	1.9	0.01	0.38	0.01	0	0	0.02	0.02	0.73	0.26	0.04	0.19	0	0.02	43.56	0	0	0	-2.16	2.31	-6.66	78.39	79.03	921.71	281.58	1034.71	399.93	934.77	315.14	1012.39	300.27
49.149	2	0.04	0.01	0.01	0.05	1.27	0.04	0.06	0.38	0.02	97.46	12.5	31.19	97.89	0.84	2.19	0.02	0.51	2.14	0.01	0.28	0.01	0	0	0.02	0.01	0.79	0.38	0.03	0.15	0	0.02	34.56	0	0	0	-2.17	2.82	-5.92	78.18	80.66	931.89	284.4	1047.9	405.9	945.96	318.48	1025.29	303.92
49.182	2	0.04	0.02	0.01	0.05	0.82	0.05	0.07	0.42	0.01	98.37	7.01	26.94	98.52	1.03	3.49	0.01	0.53	2.12	0.01	0.22	0	0	0	0.02	0.01	0.71	0.42	0.03	0.14	0	0.01	30.58	0	0	0	1.36	1.01	-10.54	79.1	80.74	945.17	283.55	1061.62	405.62	957.18	321.18	1035.43	301.28
49.215	2	0.04	0.02	0.01	0.06	0.79	0.05	0.07	0.76	0.01	98.42	6.69	26.55	98.66	0.91	3.98	0.01	0.38	2.07	0.01	0.23	0	0	0	0.01	0.01	0.58	0.76	0.03	0.16	0	0.03	30.27	0	0	0	0.54	-0.52	-9.28	78.52	83.06	952.01	284.48	1067.83	406.3	962.66	320.05	1044.03	303.38
49.249	2	0.05	0.03	0.01	0.07	0.41	0.06	0.07	1.19	0.01	99.19	2.68	20.16	98.35	0.78	3.76	0.01	0.38	2.06	0.02	0.25	0	0	0	0.01	0.01	0.44	1.19	0.03	0.15	0	0	24.32	0	0	0	-2.33	-1.58	-8.28	78.07	82.46	958.83	284.39	1075.4	406.69	970.81	319.56	1051.62	303.18
49.282	2	0.05	0.03	0.01	0.07	0.44	0.05	0.07	1.09	0.01	99.11	2.91	21.03	97.36	0.68	4.11	0.01	0.46	2.64	0.02	0.2	0	0	0	0.01	0.01	0.37	1.09	0.02	0.14	0	0	24.83	0	0	0	0	-3.97	-9.7	78.2	81.39	964.5	282.35	1082.98	407.25	977.27	318.9	1056.74	301.33
49.315	2	0.06	0.03	0.01	0.07	0.36	0.06	0.07	1.46	0.01	99.28	2.07	18.89	97.89	0.42	3.24	0.01	0.41	3.13	0.02	0.24	0	0	0	0.01	0	0.36	1.46	0.02	0.12	0	0	22.66	0	0	0	1.77	-2.82	-8.08	78.26	82.62	967.58	281.72	1087.08	408.41	980.87	317.12	1062.14	302.27
49.349	2	0.06	0.04	0.01	0.07	0.32	0.06	0.06	1.33	0.01	99.37	1.65	17.69	98.22	0.23	2.51	0.01	0.39	3.67	0.02	0.25	0	0	0	0.02	0	0.4	1.33	0.02	0.12	0	0	21.25	0	0	0	3.53	-1.94	-6.2	78.52	83.7	969.24	280.11	1089.9	408.15	983.58	315.39	1066.19	301.9
49.382	2	0.06	0.03	0.01	0.06	0.41	0.06	0.06	1.73	0.01	99.19	2.11	19.86	98.49	0.13	1.91	0.01	0.39	5.05	0.02	0.22	0	0	0	0.02	0	0.46	1.73	0.02	0.12	0	0	22.8	0	0	0	5.65	1.09	-6.42	79.01	82.73	971.12	279.53	1091.28	407.32	985.67	314.97	1067.28	301.38
49.415	2	0.06	0.03	0.01	0.06	0.55	0.06	0.06	2.45	0.01	98.9	2.91	22.42	98.67	0.08	1.81	0.01	0.44	6.32	0.02	0.21	0.01	0	0.01	0.02	0	0.42	2.45	0.03	0.12	0	0	24.84	0	0	0	0.83	-0.46	-8.41	78.04	82.93	972.67	279.18	1093.13	406.64	986.03	314.34	1067.72	300.02
49.449	2	0.05	0.03	0.01	0.06	0.72	0.05	0.06	3.08	0.01	98.57	3.92	24.76	97.37	0.05	1.46	0.01	0.48	7.31	0.02	0.2	0.01	0	0.01	0.02	0	0.45	3.08	0.03	0.11	0	0	26.77	0	0	0	1.83	-3.94	-9.87	77.85	82.77	971.13	277.43	1093.61	406.22	984.55	313.65	1066.13	299.64
49.482	2	0.05	0.02	0.01	0.05	0.77	0.05	0.06	3.37	0.01	98.45	4.6	25.52	98.57	0.05	1.16	0.01	0.54	6.62	0.01	0.17	0.01	0	0.01	0.03	0	0.48	3.37	0.03	0.1	0	0	27.8	0	0	0	0.68	-0.83	-10.17	77.86	83.62	970.49	276.62	1094.15	406.24	983.88	313.08	1066.27	298.79
49.516	2	0.05	0.02	0.01	0.05	0.78	0.05	0.06	1.55	0.01	98.43	5.63	26.26	97.21	0.03	1	0.01	0.54	4.23	0.01	0.24	0.01	0	0.01	0.03	0	0.51	1.55	0.03	0.11	0	0	29.12	0	0	0	3.25	4.25	-9.93	78.42	82.93	967.44	275.53	1091.55	406.13	981.58	311.8	1063.42	298.42
49.549	2	0.05	0.02	0.01	0.05	0.79	0.05	0.06	1.05	0.01	98.41	6.24	26.61	97.92	0.03	0.95	0.01	0.54	3.11	0.01	0.25	0	0	0.01	0.03	0	0.53	1.05	0.04	0.11	0	0	29.8	0	0	0	-0.2	2.75	-9.91	78.13	83.85	964.92	275.52	1089.23	405.61	978.63	311.51	1061.39	297.97
49.582	2	0.05	0.02	0.01	0.05	0.69	0.05	0.06	0.48	0.01	98.63	5.4	25.45	97.5	0.03	1.15	0.01	0.68	2.39	0.01	0.18	0	0	0.01	0.03	0	0.39	0.48	0.04	0.11	0	0.01	28.85	0	0	0	-0.66	3.68	-10.24	77.73	80.79	957.69	274.99	1083.98	407.76	973.9	310.48	1053.73	298.05
49.616	2	0.05	0.02	0.01	0.05	0.82	0.05	0.06	0.33	0.01	98.36	7.14	27.27	97.5	0.04	1.17	0.01	0.73	1.93	0.01	0.12	0	0	0.01	0.03	0	0.33	0.33	0.05	0.09	0	0.02	30.7	0	0	0	2.01	3.67	-7.51	78.04	82.6	947.79	275.44	1074.86	410.27	964.9	309.95	1046.89	299.96
49.649	2	0.05	0.02	0.01	0.05	0.81	0.05	0.06	0.2	0.01	98.38	7.08	27.23	96.98	0.05	1.2	0.01	0.74	1.87	0.01	0.08	0	0	0.01	0.02	0	0.27	0.2	0.05	0.09	0	0	30.64	0	0	0	3.98	4.65	-8	78.19	81.76	937	273.46	1062.8	406.84	953.63	308.06	1034.81	298.25
49.682	2	0.04	0.02	0.01	0.05	1.02	0.04	0.06	0.11	0.01	97.96	9.79	29.45	95.45	0.09	1.19	0.01	0.66	1.56	0.01	0.05	0	0	0.01	0.01	0	0.23	0.11	0.07	0.09	0	0.04	32.85	0	0	0	0.23	6.79	-5.09	77.56	85.25	927.38	272.93	1054.44	407.27	944.42	305.42	1029.43	299.04
49.716	2	0.04	0.02	0.01	0.05	0.98	0.04	0.06	0.07	0.01	98.03	9.67	29.18	98.01	0.13	1.17	0.01	0.62	1.13	0.01	0.06	0	0	0.01	0.01	0	0.18	0.07	0.08	0.06	0	0.01	32.76	0	0	0	9.27	2.52	-2.32	79.77	84.54	915.54	269.08	1037.36	399.69	932.04	300.26	1016.51	296.6
49.749	2	0.04	0.02	0.01	0.05	0.82	0.04	0.06	0.04	0.01	98.36	7.68	27.41	98.54	0.22	1.53	0.01	0.69	0.91	0.01	0.07	0	0	0.01	0.01	0.01	0.17	0.04	0.09	0.06	0	0.01	31.2	0	0	0	4.02	0.94	-3.24	79.05	84.39	907.13	264.95	1027.93	392.72	922.57	295.23	1006.91	292.18
49.783	2	0.05	0.02	0.01	0.05	0.71	0.05	0.06	0.02	0.01	98.58	6.51	26.04	98.47	0.47	2.07	0.01	0.7	0.58	0	0.06	0	0	0.01	0.01	0.01	0.16	0.02	0.12	0.04	0	0.01	30.08	0	0	0	3.24	1.19	-1.05	78.89	84.8	894.76	260.37	1015.69	388.98	911.46	289.36	996.25	287.96
49.816	2	0.05	0.02	0.01	0.06	0.6	0.05	0.07	0.01	0.01	98.79	5.25	24.45	98.32	0.81	2.44	0.01	0.63	0.54	0	0.05	0	0	0.01	0	0.01	0.14	0.01	0.14	0.04	0	0.01	28.66	0	0	0	6.28	-1.67	-0.53	79.58	84.87	883.21	255.95	1002.45	382.72	899.32	284.41	984.19	284.6
49.849	2	0.05	0.02	0.01	0.06	0.58	0.05	0.07	0.01	0.01	98.85	4.88	23.94	98.71	1	3.03	0.01	0.59	0.57	0.01	0.04	0	0	0	0	0.01	0.12	0.01	0.17	0.05	0	0.01	28.19	0	0	0	1.85	-0.32	0.11	78.44	83.62	869.61	251.77	988.72	378.16	886.73	279.09	970.35	279.8
49.883	2	0.05	0.03	0.01	0.07	0.43	0.05	0.07	0.01	0.01	99.14	3.26	21.17	97.03	1.11	3.56	0.01	0.63	0.64	0	0.03	0	0	0	0	0.01	0.11	0	0.22	0.04	0	0.01	25.57	0	0	0	2.66	4.57	-1.19	78.7	83.15	859.91	250.37	978.45	376.56	876.22	279	959.35	276.81
49.916	2	0.06	0.03	0.01	0.08	0.33	0.06	0.07	0.02	0.02	99.35	2.17	18.34	96.51	1.7	4.48	0.02	0.71	0.75	0	0.03	0	0	0	0	0.01	0.08	0	0.28	0.05	0	0.01	22.98	0	0	0	4.26	5.4	0.17	79.04	81.5	849.55	250.61	966.36	375.7	866.71	278.29	948.2	277.21
49.949	2	0.06	0.03	0.01	0.08	0.3	0.06	0.07	0.01	0.01	99.4	1.91	17.63	96.29	1.19	5.23	0.01	0.72	0.87	0	0.02	0	0	0	0	0.01	0.05	0	0.29	0.05	0	0.01	22.15	0	0	0	5.65	5.72	0.94	79.16	81.02	837.66	250.05	954.16	374.9	855.39	277.74	936.41	277.03
49.983	2	0.06	0.04	0.01	0.09	0.19	0.07	0.08	0.02	0.02	99.62	1.03	13.21	96.83	1.34	5.74	0.02	0.71	0.81	0	0.01	0	0	0	0	0.01	0.04	0	0.35	0.07	0	0.01	18.03	0	0	0	3.24	4.9	-1.45	78.85	81.36	829.93	250.25	946.46	374.21	846	278.41	927.34	276.58
50.016	2	0.07	0.05	0.01	0.09	0.18	0.07	0.08	0.01	0.01	99.65	0.95	12.62	97.06	1.2	5.84	0.01	0.71	0.76	0	0.01	0	0	0	0	0.01	0.03	0	0.37	0.07	0	0.01	17.47	0	0	0	4.15	4.51	0.88	78.87	80.41	820.02	250.4	935.84	374.54	837.66	277.35	918.07	277.14
50.049	2	0.07	0.05	0.01	0.1	0.15	0.07	0.08	0.01	0.01	99.7	0.77	11.11	96.62	0.9	6.61	0.01	0.76	0.76	0	0.01	0	0	0	0	0	0.02	0	0.43	0.08	0	0.01	15.98	0	0	0	3.9	5.24	0.62	78.72	80.52	811.5	249.45	927.35	373.34	828.95	276.29	909.47	276.48
50.083	2	0.07	0.05	0.01	0.1	0.15	0.07	0.08	0.01	0.01	99.71	0.74	10.96	96.06	0.63	7.23	0.01	0.91	0.83	0	0.01	0	0	0	0	0.01	0.02	0	0.47	0.1	0	0.01	15.75	0	0	0	1.36	6.03	-1.03	78.04	80.23	804.05	248.22	921.27	372.98	821.32	275.84	901.54	274.51
50.116	2	0.07	0.05	0.01	0.1	0.15	0.07	0.08	0.01	0.01	99.71	0.73	10.92	94.97	0.67	6.57	0.01	1	0.98	0	0.01	0	0	0	0	0.01	0.02	0.01	0.46	0.1	0	0.02	15.66	0	0	0	1.24	7.31	-2.51	77.62	79.3	797.76	247.46	916.15	373.21	815.2	275.9	894.47	273.64
50.15	2	0.07	0.05	0.01	0.11	0.13	0.07	0.08	0.02	0.01	99.73	0.63	9.92	94.58	0.9	6.83	0.01	1	1.46	0	0.01	0	0	0	0	0	0.02	0.02	0.45	0.1	0	0.08	14.58	0	0	0	1.01	7.7	-2.95	77.5	81.1	791.81	247	911.47	373.75	808.67	276.06	889.73	273.34
50.183	2	0.07	0.06	0.02	0.11	0.12	0.08	0.08	0.02	0.01	99.77	0.53	8.59	91.99	1.2	7.21	0.01	1.1	1.41	0	0.01	0	0	0	0	0	0.03	0.02	0.4	0.1	0	0.66	13.4	0	0	0	3.68	9.8	-3.45	78.15	81.78	789.12	247.59	907.53	373.58	804.75	277.76	886.38	272.8
50.216	2	0.07	0.06	0.02	0.13	0.11	0.08	0.09	0.07	0.01	99.75	0.49	7.97	90.24	2.1	8.53	0.01	1.23	1.95	0.01	0.02	0	0	0	0	0.01	0.06	0.07	0.36	0.11	0	2.3	12.8	0	0	0	1.98	10.88	-2.17	77.57	81.2	785.47	249.88	902.05	373.93	801.29	278.61	882.4	274.95
50.25	2	0.07	0.06	0.02	0.13	0.11	0.09	0.09	0.16	0.01	99.74	0.46	7.82	90.34	3.17	8.35	0.01	1.22	3.22	0.02	0.04	0	0	0	0.01	0.01	0.1	0.16	0.4	0.15	0	6.61	12.39	0	0	0	2.47	10.82	-4.38	77.52	80.33	782.74	251.02	897.7	372.85	796.89	281.03	876.97	274.6
50.283	2	0.08	0.07	0.02	0.14	0.11	0.1	0.1	0.3	0.02	99.72	0.4	6.69	90.59	4.08	7.81	0.02	1.24	3.8	0.04	0.06	0	0	0.01	0.01	0.01	0.19	0.3	0.43	0.16	0	22.74	11.3	0	0	0	3.4	10.67	-4.53	77.73	75.99	781.16	254.08	892.84	373.04	795.94	283.29	871.65	276.74
50.316	2	0.08	0.07	0.02	0.14	0.11	0.11	0.1	0.49	0.02	99.72	0.36	6.66	91.32	6.09	5.82	0.02	1.03	6.38	0.09	0.09	0.01	0	0.01	0.02	0.01	0.56	0.49	0.44	0.22	0	50.84	10.71	0	0	0	-0.03	10.24	-4.32	76.94	80.89	781.57	256.86	890.05	371.16	792.35	286.41	872.73	277.34
50.35	2	0.08	0.09	0.02	0.15	0.1	0.13	0.1	0.77	0.02	99.7	0.33	4.86	93.67	7.92	4.39	0.02	0.69	6.55	0.15	0.14	0.03	0	0.02	0.04	0.01	1.49	0.77	0.35	0.23	0	70.12	9.39	0	0	0	-1.92	8.53	-5.14	76.73	79.51	781.9	259.84	885.61	368.23	790.58	288.68	869.49	278.98
50.383	2	0.08	0.09	0.02	0.16	0.08	0.15	0.1	0.9	0.03	99.68	0.33	2.76	98.4	9.85	3.74	0.03	0.4	4.88	0.26	0.22	0.05	0	0.02	0.06	0.01	2.99	0.9	0.36	0.24	0	83.33	8.52	0	0	0	-9.92	1.41	-3.25	75.31	81.78	782.74	264.1	886.02	370.37	791.13	292.66	872.25	282.28
50.416	2	0.08	0.1	0.02	0.17	0.07	0.16	0.1	0.63	0.04	99.66	0.33	1.01	97.39	10.18	3	0.04	0.22	4.11	0.42	0.36	0.06	0	0.02	0.08	0.02	5.46	0.63	0.38	0.26	0	68.83	7.25	0	0	0	-5.8	3.9	-3.92	75.83	83.99	784.54	267.3	886.95	373.04	790.8	295.36	874.34	286.67
50.45	2	0.09	0.12	0.02	0.16	0.05	0.14	0.09	0.22	0.06	99.67	0.33	0	96.98	7.76	2.85	0.06	0.11	2.84	0.71	0.6	0.11	0.75	0.02	0.11	0.03	7.43	0.22	0.36	0.31	0	40.31	5.91	0	0	0	-7.65	4.65	-3.37	75.59	84.29	785.47	268.81	886.53	372.57	791.18	295.8	875.16	288.57
50.483	2	0.1	0.12	0.02	0.15	0.05	0.13	0.08	0.12	0.07	99.7	0.33	0.03	97.08	5.01	2.36	0.07	0.05	2.94	1.02	0.63	0.12	10.64	0.02	0.12	0.03	9.64	0.06	0.35	0.36	0	18.85	5.79	0	0	0	-8.92	4.47	-2.63	75.47	84.2	786.1	269.39	885.35	371.36	791.43	295.59	875.33	288.54
50.517	2	0.1	0.12	0.02	0.15	0.05	0.12	0.07	0.12	0.12	99.7	0.33	0.04	97.37	3.36	2.47	0.12	0.03	3.65	1.03	0.7	0.3	20.72	0.04	0.11	0.05	10.57	0.01	0.33	0.42	0.01	10.27	5.23	0.16	0	0	-14.17	3.93	-2.23	74.49	83.45	786.95	270.31	885.07	370.13	792.28	294.87	875.58	289.74
50.55	2	0.1	0.13	0.02	0.15	0.05	0.12	0.07	0.15	0.15	99.7	0.33	0	95.96	2.6	2.32	0.15	0.01	3.08	0.88	0.53	0.17	27.68	0.05	0.1	0.05	11.79	0.01	0.27	0.43	0.01	2.74	4.83	0.52	0	0	-17.84	6.16	-2.33	72.99	83.58	785.22	269.06	886.36	371.64	791.94	293.28	875.41	289
50.583	2	0.1	0.13	0.02	0.14	0.05	0.12	0.07	0.14	0.14	99.72	0.33	0.48	95.01	1.79	2.43	0.14	0.01	3.89	0.73	0.48	0.13	22.23	0.04	0.07	0.05	8.9	0.01	0.26	0.49	0.01	3.43	5.15	0.31	0	0	-13.42	7.27	-2.92	73.56	82.25	783.81	268.45	886.76	373.79	791.78	293.69	873.89	288.93
50.617	2	0.1	0.13	0.02	0.13	0.05	0.12	0.07	0.21	0.21	99.73	0.33	0.2	96.02	1.47	2.5	0.21	0	3.6	0.81	0.38	0.07	12.1	0.05	0.07	0.08	6.43	0.01	0.23	0.61	0.03	8.01	4.94	0.25	0	0	-13.35	6.08	-3.61	73.07	81.88	782.04	267.28	887.97	376.11	791.28	293.5	872.95	287.68
50.65	2	0.1	0.12	0.02	0.13	0.06	0.11	0.07	0.2	0.2	99.74	0.33	1.15	95.41	1.13	2.83	0.2	0	3.88	0.91	0.24	0.03	1.61	0.04	0.06	0.08	5.66	0.02	0.24	0.66	0.03	4.61	5.58	0	0	0	-12.96	6.83	-3.98	73.11	83.17	780.71	266.71	887.98	376.74	789.71	293.61	872.64	287.29
50.683	2	0.1	0.12	0.02	0.13	0.06	0.11	0.07	0.21	0.21	99.74	0.33	2.11	95.53	0.81	3.25	0.21	0	5.34	1.12	0.25	0.03	0	0.05	0.08	0.09	4.97	0.03	0.24	0.74	0.05	4.88	5.86	0	0	0	-14.32	6.68	-3.42	72.68	83.94	779.47	266.45	887.42	377.44	788.77	293.19	872.46	286.65
50.717	2	0.1	0.11	0.02	0.13	0.07	0.11	0.07	0.27	0.27	99.75	0.33	3.15	97.06	0.71	2.84	0.27	0	5.76	1.38	0.22	0.02	0	0.04	0.08	0.1	5.89	0.05	0.28	0.97	0.08	1.47	6.68	0	0	0	-13.43	4.52	-3.34	72.78	84.43	778.1	265.47	887.34	377.99	787.81	292.5	872	286.22
50.75	2	0.1	0.1	0.02	0.12	0.08	0.11	0.07	0.24	0.24	99.76	0.33	4.85	96.95	0.68	2.56	0.24	0	7.02	1.41	0.22	0.02	0	0.04	0.08	0.1	5.85	0.06	0.29	0.99	0.08	1.35	7.75	0	0	0	-12.58	4.7	-2.78	73.02	86.24	777.57	265.09	887.48	378.38	787.01	292.18	873.05	286.34
50.784	2	0.09	0.09	0.02	0.11	0.12	0.1	0.06	0.23	0.23	99.76	0.33	7.73	96.76	0.57	2.13	0.23	0	9.46	1.53	0.27	0.02	0	0.02	0.09	0.08	5.57	0.08	0.26	1.13	0.08	1.83	9.49	0	0	0	-11.9	5.01	-2.91	73	86.06	777.19	265.97	887.59	380.02	786.89	293.38	872.72	287.13
50.817	2	0.09	0.08	0.02	0.1	0.13	0.1	0.06	0.21	0.21	99.73	0.37	9.04	93.81	0.47	1.78	0.21	0.01	9.03	2.2	0.27	0.03	0	0.02	0.1	0.07	5.23	0.1	0.25	1.02	0.07	2.87	10.88	0	0	0	-7.44	8.41	-2.05	73.73	87.14	776.76	265.82	888.91	382.71	787.36	293.56	874.33	288.19
50.85	2	0.09	0.07	0.02	0.1	0.17	0.09	0.06	0.22	0.22	99.66	0.46	11.13	94.95	0.43	1.37	0.22	0.01	10.08	3.01	0.25	0.04	0	0.02	0.11	0.07	4.6	0.09	0.23	0.95	0.07	2.83	12.41	0	0	0	-3.15	7.33	-1.53	74.73	85	777.38	266.7	889.84	384.98	789.54	294.34	874.44	290.14
50.884	2	0.08	0.05	0.01	0.08	0.3	0.08	0.06	0.2	0.2	99.41	0.87	16.28	95.74	0.34	1.11	0.2	0.01	11.11	4.41	0.26	0.07	0	0.02	0.14	0.06	4.22	0.16	0.22	1.01	0.1	0.36	16.86	0	0	0	-4.42	6.44	-1.72	74.06	86.97	777.92	266.61	893.7	388.13	790.58	294.87	877.45	290.69
50.917	2	0.08	0.04	0.01	0.07	0.45	0.07	0.06	0.21	0.17	99.1	1.64	20.37	97.11	0.3	1.01	0.17	0.01	9.98	5.27	0.31	0.08	0	0.02	0.16	0.07	3.24	0.21	0.2	0.98	0.13	0.27	21.19	0	0	0	-9.57	4.43	-1.99	72.74	88.78	780.2	268.56	897.22	390.2	792.33	296.54	881.01	292.43
50.95	2	0.07	0.04	0.01	0.07	0.55	0.07	0.06	0.33	0.16	98.9	1.96	22.11	93.93	0.28	0.98	0.16	0.01	11.33	5.89	0.31	0.1	0	0.03	0.18	0.07	2.74	0.33	0.2	0.95	0.15	0.1	22.31	0	0	0	-4.27	8.3	-2.84	74.74	86.26	783.35	270.49	898.94	391.83	795.62	299.7	881.66	293.44
50.984	2	0.06	0.02	0.01	0.05	1.19	0.05	0.06	0.65	0.11	97.62	5.9	29.52	94.81	0.26	1.04	0.11	0.01	11.09	5.92	0.3	0.1	0	0.03	0.2	0.07	2.03	0.65	0.17	0.77	0.16	0.07	29.43	0	0	0	-4.6	7.47	-2.05	75.02	84.2	784.23	271.04	898.88	391.78	797.6	299.32	881.64	294.04
51.017	2	0.06	0.02	0.01	0.05	1.21	0.05	0.06	0.52	0.11	97.58	6.43	29.79	95.45	0.23	1.13	0.11	0.02	10.22	6.12	0.31	0.09	0	0.03	0.21	0.08	1.51	0.52	0.19	0.76	0.17	0.07	30.01	0	0	0	-5.79	6.78	-1.26	74.93	81.94	784.19	272.09	897.96	391.99	798.76	299.21	880.6	295.31
51.05	2	0.05	0.01	0.01	0.04	2.2	0.04	0.06	0.33	0.09	95.6	13.75	35.56	94.15	0.22	1.07	0.09	0.02	10.63	6.41	0.31	0.13	0	0.03	0.18	0.08	1.4	0.33	0.18	0.66	0.2	0.64	35.24	0	0	0	-8.34	8.11	-1.13	74.99	82.57	783.3	271.97	896.97	390.95	797.56	298.02	880.11	295.98
51.084	2	0.04	0.01	0.01	0.03	5.14	0.03	0.06	0.23	0.1	89.71	35.97	43.96	88.68	0.27	1.18	0.09	0.02	10.74	6.32	0.27	0.1	0	0.03	0.14	0.1	1.13	0.15	0.21	0.57	0.23	0.18	43.08	0	0	0	-4.75	11.71	-1.83	75.66	77.82	777.98	270.45	892.03	391.1	794.5	297.1	872.27	294.23
51.117	2	0.04	0.01	0.01	0.03	5.88	0.03	0.06	0.23	0.09	88.25	39.19	45.2	90.98	0.31	1.54	0.09	0.02	11.54	6.19	0.31	0.1	0	0.03	0.12	0.09	1.12	0.08	0.23	0.54	0.23	0.24	43.93	0	0	0	-6.75	10.45	-1.62	75.77	78.41	772.99	269.31	887.53	389.85	789.55	295.36	867.94	293.73
51.151	2	0.03	0.01	0.01	0.03	8.2	0.03	0.06	0.26	0.1	83.6	47.42	48.32	91.8	0.41	2.03	0.1	0.02	13.74	6.48	0.34	0.09	0	0.04	0.09	0.08	1	0.05	0.24	0.47	0.26	0.45	46.02	0	0	0	-7.66	9.92	-0.62	75.96	78.8	766.19	267.74	881.09	388.7	783.32	293.12	862.12	292.64
51.184	2	0.03	0.01	0.01	0.03	6.6	0.03	0.06	0.27	0.1	86.81	44.39	46.34	93.04	0.46	2.34	0.1	0.03	11.09	6.87	0.43	0.11	0	0.05	0.09	0.07	0.99	0.06	0.24	0.43	0.27	0.17	45.26	0	0	0	-5.63	9.03	-0.49	76.63	78.44	760.07	266.33	874.63	387.24	777.29	291.82	855.73	291.56
51.217	2	0.04	0.01	0.01	0.03	4.11	0.03	0.06	0.3	0.09	91.77	34.53	41.92	85.91	0.52	2.63	0.09	0.03	7.38	6.08	0.67	0.13	0	0.06	0.07	0.07	0.78	0.08	0.25	0.42	0.3	0.25	42.68	0	0	0	-5.21	12.96	-1.57	76.79	80.45	754.37	266.4	869.36	387.52	770.15	293.04	850.57	290.95
51.251	2	0.04	0.01	0.01	0.04	2.93	0.03	0.06	0.38	0.11	94.14	27	38.63	93.3	0.7	2.66	0.11	0.03	5.52	7.67	0.88	0.14	0	0.09	0.08	0.07	0.98	0.13	0.19	0.32	0.38	0.04	40.48	0	0	0	-2.1	8.83	0.12	77.29	78.91	743.36	266.57	857.68	387.91	760.59	292.35	839.51	292.26
51.284	2	0.05	0.01	0.01	0.04	2.65	0.03	0.06	0.4	0.11	94.7	25.19	37.54	91.45	0.75	2.65	0.11	0.03	4.85	10.49	1.2	0.18	0	0.1	0.1	0.08	1.24	0.31	0.15	0.31	0.4	0.19	39.89	0	0	0	-4.26	10.15	0.47	77.37	81.75	737.41	271.18	848.83	388.48	752	297.03	833.74	295.47
51.317	2	0.05	0.01	0.01	0.04	2.08	0.04	0.07	0.93	0.11	95.84	19.37	35	92.45	1.08	3.31	0.11	0.03	4.62	9.92	1.23	0.17	0	0.11	0.12	0.08	1.44	0.93	0.12	0.31	0.45	0.48	37.79	0	0	0	-4.69	9.47	-0.69	77.66	82.79	730.55	274.81	839.13	388.5	742.45	300.35	825.22	298.54
51.351	2	0.06	0.01	0.01	0.05	1.83	0.04	0.07	1.42	0.15	96.34	13.61	33.27	93.44	1.22	3.64	0.1	0.03	7.46	11.09	1.24	0.51	0	0.15	0.16	0.07	1.86	1.42	0.1	0.39	0.44	0.2	35.17	0	0	0	-4.33	8.72	0.04	77.78	78.72	720.85	277.64	825.93	388.11	733.51	301.79	812.23	300.95
51.384	2	0.06	0.02	0.01	0.06	1.07	0.05	0.07	1.07	0.12	97.85	6.72	27.96	96.14	1.17	4.32	0.1	0.02	7.54	10.07	1.89	0.88	0	0.12	0.17	0.08	1.8	1.07	0.1	0.48	0.33	3.19	30.3	0	0	0	-3.99	5.92	-0.58	78.6	84	713.29	283.8	814.8	388.82	721.06	308.23	805.05	307.02
51.417	2	0.07	0.03	0.01	0.07	0.46	0.06	0.07	0.65	0.11	99.08	2.37	19.82	96.88	1.02	4.04	0.1	0.02	5.76	8.89	2.69	1.43	0	0.1	0.18	0.11	1.7	0.65	0.13	0.54	0.24	13.62	23.53	0	0	0	-14.25	4.82	0	77.45	85.27	702.01	291.51	800.73	390.7	708.12	312.78	793.34	316
51.451
51.484
51.518
51.551
51.584
51.618	2	0.09	0.07	0.02	0.1	0.28	0.1	0.07	0.18	0.33	99.43	0.51	13.97	5.99	1.87	3.21	0.18	0.01	17.89	4.82	2.31	1.74	0	0.07	0.04	0.33	0.63	0.03	0.09	0.81	0.12	0.42	13.06	0	0	0	-6.13	35.77	14.57	76.01	56.93	647.88	301.41	761.29	420.22	684.17	324.09	740.67	331.05
51.651	2	0.09	0.07	0.02	0.12	0.23	0.14	0.09	0.24	0.35	99.53	0.57	11.15	4.32	9.91	1.75	0.24	0.01	12.89	7.23	1.97	2.44	0	0.06	0.03	0.35	0.41	0.06	0.11	0.95	0.12	0.51	13.89	0	0	0	2.12	37.48	14.31	76.45	46.86	640.78	303.5	750.7	419.22	678.86	330.26	725.71	329.04
51.684	2	0.06	0.07	0.01	0.22	0.18	0.3	0.21	0.35	0.58	99.39	0.59	4.18	0.31	27.98	2.62	0.35	0.02	10.65	5.76	3.23	4.06	0	0.05	0.04	0.58	0.34	0.09	0.12	1.07	0.14	0.15	12.39	0	0	0	-6.07	50.92	14.97	74.99	38.55	633.49	303.95	742.75	419.41	676.13	327.03	714.62	328.95
51.718	2	0.07	0.08	0.02	0.21	0.14	0.26	0.18	0.72	1.38	99.49	0.42	2.72	0.31	23.28	3.28	0.72	0.02	9.68	4.97	3.64	5.13	0	0.03	0.06	1.38	0.27	0.1	0.14	1.34	0.12	0.21	10.81	0	0	0	-4.78	50.83	15.92	75.01	38.04	629.79	302.19	740.55	420.03	673.81	325.24	711.72	328.4
51.751	2	0.08	0.08	0.02	0.19	0.11	0.2	0.16	0.87	1.89	99.59	0.34	1.53	0.27	18.91	4.89	0.87	0.02	6.93	4.07	4.26	7.48	0	0.03	0.09	1.89	0.29	0.19	0.19	1.18	0.16	0.13	10.26	0	0	0	-7.16	51.65	15.64	75.05	39.45	627.35	301.42	738.94	419.12	671.36	324.47	710.71	327.4
51.785	2	0.09	0.09	0.03	0.21	0.09	0.2	0.16	1.44	3.26	99.58	0.33	0	0.19	17.47	6.7	1.44	0.02	6.97	4.69	4.46	12.1	0	0.02	0.12	3.26	0.32	0.28	0.52	1.82	0.15	0.44	8.59	0	0	0	-4.44	53.26	16.44	75.18	38	625.77	301.63	736.37	418.06	670.42	325.74	708.37	327.64
51.818	2	0.09	0.09	0.03	0.25	0.08	0.24	0.19	2.16	5.9	99.5	0.38	0	0.36	20.84	6.94	2.16	0.02	6.27	5.18	3.64	11.58	2.23	0.02	0.14	5.9	0.34	0.3	1.09	1.79	0.17	0.8	8.08	0	0	0	-4.18	50.08	18.26	75.57	37.02	627.13	302.22	736.12	416.23	671.53	326.89	708.54	327.33
51.851	2	0.09	0.09	0.03	0.3	0.08	0.3	0.23	2.13	6.11	99.41	0.53	0	0.3	25.38	7.16	2.13	0.02	4.98	5.42	3.09	11.94	6.24	0.02	0.13	6.11	0.33	0.42	1.27	1.59	0.23	0.5	8.1	0	0	0	-3.81	51.07	16.63	75.95	36.86	628.54	302.84	736.51	415.72	671.86	327.78	708.71	326.87
51.885	2	0.09	0.09	0.03	0.37	0.08	0.33	0.27	3.91	13.38	99.26	0.66	0	0.42	27.3	9.98	3.91	0.02	5.42	5.75	2.53	12.17	13.73	0.02	0.17	13.38	0.32	0.55	2.4	1.21	0.52	0.3	8.53	0	0	0	-3.44	49.3	19.3	75.71	36.3	628.57	301.58	735.26	413.3	672.37	325.67	708.65	326.82
51.918	2	0.08	0.07	0.02	0.38	0.11	0.3	0.31	4	13.97	99.24	0.65	0	0.43	27.42	12.55	4	0.03	5.32	5.49	2.37	9.4	10.54	0.02	0.25	13.97	0.29	0.58	2.28	1.16	0.74	0.37	10.65	0	0	0	-4.69	49.22	16.84	75.89	36.99	630.3	302.89	735.76	413.12	672.11	326.91	709.1	326.56
51.951	2	0.07	0.07	0.02	0.43	0.11	0.34	0.35	4.03	13.57	99.15	0.79	0	0.29	29.91	13.03	4.03	0.03	6.38	5.7	2.39	6.81	12.05	0.02	0.25	13.57	0.26	0.54	2.45	1.35	0.63	0.19	10.27	0	0	0	-3.71	51.26	17.29	76.04	38.41	631.22	301.05	738.26	412.09	674	326.14	712.4	325.6
51.985	2	0.07	0.08	0.01	0.46	0.1	0.41	0.37	3.6	11.69	99.09	0.95	0	3	32.58	11.56	3.6	0.03	7	5.09	1.42	3.68	13.52	0.03	0.3	11.69	0.27	0.41	2.29	1.34	0.55	0.09	9.47	0	0	0	5.99	39.39	17.07	77.09	49.04	631.04	299.18	740.8	410.18	670.1	331.33	718.51	323.46
52.018	2	0.07	0.09	0.01	0.51	0.09	0.57	0.42	3.55	11.36	98.86	1.46	0	4.06	38.69	8.48	3.55	0.03	6.06	6.02	0.9	1.99	11.73	0.02	0.25	11.36	0.29	0.21	2.2	1.49	0.46	0.46	9.05	0	0	0	4.76	37.81	16.59	76.68	53.18	632.56	297.59	746.33	412.05	671.79	330.98	724.32	322.71
52.051	2	0.06	0.09	0.01	0.67	0.08	0.93	0.58	3.62	11.6	98.15	3.09	0	10.41	48.54	6.5	3.62	0.03	5.02	6.94	0.57	1.31	6.57	0.03	0.28	11.6	0.36	0.18	1.9	1.48	0.42	0.51	8.76	0	0	0	11.56	32.76	15.42	77.44	59.73	636.08	296.3	754.54	416.14	674.16	332.83	733.12	323.23
52.085	2	0.06	0.09	0.01	0.65	0.08	0.89	0.57	3.31	8.66	98.22	2.84	0	33.15	48.1	6.54	3.31	0.03	4	8.75	0.47	0.98	0	0.02	0.33	8.66	0.43	0.26	1.29	1.43	0.32	1.09	8.7	0	0	0	-0.57	25.51	11.31	76.81	65.4	648.07	297.08	766.98	418.88	681.01	328.52	746.22	323.5
52.118	2	0.07	0.09	0.01	0.43	0.08	0.52	0.34	3.03	5.54	98.96	1.13	0	88.31	36.36	6.29	3.03	0.04	4.09	8.28	0.57	0.94	0	0.02	0.4	5.54	0.83	0.6	0.98	1.31	0.26	1.53	8.93	0	0	0	-4.18	11.89	3.77	77.24	72.81	664.7	295.71	781.81	418.38	688.6	324.29	761.3	320.31
52.152	2	0.09	0.1	0.01	0.34	0.08	0.42	0.25	2.52	4.23	99.16	0.82	0	91.51	30.31	4.31	2.52	0.05	5.59	8.38	1.14	1	0	0.04	0.48	4.23	1.68	2.47	0.72	1.21	0.27	1.04	7.78	0	0	0	-6.82	10.11	-0.69	76.7	79.43	678.32	292.7	793.61	413.79	695.37	320.6	774.64	315.64
52.185	2	0.09	0.11	0.01	0.26	0.08	0.31	0.17	2.08	3.59	99.39	0.46	0	85.64	23.31	2.93	2.08	0.06	5.71	7.49	1.45	0.49	0	0.03	0.35	3.59	2.32	1.27	0.53	1.17	0.19	2.43	7.56	0	0	0	-5.56	13.07	-4.36	76.55	82.65	694.19	288.12	806.73	405.47	705.92	316.93	788.29	310.1
52.218	2	0.09	0.11	0.02	0.21	0.08	0.25	0.14	1.97	3.14	99.5	0.33	0	96.92	18.46	2.21	1.97	0.08	5.41	5.31	1.23	0.18	0	0.03	0.29	3.14	2.72	0.7	0.46	1.15	0.14	3.41	7.55	0	0	0	-2.99	4.75	-5.56	77.64	84.62	711.46	280.75	824.51	398.68	721.69	311.76	805.74	302.04
52.252	2	0.09	0.11	0.02	0.18	0.07	0.2	0.12	1.32	1.63	99.6	0.33	0	94.39	14.26	2.1	1.32	0.11	4.15	3.94	0.89	0.05	0	0.03	0.23	1.63	2.69	0.27	0.28	1.14	0.08	2.58	7.63	0	0	0	-0.85	7.89	-6.25	77.56	77.49	723.84	274.86	837.78	394.74	737.93	304.88	815.06	297.4
52.285	2	0.09	0.11	0.02	0.15	0.07	0.16	0.09	1.09	1.09	99.68	0.33	0.37	94.62	9.45	1.95	1.09	0.14	2.8	2.64	0.48	0.02	0	0.03	0.19	1.02	2.17	0.12	0.24	1.06	0.06	4.26	7.52	0	0	0	1.42	7.66	-4.34	78	79.21	736.25	270.32	848.66	389.38	749.76	299.78	828.68	292.96
52.318	2	0.1	0.11	0.02	0.13	0.06	0.13	0.08	0.84	0.84	99.73	0.33	0.59	95.24	5.52	1.81	0.84	0.18	2.06	1.52	0.21	0.01	0	0.02	0.1	0.56	1.21	0.08	0.18	1.1	0.04	1.92	6.98	0	0	0	0.68	7.02	-3.21	78.18	79.18	749.12	265.8	860.16	383.35	762.6	294.08	841.6	288.8
52.352	2	0.1	0.11	0.02	0.13	0.06	0.12	0.07	0.57	0.57	99.75	0.33	0.92	90.39	3.92	1.59	0.57	0.2	1.92	0.74	0.16	0.01	0	0.02	0.05	0.24	0.8	0.06	0.1	1.42	0.01	0.36	6.86	0	0	0	0.89	10.8	-0.79	78.06	79.15	759.55	262.23	869.86	379.49	774.15	288.97	853.25	286.1
52.385	2	0.1	0.11	0.02	0.12	0.06	0.12	0.07	0.45	0.45	99.76	0.33	1.55	90.84	3.79	1.4	0.45	0.22	2.27	0.47	0.13	0	0	0.01	0.03	0.16	0.37	0.04	0.1	1.54	0.01	0.26	7.2	0	0	0	-0.49	10.53	-0.58	77.77	79.19	768.24	258.28	878.89	375.69	783.1	284.39	862.26	282.63
52.418	2	0.1	0.11	0.02	0.12	0.06	0.12	0.07	0.31	0.31	99.76	0.33	1.43	94.86	3.16	1.51	0.31	0.24	2.03	0.24	0.09	0	0	0.01	0.02	0.08	0.18	0.03	0.08	1.53	0.01	0.04	6.98	0	0	0	0.35	7.43	-0.37	77.54	79.95	773.21	254.12	886.14	374.24	788.9	280.72	868.84	279.12
52.452	2	0.09	0.11	0.02	0.11	0.06	0.11	0.07	0.18	0.18	99.77	0.33	2.4	95.46	2.07	1.71	0.18	0.23	2.13	0.14	0.07	0	0	0.01	0.02	0.03	0.13	0.05	0.05	1.35	0	0.07	7.56	0	0	0	-1.91	6.77	-1.03	77.11	78.81	781.2	251.26	894.68	371.89	797.36	278.29	876.11	275.13
52.485	2	0.09	0.1	0.02	0.11	0.07	0.1	0.07	0.14	0.14	99.78	0.33	3.65	98.51	1.57	1.78	0.14	0.23	2.52	0.12	0.05	0	0	0.01	0.01	0.03	0.15	0.07	0.06	1.18	0	0.03	8.46	0	0	0	-3.82	1.06	-0.29	76.16	82.28	782.27	247.61	901.41	373.71	799.89	275.87	882.09	272.5
52.519	2	0.09	0.08	0.02	0.1	0.09	0.1	0.07	0.09	0.09	99.8	0.35	6.29	97.96	1.28	1.66	0.09	0.23	3.64	0.1	0.05	0	0	0.01	0.01	0.02	0.12	0.07	0.05	0.94	0	0.01	10.42	0	0	0	-1.86	-2.64	0.86	76.21	81.4	786.12	246.96	907.58	376.55	805.99	274.29	887.38	273.71
52.552	2	0.08	0.07	0.02	0.09	0.12	0.09	0.06	0.06	0.06	99.76	0.46	8.55	98.5	1.03	1.54	0.06	0.23	4.05	0.08	0.04	0	0	0.01	0.01	0.01	0.11	0.04	0.06	0.82	0	0.01	12.31	0	0	0	1.69	1.08	1.77	76.97	82.61	789.53	246.95	911.95	377.99	809.9	274.11	892.49	275.54
52.585	2	0.08	0.07	0.02	0.09	0.15	0.09	0.06	0.05	0.05	99.69	0.56	10.78	98.68	0.76	1.4	0.05	0.24	5.74	0.06	0.04	0	0	0.01	0.01	0.01	0.17	0.04	0.06	0.74	0	0.01	13.69	0	0	0	6	-0.43	1.03	78.03	83.29	792.35	246.97	915.25	378.49	812.14	274.85	895.39	277.06
52.619	2	0.08	0.06	0.01	0.08	0.18	0.08	0.06	0.05	0.03	99.63	0.69	12.55	98.75	0.58	1.08	0.03	0.24	6.04	0.05	0.04	0	0	0	0.01	0.01	0.23	0.05	0.08	0.64	0	0.01	15.19	0	0	0	8.84	0.16	2.15	79.2	83.42	795.15	249.68	915.89	379.36	814.54	276.99	897.9	280.17
52.619	4	0.11	0.08	0.02	0.14	0.11	0.11	0.23	4.05	3.37	99.53	0.4	3.97	79.49	3.37	0.05	0.57	2.97	3.87	0.05	2.69	0.1	0	0.02	3.58	23.02	14.53	4.05	2.89	28.26	0.03	0.01	11.37	0	0		-0.19	15.23	1.08	82.63	40.88	1163.18	311.11	1243.61	398.21	1183.08	329.17	1223.94	328.11
52.652	2	0.07	0.05	0.01	0.08	0.24	0.08	0.06	0.08	0.03	99.52	0.88	14.88	98.56	0.37	0.82	0.03	0.21	7.11	0.06	0.05	0	0	0	0.01	0.02	0.28	0.08	0.08	0.64	0	0.02	16.93	0	0	0	9.29	-0.89	1.16	79.63	82.89	796.93	252.16	915.55	379.19	814.86	279.58	897.71	282.05
52.652	4	0.16	0.1	0.05	0.15	0.09	0.17	0.08	9.3	3.35	99.66	0.53	0	98.68	3.35	0.03	0.77	1.03	5.93	0.08	2.97	0.12	9.02	0.4	20.7	14.92	15.31	17.36	6.95	5.72	0.03	0.01	9.3	0	0		6.5	-0.44	-0.85	81.63	42.77	1161.77	304.72	1240.99	391.15	1179.38	323.65	1222.11	321.8
52.685	2	0.07	0.05	0.01	0.07	0.32	0.08	0.06	0.2	0.03	99.35	1.1	17.5	98.61	0.26	0.55	0.03	0.15	9.42	0.12	0.1	0	0	0	0.01	0.02	0.31	0.2	0.1	0.56	0	1.04	18.51	0	0	0	5.11	0.68	0.83	78.54	82.33	797.8	254.72	914.71	378.9	814.97	281.09	897.25	283.97
52.685	4	0.14	0.08	0.03	0.15	0.12	0.12	0.07	11.58	1.83	99.7	0.41	2.56	98.58	1.83	0.02	0.77	0.66	5.81	0.06	1.94	0.07	10.57	0.08	9.47	4.13	19.66	12.22	11	4.8	0.02	0	11.58	0	0		1.08	-0.8	-3.19	82.1	44.04	1163.34	305.61	1239.74	387.66	1178.2	325.15	1221.99	320.47
52.719	2	0.06	0.04	0.01	0.06	0.47	0.07	0.06	0.21	0.03	99.06	1.76	21.01	98.71	0.2	0.37	0.03	0.12	9.9	0.18	0.16	0.01	0	0	0.01	0.01	0.37	0.21	0.14	0.51	0	16.26	21.64	0	0	0	3.01	0.29	0.86	77.8	81.77	796.89	260.49	911.53	382.08	813.2	286.39	894.95	288.42
52.719	4	0.13	0.08	0.03	0.13	0.13	0.11	0.07	9.03	0.98	99.73	0.45	4.72	95.79	0.98	0.01	0.71	0.3	5.86	0.05	1.33	0.05	10.12	0.05	8.01	2.61	18.31	9.03	8.74	4.61	0.01	0.07	12.22	0	0		-0.7	-6.38	-1.44	82	43.65	1165.55	305.84	1240.05	385.62	1180.17	324.42	1223.66	320.62
52.752	2	0.06	0.04	0.01	0.06	0.46	0.07	0.06	0.23	0.03	99.08	1.6	20.73	98.68	0.14	0.3	0.03	0.08	10.8	0.2	0.23	0.02	0	0	0.01	0.02	0.4	0.23	0.16	0.52	0	59.83	21.03	0	0	0	-3.21	0.41	0.26	76.58	82.58	797.32	264.6	908.15	381.03	810.93	289.83	893.51	289.95
52.752	4	0.1	0.07	0.02	0.1	0.18	0.1	0.07	7.5	0.62	99.64	0.58	9.21	96.13	0.59	0.01	0.62	0.13	7.89	0.05	0.99	0.04	11.27	0.03	7.5	2.75	9.22	2.3	5.85	5.51	0.02	0.1	13.93	0	0		-1.29	-5.94	-1.31	81.74	43.53	1167.98	305.88	1240.25	383.14	1181.58	323.76	1224.97	320.3
52.786	2	0.06	0.03	0.01	0.06	0.59	0.06	0.06	0.53	0.04	98.83	2.43	23.02	98.47	0.11	0.22	0.04	0.05	9.75	0.26	0.31	0.07	0	0	0.01	0.02	0.78	0.53	0.23	0.5	0	24.86	23.7	0	0	0	-0.02	-1.19	-1.36	77.24	82.2	798.07	266.58	906.82	380.95	809.81	293.31	891.97	290.65
52.786	4	0.1	0.07	0.03	0.1	0.17	0.11	0.07	9.91	0.83	99.66	0.54	8.54	97.62	0.49	0.01	0.83	0.11	8.25	0.05	0.53	0.03	13.84	0.04	9.91	2.58	8.41	1.77	5.45	5.59	0.02	0.02	13.44	0	0		-0.76	-3.43	0.68	81.43	43.67	1168.82	304.1	1242.22	382.07	1183.62	322.81	1227.11	318.82
52.819	2	0.06	0.03	0.01	0.06	0.61	0.06	0.06	0.49	0.05	98.79	2.92	23.54	96.54	0.07	0.18	0.05	0.03	8.07	0.31	0.3	0.09	0	0	0.02	0.03	1.35	0.49	0.28	0.42	0	17.33	24.85	0	0	0	-1.3	-5.35	-1.95	76.88	82.09	798.9	268.63	906.49	381.26	809.7	295.47	891.72	292.11
52.819	4	0.11	0.08	0.03	0.1	0.14	0.12	0.07	12.49	0.87	99.72	0.47	6.17	96.44	0.36	0.01	0.87	0.06	6.49	0.04	0.52	0.03	6.86	0.04	12.49	1.91	5.94	2.52	4.32	5.16	0.02	0.09	12.57	0	0		-1.55	-5.51	-0.36	81.62	43.05	1171.58	304.19	1244.43	381.88	1186.04	322.33	1228.95	318.72
52.852	2	0.06	0.03	0.01	0.06	0.65	0.06	0.06	0.5	0.05	98.7	3.23	24.24	97.27	0.05	0.14	0.05	0.02	7.96	0.28	0.2	0.08	0	0	0.02	0.03	1.51	0.5	0.28	0.43	0	0.82	25.51	0	0	0	-5.04	-4.13	-1.11	75.89	81.26	796.64	267.74	905.27	381.16	808.91	293.19	890.16	291.84
52.852	4	0.11	0.08	0.03	0.1	0.13	0.12	0.07	12.31	0.89	99.74	0.46	5.53	97.88	0.31	0.01	0.89	0.05	5.78	0.04	0.47	0.05	4.87	0.03	12.42	1.39	5.27	3.06	3.58	4.8	0.02	0.03	12.31	0	0		-1.26	-2.84	1.67	81.61	43.04	1173.32	303.9	1245.68	380.9	1188.2	321.51	1231.16	318.92
52.886	2	0.05	0.02	0.01	0.05	0.93	0.05	0.06	0.38	0.06	98.14	5.18	27.68	98.07	0.03	0.14	0.06	0.02	8.34	0.32	0.15	0.07	0	0	0.02	0.04	1.45	0.38	0.35	0.32	0	0.04	28.57	0	0	0	-10.9	-2.35	-1.99	75.03	81.1	795.36	266.76	904.09	379.64	807.26	292.34	888.3	289.04
52.886	4	0.1	0.07	0.03	0.09	0.15	0.11	0.07	13.63	0.72	99.69	0.58	6.73	98.38	0.24	0	0.72	0.02	5.14	0.04	0.3	0.07	5.68	0.03	13.63	1.2	5.86	4.34	2.85	5.19	0.02	0.09	14.03	0	0		-4.19	-1.46	3.16	81.84	42.49	1175.09	303.52	1246.92	379.49	1190.46	320.6	1232.9	318.46
52.919	2	0.04	0.02	0.01	0.04	1.56	0.05	0.06	0.24	0.08	96.89	9.24	32.5	97.85	0.02	0.13	0.08	0.01	9.92	0.34	0.11	0.05	0	0	0.02	0.04	1.15	0.24	0.3	0.29	0	0.04	32.45	0	0	0	-13.14	-2.91	-1.95	74.45	82.63	795.17	266.21	904.37	379.58	806.57	292.2	889.05	287.38
52.919	4	0.09	0.07	0.02	0.09	0.16	0.09	0.06	5.39	0.67	99.69	0.61	9.17	97.51	0.17	0	0.67	0.01	4.63	0.03	0.26	0.11	0	0.03	5.39	1	3.52	2.15	2.39	3.21	0.01	0.12	14.4	0	0		-8.05	-3.67	1.48	81.86	41.68	1177.2	303.78	1247.72	378.42	1191.75	320.04	1233.38	317.89
52.952	2	0.04	0.02	0.01	0.04	1.75	0.05	0.06	0.35	0.08	96.5	9.5	33.42	98.51	0.02	0.2	0.08	0.01	11.66	0.21	0.09	0.04	0	0	0.02	0.03	1	0.35	0.26	0.3	0	0.01	32.64	0	0	0	-12.12	1.04	-1.21	74.42	79.52	793.55	265.65	903.42	380.4	807.37	290.68	886.83	287.72
52.952	4	0.09	0.06	0.02	0.08	0.19	0.09	0.06	6.25	0.66	99.62	0.7	10.93	97.45	0.16	0	0.66	0.01	6.44	0.04	0.22	0.26	0	0.03	6.25	0.67	2.8	1.22	2.21	3.51	0.01	0.44	15.29	0	0		-5.56	-3.77	1.08	81.81	41.46	1179.08	304.12	1248.33	377.54	1192.99	320.56	1234.37	318.05
52.986	2	0.04	0.01	0.01	0.04	2.03	0.04	0.06	0.65	0.1	95.94	12.23	34.87	98.71	0.01	0.36	0.1	0.01	10.86	0.13	0.1	0.03	0	0	0.03	0.04	0.89	0.65	0.23	0.28	0.01	0.02	34.4	0	0	0	-13.22	0.3	-1.06	73.82	79.68	791.3	264.46	902.41	380.37	805.73	289.33	885.37	286.87
52.986	4	0.09	0.06	0.02	0.08	0.22	0.09	0.07	5.16	0.59	99.56	0.74	12.48	96.67	0.17	0	0.59	0.01	8.23	0.04	0.2	0.31	0	0.03	5.16	0.45	1.75	0.74	2.19	3.84	0.01	0.22	15.69	0	0		-4.89	-5.16	0.4	81.74	40.68	1180.73	304.5	1248.62	376.73	1194.13	320.48	1234.74	318.2
53.019	2	0.04	0.01	0.01	0.04	2.19	0.04	0.06	1.05	0.1	95.62	13.75	35.56	98.54	0.01	0.55	0.1	0.02	10.59	0.12	0.11	0.02	0	0	0.03	0.03	0.72	1.05	0.22	0.28	0.01	0.01	35.24	0	0	0	-12.8	0.95	-1.02	73.8	80.37	790.21	263.96	902.08	380.78	804.7	289.1	885.03	286.49
53.019	4	0.08	0.06	0.02	0.08	0.25	0.09	0.07	4.29	0.59	99.5	0.74	13.59	95.44	0.2	0	0.59	0.01	10.33	0.06	0.22	0.32	0	0.02	4.29	0.34	1.53	0.48	2.3	4.35	0.01	0.11	15.68	0	0		-7.79	-6.8	0.24	81.71	40.44	1181.55	304.21	1248.47	375.15	1194.52	319.77	1234.9	317.45
53.052	2	0.04	0.01	0.01	0.04	2.49	0.04	0.06	2	0.1	95.01	16.96	36.69	97.71	0.01	0.77	0.1	0.02	9.87	0.11	0.1	0.01	0	0	0.03	0.03	0.5	2	0.17	0.28	0.01	0.01	36.78	0	0	0	-9.11	3.24	-0.08	74.7	80.61	788.47	262.4	900.82	380.38	803.68	287.94	884.26	285.68
53.052	4	0.09	0.06	0.02	0.08	0.23	0.09	0.07	2.56	0.58	99.54	0.67	13.36	93.08	0.2	0	0.58	0	10.37	0.05	0.16	0.17	0	0.02	2.56	0.28	1.25	0.23	2.39	4.59	0.01	0.05	15.02	0	0		-4.61	-9.01	0.32	81.31	40.06	1182.16	304.32	1247.67	374.08	1194.62	319.64	1234.63	317.68
53.086	2	0.04	0.01	0.01	0.04	2.97	0.04	0.06	2.12	0.13	94.06	18.05	38.1	98.24	0.01	1.08	0.13	0.03	12.13	0.13	0.1	0.01	0	0	0.03	0.02	0.41	2.12	0.14	0.33	0.02	0.02	37.25	0	0	0	-8.48	1.9	-0.32	74.71	81.05	786.24	261.41	899.64	380.52	801.59	287.65	882.59	284.68
53.086	4	0.08	0.06	0.02	0.08	0.24	0.09	0.07	1.38	0.54	99.53	0.65	13.8	93.83	0.2	0	0.54	0	11.4	0.08	0.14	0.05	0	0.02	1.38	0.18	0.94	0.13	2.32	4.66	0	0.16	14.75	0	0		-2.34	-8.39	-0.8	81.1	39.46	1183.95	304.94	1247.81	373.4	1195.54	319.75	1234.97	318.16
53.119	2	0.04	0.01	0.01	0.04	3.65	0.04	0.06	1.79	0.12	92.69	22.41	40.16	98.64	0.01	1.43	0.12	0.04	12.59	0.14	0.08	0	0	0	0.04	0.02	0.33	1.79	0.14	0.35	0.02	0.01	38.94	0	0	0	-8.78	-0.57	-1.29	74.54	81.53	785.33	261.05	899.48	380.8	800.17	287.4	881.66	284.59
53.119	4	0.09	0.07	0.02	0.09	0.19	0.09	0.07	0.95	0.56	99.61	0.54	12.11	96.55	0.21	0	0.56	0	10.34	0.1	0.15	0.03	0	0.02	0.95	0.12	1.03	0.11	2.52	5.02	0	0.06	13.49	0	0		2.23	-5.35	0.11	79.84	38.62	1184.13	304.33	1246.35	371.23	1195.62	319.13	1234.22	317.73
53.153	2	0.03	0.01	0.01	0.04	3.97	0.04	0.06	0.68	0.13	92.06	25.91	41.3	98.43	0.01	1.69	0.13	0.05	11.75	0.15	0.08	0	0	0	0.03	0.01	0.26	0.68	0.14	0.37	0.02	0.01	40.13	0	0	0	-10.59	1.3	-1.8	74.26	79.76	783.6	260.69	899.57	382.13	799.97	286.84	879.7	284.63
53.153	4	0.09	0.07	0.02	0.09	0.18	0.09	0.07	0.59	0.53	99.65	0.56	11.51	94.77	0.2	0	0.53	0	8.01	0.13	0.11	0.01	0	0.01	0.59	0.04	0.88	0.06	2.27	5.45	0	0.13	13.74	0	0		-0.99	-7.51	-1	80.2	38.49	1185.62	305.15	1247.45	371.4	1196.66	319.94	1235.09	317.89
53.186	2	0.03	0.01	0.01	0.04	3.56	0.04	0.06	0.51	0.1	92.88	25.26	40.45	98.1	0.01	2.27	0.1	0.06	10.18	0.11	0.1	0	0	0	0.03	0.01	0.31	0.51	0.12	0.34	0.01	0.01	39.92	0	0	0	-10.7	2.28	-2.14	74.26	79.55	780.73	259.43	897.84	382.05	797.58	285.84	877.1	283.53
53.186	4	0.09	0.07	0.02	0.09	0.15	0.09	0.07	0.51	0.51	99.7	0.49	10.18	95.48	0.18	0	0.51	0	7.07	0.11	0.13	0.01	0	0.01	0.32	0.03	0.77	0.04	2.01	5.71	0	0.11	12.8	0	0		-4.18	-6.75	0.74	80.15	38.93	1185.95	305.8	1248.01	371.75	1197.39	320.34	1236.28	318.65
53.219	2	0.03	0.01	0.01	0.04	3.46	0.03	0.06	0.32	0.09	93.08	28.11	40.48	98.62	0.01	2.18	0.09	0.07	7.87	0.11	0.11	0	0	0	0.03	0.01	0.35	0.32	0.11	0.31	0.01	0.02	40.82	0	0	0	-8.08	-0.64	-2.06	74.79	80.04	777.71	258.81	896.27	383.27	795.04	285.72	875.06	283.94
53.219	4	0.09	0.08	0.02	0.09	0.12	0.09	0.07	0.57	0.57	99.76	0.43	8.22	96.17	0.22	0	0.57	0	4.97	0.11	0.15	0.02	0	0.01	0.19	0.02	0.66	0.02	2.07	5.58	0	0.03	11.81	0	0		1.03	-5.89	1.53	78.99	38.36	1186.46	306.62	1248.44	372.68	1198.4	321.84	1236.7	319.79
53.253	2	0.03	0.01	0.01	0.03	4.23	0.03	0.06	0.21	0.06	91.54	36.8	42.63	98.19	0.01	1.79	0.06	0.07	6.67	0.13	0.12	0	0	0	0.04	0.01	0.33	0.21	0.07	0.26	0.01	0.04	43.3	0	0	0	-2.4	-2.03	-2.79	75.96	81.21	775.75	258.73	894.69	384.12	792.19	287.18	873.36	284.53
53.253	4	0.1	0.09	0.02	0.1	0.1	0.1	0.07	0.6	0.6	99.8	0.35	6.6	95.47	0.18	0	0.6	0	4.38	0.11	0.13	0.02	0	0.01	0.12	0.01	0.72	0.01	2.11	4.72	0	0.01	10.49	0	0		2.22	-6.75	1.16	78.55	38.32	1186.97	307.22	1248.67	373.13	1198.68	322.48	1236.94	320.38
53.286	2	0.03	0.01	0.01	0.03	4.99	0.03	0.06	0.34	0.06	90.03	43.76	44.31	98.32	0.01	1.25	0.06	0.08	6.16	0.17	0.1	0	0	0	0.04	0.01	0.35	0.34	0.06	0.25	0.01	0.05	45.11	0	0	0	4.62	-1.64	-3.3	77.69	80.26	774.27	258.45	893.15	384.96	790.89	288.27	871.07	284.8
53.286	4	0.1	0.09	0.02	0.1	0.1	0.1	0.07	0.6	0.6	99.8	0.35	6.54	95.28	0.17	0	0.6	0	4.33	0.1	0.17	0.03	0	0.01	0.09	0.01	0.67	0.01	2.27	4.68	0	0.04	10.46	0	0		1.23	-6.98	0.45	78.82	38.71	1187.04	307.58	1249.33	374.13	1198.63	322.93	1237.28	320.66
53.319	2	0.02	0	0	0.03	9.21	0.03	0.06	0.47	0.04	81.57	63.39	50.34	98.24	0.01	1.12	0.04	0.08	7.99	0.22	0.07	0	0	0	0.04	0.01	0.36	0.47	0.05	0.3	0.01	0.02	50.08	0	0	0	3.22	-1.89	-3.46	77.67	79.92	774.39	260.37	891.14	384.08	790.03	289.61	869.87	286.2
53.319	4	0.1	0.09	0.02	0.1	0.11	0.1	0.07	0.47	0.47	99.79	0.37	7.23	95.01	0.15	0	0.47	0	5.01	0.09	0.14	0.03	0	0.01	0.08	0	0.63	0.01	2.49	4.87	0	0.01	10.76	0	0		0.5	-7.27	-1.1	79.05	38.93	1188.34	307.86	1250.84	374.78	1199.47	323.3	1238.31	320.67
53.353	2	0.02	0	0	0.02	18.82	0.02	0.06	0.71	0.03	62.35	83.06	57.94	98.66	0.01	0.89	0.03	0.07	9.81	0.24	0.05	0	0	0	0.05	0.01	0.46	0.71	0.04	0.38	0.01	0.02	56.56	0	0	0	2.46	-0.49	-2.44	77.8	80.08	774.77	262.56	889.55	384.21	789.96	290.82	869.99	288.08
53.353	4	0.1	0.09	0.02	0.1	0.11	0.1	0.07	0.35	0.35	99.77	0.38	7.81	95.1	0.15	0	0.35	0	5.77	0.06	0.13	0.04	0	0.01	0.07	0	0.57	0.02	2.98	5.75	0	0.01	10.94	0	0		1.11	-7.17	-1.46	79.04	38.75	1189.53	308.24	1251.95	375.08	1200.62	323.92	1239.25	320.92
53.386	2	0.02	0	0	0.02	22.54	0.02	0.06	1	0.03	54.93	83.69	59.64	98.32	0.02	0.72	0.03	0.06	13.26	0.3	0.04	0	0	0	0.05	0.01	0.54	1	0.04	0.42	0.01	0.08	56.84	0	0	0	2.21	-1.66	-2.58	77.65	78.2	774.55	263.56	887.41	383.45	789.69	291.6	867.81	288.05
53.386	4	0.1	0.09	0.02	0.1	0.11	0.1	0.07	0.32	0.32	99.78	0.37	7.52	93.71	0.12	0	0.32	0	5.51	0.05	0.1	0.03	0	0.01	0.07	0	0.48	0.02	3.22	5.56	0	0.09	10.74	0	0		0.04	-8.49	-1.09	79.61	38.94	1190.93	309.47	1252.69	375.7	1201.67	324.34	1240.55	322.29
53.419	2	0.02	0	0	0.02	31.95	0.02	0.06	1.17	0.03	43.05	88.25	63.71	97.37	0.02	0.58	0.03	0.05	17.03	0.37	0.04	0	0	0	0.06	0.01	0.82	1.17	0.04	0.45	0.01	0.02	59.21	0	0	0	2	-3.94	-1.31	77.85	79.6	776.63	265.14	888.61	384.18	791.39	293.65	870.84	288.65
53.419	4	0.1	0.09	0.02	0.1	0.1	0.1	0.07	0.34	0.34	99.8	0.33	6.57	93.52	0.1	0	0.34	0	5.44	0.04	0.1	0.03	0	0.01	0.07	0	0.44	0.02	4.26	5.33	0	0.19	9.88	0	0		-0.2	-8.65	-0.26	79.58	38.52	1191.44	310.23	1252.73	375.86	1202.4	324.87	1240.87	323.1
53.453	2	0.02	0	0	0.02	40.6	0.02	0.06	1.05	0.02	34.4	93.31	67.41	97.37	0.02	0.39	0.02	0.04	16.07	0.39	0.05	0	0	0	0.05	0.01	0.88	1.05	0.05	0.45	0.01	0.03	63.06	0	0	0	-2.67	-3.94	-0.75	76.61	78.41	777.93	265.05	891.88	386.14	794.59	292.15	872.93	288.9
53.453	4	0.11	0.1	0.02	0.11	0.08	0.1	0.07	0.33	0.33	99.78	0.33	5	97.42	0.07	0	0.33	0	4.8	0.04	0.13	0.02	0	0	0.06	0	0.5	0.01	5.53	4.52	0	0.46	8.65	0	0		5.84	-3.84	-1.25	78.26	38.47	1192.33	311.43	1252.22	376.1	1202.34	326.01	1240.78	324.56
53.486	2	0.02	0	0	0.02	30.98	0.02	0.06	0.74	0.02	44.02	91.52	63.96	95.81	0.03	0.27	0.02	0.04	11.8	0.39	0.08	0	0	0	0.05	0.01	0.9	0.74	0.04	0.43	0.01	0.01	61.47	0	0	0	-3.43	-6.35	-0.41	76.13	80	779.11	263.75	897.61	389.73	797.39	291.51	877.34	288.55
53.486	4	0.11	0.1	0.02	0.11	0.09	0.1	0.07	0.34	0.34	99.78	0.33	5.26	96.85	0.05	0	0.34	0	5.49	0.05	0.09	0.01	0	0	0.04	0	0.43	0.01	4.75	5.04	0	1.28	8.59	0	0		3.31	-4.87	-1.79	78.13	37.37	1194.22	313.58	1249.97	373.02	1202.56	327.01	1239.92	326.1
53.52	2	0.02	0	0	0.02	30.48	0.02	0.06	0.48	0.02	44.52	94.12	64.37	95.83	0.02	0.18	0.02	0.03	6.54	0.36	0.13	0	0	0	0.04	0.01	1.18	0.48	0.04	0.42	0.01	0.01	63.93	0	0	0	-5.45	-6.32	-1.11	75.89	80.53	782.81	262.63	903.87	391.24	801.67	290.6	882.14	287.51
53.52	4	0.11	0.11	0.02	0.11	0.07	0.11	0.07	0.29	0.29	99.77	0.33	3.59	97.59	0.04	0	0.29	0	5.22	0.05	0.07	0.01	0	0	0.02	0	0.38	0.01	3.27	5.46	0	1	7.09	0	0		3.75	-3.49	-1.8	77.75	37.27	1194.85	315.09	1247.39	371.07	1201.66	328.24	1238.89	326.54
53.553	2	0.02	0	0	0.02	25.89	0.02	0.06	0.67	0.02	49.11	92.59	62.27	96.51	0.03	0.15	0.02	0.03	5.57	0.31	0.16	0	0	0	0.04	0.01	1.53	0.67	0.04	0.39	0.01	0.02	62.38	0	0	0	-3.46	-5.4	-3.06	76.37	81.34	788.53	260.98	911.86	392.12	806.96	291.06	888.11	285.66
53.553	4	0.11	0.12	0.02	0.11	0.06	0.11	0.07	0.26	0.26	99.76	0.33	2.63	98.18	0.04	0	0.26	0	4.69	0.05	0.08	0.01	0	0	0.02	0	0.34	0.01	2.15	5.65	0	1.97	6.38	0	0		-0.27	-2.06	-0.57	78.36	37.07	1191.77	317.08	1242.79	371.08	1198.29	329.65	1235.31	327.96
53.586	2	0.02	0	0	0.02	21.28	0.02	0.06	0.84	0.02	57.44	90.95	60.02	95.18	0.03	0.14	0.02	0.03	3.73	0.2	0.17	0	0	0	0.03	0.01	1.68	0.84	0.04	0.37	0.01	0.02	61.02	0	0	0	-2.62	-7.08	-2.74	76.51	82.04	792.66	259.32	918.99	393.68	812.34	289.59	894.28	285.48
53.586	4	0.11	0.13	0.02	0.11	0.05	0.11	0.07	0.27	0.27	99.75	0.33	1.32	98.52	0.03	0	0.27	0	3.49	0.07	0.07	0.01	0	0	0.01	0	0.28	0	1.42	5.29	0	2.4	5.62	0	0		-3.79	-1.02	-1.52	78.93	36.48	1189.26	318.08	1239.94	371.61	1195.65	330.31	1232.08	328.61
53.62	2	0.02	0	0	0.02	17.86	0.02	0.06	0.79	0.02	64.27	88.39	58.03	95	0.04	0.12	0.02	0.04	3.29	0.13	0.14	0.01	0	0	0.02	0.01	1.37	0.79	0.04	0.31	0.01	0.01	59.3	0	0	0	1.13	-7.28	-1.87	77.36	81.93	800.91	259.78	927.01	394.61	821.07	289.97	902.94	286.95
53.62	4	0.11	0.14	0.02	0.11	0.05	0.11	0.07	0.26	0.26	99.73	0.33	0	96.83	0.05	0	0.26	0	2.05	0.09	0.11	0.01	0	0	0	0	0.2	0	0.88	5.82	0	0.42	4.59	0	0		-8.07	-4.91	-1.14	79.37	37.54	1185.23	319.44	1234.67	371.15	1190.53	331.35	1228.03	329.45
53.653	2	0.02	0	0	0.02	16.16	0.02	0.06	1.13	0.02	67.68	86.6	56.8	93.69	0.04	0.13	0.02	0.04	3.16	0.1	0.19	0.01	0	0	0.02	0.01	1.5	1.13	0.04	0.27	0.01	0.04	58.28	0	0	0	1.42	-8.51	-4.92	77.56	81.87	809.65	259.62	936.65	394.91	828.42	292.13	910.03	285.72
53.653	4	0.12	0.15	0.02	0.11	0.04	0.12	0.07	0.32	0.32	99.71	0.33	0	98.55	0.07	0	0.32	0	1.57	0.14	0.26	0.01	0	0	0	0	0.12	0	0.67	6.23	0	0.6	3.71	0	0		-8.71	0.91	-0.47	79.65	36.98	1180.43	321.23	1229.52	372.4	1186.07	333.03	1223.01	331.21
53.686	2	0.02	0	0	0.02	17.72	0.02	0.06	1.06	0.02	64.56	87.45	57.72	93.78	0.05	0.13	0.02	0.04	4.2	0.08	0.25	0.01	0	0.01	0.02	0.02	1.9	1.06	0.04	0.27	0.01	0.06	58.75	0	0	0	2.09	-8.43	-3.44	77.69	80.91	816.9	261.99	941.06	394.66	835.66	293.08	916.41	288.06
53.686	4	0.12	0.16	0.02	0.12	0.04	0.12	0.07	0.35	0.35	99.69	0.33	0	97.66	0.09	0	0.35	0	1.11	0.18	0.47	0.01	0	0	0	0	0.06	0	0.48	7.03	0	0.74	2.91	0	0		-5.91	3.35	-2.3	79.28	37.49	1174.76	322.85	1223.13	373.36	1179.29	335.04	1216.69	332.53
53.72	2	0.02	0	0	0.02	14.75	0.02	0.06	1.18	0.02	70.5	84.23	55.62	98.18	0.07	0.2	0.02	0.06	3.6	0.05	0.4	0.01	0	0.01	0.02	0.02	3.07	1.18	0.05	0.27	0.01	0.79	57.09	0	0	0	1.2	-2.05	-1.79	78.87	80.7	832.05	268.58	950.67	395.15	849.29	298.3	929.82	293.11
53.72	4	0.12	0.17	0.02	0.12	0.03	0.12	0.08	0.35	0.35	99.67	0.33	0	96.17	0.15	0	0.35	0	0.86	0.27	0.66	0.01	0	0	0	0	0.02	0	0.27	8.78	0	0.56	2.14	0	0		-5.33	5.89	-2.78	79.07	40.03	1169.21	324.2	1217.14	373.32	1172.03	336.6	1212	334.46
53.753	2	0.02	0	0	0.02	10.02	0.02	0.06	1.84	0.02	79.96	75.28	51.27	98.24	0.15	0.34	0.02	0.09	2.71	0.03	0.67	0.01	0	0.01	0.02	0.02	3.86	1.84	0.05	0.24	0.01	0.66	53.6	0	0	0	-0.99	-1.9	-2.77	78.66	78.64	842.48	273.05	959.76	397.28	859.69	304.13	937.87	295.59
53.787	2	0.02	0	0	0.03	6.62	0.02	0.06	1.67	0.02	86.77	64.21	47.13	98.32	0.26	0.7	0.02	0.14	1.22	0.03	0.76	0	0	0.01	0.02	0.02	3.6	1.67	0.06	0.25	0.01	0.14	50.3	0	0	0	0.96	1.67	-5.72	79.37	80.32	857.3	275.58	973.01	397.7	871.37	309.09	950.63	296.08
53.82	2	0.03	0.01	0.01	0.03	3.83	0.03	0.06	1.78	0.02	92.33	43.89	41.66	98.07	0.37	1.29	0.02	0.2	1.24	0.02	0.65	0	0	0.01	0.02	0.02	2.9	1.78	0.05	0.21	0.01	0.04	45.14	0	0	0	-0.83	2.37	-5.57	78.93	80.37	868.25	277	985.13	400.14	882.98	310.42	962.3	297.5
53.853	2	0.03	0.01	0.01	0.03	2.69	0.03	0.06	1.49	0.02	94.61	32.01	38.31	98.25	0.47	1.63	0.02	0.24	1.03	0.02	0.55	0	0	0.01	0.02	0.02	2.28	1.49	0.05	0.19	0	0.03	41.98	0	0	0	2.83	1.86	-7.95	79.35	80.15	880.36	276.58	997.99	401.22	894.3	311.63	973.05	296.76
53.887	2	0.04	0.01	0.01	0.04	1.45	0.04	0.06	1.47	0.02	97.11	15.69	32.29	98.57	0.6	2.76	0.02	0.37	1.21	0.01	0.44	0	0	0	0.02	0.01	2.03	1.47	0.04	0.16	0	0.01	36.2	0	0	0	-1.56	0.82	-3.94	78.4	80.39	887.82	277.05	1007.27	402.9	904.7	310.29	984.25	298.7
53.92	2	0.04	0.02	0.01	0.05	0.81	0.04	0.07	1.11	0.02	98.37	7.58	26.89	98.71	0.68	3.16	0.02	0.42	1	0.01	0.36	0	0	0	0.01	0.01	1.18	1.11	0.04	0.13	0	0.01	31.1	0	0	0	-1.31	-0.31	-5.72	78.81	81.06	902.35	278.54	1021.01	403.77	917.43	312.13	997.5	299.44
53.953	2	0.05	0.02	0.01	0.06	0.67	0.05	0.07	0.98	0.02	98.66	5.82	25.08	98.76	0.59	3.67	0.02	0.52	0.95	0.01	0.31	0	0	0	0.01	0.01	0.74	0.98	0.04	0.16	0	0	29.35	0	0	0	0.78	0.11	-3.2	78.41	80.2	907.07	278	1028.77	407.15	925.48	310.88	1005.1	301.22
53.987	2	0.06	0.03	0.01	0.07	0.37	0.06	0.07	0.91	0.02	99.26	2.57	19.48	98.42	0.43	3.08	0.02	0.5	0.88	0.01	0.3	0	0	0	0.01	0.01	0.37	0.91	0.04	0.14	0	0	24.04	0	0	0	0.28	-1.34	-4.2	78.78	80.04	919.98	279.66	1040.34	407.14	937.28	313.06	1016.53	301.88
54.02	2	0.06	0.03	0.01	0.06	0.36	0.06	0.06	0.74	0.02	99.28	2.48	19.38	98.57	0.24	2.03	0.02	0.36	0.94	0.01	0.2	0	0	0	0.01	0.01	0.26	0.74	0.04	0.17	0	0	23.81	0	0	0	1	0.83	-1.8	78.25	80.91	923.96	278.08	1046.49	407.91	943.23	310.82	1023.67	302.12
54.053	2	0.06	0.04	0.01	0.07	0.26	0.06	0.06	0.8	0.02	99.48	1.53	16.25	98.5	0.13	1.19	0.02	0.29	1.14	0.01	0.15	0	0	0	0.01	0.01	0.2	0.8	0.05	0.2	0	0	20.74	0	0	0	3.23	-1.09	-3.8	78.53	82.04	933.36	278.98	1055.57	409.15	950.66	312.44	1032.11	302.6
54.087	2	0.07	0.05	0.01	0.07	0.2	0.07	0.06	0.95	0.01	99.6	1.05	13.65	97.39	0.09	0.77	0.01	0.26	1.46	0.01	0.1	0	0	0	0.01	0.01	0.16	0.95	0.05	0.23	0	0	18.16	0	0	0	1.56	-3.9	-3.51	77.92	81.4	939.27	278.44	1061.67	409.39	957.02	310.09	1038.08	302.74
54.12	2	0.07	0.05	0.01	0.07	0.23	0.07	0.06	1	0.01	99.54	1.15	14.93	95.74	0.07	0.64	0.01	0.26	2.8	0.01	0.11	0	0	0	0.01	0.01	0.14	1	0.05	0.22	0	0	18.84	0	0	0	1.22	-6.44	-6.36	78.03	79.37	948.41	277.19	1072.54	409.85	966.44	310.39	1045.23	300.86
54.154	2	0.08	0.06	0.01	0.08	0.2	0.08	0.06	1.92	0.01	99.61	0.83	13.05	95.4	0.05	0.46	0.01	0.23	4.66	0.01	0.11	0	0	0	0.01	0	0.17	1.92	0.06	0.25	0	0	16.5	0	0	0	3.72	-6.84	-4.6	78.28	82.6	950.56	276.71	1075.65	410.73	968.28	309.73	1050.5	301.83
54.187	2	0.08	0.07	0.01	0.08	0.15	0.08	0.06	2.18	0.01	99.7	0.61	10.58	96.05	0.04	0.4	0.01	0.28	4.33	0.01	0.09	0	0	0	0.01	0	0.27	2.18	0.07	0.26	0	0	14.34	0	0	0	1.09	-6.04	-4.56	77.58	81.46	952.31	275.05	1079	410.15	971.41	307.13	1052.64	301.05
54.22	2	0.08	0.06	0.01	0.08	0.17	0.08	0.06	2.27	0.01	99.67	0.68	11.43	96.7	0.04	0.44	0.01	0.36	4.39	0.01	0.07	0	0	0	0.01	0	0.3	2.27	0.09	0.27	0	0	15.13	0	0	0	-2.08	-5.12	-4.06	77.12	82.75	953.92	274.87	1079.02	407.73	971.87	306.23	1054.38	299.89
54.254	2	0.08	0.06	0.01	0.08	0.18	0.08	0.06	2.65	0.01	99.63	0.79	12.37	95.92	0.03	0.62	0.01	0.48	4.07	0.01	0.04	0	0	0	0.01	0	0.36	2.65	0.12	0.38	0	0	16.21	0	0	0	-2.22	-6.21	-3.62	76.98	82.79	954.07	273.78	1078.93	406.04	972.09	304.43	1054.74	299.65
54.287	2	0.07	0.05	0.01	0.08	0.22	0.07	0.06	2.4	0.01	99.56	0.97	14.06	97.95	0.04	0.74	0.01	0.71	4.47	0.01	0.04	0	0	0	0.01	0.01	0.35	2.4	0.15	0.38	0	0	17.59	0	0	0	-4.62	-2.67	-4.27	76.88	82.25	954.72	273.11	1078.95	403.81	972.34	303.22	1054.47	298.92
54.32	2	0.07	0.05	0.01	0.07	0.26	0.07	0.06	1.54	0.01	99.48	1.14	15.67	97.99	0.06	0.96	0.01	0.87	4.95	0.01	0.06	0	0	0	0.01	0.01	0.27	1.54	0.2	0.46	0	0.01	18.75	0	0	0	-3.39	-2.57	-5.6	77.18	83.74	953.25	270.81	1077.93	401.24	969.44	302.06	1053.02	296.98
54.354	2	0.07	0.04	0.01	0.07	0.3	0.07	0.06	1.33	0.01	99.4	1.31	17.05	98.39	0.06	1.03	0.01	1.02	5.69	0.01	0.08	0	0	0	0.01	0.01	0.3	1.33	0.28	0.63	0	0	19.74	0	0	0	1.4	1.45	-5.6	77.96	84.32	947.53	265.92	1075.35	400.67	965.02	298.36	1049.2	293.52
54.387	2	0.06	0.04	0.01	0.07	0.37	0.07	0.06	0.86	0.01	99.26	1.7	19.12	97.44	0.07	0.98	0.01	1	6.16	0.02	0.1	0	0	0	0.01	0.01	0.3	0.86	0.25	0.58	0	0	21.41	0	0	0	3.72	3.81	-6.84	78.32	82.33	942.93	265.16	1071.76	401.99	961.35	299.12	1043.35	291.79
54.42	2	0.06	0.03	0.01	0.06	0.39	0.06	0.06	0.46	0.01	99.22	2.06	19.88	96.31	0.08	0.98	0.01	0.89	4.66	0.02	0.08	0	0	0	0.01	0.01	0.23	0.46	0.28	0.47	0	0	22.65	0	0	0	4.16	5.69	-2.15	78.11	82.85	933.01	264.15	1063.14	403.6	954.66	295.22	1037.5	293.4
54.454	2	0.05	0.03	0.01	0.06	0.58	0.05	0.06	0.31	0.01	98.84	3.73	23.73	96.82	0.11	1.01	0.01	0.79	4.2	0.02	0.06	0	0	0	0.01	0.01	0.17	0.31	0.38	0.4	0	0.01	26.44	0	0	0	3.5	4.91	-2.36	78.06	83.99	925.92	262.91	1055.83	401.81	946.73	294.12	1030.68	291.88
54.487	2	0.05	0.02	0.01	0.05	0.61	0.05	0.06	0.14	0.01	98.78	4.2	24.28	97.49	0.16	0.87	0.01	0.51	3.5	0.03	0.05	0	0	0	0.01	0.01	0.12	0.14	0.39	0.39	0	0.01	27.21	0	0	0	5.77	3.7	-1.93	78.54	82.02	916.96	260.31	1044.91	397.29	938.07	290.71	1020.08	290.12
54.521	2	0.05	0.02	0.01	0.05	0.82	0.05	0.06	0.08	0.02	98.37	6.88	27.24	96.15	0.24	0.71	0.01	0.38	2.37	0.03	0.05	0	0	0	0.01	0.02	0.1	0.08	0.53	0.32	0	0.03	30.45	0	0	0	1.86	5.91	0.15	77.94	84.62	907.65	260.55	1035.01	396.52	928.5	289.38	1013.11	290.21
54.554	2	0.04	0.02	0.01	0.05	0.97	0.04	0.06	0.07	0.02	98.07	8.8	28.87	98.5	0.31	0.86	0.01	0.31	2.09	0.03	0.05	0	0	0	0.01	0.02	0.09	0.07	0.55	0.3	0	0.17	32.11	0	0	0	9.94	1.08	0.53	80.33	84.74	898.5	256.08	1024.33	390.77	918.74	284.91	1003.4	288.46
54.587	2	0.04	0.02	0.01	0.05	1	0.04	0.06	0.05	0.02	97.99	9.42	29.23	98.39	0.41	0.89	0.01	0.27	1.82	0.04	0.05	0	0	0	0.01	0.02	0.12	0.05	0.55	0.29	0	0.16	32.58	0	0	0	8.34	1.43	1.98	79.91	82.73	886.93	253.97	1012.35	388.44	908.94	281.48	991.52	286.51
54.621	2	0.04	0.01	0.01	0.04	1.36	0.04	0.06	0.03	0.02	97.28	14.08	32.12	98.58	0.68	1.15	0.01	0.23	1.66	0.05	0.04	0	0	0	0	0.02	0.11	0.03	0.64	0.28	0	0.07	35.42	0	0	0	10	0.8	2.82	80.39	83.57	874.37	249.97	998.97	383.88	896.11	277.27	979.5	282.81
54.654	2	0.04	0.01	0.01	0.04	1.48	0.04	0.06	0.02	0.02	97.04	15.53	32.86	98.09	0.93	1.58	0.01	0.26	1.75	0.06	0.03	0	0	0	0	0.02	0.11	0.02	0.69	0.28	0	0.03	36.13	0	0	0	4.55	2.3	2.66	78.98	82.22	861.61	249.35	984.83	381.39	883.2	276	965.32	280.05
54.687	2	0.04	0.01	0.01	0.04	1.72	0.04	0.07	0.01	0.02	96.55	18.61	34.23	98.1	1.43	2.04	0.01	0.3	1.82	0.06	0.02	0	0	0	0	0.02	0.09	0.01	0.7	0.27	0	0.03	37.49	0	0	0	7.12	2.28	2.56	79.56	84.14	849.33	247.2	971.45	378.23	869.35	274.3	953.42	277.93
54.721	2	0.03	0.01	0.01	0.04	1.88	0.04	0.07	0.01	0.01	96.23	21	35.08	98.19	1.61	2.41	0.01	0.32	1.58	0.06	0.02	0	0	0	0	0.01	0.07	0.01	0.59	0.24	0	0.01	38.42	0	0	0	4.34	2.03	2.96	79.07	82.45	838.9	247.44	959.77	376.81	859.38	273.53	941.73	277.64
54.754	2	0.04	0.01	0.01	0.04	1.58	0.04	0.07	0.01	0.01	96.84	17.34	33.34	96.94	2	2.72	0.01	0.4	1.35	0.05	0.02	0	0	0	0	0.01	0.07	0	0.57	0.24	0	0.01	36.95	0	0	0	4.47	4.72	3.78	78.99	81.2	827.63	247.23	946.93	375.29	848.5	272.84	929.58	276.99
54.788	2	0.04	0.01	0.01	0.05	1.11	0.04	0.07	0.02	0.02	97.77	11.36	30.06	96.96	1.68	3.21	0.02	0.47	1.11	0.06	0.01	0	0	0	0	0.01	0.06	0.01	0.38	0.21	0	0.01	33.88	0	0	0	3.73	4.69	3.75	78.93	82.06	818.09	247.8	936.08	374.03	837.88	272.88	919.81	277.56
54.821	2	0.04	0.02	0.01	0.05	0.91	0.04	0.07	0.02	0.02	98.17	8.83	28.24	97.87	1.39	2.83	0.02	0.49	1.03	0.04	0.01	0	0	0	0	0.01	0.05	0.01	0.32	0.18	0	0	32.14	0	0	0	2.94	2.86	1.51	78.91	81.6	810.73	247.85	928.96	373.51	829.4	273.67	910.92	277.33
54.854	2	0.04	0.02	0.01	0.06	0.75	0.05	0.07	0.02	0.02	98.51	6.67	26.37	97.43	1	3.32	0.02	0.56	1.13	0.03	0.01	0	0	0	0	0.01	0.04	0.01	0.34	0.19	0	0.03	30.25	0	0	0	3.45	3.82	2.33	78.89	83.28	802.35	246.58	920.46	372.25	820.68	272.22	903.85	276.32
54.888	2	0.05	0.02	0.01	0.06	0.59	0.05	0.07	0.02	0.02	98.82	4.8	24.12	97.59	0.88	3.68	0.02	0.62	1.21	0.02	0.01	0	0	0	0	0.01	0.03	0.01	0.4	0.2	0	0.16	28.08	0	0	0	3.3	3.5	0.51	78.79	81.75	796.03	246.41	914.88	372.56	814.3	272.91	895.99	275.84
54.921	2	0.05	0.02	0.01	0.06	0.52	0.05	0.07	0.02	0.02	98.95	4.04	22.97	96.8	0.93	4.05	0.02	0.62	1.32	0.02	0.01	0	0	0	0	0.01	0.04	0.01	0.42	0.22	0	0.7	26.96	0	0	0	1.56	4.95	0.16	78.3	81.17	790.42	246.3	909.59	372.69	808.93	272.86	890.06	275.18
54.954	2	0.05	0.03	0.01	0.07	0.45	0.05	0.07	0.02	0.02	99.09	3.25	21.56	97.36	1.03	4.37	0.02	0.68	1.57	0.02	0.01	0	0	0	0	0.01	0.04	0.01	0.4	0.22	0	0.95	25.55	0	0	0	2.3	3.97	0.2	78.27	82.91	784.28	245.29	903.65	371.85	802.01	272.21	884.9	274.22
54.988	2	0.05	0.03	0.01	0.08	0.33	0.06	0.08	0.01	0.01	99.34	2.11	18.54	96.76	1.39	6.08	0.01	0.67	1.52	0.01	0.01	0	0	0	0	0.01	0.05	0.01	0.43	0.23	0	1.67	22.78	0	0	0	1.15	5.01	-1.14	77.86	82.18	780.74	245.54	901.12	372.92	798.5	273.22	880.67	273.9
55.021	2	0.06	0.03	0.01	0.09	0.27	0.06	0.08	0.03	0.01	99.45	1.6	16.65	94.8	1.66	6.95	0.01	0.74	1.61	0.01	0.02	0	0	0	0	0.01	0.09	0.03	0.39	0.21	0	2.98	21.03	0	0	0	4.35	7.48	-2.55	78.51	83.74	778.3	246.66	897.53	373.16	793.81	276.28	877.51	273.55
55.054	2	0.06	0.04	0.01	0.09	0.23	0.07	0.08	0.07	0.02	99.54	1.24	14.82	92.91	2.5	6.47	0.02	0.7	1.93	0.02	0.04	0	0	0	0	0.01	0.14	0.07	0.36	0.2	0	3.83	19.36	0	0	0	5.74	9.13	-3.81	78.81	81.61	777.79	248.91	895.42	373.8	792.86	279.12	874.37	274.92
55.088	2	0.06	0.04	0.01	0.1	0.19	0.08	0.09	0.11	0.02	99.61	0.94	12.8	93.56	3.37	6.11	0.02	0.67	2.51	0.03	0.07	0	0	0	0	0.01	0.21	0.11	0.36	0.21	0	9.24	17.41	0	0	0	7.72	8.62	-4.44	79.13	80.26	776.31	251.24	892.51	375.07	791.05	282.04	871.1	276.35
55.121	2	0.06	0.05	0.01	0.1	0.2	0.09	0.09	0.18	0.02	99.59	0.9	12.68	94.88	5.49	4.3	0.02	0.63	4.16	0.06	0.1	0	0	0	0.01	0.01	0.31	0.18	0.35	0.24	0	34.77	17.09	0	0	0	4.79	7.4	-5.97	78.03	80.86	775.81	252.84	890.71	374.86	788.81	284.9	869.07	275.06
55.155	2	0.07	0.06	0.01	0.12	0.16	0.11	0.09	0.13	0.02	99.69	0.54	9.47	93.81	7.13	3.73	0.02	0.54	6.36	0.1	0.09	0	0	0	0.01	0.01	0.54	0.13	0.37	0.27	0	52.6	13.5	0	0	0	-0.07	8.41	-5.64	76.64	79.45	774.29	253.48	887.77	373.46	787.67	284.93	866.35	273.96
55.188	2	0.07	0.07	0.01	0.13	0.13	0.12	0.09	0.15	0.02	99.75	0.43	7.44	96.44	7.7	2.93	0.02	0.56	5.87	0.15	0.1	0.01	0	0	0.01	0.01	0.89	0.15	0.42	0.29	0	71.93	11.9	0	0	0	0.09	5.5	-5.98	76.58	84.92	774.36	255.56	888.18	375.08	784.66	287.88	868.8	276.33
55.221	2	0.08	0.08	0.01	0.12	0.13	0.12	0.08	0.24	0.03	99.75	0.42	7.42	97.48	7.14	2.27	0.03	0.48	6.22	0.25	0.09	0.02	0	0.01	0.02	0.01	1.56	0.24	0.4	0.29	0	81.15	11.64	0	0	0	-3.66	3.72	-5	76	84.37	776.08	258.74	887.62	375.1	786.02	289.04	869.89	279.82
55.255	2	0.08	0.08	0.02	0.12	0.11	0.12	0.08	0.34	0.03	99.76	0.37	6.48	97.29	6.03	1.62	0.03	0.46	5.62	0.52	0.11	0.07	0	0.01	0.03	0.01	2.09	0.34	0.41	0.32	0	38.71	10.81	0	0	0	-7.49	4.1	-5.93	75.12	84.79	776.83	259.19	889.93	376.2	786.74	289.76	870.97	280.08
55.288	2	0.08	0.08	0.02	0.11	0.12	0.11	0.07	0.36	0.04	99.76	0.4	7.48	93.63	4.77	1.22	0.04	0.35	5.95	1.01	0.15	0.12	0	0.01	0.04	0.02	2.21	0.36	0.39	0.3	0	52.91	11.39	0	0	0	-5.84	8.56	-5.22	75.03	81.76	775.99	260.64	887.88	377.48	787.41	290.23	868.69	281.32
55.321	2	0.09	0.08	0.02	0.11	0.13	0.11	0.07	0.3	0.04	99.74	0.42	8.36	94.16	3.87	1.15	0.04	0.27	6.65	1.55	0.22	0.13	0	0.01	0.05	0.02	2.77	0.3	0.41	0.31	0	37.08	11.79	0	1	6	-7.08	8.1	-2.89	74.35	83.3	775.33	259.88	887.75	377.51	787.54	287.78	870.63	281.9
55.355	2	0.08	0.07	0.02	0.1	0.16	0.1	0.07	0.22	0.05	99.69	0.52	10.13	93.83	3.22	1.32	0.05	0.26	7.09	1.7	0.3	0.11	0	0.02	0.06	0.03	3.45	0.22	0.4	0.28	0.01	8.79	13.18	0	0	6	-5.41	8.39	-2.55	74.92	82.38	776.01	259.58	887.54	376.7	788.47	287.25	870.66	281.71
55.388	2	0.08	0.06	0.01	0.1	0.19	0.09	0.07	0.17	0.05	99.62	0.64	12.1	94.09	2.28	1.73	0.05	0.22	7.4	1.58	0.34	0.1	3.2	0.02	0.08	0.03	4.72	0.17	0.39	0.27	0.01	7.3	14.73	0	0	6	-5.44	8.17	-2.45	74.9	82	775.92	259.19	887.82	376.9	788.84	286.98	870.63	281.19
55.421	2	0.08	0.05	0.01	0.09	0.25	0.08	0.07	0.16	0.06	99.51	0.79	14.52	94.11	1.5	1.96	0.06	0.21	9.16	2.15	0.44	0.1	9.47	0.03	0.09	0.04	4.65	0.16	0.38	0.26	0.02	3.21	16.21	0	0	6	-7.71	8.15	-2.51	73.71	82.59	774.81	257.86	889.27	377.78	788.61	285.36	871.08	280.81
55.455	2	0.07	0.05	0.01	0.08	0.35	0.08	0.07	0.17	0.08	99.3	1.06	17.7	91.55	1.02	2.55	0.08	0.16	11.4	3.24	0.43	0.11	9.32	0.05	0.1	0.04	4.16	0.17	0.38	0.25	0.06	5.09	18.23	0	0	6	-6.15	10.09	-1.58	74.38	83.41	775.44	257.75	889.19	377.26	789.09	285.29	872.37	280.65
55.488	2	0.07	0.04	0.01	0.08	0.48	0.07	0.07	0.16	0.08	99.04	1.32	20.51	92.75	0.73	3.09	0.08	0.14	14	3.83	0.4	0.1	6.67	0.05	0.09	0.05	3.41	0.16	0.37	0.26	0.07	2.05	19.78	0.02	0	6	-7.46	9.26	-2.35	73.97	83.44	775.28	257.09	890.23	377.67	789	284.81	872.31	279.96
55.522	2	0.06	0.03	0.01	0.07	0.99	0.07	0.07	0.22	0.1	98.02	2.71	26.99	94.15	0.55	3.66	0.1	0.11	17.72	4.53	0.36	0.08	0	0.08	0.1	0.05	3.6	0.22	0.37	0.3	0.13	1.2	24.38	0	0	6	-4.35	8.11	-1.27	74.84	82.35	774.4	257.08	888.38	377.35	788.87	284.48	871.13	280.55
55.555	2	0.06	0.02	0.01	0.06	1.32	0.06	0.07	0.24	0.12	97.36	4.19	29.8	95	0.43	4.26	0.12	0.11	17.35	5.25	0.4	0.08	0	0.1	0.11	0.05	3.93	0.24	0.38	0.34	0.17	0.69	27.2	0	0	6	-4.87	7.28	-1.58	74.64	82.85	774.43	256.73	890.48	379.16	789.46	284.32	872.24	280.77
55.588	2	0.06	0.02	0.01	0.06	1.33	0.05	0.07	0.25	0.11	97.33	4.99	30.17	90.3	0.33	5	0.11	0.1	15.29	5.23	0.34	0.07	0	0.1	0.12	0.05	3.35	0.25	0.37	0.31	0.18	0.34	28.33	0	0	6	-4.83	10.84	-1.35	74.63	83.89	774.95	256.84	890.41	378.43	789.32	284.2	873.16	281.06
55.622	2	0.05	0.02	0.01	0.05	1.68	0.05	0.07	0.38	0.14	96.65	8.29	32.61	96.77	0.3	4.41	0.12	0.09	12.7	5.63	0.36	0.07	0	0.14	0.13	0.06	3.06	0.38	0.34	0.25	0.35	0.55	31.71	0	0	6	-6.77	5	-1.94	74.14	88.95	775.79	258.17	892.57	379.75	787.74	286.34	876.61	282.78
55.655	2	0.05	0.02	0.01	0.05	1.39	0.05	0.07	0.39	0.14	97.23	8.03	31.12	97.36	0.26	3.6	0.14	0.07	9.74	5.83	0.37	0.09	0	0.14	0.12	0.06	2.84	0.39	0.31	0.24	0.36	0.51	31.49	0	0	6	-6.35	3.96	-1.65	74.19	88.32	778.05	261.73	893.77	382.62	790	289.81	878.22	285.71
55.688	2	0.05	0.01	0.01	0.05	1.93	0.04	0.06	0.41	0.17	96.14	12.81	34.35	97.29	0.26	2.09	0.17	0.05	9.28	6.13	0.34	0.1	0	0.14	0.12	0.06	2.84	0.41	0.25	0.25	0.39	1.27	34.73	0	0	6	-6.44	4.1	-1.61	73.94	87.16	779.68	263.24	895.73	384.7	792.42	291.16	879.49	287.31
55.722	2	0.04	0.01	0.01	0.03	4.1	0.04	0.06	0.49	0.19	91.81	29.8	41.54	96.97	0.27	1.15	0.19	0.03	9.96	6.51	0.53	0.17	0	0.13	0.11	0.06	2.42	0.39	0.23	0.24	0.49	0.78	41.33	0	0	6	-9.86	4.67	-3.18	72.76	88.2	781.14	264.36	900.57	388.72	794.03	293.68	882.02	287.54
55.755	2	0.04	0.01	0.01	0.03	4.48	0.04	0.06	0.52	0.21	91.03	30.59	42.24	95.2	0.28	0.66	0.21	0.02	11.16	6.79	0.69	0.21	0	0.13	0.12	0.07	1.93	0.3	0.23	0.24	0.52	0.28	41.57	0	0	6	-5.37	7.06	-1.97	73.9	85.15	782.6	265.99	900.32	389.69	797.08	295.37	882.01	289.17
55.789	2	0.04	0.01	0.01	0.03	8.44	0.03	0.06	0.61	0.23	83.13	46.84	47.98	96.14	0.28	0.41	0.23	0.02	14.57	7.15	1.43	0.41	0	0.11	0.09	0.09	1.39	0.14	0.23	0.29	0.61	0.11	45.88	0	0	6	-7.57	5.93	-3.38	73.12	85.43	783.72	265.24	904.69	392.38	798.75	295.04	883.93	288.42
55.822	2	0.03	0.01	0.01	0.03	9.16	0.03	0.06	0.63	0.24	81.68	50.63	48.87	95.8	0.27	0.29	0.24	0.02	14.31	6.61	1.41	0.37	0	0.1	0.07	0.12	0.99	0.12	0.22	0.32	0.63	0.01	46.82	0	0	6	-6.88	6.37	-1.48	73.25	83.58	784.74	266.65	905.06	393.73	801.6	294.96	885.07	290.81
55.855	2	0.03	0.01	0.01	0.03	9.22	0.03	0.06	0.62	0.25	81.57	48.57	48.82	93.08	0.25	0.18	0.25	0.02	15.43	6.55	1.4	0.3	0	0.09	0.06	0.14	0.73	0.11	0.24	0.39	0.62	0	46.31	0	0	6	-7.3	9	-0.26	73.17	83.56	783.91	267.18	903.79	393.79	801.33	294.08	884.88	292.43
55.889	2	0.03	0.01	0.01	0.03	8.68	0.03	0.06	0.59	0.31	82.64	48.01	48.34	96.81	0.23	0.14	0.31	0.02	14.55	5.79	1.25	0.34	0	0.08	0.05	0.18	0.58	0.09	0.24	0.5	0.59	0	46.17	0	0	6	-4.33	4.94	-0.73	74.55	84.67	784.02	267.63	903.85	394.06	800.49	295.17	885.15	293.74
55.922	2	0.03	0.01	0.01	0.03	7.92	0.03	0.06	0.57	0.29	84.16	49.45	47.95	94.91	0.24	0.18	0.29	0.02	12.08	3.82	0.57	0.11	0	0.08	0.05	0.13	0.58	0.18	0.21	0.48	0.57	0	46.53	0	0	6	-6.72	7.37	0.04	75.09	85.23	784.17	268.12	901.99	391.48	799.88	293.99	885.11	295
55.955	2	0.03	0.01	0.01	0.03	7.12	0.03	0.06	0.51	0.27	85.76	48.27	47.11	93.16	0.23	0.24	0.27	0.02	10.63	2.87	0.36	0.05	0	0.08	0.05	0.1	0.55	0.28	0.2	0.47	0.51	0.03	46.24	0	0	6	-8.51	8.94	-1.49	75.16	83.53	782.17	270.21	899.42	392.54	797.48	296.59	881.01	295.86
55.989	2	0.03	0.01	0.01	0.03	5.45	0.03	0.06	0.47	0.29	89.09	42.29	44.66	90.74	0.23	0.36	0.29	0.03	8.57	2.36	0.25	0.03	0	0.07	0.05	0.09	0.63	0.42	0.19	0.5	0.47	0.05	44.73	0	0	6	-7.14	10.59	-1.75	75.51	82.36	778.58	271.1	895.92	393.92	794.4	297.76	876.76	296.68
56.022	2	0.03	0.01	0.01	0.03	5.42	0.03	0.06	0.52	0.26	89.16	42.58	44.63	89.69	0.23	0.47	0.26	0.03	8.31	2.08	0.23	0.01	0	0.06	0.04	0.07	0.78	0.52	0.19	0.51	0.43	0.04	44.81	0	0	6	-5.38	11.19	-1.15	75.78	83.39	772.01	271.63	889.88	395.51	787.95	298.53	871.34	297.49
56.055	2	0.03	0.01	0.01	0.03	4.49	0.03	0.06	0.34	0.28	91.02	36.73	42.78	90.41	0.25	0.53	0.28	0.03	7.82	1.75	0.38	0.02	0	0.05	0.04	0.06	0.91	0.31	0.18	0.52	0.34	0.08	43.28	0	0	6	-5.29	10.78	-1.39	76.01	83.01	766.97	272.48	884.75	396.23	782.91	299.48	865.91	298.28
56.089	2	0.03	0.01	0.01	0.03	4.07	0.03	0.06	0.3	0.3	91.86	33.72	41.76	91.5	0.29	0.6	0.3	0.02	7.61	1.79	0.55	0.02	0	0.04	0.04	0.05	0.95	0.19	0.16	0.58	0.3	0.13	42.46	0	0	6	-4.14	10.12	-1.1	76.35	83.4	760.23	273.47	877.91	397.36	776.1	300.56	859.49	299.42
56.122	2	0.04	0.01	0.01	0.03	3.19	0.04	0.06	0.28	0.28	93.61	26.95	39.37	92.14	0.38	0.69	0.28	0.02	7.13	2.06	0.7	0.03	0	0.04	0.04	0.05	1.12	0.13	0.15	0.57	0.26	0.2	40.46	0	0	6	-6.32	9.69	-1.41	76.26	82.91	752.97	275.91	870.24	398.94	768.68	302.7	851.58	301.41
[truncated: 27,384 more rows]
[truncated: 4 more columns]
