# Supplementary material for: Exploring emotion recognition in patients with mild cognitive impairment and Alzheimer’s dementia undergoing a rehabilitation program
Source: PLoS One. 2025 Apr 24;20(4):e0322213. doi: 10.1371/journal.pone.0322213 (PMC12021228; doi:10.1371/journal.pone.0322213)
Supplement: S3 Data — (ZIP) [file pone.0322213.s005.zip › raw data21-30/No23 Dual tasks.csv]

time stamp	face id	anger	contempt	disgust	fear	joy	sadness	surprise	sentimentality	confusion	neutral	engagement	valence	attention	inner brow raise	brow raise	brow furrow	eye widen	cheek raise	lid tighten	nose wrinkle	upper lip raise	dimpler	lip corner depressor	chin raise	lip pucker	lip stretch	lip press	mouth open	jaw drop	lip suck	eye closure	smile	smirk	blink	blink rate	pitch	yaw	roll	brightness	interocular distance	topleft_x	topleft_y	bottomright_x	bottomright_y	outer_right_eye_X	outer_right_eye_Y	outer_left_eye_X	outer_left_eye_Y
0.066
0.1
0.133
0.166
0.2
0.233
0.266
0.3
0.333
0.366
0.4
0.433
0.467
0.5
0.533
0.567
0.6
0.633
0.667
0.7
0.734
0.767
0.8
0.834
0.867
0.9
0.934
0.967
1
1.034
1.067
1.101
1.134
1.167
1.201
1.234
1.267
1.301
1.334
1.367
1.401
1.434
1.468
1.501
1.534
1.568
1.601
1.634
1.668
1.701
1.735
1.768
1.801
1.835
1.868
1.901
1.935
1.968
2.001
2.035
2.068
2.102
2.135
2.168
2.202
2.235
2.268
2.302
2.335
2.368
2.402
2.435
2.469
2.502
2.535
2.569
2.602
2.635
2.669
2.702
2.736
2.769
2.802
2.836
2.869
2.902
2.936
2.969
3.002
3.036
3.069
3.103
3.136
3.169
3.203
3.236
3.269
3.303
3.336
3.369
3.403
3.436
3.47
3.503
3.536
3.57
3.603
3.636
3.67
3.703
3.737
3.77
3.803
3.837
3.87
3.903
3.937
3.97
4.003
4.037
4.07
4.104
4.137
4.17
4.204
4.237
4.27
4.304
4.337
4.37
4.404
4.437
4.471
4.504
4.537
4.571	0	0.11	0.14	0.03	0.12	0.07	0.12	2.94	0.31	0.62	94.12	0.33	1.3	93.47	0.62	0.22	0.11	0.39	10.78	0.12	4.16	0.33	0	0	0.29	8.69	3.62	0.31	3.44	94.85	0.01	0.64	4.48	0	0		-1.56	8.69	-1.65	64.23	107.36	781.75	426.1	996.93	657.94	833.56	471.75	940.88	474.59
4.571	1	0.13	0.19	0.03	0.13	0.03	0.14	0.06	1.78	0.22	99.62	0.33	0	2.85	1.13	0.11	0.08	0.08	1.66	0.02	0.07	0.01	0	0.38	4.93	0.22	0.13	4.23	0.03	0.05	0.09	0.05	1.78	1.12	0		2.25	39.64	1.02	65.64	24.54	1063.75	499.35	1131.2	571.8	1085.66	516.59	1109.73	511.82
4.604	0	0.09	0.08	0.02	0.09	0.27	0.11	2.54	0.62	0.58	94.93	0.39	12.4	70.24	0.43	0.07	0.58	0.19	20.47	0.48	3.79	0.53	0	0.01	0.62	2.78	3.63	0.24	0.96	91.73	0	0.12	11.18	0	0		-3.55	-17.71	-5.29	64.31	111.88	792.06	429.35	993.67	646.06	831.14	478.28	942.55	468.06
4.604	1	0.13	0.17	0.03	0.12	0.03	0.14	0.06	2.19	0.32	99.67	0.33	0	22.39	0.89	0.07	0.13	0.1	1.53	0.02	0.11	0	0	1.09	4.81	0.32	0.1	2.52	0.02	0.05	0.08	0.05	2.19	0.17	0		-0.45	28.22	-9.92	69.05	35.86	1062.71	500.37	1128.32	569.44	1075	519.43	1109.68	510.31
4.637	0	0.09	0.08	0.02	0.09	0.2	0.1	2.1	0.52	0.34	95.81	0.4	11.13	65.77	0.28	0.07	0.34	0.25	15.19	0.21	2.49	0.36	0	0.01	0.52	1	1.71	0.21	0.75	87.14	0	0.1	11.4	0	0		-5.1	-18.74	-3.7	64.56	109.79	797.48	427.49	988.71	631.78	833.74	471.98	943.36	465.8
4.637	1	0.13	0.16	0.03	0.12	0.04	0.15	0.06	2.64	0.29	99.68	0.33	0	19.6	0.76	0.06	0.14	0.1	1.66	0.02	0.14	0	0	1.69	6.05	0.29	0.11	2.45	0.01	0.04	0.12	0.05	2.64	0	0		-0.05	29.06	-9.77	70.13	36.55	1062.59	500.82	1126.9	568.62	1073.76	519.36	1109.28	510.72
4.671	0	0.08	0.07	0.02	0.08	0.21	0.09	1.47	0.46	0.32	97.06	0.54	12.14	97.78	0.29	0.08	0.32	0.21	11.7	0.13	1.85	0.22	0	0.02	0.46	0.45	1.02	0.18	0.52	78.52	0	0.08	13.47	0	0		-8.97	-3.09	-4.76	64.9	108.81	803.76	431.06	984.33	623.03	834.99	474.82	943.23	463.65
4.671	1	0.12	0.15	0.03	0.12	0.04	0.15	0.06	3.03	0.19	99.69	0.33	0	37.76	0.91	0.06	0.16	0.11	1.87	0.03	0.17	0	0	1.42	5.31	0.19	0.15	2.09	0.01	0.03	0.21	0.04	3.03	0	0		-3.43	24.5	-9.85	70.23	38.27	1062.38	500.87	1124.89	566.62	1071.6	518.48	1109.02	510.47
4.704	0	0.08	0.07	0.02	0.08	0.19	0.09	0.85	0.48	0.22	98.31	0.57	12.1	94.74	0.22	0.13	0.17	0.28	9.72	0.09	1.03	0.14	0	0.03	0.48	0.28	1.07	0.17	0.31	65.07	0	0.08	13.82	0	0		-4.34	-7.55	-7.61	65.91	106.89	807.17	429.23	982.36	615.03	834.36	474.57	940.49	461.88
4.704	1	0.12	0.14	0.02	0.12	0.04	0.14	0.06	3.84	0.27	99.71	0.33	0	53.27	1.05	0.05	0.16	0.15	2.58	0.04	0.27	0	0	1.75	4.75	0.14	0.18	2.56	0.01	0.03	0.21	0.04	3.84	0	0		-5.67	21.34	-10.65	70.36	36.79	1063.14	501.63	1123.11	564.48	1071.8	518.61	1107.68	510.53
4.738	0	0.09	0.08	0.02	0.09	0.11	0.09	0.6	0.37	0.17	98.79	0.37	7.68	95.28	0.17	0.19	0.1	0.39	5.78	0.07	0.41	0.04	0	0.04	0.37	0.18	0.81	0.17	0.19	56.8	0	0.02	10.91	0	0		2.61	-6.97	-7.76	68.18	110.27	802.2	424.54	977.92	611.13	827.55	471.66	937.19	459.94
4.738	1	0.12	0.14	0.02	0.12	0.05	0.15	0.06	4.12	0.56	99.7	0.33	0	68.59	1.03	0.05	0.16	0.15	4	0.07	0.56	0.02	0	2.27	4.78	0.12	0.19	2.4	0.01	0.04	0.16	0.17	4.12	0	0		-9.1	18.09	-11.04	71.11	36.94	1063.32	502.33	1120.11	561.01	1070.04	518.08	1106.38	511.45
4.771	0	0.09	0.09	0.02	0.09	0.1	0.1	0.42	0.35	0.15	99.16	0.33	6.74	95.43	0.16	0.25	0.1	0.5	5.6	0.07	0.36	0.08	0	0.05	0.35	0.15	0.6	0.17	0.14	47.86	0	0.01	10.07	0	0		0.37	-6.81	-13.07	67.52	104.45	799.32	423.35	974.57	607.37	823.79	473.53	926.8	456.26
4.771	1	0.12	0.14	0.03	0.12	0.05	0.15	0.06	5.21	0.63	99.69	0.33	0	65.61	1.15	0.04	0.18	0.22	5.27	0.13	0.63	0.04	0	2.37	5.21	0.09	0.19	1.66	0.01	0.04	0.13	0.15	4.21	0	0		-10.78	18.77	-8.04	70.69	38.19	1063.63	502.91	1117.98	559.23	1069.3	517.77	1106.93	511.25
4.804	0	0.1	0.09	0.02	0.1	0.09	0.1	0.34	0.3	0.12	99.33	0.33	6.01	95.63	0.17	0.31	0.1	0.62	5.26	0.07	0.26	0.08	0	0.04	0.3	0.12	0.41	0.21	0.12	42.33	0	0.01	9.47	0	0		1.62	-6.57	-12.27	68.08	106.33	794.3	422.78	967.77	605.45	817.51	473.14	922.28	454.97
4.804	1	0.12	0.14	0.03	0.12	0.05	0.15	0.06	4.74	0.78	99.7	0.33	0	66.6	1.02	0.04	0.18	0.27	5.6	0.14	0.78	0.11	0	2.42	4.74	0.07	0.26	1.94	0.01	0.03	0.09	0.05	4.07	0	0		-12.41	18.55	-8.81	70.25	36.46	1063.71	502.97	1115.61	556.5	1068.95	517.31	1104.8	510.63
4.838	0	0.1	0.1	0.02	0.1	0.09	0.1	0.29	0.28	0.09	99.41	0.33	5.43	95.4	0.13	0.39	0.09	0.74	5.1	0.06	0.21	0.11	0	0.04	0.28	0.09	0.2	0.19	0.1	38.94	0	0	8.94	0	0		-0.43	-6.84	-12.59	68	104.12	789.52	422.82	960	602.53	812.51	472.64	914.72	452.77
4.838	1	0.11	0.14	0.03	0.11	0.05	0.14	0.06	3.61	1.19	99.72	0.33	0	60.92	0.72	0.03	0.19	0.3	5.68	0.21	1.19	0.35	0	1.84	3.61	0.05	0.35	0.46	0.01	0.03	0.07	0.14	4.11	0	0		-10.15	19.78	-3.34	68.35	36.57	1063.13	501.86	1113.36	554.27	1068.84	514.13	1105.28	511.17
4.871	0	0.1	0.1	0.02	0.1	0.08	0.1	0.25	0.21	0.08	99.51	0.33	4.85	94.92	0.12	0.84	0.08	1.15	4.95	0.04	0.19	0.11	0	0.03	0.21	0.07	0.1	0.15	0.08	33.84	0	0	8.42	0	0		3.25	-7.36	-13.35	69.27	101.27	782.56	423.11	950.76	601.19	805.58	473.43	904.81	453.17
4.871	1	0.12	0.15	0.03	0.11	0.05	0.14	0.06	3.2	1.64	99.71	0.33	0	44.24	0.68	0.03	0.2	0.27	6.67	0.35	1.64	0.32	0	1.66	3.2	0.03	0.46	0.42	0.01	0.03	0.05	0.19	3.78	0	0		-10.59	23.16	-6.46	68.72	35.38	1063.73	503.11	1112.63	553.76	1068.64	516.23	1103.59	510.76
4.904	0	0.1	0.1	0.02	0.11	0.07	0.1	0.2	0.19	0.07	99.59	0.33	4.07	95.53	0.12	1.52	0.07	1.22	4.68	0.03	0.15	0.07	0	0.03	0.19	0.06	0.06	0.16	0.07	28.56	0	0.01	7.77	0	0		2.11	-6.68	-14.02	68.93	101.57	774.69	424.13	942.2	600.53	796.73	474.68	896.13	453.78
4.938	0	0.1	0.1	0.02	0.11	0.07	0.1	0.2	0.15	0.08	99.59	0.33	3.66	96.71	0.1	2.38	0.08	1.53	4.58	0.03	0.14	0.04	0	0.02	0.15	0.05	0.05	0.11	0.07	27.4	0	0.01	7.4	0	0		3.42	-5.1	-13.12	69.75	102.85	766.57	425.55	932.17	600.42	787.67	475.79	888.35	454.77
4.971	0	0.1	0.11	0.02	0.12	0.07	0.1	0.19	0.13	0.07	99.63	0.33	3.22	97.29	0.1	3.25	0.07	1.71	4.62	0.02	0.14	0.03	0	0.02	0.12	0.04	0.03	0.13	0.06	24.1	0	0.01	6.96	0	0		2.92	-4.1	-11.35	69.76	105.03	758.35	426.99	922.44	600.6	778.71	475.94	881.83	456.01
5.004	0	0.1	0.11	0.02	0.13	0.07	0.1	0.17	0.2	0.06	99.65	0.33	3.04	98.7	0.13	3.87	0.06	1.91	5.26	0.03	0.13	0.03	0	0.02	0.12	0.03	0.02	0.2	0.06	21.43	0	0	6.54	0	0		4.99	0.37	-10.7	70.85	104.35	749.81	427.83	912.63	600.86	770.49	476.07	873.08	457.02
5.038	0	0.1	0.11	0.02	0.13	0.07	0.1	0.16	0.28	0.06	99.69	0.33	3.19	97.75	0.12	4.38	0.06	2.11	6.61	0.02	0.14	0.04	0	0.02	0.11	0.03	0.02	0.28	0.06	18.52	0	0	6.16	0	0		2.66	-3.13	-12.5	69.69	106.58	741.93	425.54	905.74	596.8	760.25	475.26	864.96	455.36
5.071	0	0.11	0.11	0.02	0.14	0.07	0.1	0.15	0.62	0.06	99.69	0.33	2.9	97.32	0.08	5.31	0.06	2.11	7.34	0.02	0.13	0.06	0	0.02	0.11	0.02	0.03	0.62	0.06	17.05	0	0	5.65	0	0		3.07	-4.03	-12.13	69.85	109.82	735.49	423.72	898.75	594.07	751.99	474.29	859.75	453.12
5.105	0	0.11	0.12	0.02	0.14	0.06	0.11	0.1	1.29	0.04	99.73	0.33	2.02	95.44	0.06	4.95	0.04	1.88	7.26	0.02	0.12	0.07	0	0.03	0.1	0.01	0.04	1.29	0.04	8.23	0	0	4.97	0	0		3.58	-6.8	-12.26	69.79	110.63	730.1	422.7	892.19	591.8	745.49	474.12	853.76	451.4
5.138	0	0.11	0.12	0.02	0.14	0.06	0.11	0.1	1.65	0.04	99.72	0.33	0.78	97.78	0.05	4.79	0.04	1.94	6.21	0.02	0.11	0.06	0	0.03	0.13	0.01	0.05	1.65	0.03	6.32	0	0	4.29	0	0		5.26	-3.07	-12.27	71.11	105.33	728.01	424.05	887.68	591.89	745.37	473.66	848.58	452.67
5.171	0	0.11	0.13	0.02	0.14	0.05	0.11	0.09	1.26	0.04	99.72	0.33	0	95.76	0.05	4.19	0.04	2.11	4.84	0.02	0.09	0.05	0	0.03	0.15	0.01	0.06	1.26	0.04	5.8	0	0	3.92	0	0		6	-6.41	-13.53	71.04	107.57	726.96	423.52	885.73	587.12	741.13	474.19	846.88	454.48
5.205	0	0.12	0.14	0.02	0.15	0.04	0.11	0.09	0.85	0.03	99.71	0.33	0	97.71	0.04	4.24	0.03	2.56	4.82	0.02	0.09	0.05	0	0.03	0.23	0	0.07	0.85	0.03	3.96	0	0	2.97	0	0		6.28	-3.23	-12.21	71.13	110.28	727.81	423.22	883.28	583.46	739.95	473.13	848.39	453.04
5.238	0	0.12	0.14	0.02	0.14	0.04	0.12	0.08	0.58	0.04	99.71	0.33	0	98	0.04	3.75	0.03	2.34	4.77	0.02	0.08	0.05	0	0.04	0.34	0	0.07	0.58	0.03	3.38	0	0	2.78	0	0		6.69	-2.53	-13.05	70.33	109.21	727.25	421.18	884.27	583.72	740.37	472.32	847.29	450.11
5.271	0	0.12	0.15	0.02	0.14	0.04	0.12	0.08	0.43	0.04	99.71	0.33	0	96.3	0.03	3.44	0.03	1.76	4.5	0.02	0.1	0.03	0	0.04	0.43	0	0.07	0.32	0.03	2.78	0	0	2.54	0	0		5.27	-5.71	-12.18	70.27	109.71	727.63	419.75	887.45	586.97	742.61	471.01	849.87	447.92
5.305	0	0.12	0.15	0.02	0.14	0.04	0.12	0.08	0.44	0.04	99.7	0.33	0	89.65	0.03	3.97	0.03	1.37	4.52	0.02	0.13	0.02	0	0.04	0.44	0	0.06	0.21	0.03	2.09	0	0	2.17	0	0		-4.28	-11.21	-12.91	68.32	102.38	733.47	421.78	890.31	584.19	750.32	469.26	850.65	448.86
5.338	0	0.12	0.15	0.02	0.14	0.04	0.12	0.08	0.43	0.04	99.71	0.33	0	91.7	0.03	4.27	0.03	1.27	4.3	0.02	0.16	0.03	0	0.04	0.43	0	0.05	0.11	0.03	2.1	0	0	2.19	0	0		1.56	-9.99	-11.52	69.83	104.09	739.93	423.33	895.68	585.77	756.19	470.64	858.61	452.08
5.371	0	0.12	0.15	0.02	0.15	0.04	0.12	0.08	0.43	0.05	99.71	0.33	0	90.14	0.03	4.75	0.03	1.24	5.02	0.02	0.18	0.03	0	0.05	0.43	0	0.04	0.09	0.03	1.74	0	0	2.12	0	0		-0.92	-10.94	-10.4	68.97	105.23	744.93	423.04	901.83	587.56	762.04	469.84	865.51	450.68
5.405	0	0.12	0.15	0.02	0.14	0.04	0.12	0.07	0.48	0.09	99.69	0.33	0	88.27	0.03	3.54	0.03	0.77	6.55	0.03	0.24	0.05	0	0.09	0.48	0	0.03	0.1	0.04	1.37	0	0.01	1.89	0	0		-1.3	-11.91	-9.39	68.61	104.54	749.08	422.31	907.9	589.41	768.12	467.86	871.32	451.24
5.438	0	0.12	0.15	0.02	0.14	0.05	0.12	0.07	0.48	0.1	99.7	0.33	0	88.49	0.03	3.3	0.03	0.62	8.6	0.03	0.29	0.08	0	0.1	0.48	0	0.04	0.18	0.04	1.32	0	0.01	2.08	0	0		-3.47	-11.8	-7.3	68.29	103.15	757.53	424.54	913.31	589.64	777.5	467.57	879.46	452.02
5.472	0	0.12	0.16	0.02	0.13	0.05	0.13	0.07	0.37	0.16	99.69	0.33	0.11	86.22	0.03	2.66	0.04	0.43	10.15	0.03	0.32	0.07	0	0.16	0.37	0	0.04	0.33	0.04	0.95	0	0	1.99	0	0		-7.79	-12.83	-7.1	67.34	103.93	763.92	424.41	918.46	587.32	783.05	466.99	885.62	450.23
5.505	0	0.12	0.16	0.02	0.13	0.06	0.13	0.06	0.3	0.19	99.69	0.33	0.6	90.84	0.03	1.94	0.04	0.3	11.01	0.04	0.38	0.07	0	0.19	0.3	0	0.05	0.23	0.03	0.86	0	0.02	2.1	0	0		-5.72	-10.53	-5.65	67.91	104.97	768.8	422.95	926.38	589.05	790.11	466.59	893.78	450.11
5.538	0	0.12	0.16	0.02	0.12	0.06	0.13	0.06	0.2	0.17	99.69	0.33	1.3	87.88	0.03	1.53	0.05	0.24	11.79	0.06	0.34	0.1	0	0.17	0.2	0	0.06	0.14	0.03	0.91	0	0.02	2.4	0	0		-3.58	-12.09	-7.57	68.16	100.88	780.55	425.79	935.91	590.56	801.55	469.6	900.93	452.28
5.572	0	0.12	0.15	0.02	0.12	0.07	0.13	0.06	0.21	0.18	99.69	0.33	2.44	87.98	0.04	0.96	0.06	0.15	13.83	0.09	0.51	0.11	0	0.18	0.21	0	0.09	0.08	0.03	0.81	0	0.52	2.73	0	0		4.14	-12.05	-7.61	70.74	101.45	787.44	428.08	940.11	589.71	806.3	470.88	907.02	458.77
5.605	0	0.11	0.15	0.02	0.12	0.08	0.13	0.06	0.21	0.17	99.7	0.33	3.16	80.92	0.05	0.63	0.07	0.08	15.22	0.15	0.95	0.21	0	0.17	0.21	0	0.14	0.07	0.03	0.84	0	3.99	3.03	0	0		-0.22	-14.78	-5.69	68.97	100.56	794.36	433.01	944.03	592.18	813.68	473.61	913.5	461.47
5.638	0	0.11	0.15	0.02	0.11	0.07	0.13	0.06	0.25	0.18	99.7	0.33	2.14	91.26	0.07	0.35	0.11	0.04	13.25	0.28	1.5	0.59	0	0.18	0.25	0	0.23	0.08	0.03	0.73	0	12.73	3.11	0	0		-2.04	-10.27	-4.05	69.61	100.7	800.18	437.03	947.21	593.01	819.51	476.24	919.54	464.72
5.672	0	0.11	0.15	0.03	0.11	0.06	0.12	0.06	0.23	0.2	99.7	0.33	0.15	92.47	0.1	0.24	0.18	0.02	8.56	0.5	2.24	1.03	0	0.2	0.23	0.01	0.46	0.15	0.03	0.76	0	27.32	3.46	0	0		-4.25	-9.46	-3.87	69.05	104.33	805.29	440.24	949.92	592.71	821.6	478.71	925.3	467.26
5.705	0	0.12	0.15	0.03	0.11	0.05	0.12	0.06	0.29	0.26	99.7	0.33	0	95.44	0.11	0.11	0.26	0.01	5.77	0.97	2.99	1.97	0	0.19	0.22	0.01	0.81	0.29	0.03	0.81	0	26.89	3.25	0	0		-1.18	-6.79	-3.59	68.6	98.36	809.88	449.73	946.74	594.01	825.61	485.03	923.7	477.7
5.739	0	0.12	0.15	0.03	0.11	0.04	0.11	0.06	0.66	0.46	99.7	0.33	0	97.57	0.12	0.05	0.46	0	2.86	1.33	3.71	2.15	0	0.15	0.21	0.03	1.19	0.66	0.04	0.97	0	87.09	3.52	0	0		-8.31	-3.54	-2.42	66.01	102.78	812.54	457.91	938.91	588.44	821.64	490.31	924.17	483.16
5.772	0	0.12	0.15	0.03	0.11	0.05	0.11	0.06	0.59	0.59	99.71	0.33	0	93.74	0.12	0.03	0.59	0	3.49	1.87	4.01	2.93	0	0.15	0.16	0.05	1.29	0.26	0.06	1.23	0.01	94.78	3.94	0	0		-8.44	-8.47	-4.66	63.54	104.51	814.79	465.23	937.14	589.92	819.32	500.53	923.06	487.85
5.805	0	0.12	0.14	0.04	0.1	0.05	0.11	0.06	0.49	0.49	99.71	0.33	0	97.65	0.09	0.02	0.49	0	4.37	2.23	6.76	5.4	0	0.17	0.15	0.07	1.23	0.08	0.07	1.49	0.01	88.68	3.99	0	0		-8.48	-3.37	-2.59	61.15	100.79	813.03	478.51	931.41	599.31	819.02	509.3	919.62	503.15
5.839	0	0.12	0.15	0.04	0.1	0.05	0.11	0.06	0.85	0.85	99.71	0.33	0	95.35	0.06	0.01	0.85	0	3.44	2.29	6.94	5.46	0	0.18	0.11	0.2	0.65	0.01	0.09	1.42	0.01	79.14	3.95	0	0		-14.01	-6.9	-3.21	59.49	98.31	810.25	486.89	925.76	604.58	815.73	517.72	913.57	508.15
5.872	0	0.12	0.15	0.04	0.11	0.04	0.11	0.06	1.29	1.29	99.7	0.33	0	95.35	0.04	0	1.29	0	3.29	1.89	5.51	4.87	0	0.18	0.08	0.41	0.43	0	0.11	1.36	0.02	62.31	3.9	0	0		-14.27	-6.89	-5	57.55	96.42	808.75	496.78	922.26	612.05	813.4	530.78	908.44	514.54
5.905	0	0.13	0.15	0.03	0.11	0.04	0.12	0.06	1.59	1.43	99.69	0.33	0	94.01	0.03	0	1.59	0	2.67	1.64	4.38	4.77	0	0.16	0.06	0.52	0.19	0	0.14	1.43	0.02	65.86	3.65	0	0		-19.38	-8.23	-6.58	57.82	97.86	807.21	508.39	918.14	619.49	808.79	542.93	904.81	524.02
5.939	0	0.14	0.16	0.03	0.12	0.04	0.13	0.06	3.24	1.78	99.67	0.33	0	96.48	0.04	0	3.31	0	2.6	1.63	2.84	3.59	0	0.12	0.04	1.33	0.08	0	0.23	1.78	0.03	78.99	3.24	0	0		-18.77	-5.45	-5.51	56.9	93.56	804.22	519.9	911.6	627.73	807.16	552.68	899.1	535.38
5.972	0	0.15	0.18	0.03	0.13	0.04	0.14	0.06	2.91	1.84	99.65	0.33	0	96.04	0.04	0	5.13	0	3.09	1.83	2.56	3.2	0	0.11	0.03	1.6	0.03	0	0.27	1.84	0.02	54.38	2.91	0	0		-17.42	-6.06	-5.97	56.09	96.01	795.56	526.63	904.09	635.16	797.88	562.88	891.36	541
6.005	0	0.18	0.19	0.03	0.14	0.04	0.17	0.06	2.73	2.17	99.61	0.33	0	96.27	0.05	0	8.66	0	4.09	2.81	2.41	3.96	0	0.1	0.03	3.08	0.02	0	0.38	2.17	0.03	35.55	2.73	0	1		-17.55	-5.74	-4.87	56.17	95.98	788.07	531.37	897.73	641.24	791.33	565.41	885.61	547.48
6.039	0	0.29	0.27	0.03	0.2	0.04	0.3	0.06	2.13	2.57	99.4	0.36	0	96.3	0.05	0	20.52	0	4.7	3.44	2.4	4.11	0	0.1	0.03	7.89	0.02	0	0.6	2.57	0.05	45.81	2.13	0	0		-17.12	-5.7	-6.13	55.42	95.53	782.9	533.4	894.72	646.05	786.68	568.27	880.28	549.18
6.072	0	0.35	0.31	0.03	0.23	0.04	0.37	0.06	2	2.4	99.26	0.5	0	94.54	0.05	0	25.1	0	4.43	3.52	2.23	4.31	0	0.09	0.04	8.15	0.02	0	0.68	2.4	0.06	19.97	2	0	0		-18.66	-7.74	-5.84	55.09	98.75	774.35	535.5	887.75	649.09	777.39	571.44	874.05	551.2
6.106	0	0.68	0.46	0.04	0.35	0.04	0.75	0.06	1.54	2.41	98.51	1.49	-5.07	97.08	0.05	0	39.95	0	4.54	3.48	1.4	8.69	0	0.07	0.04	13.88	0.03	0	1.21	2.41	0.1	20.68	1.54	0	0		-17.53	-4.48	-7.81	55.22	95.21	769.68	538.23	884.8	653.39	773.77	572.65	867.59	556.45
6.139	0	1.23	0.7	0.04	0.54	0.03	1.51	0.06	1.32	2.54	96.98	5.33	-14.92	91.14	0.04	0	55.88	0	3.5	3.88	1.37	7.62	0	0.06	0.04	18.79	0.04	0	1.66	2.54	0.14	38.16	1.32	0	0		-25.37	-10.35	-6.73	56.94	98.09	760.85	536.33	880.89	656.37	767.58	575.84	862.23	550.08
6.172	0	1.69	0.89	0.04	0.69	0.03	2.23	0.06	1.2	2.36	95.54	10.48	-20.85	92.42	0.03	0	64.97	0	2.4	2.95	1.57	9.17	0	0.05	0.03	20.98	0.06	0	1.67	2.36	0.16	46.08	1.2	0	0		-19.78	-9.5	-9.38	56.76	99.09	759.86	535.58	878.86	654.58	763.8	576.6	858.94	548.91
6.206	0	2.52	1.21	0.04	0.97	0.03	3.76	0.06	1.02	2.28	92.49	24.66	-28.22	92.44	0.03	0	76.93	0	1.67	1.8	1.52	8.27	0	0.04	0.03	24.33	0.07	0	2.5	2.28	0.17	59.6	1.02	0	0		-20.3	-9.48	-10.6	56.91	100.98	757.12	530.48	876.47	649.84	759.68	573.42	855.85	542.62
6.239	0	2.57	1.32	0.03	1.06	0.03	4.29	0.06	0.91	1.99	91.42	29.79	-30.66	93.1	0.02	0	80.19	0	0.83	0.8	1.67	4.19	0	0.04	0.03	25.46	0.07	0	2.48	1.99	0.16	72.26	0.91	0	0		-24.09	-8.99	-10.55	58.13	100.48	753.17	526.23	874.14	647.2	757.02	569.14	852.49	537.81
6.272	0	3.2	1.56	0.04	1.26	0.03	5.62	0.06	0.87	1.72	88.75	42.65	-34.85	97.16	0.02	0	86.77	0	0.77	0.45	2.41	4	0	0.04	0.03	28.26	0.06	0.01	2.88	1.72	0.19	77.84	0.87	0	0		-19.25	-4.34	-9.36	58.34	99.2	751.75	524.41	871.27	644.31	755.71	563.95	851.56	538.4
6.306	0	4.27	1.95	0.03	1.59	0.03	8.13	0.06	0.69	1.13	83.73	59.75	-39.91	96.9	0.02	0	95.4	0	1.01	0.29	2.44	3.04	0	0.03	0.04	33.72	0.07	0.01	2.85	1.13	0.22	62.54	0.69	0	0		-19.16	-4.78	-8.88	58.44	103.44	749.34	522.1	868.68	641.43	750.91	561.64	851.34	536.87
6.339	0	4.19	1.94	0.04	1.56	0.03	7.99	0.06	0.73	1.01	84.03	59.72	-40.04	97.76	0.03	0	95.23	0	1.38	0.21	3.38	3.16	0	0.03	0.04	36.5	0.08	0.01	3	1.01	0.26	39.05	0.73	0	0		-20.72	-3.11	-8.25	58.8	102.01	748.33	521.53	865.8	639	749.89	558.83	849.66	537.54
6.372	0	4.37	2	0.04	1.58	0.03	8.23	0.06	0.77	0.98	83.55	62.1	-40.35	97.38	0.03	0	96.04	0	2.31	0.15	4.09	4.49	0	0.03	0.05	38.58	0.07	0.01	3.44	0.98	0.29	41.96	0.77	0.14	1		-21.49	-3.92	-7.38	59.01	103.01	749.18	519.4	865.29	635.51	750.25	556.31	850.88	534.29
6.406	0	4.57	2.12	0.04	1.67	0.03	8.99	0.06	0.75	0.8	82.03	64.49	-39.97	98.63	0.04	0	97.39	0	3.88	0.08	3.03	3.38	0.11	0.03	0.13	41.68	0.06	0.02	3.37	0.8	0.31	44.86	0.75	0.37	0		-21.87	-0.62	-6.13	58.75	102.96	748.92	516.34	866.31	633.73	751.53	552.47	852.42	531.96
6.439	0	4.33	2.05	0.03	1.61	0.04	8.59	0.06	0.91	0.81	82.81	62.14	-38.32	98.52	0.04	0.01	96.02	0	5.18	0.06	2.82	2.83	0	0.03	0.21	38.6	0.05	0.02	3.48	0.81	0.3	75.33	0.91	0.47	0		-20.97	-1.01	-5.81	58.65	107.13	750.25	512.66	872.24	634.65	753.05	549.9	858.21	529.46
6.473	0	4.05	1.92	0.03	1.54	0.04	8.17	0.06	1.11	0.66	83.66	57.68	-34.82	98.71	0.04	0.01	93.76	0	8.1	0.05	1.42	2.77	0	0.03	0.26	38.02	0.04	0.03	3.43	0.66	0.41	90.34	1.11	0.55	0		-21.35	0.3	-4.83	58.87	108.33	751.57	506.94	877.07	632.45	756.14	544.08	862.77	524.99
6.506	0	3.82	1.91	0.03	1.48	0.04	7.65	0.06	1.14	0.64	84.71	54.89	-34.62	98.39	0.04	0	92.45	0	7.18	0.07	1.7	2.21	0.48	0.03	0.34	39.38	0.05	0.03	3.33	0.64	0.45	94.93	1.14	0.82	0		-18.99	1.43	-6.04	60.28	105.71	760.51	502.02	884.4	625.91	765.08	540.7	868.47	518.71
6.539	0	3.7	1.86	0.04	1.39	0.04	7.06	0.06	1.21	0.74	85.87	51.64	-34.29	98.45	0.04	0.01	91.01	0	6.89	0.1	2.68	4.98	0.25	0.04	0.35	38.45	0.04	0.02	3.14	0.74	0.45	38.17	1.21	0.92	0		-20.48	1.24	-6.24	61.21	105.61	766.74	491.28	886.27	610.81	768.48	526.54	872.76	509.86
6.573	0	3.07	1.54	0.05	1.15	0.04	5.26	0.06	1.28	0.85	89.48	39.34	-31.88	98.33	0.03	0.01	84.88	0	5.78	0.16	4.15	8.95	0	0.05	0.3	41.32	0.04	0.02	3.06	0.85	0.53	13.03	1.28	0.61	0		-27.81	-1.62	-6.97	64.44	105.78	774.82	479.9	891.21	596.26	774.82	516.78	878.26	494.66
6.606	0	2.57	1.39	0.07	0.97	0.04	4.16	0.06	1.27	1.13	91.67	32.93	-32.91	96.28	0.03	0.01	81.61	0	4.43	0.27	9.14	10.35	0	0.06	0.23	40.79	0.04	0.04	2.87	1.13	0.58	6.7	1.27	0.39	1		-26.24	-5.74	-4.89	66.28	106.62	779.78	462.62	897.06	579.9	782	504.86	885.12	477.77
6.639	0	2.46	1.29	0.18	0.79	0.03	3.21	0.06	1.18	1.54	93.58	27.5	-34.6	93.43	0.03	0.01	78.33	0	4.21	0.5	16.48	22.61	0	0.07	0.17	46.72	0.05	0.08	2.94	1.54	0.58	38.72	1.18	0.39	0		-19.17	-8.72	-4.47	68.19	102.73	787.52	451.84	903.27	567.58	791.11	491.82	890.79	466.97
6.673	0	1.37	0.84	0.17	0.51	0.04	1.54	0.06	1.38	2.39	96.91	9.24	-24.99	97.63	0.05	0.01	61.83	0	3.99	1.16	16.43	21.81	0	0.09	0.08	42.21	0.07	0.15	3.08	2.39	0.48	5.18	1.38	0.31	0		-14.08	-3.4	-4.14	69.07	103.28	790.89	441.7	909.97	560.78	796.02	481.98	896.61	458.52
6.706	0	1.26	0.74	0.08	0.51	0.04	1.45	0.06	1.35	3.18	97.1	6.33	-18.23	97.36	0.08	0.02	57.12	0	4.62	2.24	8.05	16.15	0	0.11	0.08	39.63	0.1	0.22	2.68	3.18	0.45	0.86	1.35	0.19	0		-5.16	-3.97	-4.18	69.77	103.58	790.11	435.44	916.24	564.92	797.89	474.11	900.03	456.88
6.74	0	0.5	0.37	0.03	0.29	0.05	0.55	0.07	1.84	4.5	98.89	0.89	0	96.65	0.15	0.06	32.16	0	9.61	3.75	1.26	5.26	0	0.18	0.11	26.38	0.23	0.66	1.89	4.5	0.43	0.14	1.84	0	0		-1.31	-5.19	-4.62	71.21	103.43	788.69	430.43	924.76	572.37	801.09	471.04	903.18	454.41
6.773	0	0.3	0.26	0.03	0.2	0.06	0.32	0.07	2.03	6.06	99.36	0.34	0	94.15	0.23	0.21	18.96	0.01	13.02	4.77	1	3.04	0	0.26	0.18	15.12	0.4	1.38	1.14	6.06	0.31	0.07	2.03	0	0		-3.45	-8.11	-6.55	69.3	103.7	787.66	425.25	934.03	579.12	803.54	467.84	905.71	450.07
6.806	0	0.24	0.23	0.02	0.18	0.09	0.27	0.08	2.49	6.68	99.46	0.37	0	93.57	0.32	0.85	13.87	0.04	19.04	3.92	0.38	1.1	0	0.29	0.27	9.82	0.5	2.49	0.83	6.68	0.22	0.01	2.08	0	0		2.26	-8.61	-7.4	71.28	107.71	791.19	423.18	939.28	578.89	804.79	466.99	911.26	450.67
6.84	0	0.17	0.17	0.02	0.15	0.12	0.19	0.1	5.11	5.5	99.62	0.63	2.36	97.59	0.37	2.48	5.5	0.14	24.06	2.66	0.24	0.43	0	0.3	0.47	3.27	0.67	5.11	0.48	10.08	0.13	0	2.33	0	0		5.9	-3.5	-9.82	72.69	104.35	791.23	421.2	939.85	576.5	805.16	466.21	908.26	450.14
6.873	0	0.14	0.14	0.02	0.17	0.13	0.16	0.14	5.67	2.91	99.67	0.67	3.8	97.97	0.5	7.05	2.91	0.39	24.34	1.84	0.16	0.39	0	0.36	0.91	1.49	0.75	5.67	0.33	13.56	0.1	0	2.5	0	0		7.49	-2.63	-10.27	73.02	103.92	792.37	420.29	938.47	571.71	804.81	464.89	907.7	450.27
6.906	0	0.11	0.11	0.02	0.25	0.12	0.13	0.21	5.53	2.35	99.5	0.58	3.3	96.5	0.57	18.39	2.35	1.17	22.57	1	0.14	0.34	0	0.36	1.68	1.06	0.72	5.53	0.29	11.93	0.08	0.01	2.58	0	0		7.79	-5.42	-13.43	72.83	101.46	786.9	415.13	944.34	578.83	803.99	463.5	904.12	447.09
6.94	0	0.09	0.07	0.02	0.48	0.1	0.09	0.61	8.03	1.29	98.77	2.04	2.47	96.56	0.4	37.11	1.29	3.24	21.2	0.53	0.15	0.25	0	0.39	2.45	0.53	0.62	8.03	0.21	17.2	0.05	0.01	2.45	0	0		7.27	-5.33	-13.74	73.05	104.13	784.11	415.06	942.06	579.37	799.94	465.33	902.1	445.18
6.973	0	0.08	0.04	0.02	0.95	0.09	0.07	1.37	10.72	1.07	97.27	8.51	1.18	97.78	0.37	53.07	1.07	7.4	18.63	0.32	0.21	0.19	0	0.36	2.4	0.46	0.55	10.72	0.22	16.47	0.04	0.01	2.69	0	0		4.23	-3.08	-12.58	72.11	101.06	778.06	415.77	935.33	581.33	796.48	463.91	895.54	443.84
7.006	0	0.09	0.04	0.02	1.71	0.11	0.06	3.24	6.35	0.9	93.51	10.78	3.63	98.05	0.35	60.68	0.9	16.08	21.32	0.27	0.23	0.13	0	0.32	1.63	0.34	0.41	6.35	0.21	21.41	0.03	0.01	2.81	0	0		4.62	-2.42	-13.13	72.53	100.84	772.71	414.89	930.47	580.79	791.14	463.55	889.88	443.01
7.04	0	0.11	0.03	0.02	2.7	0.12	0.05	6.94	2.47	0.44	86.12	10.5	5.55	98.05	0.42	64.2	0.44	25.5	21.72	0.16	0.16	0.08	0	0.24	0.9	0.15	0.34	2.47	0.18	27.58	0.02	0.01	3.27	0	0		5.47	-2.41	-12.35	72.9	101.56	765.86	414.3	923.92	580.87	784.5	462.52	884.19	443.14
7.073	0	0.11	0.03	0.02	3.38	0.11	0.05	9.4	0.87	0.39	81.2	11.45	5.51	97.81	0.54	67.01	0.39	29.03	19.88	0.13	0.12	0.06	0	0.17	0.54	0.13	0.38	0.87	0.24	29.02	0.02	0.03	3.53	0	0		4.37	-3	-12.54	72.33	102.43	758.95	413.83	918.41	582.05	777.77	462.84	878.03	441.85
7.107	0	0.14	0.02	0.02	5.37	0.1	0.04	15.74	0.23	0.23	68.51	14.66	5.11	96.68	0.98	71.16	0.23	37.89	16.85	0.1	0.08	0.04	0	0.09	0.22	0.05	0.33	0.17	0.26	29.71	0.01	0.01	4.13	0	0		8.42	-5.14	-14.93	73.38	100.98	755.32	412.91	915.27	581.01	773.49	464.48	871.91	441.93
7.14	0	0.16	0.02	0.02	7.68	0.09	0.04	21.83	0.16	0.16	56.34	18.59	4.56	95.81	1.43	74.67	0.16	44.71	13.98	0.09	0.07	0.03	0	0.06	0.1	0.03	0.35	0.13	0.28	28.57	0.01	0.02	4.77	0	0		7.8	-6.36	-15.1	73.73	102.42	751.73	414	908.4	578.32	767.63	466.46	866.77	440.77
7.173	0	0.2	0.02	0.02	11.86	0.08	0.04	31.75	0.22	0.15	43.25	23.46	3.23	96.67	2.15	78.26	0.15	53.25	10.8	0.08	0.07	0.03	0	0.05	0.06	0.03	0.41	0.22	0.36	27.97	0.01	0.02	4.94	0	0		5.36	-5.16	-15.44	72.59	103.49	744.39	413.22	902.85	578.95	760.44	466.15	860.38	439.27
7.207	0	0.25	0.01	0.02	19.31	0.07	0.03	40.78	0.36	0.07	34.22	33.81	2.78	96.41	2.77	84.62	0.07	62.73	7.4	0.06	0.06	0.02	0	0.03	0.04	0.01	0.41	0.36	0.34	20.93	0	0.01	5.97	0	0		2.12	-5.55	-14.6	70.9	104.85	739.66	413.43	897.91	578.32	755.28	465.26	856.84	439.18
7.24	0	0.3	0.02	0.02	23.48	0.06	0.03	44.29	0.53	0.07	30.71	34.71	1.11	95.89	2.97	84.94	0.07	68.22	4.54	0.05	0.05	0.01	0	0.02	0.03	0.01	0.34	0.53	0.38	18.36	0	0.01	5.6	0	0		4.23	-6.26	-17.55	71.04	103.61	735.37	411.4	896.31	576.86	750.69	465.86	850.84	439.31
7.273	0	0.33	0.01	0.02	25.37	0.06	0.03	46.06	0.84	0.07	28.94	35.49	0.91	96.01	3.21	85.05	0.07	70.59	3.93	0.04	0.07	0.01	0	0.01	0.03	0.01	0.24	0.84	0.51	17.36	0	0.01	5.77	0	0		9.38	-6.09	-16.8	73.33	105.12	733.32	409.49	895.33	577.62	748.79	464.95	850.53	438.52
7.307	0	0.3	0.01	0.02	25.41	0.06	0.03	44.38	0.62	0.05	30.62	38.94	1.05	96.53	3.72	86.65	0.05	69.03	3.14	0.03	0.05	0.01	0	0.01	0.03	0.01	0.18	0.62	1.08	15.18	0	0.01	6.25	0	0		10.58	-5.38	-16.6	73.82	104.33	732.47	409.24	894.34	578.46	748.7	464.7	849.48	437.7
7.34	0	0.31	0.01	0.02	26.37	0.06	0.03	44.13	0.58	0.05	30.87	39.66	0.62	96.89	3.79	87	0.05	69.67	2.94	0.02	0.04	0.01	0	0.01	0.03	0.01	0.15	0.58	1.11	13.89	0	0.01	5.93	0	0		8.08	-4.8	-16.38	72.98	105.44	731.99	409.43	893.02	576.93	747.33	464.44	849.17	437.1
7.373	0	0.26	0.01	0.02	22.56	0.06	0.03	38.09	1.06	0.04	36.91	40.86	1.18	96.72	3.24	87.13	0.04	64.77	3.72	0.02	0.04	0	0	0	0.04	0.01	0.14	1.06	1.6	13.19	0	0.01	6.13	0	0		8.8	-5.09	-15.14	73.1	104.71	731.1	409.38	891.86	577.36	747.36	462.63	849.21	438.31
7.407	0	0.26	0.01	0.02	22.69	0.06	0.03	37.76	2.21	0.03	37.24	45.03	1.34	96.85	2.97	88.23	0.03	64.06	3.68	0.01	0.03	0	0	0	0.05	0.01	0.11	2.21	2.62	12.75	0	0	6.47	0	0		10.4	-4.87	-15.1	73.52	105.68	734.38	409.32	895.31	577.93	750.29	463.42	852.89	438.07
7.44	0	0.22	0.01	0.02	17.88	0.06	0.03	29.45	4.62	0.03	45.55	45.89	1.17	96.93	2.38	86.67	0.03	58.49	4.23	0.01	0.05	0.01	0	0	0.05	0.01	0.09	4.62	2.43	11.5	0	0.01	6.46	0	0		10.12	-4.74	-14.77	73.12	105.1	736.91	408.59	899.25	579.15	754.02	462.13	856.29	437.93
7.474	0	0.17	0.01	0.02	12.19	0.07	0.03	21.17	6.27	0.03	57.67	44.56	1.42	97.07	3.05	84.34	0.03	48.32	5.86	0.01	0.11	0.01	0	0	0.06	0.01	0.1	6.27	3.19	12.73	0	0.32	6.54	0	0		11.45	-4.5	-12.12	73.53	104.88	741.8	410.89	901.38	580.86	759.65	462.12	862.12	439.78
7.507	0	0.12	0.02	0.02	6.21	0.07	0.04	9.92	5.4	0.03	80.16	28.57	1.88	96.6	2.97	76.52	0.03	36.4	7.05	0.02	0.15	0.01	0	0	0.07	0.01	0.13	5.4	2.85	11.15	0	3.62	6.32	0	0		18.17	-5.27	-11.91	74.61	100.27	747.88	413.4	903.92	580.4	766.4	463.13	865.08	445.32
7.54	0	0.09	0.02	0.02	2.33	0.09	0.04	3.32	4.41	0.03	93.36	10.39	3.92	96.77	2.58	62.11	0.03	23.72	10.32	0.02	0.26	0.02	0	0	0.08	0.01	0.17	4.41	2.48	10.68	0	13.61	6.71	0	0		13.96	-5	-9.93	74.77	104.17	752.95	415.99	905.79	579.43	769.28	464.37	871.67	445.2
7.574	0	0.08	0.04	0.02	0.91	0.1	0.06	0.98	3.06	0.03	98.03	2.95	5.2	83.6	1.98	46.79	0.03	13.32	13.16	0.05	0.33	0.03	0	0	0.1	0.01	0.26	3.06	1.81	7.23	0	4.45	6.42	0	0		14.58	-13.86	-10.52	75.45	102.75	760.84	417.04	913.09	579.01	776.74	465.71	877.92	447.84
7.607	0	0.08	0.05	0.02	0.47	0.13	0.07	0.45	3.18	0.04	99.07	1.15	6.95	92.18	1.54	34.47	0.04	7.35	16.75	0.1	0.4	0.06	0	0	0.12	0.01	0.4	3.18	1.44	7.19	0	1.28	6.61	0	0		13.36	-9.66	-9.95	75.11	101.16	766.4	417.65	917.64	578.55	783.21	464.32	883.12	448.46
7.64	0	0.09	0.07	0.02	0.24	0.16	0.09	0.19	3.49	0.04	99.53	0.44	8.77	88.87	1.14	19.71	0.04	3.27	20.74	0.23	0.44	0.08	0	0.01	0.13	0.02	0.6	3.49	0.92	6.16	0	0.4	6.74	0	0		11.66	-11.61	-9.38	75.1	101.41	773.68	419.21	922.42	576.99	789.44	464.88	889.66	449.38
7.674	0	0.1	0.09	0.02	0.17	0.17	0.11	0.13	3.46	0.05	99.65	0.49	9.12	92.82	0.84	12	0.05	1.54	22.19	0.62	0.45	0.11	0	0.01	0.17	0.01	0.9	3.46	0.42	5.3	0	0.28	6.43	0	0		9.5	-9.2	-10.05	74.21	101.51	778.05	418.91	926.98	574.93	793.23	463.74	893.83	450.18
7.707	0	0.1	0.1	0.02	0.14	0.16	0.11	0.1	3.31	0.05	99.68	0.44	8.71	89.76	0.51	8.39	0.05	0.82	20.66	0.92	0.35	0.15	0	0.02	0.19	0.01	1.33	3.31	0.34	5.47	0	0.15	6.53	0	0		9.89	-11.15	-8.98	74.09	100.12	785.11	419.7	929.99	572.02	799.81	462.98	899.13	450.31
7.741	0	0.1	0.1	0.02	0.12	0.19	0.12	0.09	1.13	0.07	99.62	0.4	10.64	91.47	0.32	4.67	0.07	0.6	21.59	1.45	0.35	0.28	0	0.03	0.18	0.01	1.59	1.13	0.26	6.31	0	0.09	7.52	0	0		5.35	-10.14	-8.22	72.25	104.1	786.87	416.74	938.03	577.05	803.35	461.57	906.16	445.26
7.774	0	0.1	0.09	0.02	0.12	0.25	0.12	0.09	0.97	0.08	99.5	0.5	12.94	91.1	0.25	4.35	0.08	0.57	25.02	1.63	0.41	0.27	0	0.03	0.16	0.01	1.65	0.97	0.23	7.11	0	0.11	8.3	0	0		8.9	-10.37	-8.93	73.34	105.73	790.89	415.9	943.54	577.11	806.49	462.06	911.07	446.45
7.807	0	0.1	0.09	0.02	0.12	0.25	0.12	0.09	0.69	0.08	99.49	0.51	13.06	94.24	0.19	4.75	0.08	0.54	25.37	1.42	0.48	0.27	0	0.04	0.17	0.01	1.55	0.69	0.2	7.07	0	0.07	8.23	0	0		11.4	-8.03	-9.58	73.61	106.14	793.58	414.12	948.34	577.35	809.48	461.16	914.57	446.21
7.841	0	0.09	0.09	0.02	0.11	0.41	0.12	0.09	0.32	0.12	99.18	0.77	16.83	94.55	0.14	4.22	0.12	0.57	31.57	1.23	0.9	0.29	0	0.07	0.17	0.01	1.22	0.32	0.14	7.7	0	0.1	9.42	0	0		12.05	-7.73	-10.97	73.24	102.39	793.89	413.52	948.02	575.8	810.57	460.67	911.86	445.78
7.874	0	0.09	0.09	0.02	0.11	0.34	0.12	0.09	0.35	0.16	99.32	0.61	15.51	95.77	0.09	4.06	0.16	0.63	28.28	0.85	0.71	0.27	0	0.08	0.17	0.01	1.03	0.35	0.1	7.12	0	0.02	9.44	0	0		13.06	-6.4	-11.11	73.84	101.38	796.56	414.73	948.83	575.49	812.93	461.94	913.07	446.09
7.907	0	0.09	0.09	0.02	0.12	0.19	0.11	0.09	0.24	0.15	99.61	0.33	11.19	92.85	0.07	4.51	0.15	0.86	19.59	0.57	0.55	0.24	0	0.08	0.16	0.01	0.75	0.24	0.1	6.58	0	0.01	8.73	0	0		11.41	-9.18	-12.96	73.76	102.16	796.92	413.02	950.65	573.33	812.07	462.01	912.73	444.57
7.941	0	0.09	0.09	0.02	0.12	0.18	0.1	0.1	0.21	0.21	99.65	0.33	10.56	94.86	0.05	5.44	0.21	1.15	17.14	0.32	0.46	0.22	0	0.09	0.12	0.01	0.62	0.18	0.08	7.54	0	0.01	9.1	0	0		15.16	-7.43	-14.16	74.07	99.95	796.77	413.35	950.08	573.62	812.25	463.34	910.55	445.32
7.974	0	0.09	0.09	0.02	0.13	0.14	0.1	0.1	0.29	0.2	99.73	0.33	8.62	95.62	0.06	6.34	0.2	1.72	13.28	0.28	0.34	0.17	0	0.1	0.12	0.01	0.43	0.29	0.07	7.12	0	0.01	8.79	0	0		13.09	-6.59	-14.63	73.78	100.69	794.05	413.17	947.46	572.81	808.91	463.6	907.72	444.19
8.007	0	0.09	0.08	0.02	0.14	0.12	0.1	0.11	0.25	0.22	99.72	0.33	7.35	94.72	0.06	8.9	0.22	1.92	11.92	0.19	0.36	0.14	0	0.11	0.11	0.01	0.3	0.25	0.06	6.22	0	0.01	8.14	0	0		11.01	-7.56	-13.52	73.63	101.11	788.7	414.49	941.36	574.37	803.9	464.15	902.97	443.96
8.041	0	0.09	0.09	0.02	0.16	0.1	0.1	0.12	0.28	0.27	99.67	0.33	6.07	92.47	0.07	11.2	0.27	2.5	11.99	0.14	0.43	0.18	0	0.12	0.14	0.01	0.21	0.28	0.04	5.66	0	0.01	6.97	0	0		8.04	-9.46	-15.35	73.62	98.53	785.76	415.46	937.87	573.58	800.97	465.66	897.06	443.86
8.074	0	0.09	0.09	0.02	0.17	0.09	0.09	0.13	0.31	0.28	99.65	0.33	5.29	95.34	0.08	12.63	0.28	2.71	10.98	0.15	0.5	0.25	0	0.14	0.14	0.01	0.2	0.31	0.04	5.53	0	0.04	6.69	0	0		12.47	-6.91	-13.6	73.45	99.01	780.47	418.7	931.27	577.58	796.09	468.11	892.91	447.4
8.108	0	0.09	0.09	0.02	0.18	0.09	0.09	0.14	0.33	0.28	99.65	0.33	5.09	98.01	0.1	12.89	0.28	2.54	11.75	0.15	0.87	0.6	0	0.12	0.11	0.01	0.25	0.33	0.04	6.08	0	0.77	6.34	0	0		16.43	-2.51	-10.73	74	99.63	774.23	427.73	922.66	586.48	790.4	475.13	888.33	456.81
8.141	0	0.1	0.1	0.02	0.15	0.08	0.1	0.11	0.44	0.3	99.7	0.33	3.27	97.84	0.11	8.45	0.3	1.6	9.63	0.19	0.93	0.56	0	0.11	0.1	0.01	0.36	0.44	0.04	5.51	0	8	5.52	0	0		15.18	-2.94	-10.35	70.2	99.64	771.13	432.02	914.77	585.38	785.33	478.6	883.03	459.08
8.174	0	0.1	0.11	0.02	0.14	0.08	0.1	0.1	0.9	0.32	99.73	0.33	2.81	97.27	0.13	7.16	0.32	0.67	9.79	0.23	1.65	1.03	0	0.1	0.1	0.02	0.58	0.9	0.04	5.13	0	7.1	5.42	0	0		2.85	-4.13	-5.39	70.81	102.68	769.94	447.33	902.31	586.12	780.02	485.79	881.88	472.86
8.208	0	0.11	0.13	0.03	0.12	0.06	0.11	0.08	0.93	0.35	99.75	0.33	0.49	95.74	0.14	3.39	0.35	0.2	7.89	0.38	3.57	2.5	0	0.07	0.1	0.04	0.66	0.93	0.07	4.7	0	33.43	4.76	0	0		3.81	-6.44	-6.82	67.43	100.08	772.19	457.81	894.29	584.24	777.67	496.46	876.46	480.44
8.241	0	0.11	0.13	0.04	0.11	0.05	0.1	0.07	0.56	0.36	99.73	0.33	0	94.46	0.11	1.57	0.36	0.05	5.91	0.53	6.83	6.02	0	0.08	0.09	0.06	0.57	0.56	0.09	5.47	0	75.95	4.41	0	0		0.52	-7.82	-6.96	62.56	101.25	772.74	466.41	888.01	584.36	774.35	505.28	873.69	485.73
8.274	0	0.11	0.14	0.06	0.1	0.05	0.1	0.07	0.37	0.37	99.71	0.33	0	93.04	0.09	0.5	0.37	0.01	6.29	0.71	10.51	9.36	0	0.09	0.09	0.12	0.53	0.25	0.1	4.81	0	63.45	3.86	0	0		-5.75	-9.04	-6.32	59.16	96.7	769.62	472.21	883.25	588.76	773.22	508.07	868.38	490.85
8.308	0	0.11	0.15	0.06	0.1	0.05	0.1	0.07	0.5	0.5	99.69	0.33	0	88.58	0.05	0.14	0.5	0	5.09	0.9	11.09	8.51	0	0.11	0.06	0.23	0.39	0.06	0.11	3.73	0	81.04	3.04	0	0		-16.39	-11.76	-4.98	60.89	93.47	773.18	482.84	884.94	595.69	778.69	517.58	870.36	499.34
8.341	0	0.12	0.16	0.05	0.1	0.04	0.11	0.06	0.88	0.88	99.68	0.33	0	86.73	0.04	0.04	0.88	0	4.64	1.03	8.25	6.85	0	0.11	0.05	0.28	0.25	0.02	0.14	3.74	0	85.64	2.61	0	0		-22.41	-12.61	-6.88	61.27	96.11	777.19	491.95	888.13	602.88	780	528.9	873.2	505.42
8.374	0	0.13	0.17	0.04	0.11	0.04	0.12	0.06	1.91	1.91	99.65	0.33	0	92.25	0.03	0.01	1.91	0	3.97	1.3	5.46	4.13	0	0.12	0.07	0.52	0.15	0.02	0.19	3.82	0.01	64.8	2.06	0	0		-21.55	-9.62	-7.1	60.33	97.15	778.26	497.08	891.02	609.9	781.05	533.02	875.78	511.49
8.408	0	0.16	0.2	0.04	0.13	0.03	0.15	0.07	1.67	4.47	99.61	0.33	0	94.73	0.02	0	5.94	0	3.24	2.29	4.7	4.88	0	0.11	0.07	1.2	0.07	0.01	0.26	4.47	0.01	45.7	1.67	0	0		-12.42	-7.56	-7.4	57.69	100.07	779.66	499.81	895.03	616.42	782.04	538.29	879.5	515.63
8.441	0	0.19	0.22	0.04	0.15	0.03	0.18	0.07	1.47	4.85	99.57	0.33	0	94.79	0.02	0	8.97	0	2.59	2.58	3.54	4.82	0	0.11	0.07	1.14	0.04	0.02	0.26	4.85	0.01	59.49	1.47	0	1		-12.91	-7.5	-7.05	58.26	100.98	782.4	504.05	899.28	622.53	785.08	541.77	883.83	520.67
8.475	0	0.38	0.35	0.03	0.24	0.03	0.4	0.07	1.06	5.88	99.19	0.54	0	94.23	0.02	0	26.74	0	2.32	2.96	2.57	4.67	0	0.11	0.08	2.42	0.02	0.02	0.33	5.88	0.02	57.87	1.06	0	0		-12.47	-8.03	-5.1	57.59	105.01	785.24	506.78	902.78	625.19	787.35	544.52	890.47	524.69
8.508	0	0.92	0.64	0.04	0.45	0.03	1.17	0.07	0.82	6.66	97.67	3.28	-14.25	91.82	0.01	0	50.8	0	2.09	3.74	3.56	4.2	0	0.11	0.08	3.29	0.02	0.02	0.43	6.66	0.03	71.86	0.82	0	0		-19.35	-9.91	-5.12	58.45	109.48	788.26	506.68	908.68	627.11	789.15	543.65	896.99	524.75
8.541	0	1.34	0.81	0.04	0.58	0.03	1.74	0.08	0.77	7.47	96.53	6.56	-19.66	90.61	0.01	0	59.84	0	1.97	4.98	3.82	4.74	0	0.1	0.08	4.02	0.02	0.02	0.44	7.47	0.03	62.71	0.77	0	0		-21.82	-10.67	-3.88	59.18	103.1	795.52	513.82	914.08	632.43	799.82	548.51	901.56	531.77
8.575	0	2.73	1.28	0.04	0.93	0.03	3.84	0.08	0.66	8.59	92.32	23.62	-30.27	90.98	0.01	0	78.03	0	2.36	5.79	4.35	6.61	0	0.08	0.09	8.56	0.02	0.02	0.71	8.59	0.06	78.7	0.66	0	0		-18.47	-10.45	-2.28	58.43	105.89	800.98	516.72	922.47	638.52	806.36	551.57	911.26	537.09
8.608	0	3.11	1.3	0.05	0.95	0.03	4	0.08	0.71	8.32	92	24.93	-30.62	90.8	0.01	0	78.93	0	2.53	7.14	4.26	9.99	0	0.08	0.11	9.03	0.03	0.02	0.68	8.32	0.06	59.09	0.71	0	0		-22.93	-10.55	-1.41	58.6	106.51	804.87	519.66	928.87	643.92	811.68	551.99	917.63	541.15
8.641	0	4.3	1.54	0.07	1.17	0.03	5.45	0.07	0.62	7.01	89.09	36.4	-33.83	90.05	0.01	0	85.53	0	2.72	6.03	2.95	16.98	0	0.09	0.11	13.31	0.02	0.02	0.85	7.01	0.09	83.77	0.62	0	0		-23.99	-10.98	-0.74	58.24	106	810.82	524.44	935.72	649.35	818.85	556.55	924.36	546.29
8.675	0	5.27	1.87	0.06	1.46	0.03	7.59	0.07	0.52	7.19	84.82	52.24	-38.27	92.28	0.01	0	93.2	0	2.03	3.82	2.16	16.18	0	0.08	0.08	18.67	0.02	0.02	1.25	7.19	0.13	86.27	0.52	0	0		-25.92	-9.59	-1.54	56.75	111.68	819.02	526.83	945.85	653.79	824.34	557.87	935.68	549.13
8.708	0	5.13	1.86	0.05	1.45	0.03	7.52	0.07	0.56	6.03	84.96	51.71	-38.25	95.14	0.01	0	93.07	0	1.79	4.41	2.13	13.54	0	0.07	0.07	18.43	0.02	0.02	1.12	6.03	0.13	69.27	0.56	0	0		-29.8	-7.13	0.7	55.81	112.62	819.29	524.13	951.86	656.7	828.99	556.31	941.27	547.55
8.742	0	4.93	2.03	0.03	1.6	0.03	8.69	0.07	0.55	5.03	82.62	58.51	-40.44	94.97	0.01	0	96.63	0	1.3	3.37	1.97	4.51	0	0.05	0.06	15.18	0.02	0.02	0.98	5.03	0.14	57.87	0.55	0	0		-24.21	-7.31	-1.49	56.54	105.75	838.07	533.64	964.6	661.16	846.43	564.72	951.8	555.75
8.775	0	4.7	2.02	0.03	1.61	0.03	8.73	0.07	0.61	4.81	82.54	58.3	-39.9	94.12	0.01	0.02	96.49	0	1.29	1.77	1.1	4.57	0	0.04	0.04	12.29	0.02	0.01	1.01	4.81	0.16	77.04	0.61	0	0		-28.66	-8.14	1.87	55.34	109.18	840.05	530.46	970.2	660.6	851.14	559.89	960.22	555.33
8.808	0	4.22	1.92	0.03	1.55	0.03	8.18	0.07	0.71	4.27	83.64	55.12	-38.63	90.7	0.01	0.04	94.85	0	1.35	0.94	0.71	2.89	0	0.04	0.04	12.32	0.02	0.02	1.04	4.27	0.19	81.22	0.71	0	0		-30.05	-10.61	1.2	54.31	109.97	845.65	530.86	976.54	661.75	856.1	559.76	965.98	555.24
8.842	0	3.95	1.85	0.03	1.51	0.03	7.79	0.07	0.83	4.36	84.42	52.77	-37.85	91.91	0.01	0.09	93.74	0	0.99	0.52	0.36	2.04	0	0.02	0.03	12.96	0.02	0.01	0.98	4.36	0.23	89.04	0.83	0	0		-29.98	-9.85	1.15	54.28	110.61	849.72	529.36	981.68	661.32	860.36	558.78	970.86	553.81
8.875	0	3.15	1.57	0.03	1.29	0.03	6.02	0.07	1.03	3.75	87.96	40.71	-34.13	92.35	0.01	0.18	87.73	0	0.91	0.26	0.19	2.21	0	0.02	0.02	11.81	0.01	0.01	0.92	3.75	0.26	77.62	1.03	0	0		-30.52	-9.55	1.64	53.82	113.01	851.41	526.59	986.79	661.97	862.98	556.38	975.91	551.96
8.908	0	2.7	1.41	0.03	1.16	0.03	5.07	0.06	1.1	3.49	89.87	33.29	-31.8	87.38	0.01	0.3	83.79	0	0.95	0.17	0.25	1.96	0	0.02	0.02	11.35	0.01	0.01	0.89	3.49	0.26	50.33	1.1	0	1		-27.13	-12.33	1.36	54.03	111.38	852.79	525.63	991.65	665.37	866.61	555.33	977.95	552.16
8.942	0	1.61	0.97	0.03	0.8	0.03	2.74	0.06	1.41	2.78	94.53	13.98	-23.39	92.85	0.01	0.44	69.83	0	1.16	0.15	0.35	2	0	0.01	0.03	13.48	0.01	0.01	0.89	2.78	0.29	64.34	1.41	0	0		-22.67	-9.18	0.44	55.25	108.32	853.71	525.48	993.52	668.31	868.78	554.31	977.09	553.67
8.975	0	1.42	0.89	0.03	0.74	0.03	2.36	0.06	1.5	2.66	95.29	11.12	-21.39	94.65	0.02	0.85	66.64	0	1.54	0.12	0.56	2.15	0	0.01	0.03	12.03	0.01	0.01	0.82	2.66	0.28	74.94	1.5	0	0		-21.37	-7.63	0.54	55.61	108.68	854.72	525.81	993.84	668.48	869.38	555.21	978.04	553.48
9.008	0	0.83	0.61	0.03	0.51	0.03	1.25	0.06	1.71	2.1	97.49	3.96	-13.44	95.2	0.01	1.24	52.85	0	1.49	0.1	0.99	1.13	0	0.01	0.02	11.78	0	0.01	0.82	2.1	0.34	78.12	1.71	0	0		-23.1	-7.06	-0.65	55.63	106.72	856	525.2	993.45	665.35	869.93	556.63	976.46	550.26
9.042	0	0.34	0.33	0.03	0.27	0.03	0.43	0.06	2.33	1.41	99.14	0.68	0	91.83	0.01	1.21	29.47	0	1.51	0.14	1.4	0.88	0	0.01	0.03	10.68	0	0.01	0.79	1.41	0.42	76.02	2.33	0	0		-22.51	-9.9	-2.51	55.85	105.09	857.29	526.22	991.32	663.27	868.86	558.15	973.59	549.42
9.075	0	0.34	0.32	0.03	0.27	0.03	0.42	0.06	2.25	1.41	99.16	0.65	0	95.62	0.01	1.38	28.86	0	1.12	0.16	1.18	1.05	0	0.01	0.02	11.49	0	0.01	0.81	1.41	0.47	71.17	2.25	0	0		-21.2	-6.59	-2.58	56.89	103.98	853.46	528.67	983.29	660.54	863.45	559.51	967.21	552.85
9.075	2	0.11	0.14	0.02	0.13	0.04	0.14	0.06	2.04	2.04	99.72	0.33	0	0.23	2.24	0.4	2.04	0	1.12	0.29	0.39	0.26	0	0.31	0.54	1.19	0.06	0.06	0.27	0.03	0.23	3.11	4.64	0	0		-9.84	52.27	1.6	40.98	13.56	1032.22	548.91	1100.35	622.65	1060	560.96	1073.19	564.08
9.109	0	0.28	0.28	0.03	0.23	0.03	0.32	0.06	2.22	1.13	99.36	0.43	0	96.01	0.02	1.22	22.84	0	0.82	0.21	0.91	2.17	0	0.01	0.02	12.43	0	0.01	0.87	1.13	0.62	64.19	2.22	0	0		-25.95	-6.09	-5.85	56.81	102.32	851.99	527.85	977.73	653.59	858.59	561.2	960.01	547.67
9.142	0	0.23	0.24	0.03	0.2	0.03	0.25	0.06	2.19	1.28	99.51	0.33	0	93.6	0.02	1.34	17	0	0.89	0.25	0.79	2.95	0	0.01	0.02	12.06	0	0.01	0.99	1.28	0.72	70.08	2.19	0	0		-26.23	-8.58	-5.48	56.94	101.91	846.68	529.02	970.58	653.29	852.89	562.25	953.77	547.73
9.175	0	0.23	0.23	0.03	0.19	0.03	0.23	0.06	2.24	1.33	99.53	0.33	0	93.45	0.02	1.15	15.63	0	0.97	0.3	0.57	5.76	0	0.01	0.02	14.49	0	0.01	1	1.33	0.75	59.1	2.24	0	0		-26.68	-8.71	-5.71	57.46	101.75	837.97	528.49	959.73	650.59	843.29	562.74	943.51	545.17
9.209	0	0.2	0.2	0.04	0.16	0.03	0.19	0.06	2.49	1.44	99.59	0.33	0	93.67	0.03	0.84	10.5	0	1.6	0.35	0.79	10.49	0	0.01	0.03	16.02	0.01	0.01	1.11	1.44	1.04	48.46	2.49	0	0		-25.22	-8.53	-6.71	58.04	100.28	833.07	528.96	952.75	649.09	837.58	563.96	936	544.75
9.242	0	0.24	0.22	0.05	0.17	0.04	0.2	0.06	2.26	1.69	99.53	0.33	0	91.84	0.04	0.56	12.16	0	2.66	0.52	0.86	14.91	0	0.01	0.03	16.64	0.01	0.01	1.16	1.69	1.08	70.4	2.26	0	0		-25.74	-9.9	-7.16	57.61	101.7	823.97	525.21	947.19	648.43	829.85	565.08	928.26	539.4
9.275	0	0.24	0.22	0.05	0.17	0.04	0.21	0.06	2.11	1.65	99.52	0.33	0	89.97	0.05	0.37	12.92	0	3.71	0.65	1.21	14.38	0	0.02	0.04	15.66	0.01	0.01	1.17	1.65	1.14	28.03	2.11	0	0		-23.41	-11.03	-6.23	57.62	100.88	813.29	526.54	937.12	651.03	819.97	563.62	918.74	543.06
9.309	0	0.31	0.29	0.04	0.21	0.04	0.32	0.06	1.6	1.89	99.37	0.39	0	92.76	0.05	0.19	21.05	0	4.37	0.88	1.68	8.89	0	0.02	0.05	18.54	0.02	0.01	1.17	1.89	1.12	42.52	1.6	0	0		-21.03	-9.25	-8.66	57.06	101.72	803.64	524.33	929.88	651.19	809.88	565.24	908.28	539.44
9.342	0	0.37	0.34	0.04	0.25	0.03	0.41	0.06	1.38	1.78	99.19	0.58	0	92.56	0.04	0.11	26.89	0	3.48	1.24	2.04	6.13	0	0.02	0.06	18.99	0.02	0.01	1.19	1.78	1.13	19.41	1.38	0	0		-19.33	-9.4	-8.78	57.02	105.71	796.91	522.74	925.37	651.39	802.22	566.31	903.98	537.71
9.375	0	0.61	0.49	0.04	0.35	0.03	0.74	0.06	1.1	1.72	98.52	1.6	-7.99	88.34	0.03	0.05	40.77	0	2.43	2	3.57	4.26	0	0.02	0.06	21.36	0.02	0.01	1.32	1.72	1.1	49.76	1.1	0	0		-20.01	-11.87	-9.86	57.58	104.24	790.49	521.14	920.28	651.41	796.53	565.36	896.48	535.75
9.409	0	1.43	0.87	0.04	0.64	0.03	1.98	0.06	1.13	1.78	96.04	9.04	-21.51	94.6	0.02	0.02	63.04	0	1.76	3.16	3.88	3.98	0	0.03	0.06	28.65	0.02	0	1.57	1.78	1.13	63.26	0.84	0	0		-16.33	-7.69	-10.98	58.04	100.66	787.83	523.09	915.39	652.12	794	566.23	890.61	537.97
9.442	0	2.14	1.11	0.04	0.82	0.03	2.96	0.06	1.13	1.68	94.08	17.65	-27.35	93.74	0.02	0.01	72.39	0	1.39	4.73	4.35	4.77	0	0.03	0.05	29.82	0.01	0.01	1.78	1.68	1.13	78.22	0.75	0.04	0		-17.48	-8.46	-11.24	57.63	103.43	783.27	519.95	912.95	649.75	789.4	566.44	887.47	533.57
9.476	0	3.52	1.46	0.04	1.15	0.03	4.97	0.06	1.34	1.7	90.06	34.99	-32.57	92.4	0.02	0.01	83.31	0	1.63	5.17	1.95	7.41	0	0.04	0.04	42.1	0.01	0.01	2.32	1.7	1.34	66.83	0.6	0.03	0		-20.47	-9.51	-10.18	58.27	97.98	785.22	525.1	905.47	646.13	789.52	564.69	884.07	538.99
9.509	0	3.86	1.62	0.04	1.29	0.03	5.95	0.06	1.33	1.7	88.1	43.06	-34.75	92.66	0.01	0	87.37	0	1.96	4.07	1.81	5.98	0	0.05	0.03	44.71	0.01	0.01	2.48	1.7	1.33	42.44	0.55	0.01	0		-20.57	-9.32	-9.55	57.67	98.83	783.41	524.3	901.38	642.27	786.9	565.1	881.72	537.23
9.542	0	4.24	1.72	0.04	1.38	0.03	6.6	0.06	1.23	1.66	86.8	47.59	-35.79	95.05	0.01	0	89.65	0	2.53	4.64	1.74	5.4	0	0.05	0.04	43.43	0.01	0.01	2.48	1.66	1.23	37.01	0.53	0.02	0		-19.81	-7.23	-9.24	57.26	100.35	782.81	525.35	899.47	642.01	784.75	564.86	881.65	538.76
9.576	0	5.11	1.95	0.04	1.57	0.03	8.18	0.06	1.05	1.71	83.65	58.05	-38.37	93.68	0.01	0	94.59	0	3.45	5.15	1.94	4.72	0	0.06	0.04	48.58	0.01	0.01	2.78	1.71	1.05	28.91	0.46	0	0		-24.21	-8.52	-8.23	57.53	104.29	781.49	523.83	898.89	641.23	782.16	562.95	883.19	537.09
9.609	0	5.21	1.98	0.04	1.58	0.03	8.36	0.06	0.94	1.89	83.27	59.33	-39.02	97.16	0.01	0	95.38	0	3.99	6.11	2.93	3.15	0	0.07	0.04	46.11	0.01	0.01	2.65	1.89	0.94	23.13	0.47	0	0		-17.78	-4.34	-6.68	56.39	103.84	783.67	525.64	899.82	641.79	785.08	564.6	886.1	540.55
9.642	0	5.27	2.05	0.04	1.6	0.03	8.7	0.06	0.86	1.79	82.59	61.37	-40.07	91.6	0.01	0	96.6	0	4.15	5.68	3.78	3.11	0	0.09	0.04	43.25	0.01	0.01	2.5	1.79	0.86	44.63	0.45	0	0		-20.67	-10.05	-5.83	56.7	110.45	785.06	522.15	906.56	643.65	786.1	564.18	893.54	538.54
9.676	0	5.79	2.18	0.04	1.65	0.03	9.31	0.06	0.69	1.51	81.38	65.27	-42.54	95.75	0.01	0	98.88	0	3.72	6.69	5.57	3.78	0	0.11	0.04	38.16	0.01	0	2.3	1.51	0.69	26.56	0.33	0	0		-15.43	-6.43	-6.45	55.97	110.82	789.88	525.02	911.78	646.95	790.14	565	898.59	542.17
9.709	0	6.04	2.2	0.05	1.64	0.03	9.17	0.06	0.65	1.46	81.66	65.59	-43.7	92.53	0	0	99.1	0	2.42	7.53	6.46	5.1	0	0.12	0.05	36.93	0.01	0	2.27	1.46	0.65	41.25	0.3	0	0		-20.33	-9.41	-5.13	56.91	109.95	794.26	527.72	916.89	650.6	796	564.62	904.33	545.78
9.743	0	6.68	2.23	0.07	1.61	0.03	8.99	0.06	0.51	1.24	82.03	66.71	-45.47	88.56	0	0	99.57	0	1.42	8.3	8.56	11.19	0	0.12	0.05	32.19	0.01	0	2.41	1.24	0.51	18.76	0.24	0	0		-23.46	-11.77	-4.83	57.27	108.6	800.33	528.99	924.52	653.18	803.81	565.86	910.72	546.75
9.776	0	7.17	2.25	0.07	1.64	0.03	9.1	0.06	0.44	1.18	81.79	67.26	-45.34	90.03	0	0	99.69	0	1.34	9.11	7.99	13.04	0	0.11	0.04	33.82	0.01	0	2.61	1.18	0.44	43.28	0.21	0	0		-28.02	-11	-4.99	56.31	113.17	804.62	530.63	931.68	657.68	807.01	568.17	918.31	547.7
9.809	0	7.14	2.24	0.06	1.7	0.03	9.39	0.06	0.4	1.18	81.21	67.29	-44.36	89.66	0	0	99.66	0	0.92	8.01	5.51	12.69	0	0.08	0.03	33.92	0.01	0	2.66	1.18	0.4	7.05	0.21	0	0		-29.67	-11.2	-3.75	55.38	113.99	807.4	529.72	939.36	661.69	813.08	569.48	924.84	547.06
9.843	0	6.67	2.24	0.05	1.78	0.03	9.73	0.06	0.32	1.16	80.54	67.81	-43.32	91.15	0	0	99.68	0	0.82	5.41	3.11	10.99	0	0.08	0.02	36.8	0	0	2.93	1.16	0.32	55.85	0.21	0	0		-24.61	-10.34	-4.03	56.3	108.88	815.12	532.52	946.71	664.14	822.85	570.41	930.07	551.49
9.876	0	5.81	2.24	0.04	1.81	0.03	9.86	0.06	0.31	1.28	80.28	67.29	-42.71	91.64	0	0	99.57	0	0.56	2.98	1.71	6.16	0	0.06	0.02	35.34	0	0	2.74	1.28	0.31	33.58	0.23	0	0		-28.83	-10.03	-2.06	53.97	115.67	818.03	532.76	954.83	669.56	826.39	571.48	940.55	552.86
9.909	0	5.38	2.23	0.03	1.8	0.03	9.8	0.06	0.27	1.33	80.41	66.97	-42.75	93.9	0	0	99.49	0	0.44	2.09	1.8	3.43	0	0.05	0.01	33.7	0	0	2.63	1.33	0.27	34.78	0.23	0	0		-24.35	-8.33	-0.65	54.88	112.03	821.48	529.73	962.91	672.06	834.83	565.21	946.29	553.96
9.943	0	5.06	2.21	0.03	1.76	0.03	9.63	0.06	0.26	1.43	80.74	65.55	-42.64	93.04	0	0	99.2	0	0.5	1.28	2.08	2.88	0	0.03	0.01	27.9	0	0	2.14	1.43	0.23	11.55	0.26	0	0		-26.2	-9.04	0.58	54.05	113.44	825.07	528.97	967.75	672.04	839.26	562.91	952.39	554.49
9.976	0	4.77	2.19	0.03	1.72	0.03	9.35	0.06	0.29	1.54	81.3	65.1	-42.8	89.54	0	0	98.84	0	0.53	0.66	2.99	2.05	0	0.03	0.01	28.67	0	0	2.25	1.54	0.25	34.02	0.29	0	0		-25.71	-11.27	-0.19	53.15	114.87	836.35	531.14	979.07	673.9	849.25	567.17	963.53	555.55
10.009	0	4.52	2.16	0.03	1.67	0.03	9.05	0.06	0.3	1.72	81.9	63.99	-42.83	88.96	0	0	98.34	0	0.63	0.38	3.82	1.34	0	0.02	0.01	24.57	0	0	2.15	1.72	0.23	8.94	0.3	0.03	0		-26.64	-11.57	0.47	53.19	113.7	838.44	527.44	981.95	671.33	852.79	561.64	966.15	552.8
10.043	0	4.43	2.13	0.03	1.67	0.03	8.96	0.06	0.35	2.12	82.09	62.87	-41.8	93.99	0	0.01	97.67	0	0.77	0.27	2.66	0.61	0	0.01	0.01	22.55	0	0	2.22	2.12	0.22	9.49	0.35	0.04	0		-14.92	-8.25	0.34	55.99	110.39	840.38	526.11	985.5	675.07	857.11	561.67	967.24	554.16
10.076	0	4.3	2.08	0.03	1.65	0.03	8.73	0.06	0.39	2.44	82.55	61.2	-41.06	93.68	0	0.01	96.88	0	0.76	0.19	2.14	0.3	0	0.01	0.01	19.37	0	0	2.12	2.44	0.25	7.76	0.39	0.05	0		-20.67	-8.52	0.23	54.77	110.7	843.27	526	987	672.59	859.01	559.56	969.52	553
10.11	0	3.92	1.94	0.03	1.54	0.03	7.86	0.06	0.44	2.65	84.27	55.75	-39.05	94.12	0	0.01	94.14	0	1.07	0.16	1.61	0.15	0	0.01	0.01	16.24	0	0	2.07	2.65	0.29	29.61	0.44	0.06	0		-19.38	-8.13	0.67	55.49	110.39	845.57	526.47	987.71	671.38	861.05	559.82	971.28	553.83
10.143	0	3.66	1.84	0.03	1.46	0.03	7.26	0.06	0.51	2.96	85.47	51.83	-37.87	93.85	0	0.01	92.26	0	1.14	0.2	1.62	0.18	0	0	0.01	15.09	0	0	1.98	2.96	0.3	45.01	0.51	0.05	0		-19.65	-8.37	-0.08	55.65	107.88	847.87	527.3	988.41	671.06	863.2	560.21	970.89	553.73
10.176	0	3.59	1.81	0.03	1.44	0.03	7.13	0.06	0.55	2.85	85.75	50.71	-37.51	92.68	0	0.02	91.8	0	1.11	0.17	1.49	0.26	0	0	0.01	15.49	0	0	1.89	2.85	0.31	70.59	0.55	0.04	0		-23.18	-9.31	0.33	55.39	105.05	850.71	529.16	987.58	667.74	866.02	561.84	970.77	553.86
10.21	0	2.76	1.49	0.03	1.18	0.03	5.23	0.06	0.78	3.21	89.54	36.65	-33.24	95.8	0.01	0.03	84.7	0	1.22	0.14	1.72	0.45	0	0	0.01	15.84	0	0	1.82	3.21	0.35	56.6	0.78	0	0		-19.94	-6.36	-2.17	56.31	108.89	850.78	527.28	984	663.08	860.31	560.35	968.79	550.95
10.243	0	2.5	1.38	0.03	1.1	0.03	4.61	0.06	0.81	2.97	90.78	31.27	-31.4	93.56	0.01	0.04	81.69	0	1	0.12	1.36	0.7	0	0	0.01	15.52	0	0	1.84	2.97	0.38	40.68	0.81	0	0		-21.7	-8.62	-4.79	56.49	105.22	852.37	529.23	981.08	659.3	859.95	565.66	963.73	548.37
10.276	0	1.97	1.15	0.03	0.92	0.03	3.45	0.06	1	3.24	93.09	20.87	-27.21	94.1	0.01	0.06	75.05	0	1.28	0.14	1.27	1.25	0	0	0.02	16.26	0	0.01	1.69	3.24	0.43	79.21	1	0	0		-20.16	-8.15	-5.18	56.67	102.67	850.92	530.12	976.9	658.15	858.02	564.59	959.64	549.93
10.31	0	1.19	0.8	0.03	0.63	0.03	1.88	0.06	1.43	3.52	96.24	7.93	-18.57	92.21	0.02	0.11	61.36	0	1.82	0.15	1.15	1.92	0	0	0.02	15.47	0.01	0.01	1.46	3.52	0.57	61.12	1.43	0	0		-21.63	-9.65	-5.98	57.07	99.63	847.21	532.1	970.74	656.8	854.08	566.01	952.67	551.64
10.343	0	1.29	0.83	0.03	0.66	0.03	2.06	0.06	1.45	3.6	95.89	9.1	-19.32	94.71	0.04	0.14	63.2	0	2.3	0.21	0.97	2.64	0	0	0.03	16.25	0.01	0.01	1.49	3.6	0.62	42.7	1.45	0	0		-24.75	-7.58	-6.38	56.99	100.3	841.42	532.32	963.24	654.96	847.17	567.19	945.78	548.86
10.376	0	1.22	0.79	0.03	0.63	0.03	1.89	0.07	1.57	3.95	96.22	7.95	-18.09	92.36	0.07	0.13	61.38	0	2.68	0.28	1.23	3.36	0	0	0.03	16.26	0.01	0.01	1.47	3.95	0.72	50.85	1.57	0	0		-23.36	-9.54	-6.64	57.18	101.06	833.73	533.02	953.92	653.95	838.09	568.6	937.27	549.22
10.41	0	1.11	0.71	0.03	0.57	0.03	1.61	0.07	1.84	4.39	96.78	6.25	-16.16	90.06	0.09	0.13	58.07	0	2.17	0.43	1.34	5.45	0	0.01	0.04	19.15	0.01	0.01	1.56	4.39	0.96	60.81	1.84	0	0		-24.24	-10.98	-6.79	57.24	102.32	822.68	532.87	943.47	653.79	826.67	569.8	926.73	548.42
10.443	0	1.25	0.74	0.04	0.59	0.03	1.72	0.07	1.78	4.47	96.56	7.04	-17.16	93.48	0.1	0.11	59.56	0	2.14	0.72	1.48	9.05	0	0.01	0.04	22.07	0.01	0.01	1.66	4.47	1.03	39.41	1.78	0	0		-28.47	-8.69	-6.57	56.95	104.59	807.71	532.8	930.09	655.18	811.55	569.91	913.75	547.65
10.477	0	1.64	0.8	0.07	0.64	0.03	1.96	0.07	1.77	5.22	96.08	8.76	-18.76	95.56	0.1	0.09	62.51	0	2.83	1.42	1.92	18.77	0	0.01	0.06	25.53	0.01	0.02	1.67	5.22	1.1	23.66	1.77	0	0		-30.68	-6.66	-7.5	56.03	109.92	792.79	530.86	918.88	656.96	795.15	570.4	901.99	544.57
10.51	0	1.9	0.84	0.07	0.68	0.04	2.2	0.07	1.9	5.26	95.6	10.72	-20	97.07	0.09	0.06	65.14	0	3.12	2.59	1.95	19.48	0	0.01	0.09	30.11	0.02	0.02	1.82	5.26	1.12	13.31	1.9	0	0		-31.46	-4.49	-7.09	55.55	105.01	779.7	532.68	905.44	658.42	784.53	568.65	887.4	547.55
10.543	0	1.84	0.85	0.06	0.68	0.03	2.19	0.07	1.75	5.21	95.62	10.74	-20.16	98.69	0.1	0.05	64.96	0	2.84	2.51	1.85	17.34	0	0.01	0.1	31.98	0.02	0.03	2.02	5.21	1.04	19.67	1.75	0	0		-30.7	-0.4	-6.94	55.96	105.91	771.96	532.64	897.53	658.2	776.56	569.56	880.06	547.15
10.577	0	2.59	1.06	0.07	0.85	0.03	3.11	0.07	1.44	4.14	93.78	19.01	-25.65	98.65	0.08	0.04	73.03	0.01	2.25	3.2	2.36	18.58	0	0.01	0.11	41.82	0.01	0.03	2.27	4.14	0.91	10.56	1.44	0	0		-28.17	-0.56	-6.66	56.98	108.67	763.3	527.59	890.37	654.66	767.66	567.43	873.32	542.01
10.61	0	2.45	1.09	0.06	0.87	0.03	3.18	0.07	1.33	3.78	93.65	19.82	-26.33	98.57	0.07	0.04	73.54	0.01	1.41	2.34	2.09	14.87	0	0.01	0.1	40.63	0.01	0.03	2.4	3.78	0.8	21.15	1.33	0	0		-30.2	-0.84	-8.02	55.36	105.1	755.33	529.81	880.92	655.41	759.4	566.38	862.28	544.89
10.643	0	2.55	1.18	0.05	0.95	0.03	3.58	0.06	1.11	3.15	92.84	24.02	-28.22	98.53	0.07	0.04	76.16	0.01	0.87	1.72	1.84	11.31	0	0.01	0.12	46.48	0.01	0.01	2.84	3.15	0.68	39.05	1.11	0	0		-24.52	0.99	-6.51	57.03	101.08	752.37	531.26	875.79	654.91	758.7	567.09	857.85	547.42
10.677	0	2.34	1.13	0.05	0.92	0.03	3.31	0.06	0.97	2.88	93.39	21.95	-27.27	98.65	0.07	0.04	74.21	0	0.79	0.86	1.79	11.08	0	0.02	0.13	50.46	0.01	0.01	3.34	2.88	0.61	14.95	0.97	0	0		-26.18	0.55	-6.28	56.63	102.66	750.06	532.41	871.12	653.48	754.49	567.79	855.23	548.02
10.71	0	2.05	1.05	0.05	0.85	0.03	2.91	0.06	0.99	2.72	94.19	18.23	-25.38	98.39	0.07	0.06	71.17	0	0.84	0.51	1.56	9.86	0	0.02	0.17	49	0.02	0.01	3.48	2.72	0.57	49.28	0.99	0	0		-18.81	1.42	-7.42	56.72	105.07	749.44	530.9	870.78	652.35	751.89	568.57	854.8	547.35
10.744	0	2.14	1.08	0.06	0.87	0.03	2.92	0.06	0.95	3.1	94.16	19.4	-25.49	98.6	0.09	0.08	71.28	0	1.3	0.27	1.99	12.32	0	0.02	0.19	53	0.02	0.01	4.33	3.1	0.49	65.56	0.95	0.18	0		-20.1	0.72	-6.54	57.19	99.3	749.98	531.59	868.73	651.05	754.92	567.2	852.31	547.79
10.777	0	2.12	1.1	0.05	0.88	0.03	3.02	0.06	0.86	3.03	93.96	19.88	-25.69	97.4	0.14	0.11	71.83	0	1.88	0.18	2.04	10.74	0	0.02	0.23	51.57	0.02	0.01	4.16	3.03	0.41	67.85	0.86	0.19	0		-16.67	3.88	-5.75	56.34	98.92	749.63	531.01	866.56	648.97	754.36	565.96	851.65	548.04
10.81	0	1.79	1.03	0.04	0.81	0.03	2.75	0.06	0.92	3.02	94.5	16.13	-23.5	97.38	0.16	0.13	69.32	0	3.51	0.15	2.09	6.54	0	0.02	0.37	48.28	0.02	0.03	3.5	3.02	0.35	70.69	0.92	0.25	0		-19.82	3.92	-5.18	56.17	101.32	750.27	530.72	866.96	648.15	753.77	563.88	853.88	548.28
10.844	0	1.58	0.99	0.04	0.75	0.04	2.48	0.06	0.86	3	95.04	12.86	-20.84	97.47	0.21	0.13	66.29	0	5.79	0.1	2.1	5.84	0	0.02	0.54	45.63	0.02	0.05	3.24	3	0.27	43.89	0.86	0.5	0		-21.69	3.75	-4.71	56.3	105.01	753.22	527.9	872.59	647.57	756.37	561.34	860.25	545.98
10.877	0	1.34	0.91	0.04	0.67	0.04	2.14	0.06	0.88	3.03	95.72	9.51	-17.46	98.79	0.29	0.18	62.25	0	8.1	0.11	1.99	4.87	0	0.02	0.76	41.87	0.02	0.06	3.05	3.03	0.19	88.61	0.88	0.68	0		-21.19	0.01	-4.66	56.3	106.78	757.59	528.74	878.1	649.52	760.33	562.75	866	547.4
10.91	0	1.22	0.87	0.04	0.63	0.04	1.92	0.06	1.17	3.22	96.15	7.63	-16.3	97.89	0.4	0.23	59.63	0	7.53	0.13	1.86	5.25	0	0.02	1.17	45.1	0.02	0.11	2.67	3.22	0.18	58.9	0.88	0.91	0		-22.46	2.83	-3.75	56.19	104.09	759.69	526.85	883.21	650.96	765.82	558.18	869.45	548.37
10.944	0	0.94	0.72	0.04	0.51	0.04	1.37	0.06	1.73	2.94	97.26	4.14	-12.12	97.74	0.54	0.22	51.69	0	6.72	0.2	1.63	6.94	0	0.02	1.73	35.86	0.02	0.13	2.54	2.94	0.13	53.51	0.93	0.97	0		-24.85	3.17	-2.76	55.95	104.68	762.2	524.97	887.87	651.84	769.85	555.41	874.13	546.31
10.977	0	0.74	0.61	0.04	0.44	0.03	1.04	0.07	1.81	3.16	97.92	2.58	-9.35	96.41	0.67	0.22	45.59	0	4.71	0.23	1.09	5.18	0	0.02	1.81	36.82	0.01	0.1	2.57	3.16	0.12	49.06	0.92	0.9	0		-28.03	5.55	-2.15	54.85	108.4	769.05	526.86	895.77	653.67	775.74	556.51	883.86	548.72
11.01	0	0.61	0.52	0.04	0.38	0.03	0.81	0.06	2.64	2.77	98.38	1.65	-6.5	97.61	0.57	0.15	39.84	0	3.7	0.26	0.71	5.4	0	0.02	2.64	30.26	0.01	0.17	2.49	2.77	0.12	28.85	0.93	0.73	0		-24.58	3.44	-0.71	55.94	108.74	772.43	520.54	902.89	651.67	781.99	551.63	890.47	544.09
11.044	0	0.44	0.43	0.04	0.3	0.03	0.54	0.06	2.46	2.78	98.92	0.86	-1.5	97.79	0.36	0.1	31	0	3.14	0.25	0.46	5.47	0	0.03	2.46	26.54	0.02	0.14	2.07	2.78	0.1	35.79	0.92	0.86	0		-28.1	3.04	-0.63	54.56	108.87	777.24	520.31	909.72	653.48	787.74	549.93	896.45	544.01
11.077	0	0.39	0.39	0.04	0.27	0.03	0.45	0.06	1.58	3.15	99.1	0.65	0	98.29	0.24	0.06	27.48	0	2.43	0.3	0.36	5.68	0	0.03	1.58	26.89	0.02	0.06	2.11	3.15	0.09	49.29	0.93	0.84	1		-27.97	1.75	-0.75	55.02	110.28	784.51	517.66	918.51	652.14	794.97	548.34	905.02	541.28
11.111	0	0.28	0.3	0.04	0.21	0.03	0.29	0.07	1.2	4.24	99.41	0.33	0	97.58	0.16	0.04	18.05	0	2.18	0.36	0.36	7.26	0	0.03	1.2	26	0.02	0.04	1.94	4.24	0.08	73.02	1.13	0.6	0		-23.61	3.52	-0.53	55.77	111.87	788.41	516.59	922.38	652.22	798.16	546.15	909.98	542.7
11.144	0	0.26	0.27	0.04	0.19	0.03	0.26	0.07	1.2	5.32	99.45	0.33	0	97.19	0.11	0.03	15.67	0	2.25	0.43	0.36	8.37	0	0.03	1.1	26.67	0.02	0.03	1.81	5.32	0.07	41.53	1.2	0.48	0		-18.17	4.28	-0.41	56.88	108.72	791.43	516	924.84	651.8	802.61	545.22	911.32	544.52
11.177	0	0.24	0.27	0.04	0.19	0.03	0.24	0.07	1.22	5.6	99.46	0.33	0	98.66	0.07	0.03	14.58	0	2.19	0.37	0.35	6.79	0	0.03	0.73	27.78	0.02	0.02	1.68	5.6	0.07	73.27	1.22	0.58	0		-25.4	-0.49	-1.45	55.76	108.92	794.48	515.83	929.52	652.44	805.47	545.79	914.29	541.07
11.211	0	0.22	0.26	0.04	0.17	0.03	0.22	0.07	1.28	6.96	99.49	0.33	0	97.06	0.05	0.03	12.48	0	2.21	0.3	0.33	7.36	0	0.03	0.6	29.92	0.02	0.02	1.52	6.96	0.05	83.02	1.28	0.65	0		-20.51	4.51	-0.8	57.36	105.64	796.03	516.66	928.67	651.43	808.08	545.26	913.71	544.44
11.244	0	0.21	0.25	0.03	0.17	0.03	0.21	0.07	1.27	5.79	99.5	0.33	0	97.75	0.05	0.03	11.64	0	1.75	0.19	0.23	3.78	0	0.02	0.55	30.21	0.02	0.01	1.53	5.79	0.05	96.8	1.27	0.69	0		-23.05	3.15	-2.05	57.24	106.1	796.67	517.43	926.97	648.63	806.3	546.8	912.34	543.34
11.277	0	0.18	0.24	0.03	0.16	0.03	0.18	0.07	1.37	5.55	99.52	0.33	0	96.9	0.05	0.05	8.51	0	1.88	0.12	0.26	3.68	0	0.02	0.45	30.58	0.02	0.01	1.43	5.55	0.05	89.15	1.37	0.95	0		-24.44	4.79	-3.06	57.26	105.45	797.35	520.07	923.81	646.99	804.71	550.46	909.88	542.82
11.311	0	0.16	0.23	0.03	0.15	0.03	0.16	0.07	1.51	5.47	99.55	0.33	0	97.54	0.08	0.07	5.91	0	2.08	0.09	0.31	3.4	0	0.02	0.38	33.95	0.01	0.01	1.7	5.47	0.04	92.38	1.51	1.24	0		-23.21	3.59	-3.25	57.52	103.13	796.5	523.4	920.04	647.44	803.46	553.52	906.31	545.85
11.344	0	0.16	0.24	0.03	0.15	0.03	0.16	0.07	1.61	4.78	99.52	0.33	0	98.24	0.15	0.09	6.11	0	2.63	0.09	0.59	3.21	0	0.02	0.43	29.63	0.01	0.01	1.79	4.78	0.04	70.12	1.61	1.82	0		-24.58	1.89	-3.41	57.61	100.97	794.03	527.31	911.58	645.4	799.19	557.62	899.52	546.24
11.377	0	0.17	0.25	0.03	0.15	0.04	0.17	0.07	1.57	4.43	99.49	0.33	0	98.3	0.28	0.15	6.59	0	3.93	0.08	1.29	3.59	0	0.01	0.39	29.23	0.01	0.01	2.1	4.43	0.04	30.69	1.57	2.15	0		-29.64	1.72	-3.26	57.51	101.97	789.3	529.55	904.75	645	793.26	561.34	894.1	546.2
11.411	0	0.16	0.25	0.03	0.15	0.04	0.16	0.07	1.76	3.7	99.5	0.33	0	97.02	0.48	0.16	6.03	0	5.09	0.06	1.99	2.06	0	0.01	0.46	23.12	0.01	0.01	2.43	3.7	0.04	13.41	1.76	2.35	1		-28.16	4.59	-3.54	57.47	99.6	782.6	529.29	897.94	644.63	787.65	561.37	886.01	545.67
11.444	0	0.16	0.25	0.03	0.15	0.04	0.17	0.07	1.89	3.3	99.49	0.33	0	97.23	0.82	0.17	6.86	0	7.06	0.06	3.24	1.9	0	0.01	0.78	19.53	0.01	0.01	2.4	3.3	0.05	15.58	1.89	2.35	0		-29.45	4.2	-3.84	57.03	101.68	776.18	530.07	890.87	644.76	779.48	561.33	880.06	546.43
11.478	0	0.16	0.26	0.03	0.15	0.05	0.18	0.06	2.07	2.63	99.48	0.33	0	97.9	0.91	0.15	8.04	0	7.7	0.06	3.27	1.79	0	0.01	0.9	18.38	0.01	0.02	2.38	2.63	0.04	25.02	2.07	2.45	0		-28.31	2.8	-5.92	56.9	97.93	769.25	530.21	882.08	643.04	772.33	562.52	868.63	544.71
11.511	0	0.18	0.29	0.03	0.16	0.04	0.21	0.06	2.02	2.32	99.42	0.33	0	97.21	0.85	0.11	11.09	0	5.54	0.08	3.17	1.9	0	0.01	1.09	19.65	0.02	0.02	2.4	2.32	0.05	23.2	2.02	2.7	0		-26.69	4.24	-6.53	57.23	97.88	762.78	528.84	875.88	641.94	765.91	563.18	861.57	542.43
11.544	0	0.22	0.31	0.03	0.18	0.04	0.24	0.06	1.86	2.12	99.37	0.33	0	97.75	0.91	0.05	15.07	0	3.82	0.09	3.5	3.13	0	0.01	1.04	19.19	0.02	0.02	2.54	2.12	0.05	29	1.86	2.36	0		-24.93	3.15	-7.25	57.64	98.34	756.12	524.91	870.51	639.3	759.57	562.08	854.82	537.61
11.578	0	0.32	0.38	0.04	0.24	0.03	0.38	0.06	1.75	1.59	99.24	0.57	0	98.15	0.8	0.04	24.96	0	2.36	0.1	3.61	3.41	0	0.01	1.13	17.71	0.02	0.01	2.71	1.59	0.06	40.87	1.75	1.81	0		-24.86	2.15	-8.06	57.97	97.18	749.01	521.44	864.45	636.88	753.05	558.55	847.11	534.15
11.611	0	0.46	0.49	0.04	0.31	0.03	0.59	0.06	1.5	1.67	98.81	1.21	-5.9	97.22	0.76	0.02	35.54	0	1.9	0.11	4.98	3.4	0	0.01	1.4	18.53	0.03	0.02	2.83	1.67	0.06	59.38	1.5	1.56	0		-20.83	4.23	-7.94	57.73	98.07	742.64	518.48	858.01	633.84	746.23	556.19	841.21	531.79
11.644	0	0.65	0.65	0.05	0.39	0.03	0.92	0.06	1.72	1.39	98.15	2.81	-13.77	97.49	0.67	0.01	46.45	0	2.24	0.1	8.29	3.45	0	0.01	1.72	18.01	0.04	0.02	2.8	1.39	0.07	61.93	1.32	1.46	0		-20.25	3.7	-8.01	58.2	96.64	737.45	514.63	852.33	629.51	741.81	553.36	834.9	527.39
11.678	0	1.06	0.9	0.05	0.57	0.03	1.68	0.06	1.43	1.18	96.65	7.95	-21.35	96.87	0.62	0.01	59.85	0	2.47	0.1	8.21	2.73	0	0.02	1.43	15.81	0.03	0.02	3.01	1.18	0.09	81.14	1.22	1.39	0		-19.15	4.84	-7.35	57.7	98.86	729.67	505.96	846.17	622.46	734.52	547.2	829.06	518.3
11.711	0	1.06	0.9	0.06	0.55	0.03	1.67	0.06	1.28	1.31	96.67	8.51	-23.48	97.13	0.51	0.01	60.85	0	2.67	0.09	11.41	3.21	0	0.02	1.28	16.13	0.03	0.03	2.93	1.31	0.09	69.91	1.01	0.96	0		-10.34	4.39	-8.1	57.62	94.4	728.16	503.92	843.1	619.42	733.73	543.63	824.65	518.26
11.745	0	1.5	1.1	0.07	0.69	0.03	2.45	0.06	1.02	1.51	95.09	16.27	-29.79	96.8	0.41	0.01	70.44	0	2.73	0.08	13.23	6.07	0	0.05	1.02	14.91	0.04	0.03	2.51	1.51	0.1	65.26	0.96	0.58	0		-11.34	4.95	-7.64	58.36	96.91	722.25	495.48	836.68	609.91	727.18	538.02	819.38	508.16
11.778	0	1.65	1.13	0.07	0.72	0.03	2.69	0.06	0.88	1.86	94.62	18.2	-30.69	95.71	0.35	0.02	72.44	0	3.1	0.1	13.01	7.4	0	0.08	0.81	14.45	0.04	0.04	2.19	1.86	0.11	34.55	0.88	0.34	0		-12.74	6.48	-6.73	61.53	96.8	724.4	484.05	839.53	599.18	730.04	525.25	822.79	497.51
11.811	0	1.21	0.93	0.11	0.54	0.03	1.77	0.06	0.86	2.2	96.47	11.05	-29.51	97.34	0.25	0.03	65.27	0	2.88	0.11	19.16	10.62	0	0.1	0.73	18.72	0.05	0.09	2.11	2.2	0.12	6.25	0.86	0.18	0		-10.78	4	-5.57	64.37	100.1	725.99	475.54	838.09	587.64	728.41	514.18	825.76	490.83
11.845	0	1.86	1.06	0.18	0.65	0.03	2.36	0.06	0.68	3.06	95.29	14.93	-29.64	97.96	0.21	0.04	69.68	0	4.09	0.15	14.65	23.95	0	0.21	0.68	22.11	0.06	0.14	1.99	3.06	0.13	4.11	0.68	0.21	1		-24.38	-2.64	-4.57	67.54	97.67	733.03	463.33	844.89	575.2	737.43	500.75	832.15	476.94
11.878	0	2.47	0.95	0.38	0.65	0.04	2.27	0.07	0.69	4.21	95.06	11.29	-23.84	95.72	0.17	0.07	65.93	0	6.04	0.21	8.49	45.67	0	0.41	0.65	23.79	0.08	0.25	1.75	4.21	0.1	1.66	0.69	0.08	0		-23.75	-6.46	-5.62	68.18	100.68	738.04	452.49	850.36	564.81	740.34	491.25	837.71	465.64
11.911	0	2.61	0.8	0.66	0.58	0.04	1.89	0.07	0.7	5.6	94.78	6.82	-17.06	91.2	0.2	0.14	59.52	0	9.18	0.37	4.59	60.89	0	0.53	0.7	19.61	0.11	0.45	1.27	5.6	0.09	1.3	0.67	0	0		-10.08	-10.31	-4.18	70.93	96.31	746.74	443.54	864.27	563.04	754.21	480.66	848.72	462.14
11.945	0	2.33	0.71	0.62	0.54	0.06	1.74	0.09	1.04	10.16	95.34	4.55	-10.42	97.11	0.2	0.46	54.43	0.01	15.57	0.54	1.85	62.47	0	1.04	0.96	21.02	0.16	0.58	0.88	10.16	0.07	0.5	0.5	0	0		-2.71	-4.43	-5.98	70.26	104.36	754.05	433.15	876.66	558.27	758.75	474.65	860.65	452.11
11.978	0	0.86	0.51	0.09	0.4	0.06	0.98	0.09	1.3	11	98.03	1.69	-2.5	94.11	0.23	1.19	41.44	0.02	15.61	0.54	0.57	25.62	0	1	0.81	14.5	0.31	1.3	0.62	11	0.06	0.01	0.49	0	0		0.27	-8.15	-7.47	71.75	101.03	760.17	428.77	887.04	560.16	767.71	471.54	866.09	448.54
12.011	0	0.36	0.34	0.03	0.3	0.05	0.52	0.11	3.55	12.42	98.97	0.73	0	93.19	0.38	3.43	27.75	0.05	12.98	0.48	0.21	1.99	0	1.25	1.01	9.54	0.49	3.55	0.3	12.42	0.05	0.01	0.47	0	0		1.66	-8.92	-9.78	71.53	99.15	767.55	423.35	896.63	558.18	775.6	466.9	871.85	443.11
12.045	0	0.17	0.2	0.02	0.23	0.04	0.22	0.16	3.49	10.4	99.55	0.33	0	92.91	0.51	8.39	10.4	0.15	9.43	0.37	0.08	0.18	0	1.84	0.99	4.81	0.6	3.49	0.14	16.78	0.03	0.01	0.48	0	0		5.27	-9.14	-7.77	72.2	100	770.21	419.44	906.73	562.76	782.94	465.06	880.21	441.84
12.078	0	0.14	0.14	0.02	0.29	0.04	0.17	0.22	5.28	7.26	99.42	0.4	0	94.71	0.85	17.57	7.26	0.46	7.91	0.27	0.05	0.04	0	2.02	1.55	2.72	0.88	5.28	0.1	14.13	0.02	0	0.5	0	0		1.54	-7.58	-8.61	71.74	100.51	773.59	416.92	918.43	569.07	789.62	463.54	887.34	440.05
12.112	0	0.08	0.08	0.02	0.48	0.04	0.1	0.49	3.51	1.74	99.02	1.31	0	93.14	1.01	35.95	1.74	1.23	7.76	0.13	0.02	0.01	0	2.14	1.59	1.07	1.14	3.51	0.04	14.31	0.01	0.01	0.59	0	0		-1.01	-8.96	-8.4	69.7	105.47	778.3	415.62	928.36	572.98	794.13	463.02	896.94	439.47
12.145	0	0.06	0.05	0.02	0.95	0.05	0.07	1.16	3.26	0.72	97.68	5.74	0	84.91	0.88	55.23	0.72	3.56	10.83	0.07	0.03	0.01	0	1.9	1.45	0.54	1.14	3.26	0.03	13.63	0.01	0.01	0.77	0	0		2.88	-13.36	-10.75	69.72	103.21	782.09	413.23	934.92	574.11	798.09	460.54	899.32	440.43
12.178	0	0.06	0.04	0.02	1.55	0.06	0.06	1.93	5.85	0.6	96.15	13.94	0	93.48	0.63	64.83	0.6	8.35	14.62	0.03	0.04	0.01	0	1.73	1.34	0.36	1.08	5.85	0.02	11.86	0.01	0.01	0.9	0	0		9.57	-8.68	-9.81	73.59	103.97	785.84	413.14	938.97	576.46	802.47	460.97	904.56	441.29
12.212	0	0.08	0.04	0.02	1.87	0.06	0.06	2.32	6.84	0.17	95.36	14.55	0	96.4	0.43	64.46	0.17	14.24	14.63	0.01	0.05	0.01	0	1.63	1.31	0.12	0.77	6.84	0.01	11.09	0	0	1.24	0	0		10.26	-5.57	-8.39	73.85	104.99	785.88	412.82	938.98	575.51	802.7	458.43	906.62	443.51
12.245	0	0.1	0.03	0.02	2.5	0.08	0.06	3.13	8.21	0.16	93.74	17.87	0.35	93.13	0.29	66.14	0.16	20.5	18.09	0.01	0.09	0.03	0	1.61	1.52	0.09	0.5	8.21	0.01	10.69	0	0	1.29	0	0		9.52	-8.96	-8.89	72.83	104.69	786.27	411.56	939.58	574.05	802.88	457.6	906.44	442.24
12.278	0	0.15	0.03	0.02	4.58	0.08	0.05	5.9	15.88	0.1	88.2	38.44	0	92.8	0.22	71.59	0.1	31.93	17.56	0.01	0.09	0.04	0	1.35	1.59	0.04	0.32	15.88	0.01	9.8	0	0	1.39	0	0		7.32	-9.22	-9.84	72.38	100.87	787.9	412.67	937.01	571	804.17	458.53	903.36	440.17
12.312	0	0.25	0.03	0.02	6.64	0.07	0.05	7.91	14.83	0.09	84.19	44.52	0	97.05	0.14	70.58	0.06	42.77	14.83	0.01	0.09	0.06	0	1.01	2.24	0.01	0.26	20.01	0	7.58	0	0	1.47	0	0		5.59	-4.52	-8.67	72.53	101.96	787.16	412.26	934.66	567.73	802.73	455.68	903.62	440.88
12.345	0	0.33	0.03	0.03	10.61	0.05	0.04	12.77	11.27	0.09	74.47	64.82	0	95.41	0.11	76.18	0.05	50.83	11.27	0.01	0.09	0.06	0	1.06	2.35	0.01	0.19	24.76	0	6.77	0	0	1.3	0	0		9.26	-6.82	-10.25	74.27	101.22	786.55	411.86	933.47	566.17	801.02	457.04	900.99	441.19
12.378	0	0.44	0.02	0.03	15.87	0.05	0.04	18.64	8.67	0.09	62.72	75.41	0	98.06	0.1	79.96	0.04	59.28	8.67	0.01	0.09	0.05	0	0.98	3.39	0	0.14	27.32	0	5.3	0	0	1.27	0	0		11.09	-2.39	-11.55	75.24	100.97	785.13	410.31	932.59	565.64	799.45	457.41	898.58	438.28
12.412	0	0.43	0.02	0.03	18.5	0.04	0.04	20.1	5.11	0.1	59.81	68.37	0	97.79	0.14	81.76	0.03	62.4	5.11	0.01	0.1	0.06	0	0.62	3.82	0	0.1	21.16	0	2.58	0	0	1.28	0	0		10.51	-3.05	-13.79	75.36	101.21	782.29	410.07	930.35	564.02	795.19	459.21	894.14	437.93
12.445	0	0.36	0.02	0.03	16.6	0.03	0.04	17.86	3.96	0.13	64.28	65.53	0	96.87	0.14	82.47	0.03	58.44	3.96	0.01	0.13	0.07	0	0.71	5.03	0	0.07	18.86	0	2.33	0	0.01	1.16	0	0		10.41	-4.84	-13.86	75.11	99.06	776.56	409.61	925.33	563.02	790.44	456.82	888.21	440.82
12.479	0	0.34	0.02	0.03	15.88	0.03	0.04	16.2	3.49	0.12	67.59	48.2	0	97.68	0.17	80.71	0.02	58.67	3.49	0.01	0.12	0.09	0	0.66	5.54	0	0.08	11.73	0	1.01	0	0	1.29	0	0		11.85	-3.3	-14.7	75.47	101.8	771.64	409.89	921.68	565.12	784.39	460.26	883.95	439.01
12.512	0	0.25	0.02	0.03	11.36	0.03	0.04	11.14	3.03	0.16	77.29	37.94	0	97.93	0.25	78.9	0.03	50.35	3.03	0	0.16	0.09	0	0.87	7.68	0	0.07	8.31	0	0.66	0	0.01	1.18	0	0		12.3	-2.72	-15.55	75.67	104.62	768.46	410.39	920.57	567.55	780.3	463.53	881.85	438.36
12.545	0	0.21	0.03	0.03	8.04	0.03	0.05	7.49	2.8	0.22	83.92	35.65	0	97.62	0.33	74.84	0.03	44.02	2.8	0	0.22	0.1	0	1.08	11.14	0	0.06	6.15	0	0.48	0	0.01	1.04	0	0		10.4	-3.43	-16.88	74.61	105.43	762.02	410.11	916.2	568.46	773.65	465.13	875.33	437.27
12.579	0	0.19	0.03	0.04	6.36	0.03	0.06	5.79	3.12	0.24	87.28	49.25	0	95.29	0.45	73.97	0.03	38.29	3.12	0	0.24	0.1	0	1.42	18.99	0	0.05	6.66	0	0.35	0	0.01	0.99	0	0		12.82	-6.97	-16.47	75.12	103.09	757.62	411.32	911.61	569.35	770.12	464.69	870.64	441.8
12.612	0	0.15	0.03	0.05	3.65	0.03	0.07	3.11	2.95	0.41	92.7	47.12	0	91.98	0.58	68.09	0.03	28.5	2.95	0	0.41	0.11	0	1.68	23.81	0	0.04	6.07	0	0.3	0	0.15	0.92	0	0		19.87	-9.81	-18.08	76.22	100.67	753.43	412.73	905.31	566.91	764.65	467.35	863.15	446.54
12.645	0	0.13	0.04	0.06	2.1	0.03	0.09	1.67	3.25	0.56	95.8	47.14	0	96.92	0.74	61.93	0.03	19.3	3.25	0.01	0.56	0.12	0	2.68	29.98	0	0.03	8.9	0	0.25	0	0.46	0.85	0	0		21.06	-4.75	-16.59	76.7	104.29	748.65	412.55	899.14	566.72	758.64	467.4	860.33	444.25
12.679	0	0.14	0.04	0.12	1.83	0.03	0.14	1.44	4.97	0.91	96.34	78.05	0	96.76	0.71	62.3	0.04	15.43	4.97	0.01	0.91	0.19	0	4.8	46.81	0	0.03	15.55	0	0.17	0.01	0.11	0.61	0	0		13.8	-5.02	-16.33	75.79	100.77	744.63	412.89	895.81	569.84	757.72	465.79	855.43	441.11
12.712	0	0.13	0.04	0.17	1.82	0.03	0.18	1.46	3.69	1.39	96.36	90.26	-1.76	97.08	0.86	64.13	0.04	13.8	3.69	0.02	1.39	0.22	0	6.43	56.91	0	0.02	11.55	0	0.14	0	0.04	0.56	0	0		11.57	-4.49	-16.41	75.01	102.1	742.43	412.98	894.66	570.06	755.13	465.94	854.19	441.19
12.746	0	0.12	0.03	0.29	1.93	0.03	0.28	1.64	4.08	2.62	96.15	97.81	-7.78	98.39	1.08	69.72	0.05	10.82	4.08	0.04	2.62	0.37	0	11.46	70.9	0	0.01	13.64	0	0.07	0	0.07	0.41	0	0		11.43	-1.44	-15.78	75.38	102.06	740.83	413.17	892.33	571.19	754.14	465.95	852.63	439.21
12.779	0	0.13	0.03	0.31	1.72	0.03	0.35	1.41	4.47	2.13	96.56	98.02	-9.4	98.71	0.79	67.88	0.05	9.41	4.47	0.08	2.13	0.23	0	14.29	74.02	0	0.01	15.05	0	0.05	0	1.21	0.35	0	0		13.75	-0.3	-14.29	76.42	98.61	738.21	414.86	887.65	573.03	753.49	465.21	849.16	441.3
12.812	0	0.12	0.04	0.34	1.34	0.03	0.43	1.05	4.63	1.66	97.31	97.97	-9.72	98.2	0.64	63.84	0.05	6.46	4.63	0.14	1.66	0.15	0	15.54	77.75	0	0.01	12.21	0	0.05	0	0.87	0.35	0	0		14.3	-2	-11.92	76.83	99.44	739.54	417.22	885.37	572.06	753.91	465.17	851.12	444.21
12.846	0	0.13	0.04	0.3	1.02	0.04	0.63	0.75	8.1	1.42	97.96	95.63	-10.52	94.32	0.5	57.98	0.06	4.35	8.1	0.24	1.42	0.15	0	21.57	73.76	0	0.01	18.18	0	0.04	0	0.41	0.35	0	0		8.99	-7.95	-9.26	75.1	101.83	741.45	417.05	885.52	570.54	755.37	462.88	855.15	442.55
12.879	0	0.15	0.05	0.28	0.82	0.05	0.93	0.57	12.97	0.9	98.14	92.42	-9.82	93.69	0.45	52.2	0.07	3.4	12.97	0.32	0.9	0.14	0	26.55	72.25	0	0.02	19.96	0	0.04	0	0.31	0.34	0	0		6.8	-8.51	-9.8	73.74	100.3	743.04	415.86	889.51	571.3	758.46	461.24	856.95	442.31
12.912	0	0.17	0.06	0.29	0.7	0.07	1.23	0.47	19.04	0.96	97.54	90.74	-8.89	91.45	0.37	47.69	0.07	3.6	19.04	0.39	0.96	0.22	0	28.78	74.06	0	0.02	23.16	0	0.05	0	0.06	0.4	0	0		8.68	-10.15	-10.27	73.68	101.04	746.49	413.55	897.5	575.21	763.56	461.22	862.36	440.06
12.946	0	0.2	0.07	0.27	0.58	0.09	2.49	0.37	23.01	0.97	95.01	82.86	-11.39	93.99	0.41	41.55	0.08	3.9	23.01	0.4	0.97	0.31	0	40.54	71.4	0	0.03	27.11	0	0.04	0	0.03	0.43	0	0		6.26	-8.25	-8.99	73.1	102.12	750.92	413.41	902.97	575.32	769.02	461.14	868.83	439.52
12.979	0	0.21	0.08	0.24	0.49	0.1	2.96	0.3	25.03	0.85	94.07	70.33	-9.84	93.77	0.43	35.59	0.08	4.45	25.03	0.43	0.85	0.28	0	42.6	68.49	0	0.05	24.58	0.01	0.05	0	0.03	0.47	0	0		9.14	-8.45	-10.15	74.04	102.07	757.38	413.42	910.59	577.38	775.23	462.24	874.85	440.01
13.012	0	0.19	0.08	0.14	0.44	0.1	2.78	0.26	24.94	0.53	94.44	34.07	-6.18	94.54	0.38	31.65	0.09	5.16	24.94	0.33	0.53	0.25	0	45.28	53.47	0	0.09	20.5	0.01	0.06	0	0.02	0.54	0	0		10.5	-7.75	-8.97	75.09	102.19	763.79	414.69	913.5	575.37	780.47	461.42	880.76	441.79
13.046	0	0.19	0.09	0.1	0.41	0.09	2.32	0.24	21.78	0.29	95.35	17.12	-5	90.18	0.43	28.51	0.1	5.88	21.78	0.29	0.27	0.15	0	45.19	42.52	0	0.15	21.37	0.01	0.11	0	0.02	0.71	0	0		8.52	-10.91	-9.42	73.67	101.74	768.94	413.38	919.33	574.21	785.97	461.11	885.43	439.7
13.079	0	0.18	0.08	0.06	0.5	0.07	1.29	0.29	18.04	0.26	97.41	14.42	-1.82	90.52	0.5	31.27	0.09	8.31	18.04	0.26	0.12	0.09	0	39.9	29.82	0	0.29	21.4	0.01	0.14	0	0.02	0.81	0	0		6.16	-10.72	-7.41	73.01	101.42	775.76	415.58	922.55	572.55	792.32	459.41	892.3	442.39
13.113	0	0.18	0.08	0.04	0.58	0.07	0.68	0.35	16.98	0.21	98.63	8.94	0	84.68	0.61	32.01	0.11	11.58	16.98	0.21	0.06	0.05	0	32.44	17.9	0	0.31	23.42	0.01	0.25	0	0.01	1.09	0	0		3.51	-13.45	-8.88	71.47	101.18	782.15	414.73	930.2	571.33	798.18	459.09	897.9	441.97
13.146	0	0.18	0.08	0.03	0.58	0.07	0.47	0.35	15.51	0.17	98.84	5.82	0	94.53	0.52	30.53	0.1	13.09	15.51	0.17	0.05	0.06	0	28.17	10.29	0	0.46	22.65	0.01	0.38	0	0.01	1.36	0	0		12.99	-7.76	-6.98	74.87	102.32	785.51	414.05	931.84	570.18	801.38	457.28	902.93	444.79
13.179	0	0.18	0.08	0.03	0.59	0.09	0.32	0.36	19.33	0.15	98.82	3.53	0	84.62	0.47	29.73	0.1	14.46	19.33	0.15	0.04	0.08	0	21.79	5.43	0	0.7	22.44	0.01	0.47	0	0	1.66	0	0		-0.82	-13.48	-9.19	69.94	104.12	790.33	412.88	939.65	569.36	805.12	457.64	907.62	439.36
13.213	0	0.18	0.08	0.03	0.58	0.09	0.21	0.37	18.72	0.12	98.83	4.05	0	96.6	0.33	30.22	0.08	14.28	18.72	0.12	0.04	0.07	0	15.12	3.49	0	0.88	23.72	0.02	0.92	0	0.01	2.18	0	0		13.23	-5.26	-8.2	74.43	101.69	793.12	412.36	939.29	567.75	808.44	456.39	909.21	442.73
13.246	0	0.19	0.07	0.02	0.57	0.07	0.16	0.37	15.65	0.09	98.86	10.03	0	93.95	0.24	31.59	0.07	12.51	15.65	0.09	0.03	0.04	0.55	11.72	1.99	0	1.01	34.44	0.02	1.04	0.01	0	2.21	0	0		7.74	-8.29	-9.81	74.43	102.01	797.02	411.76	943.87	567.06	811.57	457.54	911.87	438.95
13.279	0	0.2	0.08	0.02	0.47	0.08	0.13	0.3	14.8	0.09	99.07	13.63	0	95.62	0.2	29.06	0.07	10.16	14.8	0.09	0.03	0.03	1.72	7.05	1.78	0	1.11	41.3	0.02	1.55	0.01	0	2.79	0	0		10.98	-6.58	-12.15	74.33	103.66	796.13	408.39	948.69	568.48	810.77	457.45	912.59	437.96
13.313	0	0.17	0.06	0.02	0.54	0.07	0.09	0.4	10.82	0.08	98.92	21.65	0	93.09	0.18	35.47	0.06	9.47	10.82	0.08	0.03	0.02	3.05	4.53	1.67	0	1.02	41.86	0.02	2.61	0.01	0.01	3.91	0	0		10.93	-9	-12.59	74.02	104.44	795.49	407.32	949.68	568.63	810.02	457.26	912.59	437.57
13.346	0	0.15	0.06	0.02	0.54	0.07	0.08	0.41	10.6	0.07	98.92	16.17	0	95.37	0.18	36.24	0.06	9.15	10.6	0.07	0.03	0.02	4.91	3.58	1.36	0	0.88	36.61	0.02	2.58	0.01	0	4.14	0	0		11.19	-6.87	-12.63	74.3	105.26	795.22	408.11	949.3	569.34	809.34	458.4	912.57	437.84
13.379	0	0.12	0.05	0.02	0.68	0.07	0.07	0.55	9.72	0.05	98.64	13.06	0	92.25	0.16	42.08	0.05	10.47	9.72	0.05	0.05	0.02	2.72	2.5	1.61	0	0.84	27.67	0.03	2.71	0.01	0	4.68	0	0		12.42	-9.62	-14.43	74.59	104.89	795.16	408.47	950.43	569.48	808.57	460.76	911.24	439.27
13.413	0	0.11	0.04	0.02	1.05	0.07	0.06	0.97	9.03	0.05	97.9	17.15	0	95.72	0.21	50.98	0.04	14.46	9.03	0.04	0.05	0.02	0.64	1.1	1.92	0	0.6	22.76	0.04	3.31	0.01	0	5.21	0	0		9.6	-6.46	-13.88	73.96	105.09	790.42	408.52	946.08	569.42	804.28	459.13	907.53	439.5
13.446	0	0.09	0.03	0.02	1.35	0.06	0.05	1.3	6.27	0.06	97.3	17.11	0	92.84	0.26	58.39	0.03	14.53	6.27	0.02	0.06	0.02	0	0.9	2.22	0	0.35	15.31	0.03	2.85	0.01	0	5.05	0	0		16.57	-9.19	-16.3	75.29	100.51	788.56	410.16	941.28	568.7	802.1	463.42	900.06	440.93
13.48	0	0.09	0.03	0.02	1.53	0.06	0.04	1.58	5.69	0.07	96.84	27.13	0	97.2	0.36	62.53	0.03	14.71	3.8	0.01	0.07	0.02	0	0.36	2.01	0	0.28	18.51	0.04	3.24	0.02	0	5.69	0	0		12.31	-4.27	-14.93	75.34	103.59	784.56	412.08	936.3	569.65	797.17	464.25	897.96	440.28
13.513	0	0.09	0.03	0.02	1.32	0.06	0.04	1.32	5.63	0.11	97.35	29.63	0	98.09	0.51	60.65	0.03	12.52	3.87	0.02	0.11	0.03	0	0.28	2.32	0	0.23	21.92	0.04	2.7	0.03	0.28	5.63	0.21	0		18.85	2.31	-15.18	75.27	102.73	777.63	414.06	927.95	571.08	790.02	466.9	889.9	442.87
13.546	0	0.08	0.03	0.02	1.21	0.05	0.04	1.16	5.19	0.2	97.58	26.31	0	97.42	0.61	60.55	0.03	9.92	2.78	0.02	0.2	0.04	0	0.26	2.18	0	0.19	19.97	0.04	2.32	0.04	1.15	5.19	0.03	0		17.72	-3.85	-15.79	75.94	104.3	772.77	415.33	922.57	569.32	783.15	468.82	884.81	445.5
13.58	0	0.08	0.03	0.02	0.99	0.05	0.05	0.89	4.83	0.19	98.02	29.26	0	97.49	0.62	56.51	0.02	8.02	2.78	0.02	0.43	0.08	0	0.19	2.39	0	0.18	25.84	0.03	1.85	0.05	0.83	4.83	0	0		18.48	-3.71	-15.93	75.76	106.39	766.8	415.69	917.21	569.13	775.99	470.02	879.82	446.78
13.613	0	0.09	0.04	0.02	0.79	0.05	0.05	0.67	4.29	0.24	98.42	27.2	0	98.12	0.71	51.47	0.03	6.2	2.82	0.03	0.72	0.12	0	0.24	4.02	0	0.19	29.61	0.03	1.47	0.06	0.24	4.29	0	0		19.16	-2.22	-16.04	75.4	109.05	761.22	416.96	910.87	569.21	768.72	473	874.52	446.58
13.646	0	0.1	0.05	0.03	0.63	0.04	0.06	0.49	3.7	0.27	98.74	22.22	0	97.99	0.99	46.33	0.03	3.92	2.95	0.04	0.71	0.14	0	0.27	5.76	0	0.17	31.41	0.02	1.02	0.06	0.07	3.7	0	0		14.33	-2.58	-14.63	75.27	108.81	755.79	417.73	904.29	569.65	763.95	471.28	869.74	445.8
13.68	0	0.11	0.05	0.03	0.53	0.04	0.07	0.38	3.56	0.27	98.95	24.84	0	97.9	0.98	42.12	0.03	2.28	3.56	0.05	0.52	0.07	0	0.27	7.39	0.01	0.2	37.43	0.02	0.72	0.06	0.06	2.87	0	0		13.09	-2.78	-16.49	74.87	101.2	749.04	416.71	898.81	571.91	761.32	469.77	859.08	443.62
13.713	0	0.15	0.06	0.03	0.47	0.04	0.08	0.32	4.42	0.28	99.06	43.4	0	96.93	0.97	38.99	0.02	1.79	4.42	0.06	0.28	0.04	0	0.28	8.61	0.01	0.25	51.04	0.02	0.76	0.05	0.01	2.83	0	0		12.03	-4.74	-16.37	75.49	100.98	747.76	417.65	895.57	570.36	759.27	470.29	856.78	444.05
13.747	0	0.17	0.06	0.03	0.45	0.05	0.08	0.31	7.39	0.14	99.1	57.54	0	97.36	0.7	38.39	0.02	1.53	7.39	0.09	0.14	0.01	0	0.24	9.71	0.01	0.27	58.73	0.02	0.59	0.05	0.02	2.97	0	0		11.48	-3.96	-14.78	75.34	99.65	743.13	417.74	890.09	571.87	756.28	468.52	852.61	443.05
13.78	0	0.15	0.05	0.03	0.58	0.06	0.07	0.43	8.87	0.12	98.83	70.85	0	96.91	0.41	46.23	0.02	1.91	8.87	0.08	0.12	0.01	0	0.23	9.82	0.02	0.32	58.15	0.02	0.62	0.05	0.02	3.11	0	0		11.81	-4.77	-15.02	75.31	101.36	740.56	416.63	888.65	570.72	752.82	468.02	851.11	443.29
13.813	0	0.17	0.05	0.03	0.62	0.07	0.08	0.45	13.38	0.08	98.77	84.55	0	95.8	0.3	47.65	0.02	2.07	13.38	0.07	0.08	0.02	0	0.24	12.29	0.02	0.41	66.84	0.02	0.66	0.05	0.01	3.1	0	0		8.9	-6.37	-16.8	75.07	99.58	739.51	417.3	884.93	565.81	750.15	468.84	846.5	443.65
13.847	0	0.18	0.05	0.04	0.66	0.08	0.08	0.49	16.12	0.07	98.67	88.66	0	97.92	0.23	49.54	0.02	2.25	16.12	0.06	0.07	0.02	0	0.26	15.55	0.03	0.47	69.39	0.02	0.63	0.07	0.01	2.86	0	0		10.38	-2.73	-14.89	74.96	100.56	737.52	416.93	885.6	572.91	751.01	468.58	847.6	440.62
13.88	0	0.16	0.04	0.04	0.92	0.08	0.07	0.74	16.87	0.06	98.16	95.31	0	98.58	0.16	59.1	0.02	2.35	16.87	0.06	0.06	0.03	0	0.32	15.31	0.03	0.49	71.7	0.02	0.67	0.08	0.02	2.69	0	0		13	-0.81	-13.54	74.08	103.94	736.35	417.11	882.25	569.86	747.37	468.14	848.03	442.25
13.913	0	0.16	0.03	0.03	0.99	0.09	0.07	0.81	18.42	0.05	98.03	97	0	97.78	0.11	61.25	0.02	2.55	18.42	0.05	0.05	0.02	0	0.34	14.04	0.04	0.66	75.36	0.02	0.75	0.08	0.02	2.96	0	0		8.57	-3.07	-13.33	73.62	105.21	735.25	414.11	887.4	574.52	749.47	467.45	850.21	437.12
13.947	0	0.15	0.04	0.03	0.91	0.09	0.07	0.74	17.66	0.08	98.19	93.67	0	97.41	0.1	58.81	0.02	2.64	17.66	0.07	0.08	0.03	0	0.48	14.27	0.05	0.62	68.07	0.02	0.83	0.08	0.02	3.15	0	0		9.51	-3.87	-12.47	73.47	103.04	738.62	413.61	890.82	575.31	754.02	463.95	853.99	438.99
13.98	0	0.12	0.03	0.03	0.93	0.1	0.07	0.77	19.13	0.07	98.14	85.76	0	95.38	0.09	59.4	0.02	2.93	19.13	0.07	0.07	0.03	0	0.47	13.49	0.05	0.68	56.28	0.02	0.86	0.08	0.01	3.29	0	0		9.85	-6.87	-12.54	73.53	103.96	744.52	413.7	895.04	573.13	758.45	464.52	859.21	438.89
14.013	0	0.1	0.03	0.03	1.02	0.11	0.06	0.87	19.72	0.07	97.95	68.51	0	95.1	0.12	61.58	0.02	3.52	19.72	0.07	0.07	0.03	0	0.54	11.96	0.05	0.76	41.43	0.01	1.06	0.06	0.02	3.34	0	0		9.53	-7.17	-12.76	73.12	104.23	750.04	413.24	900.48	572.42	763.67	464.4	864.53	438.12
14.047	0	0.09	0.04	0.03	0.86	0.11	0.07	0.71	19.84	0.08	98.28	39.69	0	96.87	0.17	56.62	0.01	3.51	19.84	0.07	0.08	0.04	0	0.64	10.45	0.04	0.9	31.51	0.01	1.29	0.04	0.03	3.79	0	0		10.35	-4.84	-11.16	72.93	104.61	754.2	413.4	905.89	574.77	769.52	464.18	870.94	438.53
14.08	0	0.08	0.03	0.03	0.89	0.12	0.06	0.75	19.75	0.07	98.22	23.44	0.32	94.89	0.2	56.37	0.02	4.79	19.75	0.07	0.06	0.04	0	0.55	6.69	0.03	0.99	22.23	0.01	1.36	0.04	0.02	4.03	0	0		7.26	-7.39	-11.62	72.89	105.33	759.65	414.21	911.13	574.16	773.71	463.88	876.29	439.95
14.114	0	0.08	0.04	0.02	0.8	0.1	0.06	0.69	15.46	0.06	98.4	17.72	0.46	93.21	0.24	52.66	0.01	5.88	15.46	0.06	0.04	0.03	0	0.39	3.83	0.03	1.33	21.57	0.02	1.91	0.03	0.01	5.12	0	0		8.31	-8.9	-11.23	73.08	104.96	764.64	414.9	916.38	576.18	779.36	464.74	881.49	440.49
14.147	0	0.09	0.04	0.02	0.66	0.1	0.06	0.55	13.65	0.04	98.68	12.65	0.04	93.16	0.25	45.37	0.01	7.44	13.65	0.04	0.04	0.03	0	0.3	2.25	0.02	1.67	23.91	0.02	2.26	0.02	0.01	5.57	0	0		7.95	-8.94	-10.44	73.02	104.17	769.76	415.51	920.47	575.76	784.83	463.87	886.61	441.68
14.18	0	0.11	0.05	0.02	0.57	0.08	0.07	0.45	11.21	0.03	98.86	9.27	0	91.15	0.23	39.05	0.01	8.88	11.21	0.03	0.03	0.02	1.34	0.29	1.66	0.02	1.97	25.9	0.02	2.02	0.02	0	5.6	0	0		6.62	-10.34	-10.76	72.57	103.34	774.86	417.03	924.33	575.74	789.6	465.34	890.35	442.33
14.214	0	0.18	0.05	0.02	0.63	0.09	0.06	0.49	10.54	0.02	98.75	35.4	0	92.27	0.23	37.75	0.01	12.56	10.54	0.02	0.02	0.01	5.07	0.26	1.48	0.01	3.03	48.09	0.02	1.96	0.03	0	6.33	0	0		7.52	-9.6	-10.31	72.89	108.05	779.26	418.23	929.32	577.05	791.99	467.72	897.31	443.58
14.247	0	0.22	0.05	0.02	0.61	0.1	0.07	0.47	12.11	0.02	98.79	44.46	0	92.61	0.23	35.09	0.01	13.93	12.11	0.02	0.02	0.02	10.68	0.22	1.18	0.01	4.05	55.47	0.02	1.98	0.03	0	6.65	0	0		9.14	-9.36	-11.54	73.64	104.29	783.74	418.84	933.65	575.7	797.09	467.15	899.52	447.52
14.28	0	0.27	0.05	0.02	0.58	0.12	0.07	0.44	14.66	0.02	98.84	64.9	0	93.41	0.21	33.68	0.01	13.87	14.66	0.01	0.02	0.01	18.83	0.2	1.14	0.01	4.95	67.3	0.02	2.04	0.04	0	6.73	0	0		7.94	-8.74	-10.62	73.41	104.86	786.31	418.7	935.18	575.22	799.66	466.33	902.55	446.15
14.314	0	0.28	0.05	0.02	0.57	0.16	0.07	0.44	18.73	0.03	98.87	60.64	0	96.59	0.14	32.05	0.01	15.37	18.73	0.01	0.03	0.02	23.11	0.19	1.2	0	4.9	66.66	0.02	2.28	0.04	0.01	7.59	0	0		6.49	-5.28	-10.6	72.56	104.37	785.87	416.68	936.14	573.06	799.88	462.45	903.07	446.76
14.347	0	0.23	0.05	0.02	0.59	0.21	0.07	0.47	22.45	0.05	98.82	52.71	0	94.8	0.14	34.39	0.01	14.51	22.45	0.02	0.05	0.02	32.53	0.17	1.48	0	4.98	60.29	0.02	2.65	0.04	0	7.83	0	0		8.43	-7.48	-9.31	74.52	105.31	791.57	418.46	937.12	571.95	804.02	464.66	907.55	445.34
14.38	0	0.19	0.04	0.02	0.47	0.23	0.07	0.38	22.91	0.1	99.07	41.15	0.34	97.12	0.15	32.8	0.01	10.81	22.91	0.03	0.1	0.03	39.14	0.17	1.95	0	4.18	56.08	0.02	2.84	0.05	0.75	8.49	0	0		15.19	-4.41	-9.89	75.43	107.85	793.17	418.43	937.69	569.75	803.11	466.06	909.37	447.62
14.414	0	0.16	0.05	0.02	0.39	0.21	0.07	0.31	20.59	0.14	99.23	25.76	0.99	98.07	0.18	31.03	0.02	7.88	20.59	0.05	0.24	0.05	42.88	0.14	2.55	0	4.32	49.14	0.02	2.47	0.05	2.75	8.82	0	0		19.36	-2.37	-10.39	75.22	105.66	793.05	417.92	938.51	571.81	804.48	466.53	908.39	447.38
14.447	0	0.15	0.05	0.02	0.37	0.16	0.07	0.3	16.43	0.18	99.26	30.89	0	96.82	0.24	32.57	0.02	5.47	16.43	0.09	0.52	0.08	46.16	0.18	3.26	0.01	3.94	50.74	0.02	2.49	0.05	1.66	8.42	0.11	0		19.14	-4.92	-12.71	75.87	103.27	794.22	418.94	938.69	569.64	804.68	468.64	906.04	448.85
14.481	0	0.1	0.04	0.02	0.39	0.13	0.06	0.34	12.05	0.21	99.21	19.11	0	96.07	0.31	37.63	0.02	3.44	12.05	0.16	1.03	0.27	38.59	0.21	3.13	0.01	3.11	37.75	0.03	2.48	0.05	1.14	8.87	0.66	0		19.23	-6.02	-14.47	75.65	102.25	791.2	419.18	935.42	568.92	801.08	470.85	900.75	448
14.514	0	0.08	0.04	0.02	0.43	0.13	0.06	0.39	11.64	0.23	99.13	16.1	0.74	94.58	0.37	42.19	0.02	2.32	11.64	0.25	0.86	0.24	24.68	0.23	3.43	0.01	2.26	30.59	0.03	2.39	0.06	0.24	8.95	0.44	0		17.28	-7.7	-15.41	75.55	102.97	786.58	419.4	932.65	570.53	796.43	472.65	896.26	447.45
14.547	0	0.09	0.04	0.02	0.34	0.11	0.06	0.29	10.49	0.23	99.32	8.25	0.54	96.24	0.42	35.53	0.02	1.53	10.49	0.37	0.66	0.29	10.94	0.23	3.72	0.01	1.84	27.83	0.03	2.18	0.08	0.16	8.65	0.54	0		11.45	-5.78	-16.06	75.31	101.78	781.88	418.42	931.38	572.05	793.53	470.51	892.49	446.72
14.581	0	0.08	0.05	0.02	0.3	0.11	0.07	0.25	10.68	0.25	99.4	2.86	2.84	94.03	0.65	31.83	0.02	1.07	10.68	0.49	0.4	0.26	2.31	0.25	3.06	0.01	1.56	17.61	0.03	2.32	0.09	0.07	8.52	0	0	48	9.27	-8.21	-15.46	74.62	104.19	776.07	417.62	927.45	572.25	787.31	469.57	889.02	446.96
14.614	0	0.08	0.05	0.02	0.23	0.12	0.08	0.18	11.18	0.26	99.54	1.3	3.94	95.83	0.84	24.46	0.02	0.75	11.18	0.47	0.2	0.16	0	0.26	2.72	0.01	1.39	14.89	0.03	2.29	0.08	0.02	8.7	0	0	48	13.05	-6.33	-15.2	74.84	100.64	770.73	419.24	919.77	573.78	783.38	470.33	881.5	447.93
14.647	0	0.09	0.06	0.02	0.21	0.15	0.08	0.17	14.82	0.31	99.57	1.14	5.77	94.06	0.76	22.46	0.03	0.69	14.82	0.37	0.12	0.13	0	0.31	2.05	0.01	1.47	15.1	0.03	2.44	0.07	0.02	8.86	0	0	48	6.7	-8.19	-14.04	74.14	99.61	763.68	421.04	911.03	573.14	776.7	469.12	874.28	449.12
14.681	0	0.08	0.05	0.02	0.2	0.2	0.08	0.16	10.67	0.29	99.6	0.78	9.01	97.57	0.8	21.4	0.03	0.68	17.8	0.29	0.1	0.19	0	0.36	1.47	0.02	1.4	10.67	0.03	2.92	0.08	0.02	9.73	0	0	48	11.08	-3.53	-15	74.26	102.77	760.14	421.36	908.43	574.85	771.65	472.87	871.39	448.12
14.714	0	0.08	0.06	0.02	0.21	0.18	0.09	0.16	9.51	0.19	99.59	0.72	8.77	92.44	0.75	21.44	0.03	0.62	18.27	0.19	0.08	0.17	0	0.38	1.06	0.02	1.3	9.51	0.03	3.03	0.07	0.01	8.99	0	0	48	5.36	-9.48	-14.74	73.82	101.08	753.7	423.99	897.14	570.25	763.58	473.18	862.03	450.32
14.748	0	0.08	0.06	0.02	0.19	0.16	0.09	0.15	5.38	0.16	99.61	0.46	8.59	97.62	0.76	19.25	0.03	0.65	16.48	0.16	0.11	0.29	0	0.51	0.83	0.04	1.24	5.38	0.04	3.86	0.06	0.01	8.72	0	0	48	10.59	-3.42	-14.28	73.55	100.29	749.25	424.44	892.34	573.57	760.44	474.27	857.49	448.99
14.781	0	0.08	0.07	0.02	0.17	0.16	0.09	0.13	5.87	0.15	99.66	0.38	8.21	97.75	0.78	15.51	0.03	0.53	16.14	0.15	0.12	0.27	0	0.64	0.8	0.07	1.44	5.87	0.05	3.86	0.05	0.02	8.64	0	0	48	9.32	-3.14	-15.79	74.2	103.81	745.5	423.75	890.71	572.49	754.64	476.26	854.66	448.45
14.814	0	0.08	0.07	0.02	0.17	0.14	0.09	0.13	5.38	0.12	99.67	0.33	7.64	97.42	0.82	14.76	0.04	0.42	13.89	0.12	0.09	0.11	0	0.51	0.57	0.08	1.84	5.38	0.05	3.94	0.04	0.02	8.81	0	0	48	7.45	-3.84	-16.42	74.26	105.46	740.63	423.16	886.28	572.54	749.22	477.64	849.59	445.26
14.848	0	0.08	0.07	0.02	0.16	0.13	0.09	0.12	6.11	0.17	99.67	0.33	6.95	96.37	0.66	13.76	0.04	0.3	13.85	0.1	0.08	0.06	0	0.49	0.52	0.17	2.44	6.11	0.06	3.05	0.03	0.01	8.27	0	0	48	10.17	-5.61	-16.49	74.35	103.43	735.91	422.65	881.82	572.49	745.3	476.52	844.43	446.97
14.881	0	0.09	0.07	0.02	0.17	0.12	0.09	0.12	9.24	0.19	99.66	0.45	5.81	98.54	0.53	15.04	0.04	0.32	12.94	0.09	0.05	0.02	0	0.39	0.49	0.19	2.8	9.24	0.06	3.11	0.02	0.01	8.11	0	0	48	12.28	-0.95	-15.04	73.87	102.97	733.03	421.43	880.8	576.1	744.79	474.09	843.76	445.63
14.914	0	0.08	0.06	0.02	0.2	0.12	0.08	0.15	10.12	0.19	99.6	0.67	5.55	98.66	0.53	20	0.03	0.47	12.24	0.08	0.04	0.01	0	0.34	0.5	0.19	2.47	10.12	0.06	3.08	0.02	0.02	8.31	0	0	48	9.51	-0.49	-13.97	73.9	103.79	730.94	420.64	882.49	580.27	744.76	472.41	844.89	445.09
14.948	0	0.07	0.05	0.02	0.22	0.16	0.07	0.18	9.6	0.2	99.56	0.88	7.89	98.71	0.42	24.24	0.03	0.75	13.76	0.06	0.04	0.01	0	0.21	0.45	0.2	2.25	9.6	0.08	3.56	0.01	0.07	9.73	0	0	48	9.59	0.32	-13.94	73.35	106.05	727.6	418.52	885.04	584.24	742.79	471.25	845.52	444.96
14.981	0	0.07	0.05	0.02	0.24	0.17	0.07	0.21	8.02	0.21	99.52	0.91	9.14	97.9	0.38	26.27	0.03	1.28	14.8	0.07	0.07	0.01	0	0.19	0.41	0.21	2.09	8.02	0.1	3.72	0.01	0.1	10.17	0	0	48	12.59	-2.78	-14.93	73.42	106.51	726.32	417.63	887.36	587.14	742.12	472.43	845.32	446.08
15.014	0	0.07	0.04	0.02	0.24	0.24	0.07	0.22	3.53	0.2	99.53	0.65	12.61	97.95	0.3	25.99	0.03	2.09	18.96	0.07	0.17	0.02	0	0.13	0.34	0.2	2.11	3.53	0.12	5.11	0.01	0.12	10.87	0	0	48	11.91	-2.67	-13.61	73.07	105.85	727.22	416.29	892.1	592.79	746.53	470.68	848.98	444.07
15.048	0	0.06	0.04	0.02	0.24	0.39	0.07	0.27	1.56	0.21	99.22	0.57	17.28	97.41	0.32	26.16	0.03	3.59	23.64	0.07	0.3	0.03	0	0.1	0.24	0.21	1.98	1.56	0.21	7.81	0	0.23	13.04	0	0	48	11.78	-3.86	-11.89	73.12	105.01	730.34	416.95	894.06	592.81	750.67	469.68	852.81	445.28
15.081	0	0.06	0.03	0.02	0.28	0.61	0.07	0.36	0.7	0.18	98.77	0.67	21.09	93.31	0.29	28.79	0.03	6.44	29.29	0.08	0.33	0.04	0	0.09	0.18	0.18	1.69	0.7	0.27	9.7	0	0.1	14.2	0	0	48	10.1	-8.82	-11.77	72.6	102.34	734.08	416.8	899.04	594.15	756.2	467.96	856.28	446.59
15.115	0	0.06	0.03	0.01	0.37	1.07	0.06	0.62	0.42	0.17	97.85	1.04	25.74	92.82	0.39	33.77	0.02	11.23	35.75	0.1	0.37	0.04	0	0.07	0.16	0.17	1.63	0.42	0.45	12.81	0	0.18	15.97	0	0	48	6.89	-9.2	-10.64	71.58	103.44	739.77	416.96	904.25	593.18	762.06	468.01	862.98	445.28
15.148	0	0.07	0.02	0.01	0.45	1.33	0.06	0.88	0.38	0.18	97.34	1.11	27.76	91.02	0.42	36.42	0.02	15.2	36.33	0.12	0.34	0.05	0	0.05	0.12	0.18	1.52	0.38	0.73	14.58	0	0.09	17.62	0	0	48	9.43	-10.42	-11.28	73.07	101.78	748.1	418.89	910	593.04	769.37	469.21	868.87	447.79
15.181	0	0.07	0.02	0.01	0.36	1.92	0.06	0.7	0.29	0.15	96.16	1.55	30.84	92.54	0.49	30.7	0.03	14.74	40.76	0.15	0.3	0.06	0	0.05	0.07	0.15	1.71	0.29	0.88	15.31	0	0.08	18.73	0	0	48	6.52	-9.41	-9.46	72.2	104.66	753.82	418.61	915.65	591.4	775.03	469.21	877.18	446.45
15.215	0	0.06	0.02	0.01	0.27	3.38	0.06	0.71	0.22	0.14	93.23	2.08	35.98	85.86	0.68	27.87	0.03	12.66	43.86	0.22	0.29	0.05	0	0.03	0.05	0.14	1.72	0.22	1.51	20.24	0	0.18	22.35	0	0	48	5.68	-12.98	-9.87	70.92	105.19	759.67	418.85	921.21	591.85	779.75	468.43	882.72	446.95
15.248	0	0.06	0.02	0.01	0.24	3.96	0.06	0.67	0.13	0.14	92.08	2.48	37.32	82.7	0.8	25.41	0.03	11.4	45.93	0.26	0.24	0.06	0	0.03	0.03	0.14	2.03	0.13	1.72	22.45	0	0.18	22.77	0	0	48	5.29	-14.18	-9.49	70.74	101.68	766.15	419.4	927	592.08	787.94	467.15	887.86	448.29
15.281	0	0.06	0.02	0.01	0.18	5.28	0.06	0.59	0.1	0.13	89.44	3.05	40.08	82.51	0.87	22.28	0.03	9.18	46.54	0.23	0.26	0.05	0	0.03	0.03	0.13	2.18	0.1	2.21	24.57	0	0.15	25.15	0	0	48	5.7	-14.24	-9.4	70.84	101.93	773.18	420.62	933.03	592.02	794.35	468.19	894.58	449.65
15.315	0	0.05	0.01	0.01	0.15	6.23	0.06	0.69	0.09	0.09	87.55	4.84	42.1	82.12	0.8	19.81	0.04	7.9	43.77	0.23	0.21	0.04	0	0.02	0.03	0.09	2.07	0.09	3.08	32.19	0	0.15	28.13	0	0	48	5.02	-14.38	-8.84	71.05	102.54	780.33	422.06	937.7	590.73	800.45	469.29	901.15	449.99
15.348	0	0.05	0.01	0.01	0.14	5.43	0.06	0.65	0.09	0.09	89.13	5.22	41.09	81.17	0.89	17.83	0.04	7.64	40.22	0.24	0.25	0.04	0	0.02	0.03	0.09	1.94	0.09	3.16	33.09	0	0.11	28.63	0	0	48	1.47	-14.69	-9.21	69	104.78	783.92	420.84	946.05	593.77	804.76	468.51	907.74	449.16
15.381	0	0.05	0.01	0.01	0.11	5.19	0.05	0.75	0.09	0.08	89.62	6.84	41.18	76.15	0.71	14.16	0.05	7.08	35.84	0.21	0.23	0.03	0	0.02	0.02	0.08	1.61	0.09	4.05	40.79	0	0.08	30.42	0	0	48	1.29	-16.19	-8.62	68.46	107.31	787.34	420.21	951.3	595.02	808	468.24	913.59	449.09
15.415	0	0.05	0.01	0.01	0.09	7.7	0.05	0.89	0.11	0.05	84.6	13.31	45.39	87.98	0.6	11.74	0.05	6.75	34.24	0.16	0.19	0.03	0	0.02	0.03	0.05	1.66	0.11	7.29	47.93	0	0.1	35.01	0	0	48	3.24	-12.05	-7.37	69.93	105.57	790.95	420.01	955.25	595.74	813.96	467.72	917.95	449.54
15.448	0	0.05	0.01	0.01	0.09	7.6	0.05	0.87	0.1	0.06	84.81	12.92	45.25	84.79	0.52	10.44	0.06	7.16	34.4	0.15	0.19	0.03	0	0.01	0.03	0.05	1.52	0.1	7.11	48.25	0	0.08	34.79	0	0	48	2.65	-13.41	-8.2	69.4	102.46	794.63	421.05	957.42	595.47	817.76	467.1	918.92	450.87
15.482	0	0.05	0.01	0.01	0.08	8.31	0.05	1.1	0.18	0.06	83.38	15.39	46.3	96.92	0.35	9.47	0.06	7.36	33.63	0.13	0.14	0.03	0	0.01	0.05	0.04	1.49	0.18	7.73	54.89	0	0.05	36.06	0	0	48	8.42	-4.75	-8.17	73.59	103.86	796.31	421.4	957.15	594.6	818.03	468.27	920.51	451.45
15.515	0	0.05	0.01	0.01	0.09	7.43	0.05	0.98	0.25	0.07	85.14	14.19	45.25	97.69	0.26	9.65	0.07	8.6	32.64	0.13	0.16	0.03	0	0.01	0.06	0.04	1.25	0.25	7.38	50.78	0	0.03	35.47	0	0	48	5.22	-3.27	-9.23	72.12	103.82	797.95	421.07	958.3	591.86	818.59	467.53	921.08	450.97
15.548	0	0.06	0.01	0.01	0.1	6.75	0.05	1.09	0.26	0.07	86.5	13.33	44.38	97.58	0.2	11.71	0.07	10.29	31.72	0.13	0.16	0.04	0	0.01	0.06	0.04	1.02	0.26	6.86	49.51	0	0.02	35.02	0	0	48	4.16	-3.52	-9.78	71.57	101.75	797.43	420.73	957.03	590.54	818.48	466.87	918.84	450.12
15.582	0	0.06	0.01	0.01	0.13	4.06	0.04	1.09	0.27	0.07	91.89	9.65	39.83	93.64	0.17	14.17	0.07	12.62	26.69	0.13	0.22	0.05	0	0.01	0.05	0.04	0.9	0.27	6.82	44.89	0	0.02	32.75	0	0	48	5.45	-8.56	-11.93	70.98	103.47	794.07	418.29	956.94	589.73	813.87	467.06	915.87	449.64
15.615	0	0.06	0.01	0.01	0.16	3.43	0.04	1.39	0.23	0.08	93.14	8.92	38.35	97.66	0.17	18.96	0.08	13.25	24.69	0.14	0.37	0.05	0	0.01	0.06	0.04	0.75	0.23	7.37	45.37	0	0.07	32.21	0	0	48	6.38	-3.35	-13.97	72.13	99.92	792.06	417.78	954.72	589.65	812.84	467.87	910.6	447.25
15.648	0	0.06	0.01	0.01	0.19	2.92	0.04	1.58	0.23	0.09	94.15	7.91	36.92	98.54	0.18	24.25	0.09	12.9	23.38	0.16	0.38	0.04	0	0.01	0.07	0.04	0.68	0.23	6.99	43.45	0	0.04	31.4	0	0	48	8.54	-0.95	-13.32	73.88	103.83	788.44	417.53	949.42	587.69	806.75	468.69	908.1	446.13
15.682	0	0.05	0.01	0.01	0.23	2.27	0.04	1.96	0.38	0.09	95.46	6.23	34.58	97.51	0.23	29.19	0.09	12.72	21.95	0.24	0.37	0.03	0	0.01	0.07	0.05	0.49	0.38	5.23	43.99	0	0.03	29.8	0	0	48	7.35	-3.67	-12.88	73.28	106.33	784.67	417.9	943.84	585.08	800.84	468.99	904.72	446.3
15.715	0	0.05	0.01	0.01	0.26	2.89	0.03	2.21	0.74	0.1	94.23	6.84	36.49	96.4	0.27	34.79	0.1	11.72	25.06	0.29	0.34	0.02	0	0.01	0.06	0.05	0.44	0.74	4.84	42.21	0	0.04	30.42	0	0	48	2.66	-5.56	-13.13	70.65	105.41	778.4	418.66	937.39	585.11	794.9	469.12	897.65	445.59
15.749	0	0.04	0.01	0.01	0.27	2.1	0.03	1.8	2.01	0.09	95.79	5.65	33.57	96.38	0.36	38.7	0.09	9.3	21.85	0.28	0.17	0.01	0	0.01	0.05	0.04	0.41	2.01	3.19	35.72	0	0.04	29.15	0	0	48	5.23	-5.59	-13.52	72.21	104.38	773.21	418.85	930.59	583.76	789.23	469.66	890.91	446.07
15.782	0	0.04	0.01	0.01	0.27	1.79	0.03	1.58	2.59	0.08	96.42	5.01	32.05	96.77	0.44	40.81	0.08	7.06	20.53	0.26	0.14	0.01	0	0	0.05	0.03	0.47	2.59	2.22	32.49	0	0.01	28.35	0	0	48	8.39	-5	-13.82	73.7	106.09	765.97	419.34	923.99	584.58	781.01	471.41	884.42	447.68
15.815	0	0.04	0.01	0.01	0.29	1.43	0.03	1.54	2.06	0.08	96.92	4.26	30.2	96.51	0.63	41.9	0.08	6.89	18.6	0.28	0.12	0.01	0	0	0.05	0.02	0.46	2.06	1.93	30.76	0	0.02	27.31	0	0	48	5.78	-5.41	-13.94	72.03	106.27	758.53	420.81	917.72	586.71	773.91	472.62	877.53	449.03
15.849	0	0.04	0.01	0.01	0.35	0.93	0.03	1.47	1.89	0.06	97.06	3.23	26.53	96.41	0.85	45.1	0.06	7.79	14.43	0.3	0.13	0.01	0	0	0.05	0.02	0.47	1.89	1.54	25.36	0	0.03	25.52	0	0	48	7.98	-5.55	-15.03	72.77	104.77	750.55	421.56	910.17	587.98	766.26	474.44	868.18	450.21
15.882	0	0.04	0.01	0.01	0.41	0.95	0.03	1.47	1.18	0.06	97.06	3.04	26.73	96.71	0.81	47.93	0.06	9.04	15.57	0.38	0.2	0.02	0	0	0.05	0.02	0.52	1.18	1.36	21.3	0	0.36	25.13	0	0	48	10.91	-5.09	-16.93	74.59	102.6	745.19	421.85	904.29	588.09	760.95	476.84	859.88	449.65
15.915	0	0.04	0.01	0.01	0.41	0.75	0.03	1.27	0.92	0.06	97.46	2.59	24.73	98.55	0.78	45.5	0.06	9.9	13.46	0.5	0.36	0.03	0	0	0.05	0.02	0.55	0.92	1.23	19.34	0	4.86	24.09	0	0	48	12.95	-0.91	-17.85	75.52	104.98	739.24	422.2	898.89	587.01	753.09	478.74	854.35	451.05
15.949	0	0.04	0.01	0.01	0.38	0.57	0.03	0.97	0.79	0.07	98.07	1.89	22.05	98.42	0.7	43.26	0.07	8.94	12.71	0.64	0.61	0.03	0	0	0.05	0.02	0.61	0.79	0.93	15.98	0	2.67	21.92	0	0	48	14.1	1.34	-15.92	75.94	103.94	735.24	423.25	891.71	586.03	749.37	476.97	850.36	452.36
15.982	0	0.04	0.01	0.01	0.33	0.75	0.04	0.8	0.79	0.07	98.4	1.98	24.22	98.47	0.57	40.05	0.07	8.62	16.83	0.73	0.81	0.04	0	0.01	0.06	0.01	0.62	0.79	0.85	15.09	0	0.91	22.38	0	0	48	13.39	1.18	-14.5	75.51	107.2	728.67	421.78	886.02	586.35	742.47	475.56	846.62	450.15
16.015	0	0.05	0.02	0.01	0.32	0.76	0.04	0.67	1.58	0.07	98.48	1.81	23.99	97.92	0.49	36	0.07	10.81	18.07	1.22	0.82	0.06	0	0.01	0.07	0.01	0.66	1.58	0.7	12.56	0	0.14	21.81	0	0	42	10.86	2.74	-14.67	75.24	102.19	726.9	421.63	882.19	585.44	742.84	473.68	841.69	447.76
16.049	0	0.06	0.02	0.01	0.38	0.74	0.04	0.69	1.67	0.07	98.51	1.47	23.65	98.07	0.45	37.09	0.07	13.3	20.27	1.51	0.54	0.08	0	0.01	0.08	0.01	0.5	1.67	0.49	9.76	0	0.04	20.52	0	0	42	9.23	2.36	-15.18	74.39	101.84	724.56	421.68	878.15	582.34	739.42	473.34	837.97	447.66
16.082	0	0.06	0.02	0.01	0.42	0.69	0.04	0.71	2.93	0.06	98.59	1.47	22.67	96.41	0.35	38.11	0.06	13.83	21.07	1.44	0.31	0.1	0	0.01	0.11	0.01	0.41	2.93	0.39	9.01	0	0.02	19.41	0	0	42	9.57	-5.55	-13.78	73.67	103.71	724.79	420.67	877.93	581.05	738.93	471.85	839.87	448
16.116	0	0.07	0.02	0.01	0.49	0.43	0.04	0.73	6.04	0.05	98.53	2.4	18.29	96.84	0.24	41.18	0.05	14.28	15.21	1.23	0.12	0.08	0	0.01	0.17	0.01	0.36	6.04	0.18	6.48	0	0.01	18.15	0	0	42	10.8	-4.89	-13.93	74.75	103.46	726.48	420.7	877.82	579.73	740.05	472.39	840.29	446.79
16.149	0	0.06	0.02	0.01	0.42	0.31	0.04	0.55	6.77	0.05	98.89	2.2	15.34	97.08	0.18	39.33	0.05	10.3	13.44	0.7	0.1	0.06	0	0.01	0.21	0	0.26	6.77	0.12	5.64	0	0.01	16.21	0	0	42	12.49	-4.47	-12.77	75.12	106.56	728.39	419.1	881.6	579.77	741.53	470.46	845.61	447.56
16.182	0	0.06	0.02	0.01	0.48	0.24	0.04	0.61	10.1	0.05	98.77	4.18	12.45	97.32	0.14	44.27	0.05	8.5	11.34	0.44	0.09	0.05	0	0.01	0.28	0	0.19	10.1	0.1	5	0	0.02	14.99	0	0	42	12.61	-4.03	-12.98	75.19	104.69	731.53	418.37	885.08	579.77	745.76	469.3	848.06	447.07
16.216	0	0.06	0.02	0.02	0.68	0.17	0.04	0.81	12.53	0.04	98.37	8.93	8.53	95.9	0.12	50.67	0.04	10.1	10.1	0.26	0.08	0.04	0	0.03	0.44	0	0.16	13.76	0.06	3.82	0	0.01	12.53	0	0	42	13.07	-6.24	-13.32	75.13	106.52	736.43	417.1	891.1	579.64	749.98	469.66	853.72	445.48
16.249	0	0.06	0.02	0.02	0.83	0.19	0.04	1.04	11.46	0.04	97.91	10.32	9.57	96.37	0.1	54.96	0.04	11.75	11.31	0.22	0.08	0.04	0	0.03	0.63	0	0.14	11.46	0.05	3.95	0	0.01	12.61	0	0	42	11.35	-5.6	-13.92	74.38	104.37	739.83	416.43	893.33	576.83	753.53	468.04	855.28	444.83
16.282	0	0.06	0.02	0.02	0.98	0.21	0.04	1.24	12.9	0.04	97.52	14.31	10.08	93.03	0.09	58.16	0.04	12.93	14.17	0.16	0.09	0.06	0	0.04	0.7	0	0.11	12.9	0.04	3.78	0	0.02	12.25	0	0	42	9.58	-9.04	-12.36	74.25	101.46	748.67	418.78	898.96	578.14	763.79	468.37	862.51	444.97
16.316	0	0.07	0.02	0.02	1.01	0.24	0.04	1.2	14.09	0.08	97.6	14.71	10.54	95.02	0.08	57.37	0.04	13.62	18.14	0.13	0.09	0.07	0	0.08	1.06	0	0.13	14.09	0.04	3.09	0	0.01	11.43	0	0	42	9.23	-7.26	-11.4	74.17	107.09	753.79	418.11	905.04	577.95	766.91	468.51	871.17	444.05
16.349	0	0.07	0.02	0.02	0.85	0.3	0.05	0.96	12.96	0.09	98.07	10.08	12.39	95.33	0.08	53.14	0.04	12.75	22.15	0.14	0.1	0.08	0	0.09	1.3	0	0.21	12.96	0.03	2.87	0	0.02	11.39	0	0	42	9.18	-6.92	-11.04	74.47	104.5	760.33	419.71	910.55	579.3	774.71	468.9	876.54	445.44
16.382	0	0.08	0.03	0.02	0.62	0.26	0.05	0.64	16.13	0.11	98.72	7.15	10.49	93.74	0.09	45.29	0.04	10.97	20.51	0.15	0.08	0.07	0	0.11	1.19	0	0.26	16.13	0.03	2.57	0	0	10.87	0	0	36	5.79	-8.47	-11.92	72.88	103.83	766.58	419.37	916.22	576.78	780.3	468.37	881.41	444.75
16.416	0	0.1	0.04	0.02	0.6	0.16	0.06	0.55	15.3	0.13	98.79	5.87	5.72	95	0.1	40.17	0.03	12.85	15.3	0.16	0.06	0.05	0	0.13	1.23	0	0.37	18.62	0.02	2.2	0	0.01	8.95	0	0	36	6.58	-7.28	-10.49	74.11	103.3	773.08	421.3	919.14	576.24	786.54	468.85	887.15	445.43
16.449	0	0.13	0.05	0.02	0.45	0.13	0.07	0.37	13.05	0.12	99.09	2.34	4.41	95.81	0.09	29.66	0.03	13.9	13.05	0.15	0.05	0.03	0	0.12	1.14	0	0.49	17.22	0.01	1.94	0	0	8.3	0	0	36	5.77	-6.35	-10.46	72.7	106.68	774.25	417.65	925.49	577.46	788.23	466.16	892.43	443.27
16.483	0	0.14	0.06	0.02	0.38	0.09	0.08	0.27	9.42	0.13	99.24	1.4	1.55	94.89	0.1	23.84	0.03	12.95	9.42	0.14	0.03	0.02	0	0.13	0.83	0	0.64	16.54	0.01	1.55	0	0	6.86	0	0	36	6.33	-7.4	-9.97	73.32	105.18	779.81	419.4	928.86	577.34	793.87	466.93	896.72	444.93
16.516	0	0.14	0.07	0.02	0.34	0.08	0.08	0.23	9.64	0.1	99.32	0.95	1.13	95.27	0.09	20.83	0.03	11.93	9.64	0.1	0.04	0.02	0	0.1	0.69	0	0.76	14.12	0.01	1.72	0	0.02	5.85	0	0	36	4.6	-6.99	-10.07	71.75	106.62	779.59	415.54	931.61	574.51	793.75	462.17	898.83	444.14
16.549	0	0.13	0.08	0.02	0.32	0.08	0.09	0.21	10.35	0.07	99.36	0.72	1.86	92.39	0.1	20.08	0.03	10.69	10.35	0.07	0.04	0.01	0	0.08	0.54	0	0.85	10.86	0.01	1.53	0	0	5.56	0	0	36	6.33	-9.52	-10.04	72.59	105.35	783.5	416.79	934.5	576.78	798.22	464.67	901.36	443.17
16.583	0	0.13	0.08	0.02	0.31	0.07	0.09	0.19	9.31	0.04	99.39	0.64	0.79	94.06	0.09	19.08	0.03	9.74	9.31	0.04	0.03	0.01	0.39	0.07	0.37	0	0.91	10.26	0.01	1.31	0	0	4.81	0	0	36	7.37	-8.19	-10.9	73.58	105.12	785.53	416.19	935.74	574.7	799.41	464.7	902.18	442.63
16.616	0	0.13	0.08	0.02	0.35	0.06	0.08	0.22	8.62	0.03	99.31	0.79	0.14	98.42	0.07	21.74	0.03	10.43	8.62	0.02	0.03	0.01	1.58	0.06	0.31	0	0.86	10.62	0.01	1.23	0	0	4.53	0	0	30	9.32	-1.35	-10.83	73.97	105.4	785.27	416.14	935.43	574.88	799.18	464.56	902.27	442.6
16.649	0	0.13	0.08	0.02	0.4	0.06	0.08	0.26	7.38	0.03	99.19	1.03	0	97.06	0.08	24.84	0.03	11.3	7.38	0.02	0.03	0.01	0.92	0.05	0.26	0	0.73	11.24	0.01	1.11	0	0	4.09	0	0	30	7.27	-4.52	-11.82	74.04	104.17	785.02	416.28	935.66	573.91	798.86	464.47	900.97	443.88
16.683	0	0.13	0.07	0.02	0.44	0.06	0.08	0.29	7.12	0.03	99.11	1.06	0	96.82	0.07	26.69	0.03	12.2	7.12	0.01	0.03	0.01	0	0.03	0.19	0	0.63	9.81	0.01	1.02	0	0.01	4	0	0	30	6.6	-4.92	-12.41	73.57	102.87	783.1	416.07	934.83	575.28	797.93	464.76	898.48	443.03
16.716	0	0.12	0.06	0.02	0.59	0.05	0.07	0.41	6.4	0.03	98.82	1.45	0	93.67	0.08	32.83	0.03	14.23	6.4	0.01	0.04	0.01	0	0.02	0.14	0	0.5	7.96	0.01	0.93	0	0.01	4	0	0	30	5.33	-8.53	-13.54	72.07	103.01	778.89	415.49	931.55	574.83	793.27	465.55	893.58	442.16
16.75	0	0.12	0.06	0.02	0.72	0.05	0.07	0.51	5.41	0.03	98.55	1.59	0	94.4	0.09	36.57	0.03	15.89	5.82	0.01	0.05	0	0	0.01	0.13	0	0.42	5.41	0.01	0.75	0	0.01	3.51	0	0	30	5.78	-7.87	-13.69	72.36	103.45	774.6	414.96	927.46	574.3	788.71	465.31	889.46	441.82
16.783	0	0.12	0.05	0.02	0.94	0.05	0.06	0.68	4.89	0.03	98.12	2.5	0	97.35	0.12	41.55	0.03	18.07	4.89	0.01	0.06	0.01	0	0.01	0.11	0	0.41	6.21	0.01	0.63	0	0.01	3.2	0	0	30	10.58	-3.98	-14.39	75.04	106.66	771.9	414.84	924.79	573.29	783.75	467.47	887.43	442.48
16.816	0	0.13	0.05	0.02	1.12	0.04	0.06	0.83	3.77	0.03	97.75	3.69	0	96.73	0.14	44.46	0.03	19.99	3.77	0.01	0.08	0.01	0	0.01	0.11	0	0.38	8.27	0	0.57	0	0.01	3.04	0	0	30	10.96	-5.06	-14.89	74.71	106.88	765.6	414.81	919.19	573.68	777.27	468.28	881.04	442.67
16.85	0	0.16	0.05	0.02	1.38	0.04	0.06	1.01	3.58	0.03	97.25	6.72	0	97.88	0.15	46.34	0.03	23.08	3.58	0.01	0.08	0.01	0	0.01	0.13	0	0.35	14.27	0	0.47	0	0.01	2.49	0	0	30	6.66	-2.84	-14.64	73.23	107.59	757.83	415.97	911.64	575.09	769.7	468.94	873.79	441.72
16.883	0	0.17	0.05	0.02	1.32	0.04	0.06	0.96	3.58	0.03	97.37	9.54	0	98.74	0.18	45.44	0.03	22.63	3.58	0.01	0.08	0.01	0	0.01	0.14	0	0.29	19.9	0	0.41	0	0.01	2.38	0.06	0	30	7.17	-0.2	-15.28	73.57	105.24	752.18	416.01	906.62	576.01	765.29	468.66	867.12	442.06
16.916	0	0.2	0.05	0.02	1.37	0.04	0.06	0.99	3.68	0.03	97.27	15.14	0	98.42	0.16	45.34	0.03	23.51	3.68	0.01	0.07	0.01	0	0.01	0.19	0	0.31	26.54	0	0.38	0	0	2.22	0	0	30	5.38	-1.34	-15.01	72.54	105.43	744.95	417.98	899.27	578.33	758.28	470.52	860	442.82
16.95	0	0.22	0.04	0.02	2.14	0.04	0.05	1.67	4.52	0.03	95.72	39.21	0	97.88	0.18	53.97	0.03	27.69	4.52	0.01	0.07	0	0	0.01	0.28	0	0.36	33.9	0	0.32	0	0	2.23	0	0	30	7.55	-2.85	-16.22	73.05	102.72	739.23	417.89	894.64	580.36	754.03	471.55	852.63	442.76
16.983	0	0.25	0.03	0.02	4.31	0.04	0.04	3.75	5.27	0.02	91.37	55.19	0	96.08	0.22	64.24	0.02	37.33	5.27	0.01	0.07	0.01	0	0.01	0.39	0	0.44	31.68	0	0.35	0	0	2.39	0	0	30	10.8	-6	-17.96	73.5	101.59	732.92	416.35	890.89	580.76	748.12	472.02	845.65	443.6
17.016	0	0.27	0.03	0.02	6.96	0.04	0.04	6.46	4.67	0.02	86.08	53.42	0	97.94	0.23	70.45	0.02	44.82	4.67	0.01	0.07	0.01	0	0.01	0.43	0	0.4	24.59	0	0.34	0	0.01	2.4	0	0	30	10.68	-2.68	-17.21	73.51	104.82	728.43	415.78	886.18	579.26	742.14	471.56	842.95	442.83
17.05	0	0.3	0.03	0.02	9.81	0.04	0.04	9.46	5.17	0.02	80.38	52.42	0	97.63	0.22	74.46	0.02	50.85	5.17	0.01	0.06	0.01	0	0.01	0.54	0	0.4	20.08	0	0.27	0	0	2.4	0	0	30	16.61	-3.4	-18	73.33	105.03	726.14	415.06	883.17	578.96	739.2	473.48	839.37	441.89
17.083	0	0.29	0.02	0.02	12.49	0.04	0.03	12.43	4.37	0.02	75.03	51.7	0	97.78	0.2	78.98	0.02	53.73	4.37	0	0.05	0.01	0	0.01	0.61	0	0.39	15.2	0	0.24	0	0	2.22	0	0	30	14.23	-3.09	-17.11	73.28	106.57	724.87	416.05	880.01	577.81	736.89	473.69	838.42	441.32
17.117	0	0.28	0.02	0.02	15.61	0.04	0.03	15.97	4.13	0.02	68.06	52.53	0	98.6	0.17	83.05	0.02	56.72	4.13	0	0.03	0.01	0	0.01	0.63	0	0.26	11.55	0	0.21	0	0	2.02	0	0	30	11.2	-0.72	-15.71	73.26	101.8	722.96	417.46	876.17	577.02	737.06	469.74	835.76	444.8
17.15	0	0.36	0.02	0.02	22.9	0.04	0.03	24.3	5.04	0.02	51.4	59.66	0	98.75	0.18	86.98	0.01	65.36	5.04	0	0.04	0.01	0	0.02	0.79	0.01	0.24	11.23	0.01	0.21	0	0	2.11	0	0	30	5.39	-0.15	-13.52	71.08	108.68	721.6	416.28	878.69	581.4	735.76	469.28	840.46	440.14
17.183	0	0.37	0.02	0.02	24.55	0.04	0.03	26.23	5.81	0.02	48.77	57.51	0	97.94	0.19	87.68	0.01	67.07	5.81	0	0.04	0.02	0	0.02	0.85	0.01	0.21	9.42	0.01	0.24	0	0.01	2.11	0	0	30	8	-2.7	-13.26	71.67	108.05	721.84	415.09	880.51	582.8	737.12	468.3	841.55	440.55
17.217	0	0.37	0.02	0.02	20.46	0.04	0.03	21.07	6.91	0.04	57.86	43.17	0	95.21	0.16	82.5	0.01	65.41	6.91	0	0.05	0.03	0	0.04	0.82	0.01	0.17	7.41	0.01	0.23	0	0.01	1.94	0	0	30	6.44	-7.05	-12.97	71.19	105.31	727.35	415.14	884.45	581.59	743.5	467.03	845.41	440.5
17.25	0	0.32	0.03	0.02	12.86	0.04	0.04	12.48	7.08	0.05	74.28	33.37	0	93.71	0.15	75.64	0.01	57.23	7.08	0	0.06	0.02	0	0.05	0.84	0.01	0.15	9.09	0.01	0.22	0	0.01	1.91	0	0	30	5.09	-8.5	-13.67	70.68	104.66	732.13	413.57	890.25	580.27	748.5	465.65	849.82	439.41
17.283	0	0.32	0.03	0.02	11.08	0.04	0.04	10.34	5.99	0.07	77.84	21.51	0	97.7	0.16	71.23	0.01	56.53	6.39	0	0.1	0.02	0	0.07	1.19	0.01	0.13	5.99	0.01	0.23	0	0	1.72	0	0	30	12.57	-3.25	-11.03	72.01	108.01	738.42	415.2	894.37	581.29	753.6	466.28	859.07	442.98
17.317	0	0.33	0.03	0.02	10.2	0.04	0.04	9.28	3.59	0.07	79.61	14.79	0	89.74	0.16	67.95	0.01	56.91	6.49	0	0.07	0.02	0	0.09	1.21	0.01	0.12	3.59	0.01	0.25	0	0.01	1.69	0	0	30	2.47	-11.16	-12.07	70.07	105.11	745.75	417.64	898.64	578.95	760.44	467.81	862.24	441.62
17.35	0	0.41	0.04	0.02	9.64	0.04	0.05	8.41	2.34	0.06	80.72	8.58	0	88.33	0.17	61.56	0.01	60.7	6.37	0	0.06	0.02	0	0.08	0.96	0.01	0.13	2.34	0.01	0.27	0	0	1.73	0	0	30	2.08	-11.88	-12.44	69.58	104.05	751.98	417.76	907.08	581.5	768.01	468.05	868.85	442.39
17.383	0	0.43	0.04	0.02	7.78	0.04	0.05	6.47	1.21	0.05	84.44	5.07	0	94.03	0.18	55.65	0.01	59.73	7.52	0.01	0.05	0.03	0	0.08	0.86	0.01	0.19	1.21	0.01	0.35	0	0	1.75	0	0	30	5.93	-8.21	-13.01	71.11	102.66	757.87	417.17	913.91	579.88	774.05	466.04	874.91	446.9
17.417	0	0.43	0.06	0.02	3.72	0.05	0.07	2.71	1.32	0.03	92.56	1.57	0	84.63	0.15	40.53	0.01	52.93	8.6	0.01	0.03	0.02	0	0.07	0.54	0.01	0.21	1.32	0.01	0.43	0	0	1.9	0	0	30	1.55	-13.47	-11.04	69.36	101.53	766.46	421.01	920.52	584.29	784.08	468.7	883.21	446.75
17.45	0	0.47	0.07	0.02	2.86	0.05	0.08	1.97	1.28	0.04	94.27	0.93	0	81.15	0.16	33.35	0.01	52.27	9.33	0.01	0.04	0.01	0	0.06	0.31	0.01	0.25	1.28	0.01	0.45	0	0.01	2.06	0	0	30	1.46	-14.7	-10.45	68.87	104.16	770.6	420.64	928.19	587.45	788.66	468.69	890.71	447.84
17.484	0	0.49	0.08	0.02	2.62	0.06	0.08	1.76	0.91	0.05	94.76	0.74	0.59	62.41	0.18	30.41	0.01	52.43	11.08	0.01	0.06	0.01	0	0.05	0.23	0.01	0.26	0.91	0.01	0.48	0	0.01	2.04	0	0	30	2.06	-19.47	-11.77	68.44	99.1	776.1	419.46	935.64	588	796.57	467.42	893.89	448.7
17.517	0	0.53	0.09	0.02	2.05	0.06	0.09	1.31	0.85	0.06	95.89	0.47	0.69	81.73	0.16	24.23	0.01	51.31	11.38	0.01	0.07	0.01	0	0.06	0.18	0.01	0.26	0.85	0.01	0.51	0	0.01	2	0	0	30	3.7	-14.51	-10.82	69.63	101.38	782.58	420.61	941.54	588.78	802.36	467.95	902.19	450.3
17.55	0	0.51	0.11	0.02	1.38	0.06	0.1	0.82	0.33	0.06	97.25	0.33	1.45	85.35	0.12	16.66	0.01	47.59	12.59	0.01	0.15	0.01	0	0.06	0.11	0.01	0.32	0.33	0.01	0.52	0	0.01	2.13	0	0	30	2.47	-13.19	-10.45	69.25	103.03	785.87	419.84	946.97	589.98	806.03	467	907.65	450.03
17.584	0	0.41	0.12	0.02	0.8	0.06	0.11	0.45	0.24	0.05	98.4	0.33	1.41	84.73	0.11	10.52	0.02	39.28	11.74	0.01	0.18	0.02	0	0.05	0.07	0.01	0.31	0.24	0.02	0.75	0	0	2.41	0	0	30	-1.39	-13.43	-11.7	68.35	102.72	792.79	422.93	950.97	588.37	810.87	470.34	911.75	450.99
17.617	0	0.31	0.14	0.02	0.49	0.06	0.12	0.27	0.18	0.05	99.03	0.33	1.51	91.5	0.1	6.82	0.02	29.78	11.9	0.02	0.18	0.02	0	0.05	0.07	0.01	0.4	0.18	0.02	0.99	0	0	2.43	0	0	30	0.43	-10.12	-10.46	69.55	102.92	795.01	424.79	951.72	590.03	813.38	471.35	914.54	452.39
17.65	0	0.28	0.14	0.02	0.37	0.05	0.12	0.2	0.18	0.05	99.25	0.33	0.38	92.99	0.11	3.97	0.02	25.52	9.01	0.02	0.16	0.03	0	0.05	0.06	0.01	0.49	0.18	0.02	1.36	0	0	2.51	0	0	30	-0.26	-9.08	-10.77	69.51	100.15	797.75	429.44	951.94	590.63	815.96	473.96	914.91	458.55
17.684	0	0.23	0.15	0.02	0.28	0.05	0.12	0.15	0.56	0.04	99.43	0.33	0	93.87	0.12	2.81	0.04	19.46	6.56	0.02	0.11	0.02	0	0.03	0.06	0.01	0.69	0.56	0.02	1.72	0	0	2.3	0	0	30	-1.64	-8.36	-9.13	68.74	105.69	798.35	432.26	950.87	591.79	813.97	476.91	918.24	459.63
17.717	0	0.21	0.16	0.02	0.24	0.04	0.12	0.13	1.09	0.05	99.51	0.33	0	95.94	0.11	2.23	0.05	15.79	5.06	0.02	0.09	0.03	0	0.03	0.09	0.01	1	1.09	0.02	1.98	0	0	2.07	0	0	30	-0.34	-6.19	-6.73	67.93	107.07	800.61	441.15	946.44	594.28	814.02	483.35	919.95	467.71
17.751	0	0.18	0.16	0.02	0.2	0.04	0.12	0.11	2.67	0.08	99.59	0.33	0	97.23	0.1	1.85	0.08	11.41	4.93	0.03	0.13	0.06	0	0.02	0.11	0.02	1.26	2.67	0.02	3.36	0	0	1.99	0	0	30	-3.43	-4.21	-7.82	66.71	103.78	800.82	449.14	939.04	592.82	811.62	490.28	913.93	472.93
17.784	0	0.15	0.16	0.02	0.16	0.04	0.12	0.09	1.63	0.11	99.68	0.33	0	95.11	0.1	1.39	0.11	5.58	5.9	0.05	0.41	0.14	0	0.02	0.11	0.03	1.4	1.63	0.03	4.77	0	0.32	2.15	0	0	30	-10.86	-7.16	-7.28	65.45	104.2	799.1	457.67	927.98	589.62	805.53	496.89	907.97	477.8
17.817	0	0.12	0.16	0.02	0.13	0.05	0.12	0.08	0.4	0.13	99.69	0.33	0	97.37	0.12	1.44	0.13	1.55	7.83	0.12	1.68	0.48	0	0.02	0.09	0.04	1.25	0.4	0.04	6.61	0	3.89	2.27	0	0	30	-0.9	-3.95	-6.19	62.85	104.24	797.6	472.74	918.71	597.59	801.03	511.64	903.58	492.94
17.851	0	0.11	0.16	0.04	0.11	0.07	0.11	0.09	0.17	0.17	99.69	0.33	0	96.36	0.1	1.07	0.17	0.5	12.59	0.26	8.32	2.12	0	0.03	0.1	0.07	0.83	0.09	0.09	10.89	0	37.63	2.59	0	0	30	-6.55	-5.62	-5.81	59.86	103.65	791.38	483.18	908.58	602.19	793.29	520.02	895.54	503.07
17.884	0	0.1	0.15	0.08	0.09	0.08	0.1	0.09	0.25	0.25	99.69	0.33	0	96.58	0.1	0.82	0.25	0.14	15.02	0.59	18.41	6.07	0	0.03	0.11	0.13	0.39	0.03	0.14	11.42	0	62.72	2.74	0	0	30	-16.78	-5.3	-4.78	59.21	101.82	786.17	493.87	899.17	607.5	787.78	527.85	888.26	511.39
17.917	0	0.1	0.16	0.06	0.1	0.08	0.11	0.09	0.3	0.3	99.69	0.33	0	97.2	0.11	0.62	0.3	0.03	15.44	0.96	14.14	4.22	0	0.04	0.11	0.18	0.18	0.01	0.17	11.17	0.01	82.59	2.67	0	0	30	-16.04	-4.27	-3.92	56.73	102.55	778.55	501.15	891.36	613.96	780.53	536.95	881.44	518.68
17.951	0	0.11	0.16	0.04	0.11	0.07	0.12	0.1	0.55	0.55	99.68	0.33	0	96.51	0.11	0.56	0.55	0.01	14.71	1.34	8.49	2.5	0	0.05	0.09	0.35	0.09	0.01	0.28	13.88	0.01	45.44	2.38	0	0	30	-17.45	-5.4	-4.66	56.57	104.11	771.67	505.09	887.04	620.46	773.54	541.22	875.9	522.22
17.984	0	0.12	0.16	0.03	0.11	0.06	0.13	0.1	0.82	0.82	99.67	0.33	0	95.77	0.13	0.31	0.82	0	11.41	1.85	4.46	0.91	0	0.05	0.07	0.39	0.06	0.02	0.32	12.69	0.01	72.36	2.37	0	0	30	-20.49	-6.4	-4.99	57.72	99.88	768.9	510.96	884.54	627.12	772.78	545.1	871.19	527.99
18.017	0	0.13	0.17	0.03	0.12	0.06	0.13	0.1	1.44	1.44	99.67	0.33	0	97.71	0.13	0.16	1.44	0	10.61	2.28	3.06	0.64	0	0.06	0.05	0.58	0.04	0.02	0.41	13.78	0.02	37.81	2.32	0	0	30	-19.95	-3.24	-6.16	57.27	100.23	766.66	513.05	882.65	629.04	770.08	549.39	868.14	528.65
18.051	0	0.14	0.18	0.03	0.13	0.06	0.15	0.11	2.2	3.81	99.64	0.33	0	98.36	0.12	0.1	3.81	0	11.22	2.37	3.78	1.25	0	0.06	0.05	1.25	0.03	0.01	0.65	17.02	0.03	42.59	2.2	0	0	30	-18.57	-1.54	-5.41	56.84	99.62	763.47	518.28	877.36	632.76	766.41	552.28	864.53	535.05
18.084	0	0.14	0.18	0.03	0.13	0.06	0.16	0.1	2.33	4.8	99.64	0.33	0	98.09	0.13	0.05	4.8	0	12.91	1.49	3.97	1.85	0	0.07	0.06	1.48	0.02	0.01	0.75	14.74	0.03	13.35	2.33	0	0	30	-17.73	-2.3	-5.37	56.28	101.67	762.54	520.67	874.37	632.5	763.4	555.22	863.44	537.11
18.118	0	0.16	0.2	0.03	0.14	0.07	0.18	0.1	2.24	7.81	99.6	0.33	0	97.69	0.13	0.04	7.81	0	13.54	0.69	3.35	2.89	0	0.09	0.06	3.3	0.02	0	1.22	13.68	0.08	42.68	2.24	0	0	30	-22.05	-3.29	-6.97	57.49	97.88	759.75	519.26	872.3	631.81	762.3	555.16	857.72	533.34
18.151	0	0.19	0.22	0.04	0.15	0.06	0.21	0.09	2.27	12.08	99.56	0.33	0	97.09	0.09	0.03	12.08	0	10.81	0.44	6.38	5.61	0	0.11	0.07	6.09	0.02	0	1.79	12.72	0.1	59.2	2.27	0	0	30	-22.1	-4.47	-6.95	58.33	101.36	758.76	515.34	870.98	627.56	759.45	552.94	857.88	528.76
18.184	0	0.19	0.22	0.05	0.15	0.04	0.19	0.09	2.16	11.74	99.56	0.33	0	96.88	0.06	0.02	11.74	0	6.48	0.39	6.54	7.34	0	0.13	0.08	6.73	0.03	0.01	1.79	12.66	0.13	6.95	2.16	0	0	30	-23.21	-4.83	-7.03	60.05	104.91	758.6	500.89	874	616.29	758.67	539.21	860.87	515.5
18.218	0	0.2	0.21	0.06	0.15	0.04	0.18	0.09	2.66	11.61	99.58	0.33	0	97	0.04	0.02	11.68	0	4.25	0.37	8.67	10.87	0	0.18	0.09	10.61	0.03	0.01	2.89	11.61	0.23	11.62	2.66	0	0	30	-24.84	-4.62	-7.42	62.35	107.96	757.92	484.13	876.91	602.9	757.92	524.86	863.08	500.4
18.251	0	0.16	0.19	0.1	0.12	0.04	0.14	0.1	2.66	8.37	99.61	0.33	0	94.88	0.04	0.03	8.37	0	3.37	0.42	14.87	12.88	0	0.18	0.09	11.11	0.02	0.01	3.3	13.01	0.26	16.61	2.66	0	1	36	-13.97	-7.4	-6.44	62.3	109.08	758.47	466.48	878.46	586.47	758.64	507.75	865.52	485.94
18.284	0	0.16	0.19	0.05	0.14	0.04	0.14	0.11	2.66	6.55	99.63	0.33	0	83.74	0.07	0.1	6.55	0	3.32	0.45	7.52	6.61	0	0.21	0.11	14.28	0.02	0.02	4.89	16.43	0.32	0.01	2.66	0	0	36	-19.17	-13.8	-5.72	65.78	103.7	765.54	454.31	880.98	569.76	767.06	492.95	868.12	469.7
18.318	0	0.16	0.18	0.04	0.15	0.04	0.15	0.11	2.15	4.51	99.64	0.33	0	91.22	0.17	0.41	4.51	0.02	3.18	0.23	2.9	2.63	0	0.3	0.16	13.71	0.02	0.05	5.95	14.99	0.35	0	2.15	0	0	36	-9.48	-10.29	-6.59	65.45	107.14	768.7	443.73	887.6	563.33	769.03	482.84	874.25	462.66
18.351	0	0.15	0.17	0.03	0.15	0.04	0.14	0.13	1.86	3.12	99.65	0.33	0	88.96	0.33	1.56	3.12	0.17	3.67	0.16	1.45	1.47	0	0.32	0.26	11.01	0.02	0.19	5.82	18.81	0.35	0	1.86	0	0	36	-9.26	-11.57	-6.32	66.1	108.53	771.13	437.66	892.67	561.09	772.31	477.6	878.69	456.12
18.384	0	0.14	0.17	0.03	0.17	0.04	0.14	0.17	1.45	2.6	99.66	0.33	0	92.05	0.7	4.38	2.6	0.71	4.57	0.17	0.63	0.93	0	0.34	0.45	9.16	0.03	1.03	4.77	21.35	0.41	0	1.45	0	0	36	-10.62	-9.76	-4.57	66.48	109.28	773.11	435.04	898.43	561.94	777.14	474.83	884.58	454.9
18.418	0	0.13	0.13	0.03	0.27	0.04	0.12	0.4	2.09	1.86	99.2	0.33	0	94.98	1.86	14.33	1.64	3.01	5.47	0.11	0.4	0.61	0	0.31	0.54	6.36	0.04	2.09	4.09	28.25	0.49	0	1.21	0	0	36	-13.66	-7.3	-2.68	66.68	104.76	776.6	433.8	904.03	562.73	785.48	471.59	888.9	454.91
18.451	0	0.11	0.09	0.03	0.52	0.04	0.11	1.17	2.69	4.23	97.66	0.82	0	95.94	4.23	28.92	1.37	5.92	8.79	0.12	0.63	1.46	0	0.37	0.67	5.78	0.05	2.69	3.99	34.44	0.5	0	1.13	0	0	30	-5.31	-6.19	-3.69	65.64	100.94	792.82	441.35	911.68	563.28	798.54	477.14	898.39	462.34
18.485	0	0.08	0.06	0.03	0.89	0.04	0.1	4.55	1.19	6.54	90.9	2.17	0	94.16	7.66	42.11	0.59	6.44	8.05	0.14	1.3	3.51	0	0.59	0.88	6.54	0.04	1.19	3.82	50.75	0.67	1.01	0.96	0	0	30	-7.77	-8.1	-3.5	64.47	99.14	798.81	450.21	914.66	569.03	803.82	482.59	902.4	472.1
18.518	0	0.08	0.07	0.03	0.7	0.04	0.12	4.82	0.99	6.72	90.36	1.38	0	96.41	10.32	35.98	0.4	3.85	6.24	0.17	3	4.56	0	0.66	0.99	6.72	0.05	0.7	4.2	58.25	0.73	32.17	0.86	0	0	30	-10.73	-5.55	-2.97	63.53	100.18	810.46	461.28	923.98	576.61	814.12	492.3	913.89	483.16
18.551	0	0.11	0.13	0.06	0.24	0.03	0.13	1.31	0.78	5.22	97.39	0.33	0	95.19	5.22	14.15	0.47	0.95	4.79	0.17	5.82	10.36	0	0.58	0.76	7.02	0.04	0.23	4.18	55.9	0.78	73.61	0.92	0	0	30	-18.65	-7.07	-2.93	61.97	101.98	814.59	471.08	927.52	584.02	816.99	501.15	918.58	492.19
18.585	0	0.13	0.17	0.05	0.15	0.03	0.13	1.11	1.07	2.24	97.77	0.33	0	96.86	2.24	3.53	0.19	0.18	2.91	0.21	5.53	6.33	0	0.72	0.53	5.96	0.04	0.07	3.91	66.4	1.07	40.86	0.77	0	0	30	-23.19	-4.86	-2.12	60.27	100.47	816.9	483.34	929.18	595.74	820.48	512.37	920.5	502.87
18.585	3	0.14	0.16	0.04	0.12	0.04	0.17	0.06	2.84	0.4	99.66	0.33	0	94.27	0.21	0.45	0.27	0.12	2.31	0.14	0.4	0.47	0	0.59	17.56	0.55	0.34	2.53	0.04	0.25	0.07	0.23	2.84	0.04	0		-15.62	8	-10.22	69	44.38	1048.11	517.38	1108.09	577.36	1052.05	533.09	1096.38	530.91
18.618	0	0.13	0.18	0.04	0.13	0.03	0.13	0.73	1.05	0.84	98.55	0.33	0	96.13	0.84	0.74	0.26	0.03	2.21	0.27	4.45	4.02	0	0.56	0.26	6.9	0.03	0.02	3.66	60.37	1.05	59.88	0.77	0	0	30	-25.94	-5.94	-2.03	59.36	97.74	820.18	497	933.63	610.71	825.82	525.31	923.14	516.23
18.651	0	0.14	0.18	0.03	0.13	0.03	0.13	0.66	1.16	0.52	98.68	0.33	0	98.09	0.4	0.18	0.35	0.01	2.08	0.42	1.83	1.81	0	0.52	0.12	7.87	0.03	0.01	3.55	59.15	1.16	80.88	0.7	0	0	30	-24.9	-2.31	-3.73	57.56	99.88	820.07	505.68	935.71	621.32	824.47	535.32	923.87	525.51
18.685	0	0.14	0.18	0.03	0.13	0.03	0.13	0.72	1.15	0.4	98.56	0.33	0	97.27	0.28	0.09	0.26	0	2.29	0.53	1.22	1.15	0	0.4	0.07	6.2	0.02	0.01	3.68	61.35	1.15	56.99	0.76	0	0	30	-23.25	-4.13	-2.15	57.82	98.78	818.39	513.68	935.52	631.97	825.17	541.91	923.69	534.8
18.718	0	0.14	0.18	0.03	0.13	0.03	0.13	0.55	1.09	0.46	98.9	0.33	0	97.74	0.2	0.04	0.46	0	3.24	0.6	1.54	1.63	0	0.32	0.05	7.33	0.02	0.01	4.15	54.98	1.09	50	0.81	0	0	30	-18.7	-3.16	-2.2	57.12	101.67	819.9	515.81	934.51	631.37	824	546	925.21	536.37
18.752	0	0.16	0.19	0.04	0.14	0.04	0.14	0.5	0.91	0.95	99.01	0.33	0	97.67	0.2	0.02	0.95	0	6.82	0.5	1.68	7.43	0	0.29	0.04	7.41	0.02	0.01	4.15	52.5	0.91	60.58	0.76	0	0	30	-16.86	-3.32	-1.24	56.82	99.87	819.38	517.35	932.36	631.38	824.15	544.89	923.92	540.41
18.785	0	0.17	0.19	0.06	0.14	0.04	0.14	0.26	0.91	1.85	99.48	0.33	0	96.86	0.14	0.02	1.85	0	8.98	0.38	2.31	12.76	0	0.28	0.06	7.37	0.02	0.01	4	37.21	0.89	42.79	0.91	0	0	30	-19.64	-4.86	-1.81	57.24	101.81	818.6	518.67	930.87	630.95	821.58	546.81	923.21	540.83
18.818	0	0.2	0.19	0.11	0.13	0.05	0.15	0.2	1.01	2.28	99.59	0.33	0	97.8	0.14	0.03	2.28	0	11.61	0.43	3.75	24.27	0	0.26	0.07	8.4	0.02	0.01	4.31	31.18	0.91	17.52	1.01	0	1	36	-12.71	-3.04	-1.81	55.16	98.41	817.1	519.58	927.76	631.94	821.11	548.21	919.29	541.63
18.852	0	0.29	0.2	0.22	0.15	0.07	0.18	0.13	1.42	6.04	99.43	0.35	0	97.86	0.18	0.04	6.04	0	16.24	0.92	4.25	38.25	0	0.2	0.09	12.42	0.02	0.02	4.45	20.3	0.97	13.39	1.42	0	0	36	-18.06	-2.88	-1.45	56.19	98.45	813.51	520.81	923.69	631.56	817.47	547.87	915.81	543.09
18.885	0	0.35	0.21	0.28	0.16	0.09	0.21	0.1	1.82	9.9	99.3	0.46	0	97.95	0.28	0.07	9.9	0	19.61	1.51	5.16	41.6	0	0.17	0.16	16.19	0.02	0.02	5.23	13.91	0.94	4.53	1.82	0	0	36	-15.86	-2.68	-1.24	55.48	99.92	808.14	522.34	918.61	633.98	811.68	550.17	911.43	544.29
18.918	0	0.42	0.23	0.33	0.18	0.09	0.25	0.1	1.91	13.26	99.15	0.51	0	98.18	0.26	0.07	13.73	0	20.46	2.44	6.11	43.6	0	0.16	0.23	16.96	0.02	0.01	5.63	13.26	0.89	5.65	1.91	0	0	30	-17.09	-2.07	-2.42	55.93	97.99	806.49	523.82	915.91	633.99	809.69	552.35	907.37	544.54
18.952	0	0.97	0.37	0.41	0.3	0.08	0.56	0.07	2.26	6.63	98.07	1.41	0	98.13	0.19	0.06	32.73	0	17.15	3.4	5.99	47.17	0	0.14	0.38	29.18	0.02	0.01	7.76	6.63	0.87	7.33	2.26	0	0	30	-16.48	-2.21	-3.24	55.79	99.31	800.79	523.88	911.85	635.12	803.52	553.53	902.47	545.1
18.985	0	0.83	0.34	0.54	0.26	0.06	0.44	0.07	2.05	7.02	98.34	1.13	0	98.51	0.12	0.06	29.31	0	10.8	2.62	8.83	49.23	0	0.16	0.59	34.02	0.01	0.01	8.07	7.02	0.8	35.14	2.05	0	0	30	-21.98	-1.06	-3.72	58.03	100.51	796.82	520.54	908.82	632.54	799.16	550.79	899.05	539.59
19.018	0	0.78	0.36	0.48	0.27	0.04	0.43	0.07	2.02	4.89	98.44	1.33	-3.98	98.26	0.06	0.06	31.36	0	5.54	2.07	11.62	43.88	0	0.16	0.59	36.76	0.01	0.01	8.31	4.89	0.78	7.06	2.02	0	0	30	-24.34	-1.83	-3.76	60.08	100.32	792.17	509.3	904.89	622.02	794.76	538.26	894.77	530.38
19.052	0	0.59	0.34	0.21	0.26	0.04	0.39	0.06	2.11	3.12	98.83	1.11	-2.67	97.76	0.04	0.1	29.03	0	2.9	1.39	9.33	30.16	0	0.17	0.42	36.57	0.01	0.02	8.05	3.12	0.8	3.7	2.11	0	0	30	-25.28	-3.11	-0.93	62.38	108.39	781.41	489.99	900.64	609.23	785.18	522.22	893.42	516.41
19.085	0	0.43	0.3	0.15	0.23	0.03	0.32	0.06	2.03	2.96	99.13	0.77	-0.61	98.09	0.04	0.11	24.49	0	1.6	0.7	8.92	23.17	0	0.21	0.51	41.95	0.02	0.05	7.51	2.96	0.77	0.59	2.03	0	1	36	-14.93	2.31	-1.37	65.75	111.38	776.13	474.07	898.65	596.59	779.73	506.55	890.93	500.03
19.119
19.152
19.185
19.219
19.252
19.285
19.319
19.352
19.385
19.419
19.452
19.486
19.519
19.552
19.586
19.619
19.652
19.686
19.719
19.753
19.786
19.819
19.853
19.886
19.919
19.953
19.986
20.019
20.053
20.086
20.12
20.153
20.186
20.22
20.253
20.286
20.32
20.353
20.386
20.42
20.453
20.487
20.52
20.553
20.587
20.62
20.653
20.687
20.72
20.754
20.787
20.82
20.854
20.887
20.92
20.954
20.987
21.02
21.054
21.087	0	0.14	0.23	0.03	0.14	0.03	0.13	0.89	1.72	1.02	98.23	0.33	0	84.97	0.12	1.16	1.02	0.17	1.72	0.1	0.08	0.03	0	0	0.04	16.59	2.01	0.07	2.84	65.36	2.13	0.01	0.82	2.23	0	30	-16.29	-13.34	-2.7	64.14	96.27	805.62	445.4	937.45	581.94	820.6	478.25	916.38	468.53
21.121	0	0.14	0.2	0.03	0.15	0.03	0.13	0.78	1.25	0.79	98.45	0.33	0	97.76	0.15	0.38	0.79	0.01	1.87	0.07	0.25	0.06	0	0.01	0.07	11.56	1.75	0.14	5.5	63.08	1.25	2.15	0.78	0.8	0	30	-12.05	-3.13	-1.28	64.9	100.46	811.18	449.26	934.35	575.61	820.83	481.08	920.96	472.84
21.154	0	0.14	0.19	0.03	0.14	0.03	0.13	1.05	1.34	1.39	97.9	0.33	0	94.28	0.13	0.25	1.39	0	2.26	0.09	0.9	0.28	0	0.09	0.23	11.7	0.93	0.18	4.09	70.54	1.34	79.26	0.62	0.17	0	30	-4.82	-7.99	-0.11	61.17	96.45	816.89	458.74	931.58	577.42	825.05	487.62	921.41	483.45
21.187	0	0.14	0.18	0.03	0.14	0.03	0.13	1.01	0.98	0.98	97.98	0.33	0	90.08	0.1	0.09	0.98	0	3.04	0.11	1.49	0.7	0	0.16	0.26	11.27	0.65	0.18	4.13	69.81	0.74	95.05	1	0	0	30	-5.71	-10.97	-0.96	57.96	97.06	817.93	463.52	930.99	579.84	824.28	492.13	921.25	488.07
21.221	0	0.14	0.18	0.04	0.13	0.04	0.13	1.01	1.38	1.4	97.98	0.33	0	95.7	0.12	0.06	1.4	0	6	0.2	4.65	4.64	0	0.36	0.41	8.53	0.49	0.24	4.17	69.79	0.48	68.35	1.38	0	0	30	-14.75	-6.49	-0.19	60.98	95.39	822.59	474.16	933.6	587.02	829.38	499.81	924.76	498.2
21.254	0	0.15	0.18	0.05	0.13	0.05	0.13	0.66	1.74	2.08	98.68	0.33	0	92.56	0.12	0.04	2.08	0	8.26	0.19	5.21	7.97	0	0.28	0.41	5.42	0.42	0.2	4.19	59.54	0.47	73.67	1.74	0	0	30	-12.32	-9.39	-1.87	59.1	101.53	823.7	475.76	935.38	587.45	826.58	507.77	927.58	497.34
21.287	0	0.16	0.18	0.04	0.14	0.05	0.15	0.49	1.98	4.29	99.01	0.33	0	88.83	0.11	0.03	4.29	0	10.37	0.29	3.72	6.76	0	0.22	0.38	4.96	0.41	0.16	4.13	52.5	0.36	53.49	1.98	0	1	36	-8.7	-11.63	-1.6	58.25	99.39	823.43	479.97	934.48	592.91	827.09	509.15	926.31	503.27
21.321	0	0.17	0.19	0.04	0.14	0.06	0.17	0.42	2.27	6.55	99.17	0.33	0	94.36	0.09	0.02	6.55	0	10.82	0.34	2.91	5.03	0	0.18	0.37	3.68	0.44	0.12	3.55	48.38	0.28	53.71	2.27	0	0	36	-14.19	-7.91	-1.39	59.08	101.11	824.45	479.18	936.44	592.46	827.93	507.85	928.86	501.7
21.354	0	0.18	0.2	0.03	0.16	0.05	0.19	0.35	2.2	8.86	99.31	0.33	0	93.71	0.1	0.02	8.86	0	7.86	0.44	2.2	3.13	0	0.17	0.47	3.5	0.27	0.1	3.54	43.97	0.27	30.09	2.2	0	0	36	-10.08	-8.49	-2.38	58.64	101.75	824.8	479.96	936.72	593.22	827.29	511.61	928.52	501.39
21.387	0	0.21	0.22	0.04	0.16	0.05	0.21	0.31	2.17	11.5	99.37	0.33	0	91.27	0.1	0.01	11.5	0	8.58	0.7	3.07	5.93	0	0.18	0.55	3.12	0.19	0.1	3.4	41.68	0.24	26.42	2.17	0	0	36	-10.52	-10.27	-2.09	58.91	101.28	825.12	479.45	936.53	592.17	827.82	511.15	928.54	500.53
21.421	0	0.24	0.23	0.05	0.17	0.05	0.23	0.31	2.17	13.98	99.39	0.33	0	88.72	0.09	0.01	13.98	0	8.9	0.92	3.96	10.35	0	0.18	0.5	3.11	0.18	0.1	3.41	41.05	0.23	6.08	2.17	0	0	30	-7.97	-11.69	-3.15	58.81	99.41	826.01	480.99	936.41	593.74	828.4	513.06	927.12	501.32
21.454	0	0.27	0.23	0.07	0.17	0.06	0.23	0.34	2.4	14.19	99.33	0.33	0	92.94	0.09	0.02	14.19	0	11.26	1.31	4.77	16.37	0	0.17	0.54	2.74	0.15	0.1	3.85	43.34	0.2	32.29	2.4	0	0	30	-11.27	-9.11	-4.38	59.3	93.9	824.35	480.75	935.07	593.29	828.94	511.74	922.26	501.31
21.488	0	0.23	0.22	0.06	0.16	0.07	0.22	0.34	2.59	12.29	99.31	0.33	0	95.47	0.11	0.03	12.29	0	14.86	1.12	5.32	12.17	0	0.17	0.44	2.31	0.14	0.12	3.98	43.72	0.2	9.42	2.59	0	0	30	-11.4	-6.76	-6.42	59.19	96.13	817.63	482.3	929.14	594.97	820.35	516.61	915.14	500.64
21.521	0	0.21	0.2	0.05	0.15	0.07	0.2	0.34	2.88	11.07	99.32	0.33	0	96.28	0.11	0.04	11.07	0	13.37	1.28	5.35	8.62	0	0.18	0.44	1.93	0.15	0.11	3.82	43.69	0.21	27.33	2.88	0	0	30	-16.53	-5.73	-7.12	60.49	93.99	810.13	482.91	921.68	595.79	813.96	517.7	905.94	498.36
21.554	0	0.19	0.2	0.05	0.15	0.09	0.2	0.32	3.24	10.33	99.37	0.35	0	98.19	0.13	0.07	10.33	0	16.46	1.09	5.68	6.96	0	0.17	0.42	1.66	0.12	0.07	4.34	41.71	0.22	5.72	3.24	0	0	30	-11.74	-2.04	-3.2	58.33	96.06	797.69	485.58	907.77	597.41	801.91	517.06	897.2	504.89
21.588	0	0.19	0.19	0.05	0.15	0.1	0.2	0.24	4.17	11.54	99.52	0.38	0	98.65	0.18	0.12	11.54	0	17.54	0.96	6.73	5.82	0	0.27	0.51	1.34	0.11	0.07	4.65	34.91	0.18	8.05	4.17	0	0	30	-11.98	0.55	-3.19	58.69	94.85	788.17	488.2	898.01	600.22	792.8	517.88	887.18	508.49
21.621	0	0.18	0.18	0.04	0.15	0.09	0.2	0.19	4.25	11.18	99.6	0.33	0	98.66	0.14	0.11	11.18	0	14.13	0.51	5.21	4.6	0	0.28	0.56	1.32	0.12	0.05	4.11	29.49	0.2	16.55	4.25	0	0	30	-20.5	-0.5	-6.73	60.51	94.61	781.71	487.37	892.44	598.1	785.43	522.82	877.57	501.36
21.654	0	0.18	0.18	0.04	0.15	0.09	0.2	0.15	4.95	11.49	99.6	0.33	0	98.23	0.11	0.12	11.49	0	14.23	0.28	4.19	5.55	0	0.32	0.65	1.1	0.13	0.03	3.57	23.94	0.22	18.16	4.95	0	0	30	-15.92	1.9	-7.88	59.4	96.81	780.51	484.33	891.77	595.6	782.63	521.37	876.63	498.22
21.688	0	0.26	0.21	0.04	0.19	0.09	0.29	0.11	5.44	15.88	99.42	0.45	0	98.74	0.12	0.08	20.65	0	12.22	0.24	4.48	7.88	0	0.28	0.63	0.95	0.12	0.03	3.87	15.88	0.21	43.33	5.44	0	0	30	-18.07	0.21	-7.66	60.54	97.28	779.89	480.82	892.02	592.95	782.5	518.7	876.65	494.23
21.721	0	0.33	0.24	0.07	0.2	0.08	0.33	0.11	5.2	15.79	99.34	0.62	0	98.12	0.15	0.07	24.5	0	10.7	0.21	6.6	14.39	0	0.36	0.64	1.15	0.13	0.03	4.31	15.79	0.23	47.27	5.2	0	0	30	-13.71	-2.24	-7.32	60.59	99.59	779.64	477.51	892.71	591.14	781.04	513.98	878.54	493.72
21.755	0	0.48	0.28	1	0.17	0.12	0.33	0.1	4.88	13.73	98	0.94	-1.29	98.67	0.13	0.06	30.07	0	18.14	0.22	26.83	47.68	0	0.42	0.68	1.5	0.11	0.06	4.65	13.73	0.24	27.64	4.88	0	0	30	-12.49	-0.46	-5.85	61.33	99.23	780.71	474.45	892.24	586.88	782.32	508.77	880.13	492.05
21.788	0	0.43	0.25	1.31	0.15	0.12	0.28	0.09	4.98	12.55	97.37	0.83	0	98.78	0.13	0.05	25.85	0	19.22	0.21	27.85	51.88	0	0.63	0.71	1.82	0.1	0.06	5.19	12.55	0.29	23.67	4.98	0	0	30	-13.07	-0.02	-7.56	61.63	97.97	779.44	471.47	891.24	583.69	780.93	507.51	876.88	487.67
21.821	0	0.48	0.27	4.2	0.13	0.16	0.27	0.09	5.16	11.23	91.6	1.89	-3.22	98.22	0.12	0.05	28.38	0	23.52	0.24	38.93	64.64	0	0.72	0.76	2.21	0.1	0.09	5.28	11.23	0.29	25.4	5.16	0	0	30	-9.99	-1.93	-8.39	60.6	95.26	777.96	469.11	890.43	582.5	780.66	505.54	873.94	486.24
21.855	0	0.4	0.25	1.81	0.14	0.21	0.28	0.08	5.83	9.46	96.37	1.53	0	98.5	0.12	0.03	27.71	0	26.8	0.3	35.59	50.84	0	0.89	0.61	2.37	0.1	0.07	5.88	9.46	0.34	15.64	5.83	0	0	24	-10.27	-1.09	-7.11	58.91	95.02	776.9	470.56	886.7	581.3	779.67	507.5	872.15	485.66
21.888	0	0.45	0.27	0.76	0.17	0.24	0.39	0.08	6.36	8.68	98.48	1.2	0	98.32	0.12	0.02	32.92	0	28.22	0.91	29.25	40.49	1.67	0.82	0.44	2.59	0.09	0.05	5.3	8.68	0.34	60.72	6.36	0	0	24	-13.02	1.64	-6.56	56.75	95.72	773.42	473.29	885.4	585.36	777.46	510.97	870.4	488.09
21.921	0	0.41	0.28	0.18	0.2	0.21	0.47	0.08	6.28	8.54	99.07	1.28	0	97.05	0.17	0.02	34.3	0	26.31	1.47	20.77	19.82	0.27	0.71	0.31	2.06	0.09	0.04	4.92	8.54	0.29	41.86	6.28	0	0	24	-15.47	4.53	-4.43	56.09	89.38	772.75	480.76	883.23	593.23	780.09	511.76	868.47	498.39
21.955	0	0.41	0.3	0.05	0.25	0.15	0.58	0.07	6.43	5.55	98.84	1.45	0	96.28	0.16	0.02	36.74	0	19.81	1.31	9.92	4.18	0	0.73	0.27	1.81	0.1	0.02	4.06	5.55	0.32	18.82	6.43	0	0	24	-13.45	5.73	-5.34	54.57	95.82	773.55	481.71	884.15	592.86	777.21	516.23	871.28	497.96
21.988	0	0.33	0.25	0.04	0.22	0.13	0.45	0.07	6.76	5.38	99.11	0.92	0	98.24	0.12	0.02	30.95	0	16.1	1.22	7.01	2.88	0.38	0.68	0.21	1.77	0.11	0.02	3.5	5.38	0.33	34.04	6.76	0	0	24	-14.67	1.89	-2.81	56.18	97.19	776.44	477.22	890.85	591.65	782.94	512.2	878.66	495.35
22.021	0	0.35	0.25	0.04	0.22	0.11	0.44	0.07	7.13	4.93	99.11	1.02	0	98.48	0.16	0.02	32.52	0	13	1.86	9.34	4.55	0	0.78	0.19	2.46	0.13	0.02	3.38	4.93	0.38	47.41	7.13	0	0	24	-18.35	1.13	-4.07	59.25	100.13	787.73	471.05	899.9	583.21	790.69	505.89	889.14	487.59
22.055	0	0.36	0.26	0.06	0.21	0.09	0.42	0.07	6.46	4.59	99.15	0.98	0	97.73	0.19	0.03	32.06	0	11.23	2.39	11.82	7.12	0	1.02	0.17	4.26	0.11	0.03	3.35	4.59	0.45	30.36	6.46	0	0	24	-15.23	-3.18	-3.85	60.86	100.05	797.05	459.02	907.1	569.07	799.34	495.74	897.26	475.2
22.088	0	0.28	0.22	0.1	0.16	0.08	0.28	0.07	5.99	6.33	99.43	0.56	0	96.07	0.27	0.06	23.99	0	9.49	2.96	16.13	13.53	0	1.23	0.16	4.67	0.1	0.05	3.61	6.33	0.48	2.01	5.99	0	0	24	-21.98	-6.01	-3.35	63.21	101.54	798.9	446.76	910.59	558.46	801.23	482.19	901.21	464.42
22.122	0	0.26	0.22	0.04	0.19	0.05	0.28	0.09	4.69	10.91	99.45	0.44	0	93.47	0.49	0.18	19.81	0	3.98	2.67	6.02	5.04	0	1.52	0.18	5.81	0.07	0.09	4.18	10.91	0.48	0	4.69	0	0	24	-12.23	-8.69	-4.36	63.77	96.04	805.48	438.61	913.97	548	808.34	472.84	902.84	455.74
22.155	0	0.23	0.21	0.03	0.19	0.05	0.26	0.12	3.81	16.05	99.48	0.34	0	94.48	1.42	0.68	16.05	0.01	3.56	1.67	2.89	3.58	0	1.62	0.28	5.95	0.05	0.14	4.51	16.63	0.48	0	3.81	0	0	24	-4.55	-7.8	-5.9	62.56	98.12	806.62	430.06	916.52	542.19	808.06	466.35	904.36	447.56
22.188	0	0.19	0.18	0.03	0.2	0.04	0.23	0.18	3.39	11.06	99.54	0.33	0	93.55	2.95	2.93	11.06	0.04	3.42	1.54	0.81	2.02	0	1.67	0.39	5.23	0.05	0.37	4.82	21.82	0.49	0	3.39	0	0	24	-7.19	-8.62	-7.62	65.04	98.93	803.87	426.14	921.58	545.06	807.2	463.33	904.7	446.51
22.222	0	0.11	0.12	0.02	0.27	0.04	0.17	0.48	3.11	4.45	99.05	0.33	0	91.54	7.37	12.61	3.77	0.23	3.68	1.29	0.24	0.97	0	1.35	0.54	4.45	0.04	1.01	3.95	31.58	0.43	0	3.11	0	0	24	-7.6	-10.1	-9.57	66.04	96.02	803.1	422.73	926.28	548.56	809.66	462.08	903.61	442.27
22.255	0	0.06	0.06	0.02	0.86	0.05	0.16	2.73	2.65	3.7	94.54	1.57	0	96.12	16.3	38.15	2.65	1.45	5.95	0.99	0.12	1	0	1.26	0.71	3.7	0.04	1.93	3.69	38.34	0.41	0	2.9	0	0	24	-1.02	-5.95	-9.12	65.54	95.91	801.67	421.35	927.53	551.13	809.8	460.65	904.16	443.51
22.288	0	0.05	0.03	0.02	3.11	0.05	0.12	13.64	2.45	2.55	72.72	12.22	0	94.85	20.48	65.55	1.52	8.72	7.98	0.38	0.07	0.66	0	0.97	0.67	2.55	0.04	2.45	3.25	40.96	0.37	0	2.85	0	0	24	1.03	-7.43	-9.57	65.48	99.13	796.25	419	927.97	554.71	805	460.28	902.66	443.24
22.322	0	0.06	0.02	0.02	11.27	0.05	0.12	57.29	2.45	1.44	17.71	30.22	0	91.82	25.91	80.35	0.71	26.82	8.06	0.22	0.07	0.42	0	0.61	0.61	1.44	0.04	2.45	2.57	53.96	0.34	0	2.43	0	0	24	8.99	-9.91	-11.42	64.36	101.12	792.52	415.14	930.21	557.42	801.71	460.88	901.02	441.82
22.355	0	0.11	0.02	0.02	24.57	0.05	0.11	79.76	1.39	1.08	0	39.1	0	93.39	27.09	85.44	0.62	45.23	8.72	0.1	0.07	0.36	0	0.48	0.5	1.08	0.04	1.39	2.38	55.15	0.3	0.04	2.37	0	0	24	11.48	-8.76	-12.8	63.69	101.94	789.55	414.31	929.61	558.98	798.64	462.58	898.28	441.04
22.388	0	0.12	0.02	0.02	18.01	0.06	0.07	78.59	1.21	0.82	0	39.6	0	95.34	16.86	85.79	0.35	43.8	10.26	0.08	0.1	0.41	0	0.44	0.45	0.82	0.07	1.21	2.29	64.76	0.3	0.02	2.31	0	0	24	9.2	-6.91	-12.77	62.44	102.86	784.17	413.85	924.66	558.79	793.13	462.12	893.5	439.61
22.422	0	0.12	0.02	0.02	13.8	0.06	0.05	79.39	0.68	0.8	0	40.1	0	91.22	10.2	86.02	0.12	41.19	10.75	0.07	0.12	0.37	0	0.46	0.36	0.8	0.09	0.68	2.32	74.95	0.37	0	2.08	0	0	24	4.08	-10.3	-12.6	64.56	100.59	776.55	417.8	917.34	562.39	786.77	464.1	885.32	443.95
22.455	0	0.09	0.02	0.02	7.59	0.06	0.05	65.72	0.71	0.75	9.28	32.27	0	92.38	6.9	81.86	0.13	30.93	12.32	0.08	0.15	0.45	0	0.39	0.3	0.75	0.1	0.71	2.24	75.94	0.41	0.01	2.28	0	0	24	1.67	-9.52	-12.37	64.04	101.8	773.5	417.15	911.44	559.18	782.29	463.98	881.21	439.93
22.489	0	0.07	0.02	0.02	3.93	0.06	0.05	58.27	0.48	0.85	16.73	24.42	0.43	94	4.09	76.59	0.07	19.81	13.09	0.12	0.18	0.67	0	0.43	0.23	0.85	0.11	0.48	2.69	87.52	0.43	0	1.98	0	0	24	3.22	-8.24	-10.13	63.18	103.52	767.01	419.88	900.78	558.65	774.41	464.99	875.31	441.86
22.522	0	0.06	0.03	0.03	2.3	0.06	0.05	45.93	0.53	0.63	29.07	15.65	0.43	92.77	3.17	69.79	0.06	12.37	13.13	0.15	0.2	0.95	0	0.35	0.23	0.63	0.11	0.53	2.58	90.75	0.41	0	1.75	0	0	24	1.19	-9.24	-13.44	63.77	101.99	764.69	417.77	899.33	553.63	770.84	464.97	869.96	440.96
22.555	0	0.06	0.04	0.03	1.5	0.07	0.06	34.64	0.62	0.57	40.36	8.64	1.78	91.87	2.69	61.29	0.06	8.84	16.12	0.26	0.28	2.27	0	0.32	0.25	0.57	0.1	0.62	2.68	91.94	0.42	0	1.78	0	0	24	-2.19	-9.87	-9.67	63.81	101.93	759.94	423.12	884.83	551.65	764.44	466.43	863.25	441.39
22.589	0	0.07	0.04	0.03	1.27	0.07	0.06	31.8	0.4	0.3	43.2	5.82	1.41	97.16	2.76	56.37	0.06	8.94	15.33	0.33	0.32	4.15	0	0.19	0.27	0.3	0.08	0.4	2.33	93.62	0.33	0	1.7	0	0	24	-2.33	-4.34	-10.91	63.9	101.62	755.58	422.68	881.76	550	759.7	465.66	858.87	443.43
22.622	0	0.08	0.05	0.03	1.08	0.06	0.07	27.58	0.54	0.28	47.42	3.63	0.77	95.98	2.25	50.25	0.05	10.25	13.72	0.43	0.29	4.93	0	0.18	0.38	0.28	0.08	0.54	2.29	94.08	0.32	0	1.67	0	0	24	-2.19	-6.13	-11.94	64.62	100.68	752.16	421.15	882.06	552.63	757.92	465.3	855.99	442.51
22.655	0	0.1	0.04	0.03	1.76	0.06	0.06	40.23	0.67	0.21	34.77	5.48	0.49	93.57	2.31	55.82	0.06	18.1	13.05	0.41	0.31	4.48	0	0.14	0.43	0.21	0.06	0.67	2.08	94.27	0.34	0	1.72	0	0	24	-3.29	-8.61	-10.62	64.57	99.72	748.42	421.74	876.79	553.22	754.94	464.54	852.07	441.97
22.689	0	0.1	0.04	0.03	1.67	0.06	0.06	39.47	0.89	0.17	35.53	4.72	0.18	95.86	2.19	54.06	0.06	18.73	11.46	0.35	0.28	3.35	0	0.09	0.49	0.17	0.07	0.89	1.87	94.75	0.29	0	2.07	0	0	24	1.56	-6.29	-9.03	63.31	103.72	750.26	422.2	875.33	551.27	754.52	466.37	854.99	440.61
22.722	0	0.13	0.04	0.03	2.21	0.06	0.06	47.6	1.16	0.16	27.4	5.29	0.81	96.33	2.2	55.32	0.05	24.75	12.86	0.29	0.26	3.24	0	0.1	0.51	0.16	0.06	1.16	2.12	95.43	0.3	0	2.16	0	0	24	4.43	-5.67	-9.48	62.95	103.4	750.85	422.5	875.69	550.06	754.28	465.66	855.38	444.01
22.756	0	0.16	0.05	0.03	2.04	0.08	0.07	45.02	0.79	0.12	29.98	3.31	2.23	97.61	2.17	49.06	0.06	28.25	15.21	0.26	0.34	2.78	0	0.09	0.51	0.12	0.06	0.79	2.3	95.73	0.3	0	2.51	0	0	24	3.76	-3.46	-9.32	62.04	104.44	752.15	424.2	874.24	549.26	754.21	467.95	855.62	442.96
22.789	0	0.18	0.05	0.03	1.91	0.08	0.07	43.33	0.79	0.12	31.67	2.51	2.43	97.39	1.9	45.34	0.06	29.75	15.46	0.24	0.37	2.84	0	0.09	0.44	0.12	0.07	0.79	2.45	96.56	0.31	0	2.54	0	0	24	6.97	-3.89	-8.41	61.37	105.59	754.6	424.14	877.75	550.86	756.91	467.41	860.06	444.82
22.822	0	0.2	0.05	0.03	2.29	0.07	0.07	48.29	0.64	0.13	26.71	2.86	1.82	95.86	1.48	47.16	0.06	33.24	14.23	0.24	0.44	2.46	0	0.08	0.36	0.13	0.08	0.64	2.31	96.48	0.28	0	2.35	0	0	24	-0.77	-6.29	-7.53	63.2	101.53	757.6	425.37	880.51	552.55	762.55	465.5	862.02	445.13
22.856
22.889
22.922
22.956
22.989
23.022
23.056
23.089
23.123
23.156
23.189
23.223
23.256
23.289
23.323
23.356
23.389
23.423
23.456
23.49
23.523
23.556
23.59
23.623
23.656
23.69
23.723
23.757
23.79
23.823
23.857
23.89
23.923
23.957
23.99
24.023
24.057
24.09
24.124
24.157
24.19
24.224
24.257
24.29
24.324
24.357
24.39
24.424
24.457
24.491
24.524
24.557
24.591
24.624
24.657
24.691
24.724
24.758
24.791
24.824
24.858
24.891
24.924
24.958
24.991
25.024
25.058
25.091
25.125
25.158
25.191
25.225
25.258
25.291
25.325
25.358
25.391
25.425
25.458
25.492
25.525
25.558
25.592
25.625
25.658
25.692
25.725
25.759
25.792
25.825
25.859
25.892
25.925
25.959
25.992
26.025
26.059
26.092
26.126
26.159
26.192
26.226
26.259
26.292
26.326
26.359
26.392
26.426
26.459
26.493
26.526
26.559
26.593
26.626
26.659
26.693
26.726
26.76
26.793
26.826
26.86
26.893
26.926
26.96
26.993
27.026
27.06
27.093
27.127
27.16
27.193
27.227
27.26
27.293
27.327
27.36
27.393
27.427
27.46
27.494
27.527
27.56
27.594
27.627
27.66
27.694
27.727
27.761
27.794
27.827
27.861
27.894
27.927
27.961
27.994
28.027
28.061
28.094
28.128
28.161
28.194
28.228
28.261
28.294
28.328
28.361
28.394
28.428
28.461
28.495
28.528
28.561
28.595
28.628
28.661
28.695
28.728
28.762
28.795
28.828
28.862
28.895
28.928
28.962
28.995
29.028
29.062
29.095
29.129
29.162
29.195
29.229
29.262
29.295
29.329
29.362
29.395
29.429
29.462
29.496
29.529
29.562
29.596
29.629
29.662
29.696
29.729
29.763
29.796
29.829
29.863
29.896
29.929
29.963
29.996
30.029
30.063
30.096
30.13
30.163
30.196
30.23
30.263
30.296
30.33
30.363
30.396
30.43
30.463
30.497
30.53
30.563
30.597	0	0.17	0.05	0.02	0.14	0.43	0.08	2.29	0.89	0.89	95.42	0.86	15.72	93.52	0.31	4.31	0.89	12.87	17.92	13.45	7.27	1.63	0	0	0.07	0.1	1.02	0.12	1.66	72.41	0	0.2	16.73	0	0	6	-25.28	-8.65	-10.94	64.05	135.6	762.87	412.62	941.51	592.52	774.16	468.01	905.02	432.48
30.63	0	0.11	0.05	0.02	0.1	0.54	0.08	2.56	0.75	0.75	94.87	1	19.33	97.44	0.33	2.55	0.75	5.94	19.77	6.05	3.57	0.96	0	0	0.08	0.04	1.3	0.16	2	83.87	0.01	0.16	17.85	0	0	6	8.56	-3.81	-14.57	66.79	106.32	766.15	420.54	933.23	597.56	785.37	475.18	888.37	448.81
30.663	0	0.11	0.08	0.02	0.11	0.24	0.1	1.53	0.91	0.91	96.94	0.45	12.13	97	0.23	1.24	0.91	4.09	16.42	3.08	2.69	0.42	0	0	0.11	0.03	0.8	0.23	1.22	74.48	0.01	0.3	12.13	0	0	6	-1.55	-4.62	-13.77	64.7	102.37	766.45	420.94	932.98	595.14	787.72	470.33	888.03	449.9
30.697	0	0.1	0.08	0.02	0.1	0.19	0.1	1.04	0.7	0.7	97.91	0.37	10.68	95.66	0.21	1.16	0.7	2.87	15.45	1.74	2.16	0.23	0	0	0.13	0.03	0.53	0.25	0.87	66.54	0.01	0.1	10.83	0	0	6	0.89	-6.54	-12.63	65.25	102.65	768.02	421.82	932.61	595.3	789.02	471	889.62	450.54
30.73	0	0.1	0.09	0.02	0.11	0.17	0.1	0.99	0.5	0.5	98.02	0.33	9.82	96.61	0.2	1.97	0.5	2.97	14.56	1.41	1.36	0.1	0	0	0.18	0.03	0.45	0.39	0.53	64.37	0.01	0.02	10	0	0	6	-0.74	-5.25	-12.1	65.18	103.09	769.68	422.56	931.21	592.51	789.41	470.79	890.37	449.96
30.764	0	0.1	0.09	0.02	0.12	0.16	0.1	0.93	0.51	0.36	98.13	0.33	9.69	98.54	0.18	3.28	0.36	3.51	14.27	1.2	0.99	0.04	0	0	0.22	0.03	0.36	0.51	0.4	61.11	0.01	0.01	9.8	0	0	6	1.4	-0.93	-12.34	66.09	102.91	769.54	422.7	931.21	592.69	789.25	470.98	890.21	451
30.797	0	0.1	0.08	0.02	0.13	0.18	0.1	0.95	0.63	0.3	98.11	0.33	10.59	98.76	0.18	5.4	0.3	4.2	15.79	1.14	0.97	0.06	0	0.01	0.26	0.03	0.39	0.63	0.34	58.61	0.01	0.01	10.04	0	0	6	4.02	-0.1	-11.94	66.7	106.18	768.16	422.38	929.97	592.03	786.22	471.38	890.61	451.96
30.83	0	0.1	0.07	0.02	0.15	0.21	0.1	1.32	0.65	0.26	97.37	0.34	11.69	98.72	0.2	7.77	0.26	5.3	17.82	0.97	0.89	0.07	0	0.01	0.26	0.02	0.44	0.65	0.38	63.13	0.01	0.01	10.22	0	0	6	3.41	-0.27	-11.1	66.41	103.72	766.22	422.32	928.13	593.42	786.41	470.01	888.48	451.65
30.864	0	0.1	0.07	0.02	0.14	0.21	0.1	1.58	0.48	0.27	96.84	0.35	12.01	97.87	0.23	7.45	0.27	4.65	17.98	0.71	0.82	0.07	0	0	0.25	0.02	0.47	0.48	0.57	68.48	0.01	0.03	10.4	0	0	6	6.52	-2.85	-9.23	65.13	105.01	759.14	420.94	922.35	595.06	780.5	468.23	884.23	451.85
30.897	0	0.1	0.07	0.02	0.15	0.22	0.1	2.04	0.37	0.28	95.92	0.35	12.29	96.91	0.27	8.76	0.28	5.6	18.52	0.59	0.72	0.07	0	0	0.23	0.02	0.46	0.37	0.76	72.47	0.01	0.01	10.4	0	0	6	4.87	-4.77	-11.39	65.6	102.73	757.9	421.67	920.13	594.04	778.65	470.3	879.49	450.71
30.93	0	0.09	0.06	0.02	0.18	0.19	0.09	2.73	0.35	0.26	94.55	0.35	11.49	96.91	0.33	12.89	0.26	6.15	16.51	0.46	0.5	0.04	0	0	0.18	0.02	0.63	0.35	0.92	74.85	0.02	0.01	10.34	0	0	6	8.13	-4.77	-11.46	64.94	106.23	754.39	421.8	915.99	593.32	772.8	472.12	876.93	451.07
30.964	0	0.1	0.06	0.02	0.22	0.16	0.08	3.49	0.37	0.24	93.02	0.34	9.98	94.57	0.34	15.61	0.24	8.15	13.34	0.44	0.42	0.02	0	0	0.14	0.02	0.91	0.37	0.97	76.24	0.02	0.01	10.14	0	0	6	10.32	-7.71	-13.99	64.62	104.77	751.43	420.19	914.07	592.04	769.36	473.31	871.44	449.73
30.997	0	0.11	0.06	0.02	0.23	0.15	0.08	3.79	0.46	0.21	92.42	0.35	9.72	95.38	0.42	14.26	0.21	10.16	12.01	0.36	0.36	0.02	0	0	0.09	0.02	1.17	0.46	1.02	77.53	0.02	0.03	10.42	0	0	6	8.32	-6.87	-12.78	64.87	105.03	748.9	421.01	909.66	591.23	766.7	472.53	869.18	449.53
31.03	0	0.12	0.07	0.02	0.23	0.13	0.09	3.74	0.67	0.21	92.53	0.33	8.26	96.9	0.52	12.38	0.21	10.72	10.56	0.4	0.31	0.01	0	0	0.06	0.02	1.4	0.67	1.09	78.4	0.02	0.02	9.66	0	0	6	10.3	-4.78	-11.78	63.8	104.54	743.64	423.5	900.23	590.43	760.61	474.11	862.51	450.77
31.064	0	0.13	0.08	0.02	0.2	0.12	0.09	3.11	0.54	0.23	93.77	0.33	7.51	96.85	0.57	7.86	0.23	10.48	9.88	0.42	0.44	0.01	0	0	0.04	0.02	1.38	0.54	1.14	78.59	0.02	0.06	9.26	0	0	6	6.65	-4.87	-12.69	63.84	105.54	737.55	421.71	896.92	589.76	754.49	472.61	857.48	449.53
31.097	0	0.13	0.09	0.02	0.17	0.11	0.1	2.71	0.41	0.23	94.59	0.33	7.22	94.79	0.53	4.81	0.23	8.57	10.21	0.5	0.46	0	0	0	0.03	0.02	1.29	0.41	1.17	80.12	0.02	0.04	8.83	0	0	6	5.99	-7.49	-14.01	63.84	105.5	732.62	419.98	893.29	587.83	749.01	471.92	851.96	448.81
31.131	0	0.13	0.1	0.02	0.17	0.1	0.1	2.8	0.24	0.2	94.4	0.33	5.83	93.91	0.5	4.23	0.2	8.86	10.42	0.52	0.82	0	0	0	0.02	0.02	1.11	0.24	1.21	81.27	0.03	0.03	7.51	0	0	6	5.45	-8.32	-14.86	64.24	105.52	728.97	417.85	891.74	588.32	746.02	471.36	848.38	445.73
31.164	0	0.13	0.1	0.02	0.17	0.1	0.1	2.89	0.19	0.19	94.21	0.33	5.53	93.47	0.45	4	0.19	8.51	9.87	0.54	0.8	0	0	0	0.02	0.03	0.89	0.15	1.48	82.71	0.03	0.03	7.42	0	0	6	8.59	-8.69	-13.11	63.9	103.82	727.18	421.29	885.71	589.79	744.58	473.3	845.32	448.21
31.197	0	0.13	0.1	0.02	0.16	0.1	0.11	2.57	0.2	0.2	94.86	0.33	5.52	95.54	0.45	3.36	0.2	7.54	9.92	0.67	0.65	0	0	0	0.01	0.03	0.63	0.1	1.62	81.39	0.03	0.02	7.32	0	0	6	4.27	-6.68	-9.78	64.16	106.76	723.43	421.8	881.41	589.69	741.25	470.89	845.6	448.3
31.231	0	0.13	0.11	0.02	0.16	0.09	0.11	2.74	0.19	0.19	94.53	0.33	4.79	97.62	0.47	3.31	0.19	7.03	8.78	0.66	0.52	0.01	0	0	0.01	0.02	0.42	0.07	2.35	83.5	0.03	0	7.03	0	0	6	3.06	-3.43	-9.39	64.1	105.49	722.67	421.63	880.2	588.72	741.36	469.89	844.54	447.92
31.264	0	0.13	0.11	0.02	0.16	0.07	0.11	2.52	0.18	0.18	94.97	0.33	3.69	95.25	0.4	3.14	0.18	6.99	7.26	0.61	0.28	0	0	0	0.01	0.02	0.29	0.05	2.25	81.7	0.03	0	6.47	0	0	6	-1.67	-7.01	-8.95	65.22	104.48	722.17	420.12	880.77	587.45	742.3	468.01	844.38	445.75
31.297	0	0.14	0.12	0.02	0.16	0.06	0.11	2.68	0.19	0.19	94.63	0.33	2.51	95.93	0.39	2.99	0.19	6.91	6.03	0.49	0.2	0	0	0	0.01	0.02	0.27	0.06	2.89	83.54	0.03	0.01	5.82	0	0	0	1.08	-6.2	-9.64	64.68	104.16	724.4	419.22	884.13	587.92	745.01	469.09	846.31	444.85
31.331	0	0.15	0.12	0.02	0.19	0.05	0.11	3.23	0.17	0.17	93.55	0.33	1.1	96.28	0.43	3.76	0.17	8.73	4.72	0.3	0.16	0	0	0	0.01	0.02	0.24	0.06	4.05	85.46	0.03	0	5	0	0	0	-1.67	-5.73	-9.08	65.24	104.47	727.87	419.33	886.58	586.31	748.18	468.15	849.92	444.45
31.364	0	0.16	0.12	0.02	0.21	0.05	0.11	3.56	0.16	0.16	92.87	0.33	1.06	95.76	0.48	4.55	0.16	10.12	4.74	0.21	0.16	0	0	0	0.01	0.02	0.23	0.06	4.32	85.7	0.03	0.01	4.96	0	0	0	-5.35	-6.41	-7.63	65.55	106.06	729.97	418.47	890.74	586.84	751.4	466.5	855.02	443.89
31.397	0	0.17	0.12	0.02	0.24	0.05	0.11	4.17	0.15	0.15	91.65	0.33	0.95	94.79	0.53	5.97	0.15	12.56	5.31	0.17	0.22	0	0	0	0.01	0.03	0.23	0.05	4.4	85.73	0.03	0.01	4.66	0	0	0	-3.04	-7.5	-7.22	65.69	102.96	736.07	419.01	895.98	587.58	758.92	465.95	859.81	445.45
31.431	0	0.17	0.12	0.02	0.25	0.05	0.11	3.88	0.15	0.15	92.24	0.33	0.48	91.54	0.59	6.34	0.15	11.91	5.53	0.16	0.2	0	0	0	0.01	0.03	0.25	0.04	4.37	84.12	0.03	0.02	4.13	0	0	0	-1.98	-10.09	-6.26	65.51	103.84	741.92	418.45	900.21	585.65	763.98	464.49	866.08	445.57
31.464	0	0.18	0.12	0.02	0.26	0.05	0.11	3.99	0.15	0.15	92.02	0.33	0.54	95.18	0.57	6.64	0.15	13.2	5.69	0.13	0.22	0.01	0	0	0.02	0.03	0.3	0.05	4.49	83.26	0.03	0.03	4.12	0	0	0	-0.17	-7.09	-6.51	65.16	102.66	747.75	417.96	905.84	585.46	770.22	463.88	871.21	445.4
31.498	0	0.19	0.13	0.03	0.27	0.05	0.11	3.69	0.18	0.18	92.61	0.33	0	94.37	0.62	5.49	0.18	13.97	4.37	0.14	0.22	0.01	0	0	0.02	0.03	0.38	0.09	5.34	81.65	0.04	0.03	3.56	0	0	0	-2.27	-7.91	-7.2	65.69	103.49	752.64	416.38	912.89	585.76	775.26	463.01	876.86	443.34
31.531	0	0.18	0.13	0.03	0.24	0.04	0.11	3.1	0.19	0.19	93.8	0.33	0	95.58	0.64	4.49	0.19	11.73	3.96	0.17	0.24	0.01	0	0	0.02	0.03	0.52	0.09	5.89	80.52	0.03	0.04	3.57	0	0	0	-2.46	-6.63	-8	65.68	103.73	757.95	415.94	918.25	585.55	779.84	462.34	881.7	442.73
31.564	0	0.18	0.14	0.03	0.22	0.04	0.11	2.74	0.22	0.22	94.53	0.33	0	94.71	0.63	3.4	0.22	9.93	3.56	0.19	0.3	0.01	0	0	0.01	0.03	0.6	0.09	6.07	80.34	0.03	0.05	3.53	0	0	0	-2.1	-7.58	-8.1	65.76	102.75	763.6	415.81	923.59	585.09	785.86	462.6	886.61	442.42
31.598	0	0.16	0.14	0.03	0.19	0.05	0.12	2.23	0.23	0.23	95.55	0.33	0	88.18	0.7	2.77	0.23	5.87	4.45	0.31	0.37	0.01	0	0	0.02	0.03	0.66	0.06	7.17	79.89	0.03	0.2	3.62	0	0	0	-2.94	-11.95	-8.11	66.24	98.87	772.03	418.52	928.28	584.18	794.39	463.59	891.43	444.69
31.631	0	0.15	0.14	0.03	0.17	0.05	0.12	2.01	0.26	0.26	95.98	0.33	0.56	83.81	0.79	2.21	0.26	3.37	6.57	0.48	0.41	0.01	0	0	0.02	0.03	0.72	0.06	7.49	80.35	0.03	15.27	3.97	0	0	0	5.68	-13.78	-7.77	66.54	97.4	779.69	422.89	930.17	584.12	799.78	466.08	896.09	451.58
31.664	0	0.14	0.13	0.03	0.15	0.07	0.12	1.6	0.28	0.28	96.8	0.33	2.04	81.13	0.76	1.72	0.28	1.93	9.26	0.68	0.36	0.02	0	0	0.02	0.03	0.75	0.05	6.9	76.76	0.03	3.79	4.27	0	0	0	-0.53	-14.71	-4.26	66.68	98.7	785.27	425.62	931.02	580.58	804.81	465.37	902.73	453.02
31.698	0	0.13	0.14	0.03	0.14	0.08	0.13	1.49	0.29	0.29	97.02	0.33	3.82	93.67	0.67	1.42	0.29	1.27	13.19	1.04	0.34	0.04	0	0	0.02	0.03	0.92	0.08	5.89	76.04	0.02	2.88	4.36	0	0	0	-3.35	-8.53	-4.78	66.3	101.12	786.72	424.55	934.88	580.5	806.16	466.44	906.05	450.67
31.731	0	0.13	0.14	0.02	0.14	0.08	0.13	1.38	0.36	0.36	97.23	0.33	3.78	93.23	0.74	1.16	0.36	0.75	13.08	1.88	0.3	0.07	0	0	0.02	0.02	0.96	0.11	5.19	74.96	0.02	2.22	4.41	0	0	0	-1.85	-8.88	-4.94	65.78	99.59	787.46	423.01	936.57	581.25	807.89	463.6	906.6	450.31
31.765	0	0.14	0.13	0.02	0.13	0.09	0.13	1.46	0.49	0.49	97.07	0.33	4.05	91.05	0.72	1.1	0.49	0.39	12.73	3.12	0.28	0.06	0	0	0.02	0.04	0.9	0.19	5.24	76.74	0.02	0.21	4.87	0	0	0	-0.93	-10.4	-4.92	65.93	98.47	789.54	421.01	940.28	581.28	811.41	462.35	908.92	448.66
31.798	0	0.14	0.13	0.02	0.13	0.08	0.13	1.34	0.54	0.54	97.32	0.33	3.76	92.18	0.78	0.96	0.54	0.26	11.66	3.37	0.29	0.03	0	0	0.02	0.03	0.79	0.22	4.6	74.82	0.02	0.13	5.08	0	0	0	-4.19	-9.66	-4.55	66.27	101.93	791.83	419.58	945.09	581.49	813.4	461.31	914.33	447.08
31.831	0	0.14	0.13	0.02	0.13	0.07	0.13	1.33	0.56	0.56	97.35	0.33	2.98	93.83	0.83	0.96	0.56	0.22	10.55	3.87	0.28	0.02	0	0	0.03	0.03	0.65	0.18	4.13	74.55	0.02	0.05	4.8	0	0	0	-3.68	-8.39	-5.91	66.24	99.31	794.48	420.12	946.97	582.12	816.04	461.01	914.42	447.41
31.865	0	0.14	0.13	0.02	0.13	0.08	0.13	1.15	0.9	0.9	97.71	0.33	3.35	95.14	0.68	0.77	0.9	0.21	11.62	4.34	0.34	0.01	0	0	0.04	0.03	0.53	0.23	3.35	71.36	0.02	0.04	4.89	0	0	0	0.83	-7.13	-6.34	66.3	101.48	795.86	419.56	948.21	581.72	815.77	461.13	916.44	448.29
31.898	0	0.14	0.14	0.02	0.12	0.07	0.13	1	0.97	0.97	98	0.33	2.43	95.56	0.6	0.7	0.97	0.25	10.21	4.39	0.35	0.01	0	0	0.05	0.03	0.37	0.27	2.62	68.15	0.02	0.02	4.61	0	0	0	0.67	-6.65	-6.45	66.36	99.24	796.95	419.84	947.95	581.03	817.41	461.08	915.75	447.73
31.931	0	0.14	0.14	0.02	0.12	0.08	0.13	1	0.89	0.89	98.01	0.33	2.85	95.93	0.58	0.81	0.89	0.3	11.57	4.18	0.32	0.01	0	0	0.09	0.03	0.3	0.32	2.35	67.93	0.02	0.02	4.43	0	0	0	1.05	-6.2	-7.05	66.39	100.92	797.22	420.06	947.51	580.12	816.06	462.28	915.85	447.24
31.965	0	0.13	0.14	0.02	0.13	0.08	0.13	0.99	0.92	0.92	98.02	0.33	3.04	97.04	0.65	1.08	0.92	0.49	12.37	2.93	0.29	0.01	0	0	0.11	0.03	0.2	0.34	1.79	67.24	0.01	0.03	4.31	0	0	0	3.71	-4.54	-8.76	66.3	103.7	795.09	419.17	948.47	581.33	812.6	463.81	915.08	447.94
31.998	0	0.13	0.14	0.02	0.13	0.07	0.13	1.05	0.9	0.9	97.91	0.33	2.39	97.39	0.78	1.35	0.9	0.87	11.36	2.31	0.28	0.01	0	0	0.13	0.03	0.14	0.42	1.62	67.79	0.01	0.05	4.14	0	0	0	7.52	-3.9	-11.15	65.75	104.15	790.49	416.65	948.19	582.46	808.03	464.26	910.82	447.53
32.031	0	0.13	0.14	0.02	0.13	0.08	0.13	1.06	0.94	0.94	97.89	0.33	2.75	96.47	0.93	1.66	0.94	1.37	12.58	1.74	0.32	0.01	0	0	0.12	0.04	0.12	0.42	1.28	67.11	0.01	0.16	4.06	0	0	0	11.2	-5.45	-12.72	65.94	100.51	787.88	416.22	945.39	582.04	806.2	464.78	905.32	448.15
32.065	0	0.13	0.14	0.02	0.14	0.08	0.13	1.06	0.83	0.83	97.88	0.33	2.58	96.94	1.07	2.42	0.83	2.17	11.92	1.81	0.35	0.01	0	0	0.13	0.04	0.12	0.6	0.87	65.48	0.01	0.03	4.19	0	0	0	11.12	-4.73	-13.17	65.5	99.43	782.61	416.24	939.15	581.94	801.08	465.53	898.61	446.17
32.098	0	0.13	0.14	0.02	0.14	0.07	0.13	1.05	0.8	0.8	97.89	0.33	1.92	97.07	1.1	2.55	0.8	2.38	10.9	1.82	0.41	0.01	0	0	0.12	0.03	0.12	0.71	0.82	64.97	0.01	0.03	4	0	0	0	9.54	-4.5	-12.84	65.45	101.5	777.01	416.05	932.64	579.73	793.99	465.03	893.65	445.83
32.132	0	0.13	0.14	0.02	0.15	0.06	0.13	0.85	1.04	0.74	98.31	0.33	0.98	97.75	1.2	2.93	0.74	2.88	10.22	1.59	0.37	0.01	0	0	0.11	0.03	0.14	1.04	0.52	58.69	0.01	0.07	3.42	0	0	0	11.91	-3.15	-13.03	65.35	101.27	771.53	416.5	926.77	579.95	788.32	465.82	887.79	446.8
32.165	0	0.14	0.15	0.02	0.16	0.06	0.13	0.89	0.78	0.78	98.21	0.33	0.41	98.72	1.39	3.1	0.78	3.7	10	1.64	0.45	0.01	0	0	0.08	0.02	0.15	0.68	0.48	58.81	0.01	0.04	2.99	0	0	0	9.47	0.28	-12.21	65.08	100.29	764.28	416.25	919.55	580.7	782.45	464.38	880.87	445.11
32.198	0	0.14	0.15	0.02	0.16	0.06	0.13	0.73	0.86	0.86	98.54	0.33	0	98.49	1.26	2.64	0.86	4.11	9.18	1.53	0.51	0.01	0	0	0.05	0.02	0.16	0.48	0.45	54.16	0.01	0.02	2.76	0	0	0	9.59	-1.1	-12.44	65.64	101.26	757.55	417.11	912.84	581.05	774.95	465.7	874.32	446.22
32.232	0	0.14	0.16	0.02	0.15	0.05	0.13	0.62	0.71	0.71	98.76	0.33	0	97.74	1	2.21	0.71	3.58	9.4	1.71	0.65	0.02	0	0	0.04	0.02	0.16	0.32	0.42	51.38	0.01	0.06	2.3	0	0	0	10.71	-3.17	-14.06	65.83	99.38	749.7	416.5	906.88	582.02	767.89	466.27	865.3	446.63
32.265	0	0.14	0.16	0.02	0.15	0.05	0.13	0.53	0.66	0.66	98.93	0.33	0	97.41	0.74	1.98	0.66	4.13	9.26	1.29	0.48	0.03	0	0	0.05	0.02	0.18	0.37	0.45	47.69	0.01	0.01	2.36	0	0	0	10.48	-3.86	-14.28	66.67	107.68	746.89	416.08	903.82	580.89	760.65	470.28	864.65	442.35
32.298	0	0.14	0.16	0.02	0.16	0.05	0.13	0.46	0.55	0.55	99.08	0.33	0	97.66	0.55	2.22	0.55	4.48	9.59	1.03	0.38	0.05	0	0	0.05	0.02	0.17	0.44	0.43	43.71	0.01	0.01	2.21	0	0	0	9.99	-3.35	-14.58	68.22	103.18	742.1	417.85	898.47	581.49	757.54	469.66	858.02	446.21
32.332	0	0.14	0.16	0.02	0.16	0.05	0.13	0.4	0.47	0.47	99.2	0.33	0	96.12	0.4	2.65	0.47	4.76	9.85	0.95	0.32	0.09	0	0	0.06	0.02	0.14	0.42	0.4	39.76	0.01	0.01	2.15	0	0	0	10.11	-5.95	-15.14	67.93	103.96	739.35	416.02	894.76	578.1	753.52	468.98	854.38	443.78
32.365	0	0.15	0.15	0.02	0.17	0.05	0.13	0.35	0.43	0.43	99.3	0.33	0	97.44	0.28	3.29	0.43	6.13	9.59	0.74	0.22	0.15	0	0	0.05	0.02	0.11	0.39	0.39	34.74	0.01	0	2.04	0	0	0	6.22	-3.8	-13.36	67.81	105.5	737.21	417.5	889.97	577.07	750.64	468.35	853.09	443.22
32.398	0	0.15	0.15	0.02	0.18	0.05	0.12	0.28	0.37	0.37	99.43	0.33	0	98.13	0.23	3.82	0.37	6.83	7.92	0.56	0.26	0.17	0	0	0.06	0.02	0.09	0.22	0.34	28.49	0.01	0	1.85	0	0	0	12.34	-2.19	-13.9	67.02	106.66	736.26	417.2	888.58	576.49	748.45	469.96	851.88	443.92
32.432	0	0.15	0.15	0.02	0.2	0.04	0.12	0.22	0.34	0.34	99.56	0.33	0	95.69	0.17	5.35	0.34	7.5	6.62	0.34	0.24	0.12	0	0	0.07	0.02	0.1	0.16	0.29	20.04	0.01	0	1.68	0	0	0	6.88	-6.5	-14.54	67.74	104.42	735.87	418.44	887.72	576.14	748.55	470.25	849.72	444.41
32.465	0	0.14	0.14	0.02	0.21	0.04	0.12	0.21	0.3	0.3	99.58	0.33	0	95.99	0.16	7.79	0.3	7.15	6.68	0.23	0.26	0.1	0	0	0.09	0.02	0.11	0.11	0.3	16.76	0	0.01	1.62	0	0	0	7.86	-6.12	-13.45	66.92	102.89	734.23	418.22	886.37	577.77	748.64	468.56	848.75	444.8
32.499	0	0.14	0.14	0.02	0.22	0.04	0.11	0.17	0.26	0.26	99.55	0.33	0	97.35	0.15	9.57	0.26	7.02	7.8	0.15	0.36	0.07	0	0	0.11	0.02	0.09	0.09	0.27	10.61	0	0.01	1.48	0	0	0	6.25	-3.98	-12.66	66.56	107.24	733.04	418.09	887.79	579.85	746.78	468.8	851.31	444.84
32.532	0	0.13	0.13	0.02	0.22	0.04	0.11	0.15	0.21	0.21	99.56	0.33	0	97.36	0.1	11.01	0.21	5.62	7.99	0.13	0.34	0.06	0	0	0.09	0.02	0.09	0.08	0.26	7.9	0	0	1.42	0	0	0	4.05	-3.95	-12.83	66.17	103.32	734.81	418.58	888.47	578.68	749.91	467.08	851.08	446.13
32.565	0	0.13	0.14	0.02	0.2	0.05	0.12	0.13	0.19	0.19	99.6	0.33	0	95.64	0.08	9.22	0.19	4.89	10.36	0.13	0.43	0.07	0	0	0.08	0.02	0.09	0.06	0.26	6.74	0	0.01	1.48	0	0	0	-0.85	-6.56	-8.82	66.44	103.38	737.54	420.86	890.22	582.21	755.28	466.6	856.59	446.03
32.599	0	0.12	0.14	0.02	0.18	0.06	0.12	0.11	0.18	0.18	99.63	0.33	0.36	96.84	0.07	7.62	0.18	3.86	12.12	0.12	0.44	0.06	0	0.01	0.07	0.02	0.09	0.05	0.26	4.33	0	0.01	1.39	0	0	0	2.36	-4.89	-8.98	66.4	102.77	742.45	423.93	893.02	583.61	759.37	469.58	860.12	449.3
32.632	0	0.12	0.15	0.02	0.17	0.06	0.13	0.1	0.18	0.18	99.67	0.33	1.44	93.48	0.06	6.33	0.18	2.62	14.49	0.14	0.45	0.07	0	0.01	0.08	0.02	0.14	0.07	0.26	4.1	0	0.02	1.48	0	0	0	-2.74	-8.68	-7.63	66.05	103.31	744.83	422.25	897.59	582.56	763.73	468.95	864.64	446.83
32.665	0	0.12	0.15	0.02	0.16	0.07	0.13	0.09	0.17	0.17	99.68	0.33	2.26	95.67	0.05	5.59	0.17	1.97	16.39	0.15	0.48	0.09	0	0.01	0.09	0.02	0.17	0.09	0.26	3.32	0	0.01	1.5	0	0	0	-4.53	-6.52	-7.27	65.58	103.4	749.31	422.78	901.7	582.59	768.12	467.94	869.48	447.47
32.699	0	0.12	0.16	0.02	0.14	0.07	0.13	0.08	0.11	0.11	99.69	0.33	2.17	94.2	0.04	3.67	0.11	1.26	15.69	0.16	0.41	0.08	0	0.01	0.07	0.02	0.16	0.07	0.28	2.69	0	0.05	1.63	0	0	0	-5.72	-8.06	-6.73	64.85	100.8	754.11	423.18	907.92	584.89	775.33	467.29	874.37	448.54
32.732	0	0.12	0.16	0.02	0.14	0.06	0.13	0.07	0.1	0.1	99.68	0.33	0.76	93.58	0.03	2.56	0.1	1.16	12.32	0.12	0.31	0.07	0	0.01	0.07	0.02	0.15	0.08	0.28	2.74	0	0.01	1.61	0	0	0	-6.84	-8.6	-6.17	64.39	102.36	756.85	423.88	910.94	585.51	777.72	467.78	878.4	449.32
32.766	0	0.12	0.16	0.02	0.14	0.05	0.13	0.07	0.09	0.08	99.67	0.33	0	95.87	0.02	1.72	0.08	1.29	8.13	0.11	0.2	0.04	0	0.01	0.07	0.02	0.19	0.09	0.23	2.16	0	0	1.53	0	0	0	-6.18	-6.27	-5.1	64.49	103.31	760.91	423.39	917.67	587.86	783.39	467.46	885.21	449.96
32.799	0	0.13	0.17	0.02	0.13	0.04	0.13	0.07	0.08	0.08	99.66	0.33	0	95.56	0.02	1.04	0.08	1.33	5.92	0.08	0.24	0.03	0	0.01	0.08	0.01	0.15	0.06	0.23	1.91	0	0.01	1.42	0	0	0	-4.36	-6.65	-5.7	64.59	102.36	764.08	422.21	923.03	590.38	787.54	465.68	888.69	450
32.832	0	0.13	0.17	0.02	0.13	0.04	0.13	0.07	0.09	0.09	99.66	0.33	0	94.63	0.02	0.59	0.09	1.29	4.46	0.06	0.24	0.01	0	0.01	0.07	0.01	0.15	0.07	0.26	2.03	0	0.02	1.44	0	0	0	-4.13	-7.66	-6.52	64.32	105.39	767.78	420.88	928.88	591.65	789.94	464.91	894.12	449
32.866	0	0.13	0.17	0.02	0.13	0.04	0.13	0.06	0.09	0.09	99.66	0.33	0	95.02	0.02	0.43	0.09	1.2	4.37	0.04	0.33	0.01	0	0.01	0.08	0.01	0.17	0.07	0.3	2.01	0	0.01	1.54	0	0	0	-0.28	-7.26	-8.45	64.94	106.54	770.78	418.51	936.24	594.08	792.87	464.62	898.21	448.67
32.899	0	0.13	0.17	0.02	0.13	0.04	0.12	0.07	0.09	0.09	99.66	0.33	0	97.2	0.02	0.44	0.09	1.76	4.01	0.03	0.34	0.01	0	0.01	0.06	0.01	0.12	0.05	0.37	2.26	0	0	1.66	0	0	0	0.37	-4.27	-9.91	65.19	101.84	773.48	419.85	935.56	592.05	795.67	465.94	896.01	448.5
32.932	0	0.13	0.17	0.02	0.13	0.04	0.13	0.07	0.11	0.11	99.66	0.33	0	97.57	0.02	0.41	0.11	2.3	4.78	0.04	0.36	0.01	0	0.01	0.05	0.01	0.08	0.06	0.39	2.54	0	0	1.63	0	0	0	-0.21	-3.54	-8.66	65.8	102.84	778.2	420.26	937.08	588.57	799.04	464.61	900.71	449.19
32.966	0	0.14	0.17	0.02	0.14	0.04	0.13	0.07	0.12	0.12	99.67	0.33	0	96.97	0.02	0.46	0.12	3.54	5.23	0.04	0.46	0.01	0	0	0.05	0.01	0.07	0.07	0.45	3.21	0	0	1.81	0	0	0	-0.16	-4.68	-10.07	66.03	100.95	779.03	419.75	937.03	586.34	799.41	464.56	899.11	448.71
32.999	0	0.14	0.17	0.02	0.14	0.04	0.13	0.08	0.13	0.13	99.67	0.33	0	91.48	0.02	0.38	0.13	3.67	5.44	0.05	0.49	0.01	0	0	0.05	0.01	0.06	0.08	0.42	3.27	0	0.01	1.83	0	0	0	2.73	-10.13	-9.22	66.58	102.27	779.68	418.95	937.32	586.09	799.61	464.37	900.63	448.44
33.032	0	0.13	0.17	0.02	0.14	0.04	0.13	0.08	0.17	0.17	99.67	0.33	0	95.51	0.02	0.4	0.17	3.11	6.54	0.09	0.72	0.02	0	0	0.05	0.01	0.05	0.09	0.42	4.14	0	0.06	1.88	0	0	0	3.96	-6.72	-8.56	66.32	100.89	781.1	421.08	935.16	584.54	800.55	464.93	900.43	450.65
33.066	0	0.13	0.16	0.02	0.14	0.05	0.13	0.08	0.23	0.23	99.67	0.33	0	95.53	0.03	0.79	0.23	2.5	7.75	0.18	1.05	0.02	0	0	0.05	0.01	0.07	0.13	0.5	6.72	0	6.84	1.9	0	0	0	7.53	-6.69	-10.74	66.74	97.72	780.78	422.56	934.4	585.89	800.37	468.29	896.71	451.91
33.099	0	0.13	0.16	0.02	0.14	0.05	0.13	0.09	0.27	0.27	99.68	0.33	0	96.41	0.05	1.65	0.27	2.34	9.32	0.37	1.41	0.03	0	0	0.06	0.01	0.09	0.17	0.49	8.28	0	2.51	1.89	0	0	0	11.25	-5.55	-12.34	66	99.2	776.92	420.55	933.21	585.66	795.7	468.39	893.55	452.11
33.133	0	0.13	0.16	0.03	0.14	0.06	0.13	0.11	0.33	0.33	99.68	0.33	0	97.26	0.06	2.1	0.33	2.41	11.23	0.69	1.97	0.07	0	0	0.06	0.02	0.11	0.25	0.51	11.37	0	0.45	1.82	0	0	0	10.33	-4.16	-14.29	65.59	99.42	773.55	419.06	930.93	584.46	791.6	468.98	889.06	449.34
33.166	0	0.13	0.16	0.03	0.14	0.05	0.13	0.12	0.42	0.42	99.68	0.33	0	97.75	0.09	2.11	0.42	1.79	11.03	1.12	1.64	0.07	0	0	0.06	0.02	0.13	0.25	0.53	14.25	0	0.12	1.79	0	0	0	8.95	-3.15	-12.41	64.95	101.19	767.74	420.24	923.15	584.33	785.23	468.83	884.51	449.23
33.199	0	0.13	0.16	0.03	0.14	0.06	0.13	0.13	0.52	0.52	99.68	0.33	0.07	96.71	0.13	2.1	0.52	1.37	12.1	1.57	1.72	0.1	0	0	0.07	0.02	0.2	0.32	0.51	17.31	0	0.08	1.88	0	0	0	6.25	-5.09	-14.51	64.75	99.36	762.28	419.42	918.39	583.35	779.88	469.36	876.7	447.02
33.233	0	0.14	0.16	0.02	0.13	0.06	0.13	0.16	0.76	0.76	99.68	0.33	0.42	97.38	0.16	1.74	0.76	1.11	12.5	2.54	1.18	0.07	0	0	0.06	0.02	0.29	0.31	0.5	22.31	0	0.02	1.96	0	0	0	9.87	-3.93	-12.37	64	100.09	751.67	423.49	907.7	590.01	770.45	472.89	868.14	451.11
33.266	0	0.14	0.16	0.02	0.13	0.07	0.14	0.18	0.84	0.84	99.63	0.33	1.03	96.52	0.18	1.61	0.84	1.01	13.74	4.12	1.03	0.05	0	0	0.05	0.02	0.36	0.29	0.47	25.91	0	0.07	2.01	0	0	0	9.65	-5.39	-12.43	63.1	101.83	745.94	422.96	901.38	588.4	763.4	473	862.63	450.15
33.299	0	0.15	0.16	0.02	0.13	0.08	0.14	0.27	1.06	1.06	99.45	0.33	2.53	98.03	0.22	1.57	1.06	0.98	16.98	4.75	1.01	0.03	0	0	0.03	0.02	0.47	0.17	0.54	35.61	0	0.13	2.21	0	0	0	2.94	-2.47	-12.69	64.04	105.9	739.6	422.43	895.28	585.41	754.7	472.35	857.79	448.11
33.333	0	0.15	0.16	0.02	0.13	0.08	0.14	0.46	1.22	1.22	99.07	0.33	2.59	96.48	0.19	1.09	1.22	1.2	16.49	5.11	0.76	0.01	0	0	0.02	0.02	0.34	0.08	0.57	48.67	0	0.06	2.42	0	0	0	7.95	-5.45	-12.78	62.59	105.08	732.41	421.39	888.18	586.06	748.02	472.62	850.08	447.66
33.366	0	0.15	0.16	0.02	0.13	0.08	0.14	0.52	1.17	1.17	98.97	0.33	2.42	90.59	0.15	0.89	1.17	1.46	15.91	4.5	0.82	0.01	0	0	0.01	0.02	0.24	0.04	0.64	51.26	0	0.03	2.48	0	0	0	0.45	-10.68	-13.62	65.4	105.77	728.58	419.54	884.44	582.27	743.17	471.01	845.44	444.04
33.399	0	0.15	0.16	0.02	0.14	0.07	0.14	0.6	1.32	1.32	98.81	0.33	1.53	93.24	0.13	0.95	1.32	1.8	13.92	3.92	0.72	0.01	0	0	0.01	0.01	0.16	0.02	0.64	54.36	0	0.03	2.45	0	0	0	1.66	-8.88	-14.14	65.04	105.46	724.15	418.46	878.91	580.66	738.45	470.85	839.73	441.49
33.433	0	0.15	0.16	0.02	0.14	0.06	0.14	0.89	1.33	1.33	98.21	0.33	0.79	95.34	0.11	1.29	1.33	2.9	11.44	2.87	0.51	0.01	0	0	0	0.01	0.13	0.02	0.7	62.66	0	0	2.67	0	0	0	3.94	-6.91	-12.6	63.94	106.09	718.75	416.75	872.68	578.49	733.04	467.43	835.92	441.53
33.466	0	0.16	0.16	0.02	0.16	0.06	0.13	1.17	1.22	1.22	97.66	0.33	1.07	92.55	0.1	1.74	1.22	4.91	11.93	2.25	0.35	0.01	0	0	0	0.01	0.09	0.02	0.83	66.8	0	0	2.61	0	0	0	0.33	-9.4	-10.59	64.86	106.84	718.82	417.02	869.26	573.54	733.28	469.32	835.62	438.62
33.5	0	0.16	0.15	0.02	0.17	0.07	0.14	2.13	1.32	1.32	95.74	0.33	2.1	94.35	0.1	2.26	1.32	6.03	13.92	1.89	0.21	0.02	0	0	0	0.01	0.07	0.03	1.08	79.76	0	0	2.79	0	0	0	-2.76	-7.92	-10.83	65.42	106	719.22	416.27	867.82	570.84	732.74	465.9	834.88	437.55
33.533	0	0.16	0.14	0.02	0.19	0.09	0.13	3.04	0.97	0.97	93.92	0.33	4.29	93.43	0.12	4.36	0.97	8.43	17.62	1.34	0.29	0.06	0	0	0	0.01	0.06	0.04	1.4	84.01	0	0	3.23	0	0	0	-3.8	-8.73	-10.23	64.73	103.84	720.31	415.81	863.39	564.09	732.8	464.02	832.8	436.04
33.566	0	0.16	0.14	0.02	0.21	0.1	0.13	3.34	0.92	0.92	93.33	0.33	4.78	96.1	0.13	5.08	0.92	9.53	18.63	0.91	0.32	0.13	0	0	0	0.01	0.05	0.05	1.41	84.48	0	0	3.28	0	0	0	-3.3	-5.97	-7.69	64.86	99.72	727.29	421.9	862.57	562.38	739.62	465.21	836.77	442.72
33.6	0	0.14	0.12	0.02	0.19	0.11	0.13	3.32	0.7	0.7	93.36	0.35	5.71	96.75	0.13	6.52	0.7	6.93	19.17	0.67	0.36	0.24	0	0	0	0	0.06	0.04	1.71	85.51	0	0.05	3.85	0	0	0	-3.05	-5.02	-6.34	65.26	100.19	731.5	424	865.27	562.56	743.73	466.55	841.61	445.18
33.633
33.666
33.7
33.733
33.767
33.8
33.833
33.867
33.9
33.933
33.967
34
34.033
34.067
34.1
34.134
34.167
34.2
34.234
34.267
34.3
34.334
34.367
34.4
34.434
34.467
34.501
34.534
34.567
34.601	4	0.28	0.26	0.03	0.22	0.04	0.31	0.12	3.01	17.12	99.39	0.49	0	20.85	0.64	0.09	20.96	0.04	2.26	0.77	1.04	1.58	0	0.04	0.07	4	0.38	0.1	4.74	17.12	0.05	0.06	3.01	0	0		-34.92	-28.67	7.58	59.84	95.19	782.92	495.04	911.05	623.17	806.23	540.38	897.53	513.44
34.634
34.667
34.701
34.734
34.768
34.801
34.834
34.868
34.901
34.934
34.968
35.001
35.034
35.068
35.101	4	0.17	0.2	0.02	0.15	0.03	0.18	0.07	2.2	5.82	99.59	0.33	0	94.4	0.02	0.01	8.96	0	2.26	0.2	0.28	0.13	0	0.01	0.04	1.51	0.01	0.05	1.13	5.82	0.02	54.34	2.2	0	0		-39.76	7.88	5.04	51.16	126.52	798.38	517.65	937.55	656.83	809.1	540.11	934.92	553.43
35.135	4	0.15	0.2	0.02	0.14	0.03	0.15	0.06	1.44	0.97	99.61	0.33	0	98.31	0.01	0	5.16	0	1.43	0.14	0.21	0.31	0	0	0.02	0.21	0.02	0.02	0.31	0.97	0.01	68.57	1.44	0	0		-23.98	1.68	0.56	54.75	103	805.51	529.82	937.5	664.49	819.64	557.51	922.62	555.58
35.168	4	0.14	0.19	0.02	0.13	0.03	0.14	0.06	1.27	0.71	99.62	0.33	0	97.45	0.02	0.01	2.75	0	1.33	0.1	0.17	0.27	0	0	0.02	0.3	0.01	0.02	0.49	0.71	0.01	76.73	1.27	0	0		-25.88	3.78	-0.8	55.15	105.76	805.96	532.25	931.45	658.82	814.41	560.14	920.07	555.7
35.201	4	0.13	0.17	0.02	0.13	0.03	0.13	0.06	2.03	0.68	99.66	0.33	0	97.46	0.04	0.02	2.03	0	1.64	0.07	0.24	0.42	0	0	0.03	0.47	0.01	0.01	0.62	0.68	0.01	78.65	2.24	0	0		-26.82	3.76	-1.33	55.67	103.52	805.9	534.45	926.07	654.62	812.41	561.53	915.84	557.31
35.235	4	0.12	0.16	0.02	0.12	0.04	0.12	0.06	1.14	0.7	99.68	0.33	0	98.2	0.03	0.03	1.14	0	1.93	0.06	0.26	1.16	0	0	0.04	0.45	0.02	0	0.6	0.7	0.01	36.3	3.03	0	0		-22.05	2.01	-0.82	55.98	104.21	804.14	536.09	922.3	655.04	809.68	563.69	913.79	559.16
35.268	4	0.12	0.15	0.02	0.12	0.04	0.12	0.06	0.81	0.53	99.69	0.33	0	97.9	0.02	0.06	0.81	0	2.53	0.05	0.35	1.72	0	0	0.04	0.45	0.02	0	0.6	0.53	0.01	24.48	3.24	0	0		-26.73	2.78	-1.57	56.05	102.72	802.95	538.86	918.81	654.73	807.53	565.72	910.13	560.97
35.301	4	0.12	0.15	0.03	0.12	0.04	0.12	0.06	0.57	0.55	99.7	0.33	0	98.45	0.02	0.1	0.57	0	3.84	0.05	0.49	3.68	0	0	0.05	0.44	0.02	0	0.58	0.55	0.01	38.51	3.43	0	0		-23.2	1.26	-1.47	56.15	99.26	801.45	538.82	914.6	651.97	806.49	565.09	905.7	561.61
35.335	4	0.13	0.15	0.03	0.12	0.05	0.12	0.06	0.5	0.5	99.7	0.33	0	98.44	0.03	0.17	0.5	0	4.31	0.05	0.46	5.39	0	0	0.05	0.5	0.02	0	0.61	0.63	0.02	19.96	3.56	0	0		-24.92	1.27	-2.26	56.34	98.05	800.68	538.59	912.37	650.27	805.12	565.69	902.94	558.96
35.368	4	0.13	0.16	0.03	0.12	0.04	0.12	0.06	0.83	0.59	99.68	0.33	0	98.65	0.04	0.31	0.83	0	2.84	0.04	0.56	4.29	0	0	0.05	0.64	0.02	0	0.72	0.59	0.02	70.17	2.75	0	0		-21.88	-0.56	-3.07	56.56	97.82	800.42	536.46	912.74	648.9	804.71	564.96	902.2	556.97
35.401	4	0.13	0.17	0.03	0.12	0.04	0.13	0.06	1.2	0.62	99.66	0.33	0	98.63	0.05	0.45	1.2	0	2.65	0.04	0.71	3.37	0	0.01	0.08	0.78	0.02	0	0.79	0.62	0.03	58.15	2.17	0.04	0		-26.59	0.63	-3.04	56.94	99.97	800.6	534.61	912.4	646.41	803.65	563.35	903.06	552.82
35.435	4	0.13	0.17	0.03	0.13	0.03	0.13	0.06	1.55	0.58	99.66	0.33	0	98.59	0.04	0.38	1.55	0	2.06	0.04	1.08	3.65	0	0.01	0.12	0.79	0.02	0	0.79	0.58	0.04	60.17	2.06	0.04	0		-29.07	-0.78	-2.13	56.82	102.84	801.2	528.84	916.3	643.95	805.04	557.87	907.38	547.71
35.468	4	0.13	0.17	0.03	0.13	0.03	0.13	0.06	1.79	0.56	99.65	0.33	0	98.72	0.03	0.27	1.79	0	1.54	0.03	1.1	1.71	0	0.01	0.15	0.85	0.02	0	0.72	0.56	0.04	66.54	1.92	0	0		-22.89	0.27	-1.76	56.56	99.64	800.89	528.89	914.07	642.73	805.61	556.54	905	549.49
35.502	4	0.13	0.17	0.03	0.12	0.04	0.13	0.06	1.57	0.62	99.66	0.33	0	98.46	0.03	0.16	1.57	0	2.6	0.04	0.7	1.01	0	0.01	0.13	0.86	0.02	0	0.69	0.62	0.04	67.81	2.13	0	0		-26.81	-1.22	-0.62	56.78	101.64	806.76	526.5	921.4	641.15	812.01	553.55	913.47	547.59
35.535	4	0.13	0.17	0.02	0.12	0.04	0.13	0.06	1.32	0.66	99.66	0.33	0	98	0.03	0.07	1.32	0	2.88	0.04	0.62	0.98	0	0.01	0.13	0.85	0.03	0	0.68	0.66	0.04	81.49	2.22	0	0		-23.57	-2.54	-1.63	56.5	105.53	816.21	528.06	932.3	644.14	819.46	558.29	924.57	548.84
35.568	4	0.13	0.17	0.02	0.12	0.04	0.13	0.06	1.23	0.66	99.66	0.33	0	97.65	0.04	0.04	1.23	0	2.98	0.04	0.41	0.67	0	0.01	0.12	0.88	0.03	0	0.66	0.66	0.04	76.83	2.14	0	0		-23.4	-3.36	-1.05	56.14	105.99	825.51	531.11	943.3	648.89	829.77	560.57	935.47	552.74
35.602	4	0.13	0.17	0.02	0.12	0.04	0.13	0.06	1.15	0.58	99.66	0.33	0	95.65	0.03	0.01	1.15	0	3.31	0.04	0.41	0.69	0	0.01	0.11	0.96	0.03	0	0.69	0.58	0.05	81.64	2.16	0	0		-24.45	-6.55	-1.86	55.87	103.58	835.44	533.72	955.08	653.79	841.23	563.78	944.39	554.43
35.635	4	0.13	0.17	0.02	0.12	0.04	0.13	0.06	1.46	0.57	99.66	0.33	0	91.12	0.02	0.01	1.46	0	2.63	0.05	0.44	0.5	0	0.01	0.08	1.02	0.03	0	0.65	0.57	0.05	66.2	2.07	0	0		-23.32	-10.36	-0.7	55.6	102.4	840.1	535.27	960.96	656.71	847.92	565.2	950	557.08
35.668	4	0.13	0.17	0.02	0.13	0.03	0.13	0.06	1.85	0.54	99.65	0.33	0	90.55	0.02	0.01	1.85	0	1.91	0.06	0.51	0.39	0	0.01	0.06	1.42	0.02	0	0.6	0.54	0.06	64.94	2.03	0	1		-23.89	-10.7	0.3	55.39	101.73	841.91	536.29	966.62	661.43	852.79	566.94	954.2	558.9
35.702	4	0.13	0.18	0.02	0.13	0.03	0.14	0.06	1.88	0.59	99.64	0.33	0	92.17	0.01	0.01	2.78	0	1.82	0.07	0.78	0.35	0	0.01	0.05	1.46	0.02	0	0.51	0.59	0.09	62.07	1.88	0	0		-23.92	-9.67	0.27	54.96	104.43	842.11	534.12	971.92	664.54	854.18	566	958.26	557.48
35.735	4	0.13	0.18	0.02	0.13	0.03	0.14	0.06	1.86	0.63	99.64	0.33	0	94.89	0.01	0.01	3	0	1.51	0.09	0.81	0.39	0	0.01	0.03	1.37	0.01	0	0.45	0.63	0.09	38.35	1.86	0	0		-28.16	-7.39	-0.9	54.25	106.13	844.84	535.6	972.28	663.61	853.87	564.75	959.79	558.06
35.769	4	0.15	0.2	0.02	0.14	0.03	0.15	0.06	1.67	0.72	99.61	0.33	0	91.28	0.01	0.02	5.59	0	1.44	0.07	0.95	0.63	0	0.01	0.03	1.61	0.01	0	0.4	0.72	0.1	73.03	1.67	0	0		-26.06	-10.26	0.75	54.36	104	845.42	534.23	975.31	665.15	858	563.19	961.9	558.5
35.802	4	0.17	0.22	0.03	0.15	0.03	0.19	0.06	1.47	0.81	99.56	0.33	0	81.97	0.01	0.02	9.68	0	1.14	0.08	1.19	0.46	0	0.01	0.03	2.02	0.01	0	0.36	0.81	0.12	29.53	1.47	0	0		-25.08	-14.43	-0.92	53.79	104.23	846.39	531.37	980.49	666.18	859.86	565.98	963.32	553.35
35.835	4	0.18	0.22	0.02	0.16	0.03	0.19	0.06	1.38	0.8	99.55	0.33	0	94.67	0	0.02	10.17	0	0.93	0.09	0.99	0.26	0	0.01	0.03	1.88	0.01	0	0.32	0.8	0.12	58.22	1.38	0	0		-23.68	-7.61	-0.5	56.6	104.02	851.25	522.17	981.15	653.66	862.93	552.87	966.7	545.65
35.869	4	0.17	0.22	0.02	0.15	0.03	0.18	0.06	1.28	0.94	99.56	0.33	0	95.24	0	0.02	8.75	0	0.75	0.06	0.74	0.14	0	0.01	0.03	1.65	0.01	0.01	0.25	0.94	0.14	56.97	1.28	0	0		-22.97	-7.02	-2.4	59.45	103.98	853.44	508.09	979	635.55	861.52	538.76	965.11	529.85
35.902	4	0.15	0.2	0.02	0.14	0.03	0.15	0.06	1.28	1.2	99.6	0.33	0	94.77	0	0.02	4.99	0	0.63	0.04	0.74	0.13	0	0.01	0.03	1.52	0.01	0.01	0.22	1.2	0.15	16.35	1.28	0	0		-23	-7.52	-5.44	62.96	109.04	857.38	492.66	977.61	612.89	857.84	527.39	965.93	513.04
35.935	4	0.14	0.19	0.02	0.13	0.03	0.14	0.06	1.23	1.23	99.62	0.33	0	96.66	0	0.03	3.54	0	0.59	0.02	0.67	0.17	0	0.01	0.03	1.5	0.01	0.01	0.23	1.23	0.16	2.38	1.23	0	1		-21.95	-5.18	-0.73	64.94	104.95	848.84	474.37	964.29	589.82	852.58	504.73	957.45	500.6
35.969	4	0.13	0.18	0.03	0.13	0.03	0.13	0.06	1.35	1.87	99.63	0.33	0	91.29	0.01	0.03	2.08	0	0.81	0.02	1.19	0.42	0	0.01	0.04	1.62	0.01	0.03	0.23	1.87	0.22	3.69	1.35	0	0		-20.68	-10.25	0.11	67.92	98.84	847.71	461.48	956.44	570.2	851.91	491.37	950.46	483.83
36.002
36.035
36.069
36.102
36.136
36.169
36.202
36.236
36.269
36.302
36.336
36.369
36.402
36.436
36.469
36.503
36.536
36.569
36.603
36.636
36.669
36.703
36.736
36.77
36.803
36.836
36.87
36.903
36.936
36.97
37.003
37.036
37.07
37.103
37.137
37.17
37.203
37.237
37.27
37.303
37.337
37.37
37.403
37.437
37.47
37.504
37.537
37.57
37.604
37.637
37.67
37.704
37.737
37.771
37.804
37.837
37.871
37.904
37.937
37.971
38.004
38.037
38.071
38.104
38.138
38.171
38.204
38.238
38.271
38.304
38.338
38.371
38.404
38.438
38.471
38.505
38.538
38.571
38.605
38.638
38.671
38.705
38.738
38.772
38.805
38.838
38.872
38.905
38.938
38.972
39.005
39.038
39.072
39.105	0	0.14	0.09	0.02	0.13	0.16	0.11	1.74	0.69	0.69	96.52	0.44	9.72	97.36	0.23	1.21	0.69	2.05	14.97	3.94	0.58	0.19	0	0	0.08	0.21	0.26	0.02	9	79.73	0.01	0.01	9.43	0	0	0	-2.74	-3.96	-7.49	66.55	102.6	796.28	432.85	939.05	582.93	810.39	474.79	911.37	456.68
39.139	0	0.16	0.14	0.02	0.13	0.07	0.14	1.85	3.12	3.12	96.3	0.33	1.76	97.06	0.17	0.5	3.12	1.14	10.6	4.14	0.44	0.05	0	0	0.03	0.13	0.17	0.02	3.58	82.87	0.01	0.03	4.8	0	0	0	1.37	-4.51	-9.56	65.45	102.31	789.36	427.46	937.01	583.31	804.59	472.28	904.95	452.39
39.172	0	0.17	0.17	0.02	0.14	0.06	0.15	1.72	3.53	4.92	96.56	0.33	0	97.58	0.09	0.42	4.92	1.18	9.08	3.88	0.44	0.04	0	0	0.02	0.04	0.1	0.02	2.71	81.25	0	0.03	3.53	0	0	0	3.49	-3.51	-9.43	64.9	101.17	783.16	428.07	928.9	582.33	798.2	472.58	897.47	453.08
39.205	0	0.17	0.17	0.02	0.14	0.06	0.15	1.25	3.02	4.45	97.5	0.33	0	97.8	0.06	0.41	4.45	1.31	9.42	3.91	0.38	0.05	0	0	0.02	0.04	0.1	0.02	1.32	73.3	0	0.01	3.02	0	0	0	-0.71	-3.02	-9.46	65.74	103.82	777.34	428.9	922.08	580.98	790.57	473.72	892.07	451.9
39.239	0	0.17	0.17	0.02	0.14	0.06	0.16	1.32	2.85	4.61	97.37	0.33	0	97.43	0.05	0.4	4.61	1.6	9.94	4.69	0.45	0.07	0	0	0.02	0.04	0.1	0.03	1.2	74.31	0	0.01	2.85	0	0	0	-0.89	-3.82	-10.67	66.31	101.28	772.87	429.45	917.18	581.05	786.54	474.64	885.24	451.93
39.272	0	0.18	0.17	0.02	0.14	0.07	0.16	1.22	2.84	4.58	97.56	0.33	0	96.96	0.05	0.34	4.58	1.25	12.18	6.31	0.67	0.21	0	0	0.02	0.06	0.11	0.04	1.03	72.91	0	0.19	2.84	0	0	0	3.1	-4.69	-10.83	65.97	100.85	765.5	430.31	908	580.45	778.56	476.67	876.51	452.67
39.305	0	0.19	0.17	0.02	0.14	0.08	0.17	1.09	3.09	5.1	97.81	0.33	1.03	96.51	0.06	0.25	5.1	0.84	16.2	8.09	1.04	0.68	0	0	0.02	0.09	0.12	0.06	1.16	70.75	0	1.68	3.09	0	0	0	9.47	-5.4	-13.45	66.76	95.59	758.08	431.23	901.3	582.36	772.49	478.63	865.4	456.16
39.339	0	0.18	0.17	0.03	0.13	0.08	0.16	0.95	3.1	4.54	98.1	0.33	0.94	96.43	0.07	0.24	4.54	0.69	16.01	6.59	1.77	1.1	0	0	0.02	0.12	0.17	0.08	1.1	67.47	0	7.1	3.1	0	0	0	10.74	-5.53	-14.59	68.02	97.43	752.12	430.55	896.57	582.01	765.34	479.95	859.72	455.76
39.372	0	0.18	0.17	0.03	0.13	0.07	0.16	0.82	2.97	4.42	98.35	0.33	0	95.28	0.05	0.18	4.42	0.52	14.22	6.76	2.52	1.09	0	0	0.02	0.14	0.21	0.09	1.02	64.26	0	12.03	2.97	0	0	0	8.62	-6.98	-15.97	68.24	97.1	745.47	428.32	891.31	579.49	758.46	478.39	852.5	454.2
39.405	0	0.17	0.17	0.03	0.13	0.07	0.15	0.7	2.76	4.38	98.6	0.33	0	96.76	0.06	0.2	4.38	0.49	12.68	6.41	2.85	0.96	0	0	0.03	0.16	0.24	0.13	0.93	60.41	0	0.81	2.76	0	0	0	8	-5.01	-16.21	68.06	98.08	742.56	427.09	887.43	577.32	754.74	477.93	849.09	451.14
39.439	0	0.18	0.17	0.03	0.13	0.07	0.15	0.54	2.82	4.56	98.92	0.33	0	96.63	0.07	0.18	4.56	0.39	13.74	7.62	3.26	0.89	0	0	0.04	0.16	0.28	0.19	0.86	54.11	0	0.12	2.82	0	0	0	9.79	-5.22	-14.6	67.77	100.49	739.42	426.13	883.98	576.49	750.89	476.39	848.16	451.12
39.472	0	0.19	0.17	0.03	0.13	0.09	0.16	0.45	2.84	4.56	99.1	0.33	0.88	97.39	0.07	0.14	4.56	0.33	18.6	9.07	3.75	1.28	0	0	0.05	0.16	0.28	0.23	0.74	49.93	0	0.03	2.84	0	0	0	10.53	-3.9	-13.61	67.38	101.39	738.15	426.48	881.43	577.15	749.56	476.76	847.24	449.59
39.506	0	0.18	0.17	0.03	0.13	0.16	0.18	0.38	2.88	4.1	99.24	0.59	5.42	98.15	0.07	0.14	4.1	0.26	27.69	8.48	2.79	0.98	0	0	0.06	0.15	0.26	0.26	0.62	45.78	0	0.02	2.88	0	0	0	9.39	-2.14	-13.35	66.93	102.04	736.14	425.64	880.94	577.51	747.95	475.4	846.64	449.47
39.539	0	0.17	0.17	0.03	0.13	0.14	0.17	0.32	2.86	3.81	99.37	0.49	4.61	97.03	0.07	0.15	3.81	0.29	24.9	6.71	2.2	0.51	0	0	0.07	0.14	0.22	0.26	0.59	41.35	0	0.02	2.86	0	0	0	7.28	-4.57	-12.91	66.84	102.07	734.68	424.14	882.32	579.79	748.16	473.75	846.92	447.97
39.572	0	0.16	0.17	0.02	0.13	0.12	0.16	0.29	2.82	3.39	99.43	0.4	3.98	97.08	0.05	0.17	3.39	0.33	22.25	5.34	1.5	0.19	0	0	0.08	0.14	0.17	0.21	0.56	38.91	0	0.04	2.82	0	0	0	5.57	-4.48	-12.23	66.36	105.22	734.57	422.86	883.41	579.61	747.36	472.8	849.17	446.19
39.606	0	0.17	0.17	0.02	0.13	0.11	0.16	0.24	2.78	3.34	99.53	0.37	3.68	95.75	0.03	0.17	3.34	0.36	21.08	7.01	1.02	0.06	0	0	0.1	0.1	0.12	0.18	0.48	34.27	0	0.01	2.78	0	0	0	4.96	-6.42	-12.35	65.69	103	735.48	421.21	884.6	577.87	749.27	470.07	849.39	445.91
39.639	0	0.16	0.16	0.02	0.13	0.13	0.16	0.21	2.68	2.68	99.59	0.43	5.48	95.76	0.03	0.19	2.68	0.43	23.5	6.75	0.74	0.04	0	0	0.12	0.07	0.11	0.21	0.41	31.06	0	0	3.08	0	0	0	1.42	-6.42	-10.44	65.81	100.9	739.16	423.01	884.83	576.7	753.88	469.15	852.13	446.14
39.672	0	0.16	0.16	0.02	0.12	0.15	0.16	0.16	2.05	2.05	99.68	0.51	7.08	93.23	0.02	0.14	2.05	0.37	25.88	6.9	0.66	0.04	0	0.01	0.15	0.06	0.15	0.26	0.33	24.43	0	0.01	3.31	0	0	0	-7.19	-8.88	-6.64	66.47	100.92	743.66	425.57	888.54	576.37	760.61	469.13	859.37	448.38
39.706	0	0.15	0.15	0.02	0.12	0.17	0.16	0.12	1.69	1.69	99.66	0.57	8.39	92.29	0.02	0.12	1.69	0.34	27.31	6.49	0.55	0.05	0	0.01	0.14	0.06	0.17	0.42	0.25	17.67	0	0.01	3.78	0	0	0	-3.37	-9.59	-6.82	66.36	98.92	751.04	427.53	894.23	578.16	767.84	469.61	865.09	451.51
39.739	0	0.15	0.15	0.02	0.12	0.15	0.15	0.11	1.64	1.64	99.69	0.48	7.48	94.72	0.02	0.13	1.64	0.35	24.85	6.67	0.46	0.08	0	0.01	0.14	0.06	0.25	0.6	0.2	16.56	0	0.02	3.88	0	0	0	-5.09	-7.57	-7.21	66.38	98.98	757.39	430.05	899.53	578.88	773.51	472.26	870.61	453.04
39.773	0	0.16	0.15	0.02	0.12	0.09	0.14	0.09	1.49	1.49	99.68	0.33	3.95	94.27	0.03	0.14	1.49	0.31	16.07	8.21	0.69	0.2	0	0.01	0.12	0.06	0.36	0.59	0.17	12.25	0	0.51	4.07	0	0	0	-4.06	-7.99	-5.79	66.61	99.22	762.49	431.81	905.35	580.9	780	475.11	877.19	455.18
39.806	0	0.17	0.15	0.02	0.12	0.08	0.14	0.08	1.41	1.41	99.66	0.33	2.65	92.57	0.03	0.13	1.41	0.22	13.52	9.47	0.73	0.3	0	0.01	0.1	0.05	0.51	0.45	0.13	9.49	0	0.31	3.8	0	0	0	-0.3	-9.39	-5.2	66.62	98.6	770.8	433.54	910.89	580.42	787.54	476.25	884.37	457.61
39.839	0	0.18	0.15	0.02	0.12	0.07	0.13	0.08	1.56	1.56	99.64	0.33	1.85	88.37	0.03	0.13	1.56	0.21	11.89	11.35	0.77	0.59	0	0.01	0.09	0.06	0.8	0.38	0.12	9.54	0	0.07	3.78	0	0	0	-5.92	-11.86	-5.65	66.17	98.98	776.17	433.77	916.9	580.52	792.65	475.89	889.77	456.8
39.873	0	0.18	0.15	0.02	0.12	0.07	0.13	0.08	1.62	1.62	99.64	0.33	1.63	88.62	0.05	0.13	1.62	0.19	11.16	11.45	0.86	0.96	0	0.01	0.09	0.05	1.01	0.41	0.09	7.74	0	0.18	3.95	0	0	0	-7.1	-11.74	-5.78	65.2	99.69	778.88	432.85	924.23	584.77	797.1	475.17	895.07	456.7
39.906	0	0.18	0.15	0.02	0.12	0.07	0.13	0.08	1.65	1.65	99.64	0.33	1.39	95.8	0.07	0.09	1.65	0.15	9.71	11.63	0.7	0.41	0	0.01	0.08	0.05	0.95	0.37	0.09	7.93	0	0.25	4.24	0	0	0	-2.48	-6.36	-4.87	65.73	100.25	781.24	429.59	932.68	588.48	803.08	474.2	901.55	455.41
39.939	0	0.17	0.15	0.02	0.12	0.06	0.13	0.08	1.64	1.64	99.66	0.33	0.92	91.47	0.08	0.09	1.64	0.14	9.19	9.88	0.7	0.18	0	0.01	0.08	0.05	0.84	0.52	0.08	8.34	0	0.14	4.04	0	0	0	-1.14	-10.14	-5.27	65.44	102.34	783.33	427.86	938.39	591.82	805.23	472.38	906.12	455.25
39.973	0	0.15	0.14	0.02	0.12	0.06	0.13	0.08	1.35	1.35	99.71	0.33	1.01	94.67	0.1	0.09	1.35	0.15	8.36	6.27	0.83	0.06	0	0.01	0.1	0.04	0.97	0.6	0.07	8.19	0	0.12	4.38	0	0	0	-0.08	-7.62	-6.59	65.29	104.37	788.31	427.13	944.56	593.13	808.63	471.45	911.67	454.88
40.006	0	0.13	0.14	0.02	0.12	0.05	0.12	0.08	1.29	1.29	99.71	0.33	0	87.27	0.1	0.09	1.29	0.18	5.63	3.48	0.9	0.03	0	0.01	0.11	0.04	0.67	0.45	0.07	8.66	0	0.03	4.31	0	0	0	0.7	-12.38	-9.71	64.61	102.82	793.34	426.61	950.79	592.88	812.48	472.48	913.84	455.27
40.039	0	0.12	0.14	0.02	0.11	0.05	0.12	0.08	1.26	1.26	99.72	0.33	0	91.64	0.1	0.08	1.26	0.26	4.94	1.91	0.87	0.03	0	0.01	0.14	0.04	0.5	0.46	0.07	8.72	0	0.01	4.45	0	0	0	-2.49	-10.03	-9.68	64.35	104.71	796.29	427.02	951.92	590.1	813.57	472.33	916.77	454.58
40.073	0	0.12	0.14	0.02	0.11	0.05	0.12	0.08	1.34	1.34	99.73	0.33	0.08	93.09	0.11	0.08	1.34	0.44	4.7	1.32	0.88	0.04	0	0.01	0.17	0.03	0.42	0.35	0.05	8.6	0	0.01	4.95	0	0	0	-0.16	-8.99	-10.12	65.18	102.28	798.13	427.67	952.52	589.82	815.86	472.83	916.69	455.64
40.106	0	0.12	0.14	0.02	0.12	0.05	0.12	0.08	1.33	1.33	99.72	0.33	0	97.05	0.12	0.1	1.33	0.72	3.62	0.77	0.77	0.06	0	0.01	0.21	0.03	0.3	0.22	0.05	8.67	0	0.01	4.67	0	0	0	1.99	-4.52	-12.56	66.48	99.45	797.53	426.61	953.66	589.25	815.91	472.62	914.06	456.6
40.14	0	0.12	0.15	0.02	0.12	0.05	0.12	0.09	1.69	1.69	99.71	0.33	0	98.38	0.14	0.16	1.69	1.04	4.51	0.42	1.14	0.12	0	0.01	0.21	0.06	0.22	0.2	0.05	9.48	0	0.04	4.13	0	0	0	7.2	-1.48	-15.2	67.01	100.92	794.42	424.52	952.97	589.28	811.51	474.9	910.35	454.51
40.173	0	0.12	0.15	0.02	0.12	0.05	0.12	0.09	1.83	1.83	99.71	0.33	0	97.31	0.18	0.33	1.83	1.69	4.61	0.25	1.19	0.13	0	0.01	0.2	0.06	0.17	0.21	0.05	10.7	0	0.04	4.13	0	0	0	8.57	-4.06	-15.52	67.21	100.71	791.66	423.83	951.83	591.12	809.51	475.34	907.91	453.85
40.206	0	0.13	0.14	0.02	0.13	0.05	0.12	0.1	1.77	1.77	99.71	0.33	0	95.19	0.2	0.55	1.77	3.3	4.53	0.2	1.38	0.16	0	0.01	0.19	0.06	0.14	0.27	0.05	11.03	0	0.03	4.23	0	0	0	3.34	-7.07	-15.98	66.55	102.1	787.47	422.36	948.52	589.74	804.78	474.64	903.94	450.29
40.24	0	0.14	0.14	0.02	0.14	0.05	0.12	0.12	1.71	1.71	99.71	0.33	0	97.25	0.2	1.09	1.71	4.74	5.18	0.19	1.42	0.16	0	0.01	0.18	0.07	0.1	0.33	0.07	13.29	0	0.11	4.06	0	0	0	6.88	-4.17	-15.64	66.36	99.53	782.06	422.5	941.44	588.61	800.11	473.23	897.4	452.26
40.273	0	0.13	0.14	0.02	0.14	0.05	0.12	0.12	1.55	1.55	99.71	0.33	0	98.68	0.19	1.28	1.55	4.28	5.23	0.16	1.02	0.16	0	0.01	0.2	0.07	0.14	0.5	0.06	13.37	0	0.1	4.05	0	0	0	5.47	-0.43	-14.9	66.2	101.37	777.06	422.38	936.31	588.1	794.55	472.55	893.73	451.62
40.306	0	0.13	0.14	0.02	0.14	0.06	0.12	0.12	1.25	1.25	99.72	0.33	0	97.84	0.2	1.81	1.25	4.09	6.28	0.15	0.86	0.19	0	0.01	0.24	0.06	0.16	0.76	0.06	13.39	0	0.13	4.29	0	0	0	7.01	-2.94	-15.26	66.58	101.7	771.49	423.67	930.18	588.73	788.25	474.74	887.59	453
40.34	0	0.13	0.13	0.02	0.14	0.06	0.12	0.13	0.95	0.95	99.72	0.33	0.81	97.24	0.19	2.28	0.95	3.72	7.08	0.14	0.9	0.15	0	0.01	0.25	0.04	0.16	0.88	0.06	15.02	0	0.07	4.63	0	0	0	8.61	4.18	-13.95	66.3	101.19	763.67	424.56	922.34	591.5	781.86	474.61	880.77	453.28
40.373	0	0.12	0.13	0.02	0.14	0.06	0.12	0.13	1.29	0.92	99.73	0.33	0.97	98.29	0.16	2.16	0.92	3.33	8.05	0.16	1.28	0.19	0	0.01	0.27	0.05	0.18	1.29	0.06	15.47	0	0.05	4.62	0	0	0	8.01	-1.75	-14.47	66.93	100.8	759.34	424.85	916	589.88	776.63	475.73	874.58	451.93
40.406	0	0.12	0.13	0.02	0.13	0.08	0.12	0.14	0.91	0.8	99.73	0.33	2.1	98.6	0.13	1.89	0.8	2.98	10.64	0.22	2	0.34	0	0.02	0.32	0.04	0.23	0.91	0.07	16.55	0.01	0.05	4.8	0	0	0	8.72	-0.74	-15.15	67.49	101.72	756.95	424.34	912.1	586.8	772.55	476.05	871.15	451.03
40.44	0	0.11	0.13	0.02	0.12	0.08	0.11	0.12	0.71	0.67	99.75	0.33	2.2	97.25	0.1	1.36	0.67	2.2	10.46	0.33	3.05	0.63	0	0.02	0.37	0.03	0.27	0.71	0.08	15.92	0.01	0.06	5.29	0	0	0	3.43	-4.17	-16.09	67.74	100.46	754.13	424.71	907.58	582.99	768.73	475.49	866.21	451.18
40.473	0	0.11	0.13	0.03	0.11	0.09	0.12	0.11	0.71	0.71	99.74	0.33	3.02	98.07	0.08	0.96	0.71	1.22	12.46	0.48	3.5	1.19	0	0.02	0.4	0.03	0.31	0.47	0.08	14.28	0.01	2.79	5.42	0	0	0	9.56	-2.35	-14.38	68.36	101.13	753.6	424.89	903.91	581.21	767.32	474.72	866	452.59
40.507	0	0.11	0.13	0.03	0.11	0.07	0.11	0.1	0.75	0.75	99.74	0.33	0.9	97.33	0.07	0.57	0.75	0.81	8.23	0.54	3.73	1.99	0	0.03	0.39	0.04	0.41	0.32	0.09	13.44	0.01	10.73	5.19	0	0	0	11.56	-4.02	-14.32	68.7	103.65	754.79	426.42	900.39	577.05	764.97	477.51	865.57	452.6
40.54	0	0.11	0.13	0.03	0.11	0.07	0.11	0.1	0.8	0.8	99.73	0.33	0.01	97.13	0.06	0.51	0.8	0.55	7.89	0.82	4.84	2.17	0	0.04	0.4	0.04	0.43	0.33	0.09	12.19	0.01	13.07	4.96	0	0	0	12.73	-4.39	-13.19	68.35	101	753.74	426.08	899.88	579.47	766.44	475.47	864.88	452.87
40.573	0	0.11	0.13	0.03	0.11	0.07	0.11	0.09	0.81	0.81	99.73	0.33	0	98.42	0.05	0.39	0.81	0.41	7.89	1.12	4.78	1.31	0	0.04	0.36	0.04	0.5	0.32	0.09	10.52	0.01	2.16	4.92	0	0	0	11.4	-1.35	-13.24	68.13	102.5	753.43	425.74	901.72	581.19	766.4	475.53	866.23	452.28
40.607	0	0.11	0.13	0.03	0.1	0.07	0.11	0.09	0.8	0.8	99.74	0.33	0.84	98.09	0.04	0.3	0.8	0.29	9.28	1.49	5.34	1.72	0	0.05	0.39	0.04	0.57	0.34	0.1	9.82	0.01	0.32	5.39	0	0	0	8.31	-2.31	-13.27	66.78	101.18	752.22	425.28	898.96	577.47	764.82	473.23	863.9	452.7
40.64	0	0.11	0.13	0.03	0.1	0.09	0.12	0.08	0.75	0.75	99.74	0.33	3.03	96.7	0.04	0.25	0.75	0.17	13.57	1.73	4.38	1.02	0	0.06	0.4	0.04	0.76	0.42	0.1	9.67	0.01	0.33	5.35	0	0	0	5.71	-5.11	-12.31	66.16	107.14	752.36	423.83	901.62	579.49	763.86	473.92	868	448.75
40.673	0	0.11	0.13	0.02	0.11	0.11	0.13	0.08	0.7	0.7	99.74	0.33	5.21	96.15	0.03	0.17	0.7	0.11	16.84	1.85	2.68	0.41	0	0.07	0.48	0.04	0.77	0.6	0.1	8.14	0.01	0.07	5.45	0	0	0	3.91	-5.91	-11.49	65.59	102.91	754	424.69	901.03	579.25	767.4	472.26	867.62	448.9
40.707	0	0.12	0.13	0.02	0.11	0.1	0.13	0.07	0.63	0.63	99.73	0.33	4.7	96.07	0.03	0.13	0.63	0.07	15.67	1.76	1.73	0.21	0	0.09	0.41	0.04	0.97	0.54	0.09	6.88	0.01	0.1	5	0	0	0	-1.08	-6.02	-8.89	65.9	103.8	758.14	426.11	904.36	580.02	772.29	470.29	874.15	450.26
40.74	0	0.12	0.14	0.02	0.11	0.08	0.12	0.07	0.65	0.65	99.73	0.33	2.65	92.95	0.04	0.11	0.65	0.07	10.72	1.49	1.05	0.07	0	0.08	0.43	0.04	1.11	0.62	0.08	6.25	0.01	0.04	4.8	0	0	0	-0.64	-9.1	-8.28	66.14	101.78	763.12	426.89	910.8	582.43	779.75	472.37	879.26	451
40.774	0	0.12	0.14	0.02	0.11	0.06	0.12	0.07	0.81	0.81	99.72	0.33	0.99	91.9	0.04	0.1	0.81	0.08	7.11	2.22	0.52	0.06	0	0.08	0.37	0.04	1.11	0.61	0.09	5.69	0.01	0.02	4.53	0	0	0	-3.5	-9.86	-7.56	65.82	102.05	768.4	428.68	914.72	582.76	784.43	471.65	884.76	453
40.807	0	0.13	0.14	0.02	0.12	0.06	0.13	0.07	0.99	0.99	99.71	0.33	1.13	93.25	0.04	0.09	0.99	0.09	8.49	2.67	0.41	0.1	0	0.08	0.3	0.05	1.04	0.57	0.08	5.69	0.01	0.03	4.13	0	0	0	-6.16	-8.87	-5.01	65.38	103.5	770.94	427.78	917.85	580.85	788.52	470.98	890.31	452.22
40.84	0	0.13	0.15	0.02	0.12	0.06	0.13	0.07	0.98	0.98	99.71	0.33	1.39	91.38	0.04	0.06	0.98	0.07	9.04	2.9	0.31	0.13	0	0.06	0.24	0.05	0.97	0.56	0.07	6.3	0.01	0.02	4.1	0	0	0	-6.19	-10.2	-6.29	65.38	100.86	778.02	426.63	925.44	580.84	796.35	470.01	895.34	450.65
40.874	0	0.13	0.14	0.02	0.12	0.07	0.13	0.07	1.09	1.09	99.71	0.33	2.63	92.76	0.05	0.05	1.09	0.07	11.74	2.82	0.23	0.22	0	0.05	0.17	0.05	0.86	0.38	0.06	6.03	0.01	0.02	4.16	0	0	0	-4.05	-9.24	-7.71	64.89	99.74	784.8	430.09	928.07	580.8	800.53	472.24	898.53	453.66
40.907	0	0.13	0.14	0.02	0.12	0.08	0.13	0.07	1.13	1.13	99.71	0.33	3.32	94.28	0.06	0.04	1.13	0.08	13.22	2.58	0.23	0.18	0	0.05	0.14	0.04	0.73	0.25	0.05	5.67	0.01	0.04	4.2	0	0	0	-5.85	-7.98	-7.09	65.09	102.08	786.76	428.52	934.76	583.73	804.07	471.54	904.39	452.7
40.94	0	0.13	0.14	0.02	0.11	0.1	0.14	0.07	1.18	1.18	99.72	0.33	4.64	91.48	0.07	0.04	1.18	0.07	15.66	2.96	0.3	0.16	0	0.04	0.09	0.04	0.77	0.17	0.04	5.94	0.01	0.05	4.51	0	0	0	-6.33	-10.13	-5.37	65.01	100.1	789.89	428.48	936.75	582.29	808.89	470.54	907.48	453.16
40.974	0	0.13	0.14	0.02	0.11	0.12	0.14	0.07	1.26	1.26	99.72	0.33	6.14	86.55	0.07	0.04	1.26	0.08	19.34	3.66	0.4	0.22	0	0.04	0.08	0.05	0.57	0.14	0.04	6.47	0.01	0.02	4.52	0	0	0	-10.11	-12.69	-6.49	65.62	101.14	797.24	427.99	943.75	581.07	814.55	469.39	914.11	451.61
41.007	0	0.14	0.14	0.02	0.11	0.13	0.14	0.08	1.3	1.3	99.72	0.33	6.89	93.09	0.08	0.03	1.3	0.07	20.13	5.03	0.49	0.2	0	0.03	0.06	0.05	0.45	0.09	0.04	7.56	0.01	0.04	4.96	0	0	0	-5.74	-9	-4.97	65.36	102.45	799.23	427.36	945.37	580.55	816.77	468.55	917.98	452.62
41.04	0	0.13	0.13	0.02	0.11	0.14	0.14	0.08	1.32	1.32	99.73	0.33	7.27	95.28	0.08	0.03	1.32	0.05	19.83	4.79	0.51	0.17	0	0.02	0.05	0.04	0.37	0.06	0.04	9.55	0.01	0.05	5.44	0	0	0	-4.72	-6.98	-4.38	65.18	104.71	798.56	425.14	947.63	581.13	816.9	467.59	920.31	451.13
41.074	0	0.13	0.13	0.02	0.11	0.12	0.13	0.1	1.35	1.35	99.74	0.33	6.22	94.01	0.09	0.02	1.35	0.04	16.41	4.49	0.5	0.11	0	0.02	0.05	0.04	0.35	0.06	0.04	14.43	0.01	0.03	5.83	0	0	0	-2.31	-8.24	-5.85	64.92	100.55	799.2	423.69	949.17	582.23	819.07	466.16	918.31	449.97
41.107	0	0.13	0.13	0.02	0.11	0.12	0.13	0.11	1.42	1.42	99.74	0.33	6.35	89.67	0.11	0.03	1.42	0.05	16.05	4.88	0.48	0.07	0	0.01	0.05	0.04	0.32	0.06	0.05	16.76	0.01	0.03	6.12	0	0	0	-0.69	-11.19	-7.04	65.35	99.38	805.89	427.46	951.08	581.58	822.94	468.73	921.11	453.25
41.141	0	0.13	0.13	0.02	0.11	0.11	0.13	0.14	1.42	1.42	99.72	0.33	5.61	95.42	0.09	0.03	1.42	0.06	14.37	4.33	0.5	0.04	0	0.01	0.05	0.05	0.33	0.12	0.05	21.83	0.01	0.06	6.11	0	0	0	-1.42	-6.82	-6.74	65.23	101.43	806.32	426.34	952.8	581.51	823.24	467.75	923.46	452.11
41.174	0	0.13	0.12	0.02	0.11	0.11	0.13	0.17	1.49	1.49	99.65	0.33	5.69	90.17	0.12	0.04	1.49	0.08	14.15	4.34	0.38	0.05	0	0.01	0.05	0.06	0.31	0.11	0.05	27.19	0.01	0.01	6.27	0	0	0	-4.43	-10.92	-7.12	65.84	100.4	807.81	427.59	950.75	578.24	823.22	468.54	922.21	451.76
41.207	0	0.12	0.12	0.02	0.11	0.11	0.13	0.2	1.51	1.51	99.6	0.33	5.79	89.03	0.13	0.07	1.51	0.13	14.07	3.08	0.36	0.09	0	0.01	0.05	0.06	0.3	0.1	0.07	30.76	0.01	0	6.39	0	0	0	-3.91	-11.53	-6.62	65.33	99.17	807.94	428.24	946.29	573.53	822.2	468.93	919.83	451.51
41.241	0	0.11	0.12	0.02	0.11	0.1	0.12	0.31	1.72	1.72	99.37	0.33	5.11	96.7	0.13	0.09	1.72	0.18	11.03	1.9	0.38	0.16	0	0.01	0.06	0.07	0.32	0.08	0.09	41.31	0.01	0	7.08	0	0	0	-0.08	-5.11	-7.66	63.69	101.34	804.08	426.3	943.14	571.76	816.62	467.01	916.8	451.75
41.274	0	0.11	0.12	0.02	0.11	0.09	0.12	0.36	1.67	1.67	99.29	0.33	4.37	92.39	0.15	0.13	1.67	0.28	10.05	1.26	0.39	0.4	0	0.01	0.08	0.08	0.27	0.08	0.1	44.19	0.01	0.01	6.76	0	0	0	3.62	-9.52	-8.84	64.31	102.54	802.7	425.77	942.57	571.84	814.04	468.94	915.14	451.76
41.307	0	0.11	0.12	0.02	0.11	0.09	0.12	0.48	1.46	1.46	99.04	0.33	4.28	95.79	0.16	0.18	1.46	0.48	9.06	0.82	0.58	0.73	0	0.01	0.11	0.07	0.24	0.09	0.12	51.06	0.01	0.01	7.05	0	0	0	4.61	-6.38	-9.39	63.27	103.32	797.97	425.35	935.32	568.05	807.39	469.07	909.04	450.54
41.341	0	0.11	0.11	0.02	0.11	0.09	0.11	0.65	1.44	1.44	98.69	0.33	4.68	96.84	0.19	0.26	1.44	0.74	8.47	0.55	0.68	1	0	0.02	0.15	0.08	0.21	0.11	0.19	58.25	0.01	0.01	7.72	0	0	0	2.07	-4.9	-9.85	63.86	100.59	792	426.13	928.33	568.06	802.32	469.29	900.99	449.71
41.374	0	0.11	0.12	0.02	0.11	0.08	0.11	0.65	1.45	1.45	98.7	0.33	3.6	95.45	0.21	0.25	1.45	0.89	7.27	0.33	0.57	1.42	0	0.02	0.17	0.08	0.18	0.13	0.19	57.98	0.01	0	7.15	0	0	0	1.49	-6.78	-9.56	64.63	104.07	785.11	425.99	922.4	567.67	793.93	469.52	896.29	450.74
41.407	0	0.12	0.12	0.02	0.11	0.07	0.12	0.7	1.53	1.53	98.6	0.33	2.17	96.26	0.24	0.31	1.53	1.2	5.67	0.26	0.54	1.36	0	0.02	0.18	0.07	0.17	0.15	0.22	59.3	0.01	0	6.48	0	0	0	-1.51	-5.75	-7.76	64.56	99.67	774.14	427.83	908.47	568.24	785.33	467.97	883.56	451.1
41.441	0	0.12	0.13	0.02	0.12	0.06	0.12	0.94	1.52	1.52	98.13	0.33	0.48	97.41	0.19	0.28	1.52	1.24	4.37	0.21	0.53	1.53	0	0.02	0.22	0.07	0.13	0.2	0.33	66.44	0.01	0	5.4	0	0	0	4.32	-3.87	-8.5	63.45	100.08	770.43	428.43	901.93	566.42	779.73	470.4	877.87	450.81
41.474	0	0.12	0.14	0.02	0.12	0.05	0.12	0.88	1.45	1.45	98.25	0.33	0	97.81	0.18	0.21	1.45	0.96	3.28	0.19	0.38	1.43	0	0.03	0.27	0.07	0.1	0.24	0.3	65.19	0.01	0	5.1	0	0	0	2.05	-3.01	-9.07	64.83	103.13	766.38	427.47	900.69	566.78	774.85	470.26	876.11	450.71
41.508	0	0.13	0.15	0.02	0.12	0.05	0.12	1	1.31	1.31	98.01	0.33	0	97.55	0.19	0.19	1.31	0.98	3.64	0.25	0.34	1.45	0	0.03	0.29	0.07	0.09	0.31	0.33	68.29	0.01	0	3.95	0	0	0	-2.62	-3.58	-8.55	65.09	95.07	756.68	430.33	886.82	566.2	767.93	469.34	861.45	452.25
41.541	0	0.13	0.15	0.02	0.12	0.05	0.13	1.14	1.3	1.3	97.72	0.33	0	97.61	0.21	0.15	1.3	0.64	4.95	0.34	0.38	1.87	0	0.04	0.27	0.07	0.1	0.22	0.37	71.84	0.01	0.01	3.65	0	0	0	-0.56	-3.44	-8.45	65.82	98.8	756.11	431.34	884.79	564.88	765.22	473.88	861.33	450.94
41.574	0	0.13	0.15	0.02	0.12	0.05	0.13	1.25	1.5	1.5	97.5	0.33	0	98.09	0.25	0.11	1.5	0.43	5.93	0.4	0.41	2.44	0	0.04	0.2	0.09	0.11	0.14	0.44	74.3	0.02	0.43	3.71	0	0	0	3.02	-2.32	-9.63	65.97	100.47	754.84	431.74	881.8	563.17	761.09	474.32	859.12	452.29
41.608	0	0.13	0.16	0.03	0.12	0.05	0.13	1.33	1.57	1.57	97.34	0.33	0	98.15	0.27	0.09	1.57	0.27	6.87	0.55	0.79	4.65	0	0.06	0.18	0.13	0.1	0.07	0.57	76	0.02	0.73	3.13	0	0	0	-2.34	-2.15	-8.44	65.76	98.87	754.09	432.32	877.36	559.87	760.23	472.25	856.85	451.28
41.641	0	0.15	0.16	0.05	0.12	0.06	0.13	1.46	1.71	1.71	97.09	0.33	0	96.53	0.29	0.09	1.71	0.16	8.55	0.76	1.66	14.65	0	0.07	0.17	0.16	0.1	0.04	0.67	78.3	0.03	0.07	3.16	0	0	0	-4.14	-5.37	-7.8	66.15	97.21	755.65	434.03	874.76	557.02	761	472.49	856.1	452.31
41.674	0	0.2	0.16	0.11	0.12	0.06	0.13	1.68	1.89	1.89	96.64	0.33	0	94.82	0.32	0.09	1.89	0.08	9.01	1.12	2.4	29.81	0	0.08	0.16	0.16	0.09	0.03	0.79	81.85	0.03	0.01	3.02	0	0	0	-3.52	-7.46	-8.64	65.72	98.23	753.93	433.34	874.51	556.71	758.67	472.71	854.9	452.99
41.708	0	0.24	0.16	0.2	0.12	0.07	0.14	1.91	2.24	2.24	96.17	0.33	0	98.05	0.43	0.07	2.24	0.05	12.26	1.82	2.69	40.78	0	0.11	0.12	0.15	0.08	0.02	0.92	84.97	0.05	0	2.89	0	0	0	-3.45	-2.4	-7.58	64.48	100.87	753.75	431.78	875.66	556.91	758.48	470.68	857.53	451.64
41.741	0	0.24	0.16	0.16	0.12	0.1	0.15	1.95	2.28	2.28	96.1	0.33	2.64	98.65	0.59	0.07	2.28	0.04	18.57	3.39	2.61	36.22	0	0.11	0.09	0.15	0.08	0.03	0.99	85.31	0.05	0	3.02	0	0	0	-1.26	0.52	-6.94	62.96	102.45	756.11	431.95	875.52	554.73	759.37	471.03	859.81	450.86
41.775	0	0.2	0.16	0.06	0.12	0.2	0.18	2.19	2.73	2.73	95.61	0.77	7.91	98.66	0.83	0.06	2.73	0.02	30.91	6.29	2.51	17.94	0	0.16	0.08	0.15	0.06	0.03	1.05	87.95	0.06	0	3.31	0	0	0	-1.53	-0.52	-7.01	61.5	101.9	760.58	431.56	876.94	550.28	762.47	469.97	862.5	450.56
41.808	0	0.22	0.16	0.06	0.12	0.25	0.18	2.29	3.09	3.09	95.43	0.98	9.27	98.67	0.89	0.07	3.09	0.02	34.38	9.41	3.07	17.33	0	0.19	0.08	0.17	0.05	0.03	1.08	88.89	0.08	0.01	3.63	0	0	0	0.58	-0.48	-5.52	61.5	101.04	763.2	432.91	880.42	553.92	766.91	470.04	866.53	453.1
41.841	0	0.24	0.15	0.06	0.12	0.25	0.17	2.31	3.01	3.01	95.38	0.91	8.55	98.01	1.07	0.08	3.01	0.01	33.19	13.26	4.62	16.34	0	0.24	0.1	0.2	0.04	0.05	1.17	88.96	0.1	0.74	4.06	0	0	0	0.19	-2.51	-4.16	62.39	100.04	767.42	435.78	882.42	553.83	771.52	472.3	870.25	456.15
41.875	0	0.28	0.15	0.08	0.12	0.19	0.17	2.35	3.8	3.8	95.31	0.65	5.5	98.06	1.26	0.08	3.8	0.01	28.23	16.81	6.51	18.76	0	0.3	0.1	0.28	0.04	0.04	1.45	89.14	0.16	0.5	4.37	0	0	0	-1.91	-2.39	-2.82	61.98	99.13	770	434.99	887.95	556.11	776.92	470.71	875.05	456.66
41.908	0	0.34	0.14	0.09	0.11	0.16	0.15	2.57	3.83	3.83	94.87	0.47	3.27	95.11	1.51	0.08	3.83	0.01	23.38	23.27	8.89	20.97	0	0.45	0.11	0.42	0.03	0.04	1.74	91.13	0.21	0.07	5.27	0	0	0	-0.52	-7.16	-4.26	62.16	96.71	785.56	437.8	894.82	549.17	788.63	474.3	883.65	456.35
41.941	0	0.43	0.14	0.08	0.11	0.13	0.15	2.65	3.94	3.94	94.71	0.34	1.5	96.63	2.36	0.07	3.94	0.01	18.76	31.17	8.85	18.44	0	0.56	0.11	0.44	0.03	0.05	1.66	91.04	0.24	0.03	5.69	0	0	0	0.43	-5.22	-4.29	60.64	100.69	785.67	435.79	900.9	554.37	789.36	472.23	888.79	456.4
41.975	0	0.43	0.13	0.05	0.12	0.16	0.17	2.93	4.44	4.44	94.15	0.38	3.88	97.87	3.08	0.07	4.44	0.01	19.79	33.18	5.72	10.94	0	0.9	0.18	0.5	0.03	0.06	2.14	92.8	0.37	0.01	6.79	0	0	0	-1.06	-2.87	-2.36	59.63	100.16	788.03	434.71	904.73	554.1	794.12	470.51	893.29	456.49
42.008	0	0.42	0.13	0.03	0.12	0.21	0.18	2.88	4.22	4.22	94.23	0.52	7.16	94.04	3.21	0.07	4.22	0.01	24.44	34.23	3.53	6.78	0	1.07	0.27	0.49	0.04	0.09	1.93	92.31	0.42	0.01	7.15	0	0	0	-5.54	-8.21	-1.83	61.08	98.15	793.24	434.99	911.47	555.21	801.58	471.57	898.51	456.07
42.041	0	0.36	0.12	0.03	0.12	0.3	0.19	2.89	4.71	4.71	94.22	0.68	10.27	96.93	2.92	0.08	4.71	0.01	27.97	30.12	2.07	3.9	0	1.4	0.28	0.55	0.05	0.1	2.3	92.63	0.57	0	8.37	0	0	0	-5.77	-4.74	-1.78	61.37	99.45	795.65	434.2	917.68	558.79	805.22	470.67	903.63	456.31
42.075	0	0.28	0.1	0.02	0.12	0.49	0.19	2.69	4.45	4.45	94.62	1.04	14.76	96.43	2.5	0.07	4.45	0.01	33.95	24.64	1.17	2.87	0	1.99	0.22	0.4	0.06	0.07	2.22	91.29	0.75	0	9.8	0	0	0	-8.07	-5.51	-2.99	62.79	101.98	797.93	433.32	924.35	562.95	807.43	470.31	908.32	455.45
42.108	0	0.24	0.1	0.02	0.11	0.51	0.18	2.45	4.14	4.14	95.1	1.1	15.51	95.67	1.76	0.07	4.14	0.01	34.85	20.35	0.97	2.67	0	1.8	0.19	0.37	0.08	0.05	2.12	89.73	0.71	0.01	9.7	0	0	0	-11.27	-6.53	-3.18	64.41	101.07	800.11	431.5	931.61	566.78	812.44	468.37	912.48	454.07
42.142	0	0.19	0.09	0.02	0.1	0.44	0.16	2.16	3.95	3.95	95.68	0.73	15.23	96.01	1.16	0.07	3.95	0.01	29.39	16.52	0.55	2.29	0	1.87	0.17	0.24	0.07	0.02	1.67	87.21	0.73	0.01	11.25	0	0	0	-10.31	-6.1	-3.96	64.82	103.54	800.18	428.58	936.43	569.41	812.97	466.71	915.44	451.83
42.175	0	0.15	0.08	0.02	0.1	0.44	0.14	1.82	3.4	3.4	96.35	0.62	15.94	96.1	0.68	0.07	3.4	0.02	27.22	10.5	0.47	2.47	0	1.63	0.15	0.22	0.09	0.03	1.5	83.57	0.73	0.01	12.3	0	0	0	-11.1	-5.98	-4.1	65.11	101.53	802.18	427.51	939.08	568.69	816.42	466.56	916.61	450.1
42.208	0	0.12	0.08	0.02	0.09	0.4	0.13	1.76	2.84	2.84	96.48	0.51	15.78	95.56	0.35	0.07	2.84	0.02	24.87	6.21	0.37	2.19	0	1.41	0.13	0.19	0.1	0.03	1.39	83.02	0.57	0.01	12.64	0	0	0	-6.65	-6.65	-4.27	63.85	96.66	804	426.7	938.11	566.55	819.22	464.54	914.77	449.94
42.242	0	0.11	0.07	0.02	0.09	0.53	0.13	1.51	2.11	2.11	96.97	0.63	18.46	95.49	0.2	0.09	2.11	0.02	27.44	4.28	0.27	2.5	0	1.66	0.11	0.17	0.12	0.03	1.15	79.47	0.71	0	13.77	0	0	0	-11.11	-6.73	-3.42	64.26	100.75	804.65	426.79	935.79	561.47	816.88	464.46	916.42	448.82
42.275	0	0.1	0.08	0.02	0.09	0.56	0.13	1.52	1.84	1.84	96.97	0.75	18.96	97.79	0.17	0.11	1.84	0.03	30.06	2.28	0.28	2.9	0	1.53	0.1	0.15	0.14	0.05	1.04	79.53	0.62	0	13.03	0	0	0	-3.22	-3.05	-5.73	63.05	100.32	809.16	428.71	937.56	562.19	818.66	467.35	917.54	450.42
42.308	0	0.1	0.08	0.02	0.09	0.54	0.13	1.49	1.32	1.32	97.02	0.8	18.81	96.85	0.15	0.13	1.32	0.04	31.29	1.28	0.26	2.65	0	1.16	0.1	0.15	0.16	0.06	0.95	79.12	0.57	0	12.02	0	0	0	-6.97	-4.88	-6.65	64.02	96.46	812.11	430.27	935.33	558.15	820.42	466.82	915.46	450.27
42.342	0	0.1	0.09	0.02	0.09	0.39	0.13	1.36	1.09	1.09	97.29	0.59	16.27	97.54	0.16	0.15	1.09	0.05	27.25	0.88	0.29	3.26	0	0.87	0.15	0.11	0.16	0.11	0.8	76.77	0.41	0	11.06	0	0	0	-1.26	-3.6	-8.88	63.42	98.07	810.8	428.64	935.93	556.57	817.46	467.72	914.16	451.38
42.375	0	0.1	0.09	0.02	0.09	0.3	0.12	1.36	0.95	0.95	97.28	0.44	14.43	96.88	0.19	0.18	0.95	0.07	23.25	0.69	0.28	2.62	0	0.72	0.18	0.09	0.15	0.15	0.69	76.72	0.37	0	10.83	0	0	0	0.93	-4.82	-9.24	62.68	101.04	806.98	426.66	932.93	554.3	812	467.08	911.69	450.63
42.408	0	0.1	0.08	0.02	0.09	0.34	0.12	1.42	0.68	0.68	97.15	0.48	15.71	97.26	0.22	0.2	0.68	0.1	24.66	0.61	0.24	2.85	0	0.6	0.26	0.08	0.17	0.17	0.56	77.79	0.27	0	11.32	0	0	0	7.22	-4.16	-10.69	61.93	102.02	802.58	424.31	932.28	555.67	807.82	467.49	908.38	450.31
42.442	0	0.1	0.09	0.02	0.09	0.3	0.12	1.31	0.51	0.51	97.38	0.47	14.74	97.8	0.3	0.19	0.51	0.12	24.69	0.68	0.24	3.1	0	0.33	0.33	0.04	0.14	0.17	0.44	75.63	0.19	0	10.24	0	0	0	0.52	-3.02	-7.51	62.01	99.2	794.69	427.31	918.71	555.97	801.36	466.39	898.93	448.5
42.475	0	0.1	0.09	0.02	0.09	0.32	0.12	1.31	0.57	0.57	97.37	0.49	15.06	96.33	0.4	0.2	0.57	0.14	25.22	0.98	0.27	3.14	0	0.31	0.39	0.04	0.15	0.15	0.39	75.58	0.17	0.03	10.41	0	0	0	8.22	-5.67	-11.23	62.2	100.3	791.32	425.93	918.24	554.5	795.92	469.55	894.42	450.66
42.509	0	0.11	0.09	0.03	0.1	0.22	0.12	1.37	0.63	0.63	97.25	0.33	11.88	95.69	0.63	0.2	0.63	0.13	19.36	1.27	0.75	7.75	0	0.19	0.44	0.05	0.16	0.11	0.41	76.47	0.13	1.1	9.98	0	0	0	1.89	-6.49	-11.41	64.58	94.24	782.8	430.54	906.41	556.75	789.34	471.81	881.55	452.3
42.542	0	0.12	0.1	0.03	0.1	0.17	0.12	1.39	0.66	0.66	97.21	0.33	9.45	97.33	0.82	0.14	0.66	0.07	16.86	1.97	1.19	9.27	0	0.14	0.43	0.06	0.16	0.11	0.42	76.74	0.12	5.74	8.89	0	0	0	5.78	-4.01	-10.06	64.05	94.91	779.15	432.28	898.6	555.14	784.3	472.85	877.16	453.2
42.575	0	0.13	0.1	0.04	0.1	0.13	0.12	1.52	0.76	0.76	96.95	0.33	7.26	98.4	1.33	0.12	0.76	0.05	13.61	2.57	1.68	14.07	0	0.15	0.39	0.07	0.2	0.11	0.46	78.45	0.14	0.44	8.47	0	0	0	2.8	-1.42	-10.92	65.26	97.51	775.38	433.58	893.95	554.01	778.41	475.69	873.11	452.47
42.609	0	0.16	0.11	0.08	0.1	0.11	0.12	1.79	0.72	0.72	96.43	0.33	5.57	98.21	1.22	0.1	0.72	0.03	12.43	3.34	2.22	25.86	0	0.15	0.38	0.1	0.22	0.1	0.43	82.48	0.15	0.06	7.52	0	0	0	0.71	-1.97	-8.87	64.76	99.08	765.66	433.64	883.88	554.7	768.9	473.93	865.6	452.37
42.642	0	0.17	0.11	0.08	0.1	0.11	0.12	1.99	0.77	0.77	96.03	0.33	5.8	97.85	1.29	0.09	0.77	0.02	13.07	4.51	1.71	26.72	0	0.16	0.37	0.11	0.25	0.12	0.48	85.03	0.18	0.02	7.31	0	0	0	-3.14	-2.91	-9.67	65.21	100.79	761.16	431.96	879.8	551.84	763.17	473.24	861.25	449.99
42.675	0	0.19	0.11	0.08	0.11	0.13	0.13	2.24	0.66	0.66	95.52	0.33	6.78	96.93	1.56	0.08	0.66	0.01	14.71	5.51	1.05	29.03	0	0.2	0.37	0.14	0.26	0.16	0.52	87.71	0.24	0.01	7.34	0	0	0	-0.67	-4.75	-10.23	65.11	100.57	756.19	429.51	877.95	552.62	759.24	471.52	857.38	449.57
42.709	0	0.19	0.12	0.08	0.11	0.11	0.14	2.56	0.73	0.73	94.88	0.33	5.31	97.05	1.87	0.09	0.73	0.01	14.43	5.57	0.88	26.68	0	0.23	0.39	0.19	0.29	0.23	0.54	90.7	0.33	0	6.13	0	0	0	1.98	-4.53	-10.19	65.21	98.63	756.11	428.55	878.29	553.38	760.52	470.36	856.78	448.86
42.742	0	0.16	0.13	0.05	0.12	0.09	0.14	2.58	0.71	0.71	94.84	0.33	4.22	97.69	2.08	0.07	0.71	0.01	12.76	4.22	0.64	16.7	0	0.23	0.48	0.22	0.34	0.4	0.53	90.68	0.39	0	5.76	0	0	0	-0.38	-3.28	-10.71	65.36	101.59	752.61	427.28	878.09	554.49	756.65	470.4	855.69	447.74
42.776	0	0.14	0.13	0.03	0.12	0.08	0.14	2.72	0.87	0.87	94.57	0.33	3.13	97.38	1.79	0.08	0.87	0.02	11.66	3.57	0.4	5.63	0	0.23	0.56	0.31	0.33	0.54	0.52	92.22	0.46	0	5.13	0	0	0	4	-3.93	-9.81	65.21	98.95	751.6	427.58	877.77	558.5	758.17	470.08	854.66	448.15
42.809	0	0.13	0.14	0.03	0.12	0.09	0.14	2.72	1.01	1.01	94.55	0.33	3.31	97.5	1.66	0.09	1.01	0.04	12.41	2.86	0.34	4.28	0	0.25	0.65	0.32	0.34	0.55	0.5	92.4	0.52	0	5.04	0	0	0	3.58	-3.69	-9.16	65.54	100.96	751.04	428.11	877.27	559.09	756.97	470.58	855.49	448.54
42.842	0	0.13	0.14	0.02	0.12	0.09	0.14	2.71	0.98	0.98	94.58	0.33	3.42	98.65	1.2	0.09	0.98	0.06	12.94	2.77	0.32	2.58	0	0.24	0.76	0.31	0.25	0.55	0.48	92.73	0.47	0	4.85	0	0	0	2.28	-0.53	-8.76	65.21	102.94	751.29	427.96	876.86	557.87	756.35	470.91	856.46	446.97
42.876	0	0.13	0.14	0.02	0.12	0.08	0.14	2.79	1.18	1.18	94.42	0.33	2.57	97.82	1.3	0.1	1.18	0.11	12.85	2.34	0.37	1.67	0	0.29	0.88	0.44	0.26	0.5	0.48	93.26	0.49	0	4.25	0	0	0	-0.96	-2.98	-8.87	65.38	102.22	753.55	428.42	877.86	556.61	758.27	470.69	857.65	446.75
42.909	0	0.14	0.15	0.02	0.12	0.07	0.15	2.81	1.51	1.51	94.38	0.33	1.3	98.46	1.13	0.1	1.51	0.17	11.98	2.76	0.51	1.9	0	0.33	1.04	0.48	0.22	0.4	0.47	93.57	0.55	0	3.61	0	0	0	-3.17	-1.21	-6.34	65.14	100.79	754.96	427.96	880.35	556.87	762.7	468.62	861.26	447.54
42.942	0	0.13	0.16	0.02	0.12	0.06	0.14	2.72	1.44	1.44	94.56	0.33	0.33	98.31	0.91	0.11	1.44	0.24	10.2	2.4	0.56	1.5	0	0.32	0.98	0.46	0.16	0.3	0.42	92.89	0.51	0	3.32	0	0	0	-3.36	-1.69	-4.69	64.53	100.45	755.99	427.34	883.49	558.76	765.92	466.93	864.69	448.61
42.976	0	0.14	0.16	0.03	0.13	0.06	0.15	2.66	1.6	1.6	94.67	0.33	0.13	93.86	0.8	0.12	1.6	0.22	10.83	2.9	0.59	1.82	0	0.38	0.79	0.64	0.18	0.18	0.5	92.51	0.63	0.01	2.89	0	0	0	-7.76	-8.37	-4.81	65.23	98.03	759.58	427.07	888.18	559.06	771.38	467.4	867.33	447.33
43.009	0	0.14	0.16	0.02	0.13	0.06	0.15	2.57	1.53	1.53	94.86	0.33	0.67	95.35	0.73	0.12	1.53	0.18	11.71	3.04	0.42	1.46	0	0.34	0.6	0.55	0.16	0.15	0.42	91.7	0.55	0.01	2.89	0	0	0	-6.36	-6.89	-4.18	64.83	99.38	763.07	426.16	894.97	562.12	776.1	466.41	873.75	447.91
43.042	0	0.14	0.16	0.02	0.12	0.06	0.14	2.32	1.33	1.33	95.35	0.33	0.09	87.3	0.55	0.09	1.33	0.19	10.36	2.34	0.32	1	0	0.32	0.52	0.36	0.16	0.2	0.3	89.45	0.46	0	2.68	0	0	0	-5.91	-12.36	-5.88	65.35	97.84	772.99	427.03	904.33	564.38	784.89	465.06	881.44	449.3
43.076	0	0.14	0.16	0.02	0.12	0.06	0.14	2.15	1.17	1.17	95.7	0.33	0.43	97.07	0.48	0.08	1.17	0.17	11.43	2.44	0.39	1.27	0	0.37	0.45	0.28	0.13	0.18	0.21	87.65	0.37	0	2.51	0	0	0	-3.75	-4.51	-4.67	64.4	98.04	779.96	429.38	908.8	562.97	791.74	468.29	888.29	451.25
43.109	0	0.14	0.17	0.03	0.12	0.06	0.15	2.07	1.34	1.34	95.86	0.33	0.29	94.31	0.49	0.08	1.34	0.16	11.57	2.65	0.47	1.69	0	0.4	0.47	0.28	0.16	0.24	0.19	86.69	0.34	0.01	2.47	0	0	0	-5.07	-7.96	-5.33	64.52	98.71	786.76	430.62	914.3	562.43	797.11	470.13	894.03	451.45
43.143	0	0.15	0.17	0.03	0.12	0.07	0.15	1.76	1.3	1.3	96.47	0.33	0.73	92.14	0.5	0.07	1.3	0.15	13.16	2.56	0.83	7.43	0	0.42	0.46	0.22	0.16	0.18	0.15	82.79	0.27	0.01	2.36	0	0	0	-7.55	-9.7	-4.21	64.53	99.83	793.67	431.14	918.18	559.03	802.55	469.06	900.89	451.9
43.176	0	0.14	0.17	0.03	0.12	0.06	0.15	1.57	1.37	1.37	96.87	0.33	0.23	95.87	0.49	0.06	1.37	0.14	12.37	1.65	0.68	6.47	0	0.39	0.43	0.2	0.19	0.25	0.11	79.92	0.22	0	2.18	0	0	0	-1.31	-6.27	-6.26	63	100.32	799.59	430.27	924.39	560	806.74	468.27	905.74	452.07
43.209	0	0.15	0.17	0.03	0.13	0.06	0.15	1.43	1.32	1.32	97.15	0.33	0	97.12	0.56	0.04	1.32	0.15	11.47	1.38	0.54	7.34	0	0.4	0.47	0.18	0.24	0.29	0.1	77.6	0.21	0	2.11	0	0	0	-2.96	-4.41	-3.5	63.68	102.37	801.49	430.03	927.68	560.23	810.33	467.94	911.54	452.58
43.243	0	0.14	0.17	0.03	0.13	0.05	0.15	1.07	1.55	1.55	97.86	0.33	0	95.23	0.5	0.04	1.55	0.17	9.51	1.11	0.43	4.24	0	0.37	0.55	0.12	0.24	0.38	0.07	70.65	0.12	0	1.92	0	0	0	-8.53	-7.03	-3.42	65.18	97.65	801.3	428.18	931.47	562.43	814.72	466.01	911.1	450.29
43.276	0	0.14	0.17	0.03	0.13	0.05	0.14	0.77	1.68	1.68	98.46	0.33	0	96.84	0.43	0.03	1.68	0.15	7.63	1.14	0.3	2.32	0	0.36	0.49	0.1	0.24	0.22	0.07	62.7	0.1	0.1	2.03	0	0	0	-3.26	-4.88	-4.78	65.39	97.69	804.77	428.77	937.14	567.31	818.2	466.7	914.8	452.16
43.309
43.343
43.376
43.409
43.443
43.476
43.51
43.543
43.576
43.61	0	0.13	0.15	0.02	0.17	0.04	0.14	0.21	1.44	1.44	99.57	0.33	0	95.94	1.75	4.04	1.44	2.81	5.79	0.29	0.14	0.16	0	0.19	0.02	0.03	0.08	0.02	0.06	24.02	0.04	0	2.17	0	0	0	-6.17	-6.19	-7.25	65.43	102.91	773.47	434.71	917.97	584.98	788.79	478.89	889.39	457.18
43.643	0	0.15	0.16	0.02	0.17	0.04	0.13	0.19	1.21	1.21	99.62	0.33	0	97.38	0.47	2.38	1.21	5.95	5.34	0.11	0.22	0.06	0	0.12	0.03	0.02	0.08	0.03	0.05	20.7	0.02	0.01	1.9	0	0	0	5.28	-3.93	-14.01	66.98	102.54	766.45	425.35	921.02	585.2	781.39	474.43	881.98	454.54
43.676	0	0.15	0.17	0.02	0.17	0.04	0.13	0.15	1	1	99.66	0.33	0	97.59	0.29	1.52	1	6.64	5.9	0.12	0.34	0.07	0	0.07	0.06	0.01	0.07	0.05	0.04	15.71	0.01	0.02	1.82	0	0	0	7.9	3.48	-14.33	66.95	101.85	760.31	426.33	916.07	589.68	776.64	476.87	875.7	453.23
43.71	0	0.14	0.16	0.02	0.15	0.05	0.13	0.11	0.83	0.83	99.68	0.33	0	98.49	0.22	1.13	0.83	5.35	7.28	0.13	0.5	0.13	0	0.04	0.07	0.01	0.09	0.06	0.05	10.86	0	0.01	2.37	0	0	0	6.93	-1.1	-15.56	67.44	101.87	757.04	425.82	912.89	588.19	772.53	477.56	871.31	452.63
43.743	0	0.14	0.16	0.02	0.15	0.06	0.13	0.13	0.75	0.75	99.69	0.33	0	98.29	0.2	1.09	0.75	5.66	9.3	0.17	1.13	0.19	0	0.05	0.09	0.01	0.1	0.09	0.06	14.06	0	0.02	2.7	0	0	0	7.85	-1.75	-15.39	67.33	102.14	752.29	424.7	908.16	588.09	767.99	477.07	866.65	450.64
43.777	0	0.14	0.15	0.02	0.14	0.07	0.13	0.19	0.47	0.47	99.63	0.33	1.69	98.39	0.17	0.85	0.47	4.98	12.57	0.2	1.96	0.86	0	0.04	0.1	0.01	0.11	0.13	0.1	23.27	0	0.02	3.28	0	0	0	9.04	-1.44	-15.51	67.16	102.65	749.06	424.41	903.15	585.44	763.5	477.04	862.6	450.28
43.81	0	0.14	0.15	0.02	0.14	0.08	0.13	0.18	0.39	0.39	99.63	0.33	2.43	96.86	0.19	0.78	0.39	5.11	13.32	0.22	1.43	0.66	0	0.04	0.11	0.01	0.12	0.16	0.13	22.71	0	0.01	3.44	0	0	0	5.8	-4.86	-15.43	67.67	102.63	747.93	424.13	902.09	583.68	762.03	475.66	861.68	451.15
43.843	0	0.14	0.15	0.02	0.14	0.07	0.13	0.19	0.42	0.42	99.62	0.33	2.22	96.49	0.18	0.69	0.42	5.29	12.89	0.23	1.12	0.45	0	0.04	0.11	0.01	0.12	0.16	0.14	23.4	0	0	3.3	0	0	0	5.69	-5.44	-14.67	67.46	103.87	746.87	423.91	900.05	583.12	760.46	475.46	861.14	449.87
43.877	0	0.15	0.15	0.02	0.16	0.06	0.13	0.19	0.4	0.4	99.61	0.33	1.14	98.29	0.12	0.65	0.4	7.18	10.71	0.21	0.6	0.25	0	0.04	0.13	0.01	0.12	0.16	0.13	22.08	0	0	2.92	0	0	0	6.27	-1.73	-12.74	66.66	106.39	744.48	423.88	896.21	582.46	757.37	474.21	860.79	449.26
43.91	0	0.15	0.16	0.02	0.16	0.06	0.13	0.18	0.38	0.38	99.63	0.33	0.62	93.1	0.12	0.69	0.38	6.85	10.06	0.23	0.45	0.09	0	0.03	0.14	0.01	0.12	0.12	0.14	21.22	0	0.01	2.62	0	0	0	2.1	-8.99	-13.7	67.01	102.3	744.59	422.87	896.3	580.97	758.94	472.5	858.27	448.03
43.943	0	0.15	0.16	0.02	0.15	0.05	0.13	0.18	0.41	0.41	99.65	0.33	0.04	95.73	0.13	0.67	0.41	5.83	9.15	0.3	0.45	0.04	0	0.02	0.11	0.01	0.11	0.07	0.14	21.06	0	0.01	2.43	0	0	0	0.98	-6.45	-12.86	66.68	105.14	743.98	421.99	896.32	580.44	757.62	471.31	859.93	447.06
43.977	0	0.14	0.16	0.02	0.15	0.05	0.13	0.15	0.38	0.38	99.68	0.33	0	95.17	0.1	0.67	0.38	4.86	8.53	0.34	0.44	0.03	0	0.02	0.11	0.01	0.09	0.07	0.14	19.1	0	0.01	2.33	0	0	0	3.59	-7.09	-11.9	66.31	103.71	746.59	422.38	897.19	580.5	760.88	470.81	861.96	447.6
44.01	0	0.14	0.16	0.02	0.14	0.05	0.13	0.13	0.36	0.36	99.68	0.33	0	94.03	0.08	0.49	0.36	3.49	8.98	0.29	0.46	0.02	0	0.02	0.09	0.01	0.09	0.07	0.14	17.26	0	0.01	2.36	0	0	0	-1.06	-8.22	-10.74	66.75	100.64	750.69	425.24	898.24	580.63	766.06	470.77	864.31	448.94
44.043	0	0.13	0.16	0.02	0.13	0.06	0.13	0.12	0.36	0.36	99.68	0.33	1.04	92.64	0.08	0.43	0.36	2.78	11.12	0.26	0.45	0.03	0	0.02	0.09	0.01	0.13	0.13	0.14	15.68	0	0.01	2.56	0	0	0	-0.47	-9.34	-9.53	66.71	101.27	753.84	425.68	901.23	580.86	769.82	471.99	868.46	449.07
44.077	0	0.13	0.16	0.02	0.13	0.07	0.13	0.11	0.39	0.39	99.69	0.33	2.26	89.12	0.07	0.35	0.39	2.09	13.61	0.35	0.5	0.05	0	0.02	0.07	0.01	0.13	0.18	0.15	15.04	0	0.05	2.75	0	0	0	-3.48	-11.48	-9.18	66.09	99.03	759.35	428.43	904.2	581.16	775.23	471.81	872.2	451.75
44.11	0	0.12	0.16	0.02	0.12	0.06	0.13	0.1	0.45	0.45	99.69	0.33	1.29	93.38	0.08	0.3	0.45	1.22	11.35	0.37	0.59	0.05	0	0.02	0.06	0.01	0.18	0.19	0.17	12.87	0	4.2	2.82	0	0	0	1.73	-8.77	-9.9	68.42	99.24	767.09	431	909.91	581.54	781.77	476.87	878.27	453.71
44.144	0	0.12	0.15	0.02	0.12	0.05	0.12	0.09	0.53	0.53	99.69	0.33	0	95.27	0.13	0.2	0.53	0.52	6.71	0.5	1.05	0.09	0	0.02	0.05	0.03	0.26	0.15	0.21	11.92	0	5.52	3.04	0	0	0	4.11	-6.99	-8.57	68.75	100.63	772.62	432.33	913.44	580.81	786.42	477.64	884.6	455.57
44.177	0	0.12	0.16	0.02	0.12	0.05	0.12	0.08	0.67	0.67	99.69	0.33	0	96.46	0.18	0.12	0.67	0.29	5.28	0.78	1.06	0.12	0	0.02	0.04	0.03	0.29	0.11	0.25	9.73	0	1.17	2.99	0	0	0	1.77	-5.47	-7.22	68.48	98.7	776.63	432.61	919.09	583.37	792.97	475.16	890.04	457.26
44.21	0	0.12	0.15	0.02	0.12	0.04	0.12	0.08	0.81	0.81	99.69	0.33	0	96.38	0.22	0.1	0.81	0.21	4.2	1.05	1.28	0.17	0	0.02	0.04	0.03	0.43	0.11	0.25	9.25	0	0.37	3.15	0	0	0	0.51	-5.6	-8.18	67.64	100.8	778.59	431.42	923.83	585.25	794.4	474.38	893.54	456.17
44.244	0	0.12	0.16	0.02	0.12	0.05	0.13	0.08	1.01	1.01	99.69	0.33	0	95.24	0.35	0.09	1.01	0.19	5.22	1.44	1.33	0.19	0	0.02	0.04	0.03	0.58	0.14	0.24	6.71	0	0.2	3.06	0	0	0	-1.13	-7.02	-8.11	66.77	101.75	781.23	430.81	928.62	586.67	797.51	473.7	897.72	456.05
44.277	0	0.12	0.15	0.02	0.12	0.05	0.13	0.08	0.96	0.96	99.69	0.33	0	93.32	0.44	0.08	0.96	0.18	7.08	1.63	0.77	0.11	0	0.02	0.05	0.03	0.72	0.18	0.22	7.19	0	0.07	3.27	0	0	0	0.96	-8.82	-8.91	67.07	103.06	784.93	428.71	935.66	588.4	801.57	473.66	902.85	454.59
44.31	0	0.13	0.15	0.02	0.12	0.06	0.13	0.08	0.97	0.97	99.69	0.33	0.49	92.89	0.48	0.07	0.97	0.14	8.87	1.9	0.52	0.05	0	0.01	0.04	0.03	0.65	0.32	0.21	6.83	0	0.07	3.38	0	0	0	-1.5	-9.15	-7.62	66.32	104.04	784.79	427.93	936.36	588.16	802.28	472.38	904.61	453.63
44.344	0	0.12	0.15	0.02	0.12	0.05	0.13	0.07	1.11	1.11	99.7	0.33	0	86.09	0.48	0.06	1.11	0.11	7.32	1.38	0.33	0.03	0	0.01	0.04	0.04	0.66	0.47	0.2	6.06	0	0.04	3.5	0	0	0	-1.45	-12.88	-7.76	65.95	102.04	785.92	426.67	938.19	588.08	804.64	471.19	904.97	452.6
44.377	0	0.12	0.15	0.02	0.12	0.05	0.13	0.07	0.97	0.97	99.7	0.33	0	92.55	0.36	0.06	0.97	0.11	6.65	1.2	0.21	0.02	0	0.01	0.05	0.03	0.5	0.5	0.2	6.41	0	0.02	3.63	0	0	0	0.33	-9.4	-7.41	66.62	103.28	787.62	426.63	939.69	588.2	805.8	470.58	907.63	453.27
44.41	0	0.12	0.15	0.02	0.12	0.05	0.12	0.07	0.9	0.9	99.71	0.33	0	95.2	0.22	0.05	0.9	0.16	5.7	0.96	0.22	0.02	0	0.01	0.07	0.03	0.39	0.55	0.2	6.24	0	0.01	4	0	0	0	2.37	-7.06	-6.33	66.7	103.51	787.72	426.63	939.73	588.32	806.6	470.41	908.82	454.15
44.444	0	0.12	0.13	0.02	0.11	0.06	0.12	0.07	0.9	0.9	99.73	0.33	1.19	93.9	0.15	0.06	0.9	0.21	5.95	0.73	0.21	0.02	0	0.01	0.09	0.04	0.39	0.54	0.19	5.54	0	0	5.03	0	0	0	1.47	-8.33	-6.75	66.93	102.42	788.52	427.47	939.7	588.14	807.28	471.25	908.3	454.38
44.477	0	0.11	0.14	0.02	0.11	0.06	0.12	0.07	0.83	0.83	99.73	0.33	1.15	93.62	0.12	0.07	0.83	0.29	5.97	0.41	0.19	0.02	0	0.01	0.1	0.04	0.32	0.43	0.18	6.15	0	0.01	4.91	0	0	0	-1.02	-8.57	-9.49	66.48	100.08	787.86	426.41	940.42	587.6	806.53	470.49	905.1	453.16
44.511	0	0.11	0.13	0.02	0.11	0.06	0.12	0.08	0.92	0.92	99.73	0.33	1.28	96.49	0.1	0.08	0.92	0.39	5.54	0.24	0.19	0.03	0	0.01	0.09	0.04	0.28	0.23	0.19	7.42	0	0.01	5.21	0	0	0	4.03	-5.44	-11.59	66.66	101	783.86	424.22	939.18	588.13	801.99	471.39	901.12	452.06
44.544	0	0.11	0.14	0.02	0.11	0.06	0.12	0.08	0.88	0.88	99.73	0.33	1.12	97.65	0.11	0.11	0.88	0.5	5.63	0.25	0.18	0.03	0	0	0.08	0.03	0.22	0.21	0.2	9.42	0	0.01	5	0	0	0	7.06	-3.37	-14.61	65.85	99.85	778.14	421.48	935.78	586.41	795.94	471.32	893.63	450.67
44.577	0	0.12	0.13	0.02	0.11	0.06	0.12	0.09	0.86	0.86	99.73	0.33	1.25	97.44	0.11	0.12	0.86	0.82	5.68	0.22	0.2	0.02	0	0	0.08	0.03	0.21	0.22	0.2	10.9	0	0.01	5.11	0	0	0	12.37	-3.81	-14.33	65.14	100.64	773.72	419.95	932.02	587.03	791.63	471.15	890.01	450.01
44.611	0	0.12	0.13	0.02	0.12	0.06	0.12	0.11	0.75	0.75	99.73	0.33	1.4	96.37	0.14	0.17	0.75	1.6	6.18	0.22	0.22	0.02	0	0	0.09	0.02	0.22	0.28	0.18	15	0.01	0.01	5.01	0	0	0	7.59	-5.61	-15.05	65.81	104.06	766.99	418.89	926.21	585.07	782.95	471.52	884.13	447.22
44.644	0	0.13	0.13	0.02	0.13	0.06	0.12	0.13	0.78	0.78	99.73	0.33	1.53	96.45	0.2	0.24	0.78	3.33	6.83	0.23	0.25	0.02	0	0	0.08	0.02	0.23	0.49	0.19	16.56	0.01	0.01	4.95	0	0	0	8.48	-5.49	-14.8	65.71	106.72	759.29	418.98	918.98	585.89	774.27	472.88	877.72	446.65
44.677	0	0.14	0.13	0.02	0.14	0.06	0.12	0.16	0.71	0.65	99.67	0.33	1.7	96.43	0.24	0.27	0.65	5.62	6.95	0.23	0.31	0.02	0	0	0.07	0.01	0.27	0.71	0.19	19.89	0.01	0.01	5.08	0	0	0	7.5	-5.52	-15.27	65.7	106.88	749.39	419.09	910.16	587.2	764.66	473.73	867.87	445.99
44.711	0	0.14	0.13	0.02	0.15	0.07	0.12	0.23	0.52	0.38	99.53	0.33	2.5	97.69	0.23	0.31	0.38	7.15	7.93	0.22	0.35	0.04	0	0	0.06	0.01	0.28	0.52	0.19	26.92	0.01	0.01	5.28	0	0	0	9.51	-3.28	-14.52	65.35	109.7	739.88	420.7	900.86	589.55	754.29	476	860.21	447.46
44.744	0	0.15	0.13	0.02	0.16	0.06	0.12	0.26	0.53	0.38	99.47	0.33	2.02	97.41	0.19	0.31	0.38	9.2	7.85	0.24	0.47	0.05	0	0	0.06	0.01	0.34	0.53	0.22	27.82	0.01	0.01	4.9	0	0	0	8.08	-3.86	-14.87	65.51	106.14	732.93	420.69	892.49	589.06	748.75	475.19	850.76	445.87
44.778	0	0.17	0.14	0.02	0.18	0.06	0.12	0.34	0.76	0.3	99.32	0.33	1.06	96.38	0.19	0.27	0.3	11.36	7.45	0.29	0.35	0.05	0	0	0.07	0.01	0.37	0.76	0.26	31.95	0.01	0	4.12	0	0	0	8.28	-5.59	-15.11	65.66	105.34	728.58	421.38	883.79	584.78	743.2	477.13	843.24	444.12
44.811	0	0.17	0.15	0.02	0.18	0.05	0.12	0.3	0.86	0.28	99.4	0.33	0.05	97.29	0.16	0.29	0.28	10.49	6.59	0.24	0.33	0.03	0	0	0.08	0.01	0.31	0.86	0.26	29.7	0.02	0.01	3.5	0	0	0	6.17	-4.09	-14.83	66	102.24	723.85	422	875.41	579.37	737.45	472.79	836.66	448.08
44.844	0	0.17	0.15	0.02	0.17	0.05	0.12	0.27	1.2	0.3	99.45	0.33	0	97.49	0.15	0.38	0.3	9.7	5.88	0.31	0.34	0.04	0	0	0.08	0.01	0.28	1.2	0.27	28.18	0.01	0.05	3.38	0	0	0	12.52	-3.7	-14.49	66.52	102.32	724.07	424.87	871.25	579.99	736.34	477.18	834.65	448.78
44.878	0	0.15	0.15	0.02	0.15	0.05	0.12	0.25	0.8	0.34	99.5	0.33	0	97.75	0.12	0.45	0.34	6.3	6.09	0.46	0.42	0.08	0	0	0.08	0.01	0.23	0.8	0.3	29.64	0.02	0.76	2.95	0	0	0	14.14	-3.14	-13.89	67.08	101.08	724.95	425.95	869.53	578.67	736.97	477.08	834.39	450.15
44.911	0	0.14	0.16	0.02	0.14	0.05	0.13	0.22	0.41	0.41	99.56	0.33	0	97.4	0.08	0.48	0.41	3.33	7.77	0.68	0.68	0.22	0	0	0.09	0.01	0.2	0.32	0.3	29.16	0.02	0.16	2.84	0	0	0	14.55	-3.89	-14.75	66.73	98.91	723.38	425.47	868.34	577.84	735.98	476.29	831.63	451.13
44.944	0	0.13	0.16	0.02	0.13	0.06	0.13	0.19	0.44	0.44	99.62	0.33	0.46	98.14	0.07	0.62	0.44	1.69	9.74	0.91	0.85	0.53	0	0	0.09	0.01	0.15	0.2	0.31	27.45	0.02	0.1	2.77	0	0	0	12.77	-2.17	-15.22	66.74	100.92	724.36	425.1	870.47	577.88	736.23	476.95	833.43	449.81
44.978	0	0.13	0.16	0.02	0.13	0.05	0.13	0.16	0.47	0.47	99.67	0.33	0	98.01	0.08	0.58	0.47	1.2	8.88	0.82	0.89	0.46	0	0.01	0.11	0.01	0.12	0.18	0.34	24.4	0.01	0.03	2.46	0	0	0	11.35	-2.51	-15.44	66.42	101.36	724.09	423.79	873.68	579.86	737.05	475.81	834.99	449.67
45.011	0	0.12	0.16	0.02	0.12	0.05	0.13	0.13	0.44	0.44	99.68	0.33	0	96.81	0.07	0.53	0.44	0.7	8.95	0.71	0.75	0.25	0	0.01	0.14	0.01	0.09	0.23	0.32	19.62	0.01	0.01	2.41	0	0	0	5.82	-4.94	-14.78	66.43	105.29	725.22	422.51	877.11	579.18	737.18	474.31	839.3	448.68
45.044	0	0.12	0.16	0.02	0.12	0.05	0.13	0.11	0.54	0.41	99.68	0.33	0	97.29	0.05	0.45	0.41	0.43	6.9	0.49	0.52	0.11	0	0.01	0.15	0.01	0.09	0.54	0.29	14.94	0.01	0	2.36	0.06	0	0	8.05	-4.1	-12.29	65.49	104.67	728.6	423.78	876.52	578.78	740.85	473.17	842.72	449.13
45.078	0	0.13	0.17	0.02	0.12	0.04	0.13	0.09	1.22	0.38	99.66	0.33	0	95.64	0.05	0.37	0.38	0.44	5.22	0.5	0.31	0.05	0	0.02	0.22	0.01	0.13	1.22	0.25	9.85	0.01	0	2.02	0.36	0	0	0.75	-6.56	-10.65	65.84	101.4	732.56	423.28	878.1	576.19	747.01	470.47	845.32	445.66
45.111	0	0.13	0.18	0.02	0.12	0.04	0.13	0.08	2.11	0.35	99.64	0.33	0	93.89	0.04	0.29	0.35	0.38	5.93	0.38	0.19	0.05	0.83	0.02	0.31	0.01	0.16	2.11	0.22	8.88	0.01	0	2.03	0.78	0	0	-4.18	-8.34	-9.33	66.29	101.47	736.87	424.43	881.53	575.84	751.52	469.32	850.43	446.69
45.145	0	0.13	0.18	0.02	0.12	0.05	0.13	0.07	2.15	0.28	99.63	0.33	0	94.15	0.03	0.25	0.28	0.45	7.99	0.27	0.06	0.03	0.5	0.02	0.34	0.01	0.21	2.15	0.16	6.11	0.01	0	1.91	0.89	0	0	-2.51	-8.11	-8.58	65.94	99.47	744.65	424.84	889.06	576.35	760.86	469.51	857.9	447.69
45.178	0	0.13	0.17	0.02	0.12	0.05	0.13	0.07	0.92	0.28	99.65	0.33	0	95.9	0.03	0.19	0.28	0.51	7.92	0.19	0.05	0.04	0	0.02	0.31	0.01	0.18	0.92	0.14	5.58	0.01	0	1.88	0.3	0	0	-2.11	-6.24	-8.59	65.2	102.88	751	425.56	893.53	574.69	764.35	470.19	864.8	447.99
45.211	0	0.12	0.17	0.02	0.12	0.05	0.13	0.07	0.54	0.25	99.67	0.33	0	95.18	0.02	0.16	0.25	0.67	8.93	0.11	0.05	0.06	0	0.02	0.31	0.01	0.2	0.54	0.12	5.55	0.01	0	1.98	0	0	0	-1.39	-7.08	-9.13	65.24	100.66	757.02	426.18	899.86	576.32	771.3	470.41	869.64	448.94
45.245	0	0.13	0.17	0.02	0.13	0.04	0.13	0.07	0.37	0.25	99.67	0.33	0	96.88	0.03	0.18	0.25	0.87	7.21	0.1	0.04	0.04	0	0.03	0.28	0	0.21	0.37	0.08	4	0.01	0	1.93	0	0	0	0	-4.82	-8.49	65.11	100.85	762.91	426.99	905.22	576.73	777.26	470.8	875.99	450.22
45.278	0	0.13	0.17	0.02	0.13	0.04	0.13	0.07	0.32	0.21	99.67	0.33	0	94.72	0.03	0.21	0.21	1.15	5.54	0.08	0.04	0.05	0	0.03	0.22	0	0.22	0.32	0.07	4.42	0.01	0	1.97	0	0	0	-1.47	-7.57	-8.46	65.18	101.47	767.82	426.81	909.4	575.72	781.34	470.01	880.79	449.88
45.311	0	0.13	0.17	0.02	0.13	0.04	0.13	0.07	0.61	0.2	99.67	0.33	0	92.74	0.04	0.26	0.2	1.31	4.97	0.09	0.05	0.05	0	0.03	0.17	0	0.21	0.61	0.06	4.63	0.01	0	2	0	0	0	-4.96	-9.26	-8.01	65.47	101.83	770.56	426.71	911.38	574.15	783.75	469.06	883.63	449.25
45.345	0	0.13	0.16	0.02	0.13	0.04	0.12	0.07	0.74	0.17	99.67	0.33	0	94.7	0.03	0.26	0.17	1.35	4.36	0.07	0.05	0.03	0	0.03	0.13	0	0.22	0.74	0.04	4.58	0.01	0	2.2	0	0	0	0.74	-7.59	-8.25	65.45	101.11	775.72	425.61	919.78	577.87	790.76	469.25	889.99	449.83
45.378	0	0.13	0.16	0.02	0.13	0.04	0.12	0.07	0.93	0.15	99.67	0.33	0	95.21	0.03	0.29	0.15	1.59	3.78	0.04	0.05	0.03	0	0.03	0.12	0	0.21	0.93	0.04	4.56	0.01	0	2.08	0	0	0	-6.25	-7.06	-6.7	66.25	102.96	775.77	424.45	923.03	578.65	792.49	467.01	893.79	448.63
45.411	0	0.13	0.16	0.02	0.13	0.04	0.12	0.07	1.14	0.11	99.67	0.33	0	93.92	0.04	0.28	0.11	1.66	3.28	0.03	0.06	0.02	0	0.03	0.13	0	0.19	1.14	0.03	4.23	0.01	0	2.02	0	0	0	-3	-8.31	-8.11	66.54	101.94	777.27	423.02	926.26	580.14	794.37	466.82	894.48	447.64
45.445	0	0.13	0.17	0.02	0.13	0.03	0.12	0.07	1.38	0.08	99.66	0.33	0	92.08	0.05	0.31	0.08	1.89	2.56	0.02	0.06	0.01	0	0.02	0.19	0	0.21	1.38	0.02	4.26	0.02	0	1.77	0	0	0	-4.58	-9.73	-8.68	66.87	101.47	780.06	423.55	927.9	579.33	796.36	466.85	895.98	447.54
45.478	0	0.13	0.17	0.02	0.13	0.03	0.12	0.07	1.75	0.08	99.66	0.33	0	93.34	0.07	0.39	0.08	2.28	2.54	0.02	0.06	0.01	0	0.03	0.27	0	0.24	1.75	0.02	4.3	0.01	0	1.63	0	0	0	-0.82	-8.8	-8.73	67.28	102.07	780.95	423.18	928.6	579.11	796.73	466.97	897.08	448.26
45.512	0	0.14	0.17	0.02	0.14	0.03	0.12	0.08	2.34	0.06	99.66	0.33	0	96	0.07	0.57	0.06	3.03	2.68	0.02	0.06	0.01	0	0.02	0.37	0	0.27	2.34	0.02	5.58	0.02	0	1.47	0	0	0	3.47	-6.11	-8	67.31	102.14	779.15	423.5	926.32	579.86	795.3	467.7	895.74	449.15
45.545	0	0.14	0.17	0.02	0.15	0.03	0.13	0.09	2.15	0.06	99.66	0.33	0	97.78	0.08	0.72	0.06	3.73	3	0.02	0.07	0.01	0	0.02	0.43	0	0.32	2.15	0.02	6.09	0.02	0	1.44	0	0	0	2.43	-3.08	-9.72	68.65	104.54	777.41	423.15	927.5	580.98	792.37	468.69	895.13	449.51
45.578	0	0.15	0.17	0.02	0.15	0.03	0.13	0.09	2.24	0.06	99.65	0.33	0	97.93	0.11	1.01	0.06	5.03	3.18	0.01	0.1	0.01	0	0.02	0.49	0	0.26	2.24	0.02	5.61	0.02	0	1.34	0.17	0	0	5.62	-2.72	-10.92	68.43	101.97	769.52	422.11	921.9	582.38	786.03	468.32	886.44	450.58
45.612	0	0.16	0.17	0.02	0.17	0.03	0.13	0.1	2.15	0.05	99.66	0.33	0	96.69	0.15	1.42	0.05	6.26	2.78	0.01	0.12	0.01	0	0.02	0.7	0	0.22	2.15	0.02	5.86	0.02	0	1.23	0.1	0	0	4.32	-5.12	-11.3	68.68	106.57	762.57	421.75	915.63	582.8	776.93	470.79	880.9	447.37
45.645	0	0.16	0.17	0.02	0.18	0.03	0.12	0.1	2.56	0.05	99.64	0.33	0	96.51	0.24	1.83	0.05	7.75	2.56	0.01	0.15	0.01	0	0.02	0.82	0	0.18	2.74	0.02	5.52	0.02	0	1.2	0.07	0	0	2.38	-5.41	-12.6	69.25	105.55	759.22	421.26	911.21	580.97	773.11	471.48	875.15	444.48
45.678	0	0.17	0.17	0.02	0.19	0.03	0.12	0.11	2.53	0.05	99.62	0.33	0	96.82	0.26	2.3	0.05	9.05	2.53	0.02	0.15	0.01	0	0.02	0.96	0	0.16	2.53	0.02	5.04	0.02	0	1.03	0.15	0	0	7.8	-4.91	-11.32	68.22	102.97	749.42	423.06	901.6	584.07	765.23	471.24	866.02	450.18
45.712	0	0.18	0.17	0.02	0.21	0.03	0.12	0.12	2.49	0.05	99.58	0.33	0	95.4	0.25	2.82	0.05	10.94	2.63	0.01	0.17	0.01	0	0.02	0.98	0	0.18	2.49	0.02	3.94	0.02	0	0.85	0.32	0	0	5.93	-6.84	-11.19	68.38	106.31	742.94	422.19	897.44	584.62	757.93	471.03	862.11	449.89
45.745	0	0.2	0.17	0.02	0.25	0.03	0.12	0.14	2.51	0.05	99.5	0.33	0	96.39	0.33	4.25	0.05	13.59	2.82	0.01	0.19	0.01	0	0.03	1.03	0.01	0.18	2.51	0.02	3.6	0.02	0	0.83	0.44	0	0	9.18	-5.58	-11.93	68.18	106.38	739.25	425.16	892.51	587.97	753.67	476.44	856.78	450.26
45.779	0	0.19	0.18	0.02	0.24	0.03	0.12	0.13	3.13	0.04	99.51	0.33	0	98.09	0.42	4.63	0.04	12.61	3.3	0.01	0.19	0.01	0	0.02	1.07	0.01	0.18	3.13	0.02	2.52	0.02	0	0.68	0.78	0	0	6.34	-2.31	-11.13	68.25	108.4	735.03	424.67	889.51	587.11	749.12	474.17	855.1	451.4
45.812	0	0.21	0.18	0.02	0.28	0.03	0.12	0.15	3.01	0.04	99.44	0.33	0	98.53	0.52	5.47	0.04	15.36	3.78	0.01	0.22	0.01	0	0.02	1.28	0.01	0.16	3.01	0.03	1.84	0.02	0	0.63	0.9	0	0	3.71	-0.97	-12.79	68.55	109.95	729.8	423.24	888.88	589.13	744.13	474.81	851.19	449.78
45.845	0	0.24	0.18	0.02	0.33	0.03	0.12	0.17	3.62	0.03	99.34	0.33	0	95.82	0.61	6.12	0.03	18.92	3.74	0.01	0.27	0.01	0	0.02	1.45	0.01	0.18	3.62	0.03	1.66	0.02	0	0.64	1.06	0	0	7.11	-6.34	-14.64	68.93	106.27	728.25	422.11	890.11	590.7	744.31	475.05	847.94	451.53
45.879	0	0.29	0.17	0.02	0.44	0.03	0.12	0.23	3.6	0.03	99.12	0.33	0	96.98	0.52	7.31	0.03	25.12	4.86	0.02	0.33	0.01	0.36	0.03	1.13	0.01	0.16	3.6	0.04	1.31	0.02	0	0.66	1.18	0	0	4.9	-4.65	-14.6	69.83	105.88	729.66	422.71	891.34	590.84	745.96	474.9	849.22	451.49
45.912	0	0.31	0.17	0.02	0.49	0.03	0.12	0.26	2.82	0.03	99.01	0.33	0	96.42	0.43	7.94	0.02	27.72	4.63	0.01	0.39	0.02	0.64	0.03	1.03	0.01	0.14	2.82	0.05	1.03	0.02	0	0.68	1.19	0	0	3.29	-5.53	-13.89	69.49	106.88	729.36	421.76	891.47	589.49	745.5	472.73	850.31	451.85
45.945	0	0.32	0.16	0.02	0.55	0.03	0.11	0.3	2.66	0.03	98.89	0.33	0	94.9	0.41	9.79	0.02	29.14	4.71	0.01	0.43	0.02	1.28	0.03	1.07	0.01	0.13	2.66	0.05	0.95	0.02	0.01	0.71	1.32	0	0	-2.76	-7.38	-12.39	68.41	103.93	732.31	423.74	890.91	588.81	749.7	471.52	851.59	451.02
45.979	0	0.28	0.17	0.02	0.44	0.04	0.12	0.23	2.58	0.03	99.11	0.33	0	95.79	0.37	8.06	0.02	25.04	5.47	0.01	0.38	0.03	1.12	0.03	1.08	0.01	0.13	2.58	0.06	0.78	0.02	0	0.77	1.22	0	0	-1.06	-6.38	-9.34	69.26	103.61	737.59	425.67	893.39	590.78	756.22	471.31	857.97	451.73
46.012	0	0.24	0.18	0.02	0.31	0.03	0.12	0.16	2.06	0.03	99.37	0.33	0	95.53	0.27	4.65	0.02	19.26	4.24	0.01	0.27	0.03	0.5	0.03	0.87	0.01	0.12	2.06	0.05	0.79	0.02	0	0.78	0.98	0	0	-4.33	-6.69	-8.84	68.33	105.04	746.4	432.99	896.69	590.88	761.96	477.73	864.93	456.99
46.045	0	0.2	0.18	0.02	0.24	0.03	0.13	0.11	1.49	0.03	99.53	0.33	0	97.76	0.16	2.61	0.02	13.92	4.41	0.01	0.26	0.13	0.48	0.03	0.78	0.01	0.13	1.49	0.05	0.8	0.02	0.01	0.79	0.65	0	0	0.21	-3.11	-6.72	66.71	103	752.39	439.99	896.92	592.02	767.84	483.35	869.12	464.62
46.079	0	0.15	0.19	0.02	0.16	0.03	0.13	0.07	1.11	0.03	99.62	0.33	0	97.78	0.1	1.2	0.03	4.65	2.44	0.01	0.27	0.44	0.74	0.03	0.63	0.01	0.16	1.11	0.06	0.71	0.03	0.61	0.73	0.77	0	0	-11.97	-3.07	-4.23	66.14	101.11	760.81	455.65	894.45	593.61	773.44	492.54	873.52	478.08
46.112	0	0.13	0.2	0.03	0.13	0.03	0.13	0.06	0.49	0.04	99.6	0.33	0	97.51	0.06	0.53	0.04	1.04	1.72	0.02	0.47	0.98	0.77	0.03	0.49	0.02	0.15	0.43	0.08	0.78	0.03	18.4	0.7	0.94	0	0	-14.28	-3.65	-2.99	64.29	100.23	768.24	465.49	892.93	592.88	777.71	499.75	877.11	486.88
46.146	0	0.13	0.2	0.03	0.12	0.03	0.12	0.06	0.45	0.04	99.6	0.33	0	98.09	0.05	0.26	0.04	0.22	1.31	0.03	1.83	5.22	0.16	0.04	0.45	0.03	0.13	0.11	0.15	0.77	0.03	93.88	0.77	0.97	0	0	-11.98	-2.29	-3.08	61.26	95.05	774.85	475.76	894.07	597.97	784.28	508.82	878.52	496.45
46.179	0	0.13	0.2	0.03	0.12	0.03	0.12	0.06	0.33	0.04	99.61	0.33	0	98.61	0.06	0.12	0.04	0.04	1.58	0.05	2.32	5.03	0	0.04	0.33	0.04	0.13	0.07	0.23	0.78	0.03	96.45	0.91	0.84	0	0	-18.5	0.69	-4.93	61.05	93.23	782.1	488.51	897.73	606.33	789.51	520.06	881.77	506.63
46.212	0	0.13	0.2	0.03	0.12	0.03	0.12	0.06	0.21	0.06	99.61	0.33	0	97.87	0.08	0.05	0.06	0.01	2	0.05	2.42	3.12	0	0.04	0.21	0.04	0.11	0.02	0.25	0.76	0.03	24.69	0.96	0.86	0	0	-12.8	2.86	-2.45	57.5	95.81	783.35	492.74	898.55	609.72	790.89	525.03	885.92	512.88
46.246	0	0.12	0.19	0.03	0.12	0.03	0.12	0.06	0.26	0.09	99.61	0.33	0	98.48	0.1	0.04	0.09	0	3.6	0.04	2.67	2.91	0	0.04	0.26	0.05	0.09	0.02	0.32	0.76	0.03	23.67	1.22	0.88	1	6	-9.76	1.16	-1.14	57.17	97.24	787.7	497.19	900.89	612.85	794.18	526.93	891.14	519.63
46.279	0	0.12	0.2	0.03	0.12	0.04	0.12	0.06	0.3	0.11	99.6	0.33	0	98.19	0.07	0.03	0.11	0	4.38	0.06	3	2.17	0	0.05	0.3	0.06	0.07	0.01	0.39	0.86	0.04	44.37	1.29	1.3	0	6	-18.32	2.04	0.05	59.7	99.86	791.09	494.48	908.43	612.93	799.16	523.26	898.86	517.46
46.312	0	0.12	0.21	0.03	0.12	0.04	0.13	0.06	0.26	0.15	99.58	0.33	0	98.61	0.07	0.02	0.15	0	5.31	0.05	2.06	2.13	0	0.05	0.26	0.07	0.06	0.01	0.56	0.97	0.04	54.25	1.51	1.95	0	6	-21.95	-0.68	1.11	60.79	103.35	793.71	486.6	919.13	612.46	804.85	516.78	908.02	510.8
46.346	0	0.13	0.22	0.03	0.12	0.04	0.13	0.06	0.27	0.27	99.55	0.33	0	98.76	0.06	0.03	0.27	0	6.64	0.06	2.12	4.23	0	0.06	0.26	0.1	0.06	0.02	0.72	1.28	0.05	32.38	1.79	2.6	0	6	-17.8	0.1	0.89	61.17	102.88	797.84	486.06	925.1	615.5	809.93	515.86	912.72	511.65
46.379	0	0.13	0.24	0.03	0.12	0.04	0.13	0.06	0.31	0.31	99.53	0.33	0	98.26	0.05	0.02	0.31	0	4.63	0.05	1.31	3.92	0	0.05	0.26	0.13	0.07	0.01	0.73	1.42	0.05	69.79	1.93	3.2	0	6	-17.11	1.82	3.34	60.99	104.83	798.94	482.37	930.23	616.08	814.04	510.32	918.86	511.76
46.412	0	0.13	0.28	0.03	0.12	0.04	0.13	0.06	0.51	0.51	99.43	0.33	0	98.08	0.04	0.02	0.51	0	3.37	0.04	0.76	1.97	0	0.05	0.25	0.19	0.12	0.02	0.76	1.66	0.05	45.48	1.97	4.96	0	6	-16.7	-2.34	2.29	61.46	101.15	805.27	481.75	936.21	616.78	821.08	508.61	922.22	510.36
46.446	0	0.13	0.34	0.03	0.12	0.04	0.13	0.06	1.12	1.12	99.32	0.33	0	97.76	0.03	0.02	1.12	0	2.91	0.03	0.73	1.48	0	0.04	0.25	0.36	0.2	0.02	1.02	2.2	0.07	13.66	2.29	6.69	0	6	-16.86	-3.11	3.35	61.84	101.42	811.41	480.78	939.78	612.05	826.63	507.43	928.03	509.62
46.479	0	0.12	0.34	0.02	0.12	0.04	0.13	0.06	1.07	1.07	99.31	0.33	0	98.02	0.02	0.02	1.07	0	3.82	0.05	0.71	0.83	0	0.03	0.24	0.33	0.43	0.02	1.08	2.26	0.08	66.14	2.7	7.15	0	6	-17.28	-2.48	4.45	61.96	102.5	814.65	477.63	945.49	610.74	831.47	504.8	933.93	507.54
46.513	0	0.13	0.35	0.02	0.12	0.04	0.13	0.06	1.93	1.93	99.29	0.33	0	98.56	0.01	0.01	1.93	0	4.02	0.06	0.62	0.41	0	0.03	0.14	0.49	0.61	0.01	1.74	2.26	0.1	51.03	3.35	7.62	0	6	-16.64	-0.89	3.67	62.12	108.26	824.44	482.68	954.35	614.44	837.44	509.82	945.65	513.04
46.546	0	0.13	0.27	0.02	0.13	0.04	0.13	0.06	2.29	2.13	99.45	0.33	0	98.15	0.02	0.01	2.29	0	3.04	0.06	0.43	0.31	0	0.04	0.09	0.41	1.27	0.02	2.38	2.13	0.09	82.43	3.97	5.55	0	6	-13.77	-2.15	6.37	61.75	106.02	824.58	480.25	960.79	619.34	844.11	506.74	949.85	514.41
46.579	0	0.13	0.25	0.02	0.12	0.04	0.13	0.06	2.32	2.17	99.49	0.33	0	95.24	0.02	0.01	2.32	0	2.42	0.05	0.28	0.13	0	0.03	0.09	0.44	1.72	0.03	2.16	2.17	0.09	76.53	4.25	5.02	0	6	-18	-7.01	2.99	61.62	104.29	846.63	485.98	978.64	620.87	861.93	513.39	966.22	514.99
46.613	0	0.12	0.17	0.02	0.12	0.05	0.12	0.06	2.96	2.26	99.67	0.33	0	94.85	0.03	0.01	2.96	0	1.37	0.04	0.22	0.07	0	0.02	0.08	0.36	1.46	0.05	2.28	2.26	0.1	74.93	6.31	2.37	0	6	-18.78	-7.44	2.83	61.41	100.15	855.34	491.27	983.37	622.48	870.55	517.13	970.68	519.28
46.646	0	0.12	0.14	0.02	0.12	0.05	0.12	0.06	3.31	1.99	99.72	0.33	0	91.86	0.04	0.01	3.31	0	1.22	0.05	0.22	0.06	0	0.02	0.08	0.38	1.3	0.07	2.08	1.99	0.11	67.87	6.52	0.85	0	6	-21.37	-9.88	3.91	61.16	97.78	865.28	491.52	992.01	620.58	881.81	516.27	979.54	519.33
46.679	0	0.12	0.13	0.02	0.12	0.06	0.12	0.06	4.55	2	99.74	0.33	0	86.44	0.05	0.01	4.55	0	1.21	0.06	0.47	0.08	0	0.02	0.08	0.37	0.92	0.11	2.04	2	0.14	90.97	6.92	0	0	6	-18.36	-12.74	3.19	62.76	94.78	875.83	485.33	998.07	610.71	891	509.48	985.73	512.3
46.713	0	0.12	0.13	0.02	0.12	0.06	0.12	0.06	4.79	2.86	99.74	0.33	0	84.17	0.06	0.01	4.79	0	1.44	0.1	1.22	0.43	0	0.02	0.09	0.55	0.46	0.1	2.11	2.86	0.23	81.82	7.08	0	0	6	-21.49	-13.64	1.02	65.3	98.77	888.73	479.13	1002.36	593.15	895.93	502.81	994.7	504.34
46.746
46.78
46.813
46.846
46.88
46.913
46.946
46.98
47.013
47.046
47.08
47.113
47.147
47.18
47.213
47.247
47.28
47.313
47.347
47.38
47.413
47.447
47.48
47.514
47.547
47.58
47.614
47.647
47.68
47.714
47.747
47.781
47.814
47.847
47.881
47.914
47.947
47.981
48.014
48.047
48.081
48.114
48.148
48.181
48.214
48.248
48.281
48.314
48.348
48.381
48.414
48.448
48.481
48.515
48.548
48.581
48.615	0	0.27	0.06	0.02	0.09	0.43	0.1	0.96	1.72	1.72	98.08	0.73	17.98	96.05	0.53	0.18	1.72	0.39	19.95	31.74	0.2	0.48	0	0.01	0.02	0.19	0.75	0.03	1.47	67.66	0.01	0	15.65	0	0	6	0.67	-6.04	-9.95	65.64	99.87	788.52	436.3	929.62	584.68	801.95	481.24	899.2	458.52
48.648	0	0.2	0.08	0.02	0.09	0.31	0.12	0.76	3.53	3.53	98.49	0.51	14.08	95.02	0.29	0.08	3.53	0.27	19.31	20.4	0.26	0.23	0	0	0.01	0.12	0.41	0.04	1.25	62.31	0	0.09	13.1	0	1	12	-6.78	-7.26	-6.22	65.73	101.33	786.07	431.59	932.35	583.87	803.83	475.33	903.08	454.88
48.681	0	0.2	0.09	0.02	0.1	0.22	0.12	0.35	4.24	4.24	99.3	0.4	10.82	87.77	0.21	0.1	4.24	0.18	16.77	17.26	0.35	0.16	0	0	0.01	0.24	0.32	0.04	1.9	43.81	0	3.17	11.42	0	0	12	-3.74	-12.15	-6.77	66.21	98.25	789.74	431.06	936.93	586.01	808.97	474.43	905.38	455.54
48.715	0	0.19	0.11	0.02	0.11	0.14	0.13	0.4	5.01	5.01	99.2	0.33	6.7	91.88	0.27	0.11	5.01	0.19	12.94	12.22	0.39	0.1	0	0	0.01	0.25	0.36	0.04	2.85	46.94	0	0.59	9.48	0	0	12	-3.81	-9.87	-6.46	66.42	98.28	790	426.57	944	588.45	813.1	472.29	909.23	451.83
48.748	0	0.18	0.12	0.02	0.12	0.09	0.14	0.6	5.54	5.54	98.79	0.33	2.88	87.67	0.22	0.07	5.54	0.18	8.84	8.6	0.43	0.03	0	0	0.01	0.16	0.27	0.03	3.27	57.04	0	0.09	7.78	0	0	12	-1.42	-12.19	-5.92	66.6	99.58	791.65	422.84	949.56	589.71	816.22	469.44	913.84	449.78
48.782	0	0.18	0.13	0.02	0.13	0.07	0.14	0.72	6.02	6.02	98.56	0.33	0.49	92.4	0.23	0.04	6.02	0.19	5.88	7.84	0.41	0.01	0	0	0.01	0.09	0.22	0.02	3.09	61.27	0	0.03	6.94	0	0	12	0.88	-9.51	-6.38	66.28	99.96	795.03	422.74	950.62	588.71	817.54	466.46	916.27	450.84
48.815	0	0.17	0.14	0.02	0.13	0.07	0.14	0.75	5.47	5.47	98.5	0.33	0.03	93.12	0.22	0.03	5.47	0.26	5.71	6.16	0.36	0.01	0	0	0.01	0.06	0.16	0.02	2.74	62.28	0	0.01	6.27	0	0	12	-3.53	-8.97	-8.13	66.51	99.34	799.01	423.21	952.62	586.33	819.63	466.06	917.56	449.39
48.848	0	0.16	0.14	0.02	0.12	0.07	0.14	0.85	4.57	4.57	98.3	0.33	0.65	92.72	0.18	0.03	4.57	0.31	6.36	5.34	0.3	0	0	0	0.01	0.04	0.12	0.02	2.43	65.21	0	0.01	6.11	0	0	12	1.03	-9.28	-8.54	66.6	97.08	800.08	423.26	954.17	587.48	821.74	466.24	917.7	451.55
48.882	0	0.14	0.13	0.02	0.12	0.08	0.13	0.88	3.62	3.62	98.25	0.33	2.27	91.69	0.14	0.03	3.62	0.39	8.44	3.34	0.27	0	0	0	0.01	0.04	0.08	0.03	2.57	65.97	0	0	6.33	0	0	12	3.89	-10	-10.25	66.45	98.36	799.48	422.5	954.86	588.2	820	468.37	916.7	450.38
48.915	0	0.14	0.13	0.02	0.12	0.08	0.13	0.97	3.12	3.12	98.07	0.33	3.15	94.21	0.18	0.04	3.12	0.58	9.65	2.71	0.23	0	0	0	0.02	0.03	0.07	0.03	2.66	68.09	0	0.02	6.41	0	0	12	8.61	-8.06	-11.26	65.72	98.16	797.52	421.94	953.25	587.62	817.5	468.8	914.19	451.89
48.948	0	0.14	0.13	0.02	0.12	0.09	0.13	1.16	2.88	2.88	97.67	0.33	4.02	95.13	0.23	0.05	2.88	0.86	11.72	2.2	0.27	0	0	0	0.02	0.03	0.06	0.02	3.04	72.28	0	0.06	6.31	0	0	12	9.59	-7.14	-12.66	65.58	98.81	794.04	420.36	952.02	587.47	813.71	468.66	910.99	451.35
48.982	0	0.14	0.13	0.02	0.13	0.1	0.13	1.41	2.85	2.85	97.19	0.33	4.21	96.55	0.22	0.06	2.85	1.19	12.53	2.44	0.35	0	0	0	0.01	0.02	0.05	0.02	3.36	76.51	0	0.06	6.18	0	0	12	8.86	-5.35	-13.69	65.11	98.78	789.71	420.44	945.85	586.07	808.32	470.28	904.59	448.19
49.015	0	0.15	0.13	0.02	0.13	0.09	0.13	1.48	2.8	2.8	97.05	0.33	3.13	95.62	0.24	0.13	2.8	1.87	10.84	2.48	0.48	0	0	0	0.02	0.02	0.05	0.02	3.56	76.93	0	0.05	5.86	0	0	12	9.67	-6.58	-15.94	65.42	97.47	785.42	419.84	942.56	584.99	803.59	471.2	898.41	448.63
49.048	0	0.15	0.13	0.02	0.14	0.08	0.13	1.59	2.83	2.83	96.82	0.33	2.43	96.42	0.22	0.32	2.83	2.58	9.63	2.32	0.72	0.01	0	0	0.02	0.02	0.06	0.02	4	77.9	0	0.08	5.8	0	0	12	7.53	-5.54	-14.93	65.56	100.85	778.58	419.73	936.64	585.52	795.94	471.01	894.13	447.96
49.082	0	0.16	0.13	0.02	0.15	0.08	0.13	1.67	2.72	2.72	96.66	0.33	2.03	96.06	0.24	0.78	2.72	3.88	9.03	2.58	0.82	0.01	0	0	0.02	0.01	0.07	0.04	4.39	77.28	0	0.02	5.66	0	0	12	8.39	-6.03	-16.79	65.95	102.6	770.75	420.88	930.71	587.4	786.84	475.14	886.05	448.98
49.115	0	0.16	0.13	0.02	0.16	0.07	0.12	1.74	2.49	2.49	96.52	0.33	2.05	95.97	0.31	1.64	2.49	4.8	8.53	2.41	0.68	0.02	0	0	0.02	0.01	0.1	0.04	4.37	76.46	0	0.06	5.71	0	0	12	11.28	-6.14	-15.88	66.57	101.76	764.72	425.01	922.89	591.43	781.21	478.81	879.59	452.8
49.149	0	0.16	0.13	0.02	0.16	0.08	0.13	1.83	2.3	2.3	96.33	0.33	2.92	98.25	0.36	2.64	2.3	4.24	12.29	2.93	0.78	0.1	0	0	0.02	0.01	0.13	0.08	4.57	77.23	0	1.86	5	0	0	12	13.78	1.85	-13.06	66.15	100.82	758.58	428.11	913.76	593.52	776.14	478.6	874.4	456.02
49.182	0	0.15	0.13	0.02	0.15	0.07	0.13	1.73	1.99	1.99	96.54	0.33	1.9	97.79	0.24	2.55	1.99	2.92	10.26	2.75	0.89	0.09	0	0	0.02	0.01	0.17	0.07	3.88	77.34	0	4.84	4.7	0	0	12	8.15	-3.06	-14.85	66.82	95.79	749.42	430.85	901.87	592.36	767.5	480.37	860.3	456.64
49.215	0	0.14	0.13	0.02	0.14	0.1	0.13	1.6	1.94	1.94	96.79	0.33	4	98.59	0.17	2.54	1.94	2.31	14.73	3.57	1.49	0.19	0	0	0.04	0.01	0.22	0.09	3.15	76.17	0	1.24	5.11	0	0	12	9.46	-0.76	-14.28	67.78	101.12	748.19	430.6	901.81	591.82	763.85	481.04	862.27	457.86
49.249	0	0.13	0.12	0.02	0.13	0.14	0.13	1.52	1.4	1.4	96.96	0.38	6.41	98.33	0.13	2.72	1.4	2.22	19.87	3.42	2.52	0.14	0	0	0.05	0.01	0.27	0.09	2.29	74.82	0	0.13	5.46	0	0	12	5.12	-1.63	-14.97	66.8	101.93	739.17	428.59	896.28	592.61	755.61	479.58	854.64	455.45
49.282	0	0.14	0.12	0.02	0.13	0.19	0.13	1.47	1.34	1.34	97.05	0.57	8.96	98.53	0.11	2.61	1.34	1.8	25.59	5.34	2.71	0.12	0	0	0.06	0.01	0.24	0.09	2.07	74.63	0	0.09	5.63	0	0	12	6.99	0.97	-14.64	66.69	102.43	734.71	428.89	892.93	594.92	751.72	480.21	851.23	455.94
49.315	0	0.14	0.12	0.03	0.12	0.42	0.15	1.39	1.14	1.14	97.22	1.46	14.56	97.75	0.09	2.54	1.14	1.73	39.12	7.1	3.67	0.13	0	0	0.08	0.01	0.21	0.13	1.76	73.34	0	0.05	5.79	0	0	12	6.33	-3.14	-14.89	66.4	106.12	732.88	427.32	892.95	593.75	748.21	480.12	851.41	455.39
49.349	0	0.15	0.12	0.02	0.12	0.44	0.15	1.25	1.01	1.01	97.5	1.49	15.2	97.44	0.07	2.45	1.01	1.48	39.43	9.06	3.13	0.08	0	0	0.08	0.01	0.18	0.09	1.75	71.09	0	0.04	5.99	0	0	12	7.17	-3.81	-14.79	66.55	107.14	731.71	427.37	893.27	595.38	747.14	480.64	851.48	456.28
49.382	0	0.17	0.12	0.02	0.12	0.46	0.15	1.1	0.93	0.93	97.8	1.59	15.73	97.66	0.06	1.99	0.93	1.35	40.4	11.73	2.96	0.09	0	0	0.09	0.01	0.16	0.1	1.59	68.61	0	0.03	5.99	0	0	12	6.92	-3.34	-15.13	66.2	106.86	730.74	426.76	893.12	595.88	746.63	480.5	850.45	455.18
49.415	0	0.16	0.12	0.02	0.12	0.35	0.14	0.91	0.82	0.82	98.18	1.07	13.73	96.74	0.04	1.34	0.82	1.43	35.33	11.07	2.84	0.08	0	0	0.12	0.02	0.14	0.1	1.33	64.66	0	0.02	6.03	0	0	12	1.61	-5.05	-14.82	65.81	105.68	731.08	427.26	892.79	595.27	747.55	479.38	850.25	454.45
49.449	0	0.16	0.12	0.02	0.11	0.27	0.14	0.63	0.66	0.66	98.73	0.76	12.02	95.98	0.03	0.95	0.66	1.84	30.77	9.78	2.94	0.09	0	0	0.14	0.02	0.14	0.07	0.94	55.9	0	0.02	6.2	0	0	12	0.29	-6.13	-13.78	65.22	106.35	731.79	426.68	894.65	596.66	749.17	478.06	852.71	453.76
49.482	0	0.13	0.12	0.02	0.11	0.19	0.13	0.55	0.57	0.57	98.89	0.48	9.95	95.29	0.02	0.79	0.57	1.74	24.53	5.4	1.73	0.04	0	0	0.13	0.02	0.16	0.09	0.89	52.83	0	0.01	6.21	0	0	12	-3.88	-6.96	-11.16	64.47	104.02	735.39	429.39	892.69	595	753.52	477.24	854.81	453.55
49.516	0	0.13	0.12	0.02	0.11	0.11	0.12	0.34	0.44	0.44	99.33	0.33	6.1	94.98	0.02	0.6	0.44	1.56	14.73	3.95	1.1	0.03	0	0.01	0.12	0.02	0.19	0.08	0.55	41.15	0	0	6.16	0	0	12	-3.85	-7.3	-8.54	65.04	103.37	738.42	429.6	894.45	593.05	758.45	477.68	859.04	453.84
49.549	0	0.12	0.12	0.02	0.11	0.1	0.12	0.26	0.37	0.37	99.48	0.33	5.74	93.33	0.01	0.43	0.37	1.31	14.04	2.17	0.99	0.04	0	0.01	0.1	0.02	0.25	0.08	0.38	35.49	0	0.03	6.03	0	0	12	-5.14	-8.8	-7.39	64.24	104.38	741.95	430.2	899.76	595.78	762.86	477.01	865.01	455.55
49.582	0	0.12	0.12	0.02	0.11	0.09	0.12	0.26	0.39	0.39	99.48	0.33	4.75	97.02	0.01	0.23	0.39	1.05	11.22	1.55	0.66	0.03	0	0.01	0.1	0.01	0.39	0.08	0.38	35.83	0	0.06	6.09	0	0	12	-5.78	-4.58	-6.01	63.89	105.09	744.76	429.76	907.3	600.24	768.69	476.45	871.87	456.52
49.616	0	0.11	0.12	0.02	0.11	0.09	0.11	0.22	0.38	0.38	99.57	0.33	4.77	95.58	0.01	0.13	0.38	0.64	10.89	1.15	1.45	0.1	0	0.01	0.11	0.02	0.89	0.07	0.31	32.08	0	11.25	6.55	0	0	12	-1.93	-6.63	-7.29	65.06	104.06	751.71	430.82	916.56	605.78	776.13	477.51	878.55	459.12
49.649	0	0.11	0.12	0.02	0.1	0.09	0.11	0.24	0.4	0.4	99.52	0.33	4.56	96.89	0.01	0.08	0.4	0.5	10.35	0.8	1.82	0.23	0	0.01	0.08	0.02	1.49	0.05	0.43	34.92	0	7.78	6.73	0	0	12	-2.63	-4.8	-3.72	65.26	106.5	756.51	432.94	922.07	608.57	782.44	476.77	888.13	463.72
49.682	0	0.1	0.11	0.02	0.1	0.09	0.11	0.26	0.42	0.42	99.48	0.33	4.47	95.62	0.01	0.05	0.42	0.33	9.65	0.88	2.32	0.33	0	0.02	0.07	0.01	2.72	0.04	0.55	36.78	0	1.28	7.12	0	0	12	-1.45	-6.58	-6.28	64.81	108.3	762.23	434.27	928.21	610.72	785.43	480.06	892.52	463.91
49.716	0	0.1	0.11	0.02	0.1	0.1	0.11	0.34	0.39	0.39	99.32	0.33	5.49	96.06	0.01	0.06	0.39	0.24	10.97	1.01	2.41	0.42	0	0.02	0.06	0.01	3.48	0.04	0.8	43.32	0	0.15	7.58	0	0	12	-2.57	-6.03	-5.34	64.58	110.56	764.61	430.12	935.18	610.06	789.92	478.74	898.82	459.69
49.749	0	0.11	0.11	0.02	0.1	0.11	0.11	0.43	0.45	0.45	99.15	0.33	6.37	93.98	0.02	0.05	0.45	0.27	11.15	1.54	1.5	0.19	0	0.01	0.07	0.01	3.97	0.04	0.98	48.79	0	0.07	8.01	0	0	12	-2.67	-8.26	-5.2	63.81	109.85	768.54	429.23	940.34	611.64	794.62	475.89	903.34	460.15
49.783	0	0.11	0.1	0.02	0.1	0.17	0.11	0.47	0.48	0.48	99.07	0.33	9.85	96.64	0.02	0.04	0.48	0.22	17.57	2.46	1.38	0.14	0	0.01	0.08	0.01	3.78	0.05	1.48	50.98	0	0.07	8.7	0	0	12	-2.81	-5.2	-3.15	63.86	108.73	771.37	428.37	943.81	611.55	799.96	473.23	907.99	460.84
49.816	0	0.11	0.1	0.02	0.1	0.21	0.11	0.52	0.52	0.52	98.95	0.37	11.55	97.04	0.02	0.04	0.52	0.25	19.54	3.51	1.42	0.16	0	0.01	0.09	0	4.4	0.05	1.98	53.72	0	0.02	9.56	0	0	12	-3.39	-4.56	-2.65	63.83	110.43	775.11	428.62	946.94	610.7	802.9	473.15	912.68	461.17
49.849	0	0.11	0.09	0.02	0.1	0.29	0.11	0.64	0.54	0.54	98.72	0.5	14.12	96.28	0.03	0.04	0.54	0.25	23.52	3.66	1.3	0.14	0	0.01	0.08	0	4.59	0.06	2.3	58.55	0	0.02	10.36	0	0	12	-2	-5.73	-3.64	64.46	108.84	779.32	428.88	949	609.4	806.04	473.19	914.19	460.95
49.883	0	0.11	0.08	0.02	0.1	0.42	0.11	0.88	0.56	0.56	98.24	0.69	17.35	97.42	0.03	0.04	0.56	0.28	27.42	3.21	1.14	0.15	0	0.01	0.07	0	3.3	0.05	3.06	66.24	0	0.01	11.78	0	0	12	-4.7	-3.84	-5.11	63.92	108.1	782.17	429.56	949.53	606.75	807.11	474.12	914.2	459.41
49.916	0	0.11	0.08	0.02	0.1	0.4	0.11	1.19	0.69	0.69	97.63	0.67	17.04	95.09	0.03	0.04	0.69	0.33	26.2	3.39	0.72	0.05	0	0.01	0.07	0	3.55	0.06	3.71	73.47	0	0	11.87	0	0	12	-4.77	-7.18	-6.43	63.96	106.31	784.12	428.85	950.79	605.83	808.58	473.42	913.78	458.12
49.949	0	0.11	0.08	0.02	0.1	0.3	0.11	1.23	0.69	0.69	97.53	0.47	15.04	91.77	0.03	0.06	0.69	0.52	21.51	2.4	0.47	0.02	0	0.01	0.06	0	3.02	0.08	3.52	74.23	0	0.01	11.76	0	0	12	-2.82	-9.94	-8.01	64.77	102.19	785.35	428.3	949.41	603.27	809.53	472.98	910.48	457.05
49.983	0	0.11	0.08	0.02	0.1	0.24	0.11	1.75	1.03	1.03	96.5	0.43	13.04	92.6	0.04	0.07	1.03	0.78	16.94	2.45	0.41	0.01	0	0	0.05	0	2.92	0.09	5.07	82.47	0	0.03	11.85	0	0	12	-1.72	-9.36	-8.42	65.23	102.37	783.63	428.44	946.31	601.61	806.72	473.36	907.82	457.28
50.016	0	0.11	0.08	0.02	0.11	0.18	0.1	1.8	1.01	1.01	96.4	0.41	11.14	90.9	0.04	0.1	1.01	0.99	13.15	1.89	0.31	0	0	0	0.03	0	2.48	0.12	5.03	82.9	0	0.02	11.52	0	0	12	-2.5	-10.49	-9.73	65	102.99	780.59	427.65	943.14	599.84	802.34	473.83	903.72	455.73
50.049	0	0.11	0.08	0.02	0.11	0.19	0.1	2.09	1.16	1.16	95.82	0.47	11.62	92.98	0.06	0.13	1.16	1.52	12.2	1.29	0.47	0	0	0	0.02	0	2.74	0.1	6.37	85.97	0	0.06	12.5	0	0	12	0.6	-9.08	-11.23	65.42	104.15	776.26	425.43	940.36	598.22	796.89	473.39	899.46	455.26
50.083	0	0.12	0.07	0.02	0.11	0.24	0.1	2.56	1.39	1.39	94.87	0.57	13.39	96.04	0.07	0.17	1.39	1.95	13.3	1.09	0.61	0	0	0	0.02	0	2.89	0.08	9.51	90.5	0	0.12	13.9	0	0	12	10.96	-6.06	-14.63	64.59	99.69	775.86	425.78	937.36	597.56	795.92	477.91	892.91	454.86
50.116	0	0.12	0.08	0.02	0.12	0.18	0.1	2.53	1.43	1.43	94.93	0.5	10.69	96.54	0.09	0.25	1.43	2.26	9.69	1.02	0.98	0.01	0	0	0.01	0	3.28	0.08	9.27	89.83	0	9.48	12.95	0	0	12	14.18	-5.35	-13.62	62.93	97.56	766.54	425.47	927.11	597.46	787.91	476.21	883.39	456.17
50.116	2	0.13	0.2	0.03	0.13	0.03	0.14	0.06	2.25	0.4	99.6	0.33	0	0.29	0.36	0.85	0.4	0.02	2.25	0.08	1.02	0.68	0	0.18	3.37	4.19	0.23	0.47	0.14	0.98	4.9	0.49	0.4	0.72	0	0	-8.66	-51.16	2.32	53.73	27.08	1029.83	530.32	1100.29	605.57	1051.88	546.7	1078.73	543.11
50.15	0	0.12	0.08	0.02	0.12	0.14	0.09	2.8	1.49	1.49	94.41	0.46	8.47	95.69	0.11	0.32	1.49	2.73	7.2	1.31	2.06	0.02	0	0	0.01	0	2.99	0.05	7.64	91.67	0	8.48	12.32	0	0	12	7.07	-6.5	-13.18	64.31	100.4	762.84	427.95	918.87	594.27	781.15	478.42	878.41	453.49
50.15	2	0.13	0.19	0.03	0.13	0.03	0.14	0.06	1.95	0.33	99.61	0.33	0	96.15	0.33	0.31	0.31	0.01	1.95	0.08	0.73	0.26	0	0.15	5.72	3.17	0.62	1.11	0.1	0.42	9.57	0.2	0.52	0.45	0	0	1.99	-5.91	-5.72	61.45	36.17	1034.24	531.34	1098.93	601.28	1046.65	547.51	1082.66	544.14
50.183	0	0.11	0.08	0.02	0.11	0.16	0.1	2.65	1.51	1.51	94.7	0.46	9.32	98.16	0.13	0.38	1.51	2.22	9.05	1.83	1.78	0.02	0	0	0.01	0	2.66	0.06	5.92	90.78	0	1.42	12.29	0	0	12	5.35	-2.11	-11.8	64.61	101.77	758.67	430.16	912.04	592.18	775.52	477.99	875.03	456.7
50.183	2	0.12	0.17	0.03	0.12	0.03	0.13	0.06	3.23	0.34	99.66	0.33	0	36.58	0.34	0.18	0.31	0.01	3.23	0.11	0.6	0.28	0	0.1	2.34	1.37	0.74	0.37	0.07	0.25	4.3	0.94	1.67	0	0	0	5.64	24.75	-3.8	61.73	36.16	1036.17	530.49	1096.16	594.79	1046.91	546.58	1082.8	542.09
50.216	0	0.12	0.08	0.02	0.11	0.15	0.1	2.55	1.59	1.59	94.91	0.41	8.56	97.51	0.16	0.41	1.59	1.93	9.08	3.14	1.67	0.02	0	0	0.01	0	2.1	0.06	4.8	90.02	0	0.53	11.55	0	0	12	6.65	-3.66	-11.41	63.98	102.22	752.47	431.52	902.66	590.78	768.23	480.62	867.38	455.76
50.216	2	0.12	0.17	0.02	0.12	0.03	0.13	0.06	2.16	0.3	99.65	0.33	0	62.62	0.3	0.17	0.27	0.01	2.16	0.08	0.46	0.19	0	0.13	1.46	0.68	0.94	0.35	0.04	0.18	3.01	1.11	1.47	0	0	0	-10.72	19.42	-1.71	69.56	34.73	1038.06	530.13	1093.04	587.59	1047.62	543.62	1082.16	540
50.25	0	0.12	0.09	0.02	0.11	0.2	0.11	2.36	1.72	1.72	95.29	0.37	11.03	97.71	0.15	0.46	1.72	1.34	16.17	4.53	0.9	0.03	0	0	0.01	0	1.52	0.07	3.45	88.68	0	0.13	10.81	0	0	12	2.98	-3.22	-10	64.46	103.98	748.24	432.6	894.61	587.09	761.86	478.96	863.33	456.25
50.25	2	0.12	0.17	0.02	0.12	0.03	0.13	0.06	1.63	0.32	99.66	0.33	0	74.03	0.32	0.17	0.27	0.01	1.51	0.05	0.22	0.07	0	0.06	0.7	0.49	0.81	0.28	0.04	0.12	1.72	0.08	1.63	0	0	0	-7.71	16.76	0.29	62.64	32.61	1038.38	529.79	1091.3	585.28	1048.5	542.78	1080.98	539.88
50.283	0	0.13	0.09	0.02	0.11	0.36	0.12	2.3	1.66	1.66	95.4	0.64	15.59	97.42	0.14	0.44	1.66	1.07	26.4	7.17	0.42	0.04	0	0	0.01	0	1.03	0.08	2.9	88.39	0	0.02	10.8	0	0	12	1.52	-3.85	-10.27	64.83	102.82	744.58	432.34	889.73	584.8	757.9	477.8	858.44	456.25
50.283	2	0.12	0.17	0.02	0.12	0.03	0.12	0.06	1.11	0.37	99.67	0.33	0	64.22	0.37	0.21	0.25	0.01	1.38	0.04	0.16	0.12	0	0.04	0.5	0.67	0.83	0.19	0.04	0.15	1.11	0.49	2.04	0	0	0	-2.15	19.07	0.79	62.38	35.1	1038.4	527.49	1090.21	581.33	1046.9	541.41	1081.8	537.63
50.316	0	0.16	0.09	0.02	0.11	0.48	0.14	2.28	1.76	1.76	95.44	0.98	17.63	97.55	0.16	0.47	1.76	0.86	33.32	11.87	0.26	0.06	0	0	0.01	0.01	0.73	0.08	2.1	88.31	0	0.02	9.95	0	0	12	2.2	-3.58	-10.3	64.76	103.46	742.19	432.07	887.03	584.29	755.32	479.01	855.89	454.69
50.316	2	0.12	0.16	0.02	0.12	0.03	0.12	0.06	0.67	0.4	99.68	0.33	0	55.98	0.55	0.27	0.23	0.02	1.01	0.05	0.12	0.1	0	0.04	0.39	0.4	0.66	0.15	0.04	0.14	0.67	0.27	2.42	0	0	0	-1.92	20.8	-0.8	61.54	36.42	1038.28	525.69	1089.67	579.4	1045.43	539.15	1081.69	535.84
50.35	0	0.18	0.11	0.02	0.11	0.6	0.16	2.13	1.87	1.87	95.74	1.57	18.93	97.34	0.16	0.41	1.87	0.6	40.48	14.71	0.21	0.08	0	0	0.02	0.01	0.49	0.13	1.33	86.99	0	0.01	8.36	0	0	12	1.19	-4	-10.26	64.82	104.66	739.9	430.77	886.22	584.07	753.24	478.64	854.76	453.15
50.35	2	0.12	0.16	0.02	0.12	0.03	0.12	0.06	0.49	0.29	99.69	0.33	0	45.55	0.69	0.29	0.22	0.03	1	0.04	0.09	0.09	0	0.04	0.36	0.29	0.81	0.14	0.05	0.18	0.49	0.07	2.78	0	0	0	-2.56	22.89	-2.25	63.43	36.23	1037.1	524.81	1088.09	577.78	1043.81	538.91	1079.71	534.06
50.383	0	0.21	0.11	0.02	0.11	0.58	0.16	2.03	1.89	1.89	95.95	1.48	18.66	96.8	0.14	0.35	1.89	0.55	39.94	18.08	0.19	0.06	0	0	0.03	0.01	0.3	0.19	1.12	85.88	0	0	8.33	0	0	12	0.15	-4.96	-10.54	64.7	103.94	737.97	430.81	884.24	584.03	751.47	478.46	852.24	452.99
50.383	2	0.11	0.15	0.02	0.12	0.04	0.12	0.06	0.4	0.3	99.7	0.33	0	44.24	0.86	0.19	0.19	0.03	1.3	0.03	0.11	0.13	0	0.03	0.25	0.3	0.84	0.15	0.04	0.19	0.4	0.03	3.47	0	0	0	-0.05	23.16	-3.51	63.86	34.82	1036	523.02	1086.41	575.71	1042.82	537.26	1077.24	531.98
50.416	0	0.22	0.11	0.02	0.11	0.41	0.15	1.89	1.94	1.94	96.23	1.03	15.91	96.93	0.13	0.34	1.94	0.51	35.25	18.85	0.18	0.06	0	0	0.04	0.01	0.26	0.32	0.87	84.18	0	0	7.66	0	0	12	-2.95	-4.74	-10.59	65	103.95	737.63	430.95	883.17	582.62	750.8	478.21	851.45	452.23
50.416	2	0.11	0.15	0.02	0.12	0.04	0.12	0.06	0.34	0.24	99.7	0.33	0	41.62	1.62	0.16	0.2	0.03	1.44	0.03	0.09	0.04	0	0.02	0.15	0.24	0.65	0.1	0.03	0.16	0.34	0.06	3.57	0	0	0	-5.3	23.69	-1.55	69.12	31.89	1034.52	521.92	1084.22	574.08	1042.96	534.52	1074.68	531.18
50.45	0	0.21	0.12	0.02	0.11	0.33	0.15	1.74	2.03	2.03	96.52	0.81	14.09	96.59	0.11	0.37	2.03	0.51	31.95	17.33	0.17	0.08	0	0	0.05	0.01	0.16	0.31	0.69	82.18	0	0	7.29	0	0	12	-2.48	-5.29	-10.5	64.16	105.47	738.79	431.59	880.28	578.27	749.31	479.29	851.11	451.7
50.45	2	0.11	0.15	0.02	0.13	0.04	0.14	0.07	0.27	0.23	99.7	0.33	0	71.55	3.76	0.22	0.23	0.04	1.62	0.03	0.1	0.05	0	0.03	0.16	0.17	0.4	0.23	0.03	0.17	0.27	0.01	3.5	0	0	0	-20.22	17.39	-0.88	71.4	34.1	1033.25	521.78	1081.96	571.69	1040.19	533.14	1074.16	530.29
50.483	0	0.18	0.12	0.02	0.11	0.26	0.14	1.82	1.88	1.88	96.36	0.62	12.44	98.16	0.13	0.45	1.88	0.43	28.3	13.85	0.21	0.12	0	0	0.08	0.01	0.11	0.21	0.7	83.3	0	0.01	7.13	0	0	12	-5.92	-2.12	-9.32	64.02	106.7	738.92	429.85	880.15	574.96	749.65	477.07	852.67	449.3
50.483	2	0.1	0.15	0.02	0.16	0.04	0.18	0.08	0.3	0.3	99.64	0.33	0	45.11	9.58	0.23	0.3	0.03	1.83	0.03	0.18	0.07	0	0.04	0.13	0.14	0.19	0.12	0.03	0.15	0.21	0.01	3.34	0	0	0	-16.32	22.98	1.64	74.33	30.05	1031.87	520.89	1080.72	571.89	1041.55	531.21	1071.59	530.41
50.517	0	0.16	0.12	0.02	0.11	0.22	0.14	1.61	2	2	96.78	0.48	11.01	97.71	0.13	0.38	2	0.44	24.65	10.55	0.38	0.54	0	0	0.08	0.02	0.09	0.07	0.57	80.38	0	0	7.34	0	0	12	1.73	-3.23	-6.64	61.81	100.53	742.41	433.22	877.33	573.86	754.83	476.73	853.04	455.27
50.517	2	0.09	0.15	0.02	0.21	0.04	0.26	0.12	0.34	0.34	99.47	0.33	0	31.37	18.06	0.28	0.34	0.05	1.77	0.06	0.28	0.32	0	0.05	0.17	0.12	0.13	0.06	0.04	0.16	0.18	0.01	3.22	0	0	0	-17.17	25.91	-2.74	74.5	29.99	1029.18	520.71	1076.87	570.12	1037.3	531.88	1067.12	528.6
50.55	0	0.15	0.11	0.02	0.11	0.22	0.14	1.56	1.83	1.83	96.87	0.46	11.23	96.57	0.15	0.33	1.83	0.32	24.28	8.97	0.45	0.64	0	0	0.09	0.03	0.08	0.05	0.51	79.77	0	0	7.65	0	0	12	-5.36	-5.31	-5.88	63.3	99.72	746.03	434.67	878.85	572.27	758.15	475.37	855.99	456.07
50.55	2	0.07	0.15	0.01	0.35	0.04	0.52	0.22	0.4	0.4	98.96	0.83	0	33.82	32.86	0.21	0.4	0.09	1.84	0.09	0.18	0.18	0	0.06	0.19	0.11	0.11	0.09	0.05	0.22	0.18	0.01	3.05	0	0	0	-14.04	25.36	-0.86	74.49	31.63	1027.02	520.88	1074.08	569.24	1034.48	532.61	1065.9	529.04
50.583	0	0.14	0.11	0.02	0.1	0.2	0.13	1.49	1.82	1.82	97.02	0.4	10.39	96.38	0.13	0.35	1.82	0.16	22.1	6.97	0.82	1.22	0	0	0.08	0.03	0.07	0.03	0.56	78.79	0.01	0.1	7.86	0	0	12	-7.32	-5.6	-4.23	64.52	100.26	751.17	437.12	883.61	573.27	764.04	477.62	862.48	458.65
50.583	2	0.06	0.16	0.01	0.49	0.04	0.83	0.33	0.42	0.42	98.35	1.74	0	9.5	42.79	0.17	0.42	0.08	1.76	0.11	0.17	0.23	0	0.1	0.35	0.09	0.09	0.1	0.05	0.25	0.16	0.01	2.68	0	0	0	-1	33.27	-2.92	75.45	27.47	1026.54	520.67	1073.56	569.13	1035.99	534.84	1062.55	527.81
50.617	0	0.13	0.11	0.02	0.1	0.14	0.12	1.32	1.92	1.92	97.36	0.33	7.61	91.87	0.14	0.33	1.92	0.11	15.83	4.95	0.9	2.09	0	0	0.06	0.05	0.07	0.02	0.43	75.9	0.01	1.18	7.82	0	0	12	-6.96	-9.87	-3.79	64.47	100.45	753.98	437.09	887	573.87	767.29	478.14	865.89	458.94
50.617	2	0.05	0.15	0.01	0.78	0.04	1.57	0.6	0.61	0.48	96.85	5.41	0	9.73	57.11	0.12	0.48	0.05	2.91	0.17	0.16	0.19	0	0.13	0.61	0.06	0.06	0.39	0.04	0.25	0.11	0.02	3.11	0	0	0	-3.32	33.14	-4.91	72.84	28.91	1024.94	519.71	1073.18	569.63	1033.66	533.75	1061.76	526.93
50.65	0	0.13	0.11	0.02	0.1	0.14	0.12	1.23	1.96	1.96	97.54	0.33	7.4	91.88	0.19	0.3	1.96	0.05	15.08	4.22	1.31	3.09	0	0	0.05	0.05	0.08	0.01	0.46	74.19	0.01	0.96	8.11	0	0	12	-6.33	-9.87	-4.72	64.88	99.5	763.4	439.22	893.75	573.99	775.05	478.73	872.93	460.85
50.683	0	0.12	0.11	0.02	0.1	0.13	0.12	1.11	2.13	2.13	97.78	0.33	6.71	95.03	0.27	0.24	2.13	0.03	13.02	4.16	1.6	3.75	0	0.01	0.04	0.06	0.07	0.01	0.46	71.75	0.02	0.15	8.5	0	0	12	-8.7	-7.24	-3.31	64.96	99.38	767.77	439.45	899.9	575.09	781.5	479.08	879.29	461.34
50.717	0	0.13	0.1	0.02	0.1	0.16	0.12	1.14	2.13	2.13	97.72	0.33	8.52	94.69	0.32	0.22	2.13	0.02	14.86	5.04	1.44	4.32	0	0.01	0.03	0.06	0.08	0.01	0.51	72.35	0.03	0.02	9.42	0	0	12	-9.14	-7.6	-3.22	64.31	102.26	772.51	438.05	905.28	574.01	785.08	478.01	885.75	460.09
50.75	0	0.13	0.1	0.02	0.1	0.24	0.12	1.12	2.19	2.19	97.76	0.37	11.87	93.2	0.3	0.18	2.19	0.01	21.02	5.5	1.28	3.96	0	0.02	0.03	0.06	0.1	0.01	0.54	71.92	0.03	0.01	10.08	0	0	12	-10.52	-8.91	-3.87	64.41	101.54	777.64	437.25	910.4	573.32	790.09	477.03	889.97	458.76
50.784	0	0.13	0.09	0.02	0.1	0.4	0.13	0.96	2.24	2.24	98.09	0.66	15.77	93.62	0.37	0.16	2.24	0.01	29.13	6.13	0.73	4.37	0	0.03	0.03	0.07	0.11	0.01	0.62	68.11	0.04	0.01	10.34	0	0	12	-11.05	-8.57	-3.89	64.23	102.52	781.51	436.24	913.96	571.71	793.29	476.12	894.11	457.54
50.817	0	0.13	0.09	0.02	0.1	0.4	0.13	0.85	2.17	2.17	98.31	0.64	16.06	92.5	0.33	0.17	2.17	0.01	28.61	6.27	0.66	3.84	0	0.04	0.03	0.06	0.14	0.01	0.69	65.16	0.05	0	10.75	0	0	12	-8.44	-9.44	-4.06	64.03	100.26	785.8	434.41	918.83	571.08	799.04	475.17	897.43	455.92
50.85	0	0.13	0.09	0.02	0.1	0.28	0.12	0.81	2.02	2.02	98.38	0.42	13.31	95.03	0.28	0.14	2.02	0.02	22.65	6.15	0.52	2.57	0	0.04	0.03	0.06	0.16	0.01	0.68	64.22	0.05	0	10.41	0	0	12	-6.7	-7.25	-4.91	64.5	101.1	787.85	433.96	923.36	574.38	801.1	474.28	900.61	456.41
50.884	0	0.12	0.09	0.02	0.1	0.23	0.12	0.76	1.8	1.8	98.48	0.37	12	96.71	0.2	0.14	1.8	0.02	18.43	6.49	0.58	1.66	0	0.06	0.04	0.07	0.17	0.01	0.8	62.65	0.05	0.01	10.76	0	0	12	-5.66	-5.09	-5.28	64.07	103.09	787.85	431.74	925.41	574.45	800.82	472.83	902.27	454.53
50.917	0	0.12	0.09	0.02	0.09	0.19	0.11	0.71	1.89	1.89	98.58	0.37	10.53	97.62	0.12	0.13	1.89	0.03	14.9	6.83	0.72	1.03	0	0.08	0.04	0.08	0.17	0.02	0.83	61.14	0.06	0.01	10.88	0	0	12	-4.05	-3.43	-4.94	64.02	101.88	787.84	430.7	927.44	576.14	802.72	471.82	903.1	454.45
50.95	0	0.12	0.09	0.02	0.1	0.16	0.11	0.69	1.94	1.94	98.62	0.36	9.04	97.69	0.07	0.13	1.94	0.04	12.54	6.44	1	0.84	0	0.08	0.05	0.08	0.17	0.04	0.8	60.47	0.06	0.02	10.55	0	0	12	-4.9	-3.27	-5.14	64.37	101.05	788.99	430.24	928.84	575.79	804.36	471.54	903.8	453.63
50.984	0	0.12	0.09	0.02	0.09	0.18	0.11	0.55	2.3	2.3	98.9	0.38	9.71	97.27	0.05	0.15	2.3	0.06	13.64	5.65	1.36	0.72	0	0.1	0.07	0.09	0.19	0.04	0.82	54.96	0.06	0.01	11.07	0	0	12	-5.35	-4.14	-6.99	64.7	100.72	789.33	430.84	927.9	575.57	802.82	471.75	901.86	453.39
51.017	0	0.12	0.09	0.02	0.1	0.16	0.11	0.56	2.35	2.35	98.87	0.35	8.9	96.56	0.04	0.19	2.35	0.09	13.4	5.58	1.42	0.78	0	0.09	0.08	0.08	0.17	0.04	0.77	55.56	0.06	0	10.45	0	0	12	0.69	-5.33	-7.56	63.53	99.58	789.64	431.31	926.07	574.88	802.29	472.97	900.09	454.27
51.05	0	0.12	0.1	0.02	0.1	0.16	0.11	0.59	2.38	2.38	98.81	0.33	8.36	98.33	0.03	0.28	2.38	0.12	13.45	5.32	1.38	1.12	0	0.1	0.11	0.09	0.17	0.06	0.65	56.68	0.06	0	9.92	0	0	12	-0.12	-1.64	-7.41	63.87	103.69	788.25	431.47	923.63	572.8	798.36	473.78	900.07	453.62
51.084	0	0.13	0.1	0.02	0.1	0.13	0.12	0.53	2.7	2.7	98.94	0.33	7.09	97.99	0.03	0.31	2.7	0.16	12.21	4.93	0.93	1.02	0	0.08	0.12	0.07	0.17	0.05	0.49	53.9	0.04	0	9.19	0	0	12	1.13	-2.57	-9.65	64.47	101.83	785.56	431.09	922.75	573.77	795.8	474.24	895.71	454.5
51.117	0	0.13	0.11	0.02	0.11	0.11	0.12	0.47	2.74	2.74	99.05	0.33	5.65	97.94	0.03	0.34	2.74	0.16	10.59	4.61	0.69	0.96	0	0.08	0.13	0.05	0.15	0.06	0.42	51.17	0.04	0	8.42	0	0	12	2.36	-2.7	-8.18	63.41	95.34	775.8	432.17	910.73	574.68	789.48	472.2	883.45	456.09
51.151	0	0.12	0.11	0.02	0.11	0.09	0.12	0.44	2.34	2.34	99.12	0.33	4.5	98.39	0.03	0.31	2.34	0.18	8.04	3.71	0.35	0.57	0	0.06	0.14	0.03	0.15	0.09	0.31	49.27	0.03	0	8.01	0	0	12	0.18	-1.43	-8.42	64.94	103.95	774.45	432.25	909.67	573	783.49	474.61	885.53	454.79
51.184	0	0.12	0.12	0.02	0.11	0.09	0.12	0.47	2.16	2.16	99.06	0.33	3.79	98.27	0.05	0.35	2.16	0.26	7.98	3.64	0.34	0.44	0	0.05	0.16	0.02	0.13	0.12	0.25	50.95	0.02	0	7.28	0	0	12	2.1	-1.82	-7.55	64.44	98.92	766.02	433.8	898.74	572.98	777.38	475.48	874.34	455.84
51.217	0	0.12	0.12	0.02	0.11	0.08	0.12	0.49	1.9	1.9	99.02	0.33	3.64	98.4	0.06	0.34	1.9	0.35	7.77	3.17	0.27	0.45	0	0.05	0.16	0.02	0.12	0.16	0.22	51.63	0.02	0	7.08	0	0	12	6.01	-1.39	-10.69	64.18	103.19	762.47	432.78	896.05	570.98	769.65	478.04	870.31	455.33
51.251	0	0.13	0.14	0.02	0.12	0.06	0.12	0.5	1.75	1.75	99.01	0.33	1.39	98.3	0.08	0.27	1.75	0.52	6.88	2.78	0.23	0.53	0	0.05	0.19	0.02	0.1	0.16	0.14	51.94	0.02	0	5.23	0	0	12	0.48	-1.7	-8.42	65.32	100.61	756.78	435.32	886.62	570.47	765.04	476.39	863.72	456.77
51.284	0	0.13	0.14	0.02	0.12	0.06	0.13	0.52	1.85	1.85	98.95	0.33	1.21	96.52	0.09	0.22	1.85	0.5	8	2.61	0.32	0.68	0	0.05	0.23	0.02	0.09	0.18	0.14	53.25	0.02	0	4.71	0	0	12	3.07	-5.39	-11.09	63.56	96.18	747.83	431.43	880.02	569.94	758.49	476.11	851.44	451.38
51.317	0	0.13	0.14	0.02	0.12	0.07	0.13	0.52	1.69	1.69	98.96	0.33	2.03	98.54	0.09	0.16	1.69	0.53	10.46	2.64	0.31	1.08	0	0.04	0.22	0.01	0.1	0.21	0.11	53.09	0.02	0	4.42	0	0	12	5.18	-0.94	-10.53	64.43	101.44	745.65	431.72	878.87	570.2	753.82	476.23	852.74	453.78
51.351	0	0.14	0.15	0.02	0.12	0.08	0.14	0.51	1.83	1.83	98.97	0.33	2.58	98.53	0.1	0.16	1.83	0.39	12.59	3.6	0.4	1.83	0	0.04	0.21	0.01	0.09	0.2	0.09	52.92	0.02	0.07	4.19	0	0	12	5.88	-0.97	-10.59	66.47	102.57	746.09	434.38	876.48	570	752.53	479.81	851.9	454.42
51.384	0	0.14	0.15	0.03	0.12	0.09	0.14	0.49	1.81	1.81	99.02	0.33	3.49	98.42	0.11	0.21	1.81	0.34	14.73	4.19	0.57	2.97	0	0.05	0.23	0.02	0.11	0.2	0.1	51.78	0.02	3.91	4.25	0	0	12	2.29	-1.34	-11.87	67.04	100.01	742.86	433.95	874.83	570.29	750.57	479.11	847.43	454.22
51.417	0	0.15	0.15	0.03	0.12	0.08	0.14	0.46	1.87	1.87	99.08	0.33	2.24	98.12	0.11	0.23	1.87	0.23	12.47	5.17	0.58	3.84	0	0.05	0.21	0.02	0.11	0.13	0.1	50.29	0.02	0.8	4	0	0	12	9.7	-2.23	-9.94	66.06	101.03	742.4	435.36	871.4	570.73	749.35	480.15	847.51	456.21
51.451	0	0.16	0.15	0.03	0.12	0.07	0.13	0.44	1.82	1.82	99.12	0.33	1.28	98.77	0.1	0.27	1.82	0.15	10.58	5.96	0.66	4.52	0	0.05	0.17	0.02	0.11	0.05	0.08	49.38	0.02	0.06	3.84	0	0	12	4.26	-0.08	-10.53	66.6	100.9	741.91	436.41	871.24	570.77	748.75	480.71	846.65	456.3
51.484	0	0.16	0.15	0.03	0.12	0.06	0.13	0.4	1.89	1.89	99.19	0.33	0.54	98.22	0.11	0.34	1.89	0.13	8.79	7.36	0.6	3.13	0	0.06	0.15	0.02	0.13	0.05	0.08	47.25	0.02	0.01	3.85	0	0	12	1.05	-1.95	-10.75	65.93	97.38	739.76	435.14	871.71	572.43	750.05	479.96	843.99	454.3
51.518	0	0.17	0.15	0.02	0.12	0.07	0.14	0.38	1.79	1.79	99.23	0.33	1.82	98.44	0.09	0.36	1.79	0.09	12.12	8.73	0.38	2.62	0	0.07	0.11	0.01	0.15	0.03	0.07	45.98	0.02	0.01	3.58	0	0	12	-4.21	-1.29	-7.09	65.34	103.14	738.14	433.46	871.28	570.06	748.27	477.64	848.43	453.06
51.551	0	0.18	0.15	0.03	0.12	0.08	0.14	0.33	1.64	1.64	99.34	0.33	2.64	97.9	0.09	0.41	1.64	0.1	14.21	9.74	0.39	3.2	0	0.07	0.1	0.01	0.18	0.03	0.06	42.47	0.01	0	3.45	0	0	12	-0.95	-2.79	-6.32	64.3	103.21	740.15	433.86	872.57	570.6	750.16	477.23	850.91	454.8
51.584	0	0.18	0.15	0.03	0.12	0.08	0.14	0.32	1.54	1.54	99.35	0.33	3.07	97.44	0.08	0.43	1.54	0.09	15.5	9.23	0.39	4.01	0	0.08	0.08	0.01	0.16	0.04	0.05	41.87	0.01	0	3.29	0	0	12	-5.87	-3.79	-6.08	64.52	104.59	742.05	432.65	876.04	570.42	752.15	475.17	854.46	453.44
51.618	0	0.16	0.16	0.03	0.12	0.08	0.14	0.35	1.52	1.52	99.3	0.33	3.09	97.88	0.08	0.35	1.52	0.11	15.97	6.59	0.47	4.48	0	0.08	0.08	0.01	0.16	0.03	0.05	43.79	0.01	0	3.13	0	0	12	-3.03	-2.84	-5.88	64.15	104.21	746.72	432.86	881.24	572.5	757.17	474.04	859.66	455.19
51.651	0	0.16	0.16	0.02	0.12	0.07	0.14	0.33	1.53	1.53	99.35	0.33	2.01	97.44	0.05	0.17	1.53	0.08	13.53	6.31	0.49	2.12	0	0.07	0.06	0.01	0.15	0.03	0.05	42.28	0.01	0.01	3.1	0	0	12	-2.2	-3.8	-5.8	63.65	102.3	746.96	429.35	887.76	575.26	762.07	474.23	861.88	451.79
51.684	0	0.16	0.16	0.02	0.12	0.06	0.14	0.33	1.76	1.76	99.34	0.33	0.18	97.07	0.05	0.13	1.76	0.1	9.89	6.99	0.43	0.99	0	0.07	0.05	0.01	0.12	0.03	0.05	42.65	0.01	0.01	2.91	0	0	12	-4.31	-4.51	-8.95	65.18	99.04	760.94	431.9	898.24	575.62	773.4	473.32	870.46	453.63
51.718	0	0.15	0.16	0.02	0.12	0.05	0.14	0.3	2.09	2.09	99.41	0.33	0	97.82	0.05	0.1	2.09	0.1	7.82	5.74	0.51	0.77	0	0.09	0.05	0.01	0.16	0.02	0.06	40.13	0.01	0.59	2.95	0	0	12	-3.03	-2.99	-7.22	63.94	97.01	764.04	432.64	899.13	573.85	777.85	473.55	872.98	454.54
51.751
51.785
51.818
51.851
51.885
51.918
51.951
51.985
52.018
52.051
52.085
52.118	0	0.12	0.15	0.02	0.14	0.06	0.14	0.31	2.32	2.32	99.38	0.33	0	94.34	0.27	2.82	2.32	0.56	9.61	0.13	0.22	0.38	0	0.03	0.09	0.01	0.08	0.02	0.08	37.86	0.01	0.01	2.92	0	0	12	-2.1	-7.94	-2.33	62.01	106.12	803.87	431.64	941.27	572.7	817.53	475.11	921.84	455.6
52.152	0	0.11	0.12	0.02	0.11	0.11	0.13	0.6	2.1	2.1	98.81	0.33	5.44	96.06	0.37	1.11	2.1	0.1	13.8	0.43	0.4	1.12	0	0.04	0.11	0.02	0.11	0.03	0.22	55.62	0.02	0.32	6.54	0	0	12	1.13	-6.03	-8.48	62.31	97.5	807.55	436.44	937.19	572.16	817.29	477	912.98	458.3
52.185	0	0.1	0.09	0.02	0.1	0.18	0.12	1.34	1.83	1.83	97.32	0.34	10.13	97.04	0.76	0.59	1.83	0.05	15.55	1.84	0.7	1.51	0	0.08	0.08	0.05	0.07	0.03	0.75	75.43	0.04	1.53	10.34	0	0	12	-3.37	-4.55	-9.24	63	97.36	807.34	439	928.38	563.66	812.75	479.18	907.57	457.09
52.218	0	0.11	0.09	0.02	0.1	0.19	0.12	1.42	2.45	2.45	97.16	0.36	10.06	98.13	1.07	0.38	2.45	0.03	15.78	3.77	0.94	2.61	0	0.15	0.12	0.09	0.08	0.04	0.99	76.75	0.06	2.83	10.68	0	0	12	-3.92	-2.19	-10.43	63.27	97.15	803.96	439.76	922.52	560.77	807.78	480.94	901.74	456.25
52.252	0	0.12	0.08	0.02	0.1	0.28	0.12	1.92	2.51	2.51	96.16	0.45	12.84	98.46	1.18	0.36	2.51	0.02	19.67	5.4	1.67	5.9	0	0.26	0.12	0.08	0.08	0.05	1.18	84.02	0.15	0.37	12.13	0	0	12	-2.22	1.22	-9.39	63.57	100.33	795.49	441.28	914.65	562.13	798.2	481.92	896.02	459.62
52.285	0	0.13	0.09	0.03	0.1	0.24	0.12	2	2.19	2.19	96.01	0.36	11.38	98.38	1.45	0.42	2.19	0.01	19.46	6.51	1.67	6.61	0	0.27	0.1	0.1	0.09	0.05	1.12	84.68	0.21	0.05	10.72	0	0	12	-5.61	-1.46	-11.4	64.42	100.84	789.15	441.35	908.7	560.89	790.52	484.09	888.2	459.03
52.318	0	0.13	0.1	0.03	0.1	0.2	0.13	2.1	1.63	1.63	95.8	0.33	10.26	98.18	1.65	0.42	1.63	0.01	18.55	6.09	0.92	7.13	0	0.34	0.12	0.1	0.09	0.07	1.05	85.7	0.32	0.02	9.51	0	0	12	-3.77	-2.06	-10.63	63.72	99.69	781.11	441.2	899.67	560.7	783.24	483.19	879.8	458.39
52.352	0	0.13	0.1	0.02	0.11	0.18	0.13	2.21	1.15	1.15	95.57	0.33	9.58	97.98	1.48	0.39	1.15	0.01	18.31	5.44	0.62	4.86	0	0.33	0.12	0.13	0.09	0.07	1.07	87.2	0.44	0.01	8.57	0	0	12	-9.55	-2.6	-8.87	64.38	102.44	774.68	440.6	891.94	558.2	775.68	480.67	875.41	457.27
52.385	0	0.14	0.11	0.02	0.11	0.15	0.13	2.32	0.86	0.86	95.35	0.33	8.46	97.8	1.8	0.32	0.86	0.01	16.8	8.21	0.54	4.26	0	0.4	0.13	0.17	0.07	0.07	1.31	88.15	0.59	0	8.03	0	0	12	-6.98	-3.02	-8.54	63.97	103.03	767.62	440.15	882.61	554.97	767.62	480.41	867.87	456.65
52.418	0	0.16	0.11	0.03	0.11	0.14	0.14	2.47	0.78	0.75	95.07	0.33	7.47	97.21	2.18	0.38	0.75	0.01	16.49	10.54	0.67	5.65	0	0.57	0.17	0.16	0.05	0.09	1.45	89.18	0.78	0	7.36	0	0	12	-0.59	-4.25	-8.4	62.35	101.36	760.17	438.9	872.75	551.84	760.17	479.33	858.75	455.74
52.452	0	0.17	0.12	0.03	0.12	0.12	0.14	2.57	0.94	0.88	94.87	0.33	5.64	97.58	2.46	0.51	0.74	0.02	15.26	10.66	1.08	8.83	0	0.88	0.27	0.2	0.05	0.12	1.49	89.74	0.94	0	6.46	0	0	12	-5.82	-3.52	-8.3	62.91	96.25	758.92	438.78	867.43	548.35	759.42	476.45	853.13	454.49
52.485	0	0.2	0.13	0.04	0.12	0.11	0.15	2.71	1.26	1.26	94.59	0.33	4.5	97.65	2.49	0.65	0.66	0.03	14.94	12.28	1.33	14.51	0	1.26	0.33	0.19	0.04	0.18	1.61	90.84	1.18	0	5.71	0	0	12	-2.27	-3.37	-9.77	61.64	95.43	754.64	437.86	862.79	545.5	754.64	476.8	847.48	454.75
52.519	0	0.21	0.13	0.05	0.12	0.09	0.15	2.84	1.69	1.69	94.32	0.33	2.65	98.12	2.9	0.83	0.56	0.07	12.24	11.17	1.13	17.83	0	1.69	0.52	0.19	0.03	0.44	1.6	91.42	1.5	0	5.21	0	0	12	4.9	-2.23	-9.31	60.16	96.36	753.19	436.99	861.81	545.73	753.19	476.58	847.07	454.89
52.552	0	0.2	0.13	0.06	0.13	0.08	0.16	2.97	2.17	2.17	94.07	0.33	1.75	97.5	3.19	1.22	0.48	0.2	11.39	9.46	0.77	19.21	0	2.17	0.94	0.19	0.03	0.51	1.52	91.69	1.79	0	4.83	0	0	12	4.98	-3.68	-9.92	58.98	95.63	750.92	435.73	859.45	543.62	750.92	475.72	844.03	453.88
52.585	0	0.19	0.13	0.05	0.14	0.08	0.16	3.13	2.62	2.62	93.74	0.33	1.34	97.86	3.17	1.82	0.38	0.44	11.24	9.04	0.5	14.83	0	2.62	1.31	0.19	0.03	0.55	1.44	92.2	2.03	0	4.55	0	0	12	4.94	-2.88	-9.87	58.61	97.63	749.28	435.12	859.69	545.8	749.28	476.28	843.96	452.42
52.619	0	0.18	0.13	0.04	0.15	0.07	0.19	3.6	4.29	4.29	92.8	0.33	0	97.58	4.36	2.3	0.35	0.94	9.87	9.02	0.34	9.97	0	4.29	1.85	0.22	0.02	0.53	1.45	93.47	2.73	0	4.21	0	0	12	1.35	-3.52	-8.76	59.89	98.38	749.61	436.14	860.16	548.42	749.75	476.2	845.27	452.68
52.652	0	0.17	0.13	0.04	0.16	0.07	0.2	3.92	4.45	4.45	92.16	0.33	0	98.7	5.66	2.81	0.32	1.48	11.38	9.11	0.27	9.47	0	4.45	2.24	0.2	0.02	0.57	1.36	93.28	2.87	0	4.05	0	0	12	3.93	-0.33	-9.46	59.49	101.86	748.82	435.54	863.1	549.78	748.82	477.67	847.67	453.1
52.685	0	0.18	0.14	0.04	0.17	0.08	0.24	4.06	5.81	5.81	91.88	0.36	0.06	98.05	6.56	2.59	0.29	1.63	15.52	8.4	0.37	11.08	0	5.81	2.46	0.19	0.02	0.62	1.37	93.33	3.36	0	3.41	0	0	12	3.69	-2.41	-8.55	59.67	101.79	751.34	435.48	865.89	552.69	751.81	477.15	850.55	452.43
52.719	0	0.17	0.15	0.05	0.17	0.11	0.29	4.09	7.62	6.61	91.82	0.59	1.05	98.3	6.74	2.43	0.19	1.24	20.53	6.61	0.51	13.87	0	7.62	2.6	0.16	0.03	0.67	1.24	93.86	4.64	0	2.96	0	0	12	-1.64	-1.71	-7.8	60.79	104.43	752.57	434.56	870.3	554.56	753.5	475.39	855.28	452.05
52.752	0	0.16	0.14	0.05	0.17	0.14	0.29	4.26	6.36	4.46	91.47	0.75	3.31	98.7	7.58	2.85	0.19	1.2	25.2	4.46	0.68	14.61	0	6.36	2.27	0.15	0.03	0.51	1.19	93.69	3.77	0	2.99	0	0	12	3.3	-0.34	-6.71	60.34	104.74	754.61	434.54	873.76	557.2	756.59	474.54	859.36	454.32
52.786	0	0.15	0.15	0.04	0.16	0.15	0.27	3.93	6.76	4.34	92.15	0.86	4.09	98.15	5.68	2.77	0.14	0.82	26.73	4.34	0.74	11.71	0	6.76	1.69	0.12	0.03	0.23	1.12	94	3.39	0	2.68	0	0	12	-3.27	-2.13	-5.37	62.09	104.14	756.09	433.57	879.71	560.26	761.62	473.25	863.91	453.71
52.819	0	0.15	0.15	0.04	0.15	0.12	0.24	3.45	6.31	3.4	93.11	0.64	3.1	95.4	4.05	1.89	0.13	0.53	23.1	3.4	0.57	10.24	0	6.31	1.28	0.12	0.03	0.22	1.03	93.54	2.68	0	2.58	0	0	12	-6.21	-6.84	-5.57	63.21	95.33	758.68	433.15	883.75	562.42	769.49	471.52	863.06	453.3
52.852	0	0.14	0.16	0.03	0.14	0.08	0.21	3.08	5.42	3.15	93.84	0.36	0.36	94.25	3.33	1.22	0.14	0.36	15.73	3.15	0.39	5.75	0	5.42	1.05	0.13	0.04	0.17	0.9	92.33	2.15	0	2.41	0	0	12	-5.46	-8.01	-5.26	64.06	97.5	762.39	434.12	890.13	565.95	773.64	474.05	869.19	454.68
52.886	0	0.14	0.16	0.03	0.14	0.06	0.21	2.74	6.16	2.6	94.51	0.33	0	93.52	2.33	1.19	0.15	0.28	11.89	2.6	0.29	4.48	0	6.16	1	0.09	0.05	0.21	0.66	90.55	1.67	0	2.15	0	0	12	-5.32	-8.66	-4.65	64.06	98.66	767.68	434.63	895.15	566.34	778.42	473.58	875.48	455.91
52.919	0	0.13	0.16	0.03	0.13	0.05	0.18	2.37	5.28	2.15	95.25	0.33	0	92.23	1.49	0.87	0.14	0.24	8.55	2.15	0.22	2.91	0	5.28	0.99	0.09	0.08	0.22	0.49	88.21	1.32	0	2.02	0	0	12	-7	-9.63	-5.41	64.5	98.62	773.81	435.46	899.31	564.89	783.04	474.08	879.94	455.76
52.952	0	0.13	0.16	0.03	0.13	0.05	0.17	2.19	4.61	1.44	95.62	0.33	0	95.47	1.13	0.69	0.15	0.24	7.52	1.44	0.21	2.54	0	4.61	0.9	0.09	0.1	0.25	0.43	86.76	1.31	0	2	0	0	12	-7.44	-6.75	-6.44	63.97	99.59	778.4	434.14	902.28	561.77	785.62	472.52	883.4	453.61
52.986	0	0.13	0.16	0.03	0.13	0.05	0.16	1.83	2.79	1.06	96.34	0.33	0	96.13	0.74	0.57	0.13	0.27	8.33	1.06	0.19	3.04	0	2.79	0.75	0.07	0.12	0.23	0.29	82.81	0.9	0	2.03	0	0	12	-7.38	-5.94	-6.58	63.83	101.67	779.51	431.84	905.58	561.98	786.5	470.29	886.5	451.89
53.019	0	0.13	0.17	0.03	0.13	0.05	0.15	1.7	2.28	0.8	96.6	0.33	0	95.06	0.54	0.43	0.15	0.28	7.84	0.8	0.18	3.35	0	2.28	0.76	0.07	0.18	0.24	0.25	81.36	0.77	0	1.95	0	0	12	-7.7	-7.22	-4.85	65.06	98.36	782.66	431.82	911.06	564.71	793.77	469.51	890.78	453.27
53.052	0	0.13	0.16	0.03	0.12	0.05	0.15	1.51	1.73	1	96.98	0.33	0	98.11	0.58	0.32	0.2	0.23	8.89	1	0.23	5.24	0	1.73	0.82	0.08	0.26	0.26	0.21	78.62	0.57	0.09	2.03	0	0	12	-1.86	-2.24	-5.29	65.09	102	787.22	433.7	913.89	564.68	795.38	473.14	895.76	455.05
53.086	0	0.14	0.16	0.04	0.12	0.05	0.14	1.18	1.03	1.03	97.64	0.33	0	95.88	0.65	0.29	0.29	0.16	8.88	1.41	0.38	8.36	0	1.03	0.79	0.09	0.39	0.22	0.2	72.6	0.31	7.37	2.15	0	0	12	-0.76	-6.26	-9.16	65.04	99.8	790.08	432.03	917.38	564.39	797.27	474.16	894.44	451.39
53.119	0	0.16	0.16	0.05	0.12	0.05	0.14	1.16	0.97	0.97	97.68	0.33	0	97.12	0.87	0.22	0.37	0.08	9.21	1.71	0.83	14.27	0.22	0.97	0.67	0.11	0.43	0.18	0.23	72.18	0.31	3.84	2.28	0	0	12	2.91	-4.41	-7.94	63.65	98.46	794.93	435.13	913.89	558.49	799.43	474.92	895.74	454.45
53.153	0	0.18	0.16	0.07	0.12	0.07	0.15	0.99	0.71	0.71	98.02	0.33	0.36	97.67	1.25	0.15	0.58	0.05	13.03	2.94	2.3	21.99	0	0.71	0.51	0.12	0.4	0.1	0.23	68.01	0.2	0.36	2.52	0	0	12	1.06	-3.32	-7.87	62.32	101.61	794.74	434	913.8	554.58	797.17	473	897.34	455.92
53.186	0	0.17	0.16	0.06	0.12	0.08	0.15	1.1	0.74	0.74	97.79	0.33	1.91	97.72	1.9	0.14	0.74	0.03	16.38	4.9	2.28	17.3	0	0.6	0.39	0.11	0.31	0.1	0.23	70.07	0.16	0.76	2.79	0	0	12	12.05	-3.2	-11.83	60.68	101.8	793.81	432.27	916.14	554.6	795	477.24	894.65	456.42
53.219	0	0.17	0.16	0.04	0.13	0.11	0.17	1.17	0.79	0.79	97.65	0.37	4.3	96.77	2.66	0.15	0.79	0.02	21.09	7.35	1.74	11.3	0	0.61	0.32	0.11	0.32	0.09	0.24	70.76	0.16	0.06	3.11	0	0	12	1.16	-5.01	-11.9	62.97	99.65	788.44	432.47	914.31	559.34	792.79	476.15	889.97	454.13
53.253	0	0.18	0.15	0.03	0.13	0.15	0.18	1.06	0.95	0.95	97.87	0.54	6.81	98.04	3.38	0.13	0.95	0.02	26.52	10.71	1.07	6.45	0	0.55	0.29	0.11	0.31	0.11	0.22	67.67	0.15	0.01	3.24	0	0	12	2.75	-2.43	-10.33	62.1	101.64	781.62	433.6	906.15	560.21	785.38	476.55	884.63	454.65
53.286	0	0.19	0.15	0.02	0.13	0.19	0.19	1.14	0.84	0.84	97.72	0.66	8.46	97.46	3.57	0.12	0.84	0.01	29.18	13.76	0.6	3.27	0	0.54	0.24	0.09	0.27	0.11	0.22	69.17	0.16	0	3.53	0	0	12	-1.5	-3.76	-10.66	62.91	100.45	775.72	433.83	900.69	560.27	780.06	476.09	878.2	454.66
53.319	0	0.16	0.15	0.02	0.13	0.14	0.18	1.15	0.71	0.71	97.71	0.48	6.76	96.72	3.73	0.14	0.71	0.01	24.6	9.53	0.3	2.03	0	0.57	0.21	0.09	0.2	0.11	0.22	69.16	0.18	0	3.59	0	0	12	-3.85	-5.08	-9.04	63.4	100.46	769.62	435.32	891.97	559.74	773.75	475.6	872.14	455.29
53.353	0	0.15	0.14	0.02	0.13	0.14	0.17	1.35	0.71	0.71	97.3	0.42	6.52	97.6	3.45	0.18	0.71	0.01	22.69	8.17	0.21	1.95	0	0.59	0.2	0.07	0.14	0.12	0.25	73.38	0.24	0	4.04	0	0	12	-1.37	-3.47	-9.85	63.54	104.1	763.21	436.32	884.81	559.83	764.97	479.88	865.75	453.83
53.386	0	0.15	0.15	0.02	0.13	0.1	0.16	1.47	0.61	0.61	97.07	0.33	4.6	97.3	3.14	0.27	0.61	0.02	18.27	7.64	0.18	1.69	0	0.61	0.26	0.07	0.12	0.17	0.28	75.57	0.28	0	3.9	0	0	12	-2.9	-4.07	-11.07	63.5	103.33	756.25	435.35	877.98	557.75	757.7	479.78	857.42	452.72
53.419	0	0.14	0.14	0.02	0.13	0.09	0.15	1.71	0.63	0.63	96.57	0.33	3.61	97.77	2.68	0.34	0.6	0.04	15.39	6.21	0.15	2	0	0.63	0.3	0.07	0.11	0.19	0.32	79.76	0.33	0	4.03	0	0	12	-1.73	-3.09	-10.79	63.35	102.1	750.69	435.49	870.93	557.13	752.39	479.34	850.86	452.32
53.453	0	0.13	0.14	0.02	0.12	0.1	0.15	2.05	0.69	0.69	95.91	0.33	4.58	97.63	2.49	0.42	0.62	0.05	16.26	4.5	0.19	2.77	0	0.69	0.37	0.07	0.1	0.22	0.45	84.19	0.35	0	4.63	0	0	12	-2.21	-3.4	-10.76	63.45	100.86	745.62	435.29	863.65	554.34	746.92	478.45	844.22	451.89
53.486	0	0.13	0.14	0.02	0.12	0.11	0.15	2.09	0.8	0.8	95.82	0.33	5.08	97.11	1.75	0.45	0.55	0.05	17.14	4.43	0.26	3.33	0	0.8	0.49	0.07	0.09	0.26	0.46	85.4	0.42	0	4.66	0	0	12	-2.38	-4.42	-10.35	63.15	102.87	738.92	434.14	856.82	553.26	739.45	477.94	838.44	449.97
53.52	0	0.13	0.13	0.03	0.12	0.13	0.15	2.38	1.33	1.33	95.25	0.34	6.47	96.75	1.57	0.6	0.56	0.07	19.04	4.2	0.35	5.08	0	1.33	0.78	0.08	0.08	0.43	0.67	88.58	0.73	0	5.47	0	0	12	-1.82	-5.04	-9.62	63.52	97.67	738.54	435.57	850.85	550.03	739.66	476.59	833.83	450.68
53.553	0	0.14	0.13	0.03	0.12	0.13	0.16	2.66	1.8	1.8	94.68	0.36	6.1	97.21	1.93	0.7	0.44	0.11	19.45	4.78	0.36	5.94	0	1.8	1.25	0.07	0.07	0.68	0.83	90.88	1.03	0	5.26	0	0	12	-1.59	-4.25	-10.04	62.63	97.3	735.31	434.83	846.1	545.5	735.31	475.28	829.7	451.62
53.586	0	0.15	0.13	0.03	0.12	0.11	0.17	2.85	2.32	2.32	94.3	0.33	4.31	97.69	2.28	0.64	0.41	0.14	17.45	5.81	0.32	7.08	0	2.32	1.96	0.07	0.06	1.07	0.89	92.23	1.22	0	4.78	0	0	12	0.9	-3.29	-10.02	61.78	97.04	734.11	434.72	844.04	545.3	734.11	475.65	827.88	450.66
53.62	0	0.17	0.14	0.04	0.13	0.1	0.19	3.22	3.68	3.68	93.55	0.33	2.95	97.07	2.7	0.6	0.28	0.22	16.42	7.11	0.26	8.65	0	3.68	2.91	0.05	0.05	1.25	0.94	94.83	1.9	0	4.53	0	0	12	-0.71	-4.5	-10.35	61.79	95.82	732.71	434.36	843.42	545.79	733.33	474.91	826.08	450.83
53.653	0	0.16	0.14	0.04	0.13	0.09	0.19	3.25	4.17	4.17	93.5	0.33	1.67	97.54	2.54	0.64	0.25	0.26	14.62	6.57	0.24	8.09	0	4.17	3.37	0.05	0.04	0.9	0.97	95.12	1.96	0	4.17	0	0	12	-1.28	-3.59	-10.5	61.58	97.44	732.84	433.75	845.13	546.77	733.37	475.18	827.45	449.81
53.686	0	0.16	0.14	0.03	0.13	0.08	0.2	3.43	4.58	4.58	93.14	0.33	0.74	96.85	3.07	0.78	0.19	0.31	13.43	7.17	0.24	7.39	0	4.58	3.43	0.05	0.03	0.47	0.99	95.74	2.22	0	3.89	0	0	12	-2.59	-4.87	-9.14	60.87	101.15	732.99	432.32	846.48	546.18	732.99	473.49	831.05	448.69
53.72	0	0.18	0.15	0.03	0.13	0.08	0.22	3.53	6.02	6.02	92.95	0.33	0	97.74	3.35	0.75	0.16	0.19	14.05	9.99	0.49	7.04	0	6.02	2.98	0.06	0.03	0.27	1.17	96.29	3.27	0.24	3.14	0	0	12	2.14	-3.17	-7.72	61.28	100.34	737.18	434.44	848.95	548.78	737.49	474.23	835.18	451.34
53.753	0	0.2	0.15	0.03	0.14	0.07	0.22	3.67	5.74	5.74	92.67	0.33	0	97.4	4.95	0.62	0.22	0.11	12.77	13.72	1.15	7.8	0	5.74	1.83	0.07	0.03	0.1	1.27	95.87	3.12	1.18	3.33	0	0	12	1.04	-3.89	-5.7	62.47	99.63	738.49	434.54	853.46	551.71	742.26	474.86	839.37	452.56
53.787	0	0.24	0.15	0.05	0.14	0.07	0.23	3.75	6.34	6.34	92.5	0.33	0	98.15	5.95	0.44	0.3	0.06	12.82	17.63	3.91	13.7	0	6.34	0.85	0.11	0.03	0.01	1.63	95.65	3.38	1.73	2.97	0	0	12	-2.89	-2.14	-3.51	62.94	99.97	739.22	432.59	860.37	555.39	747.43	473.21	845.16	452.16
53.82	0	0.29	0.15	0.05	0.14	0.07	0.22	3.66	5.97	5.97	92.69	0.33	0	96.41	5.48	0.3	0.49	0.03	13.83	21.96	3.57	13.82	0	5.97	0.39	0.12	0.03	0.01	1.82	95.66	3	0.48	3.15	0	0	12	-6.83	-5.54	-2.57	63.86	102.12	747.67	432.73	868.94	555.54	755.08	470.98	855.68	453.41
53.853	0	0.31	0.15	0.05	0.14	0.07	0.21	3.57	4.95	4.95	92.85	0.33	0	96.75	5.64	0.27	0.57	0.02	13.24	23.43	2.57	14.12	0	4.95	0.21	0.13	0.04	0.01	1.92	94.99	2.54	0.16	3.39	0	0	12	-9.09	-5.03	-1.97	63.92	101.73	750.11	430.64	875.55	557.02	760.46	470.61	860.33	451.26
53.887	0	0.29	0.15	0.04	0.14	0.07	0.21	3.24	5.67	5.67	93.51	0.33	0	84.97	4.32	0.18	0.84	0.01	12.24	22.39	1.25	9.02	0	5.67	0.13	0.16	0.05	0.01	1.86	93.99	1.98	0.11	3.42	0	0	12	-9.97	-13.34	-7.33	65.44	93.19	760.78	430.53	886.42	560.6	771.75	468.95	862.89	449.55
53.92	0	0.35	0.15	0.03	0.13	0.07	0.21	2.92	5.59	5.59	94.17	0.33	0	93.01	3.47	0.12	1.12	0.01	11.26	28.07	0.67	6.58	0	5.59	0.07	0.17	0.09	0.02	1.53	92.27	1.38	0.01	3.45	0	0	12	-6.23	-9.06	-6.36	65.28	97.09	764.9	431.1	893.87	564.81	776.11	470.74	871.3	451.62
53.953	0	0.36	0.16	0.03	0.13	0.06	0.19	2.57	5.04	5.04	94.85	0.33	0	96.3	2.22	0.07	1.27	0	8.94	28.69	0.32	5.45	0	5.04	0.06	0.14	0.13	0.03	1.16	90.49	1.1	0	3.27	0	0	12	-3.69	-5.71	-5.06	65.04	102.02	772.09	431.32	901.6	565.12	781.82	471.51	882.13	452.88
53.987	0	0.29	0.16	0.03	0.13	0.05	0.18	2.24	3.98	3.98	95.51	0.33	0	94.92	1.47	0.05	1.85	0.01	7.43	22.21	0.21	3.75	0	3.98	0.05	0.12	0.19	0.04	0.93	87.88	0.64	0.01	3.03	0	0	12	-3.17	-7.36	-4.74	64.74	99.17	775.86	430.67	906.64	566.18	788.01	471.11	885.45	452.61
54.02	0	0.22	0.16	0.03	0.13	0.05	0.17	1.82	3.43	3.43	96.37	0.33	0	95.89	0.74	0.04	1.85	0.01	6.38	14.09	0.18	3.27	0	3.43	0.06	0.11	0.27	0.03	0.72	83.43	0.47	0	2.96	0	0	12	-5.55	-6.26	-4.42	65.2	97.51	782.02	430.96	912.84	566.66	795.19	469.72	891.28	453.13
54.053	0	0.18	0.17	0.03	0.13	0.05	0.16	1.48	2.32	2.32	97.04	0.33	0	97.62	0.43	0.04	2.17	0.01	5.64	9.21	0.15	2.92	0	2.32	0.07	0.09	0.33	0.03	0.58	78.77	0.25	0	2.78	0	0	12	-0.94	-3.42	-3.81	64.08	101.97	785.09	429.76	917.92	567.38	797.44	470.57	897.88	452.98
54.087	0	0.17	0.17	0.02	0.13	0.05	0.15	0.84	2.88	3.18	98.32	0.33	0	94.71	0.24	0.04	3.18	0.02	5.41	6.13	0.12	1.53	0	1.08	0.08	0.06	0.31	0.02	0.4	65.21	0.11	0	2.88	0	0	12	-6	-7.58	-5.11	65.77	101.17	789.35	429.34	924.71	569.99	802.27	469.32	901.95	452.04
54.12	0	0.15	0.17	0.02	0.13	0.04	0.15	0.61	2.72	3.08	98.77	0.33	0	93.29	0.12	0.03	3.08	0.03	4.09	4.27	0.12	0.51	0	0.76	0.08	0.05	0.27	0.03	0.31	57.7	0.09	0.01	2.72	0	0	12	-6.16	-8.84	-5.51	66.23	99.66	790.29	426.11	931.89	573.99	806.86	467.32	904.95	449.7
54.154	0	0.16	0.17	0.02	0.13	0.04	0.15	0.29	2.86	4.65	99.42	0.33	0	95.82	0.07	0.02	4.65	0.04	3.78	3.56	0.14	0.06	0	0.33	0.08	0.04	0.29	0.07	0.19	39.62	0.05	0.02	2.86	0	0	12	-3.74	-6.34	-6.69	66.19	100.82	788.32	422.48	937.08	578.83	807.07	465.92	906.14	447.25
54.187	0	0.16	0.18	0.02	0.14	0.04	0.16	0.2	2.75	5.51	99.6	0.33	0	89.89	0.04	0.02	5.51	0.04	4.28	2.82	0.16	0.04	0	0.18	0.08	0.03	0.28	0.09	0.14	30.8	0.03	0.01	2.75	0	0	12	-1.89	-11.07	-6.51	66.26	95.77	791.86	422.79	939.43	579.41	812.61	464.45	907.07	448.62
54.22	0	0.15	0.18	0.02	0.13	0.04	0.15	0.18	2.66	4.7	99.64	0.33	0	91.65	0.04	0.02	4.7	0.04	3.67	1.87	0.16	0.01	0	0.12	0.06	0.03	0.22	0.1	0.14	28.43	0.02	0.01	2.66	0	0	12	-2.45	-10.02	-7.47	66.63	97.67	794.83	423.71	942.09	579.3	813.89	466.79	909.83	448.43
54.254	0	0.14	0.18	0.02	0.13	0.04	0.14	0.12	2.44	3.61	99.65	0.33	0	93.88	0.03	0.02	3.61	0.05	4.45	1.57	0.17	0.01	0	0.05	0.06	0.02	0.19	0.1	0.1	17.58	0.01	0.03	2.44	0	0	12	1.74	-8.35	-7.74	66.1	99.71	796.16	423.86	942.91	579.8	813.56	467.13	911.69	449.44
54.287	0	0.15	0.18	0.02	0.13	0.04	0.15	0.11	2.32	3.81	99.64	0.33	0	96.69	0.03	0.02	3.81	0.07	4.67	2.09	0.2	0.01	0	0.05	0.05	0.03	0.15	0.05	0.11	16.68	0.01	0.21	2.32	0	0	12	7.06	-5.13	-8.53	66.5	95.58	799.81	427.13	942.59	579.87	816.98	469.6	911.15	453.24
54.32	0	0.14	0.18	0.02	0.13	0.04	0.14	0.1	2.18	2.8	99.65	0.33	0	96.68	0.04	0.04	2.8	0.07	3.47	1.87	0.28	0.02	0	0.04	0.05	0.03	0.14	0.05	0.1	14.15	0.01	12.11	2.18	0	0	12	7.86	-5.14	-10.36	66.79	100.82	798.61	426.75	941.27	577.72	811.74	472.64	910.32	451.54
54.354	0	0.14	0.18	0.02	0.13	0.03	0.14	0.08	1.7	2.24	99.64	0.33	0	98.05	0.05	0.05	2.24	0.06	2.77	1.63	0.45	0.04	0	0.04	0.05	0.02	0.15	0.04	0.07	8.97	0	15.94	1.7	0	0	12	11.07	-2.41	-11.48	67.63	98.2	799.4	428.02	940.54	577.34	812.54	474.23	908.46	453.18
54.387	0	0.14	0.18	0.02	0.13	0.03	0.14	0.08	1.59	2.35	99.64	0.33	0	90.44	0.08	0.06	2.35	0.06	2.01	1.69	0.62	0.07	0	0.04	0.05	0.03	0.17	0.05	0.07	8.71	0	2.15	1.59	0	0	12	9.15	-10.76	-13.46	67.96	95.81	794.32	425.83	939.09	577.18	808.7	472.8	902.55	453.55
54.42	0	0.14	0.18	0.02	0.13	0.03	0.14	0.08	1.63	2.47	99.64	0.33	0	97.69	0.14	0.09	2.47	0.05	1.93	2.03	0.51	0.06	0	0.03	0.05	0.03	0.17	0.07	0.07	8.01	0	1.28	1.63	0	0	12	8.93	-3.28	-11.75	65.44	98.36	786.9	425.56	931.01	577.58	801.11	471.82	897.34	451.44
54.454	0	0.14	0.18	0.02	0.13	0.03	0.14	0.08	1.76	2.23	99.64	0.33	0	96.37	0.16	0.11	2.23	0.05	2.37	1.98	0.28	0.07	0	0.02	0.04	0.03	0.14	0.05	0.08	7.73	0	0.23	1.76	0	0	12	3.86	-5.61	-10.6	65.13	101	782.4	424.7	926.19	574.99	795.5	469.48	894.73	450.69
54.487	0	0.14	0.18	0.02	0.13	0.04	0.14	0.08	1.96	2.36	99.65	0.33	0	96.71	0.16	0.13	2.36	0.04	3.6	2.11	0.2	0.12	0	0.02	0.06	0.03	0.17	0.1	0.09	9.03	0	0.13	1.96	0	0	12	8.28	-5.09	-10.47	63.3	100.62	780.13	425.59	918.46	571.34	791.21	471.17	889.44	449.37
54.521	0	0.14	0.18	0.02	0.13	0.04	0.14	0.09	2	2.32	99.65	0.33	0	96.76	0.17	0.13	2.32	0.03	6.38	1.99	0.15	0.53	0	0.02	0.07	0.03	0.13	0.06	0.11	10.81	0.01	0.08	2	0	0	12	1.98	-5.02	-8.45	63.25	99.67	771.19	428.38	903.43	566.26	780.89	469.38	879	451.82
54.554	0	0.14	0.17	0.02	0.13	0.05	0.14	0.1	2.27	2.37	99.66	0.33	0	97.59	0.25	0.14	2.37	0.02	7.08	1.53	0.19	1.1	0	0.02	0.09	0.05	0.14	0.06	0.14	14.11	0.01	0.15	2.27	0	0	12	9.18	-3.49	-10.95	63.83	100.56	772.14	429.75	902.1	564.06	778.71	474.47	876.92	452.9
54.587	0	0.15	0.17	0.03	0.13	0.05	0.15	0.12	2.34	2.4	99.66	0.33	0	97.75	0.3	0.09	2.4	0.01	9.71	2.32	0.4	3.92	0	0.02	0.11	0.06	0.15	0.08	0.16	17.57	0.01	2.52	2.34	0	0	12	3.87	-3.15	-9.91	63.5	99.83	764.22	432.22	885.51	556.73	767.94	474.7	865.04	451.55
54.621	0	0.16	0.17	0.03	0.13	0.06	0.15	0.18	2.4	2.4	99.63	0.33	0.04	97.81	0.34	0.07	2.4	0.01	11.46	3.11	0.74	8.15	0	0.03	0.14	0.1	0.16	0.08	0.26	28.51	0.02	5.78	2.67	0	0	12	-5.98	-3.01	-11.13	65.49	97.16	761.92	430.78	883.07	552.98	766.17	471.85	860.66	449.23
54.654	0	0.17	0.17	0.04	0.12	0.06	0.15	0.24	2.49	2.49	99.52	0.33	0	98	0.38	0.07	2.49	0.01	11.55	3.48	1.15	12.69	0	0.03	0.15	0.12	0.16	0.1	0.29	34.72	0.02	1.28	2.79	0	0	12	-2.28	-2.54	-10.81	65.29	98.2	758.43	429.89	878.56	551.15	761.78	471.37	857.37	448.88
54.687	0	0.18	0.16	0.06	0.12	0.08	0.15	0.39	2.66	2.66	99.22	0.33	1.33	96.99	0.45	0.07	2.66	0.01	14.62	3.68	1.36	17.22	0	0.04	0.19	0.16	0.14	0.12	0.42	46.46	0.03	0.09	3.04	0	0	12	-5.64	-4.63	-10.42	65.66	100.85	752.07	429.55	872.79	551.31	754.64	471.69	852.46	447.16
54.721	0	0.19	0.16	0.05	0.13	0.08	0.15	0.65	2.96	2.96	98.7	0.33	1.25	97.24	0.65	0.08	2.96	0	13.24	4.1	0.94	17.53	0	0.08	0.26	0.25	0.14	0.11	0.69	58.65	0.06	0.03	3.57	0	0	12	-0.22	-4.2	-9.29	64.86	101.6	748.78	428.69	869.8	551.89	751.64	470.32	850.77	448.07
54.754	0	0.19	0.16	0.05	0.13	0.08	0.15	0.81	2.84	2.84	98.38	0.33	1.85	97.94	0.77	0.08	2.84	0	13.98	5.51	0.58	14.26	0	0.09	0.28	0.23	0.12	0.09	0.76	63.79	0.07	0.02	3.66	0	0	12	1.17	-2.69	-8.2	64.02	98.22	747.92	429.41	865	549.88	751.47	468.78	847.51	448.21
54.788	0	0.17	0.15	0.03	0.12	0.1	0.15	1.45	2.63	2.63	97.1	0.33	3.51	97.54	0.93	0.11	2.63	0	16.01	7.37	0.35	5.82	0	0.16	0.31	0.23	0.15	0.08	0.93	77.66	0.16	0.01	4.28	0	0	12	0.64	-3.6	-9.56	63.42	99.61	747.19	427.71	864.75	546.95	749.3	468.8	846.41	446.63
54.821	0	0.18	0.15	0.03	0.12	0.13	0.16	2.02	2.71	2.71	95.96	0.36	5.57	97.66	0.78	0.12	2.71	0	20.15	8.75	0.33	4.77	0	0.2	0.33	0.21	0.12	0.08	1	85.96	0.23	0	4.59	0	0	12	3.12	-3.35	-9.65	63.22	96.48	748.75	428.64	863.13	545.71	751.19	469.3	844.9	446.36
54.854	0	0.18	0.14	0.03	0.12	0.19	0.17	2.19	2.63	2.63	95.61	0.6	8.9	98.28	0.76	0.17	2.63	0.01	27.44	9.23	0.31	4.36	0	0.25	0.34	0.2	0.09	0.1	1.02	87.92	0.25	0	4.78	0	0	12	-2.02	-1.76	-10.68	63.15	95.41	748.84	427.34	863.48	543.08	751.32	467.65	843.94	444.76
54.888	0	0.2	0.13	0.03	0.12	0.3	0.17	2.82	2.62	2.62	94.36	0.87	12.48	98.09	0.7	0.22	2.62	0.01	32.51	12.18	0.43	5.99	0	0.37	0.42	0.18	0.06	0.08	1.13	94.1	0.51	0	6.21	0	0	12	-2.57	-2.3	-9.74	62.32	99.47	748.92	426.35	864.45	543.45	750.37	467.61	846.67	442.67
54.921	0	0.22	0.13	0.03	0.11	0.31	0.17	3.01	2.4	2.4	93.98	0.87	12.64	98.37	0.7	0.24	2.4	0.01	32.57	15.76	0.5	6.13	0	0.53	0.53	0.18	0.04	0.08	1.13	95.7	0.68	0	6.32	0	0	12	6.14	-1.51	-9.14	60.6	103.39	750.4	425.47	866.84	543.34	750.4	468.2	850.96	444.15
54.954	0	0.24	0.13	0.03	0.12	0.25	0.16	3.07	2.4	2.4	93.86	0.67	10.88	98.4	0.87	0.24	2.4	0.01	28.91	17.62	0.63	6.25	0	0.57	0.51	0.18	0.03	0.06	1.08	96.03	0.69	0	6.22	0	0	12	5.65	-1.4	-7.18	60.56	100.69	754.17	425.93	869.94	545.05	756.7	466.91	854.81	444.22
54.988	0	0.24	0.13	0.03	0.12	0.19	0.16	3.3	2.13	2.13	93.4	0.51	8.61	98.42	1.11	0.26	2.13	0.01	24.63	19.12	0.75	3.64	0	0.75	0.52	0.2	0.02	0.05	1.45	97.56	1.1	0	5.81	0	0	12	3.88	-1.33	-5.58	60.91	102.39	757.42	425.12	875.36	545.86	761.19	466.05	861.25	444.35
55.021	0	0.24	0.13	0.02	0.12	0.14	0.15	3.3	2.05	2.05	93.4	0.36	6.47	98.09	1.36	0.27	2.05	0.02	19.85	19.58	0.66	1.6	0	0.69	0.46	0.17	0.01	0.04	1.38	97.3	1.01	0	5.64	0	0	12	0.84	-2.32	-6.41	61.73	100.09	760.81	425.25	881	549.38	766.12	464.69	864.23	444.87
55.054	0	0.23	0.13	0.02	0.12	0.12	0.15	3.3	2.02	2.02	93.39	0.33	5.7	96.9	1.34	0.26	2.02	0.02	17.21	19.15	0.59	1.31	0	0.64	0.39	0.17	0.01	0.02	1.45	97.35	0.94	0.01	5.88	0	0	12	-2.76	-4.79	-3.98	63.44	96.22	762.4	425.12	886.9	553.98	773.45	462.95	868.29	446.7
55.088	0	0.23	0.13	0.02	0.12	0.11	0.14	3.36	1.83	1.83	93.29	0.33	4.66	96.61	1.58	0.23	1.83	0.02	14.67	19.01	0.52	1.28	0	0.53	0.32	0.12	0.01	0.01	1.45	97.53	0.8	0	5.79	0	0	12	-0.39	-5.26	-2.93	62.8	98.21	768.17	424.4	893.42	553.75	779.29	463.12	876.14	446.84
55.121	0	0.18	0.13	0.02	0.12	0.09	0.14	3.24	1.62	1.62	93.51	0.33	3.5	97.61	1.36	0.18	1.62	0.03	11.91	13	0.39	1.46	0	0.47	0.28	0.1	0.01	0.01	1.29	96.95	0.71	0	5.58	0	0	12	-3.75	-3.45	-3.69	63.7	99.79	773.19	424.49	900.55	556.19	783.89	462.35	882.48	446.91
55.155	0	0.14	0.13	0.02	0.12	0.08	0.13	3.12	1.19	1.19	93.75	0.33	3.55	97.42	1.45	0.16	1.19	0.04	10.67	6.39	0.24	2.16	0	0.53	0.24	0.06	0.01	0.02	1.08	95.93	0.65	0	5.87	0	0	12	-5.48	-3.85	-3.75	64.33	97.99	777.29	424.41	906.68	558.01	790.04	463.04	886.61	446.46
55.188	0	0.13	0.13	0.02	0.11	0.09	0.13	2.93	1.03	1.03	94.13	0.33	4.37	94.61	1.33	0.14	1.03	0.06	11.82	3.78	0.22	2.11	0	0.47	0.18	0.04	0.02	0.03	0.91	94.49	0.57	0	6.05	0	0	12	-5.1	-7.67	-6.48	64.13	102.06	782.3	423.73	910.89	556.95	790.41	463.4	890.71	444.53
55.221	0	0.12	0.12	0.02	0.11	0.1	0.13	2.77	0.99	0.99	94.46	0.33	5.4	98.42	0.84	0.13	0.99	0.08	13.77	2.28	0.17	2.26	0	0.43	0.14	0.04	0.03	0.03	0.88	93.54	0.53	0	6.09	0	0	12	-0.67	-1.34	-4.48	63.67	98.18	785.62	424.43	914.69	558.43	797.67	464.03	894.31	446.69
55.255	0	0.12	0.12	0.02	0.11	0.14	0.14	2.61	1	1	94.77	0.33	7.88	96.58	0.55	0.12	1	0.07	19.5	2.03	0.19	3.52	0	0.45	0.11	0.04	0.05	0.02	0.66	92.42	0.39	0.08	6.09	0	0	12	-6.38	-5.29	-5.32	65.76	96.21	789.69	424.8	918.42	558.16	801.98	463.38	896.58	445.87
55.288	0	0.12	0.13	0.02	0.11	0.14	0.14	2.55	1.14	1.14	94.91	0.33	7.42	95.11	0.45	0.13	1.14	0.06	19.2	1.63	0.25	3.64	0	0.42	0.1	0.05	0.09	0.02	0.67	91.89	0.38	0.51	5.83	0	0	12	1.02	-7.17	-7.2	65.89	99.01	793.28	426.58	920.75	560.2	801.95	466.27	899.28	448.16
55.321	0	0.12	0.13	0.03	0.11	0.13	0.14	2.43	1.17	1.17	95.14	0.33	6.89	97.69	0.41	0.11	1.17	0.05	18.25	1.32	0.35	4.43	0	0.41	0.09	0.05	0.14	0.01	0.6	90.83	0.35	0.81	5.76	0	0	12	-0.93	-3.28	-6.98	65.39	100.37	795.21	425.24	923.25	558.42	803.49	464.1	902.49	447.56
55.355	0	0.12	0.13	0.03	0.11	0.13	0.14	2.17	1.33	1.33	95.66	0.33	6.98	97.55	0.38	0.1	1.33	0.03	18.8	1.06	0.56	4.1	0	0.32	0.09	0.05	0.19	0.01	0.54	88.11	0.3	0.07	5.75	0	0	12	0.14	-3.57	-7.13	65.02	97.66	798.56	427.46	921.39	555.55	805.83	466	901.78	447.85
55.388	0	0.12	0.13	0.02	0.11	0.12	0.13	2.29	1.31	1.31	95.42	0.33	6.35	98.71	0.43	0.11	1.31	0.02	16.94	1.3	0.55	3.53	0	0.31	0.07	0.05	0.26	0.01	0.58	89.37	0.27	0.01	5.89	0	0	12	2.3	-0.32	-6.76	64.05	98.46	799.66	428.65	919.75	553.61	805.38	466.71	902.26	449.11
55.421	0	0.12	0.13	0.02	0.11	0.14	0.14	2.23	1.28	1.28	95.53	0.33	7.58	97.51	0.43	0.11	1.28	0.01	19.73	2.01	0.47	3.57	0	0.27	0.06	0.04	0.28	0.01	0.51	88.75	0.22	0	5.87	0	0	12	1.38	-3.66	-9.35	63.35	98.86	798.68	426.56	920.93	551.85	803.48	467.35	900.26	447.16
55.455	0	0.12	0.13	0.02	0.11	0.16	0.14	2.07	1.17	1.17	95.86	0.4	8.71	97.01	0.5	0.15	1.17	0.01	22.15	2.54	0.39	2.79	0	0.19	0.06	0.03	0.24	0.02	0.51	86.78	0.16	0	5.88	0	0	12	2.64	-4.6	-9.39	63.08	99.12	796.14	426.36	919.15	551.82	800.89	466.95	898.32	448.7
55.488	0	0.13	0.13	0.02	0.11	0.14	0.14	2.25	1.12	1.12	95.5	0.33	7.71	96.15	0.66	0.22	1.12	0.01	19.66	3.38	0.31	2.78	0	0.18	0.06	0.03	0.23	0.02	0.49	88.6	0.15	0.01	5.9	0	0	12	2.91	-5.91	-9.44	63.73	99.86	792.83	427.48	915.1	552.4	796.91	468.87	894.74	448.79
55.522	0	0.13	0.12	0.02	0.11	0.11	0.13	2.2	1.09	1.09	95.6	0.33	5.91	97.35	0.88	0.25	1.09	0.01	15.07	3.4	0.62	3.08	0	0.18	0.08	0.04	0.25	0.06	0.51	87.76	0.14	1.73	6.2	0	0	12	6.59	-3.99	-9.76	64.22	96.35	788.96	430.1	908.44	553.22	793.59	471.16	887.74	450.69
55.555	0	0.13	0.12	0.03	0.11	0.1	0.13	2.37	1.15	1.15	95.26	0.33	5.12	98.13	1.25	0.27	1.15	0.01	13.93	4.21	0.85	4.09	0	0.23	0.1	0.04	0.27	0.1	0.52	89.24	0.17	2.02	6.13	0	0	12	3.51	-2.21	-10.66	64.93	96.14	785.14	431.09	903.3	551.91	788.9	472.67	882.32	449.92
55.588	0	0.15	0.13	0.03	0.11	0.1	0.13	2.35	1.25	1.25	95.31	0.33	4.15	98.49	1.39	0.31	1.25	0.01	12.79	5.46	1.42	10.04	0	0.27	0.13	0.06	0.28	0.12	0.54	88.8	0.2	0.42	6	0	0	12	-1	1.11	-8.86	66.05	100.38	777.29	433.36	895.97	554.26	780.07	473.62	878.07	451.86
55.622	0	0.19	0.12	0.06	0.11	0.11	0.13	2.47	1.5	1.5	95.06	0.33	4.88	98.55	1.33	0.33	1.5	0.01	14.66	8.71	2.07	19.91	0	0.41	0.2	0.09	0.34	0.17	0.53	90.12	0.25	0.05	6.38	0	0	12	2.16	-0.9	-9.51	65.11	99.14	769.13	432.38	890	556.25	773.2	473.56	869.95	451.95
55.655	0	0.21	0.13	0.06	0.11	0.1	0.14	2.5	1.53	1.53	95	0.33	3.71	98.47	1.33	0.34	1.53	0.02	13.1	10.34	1.57	19.75	0	0.43	0.27	0.1	0.35	0.15	0.46	90.39	0.24	0	5.74	0	0	12	5.18	-1.17	-11.6	64.85	99.7	762.44	430.29	887.85	558.03	766.98	474.38	864	451.39
55.688	0	0.2	0.14	0.05	0.12	0.07	0.14	2.61	1.88	1.88	94.77	0.33	1.51	97.24	1.38	0.36	1.88	0.02	9.81	9.32	1.05	16.34	0	0.46	0.38	0.13	0.35	0.15	0.43	91.4	0.22	0	4.98	0	0	12	-1.47	-4.19	-9.55	65.24	101.59	756.82	430.14	880.07	556.93	761.05	473.07	859.39	447.59
55.722	0	0.19	0.15	0.04	0.12	0.06	0.14	2.77	2.15	2.15	94.46	0.33	0	98.09	1.28	0.34	2.15	0.03	7.52	9.77	0.71	9.69	0	0.56	0.5	0.21	0.38	0.15	0.39	92.95	0.2	0	4.15	0	0	12	0.03	-2.31	-10.54	65.29	101.42	749.92	429.67	874.98	558.35	754.53	473.59	852.51	447.41
55.755	0	0.16	0.15	0.03	0.12	0.05	0.14	2.61	1.98	1.98	94.78	0.33	0	97.87	0.92	0.27	1.98	0.04	4.47	6.79	0.34	3.37	0	0.43	0.54	0.18	0.4	0.19	0.36	91.9	0.17	0	3.94	0	0	12	5.94	-2.85	-11.98	65.01	102.35	743.85	426.38	874.25	560.52	749.4	473.07	848.34	446.87
55.789	0	0.15	0.15	0.02	0.12	0.04	0.13	2.42	1.66	1.66	95.16	0.33	0	97.79	0.59	0.25	1.66	0.08	3.68	4.97	0.15	1.11	0	0.39	0.53	0.11	0.28	0.2	0.26	90.38	0.16	0	3.54	0	0	12	5.39	-3.06	-11.05	65.21	99.47	740.02	425.89	871.3	562.94	748.23	470.79	844.68	446.47
55.822	0	0.14	0.16	0.02	0.12	0.04	0.13	2.18	1.51	1.51	95.64	0.33	0	97.82	0.31	0.24	1.51	0.15	3.91	3.3	0.13	0.73	0	0.3	0.45	0.07	0.17	0.23	0.22	88.01	0.12	0	3.3	0	0	12	6.33	-2.98	-10.71	65	99.63	737.02	425.38	869.55	563.71	745.75	469.85	842.82	447.41
55.855	0	0.13	0.16	0.02	0.12	0.04	0.13	1.78	1.3	1.3	96.44	0.33	0	98.73	0.18	0.27	1.3	0.31	3.69	1.91	0.06	0.22	0	0.25	0.3	0.05	0.12	0.24	0.18	82.99	0.1	0	3.05	0	0	12	8.68	0.23	-10.17	64.59	102.95	734.66	425.06	869.97	567.3	743.47	470.9	843.6	446.97
55.889	0	0.13	0.16	0.02	0.13	0.04	0.13	1.15	1.04	1.04	97.71	0.33	0	97.88	0.1	0.37	1.04	0.54	4.13	0.98	0.06	0.12	0	0.23	0.25	0.04	0.08	0.31	0.12	72.03	0.09	0	2.47	0	0	12	7.3	-2.84	-12.54	64.81	102.8	732.41	423.83	870.92	568.53	741.48	472.54	840.55	445.11
55.922	0	0.13	0.16	0.02	0.13	0.04	0.13	0.69	0.74	0.74	98.61	0.33	0	97.46	0.06	0.48	0.74	0.72	4.36	0.43	0.05	0.07	0	0.22	0.24	0.03	0.07	0.36	0.11	59.58	0.08	0	2.17	0	0	12	3.37	-3.77	-13.62	65.27	96.39	730.72	423.12	871.2	570.03	743.5	469.85	836.69	445.21
55.955	0	0.13	0.17	0.02	0.13	0.04	0.13	0.51	0.59	0.59	98.99	0.33	0	97.2	0.03	0.55	0.59	0.78	3.83	0.21	0.04	0.03	0	0.18	0.16	0.02	0.05	0.34	0.1	51.95	0.07	0	2.06	0	0	12	3.06	-4.27	-9.66	64.72	103.89	729.97	422.26	871.77	571.09	741.8	468.74	842.85	444.62
55.989	0	0.13	0.17	0.02	0.13	0.04	0.13	0.24	0.52	0.52	99.52	0.33	0	97.28	0.02	0.66	0.52	0.72	4.07	0.15	0.05	0.03	0	0.17	0.12	0.02	0.04	0.31	0.08	33.75	0.06	0	1.61	0	0	12	1.75	-4.11	-9.79	64.38	97.23	731.58	422.08	872.95	571.42	746.68	466.05	841.61	445
56.022	0	0.13	0.17	0.02	0.13	0.03	0.13	0.2	0.43	0.43	99.61	0.33	0	94.65	0.01	0.75	0.43	0.81	3.33	0.13	0.04	0.03	0	0.13	0.11	0.02	0.04	0.21	0.07	29	0.06	0	1.52	0	0	12	-4.12	-7.64	-9.01	65.64	99.26	735.22	423.71	876.04	570.91	749.49	467.58	846.23	445.36
56.055	0	0.13	0.17	0.02	0.13	0.03	0.13	0.14	0.35	0.35	99.66	0.33	0	94.9	0.01	0.79	0.35	0.74	3.15	0.09	0.03	0.02	0	0.09	0.08	0.01	0.05	0.16	0.06	20.73	0.04	0	1.34	0	0	12	-2.43	-7.38	-8.08	65.82	100.06	742.26	424.58	883.89	573.19	756.96	467.84	854.92	447.43
56.089	0	0.13	0.18	0.02	0.13	0.03	0.13	0.1	0.24	0.24	99.65	0.33	0	96.54	0.01	0.75	0.24	0.71	3.8	0.08	0.03	0.02	0	0.05	0.08	0	0.06	0.16	0.04	11.86	0.02	0	1.11	0	0	12	-2.24	-5.36	-8.63	65.52	97.44	745.38	423.24	889.66	574.84	762.66	467.27	857.8	446.22
56.122	0	0.13	0.18	0.02	0.13	0.03	0.13	0.09	0.26	0.25	99.65	0.33	0	93.27	0.01	0.56	0.25	0.63	4.13	0.08	0.02	0.02	0	0.04	0.09	0	0.07	0.26	0.03	10.94	0.02	0	1.15	0	0	12	-3.59	-8.85	-6.7	65.86	97.27	751.89	423.78	897.03	576.59	770.71	466.07	866.3	448.1
56.156	0	0.13	0.18	0.02	0.13	0.04	0.13	0.07	0.54	0.17	99.65	0.33	0	93.87	0.01	0.41	0.17	0.56	5.2	0.06	0.03	0.02	0	0.02	0.07	0	0.08	0.54	0.02	5.55	0.02	0	1.03	0	0	12	-3.25	-8.36	-7.18	65.87	97.4	759.85	425.21	903.55	576.59	777.53	467.23	873.24	449.19
56.189	0	0.13	0.18	0.02	0.13	0.03	0.13	0.07	0.59	0.13	99.65	0.33	0	92.5	0.01	0.3	0.13	0.6	4.24	0.07	0.03	0.02	0	0.02	0.07	0	0.12	0.59	0.02	3.88	0.01	0	1.05	0	0	12	-1.86	-9.44	-8.22	65.79	98.05	765.8	426.1	909.48	577.22	782.59	470.13	878.41	449.32
56.222	0	0.13	0.18	0.02	0.13	0.03	0.13	0.07	0.64	0.13	99.64	0.33	0	90.91	0.02	0.26	0.13	0.68	3.24	0.08	0.03	0.02	0	0.02	0.08	0	0.15	0.64	0.02	4	0.02	0	1.05	0	0	12	-1.83	-10.49	-8.21	65.65	98.93	770.3	426.38	914.78	578.34	786.99	470.85	883.63	449.71
56.256	0	0.13	0.18	0.02	0.13	0.03	0.13	0.06	0.56	0.1	99.64	0.33	0	90.91	0.02	0.19	0.1	0.7	2.09	0.07	0.03	0.01	0	0.01	0.07	0	0.19	0.56	0.02	2.16	0.01	0	0.98	0	0	6	-3.14	-10.48	-6.83	65.78	98.59	773.23	425.02	921.21	580.24	792.91	470.07	889.24	449.04
56.289	0	0.13	0.18	0.02	0.13	0.03	0.13	0.06	0.47	0.1	99.64	0.33	0	92.6	0.02	0.17	0.1	0.61	1.92	0.08	0.04	0.01	0	0.01	0.08	0	0.25	0.47	0.02	2.23	0.01	0.01	0.95	0	0	6	-4.61	-9.37	-5.67	65.79	101.52	776.91	423.32	926.09	579.56	796.24	467.28	895.95	448.17
56.322	0	0.13	0.18	0.02	0.13	0.03	0.13	0.06	0.33	0.09	99.64	0.33	0	87.95	0.02	0.16	0.09	0.58	1.72	0.1	0.05	0.01	0	0.01	0.08	0	0.3	0.33	0.02	2.08	0.01	0	0.92	0	0	6	-7.61	-12.06	-6.02	65.6	97.34	780.69	424.32	927.93	578.71	800.91	466.29	896.62	448.55
56.356	0	0.13	0.18	0.02	0.13	0.03	0.13	0.06	0.29	0.08	99.64	0.33	0	92.55	0.02	0.16	0.08	0.47	1.67	0.1	0.08	0.01	0	0.01	0.09	0	0.29	0.29	0.02	1.97	0.01	0.01	0.88	0	0	6	-4.11	-9.4	-6.01	65.82	100.23	783.01	423.82	932.39	580.39	802.98	468.27	901.23	448.49
56.389	0	0.13	0.18	0.02	0.13	0.03	0.13	0.06	0.21	0.08	99.64	0.33	0	85.49	0.02	0.15	0.08	0.41	1.69	0.09	0.08	0.01	0	0.01	0.07	0	0.25	0.21	0.02	1.96	0.01	0	0.84	0.01	0	6	-5.58	-13.13	-7.21	65.91	100.75	787.41	426.1	935.15	581.15	805.17	469.78	903.98	450.08
56.422	0	0.13	0.18	0.02	0.13	0.03	0.13	0.06	0.13	0.08	99.64	0.33	0	88.21	0.02	0.11	0.08	0.35	1.52	0.1	0.08	0.01	0	0.01	0.06	0	0.25	0.13	0.02	2	0.01	0	0.81	0.07	0	6	-6.33	-11.94	-8.01	65.99	99.95	790.41	428.25	936.06	581.19	806.97	470.99	905.02	451.62
56.456	0	0.13	0.19	0.02	0.13	0.03	0.13	0.06	0.12	0.12	99.63	0.33	0	91.13	0.02	0.1	0.12	0.31	1.48	0.09	0.06	0.01	0	0.01	0.06	0	0.2	0.12	0.01	2.5	0.01	0	0.76	0.21	0	6	-4.25	-10.35	-8.25	65.37	99.45	793.91	430.55	935.24	578.78	808.58	473.39	905.94	453.11
56.489	0	0.13	0.19	0.02	0.13	0.03	0.13	0.06	0.13	0.12	99.63	0.33	0	97.86	0.02	0.09	0.12	0.2	2.28	0.09	0.05	0.04	0	0.01	0.08	0	0.18	0.13	0.02	2.87	0.01	0	0.8	0.29	0	6	3.86	-2.9	-8.46	61.37	100.55	796.71	435.52	929.38	574.38	806.26	477.27	905.07	458.67
56.523	0	0.13	0.18	0.02	0.13	0.03	0.13	0.07	0.16	0.14	99.63	0.33	0	96.18	0.03	0.08	0.14	0.14	3.98	0.11	0.08	0.2	0	0.01	0.08	0.01	0.22	0.16	0.02	3.76	0.02	0	0.9	0.18	0	6	4.07	-5.87	-5.77	62.69	103.21	796.58	448.18	921.47	577.75	802.92	489.55	904.16	469.47
56.556	0	0.12	0.18	0.02	0.12	0.03	0.13	0.07	0.15	0.15	99.64	0.33	0	96.47	0.04	0.1	0.15	0.07	4.52	0.11	0.16	0.28	0	0.01	0.08	0.01	0.18	0.12	0.02	4.81	0.02	1.32	1.01	0.08	0	6	-0.06	-5.46	-6.99	61.04	100.94	792.85	458.65	911.4	580.67	796.52	498.66	895.17	477.3
56.589	0	0.13	0.18	0.03	0.12	0.04	0.13	0.07	0.15	0.15	99.65	0.33	0	95.96	0.05	0.08	0.15	0.03	8.29	0.16	0.76	1.63	0	0.02	0.08	0.01	0.13	0.05	0.03	5.02	0.03	12.33	1.18	0	0	6	-3.52	-6.16	-6.02	58.35	98.33	785.84	471.57	898.46	587.17	788.38	507.83	885.06	489.94
56.623	0	0.12	0.18	0.03	0.12	0.04	0.13	0.07	0.13	0.13	99.65	0.33	0	97.09	0.05	0.07	0.13	0.01	7.6	0.13	1.73	1.51	0	0.02	0.07	0.03	0.07	0.01	0.05	5.56	0.04	33.94	1.23	0	0	6	-15.64	-4.46	-5.89	57.76	95.3	778.85	486.63	886.03	593.81	780.8	521.89	873.89	501.44
56.656	0	0.12	0.18	0.03	0.12	0.04	0.13	0.07	0.14	0.14	99.65	0.33	0	98.71	0.05	0.05	0.14	0.01	7.03	0.14	2.49	3.76	0	0.02	0.08	0.04	0.05	0.01	0.06	5.64	0.05	7.2	1.3	0	0	6	-23.16	-0.3	-9.12	57.06	91.36	772.04	498.48	877.55	603.99	774.09	535.25	861.6	509.01
56.689	0	0.12	0.17	0.03	0.12	0.04	0.13	0.07	0.16	0.16	99.65	0.33	0	97.94	0.06	0.04	0.16	0	6.7	0.13	2.14	3.63	0	0.03	0.1	0.07	0.03	0	0.08	5.89	0.06	51.13	1.44	0	0	6	-27.03	2.7	-10.6	56.44	92.31	762.27	513.44	868.97	620.14	763.07	549	852	524.26
56.723	0	0.12	0.17	0.03	0.12	0.04	0.13	0.07	0.24	0.24	99.66	0.33	0	98.72	0.07	0.04	0.24	0	5.18	0.13	1	0.92	0	0.03	0.1	0.13	0.02	0	0.14	5.66	0.07	82.4	1.61	0	0	6	-22.87	-0.29	-8.03	55.13	86.73	754.9	523.12	862.42	630.63	760.91	558.09	844.57	535.23
56.756	0	0.12	0.17	0.02	0.12	0.04	0.13	0.07	0.35	0.35	99.66	0.33	0	98.55	0.06	0.02	0.35	0	4.66	0.15	0.66	0.56	0	0.03	0.08	0.15	0.02	0	0.18	4.76	0.06	87.96	1.6	0	0	6	-21.53	0.91	-8.67	53.91	90.79	748.12	528.55	856.51	636.94	751.28	562.11	839.93	542.51
56.79	0	0.12	0.17	0.02	0.12	0.04	0.13	0.07	0.5	0.5	99.66	0.33	0	98.41	0.04	0.01	0.5	0	5.3	0.11	0.36	0.16	0	0.03	0.09	0.19	0.01	0	0.28	4.82	0.07	53.27	1.88	0	0	6	-20.11	-1.37	-8.76	53.67	94.34	745.14	526.29	855.52	636.67	748.46	566	838.4	537.53
56.823	0	0.12	0.17	0.02	0.12	0.04	0.13	0.07	0.73	0.73	99.66	0.33	0	98.77	0.04	0.01	0.73	0	5.44	0.08	0.38	0.23	0	0.04	0.09	0.24	0.01	0.01	0.43	4.98	0.09	52.24	2.09	0	0	6	-12.16	-0.06	-8.82	52.11	89.8	742.4	530.81	851.17	641.11	746.47	566.56	833.66	545.05
56.856	0	0.12	0.17	0.02	0.12	0.04	0.13	0.07	0.88	0.88	99.66	0.33	0	98.57	0.05	0.01	0.88	0	4.7	0.04	0.32	0.39	0	0.03	0.09	0.23	0.01	0	0.5	4.79	0.09	25.92	2.06	0	0	6	-19.08	-0.84	-10.37	53.13	97.26	741.68	526.85	853.67	638.84	743.23	568.06	835.59	537.57
56.89	0	0.12	0.16	0.02	0.12	0.05	0.13	0.07	1.25	1.25	99.68	0.33	0	98.15	0.06	0.01	1.25	0	6.08	0.04	0.28	0.48	0	0.05	0.1	0.28	0.02	0	0.93	4.8	0.12	69.87	2.69	0	0	6	-21.46	-2.16	-9.7	53.07	93.04	739.99	530.77	850.97	641.75	743.02	567.52	832.79	543.05
56.923	0	0.13	0.16	0.02	0.12	0.05	0.13	0.06	1.56	1.56	99.68	0.33	0	98.57	0.07	0.01	1.56	0	5.66	0.03	0.22	0.35	0	0.05	0.08	0.3	0.03	0	1.55	3.62	0.13	91.48	3	0	0	6	-21.12	0.84	-8.73	52.07	93.71	739.13	532.13	849.43	642.43	741.96	567.99	832.77	544.87
56.956	0	0.13	0.16	0.02	0.12	0.05	0.13	0.06	1.63	1.63	99.69	0.33	0	98.49	0.07	0	1.63	0	6.24	0.02	0.17	0.32	0	0.04	0.07	0.28	0.04	0	1.74	2.72	0.14	87.62	3.25	0	0	6	-24.73	1.1	-8.16	51.95	98.48	739.78	531.58	851.06	642.87	740.52	566.87	836.56	545.08
56.99	0	0.13	0.15	0.02	0.13	0.06	0.13	0.06	2.37	1.61	99.7	0.33	0.39	98.63	0.06	0	2.37	0	7.89	0.02	0.17	0.21	0	0.04	0.06	0.41	0.05	0	3.42	1.61	0.18	94.61	4.1	0	0	6	-18.16	-0.63	-7.37	49.04	91.69	740.92	534.82	848.83	643.14	743.96	567.72	833.97	550.26
57.023	0	0.13	0.14	0.02	0.12	0.07	0.13	0.06	2.4	1.38	99.72	0.33	1.79	98.56	0.06	0.01	2.4	0	9.05	0.02	0.23	0.34	0	0.04	0.07	0.38	0.08	0	3.62	1.38	0.16	61.83	5	0	0	6	-15.07	-0.88	-5.56	48.99	93.07	743.06	535.77	852.83	646.85	747.45	568.93	839.01	552.21
57.056	0	0.13	0.13	0.02	0.12	0.09	0.13	0.06	2.63	0.94	99.73	0.33	3.65	97.59	0.06	0	2.63	0	11.76	0.01	0.35	0.67	0	0.03	0.05	0.44	0.09	0	4.41	0.94	0.19	83.37	5.83	0	0	6	-20.92	3.5	-6.34	50.99	98.57	749.53	531.2	864.05	646.02	752.84	565.18	849.7	546.9
57.09	0	0.14	0.14	0.03	0.13	0.1	0.14	0.06	4.3	0.48	99.72	0.33	3.32	98.5	0.06	0	4.3	0	12.42	0.01	0.46	1.64	0	0.02	0.06	0.49	0.07	0.01	4.81	0.48	0.18	90.83	6.13	0	0	6	-12.69	1.09	-4.93	48.66	94.8	753.74	531.87	865.5	645.82	758.35	563.79	852.21	550.45
57.123	0	0.13	0.13	0.03	0.12	0.1	0.13	0.06	3.84	0.44	99.73	0.33	4.07	98.19	0.05	0	3.84	0	11.74	0.01	0.55	3.07	0	0.02	0.09	0.4	0.17	0.02	4	0.44	0.18	34.02	6.93	0	0	6	-15.92	-2.03	-5.15	51.92	93.09	758.42	529.8	873.79	646.54	766	564.71	857.35	546.78
57.157	0	0.15	0.13	0.03	0.13	0.07	0.13	0.06	5.39	0.38	99.71	0.33	0.74	98.09	0.04	0	5.39	0	5.42	0.01	0.49	5.4	0	0.02	0.11	0.34	0.16	0.02	4.5	0.38	0.13	89.81	7.05	0	0	6	-30.31	-2.31	-5.87	56.65	102.49	768.91	522.14	887.72	640.95	773.34	560.69	872.54	534.93
57.19	0	0.15	0.13	0.03	0.13	0.06	0.13	0.06	5.65	0.4	99.71	0.33	0	98.45	0.02	0	5.65	0	2.46	0.01	0.41	1.81	0	0.01	0.08	0.35	0.13	0.01	5.8	0.4	0.12	29.39	6.73	0	0	6	-24.01	1.26	-6.56	57.46	102.13	778.93	510.63	894.55	626.25	781.17	547.85	880.59	524.44
57.223	0	0.13	0.13	0.02	0.13	0.05	0.12	0.06	3.85	0.37	99.73	0.33	0	96.84	0.02	0.01	3.85	0	0.77	0	0.47	0.43	0	0.02	0.09	0.44	0.06	0.01	4.87	0.37	0.15	1.71	6.2	0	0	6	-24.34	-4.88	-11.41	62.23	99.5	793.46	491.56	909.24	607.34	793.92	531.57	889.83	505.1
57.257
57.29
57.323
57.357
57.39
57.423
57.457
57.49
57.524
57.557
57.59
57.624
57.657
57.69
57.724
57.757
57.791
57.824
57.857
57.891
57.924
57.957
57.991
58.024
58.057
58.091
58.124
58.158
58.191
58.224
58.258
58.291
58.324
58.358
58.391
58.424
58.458
58.491
58.525
58.558
58.591
58.625	5	0.13	0.19	0.03	0.13	0.03	0.13	0.06	0.53	0.53	99.62	0.33	0	97.2	0.01	0.01	0.53	0	0.82	0.24	0.57	0.55	0	0	0.04	0.67	0.04	0.03	0.39	0.64	0.07	94.72	0.57	0.03	0		-21.88	-4.26	1.43	59.11	102.81	858.42	503.01	978.21	624.1	867.13	527.75	969.94	529.08
58.658	5	0.12	0.16	0.02	0.12	0.03	0.12	0.06	0.48	0.48	99.67	0.33	0	93.86	0.03	0.01	0.48	0	2.08	0.14	0.5	0.68	0	0.02	0.04	0.79	0.03	0.02	0.34	1.39	0.03	89.68	2.25	0	0		-13.87	-8.36	0.16	57.09	100.97	861.48	509.81	976.39	626.32	867.67	538.46	968.52	533.49
58.691	5	0.13	0.17	0.02	0.12	0.04	0.13	0.06	1.05	1.05	99.66	0.33	0	92.93	0.07	0.01	1.05	0	2.78	0.13	0.46	0.99	0	0.03	0.05	0.76	0.03	0.02	0.5	1.95	0.04	71.87	2.09	0	0		-12.53	-9.12	-1.16	55.54	97.18	862.38	516.42	975.05	631.47	868.37	544.43	965.42	539.44
58.725	5	0.13	0.17	0.03	0.13	0.04	0.14	0.06	2.46	2.46	99.66	0.33	0	95.04	0.09	0.01	2.46	0	3.73	0.24	0.54	1.89	0	0.02	0.05	0.55	0.03	0.02	0.71	2.47	0.04	62.24	2.51	0	0		-20.64	-7.24	-1.3	56.31	99.07	862.93	525.09	974.19	637.17	867.19	552.43	966.07	546.21
58.758	5	0.16	0.19	0.03	0.14	0.04	0.17	0.06	2.56	2.93	99.63	0.33	0	93.06	0.13	0.01	6.56	0	5.93	0.38	0.64	2.93	0	0.02	0.05	0.57	0.03	0.01	0.84	2.93	0.03	45.79	2.56	0	1		-19.32	-9.02	-3.76	55.79	98.61	861.44	530.91	970.17	640.1	863.11	561.79	960.86	548.8
58.792	5	0.22	0.22	0.03	0.17	0.05	0.23	0.06	2.48	3.13	99.54	0.33	0	93.09	0.16	0	13.51	0	8.17	0.61	1.21	5.87	0	0.01	0.04	0.49	0.04	0.01	1.16	3.13	0.03	23.59	2.48	0	0		-17.59	-9	-2.36	55.43	97.32	856.63	535.29	963.75	642.72	858.96	563.54	955.96	555.69
58.825	5	0.24	0.23	0.04	0.18	0.06	0.26	0.06	2.96	2.9	99.49	0.33	0	95.12	0.17	0	16.13	0	9.09	0.77	1.29	7.54	0	0.01	0.04	0.42	0.05	0.01	1.53	2.9	0.03	24.42	2.96	0	0		-19.1	-7.15	-2.33	55.35	95.69	851.23	537.48	957.38	644.29	854.08	565.83	949.29	556.35
58.858	5	0.25	0.24	0.03	0.19	0.06	0.28	0.06	3.35	2.73	99.44	0.33	0	94.9	0.15	0	18.25	0	9.8	0.85	1.12	5.57	0	0.01	0.03	0.35	0.06	0	1.88	2.73	0.03	49.59	3.35	0	0		-20.93	-7.38	-2.58	55.22	96.45	843.38	539.15	950.08	646.13	845.96	567.93	941.84	557.51
58.892	5	0.26	0.23	0.03	0.19	0.07	0.29	0.06	3.71	2.77	99.41	0.36	0	95.18	0.22	0	19.09	0	10.45	0.85	0.73	5.48	0	0.01	0.03	0.31	0.07	0	2.15	2.77	0.03	51.19	3.71	0	0		-16.61	-7.08	-5.5	53.64	94.11	837.14	540.59	944.79	648.24	839.47	571.9	932.7	559.09
58.925	5	0.26	0.23	0.03	0.19	0.06	0.29	0.06	4.03	2.68	99.43	0.37	0	96.61	0.2	0	19.27	0	8.43	1	0.57	4.53	0	0.01	0.03	0.3	0.09	0	2.36	2.68	0.03	40.33	4.03	0	0		-20.85	-5.25	-6.37	54.18	94.64	830.05	543.08	938	651.03	831.78	574.92	925.3	560.43
58.958	5	0.21	0.2	0.03	0.17	0.05	0.22	0.06	4.05	2.61	99.55	0.33	0	92.13	0.1	0.01	14.27	0	5.86	0.92	0.38	3.05	0	0	0.02	0.3	0.1	0	2.45	2.61	0.03	41.16	4.05	0	0		-22.25	-9.7	-6.22	54.49	96.3	821.59	543.41	931.32	653.17	823.59	576.64	918.21	558.74
58.992	5	0.23	0.23	0.03	0.18	0.04	0.25	0.06	3.46	2.64	99.5	0.33	0	88.88	0.08	0.01	16.71	0	3.66	0.61	0.47	1.95	0	0	0.02	0.41	0.11	0	2.24	2.64	0.04	26.98	3.46	0	0		-31.06	-11.61	-7.37	55.52	94.72	815.96	540.42	926.08	650.53	818.64	574.64	910.76	552.6
59.025	5	0.21	0.22	0.03	0.18	0.04	0.22	0.06	2.89	2.42	99.55	0.33	0	95.09	0.05	0.01	14.35	0	2.2	0.29	0.57	1.15	0	0	0.03	0.5	0.1	0	2.06	2.42	0.05	27.17	2.89	0	0		-22.42	-7.18	-5.35	55.8	94.54	806.18	537.16	915.92	646.91	809.96	570.74	902.66	552.21
59.058	5	0.18	0.21	0.02	0.16	0.03	0.19	0.06	2.49	2.43	99.58	0.33	0	94.99	0.03	0.01	11.22	0	1.41	0.11	0.54	0.63	0	0	0.03	0.46	0.06	0	1.81	2.43	0.06	14.5	2.49	0	0		-20.04	-7.29	-3.91	56.08	95.04	793.69	524.91	904.29	635.64	798.43	557.83	892.08	541.62
59.092	5	0.16	0.2	0.02	0.15	0.03	0.17	0.06	2.31	2.6	99.6	0.33	0	86.89	0.01	0.01	8.01	0	0.91	0.04	0.63	0.24	0	0.01	0.03	0.49	0.05	0	1.57	2.6	0.08	2.01	2.31	0	0		-22.14	-12.54	-7.57	57.86	95.39	785.9	509.3	898.95	622.35	788.6	542.5	882.95	528.48
59.125	5	0.15	0.19	0.02	0.14	0.03	0.16	0.06	2.07	2.45	99.61	0.33	0	79.47	0.01	0.01	6.3	0	0.73	0.03	0.56	0.17	0	0.01	0.04	0.53	0.03	0	1.39	2.45	0.09	14.18	2.07	0	0		-21.88	-15.23	-6.01	60.78	95.78	780.99	495.58	894.06	608.64	784.36	527.08	879.47	515.82
59.159	5	0.15	0.19	0.02	0.14	0.03	0.16	0.06	2.18	2.73	99.61	0.33	0	93.52	0.01	0.01	6.56	0.01	0.93	0.03	0.77	0.18	0	0.01	0.04	0.51	0.02	0.01	1.52	2.73	0.11	11.15	2.18	0	1		-19.27	-8.65	-6.08	62.97	93.45	777.92	482.59	889.68	594.41	782.18	514.09	874.79	501.59
59.192	5	0.14	0.18	0.02	0.13	0.03	0.14	0.06	2.44	3.61	99.64	0.33	0	83.69	0.02	0.01	4.11	0.01	1.55	0.03	0.67	0.2	0	0.01	0.06	0.39	0.02	0.02	1.45	3.61	0.13	7.74	2.44	0	0		-24.83	-13.82	-6.11	65.27	96.18	775.76	473.16	883.53	580.93	776.7	505.73	871.37	488.7
59.225	5	0.13	0.17	0.02	0.13	0.04	0.13	0.07	2.52	2.52	99.66	0.33	0	61.72	0.03	0.01	2.52	0.01	3.47	0.03	0.37	0.27	0	0.01	0.11	0.34	0.02	0.05	1.3	5.43	0.12	0	2.61	0	0		-29.24	-19.61	-4.86	66.04	89.01	774.92	461.83	880.17	567.08	779.81	495.24	866.39	474.58
59.259	5	0.12	0.16	0.02	0.12	0.05	0.13	0.08	0.96	0.96	99.68	0.33	0	82.48	0.05	0.02	0.96	0.02	8.01	0.03	0.22	0.26	0	0.02	0.17	0.22	0.02	0.1	1.04	8.06	0.16	0	2.62	0	0		-11.31	-14.25	-8.5	62.95	93.21	770.87	452.77	881.89	564.16	773.48	488.94	864.88	470.65
59.292	5	0.12	0.16	0.02	0.12	0.07	0.14	0.09	0.69	0.69	99.67	0.33	2.09	88.82	0.07	0.03	0.69	0.03	14.01	0.04	0.1	0.22	0	0.03	0.24	0.16	0.02	0.26	0.79	10.5	0.18	0	2.47	0	0		-7.8	-11.64	-5.9	62.45	94.65	770.04	447.09	885.55	566.28	775.89	482.26	869.11	465.87
59.325	5	0.12	0.16	0.02	0.12	0.07	0.14	0.11	0.45	0.33	99.67	0.33	2.27	84.04	0.17	0.13	0.33	0.08	14.8	0.05	0.08	0.19	0	0.05	0.45	0.12	0.02	0.39	0.56	15.3	0.25	0	2.24	0	0		-5.67	-13.69	-7.41	62.94	94.41	777.84	444.5	890.75	560.4	781.63	481.41	874.08	462.25
59.359	5	0.12	0.17	0.02	0.12	0.07	0.14	0.18	0.87	0.14	99.64	0.33	2.11	90.36	0.44	0.38	0.14	0.16	15.64	0.08	0.1	0.12	0	0.09	0.87	0.09	0.03	0.83	0.35	27.28	0.39	0	1.9	0	0		-1.94	-10.81	-5.76	62.09	96.4	779.49	442.5	894.85	562.14	784.41	478.56	879.4	462.18
59.392	5	0.12	0.16	0.02	0.13	0.07	0.15	0.24	2.14	0.13	99.53	0.33	1.27	93.07	0.88	0.92	0.13	0.38	14.98	0.09	0.11	0.1	0	0.12	1.68	0.07	0.04	2.14	0.31	32.63	0.42	0	1.9	0	0		-2.79	-9.01	-6.28	62.5	96.41	785.26	440.9	901.58	561.41	790.39	477.43	885.25	460.2
59.425	5	0.12	0.16	0.02	0.14	0.05	0.14	0.42	2.9	0.12	99.16	0.33	0	92.92	1.4	2.68	0.09	0.83	11.11	0.07	0.12	0.06	0	0.2	2.48	0.06	0.04	2.9	0.25	43.98	0.52	0	1.67	0	0		-2.74	-9.13	-5.72	62.48	96.82	793.17	439.63	907.02	557.03	797.26	475.92	892.52	458.61
59.459	5	0.13	0.15	0.02	0.16	0.05	0.14	1.06	3.83	0.12	97.87	0.33	0	94.64	1.48	5.21	0.05	1.97	11.64	0.06	0.12	0.05	0	0.53	2.73	0.04	0.05	3.83	0.17	62.55	0.73	0	1.38	0	0		-0.78	-7.65	-4.24	62.34	96.55	797.91	438.22	912.42	556.61	803.4	473.53	898.81	458.75
59.492	5	0.13	0.14	0.03	0.2	0.06	0.14	1.59	4.17	0.15	96.82	0.33	0	90.1	1.71	8.52	0.05	3.49	12.37	0.06	0.15	0.06	0	0.63	3.62	0.04	0.04	4.17	0.19	67.28	0.65	0	1.45	0	0		-3.59	-10.96	-4.04	63.42	99	802.09	437.63	916.6	555.67	806.24	472.2	904.26	458.26
59.526	5	0.13	0.11	0.03	0.29	0.06	0.14	4.78	4.13	0.15	90.44	0.33	0	84.67	2.01	15.65	0.02	7.51	13.9	0.04	0.15	0.06	0	1.55	3.87	0.02	0.04	4.13	0.17	83.03	0.54	0	1.69	0	0		-4.85	-13.46	-4.58	64.48	96.99	809.96	436.12	924.14	554	814.57	470.37	910.54	456.37
59.559	5	0.13	0.08	0.02	0.71	0.06	0.11	15.32	3.71	0.14	69.36	0.99	0	92.08	3.21	31.79	0.02	15.3	12.37	0.03	0.14	0.06	0	2.13	3.71	0.01	0.05	3.61	0.17	88.68	0.49	0	1.79	0	0		-5.85	-9.73	-4.4	64.49	99.48	815.11	433.13	930.83	552.19	819.39	467.84	917.82	453.4
59.592	5	0.14	0.06	0.02	1.57	0.05	0.1	32.17	2.92	0.1	42.83	2.14	0	92.62	5.1	42.83	0.02	24.52	11.21	0.03	0.1	0.05	0	1.82	2.77	0.01	0.05	2.92	0.18	89.64	0.41	0	1.67	0	0		-3.27	-9.35	-5.47	64.41	99.13	817.77	430.49	936.53	552.88	822.94	466.33	921.02	451.94
59.626	5	0.21	0.04	0.02	4.59	0.04	0.08	66.94	2.17	0.08	8.06	4.77	0	93.44	6.97	53.92	0.01	41.35	6.95	0.02	0.08	0.04	0	2.17	1.86	0.01	0.04	1.43	0.16	94.69	0.27	0	1.6	0	0		-3.24	-8.72	-4.98	64.78	100.71	822.05	429.65	940.68	551.69	826.63	465.21	926.39	451.45
59.659	5	0.3	0.03	0.02	15.7	0.04	0.07	90.39	1.81	0.06	0	14.19	0	91.21	9.64	69.13	0.01	60.23	7.07	0.02	0.06	0.03	0	1.81	1.19	0.01	0.04	1.04	0.16	94.79	0.22	0	1.55	0	0		-4.26	-10.3	-7.04	64.71	101.91	824.97	426.9	944.42	547.64	827.78	464.7	928.44	448.79
59.692	5	0.42	0.02	0.02	36.91	0.04	0.07	97.36	1.53	0.06	0	29.43	0	94.41	12.89	80.93	0.01	76.18	6.49	0.02	0.06	0.02	0	1.53	0.79	0	0.03	0.78	0.15	96.63	0.17	0	1.39	0	0		13.72	-7.87	-8.37	61.6	101.17	828.04	427.22	945.53	545.42	829.13	467.21	929.36	453.49
59.726	5	0.52	0.02	0.02	59.89	0.04	0.07	99.1	1.27	0.06	0	44.79	0	91.99	18.17	89.46	0.01	87.86	6.54	0.01	0.06	0.02	0	1.27	0.67	0	0.03	0.95	0.12	97.35	0.13	0	1.09	0	0		7.83	-9.79	-9.08	63.33	99.49	829.63	427.01	947.87	545.68	831.56	467	929.89	451.8
59.759	5	0.58	0.02	0.02	66.99	0.04	0.07	99.36	1.23	0.06	0	50.1	0	91.52	19.22	92.15	0.01	92.37	8.24	0.01	0.06	0.02	0	1.06	0.5	0	0.03	1.23	0.12	97.18	0.1	0	1.05	0	0		8.84	-10.1	-9.77	63.31	105.76	826.87	424.21	949.69	546.84	826.87	466.7	931.58	451.8
59.793	5	0.59	0.02	0.02	73.02	0.04	0.08	99.53	2.06	0.04	0	55.05	0	93.42	22.95	93.8	0.01	94.98	6.99	0.01	0.04	0.03	0	0.81	0.44	0	0.03	2.06	0.12	97.04	0.06	0	0.92	0	0		17.35	-8.74	-10.89	63.15	105.28	826.46	425.3	950.14	548.88	826.46	470.59	930.32	453.36
59.826	5	0.6	0.02	0.02	74.2	0.04	0.08	99.56	2.07	0.05	0	56.78	0	96.74	23.1	94.66	0.01	95.63	6.96	0.01	0.05	0.04	0	0.68	0.38	0	0.03	2.07	0.11	96.85	0.04	0	0.89	0	0		1.65	-5.05	-9.93	65.15	95.71	821.91	428.67	942.11	549.9	826.57	467.57	921.03	452.12
59.859	5	0.59	0.02	0.02	74.46	0.04	0.08	99.57	2.76	0.05	0	59.04	0	97.69	23.34	95.12	0.01	95.43	7.68	0.01	0.05	0.12	0	0.67	0.46	0	0.03	2.76	0.09	96.54	0.04	0	0.91	0	0		5.79	-3.29	-11.13	64.14	99.13	816.21	426.74	939.38	550.83	819.82	469.21	917.07	449.99
59.893	5	0.62	0.02	0.02	69.63	0.04	0.07	99.4	5.93	0.05	0	62.25	0	96.05	20.38	93.63	0.01	93.05	5.98	0.01	0.05	0.17	0	0.53	0.73	0.01	0.04	5.93	0.08	95.69	0.02	0	0.83	0	0		7	-6.04	-11.25	65.16	97.84	808.79	426.82	934.54	554.89	814.28	469.64	910.26	450.63
59.926	5	0.6	0.02	0.02	58.45	0.03	0.06	98.88	4.89	0.05	0	60.92	0	95.39	15.1	90.67	0.01	87.7	4.89	0.01	0.05	0.36	0	0.51	1.08	0.01	0.06	8.18	0.07	94.04	0.02	0	0.82	0	0		2.92	-6.85	-12.39	66.66	97.95	802.81	425.98	932.03	557.29	809.32	470.04	904.97	448.96
59.959	5	0.51	0.02	0.02	35.88	0.03	0.06	96.6	3.59	0.06	0	51.87	0	95.77	11.06	82	0.01	75.23	3.59	0.01	0.06	0.54	0	0.54	1.72	0.01	0.1	12.26	0.06	92.02	0.02	0	0.81	0	0		3.46	-6.4	-12.46	66.8	98.8	797.39	427.58	924.58	557.14	802.74	472.62	898.57	448.58
59.993	5	0.25	0.04	0.02	7.47	0.03	0.07	74.35	3.02	0.08	0.65	19.81	0	95.93	7.35	63.5	0.01	45.25	3.02	0.01	0.08	0.66	0	0.41	2.06	0.02	0.16	12.43	0.04	89.43	0.01	0.04	0.72	0	0		-1.46	-6.2	-9.86	68.08	96.08	790.59	432.08	913.08	557.52	796.65	472.16	890.72	452.6
60.026	5	0.13	0.07	0.02	1.32	0.03	0.1	27.34	3.96	0.15	47.66	2.82	0	98.17	7.69	40.74	0.01	19.05	3.96	0.02	0.15	1.41	0	0.45	2.34	0.02	0.23	8.54	0.05	89.07	0.02	0.47	0.8	0	0		7.33	-2.08	-12.41	68.17	96.2	787.93	433.95	909.31	557.74	792.15	477.99	885.3	453.93
60.059	5	0.11	0.11	0.03	0.37	0.04	0.13	7.34	4	0.33	85.33	0.45	0	97.22	5.89	20.54	0.01	5.26	6.47	0.06	0.33	2.91	0	0.39	2.29	0.03	0.33	4	0.04	87.44	0.02	0.07	0.83	0	0		0.41	-4.22	-11.36	67.14	96.13	780.21	434.28	898.64	555.27	783.95	476.78	876.68	451.47
60.093	5	0.12	0.15	0.03	0.2	0.05	0.16	3.32	2.35	0.38	93.37	0.33	0	97.11	4.93	7.83	0.02	1.92	10.38	0.1	0.43	3.41	0	0.38	2.35	0.03	0.38	1.79	0.03	84.38	0.02	0.01	0.87	0	0		-0.42	-4.43	-12.26	66.09	98.84	773.01	430.44	897.17	556.51	777.32	474.84	872.72	448.98
60.126	5	0.13	0.17	0.03	0.15	0.06	0.16	2.27	2.12	0.36	95.46	0.33	0	95.09	2.51	2.62	0.02	0.66	14.55	0.13	0.37	2.97	0	0.36	2.12	0.03	0.44	0.99	0.04	83.92	0.02	0	0.95	0	0		-1.13	-7.18	-10.66	66.01	100.82	769.59	428.42	895.19	556.82	774.31	471.95	872.17	447.71
60.16	5	0.12	0.17	0.03	0.14	0.08	0.16	1.89	1.54	0.21	96.23	0.35	2.34	96.44	1.47	1.55	0.02	0.39	19.23	0.21	0.15	1	0	0.41	1.54	0.04	0.39	0.9	0.03	81.74	0.02	0	1.09	0	0		-0.78	-5.51	-9.2	65.88	99.52	767.81	428.84	892.73	557.33	773.67	469.85	871.05	449.34
60.193	5	0.13	0.17	0.03	0.13	0.08	0.16	1.63	1.25	0.43	96.74	0.33	2.26	92.91	1.31	0.97	0.03	0.24	18.72	0.48	0.17	1.03	0	0.43	1.25	0.05	0.34	1.07	0.04	79.06	0.03	0	1.18	0	0		-0.36	-9.14	-8.79	65.41	99.23	769	430.01	888.59	553.37	772.91	471.18	869.43	448.16
60.226	5	0.13	0.17	0.02	0.13	0.09	0.16	1.71	1.21	0.39	96.59	0.4	3.52	95.98	1.35	0.84	0.03	0.2	21.41	0.85	0.13	0.79	0	0.39	0.89	0.04	0.29	1.21	0.04	80.31	0.03	0	1.23	0	0		0.1	-6.14	-9.34	64.15	98.04	769.11	429.13	887.94	551.14	772.93	470.02	868.37	447.55
60.26	5	0.13	0.17	0.02	0.13	0.11	0.17	1.5	1.68	0.48	96.99	0.48	4.35	96.43	1.78	0.99	0.04	0.27	23.52	0.93	0.16	0.75	0	0.48	0.97	0.06	0.2	1.68	0.04	76.59	0.05	0	1.41	0	0		3.98	-5.52	-9.01	62.02	98.86	770.98	429	887.16	548.05	773.24	470.03	869.55	447.75
60.293	5	0.13	0.17	0.02	0.13	0.11	0.17	1.56	2.02	0.57	96.88	0.5	4.44	94.21	1.61	0.99	0.05	0.46	23.8	0.8	0.26	0.51	0	0.57	1.03	0.05	0.13	2.02	0.04	77.48	0.05	0	1.5	0	0		-3.39	-8.06	-5.91	62.72	97.73	773.9	430.05	887.58	546.52	777.5	467.55	873.29	448.21
60.326	5	0.13	0.17	0.02	0.14	0.11	0.17	1.61	2.28	0.75	96.77	0.48	4.01	91.43	1.53	1.12	0.06	0.93	22.93	0.76	0.34	0.41	0	0.75	1.22	0.05	0.09	2.28	0.05	77.77	0.07	0	1.61	0	0		1.01	-10.17	-5.94	62.37	94.04	777.84	431.07	891.27	548.18	783.35	469.2	875.34	449.64
60.36	5	0.13	0.16	0.02	0.14	0.11	0.17	1.66	2.89	0.9	96.67	0.53	4.25	91.93	1.88	1.66	0.11	1.43	23.82	0.9	0.62	0.49	0	0.93	1.44	0.06	0.08	2.89	0.07	77.14	0.1	0	1.9	0	0		-3.89	-9.84	-4.49	63.36	95.5	779.16	430.9	896.78	551.99	786.77	467.89	880.7	450.71
60.393	5	0.13	0.16	0.02	0.16	0.12	0.18	1.91	2.7	1.01	96.17	0.54	4.18	88.72	3.08	2.46	0.13	2.24	24.18	1.28	0.72	0.52	0	1.01	1.62	0.05	0.07	2.7	0.08	77.74	0.12	0	2.01	0	0		-9.18	-11.69	-4.3	65.12	92.89	787.03	431.56	904.37	551.6	796.1	468.15	887.27	450.33
60.426	5	0.13	0.15	0.02	0.18	0.13	0.2	2.4	2.79	1.08	95.2	0.59	4.37	90.6	5.62	3.23	0.16	2.97	25.49	1.86	0.69	0.54	0	1.08	1.73	0.05	0.08	2.79	0.11	79.27	0.13	0	2.24	0	0		-10.12	-10.67	-4.04	64.76	95.27	792.12	431.16	910.58	552.29	800.54	467.15	894.34	450.51
60.46	5	0.13	0.14	0.02	0.21	0.18	0.23	3.68	3.4	1.08	92.64	0.83	6.08	90.78	7.86	4.59	0.24	4.43	29.66	2.21	0.54	0.45	0	1.08	1.89	0.03	0.08	3.4	0.17	84.77	0.2	0	2.77	0	0		-10.25	-10.56	-3.93	64.66	94.12	799.5	432.78	915.9	551.99	807.48	467.46	900.35	452.15
60.493	5	0.14	0.14	0.02	0.25	0.16	0.24	4.48	4.81	1.19	91.04	0.84	4.77	91.85	9.68	5.68	0.25	6.22	28.33	2.68	0.4	0.4	0	1.19	2.58	0.03	0.07	4.81	0.19	85	0.22	0	2.83	0	0		-9.51	-9.89	-3.22	64.5	94.44	805.66	432.72	923.04	552.37	814.59	468.68	907.58	452.18
60.527	5	0.14	0.13	0.02	0.27	0.15	0.24	5.11	6.12	1.24	89.78	0.79	3.66	96.01	10.48	5.76	0.23	7.64	26.16	2.54	0.26	0.28	0	1.24	2.56	0.01	0.06	6.12	0.3	86	0.27	0	3.01	0	0		-8.53	-6.1	-3.48	63.77	94.98	812.23	433.23	928.34	552.33	819.89	467.13	913.87	453.39
60.56	5	0.14	0.13	0.02	0.32	0.12	0.24	6.48	5.09	1.25	87.03	0.55	2.13	92.51	11.46	7.39	0.18	10.03	22.26	1.85	0.21	0.24	0	1.25	2.48	0.01	0.06	5.09	0.34	87.06	0.26	0	3.06	0	0		-3.13	-9.43	-3.79	62.59	93.57	817.01	433.03	932.41	552.49	824.79	467.55	917.33	453.7
60.593	5	0.16	0.12	0.02	0.48	0.09	0.22	9.93	4.47	1.13	80.14	0.4	0.44	91.85	12	11.26	0.15	15.97	18.33	1.13	0.17	0.18	0	1.25	2.44	0.01	0.06	4.47	0.35	87.85	0.25	0	2.98	0	0		-6.4	-9.89	-4.66	63.11	96.05	821.2	432.98	935.78	551.17	826.52	466.59	921.63	453.2
60.627	2	0.04	0.14	0.01	1.41	0.15	4.5	1.37	26.86	2.02	91.01	67.64	0	48.74	75.65	0.13	2.02	1.34	6.46	1.76	0.14	0.07	0	0.1	26.86	0.67	8.35	1.82	5.97	0.21	0.59	1.22	13.25	5.79	0	0	-8.64	22.25	-5.44	76.46	25.4	1020.52	544.75	1075.06	603.45	1033.87	556.81	1059.18	554.66
60.627	5	0.18	0.11	0.02	0.51	0.07	0.19	11.28	3.88	0.6	77.45	0.33	0	95.48	9.92	12.23	0.11	18.63	13.57	0.6	0.13	0.1	0	1.43	2.68	0.01	0.06	3.88	0.45	89.71	0.29	0	2.95	0	0		-3.66	-6.75	-3.7	61.8	96.27	822.79	431.55	938.78	550.92	829.59	466.83	924.72	452.07
60.66	5	0.22	0.1	0.02	0.91	0.06	0.17	19.67	3.24	0.28	60.66	0.37	0	93.33	10.29	18.24	0.1	27.91	11.21	0.28	0.1	0.06	0	1.21	2.43	0.01	0.06	3.24	0.42	89.8	0.29	0	2.93	0	0		-0.03	-8.81	-5.23	60.86	95.91	823.29	431.02	940.13	552.66	829.57	466.95	924.26	451.67
60.693	5	0.28	0.08	0.02	2.04	0.06	0.15	38.56	3.12	0.14	36.44	0.69	0	93.35	11.29	27.39	0.09	39.75	10.14	0.14	0.08	0.03	0	1.15	2.28	0	0.05	3.12	0.44	90.39	0.34	0	2.89	0	0		-2.01	-8.79	-5.14	61.2	96.75	823.43	431.6	940.27	552.8	829.32	467.36	924.84	451.99
60.727	5	0.31	0.06	0.02	5.04	0.05	0.13	65.39	2.79	0.09	9.61	1.93	0	92.94	12.9	41.67	0.09	49.89	8.03	0.05	0.06	0.02	0	1.41	2.21	0	0.05	2.79	0.46	90.8	0.42	0	2.87	0	0		-0.15	-9.11	-4.71	60.8	97.01	823.7	432.01	939.84	552.44	829.42	468.06	925.2	452.65
60.76	5	0.32	0.04	0.02	10.27	0.05	0.1	82.85	1.65	0.08	0	5.17	0	95.38	13.1	55.49	0.08	57.29	7.36	0.03	0.05	0.03	0	1.21	1.65	0	0.04	1.65	0.45	91.92	0.39	0	2.7	0	0		1.29	-6.87	-5.51	60.5	96.14	824.21	433.69	937.48	551.21	828.49	469.56	923.28	453.5
60.794	5	0.29	0.03	0.02	16.29	0.05	0.07	90.64	1.37	0.06	0	13.31	0	95.94	12.27	68.64	0.06	60.02	6.41	0.02	0.05	0.03	0	0.89	1.37	0	0.04	0.87	0.48	93.56	0.41	0	2.37	0	0		2.58	-6.19	-8.49	60.5	94.39	822.81	433.39	935.89	548.31	825.85	470.84	918.78	454.3
60.827	5	0.28	0.03	0.02	20.87	0.05	0.07	93.53	1.35	0.06	0	19.28	0	95.98	13.04	74.16	0.05	62.28	8.3	0.01	0.06	0.04	0	0.73	1.35	0	0.05	0.91	0.47	94.62	0.4	0	2.25	0	0		1.56	-6.14	-8.95	61.28	96.37	818.48	433.14	932.28	548.22	820.59	471.87	915.16	453.35
60.86	5	0.19	0.03	0.02	13.76	0.06	0.08	89.58	1.3	0.1	0	17.13	0	96.55	13.21	72.42	0.05	50.93	10.77	0.02	0.1	0.08	0	0.8	1.3	0	0.05	0.7	0.46	95.08	0.38	0	2.1	0	0		2.81	-5.33	-9.01	61.99	96.89	811.54	435.18	925	550.67	813.42	474.84	908.05	454.07
60.894	5	0.15	0.03	0.02	12.26	0.07	0.08	88.69	1.17	0.17	0	19.83	0	97.73	13.34	74.78	0.04	45.44	13.83	0.02	0.17	0.14	0	0.71	1.17	0	0.04	0.93	0.43	95.86	0.33	0	1.9	0	0		-3.15	-3.18	-8.85	63.58	96.75	802.55	436.76	917.55	553.46	805.35	475.3	900	455.21
60.927	5	0.13	0.03	0.02	9.15	0.07	0.08	84.86	1.3	0.28	0	16.96	0	97.05	13.14	72.27	0.04	39.45	16.16	0.04	0.28	0.32	0	0.76	1.3	0	0.04	1.21	0.42	96.51	0.29	0	1.76	0	0		-5.24	-4.53	-10.01	63.44	101.08	796.35	436.18	911.12	550.37	796.35	477.5	894.53	453.46
60.96	5	0.09	0.03	0.02	6.2	0.08	0.08	78.23	1.28	0.42	0	16.55	0	98.14	11.78	71.92	0.04	30.46	16.86	0.08	0.42	0.46	0	0.78	1.28	0	0.03	1.08	0.41	96.53	0.26	0	1.84	0	0		3.59	-2.17	-10.21	62.6	98.07	790.12	437.89	905.43	555.37	791.89	479.84	886.86	455.37
60.994	5	0.08	0.04	0.02	2.72	0.1	0.08	58.2	1.33	0.73	16.8	8.37	2.3	98.12	8.82	62.22	0.03	19.64	21.91	0.28	0.77	1.11	0	0.73	1.33	0	0.03	0.95	0.35	97.27	0.23	0	1.76	0	0		-8.53	-2.22	-10.32	63.52	97.39	781.17	439.39	894.59	552.82	782.23	479.27	876.64	455.39
61.027	5	0.06	0.05	0.03	1.2	0.14	0.1	35.84	1.28	0.81	39.16	3.86	4.48	98.47	7.91	52.06	0.03	8.47	26.75	0.82	1.42	2.47	0	0.81	1.28	0	0.03	0.62	0.35	97.58	0.21	0.15	1.91	0	0		5.81	-1.17	-11.07	62.91	94.55	779.86	441.33	892.11	556.15	781.83	483.3	872.82	457.6
61.06	5	0.08	0.07	0.03	0.5	0.14	0.13	16.77	1.23	0.88	66.46	0.98	4.27	97.96	7.17	34.17	0.03	2.41	27.63	2.13	3.14	5.63	0	0.88	1.23	0.01	0.03	0.35	0.39	97.8	0.22	0.88	1.87	0	0		-2.73	-2.64	-9.29	65.05	94.37	773.64	444.11	883.78	556.53	775.67	483.19	866.93	459.17
61.094	5	0.11	0.09	0.08	0.31	0.19	0.14	11.08	1.07	1.05	77.84	0.87	5.1	98.17	6.73	24.33	0.05	0.71	32.67	4.54	6.56	20.33	0	1.05	1.07	0.01	0.04	0.26	0.39	98.25	0.25	0.02	1.92	0	0		-6.27	-2.09	-10.48	65.59	96.29	770.88	444.21	879.86	552.43	770.88	484.25	863.79	458.95
61.127	2	0.16	0.08	0.02	0.23	0.07	0.09	0.13	0.29	0.29	99.55	0.33	3.53	5.7	0	7.49	0.29	12.85	0.95	0.92	0.14	0.31	0	0.01	0.06	3.34	0.17	0.04	4.87	0.33	0.1	0.65	8.78	0	0	0	-4.63	36.03	-23.54	79.4	7.5	998.39	546.83	1054.88	608.62	1021.1	558.08	1028.56	558.88
61.127	5	0.14	0.09	0.11	0.3	0.17	0.15	10.59	1.29	1.29	78.82	0.75	4.48	97.17	6.87	23.3	0.06	0.34	30.27	7.72	5.4	28.53	0	1.29	0.97	0.01	0.05	0.24	0.39	98.3	0.27	0	1.91	0	0		-5.12	-4.32	-10.69	64.22	96.77	765.31	442.23	875.43	551.66	765.31	482.9	858.78	457.81
61.161	2	0.12	0.12	0.02	0.13	0.05	0.1	0.07	0.14	0.08	99.74	0.33	0.97	93.74	0.02	2.82	0.08	2.64	1.34	0.57	0.22	0.07	0	0	0.14	3.33	0.19	0.11	1.67	0.17	0.02	1.22	6.15	0.5	0	0	-9.9	-8.47	-8.78	76.18	25.35	999.36	543.09	1053.97	600.85	1012	554.84	1037.34	554.48
61.161	5	0.16	0.1	0.08	0.3	0.14	0.17	9.57	1.64	1.64	80.86	0.64	4.8	97.26	6.98	20.36	0.07	0.28	27.81	9.91	1.61	25.31	0	1.64	0.83	0.01	0.05	0.35	0.4	98.47	0.25	0	1.81	0	0		-2.7	-4.16	-10.51	63.51	98.42	763.18	438.74	878.16	554.35	764.32	480.28	859.61	455.65
61.194	2	0.1	0.1	0.02	0.11	0.07	0.1	0.06	0.49	0.12	99.79	0.33	3.24	92.24	0.07	1.27	0.12	0.8	2.09	1.09	0.47	0.09	0	0	0.49	0.98	0.39	0.18	1.1	0.13	0.02	0.47	8.21	0	0	0	-1.66	-9.62	-13.46	77.1	23.1	1000.14	540.19	1053.06	596.74	1012.37	552.82	1035.42	551.16
61.194	5	0.14	0.11	0.05	0.27	0.13	0.17	8.56	1.9	1.9	82.87	0.58	4.34	96.77	6.59	17.9	0.07	0.2	26.15	8.89	0.96	16.83	0	1.9	0.74	0.02	0.07	0.45	0.37	98.48	0.24	0	1.78	0	0		1.45	-5	-11.22	62.32	95.45	762.63	438.37	876.55	553.24	764.38	479.98	856.81	456.12
61.227	5	0.13	0.12	0.03	0.22	0.1	0.18	6.76	1.99	1.99	86.48	0.43	2.75	94.26	6.03	12.46	0.06	0.16	21.94	7.27	0.38	7.07	0	1.99	0.83	0.02	0.07	0.86	0.33	98.37	0.24	0	1.74	0	0		0.32	-8.01	-10.08	61.77	97.58	760.87	437.5	875.1	553.54	762.37	479.13	856.8	454.54
61.261	5	0.12	0.14	0.03	0.2	0.1	0.2	5.84	3	3	88.33	0.43	1.89	92.35	6.51	8.29	0.09	0.17	20.68	4.63	0.27	4.29	0	3	0.79	0.02	0.09	1.09	0.28	98.29	0.2	0	1.84	0	0		1.77	-9.54	-8.86	61.74	97.88	762.88	437.79	877.2	555.59	765.06	478.87	859.9	454.65
61.294	5	0.12	0.14	0.03	0.19	0.1	0.21	5.56	2.96	2.96	88.89	0.43	1.94	93.28	6.47	7.19	0.09	0.3	20.83	3.03	0.33	4.72	0	2.96	0.87	0.02	0.09	0.97	0.25	98.06	0.17	0	1.83	0	0		2.19	-8.85	-7.16	61.91	97.26	766.21	438.54	880.57	556.79	769.45	476.88	864.77	457.55
61.327	5	0.11	0.14	0.03	0.19	0.11	0.21	5.54	3.52	2.06	88.93	0.52	3.02	95.13	6.01	7.52	0.11	0.78	22.93	2.06	0.48	3.88	0	3.52	0.92	0.02	0.1	0.62	0.24	97.6	0.14	0	2.09	0	0		-2.17	-7.14	-6.07	62.4	100.14	767.69	436.5	886.78	558.8	772.66	476	870.67	455.47
61.361	5	0.11	0.13	0.03	0.2	0.09	0.2	5.52	3.79	1.16	88.96	0.41	1.65	95.6	5.47	7.92	0.13	1.63	19.31	1.16	0.61	3.14	0	3.79	0.92	0.02	0.07	0.49	0.21	96.83	0.13	0	2.25	0	0		-5.22	-6.61	-7.84	63.22	99.04	776.81	436.23	893.92	555.87	780.41	476.21	876.71	453.09
61.394	5	0.12	0.14	0.02	0.19	0.08	0.19	5.25	3.25	0.81	89.49	0.36	1.24	94.05	4.85	6	0.13	3.25	17.85	0.77	0.81	1.94	0	3.25	0.88	0.02	0.08	0.36	0.22	96.5	0.12	0	2.21	0	0		-4.25	-8.2	-6.88	63.18	99.9	781.74	436.51	898.8	556.8	785.08	474.63	883.02	454.97
61.427	5	0.12	0.15	0.02	0.19	0.08	0.2	5.04	3.23	0.88	89.92	0.34	0.74	93.36	5.25	4.3	0.14	3.81	17.04	0.79	0.88	1.26	0	3.23	0.97	0.01	0.07	0.49	0.2	96.15	0.11	0	2.21	0	0		-6.08	-8.79	-6.32	63.2	99.68	787.79	436.4	903.8	554.91	791.23	474.68	888.79	454.23
61.461	5	0.13	0.15	0.02	0.18	0.08	0.2	4.72	3.64	0.98	90.55	0.33	0.4	95.06	4.65	3.61	0.16	4.36	16.46	0.9	0.98	1.49	0	3.64	1.05	0.01	0.08	0.72	0.18	95.28	0.11	0	2.24	0	0		-6.12	-7.21	-5.34	63.1	101.01	792.71	436.77	909.47	555.63	796.51	475.01	895.56	455.2
61.494	5	0.13	0.15	0.03	0.19	0.1	0.21	4.91	4.01	1.42	90.18	0.46	1.91	95.49	4.44	3.88	0.18	5.05	20.62	1.38	1.42	1.91	0	4.01	0.91	0.01	0.08	0.71	0.18	95.51	0.1	0	2.22	0	0		-4.95	-6.73	-4.87	63.44	99.38	806.31	438.63	917.25	550.57	808.59	476.73	905.77	455.9
61.528	5	0.14	0.15	0.03	0.19	0.14	0.23	4.64	4.41	1.92	90.72	0.75	4.32	93.37	4.74	3.98	0.18	4.36	27.25	1.92	1.41	3.73	0	4.41	1	0.01	0.08	0.91	0.17	94.37	0.1	0	2.08	0	0		-0.51	-8.77	-6.83	62	97.48	810.45	437.62	924.32	554.71	813.44	475.02	909.2	456.77
61.561	5	0.13	0.15	0.03	0.16	0.13	0.21	3.75	4.27	2.58	92.51	0.67	4.21	93.84	3.44	2.84	0.16	2.02	25.69	2.58	1.37	4.13	0	4.27	1.03	0.01	0.09	0.39	0.14	93.79	0.1	0	2.18	0	0		-0.07	-8.38	-7.25	62.11	93.64	818.87	439.33	932.47	557.26	823.68	476.37	915.45	457.77
61.594	5	0.13	0.15	0.03	0.15	0.13	0.21	3.6	4.61	3.74	92.79	0.65	4.11	94.27	3.22	2.64	0.17	0.96	25.09	3.74	1.44	3.88	0	4.61	1	0.01	0.08	0.27	0.15	94.29	0.11	0.01	2.39	0	0		-2.52	-8	-5.71	63.48	91.74	824.15	440.77	939.43	560.17	831.86	477.08	921.96	459.87
61.628	5	0.15	0.15	0.03	0.14	0.11	0.19	3.09	3.71	3.71	93.82	0.47	3.14	95.26	2.76	2.19	0.17	0.43	21.44	6.89	1.31	3.48	0	3.71	0.92	0.01	0.09	0.14	0.13	91.93	0.09	0.05	2.47	0	0		-9.59	-6.99	-1.83	63.21	94.02	826.19	438.83	941.84	556.72	835.26	472.39	928.39	459.48
61.661	5	0.18	0.15	0.03	0.13	0.11	0.19	3.05	3.47	3.47	93.91	0.48	3.46	96.46	2.53	1.85	0.21	0.17	21.76	12.75	1.78	3.92	0	3.47	0.82	0.01	0.09	0.06	0.13	92.39	0.1	0.02	2.71	0	0		1.33	-5.48	-6.31	62	91.07	836.37	439.52	950.33	558.42	843.33	475.29	932.93	459.01
61.694	5	0.21	0.15	0.03	0.13	0.12	0.18	2.91	3.79	3.79	94.18	0.52	4.37	93.09	1.72	2.03	0.25	0.08	22.61	17.49	1.79	2.76	0	3.79	0.8	0.01	0.09	0.08	0.12	92	0.1	0	3.18	0	0		-3.72	-8.99	-4.88	62.52	96.61	836.8	439	951.58	557.36	841.76	473.13	937.46	459.92
61.728	5	0.27	0.14	0.03	0.12	0.16	0.18	2.94	3.76	3.76	94.13	0.63	6.33	91.47	1.62	1.92	0.39	0.03	25.46	24.8	2.04	2.21	0	3.76	0.7	0.02	0.09	0.06	0.13	92.48	0.09	0.19	4	0	0		0.03	-10.14	-6.43	61.5	94.6	837.53	438.24	951.74	555.4	842.15	473.5	935.78	459.99
61.761	5	0.23	0.14	0.03	0.12	0.14	0.17	2.75	3.69	3.69	94.5	0.55	5.55	95.6	1.06	1.19	0.39	0.01	23.63	20.4	2.43	1.66	0	3.69	0.62	0.03	0.09	0.06	0.13	92.15	0.1	1.09	4.01	0	0		3.25	-6.61	-5.62	61.61	93.66	838.12	439.27	952.29	556.77	843.7	473.09	936.82	462.98
61.795	5	0.21	0.14	0.03	0.11	0.11	0.16	2.73	3.72	3.72	94.55	0.38	3.36	93.52	0.7	1.18	0.47	0	18.46	18.5	3.75	1.28	0	3.72	0.5	0.06	0.09	0.07	0.16	92.31	0.13	0.33	4.49	0	0		4.33	-8.65	-7.32	62.08	94.16	837.46	439.31	953.17	557.6	842.36	475.29	935.73	463.05
61.828	5	0.22	0.13	0.03	0.11	0.14	0.17	2.83	3.91	3.91	94.34	0.51	5.44	96.15	0.8	1.51	0.52	0	22.19	19.83	3.05	1.4	0	3.91	0.42	0.09	0.09	0.08	0.16	92.84	0.15	0.06	4.77	0	0		3.15	-5.91	-7.65	61.43	91.96	835.58	440.01	949.98	558.77	841.31	476.75	931.76	460.15
61.861	5	0.16	0.13	0.02	0.12	0.1	0.16	2.94	3.81	3.81	94.12	0.33	3.64	96.92	0.85	1.82	0.39	0.01	16.22	11.54	1.16	1.05	0	3.81	0.47	0.08	0.08	0.11	0.16	93.41	0.15	0	4.63	0	0		3.43	-4.75	-8.1	61.4	96	830.6	439.94	946	558.93	834.45	478.57	928.55	459.53
61.895	5	0.13	0.13	0.02	0.12	0.11	0.17	3.07	4.87	4.87	93.85	0.38	4.49	96.01	0.75	2.08	0.35	0.01	17.05	6.43	0.52	1.03	0	4.87	0.63	0.13	0.07	0.19	0.15	94.33	0.2	0	5.18	0	0		4.68	-6.1	-7.7	61.43	95.31	825.51	439.26	941.4	559.41	830.17	477.53	923.75	459.46
61.928	5	0.12	0.12	0.02	0.12	0.12	0.18	3.19	5.7	3.45	93.61	0.44	5.01	95.97	0.8	2.85	0.31	0.02	18.46	3.45	0.24	1.11	0	5.7	1.05	0.16	0.08	0.34	0.16	94.46	0.25	0	5.34	0	0		0.64	-6.15	-8.54	62.3	96.53	818.27	439.76	934.02	558.9	821.88	479.11	916.08	458.07
61.961	5	0.11	0.12	0.02	0.13	0.1	0.18	3.34	6.2	2.45	93.31	0.36	3.09	96.18	0.86	3.81	0.26	0.03	15.18	2.45	0.16	1.35	0	6.2	1.46	0.15	0.09	0.68	0.15	94.55	0.27	0	5.1	0	0		-0.36	-5.87	-9.52	62.39	97.67	810.35	439.21	927.17	558.26	813.21	479.74	908.34	457.62
61.995	5	0.11	0.12	0.02	0.13	0.1	0.16	3.47	5.28	1.37	93.06	0.34	3.34	96.92	0.85	4.66	0.22	0.09	15.02	1.37	0.21	1.63	0	5.28	2.1	0.2	0.08	1.34	0.14	94.59	0.35	0	5.39	0	0		-0.6	-4.76	-10.94	62.09	95.49	801.79	439	919.94	559.78	805.88	480.56	898.29	456.51
62.028	5	0.11	0.11	0.02	0.14	0.1	0.17	3.77	5.55	1.36	92.46	0.34	2.57	96.89	1.06	6.29	0.19	0.2	15.04	1.36	0.25	1.58	0	5.55	3.28	0.17	0.1	2.18	0.13	94.7	0.36	0	5.17	0	0		-2	-4.81	-10.58	62.47	98.57	793.44	439.66	912.21	560.69	796.45	481.99	891.67	456.51
62.061	5	0.11	0.11	0.02	0.15	0.09	0.17	3.92	5.1	1.05	92.15	0.33	1.33	95.81	1.22	6.99	0.17	0.48	13.13	1.05	0.21	1.05	0	5.1	4.59	0.2	0.11	2.53	0.12	94.56	0.4	0	4.97	0	0		-3.11	-6.35	-11.14	62.37	98.7	786.46	439.3	905.02	560	789.15	482.59	883.93	455.03
62.095	5	0.11	0.12	0.03	0.15	0.08	0.17	3.86	7.02	0.72	92.28	0.33	0.05	94.79	1.25	6.71	0.14	1.05	12.15	0.72	0.2	0.98	0	5.08	7.02	0.14	0.13	2.43	0.11	93.84	0.48	0	4.6	0	0		-7.68	-7.49	-11.34	63.51	97.52	782.32	439.57	899.25	558.17	784.9	482.21	878.18	453.79
62.128	5	0.12	0.12	0.03	0.14	0.09	0.19	3.66	8.4	1.1	92.68	0.38	0.34	96.32	1.08	5.05	0.15	1.47	13.75	1.1	0.23	1.8	0	5.09	8.4	0.12	0.16	1.66	0.11	93.89	0.48	0	4.35	0	0		-4.29	-5.68	-11.79	62.71	96.13	778.67	438.36	895.01	556.63	781.5	481.18	873.41	453.04
62.162	5	0.13	0.13	0.03	0.15	0.08	0.2	3.76	8.57	1.26	92.47	0.41	0	96.07	1.17	5.24	0.07	1.7	14.42	1.26	0.22	3.44	0	5.7	8.57	0.08	0.17	1.01	0.11	94.09	0.57	0	3.78	0	0		-4.5	-6.02	-11.52	62.71	94.44	775.99	437.95	891.43	555.34	779.28	479.54	870	453.3
62.195	5	0.13	0.13	0.03	0.14	0.1	0.2	3.62	6.33	1.44	92.75	0.46	2.23	96	0.8	4.24	0.05	1.5	18.54	1.44	0.19	3.6	0	5.56	6.33	0.06	0.18	0.65	0.13	94.72	0.58	0	3.62	0	0		3.41	-6.11	-12.23	60.61	94.25	773.53	436.43	888.97	553.31	776.17	479.23	867.08	454.32
62.228	5	0.13	0.13	0.03	0.13	0.15	0.2	3.46	5.33	1.49	93.08	0.69	5.62	96.47	0.6	2.96	0.05	1.44	25.05	1.49	0.19	4.12	0	5.33	4.97	0.05	0.19	0.45	0.13	95.12	0.57	0	3.79	0	0		-0.32	-5.46	-11.53	60.7	94.82	772.87	436.01	888	552.62	775.53	477.83	867.04	453.04
62.262	5	0.13	0.14	0.03	0.13	0.26	0.22	3.4	5.41	2.31	93.2	1.42	10.03	96.16	0.54	2.45	0.04	1.46	35.15	2.31	0.19	3.2	0	5.41	3.81	0.02	0.16	0.29	0.13	95.23	0.56	0	3.66	0	0		-1.2	-5.9	-11.9	60.23	94.25	772.83	435.09	887.83	550.32	775.21	476.43	866.61	453.38
62.295	5	0.14	0.14	0.03	0.13	0.61	0.24	3.32	4.6	3.25	93.37	4.09	16.88	94.45	0.57	1.99	0.04	1.25	49.48	3.25	0.27	3.43	0	4.6	2.72	0.02	0.12	0.15	0.13	95.25	0.52	0	3.94	0	0		-7.13	-7.83	-10.49	60.79	98.52	772.32	434.54	887.9	550.53	773.69	475.95	868.94	450.78
62.328	5	0.14	0.14	0.03	0.12	0.71	0.24	3.21	4.34	4.34	93.58	4.71	18.3	89.83	0.6	1.33	0.04	0.82	51.57	4.98	0.33	2.68	0	4.34	2.06	0.01	0.11	0.15	0.12	95.52	0.52	0	4.26	0	0		1.77	-11.11	-10.6	59.88	96.98	779.13	434.69	894.55	553.32	781.5	477.89	874.59	450.69
62.362	5	0.15	0.13	0.02	0.12	0.77	0.24	3.09	4.41	4.41	93.81	5.05	18.91	93.95	0.6	1	0.05	0.56	52.42	8.02	0.43	1.73	0	4.41	1.67	0.01	0.11	0.13	0.11	95.17	0.61	0	4.48	0	0		5.57	-8.29	-8.77	58.88	96.13	783.66	435.97	898.85	555.17	787.48	477.91	880.42	453.37
62.395	5	0.16	0.13	0.02	0.12	0.8	0.23	3.09	4.02	4.02	93.83	4.87	19.46	96.64	0.62	0.94	0.06	0.38	52.32	9.85	0.44	1.41	0	4.02	1.44	0.01	0.13	0.15	0.11	95.34	0.6	0	4.89	0	0		5.54	-5.21	-9.6	58.23	96.78	790.31	436.52	905.22	554.08	792.68	477.42	886.95	455.5
62.428	5	0.2	0.12	0.02	0.11	0.8	0.22	3.11	3.58	3.58	93.78	4.12	19.79	96.37	0.61	0.79	0.08	0.25	50.58	16.69	0.58	1.35	0	3.58	1.1	0.01	0.14	0.13	0.11	95.81	0.59	0	5.75	0	0		2.99	-5.6	-9.1	59.55	96.07	800.03	438.39	914.17	555.48	802.78	478.32	896.38	456.66
62.462	5	0.24	0.11	0.02	0.11	0.74	0.19	3.12	2.97	2.97	93.76	3	19.35	93.72	0.75	0.75	0.12	0.13	47.13	23.31	1.18	2.44	0	2.97	0.94	0.01	0.13	0.07	0.12	95.89	0.54	0.07	6.79	0	0		6.47	-8.49	-8.61	61.53	88.15	808.13	444.1	919.62	561.03	814.26	482	900.19	462.32
62.495	5	0.35	0.11	0.03	0.1	0.54	0.18	3.11	3.2	3.2	93.78	1.86	16.32	96.3	1.14	0.6	0.14	0.05	40.77	33.02	2.54	5.69	0	3.2	0.86	0.02	0.11	0.04	0.14	95.68	0.57	0.36	7.15	0	0		-2.18	-5.71	-6.56	63.48	94.01	817.92	445.05	928.94	558.45	822.15	483.32	913.67	461.83
62.529	5	0.39	0.1	0.06	0.09	0.25	0.14	3.13	3.52	3.52	93.74	0.59	9.16	95.18	1.25	0.53	0.2	0.02	24.64	34.74	6.21	15.99	0	3.52	0.83	0.02	0.1	0.03	0.2	95.81	0.63	0.03	8.45	0	0		-0.91	-7.08	-6.41	62.97	93.24	826.14	445.94	936.81	560.38	830.24	481.68	921.82	464.18
62.562	5	0.41	0.09	0.05	0.09	0.32	0.14	3.18	4.04	4.04	93.65	0.67	11.57	95.85	1.26	0.58	0.25	0.01	25.92	36.95	5.13	15.6	0	4.04	0.79	0.03	0.11	0.04	0.23	96.15	0.58	0	9.96	0	0		-8.54	-6.3	-5.05	64.58	93.52	834.78	446.51	946.63	560.66	840.28	481.53	932.2	464.34
62.595	5	0.53	0.09	0.04	0.09	0.36	0.15	3.2	4.65	4.65	93.59	0.77	12.64	95.53	1.19	0.83	0.3	0.01	27.39	45.43	4.5	12.41	0	4.65	0.76	0.03	0.11	0.05	0.22	96.17	0.56	0	10.32	0	0		-0.25	-6.69	-3.95	61.76	97.53	842.32	442.03	955.91	559.15	847.04	477.27	943.47	462.6
62.629	5	0.54	0.07	0.02	0.08	0.84	0.15	3.23	4.62	4.62	93.55	1.52	20.33	96.09	0.89	0.88	0.38	0.01	36.82	50.72	3.27	5.88	0	4.62	0.6	0.03	0.09	0.06	0.21	96.59	0.41	0	13.26	0	0		-4.93	-5.99	-2.42	62.45	99.56	841.96	438.13	962.85	562.04	850.36	474.17	948.93	460.07
62.662	5	0.56	0.07	0.02	0.08	1.59	0.16	3.22	4.23	4.23	93.57	3.25	25.89	95.63	0.84	0.97	0.38	0.01	46.85	53.3	2.22	2.39	0	4.23	0.44	0.03	0.1	0.06	0.2	96.46	0.3	0	13.92	0	0		-5.72	-6.57	-4.53	63.87	100.02	848.18	438.52	969.82	564.48	855.04	473.72	954.12	460.03
62.695	5	0.48	0.05	0.02	0.08	4.59	0.16	3.18	3.3	3.3	90.82	8.18	35.38	92.82	0.69	0.84	0.51	0.02	59.95	52.09	1.41	0.89	0	3.3	0.31	0.03	0.1	0.05	0.17	96.45	0.16	0	17.03	0	0		-9.49	-9.2	-5.04	65.02	101.37	850.35	434.81	975.53	563.85	857.79	470.47	958.2	456.5
62.729	5	0.48	0.04	0.01	0.07	10.6	0.15	3.1	2.6	2.6	78.81	15.24	43.06	94.43	0.64	0.76	0.89	0.03	69.38	54.46	1.05	0.54	0	2.6	0.24	0.03	0.1	0.04	0.16	95.93	0.09	0	20.32	0	0		-6.86	-7.85	-5.89	65.05	100.33	852.83	434.15	979.16	564.82	860.87	470.93	960.09	456.03
62.762	5	0.4	0.04	0.01	0.07	13.3	0.15	3.1	2.09	2.09	73.4	16.95	45.67	95.36	0.46	1.1	0.79	0.07	71.46	50.47	0.72	0.6	0	2.09	0.19	0.02	0.11	0.05	0.16	95.72	0.07	0	21.57	0	0		-4.76	-6.89	-6.98	64.99	98.31	852.77	433.14	981.49	566.82	862.38	470.99	959.45	455.43
62.796	5	0.32	0.03	0.01	0.06	17.15	0.14	3.1	2.38	2.38	65.69	18.7	48.27	94.13	0.37	1.53	0.82	0.13	72.67	45.75	0.75	1.74	0	2.38	0.18	0.04	0.15	0.06	0.14	95.36	0.05	0	23.65	0	0		-6.95	-8.12	-8.2	65.95	95.85	853.59	433.72	981.14	564.97	863.05	471.27	957.68	456.05
62.829	5	0.23	0.03	0.01	0.06	15.1	0.12	3.14	1.97	1.97	69.79	13.89	47.5	96.57	0.24	1.96	0.73	0.26	68.66	38.12	0.74	1.79	0	1.97	0.16	0.04	0.15	0.06	0.13	95.21	0.04	0	24.32	0	0		1.08	-5.31	-10.13	64.3	98.02	851.23	431.27	981.55	564.85	859.55	472.3	956.13	455.53
62.862	5	0.14	0.03	0.01	0.06	7.74	0.11	3.03	1.63	1.63	84.52	5.87	41.96	95.82	0.19	1.75	0.64	0.3	57.16	23.56	0.47	1.9	0	1.63	0.13	0.04	0.17	0.08	0.12	94.58	0.03	0	23.43	0	0		2.16	-6.34	-9.89	64.85	96.88	848.14	432.17	976.76	564.36	856.41	472.75	951.88	456.27
62.896	5	0.1	0.03	0.01	0.07	2.87	0.09	3	1.45	1.45	94.01	2.18	34.16	97.52	0.19	2.09	0.66	0.36	39.57	12.37	0.32	1.88	0	1.45	0.14	0.05	0.24	0.09	0.13	93.89	0.02	0	23	0	0		2.2	-3.64	-11.55	65.05	99.54	842.54	432.46	971.15	562.52	848.3	475.42	945.94	456.07
62.929	5	0.09	0.04	0.01	0.07	1.31	0.09	2.94	1.18	1.18	94.12	1.76	28.06	97.87	0.21	2.19	0.6	0.43	28.17	9	0.25	1.07	0	1.18	0.15	0.05	0.28	0.08	0.14	93.26	0.02	0	21.65	0	0		-4	-2.87	-11.87	65.56	100.14	836.12	432.43	963.54	559.97	840.89	475.17	938.8	454.12
62.962	5	0.08	0.04	0.01	0.07	0.83	0.08	3.08	0.88	0.88	93.83	1.48	24.42	97.56	0.22	3.06	0.57	0.52	22.06	6.1	0.2	0.74	0	0.88	0.17	0.05	0.28	0.08	0.14	93.45	0.01	0	20.55	0	0		-2.81	-3.55	-13.29	64.93	101.49	827.12	430.64	956.46	559.97	831.09	475.71	929.99	452.93
62.996	5	0.07	0.04	0.01	0.08	0.68	0.08	3.16	0.48	0.48	93.68	1.36	23.04	97.67	0.28	4	0.42	0.61	19.66	3.98	0.21	0.41	0	0.48	0.18	0.02	0.33	0.09	0.09	92.98	0.01	0	20.03	0	0		-4.29	-3.31	-11.45	64.49	101.03	815.42	431.91	943.61	560.23	820.25	474.39	919.24	454.14
63.029	5	0.07	0.04	0.01	0.08	0.73	0.08	3.15	0.41	0.41	93.7	1.31	23.54	97.25	0.4	4.06	0.4	0.46	21.6	3.04	0.25	0.27	0	0.41	0.17	0.02	0.32	0.07	0.09	92.88	0.01	0	19.73	0	0		5.47	-4.18	-10.6	64.18	100.15	808.54	434.19	935.41	564.18	813.97	477.45	911.93	456.6
63.062	5	0.08	0.05	0.01	0.08	0.54	0.08	2.83	0.43	0.43	94.35	1.09	20.85	96.94	0.52	2.47	0.43	0.2	18.5	3.11	0.36	0.52	0	0.28	0.13	0.02	0.34	0.05	0.09	91.91	0	2.19	18.46	0	0		2.83	-4.72	-11.2	65.63	95.03	800.57	438.48	923.06	564.49	806.64	480.51	899.05	458.35
63.096	5	0.08	0.05	0.01	0.08	0.43	0.09	2.65	0.37	0.37	94.7	0.93	18.94	98.23	0.73	1.75	0.37	0.1	16.87	3.11	0.47	0.92	0	0.11	0.09	0.02	0.44	0.04	0.08	90.94	0	1.8	17.31	0	0		-2.17	-1.91	-12.49	67.43	95.28	798.04	440.42	918.74	562.48	802.5	482.91	894.59	458.47
63.129	5	0.09	0.06	0.02	0.08	0.42	0.09	2.72	0.4	0.4	94.56	0.77	18.34	97.81	1.03	1.75	0.4	0.05	19.11	4.64	0.71	3.09	0	0.13	0.09	0.02	0.42	0.05	0.09	91.31	0	0.09	16.03	0	0		-3.14	-3	-10.14	65.61	94.5	790.34	441.25	906.06	559.98	794.45	481.31	885.85	457.3
63.163	5	0.1	0.06	0.02	0.09	0.52	0.1	2.65	0.34	0.34	94.71	0.64	19.57	97.48	1.13	1.47	0.34	0.03	25.37	6	0.71	5.2	0	0.11	0.09	0.03	0.43	0.13	0.1	90.85	0.01	0	14.69	0	0		-8.58	-3.73	-11.64	65.61	99.15	786.15	439.94	901.45	555.24	786.45	482.28	881.98	455.73
63.196	5	0.12	0.07	0.02	0.09	0.5	0.11	2.69	0.33	0.33	94.61	0.6	18.88	96.99	1.08	1.2	0.33	0.02	28.24	8.62	0.78	5.8	0	0.15	0.12	0.03	0.29	0.2	0.1	91.63	0.01	0	12.93	0	0		-8.12	-4.64	-12.23	63.54	97.51	779.13	437.11	894.4	552.39	780.09	479.75	873.7	452.49
63.229	5	0.13	0.08	0.02	0.09	0.49	0.12	2.79	0.35	0.35	94.41	0.66	18.49	96.42	1.14	1.07	0.35	0.01	29.4	10.75	0.79	6.5	0	0.2	0.15	0.03	0.21	0.33	0.11	92.59	0.01	0	12.16	0	0		-9.18	-5.53	-9.33	64.33	95.76	778.93	438.42	891.11	551.2	780.74	476.66	873.95	454.7
63.263	5	0.15	0.1	0.02	0.1	0.35	0.13	2.89	0.47	0.33	94.22	0.65	15.21	96.09	1.05	0.99	0.33	0.01	29.14	12	0.68	4.23	0	0.32	0.24	0.04	0.17	0.47	0.12	93.62	0.03	0	9.18	0	0		-6.33	-5.99	-9.6	62.95	97.69	776.29	436.26	889.19	549.16	776.95	475.33	872.39	454.48
63.296	5	0.17	0.1	0.02	0.1	0.28	0.13	2.9	0.41	0.41	94.21	0.54	13.38	95.73	0.88	0.97	0.31	0.01	26.69	13.66	0.8	4.84	0	0.41	0.34	0.04	0.12	0.38	0.13	93.84	0.03	0	8.47	0	0		-5.42	-6.45	-8.67	62.74	94.03	775.22	437.11	887.06	551.09	778.21	474.71	869.91	453.92
63.329	5	0.18	0.11	0.02	0.11	0.22	0.13	3.04	0.52	0.46	93.92	0.48	11.4	95.86	0.88	1.4	0.33	0.03	24.78	15.14	0.71	3.44	0	0.46	0.52	0.04	0.08	0.28	0.15	94.58	0.04	0	7.37	0	0		-0.02	-6.29	-9.38	61.02	98.43	773.5	434.62	888.78	551.83	775.33	475.37	871.08	452.55
63.363	5	0.22	0.12	0.02	0.11	0.28	0.15	3.14	0.8	0.71	93.72	0.75	12.78	95.15	0.98	1.51	0.41	0.05	30.74	19.77	0.75	3.37	0	0.71	0.8	0.03	0.04	0.16	0.18	95.18	0.05	0	6.47	0	0		-0.22	-7.12	-8.73	60.33	96.89	774.14	434.26	888.91	551.71	776.91	473.74	871.42	452.42
63.396	5	0.22	0.12	0.03	0.11	0.29	0.15	3.09	1	0.82	93.81	0.82	12.93	95.23	0.93	1.35	0.42	0.11	31.89	19.46	0.95	4.17	0	0.82	1	0.03	0.02	0.11	0.18	94.93	0.05	0	6.29	0	0		7.15	-7.03	-8.58	59.47	101.32	777.83	433.76	895.03	553.95	779.39	475.61	878.3	453.62
63.429	5	0.29	0.12	0.03	0.11	0.46	0.17	3.11	1.13	1.09	93.79	1.42	16.01	94.83	1.1	1.44	0.46	0.18	39.46	27.03	1.4	5.14	0	1.09	1.13	0.03	0.02	0.12	0.18	94.72	0.05	0	6.52	0	0		2.53	-7.46	-6.37	62.02	97.52	784.1	437.52	900.06	556.99	788.87	477.54	884.02	456.13
63.463	5	0.32	0.11	0.03	0.11	0.82	0.19	3.02	2.04	2.04	93.96	3.29	19.77	95.65	1.24	1.45	0.51	0.24	49.22	30.15	2.14	5.3	0	2.04	0.92	0.03	0.02	0.11	0.17	93.81	0.07	0	6.75	0	0		0.6	-6.54	-6.1	61.44	101.37	786.25	435.58	905.63	558.77	790.57	474.99	890.01	455.3
63.496
63.53
63.563
63.596
63.63
63.663
63.696
63.73
63.763
63.797
63.83
63.863
63.897
63.93
63.963
63.997
64.03
64.063
64.097
64.13	5	0.14	0.16	0.02	0.14	0.04	0.12	0.08	0.1	0.1	99.69	0.33	0	5.69	0.02	3.61	0.1	0.25	6.01	6.15	0.12	0.09	0	0.02	0.04	0.04	2.02	0.09	0	3.89	0	0	1.6	0	0		-16.43	-36.04	-2.75	63.24	77.06	763.49	439.47	900.16	581.04	791.37	478.69	866.14	460.04
64.164	5	0.12	0.17	0.02	0.13	0.04	0.12	0.07	0.31	0.09	99.67	0.33	0	95.51	0.01	2.21	0.09	0.23	4.23	1.27	0.13	0.05	0	0.01	0.04	0.05	0.75	0.31	0	2.65	0	0	1.57	0.17	0		-6.29	-6.71	-10.59	66.14	103.36	759.1	430.07	907.66	584.02	774.38	478.63	873.92	450.79
64.197	5	0.12	0.15	0.02	0.13	0.04	0.12	0.07	0.49	0.1	99.7	0.33	0	97.78	0.01	2.48	0.1	0.27	5.79	1.31	0.15	0.04	0	0.01	0.04	0.03	0.98	0.49	0.01	3.69	0	0	2.52	0	0		3.21	-3.08	-11.28	65.14	102.76	757.78	429.11	906.36	585.97	772.45	476.9	872.27	452.5
64.23	5	0.12	0.15	0.02	0.13	0.05	0.12	0.07	0.56	0.1	99.71	0.33	0	96.36	0.01	2.64	0.1	0.29	6.4	1.18	0.15	0.04	0	0.01	0.04	0.03	1.06	0.56	0.01	3.29	0	0	2.85	0	0		1.71	-5.62	-11.78	65.85	102.87	755.8	428.63	903.51	584.1	769.59	476.57	869.35	451.44
64.264	5	0.12	0.15	0.02	0.13	0.05	0.12	0.07	0.97	0.1	99.71	0.33	0	94.67	0.01	2.67	0.1	0.26	6.46	1.25	0.17	0.04	0	0.01	0.05	0.04	1.07	0.97	0.01	3.32	0	0	2.89	0	0		1.69	-7.61	-11.26	66.17	106.31	753.68	427.74	902.49	583.55	766.73	478.04	869.25	449.91
64.297	5	0.12	0.14	0.02	0.13	0.06	0.12	0.07	0.88	0.12	99.72	0.33	1.45	98.02	0.01	3.21	0.12	0.25	9.78	1.24	0.21	0.05	0	0.01	0.04	0.04	1.19	0.88	0.01	3.1	0	0	3.39	0	0		4.01	-2.5	-10.83	65.28	104.27	753.64	428.26	899.93	582.33	766.53	475.53	868.06	451.79
64.33	5	0.11	0.13	0.02	0.13	0.07	0.12	0.07	0.84	0.14	99.74	0.33	2.57	95.91	0.01	3.23	0.14	0.2	10.92	1.64	0.23	0.07	0	0.01	0.06	0.05	1.22	0.84	0.01	3.34	0	0.13	4	0	0		3.53	-6.22	-11.92	66.46	102.7	756.35	430.09	900.67	581.92	768.63	478.48	867.88	452.07
64.364	5	0.12	0.13	0.02	0.12	0.07	0.12	0.07	0.96	0.19	99.74	0.33	2.85	96.99	0.01	3.08	0.19	0.15	11.09	2.22	0.39	0.13	0	0.01	0.06	0.06	1.43	0.96	0.01	3.04	0	6.82	4.31	0	0		6.81	-4.64	-12.06	66.94	101.66	758.54	432.95	900.46	582.34	770.36	481.97	868.27	454.64
64.397	5	0.12	0.13	0.02	0.12	0.09	0.12	0.07	0.95	0.23	99.75	0.33	4.47	98.68	0.01	2.9	0.23	0.1	13.86	2.54	0.61	0.18	0	0.01	0.07	0.09	1.49	0.95	0.01	3.05	0	3.66	4.84	0	0		8.27	-0.42	-12.71	65.75	99.74	758.74	434.39	898.81	582.03	770.35	482.7	866.39	455.8
64.43	5	0.12	0.13	0.02	0.12	0.08	0.12	0.07	0.61	0.33	99.75	0.33	3.7	96.34	0.01	2.53	0.33	0.06	12.17	4.6	0.72	0.23	0	0.01	0.07	0.1	1.69	0.61	0.01	2.47	0	0.18	4.82	0	0		1.38	-5.64	-10.08	66.55	102.06	761.3	435.84	898.46	579.28	771.6	481.35	870.67	456.79
64.464	5	0.14	0.13	0.02	0.12	0.07	0.12	0.06	0.49	0.49	99.73	0.33	2.65	94.75	0.02	1.55	0.49	0.03	10.48	6.23	0.89	0.43	0	0.01	0.08	0.1	1.62	0.42	0.01	2.05	0	0.05	4.62	0	0		-0.38	-7.54	-9	65.87	98.05	763.54	436.05	897.88	576.77	775.26	479.08	870.83	457.18
64.497	5	0.15	0.14	0.02	0.12	0.06	0.12	0.06	0.63	0.63	99.7	0.33	1.56	97.06	0.02	0.97	0.63	0.01	9.23	7.58	0.72	0.64	0	0.02	0.11	0.13	1.85	0.31	0.02	2.11	0	0.05	4.07	0	0		-3.07	-4.52	-7.99	65.17	98.76	768.09	434.82	901.98	573.56	780.22	478.37	876.17	454.98
64.531	5	0.16	0.14	0.02	0.12	0.06	0.12	0.06	0.73	0.73	99.68	0.33	0.92	91.15	0.03	0.91	0.73	0.01	7.81	8.97	0.49	1.57	0	0.02	0.1	0.14	1.78	0.2	0.02	2.33	0.01	0.06	3.98	0	0		-7.18	-10.34	-5.59	66	98.8	774.75	437.58	905.14	572.09	786.36	478.22	883.1	458.16
64.564	5	0.17	0.14	0.02	0.12	0.06	0.12	0.06	0.92	0.92	99.67	0.33	0.61	79	0.09	0.58	0.92	0	7.53	9.73	0.59	1.78	0	0.02	0.1	0.18	1.58	0.11	0.02	2.71	0.01	6.23	3.93	0	0		-4.92	-15.38	-6.13	66.34	94.83	782.75	439.34	909.5	570.63	794.31	480.08	886.83	459.27
64.597	5	0.17	0.15	0.03	0.12	0.06	0.13	0.06	1.11	1.11	99.66	0.33	0.59	85.76	0.22	0.41	1.11	0	7.75	10.07	0.79	2.76	0	0.03	0.09	0.2	1.65	0.06	0.03	3.14	0.01	3.82	4.02	0	0		-7.63	-13.02	-5.28	65.54	93.62	788.64	439.53	912.27	566.77	799.92	478.69	891.42	458.84
64.631	5	0.18	0.15	0.03	0.12	0.07	0.13	0.07	1.98	1.98	99.64	0.33	1.29	93.35	0.39	0.28	1.98	0	10.43	10.86	1.32	3.3	0	0.03	0.09	0.22	1.29	0.03	0.04	3.59	0.01	0.81	4.28	0	0		-6.52	-8.79	-2.34	65.14	93.68	794.46	439.34	918.35	566.61	807.67	476.65	899.99	460.74
64.664	5	0.18	0.14	0.03	0.12	0.09	0.14	0.07	2.33	2.33	99.63	0.33	3	94.47	0.6	0.22	2.33	0	15.1	12.07	2.1	3	0	0.04	0.08	0.23	0.88	0.02	0.05	4.36	0.02	0.07	4.55	0	0		-5.48	-7.81	-3.54	64.15	95	803.47	438.58	924.82	563.52	813.85	475.39	907.49	459.38
64.697	5	0.18	0.14	0.02	0.12	0.16	0.15	0.07	2.97	2.97	99.65	0.41	6.7	95.69	0.89	0.2	2.97	0	22.94	11.26	2.1	2.37	0	0.06	0.11	0.24	0.85	0.04	0.06	5.59	0.02	0.04	5.29	0	0		-0.97	-6.5	-4.61	63.52	97.79	808.1	438.06	931.82	566.29	817.47	476.55	913.75	459.43
64.731	5	0.19	0.14	0.02	0.12	0.31	0.18	0.08	4.38	4.38	99.39	0.86	11.18	95.49	1.26	0.27	4.38	0	33.36	12.32	1.39	1.27	0	0.1	0.13	0.29	0.73	0.04	0.07	7.25	0.04	0	5.87	0	0		-8.37	-6.74	-3.83	64.06	96.44	811.55	436.63	934.35	562.5	821.75	473.79	916.72	456.95
64.764	5	0.2	0.13	0.02	0.12	0.5	0.2	0.09	3.93	3.93	99	1.51	15.31	93.36	1.83	0.32	3.93	0	41.21	14.81	0.85	0.96	0	0.11	0.12	0.24	0.6	0.06	0.07	8.5	0.04	0	6.31	0	0		-2.62	-8.79	-4.84	64.18	97.95	816.8	435.18	941.59	564.93	826.28	472.86	922.92	456.87
64.798	5	0.2	0.13	0.02	0.13	0.44	0.21	0.09	5.19	5.19	99.13	1.19	13.86	95.93	2.16	0.25	5.19	0	37.91	14.12	0.27	0.66	0	0.18	0.15	0.25	0.62	0.06	0.09	10.52	0.06	0	6.75	0	0		-9.22	-6.2	-4.86	65.55	100.11	816.91	432.64	945.73	565.3	827.37	470.83	925.99	453.66
64.831	5	0.2	0.13	0.02	0.13	0.33	0.2	0.1	5.37	5.37	99.35	0.86	11.64	93.68	1.74	0.23	5.37	0	33.25	13.43	0.22	0.59	0	0.21	0.21	0.23	0.59	0.07	0.09	11.75	0.08	0	6.53	0	0		-6.27	-8.52	-5.95	65.23	100.22	818.2	431.94	947.09	566.01	827.65	469.85	926.53	453.51
64.864	5	0.19	0.13	0.02	0.12	0.34	0.18	0.1	4.58	4.58	99.33	0.84	12.43	91.63	1.4	0.25	4.58	0.01	32.87	12.72	0.16	0.55	0	0.21	0.27	0.18	0.53	0.1	0.09	12.88	0.08	0	6.96	0	0		-6.66	-10.03	-6.46	65.22	97.59	821.58	432.73	945.91	561.76	829.89	470.21	925.94	452.94
64.898	5	0.16	0.13	0.02	0.12	0.29	0.18	0.13	4.16	4.16	99.42	0.72	11.49	91.43	1.27	0.38	4.16	0.02	30.63	9.2	0.1	0.33	0	0.24	0.37	0.11	0.48	0.12	0.09	18.6	0.11	0	6.74	0	0		-6.36	-10.16	-6.11	64.78	100.87	821.05	431.46	945.34	559.88	827.69	468.94	927.18	452.32
64.931	5	0.14	0.12	0.02	0.12	0.39	0.18	0.18	2.86	2.86	99.21	1.04	14.52	92.46	1.27	0.46	2.86	0.04	35.7	5.75	0.09	0.24	0	0.24	0.5	0.07	0.53	0.22	0.09	26.49	0.13	0	6.96	0	0		1.68	-9.47	-6.45	63.37	97.92	821	430.83	945.35	560.81	829.01	468.93	925.66	453.25
64.964	5	0.12	0.12	0.02	0.11	0.5	0.18	0.21	2.15	2.15	98.99	1.38	16.8	95.68	1.22	0.52	2.15	0.09	39.73	3.81	0.07	0.21	0	0.2	0.52	0.05	0.51	0.33	0.09	30.17	0.11	0	7.15	0	0		6.17	-6.51	-8.25	62.51	98.68	820.97	430.16	944.55	557.98	826.96	470.23	924.19	453.35
64.998	5	0.11	0.1	0.02	0.11	0.52	0.16	0.38	1.22	1.22	98.97	1.15	17.78	96.8	1.22	0.56	1.22	0.16	37.03	2.26	0.07	0.21	0	0.21	0.6	0.03	0.51	0.48	0.11	44.53	0.15	0	8.74	0	0		8.51	-4.95	-10.76	62.38	96.99	818.04	428.87	942.95	556.16	823.79	470.52	919.32	453.78
65.031	5	0.1	0.1	0.02	0.11	0.45	0.15	0.41	0.89	0.89	99.1	0.99	16.84	96.94	1.22	0.66	0.89	0.25	34.86	1.37	0.07	0.23	0	0.18	0.73	0.03	0.49	0.7	0.1	46.12	0.14	0	8.61	0	0		9.82	-4.72	-9.56	62.12	99.36	814.6	428.59	939.26	556.73	819.84	470.45	917.62	452.75
65.064	5	0.1	0.1	0.02	0.1	0.39	0.14	0.53	0.77	0.63	98.95	0.74	15.94	96.58	1.33	0.76	0.63	0.36	30.58	1.01	0.09	0.31	0	0.16	0.77	0.02	0.47	0.62	0.11	51.69	0.15	0	9.37	0	0		7.16	-5.3	-10.77	62.86	100.46	808.95	428.44	934.53	556.13	813.27	471.77	911.74	451.87
65.098	5	0.09	0.09	0.02	0.1	0.37	0.13	0.71	0.78	0.33	98.58	0.61	15.99	95.58	1.62	1.1	0.33	0.49	27.8	0.78	0.12	0.42	0	0.15	0.78	0.01	0.51	0.52	0.08	58.22	0.11	0	10.42	0	0		3.17	-6.63	-12.1	64.39	99.94	802.6	428.71	930.4	557.58	807.41	472.96	905.08	451.8
65.131	5	0.09	0.09	0.02	0.1	0.25	0.12	0.7	0.82	0.32	98.59	0.4	13.02	97.32	1.58	1.15	0.32	0.51	21.77	0.42	0.11	0.46	0	0.15	0.82	0.01	0.51	0.46	0.08	57.98	0.11	0	10	0	0		6.68	-4.04	-13.35	63.67	101.03	796.17	427.97	926.61	559.04	800.87	474.42	899.37	451.98
65.131	6	0.07	0.07	0.02	0.14	0.14	0.16	0.11	1.09	1.09	99.68	0.58	5.59	2.98	14.68	1.11	1.09	0.1	3.08	0.62	1.86	2.53	0	0.06	0.23	0.11	0.1	0.02	0.4	0.08	0.06	0.15	13.94	0	0		-26.39	39.41	-45.23	55.64	22.18	1016.5	565.43	1076.86	625.79	1023.75	586.34	1044.74	579.19
65.165	5	0.09	0.09	0.02	0.1	0.16	0.11	0.7	0.84	0.13	98.59	0.33	9.84	97.35	1.51	1.19	0.13	0.49	13.89	0.26	0.09	0.41	0	0.11	0.84	0.01	0.63	0.45	0.06	58.04	0.09	0	10.03	0	0		3.56	-3.98	-12.01	64.5	104.1	788.65	429.78	919.81	562.14	792.98	475.81	894.48	452.67
65.198	5	0.09	0.09	0.02	0.11	0.15	0.11	0.64	0.69	0.1	98.72	0.33	8.93	96.82	1.35	1.26	0.1	0.62	13.6	0.2	0.08	0.38	0	0.09	0.69	0.01	0.76	0.49	0.05	55.65	0.07	0	9.21	0	0		3.58	-4.93	-11.93	64.99	99.13	783.53	432.32	912.7	564.46	789.91	476.78	886.43	454.16
65.231	5	0.1	0.1	0.02	0.11	0.1	0.11	0.65	0.84	0.1	98.71	0.33	6.14	97.68	1.34	1.56	0.1	0.74	9.6	0.19	0.07	0.35	0	0.09	0.67	0.01	0.85	0.84	0.05	55.56	0.06	0	8.24	0	0		3.14	-3.3	-12.07	65.23	99.51	777.1	433.45	907	565.96	783.49	477.9	880.48	455.62
65.265	5	0.1	0.12	0.02	0.12	0.07	0.12	0.59	1.01	0.08	98.81	0.33	3.15	97.1	1.33	1.51	0.08	0.67	7.32	0.16	0.09	0.26	0	0.07	0.59	0.01	0.91	1.01	0.04	53.56	0.05	0	6.33	0	0		0.06	-4.45	-11.11	64.15	98.63	769.61	434.18	896.22	564.53	775.9	477.57	871.52	453.39
65.298	5	0.11	0.12	0.02	0.12	0.07	0.12	0.52	1.66	0.09	98.96	0.33	1.95	97.05	1.07	1.38	0.09	0.78	6.48	0.14	0.1	0.41	0	0.07	0.63	0.01	0.93	1.66	0.03	50.76	0.05	0	5.63	0	0		2.07	-4.54	-11.51	65.02	101.03	768.42	432.94	897.02	565.17	774.13	478.13	871.85	452.5
65.331	5	0.11	0.13	0.02	0.12	0.06	0.12	0.54	2.84	0.08	98.92	0.33	0.54	97.22	0.76	1.6	0.08	0.91	5.34	0.14	0.1	0.61	0	0.07	0.69	0.01	0.92	2.84	0.03	51.44	0.05	0	4.94	0	0		1.45	-4.22	-11.78	65.75	98.59	766.14	433.84	892.98	563.78	772.06	477.9	867.63	453.73
65.365	5	0.12	0.14	0.02	0.13	0.05	0.12	0.6	3.87	0.07	98.8	0.33	0	94.58	0.66	1.63	0.07	1.08	5.75	0.15	0.12	0.79	0	0.07	0.72	0.01	0.93	3.87	0.03	54.08	0.05	0	3.93	0	0		1.59	-7.71	-12.71	64.95	97.8	759.74	432.04	887.6	563.53	766.2	477.59	860.35	451.13
65.398	5	0.12	0.14	0.02	0.13	0.05	0.12	0.64	3.94	0.08	98.71	0.33	0	95.95	0.62	1.81	0.08	1.23	6.88	0.18	0.14	1.7	0	0.07	0.63	0.01	0.9	3.94	0.03	55.37	0.06	0	3.68	0	0		-0.38	-6.17	-9.2	65.99	102.56	762.19	434.8	884.6	560.64	765.69	478.14	864.94	452.29
65.431	5	0.13	0.14	0.02	0.13	0.05	0.13	0.67	2.61	0.07	98.66	0.33	0	97.51	0.7	1.8	0.07	1.42	7.83	0.24	0.18	2.4	0	0.07	0.62	0.01	0.77	2.61	0.04	56.04	0.06	0	3.28	0	0		4.32	-3.66	-11.23	65.49	102.14	762.2	434.05	886.23	560.62	765.28	479.29	864	453.11
65.465	5	0.13	0.15	0.03	0.14	0.06	0.13	0.55	1.49	0.09	98.9	0.33	0.48	97.56	0.74	1.98	0.08	1.42	9.72	0.28	0.19	2.62	0	0.09	0.68	0.02	0.8	1.49	0.04	51.06	0.07	0	2.89	0	0		5.81	-3.55	-11.69	66	101.77	761.64	433.95	888.41	564.84	766.25	480.45	864.09	452.44
65.498	5	0.12	0.15	0.03	0.13	0.06	0.13	0.57	0.87	0.09	98.85	0.33	1.48	97.87	0.72	1.93	0.09	1.05	11.65	0.31	0.21	2.8	0	0.09	0.74	0.02	0.91	0.87	0.04	52.61	0.07	0	2.95	0.04	0		5.71	-2.86	-11.13	64.7	102.26	759.93	432.08	888.39	564.97	765.82	479.63	863.7	450.04
65.532	5	0.12	0.16	0.02	0.13	0.07	0.13	0.46	0.91	0.12	99.08	0.33	1.53	97.73	0.51	1.86	0.12	0.78	12.76	0.4	0.2	1.33	0	0.11	0.8	0.02	1.12	0.91	0.03	47.86	0.07	0	2.56	0.46	0		6.58	-3.19	-9.89	64.65	104.17	761.7	433.74	889.09	566.09	766.36	479.43	867.08	452.86
65.565	5	0.12	0.17	0.02	0.13	0.06	0.14	0.39	0.93	0.14	99.22	0.33	1.08	88.47	0.52	1.83	0.14	0.52	12.36	0.54	0.2	1.29	0.21	0.12	0.67	0.03	1.34	0.93	0.03	44.15	0.07	0	2.29	0.75	0		-4.52	-11.81	-9.29	65.83	101.43	762.95	431.36	891.4	563.7	769.92	475.6	867.93	449.48
65.598	5	0.12	0.17	0.02	0.13	0.05	0.13	0.38	0.64	0.15	99.23	0.33	0	93.91	0.46	1.64	0.15	0.26	9.68	0.59	0.26	1.13	0.8	0.12	0.59	0.03	1.27	0.64	0.03	44.17	0.08	0	2.16	0.81	0		-3.24	-8.33	-6.02	64.98	95.93	766.38	433.12	894.04	564.64	778.32	475.42	871.53	452.74
65.632	5	0.12	0.18	0.02	0.13	0.05	0.13	0.35	0.42	0.16	99.3	0.33	0	92.94	0.39	1.51	0.16	0.15	8.22	0.64	0.27	0.73	1.09	0.11	0.42	0.04	1.19	0.32	0.03	42.19	0.09	0	1.9	0.85	0		-7.77	-9.11	-6.16	65.98	96.1	774.93	432.42	902.01	562.98	786.22	473.2	879.84	451.55
[truncated: 27,888 more rows]
[truncated: 4 more columns]
