# Supplementary material for: Exploring emotion recognition in patients with mild cognitive impairment and Alzheimer’s dementia undergoing a rehabilitation program
Source: PLoS One. 2025 Apr 24;20(4):e0322213. doi: 10.1371/journal.pone.0322213 (PMC12021228; doi:10.1371/journal.pone.0322213)
Supplement: S3 Data — (ZIP) [file pone.0322213.s005.zip › raw data21-30/No22 Dual tasks.csv]

time stamp	face id	anger	contempt	disgust	fear	joy	sadness	surprise	sentimentality	confusion	neutral	engagement	valence	attention	inner brow raise	brow raise	brow furrow	eye widen	cheek raise	lid tighten	nose wrinkle	upper lip raise	dimpler	lip corner depressor	chin raise	lip pucker	lip stretch	lip press	mouth open	jaw drop	lip suck	eye closure	smile	smirk	blink	blink rate	pitch	yaw	roll	brightness	interocular distance	topleft_x	topleft_y	bottomright_x	bottomright_y	outer_right_eye_X	outer_right_eye_Y	outer_left_eye_X	outer_left_eye_Y
0.033
0.066
0.1
0.133
0.166
0.2
0.233
0.266
0.3
0.333
0.367
0.4
0.433
0.467
0.5
0.533	0	0.08	0.09	0.02	0.14	0.1	0.14	0.09	0.62	0.26	99.72	0.33	4.64	98.47	7.55	3.37	0.02	0.14	6.26	0.09	0.26	0.01	0	0.39	0.62	0.01	0.67	0.31	0.91	1.8	0.01	0	9.41	0	0		8.84	1.18	0.81	78.41	183.13	1156.09	355.27	1416.26	633.48	1194.33	421.26	1377.35	414.96
0.567	0	0.09	0.09	0.02	0.14	0.1	0.14	0.1	0.29	0.21	99.71	0.33	4.77	84.08	6.98	3.05	0.05	0.16	8.26	0.29	0.28	0.02	0	0.21	0.29	0.03	0.34	0.23	3.05	3.69	0.01	0.01	8.49	0	0		17.86	-13.68	-4.04	80.33	150.68	1176.14	347.67	1426.62	620.54	1219.69	413.37	1370.27	408.04
0.6	0	0.09	0.1	0.02	0.15	0.1	0.14	0.13	0.23	0.18	99.71	0.33	4.92	75.09	6.71	2.54	0.02	0.11	9.31	0.37	0.22	0.02	0	0.18	0.23	0.07	0.25	0.2	4.67	11.03	0.02	0.09	8.1	0	0		14.42	-16.48	-5.33	79.24	150.86	1189.25	353.44	1427.9	608.28	1225.04	415.65	1375.86	412.45
0.633	0	0.1	0.11	0.02	0.14	0.07	0.13	0.15	0.18	0.15	99.7	0.33	2.45	69.19	4.66	3.36	0.02	0.1	7.31	0.51	0.21	0.03	0	0.15	0.17	0.08	0.18	0.18	3.11	16.23	0.02	0.48	6.14	0	0		20.87	-17.96	-5.23	82.08	138.52	1206.87	351.21	1434.19	595.83	1243.84	410.57	1382.35	411.45
0.667	0	0.1	0.11	0.02	0.16	0.06	0.13	0.18	0.13	0.13	99.64	0.33	1.32	37.41	4.91	5.64	0.02	0.12	6.28	0.67	0.19	0.1	0	0.13	0.12	0.08	0.15	0.13	3.48	17.43	0.01	2.87	5.49	0	0		16.52	-24.57	-8.14	79.47	133.39	1219.71	349.54	1443.81	585.46	1254.15	407.67	1387.52	409.95
0.7	0	0.1	0.12	0.02	0.16	0.05	0.12	0.17	0.14	0.11	99.66	0.33	0	38.04	4.03	6.36	0.02	0.12	4.75	0.76	0.17	0.26	0	0.11	0.11	0.07	0.13	0.14	2.96	16.61	0.01	0.31	4.55	0	0		19.59	-24.44	-10.72	80.3	127.7	1227.05	346.68	1449.29	581.3	1260.99	408	1388.67	406
0.734	0	0.11	0.12	0.02	0.16	0.05	0.12	0.14	0.1	0.08	99.68	0.33	0	14.66	3.4	5.78	0.04	0.12	3.4	0.73	0.26	1.05	0	0.08	0.1	0.06	0.11	0.1	3.03	13.29	0.01	0.01	4.28	0	0		17.4	-30.81	-12.52	78.48	122.07	1230.84	342.07	1453.7	577.11	1265.68	405.61	1387.59	399.53
0.767	0	0.1	0.12	0.02	0.17	0.04	0.12	0.13	0.09	0.08	99.67	0.33	0	9.42	3.19	7.11	0.06	0.12	3.04	0.64	0.26	0.69	0	0.08	0.09	0.07	0.1	0.09	2.62	9.28	0.01	0.01	3.94	0	0		10.52	-33.32	-14.11	77.58	116.15	1233.17	340.77	1455.13	573.01	1269.15	403.33	1384.96	394.56
0.8	0	0.1	0.12	0.02	0.17	0.04	0.11	0.12	0.08	0.08	99.66	0.33	0	7.39	2.53	8.21	0.07	0.14	2.46	0.77	0.32	0.67	0	0.08	0.07	0.06	0.06	0.08	2.7	7.4	0.01	0.01	3.61	0	0		11.4	-34.64	-13.81	77.51	115.17	1235.48	336.82	1458.59	569.31	1272.56	397.83	1387.65	393.54
0.834	0	0.1	0.12	0.02	0.18	0.04	0.11	0.12	0.09	0.09	99.64	0.33	0	6.28	2.19	10	0.07	0.16	2.3	0.7	0.45	0.46	0	0.09	0.07	0.06	0.05	0.07	2.68	6.63	0.01	0	3.39	0	0		7.51	-35.52	-15.58	77.35	112.59	1238.76	331.99	1465.25	566.68	1277.07	394.18	1389.45	387.33
0.867	0	0.09	0.11	0.02	0.22	0.04	0.1	0.15	0.09	0.09	99.57	0.33	0	8.42	2.2	15.28	0.06	0.24	1.78	0.47	0.42	0.39	0	0.09	0.06	0.05	0.04	0.08	2.3	6.04	0.01	0.01	2.95	0	0		13.78	-33.93	-17.05	77.69	108.99	1241.12	330.98	1467.8	565.65	1280.51	393.24	1389.49	391.29
0.9	0	0.09	0.11	0.02	0.21	0.04	0.1	0.14	0.12	0.11	99.57	0.33	0	10.45	2.26	14.66	0.05	0.33	1.68	0.36	0.54	0.52	0	0.11	0.08	0.05	0.04	0.12	2.03	5.72	0.01	0	2.78	0	0		18.57	-32.74	-21.48	77.85	108.47	1243.23	331.11	1469.03	561.9	1277.96	400.08	1386.18	392.71
0.934	0	0.1	0.12	0.02	0.18	0.03	0.11	0.12	0.16	0.1	99.64	0.33	0	32.89	1.62	10.27	0.05	0.32	1.43	0.23	0.5	0.46	0	0.1	0.12	0.04	0.03	0.16	1.81	5.97	0.01	0	2.48	0	0		18.22	-25.57	-17.48	79.18	115.02	1245.32	334.63	1465.85	564.33	1279.01	400.14	1393.71	391.47
0.967	0	0.11	0.13	0.02	0.18	0.03	0.11	0.12	0.17	0.1	99.65	0.33	0	37.69	1.68	9.08	0.05	0.32	1.3	0.19	0.3	0.54	0	0.1	0.14	0.03	0.02	0.17	1.72	6.72	0.01	0	2.3	0	0		18.95	-24.51	-13.9	79.51	125	1240.17	339.59	1456.25	564.81	1269.23	403.56	1393.98	395.77
1	0	0.11	0.13	0.02	0.17	0.03	0.11	0.11	0.27	0.1	99.66	0.33	0	50.02	1.31	8.43	0.04	0.29	1.58	0.14	0.2	0.57	0	0.1	0.19	0.03	0.02	0.27	1.59	7.43	0.01	0	2.36	0	0		15.84	-22	-13.9	79.9	124.9	1232.28	343.05	1444.78	560.03	1259.8	402.11	1384.7	401.66
1.034	0	0.11	0.15	0.02	0.15	0.03	0.12	0.11	0.35	0.08	99.69	0.33	0	68.62	1.03	5.27	0.04	0.25	1.86	0.11	0.14	0.32	0	0.08	0.22	0.03	0.02	0.35	1.62	9.82	0.01	0	2.02	0	0		15.27	-18.09	-12.3	80.66	134.43	1224.84	348.65	1435.69	566.42	1248.09	411.18	1382.16	401.29
1.067	0	0.12	0.15	0.02	0.15	0.04	0.12	0.1	0.44	0.07	99.7	0.33	0	84.58	0.78	4.35	0.03	0.26	2.65	0.08	0.13	0.12	0	0.07	0.22	0.03	0.02	0.44	1.66	9.84	0.01	0	2.1	0	0		18.53	-13.49	-10.16	82.36	133.63	1217.86	350.14	1427.71	567.44	1243.67	407.33	1377.3	408.07
1.101	0	0.12	0.16	0.02	0.14	0.03	0.12	0.1	0.32	0.05	99.68	0.33	0	85.63	0.7	3.05	0.02	0.29	2.25	0.06	0.14	0.02	0	0.05	0.15	0.02	0.02	0.32	1.42	9.23	0.01	0	1.54	0	0		17.66	-13.07	-9.1	82.7	130.58	1211.92	353.46	1418.5	569.14	1239.06	408.86	1369.64	409.24
1.134	0	0.12	0.17	0.02	0.14	0.03	0.12	0.09	0.24	0.03	99.67	0.33	0	92	0.53	1.96	0.02	0.28	1.7	0.05	0.11	0.02	0	0.03	0.11	0.02	0.02	0.24	1.7	8.98	0.01	0.01	1.4	0	0		16.63	-9.79	-8.14	83.06	133.69	1203.94	356.25	1408.71	570.77	1229.59	411.61	1363.26	409.77
1.167	0	0.12	0.17	0.02	0.14	0.03	0.12	0.09	0.18	0.03	99.67	0.33	0	89.05	0.52	1.68	0.02	0.26	1.48	0.04	0.09	0.01	0	0.03	0.09	0.01	0.02	0.18	1.61	9.65	0.01	0	1.37	0	0		18.12	-11.52	-5.59	83.03	141.39	1190.85	360.4	1394.05	574.21	1214.08	415.03	1355.46	414.21
1.201	0	0.12	0.17	0.02	0.13	0.03	0.12	0.08	0.28	0.03	99.66	0.33	0	83.31	0.48	1.22	0.02	0.25	0.97	0.04	0.08	0.01	0	0.03	0.07	0.01	0.02	0.28	1.22	8.37	0.01	0	1.09	0	0		19.57	-13.96	-9.91	83.43	128.74	1190.88	363.9	1389.37	571.32	1214.18	420.56	1342.85	415.98
1.234	0	0.13	0.17	0.02	0.13	0.03	0.12	0.08	0.59	0.02	99.65	0.33	0	81.47	0.46	0.98	0.02	0.26	0.82	0.04	0.07	0	0	0.02	0.05	0.01	0.03	0.59	1.23	8.44	0.01	0	1.01	0	0		18.64	-14.6	-9.39	83.11	130.56	1190.27	366.87	1384.13	567.42	1210.67	421.66	1341.2	419.12
1.267	0	0.13	0.18	0.02	0.13	0.03	0.13	0.09	0.84	0.03	99.65	0.33	0	81.02	0.52	0.86	0.02	0.27	0.67	0.04	0.07	0.01	0	0.03	0.04	0.01	0.03	1.05	1.14	9.02	0.01	0.01	0.84	0	0		15.77	-14.74	-9.16	82.68	129.1	1187.44	367.46	1379.68	565.95	1208.12	420.74	1337.2	418.54
1.301	0	0.13	0.18	0.02	0.13	0.03	0.13	0.1	0.71	0.02	99.64	0.33	0	92.16	0.65	0.74	0.01	0.25	0.58	0.05	0.09	0.01	0	0.02	0.03	0.01	0.03	1.49	1.14	12.73	0.01	2.53	0.71	0	0		14.69	-9.68	-7.32	84.21	132.61	1187.08	369.32	1375.13	564.68	1205.88	421.32	1338.44	417.51
1.334	0	0.13	0.18	0.02	0.13	0.03	0.13	0.1	0.72	0.02	99.64	0.33	0	87.58	0.84	0.63	0.01	0.16	0.62	0.06	0.1	0.01	0	0.02	0.02	0.01	0.03	0.87	1.22	11.59	0.01	11.93	0.72	0	0		14.44	-12.24	-6.45	83.82	139.6	1186.14	369.39	1373	561.6	1201.22	421.1	1340.8	418.75
1.368	0	0.13	0.18	0.02	0.13	0.03	0.13	0.1	0.42	0.01	99.64	0.33	0	87.79	0.89	0.6	0.01	0.08	0.86	0.07	0.15	0.02	0	0.01	0.02	0.01	0.04	0.42	1.07	12.37	0.01	5.83	0.64	0	0		16.18	-12.14	-5.72	84.25	139.64	1184.68	369.05	1372.21	563.5	1200.89	420.65	1340.51	418.74
1.401	0	0.13	0.18	0.02	0.13	0.03	0.13	0.1	0.34	0.01	99.64	0.33	0	93.52	1.02	0.56	0.01	0.05	0.65	0.07	0.13	0.02	0	0.01	0.02	0.01	0.06	0.34	1.1	12.74	0.01	0.66	0.59	0	0		17.85	-8.65	-5.21	84.6	139.54	1183.69	369.28	1372.02	566.06	1201.06	420.95	1340.59	419.07
1.434	0	0.12	0.18	0.02	0.14	0.03	0.13	0.1	0.22	0.02	99.64	0.33	0	96.52	1.24	0.56	0.01	0.04	0.55	0.08	0.13	0.02	0	0.01	0.02	0.02	0.06	0.22	1.02	12.67	0.01	0.1	0.58	0	0		18.57	-5.39	-4.08	83.74	140.34	1182.13	368.7	1372.47	570.53	1201.44	421.13	1341.71	416.85
1.468	0	0.12	0.18	0.02	0.14	0.03	0.13	0.1	0.34	0.02	99.64	0.33	0	91.44	1.69	0.68	0.01	0.04	0.51	0.06	0.1	0.01	0	0.01	0.02	0.02	0.06	0.34	0.96	11.39	0.01	0.02	0.54	0	0		16.34	-10.16	-6.13	82.86	141.42	1183.75	366.51	1379.6	570.77	1202.77	420.4	1344.15	417.48
1.501	0	0.12	0.18	0.02	0.14	0.03	0.13	0.09	0.4	0.02	99.64	0.33	0	92.33	1.4	0.93	0.01	0.04	0.55	0.04	0.07	0.01	0	0.01	0.03	0.02	0.05	0.4	0.95	9.61	0.01	0.01	0.49	0	0		16.59	-9.56	-5.01	82.64	135.47	1188.14	367.5	1383.2	573.57	1211.29	419.44	1346.75	417.78
1.534	0	0.12	0.18	0.02	0.14	0.03	0.13	0.09	0.59	0.02	99.64	0.33	0	93.07	1.76	1.3	0.01	0.04	1.02	0.03	0.06	0.01	0	0.01	0.03	0.02	0.07	0.59	0.83	9.15	0.01	0.01	0.5	0	0		13.2	-9.01	-3.19	82.47	138.52	1193.69	369.4	1389.32	577.39	1217.46	420.44	1355.95	417.31
1.568	0	0.12	0.18	0.02	0.15	0.03	0.14	0.09	0.63	0.03	99.64	0.33	0	93.85	2.31	1.93	0.02	0.05	1.57	0.02	0.06	0.01	0	0.01	0.04	0.03	0.06	0.63	0.72	8.04	0.01	0.02	0.4	0	0		8.14	-8.37	-3.43	81.31	137.41	1198.12	367.49	1392.6	573.5	1221.71	417.73	1359.03	412.71
1.601	0	0.12	0.18	0.02	0.15	0.03	0.14	0.1	0.23	0.03	99.65	0.33	0	93.16	3.09	2.37	0.01	0.05	2.95	0.02	0.06	0.01	0	0.01	0.05	0.03	0.05	0.23	0.77	9.08	0.01	0.78	0.47	0	0		14.81	-8.94	-2.75	82.96	142.46	1205.12	366.76	1401.7	575.84	1227.75	418.39	1370.19	415.68
1.634	0	0.12	0.17	0.02	0.16	0.03	0.15	0.11	0.14	0.03	99.65	0.33	0	86.68	3.51	2.61	0.02	0.05	5.04	0.02	0.08	0.02	0	0.01	0.06	0.03	0.07	0.14	0.81	9.38	0.01	11.57	0.49	0	0		23.15	-12.63	-6.18	84.11	143.47	1214.9	365.62	1413.46	574.04	1233.94	421.97	1377.4	419.8
1.668	0	0.12	0.17	0.02	0.15	0.04	0.14	0.1	0.06	0.05	99.66	0.33	0	80.43	3.06	2.86	0.02	0.05	5.61	0.02	0.08	0.03	0	0.02	0.06	0.05	0.09	0.06	0.78	9.06	0.01	5.27	0.54	0	0		15.76	-14.93	-4.34	82.29	139.11	1222.19	366.9	1422.48	577.42	1246.47	418.29	1385.57	420.6
1.701	0	0.11	0.17	0.02	0.16	0.04	0.14	0.11	0.06	0.06	99.66	0.33	0	85.66	3.04	3.68	0.02	0.05	5.98	0.03	0.11	0.07	0	0.02	0.06	0.06	0.08	0.04	0.93	10.67	0.01	0.78	0.58	0	0		14.74	-13.06	-5.45	82.69	132.36	1230.59	372.18	1429.1	583.17	1256.61	425.3	1388.9	420.97
1.735	0	0.11	0.16	0.02	0.17	0.03	0.14	0.13	0.05	0.07	99.67	0.33	0	65.25	3.06	4.87	0.01	0.06	4.51	0.03	0.18	0.28	0	0.02	0.05	0.07	0.07	0.02	1.23	12.28	0.01	0.05	0.68	0	0		11.24	-18.85	-7.43	79.9	134.16	1229.32	371.66	1432.52	583.07	1254.15	425.35	1388.3	423.58
1.768	0	0.11	0.16	0.02	0.18	0.03	0.14	0.14	0.04	0.08	99.65	0.33	0	37.49	3.39	6.15	0.01	0.06	4.07	0.04	0.15	0.29	0	0.02	0.04	0.08	0.05	0.02	1.44	12.95	0	0.01	0.78	0	0		2.91	-24.56	-9.31	77.07	124.93	1229.88	368.22	1439.5	587.33	1260.84	423.22	1385.54	415.64
1.801	0	0.11	0.15	0.02	0.19	0.03	0.13	0.15	0.03	0.07	99.62	0.33	0	25.37	3.14	8.7	0.01	0.08	4.49	0.06	0.22	0.77	0	0.02	0.03	0.07	0.03	0.02	1.58	12.52	0	0	0.89	0	0		5.91	-27.39	-11.47	76.53	124.91	1229.03	360.1	1448.98	588.51	1262.36	418.42	1387.15	413
1.835	0	0.1	0.13	0.02	0.22	0.03	0.12	0.18	0.04	0.08	99.55	0.33	0	35.14	3.18	13.99	0.01	0.1	3.84	0.08	0.26	0.47	0	0.03	0.04	0.08	0.03	0.02	1.39	11.63	0.01	0	1.03	0	0		6.94	-25.06	-12.96	76.61	126.75	1228.63	356.15	1455.56	595.22	1263.43	420.78	1389.26	405.56
1.868	0	0.08	0.1	0.02	0.29	0.03	0.11	0.24	0.05	0.08	99.43	0.39	0	34.04	3.64	21.06	0.02	0.14	3.49	0.11	0.24	0.26	0	0.03	0.05	0.08	0.04	0.04	1.35	10.75	0.01	0	1.1	0	0		8.37	-25.31	-13.07	76.75	122.94	1229.88	354.8	1458.74	595.66	1267.56	417.66	1390.09	407.6
1.901	0	0.07	0.08	0.02	0.41	0.03	0.09	0.37	0.09	0.08	99.19	0.78	0	11.05	4.38	30.84	0.02	0.24	3.44	0.13	0.41	0.28	0	0.04	0.08	0.08	0.04	0.09	1.41	10.4	0.01	0	1.27	0	0		7.2	-32.43	-15.32	76.26	111.47	1231.08	354.1	1462.01	597.83	1273.57	417.82	1384.46	406.49
1.935	0	0.06	0.06	0.02	0.55	0.03	0.08	0.54	0.11	0.09	98.91	1.56	0	21.14	4.28	40.03	0.02	0.35	2.53	0.18	0.55	0.23	0	0.06	0.11	0.09	0.04	0.11	1.75	10.25	0.01	0	1.7	0	0		8.82	-28.58	-14.78	76.49	114.23	1234.54	354.66	1464.07	595.91	1275.63	416.82	1389.59	409.1
1.968	0	0.06	0.06	0.02	0.6	0.03	0.07	0.61	0.12	0.1	98.77	2.12	0	30.01	3.42	43.79	0.02	0.38	2.91	0.2	0.55	0.34	0	0.07	0.12	0.1	0.04	0.07	1.84	10.29	0.01	0.12	1.81	0	0		16.06	-26.24	-15.11	78.43	116.24	1235.99	356.18	1461.56	592.48	1273.69	418.83	1389.86	414.69
2.001	0	0.05	0.05	0.02	0.74	0.04	0.06	0.76	0.15	0.13	98.48	3.5	0	40.52	3.76	49.68	0.02	0.43	3.11	0.25	0.48	0.35	0	0.09	0.15	0.13	0.04	0.06	2.37	9.15	0.01	2.18	2.12	0	0		13.49	-23.92	-16.14	78.01	123.18	1232.94	355.9	1460.27	592.54	1266.54	422.56	1389.19	411.14
2.035	0	0.06	0.05	0.02	0.65	0.04	0.07	0.64	0.18	0.18	98.7	2.7	0	54.02	3.91	45.43	0.03	0.35	3.73	0.37	0.36	0.28	0	0.1	0.18	0.18	0.07	0.04	3.32	9.04	0.01	2.98	2.44	0	0		16.29	-21.2	-16.02	79.27	124.38	1230.64	357.01	1456.31	590.49	1262.94	422.27	1387.13	415.37
2.068	0	0.07	0.06	0.02	0.5	0.04	0.08	0.47	0.17	0.18	99	1.51	0	72.61	3.66	37.83	0.03	0.23	4.67	0.4	0.28	0.14	0	0.09	0.17	0.18	0.08	0.03	3.55	9.54	0.01	0.37	2.56	0	0		13.63	-17.12	-11.1	79.99	127.51	1227.93	360.84	1448.97	592.77	1261.72	420.07	1389.19	416.81
2.102	0	0.07	0.07	0.02	0.41	0.04	0.08	0.33	0.12	0.19	99.17	1.09	0	77	3.12	32.05	0.03	0.17	3.84	0.43	0.17	0.03	0	0.09	0.12	0.19	0.07	0.03	4.86	7.73	0.01	0.05	2.71	0	0		14.96	-15.96	-11.68	80.19	132.47	1217.39	362.08	1437.53	590.41	1247.17	422.19	1379.62	419.9
2.135	0	0.08	0.08	0.03	0.36	0.04	0.08	0.25	0.12	0.16	99.28	0.85	0	86.62	2.26	28.49	0.03	0.17	3.03	0.3	0.13	0.02	0	0.1	0.12	0.16	0.05	0.04	4.8	5.79	0.01	0.02	2.53	0	0		13.98	-12.66	-11.45	80.23	135.62	1206.26	357.1	1430.49	589.65	1236.71	417.65	1372.31	415.65
2.168	0	0.08	0.08	0.03	0.36	0.03	0.08	0.24	0.12	0.13	99.28	0.84	0	96.82	1.95	29	0.03	0.17	1.84	0.19	0.1	0	0	0.12	0.09	0.13	0.03	0.08	4.14	4.42	0.01	0.02	2.18	0	0		14.92	-4.92	-9.33	81.81	135.05	1198.27	356.45	1420.79	590.84	1230.94	415.41	1365.96	413.11
2.202	0	0.08	0.09	0.02	0.34	0.03	0.09	0.21	0.16	0.12	99.32	0.68	0	95.06	2.48	26.74	0.04	0.2	1.17	0.12	0.11	0	0	0.16	0.07	0.09	0.02	0.14	3.46	2.46	0	0.01	1.87	0	0		12.7	-7.21	-8.06	80.95	134.29	1193.56	360.79	1412.1	592.12	1225.98	418.36	1360.2	414.18
2.235	0	0.08	0.09	0.02	0.34	0.03	0.09	0.2	0.23	0.12	99.32	0.62	0	96.6	3.24	25.25	0.04	0.32	1.08	0.08	0.12	0	0	0.14	0.07	0.06	0.01	0.23	3.7	2.6	0	0	1.7	0	0		13.24	-5.27	-3.32	81.71	134.65	1180.17	366.36	1393.82	594.83	1214.99	418.48	1349.62	420.8
2.268	0	0.09	0.1	0.02	0.31	0.03	0.1	0.18	0.25	0.14	99.39	0.5	0	92.06	3.07	22.75	0.05	0.39	1.12	0.06	0.14	0	0	0.14	0.07	0.07	0.01	0.25	3.23	2.07	0	0	1.69	0	0		12.32	-9.74	-7.39	81.19	130.33	1179.06	370.17	1388.4	592.15	1209.74	425.4	1339.99	420.74
2.302	0	0.08	0.09	0.02	0.35	0.03	0.1	0.21	0.29	0.16	99.31	0.56	0	87.01	4.5	24.74	0.06	0.67	1.25	0.04	0.17	0	0	0.16	0.07	0.06	0.01	0.29	2.76	1.79	0	0	1.52	0	0		15.06	-12.49	-8.97	81.48	133.22	1175.86	371.8	1385.29	592.51	1203.17	429.99	1336.21	423.14
2.335	0	0.08	0.09	0.02	0.37	0.03	0.1	0.22	0.21	0.12	99.26	0.57	0	96	5.43	24.98	0.06	1.18	1.13	0.02	0.12	0	0	0.12	0.05	0.05	0	0.21	2.64	1.8	0	0	1.35	0	0		5.93	-6.11	-5.6	79.48	136.52	1167.3	369.93	1380.22	594.93	1198.32	423.48	1334.78	419.51
2.369	0	0.09	0.1	0.02	0.37	0.03	0.11	0.22	0.28	0.1	99.25	0.53	0	95.73	5.72	23.84	0.04	1.97	1	0.01	0.1	0	0	0.1	0.05	0.04	0.01	0.28	2.92	1.64	0	0	1.22	0	0		2.26	-6.44	-6.59	78.52	133.6	1163.94	369.35	1377.99	594.95	1196.12	422.97	1329.6	417.17
2.402	0	0.1	0.11	0.02	0.35	0.03	0.12	0.2	0.45	0.08	99.31	0.38	0	96.93	5.92	19.71	0.04	3.34	1.23	0.01	0.09	0	0	0.08	0.06	0.03	0.01	0.45	2.5	1.42	0	0	1.08	0	0		2.39	-4.74	-7.5	78.5	136.1	1158.32	367.99	1373.18	594.44	1188.72	423.97	1324.45	414.02
2.435	0	0.1	0.11	0.02	0.33	0.03	0.12	0.19	0.45	0.05	99.33	0.34	0	88.58	6.04	18.1	0.03	3.84	1.33	0.01	0.05	0	0	0.09	0.06	0.02	0.01	0.45	2.33	1.38	0	0	1.05	0	0		2.96	-11.76	-5.6	78.1	134.86	1157.98	366.42	1372.44	592.76	1190.47	419.5	1325.27	415.24
2.469	0	0.1	0.11	0.02	0.34	0.03	0.12	0.19	0.87	0.03	99.32	0.35	0	88.22	5.59	18.66	0.02	4.28	1.62	0.01	0.03	0	0	0.08	0.06	0.01	0.01	0.87	2.02	1.15	0	0	0.82	0	0		5.22	-11.93	-5.92	78.62	134.57	1158.36	366.54	1372.23	591.89	1190.34	419.72	1324.89	417.01
2.502	0	0.1	0.11	0.02	0.36	0.03	0.12	0.21	0.7	0.02	99.28	0.4	0	81.74	5.66	20.56	0.02	3.96	1.43	0.01	0.02	0	0	0.05	0.06	0.01	0.02	0.7	2.05	1.38	0	0	0.72	0	0		11.21	-14.51	-8.11	79.78	130.32	1161.85	367.65	1373.25	590.66	1192.57	423.44	1322.81	419.03
2.535	0	0.1	0.12	0.02	0.32	0.03	0.12	0.18	0.2	0.02	99.35	0.33	0	85.8	5.62	17.3	0.02	3.89	1.09	0.01	0.02	0	0	0.04	0.04	0.01	0.02	0.2	2.05	1.4	0	0	0.71	0	0		12.81	-13.01	-6.63	80.62	132.96	1164.44	368.39	1374.18	590.92	1194.47	423.69	1327.36	419.5
2.569	0	0.1	0.12	0.02	0.29	0.03	0.12	0.15	0.1	0.02	99.43	0.33	0	76.05	3.91	16.15	0.02	3.15	1.23	0.01	0.02	0	0	0.04	0.03	0	0.02	0.1	1.97	1.08	0	0	0.63	0	0		16.61	-16.22	-6.68	81.24	130.89	1168.44	369.18	1377.77	591.99	1199.19	424.79	1330.06	422.31
2.602	0	0.1	0.12	0.02	0.3	0.03	0.11	0.16	0.05	0.03	99.39	0.33	0	87.79	4.04	17.79	0.02	3.29	1.31	0.01	0.03	0.01	0	0.03	0.04	0	0.03	0.05	1.94	1.06	0	0	0.66	0	0		11.99	-12.13	-5.32	80.87	133.52	1174.51	371.68	1382.07	592.47	1204.57	425.38	1338.05	422.03
2.635	0	0.1	0.11	0.02	0.31	0.03	0.11	0.17	0.05	0.03	99.37	0.35	0	88.75	4.23	19.3	0.02	2.63	1.57	0.01	0.04	0.01	0	0.03	0.04	0	0.02	0.05	1.71	0.9	0	0	0.63	0	0		9.68	-11.67	-5.79	80.12	131.39	1179.44	370.06	1387.54	590.71	1210.47	423.08	1341.82	420.12
2.669	0	0.08	0.1	0.02	0.38	0.03	0.11	0.22	0.15	0.03	99.25	0.53	0	86.08	5.31	24.88	0.03	1.62	2.19	0.01	0.05	0.01	0	0.03	0.03	0	0.02	0.15	1.82	1.06	0	0	0.68	0	0		13.01	-12.89	-5.9	80.71	133.76	1188.46	368.14	1398.19	590.53	1218.8	422.34	1352.55	420.42
2.702	0	0.08	0.1	0.02	0.39	0.03	0.11	0.22	0.33	0.03	99.23	0.55	0	84.09	6.11	25.23	0.03	1.29	2.58	0.01	0.03	0.01	0	0.03	0.03	0	0.02	0.33	1.93	1.06	0	0	0.7	0	0		16.16	-13.67	-7.07	81.12	134.14	1191.97	368.45	1403.6	592.11	1221.74	424.24	1355.88	423.25
2.736	0	0.08	0.1	0.02	0.4	0.03	0.12	0.24	0.58	0.03	99.2	0.56	0	82	7.25	25.6	0.03	1.19	4.42	0.01	0.03	0	0	0.03	0.03	0	0.02	0.58	1.81	1.13	0	0	0.83	0	0		14.82	-14.42	-7.97	80.72	131.12	1197.21	369.9	1406.07	590.19	1226.32	425.72	1357.41	422.75
2.769	0	0.08	0.09	0.02	0.42	0.04	0.12	0.25	0.33	0.03	99.16	0.61	0	80.01	7.76	26.6	0.02	0.93	5.07	0.02	0.03	0	0	0.03	0.03	0	0.01	0.33	2.17	1.15	0	0	0.9	0	0		15.57	-15.06	-7.96	80.61	136.9	1200.23	368.36	1410.63	589.11	1226.76	425.53	1363.62	422.34
2.802	0	0.07	0.08	0.02	0.51	0.04	0.1	0.32	0.32	0.02	98.97	1.03	0	69.88	6.71	33.78	0.02	0.93	5.28	0.02	0.02	0	0	0.04	0.05	0	0.02	0.32	2.33	1.04	0	0	0.96	0	0		9.5	-17.79	-7.14	79.12	127.88	1203.59	367.52	1415.72	591.22	1236.85	420.95	1364.73	420.08
2.836	0	0.06	0.07	0.02	0.6	0.04	0.1	0.39	0.34	0.03	98.81	1.31	0	58.88	8.15	36.8	0.02	0.89	4.96	0.02	0.03	0	0	0.06	0.07	0	0.03	0.34	2.74	0.89	0	0	1.17	0	0		9.16	-20.21	-8.08	78.44	124.7	1204.92	365.55	1420.48	593.01	1240.56	419.85	1365.26	418.65
2.869	0	0.07	0.07	0.02	0.55	0.04	0.1	0.35	0.71	0.03	98.9	1.14	0	67.22	8.14	34.74	0.01	0.66	4.52	0.02	0.03	0	0	0.07	0.11	0	0.05	0.71	2.82	0.85	0	0	1.2	0	0		8.82	-18.41	-9.18	78.38	127.77	1205.58	365.07	1422.28	592.68	1239.01	421.24	1366.73	417.75
2.902	0	0.07	0.08	0.02	0.52	0.04	0.11	0.32	1.65	0.05	98.97	0.96	0	76.44	8.89	31.69	0.02	0.64	4.61	0.03	0.05	0	0	0.08	0.15	0	0.08	1.65	3.39	0.91	0	0	1.27	0	0		11.89	-16.11	-12.28	79.26	125.59	1205.36	363.21	1423.71	592.01	1237.89	423.28	1363.27	416.1
2.936	0	0.08	0.09	0.02	0.47	0.04	0.13	0.27	2.23	0.07	99.07	0.75	0	91.15	9.96	26.95	0.02	0.61	4.58	0.04	0.07	0	0	0.09	0.19	0	0.11	2.23	4.58	0.95	0	0	1.35	0	0		13.83	-10.34	-10.74	80.64	130.64	1203.99	363.41	1421.81	592.29	1235.2	422.92	1365.71	417.11
2.969	0	0.08	0.1	0.02	0.4	0.04	0.15	0.23	2.94	0.09	99.2	0.52	0	88.09	10.84	21.56	0.02	0.54	5.54	0.05	0.09	0	0	0.09	0.2	0	0.15	2.94	4.84	1	0	0	1.39	0	0		15.1	-11.99	-11.9	80.61	131.84	1203.22	364.41	1420.51	591.71	1232.16	425.99	1363.76	418
3.002	0	0.09	0.11	0.02	0.37	0.04	0.16	0.2	2.81	0.1	99.26	0.42	0	89.93	11.68	17.89	0.02	0.42	5.73	0.07	0.1	0.01	0	0.1	0.21	0	0.22	2.81	5.46	0.93	0	0	1.47	0	0		14.2	-11.05	-12.29	80.65	130.1	1202.19	364.54	1418.06	589.7	1231.09	425.33	1360.98	417.86
3.036	0	0.09	0.11	0.02	0.34	0.04	0.16	0.18	2.71	0.08	99.33	0.38	0	95.2	10.64	16.36	0.02	0.43	4.41	0.08	0.08	0	0	0.15	0.27	0	0.23	2.71	5.51	0.75	0	0	1.59	0	0		13.62	-7.06	-10.27	81.42	127.09	1197.6	365.9	1410.09	590.66	1228.95	424.08	1355.82	416.64
3.069	0	0.09	0.12	0.02	0.35	0.04	0.17	0.18	1.76	0.08	99.3	0.37	0	95.08	11.85	15.89	0.02	0.42	3.9	0.08	0.07	0	0	0.15	0.26	0	0.17	1.76	5.87	0.81	0	0	1.55	0	0		11.31	-7.19	-7.7	80.99	133.03	1194.27	368.25	1403.86	590.02	1223.37	424.41	1356.23	417.64
3.103	0	0.09	0.12	0.02	0.35	0.03	0.16	0.19	0.57	0.06	99.29	0.39	0	95.03	11.82	15.92	0.02	0.39	2.18	0.06	0.05	0	0	0.23	0.21	0	0.1	0.57	6.59	0.92	0	0	1.43	0	0		12.5	-7.24	-8.07	81.51	130.25	1188.64	370.07	1396.73	590.58	1218.19	426.08	1348.28	419.5
3.136	0	0.09	0.11	0.02	0.38	0.03	0.15	0.2	0.69	0.05	99.25	0.47	0	92.96	11.08	18.12	0.02	0.52	2.43	0.05	0.05	0.01	0	0.26	0.17	0	0.08	0.69	6.87	1.02	0.01	0	1.43	0	0		8.47	-9.1	-8.28	80.08	130.61	1177.93	365.71	1389.57	588.73	1208.72	421.19	1339.21	415.45
3.169	0	0.09	0.1	0.02	0.37	0.03	0.14	0.2	0.7	0.06	99.26	0.51	0	93.94	9.14	20.26	0.02	0.6	2.1	0.03	0.06	0.01	0	0.24	0.14	0	0.06	0.7	5.92	0.96	0.01	0	1.42	0	0		8.26	-8.29	-8.06	79.95	129.58	1171.69	363.84	1384.33	588.34	1203.83	418.91	1333.31	413.83
3.203	0	0.09	0.11	0.02	0.31	0.03	0.13	0.17	1.16	0.09	99.37	0.4	0	91.66	7.3	17.42	0.02	0.74	2.18	0.03	0.09	0.01	0	0.22	0.13	0	0.05	1.16	5.43	0.89	0.01	0	1.6	0	0		13.54	-10.01	-9.5	81.25	126.66	1165.93	365.31	1377.38	589.84	1197.69	423	1324.11	415.38
3.236	0	0.1	0.11	0.03	0.31	0.03	0.12	0.17	1.15	0.11	99.37	0.45	0	86.65	5.63	18.82	0.02	0.92	2.4	0.02	0.11	0.01	0	0.2	0.12	0	0.03	1.15	5.58	0.91	0.01	0	1.64	0	0		11.54	-12.65	-8.91	80.44	128.37	1163.53	368.52	1372.45	589.06	1193.45	424.85	1321.66	418.32
3.269	0	0.1	0.1	0.03	0.33	0.03	0.11	0.17	0.9	0.08	99.35	0.51	0	86.96	4.42	20.3	0.02	1.32	2.02	0.01	0.08	0.01	0	0.2	0.11	0	0.01	0.9	5.88	0.79	0.01	0	1.57	0	0		14.23	-12.51	-9.8	81.18	129.91	1160.91	370.47	1367.88	588.52	1188.09	428.7	1317.71	420.07
3.303	0	0.1	0.11	0.03	0.29	0.03	0.11	0.15	0.73	0.06	99.42	0.39	0	83.31	4.18	17	0.02	1.33	2.01	0.01	0.06	0.01	0	0.22	0.11	0	0.01	0.73	5.26	0.74	0.01	0	1.37	0	0		11.22	-13.96	-8.53	80.38	132.07	1157.13	370.47	1363.3	588.19	1183.97	427.84	1315.67	417.96
3.336	0	0.11	0.12	0.03	0.26	0.03	0.12	0.13	0.45	0.05	99.49	0.33	0	88.24	3.65	13.98	0.02	1.31	1.88	0.01	0.05	0.01	0	0.22	0.11	0	0.01	0.45	5.33	0.71	0.01	0	1.35	0	0		9.67	-11.92	-9.04	80.12	133.62	1152.99	368.1	1362.61	587.93	1180.16	425.43	1313.53	417.2
3.37	0	0.11	0.12	0.03	0.26	0.03	0.12	0.13	0.68	0.04	99.49	0.33	0	81.9	3.42	14.02	0.02	1.67	1.47	0.01	0.04	0.01	0	0.19	0.16	0	0.01	0.68	4.89	0.68	0.01	0	1.25	0	0		3.78	-14.45	-7.19	78.47	132.47	1151.6	366.3	1365.22	590.85	1183.2	420.51	1315.56	415.27
3.403	0	0.11	0.14	0.03	0.22	0.03	0.13	0.11	0.87	0.04	99.55	0.33	0	74.9	3.81	10.17	0.02	1.54	1.64	0.01	0.04	0	0	0.17	0.16	0	0.01	0.87	4.17	0.66	0.01	0	1.21	0	0		4.87	-16.53	-6.61	78.29	128.6	1151.73	366.34	1367.3	595.53	1187.02	420.95	1315.46	414.49
3.436	0	0.12	0.14	0.02	0.22	0.03	0.13	0.1	1.21	0.04	99.56	0.33	0	74.65	4.62	8.83	0.02	1.28	1.51	0.01	0.04	0	0	0.16	0.17	0	0.01	1.21	4.14	0.62	0.01	0	1.18	0	0		9.43	-16.6	-8.79	78.92	129.17	1150.7	364.02	1369.98	595.29	1185.15	420.84	1314.27	416.98
3.47	0	0.11	0.13	0.02	0.24	0.03	0.13	0.12	1.09	0.03	99.51	0.33	0	79.11	5.3	11.54	0.02	0.99	1.09	0.01	0.03	0	0	0.14	0.16	0	0.01	1.34	4.13	0.66	0.01	0	1.05	0	0		7.31	-15.34	-9.08	78.51	130.62	1149.83	362.15	1370.89	593.89	1184.08	418.58	1314.67	415.73
3.503	0	0.1	0.13	0.02	0.27	0.03	0.13	0.14	1.29	0.03	99.45	0.33	0	84.02	6.56	13.85	0.03	0.86	1.29	0.01	0.03	0	0	0.14	0.18	0	0.01	1.48	4.24	0.68	0.01	0	1.01	0	0		11.78	-13.7	-10.76	79.6	127.83	1150.27	362.55	1373.81	597.49	1185.73	421.22	1313.53	418.21
3.536	0	0.09	0.12	0.02	0.31	0.03	0.14	0.16	1.16	0.03	99.37	0.34	0	83.22	8.71	16.14	0.03	0.68	1.26	0.01	0.02	0	0	0.14	0.19	0	0.02	1.16	4.27	0.7	0.01	0	0.98	0	0		11.63	-13.99	-9.36	79.46	132.48	1151.68	364.03	1374.81	599.23	1185.68	422.9	1318.1	418.7
3.57	0	0.09	0.12	0.02	0.31	0.03	0.14	0.16	1.3	0.04	99.39	0.33	0	72.71	8.17	16.4	0.04	0.71	1.82	0.01	0.03	0	0	0.13	0.22	0	0.05	1.3	3.56	0.68	0.01	0	1.05	0	0		11.37	-17.1	-10.53	78.82	132.35	1153.14	364.61	1378.79	602.06	1187.03	425.62	1319.21	419.03
3.603	0	0.09	0.11	0.02	0.36	0.03	0.15	0.2	1.99	0.04	99.29	0.39	0	87.36	10.06	19.26	0.04	0.66	2.58	0.01	0.02	0	0	0.13	0.28	0	0.09	1.99	3.23	0.68	0.01	0	1.08	0	0		12.35	-12.34	-8.3	79.97	137.33	1158.54	366.03	1382.44	603.14	1191.41	425.87	1328.61	419.85
3.636	0	0.09	0.11	0.02	0.35	0.03	0.15	0.2	2.83	0.04	99.3	0.4	0	94.43	10.86	18.57	0.04	0.58	2.83	0.01	0.02	0	0	0.13	0.37	0	0.15	4.17	2.47	0.56	0.01	0	1.15	0	0		4.61	-7.84	-6.37	78.67	139.4	1162.19	365.94	1381.59	597.87	1194.02	422.17	1333.23	415.03
3.67	0	0.09	0.11	0.02	0.36	0.03	0.14	0.2	2.67	0.05	99.28	0.5	0	91.05	9.79	20.53	0.05	0.46	2.67	0.01	0.02	0	0	0.13	0.4	0	0.14	5.34	2.47	0.54	0.01	0	1.19	0	0		10.4	-10.4	-6.25	79.95	139.98	1166.74	363.61	1385.14	594.77	1197.7	420.33	1337.62	416.05
3.703	0	0.09	0.1	0.02	0.35	0.03	0.12	0.2	2.28	0.05	99.29	0.52	0	85.98	7.54	22.21	0.05	0.47	2.28	0.01	0.01	0	0	0.13	0.38	0	0.17	4.12	2.55	0.54	0.01	0	1.19	0	0		10.71	-12.93	-7.12	79.86	137.36	1173.88	362.55	1390.93	591.1	1204.54	418.86	1341.87	416
3.737	0	0.09	0.11	0.02	0.33	0.03	0.12	0.18	1.44	0.05	99.33	0.43	0	69.94	6.7	21.19	0.05	0.58	2.81	0.02	0.02	0	0	0.18	0.41	0	0.2	1.44	2.44	0.49	0.02	0	1.04	0	0		13.92	-17.78	-11.15	79.98	128.91	1184.2	362.38	1399.51	588.88	1214.31	423.06	1342.93	414.4
3.77	0	0.1	0.12	0.02	0.26	0.03	0.12	0.13	1.22	0.05	99.49	0.33	0	79.32	4.46	15.47	0.05	0.57	2.97	0.03	0.03	0.01	0	0.19	0.39	0	0.17	1.22	2.31	0.51	0.02	0	0.97	0	0		16.61	-15.28	-9.7	81.45	128.34	1189.31	364.21	1402.27	591.2	1220.37	424.38	1348.37	415.04
3.803	0	0.1	0.13	0.02	0.22	0.03	0.13	0.11	0.88	0.06	99.55	0.33	0	80.88	3.61	12.2	0.06	0.58	4.3	0.04	0.05	0.01	0	0.21	0.41	0	0.15	0.88	2.28	0.51	0.02	0	0.95	0	0		11.68	-14.79	-10.4	80.24	130.73	1193.9	364.72	1406.16	588.85	1222.62	425.09	1352.79	412.96
3.837	0	0.1	0.13	0.02	0.24	0.03	0.13	0.13	0.67	0.07	99.51	0.33	0	76.01	4.44	14.08	0.06	0.54	4.05	0.04	0.07	0.01	0	0.21	0.32	0	0.11	0.67	2.04	0.6	0.01	0	0.9	0	0		9.4	-16.23	-11.28	79.48	131.32	1194.89	363.43	1407.2	584.92	1222.14	423.51	1353	412.57
3.87	0	0.1	0.13	0.02	0.22	0.03	0.13	0.11	0.75	0.08	99.56	0.33	0	77.26	4.05	11.74	0.06	0.51	3.22	0.06	0.08	0.01	0	0.21	0.27	0	0.09	0.75	2.05	0.63	0.01	0	0.89	0	0		8.54	-15.88	-10.55	79.24	131.44	1194.88	361.9	1407.97	585.06	1223.26	421.29	1354.27	410.62
3.903	0	0.11	0.14	0.02	0.21	0.03	0.13	0.11	0.79	0.09	99.58	0.33	0	83.15	4.15	10.12	0.06	0.45	3.43	0.09	0.09	0.01	0	0.21	0.18	0	0.06	0.79	2.05	0.7	0.02	0	0.89	0	0		11.38	-14.02	-10.52	80.13	132.85	1196.25	361.1	1407.87	583.52	1223.31	421.65	1355.59	409.45
3.937	0	0.11	0.14	0.02	0.21	0.03	0.14	0.1	0.86	0.15	99.59	0.33	0	86.78	4.45	9.43	0.08	0.4	3.41	0.15	0.1	0.01	0	0.25	0.17	0	0.05	0.86	1.93	0.79	0.01	0	0.87	0	0		13.27	-12.59	-11.2	80.8	131.47	1197.42	360.71	1408.88	583.37	1224.63	422.16	1355.45	409.17
3.97	0	0.11	0.15	0.02	0.2	0.03	0.14	0.1	0.76	0.19	99.59	0.33	0	86.7	4.91	8.52	0.07	0.4	4.54	0.19	0.12	0.02	0	0.22	0.15	0	0.04	0.76	2.17	0.86	0.01	0	0.93	0	0		15.66	-12.63	-8.84	81.39	133.26	1198.21	359.79	1410.42	584.78	1227.06	419.06	1360.07	410.99
4.003	0	0.11	0.15	0.02	0.19	0.04	0.15	0.1	0.74	0.21	99.61	0.33	0	91.77	5.46	6.77	0.06	0.27	6.24	0.21	0.1	0.02	0	0.22	0.16	0	0.05	0.74	1.82	0.88	0.01	0	1.07	0	0		14.37	-9.94	-11.48	81.61	135.58	1200.98	363.44	1408.36	580.61	1223.72	426.22	1358.37	410.31
4.037	0	0.11	0.15	0.02	0.19	0.04	0.15	0.09	1.49	0.18	99.63	0.33	0	90.48	5.23	6.37	0.05	0.25	6.22	0.18	0.1	0.03	0	0.23	0.19	0	0.07	1.49	1.19	0.91	0.02	0	1.19	0	0		9.43	-10.74	-11.1	80.54	135.24	1202.28	369.08	1404.46	577.96	1222.83	428.55	1357.41	415.27
4.07	0	0.11	0.15	0.02	0.18	0.04	0.15	0.09	0.94	0.15	99.65	0.33	0	85.1	4.61	5.72	0.05	0.27	6.09	0.15	0.1	0.03	0	0.18	0.15	0	0.07	0.94	1.13	0.94	0.02	0	1.34	0	0		6.34	-13.29	-11.66	79.17	135.69	1204.39	382.64	1405.79	590.59	1223.84	443.7	1358.29	425.39
4.104	0	0.11	0.15	0.02	0.17	0.04	0.13	0.08	2.19	0.17	99.66	0.33	0	89.2	3.05	6.02	0.04	0.32	4.49	0.14	0.17	0.07	0	0.2	0.19	0	0.08	2.19	1.01	0.76	0.02	0	1.41	0	0		8.5	-11.44	-12.08	79.87	133.33	1202.3	383.84	1405.36	594.64	1223.65	445.23	1355.78	427.4
4.137	0	0.12	0.15	0.02	0.16	0.03	0.13	0.08	3.33	0.2	99.68	0.33	0	81.99	2.24	5.5	0.04	0.28	3.77	0.16	0.2	0.08	0	0.23	0.28	0	0.08	3.33	0.97	0.69	0.02	0.01	1.33	0	0		4.21	-14.42	-12.13	78.19	131.63	1201.64	388.69	1402.11	594.9	1222.34	448.1	1352.94	431.73
4.17	0	0.11	0.15	0.02	0.16	0.03	0.12	0.08	2	0.25	99.68	0.33	0	79.11	1.66	6.12	0.04	0.22	3.34	0.2	0.26	0.09	0	0.25	0.39	0	0.11	2	0.81	0.63	0.02	0.18	1.4	0	0		1.06	-15.34	-11.85	76.85	128.14	1203.04	394.13	1400.19	598.38	1224.69	452.47	1351.38	433.29
4.204	0	0.11	0.14	0.02	0.17	0.03	0.11	0.09	2.66	0.25	99.66	0.33	0	91.95	1.02	9	0.04	0.18	2.66	0.2	0.3	0.08	0	0.25	0.45	0	0.13	3.89	0.62	0.66	0.02	0.49	1.47	0	0		3.06	-9.82	-10.42	77.61	127.9	1204.2	396.84	1400.32	600.1	1226.85	451.78	1354.13	439.23
4.237	0	0.1	0.13	0.02	0.19	0.03	0.11	0.1	2.72	0.22	99.62	0.33	0	76.1	0.66	12.33	0.04	0.13	3.22	0.25	0.49	0.11	0	0.22	0.62	0.01	0.17	2.72	0.59	0.7	0.03	0.04	1.54	0	0		1.74	-16.21	-7.89	76.07	131.08	1205.35	398.46	1400.42	603.06	1228.01	452.91	1358.27	438.24
4.27	0	0.09	0.11	0.02	0.23	0.04	0.09	0.13	1.81	0.19	99.54	0.35	0	71.79	0.39	18.95	0.03	0.13	3.66	0.28	0.58	0.12	0	0.19	0.87	0.01	0.18	1.81	0.5	0.77	0.04	0	1.62	0	0		-4.11	-17.33	-7.84	74.15	130.24	1206.53	399.85	1400.7	601.93	1229.18	452.42	1358.66	438.32
4.304	0	0.07	0.07	0.02	0.36	0.04	0.07	0.23	1.44	0.14	99.28	0.91	0	77.71	0.29	32.87	0.02	0.13	4.19	0.28	0.52	0.11	0	0.14	0.94	0.04	0.18	1.44	0.36	0.81	0.05	0.01	1.97	0	0		-7.62	-15.76	-8.15	72.29	131.89	1207.34	398.84	1404.67	602.9	1230.36	451.21	1361.54	437.51
4.337	0	0.06	0.05	0.02	0.56	0.04	0.06	0.39	1.28	0.12	98.88	2.44	0	64.65	0.16	46.15	0.02	0.1	4.56	0.3	0.52	0.17	0	0.12	1.28	0.05	0.23	0.84	0.29	0.85	0.04	0.01	1.94	0	0		-0.95	-18.98	-6.6	73.14	132.32	1208.12	397.34	1405.28	603.83	1232.18	449.87	1363.97	438.15
4.371	0	0.05	0.04	0.02	0.7	0.04	0.05	0.53	1.06	0.11	98.6	4.23	0	79.07	0.12	53.44	0.02	0.08	4.08	0.33	0.25	0.09	0	0.1	1.06	0.11	0.21	0.2	0.18	0.69	0.05	0	2.33	0	0		0.1	-15.35	-6.69	74	133.42	1207.64	394.21	1407.96	604.36	1232.74	447.32	1365.69	436.14
4.404	0	0.04	0.03	0.02	1.07	0.04	0.04	0.91	0.83	0.12	97.85	11.01	0	85.69	0.12	66.5	0.02	0.08	4.68	0.31	0.22	0.12	0	0.09	0.83	0.16	0.21	0.21	0.14	0.6	0.05	0.01	2.45	0	0		-2.69	-13.05	-8.58	73.1	136.05	1208.05	392.69	1412.02	605.57	1231.88	449.07	1366.89	432.31
4.437	0	0.04	0.03	0.02	1.36	0.04	0.04	1.21	0.83	0.12	97.28	17.95	0	71.03	0.12	73.59	0.01	0.09	4.37	0.16	0.17	0.12	0	0.1	0.83	0.19	0.15	0.23	0.14	0.53	0.05	0.01	2.45	0	0		-0.48	-17.52	-10.6	72.56	133.02	1208.3	390.06	1418.16	609.39	1234.47	449.82	1366.17	431.11
4.471	0	0.04	0.03	0.02	1.16	0.04	0.04	1	0.87	0.11	97.69	13.21	0	63.03	0.11	69.04	0.01	0.12	5.44	0.12	0.12	0.1	0	0.09	0.87	0.54	0.15	0.29	0.08	0.4	0.07	0.01	2.82	0	0		0.2	-19.33	-9.54	72.12	133.74	1208.63	388.26	1421.96	611.98	1236.91	447.26	1369.7	431.36
4.504	0	0.04	0.03	0.02	0.89	0.05	0.05	0.73	0.9	0.09	98.21	7.63	0	70.74	0.09	61.4	0.01	0.12	7.09	0.07	0.13	0.12	0	0.09	0.9	0.87	0.16	0.51	0.06	0.34	0.07	0	2.98	0	0		1.59	-17.59	-8.95	72.77	135.04	1208.54	385.43	1424.15	612.09	1237.88	444.16	1372.18	430.11
4.537	0	0.05	0.04	0.02	0.66	0.05	0.05	0.5	0.69	0.08	98.67	3.83	0	64.48	0.06	52.52	0.01	0.14	6.79	0.05	0.11	0.08	0	0.08	0.69	0.87	0.15	0.44	0.07	0.34	0.07	0.01	3.11	0	0		2.92	-19.02	-9.05	73.52	130.1	1211.63	383.45	1427.59	611.56	1243.74	441.52	1373.23	428.97
4.571	0	0.05	0.04	0.02	0.61	0.07	0.06	0.46	0.63	0.08	98.78	3.22	2.14	49.81	0.07	50.33	0.01	0.12	11.36	0.07	0.14	0.11	0	0.08	0.63	1.5	0.15	0.21	0.07	0.4	0.08	0.52	3.34	0	0		2.52	-22.04	-7.81	72.92	134.12	1218.26	385.68	1434.87	613.93	1249.38	443.06	1383.07	432.36
4.604	0	0.05	0.04	0.02	0.61	0.07	0.06	0.46	0.62	0.11	98.78	3.24	2.42	31.64	0.11	50.44	0.01	0.09	11.36	0.07	0.16	0.15	0	0.07	0.62	2.03	0.17	0.13	0.11	0.52	0.09	5.68	3.61	0	0		6	-25.85	-8.83	73.65	122.2	1219.59	386.68	1434.57	615.22	1255.31	443.58	1377.15	434.3
4.637	0	0.05	0.04	0.02	0.62	0.07	0.05	0.48	0.6	0.15	98.76	3.4	2.4	31.41	0.15	51.08	0.01	0.1	11.2	0.1	0.26	0.48	0	0.06	0.6	2.47	0.22	0.08	0.13	0.85	0.07	1.71	3.68	0	0		1.98	-25.91	-9.35	71.97	126.7	1229.11	382.22	1447.52	611.53	1263.28	439.25	1389.67	430.39
4.671	0	0.05	0.04	0.03	0.54	0.08	0.06	0.43	0.45	0.14	98.92	2.58	3.43	8.95	0.14	47.69	0.01	0.14	12.46	0.13	0.72	3.64	0	0.04	0.45	3.68	0.25	0.05	0.17	1.42	0.06	0.02	4.29	0	0		1.1	-33.6	-11.2	71.43	119.47	1234.91	370.42	1455.12	601.27	1271.3	429.12	1390.27	418.27
4.704	0	0.06	0.04	0.04	0.49	0.06	0.05	0.39	0.37	0.15	99.02	2.11	0.86	2.48	0.15	45.22	0.01	0.18	7.32	0.22	1.92	11.04	0	0.05	0.37	4.15	0.36	0.04	0.19	1.43	0.07	0.02	4.38	0	0		-7.01	-40.36	-10.61	72.24	111.29	1238.9	363.55	1461.61	596.84	1281.07	419.03	1391.81	408.05
4.738	0	0.06	0.04	0.12	0.55	0.05	0.04	0.51	0.34	0.26	98.91	3.4	0	1.7	0.26	51.33	0.01	0.25	4.29	0.21	7.1	27.58	0	0.05	0.34	4.77	0.48	0.02	0.2	1.4	0.06	0.15	4.85	0	0		-2.34	-42.29	-9.91	73.59	101.69	1244.57	360.4	1464.65	595.51	1291.83	415.47	1392.93	404.55
4.771	0	0.05	0.03	0.07	0.71	0.05	0.04	0.68	0.29	0.67	98.57	5.65	0	4.85	0.67	58	0.01	0.32	4.16	0.25	4.72	20.47	0	0.05	0.29	6.33	0.43	0.02	0.28	1.42	0.05	0.01	5.07	0	0		3.27	-36.88	-12.88	75.07	111.11	1250.76	357.45	1471.03	590.34	1290.11	418.07	1400.4	404.62
4.804	0	0.04	0.03	0.03	0.88	0.05	0.04	0.85	0.26	1.78	98.23	7.77	0	3.96	1.78	62.14	0.02	0.4	2.36	0.26	3.29	7.36	0	0.04	0.26	7.58	0.35	0.02	0.41	1.57	0.05	0.01	4.77	0	0		5.22	-37.95	-10.98	75.79	107.28	1257.36	357.7	1470.08	586.03	1297.32	416.39	1403.68	402.36
4.838	0	0.04	0.03	0.03	0.85	0.05	0.05	0.78	0.25	4.07	98.31	5.71	0	6.83	4.07	57.69	0.03	0.51	1.84	0.16	1.49	4.24	0	0.05	0.25	12.61	0.31	0.02	0.75	1.5	0.06	0	5.16	0	0		2.93	-35.07	-8.9	76.75	100.44	1266.27	362.34	1464.82	578.58	1306.39	417.74	1405.11	399.19
4.871	0	0.05	0.04	0.02	0.67	0.05	0.07	0.57	0.19	6.31	98.65	2.7	0	1.54	6.31	47.84	0.05	0.68	1.47	0.14	0.84	3.91	0	0.05	0.19	14.11	0.24	0.02	0.89	1.47	0.07	0	4.99	0	0		0.63	-42.79	-7.8	77.11	81.09	1270.68	363.14	1460.93	571.02	1317.6	410.42	1398.06	400.28
4.904	0	0.06	0.06	0.02	0.51	0.04	0.11	0.4	0.18	12.88	98.98	0.88	0	1.41	12.88	32.45	0.08	0.57	1.14	0.12	0.91	4.3	0	0.04	0.18	19.8	0.18	0.02	1.45	1.78	0.07	0.01	4.76	0	0		8	-43.23	-13.69	77.74	83.66	1270.6	356.1	1463.74	561.71	1311.63	407.05	1395.13	401.81
4.938	0	0.06	0.08	0.02	0.52	0.04	0.24	0.42	0.19	24.93	98.97	0.55	0	2.52	24.93	20.52	0.16	0.39	1.12	0.09	1.04	5.68	0	0.03	0.19	30.67	0.17	0.03	2.38	2.75	0.08	0	4.89	0	0		-0.29	-40.28	-4.64	77.64	83.45	1274.35	357.47	1456.9	556.96	1318.89	401.47	1401.92	393.03
4.971	0	0.06	0.1	0.02	0.57	0.04	0.4	0.47	0.18	27.28	98.86	1.09	0	1.16	34.32	14.14	0.18	0.32	1.12	0.08	1.49	6.73	0	0.03	0.17	27.28	0.13	0.06	2.54	2.75	0.09	0	4.55	0	0		0.83	-44.23	-11.69	77.76	84.27	1274.29	356.72	1452.38	544.79	1309.21	403.18	1393.12	395.37
5.004	0	0.06	0.12	0.02	0.53	0.04	0.49	0.42	0.28	29.09	98.94	1.38	0	1.12	36.55	8.78	0.28	0.24	1.06	0.09	2.17	8.22	0	0.03	0.14	29.09	0.07	0.1	3.7	3.39	0.09	0	3.93	0	0		-0.46	-44.42	-9.68	77.72	87.38	1272.02	356.87	1447.11	541.96	1305.35	401.89	1392.39	394.19
5.038	0	0.08	0.13	0.02	0.41	0.04	0.39	0.3	0.61	29.65	99.17	1.01	0	1.87	29.65	5.94	0.61	0.2	0.73	0.09	2.82	4.56	0	0.03	0.12	35.09	0.07	0.26	6.21	4.76	0.09	0.01	3.11	0	0		-0.85	-41.81	-10.55	77.83	90.74	1271.19	355.47	1444.51	537.55	1301.26	401.51	1391.51	392.13
5.071	0	0.09	0.14	0.03	0.29	0.03	0.26	0.19	0.63	20.4	99.42	0.49	0	5.6	20.4	4.92	0.63	0.17	0.43	0.09	3.82	3	0	0.03	0.08	27.31	0.06	0.21	5.24	3.92	0.09	0.01	2.51	0	0		2.19	-36.12	-11.28	79.09	94.6	1270.88	358.41	1437.41	533.22	1295.61	405.87	1389.38	393.36
5.105	0	0.11	0.16	0.03	0.21	0.03	0.19	0.11	1.18	10.94	99.57	0.33	0	14.4	10.94	4.06	1.18	0.19	0.16	0.08	2.91	1.09	0	0.04	0.06	19.86	0.06	0.18	4.41	2.24	0.08	0.01	1.68	0	0		6.8	-30.91	-12.34	80.43	96.77	1268.53	359.04	1435.39	532.36	1291.57	406.59	1387.93	397.68
5.138	0	0.12	0.16	0.03	0.19	0.03	0.16	0.09	1.28	6.43	99.63	0.33	0	43.68	6.43	3.64	1.28	0.16	0.19	0.08	1.79	1.49	0	0.04	0.06	14.42	0.05	0.1	3.89	1.48	0.07	0.02	1.41	0	0		5.25	-23.27	-12.87	81.2	104.99	1263.43	358.86	1431.4	531.64	1282.52	408.59	1386.78	396.25
5.171	0	0.13	0.16	0.03	0.16	0.03	0.13	0.07	0.85	2.4	99.67	0.33	0	73.49	2.4	2.99	0.85	0.15	0.27	0.07	1.27	2.07	0	0.05	0.07	13.89	0.05	0.08	3.1	1.65	0.07	0.14	1.38	0	0		19.02	-16.9	-11.65	84.84	116.1	1262.08	358.47	1429.29	527.12	1275.31	408.52	1391.35	404.91
5.205	0	0.13	0.17	0.03	0.15	0.03	0.12	0.07	0.66	1.06	99.67	0.33	0	64.31	1.06	3.35	0.66	0.16	0.5	0.09	1.19	3.03	0	0.06	0.08	9.4	0.05	0.1	2.58	1.44	0.07	2.2	1	0	0		13.1	-19.06	-12.06	82.64	120.26	1252.09	350.77	1423.62	522.3	1264.33	401.08	1384.57	398.65
5.238	0	0.13	0.17	0.03	0.15	0.03	0.12	0.07	0.48	0.77	99.66	0.33	0	95.97	0.77	2.96	0.48	0.14	1.07	0.09	1.09	2.44	0	0.06	0.08	8.95	0.04	0.15	2.02	1.51	0.07	7.84	0.97	0	0		19.69	-6.15	-9.45	84.14	129.21	1246.64	350.67	1420.45	529.21	1258.36	404.23	1387.23	394.82
5.271	0	0.13	0.17	0.03	0.14	0.03	0.13	0.07	0.57	0.75	99.65	0.33	0	96.42	0.75	2.28	0.44	0.1	1.86	0.14	1.44	1.55	0	0.08	0.11	8.22	0.05	0.57	1.66	1.59	0.07	1.27	0.85	0	0		14.6	-5.53	-9.3	83.8	131.5	1237.25	357.1	1409.88	534	1247.44	411.09	1378.24	397.53
5.305
5.338
5.372
5.405
5.438
5.472
5.505
5.538
5.572
5.605
5.638
5.672
5.705
5.739
5.772
5.805
5.839
5.872
5.905
5.939
5.972
6.005
6.039
6.072
6.106
6.139
6.172
6.206
6.239
6.272
6.306
6.339
6.373
6.406
6.439
6.473
6.506
6.539
6.573
6.606
6.639
6.673
6.706
6.74
6.773
6.806
6.84
6.873
6.906
6.94
6.973
7.006
7.04
7.073
7.107
7.14
7.173
7.207
7.24
7.273
7.307
7.34
7.374
7.407
7.44
7.474
7.507
7.54
7.574
7.607
7.64
7.674
7.707
7.741
7.774
7.807
7.841
7.874
7.907
7.941
7.974
8.007
8.041
8.074
8.108
8.141
8.174
8.208
8.241
8.274
8.308
8.341
8.375
8.408
8.441
8.475
8.508
8.541	1	0.13	0.17	0.03	0.13	0.03	0.16	0.06	1.42	0.15	99.65	0.33	0	27.04	1.42	0.04	0.15	0.01	0.61	0.01	0.11	0.01	0	1.96	5.77	0	0.08	0.56	0.01	0.15	0.21	0.04	1.34	0	0		5.96	-26.96	-3.67	78.83	68.89	978.96	336.75	1105.31	469.09	1004.93	362.69	1073.25	371.54
8.575	1	0.12	0.17	0.03	0.13	0.03	0.16	0.06	1.75	0.22	99.66	0.33	0	35.64	1.43	0.03	0.18	0.01	1.49	0.01	0.22	0.03	0	1.79	5.45	0.01	0.14	0.88	0.02	0.29	0.39	0.1	1.75	0	0		-7	-24.95	-0.97	75.19	72.93	978.58	335.45	1106.74	471.11	1004.7	362.04	1077.61	363.63
8.608	1	0.13	0.17	0.03	0.13	0.03	0.16	0.06	1.6	0.21	99.66	0.33	0	31.68	1.28	0.03	0.15	0.01	1.5	0.01	0.21	0.02	0	1.62	7.35	0.02	0.19	2.01	0.02	0.21	0.41	0.09	1.6	0	0		-4.48	-25.84	-0.64	75.63	73.05	977.44	334.97	1105.45	470.18	1003.65	361.05	1076.6	364.83
8.641	1	0.13	0.17	0.03	0.12	0.03	0.17	0.06	1.82	0.22	99.66	0.33	0	24.31	1.12	0.03	0.13	0.01	1.57	0.01	0.22	0.03	0	1.67	9.76	0.02	0.21	2.4	0.03	0.17	0.45	0.12	1.82	0	0		-5.32	-27.68	-1.01	75.26	72.68	978.15	334.55	1104.56	468.88	1003.44	361.56	1076.11	362.01
8.675	1	0.14	0.16	0.03	0.12	0.03	0.18	0.06	2.12	0.19	99.63	0.33	0	23.83	0.93	0.04	0.11	0.01	2.03	0.01	0.19	0.03	0	2.64	12.81	0.03	0.27	3.48	0.02	0.11	0.43	0.04	2.12	0	0		-4.42	-27.81	2.26	75.41	77.91	976.88	333.29	1105.45	468.93	1002.86	358.14	1080.52	364.27
8.708	1	0.15	0.17	0.04	0.12	0.03	0.21	0.06	2.02	0.12	99.57	0.34	0	20.57	1.12	0.04	0.11	0.01	1.91	0.01	0.12	0.04	0	3.43	18.43	0.03	0.28	5.89	0.02	0.07	0.5	0.03	2.02	0	0		-1.8	-28.76	1.18	76.14	74.23	978.57	331.63	1104.55	466.86	1004.24	358.72	1078.47	359.34
8.742	1	0.15	0.17	0.05	0.13	0.03	0.26	0.06	1.7	0.1	99.49	0.45	0	34.57	1.09	0.06	0.1	0.01	1.7	0.01	0.09	0.08	0	5.12	22.69	0.03	0.2	3.77	0.02	0.05	0.68	0.02	1.68	0	0		-4.92	-25.19	0.23	76.32	76.1	979.93	329.83	1105.17	463.68	1003.71	357.25	1079.8	356.18
8.775	1	0.15	0.18	0.05	0.13	0.03	0.27	0.06	1.46	0.14	99.45	0.42	0	16.25	0.88	0.06	0.12	0.01	1.46	0.01	0.14	0.09	0	6.64	22.01	0.03	0.11	1.92	0.03	0.04	0.78	0.01	1.29	0	0		-3.25	-30.2	0.75	78.04	74.39	981.13	329.93	1104.48	462.26	1005.11	357.01	1079.49	356.06
8.808	1	0.16	0.18	0.07	0.13	0.03	0.44	0.06	1.33	0.27	99.12	0.88	0	37.95	0.84	0.08	0.13	0.01	1.33	0.02	0.27	0.18	0	11.7	32.55	0.02	0.07	0.95	0.03	0.03	0.93	0	0.94	0	0		-4.86	-24.46	-3.3	79.01	79.9	984.3	325.03	1106.86	454.38	1002.47	354.58	1082.26	350.31
8.842	1	0.18	0.18	0.12	0.13	0.03	0.71	0.06	1.08	0.56	98.59	2.77	-0.88	68.16	0.84	0.07	0.14	0.02	1.08	0.02	0.56	0.07	0	15.41	47.99	0.02	0.03	0.44	0.02	0.03	1.15	0	0.77	0	0		-8.08	-18.19	-3.97	79.12	84.06	987.27	320.66	1110.99	451	1003.64	351.67	1087.35	344.02
8.875	1	0.19	0.19	0.13	0.13	0.03	0.95	0.06	0.97	0.76	98.1	3.23	-3.39	71.03	0.94	0.06	0.13	0.02	0.97	0.04	0.76	0.03	0	20.21	50.07	0.01	0.02	0.3	0.02	0.02	0.75	0.03	0.56	0	0		-0.35	-17.52	-5.59	81.56	79.84	984.74	312.14	1110.14	445.09	1003.16	344.3	1082.74	337.9
8.908	1	0.17	0.19	0.09	0.13	0.03	0.84	0.06	0.97	0.67	98.33	1.32	-1.38	94.44	0.97	0.05	0.15	0.02	0.83	0.08	0.67	0.01	0	21.63	38.59	0	0.01	0.22	0.02	0.02	0.55	0.14	0.45	0	0		-0.59	-7.84	2.35	82.23	88.67	989.29	311.79	1114.71	444.84	1008.47	338.83	1097.09	341.73
8.942	1	0.17	0.19	0.09	0.13	0.03	1.27	0.06	1.25	0.57	97.45	1.37	-4.22	87.99	1.25	0.04	0.17	0.01	0.75	0.14	0.57	0	0	29.14	38.88	0	0.01	0.3	0.02	0.02	0.49	0.04	0.36	0	0		3.45	-12.04	-0.95	84.14	88.92	994.31	312.1	1119.71	445.81	1011.05	343.97	1099.83	338.94
8.975	1	0.17	0.19	0.07	0.13	0.03	1.61	0.06	1.27	0.56	96.78	1.06	-5.33	90.05	1.27	0.03	0.24	0.01	0.64	0.22	0.56	0.01	0	35.27	33.7	0	0.01	0.46	0.02	0.02	0.48	0.07	0.3	0	0		12.64	-10.98	-0.04	86.84	83.07	1002.64	313.8	1122.79	443.88	1020.34	344.27	1103.38	341.84
9.008	1	0.16	0.19	0.07	0.13	0.03	2.37	0.06	1.28	0.69	95.25	2.01	-7.9	93.74	1.28	0.02	0.32	0	0.53	0.24	0.69	0.02	0	43.67	30.73	0	0.01	1.04	0.02	0.02	0.44	0.06	0.25	0	0		11.79	-8.47	-2.08	86.82	88.17	1009.16	311.28	1126.93	436.96	1021.74	342.74	1109.8	338.48
9.042	1	0.16	0.19	0.06	0.13	0.03	4.55	0.06	1.7	1.05	90.9	5.61	-12.56	95.58	1.7	0.02	0.45	0	0.49	0.26	1.05	0.06	0	56.51	29.04	0	0.01	1.96	0.02	0.01	0.39	0.1	0.19	0	0		10.22	-6.63	-2.35	86.87	90.54	1014.46	309.5	1130	432.18	1024.58	341.28	1114.91	335.17
9.075	1	0.16	0.19	0.05	0.13	0.03	4.79	0.06	1.48	1.53	90.42	7.29	-12.82	96.55	1.48	0.01	0.58	0	0.42	0.24	1.53	0.2	0	60.16	22.03	0	0.01	3.41	0.03	0.02	0.36	0.03	0.19	0	0		16.12	-5.34	-3.1	86.99	88.03	1020.94	307.31	1133.36	427.34	1030.36	339.73	1118.12	332.73
9.109	1	0.16	0.2	0.05	0.13	0.02	13.1	0.06	0.98	1.59	73.8	31.19	-19.81	97.23	0.98	0.01	0.9	0	0.37	0.22	1.59	0.49	0	81.9	19.04	0	0.01	3.4	0.02	0.01	0.34	0.01	0.12	0	0		15.06	-4.2	-2.55	86.72	85.94	1024.34	306.25	1135.9	425.41	1034.92	339.03	1120.42	330.38
9.142	1	0.16	0.2	0.05	0.13	0.02	18.77	0.06	0.69	0.95	62.47	43.32	-22.49	97.08	0.69	0.01	1.31	0	0.42	0.25	0.95	0.21	0	88.68	21.62	0	0.01	2.78	0.02	0.01	0.33	0.22	0.08	0	0		15.35	-4.48	-3.95	85.96	85.86	1026.64	302.33	1145.52	430.14	1040.11	337.73	1125.3	327.06
9.175	1	0.17	0.2	0.06	0.13	0.02	21.53	0.06	0.71	0.71	56.94	45.05	-24.12	97.17	0.71	0.01	1.6	0	0.44	0.23	0.57	0.17	0	89.26	28.19	0	0.01	2.56	0.02	0.01	0.35	0.09	0.08	0	0		8.31	-4.31	0.93	84.79	90.88	1027.65	300.92	1150.3	431.94	1043.38	331.06	1134.25	329.91
9.209	1	0.17	0.21	0.05	0.14	0.02	22.74	0.06	0.44	0.44	54.52	54.48	-23.72	95.08	0.44	0.01	3.19	0	0.41	0.28	0.37	0.07	0	92.38	19.46	0	0.01	1.26	0.03	0.01	0.3	0.27	0.04	0	0		10.46	-7.19	2.25	85.52	90.25	1031.56	303.74	1152.7	433.11	1047.74	333.16	1137.99	333.67
9.242	1	0.16	0.21	0.04	0.14	0.02	21.1	0.06	0.32	0.39	57.81	55.47	-22.39	91.4	0.32	0.01	3.83	0	0.31	0.39	0.27	0.02	0	92.23	13.34	0	0.01	0.33	0.03	0.01	0.26	0.07	0.04	0	0		11.98	-10.18	1.85	85.58	90.07	1035.62	304.65	1155.98	433.17	1051.18	335.08	1141.25	334.02
9.275	1	0.17	0.22	0.04	0.15	0.02	22.8	0.06	0.35	0.54	54.39	61.17	-23.34	97.73	0.35	0.01	5.35	0	0.3	0.54	0.51	0.02	0	93.64	11.1	0	0.01	0.18	0.03	0.01	0.2	0.2	0.03	0	0		14.44	-3.18	-0.97	84.91	90.86	1035.7	306.49	1154.9	433.86	1048.41	337.64	1139.24	335.55
9.309	1	0.19	0.24	0.04	0.16	0.02	26.36	0.06	0.36	1.13	48.64	69.91	-25.7	98.06	0.28	0	8.76	0	0.36	0.92	1.13	0.02	0	95.07	9.74	0	0.01	0.14	0.02	0.01	0.12	0.24	0.03	0	0		10.52	-2.38	1.97	83.57	90.37	1035.55	307.15	1154.24	433.37	1050.34	334.56	1140.63	338.35
9.342	1	0.19	0.24	0.04	0.16	0.02	25.43	0.06	0.57	2.66	49.57	70.53	-26.07	97.9	0.27	0	9.35	0	0.57	1.64	2.66	0.04	0	94.84	7.6	0	0.01	0.11	0.03	0.01	0.11	0.75	0.03	0	0		5.75	-2.79	0.47	82.67	90.27	1032.07	305.24	1153.95	434.02	1047.43	333.45	1137.67	335.87
9.376	1	0.2	0.28	0.05	0.16	0.03	27.17	0.06	1.21	11.13	47.83	79.45	-32.24	95.5	0.29	0	14.43	0	1.21	2.19	11.13	0.12	0	95.73	4.77	0	0.01	0.13	0.03	0.01	0.09	0.71	0.03	0	0		6.74	-6.73	-0.71	83.1	88.68	1030.92	306.92	1151.34	433.31	1045.5	335.05	1134.13	338.04
9.409	1	0.22	0.3	0.06	0.16	0.03	30.13	0.06	1.43	14.65	44.87	84.97	-36.08	96.11	0.26	0	18.42	0	1.43	2.75	14.65	0.13	0	96.48	3.85	0	0.01	0.18	0.02	0.01	0.11	1.1	0.03	0	0		8.22	-5.97	-1.23	83.37	87.46	1027.59	308.3	1145.79	431.98	1041.35	336.16	1128.75	339.57
9.442	1	0.23	0.32	0.08	0.15	0.03	29.3	0.06	2.24	21.18	45.7	87.32	-39.61	94.89	0.24	0	20.23	0	2.24	4.29	21.18	0.2	0	96.16	3.71	0	0	0.22	0.02	0.01	0.09	2.18	0.04	0	0		11.46	-7.39	-2.61	83.61	84.36	1026.12	311.68	1141.31	431.75	1039.07	339.56	1123.35	343.13
9.476	1	0.26	0.34	0.07	0.18	0.03	33.04	0.06	1.69	18.27	41.96	88.72	-40.34	95.41	0.33	0.01	23.24	0	1.69	3.42	18.27	0.24	0	95.76	4.47	0	0	0.45	0.02	0.02	0.06	0.4	0.05	0	0		7.05	-6.83	1.1	83.88	84.59	1019.29	316.49	1133.97	436.36	1034.44	341.08	1118.69	348.69
9.509	1	0.25	0.3	0.04	0.19	0.03	31.65	0.06	0.92	5.16	43.35	82.62	-31.74	94.47	0.44	0.01	18.27	0	0.92	1.54	5.16	0.18	0	94.47	5.19	0	0	1.17	0.02	0.02	0.05	0.8	0.06	0	0		7.56	-7.81	-1.75	82.79	81.2	1019.58	318.36	1131.32	434.58	1033.04	344.09	1114.11	348.79
9.542	1	0.22	0.27	0.03	0.18	0.02	25.01	0.06	0.55	1.1	49.99	72.29	-26.07	87.54	0.5	0.02	13.66	0	0.55	0.73	1.1	0.12	0	91.6	3.32	0	0	1.49	0.02	0.02	0.04	1.25	0.06	0	0		10.51	-12.25	-1.64	82.49	79.69	1019.94	322.79	1127.42	434.31	1032.09	347.73	1111.6	353.06
9.576	1	0.19	0.25	0.03	0.17	0.02	19.52	0.06	0.88	0.88	60.97	60.25	-22.78	88.26	0.88	0.04	10.57	0	0.24	0.3	0.24	0.05	0	87.93	2.67	0	0	1.76	0.01	0.02	0.03	1.76	0.07	0	0		-1.22	-11.91	0.17	81.64	82.75	1017.51	324.46	1125.64	436.22	1029.53	348.06	1112.16	352.37
9.609	1	0.18	0.24	0.03	0.17	0.02	15.05	0.06	1.3	1.3	69.9	47.67	-20.07	92	1.3	0.06	8.67	0	0.19	0.12	0.05	0.02	0	83.5	1.96	0	0	1.91	0.01	0.03	0.03	0.06	0.07	0	0		9.61	-9.79	-3.78	81.21	80.37	1014.84	324.59	1124.33	437.37	1026.28	351.09	1106.56	354.88
9.642	1	0.16	0.23	0.02	0.17	0.02	9.17	0.06	2.37	2.37	81.66	26.3	-15.59	89.01	2.37	0.1	6.83	0	0.28	0.06	0.04	0.02	0	73.68	1.75	0	0	1.12	0.01	0.03	0.03	0.02	0.08	0	0		4.37	-11.54	-1.22	81.21	82.92	1013.81	325.42	1125.18	440.67	1026.46	350.64	1109.26	355.31
9.676	1	0.15	0.22	0.02	0.17	0.02	5.54	0.07	3.92	3.92	88.91	12.19	-11.37	90.58	3.92	0.15	4.87	0	0.31	0.02	0.04	0.02	0	63.89	1.72	0	0.01	0.94	0.01	0.03	0.02	0.02	0.1	0	0		3.18	-10.68	-0.48	80.88	87.84	1012.15	324.59	1126.81	443.76	1024.39	350.98	1112.17	354.13
9.709	1	0.14	0.21	0.02	0.16	0.02	4.76	0.07	4.42	4.23	90.49	9.49	-10.13	91.07	4.42	0.15	4.23	0	0.47	0.01	0.06	0.02	0	60.86	2.06	0	0.01	1.25	0.01	0.04	0.03	0.06	0.11	0	0		2.38	-10.39	0.24	80.79	88.75	1012.77	323.72	1129.81	446.02	1026.24	350.3	1114.93	353.31
9.743	1	0.13	0.2	0.02	0.16	0.03	3.34	0.07	5.05	2.49	93.33	6.41	-7.14	90.08	5.05	0.13	2.49	0.01	0.63	0	0.13	0.03	0	54.91	1.95	0	0.01	1.34	0.01	0.05	0.03	0.03	0.16	0	0		0.78	-10.97	-0.06	80.45	91.3	1012.75	322.29	1132.08	447.13	1025.81	350.11	1117.11	351.01
9.776	1	0.13	0.2	0.02	0.16	0.03	2.27	0.07	5.93	1.97	95.45	3.84	-4.34	91.02	5.93	0.12	1.97	0.01	0.52	0.01	0.19	0.03	0	47.31	1.86	0	0.01	0.9	0.01	0.07	0.03	0.02	0.2	0	0		2.74	-10.42	0.54	80.53	92.05	1016.49	322.86	1138.12	451.27	1030.75	351.47	1122.81	351.7
9.809	1	0.13	0.2	0.02	0.16	0.03	2.02	0.07	6.03	1.8	95.97	3.18	-3.6	91.28	6.03	0.08	1.8	0.01	0.47	0.01	0.24	0.03	0	44.8	2.68	0	0.01	0.72	0.01	0.07	0.04	0.03	0.2	0	0		0.94	-10.26	1.18	80.59	91.96	1020.82	323.85	1143.85	454.07	1036.3	352.72	1128.26	352.04
9.843	1	0.12	0.19	0.03	0.16	0.03	1.17	0.07	5.62	1.15	97.66	1.4	0	93.84	5.62	0.06	1.15	0.01	0.47	0.01	0.25	0.03	0	34.75	4.31	0	0.01	0.69	0	0.1	0.05	0.03	0.26	0	0		0.05	-8.38	-0.41	80.4	91.33	1030.09	325.24	1153.71	456.04	1045.11	355.79	1136.35	351.84
9.876	1	0.13	0.19	0.03	0.16	0.03	1.34	0.07	5.91	1.02	97.31	1.53	-1.44	94.21	5.91	0.05	1.02	0.01	0.46	0.01	0.28	0.03	0	35.62	9.15	0	0.01	0.89	0	0.09	0.06	0.01	0.26	0	0		-3.34	-8.06	0.82	80	92.41	1034.48	327.29	1156.67	455.88	1049.08	355.27	1141.49	354.72
9.909	1	0.14	0.19	0.04	0.15	0.03	1.51	0.07	5.22	0.94	96.99	1.46	-3.16	89.43	5.22	0.04	0.94	0.01	0.6	0.01	0.28	0.04	0	35.66	17.2	0	0.01	1.49	0	0.1	0.07	0.07	0.27	0	0		-3.84	-11.32	-0.99	80.38	93.56	1046.94	328.08	1170.89	458.51	1060.53	358.6	1153.97	353.84
9.943	1	0.14	0.19	0.04	0.15	0.03	0.89	0.07	4.75	0.5	98.22	0.72	0	88.48	4.75	0.04	0.5	0.01	0.63	0.02	0.37	0.08	0	26.35	17.67	0	0.01	2.13	0	0.13	0.08	0.01	0.26	0	0		-6.9	-11.81	1.49	80.13	93.7	1052.33	326.19	1174.9	454.44	1066.92	353.39	1160.62	353.56
9.976	1	0.14	0.19	0.04	0.15	0.03	0.93	0.07	5	0.54	98.14	0.77	-0.14	86.69	5	0.04	0.5	0.01	0.56	0.03	0.54	0.11	0	27.02	17.64	0	0.01	1.71	0	0.13	0.09	0.04	0.3	0	0		-5.45	-12.63	-1.73	79.93	91.41	1065.54	325.23	1188.66	454.37	1079.27	355.36	1170.56	350.67
10.009	1	0.14	0.19	0.04	0.15	0.03	0.79	0.07	5.7	0.57	98.41	0.61	0	72.21	5.7	0.05	0.45	0.01	0.7	0.04	0.57	0.19	0	22.9	19.38	0	0.01	1.16	0	0.17	0.16	0.06	0.34	0.05	0		-3.32	-17.23	-0.16	79.32	90.57	1073.04	323.33	1196.04	452.19	1088.14	351.49	1178.71	351.41
10.043	1	0.14	0.19	0.04	0.16	0.03	0.89	0.07	6.21	0.61	98.21	0.7	0	68.7	6.21	0.06	0.61	0	0.69	0.05	0.53	0.19	0	24.36	20.08	0	0.01	0.75	0	0.28	0.33	0.05	0.4	0.09	0		-6.53	-18.07	-0.21	78.19	89.42	1083.69	324.36	1205.95	453.03	1098.98	352.85	1188.35	349.94
10.076	1	0.14	0.19	0.04	0.15	0.03	0.82	0.07	5.28	0.71	98.36	0.62	0	41.54	5.28	0.09	0.71	0	0.79	0.06	0.51	0.15	0	23.64	19.54	0	0.01	0.56	0	0.29	0.4	0.14	0.44	0.12	0		-12.34	-23.71	0.29	77.02	82.52	1094.82	325.09	1215.91	451.96	1113.31	350.9	1195.82	350.03
10.11	1	0.13	0.19	0.04	0.15	0.03	0.76	0.07	4.69	0.89	98.47	0.63	0	24.67	4.69	0.11	0.89	0	0.75	0.07	0.44	0.07	0	24.35	14.7	0	0.01	0.27	0	0.31	0.72	0.23	0.56	0.16	0		-13.64	-27.58	0.82	75.8	82.17	1103.87	325.87	1224.3	452.07	1122.53	351.18	1204.69	350.11
10.143	1	0.13	0.19	0.03	0.15	0.03	0.56	0.07	4.91	0.9	98.88	0.49	0	13.76	4.91	0.16	0.9	0	0.89	0.09	0.41	0.07	0	20.57	8.16	0	0.01	0.24	0.01	0.36	0.88	0.38	0.68	0.21	0		-11.87	-31.18	1.4	75.04	80	1112.37	327.89	1232.55	454.2	1132.38	353.02	1212.38	352.43
10.176	1	0.12	0.19	0.03	0.15	0.03	0.46	0.07	5.72	0.97	99.08	0.41	0	15.14	5.72	0.22	0.97	0	1.17	0.09	0.37	0.04	0	17.41	4.29	0.01	0.01	0.2	0.01	0.37	0.9	0.55	0.79	0.47	0		-10.09	-30.62	2.34	73.6	77.68	1119.74	329.5	1240.19	456.38	1141.7	354.72	1219.38	354.68
10.21	1	0.12	0.2	0.02	0.17	0.03	0.41	0.08	7.75	1.17	99.18	0.37	0	21.31	7.75	0.32	1.17	0	1.5	0.1	0.35	0.05	0	13.88	2.89	0.02	0.01	0.15	0.01	0.48	0.89	1.16	0.91	0.95	0		-11.27	-28.53	5.74	71.65	78.81	1125.54	329.69	1245.14	454.07	1148.91	353.32	1227.65	356.6
10.243	1	0.11	0.23	0.02	0.19	0.03	0.44	0.09	11.16	1.33	99.13	0.42	0	24.86	11.16	0.47	1.33	0	2.04	0.09	0.44	0.08	0	12.38	2.25	0.03	0.01	0.17	0.02	0.49	0.92	2.45	0.96	2.19	0		-15.6	-27.53	6.85	69.12	77.69	1131.38	327.97	1251.49	451.04	1156.22	353	1233.91	353.84
10.276	1	0.1	0.27	0.02	0.21	0.03	0.43	0.1	9.41	1.59	99.14	0.42	0	32.06	14.03	0.5	1.59	0	3.47	0.08	0.43	0.1	0	9.41	1.91	0.1	0.02	0.27	0.03	0.5	1.09	3.03	1.24	3.83	0		-12.59	-25.75	8.15	66.2	80.44	1138.83	325.4	1262.61	451.97	1165.13	352.03	1245.56	353.28
10.31	1	0.1	0.41	0.02	0.22	0.04	0.4	0.12	5.69	1.92	99.17	0.4	0	37.71	17.05	0.57	1.92	0	4.74	0.08	0.38	0.15	0	5.69	1.57	0.32	0.02	0.31	0.06	0.63	1.32	1.34	1.92	8.25	0		-8.77	-24.51	7.83	66.68	77.9	1143.51	325.28	1263.81	448.95	1168.94	352.6	1246.83	352.53
10.343	1	0.08	1.15	0.02	0.29	0.05	0.52	0.16	3.47	2.16	97.69	0.6	0	79.8	24.94	0.61	2.16	0.01	7.14	0.09	0.34	0.17	0	3.47	1.08	0.53	0.03	0.36	0.08	0.64	1.17	1.61	2.3	18.19	0		-23.34	-15.13	9.25	61.98	77.3	1147.53	324.69	1266.35	443.5	1173.33	354.79	1250.33	347.9
10.377
10.41
10.443
10.477
10.51
10.543
10.577
10.61
10.643
10.677
10.71
10.744
10.777
10.81
10.844
10.877
10.91
10.944
10.977
11.01
11.044
11.077
11.111
11.144
11.177
11.211
11.244
11.277
11.311
11.344
11.378
11.411
11.444
11.478
11.511
11.544
11.578
11.611
11.644
11.678
11.711
11.745
11.778
11.811
11.845
11.878
11.911
11.945
11.978
12.011
12.045
12.078
12.112
12.145
12.178
12.212
12.245
12.278
12.312
12.345
12.379
12.412
12.445
12.479
12.512
12.545
12.579
12.612
12.645
12.679
12.712
12.746
12.779
12.812
12.846
12.879
12.912
12.946
12.979
13.012
13.046
13.079
13.113
13.146
13.179
13.213
13.246
13.279
13.313
13.346
13.38
13.413
13.446
13.48
13.513
13.546	2	0.12	0.12	0.02	0.13	0.08	0.21	0.08	7.62	2.95	99.57	0.33	0.1	3.29	7.63	0.2	0.28	0.01	9.39	4.75	0.64	0.07	0	2.95	7.62	0.35	0.18	0.45	0	1.23	0.02	0.14	6.36	0	0		2.02	38.9	-0.44	80.36	62.64	1261.61	287.51	1421.33	457.89	1310.63	329.9	1371.64	315.71
13.58	2	0.15	0.13	0.03	0.11	0.07	0.16	0.06	7.51	1.48	99.68	0.33	0.08	88.34	2.64	0.18	0.35	0.01	9.02	8.98	1.58	0.19	0	1.48	7.51	0.31	0.17	0.35	0	0.98	0.03	0.09	5.42	0	0		4.04	11.87	-6.86	78.98	109.01	1263.06	289.05	1420.53	454.96	1281.78	336.66	1388.8	315.9
13.613	2	0.14	0.16	0.03	0.12	0.05	0.17	0.06	6.01	1.35	99.66	0.33	0	72.06	1.51	0.24	0.33	0.01	6.01	4.49	1.79	0.13	0	1.35	11	0.15	0.12	0.88	0	0.5	0.03	0.04	2.81	0	0		-8.37	-17.26	-11.65	76.21	95.99	1278.5	286.78	1431.47	447.56	1298.16	331.63	1391.81	310.57
13.646	2	0.17	0.17	0.06	0.12	0.04	0.26	0.06	5.79	4.08	99.48	0.75	0	2.44	1.28	0.18	0.89	0.02	5.79	4.08	2.82	0.39	0	4.09	25.8	0.15	0.16	2.44	0	0.38	0.05	0.02	2.19	0.19	0		-9.61	-40.43	-8.16	73.82	71.02	1285.8	283.71	1438.81	446.59	1321.13	326.16	1389.84	308.19
13.68
13.713
13.747
13.78
13.813
13.847
13.88
13.913
13.947
13.98
14.013
14.047
14.08
14.114
14.147
14.18
14.214
14.247
14.28
14.314
14.347
14.381
14.414
14.447
14.481
14.514
14.547
14.581
14.614
14.647
14.681
14.714
14.748
14.781
14.814
14.848
14.881
14.914
14.948
14.981
15.014
15.048
15.081
15.115
15.148
15.181
15.215
15.248
15.281
15.315
15.348
15.382
15.415
15.448
15.482
15.515
15.548
15.582
15.615
15.648
15.682
15.715
15.749
15.782
15.815
15.849
15.882
15.915
15.949
15.982
16.015
16.049
16.082
16.116
16.149
16.182
16.216
16.249
16.282
16.316
16.349
16.383
16.416
16.449
16.483
16.516
16.549	3	0.12	0.16	0.02	0.15	0.03	0.13	0.11	0.51	0.51	99.68	0.33	0	7.5	1.33	3.44	0.51	0.02	3.43	0.2	0.04	0.35	0	0.04	0.13	0.04	0.19	0.24	0.79	11.25	0.09	0.01	1.4	0	0		3.23	34.56	-1.14	74.18	82.69	823.19	483.79	984.35	659.22	861.4	521.46	944.01	517.75
16.583	3	0.12	0.16	0.02	0.14	0.04	0.13	0.08	0.4	0.4	99.69	0.33	0	9.4	2.04	1.91	0.4	0.03	2.56	0.15	0.05	0.24	0	0.03	0.11	0.16	0.29	0.12	0.61	5.63	0.05	0.03	2.22	0	0		-12.97	33.33	-0.3	72.26	97.1	828.18	485.34	982.76	648.08	856.43	517.8	953.51	515.66
16.616	3	0.11	0.15	0.02	0.14	0.04	0.13	0.08	0.34	0.34	99.7	0.33	0	6.52	2.34	1.93	0.34	0.03	2.31	0.14	0.05	0.18	0	0.02	0.11	0.32	0.45	0.12	0.57	5.21	0.04	0.05	2.82	0	0		-5.66	35.31	-1.45	72.64	83.35	824.49	481.78	974.78	642.78	856.69	515.04	939.96	511.46
16.649	3	0.11	0.15	0.02	0.14	0.04	0.13	0.08	0.34	0.34	99.7	0.33	0	17.75	2.4	1.74	0.34	0.03	2.14	0.13	0.04	0.14	0	0.01	0.09	0.29	0.57	0.09	0.53	4.59	0.03	0.39	3.09	0	0		-14.21	29.67	-2.19	73.08	96.97	824.57	479.84	972.99	634.62	848.11	511.45	945.06	509.54
16.683	3	0.11	0.14	0.02	0.13	0.04	0.13	0.08	0.32	0.4	99.71	0.33	0	9.97	2.67	1.73	0.32	0.03	1.79	0.16	0.05	0.11	0	0.01	0.08	0.4	0.49	0.06	0.46	4.48	0.03	0.27	3.44	0	0		-5.88	33	-4.35	73.8	84.4	816.57	479.78	962.7	635.16	844.08	514.7	928.03	506.04
16.716	3	0.11	0.15	0.02	0.13	0.04	0.13	0.08	0.25	0.37	99.71	0.33	0	7.02	2.52	1.58	0.25	0.03	1.76	0.16	0.04	0.09	0	0.01	0.07	0.37	0.56	0.05	0.42	3.86	0.03	0.1	3.35	0	0		-12.09	34.92	-5.6	72.78	83.05	817.45	482.04	957.45	629.12	841.61	514.31	924.2	505.63
16.75	3	0.11	0.14	0.02	0.13	0.04	0.12	0.07	0.2	0.34	99.71	0.33	0	11.82	2.25	1.59	0.2	0.03	1.66	0.13	0.05	0.1	0	0	0.07	0.34	0.58	0.03	0.41	3.39	0.02	0.04	3.56	0	0		-8.22	32.05	-4.75	73.91	86.01	812.05	481.21	950.68	627.57	834.65	514.52	920.18	505.4
16.783	3	0.11	0.15	0.02	0.13	0.04	0.13	0.07	0.25	0.43	99.7	0.33	0	5.68	1.97	1.43	0.25	0.03	1.65	0.15	0.08	0.11	0	0	0.06	0.43	0.48	0.05	0.42	2.94	0.02	0.23	2.99	0	0		-1.3	36.05	-4.11	75.22	78.1	805.55	473.24	944.13	620.64	832.96	508.58	910.35	498.07
16.816	3	0.11	0.15	0.02	0.13	0.04	0.13	0.07	0.25	0.51	99.7	0.33	0	8.64	1.91	1.32	0.25	0.03	1.6	0.14	0.06	0.1	0	0	0.05	0.51	0.49	0.04	0.48	2.64	0.01	0.55	2.89	0	0		-8.88	33.79	-2.7	74.24	80.53	802.11	473.72	939.31	618.11	828.47	506.38	908.55	497.95
16.85	3	0.11	0.15	0.02	0.13	0.04	0.13	0.07	0.3	0.61	99.69	0.33	0	14.67	1.57	1.38	0.3	0.04	1.53	0.18	0.08	0.12	0	0	0.04	0.61	0.46	0.03	0.49	2.52	0.01	0.46	2.7	0	0		-6.6	30.8	-2.59	74.7	85.75	798.01	472.11	936.04	616.57	822.27	507.25	907.32	496.32
16.883	3	0.11	0.15	0.02	0.13	0.03	0.12	0.07	0.25	0.59	99.69	0.33	0	8.83	1.41	1.35	0.25	0.04	1.54	0.19	0.07	0.12	0	0	0.04	0.59	0.4	0.04	0.5	2.31	0.01	0.72	2.58	0	0		-9.44	33.67	-3.84	72.99	82.52	795.47	472.56	932.9	617.05	820.06	505.49	902.06	496.19
16.916	3	0.11	0.15	0.02	0.13	0.04	0.12	0.07	0.24	0.58	99.69	0.33	0	22.06	1.18	1.52	0.24	0.04	1.66	0.21	0.04	0.11	0	0	0.04	0.58	0.35	0.03	0.59	2.47	0.01	0.91	2.66	0	0		-7.62	28.31	-1.28	73.26	84.93	793.86	473.17	928.46	614.12	817.65	506.28	902.18	497.99
16.95	3	0.11	0.15	0.02	0.13	0.04	0.12	0.07	0.21	0.62	99.7	0.33	0	11.15	1.06	1.68	0.21	0.04	1.97	0.18	0.06	0.1	0	0	0.04	0.62	0.33	0.06	0.58	2.29	0.01	0.43	2.64	0	0		-4.39	32.38	-5.87	73.31	82.35	790.18	471.51	925.68	612.97	812.99	508.92	893.73	492.7
16.983	3	0.11	0.15	0.02	0.13	0.04	0.12	0.07	0.19	0.58	99.7	0.33	0	14.53	0.99	1.62	0.19	0.04	2.21	0.17	0.06	0.08	0	0	0.05	0.58	0.3	0.11	0.53	2.07	0.02	0.1	2.65	0	0		-7.03	30.86	-2.69	72.15	82.97	787.02	471.51	922.76	612.21	811.82	508.11	893.52	493.64
17.016	3	0.11	0.15	0.02	0.13	0.04	0.12	0.07	0.18	0.58	99.7	0.33	0	11.2	0.93	1.66	0.18	0.04	3.11	0.22	0.08	0.08	0	0	0.06	0.58	0.31	0.11	0.54	2.16	0.02	0.15	2.78	0	0		-6.71	32.35	-3.14	71.77	82.63	785.79	470.21	921.72	612.28	810.33	505.31	892.07	493.24
17.05	3	0.11	0.15	0.02	0.13	0.04	0.12	0.07	0.18	0.76	99.7	0.33	0	11.04	0.96	1.89	0.18	0.04	2.88	0.2	0.1	0.08	0	0	0.05	0.76	0.31	0.13	0.56	1.78	0.01	0.6	2.8	0	0		-2.5	32.43	-1.64	72.38	83.53	779.95	467.32	919.49	612.9	807.08	505.37	889.45	491.51
17.083	3	0.11	0.15	0.02	0.13	0.04	0.12	0.07	0.18	0.75	99.7	0.33	0	22.06	1.16	2.1	0.18	0.05	2.4	0.18	0.08	0.08	0	0	0.07	0.75	0.32	0.15	0.58	1.75	0.01	0.42	2.62	0	0		-5.44	28.31	-3.09	73.24	86.38	776.91	466.44	916.87	612.05	801.75	504.59	886.82	489.64
17.117	3	0.11	0.15	0.02	0.14	0.03	0.12	0.07	0.22	0.82	99.7	0.33	0	23.82	1.4	2.31	0.16	0.04	1.71	0.15	0.11	0.11	0	0	0.09	0.82	0.3	0.22	0.59	1.58	0.01	0.43	2.43	0	0		-3.76	27.81	-3.48	73.41	85.2	773.8	464.6	915.54	611.79	800.17	504.94	883.51	487.27
17.15	3	0.11	0.15	0.02	0.14	0.03	0.12	0.07	0.22	0.81	99.69	0.33	0	4.02	1.76	2.6	0.16	0.05	1.62	0.17	0.09	0.09	0	0	0.08	0.81	0.24	0.22	0.65	1.52	0.01	0.75	2.28	0	0		-7.49	37.87	-3.5	71.38	82.44	769.73	463.96	912.9	613.02	797.82	501.05	879.03	486.85
17.183	3	0.11	0.15	0.02	0.14	0.03	0.13	0.07	0.41	0.74	99.69	0.33	0	6.56	2.07	2.76	0.15	0.07	1.69	0.14	0.1	0.13	0	0	0.11	0.74	0.22	0.41	0.66	1.61	0.01	0.5	2.14	0	0		-4.28	35.28	-3.85	71.62	80.2	769.17	465.63	909.76	612.63	797.04	503.43	875.83	488.47
17.217	3	0.11	0.16	0.02	0.14	0.03	0.13	0.07	0.31	0.71	99.68	0.33	0	8.73	2.11	2.71	0.15	0.07	1.8	0.14	0.11	0.14	0	0	0.09	0.71	0.19	0.31	0.8	1.55	0.01	0.82	1.79	0	0		0.11	33.73	-4.04	73.06	75.17	769.44	465.69	907.96	612.08	798.83	503.39	872.67	489.33
17.25	3	0.11	0.16	0.02	0.15	0.03	0.13	0.08	0.39	0.73	99.69	0.33	0	33.17	2.85	3.39	0.17	0.07	2.24	0.22	0.13	0.18	0	0	0.1	0.73	0.13	0.39	0.76	1.67	0.01	0.65	1.79	0	0		5.91	25.5	-3.48	76.52	88.15	766.1	458.98	908.8	608.05	791.66	503.21	877.44	482.91
17.283	3	0.11	0.16	0.02	0.16	0.03	0.14	0.08	0.5	0.78	99.68	0.33	0	16.66	3.98	3.38	0.24	0.07	3.11	0.32	0.29	0.23	0	0	0.11	0.78	0.09	0.5	0.84	1.87	0.01	4.09	1.63	0	0		2.66	30.05	-1.8	75.04	83.19	762.49	456.97	908.63	610.25	793.25	499.05	874.75	482.38
17.317	3	0.11	0.16	0.02	0.16	0.04	0.15	0.09	0.33	0.65	99.67	0.33	0	18.69	4.85	3.91	0.22	0.07	4.04	0.48	0.4	0.17	0	0	0.14	0.65	0.08	0.33	0.9	2.37	0.02	3.53	1.62	0	0		2.85	29.35	0.03	75.34	86.54	763.66	457.63	908.45	608.27	793.34	500.04	878.26	483.41
17.35	3	0.11	0.15	0.02	0.16	0.04	0.15	0.09	0.32	0.65	99.67	0.33	0	23.78	4.52	4.1	0.22	0.06	5.23	0.77	0.71	0.2	0	0	0.13	0.65	0.07	0.32	1.02	2.61	0.02	3.26	1.62	0	0		0.59	27.82	-1.82	75.27	82.38	764.05	457.93	908.24	609.24	794.1	498.41	875.05	483.13
17.384	3	0.11	0.15	0.02	0.17	0.04	0.14	0.1	0.17	0.59	99.66	0.33	0	26.8	4.27	5.53	0.17	0.05	4.45	0.86	0.97	0.19	0	0	0.11	0.59	0.06	0.09	1.2	3.19	0.03	5.43	1.5	0	0		0.59	27.02	-1.05	75.51	84.43	764.04	457.45	908.24	608.49	793.51	497.88	876.64	483.14
17.417	3	0.11	0.15	0.02	0.17	0.04	0.13	0.1	0.16	0.59	99.66	0.33	0	29.43	3.47	6.2	0.16	0.05	4.06	0.99	0.84	0.19	0	0	0.12	0.59	0.07	0.08	1.25	3.44	0.03	6.57	1.38	0	0		0.21	26.37	-0.09	75.5	84.33	763.69	457.32	907.95	608.88	793.71	496.42	877.15	484.16
17.45	3	0.11	0.15	0.02	0.18	0.04	0.13	0.1	0.15	0.58	99.64	0.33	0	34.76	3.77	7.06	0.15	0.03	4.07	1.46	0.77	0.19	0	0	0.11	0.58	0.08	0.07	1.38	4.03	0.03	20.49	1.4	0	0		-1.06	25.15	0.19	75.47	84.14	764.31	456.42	908.54	608.13	794.51	494.53	877.93	483.62
17.484	3	0.11	0.14	0.02	0.19	0.04	0.13	0.12	0.18	0.55	99.62	0.33	0	53.96	3.48	8.84	0.18	0.03	4.68	2.52	0.8	0.3	0	0	0.14	0.55	0.11	0.07	1.76	5.54	0.04	63.68	1.37	0	0		-1.62	21.21	1.03	75.99	89.81	764.7	454.58	910.24	607.01	793.18	492.96	882.41	482.82
17.517	3	0.11	0.13	0.03	0.2	0.04	0.12	0.13	0.2	0.58	99.59	0.33	0	73.61	2.69	11.75	0.2	0.02	5.12	2.26	0.89	0.59	0	0.01	0.18	0.58	0.12	0.08	1.96	5.9	0.04	10.85	1.24	0	0		2.23	16.87	3.41	76.76	95.96	763.81	449.43	916.96	611.49	794.54	487.25	890.42	483.27
17.55	3	0.1	0.12	0.03	0.23	0.04	0.11	0.15	0.22	0.61	99.54	0.33	0	62.54	1.81	16.16	0.17	0.03	5.54	1.59	0.96	1.26	0	0.01	0.22	0.61	0.11	0.1	2.03	5.97	0.04	1.18	1.21	0	0		-1.57	19.44	4.18	75.22	96.64	762.85	445.58	921.12	611.94	796.52	484.23	893.05	479.68
17.584	3	0.1	0.1	0.03	0.27	0.04	0.1	0.21	0.32	0.68	99.45	0.43	0	70.43	1.94	21.5	0.15	0.04	6.55	1.87	1.48	3.48	0	0.01	0.32	0.68	0.1	0.14	2.22	8.37	0.05	0.77	1.17	0	0		-0.12	17.66	2.66	75.25	105.7	762.25	437.68	931.56	614.86	795.99	482.26	901.2	472.15
17.617	3	0.09	0.1	0.03	0.29	0.04	0.1	0.24	0.44	0.73	99.41	0.51	0	73.73	2.09	23.72	0.14	0.05	7.69	2.1	1.92	3.65	0	0.01	0.44	0.73	0.08	0.12	2.44	8.96	0.05	0.05	1.24	0	0		1.73	16.84	0.46	75.12	101.36	765.5	434.81	938.03	616.78	801.36	481.72	901.79	467.99
17.65	3	0.1	0.1	0.03	0.27	0.05	0.1	0.22	0.64	0.7	99.46	0.43	0	81.56	2.37	20.81	0.12	0.07	11.36	2.79	2.68	2.53	0	0.01	0.64	0.7	0.09	0.17	2.85	10.04	0.05	0.04	1.33	0	0		-0.14	14.57	0.08	74.83	99.91	770.2	432.62	944.23	617.03	807.08	478.05	906.29	466.28
17.684	3	0.1	0.11	0.03	0.26	0.07	0.11	0.24	0.66	0.81	99.49	0.41	0	69.93	2.68	19.63	0.13	0.08	16.13	3.89	3.91	1.49	0	0.02	0.66	0.81	0.07	0.18	3.34	12.42	0.07	0.02	1.46	0	0		2.05	17.78	1.59	75.29	103.38	773.56	430.9	947.47	614.94	809.83	476.27	912.72	466.24
17.717	3	0.11	0.11	0.03	0.24	0.08	0.12	0.21	0.71	0.73	99.53	0.36	1	73.89	2.89	16.64	0.13	0.1	17.68	4.46	3.17	0.4	0	0.02	0.71	0.73	0.05	0.18	3.44	12.37	0.07	0.02	1.57	0	0		2.56	16.8	2.31	75.48	106.96	775.55	428.24	950.78	613.07	811.29	474.3	917.8	464.48
17.751	3	0.12	0.12	0.03	0.22	0.08	0.13	0.21	0.45	0.62	99.56	0.39	2.08	78.54	3.02	13.25	0.09	0.14	17.61	3.87	1.46	0.11	0	0.03	0.45	0.62	0.04	0.17	4.69	15.18	0.07	0.02	1.89	0	0		1.37	15.51	1.62	75.21	109.64	779.54	426.81	955.81	612.02	813.95	474.01	922.95	462.18
17.784	3	0.13	0.13	0.03	0.2	0.1	0.14	0.18	0.27	0.49	99.6	0.5	3.9	83.57	3.18	9.73	0.06	0.2	20.5	4.84	1.29	0.09	0	0.03	0.27	0.49	0.03	0.14	5.25	15.35	0.06	0.02	2.36	0	0		2.16	13.87	1.19	75.64	115.17	783.57	424.92	960.65	610.32	815.3	473.65	929.69	460.28
17.817	3	0.14	0.13	0.03	0.18	0.13	0.15	0.16	0.17	0.41	99.63	0.67	6.18	86.42	3.63	6.91	0.06	0.24	24.7	5.55	0.88	0.05	0	0.03	0.16	0.41	0.04	0.17	5.33	14.49	0.06	0.02	2.74	0	0		3.95	12.75	1.45	76.2	112.17	786.54	424.82	963.21	611.05	819.67	472.63	931.24	461.09
17.851	3	0.14	0.13	0.03	0.16	0.23	0.17	0.14	0.21	0.39	99.53	1.22	10.82	87.37	3.22	4.31	0.05	0.26	33	5.06	0.84	0.04	0	0.05	0.1	0.39	0.04	0.21	5.45	14.53	0.05	0.08	3.69	0	0		2.52	12.33	1.45	75.98	113.17	789.37	424.58	965.34	610.12	821.55	470.97	934.29	461.06
17.884	3	0.13	0.13	0.02	0.15	0.42	0.18	0.13	0.25	0.35	99.17	2.37	15.37	90.2	2.75	3.56	0.04	0.23	41.6	5.04	0.86	0.04	0	0.05	0.07	0.35	0.04	0.25	5.47	14.16	0.04	2.25	4.46	0	0		8.61	10.9	1.28	78.48	112.64	794.15	426.81	965.4	609.14	823.98	472.28	936.35	464.41
17.917	3	0.13	0.11	0.02	0.14	0.71	0.17	0.11	0.28	0.29	98.58	3.79	19.89	77.99	2.24	2.78	0.04	0.21	47.67	4.67	0.83	0.04	0	0.06	0.05	0.29	0.05	0.28	5.44	12.13	0.04	3.46	6.19	0	0		5.27	15.68	1.44	77.35	106.69	795.83	427.56	964.94	607.41	827.78	471.28	934.22	463.87
17.951	3	0.12	0.09	0.02	0.12	1	0.16	0.1	0.24	0.25	98	3.76	23.17	90.26	2.01	2.27	0.04	0.23	47.84	4.56	0.85	0.03	0	0.09	0.05	0.25	0.05	0.24	5.15	10.44	0.04	2.39	9.18	0	0		2.7	10.87	0.57	76.93	107.48	797.16	426.5	966.6	605.71	828.17	471.38	935.15	461.01
17.984	3	0.11	0.08	0.02	0.11	1.23	0.15	0.1	0.21	0.22	97.55	3.96	25.16	89.94	1.78	2.36	0.04	0.27	48.68	4.96	0.74	0.02	0	0.09	0.04	0.22	0.05	0.21	4.96	9.98	0.04	0.32	10.63	0	0		3.07	11.05	0.88	76.97	108.75	798.61	424.96	969.85	605.8	830.16	470.77	938.36	459.86
18.017	3	0.11	0.07	0.02	0.11	1.8	0.14	0.1	0.22	0.19	96.4	4.92	28.49	87.93	2.03	2.87	0.03	0.3	51.42	6.39	0.74	0.02	0	0.07	0.05	0.19	0.05	0.22	5.06	10.11	0.03	0.05	12.72	0	0		4.16	12.07	1.91	77.12	110.15	799.49	423.43	971.59	605.01	831.63	469.27	941.35	459.59
18.051	3	0.09	0.04	0.02	0.09	3.58	0.12	0.11	0.29	0.12	92.84	4.76	35.23	90.74	2.3	3.23	0.03	0.36	50.61	6.72	0.71	0.01	0	0.08	0.06	0.12	0.05	0.29	5.43	10.59	0.02	0.02	19.45	0	0		4.92	10.59	1.71	77.28	112.32	800.22	422.56	973.87	606.11	831.84	468.76	943.77	459.37
18.084	3	0.09	0.04	0.01	0.09	6.24	0.11	0.11	0.46	0.11	87.52	7.59	39.99	90.29	2.33	3.86	0.03	0.44	56.95	8.35	0.69	0.01	0	0.08	0.07	0.11	0.06	0.46	5.28	10.42	0.02	0.01	21.46	0	0		6.43	10.85	1.72	77.71	111.32	801.3	422.02	975.86	607.57	833.83	467.78	944.86	459.78
18.118	3	0.06	0.02	0.01	0.07	15.5	0.08	0.12	0.87	0.08	69	7.5	49.53	89.7	2.29	5.26	0.02	0.53	56.92	8.78	0.72	0.02	0	0.08	0.07	0.06	0.06	0.87	5.16	9.65	0.02	0.02	30.56	0	0		4.21	11.18	1.24	77.03	110.76	802.28	421.93	977.58	608.34	835.04	466.97	945.53	459.26
18.151	3	0.05	0.01	0.01	0.06	24.58	0.07	0.12	0.92	0.08	50.83	13.93	54.84	89.75	2.31	6.31	0.02	0.79	57.64	8.1	0.83	0.02	0	0.08	0.07	0.05	0.08	0.92	5.21	9.83	0.01	0.02	35.34	0	0		4.71	11.15	0.41	77.17	109.73	803.08	422.18	977.69	608.74	835.28	466.6	944.77	459.34
18.184	3	0.05	0.01	0.01	0.06	26.42	0.07	0.14	1.05	0.09	48.58	15.39	55.61	89.84	2.44	8.56	0.02	1.31	57.92	7.88	0.96	0.03	0	0.09	0.07	0.05	0.08	1.05	5.7	10.37	0.01	0.02	36.06	0	0		3.59	11.1	0.21	76.96	107.38	804.04	422.36	978.01	608.54	836.91	465.82	944.08	459.18
18.218	3	0.04	0	0.01	0.05	50.08	0.05	0.16	1.01	0.09	24.92	44.15	65.34	90.85	2.33	11.09	0.02	2.09	58.04	7.25	1.04	0.03	0	0.09	0.08	0.04	0.09	1.01	6.59	10.16	0.01	0.01	45.2	0	0		4.75	10.52	0.75	77.52	106.96	804.3	422.42	977.34	607.93	837.33	465.34	944.15	459.88
18.251	3	0.04	0	0.01	0.06	43.46	0.04	0.2	0.72	0.1	31.54	40.5	63.22	88.62	2.19	14.07	0.02	2.82	55.17	7.48	1.06	0.03	0	0.1	0.08	0.04	0.09	0.72	7.68	11.58	0.01	0.02	44.27	0	0		9.36	11.74	0.03	79.11	108.11	804.9	423.78	975.61	607.1	835.68	468.59	943.51	460.85
18.284	3	0.03	0	0.01	0.06	50.5	0.04	0.21	0.57	0.12	24.5	54.69	66.2	90.86	2.28	16.52	0.02	2.6	53.15	6.85	0.92	0.03	0	0.12	0.09	0.04	0.1	0.57	8.29	11.18	0.01	1.01	47.84	0	0		10.36	10.52	-1.75	80.15	107.98	805.73	425.58	974.26	606.19	834.15	472.37	941.47	460.39
18.318	3	0.03	0	0.01	0.06	53.08	0.03	0.25	0.38	0.15	21.92	65.25	67.69	92.09	2.3	19.1	0.02	2.57	49.55	7.31	0.76	0.03	0	0.15	0.08	0.04	0.1	0.38	10.42	11.94	0.01	16.4	50.59	0	0		8.72	9.73	-0.44	79.73	110.26	805.13	426.14	973.18	606.35	833.03	470.16	943.03	462.57
18.351	3	0.03	0	0.01	0.07	45.35	0.03	0.26	0.27	0.15	29.65	62.48	65.17	91.45	2.6	20.14	0.02	2.21	45.56	7.97	0.74	0.03	0	0.15	0.06	0.05	0.1	0.27	11.14	12.48	0.01	0.84	49.84	0	0		7.8	10.15	-0.27	79.32	108.69	804.29	425.95	972.52	605.88	833.27	470.42	941.62	461.8
18.385	3	0.03	0	0.01	0.07	47.43	0.03	0.29	0.26	0.17	27.57	63.8	65.7	92.24	2.76	20.59	0.02	2.01	46.34	9.63	1.07	0.04	0	0.17	0.06	0.04	0.09	0.26	13.25	14.11	0.01	0.08	50.19	0	0		3.26	9.62	0.21	77.75	106.83	802.72	424.46	972.9	605.77	834.01	468.04	940.53	459.92
18.418	3	0.04	0	0.01	0.1	36.93	0.03	0.39	0.32	0.19	38.07	51.91	61.65	94.91	3.26	24.38	0.03	2.26	44.72	11.67	1.08	0.04	0	0.19	0.05	0.04	0.08	0.32	15.37	17.18	0.01	0.03	47.14	0	0		2.83	7.37	-0.13	77.62	109.72	802.5	424.44	972.77	605.02	832.12	469.24	941.38	459.21
18.451	3	0.04	0	0.01	0.13	33.42	0.03	0.52	0.49	0.21	41.58	44.97	59.87	94.18	3.78	29.95	0.03	2.45	45.41	13.75	1.28	0.05	0	0.21	0.05	0.04	0.07	0.49	16.24	17.54	0.01	0.02	45.41	0	0		1.53	8.08	0.35	77.18	109.45	802.01	424.15	972.76	604.79	832.41	468.76	941.42	458.92
18.485	3	0.05	0	0.01	0.19	26.88	0.03	0.75	0.57	0.29	48.12	35.72	56.77	96.63	4.67	36.07	0.03	2.4	44.65	14.63	1.3	0.06	0	0.29	0.05	0.03	0.06	0.57	20.41	19.69	0.01	0.02	43.01	0	0		1.89	5.22	-1.5	77.47	109.52	803.61	425.15	973.87	605.4	832.29	471.29	941.04	458.31
18.518	3	0.05	0	0.01	0.24	24.85	0.03	0.95	0.66	0.33	50.3	31.51	55.5	92.7	5.5	38.72	0.03	2.77	45.09	14.2	1.31	0.07	0	0.33	0.05	0.03	0.07	0.66	22.66	21.46	0.01	0.01	41.83	0	0		1.93	9.29	-0.3	77.17	107.2	802.49	424.88	974.48	608.12	834.07	468.62	940.94	460.14
18.551	3	0.05	0	0.01	0.24	24.6	0.04	0.82	0.73	0.35	50.81	26.24	55.16	95.16	5.42	35.59	0.02	3.75	48	11.28	1.02	0.08	0	0.35	0.05	0.04	0.08	0.73	22.82	20.09	0.01	0.01	40.24	0	0		1.53	7.11	0.06	77.34	107.56	802.48	425.45	973.17	606.62	833.52	469.52	940.68	460.22
18.585	3	0.07	0.01	0.02	0.25	22.74	0.05	0.81	0.43	0.35	54.51	28.33	53.86	93.26	4.69	31.43	0.03	3.89	53.22	9.7	0.89	0.12	0	0.35	0.05	0.04	0.08	0.43	28.57	24.57	0.01	0.01	36.67	0	0		1.2	8.87	1.61	77.12	107.94	800.62	425.96	971.48	607.07	832.79	468.84	940.52	462.07
18.618	3	0.07	0.01	0.02	0.28	20.81	0.05	0.79	0.38	0.38	58.39	36.39	52.58	90.59	5.03	30.85	0.03	3.42	54.75	8.49	0.8	0.24	0	0.38	0.07	0.05	0.08	0.38	31.64	24.8	0.02	14.63	34.87	0	0		5.06	10.68	2.3	78.39	108.27	800.21	427.05	970.27	606.21	832.59	473.22	940.35	462.73
18.651	3	0.08	0.01	0.03	0.31	10.05	0.06	0.67	0.37	0.37	79.9	30.17	45.44	87.13	5.11	28.01	0.03	2.8	47.01	6.48	0.62	0.38	0	0.37	0.08	0.06	0.07	0.23	35.88	24.04	0.02	17.54	31.15	0	0		4.69	12.44	2.82	78.23	107.45	801.54	429.58	970.39	607.9	834.09	473.83	941.26	466.06
18.685	3	0.12	0.02	0.04	0.28	4.78	0.08	0.42	0.4	0.4	90.45	29.12	38.28	88	4.97	18.81	0.03	1.8	42.97	5.9	0.71	0.54	0	0.4	0.11	0.06	0.07	0.2	39.29	23.02	0.03	4.41	26.02	0	0		5.03	12.04	2.16	78.39	111.12	802.9	431.08	970.18	607.62	832.29	475.02	943.15	467.45
18.718	3	0.13	0.02	0.04	0.22	2.55	0.08	0.31	0.4	0.4	94.9	15.04	33.07	80.79	4.35	12.81	0.03	1.05	35.24	5.39	0.74	0.59	0	0.4	0.17	0.07	0.08	0.32	36.54	23.6	0.04	0.74	24.12	0	0		3.1	14.82	1.75	77.48	104.74	802.19	432.72	968.77	607.97	834.23	477.69	938.4	466.7
18.752	3	0.14	0.04	0.04	0.19	1.06	0.1	0.22	0.42	0.42	97.87	7.12	25.47	81.84	3.68	7.55	0.03	0.69	29.36	4.83	0.59	0.37	0	0.42	0.22	0.09	0.08	0.4	32.01	21.72	0.05	0.23	19.14	0	0		1.08	14.47	2.98	76.89	106.32	801.36	432.16	968.27	607.15	833.7	475.76	939.68	467.2
18.785	3	0.15	0.05	0.04	0.18	0.69	0.1	0.2	0.42	0.42	98.63	4.71	21.56	91.41	3.48	5.62	0.03	0.5	26.79	3.83	0.64	0.35	0	0.42	0.25	0.1	0.07	0.4	29.11	21.22	0.06	0.1	16.47	0	0		-3.28	10.18	1.72	76.04	110.65	802.21	430.69	972.52	609.76	832.89	472.64	943.34	465.99
18.818	3	0.14	0.05	0.04	0.18	0.53	0.1	0.19	0.39	0.39	98.94	3.4	19.54	92.16	3.37	5.14	0.03	0.39	24.04	3.54	0.59	0.36	0	0.39	0.23	0.11	0.07	0.32	27.64	21.04	0.06	0.05	15.58	0	0		-0.46	9.68	1.69	76.61	104.57	803.63	431.16	974.36	611.66	837.54	474.35	941.8	466.2
18.852	3	0.14	0.06	0.03	0.18	0.38	0.11	0.2	0.38	0.38	99.24	2.2	16.4	91.39	3.83	5.69	0.03	0.36	22.69	2.75	0.53	0.33	0	0.38	0.26	0.13	0.08	0.24	23.42	21.42	0.05	0.04	13.21	0	0		-0.72	10.19	1.57	76.44	104.9	803.63	430.67	976.1	613.03	838.17	474.27	942.73	465.86
18.885	3	0.13	0.06	0.03	0.18	0.43	0.12	0.21	0.32	0.32	99.13	2.53	17.39	89.2	3.71	5.71	0.03	0.45	25.58	2.42	0.59	0.32	0	0.32	0.2	0.14	0.07	0.19	22.32	21.77	0.05	0.05	12.96	0	0		0.63	11.44	1.23	76.59	105.95	803.98	431.1	975.86	612.82	837.48	475.39	943.03	466.12
18.918	3	0.13	0.07	0.03	0.19	0.42	0.12	0.2	0.29	0.29	99.16	2.74	16.96	87.26	3.6	6.17	0.03	0.58	27.69	2.1	0.48	0.29	0	0.29	0.21	0.17	0.07	0.17	21.23	20.28	0.05	0.02	11.62	0	0		0.14	12.38	1.08	76.46	105.41	805.38	432.08	976.42	612.52	838.67	476.65	943.59	466.4
18.952	3	0.13	0.07	0.03	0.19	0.39	0.12	0.2	0.22	0.24	99.22	2.34	16.25	86.26	2.89	8.14	0.03	0.77	28.63	1.68	0.49	0.22	0	0.22	0.17	0.24	0.07	0.16	18.26	19.17	0.05	0.01	10.41	0	0		0.92	12.81	1.39	76.48	106.58	805.97	432.85	977.47	613.88	839.14	477.4	945.29	467.83
18.985	3	0.12	0.07	0.03	0.21	0.42	0.12	0.22	0.2	0.25	99.16	2.55	16.91	84.17	2.87	10.97	0.03	0.9	30.04	1.37	0.43	0.2	0	0.2	0.12	0.25	0.06	0.16	17.97	18.58	0.05	0.05	10.43	0	0		2.63	13.65	0.56	76.76	106.09	806.99	433.5	977.56	614.25	839.28	478.2	944.9	468.27
19.018	3	0.11	0.06	0.03	0.26	0.31	0.11	0.28	0.22	0.29	99.38	1.96	14.4	82.05	2.9	16.35	0.02	0.77	26.47	1.3	0.36	0.2	0	0.17	0.1	0.29	0.07	0.22	18.19	18.56	0.05	0.63	9.46	0	0		4.48	14.4	0.94	77.37	104.76	808.92	435.52	977.72	614.32	841.36	480.7	945.58	470.15
19.052	3	0.11	0.07	0.03	0.28	0.24	0.1	0.29	0.25	0.36	99.41	1.6	12.39	88.04	2.29	19.13	0.02	0.59	24.97	1.4	0.36	0.23	0	0.16	0.12	0.36	0.08	0.25	17.09	18.21	0.07	0.88	8.04	0	0		5.46	12.02	0.51	77.89	106.41	811.14	437.28	978.88	615.3	841.8	482.25	947.72	472.03
19.085	3	0.11	0.07	0.03	0.28	0.19	0.1	0.28	0.41	0.37	99.44	1.14	10.29	81.57	2.03	19.14	0.02	0.48	20.71	1.72	0.41	0.4	0	0.17	0.19	0.37	0.1	0.41	16.81	17.52	0.08	0.85	7.78	0	0		5.6	14.56	1.28	77.89	105.37	812.19	438.86	978.11	614.41	843.14	483.57	948.03	473.48
19.119	3	0.11	0.08	0.03	0.24	0.1	0.09	0.22	0.96	0.46	99.51	0.62	5.47	81.9	1.51	17.59	0.02	0.37	12.26	1.74	0.49	0.38	0	0.17	0.3	0.46	0.12	0.96	11.22	13.24	0.09	0.74	6.67	0	0		5.6	14.45	1.07	77.87	106.5	812.98	439.68	978.19	614.75	842.79	483.65	948.91	474.55
19.152	3	0.1	0.08	0.03	0.21	0.09	0.09	0.19	1.15	0.57	99.57	0.46	4.86	74.83	1.04	15.67	0.02	0.27	10.8	1.62	0.47	0.32	0	0.18	0.47	0.57	0.18	1.15	8.95	12.55	0.09	1.04	6.65	0	0		2.89	16.55	1.41	76.71	107.87	815.67	443.28	978.8	614.99	844.09	486.27	951.6	477.5
19.185	3	0.1	0.08	0.03	0.21	0.09	0.09	0.19	1.08	0.68	99.58	0.43	4.88	71.68	0.83	16.47	0.02	0.17	10.7	2.11	0.73	0.29	0	0.16	0.49	0.68	0.31	1.08	7.36	12.36	0.08	10.57	6.76	0	0		-0.43	17.36	0.5	76.05	108.79	820.08	446.45	977.67	612.36	844.41	486.03	953.02	479.59
19.219	3	0.09	0.08	0.02	0.21	0.08	0.09	0.17	0.85	0.93	99.59	0.39	3.77	79.35	0.97	16.81	0.02	0.1	8.3	1.98	0.68	0.16	0	0.11	0.58	0.93	0.47	0.85	5.63	9.65	0.05	71.92	6.64	0	0		2.6	15.27	0.72	77.09	115.91	824.15	453.62	977.57	611.57	843.29	498.09	958.41	484.52
19.252	3	0.09	0.08	0.02	0.2	0.08	0.09	0.16	0.64	1.13	99.6	0.35	3.47	84.42	1.27	15.92	0.02	0.08	8.73	2.16	0.86	0.16	0	0.09	0.59	1.13	0.78	0.64	4.95	7.95	0.04	87.88	6.26	0	0		2.2	13.55	0.88	76.69	114.14	826.66	459.21	977.86	615.06	845.63	502.49	959.09	489.99
19.285
19.319
19.352
19.386
19.419
19.452
19.486
19.519
19.552
19.586
19.619
19.652
19.686
19.719
19.753
19.786
19.819
19.853
19.886
19.919
19.953
19.986
20.019
20.053	3	0.07	0.07	0.02	0.37	0.03	0.07	0.23	0.42	0.15	99.25	0.91	0	98.44	0.15	33.9	0.01	0.32	1.03	0.02	0.36	0.64	0	0.05	0.25	7.18	0.35	0.42	0.04	0.1	0.04	0.01	2.01	0	0		-9.16	-1.26	-0.12	70.76	118.49	850.26	475.3	1004.26	634.53	867.03	514	985.26	506.13
20.086	3	0.1	0.12	0.02	0.16	0.04	0.1	0.08	1.03	0.24	99.67	0.33	0	97.88	0.24	9.7	0.04	0.13	1.63	0.03	0.19	0.42	0	0.06	0.48	7.49	0.38	1.03	0.04	0.06	0.05	0.03	2.65	0	0		-16.55	2.83	-2.49	68.45	129.01	846.72	466.52	1014.18	638.42	862.55	505.86	991.38	499.11
20.12	3	0.1	0.11	0.02	0.17	0.04	0.1	0.09	1.62	0.31	99.65	0.33	0	95.17	0.31	11.78	0.13	0.25	2.92	0.06	0.48	0.96	0	0.07	0.53	11.38	0.4	1.62	0.06	0.13	0.06	0.17	3.13	0	0		-6.56	7.1	-1.3	70.91	118.26	843.83	465.21	1012.03	642.45	866.79	504.15	984.99	500.29
20.153	3	0.09	0.1	0.02	0.23	0.04	0.09	0.13	1.8	0.61	99.54	0.37	0	93.57	0.61	19.89	0.19	0.24	3.4	0.07	0.68	1.44	0	0.1	0.59	16.7	0.37	1.8	0.13	0.22	0.09	21.54	2.81	0	0		-7.24	8.61	0.48	71.52	116.73	839.05	459.68	1007.89	637.7	864.75	497.87	981.45	495.28
20.186	3	0.07	0.06	0.03	0.37	0.05	0.07	0.26	2.59	0.85	99.25	1.18	0	93.79	0.85	35.46	0.19	0.27	6.57	0.1	1.22	2.29	0	0.05	0.46	25.26	0.37	2.59	0.2	0.48	0.09	15.47	3.96	0	0		-8.79	8.43	-0.33	71.52	119.24	836.17	453.81	1009	635.38	861.89	494.02	981.01	488.64
20.22	3	0.05	0.04	0.03	0.52	0.07	0.06	0.41	2.73	1.23	98.96	2.64	1.04	96.86	1.23	45.7	0.18	0.41	10.45	0.12	2.47	2.99	0	0.03	0.42	35.19	0.32	2.73	0.26	0.73	0.07	1.27	4.36	0	0		-11.75	4.86	-1.59	71.58	123.52	832.44	447.17	1008.71	632.03	856.43	487.42	979.82	481.85
20.253	3	0.04	0.03	0.02	0.73	0.1	0.05	0.67	2.04	1.54	98.54	5.73	4.36	96.8	1.54	56.44	0.17	0.63	15.49	0.18	2.33	2.02	0	0.02	0.32	39.34	0.23	2.04	0.39	1.28	0.06	0.21	5.32	0	0		-7.63	4.95	-0.1	72.97	121.57	827.67	438.04	1008.84	629.52	856.49	479.26	978	475.26
20.286	3	0.04	0.03	0.02	0.8	0.23	0.05	0.81	2.09	2.14	98.37	7.35	10.43	97.44	2.14	59.7	0.12	0.9	26.09	0.19	2.3	1.09	0	0.02	0.26	37.41	0.24	2.09	0.56	1.99	0.05	0.03	6.89	0	0		-5.91	3.8	-0.36	73.56	115	825.71	433.57	1009.47	628.56	858.98	476.73	973.8	470.41
20.32	3	0.03	0.02	0.02	1.15	0.36	0.05	1.35	2.01	2.86	97.29	14.94	14.15	97.24	2.86	69.68	0.09	2.05	31.77	0.2	2.15	0.47	0	0.02	0.21	26.13	0.19	2.01	0.75	2.47	0.06	0	8.18	0	0		-6.23	4.19	-1.83	73.53	114.4	823.21	428.76	1009.66	626.57	856.95	473.93	970.95	464.47
20.353	3	0.03	0.01	0.02	1.95	0.73	0.04	2.8	1.81	3.47	94.39	35.14	19.68	98.31	3.47	83.9	0.07	4.85	40.13	0.18	2.55	0.32	0	0.02	0.17	19.22	0.16	1.81	1.09	2.69	0.05	0	10.28	0	0		-2.86	1.69	-4.03	74.84	117.03	822.37	424.5	1009.63	623.9	853.28	472.44	969.6	459.58
20.387	3	0.02	0.01	0.02	2.8	0.84	0.03	4.52	2.14	4.92	90.95	49.54	20.69	96.89	4.92	90.96	0.06	8.32	39.28	0.12	2.64	0.12	0	0.04	0.15	14.61	0.13	2.14	1.43	2.6	0.05	0	11.96	0	0		-0.25	4.8	-3.67	75.73	117.83	820.7	420.11	1009.94	622.12	852.53	468.99	969.68	456.33
20.42	3	0.03	0.01	0.02	4.06	0.94	0.03	7.12	2.74	5.19	85.75	57.71	21.64	96.91	5.19	94.47	0.05	16.04	38.22	0.09	2.83	0.09	0	0.05	0.14	10.26	0.1	2.74	1.77	2.67	0.05	0	13.53	0	0		2.96	4.78	-2.79	76.97	118.1	820.31	415.06	1010.28	618.68	853.09	464.18	970.65	452.92
20.453	3	0.04	0.01	0.02	5.16	1.19	0.03	9.24	2.89	5.72	81.52	57.19	23.66	95.19	5.72	94.05	0.05	22.78	40.25	0.09	2.5	0.06	0	0.06	0.13	7.06	0.07	2.89	2.29	2.62	0.05	0.01	14.62	0	0		7.3	7.08	-5	78.29	114.04	823.13	416.28	1009.65	617.64	854.53	466.42	967.79	453.1
20.487	3	0.04	0.01	0.02	5.95	2.01	0.03	11.42	3.4	4.83	77.16	57.56	28.25	94.13	5.65	93.73	0.04	28.77	44.7	0.08	2.21	0.04	0	0.08	0.11	4.83	0.06	3.4	2.48	2.7	0.04	0.01	17.15	0	0		5.51	8.13	-5.97	78.14	112.94	825.1	417.2	1008.34	614.73	854.56	465.61	966.81	453.2
20.52	3	0.05	0	0.02	6.51	2.35	0.03	13.12	3.76	3.75	73.75	57.81	29.43	97.61	5.42	93.49	0.04	32.94	44.45	0.08	2.96	0.04	0	0.11	0.13	3.75	0.06	3.76	2.91	2.79	0.05	0.02	18.7	0	0		3.44	3.45	-7.66	77.93	111.93	822.86	413.6	1006.16	609.53	851.41	462.32	962.62	449.68
20.553	3	0.06	0	0.01	8.58	2.77	0.03	17.6	3.86	2.51	64.79	59.38	31.45	96.35	4.94	94.19	0.04	41.03	44.29	0.08	2.16	0.03	0	0.15	0.14	2.51	0.05	3.86	3.27	2.8	0.05	0	20.29	0	0		0.98	5.64	-5.34	77.54	114.67	824.25	412.23	1004.75	605.07	852.04	460.24	965.82	445.96
20.587	3	0.06	0	0.01	8.76	2.19	0.02	20.12	5.32	1.38	59.75	65.16	30.77	95.77	5.24	94.82	0.03	42.93	30.52	0.06	1.13	0.02	0	0.23	0.16	1.38	0.06	5.32	6.3	3.93	0.05	0	25.13	0	0		2.92	6.41	-4.86	78.28	115.21	825.33	411.46	1002.99	601.36	851.82	459.21	966.19	445.34
20.62	3	0.1	0	0.01	14.25	1.12	0.02	30.09	6.95	0.83	44.91	68.19	25.27	95.2	5.99	95.87	0.03	54.31	19.62	0.05	0.59	0.02	0	0.32	0.18	0.83	0.05	6.95	6.56	3.59	0.04	0	24.58	0	0		3.33	7.06	-4.95	78.56	113.53	826.19	411.82	1000.24	597.7	851.75	459.11	964.38	444.84
20.653	3	0.17	0	0.01	22.18	0.76	0.02	41.61	11.7	0.37	33.39	75.59	21.4	94.41	6.1	95.7	0.02	67.02	12.83	0.05	0.18	0.01	0	0.46	0.2	0.37	0.04	11.7	7.79	3.04	0.04	0	24.49	0	0		4.94	7.87	-5.32	79.15	111.5	828.5	412.75	997.75	594.09	852.39	458.75	963.08	445.31
20.687	3	0.27	0	0.01	33.09	0.67	0.02	54.86	12.4	0.11	20.14	77.23	20.1	95.53	7.64	96.13	0.01	78.37	7.96	0.04	0.1	0.01	0	0.97	0.21	0.11	0.03	12.4	11.43	2.54	0.03	0	25.77	0	0		6.2	6.7	-5.21	79.78	111.63	828.7	412.56	995.45	591.47	851.33	458.06	962.21	445.12
20.72	3	0.38	0	0.01	45.27	0.5	0.02	65.12	10.83	0.11	9.88	78.41	17.35	96.88	8.25	97.49	0.01	86.95	8.45	0.03	0.11	0.01	0	1.2	0.24	0.08	0.02	10.83	11.89	2.28	0.02	0	22.87	0	0		8.56	4.82	-3.8	80.78	111.9	828.37	411.42	993.94	588.41	851.54	458.25	962.55	444.23
20.754	3	0.44	0	0.02	50.92	0.46	0.02	67.96	4.2	0.17	7.04	83.3	17.6	96.61	7.5	98.12	0.01	90.87	7.62	0.03	0.17	0.01	0	3.3	0.22	0.02	0.01	4.2	15.22	1.56	0.02	0	22.61	0	0		8.58	5.25	-2.72	81.04	111.38	829.74	411	994.09	586.69	853.4	456.6	964.12	444.5
20.787	3	0.46	0	0.02	52.65	0.41	0.02	67.17	5.2	0.17	7.83	85.43	16.3	96.71	7.13	98.41	0.01	90.31	9.14	0.03	0.17	0.01	0	5.2	0.17	0.01	0.01	1.98	16.93	1.34	0.02	6.25	20.81	0	0		12.14	5.1	-2.88	82.66	109.2	831.87	413.02	992.25	585.37	854.52	458.03	963.12	446.55
20.82	3	0.46	0	0.02	51.24	0.42	0.02	63.97	5.33	0.2	11.03	87.04	16.59	96.4	5.81	98.59	0.01	88.01	11.99	0.04	0.2	0	0	5.33	0.13	0.01	0.01	0.84	18.45	1.37	0.02	6.29	19.5	0	0		9.89	5.56	-3.57	82.04	107.17	832.17	413.6	990.83	584.02	854.48	457.53	961.04	446.05
20.854	3	0.46	0	0.02	51.16	0.29	0.04	60.38	9.89	0.22	14.62	87.7	11.77	96.93	5.7	98.56	0.01	84.87	12.16	0.06	0.22	0	0	9.89	0.11	0.01	0	0.35	19.22	0.99	0.02	1.56	16.14	0	0		8.32	4.74	-4.02	81.57	106.06	832.96	414.64	989.92	582.94	854.67	458.13	960.05	446.1
20.887	3	0.36	0.01	0.03	44.33	0.24	0.04	52.33	8.97	0.25	22.67	87.45	10.3	97.78	5.69	98.53	0.01	77.02	11.44	0.1	0.25	0.01	0	8.97	0.09	0.01	0	0.22	18.97	0.99	0.02	0.29	14.74	0	0		5.67	3.08	-2.7	80.83	108.54	831.94	413.91	989.29	581.24	853.6	457.39	961.46	445.35
20.92	3	0.25	0.01	0.03	32.37	0.15	0.04	37.03	9.84	0.32	37.97	86.02	6.39	98.05	4.12	98.17	0.01	64.11	9.45	0.18	0.32	0.01	0	9.84	0.06	0.01	0	0.32	17.78	0.86	0.02	0.01	11.84	0	0		2.54	2.42	-2.28	79.96	107	830.23	411.94	989.97	581.02	854.29	455.9	960.5	442.95
20.954	3	0.15	0.01	0.03	19.8	0.1	0.05	21.46	8.93	0.32	57.09	81.95	1.98	97.4	3.04	96.78	0.01	48.38	7.86	0.32	0.29	0.01	0	12.58	0.05	0.01	0	0.45	15.38	0.66	0.01	0	8.93	0	0		3.9	3.88	-0.26	80.16	109.59	830.13	411.2	991.06	581.18	855	454.8	964.08	444.2
20.987	3	0.1	0.01	0.03	12.57	0.09	0.04	13.3	8	0.43	73.41	77.43	1.19	97.49	2.33	95.11	0.01	36.95	7.21	0.43	0.24	0.01	0	11.42	0.04	0.01	0	0.81	13.57	0.61	0.01	0.01	8	0	0		2.83	3.7	-0.07	79.86	109.96	830.41	411.78	992.06	582.44	855.58	454.96	965.09	445.02
21.02	3	0.09	0.01	0.03	9.26	0.07	0.05	9.07	6.56	0.48	81.48	72.5	0	97.32	2.11	92.91	0.01	29.16	6.56	0.48	0.17	0.01	0	12.09	0.05	0.01	0	1.29	12.49	0.51	0.02	0	5.89	0	0		1.58	4.03	-0.09	79.51	109.59	830.29	411.91	992.46	582.91	855.9	455.04	965.03	444.9
21.054	3	0.11	0.01	0.03	10.78	0.05	0.05	9.96	6.26	0.41	78.44	68.31	0	97.02	1.74	91.12	0.01	33.88	6.26	0.41	0.13	0.02	0	11.77	0.06	0.01	0	1.31	11.53	0.41	0.01	0	3.78	0	0		0.3	4.58	0.21	79.07	109.46	830.49	411.67	993.72	583.72	856.92	454.26	965.98	444.96
21.087	3	0.13	0.02	0.03	12.54	0.05	0.05	11.59	5.95	0.32	74.91	67.22	0	96.53	1.61	90.66	0.01	38.51	5.95	0.32	0.11	0.02	0	10.65	0.07	0.01	0	1.58	11.62	0.45	0.02	0	3.66	0	0		1.24	5.37	0.43	79.31	110.2	831.21	412.2	994.44	584.57	857.43	454.38	967.32	446.19
21.121	3	0.11	0.02	0.03	8.92	0.05	0.05	7.78	7.04	0.37	82.16	63.4	0	95.54	1.42	88.53	0.01	30.25	7.04	0.37	0.1	0.02	0	8.21	0.07	0.01	0	0.82	11.64	0.46	0.02	2.39	2.91	0	0		6.94	6.68	1.16	81.08	109.55	833.36	414.88	994.67	586.11	859.55	457.3	968.87	450.27
21.154	3	0.09	0.02	0.03	6.06	0.05	0.05	5.01	7	0.43	87.88	57.18	0	94.87	1.2	84.89	0.01	22.75	7.79	0.43	0.12	0.04	0	7	0.08	0.02	0.01	0.69	12.05	0.54	0.02	9.32	2.79	0	0		7.02	7.42	1.17	81.4	107.43	834.8	416.53	993.87	585.39	860.95	458.47	968.14	451.34
21.187	3	0.07	0.02	0.03	4.94	0.05	0.05	4.09	6.16	0.46	90.12	56.55	0	95.72	1.4	85.06	0.01	17.22	8.76	0.46	0.13	0.05	0	6.16	0.08	0.02	0.01	0.66	11.56	0.62	0.03	0.19	2.7	0	0		2.35	6.46	0.16	79.67	107.96	833.01	416.76	993.68	586.55	858.9	458.94	966.48	450
21.221	3	0.06	0.02	0.03	4.51	0.06	0.04	3.92	3.88	0.38	90.99	53.44	0	97.16	1.21	85.56	0.01	15.64	10.02	0.38	0.16	0.07	0	3.88	0.09	0.04	0.01	0.59	9.49	0.77	0.04	0	2.77	0	0		-0.85	4.34	0.03	78.66	106.41	832.18	416.21	994.81	587.92	859.7	458.06	965.72	449.03
21.254	3	0.06	0.02	0.03	4.06	0.06	0.04	3.55	3.46	0.31	91.87	49.39	0	96.84	1.17	84.28	0.01	14.43	10.35	0.31	0.17	0.07	0	3.46	0.1	0.04	0.02	1.04	8.75	0.84	0.04	0	2.78	0	0		-0.89	4.89	1.29	78.53	107.5	831.31	416.19	994.62	587.97	859.64	458.13	966.82	449.82
21.287	3	0.06	0.02	0.03	3.9	0.06	0.04	3.43	2.62	0.26	92.21	47.69	0	95.58	1.17	83.95	0.01	13.8	9.97	0.26	0.13	0.04	0	2.62	0.12	0.05	0.02	1.54	8.23	1	0.06	0	2.74	0	0		-0.32	6.64	1.57	78.46	107.49	830.79	415.88	995.42	589.39	860.01	457.65	967.25	450.28
21.321	3	0.06	0.02	0.03	3.62	0.06	0.04	3.24	2.42	0.22	92.75	39.26	0	97.35	1.35	81.89	0.01	14.29	11.11	0.22	0.1	0.03	0	2.12	0.17	0.05	0.02	2.42	6.02	0.93	0.08	0	2.38	0	0		0.01	3.98	1.76	78.66	106.01	830.69	414.31	997.31	589.72	861.82	457.69	967.43	448.47
21.354	3	0.07	0.02	0.03	3.41	0.06	0.04	3.01	2.87	0.24	93.18	32.67	0.41	95.25	1.5	78.44	0.01	15.64	12.57	0.24	0.1	0.02	0	2	0.18	0.06	0.03	2.87	5.89	1.04	0.09	0	2.52	0	0		2.03	7.01	1.41	78.85	106.82	830.92	414.15	999.25	591.78	862.3	458.59	968.66	448.74
21.388	3	0.09	0.03	0.03	3.85	0.09	0.05	3.41	2.9	0.21	92.3	24.33	2.86	94.8	1.46	74.3	0.01	22.71	18.18	0.21	0.1	0.02	0	1.58	0.26	0.07	0.03	2.9	4.91	1.25	0.11	0	2.47	0	0		2.29	7.49	2.42	78.83	108.09	831.01	414.36	1000.18	592.24	863.02	459.25	970.68	449.65
21.421	3	0.14	0.03	0.03	4.89	0.1	0.05	4.37	2.97	0.19	90.21	19.45	4.16	95.75	1.61	70.44	0.01	32.2	20.37	0.19	0.1	0.02	0	1.28	0.34	0.07	0.03	2.97	5.21	1.67	0.13	0	2.8	0	0		2	6.43	2	78.73	107.93	831.48	414.46	1001.58	593.89	863.64	458.97	971.19	449.92
21.454	3	0.19	0.03	0.03	7.43	0.12	0.05	6.85	2.05	0.18	85.13	21.31	5.53	94.29	1.77	71.42	0.01	42.29	22.72	0.18	0.09	0.02	0	1.19	0.38	0.07	0.03	2.05	5.65	1.88	0.13	0	2.97	0	0		4.75	7.98	2.38	79.22	108.52	832.87	415.91	1002.64	596.11	864.83	459.31	973.17	453.05
21.488	3	0.13	0.03	0.03	4.84	0.16	0.05	4.55	1.3	0.22	90.33	20.26	7.91	95.55	1.8	70.13	0.01	32.12	26.35	0.22	0.1	0.04	0	0.82	0.39	0.08	0.04	1.3	6.16	2.89	0.15	0.77	3.52	0	0		12.19	6.67	2.58	81.81	113.72	835.99	417.79	1003.79	595.77	864.61	463.89	978.06	455.98
21.521	3	0.1	0.03	0.03	3.57	0.16	0.05	3.35	0.9	0.35	92.87	20.09	8.1	97.02	2.06	68.88	0.01	24.67	25.9	0.35	0.11	0.06	0	0.67	0.35	0.07	0.04	0.9	7.27	3.73	0.15	6.46	3.79	0	0		5.14	4.58	3.11	79.97	113.21	837.21	418.28	1003.71	594.52	865.74	459.83	978.9	456.52
21.554	3	0.08	0.02	0.03	3.05	0.15	0.05	2.9	0.65	0.53	93.91	22.57	7.81	96.36	2.35	70.63	0.01	18.92	25.07	0.53	0.13	0.08	0	0.65	0.33	0.07	0.03	0.63	7.36	3.86	0.15	0.55	3.86	0	0		2.56	5.62	2.55	79.1	110.79	838.1	419.51	1003.67	595.01	866.88	459.83	977.63	456.74
21.588	3	0.06	0.02	0.03	2.37	0.15	0.05	2.4	0.62	0.45	95.21	21.48	8.05	95.88	2.37	70.47	0.01	13.39	24.09	0.58	0.16	0.08	0	0.45	0.27	0.08	0.03	0.62	6.74	4.81	0.14	0.01	4.41	0	0		1.6	6.26	2.82	78.75	108.08	838.09	419.78	1003.9	595.03	868.57	460.85	976.55	456.2
21.621	3	0.06	0.02	0.02	2.03	0.14	0.05	2.1	0.77	0.42	95.8	20.99	7.58	97.64	2.3	70.5	0.01	9.86	22.45	0.62	0.15	0.07	0	0.42	0.26	0.08	0.03	0.77	6.34	5.16	0.14	0	4.64	0	0		0.9	3.39	2.36	78.51	109.6	838.72	419.24	1005.84	595.6	868.71	461.22	978.14	455.24
21.654	3	0.05	0.02	0.02	1.88	0.16	0.05	2.07	1.06	0.43	95.85	20.56	8.29	96.09	2.36	71.23	0.01	8.11	23.36	0.6	0.14	0.05	0	0.43	0.29	0.09	0.04	1.06	5.29	5.79	0.15	0	5.02	0	0		-0.27	5.98	2.85	78.04	108.13	838.59	419.2	1006.31	595.82	870.05	461.13	978.02	455.12
21.688	3	0.05	0.02	0.02	1.89	0.2	0.04	2.33	1.27	0.36	95.35	22.41	10.23	96.67	2.02	73.18	0.01	7.89	25.33	0.54	0.12	0.04	0	0.36	0.28	0.09	0.04	1.27	4.7	7.21	0.14	0	6	0	0		-2.2	5.16	3.85	77.64	110.88	838.64	418.01	1008.81	596.01	870.84	460.36	981.57	454.63
21.721	3	0.05	0.02	0.02	1.92	0.24	0.04	2.45	1.3	0.34	95.1	24.27	11.92	95.85	1.68	74.09	0.01	7.85	28.62	0.6	0.13	0.04	0	0.34	0.28	0.08	0.03	1.3	5.08	7.94	0.14	0	6.22	0	0		-0.39	6.31	2.89	77.8	112.55	838.86	418.06	1010.51	599.04	870.15	459.99	982.62	455.55
21.755	3	0.05	0.02	0.02	2.41	0.29	0.04	3.32	1.1	0.34	93.36	29.66	13.41	94.48	1.71	76.54	0.01	11.51	31.02	0.65	0.12	0.05	0	0.34	0.29	0.08	0.03	1.1	6.05	9.33	0.13	0	6.63	0	0		0.23	7.8	4.2	77.8	110.28	838.03	417.58	1011.22	600.08	872.34	459.76	982.56	456.04
21.788	3	0.06	0.02	0.02	3.24	0.31	0.04	4.77	1.09	0.34	90.45	32.45	13.9	93.32	1.6	77.87	0.01	18.34	30.76	0.61	0.12	0.05	0	0.34	0.33	0.08	0.03	1.09	6.33	10.35	0.11	0	7.18	0	0		1.67	8.82	3.95	78.08	112.11	838.62	417.7	1012.25	600.55	872.11	460.94	984.12	456.29
21.821	3	0.08	0.02	0.02	4.37	0.29	0.04	6.67	1.04	0.34	86.66	36.68	13.65	93.63	1.56	79.73	0.01	24.54	29.76	0.62	0.12	0.06	0	0.34	0.35	0.08	0.03	1.04	6.8	10.85	0.11	0	7.32	0	0		1.48	8.56	4.03	77.99	112.46	838.83	418.12	1013.23	601.88	872.59	461.19	984.97	457.03
21.855	3	0.09	0.01	0.02	5.26	0.33	0.04	8.96	0.75	0.28	82.09	40.43	14.72	94.5	1.54	80.03	0.02	28.88	30.37	0.89	0.11	0.06	0	0.28	0.34	0.06	0.03	0.75	8.48	13.9	0.1	0	8.01	0	0		0.18	7.78	3.51	77.62	110.67	838.39	418.31	1014.54	604.29	873.42	461.57	983.98	456.63
21.888	3	0.09	0.01	0.03	5.45	0.37	0.04	9.81	0.72	0.28	80.38	44.74	15.52	94.79	1.63	81.19	0.02	28.15	32.51	1.26	0.1	0.05	0	0.28	0.34	0.06	0.03	0.72	9.51	15.78	0.1	0	7.91	0	0		1.23	7.5	4.22	77.83	111.59	838.2	418.93	1014.98	606.22	873.67	460.94	985.24	458.98
21.921	3	0.07	0.01	0.03	4.77	0.41	0.04	9.22	0.4	0.24	81.55	52.63	16.48	93.19	1.73	83.15	0.02	22.09	34.23	1.85	0.15	0.09	0	0.24	0.23	0.06	0.02	0.4	11.49	18.16	0.09	3.67	8.07	0	0		7.4	8.92	3.72	79.78	113.22	841.8	422.41	1015.67	607.21	874.65	466.18	987.82	462.72
21.955	3	0.06	0.01	0.03	3.41	0.48	0.04	6.83	0.21	0.2	86.33	51.09	17.6	93.3	2.07	81.86	0.02	13.92	36.98	2.83	0.2	0.11	0	0.2	0.18	0.07	0.03	0.21	12.02	19.46	0.07	14.76	8.06	0	0		3.91	8.83	2.94	78.91	113.68	842.93	425.31	1014.4	606.69	873.69	468.29	987.28	463.78
21.988	3	0.05	0.02	0.03	2.28	0.53	0.05	4.43	0.22	0.18	91.13	40.82	18.34	93.42	2.34	75.83	0.02	7.9	38.78	3.2	0.22	0.15	0	0.18	0.18	0.07	0.03	0.22	12.88	20.23	0.07	3.84	8.1	0	0		0.52	8.73	2.96	77.86	111.98	841.42	425.43	1013.44	607.31	873.28	467.05	985.2	463.48
22.021	3	0.05	0.02	0.03	2.05	0.6	0.05	4.25	0.26	0.19	91.5	38.44	18.98	94.37	2.87	73.63	0.02	5.85	41.5	3.83	0.27	0.28	0	0.19	0.21	0.08	0.04	0.26	13.84	22.9	0.08	0.07	7.76	0	0		-0.05	7.9	2.64	77.59	111.67	840.51	425.89	1012.67	607.79	872.31	467.88	983.88	463.37
22.055	3	0.05	0.02	0.03	1.57	0.56	0.05	3.83	0.52	0.19	92.34	30.04	18.51	95.07	3.15	68.68	0.02	3.26	39.22	3.99	0.2	0.25	0	0.19	0.24	0.09	0.05	0.52	14.13	27.56	0.08	0.01	8.32	0	0		-1.65	7.21	2.04	77.04	112.83	839.54	425.75	1012.42	608.06	870.61	468.1	983.31	462.5
22.088	3	0.06	0.02	0.03	1.14	0.51	0.06	2.88	0.75	0.19	94.23	17.9	17.79	94.15	3.42	59.92	0.02	2.1	37.41	4.8	0.2	0.26	0	0.19	0.26	0.1	0.06	0.75	14.45	30.16	0.08	0	8.46	0	0		-1.56	8.11	2.28	77.05	112.83	838.52	425.55	1012.35	608.59	870.31	468.51	982.97	462.38
22.122	3	0.07	0.03	0.03	0.95	0.4	0.06	2.73	0.66	0.21	94.53	14.64	15.91	94.86	3.66	53.35	0.02	1.35	32.08	4.9	0.23	0.18	0	0.21	0.3	0.11	0.07	0.66	18.04	35.93	0.07	0	8.88	0	0		-2.26	7.42	2.02	76.86	112.6	837.9	425.63	1012.27	609.4	869.83	468.38	982.27	462.32
22.155	3	0.09	0.03	0.04	0.75	0.38	0.07	2.2	0.58	0.19	95.59	9.87	15.61	94.66	3.67	44.6	0.02	1.06	31.32	5.02	0.28	0.2	0	0.19	0.31	0.11	0.08	0.58	21.21	39.64	0.07	0	8.9	0	0		-2.75	7.63	1.96	76.68	112.19	836.83	425.78	1012.14	610.46	869.4	468.87	981.39	462.31
22.188	3	0.09	0.04	0.04	0.63	0.39	0.08	1.76	0.53	0.2	96.48	6.47	15.71	93.93	3.93	39.06	0.02	1.21	31.84	4.61	0.39	0.21	0	0.2	0.44	0.13	0.1	0.53	21.03	39.28	0.08	0	8.9	0	0		-2.46	8.3	1.98	76.67	112.86	835.87	425.7	1011.82	611.01	868.46	469.11	981.12	462.41
22.222	3	0.1	0.04	0.04	0.62	0.37	0.08	1.88	0.69	0.2	96.23	6.79	15.2	93.59	3.63	36.93	0.03	1.45	31.54	3.98	0.37	0.2	0	0.2	0.57	0.14	0.09	0.69	23.8	43.1	0.09	0	8.53	0	0		-2.53	8.59	2.85	76.67	112.17	834.1	424.44	1011.28	611.28	868.37	467.09	980.44	462.28
22.255	3	0.1	0.04	0.04	0.71	0.34	0.08	2.19	1	0.21	95.62	8.34	14.63	93.67	3.26	40.58	0.03	2.08	30.7	3.51	0.3	0.2	0	0.21	0.66	0.15	0.08	1	22.93	42.88	0.09	0	8.31	0	0		-2.04	8.53	2.81	76.67	112.29	833.46	423.91	1011.78	612.09	868.2	467.07	980.38	461.94
22.288	3	0.1	0.04	0.04	0.78	0.3	0.07	2.57	1.66	0.22	94.87	9.45	13.37	94.49	2.91	42.47	0.03	2.94	28.72	2.64	0.2	0.16	0	0.22	0.66	0.17	0.08	1.66	22.74	44.38	0.1	0	7.93	0	0		-2.63	7.79	2.49	76.51	114.39	833.05	423.34	1012.72	612.66	867.17	467.05	981.41	461.29
22.322	3	0.1	0.03	0.04	1.08	0.26	0.07	4.5	1.51	0.2	90.99	17.76	12.53	93.17	2.65	48.87	0.03	4.31	27.87	2.5	0.16	0.16	0	0.2	0.53	0.18	0.07	1.51	25.39	50.87	0.1	0	7.36	0	0		-0.87	8.93	2.73	76.61	116.12	831.78	422.95	1012.57	613.4	865.87	467.67	981.83	461.6
22.355	3	0.1	0.03	0.05	1.51	0.24	0.06	6.77	1.05	0.18	86.45	30.56	11.85	94.94	2.26	56.11	0.03	6.12	26.23	1.97	0.21	0.18	0	0.18	0.4	0.18	0.05	1.05	27.01	52.57	0.09	0	7.19	0	0		-1.17	7.34	2.28	76.51	115.79	831.57	422.71	1012.59	613.6	865.51	467.58	981.11	460.95
22.389	3	0.09	0.02	0.04	1.91	0.16	0.05	8.19	0.57	0.29	83.61	35.46	9.12	95.92	1.96	62.48	0.02	8.57	20.59	1.25	0.47	0.21	0	0.19	0.34	0.29	0.05	0.57	23.4	48.99	0.09	0	6.81	0	0		0.06	6.21	0.74	76.67	115.77	832.33	423.22	1013.15	614.31	864.87	469.64	980.26	460.18
22.422	3	0.08	0.02	0.04	2.34	0.15	0.04	9.07	0.97	0.34	81.85	38.91	8.19	94.61	1.99	67.41	0.02	11.11	19.47	0.75	0.69	0.22	0	0.25	0.42	0.34	0.06	0.97	20.31	44.19	0.1	0	6.58	0	0		-2.43	7.67	0.6	76.01	112.9	831.91	422.94	1013.95	615.73	866.35	467.92	978.96	459.81
22.455	3	0.08	0.02	0.04	2.73	0.14	0.04	10.43	1.53	0.39	79.14	43.16	7.46	94.05	1.98	71.7	0.02	12.91	18.55	0.52	1.29	0.28	0	0.29	0.46	0.39	0.07	1.53	18.21	41.82	0.1	0	6.63	0	0		-0.54	8.19	0.9	76.2	115.51	830.98	422.22	1014.69	616.79	865.23	468.27	980.44	460.03
22.489	3	0.07	0.02	0.04	3.01	0.14	0.04	11.88	3.27	0.47	76.24	43.29	6.5	96.29	2.1	75.12	0.03	14.3	18.28	0.36	1.98	0.39	0	0.47	0.49	0.47	0.08	3.27	14.85	40.38	0.12	0	6.54	0	0		-2.29	5.72	-0.08	75.81	116.91	831.27	422.57	1015.33	617.53	864.07	468.36	980.66	459.67
22.522	3	0.07	0.02	0.03	2.95	0.14	0.04	10.5	3.8	0.53	79.01	41.35	6.27	88.96	2.27	74.63	0.03	14.07	18.89	0.3	2.02	0.36	0	0.53	0.52	0.49	0.1	3.8	14.36	37.6	0.11	0	6.26	0	0		0.17	11.57	1.32	76.43	115.27	832.21	421.74	1013.5	614.05	865.76	466.29	980.86	460.13
22.555	3	0.07	0.02	0.03	2.55	0.14	0.04	8.9	2.66	0.53	82.2	35.82	6.58	94.94	2.11	71.81	0.03	12.65	18.78	0.32	1.66	0.33	0	0.52	0.42	0.53	0.1	2.66	14.26	37.6	0.11	0	6.17	0	0		0.01	7.35	0.82	76.56	118.25	833.52	422.67	1013.46	612.55	864.44	468.66	982.36	459.86
22.589	3	0.07	0.02	0.03	2.11	0.12	0.05	6.23	1.44	0.56	87.54	27.97	6.1	94.64	1.93	68.05	0.04	10.77	17.78	0.32	1.15	0.25	0	0.56	0.39	0.56	0.1	1.44	13.51	34.17	0.12	0	5.64	0	0		0.25	7.64	1.41	76.72	117.49	833.92	422.95	1012.77	611.66	865.17	468.26	982.41	460.54
22.622	3	0.07	0.02	0.03	1.83	0.12	0.05	5.39	0.9	0.58	89.22	23.35	6.2	96.14	2	65.45	0.04	9.3	17.66	0.31	0.77	0.16	0	0.55	0.46	0.58	0.11	0.9	13.09	34.47	0.12	0	5.55	0	0		-0.11	5.93	1.95	76.73	115.97	833.71	422.32	1012.27	610.89	866	466.81	981.79	460.3
22.655	3	0.06	0.03	0.03	1.62	0.12	0.05	4	1.28	0.68	91.99	17.22	5.47	96.73	1.85	63.75	0.04	8.76	17.93	0.35	0.96	0.19	0	0.68	0.59	0.64	0.11	1.28	10.04	29.38	0.12	0	4.95	0	0		-1.65	5.06	0.86	76.26	112.53	834.74	423.63	1012.71	611.62	867.54	468.59	979.72	459.76
22.689	3	0.06	0.03	0.03	1.44	0.1	0.05	3.03	1.52	0.8	93.94	13.37	4.06	93.24	1.57	62.53	0.04	7.92	15.96	0.43	1.1	0.17	0	0.8	0.52	0.59	0.09	1.52	7.55	24.8	0.12	0	4.47	0	0		0.46	8.88	1.85	76.59	115.49	834.82	423.61	1012.24	611.16	866.74	467.73	982.06	461.56
22.722	3	0.06	0.03	0.03	1.18	0.08	0.05	2.32	2.22	0.8	95.36	9.39	2.55	92.18	1.37	58.7	0.04	6.87	13.07	0.49	1.34	0.14	0	0.8	0.42	0.6	0.06	2.22	6.42	23.33	0.12	0	4.38	0	0		2.12	9.66	2.5	76.93	115.95	834.85	422.8	1012.62	610.5	867.33	467.71	983.1	461.39
22.756	3	0.06	0.03	0.03	1.03	0.07	0.05	1.71	3.2	0.95	96.57	6.88	0.77	94.83	1.21	55.94	0.04	6.93	10.46	0.53	2.13	0.15	0	0.95	0.4	0.71	0.06	3.2	4.97	18.75	0.12	0	4.26	0	0		-0.51	7.46	1.86	76.46	111.84	834.87	422.57	1012.88	610.8	868.89	466.96	980.5	459.82
22.789	3	0.06	0.04	0.03	0.93	0.07	0.05	1.38	3.93	1.13	97.25	5.91	0.43	95.61	1.22	54.97	0.04	5.65	9.57	0.48	1.72	0.14	0	1.13	0.38	0.75	0.05	3.93	3.58	15.66	0.11	0	4.33	0	0		-0.99	6.59	0.57	76.32	113.14	836.24	424.13	1013.37	611.88	868.04	468.02	980.94	460.73
22.822	3	0.06	0.04	0.02	0.76	0.07	0.06	1.08	3.4	1.07	97.85	4.16	1.23	92.88	1.54	50.9	0.05	3.97	10.8	0.59	1.69	0.14	0	1.07	0.37	0.79	0.05	3.4	3.2	15.11	0.11	0.02	4.52	0	0		2.25	9.16	2.1	77.11	112.27	838.19	426.54	1012.91	612.21	870.53	469.31	982.71	464.87
22.856	3	0.06	0.04	0.02	0.56	0.1	0.07	0.66	2.92	1.37	98.68	2.32	3.47	91.39	1.83	43.89	0.06	2.7	14.95	0.73	1.54	0.14	0	1.37	0.38	1.01	0.06	2.92	1.81	11.19	0.12	0.02	4.97	0	0		1.79	10.19	2.38	77.13	113.8	840.06	426.97	1013.47	610.49	871.27	469.74	984.98	465.1
22.889	3	0.06	0.05	0.02	0.43	0.12	0.08	0.49	1.61	1.07	99.02	1.24	5.36	95.1	2.16	37.14	0.06	1.64	17.54	0.87	1.07	0.1	0	1.19	0.34	0.97	0.06	1.61	1.63	11.64	0.12	0.01	5.28	0	0		0.94	7.17	2.83	77.23	110.96	842.13	427.82	1013.47	609.23	873.99	469.4	984.89	465.65
22.922	3	0.07	0.06	0.02	0.33	0.17	0.1	0.34	1.33	1	99.31	0.71	8.24	95.02	3.12	29.56	0.06	0.92	23.67	1	0.86	0.08	0	1.22	0.36	0.86	0.06	1.33	1.22	10.4	0.11	0.01	5.61	0	0		3.45	7.26	3.81	77.94	108.6	842.88	428.06	1012.98	608.59	876.09	469.38	984.65	466.76
22.956	3	0.08	0.08	0.02	0.24	0.21	0.12	0.23	2.09	1.01	99.52	0.6	9.56	95.7	4.17	19.98	0.06	0.5	26.42	1.19	0.51	0.05	0	1.01	0.44	0.67	0.07	2.09	0.82	9.38	0.11	0.01	5.93	0	0		1.38	6.48	3.65	77.42	108.11	842.82	428.56	1012.55	608.05	875.94	470.03	983.98	466.25
22.989	3	0.09	0.09	0.02	0.19	0.2	0.14	0.16	3.15	0.97	99.6	0.59	8.92	95.11	4.88	12.49	0.06	0.3	25.09	1.36	0.4	0.05	0	0.97	0.57	0.6	0.07	3.15	0.69	8.29	0.1	0.01	6.19	0	0		0.37	7.16	4.55	77.15	110.21	843.41	429.08	1012.8	607.21	876.12	470.15	986.3	467.34
23.022	3	0.1	0.1	0.02	0.16	0.22	0.16	0.13	5.59	0.82	99.55	0.8	9.19	95.53	6.09	7.53	0.06	0.17	26.96	1.84	0.32	0.06	0	0.82	0.67	0.52	0.07	5.59	0.51	7.51	0.1	0.01	6.36	0	0		0.73	6.69	4.38	77.23	108.91	844.9	429.29	1014.87	608.5	878.36	470.49	987.23	467.48
23.056	3	0.1	0.1	0.02	0.15	0.22	0.17	0.11	5.97	0.74	99.55	0.76	9.14	95.44	6.52	4.63	0.05	0.12	25.9	2.28	0.27	0.05	0	0.74	0.65	0.47	0.07	5.97	0.29	5.66	0.09	0.01	6.86	0	0		-0.55	6.79	4.41	76.81	109.65	846.66	430.58	1016.46	609.19	879.72	471.48	989.33	468.59
23.089	3	0.1	0.1	0.02	0.14	0.26	0.18	0.11	4.65	0.64	99.48	0.79	10.44	91.09	7.04	3.24	0.06	0.09	27.63	2.1	0.35	0.08	0	0.64	0.82	0.48	0.07	4.65	0.26	5.71	0.09	0.01	7.27	0	0		1.09	10.38	4.41	76.97	110.34	846.53	430.03	1016.52	609.07	879.45	471.25	989.76	468.6
23.123	3	0.09	0.1	0.02	0.13	0.25	0.17	0.1	3.08	0.57	99.5	0.6	10.73	94.48	6.93	2.64	0.06	0.07	25.35	1.79	0.34	0.07	0	0.57	0.93	0.45	0.07	3.08	0.15	4.18	0.09	0.01	8.11	0	0		-0.31	7.8	4.64	76.8	110.9	848.36	432.17	1017.65	610.13	880.79	472.62	991.67	470.68
23.156	3	0.09	0.09	0.02	0.13	0.3	0.17	0.1	3.04	0.46	99.4	0.67	12.37	94.5	6.95	2.24	0.07	0.07	26.96	1.82	0.33	0.09	0	0.41	1.16	0.46	0.07	3.04	0.14	4.26	0.08	0.01	9.01	0	0		-0.48	7.78	4.38	76.7	109.04	848.8	432.03	1018.86	611.27	882.27	472.57	991.29	470.24
23.189	3	0.09	0.09	0.02	0.12	0.35	0.16	0.09	3.47	0.49	99.31	0.79	13.6	89.74	5.87	2.11	0.07	0.06	28.87	1.72	0.37	0.14	0	0.37	1.09	0.49	0.08	3.47	0.13	4.11	0.08	0.01	9.26	0	0		-2.92	11.16	3.97	75.91	107.27	848.77	432.36	1018.86	611.53	882.84	472.33	990.07	469.67
23.223	3	0.09	0.08	0.02	0.12	0.37	0.15	0.09	3.72	0.54	99.27	0.73	14.32	93.12	5.97	2.49	0.07	0.05	27.55	1.66	0.35	0.14	0	0.28	0.84	0.54	0.09	3.72	0.1	3.99	0.07	0.01	10.46	0	0		-1.83	8.97	5.04	76.24	109.02	850.25	433.13	1020.79	612.28	884.56	473.39	993.56	471.59
23.256	3	0.09	0.08	0.02	0.12	0.43	0.15	0.1	4.52	0.59	99.14	0.9	15.5	89.17	5.89	3.15	0.07	0.05	29.72	1.52	0.38	0.14	0	0.24	0.68	0.59	0.1	4.52	0.11	4.07	0.07	0.01	10.82	0	0		-1.71	11.46	4.01	76	108.93	850.65	433.15	1021.3	612.83	884.26	473.77	993.16	470.9
23.289	3	0.08	0.07	0.02	0.12	0.46	0.15	0.1	4.7	0.63	99.09	0.88	15.95	94.65	6.6	3.95	0.08	0.05	29.23	1.51	0.41	0.13	0	0.17	0.51	0.63	0.11	4.7	0.1	4.44	0.07	0.01	11.59	0	0		-1.3	7.63	4.92	76.27	109.79	852.04	433.5	1023.77	614.18	886.44	474.03	996.22	472.31
23.323	3	0.08	0.07	0.01	0.12	0.47	0.14	0.11	4.41	0.62	99.07	0.77	16.3	95.83	7.08	4.39	0.09	0.05	27.61	1.46	0.41	0.09	0	0.11	0.5	0.62	0.12	4.41	0.08	4.5	0.06	0.01	12.58	0	0		0.89	6.32	3.99	76.88	111.36	854.41	434.09	1025.74	614.97	887.04	475.31	998.37	472.78
23.356	3	0.08	0.07	0.01	0.12	0.48	0.14	0.11	5.56	0.65	99.05	0.86	16.35	90.1	6.42	4.91	0.09	0.04	28.03	1.19	0.37	0.08	0	0.11	0.52	0.65	0.15	5.56	0.08	4.63	0.07	0.01	12.55	0	0		-2.32	10.96	4.56	75.88	109.04	854.64	434.53	1025.16	614.01	888.57	474.31	997.6	472.84
23.39	3	0.08	0.07	0.01	0.13	0.44	0.14	0.11	6.84	0.69	99.13	0.89	15.26	96	6.93	5.55	0.08	0.04	27.12	0.99	0.28	0.06	0	0.1	0.59	0.69	0.19	6.84	0.07	3.81	0.07	0.01	12.21	0	0		-0.6	6.11	4.41	76.53	111.56	856.18	435.1	1026.4	614.49	888.51	475.04	1000.07	473.96
23.423	3	0.08	0.07	0.01	0.13	0.4	0.14	0.11	6.64	0.77	99.2	0.82	14.61	91.62	7.01	5.96	0.09	0.05	26.26	0.82	0.28	0.05	0	0.09	0.63	0.77	0.21	6.64	0.06	4.02	0.08	0.01	11.93	0	0		-3.67	10.04	4.27	75.65	107.65	856.78	434.84	1027.52	614.35	891.22	474.87	998.84	472.25
23.456	3	0.08	0.07	0.01	0.14	0.39	0.15	0.12	7.48	0.76	99.21	0.91	13.88	97.34	8.3	6.01	0.09	0.05	26.86	0.8	0.26	0.06	0	0.09	0.67	0.76	0.19	7.48	0.07	3.99	0.08	0.01	11.42	0	0		3.93	4	3.92	77.82	110.82	858.8	434.79	1029.2	615.54	891.11	476.19	1001.9	473.98
23.49	3	0.08	0.07	0.02	0.15	0.33	0.15	0.12	6.3	1.04	99.34	0.75	12.6	97.28	8.23	6.2	0.11	0.06	25.38	0.75	0.3	0.05	0	0.08	0.72	1.04	0.19	6.3	0.07	4.91	0.07	0.02	10.59	0	0		3.23	4.11	4.62	77.68	111.66	860.3	435.26	1029.52	614.47	892.22	475.27	1003.88	475.14
23.523	3	0.08	0.08	0.02	0.16	0.29	0.17	0.14	5.41	1.32	99.41	0.68	11.44	95.53	9.74	6.22	0.13	0.06	24.84	0.8	0.35	0.05	0	0.07	0.77	1.32	0.18	5.41	0.07	5.7	0.06	0.03	9.87	0	0		3.97	6.7	4.58	77.91	111.21	861.6	435.83	1029.68	613.82	893.18	475.96	1004.39	475.55
23.556	3	0.08	0.08	0.02	0.16	0.28	0.17	0.14	4.54	1.46	99.43	0.64	11.18	96.01	9.81	6.19	0.13	0.07	24.93	0.76	0.35	0.06	0	0.07	0.83	1.46	0.16	4.54	0.07	5.7	0.05	0.03	9.45	0	0		3.55	6.1	3.96	77.87	110.94	863.04	436.28	1029.94	613.17	893.61	476.19	1004.55	475.25
23.59	3	0.08	0.09	0.02	0.17	0.24	0.17	0.14	3.84	1.71	99.52	0.55	9.82	95.11	10.05	6.86	0.13	0.07	23.41	0.82	0.32	0.06	0	0.07	0.85	1.71	0.19	3.84	0.08	5.6	0.05	0.02	8.66	0	0		3.17	7.16	3.26	77.78	110.08	864.06	436.49	1030.46	612.86	894.24	476.87	1004.29	474.45
23.623	3	0.08	0.09	0.02	0.17	0.23	0.17	0.13	4.04	1.77	99.53	0.56	9.81	95.06	9.28	7.05	0.12	0.08	23.52	0.81	0.25	0.06	0	0.08	0.94	1.77	0.18	4.04	0.07	4.87	0.04	0.01	8.48	0	0		-1	7.22	1.93	76.67	109.68	864.5	436.11	1030.99	611.89	893.82	476.79	1003.38	471.82
23.656	3	0.08	0.09	0.02	0.16	0.22	0.16	0.13	4.61	1.97	99.57	0.55	9.15	94.21	8.52	6.86	0.11	0.1	22.74	0.81	0.2	0.07	0	0.1	1.03	1.97	0.19	4.61	0.07	4.49	0.04	0.01	8.14	0	0		-0.39	8.05	2.2	76.69	109.81	864.62	435.89	1031.59	612.2	894.36	476.73	1004.07	472
23.69	3	0.09	0.09	0.02	0.17	0.21	0.17	0.13	6.08	2	99.58	0.65	8.45	96.55	8.62	7.25	0.11	0.09	23.55	0.89	0.18	0.05	0	0.1	1.08	2	0.2	6.08	0.08	4.23	0.03	0.02	7.47	0	0		3.35	5.34	3.04	78.08	112.52	867.36	436.45	1031.95	610.74	895.21	476.24	1007.71	474.42
23.723	3	0.09	0.09	0.02	0.17	0.22	0.17	0.13	8.67	1.88	99.57	0.8	8.1	97.12	8.57	7.75	0.11	0.09	23.78	1.01	0.19	0.06	0	0.11	1.17	1.88	0.24	8.67	0.08	3.89	0.03	0.01	7.58	0	0		2.97	4.41	1.46	78.25	111.9	870.12	436.73	1032.64	608.97	895.89	477.15	1007.7	472.71
23.757	3	0.1	0.09	0.02	0.18	0.19	0.18	0.13	17.41	1.8	99.62	1.38	4.94	96.29	9.63	8.01	0.11	0.1	22.82	1.09	0.16	0.06	0	0.15	1.62	1.8	0.29	17.41	0.08	3.5	0.03	0	7.04	0	0		0.32	5.72	0.96	77.38	112.75	871.41	436.82	1033.56	608.15	896.17	476.79	1008.82	471.94
23.79	3	0.1	0.09	0.02	0.19	0.18	0.18	0.13	16.14	1.68	99.63	1.21	4.57	96.68	9.66	8.41	0.11	0.11	22.22	1.13	0.17	0.07	0	0.2	1.98	1.68	0.35	16.14	0.08	2.99	0.03	0.01	6.77	0	0		1.32	5.14	0.65	77.67	112.18	871.94	436.83	1034.6	609.22	896.96	477.08	1009.03	472.03
23.823	3	0.1	0.09	0.02	0.19	0.17	0.17	0.14	17.52	1.65	99.62	1.2	3.77	96.71	9.65	9.33	0.11	0.13	20.68	1.19	0.18	0.14	0	0.21	2.38	1.65	0.4	17.52	0.08	2.86	0.03	0	6.99	0	0		1.08	5.09	0.97	77.56	112.68	871.97	436.99	1034.86	609.58	897.11	476.81	1009.71	472.62
23.857	3	0.1	0.09	0.02	0.2	0.15	0.18	0.14	17.15	1.67	99.59	1.03	2.56	96.53	10.46	10.02	0.12	0.14	18.92	1.19	0.21	0.16	0	0.28	2.91	1.67	0.41	17.15	0.09	2.53	0.03	0.01	6.78	0	0		3.01	5.37	2.16	78.19	114.44	870.93	435.99	1034.74	608.7	896.73	477.23	1011.08	472.57
23.89	3	0.09	0.09	0.02	0.22	0.16	0.19	0.17	12.2	1.63	99.56	0.75	3.6	96.36	12.93	10.58	0.14	0.14	19.32	1.67	0.38	0.19	0	0.29	2.68	1.63	0.4	12.2	0.09	2.66	0.03	0.02	7.14	0	0		2.75	5.62	2.44	78.04	113.74	870.73	435.71	1034.75	609.2	897.2	475.68	1010.91	473.04
23.923	3	0.08	0.08	0.02	0.25	0.16	0.21	0.2	9.7	1.66	99.49	0.6	3.32	96.61	15.91	11.95	0.16	0.16	18.71	2.31	0.49	0.21	0	0.31	2.36	1.66	0.34	9.7	0.1	2.51	0.03	0.02	7.22	0	0		3.54	5.26	2.32	78.24	114.68	871.3	435.91	1035.94	610.08	897.5	476.52	1012.14	473.36
23.957	3	0.08	0.08	0.02	0.26	0.16	0.21	0.21	7.51	1.82	99.48	0.48	3.71	96.84	16.65	12.34	0.17	0.18	17.91	2.8	0.64	0.25	0	0.35	2.23	1.82	0.31	7.51	0.11	2.42	0.02	0.02	7.67	0	0		3.82	4.9	2.13	78.35	114.51	872.18	436.19	1036.38	610.19	898.07	476.48	1012.54	473.64
23.99	3	0.08	0.08	0.02	0.27	0.2	0.23	0.22	6.96	1.78	99.46	0.6	5.38	97.33	18	12.47	0.17	0.19	21.55	3.3	0.68	0.32	0	0.38	2.18	1.78	0.3	6.96	0.11	2.47	0.02	0.01	7.96	0	0		0.91	4.02	0.49	77.55	113.81	873.93	437.18	1037.45	610.38	898.41	477.57	1012.1	472.48
24.023	3	0.08	0.07	0.01	0.27	0.25	0.24	0.22	7.95	1.72	99.46	0.8	7.16	97.52	18.56	12.67	0.16	0.18	24.49	3.94	0.5	0.33	0	0.4	1.8	1.72	0.29	7.95	0.11	2.28	0.03	0.01	8.63	0	0		-1.43	3.64	-0.11	76.92	113.38	874.35	437.68	1037.78	610.74	898.46	477.41	1011.72	472.22
24.057	3	0.07	0.07	0.01	0.27	0.38	0.25	0.23	8.43	1.56	99.25	1.14	10.12	97.23	19.43	13	0.16	0.19	29.12	4.95	0.54	0.5	0	0.54	1.63	1.56	0.31	8.43	0.12	2.05	0.03	0.01	9.86	0	0		1.25	4.21	0.05	77.64	113.63	874.81	436.98	1039.49	611.52	899.59	478.26	1013.05	471.99
24.09	3	0.08	0.06	0.01	0.27	0.48	0.26	0.24	7.83	1.59	99.03	1.41	12.21	97.29	19.69	12.89	0.17	0.17	32.67	6.27	0.59	0.67	0	0.53	1.51	1.59	0.31	7.83	0.13	2.26	0.03	0.01	10.34	0	0		1.98	4.09	-0.11	77.87	113.69	875.11	436.78	1040.32	612.38	899.98	477.91	1013.52	472.18
24.124	3	0.08	0.06	0.01	0.23	0.71	0.25	0.21	6.9	1.57	98.58	1.73	15.79	96.68	18.54	10.88	0.2	0.15	36.15	7.68	0.8	0.74	0	0.62	1.48	1.57	0.32	6.9	0.15	2.69	0.04	0.01	12.03	0	0		1.52	5.14	0.11	77.78	113.63	875.33	436.88	1039.72	611.81	900	476.79	1013.55	472.68
24.157	3	0.08	0.06	0.01	0.21	0.84	0.22	0.2	9.18	1.6	98.32	2.26	17.21	94.43	16.35	10.99	0.22	0.14	37.3	7.18	0.73	0.58	0	0.69	1.59	1.6	0.37	9.18	0.16	3.19	0.05	0.02	12.96	0	0		4.07	7.85	0.96	78.45	114.76	874.66	436.7	1038.99	611.63	899.51	476.86	1014.22	473.74
24.19	3	0.08	0.06	0.01	0.19	0.85	0.2	0.18	11.91	1.69	98.3	2.81	17.17	93.1	14.23	11.05	0.22	0.12	37.32	6.54	0.61	0.38	0	0.72	1.82	1.69	0.45	11.91	0.16	3.53	0.05	0.02	13.04	0	0		4.64	8.99	2.09	78.59	113.93	873.45	436.34	1038.48	611.72	900.09	476.6	1013.99	474.28
24.224	3	0.08	0.05	0.01	0.19	1.14	0.21	0.2	15.75	1.78	97.72	4.89	18.71	94.01	14.66	11.56	0.25	0.12	40.66	6.15	0.5	0.24	0	0.86	1.87	1.78	0.53	15.75	0.19	4.64	0.05	0.02	14.04	0	0		3.21	8.23	1.68	78.15	113.31	872.99	436.51	1038.41	612.29	899.75	476.68	1013.03	473.83
24.257	3	0.08	0.05	0.01	0.2	1.11	0.2	0.21	16.32	1.77	97.78	4.93	18.42	94.93	14.73	12.49	0.25	0.11	40.2	5.55	0.47	0.17	0	0.86	1.72	1.77	0.54	16.32	0.2	4.93	0.05	0.02	14.03	0	0		1.9	7.35	1.52	77.69	113.72	872.45	436.61	1038.31	612.63	899.07	476.68	1012.74	473.62
24.29	3	0.08	0.05	0.01	0.2	1.16	0.19	0.22	14.74	1.83	97.68	4.27	19.44	93.86	13.75	13.61	0.26	0.11	39.88	5.13	0.45	0.14	0	0.83	1.7	1.83	0.54	14.74	0.23	5.84	0.05	0.03	14.6	0	0		2.18	8.37	1.81	77.71	113.82	872.04	436.39	1038.26	612.76	899.07	476.46	1012.86	473.79
24.324	3	0.07	0.04	0.01	0.2	1.39	0.18	0.24	14.08	1.9	97.22	4.64	21.1	96.97	13.51	14.24	0.29	0.11	41.63	4.61	0.49	0.14	0	0.84	1.8	1.9	0.54	14.08	0.27	7.32	0.05	0.02	15.33	0	0		1.58	4.68	-0.06	77.61	113.37	873.3	437.08	1039.73	614.19	898.98	478.02	1012.23	472.81
24.357	3	0.07	0.04	0.01	0.2	1.41	0.18	0.25	11.78	1.84	97.19	3.73	21.72	98.13	13.82	14.57	0.29	0.13	41.11	4.16	0.45	0.21	0	0.79	1.85	1.84	0.57	11.78	0.3	7.5	0.05	0.01	15.71	0	0		-2.01	2.19	-1.4	76.6	112.79	874.57	438.17	1040.41	614.34	899.08	478.69	1011.68	472.11
24.391	3	0.06	0.04	0.01	0.21	1.89	0.18	0.29	6.28	1.89	96.23	3.11	25.35	97.65	14.33	16.65	0.29	0.14	44.28	4.46	0.36	0.53	0	0.7	1.61	1.89	0.56	6.28	0.38	8.92	0.05	0.01	16.76	0	0		-2.84	3.36	-1.63	76.33	115.84	874.37	438.37	1040.32	614.46	897.16	478.54	1012.83	472.4
24.424	3	0.06	0.03	0.01	0.22	1.87	0.18	0.33	5.05	1.81	96.25	2.69	25.5	97.59	15.23	17.5	0.27	0.14	43.64	5.06	0.39	0.56	0	0.65	1.37	1.81	0.51	5.05	0.44	10.17	0.05	0.01	17.03	0	0		-2.4	3.49	-1.49	76.44	116.57	873.93	438.12	1040.09	614.36	896.56	478.52	1012.97	472.35
24.457	3	0.05	0.03	0.01	0.24	2.01	0.19	0.38	3.12	1.73	95.98	2.5	26.19	97.42	16.95	18.66	0.26	0.15	44.62	5.71	0.34	0.73	0	0.59	1.15	1.73	0.49	3.12	0.51	10.77	0.05	0.01	17.17	0	0		-1.61	3.85	-1.32	76.57	116.54	873.37	438.24	1040.17	615.18	896.5	479.15	1012.86	472.71
24.491	3	0.05	0.03	0.01	0.23	1.98	0.18	0.39	3.76	1.71	96.04	2.38	26.08	97.2	16.85	18.27	0.24	0.15	43.34	5.11	0.38	0.55	0	0.57	1.27	1.71	0.53	3.76	0.63	11.6	0.05	0.01	17.7	0	0		0.33	4.26	-2.21	77.17	112.97	873.61	438.51	1039.79	615.68	897.56	480	1010.28	472.44
24.524	3	0.06	0.03	0.01	0.21	1.64	0.17	0.34	7.55	1.8	96.72	2.33	24.07	96.45	15.89	16.03	0.23	0.14	39.31	5.02	0.42	0.33	0	0.58	1.41	1.8	0.58	7.55	0.69	11.45	0.05	0.19	18.02	0	0		3.69	5.49	-1.91	78.45	114.32	872.74	439.2	1037.6	614.96	895.62	481.76	1009.64	473.47
24.557	3	0.07	0.04	0.01	0.19	1.05	0.16	0.27	11.04	2	97.91	1.91	19.97	92.77	14.52	14.34	0.22	0.12	33.27	4.89	0.35	0.23	0	0.62	1.52	2	0.59	11.04	0.75	9.18	0.06	64.95	17	0	0		3.89	9.24	-2.01	78.76	113.01	871.32	440.68	1034.29	613.74	894	484.07	1006.54	473.8
24.591	3	0.07	0.04	0.01	0.17	0.64	0.13	0.21	12.09	2.01	98.72	1.21	16.86	91.8	10.29	13.13	0.18	0.1	26.29	4.52	0.26	0.13	0	0.54	1.24	2.01	0.63	12.09	0.94	8.29	0.06	39.11	16.08	0	0		6.45	9.92	-0.82	79.92	108.27	868.72	439.73	1030.25	611.29	894.2	483.64	1001.95	473.09
24.624	3	0.08	0.05	0.01	0.14	0.36	0.11	0.14	6.16	1.95	99.27	0.7	14.64	91.12	6.62	9.62	0.15	0.07	17.85	3.62	0.18	0.05	0	0.45	1.02	1.95	0.78	6.16	1.02	6.62	0.06	29.96	15.32	0	0		5.52	10.36	-1.12	79.61	114.14	866.95	441.68	1024.57	608.24	887.15	484.47	1000.86	474.55
24.657	3	0.08	0.06	0.02	0.13	0.19	0.1	0.12	1.75	1.74	99.62	0.49	10.82	89.89	3.73	8.28	0.13	0.05	11.4	2.5	0.16	0.04	0	0.36	0.88	1.74	0.99	1.75	1.13	5.74	0.05	1	12.77	0	0		-3.54	11.08	-1.51	76.97	111.51	864.13	443.32	1019.04	607.04	883.85	480.72	995.23	475.2
24.691	3	0.08	0.07	0.02	0.13	0.14	0.1	0.1	0.87	1.25	99.73	0.37	8.49	84.38	2.28	8.29	0.12	0.04	9.4	1.9	0.15	0.04	0	0.22	0.87	1.25	0.98	0.62	1.34	4.58	0.04	0.1	10.79	0	0		0	13.56	-1.86	78.34	109.64	863.23	444.49	1010.76	600.52	879.97	481.38	989.44	475.34
24.724	3	0.09	0.08	0.02	0.13	0.1	0.09	0.1	0.71	1.05	99.74	0.33	6.32	91.83	1.28	8.05	0.1	0.04	6.98	1.39	0.19	0.02	0	0.16	0.71	1.05	0.83	0.25	1.19	3.83	0.03	0.02	9.4	0	0		-2.84	9.91	-0.71	78.14	105.15	862.17	445.57	1007.93	599.08	881.26	481.43	986.26	475.82
24.758	3	0.09	0.09	0.02	0.14	0.07	0.09	0.09	0.48	0.69	99.71	0.33	3.35	86.93	0.69	9.56	0.08	0.03	4.93	1.22	0.34	0.07	0	0.12	0.48	0.85	0.65	0.17	1.24	2.62	0.03	0	7.27	0	0		-3.21	12.53	-1.22	78.07	105.26	860.94	447.35	1003.83	597.16	878.21	483.52	983.22	476.26
24.791	3	0.09	0.09	0.02	0.17	0.06	0.09	0.1	0.38	0.44	99.67	0.33	1.37	89.85	0.44	12.56	0.07	0.04	4.14	0.87	0.32	0.13	0	0.12	0.38	0.71	0.45	0.26	1.15	2.01	0.03	0	5.65	0	0		-7.15	11.1	-1.14	77.25	106.18	858.47	447.67	999.31	594.57	874.26	482.35	980.24	475.89
24.824	3	0.09	0.09	0.02	0.18	0.05	0.09	0.11	0.42	0.3	99.64	0.33	0.05	87.91	0.3	14.07	0.06	0.04	2.77	0.57	0.28	0.2	0	0.15	0.3	0.58	0.45	0.42	1.03	1.85	0.02	0	4.93	0	0		-7.23	12.08	-0.37	77.48	104.79	857.47	447.69	996.03	591.48	873.49	482.31	978.06	475.59
24.858	3	0.09	0.09	0.02	0.21	0.04	0.09	0.12	0.6	0.23	99.58	0.33	0	83.42	0.23	17.8	0.04	0.05	2.41	0.38	0.27	0.65	0	0.17	0.31	0.41	0.42	0.6	0.9	1.3	0.02	0	3.73	0	0		-2.31	13.92	-0.56	78.03	108.35	855.95	446.79	992.36	588.11	868.99	482.82	977.05	474.9
24.891	3	0.08	0.09	0.02	0.25	0.04	0.08	0.15	0.52	0.22	99.51	0.42	0	90.87	0.2	22.49	0.04	0.07	2.34	0.28	0.23	1.27	0	0.22	0.33	0.38	0.33	0.52	0.79	1.3	0.02	0	3.42	0	0		-5.9	10.51	0.92	78.11	102.79	855.49	447.37	987.76	583.42	870.4	481.59	972.97	474.75
24.924	3	0.08	0.08	0.02	0.28	0.04	0.08	0.17	0.34	0.23	99.44	0.52	0	88.64	0.18	25.72	0.03	0.09	2.11	0.21	0.23	1.46	0	0.28	0.34	0.39	0.25	0.29	0.62	1.05	0.02	0.01	2.87	0	0		-6.08	11.73	1.94	77.78	107.34	854.64	446.59	986.64	581.68	867.96	479.62	975.23	475.81
24.958	3	0.08	0.08	0.03	0.33	0.03	0.08	0.2	0.38	0.33	99.34	0.7	0	93.57	0.19	30.27	0.03	0.13	2.13	0.16	0.33	2.08	0	0.38	0.36	0.43	0.23	0.14	0.44	0.7	0.02	0.01	2.1	0	0		-2.75	8.61	0.14	77.55	102.58	854.98	447.05	985.11	582.01	868.25	480.69	970.64	474.52
24.991	3	0.07	0.07	0.03	0.36	0.03	0.07	0.23	0.45	0.37	99.28	0.83	0	90.51	0.15	32.65	0.02	0.17	1.66	0.11	0.37	1.8	0	0.45	0.41	0.43	0.24	0.1	0.38	0.77	0.01	0.01	1.92	0	0		1.21	10.72	1.08	77.65	103.53	855.42	448.65	984.43	582.24	868.42	482.68	971.81	477.24
25.024	3	0.08	0.08	0.03	0.33	0.03	0.08	0.2	0.54	0.53	99.33	0.7	0	92.18	0.13	30.02	0.02	0.25	1.78	0.09	0.53	2.04	0	0.54	0.52	0.43	0.26	0.12	0.31	0.83	0.01	0	1.57	0	0		4.12	9.66	0.52	77.31	101.68	856.19	449.76	982.9	581.7	868.52	483.72	970.03	477.91
25.058	3	0.09	0.09	0.03	0.29	0.03	0.08	0.17	0.63	0.63	99.43	0.5	0	87.63	0.11	25.27	0.02	0.29	1.93	0.08	0.78	3.88	0	0.63	0.61	0.32	0.3	0.14	0.21	0.94	0.01	0.01	1.23	0	0		5.98	12.21	0.06	76.56	102.7	857.71	449.77	981.06	577.73	867.55	484.08	970.02	477.07
25.091	3	0.1	0.1	0.04	0.26	0.03	0.09	0.15	0.94	0.94	99.47	0.43	0	94.35	0.09	22.81	0.02	0.39	2.22	0.08	0.97	10.29	0	0.94	0.87	0.31	0.31	0.18	0.2	1.09	0.01	0	1.26	0	0		6.42	7.92	0.62	75.91	97.91	857.08	449.61	978.01	574.66	868.56	484.4	966.09	475.82
25.125	3	0.17	0.11	0.18	0.23	0.03	0.1	0.13	1.87	1.04	99.54	0.34	0	97.2	0.08	18.57	0.02	0.52	2.98	0.06	1.04	39.18	0	1.87	1.1	0.2	0.25	0.2	0.11	1.34	0.01	0.01	1.01	0	0		6.21	4.26	-1.08	75.84	98.98	857.59	451.24	977.03	576.29	866.36	484.08	965.11	477.31
25.158	3	0.17	0.11	0.2	0.23	0.03	0.11	0.13	3.07	1.35	99.53	0.38	0	96.54	0.09	18.88	0.02	0.72	3.61	0.07	1.35	40.58	0	3.07	1.56	0.18	0.24	0.21	0.09	1.61	0.01	0.01	1.08	0	0		-0.03	5.36	-0.17	76.18	100.55	855.76	449.39	977.38	575.68	865.49	481.18	965.9	475.87
25.191	3	0.19	0.11	0.29	0.24	0.03	0.12	0.14	3.72	1.49	99.43	0.4	0	96.4	0.11	19.13	0.02	1	4.22	0.07	1.49	47.24	0	3.72	2.31	0.17	0.25	0.26	0.08	1.74	0.01	0	1.14	0	0		1.34	5.56	-0.23	76.09	100.97	855.09	449.72	976.31	575.87	864.35	481.32	965.2	476.51
25.225	3	0.21	0.12	0.33	0.2	0.04	0.18	0.12	4.5	1.72	99.34	0.47	0	96.53	0.1	14.46	0.02	0.94	4.5	0.07	1.72	49.43	0	10.67	3.1	0.18	0.26	0.21	0.06	2.22	0.01	0	1.2	0	0		3.62	5.36	-0.32	75.95	99.5	855.41	450.64	974.97	575.55	864.51	481.99	963.91	477.42
25.258	3	0.21	0.13	0.31	0.19	0.04	0.2	0.11	4.58	2.21	99.38	0.46	0	97.49	0.14	12.81	0.02	1.09	4.58	0.08	2.21	46.87	0	11.83	4.57	0.18	0.29	0.2	0.06	2.3	0.01	0	1.28	0	0		0.84	3.71	0.36	75.76	100.53	852.6	449.05	974.08	575.4	862.62	480.23	963.08	476.31
25.291	3	0.2	0.13	0.25	0.18	0.04	0.27	0.11	3.85	2.22	99.46	0.6	0	96.9	0.18	11.75	0.02	1.11	3.85	0.07	2.22	42.42	0	16.64	5.28	0.18	0.3	0.19	0.05	2.7	0.01	0.02	1.43	0	0		0.15	4.78	0.1	76.16	100.15	852.22	449.23	974.98	576.64	862.93	481.53	962.92	475.88
25.325	3	0.21	0.13	0.28	0.18	0.04	0.36	0.11	4.06	2.03	99.27	0.83	0	95.19	0.16	11.06	0.02	1.11	4.06	0.08	2.03	44.63	0	22.05	5.72	0.19	0.33	0.17	0.04	3.66	0.01	0.01	1.78	0	0		5.18	7.08	0.61	75.74	100.65	851.53	450.26	973.73	577.23	862.14	483.43	962.63	477.79
25.358	3	0.19	0.13	0.19	0.17	0.04	0.36	0.1	3.3	1.95	99.28	0.74	0	95.45	0.19	9.51	0.02	0.91	3.3	0.07	1.95	37.78	0	21.91	4.75	0.18	0.31	0.16	0.04	3.75	0.01	0	1.81	0	0		1.24	6.78	0.97	75.9	101.02	851.18	451.56	972.47	577.32	861.37	482.65	962.33	479.33
25.392
25.425
25.458
25.492
25.525
25.558
25.592
25.625
25.658
25.692
25.725
25.759
25.792
25.825
25.859
25.892
25.925
25.959
25.992
26.025
26.059
26.092
26.126
26.159
26.192
26.226
26.259
26.292
26.326
26.359
26.393
26.426
26.459
26.493
26.526
26.559	3	1.06	0.2	0.48	0.81	0.03	0.14	0.08	0.35	3.21	97.88	46.09	0	5.65	0.3	0.95	3.21	0.05	0.35	0.01	1.27	0.13	0	0	0	0.7	0.01	0	88.17	7.72	1.16	2.84	0.25	0.07	0	0	-32.04	36.08	-16.11	54.58	107.31	802.86	498.26	998.07	693.47	829.8	537.53	936.74	546.46
26.593
26.626
26.659
26.693
26.726
26.76
26.793
26.826
26.86
26.893
26.926
26.96
26.993
27.026
27.06
27.093
27.127
27.16
27.193
27.227
27.26
27.293
27.327
27.36
27.394
27.427
27.46
27.494
27.527
27.56
27.594
27.627
27.66
27.694
27.727
27.761
27.794
27.827
27.861
27.894
27.927
27.961
27.994
28.027
28.061
28.094
28.128
28.161
28.194
28.228
28.261
28.294
28.328
28.361
28.395
28.428
28.461
28.495
28.528
28.561	3	0.05	0.04	0.02	0.77	0.05	0.05	0.61	2.61	1.42	98.47	5.19	0	96.33	1.42	54.58	0.14	0.89	5.16	0.4	0.36	0.75	0	0.01	1.5	70.48	1.42	2.61	0.31	0.88	0.02	0	3.71	0	0	0	-0.56	5.66	-0.51	76.21	118.93	855.07	438.32	1021.54	613.31	877.67	481.55	996.25	472.41
28.595	3	0.08	0.07	0.02	0.38	0.05	0.09	0.26	2.66	2.89	99.24	0.88	0	93.03	2.89	31.14	0.33	0.93	7.31	0.4	0.55	0.74	0	0.02	1.91	61.4	0.29	2.66	0.3	1.91	0.04	0	2.54	0	0	0	-8.58	9.04	0.58	72.66	118.28	849.47	430.43	1024.46	614.42	877.58	470.47	995.8	466.39
28.628	3	0.06	0.06	0.02	0.52	0.06	0.09	0.41	1.32	5.29	98.97	1.3	0	92.3	5.29	38.09	0.43	1.22	9.58	1.01	0.82	0.47	0	0.02	0.69	42.15	0.1	1.32	0.56	3.73	0.03	0	3	0	0	0	-7.54	9.58	0.36	73.33	117.23	847.22	427.97	1022.68	613.15	875.9	467.92	993.06	464.25
28.661	3	0.06	0.06	0.02	0.48	0.07	0.09	0.38	1.08	6.34	99.05	1.11	0.46	91.96	6.34	36.01	0.25	0.86	10.49	1.17	0.86	0.24	0	0.05	0.44	23.49	0.06	1.08	0.79	3.09	0.03	0.59	3.89	0	0	0	-3.57	9.82	0.35	75.36	114.13	846.64	425.97	1021.46	611.39	876.57	467.04	990.61	462.53
28.695	3	0.06	0.06	0.02	0.45	0.09	0.09	0.35	0.65	6.47	99.11	1	2.33	93.65	6.47	34.77	0.23	0.63	13.75	1.55	1.29	0.18	0	0.06	0.26	14.67	0.04	0.65	0.93	2.75	0.02	1.1	4.42	0	0	0	1.44	8.55	1.41	77.15	113.69	846.36	425.98	1017.41	608.02	875.52	466.85	989.17	463.82
28.728	3	0.06	0.06	0.02	0.41	0.1	0.09	0.33	0.36	5.79	99.17	0.96	3.84	91.83	5.79	34.12	0.17	0.51	15.33	2.03	1.55	0.13	0	0.07	0.18	9.59	0.03	0.36	1.01	2.25	0.02	0.45	5.09	0	0	0	-5.05	9.9	1.15	75.84	110.57	845.18	423.46	1014.57	602.48	874.87	462.81	985.37	459.04
28.762	3	0.06	0.06	0.02	0.34	0.14	0.09	0.27	0.37	4.38	99.31	0.78	6.8	94.29	4.38	31.34	0.13	0.48	19	2.37	1.71	0.21	0	0.07	0.14	5.4	0.03	0.37	0.9	2.08	0.02	0.03	6.16	0	0	0	-2.65	7.98	1.2	76.48	114.01	845.67	421.53	1013.27	599.36	872.73	459.78	986.73	458.39
28.795	3	0.07	0.06	0.02	0.32	0.14	0.09	0.24	0.32	3.31	99.36	0.68	6.95	95.48	3.94	29.43	0.12	0.49	19.28	2.7	1.77	0.17	0	0.08	0.12	3.31	0.03	0.32	0.78	1.69	0.02	0.01	6.12	0	0	0	-0.57	6.75	1.29	76.95	111.63	843.02	418.93	1011.48	598.09	871.77	458.4	983.36	455.85
28.828	3	0.07	0.07	0.02	0.28	0.13	0.1	0.2	0.37	1.97	99.43	0.53	6.48	96.58	3.71	25.93	0.09	0.54	18.51	2.83	1.57	0.1	0	0.09	0.09	1.97	0.01	0.37	0.69	1.22	0.02	0	5.85	0	0	0	-1.69	5.29	1.64	76.81	114.32	843.2	417.87	1010.27	594.99	870.17	456.35	984.49	455.02
28.862	3	0.07	0.06	0.02	0.29	0.11	0.09	0.21	0.62	1.23	99.42	0.57	5.56	94.89	2.95	27.1	0.08	0.61	16.11	3.06	1.59	0.06	0	0.12	0.08	1.23	0.01	0.62	0.65	1.03	0.02	0	5.85	0	0	0	-0.3	7.39	0.67	77.14	113.07	842.21	416.91	1008.56	593.6	868.66	456.54	981.68	453.06
28.895	3	0.08	0.07	0.02	0.26	0.09	0.09	0.18	0.88	0.88	99.49	0.47	4.08	94.42	2.24	24.12	0.07	0.54	12.62	2.51	1.36	0.05	0	0.15	0.11	0.88	0.01	0.88	0.55	1.02	0.02	0	5.67	0	0	0	3.07	7.86	0.57	78.12	110.69	841.22	417.58	1004.99	591.55	867.54	458.73	978.08	452.97
28.928	3	0.09	0.08	0.02	0.21	0.08	0.09	0.14	1.5	0.66	99.57	0.34	3.52	93.94	1.45	18.99	0.07	0.5	11.73	2.79	1.04	0.04	0	0.16	0.14	0.66	0.01	1.5	0.51	1.05	0.02	0.1	5.35	0	0	0	5.27	8.29	2.7	78.99	109.21	838.1	418.54	1000.09	590.6	866.04	458.52	975.21	455.74
28.962	3	0.09	0.09	0.02	0.2	0.08	0.1	0.12	1.89	0.56	99.61	0.33	3.37	93.9	1.09	16.19	0.08	0.48	12.32	2.73	0.82	0.05	0	0.18	0.22	0.56	0.02	1.89	0.51	0.92	0.03	10.26	4.92	0	0	0	5.94	8.33	3.33	79.45	110.71	836.67	419.04	997.75	589.37	863.97	459.4	974.64	456.53
28.995	3	0.1	0.1	0.02	0.17	0.09	0.11	0.1	1.85	0.48	99.66	0.33	4.32	93.3	0.88	12.29	0.08	0.41	14.87	2.8	0.59	0.09	0	0.2	0.34	0.48	0.02	1.85	0.49	0.82	0.03	4.51	4.68	0	0	0	5.8	8.83	3.52	79.55	106.5	835.29	420.11	995.06	589.41	864.13	459.99	970.59	457.04
29.028	3	0.1	0.11	0.02	0.16	0.09	0.11	0.09	1.56	0.42	99.68	0.33	4.39	92	0.88	10.09	0.08	0.36	14.95	2.62	0.44	0.09	0	0.22	0.55	0.42	0.03	1.56	0.5	0.8	0.03	0.1	4.65	0	0	0	1.25	9.79	4.78	78.25	106.62	832.49	421.4	991.08	588.45	861.75	458.65	968.36	458.83
29.062	3	0.11	0.11	0.02	0.14	0.09	0.12	0.08	1.38	0.27	99.71	0.33	4.48	92.64	0.76	6.98	0.07	0.3	15.07	2.41	0.36	0.09	0	0.27	0.78	0.23	0.04	1.38	0.52	0.81	0.03	0.02	4.65	0	0	0	-2.88	9.33	3.8	77.11	105.57	829.12	422.5	988.3	589.89	858.34	459.49	963.9	458.22
29.095	3	0.12	0.12	0.02	0.13	0.09	0.13	0.07	1.26	0.29	99.74	0.33	4.37	93.4	0.75	4.45	0.08	0.2	15.3	3.04	0.4	0.11	0	0.29	1.11	0.2	0.06	1.26	0.52	0.86	0.03	0.01	4.51	0	0	0	-4.6	8.75	3.05	76.75	106.12	827.33	423.48	986.59	591	855.7	460.11	961.8	458.52
29.129	3	0.12	0.13	0.02	0.12	0.1	0.13	0.07	1.22	0.41	99.74	0.33	4.56	93.49	0.75	2.56	0.06	0.14	15.18	3.4	0.46	0.12	0	0.41	1.22	0.08	0.06	0.92	0.51	0.68	0.03	0	4.74	0	0	0	-4.93	8.68	3.52	76.66	105.68	825.06	424.28	984.67	591.87	854.2	461.02	959.87	459.45
29.162	3	0.12	0.13	0.02	0.12	0.11	0.13	0.06	1.26	0.39	99.73	0.33	5.27	90.95	0.54	1.98	0.06	0.12	17.13	3.17	0.42	0.13	0	0.39	1.26	0.06	0.07	0.92	0.49	0.73	0.03	0	4.58	0	0	0	1.97	10.47	5.62	77.97	105.59	822.35	424.19	982.91	593.69	853.79	461.32	959.37	462.82
29.195	3	0.12	0.13	0.02	0.12	0.13	0.14	0.06	1.06	0.36	99.72	0.37	6.84	95.84	0.51	1.66	0.06	0.11	20.56	3.58	0.47	0.23	0	0.36	1.06	0.06	0.08	0.72	0.59	0.85	0.03	1.46	4.62	0	0	0	7.96	6.31	5.38	80.21	108.63	822.11	426.8	981.23	595.48	851.11	464.91	959.73	466.52
29.229	3	0.13	0.14	0.02	0.12	0.14	0.14	0.06	0.85	0.39	99.71	0.42	7.31	95.03	0.5	1.01	0.08	0.1	22.59	4.47	0.46	0.41	0	0.39	0.85	0.04	0.08	0.57	0.62	0.89	0.04	4.1	4.18	0	0	0	8.41	7.24	5.58	80.53	109.01	823.12	429.01	980.82	595.89	851.42	466.93	960.42	468.81
29.262	3	0.13	0.14	0.02	0.12	0.17	0.15	0.06	0.67	0.35	99.67	0.52	8.84	93.38	0.46	0.61	0.09	0.09	25.83	4.87	0.44	0.53	0	0.35	0.67	0.04	0.07	0.42	0.69	0.93	0.03	5.25	4.25	0	0	0	7.08	8.76	5.03	79.9	108.83	822.54	430.79	980.17	597.55	850.46	468.7	959.28	469.83
29.295	3	0.14	0.14	0.02	0.12	0.15	0.15	0.06	0.55	0.33	99.69	0.49	8.28	91.8	0.51	0.44	0.11	0.07	24.88	5.63	0.41	0.74	0	0.33	0.55	0.04	0.07	0.33	0.74	0.93	0.04	2	4.06	0	0	0	6.32	9.92	4.93	79.66	109.4	823	432.97	979.85	597.83	850.21	471.98	959.61	471
29.329	3	0.14	0.14	0.02	0.12	0.11	0.14	0.06	0.4	0.26	99.72	0.33	5.99	94.54	0.67	0.37	0.13	0.05	18.68	5.63	0.28	0.34	0	0.26	0.4	0.04	0.09	0.39	0.92	1.14	0.04	0.8	4.33	0	0	0	7.38	7.74	2.31	80.18	114.43	828.38	436.48	982.65	598.4	849.6	477.26	963.91	472.07
29.362	3	0.13	0.14	0.02	0.12	0.09	0.13	0.06	0.39	0.17	99.73	0.33	4.79	96.34	0.83	0.38	0.14	0.04	15.24	4.93	0.18	0.1	0	0.17	0.22	0.04	0.09	0.39	0.97	1.14	0.03	0.38	4.51	0	0	0	3.66	5.65	1.04	79.14	113.95	830.49	441.02	982.06	601.32	849.39	478.07	963.32	475.95
29.396	3	0.13	0.13	0.02	0.12	0.08	0.13	0.06	0.9	0.19	99.73	0.33	3.58	96.45	1.04	0.4	0.19	0.03	12.02	4.6	0.11	0.02	0	0.12	0.18	0.05	0.14	0.9	1.05	1.12	0.02	0.23	4.77	0	0	0	1.07	5.49	1.91	78.4	112.97	832.74	445.19	981.4	602.13	851.42	479.38	964.39	480.54
29.429	3	0.13	0.13	0.02	0.12	0.08	0.13	0.06	0.99	0.23	99.74	0.33	3.82	97.87	1.45	0.36	0.23	0.02	11.37	4.63	0.13	0.03	0	0.1	0.16	0.06	0.21	0.99	1.01	0.93	0.02	0.22	5.37	0	0	0	0.67	2.87	1.71	78.2	110.98	833.75	447.43	979.87	601.24	851.92	481.98	962.89	481.38
29.462	3	0.12	0.13	0.02	0.12	0.08	0.13	0.06	1.18	0.24	99.74	0.33	3.24	98.52	1.76	0.36	0.24	0.02	10.61	3.2	0.17	0.06	0	0.11	0.2	0.06	0.29	1.18	0.85	0.77	0.02	0.13	5.26	0	0	0	-2.47	1.02	0.14	77.44	116.67	838.17	450.68	982.23	600.87	851.04	484.88	967.7	483.75
29.496	3	0.11	0.13	0.02	0.12	0.08	0.13	0.06	1.27	0.24	99.75	0.33	2.89	98.6	1.76	0.35	0.24	0.01	8.86	1.85	0.29	0.13	0	0.09	0.27	0.08	0.41	1.27	0.75	0.86	0.02	2.81	5.7	0	0	0	-7.3	0.73	0.5	76.46	118.44	842.5	454.49	983.78	600.51	853.41	487.35	971.85	486.39
29.529	3	0.11	0.13	0.02	0.12	0.06	0.12	0.06	0.92	0.24	99.75	0.33	1.82	98.38	1.62	0.4	0.24	0.01	6.39	0.91	0.42	0.28	0	0.09	0.38	0.1	0.66	0.92	0.64	0.83	0.03	40.42	5.65	0	0	0	-9.75	-1.47	2.06	75.92	117.77	844.48	457.2	985.37	602.16	856.91	488.51	974.68	489.81
29.562	3	0.11	0.13	0.02	0.12	0.06	0.12	0.06	0.69	0.19	99.75	0.33	1.17	97.33	1.46	0.48	0.19	0.01	5.18	0.5	0.48	0.43	0	0.1	0.53	0.12	0.91	0.69	0.57	0.78	0.03	53.69	5.49	0	0	0	-9.52	-4.02	0.37	75.89	112.49	845.8	459.11	985.02	602.88	858.49	490.54	970.98	490.4
29.596	3	0.11	0.12	0.02	0.11	0.06	0.12	0.06	0.9	0.18	99.75	0.33	1.1	96.34	1.08	0.61	0.18	0.01	4.39	0.32	0.52	0.41	0	0.09	0.9	0.18	0.96	0.54	0.48	0.64	0.04	3.94	5.71	0	0	0	-7.72	-5.65	0.01	76.08	112.82	848.66	460.21	987.28	603.69	860.59	494.12	973.32	489.51
29.629	3	0.11	0.13	0.02	0.11	0.06	0.12	0.06	1.82	0.2	99.75	0.33	0.67	98.37	0.76	0.67	0.17	0.01	4.41	0.25	0.48	0.55	0	0.1	1.82	0.2	1.09	0.6	0.38	0.59	0.04	0.16	5.41	0	0	0	-4.74	1.5	-1.24	76.83	111.73	850.39	460.11	989.3	604.48	862.06	494.31	973.7	490.07
29.662	3	0.11	0.13	0.02	0.11	0.06	0.12	0.06	2.69	0.26	99.75	0.33	0.76	98.43	0.56	0.85	0.16	0.01	5	0.21	0.33	0.48	0	0.1	2.69	0.26	0.99	0.68	0.32	0.51	0.04	0.08	5.35	0	0	0	-8.18	-1.32	-0.64	75.66	116.4	850.89	459.02	991.82	604.85	861.63	493.21	977.95	488.82
29.696	3	0.11	0.13	0.02	0.11	0.06	0.12	0.06	4.35	0.37	99.75	0.33	0.59	98.22	0.46	0.84	0.17	0.01	5.56	0.17	0.34	0.65	0	0.1	4.35	0.37	0.9	1.01	0.19	0.31	0.05	0.01	5.35	0	0	0	-4.2	-1.94	-0.67	76.77	112.88	852.35	459.98	992.35	605.83	864.43	495.1	977.17	489.54
29.729	3	0.11	0.13	0.03	0.11	0.07	0.13	0.06	5.93	0.4	99.74	0.33	0.97	97.86	0.4	0.94	0.16	0.01	7.36	0.18	0.29	0.95	0	0.12	5.93	0.41	0.77	1.27	0.17	0.33	0.06	0.01	5.32	0	0	0	-6.25	-2.88	-0.63	76.43	113.41	853.62	459.25	993	604.04	865.13	493.75	978.42	488.5
29.763	3	0.11	0.12	0.03	0.11	0.09	0.13	0.06	7.45	0.34	99.73	0.33	3.05	98.07	0.34	1.26	0.12	0.01	11.78	0.22	0.36	1.65	0	0.14	7.45	0.56	0.8	1.91	0.09	0.26	0.08	0.05	5.95	0	0	0	-5.27	-2.37	-0.68	76.36	113.28	853.34	456.56	996.03	604.73	866.6	493.19	979.64	485.8
29.796	3	0.11	0.12	0.03	0.11	0.09	0.14	0.06	8.96	0.42	99.72	0.34	2.41	98.51	0.42	1.63	0.11	0.01	11.36	0.28	0.35	0.87	0	0.18	8.96	0.6	0.73	1.67	0.07	0.23	0.09	0.02	5.79	0	0	0	-0.49	-1.06	0.08	76.22	114.63	855.38	457.98	993.52	602.06	866.25	491.73	980.86	489.7
29.829	3	0.11	0.12	0.03	0.11	0.1	0.14	0.06	8.28	0.39	99.73	0.35	3.53	98.16	0.39	1.64	0.11	0.02	12.77	0.4	0.48	0.57	0	0.19	8.28	0.52	0.77	1.09	0.06	0.23	0.08	0	6.08	0	0	0	-3.66	-2.11	-0.66	76.16	112.19	856.19	457.21	992.86	599.33	866.93	490.9	979.05	487.14
29.863	3	0.11	0.12	0.03	0.11	0.09	0.14	0.06	7.26	0.41	99.73	0.33	2.96	98.2	0.41	1.48	0.1	0.02	11.92	0.63	0.73	0.36	0	0.4	7.26	0.57	0.89	0.65	0.04	0.19	0.12	0.01	5.76	0	0	0	-3.98	-1.99	-0.93	76.25	111.89	857.96	456.72	994.11	597.57	868.34	489.99	980.2	487.38
29.896	3	0.11	0.12	0.03	0.11	0.09	0.14	0.06	8.17	0.51	99.72	0.33	2.81	98.41	0.51	1.54	0.11	0.02	11.55	0.96	0.71	0.37	0	0.45	8.17	0.53	1.03	0.67	0.04	0.22	0.13	0.01	5.97	0	0	0	-6.19	-1.36	-0.97	76.56	114.79	857.11	455.65	996.79	600.16	867.76	489.83	982.48	485.95
29.929	3	0.12	0.12	0.03	0.11	0.09	0.14	0.06	8.17	0.53	99.72	0.35	2.7	98.58	0.49	1.22	0.12	0.02	12.68	1.19	1	0.69	0	0.53	8.17	0.52	1.05	0.66	0.03	0.25	0.17	0.01	5.56	0	0	0	-4.13	0.78	-0.84	76.69	115.68	856.31	453.95	997.78	599.76	867.52	487.59	983.19	487.19
29.963	3	0.12	0.13	0.03	0.11	0.09	0.14	0.06	7.13	0.79	99.72	0.33	2.23	98.35	0.56	1.24	0.11	0.02	12.31	1.65	1.07	1.54	0	0.79	7.13	0.59	0.93	0.8	0.03	0.3	0.21	0.01	5.2	0	0	0	-2.7	-1.57	-2.13	77.05	109.86	858.66	455.32	996.16	598.06	869.79	490.16	979.54	485.2
29.996	3	0.12	0.13	0.03	0.11	0.08	0.14	0.06	6.67	0.81	99.71	0.33	1.81	98.37	0.69	0.97	0.12	0.02	11.56	1.71	0.86	2.42	0	0.81	6.67	0.57	1.01	1	0.03	0.3	0.21	0.01	5.01	0	0	0	0.06	1.49	-1.34	77.43	110.19	859.21	455.48	995.2	596.46	870.09	489.03	980.27	487.46
30.029	3	0.12	0.13	0.03	0.11	0.07	0.14	0.06	6.3	0.94	99.72	0.33	0.52	98.62	0.88	0.87	0.12	0.02	8.58	1.81	1.06	2.51	0	0.94	6.3	0.52	1.13	0.75	0.03	0.31	0.2	0.02	5.02	0	0	0	-2.42	0.65	-2.33	77.71	108.09	859.82	454.98	994.19	593.4	870.15	488.44	978.21	485.95
30.063	3	0.13	0.13	0.03	0.11	0.06	0.14	0.06	5.89	1.21	99.73	0.33	0	97.97	0.97	0.84	0.18	0.02	6.3	2.78	1.33	4.24	0	1.21	5.89	0.47	1.35	0.51	0.02	0.29	0.16	0.02	5.24	0	0	0	2.51	-2.61	-2.52	78.06	109.17	861.47	454.82	992.44	589.87	869.33	489.32	978.43	485.3
30.096	3	0.13	0.13	0.03	0.12	0.06	0.14	0.06	5.23	1.21	99.71	0.33	0	98.61	1.85	0.92	0.19	0.03	5.23	3.41	1.36	3.14	0	1.21	6.41	0.54	1.38	0.47	0.02	0.29	0.16	0.04	5.12	0	0	0	3.35	0.69	-2.48	78.74	107.71	859.27	452.54	992.25	590.65	869.01	487.26	976.64	483.21
30.13	3	0.12	0.12	0.03	0.12	0.06	0.15	0.06	5.57	1.57	99.71	0.33	0	97.97	2.01	0.94	0.22	0.03	4.03	3.08	1.48	2.68	0	1.57	7.89	0.52	1.25	0.63	0.02	0.32	0.19	0.01	5.57	0	0	0	0.11	2.63	-0.35	79.6	108.29	855.86	451.63	989.39	591.04	867.35	484.17	975.62	482.52
30.163	3	0.12	0.12	0.03	0.12	0.06	0.14	0.06	4.93	1.47	99.72	0.33	0	98.48	2.45	0.75	0.23	0.02	4.07	2.73	1.24	1.7	0	1.47	4.93	0.49	0.98	0.83	0.02	0.3	0.17	0.01	5.78	0	0	0	-4.91	1.15	-1.92	77.37	114.35	850.12	445.06	994.22	593.42	862.38	479.7	976.72	478.31
30.196	3	0.11	0.12	0.02	0.12	0.06	0.14	0.07	3.25	1.25	99.72	0.33	0	98.18	2.73	0.86	0.21	0.02	4.78	2.63	0.92	0.74	0	1.25	3.25	0.52	0.67	1.64	0.02	0.31	0.16	0.01	5.86	0	0	0	-5.84	2.05	-0.37	76.92	110.68	849.94	443.9	995.19	595.79	866.03	477.62	976.69	475.78
30.23	3	0.11	0.12	0.02	0.12	0.07	0.14	0.07	2.34	1.18	99.73	0.33	1.4	97.52	2.9	0.8	0.23	0.03	6.44	2.11	0.73	0.5	0	1.18	2.34	0.55	0.54	2.16	0.02	0.34	0.13	0.01	6.58	0	0	0	-6.25	3.64	0.18	76.8	108.72	847.16	442.96	993.03	596.11	865.06	476.09	973.77	474.84
30.263	3	0.11	0.11	0.02	0.12	0.09	0.14	0.07	2.47	1.08	99.72	0.33	2.97	97.57	3.42	1.08	0.22	0.03	9.58	2.45	0.67	0.43	0	1.08	1.47	0.6	0.37	2.47	0.02	0.37	0.13	0.02	6.74	0	0	0	-6.9	3.53	-0.32	76.55	107.59	845.35	440.43	993.1	595.92	864.35	474.5	971.9	471.45
30.296	3	0.11	0.11	0.02	0.13	0.12	0.15	0.07	2.47	1.1	99.69	0.33	4.83	97.4	4.88	1.29	0.24	0.04	14.5	2.64	0.55	0.42	0	1.1	0.94	0.58	0.24	2.47	0.02	0.36	0.11	0.36	6.68	0	0	0	-7.25	3.88	-0.08	76.78	109.46	843.91	439.05	992.4	594.89	862.53	472.72	971.97	471.07
30.33	3	0.1	0.11	0.02	0.13	0.15	0.17	0.08	1.92	1.13	99.67	0.35	6.67	94.87	5.7	1.55	0.25	0.06	18.85	2.26	0.48	0.41	0	1.13	0.67	0.78	0.14	1.92	0.03	0.4	0.1	0.82	6.67	0	0	0	-3.67	7.41	-1.94	77.34	104.38	839.21	437.17	988.78	595.63	859.56	473.15	963.8	467.75
30.363	3	0.1	0.11	0.02	0.13	0.16	0.16	0.07	1.76	1.1	99.68	0.37	7.45	96.07	4.79	1.88	0.24	0.09	19.9	2.27	0.47	0.38	0	1.1	0.44	0.75	0.09	1.76	0.04	0.41	0.09	9.01	6.71	0	0	0	1.07	6.02	0.1	78.68	106.26	837.59	436.21	988.45	596.24	859.23	473.15	965.4	468.93
30.397	3	0.1	0.11	0.02	0.13	0.14	0.16	0.08	1.24	1.09	99.68	0.33	6.47	98.15	5.22	2.45	0.22	0.16	18.05	2.39	0.49	0.18	0	1.09	0.24	0.88	0.08	1.24	0.05	0.38	0.07	5.87	6.45	0	0	0	3.56	2.15	1.63	79.65	106.67	836.61	435.87	987.75	596.18	859.36	472.8	966	470.19
30.43	3	0.1	0.11	0.02	0.13	0.15	0.15	0.08	1.53	1.18	99.69	0.34	7.37	98.54	4.79	3.21	0.19	0.26	18.88	2.87	0.47	0.18	0	1.18	0.25	0.97	0.08	1.53	0.06	0.34	0.06	6.24	6.96	0	0	0	3.1	0.94	0.65	79.43	107.59	836.83	436.08	987.46	596.05	858.04	473.04	965.58	469.7
30.463	3	0.1	0.1	0.02	0.14	0.15	0.15	0.08	1.64	1.12	99.69	0.33	6.94	97.76	5.6	3.79	0.18	0.34	17.81	3.43	0.39	0.12	0	1.12	0.26	0.94	0.08	1.64	0.07	0.32	0.05	1.07	7.11	0	0	0	-0.45	3.11	0.69	78.43	105.31	835.27	435.88	987.4	596.52	858.48	473.59	963.66	468.29
30.497	3	0.11	0.1	0.02	0.13	0.17	0.15	0.08	2.06	1.07	99.66	0.35	8.38	96.9	5.46	3.28	0.16	0.35	19	4.69	0.37	0.16	0	1.03	0.32	1.07	0.08	2.06	0.1	0.35	0.05	0.15	8.02	0	0	0	1.12	4.79	1.41	78.77	105.53	833.5	435.52	986.37	596.94	857.57	473.6	962.99	468.79
30.53	3	0.1	0.09	0.02	0.12	0.22	0.14	0.08	3.13	1.09	99.56	0.45	10.37	93.97	4.4	2.91	0.14	0.41	21.38	4.21	0.35	0.19	0	0.89	0.4	1.09	0.09	3.13	0.13	0.35	0.04	0.02	8.89	0	0	0	3.82	8.27	1.94	79.17	106.53	831.68	436.76	984.99	598.69	855.98	475.52	962.41	470.98
30.563	3	0.11	0.09	0.02	0.12	0.22	0.13	0.07	3.49	1.03	99.56	0.46	10.68	94.55	2.83	2.82	0.14	0.41	21.37	3.85	0.34	0.22	0	0.88	0.53	1.03	0.1	3.49	0.14	0.36	0.05	0	8.98	0	0	0	2.85	7.73	2.11	78.83	106.83	830.87	437.33	983.96	598.81	855.04	475.65	961.79	471.57
30.597	3	0.1	0.09	0.02	0.11	0.22	0.12	0.07	4.26	0.73	99.57	0.44	10.95	95.6	1.51	2.26	0.1	0.35	19.69	2.82	0.29	0.18	0	0.69	0.62	0.73	0.12	4.26	0.16	0.37	0.05	0	9.72	0	0	0	-1.48	6.61	2.61	77.95	107.58	830.6	438.34	983.01	597.82	854.44	475.8	961.96	471.97
30.63	3	0.11	0.09	0.02	0.1	0.15	0.12	0.06	5.83	0.68	99.7	0.34	7.9	95.57	0.88	1.56	0.09	0.26	14.75	1.47	0.18	0.07	0	0.65	0.89	0.68	0.14	5.83	0.16	0.34	0.05	0	8.99	0	0	0	0.17	6.65	1.73	78.35	109.07	830.66	439.64	982.13	598.45	852.59	477.63	961.55	472.87
30.663	3	0.11	0.1	0.02	0.1	0.11	0.11	0.06	5.92	0.57	99.77	0.33	5.31	97.35	0.8	1.1	0.08	0.18	10.17	1.17	0.13	0.02	0	0.53	1.22	0.57	0.16	5.92	0.2	0.32	0.04	0.01	8.38	0	0	0	4.27	3.99	0.73	79.5	112.29	830.2	441.69	980.45	599.67	849.04	481.05	961.15	474.81
30.697	3	0.11	0.1	0.02	0.1	0.09	0.11	0.06	4.78	0.64	99.77	0.33	4.32	93.36	0.73	0.93	0.08	0.12	7.8	1.03	0.13	0.01	0	0.64	1.15	0.55	0.19	4.78	0.32	0.31	0.04	4.46	8.17	0	0	0	2.92	8.78	1.6	79.3	110.82	830.53	442.46	980.29	599.04	850.7	481.67	961.35	475.49
30.73	3	0.11	0.11	0.02	0.11	0.08	0.11	0.06	4.25	0.6	99.77	0.33	3.27	93.13	0.65	0.72	0.07	0.08	6.69	0.88	0.17	0.01	0	0.6	1.07	0.55	0.3	4.25	0.37	0.29	0.04	5.07	7.5	0	0	0	1.31	8.97	2.59	78.76	111.18	829.25	441.77	980.22	599.21	850.67	480.18	961.76	475.77
30.764	3	0.11	0.12	0.02	0.11	0.08	0.12	0.06	2.2	0.66	99.76	0.33	3.17	96.25	0.66	0.96	0.07	0.09	8.04	0.82	0.32	0.01	0	0.66	0.82	0.44	0.35	2.2	0.57	0.24	0.04	3.67	6.48	0	0	0	4.6	5.78	1.03	79.91	110.43	829.97	441.94	979.77	599.7	849.79	480.79	960.08	475.27
30.797	3	0.11	0.12	0.02	0.11	0.07	0.12	0.06	2.95	0.57	99.76	0.33	2.6	95.31	0.72	1.22	0.06	0.11	8.31	0.78	0.31	0.01	0	0.57	0.72	0.37	0.38	2.95	0.67	0.22	0.03	0.06	5.93	0	0	0	2.66	6.94	1.54	79.32	110.19	829.12	442	978.63	599.11	849.34	479.78	959.45	475.55
30.83	3	0.12	0.12	0.02	0.12	0.07	0.12	0.06	5.35	0.55	99.75	0.33	1.71	96.68	0.93	1.64	0.05	0.2	8.48	0.6	0.28	0.02	0	0.55	0.68	0.36	0.33	5.35	0.64	0.2	0.03	0	5.51	0	0	0	-5.54	5.14	0.73	77.17	105.07	828.43	441.48	977.63	598.2	850.34	476.8	955.34	472.9
30.864	3	0.12	0.13	0.02	0.13	0.07	0.13	0.07	6.51	0.54	99.74	0.33	0.75	94.76	1.48	2.84	0.04	0.4	8.96	0.59	0.24	0.02	0	0.54	0.66	0.32	0.26	6.51	0.66	0.16	0.04	0	4.73	0	0	0	-5.46	7.53	1.26	77.11	106.65	828	440.51	976.46	596.14	849.21	475.27	955.83	472.53
30.897	3	0.12	0.12	0.02	0.15	0.06	0.12	0.08	8.45	0.54	99.7	0.33	0	93.76	1.98	5.6	0.04	1	8.45	0.64	0.25	0.02	0	0.54	0.63	0.32	0.17	8.87	0.66	0.16	0.04	0	4.27	0	0	0	-7.76	8.45	1.4	76.72	104.13	826.45	438.46	975.41	594.46	849.29	472.8	953.39	469.96
30.93	3	0.12	0.11	0.02	0.19	0.06	0.12	0.1	7.88	0.54	99.63	0.35	0	93.81	1.93	9.76	0.03	2.51	7.88	0.54	0.29	0.03	0	0.54	0.66	0.31	0.12	10.94	0.6	0.15	0.04	0	3.69	0	0	0	-5.6	8.41	1.72	77.17	105.64	825.05	436.04	975.91	593.59	848.39	472.52	953.92	467.87
30.964	3	0.13	0.1	0.02	0.3	0.05	0.1	0.17	7.08	0.34	99.4	0.58	0	95.65	1.84	17.52	0.03	7.93	7.08	0.34	0.34	0.04	0	0.55	0.83	0.27	0.08	10.53	0.55	0.15	0.05	0	3.05	0	0	0	-4.26	6.55	1.94	77.43	107.1	824.92	434.35	978.26	594.56	848.93	471.95	955.91	466.89
30.997	3	0.2	0.07	0.02	0.85	0.05	0.08	0.55	6.21	0.31	98.3	1.32	0	91.95	1.55	29.27	0.03	24.38	6.21	0.22	0.31	0.06	0	0.59	0.9	0.27	0.04	10.33	0.55	0.16	0.05	0	2.97	0	0	0	-2.66	9.82	2.57	77.43	106.79	822.78	432.6	980.1	597.14	849.54	471.58	956.2	466.25
31.03	3	0.42	0.05	0.02	3.86	0.04	0.07	2.93	5.51	0.29	92.27	3.91	0	95.18	1.46	43.54	0.02	50.84	5.51	0.11	0.29	0.09	0	0.64	1.06	0.25	0.03	9.96	0.51	0.15	0.05	0	2.62	0	0	0	-1.61	7.09	2.04	77.69	107.65	822.06	431.86	980.77	598.54	848.59	471.23	956.1	465.8
31.064	3	0.69	0.04	0.02	13.98	0.04	0.05	12.41	6.02	0.28	72.05	11.44	0	94.29	1.27	59.7	0.02	71.97	6.02	0.07	0.28	0.18	0	0.74	1.12	0.22	0.02	8.17	0.56	0.15	0.04	0	2.08	0	0	0	-2.65	7.98	1.65	77.34	108.14	821.68	430.54	981.85	598.89	848.39	469.84	956.39	464.43
31.097	3	0.78	0.03	0.02	27.48	0.04	0.04	27.29	6.63	0.27	47.52	25.24	0	95.58	1.08	73.2	0.01	82.03	6.9	0.06	0.27	0.25	0	0.84	1.08	0.21	0.02	6.63	0.62	0.17	0.04	0	2.09	0	0	0	-2.98	6.63	2.16	77.42	109.24	820.62	429.56	981.58	598.63	847.57	468.51	956.72	464.16
31.131	3	0.85	0.02	0.02	37.72	0.05	0.04	39.09	7.35	0.4	35.91	39.98	0	95.91	1.02	80.93	0.01	87.19	10.07	0.04	0.4	0.41	0	1.07	1	0.21	0.02	7.35	0.83	0.21	0.04	0	1.95	0	0	0	-2.56	6.23	2.49	77.53	108.74	820.54	428.83	982.35	599.19	848.41	467.38	957.09	464.11
31.164	3	0.74	0.02	0.02	38.99	0.06	0.04	41.25	7.62	0.42	33.75	48.58	0	95.54	1.01	85	0.01	85.25	11.12	0.05	0.42	0.33	0	1.33	0.88	0.22	0.02	7.62	0.92	0.26	0.03	0.02	2.1	0	0	0	2.39	6.68	2.13	78.79	111.76	821.47	429.96	982.43	599.92	847.14	469.81	958.83	466
31.197	3	0.58	0.02	0.02	37.59	0.07	0.04	40.5	6.48	0.39	34.5	53.27	0.09	96.4	1.19	88.48	0.01	80.81	14.09	0.08	0.39	0.26	0	1.39	0.68	0.23	0.02	6.48	1.04	0.29	0.03	5.37	2.3	0	0	0	5.43	5.56	2.84	79.96	113.44	823.42	431.19	983.32	600.69	848.31	469.97	961.74	469.05
31.231	3	0.46	0.02	0.02	34.42	0.09	0.04	37.62	6.17	0.35	37.38	56.37	1.96	95.29	1.38	90.35	0.01	75.76	18.09	0.12	0.35	0.23	0	1.67	0.54	0.21	0.03	6.17	1.08	0.37	0.03	1.71	2.48	0	0	0	2.28	6.96	3.73	79.04	111.67	824.03	431.11	984.06	600.21	850.65	468.52	962.31	469.13
31.264	3	0.34	0.02	0.02	29.11	0.1	0.04	32.17	5.81	0.34	42.83	57.44	2.94	97.07	2.03	91.25	0.01	68.37	20.37	0.19	0.34	0.15	0	1.7	0.54	0.2	0.03	5.81	1.14	0.44	0.03	0.05	2.56	0	0	0	-1.03	4.5	1.7	78.14	107.19	825.37	431.39	985.92	601.73	852.66	469.03	959.82	466.68
31.297	3	0.27	0.02	0.02	26.1	0.1	0.04	29.26	4.82	0.34	45.74	58.14	2.63	96.48	2.9	92.6	0.01	62.77	19.49	0.34	0.3	0.13	0	1.87	0.47	0.2	0.03	4.82	1.17	0.55	0.03	0	2.61	0	0	0	-2.33	5.44	1.71	77.65	109.42	824.56	428.85	987.88	601.14	852.19	468.14	961.52	463.86
31.331	3	0.23	0.02	0.02	24.83	0.08	0.04	28.14	4.85	0.43	46.86	59.29	0.46	95.76	3.86	93.17	0.01	59.76	15.04	0.43	0.33	0.08	0	2.3	0.35	0.19	0.03	4.85	1.39	0.71	0.03	0	2.65	0	0	0	-1.37	6.42	2.32	77.66	108.07	823.73	427.02	988.76	601.43	853.4	466.57	961.41	462.85
31.364	3	0.17	0.02	0.02	19.89	0.07	0.04	22.67	3.7	0.54	54.67	55.26	0.41	93.71	4.95	92.26	0.01	52.58	14.33	0.54	0.34	0.04	0	2.1	0.25	0.18	0.04	3.7	1.45	0.76	0.03	0	2.81	0	0	0	-0.21	8.5	2.08	77.6	110.11	822.38	424.64	989.98	602.38	852.16	464.45	962.23	461.52
31.398	3	0.14	0.02	0.02	16.82	0.07	0.04	19.55	2.15	0.6	60.9	51.57	0.61	98.5	5.77	91.96	0.01	47.25	13.1	0.6	0.27	0.02	0	2.15	0.19	0.15	0.04	1.74	1.58	1.06	0.02	0	3.23	0	0	0	-1.16	1.09	0.84	77.52	113.36	823.01	423.57	991.62	602.06	850.51	464.68	963.75	459.39
31.431	3	0.14	0.02	0.02	17.22	0.07	0.04	20.27	1.94	0.66	59.45	49.84	0.71	98.34	6.87	91.2	0.01	47.71	12.68	0.66	0.24	0.01	0	1.94	0.13	0.14	0.04	1.32	2.05	1.35	0.02	0.01	3.55	0	0	0	-0.97	1.59	0.8	77.7	115.54	824.99	424.02	992.53	601.72	850.8	463.72	966.3	460.52
31.464	3	0.15	0.02	0.02	17.05	0.08	0.04	19.8	1.8	0.61	60.4	48.12	2.06	97.21	6.24	89.9	0.01	48.81	14.95	0.61	0.18	0.02	0	1.8	0.11	0.14	0.03	0.75	2.5	1.48	0.02	3.12	3.61	0	0	0	2.64	4.24	1.52	78.77	113.41	826.87	426.25	992.34	602.69	853.37	465.18	966.78	463.94
31.498	3	0.14	0.02	0.02	15	0.09	0.04	17.3	1.5	0.72	65.4	47.97	2.92	96.89	5.75	88.23	0.01	46.39	15.09	0.72	0.14	0.02	0	1.5	0.08	0.14	0.03	0.43	4.1	2.09	0.01	1.03	4.08	0	0	0	4.43	4.8	2.12	79.28	113.41	827.64	427.29	992.41	602.91	854.32	466.51	967.73	465.54
31.531	3	0.13	0.02	0.02	14.08	0.1	0.04	16.19	1.16	0.74	67.61	52.24	3.93	97.21	6.08	88.64	0.01	43.39	16.35	0.74	0.14	0.03	0	1.16	0.06	0.13	0.02	0.31	5.81	2.45	0.01	0.22	4.47	0	0	0	2.51	4.24	1.43	78.56	111.05	828.2	427.18	993.39	603.06	855.67	466.96	966.68	463.99
31.564	3	0.11	0.02	0.02	11.21	0.11	0.04	12.7	1.01	0.79	74.6	51.16	4.78	96.4	5.71	87.72	0.01	37.76	17.94	0.79	0.13	0.05	0	1.01	0.04	0.12	0.02	0.27	6.19	2.55	0.01	0.01	4.51	0	0	0	-1.08	5.56	0.92	77.39	112.02	828.59	426.3	995.36	603.17	855.96	466.12	967.92	462.24
31.598	3	0.08	0.02	0.02	8.06	0.12	0.04	8.98	0.6	0.6	82.03	51.79	5.7	95.17	6.24	86.15	0.02	29	18.89	0.88	0.16	0.06	0	0.6	0.03	0.1	0.02	0.25	8.08	3.04	0.01	0.01	4.98	0	0	0	-1.41	7.09	2.93	77.25	110.34	828.2	425.92	995.11	602.71	858.2	464.29	968.54	463.47
31.631	3	0.07	0.02	0.03	6.63	0.12	0.04	7.2	0.49	0.49	85.61	53.53	5.68	97.27	6.16	85.5	0.02	23.51	18.9	0.79	0.15	0.05	0	0.49	0.03	0.09	0.02	0.26	9.59	3.46	0.01	0	4.9	0	0	0	-0.14	4.13	3.77	77.48	112.16	827.12	424.95	995.53	603.45	857.65	463.13	969.81	464.05
31.664	3	0.07	0.02	0.03	5.95	0.14	0.05	6.27	0.36	0.36	87.46	52.51	6.48	97.25	6.88	83.41	0.02	21	20.94	0.68	0.12	0.03	0	0.36	0.03	0.09	0.02	0.35	11.18	3.8	0.01	0	4.95	0	0	0	1.55	4.17	3.56	77.88	111.68	826.96	424.33	996.53	604.49	858.13	463.56	969.81	463.58
31.698	3	0.08	0.02	0.03	7.06	0.15	0.05	7.14	0.39	0.23	85.71	62.08	7.28	96.67	6.83	84.45	0.02	22.5	23.66	0.48	0.1	0.02	0	0.23	0.03	0.07	0.02	0.39	15.02	4.67	0.01	0	4.58	0	0	0	1.09	5.16	3.55	77.63	111.62	827.01	424.87	997	605.6	858.42	463.75	970.04	464.26
31.731	3	0.07	0.02	0.03	7.28	0.16	0.05	7.57	0.51	0.21	84.85	62.99	7.42	97.59	8.59	84.6	0.02	21.58	24.76	0.33	0.07	0.02	0	0.21	0.03	0.07	0.01	0.51	15.36	5.2	0.01	0	4.62	0	0	0	2.81	3.49	2.45	78.2	111.64	828.69	425.72	997.87	605.97	858.71	465.83	970.34	464.17
31.765	3	0.06	0.02	0.03	6.74	0.2	0.06	6.95	0.85	0.15	86.1	69.16	8.56	97.41	9.91	85.31	0.02	16.44	28.42	0.3	0.13	0.03	0	0.15	0.03	0.07	0.02	0.85	18.07	6.08	0.01	0.6	4.57	0	0	0	6.39	3.86	2.95	79.63	110.25	831.07	428.1	997.24	606.02	860.69	467.36	970.95	467.43
31.798	3	0.06	0.02	0.04	4.74	0.22	0.06	4.42	0.68	0.12	90.52	63.93	9.45	96.32	8.85	79.9	0.02	11.28	29.88	0.26	0.16	0.05	0	0.12	0.03	0.08	0.02	0.68	20.56	6.17	0.01	22.58	4.59	0	0	0	6.12	5.67	1.82	79.85	113.16	834.71	431.35	997.74	605.77	860.4	470.03	973.56	469.75
31.831	3	0.06	0.02	0.04	3.12	0.26	0.07	2.72	0.64	0.11	93.75	46.43	10.63	98.46	9.77	71.12	0.02	7.24	32.7	0.3	0.22	0.11	0	0.11	0.04	0.1	0.02	0.64	20.43	5.99	0.01	31.46	4.78	0	0	0	3.03	1.22	-0.26	79.04	112.83	836.39	433.51	997.11	605.12	859.22	472.47	972	468.95
31.865	3	0.07	0.03	0.04	2.21	0.28	0.09	1.72	0.52	0.13	95.57	35.94	11.27	96.84	9.86	61.68	0.03	4.24	34.14	0.4	0.32	0.25	0	0.09	0.04	0.13	0.02	0.52	24.46	7.07	0.01	4.51	4.83	0	0	0	1.62	4.89	0.99	78.39	112.08	835.03	432.93	997.42	605.49	860.22	472.02	972.26	468.93
31.898	3	0.08	0.04	0.04	1.3	0.28	0.1	0.94	0.41	0.14	97.4	14.5	11.26	96.91	10.1	49.01	0.03	2.41	33.6	0.61	0.32	0.37	0	0.09	0.06	0.14	0.02	0.41	22.24	6.58	0.01	0.22	5.08	0	0	0	3.95	4.77	0.61	79.05	113.63	836.56	433.95	998.22	606.36	860.27	473.07	973.87	470.41
31.931	3	0.09	0.05	0.04	0.87	0.26	0.13	0.58	0.51	0.17	98.26	6.5	10.57	96.4	10.7	37.96	0.04	1.23	31.59	0.94	0.32	0.44	0	0.09	0.07	0.17	0.02	0.51	22.19	6.52	0.01	0.05	5.37	0	0	0	3.64	5.56	1.31	78.93	112.09	836.29	434.4	997.89	606.4	861.36	473.52	973.42	470.97
31.965	3	0.09	0.06	0.03	0.59	0.22	0.15	0.39	0.56	0.2	98.83	2.42	9.07	97.2	12.26	27.31	0.05	0.57	28.01	1.63	0.31	0.46	0	0.07	0.08	0.2	0.02	0.56	19.32	7.02	0.01	0.03	5.7	0	0	0	0.26	4.26	0.08	77.82	109.56	835.99	434.94	998.36	607.86	861.66	473.9	971.15	469.87
31.998	3	0.1	0.07	0.03	0.42	0.22	0.16	0.28	0.94	0.19	99.17	1.8	9.41	96.45	11.14	20.58	0.05	0.32	27.41	2.34	0.28	0.33	0	0.07	0.1	0.19	0.03	0.94	16.19	6.82	0.01	0.01	6.11	0	0	0	1.97	5.49	0.08	78.11	110.2	835.69	434.66	999.31	609.12	861.7	474.51	971.8	470.07
32.031	3	0.1	0.08	0.02	0.34	0.19	0.17	0.23	1.24	0.18	99.33	1.09	8.05	96.09	11.67	15.93	0.05	0.27	24.49	1.86	0.21	0.18	0	0.06	0.11	0.18	0.03	1.24	12.37	6.53	0.01	0.01	6.13	0	0	0	3.4	5.99	0.93	78.41	112.83	835.59	434.98	999.58	609.83	861.17	474.55	973.97	471.8
32.065	3	0.09	0.08	0.02	0.32	0.16	0.17	0.24	1.42	0.21	99.35	0.67	6.39	96.12	12.61	15.96	0.05	0.27	21.02	1.71	0.2	0.12	0	0.06	0.13	0.21	0.03	1.42	8.92	6.56	0.01	0.01	6.18	0	0	0	1.57	5.95	1.34	77.76	113.82	835.49	435.4	999.34	609.69	860.86	473.95	974.67	472.47
32.098	3	0.08	0.08	0.02	0.32	0.14	0.16	0.25	2.06	0.22	99.36	0.52	5.64	96.56	11.91	17.26	0.06	0.27	19.02	1.33	0.2	0.08	0	0.06	0.16	0.22	0.03	2.06	7.48	6.46	0.01	0.01	6.26	0	0	0	1.02	5.33	1.1	77.61	112.77	834.49	435.19	999.59	610.39	860.8	475.14	973.51	471.43
32.132	3	0.07	0.07	0.02	0.31	0.13	0.15	0.25	2.55	0.31	99.38	0.41	4.81	96.43	12.03	18.47	0.06	0.28	16.36	1.07	0.25	0.08	0	0.06	0.2	0.31	0.04	2.55	4.69	5.52	0.01	0	6.71	0	0	0	-0.27	5.51	1.37	77.26	113.02	834.47	435.12	1000.02	610.07	861.14	475.52	974.07	471.02
32.165	3	0.06	0.06	0.02	0.39	0.15	0.16	0.35	1.53	0.38	99.22	0.58	5.91	95.58	14.45	23.66	0.08	0.3	18.51	1.12	0.25	0.11	0	0.06	0.17	0.38	0.04	1.53	4.24	5.77	0.01	0.13	7.16	0	0	0	1.34	6.63	1.59	77.6	114.41	834.84	436.02	1000.96	611.94	861.3	476.35	975.66	472.9
32.198	3	0.06	0.05	0.02	0.53	0.19	0.15	0.5	0.63	0.42	98.95	1.02	7.69	96.34	15.61	30.92	0.08	0.28	22.91	1.5	0.24	0.14	0	0.05	0.11	0.42	0.03	0.63	4.96	6.16	0.01	8.17	7.12	0	0	0	0.36	5.65	0.68	77.39	114.44	834.99	436.68	1001.96	614.16	861.03	476.47	975.43	473.27
32.232	3	0.05	0.04	0.02	0.63	0.26	0.14	0.64	0.25	0.6	98.73	1.48	10.06	94.09	16.08	36.74	0.13	0.3	27.15	1.97	0.25	0.2	0	0.05	0.08	0.6	0.03	0.25	4.33	5.7	0.01	5.91	7.69	0	0	0	2.51	8.16	1.92	77.89	112.56	834.51	436.07	1001.74	614.09	862.74	475.81	975.28	473.96
32.265	3	0.04	0.03	0.02	1.13	0.38	0.15	1.36	0.14	0.59	97.28	4.38	11.98	97.06	20.16	49.96	0.14	0.43	33.36	2.49	0.33	0.2	0	0.04	0.05	0.59	0.02	0.1	4.99	6.64	0.01	0.16	7.84	0	0	0	-4.41	4.52	0.53	76.2	110.18	835.29	436.16	1002.93	614	863.67	474.89	973.79	471.45
32.298	3	0.03	0.02	0.02	1.82	0.43	0.14	2.51	0.15	0.62	94.99	10.21	12.24	96.56	23.28	61.14	0.15	0.65	35.35	3.41	0.38	0.14	0	0.03	0.04	0.62	0.02	0.08	5.14	7.05	0.01	0.02	7.93	0	0	0	-5.82	5.33	0.9	75.81	111.26	834.94	435.13	1003.33	613.35	863.46	473.45	974.69	470.67
32.332	3	0.03	0.02	0.02	2.54	0.39	0.11	4.16	0.14	0.55	91.68	20.99	11.56	95.8	22.59	72.32	0.14	0.92	33.23	3.49	0.4	0.09	0	0.03	0.03	0.55	0.02	0.12	4.52	8.88	0.01	0	8.01	0	0	0	-6.11	6.36	1.76	75.72	109.84	833.93	433.63	1003.98	613.67	864.74	471.64	974.57	469.98
32.365	3	0.02	0.01	0.02	3.07	0.33	0.09	5.34	0.16	0.52	89.33	31.85	10.69	95.92	21	78.77	0.13	1.37	30.37	3.54	0.37	0.06	0	0.02	0.02	0.52	0.02	0.16	5.09	9.83	0.01	0	8	0	0	0	-3.79	6.21	1.5	76.02	110.33	834.39	432.77	1005.7	614.8	865.36	471.62	975.68	469.7
32.399	3	0.02	0.01	0.02	3.77	0.22	0.07	7.43	0.2	0.47	85.14	43.58	7.81	96.7	20.12	84.58	0.11	2.27	23.28	3.41	0.25	0.03	0	0.02	0.01	0.47	0.01	0.2	5.54	12.48	0.01	0.01	7.88	0	0	0	-2.55	5.11	0.98	76.27	112.81	835.29	432.34	1007.55	615.23	865.06	472.63	977.81	469.15
32.432	3	0.02	0.01	0.02	4.46	0.21	0.06	9.5	0.16	0.47	81.01	56.72	7.88	96.88	18.37	89.74	0.08	3.05	22.47	2.79	0.18	0.03	0	0.01	0.01	0.47	0.01	0.16	6.96	14.72	0.01	1.67	7.88	0	0	0	3.36	4.83	0.74	77.95	113.38	837.36	433.79	1007.57	616.38	865.57	473.62	978.94	472.17
32.465	3	0.03	0.01	0.02	4.67	0.17	0.05	10.06	0.12	0.5	79.88	63.08	7.3	97.64	15.18	92.05	0.08	4.47	19.47	2.45	0.15	0.03	0	0.01	0.01	0.5	0.01	0.12	7.95	15.73	0.01	1.81	7.87	0	0	0	1.64	3.38	-0.72	77.69	111.55	839.85	435.81	1007.62	615.56	866.51	475.87	977.99	471.93
32.499	3	0.03	0.01	0.02	5.45	0.16	0.05	12.22	0.1	0.55	75.57	73.4	7.2	98.17	13.35	94.2	0.08	6.18	18.84	1.7	0.14	0.04	0	0.01	0.01	0.55	0.01	0.1	11.77	18.94	0	0.21	7.65	0	0	0	-1.33	2.08	-1.02	76.95	110.17	840.94	436.64	1006.85	613.74	867.12	476.02	977.19	471.38
32.532	3	0.03	0.01	0.03	5.85	0.16	0.04	13.49	0.09	0.51	73.03	80.01	7.57	98.05	10.96	94.89	0.08	7.7	17.96	1.22	0.14	0.09	0	0.01	0.01	0.51	0.01	0.09	15.71	21.85	0	0.03	7.88	0	0	0	-4.73	2.4	-0.47	76.19	109.94	840.52	435.86	1005.91	611.43	867.03	474.41	976.88	470.03
32.565	3	0.04	0.01	0.03	5.64	0.16	0.04	12.8	0.12	0.46	74.41	81.88	8.16	98.27	9.08	94.96	0.08	7.72	17.97	1.1	0.21	0.17	0	0.01	0.01	0.46	0.01	0.12	17.14	22.18	0.01	0.02	8.09	0	0	0	-5.81	1.81	-1.01	75.89	110.63	840.82	435.79	1005.82	610.83	866.31	474.16	976.84	469.42
32.599	3	0.05	0.01	0.04	7.12	0.18	0.04	14.96	0.17	0.4	70.07	91.25	8.83	97.91	9.18	94.7	0.07	9.03	18.92	1.08	0.26	0.28	0	0.01	0.01	0.4	0.01	0.17	27.81	25.39	0.01	0.01	8.39	0	0	0	-4.6	2.78	-0.53	76.19	110.99	840.2	435.47	1004.78	610.12	865.71	473.77	976.62	469.65
32.632	3	0.05	0.01	0.04	7.54	0.16	0.04	14.86	0.23	0.35	70.29	92.02	8.04	97.27	9.46	94.92	0.07	9.55	17.66	1.03	0.36	0.28	0	0.01	0.01	0.35	0.01	0.23	28.85	24.16	0.01	0	8.25	0	0	0	-3.74	4.13	-0.38	76.39	110.28	839.78	435.48	1003.9	609.69	865.57	474.03	975.77	469.69
32.665	3	0.06	0.01	0.05	8.4	0.16	0.04	15.52	0.26	0.32	68.95	95.22	7.79	97.58	9.69	95.03	0.07	8.84	17.32	1.19	0.38	0.25	0	0.01	0.02	0.32	0.01	0.26	35.54	25.78	0	0.04	8.21	0	0	0	-1.18	3.52	-0.08	77.07	109.91	839.42	436.31	1002.67	610.28	865.19	474.6	975.05	471.34
32.699	3	0.06	0.01	0.06	7.72	0.16	0.04	12.36	0.25	0.28	75.28	95.36	7.99	97.26	8.45	92.91	0.06	7.91	17.62	1.51	0.33	0.26	0	0.01	0.02	0.28	0.01	0.25	38.04	23.72	0	4.62	8.01	0	0	0	-1.08	4.16	-1.45	77.42	108.24	841.18	438.53	1001.33	609.42	865.15	476.85	973.28	471.96
32.732	3	0.06	0.01	0.06	7.2	0.16	0.04	10.21	0.2	0.28	79.57	94.76	7.88	96.58	8.65	90.94	0.07	7.08	18.05	1.55	0.28	0.29	0	0.01	0.03	0.28	0.01	0.2	38.42	21.15	0	5.28	7.74	0	0	0	-0.7	5.29	-0.66	77.61	106.93	840.98	439.23	999.96	608.54	865.72	477.47	972.54	472.71
32.766	3	0.06	0.01	0.06	6.76	0.15	0.04	8.21	0.17	0.23	83.58	93.47	7.41	97.17	9.65	88.83	0.05	6.22	18.66	1.53	0.19	0.46	0	0.01	0.04	0.23	0.01	0.17	37.62	17.36	0.01	0.93	7.21	0	0	0	-1.96	4.33	0.26	77.29	108.21	839.37	439.8	996.66	606.53	863.33	477.16	971.48	473.44
32.799	3	0.05	0.01	0.05	4.96	0.16	0.04	5.67	0.34	0.2	88.66	86.45	7.74	96.51	8.84	85.33	0.05	4.91	19.13	1.42	0.23	0.38	0	0.01	0.06	0.2	0.01	0.34	31.07	13.45	0.01	0.01	7.22	0	0	0	-3.08	5.4	0.62	76.97	106.56	837.41	438.94	994.97	605.64	862.67	476.29	969.15	472.34
32.832	3	0.05	0.01	0.04	3.92	0.15	0.05	4.54	0.77	0.21	90.93	75.25	7.02	96.39	9.29	81.94	0.04	4.16	17.79	1.04	0.26	0.25	0	0.02	0.09	0.21	0.01	0.77	25.23	11.49	0.01	0.01	7.27	0	0	0	0.95	5.58	0.92	77.8	107.75	836.16	438.39	994.61	606.62	861.52	476.79	969.2	472.98
32.866	3	0.05	0.02	0.03	2.81	0.14	0.05	2.95	2.23	0.2	94.09	56.73	6.41	96.19	8.9	76.35	0.04	3.09	16.97	0.85	0.35	0.2	0	0.03	0.16	0.2	0.02	2.23	20.35	7.85	0.01	0	7.29	0	0	0	1.27	5.85	0.19	77.86	108.44	835.72	439.09	993.95	607.03	860.03	478.27	968.35	473
32.899	3	0.05	0.02	0.03	1.79	0.15	0.05	1.79	4.63	0.2	96.42	31.95	6.79	95.97	7.44	67.65	0.04	2.2	17.84	0.76	0.39	0.13	0	0.04	0.28	0.2	0.03	4.63	16.27	6.58	0.01	0	7.53	0	0	0	1.37	6.14	-0.39	77.84	107.83	834.71	440.62	992.03	607.78	858.42	479.79	966.09	473.97
32.932	3	0.06	0.03	0.03	1.06	0.15	0.06	0.94	4.6	0.19	97.89	12.69	7.21	95.56	5.66	55.74	0.04	1.75	17.57	0.62	0.34	0.1	0	0.05	0.49	0.19	0.04	4.6	13.6	5.15	0.01	0	7.69	0	0	0	4.75	6.65	-0.18	78.97	106.55	833.33	441.68	989.38	607.7	857.27	481.92	963.6	475.09
32.966	3	0.06	0.03	0.03	0.88	0.13	0.06	0.75	6.08	0.18	98.24	7.75	5.36	92.33	4.79	52.69	0.03	1.42	16.05	0.37	0.3	0.11	0	0.1	1.02	0.18	0.06	6.08	9.82	3.92	0.01	0.01	6.79	0	0	0	3.15	9.56	1.45	78.24	106.41	830.7	441.74	986.51	607.1	855.91	480.17	962.25	476.41
32.999	3	0.07	0.04	0.03	0.58	0.1	0.07	0.46	5.08	0.2	98.83	3.13	4.1	89.94	3.55	42.53	0.03	1.07	13.6	0.23	0.19	0.07	0	0.1	1.86	0.2	0.1	5.08	8.1	3.7	0.01	0.02	6.25	0	0	0	2.37	11.05	2.49	78.05	106.12	827.06	442.29	981.93	605.15	852.87	481.6	958.87	476.48
33.032	3	0.07	0.05	0.03	0.46	0.08	0.07	0.34	4.09	0.24	99.08	1.79	2.51	85.65	2.29	37.07	0.02	0.92	10.57	0.16	0.15	0.05	0	0.11	2.16	0.24	0.18	4.09	6.41	3.12	0.01	0.08	5.56	0	0	0	1.29	13.07	1.79	77.58	104.93	824.39	442.97	978.36	605.36	849.79	481.35	954.61	476.6
33.066	3	0.08	0.06	0.02	0.38	0.06	0.08	0.26	3.25	0.3	99.24	1.05	0.74	91.95	1.8	32.11	0.02	0.68	8.35	0.15	0.13	0.05	0	0.13	1.97	0.3	0.29	3.25	4.28	2.31	0.01	0.21	4.47	0	0	0	2.96	9.82	1.69	78.16	105.98	823.05	445.06	974.85	605.39	846.69	483.08	952.59	478.82
33.099	3	0.08	0.07	0.03	0.36	0.05	0.08	0.24	1.72	0.29	99.27	0.97	0	91.46	1.38	30.76	0.02	0.51	6.01	0.16	0.09	0.03	0	0.12	1.72	0.29	0.33	1.26	4.48	2.35	0.01	0.03	3.88	0	0	0	2.62	10.14	1.53	78.1	105.62	822.36	447.27	971.41	604.58	844.67	484.48	950.21	480.5
33.133	3	0.07	0.07	0.02	0.4	0.04	0.07	0.26	0.93	0.35	99.21	1.09	0	87.73	1.07	34	0.02	0.4	4.63	0.21	0.1	0.03	0	0.11	0.93	0.35	0.28	0.26	2.82	1.76	0.01	0.04	3.11	0	0	0	1.5	12.16	0.38	78.29	97.64	823.72	450.59	964.05	600.03	844.75	483.98	942.37	481.75
33.166	3	0.06	0.06	0.02	0.47	0.04	0.07	0.32	0.65	0.35	99.05	1.55	0	88.97	1.03	39.49	0.02	0.34	4.95	0.25	0.08	0.03	0	0.1	0.65	0.35	0.22	0.26	2.18	1.46	0.01	0.04	2.74	0	0	0	-3.61	11.56	2.32	76.67	99.15	819.69	448.59	964.49	600.23	843.73	483.63	942.8	479.75
33.199	3	0.06	0.05	0.02	0.64	0.04	0.06	0.47	0.54	0.33	98.71	3.18	0	91.76	0.91	48.7	0.02	0.3	3.93	0.22	0.08	0.02	0	0.09	0.54	0.33	0.21	0.25	2.13	1.43	0.01	0.04	2.52	0	0	0	-2.89	9.95	3.51	76.43	104.42	815.51	446.51	965.94	603.18	840.71	483.42	945.07	479.64
33.233	3	0.05	0.04	0.02	0.78	0.04	0.05	0.59	0.38	0.34	98.45	4.66	0	85.74	0.92	54.27	0.01	0.33	4.14	0.27	0.09	0.02	0	0.08	0.38	0.34	0.19	0.22	1.5	1.38	0.01	0.04	2.05	0	0	0	1.31	13.03	4.19	76.77	109.05	815.26	445.76	969.04	605.94	840.58	484.23	949.59	481.29
33.266	3	0.04	0.03	0.02	1.2	0.04	0.04	1.01	0.39	0.36	97.59	12.29	0	76.75	0.89	67.3	0.01	0.41	3.55	0.28	0.08	0.02	0	0.08	0.31	0.36	0.14	0.39	1.57	1.43	0.01	0.03	1.9	0	0	0	-1.15	16.03	2.76	75.93	103.98	813.92	446.66	967.72	608.07	840.57	484.17	944.48	480.44
33.299	3	0.04	0.03	0.02	1.42	0.03	0.04	1.25	0.34	0.39	97.15	17.08	0	73.98	0.91	72.25	0.01	0.44	2.55	0.29	0.08	0.02	0	0.07	0.29	0.39	0.12	0.34	1.41	1.5	0.01	0.02	1.69	0	0	0	0.11	16.77	4.18	76.27	99.97	813.12	447.29	965.26	606.58	842.04	484.99	941.94	481.19
33.333	3	0.04	0.02	0.02	1.8	0.03	0.04	1.64	0.3	0.46	96.41	26.15	0	76.51	0.93	78.57	0.01	0.52	2.17	0.27	0.08	0.03	0	0.06	0.3	0.46	0.09	0.24	1.84	1.78	0.01	0.01	1.28	0	0	0	0.33	16.1	4.48	76.32	100.11	811.52	447.13	964.01	606.37	840.79	485.57	940.79	480.95
33.366	3	0.03	0.02	0.02	2.08	0.03	0.03	1.96	0.36	0.49	95.84	33.32	0	73.76	0.93	82.8	0.01	0.63	1.73	0.27	0.07	0.04	0	0.06	0.36	0.49	0.08	0.27	1.89	1.74	0.01	0.02	1.18	0	0	0	0.97	16.83	3.89	76.18	102.15	810.28	446.52	964.19	607.46	838.85	485.54	940.88	480.55
33.4	3	0.03	0.02	0.03	2.37	0.03	0.03	2.27	0.66	0.59	95.26	40.01	0	74.24	1.02	85.9	0.01	0.76	1.65	0.21	0.07	0.08	0	0.05	0.66	0.59	0.08	0.37	2.39	2.02	0.02	0.02	0.82	0	0	0	2.08	16.71	4.18	76.39	99.87	809.07	446.88	962.98	608.26	838.95	486	938.7	481.05
33.433	3	0.03	0.02	0.03	2.61	0.03	0.03	2.54	0.99	0.73	94.79	45.93	0	73.89	0.93	88.72	0.01	0.74	1.92	0.18	0.07	0.09	0	0.06	0.99	0.73	0.09	0.38	2.59	2.12	0.02	0.32	0.7	0	0	0	3.34	16.8	3.98	76.75	99.96	808.41	447.47	961.7	608.64	837.77	486.4	937.63	481.86
33.466	3	0.03	0.02	0.03	2.77	0.03	0.03	2.73	1.13	0.89	94.46	49.82	0	66.9	0.95	90.5	0.01	0.69	1.76	0.21	0.08	0.09	0	0.06	1.13	0.89	0.08	0.39	2.75	2.1	0.02	76.32	0.68	0	0	0	4.91	18.48	3.31	77.01	103.53	809.88	447.88	962.56	607.32	836.82	489.01	940.06	481.36
33.5	3	0.03	0.02	0.03	2.93	0.03	0.03	2.87	1.47	0.81	94.15	53.88	0	64.16	0.81	91.98	0.01	0.65	1.6	0.17	0.08	0.09	0	0.06	1.47	1.16	0.09	0.42	3.28	2.01	0.02	67.96	0.59	0	0	0	5.29	19.09	2.96	77.14	99.18	809.35	448.34	962.2	608.8	838.23	489.51	937.06	481.21
33.533	3	0.03	0.02	0.03	3.04	0.03	0.03	2.94	1.19	0.77	93.92	56.6	0	66.1	0.77	93.06	0.01	0.55	1.19	0.15	0.08	0.08	0	0.09	1.98	1.41	0.1	0.41	3.58	1.67	0.02	21.63	0.53	0.02	0	0	4.9	18.66	2.1	76.79	102.17	808.42	448.43	962.82	609.77	836.03	491.46	937.6	480.37
33.566	3	0.03	0.02	0.03	3.21	0.03	0.03	3.12	0.99	0.83	93.59	60.07	0	66.47	0.83	94.77	0.01	0.42	0.99	0.16	0.09	0.08	0	0.11	3.44	1.54	0.09	0.51	3.64	1.54	0.03	7.05	0.52	0.04	0	0	1.28	18.58	1.36	75.84	99.48	807.98	448.87	962.58	611.46	836.31	489.38	935.39	480.59
33.6	3	0.03	0.02	0.03	3.37	0.03	0.03	3.29	0.96	0.91	93.27	67.35	0	66.65	0.91	96.31	0	0.41	0.96	0.14	0.08	0.12	0	0.19	6.03	2.04	0.08	0.82	3.46	1.21	0.04	0.24	0.48	0.03	0	0	1.29	18.54	0.94	75.84	96.19	807.14	449.05	961.28	611.71	836.55	489.31	932.32	480.26
33.633	3	0.03	0.02	0.04	3.46	0.03	0.03	3.4	1.24	1.04	93.08	73.59	0	85.09	1.04	97.01	0.01	0.39	1.24	0.16	0.13	0.27	0	0.26	9.08	2.26	0.07	0.91	3.52	1.24	0.05	0.11	0.47	0.02	0	0	0.59	13.29	1.78	75.99	96.22	806.47	449.48	961.27	613.28	836.63	488.48	932.62	481.83
33.666	3	0.03	0.02	0.04	3.52	0.03	0.03	3.46	1.42	1.19	92.96	79.79	0	80.45	1.19	97.34	0.01	0.4	1.42	0.15	0.15	0.37	0	0.49	13.09	2.88	0.05	1.4	3.55	1.16	0.07	0.09	0.44	0.02	0	0	-0.47	14.93	0.29	75.47	98.47	805.62	448.83	960.4	612.22	833.62	488.57	931.71	479.95
33.7	3	0.03	0.02	0.05	3.62	0.03	0.04	3.55	1.48	1.25	92.77	86.44	0	81.25	1.25	97.81	0.01	0.53	1.48	0.13	0.14	0.4	0	1.07	18.58	5.37	0.05	1.9	3.74	1.13	0.13	0.09	0.38	0.02	0	0	1.09	14.67	1.7	75.94	95.42	803.86	447.16	958.97	611.04	834.59	487.09	929.67	479.08
33.733	3	0.03	0.02	0.06	3.66	0.03	0.04	3.61	1.51	1.28	92.68	91.78	0	76.48	1.28	98.1	0.01	0.69	1.51	0.11	0.15	0.36	0	1.25	25.26	6.1	0.04	2.04	3.5	1.12	0.14	0.09	0.37	0	0	0	1.93	16.1	1.54	75.92	94.7	803.13	447.21	958.38	611.32	834.24	487.7	928.53	478.97
33.767	3	0.04	0.02	0.08	3.69	0.03	0.05	3.64	1.38	1.37	92.62	95.08	0	68.49	1.37	98.31	0	0.81	1.38	0.1	0.11	0.17	0	2.46	31.88	8.45	0.03	2.92	3.11	0.9	0.2	0.11	0.34	0	0	0	0.08	18.12	1.26	75.32	93.96	803.06	447.08	958.07	610.62	834.25	487.18	927.78	478.18
33.8	3	0.04	0.02	0.09	3.71	0.03	0.07	3.68	1.71	1.44	92.58	96.62	0	66.39	1.44	98.41	0	1.02	1.71	0.12	0.15	0.23	0	4.32	36.64	9.83	0.03	3.35	2.7	0.74	0.26	0.09	0.34	0	0	0	-1.08	18.6	0.87	74.88	95.92	802.1	447.15	957.03	610.15	832.01	487.33	927.46	477.81
33.833	3	0.04	0.02	0.08	3.71	0.03	0.06	3.66	1.66	1.18	92.59	96.1	0	40.99	1.18	98.36	0	1.18	1.66	0.1	0.2	0.26	0	4.3	34.84	9.33	0.03	3.13	2.9	0.77	0.26	0.12	0.34	0	0	0	1.09	23.82	-0.03	74.74	96.34	800.61	446.61	954.72	608.5	829.42	488.28	925.02	476.33
33.867	3	0.04	0.02	0.08	3.66	0.03	0.07	3.62	1.78	1.01	92.67	95.48	0	66.09	1.01	98.21	0.01	1.35	1.78	0.11	0.2	0.32	0	6.17	33.09	10.73	0.04	3.52	2.45	0.7	0.36	0.02	0.31	0	0	0	-3.05	18.66	-0.33	74.36	98.94	802.71	451.48	953.87	609.78	828.31	490.91	926.71	480.6
33.9	3	0.04	0.02	0.07	3.61	0.03	0.06	3.58	1.65	0.87	92.79	94.76	0	48.6	0.87	97.84	0.01	1.49	1.65	0.09	0.19	0.37	0	5.93	31.52	9.89	0.04	3.49	2.16	0.78	0.38	0.05	0.29	0	0	0	-0.62	22.28	0.49	74.14	95.05	799.41	451.36	951.82	611.17	828.36	491.93	922.76	480.83
33.933	3	0.04	0.02	0.06	3.53	0.03	0.06	3.51	1.21	0.74	92.94	91.88	0	44.25	0.74	97.47	0.01	1.44	1.21	0.08	0.15	0.3	0	6.09	26.06	9.95	0.04	2.65	1.94	0.81	0.42	0.03	0.27	0.02	0	0	-0.62	23.16	-0.2	74.26	94.63	796.72	452.31	948.6	611.66	825.14	492.98	919.03	481.19
33.967	3	0.03	0.02	0.05	3.4	0.03	0.06	3.37	1.1	0.82	93.2	87.65	0	45.33	0.82	96.47	0.01	1.29	1.1	0.08	0.12	0.24	0	7.36	21.24	9.49	0.04	2.32	1.73	0.88	0.52	0.02	0.24	0.04	0	0	0.63	22.94	-0.1	74.85	91.25	793.25	452.62	944.73	612.44	823.21	492.75	913.81	481.9
34	3	0.03	0.02	0.04	3.38	0.03	0.05	3.35	0.97	0.82	93.25	82.83	0	47.37	0.82	96.29	0.01	1.21	0.97	0.07	0.13	0.2	0	6.18	16.63	8.36	0.05	1.57	1.83	0.97	0.5	0.02	0.24	0.04	0	0	-1.74	22.53	0.83	74.31	91.56	790.83	451.93	942.92	612.32	821.5	490.53	912.67	482.01
34.033	3	0.03	0.02	0.04	3.26	0.03	0.05	3.21	0.97	0.97	93.48	78.62	0	45.83	0.97	95.09	0.02	1.19	0.9	0.06	0.11	0.19	0	6.08	14.44	7.11	0.05	1.46	1.75	1.03	0.57	0.01	0.23	0.06	0	0	-1.61	22.84	-0.51	74.32	91.69	789.98	452.85	941.9	612.47	819.69	493.21	910.59	481.24
34.067	3	0.03	0.02	0.04	3.19	0.03	0.05	3.17	1.18	1.18	93.62	72.67	0	44.68	1.18	94.28	0.02	1.21	0.88	0.05	0.11	0.18	0	5.9	11.22	5.88	0.05	1.61	1.6	1.25	0.67	0.01	0.22	0.07	0	0	-1.68	23.07	0.39	74.19	91.19	788.2	452.4	939.84	611.44	818.68	492.59	909.14	481.11
34.1	3	0.03	0.02	0.04	3.15	0.03	0.05	3.1	1.49	1.49	93.7	70.14	0	44.15	1.49	93.19	0.02	1.49	0.86	0.05	0.13	0.22	0	5.66	10.77	5.71	0.06	1.78	1.69	1.25	0.68	0.03	0.23	0.06	0	0	-1.15	23.18	-0.1	74.49	90.43	786.96	452.39	938.69	611.83	817.52	492.79	907.17	480.89
34.134	3	0.03	0.02	0.03	3.04	0.03	0.04	2.99	1.74	1.74	93.92	64.82	0	46.29	1.74	91.95	0.02	1.44	0.76	0.05	0.15	0.4	0	4.52	8.99	5.24	0.06	1.8	1.61	1.38	0.72	0.01	0.21	0.06	0	0	0.01	22.74	-0.06	75.07	91.62	785.34	452.89	936.73	611.7	815.21	494.11	905.93	481.29
34.167	3	0.03	0.02	0.03	3.09	0.03	0.04	3.06	2.06	2.06	93.83	62.48	0	43.67	2.06	92.06	0.03	1.44	0.71	0.04	0.17	0.45	0	3.85	7.62	5.1	0.07	1.57	1.67	1.47	0.73	0.01	0.22	0.05	0	0	-0.73	23.27	0.11	74.66	89.93	783.77	452.55	935.46	611.86	814.75	493.24	903.85	481.04
34.2	3	0.03	0.02	0.03	3.16	0.03	0.04	3.12	2.36	2.36	93.68	62.83	0	41.12	2.36	92.33	0.03	1.51	0.64	0.04	0.21	0.59	0	3.89	7.53	4.98	0.08	1.47	1.77	1.38	0.76	0.01	0.21	0.04	0	0	-1.58	23.8	0.51	74.08	89.21	782.86	452.16	934.58	611.35	814.5	492.47	902.93	480.7
34.234	3	0.03	0.02	0.03	3.26	0.03	0.04	3.24	2.76	2.76	93.47	64.17	0	41.12	2.76	92.69	0.04	1.67	0.57	0.03	0.19	0.59	0	3.31	7.9	3.62	0.09	1.56	1.84	1.33	0.83	0.01	0.21	0.04	0	0	-1.44	23.79	0.18	73.72	87.54	781.49	451.38	934.52	612.26	814.42	492.1	901.09	479.82
34.267	3	0.03	0.02	0.03	3.19	0.03	0.05	3.14	3.47	3.61	93.62	62.87	0	33.51	3.63	90.97	0.04	1.79	0.73	0.04	0.19	0.67	0	3.47	8.91	3.61	0.1	1.79	1.83	1.31	0.84	0.01	0.22	0.07	0	0	-1.05	25.43	0.53	73.45	89.06	779.3	451.61	933.6	613.77	812.36	492.54	900.62	480.66
34.3	3	0.03	0.02	0.03	3.2	0.03	0.05	3.15	2.99	3.36	93.61	61.14	0	22.7	3.83	90.71	0.04	1.86	0.88	0.03	0.17	0.86	0	2.99	8.26	3.36	0.12	1.74	1.86	1.39	0.87	0.01	0.22	0.08	0	0	0.54	28.13	0.51	72.87	88.62	778.55	451.44	933.88	615.11	812.38	492.78	900.21	480.98
34.334	3	0.03	0.02	0.04	2.77	0.03	0.05	2.67	2.54	3.25	94.47	56.72	0	17.24	3.83	87.09	0.04	1.25	1.12	0.04	0.22	1.27	0	2.54	9.61	3.25	0.17	1.89	1.69	1.54	0.97	0.08	0.21	0.11	0	0	2.46	29.84	1.24	72.78	87.71	777.58	450.24	933.75	614.52	812.97	492.91	899.72	480.01
34.367	3	0.03	0.02	0.04	2.68	0.03	0.05	2.58	2.58	4.27	94.64	53.48	0	30.35	4.38	85.9	0.04	0.91	1.51	0.04	0.33	1.55	0	2.58	9.17	4.27	0.18	1.48	1.88	1.64	0.98	12.51	0.22	0.12	0	0	1.11	26.15	1.46	72.65	88.97	778.12	450.18	936.07	616.19	813.81	492.93	901.88	480.28
34.401	3	0.03	0.02	0.04	3.32	0.03	0.06	3.32	3.15	5.93	93.36	66.62	0	23.44	6.94	90.1	0.06	0.68	1.77	0.06	0.77	3.3	0	3.15	11.83	5.93	0.26	2.48	2.44	1.37	1.06	55.07	0.24	0.17	0	0	2.75	27.92	2.4	69.99	87.24	779.12	453.42	936.38	619.49	815.94	495.19	902.56	484.76
34.434
34.467
34.501
34.534
34.567
34.601
34.634
34.667
34.701
34.734
34.768
34.801
34.834
34.868
34.901
34.934
34.968
35.001
35.034
35.068
35.101
35.135
35.168
35.201
35.235
35.268
35.301
35.335
35.368
35.402
35.435
35.468
35.502
35.535
35.568
35.602
35.635
35.668
35.702
35.735
35.769
35.802
35.835
35.869
35.902
35.935
35.969
36.002
36.035
36.069
36.102
36.136
36.169
36.202
36.236
36.269
36.302
36.336
36.369
36.403
36.436
36.469
36.503
36.536
36.569
36.603
36.636
36.669
36.703
36.736
36.77
36.803
36.836
36.87
36.903
36.936
36.97
37.003
37.036
37.07	3	0.03	0.02	0.02	2.61	0.24	0.29	2.84	1.58	46.94	94.31	15.24	3.55	14.58	46.94	47.68	1.58	0.01	4.27	0.11	1.48	1.25	0	0.04	0.81	54.21	0.11	0.67	24.3	0.61	0.19	0.21	18.32	0	0	0	0.94	30.84	-1.31	69.17	104.44	775.83	448.92	986.16	677.47	827.29	497.2	931.62	492.26
37.103	3	0.02	0.01	0.02	2.1	0.7	0.19	2.74	1.09	44.39	94.53	22.21	14.29	21.36	44.39	49.32	1.09	0.07	8.04	0.17	1.73	2.35	0	0.02	0.59	50.02	0.09	0.48	28.42	0.51	0.06	0.23	26.21	0	0	0	-1.01	28.52	0.4	69.71	116.84	780.02	449.43	983.18	665.39	823.37	499.33	939.84	490.13
37.137	3	0.03	0.01	0.02	2.25	0.65	0.18	2.5	0.68	37.37	95.01	31.09	14.33	13.45	41.63	49.43	0.68	0.1	9.56	0.19	1.32	2.81	0	0.02	0.63	37.37	0.09	0.38	34	0.86	0.06	0.48	24.71	0	0	0	-1.03	31.31	-2.13	69.18	113.4	785.92	449.58	981.11	657.24	824.64	498.59	937.41	486.67
37.17	3	0.04	0.01	0.03	2.35	0.29	0.15	2.03	0.87	15.2	95.29	34.87	8.66	41.93	33.18	52.63	0.38	0.11	9.93	0.19	0.96	1.84	0	0.04	0.87	15.2	0.11	0.62	32.93	1.08	0.13	0.39	17.33	0	1	6	-3.57	23.63	-1.39	69.88	115.9	786.82	448.32	975.54	648.83	821.52	493.8	937.12	485.4
37.203	3	0.04	0.02	0.03	2.1	0.14	0.1	1.63	0.94	8.18	95.79	32.38	4.12	23.95	21.52	59.22	0.21	0.11	9.29	0.15	0.8	1.38	0	0.05	0.94	8.18	0.12	0.87	24.95	0.76	0.13	0.12	10.88	0	0	6	-1.16	27.78	-1.51	69.44	111.11	788.24	448.16	972.78	643.59	823.42	495.28	933.89	483.35
37.237	3	0.04	0.02	0.03	2.53	0.08	0.09	1.83	0.94	5.55	94.94	40.88	0.21	29.12	19	64.68	0.15	0.11	7.02	0.17	0.79	1.01	0	0.06	0.94	5.55	0.11	0.82	24.07	0.68	0.12	0.13	7.55	0	0	6	-2.1	26.45	-2.02	69.73	111.13	789.3	447.51	970.32	638.7	822.27	494.12	932.66	481.35
37.27	3	0.05	0.02	0.03	2.2	0.07	0.07	1.59	0.98	4.5	95.6	34.93	0	18.24	15.51	64.79	0.13	0.1	5.08	0.16	0.83	0.82	0	0.07	0.81	4.5	0.12	0.98	20.81	0.6	0.15	0.12	6.46	0	0	6	-6.05	29.5	-0.83	69.39	103.78	791.06	449.04	967.64	636.41	826.47	490.06	930.03	483.38
37.303	3	0.04	0.02	0.03	2.38	0.05	0.07	1.76	0.62	4.2	95.23	37.6	0	22.12	14.19	68.55	0.12	0.11	4.08	0.19	0.97	1.05	0	0.06	0.62	4.2	0.09	0.37	18.48	0.56	0.11	0.04	4.99	0	0	6	-5.83	28.29	0.42	69.44	105.25	789.69	450.08	963.82	634.09	824.24	490.84	929.31	484.79
37.337	3	0.04	0.02	0.04	2.28	0.05	0.05	1.67	0.56	4.32	95.45	41.25	0	35.26	9.99	71.41	0.13	0.13	4.73	0.26	1.14	1.78	0	0.05	0.56	4.32	0.08	0.16	17.52	0.61	0.1	0.23	4.42	0	0	6	-5.12	25.04	1.09	69.71	107.98	789.09	450.74	962.26	632.36	822.4	493.26	930.07	485.05
37.37	3	0.04	0.02	0.04	2.26	0.05	0.05	1.66	0.55	3.67	95.47	45.98	0	56.87	6.89	74.4	0.11	0.1	5.28	0.31	0.77	1.86	0	0.05	0.55	3.67	0.07	0.14	16.93	0.72	0.1	0.13	4.28	0	0	6	-5.87	20.62	0.99	70.08	105.45	789.35	451.09	960.6	630.85	822.76	493.09	927.87	484.68
37.404	3	0.05	0.02	0.04	2.07	0.05	0.04	1.48	0.54	3.56	95.86	45.42	0	64.43	3.98	74.38	0.1	0.09	6.27	0.38	0.53	1.28	0	0.05	0.54	3.56	0.07	0.12	16.67	0.87	0.11	0.08	4.01	0	0	6	-6.35	19.03	1.56	70.37	108.63	789.84	452.12	960.29	630.05	821.73	494.41	930.02	485.8
37.437	3	0.05	0.02	0.04	1.86	0.05	0.04	1.34	0.48	2.67	96.28	39.73	0	60.37	2.67	73.11	0.09	0.09	6.67	0.44	0.46	1.19	0	0.06	0.48	3.6	0.06	0.13	15.03	0.97	0.11	0.05	3.73	0	0	6	-8.12	19.9	2.54	69.9	108.02	789.02	452.28	959.99	630.37	822.31	493.52	930.11	486.57
37.47	3	0.05	0.02	0.04	1.91	0.05	0.04	1.41	0.43	2.73	96.17	40.06	0	56.88	2.73	74.14	0.08	0.08	6.37	0.57	0.33	0.87	0	0.06	0.43	3.39	0.05	0.11	14.18	1.05	0.11	0.13	3.5	0	0	6	-6.36	20.61	2.11	70.03	106.46	788.29	451.59	960.39	631.92	822.54	493.09	928.78	486.24
37.504	3	0.05	0.02	0.04	1.96	0.05	0.04	1.4	0.4	2.25	96.09	42.46	0	57.73	2.25	74.5	0.07	0.09	4.94	0.5	0.31	0.79	0	0.06	0.4	3.29	0.05	0.1	15.05	1.04	0.1	0.06	3.24	0	0	6	-6.35	20.44	2.43	70.15	105.26	788.21	450.91	960.37	631.86	823.29	491.46	928.42	486.21
37.537	3	0.05	0.02	0.04	2.03	0.04	0.04	1.44	0.42	2.08	95.94	44.92	0	62.02	2.08	75.35	0.06	0.1	4.24	0.51	0.4	0.98	0	0.05	0.42	3.27	0.04	0.11	15.45	1.05	0.1	0.04	2.99	0	0	6	-4.65	19.55	1.22	70.78	109.5	790.77	449.9	963.71	632.29	823.09	491.02	932.45	485.49
37.57	3	0.05	0.02	0.04	2.11	0.04	0.04	1.45	0.48	1.73	95.78	49.51	0	67.99	1.73	75.85	0.07	0.1	3.41	0.46	0.55	1.26	0	0.05	0.48	3.19	0.05	0.11	17.24	1.15	0.11	0.13	2.99	0	0	6	-1.42	18.23	1.14	71.88	110.43	791.75	448.71	965.26	631.52	823.87	492.37	933.99	484.18
37.604	3	0.05	0.02	0.04	2.18	0.04	0.04	1.51	0.53	1.46	95.64	50.04	0	56.69	1.46	76.87	0.05	0.11	3.07	0.37	0.7	1.46	0	0.07	0.53	2.11	0.06	0.16	16.49	1.36	0.13	0.04	2.2	0	0	6	-2.58	20.65	1.28	71.19	109.22	793.17	448.26	966.18	630.26	825.82	491.43	934.74	483.39
37.637	3	0.05	0.02	0.04	2.22	0.04	0.04	1.57	0.6	1.39	95.56	51.45	0	53.68	1.39	77.72	0.05	0.13	3.25	0.34	0.86	1.79	0	0.07	0.6	2.05	0.07	0.21	16.34	1.41	0.14	0.02	2.24	0	0	6	-2.92	21.26	1.27	70.9	107.59	795.46	448.43	967.17	629.07	828.28	491.13	935.57	483.16
37.67	3	0.05	0.02	0.04	2.39	0.04	0.03	1.73	0.6	1.51	95.22	54.53	0	38.64	1.51	80.05	0.05	0.15	3.4	0.29	0.85	2.13	0	0.08	0.6	1.68	0.09	0.27	15.54	1.41	0.17	0.01	1.98	0	0	6	-1.64	24.31	2.64	70.81	104.87	795.33	447.58	967.9	629.48	831.16	489.91	935.84	483.71
37.704	3	0.05	0.02	0.04	2.49	0.04	0.03	1.84	0.61	1.38	95.02	57.39	0	31.03	1.38	81.3	0.05	0.16	3.53	0.25	0.86	2.08	0	0.08	0.61	1.92	0.1	0.38	15.74	1.72	0.18	0.01	2.01	0	0	6	-1.68	25.99	3	70.51	105.69	794.86	447.11	967.41	628.39	830.69	489.8	936.18	483.31
37.737	3	0.05	0.02	0.04	2.08	0.04	0.04	1.46	0.59	1.09	95.84	47.46	0	34.42	1.09	75.83	0.06	0.15	3.5	0.23	0.89	1.48	0	0.07	0.59	1.89	0.13	0.3	16.24	1.77	0.18	0.03	2.04	0	0	6	-0.96	25.22	3.64	70.56	105.3	792.63	447.31	967.19	630.91	830.17	490.45	935.29	484.42
37.771	3	0.05	0.03	0.04	1.87	0.03	0.04	1.3	0.55	1.06	96.25	40.96	0	66.06	1.06	72.73	0.06	0.14	2.55	0.21	0.75	0.6	0	0.06	0.55	2.05	0.13	0.22	16.05	2.19	0.18	0.06	2.06	0	0	6	-2.12	18.67	2.34	71.22	107.2	794.87	447.8	969.66	631.58	830.28	491.6	937.18	483.59
37.804	3	0.05	0.03	0.04	1.69	0.04	0.04	1.15	0.56	1.04	96.61	35.66	0	48.91	1.04	69.63	0.06	0.14	2.66	0.26	0.83	0.6	0	0.06	0.56	2.05	0.14	0.19	16.36	2.39	0.2	0.05	2.18	0	0	6	-3.45	22.22	2.9	70.5	108.81	795.73	447.34	970.72	630.8	831.04	490.27	939.65	483.74
37.837	3	0.06	0.03	0.04	1.44	0.03	0.04	0.95	0.62	1.01	97.11	26.99	0	50.72	1.01	64.92	0.06	0.13	2.41	0.29	0.76	0.37	0	0.06	0.62	1.97	0.13	0.13	16.03	2.4	0.2	0.04	2.1	0	0	6	-2.41	21.86	2.75	70.82	108.53	796.65	447.65	970.92	630.52	831.6	490.88	939.9	483.92
37.871	3	0.06	0.03	0.04	1.44	0.03	0.04	0.93	0.6	1.09	97.11	26.96	0	55.64	1.09	64.39	0.05	0.12	2.15	0.27	0.6	0.4	0	0.07	0.6	1.96	0.12	0.17	16.54	2.35	0.23	0.06	2.05	0	0	6	-0.32	20.87	1.83	71.66	107.68	798.15	448.26	971.65	631.12	832.31	492.18	939.68	484.05
37.904	3	0.06	0.03	0.04	1.52	0.03	0.04	0.97	0.54	1.14	96.97	29.74	0	58.94	1.14	65.53	0.05	0.12	2.53	0.26	0.64	0.52	0	0.07	0.54	2.05	0.12	0.18	17.1	2.29	0.22	0.11	2.03	0	0	6	-1.82	20.19	1.32	71.51	104.97	800.37	448.94	971.84	629.95	834.38	491.62	939.06	483.79
37.937	3	0.06	0.03	0.04	1.62	0.04	0.04	1.02	0.49	1.2	96.77	34.31	0	63.04	1.2	66.44	0.05	0.12	2.67	0.28	0.65	0.64	0	0.06	0.49	2.15	0.1	0.18	18.81	2.35	0.21	0.11	2.07	0	0	6	-1.38	19.33	1.91	72.1	109.99	801.33	447.85	973.78	629.2	833.82	491.06	943.56	483.67
37.971	3	0.07	0.03	0.05	1.86	0.04	0.04	1.1	0.41	1.61	96.27	45.74	0	52.01	1.61	67.79	0.06	0.11	2.87	0.32	0.73	0.87	0	0.06	0.41	2.08	0.08	0.17	23.42	2.53	0.24	0.06	2.21	0	0	6	-0.71	21.6	2.02	72	108.62	801.64	447.61	973.64	628.54	834.76	490.98	943.12	483.37
38.004	3	0.06	0.03	0.06	2.45	0.04	0.04	1.51	0.4	2.32	95.1	61.78	0	48.43	2.43	74.68	0.07	0.13	3.96	0.49	0.99	1.21	0	0.06	0.4	2.32	0.06	0.11	24.63	2.57	0.22	17.91	2.16	0	0	6	-0.12	22.32	3.36	72.42	102.09	803.65	449.57	972.78	628.71	839.59	490.22	941.6	486.38
38.037	3	0.06	0.02	0.06	2.94	0.04	0.04	1.9	0.4	2.6	94.11	71.48	0	60.15	3.27	79.24	0.08	0.12	4.81	0.8	1.15	1.26	0	0.06	0.4	2.6	0.05	0.1	25.53	2.72	0.25	12.75	2.34	0	0	6	-2.09	19.94	1.93	72.16	107.05	805.79	449.58	975.28	627.88	838.28	491.64	945.1	484.68
38.071	3	0.05	0.02	0.05	3.36	0.04	0.04	2.3	0.42	2.86	93.27	76.47	0	56.14	3.91	83.48	0.08	0.1	5.06	0.99	1.18	1.07	0	0.06	0.42	2.86	0.05	0.1	24.52	2.58	0.29	18.41	2.45	0	0	6	-1.69	20.76	2.78	71.94	107.87	806.68	449.73	976.27	627.92	839.55	491.49	947.27	485.76
38.104	3	0.05	0.02	0.06	3.86	0.04	0.04	2.65	0.44	3.09	92.28	81.51	0	57.01	4.77	86	0.08	0.09	5.83	1.16	1.1	1.18	0	0.06	0.44	3.09	0.04	0.09	25.8	2.67	0.28	5.45	2.33	0	0	6	-3.4	20.59	2.76	71.52	109.76	807.6	449.62	977.46	627.91	839.64	490.44	949.31	485.91
38.138	3	0.05	0.02	0.06	4.03	0.04	0.04	2.67	0.46	3.3	91.94	83.17	0	60.19	5.2	85.68	0.08	0.08	4.95	1.57	1.09	1.11	0	0.06	0.46	3.3	0.04	0.12	27.54	2.72	0.25	1.18	2.13	0	0	6	-3.19	19.93	2.53	71.74	109.49	808.51	449.5	978.15	627.94	840.34	490.04	949.75	485.8
38.171	3	0.06	0.02	0.06	3.84	0.04	0.04	2.49	0.48	3.53	92.32	81.74	0	58.83	4.75	84.33	0.08	0.07	4.68	1.75	0.9	1	0	0.05	0.48	3.53	0.03	0.12	27.66	2.79	0.22	0.28	2	0	0	6	-2.2	20.21	2.55	71.86	108.23	809.05	449.5	978.65	628.13	841.51	490.43	949.64	485.78
38.204	3	0.06	0.02	0.06	3.92	0.04	0.04	2.5	0.52	3.42	92.16	82.87	0	60.2	4.88	84.14	0.09	0.06	5.06	2.07	0.86	1.21	0	0.05	0.52	3.42	0.03	0.14	28.82	2.99	0.22	0.13	2	0	0	6	-1.69	19.93	2.73	72	107.37	810.01	449.19	980.02	628.14	843.26	490.76	950.49	485.37
38.238	3	0.06	0.02	0.07	4.29	0.04	0.04	2.61	0.53	3.91	91.41	87.07	0	63.94	4.57	85.43	0.09	0.06	4.5	2.22	0.88	1.19	0	0.04	0.53	3.91	0.02	0.13	31.64	3.09	0.19	0.08	1.82	0	0	6	-1.63	19.14	2.38	72.19	108.08	811.11	449	981.67	628.44	843.98	491.18	951.88	484.87
38.271	3	0.07	0.02	0.07	4.26	0.04	0.04	2.49	0.5	3.8	91.48	88.13	0	63.63	3.8	84.79	0.09	0.06	4.42	1.87	0.87	1.33	0	0.04	0.5	3.83	0.03	0.11	33.49	3.3	0.18	0.07	1.76	0	0	6	-2.66	19.2	2.07	72.04	108.08	812.3	449.25	982.09	627.95	844.5	490.67	952.41	484.81
38.304	3	0.07	0.02	0.08	4.05	0.04	0.04	2.18	0.48	2.73	91.89	88.88	0	64.53	2.73	82.22	0.1	0.07	4.08	1.5	0.95	1.42	0	0.04	0.48	3.95	0.02	0.09	36.98	3.65	0.18	0.06	1.75	0	0	6	-3.21	19.01	2.15	72.03	108.22	812.97	448.69	983.07	627.42	845.33	490.35	953.37	484.07
38.338	3	0.09	0.02	0.1	3.84	0.04	0.04	1.86	0.41	2.01	92.32	89.42	0	66.93	2.01	78.67	0.1	0.09	3.32	1.04	0.88	1.29	0	0.04	0.41	4.14	0.02	0.08	41.22	4.11	0.18	0.04	1.79	0	0	6	-2.81	18.47	2.52	72.31	110.4	812.72	447.65	984.35	627.67	845.09	489.95	955.31	483.69
38.371	3	0.09	0.03	0.09	3.42	0.03	0.04	1.63	0.36	1.64	93.16	86.23	0	70.49	1.64	75.92	0.09	0.11	3.02	0.72	0.7	0.98	0	0.04	0.36	3.77	0.03	0.09	40.25	3.93	0.17	0.02	1.78	0	0	6	-0.88	17.65	3.12	72.58	106.69	812.61	446.68	985.34	628.44	847.84	489.74	954.33	483.15
38.405	3	0.09	0.03	0.09	3.47	0.03	0.04	1.63	0.33	1.56	93.06	87.12	0	63.95	1.56	75.51	0.1	0.14	2.55	0.52	0.63	0.55	0	0.03	0.33	3.82	0.03	0.13	41.61	4.35	0.17	0.03	1.73	0	0	6	-0.71	19.13	3.77	72.56	110.06	812.9	445.7	987.29	628.79	847.94	488.86	957.86	483.47
38.438	3	0.09	0.03	0.09	3.47	0.03	0.04	1.64	0.32	1.59	93.06	86.52	0	52.33	1.59	76.03	0.1	0.17	2.65	0.38	0.63	0.5	0	0.03	0.32	3.53	0.03	0.15	40.44	4.01	0.18	0.04	1.64	0	0	6	-0.65	21.53	4.48	72.17	110.56	812.94	444.83	987.75	628.17	848.68	487.54	959.17	483.59
38.471	3	0.09	0.02	0.09	3.75	0.03	0.04	1.74	0.29	1.76	92.51	88.81	0	60.62	1.76	77.29	0.09	0.23	2.9	0.24	0.48	0.35	0	0.03	0.29	3.22	0.03	0.16	41.82	3.85	0.17	0.03	1.65	0	0	6	-0.09	19.84	3.74	72.91	105.78	812.42	444.55	985.96	628.23	849.04	486.09	954.76	482.73
38.505	3	0.09	0.03	0.09	3.46	0.03	0.04	1.57	0.29	1.87	93.08	86.03	0	65.72	1.87	75.23	0.07	0.25	3	0.14	0.45	0.3	0	0.03	0.29	2.66	0.04	0.18	40.73	3.35	0.18	0.05	1.55	0	0	6	-0.36	18.75	2.95	73.1	104.03	813.35	445.3	986.07	628.3	849.69	487.12	953.62	482.31
38.538	3	0.09	0.03	0.08	2.95	0.03	0.04	1.36	0.29	1.82	94.1	78.89	0	68.06	1.82	71.84	0.07	0.28	2.82	0.09	0.46	0.34	0	0.03	0.29	2.24	0.04	0.13	37.89	3.15	0.15	0.02	1.39	0	0	6	-2.07	18.22	3.61	72.51	107.35	814.47	445.55	988.27	628.16	850.33	488.16	957.53	482.53
38.571	3	0.09	0.03	0.08	2.88	0.03	0.04	1.34	0.31	2.04	94.24	76.61	0	58.68	2.04	71.62	0.06	0.28	2.32	0.07	0.45	0.38	0	0.03	0.31	2.25	0.04	0.11	36.47	2.92	0.14	0.05	1.29	0	0	6	-3.73	20.25	4.94	71.79	109.02	813.81	445.22	988.2	627.63	850.4	486.67	959.37	483.55
38.605	3	0.08	0.03	0.07	3.04	0.03	0.04	1.49	0.34	1.72	93.93	76.93	0	51.75	2.63	73.8	0.06	0.31	2.05	0.06	0.58	0.51	0	0.02	0.34	1.72	0.04	0.1	34.52	2.74	0.12	0.04	1.21	0	0	6	-5.11	21.65	5.33	71.49	102.65	813.69	445.9	987.14	628.41	853.15	485.26	955.79	484.07
38.638	3	0.08	0.03	0.07	2.98	0.03	0.04	1.48	0.38	1.66	94.03	74.83	0	60.55	3.11	73.33	0.05	0.34	1.83	0.05	0.67	0.54	0	0.02	0.38	1.66	0.04	0.12	33.56	2.48	0.12	0.05	1.17	0	0	6	-4.59	19.86	4.82	71.91	104.54	813.29	445.11	986.97	627.94	851.47	484.94	956	483.19
38.671	3	0.07	0.03	0.07	2.98	0.03	0.04	1.48	0.39	1.51	94.04	73.39	0	50.68	3.58	73.14	0.05	0.37	1.82	0.04	0.61	0.54	0	0.02	0.39	1.51	0.04	0.17	32.82	2.17	0.1	0.02	1.12	0	0	6	-5.72	21.86	4.99	71.55	103.09	813.57	445.36	986.6	627.13	852.34	484.9	955.41	482.94
38.705	3	0.07	0.03	0.07	2.86	0.03	0.05	1.42	0.39	1.45	94.27	69.27	0	51.11	4.35	71.68	0.04	0.4	2.02	0.03	0.59	0.48	0	0.02	0.39	1.45	0.04	0.21	31.77	1.8	0.09	0.04	1.05	0	0	6	-4.88	21.78	5.31	71.85	103.62	813.21	444.73	986.44	626.4	852.11	484.97	955.7	482.52
38.738	3	0.08	0.03	0.07	2.6	0.03	0.05	1.25	0.45	1.47	94.79	62.91	0	54.46	5.06	67.96	0.04	0.34	2.07	0.03	0.56	0.37	0	0.02	0.45	1.47	0.04	0.26	31.95	1.8	0.09	0.05	1.03	0	0	6	-3.23	21.11	5.18	72.38	103.38	813.77	443.95	986.82	626.08	852.54	484.29	955.9	482.12
38.772	3	0.07	0.03	0.06	2.41	0.03	0.05	1.25	0.48	1.36	95.17	53.33	0	47.46	5.9	67.44	0.03	0.33	2.29	0.04	0.56	0.33	0	0.03	0.48	1.36	0.04	0.21	27.56	1.45	0.08	0.03	1.01	0	0	6	-2.18	22.51	5.21	72.23	102.6	814.14	443.49	988.35	626.7	853.97	485.14	956.5	481.51
38.805	3	0.06	0.03	0.05	2.59	0.03	0.06	1.42	0.54	1.36	94.81	53.69	0	49.07	7.27	69.4	0.03	0.29	2.35	0.04	0.64	0.4	0	0.03	0.54	1.36	0.04	0.19	25.77	1.29	0.08	0.05	0.97	0	0	6	-4.2	22.19	4.03	72.34	107.5	813.96	443.82	988.14	626.62	850.43	484.96	957.87	481.34
38.838	3	0.07	0.03	0.05	2.43	0.03	0.06	1.31	0.55	1.44	95.14	46.47	0	46.26	8.67	66.11	0.04	0.3	2.36	0.04	0.64	0.46	0	0.03	0.55	1.44	0.04	0.2	25.46	1.22	0.07	0.04	0.91	0	0	6	-4.23	22.75	4.89	72.29	105.64	813.05	443.47	987.81	627.03	851.46	484.09	957.07	481.76
38.872	3	0.06	0.03	0.05	2.47	0.03	0.06	1.34	0.56	1.54	95.07	44.96	0	41.28	9.62	65.94	0.04	0.27	2.05	0.04	0.71	0.55	0	0.03	0.56	1.54	0.04	0.15	24.87	1.08	0.07	0.07	0.84	0	0	6	-2.68	23.76	4.67	72.29	105.24	812.83	443.2	987.88	626.91	851.45	485.31	956.61	481.05
38.905	3	0.06	0.03	0.05	2.62	0.03	0.07	1.46	0.5	1.55	94.76	45.15	0	41.34	11.17	66.52	0.04	0.27	2.09	0.04	0.66	0.65	0	0.03	0.5	1.55	0.04	0.15	24.39	1.02	0.07	0.03	0.8	0	0	6	-6.09	23.75	4.57	72.11	100.24	813.3	444.79	985.66	626.67	852.78	483.32	953.02	482.07
38.938	3	0.06	0.04	0.05	2.7	0.03	0.07	1.49	0.53	1.53	94.61	45.34	0	51.58	12.16	65.94	0.04	0.24	2.04	0.05	0.55	0.56	0	0.04	0.53	1.53	0.04	0.15	25.06	1	0.06	0.05	0.79	0	0	6	-2.82	21.68	4.7	72.75	106.06	812.56	443.61	985.9	625.36	849.87	485.24	955.86	481.32
38.972	3	0.06	0.04	0.04	2.56	0.03	0.08	1.49	0.54	1.54	94.87	36.94	0	50.71	13.66	64.73	0.04	0.22	2.07	0.05	0.54	0.58	0	0.04	0.54	1.54	0.03	0.12	21.95	0.86	0.06	0.07	0.73	0	0	6	-3.25	21.86	4.22	72.61	106.15	811.96	443.81	985.93	626.57	849.12	485.26	955.2	481.37
39.005	3	0.06	0.04	0.04	2.53	0.03	0.07	1.49	0.5	1.54	94.93	38.51	0	46.18	12.27	66.09	0.04	0.2	2.23	0.05	0.49	0.61	0	0.04	0.5	1.54	0.03	0.13	21.42	0.86	0.06	0.04	0.74	0	0	6	-2.04	22.77	4.17	72.66	105.54	810.97	443.48	985.3	626.62	848.61	485.9	954.03	480.89
39.038	3	0.06	0.04	0.04	2.38	0.03	0.08	1.4	0.5	1.72	95.24	34.06	0	45.89	12.44	64.47	0.05	0.2	2.34	0.05	0.5	0.61	0	0.05	0.5	1.72	0.04	0.12	20.64	0.86	0.06	0.05	0.74	0	0	6	-4.36	22.82	3.29	72.42	102.13	811.19	444.27	983.45	626.15	848.63	484.39	950.69	480.7
39.072	3	0.06	0.04	0.04	2.41	0.03	0.07	1.43	0.5	1.83	95.18	37.05	0	47.35	11.31	65.93	0.05	0.2	2.24	0.05	0.49	0.78	0	0.06	0.5	1.83	0.03	0.1	20.81	0.91	0.06	0.04	0.78	0	0	6	-1.73	22.53	3.92	72.67	106.37	810.32	443.85	983.6	625.47	846.85	486.81	953.05	480.69
39.105	3	0.06	0.03	0.04	2.44	0.03	0.07	1.47	0.43	1.84	95.12	38.95	0	34.74	10.35	67.63	0.05	0.2	2.08	0.06	0.47	0.74	0	0.05	0.43	1.84	0.03	0.06	20.11	0.97	0.06	0.02	0.77	0	0	6	-0.98	25.15	3.1	72.53	105.51	809.12	443.86	982.75	625.99	845.67	487.87	950.87	479.84
39.139	3	0.05	0.03	0.04	2.29	0.03	0.07	1.41	0.41	2.1	95.42	34.44	0	39.38	10.27	66.49	0.06	0.23	1.87	0.06	0.46	1.04	0	0.06	0.41	2.1	0.03	0.04	18.83	1.07	0.07	0.01	0.79	0	0	6	-1.04	24.16	2.03	72.77	106.21	808.96	444.32	982.71	627.19	844.25	488.15	950.13	479.88
39.172	3	0.06	0.04	0.04	2.01	0.03	0.06	1.24	0.43	2.38	95.97	29.28	0	44.11	9	64.56	0.06	0.18	1.86	0.08	0.46	0.89	0	0.06	0.43	2.38	0.02	0.05	17.8	1.16	0.07	0.05	0.81	0	0	6	-2.04	23.18	3.32	72.57	104.61	807.65	444.13	981.49	627.18	844.78	486.53	949.24	480.79
39.205	3	0.06	0.04	0.04	1.94	0.03	0.06	1.21	0.37	2.42	96.11	28.49	0	43.85	7.83	65.28	0.06	0.19	1.56	0.07	0.4	0.7	0	0.06	0.37	2.42	0.02	0.04	16.6	1.13	0.06	0.02	0.77	0.02	0	6	-1.53	23.24	2.51	73.59	105.45	807.43	444.32	980.83	626.98	843.26	487.26	948.49	480.34
39.239	3	0.05	0.04	0.04	1.74	0.03	0.06	1.11	0.34	2.64	96.51	24.07	0	33.59	6.39	64.6	0.06	0.18	1.43	0.07	0.33	0.7	0	0.06	0.34	2.64	0.02	0.05	14.44	1.15	0.06	0.02	0.72	0.05	0	6	-1.08	25.41	3.01	73.45	105.47	806.7	444.24	980.65	627.54	843.3	487.02	948.6	481.01
39.272	3	0.06	0.04	0.03	1.53	0.03	0.06	0.96	0.33	2.81	96.94	18.45	0	40.56	6.3	61.16	0.06	0.2	1.29	0.07	0.27	0.44	0	0.06	0.33	2.81	0.01	0.04	13.68	1.16	0.05	0.02	0.72	0.07	0	6	-2.11	23.91	2.32	73.96	105.47	805.54	444.4	979.03	627.06	841.27	487.3	946.5	480.16
39.305	3	0.05	0.04	0.03	1.54	0.03	0.06	0.99	0.29	2.8	96.92	18.32	0	40.46	5.97	62.22	0.05	0.24	1.11	0.07	0.22	0.31	0	0.06	0.29	2.8	0.01	0.04	12.51	1.1	0.05	0.01	0.69	0.06	0	6	-1.84	23.93	2.41	74.46	105.23	804.82	444.35	978.13	626.69	840.67	487.5	945.63	480.01
39.339	3	0.06	0.04	0.03	1.28	0.03	0.06	0.81	0.34	2.75	97.44	12.65	0	40.63	5.3	58.05	0.05	0.31	1.35	0.07	0.29	0.57	0	0.06	0.34	2.75	0.01	0.04	11.23	1.08	0.05	0.01	0.7	0.03	0	6	0.37	23.9	2.52	74.83	103.79	804.22	444.18	977.78	626.19	841.14	489.94	944.35	478.99
39.372	3	0.05	0.04	0.03	1.44	0.03	0.06	0.96	0.39	3.09	97.11	15.79	0	38.73	5.76	61.52	0.05	0.23	1.6	0.08	0.38	0.57	0	0.06	0.39	3.09	0.01	0.04	10.99	1.21	0.05	3.34	0.7	0.01	0	6	0.34	24.29	1.91	75.13	102.32	804.87	445.49	976.89	627.69	841.06	488.4	943.13	481.18
39.406	3	0.05	0.04	0.03	1.63	0.03	0.06	1.15	0.41	3.76	96.74	18.16	0	47.32	7.53	63.88	0.06	0.15	2.92	0.1	0.63	0.94	0	0.06	0.41	3.76	0.01	0.05	10.72	1.44	0.05	21.66	0.74	0	0	6	-0.24	22.54	3.25	75.61	99.22	806.2	446.5	975.4	626.27	843.46	486.8	942.61	483.11
39.439	3	0.05	0.03	0.03	1.79	0.03	0.06	1.28	0.38	4.39	96.42	21.94	0	44.93	7.4	66.67	0.05	0.15	3.04	0.14	0.61	0.74	0	0.06	0.38	4.39	0.01	0.03	10.87	1.55	0.05	2.79	0.7	0	0	6	-2.62	23.02	5.1	75.23	101.07	806.29	446.43	975.68	624.34	844.34	486.84	945.35	483.42
39.472	3	0.05	0.03	0.03	1.83	0.03	0.06	1.31	0.44	4.05	96.33	24.32	0	51.63	6.92	67.61	0.06	0.14	3.96	0.22	0.79	0.64	0	0.06	0.44	4.05	0.01	0.04	11.6	1.66	0.05	0.13	0.72	0	0	6	-6.32	21.67	3.79	74.55	101.91	805.15	442.71	979.56	625.25	844.23	484.73	945.92	478.08
39.506	3	0.05	0.03	0.03	1.78	0.04	0.06	1.3	0.4	4.16	96.44	23.5	0	81.33	6.68	67.28	0.06	0.15	6.12	0.35	1.16	0.9	0	0.06	0.4	4.16	0.01	0.04	11.36	1.96	0.05	0.02	0.78	0	0	6	-7.73	14.64	0.85	74.88	108.81	808.94	440.02	986.41	625.9	843.57	483.74	951.95	474.04
39.539	3	0.05	0.03	0.03	1.75	0.04	0.05	1.31	0.36	3.95	96.49	23.76	0	83.08	5.93	68.17	0.05	0.18	6.97	0.43	1.36	0.95	0	0.06	0.36	3.95	0.02	0.04	10.66	2.03	0.05	0.01	0.86	0	0	6	-7.61	14.04	0.22	75.03	110.37	814.3	438.41	992.49	624.66	848.04	483.5	957.79	471.74
39.572	3	0.05	0.03	0.04	1.84	0.04	0.05	1.4	0.3	3.76	96.32	27.9	0	83.99	5.42	69.88	0.05	0.2	8.13	0.53	1.71	0.95	0	0.06	0.3	3.76	0.02	0.05	11.65	2.43	0.05	0.01	0.99	0	0	6	-7.05	13.71	0.83	75.19	110.61	818.18	436.3	999.06	625.05	853.73	482.78	963.61	470.12
39.606	3	0.05	0.03	0.03	1.81	0.05	0.06	1.41	0.2	3.61	96.37	26.06	0	89.69	6.15	69.15	0.05	0.19	11.13	0.51	1.48	0.6	0	0.06	0.2	3.61	0.03	0.06	11.2	2.48	0.05	0.02	1.31	0	0	6	-2.14	11.18	-0.95	75.92	112.68	823.03	434.22	1006.05	626.59	857.16	483.5	968.81	468.27
39.639	3	0.05	0.03	0.03	1.53	0.06	0.06	1.17	0.14	3.19	96.93	18.95	0.08	88.03	5.78	65.05	0.05	0.33	14.12	0.38	1.09	0.27	0	0.07	0.14	3.19	0.04	0.09	10.2	2.34	0.04	0.01	1.71	0	0	6	-0.82	12.03	-0.86	76.28	114.85	826.36	433.14	1009.72	625.95	859.61	482.79	973.47	467.73
39.672	3	0.05	0.03	0.03	1.42	0.09	0.06	1.1	0.17	2.7	97.16	18.22	2.98	95.17	3.94	64.95	0.04	0.68	18.66	0.21	1.01	0.2	0	0.07	0.11	2.7	0.06	0.17	9.7	2.39	0.03	0	2.24	0	0	6	0.87	7.1	-1.7	77.02	115.09	828.96	430.79	1013.63	626.1	861.93	481.08	976	465.85
39.706	3	0.04	0.03	0.03	1.63	0.19	0.06	1.39	0.3	2.02	96.74	23.8	8.97	98.43	4.3	69.08	0.04	1.23	29.81	0.13	0.79	0.16	0	0.08	0.09	2.02	0.09	0.3	9.78	3.1	0.03	0	3.44	0	0	6	1.88	1.3	-2.99	77.6	113.73	832.78	429.12	1017.03	625.36	865	478.95	977.78	464.25
39.739	3	0.04	0.03	0.03	1.6	0.26	0.06	1.43	0.38	1.55	96.8	22	11.44	97.85	4.58	68.68	0.04	1.9	33.67	0.08	0.57	0.09	0	0.09	0.06	1.55	0.13	0.38	8.91	3.2	0.03	0	4.21	0	0	6	2.81	2.9	-2.57	78.16	113.82	836.23	429.39	1017.13	621.87	867.09	478.61	980.01	464.29
39.773	3	0.04	0.02	0.02	1.69	0.33	0.06	1.7	0.66	1.18	96.6	24.47	13.64	98.59	5.09	70.91	0.03	2.98	33.54	0.05	0.39	0.06	0	0.11	0.04	1.18	0.15	0.66	8.4	3.62	0.02	0	6.43	0	0	6	2.11	-0.76	-1.97	78.31	113.52	840.52	428.06	1019.97	618.9	871.21	476.31	983.96	463.11
39.806	3	0.04	0.02	0.02	1.41	0.32	0.05	1.52	0.73	0.88	96.96	17.87	13.98	96.79	5.19	66.85	0.03	4.06	28.48	0.04	0.25	0.03	0	0.13	0.04	0.88	0.16	0.73	7.5	3.77	0.02	0	8.75	0	0	6	4.14	-4.96	-3.94	78.91	115.43	845.07	428.42	1021.44	616.99	871.43	476.68	986.01	462.73
39.839	3	0.05	0.02	0.02	1.03	0.23	0.05	1.06	0.79	0.7	97.87	8.85	11.78	97.65	4.74	58.15	0.03	4.98	20.74	0.03	0.11	0.01	0	0.13	0.03	0.7	0.18	0.79	6.17	3.33	0.01	0	9.64	0	0	6	2.73	-3.36	-4.5	78.8	110.92	848.74	428.16	1023.17	615.49	875.98	473.87	986.3	462.24
39.873	3	0.04	0.02	0.02	0.9	0.25	0.05	1.08	1.2	0.44	97.85	7.16	13.17	96.28	4.84	56.36	0.03	6.85	14.23	0.03	0.06	0	0	0.14	0.04	0.44	0.16	1.2	5.09	3.47	0.01	0	13.64	0	0	6	0.31	-5.73	-4.75	78.48	117.58	852.47	428.34	1023.38	610.35	874.12	474.13	990.95	460.84
39.906	3	0.05	0.02	0.02	0.78	0.19	0.05	0.89	1.01	0.36	98.21	5.05	11.36	96.8	4.72	52.21	0.03	6.95	10.03	0.03	0.03	0	0	0.14	0.04	0.36	0.11	1.01	4.62	3.14	0.01	0	13.53	0	0	6	-0.86	-4.95	-4.73	78.53	110.74	853.94	428.07	1023.17	608.48	878.4	471.6	988.63	460.98
39.939	3	0.05	0.02	0.02	0.5	0.21	0.05	0.56	0.77	0.23	98.88	2.03	12.33	98.19	4.69	41.38	0.02	6.95	7.77	0.04	0.02	0	0	0.16	0.04	0.23	0.07	0.77	3.72	2.67	0.01	0	15.3	0	0	6	-0.79	-2.04	-3.63	78.73	111.26	854.35	427.9	1022.22	606.82	878.85	471.12	989.6	460.45
39.973	3	0.05	0.02	0.01	0.24	0.38	0.05	0.3	1.01	0.11	99.24	1.77	18.34	97.06	4.34	28.12	0.02	5.78	5.99	0.05	0.02	0	0	0.19	0.05	0.11	0.05	1.01	2.5	2.06	0	0	21.67	0	0	6	-1.11	-4.51	-4.86	78.71	110.12	855.53	426.68	1022.04	603.47	878.82	469.36	988.51	459.71
40.006	3	0.05	0.02	0.01	0.19	0.33	0.06	0.21	0.74	0.09	99.33	1.56	17.34	97.47	4.16	21.14	0.02	4.94	5.41	0.06	0.02	0	0	0.19	0.05	0.09	0.03	0.74	2.36	1.93	0	0	20.87	0	0	6	0.08	-3.75	-4.39	79.14	109.38	856.53	425.44	1022.8	602.1	880.43	467.41	989.54	459.62
40.039	3	0.06	0.03	0.01	0.14	0.34	0.06	0.15	1.1	0.06	99.33	1.72	17.59	97.77	3.51	15.82	0.02	3.75	4.3	0.06	0.02	0	0	0.2	0.05	0.06	0.02	1.1	1.98	1.67	0	0	21.5	0	0	6	1.68	-3.1	-4.19	79.5	108.46	857.75	425.14	1023.41	601.72	882.03	467.08	990.22	459.48
40.073	3	0.05	0.02	0.01	0.12	0.43	0.05	0.14	1.2	0.06	99.13	2.57	20.03	98.02	3.38	14.61	0.03	2.85	3.73	0.06	0.03	0.01	0	0.23	0.05	0.03	0.02	1.2	1.52	1.27	0	0	24.04	0	0	6	1.75	-2.49	-4.27	79.61	109.79	858.38	424.35	1024.18	600.37	881.9	466.11	991.51	459.61
40.106	3	0.05	0.03	0.01	0.12	0.34	0.06	0.12	0.66	0.06	99.33	1.87	17.84	97.27	3.09	12.8	0.03	2.21	3.17	0.06	0.03	0.01	0	0.23	0.06	0.03	0.01	0.66	1.45	1.1	0	0	22.03	0	0	6	2.26	-4.13	-6.59	79.72	109.64	858.77	423.18	1025.37	599.21	880.88	467.26	990.11	457.76
40.14	3	0.06	0.04	0.01	0.11	0.24	0.07	0.1	0.3	0.07	99.52	1.16	14.86	98.45	2.37	10.53	0.04	1.48	3.46	0.07	0.05	0.01	0	0.25	0.06	0.02	0.01	0.3	1.17	0.9	0	0	18.9	0	0	6	3.66	-1.25	-5.91	80.15	111.15	859.2	423.64	1025.19	599.7	880.83	467.84	991.53	457.89
40.173	3	0.07	0.05	0.01	0.12	0.17	0.07	0.1	0.29	0.06	99.66	0.76	11.74	97.76	1.91	9.69	0.04	1.39	3.28	0.06	0.05	0.01	0	0.26	0.07	0.01	0.01	0.29	1.09	0.79	0	0	15.94	0	0	6	3.85	-3.13	-6.81	80.08	110.73	859.38	423.69	1025.03	599.07	880.33	468.76	990.48	457.45
40.206	3	0.07	0.05	0.02	0.13	0.14	0.07	0.1	0.27	0.05	99.72	0.6	9.79	97.74	1.77	10.7	0.04	1.24	2.83	0.05	0.05	0.01	0	0.27	0.07	0.01	0.01	0.26	1.09	0.73	0	0	14.25	0	0	6	4.23	-3.17	-7.03	80.25	110.26	859.12	423.51	1024.69	598.94	880.14	468.83	989.77	457.1
40.24	3	0.08	0.07	0.02	0.15	0.09	0.08	0.1	0.35	0.05	99.7	0.34	5.4	97.76	1.58	11.72	0.05	1.38	2.65	0.04	0.04	0.01	0	0.28	0.08	0.01	0.01	0.35	0.92	0.47	0	0	10.17	0	0	6	5.6	-3.12	-7.19	80.54	110.32	858.86	423.4	1024.69	599.31	879.84	469.19	989.52	457.3
40.273	3	0.08	0.07	0.02	0.16	0.07	0.09	0.11	0.34	0.06	99.67	0.33	3.86	97.04	1.57	12.33	0.06	1.7	1.95	0.04	0.04	0.01	0	0.32	0.11	0.01	0.01	0.34	0.95	0.45	0	0	9.01	0	0	6	4.67	-4.56	-7.13	80.21	109.15	857.95	423.29	1023.88	599.07	879.59	468.38	988.22	457.66
40.306	3	0.09	0.08	0.02	0.18	0.06	0.09	0.11	0.38	0.07	99.65	0.33	1.87	95.55	1.61	12.62	0.07	1.97	1.68	0.04	0.04	0.02	0	0.38	0.17	0.01	0.01	0.34	0.93	0.38	0	0	7.28	0	0	6	3.42	-6.67	-6.81	79.93	108.41	857.66	423.42	1023.19	598.86	879.73	467.94	987.63	457.4
40.34	3	0.09	0.1	0.02	0.18	0.05	0.1	0.1	0.44	0.1	99.64	0.33	0	96.35	1.76	11.44	0.1	1.56	1.97	0.06	0.06	0.03	0	0.44	0.2	0.01	0	0.32	1.03	0.39	0	0.02	5.26	0	0	6	7.87	-5.64	-6.6	81.38	109.15	858.5	424.23	1022.87	598.74	879.72	469	988.48	459.76
40.373	3	0.09	0.1	0.02	0.19	0.05	0.11	0.11	0.39	0.11	99.62	0.33	0	97.42	2.73	11.86	0.11	1.07	2.04	0.09	0.08	0.03	0	0.39	0.15	0.01	0	0.15	1.18	0.47	0	3.11	4.82	0	0	6	12.5	-3.84	-6.88	83.32	110.68	859.06	425.43	1021.67	597.96	878.32	471.05	988.64	462.04
40.407	3	0.09	0.11	0.02	0.2	0.04	0.11	0.11	0.34	0.13	99.6	0.33	0	97.8	3.68	12.13	0.13	0.8	2.39	0.12	0.08	0.03	0	0.34	0.1	0	0	0.05	1.38	0.49	0	0.7	3.99	0	0	6	8.93	-3.04	-6.72	82.33	108.03	859.14	425.59	1020.94	596.78	879.58	469.41	987.35	461.82
40.44	3	0.1	0.12	0.02	0.18	0.04	0.12	0.1	0.3	0.17	99.63	0.33	0	98.13	3.96	9.29	0.16	0.51	2.35	0.17	0.08	0.02	0	0.3	0.07	0	0	0.04	1.47	0.57	0	0.03	3.6	0	0	6	6.12	-2.2	-6.15	81.41	109.24	858.81	424.91	1020.59	596.08	879.11	468.34	988.01	459.82
40.473	3	0.1	0.12	0.02	0.18	0.04	0.13	0.1	0.31	0.24	99.65	0.33	0	97.05	4.77	7.38	0.18	0.39	2.27	0.24	0.06	0.01	0	0.31	0.06	0	0	0.03	1.42	0.63	0	0	3.56	0	0	6	6.03	-4.54	-7.16	81.04	111.14	857.73	424.45	1019.61	595.42	876.26	469.84	986.77	457.9
40.507	3	0.1	0.13	0.02	0.17	0.04	0.13	0.09	0.33	0.33	99.67	0.33	0	96.78	4.33	5.5	0.22	0.29	2.87	0.35	0.07	0.02	0	0.33	0.04	0	0	0.03	1.36	0.79	0	0	3.16	0	0	6	6.85	-4.98	-6.75	81.15	112.04	856.53	423.83	1019.06	595.77	875.2	469.26	986.66	457.81
40.54	3	0.1	0.13	0.02	0.16	0.04	0.14	0.09	0.38	0.38	99.67	0.33	0	96.4	4.56	5.19	0.21	0.23	3.4	0.43	0.07	0.01	0	0.38	0.04	0	0	0.05	1.27	0.93	0	0	3.11	0	0	6	6.82	-5.57	-6.82	81.11	110.25	855.4	423.46	1017.95	595.71	875	468.59	984.69	457.46
40.573	3	0.1	0.14	0.02	0.17	0.04	0.14	0.09	0.36	0.36	99.67	0.33	0	96.33	4.92	5.17	0.21	0.19	3.23	0.46	0.06	0.02	0	0.36	0.03	0	0	0.09	1.16	1.02	0	0	3.1	0	0	6	7.23	-5.66	-6.31	81.17	110.73	854.74	422.89	1017.73	595.63	874.65	467.52	984.94	457.78
40.607	3	0.1	0.14	0.02	0.17	0.04	0.14	0.09	0.41	0.41	99.67	0.33	0	98.14	4.84	5.23	0.22	0.2	3.48	0.41	0.06	0.02	0	0.41	0.03	0.01	0	0.15	1.03	1.24	0	0	2.89	0	0	6	8.89	-2.18	-5.61	82.13	106.3	855.33	423.12	1015.8	594.35	877.04	466.12	983.04	458.14
40.64	3	0.11	0.14	0.02	0.16	0.04	0.13	0.08	0.43	0.36	99.69	0.33	0	97.9	3.54	4.54	0.23	0.27	3.53	0.36	0.07	0.04	0	0.43	0.04	0.01	0	0.4	0.95	1.28	0	0	3.05	0	0	6	5.73	-2.79	-4.46	81.33	105.38	855.17	423.98	1014.11	593.46	877.5	465.04	982.67	458.41
40.673	3	0.11	0.14	0.02	0.15	0.04	0.14	0.08	0.5	0.35	99.7	0.33	0	97.6	3.27	3.61	0.26	0.3	3.91	0.35	0.09	0.07	0	0.41	0.06	0.01	0.01	0.5	0.93	1.64	0	0	2.9	0	0	6	7.01	-3.47	-3.35	81.73	110.01	856.06	423.82	1013.84	592.66	876.28	465.46	986	457.39
40.707	3	0.11	0.15	0.02	0.15	0.04	0.14	0.08	0.76	0.34	99.7	0.33	0	96.48	3.36	3.07	0.34	0.36	4.76	0.27	0.12	0.1	0	0.4	0.1	0.01	0.01	0.76	0.81	2.22	0	0	2.84	0	0	6	6.23	-5.44	-3.34	81.44	109.9	856.46	423.95	1013.99	591.83	876.53	464.93	986.23	458.27
40.74	3	0.11	0.15	0.02	0.14	0.04	0.14	0.08	0.97	0.35	99.7	0.33	0	95.75	2.75	2.16	0.35	0.35	4.22	0.25	0.12	0.12	0	0.38	0.14	0.01	0.01	0.97	0.72	2.35	0	0	2.68	0	0	6	4.35	-6.43	-2.85	80.97	108.01	857.05	423.81	1014.31	591.27	878.35	463.48	986.24	458.31
40.774	3	0.11	0.15	0.02	0.14	0.04	0.14	0.08	0.92	0.38	99.7	0.33	0	95.87	2.92	1.75	0.38	0.34	2.73	0.21	0.08	0.09	0	0.31	0.18	0.01	0.01	0.92	0.6	3.24	0	0	2.71	0	0	6	6.5	-6.28	-2.17	81.55	108.5	857.79	423.76	1014.8	591.68	879.27	463.44	987.66	458.69
40.807	3	0.12	0.15	0.02	0.13	0.04	0.14	0.08	0.72	0.38	99.69	0.33	0	98	2.52	1.03	0.38	0.29	3.11	0.2	0.07	0.09	0	0.23	0.2	0.01	0.01	0.72	0.54	3.79	0	0	2.83	0	0	6	6.41	-2.53	-1.71	81.86	108.11	858.08	423.92	1013.74	590.56	879.53	462.92	987.56	458.59
40.84	3	0.12	0.16	0.02	0.13	0.04	0.14	0.07	0.43	0.36	99.69	0.33	0	98.72	2.25	0.52	0.36	0.22	3.45	0.19	0.06	0.07	0	0.2	0.21	0.01	0	0.43	0.49	3.67	0	0	2.81	0	0	6	7.54	-0.27	-1.12	82.23	108.38	857.47	424.11	1012.42	589.75	878.93	462.16	987.29	460.21
40.874	3	0.11	0.16	0.02	0.13	0.04	0.13	0.07	0.32	0.32	99.69	0.33	0	95.95	2.16	0.37	0.32	0.2	3.38	0.12	0.05	0.04	0	0.16	0.19	0.01	0	0.17	0.38	3.53	0	0	2.87	0	0	6	8.08	-6.18	-2.48	81.91	112.55	857	422.51	1013.02	587.99	875.56	462.38	988.05	458.91
40.907	3	0.12	0.16	0.02	0.13	0.04	0.13	0.07	0.28	0.28	99.69	0.33	0	97.39	1.92	0.28	0.28	0.17	3.75	0.08	0.06	0.03	0	0.12	0.16	0.01	0	0.07	0.38	3.58	0	0	2.71	0	0	6	7.4	-3.91	-2.16	81.96	110.86	858.47	422.41	1015.8	589.42	878.87	461.48	989.71	459.62
40.94	3	0.12	0.16	0.02	0.13	0.04	0.13	0.07	0.31	0.31	99.68	0.33	0	98.04	1.75	0.21	0.31	0.17	3.91	0.06	0.06	0.04	0	0.12	0.15	0.01	0	0.05	0.32	3.42	0	0	2.68	0	0	6	7.94	-2.45	-1.85	82.3	109.48	858.32	423.65	1014.84	590.5	879.34	462.56	988.8	460.33
40.974	3	0.12	0.16	0.02	0.13	0.04	0.13	0.07	0.25	0.25	99.68	0.33	0	96.9	1.72	0.23	0.25	0.18	3.44	0.06	0.06	0.04	0	0.1	0.13	0.01	0	0.04	0.28	3.51	0	0	2.64	0	0	6	4.63	-4.79	-2.22	81.11	107.53	857.47	422.49	1016.16	591.32	880.24	461.16	987.74	458.83
41.007	3	0.12	0.16	0.02	0.13	0.04	0.13	0.07	0.24	0.24	99.68	0.33	0	97.64	1.58	0.21	0.24	0.16	4.13	0.05	0.05	0.07	0	0.08	0.11	0.01	0	0.05	0.31	3.61	0	0	2.63	0	0	6	6.69	-3.38	-1.11	81.73	112.66	858.07	422.81	1016.17	591.2	878.85	461.61	991.49	459.76
41.04	3	0.12	0.16	0.02	0.13	0.04	0.13	0.07	0.22	0.22	99.68	0.33	0	97.4	1.6	0.24	0.22	0.17	4.67	0.05	0.05	0.11	0	0.06	0.09	0.01	0	0.05	0.34	3.62	0	0	2.54	0	0	6	4.66	-3.88	-1.84	81.22	107.57	858.66	423.3	1017.4	592.84	881.79	462.16	989.31	458.9
41.074	3	0.12	0.16	0.02	0.13	0.04	0.13	0.07	0.22	0.22	99.68	0.33	0	96.37	1.82	0.31	0.22	0.19	5.3	0.05	0.05	0.11	0	0.04	0.08	0.01	0	0.05	0.4	3.82	0	0	2.49	0	0	6	4.32	-5.6	-1.65	80.9	109.84	858.03	423.28	1017.76	593.53	880.59	462.27	990.39	459.32
41.107	3	0.11	0.16	0.02	0.13	0.05	0.14	0.07	0.2	0.2	99.69	0.33	0	96.77	1.99	0.4	0.2	0.17	6.58	0.07	0.06	0.15	0	0.04	0.08	0.01	0.01	0.05	0.47	4.17	0	0.05	2.7	0	0	6	7.96	-4.99	-1.27	82.26	112.39	859.85	423.92	1019.87	594.72	881.55	463.38	993.92	461.56
41.141	3	0.12	0.16	0.02	0.13	0.05	0.14	0.08	0.16	0.16	99.68	0.33	0	96.83	2.33	0.54	0.16	0.16	8.76	0.09	0.09	0.36	0	0.02	0.07	0.01	0.01	0.04	0.63	4.65	0	25.44	2.56	0	0	6	11.39	-4.91	-1.5	83.79	114.33	862.07	426.11	1020.18	595.51	881.64	466.91	995.9	463.01
41.174	3	0.11	0.16	0.02	0.14	0.05	0.15	0.08	0.14	0.14	99.69	0.33	0	97.65	3.28	0.73	0.14	0.16	9.14	0.13	0.09	0.37	0	0.02	0.05	0.01	0.01	0.03	0.82	4.62	0	32.63	2.69	0	0	6	4.47	-3.37	-2.76	81.72	111.62	862.16	427.22	1021.37	596.13	882.64	467.24	994.17	462.84
41.207	3	0.11	0.15	0.02	0.14	0.05	0.15	0.08	0.13	0.13	99.7	0.33	0	98.08	3.74	0.96	0.13	0.14	8.9	0.17	0.09	0.33	0	0.02	0.04	0.01	0.01	0.02	0.91	4.7	0	3.92	2.88	0	0	6	3.96	-2.34	-3.17	81.28	114.39	862.62	428.07	1022.64	597.36	881.72	469.01	995.97	463.32
41.241	3	0.11	0.15	0.02	0.14	0.06	0.15	0.09	0.12	0.12	99.7	0.33	0.4	98.42	4.39	1.3	0.12	0.13	9.02	0.23	0.1	0.26	0	0.01	0.04	0.01	0.01	0.02	1.32	5.05	0	0.06	3.36	0	0	6	0.79	-1.35	-2.1	80.07	112.4	861.64	428.42	1022.1	598.9	882.96	468.04	995.23	462.61
41.274	3	0.1	0.14	0.02	0.16	0.06	0.16	0.1	0.13	0.13	99.68	0.33	0	96.68	6.44	2.42	0.13	0.15	8.3	0.36	0.09	0.14	0	0.01	0.03	0.02	0.01	0.02	1.4	5.34	0	0.03	3.51	0	0	6	-2.31	-5.14	-3.53	78.95	111.82	860.8	427.25	1023.6	599.62	882.37	468.15	993.91	460.1
41.307	3	0.1	0.13	0.02	0.17	0.06	0.17	0.12	0.14	0.14	99.65	0.33	0.18	96.39	8.56	3.35	0.14	0.16	8.9	0.52	0.12	0.09	0	0.01	0.03	0.02	0.01	0.03	1.78	5.97	0	0.01	4.05	0	0	6	-0.9	-5.58	-2.42	79.19	111.36	859.9	427.7	1022.5	600.45	882.5	467.64	993.7	461.63
41.341	3	0.09	0.12	0.02	0.19	0.07	0.18	0.14	0.14	0.14	99.62	0.33	1.1	96.44	10.32	4.81	0.14	0.18	10.3	0.63	0.12	0.08	0	0.01	0.02	0.03	0.01	0.04	2.62	6.79	0	0	4.72	0	0	6	-1.78	-5.5	-2.11	78.74	112.35	858.56	427.08	1023.34	602.3	881.99	467.19	994.18	461.13
41.374	3	0.08	0.11	0.02	0.23	0.08	0.2	0.18	0.15	0.15	99.53	0.33	1.25	98.57	13.88	7.3	0.15	0.27	11.43	0.76	0.11	0.09	0	0.01	0.02	0.03	0.01	0.05	2.84	6.93	0	0	5.11	0	0	6	-1.33	-0.85	-1.82	78.77	113.82	857.24	427.35	1022.68	603.53	880.59	467.7	994.23	461.39
41.408	3	0.08	0.09	0.02	0.24	0.12	0.19	0.2	0.17	0.17	99.51	0.33	4.29	97.27	14.23	9.06	0.17	0.37	14.56	0.92	0.08	0.1	0	0.01	0.02	0.05	0.01	0.03	4.19	7.23	0	0.01	6.8	0	0	6	-1.26	-4.13	-0.95	78.65	112.06	857.07	427.31	1023.51	604.92	882.49	466.88	994.45	462.29
41.441	3	0.08	0.08	0.02	0.25	0.14	0.19	0.22	0.18	0.18	99.49	0.38	6.06	96.24	14.52	10.12	0.18	0.37	16.05	1.6	0.09	0.09	0	0	0.02	0.08	0.01	0.02	6.11	8.04	0	1.43	7.95	0	0	6	1.09	-5.79	-1.62	79.39	115.22	858.26	428.43	1024.41	605.09	881.26	468.79	996.41	464.58
41.474	3	0.08	0.08	0.02	0.32	0.15	0.2	0.27	0.18	0.18	99.36	0.45	5.96	97.28	17.51	13.26	0.18	0.48	16.74	2.3	0.08	0.06	0	0	0.02	0.09	0.01	0.02	7.04	7.24	0	15.09	8.16	0	0	6	0.43	-4.12	-3.25	79.44	115.41	860.62	429.84	1025.43	604.71	881.55	471.88	996.67	463.76
41.508	3	0.08	0.07	0.02	0.36	0.2	0.22	0.31	0.22	0.22	99.28	0.72	7.57	98	20.73	13.46	0.22	0.5	18.11	3.79	0.09	0.04	0	0	0.01	0.18	0.01	0.01	10.36	7.04	0	16.75	9.8	0	0	6	3.49	-2.54	-2.9	80.48	114.69	861.59	430.13	1025.03	604.46	882.55	472.29	996.95	464.2
41.541	3	0.08	0.06	0.02	0.36	0.22	0.23	0.31	0.25	0.25	99.29	0.9	8.42	97.55	21.91	11.97	0.25	0.42	17.8	5.62	0.09	0.02	0	0	0.01	0.23	0.01	0.01	12.25	7.4	0	2.97	10.98	0	0	6	1.09	-3.59	-2.84	79.68	114.1	861.37	430.27	1024.67	604.01	882.6	471.74	996.43	463.99
41.574	3	0.08	0.06	0.02	0.38	0.19	0.23	0.34	0.25	0.25	99.24	1.01	7.06	97.39	23.2	12.91	0.25	0.45	14.2	5.84	0.08	0.01	0	0	0.01	0.24	0.01	0.01	12.65	6.84	0	0.08	11.38	0	0	6	-2.15	-3.9	-3.4	78.75	112.48	861.67	430.3	1025.45	603.94	883.52	471.45	995.7	463.16
41.608	3	0.09	0.06	0.02	0.38	0.2	0.23	0.32	0.3	0.32	99.23	1.26	7.48	98.06	24.14	12.09	0.3	0.39	13.06	7.01	0.1	0.02	0	0	0.01	0.32	0.01	0.02	14.76	5.86	0	0.04	12.46	0	0	6	-3.34	-2.39	-3.67	78.46	113.63	860.86	429.62	1025.45	603.55	882.3	470.91	995.62	462.5
41.641	3	0.1	0.06	0.02	0.32	0.22	0.19	0.26	0.31	0.31	99.37	0.92	8.99	98.18	19.97	11.32	0.31	0.33	13.09	8.5	0.09	0.02	0	0	0.01	0.3	0.01	0.03	14.45	5.43	0	0.02	13.05	0	0	6	-3.76	-2.06	-4.07	78.26	112.54	859.23	428.86	1025.08	603.89	881.53	470.14	993.79	462.24
41.674	3	0.1	0.05	0.02	0.28	0.26	0.18	0.23	0.33	0.33	99.44	0.76	10.97	98.31	18.23	10.85	0.33	0.29	14.04	9.41	0.09	0.03	0	0	0.01	0.28	0.01	0.04	13.57	5.13	0	0.01	14.2	0	0	6	-2.92	-1.69	-4.75	78.4	111.01	858.59	428.45	1025.4	604.55	881.62	470.24	992.34	462.2
41.708	3	0.09	0.04	0.02	0.26	0.36	0.15	0.22	0.4	0.4	99.29	0.76	14.14	97.61	16.19	12.07	0.4	0.37	16.25	7.49	0.09	0.03	0	0	0.02	0.29	0.01	0.05	14.73	4.92	0	0.03	15.93	0	0	6	-1.93	-3.46	-5.15	78.65	111.93	857.38	427.68	1025.12	604.68	880.01	470.32	991.62	461.81
41.741	3	0.1	0.05	0.02	0.24	0.38	0.14	0.19	0.38	0.38	99.25	0.82	15.11	95.9	13.47	11.34	0.38	0.34	17.66	8.17	0.08	0.03	0	0	0.02	0.31	0.01	0.04	15.16	4.64	0	8.45	15.72	0	0	6	2.78	-6.24	-5.74	80.02	112.89	858.4	428.11	1024.97	604.17	879.37	472.31	991.87	462.9
41.775	3	0.1	0.04	0.02	0.23	0.39	0.12	0.17	0.36	0.43	99.22	0.86	15.91	98.46	11.94	11.12	0.36	0.35	16.15	8.08	0.08	0.02	0	0	0.02	0.43	0.01	0.03	17.35	3.85	0	14.64	16.77	0	0	6	3.17	-1.21	-4.61	80.45	109.25	858.77	429.37	1024.37	606.12	882.32	472.25	991.21	463.39
41.808	3	0.1	0.04	0.02	0.23	0.36	0.12	0.17	0.34	0.48	99.28	0.9	15.47	98.64	11.8	10.83	0.34	0.43	14.24	7.04	0.08	0.02	0	0	0.01	0.48	0.01	0.02	18.77	3.56	0	4.92	17.08	0	0	6	4.68	-0.57	-5.04	80.84	111.83	857.97	429.86	1023.78	606.44	879.89	473.77	991.3	464.22
41.841	3	0.11	0.04	0.02	0.21	0.38	0.12	0.15	0.34	0.5	99.25	0.98	15.94	97.93	11.56	8.8	0.34	0.41	13.67	7.98	0.09	0.02	0	0	0.01	0.5	0	0.02	18.49	3.88	0	0.48	17.71	0	0	6	2.33	-2.71	-5.52	79.95	110.97	856.6	429.59	1023.02	606.34	878.87	473.45	989.37	463.4
41.875	3	0.11	0.04	0.02	0.19	0.4	0.11	0.14	0.36	0.58	99.21	1.1	16.76	98.06	10.42	7.64	0.36	0.38	12.98	7.74	0.1	0.02	0	0	0.01	0.58	0	0.02	19.07	3.74	0	0.06	18.54	0	0	6	1.71	-2.38	-5.53	79.53	112.56	854.93	429.97	1021.67	606.89	876.51	474.23	988.54	463.34
41.908	3	0.1	0.04	0.02	0.18	0.36	0.11	0.14	0.35	0.53	99.27	1.13	15.97	97.56	11.29	7.43	0.35	0.39	11.16	7.2	0.09	0.02	0	0	0.01	0.53	0	0.02	16.42	3.86	0	0.01	18.68	0	0	6	0.9	-3.55	-4.71	79.31	111.31	852.91	428.87	1020.26	606.59	876.07	471.82	987.04	463.15
41.941	3	0.09	0.04	0.02	0.19	0.37	0.12	0.16	0.3	0.45	99.26	1.15	15.81	97.68	12.97	7.87	0.3	0.4	11.17	6.2	0.07	0.01	0	0	0.01	0.45	0	0.03	15.46	3.74	0	0.01	18.84	0	0	6	-0.44	-3.31	-5.63	79.09	110.66	851.61	428.64	1019.32	605.85	874.52	471.74	984.83	462.97
41.975	3	0.08	0.03	0.01	0.17	0.55	0.13	0.16	0.29	0.34	98.9	1.62	18.79	98.74	15.29	6.23	0.29	0.29	13.7	7.21	0.08	0.01	0	0	0.01	0.34	0	0.04	13.02	4.4	0	0.27	21.1	0	0	6	8.8	-0.19	-3.93	82.3	112.28	852.29	431.27	1016.94	607.55	874.27	474.72	986.29	467.21
42.008	3	0.07	0.03	0.01	0.17	0.7	0.15	0.18	0.29	0.35	98.6	1.78	20.15	98.53	18.16	5.12	0.29	0.24	16.89	6.77	0.09	0.01	0	0	0.01	0.35	0	0.06	12.25	4.53	0	6.64	21.7	0	0	6	11.14	0.97	-5.48	83.87	109.52	855.04	436.55	1013.54	606.12	874.27	480.75	983.29	470.26
42.041	3	0.06	0.03	0.01	0.15	0.7	0.15	0.16	0.28	0.41	98.61	1.84	20.31	98.47	17.38	4.35	0.28	0.18	16.36	3.86	0.11	0.02	0	0	0.01	0.41	0.01	0.17	8.91	3.57	0	42.47	21.92	0	0	6	7.58	1.18	-6.1	82.84	113.18	855.59	444.38	1008.63	606.34	869.77	489.01	982.02	474.55
42.075	3	0.06	0.04	0.01	0.14	0.51	0.14	0.14	0.46	0.51	98.97	1.49	18.09	97.46	15.14	3.85	0.26	0.12	13.52	1.87	0.16	0.07	0	0	0.02	0.51	0.02	0.46	6.56	2.66	0	67.54	20.59	0	0	6	6.98	3.76	-4.58	81.74	111.53	856.1	450.71	1004.15	607.5	869.88	492.44	980.79	480.75
42.108	3	0.06	0.05	0.01	0.13	0.28	0.13	0.11	0.93	0.79	99.44	1.06	13.46	97.85	12.51	2.93	0.26	0.06	7.41	0.86	0.17	0.1	0	0	0.04	0.79	0.04	0.93	5.03	2.04	0	91.24	18.23	0	0	6	9.87	2.92	-2.7	78.56	108.65	855.08	457.22	995.65	606.38	868.19	497.18	976.34	486.69
42.142	3	0.07	0.06	0.01	0.13	0.14	0.13	0.11	0.45	1.42	99.72	0.66	7.73	98.78	11.85	1.83	0.21	0.02	1.77	0.43	0.34	0.27	0	0	0.05	1.42	0.08	0.45	4.1	1.95	0	42.59	14.9	0	0	6	-17.09	-0.03	0.15	76.54	110.49	855.03	471.07	985.93	603.01	864.61	504.47	974.8	496.34
42.175
42.208
42.242
42.275
42.308
42.342
42.375
42.409
42.442
42.475
42.509
42.542
42.575
42.609
42.642
42.675
42.709
42.742
42.776
42.809
42.842
42.876
42.909
42.942
42.976
43.009
43.042
43.076
43.109
43.143
43.176
43.209
43.243
43.276
43.309
43.343
43.376
43.41
43.443
43.476
43.51
43.543
43.576	4	0.09	0.2	0.02	0.33	0.03	0.5	0.18	0.78	9.43	99	0.61	0	0	27.86	0.18	3.17	0.02	1.19	0.47	4.29	1.78	0	0.78	0.42	9.43	0	0.01	0.88	0.24	0.03	0.23	0.4	0	0		7.05	-77.74	11.63	61.85	11.38	716.25	470.35	795.46	554.72	754.77	482.9	763.2	490.55
43.61
43.643
43.676
43.71
43.743
43.777
43.81
43.843
43.877
43.91
43.943
43.977
44.01
44.043
44.077	3	0.06	0.03	0.01	0.16	0.8	0.17	0.18	1.58	1.58	98.41	1.61	20.08	98.09	18.11	6.81	1.58	0.1	20.39	6.55	0.09	0.4	0	0.01	0.35	1.26	1.07	0.78	0.72	3.68	0.08	0	21.08	0	0	6	-4.31	-2.31	-4.99	78.47	115.21	909.44	441.87	1069.38	609.97	926.75	484.51	1041.24	471.69
44.11	3	0.05	0.02	0.01	0.07	1.69	0.08	0.09	1.69	2.65	96.62	4.63	29.86	98.46	6.75	3.9	0.75	0.05	20.49	4.98	0.15	0.43	0	0.02	0.63	2.65	1.03	1.69	0.27	0.46	0.16	0.68	27.85	0	1	12	-3.33	1.21	-3.09	78.81	115.66	909.13	441.94	1067.71	609.28	927.11	482.59	1042.36	472.85
44.144	3	0.06	0.02	0.01	0.08	1.41	0.08	0.09	2.02	2.4	97.19	3.35	28.56	98.46	4.5	5.87	0.43	0.03	21.31	5.51	0.15	0.58	0	0.04	0.62	2.4	1.48	2.02	0.48	0.7	0.17	23.07	25.75	0	0	12	-2.76	-1.19	-3.98	78.71	115.39	910.51	441.88	1072.77	612.87	929.63	483.59	1044.63	474.08
44.177	3	0.05	0.02	0.01	0.07	1.91	0.07	0.09	2.12	2.45	96.17	4.99	31.68	98.38	3.53	6.67	0.38	0.02	21.74	5.41	0.14	0.69	0	0.04	0.71	2.45	1.79	2.12	0.61	0.71	0.24	4.08	28.34	0	0	12	0.8	-1.47	-3.94	79.5	114.57	910.99	441.8	1072.25	612.51	930.08	483.94	1044.26	474.51
44.21	3	0.05	0.02	0.01	0.07	3.47	0.06	0.09	3.88	1.94	93.06	7.29	36.52	98.57	3.05	8.66	0.33	0.03	27.57	4.71	0.17	0.6	0	0.05	0.82	1.94	1.92	3.88	0.75	1.26	0.25	0.14	30.85	0	0	12	1.25	-0.84	-4.44	79.29	112.54	907.96	440.37	1072.07	614.09	929.1	482.62	1041.34	474.52
44.244	3	0.05	0.02	0.01	0.09	2.77	0.06	0.11	5.21	1.38	94.46	4.93	33.91	98.15	3.21	12.36	0.26	0.07	28.6	2.78	0.17	0.6	0	0.06	0.92	1.38	1.7	5.21	0.64	1.52	0.21	0	28.26	0	0	12	-1.22	-2.15	-3.94	78.26	115.66	905.44	439.6	1070.89	614.09	925.95	481.62	1041.34	473.75
44.277	3	0.05	0.02	0.01	0.1	2.32	0.06	0.13	5.6	1.18	95.36	4.08	32.22	98.15	3.14	16	0.21	0.11	27.82	1.92	0.23	0.42	0	0.05	0.85	1.18	1.28	5.6	0.64	1.77	0.16	0	27.01	0	0	12	-3.98	-2.15	-3.56	77.36	115.55	904.5	439.06	1071.84	615.64	926.37	480.64	1041.65	472.7
44.31	3	0.04	0.02	0.01	0.11	1.97	0.06	0.14	4.52	1.03	96.06	3.56	31.21	98.38	2.47	17.79	0.18	0.18	26.6	1.68	0.22	0.18	0	0.04	0.67	1.03	1.03	4.52	0.69	1.83	0.13	0	26.14	0	0	12	-3.81	1.47	-2.41	77.1	118.05	901.09	436.31	1072.4	617.32	924.64	477.41	1042.56	471.97
44.344	3	0.04	0.02	0.01	0.13	1.3	0.05	0.17	2.95	0.67	97.4	2.91	28.31	98.7	1.62	22.75	0.18	0.33	21.7	1.25	0.22	0.15	0	0.03	0.51	0.67	0.79	2.95	0.74	2.1	0.07	0	24.85	0	0	12	-7.68	0.36	-2.5	76.11	117.48	898.81	435.55	1072.27	618.44	923.65	476.32	1040.98	470.38
44.377	3	0.04	0.02	0.01	0.18	1.01	0.05	0.23	2.72	0.68	97.98	2.23	26.06	98.68	1.55	29.87	0.2	0.66	20.59	0.89	0.28	0.11	0	0.03	0.48	0.68	0.62	2.72	0.79	2.31	0.05	0.01	23.13	0	0	12	-5.02	0.42	-1.76	76.08	120.88	897	433.21	1073.26	619.95	922.13	474.98	1042.87	469.14
44.411	3	0.04	0.02	0.01	0.24	1.02	0.05	0.32	7.9	0.84	97.96	1.99	24.69	98.57	1.35	36.93	0.17	1.45	23.56	0.65	0.38	0.21	0	0.04	0.54	0.84	0.42	7.9	0.77	2.36	0.04	0.01	21.68	0	0	12	-4.64	0.82	-1.36	75.79	121.11	895.12	431.78	1071.24	618.53	920.45	473.58	1041.42	467.71
44.444	3	0.04	0.01	0.01	0.32	1.12	0.04	0.47	6.22	1.04	97.75	3.24	25.9	98.47	1.57	44.86	0.15	2.67	24.39	0.75	0.37	0.19	0	0.04	0.41	1.04	0.26	6.22	0.84	2.37	0.04	0.04	22.16	0	0	12	-3.13	1.18	-2.09	75.91	113.23	895.28	431.72	1071.05	619.37	923.9	473.69	1036.95	467.06
44.477	3	0.03	0.01	0.01	0.34	1.92	0.04	0.52	6.11	1.27	96.15	3.57	30.17	98.42	1.8	46.19	0.14	3.25	32.25	1.01	0.39	0.21	0	0.04	0.28	1.27	0.13	6.11	1.01	2.48	0.04	11.43	23.06	0	0	12	-0.62	1.35	-2.35	76.44	113.06	896.53	432.96	1069.51	617.89	923.62	474.84	1036.51	468.54
44.511	3	0.04	0.01	0.01	0.28	3.67	0.05	0.42	3.52	1.38	92.65	2.34	35.81	97.17	1.58	42.1	0.14	2.63	43.23	2.07	0.43	0.26	0	0.04	0.23	1.38	0.09	3.52	1.17	2.57	0.05	4.11	23.44	0	0	12	-2.91	4.33	-1.3	75.81	113.93	895.6	433.68	1066.89	615.97	922.3	473.55	1036.16	469.84
44.544	3	0.04	0.01	0.01	0.28	4.3	0.05	0.42	1.79	1.48	91.41	2.75	37.16	96.24	1.68	41.63	0.14	2.41	47.19	3.71	0.64	0.16	0	0.05	0.25	1.48	0.07	1.79	1.27	2.85	0.05	1.56	22.89	0	0	12	-4.77	5.79	-1.2	75.15	111.18	894.74	435.34	1064.08	615.48	922.02	474.76	1033.09	469.88
44.577	3	0.04	0.01	0.01	0.31	5.7	0.05	0.46	1.3	1.6	88.61	4.47	39.29	95.44	1.76	44.56	0.13	1.97	53.82	4.91	0.68	0.14	0	0.04	0.29	1.6	0.05	1.3	1.41	2.88	0.06	0.05	22.18	0	0	12	-6.76	6.79	-0.23	74.18	112.41	891.61	434.4	1061.15	614.26	919.17	471.97	1031.56	470.15
44.611	3	0.04	0.01	0.01	0.35	3.39	0.06	0.49	1.38	1.67	93.21	3.45	34.53	95.74	1.67	45.31	0.09	1.91	49.87	6.44	0.75	0.15	0	0.06	0.54	1.84	0.04	1.38	2.01	3.47	0.05	0.04	19.33	0	0	12	-6.06	6.44	0.25	74.61	111.99	888.96	433.34	1057.81	612.09	916.82	472.01	1028.76	468.48
44.644	3	0.05	0.01	0.01	0.47	2.33	0.05	0.63	2.03	1.69	95.33	3.94	31.12	94.68	1.71	51.32	0.09	2.16	46.36	9.45	0.76	0.1	0	0.06	0.57	1.69	0.04	2.03	2.28	3.49	0.05	0.01	17.66	0	0	12	-3.76	7.6	0.14	75.28	108.86	885.41	432.52	1053.83	612.15	914.55	470.59	1023.39	468.3
44.677	3	0.06	0.02	0.02	0.54	1.72	0.05	0.71	1.84	1.74	96.55	4.61	28.45	93.66	1.81	53.01	0.08	2.72	44.9	13.25	0.63	0.08	0	0.06	0.49	1.74	0.03	1.84	2.61	3.82	0.05	0.03	15.63	0	0	12	-5.87	8.53	0.29	74.79	109.32	883.4	432.44	1052.62	612.15	912.86	470.63	1022.14	467.77
44.711	3	0.07	0.02	0.02	0.63	0.76	0.06	0.73	2.52	1.87	98.48	4.51	21.06	95.01	1.98	52.18	0.06	3.46	37.89	13	0.88	0.09	0	0.07	0.7	1.87	0.04	2.52	3.16	4.31	0.04	0.65	11.77	0	0	12	-4.19	7.26	-0.06	75.21	109.14	882.62	434.24	1051.68	614.41	911.76	472.62	1020.87	469.81
44.744	3	0.07	0.02	0.02	0.74	0.55	0.06	0.84	2.4	1.73	98.33	5.31	18.23	92.2	2.53	53.88	0.06	4.36	34.4	12.4	0.78	0.09	0	0.08	0.97	1.73	0.04	2.4	3.6	4.63	0.04	2.14	10.6	0	0	12	3.12	9.65	-0.07	76.96	109.5	879.61	435.84	1047.65	615.88	908.12	476.53	1017.54	472.35
44.778	3	0.07	0.02	0.02	0.98	0.3	0.06	1.06	1.26	2.28	97.89	8.73	13.46	90.03	3.53	58.02	0.05	4.52	26.97	9.87	0.44	0.25	0	0.08	0.85	2.28	0.05	1.26	6.1	5	0.04	4.38	8.87	0	0	12	1.15	11	0.38	76.52	107.18	878.74	436.91	1045.73	615.42	908.3	476.72	1015.41	472.94
44.811	3	0.08	0.03	0.02	0.96	0.29	0.07	1	0.9	2.94	97.99	7.54	12.79	93.16	5.27	54.2	0.06	3.9	28.67	11.87	0.5	0.5	0	0.1	0.7	2.94	0.07	0.9	7.94	6.46	0.05	3.94	7.84	0	0	12	0.64	8.94	0.46	76.73	108.78	879.23	439.5	1042.96	614.4	906.36	477.83	1015.11	475.42
44.844	3	0.1	0.03	0.02	1.08	0.29	0.09	1.16	0.73	3.48	97.68	7.09	11.85	92.67	9.44	52.46	0.07	3.83	30.08	16.83	0.43	1.19	0	0.1	0.73	3.48	0.11	0.7	8.84	7.6	0.06	1.14	7.17	0	0	12	2.93	9.31	0.24	77.15	109.1	877.03	440.51	1041.04	615.36	904.01	481.06	1012.99	475.95
44.878	3	0.12	0.03	0.03	1.35	0.26	0.11	1.44	0.8	6.02	97.12	9.05	9.87	94.69	13.99	52.01	0.05	3.37	30.29	21.51	0.5	2.16	0	0.12	0.53	6.02	0.14	0.8	12.62	9.18	0.12	0.14	6.13	0	0	12	0.44	7.59	0.27	76.22	106.87	873.32	440.44	1039.32	617.15	902.42	481.1	1009.15	475.4
44.911	3	0.18	0.04	0.03	1.22	0.3	0.16	1.25	1.26	6.44	97.51	5.87	9.65	95.09	17.84	44.53	0.06	2.71	32.93	28.78	0.73	4.37	0	0.1	0.43	6.44	0.16	1.26	14.27	9.99	0.12	0.07	5.8	0	0	12	1.34	7.18	-0.75	76.29	109.78	869.84	441.17	1036.84	619.14	897.13	482.79	1006.7	475.97
44.944	3	0.24	0.05	0.03	1.38	0.27	0.24	1.37	1.88	7	97.25	5.2	7.09	92.75	25.44	38.18	0.07	1.91	32.27	35.25	0.73	4.14	0	0.08	0.37	7	0.18	1.88	19.03	11.9	0.14	0.08	5.27	0	0	12	-1.57	9.25	-0.11	75.44	110.81	867.2	441.18	1036.46	621.08	895.64	481.9	1006.32	476.54
44.978	3	0.32	0.06	0.04	1.34	0.2	0.23	1.22	1.5	7.4	97.32	6.45	5.15	95.86	22.92	36.07	0.08	1.41	30.07	37.2	0.8	3.07	0	0.07	0.27	7.4	0.21	1.5	23.97	14.17	0.15	0.05	3.75	0	0	12	-7.01	6.29	-0.42	73.87	108.32	866.16	442.49	1034.94	621.88	895.27	480.37	1003.54	477.07
45.011	3	0.36	0.06	0.04	1.15	0.2	0.2	1.01	0.88	7.68	97.69	6.19	5.9	93.16	19.61	34.56	0.08	1.19	30.16	38.02	1.03	3.29	0	0.06	0.21	7.68	0.26	0.88	24.94	14.65	0.14	0.08	3.71	0	0	12	-9.32	8.94	1.06	73.28	107.07	864.81	443.64	1033.32	622.2	895.68	479.89	1002.74	478.83
45.044	3	0.47	0.07	0.05	1.19	0.19	0.24	1.06	0.68	8.63	97.62	5.64	4.7	97.05	22.25	31.94	0.09	1.02	29.7	44.74	1.32	3.43	0	0.06	0.24	8.63	0.29	0.68	26.32	15.83	0.14	0.86	3.38	0	0	12	-7.98	4.53	-0.29	73.66	105.84	863.44	445	1032.04	624.23	893.79	481.56	999.62	480.23
45.078	3	0.53	0.07	0.06	1.48	0.18	0.23	1.2	0.66	10.4	97.03	11.6	4.5	96.96	21.48	34.8	0.11	0.98	30.27	43.46	1.3	4.22	0	0.05	0.27	10.4	0.27	0.66	33.27	16.85	0.12	18.75	2.82	0	0	12	-2.98	4.68	1.44	75.36	106.55	861.92	446.35	1028.6	623.9	892.37	484.06	998.91	482.47
45.078	5	0.2	0.21	0.15	0.13	0.03	0.39	0.06	4.76	0.28	99.22	6.05	0	21.24	0.94	0.02	0.19	0.11	4.76	0.03	0.28	0.02	0	0.94	54.44	0	0.04	1.07	0.08	0.14	0.17	0.01	0.53	0.97	0		-15.21	-28.55	-1.64	75.28	63.62	1229.37	434.26	1335.33	544.05	1249.42	463.52	1311.85	451.31
45.111	3	0.41	0.07	0.06	1.28	0.23	0.21	1	0.59	11.75	97.44	10.53	6.83	97.8	18.49	34.16	0.12	0.8	33.45	35.45	1.23	4.17	0	0.05	0.22	11.75	0.22	0.59	32.55	16.19	0.12	28.77	3.09	0	0	12	-4.66	3.03	0.48	74.95	108.07	862.36	448.44	1028.36	625.36	890.89	484.97	998.95	484.29
45.111	5	0.18	0.21	0.1	0.13	0.03	0.41	0.06	4.73	0.34	99.19	2.66	0	78.69	0.58	0.01	0.17	0.11	4.73	0.05	0.34	0.02	0	5.63	43.79	0	0.07	0.71	0.04	0.11	0.09	0.01	0.45	1.08	0		-8.75	-15.47	-4.62	74.74	72.58	1236.58	428.67	1343.08	540.11	1250.2	455.22	1322.54	449.3
45.145	3	0.41	0.06	0.06	1.27	0.28	0.21	1.09	0.43	14.4	97.46	14.47	8.8	98.34	17.83	33.88	0.15	0.5	36.51	34.85	0.99	2.95	0	0.03	0.2	14.4	0.19	0.43	34.7	19.55	0.12	4.64	3.47	0	0	12	-9.75	-1.59	1.08	72.85	108.86	861.64	448.72	1028.07	625.01	890.4	483.96	999.26	483.81
45.145	5	0.17	0.21	0.09	0.13	0.03	0.44	0.06	4.27	0.3	99.12	1.82	0	87.43	0.61	0.01	0.13	0.1	4.27	0.06	0.3	0.02	0	8.8	39.44	0	0.08	0.48	0.04	0.1	0.08	0	0.46	0.95	0		-10.12	-12.3	-3.03	75.34	73.53	1244.16	427.45	1348.21	536.42	1257.01	452.79	1330.34	447.45
45.178	3	0.29	0.05	0.06	1.29	0.3	0.15	1.22	0.32	13.68	97.43	16.93	10.42	98.08	13.68	39.73	0.15	0.34	36.68	27.09	0.95	3.09	0	0.02	0.17	15.79	0.18	0.32	33.82	20.73	0.12	0.05	4.06	0	0	12	-12	2.34	1.63	72.43	112.03	860.45	447.67	1027.95	624.2	888.71	481.99	1000.74	483.59
45.178	5	0.17	0.2	0.08	0.13	0.03	0.35	0.06	4.26	0.29	99.3	1.25	0	82.45	0.61	0.01	0.17	0.08	4.26	0.1	0.29	0.03	0	6.18	34.57	0	0.12	0.4	0.04	0.08	0.07	0	0.58	0.78	0		-8.35	-14.26	-2.41	75.48	72.46	1250.12	425.38	1354.03	534.97	1263.79	450.64	1336.06	445.36
45.211	3	0.2	0.05	0.06	1.18	0.29	0.13	1.12	0.37	10.93	97.64	16.56	10.79	98.31	10.93	41.6	0.15	0.27	35.29	18.91	0.9	2.12	0	0.02	0.19	16.67	0.17	0.37	31.61	19.64	0.1	0.01	4.41	0	0	12	-12	1.7	1.49	72.28	109.82	858.81	446.25	1026.99	623.8	888.37	481.16	998.18	481.55
45.211	5	0.16	0.2	0.07	0.13	0.03	0.33	0.06	3.15	0.26	99.34	0.93	0	91.22	0.76	0.01	0.18	0.08	3.15	0.1	0.26	0.03	0	6.07	31.45	0	0.12	0.27	0.03	0.08	0.08	0	0.49	0.56	0		-8.12	-10.3	-2.58	75.94	73.57	1260.22	423.02	1362.94	530.74	1272.66	448.03	1346.08	443.37
45.245	3	0.17	0.05	0.05	1.09	0.29	0.12	1.1	0.84	10.8	97.79	14.64	10.82	98.3	10.8	40.94	0.18	0.21	33.28	15.89	0.94	2.3	0	0.02	0.24	23.74	0.16	0.84	30.45	20.14	0.1	0.01	5.35	0	0	12	-11.98	1.7	2.57	72.42	108.55	857.12	445.6	1025.46	623.35	888.31	479.69	996.84	481.78
45.245	5	0.16	0.2	0.06	0.13	0.03	0.31	0.06	2.52	0.23	99.38	0.71	0	88.6	0.77	0.01	0.23	0.09	2.52	0.1	0.23	0.04	0	6.12	28.41	0	0.11	0.2	0.03	0.09	0.08	0	0.43	0.45	0		-8.55	-11.75	-2.17	75.98	74.07	1263.16	421.36	1368.08	531.86	1276.66	446.8	1350.56	441.63
45.278	3	0.13	0.04	0.05	1.03	0.21	0.09	1.12	2.02	7.09	97.76	15.47	9.15	98.6	7.09	44.94	0.15	0.19	27.17	10.19	0.62	1.23	0	0.02	0.3	21.82	0.13	2.02	27.25	20.21	0.08	0	5.58	0	0	12	-10.98	-0.72	2.59	72.92	107.52	857.52	444.41	1025.31	622.08	888.92	477.98	996.4	480.94
45.278	5	0.16	0.2	0.06	0.13	0.03	0.29	0.06	2.24	0.3	99.42	0.6	0	91.41	0.79	0.01	0.3	0.09	2.24	0.1	0.23	0.04	0	5.5	26.13	0	0.09	0.19	0.03	0.11	0.09	0	0.42	0.35	0		-6.68	-10.18	-2.06	76.51	74.05	1269.5	420.26	1375.3	531.74	1283.5	445.57	1357.45	441.68
45.311	3	0.1	0.04	0.04	0.94	0.18	0.07	1.21	7.19	4.14	97.59	14.79	7.9	98.05	4.14	48.56	0.16	0.2	23.24	5.72	0.48	0.49	0	0.01	0.3	23.97	0.12	7.19	22.97	21.37	0.06	0.01	6.36	0	0	12	-10.8	2.41	1.33	73.24	109.2	856.93	444.29	1025.92	623.11	887.08	479.22	996.28	480.28
45.311	5	0.16	0.2	0.06	0.13	0.03	0.32	0.06	1.6	0.38	99.37	0.65	0	88.73	0.74	0	0.38	0.08	1.6	0.09	0.23	0.02	0	6.48	27.99	0	0.08	0.28	0.02	0.08	0.1	0	0.37	0.3	0		-0.9	-11.68	-3.44	77.28	73.46	1275.52	417.71	1381.21	529.47	1288.98	444.49	1362.29	439.62
45.345	3	0.1	0.03	0.04	0.73	0.2	0.07	0.87	11.87	2.92	98.27	9.8	8.32	98.59	2.92	45.34	0.13	0.19	21.97	3.45	0.49	0.24	0	0.01	0.35	24.28	0.11	11.87	20.37	17.76	0.04	0.04	7.95	0	0	12	-6.29	0.76	-0.55	74.09	107.88	857.18	446.46	1025.89	625.7	886.26	483.7	994.13	482.26
45.345	5	0.16	0.19	0.06	0.13	0.03	0.33	0.06	1.64	0.36	99.35	0.56	0	83.5	0.6	0	0.36	0.08	1.64	0.07	0.24	0.01	0	7.92	25.88	0	0.09	0.4	0.02	0.07	0.12	0	0.32	0.17	0		-4.61	-13.89	-2.77	77.24	72.71	1280.51	416.69	1385.88	527.78	1294.53	442.38	1367.13	438.35
45.378	3	0.11	0.04	0.04	0.65	0.16	0.07	0.72	15.3	3.05	98.55	7.61	5.64	97.46	3.05	40.95	0.13	0.18	17.99	3.18	0.42	0.13	0	0.01	0.41	25.63	0.12	15.3	21.3	17.68	0.04	19.24	7.72	0	0	12	-1.14	3.77	-1.44	75.61	109.39	858.42	449.33	1026.09	627.94	885.51	488.19	994.88	485.88
45.378	5	0.16	0.19	0.06	0.13	0.03	0.38	0.06	1.39	0.31	99.24	0.67	0	74.19	0.57	0	0.31	0.08	1.39	0.04	0.21	0.01	0	10.08	28.63	0	0.09	0.73	0.01	0.05	0.13	0	0.29	0.08	0		0.88	-16.72	-4.71	77.67	72.81	1283.8	412.22	1391.22	525.79	1297.65	440.17	1370.26	434.7
45.412	3	0.11	0.04	0.03	0.49	0.15	0.07	0.48	14.44	3.1	99.03	4	5.33	97.07	3.1	34.26	0.11	0.18	14.44	2.33	0.65	0.12	0	0.01	0.42	29.99	0.15	14.72	19.53	14.19	0.03	52.94	8.83	0	0	12	0.06	4.5	-1.42	75.93	110.21	857.4	451.32	1023.32	628.55	883.25	490.68	993.39	486.83
45.412	5	0.17	0.19	0.07	0.13	0.03	0.43	0.06	1.2	0.26	99.14	0.82	0	77.89	0.5	0	0.26	0.12	1.2	0.02	0.12	0	0	11.31	31.74	0	0.1	2.05	0.01	0.04	0.15	0	0.25	0.05	0		-1.35	-15.7	-4.67	77.66	76.59	1287.61	406.83	1397.63	522.97	1300.8	435.87	1377.07	428.79
45.445	3	0.11	0.05	0.03	0.38	0.13	0.08	0.35	12.14	4.58	99.25	1.82	3.77	98.08	4.58	26.86	0.1	0.16	12.14	2.2	0.71	0.12	0	0.01	0.53	35.44	0.18	15.91	16.83	13.04	0.02	32.19	8.84	0	0	12	-0.41	2.34	-1.17	75.73	108.35	855.55	452.76	1020.1	628.85	881.86	491.65	990.13	487.54
45.445	5	0.18	0.19	0.08	0.13	0.03	0.55	0.06	1.18	0.25	98.9	1.21	0	80.91	0.51	0	0.25	0.13	1.18	0.01	0.13	0	0	14.11	37.17	0	0.11	2.44	0.01	0.03	0.17	0	0.23	0.02	0		3.2	-14.78	-5.16	78.87	74.23	1291.75	402.73	1401.64	518.68	1305.8	431.39	1379.88	426.71
45.478	3	0.12	0.05	0.03	0.37	0.11	0.08	0.37	10.35	4.43	99.26	2.18	2.15	94.18	4.43	27.15	0.1	0.12	10.35	2.42	0.76	0.16	0	0.01	0.56	34.73	0.27	18.86	15.28	13.81	0.03	3.38	8.62	0.39	0	12	-2.68	8.08	-0.8	75.27	108.08	854.5	454.26	1016.74	627.11	880.16	491.64	988.21	488.85
45.478	5	0.2	0.19	0.12	0.13	0.03	0.77	0.06	1.33	0.25	98.45	2.92	-2.49	75.78	0.44	0	0.25	0.14	1.33	0.01	0.12	0	0	16.69	48.4	0	0.12	3.87	0.01	0.03	0.18	0	0.22	0.05	0		0.29	-16.3	-7.25	78.17	75.45	1291.22	397.52	1406.52	518.62	1306.08	428.32	1381.21	421.45
45.512	3	0.1	0.05	0.03	0.35	0.11	0.08	0.38	9.33	5.28	99.23	1.32	3.64	95.85	5.28	27.07	0.1	0.1	9.14	2.86	0.9	0.18	0	0.01	0.46	36.1	0.32	11.97	12.59	14.21	0.03	1.37	9.33	0.03	0	12	-8.53	6.3	-1.32	73.45	107.25	854.3	458.36	1015.84	629.04	879.58	494.67	986.79	491.47
45.512	5	0.22	0.19	0.16	0.13	0.03	1.01	0.06	1.62	0.26	97.98	6.13	-5.44	69.98	0.42	0.01	0.26	0.14	1.62	0.01	0.14	0	0	18.5	57.75	0	0.14	5.15	0	0.03	0.18	0	0.21	0.08	0		-2.66	-17.77	-7.94	78.2	72.68	1293.69	393.78	1410.4	516.16	1310.35	424.07	1382.75	417.74
45.545	3	0.1	0.05	0.03	0.35	0.11	0.1	0.4	9.07	7.96	99.2	1.08	3.57	94.36	7.96	25.09	0.09	0.09	9.55	4.33	1.13	0.34	0	0.01	0.45	36.85	0.48	9.07	11.72	14.32	0.03	1.58	9.14	0.47	0	12	-6.07	7.92	-2.27	74.12	108.1	853.11	458.03	1016.23	630.75	878.01	496.05	986	491.19
45.545	5	0.24	0.19	0.23	0.13	0.03	1.59	0.06	2	0.26	96.82	13.67	-9.51	51.64	0.41	0.01	0.26	0.13	2	0.01	0.22	0.01	0	23.43	68.4	0	0.17	5.47	0	0.03	0.15	0.01	0.21	0.14	0		0.05	-21.67	-7.13	78.74	72.35	1295.01	391.91	1411.88	515.33	1312.25	422.38	1384.35	416.24
45.578	3	0.1	0.06	0.02	0.34	0.11	0.11	0.37	7.32	9.34	99.26	0.81	3.26	94.45	9.34	21.98	0.09	0.08	10.91	6.47	1.26	0.59	0	0.01	0.52	37.12	0.61	7.32	10.63	14.27	0.03	0.23	8.31	0.58	0	12	-6.54	7.83	-0.95	73.66	109.3	851.59	457.2	1014.89	630.19	877.06	494.93	986.27	490.37
45.578	5	0.25	0.19	0.27	0.13	0.03	2.2	0.06	3.38	0.4	95.6	20.4	-11.38	50.41	0.48	0.01	0.26	0.13	3.38	0.02	0.4	0.01	0.03	27.75	73.02	0	0.19	4.91	0	0.03	0.12	0.01	0.23	0.2	0		3.78	-21.92	-8.01	79.09	72.37	1296.99	388.37	1416.34	514.79	1314.92	420.19	1387.02	413.92
45.612	3	0.09	0.06	0.02	0.39	0.1	0.1	0.49	5.24	8.39	99.02	1.05	3.15	89.8	8.39	28.06	0.08	0.12	10.5	6.29	1.2	0.68	0	0.02	0.54	38.97	0.75	5.24	8.32	16.01	0.04	0.01	7.73	0.32	0	12	-5.27	11.13	-1.65	73.96	109.25	849.52	456.19	1012.36	628.96	874.23	494.06	983.38	489.45
45.612	5	0.24	0.2	0.27	0.13	0.03	3.89	0.06	4.41	0.85	92.21	20.37	-14.35	24.6	0.68	0.03	0.3	0.12	4.41	0.03	0.85	0.04	0.09	38.91	71.96	0	0.21	3.08	0	0.03	0.1	0.01	0.23	0.4	0		-0.44	-27.6	-8.82	78.45	72.58	1299.3	384.77	1420.33	510.94	1317.05	416.14	1389.48	411.41
45.645	3	0.08	0.04	0.03	0.53	0.09	0.08	0.68	6.64	6.45	98.64	2.33	2.33	96.31	6.45	38.5	0.08	0.19	9.8	4.64	1	0.86	0	0.02	0.63	40.5	1.04	6.64	8.35	15.26	0.04	0.02	7.07	0	0	12	-8.54	5.69	-1.67	73.2	110.36	846.37	456.63	1010.35	629.3	870.95	493.7	981.27	490.63
45.645	5	0.24	0.21	0.31	0.13	0.04	4.66	0.06	6.81	1.54	90.67	28.15	-14.92	5.37	0.99	0.04	0.3	0.11	6.81	0.07	1.54	0.09	0.07	40.98	74.87	0	0.25	2.85	0	0.03	0.1	0.03	0.27	0.74	0		-3.32	-36.34	-8.82	77.4	68.2	1300.66	382.35	1424.4	511.9	1321.7	413.46	1389.74	408.62
45.678	3	0.07	0.04	0.03	0.72	0.08	0.07	0.94	8.98	6.38	98.12	4.8	0.32	95.8	6.38	46.44	0.08	0.29	8.98	3.98	0.76	0.82	0	0.02	0.91	40.46	1.22	9.71	8.24	15.1	0.05	0.05	6.05	0	0	12	-9.95	6.36	-0.93	72.69	109.42	844.23	456.35	1010.16	631.25	870.9	492.63	980.31	490.95
45.678	5	0.24	0.21	0.34	0.13	0.04	5.86	0.06	9.12	2.82	88.28	34.22	-16.2	3.24	1.05	0.07	0.36	0.09	9.12	0.18	2.82	0.31	0	44.97	76.08	0	0.21	3.18	0	0.03	0.1	0	0.28	0.99	0		-1.4	-38.98	-10.17	76.64	63.24	1301.28	378.46	1428.52	510.98	1325.84	408.66	1389.07	407.92
45.712	3	0.06	0.03	0.03	1.03	0.07	0.06	1.46	8.09	5.08	97.08	9.79	0	95.63	5.08	57.6	0.08	0.36	8.61	3.77	0.52	0.67	0	0.03	1.06	43.13	1.59	8.09	7.8	15.84	0.07	21.14	5.24	0	0	12	-2.77	6.57	-0.44	75.23	110.18	844.36	455.43	1009.9	631.15	870.86	492.55	981.04	492.41
45.712	5	0.24	0.22	0.4	0.12	0.04	10	0.06	7.77	4.23	80	34.09	-21.7	1.33	1.22	0.09	0.41	0.1	7.77	0.39	4.23	1	0	55.89	77.36	0	0.17	3.58	0	0.02	0.1	0	0.27	1.48	0		1.18	-43.52	-10.52	76.29	59.88	1304.43	374.83	1432.66	509.08	1330.8	405.42	1390.68	405.09
45.745	3	0.06	0.03	0.03	1.16	0.06	0.06	1.52	7.2	5.97	96.95	13.03	0	85.08	5.97	59.61	0.08	0.47	7.2	3.57	0.43	0.67	0	0.04	1.23	46.04	1.61	10.1	8.29	13.92	0.08	22.15	5	0	0	12	-2.67	13.3	-0.89	74.89	104.98	845.39	458.08	1008.97	632.85	873.31	495.35	978.26	492.85
45.745	5	0.28	0.24	0.43	0.13	0.04	10.39	0.06	8.17	3.22	79.21	39.3	-22.66	1	1.63	0.12	0.43	0.09	8.17	0.64	3.22	1.98	0	55.17	79.75	0	0.16	9.12	0	0.02	0.11	0.01	0.33	2.08	0		-0.85	-44.98	-7.32	75.93	59.15	1305.31	373.67	1434.4	510.85	1334.52	403.26	1393.65	402.25
45.779	3	0.06	0.03	0.03	1.45	0.06	0.06	1.79	7.45	6.45	96.42	21.24	0	98.29	6.45	64.28	0.09	0.68	7.45	2.79	0.28	0.57	0	0.04	1.39	53.47	1.89	12.74	9.4	12.49	0.1	39.89	4.35	0	0	12	-2.16	1.75	-0.65	75.4	105.31	846.64	459.58	1008.31	632.35	873.48	497.09	978.74	493.62
45.779	5	0.35	0.24	0.63	0.13	0.04	17.68	0.06	7.18	3.79	64.63	44.87	-29.95	0.46	2.55	0.16	0.45	0.08	7.18	0.98	3.79	7.02	0	65.02	83.58	0	0.15	18.43	0	0.02	0.11	0.05	0.37	2.31	0		2.64	-48.93	-7.03	76.17	53.38	1307.43	373.33	1435.97	510.58	1339.6	401.9	1392.96	403.48
45.812	3	0.05	0.02	0.03	2.24	0.06	0.05	2.93	8.26	7.34	94.13	42.27	0	96.66	7.34	75.27	0.09	1.12	8.26	2.29	0.31	0.63	0	0.05	1.5	54.54	1.93	14.18	10.15	12.29	0.14	4.58	3.97	0	0	12	-7.4	5.18	0.48	74.18	106.78	845.49	456.93	1007.43	628.48	872.67	492.92	979.44	490.82
45.812	5	0.34	0.25	0.62	0.13	0.04	21.66	0.06	7.63	3.22	56.68	46.76	-30.52	0.66	3.17	0.17	0.47	0.07	7.63	1.13	3.22	7.21	0	68.86	84.09	0.01	0.17	16.63	0	0.02	0.11	0.01	0.5	2.78	0		2.44	-47.05	-8.24	76.63	50.53	1311.29	374.4	1437.98	509.34	1343.75	402.18	1394.23	404.42
45.845	3	0.05	0.02	0.03	2.9	0.06	0.05	4.11	9.12	8.41	91.78	71.55	0	96.31	8.41	82.11	0.09	1.41	9.12	1.88	0.34	0.82	0	0.05	1.55	50.23	2.16	22.7	9.65	12.47	0.14	0.04	4.12	0	0	12	-10.58	5.69	-0.68	72.65	110.63	845.31	457.96	1008.35	629.71	870.14	493.96	980.73	491.26
45.845	5	0.28	0.24	0.38	0.14	0.04	12.68	0.07	5.98	2.34	74.65	23.93	-24.2	0.34	3.99	0.22	0.55	0.07	5.98	0.95	2.34	5.97	0	59.95	72.96	0.01	0.18	11.49	0	0.02	0.11	0.01	0.58	2.3	0		3.26	-50.41	-11.11	75.94	42.28	1312.65	374.68	1435.08	504.15	1346.3	400.54	1388.34	405.07
45.879	3	0.04	0.02	0.03	3.27	0.07	0.05	4.76	11.29	9.46	90.49	75.6	0	95.83	9.46	85.43	0.09	1.51	11.29	1.8	0.38	0.83	0	0.07	1.7	48.59	2.21	21.97	7.62	11.67	0.22	0.02	3.61	0	0	12	-11.64	6.33	0.18	72.37	108.1	845.25	456.56	1008.07	628.42	871.98	491.38	980.06	489.94
45.879	5	0.24	0.24	0.29	0.15	0.04	11.83	0.07	6.13	2.08	76.33	18.8	-21.13	1.71	5.49	0.24	0.79	0.07	6.13	0.95	2.08	4.55	0	58.51	68.99	0.04	0.21	4.83	0	0.03	0.1	0.08	0.96	2.52	0		2.95	-42.25	-19.67	76.35	32.79	1316.94	373.93	1438.18	504.7	1353.58	401.68	1386.37	401.11
45.912	3	0.05	0.02	0.03	3.08	0.08	0.05	4.42	13.78	9.35	91.16	84.83	0	96.29	9.35	84.81	0.09	1.26	13.78	2.02	0.45	0.64	0	0.08	1.87	46.7	2.08	29.94	6.65	10.81	0.21	0.01	3.79	0	0	12	-11.13	5.71	-0.07	72.17	111.36	845.7	455.24	1011.33	629.74	871.97	491.7	983.29	488.8
45.912	5	0.19	0.28	0.16	0.17	0.04	8.42	0.08	9.01	1.12	83.15	10.41	-16.23	1.38	9.01	0.3	0.98	0.05	5.33	1.12	1.06	2.42	0	52.14	57.54	0.1	0.15	1.37	0.01	0.04	0.09	0.21	1.05	4.21	0		-1.11	-43.36	-12.51	76.18	37.8	1320.97	375.58	1437.06	502.68	1354.64	403.39	1392.02	397.79
45.945	3	0.05	0.02	0.02	3.3	0.1	0.05	5.1	17.45	8.69	89.8	90.16	0	94.26	8.69	88.8	0.08	0.88	17.45	2.59	0.53	0.61	0	0.09	1.74	43.12	1.49	32.09	5.87	11.46	0.23	0.24	3.82	0	0	12	-7.93	8.01	1.44	72.6	111.02	844.39	457.8	1010.03	633.36	872.17	492.83	983.18	493.97
45.945	5	0.15	0.35	0.09	0.23	0.04	7.86	0.12	18.16	1.42	84.28	9.47	-13.32	0.35	18.16	0.44	1.35	0.04	5.36	1.42	1.02	2.73	0	47.07	45.72	0.42	0.13	0.52	0.01	0.07	0.08	0.57	1.52	6.43	0		-5.65	-50.21	1.12	75.6	30.83	1325.7	377.18	1438.87	500.21	1366.8	401.79	1397.44	398.4
45.979	3	0.04	0.02	0.02	3.53	0.12	0.05	5.3	19.67	9.77	89.41	88.91	0	98.72	9.77	90.11	0.08	0.85	19.67	3.09	0.58	0.5	0	0.1	1.68	43.62	0.97	29.13	6.31	10.06	0.26	57.77	4.05	0	0	12	-6.17	-0.29	1.39	73.4	112.16	846.03	459.34	1010.55	633.58	872.48	494.6	984.63	495.92
46.012	3	0.04	0.01	0.02	3.47	0.15	0.05	5.22	23.68	8.39	89.56	86.19	1.31	98.13	8.39	91.51	0.08	0.71	23.68	3.05	0.6	0.38	0	0.09	1.36	45.37	0.61	24.61	6.61	9.81	0.24	32.09	4.54	0	0	12	-8.11	-2.2	1.92	72.6	112.4	846.67	459.47	1012.26	634.37	873.98	493.89	986.35	496.54
46.045	3	0.03	0.01	0.03	3.45	0.18	0.04	5.07	13.26	6.01	89.85	75.43	5.57	98.03	6.01	94.03	0.07	0.6	25.05	2.68	0.4	0.29	0	0.09	1.03	44	0.47	13.26	7.31	9.06	0.21	18.32	5.12	0	0	12	-11.51	-2.47	1.87	71.09	110.26	848.61	461.43	1013.42	635.11	876.53	495.05	986.77	497.16
46.079	3	0.03	0.01	0.03	3.14	0.15	0.03	4.4	9.42	4.63	91.21	67.59	5.73	98.37	4.63	93.07	0.05	0.38	20.78	1.57	0.26	0.17	0	0.09	0.95	39.97	0.31	9.42	7.91	8.01	0.17	0.07	5.85	0	0	12	-12.63	1.5	2.11	70.66	112.1	848.71	459.34	1016.86	635.89	877.65	494.67	989.75	494.79
46.112	3	0.03	0.01	0.03	2.93	0.13	0.03	3.95	4.86	3.99	92.11	63.76	6.21	98.18	3.99	91.8	0.04	0.26	18.07	1.09	0.2	0.09	0	0.08	0.81	36.75	0.17	4.86	8.56	7.33	0.18	0.03	6.29	0	0	12	-10.55	2.05	2.16	70.8	114.39	848.8	459.67	1018.86	639.04	877.64	494.87	992.02	496.63
46.146	3	0.03	0.01	0.02	2.55	0.13	0.03	3.35	2.8	3.21	93.29	60.89	6.85	98.5	3.21	89.49	0.04	0.19	14.14	0.89	0.17	0.07	0	0.08	0.78	28.58	0.12	2.8	9.35	6.45	0.17	0.01	7.88	0	0	12	-10.73	1.08	2.35	70.55	114.16	849.59	459.33	1020.88	639.86	879.3	494.95	993.45	496.37
46.179	3	0.03	0.01	0.02	2.35	0.14	0.03	3.13	2.39	2.25	93.74	59.9	8.09	98.67	2.25	89.03	0.03	0.21	13.74	0.59	0.17	0.06	0	0.08	0.72	26.71	0.08	2.39	9.29	6.14	0.17	0	8.91	0	0	12	-11.02	-0.45	2.88	70.32	113.27	849.67	458.6	1022.6	640.61	881.07	494.76	994.34	495.86
46.212	3	0.03	0.01	0.02	1.92	0.15	0.03	2.41	2.04	1.41	95.17	48.95	8.52	97.57	1.41	83.54	0.02	0.37	14.1	0.33	0.2	0.06	0	0.09	0.75	23.09	0.09	2.04	9.27	5.89	0.19	0	8.96	0	0	12	-6.72	-3.54	2.36	71.22	114.04	849.7	457.79	1024.46	642.96	881.14	495.44	995.18	495.95
46.246	3	0.03	0.01	0.02	1.49	0.16	0.03	1.79	2.09	0.81	96.43	36.65	9.44	97.96	0.81	77.16	0.02	0.58	13.42	0.18	0.15	0.05	0	0.08	0.8	17.2	0.08	2.09	9.36	5.29	0.2	0	9.98	0	0	12	-6.51	-2.63	3.1	71.34	117.19	851.81	458.38	1026.22	643.01	882.22	494.77	999.37	497.91
46.279	3	0.04	0.02	0.02	1.08	0.16	0.03	1.18	1.93	0.41	97.65	21.18	9.66	97.36	0.41	67.72	0.02	0.82	13.09	0.1	0.16	0.05	0	0.08	1	16.48	0.1	1.93	9.26	4.71	0.22	0	10.24	0	0	12	-7.36	-3.97	2.45	70.84	114.87	854.69	460.77	1028.41	644.61	885.27	497.72	1000.14	498.91
46.312	3	0.04	0.02	0.02	0.76	0.2	0.04	0.81	2.56	0.35	98.37	11.24	11.56	97.48	0.35	58.64	0.02	0.66	15.51	0.12	0.22	0.06	0	0.07	1.54	14.91	0.12	2.56	8.98	5.06	0.24	13.6	11.32	0	0	12	-9.91	-3.72	1.67	70.18	117.07	857.36	464.14	1029.18	645.48	885.21	500.13	1002.28	501.24
46.346	3	0.05	0.02	0.02	0.6	0.23	0.04	0.59	2.78	0.42	98.8	7.88	12.65	98.55	0.42	52.42	0.02	0.48	14.39	0.15	0.2	0.06	0	0.06	1.88	14.73	0.17	2.78	10.32	3.55	0.27	92.15	12.91	0	0	12	-6.19	-0.89	3.05	71.11	115.14	858.03	466.72	1027.43	646.23	886.93	501.67	1002	505.59
46.379	3	0.05	0.02	0.02	0.64	0.22	0.04	0.61	3.72	0.37	98.73	9	12.01	98.76	0.37	54.21	0.02	0.4	14.09	0.17	0.28	0.08	0	0.07	2.7	15.52	0.25	3.72	10.34	2.93	0.31	64.72	12.8	0	0	12	-6.03	-0.13	3.31	71.05	116.59	859.7	467.53	1028.27	645.91	887.74	502.08	1004.24	506.8
46.413	3	0.05	0.02	0.03	0.76	0.16	0.04	0.68	4.3	0.48	98.48	15.76	9.57	98.75	0.48	57.34	0.02	0.27	7.23	0.15	0.22	0.09	0	0.05	2.62	15.73	0.3	4.3	15.13	2.27	0.36	92.92	13.34	0	0	12	-9.94	-0.17	2.94	69.07	118.2	860.15	468.16	1029.32	645.71	887.34	503.44	1005.52	505.94
46.446	3	0.05	0.02	0.03	1.04	0.14	0.03	0.9	3.74	0.95	97.91	26.99	8.24	98.5	0.95	64.32	0.03	0.2	7.34	0.2	0.28	0.13	0	0.05	2.48	15.93	0.25	3.74	16.63	1.73	0.43	96.08	12.02	0	0	12	-11.17	-1.08	2.33	68.01	116.78	863.96	470.53	1027.43	641.66	888.42	504.82	1005.19	506.47
46.479	3	0.04	0.01	0.03	1.8	0.11	0.03	1.57	2.16	1.85	96.4	55.66	6.56	98.53	1.85	77.19	0.04	0.12	6.91	0.25	0.44	0.16	0	0.05	1.88	14.91	0.18	2.16	18.97	1.5	0.41	93.55	10.41	0	0	12	-16.35	-0.97	1.53	65.7	118.61	863.27	470.58	1027.78	641.54	886.62	504.97	1005.23	504.78
46.513	3	0.04	0.01	0.04	2.91	0.09	0.03	2.34	2.06	3.74	94.19	77.5	3.81	98.66	3.74	85.59	0.04	0.09	6.02	0.29	0.45	0.19	0	0.06	2.06	10.3	0.16	1.55	23.13	1.01	0.45	94.64	8.47	0	0	12	-15.68	-0.49	1.4	65.72	119.14	863.24	470.11	1027.6	640.86	886.15	503.44	1005.27	505.84
46.546	3	0.03	0.01	0.04	4.79	0.08	0.04	3.96	2.3	9.82	90.42	87.47	1.04	98.03	9.82	92.84	0.05	0.09	6.23	0.34	0.45	0.24	0	0.08	2.3	10.36	0.11	1.78	24.68	0.71	0.46	89.15	7.11	0	0	12	-13.06	-2.46	1.34	65.94	119.06	863.41	470.47	1027.49	641.84	886.12	504.81	1005.18	505.77
46.579	3	0.03	0.01	0.04	7.31	0.06	0.05	5.93	2.96	11.19	85.37	92.22	0	96.64	17.1	95.8	0.06	0.16	5.06	0.21	0.41	0.31	0	0.1	2.96	11.19	0.08	2.6	28.3	0.61	0.39	91.36	6.13	0	0	12	-15.61	-5.2	1.08	65.26	117.94	863.59	470.7	1025.87	639.52	885.68	505.15	1003.61	504.18
46.613	3	0.04	0.01	0.05	11.02	0.05	0.07	8.26	4.11	12.17	77.97	95.5	0	96.92	23.7	97.76	0.08	0.37	4.02	0.17	0.34	0.54	0	0.2	3.93	12.17	0.06	4.11	33.6	0.38	0.42	95.06	4.65	0	0	12	-13.5	-4.76	3.01	66.08	113.59	863.31	471.6	1022.46	636.3	887.71	506.71	1001.3	505.41
46.646	3	0.03	0.01	0.05	17.52	0.05	0.12	13.8	4.12	11.29	64.96	96.69	0	97.53	36.09	98.84	0.08	0.78	3.38	0.13	0.4	0.89	0	0.28	4.25	11.29	0.06	5.16	36.49	0.31	0.39	75.26	4.12	0	0	12	-14.05	-3.62	5.11	66.41	115.74	862.26	472.85	1019.4	633.7	886.51	506.87	1002.24	508.35
46.679	3	0.03	0.01	0.05	25.68	0.04	0.19	19.51	3.17	11.5	49.32	98	0	97.92	44.83	99.34	0.09	1.57	2.64	0.11	0.64	1.12	1.92	0.45	5.35	11.5	0.06	3.99	42.43	0.25	0.36	57.26	3.17	0	0	12	-16.95	-2.75	4.08	65.15	111.62	862.53	475.03	1018.12	635.54	887.07	506.62	998.66	509.12
46.713	3	0.04	0.02	0.08	37.5	0.04	0.29	26.9	2.41	12.95	37.5	99.07	0	98.05	53.16	99.59	0.14	3.07	2.41	0.09	1.53	1.5	14.35	0.94	6.68	12.95	0.07	2.83	51.81	0.19	0.27	44.8	2.21	0.97	1	18	-16.53	-2.41	3.55	64.49	106.99	863.89	478.47	1018.08	639.45	889.55	507.67	996.43	512.51
46.746	3	0.04	0.02	0.08	43.12	0.03	0.35	31.68	1.85	11.59	31.88	99.2	0	97.29	55.98	99.66	0.14	5.7	1.82	0.06	2.49	1.42	31.84	1.42	8.14	11.59	0.1	2.37	53.6	0.21	0.22	37.71	1.85	1.21	0	18	-9.43	-4.1	2.64	66.6	102.48	863.63	478.97	1016.32	640.31	889.93	509.95	992.37	512.95
46.78	3	0.06	0.02	0.14	50.06	0.03	0.35	33.07	3.03	12.86	24.94	99.67	-1.55	96.74	55.15	99.73	0.16	8.01	1.21	0.04	4.61	1.14	33.76	3.03	7.5	12.86	0.15	2.14	64.74	0.18	0.13	52.3	1.15	1.44	0	18	-11.3	-5.05	3.71	65.98	104.78	860.57	477.94	1014.27	639.31	887.17	507.42	991.77	513.62
46.813	3	0.07	0.02	0.15	57.39	0.03	0.48	38.89	5.94	10.01	17.61	99.75	-3.87	97.23	58.85	99.69	0.17	10.47	1	0.03	5.06	1.39	24.42	5.94	6.5	10.01	0.14	1.78	68.15	0.13	0.1	63.67	0.74	1.39	0	18	-17.79	-4.21	2.57	64.39	111.47	862.9	478.72	1015.32	635.72	884.6	511.04	996.06	510.53
46.846	3	0.07	0.02	0.12	60.2	0.03	0.58	41.46	8.29	8.97	14.8	99.74	-4.43	98.72	60.17	99.65	0.17	11.76	0.55	0.02	3.34	0.71	15.53	8.29	5.42	8.97	0.14	2.09	67.52	0.14	0.09	79.95	0.56	0.95	0	18	-18.87	-0.29	4.88	64.27	107.52	862.74	479.94	1011.09	631.91	886.32	509.8	993.81	512.77
46.88	3	0.07	0.02	0.12	59.85	0.03	1.07	39.57	20.77	7.68	15.15	99.77	-8.42	98.19	59.12	99.57	0.19	11.03	0.41	0.02	3.03	0.62	7.74	20.77	4.3	7.68	0.12	1.94	69.46	0.12	0.06	86.07	0.31	0.45	0	18	-12.03	2.02	3.3	66.04	103.5	867.98	482.81	1005.54	625.99	886.89	509.8	990.24	515.4
46.913	3	0.07	0.02	0.11	52.3	0.03	1.2	32.83	26.87	7.22	22.7	99.69	-9.08	98.68	54.38	99.38	0.17	8.94	0.37	0.02	2.36	0.49	3.14	26.87	3.88	7.22	0.07	2.05	65.95	0.12	0.07	75.15	0.28	0.16	0	18	-12.4	-0.43	2.38	66	106.99	868.4	485.43	1004.06	625.77	883.84	513.15	990.76	517.09
46.946	3	0.06	0.02	0.1	51.47	0.03	2.75	32.24	42.55	6.15	23.53	99.67	-14.15	98.62	54.51	99.29	0.16	8.26	0.29	0.02	1.8	0.26	0.96	42.55	3.26	6.15	0.05	1.72	65.03	0.12	0.06	82.6	0.21	0.04	0	18	-11.74	-0.64	2.93	65.71	107.33	863.76	483.88	1002.97	628.36	881.28	511.7	988.48	516.84
46.98	3	0.07	0.02	0.13	39.89	0.02	6.44	21.14	43.21	4.86	35.11	99.76	-20.49	98.14	43.21	99.21	0.13	5.89	0.3	0.01	1.9	0.19	0.19	68.92	2.85	4.86	0.04	1.15	65.33	0.1	0.05	76.06	0.15	0.01	0	18	-16.04	2.17	2.34	65.11	106.9	866.89	484.87	1004.46	626.61	883.35	512.04	990.16	516.64
47.013	3	0.07	0.02	0.15	30.02	0.02	4.48	14.05	32.84	4.43	44.98	99.79	-19.23	97.81	32.84	99.24	0.11	4.34	0.31	0.01	2.71	0.23	0.01	70.7	2.92	4.43	0.02	1.68	64.55	0.12	0.05	77.09	0.14	0	0	18	-12.67	3.01	-3.45	65.87	108	871.53	487.73	1005.43	622.25	880.76	519.45	988.76	518.75
47.046	3	0.08	0.02	0.18	20.11	0.02	4.22	8.7	20.64	4.11	59.79	99.9	-20.94	98.19	20.64	99.32	0.08	3.5	0.26	0.01	4.11	0.32	0	79.88	4.15	3.44	0.01	3.35	60.91	0.12	0.07	73.23	0.11	0	0	18	-11.77	2.02	-5.9	65.64	109.76	874.97	488.08	1007.9	621.01	880.68	522.24	990.41	519.48
47.08	3	0.09	0.02	0.18	13.72	0.02	5.22	6.17	11.71	4.27	72.56	99.96	-24.89	90.02	11.71	99.57	0.05	3.27	0.26	0.01	4.27	0.75	0	90.92	6.54	1.92	0.01	10.11	52.99	0.13	0.1	72.39	0.07	0	0	18	1.55	11	-9.39	63.83	104.07	877.66	486.04	1012.1	620.75	884.69	525.85	988.26	515.68
47.113	3	0.11	0.02	0.2	9.88	0.02	4.23	4.78	5.09	5.04	80.24	99.96	-27.42	74.21	5.09	99.58	0.05	3.4	0.25	0.01	5.04	2.73	0	91.57	9.52	1.37	0.01	22.21	45.8	0.11	0.16	31.79	0.07	0.01	0	18	4.83	16.71	-10.2	62.06	98.74	881.79	484.95	1014.61	620.25	890.62	525.59	988.38	511.71
47.147	3	0.14	0.02	0.26	7.94	0.02	4.76	4.45	2.87	5.21	84.12	99.97	-33.37	85.37	2.87	99.66	0.05	3.72	0.22	0.01	5.21	9.46	0	94.32	13.95	1.02	0.01	41.3	36.83	0.14	0.21	46.09	0.04	0.02	0	18	-0.34	13.18	-6.56	62.69	97.95	880.4	487.78	1012.03	624.34	891.84	524.37	989.2	513.66
47.18
47.213
47.247
47.28
47.313
47.347
47.38
47.414
47.447
47.48
47.514
47.547
47.58
47.614
47.647
47.68
47.714
47.747
47.781
47.814
47.847
47.881
47.914
47.947
47.981
48.014
48.047
48.081
48.114
48.148
48.181
48.214
48.248
48.281
48.314
48.348
48.381
48.415
48.448
48.481
48.515
48.548
48.581
48.615
48.648
48.681
48.715
48.748
48.782
48.815
48.848
48.882
48.915
48.948
48.982
49.015
49.048
49.082
49.115
49.149
49.182
49.215
49.249
49.282
49.315
49.349
49.382
49.416
49.449
49.482
49.516
49.549
49.582
49.616
49.649
49.682
49.716
49.749
49.783
49.816
49.849
49.883
49.916
49.949
49.983
50.016
50.049
50.083
50.116
50.15
50.183
50.216
50.25
50.283
50.316
50.35
50.383
50.417
50.45
50.483
50.517
50.55
50.583
50.617
50.65
50.683
50.717
50.75
50.784
50.817
50.85
50.884
50.917
50.95
50.984
51.017
51.05
51.084
51.117
51.151
51.184
51.217
51.251
51.284
51.317
51.351
51.384
51.418
51.451
51.484
51.518
51.551
51.584
51.618
51.651
51.684
51.718
51.751
51.785
51.818
51.851
51.885
51.918
51.951
51.985
52.018
52.051
52.085
52.118
52.152
52.185
52.218
52.252
52.285
52.318
52.352
52.385
52.419
52.452
52.485
52.519
52.552
52.585
52.619
52.652
52.685
52.719
52.752
52.786
52.819
52.852
52.886
52.919
52.952
52.986
53.019
53.052
53.086
53.119
53.153
53.186
53.219
53.253
53.286
53.319
53.353
53.386
53.42
53.453
53.486
53.52
53.553
53.586
53.62
53.653
53.686
53.72
53.753
53.787
53.82
53.853
53.887
53.92
53.953
53.987
54.02
54.053
54.087
54.12
54.154
54.187
54.22
54.254
54.287
54.32
54.354
54.387
54.421
54.454
54.487
54.521
54.554
54.587
54.621
54.654
54.687
54.721
54.754
54.788
54.821
54.854
54.888
54.921
54.954
54.988
55.021
55.054
55.088
55.121
55.155
55.188
55.221
55.255
55.288
55.321
55.355
55.388
55.422
55.455
55.488
55.522
55.555
55.588
55.622
55.655
55.688
55.722
55.755
55.789
55.822
55.855
55.889
55.922
55.955
55.989
56.022
56.055
56.089
56.122
56.156
56.189
56.222
56.256
56.289
56.322
56.356
56.389
56.423
56.456
56.489
56.523
56.556
56.589
56.623
56.656
56.689
56.723
56.756
56.79
56.823
56.856
56.89
56.923
56.956
56.99
57.023
57.056
57.09
57.123
57.157
57.19
57.223
57.257
57.29
57.323
57.357
57.39
57.424
57.457
57.49
57.524
57.557
57.59
57.624
57.657
57.69
57.724
57.757
57.791
57.824
57.857
57.891
57.924
57.957
57.991
58.024
58.057
58.091
58.124
58.158
58.191
58.224
58.258
58.291
58.324
58.358
58.391
58.425
58.458
58.491
58.525
58.558
58.591
58.625
58.658
58.691
58.725
58.758
58.792
58.825
58.858
58.892
58.925
58.958
58.992
59.025
59.058
59.092
59.125
59.159
59.192
59.225
59.259
59.292
59.325
59.359
59.392
59.426
59.459
59.492
59.526
59.559
59.592
59.626
59.659
59.692
59.726
59.759
59.793
59.826
59.859
59.893
59.926
59.959
59.993
60.026
60.059
60.093
60.126
60.16
60.193
60.226
60.26
60.293
60.326
60.36
60.393
60.427
60.46
60.493
60.527
60.56
60.593
60.627
60.66
60.693
60.727
60.76
60.794
60.827
60.86
60.894
60.927
60.96
60.994
61.027
61.06
61.094
61.127
61.161
61.194
61.227
61.261
61.294
61.327
61.361
61.394
61.428
61.461
61.494
61.528
61.561
61.594
61.628
61.661
61.694
61.728
61.761
61.795
61.828
61.861
61.895
61.928
61.961
61.995
62.028
62.061
62.095
62.128
62.162
62.195
62.228
62.262
62.295
62.328
62.362
62.395
62.429
62.462
62.495
62.529
62.562
62.595
62.629
62.662
62.695
62.729
62.762
62.796
62.829
62.862
62.896
62.929
62.962
62.996
63.029
63.062
63.096	6	0.13	0.19	0.02	0.14	0.02	0.16	0.06	1.91	0.24	99.61	0.33	0	41.45	1.91	0.1	0.24	0	0.08	0.01	0.07	0.12	0	2.23	0.8	0.03	0.01	0.05	0.5	1.82	0.02	0.05	0.06	0.01	0		8.93	-23.73	0.96	81.47	39.43	1339.71	296.51	1454.47	421.62	1377.53	319.21	1416.34	326.2
63.129	6	0.13	0.19	0.03	0.15	0.03	0.19	0.07	3.3	0.92	99.62	0.33	0	5.49	3.3	0.58	0.92	0.01	0.42	0.01	0.29	0.11	0	3.39	3.27	0.23	0.04	0.07	0.31	0.36	0.06	0.3	0.31	0	0		5.47	-36.23	-13.37	82.86	43.39	1330.5	299.08	1441.59	420.42	1358.29	327.8	1401.28	321.96
63.163	6	0.14	0.19	0.03	0.14	0.03	0.24	0.06	1.99	0.87	99.53	0.33	0	1.05	1.99	1.09	0.87	0.02	0.52	0.01	0.33	0.19	0	6.17	10.49	0.2	0.04	0.11	0.18	0.12	0.08	0.17	0.26	0	0		3.01	-44.71	-12.41	83.78	37.67	1323.16	298.5	1434.58	421.44	1354.64	327.09	1391.66	320.15
63.196	6	0.13	0.18	0.03	0.15	0.03	0.22	0.07	3.48	0.77	99.56	0.33	0	11.67	3.48	1.68	0.77	0.05	0.74	0.02	0.4	0.24	0	3.36	11.5	0.31	0.04	0.08	0.22	0.09	0.06	0.82	0.34	0	0		-0.77	-32.12	-15.12	82.88	44.41	1323.26	301.2	1435.62	422.42	1351.73	333.93	1394	320.29
63.229
63.263
63.296
63.329
63.363
63.396
63.43
63.463
63.496
63.53
63.563
63.596
63.63
63.663
63.696
63.73
63.763
63.797
63.83
63.863
63.897
63.93
63.963
63.997
64.03
64.063
64.097
64.13
64.164
64.197
64.23
64.264
64.297
64.33
64.364
64.397
64.431
64.464
64.497
64.531
64.564
64.597
64.631
64.664
64.697
64.731
64.764
64.798
64.831
64.864
64.898
64.931
64.964
64.998
65.031
65.064
65.098	3	0.12	0.05	0.03	0.16	0.15	0.08	0.09	0.05	0.02	99.67	0.66	10.85	95.27	1.38	5.86	0.02	1.87	3.11	0.16	0.05	0.01	0	0.01	0	0	0.01	0.05	21.93	1.59	0	0	14.91	0	0	0	7.93	-6.98	-0.5	81.41	110.15	831.75	421.56	999.32	599.93	859.06	459.65	969.1	464.31
65.131	3	0.1	0.05	0.02	0.14	0.17	0.08	0.09	0.08	0.03	99.67	0.73	11.61	98.3	1.9	4.9	0.03	2.16	3.38	0.19	0.07	0.01	0	0.01	0	0.01	0.03	0.08	14.33	1.64	0	0	15.65	0	0	0	-5.19	1.72	0.39	77.93	113.9	829.25	418.03	1001.11	600.87	857.66	456.21	971.56	454.72
65.165	3	0.1	0.06	0.02	0.15	0.15	0.08	0.09	0.09	0.06	99.69	0.63	10.61	98.02	2.58	5.66	0.06	2.45	4.06	0.28	0.07	0.02	0	0.01	0	0.02	0.02	0.09	13.67	1.8	0	0	14.59	0	0	0	-5.26	-2.48	0.51	77.89	111.57	830.79	417.66	1002.63	600.75	860.4	455.63	971.96	454.23
65.198	3	0.12	0.07	0.03	0.18	0.12	0.09	0.1	0.08	0.03	99.65	0.45	8.05	97.4	2.42	6.26	0.03	2.52	3.78	0.19	0.06	0.01	0	0.01	0.01	0.02	0.02	0.08	17.08	2.15	0	0	12.23	0	0	0	-2.41	-3.89	0.55	78.45	116.91	833.45	415.89	1006.99	600.9	861.23	455.03	978.13	453.8
65.231	3	0.12	0.07	0.03	0.18	0.12	0.09	0.1	0.1	0.03	99.65	0.46	8.43	98.45	2.74	5.96	0.03	2.47	4.41	0.2	0.06	0.02	0	0.01	0.01	0.02	0.02	0.1	17.94	2.01	0	0	12.41	0	0	0	2.72	1.24	0.39	79.89	116.51	837.61	417.59	1008.18	600.22	864.06	457.64	980.56	455.81
65.265	3	0.12	0.07	0.03	0.18	0.13	0.09	0.09	0.08	0.04	99.65	0.48	8.66	97.89	3.37	5.37	0.04	2.22	4.48	0.18	0.06	0.02	0	0.01	0.01	0.04	0.02	0.08	18.58	1.97	0	0	12.72	0	0	0	2.39	-2.82	-0.02	79.75	113.96	842.17	418.4	1013.42	601.73	869.83	459.59	983.72	455.67
65.298	3	0.12	0.07	0.03	0.18	0.11	0.1	0.1	0.06	0.05	99.64	0.42	7.03	98.5	3.42	5.33	0.05	2.41	3.43	0.16	0.06	0.02	0	0.01	0.01	0.05	0.02	0.06	18	1.97	0	0	11.61	0	0	0	-0.58	-1.07	0.58	79	114.76	849.55	417.66	1022.18	601.68	878.05	458.13	992.77	455.08
65.331	3	0.11	0.07	0.02	0.17	0.1	0.09	0.1	0.1	0.07	99.65	0.4	6.52	97.53	3.33	6.43	0.04	2.31	2.96	0.13	0.08	0.02	0	0.01	0.01	0.07	0.02	0.1	13.62	1.7	0	0.01	11.31	0	0	0	3.06	-3.61	-1.25	79.45	117.6	855.8	412.57	1033.09	602.67	883.5	455.31	1001.03	451.22
65.365	3	0.11	0.07	0.02	0.16	0.1	0.1	0.09	0.11	0.07	99.68	0.39	6.28	96.9	3.42	5.7	0.04	2.05	2.52	0.12	0.08	0.01	0	0.01	0.01	0.07	0.03	0.11	10.98	1.67	0	0	11.28	0	0	0	-0.49	-4.78	0.32	78.76	117.26	861.26	411.56	1039.29	601.93	890.88	452	1008.13	450.88
65.398	3	0.1	0.07	0.02	0.16	0.09	0.09	0.09	0.16	0.08	99.68	0.37	5.84	96.84	2.99	6.01	0.04	1.93	2.21	0.1	0.09	0	0	0.01	0.02	0.08	0.03	0.16	10.15	1.63	0	0.01	10.92	0	0	0	1.68	-4.89	-0.05	79.26	115.39	867.24	412.91	1044.84	603.52	897.26	454.01	1012.64	452.2
65.432	3	0.1	0.07	0.02	0.16	0.09	0.09	0.09	0.15	0.09	99.68	0.36	5.65	97.42	2.71	6.5	0.04	1.78	2.44	0.07	0.09	0	0	0.01	0.02	0.09	0.03	0.15	10.27	1.71	0	0	10.59	0	0	0	4.07	-3.84	-0.49	80.08	118.25	873.23	414.46	1048.44	602.58	900.23	456.55	1018.44	453.23
65.465	3	0.1	0.08	0.02	0.15	0.09	0.09	0.09	0.24	0.09	99.69	0.34	5.25	98.15	2.32	6.37	0.03	1.62	2.26	0.06	0.08	0	0	0.01	0.02	0.09	0.03	0.24	9.17	1.59	0	0	10.22	0	0	0	-3.53	-2.13	-0.34	78.44	116.32	874.51	412.7	1053.01	602.9	904.3	452.97	1020.61	451.03
65.498	3	0.1	0.08	0.02	0.15	0.08	0.09	0.09	0.34	0.1	99.7	0.33	4.95	96.98	1.78	6.53	0.03	1.51	1.99	0.05	0.07	0	0	0.01	0.03	0.1	0.04	0.34	8.47	1.49	0	0	9.95	0	0	0	-0.61	-4.65	-1.29	78.74	115.98	875.93	410.67	1057.8	604.67	906.68	452.46	1022.65	450.77
65.532	3	0.1	0.08	0.02	0.15	0.08	0.09	0.09	0.39	0.11	99.71	0.33	4.85	97.1	1.34	6.77	0.03	1.51	1.83	0.04	0.05	0	0	0.02	0.04	0.11	0.05	0.39	7.19	1.35	0	0	9.84	0	0	0	0.01	-4.45	-1.37	78.85	114.28	877.44	410.42	1058.93	604.64	908.82	452.5	1023.07	449.88
65.565	3	0.1	0.08	0.02	0.13	0.08	0.09	0.08	0.67	0.11	99.73	0.34	5.35	97.5	1.14	5.75	0.03	1.27	1.89	0.03	0.04	0	0	0.02	0.06	0.11	0.07	0.67	6.03	1.3	0	0	10.31	0	0	0	-0.45	-3.69	-2	78.72	114.86	878.88	410.3	1060.37	604.25	909.43	452.94	1024.23	449.2
65.598	3	0.1	0.08	0.02	0.12	0.09	0.09	0.08	0.6	0.11	99.76	0.38	6.2	97.29	0.99	4.18	0.03	1.14	2.23	0.04	0.05	0	0	0.02	0.07	0.11	0.09	0.6	5.37	1.23	0	0	10.93	0	0	0	-0.62	-4.11	-2.53	78.55	116.21	878.41	409.49	1061.33	604.26	908.48	452.51	1024.65	449.22
65.632	3	0.1	0.08	0.02	0.12	0.09	0.09	0.08	0.58	0.14	99.75	0.36	6.15	97.17	1.07	4.5	0.04	1.31	2.83	0.04	0.05	0	0	0.02	0.09	0.14	0.1	0.58	4.49	1.16	0	0	10.67	0	0	0	0.5	-4.32	-2.16	78.81	115.17	878.31	409.19	1061.88	605.32	909.57	452.23	1024.71	449.3
65.665	3	0.09	0.08	0.02	0.12	0.1	0.09	0.08	0.48	0.13	99.75	0.37	6.6	95.95	1.25	4.61	0.04	1.22	3.47	0.04	0.05	0	0	0.03	0.11	0.13	0.11	0.48	4.26	1.11	0	0.01	10.85	0	0	0	-0.93	-6.17	-3.94	78.34	113.31	877.19	408.52	1061.78	604.38	908.33	451.95	1021.61	449.06
65.698	3	0.09	0.08	0.02	0.13	0.09	0.09	0.08	0.31	0.13	99.75	0.34	5.78	96.08	1.31	4.67	0.04	1.19	3.02	0.04	0.06	0	0	0.03	0.13	0.13	0.14	0.31	4.02	1.06	0	0.01	10.25	0	0	0	1.68	-6.01	-3.8	79.06	113.89	874.33	408.8	1056.85	603.09	904.26	452.72	1018.1	449.07
65.732	3	0.1	0.08	0.02	0.13	0.08	0.09	0.08	0.11	0.15	99.74	0.33	4.73	96.11	1.7	4.95	0.04	1.35	2.24	0.05	0.05	0	0	0.03	0.07	0.15	0.1	0.11	3.75	1.1	0	0.03	9.59	0	0	0	8.35	-5.97	-3.67	80.86	117.27	873.55	411.35	1054.35	603.38	900.89	455.57	1018.16	455.29
65.765	3	0.1	0.08	0.02	0.14	0.08	0.1	0.08	0.04	0.14	99.73	0.33	4.27	97.56	2.15	5	0.04	1.48	1.92	0.06	0.05	0	0	0.02	0.03	0.14	0.06	0.03	4.24	1.18	0	0.01	9.36	0	0	0	4.01	-3.56	-1.84	79.84	118.76	867.46	414.57	1046.44	604.7	894.83	456.69	1013.6	456.81
65.799	3	0.1	0.08	0.02	0.14	0.08	0.1	0.08	0.03	0.13	99.73	0.33	4.27	97.56	2.41	5.07	0.03	1.52	1.89	0.08	0.06	0	0	0.02	0.02	0.13	0.04	0.01	3.84	1.18	0	0.01	9.41	0	0	0	3.62	-3.56	-2.97	79.69	117.21	860.69	416.23	1040.04	606.51	888.04	459.15	1005.24	457.85
[truncated: 11,619 more rows]
[truncated: 4 more columns]
