# Supplementary material for: Exploring emotion recognition in patients with mild cognitive impairment and Alzheimer’s dementia undergoing a rehabilitation program
Source: PLoS One. 2025 Apr 24;20(4):e0322213. doi: 10.1371/journal.pone.0322213 (PMC12021228; doi:10.1371/journal.pone.0322213)
Supplement: S3 Data — (ZIP) [file pone.0322213.s005.zip › raw data21-30/No30 Dual tasks.csv]

time stamp	face id	anger	contempt	disgust	fear	joy	sadness	surprise	sentimentality	confusion	neutral	engagement	valence	attention	inner brow raise	brow raise	brow furrow	eye widen	cheek raise	lid tighten	nose wrinkle	upper lip raise	dimpler	lip corner depressor	chin raise	lip pucker	lip stretch	lip press	mouth open	jaw drop	lip suck	eye closure	smile	smirk	blink	blink rate	pitch	yaw	roll	brightness	interocular distance	topleft_x	topleft_y	bottomright_x	bottomright_y	outer_right_eye_X	outer_right_eye_Y	outer_left_eye_X	outer_left_eye_Y
0.066
0.1
0.133
0.166
0.2
0.233
0.266
0.3
0.333
0.366
0.4
0.433
0.467
0.5
0.533
0.567
0.6
0.633
0.667
0.7
0.734
0.767
0.8
0.834
0.867
0.9
0.934
0.967
1
1.034
1.067
1.101
1.134
1.167
1.201
1.234
1.267
1.301
1.334
1.367
1.401
1.434
1.468
1.501
1.534
1.568
1.601
1.634
1.668
1.701
1.735
1.768
1.801
1.835
1.868
1.901
1.935
1.968
2.001
2.035
2.068
2.102
2.135
2.168
2.202
2.235
2.268
2.302
2.335
2.368
2.402
2.435
2.469
2.502
2.535
2.569	0	0.07	0.07	0.01	0.2	0.15	0.19	0.29	0.15	0.15	99.42	0.5	6.7	89.97	18.11	4.3	0.15	0.12	7	1.23	0.07	0.41	0	0.11	0.08	0.14	0.01	0.01	6.54	17.37	0.01	0.04	12.9	0	0		10.65	11.03	5.4	78.13	121.64	885.82	442.27	1081.97	652.6	927.44	490.11	1049.08	490.33
2.602	0	0.1	0.06	0.02	0.18	0.18	0.12	0.22	0.14	0.14	99.57	0.61	10.04	96.44	9.34	3.79	0.14	0.13	6.92	0.82	0.06	0.25	0	0.05	0.06	0.05	0.03	0.01	19.43	19.5	0	0.01	14.3	0	0		17.01	-5.51	10.48	82.16	132.65	875.88	429.93	1070.69	640.4	917.46	467.18	1048.09	490.26
2.635	0	0.12	0.08	0.03	0.18	0.11	0.11	0.15	0.12	0.12	99.64	0.49	6.88	95.7	5.54	3.56	0.12	0.14	6.09	0.68	0.04	0.15	0	0.04	0.06	0.04	0.02	0.01	19.53	14.12	0	0.01	10.87	0	0		10.22	6.49	6.87	79.63	128.73	870.55	430.36	1061.1	635.46	907.88	468.49	1035.57	484.83
2.669	0	0.14	0.09	0.03	0.2	0.09	0.11	0.13	0.12	0.12	99.61	0.55	4.87	96.7	4.12	4.68	0.12	0.16	5.73	0.76	0.04	0.12	0	0.03	0.06	0.04	0.02	0.01	21.6	11.16	0	0.01	8.83	0	0		8.84	5.11	6.2	79.25	128.83	861.93	430.46	1049.79	632.54	897	468.79	1025.12	482.24
2.702	0	0.14	0.1	0.03	0.21	0.07	0.11	0.13	0.11	0.11	99.57	0.53	2.9	96.71	3.59	6.85	0.11	0.22	5	0.58	0.03	0.05	0	0.03	0.05	0.05	0.01	0.01	19.86	10.51	0	0.03	7.14	0	0		9.05	5.09	3.71	79.59	126.45	855.87	429.67	1041.2	629.17	888.12	469.94	1014.3	478.19
2.736	0	0.13	0.1	0.03	0.23	0.06	0.11	0.15	0.1	0.1	99.55	0.54	1.84	95.87	3.42	8.73	0.1	0.31	4.62	0.56	0.02	0.03	0	0.03	0.05	0.06	0.01	0.01	18.19	10.96	0	0.02	6.25	0	0		7.68	6.27	1.98	79.18	124.85	849.24	428.15	1033.41	626.33	879.94	469.78	1004.72	473.8
2.769	0	0.13	0.09	0.03	0.24	0.06	0.11	0.15	0.12	0.12	99.52	0.6	1.89	94.81	3.72	10.2	0.12	0.41	4.81	0.75	0.03	0.05	0	0.03	0.04	0.05	0.01	0.01	18.34	10.19	0	0.05	6.29	0	0		7.96	7.47	1	79.41	120.31	838.27	425.03	1021.41	621.94	869.8	466.6	990.04	470.64
2.802	0	0.13	0.09	0.03	0.26	0.06	0.11	0.16	0.12	0.12	99.47	0.67	1.06	95.48	4.09	12.14	0.12	0.48	4.5	0.76	0.03	0.04	0	0.03	0.04	0.05	0.01	0.01	17.95	9.38	0	0.11	5.71	0	0		11.47	6.75	0.05	80.7	125.88	835.59	426.91	1017.98	624.13	863	472.15	988.85	469.69
2.836	0	0.13	0.09	0.04	0.3	0.06	0.1	0.18	0.1	0.1	99.41	0.91	1.12	95.34	3.01	15.78	0.1	0.73	4.51	0.61	0.04	0.05	0	0.04	0.04	0.05	0.01	0.01	18.59	9	0	0.05	5.54	0	0		12.27	6.91	-1.4	81.07	126.21	832.37	427.75	1014.22	624.31	857.97	474.49	984.07	469.29
2.869	0	0.12	0.08	0.04	0.33	0.05	0.09	0.21	0.09	0.09	99.33	1.16	0.69	95.45	2.93	19.47	0.09	0.87	3.83	0.52	0.04	0.04	0	0.04	0.04	0.05	0	0.01	18.24	8.57	0	0.03	5.39	0	0		11.52	6.78	-2.06	80.73	126.81	828.25	428.47	1009.96	624.23	852.83	475.63	979.5	469.56
2.902	0	0.11	0.08	0.03	0.34	0.05	0.09	0.23	0.09	0.09	99.32	1	0.18	95.63	3.71	21.05	0.09	1.02	3.51	0.47	0.04	0.02	0	0.04	0.03	0.04	0	0.01	14.65	8.12	0	0.07	5.18	0	0		11.17	6.57	-1.9	80.65	127	826.21	430.2	1006.42	624.4	850.14	477.52	976.92	470.09
2.936	0	0.1	0.08	0.03	0.33	0.05	0.1	0.23	0.09	0.09	99.33	0.82	0	95.23	5.32	19.1	0.09	1.19	3.5	0.41	0.04	0.02	0	0.03	0.02	0.04	0	0	13.74	8.15	0	0.02	5.2	0	0		10.36	7.03	-2.43	80.13	127.26	822.54	430.01	1004.33	625.28	846.69	478.97	973.55	468.91
2.969	0	0.11	0.09	0.03	0.32	0.05	0.12	0.21	0.08	0.08	99.36	0.65	0	92.49	7.54	15.1	0.08	1.22	3.38	0.42	0.04	0.01	0	0.02	0.02	0.03	0	0	14.46	8.69	0	0.04	5.25	0	0		9.73	9.45	-0.64	79.46	130.15	819.57	429.74	1003.53	626.18	845.09	478.82	974.95	470.2
3.002	0	0.11	0.1	0.03	0.31	0.05	0.13	0.2	0.09	0.09	99.39	0.57	0	96.57	8.14	13.13	0.09	1.1	4.26	0.44	0.04	0.02	0	0.02	0.02	0.03	0	0	14.68	8.65	0	0.03	5.01	0	0		9.09	5.31	1.71	79.62	124.94	818.16	427.51	1002.99	625.23	848.86	474.28	973.73	470.11
3.036	0	0.11	0.1	0.03	0.3	0.05	0.14	0.2	0.1	0.1	99.39	0.5	0	95.95	8.98	11.95	0.1	1.22	3.55	0.34	0.04	0.02	0	0.02	0.02	0.03	0	0	14.08	8.56	0	0.02	4.75	0	0		9.76	6.17	0.66	79.7	125.92	818.21	426.35	1004.39	625.47	848.16	475.17	973.88	467.99
3.069	0	0.12	0.11	0.03	0.29	0.05	0.14	0.19	0.1	0.1	99.43	0.45	0	95.12	8.71	10.65	0.1	1.18	3.39	0.29	0.03	0.02	0	0.02	0.02	0.03	0	0	13.65	8.62	0	0.02	4.58	0	0		11.95	7.15	1.15	80.35	126.53	819.61	425.73	1007.28	626.95	850.48	475.03	976.85	468.74
3.103	0	0.11	0.12	0.03	0.29	0.04	0.17	0.17	0.1	0.1	99.43	0.45	0	96.16	11.49	7.93	0.1	0.95	3.14	0.36	0.02	0.01	0	0.02	0.02	0.03	0	0.01	12.83	6.86	0	0.01	3.95	0	0		6.73	5.9	2.27	78.45	129.84	820.81	423.87	1011.1	626.31	852.39	471.49	982.17	467.62
3.136	0	0.11	0.12	0.03	0.27	0.05	0.18	0.17	0.11	0.11	99.45	0.45	0	97.07	12.07	6.85	0.11	0.87	3.88	0.37	0.03	0.02	0	0.02	0.02	0.02	0	0.01	12.26	6.62	0	0.01	4.26	0	0		7.17	4.49	0.6	78.59	128.66	827.36	423.44	1019.34	628.48	858.73	472.84	987.2	465.75
3.169	0	0.11	0.12	0.03	0.27	0.05	0.18	0.16	0.12	0.12	99.47	0.42	0	97.09	12.02	6.72	0.12	0.72	4.93	0.37	0.03	0.03	0	0.03	0.03	0.02	0	0.01	11.57	5.99	0	0.02	4.36	0	0		8.71	4.46	1.7	79.08	124.37	831.79	423.91	1022.72	629.23	865.78	470.94	990.11	467.99
3.203	0	0.11	0.11	0.02	0.27	0.06	0.18	0.17	0.14	0.14	99.45	0.42	0	92.13	12.17	7.62	0.14	0.61	5.99	0.48	0.04	0.04	0	0.03	0.04	0.02	0	0.01	11.33	6.08	0	0.02	4.43	0	0		12.43	9.7	1.83	80.27	129.11	837.43	424.21	1027.23	628.08	868.78	472.66	997.84	469.28
3.236	0	0.11	0.11	0.03	0.27	0.05	0.17	0.17	0.15	0.15	99.46	0.39	0	95.1	11.22	8.22	0.15	0.43	5.76	0.64	0.04	0.04	0	0.03	0.04	0.02	0	0.01	11.25	6.68	0	0.05	4.28	0	0		13.93	7.18	4.43	81.3	127.54	843.47	425.34	1032.96	628.32	877.93	472.86	1005.47	472.86
3.269	0	0.11	0.11	0.02	0.29	0.05	0.19	0.19	0.19	0.19	99.41	0.47	0	96.72	13.35	8.55	0.19	0.33	5.93	0.95	0.05	0.04	0	0.02	0.03	0.02	0	0.01	11.68	6.97	0	0.08	4.25	0	0		14.91	5.09	6.27	81.93	127.53	850.52	426.52	1039.81	629.14	886.68	472.36	1014.14	476.49
3.303	0	0.11	0.12	0.03	0.29	0.05	0.19	0.19	0.2	0.2	99.41	0.5	0	97.02	13.6	8.1	0.2	0.21	6.32	1.44	0.05	0.04	0	0.02	0.03	0.02	0	0.01	12.19	7.84	0	0.1	4.2	0	0		13.68	4.59	7.82	81.4	127.22	858.72	427	1048.18	628.89	896.68	471.47	1023.71	478.39
3.336	0	0.11	0.12	0.02	0.33	0.06	0.22	0.23	0.23	0.23	99.35	0.64	0	94.11	16.58	7.87	0.23	0.16	6.57	2.81	0.07	0.06	0	0.02	0.03	0.03	0.01	0	12.86	9.77	0	0.09	4.21	0	0		10.18	8.14	9.23	79.74	124.68	865.79	427.63	1051.67	625.49	904.81	467.37	1028.83	480.2
3.369	0	0.12	0.11	0.03	0.33	0.06	0.19	0.25	0.29	0.29	99.35	0.57	0	96.11	14.15	9.89	0.29	0.16	7.78	3.38	0.09	0.14	0	0.02	0.02	0.03	0.01	0.01	13.69	12.12	0	0.05	4.19	0	0		11.48	5.96	10.86	80.43	125.49	872.51	425.65	1058.57	623.61	913.03	463.62	1037.31	481.05
3.403	0	0.13	0.1	0.03	0.34	0.06	0.18	0.29	0.36	0.36	99.32	0.54	0	98.49	12.77	12.34	0.36	0.16	8.98	5.46	0.07	0.16	0	0.01	0.02	0.04	0.01	0.01	14.21	14.29	0	0.03	4.34	0	0		17.1	1.1	10.2	82.6	129.47	889.08	428.36	1075.28	628.18	927.25	466.48	1055.3	485.64
3.436	0	0.15	0.1	0.03	0.37	0.06	0.18	0.32	0.38	0.38	99.25	0.63	0	97.76	13.11	13.74	0.38	0.19	8.5	9.34	0.06	0.19	0	0.01	0.02	0.04	0.01	0.01	15.51	15.11	0	0.02	4.14	0	0		14.04	3.13	13.41	81.86	126.35	891.64	431.27	1073.78	624.23	932.83	465.55	1056.64	490.76
3.47	0	0.17	0.1	0.03	0.42	0.06	0.17	0.37	0.54	0.54	99.15	0.91	0	97.56	12.75	15.27	0.54	0.19	7.95	10.84	0.04	0.16	0	0.02	0.02	0.06	0.01	0.01	19.1	17.67	0	0.02	3.85	0	0		10.11	3.55	15.15	80.08	125.56	893.26	429.99	1076.38	622.83	937.39	461.63	1059.44	491.12
3.503	0	0.19	0.1	0.04	0.48	0.05	0.16	0.46	0.61	0.61	99.04	1.31	0	97.85	12.57	16.97	0.61	0.23	6.91	11.97	0.05	0.19	0	0.02	0.02	0.06	0.02	0.01	22.49	21.43	0	0.01	3.84	0	0		12.48	2.91	15.66	80.83	126.58	894.84	429.06	1078.82	622.94	939.63	460.9	1062.37	491.86
3.536	0	0.19	0.09	0.04	0.51	0.05	0.15	0.52	0.64	0.64	98.96	1.72	0	98.31	11.7	18.19	0.64	0.24	5.09	10.91	0.07	0.23	0	0.02	0.02	0.06	0.02	0.02	24.79	23.82	0	0.02	3.84	0	0		14	1.69	15.74	81.52	126.61	895.46	429.15	1079.93	623.33	940.42	462.2	1063.47	491.99
3.57	0	0.2	0.08	0.05	0.67	0.05	0.14	0.8	0.72	0.72	98.4	4.16	0	97.39	11.5	22.56	0.72	0.28	5.39	10.48	0.08	0.36	0	0.02	0.03	0.07	0.03	0.01	31.73	29.91	0	0.01	4.03	0	0		6.32	3.89	15.89	79.17	121.12	897.8	431.18	1076.26	618.96	942.31	459.48	1059.26	491
3.603	0	0.21	0.08	0.06	0.67	0.05	0.13	0.78	0.71	0.71	98.44	4.84	0	97.59	10.03	22.45	0.71	0.32	5.03	9.17	0.06	0.49	0	0.02	0.03	0.08	0.02	0.02	33.82	30.94	0.01	0.01	3.8	0	0		8.34	3.49	14.96	79.98	122.64	899.71	431.98	1077.26	618.72	942.02	461.84	1061.12	491.09
3.636	0	0.25	0.09	0.06	0.64	0.05	0.14	0.87	0.68	0.68	98.25	4.62	0	97.57	10.16	19.28	0.68	0.31	5.26	10.41	0.05	0.39	0	0.01	0.02	0.09	0.02	0.01	36.37	36.72	0	0.01	3.45	0	0		9.6	3.53	13.4	80.88	123.12	901.44	434.33	1074.78	617.79	939.87	463.38	1059.64	491.92
3.67	0	0.32	0.11	0.08	0.73	0.05	0.17	1.34	0.69	0.69	97.31	5.95	0	98.04	12.75	15.73	0.69	0.3	5.92	11.79	0.03	0.29	0	0.01	0.02	0.13	0.02	0.01	43.25	48.1	0.01	0.02	2.83	0	0		7.82	2.43	11.16	80.58	121.48	901.23	435.71	1071.6	616.55	936.22	465.65	1055.44	489
3.703	0	0.3	0.11	0.07	0.64	0.04	0.17	1.17	0.62	0.62	97.67	4.37	0	96.87	12	14.18	0.62	0.3	4.75	10.77	0.04	0.17	0	0.01	0.02	0.12	0.01	0.01	40.74	46.96	0.01	0.06	2.64	0	0		10.7	4.84	9.55	81.69	123.62	900.09	437.36	1068.05	616.47	931.33	468.38	1053.07	489.8
3.737	0	0.33	0.12	0.08	0.58	0.04	0.16	1.18	0.58	0.58	97.63	4.04	0	97.4	10.23	11.34	0.58	0.29	3.47	10.07	0.05	0.08	0	0.01	0.01	0.17	0.01	0.01	42.57	51.95	0.01	0.03	2.45	0	0		10.02	3.88	9.01	81.62	123.57	896.75	438.37	1062.87	615.24	926.5	469.11	1048.31	489.84
3.77	0	0.35	0.13	0.08	0.52	0.04	0.16	1.07	0.46	0.46	97.85	3.75	0	97.26	8.43	9.25	0.46	0.29	3.06	9.41	0.05	0.07	0	0.01	0.01	0.16	0.01	0.01	43.72	53.47	0.01	0.02	2.3	0	0		10.3	4.15	7.49	81.75	124.49	893.22	437.52	1060.2	615.35	921.35	469.76	1044.49	488.02
3.803	0	0.34	0.14	0.08	0.45	0.04	0.15	0.91	0.41	0.41	98.19	2.78	0	97.32	6.87	7.95	0.41	0.32	2.54	9	0.07	0.07	0	0.01	0.01	0.15	0.01	0.01	41.15	52.18	0.01	0.03	2.23	0	0		9.55	4.03	6.85	81.49	125.16	888.74	436.16	1055.65	614	915.77	469.13	1039.89	485.27
3.837	0	0.36	0.14	0.08	0.43	0.03	0.15	0.8	0.33	0.33	98.41	2.66	0	97.26	6.39	6.09	0.33	0.31	2.27	8.36	0.06	0.07	0	0.01	0	0.13	0	0.01	42.15	51.44	0	0.05	1.92	0	0		10.69	4.16	7.36	82	125.1	883.49	434.47	1051.12	612.9	911.56	466.85	1035.27	485.49
3.87	0	0.35	0.15	0.08	0.44	0.03	0.15	0.73	0.29	0.29	98.55	2.76	0	96.8	6.52	6.34	0.29	0.34	2.45	7.62	0.06	0.09	0	0.01	0	0.12	0	0.01	42.48	48.8	0	0.07	1.77	0	0		13.48	4.95	6.89	82.98	124.52	878.25	432.66	1047.38	613.35	906.89	466.22	1030.05	484.55
3.903	0	0.33	0.15	0.08	0.44	0.03	0.15	0.68	0.27	0.27	98.63	2.75	0	95.63	6.86	6.25	0.27	0.39	2.7	6.18	0.08	0.13	0	0.01	0	0.11	0	0	42.12	47.05	0	0.04	1.71	0	0		13.47	6.57	6.6	82.57	123.12	872.29	430.75	1042.56	613.72	901.74	465.59	1023.88	481.11
3.937	0	0.34	0.14	0.1	0.51	0.03	0.15	0.76	0.26	0.26	98.49	4.02	0	94.39	7.17	7.89	0.26	0.44	2.86	5.15	0.11	0.18	0	0.01	0	0.09	0	0	45.96	47.48	0	0.02	1.39	0	0		10.21	7.88	6.19	80.98	122.45	866.71	429.44	1038.15	613.63	896.57	464.67	1018.32	477.86
3.97	0	0.33	0.14	0.09	0.56	0.03	0.15	0.81	0.28	0.28	98.39	4.55	0	93.45	7.95	9.75	0.28	0.48	3.49	5.63	0.19	0.26	0	0.01	0	0.08	0	0	45.7	46.29	0	0.02	1.35	0	0		9.74	8.71	6.9	80.71	125.75	860.5	427.23	1033.85	612.27	890.53	463.33	1015.58	476.59
4.003	0	0.29	0.13	0.09	0.65	0.03	0.16	0.85	0.25	0.25	98.31	5.26	0	93.42	9.51	13.87	0.25	0.59	3.51	5.61	0.25	0.34	0	0.01	0	0.08	0	0	43.47	41.68	0	0.02	1.21	0	0		9.83	8.74	6.45	80.69	124	855.56	426.65	1030.01	613.54	886.44	463.35	1009.86	475.35
4.037	0	0.23	0.11	0.07	0.8	0.03	0.16	0.9	0.19	0.19	98.19	5.96	0	95.43	12.47	19	0.19	0.66	2.89	5.58	0.2	0.26	0	0.01	0	0.07	0	0	40.01	35.17	0	0.03	0.94	0	0		12.76	6.8	5.86	82.25	125.38	851.36	426.6	1025.73	614.2	880.91	464.09	1005.76	475.52
4.07	0	0.2	0.1	0.07	1.09	0.03	0.17	1.35	0.17	0.17	97.3	9.56	0	93.59	15.17	25.59	0.17	0.81	2.93	5.09	0.09	0.18	0	0.01	0	0.07	0	0	39.78	35.48	0	0.01	0.92	0	0		9.98	8.6	5.28	81.13	126.3	846.42	426.75	1020.71	613.78	874.96	463.87	1000.8	474.67
4.104	0	0.16	0.09	0.06	1.17	0.03	0.17	1.5	0.14	0.14	96.99	8.41	0	94.44	16.72	29.22	0.14	0.97	3.53	5.18	0.03	0.09	0	0.01	0.01	0.06	0	0	34.39	32.72	0	0.01	0.83	0	0		6.53	7.84	5.1	79.95	127.67	841.06	428.63	1016.08	614.99	869.06	466.25	996.41	475.3
4.137	0	0.17	0.09	0.06	1.13	0.03	0.15	1.3	0.12	0.12	97.4	9.94	0	91.44	13.84	30.27	0.12	0.99	4.14	5.09	0.03	0.08	0	0.01	0.01	0.05	0	0	35.63	30.95	0	0.01	0.84	0	0		5.78	10.15	5.3	79.35	127.54	836.38	429.6	1012.26	617.23	865.2	466.36	992.29	477
4.17	0	0.16	0.08	0.06	1.21	0.04	0.13	1.45	0.13	0.13	97.1	12.13	0	91.85	12.88	33.71	0.13	0.99	6.04	4.81	0.03	0.1	0	0.01	0.01	0.04	0	0	34.98	31.16	0	0.01	0.93	0	0		4.11	9.89	4.2	78.74	127.69	831.97	426.89	1011.01	617.04	861.03	466.81	988.62	471.97
4.204	0	0.19	0.09	0.07	1	0.04	0.13	1	0.14	0.14	98	10.36	0	91.76	10.44	29.23	0.14	0.93	8.24	4.86	0.04	0.1	0	0.01	0.01	0.03	0	0.01	37.25	29.16	0	0.01	1.05	0	0		5.47	9.95	4.95	78.73	123.92	828.81	423.63	1011.64	618.86	862.3	464.11	986.08	469.93
4.237	0	0.19	0.1	0.06	0.8	0.04	0.14	0.8	0.15	0.15	98.39	6.53	0	88.96	9.43	24.79	0.15	0.99	8.63	4.47	0.06	0.11	0	0.01	0.01	0.03	0	0.01	35.43	29.23	0	0.01	1.22	0	0		10.13	11.57	4.71	79.74	130.28	826.15	421.79	1011.65	619.08	857.75	466.42	988.01	469.09
4.27	0	0.21	0.1	0.07	0.79	0.05	0.14	0.74	0.16	0.16	98.42	6.71	0	91.77	9.15	23.65	0.16	1.09	9.28	4.5	0.07	0.2	0	0.01	0.02	0.03	0.01	0.01	36.93	28.59	0	0.01	1.36	0	0		7.17	9.95	6.77	78.54	129.25	823.61	418.23	1014.11	621.03	860.36	460.09	989.32	468.73
4.304	0	0.23	0.1	0.07	0.65	0.05	0.14	0.57	0.21	0.21	98.69	4.77	0	94.75	7.95	19.89	0.21	1	10.61	6.26	0.07	0.24	0	0.01	0.02	0.03	0.01	0.01	36.18	27.16	0	0.02	1.63	0	0		10.94	7.54	6.32	79.65	133.16	824.05	415.42	1022.5	625.92	862.31	464.07	995.46	465.95
4.337	0	0.26	0.11	0.06	0.56	0.05	0.15	0.54	0.24	0.24	98.87	2.99	0	92.62	9.15	15.83	0.24	0.8	9.67	9.17	0.08	0.4	0	0.01	0.03	0.03	0.01	0.01	34.22	29.04	0	0.01	1.87	0	0		13.73	9.35	7.02	80.35	135.11	828.36	415.75	1028.17	628.4	867.26	464.16	1002.28	468.96
4.37	0	0.25	0.11	0.06	0.54	0.05	0.16	0.54	0.28	0.28	98.93	2.5	0	94.44	9.56	15.72	0.28	0.68	9.75	10.08	0.07	0.46	0	0.02	0.03	0.03	0.01	0.02	32.02	28.71	0	0.01	2.22	0	0		15.52	7.84	6.71	81.37	136.13	833.17	415.92	1034.58	632.1	872.06	463.4	1007.99	470.68
4.404	0	0.22	0.11	0.05	0.54	0.06	0.17	0.63	0.3	0.3	98.73	2.05	0	92.44	11.78	16.03	0.3	0.67	10.56	10.64	0.04	0.23	0	0.02	0.04	0.02	0.01	0.02	29.17	30.16	0	0	2.77	0	0		15.46	9.48	8.23	81.33	135.46	835.59	417.73	1035.56	631.11	875.81	464.56	1010.96	473.73
4.437	0	0.21	0.1	0.04	0.51	0.06	0.17	0.62	0.31	0.31	98.76	1.71	0	96.76	11.86	15.58	0.31	0.64	10.18	11.04	0.02	0.1	0	0.01	0.04	0.02	0.01	0.01	27.36	30.02	0	0.02	3.04	0	0		13.34	5.02	9.72	81.19	131.58	836.71	418.96	1035.71	630.89	879.63	463.32	1010.66	475.31
4.471	0	0.18	0.1	0.04	0.44	0.08	0.18	0.65	0.29	0.29	98.7	1.08	0.82	96.63	12.94	14.57	0.29	0.61	12.26	10.67	0.02	0.03	0	0.01	0.04	0.02	0.01	0.01	22.2	31.26	0	0.02	4.23	0	0		11.19	5.22	7.92	80.6	133.95	836.78	420.39	1032.62	629.76	875.23	462.48	1008.58	475.16
4.504	0	0.15	0.09	0.03	0.35	0.1	0.17	0.65	0.25	0.25	98.71	0.78	3.7	97.03	11.67	12.97	0.25	0.5	15.16	9.74	0.02	0.03	0	0.01	0.06	0.03	0.02	0.02	17	34.04	0	0.01	5.52	0	0		11.04	4.57	3.92	80.58	136.87	835.85	423.3	1028.37	630.26	866.86	467.04	1003.58	473.43
4.537	0	0.15	0.1	0.03	0.25	0.12	0.15	0.48	0.22	0.22	99.05	0.7	5.76	95.67	7.37	9.72	0.22	0.4	16.93	9.04	0.03	0.06	0	0.01	0.07	0.03	0.02	0.05	13.63	34.32	0	0.01	5.89	0	0		6.74	6.52	5.03	79.32	137.23	831.99	426.79	1022.24	629.11	862.97	468.79	999.97	476.6
4.571	0	0.12	0.08	0.02	0.18	0.19	0.13	0.41	0.24	0.24	99.18	0.55	10.08	94.41	5.78	8.03	0.24	0.41	18.83	6.11	0.06	0.13	0	0.01	0.08	0.04	0.02	0.09	8.53	33.98	0	0.02	8.92	0	0		10.83	7.86	4.83	80.63	140.98	826.39	428.77	1016.16	630.45	855.16	472.8	995.99	479.4
4.604	0	0.11	0.08	0.02	0.16	0.18	0.12	0.34	0.21	0.21	99.32	0.44	9.98	95.26	4.4	7.08	0.21	0.43	16.92	3.44	0.07	0.15	0	0.01	0.06	0.04	0.02	0.09	7.06	31.86	0	0.01	9.29	0	0		10.97	7	3.78	80.79	139.77	820.29	430.63	1008.48	631.12	847.64	475.21	987.34	479.45
4.637	0	0.1	0.07	0.02	0.14	0.2	0.11	0.29	0.2	0.2	99.41	0.38	11.48	93.54	3.47	6.19	0.2	0.39	15.59	2.87	0.1	0.32	0	0.01	0.05	0.04	0.02	0.07	5.51	30.08	0	0.04	11.06	0	0		10.69	8.64	2.74	80.4	133.9	808.45	431.48	997.99	634.7	838.2	477.17	972.1	478.48
4.671	0	0.09	0.06	0.02	0.12	0.31	0.1	0.27	0.17	0.17	99.38	0.59	15.77	90.01	2.31	5.99	0.17	0.41	17.55	2.42	0.09	0.33	0	0	0.06	0.06	0.02	0.05	4.11	29.76	0	0.01	14.07	0	0		9.62	11.01	2.68	79.62	135.92	795.92	431.09	986.91	635.33	825.42	477.16	961.34	478.18
4.704	0	0.08	0.06	0.02	0.11	0.41	0.09	0.25	0.15	0.15	99.19	0.64	18.06	90.76	1.63	5.67	0.15	0.46	20.99	2.12	0.08	0.42	0	0	0.08	0.06	0.02	0.04	4.25	28.73	0	0.01	14.71	0	0		9.52	10.57	2.37	79.57	135.97	783.8	431.72	973.68	634.98	812.38	477.27	948.35	478.5
4.738	0	0.08	0.05	0.02	0.11	0.91	0.1	0.26	0.11	0.11	98.17	1.04	24.48	93.42	1.49	6.97	0.11	0.49	32.89	2.5	0.08	0.56	0	0	0.09	0.08	0.02	0.03	3.38	28.65	0	0.01	15.96	0	0		6.51	8.74	2.53	78.38	134.83	769.7	432.06	959.95	634.36	799.14	478.18	933.97	477.38
4.771	0	0.07	0.04	0.02	0.12	0.73	0.09	0.31	0.1	0.1	98.54	0.8	22.86	85.2	1.57	10.17	0.1	0.54	28.45	2.49	0.09	0.67	0	0	0.06	0.09	0.02	0.02	3.23	29.24	0	0.01	16.22	0	0		5.74	13.25	2.75	77.45	133.66	755.88	431.48	949.47	636.32	787.95	480.05	921.56	476.22
4.804	0	0.07	0.04	0.02	0.14	0.43	0.08	0.35	0.1	0.1	99.13	0.69	18.55	84.11	2.21	13.76	0.1	0.58	21.13	2.6	0.1	0.65	0	0	0.05	0.1	0.02	0.02	3.79	27.98	0	0.02	15.21	0	0		6.78	13.67	0.81	77.67	133.7	745.88	431.95	940.48	638.61	776.48	482.65	909.95	474.82
4.838	0	0.07	0.04	0.02	0.18	0.31	0.07	0.42	0.07	0.09	99.17	0.66	15.98	80.08	2.47	20.02	0.07	0.51	15.82	2.96	0.12	0.71	0	0	0.04	0.09	0.03	0.03	3.72	25.56	0	0.02	14.95	0	0		6.92	15.04	-0.64	77.54	132.35	734.98	432.46	930.21	639.52	765.27	485.7	897.01	473.04
4.871	0	0.06	0.03	0.02	0.24	0.22	0.06	0.57	0.06	0.1	98.86	0.75	13.21	80.29	2.63	27.72	0.06	0.52	11.27	3.94	0.15	0.84	0	0	0.05	0.1	0.03	0.03	3.9	25.24	0	0.02	14.2	0	0		8.06	14.98	-2.28	77.91	135.15	725.52	434.12	919.9	640.48	752.33	488.7	886.61	473.37
4.904	0	0.06	0.03	0.02	0.32	0.21	0.06	0.84	0.06	0.11	98.32	1.35	12.84	68.32	2.68	35.66	0.06	0.55	11.15	4.04	0.19	0.81	0	0.01	0.04	0.11	0.03	0.03	4.26	26.65	0	0.03	13.92	0	0		9.27	18.16	-3.34	77.94	128.14	716.42	438.24	910.05	643.42	745.89	495.6	872.34	474.91
4.938	0	0.05	0.03	0.02	0.33	0.27	0.06	0.88	0.05	0.13	98.25	1.48	14.51	70.78	3.3	37.51	0.05	0.44	14.14	4.77	0.23	0.69	0	0.01	0.04	0.13	0.04	0.03	3.57	25.29	0.01	0.02	14.43	0	0		10.41	17.58	-6.49	78.25	123.55	704.88	441.02	899.29	647.51	734.67	501.29	855.42	475.19
4.971	0	0.05	0.02	0.02	0.4	0.35	0.05	1.04	0.05	0.13	97.92	2.33	16.47	50.03	4.15	42.7	0.05	0.38	17.41	4.94	0.24	0.47	0	0.01	0.03	0.13	0.06	0.02	4.15	23.43	0	0.04	15.14	0	0		7.34	21.99	-6.05	76.63	123.26	693.56	444.05	889.78	651.76	724.68	503.27	845.32	477.99
5.004	0	0.04	0.02	0.01	0.39	0.73	0.06	0.95	0.05	0.16	98.1	2.3	22.23	39.41	5.01	42.49	0.05	0.33	27.37	5.25	0.2	0.33	0	0.01	0.03	0.16	0.08	0.01	4.22	20.69	0	0.07	16.76	0	0		4.72	24.15	-7.39	75.67	117.72	688.14	446.7	883.72	653.7	720.74	504.68	835.67	479.23
5.038	0	0.05	0.02	0.01	0.31	1.41	0.07	0.69	0.06	0.14	97.17	1.63	27.55	71.47	5.07	36.62	0.06	0.3	36.22	6.6	0.18	0.31	0	0.01	0.04	0.14	0.13	0.01	5.68	18.7	0	0.07	18.24	0	0		4.29	17.41	-10.03	76.22	116.99	681.69	445.45	877.63	652.55	713.08	505.61	826.38	476.46
5.071	0	0.06	0.02	0.01	0.21	2.25	0.08	0.45	0.07	0.14	95.49	2.48	31.55	53.11	4.41	27.05	0.07	0.24	41.76	9.35	0.18	0.5	0	0.02	0.04	0.14	0.19	0.01	5.9	18.63	0	0.12	19.67	0	0		2.71	21.38	-9.07	75.32	121.99	679.28	448.55	871.84	650.48	706.88	508.07	825.14	478.11
5.105	0	0.08	0.02	0.02	0.16	2.86	0.09	0.33	0.09	0.14	94.28	3.33	33.67	70.59	4.77	17.71	0.09	0.25	42.42	11.37	0.26	1.3	0	0.02	0.04	0.14	0.27	0.01	8.99	20.29	0.01	0.1	21.53	0	0		7.07	17.62	-8.28	76.67	123.19	677.63	448.87	872.26	653.8	706.58	510.88	825.86	480.05
5.138	0	0.1	0.03	0.02	0.13	3.49	0.09	0.29	0.1	0.14	93.02	4.33	35.51	67.41	4.43	12.08	0.1	0.23	43.84	14.96	0.3	1.12	0	0.02	0.04	0.14	0.43	0.01	10.98	23.17	0.01	0.02	22.66	0	0		11.43	18.37	-7.95	77.31	124.19	677.26	447.72	875.96	657.03	708.48	513.82	827.89	479.7
5.171	0	0.12	0.03	0.02	0.11	2.91	0.09	0.24	0.11	0.12	94.18	3.15	34.25	70.05	3.96	7.69	0.11	0.2	39.75	16.96	0.36	1.1	0	0.02	0.04	0.12	0.79	0.01	10.95	23.13	0.01	0.01	23.04	0	0		10.76	17.75	-8.27	76.78	125.79	680.95	446.42	883.35	658.54	713.38	515.35	833.39	477.66
5.205	0	0.14	0.03	0.02	0.11	3.11	0.09	0.24	0.15	0.15	93.78	3.5	34.81	71.7	4.21	6.15	0.15	0.19	39.79	20.76	0.39	0.64	0	0.03	0.04	0.11	1	0.01	12.27	24.71	0.01	0	23.64	0	0		8.97	17.35	-6.53	75.93	131.04	686.62	446.96	889.62	659.46	717.51	514.03	843.92	479.52
5.238	0	0.15	0.03	0.02	0.1	2.82	0.09	0.21	0.16	0.16	94.36	2.83	34.08	80.27	4.62	4.31	0.16	0.16	37.06	22.08	0.35	0.24	0	0.03	0.06	0.11	1.2	0.03	12.28	22.92	0.01	0.1	24.11	0	0		6.91	14.98	-6.17	76.1	130.85	701.07	447.95	904.08	661.72	731.75	511.46	859.27	482.13
5.271	0	0.12	0.03	0.01	0.09	2.91	0.09	0.2	0.16	0.16	94.18	3.28	34.69	88.35	4.54	3.76	0.16	0.13	34.66	16.02	0.31	0.13	0	0.02	0.05	0.12	1.54	0.05	12.83	22.91	0.01	0.03	25.62	0	0		5.59	11.87	-5.3	75.85	126.17	708.76	449.42	908.84	660.41	741.17	510.54	864.49	483.87
5.305	0	0.08	0.02	0.01	0.08	5.78	0.08	0.2	0.16	0.16	88.45	7.94	41.26	72.53	5.11	3.61	0.16	0.12	35.88	11.24	0.21	0.07	0	0.02	0.06	0.1	1.75	0.06	11.8	22.26	0.01	0.03	31.42	0	0		1	17.15	-5.25	73.09	130.38	718.18	446.37	916.93	655.03	747.33	504.36	875.45	480.18
5.338	0	0.06	0.01	0.01	0.08	6.16	0.07	0.21	0.17	0.17	87.68	10.13	41.91	81.49	6.29	4.37	0.17	0.12	33.81	7.45	0.16	0.06	0	0.02	0.08	0.09	2	0.1	12.09	21.74	0.01	0.07	33.08	0	0		2.64	14.59	-5.73	74.94	131.41	732.35	443.52	930.13	651.7	760	501.97	889.1	477.48
5.371	0	0.05	0.01	0.01	0.08	8.65	0.06	0.23	0.16	0.16	82.7	16.72	45.47	90.59	6.26	6.19	0.16	0.1	33.19	5.2	0.12	0.07	0	0.01	0.09	0.08	2.06	0.09	12.3	21.38	0.01	0.05	36.68	0	0		1.34	10.67	-3.41	74.95	127.03	741.63	440.6	940.3	649.84	774.14	497.31	899.42	476.32
5.405	0	0.04	0.01	0.01	0.06	14.06	0.05	0.21	0.18	0.18	71.88	37.6	51.08	88.85	6.36	7.38	0.18	0.1	29.36	3.43	0.09	0.06	0	0.01	0.1	0.07	1.52	0.08	12.58	18.06	0.01	0.05	43.52	0	0		7.85	11.62	-4.96	77.09	127.73	759.47	436.84	957.56	647.23	789.94	495.82	915.61	473.03
5.438	0	0.03	0	0.01	0.06	16.69	0.04	0.21	0.16	0.16	66.61	47.21	53.15	88.21	6.41	8.56	0.16	0.11	28.1	2.21	0.09	0.05	0	0.01	0.11	0.05	1.11	0.05	14.15	17.12	0.01	0.01	45.97	0	0		5.19	11.94	-0.95	76.15	128.3	767.04	434.69	967.92	647.61	802.03	490.11	929.39	474.58
5.472	0	0.03	0	0.01	0.05	25.36	0.04	0.19	0.21	0.21	49.64	63.63	57.97	94.21	6.62	7.67	0.21	0.11	29.19	1.34	0.1	0.05	0	0.01	0.14	0.04	1.11	0.02	14.08	15.75	0.01	0.01	50.15	0	0		6.28	8.06	0.81	77.13	123.24	783.46	433.01	980.68	644.01	820.5	483.64	943.46	475.49
5.505	0	0.03	0	0.01	0.06	26.29	0.04	0.22	0.23	0.23	48.71	64.5	58.13	96.25	7.69	8.54	0.23	0.13	29.59	1.35	0.14	0.11	0	0	0.16	0.03	0.84	0.03	14.59	16.43	0.02	0.02	50.38	0	0		8.29	5.77	-0.41	77.99	125.4	797.45	429.85	991.5	638.6	830.56	479.57	955.75	472.22
5.538	0	0.03	0	0.01	0.05	28.15	0.04	0.21	0.24	0.24	46.85	65.44	58.67	97.72	8.46	7.46	0.24	0.14	30.73	1.32	0.21	0.2	0	0.01	0.24	0.03	0.55	0.04	13.46	15.51	0.02	0.02	50.64	0	0		8.78	3.22	3.15	78.62	128.07	812.48	429.15	1007.11	636.99	847.9	477.89	975.93	474.64
5.572	0	0.03	0	0.01	0.05	24.63	0.04	0.18	0.28	0.26	50.75	61.7	56.97	95.15	8.73	6.51	0.26	0.13	29.51	1.53	0.28	0.3	0	0	0.28	0.03	0.33	0.05	11.53	12.81	0.02	0.04	49.63	0	0		10.46	7.12	6.34	78.91	130.05	820.16	428.06	1014.95	634.52	858.01	475.97	988.05	477.29
5.605	0	0.03	0	0.01	0.05	17.41	0.05	0.17	0.31	0.3	65.18	55.84	53.09	80.91	9.71	6.01	0.3	0.15	24.75	1.6	0.36	0.28	0	0	0.31	0.03	0.18	0.03	11.03	11.66	0.02	0.04	48.13	0	0		9.03	14.78	8.22	77.58	123.76	826.58	428.57	1019.16	633.3	868.48	472.75	992.05	479.68
5.638	0	0.03	0	0.01	0.05	12.98	0.05	0.16	0.35	0.31	74.05	53.3	50.13	81.58	10.91	4.14	0.31	0.14	19.89	1.85	0.27	0.17	0	0	0.35	0.03	0.13	0.02	10.96	11.06	0.02	0.09	47.49	0	0		9.92	14.56	7.87	78.25	119.63	839.88	429.84	1028.35	631.48	881.21	472.45	1000.6	480.02
5.672	0	0.03	0	0.01	0.06	12.79	0.05	0.15	0.4	0.33	74.42	55.22	49.88	93.86	12.04	3.77	0.33	0.14	18.65	2.21	0.22	0.16	0	0	0.4	0.03	0.1	0.01	11.82	8.82	0.01	0.04	47.97	0	0		14.64	8.36	7.84	81.14	122.08	851.22	427.19	1037.79	627.78	890.25	469.69	1012	478.62
5.705	0	0.03	0	0.01	0.06	11.49	0.06	0.17	0.35	0.34	77.02	56.28	48.43	94.28	15.01	3.2	0.34	0.11	15.97	2.64	0.17	0.14	0	0	0.35	0.02	0.08	0	13.37	9.21	0.01	0.05	48.24	0	0		13.4	7.99	7.92	80.73	121.08	859.39	426.23	1043.56	624.21	897.76	467.13	1018.41	477.23
5.739	0	0.03	0.01	0.01	0.08	7.63	0.07	0.21	0.36	0.36	84.74	45.69	43.86	95.48	17.9	3.76	0.36	0.11	13.2	2.95	0.15	0.19	0	0	0.23	0.02	0.05	0	15.65	9.81	0.01	0.1	45.59	0	0		7.13	6.75	8.07	79.22	118.55	868.47	427.08	1043.8	614.39	903.77	462.76	1021.6	475.72
5.772	0	0.04	0.01	0.01	0.09	4.53	0.07	0.19	0.41	0.41	90.94	29.59	39.18	98.21	15.93	3.56	0.41	0.11	11.94	2.74	0.11	0.14	0	0	0.13	0.02	0.04	0	16.87	10.05	0.01	0.03	41.27	0	0		9.64	1.98	6.15	80.68	116.42	882.92	424.11	1054.79	609.2	915.53	459.34	1031.33	471.38
5.805	0	0.05	0.01	0.01	0.1	2.17	0.07	0.19	0.47	0.47	95.66	16.12	32.74	93.9	14.22	3.85	0.47	0.12	8.09	3.59	0.09	0.13	0	0	0.07	0.02	0.03	0	17.44	11.07	0.01	0.01	36.41	0	0		12.32	8.33	8.17	81.6	118.11	887	424.52	1056.47	605.93	919.73	460.27	1037.1	473.51
5.839	0	0.07	0.02	0.01	0.13	0.94	0.08	0.17	0.59	0.59	98.13	6.44	25.19	98.45	12.78	4.41	0.59	0.14	5.63	3.65	0.06	0.07	0	0.01	0.04	0.01	0.02	0	19.69	10.24	0.01	0.05	30.01	0	0		14.66	1.23	9.01	83.06	124.7	897.01	424.63	1069.89	608.01	929.12	462.2	1053.09	475.78
5.872	0	0.08	0.03	0.02	0.14	0.56	0.09	0.15	0.75	0.75	98.88	3.2	20.73	97.59	10.46	4.12	0.75	0.14	5.53	4.45	0.06	0.04	0	0.01	0.03	0.01	0.02	0	20.12	8.77	0.01	0.06	25.46	0	0		17.22	3.49	11.04	83.64	122.02	903.59	425.63	1080.27	613.74	940.94	463.45	1061.85	479.93
5.905	0	0.09	0.03	0.02	0.15	0.4	0.09	0.15	0.8	0.8	99.19	2.06	17.72	98.69	9.77	4.97	0.8	0.16	5.19	5.08	0.06	0.04	0	0.01	0.02	0.01	0.02	0	19.99	8.66	0.01	0.02	22.64	0	0		19.12	0.39	11.39	83.93	122.11	912.47	428.13	1088.48	617.26	950.01	463.21	1070.27	484.37
5.939	0	0.11	0.05	0.02	0.16	0.23	0.11	0.13	1.19	1.19	99.54	0.93	12.43	98.74	8.43	4.43	1.19	0.18	5.85	5.65	0.07	0.03	0	0.01	0.02	0.02	0.02	0	16.77	8.29	0.01	0.08	17.31	0	0		17.67	-0.17	12.03	83.71	121.29	922.27	431.97	1096.66	618.33	960	466.23	1079.32	487.99
5.972	0	0.12	0.05	0.02	0.15	0.21	0.11	0.13	1.16	1.16	99.58	0.82	11.82	98.23	7.49	4.33	1.16	0.23	6.1	6.77	0.08	0.04	0	0.01	0.03	0.02	0.02	0.01	15.34	8.19	0.01	0.04	16.44	0	0		15.18	-1.91	12.91	82.79	123.04	931.41	437.23	1104.4	620.42	968.75	469.46	1089.3	494.07
6.005	0	0.14	0.06	0.02	0.15	0.18	0.11	0.12	1.25	1.25	99.63	0.63	10.64	98.77	5.74	3.57	1.25	0.25	7.23	9	0.07	0.05	0	0.01	0.04	0.03	0.01	0.02	14.51	8.82	0.01	0.03	14.56	0	0		10.63	-0.06	15.4	80.41	119.58	937.98	441.72	1109.86	622.91	979.14	469.76	1094.75	500.31
6.039	0	0.16	0.08	0.02	0.15	0.13	0.12	0.12	1.35	1.35	99.68	0.39	7.11	98.45	4.96	2.9	1.35	0.21	6.95	9.74	0.07	0.05	0	0.01	0.05	0.03	0.02	0.03	13.17	9.59	0.01	0.04	11.25	0	0		9.32	1.24	16.89	79.51	123.39	946.98	444.27	1120.86	624.45	989.34	472.83	1108.3	505.57
6.072	0	0.16	0.08	0.02	0.14	0.14	0.12	0.11	1.36	1.36	99.69	0.41	7.9	97.48	4.23	2.32	1.36	0.17	7.92	9.87	0.06	0.05	0	0.01	0.08	0.03	0.03	0.05	11.97	9.79	0.01	0.06	11.47	0	0		10.08	-3.73	16.37	79.59	120.08	956.02	448.25	1129.43	630.73	999.15	473.9	1113.94	509.15
6.106	0	0.18	0.09	0.02	0.15	0.14	0.12	0.12	1.24	1.24	99.64	0.44	8.07	98.24	3.99	2.03	1.24	0.14	11.04	11.73	0.07	0.06	0	0.01	0.12	0.03	0.05	0.1	13.01	13.21	0.01	0.07	10.3	0	0		9.38	-1.89	19.95	78.94	122.94	965.11	450.49	1140.29	632.4	1012.48	473.73	1127.61	516.85
6.139	0	0.16	0.09	0.02	0.15	0.16	0.13	0.13	1.18	1.18	99.67	0.44	8.87	98.32	4.87	1.98	1.18	0.12	13.1	11.19	0.07	0.06	0	0.01	0.16	0.03	0.08	0.1	10.95	13.89	0.01	0.08	10.39	0	0		10.49	-1.66	22.41	79.33	124.58	975.31	454	1148.67	631.78	1024.63	474.62	1138.59	524.93
6.172	0	0.15	0.08	0.02	0.13	0.21	0.12	0.13	1.15	1.15	99.58	0.46	11.37	97.93	3.97	1.77	1.15	0.1	15.55	10.75	0.09	0.05	0	0.01	0.2	0.03	0.13	0.11	9.31	14.52	0.01	0.14	11.59	0	0		15.2	-2.71	24.14	80.96	127.36	983.08	454.37	1158.94	632.72	1034.99	476.18	1150.34	530.15
6.206	0	0.14	0.09	0.02	0.13	0.17	0.13	0.12	1.31	1.31	99.67	0.34	9.13	97.87	4.24	1.56	1.31	0.08	14.13	9.23	0.1	0.04	0	0.02	0.25	0.03	0.17	0.14	6.1	13.28	0.02	0.11	10.2	0	0		9.96	-2.87	25	79.04	121.85	993.26	457.61	1167.41	634.46	1046.9	477.65	1156.72	530.43
6.239	0	0.14	0.09	0.02	0.12	0.16	0.12	0.12	1.28	1.28	99.68	0.36	9.03	95.19	3.51	1.59	1.28	0.08	12.18	9.89	0.15	0.03	0	0.02	0.2	0.03	0.18	0.1	5.41	13.04	0.02	0.06	10.72	0	0		16.08	-7.08	27.1	81.51	122.3	1005.63	461.86	1174.86	632	1060.01	478.97	1166.48	539.13
6.272	0	0.14	0.09	0.02	0.12	0.13	0.12	0.11	1.3	1.3	99.73	0.36	7.64	92.48	3.61	1.56	1.3	0.07	9	10.25	0.16	0.02	0	0.02	0.14	0.03	0.22	0.07	4.03	12.19	0.02	0.22	10.69	0	0		15.9	-9.45	26.21	81.12	124.56	1011.56	465.78	1177.31	631.52	1062.73	481.99	1171.5	542.67
6.306	0	0.13	0.08	0.02	0.11	0.15	0.11	0.11	1.24	1.24	99.7	0.46	8.99	96.72	3.58	1.3	1.24	0.06	8.02	12.25	0.23	0.05	0	0.01	0.08	0.04	0.28	0.08	2.44	11.2	0.02	1.22	12.35	0	0		12.85	-5.07	26.34	80.56	126.51	1014.11	470.36	1173.1	629.35	1061.91	483.68	1170.58	548.46
6.339	0	0.13	0.08	0.02	0.11	0.11	0.11	0.1	1.26	1.26	99.74	0.4	6.71	98.11	3.01	1.27	1.26	0.06	4.87	9.91	0.37	0.11	0	0.01	0.05	0.04	0.36	0.04	2.22	10.19	0.03	11	11.39	0	0		4.49	2.25	22.11	79.33	121.93	1022.36	477.11	1168.91	623.66	1060.43	488.14	1167.17	547.07
6.372	0	0.11	0.09	0.02	0.1	0.1	0.1	0.1	1.24	1.24	99.77	0.38	5.48	98.75	2.03	0.98	1.24	0.06	2.72	6.21	0.67	0.39	0	0.01	0.03	0.06	0.36	0.04	1.88	11.47	0.04	1.55	11	0	0		8.79	-0.13	14.65	77.13	122.02	1027.45	481.09	1164.93	618.58	1052.77	493.47	1163.12	545.53
6.406	0	0.1	0.08	0.02	0.09	0.11	0.09	0.11	1.06	1.06	99.77	0.46	6.74	97.39	1.21	0.77	1.06	0.05	2.84	5.05	1.94	1.99	0	0.02	0.03	0.1	0.4	0.07	1.23	14.66	0.06	1.56	12.4	0	0		-7.05	3.9	9.83	76.59	124.11	1023.03	483.65	1162.84	623.46	1042.41	498.99	1159.57	539.93
6.439	0	0.1	0.08	0.02	0.09	0.12	0.09	0.12	0.94	0.94	99.76	0.48	6.75	97.49	1.19	0.7	0.94	0.05	3.23	4.06	3.07	4.69	0	0.02	0.02	0.13	0.51	0.09	1.13	16.55	0.07	3.61	12.64	0	0		-11.7	3.71	6.97	76.06	127.84	1014.28	486.45	1159.22	631.38	1032.44	501.58	1152.13	546.49
6.473	0	0.12	0.07	0.06	0.08	0.23	0.08	0.13	0.9	0.9	99.53	0.59	10.14	97.83	0.94	0.59	0.9	0.03	12.27	4.54	8.02	20.95	0	0.02	0.02	0.17	0.63	0.14	0.94	18.45	0.1	1.82	14.14	0	0		-2.7	2.96	12.6	75.69	127.75	999.2	487.86	1142.01	630.67	1022.41	500.91	1140.12	550.56
6.506	0	0.14	0.07	0.12	0.07	0.27	0.08	0.12	1.05	1.05	99.45	0.6	9.4	95.68	0.93	0.39	1.05	0.02	14.92	7.86	12.5	28.39	0	0.03	0.02	0.19	1.01	0.08	0.81	17.88	0.1	1.68	14.24	0	0		-7.58	6.51	11.74	76.6	121.45	986.64	490.47	1127.07	630.89	1010.19	503.8	1122.55	549.9
6.539	0	0.18	0.07	0.26	0.07	0.35	0.08	0.11	1.26	1.26	99.3	0.58	9.24	98.6	0.89	0.29	1.26	0.01	19.84	12.21	16.92	39.46	0	0.03	0.02	0.18	1.41	0.05	0.77	16.16	0.09	0.7	13.99	0	0		-5.15	0.72	10.2	76.62	128.85	975.72	487.82	1117.46	629.55	995.52	502.68	1114.58	551.95
6.573	0	0.24	0.08	0.6	0.06	0.49	0.08	0.1	1.27	1.27	98.8	0.62	10.6	94.16	0.88	0.29	1.27	0.01	25.04	16.76	20	53.96	0	0.03	0.04	0.15	1.48	0.02	0.62	14.16	0.1	0.62	14.42	1.67	0		-11.87	8.1	10.96	76.64	129.87	962.64	484.85	1105.49	627.71	984.15	496.97	1102.7	550.01
6.606	0	0.41	0.09	0.51	0.07	0.61	0.09	0.1	1.28	1.28	98.78	0.64	12.86	96.3	1.09	0.28	1.28	0.01	28.81	30.45	18.19	52.73	0	0.04	0.06	0.13	1.8	0.03	0.57	13.39	0.1	0.53	14.38	2.83	0		-9.78	5.7	10.98	76.39	131.54	952.79	481.99	1097.49	626.68	973.51	497.59	1095.96	545.65
6.639	0	0.98	0.1	0.24	0.08	0.61	0.1	0.1	1.32	1.32	98.04	0.67	15.71	92.63	1.5	0.34	1.32	0.01	29.46	54.93	11.12	44.3	0	0.04	0.07	0.09	2	0.03	0.46	11.83	0.1	1.19	14.09	3.28	0		-12.28	9.34	11.74	76.59	129.04	940.83	482.59	1082.83	624.59	962.72	494.22	1081.27	545.16
6.673	0	1.44	0.11	0.16	0.09	0.48	0.11	0.09	1.37	1.37	97.13	0.61	14.87	97.12	2	0.41	1.37	0	28.35	65.2	7.76	38.27	0	0.05	0.07	0.07	2.47	0.03	0.39	9.19	0.11	0.22	12.52	2.97	0		-10.06	4.41	12.67	76.6	124.48	935.74	484.73	1073.85	622.74	957.03	497.91	1073.85	540.9
6.706
6.74
6.773
6.806
6.84
6.873
6.906
6.94
6.973
7.006
7.04
7.073
7.107
7.14
7.173
7.207
7.24
7.273
7.307
7.34
7.373
7.407
7.44
7.474
7.507
7.54
7.574
7.607
7.64
7.674
7.707
7.741
7.774
7.807
7.841
7.874
7.907
7.941
7.974
8.007
8.041
8.074
8.108
8.141
8.174
8.208
8.241
8.274
8.308
8.341
8.374
8.408
8.441
8.475
8.508
8.541
8.575
8.608
8.641
8.675
8.708
8.742
8.775
8.808
8.842
8.875
8.908
8.942
8.975
9.008
9.042
9.075
9.109
9.142
9.175
9.209
9.242
9.275
9.309
9.342
9.375
9.409
9.442
9.476
9.509
9.542
9.576
9.609
9.642
9.676
9.709
9.743
9.776
9.809
9.843
9.876
9.909
9.943
9.976
10.009
10.043
10.076
10.11
10.143
10.176
10.21
10.243
10.276
10.31
10.343
10.376
10.41
10.443
10.477
10.51
10.543
10.577
10.61
10.643
10.677
10.71
10.744
10.777
10.81
10.844
10.877
10.91
10.944
10.977
11.01
11.044
11.077
11.111
11.144
11.177
11.211
11.244
11.277
11.311
11.344
11.377
11.411
11.444
11.478
11.511
11.544
11.578
11.611
11.644
11.678
11.711
11.745
11.778
11.811
11.845
11.878
11.911
11.945
11.978
12.011
12.045
12.078
12.112
12.145
12.178
12.212
12.245
12.278
12.312
12.345
12.378
12.412
12.445
12.479
12.512
12.545
12.579	0	0.07	0.01	0.01	0.06	6.61	0.05	0.07	0.12	0.12	86.78	19.78	44.87	98.55	0.6	2.45	0.12	0.01	25.53	8.7	0.07	0.14	0	0	0	0.03	0.01	0	18.56	2.13	0	0.37	37.96	0	0	0	-19.27	0.92	18.31	68.16	146.96	852.88	493.96	1035.1	676.18	894.32	509.55	1031.18	563.1
12.612	0	0.08	0.01	0.01	0.05	8.4	0.04	0.09	0.17	0.17	83.21	28.7	47.43	98.35	0.63	3.05	0.17	0.05	24.09	14.31	0.15	0.3	0	0	0	0.05	0.05	0	19.3	9.21	0	0.16	41	0	0	0	-12.82	-1.56	15.8	70.74	140.94	842.15	484.37	1017.92	660.14	878.43	504.38	1012.74	547.09
12.645	0	0.1	0.01	0.01	0.05	7.88	0.04	0.11	0.2	0.2	84.24	29.53	46.82	98.37	1.01	4.92	0.2	0.07	22.37	27.44	0.26	0.32	0	0	0.01	0.12	0.11	0	11.23	10.08	0	0.24	41.26	0	0	0	-4.71	1.51	7.17	74.44	142.4	837.54	481.79	1014.49	662.26	863.03	509.3	1002.19	539.49
12.679	0	0.1	0.01	0.01	0.04	11.17	0.03	0.1	0.17	0.17	77.65	42.97	50.56	97.37	0.85	5.07	0.17	0.06	21.99	31.45	0.29	0.6	0	0	0.01	0.16	0.2	0	6.74	7.6	0.01	0.33	44.9	0	0	0	1.62	3.94	9.17	76.95	145.15	820.81	475.35	997.43	656.81	847.57	502.29	988.58	536.73
12.712	0	0.07	0	0.01	0.04	16.58	0.03	0.09	0.17	0.17	66.84	59.06	54.82	89.45	0.9	5.63	0.17	0.08	22.09	26.63	0.41	1.31	0	0	0.01	0.13	0.29	0	7.07	5.76	0.01	0.69	48.95	0	0	0	-8.89	11.31	8.38	71.81	138.59	811.15	475.79	990.4	660.14	841.1	503.11	976.6	532.24
12.746	0	0.05	0	0.01	0.03	35.29	0.02	0.09	0.16	0.16	39.71	82.79	64.1	95.71	1.05	6.47	0.16	0.11	25.14	21.2	0.24	2.74	0	0	0.01	0.14	0.44	0	7.61	4.53	0.01	0.28	56.44	0	0	0	-1.66	6.47	6.59	75.08	135.55	796.36	471.97	978.92	662.44	826.68	503.94	960.34	526.44
12.779	0	0.03	0	0	0.03	50.01	0.02	0.09	0.15	0.21	24.99	90.92	69.65	93.99	1.2	7.1	0.15	0.15	26.86	15.19	0.2	1.53	0	0	0.02	0.21	0.67	0.01	7.03	3.62	0.01	0.13	61	0	0	0	-0.6	8.25	4.88	74.88	134.33	787.73	471.09	972.45	665.07	817.59	506.13	950.86	523.03
12.812	0	0.02	0	0	0.02	72.23	0.02	0.09	0.16	0.3	2.77	95.35	77.78	95.3	1.18	7.14	0.16	0.17	34.92	14.22	0.22	1.01	0	0	0.02	0.3	0.85	0.01	6.21	3.08	0.01	0.1	65.47	0	0	0	2.04	6.95	4.37	75.43	130.39	777.72	469.01	963.96	666.68	809.42	506.37	939.21	518.86
12.846	0	0.02	0	0	0.02	77.67	0.02	0.09	0.14	0.39	0	95.52	80.01	97.16	1.14	8.44	0.14	0.24	39.58	13.75	0.26	0.62	0	0	0.03	0.39	1.48	0.01	4.86	2.42	0.01	0.06	65.71	0	0	0	1.11	4.34	0.6	75.02	128.76	768.9	465.46	959.17	666.48	799.38	506.36	927.94	513.51
12.879	0	0.02	0	0	0.02	82.01	0.02	0.1	0.13	0.59	0	95.71	82.1	97.54	1.05	11.33	0.13	0.27	43.8	11.46	0.3	0.61	0	0	0.05	0.59	2.04	0.01	4.7	2.45	0.01	0.03	65.99	0	0	0	1.14	3.6	-0.63	74.51	127.16	760.28	462.36	951.19	665.75	790.55	506.24	917.71	505.97
12.912	0	0.02	0	0	0.02	88.18	0.02	0.11	0.12	0.65	0	97.31	86.45	96.96	0.79	13.77	0.12	0.29	46.54	6.76	0.44	0.99	0	0	0.06	0.65	2.5	0.01	5.75	2.64	0.01	0.05	69	0	0	0	6.56	4.69	-2.04	76.42	128.66	754.17	461.61	943.55	665.17	781.62	509.36	910.11	502.7
12.946	0	0.01	0	0	0.03	90.57	0.01	0.14	0.11	0.67	0	98.13	88.89	89.09	0.87	18.23	0.11	0.37	46.48	4.43	0.34	0.75	0	0	0.07	0.67	2.89	0.01	5.95	2.93	0.01	0.05	71.3	0	0	0	3.26	11.5	-4.31	74.81	128.81	746.96	459.32	936.62	661.54	772.42	508.67	900.77	497.71
12.979	0	0.01	0	0	0.03	94.26	0.01	0.16	0.09	0.63	0	98.83	93.62	84.66	0.89	20.81	0.09	0.36	50.05	3.48	0.23	0.48	0	0	0.08	0.63	3.1	0.01	6.34	3.11	0.02	0.02	74.29	0	0	0	4.21	13.46	-4.84	74.61	129.88	741.91	458.9	931.08	660.83	766.19	509.96	895.27	495.48
13.012	0	0.01	0	0	0.03	95.42	0.01	0.18	0.08	0.53	0	99.09	95.76	94.6	0.96	23.2	0.08	0.31	51.17	2.95	0.18	0.24	0	0	0.08	0.53	2.98	0	6.83	3.56	0.02	0.03	75.85	0	0	0	3.96	7.68	-5.58	75.27	127.28	742.18	458.59	928.24	656.87	765.73	510.29	891.89	493.52
13.046	0	0.01	0	0	0.03	96.34	0.01	0.18	0.08	0.47	0	99.21	97.74	95.04	0.94	23.2	0.08	0.26	53.47	2.89	0.13	0.13	0	0	0.07	0.47	2.8	0	6.8	3.89	0.02	0.05	76.78	0	0	0	3.45	7.24	-5.26	75.27	128.2	742.45	457.49	928.62	655.44	765.88	509.4	892.94	492.33
13.079	0	0.01	0	0	0.03	94.95	0.01	0.18	0.09	0.46	0	99.17	95.09	93.66	1.2	22.72	0.09	0.22	48.27	2.16	0.13	0.1	0	0	0.06	0.46	2.76	0	6.85	4.26	0.02	0.05	76.4	0	0	0	4.41	8.53	-6.08	75.5	124.06	742.64	457.34	927.63	654.64	767.03	509.24	889.83	491.61
13.113	0	0.01	0	0	0.02	97.51	0.01	0.18	0.08	0.56	0	99.59	99.53	97.53	1.65	23.04	0.08	0.18	52.6	1.98	0.14	0.08	0	0	0.08	0.56	3.24	0.01	6.11	3.68	0.04	0.08	80.78	0	0	0	1.09	3.61	-5.84	74.5	122.62	745.31	457.39	929.12	653.43	769.94	506.97	891.58	491.56
13.146	0	0.01	0	0	0.02	97.44	0.01	0.18	0.08	0.49	0	99.67	99.48	96.83	1.93	22.98	0.07	0.17	49.24	1.94	0.12	0.07	0	0	0.08	0.49	3.08	0.01	6.54	3.55	0.03	0.06	82.24	0	0	0	5.78	4.91	-4.42	76.71	123.99	754.42	453.52	936.88	648.44	778.95	503.93	902.05	489.1
13.179	0	0.01	0	0	0.02	95.5	0.01	0.18	0.08	0.47	0	99.6	96.79	96.98	2.41	21.81	0.07	0.16	41.31	2.36	0.08	0.06	0	0	0.08	0.47	2.63	0.01	6.86	3.56	0.04	0.06	81.02	0	0	0	2.12	4.65	-2.92	75.39	125.17	756.7	450.98	940.39	645.72	782.6	500.79	906.98	486.68
13.213	0	0.01	0	0	0.02	94.53	0.01	0.18	0.09	0.56	0	99.64	95.35	94.77	2.68	21.67	0.07	0.17	36.5	2.43	0.06	0.08	0	0	0.09	0.56	2.21	0.01	8.14	3.56	0.05	0.07	81.63	0	0	0	5.48	7.51	-1.73	76.33	122.88	762.16	448.84	947.58	645.77	791.32	499.85	913.4	485.93
13.246	0	0.01	0	0	0.02	91.21	0.01	0.17	0.13	0.56	0	99.58	91.26	94.28	2.94	19.74	0.08	0.16	29.28	3.12	0.06	0.15	0	0	0.13	0.56	2.06	0.02	8.31	3.64	0.05	0.1	80.72	0	0	0	5.58	7.99	0.31	76.55	121.79	770.37	447.4	953.14	642.1	800.42	494.59	921.96	486.8
13.279	0	0.01	0	0	0.02	88.61	0.01	0.15	0.14	0.49	0	99.42	88.66	97.73	2.86	17.04	0.08	0.17	28.29	4.15	0.05	0.3	0	0	0.14	0.49	1.69	0.02	8.13	3.96	0.05	0.04	78.64	0	0	0	11.74	3.19	0.73	80.03	119.53	785.91	446.79	964.45	638.87	815.21	493.08	934.62	487.63
13.313	0	0.01	0	0	0.03	80.47	0.01	0.16	0.19	0.34	0	98.9	82.97	98.11	3.03	17.86	0.07	0.19	24.98	4.29	0.05	0.28	0	0	0.19	0.34	1.14	0.03	8.76	4.61	0.06	0.08	74.64	0	0	0	8.97	2.25	0.23	78.93	127.97	800.8	447.23	977.71	636.97	824.49	491.13	952.44	488.4
13.346	0	0.01	0	0	0.03	77.09	0.01	0.17	0.25	0.3	0	98.57	81.09	98.67	2.91	18.67	0.08	0.22	24.59	5.07	0.04	0.28	0	0	0.25	0.3	0.87	0.05	8.45	4.7	0.07	0.11	73.01	0	0	0	9.18	0.48	3.78	79.33	124.47	809.29	446.04	985.41	634.19	837.73	487.32	962.17	490.22
13.379	0	0.01	0	0	0.03	70.24	0.01	0.15	0.27	0.24	4.76	98.44	78.15	98.36	3.6	15.45	0.1	0.22	19.46	5.03	0.05	0.21	0	0	0.27	0.24	0.62	0.05	8.58	5.26	0.09	0.05	72.44	0	0	0	10.7	1.54	3.21	80.42	123.55	823.43	444.19	997.73	631.53	850.9	484.6	974.39	488.38
13.413	0	0.02	0	0	0.03	58.37	0.02	0.13	0.26	0.14	16.63	97.34	73.29	97.8	4.45	10.94	0.13	0.18	16.92	6.08	0.07	0.22	0	0	0.26	0.14	0.54	0.07	7.98	5.62	0.1	0.05	69.06	0	0	0	13.84	3.02	7.03	81.67	120.97	827.29	442.18	1004.12	631.33	860.96	482.87	981.7	490.35
13.446	0	0.02	0	0	0.03	56.93	0.02	0.13	0.24	0.15	18.07	96.05	72.01	97.3	5.72	8.32	0.15	0.15	20.9	7.33	0.07	0.29	0	0	0.24	0.15	0.42	0.04	7.59	6.18	0.1	0.13	66.52	0	0	0	10.71	4.08	6.65	80.34	117.69	840.06	441.49	1013.31	627.32	873.17	479.28	990.5	488.35
13.48	0	0.02	0	0	0.04	37.19	0.03	0.15	0.23	0.23	37.81	84.42	63.33	98.67	8.34	7.65	0.23	0.13	25.13	7.89	0.06	0.3	0	0	0.19	0.14	0.33	0.02	6.89	7.43	0.1	0.13	57.18	0	0	0	12.31	0.45	8.99	82.11	118.56	854.61	439.02	1023.24	618.02	887.22	475.2	1005.12	487.68
13.513	0	0.03	0	0	0.05	20.96	0.04	0.16	0.3	0.3	58.07	67.49	55.74	98.3	9.41	9.08	0.3	0.17	22.72	6.86	0.05	0.31	0	0	0.16	0.14	0.24	0.01	7.31	6.72	0.09	0.14	51.21	0	0	0	8.49	1.72	10.68	79.61	123.85	861.85	441.51	1032.72	621.17	895.27	474.67	1017.66	493.66
13.546	0	0.03	0	0.01	0.06	14.82	0.05	0.18	0.34	0.34	70.35	55.37	51.48	96.53	11.17	9.91	0.34	0.18	21.6	6.99	0.05	0.24	0	0	0.13	0.13	0.19	0.01	8.03	7.16	0.08	0.13	48.01	0	0	0	12.76	-5.37	12.89	81.66	114.83	868.44	441.04	1036.39	619.27	906.42	472.09	1019.12	494.1
13.58	0	0.04	0.01	0.01	0.08	7.67	0.06	0.18	0.41	0.41	84.66	32.03	44.39	97.34	12.03	9.62	0.41	0.17	20.42	9.77	0.06	0.3	0	0	0.08	0.11	0.17	0	9.31	6.84	0.06	0.07	41.99	0	0	0	8.08	-4.01	13.65	79.55	117.84	876.31	442.56	1045.35	619.48	914.4	473.01	1029.93	496.22
13.613	0	0.05	0.01	0.01	0.09	5.65	0.06	0.19	0.44	0.44	88.7	24.11	41.4	98.16	11.86	9.99	0.44	0.17	19.47	12.6	0.07	0.38	0	0	0.06	0.11	0.13	0	10.46	7.16	0.06	0.08	39.53	0	0	0	16.47	-2.1	13.54	83.76	118.08	882.91	443.52	1047.32	618.55	919.09	470.99	1033.37	500.72
13.646	0	0.07	0.01	0.01	0.1	3.79	0.06	0.18	0.52	0.52	92.41	12.27	37.63	98.24	9.37	11.63	0.52	0.18	22.16	14.88	0.07	0.4	0	0	0.05	0.1	0.15	0.01	11.09	7.83	0.07	0.06	34.43	0	0	0	11.94	1.89	15.77	81.13	123.73	884.6	442.62	1054.18	617.7	923.23	473.03	1043.49	502.14
13.68	0	0.07	0.01	0.01	0.13	3.12	0.08	0.2	0.67	0.67	93.77	6.71	35.15	98.35	9.08	13.37	0.67	0.21	26.71	13.63	0.07	0.42	0	0	0.05	0.1	0.14	0.01	11.43	8.41	0.06	0.05	30.29	0	0	0	13.67	1.56	16.35	81.73	125.44	891.76	444.76	1061.51	619.87	930.65	474.35	1051.93	506.41
13.713	0	0.07	0.01	0.01	0.12	3.78	0.07	0.19	0.65	0.65	92.43	7.55	37.17	98.33	7.56	13.86	0.65	0.29	28.72	12.17	0.06	0.32	0	0	0.06	0.09	0.19	0.01	11.07	8.14	0.05	0.06	31.08	0	0	0	15.02	-1.62	18.06	82.59	119.36	899.72	448.52	1067.49	622.33	941.78	476.52	1056.26	510.29
13.747	0	0.08	0.02	0.01	0.12	3.4	0.08	0.18	0.77	0.77	93.21	4.66	35.87	98.74	6.05	12.55	0.77	0.3	33.03	13.41	0.06	0.16	0	0	0.07	0.07	0.24	0.01	10.65	9.74	0.04	0.08	27.89	0	0	0	13.61	-0.2	19.33	81.43	120.2	904.66	451.74	1072.58	625.13	948.26	477.42	1062.13	515.92
13.78	0	0.09	0.02	0.01	0.12	2.57	0.08	0.18	0.79	0.79	94.85	4.08	33.54	98.4	6.01	10.95	0.79	0.24	29.69	13.59	0.06	0.13	0	0	0.08	0.06	0.33	0.01	10.72	11.24	0.04	0.07	27.02	0	0	0	14.68	-1.39	18.9	81.55	126.73	907.15	452.35	1078.65	629.03	949.99	477.91	1069.76	519.35
13.813	0	0.07	0.02	0.01	0.11	2.54	0.07	0.18	0.76	0.76	94.92	4.68	33.77	98.05	5.37	11.19	0.76	0.22	27.68	10.94	0.07	0.11	0	0	0.11	0.06	0.49	0.01	9.96	11.68	0.04	0.06	27.91	0	0	0	9.46	2.42	21.67	78.57	127.35	913.84	454.49	1090.1	632.54	962.26	479.82	1081.27	525.13
13.847	0	0.06	0.02	0.01	0.11	4.56	0.07	0.21	0.84	0.84	90.88	6.8	38.78	97.73	5.54	11.73	0.84	0.24	33.54	8.77	0.08	0.11	0	0	0.11	0.05	0.67	0	10.35	14.18	0.03	0.07	30.38	0	0	0	9.06	3.2	21.72	77.87	132.24	921.29	457.54	1100.4	638.1	970	481.8	1092.68	531.19
13.88	0	0.06	0.01	0.01	0.11	4.91	0.07	0.24	0.72	0.72	90.19	7.12	39.5	98.2	5.44	12.49	0.72	0.26	34.28	8.3	0.09	0.1	0	0	0.11	0.05	0.85	0	11.38	17	0.03	0.12	30.69	0	0	0	9.26	-2	23.14	78.32	126.49	934.64	459.79	1112.36	637.97	985.77	484.57	1103.18	531.63
13.913	0	0.06	0.01	0.01	0.1	5.88	0.06	0.24	0.65	0.65	88.24	8.97	41.56	98.2	4.31	13.07	0.65	0.31	34.58	7.59	0.1	0.08	0	0	0.1	0.05	0.71	0	10.47	17.68	0.03	0.14	32.25	0	0	0	7.22	2.01	25.65	76.94	127.93	944.58	462.13	1126.04	643.59	1000.29	488.15	1117.89	538.51
13.947	0	0.05	0.01	0.01	0.1	5.89	0.05	0.25	0.5	0.5	88.22	10.83	42.1	97.62	3.68	14.16	0.5	0.3	32.05	5.28	0.07	0.04	0	0	0.07	0.04	0.68	0	10.93	17.72	0.02	0.22	33.55	0	0	0	7.31	-3.42	28.29	76.71	122.67	958.25	469.76	1138.5	650.01	1018.33	492.38	1128.28	546.77
13.98	0	0.04	0.01	0.01	0.1	4.03	0.05	0.24	0.47	0.47	91.94	13.28	39.52	95.72	3.4	15.56	0.47	0.32	22.16	4.18	0.06	0.02	0	0	0.04	0.05	0.57	0	10.9	16.46	0.02	0.47	34.99	0	0	0	7.81	-6.46	28.13	76.98	130.44	970.46	472.66	1150.59	652.78	1029	492.71	1143.99	554.29
14.013	0	0.04	0.01	0.01	0.08	2.91	0.05	0.19	0.45	0.45	94.19	13.21	36.99	97.76	3.44	12.63	0.45	0.29	16.25	3.25	0.05	0.02	0	0	0.03	0.06	0.51	0	9.65	13.75	0.02	0.79	34.96	0	0	0	2.45	-3.13	25.57	75.54	123.98	991.46	481.79	1166.45	656.78	1045.34	502.16	1157.71	554.54
14.047	0	0.04	0.01	0.01	0.07	2.9	0.04	0.17	0.43	0.43	94.2	18.14	37.55	92.01	3.22	9.78	0.43	0.26	11.62	2.57	0.06	0.03	0	0	0.02	0.07	0.42	0.01	6.62	14.33	0.02	1.92	37.29	0	0	0	12.95	-9.78	26.09	76.91	129.8	1008.71	486.64	1177.3	655.22	1059.65	503.77	1173.68	565.79
14.08	0	0.04	0.01	0.01	0.06	2.3	0.04	0.14	0.46	0.46	95.41	15.87	35.61	95.99	2.74	5.98	0.46	0.23	9.36	2.8	0.11	0.09	0	0	0.01	0.08	0.32	0.02	5.57	13.62	0.02	1.64	36.29	0	0	0	4.28	-6.12	25.62	76.93	123.06	1021.24	502.11	1178.83	659.7	1068.38	513.37	1174.51	575.66
14.114	0	0.04	0.01	0.01	0.05	2.07	0.04	0.11	0.39	0.39	95.87	16.31	34.92	98.02	2.1	3.48	0.39	0.13	7.06	2.01	0.31	0.43	0	0	0.01	0.09	0.3	0.03	3.38	11.58	0.02	1.33	36.49	0	0	0	-0.79	2.49	27.76	75.07	139.38	1026.31	501.77	1188.91	661.95	1074.69	509.93	1188.91	589.81
14.147
14.18
14.214
14.247
14.28
14.314
14.347
14.38
14.414
14.447
14.481
14.514
14.547
14.581
14.614
14.647
14.681
14.714
14.748
14.781
14.814
14.848
14.881
14.914
14.948
14.981
15.014
15.048
15.081
15.115
15.148
15.181
15.215
15.248
15.281
15.315
15.348
15.381
15.415
15.448
15.482
15.515
15.548
15.582
15.615
15.648
15.682
15.715
15.749
15.782
15.815
15.849
15.882
15.915
15.949
15.982
16.015
16.049
16.082
16.116
16.149
16.182
16.216
16.249
16.282
16.316
16.349
16.382
16.416
16.449
16.483
16.516
16.549
16.583
16.616
16.649
16.683
16.716
16.75
16.783
16.816
16.85
16.883
16.916
16.95
16.983
17.016
17.05
17.083
17.117
17.15
17.183
17.217
17.25
17.283
17.317
17.35
17.383
17.417
17.45
17.484
17.517
17.55
17.584
17.617
17.65
17.684
17.717
17.751
17.784
17.817
17.851
17.884
17.917
17.951
17.984
18.017
18.051
18.084
18.118
18.151
18.184
18.218
18.251
18.284
18.318
18.351
18.384
18.418
18.451
18.485
18.518
18.551
18.585
18.618
18.651
18.685
18.718
18.752
18.785
18.818
18.852
18.885
18.918
18.952
18.985
19.018
19.052
19.085
19.119
19.152
19.185
19.219
19.252
19.285
19.319
19.352
19.385
19.419
19.452
19.486
19.519
19.552
19.586
19.619
19.652
19.686
19.719
19.753
19.786
19.819
19.853
19.886
19.919
19.953
19.986
20.019
20.053
20.086
20.12
20.153
20.186
20.22
20.253
20.286
20.32
20.353
20.386
20.42
20.453
20.487
20.52
20.553
20.587
20.62
20.653
20.687
20.72
20.754
20.787
20.82
20.854
20.887
20.92
20.954
20.987
21.02
21.054
21.087
21.121
21.154
21.187
21.221
21.254
21.287
21.321
21.354
21.387
21.421
21.454
21.488
21.521
21.554
21.588
21.621
21.654
21.688
21.721
21.755
21.788
21.821
21.855
21.888
21.921
21.955
21.988
22.021
22.055
22.088
22.122
22.155
22.188
22.222
22.255
22.288
22.322
22.355
22.388
22.422
22.455
22.489
22.522
22.555
22.589
22.622
22.655
22.689
22.722
22.756
22.789
22.822
22.856
22.889
22.922
22.956
22.989
23.022
23.056
23.089
23.123
23.156
23.189
23.223
23.256
23.289
23.323
23.356
23.389
23.423
23.456
23.49
23.523
23.556
23.59
23.623
23.656
23.69
23.723
23.757
23.79
23.823
23.857
23.89
23.923
23.957
23.99
24.023
24.057
24.09
24.124
24.157
24.19
24.224
24.257
24.29
24.324
24.357
24.39
24.424
24.457
24.491
24.524
24.557
24.591
24.624
24.657
24.691
24.724
24.758
24.791
24.824
24.858
24.891
24.924
24.958
24.991
25.024
25.058
25.091
25.125
25.158
25.191
25.225
25.258
25.291
25.325
25.358
25.391
25.425
25.458
25.492
25.525
25.558
25.592
25.625
25.658
25.692
25.725
25.759
25.792
25.825
25.859
25.892
25.925
25.959
25.992
26.025
26.059
26.092
26.126
26.159
26.192
26.226
26.259
26.292
26.326
26.359
26.392
26.426
26.459
26.493
26.526
26.559
26.593
26.626
26.659
26.693
26.726
26.76
26.793
26.826
26.86
26.893
26.926
26.96
26.993
27.026
27.06
27.093
27.127
27.16
27.193
27.227
27.26
27.293
27.327
27.36
27.393
27.427
27.46
27.494
27.527
27.56
27.594
27.627
27.66
27.694
27.727
27.761
27.794
27.827
27.861
27.894
27.927
27.961
27.994
28.027
28.061
28.094
28.128
28.161
28.194
28.228
28.261
28.294
28.328
28.361
28.394
28.428
28.461
28.495
28.528
28.561
28.595
28.628
28.661
28.695
28.728
28.762
28.795
28.828
28.862
28.895
28.928
28.962
28.995
29.028
29.062
29.095	0	0.03	0	0	0.03	7.97	0.03	0.07	0.2	0.14	84.06	57.13	48.51	98.4	1.06	3.17	0.08	1.17	8.4	0.44	0.24	0.06	0	0.09	0.2	0.14	0.01	0.03	0.69	0.38	0.01	0.02	48.45	0	0	0	2.62	-1.4	-3.79	76.01	147.99	798.46	445.87	994.04	649.25	816.72	496.32	964.61	490.88
29.129	0	0.03	0	0.01	0.03	8.53	0.03	0.08	0.42	0.43	82.94	58.77	49.08	96.89	1.21	5.06	0.07	1.22	8.89	0.7	0.21	0.11	0	0.15	0.42	0.43	0.03	0.03	1.62	0.59	0.02	0.02	48.87	0	0	0	3.53	4.81	-2.82	76.42	126.1	799.43	447.36	988.41	649.14	827.23	494.14	953.2	488.36
29.162	0	0.03	0.01	0.01	0.04	6.32	0.03	0.08	0.52	0.19	87.36	45.99	45.79	98.6	1.66	5.79	0.06	0.7	9.49	0.82	0.26	0.14	0	0.19	0.52	0.16	0.04	0.03	2.21	1.07	0.02	0.03	45.67	0	0	0	3.48	0.73	4.7	76.59	123.79	802.88	445.12	991.17	645.3	838.61	488.41	962.39	490.15
29.195	0	0.03	0	0.01	0.04	7.26	0.03	0.09	0.45	0.17	85.47	50.12	47.1	97.08	1.97	8.49	0.06	0.67	10.09	0.85	0.26	0.17	0	0.17	0.45	0.16	0.03	0.02	2.55	1.39	0.02	0.02	46.7	0	0	0	4.08	4.48	3.17	76.89	127.66	818.61	444.03	1006.01	643.92	850.64	487.1	978.29	488.74
29.229	0	0.02	0	0.01	0.05	8.95	0.03	0.11	0.38	0.17	82.1	55.02	49.12	98.69	2.14	11.75	0.06	0.79	11.7	1.48	0.18	0.2	0	0.08	0.38	0.17	0.02	0.02	3.86	2.08	0.01	0.02	47.92	0	0	0	4.46	0.38	4.86	77.43	120.59	834.36	443.23	1017.45	639.92	869.25	481.8	989.61	489.25
29.262	0	0.03	0.01	0.01	0.05	5.94	0.03	0.13	0.24	0.13	88.12	40.27	44.88	98.32	2.89	12.56	0.06	0.67	11.19	2.13	0.15	0.2	0	0.04	0.24	0.13	0.02	0.01	4.21	3.79	0.01	0.05	44.21	0	0	0	6.97	-1.66	8.05	78.61	124.7	842.18	440.31	1023.27	633.58	877.45	476.21	1001.3	490.76
29.295	0	0.03	0.01	0.01	0.07	2.85	0.04	0.15	0.15	0.21	94.3	19.81	37.58	98.05	3.87	13.87	0.09	0.68	9.97	2.27	0.07	0.17	0	0.02	0.15	0.21	0.02	0	4.76	5.15	0.01	0.12	37.97	0	0	0	5.39	2.4	8.35	78.38	122.54	859.14	435.19	1038.55	626.9	895.01	469.49	1016.48	485.59
29.329	0	0.04	0.01	0.01	0.09	2.33	0.04	0.18	0.12	0.23	95.35	14.15	35.35	98.76	4.36	15.21	0.12	0.6	11.25	2.69	0.04	0.16	0	0.01	0.1	0.23	0.02	0	5.77	7.57	0	0.07	35.45	0	0	0	6.03	-0.12	10.13	78.46	124.92	868.44	431.4	1049.2	624	905.96	463.57	1028.98	485.24
29.362	0	0.04	0.01	0.01	0.11	1.71	0.04	0.23	0.14	0.26	96.57	10.51	32.32	98.58	5.39	19.81	0.14	0.51	9.9	3.57	0.04	0.16	0	0.01	0.09	0.26	0.02	0	5.48	8.26	0	0.04	33.34	0	0	0	8.09	0.8	12.77	79.04	126.73	885.62	436.5	1063.93	624.13	924.07	467.97	1048.18	493.59
29.395	0	0.04	0.01	0.01	0.12	1.79	0.05	0.26	0.16	0.28	96.41	9.84	32.37	97.3	6.28	20.75	0.16	0.43	11.62	5.69	0.05	0.24	0	0.01	0.08	0.28	0.02	0	5.58	9.35	0	0.03	32.88	0	0	0	5.85	4.08	15.03	78.48	119.71	890.62	438.04	1064.43	621.25	932.45	465.41	1048.2	495.95
29.429	0	0.04	0.01	0.01	0.13	1.54	0.05	0.27	0.16	0.3	96.92	7.75	30.75	98.4	6.69	20.26	0.16	0.5	12.09	6.68	0.06	0.3	0	0.01	0.07	0.3	0.02	0.01	5.59	10.45	0.01	0.07	31.25	0	0	0	4.29	1.42	16.38	78.04	122.88	896.58	440.44	1070.06	621.78	938.8	464.93	1056.28	500.99
29.462	0	0.05	0.01	0.01	0.12	1.31	0.05	0.27	0.17	0.29	97.38	6.5	29.21	98.68	6.89	17.18	0.17	0.48	11.54	8.23	0.08	0.35	0	0.01	0.05	0.29	0.02	0.03	6.39	13.3	0.01	0.14	30.08	0	0	0	7.85	-0.44	17.84	79.33	118.54	901.13	443.36	1072.47	622.76	945.51	467.41	1057.96	504.93
29.496	0	0.06	0.02	0.01	0.11	1.37	0.06	0.27	0.18	0.27	97.25	5.71	29.27	97.83	7.39	13.53	0.18	0.37	14.05	8.81	0.07	0.45	0	0.01	0.04	0.27	0.03	0.03	6.62	16.54	0	0.04	29.22	0	0	0	8.28	2.96	18.11	79.34	122.14	901.93	444.58	1075.37	624.41	946.2	471.02	1062.76	507.49
29.529	0	0.06	0.02	0.01	0.1	1.73	0.06	0.26	0.2	0.28	96.54	6.64	31.42	98.07	6.52	11.66	0.2	0.36	16.2	10.22	0.06	0.52	0	0.01	0.04	0.28	0.03	0.01	7.05	18.76	0	0.03	30.22	0	0	0	5.5	2.35	18.32	78.44	122.78	901.91	446.77	1076.57	626.82	946.73	473.05	1063.98	509.48
29.562	0	0.07	0.02	0.01	0.09	2.36	0.07	0.24	0.22	0.25	95.28	6.85	33.92	97.36	6.08	9.15	0.22	0.32	21.39	12.74	0.06	0.62	0	0.01	0.03	0.25	0.04	0.01	7.62	20.12	0	0.03	30.43	0	0	0	3.06	3.97	17.03	77.63	124.27	901.14	449.99	1075.36	630.82	944.03	474.57	1062.6	511.8
29.596	0	0.09	0.02	0.01	0.09	2.11	0.07	0.28	0.28	0.28	95.78	5.63	32.8	98.29	5.85	6.19	0.28	0.32	21.93	14.33	0.06	0.82	0	0	0.04	0.26	0.06	0	9.38	26.66	0	0.03	29.13	0	0	0	6.81	1.76	16.17	78.82	122.77	901.65	452.47	1073.52	632.57	942.89	477.35	1060.32	513.16
29.629	0	0.11	0.02	0.01	0.08	2.21	0.08	0.26	0.32	0.32	95.59	5.33	33.06	98.33	5.76	4.24	0.32	0.31	23.46	18.88	0.07	0.85	0	0	0.03	0.27	0.06	0	9.27	26.72	0	0.03	28.77	0	0	0	5.83	1.63	15.41	78.67	118.93	901.25	453.19	1071.23	631.57	941.85	479.33	1056.57	510.69
29.662	0	0.11	0.02	0.01	0.09	2.02	0.08	0.33	0.38	0.38	95.97	4.63	32.07	98.6	6	3.57	0.38	0.29	23.66	19.28	0.08	0.77	0	0	0.01	0.26	0.06	0	10.03	32.93	0	0.02	27.84	0	0	0	4.87	0.73	15.72	78.38	118.45	900.2	454.46	1069.14	631.53	940.87	479.5	1054.78	511.98
29.696	0	0.14	0.03	0.01	0.1	1.53	0.09	0.49	0.52	0.52	96.94	3.57	29.32	98.58	6.92	3.12	0.52	0.25	22.01	22.97	0.09	0.64	0	0	0.01	0.3	0.04	0	11.3	42.16	0	0.05	26.15	0	0	0	6.87	0.8	14.31	79.22	118.42	897.86	454.74	1067.17	633.01	937.31	480.59	1051.45	512.17
29.729	0	0.18	0.03	0.01	0.1	1.66	0.1	0.54	0.56	0.56	96.68	3.49	29.61	98.57	8.24	2.74	0.56	0.24	23.76	28.93	0.1	0.49	0	0	0.01	0.29	0.03	0	11.9	43.43	0	0.04	26.02	0	0	0	6.06	0.83	13.86	78.95	120.62	895.12	455.37	1064.44	633.28	933.25	481.11	1049.66	512.73
29.763	0	0.22	0.03	0.01	0.11	1.74	0.11	0.61	0.77	0.77	96.52	3.11	29.42	98.75	9.44	2.36	0.77	0.24	26.06	34.64	0.12	0.44	0	0	0	0.32	0.03	0	12.52	45.82	0	0.05	25.27	0	0	0	7.45	-0.13	13.4	79.67	121.65	893.87	456.65	1061.64	633.22	930.24	482.73	1047.98	513.34
29.796	0	0.22	0.03	0.01	0.12	1.73	0.12	0.74	0.85	0.85	96.55	3.78	28.95	98.46	12.55	2.19	0.85	0.25	23.46	35.18	0.11	0.49	0	0	0.01	0.25	0.03	0	13.74	47.28	0	0.06	26.52	0	0	0	6.18	-1.21	15.2	79.07	119.28	891.78	457.16	1060.29	634.12	931.38	482.14	1046.15	514.65
29.829	0	0.2	0.03	0.01	0.13	1.08	0.12	0.76	1.01	1.01	97.84	3.03	24.75	98.14	13.63	1.57	1.01	0.21	17.87	31.75	0.15	0.6	0	0	0.01	0.3	0.04	0	14.28	47.52	0	2.06	25.11	0	0	0	6	-2.17	14.58	79.22	121.38	892.35	462.67	1059.56	636.77	929.56	489.24	1047.23	519.04
29.863	0	0.18	0.03	0.01	0.14	0.75	0.13	0.89	1.18	1.18	98.23	2.73	21.42	98.11	15	1.26	1.18	0.22	12.63	27.16	0.18	0.6	0	0	0.01	0.37	0.04	0.01	16.52	50.33	0	3.51	24.44	0	0	0	2.79	-2.26	15.14	77.81	118.79	892	470.3	1059.79	643.91	930.89	497.51	1046.38	525.35
29.896	0	0.13	0.04	0.02	0.16	0.33	0.13	0.84	1.12	1.12	98.33	1.53	14.56	98.77	14.53	1.04	1.12	0.24	5.39	13.05	0.2	0.42	0	0	0.01	0.49	0.06	0.04	18.07	49.57	0	4.11	20.74	0	0	0	0.63	0.07	15.58	77	119.74	893.19	481.26	1056.39	649.24	930.27	505.31	1045.68	537.2
29.929	0	0.11	0.05	0.02	0.16	0.21	0.12	0.63	1.18	1.18	98.75	1	11.03	98.21	11.04	0.72	1.18	0.23	2.76	5.22	0.33	0.46	0	0	0.01	0.59	0.08	0.1	18.4	46.41	0	16.71	17.86	0	0	0	-2.54	1.99	14.15	76.18	117.28	898.41	495.26	1050.61	651.78	929.67	516.02	1042.57	547.8
29.963	0	0.12	0.07	0.02	0.15	0.13	0.11	0.35	1.48	1.48	99.29	0.6	7.39	98.37	6.71	0.46	1.48	0.16	1.49	2.02	0.43	0.46	0	0	0.01	0.74	0.16	0.2	17.35	37.35	0	35.86	14.28	0	0	0	-8.36	1.49	14.69	74.36	119.81	905.95	503.87	1050	647.91	932.97	521.56	1047.53	556.63
29.996	0	0.12	0.08	0.03	0.13	0.1	0.11	0.24	1.48	1.48	99.51	0.44	5.18	98.63	3.56	0.34	1.48	0.1	0.86	0.58	0.75	1.03	0	0	0.02	0.86	0.3	0.53	14.56	31.7	0.01	36.11	12.01	0	0	0	-9.55	-0.62	16.26	73.92	122.16	915.1	514.07	1052.85	648.45	938.99	526.66	1052.85	570.91
30.029	0	0.13	0.11	0.03	0.13	0.08	0.11	0.17	1.52	1.52	99.66	0.33	2.75	98.67	2.21	0.3	1.52	0.07	0.67	0.17	1.44	2.5	0	0	0.04	1.1	0.34	0.89	12.84	24.73	0.01	45.06	9.89	1.8	0	0	-20.45	0.45	12.52	71.35	122.18	918.21	519.46	1052.61	653.86	938.62	533.24	1052.59	577.3
30.063
30.096	0	0.15	0.68	0.04	0.14	0.05	0.11	0.13	1.96	1.96	98.63	0.33	0	94.88	0.77	0.24	1.96	0.05	0.78	0.04	1.61	2.57	0	0	0.03	1.42	0.32	0.54	12.96	19.19	0.02	11.54	6.57	16.19	0	0	-13.2	-7.41	19.4	64.43	119.19	913.24	541.65	1073.07	701.47	953.3	560.05	1065.98	598.9
30.13	0	0.16	1.69	0.03	0.16	0.04	0.12	0.1	2.16	2.16	96.61	0.33	0	95.2	0.41	0.22	2.16	0.03	1.69	0.02	0.35	0.34	0	0	0.02	1.33	0.3	0.06	13.96	12.74	0.04	7.75	4.61	23.4	0	0	-20.46	-7.06	15.67	61.94	128.61	921.19	553.23	1078.22	710.25	952.13	571.52	1075.61	607.46
30.163	0	0.17	4.47	0.04	0.16	0.04	0.13	0.08	2.31	2.31	91.07	0.33	0	86.45	0.24	0.19	2.31	0.01	1.41	0.02	0.33	0.31	0	0	0.01	1.13	0.3	0.06	14.57	9.26	0.06	3.5	3.51	31.98	0	0	-15.05	-12.73	17.05	62.22	129.14	924.18	557.24	1081.86	714.92	957.25	575.3	1080.2	614.81
30.196	0	0.18	9.11	0.04	0.17	0.04	0.13	0.08	2.36	2.36	81.79	0.33	0	84.19	0.2	0.2	2.36	0.01	1.53	0.02	0.42	0.39	0	0	0.01	0.97	0.18	0.06	15.72	7.48	0.05	5.9	3.35	39.02	0	0	-19.41	-13.64	16.34	60.01	128.57	925.28	563.31	1085.4	723.43	958.72	581.95	1082.05	618.3
30.23	0	0.2	8.8	0.04	0.18	0.03	0.14	0.07	2.28	3.27	82.41	0.35	0	90.34	0.18	0.21	3.27	0.01	1.71	0.03	0.68	0.66	0	0	0.01	1.06	0.12	0.08	17.46	4.31	0.12	13.19	2.28	37.7	0	0	-16.48	-10.82	16.46	60.06	125.02	928.65	569.29	1088.15	728.79	963.04	588.81	1083.09	623.71
30.263
30.296
30.33
30.363
30.396
30.43
30.463
30.497
30.53
30.563
30.597
30.63
30.663
30.697
30.73
30.764
30.797
30.83
30.864
30.897
30.93
30.964
30.997
31.03
31.064
31.097
31.131
31.164
31.197
31.231
31.264
31.297
31.331
31.364
31.397
31.431
31.464
31.498
31.531
31.564
31.598
31.631
31.664
31.698
31.731
31.765
31.798
31.831
31.865
31.898
31.931
31.965
31.998
32.031
32.065
32.098
32.132
32.165
32.198
32.232
32.265
32.298
32.332
32.365
32.398
32.432
32.465
32.499
32.532
32.565
32.599
32.632
32.665
32.699
32.732
32.766
32.799
32.832
32.866
32.899
32.932
32.966
32.999
33.032
33.066
33.099
33.133
33.166
33.199
33.233
33.266
33.299
33.333
33.366
33.399
33.433
33.466
33.5
33.533
33.566
33.6
33.633
33.666
33.7
33.733
33.767
33.8
33.833
33.867
33.9
33.933
33.967
34
34.033
34.067
34.1	0	0.06	0	0.01	0.09	6.43	0.02	0.22	0.25	0.25	87.14	39.47	45.53	89.63	2.46	28.16	0.25	0.18	13.08	30.2	0.09	0.51	0	0	0.01	0.01	0.02	0.02	4.74	2.73	0.02	0.1	44.01	0	0	0	7.46	11.22	-6.93	79.9	138.36	804.49	459.99	979.96	641.03	815.02	512.21	952.54	497.01
34.134	0	0.07	0	0.01	0.09	16.46	0.02	0.29	0.23	0.23	67.07	52.54	54.18	98.16	2.41	32.35	0.23	0.27	25.19	39.92	0.07	0.46	0	0	0.01	0	0.04	0.01	3.58	4.52	0.01	0.02	47.3	0	0	0	5.57	2.11	-4.01	78.58	129.27	802.93	460.68	977.92	646.68	821.17	509.35	949.68	495.42
34.167	0	0.07	0	0.01	0.1	16.08	0.02	0.32	0.24	0.24	67.83	47.88	53.66	96.68	2.63	31.73	0.24	0.25	26.98	39.02	0.06	0.29	0	0	0.01	0	0.05	0	4.4	7.91	0.01	0.04	46.14	0	0	0	6.1	5.15	-1.28	78.37	131.14	801.89	457.2	983.05	648.18	825	508.16	955.4	494.19
34.2	0	0.08	0	0.01	0.09	24.8	0.02	0.35	0.24	0.24	50.41	62.04	58.56	94.91	2.45	32.99	0.24	0.19	29.49	42.67	0.06	0.39	0	0	0.02	0.01	0.07	0.01	6.26	8.62	0.01	0.02	49.72	0	0	0	6.83	7.37	-0.59	77.89	125.42	801.23	455.24	986.38	652.31	829.84	504.8	954.83	494.33
34.234	0	0.05	0	0.01	0.07	71.67	0.02	0.33	0.22	0.22	3.33	89	76.09	96.54	2.26	31.33	0.22	0.19	45.84	31.47	0.06	0.46	0	0	0.01	0.01	0.08	0	15.99	9.47	0.01	0.06	59.68	0	0	0	4.41	5.36	-0.1	76.56	124.9	801.39	450.78	990.34	652.5	832.5	498.65	957.18	491.28
34.267	0	0.03	0	0.01	0.07	82.43	0.02	0.36	0.21	0.21	0	93.12	81.33	92.64	2.69	31.6	0.21	0.21	50.44	19.64	0.07	0.4	0	0	0.01	0.01	0.09	0	20.44	10.34	0.01	0.12	62.87	0	0	0	3	9.34	0.76	75.7	124	802.12	446.8	991.95	648.84	835.01	494.26	958.84	487.63
34.3	0	0.02	0	0	0.07	93.31	0.02	0.41	0.22	0.22	0	96.12	90.17	92.28	3.34	33.08	0.22	0.26	62.26	16.8	0.09	0.52	0	0	0.02	0.01	0.1	0	19.94	11.74	0.01	0.07	66.63	0	0	0	4.78	9.59	2.57	76.12	123.44	803.96	443.42	995	646.58	839.45	491.03	962.8	486.19
34.334	0	0.02	0	0	0.07	96.83	0.02	0.44	0.24	0.24	0	97.26	96.44	96.86	3.74	33.78	0.24	0.33	71.68	15.83	0.11	0.56	0	0	0.02	0.02	0.09	0	22.32	11.86	0.01	0.02	68.88	0	0	0	7.22	4.86	1.81	77.32	124.82	807.09	441.37	997.94	646.6	840.92	487.11	965.74	485.67
34.367	0	0.02	0	0	0.08	97.05	0.02	0.49	0.25	0.25	0	97.55	96.91	95.19	4.76	36.35	0.25	0.43	71.6	15.42	0.12	0.45	0	0	0.03	0.02	0.09	0	21.39	11.1	0.01	0.05	69.58	0	0	0	10.41	7.07	0.29	78.7	130.73	810.75	443.01	997.21	643.7	837.98	489.56	968.68	486.5
34.4	0	0.02	0	0	0.08	96.74	0.02	0.53	0.28	0.28	0	97.17	95.58	97.81	6.29	36.03	0.28	0.47	71.58	13.71	0.15	0.45	0	0	0.04	0.03	0.08	0	22.07	11.75	0.01	0.04	68.66	0	0	0	5.19	3	0.64	77.3	124.28	814.36	443.18	998.4	640.7	843.89	487.18	968.15	484.92
34.434	0	0.02	0	0	0.09	94.89	0.02	0.62	0.29	0.29	0	96.61	91.45	98.05	8.02	36.35	0.29	0.6	65.58	14.07	0.12	0.63	0	0	0.05	0.03	0.08	0	19.05	13.38	0.01	0.05	67.5	0	0	0	3.84	2.41	-1.15	77.29	119.39	818.25	444.39	995.94	635.04	845.44	487.45	964.75	483.26
34.467	0	0.02	0	0	0.09	92.22	0.02	0.65	0.28	0.28	0	95.91	87.64	97.03	8.97	35.55	0.28	0.78	60.06	13.18	0.1	0.49	0	0	0.06	0.03	0.06	0	19.29	14.01	0.01	0.02	66.29	0	0	0	7.32	4.56	1.44	78.23	129.83	820.59	443.83	1003.81	639.24	847.76	489.17	977.57	486.44
34.501	0	0.02	0	0	0.1	86.96	0.02	0.69	0.28	0.28	0	95.27	82.79	96.56	10.61	34.77	0.28	0.85	51.76	15.15	0.06	0.6	0	0	0.08	0.03	0.05	0	19.47	14.49	0.01	0.02	65.36	0	0	0	8.37	5.33	1.68	78.54	129.75	823.23	444.01	1007.63	640.86	851.29	489.87	981.01	487.21
34.534	0	0.03	0	0	0.1	89.9	0.03	0.8	0.31	0.31	0	95.78	84.6	98.34	12.94	33.54	0.31	0.81	55.41	23.85	0.07	0.61	0	0	0.09	0.03	0.04	0	19.86	17.07	0.01	0.02	66.09	0	0	0	6.33	1.59	2.28	77.95	123.46	826.79	442.99	1010.33	639.7	858.01	486.42	981.47	486.14
34.567	0	0.03	0	0	0.09	88.88	0.03	0.69	0.33	0.33	0	95.1	83.48	94.41	13.33	29.1	0.33	0.77	55.42	26.66	0.07	0.44	0	0	0.1	0.03	0.03	0	19.62	17.44	0.01	0.02	65.12	0	0	0	12.69	7.87	4.47	80.55	126.16	828.85	441.03	1014.02	638.14	861.86	488.36	988.01	486.73
34.601	0	0.04	0	0	0.1	87.76	0.03	0.79	0.35	0.35	0	94.55	82.21	98.07	14.72	28.62	0.35	0.69	54.88	30.5	0.06	0.39	0	0	0.11	0.03	0.03	0	19.48	20.12	0.01	0.01	64.42	0	0	0	12.17	2.35	3.89	80.85	128.9	839.12	441.67	1024.63	640.06	870.28	487.26	999.18	488.04
34.634	0	0.04	0	0	0.09	81.96	0.04	0.72	0.4	0.4	0	91.89	77.97	97.2	15.73	23.81	0.4	0.54	52.06	25.11	0.06	0.34	0	0	0.1	0.03	0.03	0	20.14	21.65	0.01	0.07	61.77	0	0	0	11.22	4.27	5.15	80.3	128.88	843.98	443.2	1027.95	638.54	875.68	488.23	1004.55	490.02
34.667	0	0.04	0	0.01	0.1	71.83	0.04	0.85	0.43	0.43	3.17	90.54	73.32	98.61	16.13	22.8	0.43	0.49	43.92	22.76	0.04	0.19	0	0	0.09	0.04	0.03	0	22.34	26.3	0.01	0.04	60.72	0	0	0	10.49	-0.68	3.84	80.07	123.06	853.11	444.15	1034.61	639.33	884.96	486.45	1007.98	489.62
34.701	0	0.03	0	0.01	0.11	67.67	0.04	1.02	0.47	0.47	7.33	90.82	71.79	98.36	16.51	23.01	0.47	0.48	40.04	18.37	0.04	0.17	0	0	0.07	0.05	0.03	0	25.55	30.08	0.01	0.05	60.93	0	0	0	9.33	-1.53	6.19	79.5	123.94	859.28	443.57	1040.93	637.81	893.12	483.66	1016.81	491.43
34.734	0	0.03	0	0.01	0.13	58.42	0.05	1.18	0.5	0.5	16.58	87.43	67.32	98.55	21.19	20.25	0.5	0.46	37.32	16.96	0.03	0.13	0	0	0.06	0.05	0.02	0	27.7	31.75	0.01	0.04	58.73	0	0	0	9.75	0.92	5.21	80.11	122.41	868.81	442.82	1047.52	634.22	900.95	483.29	1023.22	489.04
34.768	0	0.04	0	0.01	0.15	48.24	0.07	1.65	0.61	0.61	26.76	73.8	62.49	98.05	23.22	21.28	0.61	0.45	41.15	19.08	0.03	0.15	0	0	0.07	0.06	0.02	0	21.55	36.99	0.02	0.02	53.11	0	0	0	10.29	2.4	6.4	80.02	124.87	882	442.71	1062.75	636.91	915.36	480.95	1039.73	492.12
34.801	0	0.05	0	0.01	0.18	30.98	0.07	1.83	0.69	0.69	44.02	55.04	56.13	95.39	21.83	21.61	0.69	0.42	38.49	19.49	0.04	0.16	0	0	0.07	0.06	0.02	0	23.66	40.6	0.02	0.12	47.92	0	0	0	10.69	-6.85	11.62	80.78	118.56	888.28	443.17	1063.03	628.55	926.71	476.72	1043.73	495.75
34.834	0	0.06	0	0.01	0.26	22.75	0.1	2.44	0.75	0.75	54.49	38.27	51.2	98.29	25.58	22.9	0.75	0.4	39.39	22.87	0.04	0.22	0	0	0.05	0.08	0.02	0	25.29	42.64	0.02	1.48	43.69	0	0	0	12.09	1.73	9.23	82.69	120.34	900.9	442.69	1066.46	619.78	931.86	473.97	1050.59	493.59
34.868	0	0.09	0.01	0.01	0.4	6.9	0.15	3.73	0.89	0.89	86.2	10.06	38.02	97.85	27.39	22.99	0.89	0.38	36.04	25.47	0.06	0.42	0	0	0.05	0.1	0.02	0.01	26.83	51.21	0.03	1.91	33.04	0	0	0	13.47	-2.92	12.08	83.24	123.41	909.2	438.99	1075.6	615.21	942.44	467.9	1062.95	494.48
34.901	0	0.13	0.01	0.02	0.57	2.28	0.19	4.16	1.11	1.11	91.68	5.55	27.29	98.78	29.76	23.65	1.11	0.44	28.38	29.15	0.06	0.77	0	0	0.06	0.12	0.02	0.01	28.3	50.87	0.03	0.52	26.56	0	0	0	12.03	-0.03	13.69	81.52	125.74	912.44	435.83	1085.99	619.54	950.32	464.21	1072.19	495.15
34.934	0	0.18	0.02	0.02	0.71	1.39	0.19	4.14	1.14	1.14	91.72	6.59	22.96	97.1	29.19	26.07	1.14	0.47	25.4	34.49	0.07	0.82	0	0	0.08	0.14	0.02	0.02	31.15	48.86	0.03	0.3	23.57	0	0	0	15.73	-4.45	12.82	83.69	126.17	918.01	436.23	1088.55	616.42	953.49	463.86	1075.33	496.61
34.968	0	0.28	0.03	0.03	0.91	0.76	0.21	3.67	1.33	1.33	92.66	11.6	17.55	98.54	28.23	24.76	1.33	0.45	23.12	35.32	0.07	0.77	0	0.01	0.08	0.18	0.02	0.02	39.82	48.15	0.03	0.21	19.28	0	0	0	16.2	0.93	14.3	83.9	119.6	920.14	439.42	1087.62	617.18	957.93	468.42	1073.94	497.53
35.001	0	0.39	0.03	0.04	1.25	0.6	0.24	4.72	1.45	1.45	90.56	17.38	14.79	97.75	30.36	27.95	1.45	0.48	22.93	42.98	0.06	0.75	0	0.01	0.09	0.22	0.02	0.01	43.57	49.08	0.04	0.58	17.24	0	0	0	12.9	3.15	15.3	82.75	119.14	920.88	440.26	1085.5	613.57	958.72	466.94	1073.5	498.88
35.034	0	0.54	0.03	0.04	1.6	0.76	0.36	6.67	1.78	1.78	86.65	30.46	14.82	95.21	35.73	25.78	1.78	0.47	30.76	48.83	0.08	0.78	0	0.01	0.08	0.31	0.02	0.01	47.33	54.72	0.04	0.39	15.38	0	0	0	13.07	7.05	14.71	82.44	122.78	919.05	441.13	1084.94	615.26	955.62	468.9	1074.21	500.69
35.068	0	0.79	0.05	0.05	1.87	0.63	0.51	7.38	2.12	2.12	85.25	40.53	11.84	97.34	38.05	22.29	2.12	0.42	34.82	52.9	0.09	1.15	0	0.01	0.07	0.51	0.02	0.01	50.51	58.52	0.05	0.38	11.57	0	0	0	12.95	4	14.35	82.82	123.12	918.25	443.19	1085.46	618.67	954.7	471.74	1074.07	501.87
35.101	0	0.7	0.05	0.05	1.63	0.66	0.49	6.44	2.22	2.22	87.12	32.41	12.48	98.06	36.52	21.34	2.22	0.36	35.75	50.25	0.12	1.04	0	0.01	0.07	0.57	0.03	0.01	47.67	57.56	0.04	0.22	11.56	0	0	0	11	2.38	12.95	82.08	122.81	916.25	446.37	1083.42	623.06	951.46	473.36	1070.41	503.89
35.135	0	0.7	0.06	0.05	1.71	0.41	0.56	6.22	2.27	2.27	87.55	38.98	8.09	97.84	38.35	18.39	2.27	0.34	30.28	47.28	0.16	0.54	0	0.01	0.06	0.85	0.02	0.01	49.41	57.82	0.04	0.4	10.01	0	0	0	12.55	2.94	11.81	82.8	122.09	913.39	449.78	1078.97	625.44	946.79	477.8	1065.59	505.94
35.168	0	0.77	0.07	0.05	1.12	0.34	0.4	3.87	2.14	2.14	92.26	17.78	8.36	97.1	30.49	16.32	2.14	0.31	28.12	48.83	0.17	0.66	0	0.01	0.03	0.84	0.03	0.01	43.78	55.79	0.04	0.35	9.49	0	0	0	11.89	4.45	10.66	82.67	129.95	909.05	454.14	1071.58	624.94	936.6	481.3	1063.12	510.96
35.201	0	0.66	0.07	0.04	0.72	0.25	0.33	2.48	1.97	1.97	95.03	7.52	7.1	97.05	26.38	12.38	1.97	0.27	22.43	46.43	0.2	0.6	0	0.01	0.03	0.81	0.03	0.02	35.72	52.9	0.04	0.54	9.68	0	0	0	4.9	4.54	8.43	80.12	130.05	902.93	457.45	1064.11	625.5	927.09	485.03	1054.71	510.04
35.235	0	0.51	0.09	0.03	0.55	0.18	0.37	1.84	1.91	1.91	96.32	3.39	4.14	97.04	26.89	8.78	1.91	0.22	18.95	43.91	0.2	0.46	0	0.01	0.02	1.02	0.04	0.05	24.75	48.66	0.05	0.4	8.36	0	0	0	3.64	4.54	6.66	79.89	126.7	895.88	458.12	1056.89	626.25	919.39	487.29	1044.39	507.95
35.268	0	0.36	0.09	0.02	0.36	0.16	0.3	1.03	1.77	1.77	97.93	1.35	4.37	96.35	22.17	5.8	1.77	0.18	16.13	35.36	0.23	0.5	0	0.01	0.02	0.99	0.07	0.13	17.74	42.4	0.05	0.59	8.72	0	0	0	6.68	5.63	6.4	80.98	128.6	888.74	463.2	1047.64	629.81	909.96	493.38	1037.17	512.21
35.301	0	0.19	0.1	0.02	0.29	0.12	0.27	0.57	1.72	1.72	98.87	0.86	2.6	95.24	19.34	3.7	1.72	0.16	12.73	17.95	0.24	0.36	0	0.01	0.02	1.13	0.1	0.18	14.16	32.81	0.05	1.04	7.83	0	0	0	2.79	7.02	4.95	79.91	131.15	880.07	467.46	1035.37	629.59	896.56	498.74	1027.04	512.01
35.335	0	0.15	0.11	0.02	0.24	0.09	0.24	0.35	1.78	1.78	99.3	0.5	0.79	95.41	16.42	2.82	1.78	0.16	9.64	11.19	0.32	0.66	0	0	0.02	1.35	0.17	0.29	9.43	24.92	0.06	3.38	6.85	0	0	0	-1.74	6.83	5.56	79.32	127.55	867.59	473	1017.13	627.69	883.63	501.13	1010.2	516.89
35.368	0	0.15	0.12	0.02	0.22	0.08	0.22	0.27	1.78	1.78	99.46	0.41	0	97.14	14.52	1.86	1.78	0.16	7.71	9.05	0.42	1.48	0	0	0.01	1.46	0.2	0.2	8.73	21.63	0.05	4.38	6.34	0	0	0	-0.23	4.38	1.61	80.69	131.56	863.45	477.33	1008.16	622.04	870.87	511.11	1002.01	521.59
35.401
35.435
35.468
35.502
35.535
35.568
35.602
35.635
35.668
35.702
35.735
35.769
35.802
35.835
35.869
35.902
35.935
35.969
36.002
36.035
36.069
36.102
36.136
36.169
36.202
36.236
36.269
36.302
36.336
36.369
36.402
36.436
36.469
36.503
36.536
36.569
36.603
36.636
36.669
36.703
36.736
36.77
36.803
36.836
36.87
36.903
36.936
36.97
37.003
37.036
37.07
37.103
37.137
37.17
37.203
37.237
37.27
37.303
37.337
37.37
37.403
37.437
37.47
37.504
37.537
37.57
37.604
37.637
37.67
37.704
37.737
37.771
37.804
37.837
37.871
37.904
37.937
37.971
38.004
38.037
38.071
38.104
38.138
38.171
38.204
38.238
38.271
38.304
38.338
38.371
38.404
38.438
38.471
38.505
38.538
38.571
38.605
38.638
38.671
38.705
38.738
38.772
38.805
38.838
38.872
38.905
38.938
38.972
39.005
39.038
39.072
39.105
39.139
39.172
39.205
39.239
39.272
39.305
39.339
39.372
39.405
39.439
39.472
39.506
39.539
39.572
39.606
39.639
39.672
39.706
39.739
39.773
39.806
39.839
39.873
39.906
39.939
39.973
40.006
40.039
40.073
40.106
40.14
40.173
40.206
40.24
40.273
40.306
40.34
40.373
40.406
40.44
40.473
40.507
40.54
40.573
40.607
40.64
40.673
40.707
40.74
40.774
40.807
40.84
40.874
40.907
40.94
40.974
41.007
41.04
41.074
41.107
41.141
41.174
41.207
41.241
41.274
41.307
41.341
41.374
41.407
41.441
41.474
41.508
41.541
41.574
41.608
41.641
41.674
41.708
41.741
41.775
41.808
41.841
41.875
41.908
41.941
41.975
42.008
42.041
42.075
42.108
42.142
42.175
42.208
42.242
42.275
42.308
42.342
42.375
42.408
42.442
42.475
42.509
42.542
42.575
42.609
42.642
42.675
42.709
42.742
42.776
42.809
42.842
42.876
42.909
42.942
42.976
43.009
43.042
43.076
43.109
43.143
43.176
43.209
43.243
43.276
43.309
43.343
43.376
43.409
43.443
43.476
43.51
43.543
43.576
43.61
43.643
43.676
43.71
43.743
43.777
43.81
43.843
43.877
43.91
43.943
43.977
44.01
44.043
44.077
44.11
44.144
44.177
44.21
44.244
44.277
44.31
44.344
44.377
44.41
44.444
44.477
44.511
44.544
44.577
44.611
44.644
44.677
44.711
44.744
44.778
44.811
44.844
44.878
44.911
44.944
44.978
45.011
45.044
45.078
45.111
45.145
45.178
45.211
45.245
45.278
45.311
45.345
45.378
45.411
45.445
45.478
45.512
45.545
45.578
45.612
45.645
45.678
45.712
45.745
45.779
45.812
45.845
45.879
45.912
45.945
45.979
46.012
46.045
46.079
46.112
46.146
46.179
46.212
46.246
46.279
46.312
46.346
46.379
46.412
46.446
46.479
46.513
46.546
46.579
46.613
46.646
46.679
46.713
46.746
46.78
46.813
46.846
46.88
46.913
46.946
46.98
47.013
47.046
47.08
47.113
47.147
47.18
47.213
47.247
47.28
47.313
47.347
47.38
47.413
47.447
47.48
47.514
47.547
47.58
47.614
47.647
47.68
47.714
47.747
47.781
47.814
47.847
47.881
47.914
47.947
47.981
48.014
48.047
48.081
48.114	0	0.03	0.01	0.01	0.04	5.96	0.04	0.07	0.59	0.59	88.08	36.39	44.75	96.44	1.22	2.55	0.59	0.01	13.27	3.32	0.02	0.1	0	0.01	0.25	0.04	1.91	0.28	0.07	0.5	0.06	0.09	43.19	0	0	0	5.63	5.5	-12.15	79.19	127.34	771.74	457.49	943.58	633.09	782.33	514.02	907.19	489
48.148	0	0.03	0	0	0.03	32.47	0.03	0.07	2.13	0.66	42.53	80.31	61.64	98.41	2.4	2.7	2.13	0.03	24.94	7.27	0.03	0.22	0	0	0.11	0.08	0.46	0.09	0.08	0.66	0.01	0.26	55.41	0	0	0	9.12	-1.37	-8.11	79.91	127.04	774.55	462.02	945.33	641.74	788.25	514.98	913.67	494.73
48.181	0	0.03	0	0	0.03	32.32	0.03	0.07	1.65	0.96	42.68	75.56	61.57	98.48	1.94	2.56	1.65	0.05	28.21	9.67	0.03	0.25	0	0	0.09	0.06	0.26	0.05	0.15	0.96	0	0.1	53.69	0	0	0	2.76	1.14	-5.79	76.84	124.3	773.2	461.95	946.1	644.9	791.68	511.95	914.59	493.41
48.214	0	0.03	0	0	0.03	20.39	0.03	0.07	1.41	1.41	59.21	61.86	56.19	95.67	1.7	3.68	1.41	0.07	25.14	8.35	0.03	0.3	0	0	0.07	0.11	0.22	0.04	0.27	1.24	0	0.09	49.68	0	0	0	6.73	6.52	-2.02	77.84	124.42	772.98	461.09	949.51	646.62	796.88	513.43	919.95	495.16
48.248	0	0.03	0	0	0.03	18.81	0.03	0.08	0.99	0.99	62.39	58.29	55.42	96.45	1.84	5.23	0.99	0.09	25.18	5.72	0.04	0.32	0	0	0.1	0.2	0.26	0.04	0.43	1.34	0.01	0.03	48.75	0	0	0	3.71	5.49	-1.89	76.46	125.82	779.47	458.58	960.07	649.25	804.52	508.67	929.51	494.28
48.281	0	0.03	0	0	0.03	16.96	0.03	0.08	0.72	0.72	66.08	64.7	54.98	96.87	1.86	6.56	0.72	0.1	19.64	4.05	0.04	0.28	0	0	0.14	0.17	0.35	0.06	0.69	1.41	0.01	0.02	50.44	0	0	0	9.38	4.84	-0.62	78.74	124.23	787.97	457.57	968.16	649.32	814.69	507.39	938.39	495.85
48.314	0	0.03	0.01	0.01	0.04	8.33	0.03	0.09	0.66	0.66	83.34	48.19	47.98	96.84	1.88	7.03	0.66	0.12	13.66	3.08	0.04	0.4	0	0	0.19	0.17	0.28	0.12	0.84	1.4	0.02	0.01	46.22	0	0	0	12.18	4.89	-2.01	80.21	126.15	798.93	455.45	978.06	647.8	822.74	504.63	948.45	494.22
48.348	0	0.03	0	0	0.04	10.48	0.03	0.09	0.6	0.6	79.04	55.19	50.25	96.37	2.06	6.67	0.6	0.12	14.69	2.55	0.07	0.38	0	0	0.21	0.14	0.27	0.13	0.99	1.66	0.02	0.04	47.96	0	0	0	5.72	5.6	-0.42	77.32	121.55	802.68	453.24	982.41	644.52	830.65	500.63	951.85	491.28
48.381	0	0.03	0	0.01	0.04	10.3	0.03	0.09	0.56	0.56	79.41	51.05	49.69	94.2	3.05	7.09	0.56	0.19	16.38	2.14	0.08	0.38	0	0	0.21	0.12	0.16	0.06	1.22	2.09	0.03	0.05	46.93	0	0	0	3.22	8.06	0.27	76.47	116.12	811.74	448.1	990.21	638.58	842.43	492.48	958.39	486.4
48.414	0	0.03	0.01	0.01	0.04	9.9	0.03	0.1	0.53	0.53	80.2	48.02	49.18	97.19	3.14	7.83	0.53	0.21	17.09	1.75	0.09	0.34	0	0	0.23	0.11	0.15	0.03	1.39	2.31	0.03	0.12	46.17	0	0	0	5.36	4.28	2.58	77.81	116.02	821.16	446.3	994.64	632.21	851.32	486.53	967.34	487.33
48.448	0	0.03	0	0.01	0.04	12	0.04	0.1	0.53	0.53	75.99	47.55	50.65	97.59	3.62	8.67	0.53	0.29	21.15	1.46	0.11	0.24	0	0	0.32	0.1	0.14	0.02	1.56	2.66	0.04	0.15	46.06	0	0	0	6.91	3.5	3.45	78.81	122.6	833.42	445.43	1005.79	629.37	860.64	485.04	983.2	488.3
48.481	0	0.03	0.01	0.01	0.05	9.88	0.04	0.11	0.56	0.56	80.23	42.79	48.48	98.02	4.77	7.45	0.56	0.3	19.66	1.29	0.06	0.21	0	0	0.48	0.11	0.12	0.02	1.86	3.05	0.04	0.03	44.86	0	0	0	7.58	2.48	5.24	78.93	117.36	836.92	443.14	1012.73	631.05	870.01	483.12	987.29	487.42
48.515	0	0.03	0.01	0.01	0.05	8.05	0.04	0.11	0.59	0.59	83.9	39.18	46.3	97.43	6.14	5.46	0.59	0.28	17.51	1.27	0.03	0.26	0	0	0.44	0.11	0.1	0.03	1.97	3.54	0.04	0.08	43.93	0	0	0	9.11	3.82	7.86	79.44	118.28	838.97	441.46	1017.27	630.43	875.34	482.62	993.49	488.31
48.548	0	0.03	0.01	0.01	0.05	7.23	0.05	0.11	0.64	0.64	85.54	33.99	44.84	97.74	7.42	4.39	0.64	0.27	18.19	1.39	0.03	0.2	0	0	0.34	0.11	0.06	0.02	2.04	4.09	0.03	0.04	42.54	0	0	0	10.19	3.16	5.79	79.84	124.37	844.83	439.65	1025.56	632.03	877.64	482.09	1001.94	486.32
48.581	0	0.03	0.01	0.01	0.05	6.33	0.06	0.11	0.65	0.65	87.35	30.1	43.04	98.33	9.78	3.17	0.65	0.26	17.87	1.62	0.02	0.12	0	0	0.25	0.13	0.05	0.01	2.08	4.28	0.03	0.02	41.42	0	0	0	12.81	1.64	6.45	81.63	119.19	852.17	443.6	1027.92	631.22	885.47	485.17	1004.57	489.87
48.615	0	0.03	0.01	0.01	0.06	5.1	0.07	0.13	0.66	0.66	89.79	24.8	40.65	97.23	11.26	2.85	0.66	0.29	17.12	1.69	0.03	0.1	0	0	0.2	0.16	0.03	0.01	2.52	5.32	0.03	0.04	39.77	0	0	0	4.52	-4.22	5.63	77.79	120.43	857.93	443.06	1034.01	630.41	890.01	481.21	1010.27	487.77
48.648	0	0.03	0.01	0.01	0.06	4.74	0.06	0.12	0.7	0.7	90.53	21.87	40.2	98.61	9.5	2.37	0.7	0.25	17.75	1.85	0.03	0.08	0	0	0.18	0.16	0.03	0.01	2.35	5.49	0.02	0.03	38.74	0	0	0	8.29	-0.7	7.13	79.63	120.57	864.22	444.64	1038.59	629.92	896.89	482.81	1017.16	491.34
48.681	0	0.04	0.01	0.01	0.06	3.49	0.07	0.12	0.63	0.63	93.03	16.69	37.26	98.32	10.07	1.87	0.63	0.24	16.21	1.7	0.02	0.08	0	0	0.17	0.15	0.03	0.01	2.76	6.46	0.03	0.04	36.66	0	0	0	9.9	1.67	8.14	80.41	121.66	870.63	445.63	1044.44	630.02	903.61	483.24	1024.79	494.11
48.715	0	0.04	0.01	0.01	0.07	3.03	0.08	0.13	0.65	0.65	93.95	14.07	35.57	97.12	11.52	1.57	0.65	0.2	16.11	1.57	0.02	0.1	0	0	0.14	0.17	0.02	0.02	2.84	8.09	0.03	0.04	35.41	0	0	0	6.93	4.41	8.88	78.78	120.61	875.14	445.82	1051.1	632.25	910.5	482.39	1030.46	494.94
48.748	0	0.04	0.01	0.01	0.07	3.02	0.08	0.14	0.72	0.72	93.96	13.64	35.44	97.81	11.66	1.44	0.72	0.2	16.52	1.84	0.03	0.13	0	0	0.12	0.18	0.02	0.02	2.69	8.61	0.03	0.03	35.18	0	0	0	6.95	3.01	8.98	78.83	122.71	880.36	446.27	1056.95	633.31	915.24	482.27	1037.15	496.25
48.782	0	0.04	0.02	0.01	0.07	2.59	0.09	0.15	0.96	0.96	94.83	9.56	33.64	97.81	11.17	1.32	0.96	0.19	18.6	2.44	0.07	0.2	0	0	0.12	0.16	0.02	0.03	2.45	10.78	0.02	0.07	32.69	0	0	0	10.24	2.99	11.16	80.43	122.25	882.19	445.9	1058.36	630.93	919.21	483.04	1040.53	498.08
48.815	0	0.04	0.02	0.01	0.07	2.22	0.08	0.16	1.1	1.1	95.56	9.33	32.51	97.75	10.48	1.2	1.1	0.17	16.19	3.06	0.06	0.21	0	0	0.12	0.16	0.02	0.03	2.37	13.07	0.02	0.03	32.51	0	0	0	6.32	-3.14	11.3	78.69	122.13	892.71	448.83	1068.32	633.58	929.75	482.17	1050.41	501.06
48.848	0	0.05	0.02	0.01	0.07	2.44	0.08	0.16	1.16	1.16	95.11	9.29	33.39	98.78	9.64	1.27	1.16	0.18	17.97	3.99	0.06	0.29	0	0	0.12	0.17	0.02	0.02	2.38	14.12	0.01	0.02	32.49	0	0	0	10.17	-0.04	10.56	80.12	125.58	892.81	448.54	1069.9	635.62	928.39	483.68	1052.65	501.86
48.882	0	0.05	0.02	0.01	0.07	1.84	0.09	0.18	1.41	1.41	96.32	6.25	30.56	98.25	9.32	1.44	1.41	0.16	18.13	4.99	0.05	0.29	0	0	0.11	0.22	0.02	0.02	2.31	16.9	0.01	0.04	29.81	0	0	0	9.76	-1.86	12.85	79.79	120.3	896.84	446.54	1074.83	635.35	937.63	478.87	1055.7	501.92
48.915	0	0.06	0.02	0.01	0.08	1.75	0.09	0.22	1.52	1.52	96.5	5.71	29.94	97.87	9.61	1.98	1.52	0.15	18.41	5.68	0.04	0.29	0	0	0.08	0.29	0.02	0.01	2.73	20.97	0.01	0.03	29.22	0	0	0	7.44	-2.86	12.84	78.82	121.16	902.36	447.95	1078.28	634.45	941.99	477.53	1060.35	503.43
48.948	0	0.06	0.02	0.01	0.08	1.61	0.09	0.25	1.48	1.48	96.78	4.85	29.08	97.91	9.63	2.96	1.48	0.19	19.02	6.59	0.04	0.32	0	0	0.07	0.3	0.02	0	3.08	23.48	0.01	0.35	28.14	0	0	0	9.67	2.76	13.69	80.21	121.08	905.12	447.75	1076.09	629.07	943.57	475.47	1060.96	505.1
48.982	0	0.07	0.03	0.01	0.1	0.86	0.1	0.32	1.66	1.66	98.28	2.86	23.34	98.26	10.36	4.51	1.66	0.21	14.59	7.82	0.04	0.33	0	0	0.05	0.38	0.02	0	3.01	26.84	0.01	0.33	24.73	0	0	0	8.35	-1.83	12.81	79.69	120.42	907.62	446.85	1079.61	628.25	945.98	474.13	1062.57	504.29
49.015	0	0.07	0.03	0.01	0.11	0.65	0.1	0.31	1.66	1.66	98.7	2.41	21.05	98.59	9.88	4.65	1.66	0.21	11.64	6.34	0.04	0.28	0	0	0.04	0.38	0.03	0	3.29	26.48	0.01	0.22	23.65	0	0	0	7.83	0.77	13.59	79.99	116.88	908.93	448.23	1075.79	624.25	946.97	474.35	1059.9	504.46
49.048	0	0.07	0.03	0.01	0.11	0.44	0.1	0.31	1.74	1.74	99.12	1.77	17.91	98.6	8.87	5.46	1.74	0.23	8.78	5.33	0.04	0.26	0	0	0.03	0.4	0.03	0.01	3.2	27.15	0.01	0.1	21.66	0	0	0	4.71	-0.74	12.95	79.18	118.89	908.3	449.7	1071.87	621.41	942.97	475.66	1058.66	503.05
49.082	0	0.07	0.04	0.01	0.12	0.37	0.1	0.34	1.81	1.81	99.26	1.44	16.27	98.51	8.59	5.33	1.81	0.26	8.04	4.52	0.04	0.19	0	0	0.02	0.37	0.04	0.01	3.4	29.54	0.01	0.11	20.39	0	0	0	3.44	1.05	12.82	78.92	118.46	906.6	450.21	1068.68	620.2	940.61	475.61	1055.85	503.08
49.115	0	0.07	0.04	0.01	0.12	0.37	0.1	0.34	1.79	1.79	99.27	1.32	16.23	98.16	8.06	6.53	1.79	0.26	9.08	4.01	0.04	0.17	0	0	0.02	0.32	0.04	0.01	3.63	29.02	0.01	0.23	19.82	0	0	0	6.08	2.12	11.4	80.2	118.77	903.75	449.8	1064.9	618.57	936.06	475.11	1051.19	504.31
49.149	0	0.08	0.04	0.01	0.13	0.34	0.11	0.34	1.82	1.82	99.31	1.08	15.27	97.27	7.86	5.83	1.82	0.26	10.33	4.04	0.07	0.17	0	0	0.02	0.3	0.04	0.03	4.14	30	0.01	0.13	18.4	0	0	0	9.03	4.14	8.77	81.91	120.03	899.18	448.19	1057.92	615.52	926.82	476.17	1044.51	499.81
49.182	0	0.08	0.05	0.01	0.13	0.25	0.11	0.31	1.65	1.65	99.38	0.8	12.82	95.41	7.21	4.84	1.65	0.28	9.33	4.35	0.07	0.2	0	0	0.02	0.27	0.04	0.02	4.43	28.91	0.01	0.13	16.28	0	0	0	10.43	6.83	9.2	82.17	120.08	891.98	446.34	1052.42	616.1	921	474.76	1038.59	499.13
49.215	0	0.09	0.06	0.02	0.13	0.22	0.12	0.26	1.62	1.62	99.47	0.69	11.76	95.51	7.14	3.79	1.62	0.23	9.32	4.5	0.06	0.3	0	0	0.02	0.24	0.04	0.01	4.79	26.33	0	0.1	15.24	0	0	0	11.08	6.72	9.61	82.14	122.05	883.83	444.93	1046.47	617.09	913.56	473.54	1032.92	498.99
49.249	0	0.1	0.07	0.02	0.13	0.2	0.12	0.25	1.55	1.55	99.51	0.57	10.63	95	6.6	2.75	1.55	0.2	9.76	4.77	0.05	0.27	0	0	0.02	0.23	0.04	0.02	5.3	26.4	0	0.12	13.85	0	0	0	9.6	7.27	7.61	81.26	121.98	877.78	445.61	1041.57	619.24	905.85	476.18	1026.04	497.03
49.282	0	0.1	0.07	0.02	0.13	0.21	0.12	0.21	1.54	1.54	99.57	0.54	11.11	94.81	6.13	2.78	1.54	0.19	11.43	5.38	0.04	0.3	0	0	0.03	0.25	0.04	0.02	4.93	23.52	0	0.07	13.54	0	0	0	10.06	7.48	7.94	81.01	122.25	868.62	445.11	1034.58	621.42	897.99	476.06	1018.4	497.19
49.315	0	0.1	0.07	0.02	0.14	0.2	0.13	0.21	1.43	1.43	99.57	0.45	10.5	97.64	6.88	3	1.43	0.22	13.43	4.93	0.03	0.26	0	0	0.03	0.26	0.04	0.02	4.75	22.34	0.01	0.07	12.25	0	0	0	9.77	3.38	8.82	81.18	119.96	862.11	443.84	1028.42	620.03	893.59	473.54	1011.22	497.06
49.349	0	0.1	0.08	0.02	0.15	0.17	0.14	0.21	1.32	1.32	99.59	0.35	8.93	98.01	7.39	4.23	1.32	0.24	14.19	4.67	0.03	0.18	0	0	0.04	0.29	0.03	0.03	4.89	19.71	0.01	0.04	10.52	0	0	0	8.37	2.52	7.42	80.22	117.95	854.54	442.01	1022.83	620.95	886.26	473.53	1002.64	492.71
49.382	0	0.1	0.08	0.02	0.15	0.14	0.14	0.2	1.41	1.41	99.61	0.34	7.42	95.62	7.29	3.89	1.41	0.27	11.23	3.53	0.03	0.17	0	0	0.05	0.34	0.03	0.04	4.54	18.89	0.01	0.09	10.3	0	0	0	7.28	6.59	6.82	79.55	119.96	849.31	443.28	1015.31	620.63	878.23	476.03	997.3	490.55
49.415	0	0.1	0.09	0.02	0.16	0.11	0.14	0.18	1.45	1.45	99.63	0.33	5.51	97.46	7.33	4.52	1.45	0.3	8.77	2.39	0.03	0.13	0	0	0.05	0.34	0.03	0.03	4.34	16.62	0.01	0.06	9.51	0	0	0	10.23	-3.76	5.76	80.68	119.01	844.08	440.21	1013.98	621.62	874.19	474.3	992.29	488.95
49.449	0	0.1	0.09	0.02	0.17	0.1	0.15	0.16	1.59	1.59	99.66	0.33	3.91	92.3	8.32	4.71	1.59	0.35	8.37	1.89	0.04	0.14	0	0	0.06	0.38	0.04	0.02	3.37	12.84	0.01	0.23	8.43	0	0	0	9.93	-9.58	3.35	80.29	114.8	837.94	436.77	1006.78	616.88	867.09	472.28	981.37	483.23
49.482	0	0.09	0.1	0.02	0.17	0.09	0.16	0.16	1.6	1.6	99.66	0.33	2.73	98.66	9.14	4.08	1.6	0.37	6.7	1.12	0.04	0.13	0	0	0.08	0.44	0.05	0.02	3.31	12.14	0.01	0.57	8.16	0	0	0	8.84	0.5	3.62	80.68	116.27	834.07	436.54	1000.68	615.08	861.67	472.52	977.65	480.69
49.516	0	0.09	0.1	0.02	0.16	0.08	0.15	0.14	1.55	1.55	99.68	0.33	2.66	98.59	8.15	3.59	1.55	0.41	6.9	0.68	0.04	0.1	0	0	0.09	0.38	0.05	0.03	2.74	10.82	0.01	0.73	7.8	0	0	0	13.76	0.75	1.59	83.31	119.35	825.69	431.42	992.84	609.93	850.21	469.51	969.3	477.37
49.549	0	0.09	0.1	0.02	0.17	0.09	0.16	0.14	1.34	1.34	99.67	0.33	2.86	98.68	9.02	3.59	1.34	0.49	7.11	0.47	0.04	0.11	0	0	0.07	0.33	0.04	0.02	2.95	9.9	0.01	0.46	7.96	0	0	0	11.31	-0.41	-2.88	81.65	119.51	825.24	431.28	993.12	609.45	845.78	474.21	965.28	472.22
49.582	0	0.09	0.1	0.02	0.16	0.09	0.16	0.14	1.23	1.23	99.67	0.33	2.83	97.15	9.12	3.11	1.23	0.52	6.53	0.39	0.04	0.11	0	0	0.06	0.31	0.03	0.02	3.18	9.86	0.01	0.3	8.13	0	0	0	9.99	4.35	-3.31	81.2	116.73	819.67	430	987.37	608.45	841.3	473	957.98	469.52
49.616	0	0.09	0.1	0.02	0.16	0.09	0.16	0.13	1.14	1.14	99.67	0.33	3.15	98.56	9.36	2.36	1.14	0.57	8.2	0.34	0.03	0.1	0	0	0.06	0.39	0.03	0.01	2.78	8.78	0.01	0.15	7.76	0	0	0	10.03	0.88	-3.4	81.19	121.63	815.96	428.43	984.39	607.43	835.25	472.99	956.73	467
49.649	0	0.09	0.11	0.02	0.17	0.09	0.17	0.14	1.17	1.17	99.66	0.33	3.05	93.36	9.81	2.5	1.17	0.62	9.01	0.37	0.03	0.1	0	0	0.05	0.36	0.02	0.01	2.91	9.92	0.01	0.2	7.44	0	0	0	10.94	8.79	-3.19	81.53	122.17	812.56	429.42	977.72	605.76	830.33	474.31	952.19	465.65
49.682	0	0.1	0.11	0.02	0.17	0.09	0.17	0.15	1.16	1.16	99.67	0.33	2.96	93.21	9.11	2.55	1.16	0.63	8.76	0.47	0.04	0.09	0	0	0.03	0.37	0.02	0.01	3.11	11.26	0.01	0.61	7.32	0	0	0	11.05	8.9	-1.25	81.88	122.66	812.8	431.86	973.63	603.42	829.95	474.98	952.4	467.99
49.716	0	0.1	0.11	0.02	0.16	0.09	0.16	0.16	1.29	1.29	99.67	0.33	2.95	93.02	8.95	2.48	1.29	0.61	8.46	0.47	0.04	0.07	0	0	0.02	0.48	0.01	0	2.98	13.24	0.01	0.36	7.46	0	0	0	12.03	9.05	-0.93	82.46	121.63	812.59	432.36	972.65	602.76	830.22	476.18	951.59	468.27
49.749	0	0.1	0.11	0.02	0.17	0.08	0.16	0.16	1.31	1.31	99.67	0.33	2.04	93.72	8.95	2.76	1.31	0.63	7.12	0.6	0.04	0.05	0	0	0.02	0.47	0.01	0	3.17	13.91	0.01	0.31	7.15	0	0	0	13.55	8.48	-0.79	83.26	122.83	812.1	433.25	971.59	603.13	828.95	477.21	951.53	469.59
49.783	0	0.1	0.11	0.02	0.18	0.07	0.18	0.19	1.28	1.28	99.62	0.33	0.71	94.25	10.6	2.94	1.28	0.56	6.49	0.68	0.04	0.04	0	0	0.01	0.45	0.01	0	3.66	15.81	0.01	0.2	6.45	0	0	0	14.52	8.02	0.17	83.8	123.55	811.82	433.76	972.43	604.18	829.77	478.68	953.07	470.86
49.816	0	0.1	0.11	0.02	0.2	0.07	0.2	0.25	1.4	1.4	99.51	0.33	0.63	94.69	12.52	2.72	1.4	0.48	7.05	0.95	0.04	0.04	0	0	0.01	0.47	0.01	0	4.39	20.08	0.01	0.3	6.6	0	0	0	15.24	7.6	0.21	84.25	125.72	813.71	434.02	974.22	604.03	830.55	479.37	956.01	471.33
49.849	0	0.1	0.11	0.02	0.21	0.07	0.2	0.28	1.47	1.47	99.44	0.33	0.26	92.81	12.93	3.36	1.47	0.46	6.96	1.25	0.04	0.06	0	0	0.01	0.45	0.01	0.01	4.96	22.4	0.01	0.34	6.4	0	0	0	14.97	9.21	-0.25	84.17	119.87	813.55	435.56	972.98	605.96	832.37	479.2	952.06	472.58
49.883	0	0.1	0.11	0.02	0.23	0.08	0.21	0.41	1.3	1.3	99.18	0.36	0.15	91.06	14.77	3.98	1.3	0.44	7.76	1.61	0.06	0.07	0	0	0.01	0.34	0.01	0.01	6.43	28.88	0.01	0.62	6.27	0	0	0	13.95	10.39	-0.26	83.71	119.44	814.14	437.34	971.38	604.77	832.11	480.67	951.34	473.47
49.916	0	0.09	0.11	0.02	0.27	0.08	0.24	0.58	1.18	1.18	98.83	0.48	0.4	83.61	18.11	5.28	1.18	0.47	9.38	2.18	0.11	0.17	0	0	0.01	0.35	0.01	0.01	7.25	32.85	0.01	0.29	6.49	0	0	0	7.01	13.85	-0.31	80.07	115.93	809.09	437.47	966.2	603.35	828.85	479.88	944.47	471.46
49.949	0	0.09	0.1	0.02	0.34	0.09	0.29	0.86	1.11	1.11	98.29	0.67	0.18	87.81	22.62	7.72	1.11	0.54	11	3.33	0.16	0.4	0	0	0.01	0.34	0.01	0.01	7.44	35.06	0.01	0.24	6.51	0	0	0	10.97	12.13	-1.13	81.93	114.47	806.16	438.23	961.84	603.35	825.26	482.09	939.25	471.63
49.983	0	0.08	0.09	0.02	0.45	0.09	0.32	1.35	0.87	0.87	97.29	0.94	0	78.83	26.2	11.47	0.87	0.67	11.69	4.31	0.24	0.72	0	0.01	0.01	0.27	0.02	0.01	8.54	38.71	0	0.3	6.06	0	0	0	11.38	15.43	-1.62	81.33	115	803.8	438.04	958	600.54	821.67	483.59	935.84	469.83
50.016	0	0.09	0.08	0.02	0.52	0.13	0.35	1.68	0.83	0.83	96.64	1.04	1.28	75.2	28.09	14.58	0.83	0.72	16.59	8.43	0.44	2.86	0	0.01	0.02	0.33	0.02	0.02	8.07	38.97	0.01	0.38	6.39	0	0	0	11.42	16.45	-1.28	80.74	111.8	800.43	437.77	957.03	602.14	821.7	485.56	932.24	468.83
50.049	0	0.11	0.07	0.02	0.59	0.15	0.32	2.25	0.78	0.78	95.51	1.06	2.97	55.61	27.89	18.86	0.78	0.88	19.22	15.02	0.61	6.2	0	0.01	0.02	0.41	0.03	0.03	8.67	41.81	0.01	0.48	6.94	0	0	0	5.92	20.87	0.58	77.77	107.24	796.29	435.35	954.87	601.27	822.35	480.53	928.77	467.27
50.083	0	0.14	0.06	0.03	0.7	0.19	0.3	3.79	0.84	0.84	92.42	1.01	4.45	37.26	27.63	24.67	0.84	0.9	22.45	21.85	0.78	11.83	0	0.01	0.04	0.65	0.04	0.07	8.22	49.17	0.01	0.17	7.1	0	0	0	6.71	24.61	0.7	77.19	101.82	793.06	434.4	952.51	602.49	822.4	478.88	923.5	466.82
50.116	0	0.24	0.06	0.06	0.72	0.35	0.35	4.6	0.84	0.84	90.8	1.34	8.38	69.06	29.8	24.35	0.84	0.89	31.94	31.83	1.45	26.48	0	0.01	0.07	0.68	0.06	0.11	7.89	52.21	0.01	0.32	7.73	0	0	0	13.51	17.99	0.59	81.69	102.39	795.99	435.9	950.9	600.68	822.48	480.28	924.28	469.3
50.15	0	0.27	0.06	0.07	0.65	0.31	0.35	4.81	0.75	0.75	90.38	1.31	7.6	52.77	29.76	20.98	0.75	0.89	28.24	31.72	1.5	29.95	0	0.01	0.09	0.67	0.05	0.13	9.74	56.74	0.01	0.11	8.45	0	0	0	8.95	21.45	0.71	79.31	98.1	791.52	434.55	945.35	596.45	819.99	479.28	917.1	465.42
50.183	0	0.23	0.06	0.05	0.48	0.29	0.27	3.39	0.6	0.6	93.21	1.03	8.59	54.92	24.54	17.9	0.6	0.9	25.72	27.45	1.61	22.2	0	0.02	0.12	0.58	0.05	0.14	10.41	56.31	0.01	0.11	9.33	0	0	0	7.06	21.01	0.38	78.41	103.8	790.44	437.22	941.84	595.18	814.56	481.65	917.37	467.29
50.216	0	0.23	0.07	0.05	0.34	0.32	0.26	2.31	0.55	0.55	95.39	1.16	10.05	51.33	21.15	11.18	0.55	0.91	26.49	23.44	1.91	19.74	0	0.02	0.14	0.52	0.06	0.11	11.29	56.85	0.01	0.12	9.81	0	0	0	9.98	21.73	1.98	79.49	100.48	790.53	438.91	941.17	596.03	817.26	483.79	916.77	469.86
50.25	0	0.22	0.07	0.04	0.26	0.37	0.21	2.01	0.42	0.47	95.99	1.17	12.6	48.03	17.27	8.14	0.42	0.91	25.76	22.32	1.52	13.9	0	0.02	0.16	0.47	0.06	0.08	12.12	60.35	0.01	0.16	11.52	0	0	0	5.44	22.39	0.71	77.88	98.25	788.75	439.85	939.76	598.75	815.57	481.58	913.2	470.59
50.283	0	0.19	0.07	0.04	0.21	0.66	0.19	1.54	0.4	0.41	96.93	2.33	17.67	39.73	13.34	6.39	0.4	1	34.45	16.56	1.92	14.21	0	0.02	0.16	0.41	0.05	0.05	12.41	59.4	0.01	0.49	12.19	0	0	0	4.26	24.08	-0.11	77.57	94.43	788.98	441.02	938.95	599.44	816.57	481.8	910.37	470.89
50.316	0	0.17	0.06	0.05	0.21	0.93	0.2	1.7	0.35	0.37	96.6	3.99	20.65	53.43	13.12	4.68	0.35	1.18	38.94	10.59	1.81	15.57	0	0.03	0.16	0.37	0.05	0.04	14.83	63.68	0.01	0.84	13.1	0	0	0	7.77	21.31	0.71	78.65	102.08	788.76	437.98	942.91	599.52	815.37	482.72	916.51	468.95
50.35	0	0.15	0.06	0.05	0.18	0.92	0.17	1.46	0.25	0.37	97.08	3.4	21.18	44.33	11.07	3.54	0.25	1.26	35.98	7.26	2.18	15.31	0	0.05	0.14	0.37	0.04	0.04	15.7	63.01	0.02	0.76	14.46	0	0	0	12.21	23.14	2.85	78.75	105.8	786.51	435.68	946.25	601.87	816.09	484.44	920.74	468.92
50.383	0	0.15	0.06	0.06	0.17	0.7	0.15	1.34	0.26	0.38	97.32	2.5	19.46	55.98	9.19	3.16	0.26	1.32	31.35	5.1	2.23	18.93	0	0.05	0.12	0.38	0.04	0.03	16.39	63.19	0.02	0.87	14.34	0	0	0	5.97	20.8	2.99	77.2	112.03	787.13	431.24	949.12	599.11	814.61	477.34	926.03	465.67
50.416	0	0.17	0.06	0.06	0.16	0.52	0.13	1.15	0.25	0.4	97.69	1.54	17.94	70.23	7.6	3.2	0.25	1.37	24.66	6.71	1.97	18.51	0	0.05	0.09	0.4	0.05	0.03	16.94	61.03	0.02	1.02	15.14	0	0	0	11.49	17.71	3.06	79.43	116.07	790.37	433.39	954.87	604.42	817.16	482.04	932.54	469.43
50.45	0	0.18	0.05	0.06	0.16	0.54	0.12	1.08	0.22	0.37	97.83	1.68	18.67	61.83	7.57	3.12	0.22	1.43	22.17	8.17	1.64	16.84	0	0.05	0.07	0.37	0.05	0.02	20.51	59.55	0.03	1.75	16.67	0	0	0	4.52	19.59	2.9	76.95	121.37	795.13	435.9	959	604.97	818.81	481.35	939.82	472.05
50.483	0	0.17	0.05	0.05	0.16	0.52	0.11	0.96	0.22	0.34	98.09	1.39	18.87	63.68	7.08	3.12	0.22	1.24	20.53	8.4	1.15	14.18	0	0.05	0.05	0.34	0.04	0.01	19.8	57.2	0.02	0.62	17.21	0	0	0	9.71	19.19	2.01	78.96	121.4	798.14	436.16	961.17	605.51	820.57	483.34	941.45	472.07
50.517	0	0.15	0.04	0.04	0.15	0.7	0.1	1.01	0.22	0.24	97.98	1.64	21.84	49.28	6.9	3.06	0.22	1	19.28	9.38	1.06	8.57	0	0.04	0.04	0.24	0.05	0.01	23.07	59.05	0.03	0.33	20.45	0	0	0	5.77	22.14	2.17	77.56	116.68	798.83	436.98	961.01	606.37	823.26	480.69	939.69	473.02
50.55	0	0.15	0.04	0.04	0.15	0.87	0.1	1.01	0.23	0.23	97.99	1.79	23.45	67.36	8.11	3.39	0.23	0.74	20.89	11.03	1.12	9.41	0	0.03	0.03	0.18	0.06	0.01	22.57	57.64	0.03	0.21	21.58	0	0	0	5.76	18.38	2.76	78.47	118.32	798.39	437.84	959.13	604.87	821.74	481.54	939.82	474.05
50.583	0	0.15	0.03	0.03	0.14	1.03	0.1	1.06	0.23	0.23	97.89	2.21	24.95	64.68	8.36	4.34	0.23	0.47	21.1	15.43	1.41	6.37	0	0.02	0.02	0.17	0.05	0.01	21	57.89	0.02	0.15	23.07	0	0	0	11.36	18.97	3.68	79.42	118.07	800.26	437.98	959.72	602.35	824.12	485.24	941.67	474.06
50.617	0	0.16	0.03	0.02	0.13	1.3	0.1	0.91	0.19	0.19	97.39	2.71	26.82	84.74	8.7	4.5	0.19	0.33	22.67	19.75	1.71	2.9	0	0.01	0.01	0.11	0.05	0.01	21.14	54	0.02	0.05	24.37	0	0	0	5.76	13.43	0.73	78.9	117.07	805.95	440.59	962.88	604.61	826.02	483.89	942.71	474.36
50.65	0	0.17	0.02	0.02	0.11	1.65	0.09	0.79	0.2	0.2	96.7	3.73	28.94	86.23	9.36	3.29	0.2	0.18	22.83	26.51	1.67	1.13	0	0.01	0.01	0.09	0.04	0.01	18.29	51.05	0.02	0.08	26.43	0	0	0	3.91	12.83	-0.48	78.47	121.46	810.7	444.61	960.98	600.33	824.14	487.03	945.11	476.1
50.683	0	0.16	0.02	0.01	0.1	1.81	0.09	0.58	0.2	0.2	96.38	4.73	30.09	83.8	9.09	2.19	0.2	0.09	21.45	26.68	1.6	0.38	0	0.01	0.01	0.07	0.04	0.01	15.41	45.35	0.02	0.21	27.99	0	0	0	1.99	13.78	1.72	78.69	124.23	811.07	449.51	959.3	601.28	824.09	489.76	948.14	483.15
50.717	0	0.16	0.02	0.01	0.08	2.17	0.09	0.51	0.27	0.27	95.66	6.03	31.58	84.94	9.78	1.17	0.27	0.03	21.54	31.63	1.74	0.25	0	0.01	0.01	0.06	0.05	0.01	11.44	42.57	0.01	0.31	29.58	0	0	0	-0.48	13.35	0.42	78.16	118.95	811.79	452.83	954.82	600.16	823.59	490.88	942.34	483.95
50.75	0	0.2	0.02	0.01	0.08	1.48	0.08	0.43	0.33	0.33	97.03	5.23	28.26	91.83	9.19	0.75	0.33	0.01	16.59	37.93	2.47	0.28	0	0.01	0.01	0.06	0.07	0.02	9.32	39.54	0.01	0.29	28.64	0	0	0	1.27	9.9	2.08	77.96	116.84	813.17	454.73	954.89	601.27	826.74	490.51	943.56	488.19
50.784	0	0.21	0.02	0.02	0.07	1.08	0.07	0.38	0.45	0.45	97.83	4.92	23.94	87.91	8.63	0.48	0.45	0.01	11.76	41.44	6.98	1.12	0	0.01	0.01	0.07	0.07	0.03	7.1	37.22	0.01	0.61	28.24	0	0	0	-1.03	12.08	0.48	74.91	123.41	811.64	448.98	959.98	601.67	823.89	488.35	947.09	481.2
50.817	0	0.19	0.03	0.02	0.06	0.92	0.07	0.25	0.47	0.47	98.16	4.2	22.62	85.55	6.02	0.34	0.47	0	10.9	37.62	7.9	1.93	0	0.01	0.01	0.06	0.07	0.04	4.93	30.17	0.01	0.47	27.2	0	0	0	-14.72	13.11	2.88	72.99	126.5	809.43	458.08	955.72	606.54	821.46	489.05	947.89	493.17
50.85	0	0.23	0.02	0.02	0.05	1.19	0.06	0.28	0.5	0.5	97.62	5.57	23.92	84.81	5.27	0.24	0.5	0	11.82	43.65	10.67	6.04	0	0.01	0.01	0.06	0.13	0.09	4.42	33.28	0.01	0.24	29.05	0	0	0	-0.57	13.4	1.17	73.24	124.92	805.18	453.36	962.08	615.11	821.67	495.02	946.35	487.38
50.884
50.917
50.95
50.984
51.017
51.05
51.084
51.117	0	0.04	0.02	0.01	0.05	1.79	0.05	0.14	0.88	0.88	96.43	11.31	32.28	31.87	3.01	1.14	0.88	1.3	9.63	0.26	1.13	1.22	0	0.01	0.47	0.02	0.82	0.18	1.03	16.38	0.01	2.46	33.85	0	0	0	0.28	25.8	3.22	68.17	123.15	769.78	461.16	987.7	696.96	820.18	505.99	943.09	513.67
51.151	0	0.05	0.02	0.01	0.06	1.5	0.07	0.17	1.31	1.31	97.01	5.77	29.46	14.82	3.25	2.39	1.31	1.1	15.46	0.19	1.21	1.74	0	0.02	1.14	0.03	1.99	0.15	1.2	19.72	0.02	0.56	29.28	0	0	0	3.16	30.75	-3.6	68.91	114.28	764.13	465.54	970.34	688.46	806.3	516.58	920.12	506.43
51.184	0	0.05	0.02	0.01	0.06	2.41	0.06	0.23	1.35	1.35	95.17	7.64	33.83	12.23	2.21	4.3	1.35	1.21	20.37	0.17	1.24	2.16	0	0.01	0.73	0.05	1.41	0.05	1.81	26.55	0.02	0.93	31.16	0	0	0	-4.45	31.85	2.52	69.06	102.32	761.09	458.01	963.03	675.46	812.96	500.88	915.28	501.06
51.217	0	0.04	0.01	0.01	0.06	3.79	0.05	0.3	1.33	1.33	92.42	11.02	37.64	32	2.36	6.94	1.33	1.28	23.62	0.34	1.73	4.48	0	0.01	0.78	0.09	1.16	0.04	2.07	30.39	0.03	0.41	33.67	0	0	0	-3.14	25.77	4.14	69.61	113.94	761.82	449.67	966.47	665.97	810.82	498.13	924.63	492.66
51.251	0	0.03	0.01	0.01	0.05	18.02	0.04	0.62	1	1	63.97	37.14	52.76	56.19	2.35	11.17	1	1.55	34.81	0.59	2.01	10.45	0	0.01	0.67	0.21	1.29	0.02	3.89	43.21	0.06	0.08	43.39	0	0	0	-0.5	20.76	3.2	69.68	127.3	764.62	446.81	970.55	663.59	806.77	497.97	933.86	490.67
51.284	0	0.03	0	0.01	0.06	27.85	0.04	0.87	0.97	0.97	47.15	45.23	57.53	43.52	2.69	14.33	0.97	1.83	40.65	0.7	1.66	16.18	0	0.01	0.68	0.25	1.47	0.01	4.19	47.43	0.06	0.06	45.48	0	0	0	0.36	23.3	3.1	69.78	122.9	762.41	445.05	969.55	664.95	807.23	494.95	930.03	489.87
51.317	0	0.03	0	0.02	0.05	63.45	0.03	1.08	0.76	0.76	11.55	78.18	70.95	47.35	3.01	15.88	0.76	2.1	49.18	0.92	1.48	23.43	0	0.01	0.64	0.25	1.54	0.01	6.26	50.54	0.05	0.02	54.61	0	0	0	2.25	22.53	3.49	70.22	127.46	762.09	444.1	970.81	665.65	805.88	494.85	933.26	490.52
51.351	0	0.02	0	0.01	0.04	93.44	0.02	1.53	0.73	0.73	0	96.74	89.88	36.58	3.01	18.7	0.73	2.28	60.41	1.1	0.94	20.86	0	0	0.68	0.43	1.75	0.01	12.96	56.05	0.07	0.04	67.77	0	0	0	1.94	24.75	3.26	70.09	126.25	761.49	444.37	972.11	667.96	806.69	495.87	932.83	490.51
51.384	0	0.01	0	0.01	0.06	94.94	0.02	2.99	0.69	0.69	0	97.53	92.42	64.06	3.47	31.16	0.69	2.78	61.78	1.52	0.6	13.26	0	0	0.62	0.42	1.72	0.01	13.37	59.07	0.05	0.04	69.54	0	0	0	1.17	19.11	0.88	70.71	132.84	763.9	442.29	976.66	667.14	804.37	497.2	936.71	485.68
51.417	0	0.01	0	0.01	0.08	95.66	0.01	4.95	0.54	0.54	0	98.06	94.18	60.43	3.12	41.16	0.54	3.62	61.58	1.94	0.53	9.12	0	0	0.46	0.41	1.28	0	15.38	61.19	0.05	0.02	71.07	0	0	0	1.6	19.88	1.45	71.44	130.29	765.33	440.93	979.09	668.2	808.07	494.02	938.12	486.05
51.451	0	0.01	0	0.01	0.11	96.03	0.01	7.67	0.48	0.48	0	98.51	95.17	54.26	3.73	49.35	0.48	3.87	59.9	2.64	0.51	8.4	0	0	0.42	0.48	1.12	0	16.66	63.32	0.04	0.01	72.76	0	0	0	3.98	21.15	1.99	72.3	132.97	766.51	439.23	979.75	665.77	808.3	493.23	941.03	485.37
51.484	0	0.01	0	0.01	0.13	94.77	0.01	10.04	0.43	0.49	0	98.69	93.17	75.1	4.34	53.79	0.43	3.65	53.27	2.8	0.39	6.45	0	0	0.32	0.49	0.95	0	18.25	65.6	0.03	0.01	73.55	0	0	0	6.8	16.48	-0.02	73.87	140.4	766.71	438.15	981.62	666.46	803.46	496.04	943.26	483.11
51.518	0	0.01	0	0.01	0.13	95.34	0.01	10.16	0.44	0.6	0	98.93	94.1	73.77	5.53	53.61	0.44	3.78	52.89	2.54	0.39	12.03	0	0	0.28	0.6	0.87	0	20.13	64.75	0.03	0.07	74.82	0	0	0	12.43	16.83	0.37	75.93	143.71	768.14	438.96	983.18	668.28	803.72	498.84	946.84	485.91
51.551	0	0.01	0	0.01	0.15	95.3	0.01	11.38	0.44	0.72	0	99.03	94.03	60.16	6.37	54.95	0.44	3.57	51.43	2.54	0.37	11.42	0	0	0.2	0.72	0.74	0	22.58	65.85	0.02	0.02	75.48	0	0	0	7.83	19.94	1	74.39	136.99	767.82	438.89	983.03	667.98	807.58	496.2	944.13	485.11
51.584	0	0.01	0	0.01	0.15	95.52	0.01	11.93	0.44	0.8	0	99.16	94.37	74.44	7.7	54.06	0.44	2.89	50.62	2.53	0.28	11.72	0	0	0.18	0.8	0.63	0	25.11	67.39	0.02	0.01	76.34	0	0	0	7.07	16.65	-0.01	74.74	140.12	769	438.48	984.59	668.64	806.13	494.94	945.87	484.63
51.618	0	0.01	0	0.01	0.17	96.94	0.01	17.27	0.38	0.96	0	99.46	97.62	78.78	9.56	55.63	0.38	2.93	52.16	2.24	0.24	12.07	0	0	0.13	0.96	0.43	0	30.04	74.27	0.02	0.03	79.12	0	0	0	8.97	15.44	-0.03	75.64	146.15	773.78	439.44	988.37	668.48	807.28	496.23	953.1	486.48
51.651	0	0.01	0	0.01	0.17	97.78	0.01	16.18	0.33	0.97	0	99.46	97.68	85.42	9.65	55.23	0.33	2.72	58.03	1.77	0.17	8.3	0	0	0.12	0.97	0.37	0	32.98	72.92	0.01	0.03	79.08	0	0	0	7.79	13.16	0.98	75.8	143.77	774.16	441.68	987.25	669.23	809.12	496.07	952.74	489.58
51.684	0	0.01	0	0.01	0.16	98.47	0.01	13.35	0.3	1.26	0	99.6	97.39	66.99	11.14	52.07	0.3	2.1	60.86	1.96	0.14	6.83	0	0	0.12	1.26	0.33	0	36.31	69.79	0.01	0	81.04	0	0	0	3.84	18.46	1.88	74.21	137.51	773.42	442.21	986.04	668.02	812.42	495.43	949.77	488.96
51.718	0	0.01	0	0.01	0.15	98.76	0.01	11.83	0.25	1.3	0	99.71	97.13	72.05	12.55	49.31	0.25	1.93	60.56	2.39	0.14	4.69	0	0	0.11	1.3	0.28	0	40.42	68.01	0.01	0.01	83.07	0	0	0	7.68	17.27	3.25	76.03	133.48	774.57	444.4	984.99	669.35	815.83	496.44	949.27	493.39
51.751	0	0.01	0	0.01	0.1	98.84	0.01	6.86	0.25	1.2	0	99.72	97.32	80.65	11.57	39.79	0.25	1.65	61.61	3.28	0.16	3.7	0	0	0.12	1.2	0.29	0	38.12	64.4	0.01	0.01	83.18	0	0	0	5.96	14.86	2.09	75.77	134.9	776.37	445.84	987.02	670.74	815.74	498.28	950.55	493.19
51.785	0	0.01	0	0.01	0.11	99.04	0.01	5.15	0.22	1.28	0	99.76	97.26	81.01	11.78	38.42	0.22	1.44	63.09	4.45	0.24	3.66	0	0	0.1	1.28	0.23	0	45.45	58.46	0	0.02	84.13	0	0	0	3.54	14.75	2.21	74.84	138.85	777.97	446.17	991.04	672.81	816.73	498.25	955.51	493.9
51.818	0	0.01	0	0.01	0.09	99.15	0.01	3.8	0.19	1.42	0	99.77	97.57	78.64	10.32	35.95	0.19	1.16	64.53	5.46	0.28	3.09	0	0	0.09	1.42	0.18	0	46	55	0	0.02	84.45	0	0	0	2.62	15.48	1.84	73.88	135.32	777.94	447.59	994.98	678.96	820.06	500.54	955.26	494.95
51.851	0	0.01	0	0.01	0.09	99.18	0.01	3.15	0.2	1.36	0	99.76	97.82	79.88	9.04	36.73	0.2	1.04	65.95	6.67	0.35	2.33	0	0	0.07	1.36	0.16	0	46.56	50.95	0	0.01	84.08	0	0	0	4.55	15.1	2.22	74.68	139.48	781.79	452.2	998.64	683.8	822.14	504.71	961.58	501.34
51.885	0	0.02	0	0.01	0.09	99.28	0.01	2.29	0.17	1.56	0	99.76	98.18	86.3	7.21	33.86	0.17	0.7	68.14	8.66	0.45	1.59	0	0	0.05	1.56	0.21	0	54.39	48.19	0	0.01	84.11	0	0	0	1.43	12.8	2.78	73.73	137.96	785.29	456.84	1000.2	686.05	825.92	506.46	963.89	505.84
51.918	0	0.02	0	0.01	0.07	99.09	0.01	1.54	0.17	1.34	0	99.76	98.56	93.84	4.97	28.86	0.17	0.47	63.83	10.89	0.68	0.79	0	0	0.04	1.34	0.33	0	54.4	45.85	0	0.02	84.2	0	0	0	0.38	8.38	3.03	74.17	140.46	791.23	463	1001.21	685.93	828.33	511.13	968.78	511.36
51.951	0	0.02	0	0.01	0.07	97.96	0.01	1.63	0.18	1.16	0	99.7	98.75	97.36	3.89	28.9	0.18	0.47	52.13	10.82	0.77	0.48	0	0	0.03	1.16	0.44	0.01	53.07	48.27	0	0.02	82.84	0	0	0	0.75	3.97	2.07	74.92	144.81	799.84	471.96	1004.05	688.53	830.75	519.02	975.56	519.17
51.985	0	0.03	0	0.01	0.07	96.09	0.01	1.02	0.2	1	0	99.62	97.5	98.02	2.68	25.79	0.2	0.37	43.31	11.66	0.92	0.4	0	0	0.03	1	0.7	0.01	55.7	41.37	0	0.01	81.33	0	0	0	2.45	2.5	2.83	75.68	147.42	804.62	477.39	1005.06	689.41	833.19	523.45	980.6	525.63
52.018	0	0.03	0	0.01	0.08	91.08	0.01	1.1	0.21	0.9	0	99.47	90.43	98.24	2.49	29.11	0.21	0.34	31.81	9.91	1.09	0.36	0	0	0.02	0.9	0.97	0.03	54.36	40.19	0	0.01	79.29	0	0	0	0.56	1.9	2.5	75.52	147.35	812.23	485.79	1004.95	688.17	836.58	530.68	983.93	531.62
52.051	0	0.03	0	0.01	0.08	83.64	0.01	0.96	0.19	0.69	0	99.09	84.63	98.03	1.6	27.29	0.19	0.23	26.38	10.25	1.21	0.36	0	0	0.02	0.69	1.38	0.06	52.88	39.72	0	0.02	75.85	0	0	0	-5.52	2.48	2.15	73.86	149.8	817.4	493.42	1004.47	687.36	837.34	536.57	987.14	536.65
52.085	0	0.04	0	0.02	0.08	57.11	0.01	0.53	0.16	0.56	17.89	97.4	73.23	97.68	0.99	21.3	0.16	0.14	15.71	6.37	1.2	0.26	0	0	0.02	0.56	1.98	0.08	54.08	31.9	0	1.43	69.22	0	0	0	-9.4	3.3	3.54	71.73	151.17	820.28	501.1	1008.81	695.67	841.97	541	993.04	546.51
52.118	0	0.05	0	0.02	0.09	29.84	0.01	0.35	0.16	0.55	45.16	93.69	63.56	97.89	0.55	16.23	0.16	0.09	6.92	2.5	1.05	0.15	0	0	0.02	0.67	2.5	0.06	56.92	27.62	0	13.09	63.46	0	0	0	-14.44	2.82	4.79	69.66	142.43	823.39	517.97	1005.54	705.57	847.56	552.74	989.64	562.53
52.152	0	0.06	0	0.02	0.08	10.98	0.02	0.2	0.18	0.43	78.03	79.69	52.69	97.93	0.43	10.46	0.18	0.09	1.41	0.84	0.53	0.05	0	0	0.01	0.67	2.13	0.02	50.73	19.91	0.01	28.21	55.17	0	0	0	-18.86	2.72	5.13	67.46	145.07	831.08	535.85	1008.6	716.83	852.28	566.39	996.56	581.45
52.185	0	0.09	0.01	0.03	0.1	4.25	0.03	0.16	0.2	0.46	91.5	47.57	43.01	98.44	0.46	6.95	0.2	0.08	1.33	0.32	0.48	0.04	0	0	0.01	0.62	1	0.02	53.46	17.72	0.01	16	46.06	0	0	0	-21.14	1.27	4.07	66.22	142.11	839.94	554.06	1009.27	725.21	857.14	583.82	998.66	596.81
52.218	0	0.12	0.02	0.04	0.12	2.07	0.03	0.14	0.21	0.45	95.86	24.37	35.96	98.38	0.45	3.37	0.21	0.07	0.95	0.14	0.61	0.05	0	0	0.01	0.88	0.66	0.02	55.02	17.67	0.01	6.14	39.62	7.41	0	0	-26.08	-1.48	3.21	64.21	146.27	850.9	573.59	1012.23	734.92	861.05	602.13	1006.81	614.32
52.252	0	0.2	0.23	0.07	0.18	0.53	0.05	0.11	0.23	0.42	98.95	7.02	22.84	97.75	0.42	1.65	0.23	0.05	0.69	0.04	0.62	0.04	0	0	0.01	1.18	0.32	0.01	59.53	15.05	0.01	13.55	27.34	21.18	0	0	-28.33	-3.14	3.03	62.45	147.09	855.83	587.71	1017.62	749.51	865.55	618.82	1012.18	630.33
52.285	0	0.24	0.57	0.09	0.21	0.28	0.06	0.1	0.28	0.32	98.86	6.3	16.69	97.01	0.32	0.66	0.28	0.04	0.45	0.01	0.74	0.07	0	0	0.01	1.26	0.16	0.01	59	12.25	0.02	12.03	21.68	25.61	0	0	-29.07	-4.61	3.65	60.37	145.61	859.25	601.33	1019.42	761.5	869.51	632.28	1014.76	642.61
52.318	0	0.29	1.29	0.1	0.25	0.11	0.08	0.09	0.3	0.31	97.42	4.62	8.2	97.57	0.3	0.27	0.31	0.03	0.25	0	0.72	0.08	0	0	0.01	1.24	0.09	0.02	54.93	10.73	0.02	11.23	13.75	27.68	0	0	-34.62	-3.53	2.94	57.31	146.08	861.91	610.63	1022.6	771.32	871.3	643.19	1017.26	649.14
52.352	0	0.34	1.62	0.11	0.29	0.05	0.1	0.08	0.31	0.44	96.76	3.62	1.04	97.61	0.31	0.16	0.44	0.03	0.2	0	0.6	0.12	0	0	0.01	1.34	0.06	0.02	51.89	9.2	0.05	14.53	7.03	25.07	0	0	-39.28	-3.45	1.8	54.36	151.35	861.5	613.68	1027.99	780.17	869.83	650.88	1021.19	650.78
52.385	0	0.34	0.98	0.11	0.29	0.05	0.11	0.08	0.52	0.52	98.05	3.09	0	97.9	0.32	0.09	0.52	0.03	0.24	0	0.64	0.27	0	0	0.01	1.31	0.03	0.02	49.83	7.25	0.05	12.08	5.84	19.38	0	0	-35	-2.79	2.94	55.23	145.05	865.66	620.7	1025.21	780.26	874.94	653.96	1019.99	654.92
52.418	0	0.31	0.63	0.09	0.27	0.04	0.11	0.07	0.6	0.6	98.74	1.95	0	98.73	0.31	0.06	0.6	0.02	0.33	0	0.64	0.28	0	0	0.01	1.22	0.02	0.01	43.95	5.54	0.05	24.7	4.1	13.94	0	0	-36.18	-0.24	3.05	54.13	152.32	862.56	617.77	1030.12	785.32	872.52	654.23	1024.8	657.47
52.452	0	0.32	0.69	0.09	0.28	0.03	0.12	0.06	0.73	0.73	98.62	1.63	0	97.74	0.21	0.03	0.73	0.01	0.49	0	0.72	0.42	0	0	0.01	1.59	0.02	0	41.6	2.87	0.05	9.6	2.15	13.41	0	0	-29.03	-3.17	4.67	56.16	142.1	866.25	625.4	1025.17	784.32	878.62	655.64	1020.54	662.75
52.485	0	0.31	0.5	0.09	0.27	0.03	0.12	0.06	0.72	0.72	99	1.49	0	98.71	0.16	0.02	0.72	0.01	0.5	0	0.6	0.43	0	0	0.01	1.42	0.01	0	40.42	2.35	0.05	42.68	1.91	10.21	0	0	-31.24	0.3	3.52	55.89	144.57	865.08	623.95	1024.1	782.98	875.06	656.9	1019.57	660.93
52.519	0	0.3	0.38	0.08	0.26	0.03	0.13	0.06	0.74	0.74	99.23	1.18	0	98.15	0.12	0.02	0.74	0.01	0.41	0	0.43	0.38	0	0	0.01	1.62	0.01	0	37.3	1.39	0.05	41.33	1.08	7.08	0	0	-37.23	-2.15	3.85	53.81	147.84	865.3	623.79	1027.92	786.41	875.83	657.77	1023.63	661.47
52.552	0	0.28	0.32	0.08	0.25	0.03	0.13	0.06	0.73	0.73	99.36	0.95	0	97.43	0.1	0.02	0.73	0.01	0.51	0	0.45	0.42	0	0	0.01	1.78	0.01	0	34.24	0.94	0.05	21.45	0.84	5.24	0	0	-34.25	-3.83	2.53	53.98	147.36	867.64	626.07	1029.74	788.17	876.58	661.23	1023.94	660.99
52.585	0	0.26	0.3	0.07	0.23	0.03	0.13	0.06	0.62	0.62	99.39	0.76	0	98.29	0.07	0.02	0.62	0	0.59	0	0.42	0.48	0	0	0.01	1.54	0	0	31.19	0.89	0.04	3.95	0.85	4.74	0	0	-31.16	-1.74	5.59	55.37	140.3	869.16	628.1	1028.14	787.07	883.42	659.15	1023.58	665.22
52.619	0	0.21	0.3	0.05	0.19	0.03	0.13	0.06	0.6	0.66	99.39	0.39	0	97.47	0.05	0.01	0.79	0	0.66	0	0.52	0.48	0	0	0.01	1.31	0	0	21.61	0.66	0.04	8.76	0.6	4.51	0	0	-34.11	-3.75	4.24	55.13	138.57	874.03	629.29	1027.47	782.73	884.83	658.02	1023.29	663.59
52.652	0	0.2	0.29	0.05	0.19	0.03	0.13	0.06	0.61	0.62	99.43	0.35	0	96.73	0.04	0.01	0.81	0	0.81	0	0.63	0.62	0	0	0.01	1.24	0	0	20.15	0.62	0.04	5.39	0.61	4	0	0	-31.7	-5.06	3.87	55.68	139.97	875.28	629.7	1029.25	783.67	885.26	658.85	1025.11	664.68
52.685	0	0.19	0.28	0.05	0.18	0.03	0.13	0.06	0.53	0.55	99.44	0.33	0	93.41	0.04	0.01	0.86	0	0.98	0	0.67	0.76	0	0	0.01	1.01	0	0	17.39	0.55	0.04	5.26	0.53	3.78	0	0	-28.87	-8.74	4.14	56.8	134.17	875.04	626	1030.9	781.87	888.95	656.41	1023.06	660.45
52.719	0	0.17	0.28	0.04	0.16	0.03	0.13	0.06	0.44	0.39	99.45	0.33	0	95.18	0.04	0.02	0.9	0	1.05	0.01	0.7	0.85	0	0	0.01	0.59	0	0.01	12.55	0.39	0.04	4.51	0.44	3.49	0	0	-28.05	-7.08	5	57.88	134.95	874.78	622.32	1032.67	780.21	890.25	654.1	1025.15	657.91
52.752	0	0.18	0.3	0.04	0.17	0.03	0.13	0.06	0.44	0.39	99.39	0.33	0	97.59	0.04	0.02	0.78	0	1.15	0.01	0.44	0.67	0	0	0.02	0.71	0	0.01	13.2	0.39	0.04	7.87	0.44	4.41	0	0	-31.53	-3.49	6.07	57.28	149.26	874.41	612.95	1038.61	777.15	887.8	642.02	1036.58	653.96
52.786	0	0.17	0.34	0.04	0.16	0.03	0.13	0.06	0.47	0.39	99.32	0.33	0	98.51	0.05	0.03	0.62	0.01	0.83	0.01	0.3	0.22	0	0	0.02	0.52	0	0.02	12.05	0.39	0.03	22.63	0.47	5.6	0	0	-37.12	-1.04	7.63	57.37	154.19	874.41	602.31	1045.92	773.82	891.24	630.05	1044.59	646.09
52.819	0	0.18	0.46	0.04	0.17	0.03	0.13	0.06	0.48	0.41	99.08	0.33	0	98.53	0.08	0.06	0.48	0.01	0.9	0.01	0.32	0.15	0	0	0.02	0.59	0.01	0.01	15.46	0.41	0.04	13.55	0.61	8.58	0	0	-37.19	0.96	7.86	60.87	159.7	875.34	578.47	1051.01	754.14	892.39	605.74	1050.62	627.35
52.852	0	0.19	0.57	0.04	0.18	0.03	0.13	0.06	0.4	0.4	98.85	0.33	0	97.01	0.13	0.14	0.4	0.02	0.97	0.01	0.31	0.07	0	0	0.01	0.69	0.01	0.01	17.39	0.51	0.04	9.58	0.68	10.72	0	0	-30.23	4.6	7.65	64.59	158.97	877.76	557.63	1053.65	733.53	894.98	586.67	1052.78	605.87
52.886	0	0.2	0.58	0.05	0.19	0.03	0.13	0.06	0.23	0.23	98.84	0.37	0	97.94	0.17	0.38	0.23	0.03	1.28	0.01	0.5	0.05	0	0	0.01	0.72	0.02	0.01	20.25	0.66	0.03	2.58	0.79	10.99	0	0	-27.52	2.69	10.15	66.57	147.86	870.18	537.39	1052.65	719.87	898.52	567.79	1045.13	586.99
52.919	0	0.2	0.69	0.05	0.2	0.03	0.12	0.06	0.19	0.2	98.63	0.44	0	98.75	0.2	1.35	0.19	0.06	1.95	0.01	0.65	0.06	0	0	0.01	1.05	0.05	0.02	22.16	0.84	0.05	1.75	0.74	12.8	0	0	-16.34	-0.15	6.5	68.96	149.3	864.47	518.94	1054.16	711	891.05	556.48	1040.06	565.92
52.952	0	0.19	0.57	0.05	0.23	0.03	0.12	0.07	0.16	0.24	98.87	0.6	0	98.17	0.24	5.11	0.16	0.11	3.81	0.02	0.74	0.08	0	0	0.01	1.11	0.07	0.04	23.24	1.1	0.06	0.13	0.87	11.96	0	0	-8.65	2.09	5.39	70.04	148.68	858.47	504.85	1060.21	715.93	890.25	543.02	1038.4	555.58
52.986	0	0.15	0.35	0.05	0.42	0.05	0.09	0.15	0.1	0.38	99.16	2.26	0	98.73	0.38	22.11	0.1	0.25	9.55	0.04	0.53	0.08	0	0	0.02	1.23	0.08	0.06	24.35	1.74	0.06	0.1	1.25	11.76	0	0	-8.93	0.23	4.45	69.02	147.67	853.23	494.84	1067.61	719.84	890.49	538.46	1038.03	544.61
53.019	0	0.09	0.11	0.05	0.94	0.1	0.07	0.48	0.08	0.5	98.11	12.41	4.46	96.81	0.5	48.74	0.08	0.54	21.36	0.15	0.42	0.07	0	0	0.02	1.03	0.1	0.08	20.27	2.04	0.06	0.15	1.59	7.53	0	0	-6.28	-4.94	4.38	69.58	150.89	854.96	488.03	1071.42	716.41	891.66	530.35	1042.2	540.54
53.052	0	0.06	0.04	0.04	1.91	0.33	0.06	1.29	0.06	0.68	96.19	42.13	13.96	98.38	0.68	71.3	0.06	0.89	42.36	0.59	0.2	0.05	0	0	0.02	0.9	0.12	0.06	18.08	3.07	0.05	0.01	2.1	4.22	0	0	-5.51	-1.48	4.01	70.36	151.16	852.98	480.66	1067.53	707.42	888.18	523.67	1039.1	532.18
53.086	0	0.05	0.02	0.04	3.23	0.73	0.05	2.62	0.05	0.83	93.55	74.77	20.06	98.52	0.83	86.25	0.05	1.24	54.53	1.98	0.13	0.03	0	0	0.02	0.83	0.11	0.03	20.61	4.91	0.05	0.01	2.98	1.4	0	0	-7.22	-1.01	5.42	70.14	147.22	853.71	476.81	1067.23	701.72	891.95	518.3	1038.8	528.78
53.119	0	0.05	0.01	0.04	4.22	0.87	0.04	3.75	0.05	0.59	91.57	85	21.4	98.76	1.17	93.54	0.05	1.85	56.61	4.6	0.11	0.03	0	0	0.02	0.59	0.08	0.02	21.38	5.58	0.03	0.03	3.46	0	0	0	-6.13	0.13	6.62	71.16	143.16	856.34	473.99	1066.82	695.97	896.41	513.87	1038.97	526.91
53.153	0	0.06	0.01	0.04	5	0.6	0.04	5.21	0.03	0.42	89.57	90.59	18.86	98.72	2.21	96.67	0.03	2.72	46.16	10.89	0.06	0.02	0	0	0.02	0.42	0.06	0.01	24.84	8.79	0.02	0.02	5.42	0	0	0	-5.43	-0.29	5.33	72.75	138.38	861.65	470.8	1065.72	686.91	899.26	509.85	1037.16	521.36
53.186	0	0.08	0.01	0.05	6.01	0.6	0.04	6.85	0.02	0.37	86.3	94.17	18.87	98.61	3.8	98.04	0.02	3.84	43.26	17.08	0.03	0.02	0	0	0.01	0.37	0.04	0.01	29.93	11.67	0.02	0.02	6.9	0	0	0	1.86	0.69	6.19	76.07	137.1	863.66	464.87	1065.41	680.38	901.71	504.5	1038.17	517.68
53.219	0	0.1	0.01	0.05	6.91	0.61	0.04	8.33	0.02	0.29	83.34	95.32	18.79	98.27	5.66	98.46	0.02	5.23	41.63	21.51	0.02	0.02	0	0	0.01	0.29	0.03	0	32.39	13.1	0.01	0	7.84	0	0	0	4.16	1.79	6.78	77.32	133.24	866.25	459.35	1063.57	669.65	904.42	500.11	1037.2	511.2
53.253	0	0.09	0.01	0.05	7.09	0.75	0.03	11.71	0.01	0.17	76.58	97.04	21.06	98.14	7.43	98.5	0.01	5.2	36.68	21.22	0.01	0.02	0	0	0.01	0.17	0.02	0	38.28	20.4	0.01	0.01	12.31	0	0	0	7.4	2.18	4.87	79.07	130.6	873.75	453.98	1065.9	660.35	908.62	494.05	1038.76	505.01
53.286	0	0.09	0.01	0.05	9.02	0.83	0.04	14.82	0.01	0.15	70.37	97.99	20.91	97.79	11.89	98.61	0.01	5.78	37.69	18.61	0.01	0.02	0	0	0	0.15	0.01	0	43.08	21.74	0	0.01	12.65	0	0	0	8	3.06	6.57	79.23	130.91	876.57	447.79	1069.4	654.99	913.53	486.46	1043.63	501.05
53.319	0	0.07	0.01	0.05	9.5	1.11	0.04	19.85	0.01	0.11	60.29	98.26	23.1	95.04	13.9	98.68	0.01	6.16	39.19	13.07	0.02	0.04	0	0	0	0.11	0	0	44.87	27.76	0	0.03	14.53	0	0	0	8.04	7.23	6.53	79.44	130.12	881.21	442.72	1069.12	644.7	916.13	480.75	1045.51	494.65
53.353	0	0.06	0	0.05	8.95	1.5	0.04	26.24	0.01	0.07	48.76	98.22	25.5	95.79	16.37	98.36	0.01	5.15	38.92	12.38	0.03	0.07	0	0	0	0.07	0	0	44.85	35.33	0	0.02	17.4	0	0	0	13.13	6.38	7.02	81.63	129.83	885.2	434.96	1074.7	639.18	921.71	473.19	1050.35	490.74
53.386	0	0.07	0	0.06	9.59	1.74	0.04	27.02	0.02	0.06	47.98	98.99	26.73	98.14	15.75	98.13	0.02	4.03	41.61	15.49	0.04	0.15	0	0	0	0.06	0	0	52.22	38.25	0	0.02	17.36	0	0	0	10.87	2.17	8.83	80.65	126.01	890.32	432.14	1078.12	633.55	929.63	467.47	1053.83	488.74
53.419	0	0.08	0	0.06	9.57	1.98	0.04	29.32	0.02	0.04	45.68	99.24	28.18	96.62	15.77	97.88	0.02	4.01	39.79	16.3	0.06	0.31	0	0	0	0.04	0	0	56.05	41.22	0	0.03	19.47	0	0	0	7.1	5.24	9.81	79.19	127.41	893.44	429.56	1080.56	629.17	933.01	463.06	1058.26	486.46
53.453	0	0.09	0	0.07	9.6	2.38	0.04	32.33	0.02	0.02	42.67	99.51	30.19	98.26	16.94	97.22	0.02	3.66	35.8	19.14	0.08	0.71	0	0	0	0.02	0	0	62.33	44.46	0	0.03	23.21	0	0	0	7.45	1.82	10.08	79.55	128.24	896.45	427.57	1082.31	624.47	935.51	459.44	1060.86	486.51
53.486	0	0.11	0	0.08	10.95	1.38	0.04	33.22	0.03	0.03	41.78	99.56	24.89	98.59	19.61	96.71	0.03	2.63	30.84	24.13	0.12	1.18	0	0	0	0.02	0	0.01	64.05	44.29	0	0.03	20.75	0	0	0	8.27	-0.77	10.96	80.12	122.82	899.66	427.11	1078.94	617.64	938.46	457.91	1058.6	483.46
53.52	0	0.19	0	0.13	14.77	0.72	0.05	36.69	0.05	0.05	38.31	99.79	18.57	98.7	21.75	95.88	0.05	1.9	26.59	30.19	0.26	2.66	0	0.01	0.01	0.02	0	0.02	74.31	47.38	0	0.03	16.98	0	0	0	11.86	-0.36	10.68	81.55	130.46	900.39	425.61	1079.35	614.97	935.8	456.1	1062.92	485.41
53.553	0	0.27	0.01	0.16	16.22	0.54	0.05	31.49	0.06	0.06	43.51	99.85	16.03	98.27	21.51	94.83	0.06	1.38	25.99	34.53	0.23	2.26	0	0.01	0.02	0.02	0	0.02	79.31	43.63	0	0.02	14.77	0	0	0	9.42	-1.79	9.16	80.62	127.45	900.25	424.67	1080	615.3	935.39	456.65	1060.48	481.04
53.586	0	0.37	0.01	0.16	15.22	0.51	0.06	27.47	0.07	0.07	47.53	99.8	15.37	98.56	21.18	93.37	0.07	0.99	26.92	42.81	0.27	2.13	0	0.01	0.02	0.02	0	0.03	77.59	41.15	0	0.02	13.73	0	0	0	10.45	0.86	9.42	81.14	124.07	898.68	423.97	1078.6	615.48	935.72	456.19	1057.35	480.7
53.62	0	0.52	0.01	0.17	16.26	0.45	0.07	23.63	0.11	0.11	52.74	99.81	13.72	97.89	22.31	91.68	0.11	0.73	28.68	48.96	0.24	1.17	0	0.03	0.02	0.02	0	0.04	79.51	37.12	0	0.01	11.72	0	0	0	15.85	2.82	7.54	83.51	122.75	896.26	423.92	1075.01	617.06	931	460.18	1052.54	477.39
53.653	0	0.46	0.01	0.13	19.53	0.32	0.11	27.75	0.12	0.12	47.25	99.7	8.85	98.58	32.42	88.86	0.12	0.58	25.28	50.1	0.18	0.48	0	0.04	0.03	0.02	0	0.03	76.73	35.18	0	0.04	10.48	0	0	0	16.09	0.8	5.89	83.68	131.23	894.24	426.84	1070.65	616.61	922.07	464.45	1052.56	478.39
53.686	0	0.48	0.01	0.11	17.85	0.22	0.16	26.19	0.16	0.16	48.81	99.24	4.39	97.58	37.63	81.65	0.16	0.46	21.08	51.93	0.2	0.29	0	0.05	0.03	0.03	0	0.04	72.3	35.39	0	0.05	9.02	0	0	0	10.45	3.52	6	81.55	131.14	889.32	431.32	1062.07	615.16	915.46	467.96	1046.03	480.27
53.72	0	0.59	0.02	0.08	13.44	0.13	0.21	20.67	0.29	0.29	58.66	96.82	0	97.44	39.75	73.11	0.29	0.26	16.73	58.8	0.21	0.23	0	0.1	0.03	0.03	0	0.06	62.73	34.6	0	0.08	6.83	0	0	0	12.6	3.8	6.67	82.84	128.5	885.79	434.62	1055.97	616.08	912.83	468.63	1040.13	486.12
53.753	0	0.54	0.03	0.06	9.06	0.1	0.28	14.92	0.31	0.31	70.16	85.64	0	97.63	42.24	62.99	0.31	0.2	12.75	58.97	0.21	0.23	0	0.11	0.04	0.04	0	0.11	52.56	32.79	0	0.1	6.36	0	0	0	6.49	3.41	6.75	80.45	130.57	877.7	435.56	1048.23	616.19	903.98	468.61	1033.48	485.3
53.787	0	0.34	0.04	0.03	4.8	0.08	0.34	9.54	0.46	0.46	80.92	36.51	0	97.52	41.69	53.12	0.46	0.19	11.74	52.69	0.24	0.23	0	0.21	0.03	0.04	0	0.44	33.33	31.02	0.01	0.08	4.92	0	0	0	12.33	3.65	5.31	82.65	130.18	872.01	437.35	1042.72	619.67	896.93	473.38	1026.45	486.55
53.82	0	0.25	0.05	0.02	2.64	0.07	0.39	4.96	0.71	0.49	90.09	8.01	0	96.25	40.59	42.96	0.49	0.16	11.1	46.14	0.21	0.17	0	0.24	0.04	0.05	0.01	0.71	19.99	25.4	0.01	0.08	4.23	0	0	0	11.49	5.78	4.55	82.01	134.94	864.97	438.09	1036.47	620.7	887.2	475.8	1021.75	486.03
53.853	0	0.16	0.06	0.02	1.79	0.07	0.37	3.02	1.38	0.44	93.96	3.24	0	96.78	37.99	37.76	0.44	0.16	11.4	35.58	0.19	0.12	0	0.22	0.06	0.05	0.01	1.38	13.06	20.83	0.02	0.25	4.22	0	0	0	11.65	4.98	3.12	82.16	134.16	858.7	439.35	1030.77	622.68	880	478.33	1013.93	486.22
53.887	0	0.1	0.07	0.01	1.2	0.06	0.37	1.63	2.06	0.41	96.74	1.3	0	97.53	35.43	32.67	0.41	0.17	9.84	24.13	0.2	0.12	0	0.28	0.07	0.06	0.01	2.06	4.01	13.29	0.03	0.78	3.24	0	0	0	12.25	3.62	1.61	82.37	131.86	852.02	439.27	1024.8	623.79	873.12	480.37	1004.93	484.17
53.92	0	0.11	0.08	0.01	0.73	0.06	0.3	0.84	2.47	0.39	98.32	0.7	0	95.77	28.23	25.7	0.39	0.2	9.89	19.92	0.25	0.17	0	0.26	0.09	0.09	0.02	2.47	2.07	11.34	0.06	1.02	2.99	0	0	0	7.22	6.4	3.72	80.98	131.8	843.24	442.21	1013.29	622.39	865.28	480.55	996.93	486.84
53.953	0	0.11	0.09	0.02	0.57	0.07	0.25	0.6	3.01	0.38	98.81	0.53	0	93.35	23.28	23.7	0.38	0.2	12.06	16.87	0.32	0.24	0	0.23	0.11	0.09	0.04	3.01	1.52	10.06	0.06	0.97	3.22	0.33	0	0	8.29	8.79	2.77	81.29	129.88	839.57	444.65	1008.59	624.51	861.08	483.72	990.88	488.05
53.987	0	0.1	0.09	0.02	0.49	0.08	0.23	0.45	2.5	0.35	99.01	0.49	0	95.62	20.61	23.07	0.35	0.25	13.96	13.33	0.41	0.3	0	0.2	0.11	0.13	0.05	2.5	0.46	6.45	0.12	0.49	3.49	0.64	0	0	11.12	6.58	1.83	82.43	125.53	833.2	448.03	998.55	624.21	853.98	489.16	979.51	488.85
54.02	0	0.1	0.09	0.02	0.39	0.1	0.21	0.34	2.43	0.37	99.22	0.38	0.56	96.12	17.45	19.54	0.37	0.24	16.77	11.15	0.45	0.3	0	0.18	0.09	0.12	0.12	2.43	0.39	6.6	0.11	0.4	3.83	0.41	0	0	8.83	5.95	2.73	81.88	126.11	820.01	451.6	983.88	625.18	840.64	491.25	966.74	492.77
54.053	0	0.11	0.1	0.02	0.32	0.09	0.2	0.27	2.56	0.39	99.36	0.33	0.36	97.29	15.62	16.06	0.39	0.19	14.85	13.05	0.69	0.43	0	0.13	0.07	0.13	0.2	2.56	0.26	5.93	0.15	0.49	4.16	0.27	0	0	3.76	4.1	-2.06	81.36	128.97	815.11	457.78	973.6	621.74	826.84	497.87	955.8	496.45
54.087	0	0.15	0.12	0.02	0.27	0.08	0.24	0.22	2.12	0.43	99.45	0.33	0	98.7	17.67	9.69	0.43	0.13	13.14	19.93	1.11	0.84	0	0.12	0.05	0.12	0.3	2.12	0.12	5.69	0.22	0.45	4.42	0.87	0	0	2.48	0.34	-2.5	81.28	132.11	804.4	466	958.02	621.7	811.52	505.17	943.63	505.53
54.12
54.154
54.187
54.22
54.254
54.287
54.32
54.354
54.387
54.42
54.454
54.487
54.521
54.554
54.587
54.621
54.654
54.687
54.721
54.754
54.788
54.821
54.854
54.888
54.921
54.954
54.988
55.021
55.054
55.088
55.121
55.155
55.188
55.221
55.255
55.288
55.321
55.355
55.388
55.421
55.455
55.488
55.522
55.555
55.588
55.622
55.655
55.688
55.722
55.755
55.789
55.822
55.855
55.889
55.922
55.955
55.989
56.022
56.055
56.089
56.122
56.156
56.189
56.222
56.256
56.289
56.322
56.356
56.389
56.422
56.456
56.489
56.523
56.556
56.589
56.623
56.656
56.689
56.723
56.756
56.79
56.823
56.856
56.89
56.923
56.956
56.99
57.023
57.056
57.09
57.123
57.157
57.19
57.223
57.257
57.29
57.323
57.357
57.39
57.423
57.457
57.49
57.524
57.557
57.59
57.624
57.657
57.69
57.724
57.757
57.791
57.824
57.857
57.891
57.924
57.957
57.991
58.024
58.057
58.091
58.124
58.158
58.191
58.224
58.258
58.291
58.324
58.358
58.391
58.424
58.458
58.491
58.525
58.558
58.591
58.625
58.658
58.691
58.725
58.758
58.792
58.825
58.858
58.892
58.925
58.958
58.992
59.025
59.058
59.092
59.125
59.159
59.192
59.225
59.259
59.292
59.325
59.359
59.392
59.425
59.459
59.492
59.526
59.559
59.592
59.626
59.659
59.692
59.726
59.759
59.793
59.826
59.859
59.893
59.926
59.959
59.993
60.026
60.059
60.093
60.126
60.16
60.193
60.226
60.26
60.293
60.326
60.36
60.393
60.426
60.46
60.493
60.527
60.56
60.593
60.627
60.66
60.693
60.727
60.76
60.794
60.827
60.86
60.894
60.927
60.96
60.994
61.027
61.06
61.094
61.127
61.161
61.194
61.227
61.261
61.294
61.327
61.361
61.394
61.427
61.461
61.494
61.528
61.561
61.594
61.628
61.661
61.694
61.728
61.761
61.795
61.828
61.861
61.895
61.928
61.961
61.995
62.028
62.061
62.095
62.128
62.162
62.195
62.228
62.262
62.295
62.328
62.362
62.395
62.428
62.462
62.495
62.529
62.562
62.595
62.629
62.662
62.695
62.729
62.762
62.796
62.829
62.862
62.896
62.929
62.962
62.996
63.029
63.062
63.096
63.129
63.163
63.196
63.229
63.263
63.296
63.329
63.363
63.396
63.429
63.463
63.496
63.53
63.563
63.596
63.63
63.663
63.696
63.73
63.763
63.797
63.83
63.863
63.897
63.93
63.963
63.997
64.03
64.063
64.097
64.13
64.164
64.197
64.23
64.264
64.297
64.33
64.364
64.397
64.43
64.464
64.497
64.531
64.564
64.597
64.631
64.664
64.697
64.731
64.764
64.798
64.831
64.864
64.898
64.931
64.964
64.998
65.031
65.064
65.098
65.131
65.165
65.198
65.231
65.265
65.298
65.331
65.365
65.398
65.431
65.465
65.498
65.532
65.565
65.598
65.632
65.665
65.698
65.732
65.765
65.799
65.832
65.865
65.899
65.932
65.965
65.999
66.032
66.065
66.099
66.132
66.166
66.199
66.232
66.266
66.299
66.332
66.366
66.399
66.432
66.466
66.499
66.533
66.566
66.599
66.633
66.666
66.699
66.733
[truncated: 24,087 more rows]
[truncated: 4 more columns]
