# Supplementary material for: Exploring emotion recognition in patients with mild cognitive impairment and Alzheimer’s dementia undergoing a rehabilitation program
Source: PLoS One. 2025 Apr 24;20(4):e0322213. doi: 10.1371/journal.pone.0322213 (PMC12021228; doi:10.1371/journal.pone.0322213)
Supplement: S3 Data — (ZIP) [file pone.0322213.s005.zip › raw data21-30/No25 Dual tasks.csv]

time stamp	face id	anger	contempt	disgust	fear	joy	sadness	surprise	sentimentality	confusion	neutral	engagement	valence	attention	inner brow raise	brow raise	brow furrow	eye widen	cheek raise	lid tighten	nose wrinkle	upper lip raise	dimpler	lip corner depressor	chin raise	lip pucker	lip stretch	lip press	mouth open	jaw drop	lip suck	eye closure	smile	smirk	blink	blink rate	pitch	yaw	roll	brightness	interocular distance	topleft_x	topleft_y	bottomright_x	bottomright_y	outer_right_eye_X	outer_right_eye_Y	outer_left_eye_X	outer_left_eye_Y
0.066	0	0.07	0.07	0.01	0.16	0.22	0.21	0.65	0.07	0.07	98.71	0.45	9.45	97.51	17.45	1.6	0.07	0.13	14.96	2.93	0.17	0.07	0	0	0.01	0.02	0.23	0.07	0.29	39.98	0	0.11	12.15	0	0		-0.1	-3.66	4.61	56.14	128.27	795.49	448.78	963.34	624.59	819.01	481.72	946.64	494.47
0.1	0	0.06	0.05	0.01	0.12	0.3	0.14	0.38	0.14	0.03	99.24	0.89	13.93	98.42	12.77	1.15	0.03	0.23	10.93	0.89	0.09	0.04	0	0	0.01	0.03	0.46	0.14	0.18	32.28	0.01	0.03	17.01	0	0		2.09	1.34	6.82	55.82	129.44	796.41	440	974.43	627.74	826.73	476.01	955.61	488.05
0.133	0	0.05	0.05	0.01	0.14	0.32	0.18	0.38	0.14	0.03	99.25	1.06	13.2	98.21	19.98	1.15	0.03	0.22	9.78	0.79	0.11	0.04	0	0	0.01	0.02	0.3	0.14	0.18	24.7	0	0.14	18.23	0	0		-0.47	1.99	6.32	55.21	129.55	797.87	440.48	977.45	630.23	828.45	475.68	957.41	488.08
0.166	0	0.05	0.05	0.01	0.17	0.26	0.23	0.37	0.15	0.04	99.26	0.88	10.43	97.08	24.66	0.99	0.04	0.15	8.77	0.76	0.11	0.04	0	0	0.01	0.02	0.24	0.15	0.17	19.94	0	0.12	16.96	0	0		-0.01	4.48	5.96	55.21	130.48	796.08	439.12	976.24	629.38	826.17	475.42	956.19	486.5
0.2	0	0.05	0.06	0.01	0.16	0.21	0.2	0.3	0.23	0.04	99.39	0.77	9.28	98.02	21.32	0.92	0.04	0.14	6.78	0.72	0.1	0.03	0	0	0.01	0.01	0.25	0.23	0.14	18.48	0	0.08	16.02	0	0		-2.82	2.49	5.97	54.59	130.51	794.93	440.6	973.51	628.77	824.3	474.32	954.06	488.24
0.233	0	0.06	0.07	0.01	0.15	0.17	0.19	0.27	0.29	0.04	99.47	0.6	7.61	97.46	18.63	0.84	0.04	0.11	6.08	0.59	0.14	0.02	0	0	0.01	0.01	0.28	0.29	0.13	18.2	0	0.07	14.22	0	0		-0.91	3.77	3.12	55.29	134.3	792.99	442.8	970.22	629.46	816.76	480.11	950.86	487.59
0.266	0	0.06	0.07	0.01	0.16	0.16	0.2	0.27	0.54	0.04	99.46	0.59	7.16	96.91	19.54	0.8	0.04	0.12	5.98	0.63	0.12	0.02	0	0	0.02	0.01	0.27	0.54	0.13	17.49	0.01	0.06	14.06	0	0		1.51	4.77	3.27	55.71	133.36	788.39	444.99	964.91	631.64	812.44	482.6	945.59	490.07
0.3	0	0.06	0.07	0.01	0.16	0.16	0.2	0.26	1.14	0.04	99.48	0.54	6.65	97.24	19.23	0.76	0.04	0.12	6.39	0.61	0.13	0.02	0	0	0.02	0.01	0.27	1.14	0.12	16.92	0.01	0.04	13.47	0	0		0.1	4.19	2.08	55.23	132.77	779.05	446.26	956.65	633.32	802.65	484.64	935.28	490.8
0.333	0	0.06	0.07	0.01	0.15	0.14	0.18	0.26	1.02	0.04	99.48	0.51	6.66	97.8	16.46	0.75	0.04	0.12	5.85	0.44	0.13	0.02	0	0	0.02	0.01	0.29	1.02	0.13	19.88	0.01	0.08	13.12	0	0		2.99	3.03	5.75	55.56	130.32	764.85	444.99	943.11	634.26	793.85	480.84	923.62	492.85
0.366	0	0.06	0.07	0.01	0.16	0.14	0.21	0.29	1.07	0.04	99.42	0.49	5.88	96.52	19.27	0.73	0.04	0.1	6.06	0.47	0.13	0.02	0	0	0.03	0.01	0.25	1.07	0.14	19.93	0.01	0.06	12.87	0	0		0.04	5.39	2.46	54.7	131.94	756.92	442.88	937.82	633.69	783.05	481.07	914.75	488.94
0.4	0	0.07	0.07	0.01	0.15	0.14	0.18	0.27	1.15	0.04	99.47	0.48	6.35	95.88	16.16	0.7	0.04	0.09	6.16	0.45	0.16	0.02	0	0	0.04	0.01	0.28	1.15	0.13	20.76	0.01	0.16	12.69	0	0		2.96	6.26	2.03	55.13	132.67	746.6	441.09	927.67	633.57	771.94	481.48	904.55	485.51
0.433	0	0.07	0.08	0.01	0.14	0.13	0.18	0.26	1.27	0.04	99.49	0.46	6.16	94.44	15.24	0.65	0.04	0.09	6.08	0.35	0.14	0.02	0	0	0.07	0.02	0.29	1.27	0.12	20.77	0.01	0.04	12.37	0	0		2.67	7.84	2.03	55.17	131.74	739.79	443.53	919.25	634.11	764.81	484.63	896.54	486.43
0.467	0	0.07	0.08	0.01	0.15	0.16	0.19	0.28	3.56	0.04	99.45	0.46	7	91.59	15.95	0.67	0.04	0.1	9.78	0.34	0.14	0.02	0	0	0.1	0.01	0.29	3.56	0.12	22.03	0.01	0.06	12.29	0	0		-2.31	10.06	3.2	53.26	130.66	733.16	441.63	913.61	632.63	760.54	479.2	891.02	486.08
0.5	0	0.07	0.08	0.01	0.17	0.14	0.21	0.32	3.92	0.04	99.36	0.39	4.99	88.77	18.1	0.75	0.04	0.12	8.93	0.38	0.17	0.01	0	0	0.11	0.02	0.25	3.92	0.12	23.32	0.01	0.15	11.25	0	0		-0.76	11.66	2.92	53.37	128.85	728.01	440.6	908.02	631.88	755.78	478.84	884.5	484.56
0.533	0	0.07	0.09	0.01	0.17	0.12	0.22	0.35	3.9	0.04	99.3	0.39	3.49	85.99	18.38	0.77	0.04	0.11	7.6	0.33	0.15	0.01	0	0	0.12	0.02	0.23	3.9	0.12	25.14	0.01	0.05	10.41	0	0		2.43	12.93	3.8	53.97	125.05	721.63	439.49	901.92	631.9	752.3	478.4	877.2	484.35
0.567	0	0.07	0.1	0.01	0.19	0.1	0.23	0.36	2.5	0.04	99.29	0.37	1.71	85.26	19.2	0.97	0.04	0.11	6.45	0.33	0.13	0.01	0	0	0.12	0.03	0.17	2.5	0.12	24.45	0.01	0.04	9.07	0	0		-1.72	13.23	2.34	52.83	124.41	717.23	439.43	897.26	630.58	746.58	479.16	870.97	481.17
0.6	0	0.07	0.1	0.01	0.21	0.07	0.26	0.38	2.32	0.04	99.24	0.43	0	81.59	21.49	1.04	0.04	0.12	4.44	0.32	0.1	0.01	0	0	0.2	0.03	0.13	2.32	0.14	23.75	0.01	0.02	7.91	0	0		-1	14.56	3.37	53.19	126.03	713.29	438.98	892.66	628.62	742.62	478.73	868.61	481.78
0.633	0	0.08	0.12	0.01	0.22	0.06	0.26	0.37	2	0.05	99.25	0.4	0	83.56	20.67	1.57	0.05	0.12	3.29	0.32	0.08	0.02	0	0	0.28	0.04	0.1	2	0.17	23.61	0.01	0.05	6.22	0	0		3.87	13.87	5.46	54.64	123.28	713.47	439.22	890.2	626.39	744.86	478.47	868	484.49
0.667	0	0.08	0.14	0.02	0.22	0.05	0.26	0.39	1.37	0.07	99.22	0.34	0	86.24	19.03	2.02	0.05	0.14	2.76	0.31	0.06	0.03	0	0	0.25	0.07	0.08	1.37	0.19	25.68	0.02	0.04	4.67	0.69	0		1.38	12.82	6.02	54.11	121.66	713.36	441.11	888.61	625.16	745.23	480.61	866.8	485.08
0.7	0	0.09	0.15	0.02	0.19	0.04	0.21	0.31	1.19	0.1	99.39	0.33	0	88.66	14.29	2.28	0.06	0.16	2.19	0.29	0.07	0.05	0	0	0.22	0.1	0.07	1.19	0.21	24.34	0.02	0.02	4.28	1.25	0		-2.53	11.72	6.2	52.66	120.1	713.52	443.03	888.74	626.71	746.24	481.01	866.22	486.32
0.734	0	0.09	0.18	0.02	0.19	0.04	0.2	0.29	0.59	0.19	99.42	0.33	0	80.33	12.84	2.67	0.07	0.15	1.68	0.24	0.05	0.1	0	0	0.26	0.19	0.06	0.59	0.3	24.01	0.03	0.03	3.18	2.41	0		1.61	14.96	7.01	53.89	120.97	716.3	444.54	890.47	627.68	749.09	482.17	869.79	490.2
0.767	0	0.09	0.19	0.02	0.2	0.04	0.2	0.31	0.41	0.33	99.39	0.33	0	93.73	12.28	3.64	0.08	0.13	2.11	0.22	0.06	0.11	0	0	0.3	0.33	0.04	0.41	0.41	25.1	0.03	0.09	2.71	2.85	0		1.81	8.48	7.08	53.95	123.18	720.61	438.33	902.59	629.17	756	479.65	879.11	484.04
0.8	0	0.09	0.22	0.02	0.2	0.04	0.19	0.32	0.37	0.44	99.36	0.33	0	90.31	11.52	4.31	0.11	0.12	2.67	0.3	0.09	0.19	0	0	0.37	0.44	0.04	0.3	0.46	26.09	0.04	0.05	2.7	4.03	0		0.58	10.84	6.37	53.19	117.3	732.17	440.12	913	631.62	769.09	479.51	886.27	484.77
0.834	0	0.1	0.26	0.02	0.2	0.04	0.19	0.33	0.42	0.92	99.34	0.33	0	85.26	10.92	4.35	0.17	0.1	3.63	0.33	0.14	0.31	0	0	0.42	0.92	0.04	0.19	0.7	27.47	0.04	0.09	2.04	5.24	0		3.46	13.23	8.5	53.85	117.2	737.85	438.33	920.39	630.44	777.77	479.62	894.84	485.11
0.867	0	0.1	0.35	0.02	0.2	0.04	0.19	0.33	0.39	1.52	99.31	0.33	0	88.13	9.86	4.26	0.2	0.1	5.76	0.46	0.22	0.37	0	0	0.39	1.52	0.04	0.15	0.76	28.58	0.05	0.04	1.85	7.76	0		-0.84	11.97	8.61	53.08	119.02	746.97	439.11	930.39	631.67	786.64	478.17	905.39	486.14
0.9	0	0.1	0.35	0.02	0.18	0.05	0.18	0.32	0.34	1.76	99.3	0.33	0	96.13	8.77	3.49	0.2	0.09	7.96	0.52	0.26	0.36	0	0	0.34	1.76	0.04	0.2	0.88	29.9	0.05	0.04	1.82	7.67	0		4.61	5.94	8.93	55.39	125.44	753.33	438.43	941.16	635.03	792.39	481.39	917.68	487.51
0.934	0	0.11	0.38	0.02	0.18	0.05	0.19	0.3	0.42	3.2	99.24	0.33	0	92.01	8.35	2.44	0.29	0.07	10.8	0.67	0.43	0.37	0	0	0.42	3.2	0.04	0.25	1.28	29.87	0.07	0.16	1.44	7.96	0		-1.11	9.78	5.54	52.72	130.81	761.95	430.75	956.33	635.71	798.56	473.35	929.29	478.01
0.967	0	0.11	0.31	0.02	0.18	0.06	0.19	0.35	0.39	2.64	99.31	0.33	0	90.74	8.85	2.99	0.29	0.07	12.3	1.02	0.47	0.25	0	0	0.39	2.64	0.04	0.34	1.29	32.14	0.07	0.03	1.66	6.29	0		-1.89	10.59	6.62	52.98	128.23	768.12	432.29	959.96	636.74	806.08	468.62	933.56	482.5
1	0	0.11	0.27	0.02	0.18	0.06	0.19	0.33	0.32	3.21	99.34	0.33	0	76.33	8.03	3.09	0.26	0.08	14.38	1.38	0.38	0.17	0	0	0.32	3.21	0.04	0.26	1.52	31.69	0.06	0.01	1.59	4.97	0		-1.26	16.15	7.06	52.88	130.02	770.92	428.8	964.89	633.39	809.7	469.08	939.36	478.73
1.034	0	0.12	0.26	0.02	0.18	0.08	0.2	0.29	0.3	3.56	99.42	0.34	1.58	87.98	7.64	2.76	0.25	0.1	18.35	2	0.35	0.17	0	0	0.3	3.56	0.05	0.26	2.06	29.17	0.07	0.01	1.66	4.56	0		-0.62	12.05	6.65	53.4	134.73	774.28	425.33	972.53	634.8	812.42	466.39	946.79	476.29
1.067	0	0.12	0.24	0.02	0.17	0.09	0.18	0.26	0.33	3	99.47	0.36	2.71	89.09	6.23	2.76	0.23	0.11	19.32	1.79	0.18	0.14	0	0	0.24	3	0.06	0.33	1.78	28.51	0.07	0.02	1.98	3.87	0		0.22	11.5	6.19	53.89	133.66	778.35	426.25	974.07	634.49	815.28	465.36	948.4	477.34
1.101	0	0.12	0.21	0.02	0.16	0.1	0.18	0.26	0.49	2.84	99.48	0.4	4.05	82.99	5.4	2.81	0.22	0.14	21.2	1.7	0.15	0.13	0	0	0.21	2.84	0.07	0.49	1.72	29	0.07	0.01	2.33	3.21	0		-2.73	14.08	6.83	53.02	132.8	779.71	425.39	973.56	629.88	816.88	464.13	949.17	475.7
1.134	0	0.11	0.17	0.02	0.15	0.08	0.16	0.24	0.47	2.2	99.52	0.33	2.8	85.62	4.62	2.77	0.21	0.13	16.71	1.35	0.15	0.1	0	0	0.18	2.2	0.07	0.47	1.42	27.59	0.06	0.08	2.78	1.57	0		-0.86	13.08	5.28	53.91	132.37	781.92	427.35	972.6	630.37	816.03	464.95	947.87	476.84
1.167	0	0.11	0.17	0.02	0.16	0.06	0.16	0.27	0.59	1.96	99.47	0.33	0.25	84.35	5.75	3.3	0.18	0.14	11.43	1.01	0.15	0.07	0	0	0.18	1.96	0.09	0.59	1.39	28.55	0.06	0.01	2.72	1.57	0		-2.24	13.58	5.45	53.67	132.96	780.81	427.8	970.37	627.18	814.13	468.09	946.9	475.16
1.201	0	0.1	0.15	0.02	0.17	0.06	0.16	0.33	0.77	1.24	99.33	0.33	0.43	87.72	6.61	4.11	0.15	0.2	10.35	0.71	0.17	0.05	0	0	0.19	1.24	0.09	0.77	1.41	32.22	0.05	0.02	3.52	0.91	0		0.08	12.17	4.23	54.55	130.79	778.76	429.85	965.55	627.28	810.32	471.08	941.04	475.41
1.234	0	0.1	0.15	0.02	0.17	0.07	0.17	0.33	1.22	0.96	99.34	0.33	0.54	94.35	8.36	3.77	0.13	0.21	11.27	0.61	0.17	0.04	0	0	0.21	0.96	0.1	1.22	1.35	30.43	0.05	0.01	3.69	0.82	0		-3.44	7.93	2.67	53.83	134.95	771.47	427.74	958.75	625.75	799.52	467.86	934.4	471.94
1.267	0	0.09	0.13	0.02	0.18	0.07	0.19	0.41	1.68	0.63	99.18	0.33	0.72	97.65	10.75	3.2	0.1	0.2	11.22	0.52	0.19	0.03	0	0	0.21	0.63	0.13	1.68	1.28	34.16	0.05	0.02	4.45	0.16	0		4.57	3.37	5	57.15	145.91	764.23	425.27	952.93	624.73	790.44	463.72	935.7	477.4
1.301	0	0.09	0.12	0.02	0.17	0.08	0.18	0.35	1.75	0.29	99.3	0.33	1.42	96.92	11.11	2.37	0.05	0.2	9.94	0.26	0.19	0.02	0	0	0.15	0.29	0.16	1.75	0.89	30.62	0.03	0.01	5.67	0	0		-2.6	4.76	2.66	54.87	144.22	759.88	424.79	952.77	627.7	786.18	465.4	930.22	472.58
1.334	0	0.08	0.11	0.02	0.17	0.08	0.19	0.35	1.27	0.24	99.3	0.33	1.41	97.43	12.76	2.3	0.04	0.24	9.04	0.21	0.16	0.01	0	0	0.12	0.24	0.15	1.27	0.75	28.91	0.03	0.01	6.23	0	0		-1.74	3.82	1.89	55.21	143.17	753.79	424.12	949.04	629.2	780.92	465.46	923.88	473.18
1.367	0	0.08	0.1	0.01	0.18	0.1	0.21	0.36	1.22	0.16	99.28	0.33	2.86	98	15.91	2.51	0.03	0.26	10.1	0.17	0.18	0.01	0	0	0.09	0.16	0.18	1.22	0.49	26.42	0.02	0.01	7.79	0	0		0.81	2.55	0.69	55.88	146.07	748.01	424.05	947.03	633.24	774.15	468.19	920.12	473.65
1.401	0	0.06	0.08	0.01	0.21	0.18	0.28	0.44	1.17	0.08	99.12	0.44	6.35	98.22	23.07	2.54	0.02	0.29	14.74	0.17	0.21	0.01	0	0	0.09	0.08	0.2	1.17	0.32	23.87	0.01	0.01	10.65	0	0		-0.74	1.96	1.58	55.17	145.64	741.08	424.78	941.26	635.68	769.03	468.09	914.54	474.12
1.434	0	0.06	0.08	0.01	0.21	0.35	0.31	0.45	1	0.09	99.1	0.48	11.48	98.71	23.75	2.27	0.02	0.33	24.3	0.2	0.29	0.01	0	0	0.06	0.09	0.21	1	0.3	24.1	0.01	0.01	11.8	0	0		-2.89	-0.3	1.67	54.3	146.46	733.84	424.81	936.81	637.78	762.85	467.53	909.11	475.16
1.468	0	0.05	0.06	0.01	0.23	0.78	0.38	0.55	0.9	0.08	98.44	0.89	16.89	97.79	28.86	2.44	0.01	0.34	33.18	0.21	0.39	0.01	0	0	0.05	0.08	0.26	0.9	0.22	23.59	0.01	0.03	14.4	0	0		-1.01	-3.04	1.79	54.43	148.14	727.68	423.04	933.71	639.08	757.54	466.04	905.36	475.85
1.501	0	0.05	0.06	0.01	0.23	0.87	0.38	0.56	1.16	0.1	98.26	0.87	17.73	97.51	29.91	3	0.02	0.29	32.52	0.25	0.36	0.02	0	0	0.04	0.1	0.3	1.16	0.16	22.48	0.01	0.09	15.7	0	0		-2.59	-3.66	0.53	53.49	145.31	723.79	423.76	931.96	642.76	754.58	468.86	899.81	473.65
1.534	0	0.05	0.05	0.01	0.22	0.83	0.35	0.51	1.28	0.13	98.35	0.79	17.63	98.11	28.93	3.33	0.02	0.24	30.74	0.32	0.36	0.02	0	0	0.05	0.13	0.26	1.28	0.15	20.78	0.01	0.89	16.15	0	0		1.15	-2.25	0.56	54.51	151.65	720.31	423.33	929.84	644.29	748.63	470.39	900.22	474.32
1.568	0	0.05	0.05	0.01	0.22	0.78	0.34	0.47	1.84	0.14	98.45	0.78	17.11	97.51	28.57	3.56	0.02	0.18	29.73	0.54	0.33	0.02	0	0	0.05	0.14	0.29	1.84	0.11	18.96	0	1.97	16.09	0	0		1.57	-3.67	0.79	54.25	149.73	716.4	424.9	926.72	646.15	746.38	470.7	895.91	478.24
1.601	0	0.04	0.05	0.01	0.22	1.11	0.37	0.48	1.8	0.13	97.77	1.01	19.7	98.55	31.37	3.38	0.02	0.12	32.55	0.59	0.24	0.02	0	0	0.06	0.13	0.29	1.8	0.1	17.02	0	1.88	17.93	0	0		5.85	-0.9	1.9	55.57	148.51	714.53	429.09	921.34	648.86	744.69	474.94	893.03	482.01
1.634	0	0.04	0.04	0.01	0.19	1.4	0.32	0.39	1.93	0.14	97.2	1.23	22.34	97.91	28.52	2.79	0.02	0.08	33.91	0.65	0.18	0.02	0	0	0.08	0.14	0.37	1.93	0.09	15.72	0	1.7	19.31	0	0		4.22	-2.77	2.2	54.52	148.92	713.26	430.4	919.59	648.6	743.33	474.83	891.96	484.15
1.668	0	0.04	0.03	0.01	0.14	2.9	0.24	0.33	1.56	0.16	94.21	2.95	29.95	97.23	25.22	2.88	0.03	0.06	35.96	0.7	0.11	0.03	0	0	0.08	0.16	0.43	1.56	0.07	14.54	0	3.69	24.92	0	0		4.06	-4.21	2.44	54.14	150.93	714.71	431.5	919.78	649.25	743.34	476.84	894.15	482.77
1.701	0	0.04	0.02	0.01	0.11	4.79	0.18	0.24	0.97	0.15	90.42	4.3	35.61	98.24	20.21	2.18	0.03	0.04	40.4	0.77	0.08	0.03	0	0	0.08	0.15	0.46	0.97	0.07	12.99	0	4.56	27.35	0	0		-0.93	-1.9	2.38	52.7	154.96	717.9	434.68	921.97	649.52	743.98	480.6	898.92	483.11
1.735	0	0.03	0.02	0.01	0.07	6.28	0.11	0.17	0.45	0.16	87.44	9.6	40.48	97.48	13.55	1.83	0.03	0.03	34.89	0.74	0.08	0.03	0	0	0.07	0.16	0.43	0.45	0.04	11.52	0	0.81	32.71	0	0		-0.57	-3.72	3.39	52.34	151.21	721.35	438.78	924.23	653.12	749.89	481.55	900.91	489.13
1.768	0	0.03	0.01	0.01	0.06	6.58	0.08	0.14	0.52	0.18	86.83	12.87	42	96	10.29	1.64	0.03	0.02	31.74	0.54	0.08	0.02	0	0	0.05	0.18	0.47	0.52	0.04	9.95	0	2.07	34.77	0	0		3.31	-6.11	2.34	53.19	151.8	727	437.84	932.55	655.21	755.31	482.67	906.94	489.99
1.801	0	0.03	0.01	0.01	0.05	6.96	0.07	0.13	0.58	0.16	86.09	14.21	43.18	97.81	7.48	1.77	0.03	0.02	31.38	0.45	0.09	0.02	0	0	0.06	0.16	0.41	0.58	0.04	10.34	0	2.97	35.48	0	0		-1.6	-2.99	2.68	51.8	153.48	733.1	440.77	940.21	659.17	761.77	486.58	915.22	489.79
1.835	0	0.03	0.01	0.01	0.05	6.64	0.06	0.12	0.75	0.24	86.72	20.8	43.45	98.22	7.2	1.95	0.03	0.02	24.85	0.35	0.11	0.02	0	0	0.06	0.24	0.46	0.75	0.03	10.33	0	0.38	38.35	0	0		4.87	-1.95	5.1	53.83	146.07	739.38	439.91	948.13	662.36	775.53	482.08	920.94	495.98
1.868	0	0.03	0.01	0.01	0.05	5.26	0.06	0.12	0.88	0.33	89.49	21.66	41.71	97.93	6.81	1.94	0.04	0.02	19.83	0.33	0.13	0.03	0	0	0.08	0.33	0.48	0.88	0.04	10.63	0	2	38.67	0	0		-0.22	-2.71	4.23	51.94	151.48	745.54	436.79	959.68	664.15	780.66	480.54	931.81	490.54
1.901	0	0.03	0.01	0.01	0.05	5.31	0.06	0.13	0.99	0.39	89.38	22.13	41.68	98.71	7.29	2.21	0.04	0.02	19.67	0.37	0.18	0.06	0	0	0.08	0.39	0.43	0.99	0.04	10.09	0	3.17	38.84	0	0		3.12	0.32	5.42	52.98	155.94	751.77	434.82	970.29	667.57	788.57	478.84	943.91	492.55
1.935	0	0.03	0.01	0.01	0.05	3.67	0.06	0.12	1.27	0.46	92.65	18.59	38.31	98.62	7.75	2.11	0.05	0.02	15.56	0.3	0.21	0.06	0	0	0.1	0.46	0.39	1.27	0.04	8.41	0.01	0.31	37.48	0	0		4.06	0.67	3.43	53.37	159.05	766.08	431.38	987.33	667.36	800.19	479.07	959.03	487.18
1.968	0	0.03	0.01	0.01	0.06	4.27	0.07	0.13	1.39	0.55	91.46	20.04	39.03	98.75	10.38	2.45	0.05	0.02	17.18	0.27	0.21	0.06	0	0	0.14	0.55	0.37	1.39	0.04	8.3	0.01	0.86	38.06	0	0		2.45	0.15	6.35	52.6	158.92	769.3	429.85	992.03	666.23	808.01	474.32	966.22	489.3
2.001	0	0.03	0.01	0.01	0.06	4.59	0.07	0.14	1.38	0.51	90.82	19.02	39.09	98.67	12.29	2.37	0.06	0.02	19.31	0.24	0.21	0.06	0	0	0.17	0.51	0.36	1.38	0.03	7.61	0.01	0.06	37.65	0	0		-0.61	-0.46	4.51	51.89	154.61	777.64	432.15	1000.56	668.25	816.17	476.22	970.17	489.97
2.035	0	0.03	0.01	0.01	0.06	7.7	0.08	0.15	1.4	0.42	84.59	27.46	43.47	98.61	14.05	2.4	0.05	0.02	23.18	0.32	0.24	0.07	0	0	0.27	0.42	0.39	1.4	0.03	7.37	0.01	0.08	40.62	0	0		-0.61	-0.68	5.39	52.19	158.2	781.02	433.5	1003.08	668.48	818.4	478.56	976.18	490.14
2.068	0	0.02	0.01	0	0.07	9.52	0.1	0.19	0.88	0.39	80.96	29.27	44.1	95.46	20.41	2.4	0.04	0.02	26.18	0.34	0.23	0.06	0	0	0.25	0.39	0.48	0.88	0.03	7.14	0.01	0.14	41.18	0	0		-3.55	6.77	6.09	51.39	157.93	783.66	434.03	1005.95	668.43	822.47	477.44	979.77	491.48
2.102	0	0.02	0.01	0	0.08	9.31	0.12	0.22	0.81	0.37	81.38	27.63	43.25	98.72	23.14	2.7	0.04	0.02	26.73	0.42	0.2	0.08	0	0	0.25	0.37	0.37	0.81	0.04	7.36	0.01	0.05	40.67	0	0		-2.41	0.26	5.65	51.64	154.73	787.66	433.15	1008.82	667.67	826.62	476.06	980.76	489.64
2.135	0	0.02	0.01	0	0.08	8.24	0.12	0.22	1.24	0.46	83.52	26.63	42.04	96.4	23.19	2.98	0.04	0.02	24.99	0.37	0.26	0.07	0	0	0.31	0.46	0.43	1.24	0.04	7.25	0.01	0.08	40.36	0	0		-1.49	5.57	6.39	52.01	155.75	786.68	433.11	1007.7	666.79	826.41	474.35	981	493.29
2.168	0	0.02	0.01	0	0.09	5.88	0.12	0.24	1.3	0.5	88.24	24.74	38.86	97.28	24.75	2.86	0.04	0.02	19.8	0.32	0.23	0.06	0	0	0.3	0.5	0.4	1.3	0.04	7.67	0.01	0.15	39.75	0	0		1.14	4.11	6.75	52.65	154.06	786.21	433.2	1006.64	667.17	826.82	474.75	979.68	493.92
2.202	0	0.02	0.01	0	0.08	5.48	0.11	0.21	1.53	0.55	89.04	21.11	38.53	97.73	22.08	2.5	0.04	0.02	21.01	0.34	0.27	0.09	0	0	0.24	0.55	0.47	1.53	0.04	7.36	0.01	0.08	38.46	0	0		0.75	3.2	3.51	52.95	157.21	784.65	433.87	1005.23	666.65	819.67	478.45	976.26	492.39
2.235	0	0.02	0.01	0	0.07	8.6	0.1	0.18	0.88	0.4	82.8	26.81	43.31	97.69	19.3	2.4	0.03	0.02	25.7	0.32	0.32	0.11	0	0	0.17	0.4	0.46	0.88	0.04	6.8	0.01	0.09	40.42	0	0		-2.17	3.28	2.77	52.27	159.28	779.82	433.04	1002.04	667.12	813.62	478.75	972.56	489.2
2.268	0	0.02	0.01	0	0.06	16.34	0.1	0.18	0.56	0.46	67.32	35.67	49.22	98.51	20.24	2.31	0.03	0.02	33.51	0.42	0.3	0.17	0	0	0.18	0.46	0.48	0.56	0.04	6	0.01	0.21	43	0	0		3.44	1.03	3.62	54.17	161.37	770.85	430.49	993.49	666.4	804.9	476.82	965.79	489.3
2.302	0	0.02	0.01	0	0.05	26.24	0.09	0.16	0.51	0.56	48.76	44.03	54.69	97.75	18	1.81	0.03	0.02	39.8	0.35	0.29	0.22	0	0.01	0.13	0.56	0.44	0.51	0.04	5.67	0.01	0.06	45.17	0	0		1.61	3.14	6.43	53.51	154.04	750.97	426.33	972.48	662.27	791.53	469.63	944.78	485.21
2.335	0	0.02	0.01	0	0.05	21.71	0.08	0.14	0.7	0.62	56.57	41.64	53.41	96.31	14.48	1.46	0.04	0.02	36.6	0.34	0.28	0.15	0	0.01	0.11	0.62	0.42	0.7	0.04	6.44	0.01	0.26	44.57	0	0		-4.99	5.69	5.88	51.92	152.98	738.58	422.05	960.69	657.01	779.35	463.79	931.56	479.07
2.368	0	0.02	0.01	0	0.04	19.59	0.07	0.14	1.74	0.59	60.81	45.71	52.87	97.47	12.5	1.43	0.04	0.02	32.29	0.4	0.28	0.13	0	0.01	0.09	0.59	0.4	1.74	0.04	7.65	0.01	0.19	45.6	0	0		-0.2	3.74	7.44	53.61	156.63	716.51	415.16	941.93	652.92	759.04	460.25	914.99	474.81
2.402	0	0.02	0.01	0	0.05	11.48	0.07	0.14	1.8	0.39	77.03	42.89	47.68	95.33	14.07	1.29	0.03	0.02	22.57	0.46	0.23	0.1	0	0.01	0.07	0.39	0.31	1.8	0.04	7.2	0.01	0.13	44.89	0	0		3.51	6.92	3.47	55.06	157.46	709.6	414.75	931.38	651.39	745	462.05	902.2	471.13
2.435	0	0.03	0.01	0	0.05	8.17	0.06	0.13	2.61	0.38	83.66	36.87	44.86	96.24	11.61	1.39	0.03	0.03	18.99	0.54	0.24	0.08	0	0.01	0.06	0.38	0.26	2.61	0.05	7.75	0.01	0.07	43.32	0	0		3.11	5.79	7.09	54.73	157.42	688.59	413.91	911.9	650.91	729.41	458.57	886.01	474.63
2.469	0	0.02	0.01	0	0.04	15.39	0.06	0.14	1.68	0.22	69.23	47.01	50.69	92.87	12.98	1.38	0.03	0.04	26.48	0.68	0.27	0.09	0	0.01	0.05	0.22	0.2	1.68	0.05	8.28	0	0.06	45.92	0	0		4.18	9.17	5.22	55.02	163.07	682.95	412.05	904.63	647.61	718.04	458.16	880.57	471.42
2.502	0	0.02	0	0	0.04	23.65	0.06	0.14	1.2	0.18	52.7	56.82	55.53	92.3	11.94	1.31	0.02	0.04	31.05	0.94	0.31	0.07	0	0.01	0.05	0.18	0.18	1.2	0.05	8.5	0	0.17	48.38	0	0		2.21	9.58	4.92	54.11	155.19	674.48	416.28	895.64	651.93	712.67	460.87	867.24	474.75
2.535	0	0.02	0	0	0.04	48.57	0.06	0.14	0.82	0.18	26.43	63.95	64.29	93.31	12.01	1.43	0.02	0.05	47.06	1.14	0.45	0.07	0	0.01	0.04	0.18	0.15	0.82	0.05	9.22	0	0.4	50.23	0	0		2.88	8.83	4.26	54.07	156.73	668.56	415.47	890.2	651.68	705.26	462.76	861.73	471.69
2.569	0	0.02	0	0	0.04	57.63	0.08	0.16	0.41	0.14	17.37	61.69	66.35	93.97	14.85	1.61	0.02	0.06	54.68	1.3	0.5	0.05	0	0.01	0.04	0.14	0.11	0.41	0.05	9.39	0	0.24	49.63	0	0		-0.05	8.27	3.77	53.31	160.47	664.87	415.87	886.22	650.53	699.06	461.62	859.18	472.25
2.602	0	0.02	0	0	0.05	50.16	0.09	0.18	0.51	0.15	24.84	56.64	63.37	91.97	16.82	1.51	0.03	0.07	51.93	1.55	0.48	0.04	0	0.01	0.04	0.15	0.1	0.51	0.05	9.84	0	0.28	48.33	0	0		3	9.81	5.33	54.2	161.05	658.1	415.95	879.24	651.15	694.07	460.94	854.5	475.1
2.635	0	0.02	0.01	0	0.05	38.74	0.08	0.18	0.73	0.15	36.26	52.96	60.01	96.77	15.09	1.27	0.03	0.07	45.56	1.41	0.47	0.06	0	0.01	0.04	0.15	0.11	0.73	0.05	11.8	0	0.14	47.4	0	0		-0.79	5	3.13	53.02	156.5	654.93	413.54	880.11	651.62	692.12	459.31	848.14	471.43
2.669	0	0.02	0.01	0	0.04	24.67	0.06	0.17	1.29	0.1	50.65	55.96	55.75	96.65	12.32	1.21	0.03	0.08	32.46	1.61	0.41	0.11	0	0.01	0.03	0.1	0.12	1.29	0.06	14.01	0	0.13	48.16	0	0		-1.24	5.19	4.4	52.68	152.33	656.47	414.02	877.7	649.44	695.15	458.72	847.11	469.3
2.702	0	0.02	0.01	0	0.05	17.73	0.07	0.2	1.97	0.1	64.55	47.64	51.62	97.84	14.16	1.05	0.04	0.06	29.17	1.9	0.41	0.17	0	0.01	0.03	0.1	0.12	1.97	0.07	16.03	0	0.11	46.08	0	0		-0.65	2.93	5.39	53.34	152.97	658.66	414.22	878.4	647.68	697.5	457.37	849.85	471.09
2.736	0	0.03	0.01	0	0.05	11.59	0.07	0.24	1.75	0.12	76.82	33.35	47.41	96.68	12.48	1.04	0.05	0.05	27.73	2.06	0.54	0.21	0	0.02	0.03	0.12	0.15	1.75	0.06	21.52	0	0.16	42.36	0	0		-1	5.15	5.69	53.28	152.16	659.9	413.24	878.1	644.86	698.83	455.51	850.25	470.45
2.769	0	0.03	0.01	0.01	0.06	6.92	0.08	0.3	1.79	0.12	86.15	20.59	42.34	94.82	12.04	1.22	0.04	0.06	25.79	1.66	0.55	0.15	0	0.01	0.04	0.12	0.18	1.79	0.07	27.65	0	0.06	38.27	0	0		2.41	7.46	6.41	54.26	150.95	660.09	413.53	876.73	644.44	699.74	456.38	849.92	471.57
2.802	0	0.03	0.01	0.01	0.05	7.11	0.07	0.29	1.33	0.11	85.77	18.18	42.84	96.09	10.09	1.06	0.04	0.06	28.2	1.32	0.58	0.1	0	0.01	0.04	0.11	0.2	1.33	0.06	28.69	0	0.05	37.31	0	0		5.96	5.99	6.54	55.31	144.2	663.7	414.04	876.32	640.89	704.36	459.28	848.15	470.16
2.836	0	0.04	0.01	0.01	0.06	5.12	0.08	0.32	0.97	0.08	89.76	12.86	39.83	98.01	9.88	0.92	0.04	0.06	27.04	1.16	0.45	0.08	0	0.01	0.05	0.08	0.25	0.97	0.07	31.68	0	0.01	34.76	0	0		-1.53	2.51	5.27	52.92	147.53	672.2	416.16	885.26	641.79	709.95	459.95	857.18	469.3
2.869	0	0.04	0.02	0.01	0.06	2.51	0.08	0.31	0.57	0.08	94.98	8.43	33.86	97.86	9.45	0.76	0.04	0.07	19.77	0.87	0.34	0.06	0	0.01	0.04	0.08	0.23	0.57	0.07	30.82	0	0.06	31.83	0	0		4.95	2.88	5.19	55.35	153.76	687.44	420.75	898.1	644.68	721.04	465.21	874.39	476.45
2.902	0	0.04	0.02	0.01	0.07	1.73	0.09	0.31	0.42	0.07	96.54	6.2	30.46	97.64	10.12	0.55	0.04	0.07	17.1	0.79	0.27	0.05	0	0.01	0.05	0.07	0.2	0.42	0.07	30.53	0	0.09	29.77	0	0		2.35	3.39	5.28	54.7	151.68	702.17	423.79	910.34	644.13	735.6	467.44	886.91	478.02
2.936	0	0.04	0.02	0.01	0.07	1.39	0.08	0.36	0.3	0.06	97.21	6.14	28.97	97.1	9.5	0.51	0.05	0.08	13.37	0.62	0.27	0.03	0	0	0.04	0.06	0.18	0.3	0.06	34.76	0	0.21	29.7	0	0		-0.84	4.45	4.9	54.02	155.08	716.43	420.61	928.54	644.37	749.8	464.62	904.55	474.62
2.969	0	0.04	0.02	0.01	0.07	1.07	0.08	0.35	0.27	0.05	97.86	5.14	26.7	97.25	9.38	0.46	0.05	0.1	10.97	0.54	0.36	0.03	0	0	0.04	0.05	0.17	0.27	0.06	34.65	0	0.05	28.52	0	0		1.91	4.16	5.58	54.93	155.7	735.53	417.47	949.91	645.2	770.71	460.25	925.75	474.51
3.002	0	0.04	0.02	0.01	0.08	1.31	0.1	0.47	0.29	0.05	97.37	4.51	27.39	98.43	12.3	0.48	0.05	0.16	16.31	0.45	0.44	0.03	0	0	0.04	0.05	0.15	0.29	0.06	38.5	0	0.02	27.67	0	0		3.43	1.3	4.87	55.59	153.64	753.03	416.02	969.48	646.45	789.12	461.68	942.44	471.58
3.036	0	0.05	0.03	0.01	0.1	1.1	0.14	0.62	0.25	0.07	97.8	2.24	24.47	98.64	15.07	0.41	0.07	0.21	22.01	0.48	0.41	0.05	0	0	0.04	0.05	0.16	0.25	0.07	42.54	0	0.04	23.17	0	0		1.72	-0.57	7.56	54.43	153.02	754.1	413.28	974.36	645.32	795.6	458.97	948.12	471.37
3.069	0	0.05	0.03	0.01	0.11	1.4	0.17	0.8	0.26	0.06	97.2	2.15	25.86	98.7	17.14	0.44	0.06	0.31	26.83	0.4	0.3	0.05	0	0	0.03	0.05	0.15	0.26	0.07	46.3	0	0.03	22.92	0	0		5.98	0.35	6.42	56.06	155.94	768.36	415.45	987.7	647.77	806.68	462.97	962.25	473.6
3.103	0	0.05	0.04	0.01	0.11	1.56	0.18	1.04	0.28	0.06	96.87	1.69	26.36	98.41	17.23	0.49	0.06	0.37	31.86	0.43	0.23	0.08	0	0	0.03	0.04	0.15	0.28	0.08	52.56	0	0.05	21.37	0	0		-0.3	1.38	5.7	53.76	154.76	771.05	417.05	991.04	650.53	809.49	460.75	963.69	473.85
3.136	0	0.05	0.03	0.01	0.11	1.79	0.18	1.05	0.46	0.06	96.42	2.08	27.55	98.65	17.64	0.69	0.06	0.45	31.67	0.46	0.24	0.23	0	0	0.04	0.05	0.2	0.46	0.08	52.21	0	0.03	22.7	0	0		4.56	0.54	7	54.93	155.26	773.27	414.32	997.96	654.27	815.52	458.61	969.88	475.29
3.169	0	0.04	0.03	0.01	0.11	1.94	0.16	0.97	0.82	0.06	96.12	2.83	28.56	98.47	17.55	0.93	0.06	0.46	29.24	0.48	0.22	0.34	0	0	0.03	0.05	0.28	0.82	0.09	49.92	0	0.09	24.67	0	0		0.33	1.17	5.16	53.73	152.33	775.64	411.69	1000.7	651.99	817.05	456.85	968.93	468.48
3.203	0	0.04	0.03	0.01	0.1	2.03	0.15	0.73	1.51	0.05	95.94	3.8	29.19	97.92	17.54	0.94	0.05	0.42	26.28	0.41	0.2	0.62	0	0	0.04	0.04	0.4	1.51	0.08	43.2	0	0.02	26.57	0	0		-0.82	2.74	3.97	53.54	153.86	775.73	408.62	1001.31	648.9	815.19	455.74	968.86	463.36
3.236	0	0.04	0.02	0.01	0.08	2.56	0.12	0.54	2.33	0.05	94.87	5.15	32.11	98.12	13.59	0.89	0.05	0.32	26.62	0.36	0.17	1.05	0	0	0.03	0.04	0.53	2.33	0.09	40.2	0	0.01	28.54	0	0		0.14	2.24	4.71	54.21	152.32	778.52	408.81	1002.05	647.37	818.62	454.18	970.57	464.73
3.269	0	0.04	0.02	0.01	0.07	2.12	0.09	0.44	2.02	0.04	95.77	5.58	31.67	98.24	9.58	0.88	0.04	0.25	22.11	0.31	0.16	0.35	0	0	0.03	0.03	0.67	2.02	0.1	39.13	0	0.02	29.07	0	0		-0.81	1.88	3.03	54.25	152.71	777.96	409.55	998.97	643.5	814.63	454.86	966.97	465.42
3.303	0	0.04	0.02	0.01	0.06	2.53	0.08	0.4	1.61	0.04	94.93	7.63	34.05	97.37	7.43	1	0.04	0.19	21.26	0.29	0.19	0.24	0	0	0.03	0.03	0.69	1.61	0.11	38.74	0	0.03	31.15	0	0		3.05	3.95	3.17	55.9	162.04	771.18	410.15	990.99	642.98	802.96	456.83	964.67	467.26
3.336	0	0.04	0.02	0.01	0.06	3	0.07	0.38	1.67	0.04	94.01	8.61	35.53	96.09	7.2	1.17	0.04	0.16	22.7	0.27	0.27	0.1	0	0	0.03	0.02	0.69	1.67	0.1	37.81	0	0.01	31.97	0	0		3.56	6	3.62	55.83	161.63	766.27	410.95	984.64	643.29	798.09	457.86	959.49	466.71
3.369	0	0.04	0.02	0.01	0.06	2.14	0.07	0.39	1.39	0.04	95.72	7.78	32.74	97.14	7.7	1.35	0.04	0.19	17.94	0.23	0.27	0.05	0	0	0.03	0.02	0.67	1.39	0.09	37.84	0	0.01	31.28	0	0		3.9	4.38	6.69	55.34	160.61	744.93	405.52	968.06	641.1	783.52	452.53	943.62	465.36
3.403	0	0.03	0.01	0.01	0.05	4.22	0.07	0.4	1.83	0.03	91.57	15.5	38.75	96.38	8.65	1.47	0.03	0.21	20.78	0.21	0.31	0.05	0	0.01	0.03	0.02	0.54	1.83	0.08	37.03	0	0.04	36.11	0	0		4.33	5.6	3.36	55.78	161.59	739.84	406.52	962.68	643.73	773.61	454.25	934.9	464.08
3.436	0	0.03	0.01	0.01	0.06	3.95	0.07	0.41	2.11	0.03	92.11	15.05	37.79	97.11	10.27	1.46	0.03	0.24	19.99	0.23	0.3	0.04	0	0.01	0.03	0.02	0.45	2.11	0.08	36.43	0	0.05	35.9	0	0		4.4	4.43	3.36	56.05	159.38	726.86	405.25	948.27	641.5	760.91	453.08	920.08	461.43
3.47	0	0.03	0.01	0.01	0.06	5.54	0.07	0.45	2.84	0.02	88.91	21.67	40.45	96.69	12.66	1.73	0.02	0.31	20.82	0.23	0.23	0.03	0	0.01	0.03	0.02	0.32	2.84	0.09	35.77	0	0.02	38.67	0	0		4.95	5.13	2.83	56.41	161.49	713.95	403.71	935.58	639.69	746.45	452.15	907.73	460.37
3.503	0	0.03	0.01	0.01	0.07	5.45	0.09	0.54	2.79	0.02	89.11	18.86	39.08	93.62	17.27	2.49	0.02	0.44	22.63	0.28	0.27	0.04	0	0.01	0.05	0.02	0.28	2.79	0.09	34.47	0	0.17	37.59	0	0		3.47	8.57	5.06	55.61	159.25	696.27	403.39	918.5	639.67	733.12	450.3	891.99	461.34
3.536	0	0.03	0.01	0.01	0.09	4.07	0.12	0.7	2.02	0.02	91.85	14.87	35.5	88.19	22.35	3.34	0.02	0.52	20.74	0.29	0.23	0.05	0	0.01	0.05	0.02	0.21	2.02	0.09	34.78	0	0.03	35.81	0	0		4.12	11.95	4.86	55.96	161.93	687.14	403.27	910.24	639.61	723.01	452.19	884.69	461.13
3.57	0	0.03	0.01	0.01	0.13	2.6	0.17	0.7	1.76	0.02	94.8	10.61	30.25	89.38	28.43	4.06	0.02	0.56	17.27	0.26	0.25	0.05	0	0.02	0.06	0.02	0.16	1.76	0.09	28.11	0	0.03	33.41	0	0		1.14	11.35	4.94	55.1	158.26	680.53	404.77	902.12	639.24	717.44	452.1	875.44	461.26
3.603	0	0.03	0.02	0.01	0.13	1.68	0.17	0.65	1.32	0.02	96.63	7.2	26.62	92.09	27.34	3.54	0.02	0.56	14.68	0.24	0.36	0.06	0	0.02	0.07	0.02	0.15	1.32	0.09	27.88	0	0.02	30.76	0	0		3.14	9.73	5.38	55.83	161.13	672.21	404.35	893.72	638.69	708.27	451.68	869.03	462.47
3.636	0	0.03	0.02	0.01	0.14	1.22	0.17	0.63	1.39	0.02	97.57	5.52	23.81	92.75	27.21	3.92	0.02	0.53	12.35	0.21	0.27	0.04	0	0.02	0.08	0.02	0.16	1.39	0.11	26.69	0.01	0.02	28.99	0	0		1.82	9.25	2.75	55.82	162.39	666.56	405.29	887.13	638.91	698.15	452.53	860.29	461.57
3.67	0	0.04	0.03	0.01	0.16	0.62	0.18	0.59	1.4	0.02	98.77	2.31	17.96	89.67	24.47	4.76	0.01	0.53	11.29	0.24	0.33	0.06	0	0.02	0.08	0.01	0.14	1.4	0.1	27.31	0.01	0.02	23.38	0	0		-3.55	11.19	3.69	53.69	153.05	663.56	404.75	881.83	635.85	699.69	450.24	852.57	457.38
3.703	0	0.04	0.03	0.01	0.18	0.62	0.2	0.72	1.46	0.02	98.56	1.97	17.42	89.87	26.38	6.14	0.02	0.58	13.52	0.25	0.32	0.06	0	0.02	0.07	0.02	0.14	1.46	0.1	28.61	0.01	0.01	22.36	0	0		-6.8	11.09	4.66	53.08	152.99	663.05	404.81	879.73	632.19	699.59	449.31	852.38	457.07
3.737	0	0.04	0.05	0.01	0.23	0.39	0.24	0.93	1.62	0.03	98.14	0.84	12.76	80.81	25.73	7.64	0.01	0.53	16.67	0.34	0.31	0.12	0	0.03	0.09	0.02	0.14	1.62	0.11	34.08	0.01	0.03	16.6	0	0		-3.83	14.81	5.41	53.67	153.23	664.61	404.74	879.14	631.14	701.21	447.16	853.91	459.92
3.77	0	0.05	0.06	0.01	0.25	0.26	0.26	1.07	1.96	0.03	97.86	0.57	8.88	84	25.69	8.03	0.02	0.62	14.59	0.36	0.37	0.1	0	0.03	0.12	0.02	0.13	1.96	0.11	37.05	0.01	0.02	13.87	0	0		-4.97	13.71	6.45	53.38	152.19	664.77	405.4	878.13	629.82	702.57	446.36	854.01	461.41
3.803	0	0.05	0.06	0.01	0.22	0.29	0.23	0.9	3.42	0.03	98.21	0.55	10.03	88.82	22.09	6.8	0.02	0.71	16.94	0.45	0.46	0.1	0	0.03	0.16	0.02	0.17	3.42	0.12	37.48	0.01	0	13.62	0	0		-6.38	11.64	6.43	52.68	150.3	665.36	404.59	880.67	631.51	704.86	445.01	854.4	460.17
3.837	0	0.06	0.07	0.01	0.21	0.24	0.22	0.8	3.68	0.03	98.4	0.41	8.79	94.07	18.41	6.69	0.02	0.77	19.31	0.6	0.55	0.14	0	0.03	0.18	0.03	0.19	3.68	0.16	38.38	0.02	0.02	10.86	0	0		-0.55	8.18	6.65	54.51	152.15	668.92	402.41	887.24	632.77	709.05	447.07	860.72	459.19
3.87	0	0.06	0.07	0.01	0.24	0.19	0.22	0.94	2.95	0.05	98.12	0.37	6.77	94.62	18.77	8.89	0.02	0.92	16.74	0.71	0.64	0.14	0	0.03	0.21	0.05	0.18	2.95	0.2	39.71	0.02	0.02	9.96	0	0		0.89	7.66	6.48	54.73	149.78	674.34	402.77	892.53	634.12	715.27	447.46	864.57	459.5
3.903	0	0.07	0.08	0.01	0.22	0.18	0.2	0.91	1.7	0.05	98.19	0.33	6.85	84.21	16.53	8.14	0.02	0.86	17.43	1.17	0.62	0.16	0	0.03	0.19	0.05	0.17	1.7	0.24	41.81	0.02	0.01	9.05	0	0		1.82	13.63	7.12	54.91	152.02	681.73	407.53	896.53	635.11	721.19	450.22	872.33	466.48
3.937	0	0.08	0.1	0.02	0.21	0.08	0.18	0.89	0.97	0.07	98.21	0.33	1.22	89.95	13.43	7.43	0.02	0.87	8.52	1.02	0.33	0.1	0	0.02	0.22	0.07	0.16	0.97	0.34	45.3	0.02	0	6.42	0	0		0.29	11.04	8.07	53.97	151.89	689.89	402.67	911.59	635.57	733.7	448.81	885.06	461.5
3.97	0	0.09	0.11	0.02	0.19	0.07	0.17	0.66	1	0.07	98.69	0.33	0.41	93.7	11.16	5.45	0.03	0.78	6.24	0.78	0.25	0.07	0	0.02	0.31	0.07	0.14	1	0.36	42.15	0.02	0.04	6.11	0	0		3.06	8.51	4.08	53.99	155	707.11	394.97	934.61	636.38	747.22	447.24	902.2	449.71
4.003	0	0.09	0.11	0.02	0.2	0.06	0.18	0.74	0.87	0.09	98.52	0.33	0	91.62	12.33	4.98	0.03	0.86	5.98	0.76	0.2	0.06	0	0.02	0.32	0.09	0.12	0.87	0.47	44.18	0.02	0.01	5.35	0	0		-0.28	10.04	4.95	53.2	152.52	716.16	397.39	944.94	638.64	759.19	449.48	911.7	451.58
4.037	0	0.09	0.13	0.02	0.2	0.06	0.19	0.69	1.14	0.11	98.62	0.33	0	91.84	12.55	4.22	0.03	0.7	5.98	0.55	0.17	0.04	0	0.02	0.24	0.11	0.1	1.14	0.55	43.34	0.03	0.06	4.81	0.41	0		1.46	9.9	6.24	54.06	163.06	732.89	395.62	968.24	643.08	775.99	447.96	938.89	455.05
4.07	0	0.09	0.12	0.02	0.19	0.08	0.2	0.72	1.12	0.09	98.56	0.33	1.12	95.13	13.19	3.98	0.03	0.49	11.12	0.53	0.23	0.05	0	0.02	0.2	0.09	0.08	1.12	0.57	44.16	0.03	0.13	5.22	0	0		4.15	7.14	3.96	54.76	160.9	754.99	398.04	987.95	647.53	794.92	448.03	955.59	456.64
4.104	0	0.08	0.12	0.02	0.2	0.08	0.21	0.91	0.64	0.12	98.17	0.33	1.22	96.41	13.83	3.54	0.03	0.42	11.67	0.49	0.44	0.05	0	0.02	0.16	0.12	0.07	0.64	0.71	49.78	0.03	0.59	5.21	0	0		4.67	5.55	4.16	55.17	164.04	773.34	398.61	1006.5	647.5	812.06	449.42	975.9	457.57
4.137	0	0.08	0.12	0.02	0.2	0.09	0.23	1.1	0.49	0.12	97.81	0.33	1.46	97.96	15.63	2.52	0.04	0.27	12.58	0.63	0.45	0.07	0	0.01	0.14	0.12	0.07	0.49	0.83	53.54	0.03	2.25	5.4	0	0		7.21	2.64	4.05	56.28	159.83	788.22	399.07	1021.82	649.43	828.89	451.58	988.61	457.58
4.17	0	0.08	0.12	0.02	0.19	0.13	0.25	1.04	0.38	0.11	97.92	0.33	4.24	98.43	16.88	1.6	0.04	0.19	17.51	0.82	0.58	0.09	0	0.01	0.13	0.11	0.07	0.38	0.75	51.99	0.03	4.76	6.33	0	0		10.29	1.32	3.57	58.34	163.25	815.2	400.04	1049.76	652.77	854.1	453.06	1017.2	459.95
4.204	0	0.08	0.11	0.02	0.19	0.18	0.27	1	0.3	0.12	98	0.4	6.83	97.73	17.53	1.19	0.04	0.12	21.96	0.99	0.54	0.11	0	0.01	0.11	0.12	0.1	0.3	0.77	50.85	0.02	1.47	7.09	0	0		2.01	3.18	6.7	54.61	162.38	816.94	398.39	1053.77	649.68	861.57	447.01	1023.41	460.23
4.237	0	0.08	0.1	0.01	0.17	0.38	0.26	0.87	0.49	0.13	98.27	0.83	12.92	98.67	15.56	1.41	0.04	0.1	32.38	1.28	0.39	0.12	0	0.01	0.09	0.13	0.14	0.49	0.66	49.16	0.02	0.35	8.25	0	0		6.33	-0.48	5.27	56.3	166.59	835	394.71	1073.54	650.4	876.61	444.2	1042.66	457.53
4.27	0	0.08	0.09	0.01	0.15	0.51	0.22	0.72	0.85	0.13	98.57	1.01	16.1	98.65	12.18	1.18	0.03	0.08	34.95	1.07	0.29	0.11	0	0.01	0.07	0.13	0.2	0.85	0.62	48.2	0.02	0.18	9.58	0	0		-0.05	0.54	6.88	54.17	165.29	838.71	392.97	1079.52	648.31	884.23	440.4	1048.79	455.92
4.304	0	0.08	0.08	0.01	0.13	0.53	0.18	0.57	0.78	0.12	98.86	0.76	17.46	98.68	10.44	1.22	0.03	0.08	30.95	1.07	0.25	0.11	0	0.01	0.05	0.12	0.23	0.78	0.71	44.32	0.01	0.05	12.07	0	0		4.3	0.45	5.65	55.94	162.67	853.7	394.95	1095.17	653.1	899.23	443.04	1061.08	459.44
4.337	0	0.07	0.07	0.01	0.13	0.46	0.18	0.58	1.01	0.12	98.84	0.56	16.08	98.04	12.58	1.35	0.03	0.1	26.57	0.76	0.24	0.1	0	0.01	0.04	0.12	0.31	1.01	0.7	42.48	0.01	0.05	12.99	0	0		-0.39	-2.43	8.07	54.49	169	857.31	395.18	1097.81	649.7	902.81	439.08	1070.34	461.24
4.37	0	0.07	0.07	0.01	0.13	0.36	0.17	0.52	1.03	0.12	98.96	0.56	14.47	97.35	12.73	1.51	0.02	0.11	21.05	0.57	0.24	0.1	0	0.01	0.04	0.12	0.38	1.03	0.7	39.61	0.01	0.03	13.71	0	0		-0.27	-3.98	8.38	54.4	164.07	862.04	394.51	1102.31	648.89	909.91	439.23	1072.72	459.5
4.404	0	0.06	0.05	0.01	0.11	0.63	0.14	0.39	0.88	0.1	98.75	1.01	19.84	98.19	11.11	1.54	0.02	0.13	22.4	0.42	0.28	0.1	0	0.01	0.04	0.1	0.59	0.88	0.54	34.46	0.01	0.04	17.9	0	0		0.79	-2.03	7.31	55.38	167.3	866.12	396.38	1102.93	646.85	909.59	439.82	1075.35	462.44
4.437	0	0.06	0.04	0.01	0.11	0.68	0.13	0.38	1.29	0.09	98.64	1.16	20.67	97.26	10.58	2.01	0.02	0.14	21.82	0.23	0.27	0.06	0	0.01	0.05	0.09	0.74	1.29	0.46	33.89	0.01	0.07	18.89	0	0		1.58	-4.16	5.64	55.83	169.16	866.47	396.81	1101.62	645	905.87	441.83	1073.89	461.47
4.471	0	0.04	0.02	0.01	0.08	3.65	0.12	0.4	1.19	0.1	92.7	4.88	35.09	96.91	12.9	2.5	0.02	0.17	33.76	0.24	0.31	0.03	0	0.01	0.06	0.1	0.66	1.19	0.4	31.97	0	0.07	28.18	0	0		5.89	-4.78	3.32	57.16	167.52	865.23	397.61	1100.38	646.64	902.15	446.49	1069	461.42
4.504	0	0.03	0.02	0.01	0.08	5.21	0.11	0.35	1.16	0.11	89.57	9.32	38.38	98.7	14.92	2.76	0.02	0.17	31.8	0.27	0.41	0.04	0	0.01	0.07	0.11	0.55	1.16	0.3	26.77	0	0.07	32.51	0	0		1.63	-0.35	2.54	56.28	170.64	860.66	399.09	1096.81	647.26	895.64	447.76	1065.66	462.19
4.537	0	0.03	0.02	0.01	0.08	4.16	0.11	0.33	1.22	0.12	91.67	8.87	36.47	98.72	15.11	3.02	0.01	0.15	28.32	0.29	0.45	0.04	0	0.01	0.08	0.12	0.5	1.22	0.28	24.58	0	0.06	32.17	0	0		2.93	0.27	4.59	56.56	167.69	852.06	400.8	1085.72	648.02	890.01	447.4	1056.84	464.36
4.571	0	0.03	0.01	0.01	0.07	6.88	0.1	0.31	1.06	0.17	86.24	13.91	41.1	98.72	15.37	2.85	0.01	0.14	31.47	0.33	0.48	0.05	0	0.01	0.12	0.17	0.61	1.06	0.25	22.87	0	0.07	35.32	0	0		0.58	0.27	6.17	55.57	166.21	837.77	400.14	1070.71	646.06	878.29	443.88	1043.19	464.71
4.604	0	0.03	0.01	0.01	0.06	5.22	0.08	0.26	1.12	0.17	89.56	14.15	39.62	97.7	11.7	2.88	0.01	0.1	26.04	0.48	0.65	0.07	0	0.01	0.14	0.17	0.49	1.12	0.24	22.33	0	0.06	35.45	0	0		-0.74	-3.27	2.88	55.44	165.9	834.21	401.23	1066.41	644.38	869.98	447.39	1035.09	463.45
4.637	0	0.03	0.01	0.01	0.06	6.7	0.08	0.22	1.16	0.2	86.6	21.55	42.13	98.27	12.81	2.32	0.01	0.07	24.46	0.64	0.51	0.05	0	0.01	0.15	0.2	0.42	1.16	0.21	18.52	0	0.07	38.63	0	0		3.6	-1.8	2.94	56.55	172.4	822.31	397.91	1058.14	646.82	856.71	447.39	1028.6	460.6
4.671	0	0.03	0.01	0.01	0.06	7.78	0.08	0.19	1.18	0.28	84.43	27.31	43.46	98.02	14.26	2.46	0.01	0.06	23.48	0.75	0.52	0.05	0	0.01	0.19	0.28	0.32	1.18	0.17	13.3	0	0.08	40.57	0	0		2.38	-2.49	3.15	56.01	169.57	811.28	398.15	1049.28	650.42	848.33	448.09	1017.53	459.3
4.704	0	0.03	0.01	0.01	0.06	7.06	0.07	0.19	1.04	0.31	85.88	28.05	42.91	97.38	13.43	2.67	0.01	0.06	21.16	0.89	0.57	0.04	0	0.01	0.16	0.31	0.26	1.04	0.17	12.9	0	0.03	40.8	0	0		4.67	-3.93	2.33	56.83	172.43	802.52	398.34	1043.37	652.49	838.56	449.18	1010.46	462.84
4.738	0	0.03	0.01	0.01	0.06	5.47	0.07	0.16	0.63	0.37	89.07	23.04	40.84	96.97	12.55	2.73	0.01	0.07	19.59	0.88	0.43	0.05	0	0.01	0.14	0.37	0.22	0.63	0.19	10.69	0.01	0.02	39.16	0	0		2.72	-4.66	1.54	56.14	170.46	795.73	398.91	1039.24	655.56	832.95	450.56	1003	462.42
4.771	0	0.03	0.01	0.01	0.06	4.66	0.07	0.15	0.65	0.46	90.68	21.31	39.74	94.88	11.26	2.63	0.01	0.08	17.84	0.75	0.36	0.05	0	0.01	0.13	0.46	0.27	0.65	0.19	9.89	0.01	0.02	38.54	0	0		-2.3	-7.4	1.81	53.95	169.82	790.43	398.33	1036.01	655.23	829.39	447.69	998.61	462.06
4.804	0	0.03	0.01	0.01	0.06	4.13	0.07	0.16	0.51	0.54	91.73	19.41	38.36	97.43	12.91	2.45	0.01	0.1	17.08	0.85	0.28	0.05	0	0.01	0.13	0.54	0.26	0.51	0.2	9.61	0.01	0.02	37.81	0	0		-2.91	-3.82	2.22	53.73	166.78	788.66	396.2	1033.25	653.53	829.16	445.71	995.5	457.79
4.838	0	0.03	0.01	0.01	0.06	3.05	0.08	0.15	0.67	0.72	93.89	16.14	35.54	94.18	13.56	2.36	0.02	0.09	14.29	0.8	0.23	0.08	0	0.01	0.14	0.72	0.26	0.67	0.18	8.34	0.01	0.02	36.41	0	0		-2.4	-8.08	5.18	53.72	167.53	789	396.73	1032.46	653.32	832.59	442.66	999.15	460.67
4.871	0	0.03	0.01	0.01	0.06	4.75	0.07	0.15	0.66	0.88	90.49	25.13	39.54	94.29	14.58	1.55	0.02	0.11	15.58	0.75	0.23	0.13	0	0.02	0.15	0.88	0.37	0.66	0.2	8.2	0.01	0.09	39.87	0	0		-2.48	-7.98	7.54	53.58	166.3	790.45	394.91	1035.89	653.81	838.97	438.33	1003.62	461.71
4.904	0	0.03	0.01	0.01	0.05	6.91	0.07	0.14	0.49	0.93	86.19	30.09	43.31	96.59	12.55	1.41	0.02	0.13	19.53	0.74	0.25	0.22	0	0.01	0.13	0.93	0.48	0.49	0.24	8.87	0.01	0.06	41.42	0	0		-0.57	-5.28	6.36	54.28	169.87	792.25	393.43	1038.34	653.45	837.8	439.05	1006.36	460.17
4.938	0	0.03	0.01	0	0.05	10.28	0.07	0.14	0.44	1.25	79.45	33.39	46.71	95.21	12.88	1.45	0.03	0.15	25.33	0.78	0.27	0.41	0	0.01	0.11	1.25	0.5	0.44	0.33	8.48	0.01	0.03	42.37	0	0		4.05	-7.06	6.43	55.3	172.8	793.06	390.02	1042.71	655.68	839.04	438.2	1010.69	458.18
4.971	0	0.02	0.01	0	0.05	12.75	0.07	0.15	0.34	1.05	74.49	36.57	48.39	97.88	14.54	1.55	0.03	0.19	27.91	0.63	0.27	0.8	0	0.01	0.11	1.05	0.67	0.34	0.35	8.38	0.01	0.03	43.24	0	0		5.73	-2.84	8.17	55.81	169.28	807.1	387.52	1059.58	656.15	858.94	433.6	1025.96	461.17
5.004	0	0.03	0.01	0.01	0.05	10.22	0.07	0.15	0.45	1.07	79.56	30.27	46.38	97.52	13.23	0.94	0.03	0.17	26.98	0.54	0.26	0.69	0	0.02	0.13	1.07	0.99	0.45	0.4	9.34	0.01	0.11	41.47	0	0		2.55	-3.64	8.38	54.95	171.35	820.58	392.85	1069.71	657.24	869.68	440.16	1039.72	461.35
5.038	0	0.02	0.01	0	0.05	12.92	0.08	0.17	0.6	1.08	74.17	38.87	48.28	97.7	15.83	0.77	0.04	0.21	26.97	0.55	0.31	0.56	0	0.02	0.16	1.08	1.01	0.6	0.44	10.62	0.01	0.01	43.85	0	0		3.36	-3.26	6.03	55.39	170.95	846.95	394.4	1095.59	660.07	892.6	444	1062.84	459.62
5.071	0	0.02	0.01	0	0.06	8.63	0.08	0.18	0.69	1.05	82.75	34.12	44.33	96.93	17.16	0.78	0.04	0.22	21.51	0.44	0.26	0.31	0	0.02	0.17	1.05	1.06	0.69	0.38	10.63	0	0.05	42.57	0	0		4.39	-4.74	6.03	55.33	176.85	860.13	392.41	1110.54	657.58	904.25	440.28	1079.64	462.99
5.105	0	0.02	0.01	0	0.06	6.92	0.09	0.18	0.58	1.29	86.15	32.26	42.14	97.24	18.52	0.76	0.04	0.22	18.34	0.45	0.29	0.08	0	0.02	0.21	1.29	1.01	0.58	0.36	8.74	0	0.06	42.05	0	0		4.93	-4.19	6.28	55.88	173.48	884.1	395.01	1132.52	660.41	928.85	444.37	1101.46	461.69
5.138	0	0.02	0.01	0	0.07	7.5	0.1	0.22	0.61	1.33	85.01	34.31	41.87	95.84	23.33	1.11	0.04	0.23	18.72	0.41	0.3	0.08	0	0.02	0.26	1.33	0.75	0.61	0.3	8	0	0.1	42.62	0	0		2.93	-6.32	6.92	54.98	177.79	901.59	391.43	1151.28	656.17	946.07	438.59	1122.51	460.51
5.171	0	0.02	0.01	0	0.08	6.67	0.12	0.24	0.7	1.41	86.66	34.43	40.04	95.23	27.36	1.23	0.04	0.25	16.43	0.38	0.27	0.09	0	0.03	0.43	1.41	0.82	0.7	0.27	6.9	0	0.48	42.66	0	0		1.59	-7.03	5.71	54.44	179.07	918.82	391.39	1171.01	659.21	962.01	441.03	1140.31	457.64
5.205	0	0.02	0.01	0	0.08	7.95	0.12	0.23	1	1.4	84.1	36.01	41.69	96.26	26.12	1.08	0.04	0.26	18.93	0.33	0.32	0.13	0	0.03	0.61	1.4	0.87	1	0.23	6.89	0	0.05	43.09	0	0		4.99	-5.76	6.07	55.57	174.99	934.17	390.6	1186.72	658.85	980.22	439.26	1153.84	461.1
5.238	0	0.02	0.01	0	0.08	8.9	0.12	0.22	1.27	1.32	82.2	33.86	42.52	95.75	25.4	0.95	0.04	0.27	22.26	0.39	0.33	0.28	0	0.03	0.84	1.32	0.89	1.27	0.19	6.35	0	0.03	42.5	0	0		4.63	-6.43	6.17	55.26	177.84	946.06	387.92	1201.28	657.8	992.45	435.85	1168.5	460.96
5.271	0	0.02	0.01	0	0.08	8.79	0.13	0.25	1.55	1.12	82.42	34.86	41.81	91.22	28.13	1.33	0.05	0.37	21.48	0.37	0.32	0.46	0	0.04	1.01	1.12	0.86	1.55	0.16	6.11	0	0.04	42.78	0	0		6.57	-10.3	6.31	55.51	178.01	959.98	385.46	1215.1	655.55	1006.44	433.56	1182.59	459.21
5.305	0	0.02	0.01	0	0.08	10.05	0.12	0.23	1.85	1.03	79.9	40.2	43.5	89.99	26.32	1.57	0.05	0.35	21.29	0.36	0.35	0.96	0	0.05	1.17	1.03	1.09	1.85	0.16	5.58	0	0.05	44.2	0	0		1.48	-11.02	7.29	53.1	175.21	964.85	381.49	1228.04	659.29	1018.16	428.17	1191.13	456.05
5.338	0	0.02	0.01	0	0.08	7.94	0.11	0.22	1.82	1.3	84.12	35.41	41.38	80.01	25.2	1.85	0.05	0.44	19.23	0.46	0.48	2.04	0	0.06	1.59	1.3	1.11	1.82	0.19	5.33	0	0.18	42.93	0	0		8.6	-15.07	5.03	55.16	176.28	976.44	373.71	1240.57	655.46	1026.14	426.4	1201.2	447.06
5.371	0	0.02	0.01	0.01	0.09	5.2	0.12	0.22	1.85	1.65	89.61	30.49	37.2	92.92	26.73	2.04	0.06	0.51	13.96	0.58	0.72	3.13	0	0.07	1.85	1.65	1.17	1.76	0.2	4.38	0	0.48	41.54	0	0		5.32	-9.12	5.7	55.08	172.17	986.89	373.52	1247.58	652.36	1037.59	425.24	1208.83	443.09
5.405	0	0.03	0.01	0.01	0.1	1.88	0.14	0.2	1.85	1.89	96.25	12.55	27.9	88.22	25.58	1.75	0.07	0.6	9.08	0.62	1.1	3.7	0	0.08	1.85	1.89	1.27	1.42	0.14	2.99	0	1.15	34.58	0	0		3.16	-11.93	5.89	54.63	178.96	995.31	368.42	1253.46	641.79	1042.01	417.63	1219.67	439.17
5.438	0	0.03	0.02	0.01	0.1	1.53	0.13	0.18	1.54	2.17	96.94	10.76	26.73	94.39	23.34	1.54	0.08	0.73	7.52	0.78	1.29	2.76	0	0.08	1.54	2.17	0.89	0.65	0.13	2.66	0	0.88	33.51	0	0		7.75	-7.89	3.72	56.75	181.89	1010.89	366.93	1268.47	639.88	1052.75	419.76	1233.65	438.73
5.472	0	0.03	0.02	0.01	0.12	0.91	0.16	0.19	1.79	3.11	98.17	5.83	21.62	86.53	24.95	1.82	0.08	0.93	6.51	0.75	0.96	1.24	0	0.11	1.79	3.11	0.81	0.73	0.09	1.66	0	0.07	29.36	0	0		8.5	-12.7	4.85	55.87	177.44	1015.52	369.12	1276.29	647.29	1062.66	421.85	1239.06	441.1
5.505	0	0.04	0.02	0.01	0.12	1.07	0.15	0.18	1.84	3.18	97.85	5.74	23.06	90.86	23.72	1.51	0.08	1.21	9.57	0.86	1	1.12	0	0.11	1.84	3.18	0.72	0.66	0.08	1.26	0	0.14	29.26	0	0		0.61	-10.52	3.66	54.67	182.47	1018.78	372.86	1271.77	638.09	1057.92	422.65	1239.45	441.17
5.538	0	0.03	0.02	0.01	0.12	1.94	0.17	0.19	2.29	2.94	96.13	6.87	27.42	85.94	25.26	1.49	0.08	1.36	17.8	1.2	0.84	0.97	0	0.12	2.29	2.94	0.56	0.8	0.08	1.22	0	0.07	30.45	0	0		3.72	-12.95	3.54	55	173.8	1018.92	374.85	1271.02	641.38	1061.54	425.62	1234.53	442.38
5.572	0	0.04	0.02	0.01	0.12	1.44	0.18	0.17	2.44	3.28	97.11	4.45	24.95	92.84	23.18	1.32	0.09	1.34	18.17	1.39	0.63	0.81	0	0.17	2.44	3.28	0.38	1.16	0.09	0.86	0	0.11	27.59	0	0		9.77	-9.18	3	57.91	169.62	1017.92	378.19	1265.87	641.97	1059.81	430.3	1228.61	446.93
5.605	0	0.04	0.03	0.01	0.12	1.12	0.16	0.15	2.41	3.47	97.77	3.5	23.25	92.46	20.69	1.13	0.09	1.09	16.64	1.31	0.72	0.81	0	0.16	2.41	3.47	0.32	0.66	0.1	0.81	0	0.13	26.03	0	0		5.34	-9.47	-1.15	57	171.84	1013.45	377.31	1264.77	641.16	1050.11	433.57	1221.69	443.03
5.638	0	0.05	0.03	0.01	0.1	0.88	0.13	0.12	2.52	3.57	98.24	3.14	22.23	95.43	16.35	1.07	0.09	1.16	13.78	1.23	0.61	0.9	0	0.17	2.52	3.57	0.26	0.78	0.1	0.79	0	0.03	25.34	0	0		2.07	-6.8	4.3	55.86	169.67	989.01	375.51	1242.57	642.78	1035.72	423.79	1203.95	445.89
5.672	0	0.05	0.03	0.01	0.1	0.68	0.13	0.11	2.84	3.39	98.63	2.57	20.43	93.9	14.08	1.07	0.1	1.16	11.83	1.35	0.61	1.12	0	0.2	2.84	3.39	0.24	0.7	0.12	0.67	0	0.1	24.04	0	0		1.48	-8.33	3.3	55.09	168.89	970.88	373.56	1223.36	639.47	1015.93	422.81	1183.73	442.04
5.705	0	0.05	0.03	0.01	0.1	0.77	0.13	0.11	3.56	3.44	98.46	2.67	21.11	95.86	13.96	1.38	0.1	1.13	13.46	1.23	0.96	0.83	0	0.2	3.56	3.44	0.26	0.8	0.13	0.75	0	0.07	24.3	0	0		5	-6.29	0.76	57.02	167.85	966.16	377.77	1215.09	641.21	1006.32	431.66	1173.81	442.57
5.739	0	0.06	0.04	0.01	0.1	0.7	0.13	0.1	3.71	5.02	98.6	1.79	20.05	97.27	12.34	1.28	0.1	0.9	16.76	1.47	1	0.48	0	0.23	3.71	5.02	0.3	0.97	0.17	0.64	0	0.11	21.74	0	0		6.13	-4.13	0.96	57.45	169.22	952.14	380.42	1197.2	639.97	989.97	434.13	1158.86	444.58
5.772	0	0.06	0.04	0.01	0.1	0.6	0.13	0.1	3.58	6.54	98.8	1.59	19.05	97.05	12	1.3	0.1	0.55	15.47	1.37	0.64	0.32	0	0.2	3.58	6.54	0.28	0.7	0.22	0.67	0.01	0.08	21.02	0	0		3.04	-4.53	1.95	56.28	167.38	940.09	383.33	1180.52	637.74	977.81	434.51	1144.84	445.24
5.805	0	0.06	0.04	0.01	0.1	0.45	0.13	0.1	2.69	6.46	99.1	1.38	16.92	95.96	12	1.45	0.1	0.43	12.1	1.3	0.51	0.16	0	0.18	2.69	6.46	0.28	0.65	0.2	0.75	0.01	0.1	20.11	0	0		3.75	-6.16	-0.6	56.6	164.35	935.64	385.74	1175	637.45	970.97	438.84	1135.11	447.29
5.839	0	0.06	0.04	0.01	0.1	0.45	0.13	0.1	3.06	6.81	99.1	1.26	16.84	95.45	11.79	1.38	0.1	0.34	13.38	1.15	0.28	0.11	0	0.17	3.06	6.81	0.34	0.81	0.15	0.63	0.01	0.03	19.49	0	0		1.5	-6.78	-1.38	55.47	168.03	924.56	385.4	1167.98	641.73	958.89	441.45	1126.91	443.82
5.872	0	0.06	0.04	0.01	0.1	0.54	0.13	0.1	3.12	5.5	98.91	1.52	18.59	93.87	11.56	1.24	0.08	0.33	14.31	1.11	0.37	0.13	0	0.15	3.12	5.5	0.42	0.65	0.13	0.78	0.01	0.04	20.73	0	0		0.89	-8.36	0.1	55.47	164.17	917.29	387.32	1159.79	642.75	955.12	439.89	1119.09	447.84
5.905	0	0.06	0.04	0.01	0.11	0.45	0.14	0.11	2.74	5.83	99.11	1.26	16.42	97.3	12.98	1.7	0.07	0.27	13.24	0.92	0.61	0.14	0	0.14	2.74	5.83	0.45	1.03	0.13	0.9	0.01	0.16	19.48	0	0		-0.87	-4.09	1.36	55.75	170.24	912.26	388.35	1155.73	643.2	949.41	438.44	1119.12	451.88
5.939	0	0.05	0.04	0.01	0.11	0.53	0.13	0.11	2.77	4.6	98.94	1.4	17.85	93.71	12.49	2.68	0.04	0.21	14.81	0.68	0.67	0.14	0	0.15	2.77	4.6	0.46	1.4	0.12	1.01	0.01	0.03	20.19	0	0		0.37	-8.49	2.82	55.55	163.26	906.35	387.6	1149.2	645.23	948.33	437.74	1111.24	448.34
5.972	0	0.05	0.04	0.01	0.11	0.59	0.12	0.11	2.82	4.21	98.83	1.61	18.96	96.21	11.81	3.75	0.04	0.17	14.97	0.58	0.84	0.19	0	0.15	2.82	4.21	0.49	1.14	0.12	1.07	0.01	0.02	21.07	0	0		-3.31	-5.84	2.83	54.86	166.21	903.1	387.6	1145.01	642.1	943.3	435.93	1109.03	448.59
6.005	0	0.05	0.03	0.01	0.11	0.64	0.11	0.12	2.51	3.94	98.73	1.84	19.95	95.06	11.52	5.94	0.03	0.16	14.71	0.48	0.49	0.14	0	0.15	2.51	3.94	0.49	1.52	0.12	1.27	0.01	0.04	21.92	0	0		-4.57	-7.22	2.78	54.59	166.31	902.24	387.47	1141.49	639.16	940.9	435.71	1106.87	446.2
6.039	0	0.05	0.04	0.01	0.14	0.41	0.12	0.14	2.75	4.54	99.17	1.09	15.93	95.79	11.71	9.3	0.03	0.14	13.92	0.44	0.41	0.17	0	0.15	2.75	4.54	0.5	1.35	0.12	1.3	0.01	0.19	18.45	0	0		-2.89	-6.38	2.74	55.25	165.85	903.81	387.03	1142.23	637.7	942.31	434.99	1107.7	447.28
6.072	0	0.05	0.04	0.01	0.15	0.28	0.1	0.14	2.91	4.27	99.44	0.86	13.18	92.66	8.78	11.91	0.03	0.14	10.2	0.29	0.43	0.17	0	0.14	2.91	4.27	0.47	1.22	0.11	1.27	0.01	0.15	16.77	0	0		-3.97	-9.32	4.48	54.58	162.91	905.39	388.27	1141.39	636.39	946.42	433.16	1108.55	449.03
6.106	0	0.05	0.04	0.01	0.14	0.25	0.1	0.14	2.83	4.62	99.51	0.93	12.01	93.12	8.61	12.6	0.02	0.12	6.99	0.33	1.04	0.19	0	0.14	2.83	4.62	0.41	2.12	0.1	1.34	0.01	0.12	17.32	0	0		-2.27	-8.98	2.85	54.76	166.2	906.38	385.37	1146.99	637.43	946.05	432.5	1111.48	448.46
6.139	0	0.05	0.04	0.01	0.14	0.27	0.09	0.14	3.04	4.55	99.45	0.96	12.85	94.94	8.21	13.25	0.02	0.13	8.43	0.28	1.03	0.16	0	0.14	3.04	4.55	0.34	2.24	0.1	1.32	0.01	0.04	17.53	0	0		0.01	-7.34	3.19	55.56	174.02	907.2	381.67	1155.08	640.85	947.38	429.61	1120.21	449.86
6.172	0	0.06	0.04	0.01	0.14	0.26	0.1	0.14	4.04	4.61	99.47	0.84	11.95	89.01	7.48	12.8	0.02	0.19	9.49	0.33	0.96	0.25	0	0.17	3.92	4.61	0.41	4.04	0.11	1.36	0.01	0.04	16.62	0	0		-3.17	-11.54	5.69	53.89	166.92	909.61	378.88	1162.74	645.11	959.2	424.5	1124.66	446.56
6.206	0	0.07	0.05	0.02	0.13	0.32	0.11	0.12	6.84	6.08	99.36	0.73	12.51	77.54	6.8	10.46	0.02	0.31	14.93	0.4	1.24	0.45	0	0.17	4.51	6.08	0.54	6.84	0.11	1.46	0.01	0.02	15.62	0	0		1.96	-15.8	3.88	54.87	173.49	915.93	369.68	1177.12	645.18	963.85	420.12	1136.19	440.11
6.239	0	0.07	0.05	0.02	0.13	0.32	0.12	0.11	9.73	6.35	99.36	0.69	11.54	81.57	7.43	7.67	0.02	0.38	15.67	0.4	0.75	0.63	0	0.22	5.99	6.35	0.77	9.73	0.11	1.41	0.01	0.02	15.23	0	0		6.39	-14.56	5.35	56.56	176.54	923.94	367.53	1183.24	643.56	971.51	418.73	1146.93	438.5
6.272	0	0.09	0.06	0.02	0.13	0.3	0.14	0.11	15.55	6.31	99.4	0.8	8.66	78.19	8.76	5.24	0.02	0.49	15.55	0.46	0.72	1.22	0	0.26	7.97	6.31	0.9	16.94	0.1	1.47	0.01	0.03	14.67	0	0		4.24	-15.62	5.27	55.2	159.19	936.15	368.07	1193.48	643.14	990.7	418.17	1148.89	436.05
6.306	0	0.1	0.06	0.02	0.13	0.33	0.16	0.1	17.12	5.69	99.35	1.07	7.96	93.3	8.49	4.63	0.02	1.06	17.12	0.4	0.79	0.94	0	0.43	12.03	5.69	0.93	19.46	0.1	1.05	0.01	0.01	14.72	0	0		7.59	-8.83	4.65	58.26	168.56	957.76	370.71	1212.37	642.98	1005.69	422.5	1173.37	439.67
6.339	0	0.1	0.06	0.02	0.13	0.31	0.19	0.1	16.72	6.22	99.37	0.91	6.91	85.04	9.45	3.15	0.02	1.37	16.72	0.58	0.73	1.01	0	0.48	17.6	6.22	1.12	16.41	0.11	1.09	0.01	0.08	14.57	0	0		4.68	-13.31	2.22	56.48	169.34	967.49	368.61	1228.82	644.33	1015.27	420.79	1183.47	440.34
6.372	0	0.11	0.07	0.03	0.14	0.25	0.22	0.11	14.96	5.66	99.5	1.05	4.28	86.03	10.38	3.16	0.02	1.86	14.96	0.57	0.81	1.21	0	0.61	21.35	5.66	1.36	14.4	0.11	1.05	0.01	0.06	13.4	0	0		1.68	-12.91	4.05	55.35	173.09	970.88	368.48	1233.86	647.12	1020.01	420.08	1192.21	437.68
6.406	0	0.1	0.06	0.03	0.15	0.29	0.24	0.12	17.4	6.2	99.42	1.3	5.45	83.77	11.73	3.24	0.03	1.82	17.4	0.77	0.83	1.45	0	0.87	21.93	6.2	1.94	11.58	0.12	1.01	0.01	0.07	13.44	0	0		1.72	-13.79	6.09	54.72	166.34	973.4	365.07	1238.91	646.75	1030.05	413.92	1194.74	437.27
6.439	0	0.1	0.06	0.03	0.14	0.34	0.26	0.12	19.48	6.24	99.31	1.55	7.06	61.64	13.1	2.39	0.03	1.5	19.48	0.92	0.78	2.87	0	0.83	22.22	6.24	2.13	9.12	0.13	1.14	0.01	0.05	13.94	0	0		5.95	-19.63	4.47	55.8	173.54	979.19	364.05	1247.5	650.51	1031.34	417.88	1204.02	435.16
6.473	0	0.09	0.07	0.03	0.15	0.48	0.31	0.12	20.58	7.55	99.05	2.38	9.91	74.93	15.22	1.93	0.05	1.17	26.53	1.11	0.61	5.81	0	0.99	20.58	7.55	1.95	6.16	0.16	1.19	0.01	0.09	13.3	0	0		5.3	-16.52	4.71	56.06	173.62	980.93	359.06	1248.48	643.35	1033.19	411.09	1205.53	432.13
6.506	0	0.09	0.07	0.03	0.17	0.45	0.33	0.14	19.41	9.07	99.1	1.98	9.11	74.39	17.2	2.57	0.07	1.36	25.38	1.5	0.59	4.33	0	1.16	19.41	9.07	1.6	6.96	0.21	1.33	0.01	0.09	13.38	0	0		3.94	-16.67	4.33	55.56	169.97	980.78	359.08	1252.52	648	1036.3	411.78	1205.07	431.96
6.539	0	0.09	0.06	0.03	0.16	0.71	0.32	0.14	16.09	9.98	98.57	2.43	13.91	69.89	17.49	2.09	0.08	1.15	31.31	3.21	0.66	4.76	0	1.07	16.09	9.98	1.47	4.91	0.26	1.69	0.01	2.96	14.53	0	0		10.01	-17.79	5.18	58.06	178.13	980.05	359.3	1250.3	647.77	1032.29	412.87	1208.96	435.56
6.573	0	0.08	0.05	0.02	0.16	0.81	0.3	0.15	11.14	11.21	98.39	1.47	16.34	56.26	19.1	1.72	0.1	0.79	29.86	5.32	0.46	2.71	0	1.15	11.14	11.21	2.05	3.37	0.32	2.31	0.01	7.43	16.38	0	0		4.13	-20.74	4.46	56.1	167.01	979.71	362.54	1248.41	648.07	1035.35	414.16	1201.08	434.82
6.606	0	0.08	0.06	0.01	0.17	0.84	0.31	0.16	8.25	10.35	98.32	1.28	17.11	90.56	21.33	1.37	0.11	0.56	30.88	9.15	0.39	1.62	0	0.94	8.25	10.35	1.71	2.16	0.39	2.29	0	8.6	16.24	0	0		1.39	-10.7	3.27	56.85	171.53	980.66	365.01	1243.97	644.55	1029.54	418.04	1200.46	432.6
6.639	0	0.1	0.05	0.01	0.14	0.98	0.25	0.14	6.37	9.61	98.05	1.13	19.7	96.96	18.15	1.36	0.13	0.44	30.99	14.43	0.5	1.42	0	0.83	6.37	9.61	2.1	1.62	0.41	2.4	0	1.76	17.54	0	0		4.49	-4.7	-0.69	58.94	172.05	979.8	371.3	1235.88	642.01	1019.44	428.72	1191.33	436.03
6.673	0	0.1	0.05	0.01	0.13	0.61	0.19	0.12	5.49	9.1	98.79	1.14	17.21	96.75	15.32	1.44	0.15	0.35	20.09	14.88	0.38	0.49	0	0.67	5.49	9.1	2.21	1.77	0.45	2.26	0.01	1.99	18.76	0	0		2.24	-5.04	0.45	58.58	170.61	971.83	377.31	1223.77	642.85	1011.71	431.39	1181.99	441.95
6.706	0	0.11	0.04	0.01	0.12	0.72	0.17	0.12	3.42	9.13	98.57	1.29	19.1	95.93	15.12	1.15	0.14	0.28	21.3	18.52	0.8	0.36	0	0.52	3.42	9.13	1.88	1.38	0.47	2.19	0	0.4	19.64	0	0		5.05	-6.19	3.7	58.7	163.87	947.6	377.48	1200.39	645.17	995.92	426.85	1158.4	448.15
6.74	0	0.13	0.04	0.01	0.11	0.61	0.15	0.11	3.04	7.81	98.77	1.43	18.37	96.53	13.7	1.03	0.16	0.19	17.17	24.24	1.05	0.21	0	0.36	3.04	7.81	1.97	1.54	0.55	2.26	0	0.47	20.34	0	0		7.26	-5.37	1.8	59.05	168.88	933.84	372.64	1188.16	643.67	977.59	427.43	1146.03	439.53
6.773	0	0.13	0.04	0.01	0.1	0.71	0.13	0.11	1.86	7.05	98.57	1.78	20.46	97.59	12.1	0.7	0.14	0.12	17.19	25.32	1.01	0.2	0	0.29	1.86	7.05	1.82	1.59	0.69	2.5	0	0.26	21.71	0	0		2.12	-3.5	4.26	57.5	164.58	914.35	372.5	1168.47	641.26	963.76	421.04	1126.93	442.55
6.806	0	0.09	0.04	0.01	0.09	0.73	0.11	0.1	1.19	6.62	98.55	1.9	21.37	98.23	10.14	0.86	0.12	0.12	16.72	14.84	1.08	0.28	0	0.24	1.19	6.62	1.77	0.99	0.67	2.53	0	0.09	22.11	0	0		0.38	-1.91	3.03	56.73	168.71	897.35	372.05	1151.94	640.79	943.22	422.34	1111.03	439.73
6.84	0	0.08	0.03	0.01	0.08	0.8	0.1	0.1	0.97	5.76	98.4	2.62	22.83	97.13	9.9	0.84	0.11	0.09	14.34	12.37	0.76	0.3	0	0.17	0.92	5.76	1.16	0.97	0.71	3.12	0	0.03	24.18	0	0		3.06	-4.4	1.5	57.05	176.09	884.43	369.33	1143.52	643.72	926.56	424.64	1102.3	435.69
6.873	0	0.06	0.02	0.01	0.08	1.11	0.09	0.1	0.7	5.14	97.78	4.14	26.12	97.62	9.71	0.99	0.1	0.08	14.44	7.01	0.82	0.2	0	0.11	0.66	5.14	1.2	0.7	0.78	3.13	0	0.12	27.11	0	0		4.87	-3.42	2.61	57.68	177.69	873.8	371.35	1126.52	639.51	913.54	425.13	1090.8	437.48
6.906	0	0.05	0.03	0.01	0.08	1.16	0.1	0.11	0.6	4.9	97.68	3.92	25.93	94.93	11.46	1.02	0.1	0.09	15.85	5.14	1.05	0.25	0	0.1	0.53	4.9	0.77	0.6	0.68	2.93	0	0.05	26.76	0	0		-1.18	-7.35	2.51	56.01	167.9	874.19	375.92	1120.9	635.12	915.63	425.04	1082.83	440.33
6.94	0	0.05	0.03	0.01	0.08	1.47	0.1	0.1	0.6	4.01	97.05	3.83	27.72	95.24	11.05	0.98	0.09	0.1	20.43	4.49	1.32	0.24	0	0.08	0.48	4.01	0.46	0.6	0.72	2.76	0	0.02	26.62	0	0		-1.78	-7.02	1.34	56.1	170.17	871.44	376.8	1113.48	629.92	907.77	426.7	1077.5	439.02
6.973	0	0.05	0.03	0.01	0.08	1.83	0.1	0.1	0.64	3.78	96.35	3.82	29.34	95.27	10.35	1.34	0.08	0.09	24.35	3.71	1.67	0.21	0	0.08	0.54	3.78	0.38	0.64	0.65	2.68	0	0.03	26.59	0	0		-0.87	-6.99	0.32	56.44	170.52	870.37	376.51	1115	630.91	906.58	426.86	1076.46	441.61
7.006	0	0.05	0.03	0.01	0.08	1.89	0.1	0.1	0.8	3.39	96.22	3.76	29.63	94.78	9.56	1.84	0.06	0.11	25.17	2.09	1.93	0.29	0	0.07	0.5	3.39	0.3	0.8	0.56	2.48	0	0.02	26.49	0	0		0.64	-7.5	1.33	56.86	171.08	868.05	377.21	1112.94	633.24	905.44	427.38	1075.85	442.54
7.04	0	0.05	0.03	0.01	0.08	1.53	0.1	0.09	0.75	2.39	96.94	3.02	28.08	96.66	8.43	1.73	0.05	0.1	24.16	2	1.64	0.28	0	0.05	0.53	2.39	0.24	0.75	0.4	1.78	0	0.04	25.08	0	0		2.47	-5.18	2.01	57.1	165.68	864.07	376.53	1109.84	635.04	905.62	426.12	1070.42	443.23
7.073	0	0.05	0.03	0.01	0.08	1.75	0.1	0.1	0.94	2.29	96.5	3.47	29.11	94.62	9.57	1.9	0.05	0.1	24.8	2.01	1.35	0.3	0	0.05	0.63	2.29	0.21	0.94	0.36	1.65	0	0.03	25.97	0	0		-1.55	-7.66	2.08	54.96	156.36	864.17	377.48	1110.81	637.59	910.71	426.17	1066.37	440.97
7.107	0	0.05	0.02	0.01	0.07	2.23	0.09	0.09	0.95	2.06	95.53	4.53	31.91	93.84	7.92	1.97	0.03	0.1	25.79	1.7	0.89	0.2	0	0.06	0.64	2.06	0.2	0.95	0.24	1.3	0	0.06	27.7	0	0		-0.32	-8.38	1.03	55.65	171.33	863.01	377.68	1106.99	632.87	899.29	428.52	1070.16	441.02
7.14	0	0.05	0.03	0.01	0.08	1.31	0.09	0.09	1.11	2.02	97.39	3.52	27.56	88.48	7.76	2.98	0.03	0.13	19.39	1.29	0.63	0.16	0	0.06	0.71	2.02	0.24	1.11	0.25	1.48	0	0.06	26.06	0	0		0.42	-11.81	5.71	54.81	163.75	862.27	375.24	1108.92	635.36	910.16	420.49	1072.36	442.97
7.173	0	0.05	0.03	0.01	0.08	1.27	0.09	0.09	1.21	2.1	97.45	3.51	27.4	91.13	7.7	2.81	0.03	0.14	18.98	1.02	0.55	0.12	0	0.06	0.66	2.1	0.26	1.21	0.28	1.72	0	0.06	26.04	0	0		-2.1	-10.35	5.96	54.28	167.24	864.9	375.13	1110.04	633.79	910.54	420.53	1076.64	439.96
7.207	0	0.05	0.03	0.01	0.08	0.96	0.09	0.1	1.23	1.62	98.08	2.7	24.77	92.96	8.29	2.68	0.02	0.15	17.22	0.94	0.51	0.13	0	0.07	0.59	1.62	0.32	1.23	0.23	2.23	0	0.08	24.36	0	0		-2.65	-9.1	7.02	54.39	168.06	869.27	375.44	1110.67	628.75	914.36	417.82	1080.62	442.33
7.24	0	0.05	0.03	0.01	0.08	1.02	0.09	0.1	1.4	1.48	97.97	3.01	25.39	94.78	8.26	2.54	0.02	0.22	16.89	0.7	0.47	0.16	0	0.07	0.51	1.48	0.34	1.4	0.25	2.37	0	0.04	25.06	0	0		6.79	-7.51	5.03	57.86	168.61	880.73	378.6	1125.57	638.02	924.54	426.3	1091.69	448.38
7.273	0	0.05	0.03	0.01	0.08	1.38	0.11	0.1	1.39	1.29	97.25	2.78	27.17	93.66	9.81	2.16	0.02	0.27	23.28	0.76	0.63	0.24	0	0.07	0.49	1.29	0.38	1.39	0.23	2.75	0	0.11	24.56	0	0		-3.32	-8.53	6.42	54.11	166.69	883.78	379.39	1124.28	632.44	928.03	422.95	1093.42	443.71
7.307	0	0.05	0.03	0.01	0.09	1.26	0.11	0.11	1.41	1.06	97.49	2.55	26.09	97.28	11.17	2.11	0.02	0.31	22.76	0.51	0.55	0.18	0	0.07	0.46	1.06	0.38	1.41	0.18	2.45	0	0.08	23.99	0	0		2.68	-4.11	4.95	57.23	174.22	900.27	380.35	1140.43	634.72	938.7	428.42	1112.17	444.56
7.34	0	0.05	0.03	0.01	0.09	1.28	0.11	0.11	1.68	1.06	97.44	2.6	26.29	97.33	10.92	1.81	0.02	0.35	22.88	0.39	0.51	0.13	0	0.07	0.45	1.06	0.34	1.68	0.17	2.37	0	0.05	24.11	0	0		5.02	-4.02	4.73	57.77	167.37	912.98	379.58	1156.67	638.19	956.3	427.78	1122.57	446.89
7.373	0	0.05	0.03	0.01	0.09	0.92	0.11	0.11	1.8	1.07	98.17	2.48	23.47	96.83	11.81	2.48	0.02	0.45	17.45	0.31	0.47	0.12	0	0.06	0.56	1.07	0.4	1.8	0.18	2.38	0	0.04	23.83	0	0		3.75	-4.91	4.86	57.26	170.12	927.48	378.04	1174.61	640	971.35	426.54	1140.39	445.68
7.407	0	0.05	0.03	0.01	0.1	0.7	0.12	0.12	1.64	0.96	98.6	2	21.09	94.12	12.23	1.98	0.02	0.47	15.42	0.4	0.44	0.11	0	0.08	0.62	0.96	0.34	1.64	0.18	3.14	0	0.1	22.44	0	0		-3.33	-8.13	6.28	53.97	171.24	932.41	379.62	1175.78	635.26	975.85	423.74	1145.75	445.12
7.44	0	0.05	0.04	0.01	0.1	0.56	0.12	0.11	0.75	1.03	98.88	1.77	19.45	91.6	11.79	1.83	0.02	0.61	12.92	0.38	0.56	0.2	0	0.07	0.59	1.03	0.28	0.75	0.19	3.01	0	0.05	21.67	0	0		10.6	-10.05	4.69	58.2	164.01	952.44	381.04	1197.07	644.19	997.45	432.62	1160.84	446.91
7.474	0	0.05	0.04	0.01	0.1	0.54	0.12	0.12	0.59	0.92	98.91	1.78	19.1	92.11	12.94	1.73	0.02	0.79	12.34	0.38	0.67	0.32	0	0.06	0.59	0.92	0.26	0.17	0.19	3.08	0	0.1	21.72	0	0		2.25	-9.71	3.2	55.02	170.97	956.54	386.97	1199.38	643.35	995.37	436.6	1165.75	450.79
7.507	0	0.05	0.03	0.01	0.1	0.63	0.12	0.12	0.51	0.78	98.74	1.98	20.25	92.31	13.59	1.7	0.02	0.84	13.64	0.38	0.63	0.26	0	0.05	0.51	0.78	0.25	0.16	0.19	3.43	0	0.08	22.38	0	0		-1.01	-9.57	4.73	53.77	172.52	958.77	387.64	1200.54	642.79	998.4	435.1	1170.26	450.2
7.54	0	0.05	0.03	0.01	0.1	0.65	0.11	0.12	0.59	0.88	98.71	2.2	20.89	94.75	11.99	1.63	0.02	0.76	12.79	0.34	0.7	0.33	0	0.06	0.59	0.88	0.33	0.17	0.2	3.34	0	0.21	23.06	0	0		0.12	-7.53	4.29	54.44	178.09	959.54	385.23	1208.83	646.67	999.96	433.1	1176.88	453.44
7.574	0	0.05	0.04	0.01	0.09	0.63	0.11	0.11	0.63	0.89	98.74	1.93	20.9	92.12	10.03	1.41	0.02	0.69	13.95	0.35	0.57	0.25	0	0.06	0.63	0.89	0.5	0.54	0.21	3.61	0	0.17	22.24	0	0		-2.59	-9.71	5.72	53.41	166.77	961.6	387	1205.74	644.78	1006.57	432.72	1172.38	450.62
7.607	0	0.05	0.03	0.01	0.08	0.69	0.09	0.09	1.31	0.9	98.63	2.07	21.96	93.9	7.42	1.17	0.02	0.63	14.57	0.39	0.75	0.21	0	0.05	0.54	0.9	0.75	1.31	0.2	3.51	0	0.12	22.68	0	0		-3.5	-8.33	4.19	53.58	168.1	961.01	385.9	1204.54	641.82	1003	432.49	1170.29	448.98
7.64	0	0.06	0.04	0.01	0.08	0.64	0.1	0.1	1.97	0.79	98.71	1.96	21.23	95.74	7.58	1.16	0.02	0.52	14.17	0.5	0.8	0.26	0	0.04	0.4	0.79	0.64	1.97	0.23	4.03	0	0.03	22.31	0	0		-5.69	-6.43	2.68	53.91	170.69	962.67	386.11	1202.6	637	999.47	433.78	1169.71	446.2
7.674	0	0.06	0.03	0.01	0.08	0.7	0.09	0.09	1.67	0.65	98.6	2.11	22.25	96.64	6.29	1.23	0.02	0.42	14.74	0.49	0.95	0.21	0	0.04	0.36	0.65	0.59	1.67	0.19	3.57	0	0.09	22.78	0	0		-3.71	-5.2	1.44	55.09	167.87	963.2	386.73	1199.51	633.47	997.95	435.2	1165.44	446.64
7.707	0	0.05	0.03	0.01	0.08	0.7	0.09	0.09	1.09	0.59	98.6	2.07	22.25	97.03	6.38	1.72	0.02	0.29	14.94	0.52	1.17	0.26	0	0.04	0.35	0.59	0.61	1.09	0.19	3.66	0	0.08	22.68	0	0		3.72	-4.57	0.85	57.53	168.08	957.51	387.44	1193.16	635.56	991.03	438.97	1158.84	448.52
7.741	0	0.06	0.03	0.01	0.08	0.7	0.09	0.09	0.83	0.73	98.59	1.97	22.34	96.35	6.14	1.74	0.02	0.2	15.72	0.69	1.13	0.23	0	0.04	0.34	0.73	0.57	0.83	0.18	3.38	0	0.03	22.34	0	0		4.41	-5.64	0.55	57.32	170.63	947.08	383.59	1183.87	632.96	979.42	436.39	1149.86	444.46
7.774	0	0.05	0.03	0.01	0.08	0.74	0.09	0.09	0.84	0.82	98.52	2.05	22.8	98.61	5.99	1.78	0.03	0.14	16.01	0.86	1.08	0.24	0	0.03	0.37	0.82	0.5	0.84	0.19	3.14	0	0.01	22.61	0	0		4.72	0.69	3	57.78	166.63	935.91	387.34	1173.16	639.68	973.9	437.71	1140.14	449.21
7.807	0	0.05	0.03	0.01	0.08	0.83	0.09	0.09	1.07	0.85	98.35	2.18	23.72	98.71	6.01	2.12	0.03	0.16	17.25	0.9	1.01	0.23	0	0.03	0.28	0.85	0.34	1.07	0.18	3.18	0	0.02	22.99	0	0		0.35	-0.3	2.42	57	167.23	924.55	387.55	1160.49	636.51	960.81	436.8	1127.68	447.9
7.841	0	0.05	0.03	0.01	0.08	0.78	0.09	0.1	1.1	0.73	98.44	2.07	23.07	97.89	7.17	2.31	0.03	0.2	16.87	0.81	0.83	0.17	0	0.03	0.2	0.73	0.19	1.1	0.19	3.71	0	0.03	22.67	0	0		2.8	-2.81	4.88	57.4	164.71	906.14	381.18	1139.85	629.86	945.69	428.49	1109.82	442.33
7.874	0	0.05	0.03	0.01	0.09	0.62	0.1	0.11	1.06	0.69	98.76	1.87	20.9	97.89	8.58	3.77	0.03	0.26	14.04	0.66	0.81	0.21	0	0.03	0.19	0.69	0.09	1.06	0.19	3.99	0	0.02	22.02	0	0		0.48	-2.81	0.03	57.67	162.38	901.26	381.02	1135.6	627.14	935.97	431.88	1098.14	440.12
7.907	0	0.05	0.04	0.01	0.1	0.53	0.11	0.12	0.92	0.65	98.94	1.65	19.32	98.05	9.98	2.93	0.03	0.36	12.81	0.58	0.73	0.15	0	0.03	0.16	0.65	0.08	0.92	0.19	4.74	0	0.01	21.24	0	0		1.65	-2.41	4.04	57.43	170.97	879.1	375.47	1113.27	623.27	914.78	423.56	1085.27	436.43
7.941	0	0.05	0.04	0.01	0.1	0.5	0.11	0.13	0.83	0.59	99	1.76	18.63	98.2	11.85	2.47	0.03	0.4	11.05	0.63	0.72	0.15	0	0.02	0.14	0.59	0.07	0.83	0.19	5.31	0	0.02	21.63	0	0		1.85	-2.01	0.25	57.73	170.91	871.74	373.56	1110.83	624.48	904.8	426.07	1075.5	434.65
7.974	0	0.05	0.04	0.01	0.11	0.51	0.12	0.14	1.37	0.51	98.97	1.76	18.28	98.25	13.3	2.7	0.02	0.7	11.49	0.65	0.95	0.18	0	0.03	0.15	0.51	0.06	1.37	0.16	5.36	0	0.01	21.63	0	0		1.23	-1.86	0.19	57.87	169.29	866.3	376.09	1106.35	627.67	900.63	428.01	1069.63	437.98
8.007	0	0.05	0.04	0.01	0.11	0.45	0.13	0.15	1.59	0.46	99.09	1.58	16.97	98.51	14.25	2.73	0.02	0.89	10.57	0.4	0.91	0.11	0	0.03	0.11	0.46	0.06	1.59	0.13	5.66	0	0.01	20.97	0	0		2.36	-1.03	1.18	57.76	168.83	856.89	376.26	1099.07	631.6	893.85	428.05	1062.34	438.9
8.041	0	0.05	0.04	0.01	0.12	0.38	0.13	0.16	1.63	0.41	99.25	1.32	15.21	97.83	14.87	3.1	0.02	1.15	9.61	0.26	0.87	0.11	0	0.02	0.08	0.41	0.06	1.63	0.11	6.09	0	0.02	19.8	0	0		0.34	-2.95	0.6	56.76	171.72	850.67	376.23	1095.14	633.72	886.41	429.6	1057.99	436.77
8.074	0	0.05	0.04	0.01	0.14	0.35	0.14	0.18	1.44	0.37	99.29	1.3	14.39	98.1	16.74	3.95	0.02	1.39	8.64	0.19	0.78	0.06	0	0.02	0.06	0.37	0.06	1.44	0.1	6.16	0	0.01	19.7	0	0		1.06	-2.27	0.82	56.44	169.49	845.45	376.97	1089.19	634.18	882.27	429.9	1051.58	437.81
8.108	0	0.05	0.04	0.01	0.15	0.36	0.14	0.2	0.9	0.28	99.29	1.2	14.38	97.73	16.94	5.56	0.02	1.41	9.92	0.21	0.79	0.07	0	0.02	0.05	0.28	0.06	0.9	0.1	7.46	0	0.01	19.12	0	0		-4.66	-3.18	0.88	54.34	167.84	844.6	374.68	1091.3	633.62	883.8	426	1051.43	434.59
8.141	0	0.05	0.04	0.01	0.15	0.55	0.16	0.24	0.82	0.27	98.9	1.5	17.47	95.33	19.69	4.76	0.02	1.49	14.79	0.29	0.8	0.08	0	0.02	0.05	0.27	0.08	0.82	0.09	9.08	0	0.01	20.62	0	0		0.68	-6.92	1.23	55.27	166.98	841.97	368.44	1086.61	626.42	880.98	420.2	1047.65	430.29
8.174	0	0.04	0.03	0.01	0.14	1.2	0.16	0.25	1.21	0.24	97.6	1.94	23.83	98.31	18.49	6.23	0.02	1.48	25.32	0.39	0.82	0.1	0	0.02	0.05	0.24	0.1	1.21	0.09	10.29	0	0	22.26	0	0		-1.84	-1.68	2.98	54.88	169.61	842.87	367.53	1087.64	626.03	883.1	417.36	1052.3	429.08
8.208	0	0.04	0.03	0.01	0.16	1.74	0.17	0.3	1.03	0.23	96.53	1.88	26.6	98.48	18.76	7.34	0.02	1.88	32.37	0.33	0.76	0.14	0	0.02	0.05	0.23	0.09	1.03	0.08	13.02	0	0.01	22.05	0	0		1.01	-1.13	3.48	55.39	164.9	843.72	367.96	1084.98	624.17	885.14	417.41	1049.59	429.52
8.241	0	0.04	0.03	0.01	0.14	3.41	0.17	0.27	1.57	0.2	93.18	2.23	32.27	98.39	17.2	6.59	0.02	1.63	42.48	0.27	0.7	0.14	0	0.02	0.04	0.2	0.13	1.57	0.07	12.63	0	0.02	23.13	0	0		0.12	-1.42	6.77	55.72	167.95	849.4	372.04	1090.46	627.39	893.66	419.4	1060.85	435.36
8.274	0	0.04	0.03	0.01	0.12	3.25	0.16	0.24	1.09	0.17	93.5	2.47	32.55	98.7	15.75	5.19	0.02	1.33	40.27	0.46	0.5	0.14	0	0.02	0.04	0.17	0.15	1.09	0.09	12.61	0	23.24	23.81	0	0		5.08	0.34	6.1	57.25	170.45	853.95	374.58	1094.82	630.54	896.01	425.36	1065.97	438.27
8.308	0	0.05	0.03	0.01	0.11	1.59	0.14	0.2	0.45	0.11	96.82	2.34	27.54	97.83	14.38	2.44	0.02	1.15	28.06	0.59	0.21	0.08	0	0.02	0.04	0.11	0.17	0.45	0.09	12.32	0	34.46	23.44	0	0		2.85	-2.95	5.72	55.31	169.46	859.81	374.53	1099.25	629.22	901.18	421.91	1069.85	438.32
8.341	0	0.05	0.04	0.01	0.1	0.92	0.13	0.15	0.39	0.1	98.16	1.94	23.58	97.26	12.46	1.13	0.02	0.79	20.62	0.7	0.11	0.06	0	0.01	0.04	0.1	0.18	0.39	0.09	9.59	0	8.42	22.25	0	0		5.95	-4.16	2.13	56.46	177.35	880.03	381.14	1122.34	639.26	913.84	438.11	1091.19	439.42
8.374	0	0.05	0.04	0.01	0.1	0.49	0.12	0.14	0.1	0.09	99.03	1.7	18.83	98.72	11.76	0.59	0.02	0.55	10.92	0.59	0.06	0.02	0	0.01	0.02	0.09	0.19	0.1	0.11	9.37	0	15.3	21.42	0	0		5.98	0.27	8.15	55.69	180.43	886.23	379.12	1133.64	640.41	930.16	428.54	1109.36	449.59
8.408	0	0.05	0.04	0.01	0.09	0.44	0.11	0.13	0.12	0.09	99.12	1.82	18.15	96.42	11.8	0.34	0.02	0.32	8.26	0.61	0.05	0.02	0	0.01	0.03	0.09	0.24	0.12	0.09	7.24	0	10.31	21.85	0	0		3.59	-5.54	1.96	53.92	182.53	911.63	380.41	1164.81	648.48	948.07	442.06	1130.58	438.65
8.441	0	0.05	0.04	0.01	0.1	0.39	0.12	0.12	0.13	0.11	99.21	1.62	16.95	95.99	12.77	0.21	0.02	0.17	7.75	0.53	0.06	0.02	0	0.01	0.02	0.11	0.24	0.13	0.1	6.44	0	23.95	21.12	0	0		0.5	-6.12	5.47	52.49	183.48	919.39	395.58	1172.43	661.31	960.93	443.12	1142.99	466
8.475	0	0.05	0.04	0.01	0.1	0.41	0.13	0.12	0.26	0.14	99.19	1.61	16.93	93.37	13.84	0.16	0.03	0.12	8.48	0.63	0.08	0.02	0	0	0.02	0.14	0.26	0.26	0.1	4.76	0	23.78	21.06	0	0		4.52	-8.78	2.25	52.99	180.72	944.11	394.48	1199.31	666.23	982.78	454.7	1163.5	454.42
8.508	0	0.05	0.04	0.01	0.12	0.36	0.15	0.14	0.51	0.18	99.29	1.4	15	95.08	17.15	0.17	0.03	0.08	7.93	0.62	0.08	0.04	0	0	0.02	0.18	0.24	0.51	0.11	4.16	0	53.91	20.17	0	0		-1.64	-7.2	7.06	50.26	192.96	939.14	393.26	1204.64	671.49	985.12	440.3	1176.07	468.09
8.541
8.575
8.608
8.641
8.675
8.708
8.742
8.775
8.808
8.842
8.875
8.908
8.942
8.975
9.008
9.042
9.075
9.109
9.142
9.175
9.209
9.242
9.275
9.309
9.342
9.375
9.409
9.442
9.476
9.509
9.542
9.576
9.609
9.642
9.676
9.709
9.743
9.776
9.809
9.843
9.876
9.909
9.943
9.976
10.009
10.043
10.076
10.11
10.143
10.176
10.21
10.243
10.276
10.31
10.343
10.376
10.41
10.443
10.477
10.51
10.543
10.577
10.61
10.643
10.677
10.71
10.744
10.777
10.81
10.844
10.877
10.91
10.944
10.977
11.01
11.044
11.077
11.111
11.144
11.177
11.211
11.244
11.277
11.311
11.344
11.377
11.411
11.444
11.478
11.511
11.544
11.578
11.611
11.644
11.678
11.711
11.745
11.778
11.811
11.845
11.878
11.911
11.945
11.978
12.011
12.045
12.078
12.112
12.145
12.178
12.212
12.245
12.278
12.312
12.345
12.378
12.412
12.445
12.479
12.512
12.545
12.579
12.612
12.645
12.679
12.712
12.746
12.779
12.812
12.846
12.879
12.912
12.946
12.979
13.012
13.046
13.079	0	0.03	0.01	0.01	0.08	2.68	0.1	0.14	0.49	0.22	94.65	12.91	33.48	98.69	17.31	2.76	0.02	0.24	15.08	0.08	0.04	0.02	0	0	0.13	0.22	0.28	0.49	0.05	1.59	0.02	0	34.79	0	0	0	-9.5	0.39	4.58	50.39	160.57	1024.33	456.46	1229.53	668.09	1051.08	499.2	1211.47	506.51
13.113	0	0.04	0.02	0.01	0.07	1.32	0.08	0.09	0.43	0.26	97.37	6.69	28.59	98.6	9.89	1.8	0.04	0.15	11.23	0.05	0.13	0.04	0	0	0.14	0.26	0.49	0.43	0.05	0.97	0.01	0.01	30.27	0	0	0	-1.04	-0.71	3.22	51.75	150.21	1016.08	455.91	1222.54	673.5	1046.83	498.38	1196.7	508.54
13.146	0	0.03	0.01	0.01	0.06	2.16	0.07	0.09	0.31	0.17	95.67	12.79	33.3	98.75	10.32	1.14	0.05	0.17	11.38	0.08	0.15	0.07	0	0	0.13	0.17	0.43	0.31	0.04	1.18	0.01	0.01	34.72	0	0	0	-0.88	0.13	4.42	51.11	147.77	999.01	450.92	1205.95	670.46	1032.58	492.93	1180	503.01
13.179	0	0.04	0.02	0.01	0.07	1.36	0.09	0.11	0.47	0.21	97.28	8.07	28.18	98.71	14.23	1.1	0.06	0.13	9.33	0.08	0.16	0.09	0	0	0.12	0.21	0.49	0.47	0.06	1.2	0.01	0.03	31.53	0	0	0	-2.03	0.32	3.95	51.56	152.47	987.21	447.63	1194.55	665.32	1018.32	488.7	1170.19	502.16
13.213	0	0.04	0.02	0.01	0.08	1.02	0.09	0.11	0.66	0.28	97.97	6.5	25.63	98.05	13.9	1	0.06	0.1	6.99	0.09	0.26	0.19	0	0	0.13	0.28	0.63	0.66	0.08	1.54	0.01	0.02	30.08	0	0	0	-2.27	-2.42	3.47	51.85	148.13	977.14	447.92	1180.44	662.59	1007.51	489.93	1155.42	498.14
13.246	0	0.04	0.02	0.01	0.07	1.11	0.07	0.1	0.52	0.25	97.79	8.05	27.36	97.67	10.71	1.1	0.05	0.08	5.67	0.08	0.16	0.14	0	0	0.09	0.25	0.52	0.52	0.09	1.7	0.01	0.06	31.52	0	0	0	-1.09	-3.32	5.02	51.68	142.68	957.65	441.6	1161.8	656.84	992.72	485.63	1135.28	491.39
13.279	0	0.04	0.02	0.01	0.06	1.11	0.07	0.1	0.94	0.26	97.77	8.97	27.5	98.19	10.67	1.04	0.04	0.07	4.34	0.08	0.16	0.1	0	0	0.08	0.26	0.58	0.94	0.11	1.81	0.01	0.07	32.25	0	0	0	-0.7	2.02	2.95	52.12	144.02	949.34	442.42	1152.7	657.24	981.29	484.35	1124.98	494.12
13.313	0	0.04	0.02	0.01	0.06	1.27	0.07	0.1	0.81	0.35	97.46	10.45	28.79	98.38	10.5	1	0.04	0.07	4.64	0.09	0.18	0.12	0	0.01	0.09	0.35	0.64	0.81	0.13	2.05	0.01	0.06	33.3	0	0	0	4.02	-1.45	2.04	53.66	140.76	939.82	439.86	1142.79	655.38	972.06	483.55	1112.58	491.86
13.346	0	0.04	0.01	0.01	0.06	1.38	0.06	0.09	0.72	0.41	97.24	11.48	29.89	98.71	9.07	0.73	0.04	0.06	4.79	0.09	0.16	0.09	0	0.01	0.1	0.41	0.93	0.72	0.14	1.81	0.01	0.07	33.96	0	0	0	0.96	-0.32	1.79	53.15	141.19	932.16	438.98	1135.29	653.69	964.02	482.06	1104.97	490.38
13.379	0	0.03	0.01	0.01	0.06	1.59	0.06	0.09	0.92	0.37	96.82	13.28	31.15	98.37	8.95	0.7	0.04	0.06	5.28	0.09	0.22	0.09	0	0.01	0.08	0.37	0.83	0.92	0.15	1.74	0.01	0.03	34.99	0	0	0	4.29	-1.51	1.73	54.03	139.97	922.58	437.65	1123.75	651.75	953.92	481.94	1093.76	487.98
13.413	0	0.03	0.01	0.01	0.05	1.77	0.06	0.09	0.57	0.32	96.45	14.92	32.4	98.44	8.38	0.69	0.04	0.05	5.6	0.07	0.17	0.07	0	0	0.08	0.32	0.91	0.57	0.12	1.52	0.01	0.03	35.83	0	0	0	-1.91	-1.27	1.45	52.77	139.06	920.34	438.84	1118.63	647.38	950.43	480.56	1089.28	488.24
13.446	0	0.04	0.01	0.01	0.05	1.62	0.05	0.08	0.37	0.29	96.76	13.45	32.03	97.85	6.36	0.62	0.04	0.06	5.48	0.07	0.16	0.05	0	0	0.07	0.29	0.75	0.37	0.11	1.37	0.01	0.02	35.09	0	0	0	0.76	-2.9	0.72	53.68	140.7	913.42	437.29	1110.96	645.58	941.44	480.91	1082.05	485.8
13.48	0	0.04	0.01	0.01	0.05	1.73	0.06	0.08	0.29	0.29	96.54	14.08	32.53	98.26	6.7	0.49	0.04	0.07	5.97	0.06	0.15	0.06	0	0.01	0.06	0.29	0.71	0.29	0.11	1.21	0.01	0.02	35.41	0	0	0	0.28	-1.84	1.36	53.47	134.74	908.89	437.3	1106.13	646.06	940.47	479.54	1075.06	485.98
13.513	0	0.03	0.01	0.01	0.06	1.67	0.06	0.09	0.28	0.27	96.66	13.42	31.64	97.56	9.36	0.42	0.03	0.08	6.02	0.06	0.1	0.03	0	0	0.08	0.27	0.81	0.28	0.1	1.17	0.01	0.02	35.07	0	0	0	2.22	-3.55	1.19	53.97	134.22	904.79	437.89	1097.84	641.94	934.34	479.69	1068.38	486.6
13.546	0	0.04	0.02	0.01	0.06	1.33	0.07	0.09	0.29	0.28	97.35	10.54	29.4	96.46	9.92	0.42	0.03	0.09	5.28	0.05	0.09	0.03	0	0	0.07	0.28	0.66	0.29	0.1	1.31	0.01	0.1	33.36	0	0	0	-4.05	-5.47	2.33	52.07	130.82	906.24	438.19	1096.76	637.69	937.49	475.84	1067.84	487
13.58	0	0.04	0.02	0.01	0.06	1.18	0.07	0.09	0.4	0.3	97.64	9.11	28.25	95.61	10.03	0.44	0.03	0.09	5.14	0.04	0.08	0.02	0	0	0.06	0.3	0.54	0.4	0.09	1.48	0.01	0.04	32.36	0	0	0	-0.32	-6.6	2	53.41	129.2	907.34	439.1	1095.63	637.15	937.89	477.61	1066.69	487.73
13.613	0	0.04	0.02	0.01	0.07	1.01	0.08	0.1	0.39	0.28	97.99	7.74	26.61	96.13	10.97	0.51	0.03	0.09	4.5	0.04	0.07	0.02	0	0	0.05	0.28	0.4	0.39	0.08	1.59	0.01	0.02	31.25	0	0	0	0.83	-5.94	2.4	53.59	128.26	906.14	438.29	1095.32	638.05	938.01	476.99	1065.86	487.26
13.646	0	0.04	0.02	0.01	0.07	1.01	0.08	0.1	0.51	0.26	97.99	7.61	26.31	96.75	12.12	0.52	0.03	0.1	4.74	0.04	0.09	0.02	0	0	0.04	0.26	0.39	0.51	0.08	1.97	0.01	0.02	31.13	0	0	0	1.02	-5.03	3.24	53.79	127.44	906.89	439.15	1094.73	638.01	939.34	477.19	1066.34	487.85
13.68	0	0.04	0.02	0.01	0.08	1.08	0.09	0.11	0.56	0.24	97.83	7.13	26.31	97.4	14.26	0.58	0.02	0.14	6.92	0.05	0.11	0.03	0	0	0.04	0.24	0.35	0.56	0.08	2.33	0.01	0.04	30.7	0	0	0	0.61	-3.88	4.15	53.87	130.44	907.62	440.49	1092.88	637.14	938.21	478.32	1068.32	487.52
13.713	0	0.04	0.02	0.01	0.07	1.28	0.09	0.11	0.49	0.2	97.43	7.21	27.68	95.93	13.91	0.45	0.02	0.14	9.78	0.06	0.12	0.03	0	0	0.04	0.2	0.42	0.49	0.08	2.67	0.01	0.07	30.77	0	0	0	2.06	-6.2	5.2	53.72	129.26	910.02	440.94	1095.58	638.4	942.42	478.04	1071.2	489.17
13.747	0	0.04	0.02	0.01	0.07	2.99	0.11	0.12	0.27	0.15	94.02	7.98	34.27	96.7	14.12	0.43	0.02	0.15	23.67	0.08	0.19	0.03	0	0	0.03	0.15	0.32	0.27	0.07	3	0.01	0.12	31.45	0	0	0	3.99	-5.11	5.23	54.8	129.98	919.32	442.38	1102.39	637.05	950.08	481	1079.78	489.55
13.78	0	0.04	0.02	0.01	0.07	2.35	0.1	0.11	0.28	0.14	95.29	7.65	32.66	98.02	12.73	0.35	0.02	0.17	19.91	0.11	0.2	0.03	0	0	0.02	0.14	0.31	0.28	0.06	3.44	0.01	0.06	31.17	0	0	0	1.05	-2.49	4.62	54.5	132.52	933.51	442.42	1117.93	637.77	963.25	479.52	1095.31	490.58
13.813	0	0.04	0.02	0.01	0.07	2.48	0.1	0.11	0.26	0.14	95.04	8.26	33.14	94.76	12.84	0.24	0.03	0.19	19.83	0.15	0.23	0.05	0	0	0.02	0.14	0.36	0.26	0.06	3.93	0.01	0.15	31.69	0	0	0	-5.06	-7.52	5.46	52.09	133.87	938.93	441.21	1124.43	635.51	969.54	475.53	1102.63	489.95
13.847	0	0.04	0.02	0.01	0.07	2.56	0.09	0.11	0.23	0.1	94.89	9.06	33.63	95.8	12.29	0.17	0.03	0.18	19.13	0.21	0.25	0.05	0	0	0.02	0.1	0.39	0.23	0.05	4.8	0.01	0.06	32.32	0	0	0	-1.2	-6.36	3.86	53.11	130.78	951.27	440.4	1137.91	637.01	982.17	477.21	1112.41	489.03
13.88	0	0.04	0.02	0.01	0.07	1.5	0.09	0.12	0.25	0.11	96.99	8.12	29.37	96.99	12.54	0.15	0.02	0.18	11.03	0.23	0.22	0.05	0	0	0.02	0.11	0.36	0.25	0.04	5.03	0.01	0.05	31.57	0	0	0	1.87	-4.64	5.11	54.57	127.27	963.72	441	1149.65	638.61	997.22	477.69	1123.9	489.99
13.913	0	0.04	0.02	0.01	0.07	1.77	0.09	0.12	0.22	0.1	96.47	9.36	30.74	92.75	12.94	0.13	0.02	0.19	12.01	0.25	0.19	0.05	0	0	0.02	0.1	0.37	0.22	0.05	5.24	0.01	0.11	32.54	0	0	0	-2.71	-9.26	5.59	52.77	131.54	966.49	440.46	1151.19	634.79	997.89	475.15	1128.69	489.09
13.947	0	0.04	0.02	0.01	0.07	1.72	0.08	0.12	0.23	0.1	96.55	9	30.69	96.62	12.04	0.12	0.02	0.16	12.11	0.22	0.18	0.04	0	0	0.02	0.1	0.32	0.23	0.05	6.97	0.01	0.03	32.27	0	0	0	4.6	-5.23	4.06	55.8	134.17	976.85	441.58	1161.87	637.46	1005.52	479.54	1139.16	491.43
13.98	0	0.03	0.02	0.01	0.07	1.88	0.08	0.13	0.27	0.1	96.25	10.15	31.38	92.84	12.73	0.14	0.02	0.15	12.02	0.21	0.15	0.04	0	0	0.03	0.1	0.31	0.27	0.06	6.8	0.01	0.04	33.09	0	0	0	-1.07	-9.19	3.71	53	131.05	976.7	441.92	1163.18	637.79	1007.24	478.38	1137.66	491.16
14.013	0	0.04	0.02	0.01	0.07	2.04	0.09	0.13	0.28	0.09	95.91	9.29	32.01	95.32	12.2	0.16	0.02	0.13	14.76	0.15	0.15	0.05	0	0	0.03	0.09	0.36	0.28	0.05	7.98	0	0.1	32.49	0	0	0	-2.06	-6.93	5.23	52.86	130.76	978.21	443.33	1164.72	639.79	1010.53	478.66	1140.54	492.63
14.047	0	0.03	0.02	0.01	0.07	2.05	0.09	0.14	0.34	0.09	95.9	10.62	31.87	95.13	13.85	0.19	0.02	0.11	12.98	0.14	0.15	0.06	0	0	0.04	0.09	0.37	0.34	0.05	8.61	0	0.15	33.41	0	0	0	-0.64	-7.14	3.62	53.25	130.7	979.84	442.83	1167.21	640.09	1010.89	479.85	1141.03	491.97
14.08	0	0.04	0.02	0.01	0.07	1.72	0.08	0.13	0.47	0.1	96.56	9.37	30.67	95.18	12.12	0.28	0.02	0.12	11.53	0.13	0.17	0.07	0	0	0.04	0.1	0.36	0.47	0.05	7.94	0	0.06	32.55	0	0	0	-1.28	-7.08	3.87	52.89	129.92	977.12	441.47	1164.04	638.3	1008.59	478.09	1137.93	490.33
14.114	0	0.03	0.01	0.01	0.06	1.93	0.08	0.14	0.83	0.08	96.14	13.05	31.65	97.36	13.52	0.4	0.02	0.11	9.02	0.13	0.24	0.09	0	0	0.05	0.08	0.38	0.83	0.06	7.47	0.01	0.13	34.86	0	0	0	-2.08	-3.95	1.41	53.41	132.39	974.78	440.44	1161.54	635.75	1002.4	479	1134.46	488.42
14.147	0	0.03	0.01	0.01	0.06	2.01	0.08	0.13	1	0.09	95.97	14.08	32.17	98.4	13.01	0.54	0.03	0.1	8.72	0.16	0.27	0.08	0	0	0.05	0.09	0.42	1	0.07	6.59	0.01	0.07	35.42	0	0	0	-0.25	-1.39	1.69	54.19	135.59	967.8	439.6	1153.44	635.66	993.47	480.29	1129	484.58
14.18	0	0.03	0.01	0.01	0.06	2.15	0.08	0.13	1.15	0.09	95.7	14.54	32.64	98.61	13.33	0.59	0.03	0.09	9.46	0.18	0.24	0.05	0	0	0.06	0.09	0.42	1.15	0.06	6.61	0.01	0.07	35.65	0	0	0	0.11	-0.68	4.15	54.26	133.93	957.49	440.09	1138.89	631.89	984.49	478.17	1118.21	485.72
14.214	0	0.03	0.01	0.01	0.06	2.39	0.07	0.13	1.3	0.09	95.22	16.31	33.68	98.69	13.01	0.56	0.03	0.07	9.67	0.23	0.21	0.04	0	0	0.05	0.09	0.47	1.3	0.05	6.01	0.01	0.07	36.49	0	0	0	2.29	-0.38	0.79	54.9	134.71	952.49	440.31	1136.5	633.99	976.89	481.25	1111.48	486.67
14.247	0	0.03	0.01	0.01	0.06	3.27	0.08	0.13	1.37	0.08	93.46	17.93	36.09	98.64	13.73	0.57	0.03	0.07	13.97	0.27	0.19	0.03	0	0	0.05	0.08	0.53	1.37	0.05	6.23	0.01	0.1	37.2	0	0	0	-0.31	0.58	5.25	54.01	131.83	939.25	441.08	1119.29	631.62	967.83	476.91	1099.2	487.96
14.28	0	0.03	0.01	0.01	0.06	3.15	0.08	0.13	0.98	0.08	93.71	16.66	35.47	98.53	15.09	0.53	0.03	0.06	14.37	0.32	0.18	0.02	0	0	0.05	0.08	0.56	0.98	0.05	5.64	0.01	0.13	36.65	0	0	0	0.27	0.99	1.71	54.72	134.83	932.52	439.94	1114.13	630.67	956.69	479.02	1091.33	486.13
14.314	0	0.03	0.01	0.01	0.06	2.51	0.08	0.12	0.87	0.07	94.97	14.55	33.92	98.47	13.2	0.53	0.03	0.06	12.26	0.34	0.24	0.03	0	0.01	0.04	0.07	0.63	0.87	0.05	4.92	0.01	0.06	35.65	0	0	0	2.07	1.16	4.11	55.12	132.26	920.73	439.7	1101.26	631.07	948.16	477.02	1080.06	486.66
14.347	0	0.03	0.01	0.01	0.07	2.67	0.09	0.13	0.63	0.06	94.67	13.68	33.91	97.96	15.11	0.5	0.03	0.05	14.2	0.4	0.26	0.02	0	0.01	0.03	0.06	0.48	0.63	0.05	5.46	0.01	0.11	35.21	0	0	0	5.66	2.63	4.38	55.9	136.15	906.65	437.64	1087.47	629.85	932.69	475.79	1068.47	485.89
14.38	0	0.03	0.02	0.01	0.08	1.37	0.1	0.14	0.55	0.04	97.26	8.23	27.76	97.12	16.46	0.56	0.03	0.07	9.17	0.4	0.25	0.01	0	0.01	0.03	0.04	0.37	0.55	0.05	5.57	0.01	0.05	31.66	0	0	0	3.54	4.41	3.08	54.89	131.41	899.6	436.93	1081	629.95	926.81	476.05	1058.04	482.97
14.414	0	0.04	0.02	0.01	0.09	1.08	0.12	0.15	0.54	0.03	97.83	5.76	25.21	96.58	17.75	0.52	0.03	0.07	9.7	0.41	0.2	0.01	0	0.01	0.03	0.03	0.27	0.54	0.04	6.34	0.01	0.05	29.28	0	0	0	2.32	5.3	3.46	54.47	133.24	889.67	437.14	1071.36	630.09	916.57	475.74	1049.59	483.44
14.447	0	0.04	0.02	0.01	0.1	0.9	0.14	0.18	0.66	0.03	98.19	4.46	22.78	97.55	20.81	0.5	0.03	0.07	9.79	0.46	0.23	0.01	0	0.01	0.03	0.03	0.22	0.66	0.04	6.66	0.01	0.08	27.6	0	0	0	2.05	3.58	2.65	54.61	131.44	885.83	438.29	1067.6	630.69	912.78	476.96	1043.98	484.88
14.481	0	0.04	0.03	0.01	0.12	0.69	0.17	0.2	0.74	0.04	98.61	2.89	19.68	97.06	22.85	0.69	0.04	0.08	10.59	0.52	0.28	0.01	0	0.01	0.03	0.02	0.19	0.74	0.04	7.61	0.01	0.06	24.8	0	0	0	2.48	4.52	2.81	54.55	131.71	879.64	437.57	1063.15	631.89	907.56	476.26	1038.96	485.26
14.514	0	0.04	0.03	0.01	0.12	0.93	0.18	0.23	0.9	0.04	98.14	3.26	21.89	96.3	23.51	0.92	0.04	0.09	14.26	0.54	0.24	0.01	0	0.01	0.03	0.02	0.18	0.9	0.04	9.37	0.01	0.29	25.56	0	0	0	3.43	5.7	2.17	54.64	132.89	875.21	438.43	1056.48	631.55	900.66	479.18	1033.51	482.45
14.547	0	0.04	0.03	0.01	0.12	0.89	0.17	0.23	1.18	0.04	98.21	3.07	21.61	97.32	22.75	1.11	0.04	0.11	14.31	0.51	0.25	0.01	0	0.01	0.03	0.02	0.18	1.18	0.04	10.31	0.01	0.08	25.19	0	0	0	2.57	4.04	1.93	54.86	132.18	875.01	440.79	1052.09	628.6	898.42	481.39	1030.59	483.13
14.581	0	0.04	0.03	0.01	0.11	1.28	0.17	0.25	1.07	0.03	97.45	3.65	24.82	97.8	21.78	1.32	0.03	0.11	18.49	0.65	0.17	0	0	0.01	0.03	0.01	0.15	1.07	0.05	13.51	0.01	0.05	26.29	0	0	0	-1.39	3.02	2	53.86	129.2	873.88	442.21	1049.27	627.52	897.99	480.46	1027.13	484.23
14.614	0	0.04	0.03	0.01	0.12	1.14	0.17	0.26	1.05	0.03	97.73	3.26	23.84	94.86	21.64	1.55	0.03	0.12	17.85	0.6	0.12	0	0	0.01	0.03	0.01	0.17	1.05	0.04	13.75	0.01	0.1	25.58	0	0	0	3.76	7.42	4.39	55.51	130.74	872.64	443.83	1045.91	627.71	897.62	479.97	1027.98	489.93
14.647	0	0.04	0.03	0.01	0.12	0.67	0.17	0.27	0.72	0.03	98.66	2.3	19.51	93.81	21.16	1.43	0.03	0.12	12.81	0.66	0.1	0	0	0.01	0.03	0.01	0.2	0.72	0.04	15.39	0.01	0.08	23.33	0	0	0	1.26	8.41	6.22	54.55	126.73	870.75	442.24	1043.69	625.2	899.41	476.57	1025.51	489.13
14.681	0	0.04	0.04	0.01	0.14	0.57	0.19	0.31	0.65	0.03	98.86	1.67	17.68	92.1	21.99	1.41	0.03	0.12	13.94	0.7	0.08	0	0	0.01	0.03	0	0.26	0.65	0.04	17.58	0.01	0.07	21.3	0	0	0	3.89	9.72	7.36	54.8	127.42	869.43	437.82	1046.82	625.81	901.26	473.23	1027.89	487.35
14.714	0	0.05	0.04	0.01	0.12	0.55	0.15	0.28	0.6	0.03	98.91	1.69	18.38	95.8	17.41	1.66	0.03	0.12	13.07	0.75	0.07	0.01	0	0.01	0.04	0	0.36	0.6	0.04	19.69	0.01	0.14	21.38	0	0	0	-4.34	6.36	7.75	52.26	122.11	871.1	435.61	1051.16	624.32	906.72	471.83	1028.44	481.63
14.748	0	0.05	0.04	0.01	0.12	0.52	0.15	0.31	0.48	0.03	98.96	1.26	18.06	95.93	15.33	1.63	0.03	0.13	15.94	0.85	0.06	0.03	0	0.01	0.03	0	0.4	0.48	0.05	24.34	0.01	0.12	19.48	0	0	0	6.1	6.2	7.06	55.23	131.84	873.48	436.98	1057.38	630.92	905.93	477.16	1037.42	486.67
14.781	0	0.05	0.04	0.01	0.12	0.5	0.16	0.39	0.37	0.03	98.99	1.2	17.71	98.74	15.69	1.28	0.03	0.12	16.19	0.9	0.05	0.03	0	0	0.03	0	0.39	0.37	0.06	29.63	0.01	0.09	19.1	0	0	0	7.74	0.2	6.08	55.92	132.21	880.22	440.06	1065.35	636.36	911.9	481.28	1043.88	489.01
14.814	0	0.05	0.04	0.01	0.11	0.57	0.15	0.42	0.18	0.03	98.86	1.26	19.11	96.73	14.07	1.16	0.03	0.12	17.62	1.16	0.07	0.04	0	0	0.02	0	0.33	0.18	0.06	33.61	0.01	0.16	19.49	0	0	0	-0.88	5.06	6.68	52.4	127.87	884.86	441.46	1070.61	637.56	919.63	479.44	1047.13	489.22
14.848	0	0.05	0.04	0.01	0.11	0.74	0.15	0.56	0.15	0.03	98.52	1.37	21.16	97.43	14.09	1.12	0.03	0.12	21.12	1.15	0.1	0.03	0	0	0.02	0	0.35	0.15	0.06	40.56	0.01	0.13	20.03	0	0	0	-1.1	3.82	6.34	52.21	130.77	891.79	439.92	1082.18	640.62	927.12	479.82	1057.65	487.9
14.881	0	0.05	0.04	0.01	0.1	0.99	0.14	0.57	0.21	0.03	98.02	1.92	23.86	97.66	13.93	0.96	0.03	0.11	22.04	1.23	0.11	0.03	0	0	0.03	0	0.4	0.21	0.06	41.29	0.01	0.16	22.2	0	0	0	1.79	3.35	4.76	53.19	131.2	906.09	440.58	1096.45	643.55	939.6	480.31	1070.55	488.51
14.914	0	0.05	0.03	0.01	0.09	1.22	0.13	0.6	0.26	0.03	97.56	2.24	25.8	95.55	13.11	0.96	0.03	0.08	23.84	1.42	0.15	0.04	0	0	0.03	0.01	0.44	0.26	0.06	43.4	0.01	0.39	23.18	0	0	0	2.87	6.66	7.3	53.15	133.05	906.99	437.77	1101.29	643.07	944.37	479.01	1077.06	488.83
14.948	0	0.05	0.03	0.01	0.09	1.83	0.12	0.66	0.63	0.04	96.33	3.43	29.44	97.48	13.03	0.84	0.04	0.06	25.77	1.61	0.15	0.04	0	0	0.03	0.01	0.5	0.63	0.06	45.71	0.01	0.13	25.9	0	0	0	6.78	3.73	5.6	54.68	135.17	920.25	438.82	1114.43	645.51	954.65	481.91	1089.63	489.13
14.981	0	0.04	0.02	0.01	0.08	2.52	0.12	0.63	0.64	0.04	94.97	4.71	32.28	95.83	13.19	0.67	0.04	0.05	27.44	1.6	0.18	0.05	0	0	0.03	0.01	0.51	0.64	0.05	44.72	0.01	0.18	27.95	0	0	0	1.6	6.33	6.76	52.68	132.18	923.51	439.63	1116.12	643.4	959.86	479.96	1091.69	489.65
15.014	0	0.04	0.02	0.01	0.08	3.56	0.12	0.72	0.55	0.04	92.88	6.12	35.26	97.74	13.6	0.57	0.04	0.04	30.36	1.44	0.19	0.08	0	0	0.03	0.01	0.66	0.55	0.06	47.62	0.01	0.24	29.68	0	0	0	3.31	3.17	7.29	53.29	133.03	930.2	438.66	1125.99	645.77	968.2	480.39	1100.89	489.77
15.048	0	0.04	0.02	0.01	0.07	5.99	0.11	0.68	0.42	0.04	88.01	8.96	40.16	98.02	12.57	0.67	0.04	0.03	34.95	1.79	0.2	0.08	0	0	0.03	0.01	0.7	0.42	0.06	47.14	0.01	0.35	32.24	0	0	0	2.09	2.49	5.81	52.53	132.59	932.24	436.8	1127.21	644.36	968.48	477.29	1100.74	486.6
15.081	0	0.04	0.02	0.01	0.07	6.98	0.11	0.74	0.34	0.04	86.04	9.91	41.53	96.3	12.55	0.85	0.04	0.03	36.46	2.19	0.25	0.13	0	0.01	0.05	0.01	0.95	0.34	0.06	48.85	0.01	0.11	32.93	0	0	0	0.17	5.7	6.26	52.14	134.2	934.61	435.79	1129.02	640.52	970.33	477.73	1104.34	484.78
15.115	0	0.03	0.01	0.01	0.07	8.8	0.11	0.99	0.37	0.05	82.4	13.16	43.49	97.74	14.31	0.93	0.05	0.03	36.97	2.5	0.21	0.21	0	0.01	0.05	0.01	1.04	0.37	0.06	54.13	0.01	0.09	34.93	0	0	0	0.72	3.15	7.26	52.48	132.34	936.69	436.01	1130.06	640.15	973.79	475.93	1105.72	486.34
15.148	0	0.03	0.01	0.01	0.06	9.71	0.1	1.25	0.52	0.05	80.58	19.52	44.6	96.72	15.92	1.14	0.05	0.03	33.11	2.45	0.18	0.17	0	0.01	0.06	0.01	1.16	0.52	0.06	58.02	0.01	0.16	37.85	0	0	0	2.03	5.09	6.35	53.01	133.34	938.94	435.11	1132.19	639.97	974.62	475.47	1107.6	485.2
15.181	0	0.03	0.01	0.01	0.06	9.7	0.1	1.23	0.81	0.05	80.6	21.31	44.73	97	15.74	1.1	0.05	0.03	31.75	2.46	0.16	0.1	0	0.01	0.05	0.01	0.98	0.81	0.05	57.93	0.01	0.59	38.54	0	0	0	5.19	4.63	7.42	54.51	132.92	937.69	435.57	1128.74	637.95	973.61	475.86	1106.06	487.1
15.215	0	0.03	0.01	0	0.05	10.53	0.08	1.25	0.82	0.05	78.94	29.96	46.31	98.78	14.54	1.22	0.05	0.04	27.76	2.58	0.14	0.05	0	0.01	0.04	0.02	0.83	0.82	0.05	59.3	0.01	3.7	41.38	0	0	0	7.04	0.05	7.06	55.88	131.37	939.29	437.7	1126.95	638.28	973.87	475.34	1104.47	489.49
15.248	0	0.03	0.01	0	0.06	7.98	0.08	1.1	0.69	0.06	84.04	25.19	43.55	98.11	15.28	1.25	0.06	0.04	25.3	3.36	0.18	0.02	0	0.01	0.04	0.02	0.58	0.69	0.05	55.55	0.01	10.01	39.89	0	0	0	7.85	2.26	5.16	57.16	136.75	939.18	438.38	1124.5	636.02	968.1	476.81	1104.26	489.41
15.281	0	0.03	0.01	0.01	0.06	6.16	0.08	0.86	0.5	0.06	87.68	22.28	41.37	98.57	14.78	1.02	0.06	0.03	22.36	4	0.22	0.02	0	0.01	0.03	0.02	0.46	0.5	0.05	50.26	0.01	4.2	38.89	0	0	0	2.35	-0.82	1.54	55.57	128.54	936.55	438.67	1121.96	635.07	965.52	478.67	1093.88	485.43
15.315	0	0.03	0.01	0	0.06	5.86	0.08	0.64	0.35	0.06	88.29	27.46	41.27	98.11	15.22	0.81	0.06	0.04	18	3.65	0.28	0.01	0	0.01	0.03	0.02	0.4	0.35	0.04	42.94	0.01	2.58	40.62	0	0	0	1	-2.26	6.07	55.06	134.89	923.09	436.27	1107.11	630.91	953.1	472.47	1087.37	485.39
15.348	0	0.03	0.01	0	0.06	6.04	0.08	0.6	0.22	0.06	87.92	28.53	41.17	98.53	17.25	0.57	0.06	0.04	17.93	3.09	0.32	0.01	0	0.01	0.02	0.02	0.3	0.22	0.04	39.45	0	1.98	40.95	0	0	0	6.04	0.96	1.94	56.66	137.27	916.46	435.98	1101.04	631.17	941.15	476.78	1078.21	484.46
15.381	0	0.03	0.01	0	0.06	4.46	0.08	0.53	0.18	0.06	91.08	23.3	38.53	98.69	16.73	0.46	0.06	0.04	15.63	3	0.28	0.01	0	0.01	0.02	0.02	0.25	0.18	0.05	37.26	0	0.73	39.25	0	0	0	5.31	0.38	3.29	55.97	135.68	906.5	434.8	1090.64	630.34	933.19	474.35	1068.59	483.01
15.415	0	0.03	0.01	0.01	0.06	3.45	0.08	0.41	0.21	0.06	93.11	18.9	36.56	97.66	14.96	0.41	0.06	0.04	14.15	2.55	0.2	0.01	0	0.01	0.02	0.02	0.2	0.21	0.04	32.5	0	0.49	37.61	0	0	0	1.13	3.34	-0.2	54.73	133.27	903.74	436.12	1085.46	628.21	926.73	478.74	1059.99	478.23
15.448	0	0.03	0.01	0.01	0.07	3.14	0.09	0.4	0.34	0.06	93.72	16.36	35.38	98.34	15.89	0.41	0.06	0.04	14.59	2.14	0.18	0.01	0	0.01	0.02	0.02	0.19	0.34	0.04	31.46	0	0.29	36.51	0	0	0	1.22	1.59	-1.13	54.47	129.27	899.66	437.76	1082.18	631.23	924.13	481.33	1053.38	478.81
15.482	0	0.03	0.01	0.01	0.08	2.47	0.11	0.45	1.11	0.06	95.07	11.5	32.02	98.31	19.6	0.39	0.06	0.05	15.22	1.81	0.13	0.01	0	0.01	0.02	0.02	0.18	1.11	0.04	30.44	0.01	0.1	33.97	0	0	0	-0.22	1.67	-0.52	54.24	130.1	895.82	438.92	1078.23	631.13	920.41	480.69	1050.5	481.87
15.515	0	0.03	0.02	0.01	0.08	2.5	0.12	0.47	1.2	0.05	95	10.34	31.77	98.47	20.35	0.5	0.05	0.05	16.91	1.21	0.16	0.01	0	0.01	0.02	0.02	0.19	1.2	0.04	30.68	0.01	0.05	33.23	0	0	0	1.66	1.18	0.5	54.89	133.8	891.63	439.05	1074.7	632.26	915.71	480.63	1049.48	483.43
15.548	0	0.03	0.01	0.01	0.09	3.79	0.14	0.5	1.07	0.05	92.41	11.97	34.58	97.78	23.44	0.69	0.05	0.08	22.51	0.88	0.2	0.01	0	0.01	0.02	0.02	0.2	1.07	0.04	28.79	0	0.07	34.25	0	0	0	0.87	3.07	2	54.7	133.93	887.33	439.96	1072.01	635.08	913.81	479.8	1047.58	486.24
15.582	0	0.03	0.02	0.01	0.1	3.11	0.16	0.43	0.87	0.04	93.77	8.44	32.49	98.66	23.67	0.82	0.04	0.07	23.67	0.74	0.23	0.01	0	0.01	0.02	0.02	0.21	0.87	0.04	24.68	0	0.02	31.83	0	0	0	-0.12	-0.49	0.42	54.22	133.02	885.31	439	1071.97	635.61	911.48	480.37	1044.44	484.38
15.615	0	0.03	0.01	0.01	0.09	5.31	0.16	0.44	0.87	0.05	89.39	11.52	37.12	98.62	23.7	0.99	0.05	0.07	29.24	0.73	0.24	0.01	0	0.01	0.03	0.02	0.25	0.87	0.03	24.85	0	0.08	33.98	0	0	0	-1.45	-0.65	1.89	53.77	135.31	884.72	436.66	1073.14	635.44	912.17	477	1047.36	482.66
15.648	0	0.03	0.01	0.01	0.1	6.14	0.17	0.42	0.67	0.04	87.71	11.51	38.07	98.7	24.96	1.08	0.04	0.07	32	0.67	0.2	0.01	0	0	0.03	0.02	0.26	0.67	0.03	22.52	0	0.14	33.97	0	0	0	2.44	-0.36	4.6	54.78	129.77	884.05	435.62	1071.2	635.35	916.42	474.08	1045.86	483.38
15.682	0	0.03	0.01	0.01	0.1	6.46	0.18	0.36	0.68	0.04	87.08	11.19	38.42	97.48	25.12	1.04	0.04	0.07	33.34	0.93	0.14	0.01	0	0	0.03	0.02	0.24	0.68	0.03	18.84	0	0.19	33.77	0	0	0	2.38	3.73	5.51	54.92	128.3	886.09	435.43	1071.8	632.35	919.37	475.47	1047.48	482.36
15.715	0	0.03	0.02	0.01	0.09	5.98	0.16	0.35	0.54	0.05	88.04	10.24	38.29	98.32	22.31	0.87	0.05	0.08	33.09	1.19	0.12	0.01	0	0	0.02	0.02	0.26	0.54	0.04	21.03	0	0.48	33.16	0	0	0	2.59	1.66	6.45	54.85	127.18	889.02	434.63	1073.84	629.95	923.25	474.61	1050.23	481.88
15.749	0	0.03	0.02	0.01	0.08	4.31	0.12	0.32	0.32	0.04	91.37	10.87	36.72	97.73	18.28	0.72	0.04	0.09	26.21	1.36	0.11	0.02	0	0	0.02	0.02	0.26	0.32	0.04	22.97	0	1	33.57	0	0	0	0.19	3.19	7.21	54.34	129.84	893.7	437.31	1079.18	631.82	927.88	476.78	1057.44	485.3
15.782	0	0.03	0.01	0.01	0.07	6.12	0.1	0.34	0.32	0.04	87.76	14.81	40.49	98.44	15.85	0.56	0.04	0.08	28.37	1.95	0.12	0.03	0	0	0.03	0.02	0.29	0.32	0.04	27.41	0	0.55	35.78	0	0	0	6.6	-1.29	5.82	56.11	128.36	900.75	438.62	1086.29	635.53	934.08	480.56	1062.32	486.05
15.815	0	0.03	0.01	0.01	0.06	4.76	0.09	0.33	0.31	0.04	90.48	14.29	38.76	98.46	14.28	0.52	0.04	0.08	24.19	2.16	0.14	0.04	0	0	0.03	0.02	0.28	0.31	0.04	28.26	0	0.38	35.52	0	0	0	3.83	1.2	5.4	55.32	129.71	911.25	441.25	1095.72	637.22	943.1	480.79	1072.56	488.64
15.849	0	0.03	0.01	0.01	0.06	5.3	0.09	0.37	0.33	0.04	89.4	13.97	39.79	98.39	13.2	0.47	0.04	0.08	26.51	2.65	0.17	0.06	0	0	0.03	0.01	0.3	0.33	0.04	31.76	0.01	0.53	35.35	0	0	0	-1.87	1.43	5.44	53.33	131.83	916.49	436.9	1104.57	635.91	949.25	474.87	1080.74	484.34
15.882	0	0.03	0.01	0.01	0.06	6.2	0.08	0.35	0.34	0.03	87.6	17.33	41.63	98.47	12.03	0.5	0.03	0.09	26.31	2.67	0.2	0.05	0	0	0.03	0.01	0.27	0.34	0.03	31.51	0	0.18	36.95	0	0	0	7.38	1.17	5.17	56.75	133.35	935.05	436.58	1122.68	637.58	966.65	475.71	1099.54	486.78
15.915	0	0.04	0.01	0.01	0.06	4	0.08	0.34	0.44	0.04	92	15.13	38.17	97.52	10.88	0.44	0.04	0.1	20.16	2.62	0.2	0.04	0	0	0.03	0.01	0.29	0.44	0.03	31.91	0	0.43	35.94	0	0	0	-1.2	3.64	8.29	53.36	131.54	935.65	433.89	1129.82	638.62	974.71	471.96	1105.57	485.4
15.949	0	0.03	0.01	0.01	0.05	5.83	0.07	0.36	0.61	0.03	88.33	21.56	41.91	98.15	9.92	0.49	0.03	0.1	21.85	2.08	0.18	0.04	0	0	0.04	0.01	0.4	0.61	0.03	34.68	0	0.19	38.63	0	0	0	3.98	2.14	5.75	55.56	138.33	948.63	435.33	1141.42	639.61	981.06	476.31	1119.06	485.85
15.982	0	0.03	0.01	0.01	0.05	6.36	0.07	0.36	0.83	0.04	87.27	22.76	42.74	97.92	9.59	0.64	0.04	0.08	22.63	1.8	0.15	0.05	0	0	0.05	0.01	0.5	0.83	0.03	34.66	0	0.4	39.06	0	0	0	3.49	2.74	6.8	54.78	134.78	950.11	433.94	1146.66	642.51	987.21	475.12	1121.59	485.47
16.015	0	0.03	0.01	0.01	0.05	5.29	0.06	0.35	1.08	0.03	89.42	22.74	41.31	98.5	9.19	0.85	0.03	0.07	19.19	1.39	0.13	0.05	0	0	0.06	0.01	0.61	1.08	0.04	34.53	0.01	0.52	39.06	0	0	0	3.36	1.08	6.52	54.88	136.68	956.36	434.5	1154.4	643.45	992.89	478.26	1129.4	485.04
16.049	0	0.03	0.01	0.01	0.05	8.58	0.06	0.39	0.94	0.05	82.84	28.21	45.48	98.65	9.76	0.9	0.05	0.06	24.8	1.22	0.17	0.07	0	0	0.06	0.01	0.73	0.94	0.04	36.35	0.01	0.32	40.85	0	0	0	4.8	-0.53	5.33	54.57	135.76	962.11	434.59	1161.24	646.64	998.31	478.36	1133.92	484.8
16.082	0	0.03	0.01	0.01	0.04	11.03	0.06	0.39	0.62	0.05	77.93	32.32	48.07	97.93	8.95	0.77	0.05	0.05	27.33	1.28	0.19	0.15	0	0	0.05	0.02	1	0.62	0.05	37.44	0.01	0.27	42.07	0	0	0	5.83	2.72	6.75	54.6	131.41	964.08	436.76	1160.92	647.34	1002.83	477.74	1133.78	488.74
16.116	0	0.03	0.01	0.01	0.05	19.44	0.07	0.5	0.35	0.05	61.13	33.67	52.78	98.46	10.72	0.9	0.05	0.04	38.32	1.55	0.25	0.29	0	0	0.06	0.02	1.07	0.35	0.06	41.47	0.01	0.16	42.45	0	0	0	1.37	1.21	5.09	53.08	131.96	966.18	435.49	1162.2	644.3	1002.42	476.84	1134.18	484.17
16.149	0	0.03	0.01	0.01	0.05	13.85	0.07	0.54	0.43	0.05	72.3	31.97	49.43	98.69	11.65	0.92	0.05	0.03	32.11	1.48	0.23	0.31	0	0.01	0.06	0.02	1.29	0.43	0.07	42.34	0.01	0.26	41.97	0	0	0	1.68	0.4	6.5	53.19	130.37	967.77	434.39	1164.2	643.66	1006.46	474.46	1136.43	484.7
16.182	0	0.03	0.01	0	0.05	11.53	0.08	0.58	0.44	0.07	76.94	31.38	47.44	97.9	13.49	1.16	0.07	0.03	28.73	1.73	0.18	0.36	0	0.01	0.06	0.02	1.29	0.44	0.08	41.91	0.01	0.11	41.8	0	0	0	0.47	2.78	5.6	53.15	132.83	967.87	432.13	1165.42	642.52	1005.09	472.58	1137.6	481.91
16.216	0	0.03	0.01	0	0.05	10.38	0.08	0.52	0.67	0.09	79.24	32.61	46.4	98.42	14.21	0.97	0.09	0.02	25.95	1.95	0.24	0.34	0	0.01	0.05	0.02	1.15	0.67	0.08	38.86	0.01	0.06	42.15	0	0	0	-0.43	1.33	5.23	53.35	135.54	968.72	432.08	1165.06	640.91	1003.68	471.62	1138.84	481.71
16.249	0	0.03	0.01	0	0.06	5.5	0.08	0.49	1.11	0.09	88.99	26.86	40.21	98.52	16.99	0.97	0.09	0.03	17.21	1.52	0.22	0.15	0	0.01	0.05	0.02	1.02	1.11	0.08	34.26	0.01	0.07	40.43	0	0	0	0.82	1.01	3.31	54.25	134.08	969.27	433.57	1162.27	639.5	1001.13	474.65	1135.08	480.41
16.282	0	0.03	0.01	0	0.06	4.43	0.08	0.43	1.35	0.08	91.13	26.35	38.23	98.3	17.87	1.03	0.08	0.03	13.51	1.53	0.21	0.07	0	0.01	0.05	0.02	1.02	1.35	0.07	30.45	0.01	0.06	40.27	0	0	0	2.69	1.7	1.24	55.21	135.07	966.31	433.91	1158.34	637.86	995.04	476.61	1130.04	480.93
16.316	0	0.03	0.01	0	0.07	2.96	0.09	0.37	1.6	0.09	94.08	21.11	34.39	98.28	18.99	1.27	0.09	0.04	9.68	1.19	0.23	0.03	0	0.02	0.04	0.02	0.84	1.6	0.06	25.34	0.01	0.03	38.46	0	0	0	3.18	1.79	1.87	55.52	137.19	960.97	433.86	1153.48	638.31	989.57	476.18	1126.64	481.89
16.349	0	0.03	0.01	0	0.08	2.06	0.11	0.4	1.37	0.09	95.88	16.91	30.58	98.07	22.34	1.62	0.09	0.04	6.47	0.91	0.19	0.02	0	0.02	0.05	0.02	0.68	1.37	0.06	23.51	0.01	0.03	36.76	0	0	0	4.27	2.36	1.97	56.14	139.8	954.73	434.1	1146.52	637.41	981.82	476.36	1121.47	482.97
16.382	0	0.03	0.01	0.01	0.09	1.63	0.11	0.38	0.82	0.09	96.75	13.08	28.4	98.16	22.71	1.76	0.09	0.05	5.94	0.62	0.21	0.02	0	0.02	0.04	0.03	0.53	0.82	0.06	21.98	0.01	0.07	34.88	0	0	0	4.74	2.13	4.5	56.35	134.57	945.01	433.08	1134.41	634.73	976.11	474.45	1110.51	481.22
16.416	0	0.03	0.02	0.01	0.1	1.28	0.12	0.34	0.67	0.08	97.43	10.4	26.02	98.77	23.8	1.96	0.08	0.06	4.86	0.47	0.25	0.02	0	0.02	0.04	0.03	0.5	0.67	0.07	18.06	0.01	0.07	33.26	0	0	0	4.93	0.07	3.27	56.65	134.41	935.95	433.88	1123.74	634.44	964.99	474.74	1099.25	481.18
16.449	0	0.03	0.02	0.01	0.1	1.29	0.13	0.35	0.5	0.08	97.41	10.02	25.97	98.71	24.03	2.01	0.08	0.07	5.51	0.37	0.35	0.02	0	0.02	0.04	0.03	0.42	0.5	0.07	18.02	0.01	0.07	33.01	0	0	0	1.35	-0.32	1.3	56.07	133.71	928.96	432.78	1115.64	630.31	955.7	474.02	1089.34	478.47
16.483	0	0.03	0.02	0.01	0.12	1.24	0.16	0.38	0.67	0.08	97.53	8.29	24.57	98.3	27.39	2.29	0.08	0.09	7.28	0.37	0.41	0.02	0	0.01	0.03	0.04	0.32	0.67	0.07	16.35	0.01	0.07	31.71	0	0	0	3.74	-1.71	0.86	56.89	136.57	920.51	429.49	1110.67	630.2	947.12	471.69	1083.54	477.88
16.516	0	0.03	0.02	0.01	0.12	1.11	0.15	0.37	0.66	0.07	97.78	7.63	23.86	98.69	26.32	2.52	0.07	0.11	6.43	0.36	0.39	0.02	0	0.01	0.02	0.04	0.27	0.66	0.08	16.51	0.01	0.03	31.15	0	0	0	2.92	-0.37	1.72	56.89	136.39	914.06	431.27	1105.45	633.24	942.37	472.27	1078.48	480.99
16.549	0	0.03	0.02	0.01	0.12	1.41	0.15	0.37	0.67	0.06	97.17	8.3	25.82	98.69	26.3	2.87	0.06	0.11	9.63	0.37	0.43	0.03	0	0.01	0.02	0.05	0.21	0.67	0.07	16.12	0.01	0.08	31.72	0	0	0	2.21	-0.39	1.19	56.54	137.38	907.83	432.87	1098.51	634.41	934.65	475.08	1071.93	480.26
16.583	0	0.03	0.02	0.01	0.12	0.9	0.15	0.28	0.78	0.07	98.2	4.66	22.27	98.65	22.97	2.66	0.05	0.13	9.17	0.35	0.38	0.03	0	0.01	0.02	0.07	0.21	0.78	0.05	13.3	0.01	0.09	27.89	0	0	0	1.13	-0.54	1.11	55.82	132.34	903.14	432.96	1094.73	635.74	932.85	474.57	1065.07	480.32
16.616	0	0.04	0.02	0.01	0.12	0.76	0.14	0.26	0.66	0.08	98.48	4.05	21.04	98.38	21.9	2.32	0.05	0.13	7.89	0.32	0.31	0.03	0	0.01	0.02	0.08	0.21	0.66	0.05	13.04	0.01	0.05	26.97	0	0	0	0.54	-1.45	0.18	55.34	134.11	899.3	431.48	1093.23	635.68	928.32	473.81	1062.3	479.79
16.649	0	0.04	0.03	0.01	0.11	0.6	0.14	0.22	0.53	0.09	98.81	2.78	19.28	97.38	19.18	2.09	0.04	0.14	8.36	0.26	0.32	0.03	0	0.01	0.02	0.09	0.22	0.53	0.05	11.36	0.01	0.08	24.55	0	0	0	-3.92	-3.93	0.66	54.06	134.97	899.3	431.66	1092.41	633.76	927.95	472.3	1062.75	479.16
16.683	0	0.04	0.03	0.01	0.12	0.45	0.14	0.19	0.5	0.12	99.1	2.13	16.99	96.82	18.22	2.13	0.03	0.17	6.7	0.26	0.31	0.04	0	0.01	0.02	0.12	0.19	0.5	0.04	9.2	0.01	0.01	22.85	0	0	0	-5.39	-4.91	-0.16	53.7	132.8	899.54	431.15	1091.79	632.56	927.93	472.62	1060.68	476.21
16.716	0	0.04	0.03	0.01	0.11	0.45	0.13	0.18	0.4	0.12	99.1	2.11	17.28	97.55	17.04	2.14	0.03	0.16	6.9	0.28	0.33	0.05	0	0.01	0.02	0.12	0.18	0.4	0.04	9.07	0.01	0.01	22.8	0	0	0	-2.45	-3.57	0.22	54.63	133.12	899.16	430.31	1092.17	633.55	928.18	472.39	1061.25	476.23
16.75	0	0.05	0.04	0.01	0.11	0.39	0.13	0.17	0.6	0.16	99.23	1.76	16.15	97.15	15.4	2.24	0.03	0.17	6.39	0.23	0.38	0.08	0	0.01	0.02	0.16	0.19	0.6	0.04	9.58	0.01	0.02	21.66	0	0	0	-4.34	-4.35	1.23	53.87	130.45	899.74	429	1093.44	632.85	931.51	469.18	1061.8	475.75
16.783	0	0.05	0.04	0.01	0.12	0.4	0.13	0.19	0.62	0.19	99.19	1.81	16.3	95.66	16.52	2.14	0.03	0.21	6.87	0.22	0.33	0.09	0	0.01	0.02	0.19	0.19	0.62	0.05	10.17	0.01	0.04	21.82	0	0	0	-2.41	-6.53	3.68	54.69	137.33	900.42	427.26	1096.16	633.94	932.43	466.62	1069.42	476.24
16.816	0	0.05	0.04	0.01	0.12	0.46	0.14	0.19	0.63	0.22	99.09	1.88	17.09	96.48	17.32	1.71	0.03	0.21	8.54	0.23	0.32	0.11	0	0.01	0.02	0.22	0.22	0.63	0.05	10.46	0.01	0.07	22.06	0	0	0	-2.83	-5.44	3.46	54.42	134.35	902.46	426.24	1096.43	631.43	934.76	465.6	1068.85	473.87
16.85	0	0.04	0.03	0.01	0.13	0.5	0.16	0.22	0.88	0.35	99	2	17.11	98.32	20.68	1.57	0.02	0.21	9.4	0.25	0.3	0.09	0	0.01	0.02	0.35	0.2	0.88	0.06	11.17	0.01	0.12	22.44	0	0	0	1.81	-1.65	5.21	56.59	139.04	907.43	427.6	1102.91	635.01	940.19	468.25	1078.92	477.63
16.883	0	0.04	0.03	0.01	0.12	0.8	0.15	0.22	1.01	0.35	98.4	2.52	21.32	96.84	19.09	1.54	0.02	0.24	14.89	0.3	0.29	0.12	0	0.01	0.02	0.35	0.23	1.01	0.06	12.34	0.01	0.19	23.92	0	0	0	-2.87	-4.89	5.31	54.34	133.85	911.99	427.61	1106.93	633.35	946.91	468.11	1080.58	475.06
16.916	0	0.04	0.03	0.01	0.13	0.86	0.17	0.25	1.27	0.38	98.29	2.82	21.15	98.27	22.63	1.42	0.02	0.27	14.63	0.37	0.3	0.1	0	0.01	0.03	0.38	0.24	1.27	0.06	12.24	0.01	0.08	24.64	0	0	0	4.74	-1.8	3.3	57.73	139.46	932.07	428.84	1127.15	637.18	962.31	471.25	1101.62	477.82
16.95	0	0.04	0.03	0.01	0.11	0.88	0.15	0.23	1.07	0.53	98.24	3.39	22.07	96.42	20.77	0.97	0.03	0.21	12.84	0.44	0.34	0.07	0	0.01	0.03	0.53	0.27	1.07	0.07	12	0	0.73	25.83	0	0	0	0.11	-5.53	5.59	55.72	138.15	938.18	430.09	1134.03	637.98	971.98	468.93	1109.65	480.43
16.983	0	0.04	0.02	0.01	0.1	1.52	0.14	0.2	0.74	0.52	96.95	4.7	27.14	95.17	18.91	0.48	0.03	0.16	18.42	0.63	0.36	0.07	0	0.01	0.04	0.52	0.37	0.74	0.07	11.56	0	19.44	27.95	0	0	0	-1.33	-7.1	4.61	54.52	136.94	943.52	431.44	1137.03	636.56	975.58	470.3	1112.19	479.88
17.016	0	0.04	0.02	0.01	0.09	1.33	0.13	0.19	0.36	0.49	97.35	4.88	26.49	97.62	17.58	0.29	0.03	0.13	15.46	0.78	0.37	0.05	0	0	0.04	0.49	0.42	0.36	0.09	11.49	0	34.51	28.19	0	0	0	7.2	-3.42	5.81	56.72	138.24	951.22	428.35	1148.3	639.34	985.87	469.17	1123.6	480.98
17.05	0	0.04	0.02	0.01	0.09	1.68	0.13	0.19	0.14	0.41	96.63	4.72	28.46	96.75	16.87	0.26	0.04	0.08	20.17	1.17	0.34	0.04	0	0	0.03	0.41	0.38	0.14	0.12	12.15	0	50.6	27.97	0	0	0	4.72	-5.03	5.28	55.2	138.98	953.49	430.24	1149.82	639.49	986.76	471.32	1125.39	481.25
17.083	0	0.04	0.02	0.01	0.09	2.83	0.14	0.19	0.1	0.44	94.35	5.37	32.66	97.22	16.76	0.22	0.04	0.07	27.85	1.53	0.3	0.04	0	0	0.03	0.44	0.32	0.1	0.12	12	0	15.52	28.82	0	0	0	6.42	-4.23	4.83	55.95	134.92	963.46	434.36	1158.57	642.19	997.43	478.42	1132.26	483.33
17.117	0	0.04	0.02	0.01	0.07	4.41	0.12	0.17	0.09	0.28	91.18	7.72	37.14	95.93	14.7	0.22	0.04	0.05	31.23	1.76	0.18	0.02	0	0	0.03	0.28	0.37	0.09	0.14	12.46	0	9.91	31.23	0	0	0	2.8	-6.2	4.82	53.58	137.2	966.64	435.55	1161.92	642.92	999.81	474.72	1136.45	487.08
17.15	0	0.04	0.02	0.01	0.07	5.54	0.11	0.16	0.1	0.24	88.92	9.31	39.5	97.39	13.39	0.21	0.05	0.04	32.97	1.93	0.17	0.02	0	0	0.02	0.24	0.39	0.1	0.15	12.22	0	14.21	32.5	0	0	0	4.57	-3.9	6.01	54.11	140.47	972.46	435.27	1168.43	643.73	1005.86	473.98	1145.56	488.68
17.183	0	0.04	0.02	0.01	0.06	7.7	0.1	0.15	0.16	0.25	84.61	10.63	42.59	93.05	12.15	0.24	0.05	0.03	37.37	2.1	0.16	0.03	0	0	0.02	0.25	0.38	0.16	0.14	11.86	0	3.84	33.42	0	0	0	3.37	-9.03	3.3	53.01	142.69	977.55	439.13	1171.07	644.8	1005.33	481.07	1147.87	487.46
17.217	0	0.04	0.01	0.01	0.06	6.36	0.09	0.14	0.19	0.24	87.28	12.81	41.57	96.82	11.21	0.26	0.05	0.02	31.16	2.3	0.1	0.02	0	0	0.02	0.24	0.37	0.19	0.15	11.55	0	10.27	34.73	0	0	0	-0.44	-4.92	5.29	52.46	144.36	987.93	449.25	1179.57	651.28	1016.44	487.13	1160.25	499.6
17.25	0	0.04	0.02	0.01	0.06	3.39	0.08	0.13	0.23	0.25	93.22	10.55	36.4	95.31	10.81	0.41	0.06	0.02	22.19	1.54	0.09	0.03	0	0	0.02	0.25	0.31	0.23	0.13	10.16	0	40.3	33.36	0	0	0	-0.85	-6.94	6.21	50.94	147.82	989.14	451.18	1184.37	656.34	1018.97	488.51	1166	503.78
17.283	0	0.04	0.02	0.01	0.07	1.52	0.08	0.12	0.26	0.3	96.95	8.3	29.89	93.35	10.85	0.59	0.07	0.02	10.98	1.25	0.07	0.03	0	0	0.03	0.3	0.29	0.26	0.13	8.05	0	30.36	31.72	0	0	0	-3.78	-8.79	8.91	49.33	141.34	994.46	460.59	1191.22	665.45	1031.13	497.02	1171.42	514.18
17.317	0	0.04	0.02	0.01	0.07	0.89	0.09	0.12	0.46	0.3	98.22	5.64	25.05	90.65	11.5	0.68	0.11	0.02	6.52	0.98	0.09	0.02	0	0	0.05	0.3	0.31	0.46	0.12	5.66	0	49.27	29.13	0	0	0	-4.75	-10.64	10.41	48.04	138.76	994.63	464.47	1196.64	674.26	1036.78	501.55	1174.39	519.36
17.35	0	0.05	0.03	0.01	0.08	0.63	0.09	0.11	1.11	0.39	98.75	3.83	21.77	92.88	10.93	1.1	0.13	0.02	5.22	0.78	0.14	0.04	0	0	0.08	0.39	0.29	1.11	0.11	4.76	0.01	37.34	26.61	0	0	0	-3.16	-9.16	10.92	47.87	136.6	1003.19	475.84	1207.27	690.27	1048.13	510.4	1182.88	532.86
17.383	0	0.05	0.03	0.01	0.08	0.5	0.09	0.1	1.62	0.49	98.99	2.88	19.77	80.8	9.84	1.34	0.19	0.02	4.96	0.7	0.21	0.06	0	0	0.13	0.49	0.2	1.62	0.11	4.2	0.01	71.29	24.78	0	0	0	-0.66	-14.81	11.76	47.35	131.61	1008.01	489.68	1207.38	699.69	1053.9	522.34	1183.23	546.76
17.417	0	0.06	0.04	0.01	0.09	0.29	0.1	0.09	2.64	0.7	99.42	1.34	14.61	81.08	7.9	2.13	0.27	0.01	4.68	0.46	0.23	0.06	0	0	0.24	0.7	0.15	2.64	0.11	2.95	0.01	74.07	19.9	0	0	0	-0.99	-14.72	12.26	47.23	129.39	1012.84	504.75	1207.01	708.86	1057.71	535.56	1184.5	561.33
17.45	0	0.06	0.05	0.01	0.1	0.2	0.1	0.09	2.3	0.82	99.61	0.92	11.37	56.02	6.96	3.08	0.3	0.01	3.06	0.27	0.13	0.06	0	0	0.36	0.82	0.14	2.3	0.1	2.44	0.02	32.06	17.23	0	0	0	-7.44	-20.79	13.16	47.07	126.46	1011.92	508.58	1207.62	710.11	1059.66	541.41	1184.38	562.37
17.484	0	0.07	0.07	0.01	0.12	0.1	0.1	0.09	0.88	1.08	99.76	0.46	6.04	42.76	5.4	4.91	0.39	0.02	1.36	0.15	0.07	0.06	0	0.01	0.5	1.08	0.1	0.88	0.08	1.66	0.04	31.09	12.34	0	0	0	-9.81	-23.46	14.58	46.64	122.42	1008.45	512.67	1203.14	710.66	1058.92	546.41	1179.85	565.48
17.517	0	0.08	0.08	0.02	0.16	0.07	0.11	0.11	0.88	1.39	99.69	0.33	1.97	25.56	5.36	9.33	0.45	0.02	0.98	0.08	0.08	0.05	0	0.01	0.77	1.39	0.08	0.88	0.07	1.29	0.08	26.96	8.73	0	0	0	-11.13	-27.34	15.48	47.51	115.11	1012.41	531.81	1204.32	725.04	1065.38	568.15	1179.68	581.83
17.55	0	0.07	0.08	0.02	0.2	0.05	0.1	0.14	1.27	1.72	99.6	0.33	0.25	28.31	4.28	16.32	0.43	0.02	0.58	0.04	0.13	0.1	0	0.01	1.27	1.72	0.06	0.61	0.08	1.13	0.12	33.28	7.1	0	0	0	-12.63	-26.65	10.91	48.42	124.08	1015.01	543.31	1204.99	734.89	1058.2	583.24	1182.14	589.03
17.584	0	0.08	0.09	0.02	0.2	0.04	0.1	0.12	1.45	2.04	99.59	0.33	0	14.77	2.04	16.6	0.58	0.03	0.43	0.02	0.33	0.14	0	0.03	1.45	2.56	0.06	0.51	0.05	0.67	0.28	6.12	4.75	0	0	0	-24.89	-30.76	14.91	51.3	117.72	1018.55	554.03	1206.47	741.95	1068.14	591.52	1185.68	598.09
17.617	0	0.09	0.1	0.02	0.18	0.04	0.1	0.1	1.43	1.05	99.64	0.33	0	31.67	1.05	13.3	0.61	0.05	0.31	0.01	0.8	0.16	0	0.04	1.43	2.77	0.05	0.47	0.05	0.53	0.39	2.91	4.15	0	0	0	-32.32	-25.84	17.12	51.69	118.47	1016.9	562.79	1205.47	751.37	1068.26	602.46	1186.68	606.01
17.65	0	0.09	0.11	0.03	0.18	0.03	0.1	0.1	1.43	0.68	99.64	0.33	0	12.16	0.68	13.65	0.8	0.13	0.37	0.01	2.76	0.49	0	0.07	1.43	4.87	0.04	0.25	0.06	0.32	0.86	2.88	3.14	0	0	0	-32.16	-31.89	17.04	53.2	115.53	1021.96	573.71	1210.6	762.34	1075.21	617.26	1190.72	614.86
17.684	0	0.09	0.12	0.04	0.19	0.03	0.09	0.11	1.87	0.45	99.63	0.33	0	8.84	0.45	14.74	1.12	0.38	0.47	0.01	6.75	1.54	0	0.21	1.3	8.64	0.02	0.18	0.07	0.17	2.74	1.08	1.87	0	0	0	-33.59	-33.67	20.6	55.13	107.01	1027.01	587.92	1215.25	776.16	1087.26	629.99	1194.26	630.15
17.717	0	0.09	0.14	0.06	0.13	0.03	0.09	0.08	1.84	0.29	99.72	0.33	0	11.09	0.29	8.37	1.17	0.69	0.47	0.01	13.94	3.45	0	0.24	1.09	10.12	0.02	0.1	0.09	0.14	3.49	1.82	1.84	0	0	0	-37.12	-32.41	22.24	55.04	108.03	1026.09	592.17	1215.57	781.65	1088.24	639.7	1196.13	634.13
17.751	0	0.1	0.16	0.09	0.11	0.03	0.09	0.07	1.33	0.51	99.68	0.6	0	5.97	0.26	4.98	1.49	0.89	0.57	0.01	19.19	8.22	0	0.51	0.96	17.16	0.02	0.06	0.12	0.09	9.24	1.37	1.33	0	0	0	-29.58	-35.78	20.7	53.24	109.52	1027.65	593.86	1219.16	785.37	1089.37	640.24	1198.87	638.7
17.784	0	0.11	0.17	0.12	0.1	0.03	0.1	0.06	1.35	0.71	99.65	0.86	0	13.27	0.16	1.93	1.61	1.08	0.63	0.01	20.85	11.67	0	0.71	0.85	19.28	0.02	0.06	0.14	0.08	12.65	1.93	1.35	0	0	0	-35.52	-31.39	22.5	53.56	109.49	1026	598.73	1218.82	791.55	1089.41	644.38	1198.88	643.02
17.817	0	0.11	0.18	0.14	0.09	0.03	0.09	0.06	1.39	0.64	99.64	1.13	0	5.03	0.12	0.63	1.78	1.11	0.68	0.01	23.48	12.73	0	0.64	0.71	20.72	0.01	0.05	0.17	0.08	13.86	1.84	1.39	0	0	0	-33.13	-36.69	23.19	53.07	107.34	1028.59	598.3	1219.89	789.6	1094.03	644.24	1201.37	644.51
17.851	0	0.11	0.18	0.14	0.09	0.03	0.1	0.06	1.27	0.71	99.64	1.93	0	10.11	0.13	0.33	1.88	1.01	0.88	0.02	23.12	13.15	0	0.71	0.53	22.22	0.01	0.05	0.23	0.07	21.36	0.69	1.27	0	0	0	-34.7	-32.93	23.4	52.58	107.38	1029.54	603.41	1219.46	793.33	1093.51	647.01	1200.86	649.09
17.884	0	0.11	0.18	0.12	0.09	0.03	0.1	0.06	1.22	0.79	99.64	2.56	0	8.81	0.14	0.23	1.64	0.75	0.82	0.03	21.54	11.59	0	0.79	0.43	24.16	0.01	0.05	0.26	0.05	26.51	1.27	1.22	0	0	0	-34.45	-33.69	21.39	52.76	109.44	1034.89	602.75	1224.76	792.61	1096.09	647.42	1205.52	646.28
17.917	0	0.11	0.18	0.1	0.09	0.03	0.1	0.06	1.27	0.84	99.64	2.45	0	6.3	0.15	0.14	1.61	0.56	0.88	0.03	20.61	8.15	0	0.84	0.35	25.18	0.01	0.06	0.28	0.05	26.87	0.82	1.27	0	0	0	-33.61	-35.5	22.28	53.71	107.88	1038.12	607.41	1228.15	797.44	1101.35	651.93	1209.23	652.24
17.951	0	0.11	0.18	0.09	0.1	0.03	0.1	0.06	1.25	1.16	99.64	3.55	0	18.14	0.16	0.07	1.58	0.41	0.93	0.03	18.67	7.67	0	1.16	0.29	28.77	0.02	0.08	0.44	0.03	33.56	1.25	1.25	0	0	0	-35.86	-29.53	16.7	53.3	121.52	1047.48	611.21	1229.28	793.01	1094.39	654.55	1215.89	652.26
17.984	0	0.11	0.18	0.1	0.1	0.03	0.1	0.06	1.33	1.19	99.64	3.55	0	34.48	0.12	0.08	1.71	0.38	0.91	0.04	18.75	9.2	0	1.19	0.31	29.14	0.02	0.11	0.41	0.03	33.5	0.25	1.33	0	0	0	-36.3	-25.21	13.57	51.95	125.9	1046.02	611.55	1226.79	792.31	1086.75	657.11	1212.37	648.65
18.017	0	0.12	0.18	0.09	0.1	0.03	0.11	0.06	1.23	1.4	99.63	3.35	0	21.63	0.1	0.07	2.01	0.25	0.94	0.05	16.56	10.25	0	1.4	0.35	30.44	0.02	0.16	0.44	0.04	34.93	2.16	1.23	0	0	0	-33.35	-28.44	15.54	49.57	117	1045.96	611.48	1219.74	785.25	1089.06	649.99	1206.05	651.22
18.051	0	0.13	0.18	0.05	0.12	0.03	0.13	0.06	1.43	1.58	99.63	2.07	0	36.66	0.08	0.1	2.57	0.18	0.93	0.06	7.73	7.67	0	1.58	0.44	35.58	0.02	0.24	0.46	0.03	37.61	7.75	1.43	0	0	0	-35.59	-24.73	12.58	49.21	125.45	1050.92	607.77	1222.52	779.37	1086.05	640.98	1211.35	646.91
18.084	0	0.14	0.19	0.04	0.13	0.03	0.14	0.06	1.31	1.6	99.62	1.37	0	27.59	0.07	0.15	3.07	0.11	0.98	0.09	4.4	4.72	0	1.6	0.53	35.28	0.02	0.29	0.42	0.05	35.71	8.96	1.31	0	0	0	-31.72	-26.82	13.47	48.59	124.53	1054.45	602.26	1225.26	773.06	1090.75	636.83	1215.1	643.46
18.118	0	0.15	0.19	0.03	0.14	0.03	0.16	0.06	1.41	1.49	99.62	1.4	0	78.52	0.07	0.3	4.33	0.1	1.21	0.1	1.49	2.27	0	1.61	0.72	41.24	0.02	0.27	0.55	0.06	36.06	7.36	1.41	0	0	0	-31.16	-15.52	10.75	46.39	131.06	1056.31	598.91	1222.92	765.52	1084.07	634.44	1215.06	638.5
18.151	0	0.15	0.2	0.03	0.14	0.03	0.16	0.06	1.4	1.41	99.61	1.07	0	65.67	0.1	0.49	5.2	0.08	1.06	0.15	1.63	2.42	0	1.41	0.89	42.44	0.02	0.18	0.56	0.08	31.36	10.8	1.4	0	0	0	-20.93	-18.76	9.02	44.14	134.29	1053.94	591.31	1221.59	758.96	1079.27	622.04	1212.97	634.65
18.184	0	0.15	0.2	0.03	0.14	0.03	0.17	0.06	1.41	1.38	99.61	0.94	0	73.85	0.16	0.85	5.66	0.07	1.05	0.23	2.35	2.22	0	1.38	1.32	46.24	0.03	0.12	0.61	0.09	29.16	7.6	1.41	0	0	0	-24.01	-16.81	10.12	43.75	138.97	1045.33	579.39	1219.17	753.24	1072.83	613.08	1211.36	624.11
18.218	0	0.16	0.2	0.03	0.15	0.03	0.17	0.06	1.41	1.16	99.6	0.64	0	93.73	0.23	1.32	6.98	0.05	0.98	0.21	2.39	2.39	0	1.16	1.74	45.49	0.05	0.11	0.59	0.14	22.3	14.14	1.41	0	0	0	-19.64	-8.48	9.2	43.43	140.89	1039.16	571.66	1220.28	754.17	1068.69	600.61	1208.19	620.32
18.251	0	0.15	0.19	0.03	0.15	0.03	0.16	0.06	1.52	0.92	99.62	0.48	0	97.3	0.37	2.42	6.1	0.03	1.05	0.15	2.38	1.37	0	0.92	1.55	41.13	0.08	0.1	0.63	0.17	19.32	22.8	1.52	0	0	0	-20.54	-4.07	7.77	44.02	143.53	1039.5	566.04	1217.55	746.34	1064.77	593.6	1206.87	613.82
18.284	0	0.14	0.17	0.03	0.17	0.03	0.16	0.07	1.64	0.82	99.65	0.35	0	95.93	0.59	5.6	5.85	0.03	1.64	0.12	1.96	0.78	0	0.82	1.37	35.94	0.13	0.12	0.54	0.22	15.21	5.41	1.51	0	0	0	-23.13	-6.2	8.01	44.66	148.16	1034.6	551.96	1211.53	728.89	1057.26	582.36	1204.5	598.85
18.318	0	0.12	0.15	0.02	0.2	0.03	0.15	0.09	2.61	1.2	99.6	0.36	0	98.37	1.2	9.49	5.01	0.03	2.61	0.09	0.7	0.17	0	0.72	1.15	33.04	0.19	0.15	0.46	0.33	11.62	4.44	1.45	0	0	0	-18.18	-1.51	6.8	43.6	143.28	1027.11	540.99	1203.13	719.85	1050.24	570.56	1192.52	587.5
18.351	0	0.1	0.12	0.02	0.28	0.04	0.13	0.14	3.91	2.59	99.45	0.59	0	98.59	2.59	18.82	3.99	0.03	3.91	0.06	0.27	0.04	0	0.54	0.89	30.93	0.31	0.14	0.46	0.38	9.49	13.69	1.58	0	0	0	-14.23	-0.78	5.5	44	142.21	1022.7	529.74	1197.85	709.62	1044.37	560.67	1185.81	575.4
18.384	0	0.09	0.1	0.02	0.33	0.04	0.12	0.17	4.67	4.19	99.35	0.65	0	98.72	4.19	22.93	3.15	0.02	4.67	0.04	0.11	0.01	0	0.39	0.52	25.47	0.35	0.16	0.43	0.45	6.56	38.16	1.58	0	0	0	-15.06	-0.28	6.86	44	138.45	1012.02	516.42	1186.21	693.91	1036.91	543.65	1173.51	566.21
18.418	0	0.08	0.1	0.02	0.37	0.04	0.12	0.21	3.42	5.27	99.25	0.65	0	98.77	5.27	26.14	2.9	0.01	4.6	0.03	0.08	0.01	0	0.21	0.37	20.56	0.39	0.17	0.36	0.68	3.42	3.88	1.58	0	0	0	-8.86	0.06	5.16	45.85	136.88	1004.8	507.32	1184	692.3	1030.83	538.96	1166.53	556.85
18.451	0	0.08	0.09	0.02	0.41	0.04	0.12	0.24	2.62	6.24	99.17	0.72	0	98.33	6.24	28.31	2.84	0.01	4.12	0.03	0.11	0.01	0	0.15	0.24	18.96	0.34	0.21	0.32	0.73	2.62	3.03	1.55	0	0	0	-14.09	-1.61	4.1	45.82	142.24	994.92	493.96	1180.75	684.65	1020.39	527.08	1161.81	542.33
18.485	0	0.07	0.09	0.02	0.41	0.04	0.13	0.25	1.75	7.36	99.18	0.62	0	98.49	7.36	27.41	2.41	0.01	6.43	0.04	0.28	0.04	0	0.07	0.18	14.39	0.27	0.71	0.29	1.12	1.41	0.69	1.75	0	0	0	-5.91	1.12	4.2	47.36	138.76	983.91	487.09	1172.84	684.62	1012.65	523.33	1150.82	536.13
18.518	0	0.08	0.11	0.02	0.31	0.06	0.16	0.18	1.83	9.16	99.38	0.33	0	97.47	9.16	18.41	1.83	0.01	10.01	0.08	0.35	0.06	0	0.04	0.21	10.9	0.22	0.83	0.28	1.42	0.87	0.5	2.38	0	0	0	-7.9	3.73	3.57	47.37	139.05	975.17	481.92	1169.17	684.65	1005.65	519.17	1144.19	531.11
18.551	0	0.09	0.12	0.02	0.25	0.08	0.2	0.15	1.92	9.16	99.5	0.33	0.05	98.64	10.81	11	1.74	0.01	16.04	0.12	0.44	0.1	0	0.03	0.22	9.16	0.18	1.92	0.22	1.53	0.75	0.1	2.88	0	0	0	-3.52	0.59	7.56	48.9	142.22	957.36	471.65	1153.42	677.18	991.84	508.42	1133.15	524.51
18.585	0	0.08	0.12	0.02	0.22	0.17	0.23	0.14	2.39	5.67	99.55	0.6	5.76	96.98	12.36	8.19	1.03	0.01	25.96	0.18	0.35	0.1	0	0.01	0.23	5.67	0.15	2.39	0.19	1.66	0.33	0.03	4.31	0	0	0	-4.19	4.65	2.76	49.23	138.48	951.58	469.02	1148.54	676.53	982.86	509.08	1121.07	517.79
18.618	0	0.09	0.12	0.02	0.19	0.19	0.23	0.12	1.86	4.85	99.53	0.63	7.16	98.55	11.78	4.89	0.88	0.01	27.4	0.27	0.27	0.13	0	0.01	0.24	4.85	0.11	1.86	0.17	2.03	0.31	0.1	4.72	0	0	0	-7.98	-0.9	6.54	48.83	140.82	929.68	462.17	1124.47	665.32	962.83	499.5	1103.13	511.59
18.651	0	0.08	0.12	0.02	0.19	0.21	0.25	0.13	2.03	3.1	99.49	0.62	7.77	97.27	14.31	3.33	0.61	0.02	26.81	0.35	0.22	0.13	0	0.01	0.32	3.1	0.12	2.03	0.13	2.14	0.19	0.03	5.94	0	0	0	-2.32	4.14	3.51	50.3	137.15	925.18	460.34	1122.64	668.98	958.21	499.93	1094.94	510.58
18.685	0	0.07	0.1	0.01	0.19	0.3	0.27	0.14	1.62	1.27	99.4	0.69	10.58	96.21	16.63	2.61	0.36	0.03	28.77	0.45	0.2	0.21	0	0.01	0.46	1.27	0.16	1.62	0.08	3.4	0.09	0.03	8.08	0	0	0	-0.54	5.83	3.84	50.79	136.47	912.15	457.19	1109.39	666.77	945.75	497.43	1081.89	506.95
18.718	0	0.07	0.1	0.01	0.2	0.34	0.3	0.16	1.44	1.01	99.32	0.71	11.06	97.59	19.63	1.95	0.33	0.03	29.41	0.47	0.23	0.25	0	0.01	0.43	1.01	0.21	1.44	0.07	3.91	0.08	0.02	8.84	0	0	0	-1.71	3.5	2.58	50.48	132.64	903.31	453.41	1100.51	662.54	937.32	494.1	1069.72	502.04
18.752	0	0.06	0.08	0.01	0.2	0.68	0.36	0.2	1.82	0.7	98.65	1.15	15.88	97.85	24.13	1.61	0.23	0.04	35.84	0.51	0.25	0.23	0	0	0.44	0.7	0.22	1.82	0.04	5.52	0.04	0.04	11.75	0	0	0	0.96	2.91	2.49	51.81	136.26	896.68	450.77	1092.03	658.06	927.87	492.16	1063.93	499.67
18.785	0	0.05	0.07	0.01	0.21	0.64	0.35	0.23	1.55	0.45	98.72	0.85	15.6	98.09	25.76	1.74	0.19	0.05	31.82	0.4	0.2	0.12	0	0	0.32	0.45	0.23	1.55	0.04	6.62	0.03	0.01	13.3	0	0	0	-2.38	2.3	2.9	51.48	136.3	894.96	451.38	1087.36	654.75	925.08	491.27	1061.17	498.74
18.818	0	0.05	0.07	0.01	0.22	0.58	0.38	0.27	1.32	0.35	98.83	0.7	14.53	98.66	28.46	2.18	0.17	0.08	29.23	0.36	0.19	0.06	0	0	0.21	0.35	0.2	1.32	0.04	7.54	0.03	0.02	13.79	0	0	0	-1.9	0.51	3.61	52.1	134.86	895.02	452.11	1085.1	653.19	925.42	490.91	1059.99	499.61
18.852	0	0.04	0.06	0.01	0.23	0.58	0.38	0.34	1.07	0.19	98.85	0.79	14.37	98.77	31.29	2.1	0.15	0.1	24.94	0.42	0.22	0.06	0	0	0.12	0.19	0.16	1.07	0.03	9.9	0.02	0.01	15.85	0	0	0	-5.74	0.09	1.73	51.35	131.64	896.2	451.55	1085.7	650.9	925.86	490.87	1057.38	496.6
18.885	0	0.04	0.05	0.01	0.26	0.5	0.43	0.47	1.01	0.17	99.01	1.2	12.48	97.82	37.29	2.21	0.12	0.12	18.03	0.3	0.23	0.07	0	0	0.08	0.17	0.2	1.01	0.03	11.86	0.02	0.01	17.99	0	0	0	-3.23	2.98	2.66	51.99	130.43	892.5	447.75	1086.3	652.14	926.04	486.51	1056.06	496.82
18.918	0	0.04	0.05	0.01	0.25	0.43	0.4	0.42	1.09	0.15	99.14	1.12	11.66	98.75	36.19	1.76	0.11	0.16	15.11	0.23	0.29	0.1	0	0	0.05	0.15	0.23	1.09	0.03	10.83	0.02	0.01	18.2	0	0	0	-6.32	-0.14	3.92	52.04	140.18	891.12	443.11	1085.63	647.68	921.51	481.62	1061.39	490.81
18.952	0	0.03	0.03	0.01	0.19	0.96	0.3	0.45	1.28	0.08	98.08	3.11	19.5	98.71	35.18	1.59	0.07	0.22	15.43	0.19	0.26	0.12	0	0.01	0.03	0.08	0.22	1.28	0.02	13.65	0.01	0	25.28	0	0	0	-5.64	0.31	3.49	52.18	137.38	890.8	440.18	1085.75	645.23	922.32	478.78	1059.35	488.49
18.985	0	0.03	0.03	0.01	0.16	1.27	0.26	0.39	1.96	0.09	97.47	3.83	22.4	96.34	32.1	1.63	0.07	0.26	17.73	0.18	0.27	0.28	0	0.01	0.03	0.09	0.28	1.96	0.03	13.15	0.01	0.01	26.61	0	0	0	-2.86	-5.65	3.61	52.26	133.82	890.67	437.28	1087.27	645.8	924.69	477.18	1058.28	484.99
19.018	0	0.03	0.02	0.01	0.17	1.84	0.3	0.49	2.2	0.08	96.31	4.56	24.84	97.02	35.06	1.69	0.06	0.33	22.25	0.15	0.25	0.47	0	0.01	0.03	0.08	0.34	2.2	0.03	15.51	0.01	0.01	27.74	0	0	0	-1.02	-4.58	4.63	52.89	136.11	890.9	433.87	1088.62	643.68	925.56	473.19	1061.25	483.9
19.052	0	0.03	0.02	0.01	0.22	2.96	0.42	0.7	2.18	0.07	94.09	5.03	27.19	98.26	41.66	1.89	0.05	0.5	29.51	0.17	0.3	1.24	0	0.01	0.03	0.07	0.43	2.18	0.04	16.96	0.01	0.01	28.39	0	0	0	0.61	-1.83	5.97	53.37	134.88	890.36	432.2	1089.62	644.49	927.91	470.97	1062.15	484.08
19.085	0	0.03	0.02	0.01	0.2	4.33	0.4	0.68	2.26	0.07	91.34	6.26	30.52	97.6	41.19	2.07	0.05	0.62	33.65	0.19	0.37	3.22	0	0.01	0.04	0.07	0.59	2.26	0.05	16.66	0.01	0.02	29.82	0	0	0	-0.26	-3.47	6.46	52.65	131.58	892.22	431.17	1094.99	647.4	933.44	471.44	1064.58	482.2
19.119	0	0.02	0.01	0.01	0.16	8.85	0.33	0.59	1.52	0.06	82.3	10.71	37.88	98.18	37.74	2.11	0.05	0.85	39.95	0.19	0.5	5.41	0	0.02	0.06	0.06	0.87	1.52	0.07	16.05	0.01	0.03	33.47	0	0	0	3.76	-2.05	6.1	54.21	131.87	899.6	431.02	1102.07	648.38	940.2	471.96	1071.6	483.04
19.152	0	0.03	0.01	0.01	0.14	6.79	0.26	0.48	1.41	0.07	86.42	11.44	36.65	98.24	34.06	2.17	0.04	0.97	33.96	0.21	0.46	3.53	0	0.02	0.07	0.07	0.88	1.41	0.1	14.96	0.01	0.03	33.93	0	0	0	5.52	-1.89	6.18	54.95	133.93	906.64	428.73	1110.63	647.87	947.21	469.58	1080.5	482.75
19.185	0	0.02	0.01	0	0.18	5.63	0.29	0.65	1.34	0.08	88.75	10.81	34.28	97.8	37.99	3.52	0.04	1.29	31.22	0.3	0.38	2.92	0	0.01	0.08	0.08	0.9	1.34	0.12	16.37	0.01	0.03	33.53	0	0	0	4.17	-3.02	6.51	54.2	133.61	909.42	426.51	1114.92	647.15	951.22	467.11	1084.17	480.42
19.219	0	0.02	0.01	0	0.19	5.67	0.29	0.71	1.44	0.11	88.67	13.79	34.25	98.13	40.19	4.41	0.03	1.4	27.94	0.4	0.36	2.13	0	0.01	0.1	0.11	1.08	1.44	0.19	15.51	0.01	0.06	35.26	0	0	0	6.76	-2.21	4.81	55.24	134.84	918.84	425.74	1125.35	647.83	958.74	468.55	1093.11	479.69
19.252	0	0.02	0.01	0	0.21	4.85	0.32	0.87	1.57	0.12	90.3	14.33	32.48	97.57	43.07	5.06	0.03	1.57	24.5	0.46	0.29	1.28	0	0.01	0.11	0.12	1.2	1.57	0.21	16.56	0.01	0.07	35.54	0	0	0	0.57	-3.54	6.61	53.11	134.54	922.29	425.37	1128.95	646.27	964.31	465.68	1098.27	478.22
19.285	0	0.02	0.01	0	0.21	5.24	0.28	0.88	2	0.12	89.52	13.45	33.49	97.36	40.35	7.29	0.03	1.92	26.84	0.54	0.22	1.23	0	0.01	0.12	0.12	1.23	2	0.27	17.03	0.01	0.05	35.08	0	0	0	0.58	-3.96	6.58	53.3	135.81	925.35	425.4	1133.56	647.48	967.47	466.89	1102.81	478.22
19.319	0	0.02	0.01	0	0.21	5.44	0.23	0.83	2.18	0.22	89.12	16.93	34.55	97.86	38.44	9.42	0.02	2.27	24.21	0.48	0.18	0.98	0	0.01	0.14	0.22	1.37	2.18	0.38	15.09	0.01	0.01	36.77	0	0	0	3.92	-2.88	5.08	54.52	135.47	931.99	425.5	1140.79	649.66	972.99	468.03	1108.02	478.9
19.352	0	0.02	0.01	0	0.22	4.21	0.24	0.88	1.96	0.26	91.58	14.57	32.15	96.08	39.35	9.63	0.02	2.35	21.65	0.46	0.18	0.89	0	0.01	0.13	0.26	1.33	1.96	0.38	15.28	0.01	0.04	35.66	0	0	0	2.3	-6	3.08	53.55	129.47	936.86	428.71	1142.26	649.6	976.77	472.44	1106.14	477.71
19.385	0	0.02	0.01	0	0.21	5.13	0.22	0.82	1.93	0.31	89.73	19.94	34.2	93.44	39.39	10.2	0.02	2.03	20.67	0.45	0.23	1.21	0	0.02	0.15	0.31	1.5	1.93	0.38	13.43	0.01	0.03	38.02	0	0	0	0.84	-8.71	4.42	53.18	131.03	940.54	430.47	1145.02	649.36	980.66	471.99	1111.39	480.75
19.419	0	0.02	0.01	0	0.21	4.74	0.21	0.84	1.76	0.43	90.51	20.61	33.64	94.98	39.41	10.31	0.02	1.77	18.7	0.5	0.27	1.04	0	0.02	0.19	0.43	1.73	1.76	0.54	13.94	0.01	0.05	38.28	0	0	0	-1.56	-7.3	3.77	53.08	136.96	941.17	431.15	1143.53	645.6	976.77	471.74	1113.37	481.7
19.452	0	0.02	0.01	0	0.17	4.26	0.2	0.61	2.05	0.46	91.48	16.93	33.16	95.32	35.65	7.67	0.03	1.33	19.68	0.54	0.33	1.18	0	0.03	0.24	0.46	1.92	2.05	0.52	13.29	0.01	0.04	36.77	0	0	0	1.34	-6.93	4.11	54.38	141.35	941.51	429.76	1145.36	645.94	976.17	470.92	1117.05	482.45
19.486	0	0.02	0.01	0	0.16	4.29	0.18	0.59	3.07	0.7	91.43	15.35	33.58	91.7	32.14	8.4	0.02	1.57	21.22	0.52	0.26	0.84	0	0.02	0.31	0.7	2.11	3.07	0.64	14.7	0.01	0.01	36.04	0	0	0	2.07	-9.99	2.23	54.31	136	939.86	428.21	1145.86	646.44	976.1	470.69	1111.69	481.2
19.519	0	0.02	0.01	0	0.18	3.21	0.18	0.62	3.68	0.8	93.58	13.38	30.86	91.12	32.87	8.7	0.02	1.71	17.88	0.41	0.18	0.49	0	0.02	0.34	0.8	2.22	3.68	0.54	14.91	0.01	0.02	35.05	0	0	0	2.66	-10.36	1.5	54.79	135.49	937.26	427.44	1143.12	645.7	972.84	470.9	1108.04	479.75
19.552	0	0.03	0.01	0	0.15	3.12	0.15	0.53	3.05	0.66	93.75	13.09	31.63	96.8	28.74	7.9	0.02	2.07	17.69	0.39	0.18	0.32	0	0.02	0.29	0.66	1.87	3.05	0.52	15.69	0.01	0.02	34.89	0	0	0	6.5	-4.95	-0.3	57.32	140.46	934.74	427.81	1136.86	641.53	964.04	473.76	1104.37	479.72
19.586	0	0.03	0.02	0.01	0.14	1.78	0.15	0.43	1.98	0.64	96.44	8.31	27.43	98.01	26.23	5.39	0.01	1.65	13.76	0.33	0.12	0.12	0	0.02	0.21	0.64	1.36	1.98	0.43	16.05	0.01	0.02	31.73	0	0	0	3.45	-2.51	0.97	56.08	138.75	923.7	426.5	1123.71	639.36	954.19	471.48	1092.89	474.99
19.619	0	0.03	0.02	0.01	0.14	1.31	0.14	0.41	0.97	0.6	97.37	7.43	25.38	96.3	25.29	5.36	0.01	1.51	9.81	0.26	0.1	0.04	0	0.02	0.18	0.6	0.97	0.97	0.44	16.31	0.01	0.01	30.97	0	0	0	3.99	-5.7	-0.51	56.84	133.83	923.26	429.09	1119.32	636.45	952.66	473.46	1086.41	477.82
19.652	0	0.03	0.02	0.01	0.14	0.95	0.16	0.41	0.61	0.55	98.11	5.01	22.29	97.15	25.74	4.46	0.01	1.23	9.07	0.21	0.11	0.03	0	0.01	0.12	0.55	0.61	0.61	0.39	16.92	0.01	0.03	28.36	0	0	0	1.23	-4.35	2.58	55.41	130.15	907.11	427.18	1102.9	635.93	941.44	468.61	1071.43	475.09
19.686	0	0.03	0.02	0.01	0.14	0.73	0.16	0.39	0.53	0.51	98.53	4.24	20.22	96.95	25.55	3.16	0.01	0.89	6.74	0.16	0.07	0.02	0	0.02	0.08	0.51	0.41	0.53	0.33	17.11	0.01	0.04	27.27	0	0	0	-0.52	-4.71	1.99	54.89	132.27	894.22	426.01	1088.66	633.06	926.17	468.13	1058.4	471.66
19.719	0	0.03	0.02	0.01	0.14	0.68	0.16	0.36	0.54	0.52	98.64	3.92	19.82	97.78	24.19	3.61	0.01	0.95	6.42	0.15	0.12	0.02	0	0.02	0.05	0.52	0.25	0.54	0.29	16.27	0.01	0.03	26.76	0	0	0	4.16	-3.09	-0.25	57.17	133.71	890.54	427.71	1083.28	632.27	918.64	472.14	1052.33	474.38
19.753	0	0.04	0.03	0.01	0.15	0.53	0.18	0.35	0.62	0.41	98.94	2.9	17.18	98.42	25.73	3.02	0.01	0.72	5.82	0.11	0.1	0.01	0	0.01	0.03	0.41	0.15	0.62	0.22	15	0.01	0.01	24.82	0	0	0	1.02	-1.35	1.13	55.74	134.79	872.53	429.47	1065.76	634.46	901.8	472.19	1036.55	475.94
19.786	0	0.04	0.03	0.01	0.13	0.54	0.16	0.28	0.6	0.41	98.91	2.93	17.9	97.81	23.2	2.39	0.01	0.58	6.11	0.11	0.12	0.02	0	0.01	0.02	0.41	0.09	0.6	0.19	13.1	0.01	0.02	24.88	0	0	0	2.47	-3.01	-2.02	56.25	132.24	869.53	429.1	1064.22	633.91	897.55	473.96	1029.76	476.78
19.819	0	0.04	0.03	0.01	0.14	0.56	0.18	0.31	0.66	0.42	98.87	2.93	17.76	98.57	25.03	2.55	0.01	0.45	6.75	0.1	0.19	0.03	0	0.01	0.02	0.42	0.08	0.66	0.17	13.13	0.01	0.02	24.89	0	0	0	2.89	-0.83	0.09	56.7	135.85	864.44	430.33	1057.93	634.62	892.25	473.7	1028.02	478.53
19.853	0	0.03	0.03	0.01	0.16	0.53	0.2	0.35	0.71	0.31	98.94	2.74	16.58	97.93	27.87	3.31	0.01	0.36	6.44	0.09	0.12	0.03	0	0.01	0.02	0.31	0.06	0.71	0.14	12.76	0.01	0.01	24.45	0	0	0	2.86	-2.72	-0.64	56.47	132.87	860.38	431.39	1053.15	635.18	888.53	475.35	1021.37	478.38
19.886	0	0.04	0.03	0.01	0.18	0.47	0.22	0.38	0.73	0.29	99.05	2.22	15.18	98.08	29.21	3.3	0.01	0.35	7.17	0.11	0.15	0.03	0	0.01	0.02	0.29	0.07	0.73	0.13	13.65	0.01	0.01	23.12	0	0	0	3.12	-2.32	0.56	56.36	135.13	853.76	430.36	1046.22	634.25	881.87	473.6	1016.94	477.69
19.919	0	0.04	0.03	0.01	0.14	0.59	0.17	0.29	0.93	0.26	98.82	2.73	18.23	98.68	23.68	2.83	0.01	0.39	8.41	0.12	0.15	0.04	0	0.01	0.02	0.26	0.1	0.93	0.12	13.32	0.01	0.01	24.44	0	0	0	2.62	-0.45	-0.08	56.21	134.59	847.76	429	1042.4	634.61	876.62	472.47	1011.12	477.38
19.953	0	0.04	0.02	0.01	0.13	0.79	0.15	0.32	1.17	0.21	98.42	3.71	21.04	97.8	22.74	4.04	0.01	0.57	9.75	0.13	0.14	0.04	0	0.01	0.03	0.21	0.13	1.17	0.09	14.7	0.01	0	26.41	0	0	0	1.98	-3.02	-0.25	55.81	131.78	845.29	428.75	1038.31	632.93	874.53	472.06	1006.26	475.73
19.986	0	0.03	0.02	0.01	0.13	1.09	0.16	0.35	1.36	0.21	97.82	4.14	23.38	97.32	23.73	3.95	0.01	0.72	14.1	0.14	0.13	0.1	0	0.01	0.03	0.21	0.16	1.36	0.11	16.07	0.01	0	27.12	0	0	0	-3.88	-4.04	0.68	54.34	129.79	846.51	428.92	1040.11	632.8	878	469.75	1007.67	475.24
20.019	0	0.04	0.02	0.01	0.13	1.1	0.17	0.36	2.07	0.19	97.8	3.54	23.19	97.2	23.07	3.81	0.01	0.73	16.2	0.22	0.12	0.19	0	0.01	0.04	0.19	0.21	2.07	0.11	17.17	0.01	0.01	26.1	0	0	0	-0.87	-4.27	1.38	54.85	131.53	845.41	425.79	1041.03	632.12	877.82	466.56	1009.09	474.87
20.053	0	0.03	0.03	0.01	0.17	1.06	0.21	0.45	2.57	0.2	97.88	3.21	21.61	94.81	28.1	4.29	0.01	0.77	16.82	0.23	0.09	0.19	0	0.01	0.05	0.2	0.27	2.57	0.11	17.37	0.01	0.01	25.47	0	0	0	-0.48	-7.48	2.18	54.42	130.24	844.88	423.91	1039.33	630.3	878.03	464.8	1008.12	471.22
20.086	0	0.03	0.03	0.01	0.2	1.26	0.29	0.6	3.34	0.21	97.49	3.03	21.46	97.18	33.78	4.09	0.01	0.83	20.59	0.31	0.08	0.35	0	0.01	0.06	0.21	0.35	3.34	0.11	18.78	0.01	0.03	25.1	0	0	0	-0.59	-4.3	5.3	54.71	131.18	848.04	424.96	1042.14	631.8	883.88	463.63	1014.69	473.53
20.12	0	0.03	0.02	0.01	0.15	2.08	0.23	0.49	3.27	0.23	95.83	4.38	26.88	95.92	28.79	3.28	0.01	0.87	24.96	0.42	0.12	0.34	0	0.01	0.07	0.23	0.53	3.27	0.09	19.46	0.01	0.1	27.48	0	0	0	-1.07	-6.21	4.9	54.12	130.04	853.23	425.28	1047.34	632.11	889.14	464.5	1018.9	472.9
20.153	0	0.03	0.02	0.01	0.15	2.26	0.23	0.51	1.89	0.22	95.48	4.95	27.81	96.71	29.49	2.41	0.02	0.7	24.84	0.57	0.15	0.34	0	0.02	0.07	0.22	0.55	1.89	0.09	20.75	0.01	0.19	28.28	0	0	0	1.33	-5.1	3.73	54.76	132.02	860.04	428.85	1052.16	633.9	892.79	469.19	1024.63	476.01
20.186	0	0.03	0.02	0.01	0.14	3.58	0.24	0.5	1.14	0.23	92.85	5.6	31.62	95.61	29.71	2.09	0.02	0.49	31.61	0.71	0.22	0.51	0	0.01	0.06	0.23	0.59	1.14	0.1	20.71	0.01	0.83	29.08	0	0	0	3.08	-6.6	5.69	54.73	131.51	866.51	431.56	1058.25	636.42	901.43	469.99	1032.47	481.22
20.22	0	0.03	0.02	0.01	0.11	5.82	0.19	0.43	0.35	0.19	88.36	9.44	37.12	97.65	26.13	0.93	0.02	0.3	33.7	1.12	0.3	0.2	0	0.01	0.04	0.19	0.51	0.35	0.1	21.82	0.01	9.23	32.6	0	0	0	6.81	-3.36	5.23	55.89	133.72	877.22	435.07	1067.31	638.54	909.8	475.08	1043.16	485
20.253	0	0.03	0.02	0.01	0.1	3.22	0.17	0.34	0.2	0.2	93.56	6.18	32.65	92.68	22.49	0.51	0.02	0.16	28.39	1.34	0.3	0.1	0	0.01	0.04	0.2	0.42	0.2	0.11	20.52	0.01	11.64	29.74	0	0	0	7.59	-9.31	1.79	55.34	136.33	894.25	438.37	1083.08	640.54	921.08	482.99	1057.4	483.74
20.286	0	0.04	0.02	0.01	0.09	1.66	0.14	0.25	0.15	0.23	96.68	4.25	28.15	92.47	17.25	0.27	0.03	0.11	21.27	1.14	0.26	0.07	0	0.01	0.03	0.23	0.39	0.15	0.12	18.39	0	42.8	27.28	0	0	0	-0.07	-9.46	4.4	52.23	138.93	900.63	442.81	1093.52	646.69	931.11	483.67	1069.87	490.46
20.32
20.353
20.386
20.42
20.453
20.487
20.52
20.553
20.587	0	0.02	0.02	0.01	0.65	0.25	0.13	1.51	0.1	0.44	96.97	1.38	9.84	97.47	28.67	40.02	0.09	0.08	1.97	0.05	0.02	0.04	0	0	0.1	0.44	0.09	0.05	0.15	11.02	0	44.73	19.92	0	0	0	-0.71	-3.75	6.54	54.02	102.52	1009.22	483.74	1173.52	656.75	1044.39	521.7	1146.91	521.85
20.62	0	0.03	0.02	0.01	0.45	0.2	0.13	0.81	0.1	0.81	98.38	1	8.82	89.08	24.11	31.59	0.1	0.05	2.52	0.09	0.02	0.04	0	0	0.03	0.81	0.05	0.03	0.16	8.88	0.01	10.42	17.8	0	0	0	1.77	-11.5	3.4	52.99	130.19	1002.12	479.48	1167.71	653.59	1022.08	514.88	1152.08	521.9
20.653	0	0.04	0.04	0.01	0.33	0.11	0.09	0.39	0.14	1.77	99.21	0.62	5.52	89.85	12.06	28.75	0.14	0.05	3.15	0.19	0.03	0.07	0	0	0.02	1.77	0.05	0.02	0.23	6.28	0.01	61.79	12.06	0	0	0	-10.45	-11.1	0.97	50.21	131.75	998.44	475.55	1169.58	653.2	1017.82	512.7	1149.57	513.66
20.687	0	0.06	0.07	0.02	0.26	0.07	0.12	0.21	0.17	5.33	99.49	0.33	1.3	89.88	10.6	17.8	0.17	0.05	3.38	0.24	0.04	0.1	0	0	0.02	5.33	0.05	0.02	0.24	3.62	0.02	33.18	7.7	0	0	0	-10.14	-11.08	1.29	50.3	136.62	993.14	471.68	1167.64	652.8	1012.09	509.61	1148.71	510.72
20.72	0	0.07	0.07	0.02	0.21	0.08	0.13	0.17	0.17	5.69	99.58	0.33	2.77	89.73	10.73	12.55	0.17	0.04	4.6	0.25	0.08	0.23	0	0	0.04	5.69	0.07	0.02	0.24	3.07	0.03	18.1	8.65	0	0	0	-6.79	-11.16	1.59	50.64	133.72	987.57	465.9	1167.39	654.08	1010.97	504.46	1144.66	507.29
20.754	0	0.08	0.11	0.02	0.19	0.06	0.15	0.12	0.25	8.83	99.63	0.33	0.16	92.88	8.83	7.72	0.25	0.03	5.47	0.31	0.14	0.4	0	0.01	0.04	16.54	0.07	0.05	0.27	1.9	0.24	75.03	5.53	0	0	0	-0.81	-9.15	3.26	50.62	132.08	973.5	467.75	1152.61	656.86	999.13	506.59	1131.14	510.93
20.787	0	0.09	0.11	0.02	0.15	0.07	0.14	0.09	0.51	6.81	99.7	0.33	1.43	88.16	6.81	3.87	0.22	0.02	5.35	0.31	0.11	0.22	0	0.01	0.04	21.91	0.08	0.06	0.25	1.54	0.51	53.72	6.35	0	0	0	3.3	-11.96	2.77	52.22	130.02	968.54	464.05	1150	656.51	995.86	502.99	1125.7	509.87
20.82	0	0.09	0.11	0.02	0.13	0.08	0.14	0.08	0.39	6.07	99.72	0.33	2.81	95.11	6.07	1.93	0.25	0.02	6.44	0.32	0.11	0.1	0	0	0.04	15.34	0.11	0.1	0.19	1.35	0.39	35.29	7.08	0	0	0	-1.06	-7.17	3.91	51.66	131.73	953.27	460.1	1136.63	654.04	981.97	497.57	1113.44	505.96
20.854	0	0.09	0.1	0.02	0.12	0.1	0.13	0.07	0.32	5.21	99.73	0.33	5.64	96.57	5.21	0.73	0.27	0.01	9.17	0.47	0.1	0.04	0	0	0.03	13.52	0.16	0.11	0.17	1.16	0.32	28.61	8.5	0	0	0	-4.21	-5.31	2.31	51.43	133.96	940.85	456.59	1125.84	651.18	967.59	495.42	1101.44	500.96
20.887	0	0.08	0.08	0.02	0.1	0.19	0.12	0.07	0.26	3.89	99.62	0.39	11.01	97.02	3.89	0.31	0.26	0.01	14.31	0.5	0.12	0.03	0	0	0.04	9.55	0.22	0.15	0.15	1.05	0.25	2.73	11.26	0	0	0	-2.82	-4.59	3.5	51.39	135.59	923.49	452.22	1111.39	649.83	952.28	490	1087.5	499.87
20.92	0	0.07	0.07	0.01	0.09	0.44	0.12	0.07	0.26	4.65	99.12	0.62	17.85	97.89	4.65	0.14	0.26	0.01	22.8	0.53	0.15	0.03	0	0	0.04	7.49	0.3	0.16	0.15	1.18	0.18	0.68	14.49	0	0	0	-0.31	-2.82	0.78	52.09	137.62	914.07	450.2	1106.08	652.04	940.95	492.08	1078.46	497.71
20.954	0	0.07	0.06	0.01	0.09	0.9	0.13	0.08	0.26	6.11	98.21	0.81	23.26	97.93	6.11	0.11	0.26	0.01	31.74	0.64	0.24	0.07	0	0	0.05	6.83	0.4	0.26	0.14	1.47	0.17	0.66	16.38	0	0	0	1.22	-2.72	1.32	52.22	135.68	902.19	450.94	1094.9	655.26	930.94	493.48	1066.56	497.55
20.987	0	0.07	0.05	0.01	0.09	1.07	0.12	0.07	0.5	5.3	97.86	0.98	25.04	98.47	5.3	0.09	0.25	0.01	32.33	0.67	0.24	0.07	0	0	0.06	5.3	0.49	0.5	0.11	1.63	0.16	0.3	17.7	0	0	0	5.33	-1.17	2.14	53.16	138.3	887.2	451.14	1079.83	656.48	915.53	494.18	1053.74	499.16
21.02	0	0.07	0.05	0.01	0.09	0.91	0.13	0.08	1	3.75	98.19	1	23.46	98.66	6.66	0.1	0.23	0.01	29.06	0.69	0.15	0.06	0	0	0.07	3.75	0.48	1	0.11	2	0.14	3.54	17.84	0	0	0	0.46	0.49	0.4	51.68	138.71	881.65	455.94	1070.27	654.73	905.91	498.87	1044.6	501.03
21.054	0	0.06	0.05	0.01	0.1	0.9	0.16	0.1	1.47	2.66	98.2	0.96	22.42	97.19	10.7	0.18	0.23	0.01	29.56	0.91	0.09	0.04	0	0	0.08	2.66	0.54	1.47	0.11	2.51	0.13	35.23	17.54	0	0	0	-1.79	4.28	-0.32	50.62	139.33	872.25	457.78	1059.05	654.35	894.58	501.44	1033.91	500.07
21.087	0	0.06	0.05	0.01	0.1	0.97	0.15	0.1	0.93	2.1	98.06	1.08	23.24	97.83	10.83	0.3	0.22	0.01	29.16	0.99	0.07	0.01	0	0	0.11	2.1	0.37	0.93	0.11	2.6	0.14	23.84	18.38	0	0	0	-3.71	2.96	-2.57	50.22	139.02	865.7	455.12	1053.19	651.36	886.46	505.06	1024.77	490.96
21.121	0	0.05	0.04	0.01	0.1	0.82	0.13	0.1	0.35	1	98.35	1.52	22.53	97.11	11.45	0.44	0.24	0.02	21.74	0.82	0.08	0.01	0	0	0.12	1	0.25	0.35	0.09	2.74	0.12	38.48	20.7	0	0	0	1.57	4.42	0.71	51.32	135.59	858.53	458.19	1045.07	656.54	883.72	501.85	1019.31	500.71
21.154	0	0.05	0.03	0.01	0.1	1	0.14	0.11	0.41	0.67	98.01	2.12	23.9	96.88	13.75	0.47	0.24	0.02	20.92	1.08	0.12	0.01	0	0	0.15	0.67	0.19	0.41	0.09	3.1	0.12	17.04	22.83	0	0	0	-3.2	4.82	1.14	50.78	137.25	855.25	457.39	1044.35	656.61	881.37	498.75	1018.58	501.94
21.187	0	0.05	0.03	0.01	0.09	0.83	0.12	0.11	0.32	0.53	98.34	2.13	22.91	92.91	11.86	0.56	0.23	0.02	17.64	1.05	0.23	0.03	0	0	0.14	0.53	0.17	0.32	0.09	3.29	0.11	10.43	22.84	0	0	0	-9.04	9.13	2.35	49.35	132.8	854	455.57	1043.5	655.13	883.89	495.01	1016.65	498.15
21.221	0	0.05	0.03	0.01	0.07	0.94	0.08	0.09	0.42	0.24	98.12	3.47	25.53	93.31	6.88	0.49	0.24	0.01	13.67	0.78	0.33	0.04	0	0	0.13	0.21	0.16	0.42	0.07	3.48	0.09	7.74	25.96	0	0	0	-3.86	8.82	2.59	51.07	135.18	853.17	453.83	1043.6	654.89	882.69	493.29	1017.68	500.25
21.254	0	0.05	0.03	0.01	0.06	1.38	0.08	0.08	0.46	0.22	97.23	3.83	28.83	96.14	5.75	0.5	0.22	0.01	19.35	0.82	0.39	0.13	0	0	0.11	0.17	0.15	0.46	0.07	3.97	0.09	2.19	26.6	0	0	0	-4.94	5.93	3.02	51.29	135.25	855.4	452.83	1045.79	653.83	885.17	493.1	1020.35	497.42
21.287	0	0.04	0.02	0.01	0.05	2.64	0.07	0.08	0.39	0.18	94.73	7.43	35.24	98.56	3.51	0.46	0.18	0.01	22.33	0.89	0.37	0.19	0	0	0.1	0.1	0.18	0.39	0.07	4.89	0.08	4.04	30.97	0	0	0	-4.27	0.87	4.1	51.01	134.36	854.63	445.43	1053.5	655.34	890.06	488.27	1024.38	491.59
21.321	0	0.04	0.01	0.01	0.04	4.07	0.05	0.08	0.39	0.14	91.86	13.15	39.74	97.48	2.2	0.35	0.14	0.01	22.48	0.69	0.5	0.23	0	0	0.07	0.06	0.21	0.39	0.09	7.01	0.07	5.04	34.92	0	0	0	0.18	3.72	4.11	53.2	141.83	867.77	442.42	1066.92	653.3	899.9	485.34	1041.6	491.41
21.354	0	0.04	0.01	0.01	0.04	8.78	0.06	0.08	0.45	0.15	82.45	16.97	46.21	97.16	2.45	0.24	0.15	0.01	33.25	1.02	0.49	0.14	0	0	0.06	0.06	0.28	0.45	0.07	7.36	0.06	6.13	36.79	0	0	0	5.16	4.33	2.79	55.25	143.99	890.54	436.16	1089.54	648.68	920.09	480.7	1064	485.45
21.387	0	0.04	0.01	0.01	0.04	9.47	0.06	0.09	0.43	0.14	81.06	18.77	47	98.77	2.54	0.23	0.14	0.01	33.22	1.25	0.5	0.08	0	0	0.05	0.05	0.35	0.43	0.08	9.44	0.05	1.01	37.55	0	0	0	4.38	0.09	4.77	55.24	138.68	898.65	434.33	1098.75	647.35	933.38	478.31	1071.91	484.53
21.421	0	0.04	0.02	0.01	0.05	6.52	0.07	0.1	0.44	0.13	86.96	10.84	42.96	98.43	3.15	0.33	0.13	0.01	33.94	1.26	0.46	0.06	0	0	0.05	0.03	0.49	0.44	0.08	11.68	0.05	0.21	33.56	0	0	0	-0.24	1.3	3.7	55.15	139.71	919.46	427.12	1116.31	634.32	950.89	472.39	1090.59	473.46
21.454	0	0.04	0.01	0.01	0.05	11.87	0.08	0.12	0.35	0.13	76.26	12.82	47.89	98.53	4.69	0.4	0.13	0.01	43.23	1.44	0.34	0.07	0	0	0.04	0.04	0.53	0.35	0.09	13.68	0.04	0.56	34.74	0	0	0	1.45	-0.96	4.23	55.85	139.29	935.3	420.29	1129.81	626.43	966.34	462.29	1105.49	468.57
21.488	0	0.04	0.02	0.01	0.05	9.46	0.08	0.15	0.33	0.12	81.08	11.39	45.37	98.34	6.96	0.52	0.12	0.02	40.39	1.68	0.26	0.09	0	0	0.03	0.03	0.51	0.33	0.11	16.96	0.04	0.09	33.9	0	0	0	4.48	-1.59	4.14	57.14	140.75	954.17	416.23	1152.37	627.82	986.29	458.76	1126.82	466.43
21.521	0	0.03	0.01	0.01	0.06	10.6	0.09	0.19	0.39	0.11	78.81	15.46	46.05	97.7	10.52	0.61	0.11	0.05	38.29	1.74	0.25	0.08	0	0	0.03	0.03	0.47	0.39	0.12	18.62	0.03	0.06	36.1	0	0	0	4.03	-3.25	4.05	57.38	146.69	966.84	413.16	1167.06	626.28	997.03	455.64	1143.45	464.47
21.554	0	0.03	0.01	0.01	0.07	10.11	0.12	0.28	0.6	0.1	79.78	14.85	44.07	97.34	17.55	0.75	0.1	0.15	37.95	1.62	0.23	0.11	0	0.01	0.03	0.03	0.46	0.6	0.12	20.34	0.03	0.02	35.8	0	0	0	2.65	-3.99	4.87	56.77	142.46	971.62	413.17	1174.02	627.89	1006	453.49	1147.81	467.12
21.588	0	0.03	0.01	0	0.08	6.23	0.13	0.36	1.34	0.08	87.54	17.84	39.26	97.36	22.42	0.94	0.08	0.27	25.98	1.44	0.22	0.08	0	0.01	0.04	0.03	0.44	1.34	0.14	21.68	0.02	0.06	37.17	0	0	0	3.26	-3.97	4.1	57.46	148.7	981.41	409.3	1189.98	630.2	1015.02	451.69	1163.13	464.91
21.621	0	0.03	0.01	0	0.09	6.27	0.13	0.42	1.85	0.08	87.45	19.05	39.11	93.43	23.44	1.47	0.08	0.41	25.12	1.09	0.2	0.11	0	0.01	0.04	0.04	0.47	1.85	0.16	23.71	0.02	0.03	37.67	0	0	0	-0.1	-8.73	3.87	55.69	150.25	980.33	407.01	1193.57	631.63	1015.22	449.2	1164.83	463.04
21.654	0	0.02	0.01	0	0.09	4.82	0.14	0.53	1.96	0.07	90.37	21.4	36.52	92.31	26.69	1.87	0.07	0.79	18.39	0.93	0.18	0.14	0	0.01	0.04	0.05	0.49	1.96	0.17	24.94	0.02	0.01	38.57	0	0	0	0.58	-9.57	2.68	56.07	151.96	981.15	406.59	1197.13	633.69	1015.11	450.49	1166.54	463.12
21.688	0	0.02	0.01	0	0.08	5.28	0.1	0.5	1.93	0.06	89.43	28.87	38.73	90.03	22.39	1.81	0.06	1.17	15.22	0.86	0.2	0.13	0	0.02	0.05	0.06	0.47	1.93	0.18	27.66	0.01	0.07	41.06	0	0	0	-1.51	-11	2.88	55.65	149.82	983.14	405.36	1200	632.94	1018.86	448.24	1168.06	461.86
21.721	0	0.03	0.01	0	0.07	7.09	0.09	0.39	1.86	0.06	85.82	31.01	41.9	92.92	19.19	1.83	0.06	1.45	19.5	0.8	0.2	0.14	0	0.02	0.09	0.06	0.58	1.86	0.19	24.51	0.01	0.02	41.69	0	0	0	3.14	-9.13	-0.4	57.3	147.07	983.74	406.45	1198.59	632.17	1015.86	453.57	1162.7	461.75
21.755	0	0.03	0.01	0	0.07	6.28	0.09	0.44	1.64	0.12	87.44	29.33	41	97.26	18.55	2.36	0.05	1.44	18.19	0.7	0.2	0.1	0	0.02	0.11	0.12	0.6	1.64	0.25	27.64	0.01	0.05	41.2	0	0	0	4.76	-4.14	-0.32	58.71	147.86	981.24	406.75	1193.74	630.1	1012.01	453.75	1159.61	462.48
21.788	0	0.03	0.01	0	0.07	6.59	0.09	0.36	1.65	0.15	86.83	26.89	41.46	97.89	17.23	2.11	0.04	1.12	20.56	0.73	0.24	0.1	0	0.02	0.16	0.15	0.59	1.65	0.25	24.62	0.01	0.1	40.44	0	0	0	6.32	-2.82	-0.82	59.09	144.4	979.18	407.92	1187.21	629.26	1008.82	457.3	1153.22	458.04
21.821	0	0.03	0.01	0.01	0.07	5.26	0.09	0.3	2.45	0.16	89.47	21.42	39.36	97.93	15.83	1.63	0.04	0.81	20.03	0.65	0.27	0.08	0	0.02	0.22	0.16	0.6	2.45	0.21	22.02	0.01	0.24	38.58	0	0	0	7.87	-2.73	-1.36	59.28	144.59	970.37	407.36	1179.29	628.24	999.8	456.25	1144.32	460.8
21.855	0	0.03	0.01	0.01	0.07	3.1	0.09	0.27	2.24	0.18	93.79	14.3	34.84	98.51	14.59	1.29	0.04	0.77	16.33	0.74	0.31	0.07	0	0.03	0.26	0.18	0.44	2.24	0.23	21.6	0.01	0.05	35.52	0	0	0	6.76	-1.04	1.73	58.73	145.2	953.21	409.91	1160.33	630.07	985.01	455.41	1129.95	463.97
21.888	0	0.03	0.01	0.01	0.06	2.83	0.08	0.23	1.98	0.23	94.34	12.01	34.36	97.96	12.21	1.18	0.03	0.55	17.13	0.55	0.44	0.08	0	0.03	0.25	0.23	0.33	1.98	0.23	20.76	0.01	0.05	34.27	0	0	0	2.62	-2.63	-0.38	58.24	139.96	948.79	410.59	1151.72	625.42	978.66	456.8	1118.59	459.65
21.921	0	0.04	0.02	0.01	0.06	2.1	0.07	0.21	1.48	0.19	95.8	10.64	32.47	97.67	10.09	0.93	0.03	0.37	13.36	0.6	0.37	0.04	0	0.02	0.22	0.19	0.25	1.48	0.2	20.44	0.01	0.06	33.43	0	0	0	6.28	-3.31	2.99	58.69	142.07	924.87	408.31	1126.42	622.71	956.81	451.32	1098.52	461.49
21.955	0	0.04	0.02	0.01	0.07	1.38	0.08	0.2	0.79	0.22	97.23	6.57	28.8	98.66	9.65	0.88	0.02	0.28	12.35	0.7	0.39	0.04	0	0.02	0.19	0.22	0.21	0.79	0.18	19.94	0.01	0.22	30.15	0	0	0	4.34	-0.5	1.03	58.85	146.44	914.27	411.13	1116.17	624.4	942.01	456.14	1088.31	462.68
21.988	0	0.04	0.02	0.01	0.07	1.27	0.08	0.2	0.51	0.22	97.46	6.16	28.16	98.45	9.71	0.82	0.02	0.22	11.71	0.66	0.32	0.03	0	0.02	0.11	0.22	0.15	0.51	0.17	20.08	0.01	0.31	29.72	0	0	0	4.11	-1.26	0.33	57.49	141	891.95	414.21	1096.21	630.85	922.79	460.09	1063.71	464.98
22.021	0	0.04	0.02	0.01	0.07	1.67	0.09	0.18	0.6	0.22	96.66	6.29	30.1	98.19	10.45	0.53	0.03	0.16	16.32	1.15	0.32	0.02	0	0.02	0.1	0.22	0.15	0.6	0.16	17.44	0.01	1.1	29.86	0	0	0	7.94	2.02	1.41	57.78	146.72	875.33	418.3	1077.04	634.44	903.25	466.02	1049.97	466.96
22.055	0	0.04	0.02	0.01	0.07	1.68	0.1	0.15	0.57	0.28	96.64	4.81	29.63	98.47	10.91	0.37	0.03	0.12	19.87	1.54	0.34	0.02	0	0.02	0.07	0.28	0.15	0.57	0.15	12.06	0	16.81	28.09	0	0	0	6.99	1.19	-2.97	56.75	145.96	868.94	422.3	1068.48	634.94	891.53	476.85	1036.88	463.46
22.088	0	0.05	0.02	0.01	0.07	2.15	0.1	0.14	0.34	0.24	95.7	5.02	31.93	97.2	9.81	0.36	0.03	0.09	23.79	2	0.21	0.01	0	0.01	0.04	0.24	0.14	0.34	0.16	12.52	0.01	21.8	28.37	0	0	0	3.79	4.26	0.61	54.36	150.83	843.7	423.79	1044.94	634.87	868.62	477.21	1019.14	467.54
22.122
22.155
22.188
22.222
22.255
22.288
22.322
22.355
22.388
22.422
22.455
22.489
22.522
22.555
22.589	0	0.1	0.18	0.02	0.25	0.03	0.28	5.16	0.32	0.1	89.68	0.33	0	80.78	17.58	1.01	0.05	0.73	4.13	0.86	0.12	0.01	0	0	0.07	0.1	0.04	0.32	2.23	90.81	0.03	0	0.95	0.29	0	0	6.19	14.82	5.1	57.71	151.13	877.23	416.1	1068.78	615.48	902.73	461.56	1053.76	467.16
22.622	0	0.1	0.17	0.02	0.22	0.04	0.23	3.71	0.52	0.15	92.59	0.33	0	88.77	14.22	2.37	0.01	0.58	5.97	0.52	0.08	0.01	0	0.01	0.12	0.15	0.07	0.52	1.54	84.65	0.05	0	1.56	0.39	0	0	-3.12	11.66	6.23	54.75	134	877.81	415.17	1072.25	617.92	913.78	458.57	1047.72	462.46
22.655	0	0.1	0.15	0.02	0.21	0.05	0.23	3.75	0.82	0.1	92.5	0.33	0	93.71	14.42	2.17	0.01	0.51	8.02	0.6	0.14	0.02	0	0.02	0.18	0.1	0.08	0.82	1.3	85.02	0.12	0.01	2.49	0.17	0	0	-4.64	8.5	4.99	54.46	141.01	886.98	414.32	1087.12	622.1	921.06	460.75	1062.07	460.73
22.689	0	0.1	0.14	0.02	0.17	0.06	0.19	2.92	0.99	0.1	94.17	0.33	0	95.24	10.22	2.06	0.01	0.33	9.36	0.51	0.15	0.04	0	0.02	0.12	0.1	0.14	0.99	0.7	83.26	0.15	0.09	3.61	0	0	0	-5.12	7.02	3.53	54.07	143.49	899.74	412.48	1105.05	626.98	933.55	459.84	1077.04	458.56
22.722	0	0.09	0.12	0.02	0.16	0.1	0.18	3.16	1.72	0.07	93.67	0.33	3.63	97.99	10.06	2.19	0.01	0.3	14.26	0.54	0.19	0.11	0	0.01	0.08	0.07	0.16	1.72	0.88	85.33	0.13	0.13	5.78	0	0	0	-1.51	2.57	5.96	54.69	142.87	902.71	410.57	1114.99	633.13	942.88	458.59	1085.72	461.27
22.756	0	0.09	0.1	0.02	0.15	0.19	0.18	2.8	3.33	0.06	94.4	0.43	8.44	98.36	9.77	2.52	0.01	0.32	20.55	0.48	0.25	0.37	0	0.01	0.07	0.06	0.18	3.33	0.93	82.28	0.1	0.1	8.1	0	0	0	5.09	1.52	4.9	56.34	141.51	910.23	409.04	1123.26	635.7	950.21	458.2	1091.69	460.9
22.789	0	0.08	0.08	0.02	0.14	0.29	0.17	2.97	3.41	0.06	94.06	0.5	12.04	95.65	10.16	3.34	0.01	0.36	22.6	0.45	0.23	0.41	0	0.01	0.06	0.06	0.23	3.41	1.09	82.47	0.09	0.02	10.76	0	0	0	1.83	6.54	4.53	55.24	145.2	910.7	407.94	1127.34	636.74	950.47	458.74	1095.67	458.96
22.822	0	0.07	0.07	0.01	0.15	0.45	0.17	3.14	4.27	0.05	93.72	0.72	15.37	98.15	11.98	4.05	0.01	0.39	26.81	0.46	0.22	0.51	0	0.02	0.06	0.05	0.25	4.27	1.13	81.28	0.09	0.03	12.75	0	0	0	4.59	2.13	3.55	56.26	148.11	911.25	405.99	1127.37	636	948.14	456.26	1096.24	457.77
22.856	0	0.07	0.06	0.01	0.15	0.75	0.18	3.65	4.88	0.06	92.69	1.09	19.08	98	13.5	5.71	0.02	0.41	31.98	0.53	0.25	0.52	0	0.02	0.05	0.06	0.3	4.88	1.12	81.85	0.09	0.03	14.62	0	0	0	6.74	2.54	3.43	57.08	147.79	913.42	404.82	1129.12	634.74	950.13	456.19	1097.91	456.68
22.889	0	0.06	0.05	0.01	0.17	0.96	0.19	4.01	3.41	0.05	91.97	1.11	21.07	97.95	16.25	6.71	0.02	0.53	33.69	0.58	0.21	0.82	0	0.02	0.04	0.05	0.33	3.41	1.09	80.32	0.07	0.04	16.05	0	0	0	6.65	2.67	4.85	57.06	147.15	914.73	402.55	1132.27	634.58	954.31	452.26	1101.39	456.78
22.922	0	0.05	0.04	0.01	0.19	0.94	0.19	4.66	3.28	0.05	90.69	1.03	20.81	98.33	16.91	10.19	0.02	0.65	32.81	0.53	0.21	0.91	0	0.02	0.03	0.05	0.36	3.28	1.11	79.79	0.06	0.01	16.26	0	0	0	1.23	1.61	2.22	55.71	144.51	918.68	406.32	1132	634.26	954.41	453.92	1098.91	455.92
22.956	0	0.05	0.04	0.01	0.24	0.92	0.19	5.7	3.25	0.04	88.6	0.92	20.23	98.71	19.43	14.78	0.01	1.11	31.22	0.47	0.2	0.59	0	0.02	0.03	0.04	0.37	3.25	0.91	77.33	0.05	0.01	16.84	0	0	0	2.3	-0.3	2.12	56.54	141.37	918.72	408.55	1127.93	631.92	953.82	454.02	1095.09	459.32
22.989	0	0.04	0.04	0.01	0.32	0.45	0.18	6.13	2.11	0.04	87.75	0.78	14.29	98.7	22.56	18.21	0.01	1.79	20.03	0.31	0.14	0.24	0	0.02	0.03	0.04	0.32	2.11	0.7	71.94	0.04	0	16.08	0	0	0	-1.36	-0.37	-0.39	55.92	144.58	915.63	408.24	1123.79	626.94	945.82	454.14	1090.33	458.7
23.022	0	0.04	0.03	0.01	0.44	0.45	0.19	8.92	2.3	0.03	82.16	0.96	13.78	97.5	26.7	24.76	0.01	2.54	17.3	0.31	0.13	0.09	0	0.02	0.02	0.03	0.33	2.3	0.62	70.23	0.04	0.01	17.56	0	0	0	0.12	-3.67	-1.02	56.66	141.82	912.24	408.07	1120.57	627.02	943.16	454.43	1084.9	459.09
23.056	0	0.03	0.03	0.01	0.46	0.36	0.21	8.37	1.6	0.04	83.26	1.01	11.64	97.68	29.89	23.58	0.01	2.54	12.67	0.26	0.12	0.04	0	0.02	0.03	0.04	0.25	1.6	0.54	66.55	0.03	0.02	17.88	0	0	0	7.72	-3.3	0.58	58.26	144.86	899.25	402.15	1109.76	626.81	931.48	450.45	1076.27	454.9
23.089	0	0.03	0.03	0.01	0.5	0.28	0.18	8.32	1.11	0.04	83.36	0.93	9.8	98.21	28.87	26.15	0.01	2.71	8.97	0.21	0.13	0.03	0	0.02	0.02	0.04	0.2	1.11	0.48	64.68	0.03	0.01	17.33	0	0	0	5.57	-1.97	-0.01	58.44	146.45	895.88	403.73	1104.93	624.67	925.98	450.91	1072.29	457.27
23.123	0	0.03	0.02	0.01	0.43	0.47	0.14	6.93	0.9	0.04	86.14	2.03	15.27	97.1	27.3	28.74	0.01	2.65	8	0.15	0.2	0.04	0	0.02	0.02	0.04	0.15	0.9	0.4	58.98	0.02	0.01	22.55	0	0	0	7.14	-4.44	-0.06	58.95	146.35	890.82	405.09	1098.44	625.13	920.13	452.92	1066.39	457.84
23.156	0	0.03	0.01	0.01	0.38	0.59	0.11	5.23	0.93	0.04	89.53	2.74	18.02	97.94	24.33	30.08	0.01	2.41	8.28	0.14	0.22	0.03	0	0.02	0.02	0.04	0.13	0.93	0.35	53.67	0.02	0.01	24.45	0	0	0	3.7	-2.7	1.58	58.01	143.64	881.51	404.66	1087.27	622.97	913.16	449.59	1056.63	456.63
23.189	0	0.03	0.02	0.01	0.34	0.63	0.12	4.18	0.86	0.05	91.63	2.77	18.54	98.16	24.4	26.88	0.01	2.12	9.39	0.16	0.3	0.04	0	0.02	0.02	0.05	0.1	0.86	0.32	51.45	0.01	0.02	24.53	0	0	0	3.92	-2.11	0.27	58.25	147.69	874.78	404.97	1083.25	623.95	904.34	450.6	1051.75	459.74
23.223	0	0.03	0.02	0.01	0.3	0.69	0.14	2.47	0.92	0.05	95.05	3.05	18.82	98.23	26.71	21.84	0.01	1.62	9.72	0.17	0.31	0.03	0	0.03	0.02	0.05	0.07	0.92	0.26	41.64	0.01	0.02	25.14	0	0	0	4.86	-1.93	0.81	58.33	150.5	867.04	404.5	1076.39	624.51	896.29	450.07	1046.44	460.35
23.256	0	0.03	0.02	0.01	0.28	0.77	0.14	2.24	0.86	0.06	95.53	3.15	19.77	98.04	26.6	20.81	0.01	1.06	11.43	0.29	0.36	0.03	0	0.02	0.02	0.06	0.06	0.86	0.24	40.86	0.01	0.02	25.35	0	0	0	3.74	-2.45	0.64	58.13	147.16	863	405.89	1071.92	625.57	893.5	451.1	1040.34	460.88
23.289	0	0.03	0.02	0.01	0.2	0.66	0.14	1.32	0.69	0.07	97.36	2.65	19.17	97.48	23.11	14.52	0.01	0.67	10.92	0.29	0.34	0.03	0	0.02	0.02	0.07	0.04	0.69	0.2	38.19	0.01	0.01	24.24	0	0	0	2.62	-3.72	0.31	57.53	144.69	858.58	404.68	1068.1	625.41	890.16	450.35	1034.64	458.25
23.323	0	0.03	0.02	0.01	0.18	0.67	0.12	0.79	1.07	0.08	98.42	2.47	19.83	96.63	19.35	13.91	0.01	0.69	11.8	0.34	0.25	0.04	0	0.02	0.03	0.08	0.05	1.07	0.13	30.06	0	0	23.8	0	0	0	1.13	-5.22	-1.39	56.69	147.09	852.47	402.36	1065.07	625.53	882.33	450.65	1029.37	454.42
23.356	0	0.04	0.02	0.01	0.15	0.86	0.11	0.66	1.2	0.09	98.28	3.01	22.54	96.78	16.93	12.41	0.01	0.79	13.9	0.42	0.26	0.06	0	0.02	0.03	0.09	0.07	1.2	0.14	29.43	0	0.01	25.07	0	0	0	-4.58	-4.98	0.32	55.59	147.82	852.8	401.65	1065.85	623.33	884.62	445.47	1032.08	455.65
23.389	0	0.04	0.02	0.01	0.13	1.05	0.12	0.5	2.02	0.1	97.91	3.3	23.96	95.45	17.19	8.78	0.01	0.99	16.24	0.53	0.18	0.08	0	0.02	0.03	0.1	0.11	2.02	0.14	25.96	0	0	25.65	0	0	0	-2.69	-6.78	2.36	55.44	143.39	850.91	398.68	1064.62	623.79	887.55	441.68	1030.54	452.41
23.423	0	0.04	0.02	0.01	0.12	1.37	0.13	0.41	3.29	0.13	97.25	3.73	25.69	95.76	18.36	6.06	0.01	1.04	19.55	0.48	0.15	0.13	0	0.02	0.04	0.13	0.11	3.29	0.11	22.51	0	0.01	26.44	0	0	0	-0.56	-6.42	3.35	55.86	145.62	849.94	397.21	1067.11	626.36	888.47	440.02	1033.43	453.93
23.456	0	0.04	0.02	0.01	0.12	1.46	0.14	0.44	2.79	0.13	97.07	4.13	26.28	92.38	19.11	5.36	0.01	1.06	19.39	0.42	0.13	0.14	0	0.02	0.04	0.13	0.16	2.79	0.11	24.22	0	0.04	27.09	0	0	0	3.01	-9.53	4.25	56.63	147.57	851.38	394.11	1071.71	627.4	891.66	437.27	1038.31	453.67
23.49	0	0.03	0.02	0.01	0.11	2.32	0.13	0.5	1.93	0.21	95.36	6.98	30.61	94.96	19.78	5.62	0.01	1.13	20.85	0.57	0.11	0.19	0	0.01	0.04	0.21	0.22	1.93	0.14	26.34	0	0.05	30.56	0	0	0	3.35	-7.32	4.2	57.09	152.6	854.43	393.22	1077.45	630.81	893.41	438.93	1045.54	450.85
23.523	0	0.03	0.02	0.01	0.11	3.86	0.13	0.5	2.29	0.27	92.29	7.95	34.68	96.42	19.54	5.02	0.01	1.24	28.37	0.68	0.14	0.19	0	0.01	0.04	0.27	0.35	2.29	0.14	27.35	0	0.03	31.43	0	0	0	4.6	-5.53	6.18	57.65	148.95	858.74	394.77	1082.39	634.23	902.1	440.55	1050.55	452.67
23.556	0	0.03	0.02	0.01	0.13	4.96	0.16	0.7	2.85	0.27	90.08	7.28	35.67	96.69	22.95	6.13	0.01	1.63	34.19	0.86	0.16	0.24	0	0.01	0.04	0.27	0.46	2.85	0.13	30.41	0	0.01	30.83	0	0	0	5.72	-5.13	5.95	57.44	148.81	862.21	394.94	1086.89	636.46	905.9	440.73	1054.18	453.39
23.59	0	0.03	0.01	0.01	0.12	12.38	0.18	0.9	3.16	0.38	75.24	12.35	43.38	98.35	25.1	5.68	0.01	1.57	44.59	1.19	0.23	0.4	0	0.01	0.04	0.38	0.6	3.16	0.14	34.71	0	0.03	34.47	0	0	0	8.34	-1.55	3.34	58.89	146.82	879.32	398.48	1102.81	639.48	920.29	447.23	1066.89	455.3
23.623	0	0.03	0.01	0	0.12	17.27	0.2	1	4.13	0.41	65.46	14.5	45.83	93.28	27.54	4.47	0.01	1.27	49.21	1.72	0.23	0.35	0	0.01	0.04	0.41	0.73	4.13	0.15	36.55	0	0.05	35.62	0	0	0	4.52	-8.85	2.63	57.32	150.93	888.1	393.63	1114.83	636.15	927.73	442.46	1078.47	450.06
23.656	0	0.03	0.01	0	0.11	14.25	0.18	1.08	3.55	0.44	71.49	18.25	44.73	97.11	27.21	4.05	0.01	0.98	41.82	1.95	0.17	0.35	0	0.01	0.03	0.44	0.75	3.55	0.15	39.35	0	0.04	37.34	0	0	0	7.24	-4.43	4.54	58.89	156.58	897.67	393.72	1123.95	636.08	936.71	443.41	1093.1	451.33
23.69	0	0.02	0.01	0	0.1	15.44	0.16	1.31	3.15	0.48	69.12	25.12	45.87	98.06	28.27	4.09	0.01	0.6	38.48	2.79	0.16	0.27	0	0.01	0.03	0.48	1.12	3.15	0.16	43.24	0	0.23	39.87	0	0	0	6.63	-2.4	6.3	58.55	156.09	904.63	394.93	1131.67	637.26	946.55	443	1102.2	454.82
23.723	0	0.02	0.01	0	0.11	14.45	0.19	1.55	2.54	0.46	71.11	25.33	44.83	98.62	31.18	3.8	0.01	0.49	36.97	3.6	0.11	0.15	0	0.01	0.03	0.46	1.08	2.54	0.19	44.93	0	0.06	39.94	0	0	0	6.35	-0.66	3.66	58.32	150.39	916.07	394.75	1139.09	633.79	955.39	445.29	1105.73	449.31
23.757	0	0.02	0.01	0	0.1	22.35	0.18	2.06	1.76	0.47	55.3	36.01	49.66	98.42	31.33	3.18	0.01	0.44	40.17	3.58	0.12	0.15	0	0.01	0.03	0.47	0.99	1.76	0.28	52.37	0	0.04	43.09	0	0	0	4.43	-1.33	4.27	57.63	149.51	920.04	394.09	1143.89	633.25	960.9	444.07	1110.34	448.68
23.79	0	0.02	0.01	0	0.1	34.88	0.19	2.89	1.81	0.41	40.12	51.34	54.27	98.54	35.6	3.49	0.02	0.39	43.43	3.19	0.11	0.14	0	0.01	0.03	0.41	1.02	1.81	0.29	56.18	0	0.05	47	0	0	0	9.85	0.93	5.6	59.13	153.68	921.95	393.84	1148.26	636.57	963.77	444.24	1117.2	452.99
23.823	0	0.02	0.01	0	0.1	40.93	0.19	2.94	1.23	0.34	34.07	52.95	56.58	98.23	34.85	3.34	0.02	0.29	47.17	3.09	0.08	0.21	0	0.01	0.02	0.34	1	1.23	0.3	57.62	0	0.07	47.4	0	0	0	11.42	1.92	7.81	59.45	156.07	924.57	393.93	1153.05	637.59	969.17	444.39	1124.75	456.8
23.857	0	0.02	0.01	0	0.1	38.18	0.19	4.18	1.45	0.33	36.82	52.96	55.52	98.21	35.56	3.54	0.02	0.26	45.14	2.47	0.09	0.38	0	0	0.02	0.33	0.79	1.45	0.32	65.45	0	0.06	47.4	0	0	0	8.53	1.98	6.53	58.15	151	927.12	393	1157.78	639.39	973.44	445.18	1124.27	452.28
23.89	0	0.01	0.01	0	0.12	33.18	0.24	6.17	2.38	0.32	41.82	49.11	52.39	96.46	40.68	4.21	0.02	0.24	43.18	2.12	0.09	0.55	0	0	0.02	0.32	0.67	2.38	0.32	69.57	0	0.04	46.44	0	0	0	10.6	5.47	6.56	58.36	151.1	928.07	391.83	1160.6	641.41	975.45	444.46	1126.34	452.62
23.923	0	0.01	0.01	0	0.14	29.09	0.26	7.44	2.39	0.3	45.91	48.78	50.41	97.65	43.13	5.46	0.02	0.2	39.97	2.06	0.12	1.04	0	0	0.02	0.3	0.61	2.39	0.33	70.71	0	0.04	46.36	0	0	0	9.26	3.36	6.52	57.92	148.65	930.3	392.07	1160.71	638.99	977.61	444.09	1126.08	451.42
23.957	0	0.01	0	0	0.12	35.61	0.21	7.46	2.96	0.33	39.39	54.64	53.57	98.11	39.52	6.28	0.03	0.27	42.36	2.08	0.19	1.17	0	0	0.02	0.33	0.45	2.96	0.37	73.49	0	0.07	47.82	0	0	0	10.73	2.25	6.07	58.62	151.56	932.75	393.36	1161.73	638.51	977.42	446.31	1128.86	452.49
23.99	0	0.01	0	0	0.11	38.49	0.18	6.62	3.43	0.31	36.51	54.35	55.28	98.26	35.24	7.1	0.03	0.28	44.68	1.91	0.2	1.15	0	0	0.02	0.31	0.47	3.43	0.37	73.85	0	0.06	47.75	0	0	0	10.1	1.83	5.95	58.41	149.41	934.95	394.65	1162.64	639.01	979.84	446.25	1129.08	453.4
24.023	0	0.02	0	0	0.1	40.33	0.15	6.8	2.2	0.23	34.67	54.13	56.76	97.57	32.14	8.45	0.04	0.26	46.15	1.95	0.21	1.03	0	0	0.02	0.23	0.43	2.2	0.43	76.31	0	0.08	47.7	0	0	0	7.97	3.54	5.44	57.45	147.26	935.41	394.9	1160.79	637.08	979.61	444.68	1126.68	452.37
24.057	0	0.02	0	0	0.09	46.64	0.12	6.17	1.71	0.19	28.36	60.08	60.05	96.46	27.84	9.5	0.04	0.3	47.71	1.74	0.17	0.98	0	0	0.02	0.19	0.4	1.71	0.57	77.03	0	0.04	49.21	0	0	0	6.9	5.47	5.41	57.07	149.93	935.72	393.39	1163.28	637.29	979.8	443.68	1129.54	451.2
24.09	0	0.02	0	0	0.08	54.11	0.11	5.88	1.56	0.16	20.89	61.43	62.89	98.47	25.5	9.68	0.04	0.35	52.3	1.89	0.17	1.04	0	0	0.02	0.16	0.36	1.56	0.62	77.92	0	0.05	49.56	0	0	0	6.15	1.18	5.37	57.05	148.44	937.81	396.53	1161.56	636.16	980.51	445.35	1128.75	453.24
24.124	0	0.01	0	0	0.09	63.4	0.13	6.71	0.95	0.1	11.6	59.85	65.43	98.36	27.24	11.24	0.04	0.34	59.9	2.12	0.21	0.95	0	0	0.02	0.1	0.3	0.95	0.81	78.02	0	0.05	49.15	0	0	0	4.6	1.53	2.95	56.68	148.92	937.57	397.11	1159.98	634.68	976.68	444.17	1125.26	454.29
24.157	0	0.01	0	0	0.09	51.13	0.1	6.04	0.93	0.07	23.87	62.3	62.38	97.97	24.67	12.51	0.03	0.39	49.74	1.65	0.16	0.51	0	0	0.01	0.07	0.26	0.93	0.83	76.56	0	0.01	49.79	0	0	0	9.59	2.61	3.39	58.73	148.47	936.63	401.29	1152.74	633.8	973.3	448.74	1121.5	457.72
24.19	0	0.02	0	0	0.09	44.47	0.1	5.17	1.11	0.07	30.53	55.74	59.93	98.77	24.81	12.47	0.03	0.42	48.35	1.39	0.16	0.32	0	0	0.01	0.07	0.21	1.11	0.6	72.47	0	0.03	48.1	0	0	0	6.15	0.08	1.67	57.76	144.95	932.65	397.76	1143.51	622.46	966.37	444.15	1111.12	451.82
24.224	0	0.02	0	0	0.1	31.87	0.1	5.01	1.05	0.05	43.13	53.47	55.67	98.67	25.39	12.66	0.03	0.4	39.98	1.22	0.16	0.12	0	0	0.01	0.05	0.17	1.05	0.46	70.93	0	0.02	47.53	0	0	0	6.12	-0.48	0.95	58.13	148.68	926.89	400.56	1136.24	623.15	957.1	448.13	1105.7	453.12
24.257	0	0.02	0	0	0.09	19.84	0.1	4.33	0.94	0.05	60.31	49.06	50.68	98.4	25.41	11.03	0.03	0.45	30.92	1.1	0.16	0.09	0	0	0.01	0.05	0.13	0.94	0.46	68.79	0	0.05	46.43	0	0	0	6.45	1.39	3.41	58.34	148.28	914.99	407.21	1122.66	628.89	947.52	451.98	1095.51	461.31
24.29	0	0.02	0.01	0	0.1	15.67	0.11	3.87	0.84	0.05	68.66	43.78	47.75	98.03	27.7	10.8	0.03	0.51	28.47	0.76	0.24	0.08	0	0	0.01	0.05	0.12	0.84	0.35	63.91	0	0.02	45.11	0	0	0	-0.7	-2.46	1.08	56.21	145.5	910.6	408.51	1117.72	627.15	941.41	453.53	1086.81	458.76
24.324	0	0.02	0.01	0	0.13	8.26	0.13	3.56	0.68	0.06	83.48	30.87	41.04	98.66	30.21	10.9	0.02	0.58	22.49	0.56	0.27	0.05	0	0	0.01	0.06	0.09	0.68	0.32	59.14	0	0.02	41.65	0	0	0	4.05	-0.5	1.7	58.01	147.58	902.91	411.15	1108.65	628.63	932.82	455.83	1080.15	464.48
24.357	0	0.02	0.01	0	0.16	6.62	0.14	3.92	0.53	0.06	86.77	29.5	38.62	98.29	32.92	13.8	0.02	0.68	19.06	0.37	0.26	0.05	0	0	0.01	0.06	0.06	0.53	0.26	55.85	0	0.01	41.25	0	0	0	3.99	-1.74	0.76	57.75	142.13	898.97	411.77	1102.22	627.62	929.19	457.52	1071.25	461.83
24.39	0	0.02	0.01	0	0.16	5.19	0.15	3.43	0.82	0.06	89.61	22.94	36.02	98.41	33.63	12.03	0.02	0.77	18.7	0.29	0.25	0.04	0	0	0.01	0.06	0.07	0.82	0.24	53.5	0	0.02	39.13	0	0	0	6.75	-1.36	1.86	58.39	145.99	891.48	410.35	1094.6	626.13	920.99	455.4	1066.78	463.02
24.424	0	0.02	0.01	0	0.15	5.14	0.15	2.11	0.94	0.06	89.72	21.24	36.22	97.12	31.49	10.5	0.01	0.88	19.72	0.25	0.27	0.03	0	0.01	0.01	0.06	0.05	0.94	0.21	45.02	0	0.01	38.51	0	0	0	1.04	-4.42	-0.01	56.59	142.49	887.24	410.72	1091.85	625.96	917.07	455.76	1059.44	461.72
24.457	0	0.02	0.01	0	0.15	4.6	0.14	1.83	1	0.07	90.8	19.55	35.42	96.55	30.45	10.09	0.01	1.05	18.93	0.2	0.26	0.04	0	0	0.01	0.07	0.05	1	0.2	42.77	0	0.02	37.87	0	0	0	0.58	-5.35	-0.75	56.1	141.03	884.18	409.83	1090.73	626.66	914.9	455.28	1055.8	461.37
24.491	0	0.02	0.01	0	0.17	3.5	0.16	1.47	1.04	0.07	93.01	16.15	32.48	98.12	32.68	10.85	0.01	1.24	16.74	0.15	0.24	0.04	0	0.01	0.02	0.07	0.05	1.04	0.17	34.36	0	0.01	36.42	0	0	0	3.9	-2.22	-0.39	57.34	139.68	883.12	410.28	1088.62	627.65	914.46	456.4	1054.04	461.74
24.524	0	0.02	0.01	0	0.21	2.96	0.17	1.42	1.71	0.08	94.09	12.89	30.28	96.79	34.4	14.18	0.01	1.54	16.9	0.14	0.3	0.06	0	0.01	0.03	0.08	0.06	1.71	0.13	28.08	0	0.01	34.78	0	0	0	-3.95	-4.96	-0.63	54.61	140.25	881.86	409.32	1089.13	625.93	913.5	453.46	1053.6	460.01
24.557	0	0.02	0.01	0	0.2	3.51	0.15	1.32	1.51	0.09	92.97	14.92	32.47	96.12	31.71	15.6	0.01	1.76	17.98	0.17	0.28	0.11	0	0.01	0.03	0.09	0.06	1.51	0.15	27.43	0	0.03	35.83	0	0	0	-0.39	-5.96	0.23	55.48	142.82	879.53	407.04	1091.07	628.77	913	451.44	1055.48	461.36
24.591	0	0.02	0.01	0	0.18	3.86	0.14	0.93	1.73	0.11	92.27	12.89	33.58	97.79	28.57	15.26	0.01	1.83	21.8	0.23	0.3	0.22	0	0.01	0.04	0.11	0.08	1.73	0.12	22.33	0	0.01	34.78	0	0	0	0.95	-3.05	0.93	56.3	147.35	879.01	405.23	1091.56	628.9	911.53	450.5	1058.6	459.58
24.624	0	0.02	0.01	0	0.16	4.33	0.15	0.89	1.55	0.12	91.34	15.06	34.4	96.9	30.3	11.19	0.01	1.73	21.69	0.31	0.29	0.29	0	0.01	0.04	0.12	0.1	1.55	0.12	23.59	0	0.01	35.9	0	0	0	-0.41	-4.79	1.56	55.85	144.65	879.93	405.13	1089.91	625.98	913.21	448.72	1057.5	458.88
24.657	0	0.02	0.01	0	0.16	4.63	0.15	0.82	1.06	0.15	90.74	13.13	35.18	97.21	28.66	10.99	0.01	1.77	24.88	0.35	0.22	0.32	0	0.01	0.04	0.15	0.1	1.06	0.11	23.57	0	0.04	34.91	0	0	0	-0.69	-4.24	5.6	55.83	144.26	881.6	406.19	1089.38	626.61	918.61	446.52	1062.24	460.05
24.691	0	0.02	0.01	0	0.16	5.72	0.16	0.87	1.76	0.2	88.56	14.56	36.71	98.33	29.44	11.17	0.01	1.69	27.34	0.38	0.19	0.3	0	0.01	0.04	0.2	0.16	1.76	0.12	24.09	0	0.07	35.65	0	0	0	-1.02	-1.63	5.95	55.64	140.59	885.63	407.91	1090.99	626.3	923.55	447.68	1063.54	460.71
24.724	0	0.02	0.01	0	0.15	5.34	0.17	0.8	2.11	0.2	89.32	13.67	35.91	98.18	29.77	9.22	0.01	1.41	26.95	0.47	0.2	0.26	0	0.02	0.05	0.2	0.21	2.11	0.12	23.83	0	0.1	35.2	0	0	0	-0.02	-2.06	5.69	56.14	142.04	891.12	409.51	1097.47	628.19	928.43	452.18	1070.17	461.41
24.758	0	0.02	0.01	0	0.13	10.13	0.18	0.69	2.95	0.28	79.74	16.9	41.33	97.64	29.49	7.06	0.01	1.09	36.11	0.61	0.2	0.36	0	0.02	0.04	0.28	0.34	2.95	0.11	23.15	0	0.19	36.76	0	0	0	0.72	-3.38	6.37	56.33	139.77	897.37	411.96	1103.42	631.26	936.41	452.71	1075.63	465.11
24.791	0	0.02	0.01	0	0.11	13.1	0.18	0.69	2.74	0.29	73.81	20.87	43.92	98.3	29.38	4.61	0.01	0.75	38.04	0.81	0.23	0.37	0	0.02	0.03	0.29	0.38	2.74	0.13	26.16	0	0.22	38.37	0	0	0	1.89	-1.72	6.06	56.87	141.19	906.65	409.98	1114.33	631.28	945.52	451.95	1086.23	463.47
24.824	0	0.02	0.01	0	0.1	13.21	0.17	0.62	2.45	0.3	73.58	23.13	44.39	98.75	28.54	3.01	0.01	0.5	36.6	0.84	0.27	0.35	0	0.02	0.04	0.3	0.45	2.45	0.13	26.28	0	0.23	39.19	0	0	0	6.01	-0.14	5.12	58.2	143.1	916.53	408.27	1124.59	631.14	953.63	452.39	1096.4	462.06
24.858	0	0.02	0.01	0	0.09	20.39	0.16	0.58	2.89	0.35	59.21	30.77	49.01	98.36	27.18	1.89	0.01	0.35	41.01	0.95	0.31	0.28	0	0.03	0.05	0.35	0.57	2.89	0.16	27.08	0	0.24	41.62	0	0	0	7.01	-1.52	5.06	58.45	142.79	927.17	407.03	1136.17	631.56	964.84	450.67	1107.2	461.8
24.891	0	0.02	0.01	0	0.07	24.73	0.11	0.48	3.57	0.38	50.53	41.97	52.34	98.14	22.67	1.5	0.02	0.3	39.43	1.13	0.35	0.2	0	0.02	0.05	0.38	0.81	3.57	0.17	27.61	0	0.18	44.65	0	0	0	6.84	-2.16	4.73	58.82	143.53	936.34	408.27	1146.36	632.75	973.89	451.33	1116.78	464.93
24.924	0	0.02	0.01	0	0.06	27.1	0.11	0.5	3.54	0.36	47.9	46.48	53.5	97.85	22.86	1.35	0.01	0.27	39.37	1.27	0.31	0.14	0	0.02	0.06	0.36	0.99	3.54	0.17	28.59	0	0.44	45.79	0	0	0	1.56	-2.92	4.56	57.02	145.58	940.55	408.64	1151.54	633.44	977.3	451.61	1122.47	462.37
24.958	0	0.02	0	0	0.05	46.16	0.1	0.51	3.42	0.33	28.84	64.33	61.04	97.27	21.61	1.01	0.02	0.18	45.15	1.89	0.33	0.14	0	0.03	0.07	0.33	0.98	3.42	0.17	30.81	0	0.6	50.33	0	0	0	0.78	-4.13	4.35	56.56	141.39	945.68	409.7	1156.11	634.44	983.79	453.51	1124.97	461.16
24.991	0	0.02	0	0	0.05	44.57	0.09	0.5	3.49	0.37	30.43	65.92	60.67	97.12	21.42	0.9	0.02	0.15	43.16	2.86	0.36	0.13	0	0.03	0.08	0.37	1.21	3.49	0.17	30.32	0	4.18	50.77	0	0	0	3.58	-4.41	4.88	57.82	144.23	950.03	408.99	1162.08	635.1	988.37	451.71	1132.01	464.7
25.024	0	0.02	0	0	0.04	48.38	0.08	0.47	3.2	0.43	26.62	69.4	62.76	97.44	18.22	0.71	0.02	0.13	43.92	4.57	0.41	0.13	0	0.03	0.07	0.43	1.11	3.2	0.18	32.48	0	2.28	51.76	0	0	0	4.19	-3.81	4.68	58.11	143.41	952.33	409.04	1163.52	634.89	990.34	452.45	1133.32	463.61
25.058	0	0.02	0	0	0.04	50.78	0.06	0.49	3.46	0.53	24.22	77.27	64.28	95.85	16.59	0.64	0.03	0.13	40.65	5.53	0.54	0.14	0	0.02	0.08	0.53	1.35	3.46	0.18	35.08	0	0.46	54.28	0	0	0	2.05	-6.3	2.76	57.2	145.99	952.04	409.47	1164.58	634.31	987.31	453.25	1132.85	464.74
25.091	0	0.02	0	0	0.04	50.95	0.06	0.46	3.89	0.62	24.05	80.59	64.36	93.91	17.33	0.65	0.03	0.16	38.32	6.4	0.54	0.11	0	0.02	0.08	0.62	1.35	3.89	0.18	32.64	0	0.11	55.52	0	0	0	0.99	-8.33	0.52	56.56	148.49	951.32	406.92	1164.96	630.92	983.24	452.42	1131.42	462
25.125	0	0.02	0	0	0.04	41.32	0.06	0.4	3.05	0.61	33.68	78.98	61.33	92.14	18.37	0.68	0.03	0.18	32.68	6.38	0.4	0.09	0	0.02	0.07	0.61	1.06	3.05	0.14	28.22	0	0.04	54.9	0	0	0	-0.13	-9.69	-0.74	55.97	143.03	949.83	407.47	1166.7	635.49	984.6	454.48	1127.47	461.13
25.158	0	0.02	0	0	0.04	38.75	0.06	0.34	3.05	0.57	36.25	81.23	60.77	97.64	18.27	0.79	0.03	0.21	29.05	5.48	0.34	0.08	0	0.02	0.07	0.57	0.98	3.05	0.17	24.17	0	0.02	55.78	0	0	0	4.56	-3.39	-0.06	58	151.39	942.74	404.48	1158.91	633.81	973.74	454.27	1125.1	457.26
25.191	0	0.02	0	0	0.04	23.53	0.06	0.31	2.58	0.56	52.94	72.33	55.17	97.27	16.45	0.65	0.03	0.24	22.52	4.62	0.33	0.05	0	0.02	0.06	0.56	0.73	2.58	0.18	23.91	0	0.08	52.65	0	0	0	5.87	-4.13	-0.13	58.47	147.57	937.1	405.04	1150.82	630.63	968.82	452.72	1116.17	460.68
25.225	0	0.02	0	0	0.04	15.97	0.05	0.31	1.86	0.64	68.05	69.68	51.52	97.46	16.48	0.72	0.03	0.3	15.6	3.81	0.38	0.05	0	0.01	0.06	0.64	0.48	1.86	0.21	23.78	0	0.02	51.85	0	0	0	4.69	-3.76	-0.34	58.83	146.49	934.27	407.58	1145.21	630.11	964.87	455.03	1111.23	461.36
25.258	0	0.02	0	0	0.04	14.5	0.06	0.3	2.44	0.66	71	66.3	50.34	95.87	16.23	0.88	0.03	0.37	15.49	2.58	0.47	0.06	0	0.01	0.07	0.66	0.42	2.44	0.21	22.83	0	0.08	50.88	0	0	0	7.1	-6.27	0.47	58.79	145.51	917.48	400.74	1133.18	630.31	951.83	449.18	1097.2	455.74
25.291	0	0.02	0	0	0.04	12.61	0.06	0.3	1.67	0.67	74.78	61.8	48.99	98.5	16.21	1.29	0.03	0.51	15.03	1.52	0.54	0.06	0	0.01	0.08	0.67	0.4	1.67	0.24	22.98	0	0.04	49.66	0	0	0	4.98	-1.07	0.51	59.44	144.11	910.5	402.7	1124.24	629.59	944.76	449.89	1088.69	457.14
25.325	0	0.02	0.01	0	0.06	10.25	0.07	0.32	2	0.7	79.51	46.84	45.81	96.8	18.65	1.71	0.03	0.52	18.35	1.19	0.51	0.09	0	0.01	0.09	0.7	0.24	2	0.27	21.13	0	0.1	45.88	0	0	0	8.15	-4.96	1.13	59.51	141.08	896.25	398.4	1109.88	627.14	932.55	446.23	1073.48	452.67
25.358	0	0.02	0.01	0	0.06	9.17	0.08	0.36	2.36	0.73	81.65	39.75	44.26	97.85	19.51	2.29	0.03	0.58	19.74	0.9	0.43	0.12	0	0.01	0.1	0.73	0.2	2.36	0.3	22.79	0	0.03	44.08	0	0	0	8.65	-2.91	-1.29	60.04	145.17	890.74	399.43	1104.74	626.92	922.46	449.92	1067.59	453.26
25.391	0	0.02	0.01	0	0.07	5.72	0.08	0.38	1.78	0.77	88.56	29.39	40.28	97.93	18.01	2.91	0.03	0.6	16.4	0.65	0.36	0.11	0	0.01	0.12	0.77	0.18	1.78	0.36	24.67	0	0.01	41.21	0	0	0	7.65	-2.71	-1.1	60.13	144.23	885.99	401.49	1098.43	626.76	917.65	450.76	1061.8	455.48
25.425	0	0.03	0.01	0.01	0.08	3.4	0.1	0.37	2.39	0.85	93.21	16.93	34.63	98.09	20.22	3.01	0.03	0.57	15.51	0.6	0.3	0.08	0	0.01	0.12	0.85	0.16	2.39	0.39	21.74	0.01	0.06	36.77	0	0	0	6.61	-2.3	-0.21	59.74	144.45	876.83	402.03	1090.53	628.15	910.1	449.59	1054.31	457.93
25.458	0	0.03	0.01	0.01	0.09	3.09	0.11	0.4	2.08	0.81	93.83	16.53	33.43	96.2	22.5	3.6	0.03	0.59	14.13	0.61	0.3	0.04	0	0.01	0.15	0.81	0.19	2.08	0.41	20.75	0.01	0.02	36.59	0	0	0	2.44	-5.84	0.12	58.03	146.52	871.87	399.48	1089.13	628.66	906.14	446.68	1052.44	454.65
25.492	0	0.03	0.01	0.01	0.1	2.91	0.12	0.39	1.58	0.77	94.18	10.21	32.95	96.01	19.61	3.81	0.02	0.6	19.86	0.56	0.23	0.04	0	0.01	0.15	0.77	0.31	1.58	0.52	22.68	0.01	0.03	33.14	0	0	0	2.89	-6.09	0.37	57.52	147.88	864.31	393.24	1084.64	626.78	899.66	441.75	1047.41	447.88
25.525	0	0.03	0.02	0.01	0.1	2.48	0.12	0.36	1.48	0.65	95.04	8.31	31.54	94.75	19.12	3.38	0.02	0.56	19.72	0.61	0.22	0.04	0	0.01	0.11	0.65	0.33	1.48	0.52	22.26	0.01	0.01	31.73	0	0	0	4.04	-7.53	1.8	58.58	151.15	865.92	394.22	1084.47	624.84	900.54	440.16	1051.22	452.15
25.558	0	0.03	0.02	0.01	0.1	3.38	0.13	0.43	1.99	0.64	93.23	9.86	33.68	93.81	21	2.95	0.02	0.58	23.08	0.74	0.25	0.06	0	0.01	0.12	0.64	0.38	1.99	0.51	24.61	0.01	0.01	32.9	0	0	0	0.22	-8.41	0.36	57.15	151.96	862.02	392.23	1084.14	625.06	896.24	439.19	1047.87	449.24
25.592	0	0.04	0.02	0.01	0.1	2.72	0.13	0.44	1.99	0.54	94.56	5.99	31.86	96.58	18.16	2.56	0.02	0.59	25.74	0.8	0.23	0.11	0	0.01	0.1	0.54	0.57	1.99	0.59	28.8	0.01	0.03	29.54	0	0	0	3.54	-5.29	1.02	58.22	149.45	860.91	392.71	1083.75	627.87	897.66	439.69	1046.65	451.43
25.625	0	0.04	0.02	0.01	0.1	3.07	0.13	0.5	2.27	0.55	93.86	7.55	33.02	96.45	18.29	3.02	0.01	0.57	24.87	1.07	0.3	0.12	0	0.01	0.09	0.55	0.67	2.27	0.57	31	0.01	0.03	31.08	0	0	0	3.63	-5.49	2.77	58.28	151.94	860.82	391.41	1083.41	627.38	898.27	437.56	1049.71	449.86
25.658	0	0.04	0.02	0.01	0.1	3.85	0.14	0.58	1.69	0.62	92.31	7.09	34.75	97.41	18.61	2.69	0.01	0.5	29.84	1.74	0.28	0.23	0	0.01	0.07	0.62	0.71	1.69	0.63	34.83	0.01	0.05	30.66	0	0	0	3.12	-3.86	3.41	58.21	153.82	862.53	391.7	1083.86	627.62	899.1	438.51	1052.66	447.49
25.692	0	0.04	0.02	0.01	0.08	4.77	0.12	0.69	1.08	0.79	90.46	9.28	37.5	94.65	16.21	2.77	0.01	0.43	30.22	2.41	0.22	0.17	0	0.01	0.06	0.79	0.69	1.08	0.62	41.31	0.01	0.03	32.48	0	0	0	3.9	-7.63	3.21	58.23	154.26	865.34	392.36	1087.84	629.14	902	439.3	1055.94	449.29
25.725	0	0.04	0.02	0.01	0.08	4.86	0.11	0.74	0.85	0.81	90.27	9.95	37.97	95.99	15.52	2.79	0.01	0.37	29.63	3.2	0.19	0.17	0	0.01	0.04	0.81	0.68	0.85	0.64	43.77	0.01	0.05	32.96	0	0	0	5.48	-6.12	4.66	58.92	152.88	868.43	393.71	1088.7	629.1	906.47	439.32	1058.87	451.32
25.759	0	0.03	0.01	0.01	0.09	4.62	0.12	1.24	1.08	0.95	90.76	12.1	36.87	96.16	20.1	3	0.01	0.36	25.99	4.29	0.17	0.11	0	0.01	0.04	0.95	0.61	1.08	0.74	51.44	0.01	0.04	34.33	0	0	0	6.71	-5.89	4.74	59.34	152	876.84	395.56	1097.89	632.93	915.71	442.34	1067.38	452.44
25.792	0	0.03	0.01	0.01	0.1	5.43	0.14	1.64	1.12	0.97	89.14	12.93	37.59	97.31	23.11	3.44	0.01	0.4	28.06	5.54	0.18	0.12	0	0.01	0.04	0.97	0.66	1.12	0.66	54.78	0.01	0.04	34.8	0	0	0	3.37	-4.07	5.32	57.97	153.68	882.12	396.88	1104.74	634.55	921.74	442.72	1075	454.01
25.825	0	0.03	0.01	0.01	0.1	7.46	0.16	1.94	1.12	1.07	85.08	14.83	39.89	95.23	25.22	3.31	0.02	0.38	32.09	6.9	0.22	0.18	0	0.01	0.03	1.07	0.61	1.12	0.69	56.92	0.01	0.02	35.79	0	0	0	5.38	-7.03	2.99	58.29	146.19	897.68	394.51	1118.83	632.37	937.24	442.8	1083.31	448.58
25.859	0	0.03	0.01	0	0.1	11.06	0.16	2.23	1.07	1.02	77.87	22.26	43.23	96.15	28.01	3.58	0.02	0.4	33.65	7.08	0.24	0.24	0	0.01	0.03	1.02	0.57	1.07	0.66	57.31	0	0.05	38.88	0	0	0	9.24	-5.91	4.6	59.93	152.15	912.09	392.42	1132.18	628.91	950.19	440.83	1102.11	449.23
25.892	0	0.03	0.01	0	0.11	12.26	0.18	2.4	1.19	1.07	75.49	23.79	43.72	97.75	30.23	2.51	0.02	0.44	34.64	6.6	0.25	0.24	0	0.01	0.04	1.07	0.6	1.19	0.63	57.84	0	0.03	39.42	0	0	0	5.72	-3.15	3.53	59.1	149.35	927.93	393.9	1146.15	628.32	965.19	441.36	1114.39	448.11
25.925	0	0.03	0.01	0	0.11	10.55	0.2	2.47	1.14	1.1	78.9	22.44	41.98	96.27	32.08	2.24	0.02	0.4	32.58	5.54	0.23	0.24	0	0.01	0.04	1.1	0.69	1.14	0.61	57.1	0	0.07	38.95	0	0	0	4.73	-5.75	3.96	58.7	151.5	937.87	395.11	1156.09	628.73	974.6	441.61	1125.87	450.01
25.959	0	0.02	0.01	0	0.11	8.83	0.2	3.32	1.09	1.19	82.34	26.62	40.35	95.98	34.36	1.89	0.03	0.4	26.34	4.31	0.2	0.19	0	0.01	0.05	1.19	0.79	1.09	0.57	62.45	0	0.04	40.36	0	0	0	6.85	-6.13	3.12	59.24	149.98	949.83	396.46	1168.13	630.4	986.34	444.02	1136.11	451.89
25.992	0	0.02	0.01	0	0.13	6.89	0.22	3.26	2.24	1.25	86.21	22.78	37.28	97.29	36.73	1.63	0.03	0.42	24.12	3.64	0.25	0.17	0	0.02	0.06	1.25	0.83	2.24	0.54	59.88	0	0.13	39.07	0	0	0	3.05	-4.11	4.09	57.9	150.87	956.04	397.23	1174.94	630.28	993.69	442.18	1144.11	453.87
26.025	0	0.02	0.01	0	0.12	6.42	0.21	2.45	2.67	1.39	87.15	20.85	36.88	94.46	34.43	1.08	0.03	0.29	24.19	4.2	0.41	0.18	0	0.02	0.08	1.39	0.89	2.67	0.46	55.74	0	8.11	38.36	0	0	0	1.29	-7.82	4.05	57.04	144.82	961.9	398.84	1179.04	630.14	1001.44	442.95	1145.87	453.69
26.059	0	0.03	0.01	0	0.11	5.34	0.19	1.86	2.52	1.71	89.31	16.65	35.6	94.43	31.43	0.86	0.04	0.2	24.13	4.97	0.66	0.15	0	0.02	0.07	1.71	0.72	2.52	0.45	52.27	0	9.53	36.64	0	0	0	2.63	-7.85	2.96	57.91	153.55	963	398.71	1180.52	629.05	997.24	444.25	1150.43	454.7
26.092	0	0.03	0.01	0	0.11	4.91	0.18	1.47	3.27	1.69	90.18	14.12	34.9	96.63	28.95	0.68	0.05	0.18	24.94	5.1	0.94	0.19	0	0.01	0.08	1.69	0.66	3.27	0.42	49.26	0	5.67	35.43	0	0	0	4.2	-5.23	4.29	58.39	149.59	964.43	399.06	1181.37	630.38	1001.94	443.76	1151.06	455.53
26.126	0	0.04	0.02	0.01	0.1	4.81	0.16	0.98	2.93	1.77	90.37	10.65	35.39	96.72	23.96	0.57	0.07	0.13	28.51	5.92	0.97	0.12	0	0.02	0.09	1.77	0.69	2.93	0.35	44.56	0	1.52	33.43	0	0	0	2.92	-5.07	3.45	57.93	149.78	964.69	398.85	1182.79	629.73	1001.8	443.01	1150.94	456.9
26.159	0	0.04	0.02	0.01	0.08	4.54	0.14	0.75	3.04	1.99	90.92	9.72	35.63	95.66	19.98	0.49	0.07	0.1	28.68	7.1	0.94	0.13	0	0.02	0.09	1.99	0.61	3.04	0.36	42.21	0	0.17	32.8	0	0	0	5.78	-6.54	1.88	58.37	151.52	963.4	397.65	1186.78	633.83	1000.45	444.35	1151.34	458.14
26.192	0	0.04	0.02	0.01	0.08	4.68	0.12	0.61	3.63	1.91	90.64	10.86	36.18	96.56	18.71	0.48	0.06	0.11	27.72	7.52	0.94	0.12	0	0.02	0.09	1.91	0.62	3.63	0.33	38.33	0	0.15	33.57	0	0	0	2.43	-5.33	1.43	57.08	149.31	962.07	396.95	1185.57	633.81	999.6	444.44	1148.63	453.67
26.226	0	0.05	0.02	0.01	0.09	3.64	0.14	0.42	3.13	1.86	92.72	7.98	33.62	97.54	19.27	0.45	0.09	0.12	27.27	9.62	1.17	0.1	0	0.02	0.1	1.86	0.43	3.13	0.25	28.78	0	0.17	31.45	0	0	0	7.15	-3.59	0.2	58.79	157.31	959.65	396.04	1182.03	631.06	991.14	446.28	1148.25	454.12
26.259	0	0.05	0.02	0.01	0.08	2.5	0.12	0.33	1.41	2.05	95	6.84	31.23	97.19	17.28	0.48	0.08	0.1	22.48	11.81	1.29	0.14	0	0.02	0.1	2.05	0.29	1.41	0.24	25.42	0	0.09	30.41	0	0	0	6.26	-4.29	-0.67	59.04	151.96	959.49	400.2	1176.37	629.42	989.84	450.29	1141.72	455.08
26.292	0	0.05	0.02	0.01	0.09	1.67	0.14	0.29	1.1	1.91	96.66	5.1	27.35	97.65	18.89	0.67	0.09	0.14	19.02	8.51	1.49	0.14	0	0.02	0.12	1.91	0.19	1.1	0.2	20.52	0	0.07	28.48	0	0	0	6.18	-3.36	0.69	59.3	153.4	951.07	401.88	1164.79	627.68	980.79	449.81	1134.01	457.38
26.326	0	0.05	0.03	0.01	0.09	1.31	0.13	0.2	1.18	1.7	97.37	3.34	25.74	97.42	15.26	0.57	0.09	0.16	20.14	5.37	1.29	0.15	0	0.02	0.15	1.7	0.2	1.18	0.16	15.41	0	0.07	25.73	0	0	0	5.69	-3.83	3.97	58.03	148.48	928.06	397.51	1141.49	624.69	964.04	441.62	1111.96	454.58
26.359	0	0.05	0.03	0.01	0.09	1.37	0.13	0.21	0.85	1.5	97.26	3.26	26.17	98.26	15.4	0.87	0.08	0.16	21.2	3.86	1.07	0.23	0	0.02	0.14	1.5	0.14	0.85	0.15	16.11	0	0.18	25.57	0	0	0	5.11	-1.84	1.42	58.89	154.46	922.15	401.3	1134.13	624.27	951.47	447.15	1105.54	458.16
26.392	0	0.04	0.03	0.01	0.12	1.1	0.18	0.27	0.89	1.39	97.79	2.86	23.07	98.74	22.3	0.89	0.07	0.19	18.98	2.43	0.65	0.08	0	0.02	0.09	1.39	0.11	0.89	0.13	14.59	0	0.11	24.74	0	0	0	3.6	-0.19	3.25	58.07	155.53	903.12	402.73	1115.44	627.59	934.29	447.63	1089.46	458.21
26.426	0	0.04	0.03	0.01	0.14	1.03	0.21	0.28	0.65	1.34	97.94	2.76	21.9	98.42	25.65	0.96	0.07	0.22	18.23	1.88	0.55	0.07	0	0.01	0.07	1.34	0.08	0.65	0.1	11.76	0	0.07	24.51	0	0	0	2.97	-1.34	0.95	57.89	155.61	895.86	402.93	1109.33	628.16	924.66	450.58	1080.17	456.49
26.459	0	0.04	0.03	0.01	0.16	0.82	0.24	0.32	0.49	1.3	98.37	2.59	19.39	98.45	28.96	1.06	0.06	0.21	14.88	1.52	0.52	0.07	0	0.01	0.05	1.3	0.06	0.49	0.09	11.71	0	0.05	24.09	0	0	0	3.51	-1.25	1.19	57.99	153.81	889.72	403.57	1103.85	629.78	920.07	450.78	1073.71	458.04
26.493	0	0.04	0.03	0.01	0.15	0.59	0.22	0.28	0.69	1.33	98.83	2.21	16.98	97.97	27.61	1.22	0.06	0.2	11.02	0.86	0.38	0.04	0	0.01	0.04	1.33	0.07	0.69	0.08	10.32	0	0.03	23.08	0	0	0	1.12	-2.63	0.39	56.82	152.6	883.96	402.93	1101.21	631.34	915.52	450.25	1067.93	457.84
26.526	0	0.04	0.04	0.01	0.17	0.51	0.24	0.31	0.72	1.25	98.97	1.76	15.47	95.51	28.56	1.56	0.05	0.26	11.47	0.62	0.33	0.03	0	0.01	0.04	1.25	0.08	0.72	0.08	10.67	0	0.02	21.64	0	0	0	2.03	-6.71	0.78	56.48	149.62	881.49	402.23	1101	632.87	916.17	448.38	1065.35	459.81
26.559	0	0.04	0.04	0.01	0.18	0.49	0.25	0.31	0.89	1.17	99.01	1.71	15.04	95.01	29.05	1.74	0.05	0.32	11.16	0.51	0.27	0.03	0	0.01	0.03	1.17	0.1	0.89	0.08	10.69	0	0.02	21.46	0	0	0	-0.37	-7.26	0.95	55.27	146.47	879.49	401.49	1100.96	633.8	916.99	446.49	1062.89	459.46
26.593	0	0.03	0.03	0.01	0.22	0.51	0.3	0.42	1.07	1.16	98.98	1.91	14.24	94.8	34.36	3.15	0.03	0.44	10.27	0.45	0.28	0.03	0	0.01	0.03	1.16	0.1	1.07	0.09	10.76	0	0.04	22.16	0	0	0	1.09	-7.49	1.36	55.77	146.75	878.72	401.62	1101.39	635.56	917.2	446.56	1063.25	460.97
26.626	0	0.03	0.03	0.01	0.25	0.57	0.36	0.53	0.94	1.06	98.87	1.97	14.16	95.94	38.72	3.78	0.03	0.66	11.83	0.37	0.38	0.04	0	0.01	0.03	1.06	0.13	0.94	0.09	11.04	0	0.02	22.35	0	0	0	0.65	-6.18	3.05	55.56	147.11	877.67	400.71	1100.69	636.6	918.06	445.21	1064.53	458.93
26.659	0	0.03	0.03	0.01	0.25	0.49	0.33	0.5	0.76	0.98	99	1.79	13.45	96.49	36.64	4.78	0.03	0.78	10.58	0.35	0.41	0.06	0	0.01	0.03	0.98	0.14	0.76	0.11	10.82	0	0.01	21.74	0	0	0	1.03	-5.43	2.85	55.82	144.35	879.61	401.87	1099.92	635.49	919.71	446.51	1063.55	458.58
26.693	0	0.03	0.04	0.01	0.3	0.41	0.36	0.56	0.78	0.85	98.87	1.32	11.41	96.69	37.75	6.31	0.03	1.05	11.19	0.27	0.39	0.06	0	0.01	0.04	0.85	0.17	0.78	0.1	10.77	0	0.01	19.79	0	0	0	-4.16	-5.12	3.07	54.06	146.37	881.62	401.92	1098.92	630.46	919.49	444.44	1065.32	457.01
26.726	0	0.03	0.04	0.01	0.33	0.46	0.41	0.67	0.48	0.84	98.66	1.45	11.83	93.18	40.34	6.31	0.03	1.3	12.92	0.27	0.33	0.08	0	0.01	0.05	0.84	0.19	0.48	0.12	12.14	0	0.02	19.93	0	0	0	-0.99	-8.92	4.17	54.26	146.33	883.34	401.17	1102.94	633.32	923.65	443.83	1069.28	458.11
26.76	0	0.03	0.03	0.01	0.35	0.82	0.49	0.95	0.58	0.68	98.1	1.94	15.73	93.64	43.94	6.51	0.02	1.31	20.45	0.34	0.31	0.14	0	0.01	0.05	0.68	0.21	0.58	0.15	16.72	0	0.03	21.32	0	0	0	0.41	-8.55	5.07	54.69	148.51	885.95	402.91	1105.04	635.46	926	445.74	1073.85	459.74
26.793	0	0.03	0.03	0.01	0.3	1.21	0.46	0.97	0.58	0.69	97.59	2.29	19.28	94.6	42.93	5.17	0.02	0.97	23.34	0.36	0.33	0.13	0	0	0.05	0.69	0.24	0.58	0.19	20.02	0	0.16	23.32	0	0	0	2.02	-7.69	5.55	55.48	152.19	891.19	404.64	1109.27	636.73	929.55	447.91	1081.15	461.42
26.826	0	0.03	0.03	0.01	0.3	1.26	0.46	0.99	0.48	0.69	97.47	2.25	19.8	95.31	42.24	5.33	0.02	0.92	24.42	0.36	0.31	0.14	0	0.01	0.04	0.69	0.21	0.48	0.2	20.87	0	0.13	23.2	0	0	0	2.93	-6.94	5.63	55.85	152.85	898.36	406.79	1115.22	637.31	935.96	449.63	1088.09	464.47
26.86	0	0.03	0.03	0.01	0.26	1.56	0.42	0.84	0.74	0.75	96.88	2.25	21.91	97.72	39.44	4.52	0.02	0.82	28.2	0.37	0.35	0.14	0	0	0.04	0.75	0.2	0.74	0.24	20.7	0	0.08	23.2	0	0	0	0.01	-3.22	6.98	55.4	157.59	903.47	410.17	1120.72	639.04	940.8	452.49	1097.57	468.52
26.893	0	0.03	0.03	0.01	0.21	1.42	0.33	0.73	0.9	0.76	97.15	2.76	22.33	97.94	35.48	3.71	0.02	0.67	24	0.29	0.31	0.13	0	0.01	0.04	0.76	0.24	0.9	0.3	22.25	0	0.04	24.5	0	0	0	1.59	-2.69	6.84	55.52	152.69	912.13	411.76	1130.51	643.38	952.25	452.83	1103.78	471.63
26.926	0	0.03	0.02	0.01	0.19	1.95	0.3	0.67	1.14	0.69	96.1	3.67	25.37	97.49	34.11	3.31	0.02	0.54	26.02	0.37	0.32	0.2	0	0.01	0.05	0.69	0.33	1.14	0.3	21.89	0	0.1	26.34	0	0	0	0.94	-3.71	7.21	54.64	151.64	917.6	407.14	1140.25	643.88	960.61	450.04	1111.4	466.03
26.96	0	0.03	0.02	0.01	0.17	2.68	0.27	0.65	1.96	0.59	94.64	4.71	28.31	97.96	32.56	3.2	0.01	0.47	28.59	0.4	0.36	0.24	0	0.01	0.05	0.59	0.39	1.96	0.37	23.14	0	0.04	27.95	0	0	0	3.29	-2.64	8.15	55.34	153.72	926.75	405.02	1151.94	644.19	971.64	445.97	1123.6	469.23
26.993	0	0.03	0.02	0.01	0.17	3.02	0.27	0.64	2.93	0.55	93.96	5.31	29.14	98.35	32.8	3.48	0.02	0.44	29.2	0.41	0.34	0.29	0	0.01	0.05	0.55	0.5	2.93	0.36	22.08	0	0.07	28.74	0	0	0	2.34	-1.55	8.05	55.02	152.11	935.62	404.32	1161.83	644.55	981.64	445.31	1132	468.36
27.026	0	0.03	0.02	0.01	0.16	5.85	0.28	0.68	3.08	0.55	88.29	7.7	34.55	97.06	34.21	3.55	0.02	0.47	36.53	0.45	0.34	0.47	0	0.01	0.05	0.55	0.62	3.08	0.41	22.27	0	0.04	31.21	0	0	0	2.66	-4.51	7.87	54.94	153.79	940.29	404.74	1167.7	647.33	985.65	447.35	1138.23	466.64
27.06	0	0.02	0.01	0	0.18	9.95	0.32	0.95	3.43	0.5	80.1	13.67	38.58	97.97	39.44	4.56	0.02	0.54	38.82	0.5	0.28	0.5	0	0.01	0.05	0.5	0.69	3.43	0.43	23.99	0	0.03	35.2	0	0	0	1.41	-2.61	6.43	54.5	158.12	940.55	399.62	1173.92	647.89	984.91	446.6	1142.48	459.81
27.093	0	0.02	0.01	0	0.18	14.82	0.37	1.08	3.66	0.41	70.35	15.31	41.62	97.7	41.77	4.24	0.02	0.41	45.21	0.63	0.27	0.93	0	0.01	0.05	0.41	0.9	3.66	0.44	25.28	0	0.05	36.02	0	0	0	3.14	3.25	5.84	55.07	156.51	941.87	399.37	1176.6	650.02	987	448.49	1143.14	459.22
27.127	0	0.02	0.01	0	0.21	24.01	0.49	1.5	2.86	0.34	51.97	19.21	45.3	96.22	48.11	4.04	0.03	0.33	52.38	0.8	0.25	2.06	0	0.01	0.05	0.34	1.04	2.86	0.4	27.13	0	0.06	37.73	0	0	0	2.68	5.81	6.21	54.75	155.53	942.38	398.62	1177.35	649.51	988.65	447.21	1143.73	458.95
27.16	0	0.02	0.01	0	0.24	22.91	0.56	1.87	2.94	0.3	54.19	21.06	44.07	97.9	52.22	4.13	0.03	0.38	49.88	1.06	0.32	1.67	0	0.01	0.06	0.3	1.07	2.94	0.37	28.16	0	0.01	38.45	0	0	0	2.8	2.79	5.7	54.6	151.75	944.03	397.92	1177.2	647.31	990.38	446.9	1141.82	456.44
27.193	0	0.02	0.01	0	0.21	18.17	0.42	1.72	2.9	0.24	63.65	19.34	42.92	96.09	46.7	5.41	0.03	0.49	46.06	0.83	0.34	2.01	0	0.01	0.05	0.24	0.93	2.9	0.36	30.27	0	0.01	37.78	0	0	0	0.05	5.99	5.38	53.72	154.08	946.45	397.41	1177.55	643.99	990.45	444.38	1144.13	455.45
27.227	0	0.02	0.01	0	0.2	13.69	0.37	1.8	1.81	0.2	72.63	21.22	40.91	95	45.99	5.82	0.04	0.52	38.68	0.96	0.41	1.88	0	0.01	0.05	0.2	0.89	1.81	0.32	31.69	0	0.01	38.51	0	0	0	0.77	7.28	3.9	54.14	155.67	946.98	397.72	1176.26	642.18	987.45	446.89	1142.98	453.48
27.26	0	0.02	0.01	0	0.19	7.24	0.29	1.6	1.66	0.18	85.51	16.14	36.2	92.01	41.17	6.25	0.04	0.44	30.3	0.86	0.41	1.03	0	0.01	0.05	0.18	0.88	1.66	0.31	33.36	0	0.04	36.42	0	0	0	1.17	9.78	4.53	54.06	155.51	944.56	395.41	1174.78	640.41	986.44	445.16	1141.8	451.96
27.293	0	0.02	0.01	0	0.18	5.91	0.26	1.35	1.68	0.14	88.18	13.36	34.94	94.46	38.13	6.46	0.04	0.37	29.18	0.77	0.31	0.75	0	0.01	0.05	0.14	0.82	1.68	0.27	31.99	0	0.04	35.03	0	0	0	2.5	7.82	4.1	54.98	159.64	943.55	394.65	1173.82	639.06	982.86	446.28	1142.43	450.87
27.327	0	0.02	0.01	0	0.19	4.85	0.26	1.3	1.93	0.1	90.29	12.04	33.14	96.58	38.17	7.4	0.05	0.42	26.97	0.66	0.34	0.47	0	0.01	0.05	0.1	0.86	1.93	0.22	30.17	0	0.04	34.29	0	0	0	3.38	5.29	4.43	55.22	156.94	942.28	394.22	1173.34	640.24	983.59	445.63	1140.44	450.96
27.36	0	0.02	0.01	0	0.22	3.85	0.27	1.48	2.82	0.09	92.3	9.01	30.69	97.24	38.33	8.79	0.06	0.53	26.65	0.61	0.25	0.26	0	0.01	0.05	0.09	0.88	2.82	0.23	31.63	0	0.04	32.28	0	0	0	1.4	4.19	4.45	54.63	154.53	943.08	394.28	1172.63	638.72	984.78	444	1139.19	450.25
27.393	0	0.02	0.01	0	0.27	3.13	0.31	2.04	2.6	0.07	93.73	7.72	28.29	98.16	41.35	11	0.07	0.54	24.96	0.53	0.19	0.13	0	0.01	0.05	0.07	0.73	2.6	0.24	34.2	0	0.04	31.23	0	0	0	-0.46	2.11	3.55	54.73	154.46	945.23	395.7	1171.57	635.75	984.19	445.9	1138.62	448.93
27.427	0	0.02	0.02	0	0.28	1.82	0.27	2.46	2.06	0.08	95.09	5.29	24.26	97.12	38.57	13.29	0.08	0.54	20.12	0.47	0.21	0.09	0	0.01	0.04	0.06	0.6	2.06	0.24	39.24	0	0	28.72	0	0	0	1.91	4.4	3.54	56.2	156.27	947.82	395.48	1173.45	636.36	985.66	443.96	1141.78	450.75
27.46	0	0.02	0.02	0	0.35	1.37	0.36	2.84	1.58	0.08	94.32	4.65	20.68	97.62	44.76	12.19	0.08	0.55	16.6	0.49	0.18	0.08	0	0.01	0.03	0.06	0.48	1.58	0.21	37.72	0	0.01	27.87	0	0	0	-3.5	-3.43	2.04	55.37	157.6	947	392.43	1173.53	630.59	982.7	438.95	1140.01	448.56
27.494	0	0.02	0.02	0	0.44	1.23	0.48	4.21	1.62	0.08	91.59	4.06	18.49	96.97	50.4	12.72	0.08	0.67	16.53	0.4	0.2	0.07	0	0.01	0.04	0.05	0.49	1.62	0.21	41.19	0	0.01	26.98	0	0	0	0.27	-4.66	-0.03	56.88	160.6	943.93	391.98	1173.01	632.43	976.76	442.17	1137.21	449.15
27.527	0	0.02	0.02	0	0.47	1.64	0.51	4.92	1.87	0.07	90.15	4.32	20.47	98.47	51.44	13.57	0.07	1.1	20.84	0.45	0.23	0.07	0	0.02	0.04	0.04	0.42	1.87	0.18	42.84	0	0	27.38	0	0	0	1.46	-1.18	0.17	57.5	160.99	936	391.79	1164.31	631.79	968.59	441.93	1129.41	449.49
27.56	0	0.02	0.02	0	0.48	2.73	0.55	5.22	1.66	0.06	89.57	5.82	24.37	97.26	53.66	13.73	0.06	1.54	26.21	0.55	0.28	0.08	0	0.02	0.04	0.04	0.32	1.66	0.17	41.48	0	0.01	29.34	0	0	0	0.31	-4.15	0.32	57.05	154	935.25	393.05	1160.55	631.04	969.97	442.46	1123.87	447.89
27.594	0	0.02	0.02	0	0.42	3.86	0.54	4.03	2	0.06	91.95	5.18	27.51	95.2	50.16	11.96	0.06	1.93	33.98	0.59	0.33	0.1	0	0.02	0.04	0.04	0.27	2	0.16	39.83	0	0.01	28.58	0	0	0	1.91	-7.06	-0.1	57.69	160.23	932.37	391.6	1158.16	628.16	963.63	441.28	1123.65	449.33
27.627	0	0.02	0.02	0	0.34	5.33	0.42	2.89	2.29	0.05	89.33	6.65	31.39	98.08	45.11	11.51	0.05	2.54	36.73	0.52	0.43	0.12	0	0.02	0.04	0.04	0.23	2.29	0.16	36.51	0	0.01	30.23	0	0	0	0.15	-2.32	-0.27	57.44	154.31	931.49	393.08	1154.72	627.75	964.36	442.14	1118.54	448.37
27.66	0	0.02	0.01	0.01	0.27	4.27	0.26	2.24	1.92	0.05	91.47	6.38	31.59	95.08	36.04	13.14	0.04	3.16	33.13	0.58	0.41	0.15	0	0.02	0.04	0.05	0.21	1.92	0.18	37.07	0	0.05	29.96	0	0	0	-2.17	-7.19	-0.26	56.62	154.44	931.51	392.36	1156.62	626.64	965.3	439.26	1119.33	450.56
27.694	0	0.03	0.02	0.01	0.24	3.06	0.22	1.64	3.37	0.06	93.88	5.74	29.41	97.12	31.69	12.2	0.03	3.64	28.41	0.58	0.52	0.12	0	0.02	0.06	0.06	0.21	3.37	0.19	34.2	0	0.02	29.26	0	0	0	2.18	-4.41	-0.69	58.18	154.57	929.83	391.78	1153.89	626.77	962.48	441.11	1116.84	449.17
27.727	0	0.03	0.02	0.01	0.22	2.35	0.19	1.36	3.99	0.06	95.3	5.31	27.69	97.56	28.88	12.01	0.03	3.94	24.66	0.67	0.63	0.08	0	0.03	0.09	0.06	0.2	3.99	0.17	32.37	0	0.01	28.74	0	0	0	-2.29	-3.55	-0.32	56.94	153.43	928.91	391.09	1152.51	624.96	962.37	438.86	1115.59	446.89
27.761	0	0.03	0.01	0.01	0.16	3.51	0.13	0.94	5.22	0.06	92.98	8.4	32.35	97.15	23.08	12.44	0.02	3.53	25.93	0.87	0.84	0.05	0	0.03	0.08	0.06	0.15	5.22	0.17	29.23	0	0.01	31.8	0	0	0	-1.96	-4.36	0.52	56.97	154.68	925.9	391.09	1149.15	624.95	959.55	438.21	1113.97	447.19
27.794	0	0.03	0.01	0.01	0.15	3.89	0.13	0.81	4.52	0.07	92.22	9.22	33.64	97.03	22.52	11.47	0.02	2.51	26.55	1.1	0.65	0.06	0	0.03	0.07	0.07	0.14	4.52	0.17	28.01	0	0.03	32.44	0	0	0	0.26	-4.56	1.43	57.75	157.15	925.46	390.71	1149.54	625.57	959.5	437.11	1116.16	449.5
27.827	0	0.03	0.01	0.01	0.14	3.62	0.13	0.73	3.79	0.07	92.76	7.73	33.21	97.53	21.63	10.8	0.02	2.27	27.58	1.02	0.52	0.06	0	0.03	0.07	0.07	0.13	3.79	0.16	27.47	0	0.03	31.24	0	0	0	-3.61	-3.62	1.94	56.28	155.79	925.24	390.37	1147.9	623.8	959.81	435.73	1115.24	446.43
27.861	0	0.03	0.01	0.01	0.14	4.23	0.13	0.7	3.3	0.06	91.53	10.28	34.56	98.7	23.71	10.37	0.02	1.94	26.62	1.02	0.45	0.04	0	0.03	0.06	0.06	0.11	3.3	0.12	24.93	0	0.03	33.18	0	0	0	-2.16	-0.36	2.29	56.95	159.19	925.19	389.65	1147.91	623.45	958.63	435.37	1117.43	446.51
27.894	0	0.03	0.01	0.01	0.14	4.45	0.13	0.69	3.33	0.05	91.1	11.76	34.93	98.65	24.63	10.39	0.02	1.61	25.69	1.29	0.52	0.04	0	0.03	0.05	0.05	0.11	3.33	0.1	24.25	0	0.02	34.13	0	0	0	-1.05	-0.53	3.21	57.07	153.87	927.5	390.25	1146.53	622.26	962.73	435.57	1116.33	444.68
27.927	0	0.03	0.01	0	0.14	4.8	0.16	0.76	2.9	0.04	90.4	12.02	35	98.43	27.73	8.12	0.02	1.46	26.79	1.26	0.53	0.02	0	0.03	0.05	0.04	0.1	2.9	0.1	25.91	0	0.01	34.28	0	0	0	-4.71	1.3	3.8	55.89	157.78	928.97	390.29	1147.38	620.46	962.72	435.43	1120.32	442.9
27.961	0	0.02	0.01	0	0.16	6.05	0.21	0.85	2	0.03	87.91	14.06	36.06	97.24	33.44	6.71	0.01	1.26	28.89	1.38	0.51	0.03	0	0.03	0.03	0.03	0.09	2	0.09	24.26	0	0.04	35.4	0	0	0	-1.46	4.2	6.56	56.49	156.92	930.58	390.18	1151.5	623.25	969.65	433.82	1125.92	448.16
27.994	0	0.02	0.01	0	0.18	5.09	0.25	1.05	1.61	0.03	89.81	11.41	33.89	94.79	36.45	6.91	0.01	1.16	28.61	1.16	0.34	0.04	0	0.03	0.03	0.03	0.11	1.61	0.09	26.31	0	0.09	33.91	0	0	0	-0.48	7.5	7.84	56.43	163.29	931.26	388.95	1159.44	626.65	972.74	437.4	1135.58	449.45
28.027	0	0.02	0.01	0	0.19	4.27	0.26	1.11	1.44	0.03	91.45	9.65	32.24	98.32	36.86	6.64	0.01	1.09	27.65	1	0.24	0.07	0	0.03	0.03	0.02	0.14	1.44	0.09	27.73	0	0.07	32.75	0	0	0	2.35	1.65	8.14	56.73	163.96	937.04	383.6	1173.53	632.47	982.6	432.7	1145.94	446.93
28.061	0	0.02	0.02	0	0.23	3.66	0.33	1.38	2.02	0.04	92.69	6.34	29.82	97.43	38.99	6.95	0.02	1.31	30.38	0.92	0.22	0.18	0	0.04	0.03	0.02	0.2	2.02	0.1	30.22	0	0.03	29.91	0	0	0	1.23	3.82	8.28	56.05	167.69	943.42	379.55	1186.88	635.81	991.11	429.22	1158.08	444.81
28.094	0	0.03	0.02	0	0.2	3.85	0.28	1.23	3.24	0.03	92.3	6.9	30.71	97.51	36.1	6.27	0.02	1.23	30.21	0.91	0.2	0.28	0	0.03	0.03	0.02	0.27	3.24	0.1	31.18	0	0.03	30.48	0	0	0	5.72	3.66	7.18	57.02	168.87	957.99	378.07	1201.88	637.81	1003.93	428.19	1172.03	444.27
28.128	0	0.03	0.02	0.01	0.2	2.09	0.27	1.29	4.33	0.04	95.82	3.34	25.6	98.37	31.87	5.8	0.02	1.08	28.46	0.7	0.19	0.32	0	0.04	0.04	0.02	0.37	4.33	0.1	37.12	0	0.02	25.73	0	0	0	3.66	1.49	6.35	56.6	164.21	973.61	380.51	1215.6	637.9	1019.42	431.6	1183.24	443.03
28.161	0	0.03	0.02	0.01	0.18	2.41	0.26	1.29	3.31	0.04	95.18	3.6	27.32	97.9	30.42	4.9	0.02	0.99	30.09	0.63	0.19	0.37	0	0.04	0.04	0.01	0.48	3.31	0.1	39.53	0	0.02	26.21	0	0	0	1.57	2.79	6.19	55.72	170.25	976.36	380.39	1224.11	641.88	1022.02	434.29	1192.05	442.85
28.194	0	0.03	0.02	0.01	0.15	2.37	0.21	1.23	1.88	0.04	95.26	4.19	28.57	98.73	26.46	4.76	0.02	1	27.84	0.51	0.17	0.3	0	0.04	0.05	0.01	0.65	1.88	0.11	42.47	0	0.01	27.2	0	0	0	3.7	0.24	7.42	56.03	169.86	985.05	379.55	1236.79	646.16	1034.53	432.99	1203.95	445.28
28.228	0	0.03	0.02	0.01	0.12	2.97	0.16	1.32	1	0.03	94.06	5.48	31.89	96.8	21.66	5.42	0.03	0.82	28.48	0.59	0.18	0.38	0	0.03	0.05	0.01	0.76	1	0.13	48.62	0.01	0.04	28.94	0	0	0	3.38	4.95	6.45	55.11	169.75	986.05	378.07	1242.62	650.54	1036.79	433.99	1206.3	442.96
28.261	0	0.04	0.02	0.01	0.11	4.32	0.14	1.11	1.07	0.03	91.36	5.69	35.75	96.77	17.33	5.36	0.03	0.62	34.86	0.59	0.2	0.87	0	0.03	0.05	0.01	0.75	1.07	0.13	48.91	0.01	0.01	29.19	0	0	0	5.14	5	7.06	55.37	171.23	986.98	376.14	1245.66	652.16	1039.04	430.59	1209.74	444.08
28.294	0	0.04	0.02	0.01	0.1	6.24	0.13	1.24	1.3	0.03	87.53	6.21	39.11	98.43	15.43	5.07	0.03	0.52	40.56	0.82	0.25	1.14	0	0.03	0.05	0.01	0.87	1.3	0.14	53.93	0.01	0.04	29.77	0	0	0	2.61	1.31	6.53	55.41	175.8	991.74	377.48	1243.2	643.64	1037.25	430	1212.55	443.22
28.328	0	0.04	0.01	0.01	0.08	10.99	0.11	1.43	1.49	0.03	78.03	9.4	44.86	97.46	12.71	4.53	0.03	0.4	45.95	0.87	0.33	1.79	0	0.03	0.05	0.01	0.88	1.49	0.18	60.73	0.01	0.02	32.57	0	0	0	1.19	3.77	7.19	54.53	171.57	992.56	373.97	1249.32	645.55	1043.57	427.97	1214.73	439.8
28.361	0	0.04	0.01	0.01	0.08	9.74	0.1	1.58	2.46	0.03	80.53	9.14	43.92	97.64	11.28	6.15	0.03	0.39	43.96	0.76	0.32	1.95	0	0.03	0.04	0.01	0.85	2.46	0.2	63.04	0.01	0.01	32.38	0	0	0	3.33	3.39	5.55	55.32	173.49	995.6	374.37	1252.61	648.5	1043.61	428.82	1216.76	439.69
28.394	0	0.04	0.01	0.01	0.08	8.95	0.09	1.76	2.52	0.03	82.09	9.87	43.37	97.46	11.02	7	0.03	0.36	41.28	0.98	0.34	2.33	0	0.03	0.04	0.01	0.88	2.52	0.24	65.08	0.01	0.02	32.91	0	0	0	0.33	3.77	5.1	54.4	174.84	997.68	374.16	1252.78	646.06	1043.58	425.86	1217.95	438.69
28.428	0	0.03	0.01	0.01	0.08	6.52	0.08	2.12	1.44	0.03	86.95	11.71	41.16	98.54	11.8	8.73	0.03	0.35	32.89	1.07	0.29	2.17	0	0.03	0.04	0.01	0.78	1.44	0.32	67.19	0.01	0.02	34.1	0	0	0	2.48	0.92	3.38	55.36	173.6	999.4	375.45	1252.06	645.42	1042.09	430.39	1215.57	436.78
28.461	0	0.03	0.01	0.01	0.09	3.6	0.08	2.15	1.55	0.03	92.8	10.87	36.31	98.09	11.9	10.1	0.03	0.33	22.89	1.13	0.32	1.07	0	0.03	0.04	0.01	0.65	1.55	0.3	66.04	0.01	0.02	33.57	0	0	0	2.74	2.31	3.08	56.24	173.48	999.97	379.25	1245.98	641.18	1039.11	431.72	1212.32	441.24
28.495	0	0.03	0.01	0.01	0.09	4.88	0.07	2.58	0.84	0.03	90.24	14.54	39.08	98.27	12.85	13.09	0.03	0.41	24.4	1.13	0.36	0.2	0	0.03	0.04	0.02	0.53	0.84	0.31	66.51	0.01	0.01	35.65	0	0	0	4.85	1.82	2.52	56.96	171.49	992.7	382.38	1232.45	638.45	1028.84	435.63	1200.23	441.74
28.528	0	0.02	0.01	0.01	0.11	5.62	0.08	3.63	1.05	0.03	88.76	16.05	39.61	98.78	16.21	14.95	0.03	0.44	25.61	1.59	0.35	0.14	0	0.02	0.03	0.02	0.5	1.05	0.34	69.68	0.01	0.01	36.37	0	0	0	-3.15	-0.04	1.23	54.76	166.26	990.54	380.87	1229.21	633.88	1026.95	433.22	1193.19	435.26
28.561	0	0.02	0.01	0.01	0.14	6.44	0.1	5.05	1.68	0.03	87.12	15.6	39.48	98.46	20.88	16.55	0.03	0.5	28.57	1.4	0.45	0.07	0	0.02	0.03	0.02	0.42	1.68	0.33	71.67	0.01	0.02	36.16	0	0	0	0.84	-1.2	2.87	56.75	175.19	977.42	376.84	1216.26	628.52	1011.84	426.75	1186.63	438.57
28.595	0	0.02	0.01	0.01	0.16	4.8	0.12	5.86	1.68	0.03	88.27	11.3	36.05	97.85	23.69	16.88	0.03	0.49	27.63	1.09	0.43	0.04	0	0.02	0.02	0.02	0.32	1.68	0.39	72.32	0.01	0.02	33.85	0	0	0	3.39	2.91	3.2	57.19	171.4	965.75	375.85	1202.9	628.62	1001.61	427.22	1172.83	435.14
28.628	0	0.02	0.01	0.01	0.17	4.25	0.14	6.43	2.02	0.02	87.15	11.16	34.28	98.64	26.9	15.62	0.02	0.49	25.58	1.28	0.56	0.05	0	0.02	0.02	0.01	0.27	2.02	0.38	72.72	0.01	0.03	33.76	0	0	0	2.15	0.56	3.18	56.95	173.69	952.41	376.95	1190.5	628.89	987.63	427.05	1160.95	438.46
28.661	0	0.02	0.01	0	0.2	4.75	0.14	8.07	2.02	0.02	83.87	12.86	34.77	98.75	29.67	18.16	0.02	0.59	25.65	1.3	0.6	0.05	0	0.02	0.02	0.01	0.2	2.02	0.39	73.17	0.01	0.01	34.76	0	0	0	2.22	-0.15	2.73	57.15	168.68	946.53	378.12	1182.87	628.65	982.65	428.37	1151.04	438.23
28.695	0	0.02	0.01	0	0.24	3.61	0.19	9.16	1.16	0.02	81.69	9.98	31.44	98.32	34.56	16.66	0.02	0.59	24.12	1.26	0.49	0.03	0	0.01	0.01	0.01	0.15	1.16	0.32	73.13	0.01	0.02	32.98	0	0	0	2.61	-1.66	1.65	57.2	168.29	940.65	377.01	1177.96	627.88	975.99	428.29	1144.03	437.44
28.728	0	0.02	0.01	0	0.27	5.61	0.27	10.17	0.99	0.02	79.67	10.05	33.89	98.18	39.64	15.13	0.02	0.61	32.17	1.56	0.4	0.03	0	0.01	0.01	0.01	0.13	0.99	0.28	72.33	0.01	0.01	33.03	0	0	0	1.88	-2.07	2.19	57.06	169.04	933.72	376.35	1170.95	626.59	969.4	426.37	1138.06	437.81
28.762	0	0.02	0.01	0	0.31	6.18	0.38	11.68	0.75	0.02	76.64	8.23	33.38	98.33	44.63	13.32	0.02	0.62	36.66	1.37	0.31	0.03	0	0.02	0.02	0.01	0.13	0.75	0.23	72.88	0.01	0.01	31.66	0	0	0	-0.54	-1.61	1.51	56.83	173.91	928.16	375.25	1167.43	626.04	961.54	425.89	1135.12	436.54
28.795	0	0.02	0.01	0	0.37	4.25	0.44	11.49	1.08	0.02	77.03	6.21	29.35	98.69	47.37	13.88	0.01	0.7	33.42	1.04	0.33	0.05	0	0.02	0.02	0.02	0.12	1.08	0.2	69.04	0.01	0.01	29.77	0	0	0	3.04	-0.39	1.29	57.91	172.01	922.54	375.72	1162.97	629.53	957.15	428.18	1128.92	437.22
28.828	0	0.02	0.02	0	0.37	3.76	0.47	9.79	1.74	0.02	80.42	6.08	27.88	98.47	48.88	12.13	0.01	0.7	31.45	0.82	0.38	0.08	0	0.02	0.03	0.02	0.1	1.74	0.17	64.99	0.01	0.02	29.64	0	0	0	1.86	-1.17	1.89	57.4	170.88	914.57	375.57	1155.71	630.05	950.92	426.8	1121.45	437.63
28.862	0	0.02	0.02	0	0.51	2.22	0.51	10.05	2.08	0.02	79.9	4.09	22.62	98.2	51.23	16.91	0.01	0.93	26.98	0.8	0.5	0.13	0	0.02	0.03	0.02	0.09	2.08	0.11	58.33	0	0.01	27.04	0	0	0	2.82	-2.02	1.33	57.41	169.8	909.9	375.89	1151.42	630.32	946.25	427.4	1115.65	439.01
28.895	0	0.02	0.02	0	0.53	1.67	0.53	9.15	2.22	0.03	81.7	4.43	20.04	97.1	52.9	15.55	0.01	1.15	21.9	0.58	0.5	0.07	0	0.01	0.03	0.03	0.1	2.22	0.1	55.31	0	0.01	27	0	0	0	0.12	-4.44	3.06	56.16	161.44	909.25	376.49	1148.31	629.82	950.64	425.27	1111.64	437.17
28.928	0	0.02	0.02	0	0.6	1.95	0.58	10.31	2.07	0.03	79.38	5.01	20.82	96.81	54.66	17.28	0.01	1.37	25.04	0.58	0.58	0.05	0	0.01	0.04	0.03	0.1	2.07	0.09	54.78	0	0.01	26.83	0	0	0	-0.02	-4.94	2.82	56.31	162.52	910.16	377.18	1147.89	628.16	950.1	425.39	1112.08	438.52
28.962	0	0.02	0.02	0	0.52	1.4	0.47	6.92	1.92	0.04	86.17	3.17	19.13	97.76	48.85	16.49	0.01	1.75	22.77	0.43	0.59	0.03	0	0.01	0.04	0.04	0.11	1.92	0.07	50.52	0	0.01	24.96	0	0	0	-1.63	-3.13	3.5	55.95	163.39	911.11	375.88	1149.32	627.1	951.81	423.02	1114.57	437.48
28.995	0	0.02	0.02	0	0.56	2.01	0.57	6.92	2.79	0.03	86.15	4.09	21.23	97.47	51.29	15.54	0.01	2.35	29.14	0.33	0.52	0.03	0	0.01	0.06	0.03	0.14	2.79	0.07	48.46	0	0.01	25.03	0	0	0	-1.08	-3.75	4.6	56.35	169.7	911.73	375.64	1148.88	625.7	950.34	422.11	1119.3	437.86
29.028	0	0.02	0.02	0	0.43	4	0.61	5.14	3.11	0.03	89.72	3.63	27.04	98.66	49.42	10.44	0.01	2.24	39.97	0.31	0.55	0.03	0	0.01	0.06	0.03	0.16	3.11	0.06	47.93	0	0.01	25.89	0	0	0	0.02	0.5	5.13	56.62	172.14	913.04	374.55	1151.57	627.33	951.93	421.97	1123.44	436.65
29.062	0	0.02	0.02	0	0.41	4.07	0.64	3.39	2.97	0.04	91.86	3.54	27.21	98.7	49.21	8.49	0.01	2.74	41	0.32	0.44	0.02	0	0.01	0.06	0.04	0.17	2.97	0.05	39.14	0	0.01	25.52	0	0	0	1.48	-0.34	6.16	57.28	175.1	917.93	374.15	1160.09	630.51	958.67	422.48	1133.03	438.51
29.095	0	0.03	0.02	0.01	0.29	7.21	0.5	2.1	3.02	0.05	85.57	4.04	33.55	98.57	41	6.54	0.01	2.64	50.88	0.37	0.48	0.04	0	0.02	0.06	0.05	0.19	3.02	0.05	37.65	0	0.01	25.93	0	0	0	2.31	0.85	5.58	57.46	170.68	926.52	376.86	1169.49	634.86	968.82	427.46	1139.09	439.45
29.129	0	0.03	0.02	0.01	0.29	5.97	0.51	2.01	2.13	0.07	88.07	3.75	32.04	98.34	42.6	5.66	0.01	2.5	46.21	0.47	0.38	0.12	0	0.02	0.07	0.07	0.2	2.13	0.04	35.91	0	0.02	26.48	0	0	0	4.43	-1.59	6.41	57.6	169.53	931.53	375.71	1177.61	638.59	977.1	425.12	1145.88	441.12
29.162	0	0.03	0.02	0.01	0.26	4.7	0.46	1.55	1.92	0.1	90.59	3.89	30.61	97.24	40.98	4.66	0.01	2.17	41.33	0.58	0.35	0.14	0	0.02	0.08	0.1	0.2	1.92	0.04	32.55	0	0.01	26.71	0	0	0	4.43	-4.2	3.74	57.24	166.17	945.06	369.43	1191.1	633.36	988.4	422.69	1154.41	429.93
29.195	0	0.03	0.02	0.01	0.22	4.22	0.43	1.16	2.14	0.1	91.56	3.81	30.08	96.97	38.84	2.46	0.01	1.73	39.58	0.57	0.46	0.28	0	0.02	0.09	0.1	0.26	2.14	0.04	30.31	0	0.02	26.58	0	0	0	6.22	-4.67	5.69	57.84	173.39	953.03	365.28	1201.81	631.09	997.04	417.44	1169.93	430.58
29.229	0	0.03	0.02	0.01	0.19	3.67	0.36	0.82	2.08	0.12	92.66	4.03	29.74	97.57	35.8	1.73	0.01	1.88	36.32	0.68	0.44	0.31	0	0.03	0.11	0.12	0.28	2.08	0.04	25.53	0	0	26.94	0	0	0	6.17	-3.53	5.27	58.08	167.25	971.57	367.73	1216.68	630.78	1016.06	418.84	1182.84	431.34
29.262	0	0.03	0.02	0.01	0.15	5.17	0.28	0.65	1.98	0.14	89.67	5.16	33.83	98.34	30.63	1.26	0.01	1.48	39.44	0.8	0.59	0.29	0	0.03	0.1	0.14	0.32	1.98	0.03	26.03	0	0.02	28.55	0	0	0	2.55	-1.59	4.13	57.25	173.7	980.65	368.56	1225.3	628.38	1020.26	421.93	1193.8	429.19
29.295	0	0.03	0.02	0.01	0.16	5.28	0.28	0.67	2.26	0.16	89.44	5.41	33.83	96.99	31.35	1.53	0.02	1.8	39.23	0.75	0.67	0.32	0	0.02	0.11	0.16	0.28	2.26	0.03	25.42	0	0	28.87	0	0	0	5.33	-4.64	4.15	58.64	178.52	997.11	372.36	1242.95	634.52	1035.03	425.16	1213.25	435.39
29.329	0	0.03	0.02	0.01	0.14	4.88	0.24	0.56	2.44	0.12	90.24	5.84	33.98	95.47	28.39	1.45	0.02	1.75	36.77	0.69	0.49	0.2	0	0.02	0.11	0.12	0.29	2.44	0.03	24.15	0	0.01	29.37	0	0	0	-1.8	-6.75	3.99	56.18	174.57	1001.99	373.51	1248.92	634.01	1042.2	422.69	1216.23	436.46
29.362	0	0.03	0.02	0.01	0.19	4.5	0.34	0.85	2.95	0.12	90.99	5.66	31.46	93.83	36.61	1.75	0.02	2.19	35.7	0.7	0.48	0.14	0	0.02	0.12	0.12	0.29	2.95	0.03	25.34	0	0.01	29.16	0	0	0	-4.8	-8.39	4.12	54.87	172.09	1004.82	373.28	1248.26	630	1044.55	421.51	1216.27	432.9
29.395	0	0.03	0.02	0.01	0.18	1.87	0.28	0.72	3.91	0.12	96.25	4.85	24.8	94.26	34.33	1.16	0.02	2.34	21.75	0.49	0.36	0.12	0	0.03	0.13	0.12	0.32	3.91	0.03	23.92	0	0.01	28.14	0	0	0	-2.39	-8.01	4.55	55.53	171.78	1004.67	370.82	1253	632.55	1047.78	418.65	1218.76	435.18
29.429	0	0.03	0.02	0.01	0.2	1.32	0.3	0.77	5.24	0.14	97.37	4.32	21.37	95.41	35.91	1.32	0.02	3.01	16.91	0.42	0.24	0.09	0	0.04	0.14	0.14	0.34	5.24	0.04	23.12	0	0	27.39	0	0	0	-1.52	-6.83	3.46	56.16	175.42	1004.47	368.38	1254.74	631.85	1045.26	418.21	1220.07	432.96
29.462	0	0.04	0.02	0.01	0.23	1.05	0.3	0.86	4.92	0.17	97.91	4.02	19.4	95.03	36.77	1.81	0.02	4.59	13.71	0.37	0.26	0.13	0	0.04	0.14	0.17	0.26	4.92	0.04	22.76	0	0	26.92	0	0	0	0.55	-7.25	3.37	56.59	173.23	1004.32	368.53	1256.25	634.94	1046.85	419.48	1219.51	433.55
29.496	0	0.03	0.02	0.01	0.22	1.04	0.27	0.85	4.01	0.23	97.92	4.69	19.95	94.11	35.96	2.51	0.03	5.21	11.67	0.37	0.27	0.21	0	0.04	0.15	0.23	0.29	4.01	0.04	22.08	0	0.01	27.93	0	0	0	0.72	-8.14	2.34	56.34	171.14	1002.83	367.25	1256.9	635.81	1046.02	419.45	1216.68	432.26
29.529	0	0.03	0.02	0	0.35	0.96	0.42	1.23	2.95	0.23	97.53	3.7	17.42	96.42	44.39	3.94	0.03	7.16	13.23	0.36	0.26	0.12	0	0.04	0.15	0.23	0.21	2.95	0.05	19.35	0	0.01	26.38	0	0	0	3.6	-5.53	-0.11	57.7	169.3	1001.54	367.98	1254.51	634.73	1041.86	422.91	1210.83	433.37
29.562	0	0.03	0.02	0.01	0.35	1.25	0.4	1.18	2.3	0.25	97.51	3.75	19.78	98.3	43.1	4.99	0.03	7.46	17.75	0.43	0.41	0.12	0	0.04	0.14	0.25	0.22	2.3	0.06	18.09	0	0.01	26.47	0	0	0	5.22	-1.7	1.61	58.9	172.63	997.45	369.22	1246.65	633.7	1036.57	423.35	1208.88	433.79
29.596	0	0.03	0.02	0	0.42	1.41	0.44	1.33	2.14	0.31	97.18	3.38	20.24	97.85	44.68	6.4	0.03	9.08	21.24	0.51	0.45	0.09	0	0.04	0.16	0.31	0.23	2.14	0.07	16.45	0	0	25.81	0	0	0	7.42	-2.9	1.14	59.9	174.12	989.43	369.7	1238.71	633.55	1027.25	424.2	1200.93	436.48
29.629	0	0.04	0.02	0.01	0.35	2.99	0.35	1.11	1.54	0.3	94.03	4.36	27.62	97.58	38.9	7.19	0.03	10.25	31.54	0.63	0.61	0.12	0	0.05	0.18	0.3	0.3	1.54	0.08	15.9	0	0.01	27.45	0	0	0	5.32	-3.52	1.39	59.13	168.99	977.36	366.62	1230.27	635.97	1019.78	421.7	1188.51	431.1
29.662	0	0.04	0.02	0.01	0.37	3.23	0.31	1.08	2.14	0.3	93.55	4.2	28.57	97.37	36.37	10.63	0.03	10.18	33.41	0.74	0.61	0.2	0	0.04	0.18	0.3	0.32	2.14	0.08	14.3	0	0.01	27.21	0	0	0	8.83	-3.95	2.73	59.61	169.99	958.99	363.13	1211.95	634.08	1002.75	417.96	1172.33	429.72
29.696	0	0.04	0.02	0.01	0.29	2.72	0.25	0.84	1.56	0.35	94.55	4.47	28.3	98.24	32.45	10.38	0.03	8.27	29.55	0.91	0.65	0.21	0	0.04	0.16	0.35	0.31	1.56	0.1	14.53	0	0.03	27.61	0	0	0	4.63	-1.88	0.9	59.07	174.09	948.24	366.41	1198.55	631.5	986.18	421.56	1160.04	430.49
29.729	0	0.04	0.02	0.01	0.19	2.61	0.2	0.51	1.76	0.34	94.79	4.88	29.07	98.02	27.51	6.84	0.03	5.06	27.62	1.1	0.69	0.19	0	0.04	0.16	0.34	0.35	1.76	0.11	13.86	0	0.02	28.19	0	0	0	4.05	-2.48	0.83	58.58	168.95	934.91	368.71	1180.81	630.82	973.02	424.32	1141.93	428.17
29.763	0	0.03	0.03	0.01	0.24	1.07	0.27	0.57	1.88	0.35	97.86	2.98	20.34	98.79	33.35	6.17	0.02	3.48	17.95	1.3	0.67	0.06	0	0.03	0.14	0.35	0.28	1.88	0.13	13.18	0	0.04	24.98	0	0	0	10.47	-0.01	2.73	60.81	175.47	925.48	372	1165.77	628.4	960.29	425.48	1135.42	436.49
29.796	0	0.04	0.02	0.01	0.16	1.6	0.19	0.37	2.09	0.29	96.8	3.23	25.31	98.1	24.72	5.3	0.02	2.49	24.11	1.56	0.64	0.1	0	0.03	0.12	0.29	0.31	2.09	0.15	13.03	0	0.09	25.51	0	0	0	4.52	2.27	3.36	58.23	168.39	906.89	376.63	1147.52	633.53	946.18	428.02	1114.27	438.11
29.829	0	0.04	0.03	0.01	0.17	1.62	0.21	0.39	2.81	0.23	96.77	3.02	24.8	98.2	26.62	5.3	0.02	1.64	25.11	1.42	0.46	0.07	0	0.04	0.1	0.23	0.34	2.81	0.14	13.46	0	0.01	25.08	0	0	0	7.67	2.01	0.71	58.6	173	898.62	376.96	1138.16	632.66	931.46	433.37	1104.45	435.7
29.863	0	0.04	0.03	0.01	0.17	2.03	0.25	0.43	2.8	0.21	95.95	2.99	26.03	97.26	28.97	4.1	0.03	0.9	29.33	1.38	0.43	0.07	0	0.05	0.09	0.21	0.34	2.8	0.19	15.11	0	0.02	25.01	0	0	0	4.71	4.15	1.41	57.52	169.81	893.62	376.63	1130.98	629.56	927.98	430.47	1097.73	434.78
29.896	0	0.03	0.02	0.01	0.17	3.74	0.28	0.54	3.28	0.16	92.52	4.04	30.69	96.46	30.72	4.15	0.02	0.66	36.62	1.06	0.47	0.07	0	0.04	0.06	0.16	0.25	3.28	0.2	19.24	0	0.02	26.95	0	0	0	1.52	5.48	1.72	56.53	172.27	887.67	376.45	1124.87	627.77	921.21	428.76	1093.38	434.73
29.929	0	0.03	0.02	0.01	0.17	2.98	0.29	0.61	3.94	0.14	94.05	4.19	28.48	97.71	32.6	2.85	0.03	0.51	31.98	1.13	0.39	0.03	0	0.04	0.04	0.14	0.21	3.94	0.18	21.73	0	0.01	27.19	0	0	0	-0.21	3.24	2.24	56.16	169.42	886.45	377.47	1122.57	627.48	921.48	428.22	1090.75	435.33
29.963	0	0.03	0.02	0.01	0.18	4.46	0.33	0.82	3.93	0.09	91.08	5.74	31.31	95.79	36.19	3.06	0.03	0.53	35.34	1.26	0.44	0.04	0	0.03	0.04	0.09	0.2	3.93	0.18	25.09	0	0.03	29.26	0	0	0	-0.31	6.37	1.51	55.89	164.3	885.18	375.61	1120.63	625.31	921.53	426.75	1085.73	432.44
29.996	0	0.03	0.02	0	0.21	4.15	0.36	1.09	3	0.07	91.7	5.67	30.27	97.5	39.18	4.48	0.03	0.7	34.17	1.23	0.5	0.07	0	0.03	0.03	0.07	0.17	3	0.16	27.54	0	0.03	29.17	0	0	0	-2	3.68	3.27	55.43	165.22	884.47	373.56	1119.86	623.42	922.55	422.57	1087.57	430.71
30.029	0	0.03	0.02	0	0.2	4.24	0.31	1.34	2.58	0.05	91.52	6.25	31.13	95.3	37.02	5.55	0.03	0.77	33.29	1.29	0.5	0.09	0	0.03	0.02	0.05	0.19	2.58	0.17	33.52	0	0.04	29.82	0	0	0	-2	6.95	3.78	55.52	170.23	881.93	371.32	1119.39	621.29	919.34	423.72	1089.51	428.13
30.063	0	0.02	0.02	0	0.25	4.48	0.38	2.76	2.34	0.04	91.03	6.36	30.52	94.44	42.11	7.53	0.03	0.83	34.09	1.29	0.59	0.19	0	0.03	0.02	0.04	0.19	2.34	0.14	44.07	0	0.04	29.93	0	0	0	-3.06	7.84	4.96	54.56	167.42	879.35	366.75	1122.71	622.62	922.63	419.81	1089.97	425.02
30.096	0	0.02	0.02	0	0.24	3.43	0.35	2.95	2.24	0.04	93.14	5.65	28.84	94.13	39.75	7.09	0.03	0.87	30.73	1.37	0.47	0.17	0	0.03	0.02	0.04	0.19	2.24	0.16	48.43	0.01	0.07	29.14	0	0	0	2.87	8.13	5.06	55.84	164.86	881.5	366.22	1125.07	624.09	926.22	421.72	1091.03	425.74
30.13	0	0.03	0.02	0.01	0.21	2.23	0.26	3.74	2.32	0.03	92.52	4.09	26.59	97.26	32.7	8.02	0.03	1.04	27.04	1.54	0.3	0.19	0	0.02	0.02	0.03	0.18	2.32	0.15	60.28	0.01	0.06	27.03	0	0	0	5.2	4.16	6.27	57.05	166.47	889.21	372.7	1131.03	628.84	933.79	426.55	1100.05	434.92
30.163	0	0.03	0.02	0.01	0.2	2.68	0.25	4.58	3.08	0.03	90.85	4.19	28.13	93.23	31.5	8.44	0.03	1.07	30.1	1.73	0.35	0.23	0	0.02	0.03	0.02	0.26	3.08	0.14	66.09	0.01	0.06	27.2	0	0	0	-2.54	8.88	6.96	54.27	162.69	894.16	370.71	1138.06	626.49	942.58	423.37	1105.09	430.9
30.196	0	0.03	0.02	0.01	0.22	2.36	0.22	5.37	4.88	0.03	89.26	3.97	27.04	93.21	29.91	12.38	0.03	1.12	28.44	1.84	0.29	0.28	0	0.02	0.03	0.02	0.31	4.88	0.15	67.74	0.01	0.02	26.85	0	0	0	-2.17	8.91	8.01	54.23	171.12	894.4	365.04	1147.01	628.95	944.85	418.83	1115.62	429.59
30.23	0	0.03	0.02	0.01	0.21	2.12	0.2	6.32	6.15	0.03	87.36	3.23	26.23	95.38	26.98	12.12	0.03	0.95	29.17	1.41	0.41	0.52	0	0.02	0.04	0.01	0.4	6.15	0.13	75.24	0.01	0.03	25.51	0	0	0	1.11	6.86	5.87	55.43	174.72	911.99	361.05	1168.02	631.65	959.45	416.72	1133.97	425.14
30.263	0	0.04	0.02	0.01	0.22	1.77	0.2	6.62	10.2	0.03	86.76	2.95	23.79	96.98	27.46	12.83	0.03	0.77	27.07	1.27	0.33	0.63	0	0.02	0.06	0.02	0.56	10.2	0.14	75.41	0.01	0.07	24.92	0	0	0	2.74	4.66	6.36	56.04	170.97	926.05	364.39	1181.34	635.78	975.52	418.47	1146.12	429.66
30.296	0	0.04	0.02	0.01	0.21	1.71	0.19	7.34	10.16	0.03	85.33	3.33	23.76	94.16	27.38	12.36	0.03	0.67	24.92	1.17	0.26	0.88	0	0.02	0.07	0.01	0.71	10.16	0.17	78.72	0.02	0.15	25.71	0	0	0	2.63	8.1	7.39	55.64	171.82	929.29	363.6	1187.3	635.71	981.2	420.46	1152.78	429.56
30.33	0	0.04	0.02	0.01	0.2	1.12	0.17	7.87	6.01	0.03	84.26	2.71	21.67	96.7	24.95	11.76	0.03	0.73	19.97	0.8	0.21	0.49	0	0.02	0.06	0.01	0.71	6.01	0.19	83.5	0.02	0.03	24.38	0	0	0	3.69	5.12	5.66	56.14	170.07	946.58	364.76	1204.17	639.04	996.61	421.42	1166.51	428.98
30.363	0	0.04	0.02	0.01	0.17	1.41	0.16	6.53	4.6	0.03	86.93	2.91	24.52	96.51	21.55	10.4	0.03	0.64	23.15	0.86	0.23	0.49	0	0.02	0.05	0.02	0.74	4.6	0.2	83.56	0.02	0.13	24.84	0	0	0	3.01	5.4	5.88	55.69	174.13	947.12	362.21	1208.68	638.27	997.48	422.82	1171.59	425.9
30.396	0	0.03	0.02	0.01	0.17	2.04	0.16	7.02	3.85	0.03	85.96	3.64	27.51	97.45	22.75	10.72	0.03	0.59	26.92	0.79	0.29	0.54	0	0.02	0.06	0.02	0.89	3.85	0.2	83.93	0.02	0.02	26.27	0	0	0	7.21	3.79	6.46	56.99	182.33	951.49	358.15	1220.14	643	1002.44	419.74	1184.62	427.14
30.43	0	0.03	0.02	0.01	0.17	2.49	0.17	7.45	3.09	0.03	85.1	3.84	29.07	98.77	23.68	11.4	0.03	0.52	29.86	0.73	0.35	0.49	0	0.02	0.06	0.02	0.81	3.09	0.22	83.92	0.03	0.04	26.62	0	0	0	4.84	-0.09	3.87	56.32	179.13	962.64	356.03	1226.68	638.09	1008.98	415.53	1188.05	420.38
30.463	0	0.03	0.02	0.01	0.17	7.6	0.19	7.6	2.48	0.03	84.8	5.76	38.27	96.02	24.91	11.38	0.03	0.64	45.28	0.83	0.4	1.09	0	0.02	0.06	0.03	0.68	2.48	0.25	83.11	0.03	0.01	29.28	0	0	0	4.62	6.09	5.99	56.93	183.43	963.09	357.79	1231.23	641.12	1012.67	419.16	1196	425.23
30.497	0	0.03	0.01	0.01	0.2	8.69	0.22	9.81	1.77	0.03	80.37	6.36	38.88	98.54	28.99	13.62	0.02	0.72	46.58	0.88	0.2	0.94	0	0.02	0.05	0.03	0.62	1.77	0.36	83.43	0.03	0	29.93	0	0	0	0.38	-0.95	3.34	54.54	170.17	966.79	355.33	1233.03	640.11	1017.79	413.67	1187.92	417.04
30.53	0	0.02	0.01	0.01	0.23	7.54	0.22	10.54	2.24	0.05	78.91	6.55	37.27	97.75	30.81	15.68	0.02	0.88	43.44	0.92	0.21	0.75	0	0.02	0.05	0.05	0.52	2.24	0.37	81.31	0.03	0.01	30.13	0	0	0	0.74	-3.15	4.81	55.55	177.1	970.49	354.98	1230.74	632.66	1017.28	408.17	1193.99	419.88
30.563	0	0.02	0.01	0.01	0.23	6.24	0.22	9.48	1.93	0.05	81.03	7.22	35.69	98.13	32.18	14.88	0.02	1	38.59	0.68	0.18	0.3	0	0.02	0.05	0.05	0.41	1.93	0.3	77.79	0.02	0	30.78	0	0	0	4.9	-2.2	2.99	57.62	176.7	975.78	357.76	1230.26	629.41	1017.23	416.15	1193.91	418.92
30.597	0	0.02	0.01	0	0.21	4.26	0.22	7.33	2.38	0.06	85.35	8.9	32.5	98.08	33.95	11.48	0.02	1.03	28.69	0.75	0.23	0.12	0	0.02	0.05	0.06	0.42	2.38	0.28	72.64	0.02	0.01	32.19	0	0	0	2.2	-2.34	-0.26	56.99	174.91	974.7	359.79	1228.13	628.38	1012.1	417.61	1186.99	420.31
30.63	0	0.02	0.01	0	0.25	2.84	0.25	8.22	2.58	0.06	83.56	7.25	28.35	98.6	36.86	12	0.02	1.6	24	0.64	0.33	0.07	0	0.02	0.06	0.06	0.36	2.58	0.27	71.63	0.02	0.01	30.81	0	0	0	3.61	-0.71	0.42	58.1	176.05	971.64	362.04	1219.54	623.82	1006.73	417.5	1182.64	424.55
30.663	0	0.02	0.01	0	0.23	2.5	0.24	5.77	3.19	0.07	88.46	7.42	27.28	98.6	36.56	10.18	0.02	1.89	21.41	0.54	0.49	0.04	0	0.02	0.06	0.07	0.29	3.19	0.24	64.34	0.02	0.02	30.96	0	0	0	4.2	-0.73	1.56	58.66	179.85	962.79	363.98	1211.08	626.27	997.81	418.33	1177.39	428.18
30.697	0	0.03	0.02	0	0.23	1.9	0.27	3.83	3.85	0.07	92.33	6.53	24.59	98.64	37.71	7.59	0.02	2.23	18.12	0.38	0.51	0.04	0	0.02	0.06	0.07	0.21	3.85	0.21	55.14	0.01	0.01	30.11	0	0	0	3.17	0.59	3.69	58.06	177.87	944.84	362.08	1193.06	626.08	983.8	414.32	1161.29	425.86
30.73	0	0.03	0.02	0.01	0.23	1.5	0.29	3.38	4.81	0.09	93.24	5.15	22.07	98.75	38.03	5.94	0.02	1.96	16.97	0.29	0.74	0.04	0	0.02	0.07	0.09	0.19	4.81	0.19	53.6	0.01	0.02	28.54	0	0	0	8.77	0.15	0.12	59.54	174.35	936.92	360.74	1185.63	626.16	972.83	419.19	1147.15	422.81
30.764	0	0.03	0.02	0.01	0.2	1.37	0.25	2.23	4.72	0.1	95.53	5.53	22.05	98.47	35.46	4.72	0.02	2.19	14.44	0.25	0.75	0.05	0	0.02	0.08	0.1	0.16	4.72	0.16	46.93	0.01	0	29.01	0	0	0	7.19	1.18	4.43	59	176.51	916.54	363.39	1165.02	629.7	957.3	416.73	1133.45	428.07
30.797	0	0.03	0.02	0.01	0.19	1.55	0.28	1.71	4.19	0.09	96.58	5.2	22.9	98.68	36.23	3.29	0.02	1.66	17.48	0.23	0.65	0.04	0	0.02	0.07	0.09	0.15	4.19	0.14	41.59	0.01	0.01	28.6	0	0	0	3.24	-0.44	0.07	58.22	175.84	911.15	365.05	1159.24	626.63	945.98	420.7	1121.68	427.51
30.83	0	0.03	0.02	0.01	0.15	2.68	0.23	1.32	4.95	0.09	94.64	6.31	28.26	98.27	31.09	2.73	0.02	1.6	24.78	0.26	0.71	0.06	0	0.02	0.07	0.09	0.17	4.95	0.12	41.08	0.01	0.01	29.88	0	0	0	3.29	1.79	1.12	57.74	177.06	898.76	368.52	1149.71	634.96	935.86	424.54	1112.82	430.43
30.864	0	0.03	0.02	0.01	0.14	4.86	0.23	0.96	3.93	0.11	90.29	8.7	33.77	97.8	30.56	2.58	0.02	1.22	31.42	0.32	0.52	0.06	0	0.02	0.07	0.11	0.15	3.93	0.1	34.46	0	0.01	32.04	0	0	0	1.89	-3.02	-0.1	56.78	176.47	895.41	370.08	1145.34	634.51	930.47	427.33	1106.92	429.66
30.897	0	0.03	0.02	0.01	0.15	6.42	0.28	0.97	3.09	0.11	87.15	7.42	35.41	97.7	32.92	2.18	0.02	0.87	38.77	0.38	0.53	0.07	0	0.02	0.07	0.11	0.16	3.09	0.1	33.12	0	0	30.97	0	0	0	-0.35	-3.25	-1.39	55.74	174.08	892.75	370.51	1144.26	634.27	928.1	427.3	1102.13	431.44
30.93	0	0.03	0.02	0.01	0.16	5.76	0.31	0.97	2.98	0.12	88.48	6.55	33.98	96.82	34.78	1.92	0.02	0.74	38.37	0.47	0.55	0.11	0	0.02	0.06	0.12	0.15	2.98	0.09	31.65	0	0.02	30.13	0	0	0	0.07	-4.91	0.57	55.53	175.79	888.5	368.72	1143.04	636.14	927.2	423.04	1102.7	433.16
30.964	0	0.03	0.02	0.01	0.16	4.28	0.29	0.71	1.67	0.13	91.44	5.11	32.08	98.05	32.44	1.9	0.02	0.63	36.08	0.74	0.48	0.14	0	0.02	0.05	0.13	0.17	1.67	0.08	26.61	0	0.01	28.49	0	0	0	-0.5	-2.42	1.85	55.24	171.96	887.5	368.65	1143.13	639.36	930.43	422.29	1102.11	431.9
30.997	0	0.03	0.02	0.01	0.13	4.05	0.23	0.59	1	0.14	91.89	5.89	32.98	96.59	27.99	1.8	0.02	0.6	33.23	0.89	0.41	0.17	0	0.02	0.03	0.14	0.22	1	0.08	26.56	0	0.01	29.43	0	0	0	-1.06	-5.28	4.59	55.01	180.06	885.89	365.23	1144.8	639.48	930.36	416.54	1109.82	431.29
31.03	0	0.03	0.02	0.01	0.15	2.96	0.25	0.62	1.23	0.15	94.07	4.85	29.84	96.26	30.02	1.84	0.02	0.49	30.03	0.98	0.3	0.17	0	0.02	0.03	0.15	0.27	1.23	0.06	25.71	0	0.03	28.15	0	0	0	2.49	-5.76	3.41	55.59	168.54	887.58	361.33	1143.33	634.71	934.24	414.78	1102.46	424.97
31.064	0	0.03	0.02	0.01	0.14	4.14	0.23	0.57	1.36	0.15	91.72	5.14	33.01	97.59	27.59	2.14	0.02	0.55	35.38	1.27	0.27	0.22	0	0.01	0.04	0.15	0.31	1.36	0.06	25.91	0	0.03	28.53	0	0	0	2.12	-3.49	5.24	56.22	176.26	892.97	362.63	1149.41	636.26	938.87	414.96	1114.65	427.92
31.097	0	0.03	0.02	0.01	0.13	3.86	0.22	0.59	2.35	0.15	92.28	5.5	32.46	97.61	27.19	2.26	0.02	0.6	33.24	1.15	0.25	0.16	0	0.01	0.04	0.15	0.32	2.35	0.06	27.1	0	0.02	28.97	0	0	0	6.88	-3.44	4.73	58.03	177.09	904.73	364.17	1161	637.74	949.62	416.65	1125.9	433.56
31.131	0	0.03	0.02	0.01	0.14	5.21	0.23	0.67	3.39	0.13	89.59	7.57	34.49	97.49	29.79	2.85	0.02	0.79	34.57	0.92	0.27	0.15	0	0.01	0.04	0.13	0.43	3.39	0.06	26.59	0	0	31.1	0	0	0	6.2	-3.7	5.37	57.87	171.65	915.85	363.99	1173.07	638.75	964.73	415.2	1135.32	434.22
31.164	0	0.03	0.02	0.01	0.12	4.12	0.18	0.61	2.43	0.16	91.76	8.04	33.73	97.61	25.98	2.39	0.02	0.77	29.44	0.8	0.33	0.14	0	0.01	0.04	0.16	0.44	2.43	0.06	28.74	0	0.02	31.5	0	0	0	5.42	-3.44	4.1	57.9	172.03	930.56	367.02	1185.09	640.06	975.9	420.85	1147.59	431.77
31.197	0	0.03	0.02	0.01	0.12	2.2	0.16	0.56	2.28	0.17	95.6	6.62	29.04	96.98	24.09	2.52	0.02	0.77	20.58	0.66	0.32	0.09	0	0.01	0.04	0.17	0.47	2.28	0.07	28.22	0	0.03	30.2	0	0	0	6.08	-4.65	4.05	58.21	175.45	944.01	368.57	1200.37	642.46	988.65	422.06	1163.55	435.99
31.231	0	0.03	0.01	0.01	0.1	4.01	0.14	0.59	1.98	0.2	91.97	12.88	34.6	97.57	24.71	2.55	0.02	0.81	22.52	0.72	0.39	0.13	0	0.01	0.05	0.2	0.53	1.98	0.08	28.96	0	0.05	34.77	0	0	0	2.71	-3.53	5.83	57.43	178.01	959.1	365.26	1217.49	640.98	1006.04	417.16	1183.41	432.37
31.264	0	0.03	0.01	0	0.11	4.42	0.16	0.62	1.69	0.26	91.15	14.35	35.01	96.56	27.05	2.44	0.02	0.74	22.77	0.74	0.57	0.14	0	0.01	0.07	0.26	0.47	1.69	0.08	28.07	0	0.04	35.55	0	0	0	5.54	-5.32	3.08	57.85	175.97	978.38	355.67	1239.58	636.47	1023.65	412.96	1199.49	419.62
31.297	0	0.03	0.01	0	0.1	5.6	0.15	0.65	2.1	0.34	88.79	17.19	37.21	91.42	26.57	2.11	0.02	0.62	24.54	0.9	0.52	0.17	0	0.01	0.08	0.34	0.48	2.1	0.09	30.09	0	0.03	36.88	0	0	0	3.19	-10.17	4.91	56.94	181.22	986.85	352.81	1246.95	629.99	1031.74	405.69	1212.4	419.92
31.331	0	0.03	0.01	0	0.1	5.4	0.15	0.61	1.54	0.5	89.21	16.06	37.15	95.48	25.66	2.09	0.03	0.64	24.83	0.67	0.41	0.25	0	0.01	0.07	0.5	0.44	1.54	0.11	29.38	0	0.02	36.38	0	0	0	7.89	-6.75	3.76	58.68	178.49	1005.58	352.77	1267.58	633.37	1051.11	408.46	1229.11	421.66
31.364	0	0.02	0.01	0	0.12	4.43	0.18	0.7	1.54	0.57	91.15	15.42	34.58	93.46	30.22	2.27	0.03	0.6	21.75	0.91	0.36	0.26	0	0.01	0.09	0.57	0.42	1.54	0.12	28.12	0	0.04	36.07	0	0	0	6.24	-8.7	4.01	58.45	182.62	1016.9	352.8	1282.22	635.39	1062.54	407.55	1244.44	423.71
31.397	0	0.03	0.01	0	0.1	4.85	0.16	0.58	2.11	0.64	90.29	15.34	35.77	92.49	27.48	1.69	0.03	0.46	23.53	1.37	0.3	0.31	0	0.02	0.12	0.64	0.41	2.11	0.13	26.94	0	0.05	36.04	0	0	0	1.98	-9.45	4.84	56.64	178.95	1022.74	354.45	1287.48	636.06	1071.01	407.07	1249.23	423.22
31.431	0	0.03	0.01	0	0.1	6.85	0.15	0.54	3	0.75	86.29	18.68	38.95	89.81	25.91	2.69	0.03	0.58	27.08	1.71	0.32	0.44	0	0.02	0.22	0.75	0.57	3	0.13	25.67	0	0.02	37.52	0	0	0	1.82	-11.12	5.83	56.21	179.12	1030.28	353.67	1298.77	638.28	1082.01	404.39	1259.78	426.24
31.464	0	0.03	0.01	0	0.11	7.29	0.17	0.54	5.76	0.77	85.42	16.62	38.2	89.1	27.77	2.75	0.03	0.77	29.99	1.91	0.45	0.44	0	0.03	0.3	0.77	0.64	5.76	0.14	23.42	0	0.01	36.63	0	0	0	2.29	-11.5	4.39	56.43	182.68	1035.75	353.55	1301.37	635.46	1082.02	406.81	1264	422.77
31.498	0	0.03	0.01	0.01	0.12	7.62	0.18	0.5	9.04	0.98	84.76	11.46	37.47	89.6	26.53	3.62	0.03	0.9	36.14	2.04	0.5	0.65	0	0.04	0.42	0.98	0.77	9.04	0.13	22.12	0	0.03	33.95	0	0	0	-0.84	-11.23	6.45	55.55	180.02	1037.79	354.95	1304.59	637.31	1089.1	404.36	1267.84	425.8
31.531	0	0.03	0.01	0	0.13	10.24	0.2	0.53	7.71	1.26	79.51	13.69	39.9	92.56	29.11	4.17	0.04	1.21	39.37	2.65	0.45	0.76	0	0.06	0.56	1.26	0.91	7.71	0.14	19.76	0	0.06	35.21	0	0	0	-2.95	-9.39	5.21	55.11	181.05	1038.11	356.07	1303.37	636.43	1086.21	406.72	1266.45	423.77
31.564	0	0.03	0.01	0.01	0.15	7.15	0.2	0.59	6.29	1.19	85.7	11.31	36.9	84.22	29.33	6.33	0.03	1.85	35.1	2.89	0.36	0.69	0	0.06	0.77	1.19	0.9	6.29	0.16	19.57	0	0.05	33.85	0	0	0	-1.35	-13.63	5.87	54.79	176.74	1034.48	354.46	1306.51	642.03	1089.16	404.45	1264.52	426.49
31.598	0	0.03	0.01	0.01	0.15	10.53	0.19	0.54	4.09	1.67	78.94	11.96	40.89	85.16	27.6	8.08	0.03	2.37	41.82	4.66	0.38	1.19	0	0.08	1.19	1.67	1.16	4.09	0.17	16.8	0	0.06	34.24	0	0	0	3.41	-13.26	4.75	55.83	175.95	1032.99	356.59	1304.72	646.05	1086.11	410.11	1261.14	428.17
31.631	0	0.03	0.01	0.01	0.13	10.64	0.17	0.4	2.99	1.66	78.72	13.33	41.82	97.48	25.24	6.57	0.04	2	40.5	5.95	0.44	1.21	0	0.08	1.36	1.66	1.51	2.99	0.17	13.65	0	0.84	35.02	0	0	0	6.84	-3.71	4.04	58.45	177.96	1034.17	362.05	1295.81	641.55	1080.31	416.41	1257.59	431.93
31.664	0	0.04	0.02	0.01	0.13	7.07	0.19	0.32	3.14	2.08	85.85	8.97	37.68	84.46	25.71	4.49	0.05	1.28	38.07	8.01	0.41	0.81	0	0.09	1.57	2.08	1.99	3.14	0.2	10.46	0	25.13	32.24	0	0	0	3.39	-13.54	0.6	56.84	176.01	1038.15	367.55	1290.44	633.89	1075.37	423.33	1251.21	430.94
31.698	0	0.04	0.02	0.01	0.11	5.63	0.19	0.22	1.51	2.63	88.74	6.83	36.37	83.2	23.28	1.79	0.07	0.79	37.39	8.75	0.39	0.52	0	0.09	1.27	2.63	1.66	1.51	0.2	7.85	0	20.47	30.41	0	0	0	7.77	-14	-0.37	56.79	169.09	1032.59	369.42	1280.84	633.59	1069.92	427.21	1238.97	431.33
31.731	0	0.05	0.02	0.01	0.09	2.6	0.14	0.15	1.24	2.48	94.8	4.69	31.37	74.29	16.75	0.98	0.07	0.43	28.09	8.44	0.29	0.26	0	0.08	1.24	2.48	1.72	0.86	0.22	6.58	0.01	12.04	27.93	0	0	0	8.18	-16.69	0.03	55.04	159.41	1020.2	371.6	1264.74	634.52	1061.06	429.03	1220.46	430.29
31.765	0	0.06	0.03	0.01	0.09	0.67	0.12	0.11	1.15	2.46	98.67	2.12	21.16	90.97	11.6	0.49	0.1	0.18	13.81	6.43	0.2	0.3	0	0.1	1.15	2.46	1.67	0.27	0.28	4.59	0.01	13.97	22.81	0	0	0	8.84	-10.45	-1.57	54.83	165.49	1017.1	377.23	1255.24	631.61	1049.76	436.48	1215.22	433.42
31.798	0	0.07	0.04	0.01	0.09	0.49	0.1	0.09	1.27	2.56	99.02	1.46	19.11	85.19	7.28	0.31	0.11	0.08	12.89	5.37	0.28	0.63	0	0.13	1.27	2.56	1.55	0.32	0.29	3.39	0.02	14.92	20.47	0	0	0	3.78	-13.25	-2.43	53.22	169.26	1006.46	389.49	1246.52	643.53	1036.89	449.36	1206.06	443.89
31.831	0	0.08	0.05	0.01	0.08	0.35	0.1	0.08	1.25	2.63	99.29	1.16	16.91	87.9	4.72	0.22	0.12	0.04	10.31	4.72	0.25	1.52	0	0.15	1.25	2.63	1.27	0.34	0.3	2.91	0.03	13.46	18.9	0	0	0	-1.2	-12.09	1.44	51.54	171.4	990.18	405.14	1232.47	661.11	1025.86	457.94	1197.19	462.7
31.865	0	0.08	0.05	0.01	0.09	0.25	0.1	0.07	1.01	2.75	99.51	0.89	13.91	91.22	4.35	0.17	0.14	0.02	7.7	2.62	0.2	1.98	0	0.19	1.01	2.75	0.83	0.3	0.33	2.11	0.05	9.7	16.99	0	0	0	-4.62	-10.29	2.14	50.86	165.78	988.99	422.09	1228.98	675.04	1027.31	471.84	1192.93	479.03
31.898	0	0.08	0.06	0.02	0.09	0.2	0.1	0.07	1.26	3.36	99.61	0.66	11.75	94.63	3.7	0.22	0.17	0.02	7.66	1.64	0.19	2.42	0	0.24	1.26	3.36	0.6	0.35	0.35	1.84	0.07	5.9	14.92	0	0	0	-9.22	-7.65	0.98	50.38	165.35	991.65	440.24	1225.14	684.83	1025.42	489.72	1190.75	492.39
31.931	0	0.08	0.07	0.02	0.09	0.15	0.1	0.07	1.13	2.66	99.71	0.52	9.36	86.46	2.66	0.45	0.19	0.02	5.57	0.85	0.16	1.68	0	0.29	1.13	3.82	0.34	0.39	0.35	1.82	0.08	17.09	13.29	0	0	0	-5.42	-12.73	3.6	49.26	157.44	987.35	446.7	1222.02	693.25	1029.11	491.68	1185.96	505.38
31.965	0	0.09	0.09	0.02	0.11	0.09	0.11	0.07	1.34	2.75	99.78	0.34	4.93	78.06	2.75	1.2	0.23	0.01	3.28	0.41	0.12	0.73	0	0.29	1.34	4.13	0.28	0.62	0.35	1.41	0.13	11.79	10.14	0	0	0	-10.14	-15.65	4.68	48.5	158.54	989.68	462.49	1218.8	702.48	1029.31	507.22	1187.63	515.53
31.998	0	0.09	0.09	0.02	0.11	0.07	0.11	0.07	1.44	2.33	99.78	0.33	3.05	90.5	2.33	2.39	0.23	0.01	2.11	0.23	0.1	0.44	0	0.27	1.44	4.33	0.26	1.2	0.31	1.34	0.17	2.36	8.86	0	0	0	-18.76	-10.73	7.21	47.72	157.12	991.68	481.16	1214.35	709.39	1032.02	521.33	1188.66	533.56
32.031	0	0.1	0.11	0.02	0.13	0.06	0.12	0.08	1.47	2.97	99.74	0.33	0.57	61.39	2.97	3.58	0.32	0.01	1.5	0.19	0.08	0.17	0	0.25	1.47	4.11	0.16	0.99	0.29	1.17	0.26	23.95	6.89	0	0	0	-10.41	-19.68	9.36	46.81	162.27	987.58	478.2	1214.96	712.06	1031.4	516.92	1192.24	538.36
32.065	0	0.1	0.12	0.02	0.15	0.05	0.12	0.08	1.41	3.42	99.71	0.33	0	87.08	3.42	5.21	0.47	0.01	1.15	0.09	0.05	0.08	0	0.24	1.41	4.13	0.13	1.07	0.23	0.81	0.55	3.62	5.06	0	0	0	-16.34	-12.46	10.06	45.78	160.28	989.2	487.51	1211.27	713.16	1031.84	524.95	1190.78	545.66
32.098	0	0.1	0.12	0.02	0.16	0.04	0.13	0.09	1.44	3.7	99.69	0.33	0	85.63	4.32	5.76	0.53	0.01	1.24	0.06	0.04	0.07	0	0.25	1.44	3.7	0.13	0.85	0.2	0.84	0.62	2.36	4.54	0	0	0	-23.25	-13.07	11	46.15	162.97	993.86	494.14	1213.56	713.84	1035.35	531.31	1197.13	551
32.132	0	0.11	0.14	0.02	0.16	0.04	0.14	0.08	1.6	3.43	99.68	0.33	0	84.93	3.86	5.23	0.75	0.01	1.15	0.05	0.03	0.07	0	0.24	1.6	3.43	0.15	0.81	0.16	0.69	1.52	3.9	2.82	0	0	0	-18.93	-13.35	11.04	44.83	158.92	999.04	498.57	1214.71	716.43	1040.77	530.46	1197.36	557.53
32.165	0	0.11	0.14	0.02	0.16	0.03	0.13	0.08	2.17	2.86	99.67	0.33	0	87.99	3.33	6.18	0.78	0.01	1.1	0.03	0.03	0.06	0	0.24	1.22	2.86	0.13	0.64	0.15	0.7	2.17	3.04	2.56	0	0	0	-20.84	-12.04	8.92	45.07	166.32	1004.12	502.75	1220.81	720.13	1039.85	539.4	1205.07	558.48
32.198
32.232
32.265
32.298
32.332
32.365
32.398
32.432
32.465
32.499
32.532
32.565
32.599
32.632
32.665
32.699
32.732
32.766
32.799
32.832
32.866
32.899
32.932
32.966
32.999
33.032
33.066
33.099
33.133
33.166
33.199
33.233
33.266
33.299
33.333
33.366
33.399
33.433
33.466
33.5
33.533
33.566
33.6
33.633
33.666
33.7
33.733
33.767
33.8
33.833
33.867
33.9
33.933
33.967
34
34.033
34.067
34.1	0	0.07	0.04	0.02	0.1	0.43	0.12	0.1	1.87	0.96	99.15	1.32	17.03	94.24	9.44	0.21	0.49	0.1	11.81	0.9	0.38	6.83	0	0.02	1.87	0.96	3.72	0.84	0.28	4.6	0.01	0.1	19.78	0	0	0	5.15	-8.03	3.91	54.58	157.93	982.51	426.55	1202.04	658.76	1016.61	478.24	1174.54	480.06
34.134	0	0.06	0.04	0.01	0.09	0.47	0.11	0.12	1.11	1	99.05	1.77	18.59	91.72	9.32	0.62	0.36	0.16	9.98	0.46	0.23	3.63	0	0.02	1.11	1	4.11	0.84	0.54	7.54	0.03	0.05	21.68	0	0	0	4.96	-9.98	0.39	54.55	145.31	984.96	427.58	1199.38	655.53	1018.57	475.84	1163.81	480.63
34.167	0	0.05	0.03	0.01	0.08	0.78	0.09	0.14	1.15	0.88	98.44	3.47	23.3	88.96	9.43	0.76	0.28	0.16	10.4	0.53	0.28	2.52	0	0.02	0.83	0.88	2.72	1.15	0.45	11.79	0.04	0.06	25.97	0	0	0	1.74	-11.56	0.78	54.22	145.96	986.21	427.62	1200.73	654.06	1020.01	473.89	1165.78	481.39
34.2	0	0.04	0.02	0.01	0.07	1.48	0.07	0.14	1.19	0.86	97.04	7.15	29.45	91.25	8.06	0.9	0.26	0.15	12.43	0.58	0.31	2.36	0	0.02	0.82	0.86	2.95	1.19	0.38	13.52	0.03	0.05	30.71	0	0	0	1.99	-10.28	2.29	54.48	144.07	988.32	427.69	1201.17	653.21	1024.03	472.2	1167.78	481.77
34.234	0	0.04	0.02	0.01	0.06	1.7	0.07	0.14	1.08	0.86	96.6	8.34	30.79	94.92	8.05	0.71	0.27	0.12	12.88	0.65	0.33	1.73	0	0.02	0.69	0.86	3.73	1.08	0.5	13.27	0.02	0.12	31.75	0	0	0	3.11	-7.36	2.17	54.35	136.01	992.32	427.91	1202.43	652.83	1030.45	473.19	1166.34	479.03
34.267	0	0.04	0.02	0.01	0.06	2.22	0.07	0.13	0.98	1.03	95.56	9.46	33.15	93.59	7.43	0.61	0.24	0.12	15.99	0.78	0.48	1.87	0	0.01	0.61	1.03	4.24	0.98	0.44	12.86	0.02	0.1	32.61	0	0	0	4.3	-8.6	2.52	54.52	133.65	997.34	430.55	1205.7	654.29	1036.1	475.57	1169.62	481.37
34.3	0	0.04	0.01	0.01	0.06	3.11	0.07	0.13	0.64	1.34	93.78	12.34	35.9	96.24	8.99	0.63	0.18	0.12	18.45	0.77	0.6	1.51	0	0.01	0.51	1.34	4.06	0.64	0.5	11.55	0.01	0.11	34.47	0	0	0	5.42	-5.79	4.99	55.28	132.99	1004.65	430.01	1210.92	652.07	1045.33	473.68	1178.08	481.6
34.334	0	0.03	0.01	0.01	0.06	3.29	0.08	0.15	0.62	1.72	93.41	13.97	36.11	94.36	11.21	0.62	0.18	0.1	17.75	0.89	0.55	1.19	0	0.01	0.44	1.72	4.14	0.62	0.62	12.79	0.01	0.14	35.35	0	0	0	3.52	-7.91	4.04	54.99	138.75	1012.37	429.71	1218.51	650.15	1049.25	472.66	1187.71	481.67
34.367	0	0.03	0.01	0.01	0.07	4.07	0.09	0.18	0.66	2.11	91.86	16.87	37.37	95.13	14.28	0.65	0.2	0.09	18.89	1.06	0.62	1.39	0	0.01	0.39	2.11	4.53	0.66	0.62	13.57	0.02	0.07	36.74	0	0	0	7.06	-7.14	4.16	56.6	140.28	1022.72	426.98	1228.31	647.44	1058.75	470.56	1198.69	480.25
34.4	0	0.03	0.01	0.01	0.07	5.53	0.1	0.21	0.89	2.11	88.93	21.9	39.4	95.88	18.14	0.63	0.18	0.1	20.62	1.31	0.57	1.16	0	0.01	0.4	2.11	4.82	0.89	0.55	13.07	0.02	0.04	38.75	0	0	0	1.51	-6.26	5.26	54.65	138.75	1025.91	424.96	1233.73	646.83	1065.06	466.4	1203.32	477.98
34.434	0	0.03	0.01	0.01	0.08	4.93	0.12	0.25	0.73	1.87	90.15	20.42	37.62	91.11	21.82	0.54	0.21	0.1	19.54	1.61	0.57	1.43	0	0.01	0.31	1.87	4.41	0.73	0.68	13.64	0.01	0.14	38.2	0	0	0	3.96	-10.37	2.23	55.18	138.79	1034.08	427.59	1241.34	649.12	1069.43	472.71	1208.1	478.42
34.467	0	0.03	0.01	0.01	0.09	5.42	0.13	0.28	0.44	1.81	89.16	22.21	37.79	93.49	25.27	0.45	0.21	0.09	20.01	1.91	0.77	2.43	0	0.01	0.21	1.81	3.91	0.44	0.76	13.35	0.01	0.19	38.87	0	0	0	1.07	-8.68	3.08	54.44	138.61	1038.96	429.73	1244.74	649.03	1074.62	472.97	1213.05	480.12
34.501	0	0.02	0.01	0	0.1	5.43	0.15	0.32	0.2	1.64	89.15	23.42	37.23	94.48	28.6	0.53	0.2	0.12	19.19	1.98	0.84	2.75	0	0.01	0.19	1.64	3.18	0.18	0.84	12.92	0.01	0.15	39.29	0	0	0	-0.01	-7.8	3.81	53.87	133.9	1039.34	430.81	1246.34	651	1078.8	472.19	1212.26	483.03
34.534	0	0.02	0.01	0	0.11	5.8	0.18	0.38	0.21	1.52	88.39	24.82	36.84	95.3	33.41	0.69	0.19	0.14	19.5	1.89	0.85	3.54	0	0.01	0.18	1.52	2.64	0.21	0.98	11.89	0.01	0.07	39.77	0	0	0	-0.41	-6.96	3.89	53.92	136.55	1040.29	431.07	1245.17	648.97	1077.46	472.51	1213.67	482.11
34.567	0	0.02	0.01	0	0.09	5.96	0.15	0.31	0.3	1.33	88.09	26.73	38.22	96.31	28.99	0.79	0.16	0.15	18.76	1.76	0.61	3.07	0	0.01	0.2	1.33	2.41	0.3	1.04	11.61	0.01	0.08	40.39	0	0	0	0.8	-5.69	1.27	54.49	133.2	1040.55	432.19	1242.97	647.64	1075.29	475.98	1208.4	480.78
34.601	0	0.02	0.01	0	0.07	7.58	0.1	0.23	0.43	1.17	84.85	35.14	42.24	97.48	22.2	0.81	0.12	0.16	18.47	1.44	0.37	1.55	0	0.01	0.19	1.17	2.08	0.43	1.09	11.29	0.01	0.26	42.85	0	0	0	3.6	-3.72	0.93	55.76	140.2	1036.11	431.7	1238.43	646.67	1066.97	476.89	1207.1	481.41
34.634	0	0.03	0.01	0	0.06	5.79	0.08	0.17	0.48	1.1	88.43	32.76	41.11	97.58	16.66	0.9	0.1	0.16	14.68	1.01	0.36	0.96	0	0.01	0.15	1.1	1.46	0.48	1.04	9.46	0.01	0.12	42.19	0	0	0	-1.72	-3.52	-1.69	54.28	131.69	1037.92	435.2	1233.81	641.74	1067.14	479.98	1198.82	480.13
34.667	0	0.03	0.01	0	0.05	6.38	0.06	0.14	0.54	1.08	87.23	38.11	43.12	98.6	12.57	0.87	0.09	0.12	13.65	0.93	0.28	0.42	0	0.01	0.12	1.08	0.99	0.54	0.99	8.43	0.01	1.03	43.65	0	0	0	5.92	0.74	3.53	55.85	128.76	1018.93	436.87	1210.65	642.86	1052.9	479.39	1181.58	483.98
34.701	0	0.03	0.01	0.01	0.05	5.1	0.05	0.11	0.65	1.07	89.8	34.77	41.61	98.04	10.28	0.82	0.08	0.1	11.21	0.58	0.27	0.18	0	0	0.14	1.07	0.92	0.65	0.9	5.6	0.01	0.13	42.75	0	0	0	0.19	-2.43	-1.04	54.85	131.73	1016.4	436.32	1207.04	636.58	1043.68	479.14	1175.36	482.78
34.734	0	0.03	0.01	0.01	0.05	3.35	0.06	0.11	0.78	0.93	93.3	26.77	37.8	98.68	10.04	0.75	0.08	0.1	8.11	0.51	0.32	0.1	0	0	0.15	0.93	0.71	0.78	0.66	5.09	0.01	0.12	40.41	0	0	0	5.56	-0.41	1.89	56.23	130.43	1002.07	436.09	1188.9	636.34	1031.1	478.52	1161.5	481.18
34.768	0	0.03	0.01	0.01	0.05	2.32	0.06	0.1	1.16	0.75	95.36	21.07	34.72	98.39	9.03	0.68	0.07	0.08	5.28	0.37	0.22	0.02	0	0	0.12	0.75	0.52	1.16	0.52	3.8	0.01	0.1	38.45	0	0	0	5.24	1.45	0.54	56.29	132.72	991.98	438.88	1178.74	637.55	1018.5	481.93	1151.2	484.54
34.801	0	0.03	0.01	0.01	0.06	1.93	0.07	0.1	1.48	0.56	96.13	15.55	32.33	97.92	10.94	0.55	0.07	0.07	6.55	0.32	0.25	0.02	0	0.01	0.1	0.56	0.37	1.48	0.42	3.75	0.01	0.08	36.14	0	0	0	9.36	2.74	2.15	57.55	130.74	984.03	441.21	1167.77	638.42	1011.71	483.27	1142.37	487.69
34.834	0	0.03	0.01	0.01	0.06	2.18	0.08	0.12	1.74	0.49	95.64	15.04	32.4	97.61	14.31	0.4	0.08	0.06	9.19	0.4	0.28	0.02	0	0.01	0.08	0.49	0.29	1.74	0.36	3.77	0.01	0.06	35.89	0	0	0	8.18	3.46	0.57	57.09	127.93	979.15	443.83	1160.11	637.66	1005.24	486.65	1133.16	487.76
34.868	0	0.03	0.01	0.01	0.07	2.98	0.1	0.13	1.86	0.24	94.05	15.49	34.17	98.41	17.45	0.37	0.07	0.07	14.41	0.48	0.27	0.01	0	0	0.07	0.24	0.21	1.86	0.25	2.79	0.01	0.02	36.11	0	0	0	2.67	1.39	-0.83	55.03	127.35	975.14	444.67	1154.66	635.13	999.38	487.33	1126.73	486.04
34.901	0	0.03	0.02	0.01	0.09	2.53	0.14	0.16	1.41	0.18	94.95	10.44	31.2	97.79	23.02	0.41	0.07	0.07	17	0.64	0.27	0.01	0	0	0.05	0.18	0.18	1.41	0.19	2.62	0.01	0.06	33.29	0	0	0	4.05	3.05	-0.12	55.34	129.07	966.57	444.4	1148.58	637.34	991.93	486.45	1120.98	488.66
34.934	0	0.03	0.02	0	0.11	2.53	0.19	0.21	0.99	0.15	94.93	10.13	29.95	97.89	29.33	0.5	0.07	0.09	17.45	0.6	0.21	0.02	0	0.01	0.05	0.15	0.19	0.99	0.18	2.6	0.01	0.07	33.09	0	0	0	-1.32	2.8	-1.09	53.96	127.91	963.43	444.72	1145.18	636.42	988.27	486.85	1116.17	486.07
34.968	0	0.03	0.02	0.01	0.13	1.97	0.21	0.23	0.99	0.09	96.06	8.08	27.28	98.6	31.27	0.74	0.05	0.12	15.95	0.7	0.2	0.04	0	0.01	0.04	0.09	0.21	0.99	0.11	1.97	0.02	0.01	31.54	0	0	0	0.35	0.72	0.22	54.51	124.74	961.39	441.61	1142.57	633.23	988.83	481.79	1113.52	485.24
35.001	0	0.03	0.02	0.01	0.13	1.82	0.21	0.23	1.24	0.08	96.36	7.77	26.55	98.62	31.26	1.14	0.05	0.18	15.03	0.68	0.21	0.13	0	0.01	0.05	0.08	0.25	1.24	0.1	2.04	0.02	0.01	31.28	0	0	0	-1.55	0.64	0.85	53.75	124.69	961.43	440.61	1142.67	633.25	989.51	480.99	1114.2	481.86
35.034	0	0.03	0.02	0.01	0.15	1.69	0.24	0.26	2.43	0.07	96.63	5.72	24.92	96.69	32.9	1.71	0.05	0.29	17.71	0.76	0.2	0.23	0	0.01	0.06	0.07	0.28	2.43	0.08	1.89	0.02	0	29.23	0	0	0	-0.13	5.13	1.93	54.42	126.51	961.46	440.7	1142.43	633.43	989.65	480.88	1116.14	482.76
35.068	0	0.04	0.03	0.01	0.13	1.18	0.19	0.18	3.24	0.05	97.63	3.5	22.97	96.2	25.21	2.09	0.05	0.29	17.69	0.72	0.2	0.17	0	0.02	0.06	0.04	0.33	3.24	0.04	1.41	0.03	0.08	26.02	0	0	0	1.25	5.84	4.44	54.92	124.76	961.63	439.34	1142.69	631.67	993.2	478.61	1117.85	483.86
35.101	0	0.04	0.03	0.01	0.13	0.98	0.17	0.17	2.71	0.05	98.05	3.05	21.98	96.52	22.79	2.67	0.05	0.29	16	0.58	0.15	0.12	0	0.02	0.06	0.04	0.39	2.71	0.04	1.34	0.03	0.23	25.15	0	0	0	-1.02	5.39	4.89	53.91	127.29	962.79	436.63	1147.7	631.25	995.5	477.99	1122.76	480.94
35.135	0	0.04	0.03	0.01	0.13	0.67	0.17	0.16	1.35	0.07	98.66	2.13	19.25	98.7	21.21	2.62	0.07	0.28	13.82	0.48	0.1	0.04	0	0.02	0.06	0.03	0.44	1.35	0.03	1.37	0.03	0.13	22.85	0	0	0	6.05	-0.34	4.72	56.3	126.4	970.6	438.09	1155.54	635.39	1003.46	479.67	1129.78	484.33
35.168	0	0.04	0.03	0.01	0.13	0.71	0.16	0.15	1.15	0.07	98.58	1.99	19.98	98.64	19.4	2.41	0.07	0.28	15.63	0.4	0.12	0.03	0	0.02	0.06	0.02	0.57	1.15	0.02	1.34	0.03	0.26	22.42	0	0	0	7.36	-0.56	3.33	56.56	122.7	981.64	439.04	1164.2	635.79	1013.74	479.54	1136.35	484.26
35.201	0	0.05	0.03	0.01	0.11	0.65	0.13	0.12	1.22	0.07	98.71	2.03	20.29	98.74	14.83	1.76	0.07	0.27	13.82	0.35	0.12	0.03	0	0.02	0.07	0.02	0.55	1.22	0.02	1.31	0.03	0.08	22.53	0	0	0	5.03	-0.21	2.86	57.3	129.52	997.2	437.29	1178.27	629.85	1024.75	479.55	1154.26	480.9
35.235	0	0.05	0.03	0.01	0.1	0.67	0.13	0.12	1.37	0.07	98.66	2.18	20.74	98.22	14.38	1.52	0.07	0.23	13.53	0.31	0.1	0.02	0	0.02	0.07	0.02	0.62	1.37	0.03	1.58	0.03	0.09	23.01	0	0	0	6.86	-1.96	2.93	58.1	130.43	1009.15	432.64	1190.49	626.42	1036.45	474.08	1166.84	477.49
35.268	0	0.05	0.03	0.01	0.11	0.58	0.14	0.12	1.73	0.07	98.83	2.08	19.16	98.27	16.2	1.12	0.07	0.2	11.65	0.26	0.1	0.02	0	0.02	0.06	0.02	0.51	1.73	0.03	1.74	0.03	0.09	22.71	0	0	0	3.53	-1.81	2.92	57.73	129.73	1024.62	429.27	1207.63	624.01	1053.08	470.95	1182.79	473.21
35.301	0	0.04	0.03	0.01	0.11	0.66	0.14	0.14	1.38	0.07	98.68	2.64	20.07	98.51	18.16	0.94	0.07	0.18	10.82	0.32	0.1	0.03	0	0.03	0.05	0.02	0.45	1.38	0.05	2.33	0.03	0.08	24.22	0	0	0	2.98	1.04	4.6	57.42	133.14	1027.59	430.79	1212.44	627.7	1057.25	469.09	1190.06	478.49
35.335	0	0.04	0.03	0.01	0.11	0.69	0.15	0.14	1.21	0.06	98.61	2.53	20.41	98	18.25	0.83	0.06	0.17	12.27	0.32	0.09	0.05	0	0.03	0.07	0.02	0.47	1.21	0.06	2.39	0.04	0.1	23.94	0	0	0	-2.19	-2.54	3.78	56.16	128	1042.04	431.84	1225.28	626.45	1072.37	469.61	1200.2	476.13
35.368	0	0.04	0.03	0.01	0.1	0.81	0.13	0.13	1.14	0.06	98.37	2.72	22.16	93.87	16.17	0.77	0.06	0.2	14.2	0.34	0.13	0.09	0	0.03	0.07	0.03	0.45	1.14	0.08	2.57	0.05	0.11	24.41	0	0	0	1.14	-8.36	1.64	56.8	131.22	1047.6	429.58	1234.78	627.27	1076.08	469.71	1207.13	476.38
35.401	0	0.05	0.03	0.01	0.11	0.66	0.15	0.14	0.94	0.06	98.68	2.1	19.82	93.21	18.17	0.86	0.06	0.27	13.75	0.4	0.18	0.13	0	0.03	0.09	0.05	0.47	0.94	0.1	3.34	0.05	0.08	22.77	0	0	0	0.66	-8.91	3.68	56.37	134.02	1048.29	425.99	1240.47	629.43	1080.11	465.04	1213.75	475.18
35.435	0	0.05	0.03	0.01	0.11	0.63	0.14	0.14	1.34	0.08	98.74	2.12	19.6	93.39	16.9	0.96	0.06	0.31	12.72	0.54	0.23	0.11	0	0.03	0.11	0.08	0.49	1.34	0.17	4.29	0.05	0.15	22.82	0	0	0	6.65	-8.76	0.97	58.19	133.25	1051.2	424.86	1242.87	629.09	1080.17	468.41	1213.35	472.69
35.468	0	0.04	0.03	0.01	0.13	0.7	0.18	0.18	1.2	0.1	98.6	2.47	19.5	91.89	22.53	1.02	0.06	0.32	12.77	0.75	0.25	0.1	0	0.02	0.11	0.1	0.49	1.2	0.19	5.15	0.05	0.15	23.8	0	0	0	7.48	-9.86	1.02	58.29	135.1	1051.6	422.98	1244.29	628.1	1080.19	466.76	1215.2	471.77
35.502	0	0.04	0.03	0.01	0.15	0.7	0.2	0.23	1.9	0.2	98.6	2.46	18.66	93.05	25.71	1.36	0.06	0.38	12.82	1.08	0.21	0.08	0	0.02	0.14	0.2	0.46	1.9	0.26	6.67	0.05	0.04	23.76	0	0	0	7.27	-9.03	1.72	58.31	135.48	1052.06	422.26	1247.51	630.27	1082.65	465.35	1217.92	472.83
35.535	0	0.04	0.03	0.01	0.16	0.76	0.22	0.27	1.68	0.32	98.47	2.82	19.01	92.53	28.37	1.56	0.07	0.31	12.62	1.29	0.18	0.07	0	0.01	0.14	0.32	0.51	1.68	0.39	7.94	0.05	0.44	24.65	0	0	0	5.32	-9.42	-0.01	57.63	130.86	1054.78	423.66	1245.59	626.59	1083.48	467.56	1214.31	470.21
35.568	0	0.04	0.03	0.01	0.15	0.68	0.2	0.26	1.84	0.35	98.64	2.57	18.48	96.16	26.08	1.8	0.06	0.28	11.73	1.09	0.11	0.05	0	0.01	0.15	0.35	0.51	1.84	0.49	9.07	0.06	0.42	24.05	0	0	0	3.15	-5.89	-0.73	57.44	128.2	1054.47	424.31	1244.1	624.27	1083.35	466.61	1211.43	471.96
35.602	0	0.04	0.03	0.01	0.17	0.79	0.23	0.39	1.93	0.63	98.42	3.21	18.94	97.13	30.5	1.95	0.06	0.33	11.51	1.45	0.15	0.09	0	0.01	0.13	0.63	0.46	1.93	0.87	13.94	0.07	0.32	25.48	0	0	0	8.24	-4.39	-0.75	59.32	127.61	1053.95	426.65	1241.3	625.24	1081.99	469.7	1209.49	475.06
35.635	0	0.03	0.03	0.01	0.18	0.78	0.27	0.43	1.91	0.68	98.44	3.09	18.17	97.4	33.48	1.88	0.07	0.32	11.86	1.58	0.19	0.11	0	0.01	0.16	0.68	0.44	1.91	0.9	13.8	0.07	0.17	25.23	0	0	0	8.67	-3.88	-0.52	59.63	128.11	1049.37	427.5	1235.32	624.65	1076.7	470.3	1204.7	475.76
35.668	0	0.04	0.03	0.01	0.17	0.69	0.24	0.41	1.66	0.89	98.62	3.02	17.65	97.39	31.53	1.62	0.06	0.27	9.92	1.25	0.23	0.1	0	0.01	0.12	0.89	0.32	1.66	1.19	14.67	0.06	0.25	25.09	0	0	0	4.38	-3.91	1.28	58.38	127.32	1039.15	427.93	1222.55	622.35	1067.41	468.05	1194.55	474.72
35.702	0	0.04	0.03	0.01	0.21	0.5	0.3	0.6	1.26	1.66	98.8	2.24	14.12	97.65	35.05	1.51	0.06	0.27	8.09	0.79	0.4	0.1	0	0.01	0.11	1.66	0.23	1.26	1.8	20.51	0.07	0.06	23.17	0	0	0	4.38	-3.37	-1.69	58.94	130.59	1038.2	428.53	1219.45	618.37	1060.69	471.06	1191.25	474.14
35.735	0	0.04	0.03	0.01	0.19	0.43	0.26	0.5	0.74	1.6	99.01	2.04	13.56	97.41	32.02	1.46	0.06	0.28	6.44	0.59	0.34	0.06	0	0.01	0.08	1.6	0.14	0.74	1.55	18.96	0.05	0.12	22.56	0	0	0	8.45	-3.87	0.6	59.31	128.33	1023.7	430.62	1204.33	623	1049.33	472.53	1177.61	476.28
35.769	0	0.04	0.03	0.01	0.16	0.49	0.22	0.48	0.4	2.15	99.03	2.4	15.63	96.53	28.48	1.01	0.06	0.25	6.65	0.46	0.25	0.04	0	0	0.06	2.15	0.12	0.4	1.93	22.03	0.05	0.06	23.61	0	0	0	4.03	-5.36	-1.23	57.66	128.13	1020.07	431.71	1199.56	620.59	1043.37	473.78	1171.49	475.85
35.802	0	0.04	0.03	0.01	0.13	0.64	0.16	0.35	0.4	2.09	98.72	2.78	19.28	97.02	22.02	0.87	0.05	0.27	9.64	0.47	0.23	0.03	0	0	0.06	2.09	0.13	0.4	1.86	20.88	0.05	0.07	24.56	0	0	0	4.88	-4.58	-0.71	57.9	127.21	1017.47	433.85	1193.82	620.51	1040.2	475.87	1167.41	476.13
35.835	0	0.04	0.03	0.01	0.11	0.99	0.15	0.3	0.38	1.86	98.01	3.4	23.32	95.61	20.08	0.6	0.05	0.25	14.91	0.53	0.16	0.03	0	0	0.06	1.86	0.15	0.38	1.67	19.64	0.05	0.03	25.84	0	0	0	2.77	-6.6	-1.17	57.03	126.79	1014.8	433.75	1190.47	619.11	1036.91	475.76	1163.7	474.95
35.869	0	0.04	0.03	0.01	0.11	1.1	0.14	0.28	0.44	1.76	97.79	3.59	24.43	97.18	18.92	0.49	0.05	0.26	16.08	0.4	0.16	0.02	0	0	0.06	1.76	0.14	0.44	1.35	19.38	0.05	0.01	26.2	0	0	0	3.66	-4.3	0.2	57.62	128.76	1012.89	433.67	1188.09	618.06	1035.18	473.67	1163.88	477.53
35.902	0	0.04	0.03	0.01	0.11	1.14	0.15	0.24	0.59	1.16	97.71	3.82	24.67	96.54	19.34	0.52	0.04	0.28	15.92	0.34	0.16	0.02	0	0	0.06	1.16	0.15	0.59	1.14	15.55	0.05	0.08	26.6	0	0	0	2.28	-5.36	-0.25	57.24	128.86	1010.94	434.56	1187.23	620.18	1033.23	475.4	1162.08	477.17
35.935	0	0.04	0.03	0.01	0.11	0.93	0.16	0.26	0.69	1.01	98.13	3.8	22.58	95.67	21.95	0.68	0.04	0.29	12.42	0.39	0.14	0.02	0	0	0.06	1.01	0.14	0.69	0.94	14.58	0.04	0.15	26.56	0	0	0	0.9	-6.53	1.37	56.64	127.67	1011.04	434.46	1190.92	624.38	1037.37	473.59	1164.93	478.91
35.969	0	0.04	0.03	0.01	0.11	0.82	0.14	0.19	0.63	0.9	98.37	3.59	22.04	94.48	19.26	0.58	0.04	0.19	10.72	0.72	0.16	0.02	0	0	0.06	0.9	0.13	0.63	0.68	10.15	0.04	4.86	26.19	0	0	0	-0.4	-7.8	3.17	55.83	128.29	1014.37	436.2	1194.1	626.47	1042.12	473.81	1170.23	480.61
36.002	0	0.04	0.03	0.01	0.1	0.74	0.14	0.17	0.39	0.81	98.53	3.11	21.37	93.24	18.06	0.35	0.05	0.16	10.71	0.88	0.14	0.02	0	0	0.06	0.81	0.16	0.39	0.68	8.76	0.03	22.41	25.28	0	0	0	0.08	-8.88	4.12	54.47	127.42	1013.83	435	1197.56	628.74	1045.15	470.97	1171.95	483.56
36.035
36.069
36.102
36.136
36.169
36.202
36.236
36.269
36.302
36.336
36.369
36.402
36.436
36.469
36.503
36.536
36.569
36.603
36.636
36.669
36.703
36.736
36.77
36.803
36.836
36.87
36.903
36.936
36.97
37.003
37.036
37.07
37.103	0	0.11	0.23	0.02	0.22	0.03	0.27	0.12	0.46	1.64	99.47	0.33	0	96.86	14.92	0.28	1.64	0.23	1.44	0.55	0.25	0.1	0	0.02	0.04	0.28	0.02	0.46	0.15	3.71	0.05	0.01	0.26	1.34	0	0	0.54	4.85	2.49	59.87	121.76	1022.87	422.72	1167.5	573.21	1035.81	454.49	1157.42	460.54
37.137	0	0.09	0.23	0.02	0.3	0.03	0.39	0.18	0.46	1.64	99.21	0.44	0	98.71	23.71	0.54	1.64	0.2	2.24	0.52	0.19	0.24	0	0.01	0.02	0.34	0.06	0.25	0.2	4.11	0.05	0.01	0.46	1.81	0	0	0.96	-0.32	1.46	59.65	126.32	1019.21	423.48	1166.52	576.58	1030.08	457.9	1156.39	460.12
37.17	0	0.09	0.23	0.02	0.27	0.03	0.35	0.18	0.66	1.23	99.3	0.37	0	98.27	21.41	0.59	1.23	0.23	2.86	0.51	0.17	0.23	0	0.02	0.03	0.22	0.14	0.43	0.15	6.12	0.2	0.04	0.66	2.05	0	0	-1.07	-1.79	0.68	56.83	121.15	1017.06	419.97	1171.11	581.53	1033.13	457.04	1154.25	454.7
37.203	0	0.1	0.23	0.02	0.22	0.03	0.27	0.16	0.83	0.92	99.45	0.33	0	95.46	16.28	0.52	0.92	0.19	3.2	0.61	0.14	0.25	0	0.03	0.03	0.22	0.16	0.36	0.14	8.54	0.32	0.03	0.83	2.25	0	0	-1.56	6.77	1.35	56.2	129.5	1019.87	421.08	1179.77	587.24	1035.5	460.16	1164.98	457.72
37.237	0	0.1	0.22	0.02	0.23	0.04	0.3	0.21	0.74	0.74	99.41	0.33	0	94.3	17.9	0.44	0.74	0.17	5.27	1.05	0.13	0.42	0	0.02	0.04	0.2	0.16	0.5	0.17	13.16	0.57	0.03	1.07	2	0	0	-2.66	7.97	1.49	55.86	126.66	1018.94	421.68	1183.45	593.13	1038.47	461.61	1165.09	458.46
37.27	0	0.1	0.23	0.02	0.23	0.04	0.29	0.23	1.41	0.54	99.43	0.33	0	94.04	17.12	0.48	0.54	0.22	6.71	1.07	0.14	0.3	0	0.02	0.07	0.23	0.15	1.41	0.13	16.26	0.55	0.01	1.2	2.47	0	0	4.07	8.21	3.93	57.76	126.96	1018.47	420.25	1186.34	595.9	1041.93	460.76	1168.88	461.6
37.303	0	0.1	0.25	0.02	0.22	0.05	0.28	0.23	2.5	0.43	99.44	0.33	0	94.79	16.25	0.54	0.43	0.22	10.09	1.23	0.19	0.27	0	0.02	0.14	0.41	0.17	2.5	0.15	17.35	0.7	0.04	1.45	3.34	0	0	5.98	7.49	3.55	57.8	126.36	1019.31	420.53	1193.63	603.27	1045.91	465.25	1172.21	461.54
37.337	0	0.1	0.26	0.02	0.22	0.06	0.29	0.28	5.17	0.56	99.42	0.38	0	94.33	16.7	0.58	0.31	0.21	12.42	1.17	0.27	0.23	0	0.02	0.23	0.56	0.18	5.17	0.21	21.62	1.07	0.02	1.67	3.9	0	0	5.03	7.95	5.09	57.08	127.49	1022.88	420.75	1199.55	605.17	1051.63	464.8	1179.12	463.8
37.37	0	0.1	0.27	0.02	0.22	0.06	0.3	0.36	5.44	0.59	99.29	0.4	0	94.78	17.48	0.73	0.25	0.21	12.43	1.34	0.35	0.12	0	0.02	0.38	0.59	0.23	5.44	0.29	26.44	1.19	0.04	1.82	4.48	0	0	6.62	7.5	6.64	57.23	124.53	1023.49	420.46	1202.13	607.67	1056.11	463.73	1180.62	465.73
37.403	0	0.1	0.26	0.02	0.2	0.07	0.27	0.39	3.3	0.63	99.21	0.33	0	87.21	14.94	0.81	0.23	0.21	13.74	1.68	0.45	0.08	0	0.01	0.73	0.63	0.25	3.3	0.37	31.28	1.17	0.03	1.99	4.36	0	0	1.66	12.4	6.66	55.38	128.56	1025.02	420.84	1205.97	608.95	1057.19	463.36	1185.72	466.42
37.437	0	0.1	0.28	0.02	0.22	0.06	0.29	0.44	2.39	0.72	99.13	0.33	0	91.21	17.12	0.94	0.2	0.18	12.82	2	0.41	0.05	0	0.01	1.21	0.72	0.23	2.39	0.4	31.46	1.05	0.05	2.11	5.2	0	0	4.44	10.3	4.46	56.33	126.19	1026.4	422.62	1205.42	611.12	1056.39	465.65	1182.57	466.08
37.47	0	0.1	0.26	0.02	0.24	0.06	0.32	0.49	1.56	0.69	99.02	0.35	0	85.51	19.41	1.03	0.2	0.19	11.13	2.14	0.32	0.03	0	0.01	1.56	0.69	0.21	1.01	0.4	31.96	0.88	0.01	2.08	4.47	0	0	1.37	13.13	4.49	55.49	124.59	1027.76	425.7	1203.01	611.46	1056.83	463.46	1181.25	469.94
37.504	0	0.1	0.26	0.02	0.22	0.06	0.28	0.46	1.74	0.69	99.08	0.33	0	90.49	16.82	1.38	0.19	0.18	10.42	1.81	0.22	0.02	0	0.01	1.74	0.69	0.22	0.75	0.39	32.49	0.84	0.04	2.14	4.78	0	0	1.83	10.73	3.92	56.12	128.84	1025.72	426.76	1200.21	611.02	1051.71	465.38	1180.44	470.55
37.537	0	0.1	0.26	0.02	0.22	0.05	0.27	0.46	1.71	0.63	99.08	0.33	0	91.73	16.41	1.77	0.17	0.12	9.26	1.81	0.22	0.02	0	0.01	1.71	0.63	0.29	1.18	0.41	32.69	0.86	0.08	2.11	4.51	0	0	2.45	9.97	3.73	56.41	129.66	1022.41	427.34	1196.84	611.52	1047.75	466.39	1177.32	471.02
37.57	0	0.1	0.23	0.02	0.23	0.05	0.28	0.52	1.39	0.53	98.97	0.33	0	92.4	17.11	1.81	0.16	0.11	7.33	1.7	0.2	0.02	0	0.02	1.39	0.53	0.28	1.07	0.44	34.67	0.88	0.01	2.08	3.38	0	0	7.06	9.51	5.46	57.81	137.69	1014.52	424.73	1192.63	610.67	1039.73	466.9	1177.32	472.03
37.604	0	0.1	0.21	0.02	0.22	0.05	0.26	0.57	2.22	0.5	98.87	0.33	0	90.46	16.34	1.68	0.12	0.1	7.81	1.51	0.22	0.02	0	0.02	0.98	0.5	0.34	2.22	0.51	37.87	1.1	0.06	2.55	3.18	0	0	6.75	10.75	4.38	57.16	130.51	1007.03	425.16	1185.44	614.2	1034.65	466.24	1165.07	470.97
37.637	0	0.1	0.24	0.02	0.2	0.05	0.24	0.5	3.8	0.53	99.01	0.33	0	90.27	14.94	1.5	0.12	0.08	7.89	1.54	0.24	0.02	0	0.02	0.91	0.53	0.39	3.8	0.49	36.23	1.11	0.03	2.7	4.12	0	0	1.62	10.86	6.51	55.92	137.71	989.94	425.03	1172.67	615.3	1018.72	465.11	1156.15	473.86
37.67	0	0.1	0.22	0.02	0.2	0.06	0.24	0.57	3.31	0.48	98.85	0.33	0	87.05	14.91	1.37	0.11	0.09	9.59	1.36	0.25	0.03	0	0.03	0.76	0.48	0.44	3.31	0.51	39.91	1.32	0.09	3.13	3.95	0	0	1.7	12.47	5.61	55.4	131.08	983.37	425.17	1164.24	616.33	1013.41	463.09	1144.13	472.82
37.704	0	0.1	0.2	0.02	0.19	0.06	0.23	0.66	3.5	0.46	98.68	0.33	0	92.19	13.64	1.38	0.09	0.11	10.61	1.39	0.25	0.03	0	0.02	0.5	0.46	0.44	3.5	0.68	44.61	1.28	0.06	3.48	3.11	0	0	0.59	9.66	4.1	55.82	137.24	973.98	429.38	1152.23	617.53	998.12	466.41	1135.02	475.96
37.737	0	0.1	0.22	0.02	0.19	0.06	0.23	0.71	2.86	0.35	98.59	0.33	0	92.55	13.76	1.75	0.09	0.12	10.06	1.22	0.24	0.03	0	0.02	0.41	0.35	0.56	2.86	0.71	45.65	1.25	0.03	3.53	4.04	0	0	-5.81	9.4	5.86	53.74	128.98	963.89	431.12	1140.39	615.56	992.85	466.49	1121.47	476.11
37.771	0	0.09	0.2	0.02	0.2	0.06	0.23	0.74	1.8	0.24	98.52	0.33	0	93.45	15.05	1.63	0.09	0.14	9.32	1.08	0.18	0.02	0	0.03	0.29	0.24	0.67	1.8	0.83	45.58	1.04	0.03	4.07	3.72	0	0	-3.29	8.71	5.23	54.27	126.36	960.31	433.83	1134.28	617.55	988.65	467.55	1114.47	479.13
37.804	0	0.09	0.18	0.02	0.21	0.07	0.26	0.85	1.55	0.12	98.3	0.33	0	92.26	17.34	1.58	0.09	0.18	9.71	1.17	0.18	0.02	0	0.03	0.2	0.12	0.69	1.55	0.81	46.73	0.91	0.06	4.5	2.84	0	0	-4.46	9.61	4.54	53.78	128.31	952.94	434.72	1126.72	617.69	979.52	469.43	1107.5	478.66
37.837	0	0.08	0.17	0.02	0.21	0.07	0.26	0.88	1.14	0.1	98.25	0.33	0	93.55	17.8	1.87	0.1	0.21	9.61	1.2	0.16	0.02	0	0.03	0.12	0.09	0.79	1.14	0.81	46.66	0.83	0.05	4.94	2.55	0	0	-7.38	8.63	4.3	52.75	129.29	947.33	435.37	1120.91	617.44	973.06	469.51	1102.04	478.49
37.871	0	0.08	0.14	0.02	0.22	0.08	0.26	0.77	1.34	0.09	98.46	0.33	0.25	93.93	18.19	2.76	0.09	0.23	11.19	1.51	0.16	0.02	0	0.04	0.11	0.06	0.66	1.34	0.7	42.25	0.56	0.07	5.4	1.46	0	0	-6.9	8.3	4.6	52.28	128.32	937.13	430.53	1112.28	614.04	964.35	465.83	1092.44	473.65
37.904	0	0.08	0.12	0.01	0.23	0.08	0.26	0.74	0.96	0.09	98.52	0.33	0.09	88.58	19.22	3.01	0.09	0.27	10.34	1.43	0.18	0.02	0	0.04	0.06	0.04	0.59	0.96	0.64	39.99	0.47	0.04	5.73	0.06	0	0	-3.53	11.76	6.5	52.75	124.67	934.13	428.89	1109.53	612.77	965.25	464.56	1089.55	474.17
37.937	0	0.08	0.11	0.01	0.23	0.09	0.25	0.87	0.83	0.09	98.26	0.33	1.2	85.14	18.68	3.85	0.09	0.3	11.4	1.64	0.21	0.03	0	0.03	0.04	0.04	0.5	0.83	0.64	43.57	0.42	0.05	6.22	0	0	0	-3.9	13.27	6.38	52.45	124.2	930.23	425.32	1108.2	612.05	962.77	461.84	1086.66	470.55
37.971	0	0.08	0.1	0.01	0.2	0.11	0.22	0.83	0.75	0.09	98.33	0.33	3.21	90.3	16.59	3.75	0.09	0.28	11.89	1.7	0.24	0.05	0	0.03	0.03	0.03	0.47	0.75	0.6	44.72	0.4	0.03	7.5	0	0	0	-2.16	10.85	5.37	53.17	124.57	928.35	421.31	1107.22	610.64	960.09	457.6	1084.33	466.58
38.004	0	0.08	0.1	0.01	0.19	0.14	0.21	0.84	0.59	0.08	98.31	0.33	5.28	87.92	15.39	3.63	0.08	0.3	14.43	2.12	0.34	0.11	0	0.03	0.03	0.03	0.39	0.59	0.58	46.27	0.35	0.01	8.19	0	0	0	-1.98	12.07	5.16	53.18	126.91	925.08	418.93	1106.83	610.1	956.91	458.28	1083.71	463.62
38.037	0	0.08	0.09	0.01	0.17	0.18	0.19	0.91	0.62	0.08	98.17	0.33	7.84	89.49	13.65	3.99	0.08	0.32	17.02	2.55	0.43	0.24	0	0.02	0.02	0.02	0.32	0.62	0.6	49.57	0.32	0.02	9.28	0	0	0	-1.89	11.29	4.27	53.53	127.2	924.17	418.74	1104.55	609.44	954.27	457	1081.32	463.02
38.071	0	0.08	0.07	0.01	0.14	0.21	0.15	0.81	0.57	0.08	98.37	0.43	10.38	88.47	10.93	3.74	0.08	0.33	15.14	2.52	0.42	0.3	0	0.02	0.02	0.02	0.24	0.57	0.57	49.72	0.24	0.01	11.86	0	0	0	-2.51	11.81	4.98	53.44	122.73	923.55	418.58	1101.93	606.79	955.46	456.55	1078.06	462.17
38.104	0	0.08	0.07	0.01	0.14	0.21	0.15	0.77	0.52	0.07	98.47	0.44	10.42	88.1	10.34	3.7	0.07	0.34	14.35	2.11	0.46	0.28	0	0.01	0.02	0.02	0.16	0.52	0.55	48.89	0.21	0.01	12.09	0	0	0	-1.8	11.99	4.3	53.67	123.8	922.03	417.11	1101.33	606.21	953.21	456.57	1076.96	460.03
38.138	0	0.07	0.06	0.01	0.14	0.19	0.14	0.87	0.48	0.07	98.26	0.54	9.95	85.01	10.97	3.67	0.07	0.36	9.89	1.75	0.28	0.11	0	0.01	0.01	0.02	0.16	0.48	0.51	51.39	0.15	0.01	13.47	0	0	0	-5.68	13.32	5.28	53.05	124.56	920.88	418.52	1098.83	604.92	952.08	455.83	1076.49	461.86
38.171	0	0.07	0.07	0.01	0.15	0.15	0.14	0.98	0.54	0.06	98.04	0.46	7.5	82.12	12.03	4.67	0.06	0.36	7.57	1.56	0.3	0.09	0	0.01	0.02	0.02	0.12	0.54	0.57	52.12	0.14	0.1	12.32	0	0	0	-4.32	14.38	7.58	53.23	122.87	919.91	417.5	1098.83	604.14	954.76	454.76	1077.33	463.27
38.204	0	0.07	0.07	0.01	0.16	0.12	0.16	0.97	0.51	0.07	98.07	0.41	5.59	89.37	13.52	3.72	0.07	0.25	5.94	1.34	0.36	0.07	0	0.01	0.02	0.02	0.11	0.51	0.56	51.42	0.13	0.03	11.49	0	0	0	1.97	11.35	9.08	54.58	123.04	919.46	415.47	1103.05	606.17	957.8	457.89	1080.74	462.86
38.238	0	0.07	0.07	0.01	0.15	0.12	0.16	0.92	0.47	0.06	98.16	0.46	5.79	90.21	14.16	3.44	0.06	0.21	4.73	1.11	0.38	0.06	0	0.01	0.02	0.03	0.1	0.47	0.55	49.89	0.1	0.03	12.29	0	0	0	-0.07	10.89	7.38	54.43	122.78	929.26	420.68	1112.12	611.97	965.67	461.72	1088.36	466.41
38.271	0	0.07	0.07	0.01	0.15	0.12	0.15	0.76	0.47	0.07	98.48	0.47	5.84	88.84	13.56	2.79	0.07	0.14	4.21	0.96	0.67	0.1	0	0.01	0.03	0.03	0.12	0.47	0.51	46.52	0.11	0.17	12.55	0	0	0	0.54	11.63	7.31	54.17	127.3	931.63	414.25	1122.83	614.98	970.15	456.73	1097.33	462.32
38.304	0	0.06	0.07	0.01	0.15	0.14	0.16	0.63	0.57	0.07	98.74	0.5	6.49	92.84	14.2	2.87	0.07	0.11	5.34	0.69	0.78	0.17	0	0.01	0.03	0.04	0.16	0.57	0.52	41.32	0.11	0.21	12.9	0	0	0	-1.42	9.19	6.79	53.91	131.28	939.03	412.53	1135.5	618.88	977.76	455.33	1108.91	461.15
38.338	0	0.07	0.07	0.01	0.14	0.17	0.16	0.48	0.61	0.07	99.04	0.52	8.12	92.45	13.76	2.41	0.06	0.08	8.35	0.75	0.93	0.53	0	0.01	0.04	0.07	0.25	0.61	0.55	35.79	0.1	0.35	13.21	0	0	0	3.06	9.47	7.81	55.31	131.41	947.59	412.29	1149.4	624.73	989.99	458.07	1121.3	463.26
38.371	0	0.06	0.06	0.01	0.12	0.31	0.15	0.37	0.87	0.07	99.26	0.71	13.41	92.76	12.99	1.71	0.06	0.05	15.11	1.03	0.91	1.21	0	0.01	0.05	0.07	0.47	0.87	0.49	31.07	0.12	0.06	15.39	0	0	0	1.99	9.25	7.06	55.48	137.7	958.06	414.93	1164.43	631.62	999.1	462.06	1136.73	466.37
38.404	0	0.06	0.05	0.01	0.11	0.6	0.14	0.32	1.04	0.07	98.8	0.94	19.12	91.12	11.37	1.4	0.06	0.04	22.65	1.14	0.66	0.73	0	0.01	0.05	0.07	0.72	1.04	0.43	29.55	0.11	0.06	17.38	0	0	0	7.57	10.36	6.76	57.12	132.91	974.56	413.65	1176.58	629.49	1015.41	458.26	1148.06	466.58
38.438	0	0.06	0.04	0.01	0.09	1.26	0.13	0.23	0.81	0.1	97.48	1.21	25.75	96.03	8.77	1.08	0.06	0.03	32.32	1.61	0.58	0.84	0	0.01	0.05	0.1	1.03	0.81	0.45	24.84	0.11	0.04	19.17	0	0	0	8.46	6.07	6.85	58.06	136.94	985.23	411.27	1187.75	626.31	1024.37	457.65	1161.16	464.16
38.471	0	0.06	0.04	0.01	0.09	1.36	0.12	0.24	1.02	0.1	97.28	1.34	26.73	96.63	7.72	1.35	0.06	0.04	32.16	1.7	0.44	0.46	0	0.01	0.05	0.1	1.31	1.02	0.49	26.22	0.12	0.11	19.93	0	0	0	8.63	5.22	6.07	58.37	135.77	995.04	408.9	1192.81	619.46	1031.48	453.85	1167.09	460.45
38.505	0	0.06	0.04	0.01	0.09	1.18	0.12	0.23	0.62	0.13	97.63	1.57	25.93	96.15	8.23	1.54	0.06	0.04	27.73	2.42	0.34	0.44	0	0.01	0.05	0.13	1.52	0.62	0.64	24.06	0.13	0.03	20.93	0	0	0	9.01	5.91	5.84	58.93	142.98	995.9	409.25	1196.54	620.9	1030.18	457.41	1173.11	460.99
38.538	0	0.06	0.03	0.01	0.09	1.68	0.12	0.2	0.61	0.15	96.65	2.12	28.74	96.33	9.54	1.69	0.06	0.05	30.22	3.44	0.28	0.55	0	0.01	0.04	0.15	1.39	0.61	0.74	20.11	0.12	0.05	22.83	0	0	0	8.98	5.67	5.79	58.83	141.57	996.46	410.71	1195.97	622.05	1030.79	457.29	1172.25	462.72
38.571	0	0.06	0.03	0.01	0.09	1.61	0.12	0.23	0.68	0.16	96.79	2.4	28.26	97.07	11.22	1.78	0.06	0.06	27.9	4.84	0.2	0.59	0	0.01	0.04	0.16	1.17	0.68	0.82	21.11	0.12	0.02	23.62	0	0	0	10.43	4.5	6.39	59.43	139.7	997.66	412.05	1196.21	622.78	1033.02	458.07	1172.56	464.8
38.605	0	0.05	0.03	0.01	0.09	1.98	0.12	0.21	0.84	0.17	96.05	2.99	30.07	97.43	11.46	2.44	0.06	0.09	28.84	3.97	0.17	0.59	0	0.01	0.05	0.17	0.92	0.84	1.05	17.72	0.15	0.04	25.02	0	0	0	10.2	3.83	7.41	59.33	136.24	1000.6	411.65	1195.76	619.14	1037.02	454.72	1172.85	465.21
38.638	0	0.05	0.03	0.01	0.1	1.62	0.12	0.22	1.2	0.17	96.76	2.9	28.32	98.03	11.95	3.53	0.06	0.16	25.66	3.06	0.21	0.68	0	0.01	0.05	0.17	0.62	1.2	1.26	17.49	0.15	0.04	24.83	0	0	0	11.48	2.47	3.5	59.91	138.36	1004.12	414.08	1195.73	620.35	1033.47	457.41	1171.66	464.11
38.671	0	0.05	0.03	0.01	0.1	1.34	0.11	0.22	1.63	0.15	97.31	2.95	26.9	98.1	11.5	3.78	0.06	0.24	22.14	3.58	0.28	0.48	0	0.01	0.04	0.15	0.4	1.63	1.45	18.04	0.15	0.03	24.92	0	0	0	8.16	2.28	2.27	59.85	139.67	1003.28	415.84	1191.14	615.41	1028.82	457.78	1168.28	465.48
38.705	0	0.04	0.02	0.01	0.08	2.17	0.09	0.2	1.7	0.14	95.65	7.48	31.77	98.33	11.9	3.54	0.06	0.24	18.75	2.58	0.41	0.22	0	0.01	0.04	0.14	0.35	1.7	1.41	15.33	0.13	0.01	31.02	0	0	0	1.98	1.62	2.06	58.38	139.06	997.61	414.01	1186.38	611.91	1023.78	453.51	1162.38	464.73
38.738	0	0.04	0.02	0.01	0.08	1.67	0.09	0.19	1.34	0.12	96.66	6.82	29.64	98.65	12.14	2.22	0.07	0.24	15.25	2.97	0.44	0.14	0	0.01	0.03	0.12	0.29	1.34	1.43	15.24	0.11	0.03	30.4	0	0	0	4.29	-0.54	2.41	59.07	136.24	989.69	418.1	1173.58	613.06	1014.97	458.58	1151.07	464.85
38.772	0	0.04	0.01	0.01	0.06	2.37	0.07	0.18	0.75	0.1	95.26	12.9	33.64	97.28	11.24	1.69	0.07	0.16	12.89	2.99	0.37	0.04	0	0.01	0.03	0.1	0.29	0.75	1.29	15.53	0.08	0.78	34.78	0	0	0	6.5	4.11	0.26	59.92	133.94	986.41	418.38	1165.82	608.57	1008.4	460.89	1142.33	462.59
38.805	0	0.04	0.02	0.01	0.06	2.02	0.07	0.16	0.64	0.09	95.95	10.92	32.84	96.28	8.18	1.01	0.07	0.11	12.37	3.02	0.38	0.04	0	0.01	0.02	0.09	0.31	0.64	1.22	16.59	0.07	6.8	33.61	0	0	0	4.45	5.73	2.01	59.78	135.33	976.21	422.81	1153.78	610.36	998.43	465.4	1133.76	465.37
38.838	0	0.05	0.02	0.01	0.06	1.27	0.06	0.13	0.36	0.07	97.45	7.35	29.44	96.54	5.1	0.61	0.07	0.07	9.38	3.28	0.33	0.03	0	0.01	0.01	0.07	0.28	0.36	1.08	15.12	0.06	4.12	30.9	0	0	0	3.2	5.36	2.71	58.96	134.24	968.68	422.09	1146.65	610.56	992.44	460.96	1126.52	467.43
38.872	0	0.06	0.03	0.01	0.06	0.78	0.07	0.14	0.3	0.09	98.44	3.65	24.78	95.26	4.4	0.4	0.09	0.04	9.72	6.22	0.49	0.03	0	0.01	0.01	0.06	0.27	0.3	1.12	18.31	0.05	4.79	26.29	0	0	0	3.88	6.99	2.91	59.22	134.66	965.14	425.53	1140.47	610.55	987.58	465.91	1122.2	469.14
38.905	0	0.08	0.03	0.01	0.07	0.59	0.07	0.13	0.32	0.11	98.82	2.56	22.28	95.13	3.62	0.35	0.11	0.02	9.19	9.67	0.57	0.04	0	0.01	0.01	0.05	0.31	0.32	1.08	17.39	0.05	2.32	24.03	0	0	0	-2.05	7.13	2.16	57.69	130.7	965.27	427.85	1137.13	608.52	987.16	464.91	1117.75	470.1
38.938	0	0.09	0.03	0.01	0.07	0.57	0.07	0.13	0.3	0.11	98.87	2.45	21.97	94.3	3.18	0.34	0.11	0.02	9.04	13.23	0.69	0.04	0	0.01	0.01	0.05	0.36	0.3	0.85	16.5	0.05	0.65	23.75	0	0	0	0.14	7.97	2.73	58.51	129.97	964.75	429.97	1132.58	606.67	985.56	467.14	1115.46	471.36
38.972	0	0.13	0.04	0.01	0.07	0.4	0.08	0.11	0.39	0.14	99.2	1.46	18.52	87.97	2.96	0.38	0.14	0.02	9.34	19.56	0.95	0.07	0	0.01	0.01	0.03	0.35	0.39	0.56	13.46	0.04	0.26	20.46	0	0	0	-2.8	12.05	3.52	57.3	132.1	962.29	428.42	1130.76	605	983.39	463.84	1115.28	471.13
39.005	0	0.13	0.04	0.01	0.07	0.4	0.08	0.11	0.53	0.13	99.19	1.47	18.71	92.12	2.41	0.48	0.13	0.01	9.46	20.58	0.86	0.09	0	0.01	0.01	0.03	0.36	0.53	0.48	12.83	0.05	0.16	20.48	0	0	0	-3.28	9.71	3.11	56.38	122.49	961.4	426.83	1132.5	607.74	987.9	463.18	1110.31	467.69
39.038	0	0.13	0.04	0.01	0.07	0.37	0.08	0.1	0.74	0.13	99.27	1.25	17.8	96.07	2.26	0.58	0.13	0.01	9.89	19.67	0.76	0.13	0	0.01	0.01	0.02	0.4	0.74	0.35	11.41	0.05	0.12	19.42	0	0	0	-4.94	6.02	3.71	56.11	124.89	962.54	425.67	1134.78	606.57	988.93	462.35	1113.74	466.72
39.072	0	0.12	0.05	0.01	0.08	0.29	0.09	0.1	1.19	0.14	99.41	0.88	15.46	95.97	2.99	0.87	0.14	0.02	10.85	15.9	0.45	0.11	0	0.01	0.02	0.01	0.39	1.19	0.23	9.87	0.04	0.13	16.95	0	0	0	-2.53	6.15	5.75	56.23	125.07	960.21	421.79	1138.93	608.87	991.74	460.93	1116.73	465.54
39.105	0	0.12	0.06	0.01	0.09	0.3	0.1	0.1	1.93	0.13	99.41	0.79	15.11	90.86	3.76	1.2	0.13	0.02	12.5	13.37	0.28	0.09	0	0.01	0.03	0.01	0.47	1.93	0.22	10.27	0.05	0.19	16.19	0	0	0	0.95	10.51	7.47	56.65	122.87	960.96	420.89	1140.68	608.96	995.86	460.9	1118.58	466.83
39.139	0	0.1	0.05	0.01	0.09	0.37	0.11	0.11	0.86	0.14	99.25	0.82	16.89	91.8	5.14	1.4	0.14	0.02	16.09	9.51	0.13	0.08	0	0.01	0.03	0.01	0.51	0.86	0.12	10.68	0.04	0.21	16.44	0	0	0	-0.47	9.92	9.05	56.43	131.59	964.5	421.38	1148.97	612.12	999.59	461.2	1130.8	471.24
39.172	0	0.08	0.05	0.01	0.09	0.43	0.11	0.11	0.89	0.14	99.14	0.91	17.91	97.42	6.12	1.18	0.14	0.03	17.26	6.82	0.14	0.07	0	0.01	0.05	0.01	0.5	0.89	0.1	9.23	0.04	0.23	17.14	0	0	0	6.77	3.85	5.11	58.26	128.94	974.25	417.63	1157.07	611.64	1005.34	459.46	1134.19	464.22
39.205	0	0.07	0.05	0.01	0.09	0.59	0.12	0.11	0.68	0.13	98.83	1.02	20.18	96.92	7.42	0.85	0.13	0.03	21.02	4.7	0.16	0.08	0	0.01	0.06	0.01	0.53	0.68	0.09	8.9	0.04	0.16	18	0	0	0	5.38	4.75	5.64	58.27	129.67	984.31	419.85	1168.25	612.77	1016.13	464.46	1145.8	465.33
39.239	0	0.07	0.05	0.01	0.09	0.76	0.12	0.11	0.52	0.1	98.47	1.05	22.21	96.63	7.56	0.75	0.1	0.03	25.43	3.32	0.18	0.05	0	0.01	0.07	0.01	0.56	0.52	0.06	8.43	0.04	0.09	18.15	0	0	0	4.5	5.22	6.09	58	130.29	994.12	422.39	1179.19	616.49	1026.71	466.03	1156.96	468.85
39.272	0	0.07	0.05	0.01	0.1	0.72	0.14	0.12	1.1	0.09	98.55	1	21.17	95.89	9.57	0.74	0.09	0.04	25.08	2.42	0.18	0.03	0	0.01	0.08	0.01	0.59	1.1	0.06	8.79	0.04	0.14	17.83	0	0	0	1.88	6.25	5.8	56.35	134.74	997.92	416.46	1190.71	618.37	1032.04	461.46	1166.76	463.8
39.305	0	0.07	0.05	0.01	0.1	0.59	0.14	0.12	1.61	0.08	98.81	0.91	19.43	97.54	9.53	0.83	0.08	0.04	22.88	1.64	0.21	0.03	0	0.02	0.09	0.01	0.53	1.61	0.06	8.4	0.04	0.13	17.16	0	0	0	2.35	3.59	4.42	56.98	134.75	1017.33	417.7	1210.42	621.36	1050.06	462.62	1184.81	464.13
39.339	0	0.06	0.04	0.01	0.09	0.6	0.12	0.12	1.66	0.07	98.8	1.21	20.14	96.8	8.72	0.89	0.07	0.05	19.11	1.44	0.21	0.04	0	0.02	0.07	0.01	0.57	1.66	0.06	9.4	0.04	0.14	19.18	0	0	0	6.77	4.95	6.4	57.9	134.68	1025.29	420.15	1220.68	626.81	1061.36	465.02	1195.94	470.46
39.372	0	0.06	0.04	0.01	0.09	0.6	0.12	0.13	1.39	0.07	98.8	1.3	20.18	97.7	9.25	0.84	0.07	0.05	18.08	1.41	0.19	0.05	0	0.02	0.06	0.01	0.6	1.39	0.06	9.89	0.04	0.39	19.67	0	0	0	0.91	3.25	6.67	55.64	140.18	1030.21	420.43	1229.74	630.24	1066.15	463.09	1206.06	471.81
39.405	0	0.06	0.04	0.01	0.08	0.83	0.1	0.12	1.33	0.05	98.34	1.95	23.47	97.85	8.1	0.65	0.05	0.05	18.71	1.02	0.22	0.06	0	0.02	0.08	0.01	0.6	1.33	0.06	9.68	0.04	0.18	22.29	0	0	0	8.34	2.9	5.41	57.89	141.08	1048.11	422.15	1247.19	634.04	1081.98	467.02	1222.88	474.15
39.439	0	0.05	0.03	0.01	0.08	1.17	0.1	0.11	0.8	0.04	97.66	2.8	26.79	98.18	7.79	0.77	0.04	0.05	20.3	0.73	0.19	0.05	0	0.02	0.07	0.01	0.62	0.8	0.06	8.8	0.03	0.12	24.6	0	0	0	1.2	2.06	6.52	55.51	140.4	1052.12	423.93	1252.96	635.6	1088.42	466.63	1228.54	475.56
39.472	0	0.05	0.03	0.01	0.07	1.62	0.09	0.11	0.88	0.04	96.77	3.79	29.51	98.75	8.45	1.04	0.04	0.05	22.27	0.61	0.2	0.05	0	0.02	0.08	0.01	0.69	0.88	0.06	7.59	0.03	0.2	26.54	0	0	0	-3.7	-0.17	6.05	53.66	139.87	1055.6	423.19	1255.17	633.21	1090.99	463.29	1230.5	473.37
39.506	0	0.04	0.02	0.01	0.07	2.87	0.09	0.12	1.14	0.04	94.27	7.63	34.52	98.69	10.1	1.06	0.04	0.05	23.51	0.59	0.18	0.05	0	0.03	0.09	0.01	0.9	1.14	0.07	7.08	0.02	0.5	31.15	0	0	0	-3.63	0.39	6.44	53.79	143.89	1056.29	419.99	1258.19	631.99	1091.49	460.09	1234.91	471.78
39.539	0	0.04	0.01	0.01	0.06	4.03	0.08	0.11	1.15	0.03	91.94	11.93	37.97	98.74	9.54	0.99	0.03	0.05	23.67	0.54	0.18	0.06	0	0.03	0.08	0.01	1.08	1.15	0.07	6.56	0.02	0.17	34.23	0	0	0	-1.37	0.2	6.75	54.71	140.7	1059.64	419.86	1260	630.68	1095.83	460.62	1236.11	471.53
39.572	0	0.03	0.01	0.01	0.06	4.32	0.08	0.11	1.29	0.03	91.36	13.34	38.62	98.74	9.74	0.77	0.03	0.07	23.38	0.51	0.16	0.07	0	0.03	0.07	0.01	1.18	1.29	0.07	6.24	0.02	0.07	35.02	0	0	0	-1.42	0.2	6.63	54.61	138.01	1061.5	420.1	1260.23	630.25	1098.04	459.19	1235.5	471.62
39.606	0	0.03	0.01	0.01	0.05	6.03	0.06	0.11	1.32	0.03	87.95	23.81	42.24	98.31	9.65	0.76	0.03	0.09	20.88	0.48	0.18	0.07	0	0.03	0.08	0.01	1.15	1.32	0.06	5.65	0.01	0.1	39.43	0	0	0	0.63	-1.67	4.93	55.74	145.79	1062.82	419.99	1261.97	630.68	1094.04	459.79	1239.3	472.25
39.639	0	0.03	0.01	0.01	0.05	6.87	0.06	0.11	1.19	0.03	86.26	27.03	43.54	98.42	9.6	0.82	0.03	0.09	21.27	0.45	0.24	0.06	0	0.03	0.09	0.01	1	1.19	0.06	5.9	0.01	0.08	40.49	0	0	0	2.73	-1.35	1.88	56.63	145.57	1063.01	421.69	1259.75	628.71	1089.6	464.14	1234.91	472.86
39.672	0	0.03	0.01	0.01	0.05	7.6	0.06	0.11	1.32	0.03	84.81	30.58	44.49	98.58	9.93	1	0.03	0.09	21.06	0.48	0.26	0.02	0	0.03	0.08	0.01	0.88	1.32	0.06	5.2	0.01	0.06	41.57	0	0	0	3.05	0.78	1.52	56.59	143.4	1057.83	423.42	1251.86	628.55	1083.71	466.7	1227.01	471.91
39.706	0	0.03	0.01	0	0.04	11.48	0.06	0.11	1.41	0.03	77.04	38.06	48.36	97.57	9.76	0.75	0.03	0.09	25.02	0.77	0.31	0.01	0	0.03	0.09	0.01	0.82	1.41	0.07	5.27	0.01	0.11	43.64	0	0	0	5.59	3.53	2.73	57	142.85	1048.83	425.32	1241.79	630.49	1075.81	469.77	1218.62	472.93
39.739	0	0.03	0.01	0	0.04	16.05	0.06	0.1	1.45	0.03	67.89	40.54	51.78	98.09	8.13	0.52	0.03	0.09	30.6	0.77	0.22	0	0	0.02	0.08	0.01	0.76	1.45	0.06	4.93	0.01	0.15	44.28	0	0	0	5.94	2.3	3.1	56.74	141.38	1032.32	426.48	1224.18	630.26	1059.83	470.94	1201.18	473.97
39.773	0	0.02	0	0	0.03	22.39	0.05	0.1	0.7	0.04	55.21	57.9	55.98	98.03	8.24	0.4	0.04	0.1	29.26	0.85	0.21	0	0	0.02	0.06	0.02	0.55	0.7	0.07	4.46	0.01	0.13	48.65	0	0	0	4.31	2.46	4.38	56.03	139.99	1017.61	427.69	1209.42	631.88	1047.28	468.49	1186.99	477.3
39.806	0	0.02	0	0	0.03	25.18	0.05	0.1	0.52	0.04	49.82	66.96	57.49	98.49	9.2	0.33	0.04	0.09	27.22	1.01	0.25	0	0	0.02	0.05	0.02	0.49	0.52	0.06	4.11	0.01	0.14	51.06	0	0	0	4.41	1.1	4.77	55.91	137.87	1002.23	428.57	1193.66	632.25	1033.08	469.39	1170.69	478.04
39.839	0	0.02	0	0	0.03	21.83	0.05	0.1	0.59	0.04	56.34	66.31	55.7	98.23	10.76	0.33	0.04	0.08	24.29	1.13	0.28	0	0	0.02	0.05	0.02	0.48	0.59	0.06	4.04	0.01	0.33	50.88	0	0	0	3.91	1.93	4.11	55.85	137.6	988.07	430.86	1179.15	634.37	1018.17	471.93	1155.57	479.41
39.873	0	0.02	0	0	0.03	31.88	0.05	0.11	0.69	0.03	43.12	79.67	60.1	97.83	12.54	0.28	0.03	0.07	24.95	1.2	0.33	0.01	0	0.02	0.06	0.02	0.49	0.69	0.05	3.56	0.01	0.2	55.17	0	0	0	1.46	2.97	5.11	55.03	141.06	969	429.62	1161.98	633	999.52	471.26	1140.38	478.87
39.906	0	0.02	0	0	0.04	35.21	0.06	0.13	1.08	0.03	39.79	79.47	60.34	97.2	16.18	0.23	0.03	0.07	27.74	1.3	0.36	0.01	0	0.01	0.05	0.02	0.49	1.08	0.05	3.92	0.01	0.29	55.09	0	0	0	5.96	4.27	3.39	56.37	138.18	965.32	430.63	1156.82	635.13	994.66	472.19	1132.61	480.01
39.939	0	0.02	0	0	0.04	38.56	0.06	0.14	1.29	0.03	36.44	78.48	61.03	96.82	17.53	0.24	0.03	0.07	31.02	1.46	0.3	0.01	0	0.01	0.04	0.02	0.47	1.29	0.05	4.71	0.01	0.1	54.72	0	0	0	3.83	4.92	5.07	55.35	136.33	949.9	429.21	1141.18	632.73	981.84	469.69	1117.86	478.83
39.973	0	0.02	0	0	0.04	32.94	0.06	0.15	0.94	0.04	42.06	73.26	58.88	96.16	17.39	0.28	0.04	0.08	30.19	1.15	0.33	0.01	0	0.01	0.03	0.02	0.47	0.94	0.05	6.64	0.01	0.14	52.94	0	0	0	0.34	5.89	2.35	55.23	142.33	946.44	429.54	1137.54	631.4	972.43	470.9	1114.62	477.09
40.006	0	0.02	0	0	0.04	23.1	0.06	0.16	0.85	0.03	53.79	68.02	54.75	97.63	17.87	0.42	0.03	0.09	24.62	1.12	0.4	0.03	0	0.01	0.03	0.02	0.48	0.85	0.05	7	0.01	0.09	51.36	0	0	0	-1.11	3.42	1.21	54.85	135.14	943.43	427.41	1135.26	630.3	972.02	469.25	1107.1	473.4
40.039	0	0.02	0	0	0.04	20.9	0.06	0.15	1	0.03	58.21	66	54.13	97.62	15.72	0.74	0.03	0.13	23.47	0.98	0.28	0.09	0	0.01	0.03	0.02	0.62	1	0.05	7.9	0.01	0.01	50.79	0	0	0	-2.8	3.44	0.8	54.69	132.22	940.78	424.67	1132.85	627.56	970.53	466.19	1102.69	470.11
40.073	0	0.02	0	0	0.04	14.26	0.06	0.16	0.94	0.03	71.48	58.46	50.53	98.48	14.45	1.35	0.03	0.23	19.25	0.8	0.24	0.22	0	0.01	0.03	0.02	0.65	0.94	0.07	9.19	0.01	0.01	48.79	0	0	0	-5.23	1.13	2.01	54.49	131.5	940.63	422.68	1132.27	625.7	971.68	464.11	1103.17	465.58
40.106	0	0.02	0	0	0.04	13.33	0.05	0.16	1.13	0.03	73.33	56.98	50.06	98.44	13.48	1.59	0.03	0.35	18.62	0.81	0.16	0.24	0	0.01	0.03	0.02	0.65	1.13	0.08	9.81	0.01	0.01	48.42	0	0	0	-4.67	1.28	1.43	54.5	132.88	940.09	418.5	1134.12	624.51	971.06	460.75	1103.94	461.59
40.14	0	0.02	0.01	0	0.05	10.48	0.05	0.18	0.78	0.03	79.05	54.23	47.86	98.69	13.95	2.58	0.03	0.62	15.16	0.6	0.09	0.12	0	0.01	0.02	0.02	0.57	0.78	0.1	10.98	0.01	0.01	47.72	0	0	0	-3.37	0.37	3.06	54.96	135.65	941.77	415.03	1137.84	623.07	974.12	455.77	1109.65	461.61
40.173	0	0.02	0.01	0	0.04	9.72	0.05	0.16	0.9	0.03	80.56	52.51	47.82	98.66	10.64	2.9	0.03	0.78	14.54	0.41	0.1	0.14	0	0.01	0.02	0.02	0.64	0.9	0.09	10.65	0.01	0.02	47.29	0	0	0	-2.12	-0.49	3.37	55.49	139.87	942.28	411.68	1139.88	621.01	973.66	453.73	1113.44	458.85
40.206	0	0.02	0.01	0	0.04	9.87	0.04	0.15	1.69	0.03	80.27	52.31	48	97.6	9.5	3.07	0.03	0.94	14.93	0.31	0.09	0.12	0	0.01	0.03	0.02	0.78	1.69	0.09	10.61	0.01	0.09	47.24	0	0	0	-0.86	3.47	6.53	55.92	138.19	942.78	409.02	1143.71	620.76	980.19	451.09	1118.1	459.95
40.24	0	0.02	0.01	0	0.05	7.53	0.05	0.18	1.91	0.02	84.93	44.71	45.03	98.26	10.93	3.39	0.02	1.11	13.46	0.24	0.08	0.14	0	0.01	0.02	0.02	0.84	1.91	0.11	13.24	0.01	0.13	45.34	0	0	0	2.51	1.84	6.33	56.98	139.3	946.43	408.66	1149.08	623.37	983.94	451.64	1122.94	460.76
40.273	0	0.02	0.01	0	0.05	7.58	0.05	0.18	2.38	0.02	84.84	42.03	44.58	98.38	12.04	2.71	0.02	1.4	14.9	0.19	0.1	0.2	0	0.01	0.02	0.02	0.9	2.38	0.11	12.83	0.01	0.01	44.67	0	0	0	3.47	-1.47	4.63	57.08	135.96	957.45	410.44	1157.87	624.95	993.5	452.62	1129.21	460.75
40.306	0	0.02	0.01	0	0.05	7.18	0.06	0.2	2.16	0.02	85.63	39.54	43.45	97.54	14.81	1.79	0.02	1.16	15.15	0.18	0.14	0.21	0	0.02	0.03	0.02	0.72	2.16	0.1	13.12	0.01	0.1	44.03	0	0	0	6.42	-3.6	3.15	58.31	139.06	969.32	413.85	1166.57	625.38	1000.62	457.52	1139.58	462.94
40.34	0	0.02	0.01	0	0.06	8.12	0.07	0.23	1.63	0.03	83.77	39.43	44.19	98.35	16.34	1.3	0.02	0.8	17.54	0.22	0.2	0.2	0	0.02	0.03	0.03	0.76	1.63	0.1	15.39	0.01	0.05	44	0	0	0	-0.84	1.56	4.79	56.51	142.91	972.62	411.52	1173	621.72	1005.5	456.6	1148.37	459.98
40.373	0	0.02	0.01	0	0.06	8.39	0.07	0.23	1.57	0.03	83.22	38.13	44.35	98.64	16.4	1.19	0.02	0.68	18.85	0.19	0.27	0.19	0	0.02	0.03	0.03	0.72	1.57	0.1	16.35	0.01	0.06	43.65	0	0	0	4.65	-0.57	3.58	58.34	146.69	991.75	408.42	1193.72	622.91	1022.25	454.08	1168.87	458.52
40.406	0	0.03	0.01	0	0.05	5.42	0.07	0.21	1.16	0.04	89.17	29.74	40.86	98.17	14.12	0.8	0.02	0.48	15.17	0.21	0.33	0.13	0	0.02	0.03	0.04	0.64	1.16	0.11	16.22	0.01	0.05	41.32	0	0	0	-0.8	-2.09	4.46	56.82	141.23	1001.59	412.53	1200.71	623.63	1034.29	453.71	1175.28	461.94
40.44	0	0.03	0.01	0	0.05	6.17	0.07	0.18	1.12	0.05	87.67	30.4	42.12	98.67	13.19	0.72	0.03	0.43	17.21	0.25	0.36	0.11	0	0.02	0.04	0.05	0.59	1.12	0.12	13.88	0.01	0.06	41.51	0	0	0	2.56	0.48	5.96	57.89	144.84	1006.73	410.25	1209.53	624.96	1041.37	452.45	1185.81	463.29
40.473	0	0.03	0.01	0.01	0.05	4.8	0.06	0.17	0.99	0.06	90.39	29.04	40.23	98.29	12.58	0.56	0.03	0.47	13.35	0.28	0.31	0.09	0	0.02	0.03	0.06	0.45	0.99	0.12	13.84	0.01	0.07	41.11	0	0	0	3.41	-1.73	3.89	58.16	141.32	1017.89	412.4	1218.09	626.07	1050.47	454.75	1191.55	462.97
40.507	0	0.03	0.01	0.01	0.05	5.53	0.06	0.15	0.65	0.06	88.95	31.21	41.86	98.7	11.12	0.41	0.03	0.5	14.69	0.3	0.33	0.07	0	0.02	0.03	0.06	0.37	0.65	0.1	12.22	0.01	0.02	41.75	0	0	0	-2.02	-0.34	3.47	56.64	144.51	1022.15	412.66	1222.68	624.97	1052.9	454.8	1197.26	461.24
40.54	0	0.03	0.01	0	0.05	6.44	0.06	0.15	0.72	0.07	87.12	34.77	43.39	98.63	10.7	0.36	0.03	0.43	15.58	0.36	0.29	0.07	0	0.01	0.03	0.07	0.33	0.72	0.1	12.33	0.01	0.05	42.75	0	0	0	-1.41	-0.6	4.87	56.75	141.63	1025.06	411.89	1225.71	624.54	1058.85	452.67	1200.16	462.11
40.573	0	0.03	0.01	0.01	0.04	5.66	0.05	0.13	0.96	0.07	88.68	34.35	42.58	97.88	9.39	0.35	0.03	0.48	13.4	0.37	0.26	0.05	0	0.01	0.03	0.07	0.3	0.96	0.09	11.09	0.01	0.03	42.64	0	0	0	0.72	-2.85	3.28	57.33	140.24	1028.04	411.41	1227.8	624.07	1060.2	453.78	1200.29	460.22
40.607	0	0.03	0.01	0.01	0.04	5.35	0.05	0.13	1.13	0.07	89.3	33.1	42.02	97.72	9.36	0.37	0.03	0.62	13.03	0.28	0.28	0.05	0	0.01	0.04	0.07	0.22	1.13	0.08	10.76	0.01	0.04	42.29	0	0	0	-2.43	-3.2	3.37	56.4	140.37	1030.21	410.88	1230.06	622.19	1062.49	451.71	1202.61	460.24
40.64	0	0.03	0.01	0.01	0.05	4.55	0.06	0.14	1.66	0.06	90.91	28.99	40.3	97.77	9.69	0.32	0.03	0.64	12.35	0.29	0.24	0.03	0	0.01	0.03	0.06	0.18	1.66	0.08	10.85	0.01	0.04	41.09	0	0	0	-1.55	-3.1	2.23	57.17	142.71	1032.03	409.54	1230.55	618.22	1061.27	450.88	1203.72	459.62
40.673	0	0.03	0.01	0.01	0.05	4.32	0.06	0.13	1.73	0.07	91.36	28.27	39.81	97.75	9.72	0.33	0.04	0.76	11.85	0.36	0.29	0.02	0	0.01	0.04	0.07	0.17	1.73	0.06	10.03	0.01	0.02	40.87	0	0	0	1.92	-3.14	-1.08	58.28	143.79	1029.51	409.79	1229.83	619.51	1055.35	455.54	1199.07	459.75
40.707	0	0.03	0.01	0.01	0.05	2.95	0.06	0.14	1.67	0.1	94.11	19.94	35.91	97.09	11.07	0.39	0.04	0.81	10.48	0.34	0.33	0.02	0	0.01	0.04	0.1	0.14	1.67	0.06	10.76	0.01	0.02	38.02	0	0	0	3.89	-4.47	-0.42	58.69	141.72	1026.36	409.72	1227.32	621.77	1054.27	455.65	1195.93	459.64
40.74	0	0.03	0.01	0.01	0.06	2.72	0.08	0.16	1.79	0.1	94.57	17.43	34.48	98.71	13.6	0.43	0.04	0.75	11.02	0.36	0.35	0.01	0	0.01	0.05	0.1	0.16	1.79	0.06	10.38	0.01	0.13	36.99	0	0	0	7.83	0.29	2.41	59.92	145.62	1016.54	413.31	1214.42	624.32	1044.24	457.88	1189.73	464.11
40.774	0	0.03	0.01	0.01	0.06	2.91	0.08	0.16	3.45	0.12	94.18	17.25	34.54	98.63	13.85	0.55	0.04	0.78	12.42	0.39	0.44	0.02	0	0.01	0.06	0.12	0.17	3.45	0.06	9.72	0.01	0.09	36.91	0	0	0	5.35	-0.62	2.13	59.22	142.89	1008.19	417.22	1204.32	625.69	1036.02	460.84	1178.79	466.9
40.807	0	0.03	0.01	0.01	0.06	2.93	0.08	0.16	2.86	0.11	94.14	16.54	34.54	98.62	14.46	0.58	0.04	0.71	13.16	0.45	0.39	0.03	0	0.01	0.07	0.11	0.15	2.86	0.07	10.11	0.01	0.12	36.6	0	0	0	8.21	0.65	1.72	60.18	143.38	1000.96	419.63	1192.58	623.57	1025.85	463.83	1169.15	468.45
40.84	0	0.03	0.01	0.01	0.06	3.08	0.08	0.16	2.84	0.1	93.83	14.47	34.94	98.43	13.38	0.65	0.04	0.6	16.04	0.45	0.41	0.03	0	0.01	0.07	0.1	0.17	2.84	0.08	10.47	0.01	0.16	35.61	0	0	0	2	1.32	3.03	58.34	140.11	986.84	419.77	1177.97	621.62	1014.66	459.88	1154.43	469.55
40.874	0	0.04	0.01	0.01	0.06	2.79	0.07	0.13	2.99	0.11	94.41	11.94	34.56	98.78	9.94	0.49	0.04	0.43	16.96	0.52	0.44	0.04	0	0.01	0.07	0.11	0.23	2.99	0.08	9.86	0.01	0.06	34.23	0	0	0	3.35	0.02	2.77	58.51	141.3	973.58	415.98	1163.1	616.98	999.6	457.45	1140.76	463.7
40.907	0	0.04	0.01	0.01	0.05	2.86	0.07	0.12	1.74	0.1	94.28	13.93	35.59	98.58	8.27	0.52	0.03	0.35	15.2	0.53	0.47	0.05	0	0.01	0.07	0.1	0.27	1.74	0.08	9.57	0.01	0.11	35.34	0	0	0	0.58	0.81	2.47	57.86	140.86	957.5	419.06	1148.74	620.7	984.33	459.76	1124.97	467.59
40.94	0	0.04	0.01	0.01	0.05	2.67	0.06	0.12	1.68	0.09	94.66	14.08	35.18	98.43	7.84	0.5	0.03	0.24	13.82	0.44	0.48	0.04	0	0.01	0.06	0.09	0.33	1.68	0.08	9.42	0.01	0.12	35.41	0	0	0	4.67	-1.31	1.5	58.79	138.47	946.12	420.43	1136.73	623.08	972.64	463.67	1111.06	467.33
40.974	0	0.04	0.01	0.01	0.05	2.54	0.07	0.12	1.45	0.07	94.92	12.16	34.63	98.69	7.97	0.55	0.03	0.2	14.97	0.45	0.39	0.03	0	0.01	0.05	0.07	0.37	1.45	0.08	9.2	0.01	0.05	34.36	0	0	0	4.11	0.39	0.88	58.59	140.3	935.85	422.1	1126.03	624.61	960.6	467.22	1100.89	466.32
41.007	0	0.04	0.01	0.01	0.05	2.92	0.06	0.11	0.89	0.07	94.17	13.04	36.2	98.56	6.67	0.56	0.03	0.18	16.51	0.49	0.39	0.02	0	0.01	0.04	0.07	0.37	0.89	0.08	9.58	0.01	0.07	34.86	0	0	0	0.53	0.86	1.52	57.26	135.4	927.64	423.42	1118.62	626.33	955.92	465.85	1091.3	468.57
41.04	0	0.04	0.01	0.01	0.05	2.74	0.06	0.11	0.66	0.06	94.51	12.45	35.7	97.91	6.57	0.54	0.03	0.12	16.05	0.49	0.45	0.02	0	0.01	0.03	0.06	0.34	0.66	0.09	10.19	0.01	0.06	34.53	0	0	0	1.4	2.76	-0.06	56.94	140.45	919.78	420.62	1112.94	624.61	944.97	465.24	1085.41	466.44
41.074	0	0.04	0.02	0.01	0.05	2.35	0.07	0.11	0.46	0.05	95.3	8.63	34.1	98.55	5.9	0.53	0.03	0.1	18.27	0.53	0.52	0.02	0	0.01	0.02	0.05	0.33	0.46	0.09	10.7	0.01	0.17	31.98	0	0	0	-1.6	0.91	0.39	55.76	137.74	915.89	418.89	1110.04	623.69	943.4	462.09	1081.12	464.65
41.107	0	0.04	0.02	0.01	0.05	2.62	0.07	0.11	0.34	0.05	94.77	9.62	35.15	97.36	5.7	0.47	0.03	0.09	18.73	0.71	0.51	0.03	0	0.01	0.02	0.05	0.36	0.34	0.08	10.62	0.01	0.07	32.73	0	0	0	-2.14	3.97	0.2	55.66	139.49	912.53	416.61	1107.08	621.08	939.22	459.67	1078.67	463.13
41.141	0	0.04	0.02	0.01	0.05	2.82	0.07	0.12	0.3	0.05	94.37	10.65	35.7	97.28	6.7	0.59	0.03	0.08	18.7	0.77	0.46	0.04	0	0.01	0.01	0.05	0.28	0.3	0.07	10.26	0.01	0.14	33.43	0	0	0	-1.82	4.12	1.52	55.44	136.68	910.71	415.44	1104.4	620.58	939.8	457.58	1076.43	461.18
41.174	0	0.04	0.02	0.01	0.06	2.42	0.07	0.12	0.38	0.04	95.16	9.53	34.25	97.46	7.17	0.61	0.03	0.08	17.44	0.93	0.44	0.04	0	0.01	0.01	0.04	0.27	0.38	0.08	10.64	0.01	0.11	32.66	0	0	0	-2.22	3.75	1.94	55.57	140.46	910.37	415.81	1104.02	620.94	938.01	458.19	1078.44	460.96
41.207	0	0.04	0.02	0.01	0.06	1.78	0.07	0.12	0.49	0.04	96.43	8.14	31.75	96.97	6.91	0.6	0.04	0.08	14.08	0.89	0.36	0.04	0	0.01	0.01	0.04	0.28	0.49	0.08	10.99	0.02	0.11	31.59	0	0	0	-2.44	4.68	2.88	55.42	138.99	909.71	415.23	1102.79	619.44	938.83	456.88	1077.76	461.04
41.241	0	0.04	0.02	0.01	0.05	2.11	0.07	0.13	0.53	0.03	95.77	11.28	33.36	94.37	7.86	0.61	0.03	0.08	12.69	0.96	0.3	0.03	0	0.01	0.01	0.03	0.3	0.53	0.09	12.78	0.02	0.42	33.83	0	0	0	-2.96	7.9	3.78	54.81	138.37	908.64	413.98	1103.56	619.46	940.04	456.11	1078.34	460.56
41.274	0	0.04	0.01	0.01	0.05	2.59	0.06	0.14	0.67	0.03	94.83	12.47	35.14	96.48	7.5	0.65	0.03	0.07	14.95	1.02	0.24	0.05	0	0.01	0.01	0.02	0.39	0.67	0.09	14.05	0.02	0.29	34.54	0	0	0	-0.15	5.44	5.19	55.67	136.18	911.68	414.64	1107.77	620.84	946.12	458.66	1082.25	462.28
41.307	0	0.04	0.01	0.01	0.05	3.32	0.06	0.14	0.59	0.04	93.37	14.46	37.47	96.49	6.77	0.67	0.04	0.07	17.37	1.09	0.22	0.08	0	0.01	0.01	0.02	0.56	0.59	0.07	15.34	0.02	0.32	35.61	0	0	0	1.07	5.43	5.19	55.67	134	917.43	416.56	1115.11	625.39	953.68	460.97	1087.64	464.54
41.341	0	0.03	0.01	0.01	0.05	5.15	0.06	0.14	0.49	0.04	89.69	16.89	41.26	97.43	6.43	0.77	0.04	0.08	23.24	0.97	0.23	0.11	0	0.01	0.02	0.01	0.7	0.49	0.07	15.31	0.01	0.23	36.75	0	0	0	2.25	3.82	4.89	56.13	138.76	925.99	420.19	1123.9	628.76	959.76	465.56	1098.49	468.57
41.374	0	0.03	0.01	0.01	0.05	5.45	0.06	0.15	0.44	0.04	89.11	16.64	41.82	96.79	5.73	0.91	0.04	0.08	24.49	0.8	0.25	0.2	0	0.01	0.02	0.02	0.67	0.44	0.07	16.47	0.02	0.23	36.64	0	0	0	-4.42	4.96	4.82	53.16	136.95	929.71	420.64	1130.47	630.94	965.71	465.45	1102.65	467.26
41.407	0	0.03	0.01	0.01	0.05	4.86	0.06	0.14	0.56	0.03	90.28	17.39	41.04	94.14	5.47	0.99	0.03	0.07	21.72	0.66	0.21	0.18	0	0.01	0.03	0.01	0.93	0.56	0.08	15.27	0.01	0.16	36.97	0	0	0	-0.35	8.12	5.57	53.52	135.16	933.7	418.13	1138.51	634.77	973.48	463.03	1108.56	467.74
41.441	0	0.04	0.01	0.01	0.05	4.23	0.06	0.15	0.92	0.04	91.54	15.32	39.63	94.01	5.55	1.07	0.04	0.06	21.01	0.65	0.23	0.19	0	0.01	0.03	0.01	1.26	0.92	0.09	16.68	0.01	0.35	36.03	0	0	0	3.45	8.24	6.24	54.62	136.15	940.94	415.79	1148.16	636.02	982.22	461.32	1118.21	467.91
41.474	0	0.04	0.01	0.01	0.05	3.74	0.06	0.15	1.97	0.04	92.52	14.17	38.16	97.14	6.32	1.2	0.04	0.05	19.87	0.79	0.24	0.18	0	0.01	0.05	0.01	1.43	1.97	0.1	16.32	0.01	0.7	35.46	0	0	0	3.68	4.38	3.35	55.42	139.83	958.62	418.92	1164.15	637.65	994.03	466.59	1133.86	467.67
41.508	0	0.04	0.02	0.01	0.05	3.15	0.06	0.15	3.68	0.04	93.7	10.82	36.32	95.4	4.96	1.19	0.04	0.05	20.5	0.7	0.25	0.14	0	0.01	0.06	0.01	1.51	3.68	0.1	18.15	0.02	0.27	33.55	0	0	0	-0.9	6.84	5.19	53.58	138.06	960.09	420.6	1164.25	635.24	997.73	467.01	1135.77	469.11
41.541	0	0.04	0.02	0.01	0.05	2.95	0.06	0.16	2.84	0.04	94.11	10	35.91	97.11	4.72	1.21	0.04	0.04	20.37	0.57	0.23	0.14	0	0.01	0.07	0.02	1.3	2.84	0.11	18.88	0.02	0.18	32.99	0	0	0	-0.97	4.43	5.14	53.47	136.72	962.64	421.43	1167.15	637.19	1000.95	467.01	1137.63	470.11
41.574	0	0.04	0.02	0.01	0.05	2.6	0.06	0.16	2.84	0.04	94.8	8.55	34.72	90.9	4.62	1.35	0.04	0.04	20.22	0.51	0.24	0.17	0	0.01	0.1	0.01	1.17	2.84	0.12	18.82	0.02	0.09	31.92	0	0	0	-0.26	10.49	5.8	53.13	137.05	962.7	419.3	1169.28	637.72	1002.85	464.27	1139.78	469.97
41.608	0	0.05	0.02	0.01	0.06	2.02	0.07	0.17	2.3	0.04	95.96	6.4	32.52	82.52	4.3	1.56	0.04	0.05	19.5	0.45	0.26	0.33	0	0.01	0.12	0.02	1.32	2.3	0.19	21.54	0.03	0.06	29.97	0	0	0	0.36	14.24	6.05	53.1	138.43	963.22	418.87	1168.93	636.42	1002.79	463.08	1141.01	470.66
41.641	0	0.05	0.02	0.01	0.06	1.73	0.07	0.18	2.32	0.04	96.53	5.66	31.06	92.04	4.63	1.87	0.04	0.05	18.36	0.41	0.35	0.67	0	0.01	0.14	0.02	1.58	2.32	0.22	21.7	0.03	0.08	29.16	0	0	0	-1.46	9.76	4.95	53.18	139.94	965.59	419.23	1170.35	635.91	1002.55	462.75	1142.33	469.43
41.674	0	0.05	0.02	0.01	0.06	1.7	0.07	0.19	1.98	0.03	96.6	5.78	30.92	89.7	4.9	2.24	0.03	0.06	17.71	0.42	0.43	0.71	0	0.01	0.14	0.02	1.51	1.98	0.28	22.69	0.03	0.05	29.3	0	0	0	1.34	11.18	3.34	53.95	141.05	963.97	420.36	1168.68	637.92	998.6	466.17	1139.62	469.36
41.708	0	0.05	0.02	0.01	0.07	1.31	0.07	0.2	2.03	0.03	97.38	5.02	28.62	85.79	5.46	3.19	0.03	0.07	14.85	0.33	0.37	0.59	0	0.02	0.17	0.02	1.33	2.03	0.33	22.38	0.04	0.06	28.37	0	0	0	-2.5	13.01	3.42	52.79	142.14	960.86	420.96	1164.79	636.36	994.74	465.68	1136.83	469.08
41.741	0	0.05	0.02	0.01	0.07	1.16	0.07	0.22	1.63	0.03	97.68	4.45	27.66	92.17	5.41	4	0.03	0.07	14.27	0.35	0.32	0.26	0	0.02	0.16	0.02	1.14	1.63	0.32	23.39	0.04	0.35	27.59	0	0	0	-0.22	9.67	2.95	53.64	139.42	958.81	421.66	1160.36	635.59	992.16	466.57	1131.55	469.1
41.775	0	0.05	0.03	0.01	0.08	0.93	0.08	0.23	2.14	0.03	98.14	3.09	25.01	88.16	7.15	4.61	0.03	0.08	15	0.42	0.29	0.08	0	0.02	0.14	0.02	1.04	2.14	0.38	22.19	0.03	0.62	25.23	0	0	0	-0.34	11.96	3.6	54	145.45	954.53	422.39	1155.46	634.18	985.49	467.24	1130.88	471.09
41.808	0	0.05	0.03	0.01	0.09	1.03	0.09	0.24	1.58	0.03	97.94	2.58	25.42	85.91	7.94	4.39	0.03	0.07	19.02	0.77	0.36	0.08	0	0.01	0.13	0.02	0.91	1.58	0.45	23.12	0.03	10.65	24.08	0	0	0	5.54	12.96	4.52	55.47	139.24	944.83	423.9	1146.22	637.43	980.03	471.07	1119.25	473.71
41.841	0	0.05	0.03	0.01	0.1	0.93	0.11	0.27	0.99	0.04	98.14	2	23.95	87.45	10.04	4.12	0.04	0.07	20.48	1.02	0.44	0.05	0	0.01	0.1	0.02	0.75	0.99	0.44	23.54	0.03	8.52	22.44	0	0	0	1.58	12.29	4.78	54.93	142.12	939.44	425.27	1139.66	636.68	973.01	469.62	1115.01	475.4
41.875	0	0.06	0.04	0.01	0.11	0.76	0.13	0.24	1.03	0.04	98.49	1.37	21.6	91.78	11.26	3.27	0.04	0.06	21.44	1.32	0.41	0.04	0	0.01	0.08	0.03	0.66	1.03	0.5	20.55	0.03	7.96	20.08	0	0	0	6.71	9.93	3.65	57.1	139.72	930.03	423.24	1129.68	636.4	963.07	469.09	1102.73	472.99
41.908	0	0.06	0.04	0.01	0.11	0.73	0.14	0.26	0.82	0.04	98.54	1.23	20.98	93.59	12.4	2.26	0.04	0.05	22.44	1.91	0.41	0.06	0	0.02	0.06	0.03	0.49	0.82	0.51	22.59	0.03	3.7	19.27	0	0	0	5.99	8.59	2.79	57.59	138.6	923.85	423.87	1119.06	633.03	954.25	467.58	1092.76	472.39
41.941	0	0.06	0.04	0.01	0.1	0.7	0.13	0.25	0.76	0.04	98.61	1.32	20.85	93.03	11.93	1.5	0.04	0.04	20.46	3.22	0.36	0.06	0	0.01	0.05	0.03	0.39	0.76	0.47	22.34	0.02	2.74	19.81	0	0	0	6.93	9.04	2.95	57.89	141.77	912.83	421.78	1109.21	631.46	942.45	466.95	1084.17	470.74
41.975	0	0.06	0.04	0.01	0.1	0.67	0.14	0.26	0.9	0.04	98.66	1.25	20.47	95.65	11.79	1	0.04	0.03	20.55	4.49	0.33	0.05	0	0.01	0.03	0.03	0.32	0.9	0.45	24.31	0.02	1.36	19.4	0	0	0	2.72	6.55	1.68	57.06	141.92	909.91	421.88	1105.38	628.91	937.51	468.59	1079.42	467.08
42.008	0	0.06	0.04	0.01	0.11	0.62	0.14	0.28	0.71	0.03	98.77	1.25	19.61	97.55	13.23	0.72	0.03	0.02	19.1	4.69	0.34	0.03	0	0.01	0.03	0.02	0.3	0.71	0.43	24.59	0.02	0.29	19.42	0	0	0	6.11	3.57	-0.34	57.94	142.49	905.38	422.3	1097.12	626.33	928.54	469.3	1071.01	466.92
42.041	0	0.07	0.05	0.01	0.11	0.38	0.13	0.25	0.52	0.04	99.23	1.08	16.03	96.82	12.34	0.63	0.04	0.02	12.79	4.24	0.34	0.02	0	0.01	0.02	0.02	0.26	0.52	0.49	23.04	0.02	0.17	18.35	0	0	0	-3.74	4.92	1.6	55.23	141.28	903.57	422.56	1094.25	623.07	928.98	463.86	1070.21	467.88
42.075	0	0.06	0.05	0.01	0.11	0.3	0.13	0.27	0.53	0.04	99.39	1.03	14.15	95.33	12.52	0.72	0.04	0.03	9.33	2.6	0.4	0.01	0	0.01	0.02	0.02	0.24	0.53	0.5	24.72	0.02	0.19	18.02	0	0	0	-3.29	6.92	1.29	55.13	143.62	898.68	420	1090.87	622.1	923.39	462.27	1066.98	465.37
42.108	0	0.06	0.05	0.01	0.11	0.33	0.13	0.27	0.42	0.04	99.35	1.1	14.68	97.21	13.02	0.67	0.04	0.03	9.64	2.3	0.44	0.02	0	0.01	0.02	0.02	0.26	0.42	0.43	24.38	0.02	0.05	18.49	0	0	0	-3.42	4.24	2.69	55.46	140.68	897.99	420.52	1088.91	621.29	925.06	460.23	1065.53	467.8
42.142	0	0.06	0.05	0.01	0.11	0.46	0.15	0.32	0.57	0.05	99.07	1.2	16.78	95.24	15.28	0.83	0.05	0.03	14.72	2.45	0.88	0.09	0	0.01	0.02	0.02	0.22	0.57	0.33	26.38	0.01	0.13	19.1	0	0	0	-1.61	7.02	3.24	55.75	140.57	894.68	416.7	1086.85	619.81	923.06	457.94	1063.52	463.39
42.175	0	0.05	0.05	0.01	0.13	0.48	0.17	0.39	0.63	0.05	99.05	1.12	16.38	93.64	17.72	1.03	0.05	0.04	16.16	2.03	0.77	0.09	0	0.01	0.01	0.02	0.22	0.63	0.29	28.14	0.01	0.05	18.61	0	0	0	-3.56	8.55	2.53	54.63	141.79	892.18	413.71	1088.04	620.5	921.05	456.15	1062.79	459.62
42.208	0	0.05	0.05	0.01	0.14	0.6	0.2	0.46	0.72	0.06	98.8	1.16	17.53	97.64	20.84	1.36	0.06	0.05	19.66	1.48	0.67	0.1	0	0.01	0.02	0.02	0.23	0.72	0.29	28.47	0.01	0.08	18.9	0	0	0	0.58	3.38	1.77	56.21	139.34	892.81	414.14	1085.52	618.94	920.33	457.14	1059.65	459.58
42.242	0	0.05	0.04	0.01	0.13	0.69	0.18	0.43	0.97	0.07	98.62	1.47	19.26	97.97	19.13	1.63	0.07	0.07	18.96	1.2	0.62	0.07	0	0.01	0.02	0.02	0.27	0.97	0.26	28.31	0.01	0.1	20.51	0	0	0	-1.2	2.62	2.83	55.88	141.2	893.36	414.39	1086.73	619.16	921.45	456.11	1062.57	460.86
42.275	0	0.05	0.04	0.01	0.12	0.69	0.16	0.39	1.01	0.07	98.62	1.63	19.9	98.17	17.08	1.81	0.07	0.09	17.62	1.08	0.43	0.05	0	0.01	0.02	0.02	0.29	1.01	0.24	27.71	0.01	0.09	21.17	0	0	0	-2.71	2.09	2.37	55.43	142.83	894.15	414.66	1087.92	619.19	921.13	456.25	1063.88	460.97
42.308	0	0.05	0.04	0.01	0.12	0.65	0.16	0.38	1.09	0.07	98.7	1.64	19.46	97.67	17.17	1.77	0.07	0.12	16.55	1.24	0.38	0.04	0	0.01	0.03	0.02	0.32	1.09	0.23	27.07	0.01	0.15	21.2	0	0	0	-2.63	3.31	3.18	55.42	139.28	896.04	415.82	1087.8	618.71	924.68	456.17	1063.83	462.1
42.342	0	0.05	0.04	0.01	0.12	0.64	0.16	0.34	1.05	0.05	98.72	1.78	19.35	93.18	17.99	1.82	0.05	0.14	15.28	1.03	0.28	0.02	0	0.01	0.04	0.01	0.37	1.05	0.21	23.61	0.01	0.08	21.71	0	0	0	1.85	8.93	5.89	56.4	139.13	896.11	414.51	1089.74	618.4	928.92	456.38	1067.8	464.68
42.375	0	0.05	0.04	0.01	0.12	0.61	0.15	0.31	0.82	0.05	98.78	1.61	19.15	95.22	16.78	1.97	0.05	0.16	15.59	0.9	0.21	0.02	0	0.01	0.04	0.01	0.36	0.82	0.19	22.68	0.01	0.13	21.08	0	0	0	1.97	7.04	8.41	56.15	137.26	898.28	414.42	1095.6	621.14	936.53	456.33	1073.34	467.37
42.408	0	0.05	0.04	0.01	0.1	0.63	0.13	0.3	0.72	0.04	98.74	1.84	20.28	95.41	13.73	1.68	0.04	0.14	14.5	0.74	0.17	0.02	0	0.01	0.05	0.01	0.41	0.72	0.19	24.95	0.01	0.1	21.94	0	0	0	-0.25	6.83	5.92	55.31	140.31	905.84	416.63	1104.75	624.49	940.61	461.8	1080.87	465.69
42.442	0	0.05	0.04	0.01	0.1	0.59	0.12	0.27	0.62	0.05	98.82	1.82	20.12	97.62	12.14	1.55	0.05	0.12	13.52	0.72	0.19	0.04	0	0.01	0.05	0.01	0.44	0.62	0.18	24.71	0.01	0.14	21.86	0	0	0	4.32	3.42	4.56	57.25	143.74	923.78	420.02	1122.18	630.13	955.12	464.27	1098.73	470.33
42.475	0	0.05	0.03	0.01	0.09	0.68	0.11	0.24	0.56	0.04	98.65	2.19	21.53	98.4	11.72	1.3	0.04	0.12	13.67	0.67	0.19	0.06	0	0.01	0.05	0.01	0.52	0.56	0.15	21.77	0.01	0.16	23.02	0	0	0	0.17	1.39	4.91	55.96	141.78	930.42	414.6	1131.29	626.56	964.25	458.31	1105.91	464.17
42.509	0	0.05	0.03	0.01	0.1	0.64	0.12	0.25	0.66	0.05	98.73	2.07	20.76	98.55	12.55	1.06	0.05	0.12	13.29	0.77	0.24	0.07	0	0.01	0.04	0.01	0.48	0.66	0.13	22.09	0.01	0.13	22.65	0	0	0	6.16	0.9	4.57	58.1	146.21	947.6	406.84	1150.18	621.65	979.78	452.97	1125.9	458.24
42.542	0	0.05	0.03	0.01	0.09	0.65	0.12	0.27	0.63	0.05	98.7	2.34	20.99	98.74	13.08	1.01	0.05	0.14	12.09	0.65	0.22	0.06	0	0.01	0.04	0.01	0.39	0.63	0.11	23.79	0.01	0.02	23.44	0	0	0	7.05	0.19	4.93	58.56	140.53	962.42	411.19	1162.97	624.72	996.68	456.49	1137.09	462.27
42.575	0	0.05	0.03	0.01	0.09	0.65	0.11	0.26	0.42	0.05	98.7	2.4	21.38	98.79	11.94	0.93	0.05	0.18	11.86	0.47	0.16	0.04	0	0.01	0.03	0.01	0.31	0.42	0.1	24.61	0.01	0.02	23.6	0	0	0	1.01	0	6.67	56.83	143.15	971.06	412.18	1173	624.89	1006.83	454.22	1149.58	464.82
42.609	0	0.05	0.03	0.01	0.09	0.69	0.11	0.25	0.5	0.05	98.63	2.64	21.93	98.76	11.64	0.72	0.05	0.16	11.52	0.42	0.17	0.03	0	0.01	0.02	0.01	0.3	0.5	0.08	23.27	0.01	0.06	24.22	0	0	0	1.19	-0.1	5.54	56.87	146.92	976.41	413.31	1180.84	628.51	1010.31	457.63	1157.04	465.11
42.642	0	0.05	0.03	0.01	0.08	0.88	0.1	0.22	0.48	0.04	98.23	3.33	24.42	98.68	10.53	0.76	0.04	0.19	13.11	0.39	0.15	0.05	0	0.01	0.02	0.01	0.32	0.48	0.08	21.57	0.01	0.05	25.7	0	0	0	-0.32	-0.41	6.44	55.85	143.55	980.59	414.37	1186.13	632.1	1017.8	454.96	1160.76	467.93
42.675	0	0.04	0.03	0.01	0.08	0.98	0.11	0.2	0.88	0.04	98.03	3.47	24.9	97.84	12.04	0.73	0.04	0.29	14.51	0.27	0.15	0.06	0	0.01	0.03	0.01	0.31	0.88	0.07	18.23	0.01	0.02	25.98	0	0	0	1.42	-2.93	4.22	56.64	146.99	988.53	409.43	1194.87	628.9	1021.85	452.16	1168.54	461.52
42.709	0	0.04	0.03	0.01	0.09	1.07	0.12	0.2	2.09	0.03	97.85	3.49	24.64	98.11	15.24	0.8	0.03	0.44	15.98	0.26	0.13	0.07	0	0.01	0.03	0.01	0.26	2.09	0.06	14.3	0.01	0.01	26.01	0	0	0	-5.34	-2.24	3.96	55.26	146.74	992.17	409.95	1195.38	624.15	1023.72	451.04	1170.24	459.06
42.742	0	0.04	0.03	0.01	0.1	0.94	0.13	0.2	3.05	0.03	98.11	3.13	23.13	97.56	16.05	0.9	0.03	0.6	15.06	0.2	0.12	0.08	0	0.01	0.04	0.01	0.22	3.05	0.06	13.9	0.01	0.01	25.3	0	0	0	-0.24	-3.55	2.03	56.38	143.85	991.7	406.93	1198.19	624.72	1024.15	450.07	1167.71	459.13
42.776	0	0.04	0.03	0.01	0.11	0.84	0.14	0.21	3.67	0.03	98.33	2.93	21.74	97.97	17.31	0.95	0.03	0.81	13.78	0.19	0.11	0.07	0	0.01	0.04	0.02	0.21	3.67	0.06	12.98	0.01	0.02	24.88	0	0	0	2.41	-2.62	0.66	57.35	144.51	989.78	406.45	1197.25	624.66	1020.9	451.02	1165.11	460.34
42.809	0	0.04	0.03	0.01	0.11	0.98	0.14	0.21	2.6	0.03	98.05	3.76	23.08	97.68	19.19	1.12	0.03	0.85	13.35	0.2	0.13	0.06	0	0.01	0.05	0.02	0.21	2.6	0.05	11.45	0.01	0.08	26.48	0	0	0	3.32	-3.29	1.02	58.03	146.66	988.96	409.06	1192.2	623.66	1017.18	454.21	1163.72	460.28
42.842	0	0.04	0.02	0.01	0.11	1.02	0.14	0.22	2.17	0.03	97.96	4.39	23.56	98.37	19.86	1.12	0.03	0.75	12.12	0.21	0.14	0.04	0	0.01	0.06	0.02	0.24	2.17	0.05	11.72	0.01	0.04	27.49	0	0	0	5.62	1.48	3.34	58.64	145.16	979.01	413.61	1179.33	626.16	1009.37	455.93	1154.09	467.26
42.876	0	0.03	0.02	0.01	0.1	1.37	0.12	0.22	1.19	0.04	97.26	6.74	26.65	98.19	19.75	1.17	0.04	0.96	11.82	0.23	0.17	0.04	0	0.01	0.05	0.03	0.2	1.19	0.05	11.64	0.01	0.05	30.32	0	0	0	2.82	2.03	3.77	58.04	144.99	969.34	417.11	1167.62	626.64	999.31	457.78	1143.76	470.25
42.909	0	0.03	0.02	0.01	0.1	1.23	0.13	0.21	0.74	0.04	97.54	6.87	25.82	98.62	20.39	0.91	0.04	0.83	9.69	0.23	0.23	0.04	0	0.01	0.05	0.04	0.14	0.74	0.04	10.22	0.01	0.01	30.45	0	0	0	3.87	0.64	2.62	58.28	139.82	961.78	418	1156.67	625.32	991.07	460.43	1130.73	467.12
42.942	0	0.03	0.02	0.01	0.1	1.28	0.12	0.21	0.84	0.04	97.44	7.03	26.15	98.42	20.35	0.95	0.04	0.75	10.1	0.27	0.23	0.03	0	0.01	0.04	0.04	0.11	0.84	0.05	10.22	0.01	0.05	30.6	0	0	0	4.41	1.33	3.19	58.31	143.81	945.52	418.68	1141.71	626.91	974.23	460.67	1117.75	469.74
42.976	0	0.04	0.02	0.01	0.09	1.11	0.11	0.19	0.46	0.05	97.79	6.21	25.51	98.5	17.43	1	0.04	0.64	9.08	0.24	0.29	0.03	0	0.01	0.03	0.05	0.11	0.46	0.05	10.71	0.01	0.08	29.77	0	0	0	2.68	-1.07	0.55	57.92	140.09	941.64	419.65	1137.69	626.34	969.09	463.19	1109.06	469.02
43.009	0	0.03	0.02	0.01	0.09	1.32	0.11	0.19	0.4	0.06	97.37	7.48	27.05	98.65	17.83	1.09	0.04	0.52	9.77	0.26	0.29	0.03	0	0.01	0.03	0.06	0.08	0.4	0.05	10.03	0.01	0.02	31.02	0	0	0	3.29	0.53	0.72	57.72	141.46	935.35	420.09	1132.14	628.96	962.66	465.13	1104.09	467.5
43.042	0	0.04	0.02	0.01	0.08	1.41	0.1	0.16	0.43	0.08	97.18	7.49	28.17	92.19	15.01	0.98	0.04	0.43	10.99	0.23	0.29	0.03	0	0.01	0.03	0.08	0.08	0.43	0.04	9.19	0.01	0.01	31.03	0	0	0	2.03	-9.66	-0.55	55.9	138.78	929.38	415.59	1128.72	625.53	957.74	460.66	1096.46	464.46
43.076	0	0.04	0.02	0.01	0.07	1.41	0.09	0.14	0.42	0.1	97.18	8.36	28.63	95.92	13.45	0.79	0.04	0.44	9.48	0.21	0.32	0.04	0	0.01	0.03	0.1	0.08	0.42	0.04	7.27	0.01	0.01	31.77	0	0	0	-3.64	-6.21	-0.64	54.5	138.48	927.97	414.34	1128.67	624.12	957.16	457.83	1095.55	462.86
43.109	0	0.04	0.02	0.01	0.08	1.39	0.1	0.15	0.9	0.1	97.22	8.01	28.04	96.97	15.12	0.75	0.04	0.55	9.85	0.22	0.29	0.05	0	0.01	0.03	0.1	0.08	0.9	0.04	6.85	0.01	0.01	31.48	0	0	0	-2.3	-4.67	0.79	54.99	140.89	925.76	412.89	1128.19	624.95	956.24	455.4	1096.89	463.69
43.143	0	0.04	0.02	0.01	0.09	1.08	0.11	0.15	2.13	0.1	97.85	6.41	25.21	97.44	16.56	0.76	0.05	0.57	8.17	0.22	0.22	0.08	0	0.01	0.03	0.1	0.1	2.13	0.04	6.41	0.01	0.03	29.98	0	0	0	-2.13	-3.8	1.92	54.85	141.66	923.6	411.19	1127.65	625.81	955.78	453.28	1097.15	462.48
43.176	0	0.04	0.02	0.01	0.09	1.1	0.12	0.16	1.31	0.11	97.8	6.3	25.13	97.65	18.36	0.74	0.06	0.59	8.76	0.26	0.21	0.08	0	0.01	0.03	0.11	0.12	1.31	0.05	6.39	0.01	0.03	29.87	0	0	0	1.92	-3.36	2.46	55.91	136.61	924.45	412.09	1127.19	628	959	455.17	1095.42	462.33
43.209	0	0.04	0.02	0.01	0.09	1.16	0.11	0.15	0.95	0.11	97.68	6.36	25.92	97.32	17.06	0.75	0.06	0.43	9.62	0.29	0.2	0.09	0	0.01	0.03	0.11	0.12	0.95	0.05	6.08	0.01	0.18	29.93	0	0	0	-1.18	-4.04	1.71	55	144.07	929.13	414.68	1130.23	627.84	958.27	459.02	1102.32	461.63
43.243	0	0.03	0.01	0.01	0.07	2.82	0.1	0.15	0.54	0.14	94.36	12.77	33.96	96.97	16.38	0.48	0.06	0.31	16.19	0.42	0.28	0.12	0	0	0.03	0.14	0.14	0.54	0.04	6.08	0.01	0.94	34.71	0	0	0	-0.83	-4.67	2.12	54.66	144.15	933.11	417.34	1132.14	628.18	961.64	460.85	1105.74	464.53
43.276	0	0.03	0.01	0.01	0.06	5.98	0.09	0.13	0.24	0.12	88.04	16.79	40.67	97.8	14.88	0.28	0.05	0.23	26.11	0.48	0.25	0.07	0	0	0.03	0.12	0.19	0.24	0.05	5.88	0	7.36	36.71	0	0	0	1.12	-3.04	5.89	54.17	138.47	936.02	418.92	1135.69	631.27	972.02	457.88	1109.82	471.41
43.309	0	0.03	0.01	0.01	0.06	7.66	0.09	0.13	0.3	0.12	84.68	19.47	42.85	97.23	15.04	0.24	0.05	0.16	28.58	0.52	0.29	0.07	0	0	0.02	0.12	0.26	0.3	0.05	5.38	0	2.7	37.83	0	0	0	2.91	-4.2	3.79	54.51	139.35	950.22	429.64	1151.16	643.33	984.03	471.15	1123	481.49
43.343	0	0.03	0.01	0.01	0.06	13.49	0.11	0.13	0.2	0.11	73.01	22.07	47.52	96.44	16.43	0.15	0.06	0.1	37.78	0.7	0.27	0.07	0	0	0.03	0.11	0.34	0.2	0.04	4.49	0	1.82	38.82	0	0	0	1.78	-5.5	4.67	52.98	142.14	953.44	432.16	1154.55	645.89	986.88	474.33	1128.78	482.71
43.376	0	0.03	0.01	0.01	0.06	10.57	0.09	0.13	0.13	0.12	78.86	23.71	45.91	98.02	15.11	0.14	0.06	0.06	31.75	0.86	0.18	0.06	0	0	0.03	0.12	0.33	0.13	0.04	5	0	2.5	39.4	0	0	0	6.58	-2.49	4.8	54.86	140.46	966.37	436.37	1164.36	647.29	999.2	480.17	1139.48	487.1
43.409	0	0.03	0.01	0.01	0.06	6.68	0.08	0.13	0.11	0.12	86.64	23.55	42.23	97.91	14.77	0.12	0.06	0.04	22.99	1.05	0.14	0.07	0	0	0.02	0.12	0.31	0.11	0.04	5.18	0	3.67	39.34	0	0	0	4.89	-2.77	5.17	53.71	144.35	973	434.02	1175.5	648.89	1006.67	478.36	1150.82	485.9
43.443	0	0.02	0.01	0	0.05	13	0.08	0.13	0.08	0.15	74.01	34.8	48.31	98.23	15.79	0.14	0.07	0.03	29.24	1.37	0.1	0.07	0	0	0.03	0.15	0.34	0.08	0.04	5.16	0	0.64	42.76	0	0	0	4.9	-1.92	3.16	53.53	146.75	985.18	435.55	1188.43	651.92	1015.78	481.6	1162.48	485.51
43.476	0	0.02	0.01	0	0.05	12.51	0.09	0.14	0.12	0.14	74.97	37.56	47.78	98.43	17.55	0.12	0.07	0.03	27.02	1.38	0.08	0.07	0	0	0.04	0.14	0.38	0.12	0.04	4.74	0	1.14	43.5	0	0	0	2.04	-1.3	4.94	52.24	148.91	990.54	437.06	1193.61	651.54	1022.15	480.45	1170.81	489.01
43.51	0	0.02	0.01	0	0.05	22.08	0.1	0.15	0.21	0.14	55.85	45.93	52.88	98.43	19.75	0.17	0.07	0.02	34.84	0.92	0.08	0.07	0	0	0.04	0.14	0.35	0.21	0.03	4.33	0	1.98	45.65	0	0	0	2.4	-1.3	3.44	51.87	149.98	994.88	441.52	1198.22	657	1024.31	486.3	1174.19	491.85
43.543	0	0.02	0.01	0	0.05	23.72	0.09	0.15	0.2	0.11	52.56	56.06	54.13	98.73	19.87	0.25	0.06	0.02	31.5	0.8	0.08	0.05	0	0	0.06	0.11	0.28	0.2	0.03	3.6	0	0.59	48.18	0	0	0	-0.69	0.24	4.25	50.76	150.52	997.42	442.34	1202.21	658.32	1028.33	485.87	1178.66	493.32
43.576	0	0.02	0.01	0	0.05	16.7	0.08	0.15	0.24	0.12	66.61	55.11	50.74	98.25	20.02	0.29	0.06	0.02	24.22	0.62	0.09	0.03	0	0	0.07	0.12	0.21	0.24	0.03	3.2	0	0.61	47.94	0	0	0	3.31	-1.86	5.07	51.67	147.39	999.65	440.68	1206.48	660.18	1034	484.9	1181.14	493.53
43.61	0	0.02	0	0	0.05	21.21	0.08	0.16	0.31	0.13	57.58	69.09	53.27	98.79	22.38	0.51	0.06	0.02	22.08	0.44	0.09	0.02	0	0	0.08	0.13	0.16	0.31	0.02	2.72	0	0.05	51.67	0	0	0	3.95	0	4.23	52.2	149.65	1001.54	442.27	1206.02	659.2	1032.83	484.55	1182	496.6
43.643	0	0.02	0	0	0.05	18.53	0.08	0.18	0.63	0.14	62.94	68.3	51.37	98.47	24.8	0.69	0.06	0.02	19.55	0.31	0.09	0.01	0	0	0.1	0.14	0.17	0.63	0.02	2.57	0	0.08	51.44	0	0	0	-0.16	1.18	3.73	50.53	141.14	1001.25	442.55	1205.19	658.99	1035.74	484.15	1176.52	494.23
43.676	0	0.01	0	0	0.06	17.54	0.1	0.21	0.83	0.16	64.92	67.95	50.03	98.09	28.37	1.09	0.06	0.03	18.57	0.25	0.1	0.01	0	0	0.13	0.16	0.14	0.83	0.02	2.99	0	0.01	51.34	0	0	0	-4.41	2.31	4.46	49.55	142.42	1000.68	442.41	1203.83	657.05	1035.01	482.3	1177.01	493.21
43.71	0	0.01	0	0	0.06	20.08	0.09	0.21	0.99	0.13	59.84	70.28	51.73	98.29	26.85	1.57	0.06	0.05	20.17	0.15	0.08	0.02	0	0	0.14	0.13	0.14	0.99	0.02	3.66	0	0	52.02	0	0	0	-3.46	1.74	4.99	49.58	138.18	999.06	440.5	1205.02	658.96	1037.42	480.35	1175.07	492.47
43.743	0	0.02	0	0	0.06	16.02	0.1	0.23	1.41	0.11	67.97	63.34	49.05	98.64	27.17	2.29	0.07	0.09	19.15	0.1	0.11	0.04	0	0	0.17	0.11	0.16	1.41	0.02	4.45	0	0	50.07	0	0	0	0.16	0.59	4.99	50.95	142.7	997.98	438.49	1205.32	658.77	1034.9	479.46	1177.02	492.32
43.777	0	0.02	0.01	0	0.08	10.78	0.11	0.24	2.29	0.11	78.45	41.54	44.28	98.69	26.72	3.17	0.07	0.19	21.98	0.08	0.13	0.13	0	0	0.22	0.11	0.17	2.29	0.01	4.88	0	0	44.54	0	0	0	-5	0.38	3.55	50.35	144.61	996.28	438.66	1202.43	655.83	1029.99	479.64	1174.24	489.75
43.81	0	0.02	0.01	0	0.1	7.52	0.13	0.28	1.78	0.09	84.96	32.82	40.39	98.65	29.1	4.92	0.06	0.39	19.6	0.08	0.16	0.12	0	0	0.26	0.09	0.16	1.78	0.01	4.88	0	0	42.21	0	0	0	-3.56	-0.54	1.92	51.23	145.7	993.04	438.99	1198.63	655.68	1023.98	482.37	1169.55	488.41
43.843	0	0.02	0.01	0	0.12	8.15	0.16	0.37	2	0.08	83.71	33.4	39.97	98.38	34.07	6.66	0.06	0.65	20.81	0.07	0.19	0.15	0	0	0.25	0.08	0.17	2	0.01	4.58	0	0	42.37	0	0	0	-2.14	1.47	2.97	51.56	144.76	979.92	436.07	1187.32	656	1013.47	479.33	1158.06	486.32
43.877	0	0.02	0.01	0	0.12	4.58	0.13	0.31	1.21	0.07	90.83	22.52	35.93	98.53	28.81	6.45	0.05	1.04	16.67	0.07	0.16	0.12	0	0	0.21	0.07	0.17	1.21	0.01	4.81	0	0	38.98	0	0	0	-3.55	-0.97	2.37	51.54	143.01	971.58	434.72	1176.99	652.19	1004.24	477.98	1147.15	483.21
43.91	0	0.02	0.01	0	0.1	3.4	0.1	0.24	0.83	0.07	93.19	21.93	34.72	98.71	23.89	5.73	0.04	1.35	11.62	0.06	0.1	0.07	0	0	0.17	0.07	0.17	0.83	0.02	4.52	0	0	38.76	0	0	0	-0.23	-0.3	1.98	52.97	141.99	963.85	432.76	1168.62	650.35	996.26	477.06	1138.18	481.72
43.943	0	0.03	0.01	0.01	0.1	2.38	0.1	0.21	0.97	0.07	95.24	16.43	32.05	98.75	21.09	5.33	0.04	1.38	9.5	0.05	0.08	0.05	0	0	0.17	0.07	0.17	0.97	0.02	4.22	0	0	36.55	0	0	0	-0.93	0.16	0.7	53.46	143.6	958.84	431.21	1161.32	645.5	987.87	476.52	1131.46	478.48
43.977	0	0.03	0.02	0.01	0.12	1.21	0.12	0.22	0.98	0.06	97.57	8.37	25.6	97.91	22.27	5.12	0.03	1.29	6.82	0.04	0.09	0.04	0	0	0.17	0.06	0.15	0.98	0.02	4.23	0	0	31.78	0	0	0	-4.01	-2.76	-0.91	52.84	141.34	955.36	430.72	1156.01	641.15	982.8	475.95	1124.13	476.76
44.01	0	0.03	0.02	0.01	0.13	0.98	0.13	0.24	1.4	0.07	98.04	6.3	23.34	97.14	22.9	6.95	0.03	1.2	6.8	0.04	0.12	0.04	0	0	0.13	0.07	0.13	1.4	0.02	4.22	0.01	0	29.87	0	0	0	-3.55	-4.38	-1.23	53.27	142.88	952.13	429.16	1152.79	639.09	978.38	474.84	1121.25	475.56
44.043	0	0.03	0.02	0.01	0.13	0.76	0.13	0.21	1.4	0.06	98.47	4.42	21.31	97.35	21.02	5.88	0.03	1.2	6.92	0.04	0.18	0.06	0	0	0.08	0.06	0.13	1.4	0.02	4.49	0.01	0	27.54	0	0	0	-5.67	-3.99	0.67	52.69	140.25	946.48	426.37	1148.86	638.5	977.07	469.04	1117.22	474.46
44.077	0	0.04	0.03	0.01	0.12	0.58	0.13	0.19	1.39	0.07	98.84	3.02	19.22	97.24	18.34	4.38	0.03	1.22	6.85	0.03	0.23	0.1	0	0	0.07	0.07	0.18	1.39	0.03	5.85	0.01	0	25.07	0	0	0	-4.27	-4.18	1.2	53.58	140.61	945.16	424.91	1145.81	635.22	975.31	466.82	1115.74	473.96
44.11	0	0.04	0.03	0.01	0.11	0.54	0.11	0.17	1.36	0.07	98.92	2.89	19.31	96.64	15.06	3.85	0.03	1.83	6.1	0.03	0.23	0.17	0	0	0.06	0.07	0.2	1.36	0.03	5.86	0.01	0	24.79	0	0	0	-5.21	-5.21	1.6	53.75	140.16	945.26	422.77	1144.29	631.5	975.24	464.08	1115.24	470.83
44.144	0	0.05	0.03	0.01	0.13	0.37	0.12	0.19	1.7	0.06	99.26	1.73	15.67	95.67	15.17	4.22	0.03	2.93	5.9	0.03	0.24	0.29	0	0.01	0.06	0.06	0.25	1.7	0.03	6.82	0.01	0	21.54	0	0	0	-3.12	-6.52	0.45	54.12	139.1	944.05	419.91	1144.73	630.68	974.09	463.02	1113.09	468.16
44.177	0	0.06	0.04	0.01	0.16	0.35	0.13	0.21	2.23	0.06	99.3	1.6	14.88	97.11	15.65	4.46	0.02	5.85	5.77	0.03	0.25	0.21	0	0.01	0.05	0.06	0.29	2.23	0.04	5.54	0.01	0	21.04	0	0	0	-6.48	-4.43	1.73	53.55	139.82	942.7	417.93	1144.58	628.95	974.5	458.45	1114.01	467.75
44.21	0	0.06	0.04	0.01	0.17	0.36	0.14	0.23	1.99	0.06	99.29	1.64	14.79	95.67	17.49	4.16	0.03	7.35	5.9	0.03	0.2	0.15	0	0.01	0.04	0.06	0.32	1.99	0.04	5.24	0.01	0.01	21.2	0	0	0	-6.78	-6.52	2.06	53.44	139.27	943.48	416.78	1145.61	629.58	975.89	458.4	1115.06	463.86
44.244	0	0.07	0.04	0.01	0.19	0.38	0.12	0.23	2.41	0.08	99.24	1.69	15.83	95.13	14.71	3.94	0.02	11.63	6.72	0.03	0.17	0.14	0	0.01	0.04	0.08	0.49	2.41	0.05	3.84	0.01	0	21.37	0	0	0	-4.05	-7.14	5.49	53.95	139.62	944.01	415.93	1148.61	631.66	981.51	454.15	1120.35	468.81
44.277	0	0.07	0.03	0.01	0.18	0.43	0.13	0.24	1.84	0.09	99.14	1.88	16.85	97.63	15.68	2.95	0.02	11.87	7.5	0.05	0.11	0.11	0	0.01	0.04	0.09	0.66	1.84	0.06	4.35	0.01	0	22.07	0	0	0	-4.4	-3.41	4.18	54.64	151	945.12	413.01	1151.85	630.46	976.72	454.01	1127.33	464.84
44.31	0	0.07	0.03	0.01	0.2	0.59	0.14	0.27	1.53	0.11	98.83	2.11	19.08	97.49	17.07	2.99	0.02	13.91	11.57	0.07	0.13	0.24	0	0.01	0.05	0.11	0.78	1.53	0.07	4.27	0.01	0	22.78	0	0	0	-0.27	-3.71	6.99	55.02	140.75	952.08	410.86	1160.51	632.63	992.69	450.14	1132.57	465.74
44.344	0	0.07	0.03	0.01	0.2	0.58	0.14	0.28	1.36	0.15	98.84	1.94	18.79	97.44	17.68	2.89	0.02	12.96	12.44	0.1	0.14	0.26	0	0.01	0.05	0.15	0.69	1.36	0.08	5.37	0.01	0.01	22.25	0	0	0	3.45	-3.8	5.4	56.46	138.41	964.2	412.08	1168.77	631.02	1002.05	453.48	1139.99	464.85
44.377	0	0.06	0.03	0.01	0.18	0.72	0.15	0.26	0.91	0.17	98.56	2.28	20.59	96.78	18.43	2.66	0.02	9.92	14.27	0.13	0.17	0.2	0	0.01	0.05	0.17	0.64	0.91	0.08	6	0.01	0.01	23.29	0	0	0	6.14	-4.99	4.58	57.64	148.64	974.06	415.56	1177.12	632.17	1005.36	458.47	1153.65	468.77
44.41	0	0.06	0.03	0.01	0.16	0.73	0.13	0.24	0.81	0.17	98.54	2.37	21.13	97.3	16.62	2.58	0.02	9.3	14.05	0.15	0.23	0.22	0	0.01	0.05	0.17	0.57	0.81	0.08	6.81	0.01	0.01	23.53	0	0	0	2.46	-4.08	5.32	56.72	148.31	982.96	412.53	1188.8	631.18	1016.77	453.79	1164.51	466.77
44.444	0	0.05	0.03	0.01	0.14	0.74	0.13	0.24	0.5	0.23	98.53	2.98	21.45	97.73	17.26	2.74	0.03	6.51	11.25	0.2	0.17	0.14	0	0.01	0.05	0.23	0.48	0.5	0.07	8.44	0.01	0.01	25	0	0	0	2.97	-3.19	4.8	56.56	141.54	994.12	409.8	1200.85	630.28	1030.95	451.7	1172	463.46
44.477	0	0.05	0.03	0.01	0.13	0.71	0.11	0.22	0.56	0.23	98.58	3	21.76	96.7	14.61	2.77	0.02	6.75	10.59	0.19	0.17	0.1	0	0.01	0.06	0.23	0.44	0.56	0.07	8.69	0.01	0	25.04	0	0	0	3.53	-5.11	4.15	57.37	149.59	1008.39	411.46	1214.01	630.08	1039.95	455.4	1189.32	463.6
44.511	0	0.05	0.02	0.01	0.11	0.78	0.1	0.2	0.63	0.21	98.43	4.07	23.21	96.83	13.25	2.31	0.03	5.25	8.42	0.18	0.15	0.07	0	0.01	0.06	0.21	0.3	0.63	0.08	10.19	0.01	0.01	27.01	0	0	0	-1.69	-4.9	4.71	55.85	150.06	1015.17	412	1221.13	628.65	1047.54	452.12	1196.94	466.2
44.544	0	0.05	0.02	0.01	0.1	0.79	0.09	0.19	0.76	0.21	98.43	4.12	23.69	96.32	11.07	2.14	0.03	5.16	8.34	0.16	0.15	0.06	0	0.01	0.07	0.21	0.29	0.76	0.07	11.1	0.01	0.02	27.08	0	0	0	-2.55	-5.67	4.9	55.49	153.11	1020.24	410.5	1230.56	630.51	1053.75	449.94	1205.83	467.7
44.577	0	0.05	0.02	0.01	0.1	0.78	0.09	0.19	1.19	0.21	98.43	4.26	23.62	93.67	11.04	2.4	0.03	5.61	7.83	0.12	0.16	0.06	0	0.01	0.06	0.21	0.31	1.19	0.07	10.73	0.01	0	27.3	0	0	0	0.17	-8.53	5.72	55.81	152.36	1022.28	407.62	1236.64	633.74	1059.06	448.27	1210.45	465.47
44.611	0	0.05	0.02	0.01	0.09	1.08	0.08	0.2	1.47	0.24	97.83	5.64	26.38	94.69	11.21	2.46	0.03	5.36	9.99	0.13	0.17	0.12	0	0.01	0.06	0.24	0.43	1.47	0.08	11.48	0	0.01	29.14	0	0	0	-3.12	-7.59	5.4	54.71	148.25	1022.56	406.92	1237.3	634.01	1060.93	448.04	1208.56	461.55
44.644	0	0.04	0.02	0.01	0.1	1.31	0.09	0.21	1.87	0.25	97.38	6.57	27.58	94.9	12.77	2.85	0.03	4.83	11.34	0.14	0.25	0.21	0	0.01	0.06	0.25	0.55	1.87	0.08	11.75	0	0.03	30.15	0	0	0	-2.03	-7.38	4.64	55.52	152.87	1022.66	406.37	1237.76	632.12	1058.27	447.29	1210.25	463.8
44.677	0	0.04	0.02	0.01	0.08	2.03	0.08	0.2	1.66	0.3	95.94	9.71	31.51	96.19	12.97	2.66	0.03	2.45	14.03	0.19	0.27	0.43	0	0.01	0.07	0.3	0.68	1.66	0.1	12.75	0	0.09	32.79	0	0	0	-3.69	-5.86	3.38	54.87	149.2	1020.98	404.19	1237.71	632.77	1057.45	447.43	1206.28	458.04
44.711	0	0.03	0.01	0.01	0.07	3.46	0.07	0.21	1.76	0.31	93.08	15.43	36.5	98.28	12.08	2.4	0.02	1.61	17.22	0.32	0.29	0.37	0	0.01	0.07	0.31	0.88	1.76	0.11	15.76	0	0.7	36.08	0	0	0	0.84	-1.77	1.58	56.74	148.57	1022.13	407.01	1233.56	630.76	1054.17	452.79	1202.6	459.16
44.744	0	0.03	0.01	0.01	0.06	3.29	0.07	0.16	1.71	0.27	93.42	16.22	36.67	98.1	9.83	1.89	0.03	0.84	15.56	0.52	0.3	0.2	0	0.01	0.06	0.27	1.01	1.71	0.1	13.55	0	2.14	36.45	0	0	0	-0.08	-2.28	0.97	56.22	143.66	1021.38	408.97	1229.64	629.38	1053.55	454.39	1197.13	459.29
44.778	0	0.03	0.01	0.01	0.06	2.72	0.07	0.15	1.97	0.27	94.55	14.65	34.64	98.59	11.31	1.61	0.03	0.55	13.61	0.83	0.4	0.07	0	0.01	0.05	0.27	0.96	1.97	0.08	11.14	0	0.97	35.7	0	0	0	3.37	-0.76	-0.21	56.92	142.48	1020.11	411.02	1225.92	630.3	1050.34	459.12	1192.82	458.9
44.811	0	0.03	0.01	0.01	0.06	2.79	0.07	0.14	2.27	0.24	94.43	14.47	34.91	97.38	10.51	1.31	0.03	0.36	14.2	1.15	0.39	0.07	0	0.01	0.05	0.24	0.99	2.27	0.07	9.93	0	0.31	35.61	0	0	0	4.1	3.92	2.72	56.72	148.54	1009.22	414.58	1214.66	633.61	1039.71	459.77	1188.13	465.79
44.844	0	0.04	0.01	0.01	0.06	2.81	0.07	0.13	2.43	0.22	94.38	14.72	35.12	98.21	9.64	0.8	0.03	0.18	14.1	1.58	0.46	0.03	0	0.01	0.05	0.22	0.86	2.43	0.07	9.23	0	0.34	35.74	0	0	0	6.89	1.96	0.87	57.55	153.64	1002.7	415.37	1209.48	634.92	1029.09	463.61	1182.69	467.01
44.878	0	0.04	0.01	0.01	0.05	2.77	0.07	0.12	1.69	0.15	94.46	14.23	35.26	97.76	8.81	0.68	0.03	0.11	14.32	1.98	0.51	0.02	0	0.01	0.04	0.15	0.58	1.69	0.06	8	0	0.27	35.49	0	0	0	1.43	3.11	1.76	55.58	149.69	991.62	418.52	1197.55	637.19	1020.63	464.47	1170.28	467.93
44.911	0	0.04	0.01	0.01	0.05	2.86	0.06	0.1	1.98	0.14	94.29	13.96	35.76	97.92	7.31	0.52	0.03	0.06	15.16	2.05	0.44	0.02	0	0.01	0.04	0.14	0.49	1.98	0.06	7.1	0.01	0.13	35.35	0	0	0	2.64	2.75	5.06	55.92	147.74	976.33	416.3	1180.59	633.06	1009.36	459.02	1156.75	469.27
44.944	0	0.04	0.01	0.01	0.05	2.33	0.07	0.11	1.5	0.13	95.34	12.39	33.95	97.82	8.16	0.5	0.03	0.06	13.14	1.91	0.36	0.02	0	0.01	0.04	0.13	0.42	1.5	0.06	7.73	0.01	0.43	34.5	0	0	0	7.45	2.98	2.16	57.42	148.15	967.43	416.09	1170.57	633.01	996.28	462.16	1144.34	467.51
44.978	0	0.04	0.01	0.01	0.05	2.01	0.06	0.1	1.26	0.07	95.98	11.61	32.97	95.59	7.42	0.51	0.03	0.06	11.39	1.37	0.28	0.02	0	0.01	0.04	0.07	0.38	1.26	0.06	6.7	0	0.53	34.04	0	0	0	5.33	6.62	3.85	56.61	146.23	950.77	419.36	1154.35	635.27	982.77	466.42	1128.96	469.87
45.011	0	0.04	0.02	0.01	0.06	2.31	0.07	0.11	1.65	0.06	95.39	11.32	33.59	94.39	8.76	0.63	0.03	0.06	14.22	1.32	0.32	0.04	0	0.01	0.04	0.06	0.4	1.65	0.06	7.17	0	0.75	33.86	0	0	0	4.46	7.89	2.76	56.06	146.91	943.18	421.43	1146.31	637.24	973.41	468.51	1120.3	470.7
45.044	0	0.04	0.01	0.01	0.06	3.03	0.07	0.11	1.3	0.05	93.95	12.76	35.91	91.64	8.78	0.68	0.03	0.05	17.48	1.83	0.39	0.03	0	0.01	0.04	0.05	0.47	1.3	0.06	7.4	0.01	3.21	34.71	0	0	0	3.57	10.03	3.17	55.33	147.94	936.83	420.6	1141.53	637.19	967.89	468.37	1115.82	470.13
45.078	0	0.04	0.01	0.01	0.06	3.58	0.07	0.11	1.6	0.05	92.83	11.7	36.86	89.64	8.92	0.73	0.04	0.04	21.79	2.36	0.67	0.06	0	0.01	0.05	0.05	0.43	1.6	0.07	7.86	0.01	1.27	34.09	0	0	0	1.99	11.21	2.9	54.67	147.74	931.85	420.06	1136.64	637.1	962.8	466.55	1110.51	469.51
45.111	0	0.04	0.02	0.01	0.06	3.81	0.07	0.11	1.74	0.04	92.37	9.08	37.06	82.14	7.01	0.92	0.04	0.04	26.38	3.14	1.28	0.14	0	0.01	0.04	0.04	0.41	1.74	0.07	8.16	0.01	0.44	32.33	0	0	0	-2.81	14.37	5.25	53.33	145.68	922.83	416.16	1129.8	633.7	958.77	460.14	1104.27	467.59
45.145	0	0.05	0.02	0.01	0.06	2.4	0.07	0.1	2.11	0.05	95.2	6.7	33.1	87.57	6.2	1.15	0.05	0.04	21.99	3.29	1.34	0.52	0	0.02	0.05	0.04	0.49	2.11	0.07	7.63	0.01	0.14	30.28	0	0	0	-0.76	12.24	2.99	54.76	140.41	921.94	415.75	1126.75	633.07	956.57	461.32	1096.96	463.75
45.178	0	0.05	0.02	0.01	0.06	1.52	0.08	0.1	1.53	0.05	96.96	4.44	29.52	64.09	5.39	1.69	0.05	0.05	19.15	3.77	0.85	0.44	0	0.01	0.04	0.03	0.46	1.53	0.06	7.41	0.01	0.06	27.57	0	0	0	1.57	19.1	4.19	55.16	131.57	921.35	412.66	1124.29	628.97	960.87	457.88	1092.4	461.4
45.211	0	0.06	0.02	0.01	0.06	1.22	0.07	0.1	1.48	0.05	97.57	3.86	27.94	78.86	4.38	1.94	0.05	0.06	16.93	3.9	0.62	0.49	0	0.01	0.04	0.03	0.51	1.48	0.06	7.91	0.01	0.1	26.66	0	0	0	-0.95	15.42	3.57	55.58	133.48	921.48	409	1121.77	621.66	957.93	453.23	1091.38	456.11
45.245	0	0.06	0.03	0.01	0.07	0.71	0.08	0.1	1.23	0.06	98.59	2.39	23.31	90.63	4.44	2.16	0.06	0.06	13.33	4.03	0.35	0.29	0	0.01	0.04	0.02	0.5	1.23	0.05	8.55	0.01	0.06	23.59	0	0	0	-0.73	10.65	4.57	56.12	138.02	920.64	405.06	1125.42	621.8	958.1	450.04	1096.05	454.23
45.278	0	0.06	0.03	0.01	0.07	0.66	0.08	0.11	1.1	0.05	98.68	2.41	22.83	91.92	4.51	2.26	0.05	0.08	11.99	3.42	0.28	0.18	0	0.01	0.03	0.02	0.45	1.1	0.05	8.79	0.01	0.06	23.63	0	0	0	-0.25	9.84	4.52	56.12	137.05	919.92	402.5	1129.72	625.45	960.24	448.5	1097.23	452.42
45.311	0	0.06	0.03	0.01	0.07	0.78	0.07	0.11	1.22	0.04	98.43	2.93	24.61	91.47	3.62	2.5	0.04	0.1	12.61	2.26	0.23	0.16	0	0.01	0.02	0.02	0.51	1.22	0.05	9.24	0.01	0.03	24.88	0	0	0	-0.25	10.14	5.56	56.24	137.75	921.15	400.22	1132.56	623.71	963.08	447.31	1100.79	450.9
45.345	0	0.06	0.03	0.01	0.07	0.63	0.07	0.11	0.89	0.04	98.73	2.41	22.82	96.93	3.53	2.66	0.04	0.11	11.24	1.5	0.23	0.16	0	0.01	0.02	0.01	0.52	0.89	0.06	9.85	0.01	0.14	23.65	0	0	0	-1.03	4.74	5.8	56.1	142.44	926.59	396.13	1141.76	623.45	968.33	442.81	1110.67	448.32
45.378	0	0.05	0.03	0.01	0.07	0.8	0.07	0.11	1.25	0.03	98.4	3.07	24.76	94.05	3.98	2.54	0.03	0.1	12.35	0.95	0.21	0.19	0	0.01	0.02	0.01	0.61	1.25	0.06	9.42	0.01	0.09	25.19	0	0	0	-0.33	8.2	7.1	55.86	143.19	931.64	395.76	1151.23	627.6	976.87	442.82	1119.85	450.58
45.411	0	0.05	0.03	0.01	0.07	0.92	0.08	0.11	0.79	0.03	98.17	2.98	25.74	97.09	4.47	2.44	0.03	0.1	15.14	0.79	0.2	0.33	0	0.01	0.01	0.01	0.5	0.79	0.07	10.55	0.01	0.09	25	0	0	0	5.35	4.47	3.71	58.15	147.82	954.07	397.08	1172.01	628.74	992.25	449.04	1140.06	448.95
45.445	0	0.05	0.02	0.01	0.07	1.48	0.08	0.12	1.16	0.03	97.04	4.37	29.51	97.81	6.04	1.97	0.03	0.11	18.84	0.89	0.22	0.34	0	0.01	0.01	0.01	0.64	1.16	0.07	10.56	0.01	0.03	27.47	0	0	0	2.35	3.01	4.51	57.19	143.61	956.1	395.73	1175.86	628.6	998.06	447.29	1141.67	447.08
45.478	0	0.05	0.02	0.01	0.06	2.42	0.08	0.13	1.17	0.03	95.17	5.46	33.65	98.68	5.71	2.01	0.03	0.13	24.8	0.95	0.2	0.3	0	0.01	0.01	0.01	0.62	1.17	0.09	12.04	0.01	0.04	28.92	0	0	0	5	0.42	1.54	58.63	149.72	980.29	389.59	1197.55	620.73	1014.65	443.53	1164.29	438.62
45.512	0	0.04	0.02	0.01	0.06	4.79	0.08	0.14	1.34	0.04	90.41	8.04	39.19	97.81	7.16	2	0.04	0.16	32.23	1.13	0.18	0.24	0	0.01	0.01	0.02	0.63	1.34	0.13	13.6	0.01	0.02	31.51	0	0	0	7.14	3	5.71	58.97	147.97	980.92	388.4	1200.96	622.65	1022.36	438.74	1170.24	444.02
45.545	0	0.04	0.02	0.01	0.06	4.51	0.08	0.15	1.01	0.04	90.98	8.59	38.96	98.4	6.92	1.81	0.04	0.16	30.21	1.12	0.14	0.21	0	0.01	0.02	0.02	0.69	1.01	0.19	14.36	0.01	0.01	31.96	0	0	0	5.7	1.42	5.87	59.04	150.03	997.94	387.76	1217.24	620.51	1038.23	437.08	1188.13	443.48
45.578	0	0.04	0.02	0.01	0.07	3.35	0.08	0.19	0.62	0.04	93.3	9.31	36.13	97.61	10.46	2.64	0.04	0.22	23.69	0.87	0.08	0.11	0	0.01	0.02	0.02	0.56	0.62	0.23	15.75	0.01	0.01	32.5	0	0	0	4.29	3.46	5.97	58.81	153.93	1000.78	390.15	1219.13	621.53	1039.05	437.27	1192.67	446.98
45.612	0	0.03	0.01	0.01	0.07	4.97	0.08	0.23	0.45	0.02	90.06	16.43	39.8	98.62	12.15	4.22	0.02	0.37	22.96	0.89	0.07	0.14	0	0	0.02	0.01	0.5	0.45	0.31	17.32	0.01	0.01	36.55	0	0	0	6.3	-0.65	5.37	58.77	153.47	1005.58	385.94	1229.81	625.48	1046.16	434.73	1199.38	443.48
45.645	0	0.03	0.01	0.01	0.08	4.57	0.08	0.32	0.55	0.02	90.86	18.58	38.49	98.35	16.12	6.93	0.02	0.68	19.58	1.02	0.07	0.1	0	0	0.01	0.02	0.41	0.55	0.32	18.2	0.01	0.01	37.47	0	0	0	4.7	-1.55	4.35	58.45	153.27	1009.15	386.84	1232.9	625.72	1048.28	436.19	1201.42	442.36
45.678	0	0.03	0.01	0.01	0.1	3.54	0.08	0.44	0.6	0.02	92.92	18.13	35.94	98.26	18.47	9	0.02	1.03	15.27	0.93	0.08	0.09	0	0	0.01	0.02	0.45	0.6	0.37	21.21	0.01	0	37.28	0	0	0	5.43	-1.85	3.73	58.11	146.64	1012.6	383.08	1236.55	623.73	1054.25	432.83	1200.81	437.46
45.712	0	0.02	0.01	0	0.1	5.01	0.08	0.64	0.58	0.02	89.99	25.98	39.07	97.44	19.38	12.76	0.02	1.14	16	0.77	0.16	0.18	0	0	0.01	0.02	0.32	0.58	0.57	25.52	0.01	0.02	40.15	0	0	0	1.7	-3.81	4.41	57.07	147.69	1015.05	384.11	1236.9	621.26	1055.94	430.97	1203.44	438.32
45.745	0	0.02	0.01	0	0.13	5.68	0.09	0.96	0.57	0.02	88.65	27.25	39.19	97.14	23.81	15.59	0.02	1.43	17.55	0.72	0.21	0.15	0	0	0.01	0.02	0.28	0.57	0.63	27.91	0	0.05	40.56	0	0	0	1.72	-4.37	2.79	57.35	155.17	1016.72	382.06	1240.85	619.79	1053.31	429.02	1208.16	438.89
45.779	0	0.02	0	0	0.12	8.17	0.07	1.1	0.23	0.03	83.65	35.7	43.29	96.71	21.14	18.24	0.02	1.66	19.63	0.63	0.26	0.17	0	0	0.01	0.03	0.23	0.23	0.89	30.94	0.01	0.01	43.01	0	0	0	6.4	-5.09	2.36	58.67	149.72	1019.63	383.67	1239.93	620.02	1056.35	432.63	1205.97	438.14
45.812	0	0.02	0	0	0.14	6.17	0.06	1.4	0.22	0.03	87.65	31.91	41.25	98.38	19.21	21.33	0.02	2.34	16.37	0.51	0.16	0.1	0	0	0.01	0.03	0.19	0.22	1.18	35.08	0.01	0	41.95	0	0	0	6.17	-1.48	0.18	58.63	148.39	1020.58	384.34	1237.96	616.99	1054.02	435.15	1202.41	436.14
45.845	0	0.02	0.01	0.01	0.11	5.32	0.05	1	0.21	0.03	89.37	29.68	41.2	98.1	13.23	19.95	0.02	2.4	14.86	0.52	0.13	0.06	0	0	0.01	0.03	0.2	0.21	1.15	34.23	0.01	0	41.3	0	0	0	2.36	-2.28	-0.27	57.62	149.66	1019.9	384.65	1238.12	615.33	1052.62	433.61	1202.2	438.25
45.879	0	0.03	0.01	0.01	0.08	4.13	0.05	0.92	0.26	0.04	91.73	27.13	39.68	98.24	10.25	13.58	0.02	1.98	11.74	0.53	0.11	0.05	0	0	0.01	0.04	0.19	0.26	1.58	41.84	0.01	0.03	40.52	0	0	0	3.74	-1.9	1.35	58.29	152.08	1017.52	386.24	1235.02	616.39	1050.64	433.46	1202.47	442.1
45.912	0	0.03	0.01	0.01	0.06	4.68	0.04	0.61	0.42	0.04	90.65	30.35	41.52	98.41	7.03	8.92	0.02	1.46	12.08	0.46	0.09	0.03	0	0	0.01	0.04	0.18	0.42	1.62	40.4	0.01	0.05	41.5	0	0	0	0.62	-1.39	1.51	57.44	149.57	1016.67	388.56	1231.38	614.79	1049.87	433.84	1199.13	443.5
45.945	0	0.03	0.01	0.01	0.05	4.52	0.04	0.47	0.41	0.04	90.96	28.79	41.45	97.84	5.52	6.35	0.02	1.08	12.37	0.46	0.14	0.04	0	0	0	0.04	0.16	0.41	1.35	38.38	0.01	0.05	41.03	0	0	0	6.33	-2.93	-1.11	58.93	147.3	1015.46	389.17	1228.15	614.15	1045.63	438.7	1192.88	442.55
45.979	0	0.03	0.01	0.01	0.05	3.63	0.04	0.36	0.42	0.04	92.74	19.82	39.44	98.77	3.67	5.71	0.01	1.07	14.38	0.41	0.15	0.03	0	0	0	0.04	0.17	0.42	1.45	34.61	0	0.02	37.97	0	0	0	8.69	0.06	4.49	60.01	149.77	1002.57	390	1216.18	618.27	1038.76	434.49	1187.85	448.68
46.012	0	0.04	0.01	0.01	0.05	3.65	0.05	0.29	0.44	0.04	92.69	18.42	39.56	97.87	2.75	3.76	0.02	0.76	15.6	0.41	0.14	0.02	0	0	0.01	0.04	0.14	0.44	1.32	32.77	0	0.13	37.41	0	0	0	9.58	-2.85	1.7	60.23	151.91	994.82	385.21	1209.33	613.77	1026.91	433.28	1178.57	441.88
46.045	0	0.04	0.01	0.01	0.05	3.23	0.05	0.23	0.35	0.04	93.54	16.04	38.5	98.72	2.21	2.43	0.01	0.62	15.41	0.41	0.16	0.02	0	0	0.01	0.04	0.14	0.35	1.13	29.5	0	0.06	36.37	0	0	0	6.42	-0.28	3.65	60.05	150.51	984.38	391.51	1195.96	616.72	1018.12	436.1	1168.15	448.1
46.079	0	0.04	0.01	0.01	0.05	3.3	0.05	0.19	0.63	0.05	93.39	14.58	38.44	98.63	2.19	1.99	0.01	0.42	17.19	0.51	0.2	0.03	0	0	0.01	0.05	0.15	0.63	0.79	24.93	0	0.02	35.67	0	0	0	3.09	-0.61	1.42	58.98	149.39	977.88	389.01	1190.24	613.53	1009.87	434.97	1159.02	443.44
46.112	0	0.04	0.01	0.01	0.05	2.96	0.05	0.18	0.7	0.05	94.09	14.04	37.49	97.99	2.32	1.59	0.01	0.32	15.7	0.73	0.17	0.03	0	0	0.01	0.05	0.13	0.7	0.79	24.17	0	0.04	35.39	0	0	0	3	2.57	1.48	59.22	151.13	974.4	391.93	1183.81	612.55	1004.23	437.07	1155.05	446.65
46.146	0	0.04	0.01	0.01	0.05	2.34	0.05	0.15	1.3	0.05	95.32	10.87	35.07	97.95	2.77	1.63	0.01	0.29	15.04	0.79	0.16	0.04	0	0	0.01	0.05	0.11	1.3	0.63	19.08	0	0.04	33.57	0	0	0	2.99	2.68	1.07	59.18	152.11	971.73	393.08	1180.75	612.9	1000.37	438.62	1152.22	447.59
46.179	0	0.04	0.02	0.01	0.05	1.94	0.06	0.13	1.59	0.04	96.13	9.82	33.26	97.67	3.54	1.65	0.02	0.28	13.03	0.77	0.12	0.04	0	0	0.01	0.04	0.11	1.59	0.49	15.96	0	0.04	32.87	0	0	0	3.89	3.32	1.84	58.91	148.08	966.34	393.36	1175.9	614.76	998.23	437.99	1145.91	448.82
46.212	0	0.04	0.02	0.01	0.05	1.53	0.06	0.13	1.57	0.04	96.93	8.16	31.1	98.3	4.16	1.59	0.02	0.28	11.34	0.85	0.08	0.03	0	0	0.01	0.04	0.11	1.57	0.44	15.38	0	0.02	31.61	0	0	0	0.74	-1.72	1.62	57.71	147.33	964.4	392.2	1174.3	612.63	996.48	435.81	1143.36	447.3
46.246	0	0.05	0.02	0.01	0.06	1.15	0.07	0.12	1.86	0.02	97.7	5.81	27.94	97.3	5.98	1.29	0.02	0.22	10.66	1.02	0.11	0.02	0	0	0.01	0.02	0.08	1.86	0.28	11.69	0	0.03	29.33	0	0	0	0.58	-4.08	2.1	57.59	145.03	963.86	391.75	1172.47	611.36	996.92	434.76	1141.52	446
46.279	0	0.05	0.02	0.01	0.07	0.94	0.07	0.13	1.79	0.02	98.13	4.94	25.82	96.37	7.55	1.56	0.02	0.29	9.08	0.9	0.12	0.02	0	0	0.01	0.02	0.08	1.79	0.25	11.29	0	0.01	28.27	0	0	0	-1.19	-5.6	2.2	57.11	144.87	964.32	391.84	1170.24	608.33	996.16	434.26	1140.68	444.3
46.312	0	0.05	0.02	0.01	0.08	0.94	0.09	0.14	1.4	0.02	98.12	4.17	25.24	97.28	9.68	1.85	0.02	0.32	11.39	1.03	0.16	0.02	0	0	0.01	0.02	0.07	1.4	0.21	10.88	0	0.02	27.16	0	0	0	-2.27	-4.12	2.62	57	144.65	965.13	391.87	1170.54	607.54	997.36	433.31	1141.57	444.6
46.346	0	0.05	0.03	0.01	0.08	0.87	0.1	0.14	1.39	0.02	98.26	3.43	24.06	98.19	10.99	1.9	0.02	0.39	12.47	1.15	0.19	0.02	0	0	0.01	0.02	0.06	1.39	0.15	9.23	0	0.03	25.89	0	0	0	-2.93	-2.04	2.78	56.99	148.09	965.52	391.17	1172.32	608.24	996.97	433.03	1144.66	443.86
46.379	0	0.05	0.03	0.01	0.1	0.75	0.11	0.16	1.34	0.03	98.5	2.84	22.06	98.37	13.91	1.9	0.03	0.43	12.17	1.05	0.17	0.01	0	0	0.01	0.02	0.05	1.34	0.16	9.26	0	0.01	24.69	0	0	0	-2.28	-1.51	2.05	56.86	147.61	965.17	390.21	1174.96	611.26	997.44	434.05	1144.83	442.04
46.412	0	0.05	0.03	0.01	0.09	0.99	0.11	0.16	1.45	0.02	98.02	3.14	24.3	98.52	13.75	2.07	0.02	0.4	15.83	1.18	0.16	0.02	0	0	0.01	0.02	0.05	1.45	0.15	9.22	0	0.05	25.33	0	0	0	-0.85	-1	6.04	57.46	146.09	967.73	391.62	1174.62	609.98	1003.89	433.73	1149.58	444.58
46.446	0	0.05	0.03	0.01	0.1	1.06	0.12	0.16	0.96	0.03	97.88	3.01	24.74	98.55	14.37	2.15	0.03	0.42	17.58	1.69	0.14	0.03	0	0	0.01	0.01	0.06	0.96	0.14	8.95	0	0.06	25.06	0	0	0	0.82	0.91	5.4	57.88	144.89	970.67	392.73	1175.31	609.51	1005.55	435.21	1150.11	444.97
46.479	0	0.04	0.02	0.01	0.09	1.72	0.12	0.16	0.72	0.02	96.56	4.21	29.07	97.25	13.92	2.21	0.02	0.5	22.05	2.04	0.12	0.03	0	0	0.01	0.01	0.07	0.72	0.12	9.16	0	0.03	27.22	0	0	0	4.16	4.17	6.01	59.34	151.11	979.87	395.2	1183.39	609.18	1012.08	439.63	1162.89	449.22
46.513	0	0.05	0.03	0.01	0.09	1.64	0.11	0.16	0.29	0.02	96.72	3.43	28.89	98.45	12.06	1.74	0.02	0.43	23.79	2.34	0.14	0.03	0	0	0.01	0.01	0.07	0.29	0.13	11	0	0.07	25.89	0	0	0	6.31	1.24	3.91	59.64	148.96	994.73	391.08	1197.31	606.64	1024.89	436.26	1173.7	442.87
46.546	0	0.05	0.03	0.01	0.09	1.39	0.12	0.16	0.39	0.03	97.22	2.54	27.49	97.17	10.65	1.38	0.03	0.33	24.64	3.01	0.13	0.04	0	0	0.01	0.01	0.09	0.39	0.13	12.88	0	0.04	23.97	0	0	0	-1.47	4.32	6.48	56.85	148.07	997.3	386.64	1209.61	609.19	1035.81	432.26	1183.68	439.96
46.579	0	0.05	0.03	0.01	0.08	1.48	0.11	0.16	0.53	0.03	97.03	3	28.26	96.99	10.29	1.38	0.03	0.28	23.67	2.65	0.13	0.04	0	0	0.01	0.01	0.14	0.53	0.16	14.16	0	0.05	25.04	0	0	0	1.06	4.65	7.25	57.46	153.14	999.51	385.33	1217.18	612.96	1039.33	433.17	1192.24	441.5
46.613	0	0.05	0.03	0.01	0.08	1.43	0.11	0.17	0.7	0.03	97.15	2.93	27.99	98.44	9.83	1.3	0.03	0.22	23.25	2.69	0.13	0.03	0	0	0.01	0.01	0.22	0.7	0.19	15.72	0	0.06	24.89	0	0	0	2.07	1.27	5.78	57.96	153.12	1018.44	386.16	1236.14	616.29	1056.44	432.84	1209.3	441.7
46.646	0	0.05	0.03	0.01	0.08	2.15	0.11	0.17	1.2	0.03	95.69	3.33	31.35	97.54	9.2	1.21	0.03	0.16	29.08	3.11	0.1	0.04	0	0	0.01	0.01	0.36	1.2	0.23	16.81	0	0.06	25.7	0	0	0	5.71	3.59	5.72	58.83	158.22	1019.3	385.28	1241.53	620.56	1057.18	434.73	1215.19	442.98
46.679	0	0.05	0.03	0.01	0.08	1.6	0.1	0.17	1.38	0.03	96.81	2.9	29	98.25	8.36	0.87	0.03	0.13	25.43	2.46	0.09	0.04	0	0	0.01	0.01	0.46	1.38	0.22	17.64	0.01	0.12	24.81	0	0	0	6.82	1.87	5.37	59.34	157.49	1035.51	380.87	1257.63	616.55	1073.17	431.04	1230.5	438.09
46.713	0	0.05	0.03	0.01	0.07	1.8	0.1	0.19	1.97	0.03	96.41	3.77	29.98	98.03	9.26	0.85	0.03	0.12	24.22	2.31	0.08	0.03	0	0	0.02	0.01	0.48	1.97	0.3	19.44	0.01	0.07	26.51	0	0	0	7.64	2.47	5.72	59.61	154.49	1039.68	385.48	1259.31	619.62	1078	433.5	1232.17	443.39
46.746	0	0.05	0.02	0.01	0.08	1.43	0.1	0.22	1.62	0.03	97.14	4.12	27.98	98.34	11.42	1.01	0.03	0.12	18.96	1.89	0.06	0.02	0	0	0.02	0.01	0.45	1.62	0.35	20.26	0.01	0.02	27.08	0	0	0	4.57	1.58	4.77	58.96	155.53	1053.12	382.54	1272.41	615.43	1089.56	430.96	1244.92	438.12
46.78	0	0.04	0.02	0.01	0.07	1.58	0.09	0.24	1.31	0.03	96.84	6.24	29.51	98.51	11.03	1.23	0.03	0.12	15.42	1.72	0.06	0.02	0	0	0.03	0.02	0.58	1.31	0.51	23.33	0.01	0.06	29.8	0	0	0	3.53	-1.05	5.65	58.64	158.47	1059.42	377.34	1281.08	611.39	1096.68	425.94	1254.94	434.11
46.813	0	0.04	0.02	0.01	0.07	1.89	0.09	0.28	1.15	0.03	96.23	8.01	31.02	98.79	12.19	1.58	0.03	0.12	15.29	1.31	0.06	0.02	0	0	0.03	0.02	0.61	1.15	0.64	25.34	0.01	0.05	31.48	0	0	0	5.31	-0.01	5.01	58.95	159.33	1062.59	378.21	1284.14	614.03	1098.7	425.59	1257.69	435.9
46.846	0	0.04	0.02	0.01	0.07	2.02	0.09	0.29	0.8	0.03	95.95	9.38	31.64	98.61	13.3	1.74	0.03	0.12	14.44	1.22	0.07	0.01	0	0	0.03	0.02	0.51	0.8	0.6	25.02	0.01	0.04	32.56	0	0	0	5.43	-0.69	6.71	59.09	157.34	1066.72	378.46	1289.19	614.27	1106.34	425.54	1263.2	437.84
46.88	0	0.03	0.01	0.01	0.06	3.35	0.07	0.29	1.03	0.03	93.29	14.98	36.65	97.92	11.15	1.53	0.02	0.13	17.07	1.1	0.09	0.02	0	0	0.04	0.03	0.4	1.03	0.64	27.08	0.02	0.03	35.86	0	0	0	6.71	-2.75	6.87	59.88	158.35	1078.21	377.6	1298.13	611.35	1116.38	422.55	1273.96	438.11
46.913	0	0.04	0.01	0.01	0.06	3.26	0.07	0.28	1.14	0.03	93.48	13.67	36.65	98.5	9.35	1.51	0.02	0.15	17.87	0.95	0.09	0.02	0	0	0.04	0.03	0.32	1.14	0.66	27.63	0.02	0.05	35.2	0	0	0	-0.66	-1.08	6.4	57.64	156.09	1080.74	377.59	1302.46	611.88	1120.49	418.97	1275.43	437.9
46.946	0	0.04	0.02	0.01	0.06	2.31	0.07	0.27	1.43	0.03	95.38	10.42	33.82	97.75	7.84	2.17	0.02	0.22	15.41	0.77	0.11	0.03	0	0	0.04	0.03	0.31	1.43	0.63	27.5	0.02	0.03	33.28	0	0	0	1.75	-3.15	5.81	57.86	155.61	1081.61	374.5	1309.87	616.27	1124.12	417.76	1278.52	437.15
46.98	0	0.05	0.02	0.01	0.06	1.54	0.06	0.26	1.52	0.04	96.92	6	30.57	95.31	4.39	2.36	0.02	0.24	15.45	0.63	0.16	0.05	0	0.01	0.06	0.04	0.27	1.52	1.01	30.4	0.02	0.24	29.55	0	0	0	5.14	-6.95	0.95	58.62	156.49	1083.79	375.35	1316.33	620.88	1121.76	424.77	1277.74	437.31
47.013	0	0.05	0.02	0.01	0.06	1.61	0.06	0.23	1.34	0.05	96.77	6.51	31.4	96.6	2.72	1.62	0.03	0.18	15.23	0.74	0.24	0.09	0	0.01	0.07	0.05	0.26	1.34	1.01	29.92	0.02	0.17	30.09	0	0	0	9.2	-5.26	-0.22	60.14	154.03	1084.16	379.09	1312.02	620.77	1119.55	430.49	1273.32	439.47
47.046	0	0.05	0.02	0.01	0.05	1.73	0.06	0.21	0.95	0.07	96.53	7.55	32.27	98.59	2.14	1.3	0.03	0.19	14.56	0.66	0.46	0.11	0	0.01	0.1	0.07	0.2	0.95	1.05	28.22	0.03	0.02	31.08	0	0	0	7.5	-0.75	0.91	60.61	159.19	1077.65	383.15	1301.24	619.01	1109.84	432.17	1268.6	443.86
47.08	0	0.05	0.02	0.01	0.05	2.22	0.06	0.19	0.74	0.08	95.57	7.97	34.35	96.91	1.55	0.88	0.03	0.19	18.27	0.71	0.58	0.17	0	0.01	0.13	0.08	0.17	0.74	1	27.05	0.03	0.02	31.45	0	0	0	5.82	-4.77	2.37	59.78	157	1064.22	378.37	1288.46	615.27	1099.62	425.25	1255.98	439.43
47.113	0	0.04	0.02	0.01	0.05	2.9	0.05	0.19	0.52	0.09	94.21	9.11	36.68	98.05	1.05	0.79	0.03	0.19	21.32	0.82	0.74	0.19	0	0.01	0.14	0.09	0.15	0.52	1.06	27.68	0.04	0.06	32.35	0	0	0	3.6	-2.4	1.95	59.76	160.24	1052.91	380.04	1276.43	614.65	1085.89	426.51	1245.47	441
47.147	0	0.04	0.02	0.01	0.05	3.28	0.06	0.19	0.59	0.12	93.44	9.66	37.8	98.68	1.35	0.88	0.03	0.21	22.78	0.88	0.38	0.1	0	0.01	0.13	0.12	0.16	0.59	1.03	26.96	0.04	0.02	32.76	0	0	0	6.25	-0.43	5.02	59.75	159.39	1029.77	384.53	1250.35	619.54	1065.52	429.81	1224.24	444.38
47.18	0	0.04	0.01	0.01	0.04	3.94	0.05	0.19	0.49	0.15	92.13	13.78	39.76	98.22	1.39	0.69	0.02	0.19	21.2	1.13	0.49	0.09	0	0.01	0.1	0.15	0.13	0.49	1.14	27.4	0.04	0.06	35.26	0	0	0	2.76	-1.94	1.15	59.23	160.88	1024.27	388.14	1243.31	617.83	1053.55	435.54	1214.11	445.69
47.213	0	0.04	0.01	0.01	0.04	3.14	0.05	0.19	0.54	0.15	93.71	12.62	37.78	98.26	1.94	0.48	0.03	0.17	18.34	1.68	0.43	0.08	0	0.01	0.08	0.15	0.1	0.54	1.04	27.46	0.03	0.03	34.63	0	0	0	1.26	1.84	5.93	57.98	158.84	1001.65	393.53	1218.81	623.51	1037.15	436.5	1195.27	451.57
47.247	0	0.04	0.01	0.01	0.04	2.68	0.05	0.19	0.92	0.18	94.63	12.74	36.38	98.51	2.53	0.35	0.03	0.15	15.32	1.78	0.4	0.06	0	0.01	0.08	0.18	0.1	0.92	0.76	26.74	0.03	0.03	34.69	0	0	0	1.81	-1.03	0.88	58.15	158.4	996.57	393.81	1214.38	622.31	1026.14	441.12	1184.29	450.09
47.28	0	0.04	0.01	0.01	0.05	2.39	0.05	0.19	0.74	0.15	95.23	12.66	35.29	98.51	3.3	0.36	0.03	0.16	13.27	1.62	0.51	0.06	0	0.01	0.07	0.15	0.09	0.74	0.65	25.62	0.03	0.04	34.65	0	0	0	4.1	1.03	2.22	58.66	162.44	985.97	394.73	1204.31	625.44	1015.5	442.38	1177.7	451.33
47.313	0	0.04	0.01	0.01	0.05	2.02	0.06	0.19	0.75	0.14	95.96	12.24	33.67	97.96	4.91	0.45	0.03	0.2	10.75	1.46	0.41	0.04	0	0.01	0.04	0.14	0.08	0.75	0.49	24.04	0.02	0.06	34.41	0	0	0	1.22	2.64	3.59	57.52	155.76	976.34	395.37	1193.51	626.24	1010.25	441.08	1165.76	449.82
47.347	0	0.04	0.02	0.01	0.06	1.76	0.06	0.21	0.83	0.14	96.47	9.99	31.81	98.67	7.23	0.75	0.03	0.21	11.12	1.56	0.44	0.02	0	0.01	0.03	0.14	0.07	0.83	0.42	23.4	0.02	0.03	32.99	0	0	0	-1.74	-0.45	1.16	56.62	155.29	969.8	394.54	1185.8	622.65	1000.27	442.16	1155.53	445.47
47.38	0	0.04	0.02	0.01	0.06	1.63	0.08	0.24	0.71	0.1	96.75	9.74	30.44	98.75	10.79	0.82	0.03	0.27	10	1.18	0.39	0.02	0	0.01	0.03	0.1	0.07	0.71	0.35	23.16	0.02	0.02	32.82	0	0	0	1.74	-0.15	1.67	57.77	154.49	964.74	392.87	1180.17	620.78	995.98	439.89	1150.33	446.53
47.413	0	0.04	0.02	0.01	0.07	1.7	0.08	0.27	0.95	0.08	96.6	10.51	30.43	98.64	12.99	1.05	0.03	0.3	9.74	0.98	0.25	0.01	0	0.01	0.02	0.08	0.07	0.95	0.35	24.21	0.02	0.02	33.34	0	0	0	1.13	0.58	1.79	57.86	154.85	960.78	392.17	1175.71	619.19	991.77	438.66	1146.45	446.01
47.447	0	0.03	0.01	0.01	0.07	2.04	0.09	0.35	1.49	0.06	95.92	13.4	31.3	98.07	16.91	1.64	0.03	0.4	9.67	0.73	0.2	0.01	0	0.01	0.02	0.06	0.08	1.49	0.34	25.11	0.02	0.02	35.06	0	0	0	0.44	2.37	1.1	57.48	155.53	955.1	390.09	1171.54	618.17	985.71	437.28	1141.1	444
47.48	0	0.03	0.02	0.01	0.09	1.69	0.11	0.42	1.1	0.05	96.63	10.57	28.78	98.76	20.53	1.82	0.03	0.36	9.53	0.66	0.2	0.01	0	0.01	0.02	0.05	0.07	1.1	0.32	25.93	0.02	0.01	33.38	0	0	0	3.1	-0.12	1.82	57.22	151.53	946.79	383.19	1164.96	613.73	981.18	429.29	1132.31	440.36
47.514	0	0.03	0.02	0.01	0.12	1.36	0.16	0.52	0.79	0.04	97.29	8.33	25.4	98.06	27.01	2.05	0.04	0.38	8.85	0.67	0.3	0.01	0	0	0.01	0.03	0.06	0.79	0.23	24.65	0.01	0.01	31.74	0	0	0	2.61	2.38	4.67	57.5	152.32	948.53	385.39	1162.77	613.58	983.98	429.32	1135.86	440.97
47.547	0	0.03	0.02	0.01	0.15	1.03	0.21	0.65	0.86	0.04	97.94	5.99	21.59	96.99	32.65	2.33	0.04	0.35	8.27	0.77	0.32	0.01	0	0.01	0.01	0.02	0.06	0.86	0.19	23.85	0.01	0.01	29.53	0	0	0	2.16	4.64	4.35	57.38	153.07	949.58	385.18	1164	613.66	984.42	429.68	1137.14	440
47.58	0	0.03	0.02	0.01	0.17	0.91	0.24	0.68	0.6	0.04	98.18	4.75	20.15	93.64	33.61	2.76	0.04	0.34	9.08	0.95	0.39	0.01	0	0.01	0.02	0.02	0.08	0.6	0.18	23.7	0.01	0.08	28.02	0	0	0	1.39	8.55	5.72	57.13	150.4	952	385.38	1168.52	613.11	990.77	434.15	1141.08	439.19
47.614	0	0.03	0.02	0.01	0.16	1.12	0.23	0.52	0.77	0.04	97.75	4.7	22.19	97.88	31.4	2.09	0.04	0.37	13	1.02	0.33	0.02	0	0.01	0.02	0.01	0.11	0.77	0.13	19.85	0.01	0.14	27.93	0	0	0	2.62	2.83	4.45	56.76	149.55	954.77	385.31	1171.06	614.44	992.13	434.29	1141.64	437.93
47.647	0	0.03	0.02	0.01	0.15	1.1	0.22	0.48	1.01	0.03	97.79	3.96	22.16	95.34	29.65	2.21	0.03	0.28	14.86	1.1	0.25	0.03	0	0.01	0.03	0.02	0.16	1.01	0.13	19.85	0.01	0.07	26.83	0	0	0	3.01	6.91	7.25	57.83	158.11	962.6	387.33	1181.05	615.15	1000.66	436.41	1158.54	444.92
47.68	0	0.04	0.03	0.01	0.13	1.06	0.19	0.38	0.97	0.04	97.88	2.97	22.51	98.54	24.69	1.72	0.04	0.22	17.81	1.31	0.24	0.03	0	0.01	0.03	0.01	0.14	0.97	0.1	19.66	0.01	0.06	24.98	0	0	0	5.34	0.93	4.65	58.45	156.49	981.42	380.61	1204.38	617.45	1019.04	431.06	1175.44	436.45
47.714	0	0.04	0.03	0.01	0.14	1.08	0.22	0.37	1.41	0.03	97.84	2.53	22.16	97.02	25.59	1.57	0.03	0.19	20.18	1.31	0.17	0.04	0	0.01	0.04	0.01	0.16	1.41	0.08	18.5	0.01	0.09	23.95	0	0	0	1.2	4.59	7.12	57.38	164.01	985.21	375.37	1218.86	620.02	1027.95	426.64	1191.72	435.55
47.747	0	0.04	0.03	0.01	0.12	1.19	0.17	0.35	1.25	0.03	97.62	3.35	24.03	98.71	22.33	2.18	0.03	0.22	18.33	1.28	0.14	0.03	0	0.01	0.04	0.01	0.21	1.25	0.09	19.5	0.01	0.02	25.75	0	0	0	0.66	0.31	5.78	57.28	165.83	999.16	376.62	1235.39	626.09	1040.53	426.65	1206.07	436.47
47.781	0	0.04	0.03	0.01	0.12	1.33	0.16	0.36	0.73	0.03	97.35	3.36	25.2	98.3	21.33	2.71	0.03	0.2	20.23	1.19	0.07	0.02	0	0	0.04	0.01	0.22	0.73	0.11	21.02	0.01	0.02	25.76	0	0	0	3.75	-1.71	5.21	58.17	164.48	1010.77	378.41	1249.02	631.89	1052.98	429.84	1217.22	438.6
47.814	0	0.04	0.02	0.01	0.12	1.5	0.14	0.4	0.69	0.03	97.01	3.63	26.7	97.79	19.17	4.29	0.03	0.24	21.41	1.12	0.08	0.03	0	0.01	0.04	0.01	0.27	0.69	0.15	23.89	0.01	0.03	26.27	0	0	0	3.46	-3.06	6.74	57.92	170.09	1015.57	376.22	1256.42	631.43	1058.63	425.5	1228.07	440.28
47.847	0	0.03	0.02	0.01	0.13	2	0.16	0.47	0.62	0.02	96	4.34	28.57	98.04	21.99	5.32	0.02	0.24	24.32	1.14	0.09	0.03	0	0	0.05	0.01	0.25	0.62	0.18	23.71	0.01	0.04	27.43	0	0	0	5.28	-2.44	5.86	58.31	167.93	1024.47	376.43	1265.41	633.56	1067.37	426.47	1234.77	439.78
47.881	0	0.03	0.02	0.01	0.15	1.6	0.17	0.55	0.69	0.02	96.8	3.72	26.31	97.63	23.45	7.28	0.02	0.26	22.33	1.05	0.14	0.05	0	0.01	0.06	0.02	0.25	0.69	0.24	24.29	0.01	0.02	26.42	0	0	0	5.24	-3.4	5.55	57.95	170.64	1026.61	371.5	1273.05	634.86	1070.55	422.87	1240.71	435.64
47.914	0	0.03	0.02	0.01	0.15	2.29	0.17	0.58	1.13	0.04	95.43	4.12	28.95	97.17	23.91	8.37	0.03	0.3	27.42	1.21	0.22	0.15	0	0.01	0.06	0.04	0.23	1.13	0.28	24.12	0.01	0.01	27.08	0	0	0	2.91	-4.31	6.3	57.13	165.76	1028.48	372.86	1271.64	632.22	1074.08	421.66	1239.19	436.25
47.947	0	0.03	0.02	0.01	0.15	2.01	0.17	0.54	1.77	0.05	95.97	4.36	27.82	98.36	24.3	8.04	0.03	0.26	24.42	1.19	0.28	0.12	0	0.01	0.08	0.05	0.3	1.77	0.29	22.19	0.01	0.05	27.45	0	0	0	0.01	-1.53	4.17	56.83	170.96	1032.54	375.39	1271.7	629.17	1070.81	425.31	1241.51	434.83
47.981	0	0.03	0.02	0.01	0.12	1.88	0.12	0.41	2.29	0.08	96.24	5.95	28.64	98.08	19.66	7.76	0.02	0.26	19.13	1.11	0.22	0.09	0	0.01	0.09	0.08	0.28	2.29	0.33	20.59	0.01	0.02	29.49	0	0	0	-2.12	-2.32	2.49	56.18	167.39	1035.03	377.47	1269.62	625.48	1070.46	427.12	1237.7	434.11
48.014	0	0.04	0.02	0.01	0.11	1.54	0.11	0.38	3.12	0.08	96.93	5.49	27.13	98.47	18.11	7.15	0.02	0.24	16.57	1.24	0.24	0.05	0	0.01	0.08	0.08	0.27	3.12	0.32	21.06	0.01	0.08	28.96	0	0	0	5.56	-1.19	-0.59	58.73	174.45	1030.73	377.39	1268.06	626.34	1059.97	432.11	1234.29	438.81
48.047	0	0.04	0.02	0.01	0.1	1.19	0.09	0.31	3.05	0.1	97.63	6.3	25.97	98.56	15.39	6.37	0.02	0.27	10.15	1.07	0.25	0.02	0	0.01	0.08	0.1	0.27	3.05	0.32	19.48	0.01	0.08	29.87	0	0	0	8.02	0.87	0.84	59.05	167.23	1026.61	380.21	1261.25	631.63	1060.04	435.75	1227.26	436.87
48.081	0	0.04	0.02	0.01	0.07	1.39	0.07	0.24	2.58	0.13	97.23	9.47	28.63	97.7	11.88	4.16	0.02	0.25	7.53	0.77	0.21	0.02	0	0.01	0.08	0.13	0.27	2.58	0.35	18.65	0.01	0.01	32.62	0	0	0	0.55	3.26	3.9	56.33	167.08	1006.43	383.42	1241.26	631.91	1044.08	435.1	1211.07	440.57
48.114	0	0.04	0.02	0.01	0.07	1.17	0.07	0.2	1.93	0.13	97.67	8.19	27.9	98.74	8.55	3.11	0.02	0.25	6.37	0.53	0.29	0.02	0	0.01	0.06	0.13	0.29	1.93	0.32	18.67	0.01	0.03	31.63	0	0	0	0.59	0.18	-0.47	56.37	166.53	1000.94	383.91	1237.2	632.54	1033.86	437.14	1200.34	441.36
48.148	0	0.04	0.02	0.01	0.06	1.13	0.06	0.2	1.24	0.15	97.74	7.69	27.97	98.38	7.48	2.35	0.02	0.26	6.64	0.42	0.22	0.03	0	0.01	0.05	0.15	0.27	1.24	0.37	20.35	0.01	0.02	31.2	0	0	0	7.36	1.45	4.6	58.16	167	985.54	383.11	1218.53	632.53	1023.33	432.46	1189.87	444.87
48.181	0	0.04	0.02	0.01	0.06	1.13	0.07	0.2	1.27	0.18	97.73	7.25	27.99	98.51	7.17	1.94	0.02	0.25	7.52	0.32	0.2	0.03	0	0.01	0.04	0.18	0.24	1.27	0.4	21.12	0.01	0.03	30.8	0	0	0	3.89	1.06	4.16	56.97	165.44	968.87	380.93	1200.79	627.71	1006.16	431.54	1171.43	439.24
48.214	0	0.04	0.02	0.01	0.07	1.17	0.07	0.2	1.56	0.16	97.67	6.46	27.94	98.12	7.18	2.43	0.02	0.31	9.53	0.29	0.25	0.04	0	0.01	0.04	0.16	0.22	1.56	0.37	21.48	0.01	0.03	30.03	0	0	0	4.3	2.24	0.98	57.29	166.1	963.83	381.68	1194.45	626.72	996.04	434.3	1162.1	438.08
48.248	0	0.04	0.02	0.01	0.07	1.26	0.08	0.19	1.89	0.14	97.49	5.47	28.07	98.23	7.82	2.14	0.02	0.29	13.02	0.34	0.21	0.02	0	0.01	0.03	0.14	0.23	1.89	0.32	19.72	0.01	0.05	28.93	0	0	0	4.04	1.93	0.55	57.04	161.78	956.82	385	1183.88	626.79	988.86	437.67	1150.63	438.95
48.281	0	0.04	0.02	0.01	0.07	1.22	0.08	0.18	1.62	0.12	97.57	4.97	27.77	96.99	7.76	1.66	0.02	0.29	13.7	0.3	0.18	0.01	0	0.01	0.03	0.12	0.26	1.62	0.3	18.48	0.01	0.05	28.3	0	0	0	3.99	4.64	0.81	56.99	161.91	950.16	390.14	1172.93	627.14	980.4	443.8	1142.28	441.22
48.314	0	0.05	0.02	0.01	0.07	1.26	0.08	0.17	1.87	0.12	97.48	4.39	27.71	96.19	8.17	1.43	0.02	0.26	15.92	0.32	0.17	0	0	0.01	0.04	0.12	0.32	1.87	0.24	16.78	0.01	0.07	27.49	0	0	0	1.46	5.86	0.55	55.74	160.15	944	391.83	1165.88	627.88	974.37	443.41	1134.51	442.55
48.348	0	0.05	0.03	0.01	0.08	0.84	0.1	0.16	1.03	0.1	98.31	2.8	23.84	98.03	10.05	1.47	0.02	0.25	14.49	0.39	0.13	0	0	0.01	0.03	0.1	0.31	1.03	0.17	14.25	0.01	0.02	24.59	0	0	0	1.31	2.47	1.21	55.99	163.62	941.57	391.96	1163.65	626.62	971.06	441.72	1134.62	446.01
48.381	0	0.05	0.03	0.01	0.09	0.7	0.11	0.16	0.67	0.08	98.61	2.51	22.07	98.47	11.23	1.37	0.02	0.23	12.47	0.48	0.12	0	0	0.01	0.04	0.08	0.35	0.67	0.15	12.95	0.01	0.04	23.89	0	0	0	3.33	1.17	1.34	56.62	163.81	938.56	393.68	1160.12	628.16	967.84	443.64	1131.58	448.52
48.414	0	0.05	0.03	0.01	0.09	0.85	0.11	0.17	0.6	0.07	98.31	2.73	23.44	97.85	12.19	1.51	0.02	0.19	14.83	0.73	0.15	0.01	0	0.01	0.04	0.07	0.29	0.6	0.12	12.94	0.01	0.03	24.44	0	0	0	-5.5	2.92	0.83	53.95	168.89	934.34	391.44	1160.73	626.93	962.93	439.53	1131.65	447.2
48.448	0	0.05	0.03	0.01	0.1	0.64	0.12	0.17	0.4	0.04	98.71	2.01	21.01	96.86	11.98	1.6	0.02	0.17	13.83	0.69	0.19	0.01	0	0.01	0.04	0.04	0.25	0.4	0.09	13.43	0.01	0.02	22.47	0	0	0	-0.91	4.85	1.84	55.04	171.52	930.08	390.24	1158.45	630.52	959.72	439.91	1131.11	446.59
48.481	0	0.05	0.03	0.01	0.1	0.76	0.12	0.18	0.46	0.04	98.48	2.01	22.21	97.05	12.15	1.57	0.02	0.17	16.82	0.69	0.26	0.02	0	0.01	0.04	0.04	0.23	0.46	0.09	14.25	0.01	0.04	22.49	0	0	0	-3.05	4.54	3.35	53.92	164.71	929.63	390.38	1157.59	631.31	964.38	437.43	1128.85	446.35
48.515	0	0.05	0.04	0.01	0.1	0.8	0.13	0.17	0.79	0.03	98.4	1.64	22.25	97.04	11.82	1.84	0.02	0.17	20.18	0.66	0.3	0.02	0	0.01	0.04	0.03	0.21	0.79	0.07	13.06	0.01	0.04	21.2	0	0	0	-1.1	4.54	4.59	54.37	161.86	928.51	389.7	1155.83	630.59	966.01	435.14	1127.35	448.09
48.548	0	0.05	0.04	0.01	0.1	0.79	0.12	0.17	0.96	0.03	98.41	1.75	22.37	97.69	11.39	2.45	0.02	0.15	19.3	0.62	0.28	0.03	0	0.01	0.06	0.03	0.24	0.96	0.07	13.67	0.01	0.06	21.6	0	0	0	0.58	3.27	5.34	54.49	154.48	930.27	389.45	1159.5	632.32	972.88	439.18	1127.22	445.67
48.581	0	0.05	0.04	0.01	0.1	0.8	0.12	0.16	1.68	0.03	98.39	1.69	22.31	98.46	11.12	2.68	0.02	0.14	19.91	0.68	0.29	0.05	0	0.01	0.06	0.03	0.27	1.68	0.07	12.31	0.01	0.11	21.4	0	0	0	2.57	1.22	4.75	55.14	158.57	936.15	389.23	1168.2	636.45	977.51	439.06	1135.88	446.97
48.615	0	0.05	0.03	0.01	0.1	0.83	0.12	0.17	2.89	0.03	98.35	1.85	22.37	97.9	11.31	3.53	0.02	0.12	19.34	0.7	0.22	0.08	0	0.01	0.1	0.03	0.33	2.89	0.07	11.49	0.01	0.06	21.95	0	0	0	3.11	2.8	5.03	55.75	161.94	948.08	393.67	1179.56	640.19	988.03	442.51	1149.64	452.84
48.648	0	0.05	0.03	0.01	0.1	0.85	0.12	0.16	3.8	0.04	98.3	1.88	22.33	97.33	11.59	3.58	0.03	0.09	19.53	0.75	0.2	0.19	0	0.01	0.14	0.04	0.36	3.8	0.08	10.96	0.01	0.16	22.07	0	0	0	4.38	4.02	5.93	55.8	162.67	955.03	393.81	1189.63	643.28	997.39	443.83	1159.69	454.8
48.681	0	0.05	0.04	0.01	0.1	0.78	0.12	0.15	4.52	0.04	98.43	1.71	21.46	97.94	11.5	3.36	0.03	0.09	19.33	0.6	0.2	0.16	0	0.01	0.17	0.04	0.44	4.52	0.07	9.2	0.01	0.3	21.46	0	0	0	4.78	2.68	5.58	56.68	164.35	974	392.92	1206.47	638.96	1013.94	444.67	1178.1	452.48
48.715	0	0.05	0.04	0.01	0.1	0.7	0.12	0.14	3.17	0.04	98.59	1.76	21.03	98.51	11.35	2.73	0.03	0.08	17.06	0.76	0.19	0.08	0	0.01	0.16	0.04	0.49	3.17	0.06	7.99	0.01	0.12	21.66	0	0	0	6.08	1.03	2.22	57.3	161.04	996.78	388.05	1225.82	633	1032.23	441.5	1193.26	442.87
48.748	0	0.06	0.04	0.01	0.1	0.64	0.12	0.14	3.67	0.05	98.71	1.58	19.99	97.78	11.53	2.22	0.04	0.07	16.8	0.86	0.26	0.11	0	0.01	0.22	0.05	0.65	3.67	0.06	7.9	0.01	0.14	20.96	0	0	0	4.34	3.08	6.41	57.18	169.68	1003.44	385.35	1240.87	634.76	1044.48	439.01	1213.99	446.74
48.782	0	0.06	0.04	0.01	0.11	0.45	0.12	0.14	4.61	0.08	99.1	1.33	16.71	98.2	12.15	2.09	0.04	0.08	12.61	0.91	0.25	0.06	0	0.01	0.3	0.08	0.8	4.61	0.05	8.68	0.01	0.08	19.87	0	0	0	8.59	2.01	2.78	58.32	169.07	1031.18	384.06	1267.53	637.58	1067.12	438.35	1236.12	443.09
48.815	0	0.06	0.04	0.01	0.11	0.43	0.14	0.15	3.16	0.07	99.13	1.3	16.38	98.16	13.95	1.52	0.05	0.07	12.38	1.01	0.19	0.05	0	0.02	0.24	0.07	0.74	3.16	0.06	7.63	0.01	0.07	19.68	0	0	0	4.66	-2.1	4.59	56.89	166.88	1037.43	387.46	1276.15	641.54	1077.89	440.18	1244.62	447.3
48.848	0	0.05	0.04	0.01	0.11	0.75	0.15	0.16	3.16	0.08	98.51	1.78	20.56	98.77	15.63	1.86	0.05	0.09	17.99	1.14	0.19	0.11	0	0.01	0.21	0.08	0.87	3.16	0.06	7.32	0.01	0.08	21.71	0	0	0	2.11	-0.09	6.3	55.65	168.24	1041.17	384.31	1285.13	642.11	1085.94	436.8	1253.91	446.4
48.882	0	0.05	0.03	0.01	0.09	1.05	0.12	0.15	1.43	0.1	97.9	2.75	24.56	98.07	13.64	1.61	0.05	0.09	18.57	1.33	0.11	0.09	0	0.02	0.16	0.1	0.84	1.43	0.07	8.56	0.01	0.02	24.48	0	0	0	3.87	-2.36	6.08	56.45	166.81	1052.33	382.1	1298.84	643.98	1098.69	435.47	1265.24	444.65
48.915	0	0.04	0.03	0.01	0.1	1.17	0.13	0.17	0.84	0.11	97.66	2.97	25.31	98.3	15.15	1.98	0.05	0.1	19.57	1.36	0.1	0.12	0	0.02	0.12	0.11	0.9	0.84	0.1	9.6	0.01	0.01	24.96	0	0	0	0.11	-1.71	3.94	54.64	161.02	1057.66	379.11	1301.09	639.16	1102.45	430.53	1263.32	437.43
48.948	0	0.04	0.03	0.01	0.11	1.4	0.15	0.21	1.06	0.12	97.2	3.45	26.05	97.16	18.89	2.37	0.05	0.14	20.86	1.33	0.12	0.12	0	0.01	0.11	0.12	1.03	1.06	0.1	10.54	0.01	0.01	25.94	0	0	0	-0.07	-4.33	4.79	55.57	173.17	1058.54	380.59	1303.38	639.99	1099.38	431.59	1272.25	441.65
48.982	0	0.04	0.02	0.01	0.12	1.35	0.16	0.24	0.95	0.18	97.29	4.07	25.52	98.05	21.44	2.84	0.06	0.14	18.19	1.52	0.12	0.12	0	0.01	0.12	0.18	1.13	0.95	0.13	10.75	0.01	0.04	27	0	0	0	1.03	-2.41	3.15	55.26	160.49	1062.53	375.72	1305.14	635.11	1106.19	426.85	1266.5	434.56
49.015	0	0.04	0.02	0.01	0.11	1.26	0.14	0.23	1.09	0.19	97.47	4.1	25.37	97.83	19.57	3	0.06	0.14	16.84	1.3	0.13	0.09	0	0.01	0.09	0.19	1.03	1.09	0.14	11.44	0.01	0.05	27.05	0	0	0	-1.11	-2.96	4.62	55.51	170.32	1066.53	378.49	1306.05	631.78	1105.99	425.99	1275.72	440.15
49.048	0	0.04	0.02	0.01	0.1	1.13	0.12	0.2	0.96	0.24	97.73	4.34	25.22	97.03	16.88	2.92	0.06	0.12	14.14	1.18	0.16	0.06	0	0.01	0.06	0.24	0.9	0.96	0.16	10.55	0.01	0.21	27.43	0	0	0	1.85	-4.56	3.19	56.24	156.5	1068.26	380.5	1302.53	630.24	1109.75	429.36	1265.94	439.03
49.082	0	0.04	0.02	0.01	0.09	1.27	0.11	0.19	1.06	0.29	97.46	5.06	26.42	98.29	16.13	2.72	0.06	0.16	14.25	1.44	0.23	0.08	0	0.01	0.06	0.29	0.79	1.06	0.16	10.54	0.01	0.05	28.42	0	0	0	7.91	-1.73	0.94	58.77	165.43	1066.92	382.75	1299.7	629.37	1100.52	434.79	1265.68	444.28
49.115	0	0.04	0.02	0.01	0.09	0.91	0.1	0.16	1.47	0.34	98.18	4.23	24.28	98.68	12.71	2.39	0.06	0.18	10.63	1.1	0.26	0.06	0	0.01	0.07	0.34	0.5	1.47	0.15	10.38	0.01	0.03	27.25	0	0	0	4.18	-0.44	1.7	57.92	164.19	1058.47	388.03	1287.56	630.61	1091.82	438.16	1255.78	446.76
49.149	0	0.04	0.02	0.01	0.08	1.05	0.1	0.17	2.11	0.33	97.9	4.45	25.15	98.69	13.03	1.83	0.06	0.24	12.47	0.93	0.39	0.07	0	0.01	0.08	0.33	0.42	2.11	0.14	11.82	0.01	0.03	27.59	0	0	0	5.77	0.41	4.93	57.81	165.39	1037.97	390.81	1263.91	631.33	1073.38	438.75	1238.35	450.41
49.182	0	0.04	0.02	0.01	0.08	1.06	0.09	0.16	1.69	0.35	97.89	4.86	25.74	98.4	11.37	1.18	0.06	0.22	11.46	0.93	0.47	0.06	0	0.01	0.08	0.35	0.31	1.69	0.15	13.05	0.01	0.03	28.17	0	0	0	2.98	-1.42	0.11	57.56	167.05	1031.31	390.04	1258.97	629.23	1060.39	441.58	1227.33	447.41
49.215	0	0.05	0.02	0.01	0.07	0.88	0.08	0.14	1.14	0.34	98.24	4.62	24.93	98.72	8.97	0.89	0.06	0.2	8.83	0.79	0.38	0.04	0	0.01	0.07	0.34	0.23	1.14	0.14	12.97	0.01	0.02	27.83	0	0	0	5.08	0.27	2.6	57.87	165.64	1013.97	391.69	1239.84	631.79	1046.12	441.38	1211.58	449.27
49.249	0	0.04	0.02	0.01	0.06	1.02	0.07	0.14	0.84	0.31	97.97	6.06	26.82	98.31	7.71	0.97	0.04	0.21	7.9	0.52	0.28	0.02	0	0.01	0.05	0.31	0.19	0.84	0.15	13.52	0.01	0.02	29.61	0	0	0	4.94	1.69	2.21	58.12	165.71	1002.47	394.05	1226.47	631.65	1033.2	443.67	1198.74	451.24
49.282	0	0.04	0.02	0.01	0.07	0.93	0.08	0.16	0.7	0.25	98.14	5.94	25.71	98.7	9.83	1.12	0.04	0.24	6.59	0.5	0.28	0.02	0	0.01	0.04	0.25	0.17	0.7	0.16	13.67	0.01	0.02	29.48	0	0	0	5.14	-0.36	2.45	57.83	162.64	988.67	395.85	1212.36	633.22	1021.03	444.62	1183.42	453.7
49.315	0	0.04	0.02	0.01	0.08	0.96	0.09	0.18	0.56	0.2	98.07	6.28	25.48	98.46	12.84	1.28	0.03	0.26	6.48	0.47	0.22	0.01	0	0.01	0.03	0.2	0.16	0.56	0.18	14.4	0.01	0.01	29.85	0	0	0	4.55	-1.22	0.75	57.55	163.23	979.67	395.41	1204.72	633.59	1010.18	446.54	1173.33	451.62
49.349	0	0.04	0.02	0.01	0.09	0.76	0.1	0.25	0.52	0.19	98.48	4.37	22.74	98.74	14.78	1.95	0.03	0.23	6.92	0.33	0.24	0.01	0	0.01	0.03	0.19	0.14	0.52	0.19	19.38	0.01	0.02	27.47	0	0	0	4.31	0.21	0.81	57.49	162.6	972.4	396.98	1197.12	635.21	1003.16	448.21	1165.7	452.42
49.382	0	0.04	0.02	0.01	0.1	0.83	0.12	0.3	0.41	0.17	98.34	4.63	22.75	98.52	18.42	2.68	0.03	0.25	7.81	0.3	0.28	0.02	0	0.01	0.02	0.17	0.14	0.41	0.17	18.98	0.01	0.01	27.85	0	0	0	4.29	-1.01	-0.35	57.18	157.95	967.42	396.98	1191.81	635.42	998.88	449.63	1156.84	450.3
49.415	0	0.04	0.02	0.01	0.12	0.72	0.14	0.34	0.39	0.13	98.57	3.75	20.73	98.69	21.2	3.85	0.03	0.21	7.86	0.3	0.29	0.02	0	0.01	0.01	0.13	0.15	0.39	0.14	18.32	0.01	0.02	26.48	0	0	0	0.23	0.39	1.27	56.1	157.63	962.02	396.73	1184.22	632.42	994.57	446.11	1152.17	449.36
49.449	0	0.04	0.03	0.01	0.14	0.64	0.14	0.32	0.53	0.1	98.73	3.02	19.58	98.76	20.73	6.24	0.02	0.31	8.5	0.27	0.32	0.03	0	0.01	0.01	0.1	0.17	0.53	0.1	14.8	0.01	0	25.08	0	0	0	-1.77	0.1	0.21	55.36	158.8	959.16	395.62	1182.52	631.08	990.39	445.57	1149.17	447.99
49.482	0	0.03	0.02	0.01	0.15	0.77	0.14	0.36	0.59	0.08	98.46	3.31	20.73	97.94	22.62	8.25	0.02	0.34	10.69	0.31	0.32	0.03	0	0.01	0.01	0.08	0.17	0.59	0.09	14.04	0	0	25.67	0	0	0	-1.06	2.7	1.32	55.86	161.46	957.86	395.8	1179.34	630.09	988.25	445.16	1149.69	447.77
49.516	0	0.03	0.02	0.01	0.16	0.95	0.16	0.33	0.82	0.05	98.11	3.19	21.89	97.7	23.93	7.71	0.02	0.37	14.9	0.38	0.38	0.03	0	0.01	0.02	0.05	0.18	0.82	0.06	10.64	0	0.01	25.42	0	0	0	-2.08	3.26	3.64	55.38	157.51	958.14	394.51	1180.47	629.52	993.8	442.42	1151.22	447.71
49.549	0	0.03	0.02	0.01	0.14	1.06	0.14	0.3	0.8	0.04	97.88	3.59	23.52	97.92	21.2	8.27	0.02	0.39	15.41	0.32	0.32	0.02	0	0.01	0.02	0.04	0.18	0.8	0.05	10.47	0	0.02	26.19	0	0	0	-1.22	2.74	3.87	55.63	161.23	958.74	392.86	1183.76	630.17	994.22	442.18	1155.38	447.08
49.582	0	0.04	0.02	0.01	0.13	1.15	0.13	0.25	0.82	0.03	97.71	3.69	24.69	98.77	18.73	6.9	0.02	0.37	16.45	0.36	0.27	0.02	0	0.01	0.03	0.03	0.22	0.82	0.05	9.86	0	0.11	26.36	0	0	0	-2.88	0.07	5.86	54.55	155.7	958.7	390.58	1185.91	629.96	1000.32	437.87	1155.78	446.54
49.616	0	0.04	0.02	0.01	0.1	1.47	0.11	0.19	0.82	0.02	97.06	4.67	27.88	97.86	14.23	4.58	0.02	0.32	17.9	0.5	0.27	0.03	0	0.01	0.03	0.02	0.3	0.82	0.05	10.67	0	2.04	27.9	0	0	0	1.76	2.88	6	56.3	155.73	966.27	390.99	1194.62	634.02	1008.8	437.8	1164.06	449.74
49.649	0	0.04	0.02	0.01	0.08	1.89	0.1	0.15	0.82	0.02	96.21	5.17	30.61	98.38	11.1	2.5	0.02	0.25	21.13	0.72	0.26	0.03	0	0.01	0.04	0.02	0.36	0.82	0.05	9.42	0	2.38	28.56	0	0	0	5.21	1.47	5.1	57.95	159.11	982.49	393.84	1208.52	635.23	1021.11	441.52	1179.84	452.65
49.682	0	0.04	0.02	0.01	0.07	1.99	0.09	0.13	0.6	0.02	96.02	5.62	31.52	98.32	9.27	1.54	0.02	0.24	20.91	0.81	0.31	0.04	0	0.01	0.04	0.02	0.3	0.6	0.04	8.76	0	0.57	29.11	0	0	0	1.79	1.65	5.83	57.08	163.01	995.15	396.42	1221.03	635.3	1032.83	443.09	1195.36	455.56
49.716	0	0.04	0.02	0.01	0.06	3.45	0.08	0.12	0.4	0.02	93.1	9.02	36.69	98.31	8.25	1	0.02	0.21	24.64	0.87	0.38	0.05	0	0.01	0.05	0.01	0.26	0.4	0.04	8.84	0	0.09	32.28	0	0	0	1.66	-1.67	7.38	57.01	164.48	1006.53	391.75	1236.52	634.14	1047.61	437.81	1211.32	453.74
49.749	0	0.04	0.02	0.01	0.05	4.22	0.07	0.12	0.46	0.02	91.56	10.63	38.84	97.12	6.66	0.74	0.02	0.21	26.11	0.89	0.4	0.05	0	0.01	0.05	0.01	0.32	0.46	0.04	10.27	0	0.06	33.42	0	0	0	2.7	-4.42	4.77	57	165.47	1022.68	384.26	1250.56	626.55	1058.72	431.1	1223.74	443.18
49.783	0	0.04	0.01	0.01	0.05	4.36	0.07	0.11	0.53	0.02	91.27	12.08	39.24	98.34	6.68	0.67	0.02	0.22	24.96	0.98	0.49	0.04	0	0.01	0.05	0.01	0.28	0.53	0.04	9.77	0	0.02	34.32	0	0	0	3.48	-1.59	3.53	58.23	163.45	1042.76	386.49	1269.22	626.98	1077.36	437.08	1240.73	442.25
49.816	0	0.04	0.01	0.01	0.05	4.79	0.07	0.12	0.54	0.02	90.41	14.02	40.12	98.58	7.26	0.55	0.02	0.23	24.59	1.15	0.41	0.03	0	0.01	0.05	0.01	0.31	0.54	0.03	9.83	0	0.03	35.38	0	0	0	-3.8	-0.8	6.05	55.94	166.64	1050.67	389.89	1277.92	629.16	1087.75	432.78	1253.55	449.48
49.849	0	0.04	0.01	0.01	0.05	5	0.06	0.12	0.78	0.02	90	16.31	40.66	96.83	7.14	0.57	0.02	0.28	23.19	1.14	0.44	0.02	0	0.01	0.05	0.02	0.27	0.78	0.03	10.2	0	0.02	36.49	0	0	0	-2.47	-4.9	3.2	56.14	172.36	1060.71	385.22	1292.88	629.19	1093.47	433.03	1265.52	443.48
49.883	0	0.03	0.01	0.01	0.05	3.56	0.06	0.12	0.74	0.02	92.88	16.74	37.78	97.27	8.49	0.67	0.02	0.42	16.55	0.69	0.42	0.02	0	0.01	0.05	0.02	0.25	0.74	0.03	8.9	0	0.01	36.68	0	0	0	-4.35	-4.14	4.24	55.31	170.72	1066.26	386.82	1301.47	633.5	1102.89	432.47	1272.95	447.38
49.916	0	0.03	0.01	0.01	0.05	3.77	0.07	0.13	1.21	0.02	92.45	18.69	38.04	92.55	9.98	0.78	0.02	0.55	15.97	0.62	0.34	0.04	0	0.01	0.06	0.02	0.32	1.21	0.04	8.47	0	0.02	37.52	0	0	0	-2.72	-9.4	4.49	54.79	167.01	1067.43	381.75	1309.96	638.17	1109.68	429.29	1276.15	442.7
49.949	0	0.03	0.01	0.01	0.05	3.93	0.07	0.13	2.27	0.03	92.14	20.48	38.14	92.35	10.55	1.07	0.02	0.72	15.31	0.56	0.37	0.08	0	0.01	0.07	0.03	0.39	2.27	0.04	7.95	0	0.02	38.23	0	0	0	-2.2	-9.55	2.67	55.31	168.98	1071.24	378.92	1311.27	632.32	1108.76	428.81	1277.51	437.51
49.983	0	0.03	0.01	0.01	0.05	3.22	0.06	0.13	2.97	0.04	93.56	20.77	36.47	89.38	10.9	1.08	0.02	0.83	11.45	0.45	0.21	0.1	0	0.01	0.1	0.04	0.54	2.97	0.04	7.7	0	0.01	38.34	0	0	0	-0.5	-11.35	2.85	55.64	170.73	1070.1	375.02	1315.16	632.44	1109.69	424.03	1279.76	439.03
50.016	0	0.03	0.01	0.01	0.06	3.56	0.07	0.14	3.51	0.05	92.87	21.85	36.68	95.37	13.52	1.04	0.03	0.98	12.53	0.43	0.19	0.12	0	0.01	0.1	0.05	0.6	3.51	0.05	7.42	0	0.03	38.74	0	0	0	-1.48	-6.87	1.09	55.38	172.47	1067.69	370.44	1315.04	630.42	1105.09	422.9	1277.33	431.77
50.049	0	0.03	0.01	0.01	0.06	2.69	0.07	0.14	4.88	0.08	94.61	19.13	34.25	93.04	12.23	0.81	0.03	1.05	9.48	0.34	0.21	0.12	0	0.01	0.14	0.08	0.82	4.88	0.06	7.42	0	0.06	37.7	0	0	0	1.04	-9.03	3.2	56.24	172.82	1068.75	370.62	1314.2	629.47	1108	420.49	1280.23	434.65
50.083	0	0.03	0.01	0.01	0.05	2.78	0.06	0.13	3.74	0.12	94.45	21.82	35.28	94.98	10.62	0.63	0.03	0.93	7.99	0.38	0.23	0.1	0	0.01	0.18	0.12	0.73	3.74	0.08	7.74	0	0.12	38.73	0	0	0	4.59	-7.3	0.52	57.26	163.97	1068.47	371.32	1313.58	631.7	1108.25	425.53	1272.06	432.79
50.116	0	0.03	0.01	0.01	0.06	2.87	0.06	0.13	3.27	0.13	94.27	21.24	35.3	95.94	11.61	0.51	0.03	1.02	8.99	0.38	0.4	0.06	0	0.01	0.17	0.13	0.68	3.27	0.08	7.07	0	0.03	38.51	0	0	0	5.01	-6.19	0.46	58.15	169.94	1065.92	373.97	1304.79	625.29	1099.56	426.64	1269.21	436.63
50.15	0	0.03	0.01	0.01	0.05	2.91	0.07	0.13	1.76	0.23	94.17	19.85	35.5	98.14	11.36	0.42	0.03	0.82	10.34	0.49	0.82	0.05	0	0.01	0.19	0.23	0.56	1.76	0.08	7.34	0	0.05	37.98	0	0	0	7.19	-2.16	-0.36	59.12	167.95	1063.3	375.42	1300.58	626.64	1096.1	430.44	1263.97	435.74
50.183	0	0.03	0.01	0.01	0.06	2.44	0.07	0.12	1.58	0.32	95.11	16.44	33.94	98.03	10.81	0.42	0.03	0.67	9.98	0.47	0.9	0.05	0	0.01	0.22	0.32	0.42	1.58	0.1	7.55	0	0.13	36.55	0	0	0	5.97	-2.47	-0.92	59.49	170.28	1060.54	377.74	1294.44	623.57	1089.7	432.43	1259.9	437.36
50.216	0	0.03	0.01	0.01	0.06	2.13	0.07	0.13	1.15	0.34	95.74	14.11	32.45	98.6	12.01	0.31	0.03	0.44	9.71	0.47	0.97	0.04	0	0.01	0.22	0.34	0.33	1.15	0.1	7.43	0	0.07	35.43	0	0	0	7.94	-0.74	0.36	59.74	165.42	1046.09	377.78	1278.26	624.13	1078.6	431.12	1243.9	437.49
50.25	0	0.04	0.02	0.01	0.07	1.49	0.08	0.12	0.92	0.54	97.02	8.26	28.98	98.59	11.51	0.25	0.04	0.3	10.63	0.6	1.06	0.05	0	0.01	0.23	0.54	0.28	0.92	0.1	6.17	0.01	0.15	31.68	0	0	0	7.32	0.75	0.36	59.97	168.98	1033.69	377.33	1264.5	620.96	1063.79	430.07	1232.6	437.69
50.283	0	0.04	0.02	0.01	0.06	1.47	0.07	0.11	1.01	0.46	97.06	7.97	29.33	98.62	9.38	0.18	0.04	0.19	10.87	0.6	0.88	0.04	0	0.01	0.25	0.46	0.23	1.01	0.1	6.02	0.01	0.09	31.44	0	0	0	6.18	0.65	3.04	59.42	163.62	1015.95	380.31	1247.36	626.36	1052.57	429.48	1215.72	441.92
50.316	0	0.04	0.02	0.01	0.06	1.5	0.08	0.11	0.71	0.48	96.99	8.08	29.54	98.24	10.03	0.2	0.04	0.15	11.11	0.7	0.72	0.04	0	0.01	0.21	0.48	0.19	0.71	0.11	5.59	0.01	0.01	31.54	0	0	0	6.94	-1.89	1.41	59.65	174.09	1003.45	380.96	1234.2	625.4	1032.23	433.97	1206.23	439.8
50.35	0	0.04	0.02	0.01	0.07	1.34	0.08	0.1	0.74	0.61	97.32	5.96	28.18	98.05	10.03	0.22	0.04	0.14	13.06	0.65	0.74	0.05	0	0.01	0.24	0.61	0.19	0.74	0.12	4.64	0.01	0.04	29.5	0	0	0	5.89	-2.4	-0.22	59.45	167.5	998.1	382.15	1228.05	624.2	1027.65	435	1195.03	441.24
50.383	0	0.04	0.02	0.01	0.06	1.25	0.08	0.1	0.73	0.57	97.49	5.83	28.07	98.17	8.3	0.2	0.04	0.11	12.16	0.7	0.58	0.03	0	0.01	0.3	0.57	0.18	0.73	0.12	4.45	0.01	0.09	29.35	0	0	0	5.76	-2.09	0.71	59.13	162.82	988.03	383.46	1213.14	621.69	1018.73	434.58	1181.44	440.65
50.416	0	0.04	0.02	0.01	0.06	1.83	0.07	0.09	0.54	0.6	96.34	7.64	31.72	98.44	6.62	0.19	0.04	0.07	15.39	1.11	0.62	0.02	0	0.01	0.37	0.6	0.21	0.54	0.11	4.04	0.01	1.52	31.16	0	0	0	5.09	-1.29	-0.59	59.59	166.92	984.47	385.67	1207.73	620.37	1010.49	438.43	1177.38	441.33
50.45	0	0.05	0.02	0.01	0.06	1.19	0.07	0.08	0.39	0.53	97.63	4.74	28.02	98.77	5.3	0.15	0.05	0.05	13.86	1.44	0.67	0.01	0	0.01	0.27	0.53	0.21	0.39	0.12	3.95	0.01	7.8	28	0	0	0	5.34	-0.09	-1.13	59.9	161.21	977.04	389.02	1200.19	623.72	1005.3	441.32	1166.46	445.24
50.483	0	0.05	0.03	0.01	0.06	0.83	0.07	0.08	0.22	0.46	98.34	3.59	25.33	98.33	3.66	0.12	0.05	0.04	11.04	1.78	0.62	0.01	0	0.01	0.19	0.46	0.22	0.22	0.13	4.1	0.01	7.99	26.19	0	0	0	6.03	-1.62	0.97	59.85	157.77	969.7	389.02	1192.73	625.46	1002.25	438.87	1159.84	446.32
50.517	0	0.05	0.03	0.01	0.06	0.8	0.07	0.08	0.16	0.39	98.39	3.57	25.08	96.78	3.55	0.12	0.06	0.03	10.53	2.39	0.74	0.01	0	0	0.15	0.39	0.25	0.16	0.13	3.66	0.01	1.39	26.16	0	0	0	6.22	-4.98	0.87	58.94	158	957.68	382.82	1188.1	626.35	993.73	432.72	1151.32	444.18
50.55	0	0.05	0.03	0.01	0.06	0.92	0.07	0.08	0.21	0.36	98.15	4.1	26.37	94.96	3.35	0.14	0.07	0.03	11.25	3.29	0.7	0.01	0	0	0.12	0.36	0.25	0.21	0.14	4.25	0.01	0.14	27.05	0	0	0	3.07	-7.32	0.65	57.96	160.11	956.76	381.12	1189.33	625.19	992.55	430.27	1152.15	442.97
50.583	0	0.06	0.02	0.01	0.06	1.3	0.07	0.08	0.46	0.4	97.41	4.92	29.21	94.27	3.12	0.14	0.08	0.03	14.92	4.3	0.66	0.03	0	0	0.12	0.4	0.29	0.46	0.13	4.38	0.01	0.06	28.25	0	0	0	0.1	-8	0.75	56.53	160.19	953.35	377.81	1188.19	624.26	990.28	427.01	1150.09	438.17
50.617	0	0.06	0.02	0.01	0.06	1.6	0.07	0.08	1.13	0.41	96.81	4.56	30.58	95.86	2.96	0.13	0.08	0.03	19.65	5.58	0.65	0.05	0	0	0.1	0.41	0.35	1.13	0.11	4.78	0.01	0.03	27.75	0	0	0	-0.95	-6.28	0.94	55.95	165.33	950.59	373.4	1192.43	627.81	988.66	424.43	1153.72	433.91
50.65	0	0.06	0.02	0.01	0.05	1.55	0.07	0.08	1.15	0.37	96.89	5.03	30.62	97.39	2.85	0.15	0.07	0.03	17.92	5.46	0.47	0.06	0	0	0.07	0.37	0.45	1.15	0.1	4.73	0.01	0.02	28.38	0	0	0	-0.35	-3.9	2.77	56.12	165.19	950.95	373.49	1192.71	629.75	991.46	423.61	1156.34	433.7
50.683	0	0.05	0.02	0.01	0.05	1.87	0.07	0.08	1.65	0.33	96.25	6.01	32.18	97.85	3.17	0.25	0.07	0.04	18.96	3.32	0.38	0.06	0	0	0.06	0.33	0.47	1.65	0.11	5.07	0.01	0.07	29.56	0	0	0	-0.05	-2.9	3.77	55.98	164.78	952.79	373.9	1193.86	630.03	994.48	423.08	1158.87	434.45
50.717	0	0.05	0.02	0.01	0.05	2.55	0.06	0.08	1.36	0.27	94.91	9.06	35.09	97.06	3.76	0.28	0.07	0.06	19.05	2.34	0.36	0.06	0	0	0.06	0.27	0.46	1.36	0.1	5.33	0	0.04	32.32	0	0	0	0.11	-4.52	3.28	56.01	163.99	959.72	378.55	1198.38	632.9	999.78	429.68	1163.67	435.47
50.75	0	0.04	0.02	0.01	0.05	2.72	0.06	0.08	1.05	0.25	94.56	10.6	35.75	97.1	4.64	0.42	0.07	0.09	18.13	1.72	0.28	0.05	0	0	0.07	0.25	0.53	1.05	0.1	4.76	0	0.05	33.4	0	0	0	1.29	-4.45	3.81	56.61	167.2	965.96	381.91	1205.87	636.23	1005.76	435.56	1172.91	439.34
50.784	0	0.04	0.01	0.01	0.05	4.54	0.06	0.09	0.88	0.25	90.93	16.26	40.28	98.6	5.38	0.52	0.06	0.1	21.43	1.25	0.3	0.05	0	0	0.07	0.25	0.47	0.88	0.1	4.63	0	0.13	36.47	0	0	0	1.85	-0.71	3.38	56.57	167	972.69	378.64	1214.65	636.02	1013.15	432.72	1180.1	436.38
50.817	0	0.03	0.01	0.01	0.04	6.16	0.06	0.09	0.99	0.27	87.68	21.92	43.02	98.09	6.18	0.72	0.06	0.13	22.6	1.1	0.27	0.06	0	0	0.08	0.27	0.57	0.99	0.11	4.79	0	0.24	38.76	0	0	0	1.64	-2.31	4.98	56.7	170.47	981.31	374.1	1227.31	634.76	1024.24	427.62	1194.55	434.92
50.85	0	0.03	0.01	0.01	0.05	6.7	0.06	0.1	1.06	0.26	86.6	22.39	43.55	97.77	7	0.84	0.06	0.11	23.86	0.98	0.27	0.05	0	0	0.07	0.26	0.58	1.06	0.11	5.14	0	0.12	38.93	0	0	0	1.39	-3.09	4.23	55.7	170.17	984.57	369.46	1235.98	636.36	1029.28	425.53	1199.4	429.54
50.884	0	0.03	0.01	0.01	0.04	8.14	0.06	0.1	1.02	0.22	83.72	29.73	45.61	98.27	7.31	1.04	0.06	0.1	22.88	0.74	0.24	0.05	0	0	0.07	0.22	0.6	1.02	0.12	4.81	0	0.08	41.31	0	0	0	5.47	-1.8	3.59	57.23	172.55	1002.73	375.13	1251.9	641.99	1044.41	430.13	1216.83	436.87
50.917	0	0.03	0.01	0.01	0.04	8.92	0.06	0.1	0.79	0.2	82.16	32.14	46.42	98.43	8.02	1.11	0.06	0.1	23.26	0.75	0.22	0.05	0	0	0.07	0.2	0.54	0.79	0.13	5.26	0	0.02	42.02	0	0	0	1.43	-1.31	3.14	55.76	172.61	1008.35	378.93	1258.12	644.06	1049.64	435.87	1222.25	437.57
50.95	0	0.03	0.01	0.01	0.04	10.14	0.05	0.1	0.83	0.18	79.71	34.61	47.67	97.62	7.87	0.96	0.05	0.09	24.41	0.83	0.21	0.05	0	0	0.08	0.18	0.52	0.83	0.13	5.28	0	0.06	42.71	0	0	0	-0.45	-3.44	4.15	54.23	170.07	1014.78	379.46	1267.3	647.57	1060	434.33	1230	439.45
50.984	0	0.02	0	0	0.03	21.52	0.04	0.1	0.75	0.17	56.96	64.17	56.07	98.04	7.78	1.15	0.04	0.09	25.12	0.83	0.16	0.08	0	0	0.08	0.17	0.6	0.75	0.1	5.06	0	0.04	50.29	0	0	0	-0.14	-2.43	5.73	54.01	173.48	1016.35	379.27	1271.66	649.46	1063.55	433.26	1236.78	442.53
51.017	0	0.02	0	0	0.03	29.47	0.04	0.1	0.72	0.15	45.53	68.7	59.35	97.23	8.53	1.22	0.04	0.09	30.06	0.93	0.18	0.11	0	0	0.07	0.15	0.63	0.72	0.1	4.79	0	0.12	51.56	0	0	0	-0.52	-4.2	5.94	53.31	170.05	1025.33	382.71	1281.32	654.96	1074.81	434.49	1244.42	446.62
51.05	0	0.02	0	0	0.03	24.58	0.04	0.1	0.77	0.14	50.83	69.68	57.41	96.62	9.21	1.05	0.03	0.06	25.11	0.78	0.16	0.1	0	0	0.07	0.14	0.65	0.77	0.13	4.83	0	0.66	51.85	0	0	0	1.23	-5.23	5.7	53.52	173.19	1030.34	386.05	1284.8	655.56	1077.15	440.61	1250.12	449.26
51.084	0	0.02	0	0	0.03	27.67	0.04	0.1	0.43	0.1	47.33	77.94	59.12	91.58	9.94	0.61	0.02	0.04	22.67	0.62	0.18	0.08	0	0	0.07	0.1	0.7	0.43	0.1	3.26	0	1.19	54.52	0	0	0	6.29	-10.07	5.94	54	178.46	1036.77	391.97	1289.62	661.55	1080.79	444.48	1258.67	458.92
51.117	0	0.02	0	0	0.03	25.84	0.04	0.1	0.43	0.12	49.16	74.63	58.07	90.01	10.36	0.43	0.03	0.04	23.26	0.63	0.19	0.09	0	0	0.09	0.12	0.81	0.43	0.09	2.75	0	1.52	53.38	0	0	0	7.4	-11.01	4.89	54.16	184.6	1044.63	399.79	1293.73	664.57	1082.31	453.71	1266.53	465.44
51.151	0	0.02	0	0	0.03	35.14	0.04	0.09	0.41	0.15	39.86	77.74	61.56	93.58	10.48	0.27	0.03	0.03	28.95	0.68	0.23	0.11	0	0.01	0.12	0.15	0.81	0.41	0.08	2.12	0	4.32	54.45	0	0	0	2.47	-8.6	4.01	51.76	183.16	1044.57	404.01	1294.03	668.34	1081.79	457.77	1264.74	466.49
51.184	0	0.02	0	0	0.03	23.97	0.04	0.09	0.41	0.23	52.05	69.98	57.18	93.59	9.35	0.19	0.04	0.03	24.35	0.59	0.23	0.12	0	0.01	0.14	0.23	1.02	0.41	0.07	1.78	0.01	8	51.93	0	0	0	4.52	-8.6	3.77	52.19	186.79	1044.9	407.91	1294.16	672.65	1079.96	461.48	1266.47	471.75
51.217	0	0.02	0	0	0.03	20.35	0.04	0.09	0.77	0.31	59.3	66	55.46	95.21	8.6	0.15	0.04	0.03	22.88	0.52	0.17	0.12	0	0.01	0.15	0.31	1.09	0.77	0.06	1.64	0.01	12.77	50.79	0	0	0	-0.32	-7.05	3.75	50.83	175.19	1042.92	410.54	1290.29	672.43	1082.51	464.27	1257.61	469.98
51.251	0	0.02	0	0	0.03	14.37	0.04	0.08	0.56	0.42	71.26	61.49	52.48	94.77	6.78	0.11	0.04	0.02	17.86	0.48	0.13	0.1	0	0.01	0.17	0.42	1.03	0.56	0.06	1.33	0.01	7.75	49.58	0	0	0	3.73	-7.51	0.63	51.98	174.11	1043.81	413.75	1283.83	668.54	1075.97	469.51	1250.08	470.95
51.284	0	0.02	0.01	0	0.03	7.79	0.04	0.07	0.36	0.55	84.41	51.29	47.08	95.8	5.59	0.14	0.04	0.01	10.87	0.4	0.11	0.14	0	0.01	0.19	0.55	0.99	0.36	0.06	1.23	0.01	13.45	46.99	0	0	0	-0.16	-6.37	3.03	50.64	172.33	1028.12	418.95	1265.17	669.47	1063.05	468.85	1235.14	477.93
51.317	0	0.03	0.01	0.01	0.03	5.04	0.04	0.07	0.27	0.65	89.92	39.24	43.41	93.69	3.31	0.2	0.05	0.02	8.64	0.38	0.11	0.16	0	0.01	0.2	0.65	0.93	0.27	0.06	1.06	0.02	17.21	43.95	0	0	0	1.78	-8.51	2.67	51.29	168.51	1022.66	421.19	1256.19	668.82	1057.13	471.57	1225.48	478.93
51.351	0	0.03	0.01	0.01	0.04	3.52	0.04	0.06	0.21	0.99	92.96	29.45	40.17	96.56	2.63	0.34	0.05	0.02	7.39	0.43	0.1	0.18	0	0.01	0.21	0.99	0.82	0.18	0.05	0.79	0.02	8.64	41.23	0	0	0	-2.23	-5.33	3.18	50.17	172.64	1004.47	428.94	1237.1	673.77	1037.18	479.69	1209.75	484.49
51.384	0	0.03	0.01	0.01	0.04	2.33	0.04	0.06	0.27	1.37	95.34	20.76	36.5	95.55	1.71	0.59	0.05	0.02	5.59	0.26	0.12	0.19	0	0.01	0.19	1.37	0.69	0.27	0.05	0.8	0.03	4.39	38.33	0	0	0	-4.8	-6.66	1.05	49.77	168.28	1001.22	432.49	1227.43	670.47	1029.99	483.09	1198.27	483.32
51.417	0	0.04	0.01	0.01	0.04	1.67	0.04	0.06	0.36	1.49	96.66	14.31	33.35	93.83	1.49	1.07	0.06	0.02	5.1	0.2	0.12	0.2	0	0.01	0.2	2.19	0.64	0.36	0.04	0.78	0.04	3.26	35.53	0	0	0	-2.27	-8.39	0.18	49.81	167.17	994.37	437.54	1217.57	671.75	1021.02	488.76	1188.19	489.07
51.451	0	0.04	0.02	0.01	0.05	0.96	0.05	0.06	0.44	1.35	98.07	7.02	28.08	96.49	1.35	1.97	0.07	0.01	5.02	0.21	0.12	0.25	0	0.01	0.22	4.77	0.54	0.44	0.03	0.54	0.06	7.79	30.59	0	0	0	-2.8	-5.43	2.56	50.1	166.59	989.58	440	1210.14	672.14	1018.39	487.38	1184.89	492.88
51.484	0	0.05	0.02	0.01	0.06	0.74	0.05	0.07	0.33	1.39	98.52	5.3	25.7	97.7	1.39	3.24	0.08	0.01	4	0.21	0.1	0.31	0	0.01	0.19	5.06	0.43	0.33	0.04	0.53	0.07	6.14	28.73	0	0	0	-4.48	-3.26	4.2	49.32	160.72	980.5	437.51	1203.42	672.22	1015.49	483.44	1176.01	491.47
51.518	0	0.05	0.03	0.01	0.07	0.43	0.06	0.07	0.2	2.05	99.14	2.34	20.31	97.01	2.05	4.63	0.11	0.01	4.76	0.21	0.06	0.18	0	0.02	0.19	9.28	0.41	0.2	0.03	0.42	0.12	4.93	23.44	0	0	0	-6.79	-4.6	2.78	49.52	171.16	977	436.45	1200.08	668.99	1005.2	482.24	1176.14	490.92
51.551	0	0.06	0.04	0.01	0.08	0.34	0.07	0.07	0.23	2.37	99.33	1.53	17.78	96.6	2.37	4.26	0.13	0.01	5.73	0.27	0.05	0.14	0	0.02	0.18	9.57	0.37	0.23	0.03	0.47	0.14	5.19	20.74	0	0	0	-6.22	-5.26	4.96	49.43	165.06	972.71	434.23	1197.24	668.27	1007.75	475.67	1171.82	493.75
51.584	0	0.06	0.04	0.01	0.09	0.32	0.08	0.08	0.2	4.44	99.37	1.33	16.7	94.35	4.44	3.26	0.15	0.01	6.45	0.35	0.03	0.09	0	0.01	0.16	7.46	0.33	0.2	0.03	0.51	0.14	8.64	19.83	0	0	0	-4.1	-7.92	5.25	49.58	167.07	966.93	430.43	1196.06	669.49	1003.78	472.36	1169.62	492.66
51.618	0	0.07	0.05	0.01	0.1	0.25	0.1	0.08	0.28	5.55	99.49	0.85	14.08	94.6	5.55	2.99	0.16	0.01	8.86	0.34	0.04	0.1	0	0.02	0.17	9.99	0.25	0.28	0.04	0.57	0.22	10.48	16.64	0	0	0	-3.36	-7.68	5.81	49.35	167.56	961.41	427.78	1196.05	674.75	1001.38	471.72	1168.01	489.26
51.651	0	0.06	0.05	0.01	0.11	0.27	0.12	0.09	0.43	8.4	99.45	0.82	13.94	94.94	8.4	2.38	0.18	0.01	10.69	0.62	0.07	0.14	0	0.02	0.17	9.37	0.21	0.43	0.04	0.57	0.19	64.25	16.41	0	0	0	-7.18	-7.34	5.14	49.13	174.43	960.32	424.28	1198.35	673.47	997.66	470.58	1171.63	483.13
51.684	0	0.06	0.06	0.01	0.13	0.21	0.14	0.1	0.5	7.56	99.59	0.64	10.59	96.31	12.1	2.43	0.14	0.01	9	0.49	0.09	0.09	0	0.01	0.13	7.56	0.19	0.5	0.04	0.59	0.17	56.4	14.66	0	0	0	-2.32	-5.7	6.79	49.79	172.24	959.64	424.48	1199.16	676.56	1001.38	468.18	1172.3	489.47
51.718	0	0.06	0.06	0.01	0.16	0.21	0.19	0.13	0.73	5.57	99.58	0.57	9.23	94.56	17.88	2.49	0.13	0.01	10.83	0.57	0.13	0.08	0	0.01	0.12	5.57	0.18	0.73	0.05	0.59	0.14	14.24	13.85	0	0	0	-5.19	-7.72	6.69	48.73	172.74	959.07	422.16	1205.29	679.74	1003.38	471.3	1175.67	483.79
51.751	0	0.06	0.06	0.01	0.18	0.22	0.22	0.15	0.82	5.12	99.55	0.6	9.14	96.21	21.07	2.63	0.12	0.02	11.29	0.66	0.12	0.06	0	0.01	0.14	5.12	0.23	0.82	0.05	0.59	0.13	7.75	14.23	0	0	0	-3.53	-5.83	7.64	49.16	175.16	961.3	421.55	1209.08	680.32	1006.69	470.88	1181.21	485.79
51.785	0	0.06	0.06	0.01	0.18	0.27	0.22	0.15	1.26	4.55	99.45	0.58	10.63	96.74	20.61	3.22	0.11	0.02	15.51	0.73	0.11	0.07	0	0.01	0.17	4.55	0.21	1.26	0.05	0.69	0.1	3.03	13.93	0	0	0	2.51	-5.05	3.51	51.59	179.51	990.3	424.45	1235.92	685.37	1026.72	476.85	1205.99	486.16
51.818	0	0.05	0.06	0.01	0.18	0.23	0.22	0.16	0.88	3.61	99.54	0.58	9.3	96.96	21.24	3.6	0.09	0.03	12.41	0.56	0.14	0.06	0	0.01	0.18	3.61	0.22	0.88	0.05	0.69	0.08	3.38	13.97	0	0	0	-0.54	-4.68	6.73	49.92	175.03	992.08	417.88	1241.7	682.43	1037.37	465.49	1211.44	483.71
51.851	0	0.05	0.05	0.01	0.16	0.29	0.18	0.15	1.1	3.72	99.43	0.72	11.91	97.54	17.86	4.8	0.08	0.04	13.19	0.47	0.16	0.06	0	0.01	0.26	3.72	0.27	1.1	0.05	0.7	0.07	1.02	15.52	0	0	0	3.36	-3.6	4.15	51.6	180	1014.09	414.19	1264.68	681.11	1053.74	466.81	1233.38	478.15
51.885	0	0.05	0.05	0.01	0.18	0.36	0.19	0.18	0.92	2.53	99.27	0.85	13.38	94.23	20.66	6.61	0.09	0.05	15.12	0.52	0.21	0.06	0	0.01	0.3	2.53	0.36	0.92	0.05	0.69	0.05	1.32	16.69	0	0	0	-1.33	-8.03	6.5	50.2	180.59	1020.84	413.22	1275.16	680.66	1065.39	464.55	1245.43	478.54
51.918	0	0.04	0.04	0.01	0.18	0.55	0.18	0.2	0.71	1.92	98.91	1.15	16.85	97.07	21.09	8.56	0.08	0.06	18.09	0.45	0.29	0.09	0	0.01	0.3	1.92	0.37	0.71	0.05	0.72	0.04	0.4	18.85	0	0	0	-0.51	-4.49	3.96	50.83	181.73	1043.82	412.67	1296.56	680.45	1083.42	464.67	1264.8	475.89
51.951	0	0.04	0.03	0.01	0.19	0.78	0.18	0.21	0.69	1.79	98.43	1.32	19.81	93.38	21.02	9.91	0.08	0.08	22.59	0.63	0.23	0.12	0	0.01	0.37	1.79	0.43	0.69	0.05	0.73	0.03	0.06	19.82	0	0	0	-1.09	-8.77	6.1	50.39	184.56	1045.73	411.26	1304.81	684.28	1090.26	463.32	1274.27	477.63
51.985	0	0.04	0.03	0.01	0.17	1.15	0.17	0.21	0.42	1.31	97.71	2	23.28	96.07	21.3	10.15	0.06	0.1	24.16	0.59	0.19	0.15	0	0.01	0.42	1.31	0.43	0.4	0.05	0.91	0.02	0.47	22.45	0	0	0	-5.69	-6.02	6.52	49.17	177.85	1051.59	410.66	1312.92	683.35	1100.75	466.31	1278.47	473.27
52.018	0	0.03	0.03	0.01	0.18	1.23	0.18	0.24	0.51	1.4	97.53	2.27	23.56	96.24	23.32	10.54	0.06	0.11	23.89	0.61	0.17	0.16	0	0.01	0.51	1.4	0.36	0.47	0.04	0.92	0.02	1.27	23.25	0	0	0	-4.52	-5.79	6.17	49.55	182.36	1059.64	408.56	1323.13	683.8	1107.32	465.03	1289.54	472.2
52.051	0	0.03	0.02	0.01	0.18	1.32	0.16	0.26	0.42	1.45	97.35	3.15	24.61	95.31	23.56	12.43	0.05	0.12	21.01	0.66	0.17	0.12	0	0.01	0.42	1.45	0.33	0.2	0.04	0.93	0.01	0.23	25.36	0	0	0	-9.04	-6.95	7.43	49.13	184.13	1061.61	409.25	1327.26	684.7	1111.48	462.46	1295.22	474.34
52.085	0	0.03	0.02	0.01	0.18	1.93	0.14	0.28	0.6	1.87	96.15	4.91	28.07	95.85	23.45	14.44	0.04	0.15	22.08	0.92	0.19	0.16	0	0.01	0.6	1.87	0.32	0.3	0.03	0.81	0.01	0.12	28.23	0	0	0	-3.43	-6.3	7.07	49.43	183.37	1070.21	408.11	1337.59	688.61	1120.8	462.42	1303.72	475.3
52.118	0	0.03	0.01	0.01	0.22	1.49	0.13	0.35	0.57	1.87	97.01	4.61	25.82	93.2	24.41	19.19	0.04	0.19	18.33	1.11	0.22	0.15	0	0.02	0.57	1.87	0.24	0.32	0.03	0.87	0.01	0.12	27.82	0	0	0	-1.73	-8.91	6.49	49.63	187.89	1073.96	407.93	1343.99	692.41	1123	462.27	1310.35	476.48
52.152	0	0.02	0.01	0.01	0.18	4.2	0.12	0.36	0.68	1.73	91.59	10.07	34.99	94.35	23.78	20	0.03	0.24	26.77	1.13	0.23	0.24	0	0.01	0.59	1.73	0.23	0.68	0.03	1.09	0.01	0.03	33.04	0	0	0	-3.62	-7.92	6.77	49.44	186.63	1078.7	408.53	1346.84	691.03	1127.9	459.88	1313.73	477.21
52.185	0	0.02	0.01	0	0.17	8.83	0.12	0.38	0.73	1.81	82.35	18.04	41.23	97.4	26.37	18.35	0.04	0.37	32.45	1.29	0.32	0.49	0	0.02	0.7	1.81	0.23	0.73	0.03	1.09	0	0.01	37.25	0	0	0	-3.2	-3.88	7.96	49.51	177.75	1077.74	402.38	1347.28	686.85	1133.38	454.61	1310.34	471.3
52.218	0	0.02	0.01	0.01	0.16	6.6	0.12	0.35	0.73	1.75	86.81	15.73	38.76	96.14	25.66	17.16	0.04	0.44	28.91	1.22	0.4	0.67	0	0.02	0.69	1.75	0.17	0.73	0.04	1.25	0	0.01	36.22	0	0	0	-2.17	-5.93	8.98	50.8	183.57	1078.13	398.89	1347.95	683.51	1133.11	447.75	1315.08	471.95
52.252	0	0.02	0.01	0	0.13	7.35	0.11	0.32	0.57	1.61	85.31	21.7	40.48	94.24	24.51	15.41	0.04	0.53	26.1	0.88	0.41	0.88	0	0.02	0.52	1.61	0.14	0.57	0.04	1.65	0	0.01	38.68	0	0	0	-4.3	-8.02	6.54	50.87	181.92	1077.31	398.02	1342.68	678.33	1126.96	448.18	1308.07	465.24
52.285	0	0.02	0.01	0	0.12	4.34	0.1	0.29	0.41	1.53	91.33	22.93	36.36	93.21	25.12	12.15	0.04	0.61	15.37	0.66	0.34	1.01	0	0.02	0.4	1.53	0.14	0.41	0.05	1.9	0	0	39.12	0	0	0	-2.45	-8.9	4.82	51.19	174.24	1074.76	398.79	1338.23	678.5	1124.53	450.13	1298.17	464.51
52.318	0	0.02	0.01	0	0.12	3.02	0.11	0.29	0.46	1.52	93.97	24.51	33.2	96.21	27.61	9.6	0.04	0.79	7.65	0.49	0.21	0.51	0	0.02	0.46	1.52	0.18	0.34	0.06	1.91	0	0	39.67	0	0	0	-4.23	-5.83	1.91	51.58	175.93	1071.89	397.39	1329.55	668.97	1113.84	450.66	1289.56	459.37
52.352	0	0.02	0.01	0	0.13	2.55	0.13	0.31	0.34	1.46	94.9	23.13	31.21	96.54	30.67	7.37	0.05	0.88	5.52	0.31	0.17	0.31	0	0.03	0.34	1.46	0.17	0.2	0.07	2.16	0	0	39.19	0	0	0	-5.2	-5.35	1.72	52.24	176.93	1067.07	395.85	1322.9	666.27	1107.28	450.27	1284.16	454.36
52.385	0	0.02	0.01	0	0.11	3.55	0.13	0.27	0.3	1.18	92.91	29.06	34.12	96.62	31.02	3.87	0.04	1.08	7.75	0.24	0.18	0.22	0	0.02	0.3	1.18	0.25	0.22	0.06	1.92	0	0	41.11	0	0	0	5.34	-5.24	5.48	54.42	172.11	1043.58	382.21	1298.69	655.43	1091.01	435.78	1262.71	447.65
52.418	0	0.02	0.01	0	0.09	3.24	0.11	0.22	0.36	1.01	93.52	26.53	34.05	95.14	26.76	3.02	0.04	1.31	7.64	0.16	0.29	0.27	0	0.03	0.35	1.01	0.27	0.36	0.06	2.11	0	0	40.33	0	0	0	4.04	-7.12	-0.26	54.99	170.89	1041.76	383.46	1296.86	652.91	1082.04	439.66	1252.7	448.55
52.452	0	0.03	0.01	0	0.09	2.48	0.1	0.18	0.35	0.87	95.04	19.49	32.38	97.64	22.3	3.02	0.04	1.21	7.68	0.1	0.35	0.27	0	0.03	0.28	0.87	0.34	0.35	0.08	2.11	0	0.01	37.84	0	0	0	1.59	-3.39	1.94	54.5	169.61	1023.14	385.1	1279.82	657.97	1067.86	439.33	1237.18	449.13
52.485	0	0.03	0.01	0.01	0.09	2.09	0.09	0.17	0.4	0.75	95.83	16.73	31.32	97.16	19.83	3.28	0.03	1.59	6.87	0.07	0.35	0.29	0	0.03	0.27	0.75	0.39	0.4	0.08	1.93	0	0.01	36.68	0	0	0	-1.09	-4.34	1.21	54.1	168.73	1017.98	386.9	1273.23	657.4	1061.39	441.13	1229.96	448.55
52.519	0	0.03	0.01	0.01	0.08	1.56	0.08	0.15	0.24	0.51	96.87	14.94	29.72	95.95	16.61	2.67	0.03	1.73	3.34	0.08	0.24	0.28	0	0.02	0.24	0.51	0.36	0.16	0.11	2.18	0	0.01	35.84	0	0	0	-0.49	-6.18	-1.1	54.06	168.87	1008.82	384.25	1266.41	657.8	1050.18	443.07	1219.04	442.62
52.552	0	0.03	0.01	0.01	0.08	1.22	0.08	0.13	0.21	0.42	97.56	10.88	27.89	96.51	13.98	2.55	0.03	2.19	3.35	0.07	0.24	0.35	0	0.02	0.21	0.42	0.37	0.18	0.13	2.53	0	0.01	33.58	0	0	0	0.41	-5.4	-0.14	54.43	169.54	1000.06	381.82	1258.46	656.31	1042.77	439.3	1212.29	442.56
52.585	0	0.04	0.01	0.01	0.08	1.24	0.08	0.13	0.21	0.4	97.52	10.74	28.04	90.76	13.76	2.42	0.03	2.37	3.83	0.07	0.25	0.68	0	0.02	0.21	0.4	0.41	0.2	0.15	2.75	0	0	33.49	0	0	0	2.62	-10.58	1.89	54.63	167.57	994.09	379.05	1256.64	658.61	1042.58	434.14	1209.79	444.95
52.619	0	0.04	0.01	0.01	0.07	1.58	0.07	0.13	0.25	0.37	96.84	13.35	30.75	93.33	11.19	2.89	0.02	3.26	5.12	0.08	0.26	0.99	0	0.02	0.23	0.37	0.53	0.25	0.2	3.37	0	0	35.03	0	0	0	-0.21	-8.81	1.54	55.04	179.58	994.12	378.8	1256.45	654.12	1036.21	432.55	1215.21	446.94
52.652	0	0.04	0.01	0.01	0.09	1.43	0.07	0.17	0.78	0.42	97.13	11.21	29.39	80.06	12.26	5.58	0.02	5.17	5.81	0.07	0.24	1.12	0	0.01	0.26	0.42	0.59	0.78	0.21	4.03	0	0.01	33.79	0	0	0	-0.22	-15.05	2.51	54.41	165.63	993.02	375.39	1255.64	653.62	1043.35	427.93	1208.41	441.69
52.685	0	0.04	0.02	0.01	0.1	1.22	0.07	0.18	0.99	0.39	97.56	8.19	27.85	89.68	11.48	6.36	0.02	6.05	7.21	0.07	0.19	1.13	0	0.02	0.2	0.39	0.57	0.99	0.21	4.32	0	0	31.63	0	0	0	2.47	-11.19	1.6	55.7	173.11	991.94	373.86	1253.4	649.67	1036.87	427.67	1209.35	442.49
52.719	0	0.05	0.02	0.01	0.1	1.18	0.07	0.18	1.46	0.38	97.64	7.69	27.68	92.22	10.08	6.76	0.02	6.72	7.45	0.09	0.2	0.89	0	0.02	0.25	0.38	0.64	1.46	0.22	5.02	0	0	31.2	0	0	0	-2.66	-9.63	2.2	54.8	170.8	992.33	372.74	1253.62	648.77	1039.04	425.62	1209.44	437.19
52.752	0	0.04	0.02	0.01	0.1	1.42	0.07	0.18	1.41	0.37	97.16	8.48	29.13	95.95	10.72	6.43	0.01	5.21	9.45	0.14	0.17	0.86	0	0.01	0.24	0.37	0.72	1.41	0.25	5.36	0	0	31.87	0	0	0	-1.53	-6.17	2.57	54.84	165.63	993.79	371.95	1249.87	643.76	1040.95	424.18	1206.24	434.88
52.786	0	0.04	0.01	0.01	0.13	1.65	0.08	0.23	0.84	0.37	96.71	8.02	29.57	86.15	13.91	9.43	0.01	6.08	12.82	0.19	0.2	1.01	0	0.01	0.3	0.37	1.04	0.84	0.21	5.11	0	0.01	31.49	0	0	0	1.12	-12.86	4.16	55.19	171.06	995.09	368.78	1254.81	644.82	1043.59	420.5	1214.01	435.22
52.819	0	0.04	0.01	0.01	0.18	1.62	0.09	0.36	1.14	0.32	96.76	7.89	28.51	89.06	17.74	13.36	0.01	7.8	12.75	0.24	0.23	1.23	0	0.01	0.4	0.32	1.59	1.14	0.22	5.83	0	0	31.37	0	0	0	-0.49	-11.52	5.89	54.81	174.01	997.55	365.96	1260.37	645.35	1048.67	416.22	1221.82	433.57
52.852	0	0.04	0.01	0.01	0.25	1.53	0.1	0.54	1.22	0.37	96.94	7.07	27.3	92.83	20.35	18.31	0.02	10.21	13.18	0.23	0.29	1.75	0	0.02	0.5	0.37	1.6	1.22	0.23	6.02	0	0	30.64	0	0	0	6.29	-9.19	5.72	57.32	166.59	1013.77	369.17	1271.59	646.17	1065.57	421.14	1231.39	437.07
52.886	0	0.04	0.01	0.01	0.28	1.27	0.13	0.62	1.53	0.42	97.47	5.85	24.46	92.59	25.02	15.72	0.02	10.21	12.29	0.28	0.44	1.73	0	0.02	0.5	0.42	1.75	1.53	0.25	7.03	0	0.01	29.38	0	0	0	6.28	-9.37	4.45	57.32	163.91	1028.94	371.8	1284.94	645.83	1079.47	423.65	1242.57	439.85
52.919	0	0.04	0.02	0.01	0.17	1.19	0.12	0.34	2.17	0.47	97.62	6.04	24.59	93.8	21.5	9.49	0.02	5.66	10.77	0.36	0.6	1.54	0	0.02	0.42	0.47	1.36	2.17	0.26	7.33	0	0.08	29.59	0	0	0	4.04	-8.42	3.94	56.88	166.64	1044.08	372.67	1297.53	642.75	1091.33	424.04	1257.28	439.15
52.952	0	0.04	0.02	0.01	0.14	1.16	0.13	0.27	1.06	0.49	97.68	6.12	24.52	88.21	21.94	5.5	0.03	3.2	10.09	0.55	0.71	0.6	0	0.01	0.34	0.49	1.22	1.06	0.26	7.25	0	3.45	29.68	0	0	0	1.72	-11.94	4.7	55.99	171.2	1055.84	374.51	1306.31	638.93	1100.6	422.69	1270.68	442.25
52.986	0	0.03	0.02	0.01	0.11	1.34	0.13	0.23	0.62	0.63	97.33	7.03	25.98	89.74	21.79	2.72	0.03	1.84	10.83	0.79	0.58	0.21	0	0.01	0.37	0.63	0.99	0.62	0.26	8.02	0	12.29	30.6	0	0	0	6.43	-11.15	2.63	57.01	172.29	1077.01	379.22	1327.52	647.68	1118.01	434.69	1290.17	441.4
53.019	0	0.04	0.02	0.01	0.09	0.9	0.11	0.16	0.37	0.66	98.2	5.08	23.69	83.6	16.55	1.21	0.03	1.12	8.06	0.78	0.58	0.1	0	0.01	0.37	0.66	0.98	0.35	0.25	6.05	0	45.59	28.45	0	0	0	9.14	-13.86	1.24	56.16	172.79	1099.71	380.67	1351.47	650.54	1139.13	438.71	1311.85	443.52
53.052
53.086
53.119
53.153
53.186
53.219
53.253
53.286
53.319
53.353
53.386
53.419
53.453
53.486
53.52
53.553
53.586
53.62	0	0.16	0.04	0.04	0.41	1.71	1.45	0.61	19.67	35.87	96.58	16.66	12.02	55.61	53.62	0.75	4.1	0.09	29.47	30.34	1.37	28.62	0	0.14	19.67	35.87	1.8	4.68	0.8	3.35	0.02	2.45	23.4	0	0	0	13.91	-20.87	-1.15	55.66	185.26	1000.26	369.86	1308.8	701.84	1058.11	441.45	1243.13	450.81
53.653	0	0.06	0.05	0.02	0.39	0.53	0.92	0.5	9.41	14.77	98.16	5.83	7.49	90.61	49.31	1.19	1.94	0.06	17.09	8.92	0.6	14.37	0	0.09	9.41	14.77	1.26	1.61	0.29	2.24	0.03	5.77	19.14	0	0	0	8.36	-10.67	-5.84	55.54	174.79	1005.72	375	1297.48	686.26	1054.46	448.09	1229.18	443.24
53.686	0	0.05	0.03	0.01	0.15	1.13	0.27	0.22	6.43	14.03	97.74	3.6	20.39	94.03	30	0.76	0.49	0.04	16.53	7.07	0.43	10.81	0	0.06	6.43	14.03	1.1	1.25	0.25	2.32	0.02	2.1	26.2	0	0	0	3.59	-8.22	-5.53	55.39	176.6	1003.08	373.74	1288.37	673.95	1048.09	442.14	1224.69	441.98
53.72	0	0.04	0.02	0.01	0.11	3.11	0.18	0.2	4.64	9.96	93.78	10.85	30.93	95.37	26.6	0.84	0.41	0.06	20.23	7.46	0.41	9.24	0	0.05	4.64	9.96	0.93	1.11	0.27	3.66	0.02	0.27	33.56	0	0	0	1.86	-6.87	-1.86	55.35	179.72	995.51	365.76	1277.11	664.77	1042.18	430.27	1221.9	431.77
53.753	0	0.04	0.02	0.01	0.12	2.26	0.18	0.23	3.15	6.56	95.47	9.57	28.68	94.47	27.53	1.43	0.25	0.12	16.19	4.55	0.24	4.8	0	0.04	3.15	6.56	0.79	0.62	0.37	4.85	0.01	0.07	32.69	0	0	0	5.06	-7.81	-2.59	56.3	168.35	995.23	361.97	1273.6	659.1	1045.25	426.27	1213.59	428.49
53.787	0	0.04	0.02	0.01	0.11	2.42	0.17	0.22	2.55	4.69	95.15	8.17	29.56	95.99	25.2	2.08	0.21	0.2	19.55	3.66	0.31	4.31	0	0.04	2.55	4.69	0.75	0.66	0.49	6.23	0.01	0.05	31.61	0	0	0	7.37	-6.12	-1	57.09	166.3	991.6	358.51	1267.93	655.04	1043.83	421.12	1210.05	426.6
53.82	0	0.03	0.02	0.01	0.12	1.97	0.18	0.26	2.04	2.83	96.06	8.2	27.59	96.02	27.44	2.47	0.17	0.29	15.76	3.14	0.25	2.87	0	0.04	2.04	2.83	0.81	1.04	0.4	7.04	0.01	0.05	31.63	0	0	0	5.38	-6.09	-0.69	56.64	165.3	994.13	357.56	1264.32	646.78	1044.21	418.17	1209.43	423.38
53.853	0	0.03	0.01	0.01	0.14	1.76	0.19	0.35	1.81	1.9	96.48	10.08	26.16	97.27	31.59	3.38	0.12	0.36	10.97	2.45	0.2	1.23	0	0.03	1.81	1.9	0.9	1.55	0.39	9	0.01	0.06	33.05	0	0	0	-0.63	-4.13	0.09	55.3	172.91	994.17	352.34	1263.72	639.86	1041.07	412.23	1213.97	413.66
53.887	0	0.03	0.01	0.01	0.16	1.61	0.19	0.41	2.23	1.63	96.77	10.13	25.19	95.37	33.12	5.06	0.11	0.6	9.33	1.32	0.15	0.56	0	0.03	1.17	1.63	0.99	2.23	0.34	9.44	0.01	0	33.08	0	0	0	1.1	-6.87	1.17	56	178.78	997.32	353.02	1262.1	634.66	1040.31	411.2	1219.02	416.17
53.92	0	0.03	0.01	0.01	0.17	1.43	0.19	0.42	2.88	1.53	97.15	8.9	24.1	93.27	32.52	6.33	0.11	0.89	8.87	1.23	0.12	0.22	0	0.03	0.95	1.53	1.09	2.88	0.29	9.13	0.01	0.06	32.19	0	0	0	3.53	-8.86	1.93	56.34	175.67	999.27	352.65	1263.94	634.78	1044.83	409.64	1220.28	418.48
53.953	0	0.02	0.01	0.01	0.19	1.81	0.17	0.53	1.64	1.35	96.38	9.28	26.47	97.29	31.73	10.42	0.11	1.34	12.56	1.09	0.15	0.25	0	0.02	0.62	1.35	1.05	1.64	0.33	10.94	0.01	0.01	32.48	0	0	0	7.19	-4.09	2.14	58.01	177.35	1004.69	354.02	1264.65	633.46	1047.38	412.79	1224.67	417.67
53.987	0	0.02	0.01	0.01	0.19	1.75	0.15	0.5	1.03	0.94	96.49	9.11	26.95	97.63	29.14	12.57	0.09	1.59	12.28	0.66	0.12	0.12	0	0.02	0.41	0.94	1.11	1.03	0.31	9.43	0.01	0	32.35	0	0	0	5.5	-3.41	0.35	57.27	175.18	1011.03	360.5	1264.06	631.94	1048.89	420.6	1224.06	418.65
54.02	0	0.02	0.01	0.01	0.17	1.79	0.15	0.42	1.34	0.59	96.42	8.83	27.27	98.74	28.02	10.77	0.07	1.15	13.06	0.46	0.1	0.06	0	0.02	0.33	0.59	1.26	1.34	0.26	8.74	0.01	0	32.14	0	0	0	4.84	-0.21	-0.32	57.07	173.66	1016.32	364.05	1263.68	628.8	1051.34	424.61	1224.92	419.09
54.053	0	0.02	0.01	0	0.18	2.22	0.15	0.5	2.32	0.37	95.56	10.24	28.66	98.24	29.5	12.33	0.05	1.18	14.93	0.37	0.06	0.04	0	0.02	0.27	0.37	1.41	2.32	0.24	9.83	0.01	0	33.16	0	0	0	0.93	1.88	2.14	55.86	173.44	1015.97	362.01	1265.66	627.05	1055.57	419.99	1229.01	419.17
54.087	0	0.03	0.01	0.01	0.13	2.87	0.1	0.39	4.45	0.29	94.25	13.31	32.23	97.28	21.9	12.99	0.05	0.94	15.95	0.36	0.05	0.03	0	0.02	0.2	0.29	1.37	4.45	0.25	10.96	0.01	0.01	35.01	0	0	0	-1.92	4.11	2.19	54.37	173.79	1014.01	357.27	1271.42	629.71	1057.44	416.84	1231.22	414.43
54.12	0	0.03	0.01	0.01	0.11	4.19	0.09	0.34	5.59	0.24	91.63	15.29	35.98	96.06	17.91	12.77	0.04	0.78	20.85	0.4	0.07	0.09	0	0.02	0.13	0.24	1.32	5.59	0.29	12.49	0.01	0.01	36.01	0	0	0	4.67	6.03	4.42	56.24	171.34	1014.8	355.1	1274.16	629.74	1063.43	418.06	1234.75	415.98
54.154	0	0.02	0.01	0.01	0.09	8.82	0.07	0.34	3.3	0.11	82.36	24.58	44.01	98.32	14.27	12.25	0.02	0.59	27.62	0.43	0.12	0.33	0	0.01	0.08	0.11	1.06	3.3	0.29	16.65	0.01	0.01	39.69	0	0	0	2.4	1.66	4.73	55.55	180.67	1017.83	357.19	1281.73	635	1064.59	420.04	1245.27	419.68
54.187	0	0.02	0.01	0.01	0.09	11.07	0.07	0.42	3.37	0.07	77.86	28.44	46.23	97.71	13.95	13.89	0.02	0.46	29.64	0.43	0.12	0.39	0	0.01	0.06	0.07	1.05	3.37	0.32	20.31	0.01	0.01	40.93	0	0	0	1.75	3.24	4.78	54.89	170.67	1018.84	357.35	1279.98	633.26	1069.05	419.12	1239.71	418.06
54.22	0	0.02	0.01	0	0.09	8	0.07	0.46	3.76	0.07	84	25.9	42.64	96.2	16.94	13.23	0.02	0.32	24.89	0.33	0.14	0.34	0	0.02	0.07	0.07	1.33	3.76	0.29	20.59	0.01	0.04	40.13	0	0	0	2.61	5.84	5.7	55.01	169.39	1020.34	356.99	1279.44	630.14	1071.44	418.43	1240.82	418.52
54.254	0	0.02	0.01	0	0.11	7.64	0.08	0.59	4.62	0.04	84.72	25.74	41.46	94.49	19.85	14.04	0.01	0.27	24.11	0.31	0.15	0.24	0	0.02	0.08	0.04	1.67	4.62	0.23	22.75	0.01	0.03	40.07	0	0	0	4.83	7.79	4.49	55.24	170.97	1021.15	355.28	1281.08	630.57	1070.4	418.46	1241.36	416.37
54.287	0	0.02	0.01	0.01	0.11	6.18	0.07	0.62	3.71	0.04	87.65	22.77	40.43	92.18	16.38	18.54	0.01	0.28	22.06	0.39	0.2	0.25	0	0.02	0.08	0.04	1.61	3.71	0.22	22.79	0.01	0	39.07	0	0	0	4.04	9.66	4.35	54.9	179.11	1021.26	355.61	1283.62	632.05	1067.78	419.73	1246.87	417.5
54.32	0	0.02	0.01	0.01	0.11	4.41	0.06	0.59	3.9	0.04	91.17	20.37	37.81	93.81	15.12	18.04	0.01	0.21	17.55	0.37	0.2	0.2	0	0.02	0.09	0.04	1.61	3.9	0.21	23.39	0.02	0.01	38.18	0	0	0	8.76	8.41	3.26	56.32	176.27	1023.14	357.11	1283.15	633.94	1068.27	422.13	1244.51	418.78
54.354	0	0.02	0.01	0.01	0.15	4.65	0.07	0.9	2.93	0.04	90.71	18.89	37.7	93.91	17.91	23.62	0.01	0.26	19.64	0.3	0.17	0.22	0	0.02	0.11	0.04	1.56	2.93	0.24	25.38	0.02	0	37.6	0	0	0	5.25	8.32	1.68	55.46	178.08	1021.97	358.45	1279.92	633.13	1063.01	421.63	1241.05	417.54
54.387	0	0.02	0.01	0.01	0.15	3.9	0.07	0.9	2.75	0.04	92.21	17.58	36.22	92.51	18.08	23.11	0.01	0.25	17.48	0.24	0.12	0.18	0	0.02	0.14	0.04	1.43	2.75	0.23	25.85	0.02	0	37.05	0	0	0	5.17	9.43	1.39	55.61	176.94	1019.04	358.58	1273.08	629.02	1058.34	420.95	1235.23	416.58
54.42	0	0.02	0.01	0.01	0.16	2.86	0.07	0.97	3.63	0.04	94.27	13.6	33.38	90.91	17.34	23.07	0.01	0.22	15.58	0.22	0.11	0.16	0	0.02	0.18	0.04	1.48	3.63	0.24	28.24	0.03	0.06	35.16	0	0	0	5.81	10.49	1.87	55.52	173.76	1007.95	358.99	1260.29	628.49	1048.63	419.61	1222.38	417.92
54.454	0	0.02	0.01	0.01	0.16	1.82	0.07	0.98	3.12	0.02	96.36	9.47	29.65	88.27	16.33	22.03	0	0.23	12.42	0.17	0.14	0.13	0	0.02	0.19	0.02	1.15	3.12	0.21	30.63	0.04	0.04	32.62	0	0	0	2.15	11.91	0.88	54.37	177.35	1001.63	361.08	1251.69	625.55	1038.14	422.99	1215.37	416.33
54.487	0	0.03	0.01	0.01	0.15	1.16	0.06	0.85	3.35	0.02	97.68	7.06	26.31	91.58	13.56	21.74	0	0.26	8.22	0.12	0.15	0.11	0	0.02	0.18	0.02	0.95	3.35	0.2	30.21	0.05	0.03	30.63	0	0	0	4.81	10.07	2.96	55	170.42	983.11	363.73	1233.97	629.57	1026.15	425.54	1196.53	421.62
54.521	0	0.03	0.01	0.01	0.17	0.65	0.07	1.32	3.88	0.03	97.35	4.01	21.16	92.67	12.71	21.66	0.01	0.24	5.31	0.12	0.24	0.14	0	0.02	0.18	0.03	0.66	3.88	0.22	41.93	0.06	0.07	26.91	0	0	0	6.33	9.31	3.87	55.75	176.3	968.21	363.98	1217.56	628.21	1008.86	423.59	1185.15	425.03
54.554	0	0.03	0.02	0.01	0.18	0.54	0.09	1.4	3.3	0.04	97.19	2.82	18.7	89.42	16.04	19.29	0.01	0.22	6.58	0.16	0.27	0.15	0	0.02	0.17	0.04	0.52	3.3	0.23	42.39	0.06	0.07	24.64	0	0	0	2.03	11.33	0.79	54.31	176.27	961.09	366.39	1208.79	627.67	996.86	428.93	1172.92	420.34
54.587	0	0.03	0.02	0.01	0.21	0.48	0.1	1.6	4.69	0.04	96.8	2.21	16.78	91.9	17.65	19.46	0.01	0.23	7.49	0.16	0.31	0.18	0	0.03	0.16	0.04	0.43	4.69	0.22	43.79	0.06	0.03	23.08	0	0	0	0.76	9.86	1.16	54.19	175.23	952.31	370.26	1196.71	627.9	987.35	430.4	1162.47	424.23
54.621	0	0.04	0.03	0.01	0.2	0.3	0.13	1.27	4.71	0.05	97.45	1.11	12.12	93.28	17.59	14.87	0.01	0.17	7.92	0.16	0.47	0.13	0	0.03	0.15	0.05	0.45	4.71	0.17	42.96	0.08	0.04	18.57	0	0	0	1.28	8.85	0.21	54.3	175.48	942.97	373.64	1186.47	630.76	976.16	434.64	1151.44	426.31
54.654	0	0.04	0.03	0.01	0.2	0.33	0.13	1.4	4.08	0.05	97.2	1.02	13.15	92.03	16.75	15.12	0.01	0.16	11.11	0.16	0.42	0.06	0	0.03	0.16	0.05	0.47	4.08	0.19	45.85	0.08	0.03	17.95	0	0	0	6.7	9.77	0.44	55.67	171.21	939.5	377.91	1178.22	632.79	972.71	436.95	1143.87	432.64
54.687	0	0.05	0.04	0.01	0.22	0.22	0.13	1.48	4.63	0.05	97.03	0.68	9.47	92.77	15.51	15.69	0.01	0.17	9.37	0.15	0.49	0.05	0	0.03	0.16	0.05	0.52	4.63	0.2	47.96	0.09	0.05	15.07	0	0	0	-1.66	9.24	3.38	53.52	173.82	932.81	377.78	1172.79	630.87	969.32	430.41	1143.07	435.48
54.721	0	0.06	0.06	0.01	0.21	0.16	0.13	1.32	3.47	0.05	97.36	0.42	7.01	87.96	12.63	14.56	0.01	0.18	9.78	0.17	0.57	0.08	0	0.03	0.17	0.05	0.64	3.47	0.16	49.08	0.1	0.03	11.8	0	0	0	-3.81	12.06	5.21	53.1	169.72	929.6	374.3	1170.39	627.31	971.14	424.83	1140.62	433.83
54.754	0	0.06	0.05	0.01	0.21	0.21	0.13	1.34	4.51	0.05	97.32	0.46	9.43	90.87	11.29	14.95	0.01	0.24	13.91	0.26	0.33	0.19	0	0.03	0.2	0.05	0.7	4.51	0.16	50.29	0.11	0.01	12.29	0	0	0	-3	10.51	4.97	53.66	170.29	924.87	371.35	1168.4	627.25	967.06	423.9	1137.22	430.56
54.788	0	0.07	0.06	0.02	0.2	0.2	0.12	1.46	7.18	0.05	97.08	0.41	8.72	96.48	8.93	15.47	0.01	0.32	15.87	0.28	0.21	0.93	0	0.03	0.22	0.05	0.89	7.18	0.17	54.24	0.13	0.01	10.86	0	0	0	-3.66	5.44	5.67	53.6	170.32	923.1	366.24	1170.79	625.61	968.04	420.37	1138.27	425.77
54.821	0	0.07	0.06	0.02	0.2	0.17	0.11	1.43	8.43	0.05	97.14	0.43	7.74	91.97	7.5	15.48	0.01	0.33	14.1	0.21	0.17	0.72	0	0.03	0.24	0.05	1.15	8.43	0.16	55.13	0.13	0.01	10.58	0	0	0	-2.79	9.81	5.83	53.56	169.29	923.86	364.02	1173.23	626.39	970.57	417.31	1139.68	425.1
54.854	0	0.08	0.06	0.02	0.17	0.19	0.11	1.12	10.57	0.05	97.77	0.47	8.4	90.79	6.01	12.5	0.01	0.22	14.51	0.24	0.11	0.66	0	0.03	0.27	0.05	1.47	10.57	0.16	53.65	0.14	0.04	11.16	0	0	0	-4.58	10.56	8.35	52.98	169.63	922.09	359.61	1178.74	626.91	975.75	414.31	1145.12	423.74
54.888	0	0.08	0.06	0.02	0.17	0.16	0.11	1.12	7.48	0.04	97.76	0.35	7.51	93.27	5.36	12.31	0.01	0.18	12.34	0.26	0.15	0.45	0	0.04	0.26	0.04	1.44	7.48	0.15	54.62	0.15	0.06	10.45	0	0	0	-0.93	8.85	5.99	53.55	174.95	923.29	356.02	1184.42	630.67	973.39	414.05	1148.26	419.45
54.921	0	0.08	0.07	0.02	0.15	0.16	0.1	0.9	7.98	0.04	98.19	0.38	8.09	92.39	4.74	10.31	0.01	0.16	12.3	0.24	0.18	0.31	0	0.04	0.3	0.04	1.49	7.98	0.14	52.06	0.13	0.02	11.01	0.34	0	0	4.49	9.51	7.21	54.92	176.08	924.54	351.9	1189.65	631.31	977.86	412.86	1153.83	419.08
54.954	0	0.08	0.06	0.02	0.14	0.19	0.1	0.84	6.22	0.04	98.32	0.43	9.7	95.48	4.24	9.79	0.01	0.16	13	0.25	0.24	0.32	0	0.04	0.28	0.04	1.56	6.22	0.15	51.32	0.12	0.02	11.82	0	0	0	3.98	6.75	5.23	55.88	185.45	946.38	358.28	1207.77	635.09	990.65	416.01	1175.88	425.09
54.988	0	0.07	0.06	0.01	0.13	0.23	0.1	0.83	5.6	0.04	98.34	0.55	11.92	88.46	4.26	8.51	0.01	0.14	13.33	0.21	0.18	0.2	0	0.03	0.25	0.04	1.72	5.6	0.17	52.36	0.12	0.03	13.63	0	0	0	1.6	11.81	6.05	54.29	172.66	949.67	358.7	1208.02	633.09	999.79	413.68	1172.13	424.27
55.021	0	0.07	0.05	0.01	0.12	0.28	0.1	0.76	6.81	0.04	98.48	0.62	13.14	95.48	4	7.39	0.01	0.1	14.64	0.2	0.16	0.24	0	0.03	0.21	0.04	1.92	6.81	0.18	51.65	0.12	0.06	14.42	0	0	0	2.27	6.75	6.87	55.38	179.82	960.43	364.51	1218.86	636.7	1008.2	420.38	1187.67	431.62
55.054	0	0.07	0.05	0.01	0.11	0.37	0.09	0.66	5.43	0.04	98.68	0.87	16.27	96.71	3.88	6.72	0.01	0.09	15.3	0.2	0.17	0.27	0	0.03	0.19	0.04	1.76	5.43	0.19	49.03	0.12	0.03	16.82	0	0	0	-1.55	5.09	6.3	53.96	179.84	968.11	363.54	1231.88	640.24	1017.57	421.47	1197.28	428.28
55.088	0	0.06	0.04	0.01	0.1	0.53	0.09	0.69	4.57	0.04	98.62	1.15	19.58	96.71	3.83	7.41	0.01	0.1	17.66	0.22	0.13	0.28	0	0.03	0.16	0.04	1.65	4.57	0.21	49.47	0.11	0.05	18.8	0	0	0	2.51	5.1	4.25	55.52	182.62	984.74	356.03	1248.51	635.78	1029.98	415.37	1212.54	420.29
55.121	0	0.06	0.04	0.01	0.1	0.64	0.09	0.73	3.21	0.05	98.54	1.32	21.27	97.89	4.57	7.67	0.01	0.13	18.93	0.29	0.19	0.52	0	0.03	0.14	0.05	1.38	3.21	0.22	49.79	0.1	0.06	19.78	0	0	0	2.94	2.82	5.78	55.04	173.09	990.01	354.03	1254.94	634.76	1042.32	414.43	1215.37	418.31
55.155	0	0.05	0.03	0.01	0.09	0.91	0.08	0.51	2.33	0.05	98.18	2.12	24.92	97.99	4.1	6.06	0.01	0.13	19.32	0.38	0.2	0.53	0	0.04	0.17	0.05	1.6	2.33	0.18	42.98	0.1	1.7	22.81	0	0	0	3.95	2.58	3.31	55.99	184.81	1009.61	366.53	1269.55	641.98	1050.44	427.39	1235.25	428.91
55.188	0	0.05	0.03	0.01	0.07	1.09	0.07	0.35	1.22	0.05	97.83	2.94	27.16	96.27	3.24	3.99	0.01	0.1	18.4	0.6	0.21	0.28	0	0.04	0.12	0.05	1.62	1.22	0.18	37.22	0.08	11.69	24.9	0	0	0	5.86	5.74	1.08	55.81	178.33	1016.72	378.22	1268.24	646.16	1053.52	440.27	1231.79	435.82
55.221	0	0.05	0.03	0.01	0.07	1.02	0.07	0.26	1.31	0.06	97.96	2.76	26.58	93.26	2.91	2.69	0.02	0.07	17.99	0.83	0.29	0.21	0	0.04	0.16	0.06	1.38	1.31	0.18	31.29	0.08	23.68	24.51	0	0	0	-5.7	8.86	-1.46	51.34	183.11	1011.63	374.28	1275.4	646.8	1049.71	448.86	1230.68	420.94
55.255	0	0.05	0.02	0.01	0.06	1.69	0.06	0.17	0.94	0.07	96.63	5.34	31.43	92.18	3.05	2.48	0.02	0.05	18.6	0.91	0.25	0.13	0	0.03	0.17	0.07	1.04	0.94	0.24	21.85	0.07	10.24	28.78	0	0	0	-3.52	9.66	0	49.89	180.91	992.48	386.38	1258.14	664.09	1034.05	455.7	1214.15	438.58
55.288	0	0.05	0.02	0.01	0.06	1.33	0.06	0.15	0.64	0.08	97.34	4.73	29.47	84.2	2.9	2.4	0.02	0.04	15.93	1.16	0.39	0.11	0	0.03	0.2	0.08	0.73	0.64	0.25	18.48	0.07	20.33	27.98	0	0	0	-2.77	13.63	-1.48	48.02	177.16	992.89	412.18	1250.6	684.01	1030.27	477.03	1206.9	463.39
55.321	0	0.05	0.03	0.01	0.07	0.78	0.07	0.13	0.89	0.08	98.44	3.05	24.45	79.15	3.86	3.01	0.04	0.03	11.96	1.34	0.54	0.15	0	0.03	0.22	0.08	0.43	0.89	0.26	13.52	0.07	71.35	25.14	0	0	0	-13.5	15.33	-0.01	47.72	184.95	991.44	415.37	1245.38	680.4	1024.84	470.47	1209.77	467.45
55.355	0	0.06	0.03	0.01	0.08	0.43	0.07	0.12	0.42	0.11	99.14	2.05	19.53	82.22	3.57	3.67	0.06	0.03	6.36	0.93	0.55	0.08	0	0.03	0.26	0.11	0.3	0.42	0.29	10.52	0.06	11.89	22.6	0	0	0	-21.89	14.34	-3.48	46.02	164.4	983.35	446.97	1225.43	694.34	1016.65	497.71	1181.04	495.44
55.388	0	0.06	0.04	0.01	0.09	0.23	0.07	0.12	0.29	0.12	99.53	1.16	14.24	73.91	2.88	5.73	0.07	0.03	2.96	0.62	0.78	0.06	0	0.03	0.29	0.12	0.22	0.29	0.32	10.34	0.06	4.2	18.9	0	0	0	-12.5	16.79	-2.28	45.36	170.44	985.71	453.75	1220	697.18	1013.64	507.75	1183.91	500.16
55.421	0	0.06	0.05	0.01	0.12	0.15	0.08	0.14	0.23	0.12	99.69	0.73	10.42	65.64	3.16	9.76	0.08	0.04	2.05	0.41	0.59	0.03	0	0.03	0.23	0.12	0.11	0.17	0.34	9.69	0.06	18.53	15.62	0	0	0	-18.45	18.76	-2.73	44.79	164.96	985.07	456.63	1217	694.97	1014.05	507.29	1178.93	502.36
55.455	0	0.05	0.04	0.02	0.23	0.1	0.07	0.28	0.32	0.14	99.44	0.49	5.7	74.72	4.2	25.24	0.11	0.06	1.52	0.21	0.47	0.02	0	0.03	0.32	0.14	0.07	0.12	0.47	9.51	0.07	13.24	11.55	0	0	0	-14.43	16.58	-4.21	44.58	159.69	980.16	458.82	1213.85	700.36	1010.92	512.25	1170.45	505.03
55.488	0	0.04	0.03	0.02	0.55	0.07	0.06	0.78	0.24	0.13	98.45	2.37	2.84	71.37	6.63	46.54	0.13	0.08	1.48	0.16	0.51	0.02	0	0.03	0.24	0.13	0.04	0.12	0.52	10.34	0.08	29.85	9.37	0	0	0	-22.27	17.43	-2.52	45.07	172.66	982.83	461.54	1213.73	695.49	1007.49	510.78	1180.14	508.44
55.522	0	0.03	0.02	0.02	1.15	0.05	0.05	1.63	0.23	0.23	96.74	9.96	0	75.85	6.44	65.35	0.23	0.13	1.15	0.16	0.4	0.02	0	0.03	0.23	0.15	0.03	0.09	0.6	9.64	0.08	13.53	5.9	0	0	0	-13.33	16.28	-3.95	43.99	156.07	980.97	463.5	1208.18	698.75	1010.77	515.59	1166.7	508.99
55.555	0	0.03	0.02	0.02	1.52	0.04	0.05	2.17	0.3	0.3	95.65	16.14	0	81.96	6.68	72.11	0.3	0.13	1.16	0.11	0.4	0.02	0	0.02	0.19	0.19	0.02	0.07	0.72	9.73	0.1	56.27	4.52	0	0	0	-14.82	14.43	-0.91	46.16	180.12	966.61	461.74	1194.35	694.53	988.04	511.73	1168.16	512.2
55.588	0	0.03	0.02	0.02	1.68	0.04	0.04	2.59	0.35	0.35	94.82	19.44	0	80.21	6.26	74.83	0.35	0.16	1.31	0.11	0.43	0.02	0	0.02	0.16	0.17	0.02	0.05	0.81	11.67	0.1	24.01	3.87	0	0	0	-20.59	15	-1.9	45.88	184.66	968.18	450.76	1202.53	690.41	989.31	504.67	1173.62	493.15
55.622	0	0.03	0.02	0.02	1.91	0.03	0.05	2.53	0.48	0.48	94.95	21.82	0	78.44	6.82	76.5	0.48	0.15	1.21	0.1	0.41	0.02	0	0.02	0.17	0.15	0.02	0.06	0.95	8.86	0.14	21.1	2.38	0	0	0	-11.93	15.54	0.41	46.05	180.41	954.29	447.32	1196.8	699.09	984.9	498.55	1165.28	501.98
55.655	0	0.03	0.02	0.02	2.04	0.04	0.05	2.81	0.49	0.49	94.39	22.77	0	72.4	8.46	77.04	0.49	0.12	2.15	0.11	0.72	0.02	0	0.02	0.14	0.15	0.02	0.09	1.09	9.32	0.16	61.99	2.5	0	0	0	-12.8	17.18	-1.19	45.99	185.95	953.3	444.89	1206.42	707.98	984.11	501.4	1170	496.78
55.688	0	0.03	0.03	0.02	1.57	0.04	0.05	2.05	0.57	0.57	95.89	15.71	0	90.28	6.31	70.91	0.57	0.09	3.22	0.12	1.22	0.03	0	0.02	0.11	0.16	0.02	0.07	1.52	9.93	0.22	53.07	2.19	0	0	0	-9.46	10.85	-1.43	46.54	193.56	955.46	435.49	1215.69	706.86	985.53	498.39	1178.73	486.58
55.722	0	0.05	0.05	0.02	0.74	0.04	0.07	0.88	0.65	0.65	98.24	2.98	0	93.28	5.28	48.44	0.65	0.05	4	0.16	1.42	0.04	0	0.02	0.09	0.14	0.02	0.13	1.56	12.82	0.28	63.33	1.56	0	0	0	-7.9	8.84	1.64	47.97	207.6	958.28	426.15	1227.62	707.25	990.37	485.3	1197.96	487.23
55.755	0	0.08	0.09	0.02	0.33	0.04	0.1	0.31	0.57	0.57	99.35	0.54	0	95.57	3.68	25.62	0.57	0.04	6.25	0.14	1.1	0.02	0	0.01	0.08	0.13	0.03	0.14	1.26	12.35	0.25	42.18	1.7	0	0	0	-7.32	6.65	4.2	47.96	193.56	960.96	418.89	1233.69	704.4	1005.52	476.45	1198.96	482.93
55.789
55.822
55.855
55.889
55.922
55.955
55.989
56.022
56.055
56.089
56.122
56.156
56.189
56.222
56.256
56.289
56.322
56.356
56.389
56.422
56.456
56.489
56.523
56.556
56.589
56.623
56.656
56.689
56.723
56.756
56.79
56.823
56.856
56.89
56.923
56.956
56.99
57.023
57.056
57.09
57.123
57.157
57.19
57.223
57.257
57.29
57.323
57.357
57.39
57.423
57.457
57.49
57.524
57.557
57.59
57.624
57.657
57.69
57.724
57.757
57.791
57.824
57.857
57.891
57.924
57.957
57.991
58.024
58.057
58.091
58.124	0	0.01	0	0.01	0.13	42.05	0.05	1.67	1.01	0.64	32.95	72.76	60.41	81.81	22.19	30.41	0.05	0.75	37.39	3.62	0.76	9.36	0	0.01	1.01	0.64	0.17	0.7	1.16	28.81	0	0.08	52.78	0	0	0	8.25	-14.48	0.95	55.29	184.28	1129.59	352.65	1430.93	677.62	1187.63	420.2	1371.79	426.87
58.158	0	0.02	0	0.01	0.07	48.91	0.08	1.06	1.84	0.96	26.09	72.78	61.78	77.6	22.54	12.68	0.08	0.44	42.27	5.02	1.22	8.2	0	0.02	1.84	0.96	0.51	1.81	1.31	35.55	0	0.03	52.79	0	0	0	2.01	-15.79	5.06	53.18	192.96	1128.59	354.3	1424.73	669.62	1186.36	412.21	1378.41	431.02
58.191	0	0.02	0	0	0.07	44.26	0.13	0.96	2.15	1.07	30.74	73.11	58.15	76.21	31.72	4.24	0.19	0.18	38.76	11.26	1.89	6.37	0	0.02	1.34	1.07	0.53	2.15	0.91	32.6	0	2.19	52.89	0	0	0	3.51	-16.18	2.47	53.61	187.52	1133.73	350.87	1423.75	660.12	1186.85	411.77	1373.99	423.7
58.224	0	0.03	0	0	0.08	34.63	0.16	1.12	1.78	1.02	40.37	61.52	53.81	72.98	34.47	2.06	0.34	0.13	38.13	21.85	2	7.49	0	0.02	1.1	1.02	0.51	1.78	1.14	35.73	0	13.14	49.59	0	0	0	2.85	-17.03	3.97	53.85	186.49	1132.65	349.51	1425.79	663.1	1190.13	409.31	1376.12	422.93
58.258	0	0.04	0.01	0	0.09	24.38	0.17	0.78	1.99	0.92	51.25	49.95	49.19	77.1	34.6	1.61	0.36	0.11	35.14	24.87	2.5	3.12	0	0.02	0.84	0.92	0.55	1.99	0.82	27.46	0	6.07	46.65	0	0	0	2.11	-15.93	2.63	54.42	182.26	1138.22	352.95	1416.57	649.43	1188.29	411.21	1370.24	421.94
58.291	0	0.05	0.01	0	0.07	15.57	0.13	0.4	1.62	0.77	68.86	41.27	46.22	94.15	26.96	1.33	0.33	0.09	29.59	26.4	2.65	1.47	0	0.02	0.65	0.77	0.63	1.62	0.59	19.17	0	5.84	44.47	0	0	0	2.71	-8.11	2.52	56.32	181.43	1139.45	355.1	1411.5	644.19	1186.8	411.95	1367.8	424.38
58.324	0	0.05	0.01	0.01	0.06	8.62	0.1	0.26	0.94	0.57	82.77	29.81	42.35	96.81	20.35	1.1	0.24	0.08	23.93	22.38	2.14	0.61	0	0.02	0.46	0.57	0.53	0.94	0.5	16.03	0	0.43	41.34	0	0	0	6.57	-4.93	0.04	58.06	183.58	1138.77	359	1404.1	640.36	1178.11	419.31	1361.55	426.49
58.358	0	0.05	0.01	0.01	0.07	4.32	0.09	0.24	0.6	0.51	91.35	20.82	36.64	98	18.78	1.11	0.2	0.07	16.83	19.31	2.1	0.17	0	0.02	0.4	0.51	0.47	0.6	0.49	15.54	0	0.48	38.35	0	0	0	5.32	-2.54	-0.04	57.99	185.44	1130.2	360.41	1391.77	638.02	1166.62	421.22	1352.03	424.36
58.391	0	0.05	0.01	0.01	0.06	3.19	0.08	0.2	0.69	0.44	93.62	19.05	34.77	98.22	16.68	0.75	0.15	0.06	12.6	16.92	1.68	0.09	0	0.01	0.27	0.44	0.56	0.69	0.46	13.22	0	0.12	37.66	0	0	0	3.23	1.96	5.24	56.93	181.71	1102.75	366.17	1361.17	640.88	1147.17	421.03	1328.52	432.41
58.424	0	0.05	0.01	0.01	0.06	2.39	0.07	0.17	0.54	0.42	95.21	16.74	33.27	98.55	13.57	0.68	0.13	0.05	9.32	13.79	1.21	0.05	0	0.01	0.18	0.42	0.42	0.54	0.38	12.27	0	0.06	36.69	0	0	0	5.99	-0.91	0.85	57.95	190.71	1094.76	367.98	1351.31	639.31	1127.38	426.93	1317.99	432.95
58.458	0	0.04	0.01	0.01	0.06	2.16	0.07	0.13	0.88	0.35	95.68	15.29	33.17	98.56	10.3	0.83	0.1	0.07	8.8	7.8	0.75	0.03	0	0.01	0.14	0.35	0.4	0.88	0.29	9.79	0	0.03	36.01	0	0	0	0.81	0.88	5.37	55.93	181.99	1065.46	373.18	1321.45	643.93	1108.69	426.93	1290.33	438.3
58.491	0	0.04	0.01	0.01	0.05	2.09	0.06	0.12	1.44	0.33	95.82	13.36	33.09	98.37	8.48	1.17	0.08	0.07	10.15	3.53	0.5	0.02	0	0.01	0.11	0.33	0.35	1.44	0.26	9.55	0	0.06	35.03	0	0	0	2.13	-1.51	1.55	56.93	182.43	1059.63	375.09	1310.62	641.21	1094.56	431.24	1276.93	435.98
58.525	0	0.04	0.01	0.01	0.05	2.68	0.06	0.12	1.63	0.31	94.64	13.82	35.26	98.69	7.66	1.42	0.07	0.08	14.16	1.97	0.36	0.03	0	0.01	0.09	0.31	0.34	1.63	0.25	9.75	0	0.14	35.28	0	0	0	3.16	0.39	3.23	56.68	180.6	1034.24	375.42	1285.42	642.07	1072.73	428.61	1252.96	440.06
58.558	0	0.03	0.01	0.01	0.05	3.63	0.07	0.12	1.6	0.26	92.75	15.79	37.61	98.09	8.67	1.24	0.06	0.1	17.75	1.18	0.36	0.02	0	0.01	0.09	0.26	0.28	1.6	0.2	9.11	0	0.14	36.25	0	0	0	6.6	2.3	3.22	57.2	183.25	1018.8	376.61	1270.13	644.22	1055.97	434.44	1239.16	439.22
58.591	0	0.03	0.01	0.01	0.05	7.06	0.07	0.12	1.1	0.22	85.89	21.22	43.3	98.49	9.65	1.14	0.06	0.11	25.69	0.95	0.27	0.01	0	0.01	0.09	0.22	0.31	1.1	0.18	8.31	0	0.26	38.5	0	0	0	3.58	1.12	-1.39	55.48	180.41	1012.21	381.77	1258.36	643.78	1041.8	443.72	1222	435.06
58.625	0	0.03	0.01	0.01	0.05	7.93	0.08	0.13	0.77	0.21	84.15	19.4	44.01	98.37	10.43	1.11	0.06	0.13	29.29	0.81	0.22	0.01	0	0.01	0.08	0.21	0.32	0.77	0.15	8.14	0	0.59	37.8	0	0	0	4.37	1.49	1.39	55.52	174.78	1001.17	386	1244.36	644.45	1035.86	444.94	1210.62	441.99
58.658	0	0.03	0.01	0.01	0.06	9.88	0.09	0.13	0.62	0.21	80.24	18.32	45.45	98.21	11.85	0.93	0.06	0.09	34.42	0.76	0.21	0.01	0	0.01	0.08	0.21	0.32	0.62	0.14	8.27	0	0.82	37.36	0	0	0	5.93	-1.97	-1.57	55.47	177.79	996.7	384.9	1244.8	647.67	1028.17	445.48	1205.95	443.81
58.691	0	0.03	0.01	0.01	0.06	9.15	0.1	0.14	0.48	0.18	81.69	16.46	44.02	98.79	14.97	0.78	0.06	0.08	34.51	0.82	0.18	0.01	0	0	0.09	0.18	0.33	0.48	0.11	6.76	0	0.59	36.56	0	0	0	2.07	0.01	-0.78	53.88	177.83	993.55	386.15	1239.92	647.78	1025.32	445.66	1203.09	441.17
58.725	0	0.03	0.01	0.01	0.07	7.74	0.12	0.14	0.5	0.15	84.51	14.61	41.93	98.75	17.37	0.7	0.04	0.05	33.03	1.07	0.24	0.01	0	0	0.09	0.15	0.3	0.5	0.07	4.66	0	1.68	35.68	0	0	0	2.89	-0.15	0.56	54.45	174.38	991.44	390.45	1232.41	646.77	1024.04	446.73	1198.41	446.5
58.758	0	0.03	0.01	0.01	0.07	10.5	0.12	0.15	0.55	0.17	79	18.34	44.54	98.73	18.7	0.58	0.04	0.04	35.6	1.26	0.19	0.01	0	0	0.08	0.17	0.33	0.55	0.07	4.34	0	0.45	37.38	0	0	0	0.46	-0.23	0.04	53.65	173.81	989.63	392.71	1228.58	645.48	1020.81	448.28	1194.61	447.74
58.792	0	0.03	0.01	0	0.08	7.9	0.13	0.17	0.32	0.16	84.2	18.03	41.62	98.66	21.74	0.56	0.03	0.03	30.33	1.22	0.1	0	0	0	0.07	0.16	0.26	0.32	0.05	4.18	0	0.17	37.25	0	0	0	-0.49	-0.49	0.03	53.17	173.82	988.1	394.29	1224.4	644.68	1017.95	450.15	1191.73	446.58
58.825	0	0.02	0.01	0	0.08	8.24	0.14	0.19	0.24	0.2	83.52	20.31	41.62	97.93	24.41	0.64	0.03	0.02	29.32	1.24	0.11	0	0	0	0.06	0.2	0.25	0.24	0.05	4.25	0	0.23	38.16	0	0	0	2.07	-2.71	0.62	53.64	168.19	988.88	396.71	1223.84	645.81	1021.61	450.31	1189.78	452.64
58.858	0	0.02	0.01	0	0.1	7.98	0.18	0.23	0.22	0.18	84.05	19.79	40.3	98.75	29.24	0.66	0.04	0.02	29.1	1.19	0.09	0.01	0	0	0.06	0.18	0.28	0.22	0.04	4.31	0	0.33	37.96	0	0	0	6.39	0.17	2.74	55.1	169.73	988.55	398.3	1221.7	647.22	1022.51	450.25	1192.09	457.19
58.892	0	0.02	0.01	0	0.09	7.55	0.16	0.22	0.19	0.19	84.91	24.4	40.38	98.29	28.54	0.65	0.04	0.02	24.75	0.96	0.09	0.01	0	0	0.08	0.19	0.31	0.19	0.03	3.93	0	0.69	39.63	0	0	0	1.14	1.74	4.03	52.95	173.7	990.65	402.41	1224.2	648.39	1024.63	454.13	1198.22	460.46
58.925	0	0.02	0.01	0	0.08	11.78	0.14	0.2	0.26	0.18	76.43	29.52	44.84	98.75	26.39	0.72	0.04	0.02	30.24	1.04	0.12	0.02	0	0	0.09	0.18	0.27	0.26	0.03	3.66	0	0.35	41.25	0	0	0	0.78	0.14	4.58	51.83	172.71	992.58	401.13	1233.72	654.49	1031.49	456.22	1204.17	459.59
58.958
58.992
59.025
59.058
59.092
59.125
59.159
59.192
59.225
59.259
59.292
59.325
59.359
59.392
59.425
59.459
59.492
59.526
59.559
59.592
59.626	0	0.04	0.04	0.01	0.15	0.47	0.21	0.2	0.16	1.55	99.05	2.01	15.65	97.71	25.72	0.74	0.05	0.65	8.36	0.06	0.5	0.17	0	0.05	0.16	1.55	0.23	0.14	0.06	3.35	0	0.04	22.48	0	0	0	9.44	-3.24	-0.33	56.32	168.06	1024.69	398.95	1261.92	650.52	1057.43	454.38	1225.38	460.38
59.659	0	0.03	0.01	0	0.07	4.42	0.09	0.14	0.32	0.35	91.15	23.88	38.01	96.39	18.4	0.35	0.03	0.85	15.08	0.07	0.5	0.23	0	0.05	0.16	0.35	0.39	0.32	0.08	2.18	0	0.02	39.45	0	0	0	7.07	-5.58	-1.02	55.74	154.49	1025.65	409.43	1252.94	652.22	1059.42	463.95	1213.91	463.4
59.692	0	0.03	0.01	0	0.05	6.78	0.06	0.11	0.54	0.28	86.45	35.91	43.57	97.93	11.87	0.42	0.02	0.97	15.94	0.08	0.41	0.21	0	0.04	0.22	0.28	0.81	0.54	0.07	2.88	0	0.02	43.06	0	0	0	3.98	-2.72	-0.06	55.39	153.88	1021.46	413.86	1244.74	650.98	1054.76	464.93	1208.61	468.02
59.726	0	0.03	0.01	0.01	0.05	4.3	0.06	0.11	0.48	0.32	91.39	26.31	39.37	98.28	11.77	0.66	0.02	0.65	12.99	0.08	0.43	0.17	0	0.03	0.23	0.32	0.66	0.48	0.1	3.17	0.01	0.02	40.26	0	0	0	0.54	-1.78	-0.87	55.1	152.54	1019.9	415.59	1241.18	648.55	1051.97	465.41	1204.46	469.22
59.759	0	0.03	0.01	0.01	0.05	4.4	0.06	0.1	0.7	0.29	91.2	26.96	39.79	98.71	10.69	0.63	0.02	0.69	12.99	0.08	0.39	0.23	0	0.03	0.23	0.29	0.73	0.7	0.11	2.04	0.01	0.01	40.47	0	0	0	1.68	-0.3	1.4	55.37	154.66	1009.87	413.81	1227.99	646.01	1041.99	462.93	1196.64	465.22
59.793	0	0.03	0.01	0.01	0.05	2.98	0.06	0.1	0.45	0.35	94.03	24.37	36.79	93.19	9.79	0.73	0.03	0.87	7.55	0.1	0.5	0.27	0	0.02	0.17	0.35	0.73	0.45	0.14	2.5	0.01	0.01	39.62	0	0	0	-3.16	-8.91	-0.18	53.28	149.49	1007.57	412	1227.64	642.27	1041.3	458.71	1190.61	466.09
59.826	0	0.03	0.01	0.01	0.06	2.36	0.06	0.11	0.7	0.44	95.28	18.22	34.44	97.75	9.79	0.98	0.03	1.27	7.82	0.12	0.48	0.36	0	0.02	0.16	0.44	0.7	0.7	0.19	3.52	0.01	0	37.33	0	0	0	1.66	-3.13	-0.49	55.08	148.99	1005.49	410.39	1226	642.27	1039.49	458.45	1188.26	466.44
59.859	0	0.03	0.01	0.01	0.06	2.03	0.07	0.11	0.96	0.48	95.93	14.62	32.77	96.55	10.38	1.28	0.03	1.49	8.36	0.15	0.43	0.6	0	0.02	0.14	0.48	0.62	0.96	0.24	4.25	0.01	0.01	35.69	0	0	0	-2.56	-5.35	2.02	54.04	151.88	1006.65	411	1224.36	639.96	1040.7	455.93	1192.29	465.27
59.893	0	0.03	0.01	0.01	0.06	2.1	0.06	0.11	0.84	0.43	95.81	15.28	33.4	94.44	9.29	1.56	0.03	1.61	8.27	0.18	0.3	0.39	0	0.02	0.12	0.43	0.67	0.84	0.25	4.49	0.01	0.01	36.01	0	0	0	-2.61	-7.84	2.96	53.96	146.85	1009.79	412.31	1224.26	638.77	1045.74	455.79	1192.27	465.4
59.926	0	0.04	0.01	0.01	0.06	2.19	0.06	0.11	0.81	0.42	95.61	15.38	33.97	96.27	8.45	2.1	0.03	1.59	8.99	0.2	0.24	0.47	0	0.02	0.1	0.42	0.65	0.81	0.3	5.1	0.01	0.02	36.06	0	0	0	-4.36	-5.74	5.1	53.52	145.61	1011.72	413.2	1224.89	638.72	1050.17	454.23	1195.26	466.39
59.959	0	0.03	0.01	0.01	0.06	2.19	0.06	0.11	0.68	0.39	95.62	15.13	33.8	96.98	9.19	1.73	0.03	1.44	9.2	0.22	0.23	0.39	0	0.02	0.09	0.39	0.6	0.68	0.3	4.91	0.01	0.03	35.93	0	0	0	1	-4.65	5.64	55.15	146.07	1018.88	414.18	1230.1	639.1	1056.78	455.93	1202.29	468.69
59.993	0	0.04	0.01	0.01	0.06	2.3	0.06	0.11	0.63	0.39	95.4	15.25	34.34	94.42	8.57	1.38	0.03	1.65	9.99	0.26	0.25	0.31	0	0.02	0.08	0.39	0.61	0.63	0.28	5.26	0.01	0.05	35.99	0	0	0	1.31	-7.86	3.14	54.77	142.54	1028.58	415.66	1238.57	639.33	1064.53	459.77	1206.86	467.42
60.026	0	0.04	0.01	0.01	0.06	2.2	0.06	0.12	0.72	0.37	95.61	14.26	33.55	95.72	9.69	1.41	0.04	1.65	10.09	0.29	0.37	0.39	0	0.02	0.07	0.37	0.49	0.72	0.27	5.51	0.01	0.05	35.51	0	0	0	6.52	-6.46	2.11	56.99	149.53	1040.7	418.5	1249.65	640.78	1071.56	464.8	1220.91	472.04
60.059	0	0.04	0.01	0.01	0.07	1.69	0.07	0.12	0.77	0.35	96.63	11.21	30.86	96.34	11.06	1.04	0.05	1.41	8.72	0.31	0.36	0.25	0	0.01	0.07	0.35	0.41	0.77	0.27	5.88	0.01	0.07	33.79	0	0	0	2.22	-5.65	3.48	55.69	142.26	1052.36	418.54	1259.14	638.62	1087.3	461.65	1229.27	470.76
60.093	0	0.04	0.02	0.01	0.07	1.5	0.08	0.13	0.5	0.37	97	10.42	29.69	97.6	12.08	0.86	0.05	0.95	7.62	0.31	0.36	0.15	0	0.01	0.06	0.37	0.36	0.5	0.25	5.94	0.01	0.06	33.28	0	0	0	4.41	-3.47	2.94	56.6	145.96	1069.31	413.88	1276.78	635.72	1102.13	459.94	1248.02	464.47
60.126	0	0.04	0.02	0.01	0.07	1.38	0.08	0.12	0.36	0.35	97.23	10.3	29.2	96.39	11.81	0.61	0.05	0.85	6.36	0.25	0.27	0.1	0	0.01	0.06	0.35	0.35	0.36	0.24	5.95	0.01	0.03	33.2	0	0	0	5.05	-5.57	3	57.17	151.93	1083.45	415.36	1289.94	633.77	1113.05	459.33	1264.61	469.99
60.16	0	0.04	0.02	0.01	0.07	1.17	0.08	0.13	0.34	0.35	97.67	8.38	27.45	93.83	12.42	0.47	0.07	0.89	6.07	0.25	0.26	0.09	0	0.01	0.08	0.35	0.32	0.34	0.23	6.57	0.01	0.03	31.79	0	0	0	1.72	-8.39	2.83	55.6	153.04	1091.34	417.09	1299.91	637.05	1121.15	461.1	1273.9	470.59
60.193	0	0.04	0.02	0.01	0.08	1.06	0.09	0.13	0.42	0.41	97.88	7.2	26.12	95.13	14.08	0.34	0.08	0.92	6.42	0.22	0.28	0.12	0	0.01	0.09	0.41	0.32	0.42	0.24	5.94	0.01	0.04	30.76	0	0	0	4.57	-7.14	3.15	56.23	149.17	1098.99	422.87	1306.32	643.47	1130.42	467.58	1279.38	475.61
60.226	0	0.04	0.02	0.01	0.08	0.99	0.09	0.13	0.34	0.46	98.02	6.73	25.55	94.61	13.77	0.32	0.08	0.88	6.03	0.23	0.3	0.17	0	0.01	0.08	0.46	0.26	0.34	0.24	5.7	0.01	0.25	30.31	0	0	0	0.6	-7.68	1.17	55.07	152.03	1110.7	424.18	1319.53	643.58	1139.12	469.66	1291	476.46
60.26	0	0.04	0.02	0.01	0.08	0.97	0.1	0.14	0.56	0.55	98.07	6.04	24.97	92.39	14.45	0.31	0.09	1.03	7.03	0.21	0.42	0.19	0	0.01	0.1	0.55	0.3	0.56	0.22	6.6	0.01	0.04	29.59	0	0	0	-3	-9.52	2.72	53.38	144.42	1113.93	425.47	1323.34	646.2	1148.23	468.05	1292.36	477.15
60.293	0	0.04	0.02	0.01	0.08	1.18	0.1	0.14	0.59	0.56	97.64	6.99	26.61	93.32	14.78	0.3	0.09	1.08	8.71	0.25	0.46	0.25	0	0.01	0.13	0.56	0.42	0.59	0.23	6.33	0.01	0.08	30.56	0	0	0	-1.95	-8.82	4.68	53.6	142.46	1115.07	426.55	1322.36	645.33	1151.63	466.51	1293.43	480.2
60.326	0	0.04	0.02	0.01	0.08	1.1	0.09	0.13	0.47	0.53	97.79	6.32	26.45	91.03	12.58	0.41	0.08	1.14	8.83	0.27	0.41	0.37	0	0.01	0.19	0.53	0.49	0.47	0.24	5.57	0.01	0.02	29.89	0	0	0	-1.73	-10.41	2.25	53.67	139.99	1116.56	426.34	1325.28	646.43	1152.18	468.74	1291.82	478.69
60.36	0	0.04	0.02	0.01	0.07	1.55	0.08	0.11	0.71	0.44	96.9	8.06	29.81	91.67	10.41	0.45	0.08	1.17	11.67	0.28	0.3	0.57	0	0.01	0.28	0.44	0.57	0.71	0.2	4.51	0.01	0.03	31.52	0	0	0	4.68	-10.01	0.83	56.04	141.08	1116.44	426.61	1324.1	646.98	1149.34	472.41	1290.26	478.97
60.393	0	0.04	0.02	0.01	0.06	1.55	0.07	0.1	0.51	0.4	96.89	8.53	30.35	90.82	8.58	0.47	0.08	1.03	10.98	0.31	0.28	0.68	0	0.01	0.37	0.4	0.71	0.51	0.18	3.85	0.01	0.06	31.91	0	0	0	5.15	-10.54	-2.25	56	141.29	1115.22	424.54	1322.99	642.57	1144.61	472.55	1285.82	477.46
60.426	0	0.04	0.02	0.01	0.06	1.22	0.07	0.09	0.41	0.38	97.57	7.67	28.67	96.53	7.1	0.47	0.08	0.79	8.01	0.27	0.24	0.39	0	0.01	0.41	0.38	0.91	0.39	0.16	3.14	0.01	0.08	31.19	0	0	0	6.43	-5.38	-1.62	57.16	139.78	1113.38	424.93	1319.23	642.71	1143.41	473.05	1283.15	476.35
60.46	0	0.04	0.02	0.01	0.06	0.99	0.06	0.08	0.34	0.35	98.01	6.58	27.17	93.9	5.95	0.54	0.09	0.58	6.4	0.27	0.3	0.15	0	0.01	0.34	0.35	0.9	0.24	0.14	2.51	0.02	0.27	30.16	0	0	0	4.22	-8.33	-2.8	56.35	134	1111.78	426.68	1314.56	640.99	1141.96	474.74	1275.95	475.32
60.493	0	0.04	0.02	0.01	0.06	0.99	0.06	0.08	0.44	0.29	98.02	6.94	27.23	95.5	5.64	0.73	0.09	0.59	5.62	0.25	0.37	0.07	0	0.01	0.44	0.29	0.9	0.25	0.14	2.25	0.01	0.2	30.51	0	0	0	7.38	-6.72	-1.1	57.32	133.56	1100.66	427.46	1303.14	643.38	1132.74	474.82	1266.28	477.18
60.527	0	0.04	0.02	0.01	0.06	0.95	0.06	0.08	0.42	0.26	98.11	6.73	27.04	97.04	5.02	0.74	0.07	0.47	5.26	0.24	0.3	0.04	0	0.01	0.42	0.26	0.81	0.21	0.12	1.63	0.02	0.15	30.31	0	0	0	9.35	-4.55	-1.31	58.18	138.11	1091.06	428.33	1292.04	642.26	1119.87	476.54	1257.96	478.39
60.56	0	0.04	0.02	0.01	0.05	1.1	0.06	0.07	0.4	0.26	97.81	8.09	28.69	97.27	3.83	0.71	0.06	0.38	5.45	0.18	0.3	0.05	0	0.01	0.4	0.26	0.68	0.22	0.13	1.4	0.02	0.08	31.54	0	0	0	9.46	-4.13	-1.17	58.29	135.47	1081.24	429.5	1278.99	640.41	1109.95	477.05	1245.41	478.33
60.593	0	0.04	0.02	0.01	0.05	1.18	0.05	0.07	0.39	0.26	97.65	8.39	29.35	91.59	3.44	0.57	0.05	0.33	6.24	0.14	0.25	0.06	0	0.01	0.39	0.26	0.71	0.39	0.14	1.31	0.02	0.09	31.79	0	0	0	4.4	-10.06	-1.43	56.45	131.94	1070.5	427.39	1267.46	635.51	1100.26	472.59	1232.15	476.09
60.627	0	0.04	0.02	0.01	0.05	1.22	0.05	0.07	0.53	0.3	97.56	9.12	29.76	97.76	3.35	0.44	0.05	0.33	5.72	0.12	0.22	0.06	0	0.01	0.35	0.3	0.73	0.53	0.15	1.14	0.02	0.18	32.36	0	0	0	8.49	-3.12	1.58	57.52	132.62	1050.76	427.42	1244.62	635.14	1081.88	471.29	1214.4	476.4
60.66	0	0.04	0.02	0.01	0.05	1.09	0.05	0.07	0.49	0.3	97.81	8.03	28.73	96.72	3.46	0.34	0.05	0.33	5.52	0.12	0.25	0.06	0	0.01	0.33	0.3	0.67	0.49	0.14	1.24	0.02	0.06	31.5	0	0	0	9.81	-5.09	-2.34	58.65	133.64	1048.18	432.18	1238.41	633.64	1072.84	479.15	1206.49	479.49
60.693	0	0.04	0.02	0.01	0.05	1.16	0.06	0.07	0.48	0.26	97.68	8.15	29.14	97.68	3.66	0.28	0.05	0.37	6.32	0.14	0.25	0.06	0	0.01	0.32	0.26	0.51	0.48	0.16	1.33	0.03	0.04	31.6	0	0	0	10.35	-3.29	-1.13	58.83	133.27	1038.66	436.52	1225.78	635.41	1063.25	482.07	1196.51	483.43
60.727	0	0.04	0.02	0.01	0.05	1.27	0.05	0.07	0.49	0.19	97.46	8.73	30.01	96.76	3.26	0.25	0.04	0.42	7.08	0.17	0.3	0.05	0	0.01	0.37	0.19	0.55	0.49	0.18	1.44	0.03	0.06	32.07	0	0	0	6.04	-5.02	-1.68	57.33	130.49	1034.01	441.19	1217.54	635.45	1057.65	485.86	1188.14	485.08
60.76	0	0.04	0.02	0.01	0.05	1.13	0.06	0.07	0.32	0.23	97.73	7.75	29.03	98.06	3.08	0.18	0.04	0.34	6.62	0.16	0.35	0.03	0	0.01	0.32	0.23	0.51	0.27	0.2	1.64	0.03	0.03	31.26	0	0	0	4.29	-2.39	-1.42	57.39	133.18	1030.82	441.72	1213.95	634.37	1053.18	485.45	1186.36	486.28
60.794	0	0.05	0.02	0.01	0.05	0.96	0.06	0.07	0.36	0.19	98.09	6.41	27.44	96.98	3.15	0.18	0.04	0.31	6.07	0.17	0.32	0.03	0	0.01	0.27	0.19	0.44	0.36	0.2	1.63	0.03	0.06	29.98	0	0	0	1.43	-4.65	-0.71	56.38	127.64	1024.9	438.91	1207.68	631.18	1050.65	480.17	1178.24	483.75
60.827	0	0.04	0.02	0.01	0.05	1.25	0.05	0.07	0.5	0.18	97.5	8.36	29.87	95.84	3.18	0.21	0.04	0.43	7.33	0.17	0.26	0.03	0	0.01	0.24	0.18	0.43	0.5	0.19	1.98	0.03	0.03	31.77	0	0	0	0.02	-6.32	-1.55	55.77	124.14	1021.99	435.63	1204.99	628.32	1048.78	477.4	1172.91	478.97
60.86	0	0.04	0.02	0.01	0.05	1.45	0.05	0.07	0.6	0.18	97.1	9.82	31.25	93.98	3.26	0.19	0.03	0.46	7.86	0.19	0.19	0.03	0	0.01	0.22	0.18	0.34	0.6	0.18	2.09	0.03	0.02	32.87	0	0	0	0.97	-8.26	-1.13	55.99	127.35	1018.95	432.81	1200.83	624	1043.88	474.53	1171.21	476.57
60.894	0	0.04	0.02	0.01	0.05	1.52	0.06	0.07	1.36	0.17	96.97	9.37	31.27	94.53	3.62	0.18	0.04	0.51	9.26	0.18	0.19	0.05	0	0.01	0.2	0.17	0.3	1.36	0.17	2.43	0.03	0.02	32.55	0	0	0	-0.65	-7.75	-0.58	55.45	129.18	1018.78	430.28	1203.57	623.04	1044.87	470.29	1173.87	477.22
60.927	0	0.04	0.02	0.01	0.05	1.75	0.06	0.07	1.78	0.17	96.51	10.15	32.37	95.94	3.74	0.2	0.03	0.5	10.71	0.17	0.18	0.04	0	0.01	0.17	0.17	0.25	1.78	0.18	2.79	0.03	0.04	33.1	0	0	0	0.38	-6.18	-0.67	55.54	122.97	1020.15	431.28	1203.66	625.1	1048.66	472.22	1171.59	475.3
60.96	0	0.04	0.02	0.01	0.05	1.65	0.06	0.08	1.83	0.17	96.69	9.89	31.88	96.36	3.86	0.24	0.03	0.49	10.11	0.15	0.2	0.06	0	0.01	0.15	0.17	0.26	1.83	0.16	2.92	0.03	0.09	32.92	0	0	0	4.31	-5.62	-0.86	56.83	129.19	1021.03	430.97	1205.46	625.35	1046.64	473.31	1175.77	477.05
60.994	0	0.04	0.01	0.01	0.05	2.3	0.06	0.09	1.67	0.21	95.4	12.77	34.45	95.77	5.63	0.24	0.03	0.57	12.5	0.17	0.21	0.06	0	0.01	0.14	0.21	0.22	1.67	0.13	4.16	0.03	0.03	34.71	0	0	0	1.09	-6.4	2.42	55.68	125.56	1025.66	433.23	1203.88	622.52	1053.23	471.69	1178.69	476.66
61.027	0	0.04	0.01	0.01	0.05	2.22	0.06	0.09	1.04	0.19	95.56	11.6	34.04	96.07	6.22	0.28	0.03	0.76	13.22	0.17	0.21	0.05	0	0.01	0.13	0.19	0.23	1.04	0.12	4.42	0.03	0.03	34.03	0	0	0	-1.44	-6.02	3.92	55.62	131.76	1033.12	436.98	1210.2	623.9	1058.67	473.67	1190.22	481.01
61.06	0	0.04	0.02	0.01	0.06	2.2	0.07	0.1	0.98	0.2	95.6	11.09	33.69	96.13	7.14	0.26	0.03	1	13.66	0.18	0.26	0.05	0	0.01	0.14	0.2	0.23	0.98	0.11	5.44	0.02	0.03	33.71	0	0	0	-0.94	-5.93	3.3	55.81	128.28	1044.24	438.32	1219.69	623.76	1070.01	475.08	1198.11	481.67
61.094	0	0.04	0.02	0.01	0.06	2.17	0.07	0.11	0.8	0.19	95.65	10.52	33.2	96.56	8.74	0.21	0.04	0.91	14.18	0.22	0.29	0.04	0	0	0.14	0.19	0.19	0.8	0.09	7.5	0.02	0.03	33.34	0	0	0	-0.61	-5.32	3.36	56.22	129.13	1055.18	441.58	1229.15	625.53	1079.86	478.37	1208.84	484.41
61.127	0	0.04	0.02	0.01	0.07	1.66	0.08	0.13	0.71	0.17	96.68	9.27	30.34	95.98	11.81	0.28	0.04	0.98	11.05	0.22	0.26	0.04	0	0	0.12	0.17	0.19	0.71	0.09	8.06	0.02	0.02	32.47	0	0	0	-0.57	-6.14	3.26	56.34	130.03	1067.76	444.7	1240.47	627.09	1091.25	481.5	1221.15	487.15
61.161	0	0.04	0.02	0.01	0.07	1.25	0.08	0.13	0.24	0.14	97.49	8.69	28.44	96.14	10.89	0.3	0.03	0.87	6.9	0.26	0.2	0.03	0	0	0.11	0.14	0.15	0.24	0.09	8.71	0.02	0.02	32.03	0	0	0	1.78	-5.93	0.88	56.72	128.84	1084.83	437.99	1260.09	623.32	1107.74	478	1236.56	479.87
61.194	0	0.04	0.02	0.01	0.07	1.26	0.08	0.14	0.22	0.13	97.47	8.94	28.1	95.92	12.97	0.3	0.03	0.94	6.63	0.25	0.19	0.02	0	0	0.1	0.13	0.13	0.22	0.1	8.6	0.02	0.03	32.23	0	0	0	1.3	-6.22	2.51	56.76	134.48	1091.33	438.16	1270.47	626.57	1115.14	476.39	1249.41	484.05
61.227	0	0.04	0.02	0.01	0.07	1.18	0.08	0.14	0.14	0.12	97.64	8.8	27.79	97.83	11.89	0.24	0.03	1.03	5.6	0.28	0.19	0.02	0	0	0.1	0.12	0.13	0.14	0.09	8.38	0.02	0.02	32.11	0	0	0	2.75	-2.95	3.34	56.76	127.75	1105.84	436.73	1283.86	626.29	1133.23	474.93	1260.82	481.06
61.261	0	0.04	0.02	0.01	0.06	1.1	0.07	0.12	0.09	0.08	97.81	8.77	27.89	95.02	8.86	0.25	0.03	1.05	4.38	0.24	0.23	0.02	0	0	0.09	0.08	0.11	0.09	0.07	7.63	0.01	0.07	32.09	0	0	0	2.81	-7.26	1.56	56.45	135.2	1116.46	433.9	1299.36	626.54	1140.75	474.12	1275.81	480.34
61.294	0	0.04	0.02	0.01	0.06	1.12	0.07	0.11	0.09	0.08	97.77	8.22	27.91	90.31	8.75	0.23	0.03	1.11	5.53	0.26	0.29	0.04	0	0	0.08	0.08	0.1	0.09	0.07	7.14	0.01	0.13	31.66	0	0	0	6.22	-10.84	1.41	56.76	138.06	1119.56	434.67	1305.16	630.18	1143.58	475.98	1281.44	483.37
61.327	0	0.04	0.02	0.01	0.06	0.99	0.07	0.11	0.1	0.08	98.02	7.4	27.11	86.13	7.32	0.29	0.03	1.25	4.84	0.24	0.43	0.07	0	0	0.07	0.08	0.1	0.1	0.06	7.24	0.01	0.03	30.94	0	0	0	-0.86	-12.87	1.94	54.01	129.25	1124.68	435.42	1311.44	632.06	1154.21	474.23	1283.21	482.15
61.361	0	0.05	0.02	0.01	0.07	0.67	0.07	0.11	0.16	0.08	98.66	4.58	23.35	88.42	7.63	0.32	0.05	1.4	4.15	0.19	0.48	0.08	0	0	0.09	0.08	0.12	0.16	0.05	6.25	0.01	0.03	27.77	0	0	0	1.44	-11.84	1.8	54.75	129.98	1129.24	433.84	1319.71	635.28	1160.12	474.11	1289.88	481.72
61.394	0	0.05	0.02	0.01	0.07	0.64	0.07	0.1	0.32	0.1	98.72	4.25	22.9	92.05	7.61	0.31	0.05	1.48	4.28	0.15	0.34	0.17	0	0	0.14	0.1	0.17	0.32	0.06	5.85	0.02	0.03	27.28	0	0	0	-1.86	-9.76	2.35	54.38	128.3	1131.57	434.57	1321.48	634.73	1163.64	473.09	1291.61	482.3
61.427	0	0.05	0.02	0.01	0.07	0.69	0.08	0.11	0.55	0.12	98.62	4.4	23.31	88.34	8.33	0.47	0.05	2.16	5.12	0.16	0.3	0.33	0	0	0.17	0.12	0.21	0.55	0.07	6.24	0.02	0.01	27.51	0	0	0	-1.57	-11.88	1.55	54.74	132.25	1131.23	432.5	1325.76	636.91	1162.79	472.5	1294.73	481.52
61.461	0	0.05	0.03	0.01	0.08	0.67	0.08	0.12	0.67	0.13	98.66	3.85	22.84	90.88	8.74	0.72	0.05	2.87	6.4	0.16	0.22	0.63	0	0	0.24	0.13	0.28	0.67	0.08	6.65	0.02	0.02	26.65	0	0	0	3.14	-10.5	1.55	55.94	131.13	1131.78	431.95	1324.89	636.11	1163.21	472.84	1294.04	481.74
61.494	0	0.05	0.03	0.01	0.09	0.74	0.09	0.14	0.76	0.15	98.53	3.79	22.99	91.44	11.09	1.16	0.05	3.82	8.18	0.15	0.15	0.88	0	0.01	0.29	0.15	0.37	0.76	0.1	6.35	0.02	0.02	26.55	0	0	0	6.11	-10.16	1.48	56.69	128.36	1130	431.14	1321.34	634.58	1161.84	472.61	1289.94	480.64
61.528	0	0.05	0.03	0.01	0.1	0.64	0.1	0.14	0.79	0.18	98.71	3.19	21.39	95.09	12.55	1.41	0.05	4	8.01	0.14	0.13	0.52	0	0.01	0.41	0.18	0.49	0.79	0.13	5.03	0.03	0.16	25.42	0	0	0	3.78	-7.18	0.22	56.19	124.5	1130.1	432.46	1319.46	633.7	1161.63	474.31	1286.02	479.36
61.561	0	0.05	0.03	0.01	0.11	0.49	0.1	0.14	0.84	0.18	99.02	2.39	18.99	96.31	11.92	1.95	0.05	3.87	6.76	0.11	0.15	0.34	0	0.01	0.68	0.18	0.69	0.84	0.14	3.88	0.03	0.23	23.6	0	0	0	2.51	-5.69	-0.04	56.55	123.66	1131.82	434.03	1316.82	629.36	1161.4	474.35	1284.9	480.76
61.594	0	0.05	0.04	0.01	0.11	0.36	0.11	0.13	0.69	0.22	99.27	1.85	16.36	93.67	12.37	2	0.05	2.71	4.76	0.11	0.13	0.13	0	0.01	0.69	0.22	0.68	0.57	0.15	3.43	0.03	0.12	21.94	0	0	0	4.73	-8.53	-2.19	57.52	122.6	1131.17	435.55	1312.74	627.25	1157.39	478.29	1279.98	479.84
61.628	0	0.06	0.04	0.01	0.1	0.32	0.1	0.11	0.71	0.25	99.35	1.65	15.88	97.17	9.71	2.08	0.05	2.69	4.06	0.12	0.15	0.06	0	0.01	0.71	0.25	0.67	0.5	0.15	2.63	0.04	0.06	21.24	0	0	0	7.21	-4.32	-0.35	58.34	125.61	1119.73	437	1299.95	627.71	1145.62	478.26	1271.13	483.34
61.661	0	0.06	0.04	0.01	0.09	0.31	0.09	0.1	0.52	0.27	99.39	1.59	16.11	96.31	6.61	2.11	0.05	2.4	3.58	0.15	0.2	0.05	0	0.01	0.52	0.27	0.57	0.38	0.15	2.5	0.05	0.09	20.99	0	0	0	7.77	-5.69	-2.6	58.34	121.65	1113.42	437.22	1293.52	627.12	1139.1	479.83	1260.7	483.16
61.694	0	0.06	0.04	0.01	0.09	0.26	0.09	0.09	0.47	0.3	99.48	1.33	14.72	97.72	6.25	1.45	0.06	1.72	2.85	0.12	0.2	0.04	0	0.02	0.47	0.3	0.53	0.22	0.15	2.29	0.05	0.07	19.85	0	0	0	6.96	-3.21	-0.08	58.13	123.19	1099.51	437.09	1278.24	627.12	1126.16	478.22	1249.29	481.93
61.728	0	0.07	0.05	0.01	0.09	0.23	0.09	0.08	0.41	0.39	99.54	1.1	13.87	98.21	4.42	1.12	0.06	1.32	3.39	0.13	0.26	0.04	0	0.02	0.41	0.39	0.52	0.27	0.16	2.28	0.06	0.07	18.5	0	0	0	5.18	-1.99	-0.73	57.89	121.03	1091.42	436.56	1270.2	625.44	1118.64	476.74	1239.54	482.3
61.761	0	0.07	0.05	0.01	0.08	0.23	0.08	0.08	0.39	0.4	99.55	1.07	13.87	96.27	3.68	0.91	0.06	1.01	3.53	0.12	0.28	0.04	0	0.02	0.39	0.4	0.36	0.23	0.16	2.41	0.06	0.07	18.29	0	0	0	10.05	-5.74	-0.36	58.94	123.47	1078.02	437.85	1257.58	628.74	1104.64	479.48	1228.01	484.53
61.795	0	0.07	0.05	0.01	0.08	0.25	0.09	0.08	0.38	0.64	99.5	1.01	14.54	96.34	3.42	0.85	0.06	0.83	6.07	0.13	0.42	0.04	0	0.03	0.37	0.64	0.35	0.38	0.19	2.53	0.08	0.12	17.94	0	0	0	7.88	-5.65	-3.25	58.11	123.04	1072.55	437	1252.34	626.56	1096.7	480.93	1219.74	481.63
61.828	0	0.07	0.05	0.01	0.08	0.26	0.09	0.08	0.31	0.62	99.47	1.07	14.96	95.78	3.69	0.69	0.06	0.75	6.29	0.19	0.47	0.05	0	0.03	0.29	0.62	0.28	0.31	0.22	2.64	0.1	0.2	18.3	0	0	0	8.06	-6.39	-2.86	58.43	124.75	1067.59	437.78	1245	624.32	1090	481.09	1214.74	482.44
61.861	0	0.07	0.05	0.01	0.08	0.33	0.09	0.08	0.47	0.63	99.34	1.15	16.61	97.29	3.68	0.54	0.06	0.68	9.2	0.26	0.65	0.06	0	0.03	0.4	0.63	0.26	0.47	0.22	2.88	0.1	0.43	18.81	0	0	0	10.29	-4.1	-2.25	59.23	123.51	1060.06	438.07	1237.82	626.34	1083.94	481.41	1207.44	483.09
61.895	0	0.07	0.05	0.01	0.08	0.3	0.09	0.08	0.47	0.59	99.4	1.05	15.67	98.4	3.76	0.38	0.06	0.35	8.73	0.39	0.8	0.06	0	0.02	0.33	0.59	0.2	0.47	0.25	3.07	0.09	2.68	18.17	0	0	0	5.98	-1.41	-0.42	58.86	127.22	1056.67	441.2	1230.97	625.13	1078.73	482.04	1205.92	484.94
61.928	0	0.07	0.06	0.01	0.09	0.2	0.09	0.07	0.31	0.52	99.6	0.73	12.08	97.58	3.75	0.22	0.07	0.21	6.44	0.4	0.7	0.04	0	0.02	0.26	0.52	0.16	0.31	0.24	2.65	0.08	3.24	15.61	0	0	0	9.58	-3.51	-0.51	59.92	126.83	1054.87	442.82	1227.59	625.11	1076.23	483.69	1202.99	487.89
61.961	0	0.07	0.06	0.01	0.09	0.19	0.1	0.07	0.39	0.48	99.61	0.72	11.96	98.2	3.84	0.15	0.08	0.13	6.23	0.65	0.56	0.02	0	0.01	0.21	0.48	0.15	0.39	0.22	2.54	0.07	3.71	15.55	0	0	0	6.36	-1.99	0.07	58.71	125.05	1050.93	443.08	1223.95	625.8	1073.96	482.78	1198.92	487.38
61.995	0	0.07	0.06	0.01	0.09	0.19	0.1	0.07	0.26	0.47	99.61	0.74	12.01	97.48	4.32	0.1	0.09	0.08	5.91	1.03	0.35	0.02	0	0.01	0.15	0.47	0.14	0.26	0.18	2.45	0.06	7.12	15.7	0	0	0	4.4	-3.73	-0.31	57.24	120.27	1048.95	444.55	1221.22	626.4	1073.64	483.54	1193.82	487.98
62.028	0	0.07	0.06	0.01	0.09	0.25	0.1	0.07	0.25	0.42	99.51	0.85	14.03	96.74	4.35	0.07	0.09	0.05	8.26	1.7	0.29	0.02	0	0.01	0.1	0.42	0.13	0.25	0.17	2.25	0.05	1.21	16.65	0	0	0	2.69	-5.05	1.63	56.01	127.1	1047.75	444.64	1219.53	626.59	1070.56	483.35	1197.62	486.47
62.061	0	0.07	0.05	0.01	0.09	0.33	0.1	0.08	0.22	0.42	99.33	0.9	16.35	98.02	4.98	0.05	0.1	0.04	12.88	2.3	0.23	0.03	0	0.01	0.06	0.42	0.14	0.22	0.17	2.73	0.04	1.68	17.08	0	0	0	4.2	-2.49	2.68	56.21	129.02	1049.25	446.16	1218.49	625.46	1070.96	483.71	1199.88	488.87
62.095	0	0.07	0.05	0.01	0.08	0.57	0.1	0.08	0.16	0.45	98.87	1.23	20.8	96.31	5.01	0.03	0.11	0.02	17.78	2.69	0.21	0.04	0	0.01	0.04	0.45	0.16	0.16	0.17	3.46	0.04	3.56	19.31	0	0	0	4.06	-5.68	1.38	55.41	123.83	1054.92	450.22	1224.26	630.21	1077.88	489	1201.69	491.12
62.128	0	0.07	0.04	0.01	0.08	0.64	0.1	0.08	0.12	0.46	98.72	1.29	21.7	97.06	5.71	0.03	0.12	0.02	19.36	2.88	0.19	0.03	0	0.01	0.02	0.46	0.21	0.11	0.16	3.59	0.03	7.31	19.65	0	0	0	7.73	-4.51	2.8	56.51	123.36	1060.2	452.56	1230.56	633.98	1085.37	489.93	1208.51	497.19
62.162	0	0.07	0.05	0.01	0.09	0.55	0.11	0.09	0.13	0.54	98.9	1.2	20.13	96.78	7.16	0.03	0.13	0.02	17.74	2.45	0.17	0.02	0	0	0.02	0.54	0.21	0.12	0.19	3.38	0.02	11.52	19.1	0	0	0	2.76	-4.99	0.56	54.22	117.86	1072.97	452.99	1241.63	633.18	1097.82	492.87	1215.66	490.93
62.195	0	0.06	0.05	0.01	0.09	0.4	0.12	0.09	0.15	0.46	99.19	1.15	17.23	96.1	9.55	0.03	0.15	0.03	12.85	2.33	0.15	0.03	0	0	0.02	0.46	0.23	0.14	0.18	3.09	0.02	13.11	18.8	0	0	0	-1.85	-5.97	1.75	52.43	125.71	1085.96	452.76	1258.41	634.81	1109.88	492.23	1235.58	491.92
62.228
62.262
62.295
62.328
62.362
62.395
62.428
62.462
62.495
62.529
62.562
62.595
62.629
62.662
62.695
62.729
62.762
62.796
62.829
62.862
62.896
62.929
62.962
62.996
63.029
63.062
63.096
63.129
63.163
63.196
63.229
63.263
63.296
63.329
63.363
63.396
63.429
63.463
63.496
63.53
63.563
63.596
63.63	0	0.05	0.07	0.01	0.19	0.19	0.27	0.33	0.35	0.02	99.34	0.59	7.23	98.76	25.36	0.39	0.02	0.5	8.77	0.26	0.12	0.01	0	0.01	0.01	0	0.11	0.35	0.04	16.59	0	0.16	14.12	0	0	0	14.94	0.09	0.22	60.73	125.6	1068.08	445.61	1240.18	629.81	1090.52	487.62	1216.09	490.52
63.663	0	0.05	0.09	0.01	0.28	0.11	0.41	0.36	0.48	0.03	99.18	0.84	0.54	97.98	32.7	0.86	0.03	0.29	6.05	0.18	0.08	0.02	0	0.01	0.01	0	0.1	0.48	0.03	10.89	0	0.05	10.38	0	0	0	5.45	2.59	0.27	57.18	122.85	1060.75	449.33	1230.79	630.29	1083.63	489.38	1206.48	490.12
63.696	0	0.06	0.09	0.01	0.24	0.1	0.33	0.26	0.61	0.06	99.34	0.59	0.98	98.52	27.73	0.79	0.06	0.21	5.35	0.18	0.09	0.02	0	0.01	0.01	0	0.14	0.61	0.03	8.1	0.01	0.12	10.13	0	0	0	3.6	1.02	1.35	56.57	119.78	1053.84	449.19	1223.26	629.72	1078.94	487.48	1198.7	490.05
63.73	0	0.06	0.08	0.01	0.17	0.11	0.21	0.16	0.49	0.06	99.58	0.38	3.49	97.63	18.79	0.88	0.06	0.2	4.43	0.14	0.11	0.02	0	0.01	0.01	0	0.14	0.49	0.04	5.63	0.01	0.03	11.05	0	0	0	1.86	3.41	0.91	56.4	121.43	1046.28	449.32	1215.31	628.49	1070.01	487.43	1191.41	490.04
63.763	0	0.07	0.09	0.01	0.18	0.09	0.22	0.17	0.6	0.05	99.57	0.33	1.87	98.66	19.11	1.26	0.05	0.28	3.24	0.11	0.13	0.02	0	0.01	0.01	0	0.16	0.6	0.05	6.17	0.01	0.02	10.09	0	0	0	1.76	0.52	-0.11	56.75	119.64	1043.76	450.93	1210.33	627.33	1066.14	489.66	1185.78	489.91
63.797	0	0.06	0.08	0.01	0.18	0.1	0.22	0.18	0.63	0.04	99.56	0.37	2.47	98.22	20.08	1.39	0.04	0.23	3.4	0.15	0.24	0.02	0	0.01	0.01	0	0.15	0.63	0.06	6.11	0.01	0.11	10.83	0	0	0	3.68	1.96	-0.95	57.69	120.61	1041.28	451.34	1205.96	625.22	1061.47	490.77	1182.07	490.42
[truncated: 29,033 more rows]
[truncated: 4 more columns]
