# Supplementary material for: Exploring emotion recognition in patients with mild cognitive impairment and Alzheimer’s dementia undergoing a rehabilitation program
Source: PLoS One. 2025 Apr 24;20(4):e0322213. doi: 10.1371/journal.pone.0322213 (PMC12021228; doi:10.1371/journal.pone.0322213)
Supplement: S3 Data — (ZIP) [file pone.0322213.s005.zip › raw data21-30/No27 Dual tasks.csv]

time stamp	face id	anger	contempt	disgust	fear	joy	sadness	surprise	sentimentality	confusion	neutral	engagement	valence	attention	inner brow raise	brow raise	brow furrow	eye widen	cheek raise	lid tighten	nose wrinkle	upper lip raise	dimpler	lip corner depressor	chin raise	lip pucker	lip stretch	lip press	mouth open	jaw drop	lip suck	eye closure	smile	smirk	blink	blink rate	pitch	yaw	roll	brightness	interocular distance	topleft_x	topleft_y	bottomright_x	bottomright_y	outer_right_eye_X	outer_right_eye_Y	outer_left_eye_X	outer_left_eye_Y
0.033
0.066
0.1
0.133
0.166
0.2
0.233
0.266
0.3
0.333
0.367
0.4
0.433
0.467
0.5
0.533	0	0.12	0.17	0.04	0.11	0.03	0.11	0.06	1.6	0.98	99.66	0.33	0	97.95	0.02	0.22	1.6	0.02	2.04	0.24	8.48	3.52	0	0.01	0.02	0.15	0.03	0.05	1.44	0.98	0.01	21.12	2	0	0		-13.31	-2.66	-0.84	65	101.22	949.89	550.72	1062.22	663.44	953.91	577.54	1055.13	576.36
0.567	0	0.11	0.14	0.03	0.1	0.05	0.11	0.06	1.22	0.86	99.73	0.33	0	96.42	0.01	0.14	1.22	0.01	3.22	0.26	5.18	2.65	0	0.02	0.03	0.08	0.11	0.04	0.87	0.86	0.01	42.53	4.9	0	0		-30.25	-5.54	-0.54	63.26	109.55	940.99	553.14	1061.49	673.65	945.07	583.93	1054.5	578.9
0.6	0	0.11	0.15	0.04	0.1	0.05	0.11	0.06	2.05	1.22	99.7	0.33	0	95.38	0.01	0.13	2.05	0.01	3.85	0.28	8.12	2.83	0	0.05	0.04	0.05	0.1	0.04	0.7	1.22	0.01	82.81	4.2	0	0		-25.43	-6.86	1.57	61.79	105.01	941.19	562.06	1060.88	682.21	948.83	586.42	1053.84	587.46
0.633	0	0.11	0.13	0.03	0.1	0.06	0.11	0.06	2.61	2.2	99.73	0.33	0	95.03	0.01	0.11	2.61	0.01	4.32	0.22	8.08	2.17	0	0.03	0.03	0.07	0.1	0.03	0.66	2.2	0.01	39.12	5.62	0	0		-28.68	-7.25	2.24	62.36	106.17	941.58	572.58	1061.72	692.72	949.45	600.56	1055.54	596.32
0.667	0	0.11	0.15	0.04	0.1	0.05	0.11	0.06	3.47	1.77	99.69	0.33	0	98.07	0.01	0.1	3.47	0.01	5.44	0.2	10.81	1.94	0	0.03	0.04	0.05	0.08	0.03	0.56	1.77	0.01	87.97	4.2	0	0		-25.33	-2.35	1.81	60.85	109.06	941.12	572.36	1063.93	695.16	948.68	595.47	1057.52	602.38
0.7	0	0.11	0.17	0.05	0.1	0.05	0.12	0.06	3.52	2.05	99.66	0.33	0	97.29	0.01	0.09	5.14	0.01	5.47	0.19	15.28	2.05	0	0.04	0.04	0.04	0.1	0.04	0.49	2.05	0.01	60.42	3.52	0	0		-29.99	-4.1	0.9	60.29	111.86	940.75	574.57	1065.02	698.83	946.74	601.18	1058.59	599.1
0.734	0	0.12	0.18	0.06	0.1	0.05	0.12	0.06	3.29	1.99	99.64	0.33	0	97.91	0.01	0.08	6.71	0.01	4.72	0.16	17.51	2.53	0	0.03	0.03	0.04	0.1	0.04	0.56	1.99	0.01	72.18	3.29	0	0		-30.59	-2.76	0.21	60.18	112.76	939.69	578.7	1064.75	703.76	945.04	604.54	1057.8	604.78
0.767	0	0.11	0.19	0.07	0.1	0.05	0.12	0.06	3	2.05	99.63	0.37	0	98.38	0.01	0.07	7.64	0.01	5.18	0.15	21.24	2.65	0	0.03	0.04	0.03	0.09	0.06	0.49	2.05	0.01	85.77	3	0	0		-27.02	-1.47	1.53	59.89	112.92	940.52	580.5	1065.64	705.62	947.07	604.36	1059.82	610.58
0.8	0	0.13	0.19	0.06	0.11	0.04	0.14	0.06	2.8	2.03	99.61	0.33	0	97.43	0.01	0.06	8.93	0.01	5.18	0.13	17.45	2.52	0	0.03	0.04	0.03	0.1	0.07	0.45	2.03	0.01	79.58	2.8	0	0		-28.93	-3.82	0.12	59.58	112.28	937.82	583.12	1064.31	709.6	944.04	609.04	1056.31	610.46
0.834	0	0.13	0.21	0.07	0.11	0.04	0.14	0.06	2.6	2.02	99.59	0.33	0	98.41	0.01	0.05	10.33	0.02	5.92	0.11	19.35	2.35	0	0.03	0.04	0.03	0.09	0.08	0.43	2.02	0.01	81.95	2.6	0	0		-24.08	-1.38	1.1	59.11	111.26	939.37	585.19	1065.72	711.55	946.95	610.61	1058.14	614.25
0.867	0	0.13	0.21	0.06	0.12	0.05	0.15	0.06	2.4	2.05	99.58	0.33	0	98.06	0.01	0.04	10.61	0.02	7.22	0.11	18.4	2.51	0	0.02	0.03	0.02	0.08	0.11	0.43	2.05	0.01	87.68	2.4	0	0		-27.47	-2.38	0.77	59.28	115.76	938.76	585.49	1066.1	712.82	944.25	612.76	1059.99	614.85
0.9	0	0.16	0.23	0.06	0.13	0.05	0.18	0.06	2.23	2.29	99.55	0.33	0	98.61	0	0.03	13.19	0.03	7.25	0.1	16.18	4.15	0	0.02	0.04	0.03	0.07	0.07	0.43	2.29	0.01	60.5	2.23	0	0		-30.09	-0.7	0.44	59.41	115.56	938.59	587.01	1065.71	714.13	943.8	613.61	1059.36	614.31
0.934	0	0.16	0.23	0.07	0.13	0.05	0.17	0.06	2.12	2.48	99.54	0.33	0	98.58	0	0.03	13.06	0.02	6.95	0.1	16.3	5.46	0	0.02	0.04	0.03	0.07	0.07	0.41	2.48	0.01	54.52	2.12	0	0		-23.64	0.79	0.37	60.12	109.62	940.37	587.79	1063.96	711.39	946.77	614.15	1056.39	614.73
0.967	0	0.17	0.23	0.06	0.13	0.04	0.18	0.06	1.97	2.65	99.54	0.33	0	98.26	0	0.03	13.17	0.02	6.29	0.1	14.61	5.71	0	0.03	0.05	0.04	0.05	0.04	0.43	2.65	0.01	61.39	1.97	0	0		-23.08	-1.84	-0.16	61.43	108.72	941.59	585.12	1062.32	705.85	946.54	611.26	1055.25	612.41
1	0	0.16	0.22	0.05	0.13	0.04	0.17	0.06	2.17	2.71	99.57	0.33	0	98.42	0	0.05	10.96	0.02	6.27	0.13	11.5	5.03	0	0.03	0.06	0.05	0.05	0.03	0.47	2.71	0.01	61.05	2.17	0	0		-32.21	-1.33	-0.7	62.23	114.92	936.88	577.44	1063.29	703.85	941.03	605.36	1055.95	604.83
1.034	0	0.16	0.21	0.04	0.13	0.04	0.17	0.06	2.19	2.81	99.58	0.33	0	98.27	0	0.07	10.28	0.02	4.97	0.13	9.41	2.92	0	0.03	0.05	0.06	0.04	0.02	0.45	2.81	0.01	56.8	2.19	0	0		-32.89	-1.81	-1.04	63.37	112.95	935.79	563.76	1060.03	688	939.56	592.03	1052.5	591.39
1.067	0	0.15	0.2	0.04	0.13	0.04	0.15	0.06	2.22	2.79	99.6	0.33	0	98.59	0	0.15	7.98	0.02	5.19	0.14	8.54	3.07	0	0.03	0.06	0.08	0.03	0.02	0.56	2.79	0.01	0.5	2.22	0	0		-26.33	0.76	0.99	64.91	111.26	933.48	557.07	1058.63	682.22	940.37	582.77	1051.62	584.02
1.101	0	0.14	0.19	0.05	0.12	0.04	0.14	0.07	1.95	3.51	99.62	0.33	0	98.44	0	0.45	6.15	0.01	4.98	0.18	9.27	6.61	0	0.03	0.08	0.11	0.02	0.02	0.59	3.51	0.01	0	1.95	0	1		-26.57	-1.28	0.15	66.69	110.06	934.77	549.39	1057.05	671.66	940.07	575.38	1050.13	575.63
1.134	0	0.13	0.18	0.04	0.13	0.04	0.13	0.07	1.94	3.89	99.65	0.33	0	98.14	0	1.69	3.89	0.02	5.87	0.16	6.69	6.6	0	0.03	0.11	0.1	0.02	0.03	0.63	4	0.02	0	1.94	0	0		-23.03	-2.17	1.12	67.68	114.51	931.12	541.43	1057.08	667.39	936.86	568.65	1051.36	568.82
1.167	0	0.12	0.14	0.04	0.16	0.05	0.12	0.1	2.19	2.39	99.68	0.33	0	97.66	0	8.48	2.39	0.04	7.87	0.14	4	6.81	0	0.03	0.16	0.09	0.02	0.06	0.67	4.85	0.02	0	2.19	0	0		-25.64	-3.33	1.16	66.5	115.47	927.94	534.95	1057.16	664.17	934.83	561.79	1050.3	562.48
1.201	0	0.08	0.08	0.03	0.29	0.06	0.09	0.22	1.29	1.29	99.41	0.58	0.45	97.23	0.01	27.23	1.29	0.06	12.25	0.15	1.94	5.11	0	0.03	0.19	0.09	0.02	0.11	0.78	6.41	0.03	0	2.62	0	0		-22.55	-4.2	1.58	66.21	109.35	921.87	528.81	1060.13	669.4	936.7	558.27	1046.03	556.75
1.234	0	0.05	0.04	0.03	0.68	0.07	0.06	0.65	1.01	1.01	98.63	3.94	1.83	96.51	0.02	52.79	1.01	0.16	13.33	0.11	1.15	2.5	0	0.03	0.25	0.07	0.03	0.19	0.79	6.37	0.03	0	3.06	0	0		-18.69	-5.4	1.24	66.6	108.88	918.26	522.74	1061.8	670.14	935.66	554.25	1044.51	551.62
1.267	0	0.04	0.03	0.03	1.05	0.09	0.04	1.22	0.68	0.68	97.57	10.98	4.13	92.05	0.03	66.44	0.68	0.34	16.68	0.09	1.03	1.54	0	0.03	0.31	0.05	0.04	0.2	0.85	7.66	0.05	0	3.7	0	0		-15.3	-9.75	0.42	67.16	110.42	917.12	519.82	1063.78	671.35	934.57	553.45	1044.89	549.01
1.301	0	0.03	0.02	0.02	1.25	0.16	0.04	1.7	0.44	0.39	96.59	17.07	8.88	95.24	0.06	72.56	0.39	0.61	23.8	0.09	0.78	1.16	0	0.03	0.44	0.04	0.08	0.19	1.1	9.44	0.06	0	5.12	0	0		-6.25	-7.01	0.09	70.56	106.96	917.68	519.41	1062.78	672.01	935.84	553.02	1042.77	550.23
1.334	0	0.03	0.02	0.02	1.33	0.17	0.04	1.94	0.41	0.4	96.13	19.36	9.59	96.41	0.15	74.5	0.4	1.24	22.97	0.1	0.62	1.03	0	0.03	0.41	0.03	0.14	0.11	1.08	9.9	0.06	0	6.05	0	0		-15.42	-5.54	0.33	67.21	106.43	916.95	517.33	1062.09	667.95	935.63	549.69	1042.01	546.31
1.368	0	0.03	0.02	0.02	1.01	0.26	0.04	1.74	0.36	0.24	96.52	12.55	13.48	94.56	0.33	67.83	0.24	1.6	25.69	0.11	0.38	1.59	0	0.03	0.36	0.02	0.22	0.07	1.34	13.46	0.08	0	8.48	0	0		-13.39	-7.72	-0.33	67.24	105.88	914.12	514.64	1062.97	670.12	934.34	547.28	1040.2	545
1.401	0	0.04	0.02	0.02	0.55	0.26	0.05	0.98	0.31	0.18	98.04	3.8	13.75	96.59	0.51	51.57	0.18	1.45	21.16	0.13	0.47	2.04	0	0.03	0.31	0.02	0.31	0.06	1.54	15.64	0.08	0	10.58	0	0		-16.29	-5.29	-0.06	66.31	105.72	912.32	512.49	1062.32	668.64	933.45	544.26	1039.17	543
1.434	0	0.06	0.04	0.02	0.26	0.25	0.07	0.42	0.28	0.23	99.16	0.78	13.59	94.98	0.75	30.54	0.23	1.06	18.65	0.16	0.53	1.95	0	0.03	0.28	0.01	0.41	0.05	1.55	16.33	0.08	0	11.51	0	0		-16.07	-7.3	-1.28	65.81	106.64	911.23	510.1	1066	670.35	933.23	542.85	1039.87	542.6
1.468	0	0.06	0.03	0.02	0.13	0.5	0.07	0.26	0.21	0.11	99	1.02	20.37	98.29	0.68	16.18	0.11	0.77	18.2	0.14	0.46	1.77	0	0.03	0.21	0.01	0.38	0.06	1.67	19.52	0.11	0	17.98	0	0		-6.84	1.75	-1.64	69.01	104.88	906.5	506.01	1063.95	671.95	930.62	541.52	1035.49	539.68
1.501	0	0.06	0.03	0.01	0.09	0.76	0.07	0.23	0.18	0.1	98.47	1.51	24.21	98.43	0.65	9.35	0.1	0.39	20.4	0.22	0.37	0.86	0	0.02	0.18	0	0.39	0.06	1.74	23.42	0.11	0	20.68	0	0		-4.22	-1.32	-0.67	69.57	104.99	905.9	505.44	1065.79	674.82	931.92	541.01	1036.9	540.83
1.534	0	0.06	0.03	0.01	0.08	1	0.07	0.2	0.17	0.1	97.99	1.82	26.59	98.56	0.55	6.13	0.1	0.23	22.95	0.27	0.32	0.38	0	0.02	0.17	0	0.36	0.07	1.88	24.29	0.09	0	21.87	0	0		-5.03	-0.86	-0.42	68.9	106.67	904.49	504.45	1065.15	674.88	930.25	540.44	1036.91	539.03
1.568	0	0.04	0.02	0.01	0.06	2.33	0.05	0.28	0.16	0.08	95.34	6.06	34.74	98.71	0.48	6.77	0.08	0.19	22.79	0.32	0.33	0.24	0	0.03	0.16	0	0.29	0.09	1.69	31.78	0.1	0	29.61	0	0		-5.04	-0.33	-0.28	69.13	106.03	903.71	503.6	1064.92	674.9	930.19	539.6	1036.21	538.13
1.601	0	0.04	0.02	0.01	0.06	2.78	0.05	0.28	0.19	0.08	94.44	8.06	36.49	98.41	0.39	7.53	0.08	0.15	22.23	0.35	0.44	0.15	0	0.03	0.19	0	0.3	0.14	1.69	30.57	0.08	0	31.52	0	0		-2.71	-1.36	-0.49	69.87	106.11	903.36	503.18	1065.11	675.71	929.89	540.15	1035.97	537.77
1.634	0	0.03	0.01	0.01	0.05	3.31	0.04	0.29	0.22	0.09	93.37	15.17	38.78	98.4	0.34	8.94	0.09	0.15	16.68	0.3	0.54	0.13	0	0.03	0.22	0	0.3	0.22	1.73	30.49	0.06	0	35.95	0	0		-2.16	-1.41	-0.68	69.84	105.44	901.72	502.8	1065.12	677.17	929.25	540.02	1034.68	538.13
1.668	0	0.03	0.01	0.01	0.05	6.64	0.03	0.29	0.31	0.1	86.71	32.72	45.57	98.04	0.32	12.14	0.1	0.19	17.3	0.3	0.63	0.12	0	0.03	0.25	0	0.34	0.31	1.81	26.78	0.05	0	42.18	0	0		0.46	-2.43	0.56	70.96	105.09	899.24	501.35	1064.02	678.38	928.64	538.62	1033.72	537.69
1.701	0	0.02	0	0.01	0.06	7.21	0.03	0.34	0.3	0.09	85.58	36.72	46.47	98.28	0.35	17.03	0.09	0.26	16.68	0.27	0.62	0.13	0	0.03	0.3	0	0.36	0.29	1.89	25.7	0.04	0	43.28	0	0		-3.84	-1.78	1.56	68.88	106.01	897.09	501.27	1062.67	677.82	927.24	537.76	1033.25	537.36
1.735	0	0.02	0	0.01	0.06	9.84	0.02	0.45	0.34	0.08	80.33	49.35	49.7	98.41	0.4	23.3	0.08	0.3	16.32	0.38	0.71	0.1	0	0.03	0.34	0	0.33	0.19	2.3	26.34	0.03	0	46.5	0	0		-9.55	1.39	1	66.7	105.78	895.9	501.31	1062.13	677.33	926.1	535.82	1031.87	537.24
1.768	0	0.02	0	0.01	0.07	9.67	0.02	0.54	0.34	0.07	80.66	53.17	49.83	98.78	0.39	29.46	0.07	0.32	14.11	0.37	0.59	0.09	0	0.03	0.34	0	0.26	0.17	2.49	24.47	0.02	0	47.46	0	0		-10.8	-0.05	0.78	66.54	104.59	893.84	500.6	1062	678.57	925.39	535.18	1029.97	536.54
1.801	0	0.02	0	0.01	0.08	8.7	0.02	0.6	0.34	0.07	82.6	53.3	49	98.2	0.4	32.39	0.07	0.32	11.99	0.42	0.55	0.07	0	0.03	0.34	0	0.23	0.11	2.45	24.23	0.02	0	47.49	0	0		-9.58	2	1.86	66.66	104.86	891.63	499.43	1061.2	679.34	924.68	533.65	1029.49	536.74
1.835	0	0.02	0	0.01	0.08	8.49	0.02	0.54	0.32	0.06	83.03	52.45	48.76	98.18	0.39	30.16	0.06	0.29	11.93	0.49	0.54	0.06	0	0.05	0.32	0	0.19	0.08	2.77	23.86	0.01	0	47.28	0	0		-11.14	2.07	2.23	66.25	104.49	891.19	499.47	1060.85	679.37	924.77	533.23	1029.21	536.31
1.868	0	0.02	0	0.01	0.08	8.7	0.02	0.45	0.29	0.06	82.61	51.62	48.93	98.61	0.42	28.86	0.06	0.34	12.81	0.54	0.51	0.07	0	0.05	0.29	0	0.14	0.06	2.95	20.74	0.01	0.01	47.07	0	0		-12.64	0.7	1.5	66.46	104.91	891.58	499.24	1061.86	679.24	924.63	533.22	1029.51	535.63
1.901	0	0.02	0	0.01	0.08	11.45	0.02	0.42	0.27	0.06	77.09	57.32	51.49	98.31	0.53	29.95	0.04	0.39	15.39	0.64	0.61	0.08	0	0.06	0.27	0	0.12	0.05	3.31	17.63	0.01	0.01	48.5	0	0		-12.69	1.68	2.02	66.33	105.98	891.15	499.24	1061.88	679.83	924.34	533.1	1030.29	535.81
1.935	0	0.02	0	0	0.07	16.69	0.02	0.36	0.24	0.07	66.63	69.92	55.52	98.38	0.68	29.67	0.03	0.41	16.38	0.62	0.57	0.08	0	0.07	0.24	0	0.1	0.04	3.91	14.13	0.01	0.01	51.91	0	0		-11.85	1.48	1.36	66.45	104.26	891.47	498.91	1062.36	679.86	925.05	533.24	1029.29	535.46
1.968	0	0.02	0	0	0.06	16.72	0.02	0.33	0.21	0.07	66.55	70.98	55.63	98.5	0.78	28.39	0.03	0.37	15.8	0.98	0.5	0.11	0	0.07	0.21	0	0.08	0.04	3.96	13.32	0.01	0.01	52.23	0	0		-8.85	1.07	1.01	67.1	107.28	891.46	498.4	1061.07	678.5	922.6	533.97	1029.87	534.67
2.001	0	0.01	0	0	0.07	17.36	0.02	0.37	0.21	0.07	65.27	72.47	56.05	98.06	1.03	32.46	0.03	0.38	15.7	1.16	0.4	0.12	0	0.07	0.21	0.01	0.06	0.04	4.78	11.54	0.01	0.01	52.69	0	0		-9.77	2.39	2.13	67.02	106	891.63	499.31	1060.23	678.24	923.84	533.45	1029.82	536.12
2.035	0	0.01	0	0	0.1	16.86	0.01	0.45	0.28	0.1	66.29	73.6	55.77	98.4	1.5	40.66	0.03	0.42	14.36	1.44	0.35	0.13	0	0.1	0.28	0.01	0.05	0.04	4.8	7.97	0.01	0.01	53.05	0	0		-9.69	-1.41	2.71	67.03	105.57	892.48	499.23	1061.21	678.46	925.39	533.05	1030.91	536.18
2.068	0	0.01	0	0	0.12	21.94	0.01	0.58	0.35	0.11	56.12	77.74	58.25	97.47	2.56	45.84	0.03	0.51	17.37	1.67	0.42	0.27	0	0.11	0.35	0.01	0.04	0.05	5.14	7.65	0.01	0.01	54.45	0	0		-10.41	-3.74	2.68	67.14	105	894.38	499.7	1063.23	678.99	927.56	533.44	1032.52	536.27
2.102	0	0.01	0	0	0.14	30.77	0.01	0.7	0.5	0.16	44.23	80.5	61.34	98.25	4.12	50.58	0.03	0.67	23.4	1.68	0.81	0.85	0	0.16	0.5	0.01	0.05	0.17	5.02	5.58	0.01	0	55.49	0	0		-10.19	-1.85	3.85	67.45	105.14	896.09	498.99	1063.75	676.72	929.61	532.05	1034.67	536.26
2.135	0	0.01	0	0	0.11	45.8	0.01	0.6	0.77	0.22	29.2	88.24	66.56	98.74	5.38	47.31	0.03	0.66	27.42	2	0.96	1.17	0	0.22	0.77	0.01	0.06	0.24	4.55	4.16	0.01	0	59.2	0	0		-9.34	-0.2	4.76	67.66	106.24	897.29	497.29	1065.24	674.78	931.2	530.92	1037.36	535.3
2.168	0	0.01	0	0	0.13	52.14	0.01	0.7	1.23	0.27	22.86	88.94	68.08	98.18	6.93	49.99	0.03	0.55	31.04	2.05	0.96	2.12	0	0.27	1.23	0.01	0.07	0.41	4.18	3.51	0.01	0	59.64	0	0		-8.37	-2.06	5.17	67.78	105.18	896.98	495.14	1066.73	674.72	932.59	529.45	1037.7	533.59
2.202	0	0.01	0	0	0.12	49.71	0.02	0.65	1.7	0.31	25.29	90.23	67.23	97.14	8.31	48.15	0.02	0.39	27.64	1.95	0.67	1.68	0	0.31	1.7	0.01	0.07	0.57	4.04	2.61	0.01	0	60.5	0	0		-7.35	-4.37	5.06	67.74	103.97	898.42	495.34	1067.36	675.1	934.13	528.28	1037.93	534.28
2.235	0	0.01	0	0	0.12	42.22	0.02	0.66	2.2	0.33	32.78	89.57	64.62	98.4	9.49	47.42	0.02	0.32	23.2	1.6	0.48	1.02	0	0.33	2.2	0.01	0.07	0.41	3.63	2.51	0.01	0	60.04	0	0		-4.44	-1.41	5.59	68.65	104.15	899.05	495.48	1067.02	674.79	934.68	528.29	1038.58	535.58
2.268	0	0.01	0	0	0.1	38.74	0.02	0.55	2.62	0.4	36.26	91.14	63.51	97.83	10.65	42.34	0.02	0.25	18.43	1.54	0.37	0.7	0	0.4	2.62	0.01	0.1	0.3	3.2	2.19	0.01	0	61.17	0	0		-3.75	-2.96	5.56	69.17	105.03	900.85	495.69	1068.24	674.19	935.73	528.87	1040.54	535.74
2.302	0	0.01	0	0	0.08	41.54	0.02	0.42	2.58	0.52	33.46	93.26	64.7	97.44	10.97	35.82	0.02	0.21	16.86	1.47	0.36	0.33	0	0.52	2.58	0.01	0.13	0.27	2.74	1.68	0.01	0	63.01	0	0		-5.06	-3.8	4.81	68.79	104.35	902.68	495.93	1069.68	673.68	937.01	529.77	1041.25	534.64
2.335	0	0.01	0	0	0.07	41.78	0.02	0.37	2.61	0.54	33.22	93.37	64.96	98.38	10.15	33.77	0.02	0.17	16.81	1.44	0.4	0.22	0	0.54	2.61	0.01	0.17	0.2	2.61	1.63	0.01	0	63.13	0	0		-1.37	-1.48	4.81	70.23	103.63	904.22	496.24	1071.1	675.31	938.9	529.78	1042.33	536.22
2.369	0	0.01	0	0	0.06	52.55	0.02	0.35	2.11	0.6	22.45	95.44	69.04	98.02	9.35	33.15	0.02	0.12	19.62	1.43	0.38	0.12	0	0.6	2.11	0.02	0.17	0.15	2.27	1.4	0.01	0	65.59	0	0		-5	-2.48	4.56	68.6	104.48	904.99	495.73	1071.91	673.96	939.07	528.72	1043.37	534.78
2.402	0	0.01	0	0	0.06	53.18	0.02	0.35	1.66	0.62	21.82	95.58	69.36	96.72	9.38	33.92	0.02	0.09	19.67	1.22	0.37	0.13	0	0.62	1.66	0.02	0.17	0.15	1.83	1.28	0.01	0	65.79	0	0		-7.25	-5.08	5.09	67.94	103.86	906.23	494.86	1072.98	672.21	940.92	527.21	1044.58	533.56
2.435	0	0.01	0	0	0.04	55.34	0.02	0.23	1.29	0.6	19.66	95.73	70.73	97.3	6.58	26.14	0.02	0.07	20.74	1.26	0.39	0.19	0	0.6	1.29	0.02	0.18	0.12	1.64	1.2	0.01	0	66.02	0	0		-3.5	-4.08	5.2	69.01	105.59	908.24	493.92	1074.57	671.51	942.03	526.61	1047.37	533.86
2.469	0	0.01	0	0	0.03	62.98	0.02	0.16	1.21	0.76	12.02	96.63	73.73	97.95	5.08	19.37	0.02	0.06	23.33	1.48	0.39	0.24	0	0.76	1.21	0.02	0.19	0.14	1.18	0.94	0.01	0	67.55	0	0		-2.95	-2.66	5.25	69.48	104.51	909.64	493.18	1076.26	671.21	944.16	525.71	1048.37	533.69
2.502	0	0.01	0	0	0.02	68.7	0.02	0.12	1.28	0.88	6.3	96.98	75.84	98.23	4.49	13.47	0.02	0.06	26.42	1.68	0.35	0.25	0	0.88	1.28	0.02	0.23	0.31	0.94	0.77	0.01	0	68.26	0	0		-3.15	-1.91	5.39	69.5	104.78	911.49	493.31	1077.77	671.02	945.83	525.96	1050.34	533.43
2.535	0	0.01	0	0	0.02	69.14	0.02	0.1	1.55	0.91	5.86	96.71	75.79	97.9	4.19	9.43	0.02	0.06	27.86	1.67	0.39	0.26	0	0.91	1.55	0.02	0.26	0.62	0.89	0.74	0.01	0	67.71	0	0		-1.34	-2.79	4.16	70.33	105.23	913.33	493.55	1080.03	671.98	946.62	527.32	1051.66	533.59
2.569	0	0.01	0	0	0.02	71.54	0.02	0.09	1.85	0.96	3.46	96.76	76.68	98.29	3.36	6.45	0.02	0.06	29.7	1.36	0.32	0.22	0	0.96	1.85	0.01	0.29	1.18	0.63	0.6	0.01	0	67.81	0	0		3.69	-1.74	6.16	73.3	104.75	914.02	493.94	1078.93	671.3	948.35	527.35	1052.74	535.93
2.602	0	0.01	0	0	0.02	69.43	0.02	0.07	2.44	1.03	5.57	96.59	75.79	97.46	2.25	3.89	0.03	0.05	28.57	1.06	0.41	0.22	0	1.03	2.44	0.01	0.36	1.68	0.56	0.58	0.01	0	67.48	0	0		0.21	-3.76	4.65	71.99	109.18	918.04	497.04	1080.27	670.13	947.61	530.41	1056.59	536.95
2.635	0	0.01	0	0	0.02	66.58	0.02	0.07	2.84	0.82	8.42	96.17	74.74	98.03	1.8	2.6	0.03	0.06	27.74	0.95	0.5	0.3	0	0.82	2.84	0.01	0.35	1.37	0.5	0.63	0.01	0	66.72	0	0		0.28	-2.45	2.18	72.74	108.35	920.27	500.22	1080.13	669.56	947.01	533.64	1055.16	540.28
2.669	0	0.01	0	0	0.02	64.16	0.02	0.07	2.58	0.56	10.84	95.14	73.82	95.75	1.85	1.83	0.06	0.06	28.91	1.01	0.53	0.43	0	0.56	2.58	0.01	0.37	0.78	0.51	0.92	0.01	0.03	65.17	0	0		-2.44	-6.43	3.24	71.33	109.02	920.83	503.59	1078.58	670.42	947.02	535.72	1055.83	542.45
2.702	0	0.01	0	0	0.02	70.03	0.02	0.07	2.06	0.39	4.97	95.38	75.99	95.65	2	1.2	0.08	0.07	32.95	1.06	0.75	0.61	0	0.39	2.06	0.01	0.42	0.39	0.51	1.24	0.01	0.01	65.5	0	0		-4.01	-6.55	2.97	70.37	107.75	920.66	503.87	1080.25	672.13	948.2	535.68	1055.68	543.35
2.736	0	0.01	0	0	0.02	71.1	0.02	0.07	1.55	0.25	3.9	94.88	76.38	97.69	2.21	1.11	0.14	0.08	35.18	1.15	0.67	0.69	0	0.25	1.55	0	0.45	0.19	0.46	1.71	0.01	0	64.83	0	0		-2.44	-3.27	1.78	71.27	105.98	920.68	503.35	1080.69	672.37	948.32	536.26	1054.1	542.82
2.769	0	0.02	0	0	0.02	69.92	0.02	0.07	0.99	0.2	5.08	94.4	75.91	98.41	2.23	1.07	0.2	0.1	35.34	1.28	0.71	0.53	0	0.19	0.99	0	0.43	0.17	0.48	1.99	0.01	0.01	64.25	0	0		0.04	-1.36	3.62	71.86	104.28	918.46	501.73	1081.36	674.98	949.99	534.18	1053.86	543.38
2.802	0	0.02	0	0	0.02	59.52	0.02	0.07	0.71	0.19	15.48	92.87	72.27	98.67	1.82	1.14	0.19	0.1	30.43	1.23	0.69	0.3	0	0.19	0.71	0	0.39	0.23	0.51	2.04	0.01	0	62.64	0	0		0.33	-0.47	3.87	71.43	103.52	914.7	499.87	1080.58	676.94	948.28	532.99	1051.42	541.84
2.836	0	0.02	0	0	0.02	53.09	0.02	0.07	0.48	0.26	21.91	93.66	70.43	97.23	2.49	1.32	0.26	0.12	24.26	1.6	0.58	0.23	0	0.15	0.48	0	0.36	0.21	0.58	2.28	0.01	0	63.42	0	0		-3.1	-4.21	3.37	69.08	102.49	913.51	499.86	1080.75	678.61	947.71	533.66	1050.06	539.22
2.869	0	0.02	0	0	0.02	57.07	0.02	0.08	0.35	0.26	17.93	94.92	71.79	98.51	3.44	1.47	0.26	0.14	24.22	2.41	0.58	0.16	0	0.15	0.35	0	0.36	0.2	0.64	2.4	0.01	0.01	64.88	0	0		-6.12	-1.05	2.3	68.08	104.58	912.96	499.72	1080.68	678.29	945.53	534.03	1050.05	537.67
2.902	0	0.02	0	0	0.02	54.42	0.02	0.08	0.29	0.28	20.58	95.23	70.88	98.58	4.52	1.8	0.28	0.14	21.52	3.14	0.51	0.15	0	0.14	0.29	0	0.37	0.22	0.7	2.66	0.01	0	65.29	0	0		-5.59	-0.78	3.67	68.3	105.31	911.05	498.71	1079.57	677.79	944.86	531.75	1049.93	538.93
2.936	0	0.02	0	0	0.02	54.19	0.02	0.08	0.35	0.35	20.81	94.96	70.79	98.72	4.19	2.17	0.35	0.13	22.06	3.5	0.47	0.15	0	0.13	0.3	0	0.31	0.17	0.82	3.39	0.01	0	64.94	0	0		-6.14	-0.29	4.38	68.01	107.3	910.2	498.14	1078.62	676.93	943.63	530.69	1050.63	538.65
2.969	0	0.02	0	0	0.02	58.3	0.02	0.09	0.36	0.32	16.7	95.22	71.98	97.25	4.69	3.59	0.32	0.15	24.32	4.01	0.51	0.14	0	0.13	0.36	0	0.25	0.25	0.88	3.29	0.01	0	65.29	0	0		-7.12	-4.17	5.29	67.88	104.76	910.04	498.58	1077.62	676.6	944.97	530.22	1049.38	538.62
3.002	0	0.02	0	0	0.02	53.96	0.02	0.1	0.41	0.34	21.04	94.86	70.43	97.25	5.26	4.96	0.34	0.16	22.15	4.28	0.47	0.13	0	0.12	0.41	0	0.23	0.27	0.99	3.72	0.01	0	64.81	0	0		-7.76	-4.17	5.44	67.88	103.49	910.21	498.19	1077.18	675.78	945.51	529.72	1048.71	537.47
3.036	0	0.02	0	0	0.02	58.34	0.02	0.11	0.55	0.41	16.66	94.96	71.59	97.63	5.78	5.36	0.41	0.15	25.05	4.81	0.52	0.15	0	0.09	0.55	0	0.23	0.31	1.27	5.23	0	0	64.93	0	0		-7.29	-3.42	5.78	67.94	103.2	909.09	497.44	1076.34	675.35	944.94	529.39	1047.88	536.77
3.069	0	0.01	0	0	0.02	67.1	0.03	0.12	0.54	0.39	7.9	95.47	74.02	98.77	8.2	5.67	0.39	0.17	30.3	6.05	0.6	0.2	0	0.08	0.54	0	0.22	0.36	1.45	5.12	0	0	65.63	0	0		-7.7	0.08	5.53	67.97	102.96	909.06	496.72	1076.33	674.75	944.88	528.69	1047.59	535.88
3.103	0	0.02	0	0	0.02	74.93	0.03	0.14	0.59	0.41	0.07	96.24	77.07	98.29	8.27	6.11	0.41	0.18	34.66	7.2	0.75	0.27	0	0.06	0.59	0.01	0.22	0.3	2.33	7.07	0	0	66.84	0	0		-7.05	-1.73	5.14	68.07	102.65	908.53	495.99	1076.26	674.62	944.35	528.71	1046.82	534.8
3.136	0	0.02	0	0	0.02	71.44	0.02	0.14	0.57	0.34	3.56	96.37	76	95.74	7.64	6.34	0.34	0.17	31.08	6.94	0.69	0.24	0	0.06	0.57	0.01	0.2	0.26	3.02	7.42	0	0	67.07	0	0		-6.03	-6.43	3.46	68.13	102.66	908.81	494.73	1076.57	673.49	943.22	528.04	1045.75	533.35
3.169	0	0.01	0	0	0.02	71.68	0.02	0.14	0.54	0.34	3.32	96.85	76.13	97.04	8.46	6.43	0.34	0.16	29.48	7.63	0.72	0.26	0	0.06	0.54	0.01	0.2	0.16	3.35	7.58	0	0.01	67.98	0	0		-1.93	-4.56	4.29	70.08	105.02	909.14	494.73	1075.49	672.79	942.43	528.35	1047.28	534.31
3.203	0	0.02	0	0	0.02	72.82	0.02	0.13	0.51	0.22	2.18	97.42	76.92	96.82	8.24	5.1	0.22	0.16	27.97	8.16	0.83	0.26	0	0.07	0.51	0.01	0.26	0.08	4.64	6.14	0	0.01	69.26	0	0		-2.67	-4.93	4.14	70.04	103.85	909.54	494.73	1076.26	672.75	943.39	529.72	1047.18	533.16
3.236	0	0.02	0	0	0.02	77.68	0.02	0.12	0.41	0.26	0	97.87	78.94	97.3	8.53	3.83	0.26	0.12	30.17	8.22	1.22	0.26	0	0.07	0.41	0.01	0.28	0.05	5.15	6.63	0	0.01	70.48	0	0		4.26	-4.08	4.75	73.3	104.64	909.73	493.93	1077.63	675.07	944.36	529.24	1048.83	535.14
3.269	0	0.01	0	0	0.02	85.54	0.02	0.11	0.38	0.21	0	98.59	83.69	96.17	7.02	2.92	0.21	0.09	34.36	7.79	1.6	0.37	0	0.08	0.38	0.01	0.31	0.03	6.42	5.49	0	0.01	73.11	0	0		0.11	-5.88	4.57	70.89	106.06	912.35	495.86	1079.35	674.83	945.67	530.34	1051.59	535.94
3.303	0	0.01	0	0	0.02	91.34	0.02	0.1	0.3	0.17	0	99.26	89.07	97.14	6.54	2.87	0.17	0.08	36.54	6.47	1.61	0.39	0	0.07	0.3	0.01	0.3	0.03	8.59	5.47	0.01	0	77.19	0	0		1.05	-4.38	6.18	71.43	104.07	913.39	495.97	1081.23	675.65	949.42	530.52	1053.28	537.16
3.336	0	0.01	0	0	0.01	93.44	0.02	0.1	0.25	0.17	0	99.39	91.79	97.06	5.66	2.99	0.17	0.06	39.51	5.94	1.58	0.32	0	0.07	0.25	0.01	0.29	0.03	8.87	5.57	0.01	0	78.36	0	0		3.48	-4.51	6.77	72.58	103.36	914.51	495.3	1083.06	676.33	951.72	530.04	1054.81	537.57
3.37	0	0.01	0	0	0.01	89.72	0.02	0.09	0.21	0.16	0	99.33	88.46	97.4	4.53	2.85	0.16	0.05	31.94	4.81	1.08	0.21	0	0.06	0.21	0.01	0.27	0.03	10.19	5.53	0.01	0	77.82	0	0		2.21	-3.89	6.89	71.66	103.68	915.85	495.16	1084.47	676.07	953.08	529.3	1056.44	537.47
3.403	0	0.01	0	0	0.02	87.89	0.01	0.1	0.19	0.16	0	99.35	87.09	95.65	4.67	3.76	0.16	0.05	28.49	4.23	1.06	0.18	0	0.05	0.19	0.01	0.25	0.03	10.66	5.65	0.01	0	77.91	0	0		3	-6.55	5.91	71.37	105.36	916.72	494.39	1087.11	677.53	953.2	529.59	1058.33	536.52
3.436	0	0.01	0	0	0.02	84.9	0.01	0.1	0.17	0.17	0	99.33	85.35	96.11	3.82	3.91	0.17	0.06	24.34	3.75	1	0.14	0	0.05	0.17	0.01	0.23	0.04	10.4	5.69	0.01	0	77.74	0	0		-3.67	-5.96	5.02	68.21	104.63	918.59	494.85	1088.08	675.92	954.26	527.93	1058.62	535.45
3.47	0	0.01	0	0	0.01	86.65	0.01	0.1	0.18	0.18	0	99.52	87.06	97.46	3.42	4.12	0.18	0.07	22.74	3.44	0.81	0.16	0	0.04	0.16	0.01	0.19	0.04	12.09	6.05	0.01	0	79.84	0	0		-4.8	-3.76	5.75	68.06	104.58	919.7	495.22	1087.62	674.27	955.26	527.22	1059.48	535.93
3.503	0	0.01	0	0	0.02	88.02	0.01	0.1	0.19	0.19	0	99.56	88.18	96.82	3.36	5	0.19	0.1	23.92	3.48	0.63	0.18	0	0.03	0.19	0.01	0.17	0.06	13.43	6.21	0.01	0	80.35	0	0		-2.83	-4.92	7.74	68.85	104.17	919.01	495.06	1086.23	673.19	956.08	526.75	1059.73	537.07
3.536	0	0.01	0	0	0.02	88.18	0.01	0.1	0.19	0.18	0	99.53	88.21	95.99	3.57	5.58	0.18	0.14	24.86	3.85	0.53	0.21	0	0.03	0.19	0.01	0.13	0.08	13.72	5.81	0.01	0	80.01	0	0		-3.39	-6.12	8.98	68.59	101.49	918.33	494.39	1086.92	673.67	958.29	526.19	1059.23	536.75
3.57	0	0.01	0	0	0.02	90.09	0.01	0.11	0.23	0.18	0	99.58	89.65	96.58	4.49	6.83	0.18	0.19	26.88	4.89	0.53	0.29	0	0.03	0.23	0.01	0.12	0.09	15.43	5.89	0	0.01	80.75	0	0		-4.3	-5.29	7.09	68.28	105.61	918.07	494.89	1085.89	673.42	954.23	526.63	1059.38	536.39
3.603	0	0.01	0	0	0.02	87.47	0.01	0.12	0.28	0.19	0	99.52	87.12	97.38	5.98	7.59	0.19	0.24	23.88	5.96	0.61	0.28	0	0.03	0.28	0.01	0.11	0.13	15.07	5.59	0	0.02	79.91	0	0		-3.03	-3.91	5.84	68.76	107.39	918.05	494.54	1085.54	672.88	952.2	526.48	1059.13	536.45
3.636	0	0.01	0	0	0.02	87.22	0.01	0.13	0.33	0.19	0	99.51	86.61	97.27	7.23	7.89	0.19	0.29	23.79	7.37	0.66	0.24	0	0.03	0.33	0.01	0.11	0.17	13.91	5.88	0	0.01	79.76	0	0		-0.11	-4.13	5.79	70.19	106.06	917.07	494.02	1084.83	673.29	951.95	526.51	1057.52	536.71
3.67	0	0.01	0	0	0.02	87.62	0.01	0.14	0.37	0.17	0	99.53	86.8	93.02	7.78	8.11	0.17	0.33	24.07	8.99	0.68	0.29	0	0.03	0.37	0.01	0.12	0.2	14.24	5.86	0	0.01	79.94	0	0		-0.77	-9.05	5.43	69.56	105.36	916.52	494.28	1084.28	673.29	951.38	526.72	1056.28	536.53
3.703	0	0.01	0	0	0.02	85.31	0.01	0.16	0.43	0.16	0	99.46	84.86	91.52	8.96	9.75	0.16	0.34	22.24	9.38	0.67	0.25	0	0.03	0.43	0.01	0.13	0.23	13.42	5.99	0	0.03	79.09	0	0		-0.67	-10.1	4.3	69.65	105.53	916.37	494.46	1084.3	673.5	950.25	527.64	1055.43	536.24
3.737	0	0.01	0	0	0.03	83.05	0.02	0.2	0.51	0.12	0	99.33	82.82	93.16	11.18	14.42	0.12	0.35	21.93	9.74	0.65	0.34	0	0.03	0.51	0.01	0.14	0.27	12.28	5.26	0	0.02	77.73	0	0		-2.51	-8.94	4.78	69.21	105.55	916.46	494.85	1082.71	672.19	949.86	527.57	1055.13	535.2
3.77	0	0.01	0	0	0.04	79.34	0.02	0.26	0.55	0.12	0	99.09	80.14	97.31	13.09	18.37	0.12	0.32	21.39	9.21	0.66	0.35	0	0.04	0.55	0.02	0.15	0.28	11.55	5.57	0	0.01	75.82	0	0		-0.78	-4.05	4.88	70.61	106.42	916.28	495.84	1080.84	671.83	948.54	528.81	1054.7	536.16
3.803	0	0.01	0	0	0.04	78.07	0.02	0.27	0.56	0.13	0	98.98	79.31	95.61	13.58	18.69	0.13	0.29	21.36	7.54	0.69	0.33	0	0.04	0.56	0.02	0.18	0.26	10.27	5.87	0	0	75.16	0	0		1.24	-6.6	4.25	71.88	105.35	917.08	495.62	1080.45	670.34	948.71	528.84	1053.79	536.26
3.837	0	0.01	0	0	0.03	75.43	0.02	0.21	0.57	0.15	0	98.41	78.32	97.77	9.53	16.89	0.15	0.25	24.3	5.92	0.84	0.33	0	0.05	0.57	0.02	0.22	0.4	7.58	5.24	0	0.01	72.34	0	0		1.34	-3.11	1.97	72.22	109.03	919	496.94	1081.46	669.64	946.49	531.53	1055.38	537.11
3.87	0	0.01	0	0	0.02	73.61	0.02	0.15	0.66	0.17	1.39	98.22	78.16	96.76	5.69	13.32	0.17	0.21	24.01	4.17	0.87	0.46	0	0.05	0.66	0.02	0.31	0.66	6.1	5.02	0	0.01	71.63	0	0		-3.64	-5.02	2.08	70.35	107.56	920.69	501.01	1079.14	668.62	946.94	534.09	1054.4	538.63
3.903	0	0.01	0	0	0.02	70.19	0.02	0.13	0.77	0.23	4.81	97.71	76.51	97.84	5.09	10.81	0.23	0.19	24.17	4.16	1.08	1.06	0	0.06	0.65	0.02	0.3	0.77	4.35	5.17	0	0.05	70.03	0	0		-5.78	-2.94	0.81	70.02	105.13	921.38	504.55	1076.57	668.2	946.16	537.58	1051.26	540.12
3.937	0	0.01	0	0	0.02	61.77	0.02	0.11	1	0.29	13.23	96.91	73.41	98.64	3.62	7.7	0.29	0.12	21.32	3.1	1.31	1.61	0	0.07	0.62	0.02	0.36	1	3.39	5.22	0.01	0.01	68.1	0	0		-6.56	0.58	1.97	70.33	105.83	919.61	503.41	1072.97	664.48	944.19	534.58	1049.86	540.33
3.97	0	0.01	0	0	0.02	53.9	0.02	0.1	0.59	0.32	21.1	96.44	71.18	97.41	2.97	6.19	0.32	0.09	17.41	2.6	0.89	3.34	0	0.06	0.58	0.02	0.34	0.59	2.77	5.65	0.01	0.05	67.19	0	0		-0.25	-3.87	0.83	72.69	101.96	919.03	504.61	1072.79	668.28	944.68	538.42	1046.63	540.48
4.003	0	0.02	0	0	0.02	49.31	0.02	0.09	0.53	0.43	25.69	95.11	69.36	98.72	2.69	4.46	0.43	0.08	18.22	2.64	1	2.85	0	0.07	0.53	0.02	0.34	0.35	2.36	5.54	0.01	0.08	65.13	0	0		-5.5	0.25	1.35	69.83	103.54	916.62	503.84	1072.69	668.19	943.19	535.8	1046.57	541.36
4.037	0	0.02	0	0	0.02	44.34	0.02	0.08	0.56	0.56	30.66	93.36	67.68	97.53	1.55	2.88	0.56	0.06	18.67	2.49	0.83	1.21	0	0.07	0.47	0.02	0.36	0.3	1.65	5.75	0.01	0.09	63.12	0	0		-6.05	-3.61	1.6	68.39	104.87	911.61	499.69	1072.02	669.45	939.78	532.94	1044.59	536.54
4.07	0	0.02	0	0	0.02	47.91	0.02	0.08	0.58	0.53	27.09	93.7	68.92	98	1.43	2.74	0.53	0.05	20.52	2.72	0.63	0.95	0	0.07	0.58	0.02	0.4	0.34	1.68	5.56	0.01	0.06	63.46	0	0		-7.68	-2.54	1.43	67.42	107.39	907.73	497.47	1072.7	671.66	936.81	531.33	1044.13	535.11
4.104	0	0.02	0	0	0.02	49.34	0.02	0.09	0.61	0.54	25.66	93.31	69.2	98.75	1.7	2.7	0.54	0.04	22.33	2.59	0.51	0.66	0	0.08	0.61	0.02	0.45	0.54	1.24	6.28	0.01	0.01	63.06	0	0		-8.92	0.16	2.33	67.1	105.04	906.2	497.7	1070.93	672.08	937.1	530.72	1042.05	534.91
4.137	0	0.02	0	0	0.02	47.92	0.02	0.09	0.63	0.6	27.08	92.89	68.57	98.03	2.23	3.17	0.6	0.04	22.11	2.95	0.44	0.84	0	0.09	0.63	0.02	0.44	0.51	1.07	5.99	0.01	0.02	62.66	0	0		-6.76	-2.47	2.57	67.53	105.5	905.76	497.8	1070.35	672.42	936.52	531.11	1041.93	535.58
4.17	0	0.02	0	0	0.02	49.14	0.02	0.09	0.76	0.58	25.86	93.36	68.96	98.67	2.52	4.1	0.58	0.04	22.08	2.59	0.41	1.09	0	0.1	0.76	0.02	0.49	0.52	1.05	5.9	0.02	0.02	63.11	0	0		-7.85	-0.46	3.39	67.5	105.77	905.57	497.61	1070.83	673.2	937.24	530.58	1042.92	535.11
4.204	0	0.02	0	0	0.02	44.31	0.02	0.1	0.87	0.78	30.69	91.86	66.9	98.65	3.55	5.63	0.78	0.05	21.35	3.12	0.41	1.13	0	0.12	0.87	0.02	0.42	0.34	0.79	5.77	0.02	0.05	61.75	0	0		-7.27	-0.55	3.88	67.65	105.5	905.35	497.64	1070.64	673.44	937.58	530.35	1042.96	535.59
4.237	0	0.02	0	0	0.02	43.77	0.02	0.11	0.93	0.78	31.23	91.97	66.64	98.67	3.92	6.21	0.78	0.05	20.78	3.6	0.48	1.11	0	0.12	0.93	0.02	0.49	0.26	0.76	5.86	0.02	0.03	61.84	0	0		-5.15	-0.46	4.44	68.16	106.33	905.27	497.14	1070.8	673.48	937.71	529.83	1043.85	536.29
4.27	0	0.02	0	0	0.03	41.09	0.02	0.12	0.91	0.84	33.91	91.47	65.63	98.56	4.03	7.79	0.84	0.06	19.65	3.28	0.64	0.88	0	0.12	0.91	0.02	0.51	0.18	0.68	6.11	0.02	0.03	61.43	0	0		-6.13	-0.87	4.85	67.73	107.24	905.19	497.14	1070.99	673.48	937.7	529.39	1044.7	536.47
4.304	0	0.02	0	0	0.03	42.27	0.02	0.12	1.01	0.91	32.73	91.52	65.83	98.63	4.43	8.85	0.91	0.06	20.43	3.26	0.73	1.05	0	0.12	1.01	0.02	0.51	0.14	0.48	5.75	0.03	0	61.47	0	0		-3.86	0.61	5.31	68.56	106.09	904.69	496.95	1070.76	673.9	938.33	529.02	1044.05	537.81
4.337	0	0.02	0	0	0.03	40.52	0.02	0.11	1.09	1.03	34.48	90.68	65.07	97.87	4.32	6.71	1.03	0.07	20.42	3.38	0.73	1.31	0	0.13	1.09	0.02	0.51	0.19	0.45	6.09	0.03	0.01	60.82	0	0		-5.1	-2.87	4	68.55	106.75	908.14	499.78	1071.47	673.36	938.88	532.24	1045.45	538.54
4.371	0	0.02	0	0	0.02	32.77	0.03	0.1	1.24	1.24	42.23	86.48	62.02	96.92	3.54	4.37	1.24	0.06	19.67	3.61	0.69	3.82	0	0.15	1.11	0.02	0.48	0.31	0.45	7.41	0.03	0.01	58.21	0	0		-5.99	-4.75	3.92	68.52	110	909.32	502.75	1070.66	672.69	937.49	534.03	1047.16	542.6
4.404	0	0.02	0	0	0.02	33.92	0.03	0.1	1.24	1.24	41.08	86.41	62.7	98.73	2.41	2.61	1.24	0.06	20.65	3.56	0.68	3.97	0	0.13	0.89	0.02	0.45	0.29	0.45	8.58	0.03	0	58.17	0	0		3.47	-0.24	3.78	73.39	105.12	907.85	503.49	1069.92	677	938.66	536.98	1043.48	544.8
4.437	0	0.02	0	0.01	0.02	27.09	0.03	0.1	1.55	1.55	47.91	82.46	59.88	98.22	1.84	1.56	1.55	0.05	18.64	3.52	0.49	6.13	0	0.13	0.76	0.02	0.48	0.48	0.4	9.84	0.03	0.01	56.3	0	0		-1.22	-1.95	3.18	70.91	106.74	908.05	507.38	1068.49	677.97	936.7	540.31	1043.24	546.72
4.471	0	0.03	0	0.01	0.02	27.46	0.03	0.1	1.76	1.76	47.54	82.29	60.01	97.46	1.53	1.03	1.76	0.05	19.12	3.53	0.52	7.97	0	0.13	0.6	0.02	0.54	0.35	0.43	11.63	0.03	0.01	56.23	0	0		2.44	-3.76	4.29	72.68	104.41	905.93	506.67	1068.09	679.88	937.53	539.31	1041.54	548.39
4.504	0	0.03	0	0.01	0.02	28.79	0.03	0.11	1.71	1.71	46.21	81.65	60.55	98.39	1.14	0.85	1.71	0.05	20.82	3.32	0.56	8.47	0	0.15	0.55	0.02	0.59	0.31	0.39	14.56	0.04	0.01	55.95	0	0		3.38	-1.43	4.36	72.69	107.45	903.81	506.39	1067.41	681.12	934.78	539.51	1041.81	549.02
4.537	0	0.03	0	0.01	0.02	23.82	0.03	0.11	1.79	1.79	52.36	77.67	58.3	98.29	0.95	0.66	1.79	0.05	19.3	3.2	0.49	10.03	0	0.15	0.59	0.02	0.54	0.3	0.37	15.51	0.04	0.01	54.42	0	0		2.54	-1.73	3.48	72.25	108.16	902.98	507.95	1065.95	682.15	932.47	542.01	1040.42	548.73
4.571	0	0.03	0	0.01	0.03	16.82	0.03	0.13	1.92	1.92	66.36	68.78	54.39	97.62	0.86	0.73	1.92	0.06	17.2	2.33	0.47	6.69	0	0.16	0.54	0.02	0.46	0.23	0.29	19.67	0.04	0	51.58	0	0		-1.84	-3.43	3.21	69.83	107.63	901.86	507.77	1065.45	681.61	931.66	541.04	1039.08	547.83
4.604	0	0.03	0	0.01	0.03	16.55	0.03	0.15	1.75	1.75	66.91	68.39	54.41	98.13	0.8	0.99	1.75	0.05	17.08	1.85	0.36	3.8	0	0.13	0.39	0.02	0.45	0.2	0.3	21.96	0.03	0	51.47	0	0		-4.99	2.2	4.26	68.75	108.78	899.41	508.17	1061.85	680.21	929.1	539.92	1037.57	548.18
4.637	0	0.03	0	0.01	0.03	11.86	0.03	0.18	1.8	1.8	76.28	59.35	51.03	97.07	0.69	1.37	1.8	0.06	15.06	1.38	0.25	1.86	0	0.13	0.34	0.02	0.43	0.16	0.28	25.57	0.03	0	49.02	0	0		-5.18	4.5	3.83	68.27	109.47	895.22	506.76	1058.67	680.04	924.73	539.22	1033.97	546.3
4.671	0	0.03	0.01	0.01	0.03	9.16	0.04	0.23	1.92	1.92	81.67	48.45	48.21	96.43	0.77	1.74	1.92	0.07	15.38	1.21	0.23	0.75	0	0.1	0.34	0.02	0.37	0.13	0.26	31.47	0.03	0	46.28	0	0		-3.75	5.51	4.16	68.57	108.41	890.45	504.15	1056.75	680.76	922.25	536.74	1030.3	545.53
4.704	0	0.03	0.01	0.01	0.03	11.13	0.04	0.22	1.68	1.68	77.74	48.76	49.97	96.39	0.85	2.19	1.68	0.07	19.04	1.01	0.23	0.47	0	0.09	0.3	0.02	0.32	0.08	0.31	29.89	0.03	0	46.36	0	0		-10.54	5.57	3.73	66.34	108.39	888.51	503.45	1056.43	680.57	920.73	535.36	1028.85	543.01
4.738	0	0.03	0.01	0.01	0.03	12.56	0.04	0.24	1.67	1.67	74.89	45.33	50.75	97.97	0.89	2.84	1.67	0.07	23.14	0.85	0.34	0.34	0	0.08	0.34	0.01	0.3	0.06	0.31	31.85	0.03	0.01	45.5	0	0		-9.81	2.63	3.55	66.37	107.58	885.87	502.14	1053.8	679.75	918.23	534.64	1025.63	540.94
4.771	0	0.03	0.01	0.01	0.03	14.08	0.04	0.24	1.56	1.56	71.83	46.11	51.79	98	1.04	3.1	1.56	0.07	25.1	0.85	0.38	0.48	0	0.08	0.37	0.01	0.25	0.06	0.3	31.04	0.02	0.01	45.7	0	0		-9.7	2.53	3.47	66.62	107.31	884.46	502.97	1051.8	679.93	916.59	535.41	1023.72	541.67
4.804	0	0.03	0.01	0.01	0.03	16.62	0.04	0.22	1.33	1.33	66.75	50.35	53.6	97.4	0.99	3.26	1.33	0.07	26.47	0.82	0.43	0.64	0	0.08	0.35	0.01	0.25	0.05	0.33	28.75	0.03	0.01	46.75	0	0		-9.92	3.88	3.75	66.57	106.95	883.13	502.99	1049.78	679.28	915.35	535.11	1022.11	541.56
4.838	0	0.03	0.01	0.01	0.03	15.25	0.04	0.23	1.2	1.2	69.5	48.7	52.75	97.93	1.25	2.76	1.2	0.06	25.47	1.03	0.45	0.78	0	0.07	0.35	0.01	0.25	0.05	0.38	29.97	0.02	0.01	46.34	0	0		-9.92	2.72	4.15	66.63	108.43	882.61	502.83	1048.15	677.78	913.88	534.58	1022.1	541.42
4.871	0	0.03	0.01	0.01	0.03	17.32	0.04	0.22	1.11	1.11	65.35	52.07	54.11	98.59	1.33	2.69	1.11	0.07	26.5	1.27	0.42	0.99	0	0.07	0.41	0.01	0.2	0.04	0.42	28.61	0.03	0.01	47.18	0	0		-10.95	0.78	3.46	66.53	108.26	881.74	502.59	1047.34	677.36	912.48	534.69	1020.6	540.35
4.904	0	0.03	0	0	0.03	19.12	0.03	0.21	0.85	0.85	61.76	59.73	55.48	98.09	1.86	2.97	0.85	0.07	24.81	1.6	0.42	0.83	0	0.06	0.4	0.01	0.15	0.04	0.5	27.42	0.03	0.01	49.12	0	0		-10.73	2.31	3.53	66.52	107.68	880.93	502.49	1046.4	677.3	911.98	534.58	1019.51	540.22
4.938	0	0.02	0	0	0.03	26.54	0.03	0.2	0.5	0.5	48.46	70.73	59.41	98.53	2.25	4.28	0.5	0.08	26.32	1.78	0.47	0.81	0	0.07	0.41	0.02	0.14	0.04	0.65	24.01	0.03	0.01	52.16	0	0		-10.17	0.99	3.19	66.53	106.13	880.95	502.33	1045.77	676.93	912.08	534.92	1018.13	539.11
4.971	0	0.02	0	0	0.03	31.01	0.03	0.21	0.51	0.51	43.99	73.96	61.16	98.11	2.43	5.75	0.51	0.1	28.19	2.06	0.57	0.75	0	0.07	0.5	0.02	0.13	0.04	0.72	24.04	0.03	0.01	53.16	0	0		-10.32	2.25	3.4	66.61	106.28	880.69	502.25	1044.85	675.87	911.6	535.03	1017.82	538.77
5.004	0	0.02	0	0	0.03	30.35	0.03	0.19	0.54	0.4	44.65	78.77	61.34	98.55	2.51	6.21	0.4	0.12	24.36	2.05	0.55	0.48	0	0.08	0.54	0.02	0.11	0.05	0.8	21.23	0.03	0.02	54.82	0	0		-10.85	0.91	2.84	66.54	106.43	880.58	501.87	1044.51	675.16	910.81	534.97	1017.21	537.71
5.038	0	0.02	0	0	0.03	28.26	0.02	0.19	0.57	0.29	46.74	80.99	60.79	98.37	2.65	8.31	0.29	0.15	20.88	1.99	0.58	0.41	0	0.08	0.57	0.03	0.1	0.05	1.06	18.34	0.04	0.01	55.69	0	0		-13.41	-1.5	2.3	66.11	106.42	881.3	501.14	1045.72	674.61	911.29	533.95	1017.69	536.08
5.071	0	0.02	0	0	0.03	27.59	0.02	0.2	0.62	0.29	47.41	82.77	60.66	98.52	3.01	9.6	0.29	0.18	18.83	1.95	0.48	0.32	0	0.08	0.62	0.03	0.09	0.06	1.11	18.58	0.04	0.01	56.43	0	0		-13.07	1	1.59	66.22	106.97	881.59	501.22	1047.36	675.71	911.45	534.32	1018.38	537.12
5.105	0	0.02	0	0	0.03	25	0.02	0.2	0.7	0.28	50	85.77	59.88	98.77	3.41	10.35	0.28	0.16	13.69	1.74	0.48	0.3	0	0.1	0.7	0.04	0.08	0.06	1.47	17.49	0.05	0.01	57.84	0	0		-10.25	0.09	2.51	66.47	105.63	881.48	501.45	1047.94	677.81	913.09	534.74	1018.67	538.11
5.138	0	0.02	0	0	0.03	30.15	0.02	0.19	0.66	0.29	44.85	89.6	62.18	98.6	3.92	9.08	0.29	0.14	13.86	1.53	0.55	0.36	0	0.09	0.66	0.05	0.09	0.04	1.59	17.08	0.05	0.03	60.07	0	0		-3.89	-0.74	2.97	68.28	103.78	883.29	502.95	1048.19	679.18	915.38	537.45	1019.12	540.28
5.171	0	0.02	0	0	0.03	32.93	0.02	0.19	0.64	0.28	42.07	90.68	63.38	98.18	3.65	8.26	0.28	0.12	14.65	1.33	0.55	0.47	0	0.09	0.64	0.04	0.1	0.02	1.52	18.07	0.05	0.02	60.82	0	0		-5.13	-2.05	3.62	67.79	103.32	884.75	502.7	1050.46	679.44	917.97	536.88	1021.23	540.24
5.205	0	0.01	0	0	0.02	37.08	0.02	0.18	0.67	0.27	37.92	92.56	65.04	98.22	3.71	6.13	0.27	0.1	14.86	0.94	0.63	0.56	0	0.09	0.67	0.04	0.09	0.02	1.52	17.84	0.05	0.01	62.35	0	0		-9.42	-1.93	3.03	66.42	107.68	884.67	499.64	1056.47	681.8	918.33	534.8	1025.99	537.04
5.238	0	0.01	0	0	0.02	41.86	0.02	0.17	0.58	0.23	33.14	92.9	66.8	98.41	3.07	5.23	0.23	0.07	17.78	0.77	0.6	0.58	0	0.08	0.58	0.04	0.09	0.01	1.59	18.74	0.05	0.02	62.66	0	0		-6.85	-1.37	4.25	66.74	105.58	886.54	498.8	1057.38	680.98	921.81	532.33	1027.23	538.07
5.271	0	0.01	0	0	0.02	44.08	0.02	0.18	0.56	0.21	30.92	93.2	67.56	98.5	3.45	4.76	0.21	0.06	18.81	0.65	0.43	0.52	0	0.07	0.56	0.04	0.08	0.02	1.7	20.23	0.05	0.02	62.95	0	0		-8.97	1.06	4.78	66.54	107.45	887.71	497.07	1058.71	678.26	922.64	530.8	1029.95	536.09
5.305	0	0.01	0	0	0.02	55.45	0.02	0.21	0.49	0.22	19.55	94.62	71.26	98.61	3.76	3.81	0.22	0.05	23.81	0.61	0.45	0.43	0	0.06	0.49	0.04	0.07	0.02	1.95	23.96	0.05	0.01	64.51	0	0		-6.77	0.69	5.76	66.87	107.03	889.41	495.89	1062.17	679.54	926.26	529.55	1033.06	536.57
5.338	0	0.01	0	0	0.02	63.18	0.02	0.2	0.43	0.22	11.82	95.43	73.87	98.33	4.02	3.36	0.22	0.05	27.38	0.66	0.42	0.4	0	0.05	0.43	0.04	0.07	0.02	2.08	23.71	0.05	0.01	65.57	0	0		-6.81	1.61	6.18	66.9	108.94	890.65	495.03	1061.88	676.56	926.25	528.09	1034.89	536.18
5.372	0	0.01	0	0	0.02	71.13	0.02	0.23	0.41	0.21	3.87	95.37	76.37	97.4	4.69	4.58	0.21	0.06	33.9	0.79	0.55	0.49	0	0.05	0.41	0.05	0.06	0.01	2.43	24.99	0.04	0.01	65.49	0	0		-6.44	3.88	6.34	67.22	109.17	891.9	494.7	1062.9	675.67	927.45	528.32	1036.37	535.87
5.405	0	0.01	0	0	0.02	59.97	0.02	0.26	0.46	0.22	15.03	94.48	72.22	98.61	5.5	6.02	0.22	0.07	27.41	0.88	0.5	0.52	0	0.05	0.46	0.05	0.05	0.02	2.48	25.37	0.04	0.03	64.33	0	0		-4.97	0.67	3.82	67.73	108.54	893.49	494.67	1063.19	675.1	926.49	528.24	1034.8	535.27
5.438	0	0.01	0	0	0.03	49.72	0.02	0.29	0.49	0.23	25.28	93.91	68.69	98.74	6.93	8.23	0.23	0.07	21.36	1.11	0.43	0.55	0	0.05	0.49	0.05	0.05	0.02	2.46	24.91	0.04	0.04	63.69	0	0		-3.66	-0.17	4.06	68.34	107.59	894.71	495.22	1062.95	674.62	927.61	528.84	1035	535.43
5.472	0	0.01	0	0	0.03	44.72	0.02	0.32	0.5	0.24	30.28	93.63	66.91	98.74	7.81	10.27	0.24	0.08	18.39	1.88	0.46	0.81	0	0.05	0.5	0.05	0.05	0.03	2.47	23.96	0.04	0.04	63.4	0	0		-5.46	0.19	4.67	68	106.26	895.33	496.45	1062.22	674.1	928.72	528.96	1034.73	536.33
5.505	0	0.01	0	0	0.03	40.69	0.02	0.35	0.56	0.26	34.31	93.2	65.24	98.76	9.16	12.41	0.26	0.09	16.34	2.71	0.52	0.95	0	0.05	0.56	0.05	0.06	0.05	2.44	22.86	0.04	0.03	62.96	0	0		-5.1	0.11	4.49	68.18	105.87	895.75	496.48	1061.87	673.18	928.8	528.85	1034.39	536.53
5.538	0	0.01	0	0	0.04	40.76	0.02	0.37	0.53	0.3	34.24	92.77	65.03	98.42	9.55	13.65	0.3	0.1	17.22	4.16	0.63	1.19	0	0.05	0.53	0.06	0.07	0.05	2.28	22.39	0.04	0.06	62.54	0	0		-3.34	1.34	5.07	68.9	106.33	895.86	496.84	1061.08	672.91	928.76	529.04	1034.75	537.52
5.572	0	0.01	0	0	0.04	44.08	0.02	0.4	0.61	0.34	30.92	93.25	65.98	98.12	10.06	13.54	0.34	0.09	18.71	5.31	0.68	1.27	0	0.04	0.61	0.05	0.09	0.07	2.14	23.66	0.04	0.03	63	0	0		-3.51	-2.24	5.09	69.05	106.86	896.56	496.8	1060.97	672.08	928.73	529.07	1035.33	536.67
5.605	0	0.01	0	0	0.04	45.93	0.03	0.44	0.6	0.43	29.07	93.39	66.32	97.56	11.09	12.98	0.43	0.09	19.74	6.1	0.65	1.17	0	0.04	0.6	0.05	0.11	0.08	2.18	25.5	0.03	0.02	63.15	0	0		-1.85	-3.56	4.94	70.28	105.54	898.1	497.83	1060.11	670.8	929.54	530.31	1034.86	537.17
5.638	0	0.01	0	0	0.03	49.53	0.02	0.36	0.56	0.52	25.47	94.31	67.82	98.61	9.95	10.03	0.52	0.08	20.34	5.87	0.65	1.11	0	0.04	0.56	0.04	0.16	0.09	2.1	24.81	0.03	0.03	64.14	0	0		-1.72	-0.67	4.18	70.77	104.25	899.86	498.64	1060.89	670.12	930.88	530.66	1034.83	538.64
5.672	0	0.02	0	0	0.03	46.43	0.02	0.3	0.63	0.63	28.57	92.91	67.03	98.72	7.39	8.79	0.63	0.08	21.02	5.55	0.62	1.08	0	0.04	0.62	0.04	0.23	0.17	2.15	24.36	0.03	0.01	62.68	0	0		-2.09	-0.26	3.7	70.76	104.16	900.58	498.6	1061.39	669.42	931.17	530.53	1035	538.81
5.705	0	0.02	0	0	0.03	41.55	0.02	0.29	0.72	0.72	33.45	91.14	65.45	98.15	6.05	7.32	0.72	0.08	20.5	4.99	0.56	1.03	0	0.04	0.65	0.04	0.28	0.22	1.92	26.18	0.03	0.01	61.17	0	0		1.68	2.16	4.11	72.77	106.34	899.91	498.9	1059.82	669.18	929.42	531.08	1035.34	540.47
5.739	0	0.02	0	0	0.03	37.15	0.02	0.26	1.08	1.08	37.85	90.52	63.84	97.83	5.44	6.27	1.08	0.09	18.16	3.51	0.45	1.04	0	0.05	0.71	0.04	0.34	0.69	1.64	25.85	0.03	0.01	60.7	0	0		-3.63	-2.96	2.03	70.11	106.56	901.33	501.64	1058.99	668.19	927.69	534.25	1034.11	539.66
5.772	0	0.02	0	0	0.03	36.43	0.02	0.27	1.25	1.25	38.57	90.18	63.6	97.14	4.8	5.85	1.25	0.1	18.09	2.58	0.38	1.04	0	0.05	0.74	0.03	0.41	0.77	1.34	27.64	0.02	0	60.46	0	0		-4.8	4.37	2.98	70.09	105.14	900.57	502.09	1057.91	668.63	928.39	533.75	1033.33	540.23
5.805	0	0.02	0	0	0.03	33.62	0.02	0.27	1.2	1.2	41.38	89.45	62.83	96.88	3.54	6.13	1.2	0.12	16.88	1.8	0.34	0.94	0	0.05	0.92	0.02	0.44	0.81	1.16	28.68	0.02	0.01	59.97	0	0		-4.99	4.83	3.61	69.61	107.18	897.88	501.45	1057.21	669.89	926.29	532.84	1033.16	540.89
5.839	0	0.02	0	0	0.03	21.48	0.03	0.25	1.49	1.49	57.04	80.36	57.31	97.12	2.36	5.84	1.49	0.13	14.95	1.33	0.35	0.86	0	0.06	0.98	0.02	0.41	0.71	0.8	28.12	0.02	0	55.43	0	0		-2.14	4.41	3.91	70.29	105.92	894.72	500.35	1056.03	672.13	924.93	532.77	1030.59	540.12
5.872	0	0.02	0	0	0.03	18.53	0.02	0.23	1.36	1.36	62.94	78.5	55.99	97.83	1.72	5.76	1.36	0.15	13.08	1.16	0.36	0.99	0	0.06	1.26	0.03	0.39	0.33	0.75	26.35	0.03	0.01	54.73	0	0		-7.26	2.95	3.2	68.01	106.25	892.27	499.05	1053.85	670.46	921.78	531.53	1027.92	536.25
5.905	0	0.02	0	0	0.03	16.41	0.02	0.22	1.49	1.49	67.17	77.31	54.72	97.38	1.74	5.88	1.49	0.19	11.34	1.32	0.44	1.11	0	0.06	1.3	0.03	0.36	0.13	0.64	25.22	0.03	0.02	54.3	0	0		-8.99	3.92	3.92	67.52	105.14	890.3	496.6	1052.94	668.54	921.46	529.59	1026.53	533.26
5.939	0	0.02	0	0	0.03	17.53	0.02	0.23	1.74	1.74	64.94	79.79	55.31	95.74	2.16	5.77	1.74	0.24	10.94	1.53	0.5	1.33	0	0.07	1.16	0.02	0.3	0.06	0.54	26.01	0.02	0.02	55.21	0	0		-10.97	6.44	3.17	66.85	108.26	889.17	493.63	1053.69	667.43	919.22	525.93	1027.38	530.75
5.972	0	0.02	0	0	0.03	20.22	0.03	0.21	1.77	1.77	59.56	81.75	56.65	94.84	2.66	5.23	1.77	0.29	12.49	1.77	0.63	2.1	0	0.06	1.09	0.02	0.29	0.04	0.53	23.45	0.02	0.02	56	0	0		-10.98	7.44	5.77	67.05	105.38	887.9	491.87	1052.22	664.82	921.44	523.72	1026.63	530.1
6.005	0	0.02	0	0	0.03	21.77	0.03	0.23	1.67	1.67	56.45	82.1	57.31	97.57	3.61	5.13	1.67	0.35	13.85	2.31	0.55	1.44	0	0.06	0.96	0.02	0.23	0.02	0.48	24.65	0.02	0.01	56.14	0	0		-5.61	3.54	4.5	68.28	103.7	887.8	490.52	1051.95	665.07	920.87	523.98	1024.48	528.52
6.039	0	0.02	0	0	0.03	24.15	0.03	0.25	1.6	1.6	51.69	82.23	58.07	96.02	4.85	4.85	1.6	0.36	16.12	2.69	0.65	1.05	0	0.05	0.92	0.02	0.2	0.02	0.45	26.08	0.02	0.02	56.2	0	0		-3.29	6.08	5.6	69.42	103.41	888.34	490.61	1051.53	664.34	922.06	523.68	1025.28	529.94
6.072	0	0.02	0	0	0.03	25.52	0.03	0.24	2.01	2.01	49.48	79.46	57.98	97.58	5.45	3.24	2.01	0.39	19.61	3.54	0.85	0.87	0	0.04	0.74	0.02	0.16	0.02	0.47	26.6	0.02	0.01	55.08	0	0		-0.89	3.52	4.73	71.41	105.29	891.76	494.19	1051.11	664.28	921.91	526.79	1027.01	533.19
6.106	0	0.02	0	0	0.03	20.76	0.04	0.21	1.95	1.95	58.48	71.62	55.22	97.39	5	2.6	1.95	0.37	20.11	3.75	1.56	1.13	0	0.03	0.64	0.02	0.15	0.02	0.45	23.86	0.03	0.02	52.43	0	0		-2.36	3.9	5.15	70.81	103.91	892.18	498.37	1049.22	665.73	922.25	529.21	1025.82	537.53
6.139	0	0.03	0	0.01	0.03	16.3	0.04	0.18	2.49	2.49	67.41	61.81	52.45	96.89	3.46	1.8	2.49	0.34	20.31	4.22	1.55	1.45	0	0.03	0.54	0.02	0.16	0.05	0.5	23.07	0.03	0.01	49.66	0	0		-0.88	4.81	3.94	72.35	105.78	895.09	502.75	1047.13	664	920.79	533.49	1026.27	541.44
6.172	0	0.03	0.01	0.01	0.03	8.2	0.04	0.15	3	3	83.59	47.64	45.81	94.97	1.89	1.25	3	0.28	13.64	3.55	1.71	1.19	0	0.02	0.52	0.02	0.16	0.11	0.51	21.2	0.04	0.01	46.08	0	0		-5.85	7.31	5.56	70.66	106.1	895.56	506.52	1041.85	660.06	919.64	535.2	1025.4	543.66
6.206	0	0.04	0.01	0.01	0.04	4.33	0.04	0.12	3.17	3.17	91.34	33.65	39.88	95.87	0.97	1.05	3.17	0.26	8.8	2.97	2.04	1.29	0	0.02	0.42	0.04	0.15	0.14	0.54	16.46	0.04	0	42.44	0	0		-10.43	6.27	5.95	69.93	107.28	897.8	512.38	1033.84	653.33	916.64	536.93	1023.29	548.6
6.239
6.272
6.306
6.339
6.373
6.406
6.439
6.473
6.506
6.539	0	0.1	0.05	0.02	0.1	0.44	0.11	0.14	18.68	17.78	99.12	2.54	7.03	93.88	0.11	3.72	18.68	0.03	4.09	0.19	10.04	3.23	0	0	0.01	0.12	0.38	0	2.31	17.78	0.09	4.55	23.97	0	0		-21.13	8.35	3.24	64.23	113.21	866.76	530.04	1024.37	692.86	891.06	559.82	1004.19	564.05
6.573	0	0.19	0.12	0.04	0.15	0.17	0.21	0.11	14.86	15.09	99.57	0.75	0	94.03	0.07	2.25	26.49	0.08	5.69	0.24	11.91	3.2	0	0	0.01	0.23	0.1	0	5.05	15.09	0.12	0.08	14.86	0	0		-12.16	8.22	3.59	65.16	108.6	861.04	520.49	1029.12	697.52	893.08	554.17	1001.63	557.47
6.606	0	0.21	0.12	0.04	0.16	0.2	0.23	0.12	15.61	16.1	99.54	0.93	0	84.53	0.17	1.89	28.08	0.1	7.09	0.3	11.95	3.25	0	0	0.02	0.29	0.06	0	6.51	16.1	0.12	0.1	15.61	0	0		-11.8	13.51	3.99	65.41	111.41	860.65	515.15	1029.3	692.18	892.13	549.2	1003.48	552.94
6.639	0	0.23	0.12	0.04	0.17	0.21	0.24	0.13	15.29	18.94	99.51	1.03	0	80.53	0.25	1.27	27.78	0.1	8.1	0.34	9.5	2.82	0	0	0.04	0.48	0.07	0	8.36	18.94	0.12	0.06	15.29	0	0		-7.94	14.9	2.9	65.67	111.19	859.02	509.09	1031.37	691.4	891.51	545.45	1002.69	547.22
6.673	0	0.15	0.06	0.03	0.12	0.49	0.12	0.19	13.97	13.97	99.01	1.52	11.17	83.61	0.28	1.04	13.97	0.12	12.64	0.32	6.44	2.37	0	0	0.04	1.02	0.09	0.01	16.84	28.09	0.1	0.1	20.71	0	0		-11.6	13.85	4.18	65.46	108.74	859.01	506.93	1031.35	688.14	893.77	542.22	1002.48	544.78
6.706	0	0.12	0.04	0.02	0.11	0.88	0.11	0.23	11.82	11.82	98.24	2.7	18.57	88.05	0.36	0.78	11.82	0.12	15.65	0.32	3.76	1.49	0	0	0.06	1.08	0.09	0.01	16.31	32.96	0.11	0.07	24.37	0	0		-12.93	12.02	3.31	65.53	108.69	860.27	505.57	1031.25	685.35	893.56	540.45	1002.24	542.27
6.74	0	0.09	0.02	0.02	0.08	2.1	0.08	0.38	7.62	7.62	95.8	7.13	29.88	91.12	0.38	0.79	7.62	0.14	18.76	0.3	1.21	0.79	0	0	0.08	0.94	0.1	0.02	19.36	44.8	0.13	0.03	30.69	0	0		-10.77	10.36	2.12	65.65	106.91	861.2	504.83	1029.94	683.49	893.18	539.54	1000.08	540.93
6.773	0	0.08	0.02	0.02	0.07	2.43	0.07	0.41	6.37	6.37	95.15	9.62	32.13	90.29	0.4	0.83	6.37	0.14	17.37	0.31	1.14	0.78	0	0	0.11	1.09	0.09	0.02	17.95	46.72	0.15	0.08	32.73	0	0		-7.29	10.85	1.87	66.56	107.55	862.28	503.75	1030.27	681.95	893.37	539.9	1000.92	540.02
6.806	0	0.07	0.01	0.01	0.07	3.07	0.06	0.39	5.83	5.83	93.87	15.06	34.94	92.74	0.44	0.78	5.83	0.17	15.36	0.36	1.05	0.93	0	0	0.19	1.3	0.08	0.02	17.02	45.85	0.18	0.06	35.9	0	0		-6.97	9.27	3.22	66.92	108.73	861.92	502.47	1029.26	679.29	893.22	538.4	1001.94	539.63
6.84	0	0.06	0.01	0.01	0.06	3.72	0.05	0.37	5.11	5.11	92.56	20.9	37.38	95.31	0.5	0.77	5.11	0.17	14.01	0.39	0.96	1.49	0	0	0.27	1.3	0.08	0.02	15.3	44.01	0.2	0.02	38.39	0	0		-8.2	6.94	3	66.6	106.25	863	501.85	1029.77	678.18	894.97	537.39	1001.22	538.21
6.873	0	0.05	0.01	0.01	0.05	4.89	0.04	0.4	4.33	4.33	90.21	29.06	40.46	96.06	0.46	0.97	4.33	0.2	13.69	0.37	1.18	1.85	0	0	0.32	1.25	0.11	0.01	14.58	46	0.21	0.02	41.11	0	0		-13.01	6.04	3.01	66.24	105.2	864	500.3	1030.48	675.1	896.32	535.27	1001.52	535.16
6.906	0	0.05	0.01	0.01	0.05	5.52	0.04	0.41	3.67	3.67	88.96	35.75	42.14	94.76	0.41	1.37	3.67	0.21	12.17	0.34	1.3	2.26	0	0	0.34	1.24	0.11	0.01	13.1	46.21	0.22	0.05	43.02	0	0		-8.39	7.53	3.67	66.84	104.16	865.63	499.76	1032.13	675.9	899.03	534.72	1003.18	536.41
6.94	0	0.04	0.01	0.01	0.04	7.32	0.03	0.44	2.74	2.74	85.37	46.21	45.56	96	0.41	2.14	2.74	0.21	12.16	0.35	1.12	1.57	0	0	0.38	1.07	0.11	0.01	12.75	47.16	0.23	0.02	45.72	0	0		-12.72	6.12	2.55	66.29	104.62	867.37	498.7	1034.79	674.86	900.07	533.98	1004.69	533.43
6.973	0	0.03	0	0.01	0.04	10.46	0.03	0.5	2.26	2.26	79.07	57.45	49.42	97.02	0.42	3.78	2.26	0.23	13.53	0.37	1.03	1.09	0	0	0.35	0.89	0.11	0.01	11.89	48.52	0.23	0.04	48.54	0	0		-4.83	4.58	2.2	67.91	102.93	870.42	499.01	1036.66	675.96	903.05	535.67	1005.97	534.95
7.006	0	0.03	0	0.01	0.04	10.68	0.03	0.55	1.74	1.74	78.64	60.79	50.11	96.54	0.49	6.22	1.74	0.21	12.24	0.35	0.89	0.86	0	0	0.33	0.89	0.12	0.01	11.67	48.46	0.23	0.04	49.39	0	0		-8.04	5.36	3.33	66.99	102.7	871.96	499.51	1038.88	676.58	905.96	534.56	1008.65	535.95
7.04	0	0.02	0	0.01	0.03	18.76	0.02	0.71	1.21	1.21	62.49	77.01	56.47	97.24	0.56	7.77	1.21	0.21	14.41	0.31	0.7	0.62	0	0	0.22	0.76	0.14	0.01	9.97	52.73	0.23	0.03	54.19	0	0		1.73	4.18	3.28	71.08	103.16	874	498.52	1041.35	677.34	907.92	537.28	1011.08	536.32
7.073	0	0.02	0	0.01	0.03	24.15	0.02	0.7	1.1	1.1	51.71	82.06	59.31	97.04	0.64	7.1	1.1	0.18	16.26	0.28	0.82	0.71	0	0	0.17	0.69	0.16	0	9.42	53.17	0.21	0.05	56.13	0	0		-1.47	4.56	4.82	69.07	106.84	876.96	500.82	1044.73	679.12	910.61	537.2	1017.42	540.19
7.107	0	0.02	0	0	0.02	46.49	0.02	0.89	0.54	0.58	28.51	94.04	68.83	96.99	0.71	7.43	0.54	0.16	18.8	0.22	0.84	0.99	0	0	0.13	0.58	0.17	0	6.97	58.63	0.21	0.04	63.83	0	0		-2.98	4.64	4.55	68.34	107.06	879.76	501.18	1048.18	679.79	913.4	537.87	1020.45	539.97
7.14	0	0.01	0	0	0.02	60.83	0.02	0.85	0.35	0.45	14.17	96.77	74.18	96.82	0.79	6.17	0.35	0.13	21.19	0.24	0.76	1.06	0	0	0.13	0.45	0.18	0	5.64	58.77	0.2	0.02	67.82	0	0		-1.72	4.92	5.14	69.02	103.46	881.73	501.34	1048.45	678.39	916.71	537.94	1020.15	539.98
7.173	0	0.01	0	0	0.02	60.95	0.02	0.8	0.32	0.4	14.05	96.76	74.25	98.52	0.73	4.64	0.32	0.11	21.3	0.24	0.77	1.31	0	0	0.1	0.4	0.19	0	5.16	58.78	0.19	0.03	67.81	0	0		-5.17	1.01	5.36	67.8	106.71	884.87	500.02	1051.11	676.2	918.24	533.91	1024.82	539.25
7.207	0	0.01	0	0	0.02	69.19	0.02	0.71	0.22	0.3	5.81	97.82	77.7	94.87	0.81	2.93	0.22	0.1	22.71	0.23	0.47	0.9	0	0	0.08	0.3	0.17	0.01	4.02	57.5	0.16	0.02	70.35	0	0		-6.91	7.42	5.2	67	105.32	884.74	496.61	1056.05	677.53	921.25	533.03	1026.55	535.19
7.24	0	0.01	0	0	0.01	74.42	0.02	0.71	0.23	0.31	0.58	97.82	79.61	95.83	0.91	2.43	0.23	0.1	27.33	0.24	0.48	0.7	0	0	0.07	0.31	0.14	0.01	4.2	57.92	0.13	0.07	70.32	0	0		-8.83	6.32	7.28	66.56	108.04	886.19	495.69	1057.74	676.79	923.45	528.15	1031.1	537.31
7.273	0	0.01	0	0	0.01	78.39	0.02	0.72	0.23	0.26	0	98.2	81.47	97.43	1.13	1.56	0.23	0.1	28.82	0.29	0.51	0.66	0	0	0.06	0.26	0.12	0	4.17	59.07	0.11	0.03	71.54	0	0		-7.92	3.83	7.39	67.02	106.94	889.58	495.77	1059.73	675.82	926.69	527.61	1033.18	537.42
7.307	0	0.01	0	0	0.01	86.51	0.02	0.81	0.16	0.18	0	98.84	86.34	94.91	1.34	1.47	0.16	0.1	33.36	0.34	0.54	0.59	0	0	0.07	0.18	0.1	0.01	3.9	61.64	0.07	0.04	74.34	0	0		-11.25	7.37	7.55	66.59	108.26	890.07	493.02	1064.19	676.26	928.77	525.6	1036.65	534.63
7.34	0	0.01	0	0	0.01	87.85	0.02	0.85	0.17	0.17	0	98.84	86.96	94.72	1.93	1.86	0.17	0.11	35.55	0.4	0.86	0.68	0	0	0.07	0.17	0.08	0.01	3.92	61.91	0.07	0.05	74.3	0	0		-10.26	7.56	7.95	66.69	108.32	893.38	494.33	1064.97	675.43	931.25	525.16	1038.94	536.84
7.374	0	0.01	0	0	0.01	88.83	0.02	0.92	0.13	0.13	0	99.05	87.85	97.53	2.68	1.86	0.13	0.11	34.73	0.58	0.79	0.57	0	0	0.07	0.13	0.07	0.01	3.77	62.92	0.05	0.13	75.57	0	0		-7.64	3.62	7.59	67.39	105.61	895.42	494.96	1063.21	672.66	932.14	526	1037.23	536.44
7.407	0	0.01	0	0	0.01	87.13	0.02	0.91	0.14	0.14	0	99.12	86.62	97.28	3.26	1.96	0.14	0.1	30.95	0.69	0.81	0.63	0	0	0.07	0.11	0.07	0.01	3.64	62.09	0.04	0.03	76.05	0	0		-3.19	4.11	8.14	69.11	101.83	895.85	494.38	1060.91	670.21	933.36	525.72	1034.65	536.21
7.44	0	0.01	0	0	0.01	85.26	0.02	0.91	0.15	0.15	0	99.07	85.1	97.01	4.74	1.92	0.15	0.09	28.77	0.92	0.67	0.58	0	0	0.09	0.09	0.07	0.01	3.18	60.59	0.04	0.09	75.74	0	0		0.76	4.6	6.76	71.54	105.64	898.72	497.01	1061.11	670.07	931.98	529.96	1037.28	538.41
7.474	0	0.01	0	0	0.01	78.65	0.02	0.87	0.24	0.24	0	98.71	81.23	97.67	4.81	1.83	0.24	0.08	24.94	1.52	0.59	1.04	0	0	0.09	0.07	0.09	0.01	2.82	59.56	0.03	0.28	73.65	0	0		-3.37	3.32	6.32	69.98	105.41	902.03	501.13	1060.16	668.69	932.87	532.34	1037.95	540.71
7.507	0	0.01	0	0	0.01	72.89	0.02	0.89	0.41	0.41	2.11	98.38	78.49	98.71	4.64	1.26	0.41	0.06	22.2	2.04	0.62	1.76	0	0	0.1	0.05	0.12	0.02	2.52	60.81	0.02	0.09	72.22	0	0		-4.78	0.32	6.64	69.61	103.99	903.07	502.32	1059.94	668.57	934.19	532.12	1037.74	541.71
7.54	0	0.01	0	0	0.01	70.57	0.02	0.86	0.5	0.5	4.43	98.11	77.65	98.08	3.35	1.09	0.5	0.05	22.08	2.7	0.6	3.69	0	0	0.09	0.05	0.14	0.02	2.52	61.63	0.03	0.22	71.26	0	0		-8.3	-2.34	5.77	68.43	105.52	903.94	505.26	1059.39	668.86	932.83	535.15	1038.07	542.84
7.574	0	0.02	0	0	0.01	64.9	0.02	0.79	0.73	0.73	10.1	97.45	75.26	98.75	2.39	0.82	0.73	0.04	21.28	3.51	0.81	9.85	0	0	0.09	0.04	0.19	0.03	2.51	60.63	0.03	0.3	69.33	0	0		-6.67	-0.16	6.43	68.97	106.4	902.66	506.2	1058.29	670.04	931.84	536.01	1037.87	544.98
7.607	0	0.02	0	0.01	0.01	61.74	0.02	0.7	0.94	0.94	13.26	96.9	74.07	98.69	1.44	0.5	0.94	0.02	21.33	4.07	0.79	13.57	0	0	0.09	0.03	0.25	0.04	2.3	59.23	0.03	0.78	68.09	0	0		-4.98	-0.4	5.65	69.64	107.73	902.95	506.97	1058.35	670.95	930.72	537.47	1038.15	545.56
7.64	0	0.03	0	0.01	0.02	53.76	0.02	0.65	1.57	1.57	21.24	95.22	70.64	98.73	1.03	0.35	1.57	0.02	21.06	5.74	1	24.99	0	0	0.11	0.03	0.33	0.07	2.47	57.88	0.03	0.68	65.29	0	0		1.49	-0.25	5.74	73.59	107.39	905.01	510.6	1056.2	671.19	930.95	540.93	1037.95	550.12
7.674	0	0.04	0	0.01	0.02	42.97	0.02	0.63	3.09	3.09	32.03	91.21	65.73	98.79	0.82	0.27	3.09	0.01	21.42	6.35	0.97	27.13	0	0.01	0.11	0.03	0.41	0.1	2.6	57.34	0.03	0.24	61.22	0	0		-3.16	0	2.82	71.02	104.36	905.83	511.54	1058.36	672.82	931.41	542.68	1035.58	548.99
7.707	0	0.04	0	0.01	0.02	37.25	0.03	0.62	3.48	3.48	37.75	88.75	63.36	98.56	0.71	0.25	3.48	0.01	20.57	7.34	0.99	26.77	0	0.01	0.1	0.02	0.51	0.15	2.43	57.3	0.03	0.63	59.52	0	0		-5.5	0.86	3.25	70.09	103.32	905.96	513.55	1057.08	672.91	931.72	543.57	1034.8	550.6
7.741	0	0.04	0	0.01	0.02	22.51	0.03	0.53	5.3	5.3	54.98	80.67	56.21	98.14	0.55	0.26	5.3	0.01	15.77	6.15	0.95	21.09	0	0.01	0.12	0.02	0.49	0.17	1.87	53.71	0.04	0.32	55.55	0	0		-8.14	2.17	4.8	68.71	104.91	904.58	513.17	1055.97	672.61	931.03	541.92	1035.6	550.37
7.774	0	0.04	0	0.01	0.03	19.21	0.03	0.42	5.26	5.26	61.58	75.12	54.35	98.66	0.41	0.3	5.26	0.01	16.2	5.5	0.85	14.8	0	0.01	0.13	0.01	0.47	0.15	1.44	47.92	0.05	0.27	53.54	0	0		-9.85	-0.51	3.54	67.86	106.68	903.19	513.09	1055.69	672.68	928.26	542.32	1034.65	550.17
7.807	0	0.04	0	0.01	0.03	17.94	0.03	0.38	4.87	4.87	64.11	73.29	53.72	96.09	0.39	0.33	4.87	0.01	15.9	5.42	1.07	10.29	0	0.01	0.15	0.01	0.48	0.11	1.49	45.46	0.04	0.18	52.95	0	0		-9.01	5.99	4.42	67.86	103.85	899.44	511.3	1051.95	672.16	926.69	540.49	1030.27	547.96
7.841	0	0.04	0.01	0.01	0.03	11.05	0.04	0.29	6.4	6.4	77.9	56.26	47.68	96.63	0.4	0.33	6.4	0.01	15.21	5.29	0.94	6.16	0	0.01	0.17	0.01	0.44	0.07	1.18	38.9	0.05	0.16	48.23	0	0		-8.88	5.22	4	67.51	104.02	895.76	507.87	1050.87	671.9	923.83	538.33	1027.7	543.95
7.874	0	0.04	0.01	0.01	0.03	14.95	0.04	0.27	5.59	5.59	70.09	61.61	51.05	96.74	0.46	0.46	5.59	0.01	18.63	5.05	0.78	4.62	0	0.01	0.25	0.01	0.52	0.07	1.13	37.53	0.05	0.08	49.61	0	0		-5.77	5.05	4.28	68.61	102.02	892.33	503.82	1048.1	668.86	921.86	535.94	1023.79	540.04
7.907	0	0.04	0.01	0.01	0.03	14.03	0.04	0.26	6.05	6.05	71.95	58.76	50.08	97.68	0.57	0.67	6.05	0.02	18.76	3.8	0.72	4.37	0	0.01	0.29	0.01	0.59	0.08	0.97	35.59	0.05	0.13	48.87	0	0		-7.34	3.31	4.48	68.07	103.56	891.42	501.68	1048.14	667.12	920.82	533.8	1024.29	537.93
7.941	0	0.04	0.01	0.01	0.03	9.9	0.04	0.22	6.86	6.86	80.21	48.05	46.15	97.49	0.54	0.85	6.86	0.04	17.07	3.57	0.55	2.96	0	0.01	0.33	0.01	0.5	0.09	0.96	31.59	0.06	0.09	46.18	0	0		-4.6	3.7	5	68.8	103.46	891.35	501.65	1047.45	667.6	920.99	532.37	1024.19	539.55
7.974	0	0.04	0.01	0.01	0.03	10.79	0.04	0.21	6.06	6.06	78.41	51.22	47.48	97.29	0.6	1.16	6.06	0.06	17.23	2.87	0.49	2	0	0.01	0.36	0.01	0.48	0.11	0.91	29.91	0.06	0.06	46.97	0	0		-3.33	4.1	4.81	69.52	103.9	890.84	500.76	1047.37	667.51	920.34	531.85	1023.99	538.95
8.007	0	0.03	0.01	0.01	0.03	11.88	0.04	0.21	5.03	5.03	76.24	54.03	48.93	98.15	0.84	1.39	5.03	0.08	17.75	2.83	0.52	1.84	0	0.01	0.35	0.01	0.49	0.12	0.81	29.23	0.07	0.1	47.67	0	0		-5.65	2.14	3.85	69.46	101.67	892.37	501.37	1047.2	665.37	921.3	531.69	1022.7	539.01
8.041	0	0.03	0.01	0.01	0.03	12.04	0.04	0.19	4.05	4.05	75.92	52.25	49.35	96.64	0.99	1.54	4.05	0.09	18.9	2.88	0.68	1.88	0	0.01	0.37	0.01	0.51	0.14	0.82	26.57	0.08	0.04	47.23	0	0		-4.85	5.21	5.18	70.74	104.05	890.16	500.78	1041.33	660.89	917.29	529.95	1020.97	538.64
8.074	0	0.04	0.01	0.01	0.03	14.64	0.04	0.21	4.32	4.32	70.72	53.38	50.84	98.7	1.08	1.59	4.32	0.08	22.33	2.73	0.9	4.28	0	0.01	0.37	0.01	0.49	0.16	0.91	29.27	0.09	0.15	47.51	0	0		1.49	-0.34	0.9	74.88	102.13	892.65	503.18	1041.33	660.93	915.81	535.95	1017.88	539.3
8.108	0	0.04	0.01	0.01	0.03	15.72	0.04	0.21	3.37	3.37	68.56	52.52	51.65	98.7	0.95	1.89	3.37	0.06	24.23	2.67	1.62	13.81	0	0.01	0.34	0.01	0.4	0.15	0.91	28.82	0.09	0.08	47.3	0	0		-3.87	0.36	2.11	72.24	104.72	889.31	504.3	1036.2	659.58	911.26	535.68	1015.94	538.61
8.141	0	0.04	0.01	0.01	0.03	12.05	0.04	0.2	2.54	2.54	75.91	51.08	49.88	98.31	0.85	2.5	2.54	0.03	19.48	2.65	1.28	10.59	0	0.01	0.26	0.01	0.3	0.18	0.86	26.93	0.09	0.17	46.94	0	0		0.43	1.69	-0.08	74.06	107.32	889.96	505.88	1032.42	656.13	906.61	539.57	1013.93	538.55
8.174	0	0.04	0.01	0.01	0.03	9.8	0.04	0.18	2.67	2.67	80.39	45.97	47.77	97.04	0.76	2.31	2.67	0.02	17.91	2.86	1.42	9.06	0	0.01	0.21	0.01	0.23	0.14	0.86	24.85	0.1	0.02	45.66	0	0		-5.36	4.55	1.98	73.25	106.73	891.5	509.71	1025.66	649.79	906.05	539.15	1012.76	541.35
8.208	0	0.03	0.01	0.01	0.03	8.69	0.03	0.17	1.89	1.89	82.62	46.79	46.9	96.95	1.17	2.71	1.89	0.01	15.17	3.75	2	4.25	0	0.01	0.2	0.02	0.27	0.14	0.86	23.67	0.12	0.02	45.87	0	0		-11.6	4.71	0.43	72.79	105.49	893.03	513.4	1018.17	642	902.41	541.91	1007.9	541
8.241	0	0.04	0.01	0.01	0.04	7.1	0.04	0.22	1.86	1.86	85.79	38.38	44.62	97.48	1.15	3.08	1.86	0.01	15.54	5.67	2.48	2.48	0	0.01	0.16	0.02	0.24	0.12	0.86	29.4	0.13	0.01	43.72	0	0		-3.12	3.72	1.38	71.87	102.58	893.44	517.41	1010.32	638.05	900.89	544.83	1003.47	545.51
8.274	0	0.04	0.01	0.01	0.04	6.06	0.04	0.27	1.82	1.82	87.87	27.2	41.29	98.41	0.91	2.65	1.82	0.01	18.81	7.61	5.88	2.17	0	0.01	0.13	0.02	0.16	0.09	0.87	34.84	0.12	0.04	40.54	0	0		1.02	1.39	1.13	69.25	104.33	891.38	519.01	1006.14	633.78	896.68	547.73	1000.98	550.11
8.308	0	0.05	0.01	0.02	0.03	3.2	0.04	0.28	2.1	2.1	93.6	13.44	29.55	97.51	0.61	2.35	2.1	0	17.76	11.12	18.64	4.37	0	0.01	0.15	0.03	0.13	0.11	0.86	35.7	0.14	6.23	35.08	0	0		-4.59	3.66	1.02	67.77	103.93	889.19	522.35	1003.52	636.99	894.41	550.63	998.34	551.15
8.341	0	0.06	0.02	0.07	0.03	2.03	0.04	0.24	2.13	2.13	95.94	7.2	21.75	98.61	0.43	2.62	2.13	0	18.01	14.36	26.54	13.92	0	0.02	0.21	0.03	0.08	0.1	0.83	32.62	0.15	18.99	30.76	0	0		-21.3	0.68	-0.25	68.18	103.29	886.42	522.6	1000.69	636.86	890.94	550.58	994.08	544.92
8.375	0	0.1	0.03	0.96	0.03	0.82	0.03	0.23	2.8	2.8	98.09	2.59	5.22	98.48	0.37	2.67	2.8	0	14.93	16.39	44.96	44.37	0	0.03	0.21	0.04	0.08	0.12	0.85	31.56	0.17	7.57	24.09	0	0		-22.64	-1.16	-1.19	69.07	103.74	883.21	529.06	997.33	643.17	886.79	559.04	990.1	549.56
8.408	0	0.15	0.04	1.42	0.04	0.58	0.04	0.23	2.75	2.75	97.15	2.23	1.54	96.89	0.24	3.09	2.75	0	16.4	22.03	45.46	49.31	0	0.03	0.2	0.05	0.06	0.09	0.8	30.46	0.18	20.24	20.17	0	0		-18.02	4.8	-2.61	67.53	102.63	881.53	528.34	994.98	642.06	884.27	557.93	986.56	549.63
8.441	0	0.19	0.05	0.84	0.05	0.47	0.05	0.24	2.53	2.53	98.32	1.15	5.51	96.9	0.17	3.92	2.53	0	15.58	20.66	32.17	51.06	0	0.04	0.17	0.05	0.04	0.07	0.72	31	0.15	2.74	18.79	0	0		-21.55	4.79	-4.05	68.59	96.31	878.52	531.14	988.91	641.62	882.35	562	977.65	548.14
8.475	0	0.19	0.06	1.27	0.06	0.26	0.05	0.31	2.74	2.74	97.45	1.14	0	97.12	0.07	5.51	2.74	0	14.43	18.17	36.79	51.62	0	0.05	0.11	0.06	0.02	0.04	0.7	35.78	0.16	15.23	13.89	0	0		-19.24	4.41	-1.05	67.41	97.41	874.7	530.48	984.23	640.01	879.47	559.85	976.41	550.31
8.508	0	0.18	0.07	1.47	0.07	0.18	0.05	0.3	2.15	2.15	97.06	1.01	0	98.33	0.03	8.16	2.15	0	13.33	14.96	35.05	54.57	0	0.06	0.11	0.07	0.01	0.03	0.73	32.5	0.18	23.59	11.36	0	0		-18.76	1.61	-1.2	66.5	98.45	871.35	528.03	984.33	641.02	877.3	559.73	975	547.62
8.541	0	0.16	0.07	0.74	0.09	0.17	0.06	0.3	1.92	1.92	98.52	0.64	0	98.67	0.02	11.92	1.92	0	12.36	13.56	28.56	47.03	0	0.06	0.1	0.06	0.01	0.02	0.72	28.79	0.19	42.85	11.14	0	0		-19.93	-0.45	-2.5	65.46	104.56	865.26	529.42	980.28	644.44	867.96	561.53	971.84	549.6
8.575	0	0.15	0.07	0.65	0.11	0.14	0.06	0.26	1.48	1.48	98.69	0.55	0	98.43	0.02	15.28	1.48	0.01	13.81	11.19	26.65	44.97	0	0.11	0.09	0.09	0.02	0.01	0.5	21.83	0.17	71.24	8.7	0	0		-19.94	-1.32	-3.01	64.45	104.31	862.25	533.83	977	648.57	864.79	568.12	967.92	552.48
8.608	0	0.12	0.08	0.43	0.09	0.12	0.06	0.21	1.74	1.74	99.13	0.73	0	98.66	0.01	12.17	1.74	0.01	12.83	10.77	30.71	32.34	0	0.13	0.06	0.07	0.02	0.02	0.46	19.68	0.15	65.82	8.24	0	0		-18.89	-0.51	-3.01	62.67	106.27	859.5	537.13	976.4	654.02	861.97	571.36	967.28	557.1
8.641	0	0.11	0.1	0.53	0.07	0.09	0.05	0.15	2.28	2.28	98.94	1.73	0	98.45	0.01	8.92	2.28	0.01	11.51	12.79	42.64	23.3	0	0.19	0.06	0.07	0.02	0.02	0.45	15.54	0.13	76	6.31	0	0		-23.43	1.23	-2.7	63.21	105.18	858.73	546.1	974.43	661.81	861.46	579.19	965.68	565
8.675	0	0.09	0.13	0.96	0.05	0.07	0.05	0.12	2.89	2.89	98.08	5.47	-4.06	98.39	0.01	4.68	2.89	0.01	9.46	10.74	57.47	19.1	0	0.39	0.05	0.07	0.02	0.02	0.38	13.48	0.11	75.75	4.44	0	0		-22.05	-1.45	-2.72	61.64	105.61	856.03	550.41	972.21	666.59	858.76	584.29	963.31	569.35
8.708	0	0.08	0.15	1.28	0.04	0.06	0.05	0.1	3.3	3.3	97.43	10.58	-9.3	98.77	0.01	2.43	3.3	0.01	8.45	11.57	66.38	15.85	0	0.35	0.05	0.06	0.02	0.02	0.4	10.9	0.11	64.91	4.03	0	0		-25.99	0.05	-3.53	62.04	105.55	854.42	557.5	970.52	673.6	856.58	590.67	960.94	574.94
8.742	0	0.09	0.17	1.62	0.05	0.05	0.05	0.07	2.72	4.39	96.76	9.42	-10.89	98.64	0.01	0.99	4.39	0.01	8.03	10.1	64.7	21.34	0	0.46	0.06	0.04	0.04	0.01	0.38	4.99	0.08	66.57	2.72	0	0		-20.59	-0.59	-3.69	60.45	107.81	851.91	559.06	970.5	677.65	854.01	595.22	960.54	578.65
8.775	0	0.11	0.19	1.71	0.05	0.05	0.06	0.06	2.14	2.8	96.57	8.09	-12.49	98.48	0.01	0.24	6.84	0	6.99	8.52	62.66	24.13	0	0.42	0.05	0.04	0.04	0.01	0.42	2.8	0.08	59.39	2.14	0	0		-20.34	-1.13	-3.14	60.83	107.2	850.22	566.49	968.14	684.41	852.61	601.03	958.8	586.39
8.808	0	0.13	0.2	1.05	0.06	0.04	0.08	0.06	1.94	2.57	97.9	3.55	-8.78	98.62	0.01	0.11	8.39	0	6.61	6.17	51.8	24.87	0	0.37	0.06	0.03	0.05	0.02	0.43	2.57	0.08	89.26	1.94	0	0		-23.38	0.67	-4.23	60.71	112.19	846.3	565.98	969.71	689.39	848.39	606.26	958.61	585.31
8.842	0	0.16	0.21	1.11	0.08	0.04	0.09	0.06	1.77	1.76	97.78	1.97	-6.97	98.47	0.01	0.06	9.69	0	4.99	4.15	44.23	33.52	0	0.29	0.05	0.02	0.04	0.02	0.45	1.76	0.08	75.27	1.77	0	0		-25.77	-1.19	-5.74	59.7	106.49	847.13	570.35	966.28	689.49	848.84	605.82	953.5	586.16
8.875	0	0.18	0.22	0.87	0.09	0.04	0.11	0.06	1.71	1.44	98.26	1.09	-3.96	98.7	0.01	0.05	9.64	0	3.77	2.49	36.4	36.36	0	0.26	0.05	0.02	0.04	0.02	0.49	1.44	0.07	57.9	1.71	0	0		-17.93	-0.34	-3.81	59.78	105.8	849.62	580.22	967.38	698.11	851.95	612.67	957.1	601.03
8.908	0	0.17	0.22	1.03	0.09	0.03	0.11	0.06	1.5	1.18	97.93	1.22	-5.62	97.65	0.01	0.06	10.23	0	3.06	1.13	38.05	38.02	0	0.24	0.05	0.02	0.05	0.04	0.47	1.18	0.08	67.13	1.5	0	0		-24.03	3.36	-3.32	59.4	109.17	849.7	580.58	969.79	700.66	851.69	612.61	960.51	603.92
8.942	0	0.2	0.25	0.8	0.1	0.03	0.13	0.06	1.17	0.73	98.41	1.04	-7.35	98.64	0.01	0.07	14.04	0	2.55	0.54	35.74	34.87	0	0.22	0.06	0.01	0.05	0.05	0.5	0.73	0.09	82.28	1.17	0	0		-25.46	0.58	-2.56	58.81	113.41	848.4	578.83	973.16	703.59	851.23	613.44	964.03	601.71
8.975	0	0.16	0.24	0.39	0.1	0.03	0.13	0.06	1.15	0.68	99.23	0.92	-5.96	98.31	0.02	0.1	12.68	0	2.2	0.27	33.97	22.03	0	0.21	0.06	0.01	0.04	0.08	0.45	0.68	0.1	80.94	1.15	0	0		-27.52	-1.69	-3.88	58.94	114.58	853.05	579.75	979.08	705.78	855.21	617.07	968.2	598.05
9.008	0	0.15	0.24	0.28	0.1	0.03	0.13	0.06	1.08	0.58	99.44	0.87	-5.72	98.75	0.02	0.16	12.77	0.01	2.42	0.16	33.34	16.1	0	0.22	0.07	0.01	0.04	0.17	0.44	0.58	0.1	57.24	1.08	0	0		-20.46	0.15	-5.39	58.7	112.42	856.97	581.7	980.64	705.37	857.97	619.52	968.58	599.4
9.042	0	0.22	0.29	0.34	0.13	0.03	0.19	0.06	0.85	0.45	99.32	0.69	-7.84	98.07	0.01	0.35	19.48	0.01	3.46	0.14	30.02	23.27	0	0.22	0.1	0.01	0.06	0.16	0.44	0.45	0.09	35.71	0.85	0	0		-17.61	2.36	-4.32	58.01	104.88	857.88	583.53	977.04	702.84	861.03	616.22	965.27	604.66
9.075	0	0.24	0.28	0.61	0.12	0.03	0.17	0.06	0.81	0.46	98.77	0.78	-7.99	97.15	0.01	0.36	18.43	0.01	3.49	0.1	31.64	33.45	0	0.21	0.09	0.01	0.06	0.09	0.45	0.46	0.1	32.32	0.81	0	0		-21.52	4.35	-3.17	59.22	107.01	858.81	582.02	979.61	702.82	862.49	613.17	969.08	603.7
9.109	0	0.4	0.33	6.1	0.12	0.03	0.18	0.06	0.57	0.35	87.81	1.91	-16.34	98.5	0	0.31	23.79	0.01	4.61	0.09	43.74	68.18	0	0.15	0.12	0.01	0.06	0.03	0.55	0.35	0.1	56.21	0.57	0	0		-23.48	-1.06	-2.24	59.58	105.86	862.3	578.73	984.38	700.98	867.79	608.26	973.45	601.61
9.142	0	0.35	0.33	4.75	0.11	0.03	0.17	0.06	0.53	0.31	90.49	2.23	-17.69	97.89	0	0.27	23.51	0.01	3.48	0.08	45.8	60.86	0	0.13	0.13	0.01	0.05	0.03	0.48	0.31	0.1	58.97	0.53	0	0		-20.6	2.82	-1.68	59.64	103.05	863.69	575.27	989.01	702.31	872.72	604.21	975.68	599.83
9.175	0	0.28	0.33	2.97	0.11	0.03	0.16	0.06	0.51	0.32	94.06	2.63	-19.06	96.58	0	0.27	23.33	0.01	2.42	0.07	47.94	48.98	0	0.11	0.1	0.01	0.04	0.02	0.45	0.32	0.08	60.18	0.51	0	0		-23.95	5.3	-1.64	59.84	107.67	862.78	571.95	992.08	702.03	871.47	601.12	979.06	597.14
9.209	0	0.18	0.31	2.13	0.09	0.03	0.13	0.06	0.47	0.33	95.74	4.58	-20.98	97.95	0	0.26	20.75	0.01	2.3	0.07	55.16	34.96	0	0.09	0.1	0.01	0.04	0.02	0.4	0.33	0.07	81.25	0.47	0	0		-21.82	2.67	-0.08	59.85	107.88	861.57	568.26	994.61	703.36	873.23	596.52	981.11	595.9
9.242	0	0.19	0.33	0.95	0.1	0.03	0.16	0.06	0.52	0.36	98.1	2.82	-19.29	97.75	0	0.2	22.95	0.01	2.37	0.08	48.91	24.85	0	0.07	0.1	0.01	0.05	0.01	0.37	0.36	0.06	66.24	0.52	0	0		-20.22	3.14	-1.96	60.39	110.76	863.14	567.09	999.14	705.14	873.28	598.72	983.92	593.52
9.275	0	0.2	0.33	0.68	0.11	0.03	0.18	0.06	0.59	0.43	98.63	2.19	-17.95	96.99	0	0.1	24	0.01	3.19	0.09	45.71	21.52	0	0.05	0.09	0.01	0.06	0.02	0.34	0.43	0.05	61.27	0.59	0	0		-21.45	4.64	-2.47	60.57	109.36	863.94	565.84	999.83	704.33	874.45	598.22	983.5	589.96
9.309	0	0.18	0.31	0.28	0.12	0.03	0.19	0.06	0.7	0.47	99.38	1.06	-11.65	98.65	0	0.05	21.47	0	3.95	0.09	36.17	13.13	0	0.05	0.07	0.01	0.05	0.02	0.29	0.47	0.03	68.71	0.7	0	0		-24.85	0.56	-2.7	60.74	106.31	864.86	560.13	1004.39	701.92	878.69	594	984.42	582.83
9.342	0	0.21	0.31	0.18	0.14	0.03	0.21	0.06	0.78	0.51	99.38	0.6	-7.56	98.11	0	0.07	21.53	0	4.76	0.09	28.21	12.37	0	0.04	0.08	0.01	0.05	0.02	0.3	0.51	0.03	65.6	0.78	0	0		-27.44	2.26	-2.44	61.45	112.51	866.16	555.71	1002.54	692.71	875.22	587.22	987.48	579.59
9.376	0	0.22	0.32	0.11	0.16	0.03	0.25	0.06	0.82	0.76	99.35	0.43	-6.94	98.54	0	0.12	23.39	0.01	3.45	0.08	23.34	7.62	0	0.03	0.06	0.01	0.04	0.01	0.27	0.76	0.02	14.11	0.82	0	0		-25.44	0.93	-1.47	62.38	111.74	865.55	548.11	1001.19	684.76	875.37	578.38	987.01	573.89
9.409	0	0.25	0.32	0.13	0.16	0.03	0.25	0.06	0.93	0.9	99.36	0.42	-5.77	98.34	0	0.23	23.3	0.01	3.43	0.11	21.18	12.73	0	0.02	0.05	0.01	0.04	0.01	0.28	0.9	0.02	1.05	0.93	0	1		-26.01	1.59	-1.4	62.54	112.71	863.59	541.77	1001.97	681.59	874.36	572.5	986.95	567.37
9.442	0	0.26	0.3	0.13	0.17	0.03	0.25	0.06	1.13	0.95	99.39	0.38	-2.97	97.2	0	0.33	21.88	0.01	3.82	0.14	17.71	16.72	0	0.02	0.05	0.01	0.05	0	0.28	0.95	0.02	0.01	1.13	0	0		-24.18	4.26	-2.51	62.65	111.48	861.25	534.93	1005.34	681.48	874.65	567.57	985.93	560.86
9.476	0	0.34	0.32	0.09	0.2	0.04	0.33	0.06	1.54	1.27	99.32	0.47	0	96.53	0	0.44	24.79	0.01	5.5	0.19	9.6	18.34	0	0.01	0.05	0.01	0.07	0	0.32	1.27	0.01	0	1.54	0	0		-20.03	5.38	-1.19	63.55	114.35	858.89	529.36	1008.57	682.86	874.77	563.99	988.9	556.87
9.509	0	0.41	0.32	0.08	0.23	0.05	0.41	0.06	1.95	1.38	99.18	0.56	0	97.94	0	0.68	27.06	0.02	9.99	0.24	4.81	21.39	0	0.01	0.05	0.01	0.08	0.01	0.34	1.38	0.01	0	1.95	0	0		-16.37	2.68	-1.81	64.48	116.06	856.7	526.89	1007.93	683.19	871.85	562.33	987.7	555.37
9.542	0	0.35	0.29	0.05	0.23	0.07	0.39	0.06	2.28	1.6	99.21	0.48	0	97.66	0	1.48	25.1	0.04	14.91	0.27	2.63	15	0	0.01	0.05	0.01	0.08	0.02	0.34	1.6	0.01	0	2.28	0	0		-14.81	3.34	-1.58	65.11	114.92	855.2	524.82	1007.63	682.64	871.79	561.11	986.47	553.59
9.576	0	0.32	0.25	0.04	0.27	0.11	0.39	0.08	3.27	2.17	99.22	0.49	0	98.43	0.01	5.45	25.44	0.1	19.96	0.24	1.16	12.45	0	0	0.06	0.01	0.07	0.04	0.3	2.17	0.01	0	3.27	0.07	0		-13.61	1.3	-1.67	65.86	114.37	854.68	523.25	1006.99	681.27	871.39	559.9	985.5	552.1
9.609	0	0.26	0.19	0.04	0.29	0.11	0.3	0.1	3.84	2.9	99.4	0.4	0	98.04	0.02	11.16	22.28	0.22	18.65	0.23	0.69	13.83	0	0	0.06	0	0.08	0.07	0.32	2.9	0.01	0	3.84	0.15	0		-10.74	2.45	-2.27	66.42	114.01	851.71	520.24	1008.44	684.07	870.33	558.31	984.03	549.98
9.642	0	0.19	0.14	0.04	0.25	0.14	0.22	0.11	5.61	3.83	99.5	0.34	0	97.45	0.03	12.44	16.31	0.28	20.19	0.25	0.52	10.9	0	0	0.08	0	0.12	0.09	0.3	3.83	0.01	0.01	5.61	0	0		-10.48	3.78	-3.05	66.42	111.44	849.33	519.23	1009.27	686.59	870.37	559.18	981.28	548.34
9.676	0	0.13	0.09	0.03	0.18	0.27	0.15	0.12	10.07	5.94	99.45	0.42	8.68	98.62	0.07	11.63	10.58	0.44	23.1	0.2	0.44	8.2	0	0	0.09	0	0.18	0.08	0.36	5.94	0.01	0.03	10.07	0	0		-9.79	-0.66	-2.15	66.73	113.65	844.86	515.73	1007.69	686.57	866.79	555.39	980.1	546.59
9.709	0	0.11	0.08	0.02	0.15	0.34	0.13	0.11	7.98	6.21	99.32	0.43	11.97	98.08	0.14	9.48	7.98	0.52	23.55	0.21	0.53	5.1	0	0	0.13	0	0.18	0.07	0.38	6.21	0.01	0.01	11.75	0	0		-12.6	2.33	-2.27	66.05	113.96	841.86	512.05	1007.53	686	864.93	550.46	978.67	543.31
9.743	0	0.08	0.05	0.02	0.11	0.87	0.1	0.12	4.79	4.79	98.25	1.03	22.04	98.31	0.23	8.73	4.79	0.4	27.92	0.28	0.88	2.27	0	0	0.17	0	0.17	0.06	0.54	8.3	0.02	0.01	18.08	0	0		-11.75	1.67	-1.5	65.85	111.28	839.15	507.65	1009.67	687.23	866.7	546.88	977.77	540.17
9.776	0	0.06	0.03	0.01	0.08	1.8	0.08	0.11	3.09	3.09	96.41	2.32	29.56	98.21	0.28	6.77	3.09	0.39	30.36	0.29	0.93	2.18	0	0	0.19	0	0.14	0.05	0.69	9.33	0.02	0	23.38	0	0		-9.88	1.98	-2.02	66.16	111.11	838.99	507.66	1008.99	687.56	865.9	546.58	976.85	540.66
9.809	0	0.06	0.03	0.01	0.07	2.32	0.07	0.11	2.6	2.6	95.36	3.36	32.25	97.78	0.42	6.53	2.6	0.39	30.26	0.31	1	1.64	0	0	0.18	0	0.13	0.04	0.8	9.67	0.02	0	25.77	0	0		-13.2	3.09	-0.45	65.7	112.32	837.26	506.81	1008.04	686.08	865.28	545.19	977.48	539.9
9.843	0	0.04	0.01	0.01	0.05	7.95	0.05	0.12	1.13	1.13	84.09	15.4	44.9	98.24	0.47	3.59	1.13	0.28	32.77	0.37	1.22	1.71	0	0	0.16	0	0.1	0.04	0.98	13.92	0.03	0.01	36.07	0	0		-12.71	1.89	-0.69	65.6	112.38	836.51	504.43	1009.31	686.2	865.29	543.29	977.54	537.84
9.876	0	0.04	0.01	0.01	0.04	11.83	0.05	0.12	0.98	0.98	76.34	20.76	48.74	98.18	0.67	2.4	0.98	0.16	36.08	0.58	1.22	1.34	0	0	0.15	0	0.08	0.03	1.05	16.13	0.03	0.03	38.33	0	0		-12.14	2.06	-1.09	65.68	113.03	836.47	503.68	1008.94	685.59	864.38	542.08	977.32	537.3
9.909	0	0.03	0.01	0.01	0.03	21.2	0.04	0.14	0.71	0.71	57.59	43.98	55.57	97.86	0.72	2.48	0.71	0.16	34.9	0.71	1.3	0.99	0	0	0.17	0	0.06	0.05	1.28	18.44	0.04	0.02	45.16	0	0		-6.79	2.89	-0.01	66.75	108.31	836.78	501.85	1009.81	685.48	868.34	541.62	976.55	536.85
9.943	0	0.02	0	0	0.02	49.15	0.03	0.17	0.44	0.44	25.85	80.1	67.46	98.05	0.79	2.32	0.44	0.13	37.43	0.82	1.48	0.8	0	0.01	0.18	0	0.04	0.06	1.64	23.79	0.04	0.01	55.33	0	0		-5.13	2.42	0.17	67.24	107.23	837.25	500.17	1011.62	685.11	870.22	541.75	977.25	535.15
9.976	0	0.02	0	0	0.02	49.22	0.03	0.18	0.43	0.43	25.78	82.16	67.72	98.07	0.88	2.9	0.43	0.11	35.83	0.87	1.35	0.64	0	0.01	0.16	0	0.04	0.06	1.84	24.02	0.04	0.01	56.17	0	0		-5.8	2.35	-0.51	67.11	108.17	838.72	500.06	1012.9	685.24	870.52	540.64	978.54	535.06
10.009	0	0.02	0	0	0.02	55.55	0.03	0.19	0.33	0.33	19.45	87.4	70.23	97.74	1.01	2.39	0.33	0.1	35.28	0.93	1.31	0.57	0	0.01	0.14	0	0.03	0.05	2.04	26.14	0.04	0.01	58.72	0	0		-9.19	3.16	-0.79	66.4	110.16	839.57	501.72	1011.32	683.37	868.9	541.02	978.93	535.6
10.043	0	0.01	0	0	0.02	77.89	0.02	0.24	0.21	0.21	0	95.58	79.6	97.66	1.16	2.25	0.21	0.1	39.62	1.09	1.34	0.71	0	0.01	0.12	0	0.03	0.03	2.68	31.73	0.04	0.01	65.8	0	0		-11.74	3.34	0.2	65.99	108.37	839	499.68	1011.89	681.97	870.63	538.19	978.9	533.69
10.076	0	0.01	0	0	0.02	81.35	0.02	0.25	0.21	0.21	0	96.15	81.41	96.61	1.13	1.78	0.21	0.08	41.64	1.4	1.34	0.95	0	0.01	0.12	0	0.02	0.02	2.73	33.15	0.04	0.01	66.69	0	0		-10.59	5.25	0.62	66.27	109.77	838.37	498.68	1011.6	681.55	869.83	536.98	979.54	533.6
10.11	0	0.01	0	0	0.01	84.2	0.02	0.22	0.16	0.16	0	97.97	83.84	97.73	1.16	2.05	0.16	0.08	37.08	1.4	1.35	1	0	0.01	0.12	0.01	0.02	0.02	3.7	29.62	0.04	0.04	70.8	0	0		-8.7	3.19	-0.29	66.57	112.36	838.39	497.57	1011.08	680.77	867.45	535.51	979.78	533.01
10.143	0	0.01	0	0	0.01	85.38	0.02	0.19	0.17	0.17	0	98.45	84.86	97.41	1.08	2.27	0.17	0.09	35.33	1.41	1.47	1.04	0	0.01	0.14	0.01	0.03	0.02	4.34	25.81	0.04	0.01	72.5	0	0		-5.12	3.86	-0.09	67.82	113.12	837.1	497.98	1009.12	680.85	865.63	537.13	978.7	533.97
10.176	0	0.01	0	0	0.01	79.26	0.02	0.17	0.19	0.19	0	98.4	81.57	96.74	0.84	1.78	0.19	0.11	28.29	1.34	1.74	1.15	0	0.01	0.13	0.01	0.03	0.03	3.8	24.57	0.04	0.01	72.28	0	0		-4.83	5.06	-0.31	68.76	110.97	838.28	500.39	1006.05	678.7	865.59	537.95	976.55	536.35
10.21	0	0.01	0	0	0.01	76.25	0.01	0.18	0.25	0.25	0	98.52	80.47	98.1	0.69	1.48	0.25	0.12	24.21	1.34	1.49	1.53	0	0.01	0.14	0.01	0.04	0.06	3.86	26.19	0.04	0	72.79	0	0		-1.6	2.27	-0.47	71.45	112.52	839.59	504.73	1000.98	676.33	862.76	542.81	975.22	539.26
10.243	0	0.01	0	0	0.01	79.76	0.02	0.18	0.28	0.28	0	98.45	82.05	98.03	0.64	0.98	0.28	0.11	28.37	1.35	1.19	3.43	0	0.01	0.18	0.01	0.06	0.11	3.33	27.15	0.05	0	72.51	0	0		-5.59	2.47	-1.21	70.05	110.82	839.99	507.47	999.96	676.49	862.74	545.75	973.39	539.78
10.276	0	0.01	0	0	0.01	79.44	0.02	0.21	0.33	0.33	0	98.4	82.07	98.78	0.57	1.07	0.33	0.12	28.42	1.3	0.6	4.59	0	0.01	0.22	0.01	0.1	0.19	2.9	30.61	0.05	0	72.31	0	0		-6.12	0.04	-1.28	69.97	112.46	838.79	507.53	998.2	675.6	860.32	545.94	972.6	539.58
10.31	0	0.01	0	0	0.01	81.78	0.02	0.26	0.4	0.4	0	98.3	83.2	97.91	0.49	0.98	0.4	0.11	31.82	1.28	0.28	5.72	0	0.01	0.27	0.01	0.14	0.25	2.28	35.31	0.05	0	71.93	0	0		-10.02	-2.77	-2.21	67.65	112.17	838.29	506.09	1002.07	678.4	861.35	545.37	973.23	537.21
10.343	0	0.01	0	0	0.01	84.49	0.02	0.27	0.47	0.47	0	98.19	84.55	98.47	0.42	0.9	0.47	0.09	36.06	1.41	0.26	4.81	0	0.01	0.34	0.01	0.19	0.14	2.2	36.43	0.05	0.03	71.51	0	0		-7.92	-1.16	-1	67.84	110.48	837.93	505.88	1002.53	679.84	863.27	544.23	973.61	538.74
10.377	0	0.01	0	0	0.01	89.65	0.02	0.22	0.6	0.6	0	98.5	88.16	98.36	0.33	0.63	0.6	0.1	41.89	1.53	0.44	2.19	0	0.01	0.39	0	0.26	0.03	2.08	32.58	0.04	0.02	72.7	0	0		-2.96	-1.52	0.44	69.56	110.08	836.25	503.65	1002.74	680.62	863.92	542.46	973.95	538.97
10.41	0	0.01	0	0	0.01	86.11	0.02	0.2	0.68	0.68	0	98.31	85.41	98.71	0.22	0.44	0.68	0.09	37.43	1.5	0.58	1.22	0	0.01	0.42	0	0.31	0.02	1.74	30.67	0.04	0.01	71.97	0	0		-5.8	-0.3	0.85	67.81	110.05	836.44	502.29	1006.26	682.57	866.14	540.46	976.17	538.1
10.443	0	0.01	0	0	0.01	82.95	0.02	0.21	0.6	0.6	0	98.35	83.54	98.68	0.27	0.47	0.6	0.08	32.93	1.54	0.9	0.42	0	0.01	0.39	0	0.32	0.01	1.77	30.88	0.04	0.02	72.08	0	0		-8.45	-0.43	-0.02	67	111.44	836.94	501.45	1009.87	684.86	866.76	539.84	978.16	536.81
10.477	0	0.01	0	0	0.01	82.84	0.02	0.22	0.58	0.58	0	98.64	83.67	98.71	0.34	0.63	0.58	0.08	30.37	1.72	1.11	0.23	0	0.01	0.33	0	0.27	0.01	1.59	32.67	0.04	0.01	73.31	0	0		-9.01	-0.3	0.55	66.92	113.54	837.38	500.26	1012.06	685.12	867.5	538.74	981.01	536.28
10.51	0	0.01	0	0	0.01	84.13	0.01	0.21	0.56	0.56	0	98.85	84.63	98.28	0.48	0.71	0.56	0.08	29.93	1.75	1.08	0.15	0	0.01	0.26	0	0.23	0.01	1.68	31.29	0.04	0.01	74.38	0	0		-6.56	1.78	1.24	67.42	112.47	838.05	499.22	1014.38	685.59	870.2	539.9	982.58	535.66
10.543	0	0.01	0	0	0.01	89.51	0.02	0.21	0.5	0.5	0	99.05	88.45	98.07	0.73	0.59	0.5	0.07	35.91	1.75	1.05	0.16	0	0.01	0.26	0	0.19	0.01	1.82	30.4	0.04	0.02	75.6	0	0	12	-5.75	2.37	1.57	67.46	110.76	840.4	499.09	1017.22	685.92	873.95	540.6	984.59	535.51
10.577	0	0.01	0	0	0.01	93.34	0.02	0.17	0.51	0.51	0	99.04	91.98	98.78	1.14	0.64	0.51	0.08	44.85	1.67	1.18	0.3	0	0.01	0.27	0	0.2	0.01	1.75	25.78	0.05	0.01	75.51	0	0	12	-8.65	-0.04	1.58	66.84	112.32	843.52	498.78	1021.4	685.91	876.81	540.14	989	534.73
10.61	0	0.01	0	0	0.01	94.7	0.02	0.18	0.47	0.47	0	99.17	93.96	98.06	1.61	0.69	0.47	0.08	47.33	1.32	1.08	0.25	0	0.01	0.29	0	0.21	0.01	1.9	25.4	0.05	0.01	76.42	0	0	12	-5.86	-2.38	2.56	67.25	111.57	847.11	498.89	1023.79	685.89	880.91	538.55	992.46	536.7
10.643	0	0.01	0	0	0.01	96.3	0.02	0.2	0.44	0.44	0	99.43	96.97	97.5	2.45	0.88	0.44	0.06	49.23	1.27	1.49	0.31	0	0.01	0.32	0	0.22	0.02	1.88	27	0.05	0.03	78.83	0	0	12	-1.74	-3.67	2.79	68.32	110.24	851.02	498.26	1028.11	687.26	885.85	537.75	996.08	537.6
10.677	0	0.01	0	0	0.01	97.3	0.02	0.25	0.33	0.33	0	99.56	98.16	97.32	3.35	0.94	0.33	0.06	51.83	1.26	2.07	0.37	0	0.01	0.31	0	0.24	0.02	2.31	32.34	0.05	0.01	80.42	0	0	12	-2.01	-4.04	2.92	67.95	110.12	854.14	498.25	1031.9	687.87	889.46	537.9	999.58	537.65
10.71	0	0.01	0	0	0.01	97.48	0.02	0.28	0.34	0.32	0	99.6	97.72	97.22	4.18	0.87	0.32	0.05	51.93	1.42	2.69	0.31	0	0.01	0.34	0	0.25	0.04	2.66	33.83	0.05	0.01	81	0	0	12	-3.16	-4.22	3.1	67.49	109.73	857.71	499.24	1035.42	688.39	893.35	538.84	1003.08	538.32
10.744	0	0.01	0	0	0.01	98.68	0.02	0.29	0.36	0.25	0	99.73	96.93	95.84	4.66	0.71	0.25	0.04	58.99	1.6	4.4	0.6	0	0.01	0.36	0	0.26	0.05	4.22	34.76	0.05	0.03	83.36	0	0	12	-1.13	-6.32	1.83	67.93	111.5	862.57	499.88	1040.37	689.67	896.29	540.78	1007.76	538.57
10.777	0	0.01	0	0	0.01	99.04	0.01	0.29	0.31	0.23	0	99.8	96.79	95.89	3.94	0.74	0.23	0.03	60.55	1.79	5.14	0.68	0	0.01	0.31	0	0.28	0.05	5.59	35.02	0.04	0.01	85.45	0	0	12	-3.52	-6.25	2.7	67.17	112.91	867.05	500.79	1044.43	689.59	900.6	539.72	1013.51	540.08
10.81	0	0.01	0	0	0.01	99.08	0.01	0.3	0.26	0.21	0	99.81	96.91	96.83	3.34	0.87	0.21	0.03	60.73	2.09	5.2	1.01	0	0.01	0.26	0	0.28	0.07	6.11	36.35	0.04	0.11	85.7	0	0	12	-5.64	-4.9	4.37	66.86	113.54	872.43	503.31	1046.94	687.49	905.73	540.81	1019.26	542.86
10.844	0	0.01	0	0	0.01	99.35	0.01	0.27	0.23	0.13	0	99.86	96.88	94.53	3.21	0.81	0.13	0.03	63.07	2.43	5.43	1.23	0	0.01	0.23	0	0.26	0.06	9.36	34.13	0.04	0.01	87.62	0	0	12	-2.11	-7.75	2.45	67.61	110.95	879.85	501.07	1054.04	687.47	912.54	537.99	1023.46	540.76
10.877	0	0.01	0	0	0.01	99.28	0.01	0.29	0.16	0.14	0	99.87	97.46	97.17	2.87	0.58	0.14	0.02	61.15	3.01	4.28	1.57	0	0.01	0.16	0	0.22	0.04	10.33	36.04	0.03	0.03	87.77	0	0	12	-9.57	-4.32	5.13	66.23	114.82	880.9	498.24	1058.1	684.31	915.65	534.69	1030.41	538.27
10.91	0	0.01	0	0	0.01	98.9	0.01	0.31	0.15	0.12	0	99.86	97.77	97.96	3.38	0.54	0.12	0.03	54.28	3.48	3.3	2.14	0	0.02	0.15	0	0.19	0.05	11.98	37.23	0.04	0.03	87.34	0	0	12	-10.75	-2.65	6.05	66.16	110.32	883.86	497.21	1062.07	684.82	922.06	532.42	1032.26	537.64
10.944	0	0.01	0	0	0.01	99.02	0.01	0.35	0.17	0.12	0	99.89	97.63	98.78	4.17	0.51	0.12	0.04	53.12	4.24	3.24	2.42	0	0.02	0.17	0	0.17	0.05	16.68	39.8	0.04	0.01	89	0	0	12	-11.17	-0.03	6.09	65.98	112.44	888.61	494.68	1068.56	684.58	926.84	528.73	1039.03	536.32
10.977	0	0.01	0	0	0.01	98.62	0.01	0.34	0.18	0.12	0	99.88	97.78	98.6	3.97	0.47	0.12	0.04	47.72	4.33	2.96	3.15	0	0.02	0.18	0	0.15	0.08	17.3	39.51	0.04	0.01	88.64	0	0	12	-11.43	-0.74	5.43	66.05	109.08	893.05	493.87	1072.18	683.85	931.87	526.91	1040.65	534.96
11.01	0	0.01	0	0	0.01	98.64	0.01	0.36	0.2	0.12	0	99.88	97.44	98.08	4.28	0.45	0.12	0.05	47.8	5.08	3.57	2.46	0	0.02	0.2	0	0.13	0.15	17.13	40.03	0.03	0.02	88.75	0	0	12	-10.44	-2.33	5.48	66.29	111.79	896.12	493.94	1072.37	680.43	932.25	526.97	1043.76	534.9
11.044	0	0.01	0	0	0.01	98.8	0.01	0.41	0.28	0.11	0	99.88	97.14	97.93	4.76	0.41	0.11	0.05	50.33	5.77	3.96	1.86	0	0.02	0.28	0	0.12	0.22	18.58	42.98	0.03	0.01	88.57	0	0	12	-7.97	-2.71	5.61	66.55	107.75	898.37	493.53	1073.13	679.23	935.72	527.09	1043.23	534.23
11.077	0	0.01	0	0	0.01	99.06	0.01	0.42	0.24	0.09	0	99.89	97.63	98.49	4.95	0.48	0.09	0.06	53.68	5.37	2.84	0.99	0	0.02	0.24	0	0.1	0.09	19.22	43.51	0.03	0.01	89.13	0	0	12	-6.79	1.1	8.48	66.99	108.9	899.4	493.76	1070.87	674.88	937.23	525.43	1045.51	537.06
11.111	0	0.01	0	0	0.01	99.26	0.01	0.49	0.25	0.08	0	99.9	97.96	97.39	4.85	0.53	0.08	0.06	56.87	5.1	2.14	0.61	0	0.01	0.25	0	0.1	0.02	22.21	46.95	0.02	0.04	89.69	0	0	6	-4.4	-3.91	6.66	67.29	109.4	901.66	493.38	1072.27	674.97	937.17	525.26	1046.05	535.87
11.144	0	0.01	0	0	0.01	99.05	0.01	0.51	0.3	0.08	0	99.89	97.89	96.23	5.25	0.74	0.08	0.05	53.54	5.04	2.07	0.66	0	0.01	0.3	0	0.09	0.02	23.09	47.38	0.02	0.04	89.04	0	0	6	-2.4	-5.8	7.28	68.03	107.86	903.06	493.68	1073.29	674.87	939.56	526.42	1046.96	536.34
11.177	0	0.01	0	0	0.01	99.21	0.01	0.47	0.3	0.08	0	99.89	98.21	95.76	4.08	0.59	0.08	0.05	56.8	5.34	1.9	0.6	0	0.01	0.3	0	0.1	0.02	23.38	46.71	0.02	0.03	89.14	0	0	6	-1.2	-6.42	7.63	68.67	105.62	904.59	493.43	1074.81	674.55	942.33	527.34	1047.61	535.77
11.211	0	0.01	0	0	0.01	99.09	0.01	0.43	0.29	0.08	0	99.89	98.11	95.86	3.63	0.57	0.08	0.03	54.71	5.4	2.36	0.7	0	0.01	0.29	0	0.1	0.03	24.77	45.22	0.02	0.03	88.9	0	0	6	0.11	-6.29	7.41	69.27	104.73	906.03	494.08	1075.31	674.81	943.53	527.83	1047.9	536.42
11.244	0	0.01	0	0	0.01	98.95	0.01	0.38	0.26	0.08	0	99.89	98.05	96.07	3.26	0.62	0.08	0.03	52.39	5.54	2.7	0.63	0	0.01	0.26	0	0.12	0.06	23.47	42.72	0.02	0.02	88.79	0	0	6	-0.59	-6.02	6.71	68.97	107.08	907.75	494.56	1075.68	673.61	942.92	527.9	1049.65	536.49
11.277	0	0.01	0	0	0.01	99.04	0.01	0.34	0.24	0.09	0	99.89	98.14	97.42	2.66	0.64	0.09	0.03	53.98	5.28	2.8	0.57	0	0.01	0.24	0	0.13	0.07	22.84	40.55	0.02	0.01	88.78	0	0	6	-1.4	-3.85	6.5	69.16	105.84	908.99	494.25	1075.34	671.6	943.77	527.23	1049.29	535.48
11.311	0	0.01	0	0	0.01	98.7	0.01	0.27	0.2	0.09	0	99.88	98.49	98.07	2.24	0.82	0.09	0.03	49.3	5.39	2.19	0.55	0	0.01	0.2	0.01	0.16	0.08	20.77	35.34	0.02	0.01	88.41	0	0	6	0.29	-2.36	5.86	70.17	105.85	909.61	494.67	1074.56	671.36	943.19	527.37	1048.7	535.91
11.344	0	0.01	0	0	0.01	98.39	0.01	0.24	0.27	0.09	0	99.88	98.66	98.55	2.09	0.79	0.09	0.03	45.54	5.45	1.8	0.68	0	0.01	0.27	0.01	0.2	0.1	18.34	31.97	0.02	0.01	88.33	0	0	6	2.77	-0.9	6.44	71.92	103.39	909.42	495.14	1072.45	670.33	943.7	527.68	1046.69	536.77
11.378	0	0.01	0	0	0.01	98.24	0.01	0.19	0.3	0.1	0	99.87	99.09	97.94	1.93	0.82	0.1	0.04	45	5.67	0.82	0.78	0	0.02	0.3	0.01	0.22	0.14	13.8	26.56	0.02	0.01	87.82	0	0	6	1.88	-2.7	5.94	71.81	106.43	909.38	496.48	1070.37	668.68	940.79	528.77	1046.86	537.5
11.411	0	0.01	0	0	0.01	98.11	0.01	0.18	0.31	0.11	0	99.87	99.17	97.62	1.72	0.97	0.11	0.04	43.54	5.02	0.72	0.65	0	0.01	0.31	0	0.26	0.17	12.07	25.93	0.02	0.01	87.9	0	0	6	0.31	-3.42	4.33	71.71	107.34	911.21	498.54	1068.97	666.58	939.18	530.61	1046.27	538.06
11.444	0	0.01	0	0	0.01	97.79	0.01	0.18	0.29	0.11	0	99.85	99.14	98.11	1.72	1.44	0.11	0.05	41.95	4.5	0.74	0.55	0	0.01	0.29	0	0.27	0.26	10.58	24.9	0.02	0.04	87.28	0	0	6	1.17	-2.25	3.57	72.48	104.41	912.31	499.51	1069.22	666.42	940.68	531.44	1044.78	539.57
11.478	0	0.01	0	0	0.01	97.46	0.01	0.16	0.31	0.11	0	99.85	99.24	98.3	1.53	1.82	0.11	0.06	39.48	3.92	0.59	0.4	0	0.01	0.31	0	0.31	0.28	7.84	21.36	0.02	0.02	87.26	0	0	6	-0.05	1.71	4.15	71.82	104.95	909.52	499.38	1067.45	667.34	938.71	530.92	1043.28	539.82
11.511	0	0.01	0	0	0.01	97.09	0.01	0.13	0.36	0.11	0	99.85	99.15	97.12	1.48	1.81	0.11	0.07	36.96	4.34	0.75	0.48	0	0.02	0.36	0	0.33	0.36	7.04	18.04	0.02	0.03	87.28	0	0	6	-6.44	-4.41	3.59	68.55	102.09	907.7	498.36	1067.46	667.66	938.56	529.63	1040.43	536.29
11.544	0	0.01	0	0	0.01	96.79	0.01	0.12	0.41	0.1	0	99.85	99.12	98.28	1.4	1.77	0.1	0.07	35.61	4.12	0.83	0.72	0	0.02	0.41	0.01	0.3	0.41	6.81	15.42	0.02	0.01	87.06	0	0	6	-7.22	-1.77	5.99	68.15	102.63	905.06	496.34	1066.05	667.27	938.26	526.72	1040.56	535.02
11.578	0	0.01	0	0	0.01	96.71	0.01	0.1	0.43	0.13	0	99.83	99.08	98.37	1.63	1.68	0.13	0.09	36.61	3.68	0.8	0.99	0	0.03	0.43	0.01	0.25	0.34	6	11.76	0.02	0.02	86.33	0	0	6	-9.37	-1.5	5.22	67.75	105.84	904.95	494.81	1066.42	665.61	936.26	525.18	1041.82	532.99
11.611	0	0.01	0	0	0.01	97.26	0.01	0.1	0.42	0.12	0	99.83	99.03	98.35	1.65	1.57	0.12	0.1	39.7	3.76	0.92	1.08	0	0.03	0.42	0.01	0.21	0.34	6.19	10.9	0.02	0.01	86.46	0	0	6	-8.19	-1.57	5.24	67.99	105.23	904.1	493.01	1066.63	665.36	936.24	523.86	1041.19	531.49
11.644	0	0.01	0	0	0.01	97.5	0.01	0.09	0.42	0.14	0	99.82	99.05	98.47	1.54	1.53	0.14	0.11	42.02	3.7	0.9	1.07	0	0.03	0.42	0.01	0.21	0.33	5.81	9.37	0.02	0.01	86.1	0	0	6	-8.98	-1.18	4.61	67.91	104.18	904.34	492.49	1066.84	664.56	936.45	523.39	1040.38	530.69
11.678	0	0.01	0	0	0.01	98.09	0.01	0.08	0.43	0.14	0	99.82	98.97	96.69	1.66	1.41	0.14	0.13	47.38	4.08	1.07	0.83	0	0.04	0.43	0.01	0.19	0.2	4.95	6.62	0.02	0.01	85.88	0	0	6	-8.83	-5.13	6.23	68.07	103.82	903.11	491.82	1065.35	663.68	936.58	521.59	1040	530.74
11.711	0	0.01	0	0	0.01	98.68	0.01	0.08	0.46	0.15	0	99.83	98.85	98.66	2.26	1.22	0.15	0.16	52.89	5.21	1.05	0.7	0	0.04	0.46	0.01	0.18	0.15	5.27	6.25	0.02	0.02	86.45	0	0	6	-8.04	-0.51	7.19	68.3	103.65	901.17	491.14	1062.96	662.45	935.37	520.6	1038.49	531.08
11.745	0	0.01	0	0	0.01	98.76	0.01	0.09	0.43	0.18	0	99.82	98.48	98.22	3.78	1.28	0.18	0.18	54.83	6.47	1.18	0.59	0	0.05	0.43	0.01	0.18	0.1	4.43	5.19	0.01	0.02	86	0	0	6	-5.1	-1.94	7.74	68.93	101.77	899.93	490.77	1061.49	662.39	935.29	520.74	1036.52	531.28
11.778	0	0.01	0	0	0.01	98.52	0.02	0.09	0.42	0.18	0	99.81	97.97	98.09	6.04	1.84	0.18	0.22	52.4	6.87	1.22	0.66	0	0.06	0.42	0.01	0.16	0.13	3.82	4.45	0.01	0.01	85.62	0	0	6	-3.63	-2.31	8.22	69.44	105.69	898.78	490.42	1060.79	661.87	933.03	520.79	1038.1	532.22
11.811	0	0.01	0	0	0.01	98.38	0.02	0.11	0.45	0.19	0	99.81	97.38	98.68	8.83	2.53	0.19	0.25	50.91	7.9	1.16	0.86	0	0.07	0.45	0.01	0.18	0.17	3.69	4.16	0.01	0.03	85.54	0	0	6	-4.63	0.42	7.72	69.28	105.33	898.11	491.2	1059.43	661.82	931.77	521.79	1036.58	532.2
11.845	0	0.01	0	0	0.01	98.03	0.02	0.12	0.43	0.2	0	99.79	96.76	98.06	11.99	3.11	0.2	0.22	48.21	9.94	1.02	0.93	0	0.08	0.43	0.01	0.21	0.21	3.47	3.61	0.01	0.02	85.15	0	0	6	-2.78	-2.38	7.54	69.8	105.4	897.28	491.14	1058.2	661.97	930.53	521.52	1035.36	532.46
11.878	0	0.01	0	0	0.02	97.59	0.02	0.14	0.42	0.2	0	99.79	96	98.06	15.65	3.78	0.2	0.23	45.08	11.46	0.96	0.99	0	0.08	0.42	0.01	0.25	0.27	3.24	3.38	0.01	0.03	84.9	0	0	6	-1.57	-2.38	6.4	70.4	105.23	897.48	491.23	1058.63	662.99	929.97	521.93	1034.68	532.4
11.911	0	0.01	0	0	0.02	97.71	0.03	0.19	0.43	0.19	0	99.78	94.99	98.49	20.75	4.93	0.19	0.23	46.19	12.21	0.79	0.88	0	0.09	0.43	0.01	0.27	0.27	3.32	3.32	0.01	0.02	84.79	0	0	6	1.89	-1.1	4.89	72.42	105.68	897.61	490.88	1059.08	663.37	928.79	523.14	1034.06	532.47
11.945	0	0.01	0	0	0.02	97.26	0.03	0.2	0.52	0.2	0	99.79	94.38	98.55	23.7	4.73	0.2	0.19	42.61	11.95	0.61	0.55	0	0.14	0.52	0.01	0.3	0.38	3.3	2.53	0.01	0.01	84.98	0	0	6	2.32	-0.9	4.24	73.44	107.18	898.04	492.31	1056.4	661.66	926.34	525.14	1033.29	532.05
11.978	0	0.01	0	0	0.02	96.96	0.02	0.16	0.66	0.23	0	99.77	95.51	98.69	17.94	4.15	0.23	0.16	41.86	8.8	0.58	0.51	0	0.14	0.66	0.01	0.35	0.62	2.99	2.62	0.01	0	84.39	0	0	6	6.6	-0.38	4.63	76.06	105.92	898.56	493.47	1054.55	661.07	926.62	526.32	1032.27	533.87
12.011	0	0.01	0	0	0.02	96.09	0.02	0.14	0.65	0.28	0	99.72	95.25	97.23	14.59	4.75	0.28	0.15	39.36	5.9	0.56	0.37	0	0.12	0.58	0.01	0.33	0.65	3.17	2.77	0.01	0.01	83.34	0	0	6	1	-4.2	2.38	73.87	105.04	900.14	494.68	1055.06	658.84	926.18	526.96	1031	533.89
12.045	0	0.01	0	0	0.01	95.9	0.02	0.11	0.66	0.37	0	99.71	95.97	98.7	8.66	4.33	0.37	0.12	39.31	5.12	0.65	0.34	0	0.11	0.5	0.01	0.31	0.66	3.24	3.46	0.01	0.05	82.92	0	0	6	2.43	-0.35	2.9	75.19	100.53	898.55	496.12	1050.31	658.99	925.61	528.93	1026.08	532.39
12.078	0	0.01	0	0	0.01	94.1	0.02	0.11	0.45	0.43	0	99.63	92.79	97.22	8.1	4.18	0.43	0.08	35.42	4.86	0.95	0.47	0	0.11	0.43	0.01	0.31	0.45	3.09	3.16	0.01	5.6	81.45	0	0	6	4.07	-4.23	1.67	76.58	102.03	899.65	499.54	1047.35	657.78	922.9	533.08	1024.92	534.36
12.112	0	0.01	0	0	0.01	84.39	0.02	0.09	0.64	0.64	0	99.33	83.9	94.35	6.21	3.31	0.64	0.06	23.59	3.85	1.7	0.49	0	0.1	0.41	0.01	0.31	0.25	2.59	2.62	0.01	5.61	77.76	0	0	6	-3.44	-7.93	2.58	72.45	101.84	897.2	498.61	1046.47	657.29	922.01	530.25	1023.81	532.86
12.145	0	0.01	0	0	0.01	79.8	0.01	0.08	0.68	0.68	0	99.09	81.51	97.58	4.45	2.74	0.68	0.04	21.77	3	1.68	0.38	0	0.09	0.36	0.01	0.34	0.19	2.43	2.34	0.01	4.76	75.88	0	0	6	-2.44	-3.51	1.22	73.22	100.24	889.01	494.98	1037.96	653.46	913.43	527.6	1013.67	528.73
12.178	0	0.01	0	0	0.01	74.76	0.01	0.08	0.65	0.65	0.24	99.01	79.46	98.45	3.79	2.2	0.65	0.04	17.83	2.52	1.56	0.26	0	0.08	0.32	0.01	0.39	0.15	2.36	2.22	0	0.7	75.3	0	0	6	-4.17	-1.24	0.23	72.59	99.91	885.98	493.52	1034.42	651.05	909.58	526.51	1009.49	526.17
12.212	0	0.01	0	0	0.01	73.75	0.02	0.07	0.67	0.67	1.25	98.62	78.99	98.55	2.82	2.09	0.67	0.03	21	2.34	1.12	0.13	0	0.07	0.28	0.01	0.46	0.15	1.96	2.27	0.01	0.15	73.22	0	0	6	-2.82	-0.91	-0.95	72.99	99.94	882.41	491.81	1032.4	651.23	905.88	526.32	1005.79	524.16
12.245	0	0.01	0	0	0.01	78.35	0.02	0.08	0.61	0.61	0	98.58	81.02	96.95	2.9	2.54	0.61	0.03	25.78	2.52	0.77	0.09	0	0.06	0.25	0.01	0.47	0.14	2.1	2.31	0.01	0.1	73.06	0	0	6	-3.15	-4.71	-0.54	72.37	105.35	881.11	491.59	1030.84	650.31	901.95	527.12	1007.22	523.11
12.278	0	0.01	0	0	0.01	80.43	0.02	0.07	0.6	0.6	0	98.49	81.98	98.22	2.78	2	0.6	0.03	28.78	2.79	0.58	0.08	0	0.05	0.31	0.01	0.49	0.16	2.12	2.2	0.01	0.05	72.68	0	0	6	-6.53	1.96	-1.49	70.9	103.18	878.36	490.58	1029.24	650.08	900.25	525.58	1003.35	521.55
12.312	0	0.01	0	0	0.02	76.18	0.02	0.08	0.63	0.63	0	97.99	79.35	98.23	4.44	1.85	0.63	0.03	27.97	2.69	0.5	0.08	0	0.04	0.36	0	0.48	0.17	2.38	2.44	0.01	0.06	70.85	0	0	6	-1.54	-1.92	-1.65	72.57	105.55	876.45	489.44	1029.33	651.7	897.91	526.09	1003.38	521.93
12.345	0	0.01	0	0	0.02	74.95	0.02	0.08	0.63	0.63	0.05	98.2	79.02	97.94	4.37	1.58	0.63	0.05	25.38	2.54	0.51	0.08	0	0.04	0.4	0.01	0.41	0.13	2.64	2.7	0.01	0.04	71.56	0	0	6	-2.59	2.69	-1.24	71.6	104.27	875.23	489.36	1029.72	653.89	898.57	525.77	1002.75	521.59
12.379	0	0.01	0	0	0.02	73.5	0.02	0.08	0.71	0.71	1.5	97.96	78.19	97.36	4.36	1.61	0.71	0.08	25.63	3.15	0.65	0.11	0	0.03	0.4	0	0.36	0.08	3.25	3.48	0.01	0.04	70.76	0	0	6	-4.26	3.96	-1.46	70.68	102.66	874.48	489.45	1030.69	655.79	899.35	525.78	1001.93	521.54
12.412	0	0.01	0	0	0.02	71.61	0.02	0.09	0.72	0.72	3.39	98.01	77.32	98.29	5.24	2.12	0.72	0.11	23.65	4.1	0.67	0.11	0	0.02	0.44	0	0.26	0.08	3.58	4.07	0.01	0.05	70.91	0	0	6	-2.45	1.74	-1.63	71.32	104.64	873.77	488.61	1032.85	657.88	898.87	525.74	1003.45	522.41
12.445	0	0.01	0	0	0.02	68.41	0.02	0.09	0.68	0.68	6.59	97.98	76.2	98.26	5.14	2.26	0.68	0.13	21.16	5.12	0.64	0.09	0	0.02	0.46	0	0.17	0.06	3.85	4.85	0.01	0.02	70.81	0	0	6	-6.53	-1.83	-2.08	69.55	106.59	872.97	488.95	1034.18	659.2	897.69	526.01	1004.22	522.58
12.479	0	0.01	0	0	0.02	66.47	0.02	0.1	0.53	0.53	8.53	98.11	75.46	98.13	6.2	3.08	0.53	0.16	18.77	5.77	0.76	0.1	0	0.02	0.39	0.01	0.14	0.05	5.2	5.9	0.01	0.01	71.23	0	0	6	-3.61	-2.2	-1.23	70.46	106.22	873.64	490.15	1034.56	660.86	899.08	526.93	1005.28	524.94
12.512	0	0.01	0	0	0.02	65.17	0.02	0.11	0.45	0.45	9.83	98.29	75.16	98.52	6.64	3.29	0.45	0.17	16.46	6.68	0.7	0.11	0	0.02	0.33	0.01	0.12	0.05	5.32	5.93	0.01	0.03	71.89	0	0	6	-4.69	-1	-0.77	69.93	104.73	873.06	490.86	1035.53	663.37	900.43	527.06	1005.16	526.1
12.545	0	0.01	0	0	0.02	64.72	0.02	0.11	0.41	0.41	10.28	98.28	75.15	98.69	6.01	4.06	0.41	0.17	16.18	7.87	0.76	0.11	0	0.02	0.29	0.01	0.12	0.04	5.22	6.31	0.01	0.02	71.85	0	0	6	-4.44	-0.4	-0.19	70	104.95	874.05	491.59	1035.92	663.61	901.48	527.34	1006.44	527.03
12.579	0	0.01	0	0	0.02	66.92	0.02	0.11	0.3	0.3	8.08	98.48	76.41	98.43	4.25	4.42	0.3	0.16	16.35	7.3	0.95	0.15	0	0.02	0.27	0.01	0.12	0.03	5.11	6.89	0.01	0.03	72.64	0	0	6	0.46	1.31	1.4	72.59	100.44	875.45	493.04	1035.71	664.97	905.64	527.91	1006.06	530.06
12.612	0	0.01	0	0	0.02	69.64	0.01	0.1	0.3	0.3	5.36	98.6	77.67	98.78	3.23	4.41	0.3	0.12	17.59	6.93	0.99	0.18	0	0.02	0.22	0.01	0.14	0.02	4.83	7.4	0.01	0.03	73.13	0	0	6	-2.77	0.02	2	70.88	101.38	877.66	495.76	1035.6	664.71	906.67	529.67	1008.04	531.2
12.645	0	0.01	0	0	0.01	78.5	0.01	0.12	0.27	0.27	0	99.15	82.01	97.73	2.62	5.12	0.27	0.09	19.59	5.78	1	0.23	0	0.01	0.2	0.01	0.16	0.02	5.12	11.05	0.02	0.02	76.28	0	0	6	-3.99	-3.18	3.05	70.55	104.53	880.2	495.45	1038.32	663.18	908.55	529.77	1013.07	531.17
12.679	0	0.01	0	0	0.01	84.4	0.01	0.15	0.26	0.26	0	99.34	85.49	98.17	2.19	4.56	0.26	0.07	23.43	5.58	0.78	0.29	0	0.01	0.18	0.01	0.17	0.01	5.43	17.44	0.02	0.02	77.86	0	0	6	-4.14	-2.09	2.91	70.16	103.42	882.81	495.94	1041.07	664.16	911.66	529.93	1015.07	531.62
12.712	0	0.01	0	0	0.01	88.95	0.01	0.16	0.23	0.23	0	99.4	88.74	97.43	1.79	5.01	0.23	0.07	29.32	5.01	0.64	0.27	0	0.01	0.2	0.01	0.25	0.02	4.88	18.16	0.02	0.01	78.42	0	0	6	-1.31	-3.83	2.98	71.03	104.26	884.06	494.8	1045.14	666.5	913.94	530.35	1018.2	531.42
12.746	0	0.01	0	0	0.01	88.61	0.01	0.18	0.23	0.23	0	99.32	88.5	96.18	1.46	4.59	0.23	0.06	30.27	4.35	0.37	0.2	0	0.01	0.19	0.01	0.26	0.02	5.02	22.77	0.02	0.01	77.63	0	0	6	-8.15	-5.87	3.47	67.84	104.89	885.59	493	1049.91	667.23	917.19	526.51	1022.03	529.56
12.779	0	0.01	0	0	0.01	89.21	0.01	0.21	0.22	0.22	0	99.27	88.83	97.05	1.44	4.9	0.22	0.06	32.18	4.16	0.47	0.34	0	0.01	0.19	0.01	0.22	0.02	4.99	25.23	0.02	0.03	77.21	0	0	6	-8.57	-4.53	4.7	67.59	105.37	886.65	491.66	1052.78	667.39	919.96	524.94	1025.23	529.36
12.812	0	0.01	0	0	0.01	91.33	0.01	0.21	0.21	0.21	0	99.33	90.68	95.96	1.82	4.9	0.21	0.06	35.3	4.33	0.5	0.5	0	0.01	0.19	0.01	0.22	0.02	5.35	25.13	0.02	0.02	77.79	0	0	6	-9.96	-6.16	5.89	67.33	107.58	888.49	489.8	1056.06	665.65	922.46	523.54	1029.94	528.12
12.846	0	0.01	0	0	0.01	91.78	0.01	0.23	0.17	0.16	0	99.35	91.14	97.87	1.79	4.6	0.16	0.05	36.01	4.69	0.64	0.86	0	0.01	0.17	0	0.18	0.02	5	28.12	0.02	0.03	77.96	0	0	6	-3.81	-2.85	5.27	68.48	106.64	890.25	489.18	1056.88	666.77	923.77	522.11	1030.17	529.2
12.879	0	0.01	0	0	0.01	94.27	0.01	0.24	0.16	0.14	0	99.39	94	97.27	2.22	6	0.14	0.06	42.01	5.14	0.73	1.18	0	0.01	0.16	0	0.15	0.02	5.64	27.26	0.02	0.03	78.39	0	0	6	-4.41	-4.14	5.35	68.41	104.53	892.67	489.9	1057.86	666.1	926.52	522.07	1030.79	529.45
12.912	0	0.01	0	0	0.01	93.79	0.01	0.23	0.16	0.11	0	99.36	93.27	96.9	2.71	6.5	0.11	0.06	41.19	5.27	0.56	0.82	0	0.01	0.16	0.01	0.14	0.02	5.61	25.48	0.03	0.02	78.04	0	0	6	-3.72	-4.79	5.56	68.57	102.93	893.76	489.28	1058.87	665.67	928.48	521.48	1031.15	528.9
12.946	0	0.01	0	0	0.01	93.07	0.01	0.22	0.17	0.09	0	99.37	92.36	96.12	3.06	7.47	0.09	0.06	38.8	5	0.61	0.65	0	0.01	0.17	0	0.15	0.03	5.53	22.94	0.03	0.04	78.2	0	0	6	-7.16	-5.95	6.85	67.69	104.83	895.58	489.55	1061.67	665.26	930.96	521.23	1035.47	529.48
12.979	0	0.01	0	0	0.01	93.02	0.01	0.21	0.15	0.08	0	99.43	92.39	97.6	3.3	6.54	0.08	0.06	37.47	4.92	0.57	0.45	0	0.02	0.15	0	0.12	0.03	5.96	21.93	0.03	0.02	78.8	0	0	6	-2.71	-3.48	6.42	69.2	105.97	897.04	489.62	1062.69	665.69	931.33	522.62	1037.03	530.24
13.012	0	0.01	0	0	0.01	93.7	0.01	0.2	0.14	0.08	0	99.51	93.4	98.24	3.1	6	0.08	0.05	37.7	5.24	0.71	0.41	0	0.02	0.14	0	0.11	0.03	5.83	21.35	0.02	0.02	79.68	0	0	6	1.31	-1.89	7.47	71.92	103.39	898.51	490.34	1062.03	665.26	933.88	522.43	1036.79	532.38
13.046	0	0.01	0	0	0.01	95.08	0.01	0.2	0.12	0.08	0	99.63	95.82	97.72	2.51	5.14	0.08	0.04	38.74	5.02	0.9	0.48	0	0.01	0.12	0	0.13	0.03	6.2	23.08	0.02	0.04	81.49	0	0	6	-1.64	-3.2	7.78	70.49	105.97	899.96	491.99	1061.8	663.41	933.56	523.63	1039.07	533.5
13.079	0	0.01	0	0	0.01	95.76	0.01	0.19	0.1	0.09	0	99.66	97.12	97.94	2.23	3.52	0.09	0.03	40.6	5.91	0.95	0.53	0	0.01	0.1	0	0.13	0.02	5.79	23.73	0.02	0.05	81.94	0	0	6	-4.62	-2.69	7.24	69.58	106.51	901.79	494.16	1061.94	662.71	933.79	525.96	1039.99	534.07
13.113	0	0.01	0	0	0.01	96.34	0.01	0.2	0.1	0.1	0	99.69	98.37	97.81	2.67	2.73	0.1	0.02	41.97	7.97	0.83	0.58	0	0.01	0.1	0	0.15	0.02	6.8	25.58	0.02	0.07	82.62	0	0	6	-2.67	-3.01	7.47	70.26	109.31	902.47	495.71	1062.65	664.31	933.45	527.37	1042.35	536.89
13.146	0	0.01	0	0	0.01	96.42	0.01	0.17	0.12	0.12	0	99.69	98.53	97.66	2.79	1.72	0.12	0.02	42.27	8.96	0.78	0.71	0	0.01	0.1	0	0.17	0.03	6.85	22.92	0.02	0.09	82.66	0	0	6	-1.6	-3.35	6.05	70.76	108.51	904.36	497.12	1063.22	665.29	933.79	529.1	1042.01	537.07
13.179	0	0.01	0	0	0.01	95.76	0.01	0.17	0.13	0.13	0	99.66	97.11	97.66	2.64	1.19	0.13	0.02	40.56	10.26	0.69	0.74	0	0.01	0.12	0	0.18	0.04	6.16	22.52	0.02	0.1	81.95	0	0	6	-1.69	-3.34	5.9	70.74	107.3	905.18	498.11	1063.37	665.61	934.69	530.3	1041.74	537.5
13.213	0	0.01	0	0	0.01	95.33	0.01	0.14	0.16	0.16	0	99.64	96.28	97.79	2.84	0.83	0.16	0.02	39.22	11.37	0.63	0.96	0	0.02	0.15	0	0.19	0.07	6.6	18.94	0.02	0.03	81.74	0	0	6	-2.13	-3.04	5.19	70.19	106.15	905.95	498.89	1064.08	666.94	935.37	530.78	1041.29	537.69
13.246	0	0.01	0	0	0.01	95.36	0.01	0.14	0.19	0.18	0	99.65	96.26	97.24	3.15	0.81	0.18	0.02	39.2	13.12	0.58	1.4	0	0.02	0.19	0	0.22	0.11	5.87	17.69	0.02	0.02	81.81	0	0	6	-2.03	-4.18	5.42	70.13	106.85	906.53	499.31	1064.18	666.78	935.59	530.67	1042.15	538.46
13.279	0	0.01	0	0	0.01	95.08	0.01	0.13	0.27	0.19	0	99.7	95.74	97.31	4.31	0.96	0.19	0.03	36.37	14.59	0.54	1.42	0	0.02	0.27	0	0.21	0.16	5.33	15.91	0.02	0.02	82.7	0	0	6	-3.98	-4.05	5.87	69.31	105.77	907.05	499.66	1064.81	666.73	937.04	530.72	1042.52	538.53
13.313	0	0.02	0	0	0.01	95.06	0.02	0.14	0.35	0.2	0	99.7	95.19	93.94	6.72	1.02	0.2	0.04	36.17	17.08	0.53	1.96	0	0.02	0.35	0	0.22	0.21	4.6	14.76	0.02	0.08	82.76	0	0	6	-3.53	-8.3	4.81	68.86	104.81	908.79	499.67	1067.47	668.49	938.75	531.18	1043.35	537.79
13.346	0	0.01	0	0	0.01	94.23	0.02	0.14	0.43	0.19	0	99.68	93.77	96.73	7.08	1.31	0.19	0.04	34.01	16.56	0.55	2.11	0	0.03	0.43	0	0.24	0.2	4.36	13.57	0.02	0.12	82.38	0	0	6	-1.73	-5.06	5.7	69.56	103.99	908.18	498.01	1068.7	669.36	940.24	529.55	1043.91	537.61
13.38	0	0.01	0	0	0.01	92	0.02	0.13	0.59	0.22	0	99.66	90.95	95.07	7.07	1.37	0.22	0.05	28.7	12.17	0.66	2.15	0	0.03	0.59	0	0.26	0.24	3.43	11.55	0.02	0.01	81.94	0	0	6	-9.44	-7.21	7.17	67.59	104.19	907.46	493.98	1074.63	669.71	943.88	526.67	1047.87	533.05
13.413	0	0.01	0	0	0.01	92.65	0.01	0.12	0.67	0.23	0	99.66	91.83	98.31	6.1	1.72	0.23	0.06	30.08	9.85	0.69	1.58	0	0.03	0.67	0	0.25	0.23	3.11	10.22	0.02	0.03	82.05	0	0	6	-3.66	-1.69	6.28	68.72	106.49	909.38	494.32	1074.08	669.42	942.9	526.39	1049.05	534.93
13.446	0	0.01	0	0	0.01	92.81	0.01	0.12	0.73	0.22	0	99.66	91.85	97.7	6.55	2.14	0.22	0.07	30.41	9.09	0.83	1.28	0	0.03	0.73	0	0.25	0.2	3.27	9.09	0.02	0.05	82.09	0	0	6	-4.22	-3.26	6.26	68.75	106.13	910.65	494.3	1074.39	668.34	943.83	525.79	1049.59	534.65
13.48	0	0.01	0	0	0.01	91.24	0.01	0.12	0.71	0.29	0	99.63	89.97	97.88	7.06	2.94	0.29	0.09	27.93	7.51	0.82	0.9	0	0.03	0.71	0	0.22	0.22	2.81	7.91	0.02	0.06	81.44	0	0	6	-6.11	-2.83	7.7	68.38	105.53	910.5	493.4	1074.89	667.2	945.52	524.24	1050.56	534.41
13.513	0	0.01	0	0	0.01	90.36	0.02	0.12	0.66	0.3	0	99.54	88.68	97.9	8.3	3.74	0.3	0.1	28.74	7.16	0.72	0.81	0	0.03	0.66	0.01	0.18	0.16	2.9	6.88	0.03	0.07	80.09	0	0	6	-4.57	-2.8	8.01	68.79	106.36	910.82	492.99	1075.18	666.83	945.74	523.96	1051.55	534.74
13.546	0	0.01	0	0	0.01	89.99	0.02	0.12	0.63	0.28	0	99.52	88.33	98.61	8.46	3.68	0.28	0.1	28.5	7.38	0.62	0.92	0	0.04	0.63	0.01	0.18	0.14	3.04	6.62	0.03	0.04	79.83	0	0	6	-5.28	-0.68	6.55	68.62	106.48	911.41	492.93	1074.88	666.6	944.61	523.5	1050.61	533.65
13.58	0	0.01	0	0	0.01	88.3	0.02	0.11	0.64	0.26	0	99.36	86.85	98.64	7.67	3.88	0.26	0.09	28.93	7.01	0.49	0.76	0	0.05	0.64	0.01	0.15	0.17	2.97	5.06	0.03	0.02	78.05	0	0	6	-1.92	-0.59	5.95	69.91	104.82	911.44	492.57	1073.86	665.61	944.42	523.59	1048.71	533.99
13.613	0	0.01	0	0	0.02	87.51	0.02	0.12	0.72	0.25	0	99.3	86.09	98.77	7.96	5.29	0.25	0.11	28.65	6.03	0.48	0.77	0	0.06	0.72	0.01	0.16	0.19	2.99	4.81	0.03	0.04	77.52	0	0	6	-2.94	-0.08	4.96	69.65	106.53	911.4	493.48	1072.64	664.91	942.11	524.94	1048.28	533.71
13.646	0	0.01	0	0	0.02	84.87	0.02	0.13	0.7	0.2	0	99.24	84.3	98.03	8.11	8.16	0.2	0.15	25.86	6.4	0.42	0.65	0	0.07	0.7	0.01	0.18	0.28	2.96	3.96	0.04	0.05	76.95	0	0	6	-2.6	-2.47	4.4	69.97	104.86	911.4	494.29	1070.99	663.93	941.57	525.79	1046.12	533.84
13.68	0	0.01	0	0	0.02	83.36	0.02	0.14	0.82	0.13	0	99.19	83.25	98.4	8.61	10.33	0.13	0.19	24.57	6.17	0.41	0.58	0	0.09	0.82	0.01	0.21	0.4	3.02	3.14	0.03	0.03	76.59	0	0	6	-1.79	-1.41	3.98	70.62	104.44	910.44	494.51	1069.98	663.98	940.47	526.14	1044.57	534.56
13.713	0	0.01	0	0	0.02	82.55	0.02	0.13	0.94	0.14	0	99.2	82.9	98.63	7.99	9.05	0.14	0.19	23.47	6.09	0.43	0.57	0	0.1	0.94	0.01	0.23	0.52	2.75	2.94	0.04	0.02	76.63	0	0	6	4.57	-0.61	5.22	75.09	104.01	909.95	495.8	1066.18	663.45	939.54	527.74	1043.21	536.22
13.747	0	0.01	0	0	0.02	82.84	0.02	0.1	1.03	0.11	0	99	83.24	97.75	5.28	7.21	0.11	0.18	26.48	5.46	0.51	0.39	0	0.1	1.03	0.01	0.27	0.73	2.5	2.37	0.03	0.01	75.29	0	0	6	2.96	-3.15	3.64	74.24	104.33	909.44	495.87	1065.23	662.09	937.31	528.14	1041.37	535.6
13.78	0	0.01	0	0	0.02	78.68	0.02	0.09	1.08	0.13	0	98.65	80.97	97.29	4.13	5.61	0.13	0.15	25.48	5.07	0.64	0.46	0	0.1	1.08	0.01	0.33	0.78	2.34	2.47	0.03	0.05	73.39	0	0	6	3.28	-4.1	2.05	75.18	105.87	912.06	498.91	1064.79	661.06	936.3	531.79	1042.01	537.53
13.813	0	0.01	0	0	0.02	70.09	0.02	0.08	1.14	0.19	4.91	98	76.97	98.05	3.06	4.33	0.19	0.11	22.39	5.79	1.17	0.95	0	0.1	1.14	0.01	0.38	0.76	2.18	2.17	0.03	2.07	70.89	0	0	6	3.15	-2.41	0.32	75.69	104.82	913.44	500.97	1064.8	661.4	936.08	534.98	1040.85	538.11
13.847	0	0.02	0	0	0.02	53.82	0.02	0.08	1.09	0.25	21.18	96.21	70.7	97.35	2.29	3.68	0.25	0.09	18.15	5.94	1.89	1.6	0	0.12	1.09	0.01	0.41	0.59	2.01	1.66	0.03	5.18	66.79	0	0	6	-2.21	3.99	2.2	73.53	104.27	909.8	501.79	1058.65	659.79	933.09	533.73	1037.31	536.84
13.88	0	0.02	0	0	0.02	56.5	0.02	0.07	0.91	0.26	18.5	96.19	71.51	98.55	1.61	2.6	0.26	0.06	20.11	6.43	2.38	2.63	0	0.11	0.91	0.01	0.57	0.42	2.02	1.7	0.03	11.2	66.76	0	0	6	-4.54	-0.9	2.43	73.09	100.32	904.07	500.75	1050.04	655.49	927.94	532.02	1028.24	533.94
13.913	0	0.02	0	0	0.02	47.42	0.02	0.07	0.71	0.3	27.58	94.67	68.39	95.42	1.28	1.93	0.3	0.03	17.99	6.33	2.43	1.83	0	0.09	0.71	0.01	0.5	0.33	1.82	1.63	0.02	0.42	64.57	0	0	6	-3.14	-6.82	0.96	72.49	99.62	901.79	500.45	1051.11	658.17	926.49	532.1	1026.03	535.9
13.947	0	0.02	0	0	0.02	54.56	0.02	0.07	0.52	0.39	20.44	94.09	70.82	98.16	0.91	1.35	0.39	0.03	24.38	6.55	1.58	0.76	0	0.09	0.52	0.01	0.52	0.23	1.74	1.86	0.02	0.06	63.89	0	0	6	-1.6	-2.13	2.26	73.47	99.46	894.18	495.49	1044.09	655.31	920.3	527.42	1019.72	530.49
13.98	0	0.02	0	0	0.02	59.18	0.02	0.07	0.43	0.43	15.82	94.09	72.36	96.99	0.95	1.35	0.43	0.02	27.71	6.42	1.29	0.35	0	0.08	0.43	0.01	0.47	0.17	1.86	1.88	0.02	0.06	63.89	0	0	6	-3.44	-4.64	-0.24	71.73	101.3	893.4	496.31	1045.51	657.6	917.7	530.27	1019	530.13
14.013	0	0.02	0	0	0.02	55.96	0.02	0.07	0.46	0.46	19.04	94.04	71.43	97.09	1.15	1.25	0.46	0.02	25.5	6.95	1.03	0.15	0	0.07	0.4	0.01	0.47	0.14	1.68	1.88	0.01	0.02	63.83	0	0	6	-6.06	4.46	1.09	70.98	101.99	890.3	495.51	1042.4	656.8	915.44	528.96	1017.43	528.38
14.047	0	0.02	0	0	0.02	62.83	0.02	0.06	0.52	0.52	12.17	94.12	73.6	96.72	0.98	1.19	0.52	0.03	30.35	6.6	1.04	0.13	0	0.06	0.39	0	0.43	0.09	1.49	1.65	0.01	0.01	63.92	0	0	6	-8.1	-5.08	-0.26	69.74	105.52	887.65	494.44	1042.25	657.08	911.02	528.29	1016.54	528.02
14.08	0	0.02	0	0	0.02	60.17	0.02	0.07	0.51	0.51	14.83	94.95	73.05	98.76	1.11	1.34	0.51	0.03	26.39	5.11	0.9	0.08	0	0.05	0.33	0	0.37	0.06	1.58	1.74	0.01	0.04	64.93	0	0	6	-6.05	-0.13	0.1	70.19	107.15	882.92	492.06	1040.18	658.05	907.16	526.51	1014.32	526.92
14.114	0	0.02	0	0	0.02	71.41	0.02	0.07	0.59	0.59	3.59	95.72	77.01	98.33	1.37	1.28	0.59	0.04	33.13	5.24	0.76	0.09	0	0.04	0.33	0	0.35	0.05	1.63	1.83	0.01	0.1	66.01	0	0	6	-3.01	-1.64	-0.78	71.2	104.34	883.28	493.59	1040.07	660.77	908.02	529.99	1012.3	526.44
14.147	0	0.02	0	0	0.02	73.56	0.02	0.07	0.66	0.66	1.44	96.75	78.06	97.23	1.75	1.33	0.66	0.06	31.55	5.1	0.82	0.12	0	0.04	0.38	0	0.25	0.05	1.59	1.98	0.01	0.03	67.78	0	0	6	-5.03	4.2	-0.04	70.27	106.69	881.02	493.02	1038.56	660.17	905.6	528.31	1012.28	526.92
14.18	0	0.02	0	0	0.02	73.57	0.02	0.07	0.69	0.69	1.43	96.98	78.01	97.39	2.32	1.06	0.69	0.09	30.61	5.68	0.82	0.14	0	0.04	0.5	0	0.26	0.05	1.8	2.35	0.01	0.1	68.26	0	0	6	-2.53	-3.91	-1.3	71.27	105.57	882.65	494.04	1040.65	662.51	906.92	531.42	1012.39	526.82
14.214	0	0.02	0	0	0.02	71.06	0.02	0.08	0.93	0.93	3.94	96.73	76.49	98.44	3.7	1.07	0.93	0.1	29.44	5.47	0.93	0.23	0	0.02	0.54	0	0.21	0.06	2.07	3.02	0.01	0.05	67.74	0	0	6	-1.43	-1.28	-2.61	72	107.65	881.79	494.47	1039.93	662.33	904.03	533.1	1011.53	527.43
14.247	0	0.02	0	0	0.02	69.8	0.02	0.08	1	1	5.2	97.09	76.09	97.46	3.59	1.04	1	0.1	26.86	5.96	1.18	0.27	0	0.02	0.53	0	0.2	0.05	1.95	3.63	0.01	0.06	68.5	0	0	6	-0.2	-3.76	-1.61	72.4	104.15	881.2	494.33	1041.93	666	907.29	532.2	1011.39	528.91
14.28	0	0.02	0	0	0.02	72.98	0.02	0.08	0.99	0.99	2.02	97.48	77.4	98.78	3.19	1.27	0.99	0.12	27.81	7.36	1.58	0.3	0	0.02	0.46	0	0.19	0.05	2.33	4.63	0.01	0.05	69.41	0	0	6	0.23	-0.03	-0.5	72.47	105.16	879.81	494.54	1042.32	668.05	907.2	531.51	1012.36	531.11
14.314	0	0.01	0	0	0.01	78.3	0.02	0.09	0.73	0.73	0	98.56	80.42	98.57	3.79	1.74	0.73	0.13	25.93	8.13	1.46	0.43	0	0.02	0.46	0	0.22	0.04	2.6	6	0.01	0.04	72.96	0	0	6	-0.5	-0.83	-0.06	71.79	104.13	879	495.2	1041.96	669.05	907.49	531.44	1011.62	532.36
14.347	0	0.02	0	0	0.01	73.3	0.02	0.09	0.71	0.71	1.7	98.37	78.28	98.56	3.15	1.91	0.71	0.14	22.66	8.08	1.63	0.39	0	0.02	0.47	0	0.26	0.04	2.25	6.64	0.02	0.05	72.17	0	0	6	-1.83	0.88	1.54	70.95	104.81	878.63	495.6	1041.11	668.84	907.88	530.29	1012.64	533.4
14.381	0	0.01	0	0	0.01	70.12	0.01	0.1	0.54	0.54	4.88	98.93	78.34	98.73	2.3	2.22	0.54	0.14	14.61	5.71	0.82	0.34	0	0.02	0.4	0	0.27	0.02	2.14	9.68	0.02	0.04	74.85	0	0	6	-4.98	-0.23	3.56	69.19	103.92	879.24	496.53	1042.16	669.94	910.75	530.45	1014.62	533.62
14.414	0	0.01	0	0	0.01	76.46	0.01	0.11	0.48	0.48	0	99.26	81.5	98.76	1.75	2.6	0.48	0.12	15.76	4.84	0.68	0.28	0	0.02	0.38	0	0.26	0.02	2	12	0.02	0.04	77.18	0	0	6	-1.6	0.09	4.56	70.57	103.96	880.51	495.43	1045.51	671.1	913.84	531.05	1017.77	533.79
14.447	0	0.01	0	0	0.01	77.57	0.01	0.11	0.46	0.46	0	99.28	82.09	98.32	1.34	3.3	0.46	0.11	16.52	4.44	0.71	0.28	0	0.02	0.36	0	0.28	0.03	2	12.67	0.02	0.23	77.35	0	0	6	-3.29	-1.65	3.92	69.32	106.46	882.75	495.76	1049.63	672.95	915.27	532.05	1021.72	533.67
14.481	0	0.01	0	0	0.01	82.52	0.01	0.12	0.4	0.4	0	99.36	84.62	98.42	1.1	3.38	0.4	0.09	20.65	4.24	0.8	0.31	0	0.02	0.38	0	0.35	0.03	1.78	14.97	0.03	0.23	78.05	0	0	6	-3.27	-1.35	4.34	69.1	106.64	885.03	495.28	1054.06	674.85	918.91	531.69	1025.52	533.94
14.514	0	0.01	0	0	0.01	85.66	0.01	0.14	0.42	0.37	0	99.35	86.34	95.47	1.28	3.23	0.37	0.07	25.06	2.97	0.73	0.37	0	0.02	0.42	0	0.39	0.06	1.85	17.04	0.03	0.06	77.92	0	0	6	-3.56	-6.76	2.76	68.74	106.32	890.34	496.7	1059.84	677.16	923.21	534.08	1029.53	534
14.547	0	0.01	0	0	0.01	89.56	0.01	0.13	0.45	0.33	0	99.36	88.96	96.87	1.58	3.52	0.33	0.05	31.14	2.37	0.89	0.76	0	0.02	0.45	0	0.36	0.07	1.93	16.17	0.03	0.06	78.07	0	0	6	-4.84	-4.84	5.4	68	108.56	891.59	495.65	1061.14	675.86	925.74	529.23	1034.09	536.03
14.581	0	0.01	0	0	0.01	93.25	0.01	0.17	0.38	0.35	0	99.4	92.51	98.76	1.94	2.95	0.35	0.04	38.7	2.11	1.02	1.03	0	0.03	0.38	0.01	0.29	0.06	1.87	21.57	0.04	0.1	78.51	0	0	6	-8.56	-0.13	7.04	67.34	107.54	894.94	495.34	1064.18	674	930.9	527.37	1038.09	536.18
14.614	0	0.01	0	0	0.01	94.97	0.02	0.18	0.34	0.33	0	99.43	94.68	98.75	3.28	2.84	0.33	0.04	43.71	2.09	0.87	1.75	0	0.02	0.34	0.01	0.24	0.05	2.09	22.21	0.03	0.06	78.75	0	0	6	-9.06	-0.16	7.36	67.36	108.5	897.48	494.46	1066.7	672.39	933.26	526.83	1041.43	535.33
14.647	0	0.01	0	0	0.01	96.53	0.02	0.21	0.36	0.29	0	99.41	97.03	96.3	5.14	3.14	0.29	0.03	50.88	2.79	1.21	2.58	0	0.02	0.36	0.01	0.22	0.04	2.07	23.63	0.03	0.14	78.59	0	0	6	-5.96	-5.71	6.19	67.74	108.95	900	494.1	1067.68	671.69	933.75	526.38	1042.38	534.75
14.681	0	0.01	0	0	0.01	96.01	0.02	0.25	0.34	0.23	0	99.34	95.35	96.11	7.56	3.4	0.23	0.03	49.75	2.72	1.11	2.14	0	0.02	0.34	0.01	0.19	0.05	2.13	24.93	0.03	0.09	77.87	0	0	6	-1.33	-5.96	5.49	69.23	107.96	901.08	494.42	1068.49	673.28	934.54	527.6	1042.22	535.49
14.714	0	0.01	0	0	0.01	93.99	0.02	0.24	0.35	0.23	0	99.27	91.97	97.57	7.9	3.09	0.23	0.03	43.3	2.8	0.96	1.75	0	0.03	0.35	0.01	0.18	0.09	2.13	24.34	0.04	0.09	77.28	0	0	6	-1.19	-3.54	6.24	69.96	107.59	902.4	494.34	1068.89	671.64	936.22	527.71	1043.52	535.6
14.748	0	0.01	0	0	0.01	92.92	0.02	0.23	0.31	0.19	0	99.35	90.79	97.47	8.03	2.84	0.19	0.03	38.85	3.45	1	1.16	0	0.03	0.31	0.01	0.17	0.11	2.2	23.45	0.03	0.15	77.96	0	0	6	-0.9	-3.74	6.1	70.58	105.97	904.58	495.85	1068.11	670.32	937.58	528.26	1043.21	536.6
14.781	0	0.01	0	0	0.01	92.55	0.02	0.22	0.26	0.22	0	99.29	90.69	98.4	5.77	3.02	0.22	0.03	38.9	5.06	1.13	1.34	0	0.04	0.26	0.01	0.17	0.09	2.26	24.74	0.03	0.28	77.45	0	0	6	-1.37	-1.4	6.72	70.79	107.57	904.39	495.49	1067.13	668.41	936.83	527.5	1044	536.79
14.814	0	0.01	0	0	0.01	94.1	0.02	0.21	0.24	0.24	0	99.36	92.97	98.11	4.16	2.1	0.24	0.02	42.04	6.73	1.32	1.5	0	0.04	0.22	0.01	0.18	0.07	2.27	26.23	0.03	0.28	78.1	0	0	6	-2.62	-2.26	5.3	70.35	107.01	906.16	496.76	1066.56	667.4	936.43	528.57	1043.17	536.23
14.848	0	0.01	0	0	0.01	96.24	0.02	0.23	0.25	0.25	0	99.5	97.04	98.38	3.23	1.83	0.25	0.02	47.31	7.7	1.33	1.49	0	0.03	0.22	0.01	0.19	0.05	3.02	29.42	0.03	0.24	79.65	0	0	6	-0.2	-1.48	4.67	72.09	107.2	907.87	497.58	1065.7	665.63	936.27	529.27	1043.17	537.36
14.881	0	0.01	0	0	0.01	95.93	0.02	0.24	0.29	0.29	0	99.49	96.62	98.02	2.5	1.72	0.29	0.02	46.3	8.49	1.07	1.54	0	0.03	0.24	0.01	0.23	0.06	2.99	31.53	0.03	0.18	79.43	0	0	6	-3.32	-2.49	3.84	71.03	106.65	909.95	498.29	1065.39	662.75	936.71	529.32	1043.09	536.78
14.914	0	0.01	0	0	0.01	96.41	0.01	0.24	0.34	0.34	0	99.56	97.93	98.05	1.93	1.43	0.34	0.02	46.8	8.09	0.96	1.15	0	0.03	0.22	0.01	0.26	0.08	3.43	31.44	0.03	0.14	80.34	0	0	6	-2.5	-2.42	3.97	71.39	105.03	910.12	498.47	1065.43	663.03	937.71	529.35	1042.44	537.32
14.948	0	0.01	0	0	0.01	95.28	0.01	0.21	0.37	0.37	0	99.56	95.95	98.4	1.35	1.08	0.37	0.03	41.58	9.17	0.88	0.84	0	0.03	0.23	0.01	0.32	0.12	4.13	29.99	0.03	0.1	80.43	0	0	6	1.69	1.41	4.91	73.71	103.75	908.27	499.08	1062.93	664.12	937.01	530.07	1040.37	539.05
14.981	0	0.01	0	0	0.01	93.86	0.01	0.19	0.42	0.42	0	99.53	93.78	98.79	1.53	0.88	0.42	0.03	37.47	9.15	0.71	0.73	0	0.02	0.22	0.01	0.4	0.21	3.64	27.63	0.02	0.15	80.03	0	0	6	1.51	0.01	3.38	73.78	104.12	910.05	500.67	1063.29	663.9	936.56	532.55	1040.47	539.19
15.014	0	0.01	0	0	0.01	92.28	0.01	0.19	0.5	0.5	0	99.44	91.52	98.38	1.48	0.81	0.5	0.03	35.4	8.42	0.97	0.61	0	0.02	0.27	0.01	0.4	0.25	3.44	27.46	0.02	0.14	78.88	0	0	6	0.62	-1.46	3.22	73.52	104.68	910.65	500.81	1063.65	663.22	936.63	532.35	1041.07	539.52
15.048	0	0.01	0	0	0.01	91.62	0.01	0.21	0.74	0.74	0	99.4	90.51	98.45	1.58	0.68	0.74	0.04	34.67	7.61	1.13	0.66	0	0.02	0.32	0.01	0.44	0.36	3.16	29.51	0.02	0.09	78.46	0	0	6	0.92	-1.23	3.13	73.8	104.34	910.41	501.03	1062.77	662.78	936.17	532.55	1040.27	539.62
15.081	0	0.01	0	0	0.01	90.31	0.01	0.19	0.77	0.77	0	99.36	89.2	98.7	1.62	0.77	0.77	0.05	32.67	6.18	1.07	0.62	0	0.02	0.38	0.01	0.48	0.35	2.86	27.19	0.02	0.03	78.03	0	0	6	-3.57	0.36	3.67	71.19	104.06	908.76	500.47	1062.67	663.1	935.94	530.82	1039.66	539.19
15.115	0	0.01	0	0	0.01	87.61	0.01	0.17	1.04	1.04	0	99.23	86.62	98.52	1.64	0.71	1.04	0.06	30	7.51	1.38	0.74	0	0.03	0.48	0	0.51	0.22	2.26	25	0.02	0.21	76.92	0	0	6	-5.92	-1	4.2	69.48	103.2	906.25	499.38	1062.51	664.72	935.39	529.66	1038.29	537.52
15.148	0	0.01	0	0	0.01	86.7	0.02	0.15	1.26	1.26	0	99.14	85.78	98.26	1.87	0.72	1.26	0.07	30.01	9.54	1.13	0.64	0	0.03	0.53	0.01	0.52	0.23	1.86	21.51	0.02	0.13	76.18	0	0	6	-6.37	-1.82	4.59	68.8	102.79	903.62	496.73	1063.64	666.5	935.14	527.53	1037.64	535.22
15.181	0	0.02	0	0	0.01	85.61	0.02	0.15	1.26	1.26	0	99.16	85.19	98.79	2.38	0.72	1.26	0.07	28.08	11.21	0.76	0.51	0	0.03	0.54	0.01	0.55	0.16	1.64	20.4	0.02	0.06	76.35	0	0	6	-6.77	0.01	6.81	68.93	105.18	902.59	495	1062.82	664.3	934.97	525.33	1039.73	534.61
15.215	0	0.02	0	0	0.01	85.92	0.02	0.14	1.78	1.78	0	99.19	85.09	97.53	3.05	0.65	1.78	0.06	28.11	12.77	0.6	0.53	0	0.02	0.49	0.01	0.53	0.15	1.28	19.23	0.02	0.05	76.56	0	0	6	-6.94	3.61	5.86	68.85	102.8	902.68	495.44	1062.43	664.84	935.15	526.21	1037.66	533.9
15.248	0	0.02	0	0	0.01	86.12	0.02	0.14	1.88	1.88	0	99.19	85.22	98.43	3.21	0.72	1.88	0.06	28.42	16.12	0.41	0.5	0	0.02	0.43	0.01	0.46	0.14	1.23	18.62	0.02	0.09	76.55	0	0	6	-4.04	1.31	6.47	69.72	103.69	902.92	495.2	1062.29	664.61	935.29	525.75	1038.57	534.94
15.281	0	0.02	0	0	0.01	85.65	0.02	0.14	2.23	2.23	0	99.13	84.52	98.21	3.97	0.83	2.23	0.07	28.56	20.97	0.41	0.55	0	0.02	0.39	0.01	0.43	0.09	1.14	17.75	0.02	0.1	76.13	0	0	6	-3.45	1.98	7.15	70.14	104.19	902.99	495.07	1061.84	663.49	935.45	525.7	1039.19	535.35
15.315	0	0.03	0	0	0.01	89.6	0.02	0.13	2.39	2.39	0	99.24	87.22	98.56	4.62	0.95	2.39	0.07	33.31	26.83	0.46	0.52	0	0.02	0.37	0.01	0.45	0.07	1	14.88	0.02	0.05	77.01	0	0	6	1.55	-0.87	6.96	72.96	105.05	903.21	494.58	1061.73	663.63	934.92	525.95	1039.51	535.79
15.348	0	0.03	0	0	0.01	92.74	0.02	0.13	2.51	2.51	0	99.26	89.84	97.89	5.44	0.79	2.51	0.06	39.98	34.28	0.75	0.62	0	0.02	0.38	0.01	0.42	0.05	0.88	14.59	0.02	0.21	77.15	0	0	6	3.85	2.82	7.34	74.84	104.78	903.02	494.87	1060.83	663.31	934.88	526.79	1039.19	536.71
15.382	0	0.03	0	0	0.01	94.56	0.02	0.11	3	3	0	99.13	91.41	97.66	4.95	0.6	3	0.05	47.4	32.41	1.61	0.66	0	0.02	0.32	0.01	0.45	0.04	0.71	11.8	0.02	0.12	76.14	0	0	6	3.51	3.34	6.97	75.14	107.49	905.37	497.55	1059.78	661.98	934.19	527	1040.82	540.5
15.415	0	0.04	0	0	0.01	92.17	0.02	0.1	3.79	3.79	0	98.84	87.8	98.34	3.47	0.41	3.79	0.05	44.11	31.18	2.06	1.1	0	0.02	0.29	0.01	0.43	0.05	0.65	11.42	0.01	0.34	74.32	0	0	6	-2.63	-1.58	6.86	71.33	108.21	906.11	501.75	1059.34	663.65	933.77	530.04	1041.25	542.57
15.448	0	0.04	0	0	0.01	90.92	0.02	0.1	4.31	4.31	0	98.73	85.95	98.35	1.91	0.27	4.31	0.06	42.41	30.16	3.4	2.42	0	0.02	0.27	0.01	0.4	0.04	0.64	12.32	0.02	0.23	73.74	0	0	6	-3.52	1.56	7.55	71.21	105.78	904.08	502.44	1057.41	664.08	933.67	529.56	1038.37	544.63
15.482	0	0.05	0	0	0.01	84.32	0.02	0.1	6.5	6.5	0	98	79.33	97.55	1.05	0.22	6.5	0.05	37.08	33.04	4.23	4.5	0	0.02	0.27	0.01	0.35	0.05	0.65	13.88	0.02	0.09	70.87	0	0	6	-1.38	3.58	6.87	72.72	106.35	905.14	505.35	1054.83	663.52	932.04	532.95	1037.53	546.43
15.515	0	0.07	0	0	0.02	72.54	0.03	0.1	8.64	8.64	2.46	96.47	71.84	97.64	0.62	0.2	8.64	0.03	31.69	33.83	4.96	6.43	0	0.02	0.25	0.02	0.34	0.08	0.69	12.79	0.02	0.3	67.24	0	0	6	-7.29	3.39	5.31	71.59	108.77	908.48	510.24	1048.1	655.5	927.8	536.19	1035.98	547.49
15.548	0	0.08	0	0.01	0.02	48.56	0.03	0.09	10.41	10.41	26.44	92.47	61.23	96.68	0.33	0.2	10.41	0.02	23.34	33.67	7.11	6.53	0	0.02	0.27	0.02	0.37	0.11	0.7	11.23	0.02	0.04	62.27	0	0	6	-16.09	5.14	6.2	69.33	110.26	909.9	515.88	1041.67	649.55	925.41	539.58	1035.06	551.07
15.582	0	0.09	0	0.01	0.02	20.44	0.03	0.09	12.35	11.19	59.13	81.51	47.78	98.56	0.2	0.26	12.35	0.02	12.92	30.75	10.17	6.4	0	0.01	0.22	0.03	0.32	0.15	0.81	11.19	0.02	0.01	55.9	0	0	6	-9.56	0.88	5.89	70.12	109.26	914.36	522.78	1036.19	645.93	925	545.84	1033.65	557.36
15.615	0	0.08	0.01	0.01	0.03	10.14	0.03	0.09	10.71	10.71	79.73	65.36	39.08	97.57	0.14	0.5	10.71	0.02	8.8	26.59	15.53	4.01	0	0.01	0.15	0.04	0.27	0.11	0.96	12.24	0.02	0.01	50.62	0	0	6	-12.89	3.55	4.18	70.52	104.33	917.72	533.38	1032.48	648.81	925.76	554.86	1029.54	565.59
15.648	0	0.09	0.01	0.02	0.03	4.32	0.04	0.1	10.82	10.82	91.37	35.21	29.21	96.96	0.08	0.71	10.82	0.01	7.89	26.34	18.47	4.08	0	0.01	0.11	0.04	0.16	0.05	0.99	12.44	0.03	0.01	42.87	0	0	6	-4.03	4.68	2.29	66.45	106.82	915.04	530.28	1032.54	648.23	921.59	556.06	1028.16	563.4
15.682	0	0.14	0.02	0.02	0.05	1.68	0.06	0.11	12.12	12.12	96.64	11.73	20.61	98.15	0.06	1.06	12.12	0.01	8.04	27.01	15.44	5.03	0	0.01	0.08	0.05	0.13	0.03	1.15	14.72	0.03	0.02	34.11	0	0	6	-3.15	2.15	2.21	66.76	105.88	915.4	530.36	1031.86	648.31	921.72	556.54	1027.47	561.76
15.715	0	0.15	0.02	0.02	0.05	1.38	0.06	0.12	9.52	9.52	97.24	7.82	21.76	97.56	0.04	1.86	9.52	0	10.01	25.61	10.95	5.1	0	0.01	0.07	0.05	0.11	0.03	1.3	16.43	0.04	0.01	31.31	0	0	6	-8.28	3.57	1.35	69.47	107.63	912.46	527.68	1031.18	647.07	918.41	552.97	1025.82	559.87
15.749	0	0.18	0.04	0.02	0.08	0.6	0.08	0.16	8.44	8.44	98.8	2.41	16.19	96.86	0.04	4.36	8.44	0	10.22	22.11	6.5	8.98	0	0.01	0.07	0.06	0.12	0.02	1.54	20.51	0.04	0	23.65	0	0	6	-13.28	4.85	2.53	71.5	105.52	907.66	524.34	1026.33	644.38	915.62	548.19	1020.91	555.11
15.782	0	0.13	0.04	0.03	0.1	0.43	0.07	0.22	6.48	6.48	99.14	1.37	13.97	98.11	0.04	9.75	6.48	0	11.33	15.37	6.35	8.42	0	0.02	0.07	0.06	0.13	0.02	1.63	23.62	0.06	0.01	20.07	0	0	6	-14.01	2.26	2.17	72.54	108.03	903.06	520.39	1025.08	643.58	911.11	545.1	1018.93	551.64
15.815	0	0.09	0.03	0.02	0.12	0.41	0.07	0.33	5.08	5.08	99.18	1.26	14.47	97.72	0.04	16.06	5.08	0.01	11.67	10.86	5.77	5.33	0	0.02	0.05	0.06	0.14	0.02	1.62	27	0.07	0	19.47	0	0	6	-16.35	3.22	3.78	73.06	106.62	897.12	516.87	1019.17	640.08	907.18	541.82	1013.68	546.81
15.849	0	0.1	0.05	0.02	0.16	0.22	0.08	0.39	4.16	4.16	99.22	0.54	9.36	95.77	0.06	17.4	4.16	0.01	12.26	8.57	4.62	2.51	0	0.02	0.05	0.08	0.19	0.02	1.8	29.37	0.1	0.01	13.49	0	0	6	-17.25	6.4	0.52	71.78	107.47	893.39	511.13	1019.82	639.17	902.53	538.13	1009.98	540.09
15.882	0	0.09	0.05	0.02	0.15	0.21	0.08	0.34	3.29	3.29	99.31	0.58	10.89	93.96	0.08	15.61	3.29	0.01	10.8	7.49	1.87	0.39	0	0.01	0.05	0.07	0.25	0.02	1.6	28.25	0.11	0.01	13.99	0	0	6	-14.09	8.28	0.27	72.22	106.11	889.1	507.7	1018.69	640.09	900.33	535.71	1006.43	537.43
15.915	0	0.1	0.05	0.02	0.15	0.2	0.08	0.33	2.42	2.42	99.33	0.49	11.03	96.35	0.13	15.85	2.42	0.01	12	8.29	0.88	0.12	0	0.01	0.05	0.08	0.44	0.02	1.49	27.17	0.14	0.03	12.82	0	0	6	-7.69	5.64	1.87	75.52	101.78	883.15	504.53	1010.93	636.81	896.86	533.78	998.65	533.46
15.949	0	0.1	0.06	0.02	0.16	0.21	0.09	0.35	1.49	1.49	99.3	0.37	11.78	95.42	0.17	16.2	1.49	0.02	17.34	8.47	0.39	0.05	0	0.01	0.04	0.08	0.55	0.02	1.61	28.08	0.18	0.01	10.74	0	0	6	-5.25	6.82	1.21	75.65	105.8	880.85	501.72	1011.33	637.26	893.42	532.13	999.22	531.44
15.982	0	0.1	0.06	0.02	0.16	0.31	0.09	0.35	1.32	1.32	99.29	0.43	15	97.01	0.39	16	1.32	0.03	21.98	10.47	0.22	0.03	0	0.01	0.05	0.07	0.73	0.02	1.47	28.14	0.18	0	11.81	0	0	6	-2.48	4.61	0.4	76.13	104.85	880.43	501.66	1009.55	636.35	892.11	532.91	996.93	530.62
16.015	0	0.12	0.06	0.02	0.13	0.6	0.11	0.28	0.9	0.9	98.79	0.91	20.17	96.16	0.74	10.89	0.9	0.03	32.97	13.49	0.27	0.05	0	0.01	0.04	0.08	0.94	0.02	1.35	27.54	0.18	0.02	12.17	0	0	6	-4.11	5.89	1.48	75.8	106.07	877.42	499.86	1009.11	636.1	890.68	532.03	996.72	529.41
16.049	0	0.16	0.06	0.02	0.11	1.2	0.11	0.36	0.43	0.43	97.61	1.59	25.96	96.96	1.28	6.25	0.43	0.03	40.69	21.41	0.32	0.04	0	0.01	0.03	0.06	1.08	0.02	1.33	37.79	0.22	0.02	14.45	0	0	6	-2.47	4.69	0.52	75.87	105.24	875.83	498.51	1008.59	636.2	889.29	532.62	994.38	527.01
16.082	0	0.21	0.05	0.01	0.09	1.44	0.12	0.36	0.47	0.47	97.11	1.63	27.65	95.92	1.42	3.25	0.47	0.02	41.12	28.68	0.38	0.05	0	0.01	0.03	0.05	0.93	0.02	1.2	40.43	0.19	0.03	15.93	0	0	6	-0.88	6.21	0.42	76.38	104.1	876.53	497.44	1009.97	636.54	890.85	531.53	994.82	526.34
16.116	0	0.27	0.04	0.01	0.08	3.02	0.11	0.43	0.42	0.42	93.96	2.29	34.24	97.39	1.32	2.2	0.42	0.02	45.76	39.53	0.57	0.11	0	0.01	0.02	0.02	0.96	0.03	0.86	46.06	0.17	0.02	20.33	0	0	6	-6.99	3.91	0.21	73.83	99.97	876.53	496.32	1012.59	638.83	894	528.29	993.91	524.9
16.149	0	0.36	0.03	0.01	0.06	5.55	0.09	0.54	0.37	0.37	88.91	3.46	40.3	95.93	1.15	1.58	0.37	0.02	45.89	52.39	0.61	0.14	0	0.01	0.02	0.02	1.06	0.02	0.86	52.14	0.16	0.02	25.95	0	0	6	-1.11	6.2	1.49	75.99	101.54	876.92	494.42	1015.75	640.02	896.02	528.42	997.51	525.04
16.182	0	0.38	0.02	0.01	0.06	6.2	0.08	0.55	0.38	0.38	87.61	5.53	41.87	95.5	1.15	1.83	0.38	0.03	41.94	57.26	0.57	0.18	0	0.01	0.02	0.01	1.15	0.02	0.8	52.14	0.14	0.02	29.01	0	0	6	-3.04	6.73	2.27	74.97	105.85	878.17	494.1	1019.96	641.99	897.25	528.05	1003.08	525.99
16.216	0	0.3	0.01	0.01	0.04	16.23	0.06	0.62	0.4	0.4	67.53	18.87	51.78	94.23	1.22	1.42	0.4	0.04	44.02	58.56	0.66	0.27	0	0	0.02	0.01	1.19	0.02	0.71	55.49	0.12	0.05	37.59	0	0	6	3.4	8.04	4.33	76.41	102.02	878.52	494.19	1022.02	644.75	901.98	529.12	1004	528.48
16.249	0	0.34	0.01	0.01	0.04	19.16	0.05	0.67	0.43	0.43	61.69	25.34	53.86	96.51	1.12	1.21	0.43	0.04	42.94	63.58	0.59	0.24	0	0	0.01	0.01	1.36	0.01	0.71	57.55	0.12	0.05	39.94	0	0	6	-2.8	5.4	4.04	75.6	105.79	888.02	500.28	1027.95	645.01	907.61	533.79	1013.4	533.09
16.282	0	0.21	0.01	0.01	0.03	31.7	0.04	0.66	0.43	0.43	43.3	49.8	60.47	97.28	0.89	1.19	0.43	0.04	41.65	56.5	0.48	0.19	0	0	0.01	0.01	1.41	0.01	0.72	57.68	0.11	0.19	46.62	0	0	6	-4.67	4.12	5.88	72.81	104.17	884.03	495.06	1035.12	652.51	911.44	528.67	1015.59	530.93
16.316	0	0.1	0	0	0.02	58.88	0.03	0.56	0.51	0.51	16.12	81.68	70.96	96.53	0.71	1.12	0.51	0.04	43.1	43.85	0.55	0.21	0	0	0.02	0	1.16	0.01	0.75	53.83	0.07	0.05	55.97	0	0	6	1.47	5.37	4.91	74.34	102.92	885.09	494.13	1041.04	659.35	914.75	529.54	1017.66	531.32
16.349	0	0.07	0	0	0.02	62.76	0.03	0.5	0.54	0.54	12.24	88.68	72.85	96.71	0.8	0.94	0.54	0.06	39.06	38.27	0.75	0.17	0	0	0.02	0	1.02	0.01	0.9	51.26	0.06	0.05	59.48	0	0	6	-0.76	5.1	3.77	71.57	103.55	886.25	491.03	1048.58	663.81	917.89	527.17	1021.43	528.33
16.383	0	0.04	0	0	0.02	74.41	0.02	0.57	0.63	0.63	0.59	96.34	78.38	96.09	1.12	0.86	0.63	0.06	33.84	29.15	1.04	0.2	0	0	0.03	0	0.6	0	1.16	54.15	0.04	0.06	67.02	0	0	6	-1.81	6	4.78	70.91	99.87	889.22	492.57	1049.79	663.27	922.54	527.72	1022.39	529.68
16.416	0	0.03	0	0	0.01	79.58	0.02	0.63	0.67	0.67	0	97.89	81.23	95.93	1.57	0.86	0.67	0.07	32.05	21.15	1.06	0.25	0	0	0.03	0	0.37	0	1.41	56.07	0.03	0.04	70.54	0	0	6	-3.42	6.2	4.08	70.27	100.41	892.69	492.94	1051.48	661.91	924.34	526.71	1024.71	529.51
16.449	0	0.02	0	0	0.01	80.32	0.02	0.61	0.67	0.67	0	98.29	81.63	95.43	1.84	0.75	0.67	0.08	30.27	17.61	1.49	0.39	0	0	0.05	0	0.24	0	1.59	55.14	0.03	0.38	71.86	0	0	6	-3.76	6.81	6.29	70.08	100.13	893.61	491.48	1051.84	659.56	926.94	523.32	1026.85	529.98
16.483	0	0.02	0	0	0.01	87.86	0.01	0.69	0.74	0.74	0	99.2	86.75	95.32	2.51	0.9	0.74	0.1	30.87	15.81	1.66	0.55	0	0	0.07	0	0.16	0	2.02	57.23	0.02	0.34	76.69	0	0	6	-3.99	6.93	7.43	70.08	99.62	894.24	490.33	1053.25	658.92	929.12	521.86	1028.44	529.69
16.516	0	0.01	0	0	0.01	92.13	0.01	0.74	0.78	0.78	0	99.47	90.62	96.76	2.53	0.92	0.78	0.11	34.3	12.92	2.27	0.7	0	0	0.1	0	0.1	0	2.44	58.91	0.02	0.29	79.25	0	0	6	-4.03	5.01	7.28	70.3	99.67	895.71	490.25	1053.78	657.75	929.92	521.71	1029.31	529.24
16.549	0	0.02	0	0	0.01	94.32	0.01	0.72	0.81	0.81	0	99.53	93.28	96.54	2.98	0.86	0.81	0.13	39.11	15.38	2.27	0.63	0	0	0.11	0	0.06	0	2.69	57.7	0.02	0.09	79.94	0	0	6	-2.19	5.35	6.97	71.08	98.43	896.66	490.02	1054.32	657.81	930.99	521.72	1029.14	528.98
16.583	0	0.02	0	0	0.01	96.46	0.01	0.64	0.78	0.78	0	99.72	97.51	95.37	4.02	0.89	0.78	0.15	41.49	18.87	2.22	0.58	0	0	0.14	0.01	0.05	0	3.85	53.73	0.01	0.04	83.17	0	0	6	-0.83	6.87	8.36	71.64	100	895.87	488.49	1055.77	658.11	931.77	520.92	1031.43	529.2
16.616	0	0.02	0	0	0.01	96.83	0.01	0.65	0.89	0.89	0	99.73	97.76	96.33	4.44	1.11	0.89	0.14	42.73	20.16	1.87	0.38	0	0	0.17	0.01	0.05	0	3.73	53.58	0.02	0.07	83.55	0	0	6	0.47	5.66	7.82	73.23	102.41	896.97	490.03	1053.91	656.44	929.87	521.97	1031.9	530.67
16.649	0	0.02	0	0	0.01	97.28	0.01	0.54	1	1	0	99.78	97.87	96.12	3.59	1.25	1	0.13	43.5	22.73	1.9	0.36	0	0	0.18	0.01	0.07	0.01	4.05	49.63	0.02	0.06	84.6	0	0	6	-1.74	5.95	7.37	72.53	103.62	898.9	492.43	1053.66	655.93	929.82	523.49	1033.06	532.27
16.683	0	0.02	0	0	0.01	97.02	0.01	0.56	1.29	1.29	0	99.77	97.57	95.65	3.13	1.31	1.29	0.1	42.36	26.73	2.45	0.47	0	0	0.17	0.01	0.1	0.02	5.5	51.14	0.02	0.16	84.32	0	0	6	-0.08	6.55	7.54	74.36	99.58	898.45	492.85	1049.92	653.46	929.68	523.46	1028.9	532.02
16.716	0	0.02	0	0	0.01	96.46	0.01	0.54	1.56	1.56	0	99.72	97.34	97.88	3.07	1.19	1.56	0.08	41.17	26.82	2.15	0.56	0	0	0.18	0.01	0.14	0.05	5.47	50.45	0.02	0.05	83.33	0	0	6	0.19	2.84	6.46	74.23	103.79	900.35	495.18	1052.67	656.14	929.08	527.18	1032.66	533.8
16.75	0	0.02	0	0	0.01	96.57	0.01	0.41	1.86	1.86	0	99.72	97.47	94.68	2.48	1.16	1.86	0.07	42.02	26.77	2.28	1.04	0	0	0.18	0.01	0.21	0.05	7.17	44.5	0.01	0.1	83.21	0	0	6	-1.43	7.61	6.66	73.1	101.78	900.36	494.75	1051.93	655.34	929.97	525.22	1031.41	533.51
16.783	0	0.03	0	0	0.01	96.04	0.01	0.33	2.49	2.49	0	99.68	95.91	93.72	2.1	1.3	2.49	0.06	41.11	25.58	2.25	0.98	0	0	0.19	0.02	0.3	0.07	7.3	39.26	0.01	0.24	82.32	0	0	6	0.85	8.49	7.39	73.9	103.45	899.79	494.06	1052.29	655.12	929.72	525.73	1032.84	533.9
16.816	0	0.03	0	0	0.01	93.92	0.01	0.27	2.73	2.73	0	99.6	92.28	94.9	1.76	1.22	2.73	0.05	35.83	25.91	1.98	1.1	0	0	0.25	0.02	0.42	0.15	6.73	35	0.01	0.91	80.97	0	0	6	5.15	7.38	7.7	76.2	102.75	900.61	495.72	1051.73	655.93	930.39	527.83	1032.79	536.26
16.85	0	0.04	0	0	0.01	88.14	0.02	0.22	4.02	4.02	0	99.23	85.15	94.27	1.51	1.17	4.02	0.04	30.87	30.59	2.21	1.09	0	0	0.26	0.03	0.59	0.2	5.98	30.04	0.02	12.43	76.92	0	0	6	5.6	8	7.67	76.44	103.84	901.57	496.82	1052.61	656.68	930.8	529.32	1034.32	537.47
16.883	0	0.04	0	0	0.01	76.76	0.02	0.17	4.32	4.32	0	98.85	78.49	94.56	1.68	1.24	4.32	0.03	21.61	32.02	1.69	0.73	0	0	0.3	0.03	0.67	0.38	5.48	23.67	0.02	33.7	74.36	0	0	6	5.74	7.72	7.16	76.74	99.91	902.54	497.48	1053.27	658.28	932.97	529.51	1032.57	537.31
16.916	0	0.04	0	0	0.02	66.24	0.02	0.14	4.7	4.7	8.76	98.5	74.03	93.53	2.4	1.34	4.7	0.02	15.67	29.71	1.29	0.42	0	0	0.35	0.04	0.71	0.38	5.15	19.14	0.02	41.23	72.71	0	0	6	5.51	8.64	7.75	76.02	99.01	900.3	494.87	1055.12	660.1	933.65	527.98	1032.38	535.41
16.95	0	0.04	0	0	0.02	51.81	0.02	0.12	5.25	5.25	23.19	97.24	68.35	96.53	2.36	1.35	5.25	0.02	12.71	25.24	1.36	0.14	0	0	0.48	0.05	0.67	0.25	4.48	14.71	0.03	24.59	68.82	0	0	6	3.35	5.37	8.71	75.33	98.89	901.93	494.8	1054.58	657.78	935.06	524.64	1033.28	536.18
16.983	0	0.03	0	0	0.02	53.4	0.02	0.12	4.64	4.64	21.6	97.55	69.41	96.05	2.5	1.79	4.64	0.03	12.34	22.96	1.12	0.09	0	0	0.51	0.06	0.61	0.16	4.16	13.78	0.03	9.1	69.59	0	0	6	2.62	6.05	7.91	74.24	100.97	902.11	492.5	1059.96	660.48	936.16	525.27	1036.81	533.41
17.016	0	0.03	0	0	0.02	54.92	0.02	0.11	4.64	4.64	20.08	97.31	69.52	94.94	3.27	2.14	4.64	0.03	14.6	20.28	1.24	0.08	0	0	0.6	0.07	0.62	0.08	3.95	11.9	0.04	1.83	68.99	0	0	6	4.15	7.34	9.94	75.19	99.23	903.29	493.31	1059.59	659.42	939.09	525.01	1037.72	535.89
17.05	0	0.03	0	0	0.02	49.82	0.02	0.11	4.67	4.67	25.18	95.85	66.99	95.12	4.71	2.52	4.67	0.04	16.47	15.66	1.37	0.13	0	0	0.59	0.07	0.48	0.04	3.32	9.72	0.04	1.71	66.21	0	0	6	3.25	7.15	8.27	73.4	102.5	902.31	491.37	1063.69	663.05	937.78	525.17	1039.94	533.41
17.083	0	0.02	0	0	0.02	59.17	0.03	0.13	4.08	4.08	15.83	96.42	69.9	96.62	7.27	2.87	4.08	0.05	21.26	13.65	1.17	0.25	0	0	0.53	0.07	0.39	0.02	3.24	10.77	0.04	1.8	67.16	0	0	6	4.16	5.23	7.72	73.82	104.02	903.41	490.34	1067.09	664.93	938.83	524.9	1042.56	532.68
17.117	0	0.02	0	0	0.03	46.88	0.03	0.14	3.62	3.62	28.12	93.81	65.32	97.06	9.69	3.59	3.62	0.06	19.56	9.85	0.74	0.34	0	0	0.5	0.07	0.3	0.01	2.74	8.95	0.04	0.22	63.59	0	0	6	7.54	4.51	8.96	76.18	103.73	906.02	492.45	1065.63	663.03	940.65	525.29	1043.79	536.36
17.15	0	0.02	0	0	0.03	49.02	0.03	0.14	2.91	2.91	25.98	93.84	66.21	95.51	10.28	3.83	2.91	0.08	21.01	8.77	0.79	0.34	0	0	0.43	0.07	0.26	0.01	2.52	8.56	0.04	0.39	63.61	0	0	6	3.01	6.71	9.1	73.67	100.74	906.28	491.52	1065.97	661.66	942.41	523.67	1042.61	534.07
17.183	0	0.02	0	0	0.03	53.77	0.03	0.14	2.65	2.65	21.23	94.66	68.14	96.44	9.18	4.42	2.65	0.11	22.52	10.23	0.98	0.27	0	0	0.39	0.07	0.23	0.01	2.34	8.81	0.04	1.05	64.55	0	0	6	2.92	5.5	9.8	74.75	100.87	908.31	493.37	1063.84	658.75	942.95	523.44	1042.99	536.32
17.217	0	0.02	0	0	0.02	56.18	0.03	0.12	1.92	1.92	18.82	94.19	69.18	95.68	8.82	3.75	1.92	0.12	25.32	11.99	1.09	0.47	0	0	0.3	0.07	0.25	0.02	1.92	6.43	0.04	0.26	64.01	0	0	6	3.54	6.51	8.7	75.76	103.25	911.85	497.26	1062.26	657.13	942.06	526.11	1044.43	539.54
17.25	0	0.02	0	0	0.02	56.89	0.03	0.11	2.09	2.09	18.11	92.47	69.13	97.03	6.74	2.97	2.09	0.11	29.24	11.63	1.62	0.99	0	0	0.3	0.06	0.31	0.04	1.86	7.75	0.04	0.28	62.27	0	0	6	0.77	4.57	6.59	75.17	104.03	912.73	499.11	1060.75	656.14	939.48	528.27	1043.01	538.47
17.283	0	0.03	0	0	0.02	54.07	0.03	0.1	2.27	2.27	20.93	91.02	68.2	97.93	4.16	1.95	2.27	0.07	29.57	12.26	2.26	1.75	0	0	0.22	0.06	0.37	0.08	1.65	8.53	0.05	0.18	61.08	0	0	6	-0.02	2.7	6.35	75.21	101.17	911.77	499.47	1058.04	654.91	938.76	527.44	1039.34	538.38
17.317	0	0.03	0	0	0.02	54.58	0.03	0.1	1.99	1.99	20.42	91.1	68.89	96.78	2.68	1.41	1.99	0.04	29.83	15.81	2.11	2.77	0	0	0.19	0.05	0.58	0.11	1.47	10.02	0.07	0.23	61.14	0	0	6	0.86	4.99	6.49	75.94	102.29	913.44	502.74	1054.52	652.22	937.53	529.65	1039.14	541.44
17.35	0	0.04	0	0	0.02	41.82	0.03	0.1	2.29	2.29	33.18	88.73	64.41	95.54	2.14	1.3	2.29	0.03	23.98	22.27	2.67	1.88	0	0	0.14	0.05	0.69	0.11	1.36	9.75	0.07	0.21	59.5	0	0	6	-3.86	6.68	6.46	75.51	103.34	915.99	505.81	1046.55	641.73	934.35	530.41	1037.02	542.15
17.384	0	0.06	0	0	0.02	40.49	0.02	0.12	1.92	1.92	34.51	90.49	63.18	95.25	1.93	1.22	1.92	0.02	20.68	34.63	5.82	1.69	0	0.01	0.15	0.04	0.83	0.06	1.3	14.51	0.09	1.43	60.69	0	0	6	-6.05	7.01	5.5	75.28	104.31	915.99	509.16	1040.32	636.59	929.86	534.49	1033.84	542.8
17.417	0	0.08	0	0.01	0.02	21.9	0.02	0.12	1.78	1.78	56.21	81.2	55.85	89.68	1.48	1.36	1.78	0.02	14.71	37.01	5.32	1.56	0	0.01	0.1	0.04	0.85	0.02	1.2	16.66	0.07	4.94	55.77	0	0	6	-11	11.19	3.68	74.38	103.47	914.57	509.08	1035.69	631.72	925.72	536.23	1029.17	538.55
17.45	0	0.07	0	0.01	0.02	14.85	0.02	0.14	1.71	1.71	70.29	72.82	50.95	90.37	1.13	1.29	1.71	0.01	12.2	34.26	7.2	1.63	0	0.01	0.07	0.04	0.76	0.01	1.06	19.22	0.07	7.77	52.8	0	0	6	-1.37	10.8	5.03	72.52	101.41	903.6	505.92	1025.2	627.51	917.08	539.41	1018.39	534.82
17.484	0	0.08	0	0.01	0.03	9.24	0.03	0.18	1.74	1.74	81.51	58.21	45.76	83.49	1.04	1.92	1.74	0.01	10.72	32.58	7.82	2.34	0	0.01	0.05	0.03	0.64	0.01	1.06	25.36	0.07	2.77	48.73	0	0	6	-4.11	13.9	8.84	74.66	98.19	890.91	507.93	1011.1	628.13	908.37	534.54	1006.24	542.49
17.517	0	0.09	0.01	0.01	0.03	5.51	0.03	0.24	1.61	1.61	88.98	39.55	41.26	61.93	1.45	3.94	1.61	0.01	10.14	33.37	6.06	1.98	0	0.01	0.04	0.03	0.52	0.01	1.01	29.48	0.06	0.86	44.03	0	0	6	1.18	19.57	9.08	75.65	94.46	882.42	504.63	1005.05	627.56	903.1	535.06	997.5	538.37
17.55	0	0.08	0.01	0.01	0.05	4.65	0.03	0.33	1.42	1.42	90.69	30.5	38.92	41.92	2.62	9.77	1.42	0.02	11.9	31.54	6.78	2.68	0	0.01	0.04	0.03	0.41	0.01	0.94	30.48	0.06	0.16	41.54	0	0	6	3.52	23.63	9.7	76.72	84.38	876.32	505.2	993.39	625.11	899.31	532.41	983.48	538.39
17.584	0	0.09	0.01	0.01	0.08	2.13	0.04	0.47	1.56	1.56	95.73	12.71	31.67	30.92	4.19	15.59	1.56	0.03	11.2	30.7	5.07	2.72	0	0.02	0.04	0.02	0.34	0.01	0.69	31.55	0.08	0.12	34.68	0	0	6	3.38	26.02	10.28	77.15	78.33	868.34	504.47	984.57	623.75	893.97	532.31	972.21	536.11
17.617	0	0.06	0.01	0.01	0.09	1.79	0.04	0.54	1.41	1.41	96.42	10.61	30.78	34.22	5.29	18.92	1.41	0.04	10.53	19.97	2.95	2.28	0	0.02	0.05	0.02	0.41	0.01	0.61	30.37	0.08	0.08	33.41	0	0	6	3.84	25.27	8.85	76.92	75.69	864.69	503.46	980.46	623.96	890.18	530.9	965.82	533.68
17.65	0	0.05	0.02	0.01	0.12	0.83	0.05	0.57	1.37	1.37	98.34	4.71	24.14	30.46	6.28	19.03	1.37	0.07	7.58	9.55	1.58	1.54	0	0.03	0.04	0.02	0.38	0.02	0.47	30.83	0.09	0.05	27.95	0	0	6	3.18	26.13	9.24	76.92	73.73	862.74	503.71	975.79	620.6	888	531.15	961.71	532.92
17.684	0	0.05	0.03	0.01	0.17	0.32	0.08	0.7	1.24	1.24	98.59	1.33	14.97	25.8	8.31	19.19	1.24	0.1	6.5	5.48	0.96	0.93	0	0.04	0.05	0.01	0.4	0.04	0.39	33.65	0.1	0.04	19.83	0	0	6	2.1	27.28	10.57	76.67	72.35	861.65	503.67	971.83	617.37	887.04	529	959.23	533.85
17.717	0	0.05	0.03	0.01	0.22	0.25	0.1	0.87	1.04	1.04	98.27	1.1	12.05	26.04	13.34	20.53	1.04	0.16	4.84	2.59	0.6	0.57	0	0.04	0.06	0.01	0.48	0.1	0.3	32.24	0.1	0.07	18.51	0	0	6	-1.67	27.22	10.53	76.46	72.54	861.12	503.48	969	613.24	885.23	528.73	957.68	532.32
17.751	0	0.04	0.04	0.01	0.31	0.16	0.14	1.02	0.76	0.76	97.96	0.66	6.69	24.34	19.48	21.07	0.76	0.27	4.17	1.26	0.68	0.93	0	0.08	0.09	0.01	0.49	0.38	0.2	29.34	0.13	0.19	14.91	0	0	6	-1.7	27.67	11.56	76.39	69.19	861.58	505.04	964.43	608.99	885.23	529.17	954.3	533.25
17.784	0	0.05	0.05	0.01	0.28	0.12	0.16	0.71	0.5	0.5	98.58	0.46	4.29	25.04	18.96	16.93	0.5	0.39	4.35	0.55	0.75	1.23	0	0.13	0.1	0	0.43	0.42	0.12	25.14	0.13	0.06	12.4	0	0	6	-4.63	27.48	13.63	76.19	66.44	860.3	504.74	960.88	605.99	885.25	526.7	951.32	533.79
17.817	0	0.06	0.07	0.02	0.2	0.1	0.16	0.38	0.7	0.47	99.23	0.36	3.16	30.82	14.83	9.58	0.47	0.4	4.4	0.26	1.01	2.32	0	0.15	0.14	0	0.39	0.7	0.08	21.78	0.13	0.08	10.64	0	0	6	-3.58	26.04	13.26	76.02	68.99	861.04	505.04	957.56	601.81	882.76	525.14	951.04	535.06
17.851	0	0.09	0.1	0.03	0.17	0.07	0.15	0.23	0.69	0.31	99.54	0.33	0.21	38.58	9.95	5.95	0.31	0.47	5.06	0.12	2.31	6.95	0.88	0.31	0.17	0	0.32	0.69	0.04	17.99	0.11	0.04	7.11	0	0	6	-3.34	24.32	13.94	76.18	65.24	861.63	507.18	954.56	600.38	883.26	526.6	947.84	535.94
17.884	0	0.09	0.11	0.03	0.16	0.06	0.14	0.2	1.16	0.44	99.6	0.33	0	33.92	8.61	5.77	0.3	0.54	5.24	0.07	3.52	9.56	8.92	0.44	0.32	0	0.31	1.16	0.02	15.69	0.14	0.08	6.06	0	0	6	-0.26	25.34	14.86	76.28	64.62	858.84	506.42	950.51	598.1	880.56	528.26	944.85	534.79
17.917	0	0.1	0.11	0.05	0.15	0.06	0.13	0.16	1.24	0.48	99.68	0.33	0	37.63	6.15	5.54	0.24	0.62	5.77	0.04	5.88	12.95	24.03	0.48	0.4	0	0.29	1.24	0.02	13.48	0.13	0.09	5.26	0	0	6	-12.49	24.53	14.47	76.07	67.02	857.95	505.79	951.99	599.83	879.91	523.48	945.92	535.1
17.951	0	0.11	0.12	0.05	0.14	0.06	0.13	0.14	1.26	0.63	99.71	0.33	0	28.12	5.51	5.13	0.23	0.62	5.67	0.04	6.52	14.51	38.45	0.63	0.58	0	0.29	1.26	0.01	10.79	0.21	0.23	4.56	0	0	6	-17.13	26.69	12.57	76.1	66.93	858.22	506.05	952.82	600.65	879.38	524.2	945.71	533.08
17.984	0	0.1	0.13	0.07	0.12	0.05	0.11	0.11	1.08	0.71	99.74	0.33	0	29.63	3.57	3.06	0.31	0.51	5.6	0.05	12.11	12.98	45.67	0.71	0.84	0	0.3	1.08	0.01	9.38	0.23	0.5	4.24	0	0	6	-20.56	26.33	12.49	75.78	68.49	859.85	506.25	953.58	599.98	880.1	521.76	947.44	534.29
18.017	0	0.1	0.15	0.16	0.09	0.05	0.1	0.09	1.11	1.11	99.68	0.48	0	39.7	2.68	1.37	0.47	0.34	5.43	0.1	24.23	16.5	43.36	1.11	1.03	0	0.36	0.55	0.01	7.11	0.31	1.24	3.42	0	0	6	-23.44	24.09	11.4	75.68	65.9	860.51	507.61	953.45	600.56	880.36	524.2	945.73	532.54
18.051	0	0.09	0.16	0.65	0.07	0.04	0.08	0.07	2.34	2.34	98.69	1.55	0	60.66	2.05	0.57	0.84	0.24	5.86	0.2	39.31	28.24	35.27	2.34	1.54	0	0.43	0.51	0	4.22	0.46	1.33	2.57	0	0	6	-27.03	19.83	8.29	74.45	65.77	862.08	506.84	952.16	597.82	878.61	521.22	943.87	529.4
18.084
18.118
18.151
18.184
18.218
18.251
18.284
18.318
18.351
18.385
18.418
18.451
18.485
18.518
18.551
18.585
18.618
18.651
18.685
18.718
18.752
18.785
18.818
18.852
18.885
18.918
18.952
18.985
19.018
19.052
19.085
19.119
19.152
19.185
19.219
19.252
19.285
19.319
19.352
19.386
19.419
19.452
19.486
19.519
19.552	0	0.06	0	0	0.04	23.98	0.05	0.75	13.42	13.42	52.05	79.57	51.97	96.08	3.22	2.38	13.42	0	18.06	16.79	0.76	1.33	0	0	0.13	0	0.34	0.02	1.88	57.06	0.02	0.31	55.13	0	0	0	-3.61	6	-0.16	73.14	117.08	902.16	508.15	1052.25	664.04	917.67	542.26	1034.73	544.2
19.586	0	0.03	0	0	0.03	31.73	0.03	0.5	7.38	7.38	43.27	83.26	58.7	95.96	1.09	1.23	7.38	0	21.91	6.61	1.17	0.96	0	0	0.08	0	0.59	0.03	4.83	50.62	0.06	0.7	56.65	0	0	0	-1.62	6.17	4.25	74.24	104.39	895.17	505.59	1045.36	665.02	920.88	535.77	1024.99	543.52
19.619	0	0.07	0.01	0.01	0.04	14.74	0.06	0.51	12.39	12.39	70.52	50.66	46.24	98	1.21	1.5	12.39	0	23.8	9.84	1.6	0.91	0	0	0.1	0	0.82	0.04	5.76	50.57	0.08	0.54	46.83	0	0	0	-1.63	2.54	4.39	75.04	102.31	897.08	508.89	1043.07	663.91	921.69	538.38	1023.76	545.37
19.652	0	0.09	0.01	0.01	0.05	13.07	0.07	0.56	14.53	14.53	73.87	40.76	43.54	96.06	0.96	1.69	14.53	0.01	26.24	14.98	1.63	0.9	0	0	0.09	0.01	0.93	0.04	4.76	53.14	0.1	2.09	44.34	0	0	0	-7.16	6.04	4.89	73.15	104.66	898.96	509.94	1040.57	658.35	920.77	537.64	1025.14	545.4
19.686	0	0.17	0.02	0.01	0.07	8.32	0.12	0.55	20.28	20.28	83.36	22.35	35.18	94.84	1.52	1.21	20.28	0	28.02	21.08	2.13	0.7	0	0	0.06	0.01	1.14	0.05	5.03	52.43	0.12	1.99	38.92	0	0	0	-3.87	7.44	4.6	75.69	101.85	899.96	510.94	1035.86	653.95	920.04	538	1021.6	545.69
19.719	0	0.23	0.02	0.01	0.08	4.66	0.14	0.48	22.53	22.53	90.69	13.34	28.32	97.58	1.92	1.09	22.53	0.01	24.76	25.21	2.31	0.55	0	0	0.06	0.01	1.12	0.04	4.23	48.75	0.16	1.17	35.02	0	0	0	-4.56	3.52	4.62	75.58	106.36	901.9	511.06	1032.71	645.92	917.16	539.36	1023.4	544.47
19.753	0	0.41	0.04	0.01	0.11	2.21	0.21	0.52	28.94	28.94	95.58	7.6	17.78	96.43	2.36	0.97	28.94	0.01	18.86	31.32	3.31	0.49	0	0	0.05	0.01	0.97	0.01	4.2	50.51	0.21	0.7	31.12	0	0	0	-3.02	5.51	5	75.22	106.06	901.25	511.36	1029.84	643.67	915.91	539.32	1021.81	545.13
19.786	0	0.52	0.04	0.01	0.12	1.89	0.21	0.58	27.15	27.15	96.22	5.65	16.52	97.29	2.95	1.01	27.15	0.01	19.91	38.74	4.37	0.51	0	0	0.05	0.01	1	0.01	4.22	52.68	0.27	1.65	29.15	0	0	0	-3.34	4.1	4.73	73.93	111.35	899.61	510.1	1029.11	641.94	911.94	539.54	1023.2	543.97
19.819	0	0.54	0.04	0.01	0.1	1.65	0.17	0.64	23.59	23.59	96.69	5.44	16.3	97.28	3.22	1.15	23.59	0.01	18.01	44.5	6.68	0.78	0	0	0.04	0.02	1.05	0.01	4.02	54.56	0.29	0.4	28.9	0	0	0	-6.28	4.12	4.57	74.15	107.37	900.57	512.8	1025.41	639.81	912.33	540.31	1019.59	545.11
19.853	0	0.86	0.04	0.02	0.11	1.32	0.17	0.68	22.82	22.82	97.36	3.96	13.26	97.43	4.01	1.25	22.82	0	18.1	57.61	9.31	1.38	0	0	0.04	0.02	1.03	0.01	3.75	55.03	0.34	0.89	26.82	0	0	0	-5.17	3.83	3.64	72.86	110.64	899.34	510.11	1028.57	642.13	910.91	539.69	1021.52	542.39
19.886	0	0.79	0.04	0.02	0.1	1.17	0.15	0.8	18.61	18.61	97.66	3.53	14.45	96.49	4.55	1.39	18.61	0	17.38	59.12	8.93	1.34	0	0	0.03	0.02	0.87	0.01	3.41	58.38	0.31	0.46	26.08	0	0	0	-7.27	5.44	4.47	73.82	107.7	901.55	515.56	1023.41	640	911.71	540.26	1019.09	548.5
19.919	0	0.76	0.04	0.02	0.1	1.02	0.14	0.96	15.18	15.18	97.96	3.4	15.11	97.42	5.94	1.83	15.18	0	15.39	62.12	8.39	1.8	0	0	0.02	0.02	0.72	0	3.02	61.04	0.28	2.54	25.85	0	0	0	-5.44	3.84	4.06	72.45	108.45	899.6	513.25	1024.06	640.18	910.22	540.72	1018.57	545.46
19.953	0	0.66	0.04	0.02	0.09	0.87	0.11	0.92	12.57	12.57	98.16	2.99	15.43	97.2	4.57	3.09	12.57	0	14.22	59.97	8.34	1.92	0	0	0.02	0.02	0.5	0	2.59	60.09	0.25	0.85	25.02	0	0	0	-5.54	4.27	2.09	72.27	109.77	900.79	515.35	1022.33	639.91	907.63	542.68	1017.37	545.66
19.986	0	0.61	0.04	0.02	0.09	0.71	0.1	0.93	9.87	9.87	98.14	2.44	15.12	96.86	3.76	4.94	9.87	0	13.2	60.44	8.53	1.73	0	0	0.02	0.02	0.38	0	2.22	59.2	0.22	3.62	23.7	0	0	0	-6.18	4.86	1.99	71.61	109.49	900.93	515.15	1021.37	636.66	907.27	543.88	1016.75	545.16
20.019	0	0.44	0.03	0.02	0.09	0.62	0.08	0.95	7.28	7.28	98.11	2	13.98	96.49	2.9	8.22	7.28	0	13.33	55.29	11.91	1.96	0	0.01	0.02	0.02	0.28	0	1.96	57.27	0.19	0.63	22.45	0	0	0	-4.86	5.43	3.12	71.42	108.07	900.1	517.45	1018.98	637.72	907.35	544.39	1015.33	548.77
20.053	0	0.35	0.04	0.04	0.08	0.62	0.07	0.97	5.54	5.54	98.05	1.41	11.63	97.51	1.93	9.06	5.54	0	17.65	52.34	18.93	2.19	0	0.01	0.02	0.02	0.17	0.01	1.74	58.08	0.19	0.68	20.25	0	0	0	-4.21	3.65	2.48	70.69	106.02	899.36	519.82	1015.99	637.91	905.91	546.66	1011.87	550.23
20.086	0	0.27	0.04	0.06	0.07	0.6	0.06	0.86	5.05	5.05	98.28	1.17	7.55	96.97	1.46	7.28	5.05	0	19.72	47.73	28.13	2.67	0	0.01	0.02	0.02	0.12	0.02	1.54	57.28	0.19	0.18	18.92	0	0	0	-2.39	4.68	3.61	70.04	104.64	897.65	521.75	1012.76	636.86	905.11	548.26	1009.54	554.9
20.12	0	0.16	0.06	0.28	0.05	0.4	0.04	0.83	4.19	4.19	98.34	3.73	0	96.7	1.02	8.03	4.19	0	20.91	40.15	51.9	6.86	0	0.02	0.02	0.02	0.07	0.03	0.96	56.13	0.2	0.46	14.71	0	0	0	-2.82	5.11	2.51	67.94	103.51	896.68	522.81	1010.55	636.68	903.14	550.43	1006.56	554.82
20.153	0	0.16	0.07	0.31	0.05	0.28	0.05	0.62	3.85	3.85	98.76	3.81	0	97.52	0.71	5.81	3.85	0	18.62	37.56	52.33	6.76	0	0.03	0.03	0.02	0.06	0.04	0.83	51.6	0.19	0.68	12.6	0	0	0	-10.18	3.64	3.04	69.53	104.05	894.67	528.69	1009.13	643.14	901.59	554.81	1005.48	560.49
20.186	0	0.15	0.08	0.35	0.05	0.2	0.05	0.5	3.78	3.78	99	3.68	0	96.26	0.48	4.3	3.78	0	14.35	32.92	51.91	9.05	0	0.03	0.03	0.02	0.04	0.04	0.79	48.16	0.18	0.3	11.72	0	0	0	-3.91	5.76	3.36	69.14	103.86	892.16	533.64	1006.41	647.89	899.48	559.49	1002.95	568.47
20.22	0	0.11	0.08	0.26	0.05	0.17	0.05	0.44	2.33	2.33	99.12	2.73	0	94.86	0.41	3.13	2.33	0	13.35	24.37	48.22	6.57	0	0.04	0.03	0.02	0.03	0.03	0.67	46.28	0.13	0.18	10.67	0	0	0	-11.95	7.42	2.13	69.14	99.75	891.96	539.49	1001.69	650.08	897.97	562.5	997.56	568.02
20.253	0	0.11	0.09	0.22	0.05	0.19	0.06	0.39	2.38	2.38	99.22	1.88	0	96.56	0.31	2.35	2.38	0	16.48	19.98	43.43	7.76	0	0.03	0.02	0.02	0.02	0.01	0.65	44.24	0.1	0.78	10.2	0	0	0	-7.83	5.33	3.57	67.8	100.94	890.82	539.02	1001.86	650.05	898.19	561.21	998.54	572.14
20.286	0	0.1	0.09	0.23	0.05	0.21	0.06	0.34	1.67	1.67	99.31	1.59	0	95.6	0.25	2	1.67	0	19.54	17.05	41.44	9.52	0	0.03	0.01	0.01	0.01	0.01	0.57	41.59	0.07	0.51	9.7	0	0	0	-9.17	6.6	3.48	68.18	101.09	889.48	539.59	1000.68	650.94	896.76	561.86	997.39	571.53
20.32	0	0.09	0.1	0.25	0.05	0.2	0.06	0.3	1.27	1.27	99.41	1.8	0	95.72	0.2	2.27	1.27	0	20.88	13.41	43.09	9.48	0	0.04	0.01	0.01	0.01	0.01	0.45	37.81	0.05	0.26	8.44	0	0	0	-11.55	6.47	2.08	68.52	101.17	888.97	539.03	1000.92	651.33	895.43	561.45	996.24	569.98
20.353	0	0.09	0.1	0.31	0.06	0.21	0.06	0.3	1.2	1.2	99.37	1.53	0	94.93	0.15	3.19	1.2	0	21.68	11.7	41	15.95	0	0.04	0.01	0.01	0.01	0.01	0.49	37.08	0.05	0.06	8.57	0	0	0	-9.67	7.35	3.03	69.44	101.23	887.63	538.91	998.98	650.93	894.48	561.98	995.44	569.37
20.387	0	0.1	0.1	0.17	0.07	0.15	0.07	0.24	0.94	0.94	99.51	0.83	0	95.06	0.13	3.89	0.94	0	16.93	11.37	32.6	12.09	0	0.04	0.01	0.01	0.01	0	0.47	31.58	0.04	0.06	7.87	0	0	0	-9.46	7.21	2.85	69.84	102.81	886.16	537.36	999.26	650.78	893	560.79	995.5	568.74
20.42	0	0.1	0.1	0.18	0.08	0.13	0.07	0.23	0.94	0.94	99.54	0.8	0	94.82	0.12	6.38	0.94	0	16.29	11.3	32.06	12.72	0	0.05	0.01	0.01	0.01	0	0.5	27.58	0.04	0.09	7.16	0	0	0	-4.53	7.47	3.13	69.97	102.53	885	537.06	997.78	649.85	892.06	561.53	994.24	570
20.453	0	0.1	0.09	0.11	0.09	0.11	0.07	0.25	0.89	0.89	99.51	0.47	0	93.92	0.11	8.54	0.89	0	13.51	9.74	24.65	10.51	0	0.05	0	0.01	0.01	0	0.52	27.35	0.04	0.03	6.9	0	0	0	-4.12	8.32	2.84	69.82	101.41	884.57	537.6	996.13	649.86	891.33	561.61	992.44	569.41
20.487	0	0.1	0.09	0.1	0.1	0.09	0.07	0.25	0.89	0.89	99.5	0.49	0	91.67	0.08	11.36	0.89	0	12.08	11.75	24.99	7.32	0	0.05	0	0.01	0.01	0	0.55	24.93	0.04	0.17	6.11	0	0	0	-7.31	10.01	3.79	69.3	102.74	881.81	535.92	994.83	649.22	889.58	558.42	991.74	569.4
20.52	0	0.09	0.09	0.1	0.11	0.09	0.06	0.28	1.02	1.02	99.44	0.55	0	95.44	0.09	14.2	1.02	0	11.89	11.54	26.65	5.73	0	0.04	0.01	0.01	0.02	0	0.53	24.55	0.05	0.21	6.07	0	0	0	-4.32	6.79	2.87	68.42	104.95	878.87	533.71	994.32	649.16	885.81	559.65	990.53	566.63
20.553	0	0.08	0.08	0.12	0.11	0.09	0.06	0.29	1	1	99.42	0.73	0	94.07	0.09	16.11	1	0	11.42	11.92	30.68	5.5	0	0.05	0.01	0.01	0.02	0	0.49	23.56	0.05	1.25	6.08	0	0	0	-5.03	8.18	2.67	68.16	105.58	878.34	532.73	994.48	648.87	885.14	559.38	990.6	564.54
20.587	0	0.08	0.09	0.19	0.1	0.09	0.05	0.24	1.12	1.12	99.52	1.17	0	95.45	0.1	16.6	1.12	0	12.01	12.92	37.44	7.41	0	0.05	0.01	0.01	0.02	0.01	0.51	18.56	0.05	1.16	5.76	0	0	0	-5.01	6.78	3.39	68.38	106.2	877	531.38	993.82	648.19	884.39	558.96	990.48	563.71
20.62	0	0.08	0.08	0.23	0.1	0.09	0.05	0.25	1.06	1.06	99.51	1.36	0	95.6	0.13	18.54	1.06	0	11.89	14.87	39.5	9.17	0	0.06	0.01	0.01	0.02	0.01	0.48	17.29	0.06	1.58	5.86	0	0	0	-3.12	6.61	3.46	68.47	105.71	876.04	531.79	992.32	648.07	883.43	559.42	989.07	563.38
20.653	0	0.09	0.08	0.27	0.11	0.09	0.05	0.24	1.05	1.05	99.47	1.22	0	96.73	0.13	18.85	1.05	0	11.53	14.98	37.97	13.94	0	0.06	0.01	0.01	0.02	0.01	0.49	16.01	0.05	0.54	6.12	0	0	0	-9.49	5.06	2.32	68.62	101.28	876.07	533.09	990.53	648.45	883.73	561.33	984.99	559.39
20.687	0	0.08	0.09	0.26	0.09	0.09	0.05	0.21	0.95	0.95	99.47	1.22	0	92.39	0.13	14.4	0.95	0	10.58	11.6	37.96	13.9	0	0.05	0.01	0.01	0.02	0.01	0.48	17.06	0.05	1.99	6.38	0	0	0	-9.8	9.52	3.83	67.98	99.42	875.46	537.7	985.25	648.14	882.98	562.12	982.33	565.91
20.72	0	0.09	0.09	0.3	0.09	0.09	0.05	0.18	1.05	1.05	99.39	1.16	0	94.95	0.1	11.85	1.05	0	10.38	10.04	37.23	17.39	0	0.06	0.01	0.01	0.02	0.01	0.47	16.98	0.06	2.29	6.22	0	0	0	-9.35	7.33	4.16	66.1	99.65	875.53	538.77	985.15	648.38	883.09	563.12	982.59	568.53
20.754	0	0.08	0.1	0.55	0.07	0.09	0.05	0.16	1.08	1.08	98.9	1.83	0	92.66	0.09	9.52	1.08	0	10.72	7.66	43.36	23.11	0	0.09	0.02	0.01	0.02	0.03	0.43	16.5	0.09	3.41	6.06	0	0	0	-10.32	9.33	4.78	66.29	99.57	874.21	539.89	983.73	649.51	882.36	562.69	981.64	570.12
20.787	0	0.08	0.1	0.47	0.07	0.09	0.05	0.16	1.26	1.26	99.05	1.94	0	94.27	0.07	8.37	1.26	0	11.52	6.12	44.1	19.26	0	0.09	0.02	0.01	0.02	0.02	0.42	16.77	0.1	0.73	5.83	0	0	0	-12.64	8	3.2	67.21	101.09	875.1	540.56	986.3	651.76	882.08	564.98	982.93	571.88
20.82	0	0.08	0.11	0.47	0.07	0.1	0.06	0.15	1.46	1.46	99.06	1.9	0	92.5	0.06	6.47	1.46	0	13.59	5.13	43.82	19.12	0	0.09	0.01	0.01	0.01	0.02	0.4	16.64	0.1	0.16	5.62	0	0	0	-3.21	9.44	2.98	66.46	102.23	875.17	539.66	987.63	652.12	882.11	565.12	984.06	572.65
20.854	0	0.07	0.12	0.46	0.06	0.1	0.06	0.14	1.73	1.73	99.08	2.45	0	93.3	0.05	6.05	1.73	0	15.34	3.94	47.16	15.06	0	0.09	0.02	0.01	0.01	0.02	0.32	15.62	0.11	0.11	5.12	0	0	0	-1.19	8.83	3.66	66.15	102.15	874.15	538.53	986.51	652.45	881.55	563.81	983.53	569.72
20.887	0	0.06	0.13	0.43	0.06	0.09	0.06	0.12	1.98	1.98	99.14	3.22	0	90.67	0.04	3.7	1.98	0.01	13.91	2.87	50.68	10.05	0	0.1	0.02	0.01	0.01	0.03	0.3	15.21	0.12	0.1	4.84	0	0	0	-1.26	10.63	3.86	66.73	102.9	873.22	536.97	986.41	650.7	880.88	562.92	983.6	568.94
20.92	0	0.06	0.14	0.54	0.05	0.08	0.05	0.11	2.58	2.58	98.93	4.37	-0.98	95.89	0.04	2.36	2.58	0.01	13.01	2.53	54.69	10.22	0	0.11	0.02	0.01	0.01	0.03	0.25	13.81	0.13	0.18	4.36	0	0	0	-7.59	6.25	3	67.38	103.47	873.58	536.78	987.4	650.6	880.48	562.15	983.79	567.95
20.954	0	0.06	0.15	0.6	0.05	0.07	0.05	0.1	3.63	3.63	98.8	5.34	-3.74	94.26	0.04	2.32	3.63	0	11.64	2.72	57.35	9.79	0	0.12	0.02	0	0.01	0.03	0.19	12.35	0.14	0.48	4.1	0	0	0	-5.16	8.01	2.49	67.16	103.37	873.89	536.91	987.59	652.57	880.4	561.87	983.63	567.06
20.987	0	0.06	0.15	0.52	0.05	0.07	0.06	0.1	3.68	3.68	98.96	4.76	-3.84	93.72	0.06	2.5	3.68	0	10.15	2.78	55.86	8.21	0	0.12	0.02	0	0	0.02	0.19	11.95	0.14	0.3	4.03	0	0	0	-5.17	8.49	2.6	67.48	103.86	874.05	536.8	988.29	653	880.72	561.35	984.38	567.72
21.02	0	0.06	0.15	0.46	0.06	0.06	0.06	0.1	3.9	4.28	99.08	3.8	-3.41	93.89	0.09	3.46	4.28	0	9.26	2.78	52.93	8.71	0	0.14	0.02	0	0	0.01	0.18	10.86	0.14	4.61	3.9	0	0	0	-4.07	8.34	1.91	67.72	103.72	875.29	536.86	989.38	653.33	881.31	563.1	985	565.86
21.054	0	0.07	0.15	0.33	0.07	0.05	0.07	0.1	3.52	5.14	99.33	2.36	-2.55	93.88	0.13	4.87	5.14	0	7.06	2.55	46.81	8.19	0	0.14	0.03	0	0	0.01	0.19	9.36	0.13	8.25	3.52	0	0	0	-2.99	8.34	2.74	67.55	104.78	875.44	535.94	990.7	653.39	882.22	562.18	986.92	566.2
21.087	0	0.07	0.14	0.43	0.07	0.05	0.06	0.1	3.61	5.44	99.15	3.1	-4.18	93.08	0.17	6.33	5.44	0	7.16	3.05	50.28	9.65	0	0.16	0.03	0	0	0.01	0.19	8.19	0.13	32.79	3.61	0	0	0	-5.97	9.01	2.71	67.62	104.01	875.84	534.63	990.25	649.17	882.55	561.67	986.52	564.49
21.121	0	0.06	0.15	1.16	0.06	0.05	0.05	0.11	3.4	7.33	97.67	10.22	-12.48	96.02	0.2	7.7	7.33	0	7.81	3.37	66.09	13.9	0	0.16	0.03	0	0	0.02	0.2	7.96	0.12	20.17	3.4	0	0	0	-9.1	6.08	2.92	67.81	103.61	876.3	534.78	990.27	650.76	883.15	558.45	986.58	564.65
21.154	0	0.06	0.13	1.26	0.07	0.06	0.05	0.13	3.45	7.65	97.48	10.11	-11.88	94.85	0.23	12.03	7.65	0	9.2	3.84	65.9	15.76	0	0.16	0.03	0	0	0.01	0.24	7.91	0.13	8	3.45	0	0	0	-10.53	7.43	3.06	68.26	103.53	877.03	535.01	990.91	650.45	884.05	558.13	987.33	565.35
21.187	0	0.05	0.11	1.4	0.08	0.06	0.04	0.16	3.47	7.47	97.2	12.56	-12.65	93.29	0.26	18.2	7.75	0	10.62	4.17	68.92	14.89	0	0.15	0.02	0	0	0.01	0.26	7.47	0.12	7.81	3.47	0	0	0	-10.66	8.84	0.71	68.81	104.74	878.18	534.52	993.39	650.87	883.29	560.4	988	562.97
21.221	0	0.05	0.11	1.21	0.1	0.06	0.04	0.17	3.32	6.12	97.57	10.7	-12.9	92.67	0.25	21.24	8.84	0	9.53	5.23	66.64	14.14	0	0.17	0.02	0	0	0.01	0.28	6.12	0.12	7.35	3.32	0	0	0	-2.93	9.31	3.73	67.92	105.76	877.17	532.92	993.5	650.02	884.86	560.07	990.53	564.3
21.254	0	0.06	0.11	0.92	0.11	0.06	0.05	0.18	3.34	5.87	98.16	7.07	-10.64	95.55	0.24	21.92	9.16	0	9.12	6.8	60.97	14.25	0	0.16	0.02	0	0	0	0.3	5.87	0.11	7.28	3.34	0	0	0	-11.34	6.67	3.03	68.41	106.79	877.32	532.34	994.86	651.63	884.5	557.03	991.16	562.23
21.287	0	0.08	0.11	0.74	0.11	0.06	0.05	0.17	3.42	5.79	98.52	5.32	-9.34	96.08	0.22	20.97	9.39	0	8.27	10	57.19	13.61	0	0.16	0.02	0	0	0	0.32	5.79	0.1	4.57	3.42	0	0	0	-9.02	6	0.76	68.42	107.24	878.69	532.23	996.65	651.36	883.9	561.17	991.13	559.43
21.321	0	0.1	0.11	0.8	0.11	0.06	0.05	0.16	3.64	5.1	98.41	4.86	-7.76	96.77	0.18	19.72	8.75	0	9.15	14.48	55.98	16.42	0	0.19	0.02	0.01	0	0	0.34	5.1	0.11	3.86	3.64	0	0	0	-6.86	5	0.88	68.17	107.58	878.88	532.13	997.23	651.48	884.2	561.6	991.77	560.09
21.354	0	0.1	0.11	0.74	0.11	0.07	0.05	0.16	3.86	5.51	98.53	4.18	-6.05	96.6	0.18	20.24	8.52	0	10.07	15.82	54.02	16.96	0	0.18	0.01	0.01	0	0	0.35	5.51	0.1	2.73	3.86	0	0	0	-7.35	5.26	1.14	68.3	107.57	878.73	532.25	997.06	650.96	884.27	561.87	991.83	560.46
21.388	0	0.1	0.1	0.53	0.12	0.07	0.05	0.17	4.25	4.99	98.95	3.22	-3.87	96.59	0.18	21.26	8.23	0	10.04	16.1	50.57	13.84	0	0.19	0.01	0.01	0.01	0	0.39	4.99	0.09	2.4	4.25	0	0	0	-8.09	5.27	1.13	68.45	106.95	879.59	532.44	997.24	650.5	885.08	561.56	992.03	560.5
21.421	0	0.11	0.1	0.53	0.11	0.07	0.05	0.16	4.68	5.3	98.93	3.61	-3.49	96.76	0.18	19.44	7.47	0	10.31	18.67	52.06	12.95	0	0.18	0.01	0.01	0.01	0	0.41	5.3	0.08	2.04	4.68	0.07	0	0	-7.1	5.02	1.35	68.34	107.92	879.82	532.11	998.54	651.5	885.53	561.23	993.46	560.88
21.454	0	0.12	0.1	0.56	0.1	0.08	0.05	0.15	4.95	5.75	98.88	3.71	-3.03	96.87	0.19	18.6	7.8	0	11.43	22.54	52.41	13.76	0	0.17	0.01	0.01	0.01	0	0.41	5.75	0.07	4.17	4.95	0.18	0	0	-10.87	4.83	0.78	68.74	107.57	880.35	532.16	998.95	652.1	885.73	561.44	993.25	558.36
21.488	0	0.12	0.09	0.44	0.12	0.08	0.05	0.17	5.37	5.81	99.12	2.97	-1.25	96.85	0.21	20.74	7.42	0	10.87	22.77	49.52	12.11	0	0.17	0.01	0.01	0.02	0	0.44	5.81	0.06	2.53	5.37	0.06	0	0	-5.26	4.88	0.69	68.34	106.44	881.34	533.38	998.43	652.14	886.44	562.86	992.86	560.67
21.521	0	0.13	0.11	0.63	0.1	0.08	0.05	0.15	5.44	5.71	98.73	5.09	-5.05	95.96	0.19	17.67	9.11	0	11.44	25.4	56.45	12.45	0	0.16	0.01	0.01	0.02	0	0.48	5.71	0.06	3.43	5.44	0.17	0	0	-9.55	6.17	1.26	68.51	108.79	880.34	531.85	1000.01	651.52	886.05	560.56	994.83	561.95
21.554	0	0.14	0.11	0.56	0.1	0.09	0.06	0.14	5.4	5.72	98.87	4.41	-3.86	96.25	0.2	16.24	9.23	0	12.41	24.89	54.57	11.94	0	0.15	0.01	0.01	0.01	0	0.49	5.72	0.05	1.56	5.4	0	0	0	-9.65	5.77	2.65	68.83	106.72	881.18	533.86	998.57	651.24	887.99	559.96	994.57	565.36
21.588	0	0.14	0.12	0.53	0.09	0.09	0.06	0.13	5.72	6.94	98.95	4.91	-5.14	95.4	0.18	13.07	10.11	0	11.26	24.64	55.93	9.44	0	0.12	0.02	0.01	0.01	0	0.51	6.94	0.05	2.2	5.72	0	0	0	-10.76	6.84	0.87	68.92	108.22	881.58	533.11	1000.63	652.16	886.94	562.16	995.17	561.69
21.621	0	0.14	0.12	0.42	0.08	0.08	0.06	0.12	5.83	7.55	99.17	3.74	-3.35	96.01	0.18	11.41	9.69	0	10.81	23.62	52.4	8.37	0	0.11	0.02	0.01	0.02	0	0.52	7.55	0.05	2.24	5.83	0.11	0	0	-5.14	6.1	1.79	68.96	109.23	881.15	533.91	1001.3	654.06	887.33	564.89	996.55	563.16
21.654	0	0.19	0.13	0.23	0.09	0.09	0.08	0.12	6.11	8.97	99.53	1.46	0	96.6	0.2	9.28	9.67	0	11.47	25.27	40.41	9.02	0	0.1	0.02	0	0.02	0	0.49	8.97	0.05	2.3	6.11	0.31	0	0	-7.14	5.26	0.86	68.65	106.33	881.9	534.28	999.91	654.03	887.68	564.22	993.95	560.69
21.688	0	0.21	0.13	0.2	0.1	0.1	0.09	0.13	6.47	10.48	99.58	1.27	0	94.99	0.2	8.42	10.48	0	11.87	27.13	38.56	7.9	0	0.08	0.01	0	0.02	0	0.48	11.03	0.04	1.64	6.47	0.13	0	0	-7.55	7.29	2.22	68.93	109.3	880.69	533.85	1000.92	654.08	887.29	561.82	996.53	565.22
21.721	0	0.19	0.12	0.15	0.1	0.1	0.09	0.13	6.65	9.89	99.62	0.92	0	96.62	0.21	8.02	9.89	0	11.67	23.05	33.96	7.33	0	0.07	0.01	0	0.02	0	0.48	11.87	0.04	1.62	6.65	0.12	0	0	-10.36	5.24	1.02	69.08	108.2	881.15	533.9	1001.38	656.17	887.21	562.33	995.41	561.26
21.755	0	0.18	0.11	0.19	0.09	0.11	0.08	0.15	7.5	9.21	99.62	1.29	0	97.09	0.23	7.89	9.21	0	12.44	25.04	38.85	7.42	0	0.06	0.01	0	0.02	0	0.43	15.37	0.04	1.87	7.5	0.04	0	0	-11.77	4.46	1.09	68.97	108.98	882.1	533.52	1001.99	654.69	887.65	562.36	996.62	560.45
21.788	0	0.18	0.11	0.18	0.1	0.11	0.08	0.17	7.63	9.41	99.64	1.12	0	96.87	0.25	10.06	9.41	0	12	24	36.88	8.47	0	0.05	0.01	0	0.03	0	0.42	16	0.04	1.72	7.63	0	0	0	-11.53	4.83	0.4	68.66	111.48	882.48	531.77	1005.11	654.77	887.57	561.75	999.03	559.93
21.821	0	0.17	0.11	0.13	0.11	0.1	0.08	0.18	7.68	8.88	99.65	0.8	0	97.45	0.25	11.33	8.88	0	9.61	22.13	32.09	7.17	0	0.04	0.01	0	0.04	0	0.44	16.21	0.04	1.94	7.68	0.63	0	0	-13.51	3.78	1.19	69.33	109.3	884.04	534.23	1004.43	656.36	889.75	561.42	999.04	561.81
21.855	0	0.16	0.1	0.11	0.12	0.1	0.08	0.19	7.79	9.07	99.62	0.7	0	96.67	0.29	12.43	9.07	0	10.36	21.76	30.11	5.51	0	0.03	0.01	0	0.04	0	0.48	16.66	0.03	3.86	7.79	0.5	0	0	-9.67	5.16	1.92	68.95	108.35	884.29	535.04	1003.48	655.72	890.52	562.49	998.85	563.8
21.888	0	0.16	0.09	0.08	0.13	0.11	0.08	0.21	8	8.28	99.58	0.5	0	94.26	0.27	14.69	8.28	0	10.51	21.86	25.36	3.37	0	0.03	0.01	0	0.04	0	0.53	17.34	0.03	1.29	8	0	0	0	-4.53	8.01	3.63	68.91	109.14	883.96	535.29	1004.02	656.98	891.79	562.23	1000.82	567.23
21.921	0	0.14	0.08	0.07	0.15	0.11	0.08	0.24	7.86	7.86	99.52	0.46	0	96.25	0.22	17.2	7.86	0	10.19	20.65	24	1.95	0	0.02	0	0	0.03	0	0.63	18.09	0.03	0.97	8.11	0	0	0	-3.44	5.78	2.87	68.41	108.87	883.39	535.19	1004.36	659.43	891.11	561.68	999.87	566.77
21.955	0	0.13	0.08	0.07	0.15	0.11	0.07	0.27	6.88	6.88	99.45	0.46	0	96.8	0.2	19.19	6.88	0	11.12	18.7	23.89	1.8	0	0.02	0	0	0.04	0	0.81	19.13	0.03	1.59	8.27	0	0	0	-5.29	4.95	3.71	68.55	108.34	883.91	534.99	1005.85	659.21	893.06	562.08	1001.3	566.65
21.988	0	0.15	0.08	0.06	0.16	0.11	0.08	0.27	6.85	6.85	99.46	0.36	0	98.1	0.14	19.75	6.85	0	10.32	21.5	20.36	2.02	0	0.01	0	0	0.03	0	0.88	18.39	0.02	1.63	8.11	0	0	0	-8.46	2.28	2.7	67.76	112.25	884.14	533.53	1007.62	657.96	891.23	561.47	1003.43	564.96
22.021	0	0.15	0.09	0.05	0.15	0.09	0.08	0.22	6.75	6.75	99.57	0.33	0	97.64	0.1	14.77	6.75	0	8.13	17.65	16.71	2.02	0	0.01	0	0	0.03	0	1.06	17.98	0.02	1.3	8.07	0	0	0	-13.31	3.4	1.32	68	111.45	887.22	534.68	1010.73	660.18	893.53	562.26	1004.97	563.17
22.055	0	0.15	0.09	0.05	0.12	0.09	0.09	0.18	5.65	5.65	99.64	0.33	0	94.96	0.07	10.09	5.65	0	7.57	16.18	17.19	2.63	0	0.01	0	0	0.02	0	1.26	18.18	0.02	1.67	8.24	0	0	0	-16.76	7.32	1.61	67.21	110.79	889.81	536.81	1011.67	658.68	896.03	562.63	1006.64	569.07
22.088	0	0.16	0.11	0.05	0.11	0.08	0.09	0.14	5.49	5.49	99.68	0.33	0	95.94	0.05	6.07	5.49	0	6.9	15.93	16.9	2.73	0	0.01	0	0.01	0.02	0	1.3	15.85	0.03	1.14	7.7	0	0	0	-14.84	6.19	4.01	66.7	108.28	892.82	541.32	1011.92	661.43	901.02	563.69	1008.85	573.61
22.122	0	0.13	0.11	0.05	0.1	0.09	0.09	0.12	4.62	4.62	99.73	0.33	0	95.61	0.04	4.26	4.62	0	6.38	11.87	17.37	2.08	0	0.01	0	0.01	0.02	0	1.69	14.46	0.03	0.98	8.13	0	0	0	-23.12	6.6	1.05	67.66	112.23	894.47	543.64	1017.92	667.09	900.21	570.8	1012.39	574.13
22.155	0	0.12	0.11	0.07	0.09	0.08	0.09	0.1	3.96	3.96	99.75	0.4	0	93.48	0.03	2.77	3.96	0	6.46	10.34	20.6	2.96	0	0.01	0.01	0.01	0.01	0	2.04	11.92	0.03	1.23	7.36	0	0	0	-9.02	8.69	2.02	65.83	105.52	896.07	543.57	1014.62	664.44	903.52	570.41	1009.03	572.1
22.188	0	0.13	0.12	0.07	0.09	0.08	0.09	0.1	3.73	3.73	99.74	0.41	0	97.04	0.03	2.11	3.73	0	6.67	10.85	20.71	4.27	0	0.01	0.01	0.01	0.01	0	2.28	11.04	0.02	0.5	7.21	0	0	0	-16.16	4.55	1.06	66.9	109.08	897.61	543.81	1017.6	664.47	903.13	570.47	1012.21	571.68
22.222	0	0.14	0.12	0.07	0.09	0.08	0.09	0.09	3.09	3.09	99.73	0.36	0	96.69	0.02	1.99	3.09	0	7.17	10.49	18.44	5.67	0	0.01	0.01	0.01	0.01	0	2.85	8.91	0.03	0.93	7.23	0	0	0	-10.7	5.12	1.58	66.45	110.94	897.42	542.88	1019.45	666.2	903.52	569.78	1014.4	573.39
22.255	0	0.12	0.11	0.08	0.08	0.1	0.08	0.09	2.76	2.76	99.75	0.41	0	95.14	0.01	1.9	2.76	0	8.59	8.71	20.16	7.58	0	0	0.01	0.01	0.01	0	2.98	9.09	0.03	1.57	7.98	0	0	0	-11.27	7.13	1.62	66.84	110.88	898.62	542.72	1022.58	668.8	905.78	569.68	1016.61	572.98
22.288	0	0.13	0.11	0.1	0.08	0.1	0.08	0.08	2.54	2.54	99.75	0.47	0	96.95	0.01	2.11	2.54	0	9.91	8.96	21.45	9.78	0	0.01	0.01	0.01	0.01	0	3.54	7.64	0.03	16.81	8.07	0	0	0	-12.98	4.7	1.48	66.22	112.91	899.19	541.38	1023.95	667.96	905.56	568.86	1018.45	570.95
22.322	0	0.13	0.11	0.08	0.09	0.1	0.08	0.08	2.45	2.45	99.75	0.45	0	96.6	0.01	1.9	2.45	0	9.71	7.99	19.37	6.74	0	0	0.01	0.01	0.01	0	5.15	5.74	0.02	45.03	7.86	0	0	0	-23.6	5.27	3.09	66.26	109.91	901.88	546.8	1023.51	668.43	909.73	568.84	1019.26	578.01
22.355	0	0.11	0.11	0.13	0.08	0.09	0.07	0.08	2.64	2.64	99.74	0.84	0	98.02	0.01	2.61	2.64	0	8.24	7.62	27.34	7.74	0	0.01	0.01	0.01	0.01	0	5.84	4.76	0.02	47.47	7.7	0	0	0	-21.37	2.49	3.52	65.68	107.3	903.78	553.49	1022.74	672.45	911.88	575.05	1018.77	584.42
22.389	0	0.11	0.12	0.52	0.06	0.08	0.05	0.07	3.38	3.32	98.96	5.09	0	97.61	0.01	1.92	3.38	0	7.47	12.08	49.43	11.79	0	0.01	0.01	0.01	0.02	0.01	7.49	3.32	0.03	83.68	7	0	0	0	-23.6	3.45	3.25	64.31	109.34	905.33	554.31	1026.1	675.08	912.97	578.79	1022.25	582.64
22.422	0	0.12	0.13	0.89	0.05	0.07	0.05	0.06	4.71	2.32	98.21	8.9	-4.11	97.59	0.01	0.9	4.71	0	6.37	15.01	56.83	14.72	0	0.01	0.01	0.01	0.02	0.01	7.55	2.32	0.02	83.62	6.17	0	0	0	-27.76	3.5	2.99	64.01	111.24	905.37	559.26	1027.73	681.62	912.82	581.88	1023.68	591.1
22.455	0	0.12	0.14	2.51	0.05	0.06	0.05	0.06	5.72	1.99	94.98	19.88	-11.34	98.25	0.01	0.39	6.07	0	5.4	13.64	68.82	23.68	0	0.01	0.01	0.01	0.02	0.01	7.16	1.99	0.02	60.32	5.72	0	0	0	-25.19	1.85	2.53	63.44	108.58	907.47	564.48	1028.57	685.59	915.07	587.19	1023.46	593.66
22.489	0	0.13	0.17	4.88	0.04	0.06	0.05	0.06	4.81	1.3	90.25	30.34	-17.51	97.54	0.01	0.13	9.33	0	5.83	14.03	76.34	29.67	0	0.02	0.02	0.01	0.02	0.01	6.65	1.3	0.02	67.05	4.81	0	0	0	-25.13	3.6	3.21	62.57	109.88	908.59	566.69	1030.45	688.55	916.6	588.85	1026.19	596.73
22.522	0	0.13	0.18	3.1	0.05	0.05	0.06	0.06	4.48	1.12	93.79	21.09	-17.41	96.62	0.01	0.06	11.62	0	4.56	11.75	71.13	25.83	0	0.02	0.03	0.01	0.02	0.03	5.78	1.12	0.02	79.44	4.48	0	0	0	-29.27	5.23	3.52	61.94	111.8	909.88	569	1032.86	691.97	917.78	591.58	1029.38	598.22
22.555	0	0.13	0.2	1.21	0.06	0.05	0.08	0.06	3.97	1.01	97.57	11.41	-16.09	97.09	0.01	0.03	14.31	0	3.78	9.5	62.82	15.16	0	0.02	0.03	0.01	0.03	0.05	5	1.01	0.01	68.76	3.97	0	0	0	-30.8	4.45	3.02	61.44	112.39	909.29	572.24	1032.93	695.87	916.76	594.96	1029	600.83
22.589	0	0.14	0.23	0.67	0.08	0.04	0.1	0.06	3.83	0.85	98.67	8.23	-17.15	98.7	0.02	0.02	18.63	0	2.94	7.35	58.54	7.42	0	0.03	0.03	0.02	0.03	0.07	4.78	0.85	0.01	29.92	3.83	0	0	0	-29.91	0.34	2.68	61.54	110.7	910.93	576.87	1033.26	699.2	918.14	601.08	1028.81	603.6
22.622	0	0.16	0.23	0.27	0.1	0.04	0.13	0.06	3.89	0.8	99.46	2.52	-11.12	98.16	0.02	0.01	19.59	0	2.39	5.19	43.8	4.62	0	0.03	0.03	0.02	0.03	0.08	4.07	0.8	0.01	52.28	3.89	0	0	0	-25.13	2.12	3.37	61.51	114.8	911.8	576.23	1038.07	702.5	919.73	600.08	1034.27	607.65
22.655	0	0.18	0.27	0.17	0.12	0.04	0.19	0.06	3.57	0.64	99.46	1.34	-11.08	98.67	0.02	0.01	24.25	0	2.05	2.3	36.73	2.41	0	0.03	0.03	0.02	0.04	0.08	3.04	0.64	0.01	41.16	3.57	0	0	0	-23.19	-0.48	2.58	61.46	115.43	914.15	577.85	1041.73	705.44	921.66	602.15	1036.88	609.06
22.689	0	0.21	0.31	0.17	0.14	0.04	0.24	0.06	3.66	0.51	99.38	1.27	-14.32	98.6	0.02	0.01	30.19	0	2.36	1.11	36.88	3.14	0	0.03	0.04	0.03	0.04	0.11	2.16	0.51	0.01	26.81	3.66	0	0	0	-25.71	0.73	2.55	61.2	114.41	916.77	578.97	1043.26	705.46	924.19	603.13	1038.47	608.44
22.722	0	0.19	0.28	0.16	0.13	0.05	0.22	0.06	4.05	0.5	99.44	1.07	-10.67	98.42	0.01	0.02	26.92	0	3.23	0.66	34.84	5.07	0	0.04	0.05	0.03	0.05	0.12	1.82	0.5	0.01	27.3	4.05	0	0	0	-25.08	1.35	3.06	61.29	112.94	918.02	580.2	1043.81	705.99	926.32	603.25	1039.01	610.92
22.756	0	0.3	0.37	0.18	0.18	0.04	0.35	0.06	3.33	0.34	99.25	1.17	-15.78	98.07	0.01	0.03	36.54	0	4.03	0.4	32.94	9.2	0	0.05	0.05	0.04	0.05	0.13	1.33	0.34	0	38.47	3.33	0	0	0	-24.77	2.37	1.88	61.3	114.57	922.26	581.08	1048.99	707.81	929.16	605.66	1043.59	611.43
22.789	0	0.34	0.39	0.14	0.2	0.04	0.41	0.06	3.15	0.32	99.19	1.24	-14.53	97.94	0.01	0.04	37.72	0.01	3.89	0.27	28.15	8.55	0	0.04	0.06	0.05	0.05	0.13	1.03	0.32	0	15.41	3.15	0	0	0	-21.43	2.68	2.15	61.42	109.02	923.18	580.02	1051.19	709.44	933.67	605.14	1042.6	609.59
22.822	0	0.32	0.36	0.13	0.19	0.04	0.38	0.06	3.41	0.34	99.25	1.03	-11.4	98.63	0.01	0.06	35.18	0.01	4.01	0.22	25.29	9.71	0	0.04	0.09	0.05	0.07	0.1	0.92	0.34	0.01	18.04	3.41	0	0	0	-22.41	0.62	2.61	61.75	109.65	927.03	581.93	1053.16	708.68	936.67	605.89	1046.14	612.11
22.856	0	0.36	0.39	0.12	0.21	0.05	0.44	0.06	3.38	0.32	99.12	1.26	-13.02	97.56	0.01	0.12	38.48	0.01	4.51	0.14	25.13	8.99	0	0.04	0.1	0.07	0.08	0.07	0.49	0.32	0	53.98	3.38	0	0	0	-22.39	3.57	4.2	61.11	108.79	926.85	577.7	1057.76	710	940.83	600.3	1049.13	610.63
22.889	0	0.3	0.37	0.12	0.19	0.05	0.39	0.06	3.48	0.36	99.22	1.13	-13.14	98.72	0	0.14	36.93	0	5.39	0.12	28.45	5.84	0	0.04	0.1	0.07	0.1	0.06	0.46	0.36	0	46.97	3.48	0	0	0	-25.34	0.27	4.38	60.17	114.69	927.24	575.6	1061.93	711.08	940.32	599.18	1054.68	607.89
22.922	0	0.3	0.39	0.13	0.19	0.05	0.41	0.06	3.45	0.39	99.19	1.24	-14.5	98.63	0	0.16	38.33	0	6.11	0.12	30.32	4.86	0	0.03	0.12	0.08	0.14	0.05	0.35	0.39	0	42.49	3.45	0	0	0	-22.16	0.61	4.78	60.39	115.5	926.72	571.76	1063.93	710.6	941.12	595.31	1056.11	606.11
22.956	0	0.26	0.34	0.13	0.17	0.06	0.35	0.06	3.86	0.48	99.3	0.97	-11.5	98.05	0	0.15	35.04	0	7.5	0.13	30.32	5.02	0	0.03	0.1	0.08	0.17	0.05	0.26	0.48	0	46.95	3.86	0	0	0	-18.16	2.4	5.77	60.76	111.46	926.17	569.24	1066.07	712.19	944.7	593.99	1055.66	604.51
22.989	0	0.3	0.35	0.09	0.19	0.06	0.4	0.06	3.88	0.49	99.19	1.03	-8.91	98.48	0	0.13	35.86	0	8.7	0.14	24.88	4.88	0	0.03	0.09	0.08	0.18	0.07	0.27	0.49	0	58.28	3.88	0	0	0	-22.83	-1.15	3.6	60.71	114.45	937.1	570.57	1073.84	708.77	950.51	596.54	1064.83	602.07
23.022	0	0.24	0.28	0.08	0.17	0.06	0.3	0.06	4.44	0.53	99.4	0.61	-2.37	98.42	0	0.13	28.4	0	8.02	0.1	20.68	5.75	0	0.02	0.09	0.09	0.28	0.06	0.26	0.53	0	62.18	4.44	0	0	0	-26.89	1.34	5.05	59.96	116.41	937.74	569.92	1072.47	704.65	950.72	592.66	1066.65	603.17
23.056	0	0.17	0.2	0.08	0.13	0.08	0.2	0.06	6.13	0.61	99.6	0.37	0	98.53	0	0.12	20.37	0	9.92	0.1	21.47	5.43	0	0.02	0.08	0.09	0.32	0.05	0.25	0.61	0	29.18	6.13	0	0	0	-26.86	0.97	3.51	60.37	113.18	945.04	571.28	1077.7	704.36	957.05	594.64	1069.96	602.48
23.089	0	0.16	0.19	0.06	0.13	0.09	0.19	0.06	6.48	0.68	99.61	0.33	0	98.2	0.01	0.11	18.91	0	10.21	0.1	19.07	3.87	0	0.02	0.07	0.09	0.29	0.04	0.28	0.68	0	39.57	6.48	0	0	0	-24.75	-2	3.95	60.75	116.04	948.95	572.57	1081.12	704.94	959.73	595.81	1075.41	604.97
23.123	0	0.13	0.15	0.05	0.11	0.11	0.16	0.06	7.98	0.89	99.69	0.33	0	98.61	0.01	0.08	15.19	0	10.9	0.14	18.87	2.78	0	0.01	0.06	0.08	0.26	0.04	0.29	0.89	0	55.45	7.98	0	0	0	-25.5	-0.7	4.17	60.63	114.71	952.06	573.75	1084.56	706.77	963.83	597.02	1078.22	605.58
23.156	0	0.12	0.13	0.05	0.1	0.13	0.14	0.06	9.33	1.11	99.72	0.33	0	98.21	0.02	0.11	12.61	0	11.76	0.18	16.26	2.84	0	0.02	0.06	0.08	0.25	0.04	0.36	1.11	0.01	43.77	9.33	0	0	0	-24.47	-1.98	4.18	60.83	115.79	955.45	574.34	1088.46	707.8	966.94	598.15	1082.43	606.45
23.189	0	0.12	0.12	0.04	0.1	0.15	0.14	0.06	10.1	1.14	99.7	0.33	0	97.43	0.03	0.15	11.32	0	12.37	0.2	12.88	2.89	0	0.02	0.05	0.08	0.23	0.05	0.4	1.14	0.01	39.92	10.1	0	0	0	-23.59	-3.82	3.9	61.09	115.56	958.67	575.52	1092.1	709.52	970.24	599.12	1085.44	608.22
23.223	0	0.12	0.12	0.03	0.11	0.17	0.15	0.06	10.62	1.38	99.65	0.36	0	98.44	0.05	0.18	12.34	0	13.92	0.19	11.05	2.39	0	0.01	0.05	0.07	0.23	0.03	0.5	1.38	0.01	30.4	10.62	0	0	0	-22.55	-1.29	4.53	61.27	112.58	961.25	576.44	1094.2	710.9	974.6	599.71	1086.79	609.02
23.256	0	0.12	0.12	0.04	0.1	0.17	0.15	0.06	10.68	1.34	99.66	0.36	0	98.7	0.05	0.2	12.66	0	13.41	0.15	12.3	3.67	0	0.01	0.03	0.07	0.22	0.02	0.54	1.34	0.01	25.56	10.68	0	0	0	-22.9	0.37	4.52	61.54	112.07	961.4	571.97	1096.3	707.23	976.22	593.84	1087.4	607.95
23.289	0	0.13	0.12	0.04	0.1	0.14	0.14	0.06	10.6	1.36	99.71	0.36	0	97.87	0.06	0.25	13.87	0	9.86	0.21	14.58	4.04	0	0.02	0.03	0.09	0.19	0.01	0.72	1.36	0.01	38.68	10.6	0	0	0	-25.44	-2.86	5.92	62.55	109.82	964.12	569.54	1095.3	700.72	979.03	592.82	1088.49	601.64
23.323	0	0.14	0.14	0.07	0.11	0.12	0.15	0.06	10.56	1.28	99.69	0.36	0	98.24	0.07	0.2	18.12	0	6.96	0.33	20.3	6.17	0	0.02	0.03	0.14	0.17	0.01	1.08	1.28	0.01	16.2	10.56	0	0	0	-30.55	1.9	2.91	63.91	112.7	974.74	559.37	1098.72	683.34	982.14	582.06	1094.57	589.86
23.356	0	0.13	0.14	0.12	0.1	0.1	0.14	0.06	10.33	1.12	99.72	0.61	0	96.76	0.07	0.24	17.96	0	5.25	0.39	27.32	10	0	0.02	0.03	0.23	0.16	0.01	1.42	1.12	0.01	3.14	10.33	0	1	6	-31.53	5.01	2.49	65.32	100.97	974.37	552.63	1091.08	669.34	983.66	571.98	1084.15	581.81
23.39	0	0.12	0.14	0.29	0.08	0.09	0.1	0.06	9.87	1.16	99.42	1.46	0	90.9	0.06	0.34	16.43	0	3.43	0.38	38.55	16.44	0	0.02	0.04	0.43	0.14	0.03	2.35	1.16	0.01	0.83	9.87	0	0	6	-30.01	10.49	0.43	68.46	97.4	984.63	544	1093.31	652.67	990.19	563.41	1087.11	573.02
23.423	0	0.1	0.12	0.27	0.07	0.09	0.09	0.06	9.86	1.37	99.46	1.33	0	97.3	0.06	0.59	11.5	0	4.71	0.57	36.76	16.45	0	0.02	0.05	0.55	0.09	0.03	2.9	1.37	0.02	0.03	9.86	0	0	6	-15.2	-4.07	4.22	69.35	105.04	982.12	534.26	1097.67	649.81	990.16	555.9	1094.58	567.35
23.456	0	0.12	0.11	0.24	0.08	0.1	0.09	0.06	9.73	1.78	99.52	0.8	0	98.15	0.06	1.19	9.73	0	5.49	0.81	29.39	21.28	0	0.03	0.06	0.54	0.09	0.07	3.12	1.78	0.02	0	9.78	0	0	6	-19.06	-2.15	4.89	69.69	108.35	978.5	529.13	1097.69	648.38	987.34	550.12	1095.12	561.25
23.49	0	0.11	0.09	0.14	0.09	0.12	0.08	0.07	5.18	2.58	99.73	0.41	0	96.83	0.07	2.89	5.18	0	6.6	1.03	19.43	19.8	0	0.03	0.09	0.62	0.09	0.1	3.76	2.58	0.04	0	10.82	0	0	6	-19.79	-4.91	4.36	69.04	106.67	977.4	525.63	1099.03	648.29	987.67	547.8	1094.02	556.11
23.523	0	0.11	0.07	0.1	0.12	0.16	0.08	0.09	3.8	3.14	99.69	0.38	3.11	95.96	0.12	8.99	3.8	0.01	11.3	1.56	12.62	21.2	0	0.04	0.15	0.57	0.09	0.1	3.95	3.14	0.06	0	11.05	0	0	6	-18.68	-6.16	4.01	68.61	106.24	975.25	521.21	1101.16	648.94	987.56	544.14	1093.47	552.45
23.556	0	0.1	0.06	0.08	0.16	0.16	0.08	0.13	3.15	3.15	99.67	0.37	5.47	96.69	0.13	17.45	3.15	0.01	11.94	1.8	7.88	21.42	0	0.05	0.2	0.56	0.08	0.13	3.51	3.28	0.08	0	10.82	0	0	6	-20.33	-5.13	4.64	67.74	107.83	972.72	517.53	1101.84	647.82	986.34	542.22	1093.99	548.45
23.59	0	0.07	0.04	0.04	0.34	0.19	0.06	0.31	2.44	2.44	99.32	1.52	8.2	98.28	0.13	37.81	2.44	0.02	15.9	1.67	4.81	10.99	0	0.07	0.27	0.67	0.1	0.13	3.62	3.29	0.13	0	10.25	0	0	6	-16.84	-1.78	4.72	69.02	106.97	970.38	515.58	1100.64	648.27	985.12	540.44	1091.85	547.55
23.623	0	0.05	0.02	0.03	0.61	0.23	0.05	0.63	2.13	2.13	98.73	5.69	10.78	97.61	0.13	55.3	2.13	0.04	19.45	1.72	3.14	7.36	0	0.07	0.34	0.51	0.11	0.13	3.1	3.23	0.14	0	10.46	0	0	6	-15.97	-3.44	4.21	69.07	107.43	969.05	514.4	1099.85	648.16	983.38	539.42	1090.59	546.23
23.656	0	0.04	0.02	0.03	0.88	0.26	0.04	0.99	1.7	1.7	98.01	12.43	12.21	98.24	0.12	66.41	1.7	0.08	21.51	1.88	1.9	3.95	0	0.09	0.46	0.43	0.15	0.13	2.63	2.98	0.18	0	10.3	0	0	6	-14.02	-1.89	3.86	69.83	108.23	967.77	512.91	1098.8	647.16	981.54	538.8	1089.6	544.79
23.69	0	0.03	0.02	0.02	1.06	0.24	0.04	1.18	1.39	1.39	97.65	16.26	11.7	97.9	0.12	70.62	1.39	0.14	22.68	1.3	1.2	1.82	0	0.12	0.6	0.44	0.23	0.1	2.31	2.77	0.27	0	8.95	0	0	6	-10.38	-2.79	4.13	71.65	105.85	967.1	512.41	1097.48	646.61	981.89	538.94	1087.59	544.52
23.723	0	0.03	0.02	0.02	1.03	0.23	0.04	1.15	1.18	1.18	97.69	15.59	11.93	97.92	0.11	70.31	1.18	0.2	21.39	0.95	0.99	1.55	0	0.11	0.6	0.33	0.25	0.1	2	2.58	0.27	0	9.48	0	0	6	-13.76	-2.74	3.57	70.13	107.05	965.3	511.76	1096.88	646.87	979.64	538.26	1086.57	543.11
23.757	0	0.03	0.02	0.02	0.94	0.19	0.04	1.04	0.76	0.75	97.92	12.85	10.39	97.61	0.11	67.68	0.75	0.29	18.17	0.82	0.85	1.03	0	0.16	0.76	0.37	0.25	0.11	1.83	2.61	0.42	0	9.09	0	0	6	-9.07	-3.45	3.23	72.2	105.74	965.3	512.53	1094.42	645.93	978.73	539.45	1084.39	543.84
23.79	0	0.03	0.02	0.02	0.8	0.19	0.04	0.89	0.91	0.47	98.22	9.45	10.76	98.08	0.09	63.82	0.47	0.37	17.09	0.73	0.8	0.82	0	0.16	0.91	0.23	0.21	0.13	1.39	2.66	0.49	0	9.76	0	0	6	-8.68	-2.34	2.33	72.47	104.23	963.93	511.96	1093.75	646.76	977.71	539.66	1081.91	542.35
23.823	0	0.03	0.02	0.02	0.91	0.18	0.04	1.05	1.06	0.4	97.89	12.39	10.46	96.64	0.12	67.77	0.4	0.41	16.37	0.71	0.95	0.78	0	0.18	1.06	0.21	0.21	0.24	1.22	2.71	0.5	0	9.84	0	0	6	-12.19	-5.2	2.54	72.37	105.31	964.14	513.51	1088.87	641.51	974.99	539.72	1080.25	542.91
23.857	0	0.03	0.01	0.02	0.97	0.21	0.03	1.3	1.49	0.29	97.41	16.27	11.56	95.96	0.16	71.46	0.16	0.38	16.43	0.65	1.09	0.53	0	0.29	1.49	0.08	0.21	0.52	0.67	4.02	0.63	0	10.97	0	0	6	-6.72	-6.16	1.94	72.54	103.62	963.34	512.32	1089.06	642.72	974.99	540.15	1078.61	541.78
23.89	0	0.03	0.01	0.02	1.05	0.22	0.03	1.45	2.06	0.31	97.09	20.32	11.71	97.75	0.22	74.28	0.16	0.36	16.81	0.65	1.15	0.43	0	0.31	2.06	0.07	0.22	1.03	0.59	3.95	0.64	0	11.22	0	0	6	-5.29	-3.13	1.61	72.71	105.38	962.22	511.73	1088.48	642.48	973.05	539.92	1078.42	542
23.923	0	0.02	0.01	0.02	1.05	0.3	0.03	1.61	1.89	0.3	96.79	22.78	14.54	98.4	0.3	76.26	0.12	0.33	18.65	0.67	1.32	0.48	0	0.3	1.89	0.04	0.24	0.73	0.46	4.34	0.65	0	13.13	0	0	6	-4.73	-1.4	2.79	73.82	105.21	960.48	510.99	1089.11	644.35	973.58	539.59	1078.76	542.09
23.957	0	0.02	0.01	0.02	0.95	0.5	0.03	1.53	1.64	0.21	96.94	22.12	19.27	97.64	0.34	76.03	0.09	0.36	22.22	0.67	1.08	0.63	0	0.21	1.64	0.02	0.27	0.48	0.32	3.29	0.61	0	15.93	0	0	6	-8.32	-3.38	1.65	73.42	104.87	959.53	509.9	1089.48	644.57	972.48	538.1	1077.34	540.29
23.99	0	0.02	0.01	0.02	0.95	0.51	0.03	1.57	1.62	0.18	96.87	22.9	19.74	93.21	0.4	76.61	0.08	0.34	21.49	0.73	0.95	0.5	0	0.18	1.62	0.02	0.27	0.3	0.32	3.29	0.61	0	16.58	0	0	6	-11.86	-8.9	1.23	72.59	99.01	959.58	509.06	1084.93	637.97	972.77	535.33	1071.73	538.42
24.023	0	0.02	0.01	0.01	0.88	0.73	0.03	1.46	1.66	0.15	97.07	21.79	22.82	95.52	0.36	75.77	0.08	0.38	24.33	0.74	0.8	0.47	0	0.15	1.66	0.01	0.3	0.2	0.3	2.47	0.53	0	18.26	0	0	6	-14.68	-6.7	2.6	71.07	102.39	958.39	507.51	1086.89	639.64	972.56	534.46	1074.93	536.32
24.057	0	0.02	0.01	0.01	0.71	0.95	0.03	1.18	1.65	0.1	97.65	15.83	25.3	97.92	0.47	70.89	0.09	0.47	25.37	0.74	0.65	0.36	0	0.1	1.65	0.01	0.34	0.32	0.3	1.84	0.42	0	20.16	0	0	6	-5.16	-2.74	2.14	75.19	102.7	957.47	505.96	1086.38	640.39	971.38	534.5	1074.07	536.25
24.09	0	0.03	0.01	0.01	0.51	0.86	0.03	0.77	1.62	0.11	98.29	7.62	24.5	97.83	0.41	60.67	0.11	0.65	23.41	0.7	0.62	0.21	0	0.09	1.62	0.01	0.38	0.46	0.3	1.8	0.45	0	20.2	0	0	6	-4.93	-2.97	2.3	75.24	104.09	957.43	504.07	1086.9	638.62	971.07	533.31	1075.15	534.49
24.124	0	0.03	0.01	0.01	0.46	0.98	0.03	0.69	1.3	0.11	98.03	5.9	25.67	95.25	0.43	57.57	0.11	1.1	24.97	0.71	0.68	0.21	0	0.08	1.3	0.01	0.33	0.53	0.33	1.75	0.43	0	20.65	0	0	6	-10.97	-7	2.09	72.74	98.75	957.46	503.17	1085.99	636.4	973.06	529.56	1071.74	533.2
24.157	0	0.03	0.01	0.01	0.33	0.99	0.04	0.47	1.05	0.13	98.02	2.72	25.81	97.39	0.38	47.78	0.13	1.32	24.83	0.79	0.74	0.24	0	0.06	1.05	0.01	0.29	0.51	0.38	1.88	0.42	0	20.8	0	0	6	-8.48	-3.9	1.88	73.92	102.72	957.84	501.94	1087.68	636.8	971.98	530.7	1074.7	531.37
24.19	0	0.03	0.01	0.01	0.36	0.68	0.04	0.49	1.19	0.15	98.63	2.84	22.75	98.38	0.43	48.17	0.15	1.67	20.33	0.73	0.69	0.18	0	0.06	1.19	0.01	0.25	0.51	0.4	2.08	0.41	0	19.74	0	0	6	-6.24	-1.47	2.35	75.2	100.69	959.64	502.42	1083.44	630.88	972.19	528.81	1072.81	532.65
24.224	0	0.03	0.01	0.01	0.49	0.51	0.03	0.72	1.48	0.15	98.57	5.53	20.28	94.67	0.68	56.54	0.15	1.69	17.42	0.8	0.64	0.17	0	0.06	1.48	0.01	0.2	0.42	0.42	2.73	0.43	0	18.64	0	0	6	-5.71	-7.62	1.45	75.42	100.87	960.11	503.38	1080.83	628.18	970.22	531.69	1071.09	531.01
24.257	0	0.03	0.01	0.01	0.57	0.45	0.03	0.87	1.68	0.13	98.27	7.39	19.17	98.06	0.95	60.19	0.13	2.06	14.53	0.95	0.59	0.12	0	0.07	1.68	0.01	0.22	0.5	0.39	3.02	0.43	0	18.84	0	0	6	1.18	-2.38	0.92	74.9	102.41	958.11	501.9	1080.37	629.26	967.88	530.85	1070.28	531.71
24.29	0	0.02	0.01	0.01	0.82	0.36	0.03	1.44	1.69	0.12	97.12	15.42	17.31	98.09	1.47	70.46	0.12	2.38	10.87	1.13	0.53	0.1	0	0.06	1.69	0.01	0.21	0.62	0.39	4.22	0.49	0	18.64	0	0	6	3.45	-2.31	-0.84	75.11	101.74	957.47	502.3	1078.99	627.91	965.82	532.39	1067.56	532.55
24.324	0	0.02	0.01	0.01	1.21	0.36	0.02	2.53	1.75	0.12	94.94	32.09	17.38	98.63	1.71	82.25	0.12	2.26	10.69	1.37	0.65	0.13	0	0.05	1.75	0.01	0.23	0.76	0.45	6.16	0.52	0	18.91	0	0	6	3.32	-0.63	-0.33	75.16	102.15	955.25	502.98	1076.17	628.58	963.52	533.07	1065.66	532.32
24.357	0	0.02	0.01	0.01	1.58	0.29	0.02	3.6	1.84	0.1	92.81	44.59	15.15	98.1	2.23	88.79	0.1	2.37	8.59	1.4	0.77	0.13	0	0.05	1.84	0.01	0.22	1.08	0.46	7.69	0.54	0	17.88	0	0	6	7.46	-2.29	-0.52	74.37	101.47	952.71	502.96	1072.9	628.21	960.79	533.56	1062.26	532.79
24.391	0	0.02	0.01	0.01	1.71	0.25	0.02	4.45	1.92	0.1	91.09	49.81	13.83	98.43	2.15	91.31	0.1	1.89	6.89	1.51	0.96	0.17	0	0.04	1.92	0.02	0.22	1.09	0.55	11.07	0.52	0	17.37	0	0	6	3.32	-1.32	-0.38	74.03	104.55	950.25	502.93	1069.45	625.91	956.38	533.06	1060.92	532.15
24.424	0	0.02	0.01	0.02	1.95	0.23	0.02	6.26	1.82	0.09	87.48	57.18	13.29	98.72	2.2	95.11	0.09	1.66	7.39	1.61	1.12	0.21	0	0.04	1.82	0.02	0.23	0.77	0.5	16.08	0.52	0	16.65	0	0	6	7.14	0.26	-0.43	73.3	101.16	948.43	504.45	1065.44	626.04	955.19	534.45	1056.34	533.47
24.457	0	0.02	0.01	0.02	2.1	0.19	0.02	7.38	1.58	0.07	85.24	59.5	11.5	98.66	2.18	96.55	0.07	1.04	6.82	1.99	1.08	0.23	0	0.05	1.58	0.02	0.2	0.36	0.42	19.52	0.5	0	15.04	0	0	6	5.79	0.52	1.11	73.38	103.21	946.19	505.63	1061.07	624.53	952.06	535.31	1055.26	533.79
24.491	0	0.02	0.01	0.02	2.07	0.15	0.02	8.99	1.33	0.09	82.02	54.93	9.01	98.74	1.69	94.46	0.08	0.59	8.54	2.61	1.67	0.43	0	0.09	1.33	0.02	0.16	0.21	0.39	27.7	0.44	0.08	12.07	0	0	6	6.71	-0.2	0.75	71.73	102.55	942.85	505.28	1055.66	618.36	947.74	536.73	1050.26	534.4
24.524	0	0.02	0.01	0.02	1.93	0.13	0.02	10.97	1.03	0.12	78.06	47.69	7.74	98.47	1.68	91.15	0.09	0.34	9.98	2.88	1.98	0.71	0	0.12	1.03	0.03	0.11	0.12	0.37	36.58	0.47	0.01	10.36	0	0	6	1.53	-1.19	-0.43	73.18	102.03	942.26	508.39	1054.49	622.14	946.16	536.7	1048.18	537.2
24.557	0	0.02	0.01	0.02	1.5	0.13	0.03	8.84	0.92	0.14	82.33	33.09	7.44	98.65	1.6	83.65	0.09	0.15	10.28	3.27	2.44	1.06	0	0.14	0.92	0.03	0.09	0.1	0.37	38.59	0.51	0.03	10.1	0	0	6	-1.05	-0.54	0.96	73.69	104.55	939.58	508.27	1054.59	624.5	944.71	537.07	1049.27	537.34
24.591	0	0.03	0.02	0.02	1.1	0.13	0.03	11.54	0.78	0.2	76.91	17.99	6.62	97.74	1.68	73.67	0.07	0.07	12.16	3.89	3.44	1.57	0	0.2	0.78	0.03	0.07	0.11	0.34	55.71	0.53	0.02	8.98	0	0	6	-5.51	-3.16	1.14	73.84	104.35	939.27	508.68	1054.05	625.37	944.49	536.22	1048.84	536.41
24.624	0	0.04	0.02	0.02	0.76	0.12	0.04	7.57	0.58	0.21	84.87	7.71	6.04	98.18	1.44	61.86	0.07	0.04	11.44	4.87	3	1.35	0	0.21	0.58	0.03	0.05	0.11	0.32	56.6	0.56	0.03	8.45	0	0	6	0.9	-2.05	1.96	72.33	103.97	937.12	507.41	1051.48	624.07	942.99	535.71	1046.96	536.34
24.657	0	0.06	0.03	0.02	0.46	0.12	0.05	5.78	0.54	0.26	88.44	2.46	5.87	98.72	1.44	47	0.07	0.02	12.45	7.14	3.42	1.35	0	0.26	0.43	0.03	0.05	0.08	0.3	64.55	0.54	0.02	8.02	0	0	6	2.25	0.29	0.37	73.02	107.33	935.22	505.85	1053.28	624.63	940.01	536.88	1047.34	536.07
24.691	0	0.07	0.05	0.02	0.32	0.12	0.07	5.35	0.5	0.34	89.29	1.01	5.84	98.72	1.65	35.26	0.05	0.01	13.1	9.32	3.08	1.18	0	0.34	0.31	0.04	0.05	0.04	0.24	74.14	0.5	0.03	7.63	0	0	6	1.75	-0.29	1.62	73.68	105.2	933.73	506.89	1049.45	625.29	939.43	536.5	1044.63	535.23
24.724	0	0.1	0.07	0.02	0.19	0.11	0.08	2.8	0.49	0.32	94.4	0.34	5.34	98.27	1.53	20.15	0.05	0.01	12.55	10.5	3.6	1.27	0	0.32	0.28	0.04	0.05	0.03	0.22	73.18	0.49	0.02	7.55	0	0	6	-4.28	-1.81	2.48	73.69	104	930.55	504.88	1047.34	623.93	938.04	532.92	1042.04	533.28
24.758	0	0.11	0.07	0.03	0.19	0.1	0.08	3.76	0.55	0.29	92.47	0.34	4.12	98.15	1.32	19.82	0.05	0.01	10.88	12.06	3.41	2.29	0	0.29	0.23	0.05	0.07	0.01	0.23	81.06	0.55	0.02	6.93	0	0	6	-4.85	-2.15	0.07	74.12	101.86	931.67	504.93	1045.78	621.98	936.99	533.03	1038.83	531.05
24.791	0	0.12	0.07	0.03	0.21	0.09	0.08	4.32	0.57	0.31	91.35	0.39	3.72	98.46	1.03	22	0.06	0	9.89	14.66	3.21	2.72	0	0.31	0.21	0.05	0.08	0.01	0.23	82.64	0.57	0.01	6.82	0	0	6	-4.38	-1.22	0.5	74.36	103.04	930.32	503.97	1045.6	622.44	935.97	532.3	1039	530.39
24.824	0	0.13	0.06	0.03	0.23	0.08	0.07	4.88	0.62	0.32	90.25	0.5	3.08	98.49	0.87	25.19	0.07	0	8.53	18.11	3.61	4.2	0	0.32	0.18	0.06	0.09	0.02	0.24	82.64	0.62	0.02	6.88	0	0	6	-2.47	-1.12	-1.11	74.09	100.97	929.12	502.96	1045.24	622.26	935.01	532.53	1035.93	529.36
24.858	0	0.15	0.07	0.03	0.2	0.08	0.08	4.17	0.56	0.38	91.65	0.37	2.65	98.09	0.68	21.07	0.1	0	8.18	18.73	3.47	5	0	0.38	0.14	0.05	0.09	0.02	0.2	83.05	0.56	0.03	6.54	0	0	6	-2.16	-2.31	2.01	73.67	105.77	927.19	502.11	1043.54	619.52	933.21	531.98	1038.97	530.53
24.891	0	0.19	0.07	0.03	0.18	0.09	0.08	3.77	0.55	0.37	92.46	0.33	3.54	98.78	0.63	18.51	0.12	0	11.15	25.52	4.58	4.33	0	0.37	0.13	0.04	0.1	0.03	0.2	83.1	0.55	0.34	6.64	0	0	6	-1.4	0.04	2.62	72.26	104.05	924.81	500.59	1043.01	620.64	933.14	531.19	1037.16	528.77
24.924	0	0.19	0.08	0.03	0.18	0.11	0.08	3.66	0.5	0.37	92.67	0.33	4.18	98.47	0.55	18.9	0.18	0	14.14	26.61	5.29	4.1	0	0.37	0.12	0.04	0.1	0.03	0.19	82.07	0.5	1.57	6.35	0	0	6	-1.93	-1.16	1.71	72.37	106.98	925.17	500.87	1045.75	624.86	932.48	529.94	1039.45	530.03
24.958	0	0.19	0.08	0.03	0.16	0.14	0.09	2.67	0.5	0.38	94.66	0.33	5.89	98.14	0.39	16.35	0.38	0	18.24	25.58	6.06	3.69	0	0.38	0.13	0.03	0.09	0.02	0.23	76.94	0.5	4.11	6.7	0	0	6	-4.93	-2.17	1.96	72.27	105.02	924.39	499.03	1046.58	624.46	933.66	528.26	1038.68	527.7
24.991	0	0.22	0.06	0.03	0.19	0.17	0.08	3.09	0.52	0.42	93.81	0.41	6.78	98.49	0.45	22.58	0.42	0	20.59	33.13	7.26	3.55	0	0.4	0.14	0.03	0.11	0.03	0.29	74.29	0.52	0.97	7.12	0	0	6	-5.72	1.1	0.95	74.06	105.39	926.03	500.18	1050.54	628.05	935.54	531.24	1040.86	527.73
25.024	0	0.22	0.06	0.03	0.21	0.17	0.08	2.87	0.51	0.5	94.25	0.48	7.23	98.63	0.65	24.84	0.5	0	19.06	34.4	5.67	1.98	0	0.36	0.18	0.03	0.12	0.05	0.3	70	0.51	0.39	7.6	0	0	6	3.08	-0.63	1.25	75.07	104.35	926.91	501.77	1051.25	631.05	937.05	533.44	1041.37	530.97
25.058	0	0.15	0.05	0.02	0.24	0.15	0.07	2.26	0.55	0.55	95.48	0.58	7.83	98.01	0.75	27.48	0.55	0.01	16.02	24.87	2.77	0.68	0	0.3	0.2	0.02	0.12	0.06	0.28	61.38	0.4	0.05	8.26	0	0	6	-5.04	-2.51	1.14	75.38	104.77	926.94	502.22	1054.11	634.12	938.16	532.24	1042.92	531.07
25.091	0	0.13	0.05	0.02	0.23	0.19	0.08	1.66	0.52	0.52	96.67	0.53	10.37	96.64	0.8	26.29	0.52	0.01	17.68	20.4	1.36	0.33	0	0.28	0.21	0.02	0.13	0.09	0.28	55.01	0.37	0.07	9.43	0	0	6	-0.12	-5.21	2.26	75.64	101.39	925.75	500.41	1054.93	635.42	940.5	531.13	1041.9	530.75
25.125	0	0.1	0.04	0.02	0.23	0.29	0.07	1.19	0.49	0.49	97.62	0.59	14.63	92.97	0.75	27.83	0.49	0.01	21.2	15.91	0.27	0.07	0	0.2	0.23	0.02	0.16	0.11	0.29	45.35	0.26	0.01	11.56	0	0	6	-4.26	-9.09	3.1	75.6	102.35	928.74	499.13	1061.97	637.38	945.66	530.34	1048.01	529.8
25.158	0	0.07	0.04	0.02	0.22	0.35	0.07	0.96	0.45	0.45	98.08	0.6	16.32	96.83	0.78	28.13	0.45	0.02	21.34	9.2	0.31	0.12	0	0.16	0.21	0.01	0.2	0.12	0.29	39.79	0.27	0.01	13.09	0	0	6	-0.94	-4.91	3.09	76.38	102.87	930.65	499.21	1065.36	640.19	948.11	530.15	1050.97	531.3
25.191	0	0.07	0.04	0.02	0.16	0.67	0.08	0.59	0.43	0.43	98.66	0.67	21.77	98.35	0.62	20.55	0.43	0.03	29.25	6.37	0.32	0.2	0	0.14	0.22	0.01	0.28	0.14	0.32	35.81	0.22	0.02	15.03	0	0	6	0.22	-1.56	3.99	75.34	105.85	926.69	494.49	1072.83	648.69	949.22	526.64	1055.02	530.14
25.225	0	0.06	0.03	0.01	0.11	0.99	0.07	0.35	0.38	0.38	98.02	1.14	25.55	98.56	0.56	14.24	0.38	0.04	28.77	4.12	0.38	0.18	0	0.11	0.24	0.01	0.27	0.12	0.47	29.65	0.17	0.02	18.77	0	0	6	1.57	-0.86	6.93	73.69	104.71	922.65	490.18	1080.37	657.7	954.02	522.67	1058.43	530.59
25.258	0	0.06	0.03	0.01	0.08	1.04	0.07	0.24	0.36	0.36	97.92	1.68	26.53	91.47	0.52	7.83	0.36	0.05	24.56	2.3	0.4	0.24	0	0.11	0.21	0.01	0.21	0.11	0.59	26.93	0.14	0.02	21.36	0	0	6	-2.21	-10.14	5.46	69.98	102.21	922.3	488.55	1084.11	660.8	955.52	521.84	1057.6	527
25.291	0	0.05	0.02	0.01	0.06	2.08	0.07	0.15	0.37	0.37	95.84	3.88	32.96	93.84	0.44	3.9	0.37	0.07	26.49	1.51	0.48	0.18	0	0.11	0.22	0.01	0.19	0.11	0.79	20.06	0.11	0.01	26.69	0	0	6	-6.98	-8.38	6.27	68.69	101.51	922.69	485.53	1089.82	662.34	959.54	519.35	1060.95	523.94
25.325	0	0.04	0.01	0.01	0.04	4.55	0.05	0.1	0.37	0.37	90.9	12.9	40.71	96.95	0.4	1.83	0.37	0.07	24.81	1.7	0.75	0.15	0	0.1	0.28	0	0.18	0.15	1.04	12.62	0.06	0.03	34.78	0	0	6	-4.71	-4.7	4.75	68.94	102.33	925.71	486.06	1092.67	664.5	960.95	518.81	1063.08	525.24
25.358	0	0.04	0.01	0.01	0.04	6.8	0.05	0.09	0.33	0.33	86.4	21.29	44.64	93.65	0.4	1.2	0.33	0.11	24.94	1.36	0.98	0.15	0	0.1	0.3	0	0.14	0.21	1.33	10.89	0.05	0.03	38.53	0	0	6	-2.52	-8.55	6.11	69.41	105.8	926.46	486.25	1091.66	662.43	960.37	517.86	1065.76	527.22
25.392	0	0.03	0	0.01	0.03	25.74	0.03	0.08	0.3	0.25	49.26	61.41	58.38	97.88	0.54	0.78	0.25	0.13	30.71	1.67	1.95	0.27	0	0.08	0.3	0	0.12	0.17	2.14	6.81	0.03	0.04	49.56	0	0	6	-4.68	-2.85	5.63	69.54	104.31	926.49	486.61	1090.83	661.73	960.29	518.1	1064.26	526.51
25.425	0	0.02	0	0	0.02	46.68	0.03	0.07	0.33	0.19	28.32	85.98	67.36	97.42	0.58	0.49	0.19	0.1	30.52	1.9	1.6	0.19	0	0.06	0.33	0	0.12	0.14	2.76	5.81	0.03	0.01	57.95	0	0	6	0.03	-3.84	5.18	71.74	102.71	927.14	487.03	1090.37	661.72	960.77	519.28	1063.13	527.83
25.458	0	0.02	0	0	0.02	58.76	0.02	0.07	0.36	0.2	16.24	90.99	71.7	97.96	0.87	0.44	0.2	0.1	33	1.81	1.47	0.17	0	0.06	0.36	0	0.09	0.08	3.12	5.86	0.02	0.02	61.05	0	0	6	3.58	-2.64	5.84	74.21	104.33	927.81	488.75	1088.98	661.57	960.25	520.79	1064.1	530.74
25.492	0	0.01	0	0	0.01	80.64	0.02	0.07	0.41	0.15	0	97.56	81.7	97.56	1.09	0.44	0.15	0.11	35.06	2.14	1.29	0.16	0	0.04	0.41	0	0.11	0.08	2.9	4.75	0.02	0.02	69.61	0	0	6	3.78	-3.55	6.11	74.92	103.32	929.05	490.48	1087.82	660.5	960.87	523.36	1063.91	530.84
25.525	0	0.01	0	0	0.01	84.23	0.02	0.07	0.46	0.14	0	98.57	84.34	97.25	0.96	0.38	0.14	0.1	32.73	2.03	1.27	0.12	0	0.03	0.46	0	0.11	0.15	3.5	4.13	0.01	0.02	73.02	0	0	6	2.25	-4.17	3.35	74.39	104.85	932.53	493.56	1088.48	659.9	959.95	526.15	1064.6	532.62
25.558	0	0.01	0	0	0.01	84.36	0.02	0.07	0.37	0.18	0	98.38	84.18	96.8	0.9	0.4	0.18	0.1	34.51	2.07	1.38	0.24	0	0.03	0.37	0	0.12	0.2	3.37	4.08	0.01	0.13	72.2	0	0	6	0.8	-4.95	2.33	73.8	105.68	934.08	495.52	1088.65	659.31	959.57	527.94	1065.06	534.3
25.592	0	0.01	0	0	0.01	86.66	0.01	0.07	0.29	0.2	0	99.16	86.44	98.16	0.86	0.46	0.2	0.12	29.64	2.14	1.52	0.3	0	0.02	0.29	0	0.13	0.24	4.98	4.27	0.01	0.08	76.34	0	0	6	-0.46	-2.1	2.52	73.27	102.21	935.3	496.84	1090.13	661.17	962.82	528.75	1064.82	535.39
25.625	0	0.01	0	0	0.01	86.99	0.01	0.07	0.26	0.22	0	99.13	86.73	98.21	0.71	0.44	0.22	0.11	30.55	2.23	1.33	0.42	0	0.02	0.26	0	0.16	0.23	4.65	4.8	0.01	0.02	76.14	0	0	6	0.64	-1.98	4.14	74.26	99.43	934.12	496.43	1087.07	659.72	963.33	527.38	1062.49	534.77
25.658	0	0.01	0	0	0.01	88.72	0.01	0.07	0.31	0.31	0	99.21	88.15	95.86	0.58	0.43	0.31	0.1	32.2	1.76	1.17	0.47	0	0.02	0.27	0	0.2	0.15	5.51	5.64	0.01	0.03	76.76	0	0	6	0.5	-6.29	3.42	73.57	104.58	935.39	497.95	1087.46	659.18	961.06	529.09	1065.39	536.48
25.692	0	0.01	0	0	0.01	89.63	0.01	0.07	0.4	0.4	0	99.39	89.24	96.2	0.46	0.48	0.4	0.1	30.61	1.61	1.07	0.4	0	0.02	0.3	0	0.21	0.11	7.01	5.89	0.01	0.03	78.41	0	0	6	2.54	-5.85	2.84	75.05	103.35	936.1	499.47	1088.3	661.2	961.96	531.27	1065.08	538.26
25.725	0	0.01	0	0	0.01	91.8	0.01	0.07	0.42	0.42	0	99.32	91.06	97.87	0.34	0.57	0.42	0.1	36.66	1.62	0.97	0.51	0	0.02	0.29	0	0.19	0.09	6.68	6	0.01	0.04	77.65	0	0	6	1.76	-2.87	2.63	74.43	102.99	935.96	498.67	1090.05	662.69	962.79	531.03	1065.6	537.21
25.759	0	0.01	0	0	0.01	87.02	0.01	0.07	0.59	0.59	0	99.2	86.83	98.69	0.32	0.69	0.59	0.12	29.49	1.6	1.21	0.3	0	0.02	0.28	0	0.18	0.09	6.16	5.73	0.01	0.01	76.7	0	0	6	1.72	-0.38	3.69	73.83	102.91	934.38	498.08	1090.35	664.21	963.14	529.78	1065.71	538.15
25.792	0	0.01	0	0	0.01	82.01	0.01	0.07	0.62	0.62	0	98.95	83.52	97.24	0.27	0.79	0.62	0.14	26.11	1.94	1.33	0.26	0	0.02	0.25	0	0.15	0.07	6.2	5.76	0.01	0.01	74.96	0	0	6	3.58	-4.19	4.05	74.21	102.15	933.63	496.98	1092.11	666.25	964.28	529.08	1066.02	538.19
25.825	0	0.01	0	0	0.01	76.69	0.01	0.07	0.58	0.58	0	98.91	81.07	97.72	0.24	0.99	0.58	0.16	20.89	2.15	1.27	0.17	0	0.02	0.24	0	0.15	0.06	6.24	5.09	0.01	0.01	74.69	0	0	6	0.79	-3.2	2.34	71.6	103.51	931.54	494.72	1094.73	668.54	962.45	528.43	1065.73	535.37
25.859	0	0.01	0	0	0.01	70.54	0.01	0.07	0.71	0.71	4.46	98.67	78.2	97.5	0.3	1.09	0.71	0.16	17.67	2.44	1.63	0.14	0	0.01	0.22	0	0.12	0.07	5.28	5.36	0.01	0.02	73.48	0	0	6	-7.17	-3.69	5.02	68.32	103.35	930.1	494.55	1093.48	668.09	963.34	525.71	1066.41	533.31
25.892	0	0.01	0	0	0.01	76.74	0.01	0.07	0.61	0.61	0	98.99	80.88	92.14	0.3	1.14	0.61	0.21	19.95	2.42	1.98	0.15	0	0.01	0.25	0	0.1	0.07	6	4.69	0	0.05	75.19	0	0	6	-7.17	-9.7	5.81	68.35	104.02	930.02	493.26	1095.83	669.24	964.75	524.93	1068.5	532.3
25.925	0	0.01	0	0	0.01	82.01	0.01	0.07	0.58	0.58	0	99.13	83.58	95.77	0.29	1.25	0.58	0.25	23.76	2.64	1.87	0.16	0	0.01	0.25	0	0.08	0.08	6.63	4.34	0	0.01	76.16	0	0	6	-9.54	-6.4	5.7	68.18	105.72	930.01	492.59	1094.38	666.23	963.15	523.68	1068.61	531.1
25.959	0	0.01	0	0	0.01	84.82	0.01	0.07	0.58	0.58	0	98.95	84.57	93.26	0.3	1.44	0.58	0.34	29.7	2.94	2.47	0.19	0	0.02	0.24	0	0.07	0.08	7.1	3.49	0	0.02	74.96	0	0	6	-5.52	-8.86	6.04	68.85	104.25	930.22	491.46	1094.88	666.6	964.49	522.71	1068.41	531.12
25.992	0	0.01	0	0	0.01	86.67	0.01	0.07	0.48	0.48	0	99.05	85.92	95.3	0.41	1.59	0.48	0.43	31.1	2.95	2.36	0.16	0	0.02	0.26	0	0.06	0.07	8.03	3.2	0	0.02	75.61	0	0	6	-3.88	-6.95	5.62	69.31	103.97	928.84	490.82	1094.61	667.24	963.52	522.25	1067.05	531.82
26.025	0	0.01	0	0	0.01	88.41	0.01	0.07	0.41	0.41	0	99.11	87.3	98.52	0.62	1.61	0.41	0.47	33.11	3.21	2.17	0.21	0	0.02	0.22	0	0.05	0.04	9.68	3.04	0	0.02	76.02	0	0	6	-4.72	-1	5.72	69.5	104.87	927.98	491.53	1091.96	665.6	961.53	522.27	1065.87	532.77
26.059	0	0.01	0	0	0.01	88.57	0.01	0.07	0.27	0.27	0	99.38	88.15	98.28	0.86	1.89	0.27	0.54	29.03	2.86	1.65	0.15	0	0.02	0.24	0	0.06	0.06	10.59	2.89	0	0.02	78.23	0	0	6	0.1	-1.77	3.59	71.61	106.7	926.78	490.81	1091	665.83	957.72	524.16	1064.14	531.83
26.092	0	0.01	0	0	0.01	88.12	0.01	0.07	0.25	0.23	0	99.38	87.9	98.52	1.12	1.9	0.23	0.58	28.16	2.74	1.39	0.12	0	0.02	0.25	0	0.06	0.07	10.64	3.1	0	0.01	78.28	0	0	6	3.62	-1.01	3.56	74.17	105.41	925.46	492.02	1087.07	665.2	955.67	525.86	1060.85	532.68
26.126	0	0.01	0	0	0.01	88.31	0.01	0.07	0.29	0.16	0	99.52	88.62	98.63	1	1.91	0.16	0.61	25.36	2.29	0.93	0.06	0	0.02	0.29	0	0.07	0.14	10.03	2.74	0	0	79.86	0	0	6	3.81	-0.61	3.35	74.84	103.26	924.91	493.43	1085.09	665.16	955.28	527.04	1058.32	533.73
26.159	0	0.01	0	0	0.01	88.68	0.01	0.07	0.28	0.13	0	99.52	88.81	98.51	1.15	1.82	0.13	0.56	26.06	2.32	1.08	0.07	0	0.02	0.28	0.01	0.08	0.18	9.61	2.38	0	0.02	79.84	0	0	6	1.27	-1.06	2.65	73.74	104.51	925.58	496.23	1082.86	664.04	953.28	529.51	1057.66	534.75
26.192	0	0.01	0	0	0.01	89.31	0.01	0.07	0.29	0.15	0	99.42	88.88	98.72	1.23	1.67	0.15	0.53	29.41	2.12	1.37	0.12	0	0.02	0.29	0	0.09	0.21	8.73	2.65	0	0.05	78.71	0	0	6	-1.31	-0.25	0.88	72.98	103.37	927.31	499.38	1081.05	662.42	952.36	532.75	1055.69	535.74
26.226	0	0.01	0	0	0.01	91.74	0.01	0.07	0.31	0.12	0	99.56	91.51	98.56	1.19	1.43	0.12	0.47	31.09	1.87	1.09	0.27	0	0.02	0.29	0.01	0.12	0.31	8.04	2.4	0	0	80.41	0	0	6	-6.74	-0.88	1.71	70.89	104.59	925.72	501.65	1076.39	660.56	949.27	533.36	1053.83	536.04
26.259	0	0.01	0	0	0.01	90.41	0.01	0.07	0.45	0.15	0	99.48	90.08	96.47	1.16	1.11	0.15	0.38	30.34	1.81	0.92	0.6	0	0.02	0.3	0.01	0.17	0.45	7.43	2.84	0	0	79.33	0	0	6	-2.59	-5.46	1.1	72.84	101.16	924.42	502.98	1074.74	662.01	948.97	535.13	1050.07	538.49
26.292	0	0.01	0	0	0.01	89.63	0.01	0.07	0.59	0.16	0	99.51	89.57	97.21	0.99	0.97	0.16	0.33	27.98	1.36	0.75	1.61	0	0.02	0.37	0.01	0.3	0.59	6.62	3.21	0.01	0	79.74	0	0	6	2.28	-4.25	-0.44	75.25	105.57	924.04	503.95	1073.63	662.13	944.75	538.5	1050.31	539.62
26.326	0	0.01	0	0	0.01	88.34	0.01	0.07	0.55	0.16	0	99.54	88.78	97.6	0.79	0.9	0.16	0.31	24.93	1.27	0.6	1.99	0	0.03	0.39	0	0.34	0.55	5.54	4.16	0.01	0	80.11	0	0	6	1.48	-3.47	1.57	74.85	107.23	921.87	505.74	1067.91	660.6	941.63	539.61	1048.86	539.62
26.359	0	0.01	0	0	0.01	85.37	0.01	0.07	0.41	0.16	0	99.46	86.75	96.68	0.53	1.09	0.16	0.36	22.17	0.97	0.52	2.46	0	0.02	0.37	0	0.39	0.41	4.77	4.51	0.01	0	79.18	0	0	6	5.72	-5.14	-1.26	75.32	106.46	921.24	506.43	1064.86	658.34	937.83	541.98	1044.27	540.16
26.393	0	0.01	0	0	0.01	77.02	0.01	0.08	0.36	0.18	0	98.93	81.74	98.57	0.52	1.3	0.18	0.36	20.91	0.84	0.35	1.46	0	0.02	0.36	0	0.36	0.19	3.54	6.65	0.01	0	74.85	0	0	6	1.86	-0.84	0.08	75.53	104.74	918.73	507.38	1058.5	655.29	935.44	540.66	1040.17	539.46
26.426	0	0.01	0	0	0.01	68.38	0.01	0.08	0.31	0.19	6.62	98.01	77.6	98.03	0.49	1.34	0.19	0.26	20.95	0.76	0.34	1.58	0	0.01	0.31	0	0.45	0.15	2.39	7.63	0.01	0.01	70.9	0	0	6	-3.32	-2.46	-2.14	75.71	101.46	914.95	506.72	1053.33	651.58	930.88	540.14	1032.29	536.93
26.459	0	0.01	0	0	0.02	59.37	0.02	0.09	0.28	0.21	15.63	96.8	74.01	98.73	0.42	2.07	0.21	0.26	19.99	0.66	0.36	0.89	0	0.01	0.28	0	0.47	0.12	2.31	8.24	0.02	0	67.88	0	0	6	-4.23	0.25	-0.45	75.71	103.37	904.65	503.82	1040.3	645.88	919.59	535.65	1022.95	533.86
26.493	0	0.02	0	0	0.02	43.18	0.02	0.1	0.28	0.28	31.82	92.28	67.76	97.22	0.45	2.5	0.28	0.24	19.83	0.82	0.42	0.85	0	0.01	0.24	0	0.52	0.08	1.63	11.77	0.03	0	62.1	0	0	6	-5.12	4.23	-0.51	74.29	104.22	899.32	498.06	1043.59	650.12	918.16	531.37	1022.35	529.06
26.526	0	0.02	0	0	0.02	37.57	0.02	0.11	0.35	0.35	37.43	88.44	65.35	98.39	0.39	2.64	0.35	0.26	21.19	0.99	0.53	0.83	0	0.01	0.2	0	0.6	0.04	1.68	13.29	0.04	0.01	59.33	0	0	6	-0.05	1.45	-2.49	75.98	103.98	893.7	494.36	1041.57	650.26	912.83	530.2	1016.77	527.19
26.559	0	0.02	0	0	0.02	45	0.02	0.1	0.4	0.4	30	90.22	67.81	96.76	0.34	2.16	0.4	0.28	24.31	1.44	0.72	0.55	0	0.01	0.17	0	0.58	0.03	1.95	11.9	0.03	0.01	60.49	0	0	6	-4.19	5.02	-2.73	73.11	104.51	886.86	491.02	1037.79	650.05	907.13	527.23	1011.54	522.59
26.593	0	0.02	0	0	0.02	50.13	0.02	0.1	0.52	0.52	24.87	88.8	69.06	96.09	0.38	1.73	0.52	0.28	29.8	1.86	0.79	0.58	0	0	0.13	0	0.49	0.01	2.16	12.15	0.02	0.01	59.55	0	0	6	-2.44	6	-2.39	72.69	102.51	881.74	488.92	1037.71	654.78	905.86	525.92	1008.28	521.52
26.626	0	0.02	0	0	0.02	58.43	0.02	0.1	0.45	0.45	16.57	91.71	72.03	97.54	0.51	1.22	0.45	0.24	31.63	2.58	0.82	0.31	0	0	0.12	0	0.36	0.01	2.76	11.83	0.02	0.04	61.62	0	0	6	-4.4	3.6	-2.41	71.24	101.83	878.05	487.95	1036.62	656.77	903.81	525.19	1005.51	520.09
26.659	0	0.02	0	0	0.02	63.75	0.02	0.11	0.5	0.5	11.25	91.3	73.51	96.23	0.64	1.12	0.5	0.26	36.23	4.64	0.99	0.32	0	0	0.11	0	0.33	0.01	3.92	13.5	0.01	0.04	61.29	0	0	6	-2.95	5.8	-3.86	71.11	102.12	874.21	487.43	1035.91	659.81	900.33	526.68	1002.19	519.49
26.693	0	0.02	0	0	0.02	74.99	0.02	0.11	0.45	0.45	0.01	94.6	78.23	97.04	0.7	1.23	0.45	0.41	39.36	7.11	0.97	0.31	0	0	0.11	0	0.25	0.01	4.95	13.87	0.01	0.06	64.49	0	0	6	-6.08	4.55	-3.18	70.21	105.1	872.14	489.77	1032.49	659.96	896.51	528.29	1001.35	520.84
26.726	0	0.02	0	0	0.02	78.17	0.02	0.11	0.41	0.41	0	96.09	79.94	95.3	1.05	0.96	0.41	0.45	38.35	12.05	1.08	0.35	0	0	0.1	0	0.21	0.01	5.28	13.72	0.01	0.14	66.59	0	0	6	-1.6	6.96	-3.26	71.84	106.46	870.39	490.57	1031.17	662.05	894.24	530.38	1000.4	522.37
26.76	0	0.03	0	0	0.02	71.98	0.02	0.1	0.33	0.33	3.02	96.32	77.31	97.66	1.31	0.92	0.33	0.39	31.73	15.04	1.58	0.23	0	0	0.11	0	0.15	0.02	6.99	11.71	0.01	1.13	66.98	0	0	6	0.43	3.35	-4.22	73.08	109	869.74	490.53	1032.24	663.58	892.29	532.16	1000.9	522.89
26.793	0	0.03	0	0	0.02	72.68	0.02	0.09	0.35	0.35	2.32	96.69	77.33	98.73	1.78	0.63	0.35	0.28	30.99	19.46	2.22	0.22	0	0	0.13	0	0.12	0.04	6.82	10.25	0.01	25.08	67.66	0	0	6	2.59	-0.22	-2.38	74.72	108.06	868.95	490.83	1030.97	663.62	893.28	533.22	1000.89	523.43
26.826	0	0.03	0	0	0.02	58.74	0.02	0.1	0.39	0.39	16.26	95.97	71.94	98.7	2.08	0.66	0.39	0.22	22.46	19.97	3.05	0.22	0	0	0.12	0	0.08	0.05	5.97	10.19	0.01	17.36	66.39	0	0	6	-0.54	0.34	-3.44	73.47	107.84	871.99	495.38	1028.53	661.49	892.73	534.9	1000.3	527.26
26.86	0	0.03	0	0	0.02	54.01	0.02	0.09	0.46	0.46	20.99	96.03	70.5	98.7	1.97	0.68	0.46	0.18	18.86	19.65	3.06	0.26	0	0	0.14	0	0.1	0.07	6.87	9.82	0	15.72	66.5	0	0	6	-0.89	-0.35	-2.39	73.31	104.95	873.71	498.02	1028.03	662.54	895.7	536.1	1000.44	529.38
26.893	0	0.03	0	0	0.02	59.04	0.02	0.1	0.45	0.45	15.96	96.46	72.72	98.69	1.72	0.64	0.45	0.13	21.02	19.71	1.96	0.46	0	0	0.13	0	0.14	0.09	5.8	11.49	0	4.08	67.24	0	0	6	-2.96	-0.39	-1.27	72.1	106.42	875.55	500.36	1028.84	662.96	897.13	537.42	1003.41	531.9
26.926	0	0.02	0	0	0.01	70.36	0.02	0.09	0.45	0.45	4.64	97.89	77.66	98.41	1.12	0.52	0.45	0.08	23.32	15.59	1.14	0.72	0	0	0.14	0	0.18	0.09	5.21	11.16	0	1.13	70.53	0	0	6	-4.2	1.37	0.5	71.72	105.12	877.73	502.26	1028.2	661.55	899.97	536.71	1005.07	534.71
26.96	0	0.02	0	0	0.01	83.8	0.01	0.09	0.42	0.42	0	99.06	84.89	98.4	0.94	0.47	0.42	0.06	26.98	13.91	0.64	0.77	0	0	0.17	0	0.21	0.11	5.76	10.44	0	0.18	75.66	0	0	6	-6.89	1.42	0.29	69.26	104.19	876.87	500.72	1033.29	666.27	902.38	534.69	1006.57	534.75
26.993	0	0.02	0	0	0.01	83.19	0.01	0.09	0.37	0.37	0	99.06	84.69	97.96	0.73	0.44	0.37	0.05	26.24	10.68	0.46	0.66	0	0	0.22	0	0.26	0.13	4.98	10.87	0	0.06	75.63	0	0	6	-11.22	-2.65	1.3	67.74	105.44	877.1	497.94	1039.5	669.41	905.72	532.42	1011.16	531.67
27.026	0	0.01	0	0	0.01	85.74	0.01	0.09	0.3	0.3	0	99.34	86.67	97.98	0.67	0.5	0.3	0.06	25.29	7.64	0.53	0.61	0	0	0.21	0	0.32	0.11	4.32	10.23	0	0.05	77.86	0	0	6	-9.77	2.58	2.74	68.09	106.48	878.04	496.11	1043.12	670.63	908.76	530.38	1015.23	532
27.06	0	0.01	0	0	0.01	89.16	0.01	0.09	0.2	0.2	0	99.57	89.67	97.98	0.62	0.89	0.2	0.09	25.59	4.66	0.52	0.6	0	0.01	0.2	0	0.33	0.1	3.44	11.22	0	0.07	80.51	0	0	6	-8.65	2.59	3.83	68.2	107.72	879.01	493.79	1045.97	669.73	910.97	529.14	1018.67	530.69
27.093	0	0.01	0	0	0.01	92.52	0.01	0.09	0.24	0.16	0	99.67	93.14	98.56	0.56	1.23	0.16	0.09	29.55	3.04	0.48	0.73	0	0.01	0.24	0	0.4	0.08	3.48	10.81	0	0.02	82.16	0	0	6	-8.6	0.86	4.29	68.36	109.78	880.84	490.93	1048.42	667.62	912.5	525.36	1022.22	528.94
27.127	0	0.01	0	0	0.01	97.28	0.01	0.1	0.33	0.14	0	99.73	99.53	98.56	0.57	1.95	0.14	0.11	45.61	2.32	0.43	1.1	0	0.01	0.33	0	0.46	0.09	2.49	12.41	0.01	0.04	83.5	0	0	6	-4.55	-0.86	4.51	69.16	109.6	882.41	487.81	1050.81	666.14	914.73	523.36	1024.27	526.81
27.16	0	0.01	0	0	0.01	97.81	0.01	0.11	0.42	0.13	0	99.77	99.45	98.22	0.72	2.81	0.13	0.16	47.71	2.23	0.52	1.19	0	0.01	0.42	0	0.46	0.1	2.13	12.59	0.01	0.01	84.45	0	0	6	-5.57	1.95	3.3	68.85	108.76	884.22	486.6	1051.71	664.53	915.51	521.64	1024.22	524.6
27.193	0	0.01	0	0	0.01	98.06	0.01	0.12	0.44	0.11	0	99.79	99.35	98.78	0.87	4.6	0.11	0.22	48.5	2.02	0.69	0.87	0	0.01	0.44	0	0.45	0.09	2.38	13.13	0.01	0.02	85.14	0	0	6	-1.35	-0.04	4.52	70.32	106.41	885.6	486.8	1051.32	664.1	918.15	520.61	1024.4	526.6
27.227	0	0.01	0	0	0.01	97.77	0.01	0.13	0.37	0.12	0	99.79	99.07	94.96	1.11	6.11	0.12	0.27	46.25	1.84	1.27	0.66	0	0.01	0.37	0	0.44	0.08	1.79	13.56	0.02	0.02	85	0	0	6	-3.77	7.32	6.31	69.77	106.26	885.37	487.01	1050.49	662.64	919.42	519.31	1025.33	527.97
27.26	0	0.01	0	0	0.01	96.92	0.01	0.14	0.37	0.12	0	99.79	99.07	97.12	1.39	7.49	0.12	0.27	40.51	1.89	1.14	0.5	0	0.01	0.37	0	0.42	0.06	1.79	14	0.02	0.06	84.94	0	0	6	-4.76	4.41	5.55	69.98	105.27	885.95	488.28	1049.46	661.89	918.89	521	1023.95	527.57
27.293	0	0.01	0	0	0.01	95.89	0.01	0.15	0.37	0.12	0	99.81	98.2	98.46	1.27	6.64	0.12	0.26	34.01	2.29	1.18	0.35	0	0.01	0.37	0	0.4	0.04	1.53	15.05	0.02	0.05	85.57	0	0	6	3.14	1.21	4.41	73.99	103.95	886.69	489.49	1047.39	662.1	917.87	522.72	1021.58	529.78
27.327	0	0.01	0	0	0.01	96.94	0.01	0.14	0.41	0.1	0	99.86	99.08	98.09	1.11	4.94	0.1	0.26	35.43	3.36	1.25	0.44	0	0.01	0.41	0	0.42	0.03	1.42	16.04	0.02	0.1	87.6	0	0	6	1.4	2.29	5.88	73.65	105.97	887.09	490.93	1044.44	658.62	916.89	523.06	1022.56	531.07
27.36	0	0.01	0	0	0.01	96.4	0.01	0.13	0.42	0.14	0	99.83	99.13	96.67	0.99	3.74	0.14	0.33	34.88	5.34	1.12	0.6	0	0.01	0.42	0	0.39	0.07	1.36	15.57	0.02	0.07	86.37	0	0	6	4.45	5.15	5.46	75.83	105.06	890.38	494.38	1043.73	658.61	918.38	525.48	1023.01	534.94
27.394	0	0.01	0	0	0.01	97.73	0.01	0.12	0.36	0.17	0	99.83	98.6	98.12	0.91	2.2	0.17	0.33	43.18	7.85	2.36	1.61	0	0.02	0.36	0	0.36	0.19	1.5	14.61	0.02	0.08	86.43	0	0	6	-2.65	2.22	5.06	72.23	106.91	892.04	497.76	1042.54	657.07	917.33	527.29	1023.88	536.14
27.427	0	0.01	0	0	0.01	97.73	0.01	0.11	0.35	0.21	0	99.8	98.49	97.13	0.74	1.73	0.21	0.24	45.44	11.19	2.64	2.48	0	0.02	0.35	0	0.37	0.2	1.73	14.83	0.03	0.18	85.25	0	0	6	-0.06	4.39	6.68	74.2	104.31	892.69	500.53	1041.01	658.07	919.58	528.84	1023.27	540.25
27.46	0	0.01	0	0	0.01	96.71	0.01	0.11	0.35	0.29	0	99.75	98.34	97.6	0.62	1.15	0.29	0.15	41.14	15.02	2.9	3.63	0	0.02	0.35	0	0.45	0.28	1.85	14.94	0.03	0.25	84.02	0	0	6	-2.21	3.48	6.12	73.53	104.21	891.97	501.01	1038.41	655.93	917.43	529.21	1021.16	539.3
27.494	0	0.02	0	0	0.01	95.08	0.01	0.12	0.44	0.44	0	99.67	95.1	98.15	0.5	0.9	0.44	0.09	37.44	19.72	3.33	4.13	0	0.01	0.29	0	0.48	0.16	2.43	16.64	0.03	0.41	82.15	0	0	6	-2.71	2.14	7.34	74.41	107.2	893.29	502.47	1036.64	651.82	916.83	530.7	1023.51	541.24
27.527	0	0.02	0	0	0.01	91.8	0.01	0.13	0.64	0.64	0	99.53	90.56	97.72	0.48	0.84	0.64	0.08	32	24.06	3.08	2.93	0	0.01	0.22	0	0.51	0.15	2.83	18.9	0.03	0.07	80.01	0	0	6	-3.63	3.22	8.86	74.5	107.6	894.47	503	1036.07	648.06	918.23	532.09	1025.36	542.14
27.56	0	0.02	0	0	0.01	83.62	0.01	0.13	0.69	0.69	0	99.33	84.27	96.63	0.52	1.1	0.69	0.06	22.52	24.4	2.83	1.49	0	0.01	0.19	0	0.64	0.16	2.7	18.96	0.04	0.1	77.8	0	0	6	-1.72	5.21	8.44	74.4	105.94	896.1	503.67	1033.54	644.81	918.21	532.17	1023.69	542.1
27.594	0	0.03	0	0	0.01	72.89	0.01	0.14	1.15	1.15	2.11	98.32	78.07	97.96	0.59	1.65	1.15	0.05	22.64	27.24	2.5	1.14	0	0.01	0.15	0.01	0.84	0.16	2.55	20.77	0.04	0.04	72	0	0	6	-8.98	2.65	8.36	72.78	107.78	899.77	504.64	1038.85	645.57	921.69	533.45	1029.16	541.68
27.627	0	0.04	0	0	0.01	71.22	0.02	0.15	1.25	1.25	3.78	97.74	77.08	98.6	0.59	2.26	1.25	0.03	24.88	30.88	2.25	1.5	0	0.01	0.11	0.01	0.94	0.16	2.45	20.59	0.04	0.03	70.12	0	0	6	-9.05	0.71	5.81	72.41	104.58	906.35	505.98	1043.55	647.44	926.58	534.08	1030.98	540.2
27.66	0	0.05	0	0	0.02	61.1	0.02	0.16	1.65	1.65	13.9	95.44	72.65	94.27	0.57	3.42	1.65	0.02	25.79	33.65	1.82	1.74	0	0	0.09	0.01	1.34	0.16	1.97	21.13	0.04	0.04	65.58	0	0	6	-7.17	8	6.79	72.01	104.02	903.51	501.12	1045.25	647.8	927.25	530.21	1031.04	537.23
27.694	0	0.05	0	0	0.02	56.38	0.02	0.15	2.62	2.62	18.62	90.25	69.63	98	0.5	3.75	2.62	0.02	32.34	29.53	1.68	2.46	0	0	0.07	0.01	1.63	0.11	1.57	20.22	0.04	0.16	60.51	0	0	6	-6.03	2.54	7.42	71.31	101.54	901.54	498.07	1050.51	654.25	930.45	527.21	1031.63	535.78
27.727	0	0.05	0	0	0.02	53.3	0.02	0.16	2.77	2.77	21.7	90.74	68.66	97.83	0.6	4.24	2.77	0.02	29.45	29.93	1.73	2.62	0	0	0.07	0.01	1.52	0.1	1.6	20.26	0.04	0.15	60.86	0	0	6	-3.32	2.95	7.06	71.38	103.04	900.19	494.36	1056.05	658.27	931.49	526.92	1034.37	532.82
27.761	0	0.07	0	0	0.02	57.22	0.03	0.16	4.1	4.1	17.78	86.64	68.34	98.42	0.67	3.13	4.1	0.03	37.31	34.39	2.23	1.7	0	0	0.09	0.01	1.41	0.06	1.56	22.26	0.05	0.24	58.3	0	0	6	-2.05	1.34	5.68	70.51	106.37	903.39	491.71	1065	663.42	934.92	524.59	1041.07	531.4
27.794	0	0.07	0	0	0.02	48.53	0.03	0.14	4.36	4.36	26.47	84.4	65.51	96.46	0.62	2.07	4.36	0.03	33.36	33.36	1.83	1.38	0	0	0.12	0.01	1.17	0.04	1.69	20.31	0.06	0.07	57.17	0	0	6	-3.57	5.48	8.88	69.98	104.86	904.35	492.14	1064.43	661.36	938.76	521.96	1042.87	534.51
27.827	0	0.08	0	0	0.02	50.25	0.03	0.13	4.3	4.3	24.75	87.17	66.4	96.84	0.77	1.48	4.3	0.05	31.79	36.3	1.7	1.12	0	0	0.14	0.01	0.89	0.03	1.76	18	0.05	0.06	58.59	0	0	6	-2.79	4.88	7.23	70.26	104.84	905.77	492.57	1064.86	661.61	938.24	522.79	1042.51	533.62
27.861	0	0.08	0	0	0.02	56.21	0.03	0.13	4.05	4.05	18.79	87.28	68.37	95.95	0.96	1.11	4.05	0.07	35.89	37.72	1.51	0.96	0	0	0.18	0.01	0.58	0.02	2.36	18.25	0.06	0.05	58.65	0	0	6	-2.43	6.17	8.29	70.61	104.72	905.32	491.88	1064.42	660.37	938.79	522.17	1042.87	533.75
27.894	0	0.07	0	0	0.02	59.71	0.03	0.12	3.73	3.73	15.29	91.79	70.28	94.83	1.61	1.01	3.73	0.12	32.44	35.82	1.21	0.8	0	0	0.23	0.01	0.48	0.01	2.47	16.41	0.05	0.19	61.69	0	0	6	-3.4	7.45	9.14	70.83	103.26	905.21	493.04	1062.81	659.23	939.32	522.95	1041.89	534.83
27.927	0	0.06	0	0	0.02	71.92	0.03	0.12	2.93	2.93	3.08	94.97	75.18	94.55	2.73	0.83	2.93	0.18	35.66	34.02	1.43	0.65	0	0	0.3	0.01	0.26	0.01	2.71	14.22	0.05	0.15	64.95	0	0	6	-0.31	7.73	8.08	72.65	103.71	904.66	493.76	1061.48	660.28	937.3	524.15	1040.39	535.44
27.961	0	0.05	0	0	0.02	79.78	0.02	0.11	2.1	2.1	0	96.81	79.3	96.96	3.64	0.72	2.1	0.26	37.46	32.52	1.45	0.54	0	0	0.35	0.02	0.22	0.02	2.34	10.91	0.04	0.14	67.91	0	0	6	6.32	4.68	8.32	76.62	103.44	904.09	494.14	1059.09	660.12	936.11	524.66	1038.79	537.21
27.994	0	0.04	0	0	0.02	80.72	0.02	0.1	2.18	2.18	0	97.02	79.89	95.77	3.09	0.62	2.18	0.3	37.64	30.61	1.53	0.57	0	0	0.31	0.02	0.19	0.04	2.4	11.15	0.03	0.19	68.35	0	0	6	3.43	6.4	8.23	75.8	100.39	903.64	495.57	1055.29	657.93	935.34	524.38	1034.9	537.29
28.027	0	0.04	0	0	0.01	85.2	0.02	0.1	2.11	2.11	0	97.84	82.56	95.77	2.68	0.65	2.11	0.23	39.21	28.41	2.18	0.88	0	0	0.34	0.02	0.26	0.11	2.1	9.88	0.04	0.21	70.41	0	0	6	3.21	6.4	7.41	76.24	104.76	904.83	499.56	1052.64	656.32	931.91	528.82	1036.04	540.29
28.061	0	0.04	0	0	0.01	86.44	0.02	0.09	2.42	2.42	0	98.32	83.37	97.2	1.93	0.69	2.42	0.14	37.91	34.49	2.8	1.74	0	0	0.31	0.02	0.37	0.31	1.84	8.7	0.03	0.23	71.98	0	0	6	-0.67	4.26	6.11	75.61	105.14	907.57	503.94	1047.67	651.67	929.5	530.87	1034.04	541.99
28.094	0	0.07	0	0	0.01	80.97	0.02	0.08	3.16	3.16	0	97.53	78.84	97.12	1.44	0.61	3.16	0.09	35.56	42.9	4.42	1.97	0	0	0.29	0.02	0.51	0.31	1.8	7.94	0.03	0.12	69.55	0	0	6	-7.5	4.4	6.51	74.57	105.41	909.43	506.88	1043.49	644.79	928.43	533.61	1033.48	542.35
28.128	0	0.07	0	0	0.01	62.2	0.02	0.08	4.03	4.03	12.8	96.7	69.25	95.45	1.17	0.69	4.03	0.06	22.46	45.2	8.39	1.91	0	0.01	0.27	0.03	0.6	0.19	1.7	8.09	0.03	0.03	67.69	0	0	6	-11.75	6.79	5.43	73.95	105.29	911.16	511.66	1036.3	639.06	924.92	536.21	1029.87	544.67
28.161	0	0.1	0	0	0.02	42.98	0.02	0.09	4.82	4.82	32.02	92.58	62.38	98.42	0.74	0.65	4.82	0.03	19.16	46.98	7.3	1.75	0	0.01	0.22	0.03	0.54	0.15	1.69	9.63	0.04	0.02	62.37	0	0	6	-2.84	1.34	5.45	71.76	107	912.5	512.38	1032.9	634.86	923	537.59	1029.65	546.23
28.194	0	0.12	0	0.01	0.02	24.97	0.02	0.1	4.11	4.11	50.05	84.28	56.25	98.19	0.41	0.79	4.11	0.02	15.1	46.95	5.65	1.21	0	0.01	0.18	0.04	0.64	0.08	1.5	12.57	0.04	0.01	57.12	0	0	6	-1.09	2.04	3.43	71.61	105.32	913.05	512.42	1031.99	634.87	921.87	538.64	1027.06	543.89
28.228	0	0.17	0	0.01	0.03	12.79	0.03	0.11	3.83	3.83	74.43	66.47	49.26	96.9	0.28	0.94	3.83	0.01	12.83	51.63	4.85	1.93	0	0.01	0.16	0.06	0.65	0.06	1.18	14.91	0.04	0.01	50.92	0	0	6	1.37	4.79	3.31	73.58	105.5	910.83	511.93	1028.29	632.94	918.78	538.33	1024.14	543.54
28.261	0	0.23	0.01	0.01	0.03	10.27	0.03	0.12	3.43	3.43	79.47	54.66	46.8	97.29	0.31	1.67	3.43	0.01	14.55	57.56	5.12	2.95	0	0.01	0.16	0.07	0.64	0.03	1.19	17.4	0.06	0.13	47.83	0	0	6	-1.88	4.09	2.66	75.7	102.97	906.95	511.01	1024.48	632.37	915.59	537.38	1018.5	541.03
28.294	0	0.28	0.01	0.01	0.04	6.22	0.04	0.13	3.21	3.21	87.55	33.55	42.34	97.46	0.37	2.2	3.21	0.01	15.61	58.04	3.44	1.59	0	0.02	0.11	0.07	0.64	0.02	1.26	17.4	0.07	0.36	42.41	0	0	6	-10.36	3.77	1.86	75.95	106.63	899.56	506.45	1022.54	632.1	908.45	534.4	1015.07	535
28.328	0	0.29	0.01	0.01	0.04	4.85	0.05	0.18	2.97	2.97	90.3	18.33	39.61	94.68	0.44	2.73	2.97	0.01	20.9	55.13	2.87	1.37	0	0.01	0.07	0.07	0.5	0.02	1.21	24.52	0.08	0.11	37.37	0	0	6	-7.02	7.6	2.73	75.33	104.96	890.2	501.16	1021.98	637.57	905.09	530.57	1010.04	532.16
28.361	0	0.27	0.01	0.01	0.04	9.02	0.05	0.19	3.14	3.14	81.96	21.74	45.17	95.03	0.45	2.76	3.14	0.02	30.02	53.71	1.98	0.84	0	0.01	0.04	0.07	0.42	0.01	1.29	26.16	0.07	0.03	38.7	0	0	6	-7.8	7.25	0.26	72.87	106.45	884.57	496.41	1024	642.13	900.52	527.86	1006.97	526.98
28.395	0	0.37	0.02	0.01	0.05	10.16	0.08	0.27	3.29	3.29	79.67	9.46	45.22	96.78	0.42	2.13	3.29	0.02	44.34	56.02	0.79	0.28	0	0.01	0.03	0.06	0.47	0.02	1.06	35.48	0.07	0.02	32.61	0	0	6	0.14	4.98	0.41	76.56	101.4	883.84	496.4	1022.21	642.92	901.9	529.33	1003.27	527.22
28.428	0	0.5	0.02	0.01	0.05	10.89	0.08	0.32	3.36	3.36	78.21	8.25	45.55	96.55	0.47	2.04	3.36	0.03	47.55	63.69	0.77	0.3	0	0.01	0.03	0.05	0.62	0.03	0.96	39.53	0.07	0.04	31.68	0	0	6	1.16	5.33	-0.26	77.03	96.24	881.06	495.67	1018.99	642.34	900.99	527.73	997.23	527.12
28.461	0	0.63	0.02	0.01	0.05	13.54	0.08	0.33	3.03	3.03	72.91	9.87	47.86	97.61	0.61	2.18	3.03	0.04	49.5	71.6	0.71	0.24	0	0.01	0.02	0.04	0.68	0.02	1.06	40.25	0.06	0.03	32.91	0	0	6	-1.55	3.46	0.67	76.32	101.5	881.7	495.62	1017.33	638.76	898.51	527.28	1000	526.04
28.495	0	0.89	0.02	0.01	0.06	6.75	0.09	0.55	3.1	3.1	86.51	5.21	41.08	96.83	0.82	2.65	3.1	0.06	44.33	77.21	0.61	0.16	0	0.01	0.01	0.05	0.69	0.02	1.14	51.89	0.07	0.07	28.61	0	0	6	2.42	4.91	1.39	77.42	102.28	879.67	494.64	1016.2	638.77	897.13	527.64	999.4	526.12
28.528	0	0.97	0.02	0.01	0.06	6.44	0.09	0.69	2.74	2.74	87.12	5.14	40.86	97.29	1.04	1.85	2.74	0.06	43.62	79.49	0.55	0.21	0	0	0.01	0.05	0.78	0.01	1.25	57.63	0.07	0.22	28.53	0	0	6	0.52	4.1	0.62	77.16	102.18	878.98	495.32	1014.93	638.28	895.61	529.03	997.72	525.35
28.561	0	0.99	0.02	0.01	0.06	6.17	0.08	0.75	2.68	2.68	87.67	7.05	41.02	96.79	1.08	1.99	2.68	0.06	38.67	81.96	0.52	0.16	0	0	0.01	0.05	0.69	0.01	1.29	59.56	0.07	0.24	30.62	0	0	6	-0.83	4.97	0.76	76.49	104.9	878.3	495.47	1015.3	638.9	894.21	529.42	999.04	525.67
28.595	0	0.97	0.02	0.01	0.05	6.3	0.07	1.21	1.7	1.7	87.39	9.72	42.11	96.22	1.15	2.49	1.7	0.05	34.79	84.68	0.71	0.24	0	0	0.01	0.05	0.76	0.01	1.5	70.73	0.07	0.37	32.8	0	0	6	3.02	5.81	1.58	76.72	100.61	876.77	495.65	1014.25	640.61	895.72	529.82	996.28	526.84
28.628	0	0.82	0.01	0.01	0.05	7.32	0.06	1.19	1.73	1.73	85.36	13.08	43.69	94.55	1.38	3.54	1.73	0.05	33.52	82.51	0.74	0.34	0	0	0.01	0.04	0.96	0.03	1.51	68.98	0.08	0.13	34.88	0	0	6	-1.77	7.73	1.32	75.01	107.95	877.78	494.71	1020.83	643.75	895.72	530.68	1003.57	525.88
28.661	0	0.54	0.01	0.01	0.05	9.69	0.05	1.21	1.35	1.35	80.62	24.58	47.08	97.03	1.41	5.32	1.35	0.04	29.45	76.48	1.12	0.41	0	0	0.01	0.03	1.13	0.07	1.42	67.57	0.07	0.12	39.69	0	0	6	-3.06	4.57	2.06	74.76	104.96	880.24	496.98	1022.63	645.85	899.84	531	1004.77	528.72
28.695	0	0.32	0	0.01	0.03	24.04	0.03	1.06	1.38	1.38	51.92	63.75	57.3	95.62	1.52	6.55	1.38	0.03	27.87	72.52	1.54	0.68	0	0	0.01	0.02	1.13	0.14	1.71	63.01	0.06	0.08	50.18	0	0	6	-3.17	6.58	2.47	75.07	105.87	882.53	498.38	1022.2	643.83	900.69	531.55	1006.55	530.23
28.728	0	0.27	0	0.01	0.03	21.34	0.03	0.86	1.45	1.45	57.33	61.68	55.99	96.52	1.64	5.82	1.45	0.03	26.24	66.99	1.43	0.43	0	0	0.02	0.03	1.29	0.19	1.56	58.43	0.07	0.18	49.63	0	0	6	-1.82	5.39	4.96	75.29	104.95	885.44	500.8	1020.01	639.53	903.52	532.18	1008.44	534.2
28.762	0	0.2	0	0	0.03	40.42	0.03	0.63	1.71	1.71	34.58	83.08	63.99	98.78	1.91	4.54	1.71	0.02	28.74	65.01	1.93	0.38	0	0	0.03	0.02	1.45	0.19	1.84	52.01	0.06	0.15	56.57	0	0	6	-5.19	0.05	5.43	74.78	102.76	888.81	502.66	1020.24	637.35	906.61	532.66	1009.34	535.05
28.795	0	0.15	0	0	0.02	41.47	0.03	0.56	1.61	1.61	33.53	85.89	64.81	96.98	1.69	4.68	1.61	0.02	26.88	57.74	1.72	0.25	0	0	0.05	0.02	1.63	0.15	1.4	49.51	0.06	0.2	57.9	0	0	6	-6.38	4.65	5.93	75.4	106.07	895.04	505.93	1026.78	639.47	911.96	536.41	1017.99	539.03
28.828	0	0.12	0	0	0.03	41.52	0.03	0.51	1.45	1.45	33.48	85.32	64.76	98.46	1.71	5.43	1.45	0.02	27.47	52.76	1.87	0.22	0	0	0.08	0.02	1.67	0.2	1.32	46.05	0.07	0.37	57.62	0	0	6	-4.35	1.22	6.05	75.16	108.84	896.12	502.22	1032.81	641.3	914.26	534.13	1023.07	536.64
28.862	0	0.1	0	0	0.02	48.23	0.02	0.42	1.29	1.29	26.77	87.52	67.18	96.77	1.36	4.6	1.29	0.02	29.96	47.71	1.92	0.46	0	0	0.1	0.02	1.91	0.24	1.03	42.91	0.08	0.05	58.79	0	0	6	-5.59	5	4.13	73.05	104.43	895.51	499.97	1037.58	648.59	916.92	530.17	1021.28	534.13
28.895	0	0.1	0	0	0.02	51.11	0.03	0.41	1.48	1.48	23.89	87.2	68.02	98.07	1	3.55	1.48	0.02	32.35	46.62	1.82	0.75	0	0	0.11	0.02	2.06	0.24	1.13	43.8	0.08	0.08	58.6	0	0	6	-6.7	2.35	5.52	71.23	105.2	894.21	497.96	1042.52	653.15	919.5	528.17	1024.52	534.19
28.928	0	0.09	0	0	0.02	59.64	0.03	0.39	1.38	1.38	15.36	88.25	70.73	95.42	0.76	3.03	1.38	0.02	37.26	44.31	2.07	1.67	0	0	0.11	0.02	2.14	0.29	1.36	43.32	0.09	0.4	59.22	0	0	6	-0.48	6.82	6.26	73.25	101.41	892.21	493.74	1045.21	655.82	922.29	525.92	1023.52	531.92
28.962	0	0.08	0	0	0.02	52.45	0.03	0.31	1.75	1.75	22.55	85.45	68.2	96.55	0.68	2.64	1.75	0.02	35.12	38.16	1.65	1.69	0	0	0.17	0.02	2.17	0.23	1.19	38.2	0.1	0.11	57.68	0	0	6	-0.69	5.34	5.61	72.46	103.49	893.62	493.13	1048.09	656.7	922.9	526	1026.26	531.12
28.995	0	0.06	0	0	0.02	53.69	0.03	0.25	1.85	1.85	21.31	86.37	68.84	95.57	0.65	2.67	1.85	0.03	35.06	32.8	1.09	0.88	0	0	0.22	0.02	2.24	0.28	1.11	33.3	0.1	0.04	58.16	0	0	6	3.97	6.65	6.31	75.17	104.82	894.43	493.16	1048.61	657.23	923.62	525.85	1028.17	533.26
29.028	0	0.04	0	0	0.02	49.85	0.03	0.2	1.91	1.91	25.15	86.38	67.83	95.71	0.59	3.48	1.91	0.04	32.34	23.79	0.7	0.39	0	0	0.28	0.02	2.06	0.26	0.98	26.74	0.1	0.05	58.16	0	0	6	3.41	6.47	6.16	74.9	104.75	894.96	492.72	1049.94	657.76	924.44	525.4	1028.94	532.75
29.062	0	0.05	0	0	0.02	46.99	0.03	0.14	2.38	2.38	28.01	85.48	66.68	96.54	0.71	2.96	2.38	0.06	31.24	24.67	0.49	0.23	0	0	0.29	0.02	2.2	0.3	0.92	19.43	0.1	0.14	57.7	0	0	6	2.19	5.36	6.96	75.22	100.24	894.91	493.5	1045.7	653.67	924.98	524.98	1024.95	532.42
29.095	0	0.05	0	0	0.02	47.71	0.03	0.15	2.85	2.85	27.29	84.58	66.54	96.98	0.82	2.8	2.85	0.07	32.61	23.62	0.5	0.29	0	0	0.26	0.02	1.96	0.22	1.02	19.83	0.09	0.56	57.26	0	0	6	-0.13	4.65	6.35	73.72	105.26	894.61	492.51	1048.89	655.35	923.59	525.19	1028.66	531.43
29.129	0	0.05	0	0	0.02	50.84	0.03	0.13	3.08	3.08	24.16	83.4	67	96.11	1.02	2.51	3.08	0.07	35.9	23.02	0.97	0.66	0	0	0.31	0.02	1.78	0.15	0.99	17.11	0.07	0.18	56.71	0	0	6	4.67	5.97	7.41	76.15	107.3	895.78	495.23	1048.14	656.75	923.93	526.44	1030.72	536.95
29.162	0	0.05	0	0	0.03	43.21	0.03	0.14	4.11	4.11	31.79	78.74	63.71	96.17	1.12	2.35	4.11	0.07	34.22	22.22	0.94	1.03	0	0	0.36	0.02	1.31	0.14	1.11	18.71	0.07	0.23	54.81	0	0	6	1.36	5.89	7.03	74.71	106.1	895.75	497.09	1048.48	658.45	924.25	528.57	1029.98	537.33
29.195	0	0.07	0	0.01	0.03	36.94	0.04	0.14	4.98	4.98	38.06	74.54	60.75	95.07	1.53	1.93	4.98	0.07	32.48	26.71	1.27	2.53	0	0	0.37	0.02	1.04	0.11	1.21	18.85	0.07	0.21	53.35	0	0	6	0.62	7.2	7.41	74.22	106.89	896.63	500.33	1047.74	659.7	924.38	530.52	1030.75	541.1
29.229	0	0.09	0	0.01	0.03	35.72	0.04	0.14	6.71	6.71	39.28	73.37	59.23	95.63	1.43	1.69	6.71	0.06	32.3	30.09	1.61	3.99	0	0.01	0.32	0.01	1	0.14	1.44	19.21	0.07	0.29	52.97	0	0	6	-4.4	6.57	6.91	71.48	107	896.43	501.71	1047.54	660.69	923.71	530.53	1030.16	541.36
29.262	0	0.13	0.01	0.01	0.03	23.23	0.04	0.13	8.33	8.33	53.54	65.58	53.24	96.62	1.21	1.31	8.33	0.04	26.1	37.63	1.91	5.48	0	0.01	0.31	0.01	1.03	0.13	1.54	18.62	0.07	0.14	50.68	0	0	6	-2.85	5.23	6.43	73.15	105.79	898.08	504.93	1044.6	659.52	923.2	532.77	1028.41	543.81
29.295	0	0.2	0.01	0.01	0.04	19	0.05	0.13	11.37	11.37	62.01	59.49	49.07	97.35	1.04	0.74	11.37	0.02	24.8	44.9	2.74	4.77	0	0	0.2	0.01	1.11	0.1	1.73	19.53	0.05	0.14	49.06	0	0	6	-4.33	3.98	5.58	73.27	106.91	900.32	506.1	1043.43	656.5	922.44	533.53	1028.88	543.55
29.329	0	0.28	0.01	0.01	0.05	16.51	0.08	0.15	19.34	19.34	66.98	56.23	43.32	95.17	0.9	0.49	19.34	0.02	23.43	45.69	3.01	2.82	0	0	0.15	0.01	0.96	0.07	2.43	22.85	0.04	0.25	48.22	0	0	6	-4.01	7.09	7.41	73.77	106.49	899.08	504.74	1042.3	654.03	923.1	532.4	1028.99	543.63
29.362	0	0.31	0.01	0.01	0.05	13.42	0.09	0.15	21.44	21.44	73.15	48.91	39.86	97.59	0.74	0.33	21.44	0.02	22.74	45.1	3.38	1.71	0	0	0.14	0.01	1.18	0.05	2.43	22.15	0.04	0.19	46.39	0	0	6	-4.46	3.5	7.71	74.56	106.46	902.21	507.03	1039.39	648.1	923.31	534.67	1029.31	544.57
29.396	0	0.57	0.02	0.01	0.08	7.99	0.16	0.13	30.89	19.12	84.02	28.76	28.87	97.24	0.75	0.35	30.89	0.01	23.1	47.86	4.43	1.15	0	0	0.14	0.02	1.18	0.06	2.44	19.12	0.04	0.07	41.02	0	0	6	-1.31	4.19	7.02	73.75	104.83	901.09	505.23	1037.02	646.34	921.74	532.9	1026.14	542.41
29.429	0	0.77	0.03	0.01	0.1	6.04	0.22	0.11	36.21	16.31	87.91	20.07	23.09	96.54	0.86	0.37	36.21	0.01	23.62	48.51	4.52	0.98	0	0	0.12	0.02	1.34	0.06	1.91	16.31	0.05	0.05	38.07	0	0	6	-2.5	5.36	7.75	74.56	108.36	901.14	504.9	1038.07	644.52	921.27	534.67	1029.35	542.38
29.462	0	0.96	0.03	0.01	0.1	6.4	0.24	0.11	37.27	15.87	87.2	18.1	22.16	97.5	0.71	0.36	37.3	0.01	26.27	53.41	6.09	0.88	0	0	0.12	0.02	1.46	0.08	1.98	15.87	0.06	0.07	37.27	0	0	6	-1.79	3.68	6.48	75.2	103.08	901.7	504.46	1036.4	644.71	922.05	531.92	1024.77	540.58
29.496	0	1.49	0.05	0.01	0.13	4.7	0.35	0.14	33.18	21.93	90.6	10.27	16.67	97.27	0.82	0.37	41.85	0.01	28.58	56.86	5.38	0.87	0	0	0.08	0.02	1.35	0.09	2.39	21.93	0.06	0.06	33.18	0	0	6	-3.07	4.13	7.25	75.6	106.15	900.87	502.17	1040.08	645.35	922.65	532.24	1028.6	538.88
29.529	0	2.24	0.06	0.01	0.17	6.14	0.52	0.17	31.8	26.22	87.71	8.4	15.97	94.54	0.84	0.42	47.79	0.01	36.28	60.16	3.88	0.83	0	0	0.07	0.02	1.5	0.08	2.69	26.22	0.07	0.03	31.8	0	0	6	-5.25	7.74	6.74	72.53	101.19	897.27	499.25	1043.36	651.85	924.41	529.63	1025.42	535.63
29.562	0	2.16	0.05	0.01	0.16	8.1	0.51	0.17	32.75	26.08	83.81	9.66	18.98	97.71	0.74	0.48	47.19	0.02	39.64	60.02	3.28	1.32	0	0	0.08	0.02	1.51	0.08	2.84	26.08	0.07	0.06	32.75	0	0	6	-1.12	3.23	5.81	73.4	106.26	897.08	498.48	1047.67	657.14	923.29	529.98	1029.34	536.56
29.596	0	2.53	0.06	0.01	0.18	10.31	0.62	0.18	31.19	27.29	79.37	7.68	20.4	95.44	0.54	0.6	48.44	0.02	47.42	60.99	2.36	1.84	0	0	0.1	0.02	1.65	0.07	3.11	27.29	0.07	0.11	31.19	0	0	6	2.32	6.8	6.28	75.28	103.12	897.97	498.69	1048.31	658.7	926.04	529.41	1028.8	538.05
29.629	0	2.09	0.05	0.01	0.15	18.17	0.54	0.18	33.46	27.03	63.66	10.69	27.78	95.6	0.33	0.6	45.25	0.02	54.56	60.36	1.83	2.07	0	0	0.1	0.01	1.66	0.07	3.19	27.03	0.07	0.09	33.46	0	0	6	2.15	6.61	6.23	75.19	103.08	898.13	498.42	1048.72	658.65	926.29	529.28	1029.03	537.66
29.662	0	1.68	0.05	0.01	0.15	20.33	0.53	0.16	34.04	24.97	59.35	11.62	29.22	96.56	0.25	0.53	44.96	0.02	55.87	54.94	1.61	2.37	0	0	0.1	0.01	1.81	0.04	2.98	24.97	0.07	0.1	34.04	0	0	6	1	5.33	5.56	74.73	103.28	899.37	498.58	1049.82	658.89	926.79	529	1029.74	537.23
29.696	0	1.15	0.03	0.01	0.12	29.82	0.42	0.15	36.15	23.81	45.18	15.57	36.1	96.45	0.21	0.57	40.3	0.02	60.72	50.98	1.32	1.89	0	0	0.11	0.01	1.54	0.03	3.1	23.81	0.06	0.32	36.15	0	0	6	-1.61	5.49	6.21	72.75	106.02	898.33	498.45	1051.98	661.33	926.66	528.72	1032.26	538.08
29.729	0	0.86	0.03	0.01	0.11	27.12	0.37	0.16	36.94	24.3	47.88	17.33	35.91	96.45	0.29	0.62	39.03	0.03	56.81	45.23	1.4	2.18	0	0	0.14	0.01	1.36	0.05	2.99	24.3	0.06	0.23	36.94	0	0	6	-1.71	5.5	5.79	72.87	106.4	900.12	501.48	1052.05	662.6	927.06	531.27	1033.05	540.68
29.763	0	0.53	0.03	0.01	0.1	17.96	0.26	0.17	34.34	25.48	64.08	20.09	34.5	95.62	0.29	0.61	34.34	0.03	45.22	37.41	1.79	2.66	0	0	0.19	0.01	1.29	0.06	2.82	25.48	0.06	0.61	38.08	0	0	6	-1.01	6.59	6.36	73.11	106.49	898.47	500.98	1051.47	663.33	926.45	530.77	1032.44	541.11
29.796	0	0.41	0.02	0.01	0.09	16.04	0.22	0.16	32.36	23.96	67.92	22.44	34.39	95.66	0.27	0.54	32.36	0.03	41.09	33.13	2.59	3.04	0	0.01	0.22	0.01	1.13	0.07	2.84	23.96	0.07	0.51	38.95	0	0	6	-1.86	6.54	7.64	73.52	106.54	899.73	503.32	1048.29	659.5	926.6	531.82	1032.48	543.71
29.829	0	0.55	0.03	0.01	0.1	9.06	0.24	0.17	35.58	25.82	81.87	18.29	27.19	97.37	0.32	0.57	35.58	0.02	32.76	36.58	3.2	4.28	0	0	0.19	0.01	1.15	0.09	2.88	25.82	0.07	0.2	37.35	0	0	6	-5.32	3.94	6.08	72.98	106.61	901.35	505.91	1044.67	656.07	924.13	533.24	1030.24	543.48
29.863	0	0.5	0.03	0.01	0.1	6.16	0.23	0.16	36.32	23.91	87.67	18.33	23.19	97.1	0.55	0.58	36.32	0.02	25.37	34.22	4.26	2.8	0	0.01	0.18	0.01	1.19	0.08	2.87	23.91	0.08	0.5	37.37	0	0	6	-5.85	4.45	8.12	74.63	108.37	903.77	506.69	1042.51	648.39	925.16	534.86	1033.08	544.76
29.896	0	0.47	0.03	0.01	0.11	4.5	0.24	0.15	36.32	22.97	91	15.93	20.48	98.02	0.99	0.51	36.42	0.01	21.57	31.97	3.89	1.82	0	0	0.15	0.01	1.07	0.07	2.87	22.97	0.07	0.23	36.32	0	0	6	-22.14	2.49	8.1	68.29	111.63	906.72	510.7	1045.39	649.37	926.57	536.34	1037.73	546.46
29.929	0	0.57	0.03	0.01	0.1	4	0.23	0.15	36.08	22.09	92	16.33	19.62	97.98	1.27	0.48	36.08	0.01	19.03	38.58	4.14	1.28	0	0	0.15	0.01	0.82	0.07	2.94	22.09	0.07	0.14	36.5	0	0	6	-9.39	2.58	4.85	73.4	107.28	908.29	512.63	1040.57	648.73	924.07	539.24	1031.12	546.31
29.963	0	0.81	0.03	0.01	0.11	2.99	0.24	0.18	35.16	26.49	94.02	13.6	16.36	98.07	1.37	0.39	37.05	0.01	16.37	45.84	4.56	1.25	0	0	0.14	0.01	0.84	0.06	3.31	26.49	0.06	0.01	35.16	0	0	6	-6.82	2.35	4.71	72.15	113.95	909.37	513.61	1038.79	644.82	920.43	541.57	1034.2	547.83
29.996	0	1.14	0.05	0.01	0.13	1.81	0.28	0.19	31.6	27.88	96.38	8.16	11.13	98.12	1.26	0.39	38.28	0	14.32	50.62	4.5	2.11	0	0.01	0.1	0.01	0.7	0.04	3.05	27.88	0.06	0.1	31.6	0	0	6	-3	2.24	3.22	70.85	110.39	911.13	516.79	1033.37	641.53	918.96	544.64	1029.28	548.49
30.029	0	1.5	0.05	0.02	0.11	1.58	0.22	0.19	29.77	28.3	96.83	6.21	11.04	97.79	1.15	0.54	32.99	0	15.53	63.02	8.02	3.62	0	0.01	0.1	0.01	0.58	0.03	2.7	28.3	0.06	1.3	29.77	0	0	6	3.95	3.04	3.28	70.44	109.91	912.07	517.63	1032.98	640.73	919.54	546.31	1029.36	551.05
30.063	0	1.44	0.05	0.02	0.1	0.87	0.17	0.21	25.02	25.02	97.12	3.09	9.27	97.98	1.12	0.7	25.02	0	13.87	65.63	9.17	5.6	0	0.01	0.08	0.02	0.39	0.02	2.42	30.49	0.06	0.28	25.23	0	0	6	1.7	2.6	1.89	72.05	106.58	911.29	518.36	1028.52	636.89	917.37	546.4	1023.87	550.43
30.096	0	1.13	0.05	0.04	0.09	0.7	0.14	0.22	19.73	19.73	97.73	2.26	8.55	97.46	0.92	0.99	19.73	0	13.79	62.56	12.44	9.29	0	0.02	0.12	0.02	0.32	0.02	2.27	30.9	0.08	0.5	23.22	0	0	6	-2.56	3.77	4.17	75.18	103.6	907.01	519.1	1020.97	633.71	914.84	544.46	1018.22	551.19
30.13	0	1.45	0.07	0.1	0.08	0.39	0.12	0.22	16.18	16.18	97.1	1.02	0.97	97.41	0.58	1.46	16.18	0	13.79	69	21.83	18.25	0	0.02	0.15	0.03	0.24	0.03	1.96	31.5	0.12	0.44	17.98	0	0	6	-7.7	3.87	1.76	76.17	102.45	902.23	516.31	1017.88	634.71	909.45	541.89	1011.86	544.8
30.163	0	2.03	0.08	0.05	0.1	0.37	0.13	0.27	14.9	14.9	95.94	0.75	3.44	96.71	0.4	1.95	14.9	0	17.34	78.89	15.79	8.84	0	0.02	0.17	0.04	0.26	0.02	1.95	36.18	0.15	0.36	15.8	0	0	6	-9.69	5.1	2.42	76.46	106.56	895.11	512.07	1017.03	636.42	904	539.43	1010.54	541.28
30.196	0	1.93	0.07	0.03	0.1	0.59	0.14	0.27	13.13	13.13	96.13	0.91	10.47	94.41	0.36	2.03	13.13	0	22.94	80.24	10.39	3.65	0	0.02	0.13	0.04	0.31	0.01	1.91	36.02	0.15	0.04	17.14	0	0	6	-5.55	7.87	3.73	76.47	107.86	886.09	506.47	1016.34	639.81	899.66	536.55	1007.5	538.33
30.23	0	1.9	0.08	0.02	0.11	0.68	0.15	0.32	10.57	10.57	96.19	0.72	14.72	94.53	0.33	2.62	10.57	0.01	29.24	79.68	4.97	0.75	0	0.01	0.09	0.05	0.29	0.01	1.75	39.11	0.17	0.02	15.16	0	0	6	-8.67	7.75	1.56	73.61	107.21	881.88	502.51	1017.72	643.87	896.74	532.28	1003.94	533.41
30.263	0	1.86	0.06	0.02	0.11	1.17	0.15	0.36	9.05	9.05	96.27	1.17	21.35	94.63	0.29	3.04	9.05	0.01	36.03	80.78	1.7	0.22	0	0.01	0.06	0.04	0.31	0.01	1.87	41.85	0.15	0.01	16.63	0	0	6	-9.02	7.65	0.85	72.99	104.37	877.82	500.22	1014.45	642.56	893.9	531.22	998.26	529.78
30.296	0	1.48	0.06	0.02	0.1	1.48	0.14	0.43	7.17	7.17	97.04	1.42	24.64	96.47	0.3	2.65	7.17	0.01	38.55	76.3	0.85	0.17	0	0.01	0.04	0.04	0.38	0.01	2.05	46.64	0.13	0	17.44	0	0	6	-3.72	5.46	1.25	75.58	103.42	875.14	498.18	1012.74	642.37	892.47	530.46	995.88	528.79
30.33	0	1.12	0.05	0.01	0.09	1.53	0.12	0.54	4.12	4.12	96.93	1.38	26.77	97.2	0.37	2.92	4.12	0.02	38.42	72.24	0.52	0.13	0	0.01	0.03	0.04	0.48	0.01	1.75	51.57	0.11	0	17.85	0	0	6	-3.45	4.27	0.8	75.41	102.99	873.77	497.08	1012.94	643.35	891.73	529.91	994.69	527.58
30.363	0	1.1	0.05	0.01	0.09	1.68	0.11	0.66	3.95	3.95	96.65	1.27	27.83	96.74	0.51	3.05	3.95	0.04	37.26	73.36	0.52	0.13	0	0	0.01	0.03	0.49	0.01	1.81	55.91	0.1	0.01	19.26	0	0	6	-4.36	5.05	1.83	75	102.15	871.94	496.22	1011.86	642.71	891.52	529.04	993.65	527.13
30.397	0	0.78	0.04	0.01	0.08	1.41	0.09	1.01	2.29	2.29	97.17	1.56	27.77	94.4	0.67	3.14	2.29	0.06	31	67.07	0.47	0.09	0	0.01	0.01	0.04	0.55	0.02	1.7	66.11	0.11	0	20.88	0	0	6	-1.59	7.88	1.99	75.68	103.61	871.5	496.13	1011.99	642.7	890.85	530.96	994.39	527.15
30.43	0	0.51	0.03	0.01	0.07	1.88	0.08	1.44	1.51	1.51	96.24	2.48	30.93	93.53	0.78	4.9	1.51	0.11	30.31	59.9	0.57	0.12	0	0.01	0.01	0.03	0.46	0.02	1.76	72.76	0.1	0	23.83	0	0	6	-0.4	8.64	2.84	75.7	104.89	870.97	495.61	1013.57	644.24	891.44	530.92	996.28	527.91
30.463	0	0.34	0.02	0.01	0.07	2.81	0.07	1.41	1.5	1.5	94.39	3.83	34.6	94.25	0.9	5.25	1.5	0.14	32.07	50.93	0.56	0.2	0	0.01	0.01	0.03	0.48	0.05	1.67	71.77	0.1	0	26.6	0	0	6	-2.98	8.01	2.17	73.85	106.78	871.63	495.16	1017.07	646.73	892.04	530.74	998.76	527.19
30.497	0	0.19	0.01	0.01	0.05	6.32	0.06	1.52	0.73	0.73	87.36	11.43	43	96.24	0.85	5.11	0.73	0.14	32.63	42.74	0.59	0.31	0	0	0.02	0.02	0.57	0.07	1.5	73.75	0.09	0.01	33.92	0	0	6	-3.35	5.79	3.48	74.25	103.54	873.33	497.34	1017.31	647.7	895.58	530.97	999.11	530.28
30.53	0	0.11	0.01	0.01	0.05	8.79	0.04	1.56	0.66	0.66	82.41	22.46	46.8	95.08	0.9	6.03	0.66	0.11	29.02	31.76	0.62	0.31	0	0	0.02	0.01	0.66	0.12	1.67	73.5	0.09	0.01	38.96	0	0	6	-5.4	7.19	3.74	73.55	105.93	875.28	498.5	1017.36	645.94	895.68	531.06	1001.6	531.52
30.563	0	0.08	0.01	0.01	0.05	8.41	0.04	1.64	0.58	0.58	83.19	24.42	46.62	94.89	1.05	7.38	0.58	0.1	26.8	26.61	0.52	0.29	0	0	0.03	0.01	0.68	0.16	1.66	73.29	0.09	0.02	39.64	0	0	6	-5.46	7.39	3.77	73.29	106.28	876.64	499.23	1018.76	646.52	896.92	532	1003.2	532.21
30.597	0	0.05	0	0.01	0.04	15.17	0.03	1.76	0.53	0.53	69.66	56.27	53.59	95.39	0.97	7.74	0.53	0.11	21.63	20.37	0.5	0.2	0	0	0.04	0.01	0.78	0.16	1.63	74.72	0.07	0.01	48.23	0	0	6	-4.75	6.85	4.22	72.59	108.06	877.47	499.75	1023.31	650.66	899.12	533.94	1007.18	533.64
30.63	0	0.04	0	0.01	0.04	14.05	0.03	1.71	0.5	0.5	71.89	59.8	53.16	96.6	0.93	8.19	0.5	0.09	18.27	12.26	0.41	0.16	0	0	0.07	0.01	0.93	0.26	1.85	73.57	0.08	0.02	49.14	0	0	6	-3.74	5.26	4.58	71.9	107.96	876.95	497.59	1029.34	656.73	902.2	532.09	1010.15	533.37
30.663	0	0.03	0	0	0.03	28.7	0.02	1.55	0.43	0.43	46.3	80.36	61.36	97.34	0.77	7.35	0.43	0.08	21.76	8.64	0.43	0.17	0	0	0.11	0.01	0.85	0.28	1.72	72.16	0.06	0.02	55.43	0	0	6	-3.08	4.01	5.38	71.14	106.01	878.27	496.62	1035.83	661.49	907.65	532.67	1013.66	533.25
30.697	0	0.02	0	0	0.02	45.78	0.02	1.31	0.31	0.31	29.22	91.31	68.23	96.9	0.88	5.18	0.31	0.08	23.28	5.7	0.5	0.2	0	0	0.15	0.01	0.74	0.22	1.61	70.17	0.04	0.02	61.3	0	0	6	-5.22	4.79	4.39	69.64	104.52	879.05	494.61	1040.02	664.34	910.04	529.8	1014.55	531.12
30.73	0	0.02	0	0	0.02	58.43	0.02	1.16	0.26	0.26	16.57	94.41	72.66	97.56	0.95	4.91	0.26	0.1	26.46	4.3	0.66	0.28	0	0	0.17	0.01	0.59	0.1	1.57	67.44	0.05	0.01	64.25	0	0	6	-5.46	3.57	4.02	69.25	104.1	879.89	491.62	1045.09	666.49	912.87	527.47	1016.96	528.52
30.764	0	0.01	0	0	0.02	81.23	0.02	0.98	0.25	0.25	0	97.49	81.8	97.79	1.38	4.46	0.25	0.15	36.07	4.33	1.49	0.74	0	0	0.22	0.01	0.6	0.05	1.65	63.36	0.05	0.04	69.44	0	0	6	-3.78	3.05	2.18	69.17	105.73	882.89	487.21	1054	669.46	916.54	525.47	1022.26	524.23
30.797	0	0.01	0	0	0.01	88.86	0.02	0.79	0.33	0.22	0	98.61	87.25	95.72	1.6	3.34	0.22	0.17	39.45	3.55	1.27	0.61	0	0	0.33	0.01	0.53	0.06	1.7	58.98	0.07	0.02	73.2	0	0	6	-2.41	6.46	2.86	69.41	108.38	887.36	487.27	1058.83	670.99	920.55	523.12	1028.87	526.84
30.83	0	0.01	0	0	0.01	93.7	0.02	0.7	0.49	0.21	0	99.06	92.34	95.96	1.8	2.3	0.21	0.2	45.65	3.04	1.36	0.86	0	0	0.49	0.01	0.57	0.06	1.87	56.94	0.06	0.02	75.63	0	0	6	-4.18	6.16	4.87	69.42	106.7	889.98	486.39	1058.74	665.8	924.3	521.35	1030.9	525.93
30.864	0	0.01	0	0	0.01	96.75	0.02	0.47	0.5	0.15	0	99.57	98.38	93.67	2.46	1.86	0.15	0.23	48.32	3.01	1.64	0.98	0	0	0.5	0.01	0.51	0.06	2.07	47.15	0.06	0.05	80.48	0	0	6	-4.69	8.53	4.68	69.38	106.12	892.34	487.59	1058.24	664.64	925.48	520.25	1031.36	527.34
30.897	0	0.01	0	0	0.01	95.81	0.01	0.42	0.56	0.15	0	99.62	96.7	94.84	3.36	1.38	0.15	0.26	42.08	4.05	0.98	0.56	0	0	0.56	0.01	0.37	0.03	1.98	43.56	0.06	0.04	81.31	0	0	6	-4.47	7.45	6	70.05	103.57	893.49	488.49	1056.96	661.85	927.62	521.76	1031.02	527.73
30.93	0	0.01	0	0	0.01	96.42	0.01	0.36	0.54	0.14	0	99.74	98.22	96.53	4.55	1.04	0.14	0.28	40.23	4.62	0.95	0.42	0	0	0.54	0.01	0.29	0.01	1.98	39	0.05	0.01	83.7	0	0	6	-0.05	5.37	6.04	72.48	102.16	895.04	489.86	1055.24	660.85	928.19	522.79	1030.12	529.55
30.964	0	0.01	0	0	0.01	96.41	0.01	0.25	0.6	0.13	0	99.8	98.51	96.31	4.03	0.84	0.13	0.25	36.77	4.71	1.02	0.23	0	0	0.6	0.01	0.34	0.02	1.88	31.49	0.05	0.01	85.43	0	0	6	0.57	5.69	6.93	73.61	103.97	896.15	490.94	1053.61	658.5	927.89	522.62	1031.47	531.58
30.997	0	0.01	0	0	0.01	95.9	0.01	0.24	0.54	0.15	0	99.78	97.66	96.4	3.46	0.78	0.15	0.21	35.75	4.88	0.86	0.19	0	0	0.54	0.01	0.32	0.04	1.9	31.2	0.04	0.02	84.72	0	0	6	2.07	5.57	6.56	74.81	105.6	899.19	493.48	1054.3	658.61	928.73	524.82	1033.92	534.17
31.03	0	0.01	0	0	0.01	96.83	0.01	0.23	0.47	0.18	0	99.79	98.85	98.42	2.2	0.73	0.18	0.16	40.01	4.23	1.09	0.29	0	0	0.47	0.01	0.3	0.1	2.12	31.02	0.04	0.04	84.94	0	0	6	-0.83	1.35	4.09	73.95	104.09	902.14	495.87	1053.62	656.88	928.4	526.6	1032.23	533.81
31.064	0	0.01	0	0	0.01	97.06	0.01	0.19	0.43	0.24	0	99.83	98.65	97.98	1.42	0.8	0.24	0.13	38.71	5.75	1.75	0.7	0	0	0.43	0.01	0.38	0.43	2.27	27.41	0.05	0.02	86.31	0	0	6	1.52	2.59	5.25	75.96	106.14	906.17	500.96	1050.84	654.31	929.07	530.25	1034.85	539.01
31.097	0	0.01	0	0	0.01	96.15	0.01	0.2	0.62	0.3	0	99.78	98.25	97.53	0.83	0.85	0.3	0.1	37.07	7.56	1.48	1.3	0	0	0.41	0.01	0.4	0.62	2.04	28.83	0.06	0.01	84.63	0	0	6	-7.42	3.63	4.34	72.48	107.13	908.71	501.99	1050.59	650.49	928.99	529.67	1035.83	537.52
31.131	0	0.01	0	0	0.01	96.9	0.01	0.18	0.59	0.43	0	99.83	98.78	98.47	0.61	0.79	0.43	0.08	37.39	10.69	1.56	1.76	0	0	0.37	0.01	0.41	0.59	1.96	26.64	0.06	0.02	86.47	0	0	6	-2.89	-1.17	4.41	75.28	103.45	909.97	502.51	1048.12	647.91	930.1	530.16	1033.27	537.68
31.164	0	0.01	0	0	0.01	95.44	0.01	0.2	0.61	0.61	0	99.76	96.74	97.81	0.51	0.76	0.61	0.07	34.6	11.49	1.63	1	0	0	0.28	0.01	0.49	0.5	1.88	29.46	0.07	0.03	84.3	0	0	6	0.19	3	5.49	75.15	103.07	910.04	502.29	1045.42	644.27	929.89	530.42	1032.67	537.99
31.197	0	0.01	0	0	0.01	92.89	0.01	0.21	0.64	0.64	0	99.66	92.87	96.99	0.46	1.19	0.64	0.07	30.76	14.16	1.3	0.46	0	0	0.25	0.01	0.67	0.41	1.63	30.2	0.08	0.03	82.03	0	0	6	-4.6	4.64	6.44	74.63	111.91	910.01	501.91	1047.24	641.49	927.48	532.2	1039.23	538.27
31.231	0	0.02	0	0	0.01	84.21	0.01	0.26	0.91	0.91	0	99.28	85.01	97.78	0.53	1.82	0.91	0.07	24.22	16.77	1.26	0.27	0	0.01	0.21	0.01	0.56	0.31	1.65	35.13	0.1	0.01	77.32	0	0	6	-3.07	3.07	6.68	74.68	105.96	911.64	502.49	1046.75	640.65	930.91	532.91	1036.77	537.62
31.264	0	0.02	0	0	0.01	83.63	0.01	0.29	0.89	0.89	0	99.18	84.32	96.34	0.54	2.94	0.89	0.06	25.02	23.17	1.68	0.28	0	0.01	0.19	0.01	0.68	0.37	1.54	36.59	0.12	0.02	76.53	0	0	6	-9.71	5.65	7.27	72.55	110.81	910.5	502.34	1052.01	645.34	931.34	533.32	1042.03	538.48
31.297	0	0.03	0	0	0.01	82.81	0.02	0.3	0.85	0.85	0	98.52	83.18	98.69	0.56	3.52	0.85	0.06	31.33	26.58	1.46	0.33	0	0	0.15	0.01	0.6	0.33	1.2	36.65	0.1	0.01	72.81	0	0	6	-5.46	-0.37	4.44	74.46	103.95	913.36	503.83	1051.9	648.77	933.43	532.24	1037.22	538.02
31.331	0	0.04	0	0	0.02	73.78	0.02	0.31	1.08	1.08	1.22	95.63	77.57	98.49	0.49	3.41	1.08	0.07	35.52	26.91	1.32	0.59	0	0	0.11	0.01	0.53	0.3	0.88	37.12	0.1	0.01	65.87	0	0	6	-9.09	1.12	5.94	72.14	104.44	912.69	500.37	1055.64	648.68	935.97	529.2	1040.22	535.53
31.364	0	0.03	0	0	0.02	84.96	0.02	0.31	1.04	1.04	0	95.94	82.93	98.34	0.46	3.47	1.04	0.08	46.88	24.22	1.31	0.85	0	0	0.09	0.01	0.61	0.26	1.02	37.41	0.1	0.01	66.34	0	0	6	-4.19	1.61	6.63	72.76	108.12	912.16	498.25	1060.77	653.38	937.22	528.24	1045.02	536.56
31.398	0	0.03	0	0	0.02	60.04	0.02	0.33	1.46	1.46	14.96	90.41	71.75	97.9	0.38	3.3	1.46	0.08	34.78	17.14	0.86	0.92	0	0	0.09	0	0.69	0.2	0.96	38.82	0.11	0.01	60.63	0	0	6	-4.41	2.79	7.49	71.56	102.92	909.13	494.64	1062.99	656.38	939.91	525.34	1042.51	533.46
31.431	0	0.03	0	0	0.02	55.86	0.03	0.32	1.62	1.62	19.14	88.51	70.14	98.07	0.46	3.39	1.62	0.11	34.22	15.69	0.74	0.6	0	0	0.11	0	0.75	0.13	1.15	38.5	0.11	0.02	59.37	0	0	6	0.5	2.37	6.81	72.9	104.64	909.48	491.84	1068.08	660.11	941.26	524.7	1045.64	532.03
31.464	0	0.03	0	0	0.02	62.29	0.02	0.29	1.5	1.5	12.71	92.41	72.88	97.73	0.56	2.43	1.5	0.12	33.31	14.05	0.61	0.35	0	0	0.13	0.01	0.62	0.06	1.35	36.38	0.1	0.02	62.22	0	0	6	-2.5	3.19	8.75	70.86	101.91	908.98	490.24	1068.71	659.67	944.29	520.53	1045.57	531.85
31.498	0	0.03	0	0	0.02	59.93	0.02	0.29	1.26	1.26	15.07	92.11	72.21	97.02	0.63	1.89	1.26	0.16	32.08	13.78	0.57	0.22	0	0	0.16	0.01	0.64	0.04	1.59	37.42	0.1	0.01	61.95	0	0	6	-4.59	4.59	9.21	70.07	103.6	907.73	488.65	1068.92	658.58	943.43	519.22	1046.4	530.53
31.531	0	0.02	0	0	0.02	68.48	0.02	0.23	1.11	1.11	6.52	93.88	75.39	95.73	0.94	1.23	1.11	0.23	35.3	10.8	0.55	0.15	0	0	0.2	0.01	0.53	0.03	1.62	31.9	0.09	0.02	63.66	0	0	6	0.32	6.44	8.55	72.53	104.17	909.52	490.25	1068.28	659.34	943.36	520.16	1046.71	533.16
31.564	0	0.02	0	0	0.02	73.82	0.02	0.22	1.17	1.17	1.18	95.21	77.56	97.14	1.33	1.05	1.17	0.26	36.74	10.86	0.6	0.12	0	0	0.24	0.01	0.54	0.03	1.73	30.12	0.07	0.02	65.27	0	0	6	7.81	4.38	8.29	77.12	104.14	908.79	490.54	1066.53	659.15	941.73	523.34	1045.36	533.7
31.598	0	0.02	0	0	0.02	81.31	0.02	0.18	1.05	1.05	0	96.9	81.27	95.28	1.62	0.97	1.05	0.32	38.85	9.11	0.95	0.16	0	0	0.31	0.01	0.55	0.05	1.9	25.16	0.05	0.01	68.08	0	0	6	4.43	6.98	7.55	75.9	106.2	910.85	494.82	1064.05	658.58	940.21	524.18	1045.56	537.61
31.631	0	0.02	0	0	0.02	81.65	0.02	0.18	1.27	1.27	0	96.53	80.92	96.85	2.04	0.8	1.27	0.33	40.66	8.8	1.27	0.27	0	0	0.35	0.01	0.58	0.07	1.92	25.42	0.04	0.01	67.36	0	0	6	0.1	4.87	6.76	75.08	105.77	912.72	499.12	1060.49	655.75	938.81	527.01	1043.84	539.46
31.664	0	0.03	0	0	0.02	72.88	0.02	0.17	1.5	1.5	2.12	94.97	76.15	97.15	2.57	0.74	1.5	0.32	36.52	13.87	1.75	0.37	0	0	0.38	0.01	0.69	0.16	2	23.77	0.04	0.02	64.95	0	0	6	-2.69	4.36	5.99	75.3	104.79	915.54	504.07	1052.86	648.2	936.17	529.93	1040.31	541.55
31.698
31.731
31.765
31.798
31.831
31.865
31.898
31.931
31.965
31.998
32.031
32.065
32.098
32.132
32.165
32.198
32.232
32.265
32.298
32.332
32.365
32.399
32.432
32.465
32.499
32.532
32.565	0	0.38	0.01	0.01	0.05	3.44	0.05	0.08	3.8	3.8	93.12	16.69	37	98.46	0.13	2.64	3.8	0	15.96	58.33	1.28	6	0	0.01	0.2	0	1.06	0.2	0.96	4.8	0.18	0.15	36.66	0	0	6	4.07	1.2	-2.4	76.42	104.98	922.13	504.28	1062.09	652.14	936.9	540.37	1041.75	535.02
32.599	0	0.5	0.01	0.01	0.04	7.82	0.05	0.07	6.12	5.35	84.35	26.83	42.68	98.01	0.05	0.84	6.12	0	23.88	66.72	2.32	6.14	0	0.01	0.22	0	1.76	0.19	0.61	5.35	0.11	0.12	40.42	0	0	6	-6.84	2.51	2.43	72.21	106.49	918.27	503	1058.7	650.22	936.42	532.71	1042.87	535.84
32.632	0	0.33	0.01	0.01	0.04	6.9	0.05	0.07	5.34	5.19	86.21	22.25	41.48	98.11	0.05	1.44	5.34	0	24.51	53.59	2.84	8.73	0	0.01	0.27	0	1.42	0.27	0.6	5.19	0.12	0.37	38.88	0	0	6	-8.18	2.25	3.33	71.01	103.99	916.36	501.37	1059.19	651.33	937.67	530.51	1041.57	534.89
32.665	0	0.26	0.01	0.01	0.04	7.68	0.06	0.08	6.95	6.16	84.64	22.38	41.57	98.69	0.04	1.28	6.95	0	26.47	46.41	2.69	7.96	0	0.01	0.26	0	1.49	0.3	0.48	6.16	0.13	0.46	38.93	0	0	6	-4.23	-0.39	2.39	72.43	107.21	915.64	500.02	1060.89	653.03	935.75	531.51	1042.93	533.83
32.699	0	0.26	0.02	0.01	0.05	6.49	0.08	0.08	10.16	7.36	87.02	14.7	37.51	98.49	0.05	1.35	10.16	0	29.58	39.89	3.31	7.99	0	0.01	0.29	0	1.33	0.39	0.47	7.36	0.14	0.44	35.73	0	0	6	-2.71	-1.12	2.24	73.25	107.38	915.24	500.54	1060.65	653.96	935.21	532.57	1042.57	534.45
32.732	0	0.29	0.02	0.01	0.06	4.42	0.09	0.08	11.83	8.48	91.15	11.08	33.32	98.53	0.06	1.48	11.83	0	26.4	39.19	2.76	9.46	0	0.01	0.32	0	1.22	0.55	0.47	8.48	0.17	0.7	33.71	0	0	6	1.63	-0.98	1.5	75.71	103.68	916.06	501.81	1060.77	655.85	936.91	534.52	1040.58	535.76
32.766	0	0.29	0.02	0.01	0.05	5.94	0.08	0.09	11.44	11.01	88.12	14.87	36.54	98.58	0.07	1.55	11.44	0	27.76	40.35	2.23	9.84	0	0.01	0.32	0	1.24	0.64	0.51	11.01	0.17	0.75	35.81	0	0	6	-1.09	-0.8	1.85	74.57	102.9	916.24	502.39	1060.72	655.62	937.64	534.02	1040.52	536.36
32.799	0	0.25	0.02	0.01	0.05	6.3	0.08	0.1	10.97	10.97	87.39	16.25	37.42	98.71	0.07	1.46	10.97	0	27.57	37.85	2.18	9.34	0	0.01	0.3	0	1.28	0.67	0.55	11.7	0.16	0.46	36.46	0	0	6	-2.24	-0.3	2.41	73.92	102.72	915.45	502.45	1060.31	655.78	937.61	533.21	1040.26	537.17
32.832	0	0.2	0.01	0.01	0.05	8.75	0.08	0.1	12.45	12.45	82.5	20.91	39.85	98.32	0.07	1.08	12.45	0	30.04	31.56	1.87	8.24	0	0.01	0.31	0	1.39	0.65	0.63	12.85	0.14	0.47	38.39	0	0	6	-1.74	1.66	3.17	73.8	102.01	913.83	502.2	1060.09	657.49	937.69	532.71	1039.58	537.68
32.866	0	0.15	0.01	0.01	0.05	9.46	0.08	0.11	12.79	12.79	81.08	21.68	40.58	97.62	0.09	1.4	12.79	0	30.99	25.73	1.51	5.39	0	0.01	0.3	0	1.22	0.42	0.72	15	0.12	0.72	38.68	0	0	6	-6.42	3.42	3.93	71.34	102.23	913.01	502.95	1058.58	656.47	937.09	531.7	1039.1	538.41
32.899	0	0.15	0.01	0.01	0.05	9.76	0.08	0.11	13.22	13.22	80.49	24.88	40.98	98.58	0.12	1.08	13.22	0.01	29.39	25.98	1.28	3.32	0	0.01	0.29	0	1.29	0.27	0.75	15.91	0.11	0.46	39.79	0	0	6	-6.14	0.8	2.92	71.51	102.39	912.62	502.76	1059.06	657.08	936.19	532.42	1038.44	537.85
32.932	0	0.13	0.01	0.01	0.05	12.79	0.07	0.12	12.74	12.74	74.43	31.22	44.07	98.48	0.18	1.22	12.74	0.01	30.9	24.68	0.98	2.19	0	0.01	0.34	0	1.43	0.21	0.72	16.39	0.11	0.62	41.75	0	0	6	-4.26	-1.15	4.4	72.37	100.78	912.2	503.51	1057.81	657.63	937.3	532.29	1037.84	539.35
32.966	0	0.12	0.01	0.01	0.05	11.31	0.07	0.12	13.1	13.1	77.38	33.45	43.06	98.01	0.28	1.13	13.1	0.01	27.19	24.08	0.75	1.6	0	0.01	0.32	0	1.73	0.17	0.74	16.96	0.1	0.81	42.39	0	0	6	-5.78	-2.52	3.81	71.79	101.79	912.01	504.14	1057.28	657.28	935.96	532.94	1037.53	539.53
32.999	0	0.12	0.01	0.01	0.05	11.01	0.08	0.12	13.76	13.76	77.97	32.84	42.45	98.72	0.36	0.97	13.76	0.01	27	22.1	0.72	1.41	0	0	0.29	0	1.95	0.2	0.76	18.19	0.1	0.66	42.21	0	0	6	-5.1	-0.26	3.61	72.46	102.8	911.93	504.72	1057.62	658.35	935.48	533.9	1038.07	540.36
33.032	0	0.1	0.01	0.01	0.05	13.19	0.07	0.12	13.48	13.48	73.62	37.38	44.45	98.65	0.4	0.79	13.48	0.01	28.17	19.61	0.59	1.22	0	0	0.3	0	2.09	0.25	0.72	17.74	0.09	1.88	43.46	0	0	6	-4.45	0.54	4.35	72.74	102.74	911.44	505.31	1057.06	659.25	935.57	534.63	1038.13	540.79
33.066	0	0.11	0.01	0.01	0.05	12.93	0.08	0.12	15.4	15.4	74.15	38.17	43.23	98.42	0.43	0.69	15.4	0.01	27.35	19.4	0.77	1.16	0	0	0.3	0	1.85	0.21	0.8	18.41	0.07	4.74	43.66	0	0	6	-0.97	1.35	4.1	74.2	106.18	909.87	504.17	1058.29	660.99	933.66	533.94	1039.49	542.52
33.099	0	0.11	0.01	0.01	0.05	15.21	0.08	0.11	15.88	15.86	69.57	40.02	44.36	98.59	0.48	0.63	15.88	0.01	29.74	20.25	1.07	0.87	0	0	0.29	0	1.75	0.2	0.84	15.86	0.06	7.52	44.15	0	0	6	-4.53	-0.75	4.68	72.14	98.37	907.35	503.37	1056.46	661.29	935.63	532.04	1033.62	540.63
33.133	0	0.11	0.01	0.01	0.05	13.89	0.08	0.11	16.79	16.12	72.23	44.44	42.95	97.2	0.61	0.56	16.79	0.02	25.64	19.71	1.98	0.52	0	0	0.28	0	1.68	0.12	1.07	16.12	0.05	3.42	45.28	0	0	6	-6.47	4.27	3.41	71.11	101.18	905.99	502.52	1055.44	660.34	932.13	532.07	1033.09	538.71
33.166	0	0.07	0.01	0.01	0.04	21.85	0.06	0.11	13.55	13.55	56.3	61.38	50	96.12	0.68	0.6	13.55	0.03	26.92	16.05	1.36	0.39	0	0	0.25	0	1.47	0.11	1.25	14.56	0.03	0.5	49.55	0	0	6	-1.76	5.95	5.31	72.34	102.75	903.1	500.45	1056.7	663.86	932.11	531.52	1034.62	538.57
33.199	0	0.06	0	0	0.03	31.21	0.05	0.1	11.1	11.1	43.79	73.75	55.68	94.33	0.78	0.58	11.1	0.06	28.48	15.5	1.4	0.28	0	0	0.21	0	0.98	0.05	1.4	13.51	0.03	0.24	53.1	0	0	6	-3.56	7.94	6.84	71.14	102.64	901.69	500.07	1056.39	664.34	932.7	529.53	1034.83	539.76
33.233	0	0.04	0	0	0.02	52.14	0.03	0.1	7.75	7.75	22.86	89.37	65.61	95.06	0.84	0.84	7.75	0.12	30.5	16.74	1.24	0.25	0	0	0.21	0	0.65	0.03	1.76	12.56	0.02	0.15	59.92	0	0	6	-5.3	7.22	6.88	70.8	100.56	900.69	499.17	1053.98	661.68	931.94	528.17	1032.03	537.88
33.266	0	0.04	0	0	0.02	69.94	0.03	0.1	7.22	7.22	5.06	92.33	72.16	96.48	1.04	1.15	7.22	0.22	39.49	18.53	0.91	0.23	0	0	0.22	0	0.56	0.02	1.97	12.74	0.02	0.04	62.15	0	0	6	-3.42	5.44	7.6	71.68	100.57	900.4	498.14	1054.85	660.91	932.65	529.59	1032.95	536.81
33.299	0	0.04	0	0	0.02	76.61	0.03	0.1	6.56	6.56	0	94.54	75.44	96.07	1.45	1.68	6.56	0.38	41.06	18.66	1.03	0.25	0	0	0.2	0.01	0.44	0.01	2.37	11.7	0.02	0.07	64.42	0	0	6	-2.23	6.02	8.46	72.23	100.2	900.83	498.34	1055.12	660.89	933.89	529.59	1033.75	537.92
33.333	0	0.04	0	0	0.02	83.41	0.03	0.11	5.45	5.45	0	96.8	79.84	95.34	2.39	2.45	5.45	0.53	41.81	21.17	0.94	0.26	0	0	0.21	0.01	0.4	0.01	2.92	11.62	0.02	0.13	67.87	0	0	6	-2.67	6.91	9.08	71.85	98.82	901.18	498.01	1055.85	661.07	935.59	528.75	1033.97	537.99
33.366	0	0.03	0	0	0.02	85.57	0.03	0.13	5.06	5.06	0	97.32	81.22	95.2	3.68	3.83	5.06	0.59	42.45	23.26	1.04	0.31	0	0	0.24	0.01	0.32	0.02	3.12	12.26	0.02	0.13	69.03	0	0	0	-2.53	7.06	9.06	71.89	98	902.13	497.73	1057.11	661.38	937.03	528.52	1034.61	537.64
33.4	0	0.03	0	0	0.02	87.78	0.02	0.13	4.39	4.39	0	98.36	83.24	93.7	4.79	5.45	4.39	0.61	39.71	27.24	1.55	0.29	0	0	0.31	0.02	0.33	0.03	3.68	10.55	0.02	0.04	72.14	0	0	0	-5.57	8.5	8.16	71.07	98.97	903.32	497.28	1055.27	656.63	935.56	527.87	1034.24	535.37
33.433	0	0.03	0	0	0.02	89.87	0.02	0.14	3.63	3.63	0	98.76	85.53	95.26	6.08	6.1	3.63	0.61	39.91	30.39	1.07	0.25	0	0	0.4	0.03	0.31	0.04	4.11	10.06	0.01	0.01	73.92	0	0	0	-0.18	7	6.64	72.39	104.52	903.67	494.34	1061.66	661.09	935.11	528.46	1039.51	533.6
33.466	0	0.04	0	0	0.02	92.36	0.02	0.15	3.13	3.13	0	99.01	88.32	95.49	6.46	7	3.13	0.54	42.59	33.45	1.07	0.23	0	0	0.47	0.03	0.32	0.04	4.03	10.19	0.01	0.02	75.33	0	0	0	-2.47	6.73	8.33	71.33	103.37	904.55	494.58	1061.96	660.64	937.74	525.74	1040.65	535.42
33.5	0	0.03	0	0	0.02	96.37	0.02	0.14	2.12	2.12	0	99.53	95.78	94.58	6.76	6.62	2.12	0.51	47.19	36.99	0.9	0.23	0	0	0.62	0.06	0.3	0.05	5.24	8.39	0.01	0.01	80.05	0	0	0	-2.11	7.71	8.05	71.51	101.56	905.37	494.5	1062.7	660.93	939.1	525.92	1040.26	534.84
33.533	0	0.03	0	0	0.02	97.65	0.02	0.14	1.83	1.83	0	99.65	97	94.26	6.8	6.34	1.83	0.48	51.44	38.16	0.97	0.32	0	0	0.8	0.11	0.25	0.03	6.86	8.28	0.01	0.02	81.92	0	0	0	-2.08	8.01	8.39	71.67	101.16	905.6	494.39	1062.27	659.99	939.47	525.54	1040.19	534.88
33.566	0	0.04	0	0	0.02	98.29	0.02	0.14	1.76	1.76	0	99.7	96.7	93.73	7.34	6.26	1.76	0.46	55.54	40.43	1.35	0.4	0	0	1.08	0.13	0.22	0.02	7.35	8.4	0.01	0.02	82.72	0	0	0	-1.48	8.48	8.4	71.82	101.27	905.57	494.05	1062.63	660.03	939.59	525.71	1040.46	534.6
33.6	0	0.03	0	0	0.01	98.9	0.02	0.14	1.47	1.15	0	99.83	97.1	95.06	6.98	6.52	1.15	0.45	56.67	39.38	1.16	0.5	0	0	1.47	0.22	0.2	0.03	8.78	9.16	0.02	0.03	86.19	0	0	0	-2.09	7.21	8.25	71.76	101.54	905.66	494.27	1062.78	660.1	939.41	526.08	1040.6	534.46
33.633	0	0.03	0	0	0.01	98.77	0.02	0.14	1.75	1.16	0	99.83	97.08	95.07	6.74	6.59	1.16	0.46	54.33	37.75	1.18	0.54	0	0	1.75	0.23	0.19	0.02	9.11	8.92	0.02	0.05	86.35	0	0	0	-1.68	7.2	7.61	72.14	102.13	906.05	494.99	1062.66	660.66	938.77	526.65	1040.56	534.94
33.666	0	0.03	0	0	0.01	99.05	0.02	0.15	1.66	1.07	0	99.87	97.32	95.26	6.33	6.63	1.07	0.5	55.89	38.83	0.97	0.38	0	0	1.66	0.25	0.14	0.02	9.49	10.8	0.02	0.03	87.87	0	0	0	-0.58	6.99	7.24	73.35	101.52	907.49	495.47	1061.99	659.06	939.1	527.2	1040.33	534.84
33.7	0	0.04	0	0	0.02	98.67	0.01	0.2	1.58	1.24	0	99.85	97.19	92.64	6.63	8.54	1.24	0.57	51.56	42.36	0.96	0.23	0	0	1.58	0.38	0.16	0.02	10.8	14.71	0.02	0.06	87.01	0	0	0	0.89	9.33	6.93	74.43	100.88	907.89	496.03	1061.17	658.25	938.96	528.78	1039.66	534.82
33.733	0	0.03	0	0	0.01	98.15	0.01	0.19	1.37	1.33	0	99.83	97.12	93.54	6.6	7.76	1.33	0.4	46.96	39.68	1.13	0.22	0	0	1.37	0.36	0.19	0.03	10.27	15.21	0.02	0.02	86.37	0	0	0	3.2	8.63	7.26	75.76	100.01	907.02	496.43	1059.06	657.65	938.11	529.22	1037.92	535.58
33.767	0	0.03	0	0	0.01	97.26	0.01	0.19	1.59	1.59	0	99.79	97.04	92.04	4.99	6.16	1.59	0.35	42.28	37.62	1.98	0.25	0	0	0.98	0.38	0.23	0.1	11.06	17.8	0.02	0.02	85.14	0	0	0	-0.41	9.76	6.56	74.04	102.81	908.48	499.45	1059.26	658.94	937.19	530.45	1039.7	538.26
33.8	0	0.03	0	0	0.01	96.65	0.01	0.17	1.8	1.8	0	99.73	97.43	94.83	2.94	5.06	1.8	0.28	41.96	33.38	1.86	0.24	0	0	0.85	0.35	0.42	0.13	10.51	18.78	0.03	0.02	83.45	0	0	0	-0.9	7.45	7.21	74.71	101.15	909.01	502.86	1054.81	657.08	936.54	531.35	1037.16	541.63
33.833	0	0.03	0	0	0.01	93.53	0.01	0.16	2	2	0	99.63	92.07	94	2.34	3.98	2	0.28	33.67	28.81	1.91	0.3	0	0	0.69	0.31	0.66	0.24	10.51	19.53	0.03	0.01	81.46	0	0	0	-1.22	8.24	7.48	75.07	102.52	911.24	505.41	1049.92	650.18	934.8	533.3	1036.84	543.23
33.867	0	0.03	0	0	0.01	90.99	0.01	0.16	2.17	2.17	0	99.48	88.83	95.29	2.01	3.54	2.17	0.23	31.37	26.14	2.23	0.24	0	0	0.43	0.28	1.01	0.17	9.27	19.75	0.04	0.02	79.41	0	0	0	-7.52	6.96	6.64	74.34	102.1	912.52	507.88	1046.3	646.27	933.09	534.07	1034.78	543.11
33.9	0	0.03	0	0	0.01	89.34	0.01	0.15	2.49	2.49	0	99.37	87.07	93.47	1.6	2.76	2.49	0.2	30.58	28.58	2.29	0.23	0	0	0.33	0.24	1.44	0.2	8.83	20.16	0.04	0.01	78.15	0	0	0	-8.03	8.69	6.77	72.61	105.59	907.59	502.3	1047.98	646.79	929.96	531.23	1035.31	538.31
33.933	0	0.03	0	0	0.01	89.56	0.01	0.16	2.18	2.18	0	99.3	87.53	95.32	0.96	1.85	2.18	0.16	32.33	24.47	2.04	0.22	0	0	0.24	0.19	1.8	0.1	8.51	23.28	0.04	0	77.47	0	0	0	-2.38	6.93	7.23	75.05	101.68	905.6	500.13	1047.45	648.66	930.86	528.67	1032.14	537.62
33.967	0	0.03	0	0	0.01	92.94	0.02	0.2	2.43	2.43	0	98.99	90.47	90.31	0.53	1.37	2.43	0.13	44.36	23.7	1.44	0.25	0	0	0.17	0.14	2.13	0.05	9	29.18	0.05	0	75.2	0	0	0	-5.79	10.84	7.4	72.43	99.66	902.55	499.25	1045.53	649.12	929.57	526.81	1028.76	536.53
34	0	0.03	0	0	0.01	95.51	0.02	0.22	2.08	2.08	0	99.04	94.6	94.69	0.38	1.22	2.08	0.16	52.27	26.2	0.85	0.27	0	0	0.16	0.11	2.93	0.05	8.08	31.33	0.04	0	75.49	0	0	0	-2.36	7.6	6.7	74.38	100.84	900.99	499.13	1044.73	650.07	927.11	528.66	1027.68	536.08
34.033	0	0.03	0	0	0.01	94.7	0.02	0.28	2.03	2.03	0	98.71	93.06	93.29	0.37	1.13	2.03	0.14	52.77	21.46	0.49	0.14	0	0	0.17	0.08	3.37	0.03	7.52	37.74	0.04	0	73.67	0	0	0	-2.85	8.84	6.76	73.13	102.38	896.59	497.21	1045.21	653.09	924.51	528.31	1026.68	534.74
34.067	0	0.03	0	0	0.02	92.78	0.02	0.43	2.03	2.03	0	97.91	89.91	92.67	0.47	1.32	2.03	0.17	53.01	20.36	0.43	0.08	0	0	0.17	0.05	2.48	0.04	6.58	47.29	0.04	0.01	70.6	0	0	0	0.97	9.31	6.32	75.04	97.49	895.16	497.22	1043.57	655.27	924.9	527.91	1022.13	534.95
34.1	0	0.03	0	0	0.02	92.23	0.02	0.49	1.84	1.84	0	98	89.48	91.5	0.45	1.6	1.84	0.16	51.04	19.55	0.43	0.05	0	0	0.17	0.05	2.11	0.05	6.49	50.23	0.04	0.01	70.88	0	0	0	0.9	10.12	6.14	75.05	95.65	894.59	497.52	1042.78	655.54	924.92	528.39	1020.37	534.72
34.134	0	0.03	0	0	0.02	88.75	0.02	0.83	1.88	1.88	0	96.91	85.77	91.95	0.4	1.75	1.88	0.17	49.28	19.73	0.46	0.03	0	0	0.19	0.03	1.79	0.07	5.93	62.87	0.04	0.02	68.11	0	0	0	0.7	9.82	6.27	75.02	95.63	893.3	497.15	1041.79	655.51	923.89	527.92	1019.29	534.49
34.167	0	0.03	0	0	0.02	86.54	0.02	0.99	1.88	1.88	0	95.95	83.84	91.98	0.42	2.4	1.88	0.18	49.12	17.6	0.48	0.03	0	0	0.19	0.03	1.58	0.06	5.72	66.37	0.05	0.02	66.37	0	0	0	0.6	9.8	6.26	75.06	95.61	892.47	497.12	1040.54	655.12	922.86	527.54	1018.21	534.5
34.2	0	0.03	0	0	0.02	88.38	0.02	1.04	1.81	1.81	0	96.44	85.29	93.5	0.5	3.09	1.81	0.18	50.44	17.69	0.49	0.04	0	0	0.24	0.03	1.7	0.05	5.88	66.89	0.05	0.03	67.2	0	0	0	0.27	8.67	5.62	75.11	95.31	891.93	496.92	1039.8	654.92	921.82	527.35	1016.92	533.69
34.234	0	0.03	0	0	0.02	88.92	0.02	1.27	1.52	1.52	0	96.17	85.65	92.65	0.71	4	1.52	0.17	52.32	14.89	0.53	0.04	0	0	0.36	0.02	1.56	0.07	5.34	70.59	0.04	0.01	66.72	0	0	0	-0.16	9.33	5.7	74.25	102.32	890	496.67	1039.43	655.04	917.52	527.79	1019.62	534.49
34.267	0	0.02	0	0	0.02	88.97	0.02	1.3	1.43	1.43	0	96.51	85.82	91.9	0.87	5.51	1.43	0.21	51.24	13.38	0.53	0.06	0	0	0.41	0.02	1.36	0.07	5.67	69.43	0.04	0.01	67.32	0	0	0	2.58	9.86	4.78	75.46	100.19	891.27	498	1039.75	656.24	918.54	530.18	1018.62	534.97
34.3	0	0.02	0	0	0.02	92.21	0.02	1.62	1.22	1.22	0	97.37	89.15	96.45	1.08	8.14	1.22	0.3	54.41	15.76	0.58	0.09	0	0	0.39	0.02	1.22	0.05	5.98	71.93	0.03	0.01	69.14	0	0	0	-0.82	5.49	4.75	74.36	96.08	888.35	497.6	1036.59	655.92	917.32	528.29	1013.26	533.53
34.334	0	0.02	0	0	0.02	94.86	0.02	1.98	0.81	0.81	0	98.65	93.64	96.89	1.07	9.59	0.81	0.37	53.9	15.88	0.59	0.1	0	0	0.39	0.02	1.06	0.05	5.81	75.36	0.02	0	73.38	0	0	0	0.43	4.8	5.49	75.24	95.36	886.7	496.89	1033.97	654.32	916.08	527.09	1011.23	533.45
34.367	0	0.02	0	0	0.02	95.1	0.02	1.92	0.75	0.75	0	98.8	94.25	93.05	0.89	10.29	0.75	0.4	53.39	16.92	0.62	0.09	0	0	0.4	0.02	1.07	0.04	5.65	74.06	0.02	0.01	74.1	0	0	0	2.2	9.03	4.67	75.39	99.86	885.9	495.16	1035.25	654.42	913.64	527.53	1013.41	532
34.401	0	0.02	0	0	0.02	97.15	0.01	2.38	0.5	0.5	0	99.31	99.2	91.44	0.81	10.74	0.5	0.53	56.49	18.6	0.63	0.08	0	0	0.4	0.02	1.1	0.04	6.5	78.8	0.02	0.02	77.55	0	0	0	4.63	10.15	4.68	76.37	100.19	886.02	496.8	1034.33	655.15	913.13	529.58	1013.23	533.94
34.434	0	0.02	0	0	0.02	97.46	0.01	2.6	0.48	0.48	0	99.42	99.11	96.25	0.93	12.64	0.48	0.68	56.36	17.66	0.8	0.08	0	0	0.45	0.02	1.13	0.04	6.98	78.77	0.02	0.02	78.68	0	0	0	-1.32	5.77	4.35	74.34	95.26	884.06	495.97	1032.69	654.42	913.42	525.35	1008.33	533.51
34.467	0	0.02	0	0	0.02	98.14	0.01	2.54	0.49	0.49	0	99.5	99.11	95.41	0.89	11.72	0.49	0.71	60.31	18.13	0.81	0.08	0	0	0.4	0.02	1.12	0.03	7.43	79.11	0.02	0.03	79.55	0	0	0	5.35	6.83	4.25	76.68	96.57	883.72	495.02	1031.69	654.23	911.96	527.14	1008.43	531.79
34.501	0	0.02	0	0	0.02	98.3	0.01	2.42	0.53	0.53	0	99.52	99.1	92.16	0.85	11.54	0.53	0.75	61.26	18.55	0.83	0.1	0	0	0.39	0.02	1.14	0.03	8.67	78.14	0.02	0.01	79.85	0	0	0	-2.13	9.68	6.08	73.53	100.46	881.76	495.68	1030.48	652.64	910.08	526.79	1010.36	532.72
34.534	0	0.02	0	0	0.02	98.33	0.01	2.28	0.53	0.53	0	99.56	99.18	94.21	0.81	11.64	0.53	0.64	60.57	16.93	0.65	0.07	0	0	0.39	0.03	0.95	0.04	8.89	76.75	0.02	0.02	80.41	0	0	0	4.41	8.05	4.19	76.59	97.42	881.3	495.51	1029.51	654.42	909.22	528.11	1006.56	531.94
34.567	0	0.02	0	0	0.02	98.63	0.01	2.14	0.57	0.57	0	99.58	99.25	95.2	0.68	9.95	0.57	0.52	63.42	16.12	0.5	0.06	0	0	0.41	0.03	0.95	0.03	9.11	77.11	0.02	0.04	80.73	0	0	0	6.74	7.06	4.17	76.83	98.02	880.84	494.99	1029.23	654.59	908.54	527.89	1006.47	532.03
34.601	0	0.02	0	0	0.02	98.37	0.01	2.07	0.63	0.63	0	99.57	99.17	93.67	0.76	10.17	0.63	0.48	60.57	19.49	0.58	0.06	0	0	0.36	0.03	0.97	0.03	10.92	76.08	0.02	0.02	80.6	0	0	0	2.47	8.53	4.18	76.24	96.74	881.66	495.64	1027.47	651.54	908.71	527.27	1005.37	531.28
34.634	0	0.02	0	0	0.02	98.06	0.01	2.07	0.67	0.67	0	99.51	99.02	91.41	1.03	10.85	0.67	0.57	59.14	23.99	0.75	0.06	0	0	0.38	0.03	0.95	0.03	11.33	74.94	0.02	0.02	79.77	0	0	0	-3.11	10.17	5.46	73.51	99.88	880.85	497.1	1027.18	651.65	907.77	527.37	1007.47	533.26
34.667	0	0.02	0	0	0.02	98.34	0.01	2.17	0.68	0.68	0	99.54	98.91	92.07	1.12	13.24	0.68	0.58	61.06	22.11	0.94	0.08	0	0	0.41	0.03	0.94	0.03	11.46	73.64	0.02	0.01	80.17	0	0	0	-0.65	9.74	4.64	74.09	101.63	879.52	495.58	1029.08	654.41	906.55	527.24	1008.05	532.29
34.701	0	0.02	0	0	0.02	98.44	0.01	1.82	0.66	0.66	0	99.61	98.92	91.74	1	12.34	0.66	0.59	60.3	24.66	1	0.11	0	0	0.42	0.03	1	0.04	11.76	70.39	0.02	0.02	81.17	0	0	0	3.86	9.96	3.99	76.31	99.22	880.66	496.85	1028.59	655.05	907.47	529.57	1006.63	533.18
34.734	0	0.02	0	0	0.02	98.6	0.01	2.06	0.71	0.71	0	99.6	98.91	93.48	1.15	16.53	0.71	0.79	62.43	25.18	0.81	0.13	0	0	0.55	0.03	1.07	0.05	11.71	68.87	0.02	0.02	81.06	0	0	0	1.25	8.69	4.19	75.41	99.96	879.6	496.32	1027.86	654.26	906.37	528.48	1006.25	532.44
34.768	0	0.02	0	0	0.02	98.67	0.01	2.18	0.77	0.77	0	99.63	98.93	94.33	1.18	17.03	0.77	0.9	62.58	24.94	0.66	0.12	0	0	0.55	0.03	1	0.05	12.61	69.54	0.02	0.01	81.41	0	0	0	-2.22	7.94	4.11	74.18	96.3	878.79	496.76	1025.75	653.58	906.62	526.38	1002.71	532.7
34.801	0	0.02	0	0	0.02	98.43	0.01	1.81	0.76	0.76	0	99.58	98.97	92.27	1.01	15.97	0.76	1	61.05	27.36	0.65	0.09	0	0	0.63	0.03	1.1	0.05	11.55	66.15	0.02	0.01	80.73	0	0	0	-2.18	9.6	5.29	73.88	101.17	877.05	496.05	1025.17	652.22	904.07	527.83	1005.15	532.19
34.834	0	0.02	0	0	0.02	98.45	0.01	1.92	0.79	0.79	0	99.59	98.95	92.77	1.08	18.47	0.79	1.19	61.08	26.86	0.55	0.07	0	0	0.76	0.03	1.17	0.05	11.57	64.89	0.02	0.02	80.79	0	0	0	0.83	9.24	3.8	75.42	96.12	877.51	496.86	1024.67	654.42	905.26	528.26	1001.3	532.28
34.868	0	0.02	0	0	0.02	98.36	0.01	2.09	0.96	0.96	0	99.58	98.86	92.57	1.01	19.02	0.96	1.49	60.2	25.51	0.52	0.07	0	0	0.86	0.03	1.3	0.04	13.05	66.16	0.02	0.02	80.74	0	0	0	-0.18	9.39	4.26	74.65	102.33	877.96	496.52	1026.82	653.84	903.95	529.78	1006.25	532.18
34.901	0	0.02	0	0	0.03	98.39	0.01	2.23	1.01	1.01	0	99.57	98.85	93.16	1	20.68	1.01	1.46	60.89	21.53	0.54	0.08	0	0	0.79	0.03	1.07	0.04	13.24	66.13	0.02	0.02	80.58	0	0	0	-0.94	8.94	5.05	74.73	95.41	876.65	496.9	1024.19	654.71	905.92	526.81	1001.11	533.24
34.934	0	0.02	0	0	0.02	98.51	0.01	1.69	1.11	1.11	0	99.55	98.77	92.64	0.85	17.14	1.11	1.27	62.77	22.68	0.6	0.09	0	0	0.94	0.03	1.03	0.04	12.87	63.18	0.03	0.03	80.33	0	0	0	-0.86	9.33	5.76	74.51	101.03	875.08	496.27	1023.92	653.39	902.9	528.24	1003.81	533.13
34.968	0	0.02	0	0	0.02	98.04	0.01	1.43	1.2	1.2	0	99.47	98.69	94.99	0.87	14.94	1.2	0.92	59.88	22.2	0.76	0.11	0	0	0.75	0.03	0.96	0.03	14.08	61.76	0.03	0.11	79.27	0	0	0	6.23	7.29	3.89	77.19	98.08	876.18	497.28	1023.21	654.66	902.93	530.97	1000.99	533.21
35.001	0	0.02	0	0	0.02	97.42	0.02	1.33	1.33	1.33	0	99.36	98.61	94.39	0.7	10.29	1.33	0.55	57.24	20.78	0.96	0.08	0	0	0.57	0.03	0.91	0.03	14.37	65.03	0.03	0.02	78.09	0	0	0	1.05	7.89	5.18	75.95	99.47	876.93	498.88	1023.01	653.7	903.59	530.65	1002.96	535.03
35.034	0	0.03	0	0	0.02	96.11	0.02	1.14	1.82	1.82	0	99.15	95.78	93.93	0.68	6.28	1.82	0.34	53.31	24.33	1.12	0.13	0	0	0.47	0.03	1.08	0.03	15.19	65.66	0.03	0.04	76.28	0	0	0	-2.47	8.3	3.94	74.64	101.6	878.2	499.64	1023.8	653.15	902.62	531.6	1004.19	534.17
35.068	0	0.04	0	0	0.02	91.57	0.02	0.94	2.25	2.25	0	98.65	88.78	95.5	0.75	4.46	2.25	0.24	44.55	24.24	1.13	0.19	0	0	0.31	0.03	1.04	0.02	14.79	62.64	0.03	0.03	73.38	0	0	0	-3.03	6.72	3.98	75.05	100.59	880	499.93	1022.7	650.38	903.47	530.68	1004	534.05
35.101	0	0.04	0	0	0.02	90.29	0.02	0.95	2.59	2.59	0	98.46	87.3	95.71	0.7	3.88	2.59	0.21	43.46	25.96	1.1	0.21	0	0	0.21	0.03	0.98	0.02	13.92	63.66	0.03	0	72.55	0	0	0	0.93	6.48	4.92	76.17	101.69	881.68	499.74	1020.78	645.86	903.57	530.6	1005.17	534.67
35.135	0	0.05	0	0	0.02	90.56	0.02	1.04	3.11	3.11	0	98.39	87.26	95.9	0.87	3.8	3.11	0.19	44.55	29.96	0.91	0.26	0	0	0.13	0.03	0.91	0.01	12.06	65.85	0.04	0.01	72.27	0	0	0	-3.93	6.24	5.13	75.32	99.13	882.85	500.08	1020.71	644.12	905.46	530	1004.52	533.65
35.168	0	0.06	0	0	0.02	90.51	0.02	1.07	3.62	3.62	0	98.03	86.75	93.44	0.67	3.06	3.62	0.17	47.01	32.5	0.78	0.24	0	0	0.1	0.02	1.09	0.01	11.66	67.48	0.04	0	70.96	0	0	0	-5.67	8.72	5.05	73.48	101.21	880.56	498.23	1021.8	645.38	903.89	528.93	1005.05	532.11
35.201	0	0.06	0	0	0.02	94.03	0.02	1.18	3.76	3.76	0	98.16	90.52	95.22	0.87	3.36	3.76	0.18	54.96	36.39	0.71	0.19	0	0	0.06	0.02	1.09	0.01	11.25	69.39	0.04	0	71.42	0	0	0	-7.17	7.04	4.35	73.72	102.3	882.59	498.55	1020.88	642.67	903.35	527.72	1005.57	531.8
35.235	0	0.08	0	0	0.02	92.5	0.03	1.53	4.43	4.43	0	97.23	87.82	93.68	0.81	3.6	4.43	0.21	55.83	39.37	0.61	0.22	0	0	0.04	0.02	0.95	0.01	11.64	75.46	0.04	0.01	68.8	0	0	0	-3.15	8.52	4.28	75.35	97.73	882.13	498.67	1020.84	644.15	905.21	529.58	1002.92	531.47
35.268	0	0.1	0	0	0.02	92.76	0.03	1.63	4.44	4.44	0	97.33	88.15	95.01	0.83	3.89	4.44	0.29	56	45.78	0.61	0.2	0	0	0.03	0.02	0.77	0.01	11.62	76.6	0.04	0.01	69.05	0	0	0	0.57	7.27	5.2	76	102.6	880.68	496.42	1023.48	646.44	904.23	528.09	1006.76	532.12
35.301	0	0.12	0	0	0.02	93.26	0.03	1.8	4.87	4.87	0	97.26	88.46	95.77	0.77	5.06	4.87	0.43	57.7	50.36	0.62	0.25	0	0	0.02	0.02	0.57	0	11.22	77.74	0.03	0.01	68.87	0	0	0	1.75	6.41	4.49	76.26	103.25	881.53	496.78	1024.3	646.73	904.14	529.77	1007.37	531.72
35.335	0	0.17	0	0	0.02	92.34	0.03	2.18	6.27	6.27	0	96.7	86.42	96.33	0.73	5.84	6.27	0.55	57.63	58.25	0.68	0.35	0	0	0.02	0.02	0.5	0	11.23	81.63	0.03	0.01	67.68	0	0	0	2.75	5.66	4.35	76.34	102.51	882.23	497.08	1024.56	647.06	904.85	529.85	1007.33	532.07
35.368	0	0.17	0	0	0.03	92.98	0.03	2.53	5.74	5.74	0	96.98	87.53	95.3	0.77	8.24	5.74	0.7	58.18	59.98	0.64	0.33	0	0	0.02	0.02	0.45	0	11.52	82.69	0.03	0	68.24	0	0	0	-1.11	6.95	5.12	76.16	100.18	883.91	498.73	1022.99	644.73	906.68	528.97	1006.76	533.35
35.402	0	0.16	0	0	0.03	92.17	0.03	2.83	6.34	6.34	0	96.44	86.15	95.68	0.58	8.47	6.34	0.66	58.14	57.67	0.59	0.32	0	0	0.02	0.01	0.38	0	11.11	85.44	0.03	0	67.2	0	0	0	0.99	6.51	5.07	76.44	101.24	883.57	498.15	1023.91	645.64	906.4	529.42	1007.57	533.23
35.435	0	0.17	0	0	0.03	89.92	0.03	3.2	6.35	6.35	0	95.76	83.84	95.28	0.59	9.62	6.35	0.65	55.49	58.28	0.55	0.23	0	0	0.02	0.01	0.33	0	10.87	87.29	0.03	0	66.07	0	0	0	-2.88	6.98	4.76	75.33	101.36	884.2	498.42	1025.1	646.25	907.03	528.81	1008.31	532.91
35.468	0	0.15	0	0	0.03	89.57	0.02	3.5	5.41	5.41	0	96.23	84.27	95.4	0.55	11.77	5.41	0.66	53.31	56.9	0.46	0.14	0	0	0.01	0.01	0.27	0	11.21	87.41	0.02	0.01	66.83	0	0	0	-2.92	6.84	5.75	75.6	100.97	884.77	498.63	1024.21	644.25	907.85	528.59	1008.7	533.55
35.502	0	0.13	0	0	0.03	89.76	0.02	3.2	5.23	5.23	0	96.65	84.72	95.85	0.45	11.22	5.23	0.62	52.19	56.22	0.44	0.14	0	0	0.02	0.01	0.29	0.01	8.32	85.91	0.02	0.01	67.58	0	0	0	-0.12	6.3	4.63	75.99	103.57	883.87	497.35	1027.19	647.88	906.73	529.35	1010.25	532.57
35.535	0	0.1	0	0	0.03	88.7	0.02	3.86	3.9	3.9	0	97.5	85.03	94.91	0.48	16.05	3.9	0.59	46.52	54.03	0.4	0.12	0	0	0.02	0.01	0.34	0.01	7.41	85.72	0.02	0.01	69.47	0	0	0	-4.91	7.38	5.04	74.34	101.09	884.93	499.21	1025.85	646.75	908.15	528.9	1009.12	533.67
35.568	0	0.09	0	0	0.03	88.93	0.02	4.26	3.76	3.76	0	97.65	85.37	95.41	0.47	18.07	3.76	0.56	46.15	53.94	0.4	0.15	0	0	0.02	0.01	0.32	0.01	7.64	86.22	0.02	0	69.87	0	0	0	-6.76	6.83	4.38	73.51	103.08	885.09	497.68	1026.69	645.51	907.15	527.72	1010.16	531.51
35.602	0	0.08	0	0	0.03	89.95	0.02	5.15	3.2	3.2	0	98.25	86.88	94.42	0.48	20.43	3.2	0.6	44.35	53.23	0.42	0.19	0	0	0.02	0.01	0.3	0.01	8.66	88.57	0.02	0.01	71.75	0	0	0	0.12	7.86	5.65	76.35	96.4	884.65	498.16	1025.48	646.89	910.47	528.65	1006.77	533.17
35.635	0	0.09	0	0	0.02	91.21	0.02	3.83	3.11	3.11	0	98.43	88.23	95.47	0.38	13.94	3.11	0.51	45.61	53.61	0.37	0.17	0	0	0.02	0.01	0.37	0.01	7.68	87.81	0.02	0.01	72.43	0	0	0	-2.44	6.76	4.6	75.04	104.59	884.32	497.65	1028.63	648.99	907.2	529.09	1011.71	532.94
35.668	0	0.08	0	0	0.02	93.73	0.02	3.37	2.51	2.51	0	98.71	91.55	95.35	0.35	11.74	2.51	0.44	49.66	51.78	0.38	0.17	0	0	0.02	0.01	0.42	0.01	7.4	86.97	0.02	0	73.65	0	0	0	-1.75	6.9	4.56	75.4	104.95	885.46	498.26	1028.32	648.15	907.42	529.24	1012.28	533.65
35.702	0	0.09	0	0	0.02	93.25	0.02	3.25	2.25	2.25	0	98.61	90.99	95.02	0.37	11.15	2.25	0.42	49.14	55.89	0.39	0.2	0	0	0.02	0.01	0.41	0.01	7.56	86.63	0.02	0.01	73.2	0	0	0	-1.86	7.26	4.89	75.66	103.03	886.42	499.07	1027.64	646.99	908.73	529.92	1011.68	534.03
35.735	0	0.09	0	0	0.02	93.91	0.02	2.59	2.26	2.26	0	98.62	91.85	95.71	0.26	7.25	2.26	0.35	51.01	54.32	0.37	0.18	0	0	0.02	0.01	0.54	0.02	6.63	85.08	0.02	0.01	73.24	0	0	0	-3.63	6.47	4.48	74.75	102.75	886.66	498.72	1029.76	649.1	909.71	529.1	1012.36	533.56
35.769	0	0.09	0	0	0.02	91.43	0.02	2.55	1.96	1.96	0	98.66	89.2	95.34	0.32	8	1.96	0.38	44.15	53.72	0.55	0.2	0	0	0.02	0.01	0.46	0.01	6.16	83.82	0.02	0	73.42	0	0	0	-1.32	6.9	5.62	75.81	101.19	886.79	499.02	1027.92	647.52	910.55	528.55	1011.53	534.94
35.802	0	0.08	0	0	0.02	92.51	0.02	2.17	1.86	1.86	0	98.72	90.44	95.69	0.26	5.6	1.86	0.35	46.22	51.7	0.51	0.19	0	0	0.03	0.01	0.49	0.01	5.43	82.38	0.02	0.01	73.68	0	0	0	-4.35	6.5	4.56	74.28	103.75	886.78	498.51	1030.5	649.23	909.73	528.98	1013.38	533.47
35.835	0	0.08	0	0	0.02	92.09	0.02	2.34	1.82	1.82	0	98.63	89.94	95.55	0.25	6.65	1.82	0.34	45.99	49.96	0.48	0.13	0	0	0.03	0.01	0.55	0.02	5.37	83.19	0.02	0.01	73.27	0	0	0	-2.72	6.67	5.31	75.4	103.09	887.96	499.92	1029.09	647.55	910.54	530.16	1013.51	535.21
35.869	0	0.06	0	0	0.02	90.88	0.02	2.23	1.62	1.62	0	98.5	88.79	96.05	0.21	7	1.62	0.29	44.36	44.91	0.43	0.11	0	0	0.03	0.01	0.59	0.02	4.55	81.75	0.03	0	72.71	0	0	0	-2.3	6.04	4.8	75.34	102.89	887.98	499.1	1030.7	649.08	911.02	529.6	1013.8	534.37
35.902	0	0.07	0	0	0.02	90.84	0.02	2.47	1.61	1.61	0	98.43	88.65	95.56	0.3	10.32	1.61	0.32	44.81	48.11	0.48	0.13	0	0	0.03	0.01	0.52	0.02	4.94	80.85	0.02	0.01	72.44	0	0	0	0.65	6.66	5.8	76.4	103.19	888.78	500.27	1028.51	646.54	911.03	530.71	1014.06	536.35
35.935	0	0.07	0	0	0.02	89.46	0.02	2.47	1.66	1.66	0	98.27	87.23	97.74	0.36	11.14	1.66	0.32	43.32	51.07	0.65	0.18	0	0	0.03	0.01	0.51	0.02	5.08	79.95	0.03	0.01	71.79	0	0	0	-2.98	3.17	4.5	75.61	102.12	889.15	500.26	1029.32	647.49	910.98	530.04	1012.99	534.68
35.969	0	0.07	0	0	0.02	86.01	0.02	2.4	1.88	1.88	0	98.07	84.43	97.82	0.4	12.31	1.88	0.32	39	49.27	0.9	0.21	0	0	0.04	0.01	0.54	0.03	4.78	78	0.03	0.03	71.1	0	0	0	-2.72	2.97	4.7	75.96	103.11	890.57	501.03	1029.57	646.3	911.49	531.3	1014.53	535.27
36.002	0	0.07	0	0	0.02	82.56	0.02	2.79	1.92	1.92	0	97.7	82.01	95.3	0.61	15.28	1.92	0.3	36.6	48.59	1.25	0.24	0	0	0.04	0.01	0.48	0.04	5.04	78.57	0.04	0.01	69.98	0	0	0	-1.19	6.95	4.89	75.75	105.11	891.05	500.83	1029.83	645.31	911.15	531.97	1016.2	535.55
36.035	0	0.07	0	0	0.03	76.8	0.02	2.6	2.29	2.29	0	96.62	78.45	94.51	0.78	12.82	2.29	0.24	35.09	46.49	1.49	0.23	0	0	0.05	0.01	0.56	0.05	5.95	79.24	0.04	0.01	67.54	0	0	0	-9.74	7.77	2.83	73.74	103.31	893.94	504.94	1028.16	644.16	910.95	533.87	1014.24	535.9
36.069	0	0.1	0	0	0.03	59.16	0.02	2.74	2.86	2.86	15.84	92.68	70.62	96.19	1.29	11.96	2.86	0.3	30.51	48.86	1.73	0.14	0	0	0.05	0.01	0.5	0.07	5.77	80.81	0.06	0	62.47	0	0	0	3.06	5.86	4.14	74.86	100.01	893.7	504.35	1024.35	641.29	911.51	534.45	1011.48	537.3
36.102	0	0.14	0	0	0.03	51.22	0.03	2.61	3.31	3.31	23.78	88.59	66.99	95.38	1.77	8.82	3.31	0.27	30.82	55.34	2.21	0.18	0	0	0.06	0.01	0.48	0.06	5.96	82.3	0.07	0.01	59.42	0	0	0	-5.74	6.86	5.97	74.77	103.68	893.67	505.25	1022.96	637.32	910.59	533.58	1014.14	538.7
36.136	0	0.25	0	0.01	0.04	28.92	0.03	2.56	4.12	4.12	46.08	73.19	56.74	96.05	2.6	6.92	4.12	0.2	26.92	64.24	4.8	0.38	0	0	0.06	0.01	0.5	0.04	6.5	82.97	0.1	0.06	52.92	0	0	0	-1.78	6.04	6.74	74.75	103.54	892.95	505.58	1021.99	637.18	910.42	534.82	1013.84	539.98
36.169	0	0.32	0.01	0.01	0.04	19.41	0.04	2.17	5.54	5.54	61.17	52.91	50.66	96.96	2.74	4.3	5.54	0.15	28.55	63.98	5.12	0.39	0	0	0.07	0.01	0.5	0.05	6.06	81.4	0.13	0.02	47.39	0	0	0	-6.6	4.69	6.88	74.83	103.61	892.12	504.63	1024.11	638.99	911.11	533.56	1014.59	538.75
36.202	0	0.35	0.01	0.01	0.04	19.48	0.05	1.87	6.19	6.19	61.04	43.92	48.62	98.64	2.37	3.37	6.19	0.13	33.05	65.17	8.19	0.64	0	0	0.09	0.01	0.47	0.04	5.44	79.02	0.15	0.09	45.15	0	0	0	-7.53	-0.59	5.5	75.05	102.49	893.74	503.5	1025.58	638.82	911.94	532.16	1014.35	536.05
36.236	0	0.42	0.01	0.01	0.04	16.58	0.06	1.73	7.24	7.24	66.85	28	45.39	97.39	2.16	2.5	7.24	0.13	38.16	65.24	8.79	0.6	0	0	0.12	0.02	0.44	0.07	5.05	78.22	0.21	0.02	40.79	0	0	0	-3.66	3.9	4.88	75.28	104.25	894.05	502.45	1027.22	639.72	911.66	532.71	1015.87	535.43
36.269	0	0.47	0.01	0.01	0.04	22.92	0.06	1.47	7.28	7.28	54.15	28.94	48.72	98.29	1.73	1.7	7.28	0.13	44.71	68.37	8.34	0.39	0	0	0.15	0.02	0.46	0.1	4.26	75.58	0.23	0.06	41.08	0	0	0	-1.98	1.75	3.53	75.19	105.92	896.38	502.59	1027.63	638.95	911.11	531.95	1016.98	535.26
36.302	0	0.55	0.01	0.01	0.04	23.83	0.07	1.28	7.34	7.34	52.34	25.12	48.76	98.33	1.48	1.72	7.34	0.15	47.98	71.53	8.52	0.29	0	0	0.19	0.02	0.41	0.13	3.43	72.31	0.26	0.07	39.87	0	0	0	-1.36	1.62	3.2	75.35	104.03	897.29	502.77	1028.07	639.31	912.41	531.92	1016.4	535.06
36.336	0	0.8	0.02	0.01	0.06	14.73	0.09	1.11	9.53	9.53	70.53	13.07	43.05	97.25	1.34	1.89	9.53	0.14	47.35	74.29	6.16	0.22	0	0.01	0.22	0.03	0.43	0.16	3.31	68.81	0.33	0.06	34.88	0	0	0	-3.97	4.18	2.75	75.17	105.08	897.29	503.06	1026.49	637.43	910.8	531.54	1015.83	534.63
36.369	0	0.61	0.02	0.01	0.06	9.34	0.09	1.03	9.25	9.25	81.33	11.07	39.37	97.02	1.24	2.27	9.25	0.15	40.53	65.99	5.43	0.15	0	0.01	0.31	0.02	0.42	0.17	2.97	66.81	0.34	0.02	33.7	0	0	0	-2.82	4.58	3.31	75.23	107.01	897.58	504.08	1025.52	637	910.04	531.45	1016.91	536.89
36.403	0	0.58	0.03	0.01	0.08	3.33	0.11	0.98	11.21	11.21	93.34	5.22	30.03	96.5	1.24	3.35	11.21	0.22	31.22	57.72	2.95	0.09	0	0.01	0.43	0.03	0.38	0.19	2.24	64.46	0.47	0.03	28.63	0	0	0	-1.23	5.41	4.34	75.37	106.97	896.44	503.91	1024.65	636.21	909.91	532.4	1016.76	537.39
36.436	0	0.62	0.03	0.01	0.09	2.57	0.12	0.9	11.86	11.86	94.86	3.54	27.22	96.88	1.42	4.18	11.86	0.22	31.44	57.23	2.55	0.07	0	0.02	0.56	0.03	0.35	0.17	1.64	61.41	0.59	0.02	26.11	0	0	0	0.25	4.82	3.78	75.35	106.44	897.52	503.87	1025.1	635.54	910.42	533.59	1016.82	536.37
36.469	0	0.58	0.03	0.01	0.09	2.28	0.12	0.96	11.45	11.45	95.43	3.57	26.52	96.76	2.15	5.6	11.45	0.24	29.25	57.06	2.19	0.06	0	0.03	0.71	0.02	0.36	0.17	1.42	60.61	0.61	0.02	26.15	0	0	0	-0.44	5.02	3.36	75.43	105.26	898.39	504.45	1024.4	634.88	910.74	533.35	1015.95	536.36
36.503	0	0.68	0.04	0.01	0.11	1.84	0.14	0.64	13.1	13.1	96.33	2.29	23.2	96.53	2.66	6.73	13.1	0.21	30.91	58.28	2.3	0.05	0	0.05	0.64	0.03	0.42	0.14	0.99	49.4	0.73	4.6	23.31	0	0	0	-3.04	5.37	3.53	75.71	105.42	897.09	504.32	1025.05	637.37	910.53	531.59	1015.8	537.06
36.536	0	0.69	0.04	0.01	0.12	2.09	0.14	0.57	12.81	12.81	95.82	2.16	23.68	98.69	3.66	9.17	12.81	0.19	33.99	60.88	3.19	0.11	0	0.06	0.62	0.03	0.35	0.1	0.79	43.16	0.68	29.71	22.93	0	0	0	-3.21	0.37	3.79	76.1	104.66	897.63	503.52	1028.03	638.31	912.71	533.3	1017.34	535.42
36.569	0	0.74	0.03	0.01	0.13	2.7	0.14	0.54	12.76	12.76	94.59	2.45	24.93	97.85	4.47	10.41	12.76	0.16	37.05	65.18	5.02	0.22	0	0.05	0.57	0.03	0.32	0.06	0.78	39.69	0.61	17.43	23.74	0	0	0	-1.62	2.91	2.96	75.96	106.35	897.96	503.36	1027.58	638.01	911.21	532.79	1017.53	535.41
36.603	0	0.75	0.03	0.01	0.12	3.46	0.14	0.32	13.41	13.41	93.09	3.16	25.9	96.41	4.7	11.23	13.41	0.13	38.31	67.91	7.09	0.36	0	0.08	0.6	0.03	0.32	0.06	0.6	26.36	0.57	1.04	25.37	0	0	0	3.65	5.55	3.92	75.6	102.45	896.62	502.32	1024.64	635.99	911.78	531.94	1014.18	535.24
36.636	0	1.03	0.03	0.01	0.13	4.51	0.15	0.37	14.49	14.49	90.97	3.31	26.83	96.68	6.05	12.13	14.49	0.13	42.61	77.17	7.93	0.53	0	0.08	0.63	0.03	0.3	0.06	0.56	27.17	0.58	0.38	25.67	0	0	0	0.75	5.15	4.96	75.55	105.54	896.41	502.49	1023.65	633.26	910.56	531.9	1016.02	535.93
36.669	0	1.2	0.03	0.01	0.12	4.67	0.16	0.31	14.04	14.04	90.65	3.63	27.63	97.56	7.11	10.39	14.04	0.12	42.08	81.8	7.02	0.38	0	0.09	0.64	0.03	0.28	0.06	0.44	24.13	0.52	0.14	26.27	0	0	0	-4.86	3.57	3.94	75.37	102.27	895.86	503.41	1022.48	634.62	910.41	530.51	1012.57	535.22
36.703	0	1.15	0.03	0.01	0.12	4.39	0.14	0.35	12.13	12.13	91.22	4.62	29.44	96.77	7.72	10.17	12.13	0.17	37.84	83.1	4.55	0.28	0	0.09	0.51	0.03	0.31	0.11	0.41	25.97	0.55	0	27.84	0	0	0	-1.78	5	4.32	74.66	104.58	895.7	502.69	1022.58	633.45	909.6	531.39	1014.11	535.17
36.736	0	1.19	0.03	0.01	0.12	2.52	0.14	0.36	11.65	11.65	94.97	3.52	25.97	96.51	7.04	8.31	11.65	0.17	31.16	80.74	2.64	0.28	0	0.09	0.38	0.03	0.27	0.09	0.44	29.67	0.66	0	26.06	0	0	0	-5.95	5.4	4.76	74.12	102.23	894.66	503.7	1018.23	630.18	908.39	530.78	1010.52	535.27
36.77	0	1.23	0.04	0.01	0.12	0.93	0.14	0.38	11.31	11.31	97.55	2.07	18.05	96.64	6.84	6.28	11.31	0.15	20.04	77.56	2.27	0.72	0	0.09	0.34	0.02	0.17	0.09	0.44	32.93	0.65	0.01	22.67	0	0	0	-6.22	5.21	4.78	72.53	105.65	894.03	502.52	1016.24	626.34	905.48	529.95	1011.04	534.24
36.803	0	1.04	0.05	0.01	0.12	0.59	0.14	0.45	10.36	10.36	97.93	1.31	14.45	97.87	6.06	5.61	10.36	0.15	17.73	70.77	2.76	0.83	0	0.1	0.33	0.02	0.13	0.08	0.38	38.71	0.68	0	19.75	0	0	0	0.79	2.86	5.47	72.28	104.55	896.06	504.04	1016.75	627.12	907.81	531.32	1012.19	537.28
36.836	0	0.93	0.05	0.01	0.11	0.74	0.14	0.52	9.49	9.49	98.14	1.48	16.88	95.92	5.71	4.93	9.49	0.2	20.2	68.87	2.72	0.89	0	0.1	0.32	0.02	0.14	0.07	0.39	43.2	0.76	0	20.53	0	0	0	3.18	6.22	5.05	73.2	105.41	893.91	501.72	1019.9	631.64	907.62	530.59	1012.9	535.8
36.87	0	0.92	0.05	0.01	0.11	0.97	0.14	0.62	9.38	9.38	98.07	1.36	18.59	97.2	5.13	4.35	9.38	0.2	25.93	68.11	3.55	0.81	0	0.09	0.27	0.02	0.14	0.07	0.35	48.45	0.89	0	20.01	0	0	0	1.2	4.26	4.65	74.51	106.32	893.45	500.57	1019.81	630.4	906.51	529.99	1012.77	533.79
36.903	0	0.82	0.05	0.01	0.1	1.3	0.15	0.55	9.46	9.46	97.4	1.29	21.4	96.13	3.44	3.04	9.46	0.28	31.91	62.96	2.72	0.46	0	0.1	0.26	0.02	0.14	0.1	0.33	48.39	0.82	0	19.65	0	0	0	0.1	5.94	4.24	75.25	103.99	893.26	499.45	1020.64	631.48	907.65	528.13	1011.55	532.36
36.936	0	0.8	0.05	0.01	0.1	2.24	0.17	0.57	10.13	10.13	95.52	1.68	25.46	97.44	2.83	2.58	10.13	0.31	41.84	60.7	2.35	0.3	0	0.11	0.26	0.02	0.16	0.13	0.32	50.31	0.85	0	19.58	0	0	0	-0.67	3.81	3.47	75.55	103.56	894.87	500.22	1020.12	629.89	907.71	529	1011.24	531.72
36.97	0	0.71	0.06	0.01	0.1	1.96	0.16	0.63	9.69	9.69	96.07	1.6	24.67	96.02	2.09	2.33	9.69	0.34	41.29	56.75	2.27	0.28	0	0.09	0.25	0.02	0.13	0.12	0.33	53.74	0.78	0	18.65	0	0	0	1.15	6.08	5.24	75.37	105.1	893.27	498.43	1020.76	629.66	908.01	527.5	1013.01	532.37
37.003	0	0.8	0.06	0.01	0.1	1.88	0.16	0.71	9.65	9.65	96.25	1.49	24.53	95.76	2.21	2.59	9.65	0.54	40.48	59.81	1.8	0.18	0	0.09	0.25	0.02	0.13	0.12	0.31	56.09	0.71	0	18.65	0	0	0	-2.76	6.41	5.34	75.51	104.29	892.22	498.25	1020.27	629.37	907.7	527.35	1011.91	531.35
37.036	0	0.88	0.05	0.01	0.11	1.94	0.16	1.09	8.83	8.83	96.12	1.57	25.3	94.98	2.54	3.38	8.83	1.11	41.16	62.88	1.4	0.09	0	0.08	0.28	0.02	0.17	0.11	0.28	64.76	0.63	0	18.6	0	0	0	-2.08	7.3	5.98	75.57	104.05	892.17	497.72	1021.95	630.54	909.18	527.29	1013.14	531.59
37.07	0	1.15	0.06	0.01	0.12	1.73	0.16	2.11	8	8	95.78	1.59	24.57	96.02	3.1	4.56	8	2.3	41.17	69.84	1.23	0.06	0	0.1	0.29	0.01	0.21	0.09	0.25	77.95	0.8	0	17.54	0	0	0	0.44	6.08	3.89	75.2	99.9	894.96	498.85	1020.31	629.1	909.98	527.82	1009.85	530.29
37.103	0	1.19	0.05	0.01	0.13	2.08	0.16	2.51	7.82	7.82	94.97	1.85	26.27	95.95	3.11	6.14	7.82	3.03	43.15	71.52	1.19	0.05	0	0.09	0.3	0.01	0.19	0.1	0.24	79.93	0.75	0	18.25	0	0	0	-0.77	6.18	5.01	75.53	101.5	894.95	499.38	1021.47	629.73	910.69	528.47	1012.14	531.8
37.137	0	0.98	0.05	0.01	0.15	1.95	0.14	3.85	5.47	5.47	92.3	1.89	26.69	94.78	4.11	9.01	5.47	4.31	43.51	68.33	1.1	0.06	0	0.07	0.32	0.01	0.15	0.08	0.21	85.33	0.69	0.01	17.49	0	0	0	-2.8	7.5	5.97	75.87	106.43	895.02	500.11	1023.15	630.28	910.11	529.39	1016.44	534.11
37.17	0	0.73	0.04	0.01	0.17	1.93	0.12	5.42	4.09	4.09	89.15	1.51	27.27	95.57	5.32	14.99	4.09	4.35	40.68	66.05	1.3	0.04	0	0.07	0.28	0.01	0.14	0.08	0.23	86.74	0.68	0.02	18.79	0	0	0	2.58	6.64	4.82	75.53	104.05	895.04	498.56	1026.27	634.86	911.8	528.9	1015.79	532.57
37.203	0	0.59	0.03	0.01	0.2	2.59	0.11	6.63	3.54	3.54	86.74	1.78	30.16	96.14	5.71	20.01	3.54	4.83	42.84	64.3	1.23	0.03	0	0.06	0.25	0.01	0.16	0.07	0.23	85.97	0.61	0.02	20.42	0	0	0	0.18	5.93	4.07	75.85	102.79	897.17	500.23	1026.62	635.06	913.02	529.29	1015.74	533.13
37.237	0	0.48	0.02	0.01	0.25	2.6	0.09	8.85	2.88	2.88	82.3	1.93	30.76	94.04	6.68	26.81	2.88	5.76	39.31	63.22	1.12	0.03	0	0.07	0.28	0.01	0.17	0.07	0.17	84.79	0.4	0.01	22.23	0	0	0	-0.05	8.21	5.25	75.79	99.2	896.76	500.03	1024.01	632.38	914.22	527.93	1013.28	533.25
37.27	0	0.41	0.01	0.01	0.37	2.85	0.07	14.16	2.73	2.73	71.68	2.06	31.59	95.41	6.53	37.95	2.73	6.9	40.18	63.31	1.3	0.03	0	0.07	0.32	0.01	0.17	0.08	0.17	85.37	0.39	0	22.64	0	0	0	-2.46	6.83	4.45	75.43	101.35	896.43	499.18	1023	629.89	911.83	527.81	1013.13	531.07
37.303	0	0.39	0.01	0.01	0.43	4.84	0.07	18.26	2.5	2.5	63.47	2.82	36.02	95.84	7.9	43.98	2.5	6.42	45.97	68.13	1.21	0.05	0	0.07	0.34	0.01	0.14	0.07	0.17	85.74	0.35	0	24.63	0	0	0	-0.2	6.32	4.44	75.91	102.88	897.7	501.11	1023.16	630.83	911.83	529.38	1014.62	533.69
37.337	0	0.3	0.01	0.01	0.41	5.15	0.06	17.65	2.54	2.54	64.69	3.96	36.92	94.67	7.91	45.92	2.54	5.77	42.77	64.17	1.31	0.05	0	0.06	0.37	0.01	0.15	0.11	0.17	83.44	0.28	0.01	26.83	0	0	0	-3.07	7.62	5.85	75.49	106.96	894.18	498.61	1025.91	633.81	910.77	527.18	1017.54	533.68
37.37	0	0.26	0.01	0.01	0.45	5.75	0.06	19.24	2.65	2.65	61.51	4.29	37.52	96.12	8.2	48.4	2.65	5.93	43.81	61.92	1.9	0.04	0	0.06	0.4	0.02	0.18	0.12	0.18	83.05	0.27	0.02	27.34	0	0	0	2.91	5.95	4.4	75.77	100.42	895.25	499.59	1024.43	634.56	912.35	529.29	1012.71	532.59
37.404	0	0.21	0.01	0.01	0.45	5.9	0.04	22.26	2.07	2.07	55.49	6.2	38.52	96.2	7.51	52.01	2.07	6.37	39.53	60.62	2.39	0.02	0	0.05	0.38	0.02	0.19	0.12	0.19	84.08	0.22	0.01	29.76	0	0	0	-0.74	5.84	4.62	75.67	103.03	895.44	499.1	1024.96	633.65	911.67	527.68	1014.59	532.48
37.437	0	0.19	0	0.01	0.57	5.76	0.04	27.63	1.72	1.72	47.37	7.38	38.75	95.06	8.08	57.17	1.72	8.44	36.78	59.7	2.18	0.02	0	0.04	0.39	0.02	0.17	0.1	0.19	83.2	0.18	0.01	30.93	0	0	0	-1.5	7.21	5.16	75.64	102.21	893.11	498.65	1022.92	633.47	910.36	526.62	1012.4	532.53
37.47	0	0.19	0	0.01	0.76	7.31	0.04	35.41	1.71	1.71	39.59	8.19	40.8	94.17	8.35	62.85	1.71	11	40.56	59.84	1.93	0.02	0	0.04	0.41	0.02	0.15	0.09	0.19	83.39	0.18	0	31.3	0	0	0	1.3	8.09	5.34	75.42	100.43	893.82	498.89	1020.29	630.52	910.41	526.34	1010.63	532.77
37.504	0	0.17	0	0.01	0.82	10.71	0.03	40.1	1.24	1.24	34.9	12.7	44.81	95.17	8.96	69	1.24	9.61	42.95	64.07	1.52	0.03	0	0.05	0.34	0.03	0.15	0.08	0.22	82.81	0.16	0	33.84	0	0	0	4.04	7.1	5.17	75.37	99.34	894.4	500.65	1017.77	629.57	909.81	527.42	1008.9	534.42
37.537	0	0.19	0	0.01	0.65	10.67	0.03	33.02	1.16	1.16	41.98	11.18	44.41	88.08	9.78	67.28	1.16	4.38	43.72	71.42	1.89	0.07	0	0.06	0.26	0.04	0.14	0.05	0.23	81.59	0.15	0.26	33.41	0	0	0	-4.19	12	5.07	75.62	94.08	893.23	501.97	1013.23	625.53	909.38	528.83	1003.4	532.21
37.57
37.604
37.637
37.67
37.704
37.737
37.771
37.804
37.837
37.871
37.904
37.937
37.971
38.004
38.037
38.071	0	0.17	0.15	0.16	4.51	0.07	2.91	15.77	5.04	29.44	68.47	96.63	-4.57	0.11	70.59	4.65	9.07	0.13	8.06	1.62	15.77	6.08	0	0	0.14	29.44	0.04	0.28	64.5	64.41	0.12	0.06	5.04	0	0	0	-2.48	56.29	-2.11	64	66.98	817.12	505.7	1057.73	770.17	902.3	554.84	969.28	555.62
38.104	0	0.19	0.11	0.3	6.82	0.07	2.52	32.83	6.46	10.33	42.17	99.31	-5.78	86.88	73.54	8.95	7.61	0.45	5.91	1.05	20.3	4.65	0	0	0.05	10.33	0.07	0.08	81.71	79.88	0.09	0.06	6.46	0	0	0	-6.14	12.55	11.44	65.94	121.01	823.33	496.03	1061.8	744.6	892.36	552.19	1013.3	547.96
38.138	0	0.15	0.09	0.25	7.74	0.09	2.51	42.8	5.42	5.42	32.2	99.53	-2.7	36.88	77.76	11.63	5.42	0.49	6.01	1.28	19.25	4.48	0	0	0.05	4.66	0.1	0.08	82.25	83.16	0.11	0.01	8.43	0	0	0	3.98	24.69	6.18	67.28	118.48	825.34	495.67	1060.14	746.42	889.3	553.55	1007.61	547.07
38.171	0	0.12	0.06	0.17	5.46	0.14	1.8	35.05	4.92	5.24	39.95	98.91	0	68.3	73.19	12.25	4.92	0.6	6.57	1.33	18.04	3.29	0	0	0.05	5.24	0.1	0.11	76.2	79.15	0.12	0.08	12.37	0	0	0	-1.96	18.16	11.68	67.09	122.34	827.02	493.34	1056.19	732.83	891.47	546.78	1013.82	547.06
38.204	0	0.13	0.05	0.15	4.29	0.21	1.3	26.53	4.19	6.73	48.47	98.53	0	48.67	67.57	11.24	4.19	0.91	7.03	1.69	14.91	2.41	0	0	0.04	6.73	0.1	0.08	78.08	75.84	0.12	0.12	15.81	0	0	0	-1.29	22.27	8.02	67.81	118.63	829.8	494.96	1051.91	732.25	888.98	542.5	1007.51	547.48
38.238	0	0.11	0.03	0.09	3.83	0.52	1.02	27.2	2.9	4.65	47.8	98.59	2.86	81.79	66.24	12.51	2.9	1.2	9.56	1.5	8.87	1.17	0	0	0.04	4.65	0.11	0.1	79.91	76.43	0.11	0.09	22.74	0	0	0	-1.39	14.49	9.93	67.55	120.08	835.72	496.01	1052.06	725.76	892.79	541.55	1012.63	549.07
38.271	0	0.11	0.02	0.07	2.01	1.49	0.5	16.05	2.35	3.39	67.9	96.47	16.01	46.06	54.73	11.63	2.35	1.05	12.9	1.58	7.02	0.86	0	0	0.04	3.39	0.14	0.13	79.77	72.88	0.12	0.19	30.51	0	0	0	-1.75	22.79	9.57	67.39	113.7	837.59	495.58	1046.77	716.05	893.96	542.76	1007.65	544.83
38.304	0	0.09	0.01	0.06	1.44	2.8	0.35	13.53	1.91	2.16	72.94	94.65	23.66	74.44	50.49	11.39	1.91	1.03	14.1	1.48	5.84	0.72	0	0	0.04	2.16	0.19	0.09	78.61	72.57	0.13	0.13	35.7	0	0	0	-1.67	16.66	7.78	67.33	115.62	846.29	495.18	1051.74	713.28	897.83	540.2	1013.4	543.39
38.338	0	0.08	0.01	0.05	1.11	4.7	0.23	12.93	1.35	1.55	74.13	91.43	30.96	66.19	45.27	13.09	1.35	1.54	13.73	1.18	4.03	0.41	0	0	0.04	1.55	0.3	0.11	77.53	74.34	0.14	0.05	40.7	0	0	0	-3.67	18.64	6.91	67.47	105.52	853.1	495.53	1053.03	708.8	905.7	538.51	1011.2	540.62
38.371	0	0.08	0	0.04	0.53	9.18	0.13	7.73	1.21	1.24	81.64	74.41	39.59	51.93	35.11	10.26	1.21	1.66	15.91	1.32	4.37	0.83	0	0	0.05	1.24	0.4	0.18	71.5	73.46	0.16	0.03	46.03	0	0	0	-5.13	21.61	2.86	67.28	102.25	860.53	496.44	1049.46	699.57	905.81	535.85	1008.05	537.53
38.405	0	0.08	0	0.04	0.32	11.7	0.08	4.5	1.04	1.17	76.6	55.53	44.99	41.76	25.13	7.51	1.04	2.03	16.71	1.09	2.65	0.8	0	0	0.07	1.17	0.56	0.21	69.07	71.99	0.16	0.03	48.05	0	0	0	-8.3	23.66	4.88	67.62	100.63	865.81	498.93	1044.04	689.75	908.41	533.13	1008.82	539.76
38.438	0	0.07	0	0.03	0.23	22.83	0.06	2.84	0.92	1.14	54.34	73.36	52.91	86.58	21.09	7.18	0.92	2.21	21.18	1.1	2.92	1	0	0	0.09	1.14	0.79	0.16	66.26	64.77	0.13	0.05	52.97	0	0	0	-7.24	12.68	7.13	68.03	108.36	871.07	499.69	1042.6	681.38	908.3	532.2	1016.2	542.13
38.471	0	0.06	0	0.03	0.15	47.69	0.05	1.89	0.84	0.96	27.31	84.21	62.84	72.51	17.92	5.88	0.84	1.61	32.94	0.91	3.21	1.31	0	0	0.14	0.96	1.02	0.09	62.47	59.84	0.11	0.06	57.08	0	0	0	-9.15	17.15	7.19	67.89	104.47	872.57	499.69	1039.59	676.93	909.62	529.79	1013.46	541.33
38.505	0	0.05	0	0.02	0.1	63.74	0.04	1.1	0.75	0.86	11.26	90.58	69.99	84.99	12.5	4.83	0.75	1.23	37.3	1.18	2.7	1.02	0	0	0.22	0.86	0.93	0.04	57.68	53.53	0.1	0.02	60.75	0	0	0	-7.54	13.33	7.41	68.42	103.14	873.29	497.58	1039.76	673.8	910.56	529.41	1013.31	538.4
38.538	0	0.04	0	0.02	0.08	77.92	0.04	0.84	0.69	0.77	0	93.97	76.08	88.4	11.34	4.13	0.69	1.17	43.67	1.24	2.84	0.88	0	0	0.28	0.77	0.75	0.01	53.18	48.75	0.09	0.02	63.76	0	0	0	-6.18	11.85	5.85	68.89	101.94	876.44	497.09	1040.5	671.66	911.68	529.09	1013.35	536.45
38.571	0	0.04	0	0.01	0.06	82.18	0.03	0.73	0.71	0.71	0	95.9	78.85	94.07	10.63	3.55	0.71	1.14	43.41	1.69	2.64	0.59	0	0	0.35	0.68	0.59	0.01	49.99	46.76	0.08	0.03	66.28	0	0	0	-6.03	8.18	6.54	69.15	100.59	878.38	497.28	1040.29	669.25	913.6	528.83	1013.91	536.42
38.605	0	0.02	0	0.01	0.03	92.63	0.02	0.47	0.44	0.44	0	99.31	89.51	91.38	8.01	3.28	0.44	1.01	38.79	2.09	2.8	0.47	0	0	0.41	0.42	0.45	0	41.33	39.38	0.07	0	77.61	0	0	0	-2.94	10.2	7.29	70	100.9	878	495.57	1040.94	668.99	914.28	527.86	1014.84	536.16
38.638	0	0.02	0	0.01	0.03	93.44	0.02	0.39	0.46	0.4	0	99.47	91.3	87.33	5.64	3.35	0.4	0.91	37.85	2.11	2.84	0.25	0	0	0.46	0.37	0.36	0	37.24	37.28	0.07	0.01	79.2	0	0	0	-0.04	12.35	8.34	70.59	103.84	877.78	493.28	1043.27	668.4	914.93	528.04	1018.5	535.41
38.671	0	0.02	0	0	0.02	95.98	0.01	0.32	0.49	0.33	0	99.72	96.34	82.99	4.82	4.09	0.33	0.84	39.08	2.62	2.64	0.21	0	0	0.49	0.33	0.25	0	32.07	32.2	0.06	0.01	83.2	0	0	0	-2.48	14.07	8.25	69.57	103.14	879.95	493.73	1044.4	667.77	916.93	526.95	1019.7	535.57
38.705	0	0.01	0	0	0.01	97.82	0.01	0.24	0.5	0.24	0	99.87	97.82	83.32	3.11	3.36	0.24	0.81	40.85	2.96	3.05	0.17	0	0	0.5	0.19	0.2	0	26.49	27.81	0.05	0.01	87.97	0	0	0	-0.91	13.96	8.82	70.08	102.37	880.67	492.28	1046.05	667.3	918.91	526.36	1020.95	534.63
38.738	0	0.01	0	0	0.01	98.37	0.01	0.22	0.48	0.2	0	99.88	98.14	83.27	2.61	4.09	0.2	1.01	44.78	3.35	2.59	0.17	0	0	0.48	0.18	0.16	0	24.33	25.65	0.05	0.01	88.63	0	0	0	-0.8	13.98	8.93	69.97	103.31	882.52	492.73	1048.26	667.81	920.62	527.17	1023.61	535.27
38.772	0	0.01	0	0	0.01	98.69	0.01	0.18	0.54	0.16	0	99.91	98.36	81.84	2.41	4.23	0.16	1.07	45.99	2.87	2.18	0.17	0	0	0.54	0.15	0.18	0	16.31	20	0.05	0.01	90.01	0	0	0	-2.24	14.47	8.94	69.51	102.2	885.1	492.44	1050.63	666.98	923.58	526.83	1025.51	534.3
38.805	0	0.01	0	0	0.01	98.56	0.01	0.16	0.65	0.17	0	99.92	98.46	80.61	2.71	5.21	0.13	1.27	42.71	2.66	1.79	0.18	0	0	0.65	0.17	0.19	0.01	13.2	15.96	0.04	0.03	90.77	0	0	0	-1.37	14.87	8.09	69.8	104.21	888.67	493.45	1052.52	666.78	924.77	527.05	1028.64	535.43
38.838	0	0.01	0	0	0.01	98.37	0.01	0.15	0.79	0.18	0	99.92	98.7	86.21	2.54	5.95	0.12	1.41	40.19	2.16	1.25	0.17	0	0	0.79	0.18	0.2	0.01	12.25	14.25	0.04	0.02	90.96	0	0	0	-2.19	12.83	8.31	70.01	101.6	891.1	493.23	1053.16	665.04	927.58	525.56	1028.77	534.72
38.872	0	0.01	0	0	0.01	98.25	0.01	0.13	0.98	0.19	0	99.93	98.51	92.38	3.35	6.33	0.1	1.47	37.12	2.41	1.22	0.14	0	0	0.98	0.19	0.19	0.01	9.99	8.84	0.03	0.03	91.86	0	0	0	-4.22	9.52	8.31	69.94	99.69	895.06	493.57	1055.39	663.35	931.38	524.96	1030.66	533.93
38.905	0	0.01	0	0	0.01	97.82	0.01	0.13	1.16	0.2	0	99.93	98.17	90.03	4.59	7.06	0.1	1.41	32.9	2.29	1.31	0.1	0	0.01	1.16	0.2	0.19	0.02	10.32	8.16	0.03	0.02	92.01	0	0	0	-2.92	11	8.79	70.04	103.4	895.93	491.53	1058.87	664.41	932.48	522.46	1035.21	534.25
38.938	0	0.01	0	0	0.01	98.24	0.01	0.13	1.3	0.19	0	99.94	97.88	88.69	5.34	7.32	0.08	1.39	34.83	2.34	1.58	0.08	0	0.01	1.3	0.19	0.19	0.02	9.83	6.88	0.03	0.03	92.97	0	0	0	0.1	11.7	9.67	71.3	100.51	897.42	492.07	1059.37	663.3	935.37	525.31	1035.47	534.39
38.972	0	0.01	0	0	0.01	98.06	0.01	0.14	1.56	0.19	0	99.94	97.49	91.75	6.27	8.01	0.07	1.27	32.71	2.26	1.92	0.08	0	0.01	1.56	0.19	0.2	0.02	9.01	6.87	0.03	0.06	93.15	0	0	0	-5.35	9.95	9.39	69.69	101.72	900.67	492.78	1060.58	662.12	936.99	521.57	1037.8	535.11
39.005	0	0.01	0	0	0.01	97.95	0.01	0.14	1.84	0.19	0	99.94	97.34	93.52	6.51	7.72	0.06	1.17	31.57	2.12	2.01	0.07	0	0.01	1.84	0.19	0.21	0.02	8.65	6.91	0.03	0.01	93.23	0	0	0	0.46	8.66	8.95	71.87	101.98	901.58	491.39	1063	662.51	937.94	524.13	1039.48	533.55
39.038	0	0.01	0	0	0.01	98.15	0.01	0.16	1.97	0.2	0	99.94	96.71	94.3	9.28	7.58	0.07	1.15	33.31	2.42	2.05	0.09	0	0.01	1.97	0.2	0.22	0.02	9.1	6.84	0.04	0.08	93.28	0	0	0	0.44	7.97	9.81	72.05	102.67	903.1	492.47	1063.11	661.79	939.22	523.93	1041.22	535.59
39.072	0	0.01	0	0	0.01	97.98	0.01	0.16	2.2	0.25	0	99.95	96.28	94.74	11.43	6.82	0.06	1.15	31.31	2.79	1.89	0.09	0	0.01	2.2	0.25	0.22	0.02	9.8	6.03	0.04	0.09	93.49	0	0	0	-1.41	7.54	9.58	71.35	101.72	905.26	492.77	1063.94	660.67	940.94	523.24	1041.96	535.14
39.105	0	0.01	0	0	0.01	98.45	0.01	0.17	2.43	0.26	0	99.95	96.24	95.82	11.75	7.4	0.06	1.21	35.97	3.42	1.7	0.1	0	0.01	2.43	0.26	0.23	0.02	10.45	6.07	0.03	0.01	93.53	0	0	0	1.65	6.34	9.12	73.12	102.42	905.75	491.65	1064.5	659.97	940.68	523.49	1042.56	534.01
39.139	0	0.01	0	0	0.01	98.68	0.01	0.16	2.45	0.31	0	99.95	96.38	92.79	11.34	7.31	0.06	1.19	38.99	3.87	1.55	0.12	0	0.01	2.45	0.31	0.22	0.01	12.04	5.65	0.03	0.02	93.5	0	0	0	2.99	9.22	8.59	73.51	102.73	906.68	491.91	1065.65	660.88	941.22	524.47	1043.49	534.28
39.172	0	0.01	0	0	0.02	98.65	0.01	0.18	2.53	0.36	0	99.95	95.94	92.02	13.4	8.29	0.06	1.27	38.61	5.38	1.53	0.14	0	0.01	2.53	0.36	0.21	0.01	13.1	5.51	0.03	0.04	93.44	0	0	0	2.53	9.78	8.91	73.23	102.45	907.9	492.36	1066.09	660.46	942.5	524.13	1044.38	534.99
39.205	0	0.01	0	0	0.02	98.39	0.01	0.2	2.78	0.42	0	99.94	95.53	93.95	15.11	8.89	0.07	1.34	36.12	6.13	1.51	0.17	0	0.01	2.78	0.42	0.22	0.01	13.9	5.27	0.03	0.07	93.11	0	0	0	0.22	8.29	10.79	72.6	100.23	908.03	492.44	1065.24	658.34	944.63	523.09	1044.1	535.43
39.239	0	0.01	0	0	0.02	97.4	0.02	0.22	2.7	0.52	0	99.94	95.05	94.87	17.63	9.19	0.07	1.33	28.81	6.47	1.42	0.13	0	0.01	2.7	0.52	0.18	0.01	15.17	4.97	0.03	0.03	92.46	0	0	0	0.02	7.42	8.7	71.6	103.6	908.21	489.93	1070.22	661.67	943.92	522.4	1047.05	532.29
39.272	0	0.01	0	0	0.02	97.23	0.02	0.28	2.87	0.57	0	99.93	94.2	92.48	21.57	11.12	0.07	1.35	28.19	8.84	1.36	0.17	0	0.01	2.87	0.57	0.17	0.02	15.48	5	0.03	0.07	92.19	0	0	0	1.22	9.45	10.09	72.58	103.01	911.04	491.57	1069.77	659.39	946.7	522.73	1048.96	535.15
39.305	0	0.01	0	0	0.03	96.65	0.02	0.28	3.3	0.69	0	99.93	94.42	92.57	19.99	12.58	0.08	1.41	25.81	10.23	1.39	0.16	0	0.01	3.3	0.69	0.15	0.02	16.85	4.76	0.03	0.04	91.63	0	0	0	2.16	9.39	8.65	73.19	105.35	912.55	491.5	1070.51	658.95	945.56	523.03	1050.29	534.43
39.339	0	0.01	0	0	0.03	96.57	0.01	0.28	3.85	0.83	0	99.92	94.68	91.96	18.15	14.38	0.11	1.36	26.51	11.9	1.41	0.16	0	0.01	3.85	0.83	0.14	0.02	19.23	4.82	0.03	0.04	91.07	0	0	0	1.31	9.81	8.36	72.92	103	913.96	491.85	1070.93	658.92	947.31	522.47	1049.64	534.16
39.372	0	0.01	0	0	0.03	96.76	0.02	0.25	3.9	0.89	0	99.91	94.48	94.82	18.9	11.69	0.12	1.06	28.39	14.52	1.45	0.2	0	0.01	3.9	0.89	0.11	0.02	18.36	4.86	0.03	0.03	90.62	0	0	0	2.96	7.47	7.64	73.81	104.06	915.16	491.74	1073.04	660.13	947.76	523.42	1051.3	533.77
39.406	0	0.01	0	0	0.02	96.44	0.02	0.21	3.78	0.91	0	99.9	95.09	90.73	16.24	9.26	0.16	0.84	28.72	18.59	1.37	0.2	0	0.01	3.78	0.91	0.1	0.01	18.93	5.51	0.03	0.08	89.58	0	0	0	2.62	10.59	8.78	74.01	103.17	917.75	493.52	1072.82	658.29	950.47	524.03	1052.92	536.18
39.439	0	0.02	0	0	0.02	96.22	0.02	0.18	3.54	0.82	0	99.88	95.59	91.35	14.11	7.95	0.21	0.67	30.29	23.66	1.31	0.22	0	0.01	3.54	0.82	0.08	0.01	18.05	5.88	0.02	0.08	88.25	0	0	0	-2.88	10.21	8.82	71.75	98.35	917.68	493.83	1071.06	656.06	951.61	523.49	1049.4	533.94
39.472	0	0.02	0	0	0.02	95.49	0.02	0.17	2.8	0.74	0	99.86	94.94	94.54	12.99	7.21	0.23	0.49	28.61	29.21	1	0.18	0	0.01	2.8	0.74	0.07	0.01	18.6	6.65	0.02	0.21	87.45	0	0	0	5.3	7.74	8.95	76.04	101.58	918.95	494.13	1072.43	657.16	951.53	525.71	1052.57	536.23
39.506	0	0.04	0	0	0.02	94.32	0.02	0.18	2.28	0.76	0	99.8	92.85	94.51	12.71	7.48	0.31	0.4	28.2	38.03	0.86	0.18	0	0.02	2.28	0.76	0.06	0.01	21.33	7.65	0.02	0.4	85.47	0	0	0	4.32	7.77	8.99	75.69	102.24	918.88	494.89	1072.41	657.87	951.26	525.88	1052.88	537.17
39.539	0	0.05	0	0	0.02	92.32	0.02	0.17	1.68	0.71	0	99.74	90.52	94.91	11.06	5.93	0.34	0.31	25.86	41.75	0.84	0.14	0	0.01	1.68	0.71	0.05	0.01	23.34	9.45	0.02	0.36	83.77	0	0	0	5.8	7.37	9.4	76.39	101.28	919.27	495.03	1072.61	658.27	952.34	525.77	1052.88	537.89
39.572	0	0.06	0	0	0.02	91.18	0.01	0.15	1.15	0.62	0	99.71	89.83	95.59	8.88	4.79	0.37	0.24	24.58	47.09	0.76	0.14	0	0.01	1.15	0.62	0.05	0.01	23.78	10.61	0.02	0.35	83.07	0	0	0	3.17	6.62	9.15	75.33	101.6	919.65	495.78	1073.55	658.86	952.57	526.82	1053.59	537.7
39.606	0	0.08	0	0	0.02	88.22	0.02	0.16	0.73	0.59	0	99.52	86.92	95.92	7.61	3.68	0.45	0.2	25.25	49.64	1	0.18	0	0.01	0.73	0.59	0.05	0.01	24.82	13.41	0.02	0.83	79.85	0	0	0	4.78	6.21	9.35	76.09	101.22	919.95	496.2	1073.15	659.03	952.88	526.83	1053.41	538.66
39.639	0	0.08	0	0	0.02	87.28	0.02	0.16	0.53	0.58	0	99.46	86.19	95.9	6.97	3.73	0.49	0.18	25.14	47.13	1.14	0.22	0	0.01	0.53	0.58	0.05	0.01	27.09	14.72	0.02	0.95	79.12	0	0	0	5.12	6.24	9.05	76.19	100.64	919.64	496.31	1073.49	660.39	952.91	527	1052.87	538.7
39.672	0	0.08	0	0	0.02	87.51	0.02	0.18	0.57	0.57	0	99.37	85.9	96.87	7.45	4.06	0.57	0.19	27.45	43.73	1.38	0.36	0	0.01	0.42	0.56	0.05	0.01	28.16	15.99	0.02	0.57	78.13	0	0	0	5.74	4.83	8.84	76.56	100.88	920.15	496.99	1073.76	660.79	952.95	528.05	1053.22	539.12
39.706	0	0.07	0	0.01	0.03	83.69	0.02	0.19	0.81	0.81	0	99.01	82.68	97.02	7.77	3.74	0.81	0.19	27.45	39.28	1.63	0.35	0	0.01	0.32	0.43	0.07	0.02	29.2	18.25	0.02	0.52	75.34	0	0	0	7.93	4.58	7.41	77.47	103.29	921.18	496.97	1075.08	661.28	951.79	529.87	1054.73	538.39
39.739	0	0.07	0	0.01	0.03	84.94	0.02	0.18	0.94	0.94	0	98.93	83.23	97.03	7.8	3.03	0.94	0.18	30.07	37.77	1.56	0.32	0	0.01	0.28	0.39	0.1	0.02	30.02	17.44	0.02	0.47	74.86	0	0	0	6.78	4.56	7.54	77.08	102.28	921.52	497.36	1074.92	661.13	952.46	529.63	1054.35	538.54
39.773	0	0.07	0	0.01	0.03	80.29	0.02	0.2	1.39	1.39	0	98.29	79.81	96.68	8.48	2.63	1.39	0.2	30.2	33.54	1.41	0.24	0	0.01	0.26	0.31	0.11	0.02	32.64	19.04	0.02	0.65	71.88	0	0	0	6.81	5.14	8.14	76.86	102.02	921.56	497.07	1076.03	661.99	953.68	529.17	1055.23	538.99
39.806	0	0.07	0	0.01	0.04	76.92	0.02	0.2	1.66	1.66	0	98.04	78.08	96.29	8.32	2.55	1.66	0.21	28.36	28.49	1.27	0.25	0	0.01	0.23	0.23	0.12	0.02	34.63	19.99	0.01	0.58	71.01	0	0	0	7.34	5.71	8.55	77.02	102.1	920.79	497.02	1075.8	662.39	953.5	529.39	1055.1	539.42
39.839	0	0.06	0	0.01	0.04	75.05	0.03	0.2	1.86	1.86	0	97.85	76.88	92.95	9.37	2.21	1.86	0.2	27.71	24.51	1.21	0.23	0	0.01	0.22	0.21	0.13	0.02	34.73	19.56	0.02	1.25	70.43	0	0	0	-1.33	9.1	8.99	72.94	99.58	920.87	498.66	1072.96	660.38	953.86	526.58	1052.52	540.08
39.873	0	0.07	0	0.01	0.05	71.12	0.03	0.25	2.39	2.39	3.88	97.23	74.49	96.99	10.78	2.38	2.39	0.19	27.36	22.37	1.11	0.25	0	0.01	0.22	0.13	0.15	0.02	40.67	23.22	0.01	0.84	68.82	0	0	0	5.47	4.64	7.81	76.42	102.44	920.71	498.77	1073.36	661.86	951.52	529.4	1053.36	540.41
39.906	0	0.06	0	0.01	0.05	72.6	0.03	0.24	2.59	2.59	2.4	97.39	74.95	95.96	11.23	2.19	2.59	0.19	27.92	21.83	1.03	0.25	0	0.01	0.22	0.12	0.21	0.03	39.17	21.66	0.02	1	69.19	0	0	0	4.81	6.17	7.38	76.13	102.44	921.09	498.61	1073.42	661.25	951.39	529.51	1053.33	539.66
39.939	0	0.07	0	0.01	0.05	73.23	0.03	0.23	2.92	2.92	1.77	97.12	75.13	95.73	10.29	2.09	2.92	0.16	29.72	21.3	0.88	0.31	0	0.01	0.2	0.1	0.23	0.04	41.3	22.02	0.02	0.82	68.56	0	0	0	3.85	6.44	7.08	75.89	101.68	922.83	499.28	1073.71	660.53	952.53	529.37	1053.67	539.79
39.973	0	0.08	0	0.01	0.05	73.81	0.03	0.23	3.6	3.6	1.19	97.05	75.13	95.59	9.85	1.96	3.6	0.13	30.53	20.38	0.74	0.38	0	0	0.16	0.08	0.23	0.03	46.99	21.88	0.02	1.54	68.41	0	0	0	3.66	6.62	7.62	75.78	101.78	922.36	498.88	1073.69	660.17	952.68	529.17	1053.91	539.71
40.006	0	0.08	0	0.01	0.06	68.59	0.03	0.22	4	4	6.41	96.7	72.84	96.04	9.63	1.83	4	0.11	27.45	18.83	0.88	0.47	0	0	0.14	0.07	0.21	0.02	50.57	21.23	0.02	1.24	67.69	0	0	0	3.63	6.05	7.03	75.96	101.61	923.79	499.19	1073.89	659.4	953.07	529.3	1054.18	539.36
40.039	0	0.1	0	0.01	0.06	62.2	0.03	0.19	4.71	4.71	12.8	96.23	70.38	94.03	8.61	1.69	4.71	0.09	24.15	18.45	0.86	0.53	0	0	0.12	0.06	0.22	0.02	54.46	19.18	0.02	0.43	66.83	0	0	0	2.51	8.22	6.91	75.42	101.63	924.6	499.96	1074.31	659.6	953.63	529.78	1054.76	539.91
40.073	0	0.12	0	0.02	0.07	59.51	0.03	0.16	5.98	5.98	15.49	96.06	68.9	95.75	7.74	1.33	5.98	0.07	22.75	19.91	1.09	0.56	0	0	0.1	0.04	0.28	0.02	59.71	16.8	0.02	0.85	66.53	0	0	0	2.98	6.42	7.5	75.89	99.68	925.29	500.13	1073.25	657.89	954.78	529.38	1053.89	539.98
40.106	0	0.14	0	0.02	0.07	60.47	0.03	0.16	6.28	6.41	14.53	96.03	69.1	96.88	6.28	1.19	6.41	0.07	23.53	21.16	1.49	0.74	0	0	0.08	0.03	0.36	0.02	62.17	18.04	0.02	0.7	66.49	0	0	0	1.49	4.82	7.4	75.62	98.93	926.16	500.51	1072.66	656.78	955.17	528.57	1053.45	539.9
40.14	0	0.17	0	0.02	0.07	67.8	0.03	0.14	5.03	8.17	7.2	95.94	70.58	96.66	5.03	0.89	8.17	0.06	29.47	21.65	1.98	1.07	0	0	0.06	0.02	0.44	0.01	64.63	16.45	0.03	0.65	66.34	0	0	0	1.8	5.17	7.01	75.76	99.53	926.69	500.75	1073.11	657.01	955.1	528.73	1053.96	540.32
40.173	0	0.2	0	0.03	0.08	66.79	0.03	0.13	3.85	9.35	8.21	95.18	69.57	97.04	3.85	0.76	9.35	0.05	30.86	21.22	2.09	1.1	0	0	0.05	0.01	0.48	0.01	67.52	16.39	0.03	0.55	65.22	0	0	0	1.04	4.55	7.39	75.53	98.69	927	500.97	1073.08	656.79	955.93	528.51	1053.9	540.42
40.206	0	0.21	0	0.03	0.08	70.14	0.04	0.13	3.59	9.83	4.86	94.92	70.25	96.78	3.59	0.68	9.83	0.04	34.26	22.33	2.58	1.33	0	0	0.05	0.01	0.59	0.01	68.59	16.91	0.03	0.48	64.89	0	0	0	0.82	4.99	7.6	75.54	98	927.25	501.4	1072.52	656.37	956.27	528.65	1053.53	540.67
40.24	0	0.23	0	0.03	0.08	70.12	0.03	0.13	2.71	9.99	4.88	95.04	70.39	97.22	2.71	0.58	9.99	0.04	33.96	21.9	2.55	1.45	0	0	0.05	0.01	0.77	0.01	70.85	17.47	0.03	0.4	65.03	0	0	0	0.8	4.22	7.18	75.49	99.44	926.53	500.85	1072.56	656.48	954.91	528.47	1053.66	540.18
40.273	0	0.23	0	0.03	0.08	70.83	0.04	0.13	2.24	10.3	4.17	94.77	70.55	97.07	2.24	0.64	10.3	0.04	35.22	22.98	2.44	1.46	0	0	0.06	0.01	0.95	0.01	69.12	17.44	0.03	0.43	64.7	0	0	0	1.95	4.5	7.61	76.19	98.63	927.73	501.77	1071.71	655.26	955.84	528.82	1053.67	541.35
40.306	0	0.27	0	0.03	0.09	66.24	0.04	0.13	2.34	11.14	8.76	93.77	68.3	98.75	2.34	0.69	11.14	0.04	33.74	25.65	2.26	1.47	0	0	0.06	0.01	1.32	0.03	67.53	18.37	0.04	0.21	63.54	0	0	0	-0.73	0.15	8.73	75.44	99.16	928.19	502.17	1071.71	653.95	956.66	528.36	1054.91	541.76
40.34	0	0.27	0	0.03	0.09	61.67	0.04	0.14	2.34	11.95	13.33	93.26	66.43	97.7	2.34	0.79	11.95	0.04	31.27	23.72	1.86	1.38	0	0	0.07	0	1.49	0.04	68.56	19.74	0.05	0.82	63.02	0	0	0	2.08	3.26	6.94	76.2	99.36	926.96	501.47	1072.11	656.22	954.73	529.2	1053.4	540.83
40.373	0	0.26	0	0.03	0.09	57.46	0.04	0.15	2.58	12.4	17.54	92.07	64.55	98.15	2.58	0.93	12.4	0.04	30.33	23.05	1.95	1.4	0	0	0.09	0	1.45	0.04	65.86	19.95	0.05	0.5	61.93	0	0	0	1.97	2.15	7.92	76.26	98.54	926.61	502.22	1070.9	655.93	955.14	529.03	1052.81	542.1
40.407	0	0.27	0	0.03	0.1	48.1	0.04	0.15	2.32	12.85	26.9	89.73	61.26	97.85	2.32	0.91	12.85	0.04	27.17	20.71	1.7	1.23	0	0	0.09	0	1.41	0.03	68.11	20.68	0.05	1	60.16	0	0	0	2.2	2.91	6.99	76.1	99.72	924.89	500.79	1071.71	657.22	953.39	528.63	1052.35	540.96
40.44	0	0.29	0	0.04	0.12	41.72	0.05	0.16	2.76	14.02	33.28	86.75	58.2	97.88	2.76	0.99	14.02	0.04	26.16	19.53	1.73	1.39	0	0	0.11	0	1.38	0.03	68.59	22.03	0.05	0.55	58.36	0	0	0	0.96	-2.84	8.71	75.52	102.7	925	501.89	1072.14	657.27	953.63	529.46	1055.48	542.62
40.473	0	0.26	0	0.03	0.11	40.08	0.05	0.16	2.73	13.7	34.93	86.49	57.87	96.14	2.73	0.96	13.7	0.05	25.23	18.36	1.64	1.27	0	0	0.12	0	1.33	0.04	65.75	21.44	0.05	4.06	58.22	0	0	0	5.16	5.92	6.43	77.28	101.65	926.24	501.56	1073.36	658.33	953.7	529.95	1054.48	543.25
40.507	0	0.26	0	0.03	0.1	36.66	0.05	0.15	2.69	13.55	38.34	84.3	56.6	97.77	2.69	0.78	13.55	0.05	24.83	21.51	1.71	1.03	0	0	0.1	0	1.17	0.04	60.25	20.29	0.05	21.51	57.13	0	0	0	2.98	3.09	5.62	76.64	101.02	926.05	500.43	1074.83	657.9	954	528.48	1054	542.77
40.54	0	0.24	0	0.03	0.1	34.87	0.05	0.15	3.2	13.32	40.13	82.32	55.74	98.29	3.2	0.85	13.32	0.07	25.21	20.36	1.94	0.91	0	0	0.08	0	0.94	0.04	58.18	19.92	0.04	36.49	56.24	0	0	0	5.88	-1.75	7.33	77.02	100.32	923.95	498.79	1075.16	659.63	954.81	526.76	1053.84	542.77
40.573	0	0.21	0	0.03	0.09	36.74	0.05	0.14	2.97	12.01	38.26	82	56.87	97.46	2.97	0.69	12.01	0.07	26.92	18.79	2.39	0.57	0	0	0.07	0	0.74	0.04	56.69	19.17	0.04	26.84	56.1	0	0	0	4.49	3.76	8.45	76.66	102.84	923.34	500.32	1073.62	660.32	953.58	527.79	1055.13	544.02
40.607	0	0.17	0	0.02	0.08	26.67	0.05	0.13	10.57	10.57	48.33	76.54	53.44	95.77	2.9	0.66	10.57	0.1	22.75	17.94	2.99	0.33	0	0.01	0.07	0	0.55	0.03	49.56	17.32	0.03	5.79	54.02	0	0	0	3.92	6.4	7.31	76.34	101.18	922.17	501.16	1073.45	662.45	952.72	529.49	1052.82	544.18
40.64	0	0.13	0	0.02	0.08	27.38	0.04	0.13	9.38	9.38	47.62	79.48	54.74	96.04	3.17	0.7	9.38	0.14	21.28	14.39	2.44	0.23	0	0.01	0.06	0	0.48	0.03	48.03	16.32	0.03	0.87	55.09	0	0	0	5.25	6.06	8.1	76.34	105.72	921.01	500.25	1074.79	664.07	951.51	528.67	1055.91	545.26
40.673	0	0.1	0	0.02	0.07	27.59	0.04	0.12	7.64	7.64	47.41	82.35	55.91	96.19	4.67	1.05	7.64	0.2	19.18	12.36	1.92	0.15	0	0.01	0.07	0	0.44	0.04	42.03	13.28	0.02	0.27	56.25	0	0	0	3.67	5.85	7.12	75.56	105.52	920.04	499.74	1075.47	665.11	950.56	528.79	1054.96	544.11
40.707	0	0.07	0	0.01	0.05	28.88	0.04	0.11	5.98	5.98	46.12	84.59	57.6	96.98	5.42	1.19	5.98	0.26	18.32	10.23	1.27	0.13	0	0.01	0.08	0.01	0.41	0.06	32.92	10.09	0.02	0.13	57.26	0	0	0	4.88	4.65	7.67	76.13	104.39	920.05	500.61	1074.04	664.97	950.75	529.57	1054.07	544.46
40.74	0	0.05	0	0.01	0.05	38.43	0.04	0.12	5.47	5.47	36.57	87.84	61.3	95.88	6.84	1.43	5.47	0.32	22.53	8.45	0.95	0.15	0	0.01	0.09	0.01	0.36	0.08	31.47	9.56	0.02	0.1	58.97	0	0	0	3.13	6.26	7.4	75.21	105.66	919.28	500.1	1074.34	665.4	949.72	529.27	1054.41	543.56
40.774	0	0.04	0	0.01	0.05	42.25	0.04	0.13	4.57	4.57	32.75	89.06	62.64	98.58	9.39	2.13	4.57	0.47	23.87	6.03	0.82	0.25	0	0.01	0.12	0.01	0.31	0.08	29.15	8.29	0.01	0.14	59.72	0	0	0	2.42	0.8	7.45	75.01	102.1	918.29	500.1	1073.03	665.57	949.99	529.49	1051.34	541.77
40.807	0	0.04	0	0.01	0.05	47.7	0.03	0.12	3.62	3.62	27.3	92.47	65.58	98.51	8.49	1.82	3.62	0.5	22.72	4.71	0.75	0.2	0	0.01	0.14	0.01	0.33	0.08	29.3	7.58	0.01	0.12	62.28	0	0	0	6.9	1.04	8.09	76.71	101.25	916.52	498.7	1072.48	666.31	949.81	528.61	1050.13	542.29
40.84	0	0.04	0	0.01	0.05	44.53	0.03	0.13	3.4	3.4	30.47	92.11	64.46	96.69	9.56	2.45	3.4	0.64	21.09	3.51	0.73	0.18	0	0.01	0.13	0.01	0.28	0.05	30.56	8.48	0.01	0.08	61.96	0	0	0	7.31	5.13	7.96	76.97	105.61	918.11	499.61	1071.48	663.67	948.23	528.77	1052.72	544.1
40.874	0	0.03	0	0.01	0.05	43.16	0.03	0.14	2.58	2.58	31.84	93	64.37	94.55	10.93	2.54	2.58	0.64	18.53	3.24	0.69	0.14	0	0.01	0.15	0.01	0.27	0.05	32.72	7.9	0.01	0.05	62.76	0	0	0	5.14	7.74	7.03	76.23	104.68	919.94	500.98	1071.61	663.34	948.77	530.53	1052.7	543.11
40.907	0	0.04	0	0.01	0.06	39.16	0.03	0.15	2.64	2.64	35.84	92.08	62.76	94.42	11.81	2.6	2.64	0.64	17.24	3.24	0.66	0.1	0	0.01	0.16	0.01	0.22	0.05	34.56	8.61	0.01	0.06	61.93	0	0	0	4.06	7.85	7.11	75.94	104.05	919.63	501.13	1070.36	662.34	948.33	530.35	1051.66	542.63
40.94	0	0.04	0	0.01	0.06	35.13	0.04	0.15	2.73	2.73	39.87	90.68	61.11	95.77	12.02	2.34	2.73	0.57	16.38	3.61	0.68	0.11	0	0.01	0.16	0.01	0.17	0.05	36.72	9.44	0.01	0.08	60.82	0	0	0	3.53	6.4	6.09	75.74	104.18	918.4	500.33	1070.22	662.55	946.66	530.26	1050.25	541.31
40.974	0	0.04	0	0.01	0.06	36.77	0.04	0.15	2.39	2.39	38.23	91.65	62	95.62	12.02	2.09	2.39	0.51	16.16	4.18	0.66	0.13	0	0	0.15	0.01	0.14	0.07	39.03	9.17	0	0.08	61.57	0	0	0	3.06	6.59	6.22	75.49	103.57	918.45	500.52	1069.69	662.29	946.78	530.4	1049.83	540.82
41.007	0	0.04	0	0.01	0.06	37.3	0.03	0.14	2.45	2.45	37.7	91.18	62.29	97.62	10.94	1.81	2.45	0.49	17.29	4.7	0.65	0.11	0	0	0.13	0.01	0.12	0.07	39.61	9.6	0	0.05	61.2	0	0	0	4.3	3.42	6.72	76.06	103.64	917.83	499.57	1070.37	662.49	947.22	529.05	1050.09	541.64
41.04	0	0.05	0	0.01	0.06	39.96	0.03	0.14	2.36	2.36	35.04	91.61	63.36	96.38	10.47	1.62	2.36	0.48	18.59	4.77	0.63	0.13	0	0	0.13	0.01	0.11	0.08	40.85	10.36	0	0.05	61.54	0	0	0	3.51	5.59	6.63	75.72	103.74	917.91	499.77	1069.57	661.88	946.69	529.81	1049.89	540.42
41.074	0	0.04	0	0.01	0.06	48.24	0.03	0.15	2.26	2.26	26.76	93.94	66.23	96.03	11.43	1.51	2.26	0.48	20.25	5.63	0.58	0.14	0	0	0.14	0.01	0.11	0.09	39.83	10.88	0	0.04	63.72	0	0	0	3.27	6.07	6.65	75.47	104.77	917.41	499.12	1069.43	661.46	945.93	529.14	1050.14	540.02
41.107	0	0.04	0	0.01	0.05	47.58	0.03	0.14	2.33	2.33	27.42	93.66	66.05	96.55	10.95	1.19	2.33	0.46	20.38	6.52	0.52	0.15	0	0	0.18	0.01	0.13	0.1	38.54	10.28	0	0.03	63.42	0	0	0	2.53	5.34	6.62	75.38	103.79	917.53	499.32	1069.34	661.41	946.4	528.74	1049.54	540.26
41.141	0	0.04	0	0.01	0.05	48.45	0.03	0.14	2.62	2.62	26.55	94.47	66.25	96.31	11.48	1.08	2.62	0.45	19.2	6.76	0.46	0.24	0	0.01	0.21	0.01	0.15	0.17	37.02	9.7	0	0.03	64.33	0	0	0	2.42	5.68	6.12	75.3	103.15	916.92	498.83	1069.05	661.42	945.79	528.72	1048.41	539.23
41.174	0	0.04	0	0.01	0.05	45.1	0.03	0.14	3.09	3.09	29.9	93.68	64.86	96.11	11.16	0.92	3.09	0.43	18.57	6.92	0.45	0.27	0	0.01	0.26	0.01	0.17	0.18	37.76	10.14	0.01	0.04	63.44	0	0	0	3.28	5.96	6.05	75.52	103.35	916.68	498.61	1068.79	661.46	945.38	528.85	1048.24	538.91
41.207	0	0.05	0	0.01	0.05	44.53	0.03	0.13	3.23	3.23	30.47	93.85	64.89	96.44	9.96	0.77	3.23	0.45	17.8	7.38	0.46	0.34	0	0.01	0.29	0.01	0.19	0.19	36.74	9.44	0.01	0.03	63.63	0	0	0	3.74	5.51	5.9	75.8	102.96	916.74	498.57	1068.91	661.55	945.51	528.96	1047.99	538.89
41.241	0	0.05	0	0.01	0.06	38.37	0.03	0.13	3.83	3.83	36.63	91.24	62.32	96.39	9.04	0.73	3.83	0.46	18	7.67	0.48	0.44	0	0.01	0.32	0.01	0.22	0.19	39.57	10.38	0.01	0.02	61.25	0	0	0	2.96	5.58	6.05	75.53	103.77	916.68	498.32	1068.88	661.1	945.24	528.45	1048.5	538.71
41.274	0	0.05	0	0.01	0.05	42.13	0.03	0.12	3.64	3.64	32.87	92.35	63.81	96.57	8.96	0.71	3.64	0.43	18.95	7.63	0.46	0.39	0	0.01	0.39	0.01	0.25	0.19	39.29	9.32	0.01	0.02	62.17	0	0	0	3.28	5.31	6.38	75.51	103.85	916.14	498.13	1068.83	661.51	945.18	528.19	1048.47	538.93
41.307	0	0.05	0	0.01	0.05	43.71	0.03	0.13	3.3	3.3	31.29	92.45	64.33	96.24	9.81	0.76	3.3	0.43	19.92	7.33	0.39	0.25	0	0.01	0.41	0.01	0.28	0.18	38.12	9.1	0.01	0.03	62.25	0	0	0	4.17	5.78	7.31	75.79	104.4	915.19	498.05	1068.54	662.13	945.14	527.85	1048.83	540
41.341	0	0.05	0	0.01	0.06	44.67	0.04	0.13	3.53	3.53	30.33	92.44	64.33	96.5	10.77	0.87	3.53	0.47	20.62	6.7	0.32	0.14	0	0.01	0.43	0.01	0.27	0.17	37.4	7.53	0.01	0.03	62.25	0	0	0	5.03	5.42	7.76	76.1	103.92	913.97	498.01	1067.96	662.65	944.8	528.41	1048.04	540.27
41.374	0	0.04	0	0.01	0.06	45.03	0.04	0.13	3.4	3.4	29.97	92.67	64.27	97.53	12.17	0.96	3.4	0.5	20.48	6.16	0.29	0.1	0	0.01	0.44	0.01	0.22	0.15	37.58	7.12	0.01	0.07	62.45	0	0	0	6.78	3.62	8.14	76.84	104.51	912.55	497.94	1066.74	662.85	943.51	528.5	1047.28	540.92
41.408	0	0.04	0	0.01	0.05	47.86	0.04	0.13	3.41	3.41	27.14	94.16	65.43	98.22	12.37	1.13	3.41	0.53	19.49	5.83	0.28	0.08	0	0.01	0.4	0.01	0.18	0.12	34.21	5.81	0.01	0.06	63.97	0	0	0	7.72	1.95	8.16	77.18	105.77	911.58	497.09	1066.41	662.71	942.28	527.89	1047.3	540.53
41.441	0	0.03	0	0.01	0.05	51.85	0.03	0.12	2.83	2.83	23.15	95.86	67.43	96.97	12.43	1.44	2.83	0.58	17.89	5	0.27	0.07	0	0.01	0.4	0.01	0.17	0.12	32.99	5.02	0.01	0.05	66.21	0	0	0	1.52	4.67	7.41	74.8	99.13	910.49	497.24	1064.5	661.87	943.24	526.17	1041.55	538.9
41.474	0	0.03	0	0.01	0.05	48.49	0.03	0.13	2.7	2.7	26.51	95.98	66.29	98.07	13.53	1.6	2.7	0.62	15.12	4.31	0.31	0.1	0	0.01	0.37	0.01	0.15	0.1	34.04	4.88	0.01	0.06	66.41	0	0	0	6.5	2.35	9.38	76.64	104.2	910	497.33	1065.02	662.6	942.56	527.54	1045.85	541.3
41.508	0	0.03	0	0.01	0.05	52.76	0.03	0.13	2.29	2.29	22.24	96.94	67.93	96.11	14.71	1.89	2.29	0.72	14.67	3.92	0.31	0.13	0	0.02	0.38	0.01	0.13	0.09	32.9	3.84	0.01	0.06	68.17	0	0	0	-2.59	5.97	7.89	72.38	98.71	909.91	498.01	1063.5	661.61	942.98	526.63	1041.03	538
41.541	0	0.03	0	0.01	0.05	52.72	0.03	0.15	1.89	1.89	22.28	97.11	67.75	98.52	16.85	2.58	1.89	0.89	13.95	3.45	0.34	0.16	0	0.02	0.38	0.01	0.1	0.07	34.24	3.35	0.01	0.08	68.53	0	0	0	3.05	1.02	8.23	75.41	101.95	909.7	497.6	1064.33	662.2	941.95	528.31	1043.35	538.96
41.574	0	0.03	0	0.01	0.05	52.48	0.03	0.15	1.83	1.83	22.52	97.21	67.76	98.39	16.84	2.83	1.83	1	13.32	3.1	0.36	0.23	0	0.02	0.38	0.01	0.08	0.07	35.08	3.35	0.01	0.03	68.76	0	0	0	7.3	1.43	9.29	76.94	104.09	909.19	496.73	1064.84	662.84	941.99	527.45	1045.24	540.7
41.608	0	0.03	0	0.01	0.05	57.91	0.03	0.14	1.52	1.52	17.09	97.84	70.16	98.05	15.72	3.22	1.52	0.96	13.95	2.77	0.36	0.16	0	0.02	0.4	0.01	0.08	0.08	36.94	3.02	0.01	0.03	70.4	0	0	0	7.77	2.41	8.69	76.99	104.74	909.18	495.83	1065.02	662.68	941.32	526.54	1045.22	539.79
41.641	0	0.03	0	0.01	0.05	59.86	0.03	0.13	1.55	1.55	15.14	97.96	71.27	97.95	13.48	2.89	1.55	0.88	14.65	2.65	0.45	0.11	0	0.02	0.37	0.01	0.1	0.09	37.5	3.06	0.01	0.06	70.77	0	0	0	7.42	2.66	7.6	76.97	102.26	910.17	495.12	1065.38	661.93	942.12	526.37	1043.79	537.41
41.674	0	0.03	0	0.01	0.05	63.32	0.02	0.13	1.38	1.38	11.68	98.24	72.82	97.14	12.8	3.15	1.38	0.81	15.43	2.68	0.42	0.08	0	0.02	0.37	0.01	0.11	0.1	39.58	3.09	0.01	0.03	71.68	0	0	0	3.03	4.38	6.59	75.35	99.41	910.2	496	1064.86	661.67	942.46	525.89	1041.19	537.48
41.708	0	0.03	0	0.01	0.05	68.88	0.02	0.12	1.06	1.06	6.12	98.56	75.28	97.64	12.19	3.21	1.06	0.8	17.31	2.94	0.41	0.05	0	0.02	0.32	0.01	0.11	0.1	43.01	2.98	0.01	0.02	72.96	0	0	0	6.46	3.39	8.46	76.67	102.14	910.9	495.81	1065.76	661.76	943.5	526.35	1044.89	538.64
41.741	0	0.03	0	0.01	0.04	73.32	0.02	0.12	1.06	1.06	1.68	98.65	77.08	98.12	11.63	3.43	1.06	0.72	20.28	3.15	0.46	0.05	0	0.02	0.34	0.01	0.14	0.12	42.37	3.28	0.01	0.07	73.39	0	0	0	7.71	2.23	9.2	77.16	101.09	909.21	494.35	1064.28	660.44	942.94	525.22	1043.26	537.65
41.775	0	0.03	0	0.01	0.05	73.9	0.02	0.12	0.9	0.9	1.1	98.67	77.61	98.34	10.89	3.51	0.9	0.65	20.63	2.55	0.38	0.04	0	0.02	0.3	0	0.17	0.13	44.85	3.75	0.01	0.03	73.48	0	0	0	7.09	1.59	9.22	76.63	101.52	909.16	493.69	1065.82	661.5	943.51	524.66	1044.24	537.21
41.808	0	0.03	0	0.01	0.04	74.84	0.02	0.11	0.9	0.9	0.16	98.7	78.4	97.59	9.01	2.87	0.9	0.52	21.23	2.24	0.38	0.05	0	0.02	0.29	0	0.23	0.15	46.12	3.86	0.01	0.04	73.62	0	0	0	8	3.49	9.18	77.08	103.93	911.15	493.87	1067.76	661.16	944.42	525.45	1047.6	537.91
41.841	0	0.03	0	0.01	0.04	77.49	0.02	0.1	0.9	0.9	0	98.78	79.9	96.73	7.36	2.6	0.9	0.44	23.07	2.26	0.43	0.06	0	0.02	0.28	0	0.29	0.18	43.43	3.86	0.01	0.02	73.99	0	0	0	8.05	5.07	9.44	77.2	101.24	913.13	494.44	1068	660.56	947.02	524.82	1047.34	538.41
41.875	0	0.03	0	0.01	0.04	80.5	0.02	0.1	0.81	0.81	0	99	81.59	98.24	7.5	2.45	0.81	0.45	23.78	2.23	0.41	0.07	0	0.02	0.26	0	0.35	0.13	46.21	4.41	0.01	0.02	75.26	0	0	0	9.26	1.89	8.71	77.46	102.1	912.92	494.02	1066.84	659.28	945.25	524.76	1046.56	537.4
41.908	0	0.03	0	0.01	0.04	83.78	0.02	0.11	0.82	0.82	0	99.08	83.37	97.58	7.5	2.96	0.82	0.46	26.67	2.26	0.43	0.08	0	0.02	0.26	0	0.36	0.14	44.38	4.51	0.01	0.02	75.8	0	0	0	4.68	3.52	9.36	76.06	100.33	913.78	494.5	1068.44	659.65	947.82	524.54	1047.34	537.24
41.941	0	0.03	0	0.01	0.03	85.33	0.02	0.1	0.76	0.76	0	99.19	84.68	96.36	6.54	2.81	0.76	0.45	27.17	2.22	0.44	0.07	0	0.02	0.24	0	0.41	0.11	43.71	4.49	0.01	0.02	76.61	0	0	0	4.63	5.62	8.99	75.84	101.35	914.27	494.78	1069.5	660.77	947.92	524.84	1048.44	537.75
41.975	0	0.03	0	0.01	0.03	85.87	0.02	0.1	0.74	0.74	0	99.25	85.16	98.51	6.39	2.77	0.74	0.44	27.1	2.18	0.4	0.06	0	0.02	0.24	0	0.44	0.11	42.49	4.72	0.01	0.03	77.04	0	0	0	7.93	1.05	8.73	77.31	101.09	914.82	494.9	1069.17	660.7	947.82	525.23	1048.1	537.98
42.008	0	0.03	0	0.01	0.03	85.72	0.02	0.1	0.72	0.72	0	99.3	85.18	96.74	6.46	2.82	0.72	0.44	26	1.84	0.37	0.04	0	0.02	0.22	0	0.47	0.12	43.04	4.54	0	0.02	77.48	0	0	0	5.26	5.05	9.19	76.15	100.42	915.33	494.56	1070.63	660.62	949.53	525.06	1049.19	537.43
42.041	0	0.02	0	0.01	0.03	87.66	0.02	0.1	0.69	0.69	0	99.43	86.85	98.42	6.05	2.5	0.69	0.41	26.32	2.01	0.35	0.04	0	0.02	0.23	0	0.54	0.12	42.7	4.45	0	0.04	78.83	0	0	0	6.72	1.34	8.17	76.75	100.35	916.48	494.77	1071.01	661.14	949.46	524.73	1049.02	537.27
42.075	0	0.02	0	0.01	0.03	89.76	0.01	0.1	0.71	0.71	0	99.57	88.84	97.52	5.92	2.43	0.71	0.45	26.69	1.98	0.32	0.04	0	0.02	0.22	0	0.5	0.09	44.2	4.7	0	0.03	80.53	0	0	0	7.86	3.65	9.49	76.77	102.86	915.24	493.05	1073.1	662.02	949.88	524.48	1051.93	537.44
42.108	0	0.02	0	0.01	0.03	87.41	0.01	0.1	0.69	0.69	0	99.55	86.98	98.16	6.33	2.39	0.69	0.43	23	1.97	0.3	0.03	0	0.02	0.23	0	0.42	0.04	43.65	4.75	0	0.03	80.3	0	0	0	7.12	2.11	9.19	76.3	103.67	914.89	493.18	1074.26	664.02	949.68	524.41	1052.5	537.69
42.142	0	0.02	0	0.01	0.03	83.9	0.01	0.1	0.59	0.59	0	99.6	85.09	97.81	6.07	2.15	0.59	0.4	16.62	1.83	0.32	0.03	0	0.02	0.25	0	0.34	0.01	41.58	4.75	0	0.05	80.98	0	0	0	6.69	3.01	8.16	75.67	105.28	914.63	492.39	1077.07	666.96	949.36	524.6	1053.93	536.75
42.175	0	0.02	0	0.01	0.03	81.61	0.01	0.1	0.57	0.57	0	99.59	83.53	97.97	7.77	1.94	0.57	0.35	14	1.51	0.27	0.03	0	0.02	0.3	0	0.29	0.01	40.14	4.85	0	0.05	80.87	0	0	0	0.81	2.61	7.87	72.51	103.85	915.86	494.21	1077.12	666.78	950.42	524.45	1053.5	537.06
42.208	0	0.02	0	0.01	0.03	79.07	0.02	0.12	0.55	0.55	0	99.59	81.74	98.3	10.6	1.92	0.55	0.35	11.23	1.34	0.23	0.03	0	0.03	0.32	0	0.28	0.01	39.37	4.9	0	0.03	80.83	0	0	0	-1.4	1.72	9.85	71.64	101.84	915.72	494.56	1076.01	665.17	952.37	523.31	1053.15	537.96
42.242	0	0.02	0	0	0.03	79.16	0.02	0.13	0.48	0.48	0	99.62	81.16	98.1	14.23	2.08	0.48	0.34	10.49	1.19	0.2	0.04	0	0.03	0.32	0	0.26	0.01	39.72	4.72	0	0.06	81.26	0	0	0	-1.47	2.28	9.12	71.58	102	916.39	495.23	1076.08	665.46	952.1	523.73	1053.05	538.36
42.275	0	0.02	0	0	0.04	77.34	0.02	0.16	0.47	0.47	0	99.6	79.39	98.24	18.6	2.34	0.47	0.33	9.16	1.15	0.14	0.05	0	0.03	0.35	0	0.24	0.02	39.9	4.56	0	0.07	80.97	0	0	0	-2.24	1.88	8.94	71.14	103.63	916.45	494.88	1076.71	665.23	951.52	523.97	1054.25	537.61
42.308	0	0.01	0	0	0.05	78.52	0.03	0.21	0.45	0.45	0	99.62	78.78	98.1	24.32	2.94	0.45	0.34	9.74	1.1	0.15	0.06	0	0.03	0.3	0	0.19	0.01	40.59	4.29	0	0.1	81.29	0	0	0	-1.86	2.28	9.17	71.61	101.14	917.51	495.15	1076.68	664.63	953.41	523.3	1053.43	538.35
42.342	0	0.01	0	0	0.07	78.31	0.04	0.32	0.43	0.43	0	99.64	76.69	98.18	34.05	3.41	0.43	0.33	8.91	1.2	0.15	0.06	0	0.04	0.37	0.01	0.18	0.02	42.66	4.09	0	0.1	81.6	0	0	0	-4.23	2.05	9.02	70.54	102.84	917.39	494.88	1077.35	664.1	952.64	524.44	1054.75	536.65
42.375	0	0.01	0	0	0.09	77.74	0.06	0.45	0.43	0.43	0	99.63	74.63	98.25	42.39	3.84	0.43	0.31	8.71	1.09	0.14	0.06	0	0.04	0.35	0.01	0.2	0.02	41.8	4.08	0	0.04	81.4	0	0	0	-1.4	1.86	8.88	71.55	102.34	917.79	494.52	1077.79	665.14	953.28	523.29	1054.63	537.46
42.409	0	0.01	0	0	0.13	77.57	0.08	0.64	0.39	0.39	0	99.6	72.91	98.19	50.01	4.82	0.39	0.32	9.21	1.07	0.14	0.06	0	0.05	0.27	0.01	0.21	0.02	42.94	3.68	0	0.09	81.07	0	0	0	-1.77	2.03	10.08	71.62	101.87	918.18	495.03	1077.46	664.43	954.55	523.12	1055.25	538.56
42.442	0	0.01	0	0	0.14	76.51	0.09	0.68	0.38	0.38	0	99.59	72.24	98.24	50.9	5.73	0.38	0.36	8.48	1.14	0.14	0.07	0	0.06	0.26	0.02	0.24	0.02	43.79	3.56	0	0.11	80.9	0	0	0	-4.18	1.89	8.94	70.57	103.6	918.37	494.86	1078.2	663.89	953.17	524.28	1056.02	536.75
42.475	0	0.01	0	0	0.17	76.11	0.11	0.87	0.39	0.39	0	99.57	70.91	98.62	56.01	6.28	0.39	0.35	8.73	1.13	0.14	0.06	0	0.06	0.26	0.02	0.22	0.02	44.32	3.57	0	0.07	80.57	0	0	0	-0.94	0.67	9.33	71.92	101.98	918.86	494.83	1077.97	664.46	954.43	523.18	1055.34	537.99
42.509	0	0.01	0	0	0.18	75.28	0.12	0.89	0.38	0.38	0	99.55	70.25	98.27	57.22	5.81	0.38	0.33	8.42	1.13	0.14	0.07	0	0.08	0.27	0.04	0.22	0.02	44.09	3.52	0	0.07	80.33	0	0	0	-1.59	1.8	9.56	71.64	104.04	918.71	494.69	1078.24	664.17	953.81	523.17	1056.76	538.22
42.542	0	0.01	0	0	0.17	72.79	0.12	0.87	0.37	0.37	2.21	99.49	69.23	98.74	56.73	5.44	0.37	0.31	7.7	1.07	0.12	0.05	0	0.08	0.24	0.05	0.2	0.02	43.77	3.83	0	0.03	79.53	0	0	0	-2.02	0.18	9.64	71.31	102.72	918.44	494.33	1078.85	664.99	954.6	522.73	1056.22	537.67
42.575	0	0.01	0	0	0.19	74.1	0.12	0.89	0.37	0.37	0.9	99.5	69.63	98.4	57.32	5.26	0.37	0.31	8.63	1.04	0.16	0.06	0	0.08	0.24	0.05	0.18	0.01	46.31	4.02	0	0.12	79.66	0	0	0	-1.87	1.41	10.25	71.38	103.73	919.34	495.12	1079.01	664.7	955.3	522.81	1057.7	539.34
42.609	0	0.01	0	0	0.18	73.01	0.12	0.9	0.35	0.35	1.99	99.48	69.18	98.56	57.17	5.87	0.35	0.28	8.36	0.9	0.15	0.05	0	0.09	0.2	0.07	0.16	0.01	44.07	3.94	0	0.07	79.3	0	0	0	-1.07	0.89	9.85	71.73	105.19	918.51	494.15	1079.46	664.74	954.02	523.39	1058.17	538.17
42.642	0	0.01	0	0	0.2	71.73	0.13	0.99	0.37	0.37	3.27	99.43	68.24	98.74	58.68	6.56	0.37	0.29	8.33	0.93	0.15	0.05	0	0.09	0.19	0.08	0.14	0.01	44.5	3.93	0	0.12	78.74	0	0	0	-1.3	-0.2	9.8	71.65	103.37	919.16	494.57	1079.49	664.85	955.08	523.45	1057.42	538.08
42.675	0	0.01	0	0	0.23	71.5	0.15	1.09	0.43	0.43	3.5	99.37	67.45	98.72	61.09	6.55	0.43	0.29	9.22	1.04	0.23	0.08	0	0.1	0.23	0.11	0.15	0.02	46.92	3.93	0	0.16	78.18	0	0	0	-1.39	-0.26	9.68	71.46	103.47	919.69	494.74	1079.7	664.81	955.34	523.28	1057.73	538.25
42.709	0	0.01	0	0	0.29	70.93	0.17	1.27	0.46	0.46	4.07	99.34	66.42	98.76	64.42	6.89	0.46	0.29	9.38	1.18	0.27	0.11	0	0.12	0.21	0.12	0.13	0.02	51.57	3.85	0	0.19	77.85	0	0	0	-0.5	-0.13	9.74	72	102.67	919.67	494.56	1079.98	665.2	955.84	523.51	1057.47	538.1
42.742	0	0.01	0	0	0.32	71.09	0.19	1.36	0.49	0.49	3.91	99.33	65.98	98.12	66.13	7.11	0.49	0.31	9.76	1.28	0.48	0.19	0	0.13	0.23	0.13	0.13	0.03	53.52	3.66	0	1.85	77.73	0	0	0	2.37	-2.23	9.49	74.05	101.38	920.58	494.86	1079.75	665.21	956.54	523.77	1056.83	538.57
42.776	0	0.01	0	0	0.39	67.34	0.22	1.53	0.58	0.58	7.66	99.16	63.66	97.77	68.71	7.55	0.58	0.34	9.3	1.48	0.69	0.25	0	0.15	0.27	0.15	0.15	0.04	55.48	3.4	0	1.14	76.39	0	0	0	-0.97	-3.1	8.7	71.97	102.07	921.1	494.82	1080.5	664.81	956.15	523.66	1057.33	537.2
42.809	0	0.01	0	0	0.4	67.06	0.23	1.52	0.64	0.64	7.94	99.09	63.41	97.96	68.78	7.41	0.64	0.39	10.11	1.77	0.61	0.22	0	0.19	0.32	0.17	0.16	0.05	55.67	3.23	0	0.25	75.86	0	0	0	-0.35	-2.65	9.26	72.29	100.15	920.84	494.18	1080.74	665.03	957.44	523.16	1056.67	536.76
42.842	0	0.01	0	0	0.36	68.15	0.21	1.35	0.65	0.65	6.85	99.11	64.21	98.23	66.91	6.58	0.65	0.38	10.73	1.91	0.51	0.21	0	0.21	0.41	0.16	0.2	0.07	55.19	3.13	0	0.05	75.99	0	0	0	1.21	-1.93	9.99	73.1	102.05	919.75	493.48	1080.46	664.75	956.55	523.03	1057.6	537.3
42.876	0	0.01	0	0	0.32	67.8	0.19	1.09	0.66	0.66	7.2	99.07	64.89	98.06	63.13	5.09	0.66	0.42	11.06	1.94	0.33	0.14	0	0.22	0.42	0.15	0.23	0.07	57.48	3.18	0	0.01	75.68	0	0	0	0.35	-2.39	10.47	72.55	101.87	919.56	493.23	1080.23	664.26	956.86	522.04	1057.57	537.36
42.909	0	0.02	0	0.01	0.25	70.24	0.15	0.83	0.65	0.65	4.76	99.08	66.97	98.26	57.55	3.87	0.65	0.45	12.84	2.05	0.28	0.13	0	0.22	0.46	0.13	0.26	0.07	56.84	3.27	0	0.02	75.8	0	0	0	-0.41	-1.83	9.87	72.13	102.77	919.72	493.2	1080.97	664.98	956.43	522.03	1058.1	537.05
42.942	0	0.02	0	0.01	0.17	69.37	0.1	0.53	0.65	0.65	5.63	99.03	68.69	98.11	47.66	2.78	0.65	0.43	12.81	1.96	0.21	0.1	0	0.26	0.48	0.12	0.25	0.07	55.36	3.27	0	0.02	75.45	0	0	0	0.1	-2.25	9.78	72.28	103.11	919.44	492.8	1081.46	665.59	956.3	521.84	1058.31	536.86
42.976	0	0.02	0	0.01	0.13	68.54	0.07	0.37	0.66	0.66	6.46	99.02	70.1	98.58	39.53	2.19	0.66	0.42	12.29	1.91	0.21	0.09	0	0.27	0.45	0.11	0.26	0.06	57.28	3.57	0	0.02	75.36	0	0	0	-0.82	-0.81	9.95	71.86	102.28	919.61	493.6	1081.27	665.89	956.82	522.38	1057.98	537.47
43.009	0	0.03	0	0.01	0.09	69.62	0.04	0.24	0.61	0.61	5.38	99.05	72.81	97.94	28.91	1.66	0.61	0.43	12.78	1.81	0.23	0.09	0	0.25	0.43	0.09	0.26	0.05	56.77	3.83	0	0.01	75.57	0	0	0	-0.03	-2.69	9.92	72.2	103.1	919.32	493.54	1081.05	665.89	956.17	522.43	1058.14	537.63
43.042	0	0.03	0	0.01	0.07	70.02	0.03	0.17	0.57	0.57	4.98	99.1	74.86	98.04	20.44	1.32	0.57	0.43	12.46	1.72	0.23	0.09	0	0.24	0.36	0.08	0.25	0.04	57.66	4.1	0	0.02	75.9	0	0	0	-0.6	-2.43	9.93	71.89	102.95	919.15	493.76	1080.98	666.13	956.12	522.55	1057.95	537.74
43.076	0	0.03	0	0.01	0.06	69.4	0.03	0.14	0.58	0.58	5.6	99.05	75.28	98.12	17.01	1.17	0.58	0.46	12.52	1.8	0.28	0.11	0	0.26	0.31	0.08	0.23	0.03	57.39	4.04	0	0.03	75.61	0	0	0	-0.06	-2.22	9.79	72.11	102.75	919.4	494.11	1080.84	666.27	956.14	522.96	1057.79	538.02
43.109	0	0.03	0	0.01	0.05	69.3	0.02	0.12	0.54	0.54	5.7	99.03	75.97	97.96	13.6	0.92	0.54	0.43	12.69	1.71	0.3	0.08	0	0.24	0.26	0.08	0.18	0.03	57.32	4.11	0	0.01	75.48	0	0	0	-1.47	-2.64	9.26	71.6	101.49	919.3	493.58	1081.75	666.55	956.53	523.55	1057.23	536.21
43.143	0	0.04	0	0.01	0.05	69.65	0.02	0.11	0.49	0.49	5.35	99.08	76.66	97.99	11.43	0.85	0.49	0.41	12.44	1.72	0.26	0.04	0	0.24	0.25	0.06	0.16	0.04	58.37	4.16	0	0.01	75.76	0	0	0	-1.21	-2.58	9.58	71.6	102.6	919.11	493.64	1081.78	667.01	956.33	522.77	1057.9	537.18
43.176	0	0.04	0	0.01	0.05	66.94	0.02	0.11	0.44	0.44	8.06	98.98	75.91	98.7	10.04	0.8	0.44	0.39	11.48	1.63	0.24	0.04	0	0.22	0.24	0.05	0.15	0.05	56.88	4.3	0	0.01	75.12	0	0	0	-0.29	-0.34	9.43	72.15	102.61	919.17	493.97	1081.18	666.78	955.93	523.48	1057.58	537.5
43.209	0	0.04	0	0.01	0.05	65.98	0.02	0.11	0.42	0.42	9.02	98.96	75.53	98.35	10.3	0.89	0.42	0.37	10.98	1.6	0.23	0.03	0	0.21	0.23	0.05	0.15	0.05	57.19	4.29	0	0.04	74.99	0	0	0	-0.55	-1.58	9.56	72.05	101.84	919.33	494.15	1081.65	667.37	956.68	523.52	1057.54	537.61
43.243	0	0.03	0	0.01	0.05	65.58	0.02	0.11	0.36	0.36	9.42	98.93	75.1	97.2	11.71	1.08	0.36	0.36	10.95	1.8	0.25	0.04	0	0.16	0.21	0.04	0.13	0.05	54.92	4.12	0	3.9	74.84	0	0	0	1.9	-4.26	9.51	73.51	101.77	919.32	494.86	1081.28	668.11	956.46	524.62	1057.26	538.61
43.276	0	0.04	0	0.01	0.06	64.83	0.02	0.12	0.38	0.38	10.17	98.87	74.3	97.75	13.56	1.32	0.38	0.39	11.08	2.17	0.45	0.06	0	0.15	0.19	0.05	0.11	0.04	57.63	3.77	0	14.98	74.48	0	0	0	3.08	-3.15	9.89	74.75	100.24	920.21	496.6	1080.04	667.78	957.34	525.46	1056.39	540.89
43.309	0	0.04	0	0.01	0.07	62.53	0.03	0.14	0.37	0.37	12.47	98.73	72.67	96.8	16.57	1.74	0.37	0.4	10.78	2.35	0.66	0.06	0	0.13	0.19	0.05	0.09	0.03	58.84	3.69	0	20.48	73.75	0	0	0	4.18	-4.95	9.38	75.1	102.36	919.82	495.77	1080.89	668.53	956.17	525.47	1057.49	540.06
43.343	0	0.04	0	0.01	0.08	56.51	0.03	0.16	0.34	0.34	18.49	98.37	70.05	97.39	18.41	2.38	0.34	0.43	9.41	2.21	0.77	0.07	0	0.09	0.19	0.05	0.08	0.03	60.43	3.85	0	3.13	72.2	0	0	0	5.41	-3.9	9.45	75.7	100.99	919.88	495.96	1080.36	668.48	956.58	526.01	1056.58	540.13
43.376	0	0.03	0	0.01	0.1	52.92	0.04	0.2	0.36	0.36	22.08	98.17	67.68	98.75	23.76	3.66	0.36	0.48	8.35	2.65	0.69	0.07	0	0.1	0.21	0.05	0.09	0.03	59.76	3.5	0	1.34	71.44	0	0	0	3.38	-0.17	8.46	74.98	101.47	920.76	495.91	1080.34	667.24	955.97	526.09	1056.63	538.86
43.41	0	0.03	0	0.01	0.12	50.9	0.04	0.24	0.35	0.35	24.1	97.89	66.34	98.52	26.9	4.44	0.35	0.49	8.67	3.42	0.37	0.08	0	0.1	0.24	0.06	0.1	0.04	60.67	3.46	0	0.22	70.55	0	1	6	5.94	-1.02	8.5	75.9	102.35	920.59	495.44	1080.6	667.53	955.65	526.34	1057.2	539.07
43.443	0	0.03	0	0.01	0.15	47.21	0.05	0.3	0.36	0.36	27.79	97.38	63.96	98.56	31.44	5.76	0.36	0.49	8.78	4.07	0.37	0.09	0	0.1	0.27	0.07	0.09	0.04	61.12	3.35	0	0.12	69.17	0	0	6	1.33	-0.88	7.28	73.24	102.06	920.95	495.81	1082.27	668.53	955.77	526.4	1057.14	538.29
43.476	0	0.03	0	0.01	0.17	47.13	0.06	0.35	0.36	0.36	27.87	97.13	63.1	98.55	34.75	5.96	0.36	0.47	9.88	4.29	0.35	0.1	0	0.1	0.3	0.08	0.09	0.05	59.68	3.47	0	0.09	68.59	0	0	6	-0.19	-0.91	8.59	72.27	101.26	920.34	495.94	1081.69	668.54	956.62	525.7	1057.08	538.44
43.51	0	0.03	0	0.01	0.16	43.17	0.06	0.31	0.39	0.39	31.83	96.23	61.86	98.37	32.92	5.03	0.39	0.41	10.53	3.84	0.35	0.12	0	0.11	0.35	0.1	0.11	0.06	58.33	3.07	0	0.09	66.82	0	0	6	-1.28	-1.49	8.97	71.69	102.14	919.85	495.7	1081.67	668.26	956.29	525.27	1057.58	538.43
43.543	0	0.03	0	0.01	0.17	35.81	0.07	0.32	0.44	0.44	39.19	94.88	58.75	98.79	34.44	4.62	0.44	0.34	9.01	3.36	0.33	0.11	0	0.11	0.41	0.12	0.12	0.07	56.89	2.89	0	0.08	64.83	0	0	6	-0.73	0	8.88	71.98	101.36	919.84	496.47	1080.78	668.43	956.17	525.66	1056.6	539.31
43.576	0	0.03	0	0.01	0.16	33.36	0.07	0.3	0.47	0.46	41.64	94.22	57.9	97.96	33.7	3.91	0.46	0.3	8.67	3.28	0.32	0.11	0	0.11	0.47	0.12	0.15	0.08	55.47	2.88	0	0.09	64.03	0	0	6	-0.09	-2.63	8.55	72.22	101.17	919.97	496.62	1080.69	668.34	955.97	525.96	1056.25	539.38
43.61	0	0.04	0	0.01	0.16	26.67	0.08	0.28	0.55	0.52	48.33	91.57	55	98.04	33.24	3.24	0.52	0.24	8	3.41	0.3	0.1	0	0.13	0.55	0.15	0.16	0.08	53.07	2.48	0	0.06	61.51	0	0	6	-0.57	-2.44	8.61	71.97	101.13	919.95	496.85	1080.54	668.32	955.96	526.02	1056.17	539.55
43.643	0	0.04	0	0.01	0.15	24.15	0.08	0.26	0.58	0.56	51.71	90.21	54.09	98.44	31.67	2.59	0.56	0.23	7.67	3.52	0.28	0.08	0	0.13	0.58	0.14	0.15	0.06	51.84	2.4	0	0.06	60.49	0	0	6	0.81	-1.28	7.41	72.96	100.82	920.7	496.62	1080.98	668.13	955.67	526.78	1055.78	538.78
43.676	0	0.04	0	0.01	0.17	20.88	0.09	0.28	0.65	0.65	58.25	87.37	51.67	98.49	34.31	2.4	0.65	0.21	7.87	3.29	0.28	0.08	0	0.15	0.61	0.16	0.15	0.07	50.18	2.3	0	0.06	58.7	0	0	6	0.25	1.11	8.32	72.43	102.64	920.18	497.01	1080.98	668.95	955.42	526.69	1057.21	539.9
43.71	0	0.04	0	0.01	0.18	17.46	0.1	0.28	0.75	0.75	65.07	83.42	49.52	98.56	34.33	2.29	0.75	0.18	7.88	2.96	0.25	0.08	0	0.17	0.59	0.21	0.15	0.06	48.28	2.17	0	0.11	56.72	0	0	6	-4.08	-0.87	8.35	70.33	101.47	919.12	496.7	1081.28	669.35	955.48	526.25	1056.24	538.22
43.743	0	0.04	0	0.01	0.16	17.57	0.09	0.26	0.75	0.75	64.85	83.23	49.99	98.1	32.4	2.51	0.75	0.19	8.18	2.97	0.24	0.07	0	0.16	0.57	0.2	0.15	0.05	47.09	2.29	0	0.04	56.63	0	0	6	-3.24	-2.28	9.23	70.45	102.03	918.45	496.42	1081.26	669.77	955.67	525.4	1056.77	539.16
43.777	0	0.03	0	0.01	0.15	16.4	0.1	0.27	0.78	0.78	67.2	80.34	49.08	98.77	32.44	2.58	0.78	0.21	9.1	3.07	0.24	0.06	0	0.17	0.52	0.18	0.15	0.04	40.83	2.59	0	0.04	55.42	0	0	6	-2.19	0.08	9.33	71.01	102.73	918.74	496.8	1080.46	669.05	955.26	525.63	1056.98	540
43.81	0	0.03	0	0.01	0.13	16.97	0.09	0.27	0.83	0.83	66.06	81.52	49.47	98.54	32.3	2.43	0.83	0.21	8.88	3.28	0.24	0.07	0	0.18	0.57	0.16	0.15	0.06	35.98	2.93	0.01	0.04	55.9	0	0	6	-1.51	-0.95	8.26	71.36	102.44	919.8	497.14	1081.01	669.03	955.26	526.45	1056.83	539.79
43.843	0	0.03	0	0.01	0.13	16.7	0.09	0.26	0.86	0.86	66.61	81.17	49.35	98.28	31.93	2.37	0.86	0.19	8.82	3.01	0.25	0.07	0	0.19	0.57	0.16	0.15	0.06	34.87	3.05	0.01	0.05	55.76	0	0	6	-3.5	-1.78	8.63	70.45	102.25	919.21	496.88	1080.96	669	955.28	526.12	1056.73	538.86
43.877	0	0.03	0	0.01	0.11	17.21	0.09	0.25	0.85	0.85	65.58	82.09	50.05	98.6	30.39	2.14	0.85	0.19	8.71	2.91	0.25	0.08	0	0.18	0.53	0.15	0.15	0.07	30.93	3.55	0	0.03	56.14	0	0	6	-2.51	-0.74	8.71	70.83	101.6	919.45	497.21	1081.17	669.51	955.93	526.14	1056.58	539.98
43.91	0	0.03	0	0.01	0.11	17.86	0.08	0.25	0.85	0.85	64.28	83.44	50.53	98.22	30.38	2.17	0.85	0.18	8.34	2.37	0.22	0.08	0	0.19	0.52	0.15	0.15	0.08	30.65	3.64	0.01	0.05	56.73	0	0	6	-5.08	-1.95	8.6	69.87	101.07	918.71	496.81	1080.92	669.09	955.45	526.34	1055.83	538.07
43.943	0	0.03	0	0.01	0.11	16.33	0.08	0.24	0.9	0.9	67.35	81.01	49.76	98.47	29.13	2.24	0.9	0.19	8.47	2.36	0.21	0.07	0	0.17	0.45	0.17	0.14	0.06	29.73	3.85	0	0.05	55.69	0	0	6	-1.58	-1.18	8.98	71.17	102.52	919.08	497.43	1080.48	669.55	955.2	526.4	1056.77	540.38
43.977	0	0.03	0	0.01	0.1	17.46	0.08	0.24	0.98	0.98	65.07	82.05	50.48	98.36	28.81	2.14	0.98	0.2	9.06	2.24	0.19	0.07	0	0.17	0.48	0.16	0.15	0.06	27.9	3.87	0	0.06	56.12	0	0	6	-5	-1.54	8.71	69.86	101.54	918.77	496.85	1080.99	669.04	955.4	526.36	1056.24	538.3
44.01	0	0.02	0	0.01	0.11	17.98	0.09	0.26	1.02	1.02	64.03	82.42	50.28	98.42	31.09	1.96	1.02	0.19	9.37	2.45	0.2	0.06	0	0.16	0.48	0.16	0.16	0.06	27.67	3.98	0	0.04	56.28	0	0	6	-1.26	-1.33	9.14	71.34	102.58	919.27	497.43	1080.82	669.73	955.58	526.51	1057.19	540.52
44.043	0	0.02	0	0.01	0.11	18.39	0.09	0.28	1.01	1.01	63.23	83.08	50.26	98.27	32.42	2.06	1.01	0.18	9.28	2.18	0.2	0.05	0	0.16	0.54	0.16	0.15	0.06	27.28	4.04	0	0.05	56.57	0	0	6	-4.54	-1.81	8.73	69.98	102.1	918.81	496.9	1081.15	669.33	955.3	526.28	1056.64	538.68
44.077	0	0.02	0	0.01	0.11	20.86	0.09	0.29	0.99	0.99	58.28	85.87	51.58	98.43	33.24	2.38	0.99	0.19	9.43	2.1	0.22	0.06	0	0.15	0.49	0.14	0.14	0.06	26.57	4.1	0	0.05	57.9	0	0	6	-1.2	-1.3	9.32	71.34	102.7	919.55	497.96	1080.5	669.48	955.7	526.57	1057.32	541.4
44.11	0	0.02	0	0	0.1	22.03	0.09	0.29	0.99	0.99	55.94	86.87	52.16	98.05	33.47	2.3	0.99	0.2	9.63	2.24	0.22	0.05	0	0.15	0.5	0.14	0.14	0.07	26.28	4.11	0	0.03	58.42	0	0	6	-1.74	-2.41	8.76	71.37	102.09	920.18	497.49	1081.14	668.98	956.02	526.92	1057.3	539.75
44.144	0	0.02	0	0	0.11	25.57	0.1	0.35	1.01	1.01	49.43	89.45	53.11	97.94	37.29	2.51	1.01	0.2	10.03	2.34	0.26	0.06	0	0.15	0.55	0.14	0.15	0.09	24.83	4.62	0	0.05	59.97	0	0	6	-0.5	-2.68	9.18	72.18	101.03	920.98	498.16	1081.2	669.16	957.28	527.34	1057.41	540.79
44.177	0	0.02	0	0	0.11	29.35	0.1	0.38	1.02	1.02	45.65	91.37	54.61	98.11	38.38	2.44	1.02	0.21	10.67	2.44	0.29	0.05	0	0.13	0.52	0.13	0.15	0.08	24.02	5.18	0	0.03	61.35	0	0	6	4.31	-2.27	8.66	75	102.96	920.73	497.96	1081.6	670.58	956.11	528.13	1058.14	541.95
44.21	0	0.02	0	0	0.09	31.92	0.09	0.32	1.03	1.03	43.08	92.18	56.45	97.83	34.35	2.25	1.03	0.2	11.49	2.15	0.4	0.05	0	0.14	0.57	0.12	0.16	0.07	24.85	5.24	0.01	0.12	62.01	0	0	6	6.32	-2.96	8.82	75.89	103.24	921.3	497.53	1081.84	670.13	956.51	528.13	1058.84	541.79
44.244	0	0.02	0	0	0.08	36.76	0.07	0.27	1.15	1.15	38.24	93.6	58.98	98.21	30.72	2.1	1.15	0.21	12.63	2.22	0.66	0.07	0	0.13	0.5	0.1	0.18	0.07	26.51	5.42	0.01	0.07	63.36	0	0	6	5.98	-1.98	8.81	76.05	103.29	922.77	497.55	1082.11	668.51	957.34	528.17	1059.77	541.45
44.277	0	0.02	0	0.01	0.07	38.47	0.06	0.22	1.25	1.25	36.53	93.42	60.5	98.65	25.32	2.09	1.25	0.22	14.28	2.01	0.87	0.11	0	0.12	0.44	0.1	0.19	0.05	29.03	5.69	0.01	0.06	63.18	0	0	6	5.59	-0.53	8.17	75.93	104.53	923.98	497.7	1082.24	667.5	956.97	527.89	1060.62	541.41
44.31	0	0.03	0	0.01	0.06	37.06	0.05	0.17	1.39	1.39	37.94	92.63	60.97	98.31	19.42	1.8	1.39	0.23	14.72	2.36	1.09	0.17	0	0.13	0.41	0.08	0.18	0.04	33.08	5.63	0.01	0.05	62.41	0	0	6	5.85	-1.68	9.06	75.71	102.56	922.68	496.31	1083.17	668.57	958.34	527.2	1060.05	540.37
44.344	0	0.03	0	0.01	0.07	36.8	0.04	0.16	1.3	1.3	38.2	93.39	61.41	98.7	18.55	1.46	1.3	0.22	13.08	2.37	0.8	0.2	0	0.12	0.39	0.08	0.19	0.04	39.05	5.74	0.01	0.07	63.14	0	0	6	-2.41	-0.36	7.94	70.84	102.49	922.75	496.16	1084.13	668.31	957.95	525.94	1059.74	537.85
44.377	0	0.03	0	0.01	0.06	33.99	0.04	0.14	1.28	1.28	41.01	93.19	61.12	98.68	16.01	1.14	1.28	0.22	11.31	2.32	0.54	0.14	0	0.12	0.34	0.08	0.17	0.03	39.81	5.72	0.01	0.06	62.94	0	0	6	-2.94	-0.43	9.1	70.37	100.96	921.18	494.99	1084.78	669.41	959.14	524.63	1059.28	537.53
44.411	0	0.04	0	0.01	0.05	31.73	0.03	0.11	1.14	1.14	43.27	93.94	62	98.35	10.05	0.87	1.14	0.19	7.97	1.91	0.27	0.05	0	0.11	0.26	0.07	0.15	0.04	42.47	5.9	0.01	0.06	63.72	0	0	6	0.8	-1.57	8.87	72.17	104.21	921.33	494.59	1086.32	670.94	958.44	524.62	1061.63	539.14
44.444	0	0.04	0	0.01	0.05	35.43	0.02	0.1	0.97	0.97	39.57	95.08	64.42	98.77	6.26	0.75	0.97	0.17	8.21	1.74	0.33	0.04	0	0.11	0.23	0.06	0.13	0.04	44.06	5.86	0.01	0.09	65.09	0	0	6	3.58	0.09	9.73	74.15	103.94	921.04	495.13	1085.49	671.46	958.79	525.14	1061.54	540.82
44.477	0	0.04	0	0.01	0.04	38.24	0.02	0.09	0.93	0.93	36.76	95.55	65.77	98.08	4.96	0.68	0.93	0.18	9.04	1.53	0.36	0.03	0	0.11	0.21	0.06	0.13	0.04	43.64	6.46	0.01	0.02	65.75	0	0	6	8.47	-2.34	10.69	76.54	103.88	920.24	495.41	1083.94	671.23	958.4	526.43	1061.06	542.27
44.511	0	0.04	0	0.01	0.04	42.34	0.02	0.09	0.94	0.94	32.66	96.01	67.24	98.13	4.48	0.67	0.94	0.17	10.65	1.52	0.49	0.03	0	0.11	0.24	0.05	0.13	0.04	46.86	6.56	0.01	0.07	66.46	0	0	6	8.42	-2.2	9.57	76.67	105.88	922.1	496.75	1083.24	670	957.21	526.98	1061.87	542.99
44.544	0	0.04	0	0.01	0.05	44.82	0.02	0.09	1.02	1.02	30.18	96.05	67.86	98.39	4.56	0.59	1.02	0.15	12.29	1.39	0.64	0.06	0	0.11	0.31	0.04	0.13	0.05	49.76	6.66	0.01	0.02	66.53	0	0	6	7.58	-1.42	9.42	76.27	105.36	921.97	495.74	1084.48	670.16	957.77	527.05	1062.16	541.39
44.577	0	0.05	0	0.01	0.05	44.4	0.02	0.09	1.02	1.02	30.6	95.78	67.61	98.3	4.74	0.57	1.02	0.15	12.84	1.11	0.6	0.06	0	0.11	0.35	0.04	0.14	0.06	50.54	6.59	0.01	0.02	66.09	0	0	6	7.27	-1.7	9.49	75.95	105.45	921.9	495.59	1084.6	670.34	957.85	526.45	1062.22	541.45
44.611	0	0.05	0	0.02	0.05	41.74	0.02	0.09	1.01	1.01	33.26	95.29	66.88	98.45	3.62	0.66	1.01	0.16	12.35	0.98	0.56	0.06	0	0.12	0.39	0.04	0.13	0.07	54.4	6.93	0.01	0.03	65.37	0	0	6	9.71	-1.26	9.98	76.99	105.21	922.11	495.74	1084.05	670.07	958.26	526.5	1062.24	542.52
44.644	0	0.05	0	0.02	0.05	39.67	0.02	0.09	1	1	35.33	95.23	66.34	98.36	3.27	0.87	1	0.17	11	0.88	0.43	0.05	0	0.12	0.45	0.03	0.14	0.06	55.42	6.61	0.01	0.04	65.29	0	0	6	9.32	-1.53	10.01	76.86	105.84	922.36	495.47	1084.36	669.43	958.26	526.51	1062.94	542.13
44.677	0	0.06	0	0.02	0.06	38.68	0.02	0.09	0.94	0.94	36.32	95.23	66	98.46	3.6	1.12	0.94	0.2	10.26	0.92	0.35	0.04	0	0.13	0.58	0.03	0.16	0.05	58.94	6.35	0.01	0.05	65.29	0	0	6	9.48	-1.21	10.1	76.97	105.38	922.47	495.53	1084.38	669.43	958.6	526.64	1062.83	542.18
44.711	0	0.06	0	0.02	0.06	38.04	0.02	0.09	0.86	0.86	36.96	94.82	65.63	98.4	3.92	1.34	0.86	0.23	10.84	0.95	0.34	0.05	0	0.13	0.69	0.03	0.18	0.05	63.47	5.7	0.01	0.02	64.76	0	0	6	9.04	-1.41	9.82	76.8	105.06	922.51	495.33	1084.81	669.76	958.7	526.61	1062.69	541.6
44.744	0	0.06	0	0.02	0.06	39.98	0.02	0.09	0.84	0.84	35.02	95.04	66.23	97.94	4.14	1.43	0.84	0.22	11.72	1.1	0.41	0.05	0	0.13	0.73	0.03	0.16	0.05	63.31	5.53	0.01	0.02	65.04	0	0	6	7.85	-2.7	9.37	76.24	104.91	922.94	495.67	1085.36	670.32	958.86	526.7	1062.74	541.34
44.778	0	0.06	0	0.02	0.06	40.5	0.02	0.09	0.66	0.64	34.5	95.16	66.62	97.88	3.78	1.35	0.64	0.23	11.8	0.96	0.43	0.03	0	0.14	0.66	0.03	0.13	0.05	62.11	5.17	0.01	0.02	65.2	0	0	6	7.79	-2.84	9.25	76.13	105.16	923.01	495.29	1086.09	670.64	959.03	526.61	1063.21	540.93
44.811	0	0.06	0	0.02	0.06	44.24	0.02	0.09	0.56	0.56	30.76	96.03	68.13	97.78	3.59	1.44	0.56	0.21	11.97	1.11	0.48	0.03	0	0.14	0.55	0.03	0.11	0.04	59.81	5.61	0.01	0.07	66.48	0	0	6	4.61	-3.08	8.91	74.65	105.94	923.29	496.11	1086.37	670.89	958.68	526.71	1063.66	541.01
44.844	0	0.05	0	0.02	0.05	46.54	0.02	0.09	0.54	0.54	28.46	96.35	68.95	97.76	3.79	1.57	0.54	0.21	12.51	1.29	0.47	0.03	0	0.13	0.46	0.03	0.11	0.03	58.97	5.46	0.01	0.05	67.04	0	0	6	0.92	-3.11	8.22	72.39	104.19	923.82	497.39	1087.39	672.03	959.65	527.42	1062.9	541.42
44.878	0	0.05	0	0.02	0.05	49.21	0.02	0.09	0.49	0.49	25.79	96.84	69.81	97.52	4.84	1.63	0.49	0.18	12.59	1.4	0.37	0.04	0	0.13	0.41	0.03	0.11	0.03	56.1	5.28	0.01	0.08	67.96	0	0	6	-0.6	-3.64	8.54	71.31	103.33	923.26	498.03	1087.12	672.71	959.9	527.57	1062.22	541.95
44.911	0	0.05	0	0.02	0.05	50.36	0.02	0.1	0.45	0.45	24.64	96.76	69.94	98.66	5.96	1.93	0.45	0.19	13.71	1.45	0.36	0.04	0	0.11	0.32	0.03	0.11	0.02	57.04	5.22	0.01	0.14	67.8	0	0	6	-2.36	-0.51	10.27	70.66	103.03	921.89	498.38	1085.6	672.43	960.17	526.47	1061.82	543.31
44.944	0	0.05	0	0.02	0.06	47.28	0.02	0.11	0.46	0.46	27.72	96.43	68.37	98.24	8.58	2.26	0.46	0.2	12.75	1.48	0.24	0.05	0	0.11	0.29	0.04	0.11	0.02	57.11	4.93	0.01	0.15	67.18	0	0	6	-2.54	-1.88	10.11	70.54	103.57	920.89	498.14	1084.52	671.82	958.63	527.26	1061.13	542.08
44.978	0	0.04	0	0.01	0.07	39.73	0.03	0.12	0.44	0.44	35.27	95.51	64.94	98.76	12.48	2.72	0.44	0.21	10.24	1.37	0.2	0.04	0	0.12	0.24	0.04	0.11	0.03	56.49	4.14	0.01	0.07	65.7	0	0	6	-2.41	0.13	10.82	70.59	104.67	919.82	497.31	1083.98	671.08	958.01	526.43	1061.48	542.22
45.011	0	0.04	0	0.01	0.09	39.24	0.04	0.16	0.43	0.43	35.76	95.42	63.47	98.63	18.58	2.9	0.43	0.2	10.16	1.36	0.19	0.03	0	0.12	0.25	0.05	0.12	0.03	54.47	4.16	0.01	0.08	65.56	0	0	6	-0.29	-0.61	10.03	71.64	104.31	919.79	497.23	1083.61	671.46	957.24	527.03	1060.51	541.73
45.044	0	0.03	0	0.01	0.12	39.09	0.05	0.24	0.39	0.39	35.91	95.48	61.6	98.69	27.44	3.48	0.39	0.21	9.86	1.54	0.18	0.03	0	0.12	0.25	0.05	0.12	0.04	53.07	4.07	0.01	0.07	65.65	0	0	6	-0.18	-0.4	9.48	71.73	106.06	920.29	497.09	1083.92	670.98	956.4	527.19	1061.51	541.43
45.078	0	0.02	0	0.01	0.16	39.9	0.08	0.37	0.3	0.3	35.1	95.73	60.06	98.68	36.5	4.86	0.3	0.25	9.75	1.34	0.17	0.03	0	0.11	0.27	0.06	0.12	0.05	50.42	3.88	0.01	0.06	66.01	0	0	6	0.17	-0.42	9.97	72.05	102.68	920.65	497.62	1083.32	671.02	958.18	527.18	1059.82	541.77
45.111	0	0.02	0	0.01	0.19	44.86	0.1	0.51	0.31	0.29	30.14	96.2	60.38	98.42	42.97	6.29	0.29	0.29	11.84	1.21	0.16	0.03	0	0.11	0.31	0.05	0.12	0.05	48.47	3.83	0.01	0.04	66.77	0	0	6	0.14	-1.33	9.69	72.15	104.52	920.93	497.26	1083.68	670.64	957.48	526.66	1060.92	541.61
45.145	0	0.02	0	0.01	0.2	47.55	0.11	0.63	0.34	0.24	27.45	96.91	60.81	98.58	46.37	7.97	0.24	0.34	11.1	1.12	0.12	0.03	0	0.11	0.34	0.06	0.12	0.04	44.66	3.72	0.01	0.06	68.11	0	0	6	-0.84	-0.8	9.59	71.75	103.79	920.97	497.62	1083.1	670.32	957.45	526.64	1060.17	541.54
45.178	0	0.01	0	0	0.22	47.26	0.12	0.75	0.39	0.22	27.74	97.02	59.94	98.49	50.26	8.23	0.22	0.33	10.46	1.05	0.14	0.03	0	0.1	0.39	0.06	0.13	0.03	42.7	3.82	0.01	0.08	68.34	0	0	6	-1.37	-1.1	10.68	71.37	103.74	920.23	497.55	1082.78	670.11	957.9	526.11	1060.38	542.29
45.211	0	0.01	0	0	0.21	47.64	0.11	0.71	0.39	0.22	27.36	97.05	60.39	98.12	48.73	8.4	0.22	0.32	10.59	1.04	0.18	0.04	0	0.1	0.39	0.06	0.13	0.02	42.27	3.83	0.01	0.04	68.41	0	0	6	-1.47	-2.21	10.78	71.36	102.12	919.97	497.22	1082.86	670.4	958.56	525.82	1059.45	541.67
45.245	0	0.01	0	0	0.21	47.96	0.12	0.8	0.43	0.19	27.04	97.24	60.11	98.41	50.93	9.18	0.19	0.34	10	1.11	0.2	0.04	0	0.1	0.43	0.07	0.12	0.02	38.8	3.88	0	0.06	68.82	0	0	6	-1.17	-1.37	9.33	71.49	104.51	919.93	497.52	1082.29	670.33	955.97	526.69	1059.47	541.25
45.278	0	0.01	0	0	0.22	48.74	0.11	0.84	0.4	0.19	26.26	97.33	60.51	98.14	50.35	11.04	0.19	0.41	10.12	1.05	0.22	0.05	0	0.09	0.4	0.06	0.13	0.02	38.5	3.81	0	0.04	69.04	0	0	6	-1.08	-2.17	10.34	71.48	102.8	919.39	497.21	1082.47	670.65	957.39	526.3	1059.06	541.45
45.311	0	0.01	0	0	0.22	50.72	0.12	0.9	0.38	0.19	24.28	97.39	60.9	98.29	51.5	11.49	0.19	0.43	11.24	1.03	0.2	0.05	0	0.09	0.38	0.07	0.13	0.02	36.22	3.75	0	0.03	69.18	0	0	6	-3.98	-1.73	10.58	70.32	100.71	918.65	497.05	1082.15	670.35	957.88	526.23	1057.61	540.25
45.345	0	0.01	0	0	0.22	46.47	0.12	0.93	0.36	0.17	28.53	96.83	59.35	98.42	51.62	12.45	0.17	0.47	10.67	1.05	0.19	0.05	0	0.1	0.36	0.08	0.13	0.02	33.94	3.37	0	0.17	67.94	0	0	6	-2.17	-1.34	9.74	70.95	101.67	918.18	497.76	1080.92	670.89	955.94	527.16	1056.68	540.91
45.378	0	0.01	0	0	0.22	47.3	0.13	0.92	0.34	0.18	27.7	96.98	59.51	98.34	52.3	11.46	0.18	0.47	10.67	1.04	0.21	0.06	0	0.09	0.34	0.07	0.13	0.02	33.16	3.36	0	0.04	68.24	0	0	6	-0.89	-1.59	9.29	71.47	102.06	918.24	497.24	1081.11	671.21	955.56	526.53	1056.64	540.64
45.412	0	0.01	0	0	0.17	48.48	0.11	0.74	0.33	0.18	26.52	97.39	60.62	98.56	49.64	8.99	0.18	0.44	9.64	0.98	0.26	0.06	0	0.11	0.33	0.06	0.13	0.02	29.98	3.27	0	0.05	69.19	0	0	6	-1.71	-0.87	9.42	71.04	102.74	917.4	496.81	1081.09	671.19	954.92	526.49	1056.73	540.22
45.445	0	0.01	0	0	0.16	50.63	0.11	0.71	0.34	0.19	24.37	97.64	61.48	98.55	49.27	8.47	0.19	0.44	9.89	1.01	0.25	0.06	0	0.11	0.34	0.05	0.12	0.02	29.27	3.25	0	0.07	69.84	0	0	6	-0.26	0.91	8.74	71.88	104.08	917.49	497.32	1080.08	671	953.36	526.95	1056.5	540.9
45.478	0	0.01	0	0	0.15	52.61	0.12	0.69	0.36	0.2	22.39	97.68	61.86	98.27	50.33	6.89	0.2	0.39	11.09	1.08	0.25	0.05	0	0.12	0.36	0.05	0.11	0.02	29.6	3.22	0	0.12	69.94	0	0	6	-3.96	-1.8	9.9	70.29	100.66	916.64	496.85	1080.26	670.25	955.32	526.93	1055.22	539.23
45.512	0	0.01	0	0	0.15	53.22	0.12	0.66	0.36	0.21	21.78	97.86	62.21	98.53	50.14	6.05	0.21	0.37	10.49	1.09	0.22	0.05	0	0.12	0.36	0.05	0.11	0.02	30.73	3.15	0	0.09	70.46	0	0	6	-1.06	0.99	8.36	71.42	104.27	916.35	497.33	1079.13	671.06	951.88	527.28	1055.33	540.31
45.545	0	0.01	0	0	0.13	52.57	0.1	0.58	0.39	0.19	22.43	97.88	62.63	98.73	47.35	5.78	0.19	0.32	9.91	1.09	0.19	0.04	0	0.12	0.39	0.05	0.1	0.02	30.98	2.97	0	0.09	70.52	0	0	6	-3.16	-0.23	8.94	70.53	102.29	915.19	496.81	1078.95	670.7	952.44	527.47	1054.08	538.99
45.578	0	0.01	0	0	0.13	51.56	0.09	0.54	0.43	0.18	23.44	97.88	62.78	98.52	45.23	6.37	0.18	0.32	9.22	1.07	0.17	0.05	0	0.13	0.43	0.06	0.1	0.02	31.31	2.83	0	0.13	70.51	0	0	6	-1.98	0.99	8.01	70.91	104.21	915.09	497.2	1078.17	670.84	950.42	527.92	1053.99	539.38
45.612	0	0.01	0	0	0.11	51.2	0.08	0.44	0.47	0.18	23.8	97.95	63.4	98.71	41.95	5.11	0.18	0.28	8.52	1.04	0.18	0.05	0	0.14	0.47	0.06	0.1	0.02	31.85	2.59	0	0.15	70.73	0	0	6	-3.65	-0.32	8.65	70.42	102.84	914.91	496.87	1078.43	670.38	951.55	527.55	1053.78	538.75
45.645	0	0.01	0	0	0.09	53.8	0.07	0.37	0.46	0.17	21.2	98.19	65.21	98.76	37.91	4.86	0.17	0.24	8.85	1.01	0.19	0.05	0	0.14	0.46	0.06	0.09	0.02	31.78	2.63	0	0.17	71.5	0	0	6	0.02	0.1	7.51	72.04	103.99	914.08	496.77	1077.09	671.15	949.04	527.77	1052.42	539.03
45.678	0	0.01	0	0	0.09	52.8	0.06	0.34	0.5	0.17	22.2	98.06	65.17	98.61	36.1	4.81	0.17	0.21	8.95	1.08	0.24	0.05	0	0.15	0.5	0.06	0.08	0.02	32.88	2.63	0	0.1	71.09	0	0	6	-1.34	0.68	7.11	71.3	104.2	914.54	496.83	1077.87	671.32	949.22	527.98	1052.89	538.5
45.712	0	0.01	0	0	0.08	53.8	0.05	0.29	0.52	0.17	21.2	98.16	66.22	98.77	32.68	4.23	0.17	0.2	9	1.11	0.33	0.05	0	0.16	0.52	0.06	0.08	0.02	33.39	2.45	0	0.14	71.42	0	0	6	-0.91	0.09	7.11	71.68	104.63	914.34	496.96	1077.41	671.13	948.69	528.19	1052.78	538.7
45.745	0	0.02	0	0	0.07	53.33	0.05	0.25	0.53	0.17	21.67	98.11	66.7	98.71	29.58	4.49	0.16	0.21	9.02	1.06	0.33	0.04	0	0.17	0.53	0.06	0.07	0.02	34.25	2.43	0	0.1	71.24	0	0	6	-1.19	0.33	7.02	71.58	104.98	914.36	497.05	1077.35	671.05	948.44	528.26	1052.9	538.71
45.779	0	0.02	0	0.01	0.06	51.05	0.04	0.2	0.59	0.2	23.95	97.95	66.97	98.73	24.36	4.18	0.15	0.19	8.46	1.04	0.36	0.04	0	0.2	0.59	0.06	0.08	0.02	34.94	2.36	0	0.09	70.71	0	0	6	-1.41	-0.23	6.65	71.31	105.08	913.61	497.2	1076.72	671.46	947.37	528.44	1051.96	538.58
45.812	0	0.02	0	0.01	0.07	50.89	0.04	0.22	0.65	0.23	24.11	97.87	66.56	98.69	25.74	4.59	0.15	0.21	8.81	1.1	0.36	0.06	0	0.23	0.65	0.07	0.09	0.03	35.68	2.24	0	0.12	70.48	0	0	6	-4.42	0.38	7.22	70.14	104.51	913.2	497.8	1076.78	671.65	947.93	528.66	1051.95	538.82
45.845	0	0.02	0	0.01	0.06	52.53	0.04	0.19	0.65	0.24	22.47	97.95	67.71	98.6	22.94	4.11	0.14	0.19	9.48	1.08	0.31	0.06	0	0.24	0.65	0.07	0.09	0.04	35.08	2.24	0	0.07	70.72	0	0	6	-2.02	0.73	7.09	70.99	105.35	912.47	497.27	1076.47	672.13	946.94	528.61	1051.78	538.98
45.879	0	0.02	0	0.01	0.06	55.53	0.03	0.18	0.62	0.26	19.47	98.24	69.19	98.66	21.31	3.93	0.13	0.18	9.71	1.04	0.3	0.07	0	0.26	0.62	0.07	0.08	0.04	35.47	2.28	0	0.09	71.69	0	0	6	-2.06	-0.51	7.76	70.97	103.97	911.77	497.24	1075.98	672.18	947.5	528.48	1050.92	539.14
45.912	0	0.02	0	0	0.06	57.24	0.04	0.2	0.68	0.26	17.76	98.33	69.31	98.19	23.55	4.25	0.13	0.17	10.24	1.1	0.29	0.07	0	0.26	0.68	0.07	0.09	0.03	35.24	2.33	0	0.11	72.04	0	0	6	-2.31	-2.04	7.37	70.91	102.74	911.67	497.59	1075.51	672.31	947.41	528.94	1049.67	538.79
45.945	0	0.02	0	0	0.06	56.27	0.04	0.21	0.73	0.29	18.73	98.27	68.61	98.67	25.13	4.52	0.13	0.18	10.03	1.16	0.28	0.06	0	0.29	0.73	0.08	0.1	0.02	35.97	2.3	0	0.09	71.79	0	0	6	-1.08	-0.47	6.48	71.53	103.03	911.76	497.74	1075.05	672.47	946.37	529.5	1049	538.6
45.979	0	0.02	0	0.01	0.07	55	0.04	0.21	0.81	0.33	20	98.11	67.98	98.51	25.5	4.63	0.12	0.17	10.21	1.34	0.31	0.06	0	0.33	0.81	0.08	0.1	0.02	35.92	2.32	0	0.06	71.24	0	0	6	-2.2	-1.04	6.72	71.04	102.62	912.11	497.52	1075.54	672	947.15	529.22	1049.39	538.15
46.012	0	0.02	0	0	0.07	54.6	0.04	0.24	0.8	0.32	20.4	98.08	67.35	98.63	27.77	4.49	0.13	0.17	10.13	1.42	0.32	0.05	0	0.32	0.8	0.08	0.1	0.02	36.36	2.41	0	0.09	71.14	0	0	6	-1.32	0.63	6.59	71.45	104.4	912.1	497.79	1075.05	672.03	946.05	529.06	1049.98	539.05
46.045	0	0.02	0	0.01	0.07	56.14	0.04	0.24	0.73	0.31	18.86	98.26	67.87	98.41	28.25	4.62	0.13	0.17	9.97	1.57	0.34	0.04	0	0.31	0.73	0.07	0.1	0.02	37.57	2.57	0	0.07	71.78	0	0	6	2.83	-1.37	6.56	73.71	104.55	911.22	496.92	1074.74	672.46	945.35	528.97	1049.38	539.4
46.079	0	0.02	0	0.01	0.07	57.21	0.04	0.2	0.66	0.3	17.79	98.35	69.03	98.16	24.68	3.61	0.15	0.15	10.08	1.64	0.35	0.04	0	0.3	0.66	0.06	0.09	0.01	39.76	2.9	0	0.08	72.11	0	0	6	5.61	-2.12	6.15	75.28	102.98	911.42	496.77	1075.03	673.22	945.94	529.77	1048.48	539.27
46.112	0	0.02	0	0.01	0.07	56.7	0.04	0.2	0.64	0.3	18.3	98.33	69.04	98.15	23.9	3.33	0.16	0.16	9.87	1.84	0.31	0.03	0	0.3	0.64	0.06	0.09	0.01	41.37	3.07	0	0.06	72.03	0	0	6	5.75	-2.15	5.98	75.35	103.21	911.2	496.73	1074.84	673.33	945.47	530	1048.29	538.96
46.146	0	0.02	0	0.01	0.07	54.66	0.04	0.2	0.7	0.31	20.34	97.99	68	98.05	24.49	3.19	0.19	0.16	10.74	2.23	0.31	0.03	0	0.31	0.7	0.06	0.09	0.01	44.14	3.47	0	0.06	70.85	0	0	6	5.91	-2.4	5.68	75.42	103.5	911.1	496.6	1074.91	673.34	945.07	530.08	1048.2	538.82
46.179	0	0.03	0	0.01	0.07	54.89	0.04	0.18	0.69	0.29	20.11	97.97	68.55	98.01	22.18	2.86	0.21	0.17	11.01	2.53	0.32	0.03	0	0.29	0.69	0.06	0.09	0.01	45.56	3.81	0	0.06	70.8	0	0	6	5.79	-2.51	5.64	75.32	103.13	910.98	496.64	1074.83	673.43	945.11	530.12	1047.87	538.79
46.212	0	0.03	0	0.01	0.06	55.37	0.03	0.16	0.65	0.28	19.63	98.01	69.34	98.09	19.23	2.68	0.22	0.17	11.13	2.8	0.33	0.03	0	0.28	0.65	0.05	0.09	0.01	46.71	3.92	0	0.08	70.91	0	0	6	5.76	-2.31	6.06	75.4	102.48	910.53	496.86	1073.92	673.27	945.08	530.03	1047.17	539.01
46.246	0	0.03	0	0.01	0.06	55.96	0.03	0.16	0.6	0.27	19.04	98.09	69.7	98.09	18.71	2.55	0.23	0.18	11.02	2.81	0.33	0.03	0	0.27	0.6	0.05	0.09	0.01	47.34	4.44	0	0.07	71.18	0	0	6	5.69	-2.3	5.86	75.37	102.35	910.52	496.82	1073.92	673.34	944.95	530.22	1046.96	538.6
46.279	0	0.03	0	0.01	0.06	56.6	0.03	0.14	0.64	0.26	18.4	98.14	70.49	98.08	16.08	2.23	0.23	0.15	11.14	3.12	0.32	0.03	0	0.26	0.64	0.05	0.1	0.01	47.47	4.63	0	0.08	71.35	0	0	6	5.59	-2.34	5.78	75.31	102.96	910.55	496.99	1073.74	673.18	944.52	530.5	1047.16	538.59
46.312	0	0.03	0	0.01	0.05	56.98	0.02	0.14	0.63	0.25	18.02	98.26	71.09	98.66	14.23	2.14	0.25	0.14	10.61	3.27	0.32	0.03	0	0.22	0.63	0.05	0.1	0.01	47.89	4.99	0	0.07	71.76	0	0	6	2.1	-0.52	6.61	73.33	104.09	910.47	497.15	1073.49	672.12	944.61	529.01	1048.19	539.25
46.346	0	0.03	0	0.01	0.06	56.71	0.03	0.15	0.65	0.27	18.29	98.23	70.62	98.79	15.99	2.35	0.27	0.15	10.62	3.34	0.3	0.03	0	0.2	0.65	0.04	0.1	0.01	48.97	5.66	0	0.09	71.66	0	0	6	-2.86	0	6.31	70.54	104.16	910.51	497.64	1074.07	672.24	944.63	528.83	1048.34	538.52
46.379	0	0.03	0	0.01	0.06	55.58	0.03	0.16	0.65	0.29	19.42	98.15	69.92	98.72	17.35	2.28	0.29	0.15	10.37	3.4	0.28	0.03	0	0.19	0.65	0.05	0.1	0.01	48.08	5.8	0	0.07	71.37	0	0	6	-1.27	-0.26	6.27	71.28	103.95	910.17	497.59	1073.46	672.27	944.2	529.12	1047.72	538.61
46.413	0	0.03	0	0.01	0.07	51.68	0.03	0.18	0.65	0.32	23.32	97.77	67.98	98.71	19.65	2.52	0.32	0.15	9.92	3.29	0.26	0.04	0	0.21	0.65	0.05	0.1	0.02	50.23	6.01	0	0.09	70.19	0	0	6	-3.03	0.3	6.23	70.43	104.53	910.48	497.75	1074	672.24	944.35	528.95	1048.44	538.57
46.446	0	0.03	0	0.01	0.08	52.71	0.04	0.2	0.64	0.33	22.29	97.9	67.9	98.74	21.94	2.6	0.33	0.15	9.91	3.06	0.24	0.04	0	0.19	0.64	0.04	0.1	0.02	50.32	6.45	0	0.09	70.57	0	0	6	-1.42	-0.19	6.3	71.15	103.65	910.13	497.74	1073.34	672.35	944.28	529.23	1047.5	538.68
46.479	0	0.03	0	0.01	0.09	52.54	0.04	0.24	0.62	0.33	22.46	97.87	66.91	98.64	26.33	2.68	0.33	0.15	9.94	2.94	0.22	0.04	0	0.2	0.62	0.05	0.1	0.02	49.85	6.28	0	0.12	70.49	0	0	6	-3.49	0.59	6.45	70.18	104.45	910.32	497.81	1073.77	672.17	944.38	528.78	1048.37	538.64
46.513	0	0.03	0	0.01	0.1	54.96	0.05	0.28	0.64	0.35	20.04	98.09	66.98	98.76	30.04	2.72	0.35	0.16	10.3	3	0.23	0.05	0	0.2	0.64	0.05	0.1	0.03	50.78	6.37	0.01	0.18	71.18	0	0	6	-1.22	-0.12	6.11	71.37	103.67	910.35	498.03	1073.28	672.36	944.2	529.63	1047.46	538.83
46.546	0	0.02	0	0.01	0.13	52.3	0.07	0.37	0.63	0.37	22.7	97.83	64.56	98.46	36.66	3.44	0.37	0.19	10	3.32	0.29	0.06	0	0.22	0.63	0.06	0.09	0.03	50.43	5.47	0.01	3.6	70.38	0	0	6	2.58	-1.22	6.4	73.95	102.48	910.89	498.74	1072.92	672.86	945.07	530.68	1047.1	540.34
46.579	0	0.02	0	0.01	0.19	49.11	0.11	0.57	0.67	0.38	25.89	97.52	61.05	98.41	47.54	3.83	0.38	0.2	9.46	3.67	0.38	0.07	0	0.23	0.67	0.07	0.09	0.05	50.98	4.45	0.01	22.44	69.51	0	0	6	0.88	-1.36	6.99	72.92	103.4	910.92	499.13	1073.09	672.91	945.25	530.44	1048.13	540.83
46.613	0	0.02	0	0.01	0.2	46.89	0.12	0.58	0.59	0.42	28.11	97.15	59.86	98.68	48.83	3.79	0.42	0.22	9.64	4.3	0.52	0.07	0	0.2	0.59	0.09	0.09	0.05	49.67	3.52	0	17.73	68.62	0	0	6	0.41	-0.43	8.35	72.76	101.87	910.36	499.7	1072.64	672.97	946.56	530.91	1047.84	541.92
46.646	0	0.02	0	0.01	0.26	43.93	0.16	0.72	0.58	0.45	31.07	96.6	57.5	98.63	54.34	4.12	0.45	0.22	9.75	4.92	0.58	0.08	0	0.2	0.58	0.11	0.1	0.06	49.58	3.23	0	4.28	67.49	0	0	6	-2.73	-0.63	7.99	70.98	102.72	910.14	499.29	1073.55	672.78	946.17	531.1	1048.46	540.46
46.679	0	0.02	0	0.01	0.28	42.96	0.19	0.81	0.55	0.44	32.04	96.36	56.51	98.74	57.35	4.36	0.44	0.23	9.93	5.13	0.51	0.08	0	0.2	0.55	0.14	0.11	0.05	48.44	2.69	0	2.02	67.05	0	0	6	-2.64	-0.17	8.04	70.78	103.88	909.77	498.74	1073.67	672.82	945.6	530.26	1048.98	540.45
46.713	0	0.02	0	0.01	0.28	42.1	0.2	0.79	0.58	0.48	32.9	95.75	55.98	98.5	57.42	4.02	0.48	0.21	11.29	6.53	0.5	0.11	0	0.21	0.58	0.17	0.11	0.04	46.27	2.36	0	1.05	66.04	0	0	6	0.86	-1.08	6.4	72.63	102.12	910.22	498.85	1072.9	673.21	944.84	531.31	1046.62	539.61
46.746	0	0.02	0	0.01	0.27	43.92	0.21	0.77	0.63	0.52	31.08	95.69	56.53	98.52	57.36	3.35	0.52	0.19	12.76	8.48	0.44	0.11	0	0.21	0.63	0.16	0.12	0.03	46.47	2.53	0	0.34	65.96	0	0	6	1.95	-1	6.38	73.35	101.94	910.38	498.63	1072.65	672.83	944.86	531.17	1046.46	539.56
46.78	0	0.02	0	0	0.27	43.14	0.21	0.74	0.6	0.59	31.86	94.93	56.21	98.44	56.52	3.46	0.59	0.19	14.3	8.5	0.42	0.11	0	0.22	0.6	0.19	0.12	0.02	44.65	2.29	0	0.19	64.9	0	0	6	-2.89	1.28	6.5	70.64	101.93	910.75	498.69	1073.17	672.31	945.5	529.6	1046.98	539.18
46.813	0	0.02	0	0.01	0.25	41.94	0.2	0.67	0.65	0.65	33.06	94.57	56.14	98.55	54.42	3	0.65	0.18	14.33	8.05	0.42	0.1	0	0.25	0.59	0.21	0.13	0.02	44.12	2.33	0	0.14	64.44	0	0	6	-2.73	0.9	6.6	70.8	101.68	911.06	498.69	1073.23	672.07	945.86	529.63	1047.1	539.08
46.846	0	0.02	0	0.01	0.22	40.22	0.17	0.59	0.66	0.66	34.78	94.17	56.16	98.2	51.34	2.99	0.66	0.18	13.99	7.77	0.39	0.1	0	0.26	0.62	0.2	0.14	0.03	42.69	2.36	0	0.11	63.98	0	0	6	-4.47	2.02	6.08	69.98	103.74	911.19	498.51	1074.45	672.31	945.22	529.25	1048.48	539.32
46.88	0	0.02	0	0.01	0.25	34.01	0.19	0.64	0.75	0.72	40.99	92.83	53.42	96.76	53.1	3.51	0.72	0.19	12	7.62	0.38	0.11	0	0.28	0.75	0.22	0.14	0.04	43.38	2.01	0	0.23	62.6	0	0	6	-7.21	5.02	6.17	69.12	104.52	911.88	498.95	1074.72	671.79	945.48	529.1	1049.52	539.17
46.913	0	0.02	0	0.01	0.18	36.28	0.13	0.46	0.74	0.7	38.72	93.58	55.96	98.63	45.53	3.29	0.7	0.19	12.3	6.53	0.37	0.1	0	0.27	0.74	0.2	0.14	0.03	41.85	2.18	0	0.08	63.34	0	0	6	-1.65	0.6	6.8	71.17	103.79	910.73	498.26	1073.41	672.17	945.01	529.22	1048.29	539.52
46.946	0	0.03	0	0.01	0.16	37.91	0.12	0.41	0.76	0.76	37.09	93.96	57.08	98.78	43.01	2.61	0.76	0.16	12.74	7.05	0.35	0.09	0	0.26	0.74	0.19	0.13	0.03	41.92	2.26	0	0.14	63.75	0	0	6	-2.51	-0.02	6.45	70.82	101.79	910.67	498.49	1073	672.06	945.35	529.7	1046.74	538.76
46.98	0	0.03	0	0.01	0.18	32.63	0.14	0.43	0.88	0.88	42.37	91.89	54.57	98.74	44.19	2.85	0.88	0.17	12.54	6.39	0.36	0.09	0	0.28	0.78	0.2	0.13	0.03	41.35	2.13	0	0.18	61.77	0	0	6	-3.49	0.19	6.44	70.36	102.65	911.17	498.8	1073.71	672.23	945.56	529.95	1047.81	538.98
47.013	0	0.02	0	0.01	0.17	35.14	0.13	0.43	0.86	0.86	39.86	92.14	55.63	98.44	43.43	3.28	0.86	0.18	14.1	5.16	0.34	0.09	0	0.3	0.81	0.2	0.14	0.03	39.46	2.23	0	0.1	61.98	0	0	6	-3.58	1.26	5.79	70.35	103.13	911.25	498.49	1074.61	672.66	945.35	529.65	1048.03	539.18
47.046	0	0.03	0	0.01	0.13	34.25	0.09	0.3	0.81	0.81	40.75	92.01	57.11	98.78	34.92	3.33	0.81	0.18	13.63	4.52	0.43	0.1	0	0.28	0.8	0.2	0.13	0.03	38.75	2.51	0	0.1	61.87	0	0	6	3.02	0.04	7.13	73.88	104.39	910.25	498.11	1073.51	673.47	944.82	530	1048.66	540.78
47.08	0	0.03	0	0.01	0.09	36.96	0.06	0.23	0.95	0.95	38.04	93.05	59.58	98.75	27.56	2.61	0.95	0.17	13.87	4.05	0.7	0.11	0	0.25	0.82	0.14	0.14	0.04	36.25	3.83	0	0.11	62.81	0	0	6	4.89	0.15	7.12	75.1	105.08	909.36	498.48	1072.53	673.54	943.52	531.62	1048.16	541.2
47.113	0	0.03	0	0.01	0.06	42.64	0.04	0.16	1.02	1.02	32.36	93.88	63.16	98.61	19.51	1.79	1.02	0.14	16.38	3.29	0.92	0.13	0	0.2	0.67	0.13	0.16	0.04	35.42	4.46	0	0.17	63.66	0	0	6	1.82	-0.7	6.65	73.59	103.83	910.7	499.73	1072.13	672.7	944.22	531.03	1047.49	541.75
47.147	0	0.03	0	0.01	0.04	53.08	0.03	0.13	1.17	1.17	21.92	95.28	67.56	98.68	13.23	0.89	1.17	0.14	20.43	3.3	1.95	0.22	0	0.17	0.47	0.09	0.2	0.03	29.86	6.71	0.01	0.1	65.36	0	0	6	-0.48	-0.43	7.22	72.75	104.38	912.94	505.42	1070.7	672.93	945	534.37	1048.46	548.2
47.18	0	0.03	0	0.01	0.04	53.55	0.03	0.13	1.55	1.55	21.45	94.56	67.88	98.62	10.32	0.54	1.55	0.14	22.6	3.77	2.07	0.44	0	0.14	0.38	0.07	0.2	0.03	26.94	9.6	0.01	0.17	64.43	0	0	6	0.09	0.67	6.05	72.94	103.85	913.47	506.32	1071.46	674.61	944.82	536.57	1048.06	547.83
47.213	0	0.03	0	0.01	0.03	59.43	0.03	0.12	1.86	1.86	15.57	94.34	70.43	98.43	6.58	0.37	1.86	0.14	27.33	3.24	1.71	1.02	0	0.11	0.27	0.06	0.21	0.02	25.49	12.08	0.01	0.04	64.18	0	0	6	0.64	1.29	6.99	73.2	104.28	913.58	508.54	1069.55	674.74	944.54	538	1048.1	550.26
47.247	0	0.03	0	0.01	0.03	59.44	0.03	0.13	2.29	2.29	15.56	93.51	70.71	98.67	3.49	0.19	2.29	0.12	29.14	2.9	1.65	1.67	0	0.08	0.19	0.04	0.26	0.02	21.05	16.03	0.01	0.04	63.26	0	0	6	-3.03	0.48	5.75	71.88	104.86	914.33	510.77	1067.35	672.64	942.47	539.66	1046.76	550.67
47.28	0	0.03	0	0.01	0.03	56.16	0.03	0.13	2.81	2.81	18.84	91.54	69.47	98.56	2.01	0.12	2.81	0.11	30.27	2.81	1.38	2.92	0	0.07	0.14	0.03	0.29	0.02	20.23	19.13	0.01	0.03	61.48	0	0	6	-3.74	0.86	4.84	71.68	103.47	915.15	510.71	1067.32	671.56	942.74	539.91	1045.75	549.67
47.313	0	0.03	0	0.01	0.03	47.03	0.03	0.16	3.28	3.28	27.97	88.47	66.16	97.31	1.46	0.1	3.28	0.1	28.02	2.69	1.29	4.37	0	0.06	0.11	0.02	0.28	0.02	18.41	23.37	0.01	0.01	59.34	0	0	6	-3.57	4.06	4.47	72.04	103.47	916.08	510.4	1066.83	669.74	942.7	539.69	1045.75	548.93
47.347	0	0.04	0	0.01	0.03	33.99	0.03	0.22	4.72	4.72	41.01	82.03	60.56	96.62	1.07	0.1	4.72	0.11	24.77	2.33	1.6	7.12	0	0.04	0.1	0.01	0.26	0.04	16.15	31.38	0.01	0.01	56.11	0	0	6	-2.69	5.23	5.13	72.41	103.4	916.38	509.99	1066.13	668.44	943.14	538.78	1046.03	549.02
47.38	0	0.04	0	0.01	0.03	31.02	0.03	0.24	5.07	5.07	43.98	79.01	59.11	97.57	0.73	0.1	5.07	0.13	24.74	2.41	1.74	10.85	0	0.04	0.1	0.01	0.26	0.04	15.33	33.96	0.02	0.01	54.91	0	0	6	-1.22	3.54	5.23	73.51	103.49	917.22	509.74	1064.89	666.01	942.95	538.29	1045.91	548.76
47.414	0	0.05	0	0.01	0.04	25.36	0.04	0.38	6.76	6.76	49.64	72.68	55.85	98.27	0.53	0.17	6.76	0.13	24.05	2.01	1.29	8.07	0	0.02	0.1	0.01	0.25	0.08	14.13	45.73	0.02	0	52.75	0	0	6	-3.6	1.8	6.04	72.96	104.53	917.57	509.29	1062.28	661.84	941.97	536.48	1045.92	547.48
47.447	0	0.05	0.01	0.01	0.04	21.94	0.04	0.49	7.63	7.63	56.12	65.63	53.59	98.72	0.35	0.23	7.63	0.13	24.77	1.73	1.21	7.76	0	0.02	0.11	0.01	0.31	0.08	12.63	51.54	0.03	0	50.69	0	0	6	-3.86	0.26	5.65	72.74	104.42	917.11	508.62	1062.18	661.71	941.33	536.36	1045.31	546
47.48	0	0.05	0	0.01	0.04	23.78	0.04	0.5	7.26	7.26	52.45	67.64	54.84	98.59	0.23	0.32	7.26	0.12	25.5	1.87	0.9	5.26	0	0.01	0.13	0.01	0.34	0.09	11.91	52.53	0.03	0	51.25	0	0	6	-2.62	0.78	6.76	73.6	103.28	916.56	507.6	1061.63	660.63	942.25	535.25	1044.99	545.85
47.514	0	0.05	0.01	0.01	0.04	23.34	0.04	0.83	8.7	8.7	53.33	66.41	53.89	98.44	0.21	0.62	8.7	0.15	25.75	2	0.76	3.47	0	0.01	0.12	0	0.32	0.11	10.73	64.13	0.04	0.01	50.91	0	0	6	-2.55	-1.28	7.13	74.28	102.02	917.01	507.9	1061.05	659.54	943.01	535.56	1044.51	545.85
47.547	0	0.05	0.01	0.01	0.04	20.89	0.05	1.01	9.84	9.84	58.22	60.47	51.88	98.19	0.2	1.14	9.84	0.18	26.39	2.11	0.71	2.37	0	0	0.12	0	0.3	0.12	9.69	68.54	0.04	0	49.31	0	0	6	-2.54	-2.03	7	74.77	101.29	918.04	507.83	1060.82	658.1	943.62	535.43	1044.43	545.27
47.58	0	0.05	0.01	0.01	0.04	21.69	0.05	0.97	9.32	9.32	56.63	59.56	52.42	98.27	0.21	1.6	9.32	0.21	27.69	3.16	0.79	1.05	0	0	0.13	0	0.31	0.12	9.71	66.94	0.04	0.01	49.08	0	0	6	-2.57	1.82	7.38	74.89	104.31	918.12	506.22	1060.04	654.39	942.26	534.26	1046.09	544.26
47.614	0	0.06	0.01	0.01	0.05	14.93	0.06	1.16	10.73	10.73	70.14	41.13	47.11	98.66	0.25	2.19	10.73	0.25	28.79	5.36	1.02	0.64	0	0	0.13	0	0.32	0.16	8.2	70.58	0.05	0	44.44	0	0	6	-3.68	0.51	7.34	74.95	100.2	918.55	506.28	1058.36	653.07	943.48	532.71	1043.11	543.46
47.647	0	0.06	0.01	0.01	0.05	15.77	0.06	1.15	10.27	10.27	68.45	38.74	47.34	97.69	0.4	2.79	10.27	0.27	31.16	7.52	1.77	0.37	0	0	0.13	0	0.3	0.21	7.91	69.72	0.06	0.01	43.82	0	0	6	-3.96	3.28	7.48	75.06	108.26	919.06	506.15	1057.03	647.73	939.51	534.62	1047.39	543.75
47.68	0	0.07	0.01	0.01	0.05	14.93	0.06	1.23	9.78	9.78	70.15	30.63	45.74	97.93	0.57	3.04	9.78	0.29	34.41	9.75	3.73	0.25	0	0	0.14	0	0.26	0.22	7.56	70.78	0.07	0.01	41.58	0	0	6	-1.08	2.72	7.94	75.07	107.56	918.42	505.43	1057.12	648.11	939.94	534.53	1047.1	543.79
47.714	0	0.08	0.01	0.01	0.06	11.37	0.06	1.2	8.15	8.15	77.27	22.2	43.03	97.76	0.97	4.77	8.15	0.37	34.23	13.14	4.97	0.24	0	0	0.14	0	0.2	0.27	6.44	68.08	0.08	0.02	38.86	0	0	6	-2.07	3.12	8.26	74.92	106.69	917.79	504.44	1056.87	647.55	940.18	533.08	1046.42	542.95
47.747	0	0.08	0.01	0.01	0.06	10.35	0.06	1.25	7.72	7.72	79.31	18.99	41.51	97.94	1.56	6.63	7.72	0.5	34.78	16.75	6.3	0.18	0	0	0.14	0	0.16	0.22	5.5	66.45	0.09	0.03	37.64	0	0	6	-2.51	2.68	8.15	74.97	106.68	918.2	504.73	1056.46	646.84	940.08	533.18	1046.31	542.94
47.781	0	0.09	0.01	0.01	0.06	7.03	0.06	1.14	5.77	5.77	85.95	15.5	39.65	97.73	2.2	6.67	5.77	0.62	30.31	19.9	4.51	0.14	0	0	0.16	0	0.16	0.24	4.43	63.31	0.1	0.02	36.12	0	0	6	0.33	3.19	6.96	74.78	103.91	921.09	505.9	1053.55	643.15	940.33	533.5	1043.85	542.47
47.814	0	0.1	0.01	0.01	0.06	7.91	0.06	1	5.06	5.06	84.17	16.81	40.92	97.91	2.63	6.35	5.06	0.73	31.4	24.76	4.72	0.11	0	0	0.19	0	0.18	0.3	3.51	59.93	0.11	0.05	36.71	0	0	6	2.32	2.77	7.25	74.72	109.91	919.28	504.07	1057.04	645.65	938.62	534.63	1048.27	542.27
47.847	0	0.11	0.01	0.01	0.06	7.7	0.06	0.87	5.39	5.39	84.6	15.58	39.92	97.86	3.17	5.4	5.39	0.75	31.98	26.55	5.54	0.09	0	0	0.2	0	0.21	0.39	3.16	57.01	0.12	0.08	36.15	0	0	6	-0.88	2.89	7.68	75.25	104.62	920.59	505.42	1056.87	645.93	941.96	534.35	1046.26	542.57
47.881	0	0.09	0.01	0.01	0.05	8.11	0.06	0.73	4.19	4.19	83.78	18.15	41.42	98.05	3.37	4.97	4.19	0.7	30.73	24.63	4.91	0.07	0	0	0.2	0.01	0.27	0.58	2.5	53.2	0.13	0.07	37.3	0	0	6	-1.72	2.4	7.53	75.25	105	920.69	505.5	1055.98	644.47	941.25	534.54	1045.97	542.11
47.914	0	0.09	0.01	0.01	0.05	8.04	0.06	0.67	4.01	4.01	83.93	17.47	41.21	98.04	3.12	5.03	4.01	0.7	31.12	24.36	5.44	0.06	0	0	0.21	0.01	0.3	0.54	2.29	51.19	0.13	0.04	37.01	0	0	6	-0.4	2.45	6.81	75.51	104.01	920.76	506.18	1055.46	645.67	940.89	534.87	1044.62	542.4
47.947	0	0.09	0.01	0.01	0.05	7.89	0.06	0.59	3.75	3.75	84.21	17.49	41.19	97.46	2.99	4.95	3.75	0.69	30.76	25.74	5.58	0.08	0	0	0.21	0.01	0.33	0.44	1.96	48.41	0.14	0.07	37.02	0	0	6	-1.73	3.77	6.6	75.37	105.94	920.18	505.74	1055.59	645.66	939.63	534.34	1045.29	542.12
47.981	0	0.1	0.01	0.01	0.05	6.32	0.06	0.51	3.69	3.69	87.35	13.5	39.12	97.38	2.87	4.19	3.69	0.66	30.3	26.54	5.4	0.07	0	0	0.23	0.01	0.38	0.4	1.64	45.91	0.16	0.07	35.11	0	0	6	-0.57	3.92	6.8	75.37	105.63	920.2	505.38	1055.86	645.79	940.1	534.07	1045.42	542.15
48.014	0	0.1	0.01	0.01	0.05	7.97	0.06	0.54	3.76	3.76	84.06	14.19	40.44	97.47	3.02	3.94	3.76	0.67	33.99	24.99	6.72	0.13	0	0	0.27	0.01	0.48	0.34	1.74	47.05	0.17	0.03	35.47	0	0	6	-0.48	3.74	6.69	75.59	104.81	920.22	505.73	1055.61	646.14	940.27	534.24	1044.77	542.3
48.047	0	0.1	0.01	0.01	0.05	8.77	0.07	0.54	3.88	3.88	82.45	12.06	40.84	97.57	3.09	3.83	3.88	0.58	38.13	24.19	6.87	0.16	0	0.01	0.26	0.01	0.45	0.25	1.63	47.32	0.18	0.02	34.31	0	0	6	-0.1	3.54	6.68	75.68	104.72	920.2	506.04	1054.97	645.79	939.97	534.53	1044.38	542.55
48.081	0	0.09	0.02	0.01	0.06	7.5	0.08	0.54	4	4	85	9.45	39.33	97.81	4	3.84	4	0.46	38.47	21.8	5.93	0.2	0	0.01	0.25	0.01	0.4	0.2	1.49	46.39	0.23	0.04	32.61	0	0	6	-0.9	3.01	6.4	75.54	108.19	919.82	505.68	1054.94	644.92	937.92	534.66	1045.84	542.26
48.114	0	0.08	0.02	0.01	0.06	8.53	0.08	0.58	3.89	3.89	82.94	9.85	40.75	97.73	4.52	4.13	3.89	0.41	40.38	18.83	5.13	0.25	0	0.01	0.22	0.01	0.41	0.16	1.66	47.55	0.23	0.04	32.89	0	0	6	-0.4	3.2	6.69	75.56	108.56	919.17	505.3	1054.98	645.22	937.7	534.35	1045.96	542.44
48.148	0	0.08	0.02	0.01	0.07	6.25	0.08	0.63	3.55	3.55	87.5	8.82	38.83	98.2	5.62	4.78	3.55	0.38	35.94	17.42	3.23	0.19	0	0.01	0.21	0.01	0.32	0.11	1.45	47.73	0.22	0.03	32.14	0	0	6	-1.8	2	6.36	75.48	107.21	920.44	505.75	1054.7	644.3	938.53	533.91	1045.42	542.06
48.181	0	0.08	0.02	0.01	0.07	4.55	0.09	0.68	3.54	3.54	90.9	6.87	35.64	98.33	7.27	4.25	3.54	0.35	33.36	17.41	3.09	0.14	0	0.01	0.23	0.01	0.3	0.17	1.25	48.52	0.23	0.04	30.44	0	0	6	1.88	1.62	6.06	75.34	103.53	921.99	506.19	1052.25	642.13	939.56	532.97	1042.68	542.21
48.214	0	0.08	0.02	0.01	0.07	5	0.09	0.69	3.33	3.33	90	7.44	36.33	98.51	7.89	4.63	3.33	0.38	34.04	19.09	3.44	0.11	0	0.01	0.22	0.01	0.27	0.2	1.27	47.77	0.22	0.08	30.98	0	0	6	0.55	1.05	7.24	75.28	107.82	918.78	504.04	1055.2	644.56	938.38	533.32	1045.88	541.62
48.248	0	0.08	0.02	0.01	0.07	6.76	0.09	0.82	3.45	3.45	86.47	9.9	38.77	97.98	8.51	4.94	3.45	0.33	35.88	20.66	3.87	0.09	0	0.01	0.21	0.01	0.25	0.25	1.58	51.18	0.24	0.04	32.93	0	0	6	-2.32	2.58	6.33	75.33	106.46	920.04	504.65	1056	645.27	939.28	533.19	1045.47	540.87
48.281	0	0.09	0.02	0.01	0.07	7.17	0.09	0.86	3.62	3.62	85.66	10.17	38.87	98.09	9.14	4.71	3.62	0.31	36.62	23.35	4.33	0.09	0	0.01	0.2	0.01	0.22	0.28	1.67	51.84	0.23	0.03	33.11	0	0	6	0.84	2.31	5.96	75.43	106.11	921.17	505.04	1055.8	644.84	939.59	534.01	1045.46	541.16
48.314	0	0.11	0.02	0.01	0.08	7.86	0.11	0.99	4.41	4.41	84.29	9.68	38.41	98.69	11.07	4.03	4.41	0.3	39.03	28.76	5.04	0.11	0	0.01	0.21	0.01	0.18	0.22	1.89	54.16	0.24	0.03	32.77	0	0	6	1.38	0.38	5.36	75.32	104.03	923.85	506.38	1052.79	641.17	939.94	532.61	1043.57	541.77
48.348	0	0.13	0.02	0.01	0.08	6.29	0.11	1.14	4.44	4.44	87.41	8.5	36.6	96.95	10.06	3.74	4.44	0.32	36.57	32.52	5.13	0.09	0	0.01	0.2	0.01	0.18	0.19	2.37	58.86	0.23	0.05	31.88	0	0	6	1.55	4.7	7.14	75.46	108.8	920.67	504.5	1055.28	643.19	938.97	533.03	1047.35	542.63
48.381	0	0.16	0.02	0.01	0.09	3.97	0.12	1.18	5.05	5.05	92.05	7.36	32.31	98.62	11.91	3.42	5.05	0.29	29.96	35.77	4.48	0.14	0	0.02	0.25	0.01	0.18	0.18	2.37	58.14	0.26	0.04	30.9	0	0	6	-0.17	0.64	7.04	75.66	101.35	921.76	506.01	1051.09	639.36	940.56	533.81	1041.64	541.1
48.415	0	0.18	0.02	0.01	0.09	2.92	0.11	1.2	5.49	5.49	94.17	6.43	29.49	98.15	11.03	3.61	5.49	0.34	26.08	37.93	4.91	0.16	0	0.02	0.27	0.01	0.17	0.13	2.7	59.27	0.24	0.05	30	0	0	6	-3.02	2.14	6.96	75.75	106.96	923.84	506.57	1055.84	642.12	941.47	533.45	1047.99	543.19
48.448	0	0.24	0.02	0.01	0.09	3.5	0.11	1.27	5.5	5.5	93	6.54	31.24	98.68	10.61	4.6	5.5	0.3	29.17	45.99	4.36	0.22	0	0.02	0.25	0.01	0.16	0.1	2.94	60.01	0.23	0.02	30.12	0	0	6	2.03	0.41	5.91	75.85	105.97	924.05	505.6	1058.01	644.27	942.08	535.69	1047.91	541.16
48.481	0	0.23	0.02	0.01	0.1	4.09	0.12	1.39	5.13	5.13	91.81	6.78	32.73	98	12.29	4.82	5.13	0.26	31.57	45.82	3.49	0.27	0	0.02	0.28	0.01	0.15	0.09	3.03	60.28	0.23	0.01	30.36	0	0	6	0.92	2.54	5.83	76.07	102.91	925.19	506.8	1057.27	644.12	943.69	535.55	1046.41	541.79
48.515	0	0.24	0.02	0.01	0.1	4.24	0.13	1.41	4.73	4.73	91.52	5.92	33.05	98.66	13.64	5.2	4.73	0.26	33.99	47.38	2.73	0.21	0	0.02	0.28	0.01	0.15	0.05	3.05	58.98	0.21	0.03	29.46	0	0	6	1.64	0.51	5.65	75.84	105.82	925.72	505.97	1058.53	643.59	943.04	535.47	1048.7	541.25
48.548	0	0.27	0.02	0.01	0.12	3.93	0.15	1.3	4.67	4.67	92.14	5.37	32.26	98.38	15.71	5.7	4.67	0.24	33.87	50.73	1.91	0.3	0	0.03	0.27	0.01	0.15	0.03	2.97	54.53	0.18	0.05	28.81	0	0	6	1.95	1.47	5.46	75.89	105.33	925.96	506.06	1058.21	643.2	943.07	535.7	1048.27	541.02
48.581	0	0.22	0.02	0.01	0.13	3.64	0.15	1.44	4.54	4.54	92.73	5.21	31.71	98.73	15.94	8.02	4.54	0.2	32.83	45.78	1.71	0.26	0	0.03	0.29	0.01	0.16	0.04	3.25	54.51	0.18	0.02	28.62	0	0	6	-0.17	-0.24	5.01	76.08	106.47	926.8	506.62	1060.88	645.75	943.89	536.24	1050.24	541.31
48.615	0	0.23	0.02	0.01	0.13	3.61	0.14	1.29	4.8	4.8	92.78	4.7	31.29	98.23	15.03	8.82	4.8	0.19	34.02	46.79	2.33	0.27	0	0.03	0.32	0.01	0.16	0.04	2.9	51.92	0.17	0.09	27.95	0	0	6	-3.97	-1.91	5.28	75.57	102.78	926.39	506.1	1058.69	644.52	944.66	531.56	1047.01	541.01
48.648	0	0.23	0.02	0.01	0.14	3.88	0.14	1.44	4.48	4.48	92.24	4.68	31.88	98.44	15.4	11.43	4.48	0.18	35.4	47.34	2.45	0.24	0	0.03	0.29	0.01	0.15	0.06	3.4	51.65	0.17	0.03	27.91	0	0	6	-1.29	-1.28	4.59	76.01	107.4	928.05	506.63	1061.21	644.91	943.89	535.33	1051.14	541.12
48.681	0	0.26	0.02	0.01	0.16	3.43	0.15	1.39	4.61	4.61	93.14	4.7	30.34	98	17.26	12.65	4.61	0.15	33.09	52.69	2.77	0.21	0	0.03	0.25	0.01	0.17	0.06	3.54	47.67	0.17	0.19	27.94	0	0	6	1.59	-2.54	3.81	76.21	104.73	929.91	507.18	1059.95	643.29	944.79	535.64	1049.4	540.72
48.715	0	0.24	0.02	0.01	0.16	2.89	0.14	1.05	5.37	5.37	94.21	4.36	28.68	97.46	15.94	12.25	5.37	0.1	30.96	47.48	3.08	0.31	0	0.03	0.19	0.01	0.15	0.03	4.6	42.5	0.14	18.01	27.45	0	0	6	-1.61	-3.76	3.06	76.49	105.41	929.63	507.63	1063.66	648.23	945.53	536.57	1050.87	540.71
48.748	0	0.28	0.02	0.01	0.13	2.15	0.12	0.64	5.51	5.51	95.69	3.96	27.12	97.92	11.24	10.47	5.51	0.06	26.86	48.04	3.3	0.55	0	0.03	0.14	0.01	0.14	0.01	5.04	37.11	0.12	37.24	26.83	0	0	6	0.88	-2.75	3.22	76.56	101.35	928.76	506.17	1065.36	649.73	948.17	534.24	1049.2	542.23
48.782	0	0.26	0.03	0.02	0.12	1.96	0.1	0.43	5.39	5.39	96.09	3.07	25.56	98.11	8.68	11.16	5.39	0.04	28.36	45.02	5.83	1.4	0	0.03	0.13	0.01	0.13	0	5.44	29.34	0.11	12.15	25.18	0	0	6	-1.99	-2.26	3.89	76.13	109.64	930.65	506.69	1065.09	646.92	945.49	534.71	1054.93	541.45
48.815	0	0.28	0.02	0.02	0.11	2.14	0.09	0.34	5.2	5.2	95.72	3.38	26.32	97.01	6.49	11.69	5.2	0.03	28.77	47.03	7.33	1.39	0	0.03	0.11	0.01	0.14	0	6.1	25.66	0.09	7.14	25.8	0	0	6	6.74	-4.61	2.91	76.21	102.18	930.57	505.96	1062.27	645.17	946.79	534.99	1048.8	540.8
48.848	0	0.37	0.02	0.02	0.1	1.78	0.08	0.28	5.58	5.58	96.44	3.21	23.89	97.23	5.08	11.5	5.58	0.03	26.08	54.81	9.77	1.37	0	0.03	0.09	0.01	0.16	0.01	5.66	22.54	0.1	0.52	25.46	0	0	6	6.76	-4.22	4.67	76.18	101.83	931.81	506.87	1060.81	642.24	948.21	536.29	1049.93	540.98
48.882	0	0.39	0.02	0.02	0.11	2.11	0.08	0.27	5.31	5.31	95.78	3.7	25.86	97.63	5.58	13.31	5.31	0.03	27.31	57.45	8.77	1.26	0	0.03	0.08	0.01	0.17	0.01	6.48	19.07	0.08	0.79	26.4	0	0	6	6.81	-3.4	5.43	76.19	102.3	929.71	506.19	1061.23	644.26	947.79	535.54	1049.91	541.56
48.915	0	0.43	0.02	0.02	0.11	1.92	0.08	0.24	5.9	5.9	96.16	3.47	25.27	97.38	3.74	12.6	5.9	0.03	26.44	57.53	8.44	1.21	0	0.03	0.07	0.01	0.16	0.01	6.77	18.92	0.08	0.12	25.98	0	0	6	2.08	-3.92	4.87	76.62	103.41	929.68	506.8	1063.46	646.86	947.9	536.14	1051.18	541.39
48.948	0	0.45	0.02	0.02	0.1	2.41	0.07	0.2	6.52	6.52	95.18	4.4	27.31	98.46	2.12	10.79	6.52	0.02	27.55	56.82	8.6	1.4	0	0.03	0.07	0.01	0.18	0.02	8.25	17.78	0.08	0.16	27.51	0	0	6	6.76	1.22	4.75	75.92	106.7	928.18	504.39	1064.06	647.4	945.89	534.74	1052.42	540.78
48.982	0	0.55	0.02	0.02	0.1	2.97	0.08	0.16	8.01	8.01	94.06	4	28.39	96.51	1.58	10.36	8.01	0.03	32.55	59.61	7.87	1.39	0	0.03	0.09	0.01	0.22	0.04	8.34	13.98	0.08	0.05	26.89	0	0	6	3.2	-5.41	3.83	76.07	104.2	930.67	505.6	1062.9	644.43	946.87	535.1	1050.98	539.4
49.015	0	0.42	0.02	0.02	0.11	2.97	0.08	0.18	7.79	7.79	94.06	4.31	29.08	96.54	1.75	12.68	7.79	0.04	31.56	54.1	6.66	1.3	0	0.03	0.12	0.01	0.29	0.07	7.74	14	0.09	0.04	27.38	0	0	6	8.84	-5.36	4.94	76.31	104.26	931.41	506.37	1064.42	646.65	948.91	536.19	1052.99	542.33
49.048	0	0.43	0.02	0.02	0.1	2.8	0.08	0.15	8.68	8.68	94.4	4.36	28.32	98.12	1.36	9.98	8.68	0.06	30.36	51.64	6.46	1.41	0	0.03	0.14	0.01	0.41	0.19	8.31	12.73	0.1	0.03	27.45	0	0	6	3.91	-2.24	3.14	75.84	106.71	928.67	503.81	1064.98	647.06	945.14	535.55	1051.83	537.73
49.082	0	0.33	0.02	0.02	0.11	2.69	0.09	0.14	10.2	10.2	94.61	4.68	28.23	97.32	1.32	9.86	10.2	0.06	28.74	42.58	4.16	1.04	0	0.03	0.21	0	0.44	0.43	8.04	10.34	0.11	0.04	27.92	0	0	6	3.35	-4.03	3.98	76.36	102.49	931.63	506.51	1063.23	644.97	948.48	535.56	1050.86	540.29
49.115	0	0.24	0.02	0.02	0.1	3.26	0.09	0.13	10.45	10.45	93.48	5.48	30.01	97.11	0.97	8.75	10.45	0.07	30.18	34	3.87	0.94	0	0.03	0.22	0	0.46	0.37	7.94	10.65	0.12	0.02	28.95	0	0	6	5.38	-4.43	4.62	76.14	105.36	929.42	504.69	1065.13	647.05	947.46	535.72	1052.73	539.87
49.149	0	0.19	0.03	0.01	0.11	2.65	0.1	0.11	12.66	7.69	94.7	4.97	27.37	91.7	0.87	8.71	12.66	0.07	27.68	24.88	3.14	0.77	0	0.03	0.29	0	0.47	0.55	7.1	7.69	0.13	0.03	28.31	0	0	6	2.76	-9.99	2.88	76.51	101.12	932.92	507.53	1062.5	644.3	948.47	536.13	1049.52	539.97
49.182	0	0.18	0.03	0.01	0.11	1.86	0.1	0.11	13.41	6.88	96.29	4.35	24.2	98.57	0.99	9.29	13.41	0.08	22.97	21.89	2.85	0.35	0	0.03	0.32	0	0.5	0.33	6.35	6.88	0.14	0.07	27.44	0	0	6	3.37	0.82	4.63	75.86	101.5	930.79	506.37	1059.26	641.44	947.19	533.68	1048.45	540.66
49.215	0	0.15	0.03	0.01	0.11	2.12	0.1	0.12	13.05	7.3	95.76	4.77	25.32	97.69	1.17	10.63	13.05	0.1	24.16	19.72	3.29	0.34	0	0.03	0.34	0	0.42	0.23	6.48	7.3	0.15	0.02	28.04	0	0	6	6.32	-3.28	3.62	75.79	103.06	928.73	504.98	1061.99	645.74	945.84	535.5	1048.84	539.07
49.249	0	0.11	0.02	0.01	0.11	2.04	0.09	0.14	12.5	8.65	95.93	6	25.98	97.59	1.36	12.14	12.5	0.13	20.48	14.41	2.47	0.31	0	0.03	0.3	0	0.38	0.16	6.41	8.65	0.19	0.01	29.55	0	0	6	4.22	-3.49	4.06	76.44	101.91	929.9	506.79	1062.54	646.7	947.61	536.17	1049.41	540.85
49.282	0	0.12	0.02	0.01	0.11	2.59	0.09	0.13	12.69	8.94	94.82	6.2	27.64	96.89	1.19	10.14	12.69	0.13	24.39	14.92	2.91	0.33	0	0.03	0.27	0	0.4	0.11	6.56	8.94	0.19	0.01	29.77	0	0	6	1.03	-4.81	5.05	76.14	104.91	928.66	505.17	1063.18	644.99	946.65	535.57	1051.49	539.51
49.315	0	0.12	0.02	0.01	0.11	3.89	0.09	0.15	12.94	9.18	92.23	6.49	30.45	97.59	1.18	13.23	12.94	0.14	31.19	16.94	3.5	0.77	0	0.03	0.27	0	0.33	0.13	5.48	9.18	0.2	0.01	30.07	0	0	6	1.2	-3.49	2.52	75.83	102.06	930.19	506	1060.53	643.31	945.44	534.87	1047.44	538.23
49.349	0	0.12	0.02	0.01	0.12	2.25	0.09	0.15	12.62	9.57	95.5	5.26	26.39	97.31	1.25	13.6	12.62	0.17	23.99	16.78	2.81	0.53	0	0.03	0.26	0	0.24	0.09	5.09	9.57	0.22	0.02	28.68	0	0	6	4.51	-4.05	4.25	76.09	102.11	930.95	506.94	1060.29	642.82	947.07	535.66	1049.05	540.71
49.382	0	0.13	0.02	0.01	0.14	1.74	0.09	0.17	12.59	9.74	96.53	4.28	24	95.62	1.83	15.72	12.59	0.17	21.99	19.31	2.78	0.38	0	0.03	0.26	0	0.2	0.16	4.97	9.74	0.23	0.04	27.33	0	0	6	-2.29	-6.58	3.01	75.79	101.7	929.56	505.76	1059.06	640.57	944.89	535.61	1046.59	536.56
49.416	0	0.19	0.02	0.01	0.14	0.97	0.08	0.17	11.7	8.17	98.07	3.7	19.82	98.15	2.17	16.15	11.7	0.2	13.33	28.8	2.66	0.2	0	0.03	0.2	0	0.2	0.08	4.84	8.17	0.26	4.84	26.39	0	0	6	1.16	-2.13	3.94	76.14	99.16	930.47	508.33	1055.84	640.12	945.82	534.86	1044.8	540.82
49.449	0	0.21	0.03	0.01	0.13	0.99	0.08	0.15	10.55	7.15	98.02	3.23	19.77	98.16	2.49	14.36	10.55	0.14	15.52	33.09	4.05	0.3	0	0.03	0.2	0	0.24	0.07	4.62	7.15	0.27	15.39	25.51	0	0	6	-0.8	-2.13	1.88	76.11	103.54	929.04	507.94	1058.72	643.52	942.75	536.72	1046.23	540.05
49.482	0	0.25	0.03	0.02	0.12	1.13	0.09	0.14	9.96	6.54	97.75	3.09	19.85	98.11	2.93	12.59	9.96	0.11	18.38	38.25	6.52	0.51	0	0.04	0.2	0	0.3	0.06	4.61	6.54	0.28	3.78	25.22	0	0	6	2.26	-2.25	2.46	75.69	100.13	930.17	509.53	1053.93	639.61	943.04	537.35	1043.12	540.52
49.516	0	0.4	0.03	0.02	0.13	0.83	0.08	0.15	9.55	6.43	98.34	2.26	15.5	98.72	3.54	13.88	9.55	0.09	16.94	51.65	10.55	0.91	0	0.04	0.2	0	0.32	0.03	5.14	6.43	0.28	0.91	23.22	0	0	6	-3.32	-0.29	2.89	75.6	99.86	930.22	510.64	1051.55	636.59	942.37	537.6	1042.19	540.47
49.549	0	0.48	0.03	0.02	0.13	0.8	0.09	0.16	8.99	7.08	98.39	1.9	14.76	98.32	4.5	13.82	8.99	0.07	18.49	57.6	11.27	0.75	0	0.04	0.23	0	0.3	0.06	4.15	7.08	0.3	0.06	22.11	0	0	6	7.73	1.66	3.66	74.32	100.21	926.69	508.46	1053.16	642.08	941.89	537.28	1042.01	541.73
49.582	0	0.5	0.03	0.02	0.14	0.68	0.11	0.17	8.96	7.55	98.64	1.71	14.15	98.75	6.9	12.93	8.96	0.05	16.78	57.96	8.13	0.61	0	0.05	0.26	0	0.34	0.11	3.64	7.55	0.32	0.07	21.45	0	0	6	2.15	-0.15	3.76	75.25	102.2	925.43	508.98	1053.74	642.4	940.61	539.44	1042.8	540.88
49.616	0	0.53	0.04	0.02	0.16	0.49	0.11	0.18	8.22	7.85	98.94	1.25	12.74	98.75	7.01	13.25	8.22	0.04	15.2	57.65	5.58	0.52	0	0.06	0.28	0	0.52	0.24	3.49	7.85	0.36	0.03	19.4	0	0	6	-3.02	-0.15	3.45	75.08	106.37	925.16	508.84	1055.72	643.57	939.21	539.16	1045.56	540.58
49.649	0	0.31	0.04	0.02	0.16	0.48	0.11	0.17	7.11	7.11	99.05	1.22	14.22	98.42	6.14	13.45	7.11	0.04	14.9	42.83	3.03	0.21	0	0.05	0.29	0	0.54	0.38	3.04	7.88	0.34	0.01	19.21	0	0	6	-1.04	1.34	5.06	75.47	105.43	925.28	510.35	1056.93	646.15	941.69	540.24	1047.05	544.06
49.682	0	0.18	0.04	0.01	0.15	0.48	0.1	0.17	6.51	6.51	99.04	1.31	15.25	96.31	5.73	12.15	6.51	0.03	13.97	27.14	2	0.17	0	0.04	0.29	0	0.5	0.23	3.07	9.4	0.3	0.02	19.73	0	0	6	-7.31	-5.69	4.17	74.44	105.59	925.84	510.75	1059.94	648.86	942.55	540.49	1048.11	542.8
49.716	0	0.12	0.04	0.01	0.15	0.41	0.09	0.18	5.04	5.04	99.18	1.24	15.44	97.31	3.76	14.52	5.04	0.03	12.05	17.01	1.49	0.1	0	0.05	0.29	0	0.42	0.23	2.77	9.74	0.29	0.01	19.34	0	0	6	-4.04	-4.06	4.45	74.46	102.12	926.61	510.42	1058.15	647.34	943.98	538.32	1045.98	543.21
49.749	0	0.09	0.03	0.01	0.15	0.39	0.08	0.19	4.71	4.71	99.22	1.2	15.37	98.3	3.23	15.98	4.71	0.04	11.67	10.06	1.41	0.1	0	0.05	0.27	0	0.33	0.15	2.93	10.34	0.3	0.01	19.11	0	0	6	-7.38	1.7	4.01	73.8	106.36	926.57	511.49	1060.35	649.07	942.73	541.42	1049.07	543.55
49.783	0	0.08	0.04	0.02	0.13	0.31	0.08	0.16	3.93	3.93	99.39	0.96	13.56	98.47	2.48	12.77	3.93	0.05	10.44	4.62	1.8	0.17	0	0.06	0.3	0	0.32	0.22	2.46	9.94	0.35	0	17.53	0	0	6	-8.14	1.17	4.08	73.3	106.81	927.5	513.73	1061.7	651.85	943.72	543.05	1050.48	546.12
49.816	0	0.08	0.05	0.02	0.14	0.26	0.08	0.16	4.01	4.01	99.47	0.8	11.89	96.6	2.28	13.32	4.01	0.06	10.37	3.13	2.49	0.28	0	0.07	0.26	0.01	0.3	0.19	2.62	10.47	0.41	0.58	16.24	0	0	6	-8.44	-5.27	5.05	72.6	102.32	927.77	515.99	1059.25	651.48	945.48	543.56	1047.69	548.28
49.849	0	0.08	0.05	0.02	0.13	0.24	0.08	0.15	3.96	3.96	99.51	0.73	10.81	98.64	1.17	13.05	3.96	0.05	10.25	2.36	3.99	1.06	0	0.07	0.22	0.01	0.22	0.13	2.78	10.01	0.46	6.2	15.61	0	0	6	-11.01	0.58	5.39	70.97	107.86	928.98	514.42	1060.77	648.42	944.61	542.13	1052.33	547.56
49.883	0	0.07	0.05	0.02	0.13	0.21	0.07	0.14	2.82	2.82	99.58	0.7	9.52	98.62	0.65	12.92	2.82	0.05	7.92	1.62	5.83	2.2	0	0.08	0.15	0.01	0.15	0.07	3.21	9.14	0.52	12.95	15.36	0	0	6	-15.46	0.66	5.34	69.64	107.04	934.62	516.81	1064.46	648.19	949.63	543.03	1056.5	549.02
49.916	0	0.07	0.05	0.03	0.12	0.18	0.07	0.13	2.41	2.41	99.65	0.65	7.04	94.44	0.35	12.62	2.41	0.06	5.99	1.68	8.96	5.54	0	0.08	0.12	0.01	0.16	0.05	3.21	8.1	0.49	2.91	14.76	0	0	6	-21.73	-7.84	6.13	67.91	99.68	935.59	519.8	1059.17	644.07	951.48	542.46	1050.89	549.81
49.949	0	0.08	0.06	0.05	0.11	0.11	0.07	0.12	2.2	2.2	99.76	0.45	2.75	94.28	0.19	10.57	2.2	0.07	3.39	1.6	10.3	9.2	0	0.13	0.14	0.01	0.15	0.08	2.47	7.68	0.47	16.93	12.18	0	0	6	-16.79	-7.99	4.81	66.42	101.18	935.99	518.28	1061.9	645.16	951.18	545.82	1052.36	547.11
49.983	0	0.1	0.09	0.11	0.1	0.07	0.07	0.1	2.24	2.24	99.77	0.33	0	95.6	0.12	7.15	2.24	0.07	2.88	1.83	18.31	16.92	0	0.27	0.26	0.01	0.11	0.15	1.85	6.89	0.42	40.59	8.06	0	0	6	-18.92	-6.61	5.72	64.69	102.28	935.83	520.85	1068.01	654.02	954.38	548.71	1056.64	551.03
50.016	0	0.12	0.12	0.56	0.09	0.05	0.07	0.09	2.27	2.27	98.87	0.77	0	97.68	0.07	6.11	2.27	0.07	2.51	1.28	30.12	35.21	0	0.64	0.57	0.01	0.05	0.24	1.79	4.41	0.28	43.14	5.47	0	0	6	-8.24	-3.29	3.74	63.8	102.64	937.54	524.15	1069.99	660.52	954.51	554.28	1057.15	554.74
50.049	0	0.17	0.14	7.4	0.07	0.04	0.06	0.08	2.41	2.41	85.21	2.49	-3.81	94.64	0.04	5.72	2.41	0.06	2.08	1.14	46.07	70.65	0	1.5	0.91	0.01	0.02	0.37	1.61	2.68	0.17	31.71	3.4	0	0	6	0.93	-7.64	4.18	63.07	101.89	937.7	526.33	1072.91	668.62	956.76	555.65	1058.55	560.21
50.083	0	0.18	0.15	23.8	0.06	0.03	0.06	0.07	2.47	3.3	52.4	6.49	-10.68	94.84	0.03	5.35	2.12	0.04	2.47	0.52	56.83	85.81	0	3.3	1.19	0.01	0.01	0.17	1.92	1.3	0.08	10.43	1.96	0	1	12	2.75	-7.44	1.94	64.36	104.18	941.99	529.49	1076.82	671.7	957.91	561.23	1062.09	561.6
50.116	0	0.21	0.16	23.24	0.07	0.03	0.08	0.07	1.75	6.22	53.51	5.42	-10.48	96.29	0.03	5.61	2.31	0.05	1.75	0.2	51.52	89.74	0	6.22	1.96	0.01	0	0.16	1.75	0.92	0.05	9.14	1.42	0	0	12	4.59	-5.72	0.17	65.06	101.32	941.43	529.35	1079.83	676.39	959.17	562.31	1060.49	561.91
50.15	0	0.28	0.17	3.55	0.11	0.03	0.2	0.07	0.84	14.89	92.89	1.12	-1.39	96.83	0.03	5.59	2.28	0.03	0.84	0.09	22.34	75.92	0	14.89	2.5	0.01	0	0.28	1.83	0.51	0.03	24.42	0.75	0	0	12	-5.07	-4.9	4	65.45	99.71	937.85	531.02	1078.62	678.01	960.57	562.99	1060.28	563.15
50.183	0	0.29	0.17	1.3	0.14	0.03	0.58	0.07	0.47	11.43	97.4	1.71	-2.64	97.38	0.06	6.83	2.16	0.02	0.47	0.03	11.43	65.91	0	31.45	2.78	0	0	0.26	1.8	0.34	0.02	16.25	0.41	0	0	12	-7.6	-3.92	3.55	65.41	103.54	938.19	533.8	1082.21	683.83	960.35	565.96	1063.89	566.22
50.216	0	0.22	0.15	0.3	0.19	0.03	0.71	0.09	0.34	3.71	98.57	2.31	-0.21	96.91	0.09	11.66	1.93	0.02	0.23	0.01	3.71	44.52	0	35.07	1.88	0	0	0.25	2.05	0.33	0.02	23.97	0.34	0	0	12	-3.13	-4.77	7.14	66.79	104.09	935.03	531.71	1084.66	687.52	962.67	564.09	1066.66	568.83
50.25	0	0.13	0.12	0.07	0.26	0.02	2.45	0.12	0.17	1.49	95.11	24.89	-7.9	96.77	0.13	19.18	1.91	0.01	0.13	0	1.49	16.7	0	60.41	0.88	0	0	0.17	2.29	0.19	0.02	21.36	0.17	0	0	12	-8.51	-5	6.59	64.53	110.62	936.51	531.18	1086.97	686.75	961.19	561.51	1071.58	568.72
50.283	0	0.1	0.1	0.03	0.33	0.02	2.42	0.16	0.21	0.7	95.16	39.83	-7.99	95.6	0.21	25.84	1.61	0.01	0.13	0	0.7	4.92	0	62.36	0.45	0	0	0.24	2.3	0.2	0.02	3.02	0.16	0	0	12	-13.88	-6.61	5.3	62.9	110.71	937.38	531.12	1090.39	688.54	962.08	562.97	1072.75	566.04
50.316	0	0.09	0.09	0.03	0.4	0.02	3.96	0.21	0.3	0.47	92.09	72.68	-11.74	91.56	0.3	31.78	1.45	0.01	0.19	0	0.47	2.33	0	73.73	0.29	0	0	0.38	2.12	0.17	0.01	0.34	0.11	0	0	12	-13.01	-10.08	2.92	62.67	109.52	940.96	533.05	1092.66	691	963.48	564.36	1072.99	566.36
50.35	0	0.07	0.07	0.03	0.53	0.02	6.87	0.31	0.45	0.5	86.27	94.27	-16.45	87.26	0.45	40.6	1.06	0.02	0.31	0	0.5	1.27	0	87.58	0.24	0	0	0.96	1.92	0.11	0.01	0.19	0.06	0	0	12	-13.5	-12.38	4.92	62.31	106.62	940.13	532.83	1091.88	690.14	965.78	563.29	1072.33	567.13
50.383	0	0.07	0.07	0.03	0.58	0.02	6.35	0.35	0.65	0.65	87.3	95.1	-16.33	94.38	0.65	43.45	1.02	0.02	0.45	0	0.52	1.17	0	86.77	0.15	0	0	1.85	2.08	0.13	0.01	0.45	0.06	0	0	12	-13.63	-7.9	4.67	62.63	105.56	938.99	532.96	1091.16	691.15	965.16	563.52	1070.65	567.11
50.417	0	0.07	0.06	0.03	0.65	0.02	9.18	0.4	0.73	1.15	81.64	98.07	-19.49	93.95	0.73	46.93	1.22	0.03	0.49	0	1.15	3.35	0	95.28	0.15	0	0	0.95	2.05	0.09	0	12.73	0.03	0	0	12	-11.57	-8.29	3.43	63.65	105.13	941.26	533.22	1092.16	690.48	965.95	565.46	1071.08	566.15
50.45	0	0.07	0.06	0.03	0.62	0.02	9.65	0.37	0.87	1.16	80.7	97.82	-19.58	91.25	0.87	44.95	1.08	0.04	0.36	0	1.16	2.78	0	95.73	0.14	0	0	0.61	2.69	0.09	0	34.8	0.03	0	0	12	-11.17	-10.27	5.9	63.5	104.37	938.99	534.28	1091.78	693.33	967.06	564.79	1071.31	569.8
50.483	0	0.08	0.09	0.03	0.42	0.02	11.15	0.23	0.93	1.3	77.69	94.3	-19.46	92	0.93	33.24	1.19	0.05	0.26	0	1.3	3.61	0	95.01	0.14	0	0	0.3	2.95	0.1	0	37.9	0.03	0	0	12	-12.79	-9.79	4.04	63.56	103.28	941	536.81	1093.59	696.26	967.93	567.71	1071.17	570.42
50.517	0	0.1	0.11	0.04	0.31	0.02	11.12	0.15	1.1	1.66	77.77	85.24	-18.52	88.28	1.1	23.29	1.12	0.07	0.22	0	1.66	4.07	0	91.87	0.13	0	0	0.17	4.01	0.13	0	30.87	0.03	0	0	12	-14.09	-11.91	4.99	63.14	103.57	939.85	535.27	1095.17	697.33	968.96	562.68	1072.08	572.24
50.55	0	0.11	0.13	0.03	0.24	0.02	10.27	0.11	1.14	2.03	79.47	69.44	-17.28	96.7	1.14	15.59	1.02	0.07	0.25	0	2.03	2.58	0	87.96	0.12	0	0	0.17	4.78	0.16	0	52.33	0.03	0	0	12	-11.1	-5.11	5.34	64.03	103.25	936.6	533.89	1093.55	698.94	966.87	563.96	1069.93	570.21
50.583	0	0.12	0.15	0.04	0.21	0.02	10.5	0.09	1.39	2.2	79	57.19	-16.9	92.12	1.39	10.33	1.03	0.07	0.33	0	2.2	2.95	0	86.61	0.09	0	0	0.13	4.99	0.18	0	25.44	0.03	0	0	12	-13.58	-9.71	5.26	63.61	104	935.62	535.19	1092.8	699.33	965.53	565.83	1069.42	570.47
50.617	0	0.13	0.17	0.04	0.19	0.02	6.54	0.08	1.63	2.83	86.92	30.12	-13.49	94.58	1.63	6.99	1.02	0.06	0.42	0	2.83	2.69	0	75.88	0.07	0	0	0.11	6.81	0.3	0.01	60.25	0.04	0	0	12	-14.01	-7.7	4.85	63.75	106.26	936.77	533.89	1095.05	699.18	965.84	564.63	1071.99	569.37
50.65	0	0.14	0.18	0.04	0.18	0.02	6.02	0.07	1.66	2.54	87.96	22.39	-12.49	94.3	1.66	4.58	1.11	0.05	0.46	0	2.54	2.86	0	73.28	0.05	0	0	0.06	6.92	0.35	0	43.34	0.04	0	0	12	-13.46	-7.97	4.57	64.01	102.87	937.85	536.13	1094.5	700.67	967.49	565.86	1070.22	571.24
50.683	0	0.15	0.18	0.04	0.17	0.02	5.2	0.07	1.71	2.56	89.6	15.93	-11.35	92.13	1.71	2.9	1.23	0.05	0.44	0	2.56	3.45	0	69.73	0.04	0	0	0.05	7.97	0.41	0.01	54.43	0.04	0	0	12	-14.07	-9.7	5.69	63.99	101.79	937.35	536.54	1092.74	698.86	967.76	566.17	1069.4	571.64
50.717	0	0.15	0.19	0.04	0.17	0.02	3.98	0.07	1.7	3.15	92.04	10.87	-9.84	93.7	1.7	1.78	1.6	0.06	0.48	0.01	3.15	3.9	0	64	0.04	0	0	0.05	7.83	0.53	0	60.78	0.05	0	0	12	-16.05	-8.5	5.84	64.04	102.73	937.26	536.49	1091.99	697.22	967.01	566.11	1069.62	571.14
50.75	0	0.15	0.19	0.04	0.16	0.02	4.13	0.06	1.51	3.6	91.74	11.92	-10.39	97.77	1.51	1.71	1.77	0.06	0.52	0.01	3.6	3.95	0	64.84	0.05	0	0	0.12	7.41	0.49	0	43.97	0.05	0	0	12	-14.2	-3.09	7.27	64.3	101.47	934.45	534.64	1089.51	696.26	966.2	563.36	1067.37	571.17
50.784	0	0.15	0.19	0.04	0.17	0.02	4.01	0.07	1.8	3.5	91.98	10.71	-10.51	96.62	1.8	2.23	2.62	0.07	0.46	0.01	3.5	2.27	0	63.44	0.07	0	0	0.42	7.01	0.47	0	44.82	0.05	0	0	12	-14.58	-5.23	5.48	64.22	101.65	934.58	534.23	1088.28	694.87	964.07	563.24	1065.56	569.11
50.817	0	0.15	0.19	0.04	0.18	0.02	4.47	0.07	2.22	3.12	91.05	11.54	-11.07	94.59	2.22	2.47	2.97	0.08	0.59	0.01	3.12	2.28	0	64.87	0.09	0	0	0.48	7.09	0.45	0	30.05	0.05	0	0	12	-13.22	-7.69	6.43	64.46	106.89	932.81	534.24	1090.32	697.22	962.51	566.13	1069.31	570.37
50.85	0	0.15	0.19	0.04	0.18	0.02	5.51	0.07	2.39	3.31	88.98	15.38	-12.98	95.23	2.39	2.69	3.13	0.11	0.58	0.01	3.31	1.92	0	68.81	0.15	0	0	1.81	6.09	0.38	0	46.31	0.06	0	0	12	-11.39	-7.03	7.59	64.25	106.34	931.65	533.25	1090.45	698.11	963.27	564.31	1069.38	571.25
50.884	0	0.16	0.2	0.03	0.18	0.02	6.48	0.07	2.17	2.43	87.04	19.01	-14.2	96.3	2.17	2.87	4.23	0.16	0.55	0.01	2.43	1.44	0	71.07	0.2	0	0	2.86	6.16	0.28	0	51.44	0.05	0	0	12	-10.05	-5.7	7.76	64.39	109.27	929.8	533.32	1089.37	699.12	960.69	564.06	1069.62	572.7
50.917	0	0.17	0.2	0.04	0.19	0.03	6.42	0.07	2.29	2.37	87.16	18.64	-14.24	95.06	2.29	3.11	4.14	0.21	0.75	0.01	2.37	1.57	0	70.85	0.23	0	0	3.96	6.43	0.27	0	51.92	0.05	0.01	0	12	-12.13	-7.22	7.37	63.99	110.04	928.38	532.31	1089.47	699.03	959.28	563.93	1069.11	570.8
50.95	0	0.17	0.19	0.03	0.2	0.03	6.78	0.07	3.03	3.03	86.44	19.1	-14.62	94.77	3.03	3.55	4.01	0.26	0.68	0	1.63	0.97	0	71.36	0.23	0	0	5.78	6.33	0.26	0	46.69	0.06	0.02	0	12	-13.7	-7.52	6.83	63.57	110.59	928.4	532.37	1090.8	700.79	959.25	563.35	1069.61	570.63
50.984	0	0.16	0.19	0.03	0.2	0.03	6.53	0.08	2.98	2.98	86.95	18.19	-13.54	94.48	2.98	4.11	4.17	0.32	0.69	0	0.87	0.76	0	70.46	0.21	0	0	3.72	6.22	0.25	0	28.63	0.07	0.03	0	12	-11.03	-7.8	6.99	63.67	105.68	930.13	533.7	1090.91	701.97	962.58	563.98	1067.95	572.03
51.017	0	0.16	0.19	0.03	0.21	0.03	6.04	0.08	3.23	3.23	87.93	16.59	-12.24	94.39	3.23	4.31	3.9	0.35	0.65	0	0.6	0.87	0	68.93	0.14	0	0	1.32	6.82	0.26	0	11.97	0.07	0.04	1	18	-12.09	-7.89	6.18	63.47	106.56	929.98	533.2	1090.39	700.93	961.13	563.76	1067.47	570.64
51.05	0	0.16	0.19	0.03	0.2	0.03	5.85	0.07	2.5	2.5	88.29	16.96	-11.77	94.63	2.5	4.05	3.08	0.43	0.58	0	0.42	0.89	0	69.51	0.1	0	0	1.46	6.68	0.28	0	0.91	0.08	0.05	0	18	-12.32	-7.66	7.07	62.9	104.98	929.09	532.71	1090.25	701.68	962.16	561.81	1066.73	571.18
51.084	0	0.15	0.18	0.03	0.19	0.03	6.12	0.07	1.59	1.59	87.77	20.19	-12.17	93.71	1.59	4.5	2.55	0.52	0.59	0	0.39	0.94	0	71.73	0.09	0	0	2.25	5.29	0.27	0.01	0.17	0.09	0.06	0	18	-16.9	-8.5	6.44	61.69	105.69	928.97	531.75	1091.48	701.03	961.81	561.07	1067.23	568.65
51.117	0	0.14	0.17	0.03	0.19	0.03	5.49	0.08	1.27	1.27	89.02	21.99	-11.52	92.33	1.27	6.57	1.93	0.67	0.69	0	0.33	0.69	0	71.01	0.06	0	0	2.72	4.83	0.29	0.01	0.03	0.09	0.08	0	18	-18.36	-9.56	7.2	61.47	104.47	928.07	531.15	1090.61	699.44	962.08	561.02	1066.34	567.6
51.151	0	0.14	0.16	0.03	0.2	0.03	6.34	0.09	1.29	1.13	87.33	31.25	-13.55	91.11	1.29	8.46	1.13	0.98	0.87	0	0.21	0.27	0	75.06	0.04	0	0	8.2	3.72	0.25	0.01	0.01	0.11	0.11	0	18	-18.96	-10.37	6.73	61.26	104.89	927.93	531.11	1090.52	699.33	961.35	561.24	1066.09	567
51.184	0	0.13	0.15	0.03	0.21	0.03	5.91	0.1	1.12	0.8	88.19	34.74	-13.02	92.72	1.12	10.7	0.8	1.22	0.8	0	0.22	0.28	0	74.79	0.04	0	0	7.2	3.17	0.25	0.02	0.01	0.12	0.14	0	18	-19.48	-9.27	7.94	61.12	104.22	927.52	530.76	1090.07	698.72	962.3	559.6	1066.2	567.69
51.217	0	0.13	0.15	0.03	0.22	0.03	5.8	0.1	0.93	0.68	88.39	36.5	-12.26	95.81	0.79	11.41	0.68	1.52	0.93	0	0.23	0.44	0	75.04	0.05	0	0	4.39	3.02	0.27	0.02	0.03	0.12	0.17	0	18	-17.52	-6.36	6.7	61.22	104.96	927.46	529.24	1092.11	701.18	961.95	558.14	1066.56	566.7
51.251	0	0.12	0.14	0.03	0.23	0.03	5.27	0.11	0.86	0.39	89.45	37.9	-11.62	96.22	0.7	13.18	0.39	1.88	0.86	0	0.21	0.69	0	74.01	0.05	0	0	3.86	2.99	0.3	0.02	0.02	0.13	0.22	0	18	-13	-5.82	5.45	62.13	107.84	927.13	528.49	1091.9	701.74	959.29	558.79	1066.85	566.53
51.284	0	0.13	0.14	0.03	0.24	0.03	5.22	0.12	0.82	0.33	89.56	40.79	-11.83	96.3	0.52	14.34	0.33	2.59	0.82	0	0.21	1	0	74.36	0.09	0	0	4.51	2.85	0.34	0.03	0.01	0.13	0.32	0	18	-11.27	-5.71	6.18	62.46	107.81	927.3	527.4	1092.58	700.8	960.32	558.99	1067.91	565.97
51.317	0	0.14	0.15	0.03	0.23	0.03	5.91	0.11	0.73	0.26	88.17	39.62	-13.11	97.74	0.44	11.89	0.26	3.04	0.73	0	0.21	1.16	0	76.2	0.14	0	0	7.34	2.89	0.38	0.04	0.01	0.13	0.44	0	18	-10.24	-3.17	5.91	62.85	110.05	929.1	527.93	1091.5	698.5	959.49	558.43	1069.21	566.95
51.351	0	0.15	0.15	0.03	0.25	0.03	4.9	0.12	0.59	0.18	90.2	36.02	-12.58	97.72	0.39	13.17	0.17	3.72	0.59	0	0.18	1.08	0	73.01	0.15	0	0	9.86	3.37	0.48	0.05	0.02	0.13	0.57	0	18	-11.7	-3.22	6.05	62.82	109.18	930.94	528.72	1092.78	698.35	961.56	558.89	1070.42	567.27
51.384	0	0.15	0.15	0.03	0.24	0.03	4.55	0.11	0.65	0.32	90.89	30.59	-11.26	97.55	0.27	11.83	0.15	3.74	0.65	0	0.32	1.77	0	71.3	0.13	0	0	6.67	3.55	0.54	0.04	0.02	0.13	0.79	0	18	-12.67	-3.58	5.41	62.33	107.02	931.41	529.57	1094.46	701.2	963.1	559.29	1069.8	567.65
51.418	0	0.14	0.16	0.03	0.22	0.03	4.45	0.1	0.92	0.38	91.1	28.85	-10.74	94.99	0.23	11.34	0.08	2.95	0.92	0	0.38	2.83	0	70.76	0.16	0	0	5.89	3.41	0.77	0.06	0.02	0.15	0.95	0	18	-19.22	-7.29	3.57	60.96	108.55	930.17	531.27	1094.92	702.73	960.35	560.94	1068.71	567.44
51.451	0	0.15	0.17	0.03	0.2	0.03	4.66	0.09	0.97	0.31	90.67	25.5	-10.97	95.23	0.19	9.03	0.06	2.37	0.97	0	0.31	2.28	0	70.97	0.21	0	0	6.94	3.02	0.98	0.07	0.01	0.16	1.16	0	18	-12.48	-7.03	4.8	62.23	105.78	929.41	529.74	1094.29	702.66	961.94	562.78	1067.67	566.07
51.484	0	0.15	0.18	0.03	0.19	0.03	4.69	0.09	1.35	0.3	90.61	23.22	-10.7	96.26	0.16	7.78	0.07	2.18	1.35	0	0.3	2.04	0	70.67	0.21	0	0	7.14	2.86	1.09	0.07	0.02	0.18	1.48	0	18	-15.62	-5.76	5.05	61.6	107.67	928.44	529.61	1092.56	700.96	959.95	561.01	1067.51	565.93
51.518	0	0.15	0.19	0.03	0.18	0.03	4.97	0.09	1.58	0.19	90.06	23.97	-11.96	96.54	0.13	7.34	0.05	1.97	1.58	0	0.19	1.18	0	71.63	0.22	0	0	12.09	2.03	1.37	0.1	0.02	0.21	1.61	0	18	-13.14	-5.35	5.31	62.13	111.76	927.76	528.53	1092.89	701.03	958.1	560.34	1069.69	566.45
51.551	0	0.15	0.19	0.03	0.17	0.03	5.78	0.08	1.54	0.21	88.43	26.34	-12.99	97.32	0.09	6.2	0.04	1.49	1.54	0	0.21	0.91	0	74.34	0.27	0	0	12.46	1.62	1.29	0.13	0	0.23	1.48	0	18	-11.04	-4.04	4.92	62.14	110.37	928.86	528.31	1093.19	700.88	959.24	558.54	1069.22	567.86
51.584	0	0.15	0.18	0.03	0.17	0.03	6.41	0.08	1.53	0.22	87.18	31.73	-14.23	97.02	0.07	7.09	0.03	1.27	1.53	0	0.22	0.66	0	76.7	0.27	0	0	14.41	1.4	1.11	0.14	0	0.25	1.31	0	18	-8.5	-4.58	5.69	62.4	107.91	929.88	528.45	1091.93	699.27	960.96	558.19	1068.38	568.4
51.618	0	0.15	0.18	0.03	0.17	0.03	7.79	0.08	1.33	0.21	84.43	39.62	-15.93	97.2	0.06	7.34	0.03	1.18	1.33	0	0.21	0.52	0	80.75	0.33	0	0	15.45	1.27	1.06	0.16	0	0.27	1.03	0	18	-9.11	-4.26	5.5	62.47	106.92	932.35	529.89	1092.03	698.15	962.52	559.36	1069.02	568.82
51.651	0	0.14	0.16	0.03	0.18	0.03	8.7	0.09	1.08	0.25	82.59	48.1	-16.52	97.59	0.06	8.89	0.03	1.01	1.08	0	0.25	0.47	0	83.5	0.54	0	0	13.2	1.19	0.88	0.17	0.37	0.29	0.76	0	18	-7.73	-3.5	4.79	62.82	102.06	933.72	530.83	1090.88	696.99	964.3	560.52	1066.03	568.82
51.684	0	0.13	0.15	0.03	0.19	0.03	9.6	0.09	1.18	0.37	80.8	56.25	-15.85	95.79	0.05	10.42	0.03	0.89	1.18	0	0.37	0.72	0	86.04	0.54	0	0	6.52	1.38	0.77	0.17	11.15	0.3	0.47	0	18	-5.08	-6.37	5.26	63.59	103.68	935.61	532.12	1089.66	694.67	964.3	561.02	1067.48	571.17
51.718	0	0.12	0.14	0.03	0.21	0.03	10.2	0.11	1.55	0.63	79.6	67.59	-16.11	92.26	0.07	14.04	0.04	0.98	1.55	0	0.63	1.86	0	88.44	0.56	0	0	4.43	1.47	0.73	0.2	8.26	0.34	0.27	0	18	-1.07	-9.61	5.21	64.8	103.55	937.34	535.36	1089.81	697.35	965.11	566.19	1068.44	573.01
51.751	0	0.11	0.11	0.03	0.26	0.03	9.39	0.14	1.91	1.09	81.22	77.7	-15.9	90.7	0.08	20.17	0.04	1.03	1.91	0	1.09	3.9	0	88.7	0.62	0	0	2.93	1.43	0.64	0.18	15.29	0.37	0.09	0	18	-6.2	-10.61	6.46	63.51	102.95	937.94	534.8	1089.67	694.45	966.68	563.95	1069.3	572.19
51.785	0	0.1	0.09	0.04	0.35	0.03	8.56	0.2	2.52	1.4	82.88	88.44	-15.86	94.08	0.08	29.03	0.05	1.22	2.52	0	1.4	9.7	0	89.63	0.55	0	0	2.58	1.35	0.5	0.15	0.66	0.47	0	0	18	-7.04	-8.17	5.13	63.29	104.38	938.4	535.11	1090.94	695.23	965.71	566.35	1069.98	571.02
51.818	0	0.08	0.07	0.04	0.52	0.03	6.62	0.33	2.47	1.44	86.76	94.63	-15.17	90.93	0.1	40.81	0.05	1.42	2.47	0	1.44	9.3	0	88.23	0.37	0	0	2.25	1.4	0.48	0.11	0.45	0.59	0	0	18	-10.4	-10.48	3.33	62.36	104.86	939.14	535.24	1091.08	695	964.43	565.22	1069.19	569.74
51.851	0	0.07	0.05	0.04	0.69	0.03	5.67	0.47	2.3	1.48	88.65	97.11	-14.9	95.49	0.12	49.2	0.04	1.63	2.3	0	1.48	7.49	0	87.88	0.28	0	0	1.58	1.45	0.43	0.1	0.31	0.66	0	0	18	-10.16	-6.74	2.28	62.26	103.31	939	534.17	1092.11	694.88	964.82	564.61	1068.02	569.35
51.885	0	0.06	0.05	0.04	0.75	0.03	5.97	0.54	1.96	1.83	88.05	98.19	-15.69	93.04	0.14	52.75	0.05	1.42	1.96	0	1.83	9.22	0	90.32	0.23	0	0	1.1	1.33	0.28	0.11	11.81	0.88	0	0	18	-8.44	-9.04	3.62	62.47	100.62	939.39	534.79	1091.58	694.97	967.16	564	1067.53	571.11
51.918	0	0.07	0.06	0.06	0.61	0.03	6.1	0.42	2.66	3.3	87.79	96.99	-15.57	94.01	0.16	47.18	0.06	1.44	2.66	0.01	3.3	15.52	0	89.35	0.17	0	0	0.6	1.47	0.24	0.08	24.12	0.9	0	0	18	-2.93	-8.23	3.58	63.79	101.16	941.68	535	1091.11	693.11	967.79	564.9	1068.71	571.85
51.951	0	0.09	0.07	0.09	0.46	0.03	6.22	0.31	4.08	6.39	87.56	93.99	-15.73	89.85	0.15	39.47	0.08	1.93	4.08	0.01	6.39	19.72	0	88.09	0.16	0	0	0.46	1.38	0.17	0.06	42.76	1.03	0	0	18	-3.08	-11.1	2.53	63.32	96.81	941.56	534.37	1091.19	692.93	969.01	564.72	1065.65	570.45
51.985	0	0.09	0.07	0.17	0.41	0.04	5.7	0.3	5.78	11.21	88.6	92.85	-16.62	93.59	0.1	38.01	0.08	2.29	5.78	0.01	11.21	27.41	0	87.23	0.13	0	0	0.32	1.39	0.1	0.04	9.54	1.2	0	0	18	-10.45	-8.6	5.26	62.28	102.85	940.57	534.19	1090.42	691.52	967.42	562.45	1070.01	569.69
52.018	0	0.09	0.07	0.13	0.34	0.04	4.9	0.25	8.02	12.6	90.21	87.19	-14.64	96.38	0.07	34.08	0.09	2.04	8.02	0.01	12.6	20.91	0	83.11	0.09	0	0	0.18	1.53	0.1	0.03	3.11	1.32	0	0	18	-8.45	-5.6	4.18	62.88	103.04	939.59	531.97	1090.47	691.11	965.99	561.27	1068.84	567.57
52.051	0	0.09	0.09	0.07	0.28	0.04	4.65	0.18	8.18	10.09	90.7	73.27	-11.88	94.72	0.07	26.8	0.09	1.91	8.18	0.01	10.09	10.71	0	79.08	0.08	0	0	0.2	1.68	0.08	0.03	0.59	1.44	0	0	18	-9.57	-7.57	5.61	62.76	102.24	938.83	531.44	1089.79	689.21	966.73	562.04	1068.87	566.56
52.085	0	0.1	0.1	0.04	0.24	0.04	3.12	0.14	6.81	6.3	93.77	38.42	-6.64	96.77	0.07	19.27	0.13	2.26	6.81	0.01	6.3	5.71	0	68.19	0.07	0	0	0.17	2.12	0.09	0.01	0.08	1.79	0	0	18	-7.02	-5	4.63	63.25	100.74	939.72	530.65	1089.39	688.72	966.94	560.56	1067.55	565.81
52.118	0	0.1	0.11	0.03	0.22	0.04	2.36	0.12	6.22	4.11	95.28	21.2	-3.41	93.79	0.07	15.77	0.14	2.71	6.22	0.01	4.11	2.63	0	61.22	0.05	0	0	0.2	2.13	0.1	0.01	0.17	1.88	0	0	18	-11.53	-8.43	5.04	62.86	100.81	940.31	530.99	1088.75	685.97	967.15	560.82	1067.89	564.78
52.152	0	0.11	0.11	0.03	0.22	0.05	0.91	0.12	7.31	3.19	98.19	5.21	0	92.66	0.08	14.79	0.2	3.27	7.31	0.02	3.19	1.29	0	42.44	0.04	0	0	0.6	2.88	0.12	0.01	0.08	2.37	0	0	18	-13.42	-9.32	3.03	62.24	96.38	940.95	531	1087.49	685.16	967.39	559.89	1063.73	562.59
52.185	0	0.11	0.1	0.03	0.25	0.05	0.51	0.14	6.83	3.38	98.98	3.1	0	96.03	0.09	17.59	0.22	4.78	6.83	0.02	3.38	1.55	0	32.89	0.04	0	0	0.97	2.58	0.13	0	0.31	2.69	0	0	18	-14.34	-6.07	5.17	62.51	99.89	942.27	531.44	1087.99	682.76	968.3	560.45	1068.12	564.23
52.218	0	0.1	0.09	0.03	0.3	0.05	0.39	0.18	6.33	3.17	99.22	3.43	0	95.09	0.1	22.42	0.21	5.36	6.33	0.02	3.17	1.86	0	29.38	0.03	0	0	1.17	2.77	0.15	0	0.35	2.94	0	0	18	-12.35	-7.19	2.57	62.94	98.44	945.55	532.82	1089.35	683.57	969.3	561.24	1067.67	564.98
52.252	0	0.1	0.08	0.03	0.33	0.05	0.19	0.21	6.51	3.61	99.33	1.71	0	92.37	0.11	25.39	0.18	5.97	6.51	0.03	3.61	3.02	0	17.53	0.03	0	0	1.03	3.18	0.16	0	0.33	3.86	0	0	18	-13.39	-9.53	2.13	62.79	96.64	945.94	532.55	1089.34	682.92	970	561.07	1066.61	563.75
52.285	0	0.11	0.07	0.04	0.42	0.06	0.16	0.28	7.28	5.13	99.16	2.08	0	90.17	0.14	29.19	0.22	9.11	7.28	0.04	5.13	6.22	0	16.22	0.03	0	0.01	0.68	3.76	0.19	0	0.35	4.14	0	0	18	-16.1	-10.92	1.95	61.84	98.45	944.52	531.53	1090.65	684.17	968.9	560.16	1067.32	562.66
52.318	0	0.11	0.06	0.06	0.46	0.08	0.13	0.33	11.47	7.59	99.08	1.86	0	89.36	0.17	31.18	0.28	11.05	11.47	0.07	7.59	10.23	0	12.77	0.03	0	0.01	0.31	4.75	0.23	0	0.28	5.08	0	0	18	-17.71	-11.36	1.37	61.4	98.58	944.37	532.19	1091.34	685.85	968.64	561.58	1067.21	561.89
52.352	0	0.1	0.05	0.07	0.45	0.13	0.1	0.34	8.52	8.52	99.09	1.55	1.32	83.08	0.19	33.17	0.37	10.29	17.23	0.11	9.13	13.11	0	8.52	0.03	0	0.02	0.21	5.54	0.26	0	0.1	6.44	0	0	18	-21.71	-14.04	1.26	60.04	101.01	942.14	531.28	1093.31	688.09	967.18	561.76	1068.17	560.21
52.385	0	0.1	0.05	0.07	0.42	0.17	0.09	0.32	7.73	7.73	99.17	1.45	3.83	87.31	0.23	33.11	0.4	8.28	20.31	0.13	9.31	13.06	0	7.73	0.03	0	0.04	0.08	6.71	0.28	0	0.28	7.4	0	0	18	-21.78	-12.35	1.11	59.49	102.44	941.35	530.39	1097.59	692.86	968.11	561.59	1070.54	560.2
52.419	0	0.08	0.04	0.04	0.37	0.28	0.08	0.29	4.27	4.27	99.26	1.3	10.76	96.12	0.33	31.62	0.38	7.71	21.4	0.12	5.69	6.98	0	4.27	0.02	0	0.07	0.01	7.74	0.43	0	0.19	11.01	0	0	18	-18.46	-5.95	1.55	60.1	104.26	939.86	528.68	1098.68	694.91	967.44	560.11	1071.7	560.61
52.452	0	0.09	0.04	0.04	0.27	0.36	0.08	0.21	3.41	3.41	99.27	0.92	13.57	89.87	0.4	24.56	0.4	6.16	22.58	0.13	5.48	6.52	0	3.41	0.02	0	0.11	0.01	9.91	0.59	0	25.95	12.88	0	0	18	-14.34	-11.08	3.18	61.05	103.33	937.43	526.41	1097.83	694.16	967.51	559.95	1070.84	559.66
52.485	0	0.09	0.05	0.04	0.21	0.68	0.09	0.15	3.16	3.16	98.64	1.77	17.87	88.54	0.45	17.19	0.46	5.58	31.83	0.22	7	3.76	0	3.16	0.01	0	0.18	0.01	11.5	0.69	0	62.8	13.81	0	0	18	-16.2	-11.77	7.01	61.19	112.35	932.48	522.67	1095.78	689.13	963.03	557.58	1075.38	558.97
52.519	0	0.09	0.04	0.03	0.15	2.55	0.11	0.11	2.79	2.79	94.9	7.67	28.57	94.21	0.56	10.61	0.54	5.05	49.13	0.37	7.28	2.14	0	2.79	0.01	0	0.31	0.01	13.24	1.15	0	34.62	17.06	0	0	18	-20.19	-8.06	4.24	59.94	109.1	932.16	524.05	1097.43	694.09	962.82	558.74	1071.91	557.34
52.552	0	0.09	0.04	0.03	0.13	3.43	0.11	0.09	2.57	2.57	93.13	10.76	31.53	94.82	0.66	6.77	0.59	3.9	52.54	0.37	6.34	0.93	0	2.57	0.01	0	0.46	0.03	14.47	1.54	0	39.51	18.09	0	0	18	-14.12	-7.46	6.54	61.12	110.78	930.76	522.41	1096.89	694.46	963.07	555.64	1073.77	560.18
52.585	0	0.09	0.05	0.03	0.11	4.56	0.13	0.08	2.67	2.67	90.89	15.06	33.69	92.37	0.55	4.31	0.53	2.84	57.85	0.29	6.43	0.5	0	2.67	0.02	0	0.42	0.04	13.95	1.88	0	18.78	18.03	0	0	18	-14.47	-9.53	6.38	60.67	110.54	929.51	521.13	1097.77	695.17	962.83	555.73	1073.34	558.43
52.619	0	0.09	0.04	0.03	0.11	3.77	0.11	0.08	2.38	2.38	92.47	10.08	34.2	93.68	0.62	3.35	0.54	1.99	48.73	0.25	3.4	0.2	0	2.38	0.01	0	0.43	0.09	17.37	2.57	0	16.36	20.88	0	0	18	-13.61	-8.52	7.27	61.02	113.69	929.8	520.77	1098.19	694.46	962.57	554.7	1076.15	559.83
52.652	0	0.09	0.04	0.02	0.1	1.4	0.1	0.08	2.45	2.45	97.2	2.58	26.79	94.93	0.59	2.63	0.5	1.78	31.54	0.31	2.77	0.11	0	2.45	0.02	0	0.39	0.14	16.63	3.17	0	18.26	20.52	0	0	18	-16.81	-7.35	5.87	60.59	115.85	931.23	519.68	1100.65	693.32	962.22	555.72	1078.07	556.4
52.685	0	0.1	0.04	0.03	0.1	0.74	0.09	0.07	2.47	2.47	98.52	1.35	21.85	97.5	0.45	1.87	0.56	1.17	21.29	0.34	2.69	0.11	0	2.47	0.04	0	0.32	0.13	18.06	3.7	0	8.45	19.93	0	0	18	-14.67	-3.68	3.53	60.77	114.62	934.9	521.68	1101.99	695.17	963.25	557.01	1077.87	557.25
52.719	0	0.1	0.04	0.03	0.11	0.48	0.08	0.08	2.27	1.97	99.03	1.59	19.31	98.07	0.36	2.11	0.54	0.85	11.73	0.33	1.97	0.06	0	2.27	0.06	0	0.31	0.19	20.88	4.43	0	11.69	20.99	0	0	18	-12.39	-2.37	2.95	61.35	113.46	937.43	524.54	1101.43	696.74	964.33	557.22	1077.74	560.93
52.752	0	0.1	0.04	0.03	0.11	0.31	0.08	0.08	2.15	2.03	99.38	1.24	15.63	98.62	0.25	2.83	0.49	0.59	6.93	0.23	2.03	0.07	0	2.15	0.07	0	0.33	0.15	18.96	4.28	0	23.65	19.38	0	0	18	-6.93	0.66	3.72	63.4	111.47	938.55	524.56	1101.25	696.7	966.51	557.22	1077.85	562.65
52.786	0	0.1	0.05	0.03	0.12	0.23	0.08	0.08	1.56	1.12	99.54	1.01	13.62	98.71	0.19	3.48	0.48	0.39	4.41	0.18	1.12	0.05	0	1.56	0.06	0	0.3	0.17	18.21	5.64	0	61.64	17.93	0	0	18	-14.65	0.32	4.04	61.49	112.55	938.66	524.23	1099.52	692.19	965.51	554.21	1077.82	561.59
52.819	0	0.11	0.06	0.03	0.12	0.15	0.08	0.08	1.24	1.23	99.7	0.62	9.84	98.63	0.14	3.84	0.46	0.26	3.97	0.17	1.23	0.05	0	1.24	0.06	0	0.25	0.19	15.85	5.74	0	86.79	14.47	0	0	18	-14.88	-0.6	4.63	61.91	115.64	937.91	523.91	1098.04	690.04	963.38	554.89	1078.87	560.91
52.852	0	0.11	0.07	0.03	0.13	0.12	0.09	0.09	1	1	99.74	0.46	7.46	91.07	0.14	3.99	0.51	0.18	3.61	0.19	1.4	0.07	0	1	0.05	0	0.24	0.14	14.52	6.08	0	75.12	12.38	0	0	18	-14.95	-10.39	6.89	62.09	112.7	937.9	523.65	1095.7	685.52	965.52	554.51	1078.03	560.98
52.886	0	0.12	0.09	0.03	0.14	0.08	0.09	0.09	0.6	0.6	99.72	0.33	3.63	97.26	0.11	4.44	0.53	0.14	3.35	0.2	1.46	0.09	0	0.6	0.04	0	0.25	0.11	12	8.31	0	63.2	8.77	0	0	18	-11.39	-4.15	4.89	64.12	113.01	940.99	526.08	1093.91	684.12	964.25	557.77	1077.18	561.91
52.919	0	0.12	0.1	0.03	0.14	0.07	0.1	0.09	0.66	0.66	99.72	0.33	2.16	98.56	0.09	4.42	0.66	0.1	3.52	0.22	2.27	0.09	0	0.46	0.03	0	0.21	0.08	11.15	7.87	0	75.35	7.65	0	0	18	-10.93	-0.88	6.09	64.91	114.59	939.58	523.91	1093.01	681.56	963.49	555.69	1077.95	561.21
52.952	0	0.12	0.12	0.03	0.14	0.06	0.1	0.1	0.94	0.94	99.71	0.33	0	97.79	0.07	4.21	0.94	0.09	3.82	0.28	2.94	0.12	0	0.35	0.02	0	0.21	0.05	9.31	9.57	0	77.87	5.56	0	0	18	-14.31	-3.04	5.34	63.45	113.91	940.68	525.66	1093.83	682.77	964.04	557.22	1077.87	561.28
52.986	0	0.12	0.13	0.03	0.14	0.05	0.11	0.1	1.02	1.02	99.72	0.33	0	97.44	0.08	3.54	1.02	0.06	4.45	0.35	2.64	0.15	0	0.24	0.02	0	0.17	0.04	6.16	11.6	0	69.77	4.06	0	0	18	-12.06	-3.8	3.52	64.34	113.57	943.49	527.63	1094.13	683.29	964.11	559.77	1077.67	561.71
53.019	0	0.12	0.14	0.03	0.13	0.05	0.11	0.09	1.4	1.4	99.71	0.33	0	97.69	0.08	2.45	1.4	0.04	5.17	0.52	4.43	0.14	0	0.23	0.01	0	0.12	0.05	5.99	10.21	0	83.61	3.6	0	0	18	-13.11	-3.27	6.17	64.4	113.52	942.62	524.44	1093.94	679.67	966.02	554.68	1079.36	561.19
53.052	0	0.13	0.16	0.03	0.14	0.04	0.12	0.09	1.71	1.71	99.69	0.33	0	97.15	0.08	2.38	1.71	0.03	3.93	0.58	4.44	0.15	0	0.16	0.02	0	0.1	0.05	6.25	8.97	0.01	84.47	2.66	0	0	18	-19.38	-4.35	4.98	62.85	113.52	944.59	527.09	1092.41	677.09	965.12	557.24	1078.6	560.49
53.086	0	0.14	0.17	0.04	0.15	0.04	0.13	0.09	1.89	3.01	99.66	0.33	0	96.78	0.07	2.4	3.01	0.02	3.88	0.84	4.96	0.17	0	0.12	0.02	0	0.1	0.08	6.26	7.84	0.01	73.49	1.89	0	0	18	-11.54	-4.98	6.06	66.55	109.06	945.87	528.08	1088.64	673.9	966.9	558.21	1075.87	562.66
53.119	0	0.15	0.17	0.04	0.15	0.03	0.13	0.08	1.75	3.72	99.65	0.33	0	96.81	0.08	2.43	3.72	0.02	3.13	1.18	5.46	0.16	0	0.11	0.03	0	0.11	0.14	6.39	7.33	0.01	40.57	1.75	0	0	18	-19.32	-4.94	4.55	64.23	111.92	945.96	528.31	1087.47	670.97	963.69	558.78	1075.61	559.81
53.153	0	0.17	0.19	0.04	0.16	0.03	0.15	0.08	1.24	5.75	99.61	0.33	0	95.83	0.07	2.91	7.02	0.02	4.05	2.32	6.48	0.55	0	0.08	0.05	0	0.12	0.19	5.92	5.75	0.01	32.55	1.24	0	0	18	-11.66	-6.32	7.36	67.69	105.84	945.56	526.46	1082.52	665.58	966.3	554.27	1071.91	561.28
53.186	0	0.2	0.21	0.04	0.18	0.04	0.17	0.09	1.14	6.16	99.59	0.33	0	98.14	0.09	4.17	10.12	0.02	4.65	4.98	7.55	0.92	0.14	0.07	0.06	0	0.16	0.18	5.57	6.16	0.02	24.63	1.14	0	0	18	-12.55	-2.18	6.17	67.52	108.9	945.53	525.44	1082.57	663.66	963.87	555.7	1072.73	558.75
53.219	0	0.26	0.21	0.05	0.2	0.04	0.18	0.09	1.16	6.69	99.49	0.33	0	97.58	0.12	5.75	11.88	0.02	4.9	10.17	7.85	1.77	0.22	0.08	0.09	0	0.18	0.19	5.7	6.69	0.02	29.59	1.16	0	1	24	-18.38	-3.52	5.56	66.12	107.89	946.25	527.32	1082.14	663.71	963.95	556.69	1071.82	558.65
53.253	0	0.53	0.27	0.06	0.28	0.04	0.29	0.11	0.96	8.29	98.95	0.64	0	92.39	0.15	7.47	23.76	0.02	7	18.99	10.58	3.94	0.32	0.06	0.14	0	0.2	0.21	5.53	8.29	0.04	32.46	0.96	0	0	24	-14.76	-9.52	8.15	67.09	105	943.32	524.88	1082.64	664.2	966.17	556.76	1071.16	557.98
53.286	0	0.8	0.27	0.06	0.32	0.04	0.3	0.12	0.94	8.27	98.41	0.74	-1.35	92.46	0.17	10.37	26.06	0.02	7.1	29.65	11.46	4.44	0.11	0.06	0.16	0	0.21	0.27	5.35	8.27	0.06	20.9	0.94	0	0	24	-14.68	-9.46	5.67	67.05	107.96	946.79	524.17	1085.39	663.26	965.85	556.86	1073.8	555.43
53.319	0	1.56	0.27	0.06	0.4	0.04	0.35	0.14	0.95	8.13	96.89	1.01	-4.6	97.82	0.16	13.76	30.88	0.03	7.21	45.91	12.62	3.63	0.29	0.07	0.22	0.01	0.24	0.35	4.95	8.13	0.09	23.24	0.95	0	0	24	-18.18	-2.98	4.65	65.51	108.75	947.45	527.66	1083.3	665.43	963.99	555.2	1072.66	559.32
53.353	0	2.95	0.31	0.05	0.6	0.04	0.51	0.17	0.97	8.29	94.1	2	-9.64	95.84	0.22	18.04	40.53	0.04	7.38	56.53	11.65	2.24	0.02	0.07	0.21	0.01	0.24	0.45	4.36	8.29	0.15	38.94	0.97	0	0	24	-9.38	-6.32	6.3	68.06	103.87	945.21	526.14	1083.06	666.24	966.32	558.05	1070.19	558.67
53.386	0	3.33	0.25	0.05	0.76	0.04	0.42	0.24	1.01	8.84	93.34	1.81	-9.53	94.15	0.24	26.41	39.7	0.04	6.86	65.5	12.05	1.25	0	0.08	0.21	0.01	0.25	0.41	3.92	8.84	0.15	54.18	1.01	0	0	24	-12.95	-8.11	5.75	66.81	106.73	946.12	526.63	1085.38	667.91	966.15	557.56	1072.87	559.07
53.42	0	4.25	0.26	0.04	1.04	0.04	0.54	0.28	1.06	8.92	91.5	2.66	-10.95	95.98	0.3	29.75	45.1	0.05	6.17	67.33	7.81	0.51	0	0.11	0.2	0.02	0.22	0.31	3.41	8.92	0.23	67.39	1.06	0	0	18	-16.03	-6.13	7.24	65.69	108.58	944.2	526.31	1085.53	668.22	965.71	556.59	1074.23	560.21
53.453	0	3.48	0.27	0.04	1.02	0.04	0.58	0.26	1.11	8.56	93.04	2.76	-10.87	97.78	0.33	28.06	45.67	0.06	5.66	59.92	6.57	0.38	0	0.1	0.19	0.03	0.22	0.3	3.33	8.56	0.31	73.13	1.11	0	0	18	-16.64	-3.07	6.71	65.16	109.15	945.12	527.84	1087.79	671.65	966.62	558.06	1075.71	561.62
53.486	0	3.87	0.32	0.04	0.9	0.04	0.66	0.21	1.12	8.2	92.26	3.05	-12.03	96.79	0.26	23.72	47.38	0.08	6.37	59.97	7.72	0.44	0	0.11	0.21	0.03	0.21	0.27	2.91	8.2	0.3	70.58	1.12	0	0	18	-13.61	-4.97	5.62	65.91	110.73	943.55	525.42	1089.06	673.34	964.76	557.33	1075.48	559.17
53.52	0	2.9	0.34	0.03	0.86	0.04	0.73	0.2	1.19	9.22	94.2	3.07	-11	96.43	0.22	20.93	47.6	0.07	5.62	49.14	4.63	0.27	0	0.11	0.17	0.03	0.19	0.31	2.75	9.22	0.43	64.89	1.19	0	0	18	-20.92	-5.52	5.32	62.63	112.93	942.37	528.02	1089.19	676.27	962.96	557.99	1075.85	561.01
53.553	0	2.07	0.37	0.03	0.83	0.04	0.82	0.18	1.29	10.27	95.86	3.25	-11.31	95.29	0.24	18.42	48.9	0.07	4.66	36.94	2.92	0.22	0	0.11	0.17	0.04	0.23	0.38	2.22	10.27	0.48	62.25	1.29	0	0	18	-16.1	-6.96	4.31	63.96	111.17	943.84	529.05	1090.08	678.33	964.06	560.36	1075.22	561.59
53.586	0	1.36	0.42	0.03	0.73	0.04	0.89	0.16	1.3	10.84	97.29	3.27	-11.04	96.99	0.29	14.05	49.01	0.06	4.38	22.85	2	0.16	0	0.1	0.12	0.04	0.23	0.32	2.16	10.84	0.4	81.43	1.3	0	0	18	-12.12	-4.63	4.97	64.75	110.68	944.07	531.43	1090.8	682.83	965.41	561.08	1075.96	566.37
53.62	0	1.09	0.45	0.03	0.62	0.03	0.92	0.14	1.38	11.61	97.82	2.98	-10.64	97.64	0.3	9.8	48.24	0.05	3.66	15.89	1.57	0.09	0	0.1	0.1	0.03	0.21	0.31	1.73	11.61	0.4	85.83	1.38	0	0	18	-5.6	-3.39	6.35	67.15	111.95	940.31	526.61	1093.68	685.31	965.58	559.68	1077.43	564.42
53.653	0	0.86	0.47	0.03	0.53	0.03	0.91	0.12	1.46	11.77	98.17	2.69	-9.81	97.69	0.31	6.24	46.8	0.05	3.74	9.2	1.82	0.09	0	0.1	0.08	0.03	0.21	0.35	1.89	11.77	0.31	72.84	1.46	0	0	18	-11.7	-3.27	3.57	63.76	112.43	942.73	530.85	1094.55	688.91	964.57	561.56	1076.92	565.85
53.686	0	0.76	0.49	0.03	0.45	0.04	0.89	0.11	1.58	12.7	98.21	2.35	-8.06	96.81	0.3	3.11	44.95	0.03	5.17	6.34	2	0.05	0	0.1	0.07	0.02	0.2	0.47	1.98	12.7	0.22	90.63	1.58	0.08	0	18	-10.84	-4.94	5.8	63.7	112.5	939.22	528.05	1096.83	691.08	965.85	560.71	1078.27	565.14
53.72	0	0.61	0.46	0.03	0.38	0.04	0.76	0.1	1.7	12.31	98.48	1.69	-5.38	98.71	0.32	1.9	40.96	0.02	6.44	4.21	2.54	0.04	0	0.08	0.06	0.01	0.2	0.83	1.84	12.31	0.12	79.38	1.7	0.12	0	18	-13.67	0.3	5.24	62.85	113.44	937.09	528.49	1095	691.75	963.03	560.31	1076.37	565.13
53.753	0	0.57	0.46	0.03	0.38	0.04	0.76	0.1	1.75	13.3	98.47	1.62	-4.07	97.64	0.44	1.52	40.26	0.02	7.61	2.4	1.84	0.02	0	0.08	0.04	0.01	0.17	0.79	1.96	13.3	0.1	92.33	1.75	0.3	0	18	-14.36	-3.38	5.73	63.11	114.09	936.35	527.59	1094.08	689.84	962.27	559.63	1076.26	564.21
53.787	0	0.44	0.39	0.03	0.32	0.04	0.58	0.11	1.78	14.04	98.84	1.03	-0.73	97.87	0.44	1.27	34.15	0.01	6.35	1.49	1.12	0.01	0	0.06	0.03	0.01	0.14	0.6	1.95	14.04	0.04	89.51	1.78	0.22	0	18	-7.78	-2.87	6.24	65.23	113.41	936.17	526.47	1094.36	691.25	963.16	558	1076.31	565.61
53.82	0	0.47	0.41	0.03	0.33	0.04	0.62	0.11	1.65	15.54	98.75	1.15	-1.52	97.83	0.44	0.85	35.45	0.01	6.74	1.16	1.33	0.01	0	0.06	0.03	0	0.11	0.51	2.16	15.54	0.03	84.26	1.65	0.19	0	18	-6.61	-2.97	5.01	65.65	110.53	937.82	527.82	1094.91	693.11	964.52	558.88	1074.82	565.98
53.853	0	0.49	0.43	0.03	0.34	0.04	0.65	0.11	1.56	16.23	98.7	1.23	-2.21	98.6	0.45	0.64	36.31	0.01	6.22	1.25	1.09	0.01	0	0.06	0.03	0	0.08	0.36	2.27	16.23	0.02	88.34	1.56	0.21	0	18	-7.13	-0.74	5.64	65.57	113.67	937.16	526.57	1094.87	691.65	963.31	557.54	1076.69	565.77
53.887	0	0.49	0.43	0.03	0.34	0.04	0.65	0.12	1.63	16.95	98.7	1.26	-2.05	98.33	0.45	0.48	36.27	0.01	6.28	1.22	1.07	0.01	0	0.05	0.03	0	0.08	0.3	2.7	16.95	0.01	80.51	1.63	0.39	0	18	-6.81	-1.63	2.77	65.9	110.21	940.14	530.11	1094.55	692.93	963.68	562.21	1073.83	565.7
53.92	0	0.51	0.44	0.03	0.34	0.04	0.68	0.12	1.65	17.3	98.65	1.35	-2.12	98.11	0.37	0.36	37.08	0.01	7.25	1.36	1.34	0.01	0	0.05	0.02	0	0.07	0.15	2.81	17.3	0.01	87.88	1.65	0.25	0	18	-13.01	-2.26	5.22	63.8	107.84	939.53	530.77	1093.26	691.42	966.02	559.43	1073.58	567.17
53.953	0	0.58	0.47	0.03	0.38	0.04	0.79	0.12	1.61	17.97	98.42	1.8	-4.21	97.12	0.36	0.3	40.58	0	7.23	1.44	1.4	0.02	0	0.05	0.02	0	0.06	0.16	2.99	17.97	0.01	85.22	1.61	0.12	0	18	-11.49	-4.41	4.26	63.78	109.03	938.54	529.54	1095.19	694.02	965.05	559.48	1073.88	565.94
53.987	0	0.6	0.48	0.03	0.39	0.04	0.81	0.14	1.55	21.32	98.38	1.99	-4.88	97.35	0.4	0.26	41.21	0	7.06	1.56	1.72	0.03	0	0.05	0.02	0	0.05	0.17	3.64	21.32	0	74.78	1.55	0.06	0	18	-14.01	-3.99	4.1	63.02	113.68	937.31	527.88	1096.77	694.02	962.85	558.86	1076.41	564.22
54.02	0	0.64	0.5	0.03	0.4	0.04	0.86	0.14	1.46	21.5	98.29	2.23	-6.22	98.19	0.36	0.23	42.62	0	6.39	1.54	1.99	0.03	0	0.05	0.03	0	0.04	0.17	3.65	21.5	0	77.78	1.46	0.01	0	18	-9.72	2.04	4.2	65.12	111.02	938.71	528.08	1094.41	691.64	963.86	558.29	1074.66	565.14
54.053	0	0.71	0.54	0.03	0.42	0.04	0.94	0.15	1.29	22.98	98.13	2.65	-7.91	98.53	0.35	0.18	44.62	0	5.68	2.3	2	0.03	0	0.06	0.03	0	0.03	0.23	3.86	22.98	0	88	1.29	0.17	0	18	-9.44	-0.99	3.72	65.54	113.93	939.24	527.84	1094.22	690.1	962.16	558.36	1075.9	564.88
54.087	0	0.78	0.58	0.03	0.45	0.03	1.02	0.17	1.11	25.8	97.96	3.11	-9.89	98.6	0.38	0.16	46.66	0	3.86	2.4	1.56	0.04	0	0.08	0.02	0	0.03	0.16	3.89	25.8	0	86.92	1.11	0.33	0	18	-5.91	0.74	4.28	67.76	106.41	939.34	527.54	1091	687.54	964.68	558.18	1070.93	563.92
54.12	0	0.83	0.61	0.03	0.47	0.03	1.09	0.19	1.1	28.53	97.82	3.43	-10.64	98.65	0.46	0.18	47.98	0	4.11	2.83	1.71	0.06	0	0.09	0.02	0	0.04	0.1	3.82	28.53	0	87.22	1.1	0.46	0	18	-9.7	0.56	2.73	66.45	107.39	943.31	531.41	1091.16	686.1	964.93	562.55	1072.29	564.76
54.154	0	0.91	0.67	0.03	0.5	0.03	1.23	0.24	0.94	34.8	97.53	4.19	-12.97	98.23	0.45	0.16	50.99	0	4.03	3.12	2.57	0.08	0	0.1	0.02	0	0.03	0.07	3.39	34.8	0	78.41	0.94	0.44	0	18	-8.94	1.93	4.45	66.45	108.75	943.32	527.5	1095.66	686.73	968.03	558.75	1076.68	563.35
54.187	0	0.96	0.69	0.03	0.52	0.03	1.31	0.28	0.82	38.12	97.38	4.42	-13.64	98.67	0.72	0.19	51.96	0	4.25	3.69	2.61	0.11	0	0.1	0.02	0	0.04	0.06	3.12	38.12	0	72.1	0.82	0.41	0	18	-0.54	0.47	2.73	69.9	108.3	946.66	529.62	1095.5	686.76	968.33	563.22	1076.61	564.65
54.22	0	0.96	0.69	0.03	0.51	0.04	1.31	0.3	0.84	39.1	97.38	4.39	-13.19	98.64	0.88	0.3	51.8	0	5.99	4.43	3.55	0.21	0	0.1	0.02	0	0.04	0.05	3.18	39.1	0	90.68	0.84	0.54	0	18	-9.3	0.6	3.53	67.6	108.64	947.99	529.66	1092.74	680.6	968.15	559.47	1076.71	563.73
54.254	0	1.22	0.79	0.03	0.56	0.04	1.56	0.28	0.77	37.85	96.88	5.87	-15.78	97.54	0.81	0.4	55.97	0	6.59	7.19	4.42	0.42	0	0.12	0.02	0	0.05	0.05	2.85	37.85	0	56.01	0.77	0.82	0	18	-9.73	-3.59	4.03	68.42	108.56	947.59	527.31	1091.14	675.01	967.51	559.82	1076.06	559.93
54.287	0	1.44	0.81	0.03	0.57	0.04	1.58	0.27	0.84	36.02	96.84	5.74	-14.75	97.63	1.07	0.64	55.65	0	7.96	11.71	3.98	1.53	1.32	0.14	0.02	0	0.09	0.05	2.84	36.02	0	26.93	0.84	1.24	0	18	-16.66	-3.42	4.17	66.23	106.48	949.07	528.77	1089.28	672.26	968.44	557.99	1074.9	560.17
54.32	0	1.69	0.88	0.04	0.61	0.04	1.79	0.25	0.89	33.97	96.42	7.34	-17.49	95.35	1.2	0.84	59.08	0	7.81	13.09	5.56	3.17	1.66	0.16	0.02	0	0.14	0.06	2.7	33.97	0	35.17	0.89	1.24	0	18	-17.34	-6.89	4	66.29	107.85	950.97	528.22	1090.8	670.2	969.31	559.03	1077.15	558.65
54.354	0	2.3	0.93	0.05	0.64	0.04	1.93	0.22	0.92	30.57	95.4	8.68	-20.36	97.31	1.3	1.26	61.74	0	7.12	19.46	7.75	5.81	3.58	0.22	0.03	0	0.22	0.09	2.3	30.57	0	47.97	0.92	1.26	0	18	-6.66	-4.05	2.74	68.62	110.15	950.62	529.08	1089.1	672.79	966.15	559.61	1076.28	561.64
54.387	0	2.86	0.97	0.06	0.67	0.04	2.07	0.22	0.98	30.46	94.29	10.32	-22.84	96.69	1.16	1.27	64.17	0	5.13	22.2	8.37	8.83	4.19	0.23	0.03	0	0.24	0.05	2.26	30.46	0	27.99	0.98	1.22	0	18	-10.35	-5.13	4.69	68.32	104.8	953.63	530.65	1084.29	663.74	969.43	559.79	1074.21	561.79
54.421	0	4.86	1.18	0.14	0.77	0.03	2.6	0.22	0.87	30.48	90.28	16.39	-29.4	98.22	1.16	1.78	71.09	0	3.68	26.92	12.25	22.28	7.88	0.3	0.04	0	0.3	0.04	1.96	30.48	0.01	15.52	0.87	1.45	1	24	-4.65	-1.93	2.01	67.9	104.99	955.29	530.77	1084.31	664.48	968.03	560.83	1073.03	560.72
54.454	0	6.07	1.2	0.2	0.77	0.03	2.54	0.24	0.91	31.33	87.86	16.81	-30.13	98.6	0.92	2.59	71.52	0	3.62	31.24	13.38	28.41	13.88	0.38	0.05	0	0.28	0.03	1.9	31.33	0.01	23.47	0.91	1.77	0	24	-5.15	-0.72	1.9	67.61	108.03	958.14	530.66	1085.08	661.71	968.27	559.8	1076.3	560.83
54.487	0	8.65	1.21	0.43	0.83	0.03	2.83	0.24	0.9	31.31	82.71	20.65	-32.64	98.21	0.94	2.89	74.58	0	3.42	33.48	14.82	42.7	11.58	0.39	0.06	0	0.27	0.02	2	31.31	0.01	14.1	0.9	1.13	0	24	-9.23	1.99	1.23	67.45	104.7	960.03	530.43	1083.45	657.5	969.55	558.02	1074.24	559.05
54.521	0	8.99	1.2	0.69	0.82	0.03	2.81	0.24	1.01	30.38	82.03	23.97	-36.5	98.59	0.93	3.99	77.05	0	4.38	34.61	21.32	45.5	9.81	0.46	0.05	0.01	0.27	0.02	1.92	30.38	0.01	4.9	1.01	0.82	0	24	-8.99	0.76	1.04	67.64	104.03	961.75	529.48	1083.49	654.63	970.59	556.96	1074.61	557.73
54.554	0	11.59	1.24	2.71	0.7	0.04	2.69	0.22	1.13	29.16	76.81	29.76	-43.78	97.86	0.77	3.42	80.66	0	6.11	38.68	34.77	59.96	4.98	0.51	0.03	0.01	0.2	0.01	1.99	29.16	0.01	5.45	1.13	0.28	0	24	-6.54	2.88	0.89	67.61	103.28	965.44	528.67	1083.71	650.37	972.84	556.22	1076.12	556.23
54.587	0	14.33	1.16	4.32	0.69	0.05	2.61	0.2	1.26	26.64	71.34	27.8	-41.5	97.9	0.71	3.9	79.41	0	9	42.68	34.53	69.88	5.35	0.6	0.03	0.01	0.21	0.01	2.05	26.64	0.01	9.53	1.26	0.1	0	24	-4.98	2.8	1.29	68.61	97.76	967.33	529.12	1082.01	647.83	975.99	555.42	1073.75	556.21
54.621	0	12.84	0.98	7.62	0.6	0.06	2.16	0.17	1.62	22.38	74.32	21.3	-37.3	97.7	0.63	4.66	75	0	13.77	40.8	36.35	80.29	4.71	0.93	0.03	0.03	0.15	0.01	2.07	22.38	0.01	1	1.62	0	0	24	-3.32	3.26	2.04	69.43	97.36	967.3	527.4	1080.22	643.41	975.92	551.79	1073.14	557.2
54.654	0	18.8	0.78	7.24	0.64	0.13	2.05	0.21	1.94	24.21	62.4	14.47	-24.16	96.36	0.59	7.35	69.15	0	25.99	53.64	28	87.74	4.77	1.01	0.03	0.04	0.16	0.01	2.07	24.21	0.02	0.32	1.94	0	0	24	-2.72	5.62	2.46	69.98	103.5	964.87	524.49	1082.16	645.32	973.03	550.15	1076.41	555.09
54.687	0	17.43	0.52	3.5	0.71	0.29	1.71	0.25	2.69	22.9	65.15	7.85	-7.44	97.7	0.44	12.55	60.61	0.01	38.83	59.17	16.95	83.93	3.23	1.1	0.04	0.06	0.23	0.01	2.07	22.9	0.02	0.03	2.69	0	0	24	-3.11	3.26	2.4	70.53	103.05	961.31	521.99	1082.26	646.77	971.45	547.9	1074.34	553.69
54.721	0	14.01	0.36	1.32	0.67	0.7	1.44	0.24	3.88	19.17	71.98	4.35	0	98.48	0.37	15.83	53.07	0.01	52.06	65.51	11.54	70.28	1.33	1.81	0.06	0.1	0.28	0.02	1.75	19.17	0.03	0	3.88	0	0	24	-2.82	1.15	1.82	70.91	103.05	959.68	519.51	1083.44	648.03	970.66	547.09	1073.67	550.07
54.754	0	9.88	0.26	0.38	0.69	1.34	1.12	0.3	4.31	19.31	80.23	9.15	0	98.51	0.3	20.84	45.11	0.01	62.7	71.15	6.35	50.68	3.03	2.07	0.11	0.1	0.34	0.03	1.44	19.31	0.04	0	4.31	0	0	24	-5.3	1.06	0.65	71.06	102.2	957.17	516.44	1083.22	646.95	968.79	544.86	1070.97	546.49
54.788	0	5.78	0.19	0.06	0.63	1.5	0.83	0.33	4.92	19.46	88.43	10.32	4.53	98.43	0.24	23.33	37.15	0.01	63.51	75.87	2.17	19.66	2.87	2.92	0.23	0.12	0.62	0.2	1.08	19.46	0.06	0	4.92	0	0	24	0.58	1.3	1.97	71.1	102.98	956.98	515.88	1084.5	649.67	969.98	544.97	1072.95	546.92
54.821	0	3.69	0.12	0.05	0.73	1.46	0.54	0.51	5.65	20.32	92.63	9.35	7.51	98.1	0.23	33.08	30.99	0.02	61.54	76	2.01	15.03	1.28	3.52	0.51	0.11	1.41	0.38	0.93	20.32	0.08	0	5.65	0	0	24	-1.62	2.28	2.45	71.06	104.42	955.46	514.05	1084.2	648.65	968.78	542.6	1073.16	545.67
54.854	0	2.73	0.08	0.04	0.84	1.48	0.38	0.71	6.11	20.37	94.54	8.98	10.18	98.52	0.21	40.92	26.17	0.03	60.92	77.99	1.6	9.79	1.51	3.6	1.02	0.09	2.67	1.09	0.77	20.37	0.09	0	6.11	0	0	24	-0.89	1.03	2.49	71.85	103.17	955.23	513.37	1085.15	649.4	969.76	542.71	1072.9	544.88
54.888	0	1.82	0.05	0.03	0.76	1.58	0.23	0.89	7.44	16.95	96.35	8.73	15.29	98.59	0.2	45.73	16.95	0.04	59.47	80.49	1.55	6.26	0.82	4.65	1.7	0.08	5.81	1.63	0.53	20.94	0.16	0	7.44	0	0	24	-10.25	0.77	2.47	72.78	102.47	954.81	513.18	1083.39	646.29	968.99	540.75	1071.44	542.91
54.921	0	1.27	0.05	0.03	0.74	0.94	0.21	0.81	7.42	15.58	97.45	4.31	11.8	98.13	0.18	44.58	15.58	0.07	50.26	72.69	1.58	2.21	0	4.5	2.91	0.06	9.4	1.99	0.41	19.73	0.18	0	7.42	0	0	24	-0.43	2.21	4.5	73.08	105.92	950.88	510.78	1085.34	650.65	968.03	540.73	1073.86	544.96
54.954	0	0.85	0.05	0.02	0.65	0.63	0.17	0.73	7.89	11.24	98.3	2.52	10.63	98.43	0.21	42.62	11.24	0.09	42.17	65.44	1.41	1.32	0	5.25	4.58	0.04	13.84	2	0.32	19.31	0.23	0	7.89	0	0	24	-2.22	-1.3	3.58	73.31	100.77	951.64	511.61	1082.64	649.1	968.73	539.48	1069.39	544.05
54.988	0	0.61	0.04	0.02	0.55	0.5	0.14	0.65	6.76	6.76	98.7	2.26	11.18	98.55	0.19	39.94	6.76	0.1	35.27	61.36	1.52	0.87	0	6.52	5.11	0.03	21.71	1.67	0.2	19.06	0.31	0	9.38	0	0	24	0.45	0.91	5.78	73.73	103.41	950.85	511.59	1084.18	649.95	969.64	541.12	1072.92	546.36
55.021	0	0.37	0.04	0.02	0.62	0.31	0.12	0.64	6.39	6.39	98.72	1.99	8.4	98.77	0.21	40.06	6.39	0.15	27.65	47.99	1.24	0.38	0	4.78	4.43	0.03	29.11	1.3	0.2	18.55	0.27	0	8.79	0	0	24	-7.57	0.05	5.35	73.73	105.74	949.76	513.02	1087.29	654.7	969.18	542.53	1074.84	546.86
55.054	0	0.22	0.04	0.02	0.6	0.31	0.09	0.72	4.4	4.4	98.57	2.3	10.43	98.06	0.19	43.05	4.4	0.25	27.01	37.82	1.29	0.33	0	3.64	3.46	0.02	24.42	0.88	0.15	18.15	0.25	0	9.36	0	0	24	-3.92	2.38	5.47	74.6	104.76	947.71	511.14	1087.22	656.47	968.76	540.46	1073.35	546.42
55.088	0	0.16	0.04	0.02	0.51	0.31	0.08	0.66	3.11	2.52	98.68	1.94	11.73	98.61	0.17	41.43	2.39	0.38	26.92	29.92	1.64	0.21	0	2.52	3.11	0.01	19.56	0.72	0.08	17.76	0.26	0	9.32	0	0	24	-1.74	0.68	4.95	75	105.68	947.76	511.55	1086.8	656.83	967.68	541.24	1073.21	546.83
55.121	0	0.15	0.03	0.02	0.53	0.35	0.08	0.74	2.94	2.15	98.52	2.33	12.84	98.7	0.14	43.92	2.15	0.61	29.7	29.61	1.75	0.14	0	1.72	2.94	0.01	15.39	0.73	0.09	17.75	0.2	0	8.9	0	0	24	-0.75	-0.34	4.55	75.01	106.4	946.95	510.4	1088.18	658.25	967.25	541.35	1073.57	545.65
[truncated: 27,461 more rows]
[truncated: 4 more columns]
