# Supplementary material for: Exploring emotion recognition in patients with mild cognitive impairment and Alzheimer’s dementia undergoing a rehabilitation program
Source: PLoS One. 2025 Apr 24;20(4):e0322213. doi: 10.1371/journal.pone.0322213 (PMC12021228; doi:10.1371/journal.pone.0322213)
Supplement: S3 Data — (ZIP) [file pone.0322213.s005.zip › raw data21-30/No28 Creative activities.csv]

time stamp	face id	anger	contempt	disgust	fear	joy	sadness	surprise	sentimentality	confusion	neutral	engagement	valence	attention	inner brow raise	brow raise	brow furrow	eye widen	cheek raise	lid tighten	nose wrinkle	upper lip raise	dimpler	lip corner depressor	chin raise	lip pucker	lip stretch	lip press	mouth open	jaw drop	lip suck	eye closure	smile	smirk	blink	blink rate	pitch	yaw	roll	brightness	interocular distance	topleft_x	topleft_y	bottomright_x	bottomright_y	outer_right_eye_X	outer_right_eye_Y	outer_left_eye_X	outer_left_eye_Y
0.033	0	0.10	0.11	0.02	0.11	0.06	0.11	0.06	2.29	1.06	99.77	0.33	1.06	98.57	0.00	2.52	0.05	0.02	3.25	0.08	1.06	0.30	0.00	2.29	0.14	0.02	0.71	0.37	0.24	0.15	0.02	0.17	6.54	0.00	0.00		-11.61	-0.84	7.98	65.07	157.23	987.78	296.38	1228.12	549.10	1038.28	337.14	1194.25	357.03
0.066	0	0.10	0.12	0.02	0.11	0.05	0.11	0.06	1.57	0.82	99.76	0.33	0.27	97.99	0.01	1.69	0.10	0.04	3.21	0.07	0.82	0.16	0.00	1.57	0.12	0.04	0.62	0.54	0.28	0.13	0.02	0.05	5.55	0.00	0.00		-4.91	-2.57	7.52	65.91	163.32	981.06	292.27	1230.09	556.35	1032.46	337.77	1194.77	355.92
0.100	0	0.10	0.10	0.02	0.10	0.08	0.11	0.06	1.59	0.87	99.78	0.33	3.59	98.59	0.01	1.60	0.06	0.06	5.03	0.06	0.87	0.16	0.00	1.59	0.09	0.03	0.62	0.57	0.28	0.07	0.01	0.05	7.96	0.00	0.00		-0.70	-0.78	7.16	66.60	162.66	979.99	291.35	1230.56	558.87	1031.98	338.98	1193.74	356.03
0.133	0	0.09	0.09	0.02	0.09	0.11	0.10	0.06	0.67	0.67	99.78	0.35	7.09	98.35	0.02	1.30	0.06	0.08	6.33	0.07	0.68	0.14	0.00	0.67	0.06	0.02	0.73	0.54	0.22	0.08	0.01	0.17	10.39	0.00	0.00		-0.09	-1.56	7.79	66.63	164.16	977.88	288.90	1231.60	559.69	1031.70	335.98	1194.63	356.10
0.166	0	0.08	0.08	0.02	0.09	0.15	0.09	0.06	0.89	0.69	99.70	0.45	9.67	97.90	0.02	1.27	0.04	0.10	8.13	0.06	0.69	0.13	0.00	0.89	0.06	0.03	0.68	0.51	0.28	0.09	0.01	0.06	12.16	0.00	0.00		0.58	-2.80	7.95	67.01	158.46	976.44	289.98	1228.89	560.10	1032.24	338.15	1189.76	355.39
0.200	0	0.08	0.07	0.02	0.09	0.17	0.10	0.06	1.07	0.68	99.65	0.45	10.85	97.90	0.02	1.51	0.03	0.10	10.91	0.06	0.68	0.18	0.00	1.07	0.06	0.04	0.74	0.39	0.25	0.09	0.01	0.04	12.18	0.00	0.00		-2.56	-2.79	8.62	66.24	168.55	975.61	289.38	1233.17	562.40	1030.45	336.77	1197.75	357.22
0.233	0	0.08	0.08	0.02	0.09	0.16	0.10	0.06	0.73	0.43	99.68	0.44	10.47	97.83	0.03	1.27	0.03	0.12	9.81	0.06	0.43	0.05	0.00	0.73	0.08	0.04	0.96	0.48	0.25	0.13	0.02	0.10	12.09	0.00	0.00		3.83	-2.96	7.99	67.07	162.64	974.96	288.91	1237.73	571.23	1034.06	340.67	1195.83	357.49
0.266	0	0.08	0.08	0.02	0.09	0.18	0.10	0.06	0.78	0.69	99.64	0.45	11.25	98.72	0.02	1.08	0.04	0.10	11.69	0.07	0.69	0.05	0.00	0.78	0.10	0.05	1.11	0.67	0.22	0.14	0.03	0.95	12.23	0.00	0.00		0.93	0.27	7.99	66.35	169.46	970.64	286.01	1238.14	572.05	1029.19	337.44	1197.65	355.84
0.300	0	0.08	0.07	0.02	0.09	0.24	0.09	0.06	1.12	0.44	99.52	0.56	13.78	97.75	0.03	0.94	0.03	0.12	13.68	0.06	0.44	0.02	0.00	0.54	0.09	0.06	1.61	1.12	0.21	0.18	0.05	0.30	13.74	0.00	0.00		2.15	-3.14	10.32	66.53	166.36	969.67	287.23	1237.74	572.97	1033.02	337.93	1197.95	359.64
0.333	0	0.08	0.06	0.01	0.08	0.34	0.09	0.06	1.32	0.36	99.32	0.69	16.75	97.51	0.03	0.83	0.03	0.14	16.84	0.07	0.36	0.01	0.00	0.45	0.09	0.05	2.59	1.32	0.21	0.19	0.07	0.15	15.26	0.00	0.00		-1.33	-3.65	8.28	66.12	161.83	970.03	286.70	1236.81	571.47	1031.81	338.16	1192.86	353.95
0.367	0	0.08	0.06	0.01	0.08	0.38	0.09	0.06	1.19	0.28	99.23	0.75	17.83	97.73	0.03	0.73	0.03	0.10	17.80	0.06	0.28	0.01	0.00	0.36	0.09	0.06	3.76	1.19	0.20	0.22	0.09	0.47	15.81	0.00	0.00		2.72	-3.19	10.01	66.68	164.69	969.55	286.76	1239.13	574.46	1033.84	339.23	1197.41	358.39
0.400	0	0.07	0.05	0.01	0.08	0.44	0.09	0.06	1.79	0.31	99.11	0.94	19.13	98.54	0.03	0.66	0.03	0.11	17.28	0.05	0.31	0.01	0.00	0.38	0.14	0.07	5.32	1.79	0.20	0.23	0.14	0.07	17.39	0.00	0.00		-0.84	-0.95	8.44	65.68	171.48	973.28	285.31	1246.47	575.53	1034.22	339.19	1204.96	355.16
0.433	0	0.07	0.05	0.01	0.08	0.37	0.08	0.06	2.36	0.33	99.27	0.92	17.52	98.37	0.04	0.60	0.03	0.11	14.14	0.05	0.33	0.02	0.00	0.40	0.20	0.08	7.41	2.36	0.19	0.24	0.16	0.07	17.27	0.00	0.00		-1.35	-1.50	9.66	65.97	167.53	973.14	287.61	1243.12	575.05	1036.09	337.37	1202.24	358.85
0.467	0	0.08	0.05	0.01	0.08	0.28	0.08	0.06	4.72	0.28	99.43	0.90	15.05	98.75	0.05	0.57	0.02	0.13	9.90	0.04	0.28	0.01	0.00	0.38	0.22	0.08	9.89	4.72	0.18	0.25	0.18	0.02	17.08	0.00	0.00		-1.50	0.17	10.30	65.97	169.28	973.17	287.22	1243.66	573.67	1036.47	338.13	1204.45	359.12
0.500	0	0.08	0.06	0.01	0.09	0.25	0.08	0.06	5.75	0.34	99.50	0.81	13.69	98.17	0.05	0.62	0.02	0.10	9.17	0.05	0.37	0.02	0.00	0.34	0.18	0.08	10.76	5.75	0.19	0.28	0.16	0.36	16.31	0.00	0.00		0.51	2.10	10.56	66.33	167.32	974.82	288.46	1243.73	574.75	1038.71	338.27	1204.40	361.60
0.533	0	0.08	0.06	0.01	0.09	0.20	0.08	0.06	6.89	0.36	99.60	0.68	11.50	98.61	0.07	0.71	0.02	0.10	7.51	0.04	0.39	0.02	0.00	0.36	0.18	0.09	13.08	6.89	0.19	0.30	0.16	0.40	15.16	0.43	0.00		-0.76	-0.68	11.29	66.07	169.04	974.36	286.85	1245.84	573.98	1039.66	337.57	1207.16	360.39
0.567	0	0.08	0.05	0.01	0.09	0.28	0.08	0.06	4.52	0.30	99.45	0.87	14.77	98.59	0.08	0.68	0.02	0.11	9.98	0.06	0.59	0.04	0.00	0.30	0.22	0.13	10.25	4.52	0.19	0.36	0.21	0.17	16.84	0.00	0.00		1.37	-0.75	9.05	66.44	169.76	975.73	289.05	1246.14	576.89	1036.94	342.27	1205.77	359.99
0.600	0	0.08	0.05	0.01	0.08	0.29	0.08	0.06	4.48	0.34	99.41	0.90	15.12	96.90	0.12	0.73	0.02	0.11	10.59	0.05	0.85	0.04	0.00	0.34	0.29	0.14	9.87	4.48	0.18	0.37	0.23	0.08	17.07	0.00	0.00		5.03	-4.79	10.74	66.82	167.46	975.90	286.28	1248.92	577.42	1041.71	340.23	1207.95	360.37
0.633	0	0.08	0.05	0.01	0.08	0.34	0.08	0.06	4.83	0.33	99.32	0.92	16.10	97.45	0.11	0.62	0.02	0.13	12.93	0.06	1.02	0.06	0.00	0.33	0.37	0.18	9.37	4.83	0.18	0.47	0.26	0.22	17.21	0.00	0.00		1.32	-3.79	11.41	66.20	173.01	975.84	285.98	1251.49	577.76	1041.72	337.84	1213.08	361.66
0.667	0	0.07	0.05	0.01	0.08	0.44	0.09	0.06	2.06	0.28	99.13	0.88	18.42	97.50	0.11	0.62	0.02	0.11	17.88	0.06	1.25	0.08	0.00	0.28	0.30	0.26	7.90	2.06	0.20	0.62	0.40	0.51	16.92	0.00	0.00		0.32	-3.68	11.25	66.16	176.00	975.50	285.48	1252.56	578.35	1040.64	336.89	1214.89	361.63
0.700	0	0.08	0.06	0.02	0.09	0.28	0.09	0.06	2.42	0.29	99.44	0.73	14.91	97.57	0.08	0.64	0.02	0.10	12.48	0.06	0.77	0.04	0.00	0.29	0.27	0.26	7.88	2.42	0.20	0.63	0.42	1.50	15.64	0.00	0.00		3.92	-3.53	10.80	67.07	165.96	979.22	287.85	1247.54	574.31	1043.56	338.67	1207.93	361.54
0.734	0	0.07	0.06	0.01	0.08	0.35	0.08	0.06	0.88	0.29	99.30	0.83	17.13	96.89	0.05	0.47	0.02	0.08	14.82	0.10	0.94	0.07	0.00	0.29	0.25	0.29	6.61	0.88	0.20	0.67	0.45	1.31	16.56	0.00	0.00		-0.61	-4.80	10.85	65.69	167.76	983.01	285.36	1256.26	574.30	1048.90	338.05	1215.55	357.41
0.767	0	0.07	0.05	0.01	0.08	0.36	0.08	0.06	0.96	0.28	99.28	0.89	17.44	98.70	0.05	0.37	0.02	0.08	14.44	0.11	0.85	0.05	0.00	0.28	0.29	0.34	5.94	0.96	0.21	0.76	0.48	1.15	16.98	0.00	0.00		2.62	-0.36	10.30	66.37	171.95	987.58	286.75	1257.71	573.95	1049.61	338.39	1220.10	360.75
0.800	0	0.07	0.05	0.01	0.08	0.32	0.08	0.06	1.67	0.31	99.37	0.88	16.26	98.46	0.06	0.38	0.02	0.09	12.05	0.10	0.81	0.03	0.00	0.31	0.28	0.33	5.13	1.67	0.21	0.78	0.45	0.90	16.95	0.00	0.00		-0.04	1.22	10.61	65.95	169.15	988.79	287.58	1259.62	575.31	1052.87	337.94	1220.44	360.96
0.834	0	0.08	0.07	0.02	0.09	0.22	0.09	0.06	1.33	0.38	99.56	0.61	13.06	97.84	0.06	0.37	0.02	0.08	10.78	0.06	0.63	0.03	0.00	0.38	0.24	0.40	5.62	1.33	0.24	0.75	0.41	0.77	14.32	0.00	0.00		2.31	-2.93	11.58	66.18	168.41	993.29	285.82	1264.48	573.45	1059.08	337.24	1225.88	360.47
0.867	0	0.08	0.06	0.02	0.08	0.22	0.09	0.06	1.88	0.37	99.55	0.64	13.28	98.29	0.05	0.32	0.02	0.07	10.36	0.07	0.49	0.02	0.00	0.37	0.20	0.42	4.73	1.88	0.25	0.76	0.39	4.34	14.73	0.00	0.00		1.80	-1.75	10.70	66.23	173.31	993.38	285.32	1267.26	576.42	1057.32	336.37	1228.92	360.65
0.900	0	0.08	0.07	0.02	0.09	0.21	0.09	0.06	2.20	0.42	99.59	0.59	12.42	96.24	0.03	0.32	0.02	0.07	10.01	0.07	0.52	0.02	0.00	0.42	0.18	0.38	4.50	2.20	0.26	0.73	0.38	0.32	14.15	0.00	0.00		-1.97	-5.79	11.46	65.63	173.41	992.99	282.86	1269.89	573.75	1059.22	335.64	1231.35	356.75
0.934	0	0.09	0.08	0.02	0.09	0.15	0.09	0.06	1.52	0.39	99.71	0.46	9.65	98.31	0.03	0.36	0.02	0.07	7.29	0.06	0.39	0.03	0.00	0.43	0.19	0.43	3.58	1.52	0.32	0.78	0.34	0.17	12.44	0.00	0.00		-3.31	-1.69	10.24	65.09	173.75	1001.24	283.82	1276.65	573.83	1064.87	336.36	1237.53	355.82
0.967	0	0.09	0.08	0.02	0.09	0.14	0.09	0.06	2.15	0.44	99.72	0.44	9.08	97.76	0.03	0.37	0.02	0.06	7.40	0.06	0.48	0.04	0.00	0.44	0.21	0.47	3.20	2.15	0.32	0.81	0.38	1.38	12.02	0.00	0.00		1.46	-3.11	12.20	65.88	175.00	1000.36	284.51	1276.65	576.20	1066.97	335.66	1239.96	362.12
1.000	0	0.09	0.08	0.02	0.09	0.13	0.09	0.06	2.46	0.46	99.75	0.42	8.13	96.15	0.04	0.37	0.02	0.06	6.14	0.05	0.60	0.05	0.00	0.46	0.25	0.59	3.55	2.46	0.37	0.78	0.37	3.75	11.75	0.00	0.00		-4.11	-5.91	11.45	64.99	176.87	999.30	281.00	1281.77	577.75	1066.99	332.55	1242.26	356.25
1.034	0	0.08	0.07	0.02	0.09	0.15	0.09	0.06	2.63	0.52	99.70	0.52	9.74	98.49	0.03	0.46	0.02	0.06	6.34	0.06	0.67	0.05	0.00	0.52	0.25	0.67	3.43	2.63	0.43	0.64	0.44	1.31	13.27	0.00	0.00		-1.28	-1.13	11.92	64.84	174.41	1004.03	282.01	1284.83	577.95	1072.62	334.56	1245.40	358.34
1.067	0	0.09	0.07	0.02	0.09	0.14	0.09	0.06	3.27	0.60	99.71	0.47	9.01	98.38	0.02	0.60	0.02	0.07	7.09	0.07	0.81	0.07	0.00	0.60	0.28	0.76	3.00	3.27	0.41	0.59	0.44	0.48	12.50	0.00	0.00		-2.00	-1.46	11.39	64.78	178.38	1007.70	282.99	1287.84	577.83	1073.59	334.81	1250.28	359.34
1.101	0	0.09	0.07	0.02	0.09	0.20	0.10	0.06	1.68	0.60	99.61	0.47	11.57	97.78	0.02	0.67	0.02	0.07	12.45	0.10	0.80	0.20	0.00	0.60	0.32	0.68	2.41	1.68	0.43	0.55	0.42	0.48	12.45	0.00	0.00		0.44	-3.07	12.97	65.28	177.37	1006.07	280.90	1287.61	577.47	1075.55	331.83	1250.55	360.72
1.134	0	0.08	0.07	0.02	0.09	0.19	0.10	0.06	1.10	0.60	99.63	0.47	11.33	98.28	0.01	0.83	0.02	0.10	11.64	0.11	0.90	0.18	0.00	0.60	0.30	0.62	2.21	1.10	0.47	0.48	0.47	0.74	12.47	0.00	0.00		-1.54	-1.77	12.55	65.06	175.89	1010.78	280.76	1290.51	575.05	1079.28	331.41	1253.06	358.59
1.167	0	0.08	0.07	0.02	0.09	0.19	0.10	0.06	0.78	0.59	99.62	0.46	11.63	97.71	0.01	0.87	0.03	0.09	12.40	0.10	0.80	0.16	0.00	0.59	0.30	0.61	2.03	0.78	0.45	0.47	0.47	1.66	12.35	0.00	0.00		-2.56	-3.23	13.00	65.08	176.84	1009.65	278.62	1291.85	575.10	1079.72	328.43	1254.17	357.45
1.201	0	0.08	0.07	0.02	0.09	0.21	0.10	0.06	0.80	0.80	99.58	0.46	12.28	97.58	0.01	0.93	0.03	0.09	14.00	0.10	0.80	0.16	0.00	0.80	0.33	0.55	2.43	0.70	0.42	0.38	0.54	0.61	12.37	0.00	0.00		-1.24	-3.52	13.12	65.21	174.74	1009.56	278.52	1293.27	576.98	1081.29	330.23	1253.94	357.16
1.234	0	0.08	0.07	0.02	0.09	0.26	0.10	0.06	0.90	0.73	99.48	0.55	14.14	97.80	0.01	0.81	0.02	0.09	15.20	0.14	0.81	0.13	0.00	0.73	0.27	0.53	2.84	0.90	0.39	0.35	0.47	0.39	13.66	0.00	0.00		-0.03	-3.02	14.77	65.31	176.92	1009.94	277.39	1295.96	576.82	1084.51	329.10	1258.75	359.78
1.267	0	0.08	0.07	0.02	0.09	0.25	0.09	0.06	1.85	0.65	99.49	0.55	13.81	97.44	0.01	1.08	0.02	0.11	14.92	0.12	0.71	0.08	0.00	0.65	0.26	0.61	3.40	1.85	0.44	0.32	0.50	0.47	13.58	0.00	0.00		-0.27	-3.81	12.27	65.30	182.22	1013.73	277.75	1301.18	580.37	1083.06	330.40	1263.19	357.90
1.301	0	0.08	0.07	0.02	0.09	0.22	0.09	0.06	2.22	0.49	99.56	0.52	12.61	96.89	0.01	0.98	0.03	0.11	13.01	0.09	0.55	0.05	0.00	0.49	0.25	0.55	3.85	2.22	0.39	0.25	0.57	0.68	13.17	0.00	0.00		-1.74	-4.80	12.12	65.23	182.93	1012.88	276.03	1303.50	583.32	1083.51	326.03	1263.78	357.11
1.334	0	0.08	0.07	0.02	0.09	0.20	0.09	0.06	1.77	0.39	99.61	0.51	11.98	97.37	0.01	0.69	0.03	0.11	11.13	0.06	0.39	0.03	0.00	0.41	0.18	0.56	4.25	1.77	0.37	0.27	0.52	0.02	13.14	0.00	0.00		-2.79	-3.94	13.17	65.20	182.94	1012.91	275.96	1304.94	583.18	1085.85	325.97	1265.93	358.19
1.368	0	0.08	0.07	0.02	0.09	0.16	0.09	0.06	0.97	0.30	99.67	0.53	10.88	98.50	0.01	0.53	0.03	0.12	7.63	0.05	0.30	0.05	0.00	0.42	0.13	0.57	5.96	0.97	0.34	0.24	0.41	0.09	13.30	0.00	0.00		-3.01	-1.08	14.04	65.33	183.24	1012.72	274.37	1305.17	581.00	1087.16	324.47	1267.29	358.08
1.401	0	0.08	0.09	0.02	0.09	0.15	0.09	0.06	0.83	0.41	99.70	0.51	10.30	97.55	0.01	0.53	0.04	0.09	6.86	0.04	0.41	0.05	0.00	0.41	0.13	0.66	6.91	0.83	0.28	0.22	0.39	0.75	13.08	2.62	0.00		-0.63	-3.58	13.48	65.77	186.87	1011.92	273.29	1305.29	581.03	1084.38	325.26	1268.45	357.49
1.434	0	0.08	0.15	0.02	0.09	0.14	0.09	0.06	0.85	0.35	99.70	0.51	9.82	96.75	0.01	0.60	0.03	0.11	5.60	0.03	0.40	0.08	0.00	0.35	0.10	0.64	8.22	0.85	0.29	0.24	0.37	0.10	13.10	6.87	0.00		2.29	-5.03	13.12	65.74	181.05	1013.90	274.55	1305.07	582.48	1086.97	327.27	1265.47	357.51
1.468	0	0.08	0.15	0.02	0.09	0.16	0.09	0.06	0.73	0.26	99.68	0.57	10.89	97.51	0.01	0.58	0.04	0.13	6.22	0.03	0.57	0.09	0.00	0.26	0.08	0.57	8.38	0.73	0.26	0.22	0.27	0.14	13.88	7.81	0.00		2.64	-3.66	15.03	65.34	183.98	1017.74	269.60	1310.37	577.35	1093.62	320.53	1273.92	357.15
1.501	0	0.08	0.18	0.02	0.09	0.15	0.09	0.06	0.72	0.29	99.65	0.55	10.17	96.67	0.01	0.64	0.04	0.14	5.53	0.04	0.83	0.11	0.00	0.29	0.08	0.46	8.93	0.72	0.27	0.24	0.25	0.21	13.59	8.83	0.00		-0.38	-5.16	12.66	65.12	180.31	1015.95	267.22	1309.97	576.97	1089.80	322.08	1268.27	347.74
1.534	0	0.08	0.21	0.02	0.09	0.15	0.09	0.06	0.68	0.31	99.57	0.53	10.13	97.88	0.01	0.57	0.05	0.17	6.12	0.05	0.90	0.18	0.00	0.31	0.07	0.45	6.62	0.68	0.27	0.28	0.25	0.33	13.34	10.54	0.00		1.07	-2.84	11.95	65.80	180.14	1017.27	267.79	1310.68	578.43	1089.83	323.14	1268.24	348.03
1.568	0	0.08	0.22	0.02	0.09	0.14	0.09	0.06	0.58	0.28	99.56	0.50	9.65	98.39	0.01	0.65	0.05	0.23	5.98	0.05	1.08	0.26	0.00	0.28	0.06	0.31	6.36	0.58	0.27	0.37	0.25	0.06	12.99	10.65	0.00		0.99	-1.44	12.63	65.81	177.86	1019.71	266.72	1312.45	576.64	1093.96	321.30	1269.88	347.57
1.601	0	0.08	0.32	0.02	0.09	0.13	0.09	0.06	0.86	0.29	99.37	0.46	8.60	95.72	0.01	0.59	0.04	0.20	5.18	0.05	1.05	0.23	0.00	0.29	0.07	0.31	6.30	0.86	0.26	0.40	0.22	0.09	12.36	13.53	0.00		0.43	-6.47	14.75	65.75	175.80	1017.72	262.87	1311.72	572.85	1096.79	314.79	1269.71	346.45
1.634	0	0.09	0.41	0.02	0.10	0.12	0.09	0.06	0.81	0.29	99.19	0.42	7.83	97.21	0.01	0.72	0.04	0.18	4.50	0.04	0.78	0.20	0.00	0.29	0.08	0.29	6.07	0.81	0.30	0.40	0.22	0.11	11.80	15.53	0.00		2.26	-4.25	12.08	65.96	176.15	1027.13	262.69	1316.45	570.23	1099.58	316.34	1273.76	342.58
1.668	0	0.09	0.34	0.02	0.10	0.10	0.09	0.06	0.94	0.26	99.32	0.39	6.85	91.55	0.01	0.71	0.04	0.23	3.69	0.05	0.61	0.13	0.00	0.26	0.07	0.31	6.17	0.94	0.30	0.44	0.19	0.53	11.14	13.42	0.00		-1.15	-10.09	11.97	65.52	177.38	1032.31	265.61	1315.72	566.12	1101.56	312.99	1276.09	344.68
1.701	0	0.09	0.18	0.02	0.10	0.09	0.09	0.06	0.96	0.34	99.64	0.34	5.87	97.75	0.01	0.70	0.04	0.19	3.76	0.06	0.69	0.10	0.00	0.34	0.09	0.30	5.94	0.96	0.30	0.38	0.18	0.16	10.25	6.84	0.00		-3.65	-3.15	12.53	65.58	184.70	1031.59	262.01	1317.43	563.06	1099.99	308.66	1281.36	343.61
1.735	0	0.10	0.23	0.02	0.11	0.08	0.10	0.06	0.98	0.31	99.55	0.33	4.23	97.08	0.01	0.67	0.05	0.17	3.99	0.06	0.79	0.11	0.00	0.31	0.10	0.35	6.48	0.98	0.37	0.45	0.17	0.05	8.65	7.71	0.00		-0.95	-4.49	12.25	65.68	183.25	1032.24	262.19	1321.03	567.69	1102.11	311.52	1282.48	343.84
1.768	0	0.10	0.25	0.02	0.11	0.07	0.10	0.06	1.20	0.34	99.50	0.33	2.76	96.52	0.01	0.67	0.06	0.21	3.21	0.04	0.68	0.06	0.00	0.34	0.09	0.34	5.25	1.20	0.35	0.53	0.16	0.70	7.58	7.95	0.00		-0.23	-5.38	12.69	65.94	181.12	1031.77	263.18	1318.33	566.95	1102.21	310.80	1280.00	345.41
1.801	0	0.10	0.22	0.02	0.11	0.07	0.10	0.06	1.90	0.37	99.56	0.33	2.44	96.14	0.01	0.53	0.05	0.15	2.96	0.02	0.69	0.02	0.00	0.37	0.11	0.33	6.47	1.90	0.34	0.51	0.17	0.42	7.53	6.78	0.00		-1.68	-5.92	12.43	65.78	176.01	1031.86	262.87	1316.98	564.55	1102.98	312.12	1276.46	341.88
1.835	0	0.10	0.19	0.02	0.11	0.06	0.10	0.06	2.02	0.55	99.61	0.33	2.12	94.98	0.01	0.55	0.05	0.11	2.92	0.02	0.68	0.02	0.00	0.55	0.10	0.32	6.10	2.02	0.48	0.51	0.15	1.12	7.32	5.38	0.00		-2.25	-7.30	10.62	65.46	175.59	1036.19	262.13	1321.05	565.44	1104.71	311.08	1278.11	338.67
1.868	0	0.10	0.15	0.02	0.11	0.06	0.10	0.06	1.58	0.60	99.69	0.33	1.55	97.14	0.01	0.76	0.05	0.13	2.42	0.02	0.70	0.01	0.00	0.60	0.10	0.32	5.57	1.58	0.50	0.50	0.16	0.30	6.92	2.86	0.00		-4.02	-4.38	11.18	65.56	187.40	1032.58	258.63	1323.08	565.26	1099.88	307.63	1284.68	338.74
1.901	0	0.10	0.15	0.02	0.11	0.06	0.11	0.06	1.14	0.67	99.71	0.33	1.91	93.32	0.01	0.90	0.05	0.12	3.39	0.02	0.97	0.03	0.00	0.67	0.09	0.27	5.28	1.14	0.57	0.48	0.18	0.83	6.91	2.44	0.00		0.28	-8.81	11.73	65.64	177.95	1034.62	259.95	1324.02	567.32	1106.01	311.22	1281.71	339.43
1.935	0	0.10	0.15	0.02	0.11	0.06	0.11	0.06	1.09	1.09	99.70	0.33	1.23	95.52	0.01	0.95	0.04	0.12	3.70	0.02	1.18	0.06	0.00	1.09	0.12	0.25	4.24	0.86	0.78	0.50	0.20	0.51	6.30	2.34	0.00		-1.77	-6.70	11.90	65.47	180.80	1035.49	260.08	1323.20	564.11	1105.13	310.15	1283.52	339.58
1.968	0	0.10	0.17	0.02	0.11	0.06	0.11	0.06	1.11	1.02	99.67	0.33	1.36	95.76	0.01	0.88	0.05	0.11	3.58	0.02	1.02	0.07	0.00	1.11	0.10	0.25	3.40	0.60	0.80	0.51	0.22	1.41	6.36	3.35	0.00		-1.56	-6.41	10.75	65.40	177.26	1035.77	258.77	1323.47	564.39	1105.02	310.23	1280.44	335.77
2.001	0	0.11	0.18	0.02	0.11	0.06	0.11	0.06	1.41	0.74	99.65	0.33	0.72	97.59	0.01	0.94	0.04	0.11	3.31	0.01	0.74	0.05	0.00	1.41	0.10	0.23	2.79	0.63	0.76	0.47	0.26	0.41	5.85	3.54	0.00		4.34	-3.50	11.66	66.66	178.85	1035.24	258.96	1321.75	565.60	1104.89	309.71	1281.03	340.75
2.035	0	0.11	0.15	0.02	0.11	0.05	0.12	0.06	1.65	0.49	99.69	0.33	0.00	97.20	0.01	0.92	0.03	0.08	2.51	0.01	0.49	0.04	0.00	1.65	0.11	0.22	2.81	0.73	0.69	0.37	0.30	2.04	5.36	1.80	0.00		3.17	-4.27	11.42	66.28	178.43	1036.55	258.65	1322.44	563.97	1105.83	308.10	1281.28	340.59
2.068	0	0.11	0.13	0.02	0.11	0.05	0.12	0.06	1.65	0.43	99.73	0.33	0.25	98.12	0.01	1.12	0.03	0.10	2.72	0.01	0.43	0.04	0.00	1.65	0.10	0.19	2.15	0.76	0.61	0.38	0.32	0.07	5.60	0.75	0.00		2.80	-2.24	10.52	66.37	180.08	1037.70	260.09	1320.27	562.15	1103.16	310.14	1280.79	339.70
2.102	0	0.11	0.12	0.02	0.11	0.05	0.12	0.06	1.67	0.68	99.75	0.33	0.49	97.42	0.01	1.02	0.03	0.09	3.35	0.02	0.68	0.07	0.00	1.67	0.09	0.18	1.98	0.93	0.61	0.29	0.36	0.46	5.72	0.13	0.00		-2.17	-3.84	9.38	65.19	179.95	1036.53	259.57	1321.46	562.94	1101.36	309.79	1279.44	335.68
2.135	0	0.11	0.12	0.02	0.11	0.06	0.12	0.06	1.64	0.67	99.76	0.33	0.78	97.93	0.01	0.84	0.04	0.09	3.68	0.02	0.67	0.09	0.00	1.64	0.08	0.18	1.97	1.04	0.49	0.26	0.33	0.06	5.86	0.00	0.00		0.90	-2.71	11.04	65.72	181.00	1037.53	259.75	1320.97	561.79	1103.84	308.75	1282.19	339.59
2.168	0	0.10	0.12	0.02	0.11	0.06	0.12	0.06	1.65	0.83	99.76	0.33	1.38	96.85	0.01	0.80	0.04	0.10	4.73	0.03	0.83	0.14	0.00	1.65	0.07	0.17	1.62	1.11	0.43	0.26	0.28	0.12	6.09	0.00	0.00		-1.93	-4.87	11.81	65.06	180.81	1037.84	260.95	1320.91	559.99	1105.10	309.56	1283.32	340.05
2.202	0	0.10	0.12	0.02	0.11	0.06	0.11	0.06	1.46	0.95	99.77	0.33	1.88	94.89	0.01	0.76	0.04	0.09	4.92	0.03	0.95	0.23	0.00	1.46	0.05	0.13	1.57	0.77	0.39	0.27	0.27	0.41	6.41	0.00	0.00		3.98	-7.39	9.47	66.31	178.09	1038.23	261.79	1319.82	562.96	1102.42	312.71	1278.35	340.31
2.235	0	0.10	0.12	0.02	0.11	0.07	0.11	0.06	1.47	0.86	99.77	0.33	2.22	95.29	0.01	0.84	0.04	0.11	5.14	0.03	0.86	0.30	0.00	1.47	0.05	0.12	1.54	0.81	0.36	0.25	0.25	0.73	6.62	0.00	0.00		-3.11	-6.96	10.69	64.37	182.25	1039.33	262.03	1323.62	562.26	1104.76	311.84	1284.97	339.04
2.268	0	0.10	0.11	0.02	0.11	0.07	0.11	0.06	1.64	1.19	99.77	0.33	2.14	96.07	0.01	0.88	0.05	0.10	5.06	0.05	1.19	0.44	0.00	1.64	0.05	0.11	1.31	0.68	0.32	0.22	0.25	2.09	6.74	0.00	0.00		-0.82	-6.01	9.55	64.51	179.72	1041.43	263.52	1324.03	564.43	1105.37	314.07	1283.31	339.32
2.302	0	0.10	0.10	0.02	0.10	0.08	0.11	0.06	1.83	1.18	99.78	0.33	3.67	96.35	0.01	0.89	0.05	0.10	5.76	0.07	1.18	0.61	0.00	1.83	0.05	0.09	1.13	0.70	0.29	0.18	0.22	1.76	7.96	0.00	0.00		-2.22	-5.64	9.00	64.14	178.66	1041.56	264.51	1322.61	563.61	1104.38	314.37	1281.33	339.04
2.335	0	0.10	0.10	0.02	0.10	0.09	0.11	0.06	1.76	1.03	99.78	0.33	4.70	97.09	0.01	0.93	0.06	0.10	6.73	0.09	1.03	0.57	0.00	1.76	0.05	0.08	1.20	0.89	0.28	0.17	0.21	0.26	8.50	0.00	0.00		-3.37	-4.46	10.33	63.91	180.15	1040.69	264.10	1322.92	563.04	1105.49	313.14	1283.59	340.25
2.369	0	0.10	0.10	0.02	0.10	0.10	0.11	0.06	1.89	0.56	99.78	0.33	5.89	96.36	0.01	0.95	0.07	0.10	7.84	0.09	0.56	0.48	0.00	1.89	0.05	0.08	1.17	1.37	0.21	0.15	0.20	1.50	9.14	0.00	0.00		-1.77	-5.61	9.35	64.00	179.15	1040.75	264.37	1323.37	565.10	1104.62	315.05	1282.12	339.34
2.402	0	0.10	0.09	0.02	0.10	0.10	0.11	0.06	2.02	0.45	99.78	0.33	5.60	96.78	0.01	0.95	0.09	0.11	6.93	0.12	0.45	0.36	0.00	2.02	0.06	0.07	1.15	1.16	0.19	0.15	0.16	2.01	9.19	0.00	0.00		-3.48	-4.99	10.07	63.93	175.95	1040.86	264.80	1322.68	564.07	1106.78	314.26	1280.91	339.48
2.435	0	0.10	0.10	0.02	0.10	0.08	0.11	0.06	2.12	0.49	99.78	0.33	4.19	96.79	0.02	1.07	0.10	0.12	5.41	0.12	0.49	0.32	0.00	2.12	0.07	0.08	1.22	0.79	0.19	0.15	0.15	0.65	8.44	0.00	0.00		-2.44	-4.96	11.45	64.43	174.12	1040.77	267.74	1319.11	563.20	1107.94	314.68	1279.50	344.42
2.469	0	0.09	0.10	0.02	0.10	0.08	0.11	0.06	1.92	0.55	99.79	0.33	4.35	94.97	0.02	1.36	0.12	0.12	4.33	0.14	0.55	0.31	0.00	1.92	0.09	0.06	1.28	0.80	0.14	0.12	0.12	3.54	9.00	0.00	0.00		0.27	-7.31	10.31	64.95	178.84	1042.69	267.18	1322.17	564.51	1106.80	315.49	1283.22	344.83
2.502	0	0.09	0.09	0.02	0.10	0.08	0.11	0.06	2.14	0.95	99.79	0.33	4.08	97.13	0.02	1.42	0.15	0.10	4.04	0.14	0.95	0.31	0.00	2.14	0.11	0.06	1.32	0.68	0.15	0.11	0.09	11.65	9.09	0.00	0.00		-1.11	-4.39	11.17	65.04	177.04	1042.91	267.55	1320.91	562.15	1108.54	313.68	1282.46	346.81
2.535	0	0.10	0.10	0.02	0.10	0.08	0.11	0.06	2.06	1.54	99.78	0.33	3.04	97.33	0.01	1.48	0.17	0.08	4.26	0.18	1.54	0.30	0.00	2.06	0.10	0.07	1.19	0.48	0.16	0.11	0.10	3.45	8.20	0.00	0.00		-3.22	-4.03	10.93	64.89	183.64	1041.41	265.88	1320.10	559.23	1104.44	310.63	1284.55	346.51
2.569	0	0.10	0.10	0.02	0.10	0.07	0.11	0.06	2.12	1.91	99.78	0.33	2.38	96.26	0.01	1.61	0.22	0.09	4.32	0.18	1.91	0.33	0.00	2.12	0.11	0.07	1.13	0.48	0.19	0.10	0.07	3.93	7.75	0.00	0.00		-2.68	-5.75	11.36	64.86	177.83	1042.21	264.17	1321.84	560.33	1108.51	310.26	1283.41	342.41
2.602	0	0.10	0.11	0.02	0.11	0.07	0.11	0.06	1.96	1.71	99.78	0.33	1.76	96.90	0.01	1.65	0.21	0.10	3.88	0.18	1.71	0.24	0.00	1.96	0.11	0.08	1.12	0.39	0.20	0.11	0.07	7.95	7.19	0.00	0.00		0.53	-4.79	10.19	65.84	185.46	1038.61	261.05	1323.68	563.74	1102.64	310.02	1285.36	341.84
2.635	0	0.10	0.11	0.02	0.11	0.06	0.11	0.06	1.96	0.87	99.77	0.33	1.51	96.61	0.01	1.87	0.20	0.10	3.49	0.19	0.87	0.13	0.00	1.96	0.10	0.09	1.34	0.55	0.18	0.11	0.07	3.46	6.80	0.00	0.00		0.77	-5.26	10.35	65.87	183.28	1038.00	260.72	1325.00	566.49	1104.03	310.73	1284.87	340.59
2.669	0	0.10	0.11	0.02	0.11	0.06	0.11	0.06	1.52	0.52	99.78	0.33	1.31	97.18	0.01	2.19	0.21	0.09	2.92	0.17	0.52	0.09	0.00	1.52	0.09	0.08	1.41	0.82	0.20	0.11	0.07	3.97	6.62	0.00	0.00		-0.10	-4.30	10.00	65.86	180.15	1037.12	259.82	1322.88	564.29	1103.32	309.81	1281.18	338.41
2.702	0	0.10	0.11	0.02	0.11	0.06	0.11	0.06	1.31	0.31	99.78	0.33	1.82	92.08	0.01	2.05	0.18	0.06	3.37	0.20	0.31	0.05	0.00	1.31	0.08	0.08	1.56	1.10	0.20	0.12	0.07	2.14	6.82	0.00	0.00		1.10	-9.74	9.94	66.00	182.10	1037.48	258.68	1324.18	564.23	1103.22	309.03	1283.07	337.54
2.736	0	0.10	0.12	0.02	0.11	0.07	0.11	0.06	1.13	0.25	99.76	0.33	2.66	91.49	0.01	1.34	0.16	0.05	4.55	0.21	0.25	0.04	0.00	1.13	0.06	0.10	1.70	1.03	0.22	0.12	0.08	2.15	7.03	0.81	0.00		0.49	-10.12	10.85	65.96	182.71	1034.17	256.41	1323.24	564.10	1102.25	306.31	1282.47	336.33
2.769	0	0.10	0.14	0.02	0.11	0.08	0.11	0.06	0.91	0.36	99.72	0.33	3.64	94.95	0.02	1.44	0.14	0.07	5.00	0.25	0.36	0.05	0.00	0.91	0.04	0.10	1.72	0.83	0.22	0.13	0.08	9.00	7.70	2.65	0.00		1.75	-7.33	11.23	66.67	183.64	1033.37	257.00	1320.90	562.52	1100.78	307.87	1281.98	337.70
2.802	0	0.10	0.21	0.02	0.10	0.08	0.11	0.06	0.89	0.40	99.58	0.33	4.44	90.83	0.03	1.26	0.15	0.10	5.69	0.21	0.40	0.07	0.00	0.89	0.04	0.11	2.08	0.72	0.22	0.13	0.08	16.96	8.18	6.76	0.00		0.58	-10.53	10.31	65.80	181.46	1033.30	257.15	1318.79	561.04	1099.22	307.30	1278.50	335.31
2.836	0	0.10	0.39	0.02	0.10	0.09	0.11	0.06	0.75	0.61	99.21	0.33	5.47	92.99	0.05	1.29	0.14	0.11	7.85	0.26	0.61	0.14	0.00	0.75	0.03	0.13	2.28	0.43	0.24	0.13	0.06	12.03	8.26	12.83	0.00		1.14	-9.07	10.84	65.77	179.37	1033.48	258.76	1315.90	558.67	1099.45	309.43	1276.75	336.62
2.869	0	0.09	0.47	0.02	0.10	0.11	0.11	0.06	0.76	0.76	99.07	0.33	7.04	95.98	0.05	1.26	0.13	0.07	9.77	0.36	0.84	0.21	0.00	0.76	0.03	0.13	1.97	0.43	0.24	0.12	0.04	11.32	9.06	15.02	0.00		0.35	-6.13	11.54	65.45	174.69	1031.95	259.36	1311.06	556.21	1099.36	307.78	1271.58	337.12
2.902	0	0.09	0.45	0.02	0.10	0.13	0.11	0.06	0.73	0.70	99.10	0.33	8.33	96.92	0.05	1.00	0.12	0.07	11.94	0.48	0.70	0.24	0.00	0.72	0.04	0.15	1.77	0.73	0.24	0.13	0.03	5.26	9.40	14.87	0.00		2.57	-4.76	10.72	66.06	171.38	1029.84	260.86	1306.17	556.68	1096.05	309.85	1265.17	337.59
2.936	0	0.10	0.38	0.02	0.10	0.11	0.11	0.06	0.77	0.64	99.24	0.33	6.72	96.98	0.07	0.90	0.12	0.07	10.54	0.65	1.26	0.20	0.00	0.64	0.04	0.19	1.64	0.77	0.26	0.13	0.03	12.67	8.66	12.76	0.00		2.02	-4.66	11.31	66.62	170.55	1027.71	261.28	1299.33	550.71	1092.72	309.58	1261.01	337.27
2.969	0	0.10	0.35	0.02	0.10	0.09	0.11	0.06	0.95	0.71	99.30	0.33	5.31	97.25	0.07	0.69	0.14	0.08	7.77	0.74	0.92	0.13	0.00	0.71	0.05	0.20	1.35	0.95	0.26	0.14	0.03	12.22	8.37	11.72	0.00		0.75	-4.17	9.02	66.68	172.86	1023.30	262.21	1298.52	555.35	1085.52	315.10	1257.30	334.40
3.002	0	0.10	0.24	0.02	0.10	0.09	0.11	0.06	0.66	0.66	99.51	0.33	4.59	96.83	0.07	0.78	0.16	0.10	6.72	1.07	1.11	0.17	0.00	0.66	0.05	0.24	1.01	0.52	0.33	0.16	0.03	13.40	8.09	8.11	0.00		1.26	-4.90	7.33	66.74	172.10	1022.90	265.28	1296.77	558.31	1082.56	316.90	1253.45	337.26
3.036	0	0.10	0.15	0.02	0.09	0.10	0.10	0.06	0.63	0.63	99.71	0.33	5.98	95.57	0.05	0.70	0.15	0.08	6.48	1.43	1.56	0.23	0.00	0.63	0.06	0.27	1.05	0.43	0.36	0.17	0.02	2.62	9.65	4.35	0.00		-1.06	-6.64	7.82	66.48	170.41	1020.11	265.04	1290.96	552.67	1079.93	313.41	1248.54	338.15
3.069	0	0.10	0.11	0.02	0.10	0.10	0.10	0.06	0.69	0.69	99.78	0.33	5.64	97.54	0.04	0.74	0.18	0.07	8.67	2.28	2.17	0.65	0.00	0.69	0.06	0.35	0.70	0.20	0.43	0.20	0.02	3.00	8.68	0.97	0.00		3.03	-3.61	6.72	67.36	171.98	1020.47	270.71	1285.04	554.37	1074.55	322.95	1245.75	339.34
3.103	0	0.10	0.09	0.03	0.09	0.12	0.10	0.06	0.59	0.59	99.76	0.33	5.96	97.69	0.03	0.67	0.21	0.06	9.88	2.57	4.85	2.14	0.00	0.59	0.09	0.45	0.48	0.23	0.45	0.22	0.02	0.38	9.56	0.00	0.00		2.42	-3.28	4.54	67.38	162.63	1022.27	274.83	1279.32	550.24	1074.01	326.75	1236.09	340.04
3.136	0	0.10	0.10	0.03	0.09	0.10	0.10	0.06	0.62	0.62	99.80	0.33	4.19	97.17	0.02	0.60	0.25	0.07	8.17	2.41	5.10	1.85	0.00	0.62	0.12	0.48	0.40	0.33	0.47	0.25	0.01	0.18	8.73	0.00	0.00		1.36	-4.32	2.72	67.46	166.04	1021.10	277.54	1273.99	545.72	1066.81	329.01	1232.28	342.82
3.169	0	0.10	0.10	0.03	0.09	0.09	0.10	0.06	0.64	0.64	99.79	0.33	2.13	96.74	0.02	0.62	0.28	0.06	7.27	2.69	7.70	2.47	0.00	0.64	0.13	0.40	0.27	0.29	0.48	0.24	0.01	0.18	8.21	0.00	0.00		4.31	-5.05	1.67	68.19	164.16	1021.27	281.79	1270.44	546.41	1064.63	334.48	1228.36	346.47
3.203	0	0.11	0.11	0.03	0.09	0.08	0.10	0.06	0.82	0.82	99.78	0.33	1.54	96.55	0.01	0.59	0.39	0.05	6.22	2.68	5.72	1.87	0.00	0.82	0.15	0.41	0.22	0.72	0.53	0.20	0.01	0.27	7.47	0.00	0.00		6.51	-5.34	-0.70	68.80	161.61	1016.46	283.60	1264.54	547.57	1057.41	339.82	1218.90	345.98
3.236	0	0.11	0.11	0.03	0.10	0.08	0.10	0.06	0.86	0.86	99.77	0.33	1.07	97.32	0.01	0.51	0.43	0.05	6.86	3.07	5.95	2.20	0.00	0.86	0.20	0.37	0.18	0.81	0.55	0.20	0.01	0.16	6.92	0.00	0.00		4.30	-4.03	-0.68	67.90	158.51	1011.67	286.93	1257.86	549.43	1053.29	342.79	1211.75	346.36
3.269	0	0.12	0.12	0.03	0.10	0.08	0.11	0.06	0.97	0.97	99.76	0.33	1.70	97.06	0.01	0.35	0.50	0.04	8.46	2.77	3.93	2.73	0.00	0.97	0.30	0.33	0.17	0.80	0.52	0.20	0.01	0.24	6.16	0.00	0.00		1.12	-4.52	0.27	66.69	156.35	1006.52	289.12	1251.33	550.10	1049.69	342.97	1205.99	347.03
3.303	0	0.12	0.13	0.03	0.11	0.07	0.12	0.06	1.07	1.07	99.73	0.33	0.89	97.77	0.00	0.26	0.55	0.04	8.34	2.29	2.33	2.27	0.00	1.07	0.38	0.29	0.14	0.74	0.57	0.20	0.01	0.18	4.85	0.00	0.00		4.07	-3.09	-0.61	67.60	155.48	1001.47	292.08	1244.74	551.74	1043.28	347.17	1198.73	350.49
3.336	0	0.12	0.14	0.03	0.11	0.07	0.13	0.06	1.11	1.11	99.73	0.33	1.41	96.93	0.00	0.22	0.56	0.04	9.91	1.53	2.43	2.41	0.00	1.11	0.51	0.26	0.17	0.79	0.52	0.18	0.01	0.07	4.81	0.01	0.00		4.64	-4.75	-2.22	67.68	155.49	998.91	294.71	1240.20	551.27	1037.74	351.21	1193.23	352.22
3.370	0	0.12	0.17	0.03	0.11	0.06	0.13	0.06	1.19	1.19	99.65	0.33	0.00	96.88	0.00	0.18	0.75	0.04	8.94	1.21	3.16	1.20	0.00	1.19	0.60	0.25	0.18	0.88	0.50	0.19	0.02	0.12	3.30	1.27	0.00		2.47	-4.82	-2.04	66.91	152.34	995.50	297.98	1234.58	551.94	1035.10	352.99	1187.43	354.25
3.403	0	0.13	0.19	0.03	0.11	0.06	0.13	0.06	1.11	1.11	99.62	0.33	0.00	96.41	0.00	0.16	0.96	0.04	9.65	1.60	3.89	1.37	0.00	1.11	0.54	0.23	0.17	0.64	0.51	0.20	0.02	1.66	2.72	1.67	0.00		1.25	-5.54	-2.71	66.49	151.59	992.36	301.25	1229.93	553.69	1030.79	357.12	1182.37	354.94
3.436	0	0.12	0.18	0.03	0.11	0.05	0.13	0.06	1.03	1.03	99.64	0.33	0.00	97.21	0.00	0.14	1.00	0.05	8.93	1.40	5.07	1.13	0.00	1.03	0.44	0.24	0.19	0.49	0.49	0.19	0.02	2.36	2.61	0.93	0.00		-1.42	-4.24	-1.54	65.67	151.84	984.84	304.70	1224.13	558.01	1025.41	357.95	1177.23	360.21
3.470	0	0.12	0.16	0.03	0.11	0.05	0.13	0.06	1.14	0.80	99.68	0.33	0.00	97.92	0.00	0.12	1.14	0.05	8.97	1.72	4.93	1.42	0.00	0.80	0.35	0.25	0.15	0.23	0.44	0.17	0.02	7.43	2.75	0.00	0.00		-2.27	-2.73	0.43	64.92	150.52	977.57	311.00	1215.22	563.93	1020.35	362.32	1170.83	365.65
3.503	0	0.12	0.16	0.03	0.12	0.05	0.13	0.06	1.21	0.62	99.68	0.33	0.00	97.91	0.00	0.11	1.21	0.05	8.40	1.35	2.89	0.86	0.00	0.62	0.22	0.24	0.14	0.15	0.39	0.15	0.01	8.69	2.68	0.00	0.00		-1.90	-2.78	1.34	64.43	152.44	973.56	315.53	1209.48	566.93	1015.58	366.16	1167.97	370.10
3.536	0	0.12	0.16	0.02	0.12	0.05	0.13	0.06	1.09	0.47	99.68	0.33	0.00	98.12	0.01	0.18	1.09	0.06	5.66	0.88	1.54	0.39	0.00	0.47	0.12	0.24	0.13	0.15	0.43	0.15	0.01	0.34	2.76	0.00	0.00		-5.14	-2.22	1.78	63.42	153.17	970.58	317.11	1205.21	566.04	1012.14	366.06	1165.23	370.97
3.570	0	0.12	0.16	0.02	0.12	0.04	0.13	0.06	1.05	0.28	99.68	0.33	0.00	97.96	0.01	0.24	1.05	0.08	4.59	0.61	0.97	0.20	0.00	0.28	0.08	0.16	0.10	0.14	0.35	0.12	0.01	1.52	2.65	0.00	0.00		-5.50	-2.64	1.72	63.17	153.59	967.40	318.63	1202.28	567.36	1008.80	367.31	1162.28	372.98
3.603	0	0.12	0.16	0.02	0.12	0.04	0.13	0.06	1.03	0.23	99.68	0.33	0.00	98.38	0.01	0.25	1.03	0.09	3.54	0.49	0.68	0.07	0.00	0.23	0.05	0.16	0.09	0.19	0.37	0.12	0.01	3.57	2.84	0.00	0.00		-1.09	-1.46	1.71	63.86	154.65	964.57	320.52	1198.17	569.12	1004.82	370.48	1159.38	375.80
3.636	0	0.12	0.16	0.02	0.12	0.04	0.12	0.06	0.88	0.17	99.69	0.33	0.00	97.13	0.01	0.26	0.88	0.09	3.29	0.44	0.76	0.06	0.00	0.17	0.04	0.15	0.09	0.27	0.35	0.11	0.01	0.45	3.06	0.00	0.00		-1.68	-4.39	0.43	63.71	152.16	963.78	323.22	1194.28	568.17	1002.10	373.95	1154.25	376.09
3.670	0	0.12	0.15	0.02	0.12	0.05	0.12	0.06	0.80	0.10	99.70	0.33	0.00	97.07	0.01	0.33	0.80	0.08	4.29	0.26	0.78	0.04	0.00	0.10	0.03	0.15	0.12	0.31	0.36	0.08	0.01	2.33	3.63	0.00	0.00		-3.69	-4.49	0.59	63.43	153.99	961.69	324.41	1193.26	568.45	999.87	373.31	1153.72	379.74
3.703	0	0.12	0.15	0.02	0.12	0.05	0.12	0.06	0.78	0.08	99.71	0.33	0.00	96.92	0.01	0.37	0.78	0.07	4.84	0.19	0.77	0.04	0.00	0.07	0.02	0.13	0.12	0.32	0.36	0.08	0.01	4.28	3.87	0.00	0.00		-2.84	-4.75	0.04	63.33	153.54	958.33	323.63	1192.00	570.53	997.08	374.05	1150.56	378.54
3.737	0	0.11	0.14	0.02	0.11	0.06	0.12	0.06	0.80	0.08	99.72	0.33	0.61	96.98	0.01	0.45	0.80	0.08	5.88	0.14	0.63	0.04	0.00	0.04	0.02	0.14	0.14	0.24	0.38	0.08	0.01	0.80	4.55	0.00	0.00		-1.93	-4.65	-0.78	63.18	151.47	955.99	324.66	1189.98	573.08	994.98	377.05	1146.45	377.51
3.770	0	0.11	0.13	0.02	0.11	0.06	0.12	0.06	0.80	0.07	99.74	0.33	1.62	96.71	0.02	0.61	0.80	0.08	6.59	0.14	0.69	0.06	0.00	0.03	0.02	0.14	0.14	0.18	0.42	0.07	0.01	0.29	5.23	0.00	0.00		-2.46	-5.09	-1.70	63.29	152.76	954.16	325.91	1186.72	572.00	990.67	379.12	1143.42	377.68
3.803	0	0.11	0.13	0.02	0.11	0.07	0.11	0.06	0.74	0.07	99.75	0.33	2.04	98.06	0.01	0.64	0.74	0.07	6.53	0.14	0.69	0.07	0.00	0.03	0.02	0.14	0.14	0.14	0.43	0.07	0.01	0.35	5.60	0.00	0.00		-1.73	-2.40	-0.88	63.37	150.72	952.86	326.73	1184.88	572.88	991.19	378.70	1141.91	379.49
3.837	0	0.10	0.12	0.02	0.11	0.08	0.11	0.06	0.75	0.07	99.76	0.33	3.76	97.82	0.01	0.59	0.75	0.07	8.34	0.15	0.77	0.06	0.00	0.02	0.02	0.15	0.17	0.12	0.44	0.07	0.00	0.95	6.53	0.00	0.00		-1.48	-2.98	-0.30	63.63	153.60	953.19	328.32	1182.58	571.33	989.39	379.55	1142.98	381.19
3.870	0	0.10	0.11	0.02	0.10	0.08	0.11	0.06	0.65	0.06	99.77	0.33	4.34	97.94	0.01	0.54	0.65	0.06	8.13	0.13	0.57	0.03	0.00	0.01	0.02	0.12	0.22	0.12	0.39	0.06	0.00	0.77	7.03	0.00	0.00		-2.39	-2.70	-1.35	63.48	147.23	946.98	327.44	1179.68	573.61	986.92	378.62	1134.12	381.38
3.903	0	0.10	0.11	0.02	0.10	0.09	0.11	0.06	0.60	0.07	99.78	0.33	5.02	98.77	0.01	0.50	0.60	0.05	7.73	0.10	0.49	0.01	0.00	0.01	0.02	0.11	0.27	0.11	0.42	0.07	0.00	2.15	7.77	0.00	0.00		-5.17	-0.09	2.04	63.26	156.34	945.66	327.75	1178.91	574.47	985.35	375.99	1141.55	382.53
3.937	0	0.09	0.09	0.02	0.09	0.12	0.10	0.06	0.46	0.06	99.76	0.33	8.01	98.46	0.01	0.42	0.46	0.05	8.71	0.11	0.45	0.01	0.00	0.01	0.02	0.08	0.31	0.14	0.46	0.06	0.00	2.46	10.12	0.00	0.00		-3.99	1.22	2.12	63.45	158.21	945.40	328.41	1177.04	574.04	983.46	377.32	1141.60	382.32
3.970	0	0.09	0.08	0.02	0.09	0.14	0.10	0.06	0.44	0.06	99.71	0.38	9.53	98.39	0.01	0.42	0.44	0.05	10.01	0.11	0.31	0.01	0.00	0.01	0.02	0.07	0.40	0.15	0.40	0.06	0.00	1.69	10.98	0.00	0.00		-3.44	1.43	2.32	63.41	155.74	944.00	329.58	1175.19	575.71	983.28	378.72	1138.98	382.55
4.003	0	0.09	0.08	0.02	0.09	0.19	0.09	0.06	0.36	0.05	99.63	0.46	11.81	98.61	0.00	0.40	0.36	0.05	11.79	0.09	0.45	0.01	0.00	0.00	0.01	0.05	0.54	0.13	0.42	0.05	0.00	0.95	12.42	0.00	0.00		-1.80	-0.70	1.49	63.84	157.06	943.37	329.28	1176.66	576.61	982.03	379.01	1138.97	384.95
4.037	0	0.08	0.06	0.01	0.08	0.28	0.09	0.06	0.30	0.05	99.44	0.70	15.54	98.76	0.00	0.38	0.30	0.05	13.34	0.06	0.47	0.02	0.00	0.00	0.01	0.03	0.63	0.10	0.37	0.05	0.00	0.35	15.30	0.00	0.00		-0.66	0.11	2.32	63.77	155.77	942.37	330.29	1176.25	579.45	982.98	379.89	1138.63	386.24
4.070	0	0.07	0.06	0.01	0.07	0.37	0.09	0.06	0.27	0.04	99.26	0.85	17.95	98.15	0.00	0.27	0.27	0.04	15.50	0.06	0.47	0.02	0.00	0.00	0.01	0.03	0.68	0.06	0.34	0.04	0.00	1.21	16.68	0.00	0.00		-4.03	-2.16	2.22	62.97	153.82	943.04	330.93	1176.61	579.91	984.23	380.53	1138.02	383.54
4.104	0	0.06	0.04	0.01	0.07	0.53	0.07	0.06	0.22	0.04	98.94	1.54	21.58	98.31	0.00	0.27	0.22	0.03	13.79	0.05	0.55	0.03	0.00	0.00	0.01	0.02	0.79	0.02	0.29	0.04	0.00	0.54	20.79	0.00	0.00		-2.81	-1.68	2.70	63.22	153.66	942.93	331.85	1176.66	580.72	984.91	380.50	1138.44	386.80
4.137	0	0.06	0.03	0.01	0.06	0.90	0.07	0.06	0.22	0.04	98.20	2.62	26.31	97.97	0.00	0.23	0.22	0.03	16.43	0.05	0.44	0.02	0.00	0.00	0.01	0.02	0.84	0.04	0.26	0.04	0.00	1.70	24.16	0.00	0.00		-4.65	-2.61	2.22	62.64	149.18	943.89	332.05	1176.91	580.79	987.08	381.14	1136.24	384.02
4.170	0	0.05	0.03	0.01	0.06	1.22	0.07	0.06	0.22	0.04	97.57	3.28	28.98	97.90	0.00	0.18	0.22	0.03	19.02	0.06	0.34	0.01	0.00	0.00	0.01	0.02	0.88	0.06	0.25	0.04	0.00	0.53	25.60	0.00	0.00		-4.50	-2.79	2.74	62.65	150.57	943.77	331.93	1177.50	581.17	987.23	380.92	1137.76	384.67
4.204	0	0.05	0.03	0.01	0.05	1.28	0.06	0.06	0.21	0.04	97.45	4.02	29.63	98.62	0.00	0.20	0.21	0.04	17.26	0.05	0.35	0.01	0.00	0.00	0.00	0.01	0.69	0.04	0.25	0.04	0.00	1.42	26.93	0.00	0.00		-2.59	-0.64	2.41	63.31	155.57	944.49	334.01	1176.50	581.27	984.33	383.38	1139.85	387.53
4.237	0	0.05	0.03	0.01	0.05	1.40	0.06	0.06	0.23	0.04	97.20	3.86	30.27	97.22	0.00	0.21	0.23	0.05	19.47	0.05	0.35	0.01	0.00	0.00	0.00	0.01	0.54	0.06	0.24	0.04	0.00	0.65	26.65	0.00	0.00		-5.05	-4.23	2.48	62.65	150.19	945.13	334.04	1177.43	581.50	987.75	382.41	1137.88	386.47
4.270	0	0.05	0.02	0.01	0.05	1.69	0.06	0.06	0.20	0.04	96.62	5.44	32.24	97.15	0.00	0.16	0.20	0.05	18.43	0.05	0.32	0.01	0.00	0.00	0.00	0.01	0.50	0.05	0.21	0.04	0.00	0.89	28.90	0.00	0.00		-4.38	-4.36	2.76	62.63	150.54	945.64	333.64	1178.55	581.55	988.70	383.31	1139.22	385.86
4.304	0	0.05	0.02	0.01	0.05	1.89	0.05	0.06	0.18	0.04	96.22	7.11	33.42	98.64	0.00	0.16	0.18	0.05	16.91	0.05	0.48	0.02	0.00	0.00	0.00	0.01	0.51	0.03	0.20	0.04	0.00	1.14	30.67	0.00	0.00		-3.10	-0.58	3.41	63.14	153.65	946.17	335.45	1177.98	582.24	988.10	382.94	1141.56	390.53
4.337	0	0.05	0.02	0.01	0.05	1.78	0.06	0.06	0.20	0.04	96.43	6.33	32.78	97.77	0.00	0.18	0.20	0.05	17.40	0.06	0.50	0.02	0.00	0.00	0.00	0.01	0.44	0.04	0.20	0.04	0.00	1.39	29.90	0.00	0.00		-4.25	-3.09	4.12	62.54	148.11	946.05	335.24	1178.11	582.05	991.47	383.66	1139.50	388.64
4.371	0	0.05	0.02	0.01	0.05	1.73	0.05	0.06	0.19	0.04	96.53	7.43	32.74	97.48	0.00	0.18	0.19	0.05	14.79	0.05	0.68	0.03	0.00	0.00	0.00	0.01	0.37	0.02	0.23	0.04	0.00	2.91	30.97	0.00	0.00		-4.06	-3.72	3.56	62.54	147.59	948.17	336.73	1178.03	581.74	992.10	384.39	1139.60	389.53
4.404	0	0.04	0.02	0.01	0.04	2.15	0.05	0.06	0.20	0.04	95.70	9.23	34.73	98.35	0.00	0.23	0.20	0.07	15.73	0.05	0.62	0.03	0.00	0.00	0.00	0.01	0.32	0.03	0.23	0.04	0.00	0.76	32.45	0.00	0.00		-4.64	-1.55	2.53	63.05	153.56	945.06	334.10	1179.42	582.73	987.23	382.09	1140.62	389.26
4.437	0	0.04	0.02	0.01	0.04	2.70	0.05	0.06	0.21	0.04	94.60	10.98	36.74	97.62	0.00	0.31	0.21	0.07	17.48	0.05	0.61	0.02	0.00	0.00	0.00	0.01	0.27	0.04	0.23	0.04	0.00	0.59	33.65	0.00	0.00		-3.46	-3.42	3.62	62.70	149.76	946.17	335.42	1180.01	585.15	991.14	383.47	1140.78	389.62
4.471	0	0.04	0.01	0.01	0.04	3.37	0.05	0.06	0.26	0.04	93.27	13.30	38.65	96.97	0.00	0.24	0.26	0.07	18.85	0.06	0.80	0.04	0.00	0.01	0.01	0.01	0.25	0.04	0.24	0.04	0.00	1.09	35.00	0.00	0.00		-1.88	-4.67	3.28	62.93	149.20	945.73	335.22	1180.71	586.37	991.15	383.59	1140.17	390.71
4.504	0	0.04	0.01	0.01	0.04	3.44	0.05	0.06	0.33	0.04	93.12	12.17	38.62	97.23	0.00	0.22	0.33	0.06	20.49	0.07	0.83	0.05	0.00	0.01	0.01	0.02	0.24	0.05	0.24	0.04	0.00	1.08	34.37	0.00	0.00		-4.17	-4.21	3.34	62.81	149.54	945.38	335.84	1179.05	585.27	990.03	383.87	1139.46	389.43
4.537	0	0.04	0.02	0.01	0.04	2.94	0.05	0.06	0.36	0.04	94.12	11.11	37.25	97.84	0.00	0.23	0.36	0.06	18.87	0.07	0.79	0.07	0.00	0.01	0.01	0.02	0.23	0.06	0.24	0.04	0.00	6.03	33.73	0.00	0.00		-2.67	-2.92	4.05	63.02	149.65	946.40	336.68	1178.82	584.55	991.22	384.98	1140.75	391.06
4.571	0	0.04	0.02	0.01	0.04	2.40	0.05	0.06	0.46	0.04	95.21	9.37	35.40	98.11	0.00	0.19	0.46	0.05	17.50	0.07	0.72	0.07	0.00	0.01	0.01	0.02	0.21	0.05	0.24	0.04	0.00	4.64	32.54	0.00	0.00		-1.87	-2.26	3.41	63.20	150.21	947.74	336.75	1179.13	584.00	991.03	385.32	1141.15	390.72
4.604	0	0.04	0.02	0.01	0.05	2.00	0.05	0.06	0.51	0.04	96.01	8.35	33.86	98.21	0.00	0.21	0.51	0.05	15.77	0.07	0.59	0.08	0.00	0.01	0.01	0.03	0.22	0.04	0.24	0.04	0.00	2.26	31.76	0.00	0.00		-1.89	-1.97	3.29	63.26	150.52	948.78	336.83	1179.64	583.45	991.54	384.78	1141.93	391.19
4.637	0	0.05	0.02	0.01	0.05	1.68	0.05	0.06	0.61	0.04	96.63	7.53	32.38	97.68	0.01	0.18	0.61	0.05	14.08	0.08	0.53	0.07	0.00	0.01	0.01	0.03	0.26	0.04	0.24	0.04	0.00	0.87	31.06	0.00	0.00		-1.32	-3.31	3.50	63.37	149.44	949.12	336.33	1180.08	582.85	992.72	383.67	1141.92	391.97
4.671	0	0.05	0.02	0.01	0.05	1.20	0.06	0.06	0.77	0.04	97.61	4.77	29.02	97.72	0.01	0.19	0.77	0.05	13.93	0.08	0.53	0.06	0.00	0.01	0.01	0.03	0.28	0.04	0.27	0.04	0.00	1.41	28.04	0.00	0.00		-1.65	-3.22	3.67	63.26	149.88	949.86	337.03	1180.22	582.96	993.14	384.23	1142.81	392.20
4.704	0	0.05	0.03	0.01	0.05	1.07	0.06	0.06	0.77	0.04	97.85	4.33	28.06	97.99	0.01	0.19	0.77	0.05	13.22	0.09	0.53	0.05	0.00	0.01	0.01	0.03	0.28	0.05	0.27	0.04	0.00	2.46	27.41	0.00	0.00		-2.26	-2.56	2.41	63.14	152.14	949.21	336.20	1182.19	584.84	991.17	385.48	1143.24	390.12
4.738	0	0.05	0.02	0.01	0.05	1.38	0.06	0.06	0.77	0.04	97.23	5.57	30.38	97.36	0.01	0.23	0.77	0.04	14.52	0.09	0.46	0.04	0.00	0.02	0.01	0.05	0.32	0.05	0.27	0.04	0.00	2.64	29.06	0.00	0.00		-2.50	-3.96	3.76	63.09	151.07	950.62	337.33	1182.05	584.36	993.92	385.06	1144.84	391.73
4.771	0	0.05	0.03	0.01	0.05	1.06	0.06	0.06	0.83	0.04	97.89	4.13	27.89	97.70	0.02	0.24	0.83	0.04	13.56	0.08	0.38	0.03	0.00	0.02	0.01	0.05	0.32	0.08	0.27	0.04	0.00	1.67	27.10	0.00	0.00		-2.23	-3.24	2.69	63.16	152.45	949.83	335.79	1183.91	585.64	992.52	384.92	1144.87	390.27
4.804	0	0.05	0.02	0.01	0.05	1.10	0.06	0.06	0.78	0.04	97.79	4.43	28.38	98.03	0.02	0.28	0.78	0.04	13.45	0.08	0.31	0.03	0.00	0.02	0.01	0.05	0.31	0.08	0.26	0.04	0.00	2.59	27.55	0.00	0.00		-3.89	-2.48	3.82	62.84	149.25	951.40	337.37	1183.55	585.03	996.03	384.83	1145.14	391.36
4.838	0	0.05	0.02	0.01	0.05	1.13	0.06	0.06	0.81	0.04	97.73	4.99	28.77	97.88	0.03	0.38	0.81	0.04	12.35	0.06	0.22	0.03	0.00	0.02	0.01	0.06	0.35	0.06	0.24	0.04	0.00	2.47	28.33	0.00	0.00		-2.52	-2.83	3.24	63.27	151.92	951.84	337.57	1183.51	584.52	994.27	385.34	1146.02	392.39
4.871	0	0.05	0.02	0.01	0.05	1.12	0.06	0.06	0.78	0.04	97.75	4.95	28.71	97.45	0.03	0.33	0.78	0.04	12.31	0.06	0.19	0.02	0.00	0.02	0.01	0.06	0.43	0.09	0.24	0.04	0.00	2.12	28.28	0.00	0.00		-4.11	-3.79	3.72	62.97	148.58	952.99	337.85	1182.75	582.88	996.60	384.50	1145.03	391.38
4.904	0	0.05	0.02	0.01	0.05	1.21	0.06	0.06	0.78	0.04	97.58	5.41	29.40	97.89	0.04	0.38	0.78	0.04	12.46	0.06	0.18	0.01	0.00	0.02	0.01	0.07	0.44	0.11	0.23	0.04	0.00	1.89	28.87	0.00	0.00		-4.08	-2.83	3.72	63.09	152.38	950.72	336.34	1183.65	584.28	994.10	384.36	1146.36	390.46
4.938	0	0.05	0.02	0.01	0.05	1.07	0.06	0.06	0.92	0.04	97.87	4.56	28.11	96.41	0.04	0.38	0.92	0.04	12.44	0.06	0.21	0.01	0.00	0.02	0.01	0.07	0.47	0.11	0.22	0.04	0.00	0.47	27.74	0.00	0.00		-1.27	-5.54	4.51	63.45	149.68	951.68	337.61	1183.56	585.66	996.76	384.60	1146.19	393.33
4.971	0	0.05	0.02	0.01	0.05	1.24	0.06	0.06	0.90	0.06	97.52	5.22	29.43	96.42	0.06	0.43	0.90	0.04	13.36	0.05	0.25	0.02	0.00	0.02	0.01	0.07	0.56	0.12	0.24	0.04	0.00	0.44	28.63	0.00	0.00		-0.62	-5.54	4.99	63.61	151.61	951.72	337.43	1183.84	585.36	996.59	384.53	1147.90	394.06
5.004	0	0.05	0.02	0.01	0.05	1.25	0.06	0.06	0.76	0.07	97.50	5.74	29.70	95.73	0.07	0.55	0.76	0.04	12.31	0.05	0.27	0.02	0.00	0.03	0.01	0.08	0.70	0.12	0.26	0.03	0.00	0.80	29.25	0.00	0.00		-1.61	-6.45	4.68	63.36	152.44	951.73	337.27	1185.31	586.54	996.55	384.71	1148.74	393.50
5.038	0	0.05	0.02	0.01	0.05	1.15	0.05	0.06	0.55	0.06	97.70	5.81	29.22	94.64	0.06	0.56	0.55	0.04	10.66	0.04	0.26	0.04	0.00	0.02	0.01	0.09	0.87	0.10	0.26	0.03	0.00	1.34	29.34	0.00	0.00		-1.71	-7.64	4.01	63.10	150.88	952.00	336.96	1186.86	588.06	997.36	384.85	1148.03	392.74
5.071	0	0.05	0.02	0.01	0.05	1.08	0.06	0.06	0.52	0.06	97.85	5.26	28.61	96.62	0.06	0.58	0.52	0.03	10.79	0.05	0.18	0.04	0.00	0.02	0.01	0.09	1.14	0.15	0.26	0.04	0.00	2.49	28.67	0.00	0.00		-3.34	-5.24	6.05	63.19	151.80	950.63	335.64	1186.80	587.27	998.78	381.24	1150.08	393.65
5.105	0	0.05	0.02	0.01	0.05	1.04	0.05	0.06	0.35	0.06	97.91	5.44	28.52	96.85	0.06	0.72	0.35	0.04	9.80	0.05	0.12	0.04	0.00	0.02	0.02	0.09	1.39	0.24	0.26	0.04	0.00	0.29	28.90	0.00	0.00		-4.18	-4.86	5.79	63.26	154.99	951.01	335.72	1187.32	586.84	997.44	381.44	1151.96	393.61
5.138	0	0.05	0.02	0.01	0.05	1.07	0.05	0.06	0.28	0.07	97.87	5.20	28.65	96.81	0.07	0.86	0.28	0.03	10.75	0.05	0.10	0.04	0.00	0.01	0.02	0.10	1.88	0.28	0.25	0.05	0.00	0.70	28.60	0.00	0.00		-4.25	-4.94	5.83	63.27	154.40	951.30	335.23	1188.54	587.62	998.53	380.78	1152.42	393.33
5.171	0	0.05	0.02	0.01	0.05	0.85	0.06	0.06	0.26	0.07	98.30	4.45	26.75	95.50	0.07	0.99	0.26	0.04	8.75	0.05	0.09	0.03	0.00	0.01	0.02	0.10	1.85	0.26	0.28	0.05	0.00	1.84	27.59	0.00	0.00		-5.27	-6.72	5.36	63.10	153.21	951.51	334.50	1191.27	588.68	999.82	382.98	1152.84	390.78
5.205	0	0.05	0.02	0.01	0.06	0.69	0.05	0.06	0.22	0.10	98.61	4.17	25.13	95.97	0.10	1.57	0.20	0.05	5.92	0.03	0.09	0.02	0.00	0.01	0.02	0.11	2.18	0.22	0.27	0.06	0.01	0.62	27.16	0.00	0.00		-4.27	-6.15	6.36	63.29	155.45	949.82	332.36	1192.94	589.64	1000.02	381.62	1155.20	390.70
5.238	0	0.05	0.03	0.01	0.06	0.56	0.06	0.06	0.21	0.10	98.88	3.43	23.25	96.30	0.10	1.65	0.21	0.06	4.68	0.03	0.09	0.02	0.00	0.01	0.02	0.12	2.39	0.20	0.27	0.07	0.01	0.56	25.89	0.00	0.00		-2.00	-5.71	5.48	63.54	157.00	949.22	330.44	1196.14	594.02	999.68	378.44	1156.13	391.52
5.271	0	0.06	0.03	0.01	0.06	0.46	0.06	0.06	0.21	0.13	99.08	2.80	21.45	97.74	0.13	1.59	0.21	0.06	3.73	0.03	0.17	0.01	0.00	0.01	0.02	0.13	2.58	0.17	0.28	0.08	0.01	1.07	24.59	0.00	0.00		-4.68	-3.16	4.95	63.37	156.51	949.04	329.09	1195.92	592.45	999.00	377.49	1155.17	387.69
5.305	0	0.06	0.03	0.01	0.06	0.47	0.06	0.06	0.20	0.15	99.06	2.59	21.43	96.92	0.15	1.41	0.19	0.07	5.04	0.03	0.26	0.02	0.00	0.01	0.02	0.16	3.18	0.20	0.28	0.09	0.01	0.14	24.09	0.00	0.00		-3.44	-4.75	5.30	63.48	158.91	947.06	326.22	1196.96	592.34	997.76	376.55	1156.41	385.77
5.338	0	0.06	0.03	0.01	0.07	0.40	0.06	0.06	0.25	0.13	99.20	2.01	19.78	97.32	0.13	1.47	0.21	0.09	5.34	0.02	0.41	0.03	0.00	0.01	0.02	0.18	3.07	0.25	0.27	0.10	0.01	0.02	22.48	0.00	0.00		-0.79	-4.04	5.89	63.31	161.00	945.86	323.34	1202.85	597.78	999.90	375.81	1160.59	385.72
5.372	0	0.06	0.04	0.01	0.07	0.34	0.07	0.06	0.28	0.13	99.33	1.52	18.06	95.94	0.10	0.85	0.22	0.09	5.78	0.02	0.50	0.07	0.00	0.01	0.02	0.21	3.22	0.28	0.30	0.13	0.02	0.05	20.73	0.00	0.00		-3.25	-6.19	7.23	63.09	161.62	945.89	323.29	1205.41	598.55	1002.60	375.32	1163.84	386.45
5.405	0	0.06	0.04	0.01	0.07	0.36	0.07	0.06	0.33	0.15	99.28	1.56	18.60	94.64	0.07	0.97	0.22	0.09	6.58	0.02	0.40	0.05	0.00	0.01	0.02	0.23	3.10	0.33	0.29	0.15	0.03	0.10	20.88	0.00	0.00		-0.61	-7.65	5.51	63.30	161.11	950.50	325.92	1206.27	599.77	1003.40	377.10	1164.12	388.22
5.438	0	0.07	0.04	0.01	0.07	0.28	0.07	0.06	0.43	0.16	99.44	1.31	16.58	93.74	0.08	0.97	0.21	0.08	4.59	0.01	0.28	0.04	0.00	0.01	0.03	0.24	3.50	0.43	0.27	0.16	0.03	0.29	19.74	0.00	0.00		0.56	-8.47	7.04	63.25	160.36	954.68	323.98	1209.29	595.75	1009.32	374.83	1169.16	387.82
5.472	0	0.07	0.05	0.01	0.08	0.20	0.08	0.06	0.57	0.15	99.59	0.85	13.47	95.25	0.07	0.84	0.15	0.06	4.72	0.01	0.20	0.03	0.00	0.01	0.04	0.27	3.58	0.57	0.24	0.23	0.06	0.25	16.73	0.00	0.00		1.71	-7.01	6.65	63.49	162.04	957.77	321.85	1212.46	594.32	1011.20	373.00	1172.71	386.11
5.505	0	0.07	0.06	0.01	0.08	0.19	0.08	0.06	0.78	0.14	99.62	0.78	12.83	96.48	0.09	0.95	0.14	0.06	4.91	0.01	0.12	0.02	0.00	0.00	0.04	0.24	3.77	0.78	0.26	0.33	0.07	0.07	16.04	0.00	0.00		4.16	-5.45	8.27	64.01	157.04	961.01	320.00	1215.03	592.42	1018.52	370.62	1174.78	386.24
5.538	0	0.07	0.05	0.01	0.08	0.20	0.08	0.06	1.32	0.12	99.60	0.85	13.31	97.06	0.07	1.02	0.12	0.06	4.73	0.01	0.12	0.02	0.00	0.01	0.05	0.23	4.62	1.32	0.27	0.35	0.09	0.12	16.67	0.00	0.00		2.34	-4.51	7.33	63.66	158.64	971.10	318.41	1223.07	588.49	1025.68	368.07	1183.60	383.20
5.572	0	0.08	0.06	0.01	0.09	0.20	0.08	0.06	1.44	0.15	99.60	0.72	12.86	96.89	0.08	1.54	0.15	0.09	6.77	0.01	0.20	0.03	0.00	0.01	0.06	0.26	4.10	1.44	0.32	0.42	0.12	0.29	15.51	0.00	0.00		1.18	-4.80	8.21	63.85	157.64	979.26	317.18	1228.00	583.12	1033.89	364.43	1190.51	382.34
5.605	0	0.08	0.06	0.01	0.09	0.24	0.08	0.06	1.30	0.14	99.53	0.73	14.16	95.19	0.07	2.22	0.14	0.11	9.44	0.01	0.28	0.04	0.00	0.01	0.08	0.22	3.82	1.30	0.33	0.47	0.12	0.10	15.66	0.00	0.00		-0.21	-7.08	10.03	63.92	160.63	985.40	315.84	1237.48	583.87	1042.94	361.00	1201.89	384.17
5.638	0	0.08	0.06	0.02	0.09	0.23	0.08	0.07	1.62	0.18	99.55	0.63	13.23	97.19	0.08	3.33	0.18	0.10	10.85	0.02	0.88	0.14	0.00	0.01	0.12	0.26	3.44	1.62	0.37	0.55	0.16	1.82	14.56	0.00	0.00		-4.80	-4.27	8.14	63.78	158.06	998.38	312.44	1250.46	580.04	1054.58	357.05	1211.26	377.83
5.672	0	0.08	0.07	0.02	0.10	0.19	0.09	0.07	1.40	0.24	99.63	0.51	11.17	96.48	0.12	3.47	0.24	0.13	10.25	0.04	1.51	0.25	0.00	0.02	0.20	0.31	3.29	1.40	0.36	0.67	0.27	0.63	13.12	0.00	0.00		1.29	-5.45	11.67	65.98	160.61	1003.16	310.13	1255.68	577.60	1063.15	355.64	1221.75	380.92
5.705	0	0.08	0.07	0.02	0.10	0.16	0.09	0.07	1.92	0.25	99.69	0.45	9.66	98.34	0.10	2.95	0.25	0.14	9.04	0.08	1.13	0.20	0.00	0.03	0.31	0.31	4.02	1.92	0.37	0.76	0.35	0.79	12.15	0.00	0.00		-6.01	-1.58	11.08	65.34	162.36	1013.20	305.51	1269.58	576.02	1073.69	348.94	1233.99	374.73
5.739	0	0.09	0.08	0.02	0.10	0.14	0.09	0.07	3.18	0.24	99.72	0.42	8.63	97.71	0.10	2.66	0.24	0.13	7.98	0.18	0.68	0.10	0.00	0.05	0.39	0.35	4.12	3.18	0.39	1.04	0.43	2.64	11.70	0.00	0.00		-1.50	-3.23	10.84	65.72	166.26	1023.98	301.48	1283.64	576.89	1084.16	346.61	1248.28	373.19
5.772	0	0.09	0.08	0.02	0.10	0.14	0.09	0.07	4.17	0.22	99.71	0.39	8.42	98.00	0.07	2.68	0.22	0.10	9.52	0.30	0.74	0.12	0.00	0.10	0.66	0.37	5.68	4.17	0.39	1.11	0.51	2.94	11.16	0.00	0.00		-2.19	2.55	11.58	65.93	171.42	1031.07	295.76	1294.85	575.27	1092.57	339.72	1261.08	371.15
5.805	0	0.09	0.08	0.02	0.10	0.16	0.10	0.07	4.85	0.24	99.67	0.38	9.13	96.51	0.07	2.74	0.24	0.08	12.37	0.74	1.04	0.26	0.00	0.13	0.73	0.42	5.14	4.85	0.39	1.04	0.43	1.18	10.98	0.00	0.00		-1.01	-5.40	13.29	66.38	167.89	1033.26	287.95	1299.60	569.06	1099.69	332.57	1264.52	364.45
5.839	0	0.10	0.09	0.02	0.11	0.17	0.10	0.06	5.21	0.28	99.66	0.33	8.57	97.86	0.05	1.96	0.24	0.05	14.50	0.85	1.92	0.54	0.00	0.28	0.86	0.41	7.27	5.21	0.47	1.33	0.44	7.59	10.08	0.00	0.00		-0.15	-2.88	11.62	66.39	172.51	1044.48	284.74	1314.52	570.26	1108.25	333.15	1278.63	360.18
5.872	0	0.10	0.09	0.02	0.11	0.15	0.10	0.06	5.34	0.34	99.69	0.33	7.44	97.78	0.05	1.57	0.21	0.03	13.41	0.80	2.57	0.72	0.00	0.34	1.04	0.37	9.19	5.34	0.46	1.31	0.44	1.43	9.78	0.00	0.00		-0.51	-3.08	12.79	66.51	182.00	1051.25	283.93	1328.08	575.89	1116.72	329.47	1295.14	365.43
5.905	0	0.10	0.09	0.02	0.11	0.13	0.10	0.06	4.01	0.58	99.73	0.33	6.33	97.90	0.06	1.71	0.18	0.03	12.18	0.57	2.92	1.13	0.00	0.58	1.16	0.36	11.71	4.01	0.43	1.42	0.47	3.54	9.18	0.00	0.00		-2.39	-2.79	13.44	66.81	178.27	1051.51	280.21	1328.99	572.63	1119.83	324.80	1294.32	361.29
5.939	0	0.10	0.10	0.02	0.12	0.13	0.11	0.06	3.34	1.15	99.74	0.33	6.45	92.95	0.06	1.55	0.20	0.03	12.16	0.51	1.95	0.97	0.00	1.15	0.99	0.38	13.46	3.34	0.58	1.67	0.51	0.88	8.92	0.00	0.00		-4.94	-9.11	9.46	65.95	179.14	1063.54	276.68	1345.25	574.40	1127.35	324.10	1304.27	352.22
5.972	0	0.10	0.10	0.02	0.13	0.13	0.11	0.06	4.54	1.14	99.74	0.33	6.40	87.41	0.06	1.68	0.22	0.03	12.70	0.45	1.39	0.72	0.00	1.14	1.12	0.37	16.72	4.54	0.60	1.73	0.55	1.32	8.72	0.00	0.00		-4.04	-12.31	13.28	65.50	179.05	1067.41	274.50	1352.50	574.82	1139.20	318.32	1314.32	355.63
6.005	0	0.11	0.10	0.02	0.14	0.15	0.12	0.06	8.51	1.39	99.71	0.41	6.14	89.22	0.06	1.75	0.27	0.03	14.53	0.45	1.58	0.72	0.00	1.39	1.49	0.42	24.53	8.51	0.64	1.97	0.57	2.55	8.79	0.00	0.00		-4.78	-11.43	12.88	65.45	188.65	1066.78	268.40	1362.75	578.79	1139.26	316.03	1324.54	351.52
6.039	0	0.12	0.10	0.02	0.15	0.14	0.13	0.07	13.51	0.91	99.70	0.67	4.71	94.21	0.09	1.93	0.34	0.04	16.55	0.34	0.91	0.42	0.00	2.32	1.46	0.48	26.16	13.51	0.63	2.24	0.60	0.13	7.67	0.00	0.00		-3.83	-8.06	12.22	65.00	188.45	1072.31	263.77	1371.64	579.36	1145.28	313.65	1330.82	346.62
6.072	0	0.15	0.10	0.02	0.17	0.13	0.12	0.07	13.17	0.55	99.66	1.44	1.18	92.41	0.11	1.83	0.30	0.04	13.17	0.21	0.55	0.16	0.00	1.93	1.87	0.49	37.02	27.55	0.62	2.51	0.68	6.78	8.30	0.04	0.00		-0.29	-9.50	14.73	64.94	186.82	1075.07	260.09	1380.74	582.97	1156.21	309.48	1338.79	349.10
6.106	0	0.15	0.11	0.02	0.19	0.12	0.12	0.07	11.91	0.26	99.63	1.77	0.00	93.42	0.18	2.79	0.26	0.06	11.91	0.17	0.19	0.08	0.00	2.20	2.09	0.62	40.79	31.46	0.61	2.81	0.86	2.91	8.24	1.04	0.00		3.11	-8.73	16.41	65.30	190.15	1077.08	256.65	1388.17	585.10	1162.62	306.68	1347.39	351.58
6.139	0	0.15	0.12	0.02	0.20	0.13	0.12	0.07	12.72	0.32	99.60	2.04	0.30	86.78	0.22	2.77	0.24	0.06	12.72	0.22	0.32	0.17	0.00	2.26	2.36	0.64	46.93	32.45	0.50	2.88	0.91	1.63	8.73	2.06	0.00		-3.93	-12.59	13.65	63.77	196.80	1077.20	251.21	1397.08	586.38	1159.48	305.11	1353.18	339.96
6.172	0	0.15	0.15	0.02	0.21	0.15	0.12	0.07	13.39	0.44	99.58	2.34	1.15	85.10	0.36	2.82	0.21	0.07	13.39	0.24	0.44	0.20	0.00	1.69	2.25	0.61	52.83	33.49	0.56	3.19	0.97	0.34	9.34	4.79	0.00		-3.69	-13.29	14.12	63.43	200.36	1083.68	253.13	1400.74	584.02	1164.20	305.02	1360.78	343.69
6.206	0	0.13	0.14	0.02	0.23	0.24	0.12	0.08	18.96	0.86	99.52	2.27	6.20	88.16	0.47	3.89	0.17	0.07	18.96	0.26	0.86	0.42	0.00	1.47	3.13	0.64	59.67	27.56	0.61	3.47	0.85	0.78	10.98	5.42	0.00		-6.56	-11.96	15.49	62.83	195.13	1083.48	248.46	1405.54	583.55	1170.73	300.36	1361.97	339.10
6.239	0	0.11	0.12	0.02	0.22	0.33	0.11	0.08	22.51	1.29	99.34	2.10	9.73	90.20	0.64	5.04	0.16	0.06	23.03	0.32	1.29	0.67	0.00	1.32	2.97	0.68	58.15	22.51	0.62	3.46	0.95	0.91	11.79	5.03	0.00		-4.93	-10.90	13.55	62.68	206.54	1086.21	246.63	1413.87	588.77	1168.33	301.31	1371.52	338.33
6.272	0	0.10	0.11	0.02	0.22	0.48	0.11	0.09	14.98	0.78	99.05	1.65	14.72	90.47	0.99	6.16	0.17	0.07	27.51	0.31	0.78	0.51	0.00	1.03	2.08	0.68	54.13	14.98	0.62	3.64	1.09	0.58	12.81	4.89	0.00		-0.03	-10.75	12.83	63.00	212.43	1087.26	245.32	1417.87	592.52	1167.16	303.14	1376.44	339.57
6.306	0	0.09	0.08	0.02	0.21	0.63	0.11	0.10	10.95	0.64	98.75	1.40	18.25	87.00	1.31	7.25	0.15	0.08	29.45	0.39	0.55	0.65	0.00	0.58	1.70	0.64	51.19	10.95	0.65	4.92	1.46	1.85	14.31	3.22	0.00		-0.64	-12.50	13.54	62.58	214.59	1087.16	244.89	1420.02	592.67	1168.74	302.44	1379.87	340.80
6.339	0	0.08	0.06	0.02	0.19	0.62	0.10	0.11	8.06	0.68	98.77	1.08	18.82	88.12	1.83	8.73	0.16	0.10	28.74	0.57	0.32	0.79	0.00	0.52	1.48	0.68	40.64	8.06	0.65	4.82	1.46	1.96	14.51	1.56	0.00		-1.66	-11.98	13.73	62.29	213.69	1087.32	243.61	1422.45	593.45	1170.65	301.67	1381.01	339.30
6.373	0	0.07	0.05	0.01	0.19	0.52	0.09	0.12	4.39	0.71	98.97	0.79	18.64	89.51	2.76	9.78	0.13	0.12	22.26	0.63	0.19	0.60	0.00	0.31	1.29	0.71	37.22	4.39	0.64	5.50	1.98	0.54	16.21	0.26	0.00		-1.94	-11.28	13.56	62.35	219.07	1087.53	243.06	1424.60	594.85	1169.53	299.92	1384.80	340.53
6.406	0	0.06	0.04	0.01	0.20	0.76	0.09	0.14	4.65	0.65	98.48	1.06	21.84	87.40	3.59	13.31	0.11	0.15	25.10	0.79	0.23	0.75	0.00	0.21	1.06	0.65	35.75	4.65	0.67	5.75	2.45	0.83	18.25	0.00	0.00		-2.22	-12.32	13.14	62.06	217.36	1088.65	244.92	1424.92	596.76	1170.20	301.23	1383.87	341.10
6.439	0	0.06	0.03	0.01	0.22	0.68	0.08	0.17	3.72	0.60	98.64	1.02	21.11	85.87	3.86	16.60	0.11	0.17	23.61	0.88	0.26	0.68	0.00	0.17	0.86	0.60	33.70	3.72	0.65	5.95	2.35	0.73	17.98	0.00	0.00		-1.02	-12.98	13.79	62.00	214.39	1086.89	242.52	1425.94	597.07	1172.09	301.24	1383.08	339.30
6.473	0	0.05	0.03	0.01	0.19	0.70	0.08	0.16	2.89	0.57	98.60	1.16	21.71	88.64	4.24	14.74	0.08	0.17	22.33	0.81	0.26	0.51	0.00	0.10	0.70	0.57	30.63	2.89	0.60	6.51	2.77	1.19	18.90	0.00	0.00		-3.17	-11.73	13.80	61.54	217.46	1089.65	244.81	1427.01	595.86	1172.79	302.13	1386.68	341.37
6.506	0	0.05	0.03	0.01	0.22	0.62	0.08	0.18	3.98	0.49	98.77	1.14	20.39	79.44	4.73	16.62	0.06	0.20	20.40	0.57	0.31	0.45	0.00	0.07	0.70	0.49	34.04	3.98	0.58	6.84	3.54	1.07	18.75	0.00	0.00		-1.44	-15.24	13.59	61.51	220.18	1086.53	242.88	1429.18	602.15	1171.50	297.66	1387.07	342.49
6.539	0	0.06	0.03	0.01	0.22	0.44	0.07	0.17	3.79	0.47	99.13	1.02	17.80	88.02	3.73	16.60	0.07	0.20	15.86	0.51	0.42	0.43	0.00	0.07	0.80	0.47	33.72	3.79	0.59	7.06	3.70	5.10	17.95	0.00	0.00		-0.58	-12.03	13.73	61.77	226.79	1085.49	242.97	1431.14	604.12	1169.29	300.25	1391.63	344.90
6.573	0	0.06	0.04	0.01	0.23	0.33	0.07	0.17	4.33	0.50	99.33	0.89	15.46	87.83	3.50	16.61	0.07	0.16	13.08	0.48	0.50	0.36	0.00	0.06	0.95	0.50	34.66	4.33	0.55	6.14	3.94	2.23	16.97	0.00	0.00		-0.95	-12.12	12.12	61.53	224.19	1087.42	246.69	1431.79	608.65	1168.26	305.57	1389.09	344.25
6.606	0	0.06	0.03	0.01	0.25	0.28	0.07	0.19	4.91	0.47	99.44	0.81	13.87	89.55	3.34	19.61	0.07	0.18	11.15	0.37	0.68	0.35	0.00	0.05	0.88	0.47	34.76	4.91	0.55	6.28	3.97	1.76	16.38	0.00	0.00		-2.91	-11.26	12.25	61.29	226.42	1086.90	246.82	1430.41	607.17	1166.84	302.86	1389.32	344.92
6.639	0	0.06	0.04	0.02	0.27	0.25	0.07	0.19	4.10	0.43	99.47	0.69	12.96	88.42	3.34	20.08	0.08	0.16	11.73	0.41	0.82	0.59	0.00	0.04	0.87	0.43	34.87	4.10	0.55	6.65	3.99	3.06	15.18	0.00	0.00		-3.16	-11.84	12.06	61.37	228.81	1087.43	247.13	1429.43	605.63	1165.40	301.92	1390.03	345.43
6.673	0	0.06	0.05	0.02	0.27	0.21	0.08	0.19	4.58	0.40	99.46	0.58	11.22	86.74	3.81	18.90	0.08	0.17	10.66	0.27	0.68	0.51	0.00	0.03	0.78	0.40	33.88	4.43	0.55	7.04	4.58	2.33	14.05	0.88	0.00		-3.91	-12.61	13.51	60.65	224.18	1084.70	247.32	1431.82	609.14	1169.70	304.61	1389.95	346.41
6.706	0	0.06	0.05	0.02	0.27	0.19	0.08	0.19	4.66	0.39	99.47	0.57	10.55	85.27	3.51	19.02	0.08	0.15	9.02	0.20	0.62	0.70	0.00	0.03	0.81	0.39	33.52	3.92	0.55	7.14	4.66	3.30	13.90	1.19	0.00		-2.68	-13.22	11.96	60.88	230.58	1084.80	248.20	1432.10	612.05	1164.38	305.59	1391.22	346.94
6.740	0	0.06	0.05	0.02	0.35	0.15	0.08	0.29	3.76	0.31	99.29	0.65	8.20	75.88	5.21	25.79	0.08	0.21	8.25	0.19	0.41	0.68	0.00	0.02	0.66	0.31	28.46	3.35	0.51	8.28	3.76	1.26	12.10	1.44	0.00		-1.33	-16.27	10.42	60.81	223.86	1087.64	251.58	1428.34	611.29	1163.96	307.77	1384.37	346.90
6.773	0	0.05	0.05	0.02	0.37	0.14	0.09	0.34	3.32	0.28	99.25	0.71	7.21	83.41	7.28	27.45	0.09	0.19	9.45	0.28	0.44	0.59	0.00	0.02	0.47	0.28	20.56	2.37	0.54	8.96	3.32	2.04	10.87	0.59	0.00		-4.00	-13.93	11.95	60.00	220.11	1087.68	250.60	1429.23	608.75	1168.53	307.63	1385.43	345.11
6.806	0	0.05	0.04	0.02	0.42	0.14	0.10	0.42	2.95	0.29	99.16	0.74	6.57	83.97	11.29	28.44	0.10	0.18	10.20	0.32	0.36	0.44	0.00	0.02	0.36	0.29	15.79	1.34	0.54	8.95	2.95	0.81	10.52	0.00	0.00		-4.49	-13.72	11.68	59.56	222.17	1087.15	249.47	1429.93	608.36	1167.15	307.56	1386.38	343.57
6.840	0	0.05	0.05	0.01	0.50	0.14	0.11	0.52	2.84	0.23	98.96	0.90	6.07	82.01	12.73	31.31	0.08	0.19	12.06	0.27	0.26	0.25	0.00	0.01	0.28	0.23	14.93	1.23	0.50	9.66	2.84	2.52	9.50	0.77	0.00		-6.01	-14.42	11.68	59.53	225.55	1084.32	245.41	1432.20	607.75	1165.33	305.82	1388.36	339.36
6.873	0	0.05	0.05	0.01	0.55	0.11	0.12	0.59	2.91	0.26	98.82	0.92	3.56	78.51	15.56	31.54	0.08	0.25	9.05	0.23	0.21	0.20	0.00	0.01	0.27	0.26	13.16	0.88	0.50	9.67	2.91	0.02	8.81	0.10	0.00		-0.80	-15.52	13.49	59.36	219.55	1083.55	247.24	1436.55	615.75	1172.96	311.93	1389.96	345.28
6.906	0	0.04	0.05	0.01	0.71	0.09	0.15	0.85	2.95	0.27	98.30	1.11	1.47	90.19	20.52	34.25	0.08	0.38	7.30	0.18	0.12	0.14	0.00	0.01	0.29	0.27	12.52	1.31	0.52	10.67	2.95	0.07	8.58	0.54	0.00		-3.62	-10.91	12.83	59.11	227.84	1080.98	246.35	1436.85	617.24	1167.06	309.64	1392.15	344.90
6.940	0	0.04	0.04	0.01	1.04	0.08	0.18	1.31	2.64	0.29	97.37	1.65	0.00	87.38	26.02	39.85	0.10	0.44	6.24	0.20	0.10	0.13	0.00	0.01	0.25	0.29	10.02	1.52	0.50	10.02	2.64	0.09	7.51	0.46	0.00		-2.01	-12.32	10.63	59.68	220.74	1088.40	250.60	1429.35	610.32	1165.97	310.26	1384.20	343.49
6.973	0	0.03	0.04	0.01	1.67	0.07	0.25	2.39	2.55	0.31	95.22	2.49	0.00	88.71	35.38	45.14	0.10	0.59	5.66	0.23	0.11	0.17	0.00	0.01	0.25	0.31	8.41	1.53	0.50	9.85	2.55	0.13	7.22	0.30	0.00		-0.41	-11.69	11.98	59.29	218.96	1092.52	251.10	1434.73	611.51	1173.98	311.34	1390.07	346.69
7.006	0	0.03	0.04	0.01	1.90	0.07	0.27	2.65	2.19	0.30	94.70	2.75	0.00	79.37	36.91	46.78	0.11	0.58	6.36	0.21	0.11	0.17	0.00	0.02	0.30	0.30	8.44	2.12	0.48	9.24	2.19	0.20	6.35	0.31	0.00		-1.08	-15.26	10.64	58.99	219.18	1096.98	254.19	1433.97	610.84	1173.64	310.64	1389.69	347.54
7.040	0	0.03	0.05	0.01	1.67	0.07	0.28	2.13	1.62	0.31	95.74	1.92	0.00	81.96	36.31	42.78	0.11	0.63	6.84	0.17	0.13	0.13	0.00	0.01	0.30	0.31	9.17	1.62	0.45	8.40	1.53	2.07	6.01	1.07	0.00		-4.03	-14.43	11.70	58.31	215.72	1097.22	253.28	1435.50	609.20	1177.86	309.04	1390.34	346.24
7.073	0	0.03	0.05	0.01	1.61	0.07	0.29	1.99	1.99	0.29	96.01	1.80	0.00	74.97	36.06	41.56	0.11	0.66	7.73	0.17	0.14	0.10	0.00	0.01	0.32	0.29	10.11	1.99	0.45	8.23	1.53	1.26	6.14	1.59	0.00		-3.80	-16.51	11.17	58.24	211.88	1098.95	254.14	1436.18	610.17	1179.77	309.89	1388.66	345.31
7.107	0	0.03	0.06	0.01	1.70	0.07	0.36	2.09	2.35	0.29	95.81	1.63	0.00	85.60	39.93	38.95	0.10	0.84	8.32	0.15	0.16	0.05	0.00	0.01	0.36	0.29	9.37	2.35	0.44	8.00	1.19	0.10	5.70	1.98	0.00		-4.18	-13.09	12.04	58.47	217.41	1097.76	253.22	1437.43	610.44	1179.06	308.36	1392.90	347.59
7.140	0	0.03	0.07	0.01	1.44	0.08	0.29	1.67	2.84	0.24	96.66	1.49	0.00	86.56	35.16	38.37	0.08	0.78	9.09	0.15	0.15	0.07	0.00	0.01	0.32	0.24	11.39	2.84	0.44	7.89	1.11	0.55	6.02	3.12	0.00		-1.12	-12.69	12.58	58.94	212.37	1099.37	252.59	1437.81	610.62	1183.35	306.67	1391.39	349.29
7.173	0	0.04	0.07	0.01	1.05	0.08	0.27	1.14	3.22	0.21	97.71	1.04	0.00	85.28	31.51	32.99	0.08	0.61	9.35	0.19	0.18	0.12	0.00	0.01	0.27	0.21	10.22	3.22	0.45	7.87	1.01	0.16	5.94	2.72	0.00		-3.11	-13.22	12.15	58.37	217.50	1100.22	253.93	1439.84	611.44	1181.69	309.32	1395.53	349.02
7.207	0	0.04	0.08	0.01	0.99	0.07	0.25	0.99	3.54	0.19	98.01	1.02	0.00	84.64	29.11	32.36	0.07	0.55	9.06	0.19	0.19	0.16	0.00	0.01	0.28	0.19	12.44	3.54	0.43	7.57	0.79	0.74	5.52	3.59	0.00		-2.07	-13.47	12.77	58.57	216.42	1100.36	254.69	1439.50	611.83	1183.31	309.39	1395.64	351.25
7.240	0	0.04	0.09	0.01	0.86	0.08	0.27	0.82	2.85	0.16	98.28	0.78	0.00	78.35	29.39	27.91	0.07	0.44	10.36	0.20	0.17	0.17	0.00	0.01	0.23	0.16	13.16	2.85	0.46	7.25	0.69	0.15	5.84	3.67	0.00		-2.63	-15.57	11.38	58.16	215.56	1102.18	255.24	1441.38	612.57	1182.68	313.09	1395.41	347.87
7.273	0	0.05	0.11	0.01	0.65	0.08	0.26	0.54	2.12	0.14	98.70	0.60	0.00	80.14	26.37	21.74	0.06	0.38	9.47	0.21	0.13	0.12	0.00	0.01	0.22	0.14	15.12	2.12	0.46	6.47	0.85	0.10	5.86	4.30	0.00		-5.11	-15.03	11.15	57.78	217.46	1104.38	256.82	1442.44	610.61	1182.86	315.70	1398.00	347.38
7.307	0	0.05	0.09	0.01	0.54	0.09	0.22	0.41	1.51	0.11	98.92	0.42	0.16	83.60	21.77	20.73	0.04	0.30	10.53	0.21	0.10	0.12	0.00	0.01	0.21	0.11	16.72	1.51	0.44	5.25	0.84	0.25	6.30	2.33	0.00		-6.80	-13.86	11.96	57.32	221.74	1103.47	255.79	1446.82	612.12	1184.13	316.72	1403.68	347.80
7.340	0	0.05	0.08	0.01	0.65	0.09	0.20	0.49	1.50	0.11	98.71	0.52	0.48	91.98	21.89	25.08	0.04	0.33	10.99	0.19	0.11	0.16	0.00	0.01	0.20	0.11	19.31	1.50	0.44	5.26	0.88	0.57	6.44	2.60	0.00		-5.20	-9.80	12.60	57.83	224.37	1104.30	258.43	1445.38	615.78	1184.65	311.57	1404.57	355.99
7.374	0	0.05	0.08	0.01	0.64	0.09	0.18	0.45	2.08	0.10	98.72	0.56	0.78	78.79	19.77	25.40	0.04	0.26	10.33	0.22	0.12	0.30	0.00	0.01	0.17	0.10	24.06	2.08	0.44	4.99	0.88	0.47	6.68	2.30	0.00		-5.74	-15.44	12.05	57.44	207.66	1104.70	259.03	1444.76	616.57	1190.02	316.09	1394.97	349.53
7.407	0	0.05	0.08	0.01	0.62	0.09	0.20	0.41	2.51	0.10	98.77	0.45	0.49	81.20	21.24	21.82	0.04	0.20	10.14	0.26	0.12	0.26	0.00	0.01	0.18	0.10	26.99	2.51	0.43	4.65	0.83	0.33	6.86	1.99	0.00		-7.70	-14.68	12.10	57.40	208.80	1104.59	259.58	1443.87	615.43	1189.15	314.92	1395.04	349.68
7.440	0	0.05	0.08	0.01	0.67	0.10	0.20	0.46	3.30	0.10	98.65	0.55	0.49	83.73	22.19	23.88	0.05	0.23	10.53	0.31	0.17	0.29	0.00	0.01	0.18	0.10	26.73	3.30	0.42	4.50	0.79	0.34	7.07	1.87	0.00		-6.58	-13.81	11.79	57.53	211.51	1103.72	258.22	1443.97	615.32	1187.00	315.13	1395.80	348.85
7.474	0	0.05	0.07	0.01	0.64	0.09	0.22	0.45	1.94	0.09	98.73	0.49	0.00	74.88	23.60	22.12	0.04	0.20	8.74	0.31	0.11	0.19	0.00	0.01	0.15	0.09	23.77	1.94	0.43	4.71	0.74	0.09	7.28	1.21	0.00		-7.57	-16.54	10.64	57.41	213.59	1103.43	259.92	1443.73	616.08	1183.66	319.28	1395.37	347.58
7.507	0	0.05	0.06	0.01	0.56	0.09	0.16	0.40	1.29	0.09	98.89	0.52	1.75	83.23	17.39	25.25	0.03	0.24	9.03	0.31	0.17	0.21	0.00	0.01	0.19	0.09	21.98	1.29	0.42	4.79	0.81	0.70	7.50	0.26	0.00		-8.75	-13.99	11.35	57.52	212.10	1102.78	258.26	1443.52	614.94	1185.17	315.34	1394.89	347.04
7.540	0	0.05	0.06	0.01	0.51	0.09	0.16	0.39	0.82	0.10	98.97	0.48	1.95	78.15	17.29	24.53	0.03	0.24	9.17	0.35	0.20	0.23	0.00	0.01	0.16	0.10	17.88	0.66	0.43	4.96	0.82	0.13	7.49	0.02	0.00		-7.46	-15.63	10.77	57.54	211.68	1103.55	260.21	1442.81	616.02	1184.33	318.46	1393.94	348.03
7.574	0	0.05	0.06	0.01	0.51	0.09	0.17	0.39	0.79	0.09	98.98	0.43	1.54	92.33	18.57	23.01	0.03	0.30	8.94	0.37	0.14	0.26	0.00	0.00	0.18	0.09	17.86	0.72	0.42	5.11	0.79	0.25	7.45	0.03	0.00		-7.83	-9.56	12.88	57.59	213.11	1102.47	258.49	1443.05	614.55	1187.18	314.02	1397.01	351.27
7.607	0	0.06	0.07	0.02	0.42	0.09	0.16	0.31	0.83	0.08	99.17	0.35	1.68	80.69	15.90	20.04	0.03	0.29	8.90	0.32	0.18	0.26	0.00	0.00	0.17	0.08	15.84	0.83	0.43	5.03	0.83	0.14	7.09	0.00	0.00		-7.26	-14.85	11.30	57.58	216.87	1103.08	258.63	1443.91	614.64	1183.44	317.10	1398.00	348.68
7.640	0	0.06	0.07	0.02	0.37	0.09	0.16	0.28	0.89	0.09	99.26	0.33	2.03	80.97	14.97	18.48	0.03	0.34	8.97	0.33	0.14	0.31	0.00	0.00	0.19	0.09	13.22	0.89	0.42	5.14	0.78	0.17	7.21	0.00	0.00		-9.31	-14.76	11.89	57.40	217.69	1101.99	257.20	1447.22	615.84	1185.19	316.67	1400.69	347.49
7.674	0	0.06	0.07	0.01	0.43	0.09	0.18	0.35	1.76	0.12	99.13	0.40	1.31	87.56	18.57	20.83	0.03	0.33	9.20	0.40	0.12	0.54	0.00	0.01	0.22	0.12	10.59	1.76	0.39	4.90	0.84	0.76	7.34	0.00	0.00		-8.61	-12.24	12.82	57.58	224.73	1100.73	258.08	1447.24	618.03	1183.83	313.38	1404.88	353.89
7.707	0	0.06	0.07	0.02	0.35	0.10	0.16	0.27	1.94	0.12	99.30	0.33	2.40	91.47	15.25	17.81	0.04	0.28	10.05	0.42	0.14	0.57	0.00	0.01	0.26	0.12	10.54	1.94	0.40	4.80	0.90	0.34	7.41	0.00	0.00		-7.10	-10.14	13.25	57.30	223.70	1100.74	259.40	1447.59	619.43	1184.99	317.30	1405.33	355.93
7.741	0	0.07	0.07	0.02	0.34	0.13	0.18	0.26	4.53	0.14	99.31	0.35	3.73	90.33	15.99	16.31	0.03	0.28	14.80	0.45	0.11	0.76	0.00	0.01	0.34	0.14	11.40	4.53	0.42	4.98	1.08	1.29	7.43	0.00	0.00		-5.03	-10.83	12.38	57.67	221.94	1100.78	259.70	1446.53	621.84	1183.66	317.03	1402.21	355.64
7.774	0	0.06	0.08	0.01	0.35	0.14	0.21	0.27	3.96	0.14	99.30	0.40	3.90	89.06	18.78	14.09	0.03	0.27	15.48	0.50	0.10	0.53	0.00	0.01	0.34	0.14	12.46	3.96	0.43	5.37	0.90	0.85	7.77	0.00	0.00		-4.37	-11.52	13.13	57.78	223.35	1100.86	258.30	1447.71	620.09	1185.15	316.51	1404.98	355.99
7.807	0	0.06	0.07	0.02	0.38	0.15	0.18	0.30	2.95	0.15	99.24	0.34	5.41	84.32	16.37	17.62	0.04	0.25	17.05	0.60	0.13	0.60	0.00	0.01	0.37	0.15	15.83	2.95	0.48	6.15	0.89	1.14	7.90	0.00	0.00		-1.47	-13.59	13.56	58.40	221.13	1096.65	254.37	1448.46	622.91	1185.22	314.66	1402.82	354.03
7.841	0	0.06	0.07	0.02	0.36	0.13	0.15	0.29	2.15	0.17	99.27	0.34	5.05	83.20	13.31	18.42	0.03	0.23	14.90	0.56	0.13	0.64	0.00	0.01	0.31	0.17	17.29	2.15	0.48	7.63	0.87	0.86	7.64	0.48	0.00		-1.29	-14.00	13.60	58.33	222.54	1095.05	255.14	1450.19	625.36	1184.46	319.92	1404.34	354.23
7.874	0	0.06	0.07	0.02	0.37	0.13	0.15	0.31	1.81	0.16	99.26	0.36	5.18	87.77	13.58	19.28	0.03	0.23	15.19	0.57	0.17	1.05	0.00	0.01	0.36	0.16	16.05	1.81	0.54	8.31	0.94	0.08	7.65	0.97	0.00		-0.76	-12.15	14.19	58.49	228.87	1094.75	253.97	1451.14	625.11	1183.68	316.01	1408.78	357.36
7.907	0	0.06	0.07	0.02	0.39	0.14	0.14	0.33	1.52	0.15	99.23	0.41	5.71	80.31	12.39	21.57	0.03	0.24	14.77	0.56	0.23	1.54	0.00	0.01	0.33	0.15	17.46	1.52	0.59	8.52	0.78	1.14	8.04	1.51	0.00		-2.72	-14.97	13.48	57.98	224.79	1094.08	253.33	1451.83	626.14	1183.87	316.54	1405.70	352.91
7.941	0	0.06	0.08	0.02	0.37	0.14	0.12	0.34	1.46	0.15	99.27	0.43	6.89	83.72	9.67	22.46	0.03	0.25	15.13	0.43	0.20	0.83	0.00	0.01	0.26	0.15	18.47	1.46	0.69	11.00	0.63	1.35	8.43	3.26	0.00		-4.32	-13.81	13.39	57.69	220.11	1097.18	255.46	1451.45	625.30	1186.89	316.61	1403.98	352.96
7.974	0	0.05	0.07	0.02	0.46	0.15	0.10	0.46	1.62	0.15	99.08	0.74	7.02	80.60	9.42	29.86	0.03	0.24	15.05	0.39	0.21	0.79	0.00	0.01	0.24	0.15	17.92	1.62	0.72	11.45	0.68	0.76	8.56	3.55	0.00		-2.69	-14.88	14.21	57.84	223.35	1096.57	254.48	1452.17	624.95	1187.49	314.98	1407.13	355.53
8.007	0	0.05	0.05	0.02	0.50	0.16	0.08	0.55	1.27	0.12	98.89	1.08	8.49	89.65	7.14	35.47	0.03	0.33	15.80	0.38	0.28	0.91	0.00	0.01	0.19	0.12	17.55	1.27	0.81	12.50	0.68	0.19	9.15	2.38	0.00		-4.27	-11.21	13.32	57.92	221.62	1100.04	256.21	1450.85	621.95	1187.13	317.23	1405.74	353.56
8.041	0	0.05	0.04	0.02	0.46	0.15	0.07	0.52	1.30	0.13	98.95	1.04	8.30	78.52	5.29	34.95	0.03	0.38	12.84	0.33	0.31	0.92	0.00	0.02	0.19	0.13	19.18	1.30	0.90	13.50	0.64	0.06	9.79	0.92	0.00		-3.62	-15.52	14.59	57.23	223.38	1097.53	255.37	1456.71	626.55	1190.60	320.78	1411.29	355.32
8.074	0	0.05	0.04	0.02	0.50	0.14	0.07	0.61	1.52	0.12	98.77	1.30	8.03	72.11	5.70	37.88	0.04	0.46	11.81	0.25	0.36	1.17	0.00	0.02	0.22	0.12	16.27	1.52	0.93	13.84	0.69	2.85	10.11	1.28	0.00		-4.67	-17.25	14.19	56.95	224.92	1099.60	257.02	1459.38	629.38	1191.92	319.91	1413.77	356.94
8.108	0	0.04	0.03	0.02	0.57	0.16	0.06	0.87	1.36	0.13	98.26	2.16	9.34	81.57	5.24	44.54	0.04	0.61	10.46	0.22	0.29	0.54	0.00	0.02	0.23	0.13	14.19	1.36	1.08	15.99	0.65	0.26	11.74	0.01	0.00		-5.99	-14.56	13.65	56.63	230.32	1098.79	257.43	1463.34	634.65	1190.00	321.50	1417.48	357.54
8.141	0	0.04	0.03	0.02	0.52	0.17	0.06	0.83	1.38	0.11	98.35	1.97	9.89	87.23	4.74	43.34	0.04	0.52	10.09	0.22	0.26	0.53	0.00	0.02	0.21	0.11	13.68	1.38	1.19	16.50	0.69	0.27	12.29	0.00	0.00		-2.75	-12.39	15.06	56.58	232.39	1100.58	261.01	1465.75	638.57	1194.17	324.89	1422.80	366.55
8.174	0	0.04	0.03	0.02	0.48	0.16	0.06	0.75	1.77	0.12	98.51	1.80	9.47	85.32	4.79	41.78	0.04	0.49	10.20	0.19	0.13	0.34	0.00	0.02	0.25	0.12	10.40	1.77	1.14	15.55	0.72	0.44	11.90	0.00	0.00		-1.06	-13.20	15.40	57.04	230.77	1100.52	263.93	1463.94	640.10	1194.66	327.62	1421.43	370.41
8.208	0	0.04	0.02	0.02	0.49	0.17	0.05	0.89	1.49	0.10	98.22	2.17	10.18	87.20	3.98	44.46	0.03	0.61	9.72	0.18	0.12	0.29	0.00	0.02	0.28	0.10	8.53	1.49	1.33	17.87	0.65	0.57	12.53	0.00	0.00		-3.45	-12.41	16.19	56.69	229.73	1098.75	261.58	1464.15	637.10	1195.66	326.17	1421.58	367.80
8.241	0	0.05	0.03	0.02	0.36	0.20	0.06	0.61	1.47	0.10	98.78	1.24	11.97	83.52	3.21	37.30	0.03	0.62	11.10	0.20	0.16	0.50	0.00	0.02	0.26	0.10	7.67	1.47	1.32	16.72	0.61	0.22	13.54	0.00	0.00		-4.96	-13.89	14.48	56.41	229.04	1100.90	263.82	1465.02	638.87	1193.81	330.48	1420.28	364.70
8.274	0	0.04	0.02	0.02	0.38	0.24	0.05	0.68	1.51	0.10	98.64	1.48	13.17	84.97	3.16	39.56	0.04	0.45	12.56	0.18	0.16	0.44	0.00	0.02	0.28	0.10	6.77	1.51	1.29	17.14	0.56	1.59	14.08	0.00	0.00		-2.63	-13.34	15.42	56.87	227.92	1100.38	262.41	1464.33	637.91	1195.64	328.15	1420.31	366.48
8.308	0	0.04	0.03	0.02	0.30	0.33	0.06	0.52	1.13	0.10	98.96	1.02	16.01	84.36	2.80	34.65	0.04	0.35	16.45	0.19	0.27	0.73	0.00	0.02	0.29	0.10	5.67	1.13	1.30	15.99	0.55	0.09	15.11	0.00	0.00		-4.11	-13.57	14.64	56.64	227.02	1101.12	264.70	1464.21	638.93	1194.54	332.14	1419.11	365.40
8.341	0	0.05	0.03	0.02	0.24	0.33	0.06	0.38	1.49	0.09	99.23	0.68	16.18	81.58	1.98	28.74	0.03	0.30	17.27	0.19	0.24	0.73	0.00	0.02	0.25	0.09	6.88	1.49	1.20	15.58	0.53	0.23	14.84	0.00	0.00		-5.15	-14.56	14.04	56.82	226.14	1103.51	264.94	1462.43	636.45	1194.37	327.84	1417.50	364.60
8.375	0	0.05	0.03	0.01	0.23	0.46	0.06	0.38	1.07	0.08	99.08	0.76	18.75	82.17	2.50	28.08	0.04	0.29	20.81	0.23	0.23	0.56	0.00	0.02	0.28	0.08	6.22	1.07	1.26	15.25	0.54	0.52	15.87	0.00	0.00		-3.90	-14.36	15.96	56.80	224.96	1101.41	267.22	1464.01	641.35	1198.52	329.59	1419.53	371.59
8.408	0	0.05	0.03	0.01	0.22	0.48	0.07	0.34	0.75	0.07	99.04	0.76	19.15	68.93	2.52	26.06	0.05	0.33	21.48	0.30	0.23	0.70	0.00	0.02	0.24	0.07	5.44	0.75	1.26	14.82	0.53	0.30	15.91	0.00	0.00		-2.30	-18.02	12.52	56.90	223.14	1109.21	271.08	1464.23	642.70	1196.72	333.16	1417.01	368.72
8.441	0	0.05	0.03	0.01	0.26	0.44	0.07	0.43	0.88	0.08	99.13	0.77	18.08	83.47	3.92	30.59	0.05	0.38	20.33	0.48	0.23	0.83	0.00	0.02	0.26	0.08	4.83	0.88	1.33	14.44	0.53	0.09	15.67	0.00	0.00		-5.31	-13.90	13.23	56.84	216.75	1113.97	270.83	1461.46	634.80	1201.64	327.10	1414.65	367.15
8.475	0	0.05	0.03	0.02	0.25	0.49	0.08	0.37	0.74	0.08	99.01	0.68	18.75	70.57	4.58	27.49	0.06	0.33	23.61	0.71	0.27	1.46	0.00	0.02	0.30	0.08	4.85	0.74	1.37	13.21	0.54	0.16	15.13	0.00	0.00		-5.49	-17.63	12.40	56.57	217.99	1113.66	269.68	1462.15	632.61	1199.56	331.10	1415.22	362.94
8.508	0	0.05	0.03	0.02	0.26	0.42	0.07	0.40	0.83	0.09	99.15	0.67	17.51	76.48	4.88	28.64	0.07	0.29	21.13	0.76	0.25	1.31	0.00	0.02	0.31	0.09	5.39	0.83	1.43	13.61	0.53	0.19	15.02	0.00	0.00		-5.76	-16.11	12.44	56.38	216.66	1112.58	266.72	1465.16	633.51	1200.75	331.93	1415.71	359.05
8.541	0	0.05	0.04	0.02	0.23	0.40	0.08	0.32	1.49	0.08	99.21	0.63	16.72	83.48	5.15	24.45	0.08	0.34	20.71	0.92	0.22	1.19	0.00	0.02	0.32	0.08	5.10	1.49	1.41	12.56	0.49	0.09	14.62	0.00	0.00		-6.53	-13.90	15.50	56.34	218.43	1113.65	268.66	1463.58	629.93	1206.11	326.05	1420.41	368.37
8.575	0	0.05	0.03	0.01	0.28	0.47	0.08	0.43	1.14	0.07	99.06	0.71	18.00	87.72	5.89	29.37	0.07	0.35	22.81	1.13	0.28	0.99	0.00	0.01	0.35	0.07	5.22	1.14	1.51	13.48	0.39	0.22	15.09	0.00	0.00		-6.92	-12.17	14.11	56.06	224.47	1112.94	264.65	1468.58	631.23	1202.63	328.18	1424.50	362.23
8.608	0	0.05	0.03	0.01	0.32	0.38	0.09	0.52	1.03	0.07	98.97	0.78	15.67	87.35	9.15	30.52	0.07	0.37	20.22	1.57	0.28	0.64	0.00	0.02	0.40	0.06	4.02	1.03	1.59	13.67	0.42	2.35	14.58	0.00	0.00		-6.59	-12.34	13.41	56.85	226.22	1114.27	265.49	1462.44	627.45	1198.88	320.92	1420.93	364.16
8.641	0	0.04	0.03	0.01	0.40	0.34	0.09	0.68	1.15	0.06	98.63	1.04	14.22	85.57	10.99	34.47	0.06	0.39	19.26	1.73	0.27	0.72	0.00	0.02	0.38	0.06	3.99	1.15	1.77	14.68	0.37	2.89	13.96	0.00	0.00		-6.21	-13.10	14.05	56.71	224.97	1115.34	268.24	1462.50	629.14	1201.46	321.71	1421.53	368.37
8.675	0	0.04	0.02	0.01	0.58	0.34	0.08	1.24	0.75	0.07	97.52	2.14	13.97	86.78	13.19	43.73	0.07	0.41	18.15	1.77	0.28	0.61	0.00	0.02	0.42	0.05	4.13	0.75	2.04	17.56	0.31	0.53	14.55	0.00	0.00		-7.88	-12.59	13.46	56.16	219.18	1117.62	268.73	1464.93	628.35	1204.19	328.30	1420.57	363.24
8.708	0	0.04	0.02	0.01	0.51	0.35	0.08	1.03	0.82	0.07	97.94	1.75	14.58	86.78	11.69	41.19	0.07	0.39	18.86	2.47	0.24	0.61	0.00	0.02	0.41	0.05	4.79	0.82	2.03	17.15	0.30	0.63	14.54	0.00	0.00		-8.23	-12.59	13.32	56.27	221.83	1119.61	270.52	1464.35	628.27	1203.96	325.82	1422.05	366.35
8.742	0	0.03	0.02	0.01	0.74	0.45	0.08	1.66	1.05	0.07	96.68	3.35	15.69	88.60	13.68	49.40	0.07	0.41	24.88	2.94	0.33	1.31	0.00	0.02	0.43	0.06	4.77	1.05	2.09	18.51	0.29	0.23	13.66	0.00	0.00		-7.19	-11.75	12.78	56.25	222.84	1118.61	273.37	1464.20	631.67	1201.54	332.95	1421.63	367.84
8.775	0	0.03	0.02	0.01	1.05	0.46	0.08	2.51	1.02	0.07	94.97	6.42	15.41	86.54	15.52	57.89	0.07	0.51	26.38	3.36	0.37	1.61	0.00	0.02	0.43	0.04	4.17	1.02	2.10	18.29	0.24	0.38	13.18	0.00	0.00		-6.73	-12.70	12.35	56.68	220.99	1121.81	276.05	1460.40	630.73	1201.97	327.42	1418.54	371.35
8.808	0	0.03	0.02	0.02	1.04	0.38	0.08	2.30	1.32	0.08	95.41	5.92	13.55	79.59	15.38	56.94	0.08	0.44	24.89	3.94	0.47	2.06	0.00	0.02	0.40	0.04	3.82	1.32	1.97	17.23	0.24	0.55	12.09	0.00	0.00		-9.02	-15.19	13.76	56.68	217.22	1122.31	276.53	1457.16	624.68	1205.16	324.10	1417.00	372.14
8.842	0	0.03	0.02	0.02	1.33	0.28	0.08	2.95	1.50	0.09	94.09	9.68	11.14	70.05	15.35	63.38	0.09	0.52	22.17	3.80	0.44	1.70	0.00	0.02	0.38	0.04	2.99	1.50	2.16	16.94	0.24	0.60	10.92	0.00	0.00		-5.30	-17.75	14.97	56.63	214.20	1120.33	273.56	1458.88	624.70	1208.47	325.68	1417.69	371.55
8.875	0	0.03	0.02	0.02	1.04	0.28	0.07	2.18	1.03	0.08	95.65	7.23	11.96	71.24	12.32	59.60	0.08	0.54	20.90	3.35	0.27	0.63	0.00	0.02	0.34	0.05	2.97	1.03	1.98	16.21	0.24	0.19	11.43	0.00	0.00		-6.61	-17.46	14.30	56.32	215.02	1116.95	270.99	1461.02	626.54	1205.60	329.11	1417.40	366.23
8.908	0	0.04	0.02	0.02	0.92	0.25	0.06	1.83	1.05	0.08	96.34	6.96	11.89	86.20	8.82	59.20	0.08	0.46	19.72	3.58	0.23	0.43	0.00	0.02	0.37	0.05	2.96	1.05	1.87	15.94	0.22	1.19	11.12	0.00	0.00		-7.06	-12.84	13.50	56.41	220.55	1115.53	268.89	1463.71	628.63	1201.94	330.67	1420.01	363.63
8.942	0	0.04	0.02	0.02	0.67	0.29	0.07	1.21	0.74	0.06	97.57	3.39	13.08	89.23	8.51	49.85	0.06	0.35	21.50	3.80	0.17	0.22	0.00	0.02	0.34	0.04	3.58	0.74	1.82	15.74	0.18	0.94	11.37	0.00	0.00		-9.16	-11.43	14.89	56.13	216.27	1115.10	267.45	1465.62	629.46	1207.13	325.82	1420.03	363.89
8.975	0	0.04	0.03	0.02	0.49	0.34	0.08	0.80	0.80	0.06	98.40	1.80	14.75	82.21	7.72	41.81	0.06	0.30	22.96	2.65	0.12	0.12	0.00	0.02	0.30	0.04	4.50	0.80	1.78	14.53	0.16	0.92	12.19	0.00	0.00		-5.49	-14.35	15.30	56.22	216.49	1116.10	267.51	1467.47	630.92	1209.46	327.41	1422.42	366.33
9.008	0	0.05	0.03	0.02	0.37	0.36	0.08	0.57	0.95	0.05	98.87	1.13	15.68	81.00	5.69	35.61	0.05	0.27	23.24	1.99	0.11	0.15	0.00	0.01	0.21	0.03	4.71	0.95	1.84	14.40	0.14	1.91	12.55	0.00	0.00		-5.80	-14.75	15.74	56.29	214.81	1117.73	268.25	1467.22	630.17	1211.94	325.02	1422.42	367.92
9.042	0	0.05	0.04	0.02	0.32	0.36	0.09	0.48	1.05	0.05	99.04	0.79	15.40	85.82	6.56	30.51	0.05	0.27	23.23	2.52	0.10	0.15	0.00	0.01	0.22	0.03	4.79	1.05	1.81	14.52	0.15	0.46	12.48	0.00	0.00		-7.55	-13.00	13.45	56.25	222.42	1120.81	270.36	1466.46	629.07	1205.65	326.07	1424.28	366.94
9.075	0	0.05	0.03	0.02	0.42	0.39	0.08	0.68	1.09	0.06	98.65	1.35	15.78	88.21	6.78	38.07	0.06	0.31	24.94	3.22	0.19	0.35	0.00	0.01	0.26	0.03	5.20	1.09	1.89	15.12	0.15	0.66	12.25	0.00	0.00		-7.33	-11.94	12.39	56.47	220.92	1121.36	273.92	1463.81	629.84	1202.83	332.18	1420.98	367.13
9.109	0	0.05	0.03	0.02	0.36	0.49	0.09	0.52	1.04	0.06	98.96	0.90	17.42	90.51	7.73	32.51	0.06	0.26	28.39	3.81	0.36	0.74	0.00	0.01	0.28	0.04	6.59	1.04	1.63	13.31	0.13	0.36	12.67	0.00	0.00		-7.38	-10.72	13.43	56.76	225.31	1119.88	271.58	1463.36	627.78	1202.43	326.44	1423.66	369.10
9.142	0	0.05	0.03	0.01	0.39	0.51	0.09	0.55	1.04	0.06	98.90	1.07	17.70	83.35	8.13	35.17	0.06	0.23	27.66	4.22	0.32	0.57	0.00	0.01	0.27	0.04	6.28	1.04	1.48	11.81	0.13	0.44	13.30	0.00	0.00		-5.83	-13.95	13.49	56.62	219.83	1117.56	266.25	1467.88	629.71	1205.46	327.70	1422.60	362.01
9.175	0	0.05	0.03	0.01	0.35	0.49	0.09	0.50	1.06	0.05	99.00	0.84	17.32	87.07	8.89	31.69	0.05	0.26	26.89	3.60	0.34	0.55	0.00	0.01	0.26	0.04	6.28	1.06	1.58	12.02	0.13	0.32	13.39	0.00	0.00		-9.45	-12.47	15.08	56.63	215.20	1118.91	268.15	1466.60	628.59	1210.82	321.45	1421.43	365.66
9.209	0	0.04	0.03	0.01	0.46	0.45	0.09	0.67	1.41	0.04	98.65	1.34	16.31	88.67	10.83	38.24	0.04	0.30	25.11	3.43	0.16	0.27	0.00	0.01	0.30	0.04	5.37	1.41	1.53	10.80	0.12	0.49	13.55	0.00	0.00		-7.14	-11.71	14.49	56.61	219.54	1118.02	268.22	1467.48	629.92	1207.60	326.73	1423.63	365.84
9.242	0	0.04	0.02	0.01	0.44	0.39	0.07	0.64	0.93	0.04	98.72	1.59	16.16	88.24	7.68	40.41	0.04	0.29	21.99	3.43	0.17	0.27	0.00	0.01	0.31	0.04	4.18	0.93	1.56	10.58	0.12	0.19	13.93	0.00	0.00		-6.24	-11.92	13.25	56.59	224.14	1121.05	270.65	1469.21	631.43	1205.69	330.72	1426.86	367.06
9.275	0	0.05	0.03	0.01	0.41	0.27	0.08	0.57	0.81	0.04	98.85	1.29	13.09	86.60	8.39	37.74	0.04	0.27	16.65	3.18	0.16	0.29	0.00	0.01	0.39	0.03	3.67	0.81	1.53	9.86	0.13	0.17	13.30	0.00	0.00		-8.83	-12.67	12.43	56.60	224.96	1122.10	270.96	1468.13	630.11	1203.98	327.49	1425.71	365.47
9.309	0	0.04	0.03	0.01	0.36	0.29	0.07	0.51	0.83	0.04	98.98	1.18	14.03	88.25	7.18	36.39	0.03	0.22	15.44	2.12	0.17	0.28	0.00	0.01	0.45	0.04	3.41	0.83	1.57	9.69	0.17	0.10	14.45	0.00	0.00		-7.55	-11.92	12.31	56.66	221.74	1124.34	271.13	1467.72	628.89	1205.97	327.63	1424.52	365.11
9.342	0	0.04	0.03	0.01	0.36	0.28	0.07	0.50	0.78	0.04	99.01	1.11	13.69	82.26	7.23	35.60	0.03	0.26	15.72	1.47	0.23	0.58	0.00	0.01	0.49	0.04	3.16	0.78	1.59	9.67	0.18	0.04	14.05	0.00	0.00		-8.07	-14.33	12.54	56.63	214.31	1124.67	270.74	1467.53	628.66	1209.58	326.72	1420.81	362.93
9.376	0	0.04	0.03	0.02	0.35	0.43	0.07	0.51	1.03	0.04	98.97	1.19	17.19	85.78	6.48	36.43	0.04	0.30	21.80	1.27	0.27	0.96	0.00	0.01	0.47	0.03	2.72	1.03	1.73	10.37	0.16	0.10	14.83	0.00	0.00		-6.12	-13.01	12.47	56.85	220.48	1123.56	270.53	1467.53	628.44	1206.13	329.92	1423.91	364.28
9.409	0	0.04	0.03	0.01	0.36	0.44	0.07	0.53	1.01	0.03	98.94	1.19	17.22	87.49	7.31	36.62	0.03	0.33	22.66	1.34	0.23	0.61	0.00	0.01	0.52	0.02	2.34	1.01	1.56	10.09	0.17	0.05	14.67	0.00	0.00		-8.07	-12.27	12.94	56.68	215.31	1125.39	271.00	1466.01	625.51	1209.38	327.15	1421.56	363.73
9.442	0	0.04	0.03	0.01	0.39	0.50	0.09	0.59	0.99	0.04	98.81	1.16	17.43	86.99	9.92	36.30	0.04	0.27	25.09	2.09	0.23	0.50	0.00	0.01	0.51	0.02	2.18	0.99	1.45	10.60	0.16	0.22	14.42	0.00	0.00		-7.01	-12.50	12.81	56.91	216.65	1124.90	268.96	1466.41	625.88	1208.76	323.67	1421.79	363.13
9.476	0	0.05	0.03	0.02	0.30	0.53	0.09	0.43	0.82	0.04	98.94	0.75	18.37	83.60	7.03	29.95	0.04	0.27	28.33	2.31	0.22	0.28	0.00	0.01	0.46	0.02	1.87	0.82	1.57	12.04	0.19	0.45	13.38	0.00	0.00		-5.78	-13.86	12.83	56.92	219.46	1122.26	270.74	1465.90	627.59	1205.75	330.81	1422.59	364.64
9.509	0	0.05	0.03	0.01	0.33	0.46	0.10	0.47	0.97	0.03	99.06	0.73	16.55	87.37	10.25	29.90	0.03	0.24	25.24	2.25	0.18	0.15	0.00	0.02	0.53	0.02	2.26	0.97	1.35	11.10	0.24	0.54	13.57	0.00	0.00		-7.48	-12.33	13.65	56.71	217.59	1121.47	265.95	1468.55	626.66	1209.08	323.58	1423.37	361.33
9.542	0	0.05	0.03	0.01	0.41	0.38	0.12	0.60	1.05	0.04	98.79	0.83	14.06	80.40	15.11	31.68	0.04	0.22	22.96	3.46	0.17	0.18	0.00	0.02	0.53	0.02	2.13	1.05	1.38	10.46	0.22	1.04	13.13	0.00	0.00		-5.09	-14.94	12.57	57.12	221.19	1122.60	269.25	1466.05	629.16	1205.53	323.05	1422.55	365.76
9.576	0	0.04	0.03	0.01	0.49	0.34	0.11	0.74	0.84	0.03	98.51	1.12	13.21	91.43	15.87	36.08	0.03	0.29	20.56	3.75	0.15	0.24	0.00	0.02	0.46	0.02	2.00	0.84	1.24	10.28	0.23	0.28	13.36	0.00	0.00		-6.06	-10.16	13.76	57.01	222.86	1120.12	268.14	1466.72	627.40	1205.50	326.97	1425.00	365.55
9.609	0	0.05	0.03	0.01	0.36	0.30	0.12	0.50	0.97	0.03	99.00	0.64	12.45	90.74	14.82	28.21	0.03	0.20	17.60	4.09	0.12	0.20	0.00	0.01	0.38	0.02	2.31	0.97	1.19	9.83	0.22	0.10	13.62	0.00	0.00		-6.16	-10.59	13.47	56.91	223.22	1120.15	269.78	1466.87	629.47	1204.90	328.66	1424.85	366.69
9.642	0	0.05	0.04	0.01	0.35	0.25	0.12	0.49	0.63	0.03	99.03	0.61	11.23	85.13	14.47	27.37	0.03	0.19	16.07	4.34	0.18	0.43	0.00	0.01	0.37	0.02	2.27	0.63	1.31	10.26	0.23	0.07	12.96	0.00	0.00		-7.13	-13.28	13.15	56.47	218.30	1121.56	269.52	1468.80	630.81	1208.04	327.79	1423.27	364.22
9.676	0	0.05	0.03	0.01	0.47	0.21	0.11	0.67	0.54	0.04	98.67	0.97	9.37	88.20	15.21	34.19	0.04	0.18	14.80	3.96	0.19	0.43	0.00	0.01	0.35	0.01	2.69	0.54	1.10	10.30	0.30	0.50	11.85	0.00	0.00		-7.11	-11.94	13.48	56.72	219.94	1124.58	271.57	1467.49	628.91	1209.22	325.20	1424.92	368.22
9.709	0	0.05	0.03	0.01	0.47	0.20	0.11	0.64	0.55	0.05	98.73	1.00	9.00	82.70	14.20	34.60	0.05	0.18	14.47	3.72	0.22	0.40	0.00	0.01	0.37	0.01	2.38	0.55	1.06	9.84	0.32	0.47	11.44	0.00	0.00		-7.27	-14.18	13.17	56.75	214.53	1125.03	270.83	1466.10	627.30	1210.40	324.09	1420.97	365.18
9.743	0	0.04	0.03	0.01	0.55	0.21	0.10	0.78	0.63	0.05	98.44	1.36	9.38	82.43	14.58	39.02	0.05	0.18	16.45	3.74	0.26	0.39	0.00	0.01	0.41	0.01	2.69	0.63	1.03	9.93	0.35	0.78	11.13	0.00	0.00		-8.88	-14.27	11.51	56.58	212.46	1125.61	269.60	1467.57	627.22	1208.76	326.94	1418.83	358.71
9.776	0	0.04	0.03	0.01	0.59	0.30	0.10	0.93	0.53	0.05	98.15	1.81	12.24	84.05	14.53	42.50	0.05	0.19	20.28	4.62	0.30	0.32	0.00	0.01	0.33	0.01	2.08	0.53	1.15	10.60	0.31	0.34	12.26	0.00	0.00		-8.90	-13.69	11.24	56.36	215.99	1124.40	268.83	1469.90	628.81	1207.07	330.18	1421.32	357.50
9.809	0	0.04	0.02	0.02	0.62	0.27	0.07	0.92	0.47	0.05	98.16	2.92	12.37	85.54	9.18	48.48	0.05	0.18	19.28	3.52	0.43	0.40	0.00	0.01	0.32	0.02	2.06	0.47	1.26	9.79	0.31	4.87	11.76	0.00	0.00		-6.70	-13.11	13.27	56.49	215.61	1124.47	274.16	1467.57	631.65	1210.25	331.00	1422.58	368.44
9.843	0	0.04	0.03	0.02	0.56	0.28	0.07	0.78	0.63	0.05	98.45	2.44	12.81	88.13	8.50	46.17	0.05	0.15	19.99	3.55	0.50	0.67	0.00	0.01	0.30	0.01	2.42	0.63	1.28	8.78	0.27	0.20	11.82	0.00	0.00		-10.58	-11.98	12.83	56.80	221.38	1124.20	273.08	1466.36	629.37	1207.06	322.09	1423.39	369.09
9.876	0	0.04	0.02	0.02	0.71	0.32	0.06	1.02	1.08	0.05	97.96	4.39	13.92	92.99	8.51	53.79	0.05	0.17	21.31	4.00	0.49	1.11	0.00	0.01	0.31	0.01	2.49	1.08	1.19	7.76	0.27	2.10	12.42	0.00	0.00		-8.77	-9.07	13.58	56.82	228.87	1126.15	275.21	1464.54	626.19	1205.58	323.91	1428.75	374.63
9.909	0	0.03	0.02	0.02	0.87	0.29	0.06	1.26	1.63	0.06	97.47	7.15	13.12	84.93	8.20	59.80	0.06	0.16	20.67	4.16	0.53	1.99	0.00	0.01	0.30	0.01	2.86	1.63	1.17	7.22	0.30	1.15	11.99	0.00	0.00		-11.89	-13.36	13.51	56.67	214.02	1125.88	276.19	1462.94	626.26	1210.23	325.09	1419.71	368.97
9.943	0	0.04	0.02	0.02	0.81	0.37	0.06	1.11	1.63	0.06	97.78	6.45	15.08	77.93	7.18	58.42	0.06	0.15	25.22	4.76	0.48	1.34	0.00	0.01	0.28	0.01	2.69	1.63	1.25	6.47	0.32	1.59	11.79	0.00	0.00		-9.96	-15.69	12.99	56.71	208.60	1126.94	274.73	1462.94	625.27	1211.88	325.97	1416.72	365.39
9.976	0	0.03	0.02	0.02	0.89	0.43	0.06	1.22	1.56	0.05	97.57	7.66	16.21	91.69	7.78	60.79	0.05	0.14	26.82	4.04	0.33	0.52	0.00	0.01	0.24	0.01	3.54	1.56	1.20	5.79	0.31	1.94	12.25	0.00	0.00		-8.80	-9.99	13.93	57.28	212.54	1123.53	272.11	1459.69	622.98	1208.65	322.28	1416.46	366.87
10.009	0	0.03	0.02	0.01	0.98	0.44	0.06	1.36	1.02	0.06	97.28	8.53	16.36	84.21	8.77	62.67	0.06	0.13	26.64	3.98	0.29	0.25	0.00	0.01	0.22	0.01	4.61	1.02	1.14	5.57	0.33	2.14	12.54	0.00	0.00		-8.49	-13.63	14.08	56.89	211.91	1120.45	267.02	1463.27	622.46	1208.99	323.82	1417.70	360.49
10.043	0	0.03	0.02	0.01	0.93	0.31	0.05	1.25	0.97	0.05	97.50	7.70	13.91	86.40	7.90	61.33	0.05	0.16	21.46	3.06	0.18	0.12	0.00	0.01	0.22	0.01	5.16	0.97	1.08	5.76	0.36	0.99	12.07	0.00	0.00	0.00	-11.79	-12.76	14.24	57.02	221.56	1118.39	266.77	1464.08	623.48	1205.31	318.45	1422.29	363.25
10.076	0	0.04	0.02	0.01	0.70	0.29	0.07	0.85	1.32	0.05	98.29	3.45	13.07	85.40	9.68	50.54	0.05	0.18	19.81	2.61	0.11	0.13	0.00	0.01	0.22	0.01	6.31	1.32	1.17	5.49	0.36	0.91	12.33	0.18	0.00	0.00	-8.29	-13.17	13.84	56.82	221.02	1117.94	267.19	1465.78	627.97	1205.20	322.65	1422.30	364.07
10.110	0	0.04	0.02	0.02	0.65	0.22	0.06	0.77	0.92	0.05	98.47	3.19	11.23	85.42	8.20	49.59	0.05	0.18	15.56	2.58	0.10	0.26	0.00	0.01	0.21	0.01	5.59	0.92	1.28	5.31	0.35	0.81	11.91	0.07	0.00	0.00	-6.22	-13.16	14.56	56.68	216.95	1118.74	267.94	1466.80	628.32	1208.76	327.27	1422.42	364.90
10.143	0	0.04	0.02	0.01	0.58	0.31	0.06	0.71	0.63	0.04	98.58	2.94	14.33	88.65	7.28	48.52	0.04	0.15	19.46	2.37	0.17	0.31	0.00	0.01	0.22	0.01	5.24	0.63	1.29	5.41	0.35	0.76	13.06	0.00	0.00	0.00	-8.68	-11.72	13.72	56.42	220.86	1118.52	267.12	1469.22	628.80	1206.39	328.82	1424.77	361.85
10.176	0	0.04	0.03	0.02	0.41	0.31	0.07	0.45	0.44	0.04	99.09	1.37	14.42	85.32	6.55	38.79	0.04	0.14	19.29	2.11	0.20	0.52	0.00	0.01	0.22	0.01	5.01	0.44	1.28	5.10	0.34	0.15	13.04	0.00	0.00	0.00	-7.38	-13.20	13.33	56.80	223.33	1119.62	270.13	1467.12	630.23	1204.61	327.97	1424.61	366.37
10.210	0	0.04	0.03	0.02	0.38	0.37	0.07	0.41	0.45	0.04	99.18	1.27	16.20	90.20	6.04	37.56	0.04	0.16	20.85	1.88	0.32	1.05	0.00	0.01	0.24	0.01	5.90	0.45	1.46	4.40	0.29	1.80	14.05	0.00	0.00	0.00	-9.59	-10.90	13.40	57.04	226.08	1121.61	272.82	1464.98	629.21	1204.08	323.72	1425.26	370.52
10.243	0	0.05	0.03	0.02	0.35	0.38	0.07	0.36	0.67	0.04	99.23	1.10	16.38	91.85	4.93	35.53	0.04	0.18	22.38	1.93	0.39	1.75	0.00	0.01	0.27	0.01	5.21	0.67	1.54	4.55	0.29	1.07	13.46	0.00	0.00	0.00	-7.38	-9.89	14.58	57.27	217.27	1120.02	272.20	1463.31	629.77	1208.04	324.58	1420.38	370.57
10.276	0	0.05	0.03	0.02	0.35	0.26	0.07	0.36	0.88	0.04	99.29	1.12	13.11	90.48	4.80	35.79	0.04	0.20	17.43	1.71	0.27	2.53	0.00	0.01	0.28	0.01	3.64	0.88	1.53	4.06	0.32	1.14	12.33	0.00	0.00	0.00	-6.32	-10.74	15.20	57.44	215.83	1120.14	272.64	1462.36	629.48	1209.58	323.54	1419.78	372.52
10.310	0	0.05	0.03	0.02	0.36	0.28	0.07	0.35	1.51	0.05	99.28	1.21	13.79	89.55	3.99	36.83	0.05	0.19	19.95	1.97	0.37	4.74	0.00	0.01	0.32	0.01	3.81	1.51	1.30	3.58	0.33	0.56	11.98	0.00	0.00	0.00	-7.02	-11.26	14.81	57.37	215.49	1118.06	271.39	1462.40	629.94	1207.71	324.58	1418.43	369.63
10.343	0	0.05	0.03	0.02	0.39	0.28	0.06	0.40	1.62	0.04	99.21	1.62	14.04	90.07	3.09	40.58	0.04	0.21	18.61	2.04	0.32	3.31	0.00	0.01	0.31	0.01	3.69	1.62	1.21	3.40	0.35	2.65	12.57	0.00	0.00	0.00	-9.16	-10.97	15.10	57.22	214.77	1116.05	268.30	1464.52	629.91	1208.39	322.57	1418.75	365.86
10.377	0	0.05	0.03	0.02	0.32	0.40	0.07	0.32	1.64	0.04	99.19	1.05	16.95	90.67	3.05	34.76	0.04	0.20	23.47	2.20	0.39	2.05	0.00	0.01	0.35	0.01	5.16	1.64	1.30	4.07	0.37	0.17	13.40	0.00	0.00	0.00	-7.62	-10.63	13.42	56.82	226.77	1115.58	266.54	1469.07	631.48	1201.94	328.68	1426.05	363.32
10.410	0	0.05	0.03	0.02	0.32	0.41	0.06	0.34	1.19	0.04	99.17	1.14	17.22	80.12	2.91	36.21	0.04	0.25	23.71	2.17	0.57	2.35	0.00	0.01	0.32	0.01	4.24	1.19	1.33	4.21	0.32	1.60	13.51	0.00	0.00	0.00	-3.81	-15.03	15.00	56.97	222.28	1116.35	269.03	1468.47	633.12	1207.44	329.27	1425.98	369.89
10.443	0	0.05	0.03	0.02	0.31	0.50	0.06	0.32	1.31	0.04	99.01	1.08	18.81	81.28	2.86	35.39	0.04	0.21	25.13	2.00	0.51	1.35	0.00	0.01	0.30	0.01	4.48	1.31	1.24	3.87	0.29	3.47	14.42	0.00	0.00	0.00	-9.89	-14.66	14.70	56.94	231.21	1112.99	266.07	1467.96	630.34	1201.80	320.98	1428.31	367.35
10.477	0	0.05	0.03	0.02	0.23	0.61	0.07	0.23	1.27	0.05	98.79	0.68	20.57	86.90	2.29	28.15	0.05	0.19	27.21	1.74	0.54	1.38	0.00	0.01	0.27	0.01	4.09	1.27	1.24	3.71	0.27	1.04	15.14	0.00	0.00	0.00	-3.42	-12.54	16.01	57.39	220.22	1112.89	267.51	1465.74	633.26	1207.16	325.57	1422.66	370.88
10.510	0	0.06	0.04	0.02	0.16	0.77	0.08	0.16	1.24	0.04	98.46	0.77	22.72	86.70	1.55	19.76	0.04	0.16	29.69	1.99	0.56	1.57	0.00	0.01	0.25	0.01	4.31	1.24	1.11	3.47	0.25	0.93	16.03	0.00	0.00	0.00	-5.18	-12.63	14.84	57.04	223.00	1110.60	266.42	1466.89	633.89	1202.69	330.12	1422.79	365.98
10.543	0	0.06	0.04	0.02	0.15	0.68	0.08	0.14	1.30	0.04	98.63	0.80	21.97	84.16	1.51	17.87	0.04	0.16	27.19	1.69	0.39	1.23	0.00	0.01	0.23	0.01	4.98	1.30	1.07	3.35	0.25	0.09	16.25	0.00	0.00	0.00	-3.57	-13.65	14.93	57.29	229.63	1110.44	266.69	1467.02	635.41	1200.88	326.27	1426.17	370.65
10.577	0	0.06	0.03	0.01	0.15	0.64	0.07	0.15	0.71	0.05	98.73	0.92	21.68	84.34	2.13	18.28	0.05	0.15	23.89	1.44	0.33	1.36	0.00	0.01	0.18	0.01	4.06	0.71	1.16	3.10	0.21	0.30	17.28	0.00	0.00	0.00	-3.70	-13.58	14.69	57.25	229.98	1110.53	266.55	1467.80	636.00	1200.60	327.06	1426.56	369.89
10.610	0	0.06	0.03	0.01	0.14	0.63	0.08	0.14	0.76	0.05	98.73	1.01	21.70	84.39	2.63	15.85	0.05	0.13	22.48	1.45	0.25	1.11	0.00	0.01	0.17	0.01	4.45	0.76	1.17	3.24	0.20	0.53	17.93	0.00	0.00	0.00	-4.23	-13.56	13.58	57.30	227.88	1113.18	267.23	1466.79	634.65	1200.01	327.00	1424.28	367.37
10.643	0	0.05	0.03	0.01	0.14	0.81	0.07	0.15	0.85	0.05	98.38	1.35	23.97	85.26	2.77	17.99	0.05	0.13	22.89	1.73	0.32	1.56	0.00	0.01	0.16	0.01	3.79	0.85	1.14	3.10	0.18	1.43	19.98	0.00	0.00	0.00	-6.82	-13.22	13.01	57.18	225.81	1114.51	267.75	1467.24	633.95	1200.43	327.47	1423.15	364.67
10.677	0	0.05	0.03	0.01	0.14	0.95	0.07	0.14	0.97	0.05	98.09	1.35	25.06	87.06	3.04	16.67	0.05	0.13	25.80	1.78	0.38	1.74	0.00	0.01	0.19	0.02	4.47	0.97	1.12	3.04	0.17	0.81	19.96	0.00	0.00	0.00	-7.05	-12.47	13.65	57.01	227.00	1115.21	266.80	1468.29	631.68	1202.01	327.10	1425.84	364.86
10.710	0	0.06	0.03	0.01	0.13	1.17	0.08	0.13	1.55	0.05	97.67	1.35	26.50	89.95	2.75	15.55	0.05	0.14	29.37	2.00	0.44	1.89	0.00	0.01	0.19	0.02	4.79	1.55	1.12	2.90	0.18	0.13	19.97	0.00	0.00	0.00	-6.46	-11.04	14.36	57.04	225.00	1118.98	269.61	1467.31	629.13	1205.64	328.16	1426.96	368.69
10.744	0	0.05	0.02	0.01	0.14	1.10	0.07	0.16	1.29	0.04	97.79	1.80	26.42	88.59	3.54	19.27	0.04	0.17	24.81	2.17	0.31	1.28	0.00	0.01	0.21	0.02	4.84	1.29	1.01	2.68	0.16	0.14	21.77	0.00	0.00	0.00	-10.91	-11.75	13.16	57.02	225.94	1118.68	268.52	1467.73	628.69	1203.00	325.19	1425.62	363.74
10.777	0	0.04	0.02	0.01	0.21	1.12	0.05	0.29	0.97	0.04	97.76	2.13	26.83	86.23	3.59	32.56	0.04	0.29	22.96	1.53	0.34	1.45	0.00	0.01	0.21	0.01	4.15	0.97	1.05	3.18	0.16	0.03	22.86	0.00	0.00	0.00	-8.09	-12.83	13.48	56.81	221.92	1120.00	267.52	1469.76	629.43	1206.79	326.94	1425.75	363.08
10.810	0	0.04	0.01	0.01	0.23	1.20	0.05	0.31	0.69	0.04	97.60	2.12	27.56	88.33	3.01	34.04	0.04	0.31	24.25	2.05	0.24	1.27	0.00	0.01	0.21	0.02	5.01	0.69	1.17	3.71	0.15	0.91	22.81	0.00	0.00	0.00	-7.87	-11.88	13.42	56.70	223.22	1120.98	270.24	1470.18	630.19	1206.59	332.42	1427.40	365.10
10.844	0	0.04	0.01	0.01	0.23	1.00	0.05	0.32	0.60	0.03	98.00	2.03	26.27	91.23	2.49	35.22	0.03	0.33	21.56	2.68	0.22	0.95	0.00	0.01	0.28	0.02	5.40	0.60	1.22	4.12	0.15	2.20	22.56	0.00	0.00	0.00	-10.07	-10.29	13.22	57.05	226.27	1124.78	271.85	1466.63	626.59	1206.05	322.27	1427.44	368.98
10.877	0	0.04	0.01	0.01	0.24	1.48	0.05	0.34	0.55	0.04	97.04	2.04	29.29	88.48	2.12	36.48	0.04	0.45	28.46	4.51	0.26	1.25	0.00	0.01	0.27	0.02	4.48	0.55	1.22	4.59	0.16	0.34	22.58	0.00	0.00	0.00	-7.81	-11.80	13.38	56.99	219.23	1125.49	269.96	1468.10	625.71	1209.79	325.81	1425.50	364.99
10.910	0	0.04	0.02	0.01	0.22	1.69	0.06	0.29	0.43	0.04	96.61	1.71	30.10	87.27	2.10	32.43	0.04	0.41	33.11	4.85	0.29	1.05	0.00	0.01	0.25	0.02	4.11	0.43	1.30	5.05	0.15	0.92	21.46	0.00	0.00	0.00	-9.92	-12.37	11.92	56.80	220.87	1123.54	267.92	1471.38	628.22	1206.57	329.25	1425.49	358.56
10.944	0	0.05	0.02	0.01	0.20	1.68	0.06	0.28	0.48	0.04	96.64	1.78	30.08	81.74	2.02	30.08	0.04	0.40	32.47	5.38	0.31	1.15	0.00	0.01	0.22	0.03	4.47	0.48	1.49	6.20	0.17	1.00	21.70	0.00	0.00	0.00	-8.27	-14.51	13.40	56.74	221.21	1121.72	269.99	1469.96	629.70	1207.95	329.58	1426.36	364.66
10.977	0	0.04	0.02	0.01	0.27	1.36	0.05	0.38	0.46	0.04	97.27	1.55	28.16	85.41	2.77	37.42	0.04	0.54	30.47	5.06	0.31	1.38	0.00	0.01	0.21	0.03	3.59	0.46	1.54	5.86	0.18	0.48	20.83	0.00	0.00	0.00	-9.30	-13.16	12.92	57.02	218.84	1122.94	270.14	1468.95	630.21	1208.35	325.20	1423.69	364.21
11.010	0	0.05	0.02	0.01	0.21	0.97	0.05	0.29	0.63	0.03	98.06	1.58	25.69	91.28	2.21	31.40	0.03	0.42	24.15	5.02	0.33	1.17	0.00	0.01	0.24	0.03	4.30	0.63	1.64	6.08	0.19	0.16	20.96	0.00	0.00	0.00	-10.45	-10.26	12.49	57.13	227.24	1123.37	271.66	1466.75	627.87	1203.31	324.61	1426.59	366.92
11.044	0	0.06	0.02	0.01	0.22	0.60	0.06	0.28	0.84	0.03	98.79	1.09	21.39	86.57	2.75	28.42	0.03	0.37	20.60	5.69	0.28	1.13	0.00	0.02	0.23	0.03	3.96	0.84	2.02	7.50	0.23	0.25	18.45	0.00	0.00	0.00	-8.45	-12.68	13.26	56.90	219.13	1122.23	268.22	1468.02	627.14	1207.88	325.15	1423.76	362.73
11.077	0	0.06	0.02	0.01	0.20	0.65	0.06	0.27	0.72	0.04	98.70	1.15	21.99	86.50	2.72	27.34	0.04	0.40	21.13	6.73	0.46	1.56	0.00	0.02	0.26	0.03	3.25	0.72	2.03	7.94	0.22	0.19	18.85	0.00	0.00	0.00	-6.18	-12.71	13.80	56.80	222.07	1118.99	267.15	1470.45	630.64	1207.06	329.22	1426.42	363.81
11.111	0	0.06	0.02	0.02	0.23	0.56	0.06	0.32	0.35	0.05	98.89	0.95	20.57	87.03	2.35	29.74	0.05	0.51	21.16	5.79	0.68	1.74	0.00	0.02	0.23	0.03	3.41	0.35	2.06	9.45	0.26	0.07	17.44	0.00	0.00	0.00	-4.94	-12.48	14.09	56.69	222.10	1121.34	266.44	1474.17	631.79	1210.64	329.06	1429.91	364.42
11.144	0	0.05	0.03	0.02	0.23	0.52	0.06	0.32	0.38	0.05	98.97	0.86	19.85	88.35	2.62	29.32	0.05	0.39	21.21	4.10	0.52	1.41	0.00	0.02	0.23	0.04	3.91	0.38	2.33	9.73	0.27	0.42	16.74	0.00	0.00	0.00	-8.28	-11.87	12.20	56.67	224.07	1124.15	271.03	1470.87	631.64	1206.19	328.71	1427.29	365.08
11.177	0	0.05	0.02	0.02	0.30	0.49	0.06	0.42	0.47	0.05	99.01	1.13	19.15	86.50	3.58	35.07	0.05	0.42	21.80	3.61	0.49	1.48	0.00	0.02	0.27	0.04	4.33	0.47	2.32	9.96	0.28	0.91	16.04	0.00	0.00	0.00	-6.41	-12.71	12.94	56.94	225.61	1124.16	269.40	1470.75	630.58	1207.33	324.44	1428.88	367.06
11.211	0	0.05	0.03	0.02	0.31	0.36	0.06	0.47	0.55	0.05	99.07	1.07	16.58	87.15	4.36	34.40	0.05	0.46	18.43	2.95	0.24	0.76	0.00	0.02	0.27	0.04	3.84	0.55	2.29	12.04	0.27	0.10	15.04	0.00	0.00	0.00	-9.71	-12.43	12.50	56.77	222.82	1125.24	270.08	1469.69	626.97	1207.26	326.75	1427.05	363.33
11.244	0	0.05	0.03	0.01	0.27	0.44	0.07	0.41	0.43	0.04	99.11	0.82	18.25	89.45	4.25	30.54	0.04	0.40	21.00	3.17	0.17	0.44	0.00	0.02	0.22	0.04	4.09	0.43	2.27	13.10	0.26	0.32	15.50	0.00	0.00	0.00	-11.14	-11.31	12.02	56.84	220.26	1125.19	269.96	1468.88	626.06	1206.75	327.65	1424.53	360.56
11.277	0	0.05	0.03	0.02	0.34	0.35	0.07	0.58	0.42	0.05	98.84	1.18	15.93	87.78	5.66	35.64	0.05	0.56	18.11	3.18	0.19	0.54	0.00	0.02	0.20	0.05	3.10	0.42	2.31	14.60	0.29	0.11	14.76	0.00	0.00	0.00	-7.94	-12.14	12.88	56.88	225.55	1122.64	268.28	1470.13	628.12	1205.75	326.71	1428.22	363.83
11.311	0	0.05	0.03	0.01	0.30	0.46	0.07	0.50	0.29	0.06	99.01	0.87	18.12	91.47	6.18	31.37	0.06	0.39	22.02	4.74	0.24	0.69	0.00	0.02	0.19	0.06	3.47	0.24	2.37	14.89	0.29	0.43	15.35	0.00	0.00	0.00	-7.00	-10.14	13.50	56.65	223.66	1121.52	266.39	1473.82	629.77	1208.48	330.97	1430.00	361.83
11.344	0	0.05	0.03	0.01	0.29	0.42	0.08	0.46	0.33	0.06	99.07	0.78	17.22	88.18	6.85	29.81	0.06	0.35	21.14	3.56	0.25	0.85	0.00	0.02	0.20	0.06	3.33	0.33	2.28	14.15	0.32	0.14	15.01	0.00	0.00	0.00	-7.38	-11.95	13.39	56.72	228.87	1122.98	268.57	1472.29	629.52	1206.77	326.68	1432.13	366.63
11.378	0	0.05	0.03	0.01	0.28	0.75	0.09	0.50	0.34	0.08	98.50	0.80	21.47	85.73	7.79	28.86	0.05	0.26	29.79	4.48	0.29	1.26	0.00	0.02	0.17	0.08	3.19	0.34	2.70	16.15	0.25	0.58	15.76	0.00	0.00	0.00	-6.34	-13.03	12.25	56.80	219.82	1124.89	271.26	1470.89	631.63	1208.25	331.70	1425.63	364.35
11.411	0	0.05	0.03	0.01	0.34	0.71	0.08	0.58	0.56	0.07	98.58	1.07	20.89	90.47	7.84	34.23	0.05	0.25	29.78	5.59	0.34	1.15	0.00	0.02	0.18	0.07	3.07	0.56	2.41	14.31	0.24	0.74	15.29	0.00	0.00	0.00	-7.99	-10.75	13.10	57.07	220.16	1125.99	272.34	1467.77	629.15	1209.30	324.67	1425.09	368.31
11.444	0	0.05	0.03	0.01	0.32	0.57	0.08	0.54	0.81	0.07	98.86	1.02	19.47	87.23	6.62	33.79	0.05	0.26	26.18	5.01	0.21	0.57	0.00	0.02	0.17	0.07	3.00	0.81	2.15	14.33	0.25	0.34	15.14	0.00	0.00	0.00	-8.70	-12.39	13.03	57.26	221.45	1124.89	271.15	1465.36	625.14	1206.89	323.65	1424.18	366.39
11.478	0	0.05	0.03	0.01	0.33	0.71	0.09	0.58	0.79	0.07	98.58	0.98	20.77	81.59	7.88	33.28	0.05	0.23	30.56	6.08	0.24	0.46	0.00	0.02	0.18	0.07	3.28	0.79	2.10	15.03	0.23	0.63	14.88	0.00	0.00	0.00	-4.38	-14.56	14.82	57.56	215.15	1120.89	266.94	1466.44	625.90	1211.15	324.58	1422.45	365.05
11.511	0	0.05	0.02	0.01	0.37	0.75	0.08	0.69	0.79	0.07	98.49	1.17	21.13	77.75	8.62	35.65	0.07	0.20	30.60	7.57	0.29	0.51	0.00	0.02	0.21	0.07	3.58	0.79	2.21	16.32	0.21	0.11	15.39	0.00	0.00	0.00	-3.70	-15.74	13.63	57.54	214.12	1117.65	266.29	1468.21	630.96	1208.13	330.68	1420.08	361.08
11.544	0	0.05	0.02	0.01	0.40	0.72	0.09	0.77	0.55	0.09	98.46	1.25	20.57	86.75	10.15	36.65	0.08	0.14	30.09	8.47	0.22	0.60	0.00	0.02	0.22	0.09	4.14	0.55	2.24	16.39	0.21	0.51	15.30	0.00	0.00	0.00	-6.35	-12.61	14.65	56.72	215.49	1118.54	266.58	1472.72	632.09	1211.86	332.07	1425.24	362.12
11.578	0	0.04	0.02	0.01	0.44	0.76	0.09	0.88	0.53	0.11	98.25	1.47	20.71	82.71	11.95	38.78	0.08	0.18	28.75	6.56	0.37	0.84	0.00	0.02	0.24	0.11	4.73	0.53	2.24	15.63	0.19	0.09	16.39	0.00	0.00	0.00	-4.77	-14.17	13.07	56.99	224.78	1120.91	267.27	1474.26	634.57	1207.63	329.11	1429.60	364.60
11.611	0	0.04	0.02	0.01	0.42	0.83	0.10	0.85	0.38	0.12	98.30	1.21	21.26	84.65	14.12	36.10	0.08	0.15	27.86	6.48	0.33	0.82	0.00	0.02	0.21	0.12	5.33	0.38	2.23	15.35	0.17	0.76	17.64	0.00	0.00	0.00	-7.38	-13.46	12.03	57.03	228.05	1122.71	269.96	1471.23	631.60	1203.68	329.46	1428.99	364.72
11.644	0	0.04	0.02	0.01	0.36	0.71	0.10	0.72	0.43	0.13	98.56	1.17	20.09	86.46	15.38	30.82	0.07	0.15	22.49	4.78	0.26	0.60	0.00	0.01	0.21	0.13	6.34	0.43	2.30	15.38	0.17	1.18	18.92	0.00	0.00	0.00	-9.23	-12.73	12.96	57.08	219.53	1120.50	265.31	1472.75	631.78	1208.59	323.40	1425.10	359.72
11.678	0	0.04	0.02	0.01	0.32	0.65	0.11	0.60	0.54	0.14	98.70	1.20	19.39	85.08	16.01	26.81	0.07	0.16	20.61	3.79	0.21	0.43	0.00	0.02	0.20	0.14	6.14	0.54	2.12	14.53	0.16	0.49	19.14	0.00	0.00	0.00	-9.67	-13.29	14.95	56.80	214.88	1122.89	266.29	1471.99	627.31	1215.19	321.94	1426.17	362.70
11.711	0	0.04	0.02	0.01	0.33	0.84	0.11	0.66	0.39	0.14	98.33	1.45	21.51	83.71	16.56	28.89	0.07	0.15	22.57	3.76	0.16	0.36	0.00	0.01	0.17	0.14	6.33	0.39	2.13	14.10	0.15	0.57	20.40	0.00	0.00	0.00	-8.23	-13.82	13.54	56.57	221.03	1120.93	266.00	1474.33	629.89	1209.68	330.66	1428.75	360.00
11.745	0	0.04	0.02	0.01	0.30	0.93	0.09	0.55	0.49	0.16	98.13	1.65	23.02	86.17	14.05	28.72	0.08	0.16	22.90	3.27	0.15	0.42	0.00	0.02	0.18	0.16	6.44	0.49	2.24	12.17	0.13	0.20	21.23	0.00	0.00	0.00	-4.06	-12.85	13.80	57.21	228.95	1121.39	267.97	1474.40	633.29	1207.71	329.49	1433.38	368.14
11.778	0	0.04	0.02	0.01	0.25	1.23	0.09	0.49	0.39	0.16	97.55	2.33	25.77	83.50	13.27	26.59	0.08	0.13	23.46	2.60	0.16	0.46	0.00	0.01	0.16	0.16	6.07	0.39	2.27	12.35	0.10	0.79	23.42	0.00	0.00	0.00	-6.58	-13.89	11.91	57.03	226.85	1123.81	270.58	1472.86	633.07	1205.20	331.78	1429.64	364.79
11.811	0	0.04	0.02	0.01	0.29	0.94	0.08	0.53	0.48	0.15	98.11	1.70	23.45	90.48	12.45	30.40	0.08	0.14	22.76	2.54	0.25	0.89	0.00	0.02	0.18	0.15	5.55	0.48	2.11	11.56	0.11	0.42	21.40	0.00	0.00	0.00	-8.75	-10.74	14.04	57.17	223.83	1125.51	272.05	1468.60	628.47	1210.07	322.32	1428.55	370.98
11.845	0	0.04	0.02	0.01	0.24	0.98	0.09	0.38	1.14	0.12	98.03	1.58	23.84	91.41	10.70	25.67	0.09	0.12	24.38	2.88	0.37	1.33	0.00	0.01	0.20	0.12	5.19	1.14	1.77	9.81	0.10	1.47	20.96	0.00	0.00	0.00	-10.33	-10.18	13.50	57.47	224.49	1127.46	273.50	1464.90	623.77	1208.15	320.39	1426.76	371.45
11.878	0	0.05	0.02	0.01	0.22	1.08	0.09	0.34	1.54	0.10	97.84	1.34	24.58	77.40	8.94	25.40	0.09	0.14	28.12	3.33	0.42	1.43	0.00	0.01	0.21	0.10	4.00	1.54	1.61	9.38	0.09	0.86	19.91	0.00	0.00	0.00	-8.71	-15.84	13.54	57.66	217.75	1126.53	274.72	1461.59	623.24	1208.88	322.64	1421.39	370.15
11.911	0	0.05	0.02	0.01	0.26	0.96	0.08	0.38	2.11	0.10	98.09	1.13	23.31	70.42	8.43	29.25	0.10	0.14	28.32	5.14	0.52	1.81	0.00	0.02	0.25	0.08	3.57	2.11	1.38	8.28	0.10	0.78	18.70	0.00	0.00	0.00	-7.79	-17.66	12.34	57.66	216.01	1126.09	272.39	1462.59	623.72	1207.36	323.82	1419.42	364.96
11.945	0	0.04	0.02	0.01	0.34	0.97	0.07	0.52	2.14	0.10	98.05	1.24	23.39	82.14	9.08	36.62	0.10	0.14	28.66	3.99	0.34	1.00	0.00	0.02	0.23	0.09	3.38	2.14	1.50	7.98	0.09	1.18	18.70	0.00	0.00	0.00	-9.57	-14.37	16.02	57.51	221.11	1121.99	264.00	1466.47	617.83	1212.37	314.17	1427.56	364.99
11.978	0	0.04	0.02	0.01	0.33	0.67	0.07	0.49	1.32	0.09	98.66	1.13	20.66	73.02	8.55	35.88	0.09	0.12	23.51	4.01	0.29	0.90	0.00	0.02	0.31	0.08	3.27	1.32	1.51	7.96	0.11	0.74	17.90	0.00	0.00	0.00	-8.38	-17.02	13.85	57.00	209.60	1123.21	266.60	1470.34	626.50	1214.42	326.22	1421.47	358.75
12.011	0	0.04	0.02	0.01	0.29	0.66	0.07	0.42	0.85	0.09	98.67	1.08	21.14	86.60	7.05	33.67	0.09	0.12	22.44	4.24	0.35	0.81	0.00	0.02	0.27	0.07	3.83	0.85	1.43	7.97	0.11	0.24	18.40	0.00	0.00	0.00	-6.07	-12.67	13.70	56.94	219.92	1120.98	263.38	1475.13	630.05	1210.88	327.74	1428.56	359.07
12.045	0	0.04	0.02	0.01	0.34	0.55	0.07	0.48	0.81	0.08	98.90	1.12	19.19	83.03	8.87	35.91	0.08	0.16	20.17	3.91	0.32	0.65	0.00	0.02	0.30	0.06	4.19	0.81	1.34	6.83	0.10	0.23	17.82	0.00	0.00	0.00	-6.94	-14.06	15.16	56.69	220.87	1122.27	265.19	1474.37	628.75	1214.22	322.82	1431.03	364.98
12.078	0	0.04	0.02	0.01	0.30	0.72	0.07	0.44	0.39	0.08	98.56	1.18	21.52	86.06	8.85	33.71	0.08	0.15	22.62	4.48	0.52	0.78	0.00	0.02	0.23	0.05	4.09	0.39	1.39	7.29	0.11	1.91	19.02	0.00	0.00	0.00	-8.01	-12.90	13.27	56.53	224.18	1123.48	265.95	1476.60	630.27	1210.41	328.93	1432.28	361.05
12.112	0	0.04	0.02	0.01	0.40	0.62	0.07	0.57	0.23	0.08	98.77	1.63	20.25	86.46	8.43	41.10	0.08	0.16	22.51	3.72	0.42	0.88	0.00	0.02	0.18	0.04	4.26	0.23	1.24	6.27	0.11	0.95	17.70	0.00	0.00	0.00	-8.79	-12.73	12.61	56.68	229.89	1124.88	266.60	1476.14	628.93	1207.46	327.15	1434.68	362.03
12.145	0	0.03	0.02	0.01	0.51	0.68	0.06	0.73	0.23	0.09	98.54	2.54	20.71	83.73	9.35	46.79	0.09	0.16	24.68	3.90	0.33	0.81	0.00	0.02	0.17	0.04	5.05	0.23	1.13	5.83	0.10	0.70	17.41	0.00	0.00	0.00	-9.83	-13.81	11.47	56.80	230.91	1126.54	267.78	1474.27	627.51	1204.86	326.17	1433.14	360.95
12.178	0	0.03	0.02	0.01	0.53	0.73	0.07	0.77	0.21	0.08	98.45	2.64	21.02	85.79	10.32	47.29	0.08	0.16	26.40	2.95	0.30	0.82	0.00	0.02	0.18	0.04	4.99	0.21	1.15	5.75	0.11	0.46	17.19	0.00	0.00	0.00	-10.62	-13.01	11.34	57.03	225.34	1128.52	270.45	1471.24	626.16	1206.45	326.36	1429.00	361.75
12.212	0	0.04	0.02	0.01	0.45	0.76	0.08	0.59	0.40	0.07	98.49	1.51	20.99	88.84	10.82	40.38	0.07	0.12	28.95	4.31	0.23	0.55	0.00	0.02	0.21	0.03	5.95	0.40	1.00	5.82	0.14	5.43	16.25	0.00	0.00	0.00	-9.54	-11.63	13.30	57.02	217.89	1131.00	270.29	1469.78	623.21	1214.20	320.69	1427.51	365.13
12.245	0	0.04	0.02	0.01	0.48	0.77	0.09	0.65	0.59	0.07	98.46	1.57	20.69	89.63	12.17	40.79	0.07	0.14	30.32	4.51	0.24	0.47	0.00	0.02	0.21	0.03	5.17	0.59	1.01	6.34	0.13	0.48	15.73	0.00	0.00	0.00	-6.53	-11.22	13.48	57.20	211.75	1129.75	267.22	1470.59	623.47	1216.31	322.96	1424.58	361.19
12.278	0	0.04	0.02	0.01	0.60	0.70	0.08	0.89	0.67	0.08	98.21	2.50	19.57	85.64	13.27	46.75	0.08	0.14	28.97	5.10	0.35	0.42	0.00	0.02	0.24	0.03	4.25	0.67	0.99	6.79	0.16	0.90	15.50	0.00	0.00	0.00	-6.39	-13.07	12.68	57.04	218.17	1126.61	265.87	1472.06	624.63	1211.06	327.46	1426.99	358.68
12.312	0	0.04	0.02	0.01	0.64	0.79	0.07	1.02	0.67	0.09	97.97	3.50	20.99	82.25	11.18	51.06	0.09	0.15	30.73	7.15	0.51	0.52	0.00	0.02	0.31	0.02	3.79	0.67	1.00	7.72	0.22	0.26	15.81	0.00	0.00	0.00	-9.06	-14.33	11.81	57.00	224.82	1126.58	264.77	1472.94	623.35	1207.28	324.61	1429.78	356.77
12.345	0	0.04	0.02	0.01	0.61	0.52	0.07	0.95	0.43	0.09	98.10	3.19	18.07	84.47	9.81	49.92	0.09	0.20	24.64	6.67	0.46	0.48	0.00	0.02	0.35	0.03	4.40	0.43	0.94	8.59	0.23	0.11	15.15	0.00	0.00	0.00	-8.08	-13.53	12.61	56.96	223.79	1126.15	266.03	1472.09	624.05	1208.63	325.25	1429.72	359.92
12.379	0	0.04	0.02	0.01	0.47	0.67	0.07	0.76	0.53	0.08	98.48	2.11	20.43	87.93	8.81	44.54	0.08	0.17	25.94	7.67	0.45	0.65	0.00	0.02	0.43	0.03	5.01	0.53	1.04	9.55	0.27	0.34	16.68	0.00	0.00	0.00	-8.92	-12.07	11.31	56.98	227.12	1131.02	266.57	1472.80	621.57	1207.63	323.47	1431.98	358.83
12.412	0	0.04	0.02	0.01	0.39	0.83	0.07	0.62	0.48	0.08	98.33	1.54	22.44	85.27	8.02	40.40	0.08	0.16	27.85	7.87	0.55	0.93	0.00	0.02	0.48	0.03	5.11	0.44	1.16	9.77	0.27	0.56	17.70	0.00	0.00	0.00	-8.50	-13.22	13.55	56.49	221.71	1125.91	264.97	1475.74	625.03	1212.69	327.55	1432.14	359.15
12.445	0	0.05	0.02	0.01	0.33	0.89	0.07	0.52	0.43	0.10	98.22	1.25	23.28	83.57	6.45	37.50	0.10	0.14	28.96	9.02	0.58	0.97	0.00	0.02	0.43	0.04	5.08	0.42	1.27	9.94	0.26	0.83	17.74	0.00	0.00	0.00	-8.59	-13.87	11.83	56.80	221.97	1126.42	266.40	1473.90	626.69	1208.73	327.93	1428.70	357.71
12.479	0	0.04	0.02	0.01	0.35	1.25	0.06	0.66	0.42	0.12	97.50	1.68	26.37	83.85	5.63	41.44	0.12	0.22	31.48	8.91	0.69	1.07	0.00	0.02	0.42	0.03	5.09	0.42	1.24	12.19	0.27	0.21	19.54	0.00	0.00	0.00	-9.37	-13.76	12.49	56.80	226.76	1126.51	265.63	1473.26	623.10	1207.93	325.13	1432.10	359.25
12.512	0	0.05	0.02	0.01	0.28	1.16	0.06	0.51	0.44	0.14	97.69	1.23	25.69	81.52	5.20	35.34	0.14	0.20	30.47	10.64	0.99	1.29	0.00	0.02	0.44	0.04	5.84	0.31	1.25	12.77	0.30	0.46	19.33	0.00	0.00	0.00	-7.97	-14.58	12.65	56.89	219.71	1125.66	265.71	1473.38	626.21	1210.71	326.22	1428.03	358.57
12.545	0	0.06	0.02	0.01	0.27	1.08	0.07	0.46	0.41	0.15	97.84	1.22	25.22	79.59	5.20	32.94	0.15	0.22	29.43	10.73	0.76	0.83	0.00	0.02	0.41	0.04	7.59	0.37	1.25	12.77	0.29	0.32	19.22	0.00	0.00	0.00	-7.62	-15.20	13.07	56.86	219.66	1123.23	263.56	1474.46	627.07	1210.79	325.93	1428.21	357.22
12.579	0	0.06	0.03	0.01	0.24	0.94	0.08	0.37	0.54	0.13	98.13	1.02	23.95	83.31	5.22	26.90	0.13	0.21	29.38	9.29	0.54	0.68	0.00	0.02	0.33	0.04	9.53	0.54	1.10	13.12	0.31	0.51	17.96	0.00	0.00	0.00	-7.49	-13.96	13.74	56.80	221.30	1126.09	266.21	1473.82	626.37	1212.87	323.60	1430.69	362.70
12.612	0	0.06	0.02	0.01	0.27	0.90	0.08	0.43	0.64	0.12	98.21	0.95	23.39	82.83	5.83	29.85	0.12	0.23	29.56	9.09	0.50	0.72	0.00	0.02	0.33	0.04	8.55	0.64	1.01	13.54	0.30	0.29	17.48	0.00	0.00	0.00	-7.70	-14.13	13.55	56.98	225.71	1125.62	264.95	1473.11	623.34	1210.11	323.20	1432.51	361.72
12.645	0	0.06	0.03	0.01	0.27	0.84	0.08	0.44	1.39	0.13	98.32	0.86	22.41	81.72	7.04	28.80	0.13	0.27	29.75	7.75	0.24	0.42	0.00	0.03	0.41	0.03	8.00	1.39	0.95	13.86	0.35	0.76	16.79	0.00	0.00	0.00	-6.92	-14.51	14.31	57.11	215.35	1125.30	267.67	1470.42	626.18	1214.37	323.34	1425.83	364.07
12.679	0	0.05	0.02	0.01	0.32	0.96	0.08	0.60	1.58	0.15	98.09	0.99	23.41	85.79	6.78	33.95	0.15	0.29	31.67	7.55	0.25	0.36	0.00	0.03	0.48	0.03	8.08	1.58	0.85	16.48	0.41	0.66	16.99	0.00	0.00	0.00	-6.65	-13.01	12.79	57.46	225.77	1123.55	264.85	1470.43	625.08	1206.26	322.54	1428.69	361.21
12.712	0	0.04	0.02	0.01	0.40	0.84	0.08	0.76	2.14	0.15	98.33	1.32	21.72	81.84	10.16	37.44	0.15	0.27	27.97	6.53	0.23	0.25	0.00	0.03	0.57	0.03	8.42	2.14	0.88	15.10	0.40	2.78	17.66	0.00	0.00	0.00	-5.05	-14.47	14.13	57.44	219.67	1122.42	266.58	1470.19	628.81	1210.91	322.53	1426.37	365.32
12.746	0	0.05	0.02	0.01	0.33	0.75	0.08	0.65	1.14	0.17	98.50	1.02	21.50	85.85	8.41	34.45	0.17	0.25	25.54	6.32	0.41	0.34	0.00	0.04	0.47	0.03	7.08	1.14	0.92	16.04	0.43	0.57	17.94	0.00	0.00	0.00	-7.52	-12.99	13.59	57.08	216.38	1123.29	266.81	1469.76	625.48	1210.69	327.52	1424.55	360.47
12.779	0	0.05	0.02	0.01	0.26	0.85	0.07	0.49	0.96	0.14	98.30	1.06	23.05	81.71	6.29	29.51	0.14	0.24	27.12	4.83	0.37	0.37	0.00	0.04	0.40	0.03	8.69	0.96	0.91	16.39	0.38	1.39	18.27	0.00	0.00	0.00	-6.25	-14.52	12.83	57.25	221.33	1123.25	262.87	1472.64	625.89	1208.90	323.52	1427.57	357.73
12.812	0	0.05	0.02	0.01	0.27	0.67	0.07	0.48	1.11	0.14	98.66	1.03	21.09	83.32	6.45	30.97	0.14	0.21	23.31	4.02	0.39	0.44	0.00	0.04	0.41	0.03	6.55	1.11	0.89	14.41	0.39	0.96	18.02	0.00	0.00	0.00	-9.34	-13.96	14.70	57.27	218.19	1123.97	266.14	1469.81	624.40	1213.31	318.11	1426.65	363.84
12.846	0	0.04	0.02	0.01	0.23	1.04	0.06	0.40	0.91	0.12	97.92	1.33	25.24	81.34	4.70	30.42	0.12	0.23	27.49	3.69	0.40	0.79	0.00	0.04	0.45	0.03	6.22	0.91	0.86	12.01	0.33	0.39	19.87	0.00	0.00	0.00	-5.58	-14.64	13.44	57.35	216.75	1124.40	265.74	1470.05	626.00	1211.42	323.32	1424.82	361.34
12.879	0	0.05	0.02	0.01	0.18	1.33	0.07	0.28	0.91	0.13	97.35	1.33	27.38	84.42	3.37	23.04	0.13	0.18	31.91	4.37	0.40	0.77	0.00	0.03	0.40	0.03	8.01	0.91	0.87	12.45	0.32	0.35	19.85	0.00	0.00	0.00	-9.41	-13.55	12.31	57.21	218.13	1123.94	264.19	1471.87	625.29	1209.00	324.35	1424.90	355.50
12.912	0	0.06	0.03	0.01	0.17	1.31	0.07	0.26	0.75	0.14	97.37	1.26	27.47	80.08	2.28	21.44	0.14	0.17	32.53	4.83	0.47	0.98	0.00	0.03	0.29	0.03	7.67	0.75	0.85	13.76	0.32	1.02	19.45	0.00	0.00	0.00	-7.66	-15.04	13.12	57.26	214.64	1124.64	264.34	1470.03	623.34	1211.59	323.00	1423.50	357.17
12.946	0	0.06	0.03	0.01	0.15	1.10	0.08	0.25	0.49	0.10	97.80	1.07	26.01	81.30	2.15	18.25	0.10	0.19	31.60	4.21	0.43	1.17	0.00	0.03	0.23	0.02	8.20	0.49	0.67	15.92	0.35	0.12	18.32	0.00	0.00	0.00	-9.30	-14.65	12.19	57.38	222.11	1124.85	265.87	1468.05	621.64	1206.02	322.67	1425.27	358.23
12.979	0	0.06	0.03	0.01	0.15	0.83	0.07	0.26	0.36	0.10	98.33	0.98	23.97	83.39	1.44	17.79	0.10	0.34	27.84	4.28	0.44	0.88	0.00	0.03	0.19	0.02	8.45	0.28	0.68	17.61	0.36	0.07	17.71	0.00	0.00	0.00	-9.41	-13.93	12.77	57.18	221.55	1125.02	265.82	1468.10	620.60	1207.43	322.72	1426.00	358.94
13.012	0	0.06	0.03	0.01	0.14	0.72	0.07	0.23	0.37	0.08	98.56	1.03	22.98	84.35	1.44	15.09	0.08	0.36	24.59	3.53	0.28	0.49	0.00	0.03	0.23	0.02	11.19	0.34	0.64	16.95	0.37	0.04	18.01	0.00	0.00	0.00	-8.36	-13.58	12.45	57.13	222.09	1126.24	265.88	1469.16	622.05	1207.83	321.98	1426.72	359.55
13.046	0	0.06	0.03	0.01	0.16	0.64	0.07	0.26	0.37	0.06	98.72	0.93	21.95	79.31	1.56	17.27	0.06	0.40	23.86	4.56	0.27	0.55	0.00	0.03	0.22	0.02	9.69	0.31	0.61	17.89	0.37	0.62	17.34	0.00	0.00	0.00	-7.59	-15.28	11.27	56.84	221.91	1126.63	265.17	1470.90	623.38	1206.49	325.32	1426.26	356.02
13.079	0	0.07	0.04	0.01	0.14	0.75	0.08	0.24	0.38	0.07	98.51	0.96	23.05	85.80	1.80	14.85	0.07	0.37	26.23	5.75	0.31	0.63	0.00	0.03	0.22	0.02	9.64	0.35	0.65	18.48	0.38	1.44	17.51	0.00	0.00	0.00	-6.54	-13.01	12.35	56.93	220.01	1127.66	267.93	1469.36	624.38	1209.29	324.39	1426.10	361.79
13.113	0	0.07	0.04	0.01	0.14	0.96	0.08	0.26	0.71	0.07	98.08	0.97	24.79	87.30	2.29	14.63	0.07	0.28	30.59	5.83	0.39	1.19	0.00	0.02	0.21	0.02	8.66	0.71	0.71	19.64	0.44	0.54	17.61	0.00	0.00	0.00	-7.04	-12.36	13.41	56.87	218.41	1127.96	268.05	1469.40	624.25	1212.39	321.13	1426.53	364.16
13.146	0	0.06	0.03	0.01	0.16	0.92	0.08	0.31	0.79	0.06	98.17	0.94	24.29	83.93	2.62	17.40	0.06	0.27	30.07	4.76	0.36	1.70	0.00	0.02	0.24	0.03	7.43	0.79	0.74	21.12	0.43	0.26	17.42	0.00	0.00	0.00	-7.01	-13.73	13.18	56.88	215.57	1129.23	269.95	1467.51	622.94	1212.80	322.99	1424.37	364.33
13.179	0	0.06	0.03	0.01	0.18	0.84	0.08	0.36	1.68	0.06	98.31	0.93	23.21	86.97	3.94	19.74	0.06	0.30	28.77	4.19	0.32	1.60	0.00	0.02	0.25	0.02	7.67	1.68	0.76	20.78	0.40	0.29	17.34	0.00	0.00	0.00	-8.84	-12.51	13.84	56.92	217.08	1127.88	268.87	1466.34	620.49	1212.24	320.17	1424.78	364.33
13.213	0	0.06	0.04	0.01	0.18	0.97	0.09	0.37	1.91	0.05	98.06	0.93	24.02	90.48	4.22	18.19	0.05	0.23	32.68	4.62	0.22	1.61	0.00	0.02	0.26	0.02	8.77	1.91	0.79	23.05	0.34	0.20	16.60	0.00	0.00	0.00	-7.24	-10.74	13.10	56.99	212.38	1130.30	269.55	1466.08	621.11	1213.63	321.89	1421.98	363.03
13.246	0	0.07	0.04	0.01	0.15	1.18	0.09	0.33	1.51	0.05	97.64	1.00	25.87	92.48	4.08	15.31	0.05	0.16	34.19	4.97	0.19	1.29	0.00	0.01	0.24	0.02	8.70	1.51	0.76	23.16	0.30	0.45	17.62	0.00	0.00	0.00	-8.47	-9.45	13.37	57.02	213.78	1130.87	268.85	1465.45	618.01	1213.54	320.21	1423.07	362.61
13.279	0	0.07	0.03	0.01	0.14	1.74	0.10	0.29	1.89	0.05	96.51	1.39	29.05	90.55	4.31	13.21	0.05	0.13	38.38	6.34	0.18	0.56	0.00	0.01	0.22	0.02	8.26	1.89	0.73	22.56	0.29	1.05	19.05	0.00	0.00	0.00	-7.45	-10.70	13.93	56.99	216.01	1130.08	266.70	1467.22	617.26	1214.15	319.67	1425.92	362.25
13.313	0	0.06	0.03	0.01	0.16	1.81	0.10	0.41	1.39	0.05	96.39	1.48	29.24	91.94	4.81	16.28	0.05	0.16	39.71	4.43	0.18	0.67	0.00	0.01	0.21	0.02	7.43	1.39	0.76	26.95	0.26	0.10	18.70	0.00	0.00	0.00	-8.37	-9.83	13.41	56.98	219.11	1129.54	268.30	1466.46	618.18	1211.24	321.29	1426.29	363.27
13.346	0	0.06	0.03	0.01	0.15	1.52	0.09	0.37	2.15	0.04	96.96	1.23	28.02	90.21	3.69	15.86	0.04	0.20	36.49	3.44	0.17	0.53	0.00	0.01	0.21	0.02	7.41	2.15	0.72	25.80	0.25	0.41	18.76	0.00	0.00	0.00	-6.60	-10.90	13.75	57.41	213.19	1130.36	269.46	1463.86	618.12	1213.63	320.01	1422.08	364.72
13.380	0	0.06	0.03	0.01	0.15	1.33	0.08	0.40	1.98	0.04	97.34	1.09	27.02	90.07	2.89	17.52	0.04	0.24	34.68	3.43	0.42	2.44	0.00	0.01	0.21	0.02	6.87	1.98	0.72	26.76	0.24	0.33	18.45	0.00	0.00	0.00	-8.42	-10.97	12.81	57.26	213.52	1131.68	270.18	1463.14	616.08	1211.86	321.44	1421.43	362.33
13.413	0	0.07	0.03	0.01	0.12	1.79	0.09	0.28	1.73	0.04	96.43	1.40	29.53	89.70	2.65	11.59	0.04	0.23	38.62	3.96	0.43	2.46	0.00	0.01	0.20	0.02	6.65	1.73	0.75	24.58	0.22	0.29	19.14	0.00	0.00	0.00	-6.97	-11.18	13.28	57.81	213.30	1130.65	271.11	1460.16	615.97	1211.18	319.72	1419.51	365.50
13.446	0	0.07	0.04	0.01	0.12	1.78	0.09	0.26	1.89	0.04	96.44	1.57	29.38	87.33	2.13	11.08	0.04	0.25	39.95	4.38	0.51	2.09	0.00	0.01	0.22	0.02	6.64	1.89	0.79	24.10	0.22	0.50	18.44	0.00	0.00	0.00	-7.08	-12.35	12.56	58.05	206.98	1130.97	272.68	1457.27	615.14	1210.88	322.84	1413.92	363.06
13.480	0	0.07	0.04	0.02	0.12	1.83	0.09	0.21	1.59	0.04	96.33	1.54	29.75	90.64	1.64	11.42	0.04	0.26	39.97	3.71	0.71	2.47	0.00	0.01	0.24	0.02	5.41	1.59	0.82	19.24	0.21	1.07	18.70	0.00	0.00	0.00	-5.42	-10.65	14.19	58.73	212.32	1126.56	268.22	1457.32	613.33	1210.28	315.20	1416.04	367.56
13.513	0	0.07	0.04	0.02	0.11	1.31	0.09	0.18	1.47	0.05	97.37	1.14	27.06	88.10	1.48	10.00	0.05	0.24	36.11	4.12	0.60	2.24	0.00	0.01	0.29	0.02	5.68	1.47	0.96	16.96	0.19	1.42	17.62	0.00	0.00	0.00	-7.45	-11.99	12.42	58.53	208.92	1123.74	268.97	1454.86	616.45	1205.11	319.26	1409.85	360.88
13.546	0	0.07	0.04	0.02	0.13	0.68	0.08	0.18	1.54	0.05	98.65	0.78	21.69	88.41	1.17	12.13	0.05	0.25	27.42	3.48	0.72	1.71	0.00	0.02	0.32	0.02	4.85	1.54	0.92	15.14	0.21	0.57	16.04	0.00	0.00	0.00	-7.06	-11.84	13.71	58.61	209.28	1121.70	268.10	1452.50	614.63	1205.27	316.75	1409.52	362.35
13.580	0	0.08	0.05	0.02	0.12	0.54	0.09	0.15	1.92	0.04	98.93	0.70	19.79	90.79	1.09	9.77	0.04	0.18	24.79	3.49	0.56	1.60	0.00	0.02	0.37	0.02	5.49	1.92	0.86	13.22	0.20	0.54	15.29	0.00	0.00	0.00	-8.45	-10.56	14.36	58.71	211.02	1119.29	264.14	1452.87	611.69	1205.06	310.86	1409.89	361.61
13.613	0	0.08	0.05	0.02	0.12	0.36	0.09	0.14	1.56	0.04	99.29	0.59	16.48	90.78	1.06	9.31	0.04	0.16	19.74	3.86	0.63	1.44	0.00	0.02	0.34	0.02	6.68	1.56	0.90	12.41	0.21	1.07	14.13	0.00	0.00	0.00	-8.78	-10.57	12.46	58.38	212.83	1120.35	265.00	1451.59	611.41	1200.08	315.81	1409.00	356.42
13.646	0	0.09	0.06	0.02	0.13	0.29	0.09	0.14	2.26	0.04	99.41	0.50	14.65	89.79	1.31	8.78	0.04	0.12	18.64	4.14	0.56	1.50	0.00	0.02	0.38	0.02	7.49	2.26	1.02	11.46	0.23	2.85	13.02	0.00	0.00	0.00	-5.38	-11.13	13.58	59.15	212.89	1117.98	261.34	1451.66	610.04	1201.71	309.69	1408.54	360.11
13.680	0	0.09	0.06	0.02	0.14	0.29	0.09	0.14	2.00	0.05	99.41	0.46	14.50	92.84	1.54	9.73	0.05	0.10	19.77	4.00	0.51	1.82	0.00	0.02	0.35	0.02	7.78	2.00	1.05	10.98	0.21	1.24	12.39	0.00	0.00	0.00	-5.28	-9.19	12.72	59.08	215.01	1115.67	260.98	1449.36	611.29	1196.21	313.55	1407.11	355.37
13.713	0	0.09	0.07	0.02	0.13	0.23	0.09	0.13	2.18	0.06	99.54	0.41	12.39	92.07	1.34	8.35	0.06	0.10	17.23	3.54	0.86	2.69	0.00	0.02	0.33	0.02	7.68	2.18	1.05	10.91	0.22	0.16	11.55	0.00	0.00	0.00	-4.92	-9.74	12.57	59.30	217.83	1113.55	258.87	1448.98	611.02	1193.83	310.09	1406.89	355.42
13.747	0	0.10	0.08	0.02	0.13	0.18	0.10	0.11	2.11	0.06	99.64	0.34	10.21	92.90	1.46	5.77	0.06	0.10	15.45	2.90	0.80	1.32	0.00	0.02	0.24	0.03	9.38	2.11	1.04	8.65	0.24	0.97	10.18	0.00	0.00	0.00	-3.17	-9.15	12.68	59.49	218.36	1110.65	257.27	1449.07	612.66	1191.97	313.02	1406.58	353.35
13.780	0	0.10	0.09	0.02	0.14	0.15	0.11	0.10	2.40	0.06	99.69	0.33	8.81	93.61	1.44	5.83	0.06	0.09	15.22	2.22	0.74	1.56	0.00	0.03	0.22	0.03	10.20	2.40	0.98	7.57	0.28	2.48	8.98	0.00	0.00	0.00	-3.23	-8.58	13.62	59.65	222.86	1110.11	257.14	1447.19	610.56	1191.27	308.25	1408.65	357.36
13.813	0	0.10	0.09	0.02	0.14	0.14	0.11	0.10	3.84	0.06	99.71	0.33	7.89	92.91	2.09	4.38	0.06	0.10	13.74	1.92	0.75	1.47	0.00	0.03	0.20	0.03	10.67	3.84	0.92	7.52	0.28	0.13	9.12	0.00	0.00	0.00	-1.45	-9.14	13.10	59.82	221.44	1107.86	255.87	1447.06	612.60	1189.38	310.34	1406.26	355.03
13.847	0	0.10	0.09	0.02	0.14	0.15	0.12	0.09	4.95	0.07	99.69	0.33	7.92	93.98	2.74	3.10	0.07	0.10	15.32	1.82	0.59	0.85	0.00	0.02	0.20	0.05	12.65	4.95	0.88	6.44	0.33	0.55	8.81	0.00	0.00	0.00	-5.27	-8.26	13.40	59.22	217.68	1106.70	255.53	1445.35	610.40	1189.95	308.52	1403.14	352.51
13.880	0	0.10	0.09	0.02	0.14	0.21	0.12	0.09	6.22	0.08	99.58	0.50	10.01	93.48	3.19	3.10	0.08	0.07	19.66	1.89	0.91	1.33	0.00	0.03	0.23	0.05	12.42	6.22	0.82	6.21	0.33	2.08	9.52	0.00	0.00	0.00	-4.84	-8.68	13.31	59.25	216.95	1104.96	256.42	1443.17	610.81	1188.02	310.30	1400.75	352.87
13.913	0	0.10	0.09	0.02	0.13	0.24	0.12	0.09	7.45	0.08	99.53	0.61	10.51	86.75	3.12	2.05	0.08	0.08	21.14	1.58	1.25	0.89	0.00	0.03	0.23	0.06	15.57	7.45	0.81	5.47	0.37	1.90	9.77	0.00	0.00	0.00	-2.78	-12.61	13.73	59.40	214.81	1102.04	255.32	1443.21	613.79	1188.42	309.64	1398.78	353.14
13.947	0	0.10	0.09	0.02	0.14	0.19	0.12	0.08	6.70	0.07	99.62	0.48	8.93	87.64	2.49	1.57	0.07	0.08	18.60	1.18	1.19	0.60	0.00	0.03	0.30	0.06	17.14	6.70	0.76	4.54	0.50	0.51	9.01	0.00	0.00	0.00	-5.64	-12.21	12.12	58.99	215.26	1102.02	255.48	1442.90	613.39	1184.76	311.50	1396.80	348.58
13.980	0	0.10	0.09	0.02	0.14	0.21	0.12	0.08	4.57	0.08	99.58	0.42	10.11	88.25	3.20	1.34	0.08	0.05	19.03	1.27	1.32	0.67	0.00	0.03	0.28	0.06	19.24	4.57	0.74	4.26	0.48	1.00	9.71	0.00	0.00	0.00	-6.16	-11.92	11.34	58.88	211.78	1104.41	255.40	1442.67	611.51	1185.73	311.70	1394.77	345.72
14.013	0	0.10	0.08	0.02	0.14	0.21	0.12	0.08	4.81	0.07	99.58	0.39	10.43	91.02	3.33	1.42	0.07	0.04	17.50	1.71	1.02	0.53	0.00	0.03	0.35	0.06	23.64	4.81	0.66	4.14	0.50	0.88	10.60	0.00	0.00	0.00	-4.16	-10.42	11.77	59.12	216.57	1102.22	252.35	1443.55	610.71	1183.71	311.69	1397.68	345.10
14.047	0	0.09	0.07	0.02	0.13	0.29	0.11	0.08	4.16	0.07	99.43	0.47	13.42	93.11	3.11	1.20	0.07	0.04	19.08	1.95	0.90	0.54	0.00	0.03	0.39	0.07	22.72	4.16	0.60	4.03	0.54	2.48	12.57	0.00	0.00	0.00	-0.43	-8.98	12.90	60.12	211.59	1100.95	254.40	1440.08	612.54	1185.61	312.67	1393.86	350.10
14.080	0	0.09	0.07	0.02	0.13	0.32	0.11	0.08	4.26	0.07	99.35	0.48	14.49	85.53	2.16	1.53	0.06	0.04	20.91	1.77	0.94	0.52	0.00	0.03	0.50	0.07	23.45	4.26	0.54	3.95	0.62	0.49	12.71	0.00	0.00	0.00	-5.00	-13.12	12.40	59.19	215.69	1100.62	255.07	1439.23	610.61	1182.77	309.36	1394.75	349.18
14.114	0	0.09	0.06	0.02	0.12	0.33	0.10	0.08	5.48	0.09	99.35	0.62	14.87	88.61	1.80	1.73	0.07	0.03	17.62	1.98	0.66	0.29	0.00	0.03	0.55	0.09	21.41	5.48	0.45	3.85	0.71	0.32	14.46	0.00	0.00	0.00	-3.24	-11.74	14.05	59.40	211.34	1099.23	251.91	1442.05	611.83	1188.16	308.02	1395.51	348.86
14.147	0	0.08	0.06	0.01	0.12	0.37	0.09	0.07	4.84	0.12	99.26	0.79	16.28	87.85	1.80	1.51	0.07	0.04	16.43	1.63	0.69	0.23	0.00	0.02	0.51	0.12	24.82	4.84	0.42	3.75	0.71	3.79	16.15	0.00	0.00	0.00	-1.30	-12.11	11.88	60.01	215.87	1097.13	249.74	1441.39	613.88	1180.85	308.33	1393.57	345.04
14.180	0	0.08	0.05	0.01	0.12	0.32	0.09	0.08	5.53	0.12	99.37	0.79	15.00	91.04	2.17	1.97	0.07	0.05	13.63	1.57	0.55	0.13	0.00	0.03	0.49	0.12	23.68	5.53	0.41	3.95	0.76	0.77	16.21	0.00	0.00	0.00	-0.06	-10.41	11.84	60.63	213.33	1097.46	250.53	1439.30	613.97	1181.05	307.80	1390.89	346.18
14.214	0	0.08	0.05	0.01	0.12	0.39	0.09	0.08	6.12	0.11	99.21	1.05	16.88	87.21	2.51	2.26	0.06	0.06	13.55	1.60	0.46	0.09	0.00	0.03	0.56	0.11	26.70	6.12	0.31	3.37	1.15	0.58	18.18	0.00	0.00	0.00	-2.21	-12.40	12.71	60.33	210.38	1097.61	250.22	1438.86	610.29	1183.57	307.81	1390.70	344.67
14.247	0	0.08	0.05	0.01	0.12	0.34	0.09	0.08	6.15	0.09	99.31	0.92	15.75	87.48	1.73	2.42	0.06	0.09	12.97	1.46	0.59	0.10	0.00	0.03	0.70	0.09	29.46	6.15	0.28	3.25	1.31	0.60	17.27	0.00	0.00	0.00	1.01	-12.28	12.60	61.33	212.90	1098.58	250.35	1437.74	609.63	1182.44	307.62	1391.69	346.88
14.280	0	0.09	0.06	0.01	0.12	0.28	0.09	0.07	10.20	0.08	99.44	0.76	13.02	90.40	1.50	2.29	0.06	0.12	11.87	1.25	0.54	0.10	0.00	0.04	0.86	0.08	25.93	10.20	0.26	3.18	1.82	1.95	15.91	0.52	0.00	0.00	1.40	-10.79	13.17	61.37	218.15	1097.43	247.11	1438.29	607.72	1181.28	302.84	1394.90	347.02
14.314	0	0.09	0.06	0.02	0.13	0.25	0.09	0.08	10.20	0.10	99.51	0.73	11.92	89.27	1.68	2.81	0.07	0.14	10.22	0.98	0.56	0.14	0.00	0.05	1.07	0.10	28.37	10.20	0.26	3.24	2.73	0.82	15.63	0.82	0.00	0.00	-0.04	-11.41	13.25	61.25	210.63	1094.64	245.33	1437.09	607.03	1182.04	304.20	1389.29	341.80
14.347	0	0.09	0.07	0.02	0.13	0.22	0.09	0.08	9.33	0.09	99.57	0.63	10.88	87.07	1.65	2.62	0.06	0.18	10.06	1.19	0.80	0.19	0.00	0.05	1.09	0.09	29.68	9.33	0.26	3.19	3.10	0.71	14.63	0.82	0.00	0.00	0.20	-12.47	12.48	61.53	212.22	1096.56	245.24	1434.32	602.61	1179.74	302.28	1388.45	340.73
14.381	0	0.09	0.07	0.02	0.15	0.22	0.09	0.07	7.46	0.08	99.56	0.55	11.11	89.49	1.38	2.72	0.06	0.22	12.02	1.22	0.81	0.16	0.00	0.06	1.28	0.08	35.14	7.46	0.23	2.92	4.97	0.57	13.67	0.81	0.00	0.00	1.38	-11.29	11.10	62.10	215.64	1096.50	243.45	1432.33	600.32	1174.84	300.29	1387.05	338.64
14.414	0	0.09	0.09	0.02	0.16	0.19	0.10	0.08	7.71	0.09	99.62	0.45	9.58	91.19	1.66	2.56	0.07	0.29	12.41	1.19	0.91	0.18	0.00	0.06	1.48	0.09	36.00	7.71	0.24	3.19	5.40	1.15	12.26	1.97	0.00	0.00	0.06	-10.31	11.85	62.15	211.90	1093.21	242.45	1430.15	598.99	1174.67	301.60	1383.75	336.07
14.447	0	0.10	0.08	0.02	0.16	0.21	0.10	0.07	9.19	0.09	99.57	0.44	10.00	91.98	1.11	2.21	0.07	0.32	14.93	1.35	1.24	0.15	0.00	0.06	1.62	0.09	39.04	9.19	0.26	3.08	5.96	0.87	11.99	1.04	0.00	0.00	1.62	-9.80	11.29	62.42	218.94	1093.74	239.55	1429.12	595.25	1170.72	297.09	1386.32	335.16
14.481	0	0.11	0.09	0.02	0.16	0.15	0.11	0.07	10.12	0.09	99.67	0.42	6.74	93.19	0.84	2.36	0.06	0.34	13.33	1.25	1.67	0.19	0.00	0.09	1.93	0.09	36.33	10.12	0.25	3.07	7.58	1.05	9.93	0.27	0.00	0.00	0.34	-8.92	13.85	62.15	217.34	1088.92	234.14	1427.47	590.76	1173.16	289.17	1385.77	334.26
14.514	0	0.11	0.11	0.02	0.17	0.11	0.11	0.07	8.73	0.12	99.67	0.33	3.54	91.59	0.94	2.07	0.07	0.26	10.80	1.09	2.80	0.21	0.00	0.12	2.27	0.10	35.74	8.47	0.27	3.13	8.73	3.61	8.15	0.55	0.00	0.00	2.12	-10.06	12.66	62.43	206.14	1086.97	231.83	1426.16	593.11	1173.51	290.41	1376.31	327.38
14.547	0	0.11	0.12	0.02	0.17	0.11	0.11	0.07	10.31	0.14	99.65	0.36	2.64	89.87	1.04	2.21	0.07	0.22	10.84	1.15	2.98	0.23	0.00	0.14	2.71	0.10	37.28	10.31	0.28	3.22	9.70	5.38	7.84	1.19	0.00	0.00	4.08	-11.08	12.73	63.25	209.19	1083.82	232.33	1422.56	592.95	1169.07	291.67	1374.84	329.33
14.581	0	0.12	0.17	0.02	0.19	0.09	0.12	0.07	10.68	0.21	99.62	0.40	0.82	95.98	1.20	1.82	0.07	0.17	10.68	1.33	2.27	0.16	0.00	0.21	3.01	0.11	39.60	12.17	0.32	3.82	11.16	2.13	6.39	3.50	0.00	0.00	3.75	-6.14	12.57	63.10	210.73	1081.42	228.59	1422.77	593.10	1167.06	287.75	1374.16	326.66
14.614	0	0.13	0.18	0.02	0.21	0.09	0.13	0.07	11.92	0.26	99.58	0.59	0.34	92.47	1.38	1.88	0.07	0.15	11.92	1.20	1.41	0.08	0.00	0.26	3.67	0.13	45.09	16.37	0.32	3.87	11.26	6.13	6.12	3.94	0.00	0.00	8.78	-9.46	10.82	65.08	207.40	1081.89	232.08	1415.90	591.84	1162.05	293.40	1366.61	327.61
14.647	0	0.15	0.18	0.02	0.21	0.12	0.14	0.08	16.62	0.36	99.59	1.30	1.01	92.91	1.30	1.67	0.07	0.12	16.62	1.23	1.19	0.07	0.00	0.36	4.09	0.14	44.67	22.75	0.35	4.28	11.10	4.10	6.16	3.98	0.00	0.00	5.38	-9.13	10.10	64.42	203.28	1078.88	230.58	1412.86	590.01	1159.35	292.09	1360.40	322.11
14.681	0	0.15	0.19	0.03	0.20	0.13	0.14	0.07	18.48	0.54	99.61	1.28	1.33	94.36	0.96	1.70	0.08	0.08	18.48	1.41	1.37	0.04	0.00	0.54	4.95	0.16	40.21	20.71	0.36	4.35	11.55	15.04	5.53	4.33	0.00	0.00	5.57	-7.91	10.87	64.56	203.22	1075.86	228.23	1409.13	585.89	1157.25	290.04	1358.18	320.49
14.714	0	0.14	0.19	0.03	0.19	0.16	0.15	0.08	17.15	0.62	99.62	1.29	3.61	94.69	0.96	1.89	0.08	0.05	22.10	1.32	1.86	0.04	0.00	0.62	5.35	0.17	38.32	17.15	0.39	4.45	9.57	6.10	5.83	4.43	0.00	0.00	7.06	-7.60	11.32	65.05	200.28	1073.53	225.72	1404.33	581.82	1155.79	286.38	1353.43	318.84
14.748	0	0.12	0.21	0.03	0.20	0.14	0.15	0.08	10.25	1.16	99.58	0.69	2.94	96.60	1.07	1.95	0.07	0.04	20.12	1.26	3.41	0.06	0.00	1.16	5.31	0.20	42.81	10.25	0.57	5.08	8.47	5.85	5.40	5.10	0.00	0.00	6.86	-5.26	11.23	64.81	205.78	1072.78	221.42	1400.89	573.82	1151.37	280.70	1354.18	315.54
14.781	0	0.13	0.22	0.03	0.22	0.13	0.15	0.08	13.05	1.46	99.57	0.76	2.59	98.19	1.51	2.06	0.08	0.03	18.67	1.09	2.44	0.06	0.00	1.46	5.00	0.24	48.08	13.05	0.63	5.51	6.69	1.70	5.95	5.79	0.00	0.00	3.22	-2.04	10.50	64.11	209.02	1066.43	219.80	1398.30	574.25	1144.47	278.15	1350.29	314.60
14.814	0	0.13	0.22	0.02	0.24	0.14	0.15	0.08	13.07	1.51	99.52	0.73	3.18	97.44	1.80	2.16	0.09	0.03	18.22	0.91	1.58	0.04	0.00	1.51	4.82	0.22	54.27	13.07	0.65	5.98	6.88	1.01	6.38	6.41	0.00	0.00	5.36	-3.81	10.50	64.76	208.63	1062.37	217.96	1391.10	570.60	1138.78	277.44	1344.69	311.03
14.848	0	0.12	0.18	0.02	0.23	0.11	0.15	0.08	11.50	1.33	99.55	0.50	1.93	98.25	1.27	1.77	0.09	0.03	14.42	0.70	1.33	0.03	0.00	2.40	5.08	0.21	52.29	11.50	0.70	6.69	5.83	4.56	6.52	4.41	0.00	0.00	5.08	-1.85	10.41	64.61	208.26	1059.68	214.25	1385.58	563.25	1134.64	274.08	1340.39	306.33
14.881	0	0.12	0.20	0.02	0.22	0.15	0.15	0.08	12.34	0.95	99.56	0.70	4.16	97.88	1.29	1.60	0.08	0.02	18.26	0.73	0.95	0.02	0.00	2.63	4.67	0.17	51.76	12.34	0.74	6.55	5.68	0.97	7.09	5.77	0.00	0.00	5.26	-2.83	10.32	64.84	208.54	1054.18	213.19	1380.87	562.19	1129.06	275.07	1335.52	304.44
14.914	0	0.12	0.25	0.02	0.21	0.12	0.16	0.08	11.32	1.04	99.50	0.53	2.32	98.54	1.29	1.64	0.09	0.01	15.35	0.47	1.04	0.02	0.00	4.27	4.92	0.17	49.06	11.32	0.87	7.13	5.17	0.66	6.90	7.63	0.00	0.00	8.52	-0.93	10.08	65.63	201.50	1050.58	211.56	1376.35	563.54	1127.75	273.27	1327.00	303.30
14.948	0	0.12	0.28	0.03	0.21	0.12	0.21	0.08	10.66	2.50	99.44	0.51	0.15	98.36	0.93	1.66	0.09	0.01	15.40	0.48	2.50	0.04	0.00	9.00	5.70	0.18	48.84	10.66	0.93	6.84	5.85	1.32	6.79	8.67	0.00	0.00	8.11	-1.53	8.77	65.83	202.01	1047.71	211.64	1370.87	560.11	1121.18	273.46	1321.16	302.03
14.981	0	0.13	0.40	0.03	0.20	0.11	0.21	0.08	13.69	3.31	99.20	0.59	0.00	96.83	0.58	1.19	0.09	0.01	14.47	0.44	3.31	0.05	0.00	9.49	6.30	0.17	47.73	13.69	0.91	6.01	6.52	0.67	6.29	11.55	0.00	0.00	7.81	-4.91	10.15	65.40	197.02	1044.69	210.26	1365.79	556.15	1121.62	269.74	1316.09	301.28
15.014	0	0.13	0.68	0.03	0.18	0.09	0.21	0.07	9.47	4.84	98.64	0.57	0.00	96.59	0.33	1.12	0.10	0.01	9.47	0.49	4.84	0.13	0.00	11.10	5.90	0.15	43.62	18.37	0.89	5.23	7.10	1.48	6.63	16.85	0.00	0.00	6.18	-5.28	5.92	65.94	200.77	1040.84	210.52	1358.21	551.79	1107.02	273.97	1306.73	294.65
15.048	0	0.13	0.91	0.03	0.15	0.09	0.27	0.07	9.28	6.25	98.18	0.50	0.00	97.11	0.16	1.01	0.11	0.01	9.28	0.49	6.25	0.19	0.00	16.67	7.00	0.16	34.52	16.38	0.91	4.54	7.08	0.41	7.26	20.01	0.00	0.00	7.05	-4.42	4.80	66.16	193.35	1031.40	204.55	1348.93	545.80	1099.49	268.40	1291.67	289.68
15.081	0	0.13	1.21	0.03	0.13	0.09	0.28	0.07	8.67	5.70	97.58	0.50	0.00	98.36	0.07	0.74	0.11	0.01	8.67	0.60	5.70	0.21	0.00	17.35	6.99	0.18	21.13	17.12	0.89	3.91	7.41	0.51	7.01	22.49	0.00	0.00	5.98	-1.52	4.84	66.23	197.83	1021.47	204.54	1339.90	546.89	1087.92	269.09	1284.81	288.43
15.115	0	0.11	1.40	0.04	0.11	0.11	0.35	0.07	11.36	9.36	97.19	0.87	0.00	98.23	0.04	0.71	0.14	0.01	11.36	0.75	9.36	0.38	0.00	22.42	6.48	0.20	17.83	11.25	0.94	3.22	6.54	0.34	7.63	24.33	0.00	0.00	7.77	-1.93	3.92	66.66	192.89	1011.48	204.76	1329.45	547.78	1078.55	271.06	1270.71	287.75
15.148	0	0.11	0.94	0.05	0.10	0.11	0.42	0.06	13.13	11.92	98.13	1.25	0.00	98.72	0.03	0.48	0.13	0.01	13.13	0.66	11.92	0.48	0.00	25.65	7.30	0.18	14.15	9.49	1.02	2.57	5.43	0.38	7.31	20.19	0.00	0.00	6.96	-0.28	4.49	66.19	187.75	999.73	203.82	1316.71	547.19	1069.55	270.02	1256.75	284.35
15.181	0	0.10	1.00	0.05	0.10	0.15	0.45	0.06	16.98	13.10	98.00	1.82	0.00	98.77	0.02	0.44	0.10	0.02	16.98	0.60	13.10	0.56	0.00	26.72	7.44	0.21	12.97	8.07	0.96	2.66	4.91	0.18	7.62	21.06	0.00	0.00	5.35	-0.07	6.66	65.28	187.92	991.01	204.30	1306.08	545.11	1062.98	268.92	1250.28	284.07
15.215	0	0.09	0.96	0.05	0.09	0.14	0.61	0.06	16.51	14.99	98.09	3.00	0.00	98.74	0.02	0.47	0.08	0.02	16.51	0.39	14.99	0.42	0.00	33.57	6.57	0.19	12.84	8.06	0.87	2.08	5.96	0.43	7.65	20.65	0.00	0.00	8.72	0.21	4.50	66.47	189.21	984.56	205.90	1297.89	546.32	1051.72	274.77	1240.73	283.36
15.248	0	0.10	1.00	0.04	0.10	0.18	0.61	0.06	19.16	11.95	98.01	3.43	0.00	98.68	0.02	0.41	0.07	0.02	19.16	0.34	11.95	0.22	0.00	32.65	6.61	0.19	13.15	9.12	0.88	2.09	6.21	1.16	8.50	21.63	0.00	0.00	8.49	0.43	4.82	66.30	188.67	977.42	207.13	1287.70	544.39	1043.88	273.26	1232.15	285.48
15.281	0	0.09	0.74	0.04	0.09	0.19	0.52	0.06	18.93	12.04	98.51	2.80	0.00	98.13	0.02	0.32	0.07	0.02	18.93	0.34	12.04	0.19	0.00	30.26	6.63	0.21	9.44	6.04	0.80	1.81	6.40	2.28	9.04	19.21	0.00	0.00	8.88	2.19	5.50	66.00	185.38	975.28	209.09	1280.57	539.83	1041.74	276.18	1226.88	285.78
15.315	0	0.09	0.58	0.05	0.09	0.14	0.74	0.06	15.20	14.78	98.51	3.76	0.00	98.23	0.02	0.26	0.06	0.02	15.20	0.37	14.78	0.15	0.00	37.78	6.52	0.21	6.79	7.60	0.76	1.30	7.46	0.39	7.97	16.14	0.00	0.00	3.72	1.92	3.32	64.38	181.09	974.34	212.69	1274.21	535.85	1036.92	279.93	1218.00	282.28
15.348	0	0.10	0.36	0.05	0.09	0.13	0.82	0.06	13.54	15.22	98.36	4.26	0.00	97.88	0.02	0.25	0.07	0.02	13.54	0.31	15.22	0.18	0.00	39.38	8.44	0.22	7.67	9.35	0.72	1.15	7.50	1.07	8.00	11.70	0.00	0.00	5.85	2.84	2.80	65.04	186.04	972.27	215.56	1268.31	534.37	1029.84	284.01	1215.88	284.80
15.382	0	0.12	0.29	0.05	0.09	0.10	1.12	0.06	9.75	12.71	97.77	5.24	0.00	98.22	0.02	0.20	0.08	0.02	9.75	0.27	12.71	0.22	0.00	44.59	9.65	0.35	6.60	17.69	0.67	0.84	8.12	0.41	7.78	9.27	0.00	0.00	7.17	1.94	1.63	65.72	179.44	968.51	221.17	1257.91	534.83	1024.31	288.15	1203.74	288.40
15.415	0	0.11	0.25	0.05	0.09	0.10	1.08	0.06	10.08	12.23	97.85	4.84	0.00	98.04	0.02	0.20	0.09	0.01	10.08	0.28	12.23	0.18	0.00	44.02	9.02	0.41	5.31	15.92	0.64	0.60	7.05	1.83	7.99	7.96	0.00	0.00	5.89	2.44	2.05	64.96	176.19	967.70	224.64	1254.48	534.78	1024.39	290.57	1200.57	290.94
15.448	0	0.12	0.19	0.04	0.09	0.10	1.07	0.06	9.83	9.39	97.86	3.74	0.00	98.08	0.01	0.14	0.09	0.02	9.83	0.33	9.39	0.17	0.00	43.08	9.25	0.38	4.14	15.87	0.63	0.54	7.23	1.35	8.08	5.62	0.00	0.00	10.27	2.34	0.73	66.60	178.46	964.82	228.74	1247.42	535.10	1016.49	294.65	1194.93	297.17
15.482	0	0.11	0.14	0.04	0.09	0.12	1.10	0.06	9.61	7.18	97.81	3.77	0.00	97.61	0.01	0.10	0.08	0.01	9.61	0.36	7.18	0.11	0.00	43.40	9.82	0.45	3.40	14.02	0.57	0.45	4.75	2.49	9.28	3.74	0.00	0.00	9.41	3.44	0.70	66.40	174.94	962.53	233.38	1239.65	533.54	1013.22	297.73	1188.15	300.15
15.515	0	0.10	0.09	0.04	0.08	0.12	1.28	0.06	10.12	7.99	97.43	4.71	0.00	98.17	0.01	0.09	0.10	0.02	8.90	0.44	7.99	0.12	0.00	47.01	10.65	0.55	2.21	8.87	0.54	0.43	4.44	0.32	10.12	0.19	0.00	0.00	6.14	2.08	-0.08	66.26	174.83	954.87	238.26	1226.55	531.53	1001.80	302.29	1176.62	300.21
15.548	0	0.10	0.09	0.04	0.08	0.14	1.44	0.06	10.71	9.22	97.12	5.74	0.00	97.52	0.01	0.07	0.10	0.02	9.56	0.45	9.22	0.17	0.00	48.95	13.25	0.55	2.36	6.63	0.52	0.37	4.81	0.62	10.71	0.00	0.00	0.00	7.21	3.64	1.76	66.46	170.66	952.30	242.53	1220.74	532.10	1002.20	306.22	1172.85	304.62
15.582	0	0.09	0.08	0.05	0.07	0.15	1.40	0.06	11.78	11.13	97.19	6.58	0.00	97.13	0.01	0.06	0.11	0.02	8.75	0.45	11.13	0.18	0.00	49.20	15.07	0.50	2.35	5.97	0.57	0.32	3.92	1.07	11.78	0.00	0.00	0.00	4.25	4.40	1.98	65.27	168.75	948.51	243.92	1215.66	531.50	999.00	305.39	1167.76	305.24
15.615	0	0.09	0.08	0.05	0.07	0.15	1.49	0.06	11.83	12.13	97.02	7.77	0.00	97.65	0.01	0.05	0.12	0.02	9.32	0.49	12.13	0.29	0.00	50.41	15.59	0.48	2.06	6.00	0.57	0.31	4.24	0.59	11.83	0.00	0.00	0.00	7.27	3.36	1.06	66.43	169.30	947.17	247.46	1212.67	534.41	995.35	310.41	1164.64	308.46
15.648	0	0.09	0.08	0.06	0.07	0.18	1.64	0.06	12.53	15.72	96.73	12.29	0.00	96.72	0.01	0.05	0.12	0.02	10.64	0.65	15.72	0.36	0.00	53.16	16.58	0.38	2.01	9.85	0.58	0.26	5.11	1.49	12.53	0.00	0.00	0.00	5.75	5.08	0.76	65.80	163.96	945.65	251.36	1210.70	537.71	995.95	314.19	1159.88	310.84
15.682	0	0.09	0.07	0.08	0.06	0.18	1.92	0.06	12.70	17.75	96.16	16.94	-0.21	97.49	0.01	0.05	0.20	0.02	10.58	0.65	17.75	0.37	0.00	55.80	19.73	0.30	2.01	10.14	0.57	0.20	8.05	2.66	12.70	0.00	0.00	0.00	6.14	3.70	0.49	66.07	169.67	941.63	253.50	1208.07	541.64	989.36	316.05	1159.02	314.03
15.715	0	0.09	0.08	0.12	0.06	0.19	2.24	0.06	12.55	23.09	95.51	27.89	-4.15	98.36	0.01	0.04	0.24	0.02	12.55	0.78	23.09	0.58	0.00	58.42	23.57	0.27	1.90	10.25	0.60	0.21	8.66	1.67	12.21	0.00	0.00	0.00	7.70	1.53	1.58	66.94	171.37	938.92	255.74	1201.41	539.33	985.19	317.10	1156.56	317.44
15.749	0	0.08	0.09	0.14	0.06	0.17	2.14	0.06	12.74	26.23	95.73	32.30	-5.65	98.63	0.01	0.04	0.38	0.02	12.74	0.91	26.23	0.55	0.00	57.89	22.61	0.25	1.76	6.30	0.67	0.15	9.80	1.88	11.01	0.00	0.00	0.00	7.70	0.63	1.07	66.27	171.08	936.40	253.51	1203.47	542.19	984.42	317.10	1155.48	314.98
15.782	0	0.09	0.09	0.09	0.07	0.15	2.24	0.06	11.83	19.32	95.51	21.59	-2.34	98.60	0.01	0.04	0.44	0.02	11.83	0.75	19.32	0.51	0.00	57.97	18.04	0.22	1.64	5.08	0.83	0.14	9.31	1.62	10.39	0.00	0.00	0.00	11.34	0.74	2.07	67.26	168.71	935.69	254.65	1201.78	543.47	985.69	318.26	1154.40	318.27
15.815	0	0.09	0.09	0.07	0.07	0.14	2.00	0.06	10.44	16.90	95.99	16.19	-1.63	98.61	0.01	0.04	0.45	0.02	10.38	0.72	16.90	0.37	0.00	55.98	16.21	0.23	1.81	8.94	0.82	0.13	8.52	2.12	10.44	0.00	0.00	0.00	7.41	0.68	-1.03	66.38	164.82	936.29	257.02	1199.04	541.20	982.62	320.09	1147.40	316.53
15.849	0	0.10	0.09	0.07	0.07	0.14	2.28	0.06	10.56	16.14	95.45	18.32	-2.17	98.57	0.01	0.03	0.56	0.02	9.79	0.83	16.14	0.37	0.00	58.60	15.25	0.25	1.82	9.02	0.96	0.11	8.27	1.33	10.56	0.00	0.00	0.00	9.60	0.82	1.37	66.81	167.24	935.47	257.61	1196.65	540.87	982.85	319.48	1150.08	319.10
15.882	0	0.10	0.09	0.06	0.07	0.13	2.16	0.06	10.49	14.70	95.68	15.83	-2.10	98.46	0.01	0.04	0.54	0.02	9.08	0.79	14.70	0.29	0.00	57.84	13.60	0.25	1.84	12.64	0.95	0.11	7.95	4.45	10.49	0.00	0.00	0.00	5.97	1.22	-1.87	66.03	157.04	934.51	260.58	1193.30	540.98	981.92	323.23	1138.82	316.78
15.915	0	0.10	0.09	0.05	0.07	0.14	2.01	0.06	10.71	13.94	95.97	13.78	-1.11	97.32	0.01	0.05	0.49	0.02	9.56	0.52	13.94	0.20	0.00	56.58	12.91	0.22	1.69	14.62	1.03	0.09	8.77	1.13	10.71	0.00	0.00	0.00	5.73	4.05	-0.56	66.27	157.10	933.21	264.03	1190.53	543.07	981.46	324.81	1138.52	321.01
15.949	0	0.10	0.08	0.05	0.08	0.19	2.53	0.06	14.10	11.50	94.94	17.90	0.00	98.39	0.01	0.04	0.45	0.02	14.10	0.58	11.50	0.24	0.00	60.28	11.65	0.17	1.78	9.70	1.21	0.11	9.05	1.31	11.50	0.00	0.00	0.00	9.09	1.42	-0.44	66.97	162.96	929.07	262.49	1193.83	550.07	978.11	325.68	1141.06	323.40
15.982	0	0.09	0.08	0.05	0.08	0.21	3.06	0.06	16.35	12.40	93.88	26.06	0.00	98.48	0.02	0.06	0.47	0.02	16.35	0.64	12.40	0.32	0.00	64.01	10.42	0.18	1.75	7.78	1.34	0.13	9.45	3.40	11.15	0.00	0.00	0.00	7.90	1.15	-0.28	66.66	168.53	927.74	263.27	1194.65	551.78	975.28	329.35	1143.66	322.36
16.015	0	0.09	0.09	0.05	0.07	0.25	3.69	0.06	19.02	13.39	92.62	36.01	0.00	98.59	0.02	0.05	0.49	0.02	19.02	0.67	13.39	0.49	0.00	67.16	11.43	0.16	1.87	5.01	1.41	0.14	10.90	0.48	11.28	0.70	0.00	0.00	4.98	0.77	-0.05	65.70	165.68	928.13	265.24	1192.35	550.45	976.03	328.37	1141.64	323.46
16.049	0	0.09	0.12	0.07	0.07	0.24	3.64	0.06	18.95	17.18	92.71	36.05	0.00	98.39	0.02	0.06	0.43	0.02	18.95	0.74	17.18	0.85	0.00	67.25	13.52	0.14	2.04	5.23	2.00	0.17	9.84	1.31	10.95	2.82	0.00	0.00	9.44	1.44	0.74	66.55	164.46	924.63	263.93	1194.25	556.14	976.88	330.40	1141.24	324.80
16.082	0	0.09	0.14	0.08	0.07	0.18	3.52	0.06	13.79	19.06	92.97	37.63	-3.16	98.64	0.02	0.07	0.42	0.02	13.79	0.76	19.06	1.23	0.00	67.98	13.97	0.15	1.77	5.12	2.12	0.17	10.26	1.10	10.98	4.89	0.00	0.00	6.67	0.59	0.46	65.92	166.04	923.16	265.17	1192.39	555.89	974.04	330.84	1139.97	324.79
16.116	0	0.10	0.17	0.06	0.07	0.19	4.18	0.06	13.52	14.47	91.64	33.20	-2.11	98.62	0.03	0.10	0.40	0.03	13.52	0.82	14.47	1.10	0.00	70.17	14.47	0.18	1.83	8.35	2.48	0.21	10.39	1.16	11.56	6.78	0.00	0.00	5.40	0.66	0.64	65.74	165.27	922.80	267.23	1190.06	554.99	973.33	332.42	1138.47	325.91
16.149	0	0.10	0.23	0.05	0.08	0.20	3.83	0.06	14.78	12.19	92.34	29.47	0.00	98.68	0.03	0.08	0.35	0.04	14.78	0.86	12.19	0.75	0.00	67.69	13.74	0.18	2.20	8.15	2.74	0.25	10.26	0.63	11.37	9.65	0.00	0.00	8.75	0.41	2.39	66.93	166.34	921.78	269.04	1187.01	555.96	972.91	331.55	1139.26	331.57
16.182	0	0.10	0.24	0.05	0.08	0.20	4.31	0.06	15.63	9.89	91.37	32.89	0.00	98.69	0.04	0.08	0.34	0.04	15.63	0.90	9.89	0.67	0.00	68.83	14.05	0.17	2.10	6.72	2.82	0.28	10.00	1.14	11.06	9.86	0.00	0.00	7.46	-0.40	0.98	66.66	158.98	922.15	269.42	1184.06	552.52	973.54	333.33	1132.43	327.95
16.216	0	0.11	0.17	0.06	0.08	0.27	4.36	0.06	20.64	10.44	91.28	39.72	0.00	97.83	0.05	0.11	0.32	0.06	20.64	1.14	10.44	0.62	0.00	67.50	16.88	0.20	1.92	7.64	3.47	0.30	9.81	1.67	11.34	6.99	0.00	0.00	6.89	2.96	0.53	66.67	160.00	919.72	270.59	1182.35	554.21	970.50	334.97	1130.38	328.60
16.249	0	0.10	0.18	0.05	0.08	0.29	4.24	0.06	21.13	10.48	91.52	41.03	0.00	98.74	0.05	0.11	0.34	0.07	21.13	1.05	10.48	0.50	0.00	67.69	14.85	0.20	1.69	3.50	3.74	0.35	10.60	0.86	11.56	7.69	0.00	0.00	9.88	0.21	2.38	67.85	163.77	917.92	270.40	1180.15	552.85	968.84	335.85	1132.53	330.82
16.282	0	0.10	0.18	0.06	0.08	0.27	6.04	0.06	20.60	11.22	87.93	51.58	0.00	98.69	0.05	0.18	0.33	0.08	20.60	0.93	11.22	0.59	0.00	73.52	18.41	0.20	1.55	3.38	3.73	0.41	11.77	0.97	11.12	7.29	0.00	0.00	11.02	0.38	1.29	68.10	159.80	920.78	271.71	1180.28	552.54	970.96	337.07	1130.64	330.85
16.316	0	0.11	0.15	0.08	0.08	0.29	8.74	0.06	22.01	12.30	82.51	66.20	-1.79	98.26	0.05	0.19	0.33	0.07	22.01	0.96	12.30	0.51	0.00	79.69	22.74	0.20	1.47	4.25	4.00	0.51	15.33	0.82	11.24	5.74	0.00	0.00	8.32	1.84	1.51	67.28	161.48	919.79	271.43	1178.81	550.94	969.18	334.80	1130.60	330.39
16.349	0	0.11	0.16	0.08	0.08	0.19	8.42	0.06	16.17	12.17	83.16	54.28	-5.17	98.33	0.05	0.22	0.36	0.06	16.17	0.91	12.17	0.50	0.00	79.30	22.85	0.22	1.33	3.07	3.98	0.58	15.96	2.99	10.25	5.39	0.00	0.00	8.12	1.64	1.88	66.85	158.97	913.40	268.77	1179.07	556.05	967.81	333.19	1126.73	329.08
16.383	0	0.11	0.14	0.06	0.09	0.22	7.77	0.06	15.61	9.40	84.47	53.32	-1.73	98.56	0.05	0.23	0.34	0.05	15.61	0.74	9.40	0.60	0.00	79.37	18.58	0.21	1.56	4.71	5.45	0.92	16.60	1.30	11.86	5.61	0.00	0.00	5.85	0.89	0.08	66.08	165.69	915.65	268.99	1181.01	555.84	964.26	332.44	1129.89	327.92
16.416	0	0.12	0.14	0.06	0.09	0.21	8.88	0.06	15.45	7.48	82.25	55.38	-2.57	98.58	0.06	0.30	0.35	0.05	15.45	0.63	7.48	0.65	0.00	80.58	20.82	0.19	1.35	6.13	5.72	1.00	14.76	1.29	11.52	5.12	0.00	0.00	8.49	0.81	1.10	66.75	163.29	915.18	268.83	1181.48	556.01	966.83	335.65	1129.95	328.12
16.449	0	0.13	0.13	0.06	0.09	0.19	8.42	0.06	14.13	7.48	83.15	50.23	-3.90	98.44	0.06	0.26	0.38	0.05	14.13	0.63	7.48	0.62	0.00	79.32	21.31	0.19	1.62	8.92	5.69	1.01	14.83	1.28	11.19	4.45	0.00	0.00	8.85	-1.29	0.96	66.80	161.45	916.16	267.94	1178.74	551.36	966.64	333.88	1127.92	326.51
16.483	0	0.12	0.13	0.05	0.09	0.27	6.54	0.06	19.33	7.77	86.92	52.87	0.00	98.74	0.05	0.21	0.41	0.04	19.33	0.61	7.77	0.75	0.00	75.43	16.16	0.20	1.62	7.86	6.01	0.89	15.92	0.63	11.79	4.29	0.00	0.00	9.24	-0.18	1.98	66.88	162.15	916.72	269.30	1177.03	551.56	966.93	330.70	1129.08	330.50
16.516	0	0.11	0.12	0.06	0.08	0.30	5.37	0.06	19.78	10.42	89.26	48.29	0.00	98.47	0.04	0.16	0.47	0.04	19.78	0.62	10.42	0.70	0.00	72.70	16.04	0.19	2.14	8.94	6.51	1.11	14.71	0.33	12.55	4.08	0.00	0.00	9.51	-1.18	0.71	67.10	158.23	917.42	270.96	1176.76	553.05	967.51	333.10	1125.72	330.46
16.549	0	0.10	0.11	0.07	0.08	0.32	4.61	0.06	21.14	16.64	90.79	51.11	0.00	98.41	0.04	0.15	0.47	0.03	21.14	0.65	16.64	0.85	0.00	72.74	11.73	0.19	1.94	7.58	6.72	1.24	12.80	3.00	12.39	3.77	0.00	0.00	7.20	1.39	2.25	66.38	156.43	916.37	271.63	1176.70	552.81	969.78	333.88	1126.19	331.01
16.583	0	0.09	0.14	0.07	0.08	0.28	4.02	0.06	19.77	17.94	91.95	46.07	0.00	98.23	0.05	0.16	0.50	0.03	19.77	0.55	17.94	0.88	0.00	71.60	8.46	0.15	1.94	4.67	6.81	1.53	11.37	5.88	12.00	5.62	0.00	0.00	7.27	1.91	1.85	66.52	158.80	915.78	271.86	1176.92	553.71	967.97	334.92	1126.73	331.06
16.616	0	0.09	0.13	0.05	0.08	0.28	3.58	0.06	18.14	14.38	92.85	38.77	0.00	98.73	0.06	0.18	0.42	0.02	18.14	0.54	14.38	0.43	0.00	69.51	7.48	0.12	2.07	5.14	7.14	1.40	10.12	1.49	12.96	5.60	0.00	0.00	11.44	0.25	1.95	68.04	164.04	914.55	270.48	1174.51	551.12	963.67	336.00	1127.62	330.73
16.649	0	0.10	0.14	0.05	0.08	0.23	3.73	0.06	15.09	10.90	92.54	32.26	0.00	98.56	0.05	0.16	0.40	0.02	15.09	0.52	10.90	0.40	0.00	69.01	9.44	0.08	1.83	4.77	7.28	1.21	10.14	1.28	12.75	5.70	0.00	0.00	10.81	0.88	0.02	67.73	157.51	915.16	271.67	1175.88	555.02	965.58	337.01	1122.94	330.15
16.683	0	0.10	0.12	0.04	0.08	0.25	3.75	0.06	14.91	9.18	92.50	32.23	0.00	98.59	0.05	0.15	0.36	0.02	14.91	0.45	9.18	0.28	0.00	69.18	9.36	0.07	2.23	7.30	6.90	1.11	9.82	0.80	13.55	5.19	0.00	0.00	11.17	-0.78	0.74	67.71	160.09	913.61	269.19	1174.64	551.25	963.79	336.89	1123.59	327.34
16.716	0	0.10	0.12	0.04	0.08	0.24	3.52	0.06	14.82	9.82	92.97	30.86	0.00	98.18	0.04	0.20	0.33	0.02	14.82	0.43	9.82	0.35	0.00	68.47	7.75	0.07	1.65	5.71	6.76	1.19	9.20	0.42	13.13	4.85	0.00	0.00	10.62	2.06	0.53	67.53	159.82	911.73	269.47	1173.26	552.74	962.05	335.64	1121.69	328.14
16.750	0	0.09	0.12	0.05	0.07	0.27	2.48	0.06	15.98	14.96	95.04	24.40	0.00	98.53	0.05	0.25	0.29	0.02	15.98	0.39	14.96	0.56	0.00	63.28	7.96	0.06	1.51	4.89	6.07	1.03	6.98	4.97	13.42	5.08	0.00	0.00	9.55	0.98	0.20	67.40	157.98	914.41	273.28	1174.27	555.55	964.35	337.03	1122.24	331.80
16.783	0	0.09	0.12	0.05	0.08	0.23	1.70	0.06	13.60	13.61	96.61	13.10	0.00	98.50	0.05	0.38	0.30	0.03	13.60	0.32	13.61	0.44	0.00	56.18	7.74	0.06	1.15	4.28	6.33	1.00	6.31	1.22	13.48	4.96	0.00	0.00	8.37	1.08	0.26	67.19	158.34	916.61	274.47	1174.00	552.72	965.25	338.63	1123.42	331.47
16.816	0	0.09	0.10	0.05	0.08	0.24	1.68	0.06	13.71	11.88	96.63	12.45	0.00	98.72	0.05	0.42	0.31	0.04	13.42	0.36	11.88	0.52	0.00	55.64	7.81	0.06	1.24	2.18	6.94	0.97	6.55	0.64	13.71	3.92	0.00	0.00	9.85	0.29	0.49	67.75	157.41	919.21	275.64	1171.48	548.19	966.04	339.63	1123.27	332.00
16.850	0	0.09	0.08	0.04	0.08	0.27	1.35	0.06	15.54	7.35	97.31	8.08	0.00	98.34	0.06	0.41	0.23	0.05	11.97	0.29	7.35	0.23	0.00	51.10	8.82	0.03	1.24	2.88	7.44	0.84	5.78	0.60	15.54	2.78	0.00	0.00	9.72	1.58	0.52	67.60	158.89	918.67	276.11	1171.31	550.38	964.91	337.25	1123.77	334.17
16.883	0	0.09	0.08	0.03	0.08	0.26	1.08	0.06	15.97	5.85	97.84	5.45	0.00	98.56	0.06	0.31	0.20	0.05	10.28	0.25	5.85	0.15	0.00	47.55	7.45	0.03	1.18	2.20	7.58	0.80	5.38	0.39	15.97	2.59	0.00	0.00	15.42	0.87	1.48	69.23	156.22	917.23	275.21	1170.50	551.94	966.28	338.05	1122.48	335.91
16.916	0	0.09	0.09	0.03	0.09	0.20	1.12	0.06	14.48	5.39	97.77	5.04	0.00	98.54	0.06	0.35	0.17	0.05	9.14	0.23	5.39	0.13	0.00	47.67	6.38	0.03	1.01	1.55	6.91	0.69	5.74	0.60	14.48	3.39	0.00	0.00	13.17	0.94	1.88	68.50	156.66	916.28	275.48	1169.33	550.71	965.48	337.74	1122.12	335.52
16.950	0	0.09	0.08	0.03	0.08	0.20	1.08	0.06	14.93	5.60	97.83	4.82	0.00	98.47	0.06	0.40	0.14	0.04	8.43	0.29	5.60	0.10	0.00	47.80	5.91	0.03	0.65	1.29	7.56	0.79	4.93	2.03	14.93	2.81	0.00	0.00	11.68	1.18	1.43	67.92	156.19	915.07	275.11	1169.39	551.53	964.61	337.42	1120.77	334.42
16.983	0	0.09	0.09	0.04	0.08	0.28	1.07	0.06	15.58	8.39	97.87	6.64	0.00	98.77	0.05	0.31	0.13	0.04	12.63	0.38	8.39	0.23	0.00	47.80	6.33	0.03	0.73	1.13	7.64	0.81	5.11	0.67	15.58	3.71	0.00	0.00	14.79	0.07	1.55	68.78	156.21	914.45	275.03	1170.42	554.98	964.91	337.63	1121.12	336.41
17.016	0	0.09	0.11	0.04	0.08	0.25	1.13	0.06	14.63	8.15	97.74	6.84	0.00	98.72	0.06	0.26	0.12	0.03	12.80	0.27	8.15	0.23	0.00	48.03	6.86	0.03	0.70	1.72	7.55	0.86	5.60	0.46	14.63	5.34	0.00	0.00	14.37	-0.27	0.23	68.68	156.11	916.80	275.92	1171.06	553.53	964.90	340.15	1120.93	334.87
17.050	0	0.10	0.14	0.04	0.08	0.27	1.12	0.06	16.20	8.98	97.76	7.82	0.00	98.58	0.05	0.19	0.10	0.03	16.20	0.24	8.98	0.25	0.00	46.43	7.69	0.03	0.76	3.58	7.48	0.64	7.04	1.10	13.39	6.49	0.00	0.00	11.84	0.79	0.28	67.69	156.63	916.25	275.24	1170.73	551.95	964.28	338.97	1120.82	333.25
17.083	0	0.10	0.19	0.04	0.08	0.26	1.28	0.06	16.43	10.05	97.45	9.32	0.00	98.33	0.05	0.14	0.10	0.02	16.43	0.17	10.05	0.23	0.00	48.59	8.43	0.03	0.75	5.93	7.28	0.67	7.09	0.79	12.86	8.93	0.00	0.00	12.69	1.61	0.00	67.99	156.82	916.56	275.49	1170.57	552.00	963.96	339.61	1120.66	333.46
17.117	0	0.10	0.18	0.06	0.08	0.22	1.38	0.06	15.41	14.51	97.24	10.13	0.00	98.34	0.03	0.11	0.12	0.02	15.41	0.21	14.51	0.27	0.00	50.76	9.15	0.04	0.75	9.95	6.74	0.69	9.36	1.68	11.84	7.84	0.00	0.00	12.08	1.60	0.47	67.69	155.54	916.31	275.54	1170.66	552.25	965.08	339.14	1120.53	333.75
17.150	0	0.10	0.18	0.06	0.08	0.22	1.27	0.06	15.55	15.36	97.45	8.77	0.00	98.53	0.02	0.08	0.11	0.01	15.55	0.22	15.36	0.25	0.00	48.65	11.90	0.05	0.75	8.19	6.27	0.81	9.48	0.78	12.03	7.85	0.00	0.00	12.27	0.97	0.40	67.87	154.57	917.00	276.80	1170.21	552.63	965.58	339.73	1120.08	334.98
17.183	0	0.09	0.18	0.07	0.08	0.19	1.17	0.06	13.53	16.09	97.66	8.45	0.00	98.70	0.02	0.07	0.12	0.01	13.53	0.23	16.09	0.31	0.00	47.59	11.44	0.05	0.70	4.31	6.36	0.79	9.36	0.88	11.64	7.43	0.00	0.00	13.11	0.37	1.45	68.04	153.85	917.02	277.00	1169.51	552.22	966.81	338.97	1120.63	336.45
17.217	0	0.09	0.18	0.06	0.08	0.17	0.96	0.06	11.98	13.94	98.09	5.40	0.00	98.23	0.01	0.06	0.12	0.01	11.98	0.20	13.94	0.31	0.00	43.77	9.73	0.05	0.71	2.57	7.09	0.71	9.30	0.88	11.35	7.51	0.00	0.00	10.46	1.92	2.16	67.26	155.13	916.79	277.39	1169.58	551.34	966.97	338.67	1122.08	336.50
17.250	0	0.10	0.21	0.05	0.08	0.15	1.08	0.06	11.33	11.00	97.84	4.89	0.00	98.64	0.01	0.05	0.14	0.01	10.52	0.15	11.00	0.20	0.00	45.41	9.67	0.06	0.79	1.74	6.89	0.71	8.90	0.49	11.33	8.71	0.00	0.00	11.83	0.57	1.46	67.94	155.29	915.37	278.56	1168.71	553.89	964.89	340.84	1120.15	337.58
17.283	0	0.10	0.17	0.04	0.09	0.15	1.00	0.06	11.52	7.90	97.99	3.70	0.00	97.84	0.01	0.05	0.11	0.01	9.16	0.13	7.90	0.11	0.00	43.60	9.24	0.06	0.85	1.50	7.28	0.71	9.17	5.63	11.52	6.82	0.00	0.00	11.56	2.93	0.19	68.20	158.44	912.02	278.31	1167.95	556.03	959.83	343.09	1118.12	336.17
17.317	0	0.10	0.18	0.04	0.09	0.16	1.11	0.06	11.59	8.37	97.78	4.92	0.00	98.48	0.01	0.04	0.11	0.02	10.92	0.18	8.37	0.09	0.00	45.56	8.71	0.06	0.89	1.80	6.35	0.75	8.31	1.12	11.59	7.58	0.00	0.00	8.09	-1.15	0.66	67.13	161.17	915.28	279.76	1167.08	552.16	960.06	340.27	1121.21	337.30
17.350	0	0.10	0.19	0.05	0.08	0.17	1.19	0.06	12.23	10.01	97.61	6.04	0.00	98.01	0.01	0.03	0.12	0.02	12.23	0.19	10.01	0.11	0.00	46.96	9.22	0.06	0.96	2.60	6.17	0.75	9.29	1.16	11.53	7.81	0.00	0.00	12.40	2.51	0.98	67.90	151.88	916.08	278.99	1169.48	554.18	966.87	343.44	1118.60	336.62
17.384	0	0.09	0.19	0.06	0.08	0.17	1.69	0.06	13.68	14.13	96.63	11.71	0.00	98.43	0.01	0.04	0.15	0.02	13.68	0.18	14.13	0.38	0.00	54.06	9.02	0.11	0.98	3.10	5.93	0.84	9.97	0.44	10.65	7.45	0.00	0.00	11.59	1.31	0.00	67.80	160.24	914.38	277.75	1169.59	554.68	960.65	342.32	1120.75	335.53
17.417	0	0.09	0.20	0.05	0.08	0.19	1.56	0.06	13.62	12.53	96.89	10.44	0.00	98.22	0.01	0.04	0.16	0.02	13.62	0.20	12.53	0.32	0.00	52.98	8.22	0.11	1.03	2.73	6.27	0.89	9.83	0.97	11.73	8.46	0.00	0.00	10.02	1.95	1.12	67.09	156.08	914.71	278.72	1170.49	556.09	964.70	341.52	1120.72	337.15
17.450	0	0.10	0.19	0.05	0.08	0.17	1.67	0.06	11.85	10.75	96.65	9.42	0.00	98.47	0.01	0.03	0.16	0.02	11.04	0.17	10.75	0.35	0.00	54.14	8.91	0.12	1.21	2.97	6.52	0.92	9.45	1.86	11.85	8.22	0.00	0.00	9.29	1.18	0.49	66.99	157.25	914.75	279.52	1169.39	555.94	962.79	341.26	1120.00	337.49
17.484	0	0.10	0.22	0.05	0.09	0.15	1.59	0.06	11.27	9.31	96.83	7.37	0.00	98.45	0.01	0.03	0.19	0.02	9.85	0.17	9.31	0.34	0.00	51.99	10.32	0.10	1.31	2.75	6.04	0.79	10.07	1.39	11.27	9.32	0.00	0.00	10.71	1.24	0.13	67.44	154.30	915.43	280.63	1169.56	556.66	964.31	344.22	1118.48	337.74
17.517	0	0.10	0.17	0.04	0.09	0.13	1.48	0.06	11.11	9.29	97.05	6.71	0.00	98.53	0.01	0.04	0.21	0.03	7.72	0.20	9.29	0.26	0.00	51.28	9.19	0.10	1.21	2.73	6.26	0.71	9.06	1.47	11.11	6.55	0.00	0.00	10.54	0.99	-0.09	67.91	154.81	919.93	282.90	1166.82	550.14	964.71	345.77	1119.33	337.98
17.550	0	0.10	0.13	0.05	0.09	0.11	1.77	0.06	10.59	10.81	96.47	9.66	0.00	98.14	0.01	0.06	0.20	0.03	5.88	0.21	10.81	0.39	0.00	54.70	10.72	0.11	1.38	3.85	5.92	0.66	9.03	2.71	10.59	4.03	0.00	0.00	9.54	2.18	0.72	68.20	155.90	916.64	284.48	1161.38	549.23	960.72	344.69	1116.56	340.41
17.584	0	0.10	0.09	0.04	0.08	0.12	1.42	0.06	11.25	9.97	97.16	7.05	0.00	98.36	0.02	0.10	0.19	0.03	6.39	0.18	9.97	0.27	0.00	51.27	8.80	0.10	1.15	3.48	5.61	0.65	7.68	1.02	11.25	1.05	0.00	0.00	8.68	-1.53	0.74	67.92	153.03	916.01	283.63	1160.70	547.42	961.50	345.42	1114.35	338.04
17.617	0	0.10	0.08	0.04	0.09	0.12	1.36	0.06	11.23	9.46	97.28	6.49	0.00	98.48	0.02	0.14	0.18	0.05	6.64	0.18	9.46	0.19	0.00	50.67	7.65	0.10	1.06	3.44	5.67	0.68	7.48	0.44	11.23	0.00	0.00	0.00	11.85	-1.13	0.79	69.02	152.08	915.82	284.29	1159.20	548.14	961.17	345.79	1113.14	339.95
17.650	0	0.10	0.08	0.04	0.09	0.12	1.27	0.06	10.95	7.26	97.46	4.70	0.00	98.27	0.04	0.23	0.18	0.05	6.29	0.17	7.26	0.17	0.00	48.63	7.48	0.08	1.06	2.69	6.31	0.69	7.30	0.75	10.95	0.00	0.00	0.00	8.48	1.80	2.41	67.43	146.86	914.22	284.26	1162.70	552.98	966.61	344.46	1113.43	341.01
17.684	0	0.11	0.08	0.04	0.10	0.12	1.24	0.06	10.98	5.38	97.53	4.09	0.00	98.04	0.05	0.33	0.17	0.05	6.82	0.14	5.38	0.09	0.00	47.26	8.15	0.07	0.95	2.35	6.71	0.71	6.77	1.34	10.98	0.00	0.00	0.00	10.16	2.44	1.44	67.52	153.16	913.97	282.00	1166.47	556.85	964.14	341.92	1117.30	340.99
17.717	0	0.11	0.08	0.04	0.09	0.13	1.49	0.06	11.17	6.25	97.02	5.91	0.00	98.65	0.06	0.36	0.19	0.05	8.46	0.21	6.25	0.19	0.00	50.44	9.36	0.07	1.00	3.06	6.55	0.68	6.16	1.78	11.17	0.00	0.00	0.00	9.10	0.55	1.66	67.52	161.90	914.77	282.18	1167.80	555.24	961.09	343.82	1122.97	340.77
17.751	0	0.11	0.08	0.05	0.09	0.15	1.75	0.06	11.13	7.97	96.49	8.86	0.00	98.72	0.07	0.51	0.19	0.05	11.13	0.25	7.97	0.40	0.00	53.20	10.08	0.06	0.99	3.83	7.12	0.72	6.22	1.07	10.88	0.00	0.00	0.00	9.17	0.29	2.02	67.26	157.77	916.03	282.36	1168.64	555.46	964.61	343.29	1122.37	341.08
17.784	0	0.11	0.09	0.06	0.09	0.15	3.11	0.06	11.84	10.15	93.77	19.03	0.00	98.54	0.09	0.65	0.24	0.05	11.84	0.25	10.15	0.57	0.00	63.48	12.50	0.07	0.93	4.30	7.25	0.78	5.91	1.37	10.17	0.00	0.00	0.00	9.55	0.96	1.86	67.07	154.68	914.42	280.83	1170.11	557.57	965.92	343.46	1120.54	339.40
17.817	0	0.11	0.09	0.05	0.09	0.16	3.37	0.06	12.79	9.79	93.27	22.24	0.00	98.50	0.11	0.53	0.26	0.04	12.79	0.29	9.79	1.01	0.00	64.97	11.78	0.06	0.94	4.18	6.84	0.72	6.06	1.72	10.32	0.00	0.00	0.00	9.28	1.08	-0.71	67.16	156.23	914.48	280.93	1171.64	559.42	962.98	346.52	1118.91	336.87
17.851	0	0.12	0.10	0.05	0.10	0.12	4.48	0.06	9.94	6.38	91.04	22.56	-0.81	98.48	0.16	0.51	0.25	0.04	9.43	0.25	6.38	0.86	0.00	68.55	15.49	0.05	1.14	4.28	7.46	0.67	5.65	0.42	9.94	0.55	0.00	0.00	8.30	1.14	-0.19	66.82	159.71	915.32	281.28	1173.67	559.86	963.27	347.38	1122.67	337.34
17.884	0	0.12	0.11	0.05	0.10	0.12	4.23	0.06	9.70	7.08	91.54	21.08	-1.11	98.39	0.14	0.63	0.27	0.04	8.91	0.30	7.08	0.71	0.00	68.00	14.46	0.06	0.81	3.74	7.89	0.72	5.64	0.99	9.70	1.61	0.00	0.00	5.41	1.42	0.63	65.96	155.60	916.15	283.47	1171.48	558.62	965.58	345.65	1121.06	339.39
17.917	0	0.12	0.11	0.06	0.10	0.13	3.86	0.06	10.23	7.99	92.28	19.42	-0.30	98.75	0.14	0.63	0.27	0.04	8.99	0.42	7.99	0.55	0.00	66.64	14.97	0.06	0.64	2.72	8.66	0.79	5.27	0.51	10.23	2.12	0.00	0.00	6.97	0.16	0.94	66.68	152.25	918.91	286.09	1170.93	558.60	968.67	347.10	1120.85	342.33
17.951	0	0.12	0.12	0.07	0.10	0.12	4.95	0.06	9.59	9.82	90.10	26.35	-3.79	98.75	0.13	0.58	0.34	0.03	9.59	0.51	9.82	0.39	0.00	70.72	16.53	0.07	0.66	2.52	7.56	0.62	5.42	1.68	9.21	2.41	0.00	0.00	9.70	0.17	0.18	67.72	153.71	922.22	287.12	1172.07	557.76	969.31	349.74	1122.87	342.89
17.984	0	0.11	0.11	0.08	0.09	0.12	5.28	0.06	9.86	12.52	89.43	34.25	-5.50	98.66	0.18	0.87	0.30	0.03	9.86	0.38	12.52	0.24	0.00	72.70	17.19	0.09	0.63	1.97	7.34	0.64	5.70	0.71	9.29	1.68	0.00	0.00	10.88	-0.49	0.40	68.34	158.84	918.79	286.03	1170.72	558.66	964.58	349.92	1123.27	342.92
18.017	0	0.12	0.13	0.06	0.10	0.12	6.43	0.06	10.38	8.29	87.13	34.62	-4.39	97.93	0.23	1.03	0.27	0.03	10.38	0.36	8.29	0.14	0.00	75.04	17.75	0.10	0.58	2.50	7.27	0.74	6.06	1.04	9.28	2.72	0.00	0.00	10.13	2.72	0.84	67.93	153.20	918.33	286.55	1170.21	559.67	967.50	348.97	1120.61	343.64
18.051	0	0.13	0.14	0.05	0.11	0.11	6.77	0.06	9.26	4.94	86.45	32.05	-4.03	98.37	0.25	0.97	0.30	0.03	8.67	0.33	4.94	0.09	0.00	75.31	17.67	0.12	0.61	3.71	7.66	0.89	6.00	1.19	9.26	3.35	0.00	0.00	10.89	1.50	3.06	67.80	156.05	916.01	285.06	1170.13	560.27	967.47	346.18	1123.52	345.57
18.084	0	0.13	0.15	0.06	0.11	0.10	7.11	0.06	8.71	5.10	85.79	31.57	-5.42	98.70	0.26	1.02	0.35	0.03	8.20	0.38	5.10	0.10	0.00	75.51	19.20	0.13	0.46	3.80	7.48	0.86	6.15	2.17	8.71	3.99	0.00	0.00	10.62	0.35	1.13	67.50	152.82	919.61	285.17	1173.82	561.52	970.41	347.31	1123.18	343.49
18.118	0	0.14	0.16	0.05	0.11	0.09	7.57	0.06	8.45	4.58	84.87	32.13	-6.77	98.76	0.24	1.03	0.38	0.02	6.87	0.41	4.58	0.07	0.00	77.16	17.86	0.15	0.45	5.58	7.66	0.69	7.32	0.79	8.45	4.25	0.00	0.00	8.01	-0.12	0.08	67.04	157.06	921.96	287.08	1174.69	560.07	968.67	350.20	1125.56	342.83
18.151	0	0.14	0.18	0.05	0.11	0.09	8.07	0.06	8.73	3.59	83.86	31.23	-7.35	98.52	0.30	0.92	0.32	0.02	5.82	0.29	3.59	0.05	0.00	77.69	20.19	0.19	0.68	6.34	6.83	0.58	7.35	0.93	8.73	5.72	0.00	0.00	6.36	-1.00	0.25	66.38	154.20	922.66	287.27	1175.29	559.62	970.98	350.08	1124.97	342.21
18.184	0	0.14	0.21	0.05	0.11	0.09	7.14	0.06	8.78	3.62	85.72	27.43	-6.52	98.58	0.33	0.92	0.31	0.02	5.97	0.24	3.62	0.04	0.00	75.25	20.05	0.19	0.83	6.99	6.17	0.57	8.10	2.10	8.78	7.37	0.00	0.00	9.73	-0.82	0.52	67.30	153.73	922.06	287.00	1176.59	562.72	971.87	350.91	1125.43	343.74
18.218	0	0.14	0.25	0.05	0.11	0.08	6.88	0.06	8.56	2.34	86.23	25.11	-6.40	98.62	0.45	1.19	0.31	0.02	5.02	0.19	2.34	0.03	0.00	74.72	18.35	0.22	0.92	8.38	5.97	0.52	9.42	1.34	8.56	8.65	0.00	0.00	10.06	-0.66	0.92	67.40	154.40	922.71	286.93	1177.02	561.88	972.57	351.49	1126.77	343.72
18.251	0	0.14	0.32	0.04	0.11	0.08	6.19	0.06	8.34	2.84	87.62	22.66	-6.14	98.38	0.45	1.12	0.34	0.02	5.20	0.20	2.84	0.04	0.00	72.86	17.39	0.22	0.89	9.18	5.63	0.53	9.35	2.67	8.34	10.91	0.00	0.00	9.82	-1.46	0.84	67.25	154.70	922.02	286.60	1177.15	562.60	972.01	351.00	1126.54	343.59
18.284	0	0.13	0.31	0.04	0.11	0.08	5.37	0.06	8.52	2.93	89.25	20.15	-4.83	98.68	0.46	1.08	0.33	0.01	5.35	0.17	2.93	0.05	0.00	70.84	15.37	0.22	0.92	9.58	5.01	0.48	9.90	1.41	8.52	10.72	0.00	0.00	9.08	-0.44	0.72	67.01	153.64	922.93	287.41	1177.13	562.18	972.89	351.48	1126.33	343.75
18.318	0	0.12	0.33	0.04	0.10	0.09	3.53	0.06	8.56	4.20	92.93	13.46	-0.73	98.63	0.40	0.85	0.34	0.02	6.63	0.27	4.20	0.06	0.00	63.54	13.13	0.32	0.77	5.15	5.06	0.48	10.68	2.02	8.56	11.29	0.00	0.00	8.04	-0.61	2.45	66.58	151.87	923.39	288.04	1175.94	560.40	975.35	349.79	1127.16	345.45
18.351	0	0.11	0.37	0.05	0.10	0.09	3.69	0.06	8.03	8.41	92.62	17.06	-3.03	98.59	0.37	0.91	0.40	0.02	8.03	0.28	8.41	0.10	0.00	65.24	12.36	0.35	0.67	4.00	5.03	0.50	10.13	3.87	7.83	11.72	0.00	0.00	9.06	-0.78	1.36	66.58	152.84	921.32	286.36	1176.79	563.61	972.97	348.05	1125.77	344.62
18.385	0	0.10	0.32	0.08	0.09	0.10	3.23	0.06	10.75	16.34	93.53	26.57	-5.16	98.59	0.32	1.19	0.37	0.02	10.75	0.32	16.34	0.26	0.00	64.34	12.91	0.51	0.59	1.65	4.41	0.50	10.26	0.98	7.40	10.21	0.00	0.00	7.30	0.77	0.53	66.37	160.56	922.41	286.66	1176.96	561.39	968.80	348.92	1129.27	343.61
18.418	0	0.10	0.28	0.06	0.09	0.10	3.33	0.06	11.24	13.02	93.34	20.82	-3.75	98.42	0.32	1.29	0.39	0.03	11.24	0.46	13.02	0.24	0.00	63.69	12.09	0.56	0.42	1.70	3.98	0.52	10.02	0.59	6.77	8.49	0.00	0.00	7.85	1.34	-0.04	66.56	159.30	921.79	287.54	1177.28	564.10	968.60	350.01	1127.81	344.49
18.451	0	0.11	0.24	0.05	0.10	0.09	3.76	0.06	9.82	9.75	92.48	18.51	-3.68	98.71	0.35	1.28	0.43	0.03	9.82	0.56	9.75	0.21	0.00	65.07	12.76	0.53	0.41	2.84	3.99	0.47	10.18	1.55	6.89	7.30	0.00	0.00	8.83	-0.31	0.41	66.95	160.37	923.69	287.72	1177.22	561.67	969.49	350.69	1129.75	344.66
18.485	0	0.12	0.18	0.05	0.11	0.08	2.65	0.06	8.23	5.86	94.71	9.57	-0.50	98.58	0.28	1.24	0.47	0.04	8.23	0.60	5.86	0.18	0.00	57.16	12.44	0.44	0.31	3.16	4.11	0.51	9.12	0.69	6.38	3.99	0.00	0.00	13.44	0.81	3.31	67.80	151.06	922.52	283.92	1175.21	557.91	975.97	347.10	1126.99	343.85
18.518	0	0.13	0.16	0.04	0.11	0.07	2.06	0.06	8.31	5.48	95.88	6.74	0.00	97.88	0.19	0.99	0.59	0.06	8.31	0.66	5.48	0.15	0.00	52.31	10.75	0.50	0.29	3.77	4.28	0.45	7.17	0.17	5.79	2.53	0.00	0.00	7.69	2.85	1.28	65.75	157.76	922.21	284.01	1176.68	559.46	970.90	344.50	1128.64	342.34
18.551	0	0.13	0.15	0.04	0.11	0.06	1.98	0.06	6.10	4.64	96.05	5.47	0.00	97.89	0.14	0.78	0.60	0.06	6.10	0.62	4.64	0.10	0.00	51.77	10.20	0.46	0.31	4.51	4.60	0.42	6.39	0.49	5.66	1.56	0.00	0.00	5.85	2.81	1.07	64.57	157.30	922.47	282.05	1179.99	559.81	972.69	344.06	1129.91	339.36
18.585	0	0.12	0.14	0.04	0.11	0.07	2.02	0.06	7.04	5.15	95.96	6.21	0.00	96.63	0.16	1.20	0.44	0.08	7.04	0.40	5.15	0.12	0.00	52.51	10.61	0.42	0.34	4.06	4.19	0.39	5.09	0.33	6.03	1.75	0.00	0.00	9.08	5.22	-0.06	66.06	154.91	922.14	285.05	1180.11	565.25	972.49	348.37	1127.29	342.62
18.618	0	0.12	0.14	0.05	0.11	0.08	2.51	0.06	9.06	7.88	94.98	9.97	-1.36	98.68	0.18	1.25	0.47	0.09	9.06	0.34	7.88	0.17	0.00	56.88	11.11	0.43	0.37	4.05	4.35	0.41	4.29	1.93	5.91	1.67	0.00	0.00	4.52	0.42	1.36	64.75	160.08	921.92	285.34	1179.55	562.69	971.08	346.28	1131.13	342.98
18.651	0	0.12	0.15	0.05	0.10	0.10	3.13	0.06	13.32	9.42	93.75	17.40	-1.38	98.40	0.15	0.73	0.56	0.07	13.32	0.41	9.42	0.32	0.00	60.62	11.55	0.44	0.41	5.01	4.41	0.43	3.57	0.67	6.24	1.85	0.00	0.00	5.73	1.40	0.58	65.22	162.54	922.33	285.03	1181.20	563.52	969.98	348.57	1132.38	341.99
18.685	0	0.12	0.14	0.05	0.11	0.09	3.21	0.06	12.06	7.32	93.58	16.03	-1.05	98.78	0.14	0.68	0.63	0.09	12.06	0.27	7.32	0.40	0.00	60.67	10.81	0.48	0.48	3.95	4.69	0.49	2.59	0.73	5.88	1.10	0.00	0.00	9.98	-0.01	3.39	66.36	158.59	922.27	282.65	1178.12	557.66	973.75	346.46	1132.29	342.26
18.718	0	0.12	0.14	0.04	0.11	0.07	2.54	0.06	7.84	6.16	94.93	9.24	-1.27	97.78	0.09	0.71	0.56	0.10	7.84	0.19	6.16	0.22	0.00	57.06	8.70	0.53	0.38	3.74	4.46	0.49	2.57	0.51	5.32	0.71	0.00	0.00	6.41	3.07	1.41	64.99	159.71	923.02	283.23	1180.09	560.52	972.21	344.69	1131.88	341.42
18.752	0	0.13	0.16	0.04	0.12	0.05	2.73	0.06	5.12	2.91	94.54	7.39	-2.28	98.28	0.07	0.60	0.54	0.07	3.73	0.19	2.91	0.06	0.00	58.14	8.52	0.58	0.50	4.03	4.15	0.47	2.17	4.56	5.12	1.98	0.00	0.00	10.28	1.76	0.75	66.86	164.53	924.04	284.44	1183.18	564.11	971.05	350.23	1135.42	342.92
18.785	0	0.13	0.16	0.04	0.11	0.05	2.22	0.06	4.98	4.02	95.55	5.93	-1.29	97.61	0.08	0.58	0.59	0.08	4.24	0.14	4.02	0.14	0.00	54.70	7.40	0.81	0.62	3.95	3.98	0.49	1.94	0.98	4.98	1.58	0.00	0.00	6.20	3.46	1.74	64.09	153.00	929.01	279.52	1183.60	553.48	980.73	341.96	1133.61	335.95
18.818	0	0.13	0.16	0.04	0.11	0.05	1.76	0.06	4.84	6.31	96.49	5.15	-1.38	97.43	0.07	0.61	0.61	0.07	4.45	0.14	6.31	0.17	0.00	50.76	7.51	0.87	0.57	5.30	3.81	0.38	2.13	1.57	4.84	1.45	0.00	0.00	6.08	3.82	2.01	65.24	167.38	930.63	284.91	1182.36	554.44	974.12	345.51	1141.49	343.03
18.852	0	0.12	0.14	0.04	0.11	0.06	1.36	0.06	5.25	6.09	97.29	3.55	0.00	98.19	0.06	0.44	0.44	0.06	5.25	0.14	6.09	0.23	0.00	46.15	6.27	0.71	0.64	4.97	3.12	0.29	1.84	3.78	4.91	0.32	0.00	0.00	5.90	2.04	1.61	65.66	167.98	931.90	287.55	1180.13	553.92	972.78	346.08	1140.76	345.39
18.885	0	0.12	0.14	0.03	0.11	0.05	1.21	0.06	4.56	3.82	97.59	2.47	0.00	97.93	0.05	0.36	0.41	0.06	3.55	0.09	3.82	0.19	0.00	43.77	5.07	0.67	0.88	3.79	2.76	0.31	2.29	1.83	4.56	0.00	0.00	0.00	3.72	2.72	3.92	64.14	161.67	928.56	284.03	1183.01	557.79	978.62	339.28	1140.18	345.39
18.918	0	0.12	0.14	0.03	0.12	0.05	1.01	0.06	4.31	2.82	97.98	1.75	0.00	98.57	0.05	0.46	0.44	0.09	2.81	0.06	2.82	0.09	0.00	40.37	4.18	0.55	0.67	2.61	2.56	0.27	2.44	0.66	4.31	0.00	0.00	0.00	6.28	0.82	1.46	65.31	166.21	929.17	286.43	1184.73	561.70	974.37	346.68	1140.57	345.35
18.952	0	0.12	0.14	0.03	0.12	0.04	0.65	0.06	4.05	1.68	98.70	0.93	0.00	98.25	0.05	0.41	0.36	0.11	3.00	0.07	1.68	0.06	0.00	31.68	3.75	0.51	0.74	2.18	2.22	0.23	2.24	1.88	4.05	0.00	0.00	0.00	3.48	1.85	3.43	64.08	163.24	927.62	284.67	1186.63	562.98	978.54	342.38	1141.75	345.67
18.985	0	0.12	0.14	0.03	0.12	0.05	0.55	0.06	4.48	0.78	98.90	0.75	0.00	98.76	0.08	0.37	0.30	0.11	2.82	0.07	0.78	0.03	0.00	28.70	3.12	0.39	1.10	2.15	2.09	0.21	2.19	1.93	4.48	0.00	0.00	0.00	1.07	-0.09	2.64	63.55	162.83	927.67	285.56	1185.44	561.89	977.11	343.10	1139.93	344.41
19.018	0	0.12	0.13	0.02	0.12	0.05	0.44	0.06	4.75	0.93	99.12	0.63	0.00	98.42	0.09	0.43	0.28	0.14	4.33	0.07	0.93	0.03	0.00	24.85	2.06	0.40	0.97	1.57	2.02	0.20	2.02	1.91	4.75	0.00	0.00	0.00	0.59	1.34	4.85	63.43	163.04	929.83	286.71	1186.90	562.76	981.79	338.88	1144.47	349.74
19.052	0	0.11	0.13	0.02	0.11	0.06	0.37	0.06	5.57	0.69	99.25	0.57	0.00	98.44	0.11	0.55	0.21	0.12	5.57	0.08	0.69	0.01	0.00	22.14	1.68	0.40	0.83	1.35	1.68	0.20	1.83	1.57	5.49	0.00	0.00	0.00	-1.69	1.28	4.78	62.88	164.39	931.34	286.69	1188.59	561.76	982.71	337.95	1146.68	349.61
19.085	0	0.11	0.13	0.02	0.11	0.06	0.36	0.06	5.83	0.81	99.29	0.54	0.00	98.63	0.12	0.65	0.20	0.12	5.83	0.09	0.81	0.01	0.00	21.27	1.39	0.39	0.76	1.09	1.71	0.20	1.69	2.96	5.37	0.00	0.00	0.00	-1.05	-0.62	5.08	62.78	162.32	932.38	286.23	1191.33	563.58	985.84	338.78	1147.86	348.64
19.119	0	0.11	0.13	0.02	0.11	0.06	0.22	0.06	5.46	0.74	99.56	0.33	0.00	98.68	0.13	0.75	0.16	0.16	5.46	0.08	0.74	0.01	0.00	12.39	1.34	0.35	0.93	1.01	1.54	0.18	2.23	0.44	5.46	0.00	0.00	0.00	1.07	0.41	5.85	63.05	157.47	929.86	282.02	1192.89	564.66	988.58	336.46	1145.78	345.68
19.152	0	0.11	0.13	0.02	0.12	0.05	0.17	0.06	4.96	0.63	99.66	0.33	0.00	97.76	0.14	0.74	0.14	0.14	4.74	0.08	0.63	0.01	0.00	7.67	1.08	0.37	0.82	0.90	1.56	0.18	2.60	1.34	4.96	0.00	0.00	0.00	6.49	-3.13	2.92	64.31	168.30	937.13	283.64	1199.60	567.05	986.60	341.26	1154.77	347.76
19.185	0	0.11	0.13	0.02	0.11	0.05	0.17	0.06	5.17	0.69	99.67	0.33	0.00	98.73	0.15	0.69	0.13	0.09	4.41	0.08	0.69	0.01	0.00	7.30	0.90	0.43	1.38	1.64	1.37	0.18	2.45	2.37	5.17	0.00	0.00	0.00	2.68	0.25	5.18	63.17	162.51	937.36	284.43	1200.81	568.03	993.11	339.38	1155.35	348.86
19.219	0	0.11	0.12	0.02	0.11	0.06	0.14	0.06	5.10	0.65	99.71	0.33	0.04	98.78	0.14	0.71	0.13	0.07	4.57	0.08	0.65	0.01	0.00	5.10	0.58	0.37	1.38	1.29	1.17	0.15	2.42	0.20	6.06	0.00	0.00	0.00	2.24	-0.01	6.07	62.94	160.95	938.69	280.74	1201.84	563.35	996.16	335.37	1156.78	345.53
19.252	0	0.11	0.12	0.02	0.11	0.06	0.13	0.06	4.33	0.83	99.73	0.33	0.62	98.76	0.09	0.67	0.11	0.06	4.50	0.08	0.83	0.01	0.00	4.33	0.44	0.37	1.33	0.93	1.13	0.15	2.22	1.12	6.37	0.00	0.00	0.00	4.00	0.11	4.75	63.19	165.78	942.00	282.06	1207.28	567.91	996.56	338.34	1162.12	347.06
19.285	0	0.10	0.11	0.02	0.11	0.08	0.13	0.06	4.04	1.38	99.73	0.33	1.82	97.78	0.10	0.75	0.10	0.07	7.17	0.09	1.38	0.02	0.00	4.04	0.58	0.44	1.54	1.61	1.07	0.16	1.91	1.18	6.72	0.00	0.00	0.00	3.64	-3.07	5.24	63.20	165.21	944.36	284.56	1208.47	568.82	999.19	339.86	1164.10	349.70
19.319	0	0.10	0.11	0.02	0.10	0.09	0.13	0.06	3.68	1.57	99.74	0.33	3.48	97.10	0.07	0.70	0.07	0.07	8.36	0.10	1.57	0.03	0.00	3.68	0.68	0.28	1.61	1.21	1.01	0.16	1.55	0.95	7.71	0.00	0.00	0.00	2.51	-4.45	4.78	62.54	165.07	949.32	285.86	1214.72	570.69	1004.17	342.92	1169.11	349.48
19.352	0	0.10	0.11	0.02	0.11	0.09	0.13	0.06	3.94	1.05	99.74	0.33	2.82	98.71	0.05	0.69	0.06	0.08	7.93	0.07	1.05	0.02	0.00	3.94	0.74	0.28	2.53	3.03	0.86	0.17	1.45	2.14	7.49	0.00	0.00	0.00	2.13	0.32	6.56	62.34	167.33	948.56	282.15	1215.69	569.20	1005.85	335.26	1172.53	350.01
19.386	0	0.10	0.10	0.02	0.10	0.10	0.12	0.06	4.74	0.79	99.76	0.33	4.17	98.02	0.05	0.82	0.04	0.07	7.46	0.07	0.79	0.01	0.00	3.15	0.68	0.31	2.49	4.74	0.83	0.18	1.03	0.55	8.93	0.00	0.00	0.00	3.45	-2.50	5.33	62.64	164.91	950.45	283.88	1217.62	572.12	1007.11	338.77	1171.64	350.01
19.419	0	0.10	0.09	0.02	0.10	0.11	0.11	0.06	5.89	0.59	99.77	0.34	5.46	97.78	0.04	1.27	0.03	0.08	7.06	0.05	0.59	0.01	0.00	2.57	0.77	0.34	3.40	5.89	0.70	0.16	0.76	2.73	10.29	0.00	0.00	0.00	3.61	-3.07	5.85	62.58	168.31	950.05	281.12	1220.97	572.99	1007.78	335.57	1175.49	349.84
19.452	0	0.10	0.08	0.02	0.10	0.12	0.11	0.06	6.80	0.68	99.76	0.35	5.66	98.18	0.03	1.55	0.03	0.10	7.92	0.05	0.68	0.01	0.00	2.79	0.83	0.37	2.71	6.80	0.72	0.15	0.67	0.84	10.43	0.00	0.00	0.00	4.50	-2.05	5.93	63.07	167.36	952.87	283.29	1222.34	573.48	1010.33	339.44	1177.30	350.81
19.486	0	0.10	0.08	0.02	0.10	0.15	0.11	0.06	6.21	0.98	99.70	0.38	7.26	98.35	0.03	1.66	0.03	0.14	10.48	0.05	0.98	0.01	0.00	2.93	1.42	0.45	3.49	6.21	0.65	0.18	0.54	1.29	11.08	0.00	0.00	0.00	4.48	-1.57	7.36	63.29	168.39	952.77	281.64	1222.38	570.52	1011.75	337.76	1179.65	350.65
19.519	0	0.10	0.08	0.02	0.10	0.13	0.11	0.06	5.40	0.85	99.74	0.37	6.28	98.64	0.03	1.51	0.02	0.14	8.08	0.05	0.85	0.00	0.00	2.81	1.58	0.52	3.86	5.40	0.58	0.18	0.47	1.23	10.90	0.00	0.00	0.00	1.52	-0.59	5.82	62.23	167.12	953.35	279.79	1226.04	571.84	1012.34	337.53	1179.26	345.80
19.552	0	0.09	0.08	0.02	0.10	0.14	0.11	0.06	4.23	1.42	99.71	0.37	7.19	98.57	0.04	1.30	0.03	0.11	10.18	0.04	1.42	0.01	0.00	2.64	1.59	0.59	3.98	4.23	0.56	0.18	0.34	0.77	10.87	0.00	0.00	0.00	1.82	-0.83	8.50	62.41	164.13	954.44	281.03	1225.42	571.64	1017.69	333.79	1180.91	351.08
19.586	0	0.09	0.08	0.02	0.10	0.13	0.10	0.06	5.64	0.88	99.74	0.40	6.69	98.77	0.05	1.23	0.02	0.13	7.38	0.02	0.88	0.00	0.00	2.05	1.42	0.72	5.29	5.64	0.45	0.17	0.35	0.92	11.36	0.00	0.00	0.00	0.83	0.05	6.76	62.03	167.07	954.23	278.49	1228.97	571.72	1015.50	336.68	1182.35	345.28
19.619	0	0.09	0.08	0.02	0.10	0.11	0.10	0.06	4.03	1.29	99.77	0.37	5.66	98.65	0.07	1.32	0.03	0.13	6.18	0.03	1.29	0.01	0.00	2.15	1.38	0.81	4.66	4.03	0.42	0.17	0.29	0.54	10.73	0.00	0.00	0.00	3.68	-0.54	7.84	62.88	168.30	953.84	279.31	1227.41	573.07	1015.61	334.19	1183.16	350.04
19.652	0	0.09	0.08	0.02	0.10	0.13	0.11	0.06	4.86	1.59	99.74	0.38	6.35	98.43	0.06	1.18	0.02	0.13	7.87	0.03	1.59	0.03	0.00	2.17	1.34	0.78	4.58	4.86	0.35	0.15	0.26	2.30	11.00	0.00	0.00	0.00	1.68	-1.31	7.73	62.55	166.73	955.29	277.39	1224.84	566.84	1015.68	329.31	1181.46	347.06
19.686	0	0.09	0.08	0.02	0.09	0.14	0.10	0.06	4.48	1.34	99.72	0.44	7.30	98.46	0.06	1.13	0.02	0.14	7.07	0.04	1.34	0.02	0.00	2.31	1.19	0.74	4.65	4.48	0.28	0.15	0.18	1.27	12.05	0.00	0.00	0.00	5.21	-1.20	7.31	63.46	168.98	956.04	279.53	1227.02	571.14	1015.48	334.47	1183.75	349.92
19.719	0	0.09	0.07	0.02	0.09	0.15	0.10	0.06	3.72	1.12	99.69	0.45	8.55	98.60	0.09	1.09	0.02	0.12	8.58	0.03	1.12	0.03	0.00	2.08	1.02	0.72	6.11	3.72	0.26	0.17	0.17	0.28	12.28	0.00	0.00	0.00	4.06	-0.73	6.84	63.06	165.69	955.84	278.90	1227.76	571.77	1016.57	334.41	1181.71	347.80
19.753	0	0.09	0.07	0.02	0.09	0.18	0.11	0.06	4.62	0.73	99.64	0.48	9.63	98.65	0.07	1.14	0.02	0.10	10.61	0.03	0.73	0.02	0.00	2.75	0.96	0.84	5.57	4.62	0.24	0.19	0.15	1.24	12.70	0.00	0.00	0.00	5.22	-0.54	7.38	63.40	168.37	955.49	277.68	1227.49	570.99	1015.89	331.98	1183.42	348.68
19.786	0	0.09	0.07	0.02	0.10	0.16	0.10	0.06	4.03	0.50	99.68	0.48	9.09	98.59	0.07	1.58	0.02	0.10	8.52	0.03	0.50	0.01	0.00	2.15	1.04	0.75	5.72	4.03	0.23	0.19	0.14	0.42	12.65	0.00	0.00	0.00	5.09	-0.76	7.09	63.47	169.94	955.04	278.32	1227.83	571.83	1014.64	334.06	1183.95	348.70
19.819	0	0.09	0.07	0.02	0.10	0.15	0.10	0.06	3.90	0.40	99.70	0.47	8.76	98.40	0.05	1.84	0.01	0.12	7.51	0.02	0.40	0.01	0.00	1.91	0.90	0.73	6.42	3.90	0.22	0.20	0.13	0.36	12.57	0.00	0.00	0.00	3.23	-1.40	6.86	62.85	167.41	956.06	278.33	1228.85	571.87	1016.48	333.24	1183.28	347.53
19.853	0	0.08	0.07	0.02	0.10	0.16	0.09	0.06	4.17	0.59	99.67	0.52	9.48	98.67	0.04	2.46	0.02	0.15	7.67	0.03	0.59	0.01	0.00	1.71	0.99	0.96	6.65	4.17	0.20	0.23	0.13	1.54	13.28	0.00	0.00	0.00	2.63	0.48	7.23	62.73	170.65	956.68	279.05	1229.85	571.29	1016.31	335.23	1186.45	348.36
19.886	0	0.08	0.07	0.02	0.10	0.17	0.09	0.06	3.99	0.71	99.66	0.54	9.87	98.52	0.04	2.51	0.02	0.20	8.08	0.03	0.71	0.01	0.00	1.78	0.93	0.88	6.55	3.99	0.19	0.24	0.13	0.60	13.50	0.00	0.00	0.00	1.14	-1.00	7.29	62.41	169.18	957.58	280.06	1229.62	570.84	1017.36	335.04	1185.99	348.62
19.919	0	0.08	0.07	0.02	0.10	0.18	0.10	0.06	5.33	1.88	99.65	0.51	9.12	98.33	0.04	2.78	0.02	0.25	9.57	0.03	1.88	0.02	0.00	2.11	1.02	0.85	6.72	5.33	0.19	0.22	0.11	0.74	13.05	0.00	0.00	0.00	1.77	-1.64	6.30	62.58	169.86	958.54	280.96	1230.63	572.22	1016.63	337.39	1186.13	348.31
19.953	0	0.08	0.07	0.02	0.10	0.19	0.09	0.06	5.48	1.92	99.62	0.52	9.63	98.54	0.05	3.10	0.02	0.27	10.65	0.02	2.08	0.02	0.00	1.92	1.04	0.79	5.26	5.48	0.18	0.26	0.09	0.77	13.16	0.00	0.00	0.00	1.18	0.95	7.92	62.46	166.93	958.91	281.45	1230.40	572.76	1020.48	333.82	1186.47	351.54
19.986	0	0.08	0.07	0.02	0.09	0.20	0.09	0.06	4.51	1.73	99.60	0.48	9.55	98.64	0.04	3.08	0.02	0.28	12.44	0.03	3.56	0.03	0.00	1.73	0.96	0.86	3.98	4.51	0.21	0.26	0.07	2.89	12.70	0.00	0.00	0.00	-0.75	0.57	8.01	62.05	167.17	957.58	280.13	1230.61	572.88	1020.00	331.13	1186.06	350.41
20.019	0	0.08	0.07	0.02	0.10	0.19	0.09	0.07	3.64	1.62	99.62	0.46	9.55	98.74	0.06	3.71	0.02	0.33	12.00	0.03	2.96	0.03	0.00	1.62	0.96	0.90	4.03	3.64	0.21	0.24	0.05	0.64	12.43	0.00	0.00	0.00	1.54	-0.19	7.05	62.66	167.02	957.92	282.38	1228.87	573.77	1017.97	335.08	1184.18	351.49
20.053	0	0.08	0.07	0.02	0.10	0.23	0.10	0.07	3.00	1.87	99.53	0.50	11.63	98.75	0.06	3.33	0.02	0.34	14.79	0.04	2.03	0.03	0.00	1.87	1.05	0.73	3.95	3.00	0.18	0.25	0.06	3.18	12.88	0.00	0.00	0.00	-0.47	0.16	7.47	61.99	171.60	956.68	280.16	1230.10	572.42	1016.46	333.05	1187.23	349.89
20.086	0	0.08	0.07	0.02	0.09	0.22	0.10	0.06	2.61	1.78	99.56	0.49	11.18	98.52	0.08	2.72	0.03	0.38	13.73	0.05	2.12	0.02	0.00	1.78	0.95	0.80	3.33	2.61	0.19	0.25	0.06	1.03	12.79	0.00	0.00	0.00	2.21	-0.99	5.82	62.27	163.55	957.44	280.02	1229.92	573.64	1018.04	335.89	1181.22	346.77
20.120	0	0.08	0.07	0.02	0.09	0.25	0.10	0.06	3.77	1.58	99.49	0.52	12.39	98.50	0.08	2.07	0.03	0.32	15.61	0.07	1.58	0.01	0.00	1.81	1.05	0.62	2.70	3.77	0.18	0.27	0.05	0.87	13.22	0.00	0.00	0.00	2.54	1.06	7.83	62.61	165.79	957.21	281.84	1227.86	573.10	1018.83	333.61	1183.52	352.73
20.153	0	0.09	0.07	0.02	0.09	0.26	0.11	0.06	4.47	1.67	99.47	0.48	12.28	98.29	0.10	1.79	0.05	0.25	17.43	0.09	1.67	0.01	0.00	1.81	1.17	0.70	2.52	4.47	0.18	0.29	0.04	0.88	12.60	0.00	0.00	0.00	0.87	1.75	8.18	62.12	164.75	957.71	282.51	1227.59	572.33	1019.87	333.79	1183.55	352.53
20.186	0	0.09	0.08	0.02	0.09	0.24	0.11	0.06	4.69	1.29	99.53	0.44	11.47	98.40	0.13	1.56	0.07	0.24	16.53	0.11	1.29	0.01	0.00	1.73	1.13	0.69	2.44	4.69	0.17	0.31	0.04	0.26	12.08	0.00	0.00	0.00	0.13	1.41	7.91	62.04	164.51	957.11	281.66	1227.24	571.34	1019.21	332.16	1182.49	352.16
20.220	0	0.09	0.08	0.02	0.09	0.24	0.12	0.06	3.86	1.65	99.52	0.39	11.37	98.71	0.11	1.22	0.10	0.23	18.66	0.15	1.65	0.02	0.00	2.07	1.12	0.72	2.27	3.86	0.18	0.32	0.04	0.61	11.22	0.00	0.00	0.00	4.55	0.30	7.31	63.38	166.60	958.92	284.11	1227.32	573.37	1018.24	337.41	1184.01	354.03
20.253	0	0.09	0.08	0.02	0.09	0.26	0.11	0.06	2.08	1.74	99.48	0.44	12.47	97.62	0.14	1.65	0.10	0.21	18.47	0.20	1.74	0.03	0.00	2.08	1.11	0.69	2.15	1.84	0.19	0.29	0.03	4.52	11.98	0.00	0.00	0.00	-1.33	-3.42	8.36	61.91	164.24	957.71	283.37	1224.82	567.90	1018.68	335.19	1182.16	351.01
20.286	0	0.09	0.08	0.02	0.09	0.20	0.11	0.06	2.00	1.42	99.61	0.41	10.62	98.19	0.12	1.57	0.11	0.18	14.41	0.20	1.42	0.03	0.00	2.00	0.89	0.62	1.68	1.21	0.18	0.26	0.03	2.10	11.53	0.00	0.00	0.00	6.74	-2.02	8.64	63.63	172.60	957.39	280.48	1230.79	573.86	1018.29	335.65	1189.92	353.97
20.320	0	0.09	0.08	0.02	0.09	0.16	0.11	0.06	2.38	1.89	99.68	0.41	8.85	98.08	0.12	1.62	0.15	0.17	10.91	0.19	1.89	0.05	0.00	2.38	0.71	0.64	1.24	0.95	0.21	0.23	0.02	1.04	11.50	0.00	0.00	0.00	2.62	-2.32	8.62	62.61	166.40	957.49	280.75	1230.01	572.70	1020.61	334.42	1186.13	351.53
20.353	0	0.08	0.08	0.02	0.09	0.15	0.10	0.06	1.97	1.42	99.70	0.42	8.57	98.03	0.12	2.49	0.14	0.18	9.16	0.14	1.42	0.05	0.00	1.97	0.62	0.59	1.18	1.35	0.21	0.25	0.03	0.18	11.67	0.00	0.00	0.00	3.95	-2.47	8.41	62.56	175.07	962.09	280.04	1237.61	575.53	1022.75	333.13	1196.60	353.76
20.387	0	0.09	0.08	0.02	0.10	0.12	0.10	0.07	2.16	1.07	99.77	0.39	6.76	98.74	0.13	3.36	0.16	0.18	5.80	0.10	1.07	0.03	0.00	1.57	0.44	0.54	1.08	2.16	0.25	0.25	0.02	0.41	11.19	0.00	0.00	0.00	2.79	0.20	8.34	62.44	173.47	961.77	279.60	1240.09	578.16	1024.45	333.48	1196.82	352.94
20.420	0	0.09	0.07	0.02	0.10	0.12	0.09	0.07	2.33	0.92	99.76	0.41	7.27	98.31	0.13	3.57	0.19	0.15	5.67	0.07	0.92	0.02	0.00	1.09	0.33	0.52	1.16	2.33	0.25	0.28	0.02	1.53	11.54	0.00	0.00	0.00	3.30	1.69	10.21	62.73	177.17	960.61	278.72	1242.80	580.97	1026.59	330.67	1201.80	356.98
20.453	0	0.08	0.07	0.02	0.10	0.14	0.09	0.07	4.04	0.56	99.72	0.46	8.41	98.47	0.15	3.81	0.16	0.11	6.48	0.05	0.56	0.01	0.00	0.84	0.28	0.50	1.42	4.04	0.24	0.30	0.02	2.37	12.40	0.00	0.00	0.00	3.13	-1.18	10.18	62.40	173.75	964.34	278.13	1250.26	583.62	1033.22	333.75	1205.72	354.52
20.487	0	0.08	0.06	0.02	0.09	0.17	0.09	0.07	5.18	0.60	99.67	0.54	9.77	97.86	0.14	3.49	0.17	0.07	7.40	0.05	0.60	0.01	0.00	0.72	0.23	0.47	1.86	5.18	0.19	0.31	0.03	7.67	13.51	0.00	0.00	0.00	5.96	-2.89	9.91	63.28	180.70	966.45	276.00	1254.73	585.05	1033.25	331.54	1212.37	355.37
20.520	0	0.09	0.06	0.02	0.09	0.16	0.09	0.06	8.45	0.54	99.67	0.56	9.20	98.13	0.14	2.87	0.17	0.08	7.02	0.03	0.54	0.00	0.00	0.55	0.21	0.43	2.33	8.45	0.19	0.32	0.03	0.99	13.70	0.00	0.00	0.00	5.28	-2.20	9.93	63.39	178.82	970.19	276.18	1258.65	585.22	1037.89	332.13	1215.26	354.77
20.553	0	0.09	0.06	0.02	0.09	0.19	0.08	0.06	8.63	0.49	99.61	0.63	10.59	97.54	0.15	2.35	0.16	0.07	8.18	0.03	0.61	0.00	0.00	0.49	0.17	0.43	3.40	8.63	0.20	0.34	0.03	0.64	14.59	0.00	0.00	0.00	3.22	-3.60	8.71	62.82	182.83	973.26	274.92	1263.81	586.17	1038.42	330.64	1219.97	352.30
20.587	0	0.08	0.05	0.01	0.08	0.24	0.08	0.06	5.35	0.36	99.52	0.78	13.22	97.65	0.14	2.29	0.12	0.06	8.88	0.03	0.70	0.01	0.00	0.36	0.16	0.41	4.12	5.35	0.19	0.37	0.03	0.31	16.11	0.00	0.00	0.00	0.81	-3.37	8.48	62.47	178.52	976.36	274.88	1265.53	584.99	1042.44	328.78	1219.63	350.51
20.620	0	0.08	0.05	0.01	0.08	0.27	0.08	0.06	4.96	0.38	99.47	0.86	14.17	98.17	0.15	1.99	0.12	0.04	9.38	0.04	0.78	0.01	0.00	0.38	0.23	0.43	5.47	4.96	0.18	0.38	0.03	0.41	16.77	0.00	0.00	0.00	-0.75	-2.07	10.55	62.14	183.80	974.72	270.88	1270.33	585.50	1044.95	324.01	1226.79	350.84
20.653	0	0.07	0.05	0.01	0.08	0.35	0.08	0.06	3.43	0.32	99.30	1.00	16.75	97.82	0.12	1.61	0.11	0.03	12.23	0.05	1.02	0.02	0.00	0.32	0.25	0.49	6.69	3.43	0.20	0.41	0.04	1.37	17.84	0.00	0.00	0.00	0.84	-2.98	9.40	62.33	188.62	976.83	268.65	1276.71	588.67	1045.27	324.39	1232.30	348.81
20.687	0	0.06	0.04	0.01	0.07	0.60	0.07	0.06	4.38	0.24	98.79	1.89	21.57	98.54	0.12	1.33	0.07	0.02	13.44	0.06	1.14	0.03	0.00	0.24	0.25	0.56	8.25	4.38	0.21	0.40	0.04	8.49	22.10	0.00	0.00	0.00	0.48	-0.95	9.42	62.12	187.67	975.37	265.58	1278.56	588.68	1045.80	323.67	1232.22	345.28
20.720	0	0.06	0.03	0.01	0.07	0.71	0.06	0.06	4.23	0.23	98.58	2.44	23.24	98.76	0.11	1.20	0.07	0.02	13.13	0.07	1.04	0.04	0.00	0.23	0.22	0.60	8.98	4.23	0.19	0.37	0.04	0.40	23.71	0.00	0.00	0.00	2.11	-0.11	10.28	62.46	192.35	975.58	263.67	1282.46	590.62	1047.32	321.73	1237.98	347.15
20.754	0	0.06	0.03	0.01	0.06	0.67	0.06	0.06	3.02	0.15	98.67	2.95	23.48	97.25	0.12	1.28	0.06	0.02	9.60	0.06	0.67	0.03	0.00	0.15	0.21	0.59	7.95	3.02	0.21	0.47	0.05	1.50	24.94	0.00	0.00	0.00	5.45	-4.18	10.61	63.02	191.63	978.57	262.37	1287.05	591.82	1051.80	322.35	1241.82	347.13
20.787	0	0.05	0.03	0.01	0.06	0.67	0.06	0.06	2.33	0.14	98.66	3.53	24.04	97.96	0.14	1.11	0.06	0.01	7.50	0.05	0.49	0.02	0.00	0.12	0.18	0.59	6.31	2.33	0.21	0.50	0.05	1.67	26.09	0.00	0.00	0.00	4.89	-2.63	9.59	62.89	194.00	981.09	261.87	1289.61	592.53	1051.83	320.80	1244.16	346.19
20.820	0	0.05	0.03	0.01	0.06	0.60	0.06	0.06	1.52	0.15	98.81	3.55	23.40	98.77	0.15	1.01	0.06	0.01	5.28	0.05	0.25	0.01	0.00	0.12	0.18	0.61	6.24	1.52	0.19	0.45	0.06	3.81	26.12	0.00	0.00	0.00	0.73	0.08	9.39	61.73	195.26	980.57	258.59	1292.89	592.55	1052.47	316.17	1245.97	342.34
20.854	0	0.05	0.02	0.01	0.06	0.75	0.05	0.06	1.54	0.14	98.50	4.84	25.57	96.74	0.14	0.97	0.07	0.01	5.37	0.06	0.26	0.02	0.00	0.11	0.20	0.61	7.42	1.54	0.16	0.40	0.06	1.95	28.13	0.00	0.00	0.00	2.09	-5.05	9.42	61.81	201.00	979.12	256.77	1296.28	594.02	1050.66	318.60	1250.40	341.07
20.887	0	0.05	0.02	0.01	0.06	0.73	0.05	0.06	1.93	0.22	98.55	4.97	25.33	96.45	0.22	0.99	0.07	0.01	4.46	0.04	0.15	0.01	0.00	0.11	0.14	0.61	7.37	1.93	0.14	0.35	0.05	1.95	28.31	0.00	0.00	0.00	1.47	-5.50	8.90	61.67	206.51	980.11	257.30	1302.30	597.99	1050.68	323.52	1256.47	340.73
20.920	0	0.05	0.02	0.01	0.06	0.79	0.05	0.06	1.95	0.28	98.43	5.20	25.97	97.15	0.28	1.11	0.09	0.01	5.32	0.04	0.20	0.02	0.00	0.09	0.12	0.68	7.10	1.95	0.14	0.32	0.05	2.33	28.61	0.00	0.00	0.00	-0.47	-4.36	7.67	61.38	203.28	981.68	259.22	1302.58	602.01	1051.28	320.13	1253.41	341.71
20.954	0	0.05	0.02	0.01	0.06	0.80	0.05	0.06	2.00	0.43	98.40	5.16	26.06	97.36	0.43	1.43	0.10	0.01	5.75	0.03	0.19	0.02	0.00	0.09	0.10	0.85	5.53	2.00	0.13	0.27	0.04	0.84	28.55	0.00	0.00	0.00	3.10	-3.97	8.46	61.91	203.96	980.97	258.24	1304.64	605.43	1053.05	319.78	1255.53	344.34
20.987	0	0.05	0.02	0.01	0.06	0.74	0.05	0.06	1.97	0.55	98.52	5.19	25.46	96.34	0.55	1.63	0.10	0.01	4.24	0.03	0.13	0.01	0.00	0.09	0.11	0.79	4.93	1.97	0.12	0.23	0.05	2.20	28.59	0.00	0.00	0.00	1.58	-5.65	8.14	61.34	207.84	980.04	257.34	1309.27	608.65	1052.43	322.07	1259.26	342.54
21.020	0	0.05	0.02	0.01	0.06	0.88	0.05	0.06	1.39	0.85	98.24	5.98	26.98	95.75	1.06	2.33	0.10	0.01	5.46	0.04	0.15	0.01	0.00	0.08	0.10	0.85	4.81	1.39	0.12	0.23	0.05	6.73	29.53	0.00	0.00	0.00	-2.84	-6.43	7.52	60.71	200.04	984.61	261.60	1307.93	605.55	1056.42	324.56	1255.74	341.49
21.054	0	0.04	0.02	0.01	0.05	1.18	0.05	0.07	1.31	0.97	97.64	8.57	29.68	96.23	1.50	2.75	0.12	0.01	5.95	0.06	0.09	0.00	0.00	0.07	0.10	0.97	5.90	1.31	0.10	0.20	0.05	1.71	31.94	0.00	0.00	0.00	0.33	-5.80	7.20	61.16	197.13	986.67	263.52	1307.44	607.47	1058.10	325.66	1254.35	344.32
21.087	0	0.04	0.02	0.01	0.06	1.13	0.05	0.07	0.83	0.91	97.75	8.23	29.32	97.82	1.87	3.29	0.11	0.01	5.71	0.05	0.08	0.00	0.00	0.07	0.08	0.91	4.68	0.83	0.10	0.20	0.05	1.41	31.66	0.00	0.00	0.00	-0.77	-2.98	8.16	61.29	197.14	988.54	265.76	1306.35	605.46	1060.15	325.73	1256.09	347.45
21.121	0	0.04	0.02	0.01	0.06	0.95	0.05	0.07	0.77	0.76	98.11	6.83	27.62	98.23	2.46	4.56	0.13	0.01	5.08	0.04	0.07	0.01	0.00	0.05	0.06	0.76	3.42	0.77	0.11	0.17	0.04	1.63	30.41	0.00	0.00	0.00	-2.53	-1.92	8.85	61.13	200.91	987.75	264.58	1306.80	603.98	1059.53	323.34	1258.97	347.60
21.154	0	0.04	0.02	0.01	0.06	1.06	0.05	0.07	0.77	0.69	97.88	7.82	28.82	97.82	1.87	4.06	0.11	0.01	5.29	0.05	0.07	0.00	0.00	0.04	0.05	0.69	2.69	0.77	0.10	0.15	0.03	2.57	31.32	0.00	0.00	0.00	-1.22	-2.97	8.93	61.30	201.09	987.86	265.76	1307.61	605.91	1059.93	325.97	1259.69	349.07
21.187	0	0.04	0.02	0.01	0.06	0.99	0.05	0.08	0.68	0.69	98.02	7.67	28.08	98.01	2.88	4.30	0.13	0.01	4.37	0.04	0.08	0.01	0.00	0.04	0.04	0.69	2.44	0.68	0.10	0.15	0.03	5.73	31.18	0.00	0.00	0.00	-2.14	-2.52	9.12	61.29	203.26	986.12	266.12	1307.87	606.39	1058.42	328.76	1260.68	348.90
21.221	0	0.05	0.02	0.01	0.06	0.79	0.06	0.07	0.96	0.54	98.42	5.15	25.71	97.94	2.73	3.99	0.19	0.01	5.57	0.05	0.12	0.01	0.00	0.03	0.03	0.54	2.52	0.96	0.10	0.15	0.03	2.74	28.54	0.00	0.00	0.00	-1.34	-2.69	8.88	61.19	205.14	986.67	262.90	1312.20	607.69	1059.61	326.99	1263.83	346.40
21.254	0	0.05	0.02	0.01	0.06	0.78	0.06	0.07	0.64	0.52	98.44	4.62	25.41	95.93	2.90	2.91	0.27	0.01	6.68	0.06	0.15	0.02	0.00	0.03	0.03	0.52	1.71	0.64	0.10	0.15	0.03	2.70	27.83	0.00	0.00	0.00	-7.89	-6.20	8.02	60.42	206.01	990.46	262.67	1317.77	606.37	1062.30	326.76	1267.79	341.48
21.287	0	0.05	0.02	0.01	0.06	0.92	0.06	0.07	0.39	0.59	98.15	5.43	27.06	96.32	2.35	2.41	0.31	0.01	7.66	0.07	0.23	0.05	0.00	0.02	0.02	0.59	1.28	0.39	0.10	0.13	0.02	11.65	28.89	0.00	0.00	0.00	-7.58	-5.67	7.20	60.26	199.74	994.36	267.38	1316.60	607.17	1065.12	331.05	1264.47	343.49
21.321	0	0.05	0.02	0.01	0.06	0.84	0.06	0.07	0.42	0.67	98.32	4.94	26.20	96.71	2.19	2.71	0.42	0.01	7.14	0.06	0.23	0.04	0.00	0.02	0.02	0.67	1.09	0.24	0.11	0.13	0.02	1.42	28.27	0.00	0.00	0.00	-6.78	-5.10	7.10	60.60	202.45	999.58	275.41	1312.16	605.26	1064.27	335.09	1266.02	351.91
21.354	0	0.05	0.02	0.01	0.06	0.92	0.06	0.07	0.42	0.69	98.15	5.54	27.09	98.13	2.22	2.93	0.42	0.01	7.35	0.07	0.22	0.04	0.00	0.02	0.02	0.69	1.15	0.21	0.11	0.14	0.02	0.60	29.02	0.00	0.00	0.00	-1.30	-2.21	7.31	61.41	196.92	996.59	271.49	1313.42	610.31	1066.41	332.18	1262.38	351.39
21.388	0	0.05	0.02	0.01	0.06	0.89	0.05	0.07	0.48	0.72	98.21	5.90	26.98	97.18	1.99	2.51	0.48	0.01	5.95	0.07	0.15	0.04	0.00	0.01	0.02	0.72	1.14	0.19	0.13	0.17	0.02	6.36	29.44	0.00	0.00	0.00	-6.12	-4.30	7.69	60.53	201.27	995.96	270.69	1317.63	610.25	1066.62	333.67	1267.32	348.75
21.421	0	0.04	0.02	0.01	0.06	0.96	0.05	0.07	0.42	0.76	98.09	6.59	27.60	95.21	2.34	3.18	0.42	0.01	5.72	0.07	0.16	0.06	0.00	0.01	0.02	0.76	1.07	0.21	0.14	0.20	0.02	3.86	30.17	0.00	0.00	0.00	-8.43	-7.05	7.17	60.63	206.85	995.69	270.85	1319.73	611.98	1064.16	332.86	1270.41	348.56
21.454	0	0.04	0.02	0.01	0.06	1.00	0.05	0.07	0.42	0.68	98.01	6.35	27.89	95.07	2.00	4.31	0.42	0.01	6.91	0.07	0.18	0.12	0.00	0.01	0.02	0.68	1.01	0.32	0.16	0.20	0.02	1.61	29.93	0.00	0.00	0.00	-9.76	-7.21	8.22	60.72	210.37	993.41	268.76	1322.17	612.45	1064.38	331.98	1274.14	348.03
21.488	0	0.04	0.02	0.01	0.06	1.03	0.05	0.08	0.48	0.65	97.93	7.74	28.54	94.67	1.76	6.05	0.48	0.02	4.99	0.05	0.16	0.11	0.00	0.01	0.02	0.65	0.86	0.21	0.19	0.27	0.02	1.74	31.25	0.00	0.00	0.00	-9.33	-7.62	6.90	60.67	208.38	995.09	269.53	1323.79	614.54	1064.64	334.55	1272.68	346.30
21.521	0	0.04	0.02	0.01	0.07	0.92	0.05	0.08	0.50	0.59	98.16	6.57	27.42	97.10	1.73	7.86	0.50	0.02	5.11	0.04	0.14	0.09	0.00	0.01	0.02	0.59	0.86	0.25	0.19	0.26	0.02	0.79	30.15	0.00	0.00	0.00	-6.19	-4.45	8.40	60.67	205.26	997.68	273.10	1321.12	614.43	1068.76	333.78	1273.02	354.05
21.554	0	0.04	0.02	0.01	0.07	0.80	0.05	0.08	0.50	0.64	98.39	5.71	26.24	94.07	1.46	7.95	0.50	0.03	4.50	0.03	0.11	0.06	0.00	0.01	0.03	0.64	0.97	0.24	0.19	0.26	0.02	1.18	29.22	0.00	0.00	0.00	-6.03	-8.18	8.29	60.65	206.55	997.95	273.83	1322.18	615.63	1068.62	335.03	1274.24	354.60
21.588	0	0.05	0.02	0.01	0.07	0.56	0.05	0.08	0.66	0.70	98.89	3.72	22.84	94.04	1.23	7.19	0.66	0.03	3.47	0.02	0.08	0.04	0.00	0.02	0.03	0.70	0.92	0.17	0.22	0.28	0.02	1.20	26.42	0.00	0.00	0.00	-6.52	-8.21	8.53	60.60	209.60	997.76	273.53	1324.85	617.53	1068.90	335.23	1277.54	355.23
21.621	0	0.05	0.02	0.01	0.08	0.53	0.05	0.08	0.63	0.69	98.94	3.42	22.31	94.74	1.39	8.40	0.63	0.02	3.64	0.02	0.09	0.05	0.00	0.02	0.03	0.69	0.64	0.17	0.22	0.27	0.02	2.61	25.88	0.00	0.00	0.00	-2.79	-7.55	8.05	61.20	200.77	1002.34	280.53	1319.80	618.18	1071.93	339.61	1271.51	361.40
21.654	0	0.05	0.02	0.01	0.08	0.51	0.05	0.09	0.69	0.75	98.98	3.44	21.85	97.94	2.21	9.64	0.69	0.02	2.90	0.01	0.07	0.04	0.00	0.02	0.03	0.75	0.65	0.15	0.22	0.26	0.02	2.03	25.93	0.00	0.00	0.00	-2.83	-2.70	8.33	61.05	196.22	1001.39	277.98	1320.29	615.97	1073.97	341.47	1269.56	357.13
21.688	0	0.05	0.02	0.01	0.08	0.52	0.06	0.09	0.73	0.73	98.97	3.23	21.75	94.02	2.53	9.39	0.73	0.02	3.93	0.02	0.09	0.04	0.00	0.02	0.03	0.73	0.53	0.15	0.24	0.30	0.03	3.15	25.51	0.00	0.00	0.00	-1.76	-8.22	8.28	61.25	201.77	1001.50	277.33	1320.88	617.03	1071.97	337.42	1272.56	359.20
21.721	0	0.05	0.02	0.01	0.08	0.56	0.06	0.09	0.66	0.73	98.88	3.44	22.44	96.01	2.71	7.77	0.66	0.02	4.57	0.02	0.09	0.03	0.00	0.02	0.03	0.73	0.49	0.17	0.25	0.30	0.03	1.84	25.91	0.00	0.00	0.00	-1.77	-6.10	8.94	61.36	202.19	1001.85	277.83	1320.66	616.66	1073.02	336.73	1273.73	361.10
21.755	0	0.05	0.02	0.01	0.08	0.60	0.06	0.09	0.43	0.76	98.80	3.20	22.83	94.34	3.29	7.00	0.43	0.01	6.65	0.02	0.11	0.02	0.00	0.02	0.03	0.76	0.46	0.19	0.28	0.33	0.03	8.28	25.46	0.00	0.00	0.00	-1.05	-7.94	8.05	61.34	200.05	1002.64	278.22	1320.78	617.12	1072.84	338.85	1271.83	359.46
21.788	0	0.04	0.02	0.01	0.11	0.47	0.07	0.12	0.36	0.69	99.05	2.36	20.18	97.15	5.64	12.85	0.36	0.01	6.36	0.03	0.12	0.04	0.00	0.02	0.03	0.69	0.36	0.18	0.26	0.33	0.03	1.68	23.51	0.00	0.00	0.00	-0.47	-4.35	9.00	61.83	206.05	1001.52	280.81	1319.92	618.97	1070.93	340.26	1275.44	365.43
21.821	0	0.04	0.02	0.01	0.13	0.50	0.06	0.16	0.34	0.63	99.00	2.87	20.76	98.03	6.10	18.81	0.34	0.01	4.80	0.03	0.09	0.05	0.00	0.02	0.04	0.63	0.32	0.12	0.29	0.31	0.03	0.78	24.74	0.00	0.00	0.00	-3.71	-2.47	7.00	60.83	196.87	1002.06	279.03	1321.87	617.68	1072.61	345.22	1269.22	355.26
21.855	0	0.04	0.02	0.01	0.17	0.41	0.06	0.20	0.35	0.56	99.18	2.20	18.85	97.98	6.44	24.15	0.35	0.01	4.70	0.03	0.15	0.12	0.00	0.03	0.04	0.56	0.25	0.09	0.35	0.36	0.03	0.36	23.07	0.00	0.00	0.00	-4.26	-2.60	8.47	61.25	202.91	1001.37	282.13	1319.42	618.65	1070.99	342.08	1272.79	363.17
21.888	0	0.03	0.02	0.01	0.21	0.36	0.06	0.26	0.31	0.48	99.28	1.90	17.36	98.52	7.78	28.95	0.31	0.02	4.17	0.03	0.12	0.13	0.00	0.03	0.04	0.48	0.29	0.09	0.33	0.34	0.03	0.46	22.12	0.00	0.00	0.00	2.36	-1.01	8.89	62.57	200.58	1002.47	281.40	1320.33	621.58	1073.90	341.70	1272.96	366.41
21.921	0	0.03	0.01	0.01	0.31	0.32	0.05	0.41	0.31	0.51	99.17	1.70	16.29	97.92	8.24	39.84	0.31	0.02	3.53	0.03	0.09	0.11	0.00	0.03	0.05	0.51	0.25	0.08	0.37	0.35	0.04	0.79	21.44	0.00	0.00	0.00	-1.05	-2.75	7.92	61.64	195.90	999.88	278.81	1319.33	617.87	1072.14	344.78	1267.63	357.47
21.955	0	0.03	0.01	0.01	0.37	0.30	0.05	0.49	0.36	0.55	99.02	1.66	15.30	97.85	9.92	42.16	0.36	0.02	4.40	0.03	0.09	0.09	0.00	0.03	0.04	0.55	0.25	0.09	0.35	0.33	0.03	3.21	20.52	0.00	0.00	0.00	-1.51	-2.91	9.65	61.59	202.13	997.75	276.34	1319.83	617.62	1071.68	337.62	1272.50	360.62
21.988	0	0.03	0.01	0.01	0.45	0.28	0.05	0.60	0.37	0.49	98.81	2.30	14.43	98.19	10.55	46.32	0.37	0.02	4.46	0.03	0.05	0.05	0.00	0.03	0.05	0.49	0.25	0.10	0.36	0.31	0.03	1.88	19.79	0.00	0.00	0.00	-1.80	-2.03	9.65	61.77	204.12	999.25	277.42	1319.40	618.11	1071.72	334.18	1273.71	363.60
22.021	0	0.02	0.01	0.01	0.58	0.25	0.05	0.79	0.43	0.45	98.42	3.49	12.89	97.48	11.96	51.67	0.43	0.02	5.10	0.03	0.08	0.07	0.00	0.03	0.05	0.45	0.21	0.09	0.36	0.29	0.03	3.79	18.41	0.00	0.00	0.00	-1.21	-3.72	8.91	61.84	204.95	999.20	278.37	1319.12	617.98	1069.64	338.63	1273.22	362.29
22.055	0	0.03	0.02	0.01	0.35	0.28	0.06	0.43	0.44	0.44	99.15	1.41	14.59	97.53	8.75	40.09	0.44	0.02	6.60	0.03	0.09	0.04	0.00	0.03	0.04	0.38	0.27	0.08	0.42	0.29	0.02	2.42	18.77	0.00	0.00	0.00	-2.73	-3.62	8.80	61.32	202.27	999.05	276.03	1319.49	615.93	1070.70	336.43	1271.76	358.54
22.088	0	0.03	0.02	0.01	0.48	0.26	0.07	0.61	0.45	0.45	98.78	1.65	12.40	97.26	15.41	42.04	0.45	0.01	6.27	0.04	0.12	0.05	0.00	0.03	0.04	0.39	0.21	0.08	0.44	0.29	0.02	1.23	18.19	0.00	0.00	0.00	-0.47	-4.16	9.56	61.91	199.56	1000.18	279.80	1317.22	616.31	1072.56	340.08	1270.77	363.27
22.122	0	0.02	0.01	0.01	0.63	0.29	0.07	0.91	0.34	0.34	98.17	2.88	13.04	96.71	18.06	49.11	0.34	0.01	5.31	0.04	0.07	0.04	0.00	0.03	0.04	0.34	0.23	0.07	0.45	0.32	0.02	2.02	19.63	0.00	0.00	0.00	-2.44	-5.09	7.31	61.19	195.98	999.52	277.63	1319.12	616.60	1070.81	343.63	1266.48	354.71
22.155	0	0.02	0.02	0.01	0.55	0.25	0.07	0.74	0.36	0.36	98.52	2.09	12.01	97.73	17.12	44.97	0.36	0.01	4.71	0.04	0.07	0.03	0.00	0.03	0.03	0.35	0.22	0.06	0.51	0.33	0.02	3.88	18.71	0.00	0.00	0.00	-1.92	-3.18	9.08	61.62	204.35	998.27	277.11	1318.61	617.04	1069.51	336.80	1272.40	361.14
22.188	0	0.03	0.02	0.01	0.41	0.20	0.08	0.49	0.37	0.38	99.02	1.11	10.50	97.92	15.39	36.65	0.37	0.01	3.41	0.04	0.05	0.03	0.00	0.03	0.03	0.38	0.19	0.06	0.53	0.33	0.02	3.38	17.46	0.00	0.00	0.00	-2.74	-2.73	9.29	61.45	200.04	997.71	276.77	1318.43	617.32	1071.35	336.31	1269.98	360.00
22.222	0	0.03	0.02	0.01	0.44	0.16	0.07	0.50	0.39	0.39	99.01	1.40	8.90	98.19	12.58	39.87	0.39	0.01	2.89	0.03	0.04	0.03	0.00	0.03	0.03	0.35	0.22	0.06	0.55	0.31	0.02	2.53	15.60	0.00	0.00	0.00	-3.22	-2.03	9.92	61.39	203.83	997.21	276.19	1319.39	616.77	1071.01	335.83	1273.28	360.97
22.255	0	0.03	0.02	0.01	0.48	0.16	0.08	0.55	0.45	0.45	98.91	1.33	7.88	97.36	15.66	39.10	0.45	0.01	2.63	0.03	0.05	0.03	0.00	0.04	0.03	0.35	0.20	0.07	0.56	0.31	0.02	1.60	15.39	0.00	0.00	0.00	-1.70	-3.97	8.01	61.50	200.96	998.65	277.45	1321.26	620.88	1070.58	339.87	1270.63	358.97
22.288	0	0.03	0.02	0.01	0.43	0.15	0.08	0.46	0.49	0.49	99.08	1.25	8.09	98.58	12.53	38.22	0.49	0.01	2.66	0.03	0.07	0.05	0.00	0.04	0.03	0.42	0.25	0.11	0.59	0.30	0.02	0.86	14.99	0.00	0.00	0.00	-4.41	-0.80	6.99	61.10	194.95	1001.98	280.84	1318.82	618.15	1072.11	342.17	1266.41	358.05
22.322	0	0.03	0.02	0.01	0.49	0.15	0.07	0.54	0.56	0.56	98.91	1.87	8.54	98.06	11.19	43.47	0.56	0.01	3.00	0.03	0.08	0.06	0.00	0.04	0.03	0.43	0.25	0.11	0.59	0.32	0.02	1.01	15.06	0.00	0.00	0.00	-0.84	-2.39	7.03	61.89	191.21	1002.89	280.06	1316.98	615.37	1073.29	343.71	1264.04	356.99
22.355	0	0.04	0.02	0.01	0.31	0.17	0.06	0.32	0.56	0.56	99.35	1.01	10.34	98.04	7.01	35.18	0.56	0.01	3.00	0.02	0.07	0.06	0.00	0.04	0.03	0.46	0.39	0.13	0.56	0.31	0.01	0.95	15.92	0.00	0.00	0.00	-1.51	-2.44	6.28	61.63	190.37	1004.44	279.27	1317.25	613.81	1073.45	342.22	1263.39	354.94
22.389	0	0.04	0.03	0.01	0.27	0.20	0.06	0.27	0.50	0.50	99.45	0.86	12.04	97.72	6.18	31.87	0.50	0.01	4.37	0.02	0.05	0.07	0.00	0.04	0.03	0.49	0.39	0.08	0.57	0.30	0.01	0.93	16.77	0.00	0.00	0.00	-4.71	-3.22	8.65	61.20	194.44	1003.15	282.21	1315.97	614.35	1074.22	339.63	1267.42	361.62
22.422	0	0.04	0.02	0.01	0.31	0.20	0.06	0.32	0.51	0.51	99.35	1.09	11.88	97.89	5.85	36.31	0.51	0.01	5.19	0.02	0.05	0.07	0.00	0.04	0.03	0.47	0.38	0.08	0.56	0.31	0.01	1.89	16.22	0.00	0.00	0.00	-0.31	2.82	7.24	62.27	195.03	1005.48	282.24	1316.14	614.95	1073.15	341.97	1267.18	361.73
22.455	0	0.04	0.02	0.01	0.32	0.21	0.05	0.34	0.47	0.47	99.32	1.32	12.56	97.95	4.39	39.02	0.47	0.02	6.24	0.03	0.07	0.10	0.00	0.05	0.03	0.45	0.43	0.08	0.55	0.32	0.01	1.19	16.14	0.00	0.00	0.00	-2.66	2.67	7.21	61.74	193.04	1006.13	283.46	1314.94	613.31	1073.70	342.10	1265.78	361.28
22.489	0	0.04	0.02	0.01	0.33	0.23	0.05	0.35	0.39	0.40	99.30	1.52	13.55	97.87	3.23	40.93	0.39	0.01	7.25	0.03	0.11	0.10	0.00	0.05	0.03	0.40	0.47	0.09	0.52	0.33	0.01	0.54	16.42	0.00	0.00	0.00	-2.66	2.86	7.06	61.93	193.07	1006.22	284.99	1313.81	613.74	1073.00	342.77	1265.00	362.99
22.522	0	0.04	0.02	0.01	0.34	0.18	0.04	0.35	0.42	0.42	99.30	1.66	11.88	98.32	1.99	42.02	0.42	0.02	5.67	0.03	0.11	0.06	0.00	0.05	0.03	0.41	0.50	0.08	0.53	0.33	0.01	1.26	15.23	0.00	0.00	0.00	-1.06	-1.66	8.47	62.37	198.04	1007.15	281.04	1312.13	605.44	1072.79	335.78	1268.88	363.53
22.555	0	0.04	0.02	0.01	0.33	0.18	0.05	0.34	0.42	0.42	99.31	1.54	11.80	97.05	2.58	41.01	0.42	0.01	5.45	0.03	0.11	0.04	0.00	0.05	0.03	0.40	0.52	0.08	0.55	0.34	0.02	3.15	15.37	0.00	0.00	0.00	-3.05	-4.53	7.70	61.37	197.26	1005.50	279.54	1315.99	609.60	1072.56	338.34	1268.84	358.02
22.589	0	0.04	0.02	0.01	0.32	0.18	0.04	0.33	0.33	0.38	99.34	1.50	12.13	97.09	1.88	40.69	0.33	0.02	5.31	0.03	0.11	0.04	0.00	0.07	0.03	0.38	0.50	0.07	0.53	0.32	0.02	0.70	15.56	0.00	0.00	0.00	-1.50	-4.47	8.96	61.75	191.48	1006.26	283.61	1315.37	612.48	1077.20	342.18	1267.52	363.24
22.622	0	0.03	0.02	0.01	0.41	0.17	0.04	0.45	0.31	0.36	99.11	2.77	11.53	97.97	1.42	48.56	0.31	0.02	4.66	0.02	0.08	0.03	0.00	0.07	0.03	0.36	0.43	0.05	0.52	0.30	0.02	0.54	15.14	0.00	0.00	0.00	-3.02	2.62	7.37	61.82	194.23	1007.51	285.55	1313.80	612.44	1073.62	342.44	1266.66	363.85
22.655	0	0.04	0.02	0.02	0.48	0.13	0.04	0.49	0.36	0.36	99.02	3.39	9.20	97.96	1.15	51.11	0.36	0.01	5.06	0.02	0.09	0.03	0.00	0.08	0.04	0.33	0.49	0.06	0.53	0.29	0.02	2.27	12.75	0.00	0.00	0.00	-4.06	2.65	8.94	61.46	200.80	1005.87	279.42	1315.36	607.97	1073.46	333.70	1272.21	362.31
22.689	0	0.03	0.02	0.01	0.43	0.17	0.04	0.46	0.32	0.32	99.09	3.00	11.57	97.86	0.92	49.54	0.32	0.01	5.60	0.03	0.10	0.03	0.00	0.09	0.04	0.28	0.68	0.05	0.52	0.33	0.02	8.75	14.72	0.00	0.00	0.00	-5.85	-2.88	6.94	61.02	189.13	1006.57	281.78	1312.95	607.90	1074.16	337.98	1262.29	357.54
22.722	0	0.04	0.02	0.02	0.39	0.17	0.04	0.40	0.30	0.30	99.20	2.36	11.61	97.38	0.79	46.46	0.30	0.01	6.47	0.03	0.07	0.02	0.00	0.09	0.04	0.22	0.79	0.06	0.56	0.38	0.02	0.13	14.35	0.00	0.00	0.00	-0.65	-3.91	7.87	62.44	195.75	1005.71	282.47	1311.75	609.03	1071.71	338.94	1266.00	362.87
22.756	0	0.04	0.02	0.01	0.33	0.23	0.04	0.35	0.27	0.27	99.30	1.78	13.93	98.15	0.95	42.93	0.27	0.01	8.73	0.03	0.11	0.02	0.00	0.09	0.04	0.23	0.82	0.06	0.51	0.39	0.02	1.32	15.67	0.00	0.00	0.00	-0.35	-2.15	6.61	62.24	197.53	1003.65	280.08	1314.72	612.02	1069.07	342.46	1266.02	357.64
22.789	0	0.04	0.02	0.01	0.29	0.20	0.05	0.29	0.26	0.26	99.41	1.28	13.06	98.02	1.08	38.64	0.26	0.01	7.19	0.03	0.09	0.01	0.00	0.08	0.03	0.21	0.86	0.06	0.51	0.36	0.02	1.88	15.48	0.00	0.00	0.00	-1.42	-2.50	6.41	61.86	194.99	1003.30	280.49	1314.91	614.15	1069.94	340.70	1264.16	357.99
22.822	0	0.04	0.02	0.01	0.31	0.20	0.04	0.32	0.27	0.27	99.36	1.51	13.21	96.87	0.90	40.80	0.27	0.01	5.85	0.03	0.11	0.02	0.00	0.07	0.03	0.24	0.70	0.08	0.51	0.34	0.02	0.89	16.13	0.00	0.00	0.00	-2.13	-4.84	5.94	61.53	193.71	1001.91	280.30	1315.63	616.01	1069.33	342.01	1262.51	356.38
22.856	0	0.04	0.02	0.01	0.34	0.16	0.04	0.35	0.23	0.23	99.29	1.81	11.30	97.97	1.23	43.12	0.23	0.01	3.96	0.02	0.12	0.02	0.00	0.08	0.03	0.21	0.82	0.09	0.49	0.32	0.02	1.27	15.14	0.00	0.00	0.00	0.83	-2.63	6.01	62.48	193.07	1003.72	280.51	1314.28	613.42	1069.97	343.63	1262.58	356.99
22.889	0	0.04	0.02	0.01	0.29	0.17	0.04	0.29	0.22	0.22	99.42	1.22	11.56	97.15	1.23	38.01	0.22	0.01	3.82	0.03	0.11	0.02	0.00	0.08	0.04	0.21	1.01	0.15	0.48	0.32	0.02	1.57	15.45	0.00	0.00	0.00	-1.62	-4.35	6.39	62.10	195.06	1002.12	281.40	1312.50	612.93	1067.98	342.39	1262.41	357.96
22.922	0	0.04	0.02	0.01	0.25	0.18	0.05	0.25	0.27	0.27	99.49	0.94	12.16	98.11	1.63	34.32	0.27	0.01	4.02	0.03	0.12	0.04	0.00	0.07	0.03	0.24	0.86	0.12	0.48	0.28	0.02	1.19	16.03	0.00	0.00	0.00	-0.54	-2.24	5.68	62.77	192.34	1004.18	285.92	1310.90	614.48	1068.37	347.35	1260.22	361.01
22.956	0	0.04	0.02	0.01	0.31	0.19	0.04	0.32	0.31	0.31	99.35	1.48	12.37	98.37	1.58	40.64	0.31	0.01	4.53	0.02	0.14	0.06	0.00	0.09	0.03	0.22	0.60	0.11	0.48	0.24	0.02	2.23	16.05	0.00	0.00	0.00	-3.57	-1.51	8.20	62.04	200.09	1003.23	283.90	1313.88	613.31	1070.38	338.81	1268.50	366.84
22.989	0	0.04	0.02	0.01	0.32	0.20	0.05	0.33	0.28	0.28	99.34	1.39	12.62	98.66	2.87	39.80	0.28	0.01	5.98	0.03	0.11	0.07	0.00	0.09	0.04	0.21	0.59	0.15	0.47	0.24	0.02	3.00	15.94	0.00	0.00	0.00	-0.99	0.49	7.81	62.16	195.04	1003.22	281.23	1315.04	614.72	1072.41	339.16	1266.06	362.35
23.022	0	0.04	0.02	0.01	0.31	0.24	0.04	0.33	0.26	0.26	99.34	1.47	14.31	98.22	2.28	40.54	0.26	0.01	7.41	0.03	0.11	0.06	0.00	0.08	0.04	0.22	0.47	0.11	0.47	0.25	0.02	0.60	16.83	0.00	0.00	0.00	-2.91	-1.94	6.24	61.93	195.75	1003.07	283.07	1313.00	614.23	1068.27	342.45	1263.27	359.63
23.056	0	0.03	0.02	0.01	0.37	0.29	0.04	0.44	0.21	0.21	99.13	2.66	16.22	96.40	1.31	48.11	0.21	0.01	8.78	0.03	0.15	0.07	0.00	0.09	0.05	0.17	0.46	0.14	0.45	0.25	0.01	0.90	17.89	0.00	0.00	0.00	0.34	-5.56	9.47	62.66	194.25	1006.24	285.47	1309.33	608.51	1074.04	340.16	1266.37	367.44
23.089	0	0.03	0.01	0.01	0.46	0.30	0.03	0.57	0.20	0.20	98.86	4.57	16.44	98.03	0.79	55.07	0.20	0.01	9.51	0.03	0.15	0.05	0.00	0.11	0.05	0.16	0.56	0.11	0.43	0.24	0.01	0.75	17.70	0.00	0.00	0.00	-3.63	-2.47	8.39	62.02	198.89	1007.50	286.91	1309.56	607.40	1071.03	340.88	1268.25	366.57
23.123	0	0.03	0.01	0.01	0.47	0.29	0.03	0.59	0.21	0.21	98.83	4.92	16.14	98.73	0.45	56.04	0.21	0.01	9.22	0.04	0.23	0.11	0.00	0.11	0.06	0.14	0.55	0.06	0.45	0.30	0.02	3.26	17.49	0.00	0.00	0.00	-6.47	-0.24	8.77	61.10	198.11	1006.77	283.28	1312.11	605.73	1072.86	337.92	1269.46	362.34
23.156	0	0.03	0.01	0.01	0.43	0.34	0.03	0.56	0.21	0.21	98.88	4.58	17.92	97.32	0.40	55.10	0.21	0.01	8.96	0.03	0.25	0.09	0.00	0.12	0.06	0.13	0.54	0.06	0.45	0.29	0.01	0.78	19.28	0.00	0.00	0.00	0.35	-4.03	7.45	62.65	196.14	1006.50	284.90	1310.72	610.01	1070.64	342.75	1265.64	363.86
23.189	0	0.03	0.01	0.01	0.40	0.37	0.03	0.53	0.20	0.20	98.94	4.14	18.64	98.19	0.20	53.81	0.20	0.01	9.08	0.03	0.24	0.08	0.00	0.12	0.06	0.12	0.63	0.05	0.44	0.27	0.01	0.17	19.86	0.00	0.00	0.00	-0.93	-2.02	7.43	62.50	195.98	1006.83	286.67	1309.62	609.62	1070.33	344.04	1265.19	364.90
23.223	0	0.03	0.01	0.01	0.37	0.34	0.03	0.46	0.20	0.19	99.07	3.27	17.87	98.26	0.12	50.83	0.20	0.01	8.47	0.04	0.25	0.08	0.00	0.16	0.06	0.14	0.86	0.06	0.35	0.19	0.01	1.00	19.38	0.00	0.00	0.00	-2.67	-1.84	8.12	62.41	200.60	1006.58	287.51	1307.85	607.16	1068.57	341.62	1267.44	367.88
23.256	0	0.03	0.01	0.01	0.41	0.32	0.03	0.52	0.18	0.18	98.96	4.09	17.55	98.41	0.06	53.74	0.18	0.02	8.37	0.03	0.25	0.08	0.00	0.15	0.06	0.11	0.94	0.07	0.34	0.20	0.01	0.32	19.09	0.00	0.00	0.00	-4.44	-1.38	8.53	61.60	194.18	1004.83	284.86	1309.54	608.07	1071.86	340.63	1264.71	363.31
23.289	0	0.03	0.01	0.01	0.47	0.34	0.03	0.61	0.16	0.16	98.78	5.47	17.84	97.96	0.07	57.49	0.15	0.02	9.70	0.03	0.19	0.09	0.00	0.16	0.06	0.09	0.99	0.06	0.37	0.20	0.01	0.41	18.80	0.00	0.00	0.00	-1.63	-2.64	8.60	62.13	198.65	1004.10	283.86	1312.03	611.73	1070.97	339.88	1268.00	365.28
23.323	0	0.03	0.01	0.01	0.47	0.32	0.03	0.59	0.21	0.20	98.82	5.10	17.27	97.01	0.07	56.62	0.11	0.02	10.41	0.03	0.20	0.14	0.00	0.21	0.05	0.06	1.14	0.08	0.34	0.21	0.01	1.74	17.98	0.00	0.00	0.00	0.60	-4.59	9.11	62.68	193.52	1003.16	281.57	1313.55	612.08	1074.66	336.39	1265.68	367.37
23.356	0	0.03	0.02	0.01	0.33	0.40	0.04	0.39	0.25	0.16	99.20	2.35	19.03	98.23	0.08	46.66	0.10	0.02	13.55	0.03	0.16	0.16	0.00	0.25	0.06	0.05	1.38	0.11	0.31	0.21	0.01	1.86	18.39	0.00	0.00	0.00	-2.78	-1.92	8.92	61.86	204.46	1004.50	280.84	1315.71	610.24	1070.96	337.86	1273.81	363.41
23.390	0	0.04	0.02	0.01	0.28	0.44	0.04	0.31	0.30	0.16	99.12	1.48	19.49	97.68	0.14	40.76	0.09	0.03	16.15	0.04	0.16	0.25	0.00	0.30	0.07	0.05	1.51	0.28	0.31	0.23	0.01	0.18	17.83	0.00	0.00	0.00	-2.27	-3.30	8.67	61.82	205.04	1003.65	278.28	1319.87	612.84	1071.75	338.52	1275.61	360.49
23.423	0	0.04	0.02	0.01	0.25	0.39	0.04	0.27	0.35	0.16	99.21	1.21	18.76	97.50	0.17	38.07	0.07	0.03	13.30	0.05	0.16	0.19	0.00	0.33	0.07	0.04	1.92	0.35	0.29	0.29	0.01	4.37	18.30	0.00	0.00	0.00	-1.15	-3.69	10.75	61.51	206.72	1002.24	274.37	1326.85	616.46	1077.34	335.96	1282.47	361.54
23.456	0	0.05	0.03	0.01	0.19	0.30	0.05	0.18	0.72	0.12	99.39	0.89	16.44	97.86	0.21	27.46	0.07	0.02	11.17	0.06	0.12	0.13	0.00	0.32	0.12	0.04	2.41	0.72	0.26	0.30	0.01	4.20	17.04	0.00	0.00	0.00	-0.68	-2.89	11.89	61.42	203.67	1001.70	271.63	1330.67	619.72	1082.41	331.42	1283.80	361.84
23.490	0	0.05	0.03	0.01	0.13	0.27	0.06	0.12	1.20	0.09	99.46	0.96	15.62	97.77	0.24	17.34	0.05	0.02	8.21	0.04	0.09	0.08	0.00	0.29	0.12	0.04	3.35	1.20	0.22	0.32	0.01	1.21	17.52	0.00	0.00	0.00	-1.60	-3.10	12.79	61.08	203.81	1003.20	270.30	1335.13	619.79	1086.77	331.03	1288.30	361.43
23.523	0	0.06	0.04	0.01	0.11	0.24	0.07	0.09	2.08	0.08	99.51	0.88	14.51	97.68	0.24	11.72	0.04	0.02	7.51	0.04	0.08	0.04	0.00	0.32	0.21	0.04	4.57	2.08	0.21	0.31	0.01	0.73	16.95	0.00	0.00	0.00	-4.85	-3.30	12.45	60.80	210.84	1005.60	270.40	1340.96	622.02	1087.56	329.36	1295.84	362.13
23.556	0	0.07	0.05	0.01	0.10	0.24	0.07	0.08	4.48	0.07	99.51	0.88	14.03	96.89	0.21	7.49	0.03	0.02	7.72	0.03	0.07	0.02	0.00	0.30	0.31	0.05	6.93	4.48	0.20	0.30	0.02	2.57	16.89	0.00	0.00	0.00	-2.97	-4.81	12.83	60.83	202.96	1007.71	272.70	1343.26	625.81	1093.46	333.67	1294.24	363.38
23.590	0	0.08	0.05	0.01	0.10	0.27	0.08	0.07	7.37	0.09	99.46	0.89	14.16	96.98	0.19	4.79	0.03	0.02	9.33	0.03	0.09	0.02	0.00	0.26	0.47	0.06	8.42	7.37	0.19	0.30	0.02	2.39	16.98	0.00	0.00	0.00	-1.26	-4.65	14.88	61.36	202.28	1010.58	272.28	1348.92	629.59	1102.04	329.10	1300.34	369.04
23.623	0	0.08	0.05	0.01	0.10	0.26	0.08	0.07	10.72	0.19	99.49	0.75	12.72	96.84	0.17	3.84	0.04	0.03	10.74	0.03	0.19	0.02	0.00	0.25	0.55	0.08	9.24	10.72	0.20	0.34	0.02	3.26	15.77	0.00	0.00	0.00	-2.06	-4.89	15.38	61.61	209.16	1017.59	271.70	1356.52	626.51	1107.59	328.61	1312.51	370.50
23.656	0	0.09	0.05	0.01	0.10	0.33	0.08	0.06	13.65	0.25	99.34	0.85	14.11	96.94	0.13	2.96	0.03	0.03	13.41	0.03	0.27	0.02	0.00	0.25	0.68	0.08	13.82	13.65	0.19	0.37	0.03	2.08	16.64	0.00	0.00	0.00	-4.16	-4.72	14.70	61.45	208.36	1029.44	274.89	1365.78	625.98	1117.04	332.35	1321.87	370.48
23.690	0	0.09	0.06	0.02	0.10	0.26	0.08	0.06	15.18	0.25	99.48	0.71	11.65	97.47	0.13	2.59	0.03	0.03	11.62	0.03	0.28	0.03	0.00	0.25	1.21	0.12	15.53	15.18	0.17	0.41	0.05	2.64	15.45	0.56	0.00	0.00	-0.29	-3.73	17.90	62.74	210.92	1031.04	271.95	1367.80	622.66	1124.51	324.92	1328.71	377.72
23.723	0	0.10	0.09	0.02	0.11	0.25	0.09	0.06	15.15	0.27	99.49	0.68	10.57	96.69	0.14	2.83	0.02	0.04	11.73	0.03	0.32	0.02	0.00	0.27	1.56	0.13	20.58	18.51	0.19	0.52	0.06	8.46	15.15	3.82	0.00	0.00	-1.67	-5.13	16.69	62.17	209.76	1046.75	276.68	1379.91	624.55	1136.55	328.61	1340.22	378.79
23.757	0	0.10	0.09	0.02	0.11	0.22	0.08	0.07	15.26	0.27	99.55	0.71	8.81	91.85	0.22	3.14	0.02	0.06	9.37	0.04	0.53	0.01	0.00	0.27	2.22	0.16	20.68	21.51	0.21	0.70	0.08	5.49	15.26	4.78	0.00	0.00	0.17	-9.89	20.26	62.73	211.29	1050.27	276.01	1381.46	616.73	1146.20	323.31	1347.78	386.63
23.790	0	0.10	0.12	0.02	0.12	0.17	0.09	0.07	13.51	0.31	99.66	0.54	7.40	96.74	0.22	3.40	0.02	0.08	7.94	0.05	0.50	0.01	0.00	0.31	2.61	0.17	22.51	16.17	0.21	0.85	0.10	1.30	13.51	5.78	0.00	0.00	1.66	-5.04	20.92	62.78	210.30	1051.42	272.64	1390.60	621.30	1152.10	326.75	1354.28	384.61
23.823	0	0.09	0.13	0.02	0.13	0.17	0.09	0.07	9.99	0.31	99.66	0.48	8.39	94.81	0.20	3.04	0.02	0.10	9.80	0.07	0.83	0.01	0.00	0.31	2.71	0.18	23.46	9.99	0.22	1.06	0.11	1.25	12.62	5.78	0.00	0.00	-1.17	-7.48	19.45	62.15	215.99	1059.87	272.84	1400.09	622.14	1156.41	325.56	1364.69	382.75
23.857	0	0.09	0.15	0.02	0.13	0.15	0.10	0.07	6.81	0.27	99.70	0.41	7.88	93.25	0.22	2.83	0.02	0.10	9.61	0.10	0.85	0.03	0.00	0.27	2.84	0.22	24.61	6.81	0.24	1.65	0.20	1.20	11.60	6.24	0.00	0.00	0.69	-8.87	19.86	62.15	217.90	1064.23	273.80	1408.52	628.12	1163.23	326.28	1372.58	386.76
23.890	0	0.09	0.17	0.02	0.13	0.15	0.10	0.07	5.13	0.27	99.65	0.39	8.09	93.94	0.24	2.46	0.02	0.10	10.22	0.14	0.95	0.07	0.00	0.27	2.92	0.22	24.50	5.13	0.25	2.06	0.21	1.62	11.28	7.54	0.00	0.00	1.22	-8.30	20.54	61.79	224.40	1067.83	273.13	1417.48	630.14	1168.65	327.40	1384.03	390.42
23.923	0	0.09	0.19	0.02	0.13	0.19	0.11	0.07	5.58	0.27	99.61	0.39	9.75	88.20	0.26	2.12	0.02	0.14	14.88	0.19	1.05	0.09	0.00	0.27	3.22	0.24	24.84	5.58	0.26	2.52	0.26	2.36	11.18	8.02	0.00	0.00	-0.93	-11.94	21.64	62.03	220.72	1076.97	278.53	1416.19	622.72	1177.16	324.45	1385.90	396.19
23.957	0	0.10	0.18	0.02	0.13	0.15	0.11	0.07	6.21	0.29	99.64	0.33	7.78	89.70	0.30	1.89	0.02	0.14	13.42	0.29	1.02	0.09	0.00	0.27	2.44	0.29	23.09	6.21	0.32	3.39	0.38	0.46	9.87	6.75	0.00	0.00	-0.15	-11.18	17.32	61.47	206.45	1090.99	282.24	1427.75	633.15	1184.94	336.61	1385.79	384.37
23.990	0	0.10	0.16	0.02	0.12	0.15	0.11	0.07	5.86	0.28	99.67	0.33	7.50	93.67	0.24	1.33	0.02	0.18	13.34	0.33	1.07	0.09	0.00	0.28	2.07	0.29	17.21	5.86	0.30	3.58	0.36	0.79	9.51	5.51	0.00	0.00	-1.13	-8.52	19.38	61.72	212.76	1091.61	278.65	1429.73	629.52	1188.77	325.96	1392.09	388.64
24.023	0	0.10	0.16	0.02	0.12	0.14	0.11	0.07	4.52	0.29	99.68	0.33	7.25	96.91	0.16	0.76	0.03	0.16	12.47	0.36	1.11	0.09	0.00	0.29	1.56	0.37	16.17	4.52	0.34	4.55	0.37	0.45	9.25	5.09	0.00	0.00	1.27	-4.78	19.73	61.50	216.51	1092.93	274.74	1437.73	630.98	1192.12	328.84	1400.57	387.38
24.057	0	0.10	0.19	0.02	0.12	0.14	0.11	0.08	5.72	0.29	99.63	0.33	7.19	94.58	0.22	0.68	0.04	0.14	13.08	0.52	1.33	0.15	0.00	0.29	1.21	0.31	14.79	5.72	0.39	6.88	0.32	0.33	9.22	6.39	0.00	0.00	1.44	-7.70	24.21	61.40	214.65	1098.50	284.79	1438.97	631.32	1206.50	330.00	1406.70	407.42
24.090	0	0.10	0.19	0.02	0.11	0.18	0.11	0.08	6.59	0.32	99.63	0.44	8.43	92.93	0.22	0.49	0.04	0.13	17.39	0.64	2.17	0.21	0.00	0.32	1.30	0.32	12.63	6.59	0.38	6.80	0.33	0.27	9.20	6.26	0.00	0.00	0.25	-9.12	20.54	62.08	207.57	1100.76	284.60	1434.44	629.56	1199.60	332.47	1397.61	394.73
24.124	0	0.11	0.19	0.02	0.11	0.20	0.11	0.08	10.96	0.36	99.59	0.67	8.34	93.56	0.33	0.50	0.03	0.12	19.06	0.65	2.48	0.16	0.00	0.36	1.35	0.29	10.59	10.96	0.38	9.28	0.37	0.37	9.49	6.54	0.00	0.00	-1.00	-8.62	21.05	62.18	219.99	1099.63	286.69	1435.66	627.17	1196.50	335.78	1406.34	401.82
24.157	0	0.11	0.18	0.02	0.11	0.22	0.12	0.08	11.97	0.35	99.57	0.79	8.79	87.91	0.52	0.58	0.03	0.13	20.29	0.67	1.85	0.15	0.00	0.35	1.25	0.30	9.98	11.97	0.40	8.65	0.27	1.59	9.38	6.34	0.00	0.00	-5.28	-12.08	21.98	61.28	208.93	1110.27	291.49	1438.76	625.77	1209.80	331.78	1406.25	402.90
24.190	0	0.11	0.16	0.02	0.11	0.21	0.12	0.09	8.95	0.34	99.57	0.60	9.62	91.42	0.79	0.74	0.03	0.14	19.51	0.65	1.35	0.17	0.00	0.33	1.16	0.34	7.42	8.95	0.41	9.03	0.29	0.81	9.71	5.54	0.00	0.00	-6.66	-10.17	20.69	61.59	218.84	1106.23	283.14	1445.49	629.44	1205.13	325.05	1412.09	396.16
24.224	0	0.10	0.15	0.02	0.11	0.21	0.12	0.09	6.80	0.31	99.59	0.48	10.09	94.62	0.81	0.80	0.04	0.17	18.54	0.68	0.77	0.16	0.00	0.28	1.02	0.31	6.31	6.80	0.40	10.72	0.26	0.20	9.84	5.03	0.00	0.00	-2.71	-7.67	21.49	61.44	221.53	1106.77	284.60	1446.81	630.32	1206.48	330.31	1416.11	401.93
24.257	0	0.10	0.16	0.02	0.11	0.19	0.12	0.10	4.43	0.31	99.61	0.38	10.09	77.86	1.35	1.35	0.04	0.20	17.66	0.70	0.61	0.23	0.00	0.29	0.95	0.31	6.33	4.43	0.37	11.16	0.24	0.14	9.76	5.27	0.00	0.00	0.01	-15.71	19.21	61.40	217.99	1111.87	286.33	1449.22	633.06	1207.20	333.49	1415.52	397.69
24.290	0	0.10	0.19	0.02	0.12	0.16	0.12	0.11	2.90	0.33	99.61	0.33	8.74	89.30	2.25	1.96	0.05	0.22	15.09	0.92	0.50	0.23	0.00	0.26	1.08	0.33	5.50	2.90	0.35	12.43	0.27	0.24	9.36	7.13	0.00	0.00	-3.31	-11.39	21.64	61.80	215.39	1109.80	286.59	1445.62	629.02	1210.15	329.29	1413.15	401.30
24.324	0	0.10	0.15	0.02	0.11	0.14	0.12	0.11	2.16	0.51	99.70	0.33	7.89	85.47	2.06	1.80	0.08	0.23	12.99	1.27	1.04	0.48	0.00	0.28	1.32	0.51	3.68	2.16	0.34	11.86	0.25	0.23	9.49	4.66	0.00	0.00	-6.36	-13.14	21.79	61.37	205.14	1108.07	288.27	1447.18	630.52	1212.29	340.50	1409.95	395.35
24.357	0	0.09	0.18	0.02	0.12	0.12	0.12	0.12	2.24	0.62	99.64	0.33	6.07	76.40	3.69	3.04	0.10	0.32	11.04	1.11	1.18	0.47	0.00	0.30	1.26	0.62	3.16	2.24	0.33	12.18	0.26	0.17	8.97	6.40	0.00	0.00	-3.17	-16.13	21.61	60.77	216.02	1110.43	287.31	1455.40	635.92	1214.83	336.92	1421.02	401.32
24.391	0	0.09	0.17	0.02	0.13	0.11	0.12	0.13	2.24	0.78	99.66	0.33	4.83	77.17	4.76	3.65	0.14	0.48	9.49	1.30	1.55	0.76	0.00	0.31	1.13	0.78	2.82	2.24	0.31	11.86	0.25	0.07	8.78	5.86	0.00	0.00	-2.46	-15.91	21.79	60.88	214.67	1114.29	284.19	1458.30	632.67	1219.08	333.14	1423.55	398.51
24.424	0	0.10	0.17	0.02	0.13	0.10	0.13	0.13	2.01	0.77	99.65	0.33	4.22	97.94	5.18	3.00	0.20	0.54	9.95	1.54	1.23	0.73	0.00	0.33	1.16	0.77	2.65	2.01	0.31	12.10	0.26	0.28	7.96	5.34	0.00	0.00	0.02	-2.70	21.74	60.93	214.00	1120.09	288.59	1461.75	637.48	1222.56	341.72	1427.38	403.75
24.457	0	0.10	0.16	0.02	0.14	0.10	0.14	0.14	1.83	0.82	99.69	0.33	3.79	95.81	6.22	2.81	0.21	0.55	9.46	1.91	0.75	0.57	0.00	0.35	1.12	0.82	2.32	1.83	0.30	12.63	0.27	0.42	7.73	4.04	0.00	0.00	-0.52	-6.35	18.94	61.64	215.11	1119.97	292.05	1459.07	643.02	1215.47	342.96	1422.41	401.64
24.491	0	0.10	0.15	0.02	0.14	0.11	0.14	0.15	1.65	0.79	99.69	0.33	4.72	97.72	6.57	2.53	0.33	0.53	10.76	2.55	0.79	1.00	0.00	0.40	1.24	0.79	2.17	1.65	0.31	13.74	0.27	0.56	8.24	4.28	0.00	0.00	-2.68	-3.21	23.45	60.71	218.28	1119.21	289.89	1463.27	636.81	1225.46	339.51	1431.95	410.26
24.524	0	0.11	0.20	0.02	0.13	0.11	0.15	0.14	2.13	0.81	99.59	0.33	4.49	93.75	5.82	1.93	0.45	0.48	12.03	4.24	1.08	1.20	0.00	0.42	1.42	0.81	2.14	2.13	0.29	14.77	0.28	0.69	7.68	6.26	0.00	0.00	2.81	-8.46	23.55	61.28	217.68	1115.40	287.70	1465.85	644.48	1225.45	339.53	1431.27	410.39
24.557	0	0.11	0.21	0.02	0.14	0.12	0.15	0.16	2.13	0.74	99.57	0.33	4.77	87.99	5.99	1.70	0.55	0.52	13.60	4.58	1.06	1.15	0.00	0.38	1.27	0.74	2.04	2.13	0.32	16.57	0.28	0.08	7.35	6.41	0.00	0.00	3.89	-12.04	22.62	61.07	223.27	1122.45	292.42	1468.40	644.05	1227.34	341.20	1437.73	415.94
24.591	0	0.11	0.32	0.02	0.15	0.10	0.17	0.18	2.06	0.90	99.37	0.33	2.74	86.71	7.00	1.84	0.88	0.54	12.73	3.30	0.85	0.86	0.00	0.39	1.04	0.90	2.15	2.06	0.34	19.52	0.31	0.27	6.01	9.16	0.00	0.00	3.97	-12.62	22.20	61.41	215.35	1126.48	295.97	1466.69	645.55	1230.30	342.46	1432.96	415.26
24.624	0	0.11	0.30	0.02	0.15	0.08	0.16	0.17	2.13	0.94	99.41	0.33	1.72	97.71	6.58	1.87	0.83	0.53	10.42	3.72	0.73	0.54	0.00	0.37	0.99	0.94	2.14	2.13	0.35	18.05	0.36	0.58	5.81	8.38	0.00	0.00	-3.76	-3.22	23.74	60.34	223.50	1133.25	303.99	1466.28	637.02	1233.77	347.75	1442.64	427.28
24.657	0	0.12	0.32	0.02	0.14	0.08	0.16	0.16	1.42	1.06	99.36	0.33	1.86	92.32	5.73	1.57	1.06	0.37	10.04	3.98	0.44	0.24	0.00	0.33	0.82	0.89	2.31	1.42	0.36	17.92	0.39	0.38	5.73	8.93	0.00	0.00	-10.59	-9.56	18.57	60.31	219.78	1133.27	305.17	1470.97	649.17	1226.08	349.87	1437.13	411.22
24.691	0	0.12	0.34	0.02	0.15	0.06	0.16	0.17	1.76	1.76	99.32	0.33	0.00	84.12	4.97	1.77	1.76	0.30	6.76	3.56	0.30	0.14	0.00	0.32	0.68	0.92	1.82	1.18	0.35	19.73	0.52	0.25	4.47	8.46	0.00	0.00	-6.03	-13.67	21.58	60.05	212.21	1129.80	304.10	1471.49	647.48	1232.84	356.14	1437.00	414.02
24.724	0	0.12	0.33	0.02	0.14	0.06	0.15	0.16	1.66	1.66	99.35	0.33	0.00	89.38	3.95	1.87	1.66	0.28	7.25	3.66	0.30	0.17	0.00	0.27	0.52	0.90	1.69	0.80	0.35	20.06	0.49	0.35	4.44	8.17	0.00	0.00	-4.43	-11.35	22.21	60.27	210.50	1136.95	309.69	1470.41	648.34	1238.54	353.33	1437.36	422.49
24.758	0	0.13	0.29	0.02	0.15	0.05	0.15	0.16	2.17	2.17	99.43	0.33	0.00	94.16	3.37	2.54	2.17	0.31	6.86	2.96	0.46	0.31	0.00	0.31	0.59	0.98	1.71	1.10	0.38	19.38	0.54	0.12	3.86	6.54	0.00	0.00	-6.30	-8.10	21.56	60.64	212.84	1139.35	309.98	1467.63	643.85	1236.41	350.38	1436.84	422.01
24.791	0	0.13	0.23	0.02	0.16	0.05	0.15	0.15	2.50	2.50	99.53	0.33	0.00	83.87	3.64	3.36	2.50	0.31	6.18	2.58	0.48	0.25	0.00	0.34	0.54	0.97	1.53	1.33	0.38	16.98	0.51	0.51	3.50	4.45	0.00	0.00	-7.00	-13.76	19.65	60.56	215.83	1139.28	311.51	1468.34	645.16	1231.88	354.58	1437.80	419.22
24.824	0	0.13	0.20	0.02	0.15	0.06	0.15	0.14	2.87	2.87	99.60	0.33	0.00	95.74	3.05	3.49	2.87	0.21	8.22	3.04	0.81	0.34	0.00	0.30	0.46	0.98	1.04	1.03	0.38	16.08	0.45	0.41	3.48	3.05	0.00	0.00	-11.00	-6.44	19.89	60.19	218.50	1137.36	314.34	1468.95	647.49	1229.76	360.76	1439.64	421.56
24.858	0	0.13	0.19	0.02	0.16	0.05	0.15	0.15	2.56	2.56	99.62	0.33	0.00	82.17	3.05	4.35	2.56	0.26	6.23	3.23	0.98	0.36	0.00	0.25	0.52	0.66	1.00	1.16	0.38	16.55	0.54	0.43	3.32	2.51	0.00	0.00	-8.04	-14.36	23.13	60.19	205.91	1135.09	309.93	1474.66	651.06	1242.67	356.94	1438.56	420.40
24.891	0	0.13	0.19	0.02	0.16	0.05	0.15	0.15	2.76	2.76	99.61	0.33	0.00	91.20	3.72	3.64	2.76	0.29	5.42	3.40	0.62	0.24	0.00	0.25	0.45	0.66	0.95	0.58	0.39	16.31	0.58	0.17	3.11	2.50	0.00	0.00	-3.63	-10.31	23.88	60.28	208.96	1135.99	311.38	1475.46	653.46	1243.87	359.31	1441.53	427.08
24.924	0	0.13	0.20	0.02	0.17	0.05	0.16	0.16	2.73	2.73	99.61	0.33	0.00	90.92	4.62	4.29	2.73	0.29	6.00	3.73	0.47	0.20	0.00	0.22	0.51	0.62	0.81	0.32	0.42	15.63	0.65	0.73	2.97	2.61	0.00	0.00	-9.54	-10.48	24.97	59.90	205.44	1136.01	312.55	1475.22	651.76	1246.59	360.98	1441.55	425.74
24.958	0	0.14	0.21	0.02	0.18	0.05	0.17	0.16	2.66	3.54	99.59	0.33	0.00	95.24	4.69	5.24	3.54	0.32	6.23	5.60	0.67	0.28	0.00	0.18	0.61	0.61	0.78	0.33	0.45	14.66	0.66	0.21	2.66	2.97	0.00	0.00	-7.48	-7.02	24.11	59.85	214.78	1142.08	315.67	1473.59	647.19	1244.83	359.73	1446.73	433.01
24.991	0	0.14	0.20	0.02	0.18	0.05	0.16	0.15	2.52	3.70	99.60	0.33	0.00	97.94	3.47	5.97	3.70	0.30	7.13	5.63	0.79	0.18	0.00	0.16	0.68	0.60	0.70	0.29	0.44	13.87	0.63	0.74	2.52	2.62	0.00	0.00	-10.76	-2.70	23.94	59.52	222.22	1140.24	315.39	1475.34	650.49	1242.01	360.61	1451.42	434.97
25.024	0	0.14	0.20	0.02	0.19	0.05	0.16	0.14	2.34	3.66	99.60	0.33	0.00	93.46	4.29	6.22	3.66	0.29	7.86	6.26	0.87	0.21	0.00	0.17	0.62	0.60	0.57	0.41	0.44	12.07	0.60	0.20	2.34	2.60	0.00	0.00	-6.87	-8.70	24.09	60.08	211.86	1141.34	312.86	1477.13	648.65	1246.76	360.08	1447.24	428.57
25.058	0	0.14	0.21	0.02	0.18	0.05	0.17	0.12	2.22	3.65	99.58	0.33	0.00	95.06	4.55	5.41	3.65	0.31	7.31	5.61	1.52	0.35	0.00	0.18	0.53	0.50	0.50	0.59	0.44	8.77	0.64	0.24	2.22	2.85	0.00	0.00	-7.91	7.21	25.76	59.74	213.15	1139.08	312.48	1478.80	652.20	1250.28	360.20	1449.55	435.88
25.091	0	0.13	0.20	0.02	0.21	0.04	0.17	0.15	2.14	3.78	99.58	0.33	0.00	97.91	5.37	7.98	3.78	0.59	5.68	4.23	1.00	0.35	0.00	0.19	0.60	0.46	0.61	0.69	0.45	9.50	0.67	0.12	2.14	2.93	0.00	0.00	-3.18	-2.77	25.05	60.49	219.53	1136.50	314.05	1477.56	655.62	1244.96	358.79	1449.17	439.37
25.125	0	0.14	0.23	0.02	0.22	0.05	0.19	0.15	2.15	5.01	99.55	0.33	0.00	86.76	7.01	6.82	5.01	0.47	7.12	6.04	0.94	0.50	0.00	0.15	0.38	0.46	0.53	0.29	0.47	9.69	0.52	3.86	2.15	3.44	0.00	0.00	-6.08	-12.60	25.54	59.89	209.37	1135.01	314.05	1482.12	661.16	1249.79	365.39	1448.25	432.09
25.158	0	0.15	0.23	0.02	0.22	0.04	0.19	0.15	1.97	5.55	99.54	0.33	0.00	86.63	6.46	7.38	5.55	0.36	6.63	5.50	0.76	0.32	0.00	0.16	0.33	0.43	0.55	0.26	0.50	9.44	0.46	0.17	1.97	3.55	0.00	0.00	-3.18	-12.65	24.27	60.01	217.75	1135.40	313.25	1485.56	663.97	1247.24	361.98	1452.50	434.66
25.191	0	0.13	0.22	0.02	0.23	0.04	0.18	0.16	2.01	4.97	99.54	0.33	0.00	96.89	6.60	8.70	4.97	0.47	5.54	3.60	0.44	0.25	0.00	0.15	0.21	0.35	0.55	0.18	0.51	9.36	0.41	0.15	2.01	3.33	0.00	0.00	-3.77	-4.80	24.91	60.02	217.17	1140.34	318.11	1485.34	666.69	1251.29	361.49	1453.01	441.96
25.225	0	0.13	0.21	0.02	0.23	0.04	0.20	0.14	1.94	5.92	99.54	0.33	0.00	86.88	7.06	6.95	5.92	0.41	5.98	2.81	0.45	0.22	0.00	0.18	0.17	0.28	0.52	0.11	0.54	8.43	0.39	0.37	1.94	2.31	0.00	0.00	0.94	-12.55	21.70	60.66	215.31	1149.40	321.69	1482.03	662.31	1248.66	364.23	1450.82	438.32
25.258	0	0.12	0.21	0.02	0.28	0.04	0.24	0.18	1.93	5.91	99.45	0.33	0.00	85.35	11.33	8.44	5.91	0.44	4.25	2.23	0.32	0.18	0.00	0.17	0.15	0.25	0.50	0.14	0.51	7.84	0.37	0.24	1.93	2.67	0.00	0.00	-3.98	-13.19	24.03	60.30	214.96	1142.29	315.99	1482.72	656.41	1249.73	362.66	1452.27	434.68
25.291	0	0.12	0.22	0.02	0.31	0.04	0.29	0.18	1.80	7.47	99.38	0.33	0.00	98.53	13.87	7.91	7.47	0.33	4.01	2.07	0.30	0.18	0.00	0.14	0.13	0.21	0.46	0.15	0.54	6.80	0.40	0.19	1.80	2.45	0.00	0.00	-5.78	-0.98	25.20	60.04	215.70	1145.90	319.84	1481.24	655.17	1252.55	365.67	1454.29	442.01
25.325	0	0.11	0.20	0.02	0.37	0.04	0.33	0.23	1.64	7.84	99.25	0.33	0.00	98.18	17.12	9.97	7.84	0.30	4.20	1.99	0.41	0.14	0.00	0.12	0.12	0.18	0.46	0.12	0.60	6.99	0.43	0.84	1.64	2.16	0.00	0.00	-3.97	-2.05	22.57	60.90	221.70	1142.85	319.96	1478.88	656.88	1242.35	367.58	1452.21	439.07
25.358	0	0.12	0.21	0.02	0.38	0.04	0.35	0.23	1.72	8.34	99.25	0.33	0.00	96.80	18.04	9.07	8.34	0.19	4.75	2.40	0.49	0.10	0.00	0.13	0.11	0.16	0.45	0.19	0.63	6.47	0.43	0.21	1.72	2.22	0.00	0.00	-5.73	-4.95	25.40	59.83	220.43	1146.52	323.17	1482.08	658.73	1252.62	367.40	1457.86	447.81
25.392	0	0.13	0.20	0.02	0.32	0.04	0.31	0.18	1.84	9.58	99.35	0.33	0.00	93.88	13.67	8.92	9.58	0.15	6.74	2.47	1.99	0.21	0.00	0.12	0.16	0.13	0.48	0.16	0.67	5.52	0.35	1.75	1.84	1.55	0.00	0.00	-4.18	-8.35	22.77	61.08	214.30	1145.20	322.19	1479.14	657.53	1246.37	369.26	1449.57	437.35
25.425	0	0.13	0.19	0.02	0.31	0.04	0.28	0.16	1.93	10.29	99.39	0.33	0.00	87.98	11.33	9.13	10.29	0.13	6.79	2.61	2.32	0.25	0.00	0.13	0.19	0.14	0.48	0.20	0.69	4.69	0.29	2.25	1.93	0.97	0.00	0.00	-4.34	-12.05	26.58	59.60	208.91	1153.37	322.02	1486.59	655.24	1264.11	368.14	1459.12	443.09
25.458	0	0.15	0.19	0.02	0.27	0.05	0.26	0.14	1.98	8.92	99.46	0.33	0.00	93.21	8.92	8.16	10.57	0.09	7.47	3.61	3.40	0.37	0.00	0.14	0.27	0.14	0.48	0.23	0.67	4.51	0.31	0.39	1.98	0.61	0.00	0.00	-2.03	-8.90	23.89	60.49	209.60	1151.00	325.18	1482.73	656.92	1254.47	375.15	1453.52	440.81
25.492	0	0.14	0.19	0.02	0.28	0.04	0.26	0.14	2.14	9.81	99.44	0.33	0.00	84.76	9.81	8.89	9.93	0.10	6.62	3.14	2.94	0.27	0.00	0.13	0.27	0.12	0.50	0.18	0.76	4.30	0.31	0.83	2.14	1.26	0.00	0.00	-3.61	-13.42	23.80	59.59	224.35	1147.83	316.03	1493.93	662.13	1254.98	363.42	1466.22	439.00
25.525	0	0.16	0.20	0.02	0.25	0.05	0.24	0.12	2.37	7.59	99.51	0.33	0.00	94.86	7.59	6.91	10.42	0.09	6.97	4.70	2.79	0.25	0.00	0.12	0.34	0.14	0.61	0.15	0.89	4.93	0.37	0.53	2.37	1.27	0.00	0.00	-7.38	-7.43	24.90	58.88	210.27	1148.94	324.26	1493.28	668.59	1260.03	377.13	1460.56	440.37
25.558	0	0.16	0.21	0.02	0.24	0.04	0.23	0.12	2.39	6.55	99.52	0.33	0.00	79.22	6.55	6.78	10.22	0.08	5.69	5.12	1.94	0.19	0.00	0.13	0.36	0.15	0.60	0.19	0.88	4.54	0.36	2.10	2.39	1.86	0.00	0.00	1.87	-15.31	23.48	59.16	214.22	1158.24	323.46	1499.47	665.85	1265.10	375.03	1468.40	442.55
25.592	0	0.19	0.25	0.02	0.23	0.04	0.25	0.11	2.47	6.64	99.50	0.33	0.00	94.72	6.64	5.20	11.37	0.06	5.83	7.29	2.05	0.24	0.00	0.12	0.47	0.17	0.56	0.22	0.89	4.08	0.35	6.98	2.47	2.59	0.00	0.00	-3.19	-7.56	23.73	58.80	210.45	1157.57	331.44	1497.01	672.64	1264.21	381.94	1464.25	447.33
25.625	0	0.19	0.24	0.02	0.26	0.04	0.27	0.12	2.27	8.09	99.46	0.33	0.00	96.52	8.09	5.95	11.94	0.06	5.04	7.13	1.76	0.37	0.00	0.12	0.41	0.15	0.43	0.15	0.94	3.93	0.35	1.16	2.27	2.24	0.00	0.00	-4.43	-5.39	23.70	61.21	201.19	1149.34	331.18	1482.16	671.30	1255.88	375.66	1445.27	443.54
25.658	0	0.16	0.22	0.02	0.27	0.04	0.25	0.12	2.12	8.19	99.46	0.33	0.00	85.26	8.19	7.86	10.60	0.09	3.39	4.14	0.89	0.23	0.00	0.14	0.36	0.12	0.46	0.15	0.89	3.40	0.43	0.21	2.12	2.10	0.00	0.00	-5.11	-13.22	27.12	60.67	205.30	1139.93	322.78	1483.68	666.53	1257.75	372.37	1450.51	443.00
25.692	0	0.16	0.24	0.02	0.28	0.04	0.26	0.12	2.19	8.09	99.44	0.33	0.00	84.18	8.09	8.39	11.63	0.11	3.54	3.83	1.07	0.27	0.00	0.15	0.28	0.13	0.42	0.07	0.96	2.99	0.51	0.34	2.19	2.66	0.00	0.00	-4.22	-13.64	25.48	60.33	208.15	1141.23	320.51	1488.74	668.02	1256.65	371.88	1453.74	438.83
25.725	0	0.15	0.24	0.02	0.31	0.04	0.29	0.14	2.29	10.68	99.39	0.33	0.00	51.67	10.68	8.37	11.40	0.12	3.36	3.60	0.74	0.20	0.00	0.13	0.19	0.13	0.40	0.04	1.09	3.14	0.48	0.33	2.29	2.82	0.00	0.00	-4.89	-21.67	26.30	59.39	211.29	1137.18	321.49	1493.81	678.11	1259.93	372.60	1458.80	443.98
25.759	0	0.16	0.23	0.02	0.34	0.04	0.32	0.15	2.23	11.99	99.32	0.33	0.00	88.73	11.99	8.89	12.99	0.11	4.34	3.58	1.48	0.41	0.00	0.12	0.17	0.14	0.38	0.04	1.31	3.29	0.52	0.33	2.23	2.10	0.00	0.00	-1.16	-11.68	26.16	60.73	218.99	1135.84	320.41	1490.45	676.97	1254.35	365.01	1456.56	449.09
25.792	0	0.13	0.20	0.02	0.37	0.04	0.33	0.18	2.36	11.12	99.27	0.33	0.00	76.92	15.00	9.86	11.12	0.13	4.39	2.55	1.29	0.43	0.00	0.11	0.12	0.14	0.31	0.06	1.40	3.42	0.51	0.70	2.36	1.49	0.00	0.00	-5.95	-15.98	25.88	60.27	213.30	1142.48	322.00	1490.60	670.12	1258.98	365.85	1457.37	444.18
25.825	0	0.12	0.18	0.02	0.36	0.04	0.30	0.18	2.42	10.23	99.28	0.33	0.00	71.53	14.08	10.86	10.23	0.16	4.24	1.73	0.90	0.31	0.00	0.10	0.10	0.14	0.34	0.08	1.41	3.72	0.49	0.13	2.42	1.39	0.00	0.00	-0.95	-17.39	25.83	59.25	211.03	1143.63	320.44	1497.08	673.89	1262.30	376.97	1463.01	442.17
25.859	0	0.11	0.15	0.02	0.38	0.04	0.23	0.21	2.48	9.53	99.24	0.33	0.00	71.97	10.97	15.94	9.53	0.24	3.29	1.16	0.91	0.33	0.00	0.10	0.09	0.15	0.30	0.08	1.58	4.38	0.53	0.24	2.48	1.03	0.00	0.00	6.02	-17.29	24.54	59.87	203.88	1150.77	323.40	1500.91	678.82	1267.10	381.18	1461.64	442.16
25.892	0	0.12	0.17	0.02	0.35	0.04	0.21	0.18	2.42	8.73	99.31	0.33	0.00	95.96	8.73	15.24	9.88	0.24	3.11	1.24	1.06	0.29	0.00	0.11	0.11	0.16	0.34	0.09	1.48	4.22	0.59	1.11	2.42	1.60	0.00	0.00	-9.41	-6.16	23.80	59.30	206.51	1151.83	329.54	1490.21	667.92	1258.88	379.67	1456.15	440.75
25.925	0	0.13	0.18	0.02	0.30	0.04	0.22	0.16	2.52	8.23	99.39	0.33	0.00	85.38	8.23	12.16	9.73	0.18	3.87	1.84	1.50	0.30	0.00	0.10	0.10	0.17	0.29	0.07	1.63	4.55	0.61	0.13	2.52	1.63	0.00	0.00	-4.71	-13.18	24.41	59.80	210.74	1145.37	328.04	1487.22	669.90	1254.61	381.60	1455.94	443.87
25.959	0	0.12	0.17	0.02	0.35	0.04	0.24	0.19	2.54	9.95	99.30	0.33	0.00	44.82	10.73	14.33	9.95	0.14	4.37	2.42	2.46	0.41	0.00	0.09	0.12	0.14	0.24	0.06	1.73	4.65	0.59	3.50	2.54	1.58	0.00	0.00	0.97	-23.04	22.89	60.90	203.16	1149.37	327.57	1485.50	668.65	1257.83	373.44	1449.32	441.30
25.992	0	0.12	0.14	0.02	0.34	0.05	0.19	0.19	2.74	7.40	99.32	0.33	0.00	89.77	7.40	17.73	9.01	0.15	7.34	2.42	2.92	0.45	0.00	0.08	0.14	0.15	0.22	0.06	1.72	4.62	0.56	0.15	2.74	1.28	0.00	0.00	-10.06	-11.14	22.85	60.88	202.71	1148.16	333.92	1480.39	668.45	1252.24	378.44	1444.90	441.45
26.025	0	0.12	0.15	0.02	0.34	0.05	0.18	0.19	2.64	6.97	99.32	0.33	0.00	96.89	6.97	17.97	8.99	0.16	6.78	2.50	2.34	0.33	0.00	0.09	0.13	0.12	0.17	0.05	1.71	4.38	0.52	0.16	2.64	1.39	0.00	0.00	-8.14	-4.80	24.86	59.34	219.09	1151.21	336.42	1484.94	670.15	1255.98	376.66	1459.20	458.56
26.059	0	0.11	0.13	0.02	0.37	0.05	0.16	0.21	2.59	5.85	99.27	0.42	0.00	86.35	5.85	21.80	8.41	0.14	7.51	2.80	2.36	0.40	0.00	0.09	0.21	0.08	0.22	0.15	1.53	3.71	0.47	1.25	2.59	1.56	0.00	0.00	-8.29	-12.78	23.53	60.80	218.58	1155.99	342.49	1473.38	659.88	1252.07	370.52	1450.91	461.31
26.059	1	0.11	0.16	0.03	0.15	0.04	0.20	0.08	1.70	4.81	99.61	0.33	0.00	0.39	9.08	0.04	0.42	0.00	1.85	0.79	1.72	2.90	0.00	1.49	1.70	4.81	0.01	0.09	0.19	0.08	1.35	20.16	2.85	0.00	0.00		9.95	-49.71	28.66	57.65	62.07	298.19	493.49	462.57	659.73	372.94	512.70	421.97	550.77
26.092	0	0.11	0.12	0.02	0.38	0.05	0.16	0.21	2.73	6.23	99.24	0.45	0.00	88.20	6.23	22.87	7.77	0.12	7.42	3.75	1.64	0.46	0.00	0.10	0.21	0.09	0.24	0.19	1.54	3.34	0.40	1.33	2.73	0.83	0.00	0.00	-6.12	-11.94	22.39	60.83	238.06	1151.21	331.09	1476.96	656.83	1243.07	361.98	1461.10	457.56
26.126	0	0.11	0.12	0.02	0.32	0.05	0.15	0.18	3.16	6.11	99.37	0.35	0.00	73.16	6.15	19.19	6.11	0.11	8.26	4.34	1.54	1.00	0.00	0.07	0.16	0.08	0.30	0.32	1.57	3.04	0.37	0.04	3.16	0.50	0.00	0.00	-11.21	-16.99	24.18	60.46	205.91	1146.25	331.51	1480.34	665.59	1253.92	374.57	1448.25	442.66
26.159	0	0.11	0.11	0.02	0.37	0.05	0.18	0.21	3.03	7.25	99.25	0.39	0.00	86.77	8.37	20.74	7.25	0.12	7.93	4.01	1.13	0.86	0.00	0.07	0.13	0.08	0.30	0.20	1.55	3.31	0.30	0.58	3.03	0.34	0.00	0.00	-3.21	-12.60	25.31	60.26	220.73	1142.57	327.75	1484.47	669.65	1252.71	369.06	1456.57	453.69
26.192	0	0.09	0.10	0.02	0.45	0.05	0.15	0.28	3.04	6.42	99.09	0.60	0.00	58.79	8.58	26.68	6.42	0.13	5.45	2.69	0.76	0.35	0.00	0.07	0.11	0.10	0.31	0.07	1.71	3.68	0.29	0.25	3.04	0.60	0.00	0.00	-0.78	-20.22	24.29	60.69	204.29	1140.07	320.77	1488.40	671.69	1255.88	372.27	1449.67	436.91
26.226	0	0.10	0.11	0.02	0.47	0.04	0.18	0.28	2.97	7.85	99.07	0.51	0.00	71.51	10.01	24.86	7.85	0.16	4.66	2.03	0.62	0.24	0.00	0.09	0.13	0.11	0.36	0.07	1.37	3.60	0.37	0.17	2.97	0.81	0.00	0.00	-9.64	-17.40	26.52	58.54	210.83	1139.13	319.05	1497.70	677.62	1261.77	373.32	1462.26	438.51
26.259	0	0.09	0.11	0.02	0.56	0.04	0.18	0.36	3.13	7.34	98.88	0.65	0.00	94.11	12.75	28.20	7.34	0.16	4.48	2.46	0.53	0.17	0.00	0.10	0.19	0.12	0.37	0.16	1.37	3.65	0.34	0.65	3.13	1.64	0.00	0.00	-5.17	-8.15	23.60	57.68	208.49	1155.50	323.86	1508.48	678.34	1268.36	382.15	1469.52	436.96
26.292	0	0.07	0.09	0.02	0.71	0.04	0.17	0.49	3.25	6.74	98.58	1.05	0.00	85.03	13.74	34.99	6.74	0.17	3.42	2.45	0.50	0.10	0.00	0.10	0.26	0.13	0.47	0.22	1.36	3.57	0.41	0.46	3.25	1.80	0.00	0.00	-5.03	-13.32	22.92	59.00	217.80	1151.54	327.10	1495.15	672.76	1257.60	372.08	1462.94	444.69
26.326	0	0.08	0.12	0.02	0.55	0.04	0.20	0.35	3.49	7.20	98.91	0.58	0.00	61.54	14.01	26.66	7.20	0.16	3.58	2.25	0.49	0.15	0.00	0.12	0.18	0.14	0.36	0.26	1.35	3.49	0.40	0.77	3.49	2.91	0.00	0.00	2.16	-19.65	23.08	59.53	204.26	1149.29	325.06	1497.90	678.74	1262.21	381.24	1458.06	439.24
26.359	0	0.09	0.14	0.02	0.51	0.05	0.20	0.33	3.57	6.92	98.97	0.52	0.00	88.52	13.96	25.21	6.92	0.18	4.46	2.24	0.65	0.23	0.00	0.12	0.21	0.15	0.40	0.26	1.34	3.61	0.44	0.14	3.57	3.66	0.00	0.00	-4.54	-11.79	21.53	60.74	199.28	1151.45	333.52	1486.73	679.70	1255.95	378.27	1445.21	440.65
26.393	0	0.07	0.13	0.02	0.55	0.05	0.21	0.37	3.88	5.59	98.91	0.53	0.00	62.55	17.07	25.55	5.59	0.14	3.73	1.82	0.62	0.19	0.00	0.11	0.24	0.13	0.37	0.23	1.16	2.94	0.38	0.25	3.88	3.47	0.00	0.00	-5.21	-19.44	22.99	59.97	219.16	1151.25	335.34	1481.01	665.09	1251.98	373.48	1455.99	453.54
26.426	0	0.08	0.12	0.02	0.42	0.05	0.16	0.28	3.89	4.27	99.15	0.49	0.00	76.20	11.25	24.75	4.27	0.12	4.48	1.32	0.52	0.18	0.00	0.12	0.31	0.10	0.48	0.31	0.99	2.49	0.34	0.06	3.89	3.12	0.00	0.00	-0.39	-16.18	20.48	62.58	211.65	1152.80	340.28	1473.95	666.40	1247.14	374.48	1441.68	457.82
26.459	0	0.08	0.11	0.02	0.37	0.05	0.15	0.24	3.48	3.48	99.26	0.43	0.00	71.74	10.13	22.86	3.48	0.09	5.66	1.45	0.54	0.21	0.00	0.12	0.37	0.11	0.72	0.47	0.95	2.35	0.32	0.46	4.19	2.47	0.00	0.00	-8.01	-17.34	24.25	61.03	212.01	1154.17	339.41	1471.65	656.90	1253.82	370.55	1447.86	455.97
26.493	0	0.07	0.08	0.02	0.46	0.06	0.12	0.32	2.97	2.97	99.08	0.79	0.00	69.29	8.49	31.40	2.97	0.09	7.71	2.06	0.64	0.28	0.00	0.12	0.29	0.10	0.75	0.61	0.94	2.17	0.26	0.70	4.26	1.48	0.00	0.00	-2.54	-17.93	27.42	61.00	212.49	1158.45	341.39	1471.77	654.71	1263.78	369.47	1451.88	468.31
26.526	0	0.07	0.07	0.02	0.35	0.09	0.11	0.24	2.08	2.08	99.31	0.59	1.75	44.46	5.43	27.37	2.08	0.07	12.86	1.86	0.85	0.65	0.00	0.13	0.23	0.12	0.93	0.79	0.83	2.07	0.21	1.06	4.81	0.25	0.00	0.00	-1.53	-23.11	22.60	61.98	202.18	1159.59	344.28	1465.81	651.77	1254.23	376.31	1440.43	455.07
26.559	0	0.08	0.07	0.02	0.33	0.10	0.10	0.22	1.88	1.88	99.34	0.59	2.80	48.81	4.34	27.25	1.88	0.06	14.49	1.92	1.21	1.23	0.00	0.14	0.21	0.13	1.09	0.90	0.77	1.76	0.18	0.20	5.00	0.00	0.00	0.00	-2.67	-22.24	23.01	61.51	203.63	1160.54	342.95	1468.14	651.15	1256.22	373.86	1443.02	454.93
26.559	1	0.15	0.17	0.06	0.14	0.03	0.27	0.07	4.75	4.75	99.46	0.66	0.00	0.04	4.75	0.09	0.36	0.00	1.26	1.66	2.02	2.33	0.00	2.68	25.04	17.59	0.02	0.82	0.11	0.13	1.70	30.21	1.52	0.00	0.00		17.86	-60.99	31.59	57.05	59.69	353.28	520.94	507.26	674.92	431.18	537.76	472.49	580.84
26.593	0	0.07	0.07	0.02	0.37	0.08	0.09	0.26	1.76	1.76	99.26	0.77	1.73	56.85	3.77	31.15	1.76	0.06	12.80	2.35	1.42	1.56	0.00	0.13	0.22	0.13	1.20	0.74	0.86	1.95	0.18	1.05	4.54	0.00	0.00	0.00	0.82	-20.62	24.51	61.84	212.71	1152.37	330.83	1468.58	647.04	1252.09	368.16	1447.67	451.80
26.593	1	0.14	0.18	0.04	0.14	0.03	0.22	0.07	4.52	4.52	99.57	0.33	0.00	0.33	4.52	0.07	0.41	0.00	1.57	1.36	1.66	2.34	0.00	2.53	11.79	35.79	0.01	0.51	0.09	0.21	1.61	13.86	1.00	0.00	0.00		16.68	-50.52	30.13	55.20	70.24	350.05	519.86	510.10	679.91	423.51	536.90	476.85	582.60
26.626	0	0.08	0.08	0.02	0.31	0.06	0.09	0.20	1.77	1.77	99.39	0.55	0.07	88.34	2.75	26.41	1.77	0.05	8.54	2.34	1.29	0.94	0.00	0.12	0.22	0.15	0.99	0.50	0.88	1.95	0.18	0.42	4.38	0.00	0.00	0.00	-8.19	-11.87	23.47	59.55	212.52	1157.19	334.20	1481.20	658.21	1255.87	377.14	1456.29	447.83
26.626	1	0.14	0.18	0.03	0.14	0.03	0.19	0.07	4.18	4.18	99.61	0.33	0.00	0.39	4.18	0.08	0.60	0.00	1.81	1.78	1.36	2.79	0.00	2.23	7.25	19.53	0.01	0.40	0.12	0.18	1.73	25.89	1.27	0.00	0.00		19.95	-49.78	32.39	54.04	74.24	346.48	517.36	510.88	681.76	423.50	535.13	478.92	584.54
26.659	0	0.08	0.08	0.02	0.28	0.06	0.09	0.18	1.50	1.50	99.43	0.51	0.08	86.64	1.82	25.14	1.50	0.05	7.60	2.59	1.41	0.58	0.00	0.13	0.22	0.15	1.17	0.39	0.90	1.91	0.16	0.30	4.47	0.00	0.00	0.00	-4.68	-12.65	22.68	60.46	220.04	1150.33	329.52	1480.76	659.94	1249.09	369.95	1455.00	447.52
26.659	1	0.13	0.18	0.03	0.14	0.03	0.18	0.07	3.77	3.77	99.64	0.33	0.00	0.21	3.77	0.09	0.80	0.00	1.78	1.69	1.25	3.02	0.00	2.07	4.40	13.27	0.01	0.32	0.16	0.12	1.88	33.31	1.25	0.00	0.00		16.77	-52.73	32.98	53.43	73.87	342.50	516.64	511.49	685.63	423.86	534.86	479.14	583.85
26.693	0	0.09	0.08	0.02	0.22	0.06	0.09	0.14	1.42	1.42	99.55	0.33	0.00	73.59	1.43	19.37	1.42	0.05	6.10	3.45	1.88	0.38	0.00	0.14	0.22	0.14	1.07	0.27	0.74	1.58	0.19	0.44	4.98	0.00	0.00	0.00	-7.86	-16.88	20.15	60.98	205.84	1151.17	331.46	1478.50	662.95	1247.21	376.11	1444.39	435.17
26.693	1	0.14	0.18	0.03	0.14	0.03	0.19	0.07	3.51	3.73	99.63	0.33	0.00	0.14	3.73	0.12	0.97	0.00	2.07	1.66	1.02	5.64	0.00	2.72	3.51	11.10	0.01	0.19	0.22	0.12	1.78	36.90	1.22	0.00	0.00		15.00	-54.79	30.29	53.18	68.95	342.81	515.14	512.43	684.77	423.10	535.66	477.89	577.53
26.726	0	0.09	0.08	0.02	0.23	0.06	0.09	0.15	1.39	1.39	99.54	0.36	0.18	68.87	1.66	20.68	1.39	0.05	6.79	4.53	2.08	0.44	0.00	0.14	0.20	0.15	0.57	0.19	0.77	1.52	0.17	0.64	5.03	0.00	0.00	0.00	-4.53	-18.03	21.11	61.10	208.57	1149.12	331.99	1475.98	661.03	1246.27	377.22	1445.11	440.21
26.726	1	0.15	0.18	0.04	0.14	0.03	0.19	0.07	3.08	4.01	99.62	0.33	0.00	0.09	4.01	0.16	0.86	0.00	2.25	1.44	0.82	9.62	0.00	3.08	2.83	8.84	0.01	0.17	0.30	0.13	1.75	16.31	1.20	0.00	0.00		12.45	-57.22	29.91	53.73	66.92	338.17	512.70	509.46	683.98	420.47	533.47	474.05	573.57
26.760	0	0.10	0.10	0.02	0.17	0.06	0.10	0.10	0.98	0.98	99.65	0.33	0.44	61.27	1.44	12.69	0.98	0.04	6.49	3.40	1.94	0.43	0.00	0.11	0.19	0.12	0.54	0.11	0.76	1.18	0.14	0.39	5.06	0.00	0.00	0.00	-9.84	-19.71	22.46	61.43	201.28	1145.83	331.24	1474.09	659.51	1248.99	373.54	1439.96	437.16
26.760	1	0.16	0.18	0.05	0.14	0.03	0.19	0.07	3.12	4.02	99.62	0.33	0.00	0.16	4.02	0.18	0.86	0.00	2.75	1.67	0.65	15.58	0.00	3.12	2.27	6.88	0.01	0.16	0.35	0.15	1.86	16.61	1.24	0.00	0.00		14.67	-54.32	29.26	52.88	70.26	338.52	510.81	513.07	685.88	419.93	531.94	476.02	574.26
26.793	0	0.10	0.10	0.02	0.16	0.06	0.11	0.09	0.83	0.83	99.68	0.33	0.80	63.25	1.72	9.97	0.83	0.05	6.76	3.24	1.67	0.53	0.00	0.15	0.21	0.11	0.49	0.14	0.68	1.03	0.11	1.24	5.19	0.00	0.00	0.00	-10.64	-19.29	26.81	60.89	201.80	1141.32	328.78	1478.75	666.21	1258.15	368.91	1445.15	444.75
26.793	1	0.16	0.18	0.06	0.15	0.03	0.20	0.07	3.87	4.49	99.60	0.33	0.00	0.24	4.49	0.21	0.94	0.00	3.13	1.63	0.72	17.46	0.00	3.87	2.12	6.13	0.01	0.20	0.38	0.17	1.94	13.91	1.26	0.00	0.00		9.16	-52.14	27.57	52.06	72.39	339.26	510.18	511.25	683.15	416.10	530.42	477.04	569.49
26.826	0	0.11	0.11	0.02	0.15	0.06	0.11	0.08	0.81	0.81	99.71	0.33	1.24	66.18	1.56	6.77	0.81	0.05	7.21	3.09	0.94	0.53	0.00	0.14	0.18	0.10	0.52	0.10	0.69	1.16	0.11	0.21	5.08	0.00	0.00	0.00	-1.79	-18.64	24.83	60.51	211.04	1138.77	325.25	1482.92	670.23	1252.21	369.91	1449.14	445.78
26.826	1	0.15	0.18	0.04	0.15	0.03	0.20	0.07	3.47	4.69	99.61	0.33	0.00	0.24	4.69	0.23	0.98	0.00	3.43	1.66	0.66	9.98	0.00	3.47	1.37	6.78	0.01	0.19	0.38	0.20	1.94	11.87	1.35	0.00	0.00		15.21	-52.14	26.38	52.60	70.45	341.65	510.18	510.30	681.47	416.22	530.84	474.14	570.96
26.860	0	0.11	0.12	0.02	0.15	0.06	0.12	0.08	0.73	0.73	99.71	0.33	0.46	66.56	2.06	5.88	0.73	0.06	6.08	2.63	0.58	0.39	0.00	0.12	0.16	0.08	0.52	0.10	0.59	1.13	0.09	0.08	4.71	0.08	0.00	0.00	-0.88	-18.56	24.95	60.97	205.29	1142.88	329.19	1479.89	670.84	1255.19	368.99	1444.64	448.08
26.860	1	0.14	0.18	0.03	0.14	0.03	0.19	0.07	3.30	4.50	99.61	0.33	0.00	0.19	4.50	0.24	0.97	0.00	3.80	1.90	0.80	6.63	0.00	3.30	1.20	6.75	0.01	0.25	0.35	0.21	1.79	33.59	1.43	0.00	0.00		16.76	-53.31	25.93	52.51	73.29	340.93	509.63	508.47	678.25	414.89	528.81	473.80	572.41
26.893	0	0.11	0.12	0.02	0.15	0.06	0.12	0.08	0.93	0.93	99.70	0.33	0.94	79.59	2.35	6.42	0.93	0.08	7.75	3.62	0.82	0.44	0.00	0.11	0.14	0.08	0.50	0.13	0.59	1.23	0.10	0.10	4.73	0.00	0.00	0.00	-5.08	-15.20	22.61	60.59	212.81	1145.43	331.15	1475.81	662.09	1246.09	373.87	1446.66	445.00
26.893	1	0.14	0.18	0.03	0.15	0.04	0.20	0.07	3.51	5.20	99.60	0.33	0.00	0.40	5.20	0.27	1.02	0.00	4.23	2.05	0.90	6.56	0.00	3.51	1.11	6.09	0.01	0.35	0.35	0.21	1.51	32.20	1.46	0.00	0.00		15.66	-49.61	29.38	52.04	72.69	338.85	506.90	505.41	674.43	413.74	526.90	473.02	568.96
26.926	0	0.11	0.12	0.02	0.15	0.07	0.12	0.08	0.85	0.85	99.70	0.33	1.30	86.20	2.64	5.80	0.85	0.09	7.98	3.12	0.68	0.33	0.00	0.11	0.14	0.08	0.55	0.12	0.61	1.36	0.09	0.11	4.95	0.07	0.00	0.00	-4.04	-12.84	24.53	61.04	215.49	1141.25	330.23	1471.94	660.93	1245.64	369.51	1445.17	450.91
26.926	1	0.13	0.18	0.03	0.15	0.03	0.21	0.07	3.57	6.44	99.58	0.33	0.00	0.23	6.44	0.28	1.01	0.01	3.62	2.08	1.15	3.98	0.00	3.57	1.19	6.77	0.01	0.33	0.32	0.24	1.36	31.23	1.51	0.00	0.00		14.47	-52.27	28.83	53.24	72.07	337.90	511.25	501.39	674.74	412.12	529.78	470.24	572.40
26.960	0	0.10	0.12	0.02	0.17	0.06	0.13	0.10	1.04	1.04	99.66	0.33	0.70	85.74	4.08	7.70	1.04	0.12	8.17	2.57	0.66	0.38	0.00	0.09	0.10	0.09	0.56	0.15	0.66	1.56	0.07	0.22	4.68	0.36	0.00	0.00	-7.81	-13.03	26.04	60.15	225.72	1131.60	321.14	1476.26	665.80	1242.80	365.98	1452.81	448.70
26.960	1	0.13	0.18	0.03	0.15	0.03	0.21	0.08	3.55	6.74	99.57	0.33	0.00	0.47	6.91	0.27	1.03	0.00	3.46	2.32	1.59	4.99	0.00	3.55	1.16	6.74	0.01	0.40	0.30	0.23	1.33	54.20	1.54	0.00	0.00		18.37	-48.79	31.32	53.36	79.22	333.62	509.72	500.45	676.55	409.84	527.18	470.84	577.72
26.993	0	0.11	0.12	0.02	0.16	0.07	0.13	0.09	1.07	1.07	99.68	0.33	1.01	90.61	3.83	5.87	1.07	0.13	9.19	2.17	0.77	0.46	0.00	0.09	0.10	0.08	0.74	0.17	0.64	1.48	0.07	0.12	4.57	0.27	0.00	0.00	-2.38	-10.66	24.06	59.87	226.30	1138.31	323.71	1480.25	665.65	1243.20	370.60	1455.56	448.80
26.993	1	0.14	0.18	0.03	0.15	0.03	0.21	0.07	3.37	6.58	99.58	0.33	0.00	0.51	6.58	0.22	1.11	0.00	3.06	3.01	1.80	6.35	0.00	3.37	1.15	6.63	0.01	0.25	0.32	0.19	1.32	43.78	1.51	0.00	0.00		18.75	-48.34	31.97	52.74	81.71	330.27	508.29	502.59	680.61	409.40	526.76	472.57	578.59
27.026	0	0.11	0.13	0.02	0.16	0.07	0.13	0.09	0.92	0.92	99.69	0.33	1.29	71.12	3.24	5.89	0.92	0.16	9.18	2.40	0.47	0.64	0.00	0.10	0.11	0.07	0.77	0.19	0.66	1.62	0.07	0.22	4.53	0.35	0.00	0.00	-2.74	-17.49	23.26	60.72	208.84	1137.50	320.07	1477.53	663.33	1245.67	365.89	1442.70	435.14
27.026	1	0.14	0.18	0.03	0.15	0.03	0.21	0.07	3.39	6.17	99.58	0.33	0.00	0.18	6.80	0.22	1.12	0.00	2.72	2.80	1.89	7.57	0.00	3.39	1.15	6.17	0.01	0.13	0.33	0.20	1.34	19.13	1.47	0.00	0.00		14.90	-53.70	28.50	52.23	74.54	330.16	505.14	505.89	681.40	410.56	526.34	471.40	569.40
27.060	0	0.11	0.14	0.02	0.16	0.06	0.14	0.09	1.09	1.09	99.68	0.33	0.64	80.67	3.35	5.83	1.09	0.19	9.25	2.17	0.47	0.76	0.00	0.08	0.09	0.07	0.74	0.17	0.76	2.19	0.09	0.32	3.97	0.79	0.00	0.00	-0.76	-14.86	24.22	60.69	219.80	1133.23	317.26	1475.08	659.12	1241.03	362.89	1446.65	440.56
27.060	1	0.15	0.18	0.05	0.16	0.04	0.22	0.08	3.56	4.96	99.56	0.33	0.00	0.33	7.11	0.24	1.21	0.00	3.81	2.93	1.41	13.72	0.00	3.56	1.12	4.96	0.01	0.13	0.39	0.21	1.30	28.48	1.61	0.00	0.00		10.42	-50.54	26.98	52.02	77.51	329.96	504.03	504.36	679.77	405.90	524.50	471.79	565.32
27.093	0	0.12	0.14	0.02	0.15	0.07	0.13	0.08	1.15	1.15	99.70	0.33	1.09	83.38	2.59	4.89	1.15	0.17	10.10	2.40	0.63	1.04	0.00	0.08	0.11	0.07	0.66	0.14	0.73	2.25	0.10	0.24	4.00	0.56	0.00	0.00	-4.35	-13.94	24.24	60.88	211.23	1131.40	316.08	1473.04	657.76	1240.95	363.22	1440.20	433.34
27.093	1	0.17	0.17	0.07	0.16	0.04	0.22	0.08	3.79	4.88	99.55	0.33	0.00	0.28	7.02	0.30	1.18	0.00	5.15	3.00	1.01	21.30	0.00	3.79	1.29	4.88	0.01	0.13	0.39	0.21	1.26	12.52	1.67	0.00	0.00		11.70	-51.41	27.35	52.91	74.31	329.58	504.52	503.14	679.93	406.38	525.59	469.09	565.46
27.127	0	0.11	0.13	0.02	0.14	0.07	0.13	0.08	0.93	0.93	99.73	0.33	1.88	59.96	1.72	3.91	0.93	0.14	9.61	1.97	0.69	1.16	0.00	0.09	0.16	0.06	0.87	0.23	0.56	2.29	0.11	0.27	4.72	0.26	0.00	0.00	-2.37	-19.98	24.88	61.30	204.80	1130.49	313.64	1473.05	658.15	1245.14	358.44	1436.63	431.06
27.127	1	0.19	0.17	0.09	0.16	0.05	0.25	0.08	4.59	4.31	99.50	0.33	0.00	0.20	7.71	0.35	1.18	0.01	8.01	2.52	0.63	28.19	0.00	4.59	1.24	4.31	0.01	0.29	0.43	0.22	1.23	12.32	1.76	0.00	0.00		13.56	-53.13	26.84	52.75	74.74	330.27	504.66	503.58	679.66	407.28	525.76	469.96	566.45
27.160	0	0.11	0.13	0.02	0.13	0.08	0.13	0.07	0.85	0.85	99.74	0.33	3.09	76.42	1.31	3.22	0.85	0.14	11.27	1.31	0.66	1.38	0.00	0.12	0.16	0.07	1.23	0.34	0.45	2.38	0.11	0.40	5.10	0.49	0.00	0.00	-0.24	-16.12	25.01	60.34	217.17	1130.46	314.75	1476.37	660.66	1242.66	363.11	1446.23	438.74
27.160	1	0.17	0.17	0.07	0.16	0.04	0.24	0.08	4.91	4.33	99.51	0.33	0.00	0.19	7.44	0.40	1.04	0.01	6.70	2.04	0.55	22.63	0.00	4.91	1.21	4.33	0.01	0.26	0.41	0.27	1.21	10.24	1.81	0.00	0.00		15.38	-53.45	27.35	52.81	75.10	330.45	504.03	502.47	677.34	407.51	525.08	470.03	566.69
27.193	0	0.11	0.13	0.02	0.13	0.09	0.12	0.07	0.86	0.86	99.73	0.33	3.80	92.30	0.89	2.60	0.86	0.15	12.17	1.42	0.65	1.79	0.00	0.14	0.20	0.07	1.55	0.73	0.44	2.62	0.12	0.17	5.41	0.87	0.00	0.00	-8.94	-9.58	25.94	60.34	221.63	1127.17	305.89	1479.40	658.12	1242.39	351.93	1449.47	430.93
27.193	1	0.15	0.17	0.04	0.16	0.04	0.23	0.08	4.74	4.57	99.53	0.33	0.00	0.23	6.97	0.42	0.96	0.01	5.21	2.09	0.51	13.90	0.00	4.74	1.12	4.57	0.01	0.21	0.39	0.27	1.20	9.78	1.79	0.00	0.00		17.40	-52.42	28.10	52.89	76.05	330.06	504.15	503.04	678.41	407.81	525.39	470.31	568.72
27.227	0	0.11	0.14	0.02	0.12	0.08	0.12	0.07	1.17	0.72	99.72	0.33	2.80	87.04	0.50	1.65	0.72	0.12	9.46	1.18	0.52	1.07	0.00	0.14	0.28	0.06	1.69	1.17	0.41	2.79	0.15	0.55	5.46	1.01	0.00	0.00	0.45	-12.48	26.15	60.65	226.98	1122.48	304.92	1480.31	662.75	1240.39	352.17	1450.49	438.06
27.227	1	0.14	0.17	0.04	0.16	0.04	0.23	0.08	4.66	4.49	99.55	0.33	0.00	0.17	6.82	0.48	0.92	0.01	4.71	1.88	0.50	10.39	0.00	4.66	1.08	4.49	0.01	0.20	0.35	0.29	1.13	11.71	1.98	0.00	0.00		15.11	-53.74	26.97	52.72	74.65	331.37	504.50	502.44	677.28	407.68	525.78	470.47	566.15
27.260	0	0.11	0.14	0.02	0.12	0.08	0.12	0.07	0.91	0.67	99.72	0.33	3.68	72.72	0.41	1.31	0.67	0.14	9.99	1.02	0.56	0.85	0.00	0.13	0.31	0.06	2.32	0.91	0.41	3.07	0.16	0.25	6.00	1.54	0.00	0.00	0.51	-17.10	25.12	60.11	220.27	1129.27	306.52	1482.77	660.03	1244.95	355.30	1450.96	433.28
27.260	1	0.13	0.17	0.03	0.16	0.04	0.23	0.08	4.56	4.65	99.54	0.33	0.00	0.25	7.56	0.56	0.86	0.02	4.12	1.70	0.48	7.07	0.00	4.56	1.04	4.65	0.01	0.17	0.34	0.30	1.15	7.50	1.99	0.00	0.00		16.38	-51.95	27.64	52.94	76.06	330.81	504.12	504.14	678.94	408.03	525.15	470.70	568.25
27.293	0	0.11	0.15	0.02	0.11	0.09	0.12	0.07	1.33	0.73	99.71	0.33	3.99	83.62	0.31	1.02	0.73	0.13	10.17	1.03	0.89	0.53	0.00	0.12	0.31	0.07	3.80	1.33	0.41	4.09	0.16	2.80	6.45	2.03	0.00	0.00	2.66	-13.85	26.71	60.09	225.44	1131.82	299.59	1485.59	653.36	1249.63	347.20	1457.66	434.07
27.293	1	0.13	0.17	0.03	0.16	0.04	0.23	0.08	4.51	4.81	99.53	0.33	0.00	0.22	7.90	0.62	0.84	0.03	4.92	1.79	0.56	7.17	0.00	4.51	1.04	4.81	0.01	0.18	0.34	0.31	1.06	7.66	2.08	0.00	0.00		13.82	-52.66	27.06	52.57	75.90	331.25	503.86	504.08	678.32	407.79	525.02	471.84	565.74
27.327	0	0.11	0.15	0.02	0.12	0.08	0.11	0.07	1.50	0.77	99.70	0.33	3.74	77.74	0.24	1.11	0.77	0.14	8.36	0.91	0.78	0.32	0.00	0.11	0.33	0.08	5.40	1.50	0.42	5.26	0.18	0.07	6.93	2.53	0.00	0.00	-0.98	-15.75	24.58	59.04	222.46	1138.29	304.49	1492.85	659.05	1252.30	353.63	1461.17	430.19
27.327	1	0.13	0.17	0.03	0.15	0.04	0.22	0.08	4.26	4.44	99.57	0.33	0.00	0.14	6.64	0.50	0.77	0.02	4.70	1.80	0.58	6.90	0.00	4.26	0.93	4.44	0.01	0.15	0.34	0.26	1.03	15.13	2.08	0.00	0.00		16.18	-54.93	29.10	53.19	78.21	327.63	503.60	502.99	678.97	409.03	523.13	471.00	570.84
27.360	0	0.11	0.16	0.02	0.12	0.09	0.11	0.07	1.53	0.77	99.69	0.33	4.03	92.55	0.29	1.16	0.77	0.18	9.32	0.68	0.71	0.35	0.00	0.11	0.35	0.08	5.83	1.53	0.45	4.99	0.21	0.20	6.81	2.88	0.00	0.00	-7.79	-9.40	24.48	59.44	214.61	1138.91	312.82	1483.76	660.53	1249.89	353.50	1449.51	432.30
27.360	1	0.13	0.17	0.03	0.15	0.04	0.22	0.08	4.23	4.20	99.57	0.33	0.00	0.80	6.73	0.44	0.73	0.02	4.16	1.76	0.53	5.06	0.00	4.23	0.91	4.20	0.01	0.13	0.33	0.25	1.06	12.64	2.01	0.00	0.00		17.02	-46.10	29.51	52.34	85.02	330.26	502.84	505.00	677.59	406.33	522.37	475.76	571.44
27.394	0	0.10	0.14	0.02	0.11	0.08	0.11	0.07	0.83	0.51	99.72	0.33	3.81	92.76	0.24	1.10	0.51	0.20	5.73	0.60	0.26	0.30	0.00	0.11	0.25	0.09	4.71	0.83	0.43	4.57	0.24	0.16	7.57	2.39	0.00	0.00	-0.81	-9.25	22.56	60.01	224.59	1132.84	305.81	1482.90	659.75	1238.66	355.54	1451.35	427.68
27.394	1	0.12	0.17	0.03	0.15	0.04	0.21	0.07	3.65	3.75	99.59	0.33	0.00	0.32	6.41	0.33	0.70	0.01	3.29	1.94	0.57	3.28	0.00	3.65	0.79	3.75	0.00	0.07	0.36	0.21	1.16	28.67	1.95	0.00	0.00		15.08	-50.66	32.42	53.11	81.30	328.05	503.87	502.75	678.57	410.03	522.05	472.97	573.51
27.427	0	0.10	0.13	0.02	0.11	0.09	0.11	0.07	0.66	0.53	99.74	0.33	4.57	87.60	0.21	1.00	0.53	0.21	6.83	0.65	0.39	0.38	0.00	0.12	0.28	0.12	4.10	0.66	0.42	5.05	0.28	0.13	7.88	1.96	0.00	0.00	1.35	-12.22	21.23	59.89	222.87	1135.64	308.11	1483.84	662.28	1238.22	360.29	1451.06	426.43
27.427	1	0.12	0.17	0.03	0.15	0.04	0.21	0.07	3.51	3.38	99.59	0.33	0.00	0.93	6.57	0.28	0.68	0.01	3.30	2.02	0.64	3.52	0.00	3.51	0.81	3.38	0.00	0.07	0.39	0.19	1.32	19.16	1.92	0.00	0.00		10.93	-45.36	32.58	52.92	84.86	330.14	506.59	502.71	679.16	408.11	523.64	475.84	574.77
27.460	0	0.10	0.12	0.02	0.11	0.09	0.11	0.07	0.55	0.47	99.76	0.33	4.60	94.27	0.26	1.09	0.47	0.20	7.06	0.48	0.39	0.37	0.00	0.13	0.26	0.13	3.49	0.55	0.41	5.00	0.28	0.12	7.76	1.22	0.00	0.00	-2.84	-7.99	22.63	60.83	213.66	1131.60	305.00	1474.87	657.71	1238.15	347.93	1438.35	422.54
27.460	1	0.13	0.17	0.03	0.15	0.04	0.21	0.08	3.61	3.67	99.57	0.33	0.00	0.70	7.23	0.30	0.64	0.01	3.96	1.86	0.86	5.26	0.00	3.61	0.87	3.67	0.00	0.11	0.39	0.20	1.24	7.29	1.93	0.00	0.00		10.24	-46.77	31.68	53.32	76.81	333.38	508.59	503.55	678.76	410.30	528.66	474.71	570.49
27.494	0	0.10	0.10	0.02	0.11	0.10	0.11	0.07	0.65	0.43	99.78	0.33	6.09	82.44	0.29	1.32	0.43	0.24	8.80	0.69	0.64	0.71	0.00	0.16	0.27	0.15	4.13	0.65	0.42	5.35	0.43	0.36	8.58	0.00	0.00	0.00	-4.14	-14.27	23.55	59.84	217.42	1133.30	308.88	1470.84	646.65	1238.26	351.29	1441.67	428.08
27.494	1	0.12	0.17	0.03	0.16	0.04	0.22	0.08	3.68	3.47	99.56	0.33	0.00	0.32	8.02	0.27	0.55	0.01	4.16	1.90	0.98	6.32	0.00	3.68	0.84	3.47	0.00	0.12	0.40	0.23	1.27	15.08	2.02	0.00	0.00		13.27	-50.73	32.01	53.92	74.86	333.57	508.23	503.45	678.10	413.01	527.73	473.19	572.24
27.527	0	0.10	0.10	0.02	0.11	0.10	0.10	0.07	1.28	0.42	99.78	0.33	5.92	85.98	0.32	1.54	0.42	0.21	8.32	0.60	0.71	0.64	0.00	0.17	0.29	0.14	4.47	1.28	0.37	5.18	0.63	0.13	8.78	0.00	0.00	0.00	-5.86	-12.93	25.88	59.73	214.74	1128.20	305.65	1471.92	649.38	1241.92	347.14	1440.56	428.71
27.527	1	0.13	0.17	0.03	0.16	0.04	0.22	0.08	3.51	3.73	99.57	0.33	0.00	0.43	8.12	0.25	0.51	0.01	4.13	1.74	1.19	7.75	0.00	3.51	0.86	3.73	0.00	0.15	0.37	0.22	1.20	9.68	2.14	0.00	0.00		9.88	-49.17	33.22	54.47	73.93	334.39	511.32	502.02	678.96	413.16	529.86	472.59	573.83
27.560	0	0.10	0.10	0.02	0.11	0.10	0.10	0.08	1.74	0.35	99.78	0.33	5.76	95.23	0.46	1.93	0.35	0.22	7.97	0.41	0.43	0.41	0.00	0.18	0.36	0.12	3.47	1.74	0.38	5.46	0.82	0.50	8.76	0.00	0.00	0.00	-6.01	-7.03	24.34	60.83	223.91	1124.74	302.59	1465.24	644.91	1231.16	339.77	1437.13	427.60
27.560	1	0.12	0.17	0.03	0.15	0.04	0.21	0.08	3.16	3.94	99.59	0.33	0.00	0.35	7.50	0.21	0.50	0.00	3.24	1.29	1.40	6.97	0.00	3.16	0.88	3.94	0.00	0.14	0.38	0.20	1.29	5.69	2.03	0.00	0.00		16.33	-50.26	34.93	55.51	79.49	330.44	510.60	500.25	680.41	412.56	527.93	471.93	580.79
27.594	0	0.10	0.09	0.02	0.11	0.12	0.10	0.08	1.85	0.28	99.76	0.33	7.36	96.99	0.55	1.65	0.28	0.22	9.63	0.39	0.47	0.48	0.00	0.20	0.41	0.11	3.36	1.85	0.37	5.46	1.09	1.18	9.65	0.00	0.00	0.00	-3.79	-4.64	25.00	60.62	227.11	1125.35	301.58	1461.91	638.13	1230.31	339.77	1438.38	430.79
27.594	1	0.12	0.17	0.03	0.15	0.04	0.20	0.08	2.64	3.91	99.60	0.33	0.00	0.24	7.42	0.18	0.50	0.00	2.97	1.56	1.55	3.41	0.00	2.64	1.01	3.91	0.00	0.09	0.36	0.16	1.30	24.12	1.91	0.00	0.00		23.65	-52.17	33.41	55.21	82.86	333.11	509.84	503.23	679.96	414.95	526.41	473.77	584.78
27.627	0	0.10	0.09	0.02	0.11	0.12	0.10	0.08	1.66	0.26	99.76	0.33	7.42	94.87	0.51	1.73	0.26	0.18	9.37	0.42	0.26	0.22	0.00	0.20	0.43	0.12	4.16	1.66	0.39	5.44	1.06	0.46	9.67	0.00	0.00	0.00	-3.39	-7.42	24.38	61.23	221.54	1120.58	297.01	1456.02	632.45	1224.56	339.27	1430.52	420.89
27.627	1	0.12	0.17	0.03	0.15	0.03	0.19	0.08	2.33	3.71	99.61	0.33	0.00	0.25	7.33	0.17	0.51	0.00	2.35	1.44	1.63	2.64	0.00	2.33	1.01	3.71	0.00	0.07	0.36	0.16	1.35	12.24	1.87	0.00	0.00		21.24	-51.98	32.62	54.67	82.77	333.45	510.22	504.39	681.16	414.56	528.09	476.88	582.56
27.660	0	0.10	0.09	0.02	0.11	0.14	0.11	0.08	1.15	0.31	99.72	0.33	8.63	86.65	0.46	1.46	0.31	0.19	12.95	0.62	0.47	0.32	0.00	0.18	0.48	0.13	4.61	0.91	0.43	6.08	1.15	0.15	9.34	0.00	0.00	0.00	7.56	-12.65	22.49	62.62	217.82	1119.15	295.09	1455.67	638.54	1220.81	343.97	1426.09	416.80
27.660	1	0.12	0.17	0.03	0.16	0.03	0.20	0.08	1.96	3.48	99.61	0.33	0.00	0.16	7.92	0.18	0.56	0.00	2.27	1.58	2.02	2.49	0.00	1.96	1.17	3.48	0.00	0.05	0.38	0.14	1.34	28.58	1.74	0.00	0.00		22.15	-54.16	33.87	56.17	77.62	332.82	509.98	503.63	680.79	416.81	528.02	472.21	582.39
27.694	0	0.10	0.09	0.02	0.11	0.17	0.11	0.08	1.55	0.29	99.66	0.33	9.88	93.67	0.45	1.57	0.29	0.19	16.39	0.60	0.78	0.52	0.00	0.13	0.49	0.15	5.82	0.98	0.49	6.36	1.55	0.26	9.26	0.00	0.00	0.00	2.46	-8.53	22.00	62.04	220.74	1117.89	292.17	1451.13	632.70	1216.17	335.33	1422.87	412.80
27.694	1	0.12	0.17	0.03	0.16	0.03	0.21	0.08	1.80	3.64	99.59	0.33	0.00	0.31	9.09	0.20	0.65	0.00	3.01	1.69	2.29	4.90	0.00	1.80	1.15	3.64	0.00	0.05	0.43	0.12	1.26	18.24	1.70	0.00	0.00		11.38	-50.93	31.29	57.70	70.50	331.98	511.40	501.72	681.13	411.02	531.65	468.48	572.50
27.727	0	0.10	0.10	0.02	0.11	0.13	0.11	0.08	1.64	0.23	99.74	0.33	7.79	97.91	0.51	1.25	0.23	0.12	12.14	0.61	0.56	0.23	0.00	0.15	0.59	0.13	6.41	1.28	0.52	6.08	1.64	0.77	8.95	0.00	0.00	0.00	0.60	-2.78	25.02	61.40	220.60	1110.42	287.36	1452.21	631.05	1218.88	333.74	1424.07	414.76
27.727	1	0.13	0.17	0.04	0.15	0.03	0.19	0.08	1.74	4.01	99.61	0.33	0.00	0.62	7.75	0.16	0.62	0.00	3.13	1.74	2.66	8.85	0.00	1.74	1.16	4.01	0.00	0.07	0.43	0.12	1.21	28.10	1.74	0.00	0.00		15.22	-47.41	30.33	58.02	74.04	333.84	510.40	500.43	678.61	408.27	531.40	470.41	571.66
27.761	0	0.10	0.09	0.02	0.11	0.12	0.11	0.08	3.66	0.18	99.77	0.33	6.63	94.07	0.50	1.00	0.18	0.10	9.51	0.40	0.40	0.12	0.00	0.15	0.59	0.11	7.89	3.66	0.56	6.53	1.93	0.12	9.30	0.00	0.00	0.00	5.91	-8.18	22.97	62.76	213.53	1108.43	290.49	1448.56	638.45	1213.38	342.09	1415.60	410.65
27.761	1	0.15	0.17	0.07	0.16	0.04	0.20	0.08	1.50	4.68	99.61	0.33	0.00	0.14	8.38	0.15	0.72	0.00	3.82	1.86	3.58	20.40	0.00	1.50	1.37	4.68	0.00	0.10	0.48	0.10	1.25	11.69	1.62	0.00	0.00		17.72	-54.74	31.22	58.62	68.82	332.90	509.64	503.16	679.89	414.46	530.62	468.01	573.84
27.794	0	0.10	0.09	0.02	0.11	0.14	0.11	0.07	3.74	0.17	99.73	0.33	7.94	83.26	0.37	0.69	0.14	0.09	11.94	0.52	0.44	0.14	0.00	0.17	0.58	0.09	8.45	3.74	0.60	6.07	1.95	0.47	9.55	0.00	0.00	0.00	6.38	-13.98	24.26	62.33	212.78	1109.69	290.55	1447.99	634.29	1217.74	337.98	1416.57	413.76
27.794	1	0.15	0.18	0.07	0.16	0.04	0.20	0.08	1.43	5.63	99.60	0.33	0.00	0.48	8.93	0.13	0.74	0.00	3.80	2.18	3.65	19.98	0.00	1.43	1.40	5.63	0.00	0.10	0.51	0.09	1.31	35.88	1.48	0.00	0.00		15.65	-48.67	29.97	59.15	72.56	332.10	510.11	504.61	684.23	410.19	531.15	468.74	574.00
27.827	0	0.10	0.09	0.02	0.11	0.14	0.11	0.07	4.24	0.19	99.73	0.33	7.76	71.45	0.24	0.49	0.15	0.08	11.79	0.83	0.54	0.13	0.00	0.19	0.57	0.09	9.77	4.24	0.69	6.25	1.93	0.89	9.56	0.00	0.00	0.00	9.81	-17.41	21.65	63.64	213.98	1110.83	291.42	1442.30	633.28	1210.52	337.17	1411.34	411.05
27.827	1	0.15	0.17	0.07	0.16	0.04	0.21	0.08	1.53	6.45	99.58	0.33	0.00	0.64	9.86	0.15	0.74	0.00	3.89	2.67	4.28	18.85	0.00	1.47	1.53	6.45	0.00	0.12	0.50	0.09	1.27	17.09	1.52	0.00	0.00		12.59	-47.21	30.84	57.57	72.68	338.77	514.34	506.68	682.93	414.56	534.42	474.34	575.76
27.861	0	0.10	0.09	0.02	0.11	0.16	0.11	0.07	4.14	0.25	99.68	0.33	8.98	97.40	0.18	0.40	0.11	0.07	13.96	0.75	0.94	0.24	0.00	0.25	0.64	0.10	11.15	4.14	0.65	5.64	1.99	1.21	9.99	0.00	0.00	0.00	2.38	-3.89	25.50	61.94	227.17	1109.40	286.18	1445.19	621.98	1214.86	328.42	1423.15	419.09
27.861	1	0.14	0.17	0.06	0.17	0.03	0.22	0.09	1.59	8.40	99.56	0.33	0.00	0.30	11.04	0.16	0.79	0.00	2.87	1.86	3.51	17.13	0.00	1.33	1.59	8.40	0.00	0.12	0.52	0.09	1.18	20.65	1.50	0.00	0.00		15.54	-51.10	31.90	57.58	70.67	340.50	514.58	507.61	681.70	419.08	534.05	474.35	578.08
27.894	0	0.10	0.09	0.02	0.11	0.18	0.11	0.07	5.85	0.28	99.64	0.38	9.36	91.84	0.16	0.38	0.11	0.07	16.06	0.75	1.28	0.27	0.00	0.28	0.73	0.12	11.68	5.85	0.65	5.42	1.82	0.68	10.00	0.00	0.00	0.00	6.26	-9.90	22.78	62.42	213.17	1117.23	294.70	1449.15	633.79	1218.29	342.75	1419.13	414.23
27.894	1	0.13	0.18	0.05	0.17	0.03	0.22	0.09	1.43	8.17	99.57	0.33	0.00	0.20	10.59	0.17	0.80	0.00	2.37	1.58	2.63	13.36	0.00	1.31	1.43	8.17	0.00	0.12	0.51	0.09	1.18	3.07	1.49	0.00	0.00		20.65	-53.18	32.51	56.19	72.95	342.77	513.60	511.24	682.07	423.65	533.54	479.21	580.83
27.927	0	0.10	0.09	0.02	0.11	0.16	0.11	0.07	5.31	0.35	99.67	0.33	8.69	81.92	0.22	0.56	0.10	0.07	14.38	0.55	1.04	0.28	0.00	0.35	0.91	0.11	11.70	5.31	0.67	5.90	1.65	1.02	9.91	0.00	0.00	0.00	5.75	-14.45	23.17	62.25	206.35	1120.56	292.63	1445.61	627.15	1222.79	331.80	1412.96	411.91
27.927	1	0.12	0.17	0.04	0.16	0.03	0.21	0.08	1.41	9.07	99.59	0.33	0.00	0.20	9.29	0.17	0.77	0.00	1.89	1.10	2.05	8.69	0.00	1.33	1.41	9.07	0.00	0.13	0.46	0.09	1.19	3.25	1.56	0.00	0.00		23.74	-53.12	31.40	56.46	76.98	343.84	514.04	512.26	682.46	423.50	532.65	480.48	584.41
27.961	0	0.10	0.09	0.02	0.11	0.14	0.11	0.07	2.93	0.34	99.73	0.33	7.95	94.13	0.25	0.64	0.10	0.06	11.41	0.46	0.72	0.34	0.00	0.34	0.67	0.10	9.73	2.93	0.83	6.30	1.85	1.18	9.75	0.00	0.00	0.00	-3.35	-8.12	21.10	61.95	198.72	1123.20	293.35	1441.69	622.18	1219.21	332.67	1405.91	400.74
27.961	1	0.12	0.17	0.03	0.16	0.03	0.19	0.08	1.45	7.38	99.62	0.33	0.00	0.23	7.38	0.16	0.83	0.00	1.38	0.88	1.33	4.63	0.00	1.14	1.45	9.22	0.00	0.11	0.45	0.08	1.28	12.59	1.56	0.00	0.00		23.13	-52.40	31.60	57.14	74.83	344.87	515.17	512.34	682.64	423.96	534.13	479.63	584.14
27.994	0	0.10	0.10	0.02	0.11	0.13	0.11	0.07	2.23	0.35	99.74	0.33	7.78	96.72	0.20	0.84	0.10	0.08	11.93	0.54	0.66	0.40	0.00	0.35	0.58	0.09	11.36	2.23	0.77	5.94	1.62	0.07	9.19	0.00	0.00	0.00	-2.86	-5.08	20.31	62.54	203.77	1125.65	294.62	1436.12	612.62	1215.34	330.47	1404.67	405.81
27.994	1	0.12	0.17	0.03	0.16	0.03	0.20	0.08	1.41	7.91	99.61	0.33	0.00	0.43	7.91	0.18	0.87	0.00	1.38	0.87	1.14	3.77	0.00	1.29	1.41	9.44	0.00	0.14	0.44	0.08	1.22	11.99	1.53	0.00	0.00		19.66	-49.21	31.54	55.65	75.77	349.56	517.45	515.68	683.57	426.02	536.53	485.25	583.79
28.027	0	0.10	0.10	0.02	0.11	0.12	0.11	0.08	1.36	0.37	99.76	0.33	7.13	97.96	0.17	1.10	0.09	0.09	11.08	0.72	0.61	0.68	0.00	0.37	0.52	0.09	9.74	1.03	0.71	6.13	1.36	0.12	8.64	0.00	0.00	0.00	-4.59	-2.64	19.20	62.74	203.30	1127.75	296.27	1430.48	606.38	1211.48	331.47	1401.56	403.58
28.027	1	0.12	0.18	0.03	0.15	0.03	0.18	0.07	1.33	6.00	99.64	0.33	0.00	0.92	6.00	0.16	0.94	0.00	1.65	0.94	1.20	3.14	0.00	1.33	1.25	7.97	0.00	0.14	0.44	0.07	1.25	23.67	1.49	0.00	0.00		17.31	-45.38	36.58	54.29	74.47	348.04	510.37	518.08	680.41	429.66	530.05	486.16	578.57
28.061	0	0.10	0.10	0.02	0.12	0.10	0.11	0.08	0.85	0.40	99.76	0.33	6.01	97.61	0.20	1.59	0.09	0.10	9.88	0.63	0.65	0.91	0.00	0.40	0.50	0.09	9.78	0.85	0.71	5.83	0.77	0.02	8.05	0.00	0.00	0.00	-2.19	-3.46	20.98	62.64	208.14	1123.50	291.82	1429.04	604.52	1210.37	326.79	1403.95	403.28
28.061	1	0.13	0.18	0.03	0.15	0.03	0.18	0.07	1.35	5.39	99.64	0.33	0.00	0.22	5.39	0.17	1.17	0.00	1.91	0.94	1.32	5.20	0.00	1.35	1.25	7.30	0.00	0.12	0.44	0.06	1.14	14.48	1.49	0.00	0.00		16.82	-52.59	33.10	54.46	75.89	347.42	513.51	518.80	684.89	429.91	532.12	487.25	581.84
28.094	0	0.10	0.10	0.02	0.12	0.12	0.11	0.08	1.51	0.41	99.76	0.33	6.44	98.51	0.22	1.95	0.09	0.09	12.63	0.63	1.09	1.00	0.00	0.41	0.47	0.08	8.56	1.51	0.72	5.45	0.57	0.15	7.67	0.00	0.00	0.00	-0.59	-1.04	23.77	62.72	214.64	1115.18	286.69	1427.87	601.30	1209.17	323.83	1406.76	407.68
28.094	1	0.13	0.18	0.04	0.15	0.03	0.17	0.07	1.38	5.03	99.65	0.33	0.00	0.39	5.03	0.17	1.17	0.00	2.40	0.87	1.51	8.05	0.00	1.38	1.15	6.78	0.00	0.14	0.46	0.06	1.17	4.69	1.51	0.00	0.00		15.21	-49.68	34.39	54.17	73.95	348.92	514.26	519.41	684.76	430.56	534.84	489.40	579.63
28.128	0	0.10	0.11	0.02	0.12	0.13	0.12	0.08	1.52	0.49	99.73	0.33	6.86	95.61	0.25	2.20	0.10	0.10	16.65	0.79	2.11	1.87	0.00	0.49	0.45	0.08	6.04	1.52	0.76	5.66	0.39	0.05	6.91	0.00	0.00	0.00	1.50	-6.59	23.14	62.38	211.69	1115.14	284.85	1431.51	606.30	1210.38	323.42	1406.53	403.03
28.128	1	0.15	0.18	0.05	0.14	0.03	0.17	0.07	1.51	4.36	99.65	0.33	0.00	0.69	4.36	0.18	1.28	0.00	2.76	0.96	1.67	13.64	0.00	1.51	1.00	7.39	0.00	0.10	0.49	0.07	1.09	8.34	1.49	0.00	0.00		17.04	-46.83	33.55	53.89	78.75	352.93	515.43	521.22	683.73	431.14	533.57	491.92	583.63
28.161	0	0.11	0.11	0.03	0.12	0.12	0.12	0.08	2.19	0.70	99.76	0.33	5.41	91.85	0.23	2.39	0.09	0.13	15.43	0.79	2.31	2.16	0.00	0.70	0.54	0.07	5.55	2.19	0.76	5.34	0.32	0.08	6.31	0.00	0.00	0.00	6.90	-9.89	22.74	63.99	211.41	1116.20	284.92	1424.34	599.94	1207.34	321.13	1401.84	404.00
28.161	1	0.14	0.18	0.04	0.14	0.03	0.17	0.07	1.57	4.11	99.65	0.33	0.00	0.35	4.11	0.15	1.36	0.00	2.77	1.29	1.66	10.70	0.00	1.57	1.16	7.75	0.00	0.11	0.46	0.06	1.09	12.36	1.56	0.00	0.00		19.20	-50.23	33.61	53.62	80.86	352.06	514.63	521.76	684.33	432.76	531.71	492.60	586.10
28.194	0	0.11	0.11	0.03	0.12	0.15	0.12	0.08	2.76	0.73	99.71	0.36	6.59	97.15	0.22	2.20	0.09	0.11	18.64	1.14	3.35	1.95	0.00	0.73	0.50	0.08	6.45	2.76	0.73	4.99	0.33	0.11	6.66	0.00	0.00	0.00	-0.14	-4.36	20.03	62.88	202.78	1112.63	281.72	1422.11	602.00	1200.51	322.38	1392.28	388.28
28.194	1	0.14	0.18	0.04	0.14	0.03	0.17	0.06	1.55	3.44	99.65	0.33	0.00	0.61	3.44	0.14	1.35	0.00	2.37	1.44	1.40	7.60	0.00	1.55	1.10	7.16	0.00	0.14	0.45	0.06	1.11	13.92	1.55	0.00	0.00		14.92	-47.48	34.67	52.64	78.54	354.49	515.87	524.53	685.92	434.95	534.21	495.70	583.99
28.228	0	0.11	0.12	0.03	0.12	0.14	0.12	0.08	2.62	0.80	99.73	0.37	6.21	96.28	0.19	2.51	0.11	0.12	18.94	1.57	2.80	2.18	0.00	0.80	0.68	0.07	8.11	2.62	0.72	5.20	0.22	0.10	6.00	0.00	0.00	0.00	1.74	-5.73	20.11	63.38	203.44	1113.14	282.64	1418.36	598.53	1199.25	321.18	1390.44	390.74
28.228	1	0.14	0.18	0.03	0.14	0.03	0.17	0.06	1.85	3.58	99.65	0.33	0.00	0.17	3.58	0.16	1.35	0.00	2.32	1.50	1.18	6.52	0.00	1.85	1.18	6.37	0.00	0.16	0.46	0.06	1.16	5.50	1.54	0.00	0.00		14.20	-53.91	31.21	53.86	70.63	355.40	516.90	523.85	685.35	435.36	537.01	491.90	579.34
28.261	0	0.12	0.12	0.03	0.12	0.15	0.13	0.08	2.91	0.81	99.70	0.44	6.90	98.16	0.18	2.32	0.12	0.14	21.34	3.02	2.40	1.62	0.00	0.81	0.79	0.08	5.61	2.91	0.66	5.12	0.19	0.42	5.62	0.00	0.00	0.00	-3.44	-2.13	21.24	62.35	204.81	1108.22	278.58	1418.51	596.62	1198.34	317.10	1390.62	387.64
28.261	1	0.14	0.18	0.03	0.14	0.03	0.17	0.06	1.90	3.27	99.65	0.33	0.00	0.37	3.27	0.15	1.39	0.00	2.22	1.48	1.19	6.36	0.00	1.90	1.10	6.22	0.00	0.18	0.45	0.06	1.09	9.10	1.54	0.00	0.00		15.49	-50.03	33.35	53.54	75.10	356.49	517.20	523.60	684.31	435.66	535.49	493.68	583.17
28.294	0	0.12	0.13	0.03	0.12	0.13	0.13	0.07	2.69	1.01	99.73	0.39	5.35	97.53	0.17	1.96	0.13	0.13	19.64	3.10	2.24	0.91	0.00	1.01	1.04	0.08	5.87	2.69	0.65	4.95	0.14	5.02	4.84	0.00	0.00	0.00	4.26	-3.61	24.23	63.08	200.90	1103.03	275.31	1417.64	599.52	1202.86	313.77	1387.42	393.13
28.294	1	0.14	0.18	0.03	0.14	0.03	0.17	0.06	2.06	3.28	99.65	0.33	0.00	0.29	3.28	0.17	1.38	0.00	2.16	1.29	1.23	5.52	0.00	2.06	1.08	5.38	0.00	0.21	0.42	0.06	1.07	17.47	1.59	0.00	0.00		16.16	-51.18	33.52	53.33	73.72	358.27	517.38	524.88	683.99	438.08	535.58	494.13	583.46
28.328	0	0.13	0.13	0.03	0.13	0.10	0.13	0.07	3.95	1.15	99.73	0.35	3.12	94.54	0.14	1.92	0.12	0.13	17.11	3.98	2.55	0.81	0.00	1.15	1.29	0.09	6.19	3.95	0.45	3.90	0.12	0.58	4.20	0.00	0.00	0.00	7.55	-7.75	23.12	64.23	200.03	1102.95	277.95	1411.79	597.52	1197.96	317.25	1383.16	392.82
28.328	1	0.14	0.17	0.03	0.14	0.03	0.17	0.06	2.17	2.71	99.65	0.33	0.00	0.21	2.71	0.16	1.42	0.00	2.33	1.05	1.33	4.98	0.00	2.17	1.14	4.48	0.00	0.26	0.38	0.05	1.04	8.01	1.71	0.00	0.00		14.88	-52.76	32.13	54.19	68.30	359.17	518.38	525.40	684.62	438.50	538.05	491.84	580.69
28.361	0	0.13	0.14	0.03	0.13	0.08	0.13	0.07	4.11	1.12	99.73	0.33	1.19	98.51	0.15	2.11	0.11	0.15	12.43	3.13	2.05	0.39	0.00	1.12	1.28	0.10	5.48	4.11	0.48	3.84	0.11	0.59	4.07	0.00	0.00	0.00	2.43	-1.05	22.16	63.68	197.38	1098.38	273.03	1409.25	593.87	1193.78	311.26	1375.69	387.86
28.361	1	0.13	0.17	0.03	0.13	0.03	0.16	0.06	2.41	2.29	99.65	0.33	0.00	0.15	2.29	0.12	1.44	0.00	2.69	1.29	1.99	4.19	0.00	2.41	1.36	5.08	0.00	0.36	0.37	0.05	1.03	18.76	1.74	0.00	0.00		19.58	-54.62	29.86	53.37	69.30	362.02	517.60	529.72	685.31	441.02	537.63	494.07	582.22
28.395	0	0.13	0.14	0.02	0.13	0.06	0.13	0.07	3.41	1.25	99.72	0.33	0.00	96.06	0.12	2.01	0.10	0.12	9.06	3.36	1.35	0.36	0.00	1.25	1.32	0.08	6.98	3.41	0.46	4.09	0.09	0.30	3.65	0.00	0.00	0.00	5.65	-6.03	23.31	64.03	197.30	1094.14	274.18	1404.32	594.99	1190.65	314.51	1373.97	387.47
28.395	1	0.13	0.17	0.03	0.13	0.04	0.17	0.06	2.76	2.14	99.65	0.33	0.00	0.29	2.10	0.12	1.41	0.00	3.12	1.33	2.14	3.09	0.00	2.76	1.44	4.76	0.01	0.59	0.38	0.05	1.01	9.68	1.89	0.00	0.00		18.05	-51.14	27.52	52.68	70.06	363.65	515.37	531.64	686.20	438.65	536.40	495.36	577.55
28.428	0	0.14	0.14	0.03	0.13	0.06	0.13	0.07	6.74	1.65	99.71	0.33	0.00	98.61	0.09	1.47	0.11	0.11	10.37	3.94	2.06	0.41	0.00	1.65	1.47	0.08	9.00	6.74	0.43	3.26	0.09	0.42	3.44	0.00	0.00	0.00	3.11	-0.68	21.04	64.02	188.87	1093.17	272.61	1400.71	594.27	1186.58	314.72	1364.22	378.86
28.428	1	0.13	0.17	0.03	0.13	0.04	0.17	0.06	3.22	2.04	99.65	0.33	0.00	0.27	1.85	0.13	1.42	0.00	3.22	1.24	2.04	2.91	0.00	3.24	1.63	5.00	0.01	0.67	0.40	0.05	0.97	6.72	1.86	0.00	0.00		17.41	-51.55	29.34	52.30	73.25	362.37	514.66	529.84	682.12	438.80	533.64	496.16	579.20
28.461	0	0.14	0.14	0.03	0.13	0.08	0.14	0.07	7.33	1.92	99.71	0.33	0.00	97.75	0.07	1.28	0.10	0.11	12.83	3.99	2.04	0.43	0.00	1.92	1.87	0.07	11.32	7.33	0.40	2.80	0.10	0.32	3.69	0.00	0.00	0.00	5.16	-3.14	19.08	65.03	191.33	1090.68	270.24	1397.10	590.84	1179.60	312.56	1359.74	377.05
28.461	1	0.13	0.17	0.03	0.13	0.04	0.17	0.06	3.19	2.17	99.65	0.33	0.00	0.12	2.17	0.14	1.35	0.00	3.58	1.24	2.01	2.53	0.00	3.19	1.88	4.99	0.01	0.67	0.39	0.05	0.97	7.04	1.85	0.00	0.00		17.37	-55.54	31.31	52.58	73.84	358.30	513.64	527.63	682.97	439.83	531.79	495.15	580.70
28.495	0	0.14	0.14	0.03	0.13	0.09	0.15	0.06	7.75	2.72	99.70	0.42	0.79	97.71	0.07	1.01	0.10	0.10	15.67	3.23	1.86	0.54	0.00	2.72	2.17	0.07	9.66	7.75	0.38	2.36	0.09	0.14	3.68	0.00	0.00	0.00	3.46	-3.22	21.22	64.08	199.93	1088.04	269.24	1392.67	584.81	1176.90	309.16	1364.43	378.47
28.495	1	0.13	0.17	0.03	0.13	0.03	0.17	0.06	3.03	1.81	99.65	0.33	0.00	0.30	1.81	0.12	1.39	0.00	3.03	1.28	1.29	2.36	0.00	3.24	1.78	4.42	0.01	0.36	0.45	0.05	0.95	14.46	1.83	0.00	0.00		17.08	-50.98	32.92	52.43	77.99	356.48	515.73	525.93	685.18	436.70	534.48	497.37	583.48
28.528	0	0.14	0.14	0.03	0.13	0.10	0.15	0.06	11.18	2.25	99.70	0.59	0.87	97.21	0.08	0.91	0.09	0.08	17.15	1.86	2.25	0.34	0.00	2.65	2.01	0.08	11.99	11.18	0.38	1.94	0.09	0.53	3.96	0.00	0.00	0.00	3.89	-4.24	20.28	64.25	198.24	1081.77	264.91	1392.23	587.51	1172.76	305.37	1358.15	375.58
28.528	1	0.14	0.17	0.03	0.13	0.03	0.17	0.06	2.98	1.75	99.65	0.33	0.00	0.10	1.43	0.09	1.40	0.00	2.98	1.48	1.75	3.57	0.00	3.42	1.98	5.44	0.01	0.26	0.44	0.05	0.90	6.06	1.77	0.00	0.00		21.34	-56.34	31.71	53.97	73.82	355.50	516.07	528.01	688.58	439.64	534.80	492.35	586.48
28.561	0	0.13	0.14	0.02	0.14	0.11	0.16	0.06	6.17	1.72	99.69	0.45	2.76	95.95	0.09	0.96	0.09	0.09	18.19	1.72	1.29	0.28	0.00	2.79	2.19	0.09	13.22	6.17	0.36	1.89	0.09	0.52	4.01	0.00	0.00	0.00	8.97	-6.17	20.23	65.60	196.73	1079.19	266.44	1387.33	590.06	1168.87	310.03	1354.58	374.95
28.561	1	0.14	0.17	0.03	0.13	0.03	0.17	0.06	2.85	1.38	99.65	0.33	0.00	0.16	1.38	0.09	1.33	0.00	2.85	1.32	1.32	3.48	0.00	3.37	2.05	5.48	0.01	0.20	0.45	0.05	0.90	7.79	1.73	0.00	0.00		17.91	-54.23	31.31	52.82	73.31	357.07	514.91	526.15	683.98	437.56	534.94	495.11	580.35
28.595	0	0.13	0.14	0.02	0.14	0.09	0.17	0.06	5.96	1.58	99.67	0.38	1.64	95.85	0.10	0.88	0.08	0.09	16.06	1.58	0.99	0.23	0.00	3.98	2.92	0.11	14.85	5.96	0.36	1.93	0.13	0.80	4.14	0.00	0.00	0.00	7.95	-6.30	18.84	65.26	197.25	1074.57	264.19	1385.91	592.26	1162.93	309.59	1350.59	370.35
28.595	1	0.14	0.17	0.03	0.13	0.03	0.17	0.06	3.06	1.61	99.65	0.33	0.00	0.12	1.28	0.09	1.17	0.00	3.06	1.59	1.61	4.01	0.00	3.83	1.93	6.15	0.01	0.18	0.42	0.05	0.91	5.08	1.78	0.00	0.00		20.25	-55.62	31.11	53.30	73.58	356.58	514.80	528.33	686.55	439.23	533.96	493.60	583.54
28.628	0	0.13	0.14	0.03	0.15	0.09	0.17	0.06	7.75	1.40	99.67	0.40	0.73	95.24	0.10	0.88	0.07	0.09	14.91	1.40	0.87	0.16	0.00	4.03	3.68	0.11	21.81	7.75	0.36	2.07	0.12	1.34	4.22	0.00	0.00	0.00	11.15	-7.02	19.42	66.42	195.50	1073.91	265.77	1380.30	589.22	1161.40	311.44	1347.23	372.16
28.628	1	0.14	0.17	0.03	0.13	0.04	0.17	0.06	3.95	2.36	99.65	0.33	0.00	0.26	1.36	0.10	1.19	0.00	3.95	1.74	2.36	4.63	0.00	4.01	1.91	6.38	0.01	0.29	0.41	0.05	0.90	20.44	1.81	0.00	0.00		20.54	-51.73	29.39	51.61	77.66	359.72	513.39	529.29	682.96	436.82	533.04	498.21	580.61
28.661	0	0.14	0.14	0.03	0.16	0.10	0.18	0.06	9.45	1.24	99.65	0.49	0.85	95.98	0.10	0.87	0.06	0.10	16.18	1.24	0.70	0.22	0.00	4.74	4.38	0.11	26.41	9.45	0.33	1.85	0.13	0.52	4.44	0.00	0.00	0.00	10.15	-6.13	19.16	66.16	199.64	1069.46	264.46	1377.72	589.21	1156.17	309.27	1345.57	372.37
28.661	1	0.14	0.17	0.03	0.13	0.04	0.18	0.06	3.79	1.51	99.65	0.33	0.00	0.32	1.51	0.11	1.04	0.00	3.79	1.51	1.36	3.38	0.00	4.11	1.85	7.64	0.00	0.34	0.45	0.05	0.91	14.06	1.82	0.00	0.00		17.18	-50.65	29.38	52.30	69.68	360.32	511.80	528.74	683.00	436.83	533.80	494.33	573.16
28.695	0	0.13	0.13	0.03	0.15	0.10	0.18	0.06	7.82	1.31	99.65	0.45	1.17	97.50	0.10	1.12	0.05	0.09	16.52	1.31	1.07	0.34	0.00	5.07	3.79	0.11	21.86	7.82	0.37	1.85	0.11	1.47	4.42	0.00	0.00	0.00	8.35	-3.68	18.93	66.02	195.86	1065.50	264.28	1373.50	588.83	1152.91	309.18	1338.84	370.72
28.695	1	0.14	0.17	0.03	0.13	0.04	0.18	0.06	4.01	1.77	99.63	0.33	0.00	0.13	1.75	0.11	0.98	0.00	4.01	1.77	1.43	4.03	0.00	4.86	1.58	8.22	0.00	0.32	0.48	0.05	0.86	38.88	1.79	0.00	0.00		14.36	-55.17	32.00	53.24	70.46	355.78	512.44	523.78	680.44	437.15	531.47	491.62	576.16
28.728	0	0.12	0.13	0.03	0.14	0.13	0.17	0.06	4.42	1.88	99.66	0.44	3.76	95.15	0.10	1.27	0.06	0.12	19.74	1.33	1.88	0.66	0.00	4.42	2.82	0.10	19.64	4.24	0.43	1.92	0.09	0.29	4.79	0.00	0.00	0.00	10.05	-7.12	18.65	67.02	193.51	1064.66	265.96	1366.40	584.07	1149.32	310.16	1333.15	370.59
28.728	1	0.14	0.17	0.03	0.13	0.04	0.18	0.06	3.32	1.80	99.64	0.33	0.00	0.43	1.79	0.11	1.01	0.00	3.32	1.80	0.94	4.16	0.00	4.48	1.33	7.59	0.00	0.18	0.49	0.05	0.83	5.88	1.76	0.00	0.00		16.72	-49.21	34.91	53.27	77.31	352.09	511.96	521.60	681.47	433.47	530.90	493.01	580.22
28.762	0	0.11	0.12	0.03	0.15	0.23	0.19	0.06	6.03	4.48	99.55	0.92	6.90	96.85	0.10	1.07	0.05	0.14	28.54	1.54	4.48	1.37	0.00	6.03	3.40	0.09	27.46	3.10	0.47	1.74	0.10	1.39	5.64	0.00	0.00	0.00	5.30	-4.86	20.78	64.46	197.25	1057.00	260.02	1372.19	586.83	1150.07	309.01	1338.65	366.84
28.762	1	0.14	0.17	0.03	0.13	0.03	0.17	0.06	2.68	1.95	99.65	0.33	0.00	0.87	1.92	0.12	1.00	0.00	2.68	1.95	0.65	4.05	0.00	3.86	1.20	7.88	0.00	0.09	0.51	0.05	0.90	14.71	1.83	0.00	0.00		16.21	-45.70	35.33	52.87	80.34	351.93	513.14	522.73	683.93	432.43	532.14	495.19	582.29
28.795	0	0.11	0.12	0.03	0.15	0.25	0.19	0.06	6.16	4.00	99.51	0.93	7.54	98.56	0.10	1.15	0.05	0.21	28.53	1.82	4.00	1.11	0.00	6.16	3.69	0.12	28.73	4.26	0.50	1.60	0.08	0.88	6.39	0.00	0.00	0.00	7.15	-0.88	19.93	65.13	197.04	1056.26	261.81	1370.37	592.52	1147.86	308.39	1335.19	369.47
28.795	1	0.14	0.17	0.03	0.13	0.03	0.18	0.06	2.56	2.44	99.65	0.33	0.00	0.43	2.44	0.16	0.93	0.00	2.56	1.56	0.61	4.78	0.00	3.93	1.05	8.58	0.00	0.10	0.56	0.05	0.85	6.34	1.75	0.00	0.00		15.09	-49.19	31.53	53.48	77.14	352.75	512.72	523.08	683.05	431.05	531.85	492.52	578.46
28.828	0	0.12	0.12	0.03	0.14	0.24	0.19	0.06	6.00	3.73	99.53	0.89	7.36	97.97	0.12	1.06	0.06	0.22	28.00	2.17	3.73	0.90	0.00	6.00	3.38	0.17	25.15	4.69	0.55	1.78	0.07	0.93	6.31	0.00	0.00	0.00	6.12	-2.63	20.20	64.77	199.52	1053.43	261.38	1369.23	592.53	1145.59	307.12	1334.93	370.05
28.828	1	0.14	0.17	0.03	0.14	0.03	0.18	0.06	2.64	2.64	99.64	0.33	0.00	0.45	2.64	0.17	0.92	0.00	2.37	1.88	0.66	4.46	0.00	3.84	0.93	8.00	0.00	0.10	0.56	0.05	0.85	14.23	1.69	0.00	0.00		16.31	-49.04	33.22	52.67	74.26	353.37	511.31	526.61	684.56	434.95	532.11	493.59	577.68
28.862	0	0.12	0.11	0.02	0.14	0.22	0.19	0.06	7.41	2.45	99.55	0.84	7.00	93.36	0.13	1.13	0.07	0.22	25.73	2.33	2.45	0.65	0.00	7.41	2.50	0.23	22.90	6.38	0.60	1.92	0.07	0.39	6.95	0.00	0.00	0.00	9.62	-8.79	20.61	66.43	192.46	1052.22	263.88	1361.34	589.41	1144.36	308.43	1326.38	370.96
28.862	1	0.13	0.17	0.03	0.14	0.03	0.18	0.06	3.05	3.05	99.64	0.33	0.00	0.44	3.05	0.18	0.81	0.00	2.63	1.59	0.67	3.32	0.00	3.81	0.93	6.84	0.00	0.21	0.62	0.06	0.92	8.21	1.61	0.00	0.00		15.80	-49.06	27.41	51.01	76.13	359.99	510.43	530.62	683.35	434.23	531.21	497.70	573.25
28.895	0	0.12	0.12	0.02	0.13	0.16	0.19	0.06	7.75	2.51	99.62	0.60	4.39	96.96	0.12	1.02	0.07	0.24	20.60	2.51	2.25	0.57	0.00	7.75	2.50	0.27	18.93	6.23	0.62	2.06	0.08	3.15	6.54	0.00	0.00	0.00	2.70	-4.68	19.58	64.31	201.75	1045.76	258.81	1368.27	594.47	1138.79	307.97	1332.33	364.94
28.895	1	0.13	0.17	0.03	0.14	0.03	0.18	0.06	3.13	3.13	99.64	0.33	0.00	0.29	3.13	0.21	0.80	0.01	2.96	1.33	0.67	2.99	0.00	3.77	0.74	6.71	0.00	0.26	0.64	0.06	0.92	12.66	1.66	0.00	0.00		14.26	-51.21	30.85	54.11	63.33	357.14	509.31	524.05	678.93	435.12	531.32	486.69	568.07
28.928	0	0.12	0.11	0.02	0.13	0.16	0.18	0.06	6.94	2.70	99.64	0.53	4.83	97.87	0.13	0.98	0.08	0.21	19.84	2.70	1.73	0.35	0.00	6.94	2.51	0.31	18.08	6.84	0.63	2.25	0.08	1.66	6.93	0.00	0.00	0.00	5.05	-2.86	22.20	64.17	196.48	1040.32	255.81	1372.12	600.57	1144.25	309.12	1332.21	366.32
28.928	1	0.13	0.17	0.03	0.14	0.03	0.18	0.06	3.34	3.28	99.63	0.33	0.00	0.33	3.28	0.14	0.88	0.00	3.34	1.93	0.83	2.09	0.00	3.67	0.88	6.20	0.00	0.25	0.55	0.05	0.93	10.51	1.55	0.00	0.00		21.37	-50.51	33.97	53.66	81.10	351.84	511.14	520.85	680.16	432.77	527.98	491.43	583.99
28.962	0	0.12	0.11	0.02	0.14	0.15	0.17	0.07	8.61	2.00	99.66	0.52	4.14	97.61	0.19	1.22	0.07	0.32	17.86	2.00	1.48	0.35	0.00	6.10	2.64	0.55	19.65	8.61	0.78	3.35	0.07	0.21	7.11	0.00	0.00	0.00	6.40	-3.44	22.30	64.74	201.86	1034.79	254.10	1371.13	603.90	1139.70	307.08	1332.05	368.32
28.962	1	0.13	0.17	0.03	0.14	0.03	0.18	0.06	3.37	3.13	99.64	0.33	0.00	0.43	3.13	0.14	0.89	0.00	3.37	1.51	0.69	2.00	0.00	3.47	0.89	5.47	0.00	0.23	0.61	0.06	0.90	6.80	1.56	0.00	0.00		19.25	-49.27	33.51	53.26	79.18	351.39	511.55	523.20	683.36	432.50	530.54	492.91	581.73
28.995	0	0.13	0.12	0.02	0.14	0.14	0.17	0.07	12.31	1.95	99.65	0.63	2.45	97.05	0.22	1.03	0.08	0.30	16.73	1.95	1.74	0.27	0.00	6.35	4.05	0.66	21.29	12.31	0.83	3.56	0.07	0.72	7.18	1.15	0.00	0.00	6.09	-4.53	20.31	64.53	204.44	1032.84	253.28	1374.76	610.38	1135.50	310.42	1332.77	364.10
28.995	1	0.13	0.18	0.03	0.14	0.03	0.18	0.06	3.27	3.27	99.63	0.33	0.00	0.43	3.27	0.15	0.87	0.00	3.26	1.89	0.82	2.67	0.00	3.59	0.94	5.21	0.00	0.14	0.63	0.06	0.94	13.42	1.48	0.00	0.00		15.43	-49.25	32.67	52.31	75.19	352.51	509.99	527.13	684.61	434.23	530.89	494.19	576.25
29.028	0	0.14	0.16	0.03	0.13	0.15	0.18	0.07	15.75	2.45	99.63	0.96	1.99	95.59	0.21	0.98	0.10	0.33	19.38	2.15	2.45	0.37	0.00	6.75	4.40	1.11	16.49	15.75	0.90	4.23	0.07	0.38	6.85	3.04	0.00	0.00	8.29	-6.62	20.05	64.73	199.63	1035.39	252.34	1377.15	612.66	1139.23	309.33	1331.73	362.22
29.028	1	0.13	0.17	0.03	0.14	0.03	0.18	0.06	3.34	3.34	99.64	0.33	0.00	0.96	3.34	0.14	0.80	0.00	3.10	1.89	0.69	2.48	0.00	3.59	0.93	5.39	0.01	0.16	0.64	0.06	0.99	6.98	1.53	0.00	0.00		12.92	-45.17	26.99	51.39	78.08	359.35	510.27	530.56	683.71	431.70	530.19	497.06	572.90
29.062	0	0.13	0.20	0.03	0.13	0.17	0.19	0.08	12.18	3.05	99.60	0.86	3.22	95.93	0.25	0.91	0.11	0.23	21.42	1.89	3.05	0.54	0.00	7.19	4.65	1.51	15.67	12.18	1.20	5.99	0.07	0.99	6.92	5.48	0.00	0.00	7.89	-6.21	20.65	64.85	195.92	1041.88	258.66	1374.75	610.26	1144.09	310.45	1331.28	368.27
29.062	1	0.13	0.17	0.03	0.14	0.04	0.18	0.06	3.55	3.13	99.64	0.33	0.00	0.43	3.13	0.15	0.67	0.00	3.55	1.77	0.68	2.21	0.00	3.66	0.95	5.56	0.01	0.32	0.64	0.08	0.91	3.80	1.81	0.00	0.00		8.29	-49.26	27.65	53.48	60.64	362.13	510.57	525.57	678.97	434.95	532.64	487.42	563.05
29.095	0	0.13	0.21	0.03	0.13	0.20	0.20	0.08	14.60	2.54	99.58	1.21	4.09	97.60	0.25	1.06	0.11	0.20	23.74	1.37	2.54	0.41	0.00	7.24	4.76	1.53	18.01	14.60	1.12	6.03	0.07	1.31	7.13	6.17	0.00	0.00	3.73	-3.46	20.91	63.89	198.78	1042.60	257.01	1375.98	605.59	1144.39	308.58	1334.65	366.18
29.095	1	0.13	0.17	0.03	0.14	0.04	0.18	0.06	3.21	3.21	99.64	0.33	0.00	0.18	3.21	0.17	0.62	0.01	3.06	1.24	0.84	1.37	0.00	3.74	0.99	6.25	0.01	0.39	0.61	0.08	0.95	3.49	1.87	0.00	0.00		11.41	-53.65	30.36	53.93	65.78	359.13	512.45	519.88	673.20	434.58	531.43	487.87	569.98
29.129	0	0.13	0.22	0.03	0.13	0.21	0.19	0.08	9.47	2.30	99.55	0.85	5.49	97.66	0.26	1.00	0.18	0.23	23.92	1.44	2.30	0.33	0.00	6.29	5.15	2.63	17.12	9.47	1.27	6.56	0.08	1.90	7.09	6.62	0.00	0.00	5.49	-3.33	23.06	64.35	200.90	1041.09	257.66	1374.85	604.37	1146.81	307.44	1336.71	373.03
29.129	1	0.12	0.17	0.03	0.14	0.04	0.18	0.06	3.39	3.49	99.64	0.33	0.00	0.19	3.49	0.15	0.63	0.00	3.26	1.48	1.29	1.02	0.00	3.39	1.06	6.27	0.01	0.47	0.67	0.09	0.91	15.11	1.80	0.00	0.00		18.63	-53.33	31.86	54.40	73.32	353.49	512.08	521.01	679.60	433.41	530.39	488.26	579.04
29.162	0	0.13	0.20	0.03	0.13	0.20	0.18	0.08	9.70	3.14	99.59	0.85	5.14	97.70	0.27	0.95	0.25	0.19	23.68	1.61	3.14	0.35	0.00	5.92	4.90	3.76	17.44	9.70	1.37	7.18	0.08	0.98	7.12	5.75	0.00	0.00	7.47	-3.25	20.16	65.00	198.70	1041.30	256.14	1375.73	608.07	1142.08	310.97	1333.22	365.25
29.162	1	0.13	0.17	0.03	0.14	0.04	0.18	0.07	3.23	4.08	99.64	0.33	0.00	0.47	4.08	0.13	0.73	0.00	3.32	1.60	1.32	1.71	0.00	3.23	1.11	5.57	0.00	0.26	0.62	0.09	0.86	19.89	1.85	0.00	0.00		16.94	-48.81	34.64	53.98	77.59	351.30	512.54	520.00	681.24	431.86	530.62	490.62	581.28
29.195	0	0.12	0.20	0.03	0.13	0.17	0.17	0.08	8.37	4.51	99.59	0.62	3.49	97.04	0.32	1.31	0.26	0.20	20.53	1.92	4.51	0.37	0.00	5.88	4.52	4.31	15.22	8.37	1.43	7.51	0.08	5.21	7.03	5.70	0.00	0.00	7.82	-4.55	20.93	65.05	199.91	1041.07	256.83	1376.89	609.42	1143.73	310.70	1335.18	368.24
29.195	1	0.12	0.17	0.03	0.14	0.03	0.18	0.07	3.16	3.68	99.65	0.33	0.00	0.28	3.68	0.17	0.72	0.01	2.48	1.04	1.38	2.36	0.00	3.16	0.83	5.61	0.00	0.11	0.64	0.09	0.83	1.90	1.79	0.00	0.00		15.63	-51.29	31.69	54.82	72.50	350.91	512.90	521.41	683.40	430.93	532.81	487.89	577.66
29.229	0	0.12	0.23	0.03	0.12	0.16	0.17	0.08	7.69	5.83	99.53	0.56	2.34	98.03	0.36	1.26	0.31	0.18	19.68	2.50	5.83	0.36	0.00	6.28	4.74	8.74	15.92	7.69	1.33	8.25	0.12	0.21	6.86	6.87	0.00	0.00	6.22	-2.46	21.79	64.31	203.05	1036.77	252.44	1379.65	609.22	1143.21	309.35	1338.20	366.02
29.229	1	0.13	0.17	0.03	0.14	0.03	0.18	0.07	3.57	4.26	99.63	0.33	0.00	0.35	4.26	0.20	0.59	0.01	2.73	0.89	1.25	4.41	0.00	3.57	0.80	6.44	0.01	0.12	0.62	0.10	0.84	2.30	1.82	0.00	0.00		13.65	-50.26	31.09	53.80	73.16	354.10	513.14	521.99	681.03	431.56	532.56	490.49	575.92
29.262	0	0.12	0.25	0.03	0.13	0.14	0.16	0.09	7.70	3.86	99.50	0.47	2.68	96.56	0.49	1.59	0.36	0.17	17.42	2.17	3.86	0.26	0.00	5.23	3.39	10.04	14.02	7.70	1.39	8.90	0.12	0.44	6.77	7.60	0.00	0.00	6.92	-5.33	20.10	64.17	205.46	1040.56	252.70	1384.10	611.73	1143.23	311.00	1341.81	363.75
29.262	1	0.13	0.17	0.03	0.14	0.03	0.18	0.07	3.54	4.43	99.63	0.33	0.00	0.26	4.43	0.19	0.62	0.01	2.65	0.77	1.22	6.47	0.00	3.54	0.88	6.21	0.00	0.09	0.62	0.10	0.85	14.20	1.83	0.00	0.00		17.30	-51.67	35.07	53.98	75.51	350.34	512.47	520.36	682.48	433.61	531.41	490.45	581.12
29.295	0	0.13	0.29	0.03	0.14	0.10	0.16	0.09	8.56	3.81	99.41	0.37	0.00	97.34	0.49	1.76	0.50	0.14	12.95	1.91	3.81	0.25	0.00	4.92	2.86	14.43	14.64	8.56	1.52	9.72	0.12	1.84	5.78	8.35	0.00	0.00	5.18	-4.00	19.57	64.10	209.25	1038.49	253.68	1383.17	612.41	1139.30	312.82	1342.17	364.12
29.295	1	0.13	0.17	0.03	0.14	0.03	0.19	0.07	4.10	4.91	99.61	0.33	0.00	0.31	4.91	0.22	0.59	0.01	2.53	0.67	1.09	6.14	0.00	4.10	0.98	6.30	0.00	0.18	0.57	0.10	0.80	1.43	1.83	0.00	0.00		13.43	-50.89	30.85	54.03	73.28	353.35	512.96	521.53	681.13	431.00	532.38	490.14	575.64
29.329	0	0.14	0.30	0.03	0.14	0.09	0.16	0.10	12.10	2.49	99.40	0.48	0.00	97.16	0.46	1.84	0.67	0.14	12.10	2.37	2.49	0.17	0.00	4.48	3.05	16.00	16.92	13.15	1.46	10.86	0.19	0.91	5.69	8.42	0.00	0.00	7.93	-4.34	18.51	64.90	201.32	1041.60	256.43	1383.94	619.74	1142.34	313.59	1337.09	364.60
29.329	1	0.13	0.17	0.03	0.14	0.03	0.19	0.07	3.84	4.80	99.62	0.33	0.00	0.43	4.80	0.18	0.59	0.01	2.72	0.75	0.92	5.91	0.00	3.84	0.92	5.64	0.00	0.19	0.55	0.10	0.81	15.04	1.94	0.00	0.00		17.39	-49.18	33.64	53.27	77.88	352.42	511.82	522.01	681.40	432.50	530.78	492.96	579.87
29.362	0	0.16	0.41	0.03	0.14	0.09	0.16	0.10	11.65	2.75	99.18	0.67	0.00	94.98	0.49	1.62	0.76	0.15	11.65	2.75	1.65	0.13	0.00	4.23	3.66	16.86	15.37	18.32	1.47	10.86	0.21	1.84	5.42	11.17	0.00	0.00	10.63	-7.30	19.71	65.35	202.99	1046.47	257.17	1384.48	615.51	1147.25	310.77	1341.59	369.42
29.362	1	0.13	0.17	0.03	0.14	0.03	0.19	0.07	3.64	4.34	99.63	0.33	0.00	0.33	4.34	0.13	0.58	0.01	2.82	0.98	1.06	6.00	0.00	3.64	0.89	5.46	0.00	0.11	0.56	0.09	0.81	2.17	1.92	0.00	0.00		18.36	-50.55	34.57	53.73	76.49	351.13	512.38	523.30	684.54	434.32	531.66	491.88	582.03
29.396	0	0.15	0.53	0.02	0.14	0.12	0.16	0.10	16.48	1.90	98.94	0.84	0.81	97.44	0.60	1.94	0.76	0.13	16.69	1.90	0.83	0.05	0.00	3.63	3.68	19.72	14.15	16.48	1.52	12.72	0.21	3.46	5.64	13.84	0.00	0.00	7.72	-3.81	20.88	64.98	194.08	1050.24	261.06	1381.06	610.00	1152.27	313.61	1337.97	370.02
29.396	1	0.13	0.17	0.03	0.14	0.03	0.18	0.07	3.11	3.95	99.65	0.33	0.00	0.17	3.95	0.13	0.60	0.01	2.39	0.70	0.86	4.06	0.00	3.11	0.81	5.11	0.00	0.08	0.53	0.08	0.79	8.71	1.88	0.00	0.00		16.93	-53.98	31.98	54.36	73.34	351.42	513.09	522.18	683.85	433.32	532.77	490.01	579.30
29.429	0	0.14	0.70	0.02	0.14	0.13	0.17	0.10	10.83	2.22	98.59	0.65	2.76	97.98	0.93	2.02	0.93	0.12	18.80	2.22	1.11	0.08	0.00	3.58	3.46	18.85	13.04	10.83	1.49	12.14	0.19	1.24	5.71	16.53	0.00	0.00	5.51	-2.59	21.90	64.81	198.01	1048.57	260.33	1378.12	603.41	1150.56	312.08	1339.48	371.35
29.429	1	0.12	0.17	0.03	0.14	0.03	0.17	0.06	3.11	3.47	99.66	0.33	0.00	0.49	3.47	0.16	0.51	0.01	2.19	0.50	0.68	3.00	0.00	3.11	0.73	5.38	0.00	0.09	0.59	0.09	0.81	8.90	1.97	0.00	0.00		14.88	-48.59	32.18	53.06	78.14	353.20	511.14	523.14	681.07	431.58	529.97	493.73	577.33
29.462	0	0.14	0.81	0.03	0.14	0.17	0.18	0.10	10.63	3.14	98.38	0.92	4.09	95.51	0.82	1.38	1.19	0.12	23.92	3.14	2.38	0.16	0.00	3.80	3.74	20.48	13.10	10.63	1.57	12.53	0.17	2.41	5.62	17.60	0.00	0.00	4.27	-6.72	21.58	63.94	204.35	1038.80	253.30	1384.50	610.61	1145.60	311.70	1342.83	365.20
29.462	1	0.12	0.17	0.03	0.14	0.03	0.17	0.06	2.91	3.60	99.66	0.33	0.00	0.32	3.60	0.15	0.50	0.01	2.30	0.59	0.73	3.01	0.00	2.91	0.80	5.08	0.00	0.09	0.59	0.08	0.82	6.95	1.99	0.00	0.00		18.49	-50.75	33.41	53.34	77.93	351.73	511.82	524.12	684.21	433.87	531.12	493.47	581.32
29.496	0	0.14	1.05	0.03	0.14	0.17	0.18	0.10	8.47	2.64	97.91	0.81	4.29	97.54	0.91	1.19	1.55	0.11	24.23	2.36	2.64	0.21	0.00	3.21	3.90	21.22	13.98	8.47	1.66	12.10	0.16	0.30	5.41	19.75	0.00	0.00	4.92	-3.61	19.27	63.71	204.77	1044.58	253.72	1390.34	617.51	1147.21	310.35	1345.01	363.28
29.496	1	0.12	0.17	0.03	0.14	0.03	0.17	0.06	2.81	3.38	99.66	0.33	0.00	0.24	3.38	0.14	0.51	0.00	2.41	0.75	0.64	2.64	0.00	2.81	0.81	5.51	0.00	0.10	0.60	0.09	0.81	5.70	2.05	0.00	0.00		18.67	-52.12	32.14	53.78	75.70	351.03	510.64	524.73	684.34	433.40	530.81	491.76	579.03
29.529	0	0.14	0.93	0.03	0.14	0.15	0.17	0.10	12.17	2.79	98.14	0.85	2.25	97.92	0.74	0.95	1.70	0.10	21.19	1.96	3.59	0.25	0.00	2.79	4.61	20.13	13.96	12.17	1.51	11.67	0.18	1.05	5.87	18.87	0.00	0.00	0.04	-2.75	17.84	63.07	204.46	1048.01	257.84	1390.68	617.12	1146.34	313.93	1345.11	361.82
29.529	1	0.13	0.17	0.03	0.13	0.04	0.17	0.06	2.93	3.01	99.66	0.33	0.00	0.56	3.01	0.13	0.53	0.00	2.81	0.89	0.71	2.91	0.00	2.93	0.79	5.53	0.00	0.15	0.55	0.08	0.77	15.35	2.02	0.00	0.00		20.73	-47.92	31.07	52.20	81.57	354.83	510.42	527.51	683.10	432.96	529.99	497.06	580.44
29.562	0	0.15	1.12	0.03	0.14	0.12	0.16	0.10	17.76	2.91	97.76	1.06	0.00	96.60	0.83	1.14	1.58	0.10	17.76	1.70	3.90	0.27	0.00	2.91	4.55	19.06	14.22	18.74	1.49	11.43	0.18	1.48	5.58	20.50	0.00	0.00	5.49	-5.27	18.71	63.95	199.89	1050.13	257.83	1389.63	616.94	1150.40	312.70	1343.44	364.56
29.562	1	0.13	0.17	0.03	0.13	0.04	0.17	0.06	3.15	2.59	99.67	0.33	0.00	0.32	2.59	0.12	0.51	0.00	3.51	1.14	0.80	3.31	0.00	3.15	0.78	5.85	0.00	0.18	0.55	0.08	0.86	4.02	2.04	0.00	0.00		17.65	-50.77	26.49	51.87	76.10	359.41	509.31	531.19	683.17	434.34	529.75	496.38	573.83
29.596	0	0.17	1.11	0.03	0.14	0.09	0.17	0.10	13.14	2.31	97.78	0.94	0.00	98.65	0.67	0.91	2.31	0.11	13.14	1.17	1.71	0.09	0.00	2.66	4.71	20.36	14.53	21.72	1.43	12.57	0.20	0.68	5.45	20.10	0.00	0.00	0.60	-0.55	17.29	63.36	203.18	1052.35	258.82	1388.45	612.29	1147.03	313.35	1344.40	361.58
29.596	1	0.13	0.17	0.03	0.13	0.03	0.17	0.06	2.86	2.82	99.66	0.33	0.00	0.28	2.82	0.13	0.57	0.00	3.00	1.22	0.64	2.43	0.00	2.86	0.75	4.72	0.00	0.19	0.60	0.06	0.90	8.00	1.72	0.00	0.00		13.69	-51.32	28.59	53.60	71.02	356.39	508.62	526.53	679.67	433.40	528.57	490.61	570.64
29.629	0	0.17	1.02	0.03	0.15	0.09	0.16	0.10	12.81	2.46	97.95	0.87	0.00	98.53	0.49	0.76	2.46	0.09	12.81	1.10	1.95	0.06	0.00	2.60	4.12	16.73	15.48	20.95	1.40	12.40	0.19	2.70	5.25	19.10	0.00	0.00	2.76	-0.97	17.86	63.82	195.63	1051.91	259.38	1387.05	614.08	1149.82	314.36	1339.64	361.70
29.629	1	0.13	0.17	0.03	0.14	0.03	0.17	0.06	2.63	3.31	99.66	0.33	0.00	0.15	3.31	0.13	0.62	0.00	3.19	1.60	0.76	1.99	0.00	2.63	0.84	4.66	0.00	0.22	0.57	0.06	0.88	15.26	1.72	0.00	0.00		17.15	-54.63	33.14	54.14	74.39	352.20	510.71	522.04	680.55	435.26	528.90	490.42	578.81
29.662	0	0.15	0.77	0.03	0.14	0.10	0.16	0.10	12.98	2.51	98.47	0.57	0.00	96.98	0.47	0.80	2.22	0.11	14.70	1.15	2.51	0.06	0.00	2.52	3.93	14.45	12.23	12.98	1.41	12.57	0.19	1.59	5.43	16.56	0.00	0.00	5.31	-4.66	19.85	64.54	197.53	1052.49	261.87	1384.28	611.05	1151.94	314.10	1341.66	369.09
29.662	1	0.13	0.17	0.03	0.14	0.03	0.17	0.06	2.62	3.47	99.66	0.33	0.00	0.84	3.47	0.13	0.56	0.00	2.53	1.68	0.59	1.54	0.00	2.62	0.86	4.22	0.00	0.17	0.60	0.06	0.91	10.40	1.67	0.00	0.00		20.89	-45.84	32.31	52.90	85.05	353.39	511.50	525.04	683.15	431.04	529.91	497.14	583.44
29.696	0	0.14	0.81	0.03	0.14	0.12	0.16	0.10	10.45	2.42	98.38	0.56	0.88	97.34	0.38	0.68	2.42	0.12	17.09	1.12	2.66	0.05	0.00	2.07	4.10	13.36	12.57	10.45	1.45	13.15	0.17	1.77	5.48	17.04	0.00	0.00	3.18	-4.00	21.16	63.78	204.77	1045.57	255.75	1386.05	607.89	1148.97	311.80	1346.23	366.72
29.696	1	0.13	0.17	0.02	0.14	0.03	0.17	0.07	2.67	3.96	99.65	0.33	0.00	0.90	3.96	0.13	0.47	0.00	2.37	2.07	0.48	1.37	0.00	2.67	0.92	4.12	0.00	0.15	0.59	0.06	1.04	12.65	1.70	0.00	0.00		18.16	-45.51	32.84	52.86	77.92	353.12	508.45	526.26	681.58	432.31	529.45	494.86	575.93
29.729	0	0.13	0.78	0.03	0.13	0.13	0.16	0.10	7.95	2.20	98.43	0.54	2.19	97.73	0.48	0.81	2.20	0.11	18.90	0.71	3.18	0.06	0.00	2.17	4.00	13.32	11.74	7.95	1.41	12.39	0.17	2.86	5.62	16.91	0.00	0.00	3.42	-3.18	21.75	63.69	201.05	1049.70	259.47	1388.15	610.64	1154.59	313.74	1347.40	370.70
29.729	1	0.13	0.17	0.02	0.14	0.03	0.17	0.07	2.59	3.91	99.65	0.33	0.00	0.51	3.91	0.15	0.47	0.00	2.24	1.77	0.45	1.50	0.00	2.59	0.91	4.05	0.00	0.14	0.61	0.06	1.04	5.99	1.63	0.00	0.00		17.30	-48.37	31.71	52.62	84.20	353.44	511.21	524.73	682.49	431.52	528.79	497.29	581.36
29.763	0	0.14	0.64	0.03	0.13	0.14	0.17	0.10	11.63	2.49	98.73	0.76	1.47	98.02	0.42	0.83	2.21	0.14	20.08	0.79	3.33	0.16	0.00	2.49	3.79	10.98	10.74	11.63	1.31	11.65	0.15	3.63	5.31	14.71	0.00	0.00	4.70	-2.49	22.12	63.38	208.12	1048.23	255.78	1394.09	613.40	1155.29	311.97	1354.65	371.71
29.763	1	0.13	0.17	0.02	0.14	0.03	0.17	0.07	2.34	3.56	99.65	0.33	0.00	0.39	3.93	0.15	0.47	0.00	2.28	1.94	0.30	1.57	0.00	2.34	0.93	3.56	0.00	0.14	0.64	0.07	1.13	16.18	1.58	0.00	0.00		19.38	-49.73	32.04	53.30	77.89	353.39	510.27	525.86	682.74	433.63	530.01	494.03	579.18
29.796	0	0.14	0.72	0.03	0.13	0.18	0.17	0.10	12.42	2.56	98.55	1.00	3.34	97.39	0.43	0.80	2.10	0.15	23.24	1.17	3.95	0.26	0.00	2.56	3.79	10.55	11.29	12.42	1.26	12.32	0.17	1.91	6.18	16.56	0.00	0.00	6.40	-3.91	19.87	63.64	206.75	1051.47	258.61	1396.73	619.41	1154.04	317.67	1354.16	369.61
29.796	1	0.13	0.17	0.02	0.14	0.03	0.17	0.07	2.06	3.41	99.65	0.33	0.00	0.45	4.01	0.18	0.45	0.00	2.26	1.30	0.28	1.44	0.00	2.06	0.81	3.41	0.00	0.14	0.70	0.06	1.21	7.77	1.50	0.00	0.00		17.42	-48.96	31.13	53.08	80.55	353.07	510.55	525.88	683.37	431.86	529.68	495.50	579.06
29.829	0	0.15	1.08	0.03	0.13	0.17	0.16	0.10	16.11	2.53	97.83	1.19	2.31	97.67	0.51	1.01	2.03	0.12	22.03	1.12	3.62	0.32	0.00	2.53	3.84	11.37	12.08	16.11	1.28	12.09	0.16	6.65	6.28	20.54	0.00	0.00	5.91	-3.32	17.85	63.91	206.75	1056.42	265.09	1397.49	625.71	1153.48	320.84	1353.53	373.02
29.829	1	0.13	0.17	0.02	0.14	0.03	0.17	0.07	2.09	3.49	99.65	0.33	0.00	0.61	4.24	0.18	0.47	0.00	2.19	1.33	0.38	1.71	0.00	2.09	0.79	3.49	0.00	0.15	0.68	0.06	1.21	14.48	1.47	0.00	0.00		17.91	-47.44	31.41	52.05	83.20	354.94	511.05	527.66	683.77	432.99	529.81	498.82	580.69
29.863	0	0.14	1.10	0.03	0.13	0.21	0.17	0.10	17.06	3.00	97.81	1.63	3.39	95.85	0.69	1.46	1.78	0.14	25.24	1.55	4.30	0.45	0.00	3.00	3.81	10.16	9.42	17.06	1.21	11.07	0.10	16.42	6.52	20.98	0.00	0.00	8.78	-6.30	18.10	65.08	205.06	1059.55	267.47	1394.26	622.44	1154.83	320.95	1352.31	376.19
29.863	1	0.12	0.17	0.02	0.14	0.03	0.17	0.07	2.25	3.75	99.65	0.33	0.00	0.68	3.75	0.17	0.43	0.00	2.41	1.14	0.43	1.29	0.00	2.25	0.82	3.89	0.00	0.23	0.71	0.07	1.30	7.57	1.47	0.00	0.00		15.99	-46.92	26.31	51.32	77.64	362.80	510.82	531.41	682.32	433.87	531.18	499.16	573.19
29.896	0	0.13	0.86	0.03	0.13	0.18	0.17	0.10	13.06	2.75	98.28	1.05	3.73	97.44	1.04	1.92	1.55	0.18	23.33	1.38	3.37	0.20	0.00	2.75	3.76	7.92	8.61	13.06	1.31	11.40	0.11	3.70	6.31	18.68	0.00	0.00	1.52	-3.80	19.12	63.62	196.66	1061.03	268.82	1392.66	617.70	1159.38	319.70	1348.66	373.04
29.896	1	0.12	0.17	0.02	0.14	0.03	0.17	0.07	2.58	3.74	99.65	0.33	0.00	0.32	3.74	0.20	0.45	0.01	2.23	0.87	0.53	0.99	0.00	2.58	0.82	4.30	0.00	0.27	0.70	0.07	1.35	24.00	1.48	0.00	0.00		13.85	-50.72	31.16	52.75	69.66	360.56	511.51	525.62	676.57	437.12	531.59	493.80	572.09
29.929	0	0.14	1.14	0.03	0.14	0.15	0.16	0.10	15.13	1.97	97.71	0.93	2.26	96.21	0.98	1.44	1.77	0.18	19.50	1.47	1.97	0.07	0.00	2.64	3.71	7.19	12.54	15.13	1.34	11.38	0.10	1.10	6.36	21.27	0.00	0.00	1.00	-5.83	20.86	63.47	204.03	1062.22	272.94	1392.46	612.41	1160.38	325.30	1356.59	381.23
29.929	1	0.13	0.17	0.03	0.14	0.03	0.17	0.06	2.75	3.41	99.65	0.33	0.00	0.25	3.41	0.20	0.49	0.01	2.30	1.08	0.76	1.48	0.00	2.75	0.81	4.58	0.00	0.31	0.67	0.06	1.26	16.99	1.45	0.00	0.00		15.91	-52.01	32.64	53.91	73.00	356.14	511.81	521.33	677.00	434.79	530.30	491.43	576.36
29.963	0	0.14	1.03	0.02	0.14	0.15	0.16	0.10	13.64	1.67	97.93	0.82	3.03	96.79	1.02	1.86	1.30	0.20	19.26	1.14	1.67	0.04	0.00	2.81	3.65	6.22	13.63	13.64	1.29	11.63	0.12	0.98	6.58	20.68	0.00	0.00	0.94	-4.97	20.26	63.00	212.63	1061.61	269.93	1398.72	618.06	1159.62	320.44	1363.14	381.98
29.963	1	0.13	0.18	0.03	0.14	0.03	0.17	0.06	2.78	3.19	99.65	0.33	0.00	0.33	3.19	0.17	0.59	0.00	2.43	1.22	0.85	1.49	0.00	2.78	0.91	4.85	0.00	0.25	0.62	0.06	1.24	15.39	1.40	0.00	0.00		21.12	-50.52	32.93	53.90	78.90	354.31	511.99	522.26	679.93	433.64	530.06	492.94	582.12
29.996	0	0.13	1.13	0.02	0.14	0.11	0.15	0.10	11.05	1.22	97.75	0.49	2.12	95.83	1.07	1.72	1.14	0.32	14.48	0.92	1.22	0.03	0.00	2.54	3.01	5.31	15.33	11.05	1.22	10.70	0.12	0.13	6.65	21.54	0.00	0.00	2.37	-6.32	21.32	63.46	209.25	1062.86	273.68	1397.25	618.35	1162.83	323.46	1362.22	386.91
29.996	1	0.13	0.18	0.03	0.14	0.03	0.17	0.06	2.59	3.26	99.65	0.33	0.00	0.56	3.26	0.16	0.62	0.00	2.24	1.35	0.82	2.12	0.00	2.59	0.86	4.53	0.00	0.12	0.64	0.06	1.16	8.41	1.35	0.00	0.00		19.49	-47.92	33.79	53.78	80.07	351.83	510.96	522.60	681.73	431.93	530.02	493.67	581.01
30.029	0	0.15	1.48	0.02	0.15	0.11	0.15	0.10	14.30	1.41	97.04	0.94	0.05	96.60	1.37	1.77	1.12	0.32	14.30	0.87	1.41	0.03	0.00	2.37	2.94	4.58	17.45	20.50	1.09	9.94	0.11	10.65	6.73	24.21	0.00	0.00	0.23	-5.27	21.85	63.02	210.60	1064.59	272.30	1399.33	616.25	1165.56	319.59	1365.14	386.85
30.029	1	0.13	0.18	0.03	0.14	0.03	0.17	0.06	2.53	3.29	99.65	0.33	0.00	0.29	3.29	0.15	0.64	0.00	2.59	1.31	0.90	3.62	0.00	2.53	0.84	4.85	0.00	0.07	0.60	0.06	1.11	5.06	1.40	0.00	0.00		18.91	-51.16	34.28	54.24	79.33	349.68	511.44	523.28	685.04	433.59	529.73	492.03	583.37
30.063	0	0.13	0.73	0.02	0.15	0.12	0.14	0.10	13.65	1.78	98.54	0.64	1.41	96.79	1.78	2.33	1.02	0.29	13.65	0.54	1.42	0.05	0.00	2.17	2.76	3.65	19.14	15.66	1.07	10.56	0.10	1.51	7.24	17.98	0.00	0.00	-1.28	-4.96	20.43	62.36	205.05	1066.92	274.27	1403.12	620.10	1166.69	328.04	1364.66	381.45
30.063	1	0.13	0.18	0.03	0.14	0.03	0.17	0.07	2.22	3.78	99.65	0.33	0.00	0.52	3.78	0.15	0.65	0.00	2.70	1.51	0.71	3.19	0.00	2.22	0.85	4.47	0.00	0.06	0.69	0.06	0.99	10.34	1.33	0.00	0.00		15.52	-48.31	32.10	53.77	76.94	352.17	511.26	523.94	683.03	431.32	531.12	492.81	577.37
30.096	0	0.12	0.39	0.02	0.15	0.10	0.14	0.10	11.18	1.81	99.21	0.40	1.33	98.63	1.81	1.99	0.92	0.37	11.18	0.50	0.81	0.03	0.00	2.02	2.27	2.63	16.80	11.60	1.06	10.54	0.12	1.08	6.91	11.89	0.00	0.00	-0.91	-0.63	20.54	62.90	202.91	1070.91	277.92	1398.34	616.91	1167.86	326.40	1361.86	385.89
30.096	1	0.13	0.18	0.03	0.14	0.03	0.17	0.07	2.39	3.91	99.65	0.33	0.00	0.60	3.91	0.15	0.67	0.00	2.63	1.45	0.82	3.20	0.00	2.39	1.00	4.69	0.00	0.08	0.68	0.06	1.01	15.52	1.32	0.00	0.00		15.47	-47.56	32.72	53.10	76.32	354.84	513.33	527.09	685.59	434.60	533.15	494.95	579.87
30.130	0	0.11	0.30	0.02	0.15	0.08	0.14	0.10	5.46	2.11	99.39	0.33	1.66	96.95	2.11	1.52	0.81	0.44	8.77	0.36	0.32	0.01	0.00	1.67	1.82	2.37	16.84	5.46	1.05	10.20	0.13	1.53	6.57	9.12	0.00	0.00	4.35	-4.70	20.82	63.63	211.44	1070.71	277.14	1398.75	614.19	1165.68	327.96	1367.73	390.26
30.130	1	0.13	0.18	0.03	0.14	0.03	0.18	0.07	2.59	4.14	99.64	0.33	0.00	0.18	4.14	0.14	0.68	0.00	3.44	1.82	0.84	2.70	0.00	2.59	1.19	4.89	0.00	0.27	0.70	0.07	1.10	12.28	1.31	0.00	0.00		16.38	-53.73	29.94	53.70	73.71	355.78	512.93	526.29	683.44	435.42	531.75	492.32	578.61
30.163	0	0.12	0.31	0.02	0.15	0.07	0.14	0.10	4.98	2.25	99.39	0.33	0.56	98.00	2.64	1.21	1.00	0.43	8.10	0.41	0.33	0.01	0.00	1.37	1.67	2.25	14.60	4.98	0.98	10.35	0.13	4.05	5.80	8.55	0.00	0.00	-0.46	-2.54	20.14	62.96	208.96	1071.38	279.01	1397.85	614.99	1165.06	327.62	1365.07	388.12
30.163	1	0.13	0.18	0.03	0.14	0.03	0.18	0.06	2.65	3.50	99.65	0.33	0.00	0.25	3.50	0.13	0.69	0.00	3.41	1.92	0.78	2.48	0.00	2.65	1.27	5.21	0.00	0.48	0.65	0.06	1.15	11.04	1.38	0.00	0.00		18.42	-51.95	30.23	52.90	77.16	356.78	512.99	526.68	682.89	435.11	531.94	495.40	580.10
30.196	0	0.12	0.25	0.02	0.15	0.07	0.15	0.10	4.49	2.25	99.51	0.33	0.00	97.21	3.31	1.24	1.05	0.36	6.92	0.42	0.26	0.00	0.00	1.18	1.49	2.25	12.02	4.49	0.92	10.46	0.13	2.91	5.63	6.36	0.00	0.00	-1.48	-4.25	19.73	63.15	203.97	1072.77	281.23	1395.39	615.00	1165.55	327.66	1360.66	387.13
30.196	1	0.13	0.18	0.03	0.14	0.03	0.18	0.06	2.70	3.56	99.65	0.33	0.00	0.24	3.56	0.14	0.71	0.00	3.16	1.60	1.01	2.49	0.00	2.70	1.25	5.08	0.00	0.70	0.63	0.07	1.11	10.16	1.39	0.00	0.00		16.60	-52.18	31.14	53.81	73.61	356.51	513.75	523.89	681.13	434.82	532.90	492.67	578.40
30.230	0	0.12	0.22	0.02	0.15	0.07	0.15	0.11	4.85	1.72	99.57	0.33	0.00	98.39	4.11	1.11	1.15	0.44	7.63	0.44	0.42	0.01	0.00	0.97	1.45	1.72	10.00	4.85	0.79	10.31	0.15	0.42	5.47	4.97	0.00	0.00	-4.19	-1.45	21.26	62.72	215.19	1071.35	280.15	1396.35	609.11	1164.80	325.51	1369.13	393.03
30.230	1	0.13	0.18	0.03	0.14	0.03	0.18	0.06	2.67	3.51	99.65	0.33	0.00	0.36	3.51	0.13	0.85	0.00	3.45	1.63	0.84	2.76	0.00	2.67	1.17	4.82	0.00	0.51	0.57	0.06	1.00	8.64	1.46	0.00	0.00		18.97	-50.16	34.08	53.70	79.04	353.41	513.56	523.09	683.25	434.55	531.76	494.07	583.75
30.263	0	0.11	0.18	0.02	0.15	0.08	0.16	0.11	3.83	1.77	99.63	0.33	0.64	95.86	5.18	0.94	1.30	0.36	9.65	0.53	0.56	0.03	0.00	0.79	1.27	1.77	8.86	3.83	0.81	10.91	0.15	0.39	5.51	3.31	0.00	0.00	-6.07	-6.28	20.42	62.50	205.03	1071.66	281.35	1396.34	612.18	1166.09	328.57	1362.87	386.15
30.263	1	0.13	0.18	0.03	0.14	0.03	0.17	0.06	2.64	3.37	99.65	0.33	0.00	0.48	3.37	0.13	0.84	0.00	2.89	1.62	0.85	2.98	0.00	2.64	1.39	4.78	0.00	0.39	0.58	0.06	0.98	15.82	1.49	0.00	0.00		15.80	-48.71	32.86	53.62	76.38	355.53	514.57	525.08	684.12	434.71	533.17	493.91	581.43
30.296	0	0.11	0.16	0.02	0.15	0.08	0.17	0.13	2.47	1.82	99.66	0.33	1.37	95.34	6.29	0.88	1.40	0.32	11.30	0.60	0.69	0.08	0.00	0.64	0.88	1.82	5.07	2.47	0.76	12.17	0.15	0.94	5.47	2.08	0.00	0.00	-5.63	-6.90	20.38	62.13	206.30	1074.79	282.43	1398.71	611.68	1168.34	330.06	1366.46	387.57
30.296	1	0.13	0.17	0.03	0.14	0.03	0.17	0.06	2.61	3.19	99.65	0.33	0.00	0.13	3.19	0.12	0.85	0.00	2.78	1.61	1.07	3.64	0.00	2.61	1.36	5.06	0.00	0.18	0.57	0.05	0.97	5.31	1.56	0.00	0.00		17.99	-55.40	32.52	54.43	72.13	353.29	514.69	525.24	686.64	437.32	534.08	490.90	582.37
30.330	0	0.11	0.18	0.02	0.16	0.07	0.17	0.14	1.74	1.29	99.64	0.33	0.42	90.69	6.85	0.89	1.26	0.42	9.97	0.57	0.86	0.15	0.00	0.40	0.65	1.29	4.54	1.74	0.73	14.23	0.16	0.65	4.95	2.77	0.00	0.00	-7.56	-10.62	19.26	62.40	201.48	1074.18	285.49	1398.13	617.33	1167.44	331.75	1361.53	385.81
30.330	1	0.14	0.17	0.03	0.14	0.03	0.17	0.06	2.70	2.91	99.65	0.33	0.00	0.25	2.91	0.12	0.95	0.00	2.92	1.44	1.10	4.75	0.00	2.70	1.48	5.37	0.00	0.15	0.58	0.06	0.89	3.49	1.61	0.00	0.00		12.98	-51.99	31.62	53.57	75.35	354.44	515.42	523.39	684.37	433.67	534.35	494.12	579.33
30.363	0	0.10	0.19	0.02	0.18	0.07	0.20	0.17	1.49	1.41	99.59	0.33	0.00	97.61	10.32	0.81	1.41	0.47	10.15	0.77	0.80	0.11	0.00	0.34	0.59	1.26	4.34	1.49	0.70	14.75	0.16	0.69	4.91	3.31	0.00	0.00	-4.69	-3.45	19.90	62.71	208.55	1073.04	285.01	1396.66	616.65	1165.10	330.62	1364.51	391.67
30.363	1	0.14	0.17	0.03	0.14	0.03	0.17	0.06	2.67	2.76	99.65	0.33	0.00	0.38	2.76	0.11	0.98	0.00	2.46	1.38	1.14	5.04	0.00	2.67	1.38	5.29	0.00	0.17	0.59	0.06	0.91	9.80	1.61	0.00	0.00		13.62	-49.90	33.02	53.34	77.87	355.81	514.91	524.42	683.52	435.21	531.97	494.92	581.96
30.397	0	0.10	0.18	0.02	0.19	0.07	0.23	0.20	2.39	1.86	99.54	0.33	0.00	98.53	12.72	1.14	1.86	0.48	9.69	0.96	0.94	0.16	0.00	0.24	0.59	1.30	3.79	2.39	0.59	16.78	0.19	0.69	4.64	2.40	0.00	0.00	-4.65	0.96	21.57	62.24	218.53	1075.28	280.79	1400.64	607.66	1168.50	327.04	1375.91	395.86
30.397	1	0.14	0.18	0.03	0.14	0.03	0.17	0.06	2.27	2.83	99.65	0.33	0.00	0.58	2.83	0.11	1.12	0.00	2.58	1.27	1.03	4.96	0.00	2.27	1.30	4.76	0.00	0.20	0.55	0.05	0.86	21.12	1.59	0.00	0.00		18.69	-47.68	33.79	52.77	80.69	356.87	514.78	525.61	683.52	435.86	532.61	497.36	584.84
30.430	0	0.10	0.18	0.02	0.21	0.07	0.25	0.21	2.57	2.57	99.49	0.33	0.00	95.67	14.12	1.21	2.57	0.36	11.18	1.14	1.17	0.19	0.00	0.21	0.52	1.43	3.78	2.13	0.56	16.32	0.21	0.32	4.41	2.28	0.00	0.00	-7.70	-6.53	16.56	61.96	212.03	1073.50	282.61	1405.97	623.70	1161.35	336.59	1368.76	380.64
30.430	1	0.14	0.18	0.03	0.14	0.03	0.17	0.06	2.37	3.02	99.65	0.33	0.00	0.21	3.02	0.11	1.10	0.00	3.06	1.59	1.36	4.90	0.00	2.37	1.23	4.81	0.00	0.20	0.56	0.05	0.90	12.12	1.55	0.00	0.00		17.52	-52.70	32.10	53.25	74.23	356.56	514.85	528.81	687.10	438.59	534.41	495.33	582.28
30.463	0	0.10	0.19	0.02	0.21	0.08	0.26	0.24	2.51	2.51	99.47	0.33	0.00	97.49	14.87	1.56	2.51	0.38	11.53	0.99	0.90	0.15	0.00	0.20	0.52	1.52	3.29	2.07	0.59	18.51	0.26	0.29	4.38	2.55	0.00	0.00	-4.19	-3.71	18.56	62.25	210.14	1073.20	287.50	1403.75	628.04	1165.16	337.52	1368.11	391.99
30.463	1	0.14	0.18	0.03	0.14	0.03	0.17	0.06	2.50	3.10	99.65	0.33	0.00	0.39	3.10	0.10	1.08	0.00	3.42	2.04	1.64	4.63	0.00	2.50	1.29	4.98	0.00	0.26	0.58	0.05	0.93	14.74	1.56	0.00	0.00		19.05	-49.69	29.25	52.10	77.04	360.20	513.28	531.48	685.15	437.03	533.48	498.65	579.72
30.497	0	0.11	0.22	0.02	0.21	0.07	0.25	0.23	3.44	3.44	99.50	0.33	0.00	92.22	12.87	1.77	3.44	0.27	10.98	0.83	0.74	0.22	0.00	0.16	0.58	1.71	3.96	2.10	0.57	19.77	0.34	0.83	4.03	3.91	0.00	0.00	2.64	-9.64	17.19	63.00	216.53	1072.12	283.82	1406.13	633.92	1161.90	331.23	1369.49	392.83
30.497	1	0.14	0.17	0.03	0.13	0.04	0.17	0.06	3.11	2.68	99.65	0.33	0.00	0.33	2.68	0.12	0.91	0.00	3.98	1.71	1.45	4.61	0.00	3.11	1.30	4.98	0.01	0.34	0.63	0.06	1.00	11.24	1.66	0.00	0.00		11.40	-50.51	28.72	52.13	69.01	362.30	512.50	531.88	684.50	438.68	533.86	496.67	571.27
30.530	0	0.11	0.26	0.02	0.21	0.07	0.25	0.25	3.89	4.02	99.48	0.33	0.00	97.45	11.67	2.22	4.02	0.24	10.64	0.77	0.56	0.14	0.00	0.18	0.94	1.96	3.94	3.24	0.56	21.95	0.41	1.21	3.89	5.09	0.00	0.00	0.34	-3.79	19.56	62.59	213.94	1074.26	284.59	1406.99	629.54	1168.62	331.96	1372.75	396.00
30.530	1	0.14	0.17	0.03	0.13	0.04	0.17	0.06	3.19	2.63	99.65	0.33	0.00	0.20	2.63	0.14	0.84	0.00	3.64	1.75	1.19	4.04	0.00	3.19	1.02	4.85	0.01	0.26	0.65	0.07	0.98	22.51	1.60	0.00	0.00		13.12	-52.95	30.43	53.45	70.20	358.47	512.78	526.51	680.82	436.98	532.52	493.39	574.31
30.563	0	0.12	0.27	0.02	0.21	0.07	0.24	0.25	3.86	4.23	99.46	0.33	0.00	97.37	11.01	2.25	4.23	0.19	10.12	0.95	0.41	0.14	0.00	0.20	1.23	2.14	4.89	3.37	0.59	22.59	0.43	3.67	3.86	5.45	0.00	0.00	0.06	-3.94	19.04	62.72	215.13	1076.03	287.22	1406.05	628.53	1167.50	335.00	1373.40	397.33
30.563	1	0.14	0.17	0.03	0.13	0.03	0.17	0.06	3.07	2.70	99.65	0.33	0.00	0.23	2.70	0.12	0.89	0.00	3.17	1.99	1.18	4.11	0.00	3.07	1.17	4.73	0.01	0.20	0.60	0.06	0.97	9.12	1.58	0.00	0.00		24.62	-52.44	32.87	53.13	83.08	355.44	514.00	526.01	684.57	437.05	531.21	496.85	588.88
30.597	0	0.12	0.27	0.02	0.22	0.07	0.27	0.27	3.72	5.53	99.45	0.33	0.00	95.32	11.55	2.43	5.53	0.18	10.45	0.96	0.51	0.19	0.00	0.15	1.62	3.33	3.78	3.41	0.58	24.36	0.48	0.72	3.72	4.93	0.00	0.00	-2.29	-6.93	17.70	62.66	206.36	1078.90	291.73	1403.61	630.43	1168.22	337.58	1366.54	394.60
30.597	1	0.14	0.17	0.03	0.13	0.03	0.17	0.06	3.03	2.61	99.65	0.33	0.00	0.49	2.42	0.11	0.91	0.00	3.03	2.61	1.03	3.88	0.00	3.12	1.21	4.90	0.01	0.17	0.55	0.06	0.95	6.22	1.61	0.00	0.00		16.30	-48.58	31.53	52.63	76.18	358.78	515.52	530.90	687.64	437.88	535.12	497.79	582.17
30.630	0	0.13	0.25	0.02	0.21	0.06	0.26	0.27	3.51	5.98	99.46	0.33	0.00	96.60	10.00	2.07	5.98	0.17	10.09	0.88	0.62	0.30	0.00	0.16	1.83	3.35	3.58	2.64	0.60	25.99	0.50	0.12	3.51	3.85	0.00	0.00	-5.57	-5.27	17.45	62.45	205.59	1078.80	288.07	1403.05	625.12	1167.52	333.75	1365.64	388.67
30.630	1	0.14	0.17	0.03	0.13	0.03	0.17	0.06	2.91	3.15	99.65	0.33	0.00	0.25	2.35	0.11	0.90	0.00	2.91	3.22	1.28	3.84	0.00	3.15	1.14	4.95	0.01	0.14	0.54	0.06	0.94	25.85	1.56	0.00	0.00		17.01	-51.85	30.86	52.20	75.86	358.31	513.27	530.87	685.83	438.62	532.91	497.99	580.13
30.663	0	0.13	0.28	0.02	0.22	0.06	0.27	0.28	3.48	6.75	99.44	0.33	0.00	90.42	10.58	1.83	6.75	0.13	9.47	0.81	0.84	0.52	0.00	0.18	2.01	4.71	3.52	1.30	0.59	26.14	0.48	0.65	3.48	4.79	0.00	0.00	-7.69	-10.78	20.16	62.08	204.40	1074.33	286.49	1405.57	623.50	1171.71	335.54	1368.85	389.52
30.663	1	0.14	0.17	0.03	0.13	0.03	0.17	0.06	3.17	2.98	99.65	0.33	0.00	0.55	2.44	0.13	0.83	0.00	3.17	2.98	1.23	3.91	0.00	3.24	1.07	5.21	0.01	0.21	0.57	0.05	0.88	16.78	1.57	0.00	0.00		15.06	-47.98	28.15	52.22	73.83	362.63	513.75	531.93	685.14	436.91	534.11	497.63	576.10
30.697	0	0.13	0.26	0.02	0.20	0.06	0.24	0.27	3.96	6.43	99.46	0.33	0.00	97.96	8.57	2.10	6.43	0.18	8.71	0.65	0.72	0.40	0.00	0.19	2.59	4.79	3.83	1.35	0.61	27.39	0.62	0.96	3.96	4.54	0.00	0.00	-7.05	-2.64	20.90	62.28	210.30	1075.61	286.75	1405.31	623.40	1172.23	331.08	1372.24	396.06
30.697	1	0.14	0.17	0.03	0.13	0.03	0.17	0.06	3.19	2.63	99.65	0.33	0.00	0.24	2.32	0.14	0.87	0.00	3.19	2.63	0.99	3.48	0.00	3.26	1.11	5.51	0.01	0.36	0.61	0.05	0.88	35.03	1.54	0.00	0.00		16.09	-52.08	30.01	53.00	73.08	360.38	514.30	528.45	682.36	437.97	533.28	495.34	578.55
30.730	0	0.13	0.26	0.02	0.20	0.07	0.24	0.26	4.19	6.28	99.48	0.33	0.00	96.89	8.75	1.88	6.28	0.17	9.81	0.61	0.55	0.44	0.00	0.18	2.70	4.98	4.30	1.21	0.63	26.63	0.67	0.25	4.19	4.59	0.00	0.00	-9.43	-4.81	20.36	61.76	212.04	1073.00	285.72	1410.78	628.28	1171.27	335.31	1375.49	392.38
30.730	1	0.14	0.17	0.03	0.13	0.04	0.17	0.06	3.20	2.71	99.65	0.33	0.00	0.15	2.20	0.12	0.89	0.00	3.59	2.71	1.16	3.27	0.00	3.20	1.14	5.85	0.01	0.36	0.58	0.05	0.85	16.43	1.55	0.00	0.00		19.96	-54.51	31.37	53.22	74.61	358.16	514.92	527.66	684.43	439.18	533.86	495.34	582.98
30.764	0	0.13	0.28	0.02	0.23	0.07	0.31	0.34	3.95	7.57	99.32	0.33	0.00	96.99	12.50	1.67	7.57	0.15	11.95	0.95	0.40	0.18	0.00	0.19	2.33	6.33	3.34	1.11	0.68	29.31	0.95	1.22	3.95	4.92	0.00	0.00	-1.05	-4.63	19.19	62.59	217.96	1071.89	287.05	1408.26	632.19	1165.34	338.91	1375.34	397.30
30.764	1	0.15	0.18	0.03	0.13	0.04	0.17	0.06	3.66	3.66	99.65	0.33	0.00	0.16	2.28	0.09	0.92	0.00	4.44	3.85	2.47	4.04	0.00	3.66	1.29	7.04	0.00	0.38	0.56	0.05	0.94	23.88	1.52	0.00	0.00		20.65	-54.31	31.04	53.11	75.49	358.51	515.14	528.35	684.97	439.22	533.94	495.87	583.84
30.797	0	0.12	0.27	0.02	0.25	0.08	0.34	0.34	4.10	7.20	99.31	0.33	0.00	96.60	14.78	1.81	7.20	0.14	14.05	0.96	0.40	0.13	0.00	0.18	1.75	5.38	3.18	1.21	0.68	26.71	1.09	1.92	4.10	4.85	0.00	0.00	-3.20	-5.27	19.42	62.73	210.80	1074.81	289.63	1403.47	628.63	1167.82	335.53	1369.36	397.32
30.797	1	0.15	0.18	0.03	0.13	0.04	0.17	0.06	3.67	3.67	99.65	0.33	0.00	0.19	2.02	0.08	0.94	0.00	4.70	4.92	2.76	4.24	0.00	3.67	1.74	7.60	0.01	0.40	0.52	0.05	0.89	10.43	1.50	0.00	0.00		19.72	-53.31	30.41	52.38	74.27	361.42	514.92	530.42	683.91	440.54	534.06	497.34	581.90
30.830	0	0.11	0.26	0.02	0.27	0.08	0.38	0.37	4.13	7.17	99.23	0.33	0.00	96.88	17.53	2.16	7.17	0.17	13.59	0.82	0.46	0.14	0.00	0.17	1.69	4.80	3.31	1.26	0.69	25.87	1.10	0.58	4.13	4.47	0.00	0.00	-4.15	-4.82	20.93	62.64	211.32	1075.02	289.60	1401.82	621.72	1169.69	336.34	1371.36	399.46
30.830	1	0.14	0.17	0.03	0.13	0.04	0.18	0.06	3.82	3.81	99.65	0.33	0.00	0.36	2.14	0.11	0.89	0.00	4.67	3.81	2.15	3.55	0.00	3.82	1.46	8.02	0.01	0.40	0.56	0.05	0.91	9.93	1.55	0.00	0.00		15.14	-50.07	26.78	52.64	69.33	364.10	514.65	532.52	686.84	438.09	536.15	495.83	574.54
30.864	0	0.11	0.25	0.02	0.29	0.07	0.40	0.33	3.95	7.23	99.20	0.34	0.00	96.62	18.47	2.43	7.23	0.18	12.23	0.95	0.59	0.11	0.00	0.23	1.89	4.30	3.39	1.69	0.70	22.14	1.61	0.63	3.95	4.14	0.00	0.00	-6.60	-5.24	21.10	62.39	211.38	1074.82	289.45	1402.52	621.57	1170.33	334.76	1371.76	398.83
30.864	1	0.14	0.17	0.03	0.13	0.04	0.18	0.06	3.83	3.18	99.64	0.33	0.00	0.29	2.31	0.10	0.84	0.00	3.83	3.18	1.64	2.45	0.00	4.06	1.39	8.40	0.01	0.43	0.53	0.05	0.94	8.18	1.61	0.00	0.00		16.13	-51.18	31.46	54.54	63.76	360.32	512.29	526.21	680.30	438.35	533.88	489.20	572.35
30.897	0	0.10	0.25	0.02	0.34	0.06	0.46	0.39	3.92	7.01	99.09	0.46	0.00	96.99	22.46	3.25	7.01	0.15	9.61	0.93	0.50	0.08	0.00	0.23	2.12	3.76	3.56	2.18	0.70	20.81	1.67	0.74	3.92	4.30	0.00	0.00	-5.78	-4.63	21.16	62.43	210.38	1074.17	288.97	1402.01	621.28	1170.02	335.81	1370.94	398.19
30.897	1	0.14	0.17	0.03	0.13	0.04	0.18	0.06	3.53	3.24	99.64	0.33	0.00	0.31	2.49	0.09	0.90	0.00	3.53	3.24	1.23	1.98	0.00	3.79	1.61	7.81	0.01	0.36	0.50	0.05	0.95	17.04	1.59	0.00	0.00		21.85	-50.81	33.56	53.45	80.77	355.39	513.60	524.60	682.80	436.16	530.84	495.03	586.14
30.930	0	0.10	0.26	0.02	0.30	0.06	0.37	0.32	4.28	6.06	99.27	0.36	0.00	93.62	19.35	3.72	6.06	0.15	8.29	0.80	0.52	0.10	0.00	0.24	2.08	3.84	4.38	2.08	0.72	18.61	2.09	1.99	4.28	5.17	0.00	0.00	-9.51	-8.57	21.12	62.37	207.57	1072.20	287.42	1404.09	623.36	1170.92	333.42	1369.56	393.65
30.930	1	0.14	0.18	0.03	0.13	0.03	0.18	0.06	2.88	3.28	99.64	0.33	0.00	0.62	2.27	0.09	0.88	0.00	2.88	3.28	0.85	1.82	0.00	3.85	1.57	8.36	0.00	0.27	0.54	0.05	0.91	16.43	1.53	0.00	0.00		18.12	-47.39	32.67	52.52	82.21	355.92	514.94	526.24	685.26	434.12	533.61	498.93	584.19
30.964	0	0.10	0.25	0.02	0.28	0.06	0.32	0.28	4.10	5.12	99.35	0.33	0.00	97.82	17.74	4.28	5.12	0.14	7.00	0.67	0.51	0.10	0.00	0.26	2.07	3.54	4.01	2.08	0.74	17.04	2.12	0.35	4.10	5.29	0.00	0.00	-7.72	-2.98	20.73	62.29	210.46	1073.14	286.63	1404.32	623.66	1169.78	333.11	1371.00	394.78
30.964	1	0.14	0.17	0.03	0.13	0.03	0.18	0.06	2.93	3.07	99.65	0.33	0.00	0.11	2.50	0.09	0.85	0.00	2.93	3.07	1.32	2.98	0.00	3.65	1.36	8.14	0.00	0.13	0.56	0.05	0.87	7.13	1.56	0.00	0.00		17.31	-56.14	31.38	54.15	71.28	353.84	514.38	527.50	688.05	438.06	534.57	492.09	581.05
30.997	0	0.10	0.25	0.02	0.28	0.06	0.33	0.28	3.99	5.52	99.33	0.33	0.00	96.42	17.60	4.09	5.52	0.13	8.68	1.05	0.64	0.13	0.00	0.26	2.27	3.87	4.09	1.66	0.74	17.50	2.00	4.17	3.99	4.78	0.00	0.00	-4.01	-5.53	19.50	62.59	204.85	1076.86	291.25	1403.26	628.74	1170.83	336.93	1366.89	396.28
30.997	1	0.14	0.17	0.03	0.13	0.03	0.18	0.06	3.12	2.72	99.64	0.33	0.00	0.19	2.72	0.10	0.85	0.00	3.12	2.65	1.57	3.84	0.00	3.79	1.45	8.82	0.00	0.11	0.56	0.04	0.86	12.17	1.57	0.00	0.00		18.57	-53.33	30.58	53.32	76.40	357.52	516.80	526.31	685.59	436.47	535.64	495.85	583.70
31.030	0	0.11	0.20	0.02	0.26	0.06	0.28	0.27	3.71	5.42	99.44	0.33	0.00	95.88	13.84	4.96	5.42	0.15	7.71	0.67	0.65	0.23	0.00	0.28	2.70	3.83	4.48	1.50	0.79	18.85	1.82	0.18	3.71	2.80	0.00	0.00	1.66	-6.27	17.78	63.19	216.29	1075.09	286.25	1404.92	629.85	1163.67	334.20	1371.28	394.84
31.030	1	0.14	0.17	0.03	0.13	0.03	0.18	0.06	3.06	2.69	99.65	0.33	0.00	0.11	2.69	0.10	0.92	0.00	3.06	2.24	1.89	4.07	0.00	3.66	1.35	9.89	0.00	0.13	0.52	0.04	0.84	17.49	1.59	0.00	0.00		20.30	-55.88	30.22	54.23	70.93	358.15	516.25	527.80	685.90	439.14	535.94	492.33	582.86
31.064	0	0.10	0.19	0.02	0.26	0.06	0.27	0.27	4.00	4.61	99.46	0.33	0.00	97.70	14.11	5.27	4.61	0.15	7.24	0.56	0.68	0.26	0.00	0.22	3.02	3.37	4.84	2.08	0.75	18.23	2.01	0.82	4.00	2.64	0.00	0.00	-5.61	-3.25	19.25	62.07	210.77	1074.19	288.25	1406.75	630.15	1168.44	336.58	1371.12	394.40
31.064	1	0.13	0.17	0.03	0.13	0.04	0.18	0.06	3.63	2.92	99.64	0.33	0.00	0.19	2.92	0.11	0.97	0.00	3.63	2.26	2.66	3.77	0.00	4.12	1.53	11.82	0.00	0.21	0.51	0.04	0.90	23.43	1.66	0.00	0.00		17.35	-53.21	28.99	52.81	71.50	362.61	515.48	529.45	682.32	439.39	534.58	495.23	579.23
31.097	0	0.11	0.19	0.02	0.23	0.07	0.25	0.23	4.05	4.89	99.50	0.33	0.00	95.99	11.26	4.64	4.89	0.16	10.31	0.53	0.67	0.26	0.00	0.22	3.06	3.37	4.85	2.44	0.70	18.14	1.93	0.88	4.05	2.58	0.00	0.00	1.04	-6.12	20.13	62.85	211.25	1076.07	288.16	1406.03	629.98	1171.24	334.18	1372.07	399.70
31.097	1	0.13	0.17	0.03	0.13	0.03	0.18	0.06	3.24	2.86	99.63	0.33	0.00	0.25	2.86	0.11	0.89	0.00	3.24	2.07	1.73	1.94	0.00	4.17	1.57	12.48	0.00	0.31	0.54	0.04	0.91	22.66	1.60	0.00	0.00		18.31	-51.87	28.15	52.31	71.89	362.29	513.96	530.10	683.98	437.74	535.16	496.65	576.37
31.131	0	0.12	0.19	0.02	0.21	0.08	0.24	0.19	4.22	4.29	99.53	0.33	0.00	95.16	10.07	3.91	4.29	0.16	12.60	0.48	0.55	0.11	0.00	0.24	3.04	2.39	4.50	4.06	0.68	15.15	2.18	0.84	4.22	2.64	0.00	0.00	1.13	-7.11	20.91	62.96	214.06	1071.01	286.79	1405.22	630.92	1168.90	333.72	1372.08	401.09
31.131	1	0.13	0.17	0.03	0.13	0.03	0.18	0.06	2.54	2.40	99.64	0.33	0.00	0.14	2.40	0.10	0.94	0.00	2.54	2.30	0.96	1.29	0.00	3.88	1.55	11.76	0.00	0.34	0.54	0.04	0.91	26.19	1.64	0.00	0.00		14.56	-54.93	31.30	53.05	70.29	359.37	514.43	526.49	681.55	439.45	533.57	494.39	577.43
31.164	0	0.12	0.18	0.02	0.18	0.09	0.19	0.17	3.73	3.39	99.62	0.33	0.00	96.04	6.38	3.87	3.39	0.16	13.40	0.43	0.47	0.11	0.00	0.23	3.00	2.02	5.06	3.73	0.72	16.47	2.39	1.32	4.67	2.86	0.00	0.00	-1.22	-6.06	19.45	62.68	206.32	1074.29	288.83	1404.39	631.58	1169.51	336.23	1367.06	395.76
31.164	1	0.13	0.17	0.03	0.13	0.03	0.17	0.06	2.61	2.24	99.65	0.33	0.00	0.18	2.24	0.12	0.97	0.00	2.61	1.75	0.83	1.53	0.00	3.62	1.39	10.83	0.00	0.27	0.54	0.04	0.92	13.80	1.60	0.00	0.00		18.86	-53.62	32.97	53.34	74.13	356.63	515.02	525.69	684.08	438.46	534.49	495.01	582.42
31.197	0	0.12	0.18	0.02	0.18	0.09	0.20	0.16	3.58	3.58	99.60	0.33	0.28	94.80	6.48	3.58	3.58	0.17	15.16	0.55	0.56	0.09	0.00	0.25	3.38	2.18	4.44	3.56	0.70	15.63	2.58	3.68	4.57	2.60	0.00	0.00	0.61	-7.48	20.06	62.90	209.71	1075.66	288.87	1403.78	629.57	1170.54	332.85	1369.33	399.64
31.197	1	0.13	0.18	0.03	0.13	0.03	0.17	0.06	2.23	2.23	99.65	0.33	0.00	0.22	2.23	0.11	0.99	0.00	2.06	1.71	0.63	1.73	0.00	3.45	1.40	10.86	0.00	0.16	0.53	0.04	0.89	14.82	1.55	0.00	0.00		15.41	-52.52	32.97	54.11	71.46	357.31	517.21	524.94	684.84	437.86	536.53	493.28	581.64
31.231	0	0.11	0.18	0.02	0.19	0.09	0.21	0.18	3.84	3.38	99.57	0.33	0.00	93.90	8.11	3.99	3.38	0.18	14.79	0.63	0.51	0.08	0.00	0.27	3.14	2.30	4.99	3.84	0.64	15.98	2.24	1.42	4.38	2.61	0.00	0.00	1.33	-8.33	20.20	62.72	209.11	1075.27	287.81	1405.53	630.11	1171.44	334.16	1370.41	398.50
31.231	1	0.13	0.18	0.03	0.13	0.03	0.17	0.06	2.13	2.13	99.65	0.33	0.00	0.27	2.13	0.11	0.88	0.00	2.08	1.43	0.60	2.55	0.00	3.57	1.56	11.61	0.00	0.17	0.56	0.04	0.92	16.78	1.46	0.00	0.00		13.06	-51.56	33.20	53.82	69.98	357.26	515.79	525.77	684.30	437.94	535.92	493.63	578.32
31.264	0	0.12	0.18	0.02	0.19	0.08	0.19	0.17	4.32	3.06	99.62	0.33	0.00	94.92	6.54	4.49	3.06	0.20	13.22	0.38	0.35	0.06	0.00	0.28	3.35	2.17	4.79	4.32	0.64	16.05	2.36	0.34	4.35	2.59	0.00	0.00	1.29	-7.37	21.06	62.63	210.14	1070.56	286.04	1406.70	632.72	1170.68	335.16	1370.94	398.83
31.264	1	0.13	0.18	0.03	0.13	0.03	0.17	0.06	2.54	2.01	99.65	0.33	0.00	0.40	2.01	0.12	0.84	0.00	2.54	1.34	0.83	3.12	0.00	3.54	1.48	11.82	0.00	0.18	0.56	0.04	0.88	15.57	1.52	0.00	0.00		16.23	-49.56	33.82	53.53	75.16	358.32	517.19	526.85	685.72	438.46	535.74	495.94	584.16
31.297	0	0.11	0.20	0.02	0.18	0.08	0.18	0.17	4.26	2.19	99.59	0.33	0.00	95.89	6.26	4.40	2.19	0.18	12.27	0.38	0.44	0.06	0.00	0.30	3.12	1.79	4.95	4.26	0.62	16.15	2.43	0.50	4.66	4.31	0.00	0.00	-0.66	-6.25	18.23	62.88	206.18	1074.07	289.89	1403.13	633.74	1166.53	337.46	1364.59	394.74
31.297	1	0.13	0.17	0.03	0.13	0.03	0.17	0.06	2.68	1.91	99.65	0.33	0.00	0.09	1.91	0.12	0.79	0.00	2.68	1.36	1.21	3.31	0.00	3.48	1.48	11.72	0.00	0.22	0.57	0.04	0.88	13.77	1.51	0.00	0.00		17.45	-56.95	30.43	54.95	67.79	358.37	516.52	527.77	685.92	440.19	536.32	491.30	580.87
31.331	0	0.11	0.19	0.02	0.17	0.08	0.17	0.16	4.52	2.01	99.62	0.33	0.00	95.71	4.94	4.29	2.01	0.17	11.75	0.46	0.36	0.06	0.00	0.42	3.05	1.88	4.27	4.52	0.62	16.56	2.36	1.88	4.41	3.56	0.00	0.00	-2.55	-6.47	17.92	62.87	208.90	1074.55	290.48	1402.33	631.93	1165.31	334.61	1364.82	396.53
31.331	1	0.13	0.18	0.03	0.13	0.03	0.17	0.06	2.89	1.85	99.65	0.33	0.00	0.19	1.85	0.13	0.78	0.00	2.89	1.02	1.54	2.97	0.00	3.75	1.46	12.36	0.00	0.39	0.53	0.04	0.87	11.78	1.49	0.00	0.00		18.70	-53.34	29.28	54.01	71.29	362.63	517.67	528.90	683.94	439.51	536.92	494.80	581.90
31.364	0	0.11	0.19	0.02	0.17	0.07	0.16	0.18	3.40	2.10	99.63	0.33	0.00	95.26	4.98	5.31	2.10	0.19	10.69	0.43	0.34	0.09	0.00	0.43	2.88	1.84	3.69	3.40	0.65	17.27	2.22	0.10	4.46	3.55	0.00	0.00	0.15	-6.99	17.83	62.94	212.80	1073.95	287.52	1402.13	630.15	1163.21	333.31	1366.99	394.58
31.364	1	0.13	0.17	0.03	0.13	0.03	0.17	0.06	3.36	1.70	99.65	0.33	0.00	0.22	1.67	0.12	0.75	0.00	3.36	1.28	1.70	2.74	0.00	3.95	1.52	12.68	0.01	0.50	0.53	0.04	0.96	5.06	1.58	0.00	0.00		19.10	-52.59	28.10	51.90	70.49	365.79	514.73	534.15	685.61	442.04	536.24	499.26	577.41
31.398	0	0.11	0.16	0.02	0.18	0.07	0.16	0.21	2.86	2.34	99.59	0.33	0.00	95.13	4.51	6.33	1.99	0.16	9.28	0.40	0.46	0.30	0.00	0.48	2.86	2.34	3.68	1.92	0.67	20.59	2.04	0.27	4.53	2.75	0.00	0.00	-5.30	-7.14	19.83	62.19	197.99	1074.91	288.01	1402.35	626.26	1171.97	335.71	1362.41	389.85
31.398	1	0.13	0.17	0.03	0.13	0.03	0.18	0.06	2.95	1.74	99.65	0.33	0.00	0.56	1.74	0.16	0.63	0.00	2.95	1.06	1.04	1.81	0.00	4.37	1.55	14.33	0.01	0.83	0.56	0.04	0.96	11.83	1.59	0.00	0.00		14.46	-47.93	28.41	52.25	69.95	366.19	513.54	531.74	682.21	439.17	534.56	497.74	572.81
31.431	0	0.10	0.17	0.02	0.19	0.06	0.16	0.26	2.45	2.36	99.49	0.33	0.00	94.45	5.73	6.87	2.14	0.16	7.43	0.36	0.39	0.19	0.00	0.48	2.45	2.36	2.96	1.59	0.66	24.07	2.08	0.37	4.21	3.02	0.00	0.00	-3.18	-7.83	18.33	62.64	199.16	1074.97	290.91	1400.69	629.83	1168.05	339.48	1360.38	391.19
31.431	1	0.13	0.17	0.03	0.13	0.03	0.18	0.06	2.43	1.88	99.65	0.33	0.00	0.14	1.88	0.20	0.57	0.00	2.43	0.80	0.98	2.16	0.00	4.45	1.45	14.28	0.01	0.47	0.51	0.04	0.97	12.32	1.71	0.00	0.00		13.60	-54.73	30.42	53.95	69.33	361.58	515.96	524.56	678.95	438.61	534.65	493.86	576.54
31.464	0	0.10	0.16	0.02	0.18	0.05	0.15	0.24	2.04	2.04	99.51	0.33	0.00	94.23	5.00	7.00	2.04	0.16	5.34	0.24	0.33	0.16	0.00	0.44	1.96	1.96	3.24	1.17	0.68	23.58	1.96	0.15	4.22	2.22	0.00	0.00	1.03	-8.03	16.81	63.57	209.51	1074.24	288.04	1399.09	628.20	1161.18	333.99	1362.16	393.19
31.464	1	0.13	0.17	0.03	0.13	0.03	0.18	0.06	2.18	2.12	99.64	0.33	0.00	0.35	2.12	0.23	0.55	0.00	2.18	0.71	0.70	1.79	0.00	4.51	1.57	14.78	0.01	0.32	0.48	0.04	0.99	17.27	1.79	0.00	0.00		17.40	-50.23	29.37	54.33	73.60	361.35	516.18	526.21	681.12	435.71	535.30	494.57	579.49
31.498	0	0.10	0.16	0.02	0.17	0.06	0.15	0.24	2.00	2.00	99.52	0.33	0.00	90.17	5.16	5.49	2.00	0.15	5.95	0.30	0.49	0.20	0.00	0.46	1.79	1.98	3.02	1.04	0.66	24.48	1.89	2.48	4.49	2.44	0.00	0.00	-4.91	-10.92	18.55	62.25	208.59	1071.66	287.19	1403.43	627.10	1164.74	338.43	1366.94	389.65
31.498	1	0.13	0.17	0.03	0.13	0.03	0.17	0.06	2.06	2.06	99.66	0.33	0.00	0.17	2.06	0.18	0.55	0.00	1.95	0.94	1.04	2.00	0.00	4.01	1.45	14.09	0.01	0.15	0.42	0.04	0.96	13.18	1.76	0.00	0.00		20.26	-53.86	34.12	53.63	76.05	358.02	516.06	526.79	684.83	441.05	534.11	496.30	586.37
31.531	0	0.10	0.15	0.02	0.17	0.06	0.15	0.24	1.89	1.91	99.51	0.33	0.00	97.42	5.31	5.64	1.75	0.17	6.20	0.30	0.37	0.13	0.00	0.39	1.47	1.91	3.12	1.68	0.71	24.46	1.89	0.33	4.82	1.81	0.00	0.00	-2.79	-3.84	19.57	62.97	201.81	1074.37	287.52	1399.98	625.79	1169.06	333.71	1362.19	392.28
31.531	1	0.13	0.17	0.03	0.13	0.03	0.17	0.06	2.05	2.05	99.66	0.33	0.00	0.13	2.05	0.17	0.53	0.00	1.97	0.96	1.29	2.49	0.00	3.85	1.34	14.17	0.01	0.11	0.44	0.05	0.91	6.34	1.73	0.00	0.00		17.88	-55.13	30.61	54.52	71.53	358.94	517.45	528.56	687.07	439.78	536.61	493.94	583.32
31.564	0	0.10	0.14	0.02	0.18	0.07	0.17	0.26	2.07	2.34	99.47	0.33	0.00	90.07	6.68	5.28	1.98	0.18	8.32	0.41	0.61	0.24	0.00	0.42	1.53	2.34	2.79	2.07	0.67	25.41	1.77	1.11	4.70	1.23	0.00	0.00	-5.51	-10.97	18.70	62.38	204.22	1072.34	287.87	1401.98	626.93	1166.31	337.08	1363.78	389.15
31.564	1	0.13	0.17	0.03	0.13	0.03	0.17	0.06	2.67	2.18	99.66	0.33	0.00	0.17	2.18	0.18	0.54	0.00	2.67	0.91	1.73	2.56	0.00	4.06	1.53	15.80	0.01	0.21	0.43	0.04	0.90	12.07	1.78	0.00	0.00		19.45	-53.89	30.76	54.02	70.98	361.43	517.49	529.75	685.81	441.06	537.31	495.34	583.05
31.598	0	0.10	0.14	0.02	0.19	0.07	0.18	0.32	2.01	2.28	99.35	0.33	0.00	96.08	7.89	6.55	1.71	0.21	10.88	0.33	0.63	0.40	0.00	0.50	1.55	2.28	2.92	2.01	0.80	27.87	1.68	0.20	4.65	1.49	0.00	0.00	-2.93	-6.00	18.67	62.80	199.22	1074.25	288.43	1401.27	629.60	1168.72	336.04	1360.43	390.23
31.598	1	0.12	0.17	0.03	0.13	0.03	0.17	0.06	2.85	2.30	99.66	0.33	0.00	0.36	2.17	0.18	0.53	0.00	2.85	1.00	2.30	2.09	0.00	3.78	1.44	15.45	0.01	0.31	0.44	0.04	0.85	21.50	1.88	0.00	0.00		20.09	-50.08	27.60	52.12	75.32	367.75	516.52	532.24	682.08	440.05	535.68	500.39	580.76
31.631	0	0.10	0.14	0.02	0.20	0.07	0.17	0.36	2.36	2.46	99.28	0.33	0.00	92.24	8.26	7.47	1.62	0.17	9.60	0.32	0.45	0.22	0.00	0.54	1.72	2.46	3.52	2.36	0.82	29.12	1.62	2.61	4.84	1.64	0.00	0.00	1.64	-9.62	17.57	63.36	208.79	1074.66	289.04	1401.58	631.56	1164.20	335.84	1364.61	394.36
31.631	1	0.12	0.17	0.03	0.13	0.03	0.17	0.06	2.69	2.15	99.66	0.33	0.00	0.30	2.15	0.21	0.52	0.00	2.69	0.75	2.03	1.73	0.00	4.10	1.63	16.82	0.01	0.58	0.43	0.05	0.89	7.43	1.96	0.00	0.00		16.67	-51.01	29.44	52.72	72.77	365.74	516.07	528.45	678.78	439.47	535.00	498.09	578.10
31.664	0	0.09	0.16	0.02	0.21	0.08	0.20	0.43	1.78	3.10	99.15	0.33	0.00	96.02	10.83	5.97	1.77	0.17	10.39	0.40	0.49	0.25	0.00	0.52	1.43	3.10	4.06	1.78	0.79	32.14	1.37	0.47	5.01	2.55	0.00	0.00	-1.83	-6.09	18.39	62.91	207.59	1074.01	288.78	1402.18	629.06	1165.55	337.76	1365.63	393.07
31.664	1	0.12	0.17	0.03	0.13	0.04	0.17	0.06	2.57	2.50	99.66	0.33	0.00	0.42	2.50	0.16	0.53	0.00	2.57	0.83	2.16	1.72	0.00	4.09	1.77	18.66	0.00	0.64	0.41	0.05	0.90	13.83	2.08	0.00	0.00		19.81	-49.34	32.08	53.43	76.54	361.98	516.59	526.12	680.72	438.01	534.92	497.36	583.23
31.698	0	0.09	0.16	0.02	0.23	0.07	0.22	0.52	1.90	3.25	98.97	0.33	0.00	95.01	12.81	5.82	1.78	0.19	9.81	0.44	0.34	0.15	0.00	0.48	1.49	3.25	4.88	1.90	0.80	34.96	1.23	1.19	5.14	2.91	0.00	0.00	-2.85	-7.26	18.18	62.97	199.95	1075.67	291.16	1400.74	630.71	1168.14	337.79	1360.52	392.26
31.698	1	0.12	0.16	0.03	0.13	0.04	0.17	0.06	2.41	2.41	99.66	0.33	0.00	0.23	2.41	0.12	0.55	0.00	2.31	1.27	1.96	1.44	0.00	3.94	1.79	20.01	0.00	0.28	0.37	0.05	0.85	14.87	2.25	0.00	0.00		21.50	-52.36	34.15	54.09	76.84	356.82	515.68	525.62	684.49	438.97	534.12	495.30	586.39
31.731	0	0.09	0.18	0.02	0.24	0.07	0.23	0.53	2.08	3.08	98.93	0.33	0.00	92.74	14.22	5.69	1.94	0.21	8.56	0.59	0.45	0.14	0.00	0.47	1.47	3.08	4.45	2.08	0.84	34.47	1.14	0.43	5.04	3.67	0.00	0.00	0.38	-9.26	16.42	63.59	210.18	1075.76	287.61	1398.85	625.71	1160.81	333.29	1362.85	391.21
31.731	1	0.13	0.17	0.03	0.13	0.04	0.17	0.06	2.36	2.36	99.66	0.33	0.00	0.20	2.36	0.12	0.55	0.00	2.32	1.37	1.54	2.75	0.00	3.74	1.59	20.59	0.00	0.16	0.40	0.05	0.80	3.56	2.21	0.00	0.00		13.45	-52.97	32.47	54.50	72.50	357.14	516.91	523.77	683.55	436.88	535.33	493.50	580.60
31.765	0	0.09	0.17	0.02	0.26	0.06	0.25	0.66	2.44	3.54	98.69	0.33	0.00	94.26	16.01	6.56	2.44	0.22	8.09	0.54	0.81	0.25	0.00	0.44	1.31	3.54	3.81	1.42	1.00	36.71	0.94	1.37	4.80	3.10	0.00	0.00	-8.65	-8.00	18.55	62.31	205.61	1075.79	288.73	1403.22	623.51	1167.61	337.61	1366.82	388.54
31.765	1	0.13	0.16	0.03	0.13	0.04	0.17	0.06	2.58	2.58	99.67	0.33	0.00	0.44	2.58	0.14	0.59	0.00	2.30	1.04	1.36	5.02	0.00	3.42	1.47	21.21	0.00	0.08	0.38	0.05	0.73	14.46	2.25	0.00	0.00		14.31	-49.06	34.35	54.10	74.80	357.90	516.44	522.93	681.48	436.50	534.53	494.67	581.56
31.798	0	0.08	0.20	0.02	0.36	0.06	0.35	0.98	2.66	3.79	98.04	0.47	0.00	92.74	23.59	7.80	2.66	0.22	7.66	0.66	0.56	0.16	0.00	0.46	1.45	3.79	3.58	1.44	0.97	37.66	1.00	0.62	4.47	4.70	0.00	0.00	-2.68	-9.26	19.16	62.73	200.30	1075.22	289.39	1403.44	630.03	1170.85	337.51	1363.57	392.07
31.798	1	0.13	0.17	0.03	0.13	0.04	0.17	0.06	2.86	2.86	99.66	0.33	0.00	0.27	2.86	0.12	0.62	0.00	2.51	1.16	1.28	3.92	0.00	3.17	1.79	19.64	0.00	0.09	0.35	0.06	0.78	33.06	2.24	0.00	0.00		19.34	-51.48	33.65	54.54	77.24	355.48	513.33	522.54	680.39	435.73	530.80	492.89	582.76
31.831	0	0.08	0.21	0.02	0.35	0.06	0.31	1.03	2.24	3.92	97.93	0.41	0.00	95.04	21.65	8.92	2.24	0.24	6.91	0.44	0.53	0.12	0.00	0.44	1.29	3.92	4.32	1.33	1.01	39.70	1.13	0.97	4.66	5.60	0.00	0.00	-0.29	-7.23	17.64	63.53	204.34	1074.87	291.61	1401.06	633.79	1165.55	338.36	1361.94	394.79
31.831	1	0.13	0.17	0.03	0.13	0.03	0.17	0.06	2.95	3.16	99.66	0.33	0.00	0.34	3.16	0.13	0.64	0.00	2.41	1.07	0.94	4.08	0.00	2.95	1.46	18.45	0.00	0.10	0.38	0.06	0.80	12.17	2.09	0.00	0.00		18.40	-50.34	34.07	54.11	74.22	354.63	513.47	526.01	684.85	436.85	533.79	494.01	581.13
31.865	0	0.08	0.19	0.02	0.29	0.06	0.27	0.94	1.99	4.27	98.11	0.33	0.00	92.00	18.31	7.39	1.99	0.24	6.61	0.44	0.45	0.14	0.00	0.36	1.11	4.27	3.74	1.31	0.99	42.35	1.20	0.53	4.56	4.55	0.00	0.00	0.70	-9.79	18.13	63.37	208.26	1077.08	288.27	1400.44	625.16	1166.13	333.83	1365.62	393.61
31.865	1	0.13	0.17	0.03	0.14	0.03	0.17	0.07	2.46	4.02	99.65	0.33	0.00	0.35	4.02	0.15	0.62	0.00	2.59	0.94	0.78	3.65	0.00	2.46	1.33	17.89	0.00	0.14	0.40	0.06	0.75	8.72	1.98	0.00	0.00		15.23	-50.26	32.13	53.93	72.66	356.02	513.78	526.77	684.53	435.95	534.42	494.16	577.90
31.898	0	0.09	0.17	0.02	0.27	0.06	0.25	0.86	1.96	4.38	98.29	0.33	0.00	91.77	16.99	6.77	1.96	0.27	6.88	0.45	0.40	0.15	0.00	0.35	0.91	4.38	3.02	1.66	1.03	41.93	1.15	0.67	4.61	3.12	0.00	0.00	-4.97	-9.94	17.86	62.44	200.80	1077.46	291.21	1402.70	627.80	1168.79	340.30	1363.41	389.75
31.898	1	0.12	0.17	0.03	0.14	0.03	0.18	0.07	2.64	4.45	99.64	0.33	0.00	0.93	4.45	0.14	0.57	0.00	2.81	1.05	0.63	1.96	0.00	2.64	1.26	17.54	0.00	0.24	0.43	0.06	0.80	14.05	1.93	0.00	0.00		19.12	-45.33	30.13	52.15	75.41	362.23	513.61	531.25	685.33	436.86	535.18	499.12	577.74
31.931	0	0.09	0.15	0.02	0.25	0.06	0.22	0.75	1.96	4.52	98.51	0.33	0.00	95.05	14.11	7.98	1.96	0.28	6.31	0.37	0.48	0.31	0.00	0.33	0.98	4.52	2.62	1.88	0.97	40.28	1.18	0.31	4.55	2.46	0.00	0.00	2.43	-7.22	17.74	63.53	211.98	1076.88	287.47	1401.79	626.77	1164.50	334.61	1367.89	394.34
31.931	1	0.12	0.17	0.03	0.14	0.03	0.17	0.06	2.53	3.65	99.66	0.33	0.00	0.46	3.65	0.17	0.57	0.00	2.70	0.98	0.54	1.69	0.00	2.53	1.14	16.37	0.00	0.37	0.44	0.06	0.81	8.04	1.91	0.00	0.00		14.41	-48.86	28.26	52.43	68.38	363.88	511.18	531.12	682.25	438.09	533.07	495.62	570.03
31.965	0	0.09	0.14	0.02	0.24	0.06	0.19	0.71	2.04	5.57	98.58	0.33	0.00	92.97	11.97	8.60	2.04	0.29	7.21	0.40	0.65	0.84	0.00	0.35	0.87	5.57	2.31	1.51	1.00	40.50	1.03	0.30	4.79	1.64	0.00	0.00	-7.64	-9.09	18.36	62.42	197.65	1077.77	290.53	1400.82	624.03	1170.06	337.48	1361.18	387.85
31.965	1	0.12	0.17	0.02	0.14	0.03	0.17	0.06	2.26	3.54	99.66	0.33	0.00	0.22	3.54	0.21	0.60	0.00	2.65	0.82	0.50	1.34	0.00	2.26	1.08	15.54	0.00	0.41	0.50	0.06	0.83	17.88	1.80	0.00	0.00		13.17	-52.56	30.90	53.16	70.81	359.98	512.70	525.58	678.30	437.46	531.90	494.36	574.04
31.998	0	0.09	0.12	0.02	0.25	0.06	0.19	0.74	1.89	4.94	98.53	0.33	0.00	96.99	11.78	10.52	1.89	0.24	7.62	0.36	0.55	0.69	0.00	0.34	0.89	4.94	2.12	1.64	0.95	39.77	1.02	0.72	4.84	1.31	0.00	0.00	-3.60	-4.63	18.18	62.72	208.42	1077.90	288.12	1402.73	625.28	1167.41	333.62	1367.43	392.21
31.998	1	0.12	0.17	0.03	0.14	0.03	0.17	0.06	2.39	3.49	99.66	0.33	0.00	0.38	3.49	0.19	0.66	0.00	2.58	0.95	0.67	1.56	0.00	2.39	1.28	15.50	0.00	0.35	0.50	0.06	0.84	22.05	1.77	0.00	0.00		20.70	-49.86	32.58	53.68	77.35	358.02	514.66	523.58	680.23	435.44	533.39	495.28	582.41
32.031	0	0.09	0.12	0.02	0.24	0.06	0.17	0.77	1.71	4.86	98.45	0.33	0.00	93.42	10.45	11.02	1.65	0.25	7.57	0.30	0.42	0.53	0.00	0.31	0.89	4.86	2.37	1.71	0.99	41.81	1.00	0.90	4.92	1.06	0.00	0.00	-4.01	-8.74	18.54	62.29	200.98	1079.06	292.43	1404.16	628.69	1171.54	341.16	1365.74	392.91
32.031	1	0.13	0.17	0.03	0.14	0.03	0.18	0.07	3.00	3.88	99.64	0.33	0.00	0.89	3.88	0.22	0.63	0.00	2.96	1.09	0.76	2.69	0.00	3.00	1.52	17.65	0.01	0.29	0.54	0.07	0.87	16.96	1.81	0.00	0.00		17.70	-45.58	33.09	53.52	75.86	358.10	514.47	525.06	681.44	434.58	534.97	496.18	579.24
32.065	0	0.09	0.11	0.02	0.22	0.07	0.15	0.69	1.58	4.53	98.62	0.33	0.00	94.06	8.22	10.90	1.37	0.26	8.86	0.30	0.46	0.39	0.00	0.30	0.81	4.53	2.35	1.58	0.95	41.32	1.04	1.80	4.95	0.87	0.00	0.00	1.12	-8.19	16.79	63.63	206.00	1077.17	290.60	1400.48	629.46	1164.57	336.63	1362.20	394.75
32.065	1	0.13	0.17	0.03	0.14	0.04	0.18	0.07	2.59	4.17	99.64	0.33	0.00	0.36	4.17	0.25	0.67	0.00	3.61	1.11	0.70	3.33	0.00	2.59	1.44	14.61	0.01	0.28	0.55	0.08	0.93	45.39	1.73	0.00	0.00		20.42	-50.06	33.81	53.22	77.59	356.53	513.88	525.31	682.65	436.87	533.38	496.68	582.80
32.098	0	0.09	0.11	0.02	0.21	0.07	0.15	0.64	1.74	3.90	98.72	0.33	0.06	96.76	7.18	10.37	1.30	0.31	8.81	0.33	0.45	0.39	0.00	0.31	0.74	3.90	2.28	1.74	1.01	41.02	0.99	2.05	4.99	0.18	0.00	0.00	-3.02	-5.01	19.22	62.74	210.52	1076.87	287.99	1401.86	623.43	1167.89	332.70	1368.92	395.20
32.098	1	0.13	0.17	0.03	0.14	0.04	0.18	0.07	2.65	4.22	99.64	0.33	0.00	0.28	4.22	0.24	0.74	0.00	4.32	1.25	1.01	4.84	0.00	2.65	1.73	15.17	0.01	0.54	0.54	0.08	0.90	29.53	1.73	0.00	0.00		19.41	-51.33	31.36	53.89	74.52	358.22	515.72	526.11	683.60	436.49	535.62	495.08	581.66
32.132	0	0.09	0.11	0.02	0.23	0.07	0.16	0.69	1.52	3.39	98.62	0.33	0.00	89.34	8.86	11.48	1.46	0.36	10.16	0.38	0.72	0.42	0.00	0.24	0.69	3.39	2.78	1.52	0.97	40.05	0.87	0.30	4.81	0.71	0.00	0.00	-4.07	-11.37	18.57	62.35	198.90	1076.53	289.16	1402.54	626.49	1170.36	338.03	1362.66	388.84
32.132	1	0.13	0.17	0.03	0.14	0.04	0.19	0.07	2.50	4.41	99.63	0.33	0.00	0.12	4.41	0.22	0.80	0.00	4.66	1.42	0.88	2.82	0.00	2.50	1.90	14.45	0.01	0.98	0.58	0.08	0.86	23.02	1.56	0.00	0.00		16.30	-55.47	28.53	54.66	65.51	360.68	515.75	526.52	683.52	437.97	537.21	491.25	575.33
32.165	0	0.09	0.12	0.02	0.22	0.08	0.15	0.62	1.92	2.86	98.77	0.33	0.43	95.08	7.55	11.49	1.23	0.43	10.41	0.31	0.93	0.33	0.00	0.26	0.81	2.86	2.98	1.92	1.03	38.51	0.84	1.05	4.96	1.05	0.00	0.00	2.01	-7.19	18.59	63.46	212.73	1077.99	290.57	1402.45	628.65	1167.34	334.16	1369.40	400.67
32.165	1	0.13	0.17	0.03	0.14	0.04	0.18	0.07	2.60	4.06	99.64	0.33	0.00	0.18	4.06	0.23	0.69	0.00	4.09	1.52	0.87	1.92	0.00	2.60	1.76	14.91	0.01	0.87	0.63	0.09	0.86	17.33	1.54	0.00	0.00		17.21	-53.65	27.66	53.30	68.57	363.85	514.66	528.94	681.78	438.77	535.36	494.59	575.19
32.198	0	0.08	0.10	0.02	0.26	0.08	0.15	0.75	2.55	2.79	98.51	0.33	0.38	96.39	9.25	14.48	1.21	0.49	11.45	0.34	1.13	0.34	0.00	0.28	0.88	2.79	3.34	2.55	1.03	38.43	0.77	0.71	5.06	0.96	0.00	0.00	-1.98	-5.57	18.90	63.00	212.56	1077.07	290.16	1400.94	625.36	1166.47	333.55	1368.95	398.23
32.198	1	0.13	0.17	0.03	0.14	0.04	0.19	0.07	3.02	4.83	99.62	0.33	0.00	0.83	4.83	0.27	0.61	0.00	3.95	1.45	1.05	1.37	0.00	3.02	1.94	15.45	0.01	1.34	0.59	0.10	0.81	19.14	1.74	0.00	0.00		15.18	-45.89	27.24	52.75	72.41	366.48	514.86	526.21	678.37	434.14	535.47	496.55	572.19
32.232	0	0.08	0.11	0.02	0.27	0.08	0.16	0.81	2.63	2.31	98.38	0.33	0.08	95.20	10.80	13.94	0.93	0.52	11.03	0.34	0.91	0.18	0.00	0.27	0.90	2.31	3.54	2.63	1.05	39.39	0.70	0.36	5.03	1.35	0.00	0.00	-2.83	-7.06	18.25	62.99	209.14	1076.52	290.40	1399.56	625.10	1165.14	335.27	1365.62	394.82
32.232	1	0.12	0.17	0.02	0.15	0.04	0.20	0.07	3.65	5.29	99.60	0.33	0.00	0.31	5.29	0.29	0.57	0.00	3.25	1.41	0.92	0.91	0.00	3.65	2.16	17.51	0.01	0.95	0.56	0.11	0.99	12.09	1.85	0.00	0.00		12.54	-50.95	30.70	54.11	69.81	362.02	514.88	522.21	675.08	435.96	532.58	491.54	574.82
32.265	0	0.08	0.11	0.02	0.30	0.07	0.18	0.86	2.14	2.49	98.28	0.33	0.00	95.72	12.91	14.51	0.94	0.68	9.57	0.34	1.08	0.25	0.00	0.27	0.88	2.49	3.68	2.14	1.06	37.97	0.65	0.33	5.02	1.20	0.00	0.00	-4.72	-6.46	17.71	62.66	208.83	1075.92	289.42	1399.93	623.90	1163.68	336.81	1365.31	391.14
32.265	1	0.12	0.17	0.02	0.15	0.04	0.20	0.07	3.56	5.92	99.60	0.33	0.00	0.33	5.92	0.37	0.57	0.00	3.03	1.18	0.79	0.83	0.00	3.56	1.88	17.33	0.01	0.63	0.53	0.12	0.99	17.39	1.90	0.00	0.00		19.84	-50.48	31.16	54.49	73.05	357.74	513.26	522.40	677.92	433.86	533.16	491.77	577.69
32.298	0	0.07	0.10	0.02	0.36	0.07	0.16	1.02	2.45	2.02	97.96	0.38	0.00	97.53	13.27	19.68	0.73	0.82	9.26	0.33	0.86	0.20	0.00	0.27	1.04	2.02	3.96	2.45	0.95	36.43	0.67	0.28	5.23	2.32	0.00	0.00	-3.40	-3.63	21.01	62.76	215.46	1073.07	287.65	1401.63	621.23	1167.59	334.16	1372.68	400.20
32.298	1	0.12	0.17	0.02	0.15	0.04	0.20	0.07	3.54	5.20	99.61	0.33	0.00	0.61	5.20	0.30	0.61	0.00	3.07	1.23	0.76	1.29	0.00	3.54	1.87	16.44	0.01	0.55	0.53	0.12	1.10	12.76	1.89	0.00	0.00		20.37	-47.44	33.71	54.25	78.12	355.01	512.82	522.77	680.58	433.47	531.57	493.18	581.94
32.332	0	0.07	0.11	0.02	0.37	0.06	0.18	0.86	2.21	1.54	98.28	0.35	0.00	98.16	15.21	18.51	0.86	0.76	7.36	0.29	0.78	0.18	0.00	0.26	1.25	1.54	3.14	2.21	0.85	31.57	0.56	1.89	4.62	2.09	0.00	0.00	-7.84	2.11	22.81	62.65	218.04	1072.31	288.44	1400.58	618.76	1170.47	329.17	1374.33	406.51
32.332	1	0.12	0.17	0.03	0.14	0.04	0.20	0.07	3.87	5.17	99.61	0.33	0.00	0.43	5.17	0.31	0.56	0.00	2.79	1.20	0.69	1.67	0.00	3.87	1.74	16.79	0.01	0.23	0.53	0.13	1.03	17.79	2.01	0.00	0.00		17.95	-49.18	35.66	54.00	76.69	353.57	512.80	522.72	681.95	435.61	531.40	493.09	582.15
32.365	0	0.06	0.10	0.02	0.49	0.07	0.18	1.17	2.96	1.40	97.66	0.59	0.00	97.49	17.36	25.22	0.69	0.82	8.26	0.26	0.93	0.15	0.00	0.23	1.16	1.40	2.92	2.96	0.80	30.13	0.50	0.73	4.95	3.03	0.00	0.00	2.41	-3.71	21.39	63.64	213.10	1073.22	286.77	1400.67	622.33	1168.87	334.18	1370.96	401.80
32.365	1	0.12	0.17	0.03	0.14	0.04	0.20	0.07	4.13	5.07	99.60	0.33	0.00	0.63	5.07	0.35	0.57	0.00	3.34	1.06	0.69	2.97	0.00	4.13	1.71	17.57	0.01	0.28	0.53	0.13	1.02	16.85	1.95	0.00	0.00		14.48	-47.31	33.14	53.54	77.16	354.75	513.63	524.20	683.08	433.27	532.89	494.93	579.28
32.399	0	0.06	0.11	0.02	0.42	0.06	0.15	0.83	3.69	0.99	98.34	0.61	0.00	98.25	13.53	25.00	0.54	0.71	6.98	0.20	0.74	0.05	0.00	0.23	1.29	0.99	2.48	3.69	0.70	25.99	0.52	1.11	5.05	3.83	0.00	0.00	-6.34	-1.87	21.84	62.64	214.69	1070.60	287.43	1401.71	621.33	1168.18	334.13	1372.38	400.44
32.399	1	0.12	0.17	0.03	0.14	0.04	0.19	0.07	3.82	4.51	99.62	0.33	0.00	0.21	4.51	0.30	0.67	0.00	3.59	1.04	0.92	3.03	0.00	3.82	1.58	16.61	0.01	0.26	0.50	0.13	0.96	10.39	1.97	0.00	0.00		14.94	-52.84	32.61	54.58	70.71	354.59	513.99	524.55	683.96	436.20	533.53	490.66	578.62
32.432	0	0.07	0.12	0.02	0.37	0.06	0.14	0.67	4.73	0.71	98.66	0.55	0.00	95.12	12.52	22.56	0.38	0.63	5.96	0.14	0.56	0.02	0.00	0.21	1.20	0.71	3.16	4.73	0.68	24.31	0.50	0.32	5.39	4.17	0.00	0.00	-1.05	-7.15	20.00	63.15	208.80	1072.20	287.20	1400.56	626.24	1166.96	333.33	1366.12	396.05
32.432	1	0.13	0.17	0.03	0.14	0.04	0.20	0.07	3.93	4.74	99.60	0.33	0.00	0.31	4.74	0.25	0.75	0.00	3.88	1.14	0.93	3.44	0.00	3.93	1.86	17.38	0.00	0.30	0.47	0.12	0.96	17.10	2.01	0.00	0.00		14.16	-50.89	32.18	54.34	71.95	355.33	513.70	524.62	682.99	435.09	532.80	491.07	578.00
32.465	0	0.08	0.14	0.02	0.29	0.07	0.15	0.47	5.29	0.61	99.06	0.39	0.00	97.78	10.99	17.00	0.34	0.60	7.28	0.12	0.59	0.02	0.00	0.24	1.33	0.61	3.26	5.29	0.65	22.83	0.50	0.18	5.49	4.73	0.00	0.00	-3.09	-3.07	20.14	63.46	213.53	1069.68	288.24	1396.98	624.20	1162.70	333.04	1365.82	398.90
32.465	1	0.13	0.17	0.03	0.14	0.04	0.19	0.07	3.69	4.50	99.62	0.33	0.00	0.29	4.50	0.17	0.76	0.00	3.88	1.35	1.12	3.54	0.00	3.69	1.62	15.79	0.00	0.30	0.45	0.11	0.93	8.51	1.99	0.00	0.00		16.78	-51.26	34.19	54.67	72.55	354.08	513.89	523.64	683.46	436.14	532.91	490.56	580.90
32.499	0	0.09	0.16	0.02	0.21	0.06	0.12	0.29	5.40	0.48	99.41	0.33	0.00	82.99	5.74	12.54	0.25	0.40	5.91	0.08	0.43	0.02	0.00	0.25	1.48	0.48	4.04	5.40	0.63	21.44	0.57	0.87	5.54	5.19	0.00	0.00	1.61	-14.08	18.20	63.22	211.93	1066.00	283.40	1403.67	632.78	1160.56	337.13	1365.83	389.88
32.499	1	0.13	0.17	0.03	0.14	0.04	0.19	0.07	3.69	4.29	99.62	0.33	0.00	0.27	4.29	0.13	0.75	0.00	3.83	1.57	1.25	2.81	0.00	3.69	1.75	15.92	0.00	0.29	0.43	0.10	0.92	15.47	2.05	0.00	0.00		15.49	-51.58	31.86	54.41	73.28	355.73	513.91	524.38	682.57	435.22	532.16	491.09	579.59
32.532	0	0.09	0.18	0.02	0.19	0.07	0.12	0.23	5.21	0.36	99.54	0.33	0.23	98.23	3.53	11.21	0.22	0.36	6.99	0.08	0.43	0.03	0.00	0.26	1.49	0.36	4.79	5.21	0.59	19.09	0.56	0.50	5.42	5.90	0.00	0.00	0.85	-1.93	18.45	63.66	207.72	1074.86	289.95	1400.18	628.40	1165.11	339.58	1365.07	395.84
32.532	1	0.13	0.17	0.03	0.14	0.04	0.18	0.06	3.02	3.67	99.64	0.33	0.00	0.31	3.67	0.10	0.79	0.00	3.65	1.77	1.07	3.24	0.00	3.02	1.80	13.71	0.00	0.22	0.43	0.10	0.96	21.09	2.04	0.00	0.00		15.36	-50.88	34.36	54.32	72.53	353.62	513.49	522.88	682.75	435.42	532.96	491.27	579.24
32.565	0	0.10	0.15	0.02	0.17	0.08	0.12	0.20	3.40	0.37	99.60	0.33	2.41	93.48	2.34	8.50	0.19	0.32	10.21	0.08	0.53	0.10	0.00	0.25	1.37	0.37	5.16	3.40	0.59	19.66	0.57	0.58	5.59	3.69	0.00	0.00	2.69	-8.69	18.70	63.35	203.28	1079.40	287.39	1401.81	622.60	1170.20	337.35	1366.08	391.70
32.565	1	0.13	0.17	0.03	0.14	0.04	0.18	0.06	2.94	3.69	99.64	0.33	0.00	0.37	3.69	0.10	0.82	0.00	2.88	1.69	0.94	2.90	0.00	2.94	1.60	12.52	0.00	0.12	0.43	0.09	0.98	18.73	1.94	0.00	0.00		14.31	-49.97	34.00	53.73	77.26	353.03	512.53	521.91	681.42	433.59	530.44	493.11	579.70
32.599	0	0.10	0.14	0.02	0.16	0.08	0.11	0.17	2.16	0.29	99.66	0.33	2.44	91.12	1.34	8.19	0.18	0.34	9.40	0.09	0.58	0.14	0.00	0.25	1.08	0.29	6.29	2.16	0.54	17.40	0.55	0.81	5.46	3.03	0.00	0.00	-0.88	-10.36	18.64	62.96	206.16	1079.90	292.00	1400.93	624.22	1169.35	337.68	1367.03	396.21
32.599	1	0.13	0.17	0.03	0.14	0.04	0.18	0.06	3.08	3.42	99.65	0.33	0.00	0.43	3.42	0.11	0.70	0.00	2.84	1.47	0.84	3.85	0.00	3.08	1.51	13.56	0.00	0.14	0.44	0.10	1.03	19.91	1.95	0.00	0.00		15.30	-49.24	33.06	53.47	76.83	354.12	513.29	523.45	682.63	433.51	532.37	494.21	579.47
32.632	0	0.10	0.13	0.02	0.15	0.08	0.12	0.16	1.64	0.30	99.68	0.33	3.30	94.60	1.29	6.21	0.19	0.23	11.36	0.11	0.88	0.19	0.00	0.25	1.07	0.30	6.02	1.64	0.59	17.79	0.51	0.40	5.49	1.56	0.00	0.00	1.69	-7.69	15.61	64.03	202.72	1080.23	293.32	1396.88	626.69	1162.71	342.17	1359.37	391.36
32.632	1	0.13	0.17	0.03	0.13	0.04	0.17	0.06	3.09	3.11	99.65	0.33	0.00	0.22	3.11	0.08	0.74	0.00	3.23	1.96	0.96	4.33	0.00	3.09	1.33	13.62	0.00	0.12	0.43	0.09	1.02	24.37	1.92	0.00	0.00		15.48	-52.70	31.95	54.21	72.52	355.63	513.45	524.96	682.78	436.21	531.75	491.00	579.26
32.665	0	0.10	0.12	0.02	0.14	0.10	0.12	0.15	1.20	0.29	99.70	0.33	4.91	96.18	1.10	4.54	0.15	0.21	14.52	0.16	0.94	0.26	0.00	0.21	0.87	0.29	6.70	1.20	0.57	18.04	0.54	0.92	5.58	0.52	0.00	0.00	1.15	-5.87	16.13	63.82	206.44	1078.82	290.23	1396.80	624.56	1161.79	337.06	1361.03	391.08
32.665	1	0.13	0.17	0.03	0.13	0.04	0.17	0.06	2.76	2.89	99.66	0.33	0.00	0.18	2.89	0.07	0.75	0.00	3.70	2.28	1.49	4.25	0.00	2.76	1.19	12.50	0.00	0.11	0.41	0.08	1.01	14.28	2.00	0.00	0.00		18.70	-53.61	33.17	54.41	74.13	353.42	513.24	524.28	684.09	436.44	531.81	490.85	582.16
32.699	0	0.10	0.12	0.02	0.14	0.10	0.12	0.14	1.16	0.25	99.71	0.33	4.88	95.40	1.14	4.55	0.11	0.21	14.13	0.23	0.82	0.18	0.00	0.17	0.79	0.25	6.46	1.16	0.53	16.93	0.56	0.80	5.61	0.33	0.00	0.00	0.81	-6.83	17.64	63.30	210.03	1076.47	286.13	1398.97	621.92	1163.23	333.42	1365.24	390.91
32.699	1	0.13	0.17	0.03	0.13	0.04	0.16	0.06	2.19	2.82	99.65	0.33	0.00	0.16	2.82	0.07	0.89	0.00	3.73	2.00	1.58	3.75	0.00	2.19	1.05	10.13	0.00	0.12	0.39	0.06	1.14	10.80	1.72	0.00	0.00		17.04	-54.06	32.10	54.35	73.74	352.46	512.56	523.22	683.32	434.54	531.81	490.91	579.34
32.732	0	0.10	0.11	0.02	0.14	0.10	0.12	0.14	1.82	0.24	99.72	0.33	5.17	94.57	0.79	4.86	0.12	0.22	14.85	0.25	0.89	0.17	0.00	0.20	0.66	0.24	6.72	1.82	0.55	15.61	0.53	1.71	5.67	0.00	0.00	0.00	0.43	-7.71	19.81	63.22	203.61	1076.77	289.22	1398.39	622.84	1169.62	334.44	1363.73	395.89
32.732	1	0.13	0.17	0.03	0.13	0.04	0.17	0.06	2.38	3.20	99.65	0.33	0.00	0.27	3.20	0.08	0.86	0.00	3.94	1.82	1.51	3.64	0.00	2.38	1.23	10.26	0.00	0.13	0.42	0.06	1.14	17.71	1.70	0.00	0.00		14.13	-51.64	31.89	53.80	74.32	353.25	512.89	523.98	683.62	433.56	532.52	492.69	577.52
32.766	0	0.10	0.11	0.02	0.14	0.09	0.12	0.13	3.97	0.20	99.72	0.33	3.39	95.69	0.96	5.17	0.10	0.28	12.12	0.30	0.87	0.14	0.00	0.20	0.66	0.17	5.34	3.97	0.54	14.65	0.61	1.77	5.52	0.00	0.00	0.00	0.49	-6.50	18.73	63.47	200.16	1074.85	288.76	1396.72	623.97	1166.44	337.69	1359.25	391.42
32.766	1	0.13	0.18	0.03	0.14	0.03	0.17	0.06	2.36	3.30	99.65	0.33	0.00	0.20	3.30	0.08	0.88	0.00	2.93	1.72	0.68	3.55	0.00	2.36	1.19	8.62	0.00	0.15	0.51	0.05	1.14	14.58	1.46	0.00	0.00		16.42	-53.00	31.31	54.13	71.97	353.61	512.73	524.88	684.00	434.54	533.38	491.50	577.37
32.799	0	0.10	0.11	0.02	0.14	0.10	0.12	0.14	2.75	0.22	99.71	0.33	4.73	97.12	1.15	5.78	0.10	0.25	14.06	0.38	0.88	0.22	0.00	0.22	0.64	0.16	5.04	2.75	0.58	15.79	0.60	0.21	5.81	0.00	0.00	0.00	0.61	-4.41	17.11	63.34	205.64	1076.19	285.14	1397.30	620.87	1162.54	334.10	1361.24	387.05
32.799	1	0.14	0.18	0.03	0.14	0.03	0.17	0.06	2.63	3.06	99.65	0.33	0.00	0.17	3.06	0.07	0.86	0.00	3.46	2.11	0.89	3.85	0.00	2.63	1.37	8.55	0.00	0.21	0.49	0.04	1.09	27.47	1.52	0.00	0.00		19.54	-53.87	30.17	54.29	73.93	356.35	513.50	524.98	682.14	435.44	532.15	491.31	580.56
32.832	0	0.10	0.11	0.02	0.13	0.11	0.12	0.13	3.29	0.23	99.73	0.33	4.93	95.65	1.07	4.31	0.10	0.25	14.01	0.32	0.95	0.22	0.00	0.23	0.62	0.15	5.33	3.29	0.61	14.58	0.54	0.83	6.14	0.00	0.00	0.00	-1.70	-6.55	19.39	62.50	204.99	1077.27	285.07	1402.43	622.11	1170.42	331.14	1366.55	390.75
32.832	1	0.14	0.18	0.03	0.13	0.04	0.17	0.06	2.65	2.65	99.65	0.33	0.00	0.20	2.52	0.06	0.87	0.00	4.32	2.71	1.31	4.04	0.00	2.65	1.49	8.82	0.00	0.27	0.47	0.04	1.09	14.21	1.53	0.00	0.00		21.24	-52.94	32.38	53.79	75.75	355.26	512.92	525.62	683.28	436.80	531.78	492.87	582.71
32.866	0	0.10	0.11	0.02	0.13	0.12	0.12	0.13	2.77	0.28	99.73	0.33	6.48	86.98	0.96	4.18	0.08	0.29	15.93	0.33	0.76	0.22	0.00	0.28	0.61	0.12	6.04	2.77	0.69	15.05	0.49	0.70	6.64	0.00	0.00	0.00	-0.26	-12.50	18.16	62.93	196.48	1079.49	289.23	1397.40	621.34	1169.91	334.95	1358.76	389.17
32.866	1	0.15	0.17	0.03	0.13	0.04	0.17	0.06	2.62	2.62	99.65	0.33	0.00	0.23	2.15	0.06	0.87	0.00	4.50	3.53	1.85	4.05	0.00	2.62	1.76	9.06	0.00	0.35	0.46	0.04	1.16	9.08	1.56	0.00	0.00		20.25	-52.30	29.76	52.48	77.21	358.52	511.59	527.87	680.94	436.37	530.43	496.01	579.45
32.899	0	0.10	0.11	0.02	0.13	0.12	0.12	0.12	1.99	0.29	99.74	0.33	6.26	93.39	0.65	3.24	0.09	0.33	15.31	0.30	0.84	0.25	0.00	0.29	0.59	0.10	6.47	1.99	0.69	13.67	0.49	0.59	6.50	0.00	0.00	0.00	5.93	-8.76	17.21	64.56	205.41	1077.75	289.23	1396.04	623.84	1163.30	337.82	1361.09	393.25
32.899	1	0.14	0.17	0.03	0.13	0.04	0.17	0.06	2.77	2.77	99.65	0.33	0.00	0.46	2.07	0.08	0.81	0.00	4.48	2.83	2.08	3.15	0.00	2.77	1.64	9.63	0.00	0.36	0.48	0.04	1.22	5.15	1.62	0.00	0.00		18.08	-48.92	26.90	52.27	73.77	362.08	511.26	531.30	683.57	435.63	532.19	496.16	574.37
32.932	0	0.10	0.11	0.02	0.13	0.10	0.12	0.13	2.41	0.30	99.74	0.33	4.48	96.82	0.68	3.61	0.10	0.36	12.02	0.23	0.82	0.16	0.00	0.30	0.67	0.12	6.00	2.41	0.75	15.20	0.45	0.32	6.24	0.00	0.00	0.00	2.36	-4.91	17.21	64.25	204.40	1077.62	290.24	1392.69	620.97	1161.99	336.12	1358.35	392.87
32.932	1	0.13	0.17	0.03	0.13	0.04	0.17	0.06	3.31	2.33	99.65	0.33	0.00	0.21	2.33	0.12	0.76	0.00	3.47	2.15	1.89	3.02	0.00	3.31	1.78	11.10	0.00	0.30	0.49	0.05	1.17	8.68	1.63	0.00	0.00		11.64	-52.91	29.44	54.62	63.48	359.86	513.08	524.53	679.67	436.22	533.97	488.51	569.95
32.966	0	0.10	0.11	0.02	0.13	0.09	0.11	0.13	2.24	0.28	99.74	0.33	4.09	93.48	0.69	3.71	0.12	0.42	11.39	0.24	1.04	0.18	0.00	0.28	0.63	0.13	5.37	2.24	0.81	15.22	0.38	0.39	6.18	0.00	0.00	0.00	3.35	-8.69	18.30	63.81	208.41	1077.92	286.74	1394.37	617.07	1164.07	330.42	1362.71	393.50
32.966	1	0.14	0.17	0.03	0.13	0.03	0.17	0.06	3.15	2.47	99.65	0.33	0.00	0.27	2.30	0.12	0.75	0.00	3.39	2.47	1.42	2.33	0.00	3.15	1.85	12.21	0.00	0.39	0.48	0.05	1.27	12.59	1.57	0.00	0.00		20.70	-51.49	31.76	53.15	77.01	357.42	511.96	525.38	679.92	436.23	530.25	494.31	580.82
32.999	0	0.10	0.11	0.02	0.13	0.07	0.11	0.12	1.81	0.25	99.74	0.33	2.68	96.63	0.70	3.40	0.11	0.42	8.11	0.19	0.80	0.07	0.00	0.25	0.44	0.11	4.95	1.81	0.90	14.92	0.36	1.27	5.93	0.00	0.00	0.00	1.08	-5.23	19.55	63.16	206.10	1075.16	283.71	1397.85	618.50	1167.03	330.35	1363.95	391.18
32.999	1	0.14	0.17	0.03	0.13	0.03	0.17	0.06	3.00	3.00	99.65	0.33	0.00	0.41	2.04	0.10	0.76	0.00	3.36	3.41	1.31	1.87	0.00	3.00	1.77	11.97	0.00	0.28	0.45	0.05	1.26	30.80	1.61	0.00	0.00		20.29	-49.52	33.16	52.98	82.15	355.05	512.03	523.63	680.60	434.22	529.26	495.94	583.47
33.032	0	0.10	0.11	0.02	0.13	0.08	0.11	0.13	2.22	0.27	99.73	0.33	2.95	91.29	0.72	3.67	0.12	0.52	9.45	0.20	0.92	0.08	0.00	0.27	0.47	0.12	5.37	2.22	0.91	16.24	0.34	0.99	5.80	0.00	0.00	0.00	-1.37	-10.25	16.91	62.53	202.65	1075.58	284.52	1401.87	624.33	1164.96	336.27	1362.07	383.31
33.032	1	0.14	0.17	0.03	0.13	0.03	0.17	0.06	3.41	3.41	99.65	0.33	0.00	0.66	1.93	0.10	0.75	0.00	3.41	3.41	1.42	2.61	0.00	3.42	1.96	14.04	0.01	0.33	0.46	0.05	1.30	16.96	1.59	0.00	0.00		15.02	-47.07	32.58	52.93	76.87	358.03	514.59	524.53	681.09	434.44	533.40	496.01	579.41
33.066	0	0.11	0.12	0.02	0.13	0.08	0.12	0.12	2.55	0.34	99.74	0.33	3.36	91.56	0.65	2.67	0.13	0.57	10.24	0.15	0.60	0.07	0.00	0.34	0.48	0.08	5.54	2.55	0.95	14.29	0.30	0.48	5.82	0.00	0.00	0.00	-1.52	-10.08	19.24	62.49	198.94	1076.63	285.82	1399.03	620.46	1170.15	332.47	1361.10	388.27
33.066	1	0.14	0.17	0.03	0.13	0.04	0.17	0.06	3.91	3.34	99.65	0.33	0.00	0.13	1.90	0.13	0.70	0.00	4.15	3.34	1.58	2.55	0.00	3.91	2.07	16.83	0.01	0.47	0.42	0.04	1.34	15.83	1.69	0.00	0.00		19.47	-55.23	31.21	53.82	68.63	358.60	513.81	525.94	681.15	438.99	534.56	492.13	578.00
33.099	0	0.11	0.11	0.02	0.13	0.09	0.12	0.12	3.01	0.32	99.73	0.33	4.33	90.79	0.72	3.33	0.13	0.60	12.50	0.18	0.58	0.05	0.00	0.32	0.52	0.08	5.73	3.01	0.95	14.32	0.28	0.36	5.93	0.00	0.00	0.00	2.92	-10.56	18.38	63.73	198.97	1077.09	290.49	1395.40	623.28	1167.05	338.26	1358.38	392.87
33.099	1	0.14	0.17	0.03	0.13	0.04	0.18	0.06	3.86	2.98	99.64	0.33	0.00	0.26	2.47	0.19	0.65	0.00	4.26	2.98	1.49	3.47	0.00	3.86	2.04	16.39	0.01	0.50	0.41	0.05	1.37	5.21	1.71	0.00	0.00		20.73	-51.83	29.85	52.48	73.71	359.22	510.90	529.33	681.62	437.49	531.62	495.49	577.09
33.133	0	0.11	0.11	0.02	0.13	0.14	0.12	0.12	3.99	0.32	99.72	0.39	7.27	96.14	0.76	2.55	0.11	0.55	18.30	0.19	0.65	0.09	0.00	0.32	0.52	0.07	6.28	3.99	0.91	13.77	0.26	0.21	6.61	0.00	0.00	0.00	3.18	-5.92	16.05	64.36	208.76	1077.94	290.90	1393.68	622.14	1158.68	339.07	1360.49	392.50
33.133	1	0.13	0.17	0.03	0.13	0.04	0.18	0.06	3.86	2.61	99.64	0.33	0.00	0.40	2.61	0.22	0.56	0.00	4.26	2.06	0.90	2.93	0.00	3.86	1.61	14.35	0.01	0.76	0.43	0.05	1.44	6.41	1.81	0.00	0.00		13.49	-49.63	28.26	52.49	70.55	360.63	511.07	529.51	682.81	435.69	532.46	494.93	570.79
33.166	0	0.11	0.11	0.02	0.13	0.13	0.12	0.11	4.11	0.39	99.74	0.35	6.34	91.87	0.85	2.57	0.11	0.48	16.62	0.20	0.73	0.10	0.00	0.39	0.62	0.07	6.82	4.11	0.82	13.03	0.26	1.49	6.52	0.00	0.00	0.00	2.84	-9.88	15.21	64.30	202.28	1072.68	285.22	1389.88	619.24	1154.74	336.16	1351.70	382.26
33.166	1	0.13	0.17	0.03	0.13	0.04	0.18	0.06	4.31	2.59	99.64	0.33	0.00	0.75	2.59	0.27	0.48	0.01	4.34	1.49	0.78	2.32	0.00	4.31	1.66	13.89	0.01	0.89	0.44	0.06	1.47	4.68	1.91	0.00	0.00		13.75	-46.45	27.57	52.22	70.22	363.50	511.21	529.38	681.66	435.09	533.17	495.48	569.00
33.199	0	0.11	0.11	0.02	0.13	0.16	0.12	0.10	4.90	0.41	99.67	0.46	8.10	97.13	0.71	2.26	0.10	0.52	19.72	0.20	0.90	0.07	0.00	0.41	0.78	0.06	9.34	4.90	0.70	11.59	0.30	1.25	7.17	0.00	0.00	0.00	-1.23	-4.39	21.25	63.57	204.64	1066.78	281.93	1391.33	614.97	1163.16	328.82	1358.09	391.11
33.199	1	0.13	0.17	0.03	0.13	0.04	0.18	0.06	3.66	2.33	99.64	0.33	0.00	0.27	2.33	0.23	0.49	0.00	3.66	1.54	0.64	1.70	0.00	4.40	1.74	14.78	0.01	0.72	0.43	0.06	1.54	24.29	1.97	0.00	0.00		13.33	-51.54	29.52	53.58	69.37	360.90	511.69	524.61	675.40	435.84	530.42	491.35	572.03
33.233	0	0.11	0.11	0.02	0.13	0.16	0.12	0.10	4.21	0.43	99.67	0.42	8.35	96.79	0.50	1.75	0.10	0.38	19.36	0.23	0.87	0.09	0.00	0.43	0.95	0.06	11.33	4.21	0.66	12.46	0.32	0.56	7.40	0.00	0.00	0.00	0.93	-4.97	18.03	63.51	210.19	1064.40	278.19	1393.75	618.85	1154.48	332.16	1358.47	382.81
33.233	1	0.13	0.17	0.03	0.13	0.04	0.18	0.06	3.55	2.30	99.65	0.33	0.00	0.30	2.30	0.23	0.53	0.00	3.55	1.73	0.68	1.74	0.00	4.21	1.76	15.06	0.01	0.62	0.39	0.06	1.59	29.75	2.10	0.00	0.00		18.73	-50.99	32.37	53.86	75.04	355.50	510.51	522.81	677.82	434.39	529.17	491.74	577.56
33.266	0	0.11	0.11	0.02	0.13	0.13	0.12	0.10	4.07	0.42	99.74	0.33	6.66	95.91	0.48	1.45	0.10	0.37	15.92	0.28	0.61	0.04	0.00	0.42	1.34	0.06	13.86	4.07	0.68	11.41	0.33	0.78	7.12	0.00	0.00	0.00	3.81	-6.23	18.64	64.04	207.70	1066.14	280.55	1391.78	620.05	1157.00	330.43	1356.65	387.70
33.266	1	0.13	0.17	0.03	0.13	0.04	0.17	0.06	3.91	2.37	99.65	0.33	0.00	0.42	2.37	0.23	0.56	0.00	4.01	1.84	0.93	1.50	0.00	3.91	1.62	13.52	0.01	0.42	0.37	0.06	1.52	19.06	2.14	0.00	0.00		21.03	-49.30	35.23	53.14	81.15	352.35	510.50	522.99	681.14	434.64	528.76	494.85	583.17
33.299	0	0.11	0.11	0.02	0.13	0.12	0.12	0.10	3.09	0.37	99.74	0.33	6.32	94.90	0.40	1.15	0.08	0.34	13.69	0.21	0.37	0.02	0.00	0.42	1.12	0.06	14.90	3.09	0.63	11.20	0.33	0.28	7.33	0.00	0.00	0.00	2.61	-7.39	17.55	63.78	206.60	1066.29	280.37	1392.19	620.60	1155.37	331.89	1355.30	383.95
33.299	1	0.13	0.16	0.03	0.13	0.04	0.18	0.06	3.98	2.73	99.64	0.33	0.00	0.69	2.73	0.23	0.54	0.00	3.98	2.02	1.08	2.01	0.00	4.04	1.62	13.89	0.01	0.36	0.34	0.05	1.55	14.28	2.25	0.00	0.00		15.47	-46.81	32.53	53.13	78.70	354.31	512.59	525.31	683.59	432.65	532.04	495.63	579.22
33.333	0	0.11	0.11	0.02	0.13	0.11	0.12	0.10	2.82	0.40	99.73	0.33	5.51	95.93	0.31	1.21	0.07	0.38	13.09	0.26	0.40	0.04	0.00	0.45	1.17	0.06	15.33	2.82	0.62	11.28	0.34	0.74	6.76	0.00	0.00	0.00	3.25	-6.20	18.15	63.97	210.55	1067.09	281.97	1391.32	618.08	1155.07	333.50	1358.43	388.05
33.333	1	0.13	0.16	0.03	0.13	0.04	0.18	0.06	4.12	2.84	99.64	0.33	0.00	0.41	2.84	0.24	0.47	0.00	4.45	1.76	1.22	2.72	0.00	4.12	1.50	14.97	0.01	0.40	0.36	0.06	1.60	12.53	2.29	0.00	0.00		18.25	-49.52	29.55	52.99	78.52	357.39	512.21	526.15	680.97	433.04	531.12	495.54	578.65
33.366	0	0.11	0.11	0.02	0.13	0.12	0.12	0.09	3.14	0.45	99.74	0.33	6.28	90.32	0.24	0.99	0.08	0.27	13.96	0.37	0.50	0.03	0.00	0.45	1.25	0.06	15.16	3.14	0.63	11.30	0.33	3.09	7.25	0.00	0.00	0.00	3.97	-10.83	15.89	64.29	201.66	1069.41	285.22	1389.60	622.52	1154.49	336.66	1350.50	384.08
33.366	1	0.13	0.16	0.03	0.13	0.04	0.17	0.06	4.13	2.36	99.65	0.33	0.00	0.50	2.36	0.24	0.46	0.00	4.31	1.66	1.19	2.27	0.00	4.13	1.35	15.08	0.01	0.44	0.38	0.06	1.70	5.98	2.32	0.00	0.00		19.39	-48.50	27.28	51.74	78.51	360.68	509.92	530.57	681.51	434.15	529.89	497.93	575.67
33.400	0	0.11	0.11	0.02	0.13	0.26	0.13	0.10	5.81	0.47	99.48	0.81	11.34	92.90	0.20	1.03	0.09	0.23	26.97	0.41	1.29	0.09	0.00	0.47	1.58	0.09	15.78	5.81	0.64	12.50	0.33	0.62	7.73	0.00	0.00	0.00	3.05	-9.15	16.86	64.36	205.30	1067.02	285.73	1387.45	621.75	1152.88	334.62	1351.18	387.77
33.400	1	0.13	0.16	0.03	0.13	0.04	0.17	0.06	3.23	2.42	99.65	0.33	0.00	0.88	2.42	0.21	0.42	0.00	3.23	1.67	0.91	1.90	0.00	4.09	1.36	14.51	0.01	0.56	0.36	0.06	1.62	11.26	2.33	0.00	0.00		15.35	-45.60	30.40	53.11	67.75	360.94	508.67	525.67	677.27	434.58	530.71	491.53	567.42
33.433	0	0.11	0.10	0.02	0.12	0.27	0.13	0.10	5.54	0.46	99.47	0.73	11.65	93.97	0.18	1.04	0.08	0.26	25.68	0.41	1.26	0.08	0.00	0.46	1.80	0.08	15.90	5.54	0.63	13.09	0.31	3.67	8.51	0.00	0.00	0.00	2.00	-8.27	18.59	63.94	204.95	1065.39	283.95	1387.93	619.84	1155.70	331.88	1352.53	388.99
33.433	1	0.13	0.16	0.03	0.13	0.04	0.17	0.06	3.31	2.66	99.66	0.33	0.00	0.17	2.66	0.14	0.47	0.00	3.31	2.55	0.92	1.64	0.00	3.52	1.75	12.25	0.01	0.58	0.31	0.06	1.81	15.77	2.30	0.00	0.00		15.86	-53.96	32.95	54.72	69.98	355.54	510.56	521.07	676.09	436.00	528.52	487.99	575.36
33.466	0	0.10	0.10	0.02	0.12	0.34	0.13	0.10	4.77	0.45	99.32	0.94	13.61	94.03	0.17	1.04	0.08	0.23	29.96	0.48	1.44	0.06	0.00	0.45	1.46	0.09	12.12	4.77	0.63	12.72	0.28	2.17	8.50	0.00	0.00	0.00	1.62	-8.22	18.54	64.08	203.22	1066.68	285.66	1385.19	616.72	1155.42	333.31	1350.78	389.26
33.466	1	0.13	0.16	0.03	0.13	0.04	0.17	0.06	3.19	3.03	99.66	0.33	0.00	0.54	2.93	0.12	0.50	0.00	3.33	3.03	0.80	1.72	0.00	3.19	1.70	12.07	0.01	0.42	0.31	0.06	1.72	15.46	2.23	0.00	0.00		21.87	-48.11	33.14	53.80	81.83	352.67	510.64	521.12	679.09	430.96	529.06	493.70	581.59
33.500	0	0.10	0.10	0.02	0.11	0.33	0.13	0.10	3.72	0.52	99.33	0.79	13.89	92.31	0.20	1.12	0.09	0.29	28.64	0.46	1.31	0.05	0.00	0.52	1.34	0.10	9.28	3.72	0.58	12.97	0.31	1.39	9.03	0.00	0.00	0.00	3.01	-9.58	18.37	64.28	200.33	1066.91	286.55	1382.83	616.83	1155.30	332.88	1347.44	389.55
33.500	1	0.13	0.16	0.03	0.13	0.04	0.18	0.06	3.30	3.21	99.65	0.33	0.00	0.72	3.21	0.14	0.51	0.00	3.30	2.65	0.80	2.28	0.00	3.53	1.71	12.18	0.01	0.37	0.34	0.06	1.68	13.94	2.26	0.00	0.00		19.62	-46.60	33.47	53.52	81.47	353.30	512.21	522.33	681.23	431.46	530.69	494.59	582.19
33.533	0	0.10	0.09	0.02	0.11	0.29	0.12	0.10	2.59	0.53	99.41	0.60	13.21	95.44	0.15	1.15	0.07	0.33	25.88	0.52	1.33	0.05	0.00	0.53	1.48	0.11	7.97	2.59	0.59	11.74	0.29	1.39	9.29	0.00	0.00	0.00	5.91	-6.80	15.86	65.49	203.85	1064.35	283.19	1378.10	614.98	1145.70	331.31	1342.52	384.36
33.533	1	0.13	0.16	0.03	0.13	0.04	0.17	0.06	3.02	3.43	99.65	0.33	0.00	0.42	3.43	0.15	0.52	0.00	3.30	1.99	0.96	3.10	0.00	3.02	1.59	10.85	0.01	0.26	0.35	0.06	1.59	16.16	2.20	0.00	0.00		13.48	-49.28	33.43	54.18	74.22	352.52	512.39	521.47	681.34	432.27	531.61	490.99	577.00
33.566	0	0.10	0.09	0.02	0.11	0.31	0.12	0.09	2.44	0.52	99.38	0.62	13.76	97.72	0.14	1.61	0.07	0.32	26.39	0.61	1.14	0.03	0.00	0.52	2.03	0.10	8.82	2.44	0.56	10.79	0.33	3.37	9.60	0.00	0.00	0.00	1.52	-3.21	19.53	64.05	195.61	1062.71	281.06	1381.24	612.88	1155.53	330.57	1343.76	383.80
33.566	1	0.13	0.17	0.03	0.13	0.04	0.17	0.06	2.88	3.28	99.66	0.33	0.00	0.29	3.28	0.13	0.54	0.00	3.11	1.96	1.07	4.67	0.00	2.88	1.22	11.53	0.00	0.15	0.37	0.06	1.52	15.76	2.16	0.00	0.00		13.26	-51.18	32.98	54.46	72.89	352.28	512.08	520.90	680.70	432.50	531.10	489.77	576.18
33.600	0	0.10	0.09	0.02	0.11	0.24	0.12	0.10	3.13	0.49	99.53	0.46	11.50	96.90	0.16	1.51	0.07	0.35	21.52	0.58	1.07	0.03	0.00	0.49	2.33	0.14	8.01	3.13	0.55	11.36	0.36	0.91	9.58	0.00	0.00	0.00	4.85	-4.79	21.09	64.28	199.52	1060.40	278.88	1383.25	614.46	1157.24	328.00	1347.50	388.06
33.600	1	0.13	0.17	0.03	0.14	0.03	0.17	0.07	2.78	3.91	99.65	0.33	0.00	0.29	3.91	0.13	0.56	0.00	2.60	1.77	1.07	4.95	0.00	2.78	1.08	11.63	0.00	0.13	0.43	0.07	1.42	4.50	2.03	0.00	0.00		13.89	-51.16	32.61	55.01	73.42	351.35	512.74	519.56	680.95	430.96	531.71	488.75	576.99
33.633	0	0.10	0.09	0.02	0.11	0.26	0.12	0.09	4.47	0.50	99.47	0.56	12.11	96.52	0.15	1.42	0.08	0.47	22.97	0.37	0.96	0.02	0.00	0.50	2.60	0.14	8.53	4.47	0.60	10.31	0.37	5.24	9.86	0.00	0.00	0.00	2.46	-5.38	18.71	64.19	202.62	1060.70	278.86	1382.45	613.87	1151.29	329.02	1346.57	383.08
33.633	1	0.13	0.17	0.03	0.14	0.03	0.18	0.07	2.83	4.85	99.64	0.33	0.00	0.48	4.85	0.13	0.55	0.00	2.30	1.37	1.10	5.61	0.00	2.83	1.14	11.76	0.00	0.15	0.43	0.08	1.33	4.46	2.01	0.00	0.00		15.95	-48.69	32.15	54.79	75.89	352.67	512.70	519.99	680.02	429.96	531.69	490.18	577.86
33.666	0	0.10	0.09	0.02	0.11	0.31	0.12	0.09	5.60	0.51	99.39	0.72	13.10	97.32	0.17	1.23	0.08	0.53	25.41	0.38	0.75	0.01	0.00	0.51	2.36	0.12	8.55	5.60	0.60	9.58	0.41	1.40	9.92	0.00	0.00	0.00	3.55	-4.03	19.74	64.35	201.42	1060.39	279.07	1382.24	614.03	1153.46	328.72	1346.67	385.63
33.666	1	0.13	0.17	0.03	0.14	0.03	0.19	0.07	2.79	5.46	99.63	0.33	0.00	0.38	5.46	0.13	0.60	0.00	2.35	1.51	1.13	6.68	0.00	2.79	1.07	12.68	0.00	0.11	0.41	0.08	1.25	6.56	1.90	0.00	0.00		14.74	-49.80	33.53	54.82	74.24	351.05	511.99	520.07	681.02	431.23	531.16	489.28	577.44
33.700	0	0.11	0.10	0.02	0.11	0.20	0.12	0.09	5.18	0.43	99.59	0.48	9.96	98.27	0.15	1.06	0.08	0.46	20.15	0.28	0.75	0.01	0.00	0.43	2.00	0.13	7.77	5.18	0.71	10.60	0.32	1.28	8.88	0.00	0.00	0.00	2.32	-1.81	21.60	64.18	200.11	1063.51	280.38	1380.33	608.63	1158.61	324.67	1347.59	390.48
33.700	1	0.13	0.17	0.03	0.15	0.03	0.19	0.07	2.49	5.83	99.63	0.33	0.00	0.41	5.83	0.14	0.71	0.00	2.40	1.23	1.13	6.32	0.00	2.49	0.78	12.43	0.00	0.12	0.43	0.08	1.20	6.47	1.69	0.00	0.00		15.00	-49.40	32.53	54.47	76.58	351.69	512.19	520.92	681.42	430.65	530.78	490.68	578.33
33.733	0	0.11	0.10	0.02	0.11	0.22	0.12	0.09	5.17	0.44	99.57	0.52	10.27	97.45	0.14	0.93	0.08	0.49	21.36	0.27	1.09	0.02	0.00	0.44	2.33	0.14	9.68	5.17	0.65	10.32	0.28	1.30	8.89	0.00	0.00	0.00	4.98	-3.78	21.91	64.51	195.91	1061.97	279.38	1379.98	609.51	1159.19	326.94	1345.13	388.63
33.733	1	0.13	0.17	0.03	0.15	0.03	0.19	0.07	2.63	6.05	99.62	0.33	0.00	0.30	6.05	0.15	0.67	0.00	2.55	1.01	1.24	6.45	0.00	2.63	0.73	12.92	0.00	0.14	0.43	0.08	1.17	9.22	1.69	0.00	0.00		13.00	-51.02	32.77	54.42	73.42	352.41	512.14	519.94	679.67	431.72	531.01	489.91	575.77
33.767	0	0.10	0.10	0.02	0.11	0.15	0.11	0.09	3.37	0.42	99.70	0.33	7.82	97.89	0.12	0.71	0.08	0.42	14.10	0.28	1.16	0.03	0.00	0.42	2.42	0.16	11.39	3.37	0.70	9.71	0.23	0.87	9.16	0.00	0.00	0.00	1.16	-2.81	19.68	64.16	195.90	1061.76	278.32	1378.95	608.99	1154.31	325.98	1342.11	381.71
33.767	1	0.12	0.17	0.03	0.15	0.03	0.20	0.07	2.89	6.55	99.61	0.33	0.00	0.62	6.55	0.15	0.59	0.00	2.54	0.94	1.18	5.12	0.00	2.89	0.67	15.98	0.00	0.16	0.46	0.10	1.16	9.90	1.59	0.00	0.00		15.21	-47.36	32.75	54.44	77.69	350.95	511.02	520.45	680.52	429.12	530.07	490.88	577.21
33.800	0	0.10	0.09	0.02	0.11	0.18	0.11	0.08	3.40	0.47	99.65	0.33	9.27	97.84	0.14	0.61	0.10	0.34	15.64	0.30	1.29	0.03	0.00	0.47	2.21	0.17	12.44	3.40	0.65	7.67	0.18	0.91	9.95	0.00	0.00	0.00	2.67	-2.93	20.25	64.25	193.51	1061.34	276.92	1377.77	607.16	1155.32	324.94	1340.54	380.96
33.800	1	0.12	0.17	0.03	0.15	0.03	0.20	0.07	2.69	7.06	99.60	0.33	0.00	0.33	7.06	0.15	0.61	0.00	2.79	0.98	1.18	5.20	0.00	2.69	0.69	15.29	0.00	0.15	0.45	0.10	1.06	22.51	1.61	0.00	0.00		12.85	-50.48	32.43	54.14	75.91	350.72	510.59	520.31	680.18	430.28	529.36	490.69	575.33
33.833	0	0.10	0.09	0.02	0.11	0.18	0.11	0.08	3.74	0.44	99.64	0.34	9.20	97.69	0.14	0.49	0.10	0.32	16.92	0.31	1.60	0.03	0.00	0.44	1.88	0.20	10.56	3.74	0.60	7.72	0.18	0.85	9.49	0.00	0.00	0.00	1.33	-3.29	20.72	63.97	197.14	1060.15	275.67	1377.09	604.83	1154.29	321.56	1342.00	381.82
33.833	1	0.12	0.17	0.03	0.15	0.03	0.20	0.07	2.74	6.83	99.60	0.33	0.00	0.35	6.83	0.17	0.63	0.00	2.71	0.97	1.24	5.73	0.00	2.74	0.76	14.72	0.00	0.14	0.48	0.11	1.07	6.92	1.55	0.00	0.00		14.56	-50.28	32.66	54.37	77.69	349.31	511.07	520.52	682.28	429.75	529.79	490.72	577.94
33.867	0	0.10	0.10	0.02	0.11	0.17	0.11	0.08	3.50	0.38	99.66	0.33	8.88	96.75	0.11	0.41	0.09	0.27	16.53	0.29	1.64	0.03	0.00	0.38	1.66	0.31	11.69	3.50	0.51	7.31	0.16	0.35	9.24	0.00	0.00	0.00	4.82	-5.03	19.68	64.59	199.42	1059.10	273.44	1376.53	605.96	1151.49	317.57	1340.11	382.28
33.867	1	0.13	0.18	0.03	0.15	0.03	0.19	0.07	2.49	6.34	99.61	0.33	0.00	0.22	6.34	0.15	0.71	0.00	2.77	1.09	1.15	5.23	0.00	2.49	0.83	12.41	0.00	0.10	0.47	0.10	1.00	20.83	1.42	0.00	0.00		18.77	-52.61	32.79	54.01	76.59	351.28	510.83	520.24	679.79	432.16	529.91	491.11	578.80
33.900	0	0.10	0.10	0.02	0.11	0.17	0.11	0.08	5.72	0.36	99.66	0.39	8.16	96.97	0.09	0.38	0.09	0.26	16.54	0.28	2.38	0.03	0.00	0.36	1.46	0.36	11.53	5.72	0.45	6.98	0.14	0.38	9.24	0.00	0.00	0.00	6.44	-4.67	20.10	64.58	195.34	1059.16	272.96	1375.33	605.78	1152.61	319.20	1338.33	379.74
33.900	1	0.13	0.18	0.03	0.15	0.03	0.20	0.07	2.73	6.25	99.61	0.33	0.00	0.65	6.25	0.16	0.69	0.00	3.14	1.41	1.18	4.89	0.00	2.73	0.93	13.52	0.00	0.12	0.51	0.10	1.01	12.11	1.38	0.00	0.00		13.23	-47.13	31.80	52.82	75.86	354.02	510.42	524.06	680.47	431.37	530.74	493.92	573.68
33.933	0	0.11	0.10	0.02	0.12	0.15	0.11	0.08	10.52	0.35	99.71	0.48	6.24	97.97	0.08	0.35	0.08	0.28	14.86	0.23	1.37	0.02	0.00	0.35	1.59	0.37	13.48	10.52	0.44	6.79	0.14	0.23	8.68	0.00	0.00	0.00	5.93	-2.61	20.09	64.36	190.28	1057.39	271.77	1374.49	604.71	1152.29	322.64	1335.11	375.39
33.933	1	0.13	0.17	0.03	0.15	0.03	0.19	0.07	2.74	5.69	99.61	0.33	0.00	0.90	5.69	0.18	0.70	0.00	3.33	1.45	1.00	3.30	0.00	2.74	1.08	12.90	0.00	0.18	0.54	0.10	1.01	13.49	1.47	0.00	0.00		14.84	-45.50	27.77	52.19	76.74	358.81	509.61	525.31	678.93	429.62	530.18	494.92	570.50
33.967	0	0.11	0.10	0.02	0.12	0.17	0.11	0.07	10.32	0.33	99.66	0.54	7.49	97.61	0.07	0.31	0.07	0.30	16.70	0.32	1.12	0.03	0.00	0.33	1.65	0.43	15.92	10.32	0.40	5.96	0.16	0.60	8.98	0.20	0.00	0.00	9.21	-3.44	19.68	64.98	193.48	1056.37	271.38	1373.49	605.47	1149.57	323.02	1335.42	376.84
33.967	1	0.12	0.17	0.03	0.15	0.03	0.19	0.07	3.13	5.39	99.61	0.33	0.00	0.77	5.39	0.23	0.56	0.00	3.20	1.18	0.75	2.22	0.00	3.13	1.16	14.24	0.00	0.32	0.60	0.14	0.95	15.85	1.58	0.00	0.00		14.34	-46.29	28.29	53.14	70.33	359.46	507.91	521.92	673.86	430.01	528.78	489.74	565.90
34.000	0	0.11	0.10	0.02	0.12	0.19	0.11	0.07	10.43	0.32	99.63	0.58	8.50	98.48	0.07	0.27	0.07	0.27	17.58	0.31	0.70	0.03	0.00	0.32	1.47	0.44	15.91	10.43	0.39	5.86	0.16	1.75	9.40	0.35	0.00	0.00	6.93	-1.14	16.98	65.13	198.29	1056.13	271.43	1368.20	601.38	1140.44	321.67	1332.03	372.79
34.000	1	0.12	0.17	0.03	0.15	0.03	0.19	0.07	3.33	5.26	99.61	0.33	0.00	0.18	5.26	0.27	0.56	0.00	3.29	1.22	0.81	1.74	0.00	3.33	1.20	14.19	0.00	0.51	0.59	0.14	0.99	19.03	1.62	0.00	0.00		13.36	-53.58	31.07	53.56	70.69	354.80	508.59	517.44	671.23	431.54	527.05	488.01	569.59
34.033	0	0.10	0.10	0.02	0.12	0.23	0.11	0.07	7.76	0.29	99.55	0.55	10.91	98.46	0.07	0.31	0.07	0.24	19.58	0.31	0.43	0.02	0.00	0.29	1.20	0.47	17.27	7.76	0.38	5.45	0.14	1.35	10.16	0.58	0.00	0.00	5.12	-1.22	15.69	64.87	192.12	1055.44	270.52	1364.18	598.35	1138.30	319.16	1323.99	368.45
34.033	1	0.12	0.17	0.03	0.14	0.03	0.19	0.07	3.66	4.80	99.61	0.33	0.00	1.63	4.80	0.32	0.57	0.00	3.27	1.37	0.96	1.67	0.00	3.66	1.40	13.90	0.00	0.55	0.56	0.15	1.00	64.75	1.66	0.00	0.00		19.90	-42.50	32.42	52.99	81.60	354.26	508.96	519.19	673.88	427.45	527.51	492.57	576.68
34.067	0	0.10	0.10	0.02	0.13	0.23	0.11	0.07	7.37	0.30	99.54	0.54	10.98	98.78	0.06	0.29	0.07	0.19	19.55	0.29	0.67	0.03	0.00	0.30	1.22	0.64	23.21	7.37	0.37	4.50	0.10	1.10	10.27	1.00	0.00	0.00	4.83	0.02	14.77	65.04	189.47	1055.93	271.52	1358.44	593.70	1134.91	320.63	1319.07	365.15
34.067	1	0.12	0.17	0.03	0.14	0.03	0.20	0.07	4.19	4.94	99.60	0.33	0.00	0.52	4.94	0.37	0.57	0.00	2.83	1.30	0.99	1.63	0.00	4.19	1.44	12.92	0.00	0.53	0.50	0.17	1.11	34.59	1.68	0.00	0.00		18.83	-48.31	27.66	52.76	76.22	355.55	507.31	520.40	674.65	426.77	527.85	490.55	569.59
34.100	0	0.11	0.08	0.02	0.13	0.26	0.11	0.07	12.67	0.31	99.48	0.80	11.10	98.54	0.05	0.22	0.07	0.12	19.89	0.31	0.61	0.02	0.00	0.31	1.18	0.56	30.72	12.67	0.34	3.78	0.09	1.34	11.27	0.00	0.00	0.00	7.25	-0.93	12.97	66.19	191.08	1053.16	271.22	1352.74	591.94	1126.80	322.77	1313.81	361.99
34.100	1	0.12	0.17	0.02	0.15	0.03	0.21	0.07	4.19	5.81	99.59	0.33	0.00	0.37	5.81	0.40	0.59	0.00	2.76	1.28	0.97	1.45	0.00	4.19	1.42	13.33	0.01	0.53	0.47	0.18	1.16	56.93	1.67	0.00	0.00		14.80	-50.04	28.37	52.80	70.20	356.20	506.57	518.64	671.19	428.38	526.97	487.26	565.19
34.134	0	0.16	0.08	0.02	0.15	0.24	0.10	0.06	16.74	0.31	99.53	5.44	4.59	98.67	0.04	0.20	0.05	0.08	16.74	0.31	0.44	0.01	0.00	0.31	1.21	0.48	43.27	41.05	0.25	2.88	0.08	0.88	11.99	0.00	0.00	0.00	7.81	0.48	12.18	66.77	183.40	1050.50	270.17	1347.06	588.72	1124.45	322.60	1304.28	358.61
34.134	1	0.12	0.17	0.02	0.15	0.03	0.21	0.07	4.15	6.65	99.57	0.33	0.00	0.37	6.65	0.47	0.63	0.00	2.35	1.37	0.69	1.07	0.00	4.15	1.29	13.91	0.01	0.54	0.39	0.19	1.24	43.15	1.83	0.00	0.00		17.19	-49.93	27.86	53.41	72.19	353.53	504.86	514.91	668.20	424.50	524.76	484.47	564.94
34.167	0	0.15	0.08	0.02	0.16	0.21	0.10	0.06	14.41	0.38	99.58	2.79	5.01	97.87	0.05	0.20	0.05	0.05	14.41	0.31	0.44	0.02	0.00	0.38	1.18	0.55	48.62	34.75	0.22	2.38	0.07	2.63	12.07	0.00	0.00	0.00	0.66	2.85	13.43	65.46	188.03	1042.47	269.12	1339.57	583.64	1117.37	316.24	1300.22	360.08
34.167	1	0.12	0.17	0.02	0.15	0.04	0.22	0.08	4.44	6.86	99.56	0.33	0.00	0.45	6.86	0.37	0.72	0.00	3.29	1.83	0.85	1.54	0.00	4.44	1.19	14.27	0.01	0.48	0.32	0.21	1.33	45.51	1.95	0.00	0.00		16.13	-49.00	28.59	53.11	76.57	348.08	500.99	513.24	666.16	420.85	519.64	483.10	564.25
34.200	0	0.13	0.08	0.02	0.16	0.20	0.10	0.06	13.94	0.45	99.61	1.45	6.18	98.25	0.04	0.20	0.05	0.04	13.94	0.33	0.49	0.02	0.00	0.45	1.03	0.57	48.36	26.85	0.24	2.09	0.07	0.69	11.80	0.00	0.00	0.00	5.88	1.86	14.39	66.29	184.18	1036.85	265.46	1335.55	583.99	1114.97	317.60	1295.20	355.52
34.200	1	0.12	0.17	0.02	0.16	0.04	0.24	0.08	4.33	8.65	99.53	0.33	0.00	0.25	8.65	0.35	0.72	0.00	3.35	1.94	0.74	2.22	0.00	4.33	1.01	14.24	0.01	0.31	0.30	0.22	1.41	13.76	2.04	0.00	0.00		15.82	-51.86	26.18	52.87	74.12	345.85	498.06	512.10	666.90	418.09	518.78	480.83	558.25
34.234	0	0.12	0.07	0.02	0.16	0.25	0.10	0.06	14.32	0.63	99.51	1.16	8.76	98.55	0.04	0.18	0.06	0.03	14.32	0.41	0.80	0.03	0.00	0.63	1.12	0.57	52.98	23.44	0.27	1.46	0.09	1.11	13.60	0.00	0.00	0.00	1.81	0.89	12.04	65.89	186.11	1034.85	267.72	1329.00	581.54	1106.18	317.84	1288.99	352.73
34.234	1	0.11	0.16	0.02	0.18	0.04	0.28	0.09	4.43	12.29	99.44	0.33	0.00	0.31	12.29	0.31	0.76	0.00	3.62	2.79	0.81	2.58	0.00	4.43	1.00	14.51	0.01	0.23	0.25	0.25	1.51	37.96	2.26	0.00	0.00		15.06	-50.91	23.87	54.35	74.24	344.66	500.25	507.53	666.09	412.65	519.77	475.61	559.10
34.267	0	0.10	0.07	0.02	0.18	0.21	0.10	0.06	13.19	0.89	99.59	0.54	8.61	98.47	0.04	0.20	0.06	0.03	11.89	0.35	1.53	0.08	0.00	0.89	1.33	0.56	57.97	15.21	0.28	1.26	0.10	0.37	13.19	0.00	0.00	0.00	4.77	1.16	12.60	66.43	175.31	1031.00	266.72	1325.57	582.46	1107.48	320.57	1280.28	350.13
34.267	1	0.11	0.16	0.02	0.19	0.04	0.31	0.10	4.57	14.23	99.39	0.33	0.00	0.24	14.23	0.26	0.76	0.00	4.12	3.86	1.06	2.52	0.00	4.57	1.10	15.13	0.01	0.21	0.22	0.28	1.64	35.04	2.36	0.00	0.00		14.95	-52.21	24.28	53.77	74.15	342.27	498.21	506.74	664.84	412.14	517.40	474.14	558.07
34.300	0	0.10	0.07	0.02	0.17	0.18	0.10	0.06	12.48	1.27	99.65	0.48	7.14	97.93	0.03	0.16	0.07	0.03	10.24	0.34	2.83	0.10	0.00	1.27	1.92	0.52	57.85	12.48	0.24	1.07	0.12	0.21	12.68	0.00	0.00	0.00	4.47	2.72	11.36	66.74	178.96	1028.20	267.87	1320.58	581.87	1100.37	320.87	1276.86	350.53
34.300	1	0.11	0.16	0.02	0.20	0.04	0.33	0.11	4.72	14.83	99.34	0.35	0.00	0.07	16.11	0.23	0.82	0.00	3.08	4.35	0.93	2.37	0.00	4.72	0.97	14.83	0.01	0.14	0.21	0.27	1.75	23.63	2.46	0.00	0.00		10.97	-58.23	27.28	55.45	62.36	333.69	494.35	498.75	661.11	411.07	515.65	463.35	549.65
34.334	0	0.09	0.07	0.02	0.15	0.16	0.10	0.06	9.94	1.86	99.67	0.49	6.61	97.63	0.03	0.14	0.07	0.03	8.55	0.38	3.53	0.14	0.00	1.86	1.92	0.43	47.56	9.94	0.25	0.91	0.14	0.70	12.81	0.00	0.00	0.00	6.48	3.40	12.22	67.13	177.94	1024.15	266.52	1316.16	580.70	1098.09	318.49	1272.85	351.96
34.334	1	0.11	0.16	0.02	0.20	0.04	0.33	0.11	5.22	15.76	99.34	0.35	0.00	0.32	15.76	0.20	0.81	0.00	2.64	4.73	1.38	1.82	0.00	5.22	0.97	16.30	0.01	0.13	0.17	0.28	1.99	20.36	2.71	0.00	0.00		20.22	-50.77	24.23	54.47	80.72	330.21	490.21	499.88	661.19	401.48	508.84	466.27	556.97
34.367	0	0.10	0.08	0.02	0.14	0.14	0.10	0.06	10.55	2.31	99.71	0.47	5.35	97.59	0.03	0.12	0.07	0.03	6.83	0.37	3.43	0.20	0.00	2.31	2.22	0.42	44.39	10.55	0.25	0.81	0.16	0.41	12.58	0.00	0.00	0.00	6.91	3.50	10.78	67.42	184.36	1021.61	266.15	1312.14	578.43	1089.91	318.95	1271.49	350.79
34.367	1	0.12	0.16	0.02	0.19	0.04	0.32	0.10	5.22	14.89	99.37	0.33	0.00	0.12	14.89	0.19	0.90	0.00	2.47	5.53	1.78	3.16	0.00	5.22	1.04	17.40	0.01	0.10	0.16	0.26	2.13	24.86	2.70	0.00	0.00		11.79	-55.79	25.92	55.18	67.95	324.75	489.77	491.45	658.90	399.66	510.87	457.49	546.55
34.401	0	0.09	0.08	0.02	0.12	0.14	0.11	0.06	8.81	4.25	99.72	0.46	4.07	97.70	0.03	0.12	0.09	0.04	6.61	0.43	5.01	0.29	0.00	4.25	2.46	0.28	30.03	8.81	0.30	0.50	0.22	0.70	12.38	0.00	0.00	0.00	6.92	3.26	10.30	67.62	180.91	1018.51	267.26	1306.50	576.70	1085.95	322.22	1264.94	348.50
34.401	1	0.12	0.15	0.03	0.18	0.04	0.29	0.10	5.46	12.98	99.42	0.33	0.00	0.31	12.98	0.19	0.96	0.00	1.93	5.59	1.96	4.87	0.00	5.46	1.30	19.41	0.01	0.10	0.13	0.29	2.60	12.94	3.21	0.00	0.00		13.75	-50.91	25.03	54.80	78.93	317.80	484.96	486.78	655.04	389.28	503.81	455.29	547.09
34.434	0	0.09	0.07	0.02	0.10	0.15	0.12	0.06	8.99	5.67	99.69	0.51	3.91	97.81	0.03	0.10	0.12	0.04	7.04	0.49	5.67	0.29	0.00	6.17	2.90	0.31	22.35	8.99	0.31	0.36	0.25	0.22	13.04	0.00	0.00	0.00	6.32	3.00	9.91	67.63	180.83	1013.82	268.02	1299.14	574.69	1079.40	321.92	1258.31	348.28
34.434	1	0.12	0.16	0.03	0.17	0.04	0.28	0.09	4.93	12.29	99.45	0.33	0.00	0.16	12.29	0.19	1.16	0.00	1.84	4.67	1.93	5.26	0.00	4.93	1.29	20.16	0.01	0.10	0.11	0.25	3.05	9.05	2.93	0.00	0.00		17.71	-54.04	25.19	55.20	74.20	309.95	479.46	482.91	656.08	385.68	501.75	448.02	541.99
34.467	0	0.09	0.07	0.02	0.09	0.16	0.13	0.06	10.72	5.41	99.67	0.52	3.73	98.07	0.03	0.12	0.11	0.04	8.00	0.43	5.41	0.24	0.00	7.41	3.45	0.34	16.01	10.72	0.33	0.33	0.28	0.21	13.20	0.00	0.00	0.00	4.52	2.36	9.73	67.14	176.54	1010.70	269.50	1292.81	572.44	1076.18	322.51	1250.97	347.32
34.467	1	0.13	0.16	0.03	0.16	0.04	0.25	0.09	4.44	10.38	99.50	0.33	0.00	0.07	10.38	0.16	1.20	0.00	1.82	5.12	1.89	5.41	0.00	4.44	1.44	18.63	0.01	0.12	0.12	0.21	3.59	9.78	2.82	0.00	0.00		14.21	-58.24	24.05	56.53	63.85	305.61	477.50	479.91	656.31	384.63	500.39	437.24	536.58
34.501	0	0.09	0.07	0.03	0.08	0.17	0.18	0.06	12.89	8.52	99.63	0.50	0.81	98.19	0.03	0.16	0.13	0.04	8.63	0.47	8.52	0.38	0.00	14.36	4.36	0.35	9.26	6.63	0.37	0.23	0.34	0.16	12.89	0.07	0.00	0.00	3.43	2.03	10.27	66.40	171.13	1007.77	270.45	1288.66	572.51	1075.78	321.90	1244.96	347.66
34.501	1	0.13	0.16	0.03	0.15	0.04	0.22	0.08	4.06	8.07	99.56	0.33	0.00	0.14	8.07	0.20	1.39	0.00	1.81	4.52	1.72	5.17	0.00	4.06	1.46	19.28	0.01	0.14	0.11	0.20	4.38	3.98	2.87	0.00	0.00		11.05	-54.88	24.48	55.90	68.32	297.95	475.67	467.78	650.57	372.20	498.80	432.50	530.91
34.534	0	0.09	0.08	0.03	0.08	0.18	0.28	0.06	12.52	8.18	99.44	0.79	0.00	97.92	0.02	0.15	0.14	0.04	10.84	0.53	8.18	0.31	0.00	21.44	5.07	0.35	6.26	5.14	0.37	0.20	0.52	0.85	12.52	1.09	0.00	0.00	4.43	2.74	9.48	66.72	169.77	1003.38	270.29	1283.11	571.38	1070.14	323.83	1238.48	345.78
34.534	1	0.13	0.16	0.03	0.15	0.04	0.21	0.08	3.76	7.20	99.58	0.33	0.00	0.37	7.20	0.25	1.28	0.00	1.76	3.30	1.63	4.47	0.00	3.76	1.31	18.31	0.01	0.15	0.11	0.19	5.37	10.07	2.98	0.00	0.00		9.55	-49.96	24.66	55.39	74.83	289.32	468.49	459.02	641.98	360.49	489.71	426.24	525.43
34.567	0	0.09	0.11	0.03	0.08	0.18	0.30	0.06	12.17	7.55	99.40	0.86	0.00	98.25	0.03	0.18	0.13	0.04	11.54	0.62	7.55	0.26	0.00	22.00	5.76	0.36	4.72	4.95	0.38	0.22	0.67	0.55	12.17	2.94	0.00	0.00	3.38	1.85	9.01	66.20	170.72	999.26	270.30	1278.17	570.28	1064.51	323.33	1233.86	344.86
34.567	1	0.12	0.16	0.03	0.14	0.04	0.20	0.07	3.94	6.34	99.60	0.33	0.00	0.37	6.34	0.29	1.24	0.00	1.40	2.42	1.70	3.69	0.00	3.94	1.47	16.34	0.01	0.15	0.11	0.17	5.75	31.12	2.94	0.00	0.00		16.08	-50.02	23.11	56.57	81.09	277.01	464.50	450.49	641.76	347.84	485.54	417.19	527.56
34.601	0	0.09	0.12	0.04	0.08	0.15	0.53	0.06	11.41	10.50	98.94	1.77	0.00	98.19	0.03	0.22	0.17	0.03	11.41	0.68	10.50	0.30	0.00	31.95	8.00	0.37	3.76	4.79	0.46	0.22	1.34	0.46	10.82	3.15	0.00	0.00	4.25	2.04	8.35	66.43	170.30	994.50	269.66	1273.37	569.96	1058.92	324.24	1228.15	343.24
34.601	1	0.12	0.15	0.03	0.14	0.04	0.19	0.07	3.85	5.81	99.61	0.33	0.00	0.45	5.81	0.40	1.16	0.00	1.40	1.75	1.60	3.66	0.00	3.85	1.51	15.23	0.01	0.20	0.10	0.15	6.36	7.86	3.24	0.00	0.00		7.16	-48.98	21.42	54.81	79.69	273.00	462.56	444.80	639.74	340.23	484.42	412.69	517.60
34.634	0	0.09	0.11	0.04	0.08	0.18	0.63	0.06	13.56	11.10	98.73	2.57	0.00	98.20	0.03	0.24	0.18	0.02	13.56	0.95	11.10	0.28	0.00	34.52	10.26	0.38	2.69	7.07	0.50	0.24	1.47	0.55	11.25	2.37	0.00	0.00	3.33	2.01	8.67	66.16	167.55	989.83	270.47	1265.49	567.40	1054.36	323.07	1220.65	343.56
34.634	1	0.12	0.15	0.03	0.14	0.04	0.19	0.07	4.04	5.38	99.62	0.33	0.00	5.87	5.38	0.52	1.13	0.00	1.23	1.46	1.93	2.52	0.00	4.04	1.37	14.55	0.01	0.17	0.09	0.14	6.87	16.09	3.30	0.00	0.00		9.42	-35.87	20.09	55.43	93.87	261.60	454.29	434.76	631.35	321.68	473.99	405.24	516.77
34.667	0	0.10	0.13	0.04	0.08	0.17	0.94	0.06	12.34	7.65	98.12	3.75	0.00	98.13	0.03	0.31	0.16	0.02	12.34	0.66	7.65	0.23	0.00	40.61	11.77	0.44	2.54	8.09	0.54	0.24	2.26	0.08	11.07	4.49	0.00	0.00	6.64	2.19	7.45	67.49	163.47	987.31	271.92	1259.48	565.85	1050.04	328.43	1212.94	342.15
34.667	1	0.11	0.15	0.03	0.14	0.04	0.19	0.07	4.37	5.52	99.62	0.33	0.00	1.42	5.52	0.58	1.06	0.00	0.91	1.18	2.24	2.59	0.00	4.37	1.24	14.53	0.01	0.10	0.09	0.10	8.30	25.80	3.28	0.00	0.00		11.14	-43.22	23.43	56.60	87.81	244.00	448.44	419.07	627.11	311.70	468.93	388.85	510.86
34.701	0	0.10	0.13	0.04	0.08	0.15	1.44	0.06	11.30	10.11	97.13	6.58	0.00	97.98	0.03	0.28	0.19	0.02	11.30	0.66	10.11	0.31	0.00	49.01	12.34	0.43	1.91	5.43	0.55	0.23	3.61	0.36	10.54	3.55	0.00	0.00	3.62	2.58	5.24	66.58	165.76	984.72	270.95	1254.77	562.16	1042.52	325.83	1207.74	339.15
34.701	1	0.11	0.15	0.03	0.14	0.04	0.19	0.07	4.56	5.52	99.62	0.33	0.00	0.82	5.52	0.65	0.96	0.00	0.81	0.86	2.31	1.76	0.00	4.56	1.44	14.44	0.01	0.11	0.09	0.07	10.22	46.24	3.18	0.00	0.00		15.24	-45.96	20.02	55.85	93.85	234.13	442.68	413.34	625.25	300.27	462.69	381.63	509.48
34.734	0	0.09	0.12	0.05	0.08	0.13	1.50	0.06	9.87	12.20	97.01	7.66	0.00	97.79	0.02	0.23	0.20	0.01	9.83	0.73	12.20	0.40	0.00	50.14	12.70	0.46	1.57	4.07	0.55	0.22	3.90	0.67	9.87	2.19	0.00	0.00	3.74	3.05	5.42	66.48	168.26	982.94	271.45	1250.39	559.73	1038.51	325.93	1206.25	339.18
34.734	1	0.11	0.15	0.03	0.14	0.03	0.18	0.07	4.50	4.85	99.63	0.33	0.00	9.11	4.85	0.80	0.84	0.00	0.57	0.60	2.94	1.59	0.00	4.50	1.61	16.63	0.01	0.07	0.08	0.06	10.04	72.05	3.01	0.00	0.00		9.08	-33.50	21.30	57.25	98.09	218.27	438.45	397.64	620.52	281.45	457.56	367.06	505.44
34.768	0	0.08	0.12	0.08	0.07	0.09	1.71	0.06	8.71	18.98	96.59	16.57	-3.68	97.59	0.02	0.17	0.20	0.01	6.33	0.49	18.98	0.42	0.00	54.24	14.00	0.52	1.73	2.41	0.56	0.21	5.80	0.73	8.71	1.89	0.00	0.00	3.51	3.50	5.69	66.28	163.01	977.96	271.12	1245.02	559.00	1036.21	324.67	1198.55	339.43
34.768	1	0.11	0.16	0.03	0.14	0.03	0.19	0.07	4.42	4.42	99.63	0.33	0.00	2.33	4.42	0.75	0.81	0.00	0.37	0.44	2.48	0.92	0.00	4.57	1.81	15.68	0.01	0.11	0.08	0.04	11.30	47.90	2.51	0.00	0.00		12.74	-40.67	23.10	55.86	98.95	201.45	428.82	386.67	617.22	270.65	449.64	357.23	497.55
34.801	0	0.09	0.11	0.08	0.07	0.10	1.73	0.06	9.30	18.85	96.53	16.32	-3.34	97.11	0.02	0.17	0.19	0.01	7.04	0.38	18.85	0.25	0.00	54.14	15.80	0.54	1.99	3.96	0.57	0.16	7.63	0.27	9.30	1.05	0.00	0.00	2.56	4.43	6.11	66.17	162.58	975.96	273.43	1237.76	555.57	1032.31	325.76	1194.28	339.73
34.801	1	0.11	0.16	0.03	0.13	0.03	0.18	0.07	3.71	3.71	99.63	0.33	0.00	4.85	3.71	0.59	0.73	0.00	0.36	0.31	2.34	0.99	0.00	4.72	2.09	14.42	0.01	0.12	0.07	0.03	12.38	26.99	2.32	0.00	0.00		14.04	-36.88	23.26	55.58	105.79	186.94	422.77	375.88	614.23	255.73	443.09	347.38	495.92
34.834	0	0.09	0.10	0.07	0.07	0.10	1.50	0.06	9.34	18.13	96.99	12.91	-2.25	98.11	0.02	0.15	0.18	0.01	7.04	0.31	18.13	0.23	0.00	51.45	15.08	0.45	1.65	5.61	0.57	0.14	6.75	0.31	9.34	0.00	0.00	0.00	2.09	2.25	4.05	65.96	161.55	973.42	271.92	1235.59	554.55	1027.61	326.53	1188.92	335.31
34.834	1	0.11	0.17	0.03	0.13	0.03	0.17	0.06	3.01	3.01	99.65	0.33	0.00	3.71	3.01	0.46	0.76	0.00	0.34	0.26	2.92	1.01	0.00	4.32	1.99	13.20	0.01	0.09	0.08	0.03	13.01	29.56	1.99	0.00	0.00		11.48	-38.28	23.55	57.59	103.44	165.01	418.79	360.65	615.47	239.11	438.32	326.06	494.36
34.868	0	0.10	0.09	0.05	0.08	0.11	1.49	0.06	9.60	13.03	97.01	8.36	0.00	96.25	0.02	0.13	0.14	0.01	7.26	0.25	13.03	0.12	0.00	50.50	13.34	0.55	1.77	9.25	0.64	0.13	8.36	0.41	9.60	0.00	0.00	0.00	1.90	5.77	5.87	65.45	159.71	973.03	270.98	1232.25	550.39	1029.13	322.88	1188.30	335.98
34.868	1	0.12	0.17	0.03	0.13	0.03	0.17	0.06	2.95	2.95	99.65	0.33	0.00	10.67	2.95	0.36	0.64	0.00	0.35	0.27	2.80	1.12	0.00	4.21	2.32	11.59	0.00	0.09	0.08	0.02	14.86	23.88	1.83	0.00	0.00		4.52	-32.62	23.86	55.88	109.67	152.12	413.63	343.34	607.79	219.56	434.56	318.59	481.68
34.901	0	0.11	0.09	0.04	0.08	0.11	1.35	0.06	9.55	8.23	97.29	4.89	0.00	96.97	0.02	0.17	0.13	0.01	7.53	0.17	8.23	0.09	0.00	48.18	10.13	0.48	1.50	11.70	0.64	0.13	7.52	0.35	9.55	0.00	0.00	0.00	3.40	4.68	1.87	66.35	159.63	970.31	271.63	1230.26	552.71	1021.58	329.28	1181.20	331.50
34.901	1	0.12	0.17	0.03	0.13	0.03	0.17	0.06	2.32	3.56	99.66	0.33	0.00	37.89	2.32	0.27	0.59	0.00	0.40	0.22	3.56	1.23	0.00	3.87	2.85	11.47	0.00	0.06	0.08	0.02	13.98	54.71	1.74	0.00	0.00		10.82	-24.47	23.45	56.37	120.02	137.33	408.38	330.66	605.91	201.11	430.42	309.34	482.29
34.934	0	0.11	0.09	0.03	0.08	0.14	1.10	0.06	10.83	6.91	97.80	4.03	0.00	96.25	0.02	0.14	0.09	0.01	9.65	0.26	6.91	0.12	0.00	44.21	10.31	0.47	1.79	12.60	0.63	0.14	7.98	0.61	10.83	0.00	0.00	0.00	6.74	5.78	6.08	66.88	158.59	966.33	270.84	1226.37	552.31	1023.57	325.43	1181.73	337.18
34.934	1	0.12	0.17	0.03	0.12	0.03	0.16	0.06	1.87	3.65	99.65	0.33	0.00	39.80	1.87	0.22	0.49	0.00	0.43	0.16	3.74	0.79	0.00	3.65	3.32	9.57	0.00	0.05	0.07	0.01	14.75	49.36	1.52	0.00	0.00		11.85	-24.07	26.67	56.00	116.84	119.51	400.73	314.21	598.93	188.62	422.97	292.46	476.55
34.968	0	0.11	0.09	0.04	0.08	0.14	0.90	0.06	10.59	8.02	98.20	2.98	0.00	97.80	0.02	0.15	0.08	0.01	10.01	0.28	8.02	0.10	0.00	39.96	12.04	0.43	2.14	17.18	0.61	0.14	10.60	0.58	10.59	0.00	0.00	0.00	10.63	3.02	5.67	68.07	157.70	964.10	270.37	1224.60	553.32	1021.29	327.86	1178.75	336.72
34.968	1	0.12	0.17	0.03	0.12	0.03	0.17	0.06	1.61	2.62	99.65	0.33	0.00	53.32	1.61	0.21	0.35	0.00	0.47	0.11	2.62	0.58	0.00	4.49	4.21	9.73	0.00	0.09	0.07	0.01	14.91	48.85	1.45	0.00	0.00		5.95	-21.33	24.82	55.84	122.05	100.00	393.42	297.41	593.54	166.49	414.53	275.82	468.76
35.001	0	0.11	0.09	0.04	0.08	0.14	0.83	0.06	10.61	9.60	98.33	2.67	0.00	97.92	0.02	0.14	0.08	0.01	10.02	0.30	9.60	0.12	0.00	38.56	13.24	0.45	2.41	16.31	0.62	0.14	11.19	0.37	10.61	0.00	0.00	0.00	10.49	2.75	4.99	68.14	158.98	962.96	270.92	1222.37	552.92	1018.16	328.14	1176.92	336.65
35.001	1	0.12	0.17	0.03	0.13	0.03	0.18	0.06	1.80	2.27	99.64	0.33	0.00	46.11	1.80	0.19	0.33	0.00	0.40	0.08	2.27	0.33	0.00	4.42	5.56	9.08	0.00	0.16	0.06	0.01	14.64	71.46	1.34	0.00	0.00		5.26	-22.78	26.26	55.67	122.24	78.87	386.84	281.64	591.94	149.91	408.48	258.96	463.71
35.034	0	0.10	0.09	0.05	0.08	0.14	0.74	0.06	10.37	13.85	98.53	3.24	0.00	97.21	0.02	0.20	0.07	0.01	10.32	0.27	13.85	0.14	0.00	37.23	13.62	0.39	2.18	14.01	0.61	0.13	11.12	0.41	10.37	0.00	0.00	0.00	8.89	4.24	3.91	67.97	161.15	962.89	272.18	1219.27	549.73	1014.19	330.03	1175.26	335.35
35.034	1	0.13	0.18	0.03	0.13	0.03	0.19	0.06	1.71	1.71	99.63	0.33	0.00	43.49	1.71	0.15	0.31	0.00	0.32	0.06	1.65	0.20	0.00	4.37	6.99	8.71	0.00	0.33	0.06	0.01	13.99	29.91	1.13	0.00	0.00		5.78	-23.31	25.52	54.77	127.75	59.03	378.01	264.66	586.12	129.16	399.93	243.90	456.09
35.068	0	0.10	0.09	0.05	0.08	0.12	0.75	0.06	10.21	10.68	98.50	2.43	0.00	97.38	0.02	0.23	0.06	0.01	7.77	0.27	10.68	0.11	0.00	36.68	14.36	0.31	1.50	10.73	0.69	0.11	11.20	0.72	10.21	0.00	0.00	0.00	5.84	3.91	4.99	66.83	159.34	960.82	271.95	1217.40	548.10	1014.42	328.73	1173.65	334.80
35.068	1	0.13	0.18	0.03	0.13	0.03	0.19	0.06	1.72	1.72	99.61	0.33	0.00	42.95	1.72	0.15	0.25	0.00	0.29	0.05	1.50	0.19	0.00	4.24	8.86	11.98	0.00	0.51	0.05	0.00	11.89	74.31	0.89	0.00	0.00		9.60	-23.42	26.23	54.28	135.42	36.18	368.77	245.12	579.06	107.10	390.93	228.00	451.95
35.101	0	0.11	0.09	0.05	0.08	0.13	0.88	0.06	10.68	8.05	98.24	2.18	0.00	97.78	0.02	0.25	0.06	0.02	8.08	0.26	8.05	0.12	0.00	37.94	17.82	0.28	1.96	12.14	0.72	0.11	11.18	0.13	10.68	0.00	0.00	0.00	9.05	3.07	4.14	67.84	164.91	956.89	270.62	1217.18	551.86	1008.60	329.82	1173.44	334.86
35.101	1	0.13	0.18	0.03	0.13	0.03	0.19	0.06	1.75	1.75	99.62	0.33	0.00	62.22	1.75	0.20	0.27	0.00	0.31	0.05	1.03	0.32	0.00	3.86	8.46	10.02	0.00	0.59	0.04	0.01	10.64	13.08	0.86	0.00	0.00		5.72	-19.51	12.98	53.59	140.16	33.66	364.23	240.06	580.29	82.14	394.86	217.60	430.86
35.135	0	0.13	0.09	0.06	0.08	0.11	0.99	0.06	9.67	9.36	98.02	2.62	0.00	95.77	0.02	0.29	0.06	0.02	8.46	0.31	9.36	0.19	0.00	39.00	20.50	0.27	1.87	17.92	0.65	0.09	8.78	0.29	9.67	0.00	0.00	0.00	7.11	6.40	5.26	66.34	164.04	950.53	266.44	1220.41	557.17	1008.99	327.40	1172.95	332.46
35.168	0	0.12	0.10	0.09	0.08	0.11	1.34	0.06	9.00	14.12	97.32	5.53	-2.51	97.91	0.01	0.21	0.09	0.02	9.00	0.38	14.12	0.29	0.00	43.90	25.20	0.34	1.96	17.04	0.73	0.08	6.74	0.33	8.72	0.00	0.00	0.00	7.06	2.77	5.47	66.22	164.80	949.55	266.04	1220.24	557.57	1008.21	326.82	1172.91	332.43
35.201	0	0.13	0.10	0.08	0.08	0.11	1.27	0.06	9.18	12.02	97.46	4.36	-1.65	97.82	0.01	0.19	0.09	0.02	8.36	0.28	12.02	0.24	0.00	42.89	24.47	0.30	2.09	20.73	0.68	0.08	7.14	0.08	9.18	0.00	0.00	0.00	6.24	2.98	5.68	65.86	170.19	944.20	262.86	1220.47	558.85	1003.40	326.07	1173.54	330.00
35.235	0	0.12	0.09	0.05	0.08	0.12	0.88	0.06	10.71	8.31	98.24	2.21	0.00	97.75	0.01	0.20	0.07	0.02	7.48	0.20	8.31	0.16	0.00	37.86	18.88	0.25	2.15	15.75	0.65	0.09	6.03	0.12	10.71	0.00	0.00	0.00	3.89	3.14	5.56	65.36	165.09	945.43	264.69	1217.65	557.11	1004.86	324.06	1169.82	330.69
35.268	0	0.13	0.09	0.05	0.08	0.12	1.23	0.06	10.20	7.48	97.54	3.13	0.00	97.43	0.01	0.21	0.07	0.03	7.61	0.20	7.48	0.14	0.00	43.01	20.45	0.22	2.17	16.99	0.66	0.09	5.68	0.34	10.20	0.00	0.00	0.00	4.69	3.83	4.92	65.75	166.20	948.66	268.53	1217.59	556.99	1005.10	329.03	1171.25	333.10
35.301	0	0.13	0.09	0.04	0.09	0.12	1.07	0.06	10.77	3.61	97.85	2.50	0.00	97.58	0.01	0.20	0.07	0.02	6.58	0.21	3.61	0.06	0.00	41.18	16.43	0.20	2.92	16.11	0.65	0.10	5.07	0.31	10.77	0.00	0.00	0.00	6.89	3.51	6.69	66.20	169.55	943.70	266.72	1217.75	559.87	1003.46	328.97	1172.91	334.93
35.335	0	0.12	0.08	0.04	0.08	0.13	1.33	0.06	11.24	6.30	97.34	4.31	0.00	97.79	0.01	0.17	0.07	0.02	8.12	0.27	6.30	0.10	0.00	46.63	14.69	0.26	4.03	15.48	0.72	0.15	4.54	0.24	11.24	0.00	0.00	0.00	6.74	3.06	4.56	66.23	163.48	945.50	268.08	1216.83	560.87	1003.92	329.48	1167.36	333.29
35.368	0	0.10	0.08	0.04	0.08	0.14	1.51	0.06	11.03	9.52	96.98	6.47	0.00	97.54	0.01	0.14	0.09	0.02	9.25	0.32	9.52	0.23	0.00	50.58	12.14	0.28	3.60	11.53	0.71	0.16	5.02	0.34	11.03	0.00	0.00	0.00	6.16	3.60	5.60	65.47	170.92	940.97	264.37	1220.87	564.23	1001.56	328.88	1172.45	331.87
35.402	0	0.10	0.09	0.04	0.08	0.15	2.32	0.06	11.48	8.40	95.36	13.33	0.00	98.41	0.01	0.12	0.11	0.02	11.48	0.29	8.40	0.49	0.00	58.55	9.95	0.30	3.47	7.44	0.70	0.19	5.73	0.10	10.71	0.00	0.00	0.00	6.61	1.36	6.79	65.46	168.26	938.83	264.88	1220.75	566.97	1003.16	329.17	1171.36	333.86
35.435	0	0.10	0.10	0.04	0.09	0.11	2.76	0.06	9.48	7.11	94.47	14.05	0.00	98.38	0.00	0.11	0.16	0.03	9.48	0.23	7.11	0.36	0.00	61.32	8.47	0.30	3.64	7.21	0.72	0.19	5.88	0.16	9.02	0.00	0.00	0.00	4.91	1.46	6.32	65.09	167.84	939.66	266.05	1220.20	567.35	1002.91	327.71	1170.61	334.64
35.468	0	0.11	0.10	0.03	0.09	0.10	3.15	0.06	8.83	5.69	93.71	14.59	0.00	98.34	0.00	0.11	0.18	0.03	8.10	0.27	5.69	0.46	0.00	63.24	9.19	0.29	3.08	5.54	0.74	0.19	6.02	0.30	8.83	0.00	0.00	0.00	4.39	1.60	5.34	64.94	168.52	939.58	265.93	1221.02	567.29	1001.64	330.56	1170.15	332.23
35.502	0	0.11	0.10	0.04	0.09	0.11	5.02	0.06	8.98	4.60	89.96	24.92	-2.31	98.16	0.00	0.11	0.24	0.03	8.65	0.31	4.60	0.38	0.00	70.96	12.11	0.22	3.99	7.93	0.76	0.18	5.10	0.32	8.98	0.00	0.00	0.00	8.83	2.11	6.13	65.88	166.98	939.12	264.95	1221.37	567.85	1003.33	332.35	1170.31	332.93
35.535	0	0.11	0.09	0.03	0.10	0.11	5.46	0.06	9.55	3.63	89.09	26.61	-2.72	98.37	0.01	0.09	0.25	0.03	7.52	0.22	3.63	0.27	0.00	73.19	11.17	0.20	5.15	9.83	0.73	0.17	5.14	0.15	9.55	0.00	0.00	0.00	9.37	1.51	5.03	66.39	173.65	940.87	266.38	1220.45	567.03	999.19	332.26	1172.82	334.61
35.568	0	0.12	0.09	0.04	0.09	0.15	6.20	0.06	12.34	4.73	87.60	37.67	-2.34	98.21	0.01	0.07	0.27	0.02	12.34	0.26	4.73	0.55	0.00	74.72	13.83	0.19	5.52	14.45	0.74	0.17	5.09	0.34	10.32	0.00	0.00	0.00	6.03	1.97	5.59	65.37	170.82	941.27	267.82	1218.86	564.03	1000.67	333.57	1171.49	333.85
35.602	0	0.12	0.09	0.03	0.09	0.19	6.80	0.06	15.53	4.69	86.41	47.60	-1.35	97.82	0.00	0.07	0.36	0.02	15.53	0.27	4.69	0.51	0.00	76.61	12.58	0.22	5.45	17.25	0.67	0.21	4.13	0.32	10.81	0.00	0.00	0.00	7.70	2.97	4.89	66.21	174.57	943.08	269.15	1216.99	562.50	997.99	333.38	1172.54	335.77
35.635	0	0.11	0.08	0.03	0.09	0.25	6.09	0.06	18.63	4.83	87.83	50.56	0.00	97.75	0.01	0.07	0.35	0.03	18.63	0.26	4.83	0.55	0.00	74.99	10.69	0.20	5.71	14.52	0.71	0.21	3.56	0.23	11.56	0.00	0.00	0.00	6.04	3.14	4.32	65.42	163.74	942.67	270.95	1214.34	562.63	1000.82	334.85	1164.56	334.43
35.668	0	0.10	0.08	0.03	0.09	0.36	4.82	0.06	23.07	4.87	90.36	50.81	0.00	97.06	0.01	0.08	0.31	0.02	23.07	0.24	4.87	0.67	0.00	70.67	9.52	0.18	5.81	11.86	0.77	0.24	3.73	0.36	12.67	0.00	0.00	0.00	5.18	4.51	4.57	65.00	171.26	942.43	269.62	1215.64	561.61	998.17	333.55	1169.42	334.21
35.702	0	0.10	0.07	0.02	0.08	0.34	4.36	0.06	18.02	2.79	91.28	39.54	0.00	97.17	0.01	0.08	0.29	0.02	18.02	0.20	2.79	0.32	0.00	70.03	9.89	0.16	6.39	9.97	0.82	0.26	3.93	0.51	14.51	0.00	0.00	0.00	4.34	4.31	4.20	64.61	169.62	944.05	269.79	1215.83	561.74	999.37	330.57	1168.94	334.68
35.735	0	0.09	0.06	0.02	0.08	0.33	3.65	0.06	16.35	2.90	92.71	32.93	0.00	96.74	0.01	0.10	0.26	0.02	16.35	0.20	2.90	0.42	0.00	68.13	7.57	0.15	5.69	7.01	0.78	0.22	3.27	0.17	15.19	0.00	0.00	0.00	4.52	5.05	3.58	64.75	167.49	947.35	272.49	1213.04	558.72	999.87	331.13	1167.29	336.17
35.769	0	0.09	0.06	0.02	0.08	0.28	3.21	0.06	15.65	4.43	93.58	26.15	0.00	96.77	0.01	0.11	0.27	0.02	12.70	0.17	4.43	0.37	0.00	67.72	5.80	0.15	3.87	7.90	0.86	0.19	3.29	0.22	15.65	0.00	0.00	0.00	6.45	5.00	3.21	65.89	170.56	947.01	274.83	1212.30	560.03	997.34	336.22	1167.89	337.99
35.802	0	0.08	0.06	0.02	0.08	0.23	3.22	0.06	14.58	5.28	93.57	24.45	0.00	97.17	0.01	0.18	0.28	0.02	11.26	0.22	5.28	0.39	0.00	68.04	4.63	0.14	2.39	5.36	0.94	0.16	3.04	0.42	14.58	0.00	0.00	0.00	2.75	4.31	3.36	64.53	168.64	948.43	275.40	1211.27	557.18	998.64	333.95	1167.25	337.33
35.835	0	0.08	0.07	0.03	0.07	0.21	2.75	0.06	13.72	8.58	94.49	21.16	0.00	96.60	0.01	0.25	0.27	0.03	11.15	0.21	8.58	0.64	0.00	65.82	3.95	0.15	1.55	4.48	0.93	0.16	2.59	0.15	13.72	0.00	0.00	0.00	3.81	5.27	2.54	65.05	166.56	949.55	277.35	1209.06	556.28	998.06	336.07	1164.60	337.94
35.869	0	0.08	0.07	0.03	0.08	0.18	1.74	0.06	12.74	8.60	96.52	10.83	0.00	95.76	0.01	0.26	0.23	0.03	10.59	0.16	8.60	0.28	0.00	56.51	4.01	0.13	1.15	5.94	1.02	0.15	2.12	0.18	12.74	0.00	0.00	0.00	2.02	6.41	3.15	64.71	165.11	950.09	278.79	1205.98	553.09	998.33	335.29	1163.40	339.01
35.902	0	0.09	0.08	0.03	0.08	0.16	1.62	0.06	12.02	6.20	96.77	8.33	0.00	96.04	0.01	0.30	0.19	0.03	9.58	0.11	6.20	0.17	0.00	53.92	4.74	0.12	0.92	6.29	0.99	0.15	1.99	0.05	12.02	0.00	0.00	0.00	0.66	6.05	3.89	64.61	170.11	949.82	278.87	1203.80	549.08	995.66	334.83	1165.71	339.40
35.935	0	0.11	0.08	0.03	0.09	0.15	1.54	0.06	11.08	4.68	96.93	7.08	0.00	95.97	0.01	0.32	0.18	0.03	10.15	0.11	4.68	0.10	0.00	51.14	6.58	0.11	0.71	11.47	1.05	0.16	1.75	0.10	11.08	0.00	0.00	0.00	-1.57	6.15	3.86	64.09	152.73	950.10	281.55	1199.31	548.45	1001.83	334.49	1154.48	339.13
35.969	0	0.11	0.08	0.03	0.08	0.16	1.23	0.06	11.80	3.43	97.54	5.17	0.00	96.75	0.01	0.44	0.13	0.03	10.58	0.12	3.43	0.06	0.00	46.55	7.86	0.09	0.52	12.84	1.03	0.15	1.39	0.19	11.80	0.00	0.00	0.00	3.11	5.04	4.50	65.49	160.15	948.89	280.99	1200.11	549.51	998.82	337.28	1158.93	341.00
36.002	0	0.12	0.08	0.03	0.09	0.16	1.12	0.06	11.36	2.51	97.77	4.05	0.00	95.57	0.02	0.46	0.13	0.03	10.75	0.13	2.51	0.05	0.00	43.19	10.48	0.09	0.51	14.26	1.08	0.16	1.40	0.14	11.36	0.00	0.00	0.00	3.61	6.64	4.62	65.39	158.38	947.21	280.44	1200.60	551.84	999.27	337.21	1157.61	340.99
36.035	0	0.12	0.08	0.03	0.09	0.14	0.83	0.06	11.28	1.83	98.34	2.24	0.00	96.20	0.03	0.59	0.11	0.03	9.21	0.11	1.83	0.05	0.00	37.14	11.94	0.10	0.62	13.61	1.12	0.21	1.25	0.05	11.28	0.00	0.00	0.00	3.16	5.85	6.44	64.64	162.56	940.05	274.47	1202.13	554.87	996.85	330.73	1159.16	339.51
36.069	0	0.13	0.09	0.03	0.09	0.13	0.59	0.06	10.12	1.56	98.83	1.26	0.00	95.61	0.03	0.42	0.09	0.02	10.12	0.10	1.56	0.06	0.00	28.78	14.37	0.11	0.87	13.35	1.25	0.23	1.00	0.16	10.12	0.00	0.00	0.00	0.88	6.60	4.04	64.17	165.91	942.82	276.63	1202.70	554.34	993.84	333.53	1159.69	338.00
36.102	0	0.13	0.09	0.03	0.09	0.12	0.60	0.06	9.71	1.51	98.81	1.17	0.00	95.40	0.03	0.36	0.11	0.02	8.81	0.08	1.51	0.06	0.00	29.08	14.21	0.11	1.12	14.66	1.24	0.22	1.03	0.32	9.71	0.00	0.00	0.00	4.25	6.84	5.04	64.59	166.37	939.18	274.02	1205.05	558.29	994.26	334.39	1160.59	337.84
36.136	0	0.13	0.10	0.03	0.10	0.11	0.54	0.06	9.96	2.17	98.91	1.14	0.00	95.70	0.03	0.47	0.10	0.02	9.96	0.09	2.17	0.17	0.00	27.57	11.16	0.11	1.34	12.99	1.26	0.17	1.11	0.28	8.32	0.00	0.00	0.00	4.35	6.48	2.60	64.65	165.28	941.47	275.40	1205.96	559.69	993.20	336.58	1158.48	336.33
36.169	0	0.13	0.10	0.03	0.10	0.12	0.54	0.06	12.08	2.28	98.93	1.31	0.00	97.52	0.03	0.56	0.10	0.03	12.08	0.13	2.28	0.21	0.00	27.43	10.01	0.12	1.64	12.96	1.17	0.16	1.00	0.18	8.51	0.00	0.00	0.00	4.35	3.65	2.74	64.65	164.62	943.43	276.85	1205.42	559.56	994.35	334.97	1158.93	338.63
36.202	0	0.12	0.10	0.03	0.10	0.12	0.46	0.06	11.30	2.50	99.07	1.13	0.00	96.88	0.03	0.62	0.10	0.03	11.30	0.15	2.50	0.23	0.00	26.05	7.30	0.12	2.03	11.46	1.18	0.14	0.94	0.26	8.71	0.00	0.00	0.00	1.56	4.83	3.61	63.81	164.37	943.69	277.21	1205.93	558.36	996.00	334.94	1160.33	338.52
36.236	0	0.12	0.11	0.03	0.10	0.10	0.39	0.06	11.93	2.68	99.21	0.91	0.00	96.82	0.03	0.66	0.10	0.04	11.93	0.12	2.68	0.20	0.00	22.40	5.70	0.14	2.22	9.52	1.30	0.16	0.95	0.03	6.97	0.00	0.00	0.00	2.87	4.92	3.52	64.25	164.50	942.60	278.06	1205.62	559.86	995.10	337.79	1159.60	339.15
36.269	0	0.12	0.11	0.03	0.10	0.11	0.41	0.06	13.37	3.26	99.18	1.08	0.00	96.60	0.02	0.61	0.11	0.04	13.37	0.15	3.26	0.21	0.00	23.35	5.17	0.15	2.11	11.63	1.26	0.17	1.09	0.07	7.16	0.00	0.00	0.00	5.74	5.26	4.21	65.34	164.30	939.52	278.80	1204.83	563.99	994.16	339.42	1158.44	342.09
36.302	0	0.12	0.11	0.03	0.10	0.10	0.38	0.06	12.24	4.79	99.25	0.93	0.00	96.13	0.01	0.42	0.12	0.03	12.24	0.27	4.79	0.20	0.00	22.36	4.57	0.21	1.57	9.45	1.28	0.23	1.15	0.21	6.95	0.00	0.00	0.00	7.31	5.94	5.47	65.04	163.36	936.02	274.75	1206.35	566.37	995.29	335.21	1158.53	341.34
36.336	0	0.11	0.10	0.03	0.09	0.13	0.31	0.06	13.87	5.34	99.38	0.86	0.00	97.23	0.01	0.53	0.13	0.05	13.87	0.35	5.34	0.24	0.00	19.65	3.50	0.24	1.34	7.82	1.36	0.28	1.19	0.26	8.15	0.00	0.00	0.00	7.01	4.21	2.88	65.01	166.14	937.93	274.39	1208.13	566.28	992.38	336.99	1158.52	337.87
36.369	0	0.10	0.10	0.03	0.09	0.15	0.30	0.06	15.19	5.65	99.40	0.93	0.00	97.06	0.01	0.58	0.13	0.05	15.19	0.41	5.65	0.37	0.00	19.41	2.80	0.26	1.22	6.40	1.42	0.30	1.20	0.16	8.43	0.00	0.00	0.00	6.44	4.52	2.89	64.78	164.89	938.43	274.81	1207.49	565.30	992.95	336.97	1157.84	337.76
36.403	0	0.10	0.10	0.03	0.09	0.16	0.32	0.06	15.14	4.63	99.37	1.00	0.24	96.12	0.01	0.56	0.17	0.05	15.14	0.47	4.63	0.37	0.00	20.47	3.09	0.32	1.10	4.22	1.52	0.33	1.26	0.22	9.31	0.00	0.00	0.00	6.78	5.96	3.14	64.86	164.14	938.69	275.20	1207.65	565.71	993.89	337.24	1158.02	338.54
36.436	0	0.10	0.09	0.03	0.09	0.18	0.35	0.06	15.94	6.81	99.30	1.26	0.00	96.74	0.01	0.50	0.19	0.05	15.94	0.52	6.81	0.58	0.00	23.03	3.96	0.39	1.02	6.56	1.47	0.32	1.39	0.51	10.02	0.00	0.00	0.00	7.73	5.04	3.85	65.44	165.20	937.34	275.22	1206.14	565.24	992.83	337.45	1158.02	339.54
36.469	0	0.10	0.09	0.03	0.08	0.18	0.38	0.06	16.10	8.57	99.24	1.48	0.00	96.98	0.01	0.43	0.21	0.05	16.10	0.69	8.57	0.69	0.00	25.02	4.28	0.43	0.89	7.37	1.58	0.35	1.28	0.31	9.94	0.00	0.00	0.00	6.22	4.66	3.55	65.03	167.94	936.29	274.86	1206.64	565.54	990.85	337.86	1158.78	338.46
36.503	0	0.10	0.09	0.04	0.08	0.22	0.40	0.06	17.85	10.81	99.20	1.97	0.00	97.53	0.01	0.39	0.24	0.05	17.85	1.20	10.81	0.82	0.00	26.88	4.02	0.65	0.89	8.27	1.64	0.39	1.22	0.34	10.72	0.00	0.00	0.00	6.22	3.61	3.22	64.75	165.44	937.64	275.26	1206.56	565.23	992.22	337.25	1157.66	338.42
36.536	0	0.10	0.09	0.04	0.08	0.20	0.48	0.06	18.15	12.68	99.05	2.59	0.00	96.61	0.01	0.37	0.34	0.05	18.15	1.43	12.68	1.01	0.00	30.02	4.03	0.70	0.87	12.16	1.55	0.35	1.14	1.21	9.92	0.00	0.00	0.00	4.47	5.25	3.97	64.28	166.72	937.20	275.55	1206.31	564.50	992.28	336.71	1158.99	339.05
36.569	0	0.10	0.09	0.04	0.08	0.18	0.52	0.06	16.46	10.46	98.95	2.48	0.00	96.77	0.01	0.43	0.36	0.07	16.46	1.46	10.46	0.75	0.00	31.20	4.14	0.75	0.88	10.53	1.52	0.33	1.08	1.57	9.59	0.00	0.00	0.00	4.80	5.00	4.17	64.44	165.56	937.49	276.26	1205.74	564.27	992.94	337.44	1158.48	339.71
36.603	0	0.11	0.09	0.03	0.09	0.17	0.63	0.06	14.66	8.15	98.75	2.73	0.00	97.67	0.01	0.45	0.35	0.07	14.66	1.12	8.15	0.69	0.00	34.19	4.86	0.80	0.96	11.09	1.42	0.34	0.93	0.32	9.97	0.00	0.00	0.00	3.50	3.33	1.41	64.40	163.66	937.06	276.45	1204.18	564.47	989.31	338.03	1152.96	336.39
36.636	0	0.11	0.09	0.03	0.09	0.12	0.58	0.06	9.72	6.32	98.85	1.63	0.00	96.27	0.01	0.41	0.36	0.06	9.57	1.20	6.32	0.49	0.00	32.75	5.13	0.79	0.85	12.27	1.36	0.30	0.96	0.69	9.72	0.00	0.00	0.00	5.36	5.75	1.30	64.52	166.24	941.18	278.94	1205.46	564.62	990.65	339.69	1156.89	339.70
36.669	0	0.11	0.09	0.03	0.09	0.13	0.63	0.06	10.27	6.23	98.73	1.95	0.00	96.14	0.01	0.36	0.35	0.05	10.27	1.39	6.23	0.55	0.00	34.29	5.64	0.93	0.78	10.48	1.50	0.32	0.88	1.72	9.89	0.00	0.00	0.00	5.64	5.92	2.42	64.75	170.82	943.00	280.89	1203.80	561.93	989.95	339.80	1160.74	343.09
36.703	0	0.12	0.09	0.03	0.09	0.13	0.77	0.06	11.42	4.74	98.46	2.70	0.00	97.35	0.01	0.30	0.43	0.04	11.42	1.31	4.74	0.37	0.00	37.29	4.72	1.03	0.88	11.10	1.58	0.35	1.02	0.62	9.49	0.00	0.00	0.00	-0.55	3.98	2.21	63.05	164.27	943.35	282.60	1200.45	557.14	991.31	340.69	1155.58	340.11
36.736	0	0.12	0.09	0.03	0.09	0.15	0.65	0.06	13.29	4.77	98.70	2.38	0.00	96.93	0.01	0.27	0.38	0.03	13.29	1.12	4.77	0.25	0.00	33.81	5.16	0.85	1.10	12.60	1.60	0.35	1.11	1.03	9.79	0.00	0.00	0.00	7.34	4.74	2.62	65.23	163.93	942.76	283.06	1200.94	561.94	991.97	342.56	1155.90	344.43
36.770	0	0.12	0.10	0.03	0.09	0.14	0.62	0.06	13.43	3.59	98.75	2.13	0.00	96.15	0.00	0.23	0.45	0.03	13.43	0.70	3.59	0.12	0.00	32.24	4.99	0.88	1.06	12.98	1.82	0.38	0.95	0.69	9.19	0.00	0.00	0.00	6.58	5.91	2.63	64.53	164.79	942.02	283.05	1203.70	565.47	992.61	343.32	1157.40	344.78
36.803	0	0.12	0.10	0.03	0.09	0.14	0.50	0.06	13.35	3.14	99.00	1.53	0.00	97.17	0.00	0.18	0.45	0.02	13.35	0.55	3.14	0.12	0.00	28.19	4.20	0.59	1.13	12.32	1.80	0.32	1.02	1.07	9.28	0.00	0.00	0.00	3.61	4.31	2.64	63.76	169.01	942.00	284.63	1203.34	564.84	990.33	344.43	1159.34	345.37
36.836	0	0.12	0.10	0.02	0.10	0.13	0.42	0.06	11.63	2.83	99.16	1.08	0.00	97.36	0.00	0.17	0.44	0.02	11.63	0.39	2.83	0.11	0.00	25.11	4.42	0.50	1.30	12.13	1.55	0.30	1.16	1.02	9.33	0.00	0.00	0.00	2.00	3.95	2.36	63.27	170.39	942.59	286.14	1203.43	565.02	989.62	345.82	1160.01	345.90
36.870	0	0.11	0.10	0.03	0.09	0.13	0.38	0.06	11.91	3.46	99.24	0.97	0.00	95.93	0.00	0.13	0.50	0.02	11.91	0.61	3.46	0.10	0.00	23.36	3.53	0.38	1.07	9.78	1.34	0.26	1.21	1.25	8.86	0.00	0.00	0.00	1.00	6.20	0.77	63.01	166.05	939.48	285.40	1202.77	567.89	987.88	343.65	1153.92	345.93
36.903	0	0.11	0.09	0.02	0.09	0.16	0.35	0.06	14.95	2.79	99.31	1.05	0.00	97.04	0.00	0.12	0.47	0.02	14.95	0.56	2.79	0.07	0.00	21.37	3.63	0.32	1.43	11.29	1.17	0.25	1.46	0.54	9.68	0.00	0.00	0.00	1.24	4.54	2.07	62.71	167.03	940.89	288.06	1202.13	567.51	989.41	348.02	1156.43	346.83
36.936	0	0.11	0.09	0.02	0.09	0.14	0.33	0.06	12.63	2.94	99.33	0.87	0.00	96.95	0.00	0.09	0.45	0.02	12.63	0.41	2.94	0.06	0.00	21.07	3.55	0.27	1.70	11.31	0.98	0.21	1.67	2.07	9.59	0.00	0.00	0.00	1.77	4.70	1.83	63.32	169.05	937.72	287.74	1200.09	569.04	985.54	344.74	1154.51	350.06
36.970	0	0.10	0.09	0.02	0.09	0.14	0.22	0.06	11.69	2.65	99.56	0.50	1.89	97.72	0.01	0.12	0.41	0.02	11.69	0.39	2.65	0.06	0.00	14.20	2.69	0.19	1.29	6.56	0.89	0.19	1.69	0.25	10.09	0.00	0.00	0.00	-0.41	3.20	2.15	62.38	166.38	939.30	289.71	1199.19	567.52	987.52	348.04	1153.91	348.09
37.003	0	0.10	0.09	0.02	0.09	0.15	0.21	0.06	10.98	2.02	99.58	0.46	3.12	97.21	0.01	0.14	0.41	0.03	10.98	0.38	2.02	0.08	0.00	13.84	1.88	0.20	1.00	4.98	0.93	0.21	1.61	0.54	10.69	0.00	0.00	0.00	-0.06	4.25	2.00	62.37	167.36	939.69	290.15	1199.56	568.24	987.26	348.24	1154.62	348.84
37.036	0	0.09	0.08	0.02	0.09	0.14	0.21	0.06	11.02	2.00	99.59	0.43	3.56	97.64	0.02	0.22	0.43	0.03	9.98	0.46	2.00	0.10	0.00	13.79	1.75	0.15	0.78	2.72	0.88	0.20	1.57	0.19	11.02	0.00	0.00	0.00	-1.32	3.40	1.74	62.04	166.05	940.14	291.47	1198.69	568.59	987.34	347.66	1153.37	349.81
37.070	0	0.09	0.08	0.02	0.09	0.16	0.17	0.06	10.24	1.88	99.67	0.42	5.98	96.98	0.03	0.36	0.35	0.03	10.31	0.41	1.88	0.10	0.00	10.24	1.48	0.10	0.59	1.55	0.90	0.22	1.61	0.16	11.73	0.00	0.00	0.00	-1.67	4.66	2.13	61.75	167.69	938.57	291.06	1200.67	571.28	987.32	346.60	1154.92	352.06
37.103	0	0.09	0.08	0.02	0.09	0.15	0.17	0.06	10.67	2.81	99.67	0.42	4.99	96.30	0.03	0.38	0.34	0.02	9.46	0.36	2.81	0.06	0.00	10.67	1.45	0.09	0.48	1.87	0.84	0.23	1.42	0.15	11.68	0.00	0.00	0.00	-0.15	5.70	1.78	62.11	168.89	936.32	291.41	1201.36	575.63	985.50	348.78	1154.35	352.59
37.137	0	0.09	0.08	0.02	0.08	0.13	0.14	0.06	8.85	3.76	99.71	0.43	3.65	97.25	0.03	0.37	0.36	0.02	6.37	0.25	3.76	0.02	0.00	8.85	1.71	0.07	0.46	3.30	0.78	0.28	1.53	0.08	11.85	0.00	0.00	0.00	1.44	4.17	2.96	62.38	169.02	934.42	290.69	1200.62	576.32	985.60	349.24	1154.59	352.58
37.170	0	0.09	0.08	0.02	0.08	0.14	0.14	0.06	7.21	4.09	99.71	0.41	4.30	98.03	0.03	0.33	0.39	0.02	8.86	0.28	4.09	0.03	0.00	7.21	1.89	0.07	0.36	5.26	0.66	0.32	1.74	0.03	11.54	0.00	0.00	0.00	2.43	2.46	5.40	63.07	163.72	930.91	289.50	1193.46	571.92	986.02	343.72	1149.39	354.40
37.203	0	0.10	0.08	0.02	0.08	0.18	0.14	0.06	10.66	3.30	99.63	0.45	5.25	96.17	0.05	0.55	0.38	0.02	11.95	0.28	3.30	0.02	0.00	7.61	2.27	0.07	0.41	10.66	0.65	0.34	1.88	0.02	12.16	0.00	0.00	0.00	0.34	5.88	4.97	62.51	167.75	931.31	290.05	1194.00	568.98	984.01	348.84	1151.74	351.91
37.237	0	0.11	0.08	0.02	0.09	0.21	0.15	0.06	14.02	1.82	99.58	0.64	5.73	96.70	0.06	0.55	0.36	0.02	14.02	0.25	1.82	0.02	0.00	7.54	3.85	0.05	0.63	15.28	0.49	0.36	2.05	0.04	12.41	0.00	0.00	0.00	0.48	5.11	4.99	62.44	164.27	931.14	290.08	1193.45	569.29	985.30	348.44	1149.54	351.66
37.270	0	0.09	0.07	0.02	0.08	0.32	0.14	0.06	8.95	2.17	99.37	0.57	10.56	96.03	0.05	0.57	0.36	0.01	18.74	0.25	2.17	0.02	0.00	5.89	4.49	0.06	0.72	8.95	0.50	0.41	2.10	0.19	13.59	0.00	0.00	0.00	-0.51	6.07	3.55	62.24	166.84	931.91	290.80	1194.42	571.93	983.16	346.76	1149.90	352.36
37.303	0	0.09	0.06	0.02	0.08	0.29	0.13	0.06	6.92	1.83	99.43	0.67	10.54	94.89	0.04	0.47	0.34	0.01	14.28	0.23	1.83	0.02	0.00	5.99	5.17	0.06	0.76	6.92	0.35	0.43	2.21	0.04	14.96	0.00	0.00	0.00	0.18	7.39	2.45	62.06	164.66	931.41	290.28	1196.48	574.76	983.59	348.74	1148.24	350.52
37.337	0	0.08	0.06	0.02	0.08	0.21	0.12	0.06	5.54	2.27	99.58	0.68	9.25	97.36	0.05	0.47	0.31	0.01	8.72	0.20	2.27	0.02	0.00	5.54	5.11	0.08	0.67	2.39	0.35	0.61	1.88	1.17	15.08	0.00	0.00	0.00	-2.21	3.95	4.90	61.41	167.30	926.00	286.63	1198.23	575.62	983.53	346.97	1150.81	348.71
37.370	0	0.08	0.06	0.02	0.08	0.19	0.11	0.06	4.38	2.67	99.62	0.66	9.36	96.89	0.09	0.69	0.30	0.01	6.90	0.28	2.67	0.05	0.00	4.38	3.11	0.10	0.41	0.41	0.33	0.72	1.75	0.14	14.93	0.00	0.00	0.00	-3.64	4.81	5.63	62.04	166.10	927.35	289.77	1191.73	568.27	982.49	348.97	1148.58	350.18
37.404	0	0.08	0.07	0.02	0.08	0.13	0.11	0.06	3.93	1.49	99.75	0.51	6.83	95.92	0.18	0.99	0.34	0.01	3.42	0.40	1.49	0.07	0.00	3.93	2.24	0.14	0.28	0.05	0.33	0.96	1.55	0.21	13.12	0.00	0.00	0.00	-1.18	6.22	5.00	63.14	161.54	926.89	290.13	1190.50	569.84	983.02	349.67	1144.55	350.29
37.437	0	0.09	0.08	0.02	0.09	0.12	0.11	0.06	3.40	1.60	99.77	0.45	6.03	91.13	0.25	1.38	0.34	0.01	3.56	0.44	1.60	0.10	0.00	3.40	2.37	0.14	0.25	0.10	0.33	1.36	1.35	0.14	12.24	0.00	0.00	0.00	-6.48	10.35	6.51	63.15	156.70	925.58	290.95	1186.11	565.68	984.48	346.33	1141.13	350.61
37.470	0	0.09	0.08	0.02	0.09	0.10	0.11	0.06	3.25	2.02	99.79	0.39	4.82	95.95	0.18	1.43	0.34	0.01	3.15	0.52	2.02	0.31	0.00	3.25	1.77	0.14	0.19	0.09	0.35	1.54	1.32	0.93	11.25	0.00	0.00	0.00	-1.21	6.18	7.88	65.95	163.41	921.23	292.94	1181.08	565.68	978.30	351.22	1141.65	355.65
37.504	0	0.09	0.09	0.02	0.10	0.08	0.11	0.06	3.14	1.82	99.78	0.33	2.99	93.14	0.18	1.72	0.32	0.01	2.09	0.48	1.82	0.50	0.00	3.14	1.24	0.16	0.13	0.27	0.29	1.56	1.54	0.41	9.76	0.00	0.00	0.00	-3.11	8.96	9.84	65.17	155.33	919.00	288.40	1181.15	565.34	983.55	341.74	1138.40	354.00
37.537	0	0.10	0.10	0.02	0.10	0.07	0.11	0.07	2.38	1.49	99.78	0.33	1.50	96.19	0.30	2.21	0.24	0.01	1.60	0.43	1.49	0.56	0.00	2.38	1.53	0.21	0.13	0.51	0.28	1.89	2.29	1.00	8.27	0.00	0.00	0.00	5.09	5.86	7.26	66.91	161.08	912.62	284.62	1183.26	571.87	975.30	349.31	1136.38	349.00
37.570	0	0.10	0.11	0.02	0.11	0.06	0.11	0.07	2.43	1.23	99.78	0.33	0.33	97.12	0.55	2.50	0.28	0.01	1.20	0.46	1.23	0.90	0.00	1.85	1.21	0.28	0.12	0.30	0.31	2.07	2.43	0.36	7.03	0.00	0.00	0.00	5.27	4.41	7.62	67.18	162.88	910.00	284.62	1185.34	577.81	974.63	348.54	1137.49	351.33
37.604	0	0.11	0.12	0.02	0.12	0.05	0.11	0.07	3.89	0.70	99.76	0.33	0.00	96.78	0.51	2.75	0.27	0.01	0.92	0.55	0.70	0.76	0.00	1.22	1.29	0.47	0.15	0.27	0.31	2.63	3.89	0.52	5.56	0.00	0.00	0.00	6.75	4.99	5.40	67.44	161.97	911.59	285.79	1187.40	582.98	974.08	348.74	1136.02	352.04
37.637	0	0.11	0.13	0.02	0.12	0.04	0.12	0.07	3.74	0.92	99.74	0.33	0.00	98.42	0.30	2.04	0.30	0.01	1.17	0.62	0.92	1.13	0.00	1.04	1.59	0.52	0.27	0.14	0.33	3.20	3.74	0.03	4.80	0.00	0.00	0.00	6.17	-1.33	5.01	67.94	164.08	912.52	288.78	1185.57	582.42	971.97	351.26	1136.03	353.87
37.670	0	0.11	0.13	0.03	0.12	0.04	0.12	0.07	4.00	0.78	99.73	0.33	0.00	97.51	0.21	1.87	0.32	0.01	1.54	0.46	1.55	1.82	0.00	0.78	1.98	0.66	0.40	0.17	0.34	3.92	4.00	0.07	4.35	0.00	0.00	0.00	6.08	3.67	7.37	67.57	158.20	912.22	289.01	1184.05	581.16	976.92	349.10	1134.96	356.27
37.704	0	0.11	0.14	0.03	0.12	0.04	0.12	0.07	3.30	0.45	99.71	0.33	0.00	98.60	0.24	1.74	0.29	0.01	1.89	0.42	2.14	1.52	0.00	0.45	1.35	1.04	0.38	0.20	0.35	5.22	3.30	0.11	3.50	0.00	0.00	0.00	6.17	-0.71	8.38	67.83	158.38	909.18	288.92	1181.73	580.80	975.29	349.48	1133.50	356.81
37.737	0	0.11	0.15	0.03	0.12	0.04	0.12	0.08	3.10	0.41	99.70	0.33	0.00	98.33	0.33	1.44	0.29	0.01	2.12	0.37	3.21	1.63	0.00	0.41	1.27	1.14	0.32	0.25	0.34	5.61	3.52	0.07	3.10	0.00	0.00	0.00	7.24	1.63	9.48	68.59	162.15	904.79	288.93	1178.46	579.96	971.23	351.70	1133.25	358.24
37.771	0	0.12	0.16	0.03	0.12	0.03	0.12	0.08	2.19	0.41	99.67	0.33	0.00	98.76	0.41	0.85	0.37	0.01	2.19	0.53	2.31	0.85	0.00	0.24	0.82	2.72	0.20	0.23	0.38	7.67	2.70	0.05	1.93	0.00	0.00	0.00	0.06	-0.12	11.72	66.98	151.44	902.04	288.50	1172.40	575.33	974.30	343.80	1125.16	357.04
37.804	0	0.12	0.17	0.03	0.12	0.03	0.12	0.09	2.12	0.39	99.66	0.33	0.00	98.38	0.34	0.61	0.39	0.01	2.12	0.62	2.15	0.68	0.00	0.15	0.55	3.94	0.17	0.26	0.46	9.53	2.48	1.94	1.54	0.00	0.00	0.00	4.23	-1.47	13.62	68.33	165.76	897.37	287.90	1174.00	577.12	969.30	348.09	1134.44	362.53
37.837	0	0.12	0.17	0.03	0.12	0.03	0.12	0.09	2.53	0.39	99.65	0.33	0.00	98.02	0.27	0.50	0.39	0.02	2.53	0.86	1.88	0.76	0.00	0.11	0.46	4.79	0.14	0.17	0.49	10.10	2.75	0.80	1.53	0.08	0.00	0.00	-0.01	-2.48	11.55	67.28	167.48	896.04	283.69	1174.44	575.40	965.29	343.24	1132.36	354.94
37.871	0	0.13	0.19	0.03	0.13	0.03	0.13	0.09	2.37	0.49	99.62	0.33	0.00	98.28	0.30	0.37	0.49	0.04	2.37	0.94	1.92	0.87	0.00	0.08	0.43	6.58	0.12	0.16	0.53	10.14	3.70	0.12	1.00	0.47	0.00	0.00	-3.25	1.76	10.82	67.38	173.97	900.12	289.68	1177.72	578.95	965.38	347.93	1138.89	360.51
37.904	0	0.13	0.20	0.03	0.12	0.03	0.13	0.09	2.69	0.48	99.61	0.33	0.00	98.59	0.37	0.23	0.48	0.05	2.69	0.91	1.93	0.60	0.00	0.06	0.40	6.68	0.11	0.17	0.49	9.94	3.87	0.22	1.03	0.82	0.00	0.00	0.49	-0.77	13.92	67.46	165.06	894.60	285.81	1180.50	583.50	971.75	348.76	1136.45	359.62
37.937	0	0.13	0.21	0.03	0.12	0.03	0.13	0.09	3.96	0.42	99.58	0.33	0.00	97.53	0.42	0.15	0.42	0.06	3.96	1.16	2.03	0.64	0.00	0.04	0.32	6.47	0.14	0.17	0.54	10.55	4.44	0.58	0.99	1.50	0.00	0.00	-2.99	3.63	11.01	67.61	172.59	896.45	287.23	1181.11	582.91	966.00	350.91	1138.48	357.22
37.971	0	0.13	0.23	0.03	0.13	0.03	0.13	0.08	3.96	0.42	99.54	0.33	0.00	98.27	0.37	0.10	0.42	0.09	3.96	1.39	1.52	0.33	0.00	0.02	0.34	7.48	0.22	0.25	0.56	8.74	6.44	1.62	0.88	2.20	0.00	0.00	-3.77	-1.81	10.32	67.75	170.42	899.98	286.76	1181.92	579.53	967.95	350.95	1138.34	354.00
38.004	0	0.13	0.24	0.03	0.13	0.04	0.13	0.08	6.30	0.38	99.52	0.33	0.00	97.37	0.36	0.06	0.38	0.08	6.30	1.58	0.97	0.21	0.00	0.02	0.33	6.44	0.48	0.53	0.44	7.43	6.50	0.63	0.96	2.58	0.00	0.00	-7.98	-3.95	13.06	68.31	165.39	896.57	287.98	1174.66	573.34	968.42	348.74	1133.66	355.85
38.037	0	0.13	0.26	0.03	0.13	0.04	0.13	0.08	5.60	0.32	99.47	0.33	0.00	96.68	0.29	0.05	0.32	0.07	5.60	1.15	0.81	0.17	0.00	0.01	0.56	5.17	1.26	1.67	0.34	7.51	7.61	1.50	0.99	3.58	0.00	0.00	-3.53	-5.15	13.25	69.10	165.58	897.10	289.59	1171.43	571.87	967.26	350.63	1132.63	358.89
38.071	0	0.14	0.29	0.02	0.13	0.03	0.13	0.07	3.70	0.27	99.41	0.33	0.00	88.99	0.27	0.04	0.27	0.09	3.70	1.01	0.56	0.16	0.00	0.01	0.77	3.44	2.73	4.30	0.27	5.67	7.11	0.19	1.06	4.67	0.00	0.00	-2.29	-11.55	13.71	69.32	157.13	901.39	287.77	1165.81	558.93	970.67	349.23	1127.74	353.81
38.104	0	0.15	0.29	0.03	0.14	0.03	0.13	0.07	2.47	0.24	99.43	0.33	0.00	96.63	0.24	0.04	0.22	0.07	2.47	0.62	0.50	0.28	0.00	0.02	1.32	3.10	6.64	12.79	0.24	4.15	7.48	1.72	1.10	4.50	0.00	0.00	-1.38	-5.22	12.86	69.69	161.28	907.75	290.08	1169.39	559.16	972.77	349.88	1133.91	356.74
38.138	0	0.17	0.27	0.03	0.15	0.03	0.13	0.06	1.76	0.28	99.46	0.33	0.00	94.41	0.28	0.03	0.20	0.05	1.76	0.69	0.81	1.25	0.00	0.02	2.66	3.33	12.46	18.28	0.18	2.98	9.46	0.21	1.23	4.04	0.00	0.00	6.80	-7.87	12.71	71.54	150.64	913.74	293.79	1168.32	561.75	979.53	350.40	1129.76	361.44
38.171	0	0.20	0.26	0.03	0.16	0.03	0.14	0.06	1.65	0.35	99.49	0.64	0.00	94.82	0.35	0.04	0.17	0.03	1.65	0.51	0.81	1.49	0.00	0.03	6.43	3.43	18.64	27.69	0.13	2.62	13.24	0.16	1.05	3.44	0.00	0.00	7.82	-7.47	12.36	71.83	157.73	914.79	292.41	1170.90	561.53	978.02	349.17	1135.23	361.99
38.204	0	0.22	0.23	0.04	0.16	0.03	0.16	0.06	1.69	0.32	99.54	0.74	0.00	97.74	0.32	0.05	0.16	0.04	1.69	0.34	0.88	0.98	0.00	0.04	13.09	4.02	20.23	29.64	0.12	2.10	14.61	0.33	1.03	2.30	0.00	0.00	8.57	3.16	13.17	70.57	163.17	919.20	289.69	1181.35	562.15	984.34	351.89	1147.25	361.13
38.238	0	0.16	0.20	0.04	0.14	0.03	0.17	0.06	1.58	0.37	99.59	0.33	0.00	97.04	0.37	0.08	0.16	0.02	1.58	0.19	1.01	0.47	0.00	0.04	16.38	3.86	10.15	9.31	0.11	1.39	16.73	0.44	1.09	1.24	0.00	0.00	3.97	4.55	10.40	67.57	164.13	915.77	288.89	1189.04	576.60	982.45	351.26	1146.44	358.04
38.271	0	0.16	0.19	0.05	0.13	0.03	0.19	0.06	1.63	0.37	99.61	0.48	0.00	97.46	0.37	0.17	0.16	0.02	1.63	0.11	0.82	0.21	0.00	0.06	23.62	3.64	5.89	3.22	0.12	1.51	15.20	0.03	1.11	0.51	0.00	0.00	1.63	3.77	6.18	64.62	158.18	919.50	286.75	1197.65	584.22	985.84	349.26	1144.01	351.18
38.304	0	0.15	0.18	0.05	0.13	0.03	0.19	0.06	2.95	0.50	99.61	0.50	0.00	96.43	0.50	0.31	0.12	0.03	2.95	0.09	0.74	0.06	0.00	0.09	22.99	2.86	4.32	1.29	0.13	1.38	16.39	0.01	1.36	0.34	0.00	0.00	1.29	5.52	8.05	64.44	158.37	923.62	289.49	1196.59	580.83	989.74	347.92	1147.90	356.09
38.338	0	0.14	0.17	0.05	0.13	0.04	0.19	0.06	4.03	0.59	99.61	0.54	0.00	97.41	0.59	0.49	0.07	0.03	4.03	0.06	0.50	0.03	0.00	0.18	22.91	1.61	2.62	0.98	0.11	0.83	17.01	0.08	1.72	0.17	0.00	0.00	2.08	3.87	5.78	64.94	158.42	926.59	292.25	1195.96	581.95	988.01	349.48	1146.26	356.97
38.371	0	0.14	0.17	0.04	0.13	0.04	0.19	0.06	7.02	0.61	99.63	0.52	0.00	97.12	0.61	0.86	0.07	0.05	7.02	0.05	0.72	0.05	0.00	0.25	19.40	1.49	1.57	2.06	0.13	0.81	14.02	0.18	1.90	0.08	0.00	0.00	2.67	4.41	6.10	64.64	160.78	927.91	292.08	1199.05	582.13	989.49	352.37	1150.21	356.60
38.405	0	0.13	0.16	0.03	0.13	0.04	0.15	0.06	4.52	0.53	99.69	0.33	0.00	96.70	0.38	1.31	0.04	0.05	4.52	0.03	0.53	0.03	0.00	0.54	9.47	1.06	1.14	3.40	0.15	0.56	11.15	0.10	2.45	0.00	0.00	0.00	-0.78	5.12	5.35	64.22	167.48	930.19	294.07	1200.22	581.34	987.19	353.01	1154.61	357.50
38.438	0	0.13	0.15	0.03	0.13	0.04	0.14	0.06	4.18	0.56	99.70	0.33	0.00	94.20	0.29	2.32	0.03	0.07	4.18	0.02	0.56	0.02	0.00	1.14	6.21	1.26	0.99	6.60	0.15	0.43	8.99	0.03	2.51	0.00	0.00	0.00	1.36	8.07	8.18	63.61	156.87	930.81	293.01	1201.69	582.22	996.85	350.77	1153.47	359.50
38.471	0	0.12	0.14	0.03	0.13	0.04	0.13	0.06	3.63	0.73	99.71	0.33	0.00	96.27	0.28	2.95	0.03	0.06	3.63	0.01	0.73	0.02	0.00	1.15	3.39	1.08	0.89	5.38	0.17	0.41	8.26	0.04	2.86	0.00	0.00	0.00	2.86	5.74	5.42	64.18	159.69	931.01	293.88	1201.95	585.15	992.21	352.92	1151.81	358.49
38.505	0	0.12	0.14	0.02	0.13	0.04	0.13	0.06	3.20	0.71	99.72	0.33	0.00	94.95	0.16	3.07	0.02	0.07	3.06	0.01	0.71	0.01	0.00	2.28	2.68	1.58	1.67	4.85	0.22	0.37	6.36	0.28	3.20	0.00	0.00	0.00	2.31	7.33	4.40	64.10	161.29	933.56	296.46	1202.07	584.62	991.55	356.12	1152.81	359.24
38.538	0	0.12	0.15	0.02	0.13	0.04	0.13	0.06	3.18	0.79	99.71	0.33	0.00	93.71	0.12	2.89	0.03	0.07	2.85	0.01	0.79	0.01	0.00	2.68	1.84	1.85	1.88	3.98	0.34	0.36	5.88	0.21	3.18	0.32	0.00	0.00	1.37	8.50	5.43	63.38	149.81	935.62	297.94	1199.53	580.87	997.98	356.78	1147.78	358.80
38.571	0	0.11	0.15	0.02	0.13	0.04	0.13	0.06	3.04	0.85	99.71	0.33	0.00	93.52	0.09	3.02	0.03	0.05	2.79	0.01	0.85	0.01	0.00	2.68	1.87	1.65	1.83	2.57	0.35	0.34	5.67	0.20	3.04	0.32	0.00	0.00	0.99	8.65	3.53	63.61	150.37	939.43	300.55	1196.72	576.29	995.99	359.20	1146.35	358.18
38.605	0	0.11	0.14	0.02	0.13	0.04	0.13	0.06	3.35	1.16	99.72	0.33	0.00	89.30	0.07	2.93	0.03	0.04	2.98	0.01	1.16	0.02	0.00	3.13	1.66	2.11	1.70	2.32	0.48	0.39	4.78	0.22	3.35	0.00	0.00	0.00	2.07	11.39	3.70	63.66	154.74	942.21	302.03	1197.05	575.15	995.75	359.68	1150.49	360.78
38.638	0	0.11	0.14	0.02	0.13	0.04	0.14	0.06	3.35	1.02	99.72	0.33	0.00	90.64	0.05	2.46	0.03	0.04	2.91	0.01	1.02	0.02	0.00	3.30	1.95	2.03	1.87	2.31	0.53	0.36	5.57	0.14	3.35	0.00	0.00	0.00	-2.58	10.65	2.65	62.40	149.32	945.52	304.51	1197.65	574.37	999.03	359.98	1148.36	359.95
38.671	0	0.12	0.14	0.03	0.12	0.05	0.14	0.06	4.15	1.10	99.72	0.33	0.00	91.08	0.06	2.29	0.04	0.04	4.15	0.01	1.10	0.03	0.00	2.92	2.77	2.09	1.66	2.64	0.74	0.33	4.43	0.12	3.74	0.00	0.00	0.00	-3.22	10.39	2.26	62.56	150.95	947.72	306.09	1196.35	572.78	998.23	358.98	1149.16	361.55
38.705	0	0.11	0.12	0.02	0.12	0.06	0.13	0.06	2.69	1.26	99.74	0.33	0.00	91.11	0.05	1.65	0.04	0.03	4.28	0.01	1.26	0.04	0.00	2.69	2.20	1.66	1.40	1.97	1.42	0.29	2.51	0.08	5.35	0.00	0.00	0.00	-2.22	10.36	5.29	62.76	154.64	944.21	302.88	1197.88	574.55	999.23	354.45	1153.60	363.64
38.738	0	0.11	0.13	0.03	0.11	0.05	0.13	0.06	3.15	1.74	99.73	0.33	0.00	93.99	0.03	1.52	0.04	0.03	4.73	0.02	1.74	0.07	0.00	3.15	2.67	1.47	1.14	1.79	1.32	0.29	2.48	0.46	5.01	0.00	0.00	0.00	-4.82	8.25	1.96	62.84	151.59	946.19	306.47	1193.13	570.51	995.12	359.12	1146.71	360.59
38.772	0	0.10	0.12	0.03	0.11	0.07	0.14	0.06	4.23	2.56	99.73	0.33	0.00	91.92	0.04	1.40	0.03	0.03	6.13	0.02	2.56	0.09	0.00	4.23	2.66	1.19	1.08	1.80	1.28	0.22	2.07	0.16	6.28	0.00	0.00	0.00	-4.04	9.84	4.14	62.99	150.33	943.75	302.89	1193.50	570.36	997.38	353.91	1147.57	360.49
38.805	0	0.11	0.12	0.03	0.11	0.06	0.14	0.06	4.68	2.88	99.71	0.33	0.00	93.67	0.04	1.12	0.04	0.02	6.25	0.04	2.88	0.10	0.00	4.68	3.12	0.95	0.94	1.91	1.25	0.19	2.47	0.87	5.66	0.00	0.00	0.00	-0.51	8.53	3.41	63.62	154.38	945.33	304.92	1193.15	570.35	995.09	358.57	1149.43	362.21
38.838	0	0.11	0.12	0.03	0.11	0.08	0.15	0.06	5.26	3.88	99.70	0.33	0.00	92.83	0.03	0.70	0.05	0.02	9.38	0.06	3.88	0.23	0.00	5.26	3.17	0.84	0.86	1.61	1.20	0.18	2.46	0.30	5.57	0.00	0.00	0.00	-2.81	9.19	3.46	63.35	154.24	946.33	307.07	1191.52	568.84	994.95	359.22	1149.13	363.38
38.872	0	0.11	0.13	0.03	0.11	0.07	0.15	0.06	4.51	3.05	99.70	0.33	0.00	94.89	0.03	0.71	0.06	0.02	9.22	0.06	3.05	0.18	0.00	4.51	3.43	0.84	0.89	2.45	1.25	0.18	2.47	0.09	4.90	0.00	0.00	0.00	-1.40	7.39	5.09	63.65	151.00	942.75	301.58	1190.08	566.63	995.93	352.43	1146.71	360.62
38.905	0	0.11	0.13	0.03	0.11	0.06	0.14	0.06	4.03	2.50	99.71	0.33	0.00	93.63	0.03	0.80	0.07	0.02	6.74	0.06	2.50	0.17	0.00	4.03	2.72	0.69	0.84	2.67	1.03	0.16	2.34	0.14	4.84	0.00	0.00	0.00	-2.73	8.56	3.93	63.66	153.71	945.55	304.85	1187.38	561.90	993.26	357.48	1146.94	360.33
38.938	0	0.11	0.13	0.03	0.11	0.06	0.15	0.06	4.62	2.33	99.70	0.33	0.00	95.06	0.02	0.74	0.09	0.02	6.55	0.09	2.33	0.29	0.00	4.62	2.99	0.68	0.79	2.46	0.90	0.14	2.57	0.08	4.73	0.00	0.00	0.00	-2.80	7.21	3.81	63.85	155.99	945.10	306.14	1186.82	562.70	991.48	359.03	1147.45	361.56
38.972	0	0.12	0.14	0.03	0.11	0.05	0.15	0.06	4.67	3.23	99.70	0.33	0.00	91.54	0.02	0.62	0.15	0.01	5.27	0.12	3.23	0.25	0.00	4.67	3.42	0.60	0.71	2.55	0.98	0.13	2.49	0.12	3.84	0.00	0.00	0.00	1.56	10.09	4.64	64.17	147.14	944.87	305.82	1188.93	567.30	997.70	359.77	1144.81	363.04
39.005	0	0.12	0.14	0.03	0.11	0.05	0.16	0.06	4.98	3.52	99.69	0.33	0.00	93.08	0.03	0.64	0.15	0.02	6.03	0.11	3.52	0.39	0.00	4.98	3.81	0.58	0.75	2.23	1.02	0.13	2.46	0.04	3.91	0.00	0.00	0.00	0.58	9.01	4.94	63.89	151.32	942.60	304.35	1189.83	568.87	995.39	357.85	1146.63	362.93
39.038	0	0.12	0.14	0.03	0.11	0.06	0.16	0.06	5.33	4.32	99.68	0.33	0.00	91.80	0.03	0.74	0.18	0.02	7.91	0.12	4.32	0.39	0.00	5.33	4.29	0.45	0.75	2.80	1.02	0.12	2.40	0.06	3.82	0.00	0.00	0.00	-1.59	9.93	4.87	63.78	148.96	939.73	300.75	1187.76	567.29	994.06	351.10	1142.77	359.85
39.072	0	0.11	0.14	0.03	0.11	0.06	0.16	0.06	6.08	4.04	99.67	0.33	0.00	91.56	0.04	1.03	0.19	0.02	7.11	0.11	4.04	0.33	0.00	6.08	3.51	0.46	0.79	2.85	1.10	0.12	2.10	0.16	4.02	0.00	0.00	0.00	4.87	10.08	3.50	64.78	161.14	938.59	299.72	1191.22	570.23	987.67	358.53	1148.81	359.18
39.105	0	0.12	0.14	0.03	0.12	0.06	0.17	0.06	6.16	3.14	99.67	0.33	0.00	89.42	0.04	1.37	0.18	0.02	7.46	0.10	3.14	0.30	0.00	6.16	3.21	0.47	0.73	2.85	1.21	0.13	2.13	0.20	4.01	0.00	0.00	0.00	0.90	11.33	4.75	63.78	161.45	938.77	299.80	1190.87	567.54	989.09	356.75	1150.52	359.29
39.139	0	0.11	0.14	0.03	0.11	0.06	0.16	0.06	5.98	4.91	99.68	0.33	0.00	91.72	0.03	0.95	0.19	0.01	8.92	0.12	4.91	0.47	0.00	5.98	3.07	0.45	0.70	1.52	1.23	0.14	1.44	0.26	3.94	0.00	0.00	0.00	-0.12	9.97	4.38	63.77	158.38	940.12	301.51	1189.80	567.16	990.15	357.09	1148.50	359.78
39.172	0	0.11	0.14	0.03	0.11	0.06	0.17	0.06	6.42	5.94	99.67	0.33	0.00	91.32	0.02	0.60	0.20	0.01	8.79	0.18	5.94	0.42	0.00	6.42	3.47	0.38	0.71	1.83	1.11	0.14	1.23	0.38	3.79	0.00	0.00	0.00	-2.90	10.23	4.25	62.91	151.83	941.10	301.73	1191.69	568.97	994.54	355.65	1146.34	358.86
[truncated: 49,027 more rows]
[truncated: 4 more columns]
