# Supplementary material for: Exploring emotion recognition in patients with mild cognitive impairment and Alzheimer’s dementia undergoing a rehabilitation program
Source: PLoS One. 2025 Apr 24;20(4):e0322213. doi: 10.1371/journal.pone.0322213 (PMC12021228; doi:10.1371/journal.pone.0322213)
Supplement: S3 Data — (ZIP) [file pone.0322213.s005.zip › raw data21-30/No27 Creative activities.csv]

time stamp	face id	anger	contempt	disgust	fear	joy	sadness	surprise	sentimentality	confusion	neutral	engagement	valence	attention	inner brow raise	brow raise	brow furrow	eye widen	cheek raise	lid tighten	nose wrinkle	upper lip raise	dimpler	lip corner depressor	chin raise	lip pucker	lip stretch	lip press	mouth open	jaw drop	lip suck	eye closure	smile	smirk	blink	blink rate	pitch	yaw	roll	brightness	interocular distance	topleft_x	topleft_y	bottomright_x	bottomright_y	outer_right_eye_X	outer_right_eye_Y	outer_left_eye_X	outer_left_eye_Y
0.066
0.1
0.133
0.166
0.2
0.233
0.266
0.3
0.333
0.366
0.4
0.433
0.467
0.5
0.533
0.567
0.6
0.633
0.667
0.7
0.734
0.767
0.8
0.834
0.867
0.9
0.934
0.967
1
1.034
1.067
1.101
1.134
1.167
1.201
1.234
1.267
1.301
1.334
1.367
1.401
1.434
1.468
1.501
1.534
1.568
1.601
1.634
1.668
1.701
1.735
1.768
1.801
1.835
1.868
1.901
1.935
1.968
2.001
2.035
2.068	0	0.06	0.03	0.01	0.06	0.68	0.05	0.06	0.17	0.03	98.65	4.01	24.91	85.15	0.13	0.55	0.03	0.25	6	0.08	0.23	0.04	0	0.01	0.17	0.01	0.31	0.08	3.76	2.65	0.01	0.1	26.91	0	0		7.98	-13.27	3.25	63.09	193.93	971.4	167	1279.19	499.48	1031.32	237.85	1225.23	240.48
2.102	0	0.08	0.06	0.02	0.08	0.18	0.08	0.06	0.22	0.18	99.64	0.69	12.25	92.11	0.11	0.57	0.18	0.21	5.52	0.17	0.2	0.08	0	0.02	0.22	0.01	0.34	0.07	2.43	2.58	0.01	0.12	15.21	0	0		6.45	-9.71	3.63	63.9	196.37	977	170.24	1271.17	487.06	1029.64	234.22	1225.82	243.01
2.135	0	0.08	0.06	0.02	0.09	0.16	0.08	0.07	0.24	0.24	99.67	0.62	11.42	93.18	0.09	0.66	0.24	0.21	5.6	0.23	0.18	0.09	0	0.03	0.21	0.01	0.31	0.06	2.47	3.5	0.01	0.07	14.42	0	0		6.32	-8.93	3.82	63.49	193.29	976.38	167	1276.26	489.95	1033.74	230.86	1226.68	242.31
2.168	0	0.09	0.07	0.02	0.09	0.14	0.09	0.07	0.21	0.21	99.71	0.52	10.11	96.61	0.08	0.66	0.21	0.18	5.33	0.21	0.17	0.09	0	0.03	0.18	0.01	0.31	0.06	2.56	3.07	0	0.27	13.26	0	0		4.17	-5.25	4.17	63	192.72	977.97	167.46	1276.03	488.17	1035.23	231.01	1227.72	240.39
2.202	0	0.08	0.06	0.02	0.09	0.17	0.08	0.06	0.19	0.19	99.66	0.64	11.69	97.23	0.1	0.78	0.19	0.17	5.39	0.22	0.15	0.12	0	0.03	0.17	0.01	0.29	0.05	2.69	2.43	0	0.22	14.7	0	0		3.59	-4.21	3.87	63.01	195.51	980.7	169.06	1276.81	487.16	1035.22	231.86	1230.48	241.75
2.235	0	0.09	0.07	0.02	0.09	0.15	0.08	0.06	0.22	0.22	99.69	0.58	10.85	91.22	0.09	0.99	0.22	0.15	5.21	0.23	0.13	0.12	0	0.03	0.15	0	0.25	0.04	3.08	2.03	0.01	0.19	13.99	0	0		3.84	-10.3	2.95	63.13	190.1	982.98	169.97	1274.34	483.17	1036.16	234.26	1226.2	238.97
2.268	0	0.09	0.07	0.02	0.09	0.15	0.09	0.06	0.35	0.35	99.7	0.56	10.46	96.27	0.09	0.92	0.35	0.13	5.13	0.3	0.15	0.15	0	0.04	0.14	0	0.24	0.03	3.12	1.68	0.01	0.37	13.72	0	0		7.42	-5.75	3.45	65.59	195.23	983.95	167.94	1277.38	483.88	1036.53	233.84	1231.67	239.91
2.302	0	0.09	0.07	0.02	0.09	0.14	0.09	0.06	0.41	0.41	99.72	0.52	9.86	97.02	0.08	0.91	0.41	0.13	5.07	0.33	0.16	0.22	0	0.04	0.12	0	0.22	0.03	3.33	1.52	0.01	0.23	13.2	0	0		8.18	-4.58	3.59	65.99	197.78	985.18	167.74	1278.94	484.5	1036.97	232.8	1234.57	241.12
2.335	0	0.09	0.07	0.02	0.09	0.15	0.08	0.06	0.43	0.43	99.7	0.57	10.54	97.34	0.07	1.01	0.43	0.12	4.96	0.48	0.19	0.27	0	0.04	0.11	0	0.19	0.02	3.36	1.37	0.01	0.39	13.9	0	0		5.54	-4	2.73	64.58	196.75	986.6	168.5	1280.1	484.11	1037.43	233.34	1234.07	239.92
2.368	0	0.09	0.07	0.02	0.09	0.14	0.09	0.06	0.48	0.48	99.71	0.55	10.11	97.7	0.08	1.26	0.48	0.11	4.89	0.61	0.21	0.22	0	0.04	0.09	0	0.15	0.02	3.57	1.37	0.01	0.92	13.56	0	0		6.12	-3.25	2.73	65.07	196.58	988.34	169.81	1281.34	485.29	1039	234.96	1235.49	241.01
2.402	0	0.1	0.08	0.02	0.1	0.1	0.09	0.06	0.45	0.45	99.79	0.38	7.01	96.38	0.11	1.56	0.45	0.11	4.03	0.56	0.19	0.24	0	0.04	0.08	0	0.12	0.03	3.19	1.32	0.01	3.43	10.96	0	0		3.51	-5.59	1.75	64.28	197.6	991.56	171.82	1277.4	477.98	1036.56	236.66	1234.15	238.73
2.435	0	0.1	0.08	0.02	0.11	0.09	0.09	0.06	0.43	0.43	99.79	0.34	6.27	96.04	0.13	2.43	0.43	0.11	3.99	0.7	0.18	0.22	0	0.04	0.07	0	0.11	0.04	2.68	1.19	0.01	3.35	10.27	0	0		10.08	-6.06	1.88	68.05	196.29	992.27	173.15	1278.8	481.93	1038.47	239.38	1234.7	244.26
2.469	0	0.1	0.09	0.02	0.11	0.08	0.09	0.07	0.43	0.43	99.78	0.33	5.06	97.39	0.14	3.06	0.43	0.11	3.06	0.8	0.19	0.28	0	0.04	0.07	0	0.1	0.07	2.33	1.07	0.01	3.86	9.51	0	0		6.6	-3.91	1.64	66.43	195.82	992.07	175	1278.36	482.22	1038.06	240.18	1233.83	244.54
2.502	0	0.1	0.09	0.02	0.12	0.08	0.09	0.07	0.48	0.48	99.77	0.33	4.79	96.81	0.17	4.13	0.48	0.13	3.33	0.89	0.18	0.25	0	0.04	0.07	0	0.1	0.07	2.33	1.12	0.01	2.41	9.18	0	0		8.78	-4.93	2.62	67.12	198.97	991.91	174.05	1281.49	486.11	1039.5	239.72	1238.37	245.75
2.535	0	0.1	0.09	0.02	0.12	0.08	0.09	0.08	0.51	0.51	99.75	0.33	4.23	97.48	0.21	6.06	0.51	0.16	3.31	0.76	0.18	0.19	0	0.04	0.07	0	0.08	0.06	2.26	1.05	0.01	3.8	8.68	0	0		5.16	-3.72	3.14	65.1	198.84	990.03	174.27	1281.43	486.44	1039.39	239.8	1238.17	244.79
2.569	0	0.09	0.09	0.02	0.14	0.07	0.09	0.08	0.63	0.63	99.72	0.33	3.12	97.78	0.23	8.82	0.63	0.18	3.21	0.72	0.18	0.18	0	0.05	0.09	0	0.08	0.07	2.19	0.95	0.01	2.39	7.73	0	0		4.35	-3.08	3.12	64.32	201.4	987.46	172.14	1283.03	488.52	1037.67	238.29	1239	243.35
2.602	0	0.09	0.08	0.02	0.15	0.07	0.09	0.09	0.57	0.57	99.7	0.33	3.87	97.66	0.22	10.78	0.57	0.2	3.78	0.64	0.16	0.2	0	0.05	0.09	0	0.08	0.06	2.24	0.96	0.01	1.11	8.18	0	0		2.43	-3.34	1.83	63.13	199.88	986.04	170.98	1284.16	490.62	1036.23	237.46	1236.09	240.42
2.635	0	0.09	0.08	0.02	0.15	0.08	0.09	0.09	0.51	0.51	99.69	0.33	4.18	97.57	0.21	11.63	0.51	0.22	3.78	0.56	0.14	0.2	0	0.06	0.1	0	0.09	0.07	2.49	0.82	0.01	1.29	8.44	0	0		3.76	-3.53	1.66	63.98	200.42	987.36	171.85	1283.57	489.71	1036.05	239.26	1236.47	240.74
2.669	0	0.09	0.09	0.02	0.15	0.07	0.09	0.09	0.59	0.59	99.69	0.33	2.67	96.83	0.16	10.72	0.59	0.2	3.62	0.5	0.14	0.22	0	0.07	0.11	0	0.09	0.09	2.19	0.62	0.01	13.67	7.12	0	0		-2.38	-4.9	1.48	61.67	206.78	987.59	171.32	1280.14	480.28	1030.99	239.59	1237.73	235.87
2.702	0	0.1	0.09	0.02	0.15	0.06	0.09	0.09	0.66	0.64	99.7	0.33	2.16	96.6	0.15	9.54	0.66	0.22	3.43	0.52	0.15	0.22	0	0.07	0.11	0	0.07	0.06	2.18	0.64	0.01	5.4	6.75	0	0		6.74	-5.27	0.76	66.3	198.72	988.18	173.18	1279.82	486.87	1034	241.84	1232.73	241.37
2.736	0	0.1	0.1	0.02	0.15	0.05	0.1	0.08	0.72	0.57	99.69	0.33	0.23	96.62	0.14	9.22	0.72	0.22	2.48	0.42	0.17	0.16	0	0.08	0.1	0	0.06	0.06	1.88	0.57	0.01	7.24	5.33	0	0		6.1	-5.24	0.69	65.91	201.92	989.59	175.25	1280.6	487.5	1033.38	243.91	1235.29	243.15
2.769	0	0.1	0.11	0.02	0.15	0.05	0.1	0.08	0.64	0.57	99.7	0.33	0.11	96.24	0.11	8.5	0.64	0.24	2.67	0.43	0.18	0.16	0	0.08	0.11	0.01	0.06	0.05	1.9	0.57	0.01	3.45	5.1	0	0		5.54	-5.78	1.34	65.22	203.54	987.91	174.88	1282.4	491	1033.63	243.48	1237.17	243.68
2.802	0	0.1	0.11	0.02	0.14	0.05	0.1	0.08	0.74	0.54	99.71	0.33	0.29	97.26	0.09	7	0.74	0.21	3.05	0.51	0.23	0.15	0	0.08	0.11	0.01	0.07	0.05	1.98	0.54	0.01	15.81	5.19	0	0		2.51	-4.15	0.69	63.95	204.45	987.14	175.84	1282.57	490.82	1031.92	246.84	1236.31	241.53
2.836	0	0.11	0.12	0.02	0.14	0.05	0.11	0.07	0.88	0.49	99.72	0.33	0	96.96	0.08	5.56	0.88	0.18	3.39	0.6	0.28	0.18	0	0.1	0.1	0.01	0.07	0.05	1.8	0.49	0.01	12.79	4.44	0	0		1.21	-4.69	0.74	63.22	205.15	986.24	176.15	1282.34	491.3	1031.07	246.82	1236.15	241.58
2.869	0	0.11	0.12	0.02	0.14	0.05	0.11	0.07	0.92	0.47	99.71	0.33	0	97.29	0.08	6.28	0.92	0.16	4.36	0.76	0.36	0.25	0	0.1	0.09	0.01	0.07	0.05	1.62	0.47	0.01	20.77	4.29	0	0		-1.11	-4.1	0.62	62.77	207.42	987.45	177.14	1278.77	484.93	1028.62	247.76	1235.89	240.15
2.902	0	0.11	0.12	0.02	0.15	0.05	0.11	0.08	0.94	0.46	99.71	0.33	0	95.48	0.09	6.81	0.94	0.16	4.38	0.73	0.32	0.23	0	0.1	0.09	0.01	0.06	0.05	1.74	0.46	0.01	5.66	4.29	0	0		4.94	-6.75	0.71	65.04	202.96	987.05	177.64	1280.62	492.09	1031.58	246.24	1234.54	245.99
2.936	0	0.11	0.11	0.02	0.16	0.05	0.1	0.08	0.88	0.42	99.69	0.33	0.52	96.01	0.1	8.69	0.88	0.2	4.6	0.81	0.25	0.2	0	0.11	0.08	0.01	0.07	0.05	2.11	0.42	0.01	4.88	4.87	0	0		5.32	-6.09	1.13	64.99	204.61	984.61	176.11	1282.73	495.75	1031.27	246.87	1235.87	244.66
2.969	0	0.1	0.1	0.02	0.16	0.06	0.1	0.08	0.81	0.41	99.68	0.33	1	97.86	0.08	9.57	0.81	0.19	4.73	0.72	0.24	0.21	0	0.12	0.09	0.01	0.1	0.06	2.2	0.41	0.01	6.06	5.24	0	0		1.26	-2.89	1.13	62.95	206.74	983.21	175.51	1283.8	495.16	1030.17	247.28	1236.85	242.19
3.002	0	0.1	0.1	0.02	0.16	0.06	0.1	0.09	0.8	0.42	99.68	0.33	1.43	97.97	0.07	10.47	0.8	0.2	4.57	0.81	0.22	0.23	0	0.12	0.09	0.01	0.13	0.08	2.61	0.42	0.01	4.41	5.7	0	0		1.28	-2.62	0.98	62.94	205.59	982.81	175.28	1283.18	495.17	1030	246.55	1235.54	241.91
3.036	0	0.1	0.09	0.02	0.16	0.06	0.09	0.09	0.74	0.36	99.68	0.33	2.15	97.72	0.08	10.98	0.74	0.19	4.98	0.76	0.27	0.27	0	0.14	0.1	0.01	0.14	0.09	2.98	0.36	0.01	4.9	6.21	0	0		2.28	-3.2	0.74	63.17	205.9	980.4	174.67	1283.17	497.56	1028.25	247.58	1234.06	241.52
3.069	0	0.1	0.09	0.02	0.17	0.06	0.09	0.09	0.74	0.36	99.66	0.33	1.96	97.65	0.08	11.75	0.74	0.23	4.61	0.65	0.32	0.33	0	0.13	0.09	0.01	0.15	0.08	3.32	0.36	0.01	9.48	6.19	0	0		3.75	-3.37	0.12	63.91	204.45	978.61	174.78	1281.58	499.07	1026.33	248.54	1230.66	241.42
3.103	0	0.1	0.09	0.02	0.18	0.06	0.09	0.1	0.86	0.32	99.63	0.33	1.24	97.58	0.09	13.65	0.86	0.28	4.33	0.58	0.32	0.23	0	0.13	0.09	0.02	0.14	0.05	3.84	0.32	0.01	10.35	5.69	0	0		4.74	-3.51	0.39	64.52	205.49	977.49	175.47	1279.93	499.66	1024.8	248.54	1230.23	243.2
3.136	0	0.1	0.09	0.02	0.18	0.06	0.09	0.1	0.99	0.32	99.63	0.33	1.25	97.7	0.11	13.04	0.99	0.34	4.68	0.48	0.34	0.23	0	0.11	0.1	0.02	0.14	0.06	4.14	0.32	0.01	11.11	5.62	0	0		1.75	-3.26	0.67	62.92	206.3	976.5	175.21	1280.51	499.45	1024.65	247.97	1230.87	242.14
3.169	0	0.1	0.09	0.02	0.18	0.06	0.09	0.1	0.96	0.34	99.64	0.33	1.61	97.9	0.11	12.53	0.96	0.34	5.07	0.5	0.32	0.21	0	0.11	0.11	0.02	0.16	0.05	4.65	0.34	0.01	10.25	5.79	0	0		1.38	-2.79	1.26	62.76	207.43	974.63	174.36	1279.98	499.17	1023.84	247.48	1231.2	241.92
3.203	0	0.1	0.09	0.02	0.17	0.07	0.09	0.09	0.9	0.35	99.66	0.33	3.34	98.08	0.11	10.92	0.9	0.32	5.95	0.51	0.31	0.2	0	0.1	0.09	0.02	0.16	0.05	6.35	0.35	0.01	6.54	7.03	0	0		3.03	-2.33	1.39	63.45	208.69	973.17	173.73	1280.36	501.16	1022.88	247.58	1231.51	242.64
3.236	0	0.1	0.09	0.02	0.17	0.08	0.09	0.09	0.82	0.39	99.66	0.33	3.99	97.79	0.14	10.56	0.82	0.34	6.65	0.55	0.27	0.17	0	0.09	0.08	0.02	0.12	0.04	6.92	0.39	0.01	5.45	7.3	0	0		4.23	-3.04	1.03	64.1	209.14	973.89	173.74	1280.05	500.79	1022.27	247.84	1231.35	242.65
3.269	0	0.1	0.08	0.02	0.17	0.09	0.09	0.09	0.73	0.42	99.67	0.33	5.51	97.36	0.16	10.13	0.73	0.34	7.26	0.54	0.22	0.13	0	0.08	0.07	0.02	0.11	0.04	8.68	0.42	0	3.49	8.43	0	0		5.91	-3.96	0.71	64.92	207.79	973.76	174.19	1279.56	502.32	1022.08	248.16	1229.82	243.61
3.303	0	0.11	0.08	0.03	0.17	0.1	0.09	0.09	0.57	0.47	99.67	0.35	6.58	97.52	0.15	9.55	0.57	0.33	7.57	0.5	0.23	0.11	0	0.07	0.07	0.02	0.11	0.04	11.23	0.47	0	8.89	9.23	0	0		4.64	-3.65	0.77	64.31	207.48	974.04	175.96	1278.37	502.24	1021.88	248.35	1229.33	245.04
3.336	0	0.11	0.08	0.03	0.17	0.1	0.09	0.09	0.62	0.5	99.65	0.38	6.2	97.83	0.15	9.85	0.62	0.34	7.4	0.47	0.23	0.09	0	0.07	0.06	0.03	0.1	0.04	12.25	0.5	0	7.5	8.97	0	0		3.96	-2.95	0.33	64.1	204.79	974.11	177.03	1277.86	502.53	1022.35	250.1	1227.07	244.58
3.369	0	0.11	0.07	0.03	0.18	0.11	0.09	0.09	0.49	0.49	99.63	0.51	7.32	97.59	0.14	10.96	0.49	0.34	7.94	0.44	0.24	0.08	0	0.06	0.05	0.03	0.11	0.05	15.2	0.58	0	9	9.75	0	0		2.99	-3.5	0.54	63.33	207.94	973.94	177.31	1278.15	503.17	1021.11	248.7	1229.03	245.73
3.403	0	0.12	0.06	0.03	0.2	0.15	0.08	0.09	0.4	0.4	99.6	0.8	9.92	97.98	0.13	11.73	0.4	0.35	9.65	0.46	0.27	0.1	0	0.05	0.05	0.03	0.14	0.05	20.85	0.63	0	7.32	11.47	0	0		2.4	-2.59	1.13	62.93	206.47	972.81	177.19	1277.4	503.47	1021.88	247.05	1228.35	246.54
3.436	0	0.12	0.06	0.03	0.22	0.18	0.08	0.1	0.38	0.38	99.57	1.02	11.4	97.14	0.13	13.71	0.38	0.36	11.72	0.49	0.28	0.13	0	0.05	0.04	0.04	0.17	0.04	22.23	0.66	0	8.23	12.04	0	0		2.07	-4.38	1.36	62.64	204.26	972.79	176.84	1278.08	503.6	1023.62	247.17	1227.88	245.92
3.47	0	0.13	0.06	0.04	0.23	0.21	0.08	0.1	0.5	0.5	99.53	1.48	12.56	97.57	0.14	13.62	0.5	0.35	14.35	0.56	0.39	0.22	0	0.03	0.05	0.05	0.19	0.05	26.73	0.79	0	9.99	12.18	0	0		3.63	-3.53	1.35	63.42	203.41	971.82	175.73	1278.95	504.64	1024.02	248.42	1227.39	244.98
3.503	0	0.14	0.06	0.04	0.24	0.24	0.08	0.1	0.63	0.63	99.51	2.19	13.66	97.45	0.16	12.34	0.63	0.37	16.01	0.65	0.38	0.27	0	0.03	0.05	0.05	0.24	0.04	30.06	0.88	0	9.42	12.62	0	0		3.85	-3.79	1.95	63.44	204.39	971.44	175.68	1278.79	504.76	1024.2	247.44	1228.58	246.24
3.536	0	0.14	0.05	0.04	0.23	0.25	0.08	0.1	0.65	0.65	99.49	2.08	14.01	96.84	0.16	12.07	0.65	0.36	16.09	0.7	0.46	0.27	0	0.02	0.05	0.05	0.21	0.04	29.32	0.89	0	12.15	12.96	0	0		0.96	-4.89	2.41	62.42	203.6	973.77	176.24	1275.73	497.65	1024.91	245.68	1228.5	245.14
3.57	0	0.15	0.05	0.05	0.23	0.34	0.08	0.1	0.62	0.62	99.32	3.26	16.58	97.65	0.17	11.56	0.62	0.34	18.22	0.91	0.5	0.27	0	0.02	0.04	0.05	0.24	0.03	32.93	1.05	0	12.86	14.52	0	0		6.49	-3.36	1.71	65.09	204.81	974.19	176.84	1278.84	504.06	1025.01	249	1229.81	247.81
3.603	0	0.15	0.05	0.05	0.23	0.41	0.08	0.1	0.66	0.66	99.18	4	18.06	97.87	0.2	11.88	0.66	0.29	20.41	1.05	0.44	0.25	0	0.02	0.04	0.05	0.29	0.03	33.37	1.06	0	13.54	15.05	0	0		5.34	-2.86	1.76	64.13	204.91	973.55	175.65	1281.22	505.4	1025.93	248.89	1230.82	246.32
3.636	0	0.15	0.05	0.04	0.22	0.42	0.08	0.09	0.69	0.69	99.15	3.83	18.46	96.99	0.19	10.81	0.69	0.24	19.73	1.16	0.5	0.18	0	0.01	0.04	0.05	0.26	0.03	33.48	1.15	0	18.86	15.74	0	0		3.4	-4.64	2.2	63.52	205.58	976.15	176.82	1277.15	498.27	1025.51	246.47	1231.09	246.74
3.67	0	0.15	0.04	0.05	0.21	0.45	0.08	0.09	0.67	0.67	99.09	4.01	19.25	97.86	0.16	10.02	0.67	0.2	18.62	1.03	0.47	0.13	0	0.01	0.04	0.06	0.2	0.02	35.2	1.38	0	16.44	16.9	0	0		7.43	-2.88	1.55	65.79	206.47	976.91	177.67	1279.62	502.43	1025.71	250.87	1232.16	248.15
3.703	0	0.16	0.04	0.05	0.2	0.48	0.08	0.08	0.72	0.72	99.05	4.37	19.69	97.94	0.19	8.02	0.72	0.18	18.24	0.99	0.5	0.12	0	0.01	0.03	0.06	0.19	0.02	36.69	1.37	0	12.59	17.5	0	0		6.81	-2.69	1.63	65.06	201.82	975.85	177.1	1281.28	506.05	1028.43	248.94	1230.25	248.29
3.737	0	0.15	0.04	0.05	0.19	0.63	0.07	0.08	0.81	0.81	98.74	5.47	22.15	97.5	0.17	8	0.81	0.18	19.97	0.82	0.45	0.13	0	0.01	0.03	0.07	0.2	0.02	37.9	1.45	0	8.26	19.15	0	0		2.61	-3.67	2.41	62.27	204.04	975.42	176.47	1282.18	505.36	1028.78	244.8	1232.79	248.23
3.77	0	0.16	0.04	0.05	0.19	0.67	0.07	0.08	1.06	1.06	98.66	6.29	22.68	97.56	0.16	7.62	1.06	0.16	19.98	0.78	0.42	0.15	0	0.01	0.03	0.08	0.2	0.02	39.74	1.46	0	10.67	19.75	0	0		4.36	-3.55	1.88	63.26	206.42	974.57	175.95	1282.66	506.1	1026.59	247.72	1233	247.16
3.803	0	0.16	0.04	0.05	0.19	0.66	0.07	0.08	1.12	1.12	98.68	6.17	22.57	97.14	0.19	7.43	1.12	0.17	19.58	0.75	0.33	0.2	0	0.01	0.03	0.08	0.26	0.02	39.87	1.52	0	9.95	19.81	0	0		4.31	-4.38	2.4	63.05	207.88	973.64	175.27	1282.94	506.28	1026.35	246.89	1234.22	247.47
3.837	0	0.14	0.03	0.04	0.17	0.87	0.07	0.08	1.09	1.09	98.26	5.75	25.33	95.44	0.18	6.69	1.09	0.17	18.56	0.61	0.26	0.22	0	0	0.03	0.07	0.28	0.03	39.98	1.73	0	7.82	22.78	0	0		4.06	-6.8	3.35	62.55	207.63	973.62	174.71	1284.02	507.28	1028.5	243.64	1236.05	249.22
3.87	0	0.14	0.03	0.04	0.16	0.88	0.07	0.08	1.18	1.18	98.25	4.48	25.55	94.41	0.15	6.15	1.18	0.17	16.95	0.58	0.28	0.22	0	0	0.03	0.07	0.27	0.02	38.32	1.75	0	10.12	23.69	0	0		4.05	-7.87	2.92	62.29	208.44	974.94	173.39	1286.85	507.49	1029.44	243.86	1237.85	247.18
3.903	0	0.14	0.03	0.04	0.15	0.84	0.07	0.07	1.3	1.3	98.32	4.27	25.14	96.21	0.17	4.97	1.3	0.19	16.05	0.64	0.38	0.32	0	0	0.03	0.08	0.38	0.02	38.6	1.85	0	5.94	23.76	0	0		2.79	-5.83	2.29	61.67	209.71	975.17	172.69	1288.87	508.23	1028.95	244.36	1238.67	245.21
3.937	0	0.14	0.03	0.04	0.15	0.9	0.07	0.07	1.64	1.64	98.2	3.99	25.54	96.34	0.21	4.03	1.64	0.21	16.04	0.68	0.49	0.35	0	0	0.03	0.08	0.54	0.02	37.73	1.92	0	6.87	24.37	0	0		2.96	-5.65	1.72	61.74	211.37	976.52	172.38	1290.29	508.18	1028.59	244.8	1239.96	244.29
3.97	0	0.13	0.03	0.04	0.14	1.1	0.06	0.07	1.43	1.43	97.81	4.22	27.46	95.82	0.17	4.08	1.43	0.22	16.72	0.65	0.56	0.41	0	0	0.03	0.08	0.63	0.02	37.77	1.98	0	5.07	25.82	0	0		3.93	-6.34	1.56	62.14	211.46	978.18	172.9	1291.73	509.02	1029.82	245.61	1241.28	245.03
4.003	0	0.12	0.02	0.04	0.13	1.44	0.06	0.07	1.08	1.08	97.13	4.68	30.16	96.51	0.17	4.19	1.08	0.22	17.43	0.71	0.55	0.39	0	0	0.03	0.07	0.58	0.03	38.13	2.06	0	5.99	27.91	0	0		5.59	-5.39	1.21	63.22	207.48	980.24	174.04	1292.13	509.9	1032.5	246.59	1239.98	246.1
4.037	0	0.12	0.02	0.03	0.13	1.7	0.06	0.07	0.9	0.9	96.6	5.96	31.96	96.84	0.15	4.05	0.9	0.23	17.34	0.66	0.42	0.24	0	0	0.03	0.08	0.56	0.03	39.75	2.24	0	6.29	29.5	0	0		2.12	-4.89	1.63	61.64	205.36	980.79	174.27	1291.7	507.38	1034.29	245.3	1239.66	244.91
4.07	0	0.12	0.02	0.04	0.13	1.75	0.05	0.07	0.79	0.79	96.49	6.14	32.33	96.15	0.13	3.57	0.79	0.22	17.5	0.6	0.36	0.18	0	0	0.03	0.08	0.56	0.02	41.57	2.28	0	9.85	29.7	0	0		2.88	-5.91	2.31	61.78	207.8	980.8	173.18	1293.55	507.53	1035.08	245.41	1242.88	245.06
4.104	0	0.13	0.02	0.04	0.13	1.55	0.05	0.07	0.73	0.73	96.91	6.32	31.47	95.82	0.14	3.49	0.73	0.22	14.86	0.66	0.33	0.12	0	0	0.03	0.08	0.52	0.02	42.91	2.6	0	9.86	29.89	0	0		4.89	-6.34	1.68	62.74	207.82	981.82	174.45	1292.84	508.96	1034.2	245.66	1242.02	246.94
4.137	0	0.13	0.02	0.04	0.13	1.83	0.05	0.07	0.71	0.71	96.33	7.7	33.06	96.51	0.14	3.37	0.71	0.22	15.3	0.66	0.33	0.12	0	0	0.02	0.08	0.5	0.02	46.51	2.83	0	9.26	31.21	0	0		4.8	-5.4	1.86	62.86	205.34	982.57	174.07	1293.58	508.36	1036.48	245.74	1241.82	246.22
4.17	0	0.14	0.02	0.04	0.14	1.74	0.05	0.07	0.82	0.82	96.52	8.26	32.45	96.16	0.14	3.17	0.82	0.19	15.58	0.66	0.37	0.14	0	0	0.02	0.08	0.41	0.02	47.79	2.93	0	13.61	30.6	0	0		6.2	-5.89	1.96	63.68	207.34	983.52	175.17	1293.25	508.25	1035.96	247.08	1243.3	247.96
4.204	0	0.14	0.02	0.05	0.14	1.88	0.05	0.07	0.87	0.87	96.25	9.73	32.99	93.44	0.16	3.29	0.87	0.17	16.85	0.64	0.42	0.19	0	0	0.02	0.07	0.3	0.02	48.77	3.07	0	21.61	30.64	0	0		3.3	-8.72	2.95	62.47	204.77	984.38	178.27	1286.35	501.51	1035.75	245.16	1240.46	250.25
4.237	0	0.15	0.02	0.05	0.14	1.77	0.06	0.07	1.05	1.05	96.45	10.41	32.14	95.5	0.18	2.32	1.05	0.14	18.27	0.74	0.5	0.22	0	0	0.02	0.06	0.25	0.02	48.28	3.1	0	29.24	29.41	0	0		7.38	-6.72	2.14	64.62	201.88	985.75	177.73	1290.44	506.42	1038.64	247.89	1240.5	250.25
4.27	0	0.17	0.02	0.05	0.15	1.73	0.06	0.07	0.19	1.04	96.53	14.28	31.69	96.39	0.19	1.61	1.04	0.1	19.54	0.86	0.7	0.33	0	0	0.03	0.07	0.22	0.02	51.49	2.97	0	15	28.55	0	0		6.81	-5.58	1.59	64.64	200.35	985.61	177.66	1289.59	504.94	1038.06	249.63	1238.41	248.14
4.304	0	0.18	0.02	0.06	0.15	1.75	0.06	0.07	0.19	0.95	96.5	17.23	31.71	96.58	0.19	1.21	0.95	0.07	20.36	1.01	0.76	0.37	0	0	0.03	0.07	0.2	0.01	53.45	3.03	0	13.22	28.22	0	0		5.44	-5.3	0.94	63.8	198.2	986.11	177.65	1289.45	504.51	1038.32	248.92	1236.51	246.75
4.337	0	0.2	0.02	0.07	0.16	1.49	0.06	0.07	0.19	0.93	97.02	18.18	30.24	96.52	0.19	1	0.93	0.05	18.97	1.25	1.01	0.37	0	0	0.03	0.08	0.16	0.01	55.64	2.92	0	12.27	27.47	0	0		7.3	-5.39	0.65	64.95	200.82	987.71	178.68	1289.13	503.95	1037.2	250.48	1238.01	248.03
4.37	0	0.21	0.03	0.07	0.18	1.2	0.07	0.06	0.19	1.03	97.6	18.87	28.21	96.26	0.19	1.03	1.03	0.04	17.85	1.35	1.04	0.37	0	0	0.03	0.09	0.12	0.01	57.34	2.61	0	21.38	26.07	0	0		8.77	-5.77	0.87	66.01	199.19	989.27	180.09	1287.6	502.53	1038.36	250.85	1237.55	250.18
4.404	0	0.26	0.03	0.09	0.21	0.76	0.07	0.06	0.2	1.17	98.48	19.29	24.05	95.03	0.2	0.82	1.17	0.03	15.07	1.44	1.05	0.27	0	0	0.03	0.08	0.1	0.01	60.45	2.51	0	25.02	23.33	0	0		9.07	-7.24	1.01	66.28	194.43	990.04	180.29	1286.09	500.17	1040.56	249.55	1234.98	251.13
4.437	0	0.27	0.04	0.09	0.22	0.48	0.07	0.06	0.21	1.29	99.03	14.04	20.02	95.58	0.21	1.02	1.29	0.03	12.31	1.34	0.98	0.28	0	0.01	0.03	0.08	0.08	0.01	58.48	2.39	0	23.73	20.66	0	0		6.61	-6.63	0.86	65.33	197.22	991.26	180.22	1281.9	491.73	1037.46	247.23	1234.65	250.29
4.471	0	0.31	0.06	0.1	0.26	0.24	0.08	0.06	0.22	1.63	99.37	11.04	13.73	94.65	0.22	1.03	1.63	0.03	8.37	1.22	0.82	0.33	0	0.01	0.03	0.07	0.08	0.01	59	2.23	0	12.27	16.41	0	0		8.84	-7.63	1.46	66.14	194.71	992.07	180.46	1283.49	495.36	1040.8	248.53	1235.5	250.05
4.504	0	0.34	0.07	0.11	0.28	0.18	0.09	0.06	0.22	2.01	99.32	10.07	10.63	93.95	0.22	1.22	2.14	0.03	8.17	1.13	0.83	0.33	0	0.01	0.03	0.06	0.07	0.02	57.92	2.01	0	13.79	13.83	0	0		7.68	-8.28	1.05	65.19	193.72	992.07	179.91	1284.59	495.47	1041.21	248.12	1234.92	249.08
4.537	0	0.34	0.07	0.11	0.29	0.16	0.1	0.06	0.23	2.06	99.31	9.53	9.57	93.04	0.23	1.34	2.08	0.04	7.5	1	0.73	0.29	0	0.01	0.02	0.06	0.06	0.01	57.83	2.06	0	19.12	13.02	0	0		11.55	-9.04	0.66	67.37	195.06	993.72	182.49	1284.26	497.36	1040.58	252.98	1235.64	251.61
4.571	0	0.37	0.09	0.12	0.31	0.13	0.1	0.06	0.22	1.91	99.26	10.47	7.74	93.8	0.22	1.24	2.42	0.04	8.56	0.87	0.91	0.26	0	0.01	0.02	0.05	0.05	0.01	58.07	1.91	0	38.38	11.1	0	0		12.48	-8.42	1.13	67.83	195.02	996.1	184.92	1285.12	498.32	1042.95	254.52	1237.98	254.97
4.604	0	0.38	0.09	0.13	0.32	0.14	0.11	0.06	0.25	1.96	99.25	11.7	7.68	93.93	0.25	1.19	2.25	0.05	9.69	0.72	1.04	0.19	0	0.01	0.01	0.05	0.04	0.01	58.49	1.96	0	38.25	10.57	0	0		10.18	-8.3	1.06	66.7	194.46	997.33	186.2	1286.48	498.36	1044.42	254.44	1238.87	256.26
4.637	0	0.4	0.1	0.13	0.33	0.13	0.11	0.06	0.25	1.96	99.2	12.99	6.61	94.28	0.25	0.91	2.45	0.05	10.76	0.76	1.28	0.19	0	0.01	0.01	0.06	0.03	0	58.91	1.96	0	36.62	9.33	0	0		9.01	-7.99	1.49	66.01	189.8	999.07	187.15	1288.6	500.38	1049.33	254.44	1239.12	256.41
4.671	0	0.39	0.11	0.13	0.33	0.12	0.12	0.06	0.24	1.8	99.21	13.29	6.22	95.68	0.24	1.06	2.29	0.05	13.02	0.81	1.51	0.21	0	0.01	0.02	0.06	0.03	0	56.98	1.8	0	8.62	8.07	0	0		8.67	-6.51	2.73	65.75	188.4	1000.53	186.65	1293.72	503.02	1055.28	251.21	1243.45	260.46
4.704	0	0.38	0.11	0.13	0.32	0.13	0.12	0.06	0.23	1.97	99.24	12.62	6.79	89.14	0.23	0.93	2.08	0.06	13.61	0.88	1.46	0.19	0	0.01	0.01	0.07	0.03	0.01	55.64	1.97	0	12.45	8.24	0	0		6.66	-11.47	3.57	64.09	191.64	1001.22	186.7	1291.26	499.19	1053.96	249.72	1245.4	258.53
4.738	0	0.37	0.11	0.12	0.3	0.17	0.12	0.06	0.22	1.47	99.27	16.41	9.14	89.96	0.22	0.76	1.47	0.06	18.85	1.04	1.16	0.15	0	0.01	0.02	0.09	0.02	0.01	54.22	2.1	0	4.16	7.94	0	0		8.23	-11.03	3.9	64.72	186.95	1002.21	184.2	1296.38	502.46	1059.81	247.85	1246.49	257.82
4.771	0	0.33	0.11	0.1	0.28	0.18	0.12	0.06	1.24	1.24	99.34	12.82	9.69	87.68	0.21	0.71	1.24	0.06	19.59	1.12	0.95	0.14	0	0.01	0.02	0.09	0.03	0.02	49.89	2.45	0	2.18	7.96	0	0		9.1	-12.19	4.07	64.74	189.88	1003.4	183.1	1300.22	503.54	1061.24	246.55	1250.68	259.54
4.804	0	0.31	0.11	0.09	0.26	0.17	0.12	0.06	1.12	1.12	99.38	10.11	9.67	88.46	0.23	0.73	1.12	0.08	18.48	1.14	0.69	0.14	0	0.01	0.02	0.08	0.04	0.03	47.67	2.57	0	2.56	8.23	0	0		12.1	-11.82	3.59	66.29	195.49	1006.5	182.15	1303.4	502.88	1060.96	247.34	1256.03	260.19
4.838	0	0.27	0.11	0.07	0.23	0.16	0.12	0.07	1.09	1.09	99.47	5.64	9.15	88.83	0.29	1.07	1.09	0.1	18.23	1.44	0.48	0.11	0	0.01	0.03	0.07	0.05	0.07	40.05	2.65	0	4.59	7.76	0	0		11.4	-11.63	2.85	65.62	197.56	1010.02	181.74	1307.34	502.51	1062.47	248.13	1259.76	258.54
4.871	0	0.25	0.11	0.06	0.22	0.16	0.12	0.07	1.08	1.08	99.5	4.16	9.04	91.11	0.32	1.17	1.08	0.12	17.58	1.98	0.37	0.1	0	0.01	0.05	0.06	0.07	0.1	36.73	2.69	0	6.46	7.88	0	0		12.54	-10.36	2.67	66.88	197.35	1013.93	182.94	1307.27	500.08	1064.19	249.8	1261.36	258.23
4.904	0	0.25	0.11	0.06	0.22	0.15	0.12	0.07	1.08	1.08	99.51	3.51	8.5	89.17	0.37	1.61	1.08	0.14	16.42	2.11	0.37	0.13	0	0.01	0.06	0.05	0.09	0.09	35.69	2.62	0	8.47	7.85	0	0		8.5	-11.46	2.48	64.37	197.22	1016.12	184.19	1309.37	499.24	1066.09	249.38	1263.1	258.24
4.938	0	0.22	0.1	0.05	0.2	0.18	0.12	0.07	0.81	0.81	99.57	2.91	10.15	88.3	0.42	1.74	0.81	0.17	18.22	2.3	0.38	0.11	0	0.01	0.07	0.05	0.11	0.07	31.45	2.92	0	7.35	8.57	0	0		4.43	-11.89	2.37	62.51	192.99	1015.05	183.66	1307.38	496.05	1066.48	246.53	1259.22	256.47
4.971	0	0.2	0.1	0.05	0.19	0.17	0.12	0.07	0.78	0.78	99.59	2.35	10.15	84.91	0.47	1.99	0.78	0.19	17.72	2.37	0.4	0.1	0	0.01	0.08	0.04	0.15	0.06	29.26	2.84	0	8.1	8.77	0	0		8.09	-13.36	1.99	63.81	193.19	1016.5	182	1313.4	500.03	1069.56	246.77	1262.4	258.3
5.004	0	0.19	0.09	0.05	0.19	0.17	0.11	0.07	0.73	0.73	99.61	1.98	10.16	82.17	0.6	2.67	0.73	0.2	16.1	2.61	0.55	0.15	0	0	0.1	0.05	0.17	0.05	28.68	3.06	0	3.81	9.48	0	0		8.46	-14.36	1.74	63.62	194.72	1019	180.25	1316.27	499.66	1071	246.79	1265.55	254.77
5.038	0	0.18	0.08	0.04	0.18	0.18	0.1	0.08	0.64	0.64	99.64	1.51	10.64	92.7	0.64	3.51	0.64	0.22	14.56	2.81	0.7	0.23	0	0.01	0.1	0.05	0.16	0.06	26.81	3.39	0	4.13	10.58	0	0		10.14	-9.29	2.02	65.28	198.58	1020.87	180.27	1317.68	499.92	1071.25	247.61	1269.68	255.2
5.071	0	0.18	0.08	0.04	0.18	0.15	0.1	0.08	0.69	0.69	99.64	1.15	8.99	90.67	0.7	4.17	0.69	0.24	11.57	2.99	0.82	0.41	0	0.01	0.11	0.05	0.16	0.08	26.12	3.23	0	2.81	10.31	0	0		9.7	-10.63	1.57	64.64	198.18	1020.99	178.95	1319.3	499.69	1071.6	246.67	1269.63	254.16
5.105	0	0.15	0.08	0.04	0.16	0.15	0.1	0.08	0.76	0.76	99.67	0.79	9.38	92.57	0.74	4.56	0.76	0.26	11.12	2.81	0.99	0.98	0	0.01	0.11	0.04	0.15	0.1	21.19	3.18	0	3.31	10.98	0	0		11.44	-9.39	1.47	65.98	198.56	1021.98	178.49	1320.28	499.48	1072.28	246.68	1270.67	254.99
5.138	0	0.14	0.07	0.03	0.16	0.18	0.09	0.08	0.76	0.76	99.65	0.71	10.54	92.81	0.78	5.53	0.76	0.27	12.04	2.77	1	0.98	0	0.01	0.13	0.04	0.14	0.09	18.81	2.88	0	3.51	11.72	0	0		9.82	-9.21	1.31	65.04	199.48	1022.61	178.24	1321.52	499.3	1072.51	246.37	1271.85	253.81
5.171	0	0.14	0.07	0.03	0.16	0.18	0.1	0.08	0.82	0.82	99.63	0.71	10.85	92.87	0.86	5.43	0.82	0.27	12.85	2.9	0.94	0.73	0	0.01	0.14	0.04	0.13	0.08	18.08	2.65	0	5.8	11.71	0	0		9.2	-9.17	1.65	64.81	199.24	1023.75	178.49	1321.92	498.74	1073.92	245.88	1273.01	253.73
5.205	0	0.13	0.07	0.03	0.15	0.22	0.1	0.08	0.98	0.98	99.57	0.7	12.02	92.51	1.03	5.1	0.98	0.26	15.15	2.92	0.98	0.61	0	0.01	0.15	0.03	0.14	0.07	15.41	2.07	0	5.81	12.02	0	0		7.87	-9.43	1.57	63.94	198.62	1025.64	178.65	1323.53	498.4	1075.83	245.86	1274.33	252.65
5.238	0	0.13	0.07	0.03	0.15	0.21	0.1	0.08	0.92	0.92	99.57	0.71	11.95	85.73	0.9	4.96	0.92	0.27	15	2.82	0.96	0.39	0	0.01	0.14	0.03	0.13	0.05	15.74	2.02	0	8.52	11.94	0	0		8.3	-13.04	1.27	63.64	199.31	1022.51	175.84	1322.25	497.02	1072.74	243.44	1271.9	251.13
5.271	0	0.13	0.07	0.03	0.15	0.21	0.1	0.08	1.1	1.1	99.59	0.74	11.49	90.87	0.74	5.13	1.1	0.28	15.25	2.96	1.12	0.22	0	0.01	0.11	0.03	0.1	0.03	16.22	1.85	0	9.8	11.52	0	0		14.27	-10.51	1.63	67.41	198.77	1023.64	176.87	1323.24	501.8	1074.65	247.55	1273.35	252.74
5.305	0	0.14	0.08	0.03	0.16	0.19	0.11	0.07	1.51	1.51	99.61	0.86	10.61	95.25	0.73	4.53	1.51	0.24	16.15	2.99	1.18	0.17	0	0.01	0.08	0.03	0.08	0.02	17.33	1.53	0	21.77	10.55	0	0		13.3	-7	1.69	67.52	199.38	1025.81	178.87	1321.39	499.54	1074.67	249.12	1274.03	252.11
5.338	0	0.15	0.08	0.03	0.16	0.18	0.1	0.07	1.36	1.36	99.64	0.89	10.07	94.55	0.49	4.13	1.36	0.2	15.11	2.75	1.2	0.15	0	0.01	0.06	0.03	0.06	0.01	18.86	1.6	0	23.92	10.34	0	0		14.13	-7.73	1.85	68.02	196.8	1026.95	180.16	1321.28	498.88	1076.73	248.91	1273.42	255.61
5.371	0	0.16	0.08	0.04	0.16	0.18	0.1	0.07	1.19	1.19	99.64	1.07	10.18	93.28	0.39	4.22	1.19	0.2	15.76	2.62	1.26	0.16	0	0.01	0.04	0.03	0.05	0.01	20.86	1.74	0	7.06	10.1	0	0		10.49	-8.85	3.46	66.17	194.17	1027.59	182.24	1322.55	500.22	1081.54	246.52	1275.3	259.18
5.405	0	0.16	0.09	0.04	0.16	0.2	0.11	0.07	1.25	1.25	99.6	1.25	10.77	90.94	0.32	3.62	1.25	0.19	17.65	2.76	1.29	0.23	0	0.01	0.03	0.04	0.04	0.01	21.14	1.82	0	7.83	9.93	0	0		8.88	-10.47	3.83	65.04	190.8	1026.75	182.46	1322.98	502.56	1083.46	246.61	1273.94	257.62
5.438	0	0.16	0.09	0.04	0.17	0.17	0.11	0.07	1.14	1.14	99.66	1.15	9.71	84.29	0.27	3.78	1.14	0.19	15.67	2.6	1.29	0.21	0	0.01	0.02	0.04	0.03	0.01	22.01	1.89	0	22.62	9.65	0	0		4.06	-13.6	3.63	61.95	198	1029.03	182.86	1321.03	495.85	1079.75	245.79	1277.57	254.17
5.472	0	0.18	0.09	0.04	0.17	0.21	0.11	0.07	1.23	1.23	99.58	1.89	11.24	90.7	0.19	3.57	1.23	0.18	18.54	2.49	1.55	0.27	0	0.01	0.02	0.05	0.03	0.02	25.65	1.78	0	7.69	10.09	0	0		8.48	-10.61	3.82	64.93	191.82	1028.61	182.28	1322.37	498.98	1083.59	245.55	1275.05	257.32
5.505	0	0.17	0.08	0.04	0.17	0.26	0.11	0.07	1.08	1.08	99.49	2.2	13.01	91.6	0.19	2.96	1.08	0.17	20.85	2.76	1.27	0.22	0	0.01	0.02	0.04	0.03	0.02	25.26	1.82	0	7.37	10.64	0	0		10.1	-10.06	4.31	65.48	193.55	1027.2	180.82	1325.61	502.75	1084.53	244.36	1277.51	259.29
5.538	0	0.17	0.08	0.04	0.16	0.24	0.11	0.07	1.08	1.08	99.51	1.97	12.77	93.47	0.18	2.15	1.08	0.17	19.47	2.72	1.14	0.21	0	0.01	0.03	0.04	0.04	0.02	25.23	1.84	0	4.35	10.91	0	0		7.65	-8.69	4.12	64.16	193.09	1027.02	181.49	1325.77	504.04	1084.35	245.55	1277.11	256.88
5.572	0	0.17	0.08	0.04	0.15	0.34	0.11	0.07	0.96	0.96	99.31	2.78	15.64	93.11	0.16	1.81	0.96	0.17	23.32	2.84	1.09	0.24	0	0.01	0.03	0.05	0.05	0.03	25.76	1.88	0	8.73	12.01	0	0		9.3	-8.99	4.77	65.15	192.97	1026.04	180.99	1326.17	505.45	1085.18	244.69	1277.64	258.71
5.572	1	0.11	0.16	0.03	0.19	0.03	0.13	0.09	0.21	3.47	99.62	0.33	0	98.1	3.47	6.99	0.05	1.26	0.45	0.01	0.45	1.43	0	0.01	0.21	7.32	0.01	0.18	0.52	0.1	0.02	0.04	0.24	0	0		-6.97	2.27	-23.27	66.87	96.75	1101.03	662.22	1292.01	856.97	1130.43	717.81	1224.9	696.96
5.605	0	0.17	0.07	0.04	0.15	0.4	0.11	0.07	0.95	0.95	99.19	3.1	17.11	93.9	0.21	1.56	0.95	0.18	24.63	3.5	0.92	0.19	0	0.01	0.04	0.05	0.07	0.03	25.86	2.03	0	10.54	12.79	0	0		10.69	-8.33	5.43	65.92	196.04	1025.11	180.35	1327.2	507.27	1084.87	244.1	1280.25	260.23
5.605	1	0.12	0.16	0.03	0.19	0.03	0.13	0.09	0.18	2.95	99.62	0.33	0	63.34	2.95	6.84	0.03	1.68	0.6	0.01	0.85	1.96	0	0.05	0.18	11.7	0	0.14	1.66	0.09	0.01	0.07	0.22	0	0		-6.42	19.27	-19.31	65.95	99.87	1094.6	655.32	1282.81	847.31	1122.86	707.97	1221.1	689.97
5.638	0	0.18	0.07	0.04	0.15	0.39	0.1	0.07	0.87	0.87	99.21	3.13	17.14	94.48	0.21	1.22	0.87	0.18	22.6	3.61	0.94	0.18	0	0.01	0.04	0.06	0.09	0.03	28	2.3	0	11.39	13.61	0	0		10.55	-7.8	5.21	66.04	196.52	1025.03	180.99	1327.83	508.69	1084.56	245.21	1280.47	260.63
5.638	1	0.13	0.17	0.03	0.2	0.03	0.15	0.1	0.43	4.7	99.59	0.33	0	93.07	4.7	4.76	0.04	3.57	0.76	0.01	0.7	3.18	0	0.36	0.43	22.14	0.01	0.29	1.58	0.08	0.02	0.05	0.34	0	0		-9.25	9.01	-13.73	65.09	85.56	1090.82	652.5	1278.98	851.43	1132.37	696.46	1217.56	688.53
5.672	0	0.19	0.06	0.05	0.16	0.45	0.1	0.07	0.83	0.83	99.09	4.42	18.45	93.55	0.24	1.18	0.83	0.17	23.24	3.35	0.95	0.17	0	0	0.04	0.08	0.11	0.02	31.84	2.96	0	14.48	14.58	0	0		11.95	-8.63	5.48	66.75	197.1	1024.47	181.93	1326.7	509.47	1083.87	246.23	1280.31	262.38
5.705	0	0.18	0.06	0.05	0.15	0.45	0.1	0.07	0.75	0.75	99.09	4.25	18.56	91.71	0.19	1.06	0.75	0.18	22.24	3.25	1.02	0.18	0	0	0.04	0.08	0.14	0.02	32.33	2.89	0	9.95	15.06	0	0		9.69	-9.98	4.6	65.29	198.71	1025.32	182.46	1327.28	508.76	1082.35	247.28	1280.62	260.48
5.739	0	0.18	0.06	0.05	0.16	0.4	0.09	0.07	0.57	0.57	99.19	3.71	18.04	94.35	0.21	1.33	0.57	0.18	18.33	2.73	0.96	0.15	0	0	0.04	0.09	0.15	0.01	34.49	3.2	0	8.97	16.02	0	0		8.33	-7.92	4.77	65.2	201.02	1025.98	185.15	1323.51	505.65	1079.98	248.84	1280.59	261.75
5.772	0	0.18	0.06	0.05	0.16	0.37	0.09	0.07	0.44	0.44	99.27	3.28	17.48	86.45	0.22	1.84	0.44	0.18	16.24	2.26	0.77	0.12	0	0	0.03	0.08	0.16	0.01	34.96	3.01	0	10.46	16.18	0	0		5.13	-12.74	3.52	63.27	196.56	1025.16	185.53	1318.92	501.35	1077.28	249.22	1273.68	257.32
5.805	0	0.18	0.06	0.05	0.16	0.29	0.08	0.07	0.39	0.39	99.42	2.51	15.69	92.21	0.22	2.16	0.39	0.18	13.16	1.76	0.61	0.11	0	0	0.03	0.07	0.14	0.01	34.64	2.67	0	14.26	15.64	0	0		6.9	-9.64	2.46	64.88	198.68	1021.57	186.33	1316.15	503.33	1071.43	252.45	1270.03	258.1
5.839	0	0.15	0.05	0.04	0.15	0.29	0.08	0.07	0.32	0.32	99.42	1.58	16.16	94.57	0.19	2.9	0.32	0.18	10.62	1.28	0.44	0.12	0	0	0.02	0.07	0.14	0.02	31.26	2.36	0	10.97	16.99	0	0		7.32	-7.71	1.85	65.5	200.86	1018.14	187.04	1312.86	503.94	1066.08	254.35	1266.9	258.52
5.872	0	0.14	0.05	0.04	0.14	0.3	0.07	0.07	0.33	0.33	99.41	1.21	16.44	90.71	0.17	3.78	0.33	0.19	9.52	0.99	0.48	0.16	0	0	0.02	0.07	0.13	0.01	28.86	1.92	0	12.34	17.71	0	0		3.22	-10.61	1.55	63.05	198.65	1014.08	187.09	1309.49	503.5	1062.91	253.46	1261.54	256.38
5.905	0	0.13	0.05	0.04	0.15	0.28	0.07	0.07	0.32	0.32	99.44	1.07	15.9	89.49	0.14	4.61	0.32	0.18	8.64	0.92	0.54	0.27	0	0	0.02	0.06	0.13	0.02	27.97	1.79	0	14.68	17.57	0	0		2.99	-11.29	0.7	63.12	200.37	1012.18	186.78	1306.84	502.09	1058.4	254.79	1258.78	254.32
5.939	0	0.12	0.04	0.03	0.14	0.34	0.07	0.08	0.28	0.28	99.32	1.24	17.85	91.32	0.11	5.66	0.28	0.2	8.7	0.79	0.54	0.36	0	0	0.02	0.06	0.14	0.02	27.33	1.58	0	15	19.35	0	0		2.71	-10.23	-0.76	63.27	197.12	1008.01	186.5	1304	502.4	1054.33	255.92	1251.44	253.83
5.972	0	0.12	0.04	0.03	0.14	0.36	0.07	0.08	0.27	0.27	99.28	1.26	18.32	93.54	0.12	6.3	0.27	0.2	9.57	0.74	0.55	0.44	0	0	0.02	0.05	0.15	0.02	27.02	1.48	0	14.6	19.45	0	0		3.3	-8.64	-0.97	63.86	199.06	1004.84	187.21	1300.11	502.72	1049.55	257.76	1248.56	253.5
6.005	0	0.11	0.04	0.03	0.14	0.42	0.06	0.08	0.21	0.21	99.16	1.42	19.65	93.57	0.09	6.43	0.21	0.21	10.52	0.77	0.53	0.6	0	0	0.03	0.05	0.17	0.02	26.5	1.43	0	16.15	20.29	0	0		1.72	-8.61	-0.94	63.12	200.66	1001.09	189.32	1295.7	503.49	1044.7	259.52	1245.29	254.55
6.039	0	0.12	0.03	0.03	0.14	0.48	0.06	0.08	0.17	0.17	99.04	1.54	20.87	92.88	0.07	6.46	0.17	0.21	12.05	0.81	0.5	0.55	0	0	0.02	0.05	0.18	0.02	28.31	1.32	0	15.96	20.79	0	0		0.57	-9.16	-0.68	62.72	199.2	998.46	191.59	1290.69	503.25	1042.02	260.79	1241.14	255.43
6.072	0	0.11	0.03	0.03	0.15	0.57	0.06	0.08	0.15	0.15	98.86	1.83	22.26	96.91	0.06	7.93	0.15	0.22	14.29	0.86	0.5	0.56	0	0	0.02	0.04	0.21	0.01	29.47	1.22	0	35.69	21.19	0	0		2.86	-4.76	-1.75	64.65	197.35	994.15	191.95	1285.19	502.86	1036.62	263.12	1233.82	255.35
6.106	0	0.13	0.04	0.04	0.16	0.56	0.07	0.08	0.12	0.12	98.87	2.53	21.76	96.06	0.07	7.51	0.12	0.23	16.96	1.1	0.69	0.69	0	0	0.02	0.03	0.2	0.01	30.95	0.98	0	57.24	19.71	0	0		3.87	-6.03	-1.62	65.12	198.65	990.73	192.12	1281.57	503.41	1032.59	264	1231.06	255.35
6.139	0	0.13	0.04	0.04	0.16	0.57	0.07	0.08	0.12	0.12	98.85	2.7	21.71	96.61	0.07	6.98	0.12	0.23	17.97	1.33	0.9	0.92	0	0	0.02	0.03	0.21	0.01	30.75	0.85	0	54.2	19.35	0	0		4.97	-5.25	-0.46	65.83	202.67	985.8	192.17	1278.01	504.78	1028.11	265.2	1230.58	256.16
6.172	0	0.13	0.04	0.04	0.15	0.61	0.07	0.08	0.12	0.12	98.78	3.03	22.1	97.16	0.08	6.62	0.12	0.25	19.06	1.36	1.09	1.43	0	0.01	0.02	0.03	0.21	0.01	31.14	0.85	0	54.05	19.36	0	0		5.01	-4.33	-0.12	65.66	203.4	981.62	190.96	1277.05	506.99	1025.71	264.48	1228.94	256
6.206	0	0.14	0.04	0.04	0.15	0.5	0.07	0.07	0.11	0.11	99	2.48	20.34	97.97	0.09	5.84	0.11	0.28	17.43	1.39	1.15	1.72	0	0.01	0.03	0.03	0.21	0.01	30.24	0.71	0	40.86	18.38	0	0		6.26	-2.62	-0.58	66.44	205.96	976.59	188.16	1275.31	508.03	1020.4	263.97	1226.1	253.53
6.239	0	0.14	0.04	0.04	0.15	0.41	0.07	0.07	0.12	0.12	99.18	2.05	18.95	98.6	0.09	4.43	0.12	0.29	14.3	1.31	0.93	1.38	0	0.01	0.04	0.03	0.22	0.02	30.93	0.82	0.01	28.15	18.23	0	0		7.41	0.74	-1.01	67.27	204.47	968.93	186	1269.71	509.09	1013.97	262.69	1218.15	251.71
6.272	0	0.15	0.05	0.04	0.16	0.36	0.07	0.07	0.13	0.13	99.28	2.12	17.93	98.75	0.08	3.75	0.13	0.3	12.45	1.61	0.68	0.75	0	0	0.03	0.03	0.21	0.02	33.2	1.01	0.01	13.17	17.91	0	0		-1.95	0.14	1.48	62.24	200.92	963.9	183.28	1266.05	504.88	1015.14	251.79	1216.05	249.98
6.306	0	0.15	0.04	0.04	0.15	0.36	0.07	0.07	0.13	0.13	99.28	1.8	18.3	98.41	0.05	3.67	0.13	0.31	9.67	1.7	0.54	0.51	0	0.01	0.04	0.03	0.2	0.02	33.88	1.51	0.01	3.02	19.3	0	0		-3.03	1.37	1.04	61.67	199.67	959.18	181.19	1261.67	502.62	1010.61	250.69	1210.24	246.38
6.339	0	0.15	0.04	0.04	0.15	0.32	0.07	0.07	0.14	0.14	99.36	1.55	17.5	98.46	0.06	3.75	0.14	0.34	8.03	1.79	0.45	0.31	0	0	0.05	0.02	0.19	0.03	33.6	1.97	0.01	1.2	19.18	0	0		-3.49	1.2	0.39	61.3	197.19	954.1	176.95	1259.07	501.6	1007.03	247.21	1204.13	241.33
6.372	0	0.15	0.04	0.04	0.16	0.33	0.07	0.08	0.17	0.17	99.34	1.67	17.84	98.25	0.05	4.6	0.17	0.39	7.58	1.63	0.43	0.18	0	0	0.04	0.02	0.23	0.03	35	2.94	0.01	0.38	19.7	0	0		-0.69	1.85	0.34	62.48	197.2	951.45	174.8	1256.44	501.02	1004.31	245.31	1201.46	240.68
6.406	0	0.16	0.04	0.05	0.17	0.29	0.07	0.08	0.18	0.18	99.41	1.85	16.88	97.53	0.04	4.76	0.18	0.43	5.89	1.38	0.39	0.16	0	0	0.04	0.02	0.21	0.04	38.02	4.86	0.01	0.17	19.45	0	0		0.41	3.62	0.63	62.87	201.74	947.26	172.57	1253.04	499.56	998.72	243.37	1200.44	239.86
6.439	0	0.16	0.04	0.05	0.18	0.28	0.06	0.1	0.18	0.18	99.45	1.93	16.45	96.83	0.04	6.14	0.18	0.5	5.07	1.25	0.35	0.14	0	0	0.03	0.02	0.2	0.03	38.29	6.55	0.01	0.14	19.35	0	0		0.32	4.91	0.9	62.81	201.65	943.65	170.4	1250.5	497.87	996.17	242.23	1197.76	237.64
6.473	0	0.17	0.04	0.05	0.19	0.27	0.06	0.12	0.18	0.18	99.46	2.59	16.41	96.42	0.03	6.7	0.18	0.5	3.97	1.32	0.34	0.2	0	0	0.02	0.02	0.16	0.03	41.48	12.33	0.01	0.13	19.75	0	0		0.43	5.54	1.95	62.62	197.7	938.02	166.87	1248.61	498.12	995.99	239.52	1193.65	235.36
6.506	0	0.16	0.03	0.05	0.22	0.26	0.06	0.17	0.17	0.17	99.48	3.78	16.07	96.89	0.03	9.86	0.17	0.54	3.5	1.16	0.27	0.14	0	0	0.02	0.02	0.12	0.03	43.21	17.12	0.01	0.08	19.58	0	0		1.1	4.8	1.77	62.82	203.16	936.3	166.11	1247.19	496.5	991.47	241.13	1194.51	234.21
6.539	0	0.16	0.03	0.06	0.24	0.28	0.06	0.21	0.17	0.17	99.45	4.83	16.63	95.79	0.04	11.46	0.17	0.63	3.32	0.81	0.25	0.12	0	0	0.02	0.01	0.09	0.03	44.76	20.32	0.01	0.15	20.18	0	0		1.4	6.38	1.38	62.67	200.93	932.92	165.2	1245.66	497.89	989.61	241.62	1190.35	232.68
6.573	0	0.16	0.03	0.06	0.23	0.3	0.06	0.32	0.2	0.2	99.36	4.75	17.31	96.7	0.07	10.72	0.2	0.68	3.77	0.62	0.23	0.08	0	0	0.02	0.01	0.08	0.04	45.32	30.77	0.01	0.16	20.65	0	0		4.52	5.12	1.44	64.03	200.41	929.85	163.84	1246.73	502.11	988.95	243.3	1189.09	232.79
6.606	0	0.16	0.03	0.06	0.23	0.34	0.05	0.35	0.19	0.19	99.29	5.08	18.4	94.83	0.08	10.95	0.19	0.72	4.54	0.52	0.2	0.06	0	0	0.02	0.01	0.07	0.05	45.94	32.94	0.01	0.14	21.36	0	0		5.59	7.45	0.48	64.51	199.42	931.33	165.06	1244.94	500.75	987.92	244.47	1187	232.84
6.639	0	0.16	0.03	0.06	0.25	0.39	0.05	0.54	0.16	0.16	98.93	6.85	19.72	97.21	0.11	12.09	0.16	0.71	5.29	0.38	0.19	0.06	0	0	0.01	0.01	0.04	0.06	48.77	41.78	0.01	0.11	22.3	0	0		2.21	4.25	1.2	62.97	202.53	931.36	165.55	1243.8	497.84	986.78	243.1	1189.05	232.81
6.673	0	0.16	0.02	0.07	0.3	0.48	0.05	1.24	0.13	0.15	97.52	12.55	21.59	97.73	0.13	15.72	0.15	0.81	6.95	0.32	0.18	0.08	0	0	0.01	0.01	0.03	0.07	53.46	58.3	0.01	0.1	23.39	0	0		4.93	3.18	1.38	64.54	204.36	930.46	163.78	1242.25	495.75	984.91	242.89	1188.98	232
6.706	0	0.17	0.02	0.07	0.3	0.51	0.05	1.24	0.14	0.14	97.51	13.55	22.08	97.58	0.15	15.04	0.14	0.75	7.53	0.26	0.16	0.14	0	0	0.01	0.01	0.02	0.06	55.22	59.09	0.01	0.04	23.6	0	0		7.51	3.52	0.91	65.8	204.08	930.07	161.44	1241.83	494.81	983.93	241.67	1187.69	230.18
6.74	0	0.17	0.02	0.07	0.31	0.63	0.05	1.94	0.13	0.13	96.12	16.42	23.94	96.67	0.17	15.39	0.13	0.79	8.94	0.19	0.19	0.26	0	0	0.01	0	0.02	0.05	57.69	69.47	0	0.08	24.81	0	0		8.15	5.16	1.32	66.2	201.48	928.58	160.12	1240.2	493.23	984.37	240.93	1185.5	229.01
6.773	0	0.17	0.02	0.07	0.28	0.7	0.05	1.94	0.13	0.13	96.12	15.05	24.89	95.97	0.22	13.89	0.13	0.76	9.1	0.19	0.21	0.26	0	0	0.01	0	0.02	0.07	57.91	71.01	0	0.1	25.66	0	0		8.13	6.15	0.73	66.01	201.79	926.71	158.07	1238.96	491.98	981.83	239.75	1183.16	226.18
6.806	0	0.17	0.02	0.07	0.29	0.73	0.05	1.84	0.12	0.12	96.32	17.37	25.34	94.65	0.24	14.41	0.12	0.74	8.56	0.18	0.22	0.24	0	0	0.01	0	0.02	0.06	59.51	69.13	0	0.14	26.31	0	0		8.46	7.63	0.36	66.02	202.12	925.85	157.23	1237.97	491.31	980.23	239.1	1181.87	225.11
6.84	0	0.18	0.02	0.09	0.33	0.84	0.04	2.08	0.12	0.12	95.83	27.02	26.58	94.09	0.31	16.17	0.12	0.78	8.88	0.18	0.26	0.25	0	0	0.01	0	0.01	0.05	64.79	70.33	0	0.13	27.38	0	0		8.88	8.17	0.56	65.93	205.33	924.86	156.06	1237.15	489.9	978.03	238.35	1182.9	224.5
6.873	0	0.2	0.02	0.1	0.34	0.84	0.04	1.78	0.1	0.1	96.44	32.29	26.73	93.24	0.31	15.02	0.1	0.69	8.36	0.17	0.2	0.21	0	0	0.01	0	0.01	0.04	69.1	67.69	0	0.08	27.69	0	0		9.83	8.88	0.7	66.5	205.1	923.51	155.36	1235.36	488.33	976.89	239.03	1181.4	223.57
6.906	0	0.22	0.02	0.1	0.33	0.81	0.05	1.43	0.1	0.1	97.14	31.25	26.43	94.02	0.31	12.53	0.1	0.67	7.68	0.22	0.18	0.18	0	0	0.01	0	0.01	0.03	70.99	64.91	0	0.09	27.67	0	0		10.16	8.23	0.19	66.87	206.26	923.08	154.39	1233.43	485.6	974.36	238.84	1179.89	221.55
6.94	0	0.24	0.02	0.11	0.31	1.03	0.04	1.03	0.08	0.08	97.93	35.41	28.73	95.26	0.31	9.85	0.08	0.62	8.19	0.23	0.16	0.18	0	0	0.01	0	0.01	0.03	76.01	59.72	0	0.03	29.62	0	0		11.35	7	-0.57	67.8	202.35	923.16	154.17	1232.35	484.7	974.78	240.58	1176.04	219.66
6.973	0	0.26	0.02	0.12	0.32	0.98	0.04	0.83	0.08	0.08	98.04	38.53	28.22	91.17	0.36	9.67	0.08	0.61	7.73	0.27	0.21	0.13	0	0	0.01	0	0.01	0.03	77.85	54.66	0	0.16	29.35	0	0		12.45	10.33	-1.63	67.76	200.08	920.49	153.55	1230.38	484.8	972.4	243.15	1170.77	217.05
7.006	0	0.28	0.02	0.14	0.38	0.78	0.05	0.67	0.06	0.06	98.44	46.49	26.08	87.66	0.39	11.18	0.06	0.66	7.21	0.27	0.24	0.09	0	0	0.01	0	0.01	0.04	80.41	47.71	0	0.04	27.55	0	0		9.12	12.2	-2.29	65.57	194.84	913.98	153.54	1221.66	481.33	966.68	241.84	1159.52	213.99
7.04	0	0.33	0.02	0.17	0.46	0.5	0.05	0.47	0.06	0.06	99.01	52.66	21.88	85.89	0.4	11.94	0.06	0.67	6.33	0.24	0.24	0.05	0	0	0.01	0	0.01	0.04	82.72	38.5	0	0.05	23.94	0	0		11.83	12.97	-0.73	66.86	196.78	910.79	153.08	1213.82	474.59	962.59	242.49	1157.35	214.35
7.073	0	0.37	0.03	0.2	0.53	0.34	0.05	0.48	0.06	0.06	98.94	56.89	18.39	76.41	0.41	12.65	0.06	0.69	4.64	0.26	0.28	0.03	0	0	0.02	0	0.01	0.05	84.13	38.16	0	0.15	21.34	0	0		12.38	16.12	-0.05	66.79	186.32	908.1	153.03	1213.78	478.64	967.62	242.11	1152	215.32
7.107	0	0.46	0.04	0.25	0.6	0.22	0.06	0.38	0.06	0.06	98.79	60.89	14.54	73.83	0.37	11.18	0.06	0.58	4.24	0.32	0.31	0.03	0	0	0.03	0	0.01	0.04	87.67	34.32	0	0.2	17.87	0	0		13.72	16.81	0.26	66.97	189.4	905.97	152.4	1212.8	478.84	965.05	243.15	1152.41	215.41
7.14	0	0.5	0.04	0.27	0.64	0.19	0.07	0.34	0.06	0.06	98.71	62.38	13.01	66.48	0.38	11.02	0.06	0.55	4.64	0.42	0.34	0.03	0	0	0.03	0	0.01	0.04	88.61	31.51	0	0.11	16.28	0	0		13.94	18.58	0.39	66.14	193.07	902	153.03	1210.13	479.66	960.28	245.65	1151.03	215.83
7.173	0	0.5	0.04	0.28	0.66	0.2	0.07	0.34	0.06	0.06	98.69	64.05	13.46	60.33	0.36	11.36	0.06	0.53	5.58	0.45	0.39	0.04	0	0	0.04	0	0.01	0.03	89.16	31.14	0	0.15	16.35	0	0		15.6	19.9	0.44	66.64	189.12	898.24	152.92	1209.15	483.93	960.03	246.57	1146.8	216.87
7.207	0	0.54	0.05	0.31	0.77	0.17	0.07	0.33	0.06	0.06	98.47	70.15	11.82	61.28	0.37	13.2	0.06	0.47	6.69	0.51	0.45	0.05	0	0	0.06	0	0.01	0.03	90.76	29.03	0	0.14	14.38	0	0		13.92	19.71	0.09	65.55	192.53	896.02	151.35	1208.18	483	956.17	244.68	1146.36	214.75
7.24	0	0.54	0.05	0.32	0.77	0.18	0.07	0.35	0.08	0.06	98.47	71.01	12.12	60.36	0.38	13.02	0.06	0.4	7.26	0.56	0.53	0.06	0	0	0.08	0.01	0.01	0.03	91.45	30.66	0	0.12	14.47	0	0		14.81	19.9	0.18	65.81	194.14	894.55	151.72	1206.88	483.57	954.13	245.74	1145.91	215.58
7.273	0	0.59	0.05	0.35	0.75	0.19	0.07	0.34	0.09	0.06	98.51	70.52	12.14	66.36	0.35	11.01	0.06	0.3	8.37	0.67	0.63	0.08	0	0	0.09	0.01	0.01	0.02	93.18	31.85	0.01	0.21	14.09	0	0		15.86	18.6	0.61	66.56	196.84	891.81	152.21	1204.18	484.16	950.6	246.42	1145.28	217.33
7.307	0	0.68	0.06	0.4	0.79	0.16	0.08	0.34	0.08	0.05	98.43	71.15	10.27	54.58	0.34	9.68	0.05	0.27	9.32	0.85	0.89	0.12	0	0	0.08	0.01	0.01	0.03	94.88	33.03	0.01	0.13	12.04	0	0		10.06	21.08	0.98	63.01	198.34	891.2	152.18	1203.18	481.07	949.59	242.97	1146.05	215.71
7.34	0	0.67	0.06	0.39	0.75	0.19	0.08	0.36	0.09	0.05	98.5	73.63	11.68	64.16	0.31	8.97	0.05	0.24	11.11	0.92	1.03	0.16	0	0	0.09	0.01	0.01	0.03	95	35.39	0.01	0.07	12.7	0	0		12.59	19.09	0.82	64.99	198.71	891.1	151.16	1203.54	481.47	949.28	243.85	1145.93	215.32
7.373	0	0.7	0.06	0.41	0.79	0.16	0.08	0.36	0.09	0.04	98.42	73.13	10.46	54.84	0.3	9.4	0.04	0.26	10.4	0.9	0.87	0.15	0	0	0.09	0.01	0.02	0.03	95.39	35.31	0.01	0.18	11.77	0	0		14.45	21.03	0.12	65.62	194.46	889.16	150.76	1203.81	484.52	949.83	246.1	1141.67	214.26
7.407	0	0.73	0.07	0.43	0.82	0.13	0.08	0.42	0.11	0.04	98.36	72.22	8.95	49.34	0.3	8.99	0.04	0.24	9.24	0.82	0.74	0.12	0	0	0.11	0.01	0.03	0.04	95.98	39.09	0.01	0.31	10.76	0	0		13.37	22.13	1.09	64.43	197.22	886.02	149.74	1203.78	485.19	948.42	245.75	1143.09	214.13
7.44	0	0.72	0.07	0.41	0.78	0.16	0.08	0.51	0.13	0.05	98.43	74.67	10.4	56	0.37	8.51	0.05	0.21	11.11	1.01	0.83	0.1	0	0	0.13	0.01	0.04	0.05	95.67	44.33	0.02	0.14	11.44	0	0		9.67	20.79	1.87	62.45	199.77	880.39	147.91	1203.79	489.09	945.15	240.75	1143.2	214.59
7.474	0	0.76	0.07	0.44	0.77	0.15	0.09	0.68	0.14	0.05	98.46	76.09	9.49	49.95	0.37	7.23	0.05	0.19	12.04	1.04	1.31	0.14	0	0	0.14	0.01	0.06	0.11	95.7	52.44	0.03	0.07	10.42	0	0		9.22	22.01	2.32	61.53	199.72	877.81	143.14	1210.16	493.91	947.88	237.9	1145.86	211.59
7.507	0	0.77	0.07	0.44	0.75	0.14	0.09	0.68	0.15	0.06	98.47	73.22	8.79	51.62	0.38	6.53	0.06	0.2	9.93	1.06	1.26	0.18	0	0	0.15	0.01	0.07	0.14	95.92	53.41	0.03	0.16	10.6	0	0		12.47	21.68	2.48	63.01	197.89	875.91	142.43	1215.29	502.62	950.7	240.71	1146.69	213.36
7.54	0	0.75	0.07	0.43	0.73	0.14	0.09	0.63	0.28	0.07	98.5	72.14	8.95	60.2	0.41	6.4	0.07	0.23	9.92	1.05	1.45	0.28	0	0	0.19	0.01	0.06	0.28	95.25	51.58	0.03	0.12	10.88	0	0		11.02	19.93	2.69	62.8	201.41	881.22	142.99	1220.1	500	954.52	242.91	1153.55	212.09
7.574	0	0.69	0.06	0.4	0.68	0.18	0.08	0.68	0.35	0.07	98.62	70.39	11.2	73.37	0.45	6.58	0.07	0.24	8.82	1.04	1.31	0.35	0	0	0.2	0.01	0.07	0.35	95.29	52.97	0.03	0.11	13.41	0	0		9.6	16.93	2.29	62.89	207.02	883.91	142.94	1220.19	497.64	952.05	239.42	1157.33	212.62
7.607	0	0.69	0.06	0.38	0.69	0.17	0.08	0.57	0.35	0.07	98.62	69.44	11.03	69.38	0.52	6.54	0.07	0.25	9.02	0.87	0.76	0.39	0	0	0.2	0.01	0.06	0.35	94.53	48.89	0.03	0.06	12.95	0	0		10.81	17.91	2.6	63.68	201.35	886.64	142.26	1224.34	501.34	958.54	236.31	1158.71	214.53
7.64	0	0.65	0.06	0.35	0.66	0.19	0.08	0.55	0.31	0.06	98.68	67.96	12.25	81.07	0.62	6.82	0.06	0.23	9.63	0.77	0.41	0.29	0	0	0.17	0.01	0.06	0.31	93.06	47.56	0.03	0.01	13.73	0	0		7.01	14.73	2.61	62.57	206.13	891.18	143.06	1225.31	497.27	958.6	232.43	1163.98	214.85
7.674	0	0.6	0.05	0.32	0.66	0.2	0.08	0.64	0.14	0.05	98.67	64.41	12.71	74.89	0.58	8.16	0.05	0.25	8.99	0.58	0.19	0.21	0	0	0.11	0.01	0.05	0.14	91.72	49.9	0.03	0.03	14.27	0	0		7.27	16.54	2.5	62.42	201.65	891.93	141.56	1228.58	499.16	962.75	231.79	1163.55	213.21
7.707	0	0.55	0.05	0.3	0.68	0.19	0.07	0.67	0.11	0.04	98.64	64.66	12.65	77.67	0.45	10.24	0.04	0.26	7.28	0.37	0.09	0.19	0	0	0.08	0	0.04	0.11	90.61	49.18	0.03	0.19	14.82	0	0		6.21	15.77	3.16	62.23	201.6	893.36	141.62	1229.33	498.8	964.71	228.81	1165.82	214.78
7.741	0	0.45	0.04	0.25	0.68	0.19	0.06	0.6	0.06	0.03	98.64	63.8	12.87	76.2	0.48	13.69	0.03	0.26	4.77	0.23	0.06	0.17	0	0	0.06	0	0.04	0.05	86.69	42.89	0.03	0.08	16	0	0		6.63	16.18	2.81	62.44	200.85	896.26	142.6	1232.39	500.13	967.57	230.71	1167.82	215.13
7.774	0	0.39	0.03	0.22	0.65	0.24	0.06	0.51	0.05	0.03	98.69	62.97	15.14	83.06	0.44	15.72	0.03	0.27	5.74	0.19	0.09	0.24	0	0	0.04	0	0.04	0.05	84.22	37.24	0.03	0.04	17.76	0	0		6.26	14.05	2.41	62.61	203.38	898.52	144.69	1235.15	502.94	968.09	232.59	1170.89	217.12
7.807	0	0.35	0.03	0.21	0.64	0.33	0.05	0.52	0.04	0.03	98.72	65.81	17.91	87.43	0.41	17.37	0.03	0.27	6.87	0.14	0.14	0.32	0	0	0.03	0	0.05	0.04	84.12	36.08	0.02	0.19	19.93	0	0		4.93	12.3	1.48	61.95	207.41	899.95	145.37	1239.68	506.81	967.56	233.94	1174.28	216.98
7.841	0	0.3	0.02	0.17	0.57	0.42	0.05	0.49	0.06	0.03	98.87	59.78	20.18	93.3	0.36	17.67	0.03	0.24	7.75	0.12	0.18	0.25	0	0	0.02	0	0.05	0.06	80.59	33.96	0.02	0.04	21.73	0	0		3.19	8.83	2.27	61.53	218.36	903.41	149.09	1239.77	504.62	964.99	235.42	1182.91	221.71
7.874	0	0.27	0.02	0.15	0.49	0.67	0.05	0.47	0.09	0.03	98.65	56.23	24.31	88.67	0.34	16.84	0.03	0.22	10.76	0.12	0.26	0.21	0	0	0.02	0	0.05	0.09	79.61	34.27	0.02	0.21	24.46	0	0		6.64	11.71	1.68	62.94	219.59	907.84	150.97	1244.73	508.96	968.2	238.83	1187.34	224.72
7.907	0	0.26	0.02	0.15	0.45	0.83	0.05	0.47	0.18	0.03	98.35	55.06	26.29	95.93	0.25	15.81	0.03	0.22	10.6	0.1	0.25	0.12	0	0	0.02	0	0.06	0.18	80.05	35.04	0.02	1.02	26.39	0	0		10.62	6.2	-0.41	66.44	217.28	917.01	157.81	1252.8	517.88	974.4	248.87	1190.86	229.95
7.941	0	0.24	0.02	0.12	0.36	0.92	0.04	0.35	0.35	0.02	98.17	42.75	27.41	95.6	0.21	13.21	0.02	0.19	9.13	0.12	0.25	0.06	0	0	0.02	0	0.07	0.35	76.49	30.73	0.01	2.21	28.05	0	0		7.43	6.61	0.39	64.66	220.24	921.08	160.04	1254.24	515.6	976.88	247.33	1196.61	232.3
7.974	0	0.24	0.02	0.12	0.32	1.03	0.04	0.36	0.23	0.02	97.93	40.14	28.69	97.46	0.21	11.54	0.02	0.2	7.93	0.15	0.34	0.06	0	0	0.01	0	0.08	0.23	76.82	33.37	0.01	2.38	29.76	0	0		4.41	3.76	1.46	63.6	218.55	926.3	162	1258.87	515.54	984.26	246.52	1202.48	234.5
8.007	0	0.23	0.01	0.11	0.3	1.11	0.04	0.35	0.12	0.02	97.78	38.54	29.6	98.36	0.18	10.74	0.02	0.21	6.28	0.2	0.33	0.05	0	0	0.01	0	0.08	0.12	76.79	33.23	0.01	8.47	31.24	0	0		4.75	1.52	0.76	63.72	219.46	932.97	164.21	1265.27	518.04	989.12	249.32	1208.17	235.95
8.041	0	0.19	0.01	0.09	0.26	1.71	0.03	0.44	0.05	0.02	96.59	37.03	33.76	98.59	0.16	11.23	0.02	0.19	5.92	0.26	0.41	0.05	0	0	0.01	0	0.09	0.05	75.49	38.51	0.01	6.4	35.32	0	0		4.42	-0.76	1.66	63.56	220.3	932.7	163.14	1265.74	517.56	990.16	246.69	1210.23	236.66
8.074	0	0.18	0.01	0.09	0.26	1.99	0.03	0.53	0.03	0.02	96.02	39.47	35.17	98.64	0.17	12.79	0.02	0.16	6.52	0.34	0.44	0.06	0	0	0.01	0.01	0.1	0.03	75.22	41.08	0.01	5.35	36.42	0	0		4.37	0.56	0.85	63.3	220.79	935.72	163.78	1268.72	519.44	991.55	246.19	1212.16	237.1
8.108	0	0.14	0.01	0.08	0.26	3.45	0.03	0.92	0.02	0.02	93.09	48.44	40.54	97.8	0.18	17.51	0.02	0.17	6.58	0.33	0.43	0.03	0	0	0.01	0.01	0.11	0.02	75.05	49.79	0.01	7.26	41.46	0	0		4.65	3.03	0.89	63.66	223.02	938.78	165.14	1270.04	517.9	992.81	248.62	1215.57	237.84
8.141	0	0.12	0	0.08	0.3	4.41	0.02	1.36	0.03	0.02	91.18	64.46	43.03	97.5	0.17	22.9	0.02	0.16	6.23	0.35	0.35	0.02	0	0	0.02	0.01	0.12	0.03	77.85	54.04	0.01	7.02	43.92	0	0		3.89	3.69	1.9	63.45	216.14	938.62	165.14	1270.18	517.67	997.95	248.12	1213.86	238.03
8.174	0	0.11	0	0.08	0.37	4.32	0.02	1.77	0.03	0.02	91.36	73.9	42.85	97.69	0.22	28.49	0.02	0.18	6.1	0.41	0.27	0.02	0	0	0.02	0.01	0.13	0.03	77.79	54.66	0.01	7.57	43.78	0	0		4.11	3.27	1.39	63.54	218.94	939.9	165.36	1270.41	517.19	996.44	247.9	1215.16	238.09
8.208	0	0.1	0	0.07	0.39	6.2	0.02	2.39	0.03	0.03	87.6	82.5	46.42	97.55	0.32	32.5	0.03	0.2	6.33	0.43	0.28	0.03	0	0	0.02	0.01	0.15	0.03	80.13	57.98	0.01	11.98	47.09	0	0		4.06	3.58	1.31	63.61	216.33	941.47	165.66	1270.95	516.89	998.65	247.45	1214.79	238.13
8.241	0	0.09	0	0.07	0.48	6.33	0.02	3.35	0.04	0.04	87.34	88.53	46.55	98.19	0.35	38.58	0.04	0.19	6.93	0.41	0.27	0.04	0	0	0.02	0.01	0.17	0.03	80.18	60.15	0.01	8.39	46.98	0	0		3.02	2.04	1.03	63.36	214.36	944.6	167.42	1269.79	514.76	1000.07	246.03	1214.32	239.22
8.274	0	0.09	0	0.08	0.53	6.83	0.01	4.45	0.05	0.05	86.35	91.17	47.16	97.82	0.36	40.47	0.05	0.2	8.04	0.55	0.33	0.06	0	0	0.02	0.01	0.23	0.04	81.91	65.34	0.01	7.21	47.14	0	0		1.26	2.98	1.03	62.77	213.33	947.66	168.98	1268.63	510.6	1001.57	246.39	1214.78	239.02
8.308	0	0.11	0	0.09	0.58	4.89	0.02	5.89	0.07	0.07	88.22	90.52	43.66	97.67	0.34	39.64	0.07	0.18	8.81	0.62	0.43	0.09	0	0	0.02	0.02	0.26	0.04	81.78	73.32	0.01	13.21	43.58	0	0		2.61	3.33	0.32	63.62	213.76	948.93	169.9	1267.98	510.09	1000.54	248.31	1214.1	239.09
8.341	0	0.11	0	0.09	0.54	4.76	0.02	5.2	0.08	0.08	89.61	88.28	43.31	97.75	0.27	37.09	0.08	0.18	9.45	0.71	0.44	0.08	0	0	0.02	0.02	0.31	0.04	81.38	72.76	0.01	6.35	42.99	0	0		2.21	3.15	0.12	63.4	214.63	950.91	171.35	1269.05	510.46	1001.3	249.36	1215.73	240.13
8.374	0	0.14	0	0.1	0.49	3.43	0.02	4.11	0.12	0.12	91.78	82.03	39.98	98.72	0.28	31.47	0.12	0.2	9.63	1.24	0.54	0.11	0	0	0.02	0.02	0.39	0.05	80.76	72.47	0.01	6.25	39.84	0	0		1.95	0.26	0.2	63.24	213.94	952.5	167.48	1272.63	508.91	1004.27	245.72	1218.01	236.56
8.408	0	0.18	0.01	0.1	0.44	1.86	0.03	3.11	0.19	0.19	93.77	67.87	34.12	98.29	0.27	24.71	0.19	0.24	8.68	1.93	0.56	0.16	0	0	0.03	0.03	0.45	0.06	77.93	72.29	0.01	15.88	34.73	0	0		5.35	1.76	-0.45	65.23	216.24	951.49	168.67	1269.08	508	999.85	249.52	1215.76	237.34
8.441	0	0.19	0.01	0.11	0.51	1.48	0.03	3.29	0.21	0.21	93.42	72.32	32.05	98.15	0.29	26.46	0.21	0.23	8.06	2.85	0.39	0.16	0	0	0.03	0.04	0.48	0.04	78.82	71.87	0.01	7.92	32.97	0	0		5.04	2.15	1.03	65.03	215.74	950.71	168.54	1269.37	508.4	1002.25	247.79	1217.83	239.51
8.475	0	0.2	0.01	0.13	0.65	1.04	0.03	3.75	0.25	0.3	92.51	79.52	28.7	98.41	0.25	30.85	0.3	0.22	7.14	3.6	0.29	0.14	0	0	0.03	0.03	0.55	0.04	79.36	70.76	0.01	5.59	30.17	0	0		2.68	1.37	0.2	63.75	212.87	953.14	169.6	1271.52	509.37	1004.61	247.75	1217.29	238.58
8.508	0	0.22	0.01	0.13	0.6	0.98	0.03	3.07	0.21	0.4	93.85	74.42	28.01	98.58	0.21	28.12	0.4	0.24	7.62	4.56	0.35	0.13	0	0	0.03	0.04	0.62	0.03	78.51	68.6	0.01	2.84	29.39	0	0		3.13	-0.8	0.13	64.03	215.27	956.74	171.11	1272.34	508	1005.39	248.41	1220.5	240.14
8.541	0	0.22	0.01	0.13	0.66	0.72	0.03	2.94	0.2	0.36	94.12	74.12	25.24	98.67	0.2	29.38	0.36	0.23	6.94	3.15	0.22	0.1	0	0.01	0.03	0.04	0.57	0.03	77.05	66.25	0.01	11.5	26.97	0	0		-0.71	-0.46	-1.3	62.3	208.77	952.97	168.56	1269.06	504.05	1003.16	249.06	1211.24	232.02
8.575	0	0.24	0.01	0.14	0.75	0.59	0.04	2.63	0.26	0.49	94.75	76.41	23.22	98.36	0.26	30.36	0.49	0.24	8	3.33	0.24	0.09	0	0.01	0.03	0.03	0.64	0.03	77.6	62.43	0.01	4.31	24.72	0	0		4.64	-1.53	0.45	64.66	212.52	953.68	168.14	1272.36	509.64	1005.75	245.75	1218.16	238.86
8.608	0	0.22	0.01	0.14	0.85	0.6	0.04	2.93	0.35	0.53	94.14	81.29	23.17	98.57	0.35	33.98	0.53	0.24	8.17	3.46	0.23	0.1	0	0.01	0.04	0.04	0.65	0.03	77.63	61.44	0.01	4.74	24.64	0	0		3.37	-0.84	0.61	63.96	213.74	954.16	168.51	1273.71	509.74	1006.34	246.71	1219.93	238.66
8.641	0	0.21	0.01	0.14	0.9	0.63	0.03	2.95	0.32	0.63	94.11	83.27	23.61	98.02	0.32	36.27	0.63	0.2	9.25	3.07	0.19	0.1	0	0.01	0.05	0.04	0.75	0.04	77.04	59.35	0.01	3.75	24.66	0	0		2.6	-2.49	0.75	63.43	216.4	954.87	166.43	1275.33	507.96	1006.35	244.71	1222.6	236.7
8.675	0	0.21	0.01	0.15	1.13	0.52	0.04	3.34	0.35	1.02	93.33	86.96	21.37	98.42	0.35	40.74	1.02	0.17	10.68	3.08	0.3	0.14	0	0.01	0.04	0.05	0.77	0.04	76.21	57.95	0.01	8.56	22.22	0	0		3.6	1.35	0.03	64.08	217.2	952.43	166.25	1271.97	506.85	1002.04	246.29	1218.97	235.37
8.708	0	0.23	0.02	0.15	0.99	0.48	0.04	2.86	0.23	0.89	94.27	83.1	20.74	98.66	0.23	36.61	0.89	0.18	9.37	2.81	0.35	0.14	0	0.01	0.04	0.05	0.69	0.03	76.54	58.4	0.01	5.4	22.07	0	0		7.51	-0.49	-1.41	66.58	210.46	955.31	167.1	1269.27	505.33	1003.17	246.65	1213.33	235.47
8.742	0	0.3	0.02	0.17	0.71	0.37	0.05	1.44	0.23	0.98	97.12	68.44	18.4	96.48	0.23	24.68	0.98	0.2	7.32	2.45	0.57	0.19	0	0.01	0.03	0.06	0.49	0.03	78.28	53.5	0.01	11.13	20.83	0	0		5.03	5.44	-2.63	65.09	202.62	941.29	164.06	1256.62	503.07	992.34	244.97	1194.34	229.04
8.775	0	0.35	0.03	0.19	0.68	0.36	0.05	1.13	0.38	0.91	97.73	66.9	18.13	89.94	0.38	20.17	0.91	0.18	8.35	2.16	0.54	0.18	0	0.01	0.03	0.05	0.29	0.04	81.92	52.02	0.01	15.93	20.14	0	0		5.63	11.05	-1.31	64.33	198.18	922.55	164	1240.44	503.5	979.62	248.9	1176.73	228.42
8.808	0	0.38	0.03	0.19	0.59	0.38	0.06	0.88	0.58	0.78	98.25	59.63	18.49	60.03	0.58	16.09	0.78	0.17	9.24	2.79	0.6	0.12	0	0.01	0.03	0.05	0.23	0.08	82.09	49.69	0.01	3.09	20.13	0	0		4.04	19.97	-1.46	61.23	196.45	908.02	164.74	1222.88	497.31	964.91	252.62	1159.37	224.71
8.842	0	0.41	0.04	0.21	0.6	0.3	0.06	0.79	0.63	0.63	98.41	56.46	16.25	26.04	0.66	14.41	0.63	0.17	9.41	2.15	0.74	0.16	0	0.01	0.05	0.06	0.15	0.32	82.16	48.89	0.01	2.19	18	0	0		8.53	27.22	-2.38	61.06	185.41	886.43	164.02	1205.49	500.97	950.84	259.81	1132.24	221.44
8.875	0	0.43	0.04	0.21	0.55	0.27	0.07	0.73	0.96	0.5	98.53	49.5	14.94	5.81	0.67	11.63	0.5	0.16	8.64	2.1	0.91	0.16	0	0.01	0.08	0.05	0.1	0.96	81.45	49.79	0.02	2.31	17.2	0	0		8.27	35.93	-0.39	59.46	166.32	879.74	162.78	1196.61	494.52	956.96	260.27	1117.58	217.11
8.908	0	0.46	0.04	0.22	0.49	0.26	0.07	0.71	2.27	0.48	98.59	42.55	14.34	1.3	0.73	8.49	0.48	0.17	8.47	2.18	1.3	0.21	0	0.01	0.1	0.06	0.06	2.27	81.1	51.93	0.03	1.29	17.13	0	0		6.83	43.64	-0.73	59.67	156.04	868.47	163.87	1180.42	489.47	948.43	258.83	1098.19	215.04
8.942	0	0.47	0.05	0.22	0.43	0.27	0.07	0.74	3.18	0.39	98.52	41.56	14.25	0.71	0.87	5.6	0.39	0.14	8.62	2.35	1.88	0.32	0	0.01	0.13	0.06	0.05	3.18	80.47	55.77	0.05	1.78	17.39	0	0		6.42	46.73	-0.17	60	138.06	866.49	163.72	1170.75	483.43	952.21	253.2	1084.83	214.83
8.975	0	0.47	0.05	0.22	0.4	0.27	0.08	0.74	2.82	0.44	98.53	39.21	13.42	0.44	1.28	3.67	0.44	0.1	9.32	2.9	3.04	0.44	0	0.01	0.25	0.06	0.05	2.82	78.56	57.25	0.08	2.8	16.85	0	0		7.64	49.17	1.95	60.66	139.42	853	161.66	1154.77	476.4	940.38	252.62	1074.07	213.05
9.008	0	0.48	0.06	0.23	0.4	0.24	0.08	0.76	1.64	0.47	98.49	37.39	12.05	1.46	1.79	3.44	0.47	0.08	10.54	4.01	3.87	0.53	0	0.01	0.47	0.06	0.04	1.64	76.38	57.66	0.12	1.92	15.32	0	0		7.77	43.07	2.3	60.32	138.27	855.44	161.81	1148.31	468.6	938.33	249.31	1071.91	213.59
9.042	0	0.46	0.05	0.24	0.38	0.26	0.08	0.95	1.19	0.51	98.11	37.19	12.06	0.44	2.08	3.48	0.51	0.08	10.56	4.67	5.27	0.59	0	0.01	0.76	0.07	0.07	1.19	76.25	62.74	0.25	1.97	15.93	0	0		8.2	49.15	2.67	60.56	120.31	843.46	162.29	1131.06	463.61	933.91	248.72	1048.26	211.33
9.075	0	0.47	0.06	0.24	0.35	0.23	0.08	0.87	1.52	0.54	98.27	31.01	10.5	0.66	2.04	2.52	0.54	0.08	9.83	5.9	6.3	0.69	0	0.01	0.93	0.08	0.1	1.52	73.55	61.57	0.41	2.57	15.27	0	0		11.59	47.08	5.33	60.87	133.2	843.86	162.13	1133.19	461.22	933.14	255.02	1059.48	212.83
9.109	0	0.5	0.07	0.23	0.34	0.21	0.09	0.88	2.14	0.51	98.23	27.52	9.08	0.61	2.25	1.88	0.51	0.09	11.26	8.61	7.05	0.98	0	0.01	0.74	0.1	0.12	2.14	70.02	62.48	0.9	1.79	13.78	0	0		7.82	47.49	1.49	61.16	126.11	847.2	166.85	1129.36	459.9	931.1	254.55	1049.82	212.01
9.142	0	0.56	0.07	0.23	0.34	0.2	0.1	0.94	1.82	0.6	98.12	26.91	8.06	0.62	2.87	1.51	0.6	0.1	12.11	11.54	7.45	1.2	0	0.01	0.6	0.1	0.16	1.82	68.79	63.75	1.64	1.74	12.7	0	0		7.04	47.36	2.46	60.99	115.77	845.86	167.28	1123.91	457.46	933.48	251.37	1042.7	212.98
9.175	0	0.55	0.07	0.21	0.35	0.18	0.1	1.02	2.1	0.62	97.96	22.66	7.72	0.63	3.82	1.54	0.62	0.1	11.02	12.09	6.32	1.45	0	0.01	0.56	0.1	0.22	1.82	67.03	64.73	2.1	0.83	12.56	0	0		12.23	47.28	1.64	61.07	124.03	840.05	166.98	1117.28	455.79	923.14	256.99	1038.82	212.23
9.209	0	0.52	0.08	0.18	0.36	0.15	0.11	1.2	6.11	0.69	97.6	15.81	6.3	1.22	4.79	1.87	0.69	0.12	9.83	12.56	5.47	2.05	0	0.01	0.55	0.12	0.26	1.14	62.7	67.4	6.11	1.63	11.45	0	0		7.86	43.95	2.31	61.24	115.02	845.96	170.78	1109.19	444.15	926.39	253.25	1034.14	213
9.242	0	0.5	0.08	0.16	0.33	0.13	0.11	1.24	6.77	0.78	97.53	9.85	4.87	0.62	5.72	1.76	0.78	0.15	8.15	14.42	5.82	2.52	0	0.01	0.56	0.11	0.2	0.66	57.63	67.24	6.77	0.2	11.04	0	0		6.17	47.4	4.86	60.77	108.78	848.19	173.64	1105.6	443.1	930.32	248.11	1035.39	219.95
9.275	0	0.45	0.09	0.13	0.29	0.11	0.12	1.32	9.91	0.88	97.36	4.87	2.7	1.42	6.07	1.58	0.88	0.16	6.7	15.71	6.42	2.8	0	0.01	0.52	0.11	0.2	0.5	49.64	68.64	12.2	0.42	9.91	0	0		5.74	43.21	4.98	60.87	114.37	845.67	175.37	1102.49	442.38	924.87	251.62	1034.9	220.43
9.309	0	0.34	0.1	0.09	0.22	0.09	0.12	1.39	8.49	1.22	97.23	1.66	0.25	1.02	5.21	1.24	1.22	0.17	5.87	16.22	7.79	2.87	0	0.01	0.64	0.13	0.12	0.47	34.72	71.04	29.33	0.1	8.49	0	0		6.49	44.88	5.02	60.68	119.02	844.33	172.4	1103.37	441.58	922.67	249.34	1037.73	218.9
9.342	0	0.32	0.11	0.08	0.22	0.08	0.13	1.53	8.09	1.23	96.95	1.18	0.28	2.66	5.89	1.49	1.23	0.17	5.48	15.44	6.03	3.65	0	0.01	0.59	0.12	0.07	0.45	31.97	72.46	29.55	0.52	8.09	0.5	0		9.27	40	3.05	61.83	125.35	845.42	172.43	1100.12	432.68	918.07	258.16	1034.43	211.53
9.375	0	0.29	0.13	0.07	0.21	0.07	0.13	1.5	7.56	1.61	97.01	1.18	0	1.15	5.83	1.51	1.61	0.18	5.19	14.27	5.91	4.77	0	0.01	0.77	0.11	0.06	0.45	27.53	71.98	32.13	0.57	7.56	1.67	0		8.58	44.26	6	61.21	112.35	844.38	172.13	1098.59	436.6	924.56	249.38	1032.44	218
9.409	0	0.26	0.16	0.06	0.19	0.07	0.14	1.37	6.78	2.06	97.25	1.53	0	2.74	5.47	1.48	2.06	0.17	4.49	12.3	4.63	6.47	0	0.01	0.87	0.1	0.04	0.36	21.4	70.29	36.02	0.54	6.78	3.03	0		10.47	39.85	4.1	61.84	127.96	844.97	171.99	1099.61	435.06	916.02	253.77	1038.41	216.39
9.442	0	0.27	0.2	0.07	0.2	0.06	0.14	1.37	6.22	2.15	97.25	1.29	0	2.21	5.47	1.32	2.15	0.16	4.12	11.36	3.93	8.44	0	0.02	0.97	0.09	0.02	0.26	21.01	70.47	33.79	0.67	6.22	4.32	0		9.51	40.95	4.51	61.78	119.77	846.8	171.91	1099.57	433.49	921.36	252.08	1035.38	215.45
9.476	0	0.25	0.23	0.07	0.17	0.06	0.14	1.06	5.61	2.24	97.87	1.3	0	1.35	4.26	1.05	2.24	0.14	3.88	10.81	4.82	8.37	0	0.02	1.19	0.08	0.02	0.21	17.16	65.74	34.54	0.35	5.61	5.32	0		8.45	43.44	4.53	60.86	119.56	850.32	171.97	1101.19	431.32	924.06	250.19	1038.49	215.52
9.509	0	0.22	0.22	0.06	0.17	0.05	0.14	1.01	5.21	2.29	97.98	1.19	0	4.16	3.86	1.28	2.29	0.14	3.84	8.33	4.31	8.44	0	0.02	1.19	0.08	0.02	0.26	15.16	64.68	33.78	0.44	5.21	4.74	0		9.63	37.68	4.42	62.61	125.81	849.93	171.18	1098.85	426.98	919.55	252.3	1039.19	213.39
9.542	0	0.22	0.2	0.06	0.17	0.06	0.14	1.15	5.13	2.31	97.7	1.2	0	2.15	3.49	1.69	2.31	0.15	4.68	8.19	3.49	8.54	0	0.02	1.08	0.08	0.02	0.44	15.01	67.76	33.61	0.29	5.13	3.91	0		11.53	41.1	4.83	62.15	122.11	847.83	169.79	1097.57	424.69	921.48	254.79	1035.02	209.84
9.576	0	0.22	0.2	0.05	0.18	0.05	0.14	1.29	4.76	2.34	97.43	0.95	0	3.57	3.49	2.1	2.34	0.15	4.76	8.23	2.81	7.4	0	0.03	0.96	0.07	0.02	0.82	12.91	70.08	30.19	0.43	4.36	3.4	0		16.5	38.48	5.26	63.69	132.55	847.37	164.57	1102.65	426.06	919.04	254	1043.59	208.65
9.609	0	0.21	0.21	0.05	0.17	0.05	0.14	1.3	4.18	2.3	97.4	0.96	0	4.75	2.94	1.94	2.3	0.14	4.18	7.81	2.23	5.34	0	0.04	1.14	0.07	0.03	0.99	12.56	71.04	30.98	0.33	4.13	3.51	0		14.33	36.99	4.71	63.26	137.31	850.33	166.35	1104.13	425.72	917.87	253.91	1048.01	210.13
9.642	0	0.21	0.2	0.04	0.17	0.05	0.14	1.36	4.1	2.12	97.28	0.85	0	3.14	2.59	2.27	2.12	0.13	4.1	7.63	1.64	4.89	0	0.05	1.07	0.06	0.03	1.53	11.11	72.23	29.28	0.3	3.83	3.15	0		12.21	39.15	4.36	62.78	126.31	851.94	165.32	1105.19	425.34	924.22	250.59	1042.94	207.47
9.676	0	0.2	0.23	0.04	0.17	0.04	0.14	1.48	2.99	2.19	97.05	0.65	0	5.53	2.38	2.41	2.19	0.13	2.85	8.09	1.75	3.48	0	0.08	0.99	0.07	0.03	0.97	8.98	74.26	26.75	0.31	2.99	3.77	0		13.67	36.19	6.23	63	137.8	852.67	165.19	1106.7	423.93	921.54	251.87	1053.03	210.64
9.709	0	0.21	0.24	0.04	0.17	0.04	0.14	1.52	2.79	2.23	96.97	0.59	0	5.76	1.93	2.46	2.23	0.12	2.62	9.43	2.07	3.8	0	0.08	0.93	0.07	0.03	0.51	9.32	75.35	25.65	0.42	2.79	4.09	0		15.27	35.98	5.85	63.82	137.65	854.11	165.46	1107.88	425.25	922.32	252.2	1053.85	211.59
9.743	0	0.22	0.25	0.04	0.17	0.04	0.13	1.61	2.6	2.13	96.78	0.41	0	3.76	1.94	2.95	2.13	0.12	2.6	11.73	2.62	3.09	0	0.1	0.66	0.07	0.03	0.23	8.72	76.29	20.31	0.23	2.38	4.37	0		14.32	38.21	6.92	63.06	130.21	854.38	164.02	1107.68	424.07	926.99	248.42	1051.71	211
9.776	0	0.25	0.28	0.04	0.17	0.03	0.13	1.74	2.56	2.14	96.51	0.38	0	16.18	1.85	2.83	2.14	0.1	2.56	14.48	2.73	3.05	0	0.11	0.55	0.08	0.03	0.23	8.73	78.46	19.24	0.35	2.06	5.08	0		10.69	30.23	4.79	63.86	148.6	856.2	164.85	1111.47	424.16	918.2	251.44	1060.76	209.51
9.809	0	0.23	0.32	0.04	0.17	0.03	0.13	1.72	2.44	2.1	96.56	0.37	0	12.06	1.77	2.74	2.1	0.09	2.44	13.33	2.74	2.16	0	0.11	0.54	0.09	0.03	0.27	8.1	78.33	18.73	0.19	1.95	6.22	0		10.25	31.93	6.01	63.57	139.9	859.47	163.53	1114.66	425	926.42	246.13	1061.75	210.66
9.843	0	0.24	0.39	0.03	0.16	0.03	0.14	1.78	2.69	2.04	96.44	0.33	0	9.23	1.61	2.41	2.04	0.07	2.69	13.77	2.42	1.3	0	0.14	0.49	0.11	0.03	0.43	7.65	79.64	17.44	0.12	1.7	8.05	0		11.8	33.43	6.27	63.01	143.89	862.25	161.7	1118.53	422.71	928.73	247.05	1067.46	208.87
9.876	0	0.24	0.49	0.03	0.16	0.03	0.13	1.89	2.55	1.89	96.21	0.33	0	17.16	1.53	2.75	1.89	0.08	2.55	14.74	2.56	1.05	0	0.14	0.39	0.13	0.03	0.49	7.4	80.9	16.68	0.19	1.52	10.03	0		13.26	29.87	5.31	64.47	149.96	862.84	162.24	1120.56	424.48	926.08	250.69	1070.01	208.6
9.909	0	0.24	0.63	0.03	0.16	0.03	0.13	1.81	2.83	1.8	96.38	0.33	0	17.48	1.52	2.88	1.8	0.07	2.83	15.24	2.74	0.94	0	0.16	0.37	0.14	0.03	0.86	6.82	79.72	17.03	0.17	1.49	12.49	0		10.44	29.76	7.06	63.28	147.5	861.73	158.92	1124.62	426.9	930.21	244.73	1073.2	208.52
9.943	0	0.21	0.73	0.03	0.16	0.04	0.13	2.12	3.84	1.47	95.76	0.38	0	18.95	1.65	3.71	1.47	0.07	3.84	12.76	2.16	0.82	0	0.17	0.38	0.18	0.04	0.94	6.07	82.58	18.04	0.08	1.55	14.24	0		9.04	29.27	7.53	62.07	156.95	858.57	155.2	1130.76	433.91	927.29	239.16	1081.61	210.57
9.976	0	0.19	0.92	0.03	0.17	0.03	0.13	2.26	3.49	1.33	95.47	0.36	0	19.75	1.8	4.55	1.33	0.09	3.49	9.79	1.94	0.87	0	0.15	0.36	0.19	0.04	0.74	6.19	83.2	16.92	0.07	1.54	16.62	0		13.02	29.01	8.92	63.23	156.17	861.01	155.29	1134.26	435.59	932.36	240.82	1086.18	213.76
10.009	0	0.16	1.19	0.03	0.18	0.04	0.13	2.52	3.84	1.08	94.96	0.35	0	30.34	1.96	5.27	1.08	0.11	3.84	6.06	1.53	0.6	0	0.14	0.39	0.2	0.04	0.62	6.25	84.93	15.5	0.11	1.46	19.29	0		7.99	26.15	8.22	62.3	160.72	860.69	151.6	1139.36	437.65	931.27	235.04	1090.04	210.07
10.043	0	0.15	1.26	0.03	0.18	0.03	0.13	2.49	3.41	0.88	95.01	0.33	0	40.71	2.08	6.01	0.88	0.14	3.41	3.97	1.26	0.39	0	0.12	0.38	0.2	0.05	0.36	5.85	83.78	13.94	0.04	1.28	19.86	0		8.75	23.88	6.47	63.11	167.13	867.99	156.45	1148.42	447.08	933.73	238.57	1099.34	216.06
10.076	0	0.13	0.76	0.03	0.19	0.03	0.12	2.5	2.98	0.73	95.01	0.35	0	35.48	1.99	7.65	0.73	0.17	2.98	2.5	1.45	0.32	0	0.1	0.41	0.21	0.04	0.22	6	82.24	13.12	0.11	1.18	15.46	0		4.17	24.99	6.67	60.25	170.43	864.39	151.11	1157.85	453.54	935.69	235.78	1104.3	210.91
10.11	0	0.13	0.47	0.03	0.21	0.03	0.12	2.58	3.57	0.62	94.85	0.34	0	44.66	1.95	10.21	0.62	0.2	3.57	2.05	1.91	0.23	0	0.07	0.36	0.23	0.02	0.12	6.18	80.45	10.14	0.27	1.06	11.36	0		6.15	23.07	6.94	60.66	175.93	866.01	152.26	1168.72	465.87	939.52	238.86	1113.96	216.03
10.143	0	0.13	0.3	0.03	0.22	0.04	0.12	2.8	5.21	0.61	94.39	0.34	0	25.43	1.81	11.93	0.61	0.18	5.21	2.12	1.85	0.24	0	0.06	0.38	0.23	0.02	0.12	7.95	80.99	8.7	0.86	1.17	7.79	0		14.01	27.38	3.72	61.9	176.18	872.73	153.03	1186.69	483.35	948.09	249.16	1121.22	216.56
10.176	0	0.13	0.22	0.04	0.24	0.04	0.11	2.73	7.62	0.58	94.54	0.41	0	54	1.62	13.01	0.58	0.18	7.62	1.88	1.89	0.31	0	0.06	0.39	0.2	0.02	0.15	10.02	79.46	7.62	0.41	1.42	5.2	0		9.61	21.2	0.22	61.23	185.31	876.83	147.25	1204.42	495.7	948.6	241.32	1131.54	211.75
10.21	0	0.13	0.19	0.04	0.23	0.05	0.12	2.14	5.7	0.46	95.71	0.41	0	72.94	1.49	11.77	0.46	0.23	9.16	1.4	2.13	0.43	0	0.06	0.42	0.18	0.02	0.52	11.45	74.81	5.7	0.15	1.73	3.79	0		10.47	17.04	-0.24	61.95	200.59	888.88	144.1	1227.71	505.34	957.54	240.94	1156.06	212.26
10.243	0	0.14	0.16	0.04	0.23	0.05	0.12	1.77	4.46	0.46	96.45	0.46	0	64.14	1.28	11.1	0.46	0.21	10.44	1.38	1.96	0.55	0	0.06	0.46	0.16	0.02	1.2	13.65	71.05	4.46	0.68	2.03	2.46	0		13.11	19.09	4.26	63.24	197.83	893.37	147.1	1227.33	499.82	968.04	244.25	1164.26	219.06
10.276	0	0.16	0.15	0.04	0.23	0.06	0.12	1.32	3.81	0.34	97.35	0.64	0.61	72.12	0.85	9.89	0.34	0.2	12.48	1.38	1.38	0.42	0	0.05	0.53	0.13	0.02	1.78	16.95	65.57	3.81	0.14	2.56	1.44	0		14.6	17.25	2.7	65.73	197	907.19	145.01	1233.64	492.86	975.74	238.7	1171.45	216.2
10.31	0	0.17	0.12	0.05	0.26	0.07	0.11	0.94	2.35	0.19	98.12	0.92	1.94	80.46	0.59	10.55	0.19	0.16	12.19	1.02	0.59	0.15	0	0.04	0.62	0.09	0.02	1.28	22.29	56.86	2.35	0.11	3.39	0.46	0		14.48	14.92	3.26	66.03	206	912.28	150.14	1237.01	494.46	976.29	243.27	1181.24	222.5
10.343	0	0.18	0.12	0.05	0.24	0.07	0.11	0.71	1.81	0.15	98.58	0.98	2.64	91.79	0.38	8.4	0.15	0.16	11.31	0.89	0.3	0.07	0	0.03	0.46	0.09	0.02	0.41	24.06	52.57	1.81	0.09	4.03	0	0		15.56	9.93	0.8	68.22	205.38	928.88	144.83	1247.46	486.32	985.87	235.18	1190.27	215.22
10.376	0	0.19	0.11	0.05	0.25	0.07	0.11	0.49	1.07	0.12	99.03	1.23	3.2	90.95	0.3	7.61	0.12	0.14	10.36	0.54	0.17	0.04	0	0.03	0.47	0.06	0.03	0.16	28.18	44.24	1.07	0.07	4.79	0	0		11.98	10.46	2.28	66.61	209.45	931.35	150.7	1249.35	489.28	988.23	237.16	1197.16	222.55
10.41	0	0.22	0.1	0.07	0.27	0.08	0.1	0.33	0.57	0.06	99.34	1.86	4.06	93.82	0.2	7	0.06	0.16	6.83	0.24	0.11	0.03	0	0.02	0.41	0.03	0.03	0.11	37.01	35.73	0.57	0.05	6.93	0	0		13.42	8.4	2.24	67.77	205.95	936.67	146.97	1255.84	489.53	995.57	231.65	1201.24	220.75
10.443	0	0.21	0.09	0.06	0.26	0.08	0.1	0.29	0.46	0.06	99.42	1.8	4.85	96.42	0.2	7.23	0.06	0.16	7.67	0.16	0.13	0.06	0	0.02	0.39	0.03	0.04	0.13	35.88	32.15	0.46	0.08	7.34	0	0		10.26	5.53	2.94	66.6	208.69	941.22	152.75	1255.96	489.29	997.49	232.44	1206.11	226.82
10.477	0	0.22	0.08	0.07	0.29	0.12	0.09	0.19	0.33	0.04	99.43	3.77	8.12	96.96	0.12	7.96	0.04	0.14	10.44	0.15	0.11	0.1	0	0.02	0.33	0.02	0.03	0.18	42.57	20.92	0.26	0.18	9.29	0	0		12.62	4.68	2.6	67.68	209.2	943.98	146.54	1263.63	488.74	1001.95	230.88	1210.9	220.73
10.51	0	0.21	0.07	0.07	0.26	0.16	0.09	0.15	0.36	0.04	99.47	4.13	10.63	98.17	0.11	7.13	0.04	0.14	11.46	0.12	0.1	0.12	0	0.03	0.36	0.01	0.04	0.15	42.74	16.81	0.18	0.06	11.24	0	0		10.16	2.08	2.15	66.61	211.68	949.07	151.67	1265.4	490.1	1003.28	232.64	1214.82	224.91
10.543	0	0.19	0.06	0.06	0.26	0.18	0.09	0.16	0.27	0.03	99.48	3.71	11.79	97.46	0.1	8.82	0.03	0.12	12.74	0.09	0.11	0.14	0	0.03	0.27	0.01	0.03	0.13	40.08	16.25	0.15	0.31	11.8	0	0		11.74	3.77	1.81	67.12	209.39	950.99	147.07	1273.19	492.71	1008.85	231.61	1217.95	220.63
10.577	0	0.18	0.04	0.06	0.22	0.3	0.07	0.14	0.24	0.04	99.41	4.06	16.58	98.59	0.11	7.66	0.02	0.13	10.29	0.09	0.07	0.13	0	0.04	0.24	0.01	0.04	0.09	43.69	14.06	0.07	0.08	17.28	0	0		10.72	0.75	3.22	66.62	209.1	954.64	149.18	1277.26	495.7	1014.9	229.22	1223.97	225.89
10.61	0	0.16	0.04	0.05	0.22	0.26	0.07	0.15	0.33	0.05	99.47	2.87	15.58	98.65	0.15	8.74	0.02	0.11	8.95	0.09	0.06	0.14	0	0.05	0.33	0.01	0.05	0.07	40.56	15.07	0.07	0.06	16.89	0	0		12.89	0.53	3.85	67.92	207.85	957.53	148.45	1280.85	496.78	1019.74	228.42	1227.59	227.29
10.643	0	0.15	0.04	0.05	0.2	0.3	0.06	0.15	0.35	0.07	99.4	2.71	17.13	98.68	0.17	8.33	0.02	0.12	6.97	0.12	0.06	0.11	0	0.07	0.35	0.01	0.06	0.06	40.43	15.04	0.04	0.06	19.16	0	0		12.17	-0.44	3.56	67.57	205.67	960.82	148.78	1284.08	497.6	1023.55	227.95	1229.22	227.01
10.677	0	0.13	0.04	0.04	0.17	0.29	0.06	0.13	0.41	0.08	99.42	1.4	16.75	98.65	0.23	8.25	0.02	0.12	6.38	0.17	0.05	0.11	0	0.08	0.41	0.01	0.07	0.05	32.15	11.96	0.02	0.13	19.05	0	0		12.43	0.53	3.65	67.65	206.02	963.46	149.23	1285.67	497.36	1025.66	227.17	1231.68	228.1
10.71	0	0.12	0.04	0.04	0.17	0.29	0.06	0.14	0.34	0.08	99.42	1.23	16.77	98.55	0.19	8.12	0.02	0.14	6.77	0.17	0.05	0.13	0	0.08	0.34	0.01	0.07	0.04	30.51	13.03	0.02	0.05	18.89	0	0		14.3	0.91	3.5	68.78	207.27	967.89	149.8	1286.71	495.47	1027.59	226.46	1234.83	229.58
10.744	0	0.11	0.04	0.03	0.15	0.28	0.07	0.14	0.33	0.09	99.44	1.08	16.41	98.63	0.27	8.2	0.01	0.14	7.21	0.18	0.04	0.15	0	0.09	0.33	0	0.07	0.04	24.81	13.67	0.01	0.08	18.38	0	0		11.01	-0.63	3.79	66.92	207.09	970.32	149.38	1288.56	493.21	1030.24	223.49	1237.27	228.37
10.777	0	0.11	0.05	0.03	0.16	0.2	0.07	0.15	0.29	0.11	99.59	0.76	13.44	97.98	0.26	8.82	0.01	0.14	6.41	0.18	0.04	0.14	0	0.11	0.29	0	0.06	0.04	22.29	14.51	0.01	0.06	15.9	0	0		11.76	-2.59	2.79	67.34	207.13	975.73	152.79	1288.89	492.71	1031.45	224.86	1238.5	230.77
10.81	0	0.11	0.05	0.03	0.15	0.2	0.07	0.14	0.34	0.13	99.61	0.7	12.98	98.44	0.28	7.75	0.01	0.15	6.92	0.22	0.04	0.14	0	0.13	0.34	0	0.05	0.03	20.63	13.91	0.01	0.06	15.28	0	0		9.18	-1.28	3.19	66.54	201.45	977.98	154.18	1285.27	486.58	1034.19	223.68	1235.54	229.97
10.844	0	0.1	0.06	0.03	0.15	0.16	0.08	0.14	0.4	0.23	99.67	0.55	11.18	98.45	0.27	8.31	0.02	0.16	6.86	0.28	0.06	0.14	0	0.23	0.4	0	0.05	0.04	16.47	13.93	0.01	0.06	13.65	0	0		7.8	-1.23	1.96	65.63	202.45	979.17	152.89	1286.92	485.32	1033.19	222.96	1235.59	227.16
10.877	0	0.11	0.06	0.03	0.15	0.15	0.08	0.15	0.32	0.23	99.69	0.49	10.25	97.68	0.17	8.46	0.02	0.16	6.72	0.28	0.06	0.11	0	0.23	0.32	0	0.04	0.03	16.06	14.95	0.01	0.09	12.8	0	0		9.84	-3.3	2.76	67.19	197.17	979.04	150.94	1284.34	480.58	1035.57	223.49	1232.74	224.07
10.91	0	0.11	0.06	0.03	0.15	0.15	0.08	0.13	0.25	0.22	99.7	0.47	10.15	98.63	0.13	7.55	0.02	0.18	7.14	0.29	0.07	0.12	0	0.22	0.25	0	0.03	0.03	15.41	13.35	0.01	0.06	12.51	0	0		11.16	-0.6	3.22	67.87	202.7	981.42	151.12	1285.43	480.36	1035.47	220.55	1238.05	227.4
10.944	0	0.1	0.07	0.03	0.15	0.12	0.08	0.14	0.22	0.22	99.7	0.38	8.46	97.6	0.1	8.34	0.02	0.21	6.62	0.26	0.07	0.09	0	0.22	0.2	0	0.03	0.03	12.34	14	0.01	0.07	11.11	0	0		11.93	-3.47	3.22	67.77	205.92	981.56	148.41	1289.8	482.41	1036.07	219.28	1241.89	225.89
10.977	0	0.1	0.07	0.02	0.15	0.11	0.08	0.13	0.22	0.22	99.71	0.38	8	97.42	0.09	8.13	0.02	0.18	5.81	0.22	0.05	0.07	0	0.22	0.19	0	0.02	0.03	11.23	12.24	0.01	0.05	10.99	0	0		11.84	-3.84	3.48	67.97	202.35	987.66	149.84	1295.39	482.88	1044.02	221.49	1246.31	226.56
11.01	0	0.1	0.07	0.02	0.15	0.1	0.08	0.13	0.25	0.2	99.71	0.34	7	95.97	0.07	8.39	0.02	0.16	5.41	0.2	0.05	0.07	0	0.25	0.21	0	0.02	0.04	9.82	11.77	0.01	0.02	10.21	0	0		12.38	-6.15	4.35	68.11	199.98	989.46	150.15	1294.19	481.12	1046.89	217.64	1246.55	228.87
11.044	0	0.1	0.08	0.02	0.15	0.09	0.09	0.13	0.24	0.2	99.69	0.33	6.26	93.97	0.09	9.27	0.03	0.14	5.86	0.2	0.06	0.07	0	0.24	0.21	0	0.02	0.06	8.87	10.75	0.01	0.59	9.34	0	0		13.8	-8.27	4.07	68.29	204.55	994.18	148.49	1305.31	485.55	1052.05	221.36	1256.51	227.52
11.077	0	0.1	0.07	0.02	0.15	0.1	0.09	0.13	0.25	0.18	99.7	0.33	6.73	90.71	0.1	9.5	0.02	0.11	6.26	0.18	0.08	0.09	0	0.25	0.24	0.01	0.03	0.12	8.28	10.04	0.01	0.34	9.66	0	0		17.04	-10.61	3.16	69.16	205.04	1001.12	150.33	1311.37	489.25	1056.84	223.09	1261.74	230.52
11.077	2	0.12	0.17	0.03	0.15	0.02	1.07	0.07	0.35	1.29	97.86	2.28	-0.5	98.16	0.24	5.55	0.12	0.15	0.35	0	1.29	4.18	0	41.02	2.65	0.76	0.01	0.05	0.18	0.04	0.15	0.34	0.09	0.01	0		-11.93	2.12	1.35	67.16	31.51	1161.52	598.61	1240.1	682.4	1185.24	616.43	1216.53	612.74
11.111	0	0.1	0.08	0.02	0.14	0.12	0.09	0.11	0.27	0.17	99.71	0.33	7.96	89	0.11	8.35	0.03	0.09	9.32	0.17	0.13	0.13	0	0.26	0.26	0	0.03	0.27	7.69	7.97	0.01	0.14	9.66	0	0		14.26	-11.55	2.77	67.73	205.39	1006.46	151.75	1317.18	488.67	1061.63	222.79	1266.79	232.45
11.111	2	0.13	0.18	0.03	0.14	0.02	0.56	0.07	0.39	1.4	98.89	0.79	0	63.95	0.24	4.02	0.15	0.18	0.39	0.01	1.4	4.1	0	28.37	2.09	1.31	0.03	0.06	0.09	0.04	0.22	0.49	0.08	0.07	0		-17.28	-19.13	14.83	66	35.16	1164.99	596.16	1242.62	675.82	1190.18	613.81	1225.27	611.63
11.144	0	0.09	0.07	0.02	0.13	0.14	0.09	0.1	0.41	0.2	99.72	0.35	9.19	85.01	0.18	7.21	0.03	0.08	10.61	0.2	0.13	0.11	0	0.34	0.41	0	0.04	0.31	6.39	6.01	0.01	0.11	10.39	0	0		14.26	-13.32	1.78	66.89	206.79	1008.15	150.1	1324.37	491.52	1063.77	222.36	1270.27	233.4
11.144	2	0.13	0.18	0.03	0.14	0.02	0.43	0.07	0.33	1.28	99.14	0.55	0	26.08	0.25	3.76	0.1	0.23	0.33	0.01	1.28	3.09	0	23.59	2	1.17	0.02	0.09	0.05	0.05	0.2	0.73	0.07	0.1	0		-20.91	-27.21	5.82	64.38	41.75	1165.34	593.32	1242.77	672.69	1184.86	611.37	1226.38	607.07
11.177	0	0.09	0.07	0.02	0.14	0.14	0.09	0.11	0.6	0.23	99.72	0.35	9.3	87.23	0.28	8.93	0.03	0.07	10.94	0.23	0.1	0.08	0	0.34	0.6	0	0.04	0.28	6.66	6.19	0.01	0.09	10.4	0	0		14.77	-12.39	3.91	67.5	203.28	1011.24	153.3	1325.03	493.2	1070.99	222.1	1273.64	238.17
11.177	2	0.12	0.17	0.03	0.15	0.02	0.65	0.07	0.27	1.17	98.69	0.99	0	70.82	0.24	4.2	0.07	0.3	0.27	0	1.17	2.58	0	31.34	2.47	1.06	0.02	0.13	0.03	0.07	0.11	0.39	0.06	0.05	0		-24.42	-17.57	4.57	64.1	44.72	1163.36	591.08	1241.06	669.41	1181.35	611.53	1225.35	603.51
11.211	0	0.09	0.07	0.02	0.14	0.12	0.09	0.1	1	0.26	99.71	0.33	8.02	90.34	0.4	9.42	0.03	0.06	10.19	0.26	0.11	0.06	0	0.4	1	0	0.04	0.22	5.96	4.4	0.01	0.16	9.59	0	0		13.11	-10.82	3.35	67	203.56	1014.71	154.92	1325.77	490.48	1072.08	222.91	1275.04	238.55
11.211	2	0.12	0.17	0.03	0.15	0.02	0.87	0.07	0.26	1.28	98.27	1.5	0	24.32	0.26	4.61	0.06	0.38	0.2	0	1.28	2.36	0	36.69	2.97	1.18	0.01	0.18	0.03	0.12	0.08	0.4	0.05	0.04	0		-22.55	-27.68	7.86	62.25	40.56	1164.33	589	1244.14	669.47	1186.64	610.69	1226.23	601.89
11.244	0	0.09	0.08	0.02	0.15	0.1	0.09	0.1	1.31	0.32	99.7	0.33	6.26	86.77	0.61	9.86	0.03	0.04	8.25	0.32	0.13	0.04	0	0.42	1.31	0	0.04	0.14	5.99	4.24	0.01	0.22	8.82	0	0		13.06	-12.59	2.96	66.5	205.83	1017.3	155.65	1328.77	490.95	1073.1	224.05	1278.35	239.53
11.244	2	0.12	0.17	0.03	0.15	0.02	0.77	0.07	0.27	1.45	98.46	1.32	0	17.31	0.27	5	0.07	0.4	0.16	0	1.45	1.9	0	34.63	2.8	1.22	0.01	0.23	0.02	0.13	0.06	0.37	0.05	0.03	0		-22.41	-29.82	5.35	61.85	45.9	1162.71	587.46	1243.79	669.28	1182.21	609	1227.37	600.78
11.277	0	0.09	0.08	0.02	0.15	0.09	0.1	0.1	1.52	0.34	99.69	0.33	4.97	89.37	0.87	9.86	0.03	0.04	6.99	0.34	0.14	0.03	0	0.51	1.52	0	0.05	0.1	5.32	3.47	0.01	0.32	8.22	0	0		12.93	-11.36	1.81	66.8	203.59	1019.92	155.99	1331.04	490.66	1074.74	225.73	1277.92	238.69
11.277	2	0.12	0.17	0.03	0.15	0.02	0.65	0.07	0.3	1.83	98.71	1.07	0	46.27	0.3	5.05	0.08	0.4	0.17	0	1.83	2.31	0	31.54	2.7	1.26	0.01	0.24	0.02	0.16	0.06	0.51	0.06	0.03	0		-22.51	-22.75	5.59	62.48	46.93	1162.21	586.94	1244.31	669.97	1181.69	608.12	1228.04	600.78
11.311	0	0.09	0.08	0.02	0.16	0.09	0.09	0.11	1.6	0.33	99.68	0.33	4.64	82.62	0.97	11.42	0.03	0.03	6.63	0.33	0.19	0.02	0	0.47	1.6	0	0.04	0.09	5	3.04	0.01	0.4	8.09	0	0		12.45	-14.2	1.71	65.52	203.21	1020.67	154.82	1335.28	492.49	1077.26	224.34	1279.93	239.24
11.311	2	0.12	0.16	0.04	0.16	0.02	0.52	0.07	0.3	2.33	98.96	0.92	0	49.96	0.3	6.36	0.08	0.41	0.26	0	2.33	4.28	0	28.11	2.34	1.73	0.02	0.15	0.03	0.18	0.07	0.25	0.08	0.04	0		-20.54	-22.01	4.73	63.1	45.69	1162.49	588.24	1245.25	672.75	1182.54	609.28	1227.68	602.27
11.344	0	0.09	0.08	0.02	0.17	0.09	0.09	0.11	1.35	0.4	99.66	0.33	4.61	83.59	1.12	12.65	0.03	0.03	6.85	0.4	0.22	0.02	0	0.43	1.35	0	0.03	0.06	4.85	3.07	0	0.39	7.95	0	0		13.48	-13.86	1.65	65.97	204.29	1023.04	154.19	1337.67	492.37	1078.99	224.51	1282.79	238.7
11.344	2	0.12	0.16	0.04	0.16	0.02	0.59	0.08	0.38	2.9	98.82	1.31	0	79.68	0.31	8.26	0.07	0.5	0.38	0	2.9	5.58	0	31.23	2.51	1.56	0.02	0.15	0.05	0.21	0.08	0.32	0.08	0.05	0		-25.66	-15.17	7.3	61.68	44.58	1161.92	588.6	1245.98	673.04	1184.18	610.72	1227.89	601.98
11.377	0	0.08	0.07	0.02	0.19	0.09	0.09	0.13	1.09	0.38	99.62	0.33	5.14	85.04	1.62	15.56	0.04	0.03	8.17	0.45	0.29	0.03	0	0.38	1.09	0	0.02	0.06	4.71	3.24	0	0.2	7.98	0	0		11.21	-13.31	1.37	64.5	205.64	1026	153.72	1341.53	491.68	1081.26	223.7	1286.45	237.38
11.377	2	0.12	0.14	0.05	0.18	0.03	0.66	0.09	0.56	3.21	98.69	2.13	0	53.01	0.34	11.54	0.09	0.62	0.56	0	3.21	10.01	0	34.15	2.79	1.57	0.01	0.1	0.06	0.23	0.07	0.2	0.08	0.03	0		-23.25	-21.4	3.49	61.73	48.91	1160.09	586.78	1247.21	675.09	1180.49	610	1228.46	600.44
11.411	0	0.08	0.07	0.02	0.22	0.09	0.09	0.16	0.96	0.4	99.56	0.44	4.53	88.92	1.8	20.22	0.04	0.03	7.81	0.4	0.29	0.03	0	0.47	0.96	0	0.02	0.06	3.77	3.09	0	0.18	7.59	0	0		14.68	-11.59	2.87	66.98	206.92	1025.55	153.59	1335.75	488.13	1080.03	222.79	1286.42	237.61
11.411	2	0.12	0.13	0.06	0.21	0.02	0.61	0.11	0.52	2.91	98.77	2.65	0	59.62	0.37	14.79	0.08	0.66	0.52	0	2.91	12.03	0	33.69	2.97	1.6	0.01	0.07	0.08	0.22	0.07	0.12	0.09	0.01	0		-20.57	-20.05	4.16	62.74	46.82	1160.5	587.47	1248.23	677.43	1182.3	609.57	1228.52	602.12
11.444	0	0.07	0.06	0.02	0.24	0.09	0.08	0.17	0.81	0.4	99.53	0.51	4.38	84.7	1.57	22.47	0.04	0.03	7.83	0.4	0.34	0.05	0	0.44	0.81	0	0.02	0.06	3.61	3.23	0	0.23	7.38	0	0		14.71	-13.44	0.81	66.39	203.32	1026.19	151.96	1341.25	489.9	1081.53	222.95	1284.29	238.12
11.444	2	0.11	0.12	0.05	0.23	0.02	0.61	0.12	0.48	3.11	98.79	3.48	0	39.24	0.4	17.6	0.08	0.66	0.48	0	3.11	11.16	0	34.4	3.03	1.56	0.01	0.07	0.1	0.21	0.07	0.15	0.09	0.01	0		-23.98	-24.19	3.77	61.32	51.36	1160.43	587.41	1248.85	677.07	1180.26	609.71	1231.01	601.86
11.478	0	0.08	0.07	0.02	0.23	0.08	0.08	0.17	0.67	0.43	99.54	0.47	4.07	92.59	1.56	21.3	0.05	0.03	7.04	0.43	0.31	0.07	0	0.51	0.67	0	0.01	0.09	3.87	3.58	0	0.1	7.4	0	0		14.25	-9.38	1.56	66.24	210.64	1028.37	149.9	1344.85	490.15	1082.02	221.73	1292.24	234.99
11.478	2	0.11	0.12	0.05	0.24	0.02	0.48	0.13	0.45	2.42	99.03	3.06	0	37.82	0.42	19.63	0.08	0.66	0.45	0	2.42	11.42	0	30.69	2.44	1.66	0.01	0.05	0.12	0.25	0.07	0.09	0.09	0.01	0		-19.17	-24.49	2.28	61.76	48.33	1160.48	585.34	1249.29	676.47	1181.51	609.05	1228.92	599.61
11.511	0	0.08	0.07	0.02	0.22	0.08	0.09	0.16	0.66	0.5	99.56	0.42	3.28	89.86	1.9	19.42	0.08	0.04	6.27	0.54	0.33	0.07	0	0.5	0.66	0	0.01	0.09	3.92	3.95	0	0.15	7.04	0	0		16.47	-11.09	1.39	67.02	208.12	1028.72	148.17	1347.13	490.85	1084.33	220.42	1291.87	236.04
11.511	2	0.11	0.11	0.06	0.26	0.02	0.49	0.14	0.51	2.66	99.02	3.72	0	65.42	0.42	21.42	0.09	0.66	0.51	0	2.66	12.07	0	31.42	2.98	1.75	0.01	0.06	0.16	0.24	0.08	0.22	0.09	0.01	0		-14.41	-18.81	7.54	63.15	43.28	1161.55	586.42	1250.84	679	1186.91	608.63	1229.8	602.77
11.544	0	0.09	0.08	0.02	0.19	0.08	0.1	0.13	0.68	0.49	99.61	0.33	3.3	91.57	1.98	15.18	0.09	0.04	6.92	0.7	0.4	0.07	0	0.49	0.68	0	0.01	0.11	4.09	4.13	0	0.1	6.86	0	0		14.61	-10.07	1.98	66.39	208.47	1027.91	149.05	1346.31	491.51	1084.35	220.04	1292.21	236.06
11.544	2	0.1	0.11	0.05	0.27	0.02	0.53	0.15	0.51	2.97	98.93	5.08	0	59.74	0.39	23.26	0.09	0.63	0.51	0	2.97	11.17	0	33.64	3.24	1.79	0.01	0.07	0.21	0.22	0.08	0.26	0.09	0	0		-13.7	-20.03	5.16	64.91	42.31	1160.17	587.2	1249.42	680.84	1185.06	608.17	1227.13	603.63
11.578	0	0.09	0.08	0.02	0.19	0.08	0.1	0.13	0.86	0.54	99.63	0.33	3.18	90.74	1.88	13.48	0.12	0.04	7.62	0.88	0.45	0.08	0	0.54	0.86	0	0.01	0.13	4.44	4.63	0	0.07	6.52	0	0		12.8	-10.59	1.7	64.91	214.71	1027.76	151.44	1343.46	491.21	1079.08	224.13	1293.59	233.4
11.611	0	0.09	0.09	0.02	0.18	0.08	0.1	0.12	1.17	0.58	99.65	0.33	3.35	87.15	1.54	12.28	0.1	0.06	7.7	0.85	0.41	0.09	0	0.58	1.17	0	0.01	0.16	4.31	4.33	0	0.06	6.64	0	0		11.85	-12.43	1.35	65.21	205.26	1021.48	148.85	1333.81	486.05	1075.15	221.19	1280.32	227.59
11.644	0	0.1	0.09	0.02	0.17	0.07	0.1	0.11	1.27	0.57	99.66	0.33	3.02	96.76	0.86	11.65	0.09	0.06	7.2	0.7	0.38	0.09	0	0.57	1.27	0	0.02	0.24	4.63	3.81	0	0.05	6.41	0	0		9.96	-5.01	0.55	64.94	207.02	1019.29	148.78	1331.28	484.45	1070.8	221.56	1277.77	225.95
11.678	0	0.1	0.1	0.02	0.17	0.06	0.1	0.1	1.1	0.53	99.66	0.33	0.87	97.46	0.64	10.81	0.1	0.07	5.1	0.78	0.38	0.13	0	0.53	1.1	0	0.02	0.29	4.59	3.41	0	0.12	5.15	0	0		9.2	-3.77	-0.29	64.75	204.61	1018.08	149.46	1326.09	479.95	1067.52	222.07	1272.11	224.89
11.711	0	0.1	0.1	0.02	0.16	0.05	0.1	0.09	1.11	0.55	99.68	0.33	0.47	97.64	0.45	9.12	0.09	0.06	3.98	0.55	0.28	0.12	0	0.56	1.11	0	0.03	0.41	4.26	2.97	0	0.05	5.17	0	0		11.37	-3.38	-1.6	66.06	204.35	1013.01	150.07	1317.91	478.51	1058.99	226.35	1263.29	221.89
11.745	0	0.1	0.1	0.02	0.16	0.05	0.1	0.09	0.88	0.35	99.69	0.33	0.6	98.44	0.28	9.03	0.08	0.06	3.39	0.35	0.23	0.12	0	0.5	0.88	0	0.04	0.4	3.78	2.99	0	0.03	5.4	0	0		10	-1.27	-0.87	65.81	198.02	1007.8	151.61	1308.52	476.51	1056.16	225.37	1254.14	221.44
11.778	0	0.1	0.1	0.02	0.17	0.05	0.1	0.1	0.72	0.22	99.66	0.33	0.25	98.2	0.2	11.36	0.08	0.08	2.81	0.2	0.22	0.09	0	0.45	0.72	0	0.05	0.39	3.64	2.7	0.01	0.05	5.24	0	0		7.5	-2	-0.39	64.56	197.81	1007.41	153	1303.01	472.03	1054.05	224.98	1251.78	219.71
11.811	0	0.09	0.09	0.02	0.19	0.05	0.09	0.11	0.56	0.17	99.62	0.33	0	98.29	0.14	14.54	0.09	0.09	3.13	0.13	0.17	0.07	0	0.45	0.56	0	0.04	0.44	3.49	2.48	0.01	0.05	4.83	0	0		9.95	-1.75	0.88	66.38	199.96	1001.45	152.07	1293.69	466.86	1047.26	224.18	1247.18	220.29
11.845	0	0.09	0.09	0.02	0.21	0.05	0.09	0.12	0.49	0.18	99.58	0.34	0	98.77	0.11	17.12	0.09	0.13	2.59	0.07	0.18	0.07	0	0.49	0.3	0	0.04	0.42	3.43	2.07	0.01	0.05	4.31	0	0		10.99	-0.08	1.47	67.06	196.46	999.39	152.94	1288.47	464.41	1046.31	224.37	1242.74	221.38
11.878	0	0.09	0.1	0.02	0.21	0.04	0.09	0.12	0.6	0.2	99.58	0.33	0	98.05	0.09	16.87	0.09	0.12	2.67	0.06	0.2	0.08	0	0.46	0.22	0	0.03	0.6	3.01	1.72	0.01	0.02	3.71	0	0		9.78	2.42	1.84	66.81	197.31	996.66	152.79	1282.38	458.42	1042.15	224.84	1239.39	219.69
11.911	0	0.09	0.09	0.02	0.23	0.04	0.09	0.13	0.82	0.23	99.54	0.38	0	97.6	0.09	19.36	0.09	0.14	3.57	0.05	0.23	0.1	0	0.43	0.22	0	0.03	0.82	2.76	1.64	0.01	0.02	3.26	0	0		11.88	3.47	0.23	68.13	197.18	994.55	153.71	1275.28	455.5	1035.23	226.17	1232.27	218.63
11.945	0	0.09	0.09	0.02	0.24	0.04	0.09	0.14	0.85	0.24	99.51	0.41	0	97.31	0.09	20.59	0.09	0.14	3.88	0.04	0.24	0.05	0	0.42	0.25	0	0.02	0.85	2.41	1.38	0.01	0.02	2.68	0	0		9.58	4.06	0.59	67.24	196.4	994.03	153.71	1270.11	448.97	1033.33	224.3	1229.6	217.21
11.978	0	0.09	0.09	0.02	0.27	0.04	0.09	0.16	1.09	0.21	99.46	0.48	0	97.22	0.1	23.29	0.09	0.15	4.92	0.06	0.21	0.04	0	0.41	0.32	0	0.02	1.09	2.12	1.39	0.01	0.05	2.24	0	0		13.42	4.23	-0.46	69.81	184.74	985.92	152.57	1256.53	444.03	1026.98	225.04	1211.36	213.56
12.011	0	0.09	0.09	0.02	0.28	0.04	0.09	0.16	1.47	0.23	99.43	0.52	0	95.48	0.12	24.66	0.1	0.14	4.87	0.09	0.23	0.03	0	0.4	0.44	0	0.01	1.47	1.73	1.29	0.01	0.07	1.76	0	0		9.7	6.75	0.59	67.36	196.47	983.5	149.81	1256.56	440.13	1021.42	222.35	1217.59	211.42
12.045	0	0.09	0.1	0.02	0.28	0.04	0.09	0.16	1.32	0.22	99.44	0.49	0	93.56	0.09	24.27	0.07	0.1	4.36	0.14	0.22	0.02	0	0.39	0.57	0	0.01	1.32	1.16	1.02	0.01	0.05	1.3	0	0		12.76	8.62	0.5	68.14	200.8	979.64	146.53	1254.62	437.98	1016.43	223.74	1216.62	208.12
12.078	0	0.09	0.1	0.02	0.28	0.03	0.09	0.16	1.32	0.28	99.45	0.47	0	93.03	0.08	23.62	0.08	0.09	3.76	0.17	0.28	0.03	0	0.43	0.82	0	0.01	1.32	1.04	1.01	0.01	0.11	1.12	0	0	0	10.88	9.04	-0.19	67.39	194.07	977.23	144.69	1253.77	438.64	1017.22	221.59	1210.54	204.6
12.112	0	0.09	0.1	0.03	0.27	0.03	0.09	0.15	1.33	0.32	99.47	0.43	0	91.34	0.08	22.48	0.08	0.07	3.84	0.26	0.34	0.04	0	0.32	1.33	0	0.01	0.94	0.77	0.91	0.02	0.11	0.75	0	0	0	16.6	10.22	-0.58	70.09	190.54	973.38	144.96	1248.62	439.97	1014.02	223.99	1203.7	205.9
12.145	0	0.09	0.1	0.03	0.3	0.03	0.09	0.17	1.4	0.27	99.4	0.55	0	90.83	0.08	25.86	0.11	0.07	4.22	0.39	0.38	0.04	0	0.27	1.4	0	0.01	0.71	0.69	1.08	0.02	0.19	0.65	0	0	0	12.01	10.54	1.79	68.2	192.06	970.14	144.74	1246.38	437.42	1013.9	221.16	1205.44	207.06
12.178	0	0.09	0.1	0.03	0.29	0.03	0.09	0.16	1.28	0.23	99.42	0.51	0	89.95	0.08	24.85	0.12	0.06	4.94	0.54	0.4	0.05	0	0.23	1.28	0	0.01	0.51	0.77	1.22	0.02	0.23	0.65	0	0	0	13.28	11.04	-0.51	68.88	189.05	967.49	144.99	1242.79	438.84	1009.07	222.83	1197.24	204.61
12.212	0	0.09	0.11	0.03	0.27	0.04	0.09	0.15	1.3	0.18	99.46	0.44	0	93.78	0.07	22.73	0.13	0.05	5.89	0.61	0.43	0.05	0	0.18	1.3	0	0.01	0.52	0.61	1.44	0.02	0.07	0.5	0	0	0	9.97	8.44	-0.56	67.79	192.27	967.02	144.66	1240.93	434.89	1006.19	222.26	1197.42	202.37
12.245	0	0.09	0.11	0.03	0.26	0.03	0.09	0.14	1.11	0.17	99.48	0.4	0	93.62	0.06	21.63	0.14	0.04	5.29	0.55	0.57	0.05	0	0.17	1.11	0	0.01	0.34	0.68	1.42	0.02	0.23	0.46	0	0	0	8.82	8.57	-1.14	67.24	190.34	965.08	143.09	1238.15	433.4	1003.87	218.65	1193.34	200.42
12.278	0	0.1	0.12	0.03	0.24	0.03	0.1	0.13	1.04	0.2	99.53	0.33	0	91.9	0.06	18.63	0.2	0.04	5.51	0.53	0.69	0.06	0	0.16	1.04	0	0.01	0.5	0.73	1.37	0.02	0.23	0.38	0.04	0	0	9.15	9.86	-0.49	66.93	197.66	963.72	139.89	1239.1	432.32	1000.8	214.91	1197.86	199.62
12.312	0	0.1	0.12	0.03	0.24	0.03	0.1	0.13	1.09	0.18	99.52	0.34	0	91.5	0.08	19.37	0.18	0.05	5.6	0.5	0.9	0.05	0	0.14	1.09	0	0.01	0.93	0.72	1.63	0.02	0.13	0.29	0.09	0	0	10.65	10.12	-0.97	67.6	196.99	961.24	136.77	1237.56	430.59	998.52	213.86	1194.69	195.95
12.345	0	0.09	0.12	0.03	0.25	0.03	0.1	0.14	0.98	0.19	99.5	0.37	0	91.14	0.08	20.64	0.19	0.05	5.68	0.51	1.15	0.08	0	0.14	0.98	0	0.01	0.96	0.77	1.69	0.03	0.23	0.28	0.15	0	0	9.24	10.34	-2.09	67.22	189.66	956.26	135.77	1230.18	426.8	994.71	213.74	1183.04	191.37
12.378	0	0.09	0.12	0.03	0.25	0.04	0.1	0.14	1.43	0.2	99.49	0.38	0	89.85	0.08	20.77	0.2	0.06	6.28	0.45	1.13	0.1	0	0.15	1.01	0	0.01	1.43	0.7	1.91	0.03	0.23	0.26	0.2	0	0	10.84	11.1	-1.09	67.9	193.3	952.86	133.94	1227.19	425.14	991.01	212.05	1183.22	191.56
12.412	0	0.09	0.12	0.03	0.25	0.03	0.1	0.14	1.19	0.2	99.5	0.37	0	90.73	0.09	20.49	0.2	0.07	6.02	0.39	1.12	0.12	0	0.15	1.19	0.01	0.01	1.09	0.67	2.44	0.03	0.48	0.21	0.31	0	0	10.12	10.59	-0.74	67.85	193.31	949.66	132.31	1223.29	421.63	988.04	210.96	1180.14	189.29
12.445	0	0.09	0.12	0.03	0.26	0.03	0.1	0.15	1.36	0.2	99.48	0.4	0	91.45	0.1	21.34	0.2	0.08	6.06	0.35	1.1	0.16	0	0.15	1.36	0.01	0.01	0.86	0.68	2.73	0.03	0.47	0.2	0.45	0	0	8.73	10.15	-0.7	67.56	192.48	947.1	132	1218.87	419.27	984.94	208.75	1176.37	188.7
12.479	0	0.09	0.11	0.03	0.28	0.03	0.09	0.17	1.27	0.2	99.44	0.47	0	84.46	0.11	23.63	0.2	0.1	5.9	0.36	0.95	0.18	0	0.14	1.27	0.01	0.01	0.61	0.78	3.34	0.04	0.35	0.19	0.57	0	0	13.37	13.54	-0.52	68.76	195.31	941.01	130.2	1214.85	419.59	978.99	211.42	1172.88	187.86
12.512	0	0.09	0.11	0.03	0.3	0.03	0.09	0.19	1.38	0.19	99.39	0.56	0	91.43	0.14	26.05	0.19	0.13	5.76	0.41	1.02	0.15	0	0.13	1.38	0.01	0.01	0.65	0.84	3.69	0.05	0.47	0.19	0.7	0	0	9.79	10.16	-0.4	67.9	193.39	936.63	128.49	1213.15	421.81	976.74	205.73	1169.26	187.32
12.545	0	0.08	0.1	0.03	0.33	0.03	0.09	0.22	1.41	0.18	99.33	0.68	0	91.08	0.12	28.84	0.18	0.15	5.88	0.39	0.98	0.15	0	0.14	1.41	0.01	0.01	0.62	0.84	3.9	0.05	0.26	0.19	0.8	0	0	11.07	10.38	-0.96	68.16	195.88	930.62	126.49	1208.94	421.42	969.71	206.75	1164.33	184.58
12.579	0	0.09	0.11	0.03	0.31	0.03	0.09	0.21	1.14	0.19	99.37	0.58	0	89.06	0.12	26.77	0.19	0.18	5.88	0.43	0.97	0.12	0	0.11	1.14	0.01	0.01	0.47	1.17	4.81	0.05	0.24	0.21	0.74	0	0	12.12	11.51	-0.73	68.59	193.63	924.89	125.32	1205.91	422.68	967.06	208.39	1159.04	183.19
12.612	0	0.09	0.11	0.03	0.3	0.03	0.09	0.2	1.1	0.19	99.4	0.53	0	82.98	0.11	25.4	0.19	0.16	5.61	0.37	1.06	0.13	0	0.12	1.1	0.01	0.01	0.52	1.22	5.03	0.05	0.19	0.21	0.77	0	0	13.07	14.08	-0.66	68.32	194.94	918.84	123.27	1203.55	423.86	962.58	209.38	1155.47	181.16
12.645	0	0.09	0.11	0.03	0.29	0.03	0.09	0.19	0.91	0.19	99.41	0.5	0	80.99	0.12	24.38	0.19	0.15	5.18	0.37	0.9	0.13	0	0.12	0.91	0.01	0.01	0.37	1.55	5.42	0.05	0.34	0.21	0.76	0	0	11.27	14.75	-0.85	67.24	195.63	914.15	120.86	1202.53	425.18	959.09	206.94	1152.68	178.74
12.679	0	0.09	0.12	0.03	0.29	0.03	0.09	0.18	0.78	0.16	99.43	0.47	0	82.54	0.13	23.31	0.16	0.15	4.31	0.28	0.77	0.11	0	0.14	0.78	0.02	0.01	0.28	1.85	5.34	0.04	0.15	0.18	0.72	0	0	12.41	14.23	-1.33	67.8	196.6	911.08	118.91	1202.97	427.56	956.66	207.16	1150.94	177.03
12.712	0	0.09	0.12	0.03	0.28	0.03	0.09	0.18	0.69	0.15	99.43	0.47	0	83.32	0.13	22.76	0.15	0.14	3.8	0.2	0.69	0.11	0	0.14	0.69	0.01	0.01	0.25	2.38	5.9	0.04	0.1	0.21	0.73	0	0	14.68	13.96	-1.18	69.09	196.93	908.37	117.61	1201.81	430.09	954.51	204.91	1149.66	178.45
12.746	0	0.1	0.12	0.03	0.27	0.03	0.09	0.18	0.65	0.15	99.46	0.44	0	82.22	0.14	20.97	0.13	0.12	3.91	0.16	0.54	0.08	0	0.15	0.65	0.01	0.01	0.23	3.26	7.02	0.04	0.12	0.22	0.75	0	0	16.74	14.34	-0.17	69.76	200.6	906.52	117.25	1202.14	431.77	953.38	206.01	1152.34	180.41
12.779	0	0.1	0.13	0.03	0.27	0.03	0.1	0.18	0.6	0.16	99.46	0.44	0	83.38	0.15	20.18	0.1	0.12	3.8	0.13	0.53	0.07	0	0.16	0.6	0.01	0.01	0.24	3.93	7.98	0.04	0.03	0.25	0.87	0	0	16.39	13.94	-0.94	69.41	202.78	904.74	115.56	1203.62	432.11	951.37	208.62	1151.58	176.45
12.812	0	0.1	0.13	0.03	0.27	0.03	0.1	0.19	0.54	0.17	99.46	0.46	0	84.27	0.17	20.07	0.09	0.12	4.68	0.1	0.48	0.08	0	0.17	0.54	0.01	0.01	0.25	4.67	8.98	0.04	0.02	0.28	0.86	0	0	16.96	13.61	-1.38	69.67	198.67	901.41	113.36	1204.01	435.43	951.37	207.23	1147.37	174.78
12.846	0	0.1	0.12	0.03	0.29	0.03	0.09	0.21	0.52	0.18	99.41	0.57	0	81.85	0.18	21.53	0.07	0.1	4.38	0.07	0.36	0.07	0	0.18	0.52	0.01	0.02	0.31	6.23	10.58	0.03	0.04	0.32	0.93	0	0	21.04	14.47	-3.19	71.38	197.03	901.2	111.81	1207.11	440.24	951.21	209.54	1144.91	173.47
12.879	0	0.1	0.11	0.03	0.34	0.03	0.09	0.26	0.42	0.18	99.31	0.83	0	84.52	0.18	25.31	0.06	0.11	3.79	0.05	0.24	0.07	0	0.18	0.42	0.01	0.02	0.3	7.79	11.2	0.03	0.01	0.36	0.92	0	0	20.6	13.51	-3.41	71.35	200.38	903.98	113.04	1207.04	438.75	950.18	208.54	1147.71	174.83
12.912	0	0.1	0.1	0.03	0.39	0.03	0.08	0.29	0.41	0.16	99.23	1.08	0	83.07	0.17	28.67	0.05	0.12	4.04	0.04	0.16	0.06	0	0.19	0.41	0	0.02	0.35	8.12	10.71	0.03	0.01	0.42	0.98	0	0	19.5	14.05	-3.14	70.87	198.41	903.12	113.02	1206.91	439.48	951.06	207.38	1146.81	175.03
12.946	0	0.1	0.1	0.04	0.45	0.03	0.08	0.32	0.44	0.11	99.11	1.69	0	84.22	0.16	31.14	0.04	0.14	3.79	0.04	0.11	0.05	0	0.2	0.38	0	0.02	0.44	11.59	10.71	0.02	0.01	0.58	1.1	0	0	19.92	13.63	-3.22	71.12	198.16	903.83	112.99	1206.84	438.75	951.4	207.48	1146.86	174.89
12.979	0	0.09	0.09	0.04	0.49	0.03	0.08	0.36	0.43	0.1	99.02	2.12	0	84.73	0.14	33.81	0.04	0.15	4.12	0.04	0.1	0.04	0	0.2	0.34	0	0.02	0.43	11.81	10.91	0.02	0.01	0.65	1.06	0	0	19.48	13.43	-3.06	70.79	200.36	903.59	112.47	1206.9	437.9	950.41	207.23	1148.04	174.25
13.012	0	0.1	0.08	0.04	0.57	0.03	0.07	0.41	0.36	0.09	98.87	3.27	0	85.67	0.12	36.63	0.03	0.17	4.33	0.04	0.09	0.04	0	0.21	0.27	0	0.02	0.36	14.56	11.21	0.02	0.01	0.8	1	0	0	19.65	13.06	-3.24	71.01	199.52	904.29	112.93	1206.36	437.32	950.64	207.28	1147.45	174.48
13.046	0	0.11	0.08	0.05	0.67	0.03	0.07	0.44	0.3	0.09	98.67	5.99	0	82.59	0.1	37.74	0.03	0.18	4.09	0.03	0.09	0.04	0	0.22	0.24	0	0.02	0.3	21.32	12.02	0.02	0.03	1	0.77	0	0	20.36	14.21	-3.91	71.17	199.33	905.43	112.9	1206.73	436.73	950.6	208.11	1146.93	173.65
13.079	0	0.11	0.08	0.05	0.67	0.03	0.07	0.44	0.26	0.08	98.66	6.21	0	85.61	0.1	37.38	0.03	0.16	3.86	0.03	0.08	0.04	0	0.22	0.22	0	0.02	0.26	22.17	12.22	0.02	0.1	1.04	0.76	0	0	21.01	13.08	-4.09	71.64	198	903.4	111.56	1205.45	437.17	949.31	206.61	1144.44	173
13.113	0	0.14	0.08	0.06	0.72	0.03	0.07	0.42	0.23	0.08	98.57	9.35	0	85.05	0.09	35.3	0.02	0.16	3.82	0.04	0.08	0.04	0	0.21	0.21	0	0.02	0.23	29.77	13.22	0.01	0.11	1.33	0.68	0	0	22.21	13.31	-4.21	72.15	197.17	904.13	112.01	1205.75	437.22	950.25	208.48	1144.24	173.17
13.146	0	0.14	0.08	0.07	0.73	0.04	0.07	0.43	0.21	0.07	98.53	10.69	0	84.89	0.11	34.78	0.02	0.15	4	0.04	0.07	0.04	0	0.21	0.2	0	0.02	0.21	32.13	14.15	0.01	0.1	1.53	0.72	0	0	21.64	13.37	-3.77	71.89	198.17	904.48	112.61	1205.3	436.61	950.22	208.02	1145.45	174.04
13.179	0	0.15	0.08	0.07	0.67	0.04	0.07	0.38	0.23	0.07	98.67	8.6	0	86.06	0.1	32.18	0.02	0.13	4	0.04	0.07	0.03	0	0.21	0.21	0	0.02	0.23	31.75	14.06	0.01	0.09	1.56	0.72	0	0	22.07	12.9	-3.76	72.1	197.03	903.21	112.56	1205.39	438.27	950.31	208.76	1144.3	174.29
13.213	0	0.15	0.08	0.06	0.62	0.04	0.08	0.37	0.22	0.07	98.76	7.1	0	81.21	0.11	30.92	0.02	0.12	3.86	0.04	0.07	0.04	0	0.22	0.2	0	0.02	0.2	30.41	14.62	0.01	0.15	1.75	0.62	0	0	22.88	14.68	-3.7	72.21	197.32	904.71	112.95	1205.88	437.62	951.26	209.39	1145.51	174.71
13.246	0	0.15	0.09	0.06	0.57	0.04	0.08	0.33	0.21	0.06	98.86	5.86	0	84.6	0.11	28.52	0.02	0.1	3.55	0.04	0.06	0.03	0	0.21	0.2	0	0.02	0.18	30.27	14.3	0.01	0.09	1.74	0.61	0	0	22.85	13.48	-3.7	72.37	196.74	903.66	112.93	1205.65	438.62	950.94	209.6	1144.59	174.86
13.279	0	0.16	0.09	0.06	0.53	0.04	0.08	0.31	0.22	0.07	98.93	5.08	0	82.73	0.1	26.72	0.02	0.09	3.26	0.04	0.07	0.04	0	0.22	0.21	0	0.01	0.19	30.17	14.79	0.01	0.13	1.82	0.47	0	0	23.38	14.17	-3.95	72.51	196.5	904.89	112.74	1207.1	439.02	952.07	209.83	1145.4	174.69
13.313	0	0.15	0.09	0.06	0.49	0.04	0.08	0.29	0.21	0.07	99.01	4.06	0	81.86	0.1	25.28	0.02	0.09	3.21	0.04	0.07	0.04	0	0.2	0.21	0	0.01	0.14	28.7	14.49	0.01	0.17	1.88	0.41	0	0	22.56	14.47	-3.73	72.01	198.23	905.08	113.17	1206.99	438.54	951.46	209.65	1146.63	174.99
13.346	0	0.16	0.09	0.06	0.5	0.04	0.08	0.3	0.19	0.09	98.99	4.43	0	83.93	0.1	25.22	0.02	0.11	3.26	0.05	0.09	0.04	0	0.19	0.19	0	0.01	0.14	29.88	15.19	0.01	0.17	1.89	0.44	0	0	21.71	13.74	-3.67	71.74	197.64	905.67	113.65	1207.52	438.93	952.35	209.15	1147.1	175.48
13.379	0	0.15	0.09	0.06	0.51	0.04	0.08	0.32	0.18	0.1	98.99	4.41	0	85.47	0.11	25.73	0.03	0.12	3.37	0.05	0.1	0.04	0	0.17	0.18	0	0.01	0.13	29.34	16.05	0.01	0.18	1.99	0.32	0	0	21.95	13.14	-3.5	71.9	198.36	904.79	113.91	1206.98	439.55	951.49	209.61	1146.99	176.08
13.413	0	0.17	0.1	0.06	0.49	0.04	0.08	0.31	0.17	0.11	99.03	4.16	0	83.05	0.11	23.64	0.03	0.12	3.36	0.05	0.11	0.04	0	0.17	0.16	0	0.01	0.11	30.66	17.58	0.01	0.19	1.92	0.31	0	0	23.06	14.05	-3.67	72.26	197.23	905.1	113.88	1207.81	440.47	952.52	210.74	1146.68	176.13
13.446	0	0.17	0.1	0.06	0.49	0.04	0.09	0.3	0.17	0.12	99.03	4.25	0	84.91	0.11	23.3	0.03	0.13	3.6	0.05	0.12	0.04	0	0.17	0.16	0	0.01	0.14	31.28	17.22	0.01	0.18	1.98	0.22	0	0	22.83	13.36	-3.7	72.25	197.8	904.52	113.81	1208.33	442.44	951.91	209.4	1147.06	177.13
13.48	0	0.19	0.1	0.07	0.49	0.04	0.09	0.28	0.17	0.13	99.02	4.77	0	83.59	0.11	21.54	0.04	0.13	3.64	0.05	0.13	0.04	0	0.16	0.16	0	0.01	0.17	34.54	16.91	0.01	0.17	1.87	0.27	0	0	22.23	13.86	-3.4	71.95	197.23	905.05	113.89	1208.69	441.29	953.26	210.1	1147.6	176.46
13.513	0	0.19	0.1	0.07	0.49	0.04	0.09	0.27	0.21	0.14	99.02	4.89	0	83.82	0.12	21.06	0.04	0.13	3.56	0.05	0.14	0.04	0	0.16	0.16	0	0.01	0.21	35.33	16.88	0.01	0.19	1.82	0.26	0	0	22.5	13.78	-3.35	71.99	199.16	904.83	113.84	1208.61	441.79	952.03	209.49	1148.55	177.15
13.546	0	0.19	0.1	0.07	0.48	0.04	0.09	0.26	0.3	0.15	99.03	4.69	0	84.15	0.15	20.59	0.05	0.14	3.92	0.05	0.15	0.04	0	0.17	0.18	0	0.01	0.3	35.26	16.57	0.01	0.23	1.86	0.31	0	0	21.97	13.65	-3.24	71.88	197.37	904.52	114.32	1208.74	442.82	953.02	209.46	1147.81	177.7
13.58	0	0.2	0.1	0.08	0.5	0.04	0.09	0.26	0.36	0.15	98.99	5.34	0	84.16	0.17	21.04	0.05	0.15	3.66	0.06	0.15	0.05	0	0.17	0.21	0	0.01	0.36	36.53	15.81	0.01	0.2	1.88	0.32	0	0	22.27	13.65	-4	72.05	198.11	905.85	115.86	1208.5	442.35	952.22	212.11	1147.32	177.74
13.613	0	0.2	0.1	0.08	0.52	0.04	0.09	0.26	0.38	0.15	98.96	5.9	0	83.28	0.21	21.4	0.05	0.14	3.61	0.06	0.15	0.06	0	0.18	0.24	0	0.02	0.38	37.46	15.29	0.01	0.22	1.85	0.38	0	0	21	13.97	-3.32	71.28	199.38	905.64	115.92	1208.6	441.46	952.53	211.94	1148.94	177.62
13.646	0	0.21	0.11	0.08	0.5	0.04	0.09	0.23	0.37	0.17	98.99	5.59	0	83.75	0.21	19.82	0.06	0.14	3.98	0.06	0.17	0.07	0	0.18	0.28	0	0.02	0.37	38.35	14.36	0.01	0.33	1.82	0.42	0	0	21.91	13.8	-3.3	71.61	200.73	905.1	115.74	1207.96	441.9	951.13	211.39	1149.13	178.4
13.68	0	0.23	0.11	0.09	0.52	0.04	0.09	0.22	0.43	0.18	98.97	6.38	0	84.19	0.22	19.14	0.07	0.13	3.96	0.07	0.18	0.08	0	0.2	0.33	0	0.02	0.43	40.77	13.26	0.01	0.35	1.76	0.41	0	0	21.69	13.64	-3.39	71.6	200.8	905.22	116.45	1207.96	442.38	951.02	212.12	1149.04	178.85
13.713	0	0.24	0.11	0.09	0.52	0.04	0.09	0.2	0.45	0.22	98.97	6.69	0	82.48	0.23	18.32	0.07	0.12	4.16	0.08	0.23	0.09	0	0.22	0.37	0	0.02	0.45	42.22	12.78	0.01	0.52	1.76	0.39	0	0	21.73	14.25	-3.46	71.52	199.17	905.06	116.74	1207.91	443.15	951.67	212.08	1148.11	179.24
13.747	0	0.25	0.11	0.1	0.55	0.04	0.09	0.2	0.62	0.23	98.89	8.48	0	83.95	0.24	18.77	0.08	0.12	4.19	0.08	0.23	0.09	0	0.24	0.4	0	0.02	0.62	44.96	12.21	0.01	0.48	1.78	0.36	0	0	21.6	13.73	-3.55	71.53	198.63	905	116.95	1208.22	443.57	952.02	212.83	1147.76	179.09
13.78	0	0.27	0.11	0.11	0.59	0.04	0.09	0.2	0.51	0.2	98.82	10.63	0	80.67	0.25	18.9	0.09	0.12	3.57	0.09	0.2	0.08	0	0.23	0.38	0	0.02	0.51	47.95	12.1	0.01	0.28	1.77	0.41	0	0	21.75	14.86	-3.64	71.53	196.8	904.57	117.5	1207.02	443.23	952.13	213.57	1145.9	179.14
13.813	0	0.27	0.11	0.12	0.6	0.03	0.09	0.21	0.49	0.18	98.79	11.15	0	82.7	0.25	19.36	0.09	0.12	3.16	0.08	0.18	0.07	0	0.24	0.38	0	0.02	0.49	48.14	11.99	0.01	0.21	1.74	0.44	0	0	21.69	14.18	-3.85	71.59	196.98	905.4	118.49	1206.95	443.29	952.09	214.38	1146.01	179.78
13.847	0	0.27	0.11	0.12	0.61	0.03	0.09	0.2	0.49	0.16	98.78	11.42	0	79.98	0.26	19.42	0.09	0.11	2.77	0.08	0.16	0.06	0	0.28	0.37	0	0.02	0.49	48.42	10.73	0.01	0.13	1.69	0.52	0	0	21.11	15.08	-3.79	71.05	197.4	904.94	118.5	1207.45	443.71	952.08	214.91	1146.26	179.41
13.88	0	0.27	0.11	0.11	0.6	0.03	0.09	0.19	0.49	0.15	98.79	10.93	0	80.91	0.26	19.57	0.1	0.11	2.57	0.07	0.15	0.05	0	0.31	0.38	0	0.02	0.49	47.66	10.15	0.01	0.2	1.65	0.65	0	0	21.64	14.78	-4.06	71.47	195.32	905.61	119.05	1208.15	445.2	953.41	215.15	1145.59	180.29
13.913	0	0.27	0.11	0.12	0.65	0.03	0.09	0.21	0.39	0.16	98.7	13.06	0	83.4	0.27	21.18	0.1	0.11	2.44	0.06	0.16	0.06	0	0.31	0.34	0	0.02	0.39	48.56	10.72	0.01	0.42	1.6	0.71	0	0	21.36	13.93	-3.94	71.61	193.65	905.24	120.07	1207.95	446.97	954.05	215	1144.85	181.91
13.947	0	0.27	0.11	0.12	0.7	0.03	0.09	0.22	0.34	0.14	98.59	15.9	0	84.64	0.31	22.53	0.11	0.12	2.16	0.05	0.14	0.08	0	0.34	0.29	0	0.01	0.24	50.07	9.98	0.01	0.43	1.49	0.69	0	0	21.62	13.47	-4.18	71.7	193.27	904.65	120.09	1208.53	448.21	954.01	216.24	1144.17	181.66
13.98	0	0.27	0.1	0.13	0.75	0.03	0.09	0.23	0.35	0.14	98.51	18.08	0	84.6	0.34	23.81	0.11	0.14	1.98	0.04	0.14	0.09	0	0.35	0.26	0	0.01	0.17	50.73	9.82	0.01	0.25	1.46	0.7	0	0	22.43	13.48	-4.32	72.16	193.24	905.67	121.45	1208.09	448.4	954.11	217.48	1144.25	183.06
14.013	0	0.28	0.11	0.13	0.75	0.03	0.09	0.22	0.36	0.13	98.49	19.15	0	84.83	0.4	22.83	0.12	0.16	2.1	0.03	0.13	0.11	0	0.36	0.22	0	0.01	0.12	52.58	10.2	0.01	0.12	1.4	0.7	0	0	20.96	13.39	-4.11	71.63	192.19	907.05	122.68	1208.36	448.55	955.56	216.2	1145.11	184.45
14.047	0	0.31	0.11	0.15	0.77	0.03	0.09	0.21	0.41	0.13	98.45	21.61	0	83.85	0.45	21.82	0.12	0.17	2.35	0.03	0.13	0.11	0	0.41	0.22	0	0.01	0.13	55.48	9.47	0.01	0.17	1.37	0.7	0	0	21.26	13.76	-4.59	71.7	191.99	907.68	123.4	1207.81	447.97	955.11	217.39	1144.24	184.36
14.08	0	0.32	0.11	0.15	0.73	0.03	0.09	0.19	0.4	0.13	98.53	19.62	0	83.31	0.45	20	0.12	0.18	2.65	0.03	0.13	0.09	0	0.4	0.19	0	0.01	0.14	55.78	9.15	0.01	0.19	1.38	0.69	0	0	20.18	13.96	-4.11	71.16	190.57	906.59	123.84	1206.94	448.49	955.48	216.47	1143.45	185.14
14.114	0	0.34	0.12	0.16	0.73	0.03	0.1	0.18	0.41	0.12	98.55	19.98	0	86.68	0.5	18.56	0.12	0.2	2.85	0.03	0.12	0.09	0	0.41	0.16	0	0.01	0.16	57.51	9.29	0.01	0.16	1.35	0.76	0	0	20.06	12.63	-4.07	71.31	191.53	907.37	124	1207.13	448.32	955.37	215.71	1144.54	185.69
14.147	0	0.37	0.12	0.17	0.71	0.03	0.1	0.17	0.39	0.12	98.57	20.03	0	83.87	0.57	16.93	0.12	0.21	2.8	0.03	0.12	0.08	0	0.39	0.12	0	0.01	0.16	59.17	9.29	0.01	0.16	1.3	0.76	0	0	20.51	13.76	-4.12	71.38	190.22	908.31	123.65	1208.07	448.18	956.99	215.66	1144.77	185.34
14.18	0	0.38	0.13	0.17	0.71	0.03	0.1	0.17	0.37	0.12	98.57	20.31	0	83.9	0.6	16.2	0.12	0.23	2.9	0.04	0.12	0.08	0	0.37	0.12	0	0.01	0.16	60.12	9.58	0.01	0.24	1.31	0.89	0	0	19.8	13.74	-4.05	70.97	190.74	907.52	122.99	1207.9	447.51	956.41	215.4	1144.58	184.22
14.214	0	0.38	0.13	0.17	0.72	0.03	0.1	0.17	0.35	0.11	98.56	20.89	0	83.55	0.65	16.11	0.11	0.24	2.97	0.04	0.11	0.07	0	0.35	0.12	0	0.01	0.19	60.65	10.37	0.01	0.22	1.29	0.99	0	0	20.75	13.87	-4.08	71.34	190.24	907.93	122.45	1208.57	447.35	957.28	216	1144.75	183.7
14.247	0	0.39	0.13	0.18	0.73	0.03	0.1	0.17	0.37	0.11	98.54	21.54	0	83.36	0.69	16.31	0.11	0.23	2.92	0.04	0.11	0.07	0	0.37	0.11	0	0.01	0.18	60.94	9.96	0.01	0.39	1.31	1.07	0	0	20.73	13.94	-4.42	71.32	189.11	907.33	122.86	1208.42	448.3	957.1	216.91	1143.27	183.69
14.28	0	0.4	0.13	0.19	0.77	0.03	0.1	0.18	0.38	0.11	98.46	24.9	0	85.36	0.69	17.04	0.11	0.22	3.15	0.04	0.11	0.08	0	0.38	0.12	0	0.01	0.16	62.55	10	0.01	0.29	1.3	1.14	0	0	20.04	13.18	-4.22	71.03	189.29	907.06	122.82	1209.09	449.12	957.43	216.53	1143.89	183.88
14.314	0	0.42	0.13	0.2	0.82	0.03	0.1	0.18	0.42	0.13	98.35	29.69	0	85.3	0.78	17.46	0.12	0.22	3.18	0.05	0.13	0.09	0	0.42	0.12	0	0.01	0.15	65.14	9.6	0.01	0.15	1.36	1.1	0	0	20.27	13.21	-4.01	71.18	190.47	907.46	123.77	1209.01	449.98	957.11	216.47	1145.06	185.61
14.347	0	0.43	0.12	0.21	0.86	0.03	0.1	0.18	0.42	0.14	98.28	32.97	0	85.26	0.86	17.79	0.12	0.21	3.22	0.05	0.14	0.12	0	0.42	0.12	0	0.01	0.12	66.71	9.34	0.01	0.16	1.41	0.96	0	0	20.77	13.22	-4	71.38	191.74	907.97	124.59	1209.17	450.3	956.83	217.83	1145.97	186.41
14.38	0	0.46	0.12	0.24	0.92	0.04	0.1	0.18	0.45	0.16	98.16	39.22	0	82.59	0.89	17.97	0.12	0.2	3.79	0.05	0.16	0.14	0	0.45	0.14	0	0.01	0.13	69.91	9.52	0.01	0.23	1.51	0.82	0	0	19.71	14.22	-4.07	70.55	191.65	906.1	123.64	1209.1	450.25	956	218.05	1144.69	184.53
14.414	0	0.48	0.11	0.26	1.02	0.04	0.1	0.18	0.46	0.18	97.96	48.43	0	81.3	0.85	19.25	0.12	0.2	3.96	0.05	0.18	0.18	0	0.46	0.17	0	0.01	0.17	73.3	8.36	0.01	0.15	1.65	0.71	0	0	19.93	14.65	-2.79	70.48	190.01	904.85	123.54	1209.66	452.33	958.21	217.16	1145.72	186.41
14.447	0	0.47	0.11	0.26	0.99	0.04	0.1	0.18	0.47	0.21	98.03	46.03	0	83.71	0.9	18.99	0.12	0.19	4.99	0.06	0.21	0.22	0	0.47	0.19	0	0.02	0.18	72.37	8.26	0.01	0.2	1.78	0.68	0	0	21.18	13.82	-3.36	71.23	187	904.39	123.37	1210.88	454.96	959.49	218.53	1143.69	186.33
14.481	0	0.47	0.12	0.25	0.94	0.04	0.1	0.17	0.55	0.16	98.12	43.57	0	68.05	0.79	18.09	0.1	0.17	5	0.06	0.16	0.21	0	0.55	0.26	0	0.02	0.34	72.02	7.63	0.01	1.55	1.97	0.91	0	0	19.9	18.22	-3.91	69.46	187.17	902.58	123.37	1211.47	455.98	958.39	220.74	1141.99	184.37
14.514	0	0.47	0.12	0.24	0.86	0.04	0.1	0.15	0.61	0.14	98.28	37.23	0	71.32	0.66	16.61	0.08	0.16	4.56	0.05	0.14	0.16	0	0.61	0.35	0	0.02	0.44	70.22	7.1	0.01	1.34	2.07	1.17	0	0	20.8	17.45	-4.3	69.89	189.09	902.3	123.65	1212.15	457.46	957.11	222.47	1142.38	184.66
14.547	0	0.44	0.13	0.21	0.81	0.04	0.1	0.15	0.66	0.11	98.39	31.81	0	80.16	0.57	16.58	0.08	0.14	4.57	0.05	0.11	0.12	0	0.66	0.43	0	0.03	0.63	67.26	7.22	0.01	0.94	2.06	1.72	0	0	16.41	15.02	-4.7	68.16	193.32	898.59	123.06	1205	451.28	948.67	218.81	1138.4	181.69
14.581	0	0.43	0.13	0.22	0.84	0.04	0.1	0.16	0.67	0.09	98.32	34.48	0	85.08	0.53	17.54	0.08	0.14	4.14	0.06	0.09	0.09	0	0.67	0.46	0	0.03	0.64	67.81	7.42	0.01	0.88	2.13	2.02	0	0	19.93	13.29	-3.68	70.04	197.3	898.98	122.39	1207.23	454.5	949	218.39	1143.44	184.93
14.614	0	0.44	0.13	0.23	0.89	0.04	0.1	0.17	0.64	0.13	98.22	38.73	0	83.37	0.53	18.64	0.07	0.14	5.21	0.06	0.13	0.12	0	0.64	0.55	0	0.03	0.57	68.99	7.54	0.01	0.36	2.17	2.34	0	0	20.16	13.94	-3.64	70.11	198.23	901.18	123.45	1207.9	453.89	949.96	218.97	1145.41	185.94
14.647	0	0.41	0.13	0.21	0.89	0.04	0.1	0.17	0.74	0.15	98.23	37.41	0	77.07	0.53	19.79	0.07	0.16	5.79	0.06	0.15	0.15	0	0.74	0.6	0	0.03	0.5	67.13	7.14	0.01	0.98	2.29	2.77	0	0	19.64	15.94	-4.35	69.27	192.67	896.77	122.86	1207.18	456.57	949.83	221.48	1138.74	183.56
14.681	0	0.38	0.14	0.19	0.84	0.04	0.1	0.17	1.02	0.16	98.32	32.34	0	74.41	0.56	20.04	0.06	0.16	5.7	0.06	0.16	0.12	0	1.02	0.62	0	0.03	0.53	64.11	6.66	0.01	0.62	2.43	3.14	0	0	20.28	16.66	-5.08	68.99	195.81	894.43	123.25	1205.97	457.4	945.65	224.8	1136.88	182.67
14.714	0	0.38	0.15	0.18	0.76	0.04	0.1	0.16	1.06	0.17	98.47	26.37	0	61.26	0.54	18.19	0.05	0.18	5.38	0.05	0.17	0.1	0	1.06	0.67	0.01	0.03	0.82	62.36	6.81	0.01	0.55	2.38	3.58	0	0	18.4	19.71	-5.06	67.49	189.61	891.45	125.87	1201.78	457.95	945.57	226.15	1130.39	183.78
14.748	0	0.38	0.16	0.17	0.68	0.04	0.1	0.15	1.64	0.19	98.64	20.07	0	52.96	0.58	15.96	0.05	0.19	3.95	0.05	0.19	0.04	0	1.22	0.58	0.01	0.03	1.64	60.18	6.44	0.01	0.34	2.38	3.7	0	0	16.58	21.41	-4.86	66.16	185.7	887.19	126.97	1195.56	456.1	942.76	225.69	1123.63	183.62
14.781	0	0.36	0.16	0.16	0.67	0.04	0.1	0.15	1.53	0.2	98.66	18.64	0	43.88	0.78	16.21	0.04	0.19	3.59	0.07	0.2	0.05	0	1.29	0.49	0.01	0.03	1.53	58.79	6.24	0.02	0.49	2.32	3.65	0	0	19.11	23.23	-3.44	66.36	189.15	884.67	126.45	1190.45	450.57	939.75	228.84	1123.11	182.43
14.814	0	0.38	0.16	0.17	0.67	0.04	0.11	0.14	1.51	0.24	98.67	18.48	0	41.64	0.96	14.99	0.04	0.18	2.91	0.09	0.24	0.06	0	1.33	0.42	0.01	0.03	1.51	59.87	6.84	0.02	1.3	2.13	3.36	0	0	20.36	23.69	-2.52	66	194.04	880.64	124.77	1189.27	450.38	936.31	230.61	1123.97	181.28
14.848	0	0.36	0.18	0.15	0.6	0.03	0.11	0.14	1.84	0.32	98.81	13.28	0	42.22	1.06	13.42	0.04	0.16	2.55	0.1	0.32	0.09	0	1.48	0.41	0.01	0.03	1.84	56.57	7.84	0.02	0.61	1.95	4.08	0	0	21.47	23.57	-2.68	66.01	200.79	878.01	122.49	1188.58	450.47	930.72	229.47	1125.35	180.16
14.881	0	0.35	0.22	0.14	0.54	0.03	0.12	0.14	1.98	0.32	98.92	9.73	0	43.47	1.1	11.91	0.04	0.15	2.29	0.11	0.32	0.14	0	1.58	0.43	0.01	0.03	1.98	53.7	8.86	0.02	0.75	1.7	5.03	0	0	21.74	23.31	-3.74	66.61	193.96	877.34	123.57	1186.3	450.66	931.57	230.88	1118.62	179.53
14.914	0	0.38	0.23	0.15	0.54	0.03	0.12	0.14	2.08	0.38	98.93	9.84	0	32.29	1.22	10.68	0.04	0.11	2.08	0.14	0.38	0.16	0	1.62	0.44	0.01	0.03	2.65	55.08	10.23	0.02	0.84	1.57	5.26	0	0	20.89	25.7	-2.92	65.18	193.41	875.08	125.15	1183.3	449.54	930.76	232.95	1116.81	180.08
14.948	0	0.38	0.25	0.14	0.53	0.03	0.12	0.15	1.99	0.46	98.94	8.98	0	38.31	1.43	10.22	0.03	0.09	1.99	0.19	0.46	0.18	0	1.94	0.47	0.01	0.02	3.39	54.29	12.78	0.03	0.91	1.22	5.77	0	0	20.77	24.38	-2.81	65.15	197.29	874.27	127.97	1176.83	443.74	925.79	237.04	1114.71	180.15
14.981	0	0.39	0.26	0.15	0.58	0.03	0.12	0.18	1.97	0.47	98.85	11.06	0	53.2	1.62	11.76	0.04	0.08	1.97	0.23	0.47	0.2	0	2.02	0.57	0.01	0.02	4.3	55.63	14.37	0.03	0.37	1.13	6.23	0	0	19.15	21.36	-1.87	65.6	195.05	871.06	127.28	1172.4	441.96	924	233.3	1111.83	180.72
15.014	0	0.4	0.24	0.17	0.65	0.03	0.12	0.23	2.12	0.51	98.69	15.11	0	45.11	1.99	13.27	0.04	0.08	2.12	0.31	0.51	0.21	0	1.91	0.6	0.01	0.02	3.72	58.59	19.34	0.04	0.61	0.99	5.99	0	0	20.43	22.98	-2	65.91	190.15	872.18	126.85	1171.64	439.96	926.82	233.37	1109.21	179.6
15.048	0	0.46	0.23	0.21	0.72	0.03	0.12	0.32	2.41	0.57	98.55	21.5	0	33.04	1.86	12.91	0.05	0.08	2.41	0.33	0.57	0.33	0	1.88	0.72	0.01	0.01	2.82	64.3	27.5	0.05	0.45	0.86	5.47	0	0	23.11	25.53	-2.03	65.93	188.74	868.21	123.52	1169.35	439.11	924.76	232.6	1105.08	176.86
15.081	0	0.48	0.23	0.22	0.69	0.03	0.13	0.37	3.03	0.69	98.61	20.12	0	23.36	1.82	11.48	0.06	0.08	3.41	0.47	0.69	0.61	0	1.9	0.97	0.01	0.01	3.03	64.7	32.05	0.06	0.54	0.87	5.06	0	0	19.98	27.94	-0.45	64.19	181.47	864.1	122.94	1168.18	442.36	927.36	227.14	1102.29	178.84
15.115	0	0.48	0.22	0.22	0.66	0.03	0.13	0.5	3.89	1.01	98.67	17.64	0	16.04	1.94	10.89	0.07	0.09	4.54	0.56	1.01	1.01	0	2.31	1.36	0.01	0.01	3.89	63.27	40.22	0.09	0.31	0.76	4.43	0	0	17.05	30.28	1.03	62.08	176.73	860.1	123.45	1167.05	445.69	928.93	224.33	1100.3	181.15
15.148	0	0.5	0.22	0.22	0.63	0.04	0.14	0.65	5.17	1.23	98.7	15.7	0	14.13	2.14	9.69	0.08	0.09	5.41	0.69	1.23	1.17	0	2.38	1.76	0.01	0.02	5.17	62.73	47.33	0.13	0.32	0.73	4.19	0	0	14.07	31.02	0.59	60.45	176.74	860.04	123.54	1168.65	446.21	929.23	223.97	1100.26	179.39
15.181	0	0.51	0.23	0.23	0.62	0.04	0.14	0.66	5.57	1.84	98.68	15.15	0	10.07	2.18	9.53	0.09	0.08	5.57	0.84	1.84	1.37	0	2.44	2.37	0.01	0.02	7.33	62.37	47.91	0.17	0.48	0.77	4.25	0	0	15.2	32.95	1.27	59.62	178.51	855.45	126.87	1163.86	448.59	924.84	228.29	1097.63	183.44
15.215	0	0.57	0.22	0.27	0.64	0.04	0.14	1.02	5.8	2.32	97.95	18.3	0	13.36	1.96	8.44	0.13	0.09	5.8	1.11	2.36	1.38	0	2.32	2.38	0.01	0.02	7.18	66.27	59.82	0.29	0.38	0.73	3.87	0	0	15.38	31.35	2.05	60.87	173.94	857.61	123.3	1166.68	445.28	930.89	225.75	1098.63	179.71
15.248	0	0.59	0.22	0.27	0.62	0.04	0.15	1.13	6	2.14	97.74	17.15	0	18.99	2.24	7.02	0.15	0.08	6	1.39	2.14	1.39	0	2.27	2.48	0.01	0.02	6.81	66.71	63.32	0.35	0.54	0.73	3.18	0	0	14.03	29.25	-0.02	60.93	175.21	856.08	126.09	1165.81	449.33	926.23	228.94	1094.49	180.08
15.281	0	0.64	0.2	0.32	0.65	0.04	0.15	1.41	3.9	2.17	97.18	21.09	0	23.85	2.35	6.28	0.21	0.08	6.19	1.65	2.53	1.85	0	2.17	2.68	0.01	0.02	3.9	70.63	69.36	0.46	0.44	0.74	2.33	0	0	12.75	27.8	0.5	60.55	182.36	845.43	127.63	1149.18	443.95	908.94	226.44	1085.94	182.51
15.315	0	0.66	0.2	0.35	0.67	0.04	0.16	1.86	3.1	2.13	96.28	23.63	0	11.41	2.78	6.16	0.33	0.07	7.17	2.11	2.8	2.33	0	2.13	2.92	0.01	0.03	3.1	71.57	75.84	0.7	0.78	0.75	2.16	0	0	13.02	32.25	2.85	59.56	167.24	847.25	126.29	1152.19	444.91	922.22	222.9	1084.79	183.64
15.348	0	0.62	0.19	0.33	0.69	0.04	0.15	2.01	2.71	2.17	95.98	22.73	0	6.79	3.07	7.13	0.35	0.07	6.64	1.89	2.94	2.15	0	2.17	2.71	0.01	0.04	2.69	70.97	76.47	0.78	0.4	0.79	1.87	0	0	12.91	35.1	1.95	59.17	161.8	847.06	126.62	1152.51	447.55	923.77	222.12	1080.92	183.61
15.381	0	0.6	0.18	0.36	0.67	0.04	0.15	2.22	2.26	2.24	95.57	22.77	0	4.73	3.02	7.27	0.43	0.07	7.12	1.76	4.61	2.67	0	2.24	2.24	0.01	0.04	2.26	70.87	78.74	0.99	0.14	0.87	1.46	0	0	11.53	37.02	3.01	58.81	157.52	845.46	125.52	1145	437.5	923.25	220.21	1075.56	180.04
15.415	0	0.62	0.16	0.37	0.74	0.04	0.14	2.73	2.37	2.09	94.54	28.62	0	1.02	2.9	8.51	0.57	0.08	6.43	1.93	4.23	2.14	0	2.09	1.87	0.02	0.05	2.37	73.45	82.74	1.53	0.21	1.09	0.72	0	0	10.64	44.89	6.67	59.15	141.27	834.15	124.61	1133.2	433.2	925.78	218.87	1061.45	179.48
15.448	0	0.65	0.15	0.34	0.71	0.04	0.15	2.68	2.75	2.12	94.63	25.81	0	1.14	2.71	7.32	0.64	0.09	6.32	2.16	3.11	1.89	0	2.12	1.61	0.02	0.06	2.75	72.87	83.7	1.63	0.1	1.16	0.31	0	0	7.99	44.31	3.57	59.39	140.17	826.43	125.17	1129.07	440.87	915.52	216.55	1050.45	178.62
15.482	0	0.7	0.15	0.36	0.74	0.04	0.15	3.13	2.28	1.83	93.73	27.42	0	1.3	2.85	7.57	1.01	0.09	7.25	2.83	2.04	3.78	0	1.83	1.46	0.02	0.09	2.28	73.65	87.15	2.26	0.94	1.44	0	0	0	10.8	43.67	2.92	59.76	137.48	825.38	127.09	1126.54	442.86	914.27	220.19	1045.88	180.47
15.515	0	0.7	0.14	0.34	0.73	0.04	0.15	3.24	2.74	1.86	93.53	26.28	0	0.45	2.7	8.02	1.28	0.11	7.68	3.45	1.99	4.12	0	1.86	1.41	0.03	0.14	2.37	72.48	87.62	2.74	0.25	1.72	0	0	0	7.17	48.98	1.9	60.31	124.18	825.2	132.38	1115.71	437.95	913.7	217.32	1033	182.84
15.548	0	0.72	0.14	0.39	0.77	0.04	0.14	3.33	2.85	1.84	93.33	30.07	0	1.23	2.33	9.3	1.26	0.13	6.15	3.6	1.73	6.02	0	1.84	1.16	0.03	0.18	2.04	73.53	87.42	2.85	0.11	1.82	0	0	0	8.93	43.93	-1.51	60.34	136.63	823.89	132.12	1107.45	428.11	899.01	221.51	1028.21	177.04
15.582	0	0.75	0.14	0.37	0.79	0.04	0.14	3.23	3.34	1.64	93.53	32.82	0	0.98	2.17	9.12	1.64	0.21	5.44	4.48	1.91	4.35	0	1.58	0.82	0.04	0.2	1.06	75.3	86.93	3.34	1.12	2.12	0	0	0	11.1	45.06	4.7	60.23	129.17	814.75	129.31	1100.72	428.91	902.01	216.98	1026.36	182.05
15.615	0	0.79	0.14	0.34	0.78	0.04	0.13	3.2	3.49	1.68	93.61	33.45	0	0.68	1.94	8.22	1.68	0.32	4.32	5.55	1.95	1.99	0	1.41	0.6	0.05	0.26	0.65	76.55	87.65	3.49	0.75	2.3	0	0	0	11.88	46.96	4.64	60.07	128.2	806.66	130.33	1095.3	434.28	895.67	217.95	1019.56	184.97
15.648	0	0.86	0.13	0.34	0.83	0.04	0.13	3.39	3.52	1.77	93.22	37.9	0	0.88	1.91	8.76	1.77	0.45	3.9	7.64	1.81	1.31	0	1.2	0.38	0.05	0.3	0.16	78.43	88.5	3.52	1.1	2.57	0	0	0	9.62	45.63	7.89	59.71	118.92	808.49	136.12	1090.92	434.48	901.63	216.68	1018.31	193.7
15.682	0	0.97	0.13	0.37	0.9	0.04	0.13	3.82	3.62	2.1	92.37	45.1	0	0.67	2.05	8.53	2.1	0.64	4.33	8.32	1.69	0.62	0	0.79	0.26	0.06	0.37	0.11	82.35	91.33	3.62	0.43	2.94	0	0	0	9.05	46.98	2.13	60.2	124.98	807.42	135.89	1091.63	435.01	892.55	220.88	1012.59	186.06
15.715	0	1.09	0.13	0.37	0.92	0.05	0.13	3.99	3.82	2.13	92.02	46.73	0	0.42	2.14	9.13	2.13	0.79	4.96	11.93	1.64	0.64	0	0.67	0.16	0.06	0.46	0.06	82.57	91.59	3.82	0.46	3.35	0	0	0	8.01	49.36	5.37	59.92	114.27	802.59	139.09	1084.3	436.22	895.32	220	1006.11	192.04
15.749	0	1.1	0.12	0.36	0.91	0.05	0.12	4.07	4.14	2.3	91.86	47.26	0	0.34	2.2	8.77	2.3	1.12	4.67	12.2	1.71	0.6	0	0.52	0.11	0.08	0.56	0.05	83.2	92.06	4.14	1.06	4.27	0	0	0	7.33	50.42	5.81	59.85	110.27	805.33	143.12	1081.05	433.91	897.4	221.32	1004.57	195.36
15.782	0	1.15	0.11	0.33	0.85	0.05	0.12	4.18	4.92	2.34	91.64	42.54	0	0.66	2.18	8.32	2.34	1.4	4.85	14.48	1.52	0.6	0	0.41	0.07	0.1	0.62	0.06	81.27	92.95	5.13	0.99	4.92	0	0	0	8.36	47.07	2.98	59.97	123.35	803.89	143.5	1079.18	432.13	886.28	225.61	1005.08	192.4
15.815	0	1.35	0.11	0.32	0.85	0.06	0.12	4.31	5.01	2.33	91.38	41.22	0	0.42	2.46	8.15	2.33	1.63	4.89	19.39	1.55	0.64	0	0.33	0.05	0.11	0.81	0.05	80.77	93.37	5.01	1.08	5.22	0	0	0	7.87	49.36	1.13	60.37	122.27	803.81	145.49	1078.07	432.32	884.48	228.32	1000.99	191.25
15.849	0	1.28	0.1	0.3	0.87	0.06	0.12	4.89	5.67	2.51	90.23	42.65	0	1.03	3	9.27	2.51	1.52	4.47	19.57	1.37	0.99	0	0.24	0.06	0.11	1.32	0.08	80.38	94.97	5.67	1.13	6.17	0	0	0	9.72	44.81	-0.28	60.78	124.91	804.87	147.53	1071.37	424.43	879.42	233.35	996.23	189.08
15.882	0	1.23	0.1	0.3	0.93	0.06	0.12	5.44	6.21	2.55	89.11	45.17	0	0.58	3.58	10.72	2.55	1.29	3.74	19.39	0.98	1.33	0	0.18	0.05	0.13	1.34	0.13	80.2	95.9	6.27	3.96	6.21	0	0	0	10.82	47.75	2.61	60.86	113.32	805.39	149.16	1064.03	417.84	885.19	232.14	990.87	191.25
15.915	0	1.28	0.1	0.29	0.91	0.06	0.12	5.45	6.23	2.74	89.09	41	0	1.27	4.21	10.4	2.74	1.06	3.23	21.31	0.88	2.31	0	0.21	0.08	0.15	1.83	0.14	78.4	95.86	6.53	1.23	6.23	0	0	0	10.04	43.77	1.38	60.73	124.7	806.91	150.41	1065.87	420.15	878.85	232.23	997.47	193.78
15.949	0	1.39	0.1	0.28	0.84	0.06	0.12	5.17	6.22	2.87	89.65	35.51	0	0.82	4.15	9.13	2.87	1.01	3.06	23.74	0.82	2.89	0	0.16	0.09	0.24	1.99	0.14	76.78	95.9	6.22	1.72	6.36	0	0	0	5.01	45.96	1.71	60.26	110.6	805.53	150.89	1058.43	416.89	880.61	223.01	987.59	194.92
15.982	0	1.13	0.1	0.28	0.9	0.06	0.12	5.63	6.13	2.99	88.74	37.45	0	0.65	4.56	10.92	2.99	0.88	2.75	19.28	0.72	3.06	0	0.18	0.12	0.25	2.06	0.18	76.04	95.98	6.53	2.33	6.13	0	0	0	10.86	47.18	5.01	60.83	120.51	803	152.33	1059.05	414.85	880.99	236.23	994.22	194.96
16.015	0	0.97	0.09	0.27	0.94	0.06	0.12	6.09	6.36	3.02	87.83	38.15	0	0.64	5.02	12.51	3.02	0.86	3.07	16.56	0.69	3.5	0	0.19	0.15	0.31	2.47	0.2	74.81	95.93	7.2	1.96	6.36	0	0	0	11.49	47.24	1.87	60.64	119.54	803.19	153.08	1058.56	419.42	876.76	234.29	990.11	196.36
16.049	0	0.81	0.09	0.25	1.05	0.06	0.12	7.28	6.63	3.33	85.44	42.99	0	0.87	5.54	15.93	3.33	0.84	3.15	14.08	0.64	3.45	0	0.15	0.17	0.39	2.49	0.25	73.89	96.62	7.61	3.1	6.63	0	0	0	12.15	45.66	1.33	61.01	123.82	802.22	153.53	1058.72	419.61	874.11	237.75	990.41	195.25
16.082	0	0.75	0.09	0.25	1.06	0.06	0.13	7.4	6.42	3.44	85.2	41.22	0	0.76	6.23	15.89	3.44	0.77	3	12.4	0.48	3.65	0	0.17	0.21	0.4	2.36	0.37	73.03	96.47	7.9	1.48	6.42	0	0	0	10.98	46.37	1.1	60.68	120.32	800.85	155.07	1056.52	421.7	873.27	236.41	987.14	197.56
16.116	0	0.75	0.09	0.21	0.88	0.06	0.13	6.52	6.26	3.78	86.96	28.98	0	0.83	5.16	13.64	3.78	0.74	2.87	13.42	0.45	2.81	0	0.17	0.2	0.46	2.08	0.31	68.54	96.55	8.27	2.54	6.26	0	0	0	9.81	45.92	1.54	60.46	122.47	801.26	154.76	1056.07	420.44	872.27	234.3	989.25	198.03
16.149	0	0.77	0.1	0.19	0.86	0.06	0.13	6.61	6.01	4.26	86.77	23.9	0	0.59	5.43	13.46	4.26	0.8	2.87	15.41	0.49	3.38	0	0.2	0.22	0.56	2.86	0.26	65.46	96.77	8.56	0.83	6.01	0	0	0	10.64	47.62	2.05	60.45	118.99	797.63	156.11	1054.17	423.74	872.15	236.66	985.28	199.77
16.182	0	0.77	0.1	0.18	0.77	0.05	0.13	5.98	5.77	4.26	88.04	19.84	0	1.17	4.58	11.8	4.26	0.88	2.78	15.18	0.59	2.7	0	0.2	0.22	0.56	2.31	0.16	64.15	96.6	8.99	1.9	5.77	0	0	0	8.32	44.19	3	60.2	120.88	795.29	156.33	1054.76	428.17	870.41	233.87	987.25	202.86
16.216	0	0.69	0.11	0.15	0.72	0.05	0.13	6.03	5.14	4.42	87.94	13.94	0	0.85	4.51	12.38	4.42	0.97	3.08	15.69	0.69	1.91	0	0.23	0.23	0.68	2.43	0.1	58.3	96.22	9.98	0.91	5.14	0	0	0	8.97	45.82	2.07	60.08	120.41	794.09	157.13	1054.91	431.12	869.2	235.32	985.32	203.48
16.249	0	0.72	0.12	0.15	0.63	0.05	0.14	5.29	5.06	4.38	89.43	10.52	0	1.31	3.99	9.6	4.38	1.08	3.4	15.93	0.68	1.86	0	0.22	0.19	0.7	2.18	0.07	57.09	96.07	9.97	4.01	5.06	0	0	0	4.48	43.59	1.27	60.15	128.46	794.39	159.18	1049.64	425.16	861.35	233.78	986.1	203.14
16.282	0	0.81	0.13	0.14	0.58	0.05	0.15	4.87	4.58	4.74	90.27	8.11	0	1.26	3.86	8.07	4.74	1.11	3.61	18.89	0.78	1.65	0	0.24	0.21	0.68	1.97	0.08	55.05	95.6	10.19	1.25	4.58	0	0	0	12.81	43.82	1.9	61.24	126.5	794.39	159.44	1049.52	425.96	863.95	241.18	984.92	204.19
16.316	0	0.91	0.14	0.13	0.54	0.05	0.16	4.33	3.85	5.51	91.34	5.58	0	1.08	3.64	5.96	5.51	1.23	3.8	21.38	0.78	1.61	0	0.33	0.2	0.8	1.82	0.1	52.17	94.9	10.59	1.44	3.85	0	0	0	12.21	44.59	2.28	60.93	125.15	793.7	158.71	1049.71	426.76	864.6	239.21	984.86	204.55
16.349	0	0.96	0.15	0.13	0.51	0.05	0.16	4.1	3.75	5.84	91.8	5.09	0	1.01	3.53	4.86	5.84	1.3	3.75	22.46	1.05	2.22	0	0.33	0.21	0.78	1.77	0.15	51.09	94.66	10.65	1.72	3.72	0	0	0	11.14	44.9	2.31	60.58	126.61	792.85	159.15	1050.99	428.4	864.33	240.33	985.75	204.45
16.382	0	1.02	0.15	0.13	0.52	0.05	0.17	4.16	4.21	6.45	91.67	4.99	0	0.98	4.04	4.86	6.45	1.44	4.21	23.95	1.51	3.13	0	0.32	0.22	0.91	2	0.17	50.21	94.39	10.43	1.29	3.75	0	0	0	11.15	45.08	2.47	60.67	125.9	793.21	159.7	1052.96	429.76	866.42	242.48	986.36	204.21
16.416	0	0.99	0.16	0.12	0.48	0.05	0.18	3.86	4.6	7.08	92.27	4.19	0	0.51	3.98	4.15	7.08	1.49	4.6	23.94	1.69	3.21	0	0.3	0.21	0.92	1.82	0.14	47.3	93.24	10.08	1.52	3.74	0	0	0	10.73	48.37	2.28	60.43	120.98	793.39	159.63	1052.59	430.39	868.45	240.39	984.03	204.64
16.449	0	0.96	0.16	0.13	0.5	0.05	0.19	3.9	4.87	7.3	92.19	4.22	0	3.06	4.58	4.24	7.3	1.42	4.87	23.2	1.69	3.86	0	0.27	0.2	0.85	2.35	0.15	47.18	92.88	10.1	1.35	3.77	0	0	0	6.94	39.28	-1.18	61.42	135.41	796.87	162.54	1050.9	425.34	857.76	243.55	986.7	202.2
16.483	0	0.98	0.16	0.12	0.51	0.05	0.2	3.91	5.36	8.11	92.17	4.21	0	1.99	5.3	4.29	8.11	1.24	5.36	23.61	1.41	4.61	0	0.22	0.21	0.75	2.55	0.13	46.33	92.34	10.15	2.59	3.82	0	0	0	11.36	41.48	0.79	61.77	129.12	795.5	162.66	1050.64	428.21	862.58	245.04	985.45	205.34
16.516	0	0.98	0.16	0.11	0.51	0.05	0.21	3.95	5.96	8.49	92.11	3.61	0	2.07	6.2	4.33	8.49	1.28	5.96	25.1	1.52	4.83	0	0.18	0.27	0.68	3.07	0.13	43.96	91.58	10.05	0.9	3.86	0	0	0	10.88	41.28	1.19	61.58	130.39	795.5	162.98	1051.34	429.11	862.61	244.95	987.14	206.28
16.549	0	0.84	0.16	0.1	0.49	0.05	0.21	3.86	5.55	8.11	92.27	3.07	0	2.11	6.46	4	8.11	1.22	5.55	22.51	1.52	4.05	0	0.19	0.26	0.67	2.84	0.15	42.27	91.19	10.03	1.4	3.75	0	0	0	7.47	41.18	0.88	60.91	130.81	794.99	162.67	1050.22	428.24	860.71	241.21	986.65	205.85
16.583	0	0.72	0.16	0.09	0.45	0.05	0.21	3.63	6.25	8.28	92.74	2.21	0	1.65	6.47	3.8	8.28	1.13	6.25	20.67	1.66	4.37	0	0.15	0.28	0.68	3.17	0.16	37.9	89.92	9.65	0.89	3.73	0	0	0	9.82	42.44	1.16	61.14	129.6	795.14	163.55	1049.83	428.36	861.95	244.12	985.99	206.58
16.616	0	0.69	0.16	0.09	0.43	0.05	0.21	3.5	6.3	8.05	92.99	2.12	0	2.02	6.29	3.6	8.05	1.09	6.3	20.09	1.73	3.85	0	0.15	0.29	0.62	3.29	0.22	37.6	89.44	9.08	0.56	3.78	0	0	0	9.4	41.41	0.98	61.33	130.46	795.92	163.69	1049.71	427.43	861.54	243.92	986.49	206.38
16.649	0	0.62	0.16	0.08	0.4	0.05	0.2	3.3	5.28	8.07	93.4	1.57	0	1.29	5.8	3.88	8.07	0.94	5.28	19.46	1.41	4.16	0	0.16	0.38	0.61	3.47	0.35	33.78	88.3	9.67	3.91	3.86	0	0	0	7.02	43.67	1.04	60.89	126.04	790.83	161.28	1042.5	422.82	857.49	238.42	978.56	203.33
16.683	0	0.62	0.16	0.08	0.36	0.05	0.21	3.02	5.6	8.54	93.97	1.22	0	2.41	5.51	3.68	8.54	0.75	5.6	20.47	1.39	6.44	0	0.14	0.47	0.56	3.33	0.41	29.96	86.77	9.63	6.27	3.92	0	0	0	9.27	40.51	3.89	61.48	131.46	789.78	160.16	1043.32	421.98	858.1	240.05	984.84	205.13
16.716	0	0.64	0.16	0.08	0.36	0.05	0.2	3	5.02	8.61	94	1.17	0	1.3	5.22	4.11	8.61	0.69	5.02	21.11	1.16	7.4	0	0.17	0.54	0.56	2.97	0.44	29.26	86.55	9.5	1.79	3.92	0	0	0	8.06	43.63	0.86	61	128.23	790.65	161.05	1043.48	423.38	856.85	240.06	979.56	202.85
16.75	0	0.67	0.17	0.08	0.35	0.05	0.22	2.74	5.45	10.1	94.52	1.13	0	1.24	4.65	3.95	10.1	0.55	5.45	21.72	1.43	8.44	0	0.22	0.65	0.6	2.51	0.47	27.33	85.17	8.79	8.89	3.76	0	0	0	10.55	43.9	2.62	61.08	130.24	791.57	162.12	1041.73	420.99	857.64	241.87	982.74	205.66
16.783	0	0.7	0.17	0.1	0.35	0.05	0.22	2.64	5.13	10.82	94.72	1.11	0	2.76	4.82	4.17	10.82	0.4	5.13	21.13	1.6	12.71	0	0.28	0.93	0.6	2.36	0.55	26.37	84.03	8.54	3.78	3.78	0	0	0	11.07	39.81	1.14	62.45	136.1	790.58	162.77	1042.79	423.3	853.17	245.65	982.95	204.65
16.816	0	0.68	0.18	0.08	0.33	0.05	0.22	2.48	5.1	10.89	95.05	0.98	0	2.3	4.17	3.93	10.89	0.35	5.1	22.23	1.76	10	0	0.3	1.14	0.63	2.3	0.63	24.46	83.39	8.81	4.42	3.6	0.08	0	0	7.96	40.76	1.39	61.58	134.25	788.68	163.29	1040.16	423.76	851.46	241.85	980.87	206.1
16.85	0	0.67	0.18	0.08	0.3	0.05	0.22	2.46	5.29	10.92	95.09	0.77	0	2.84	4.08	3.94	10.92	0.3	5.29	23.81	2.45	11.25	0	0.31	1.31	0.59	2.19	0.62	21.07	83.31	8.93	7.45	3.79	0.38	0	0	7.84	39.66	2.02	61.91	134.79	784.24	163.48	1036.03	424.7	847.36	241.1	977.94	207.71
16.883	0	0.59	0.19	0.07	0.28	0.05	0.21	2.23	5.19	10.6	95.55	0.67	0	3.65	3.51	3.57	10.6	0.31	5.19	21.98	2.14	8.45	0	0.33	1.55	0.57	2.01	0.45	19.43	81.84	9.37	2.55	3.58	0.67	0	0	6.99	38.37	4.5	61.38	134.3	782.66	162.04	1039.51	428.27	851.19	239.18	982.24	209.79
16.916	0	0.51	0.2	0.05	0.26	0.05	0.21	2.1	5.94	10.44	95.8	0.65	0	1.88	3.09	2.53	10.44	0.32	5.94	19.76	2.01	3.72	0	0.31	1.55	0.59	1.73	0.36	19.05	81.84	10.23	3.68	3.43	0.85	0	0	6.27	41.78	1.71	60.65	131.06	783.51	163.45	1041.24	433.04	850.74	239.12	978.44	209.59
16.95	0	0.49	0.2	0.05	0.26	0.05	0.21	2.1	6.74	10.52	95.79	0.6	0	1.84	2.79	2.3	10.52	0.37	6.74	19.37	2.23	3.44	0	0.38	1.51	0.68	1.94	0.27	17.97	82.36	11.46	3.48	3.4	0.82	0	0	8.87	41.88	0.96	60.84	131.5	785.7	164.17	1044.38	436.23	852.29	241.34	980.24	211.01
16.983	0	0.51	0.2	0.05	0.25	0.05	0.21	2.03	7.64	10.3	95.94	0.62	0	2.62	2.48	1.78	10.3	0.4	7.64	19.87	1.86	2.61	0	0.35	1.39	0.78	1.7	0.18	18.66	82.31	12.41	4.64	3.46	0.82	0	0	5.85	40.08	0.27	60.92	131.27	783.95	165.46	1038.9	431.79	848.05	241.5	975.26	209.12
17.016	0	0.5	0.19	0.05	0.24	0.05	0.21	1.98	7.41	10.23	96.05	0.57	0	2.85	2.51	1.6	10.23	0.49	7.41	19.75	2.12	3.45	0	0.37	1.26	0.81	1.94	0.19	17.55	81.68	14.25	4.15	3.5	0.53	0	0	11.27	39.64	2.47	61.56	131.29	784.24	164.77	1041.21	432.68	852.51	245.94	978.94	210.52
17.05	0	0.56	0.19	0.05	0.25	0.05	0.22	1.98	7.02	11.31	96.04	0.61	0	3.76	2.15	1.38	11.31	0.65	7.02	21.24	2.29	5.07	0	0.43	0.89	1.02	2.18	0.18	17.42	82.18	16.24	1.78	3.71	0.38	0	0	10.18	38.22	3.51	61.22	132.45	783.93	162.63	1041.98	430.5	853.34	243.93	981.04	208.75
17.083	0	0.66	0.19	0.06	0.26	0.06	0.22	2.13	8.18	11.32	95.74	0.67	0	3.1	2.42	1.42	11.32	0.87	8.18	24.3	2.52	7.48	0	0.4	0.75	1.14	2.77	0.18	18.74	83.44	16.53	2.39	4.02	0.21	0	0	7.3	39.21	2.82	60.26	129.28	782.06	161.22	1042.97	433.39	853.29	239.79	978.5	207.62
17.117	0	0.8	0.19	0.08	0.27	0.07	0.23	2.13	10.35	13.21	95.74	0.87	0	0.83	2	1.35	13.21	0.9	10.35	26.67	3.83	8.42	0	0.46	0.71	1.61	2.66	0.18	20.29	83.91	20.5	11.29	4.13	0	0	0	6.91	45.89	0.78	59.94	129.47	780.72	161.53	1038.55	431.08	848.08	238.18	973.55	206.25
17.15	0	0.88	0.19	0.08	0.28	0.07	0.23	2.23	9.42	13.5	95.53	1	0	1.57	2.04	1.39	13.5	0.83	9.42	28.67	3.76	7.64	0	0.38	0.57	1.76	2.66	0.19	21.76	85.05	22.19	5.48	4.2	0	0	0	11.39	42.69	2.72	60.44	125.69	782.06	162.62	1038.49	430.63	853.26	242.9	974.16	208.51
17.183	0	1.01	0.19	0.08	0.28	0.07	0.24	2.3	10.91	13.98	95.4	1.06	0	2.29	2.3	1.49	13.98	0.85	10.91	32.23	4.4	8.55	0	0.37	0.53	1.77	2.61	0.19	20.99	85.41	22.54	2.13	4.12	0	0	0	10	40.78	1.18	60.89	136.02	786.03	162.74	1039.38	427	848.33	241.48	980.09	207.7
17.217	0	0.86	0.19	0.07	0.28	0.07	0.24	2.3	9.83	14.1	95.39	1.15	0	2.05	2.49	1.31	14.1	0.68	9.83	27.99	3.46	6.79	0	0.34	0.46	2.09	2.21	0.19	21.39	85.59	23.51	3.94	4.19	0	0	0	9.2	41.34	2.1	61	126.11	787.09	166.59	1033.47	425.06	851.43	240.41	974.31	212.04
17.25	0	0.75	0.2	0.06	0.26	0.06	0.24	2.17	7.69	13.94	95.67	1.03	0	19.91	2.21	1.18	13.94	0.53	7.69	25.91	3.29	6.99	0	0.31	0.42	2.08	2.22	0.19	18.44	84.63	22.14	14.24	4.06	0	0	0	12.93	28.96	0.47	65.79	147.43	787.62	165.73	1038.03	426.21	841.7	248.04	984.17	210.11
17.283	0	0.84	0.2	0.06	0.26	0.05	0.24	2.29	7.22	14.3	95.42	0.97	0	25.02	2.47	1.11	14.3	0.45	7.22	29.2	3.15	6.58	0	0.22	0.29	2.11	1.34	0.12	17.89	85.88	20.97	19.76	3.65	0	0	0	16.83	27.49	1.81	66.26	155.9	794.45	170.73	1048.11	434.04	847.53	256.4	998.66	218.13
17.317	0	0.89	0.2	0.06	0.24	0.05	0.23	2.45	6.66	12.76	95.11	0.69	0	41.12	2.36	1.11	12.76	0.32	6.66	32.69	2.87	6.1	0	0.14	0.21	2.43	0.66	0.06	17	87.75	17.61	13.1	3.38	0	0	0	15.7	23.79	1.3	66.69	157.66	800.63	174.32	1048.14	431.65	848.54	256.43	1002.24	221.3
17.35	0	0.76	0.2	0.05	0.24	0.05	0.22	2.41	6.24	11.71	95.18	0.62	0	50.84	2.38	1.14	11.71	0.17	6.24	30.08	2.76	3.76	0	0.13	0.14	2.22	0.34	0.05	17.24	87.49	13.12	34.64	3.01	0	0	0	12.56	21.83	1.38	66.25	159.96	805.44	179	1057.1	441.06	853.96	259.21	1010.7	227.31
17.383	0	0.63	0.2	0.05	0.25	0.05	0.22	2.44	7.07	10.16	95.12	0.6	0	58.99	3.13	1.13	10.16	0.11	7.07	26.35	2.06	1.87	0	0.11	0.11	2.22	0.24	0.04	18.38	87.09	9.13	28.83	2.7	0.25	0	0	10.98	20.18	0.67	66.53	160.53	806.85	180.9	1058.88	443.54	854.3	260.57	1011.57	228.41
17.417	0	0.64	0.2	0.05	0.24	0.05	0.2	2.39	5.86	8.56	95.22	0.57	0	64.02	2.87	1.03	8.56	0.06	7.51	27.78	1.57	1.09	0	0.1	0.09	2.28	0.17	0.06	19.22	86.98	5.86	22.66	2.54	0.54	0	0	12.53	19.12	0.18	67.59	164.41	806.15	182.47	1058.76	447.53	850.93	260.88	1012.77	231.94
17.45	0	0.74	0.21	0.04	0.23	0.05	0.2	2.23	4.55	8.28	95.55	0.53	0	75.86	2.53	0.93	8.28	0.04	8.09	32.18	1.47	0.6	0	0.1	0.09	1.95	0.12	0.14	18.44	85.71	4.55	14.14	2.33	0.9	0	0	12.31	16.28	-1.4	68.72	163.8	805.31	185.88	1054.57	449.49	846.4	261.57	1008	234.83
17.484	0	0.73	0.22	0.04	0.21	0.05	0.18	1.77	2.62	6.83	96.46	0.43	0	76.89	1.76	0.96	6.83	0.03	8.05	34.13	1.61	0.56	0	0.13	0.14	1.48	0.11	0.58	15.78	80.87	2.62	14.58	1.83	1.05	0	0	13.42	15.99	-1.83	69.41	163.45	801.57	185.47	1052.76	452.38	843.19	261.32	1004.55	235.28
17.517	0	0.79	0.23	0.04	0.2	0.05	0.18	1.54	1.74	6.17	96.92	0.44	0	72.27	1.66	0.89	6.17	0.03	9.48	37.19	1.66	0.58	0	0.14	0.22	1.58	0.09	0.86	14.47	77.6	1.74	16.52	1.6	1.63	0	0	15.15	17.21	-3.66	69.81	165.07	798.27	186.35	1051.26	456.12	837.83	264.57	1000.28	235.24
17.55	0	0.63	0.24	0.04	0.19	0.05	0.18	1.36	1.52	6.02	97.27	0.45	0	62.39	1.17	0.8	6.02	0.03	10.82	31.44	1.81	0.57	0	0.14	0.33	1.62	0.1	1.52	13.54	75.26	1.47	50.76	1.47	1.98	0	0	16.33	19.47	-4.17	69.7	166.36	794.97	188.01	1047.6	456.79	833.3	268.4	996.43	235.74
17.584	0	0.5	0.25	0.04	0.18	0.05	0.18	1.05	2.02	5.07	97.91	0.4	0	62.09	1.02	0.77	5.07	0.03	12.33	27.13	1.93	0.48	0	0.13	0.51	1.44	0.1	2.02	10.25	69.02	0.82	25.11	1.07	2.32	0	0	13.52	19.53	-3.74	68.74	165.25	788.86	189.71	1041.51	457.45	828.33	268.91	990.42	236.75
17.617	0	0.44	0.25	0.04	0.17	0.06	0.18	0.95	1.65	4.55	98.1	0.46	0	63.49	0.72	0.68	4.55	0.03	15.25	24.67	1.96	0.54	0	0.13	0.82	1.45	0.11	1.65	9.57	67.01	0.79	20.45	1.07	2.41	0	0	14.35	19.23	-3.19	68.78	165.69	783.13	189.5	1037.11	458.55	823.77	269.57	986.29	237.3
17.65	0	0.36	0.25	0.04	0.16	0.06	0.17	0.82	1.98	3.58	98.36	0.37	0	47.31	0.48	0.66	3.58	0.03	13.95	21.44	2.39	0.52	0	0.14	1.13	1.38	0.12	1.98	7.57	63.74	0.52	30.03	0.91	2.53	0	0	8.47	22.54	-4.04	65.72	165.05	777.63	190.72	1028.17	453.58	815.99	268.84	977.41	234.45
17.684	0	0.32	0.25	0.04	0.15	0.06	0.16	0.6	2.64	2.52	98.79	0.33	0	64.09	0.44	0.64	2.52	0.03	13.97	19.68	3.08	0.7	0	0.16	1.52	1.23	0.14	2.64	6.23	56.44	0.23	18.46	0.76	2.55	0	0	13.15	19.1	-2.91	68.78	159.71	773.28	191.71	1024.14	457.83	815.74	269.2	972.6	239.18
17.717	0	0.28	0.24	0.04	0.14	0.05	0.15	0.57	3.53	2.51	98.86	0.33	0	59.28	0.39	0.59	2.51	0.03	12.12	16.03	3.89	1.3	0	0.2	1.57	1.15	0.16	3.53	5.92	55.1	0.21	17.43	0.76	1.99	0	0	15.02	20.12	-2.31	69.17	160.13	769.4	192.46	1019.46	457.45	812.09	271.11	969.23	240.3
17.751	0	0.27	0.23	0.04	0.14	0.04	0.14	0.44	5.56	1.9	99.12	0.33	0	60.83	0.42	0.69	1.9	0.03	8.82	14.64	4.78	3.02	0	0.28	1.43	0.98	0.15	5.56	5.57	48.79	0.12	13.57	0.6	1.88	0	0	14.45	19.8	-1.5	69.17	159.99	766.16	193.62	1016.49	458.82	809.89	271.18	967.28	242.44
17.784	0	0.24	0.22	0.04	0.14	0.04	0.14	0.33	6.41	1.5	99.34	0.33	0	65.51	0.49	0.78	1.5	0.03	9.3	11.45	4.19	2.24	0	0.42	1.4	0.88	0.16	6.41	5.22	41.56	0.1	16.13	0.62	1.5	0	0	13.02	18.79	-1.4	68.71	159.49	761.67	193.43	1016.13	463.18	807.79	271.01	964.78	242.91
17.817	0	0.23	0.22	0.04	0.14	0.04	0.15	0.32	6.24	1.5	99.35	0.33	0	55.44	0.5	0.87	1.5	0.02	9.24	10.62	3.77	2.63	0	0.43	1.45	0.87	0.17	6.24	5.22	41.04	0.12	18.17	0.64	1.36	0	0	13.83	20.91	-1.52	68.29	163.29	759.83	194.58	1015.07	464.4	804.41	273.9	964.89	243.77
17.851	0	0.22	0.21	0.04	0.14	0.04	0.15	0.22	6.92	1.35	99.56	0.33	0	48.63	0.56	0.89	1.35	0.02	9.11	8.68	2.47	1.62	0	0.6	1.72	0.97	0.25	6.92	4.61	31.93	0.13	28.49	0.67	1.36	0	0	14.17	22.27	-2.92	67.71	167.73	757	194.2	1015.24	468.08	798.92	274.48	963.75	243.39
17.884	0	0.21	0.21	0.03	0.14	0.05	0.16	0.2	5.5	1.33	99.58	0.33	0	54.29	0.71	1.14	1.33	0.02	11.76	8.77	2.25	0.84	0	0.68	1.86	1.03	0.26	5.5	4.56	28.99	0.16	5.87	0.71	1.33	0	0	15.47	21.14	-2.06	68.09	169.14	751.86	192.42	1016.59	474.42	797.22	273.45	963.93	244.9
17.917	0	0.2	0.21	0.03	0.15	0.05	0.15	0.22	3.7	1.28	99.56	0.33	0	52.3	0.75	1.42	1.28	0.03	12.37	8.69	2.08	0.64	0	0.61	1.84	1.1	0.29	3.7	5.05	31.01	0.18	18.51	0.76	1.25	0	0	11.15	21.54	-2.06	66.27	169.47	748.91	193.65	1013.75	474.58	794.05	272.35	961.3	245.04
17.951	0	0.2	0.2	0.03	0.15	0.06	0.16	0.23	2.1	1.32	99.54	0.33	0	38.66	0.88	1.92	1.32	0.04	13.95	9.75	2.45	0.4	0	0.63	1.87	1.28	0.26	2.1	5.06	31.46	0.21	16.94	0.83	1.09	0	0	6.58	24.31	-1.01	63.42	163.97	743.32	192.83	1008.95	473.06	793.1	269.2	955.03	243.43
17.984	0	0.2	0.2	0.04	0.16	0.07	0.16	0.32	1.77	1.35	99.36	0.42	0	11.17	1.17	3.08	1.35	0.06	17.28	10.43	3.49	0.36	0	0.49	1.77	1.32	0.23	0.96	6.06	37.95	0.24	5.27	0.89	1.15	0	0	3.62	32.37	0.3	60.26	150.44	738.93	191.4	1002.39	469.5	796.23	263.34	945.13	241.87
18.017	0	0.22	0.2	0.04	0.16	0.07	0.15	0.48	1.55	1.58	99.04	0.42	0	3.91	1.43	3.37	1.58	0.07	16.8	13.38	4.64	0.92	0	0.37	1.55	1.69	0.2	0.5	6.8	47.14	0.3	1.88	1	1.3	0	0	6.03	38.01	3.08	59.83	140	725.58	186.83	990.86	465.02	793.27	262.36	931.1	237.8
18.051	0	0.26	0.19	0.05	0.16	0.07	0.14	0.72	1.32	1.46	98.56	0.48	0	3.17	1.46	3.83	1.43	0.08	16.99	18.38	6.49	1.48	0	0.3	1.32	1.66	0.18	0.32	8.38	56.44	0.42	4.46	1.22	1.14	0	0	10.42	39.1	4.77	60.65	134.88	723.4	184.74	991.95	466.21	797.82	265.08	929.77	237.1
18.084	0	0.33	0.18	0.06	0.16	0.07	0.14	0.8	1.34	1.6	98.4	0.49	0	2.56	1.6	4.1	1.47	0.11	15.98	24.45	8.69	2.6	0	0.26	1.33	1.69	0.22	0.33	9.68	58.57	0.53	1.29	1.34	1.13	0	0	5.75	40.19	4.4	60.5	143.53	716.74	182.55	986.4	461.07	787.56	262.96	927.81	232.44
18.118	0	0.42	0.17	0.09	0.16	0.07	0.13	1.09	1.49	1.67	97.82	0.64	0	0.88	1.78	4.2	1.67	0.12	14.98	30.2	13.89	4.26	0	0.28	1.27	1.59	0.24	0.57	14.32	65.72	0.83	2.57	1.49	0.61	0	0	15.67	45.61	6.54	60.46	128.11	717.65	183.03	988.58	465.65	800.4	270.22	923.83	235.88
18.151	0	0.45	0.17	0.12	0.17	0.06	0.12	1.24	1.67	1.95	97.52	0.9	0	0.79	1.8	3.43	1.95	0.11	13.35	29.25	15.55	4.8	0	0.28	1.38	1.33	0.27	0.69	18.7	69.58	1.23	1.56	1.67	0.08	0	0	16.37	46.18	5.47	60.79	127.67	716.73	182.72	988.39	466.17	799.18	271.85	921.04	233.77
18.184	0	0.62	0.17	0.18	0.16	0.07	0.12	1.32	1.82	2.18	97.36	1.67	0	0.76	2.16	2.7	2.18	0.1	14.23	37.93	21.53	6.07	0	0.27	1.5	1.33	0.29	0.89	21.07	71.47	1.48	4.29	1.82	0	0	0	17.25	46.39	5.35	61.01	125.51	717.76	184.22	987.96	467.49	800.15	272.58	920.19	235.93
18.218	0	0.71	0.16	0.34	0.17	0.07	0.11	1.65	2.85	2.59	96.71	5.25	0	0.8	2.46	2.29	2.59	0.08	14.09	38.93	27.84	6.88	0	0.21	1.79	1.41	0.37	1.17	29.49	77	2.85	3.24	2.24	0	0	0	14.02	46.11	4.74	60.81	130.64	717.47	184.05	988.72	465.11	797.63	272.92	921.89	232.6
18.251	0	0.73	0.17	0.49	0.16	0.07	0.1	1.67	3.19	2.79	96.66	9.53	0	1.07	2.28	1.76	2.79	0.06	13.35	39.95	33.1	6.81	0	0.21	2.11	1.28	0.48	1.21	32.23	78.06	3.19	2.95	2.39	0	0	0	13.44	44.65	4.49	60.96	132.1	716.93	184.57	989.57	466.73	796.69	274.01	922.12	232.55
18.284	0	0.75	0.16	0.7	0.19	0.08	0.1	1.91	4.1	3.13	96.18	19.21	0	0.92	2.37	1.78	3.13	0.06	14.53	35.71	34.63	6.9	0	0.15	2.25	1.26	0.62	1	40.83	81.24	4.1	1.82	2.85	0	0	0	15.82	45.42	4.56	61.17	133.02	716.55	184.4	989.76	466.64	796.92	277	922.12	232.08
18.318	0	0.85	0.16	1.01	0.24	0.07	0.1	2.42	5.74	3.79	95.16	38.63	0	0.84	2.74	1.73	3.79	0.07	12.53	30.69	33.94	6.94	0	0.11	2.34	1.16	0.73	1.13	53.63	86.77	5.74	3.03	3.45	0	0	0	14.78	45.83	4.19	61.14	132.58	716.26	184.39	990.82	468.28	796.98	276.37	921.88	231.88
18.351	0	0.76	0.15	0.56	0.3	0.07	0.12	2.49	6.14	3.62	95.01	21.23	0	0.34	2.88	2.28	3.62	0.07	11.62	23.53	22.96	5.9	0	0.11	2.4	1.21	0.87	1.01	54.05	86.78	6.14	2.28	3.7	0	0	0	9.98	50.35	4.75	60.73	121.62	708.39	183.83	981.88	469.51	793.59	266.8	910.69	233.96
18.384	0	0.82	0.14	0.41	0.37	0.07	0.13	2.76	7.42	3.7	94.48	17.09	0	0.73	2.82	2.87	3.7	0.07	10.87	20.5	15.09	4.68	0	0.11	2.45	1.16	0.98	0.88	58.59	88.78	7.42	2.41	4.32	0	0	0	10.38	46.54	6.04	61.08	129.81	705.64	183.81	979.09	466.99	788.34	268.64	913.62	234.68
18.418	0	0.9	0.14	0.37	0.43	0.07	0.13	3.15	10.25	4.42	93.7	16.83	0	0.97	2.78	3.84	4.42	0.08	10.25	19.96	11.9	4.09	0	0.11	2.62	1.06	1.23	1.08	61.55	91.08	10.35	1.57	4.86	0	0	0	8.25	45.11	7.06	60.87	125.27	703.25	184.39	977.68	470.5	788.86	265.02	911.11	237.7
18.451	0	0.79	0.13	0.3	0.44	0.08	0.14	3.23	10.52	4.37	93.53	12.99	0	0.79	2.68	4.98	4.37	0.09	10.52	17.22	9.13	4.6	0	0.11	2.97	1.09	1.28	0.82	59.15	90.68	10.9	2.38	5.14	0	0	0	8.06	46.15	6.23	61.05	129.24	704.54	184.97	979.66	471.79	787.82	265.58	914.16	238.37
18.485	0	0.74	0.12	0.4	0.44	0.09	0.13	3.25	12.29	4.79	93.49	14.24	0	0.47	2.4	6.78	4.79	0.11	12.29	16.46	11.43	8.43	0	0.15	2.98	1.12	1.28	0.66	58.7	89.29	13.54	1.77	6.03	0	0	0	9.91	48.75	8.62	60.46	115.63	704.15	183.46	986.36	478.12	800.9	267.81	912.61	238
18.518	0	0.66	0.11	0.39	0.46	0.1	0.12	3.25	12.5	4.74	93.49	15.84	0	0.47	2.26	8.37	4.74	0.13	12.5	14.36	11.64	6.97	0	0.15	3.24	1.09	1.14	0.46	60.05	87.83	13.93	2.61	6.53	0	0	0	10.56	48.73	6.03	60.33	118.55	706.5	187.12	986.02	482.36	796.87	268.95	912.35	242.12
18.551	0	0.65	0.1	0.41	0.44	0.11	0.12	3.26	13.22	4.63	93.49	15.63	0	0.49	2	8.74	4.63	0.14	13.43	15.2	12.72	7.68	0	0.15	3.58	1.09	1.04	0.34	58.92	87.74	13.22	1.35	6.76	0	0	0	10.68	48.52	4.86	60.86	125.36	707.99	188.69	984.75	479.4	792.61	271.57	914.33	241.59
18.585	0	0.66	0.1	0.39	0.44	0.13	0.12	3.33	13.8	4.9	93.35	15.93	0	0.97	1.86	10	4.9	0.14	14.93	17.1	12.78	7.58	0	0.19	3.74	0.98	1.12	0.31	57.71	87.13	13.8	1.45	7.36	0	0	0	5.56	45.14	2.62	61.82	134.76	707.01	187.19	980.77	472.4	782.23	267.38	913.21	235.73
18.618	0	0.68	0.1	0.33	0.42	0.12	0.11	3.28	13.99	4.64	93.44	14.81	0	0.92	1.86	9.21	4.64	0.14	14.04	18.93	12.73	4.84	0	0.18	3.48	0.95	0.93	0.27	57.52	87.59	13.99	3.18	7.29	0	0	0	9.98	45.37	5.06	61.24	128.41	708.58	188.05	979.25	470.52	788.62	270.03	913.22	238.99
18.651	0	0.71	0.1	0.28	0.4	0.13	0.11	3.26	13.8	4.38	93.48	13.43	0.27	0.85	1.95	8.68	4.38	0.13	14.88	21.87	11.6	4.57	0	0.17	3.15	0.93	0.86	0.4	55.26	87.86	13.8	5.53	7.89	0	0	0	13.51	45.78	6.49	61.04	128.06	708.46	188.16	982.82	473.65	792.95	275.13	916.23	240.46
18.685	0	0.71	0.09	0.2	0.37	0.14	0.12	3.21	13.04	3.94	93.58	10.36	1.82	2.17	2.02	8.2	3.94	0.11	14.67	24.23	9.28	3.37	0	0.14	2.48	0.93	0.71	0.31	51.82	87.92	13.04	3.12	8.14	0	0	0	10.01	41.04	5.21	61.31	138.02	709.5	188.62	984.18	473.68	786.93	273.38	920.87	240.05
18.718	0	0.73	0.09	0.21	0.36	0.14	0.11	3.25	13.94	3.74	93.5	11.35	1.93	2.13	2	7.65	3.74	0.11	14.88	24.48	9.82	3.4	0	0.14	2.3	0.88	0.81	0.4	52.87	88.79	13.94	5.32	8.25	0	0	0	13.37	41.13	5.08	61.42	136.21	709.94	186.87	989.46	476.82	791.34	277.67	921.46	237.4
18.752	0	0.76	0.1	0.23	0.32	0.16	0.11	3.16	13.77	3.45	93.69	11.56	2.35	2.16	2.04	6.41	3.45	0.1	17.4	27.59	11.86	4.3	0	0.11	1.99	0.91	0.74	0.27	50.61	89.28	13.77	6.65	8.22	0	0	0	11.2	41.07	6.37	60.64	135.3	709	187.76	989.94	479.34	792.56	275.48	923.29	240.59
18.785	0	0.85	0.1	0.19	0.29	0.16	0.11	3.16	14.11	3.2	93.68	8.79	2.49	3.15	1.87	5.73	3.2	0.09	17.32	33.08	11.64	3.37	0	0.09	1.84	0.96	0.72	0.27	46.9	90.15	14.11	3.96	8.1	0	0	0	9.66	39.12	5.98	60.48	142.64	707.23	183.89	994.99	483.44	789.69	270.97	928.76	239.27
18.818	0	1.02	0.1	0.22	0.28	0.17	0.11	3.2	13.32	3.18	93.59	10.54	2.07	2.34	1.99	5.38	3.18	0.09	19.03	38.01	13.66	3.6	0	0.08	1.55	1.02	0.61	0.28	47.69	90.75	13.32	2.65	7.79	0	0	0	11.16	40.65	5.37	60.18	146.17	710.52	184.32	997.67	482.08	790.86	274.08	932.62	238.48
18.852	0	1.09	0.1	0.18	0.27	0.16	0.11	3.18	13.13	2.94	93.64	7.83	2.3	3.37	1.77	5.24	2.94	0.09	18	41.53	12.31	2.88	0	0.07	1.52	1.11	0.47	0.19	44.64	90.9	13.13	1.01	7.69	0	0	0	11.82	38.78	4.4	60.55	151.04	711.71	185.53	999.44	484.28	788.56	276.37	934.99	239.34
18.885	0	1.34	0.1	0.15	0.29	0.14	0.12	3.29	12.33	2.78	93.42	7.05	2.58	3.44	1.74	5.29	2.78	0.09	16.05	45.63	9.11	2.38	0	0.06	1.66	1.03	0.38	0.22	45.19	91.73	12.33	0.86	7.4	0	0	0	9.04	38.68	4.19	60.09	149.75	712.81	184.58	1000.61	483.52	789.72	272.69	935.4	238
18.918	0	1.52	0.1	0.15	0.29	0.14	0.12	3.36	12.38	2.89	93.29	7.17	3.2	4.49	1.67	5.83	2.89	0.1	17.1	49.14	8.4	2.47	0	0.05	1.83	1.08	0.28	0.25	44.38	91.75	12.38	0.55	7.36	0	0	0	8.68	37.29	3.45	60.05	151.31	714.87	183.13	1003.88	484.72	790.25	270.19	937.91	237.15
18.952	0	1.83	0.11	0.16	0.31	0.12	0.12	3.37	11.63	2.88	93.26	7.16	1.97	4.27	1.71	5.14	2.88	0.1	14.99	51.99	7.75	2.23	0	0.05	2.3	1.08	0.21	0.3	46.45	92.5	11.63	0.29	6.88	0	0	0	8.62	37.55	2.46	60.02	149.54	719.92	184.46	1003.74	481.43	792.13	269.62	938.08	237.06
18.985	0	1.9	0.11	0.15	0.31	0.12	0.12	3.51	11.13	2.76	92.98	6.9	1.94	5.85	1.79	6.11	2.76	0.12	15.6	53.86	7.57	2.1	0	0.05	2.32	1.08	0.13	0.37	45.36	92.43	11.13	0.22	6.51	0	0	0	7.06	35.89	3.48	59.86	149.41	720.16	183.59	1003.96	480.53	793.33	266.4	939.95	237.65
19.018	0	1.67	0.11	0.15	0.34	0.12	0.12	3.79	10.75	2.49	92.41	8.56	2.54	12.46	1.79	7.32	2.49	0.13	16.86	50.05	7.22	1.49	0	0.04	1.89	1.04	0.11	0.41	46.99	93.18	10.75	1.15	6.22	0	0	0	7.5	31.75	3.22	60.8	153.31	721.03	180.51	1006.86	479.9	792.67	264.42	943.15	235.1
19.052	0	1.36	0.11	0.13	0.37	0.12	0.12	4.19	10.72	1.95	91.62	8.17	3	11.15	1.81	8.49	1.95	0.13	16.41	44.36	5.18	0.93	0	0.03	1.7	0.94	0.1	0.47	46.81	94.44	10.72	0.88	5.72	0.24	0	0	9.51	32.38	2.96	61.35	154.2	725.28	182.19	1007.67	478.64	794.43	265.92	945.9	237.05
19.085	0	0.9	0.11	0.12	0.4	0.11	0.12	4.53	10.18	1.51	90.94	8.13	3.55	20.59	1.9	10.67	1.51	0.12	16.41	33.68	3.53	0.66	0	0.03	1.93	0.99	0.1	0.58	46.76	94.16	10.18	3.41	5.44	0.72	0	0	6.83	28.75	3.4	61.34	156.42	726.29	181.78	1009.89	479.79	794.92	262.46	949.42	238.01
19.119	0	0.58	0.11	0.11	0.47	0.08	0.11	5.18	8.84	1.08	89.64	6.54	2.21	31.57	2.15	14.63	1.08	0.11	12.58	23.25	1.72	0.31	0	0.03	1.84	1.07	0.09	1.01	45.6	93.34	8.84	3.01	4.9	1.4	0	0	8.15	25.87	4.38	61.75	159.59	722.19	177.9	1018.23	489.6	796.67	262.41	954.33	237.68
19.152	0	0.43	0.13	0.09	0.43	0.08	0.11	4.75	7.31	1.06	90.51	4.71	2.19	32.96	1.87	15.04	0.82	0.11	12.55	18.16	1.75	0.28	0	0.03	1.84	1.06	0.1	1.13	40.86	91	7.31	0.29	4.73	2.64	0	0	6.28	25.55	6.04	60.19	171.59	722.34	180.3	1020.38	491.24	794.28	263.57	964.68	243.44
19.185	0	0.33	0.13	0.08	0.4	0.08	0.11	4.28	6.75	0.95	91.45	3.94	2.32	54.08	1.59	14.45	0.73	0.09	11.4	11.73	1.3	0.24	0	0.03	1.35	0.95	0.1	0.88	39.15	89.28	6.75	0.33	4.89	3.27	0	0	7.12	21.18	2.95	61.45	169.74	731.15	178.49	1037.93	502.02	803.98	265.77	971.65	239.33
19.219	0	0.23	0.14	0.06	0.34	0.09	0.1	3.48	4.96	1.08	93.04	2.25	3.9	60.01	1.29	15.03	0.49	0.08	13.54	7.81	0.94	0.19	0	0.02	1.23	1.08	0.15	1.16	31.38	83.85	4.96	0.2	5.23	4.29	0	0	7.07	19.97	2.43	60.7	182.31	735.35	179.76	1043.45	505.67	801.54	264.57	982.63	243.51
19.252	0	0.21	0.16	0.06	0.29	0.12	0.11	2.64	4.01	0.93	94.71	2.25	6.36	50.53	1.13	12.05	0.42	0.06	17.18	5.86	0.8	0.16	0	0.02	1.17	0.93	0.17	0.92	29.21	80.22	4.01	0.22	5.91	5.19	0	0	8.23	21.89	1.35	60.94	177.87	739.33	178.87	1054.02	511.87	810.02	269.1	985.61	240.73
19.285	0	0.18	0.16	0.05	0.25	0.16	0.11	1.91	3.03	0.89	96.19	2.18	8.83	52.32	0.97	10.12	0.29	0.05	20.11	4.33	0.62	0.18	0	0.02	1.33	0.89	0.2	0.61	25.88	74.27	3.03	1.06	6.88	5.32	0	0	6.9	21.54	1.61	60.58	182.56	746.42	182.1	1057.26	510.94	812.89	268.6	993.9	244.86
19.319	0	0.15	0.14	0.04	0.21	0.22	0.11	1.25	2.34	0.75	97.5	1.99	11.43	65.91	0.97	9.89	0.17	0.05	23.15	2.93	0.64	0.21	0	0.02	1.36	0.75	0.22	0.8	21.7	64.2	2.34	0.75	8.11	5.1	0	0	7.54	18.7	2.96	61.74	183.36	751.97	185.09	1059.64	510.23	818.11	269.99	1000.33	249.54
19.352	0	0.15	0.15	0.04	0.18	0.2	0.11	0.9	2.15	0.7	98.21	1.36	10.97	51.85	0.81	7.18	0.15	0.04	20.83	2.38	0.67	0.16	0	0.02	1.3	0.7	0.28	0.62	19.15	58.99	2.15	2.98	8.52	5.38	0	0	4.09	21.63	2.62	58.88	191.09	752.55	182.19	1062.59	508.61	815.68	265	1005.92	246.97
19.385	0	0.13	0.13	0.03	0.15	0.25	0.11	0.57	1.68	0.62	98.87	1.16	13.12	57.45	0.69	4.7	0.11	0.04	21.31	2.41	0.73	0.16	0	0.02	1.17	0.62	0.36	0.6	16.42	50.57	1.68	3.02	10.31	5	0	0	6.8	20.5	2.07	60.94	181.45	757.46	184.66	1066.43	513.25	823.83	267.2	1004.42	249.58
19.419	0	0.12	0.09	0.03	0.13	0.33	0.1	0.34	1.05	0.52	99.32	0.95	15.77	52.78	0.7	4.17	0.07	0.03	20.67	2.13	0.8	0.14	0	0.02	0.88	0.52	0.41	0.44	14.32	38.65	1.05	1.2	12.99	2.56	0	0	5.42	21.44	3.24	60.21	181.73	761.31	185.25	1070.49	513.12	829.32	266.15	1010.45	251.41
19.452	0	0.11	0.07	0.03	0.12	0.4	0.09	0.32	0.9	0.48	99.19	0.99	17.61	56.21	0.67	4.01	0.07	0.03	21.23	2.14	0.9	0.13	0	0.02	0.9	0.48	0.55	0.28	14.36	37.51	0.88	4.74	14.5	1.39	0	0	4.08	20.75	4.01	59.21	190.03	762.68	185.23	1071.89	510.07	827.91	267.01	1017.32	251.67
19.486	0	0.09	0.04	0.02	0.1	0.65	0.08	0.21	0.61	0.4	98.7	1.24	22.39	60.41	0.67	4.45	0.04	0.03	20.17	2.11	0.97	0.15	0	0.02	0.61	0.4	0.47	0.08	14.4	26.91	0.53	5.58	19.35	0	0	0	4.26	19.89	4.01	59.61	186.45	764.33	185.44	1074.32	512.23	831.56	266.65	1017.44	252.12
19.519	0	0.08	0.03	0.02	0.1	0.93	0.07	0.16	0.47	0.35	98.13	1.87	25.75	44.84	0.71	4.98	0.03	0.03	21.39	2.15	0.96	0.17	0	0.02	0.47	0.35	0.53	0.08	13.75	19.13	0.42	4.58	22.01	0	0	0	3.88	23.04	3.38	58.75	190.54	768.24	182.56	1078.28	508.21	832.9	265.17	1022.67	248.05
19.552	0	0.08	0.03	0.02	0.1	0.87	0.07	0.15	0.54	0.34	98.26	1.86	25.23	67.64	0.77	5.7	0.03	0.04	20.13	2.32	0.83	0.21	0	0.03	0.54	0.34	0.61	0.09	14.63	16.77	0.38	5.45	22	0	0	0	3.55	18.31	3.12	59.22	193.37	770.95	184.15	1080.34	509.11	833.2	266.64	1025.79	249.34
19.586	0	0.07	0.02	0.02	0.08	1.47	0.06	0.11	0.43	0.29	97.06	4.4	30.47	33.31	0.83	5.44	0.03	0.04	18.65	3.04	0.79	0.29	0	0.03	0.43	0.29	0.74	0.08	13.28	9.93	0.23	3.34	27.51	0	0	0	0.69	25.47	2.67	57.69	189.22	772.05	182.76	1081.27	508.75	835.8	260.7	1024.59	247.98
19.619	0	0.08	0.02	0.02	0.09	1.24	0.06	0.11	0.41	0.29	97.52	3.49	28.85	58.02	0.81	6.69	0.03	0.05	18.5	3.69	0.73	0.4	0	0.04	0.41	0.29	0.73	0.13	14.25	9.68	0.2	1.62	26.02	0	0	0	5.19	20.38	4.07	59.94	190.57	774.58	183.17	1082.39	505.37	839.07	267.39	1028.71	248.51
19.652	0	0.07	0.02	0.02	0.09	1.37	0.05	0.11	0.43	0.24	97.26	5.18	30.22	52.72	0.86	7.43	0.03	0.05	15.25	3.51	0.56	0.3	0	0.04	0.43	0.24	0.82	0.18	14.42	8.33	0.16	3.07	28.58	0	0	0	1.6	21.46	3.04	58.33	192.95	774.68	180.42	1084.37	505.41	837.3	261.19	1029.6	245.38
19.686	0	0.06	0.01	0.01	0.08	2.09	0.05	0.1	0.48	0.22	95.82	9.48	34.37	44.28	0.83	7.42	0.03	0.07	14.88	3.55	0.51	0.24	0	0.06	0.48	0.22	0.82	0.18	15.62	7.08	0.11	6.53	32.63	0	0	0	3.93	23.15	2.93	59.22	184.55	774.62	180.42	1082.59	505.35	840.4	261.67	1024.2	245.01
19.719	0	0.07	0.02	0.01	0.08	1.8	0.05	0.11	0.54	0.24	96.4	7.72	32.9	45.55	0.95	7.22	0.04	0.09	14.95	4.01	0.45	0.27	0	0.06	0.54	0.24	0.86	0.2	15.89	7.24	0.11	4.6	31.23	0	0	0	2.2	22.89	3.05	58.78	184.79	774.28	181.27	1080.94	503.55	839.48	262.06	1023.45	244.72
19.753	0	0.08	0.02	0.02	0.09	1.5	0.05	0.11	0.63	0.25	96.99	6.44	31.23	46.38	0.96	7.65	0.04	0.1	14.11	5.04	0.5	0.44	0	0.08	0.63	0.25	0.89	0.11	19.91	7.62	0.09	3.21	30.02	0	0	0	3.52	22.72	4.12	59.42	186.61	776.45	181.84	1083.28	503.71	842.45	263.12	1028.38	247.22
19.786	0	0.08	0.02	0.02	0.11	1.18	0.05	0.12	0.67	0.24	97.63	4.85	28.99	42.64	0.94	9.18	0.04	0.11	13.52	4.89	0.49	0.3	0	0.09	0.67	0.24	0.97	0.13	21.84	7.79	0.09	2.84	28.15	0	0	0	5.3	23.48	1.78	60.35	180.99	780.45	183.55	1085	505.09	844.76	266.84	1024.46	245.22
19.819	0	0.09	0.02	0.02	0.11	0.96	0.06	0.11	0.71	0.24	98.08	3.7	26.99	61.02	0.87	7.7	0.05	0.11	13.29	5.76	0.56	0.3	0	0.09	0.71	0.24	0.88	0.12	21.01	7.84	0.1	3.8	26.38	0	0	0	8.14	19.76	1.63	62.41	189.7	780.18	181.44	1083.13	498.55	839.52	270.95	1026.89	241.29
19.853	0	0.11	0.03	0.03	0.13	0.63	0.06	0.11	1.14	0.27	98.74	2.24	22.9	46.94	0.82	8.01	0.08	0.12	12.07	6.51	0.68	0.21	0	0.12	1.14	0.27	0.72	0.17	24.07	7.88	0.08	11.41	23.17	0	0	0	9.55	22.61	3.88	62.8	184.4	780.5	183.41	1077.17	493.66	842.47	269.39	1025.38	245.98
19.886	0	0.13	0.04	0.03	0.14	0.42	0.07	0.11	1.18	0.29	99.16	1.19	18.82	52.88	0.76	6.85	0.09	0.1	12.83	7.15	0.8	0.2	0	0.13	1.18	0.29	0.7	0.33	22.79	8.15	0.09	3.03	19.09	0	0	0	7.91	21.42	0.63	62.38	189.58	775.33	180.7	1071.81	491.42	829.99	268.02	1017.3	238.77
19.919	0	0.14	0.04	0.03	0.14	0.31	0.08	0.11	1.55	0.34	99.38	0.9	15.79	46.61	0.72	7.52	0.1	0.09	11.38	8.32	1.06	0.26	0	0.15	1.55	0.34	0.65	0.82	19.47	7.9	0.1	2.13	17.09	0	0	0	10.99	22.68	2.12	64.06	183.85	775.17	181.7	1067.86	488.9	832.98	268.61	1014.82	241.54
19.953	0	0.16	0.06	0.03	0.15	0.18	0.09	0.1	2.16	0.41	99.65	0.59	10.07	59.59	0.62	7.29	0.15	0.08	11.2	9.87	1.26	0.32	0	0.22	2.16	0.41	0.65	1.99	17.07	6.74	0.12	5.66	12.22	0	0	0	11.82	20.06	1.03	65.37	186.1	775.76	181.73	1066.98	487.39	830.22	270.41	1013.78	239.77
19.986	0	0.16	0.07	0.03	0.16	0.13	0.09	0.1	2.92	0.46	99.68	0.42	7.1	63.81	0.6	7.7	0.16	0.07	8.96	9.08	1.39	0.33	0	0.24	2.74	0.46	0.61	2.92	14.57	6.4	0.13	3.56	10.68	0	0	0	9.74	19.17	0.77	64.82	187.81	775.57	181.4	1066.92	488.31	828.43	266.33	1014.46	240.54
20.019	0	0.15	0.09	0.03	0.15	0.1	0.1	0.09	4.1	0.49	99.69	0.33	4.06	62.85	0.59	6.48	0.2	0.07	7.7	7.37	1.51	0.29	0	0.29	4.1	0.49	0.63	3.73	11.07	5.64	0.16	0.61	8.82	0	0	0	9.08	19.37	0.41	64.61	187.02	775.96	181.6	1066.98	488.67	828.45	265.47	1013.8	240.49
20.053	0	0.15	0.1	0.03	0.14	0.08	0.11	0.09	4.88	0.45	99.7	0.33	2.42	64.43	0.45	5.1	0.23	0.06	8.42	7.07	1.61	0.28	0	0.31	4.88	0.52	0.52	2.28	7.6	5.91	0.18	1.18	6.9	0	0	0	8.2	19.03	0.8	64.1	191.73	776.66	182.53	1066.53	487.24	826.72	265.69	1016.96	241.78
20.086	0	0.14	0.11	0.03	0.14	0.08	0.11	0.09	5.24	0.34	99.73	0.33	1.64	72.94	0.34	4.95	0.24	0.07	7.73	5.06	1.84	0.21	0	0.33	5.24	0.53	0.48	1.54	6.12	5.3	0.2	0.83	6.43	0	0	0	5.89	17.04	0.37	63.78	191.48	777.81	183.17	1065.94	485.33	826.45	265.46	1016.32	240.64
20.12	0	0.13	0.11	0.03	0.13	0.09	0.12	0.08	4.36	0.37	99.74	0.33	2.79	75.49	0.28	4.61	0.26	0.06	11.7	3.68	1.83	0.23	0	0.37	4.36	0.57	0.47	0.87	3.81	4.5	0.29	0.34	5.63	0	0	0	4.79	16.38	0.61	63.15	193.72	775.92	181.31	1067.76	488.29	825.39	261.68	1017.99	240.89
20.153	0	0.12	0.11	0.03	0.13	0.09	0.12	0.08	4.11	0.32	99.73	0.33	2.85	79.84	0.23	5.44	0.27	0.07	12.71	2.9	1.86	0.19	0	0.32	4.11	0.62	0.38	0.71	2.97	4.22	0.3	0.23	5.2	0	0	0	5.97	15.12	1.75	63.82	194.04	775.58	178.6	1072.98	491.51	829.32	260.5	1022.36	240.8
20.186	0	0.11	0.11	0.03	0.13	0.1	0.12	0.08	2.75	0.26	99.74	0.33	3.94	88.34	0.18	4.97	0.23	0.1	13.64	2.21	1.72	0.16	0	0.26	2.75	0.57	0.28	0.42	2.86	4.45	0.26	0.19	5.42	0	0	0	4.36	11.88	1.09	63.72	190.65	777.14	176.75	1076.98	492.43	832.8	259.6	1022.14	237.28
20.22	0	0.11	0.12	0.02	0.14	0.08	0.12	0.08	1.88	0.24	99.72	0.33	3.25	71.91	0.16	5.9	0.19	0.11	12.48	1.34	1.13	0.15	0	0.24	1.88	0.57	0.22	0.24	2.13	3.83	0.24	0.26	4.75	0	0	0	7.43	17.3	2.79	64.06	189.47	776.87	176.14	1079.97	495.29	837.43	260.36	1025.81	240.04
20.253	0	0.11	0.11	0.02	0.14	0.08	0.11	0.09	1.27	0.2	99.72	0.33	3.58	78	0.13	6.67	0.18	0.13	11.16	1.06	0.71	0.1	0	0.2	1.27	0.53	0.19	0.12	2.28	3.87	0.18	0.42	5.26	0	0	0	8.35	15.67	1.52	64.68	192.82	781.36	177.41	1087.15	500.95	839.66	262.59	1031.31	241.37
20.286	0	0.1	0.1	0.02	0.14	0.08	0.11	0.09	0.77	0.18	99.72	0.33	4.26	86.26	0.1	7.21	0.16	0.17	10.51	0.83	0.42	0.11	0	0.18	0.77	0.47	0.16	0.09	2.13	3.6	0.15	1.11	5.91	0	0	0	8.63	12.82	0.47	65.23	191.33	784.76	175.23	1095.31	505.45	844.57	261.79	1034.54	239.08
20.32	0	0.1	0.1	0.02	0.14	0.1	0.1	0.09	0.51	0.16	99.72	0.33	5.53	84.57	0.1	7.79	0.12	0.2	11.32	0.47	0.28	0.13	0	0.16	0.51	0.47	0.13	0.08	1.79	3.5	0.11	0.29	6.66	0	0	0	10.32	13.49	0.07	65.69	198.56	789.56	176.36	1102.52	509.79	846.28	263.99	1043.58	241.73
20.353	0	0.09	0.09	0.02	0.13	0.13	0.1	0.09	0.29	0.14	99.73	0.33	8.44	87.64	0.1	8.24	0.11	0.22	14.25	0.34	0.3	0.19	0	0.14	0.29	0.41	0.12	0.07	2.25	3.65	0.08	0.37	8.18	0	0	0	7.18	12.21	0.78	64.28	195.19	790.89	176.48	1103.66	509.48	850.07	260.47	1044.4	242.22
20.386	0	0.08	0.07	0.02	0.13	0.18	0.09	0.1	0.18	0.11	99.64	0.34	11.22	87.43	0.08	9.21	0.08	0.25	15.46	0.21	0.34	0.23	0	0.11	0.18	0.34	0.11	0.08	2.51	3.95	0.06	0.21	10.28	0	0	0	8.3	12.3	0.94	64.75	197.51	794.11	174.79	1107.8	508.67	852.86	259.92	1049.49	241.23
20.42	0	0.07	0.05	0.02	0.11	0.35	0.08	0.09	0.12	0.09	99.3	0.63	17.15	92	0.09	8.5	0.07	0.25	18.59	0.16	0.33	0.28	0	0.08	0.12	0.22	0.11	0.07	3.09	3.98	0.04	0.4	14.6	0	0	0	8.06	9.79	0.38	65.13	197.74	799.02	176	1112.14	509.8	856.42	260.78	1053.25	241.89
20.453	0	0.07	0.05	0.02	0.11	0.35	0.08	0.1	0.1	0.1	99.29	0.77	17.54	89.27	0.1	9.69	0.06	0.23	16.05	0.11	0.33	0.2	0	0.07	0.1	0.21	0.1	0.07	3.67	4.6	0.03	0.49	15.97	0	0	0	7.28	11.41	-0.07	64.64	197.63	803.31	178.68	1113.48	508.83	858.7	262.93	1055.33	243.05
20.487	0	0.06	0.03	0.01	0.09	0.72	0.06	0.11	0.08	0.11	98.57	2.18	24.48	92.4	0.11	9.44	0.04	0.19	14.74	0.1	0.23	0.09	0	0.04	0.08	0.13	0.08	0.07	5.37	5.97	0.02	0.89	22.99	0	0	0	7.39	9.51	0.26	65.05	194.95	805.37	179.55	1116.08	511.01	862.75	262.89	1056.86	244.76
20.52	0	0.05	0.02	0.01	0.08	1.32	0.05	0.1	0.08	0.11	97.35	4.89	30.29	92.5	0.11	7.64	0.03	0.16	15.4	0.08	0.23	0.07	0	0.03	0.07	0.11	0.07	0.08	7.53	6.93	0.01	0.6	28.2	0	0	0	8.49	9.44	-0.26	65.57	195.04	806.54	179.15	1118.17	512.24	863.6	263.69	1057.68	244.26
20.553	0	0.05	0.02	0.01	0.07	1.42	0.05	0.1	0.08	0.1	97.16	6.29	31.19	89.59	0.13	7.21	0.03	0.12	13.36	0.09	0.22	0.04	0	0.02	0.06	0.1	0.07	0.08	8.76	7.7	0.01	0.73	29.86	0	0	0	10.68	11.24	-0.12	66.32	195.37	805.65	179.92	1118.81	515.25	863.61	266.06	1057.96	246.12
20.587	0	0.04	0.01	0.01	0.06	4.23	0.04	0.11	0.09	0.07	91.54	22.38	41.6	92.99	0.14	6.23	0.02	0.1	15.28	0.12	0.24	0.03	0	0.01	0.06	0.07	0.08	0.09	15.24	11.02	0.01	0.62	38.93	0	0	0	8.32	9.08	-0.27	65.34	195.24	807.21	181.24	1118.01	513.47	863.71	265.28	1058.03	246.29
20.62	0	0.04	0.01	0.01	0.06	5.39	0.04	0.12	0.12	0.07	89.22	25.62	43.74	92.93	0.18	6.86	0.02	0.09	17.61	0.15	0.25	0.04	0	0.01	0.06	0.07	0.1	0.12	16.1	10.85	0.01	1.35	40.04	0	0	0	7.3	9.12	-0.42	65.27	190.16	810.63	183.44	1117.89	511.67	867.76	266.39	1056.92	246.84
20.653	0	0.04	0.01	0.01	0.06	8.61	0.03	0.12	0.16	0.06	82.77	39.39	48.36	92.66	0.2	6.23	0.02	0.07	18.71	0.23	0.3	0.06	0	0.01	0.06	0.06	0.11	0.16	21.29	11.71	0	1.23	43.98	0	0	0	7.42	9.33	0.19	65.1	192.33	810.67	182.96	1119.88	512.21	868.64	267.45	1059.86	246.78
20.687	0	0.04	0	0.01	0.05	18.57	0.02	0.12	0.23	0.05	62.86	69.72	56.68	91.57	0.24	6.21	0.02	0.07	18.78	0.29	0.35	0.09	0	0.01	0.07	0.05	0.13	0.23	31.46	12.16	0	0.88	51.86	0	0	0	4.74	10.07	0.44	63.56	192.84	811.41	183.81	1119.04	510.21	868.67	266.32	1060.52	246.84
20.72	0	0.05	0	0.01	0.05	17.07	0.03	0.12	0.28	0.05	65.87	65.83	55.63	92.78	0.21	4.91	0.02	0.06	19.16	0.45	0.41	0.17	0	0.01	0.09	0.05	0.18	0.28	32.14	12.63	0	0.45	50.75	0	0	0	6.31	9.23	0.78	64.22	191.98	807.55	181.52	1116.74	511.08	866.37	263.32	1057.63	246.61
20.754	0	0.05	0	0.02	0.06	20.29	0.02	0.13	0.2	0.04	59.43	78.38	58.1	89.64	0.22	5	0.02	0.07	15.16	0.57	0.45	0.26	0	0.01	0.09	0.04	0.21	0.2	41.83	15.24	0	0.3	54.68	0	0	0	4.74	11.21	1.74	63.04	192.86	808.93	181.28	1120.18	510.65	869.95	264.6	1061.91	246
20.787	0	0.06	0	0.02	0.07	14.64	0.02	0.14	0.14	0.03	70.73	71.74	54.66	88.87	0.26	6.61	0.03	0.09	12.56	0.7	0.43	0.27	0	0.01	0.08	0.03	0.22	0.14	44.5	15.47	0	0.39	52.46	0	0	0	5.58	11.61	1.48	63.33	193.94	809.51	183.23	1119.74	511.7	869.12	266.97	1062.12	247.79
20.82	0	0.06	0	0.02	0.07	10.61	0.02	0.14	0.09	0.03	78.78	63.75	51.41	90.51	0.24	6.38	0.03	0.1	10.57	0.72	0.43	0.32	0	0.01	0.09	0.03	0.22	0.09	45.35	15.59	0	0.3	50.18	0	0	0	4.62	10.72	1.92	62.77	194.1	808.77	180.5	1121.27	511.05	870.04	263.98	1063.28	245.72
20.854	0	0.08	0.01	0.03	0.09	6.5	0.03	0.14	0.09	0.04	87.01	46.96	46.48	84.97	0.22	6.13	0.04	0.11	9.53	0.82	0.38	0.32	0	0.01	0.09	0.03	0.22	0.06	47.03	16.12	0	0.25	45.91	0	0	0	5.35	13.34	2.25	62.53	196.05	807.91	179.26	1122.17	511.15	869.74	263.96	1064.89	245.22
20.887	0	0.09	0.01	0.03	0.09	4.89	0.03	0.14	0.09	0.04	90.21	38.05	43.73	82.18	0.18	5.54	0.04	0.13	8.72	0.81	0.38	0.34	0	0.01	0.09	0.02	0.19	0.05	47.85	15.96	0	0.35	43.63	0	0	0	5.84	14.36	2.68	62.5	194.95	807.45	179.34	1123.27	512.77	871.32	264.8	1065.35	245.92
20.92	0	0.08	0.01	0.03	0.09	6.04	0.03	0.14	0.08	0.04	87.92	42.74	45.66	93.9	0.16	5.99	0.04	0.15	10.25	0.82	0.4	0.34	0	0.01	0.08	0.02	0.23	0.06	46.79	16.45	0	0.15	44.85	0	0	0	5.5	8.33	2.87	63.37	192.5	806.92	178.69	1120.64	512.71	870.65	258.6	1062.83	247.54
20.954	0	0.09	0.01	0.03	0.1	4.4	0.03	0.14	0.1	0.05	91.2	30.88	42.48	84.79	0.13	6.29	0.05	0.17	10.66	0.73	0.32	0.3	0	0.01	0.08	0.02	0.22	0.1	48.84	14.96	0	0.13	41.65	0	0	0	3.97	13.41	1.85	61.66	194.34	809.63	178.07	1127.62	514.55	873.54	262.42	1067	243.93
20.987	0	0.09	0.01	0.03	0.1	4.38	0.03	0.14	0.11	0.05	91.25	31	42.46	89.04	0.14	5.98	0.05	0.18	10.48	0.58	0.27	0.22	0	0.01	0.07	0.02	0.21	0.11	47.78	15.36	0	0.05	41.69	0	0	0	4.81	11.53	3.07	62.41	196.78	810.21	178.7	1126	512.92	873.42	260.8	1069.73	247.15
21.02	0	0.09	0.01	0.03	0.1	4.39	0.03	0.13	0.1	0.05	91.21	29.45	42.4	95.32	0.13	6.03	0.05	0.18	11.46	0.58	0.26	0.23	0	0.01	0.05	0.02	0.26	0.1	45.73	14.67	0	0.04	41.23	0	0	0	2.4	6.93	3.39	61.94	192.54	808.82	176.63	1123.39	509.9	873.66	255.64	1065.89	244.75
21.054	0	0.09	0.01	0.03	0.1	3.43	0.04	0.12	0.15	0.05	93.15	22.2	39.96	88.64	0.09	4.89	0.05	0.17	11.55	0.43	0.17	0.2	0	0.01	0.07	0.02	0.28	0.15	44.11	13.09	0	0.07	38.86	0	0	0	5.65	11.73	1.7	62.62	195.58	812.09	174.63	1132.22	514.11	876.19	260.6	1070.82	241.3
21.087	0	0.09	0.01	0.03	0.09	3.68	0.04	0.12	0.15	0.05	92.64	22.28	40.52	81.49	0.07	4.58	0.05	0.15	12.79	0.38	0.19	0.22	0	0.01	0.07	0.02	0.3	0.15	41.44	13.28	0	0.07	38.89	0	0	0	7.58	14.59	3.81	62.95	196.55	810.1	174.29	1131.22	514.02	877.48	260.31	1073.39	244.54
21.121	0	0.08	0.01	0.03	0.09	3.37	0.04	0.12	0.36	0.05	93.27	19.83	39.59	85.55	0.07	5.1	0.05	0.16	12.99	0.29	0.17	0.28	0	0.01	0.07	0.02	0.39	0.36	38.98	12.45	0	0.11	37.97	0	0	0	8.63	13.11	4.71	63.83	196.43	810.39	174.31	1130.24	513.76	878.33	257.75	1074.48	247.27
21.154	0	0.08	0.01	0.02	0.09	3.75	0.04	0.12	0.24	0.05	92.49	20.42	40.5	87.5	0.06	4.98	0.05	0.14	14.54	0.29	0.21	0.3	0	0.01	0.08	0.01	0.44	0.24	36.86	13.52	0	0.06	38.2	0	0	0	9.44	12.27	4.22	64.44	198.12	812.1	173.62	1130.99	512.32	877.98	257.67	1075.77	246.15
21.187	0	0.07	0.01	0.02	0.08	3.4	0.04	0.12	0.24	0.05	93.21	19.95	39.68	83.63	0.05	4.45	0.05	0.13	13.06	0.23	0.22	0.29	0	0.01	0.09	0.01	0.42	0.24	33.8	13.25	0	0.08	38.02	0	0	0	7.02	13.84	3.51	62.89	193.54	812.14	173.16	1134.02	514.98	880.77	257.82	1073.78	243.45
21.221	0	0.07	0.01	0.02	0.07	3.61	0.04	0.12	0.16	0.05	92.77	21.56	40.31	88.87	0.05	4.2	0.05	0.12	12.99	0.2	0.21	0.25	0	0.01	0.09	0.01	0.46	0.16	30.31	13.54	0	0.03	38.63	0	0	0	9.28	11.61	4.48	64.55	198.64	815.71	172.8	1134.12	511.62	881.4	254.81	1079.87	246.59
21.254	0	0.06	0.01	0.02	0.07	3.67	0.04	0.11	0.19	0.05	92.65	20.88	40.38	89.52	0.04	4.42	0.05	0.12	13.79	0.19	0.19	0.26	0	0.01	0.11	0.01	0.47	0.19	28.16	12.65	0	0.06	38.38	0	0	0	6.23	11.28	3.04	63.09	195.91	815.72	174.14	1134.62	513.19	880.81	256.56	1076.32	244.11
21.287	0	0.06	0.01	0.01	0.06	4.28	0.04	0.11	0.21	0.04	91.44	25.81	41.97	89.36	0.03	4.06	0.04	0.11	13.2	0.15	0.16	0.22	0	0.01	0.11	0.01	0.39	0.21	24.59	13.16	0	0.03	40.1	0	0	0	7.24	11.36	3.26	63.72	197.7	816.91	173.24	1133.3	509.72	880.18	254.91	1077.57	243.95
21.321	0	0.04	0.01	0.01	0.05	7.15	0.03	0.12	0.17	0.03	85.7	40.74	47	86.94	0.03	4.58	0.03	0.12	14.45	0.15	0.16	0.25	0	0.02	0.11	0.01	0.42	0.17	21.17	13.04	0	0.12	44.33	0	0	0	7.06	12.52	3.33	63.47	193.32	815.07	172.4	1134.56	512.12	882.23	255.85	1075.09	242.49
21.354	0	0.05	0.01	0.01	0.05	6.15	0.03	0.11	0.22	0.03	87.7	39.98	45.74	89.68	0.03	5.3	0.03	0.13	11.99	0.12	0.15	0.21	0	0.02	0.1	0.01	0.43	0.22	22.17	11.79	0	0.04	44.14	0	0	0	3.38	11.19	2.93	61.71	196.93	814.76	175.58	1132.62	512.63	878.63	255.9	1075.24	244.63
21.387	0	0.05	0.01	0.01	0.06	4.92	0.03	0.12	0.19	0.03	90.17	37.55	43.84	82.2	0.05	6.95	0.03	0.18	9.06	0.12	0.11	0.16	0	0.02	0.11	0.01	0.33	0.19	22.12	11.17	0	0.02	43.5	0	0	0	6.29	14.35	1.99	62.84	191.55	814.09	177.28	1128.29	512.16	877.55	258.78	1068.6	245.05
21.421	0	0.05	0.01	0.01	0.07	3.41	0.03	0.12	0.28	0.03	93.18	30.18	40.5	83.8	0.08	8.57	0.03	0.25	6.37	0.12	0.12	0.13	0	0.02	0.13	0.01	0.27	0.28	22.29	9.31	0	0.02	41.45	0	0	0	7.1	13.78	1.75	63.27	191.71	813.36	177.98	1126.53	511.5	875.91	260.85	1066.96	244.94
21.454	0	0.05	0.01	0.01	0.07	2.93	0.03	0.13	0.27	0.03	94.13	26.13	39.03	72.14	0.12	9.19	0.03	0.34	6.09	0.15	0.14	0.13	0	0.03	0.15	0.01	0.25	0.27	23.72	10.09	0	0.02	40.2	0	0	0	3.12	17.24	2.77	60.97	189.35	811.55	177.86	1122.06	506	875.59	258.33	1064.36	243.53
21.488	0	0.05	0.01	0.01	0.08	2.76	0.03	0.13	0.19	0.03	94.47	22.33	38.24	52.48	0.2	10.14	0.03	0.4	7.55	0.22	0.22	0.22	0	0.03	0.19	0.02	0.25	0.19	22.89	10.21	0.01	0.06	38.91	0	0	0	5.22	21.5	3.49	61.03	188.44	809.54	175.86	1118.67	502.52	874.67	256.76	1062.6	242.89
21.521	0	0.05	0.01	0.02	0.09	2.16	0.03	0.14	0.26	0.04	95.68	16.14	35.74	63.54	0.31	11.01	0.03	0.48	8.01	0.28	0.22	0.21	0	0.04	0.26	0.02	0.28	0.24	22.55	9.8	0.01	0.02	36.41	0	0	0	4.72	19.22	4.3	61.56	183.37	808.22	175.36	1116.13	501.08	876.16	254.66	1059.15	242.8
21.554	0	0.05	0.01	0.01	0.09	1.99	0.04	0.13	0.44	0.05	96.02	12.89	34.62	64.01	0.58	10.38	0.03	0.52	9.74	0.43	0.24	0.27	0	0.05	0.44	0.02	0.36	0.31	18.87	9.83	0.01	0.07	34.78	0	0	0	2.76	19.12	4	61.09	186.18	809.5	175.73	1110.6	493.33	872.19	251.82	1058.11	241.91
21.588	0	0.06	0.01	0.01	0.08	1.37	0.04	0.13	0.72	0.06	97.26	8	30.88	73.8	0.9	8.85	0.04	0.58	9.61	0.62	0.26	0.23	0	0.06	0.72	0.03	0.43	0.47	14.62	10.12	0.01	0.04	31.47	0	0	0	3.62	16.82	5.47	62.11	183.93	809.01	175.4	1108.18	490.43	873.78	250.77	1057.55	243.1
21.621	0	0.06	0.02	0.01	0.09	0.99	0.05	0.13	1.2	0.07	98.01	5.44	27.6	73.04	1.28	8.07	0.04	0.69	8.93	0.87	0.25	0.14	0	0.07	1.2	0.04	0.49	0.92	11.54	10.11	0.02	0.01	28.9	0	0	0	3.2	17.02	5.42	62.01	182.9	809.02	175.57	1106.43	488.99	873.31	249.73	1056.09	243.04
21.654	0	0.07	0.02	0.02	0.09	0.7	0.06	0.12	2.02	0.09	98.6	3.25	23.93	53.31	1.2	6.12	0.04	0.6	9.26	1.27	0.32	0.1	0	0.09	2.02	0.05	0.55	1.26	9.91	9.89	0.02	0.05	25.55	0	0	0	5.9	21.34	5.35	62.3	176.63	807.35	173.96	1103.75	484.89	874.53	253.96	1050.47	238.4
21.688	0	0.08	0.04	0.02	0.1	0.36	0.07	0.1	3.63	0.16	99.28	1.42	17.39	70.09	1.27	5.24	0.04	0.44	7.83	1.19	0.31	0.1	0	0.16	3.63	0.07	0.69	1.19	8.33	8.38	0.04	0.07	20.29	0	0	0	4.19	17.74	5.51	62.46	177.86	806.29	173.88	1099.89	482.65	871.27	249.59	1048.83	239.3
21.721	0	0.08	0.04	0.02	0.1	0.26	0.08	0.11	5.05	0.19	99.48	1.01	14.15	63.81	1.46	5.4	0.04	0.36	6.82	1.01	0.28	0.09	0	0.19	5.05	0.08	0.74	1.03	7.36	8.41	0.04	0.07	17.93	0	0	0	6.8	19.16	5.66	63.42	176.59	807.69	175.88	1099.45	484.45	872.59	250.56	1049.02	243.06
21.755	0	0.09	0.06	0.02	0.11	0.16	0.1	0.1	7.4	0.28	99.69	0.56	8.93	61.45	1.35	4.84	0.04	0.34	6.12	0.8	0.26	0.13	0	0.28	7.4	0.09	0.73	0.78	5.8	8.41	0.08	0.03	13.69	0	0	0	6.61	19.67	6	63.22	175.77	807.08	176.25	1099.04	484.19	873.02	251.77	1048.58	243.09
21.788	0	0.1	0.07	0.03	0.12	0.12	0.11	0.1	8.61	0.4	99.75	0.41	6.4	60.26	1.64	4.89	0.04	0.33	6.24	0.7	0.25	0.12	0	0.4	8.61	0.12	0.7	0.74	4.83	7.45	0.11	0.02	11.58	0	0	0	5.03	19.92	5.85	62.44	175.51	805.92	176.11	1100.01	486.36	872.83	251.05	1048.15	242.79
21.821	0	0.1	0.07	0.03	0.12	0.13	0.11	0.1	8.8	0.37	99.74	0.4	6.74	62.95	1.58	4.69	0.04	0.33	7.55	0.75	0.34	0.11	0	0.37	8.8	0.13	0.58	0.54	4.19	7.74	0.12	0.06	11.39	0	0	0	6.75	19.35	4.83	63.03	176.2	804.93	176.89	1100.21	488.34	870.78	255.65	1046.43	241.69
21.855	0	0.1	0.09	0.03	0.13	0.1	0.12	0.11	8.73	0.56	99.74	0.33	3.95	58.2	1.45	5.56	0.04	0.28	8.33	0.67	0.38	0.12	0	0.56	9.89	0.18	0.55	0.6	2.82	8.38	0.23	0.07	8.73	0	0	0	8.25	20.34	4.63	63.31	175.22	803.56	176.31	1100.75	490.11	870.69	257.22	1045.16	241
21.888	0	0.1	0.09	0.03	0.13	0.1	0.12	0.11	8.58	0.6	99.73	0.33	3.51	58.75	1.55	6.39	0.04	0.26	8.58	0.77	0.46	0.13	0	0.6	9.8	0.2	0.53	0.47	2.07	8.95	0.32	0.08	8.23	0.21	0	0	6.63	20.23	3.56	62.38	179.5	803.55	176.31	1099.82	488.93	866.65	256.3	1045.38	239.8
21.921	0	0.1	0.09	0.03	0.13	0.1	0.12	0.12	8.57	0.58	99.73	0.33	4.08	65.87	1.86	6.78	0.04	0.24	9.72	0.85	0.69	0.16	0	0.58	8.57	0.22	0.54	0.55	1.94	8.75	0.32	0.13	8.23	0.67	0	0	4.89	18.71	3.1	61.79	184.53	801.55	174.61	1097.91	485.53	861.63	255.74	1045.15	236.47
21.955	0	0.1	0.12	0.03	0.14	0.09	0.12	0.12	7.18	0.71	99.72	0.33	3.18	56.03	1.76	7.65	0.04	0.26	10.41	1.09	0.83	0.19	0	0.71	7.18	0.28	0.51	0.82	0.97	8.81	0.53	0.02	6.96	2.4	0	0	7.28	20.79	3.31	62.37	182.75	801.3	173.64	1096.48	483.48	862.15	256.22	1043.74	235.69
21.988	0	0.1	0.14	0.03	0.14	0.08	0.13	0.11	7.99	0.75	99.72	0.33	2.15	56.67	1.71	7	0.04	0.24	9.61	1.24	0.75	0.16	0	0.75	7.99	0.32	0.53	0.85	0.93	8.56	0.56	0.04	6.44	3.13	0	0	6.19	20.66	4.35	62.3	178.27	801.26	174.66	1095.34	484.6	864.93	252.95	1042.64	238.88
22.021	0	0.11	0.15	0.03	0.14	0.08	0.13	0.11	8.42	0.92	99.71	0.33	0.86	59.6	1.68	7.23	0.04	0.22	9.26	1.3	0.66	0.11	0	0.92	8.42	0.33	0.53	1.24	0.67	8.14	0.65	0.05	5.53	3.03	0	0	7.42	20.06	3.53	63.2	175.47	801.75	176.3	1093.8	485.19	864.57	255.13	1039.32	239.2
22.055	0	0.11	0.15	0.03	0.16	0.06	0.14	0.12	7.97	0.96	99.69	0.33	0	63.68	1.74	8.31	0.03	0.2	7.97	1.43	0.5	0.09	0	0.96	8.35	0.38	0.51	1.17	0.5	7.74	0.73	0.05	4.44	2.86	0	0	7.51	19.19	2.83	63.4	175.07	801.14	176.85	1092.62	485.41	862.91	256.23	1037.09	238.61
22.088	0	0.11	0.15	0.03	0.17	0.05	0.14	0.12	6.08	0.88	99.67	0.33	0	54.44	1.83	9.64	0.03	0.19	6.08	1.03	0.34	0.06	0	0.88	9.4	0.39	0.55	1.05	0.5	7.86	0.68	0.05	4.11	2.72	0	0	8.52	21.11	2.22	63.56	173.39	801.07	177.54	1090.58	484.95	861.91	256.64	1034.39	238.81
22.122	0	0.11	0.17	0.03	0.16	0.05	0.15	0.11	6.91	0.95	99.66	0.33	0	48.14	1.83	7.7	0.03	0.18	6.91	1.12	0.43	0.08	0	0.95	10.72	0.36	0.58	1.42	0.5	6.7	0.73	0.04	3.77	3.35	0	0	8.28	22.37	2.57	63.37	172.18	801.99	178.85	1089.23	482.36	862.98	258.9	1033.98	238.79
22.155	0	0.12	0.19	0.03	0.15	0.05	0.15	0.1	6.98	0.88	99.63	0.33	0	51.11	1.71	6.48	0.03	0.18	6.98	0.99	0.43	0.08	0	0.88	12.42	0.38	0.57	1.34	0.47	6.66	0.64	0.02	3.38	3.55	0	0	7.69	21.78	3.07	63.53	168.89	801.16	179.91	1086.17	481.63	863.14	257.55	1031.15	240.37
22.188	0	0.12	0.18	0.04	0.15	0.05	0.16	0.1	7.62	0.83	99.64	0.4	0	53.56	1.7	6.16	0.03	0.18	7.62	0.83	0.41	0.08	0	0.88	15.08	0.37	0.57	1.55	0.46	6.57	0.61	0.03	3.28	3.16	0	0	7.45	21.29	2.56	63.49	170.78	801.57	180.4	1084.74	479.68	861.05	258.3	1030.82	239.72
22.222	0	0.13	0.16	0.04	0.15	0.06	0.18	0.1	10.01	0.72	99.65	0.6	0	64.26	1.59	6.06	0.03	0.18	10.01	0.87	0.44	0.14	0	0.72	18.36	0.37	0.59	2.58	0.38	6.63	0.64	0.02	3.54	2.4	0	0	8.32	19.07	0.77	64.07	176.94	800.87	180.06	1083.85	477.74	855.08	262.67	1030.01	236.02
22.255	0	0.13	0.16	0.04	0.15	0.07	0.18	0.1	11.27	0.82	99.64	0.72	0	58.3	1.36	5.85	0.03	0.16	11.27	1.2	0.46	0.18	0	0.82	19.8	0.37	0.63	3	0.38	6.27	0.67	0.03	3.64	2.41	0	0	7.24	20.32	1.16	63.06	179.43	798.88	178.78	1082.53	475.73	852.85	261.9	1030.17	234.48
22.288	0	0.13	0.16	0.04	0.14	0.07	0.19	0.09	11.22	0.8	99.63	0.77	0	59.72	1.28	5.25	0.03	0.14	11.22	1.36	0.49	0.22	0	0.8	20.72	0.41	0.62	3.11	0.36	5.93	0.6	0.04	3.53	2.12	0	0	8.77	20.03	1.91	64.36	168.36	799.91	181.05	1080.82	478.73	858.57	259.49	1025.72	239.33
22.322	0	0.14	0.18	0.05	0.14	0.06	0.19	0.09	11.04	0.83	99.61	0.84	0	52.82	1.15	4.77	0.02	0.15	11.04	1.63	0.59	0.34	0	0.83	22.24	0.49	0.58	3.26	0.34	5.59	0.57	0.03	3.1	2.75	0	0	6.33	21.44	2.88	62.84	168.16	799.32	181.63	1080.57	477.44	859.69	260.09	1026.55	239.25
22.355	0	0.14	0.2	0.05	0.14	0.06	0.19	0.09	9.04	0.88	99.6	0.72	0	64.92	1.05	4.56	0.02	0.15	9.04	2.1	0.63	0.36	0	0.88	22.05	0.56	0.55	2.1	0.36	5.66	0.53	0.02	2.91	3.36	0	0	4.02	18.92	2.23	61.99	174.48	798.72	181.42	1080.69	477.16	855.34	259.31	1028.56	238.42
22.388	0	0.14	0.22	0.04	0.14	0.05	0.18	0.09	7.35	0.84	99.57	0.54	0	76.07	0.99	4.91	0.02	0.14	7.35	2.24	0.53	0.37	0	0.84	19.51	0.66	0.46	1.16	0.36	5.58	0.49	0.04	2.63	4.04	0	0	5.03	16.22	1.98	62.56	178.3	797.82	180.49	1083.95	481.49	854.13	259.46	1031.25	238.95
22.422	0	0.14	0.22	0.04	0.15	0.05	0.18	0.09	8.3	0.97	99.57	0.49	0	69.09	0.91	5.49	0.03	0.13	8.3	3.17	0.54	0.6	0	0.97	17.44	0.79	0.41	0.81	0.36	5.35	0.46	0.09	2.2	3.98	0	0	6.91	17.98	2.05	62.72	181.35	796.8	180.41	1086.19	485.05	853.46	261.35	1033.56	240.15
22.455	0	0.15	0.23	0.04	0.14	0.05	0.17	0.09	9.87	0.88	99.54	0.48	0	70.72	0.63	5.07	0.03	0.12	9.87	4.35	0.55	0.74	0	0.88	15.58	0.72	0.39	0.39	0.41	5.41	0.4	0.1	2.34	4.47	0	0	7.74	17.59	0.33	63.05	182.46	797.22	181.05	1089.03	488.93	852.31	264.88	1032.92	238.95
22.489	0	0.15	0.25	0.04	0.14	0.07	0.18	0.08	14.05	0.95	99.5	0.62	0	71.26	0.51	3.99	0.03	0.1	14.99	4.7	0.59	0.86	0	0.95	14.05	0.62	0.4	0.26	0.45	4.6	0.3	0.16	2.4	5.12	0	0	10.25	17.46	1.08	64.16	183.67	796.02	180.7	1091.18	492.6	853.26	266.46	1035.13	240.79
22.522	0	0.14	0.22	0.03	0.14	0.07	0.16	0.08	9.35	0.72	99.57	0.42	0.32	71.8	0.37	4.37	0.02	0.11	14.22	4.31	0.49	0.53	0	0.72	9.35	0.52	0.33	0.17	0.58	4.53	0.25	0.12	2.62	3.95	0	0	11.48	17.33	0.36	64.98	185.61	799.09	181.46	1096.4	495.44	855.67	270.41	1038.88	240.65
22.555	0	0.13	0.2	0.03	0.14	0.08	0.14	0.08	5.83	0.57	99.59	0.37	2.36	68.99	0.3	5.03	0.02	0.14	15.9	4.13	0.4	0.28	0	0.57	5.83	0.42	0.29	0.12	0.66	4.68	0.22	0.07	3.06	3.86	0	0	14.1	18	-0.16	65.84	189.82	799.79	181.25	1099.6	498.87	854.8	272.37	1042.1	241.56
22.589	0	0.12	0.16	0.02	0.14	0.08	0.13	0.09	3.23	0.49	99.69	0.33	3.16	69.31	0.25	5.8	0.03	0.16	14.54	3.28	0.29	0.14	0	0.49	3.23	0.32	0.22	0.08	1	4.48	0.16	0.14	3.75	2.01	0	0	14.03	17.93	-0.36	65.82	192.02	801.6	181.67	1103.45	500.62	856.42	274.86	1045.49	241.34
22.622	0	0.12	0.13	0.02	0.14	0.09	0.12	0.09	1.86	0.38	99.72	0.33	4.52	85.33	0.22	6.22	0.03	0.18	15.48	2.7	0.19	0.1	0	0.38	1.86	0.26	0.17	0.04	1.42	4.98	0.12	0.16	4.3	0.65	0	0	12.73	13.2	-2.77	66.21	192.17	803.12	182.02	1106.33	504.97	854.73	273.65	1044.06	240.8
22.655	0	0.11	0.11	0.02	0.14	0.11	0.12	0.1	1.02	0.29	99.71	0.33	6.01	76.54	0.21	6.91	0.03	0.21	16.87	2.13	0.15	0.09	0	0.29	1.02	0.2	0.13	0.04	2.27	5.69	0.08	0.17	4.94	0	0	0	10.63	16.09	-1.98	64.52	192.36	801.75	181.06	1108.12	506.15	856.01	272.3	1045.67	240.14
22.689	0	0.11	0.1	0.02	0.14	0.13	0.11	0.1	0.68	0.22	99.71	0.35	7.91	78.75	0.18	7.22	0.03	0.23	16.99	1.24	0.1	0.09	0	0.22	0.68	0.15	0.12	0.05	3.92	5.78	0.06	0.1	6.57	0	0	0	11.1	15.45	-1.46	64.65	196.85	801.03	180.69	1108.29	505.79	854.21	273.22	1048.3	240.31
22.722	0	0.1	0.09	0.02	0.15	0.17	0.11	0.1	0.44	0.2	99.66	0.44	10.04	84.22	0.2	8.76	0.02	0.26	19.38	0.71	0.07	0.08	0	0.2	0.44	0.12	0.1	0.1	4.55	5.81	0.05	0.11	7.57	0	0	0	11.99	13.62	-1.35	65.62	197.62	802.22	180.97	1108.84	505.62	854.81	273.85	1049.68	240.99
22.756	0	0.1	0.08	0.02	0.16	0.19	0.1	0.11	0.24	0.11	99.63	0.52	11.26	87.27	0.19	10.37	0.03	0.29	18.26	0.47	0.05	0.1	0	0.11	0.24	0.09	0.07	0.14	8.25	6.58	0.02	0.13	9.11	0	0	0	12.08	12.37	-2.11	66.27	195.47	804.26	181.82	1108.76	505.65	855.6	272.95	1048.55	241.63
22.789	0	0.1	0.06	0.02	0.16	0.21	0.09	0.11	0.17	0.08	99.58	0.59	12.73	87.91	0.21	10.4	0.02	0.28	16.34	0.24	0.05	0.09	0	0.08	0.17	0.07	0.05	0.13	11.98	6.63	0.01	0.14	11.24	0	0	0	13.52	12.08	-2.53	67	194.2	804.77	180.37	1111.16	507.03	857.21	273.13	1048.64	240.41
22.822	0	0.1	0.06	0.03	0.17	0.23	0.08	0.12	0.12	0.08	99.55	0.62	13.47	83.03	0.21	11.47	0.02	0.25	14.88	0.18	0.05	0.1	0	0.08	0.12	0.06	0.04	0.11	14.08	6.78	0.01	0.1	12.51	0	0	0	11.8	14.06	-1.64	65.94	194.46	805.02	180.63	1111.84	507.03	858.7	271.42	1050.83	241.4
22.856	0	0.1	0.04	0.03	0.16	0.43	0.07	0.12	0.11	0.05	99.15	1.11	19.64	88.2	0.18	10.62	0.02	0.2	14.15	0.16	0.06	0.12	0	0.05	0.11	0.03	0.04	0.08	22.63	7.03	0.01	0.14	18.6	0	0	0	11.74	11.94	-1.54	66.42	194.78	806.96	180.89	1112.9	506.38	860.09	271.33	1052.61	241.73
22.889	0	0.1	0.03	0.03	0.16	0.59	0.06	0.13	0.1	0.04	98.81	1.99	23.01	89.98	0.15	12.05	0.02	0.19	12.52	0.1	0.06	0.1	0	0.04	0.1	0.02	0.04	0.08	28.55	7.39	0	0.08	22.43	0	0	0	12.7	11.03	-1.12	67.15	195.21	807.91	180.55	1113.38	506.72	860.94	269.24	1054.41	243.28
22.922	0	0.09	0.02	0.03	0.16	0.74	0.05	0.13	0.1	0.04	98.52	2.55	25	90.34	0.14	12.61	0.02	0.17	13.24	0.07	0.07	0.1	0	0.04	0.1	0.02	0.04	0.07	30.12	7.38	0	0.08	24.01	0	0	0	11.57	10.82	-0.35	66.68	195.74	808.9	180.08	1115.49	507.26	863.2	267.09	1057.58	244.08
22.956	0	0.09	0.01	0.03	0.14	1.83	0.04	0.12	0.08	0.03	96.34	8.19	33.58	89.46	0.14	11.94	0.01	0.17	14.46	0.07	0.1	0.1	0	0.03	0.08	0.01	0.05	0.08	37.74	6.59	0	0.06	31.63	0	0	0	10.3	11.31	0.38	66.03	196.13	810.08	179.79	1116.27	505.84	864.98	265.25	1059.99	244.36
22.989	0	0.08	0.01	0.03	0.13	1.8	0.04	0.12	0.09	0.03	96.4	8.95	33.58	94.23	0.13	11.47	0.02	0.16	12.94	0.05	0.09	0.11	0	0.03	0.07	0.01	0.06	0.09	35.99	5.88	0	0.06	32.24	0	0	0	10.36	8.03	0.42	66.73	198.38	813.91	179.24	1119.15	503.95	867.16	264.87	1064.42	243.75
23.022	0	0.08	0.01	0.03	0.13	2.42	0.04	0.12	0.11	0.03	95.15	14.54	36.63	93.9	0.12	11.74	0.01	0.15	11.6	0.05	0.08	0.11	0	0.03	0.07	0.01	0.05	0.11	40.43	5.84	0	0.11	35.65	0	0	0	10.85	8.33	-0.84	67.3	197.75	818.13	178.7	1123	503.81	869.73	265.34	1066.07	241.74
23.056	0	0.08	0.01	0.03	0.13	3.17	0.03	0.11	0.16	0.03	93.67	23.08	39.48	95.07	0.12	11.55	0.01	0.14	9.5	0.05	0.06	0.1	0	0.03	0.07	0	0.06	0.16	46.04	5.28	0	0.17	39.18	0	0	0	11.05	7.2	-1.97	67.7	197.88	821.76	179.16	1125.5	503.61	871.11	266.41	1067.34	240.86
23.089	0	0.08	0.01	0.03	0.12	2.76	0.03	0.11	0.14	0.03	94.49	22.14	38.34	95.82	0.11	10.12	0.01	0.13	7.63	0.05	0.04	0.07	0	0.03	0.08	0	0.07	0.14	43.7	5.09	0	0.2	38.84	0	0	0	10.76	6.34	-1.06	67.81	198.42	822.97	179.29	1126.43	502.72	873.19	266.09	1070.1	241.7
23.123	0	0.06	0.01	0.02	0.09	4	0.03	0.09	0.14	0.04	92.01	33.82	42.04	94.23	0.11	8.24	0.01	0.11	7.22	0.04	0.04	0.04	0	0.04	0.07	0	0.08	0.14	37.11	3.96	0	0.2	42.49	0	0	0	10.62	8.03	-0.8	67.65	200.01	823.92	178.31	1127.4	501.77	873.66	264.09	1072.39	241.48
23.156	0	0.05	0.01	0.02	0.07	4.56	0.03	0.09	0.12	0.04	90.89	39.33	43.39	95.9	0.12	7.42	0.01	0.1	6.73	0.05	0.04	0.04	0	0.04	0.07	0	0.09	0.12	31.04	3.1	0	0.2	43.97	0	0	0	11.86	6.24	-2.03	68.62	198.34	826.45	177.58	1129.49	501.7	875.07	264.84	1071.79	239.57
23.189	0	0.05	0.01	0.01	0.06	4.98	0.03	0.08	0.1	0.04	90.05	41.82	44.23	94.63	0.1	7.38	0.01	0.09	7.09	0.05	0.05	0.04	0	0.04	0.07	0	0.09	0.1	27.85	2.66	0	0.15	44.61	0	0	0	11.99	7.65	-1.2	68.81	197.43	828.58	177.13	1131.07	500.07	878.66	264.16	1074.56	239.64
23.223	0	0.04	0	0.01	0.05	6.52	0.03	0.08	0.09	0.05	86.97	50.61	46.87	94.51	0.08	7.53	0.01	0.08	7.8	0.06	0.05	0.05	0	0.05	0.07	0	0.09	0.09	22.92	2	0	0.07	46.82	0	0	0	10.72	7.77	-1.12	68.32	196.34	830.43	177.01	1132.87	500.1	881.05	262.23	1076.1	239.71
23.256	0	0.04	0	0.01	0.05	7.21	0.02	0.08	0.08	0.05	85.58	54.23	47.89	96.7	0.08	7.47	0.01	0.07	7.93	0.07	0.06	0.05	0	0.05	0.06	0	0.08	0.08	21.42	1.92	0	0.03	47.72	0	0	0	9.45	5.12	-0.99	67.89	195.78	832.28	176.6	1134.93	499.74	883.37	260.97	1077.94	239.21
23.289	0	0.04	0	0.01	0.05	8.09	0.02	0.08	0.09	0.05	83.83	56.77	48.96	97.19	0.08	6.91	0.01	0.07	8.86	0.07	0.06	0.05	0	0.05	0.06	0	0.1	0.09	19.34	1.7	0	0.11	48.36	0	0	0	8.79	4.28	-1.42	67.58	195.01	835.47	177.3	1138.35	501.4	886.35	260.54	1080.26	239.87
23.323	0	0.03	0	0.01	0.04	11.27	0.02	0.08	0.1	0.05	77.46	66.81	52.3	97.56	0.08	5.94	0.01	0.07	10.11	0.07	0.07	0.05	0	0.05	0.06	0	0.12	0.1	13.17	1.48	0	0.07	51.02	0	0	0	7.77	3.56	0.47	67.37	193.82	836.9	175.66	1138.75	498.22	890.4	255.47	1083.65	240.51
23.356	0	0.03	0	0.01	0.04	11.12	0.02	0.07	0.12	0.05	77.75	65.63	52.1	97.54	0.08	4.99	0.01	0.06	10.49	0.08	0.07	0.05	0	0.05	0.06	0	0.15	0.12	12.26	1.56	0	0.1	50.69	0	0	0	6.27	3.6	-0.29	66.25	195.15	838.89	172.82	1144.04	498.55	892.33	253.85	1086.72	236.63
23.389	0	0.03	0	0.01	0.04	9.07	0.02	0.08	0.17	0.05	81.85	59.83	50.06	96.66	0.08	5.63	0.01	0.06	9.54	0.07	0.06	0.05	0	0.05	0.06	0	0.15	0.17	10.48	1.66	0	0.1	49.15	0	0	0	7.97	5.17	1.12	67.02	191.65	841.09	170.85	1148.74	499.74	899.61	252.05	1090.68	237.13
23.423	0	0.03	0	0.01	0.03	9.2	0.03	0.07	0.15	0.06	81.59	60.62	50.22	98.11	0.08	4.47	0.01	0.06	9.41	0.09	0.07	0.06	0	0.06	0.06	0	0.18	0.15	8.09	1.53	0	0.05	49.35	0	0	0	8.7	2.25	1.14	67.84	188.62	846.26	167.48	1152.18	496.14	905.25	246.54	1093.5	234.62
23.456	0	0.03	0	0.01	0.04	6.3	0.03	0.07	0.1	0.05	87.4	52.08	46.69	96.12	0.08	4.63	0.01	0.05	6.44	0.09	0.05	0.05	0	0.05	0.05	0	0.19	0.1	9	2.05	0	0.07	47.18	0	0	0	10.99	5.95	0.32	68.44	201.2	852.77	164.44	1161.61	494.83	905.98	248.69	1106.44	231.46
23.49	0	0.03	0.01	0.01	0.04	4.07	0.03	0.08	0.04	0.04	91.87	40.25	42.58	97.32	0.09	5.28	0.01	0.05	4.15	0.08	0.06	0.04	0	0.04	0.04	0	0.16	0.04	9.94	2.98	0	0.05	44.21	0	0	0	9.31	4.05	0.37	67.63	199.29	858.43	164.22	1166.59	493.78	912.24	246.87	1110.88	230.78
23.523	0	0.04	0.01	0.01	0.04	3.9	0.03	0.08	0.04	0.03	92.19	38.65	42.17	97.08	0.09	5.36	0.01	0.05	4.24	0.09	0.07	0.04	0	0.03	0.04	0	0.13	0.03	11.01	3.86	0	0.08	43.79	0	0	0	9.17	4.48	-0.68	67.34	194.84	862.57	164.58	1172.18	497.03	917.86	247.45	1111.93	230.2
23.556	0	0.04	0.01	0.01	0.05	3.81	0.03	0.08	0.03	0.03	92.39	38.32	41.96	98.37	0.09	5.59	0.01	0.06	3.94	0.1	0.09	0.03	0	0.03	0.03	0	0.12	0.02	12.35	4.55	0	0.02	43.7	0	0	0	4.41	1.48	0.94	65.06	196.79	865.65	165.91	1170.4	490.63	919.66	243.7	1116.07	231.39
23.59	0	0.03	0.01	0.01	0.05	4.54	0.03	0.09	0.02	0.02	90.91	43.69	43.65	96.73	0.09	6.61	0	0.07	4.47	0.1	0.1	0.03	0	0.02	0.02	0	0.08	0.01	13.64	5.82	0	0.07	45.09	0	0	0	9.08	5.07	-3.42	67.23	196.42	879.52	167.24	1186.78	497.07	929.05	252.93	1123.97	228.73
23.623	0	0.04	0.01	0.01	0.05	4.04	0.03	0.1	0.02	0.02	91.92	38.57	42.43	98.32	0.08	7.38	0	0.09	4.9	0.11	0.12	0.05	0	0.02	0.02	0	0.07	0.02	14.27	6.15	0	0.05	43.77	0	0	0	11.18	1.65	-0.96	68.3	205.51	884.65	167.23	1189.56	495.45	931.42	248.17	1136.47	234.34
23.656	0	0.04	0.01	0.01	0.05	3.73	0.03	0.1	0.02	0.02	92.55	32.75	41.44	97.53	0.07	6.16	0	0.11	6.53	0.14	0.13	0.08	0	0.02	0.01	0	0.05	0.02	15.73	7.09	0	0.11	42.19	0	0	0	8.34	3.62	-0.04	66.82	199.09	890.11	163.14	1196.34	489.71	942.52	246.46	1140.73	227.79
23.69	0	0.05	0.01	0.01	0.07	2.36	0.03	0.12	0.03	0.02	95.29	18.87	36.88	96.53	0.09	7.47	0.01	0.16	7.26	0.13	0.12	0.13	0	0.02	0.01	0	0.04	0.03	19.67	10.77	0	0.03	37.59	0	0	0	10.05	5.38	-0.85	67.3	199.74	895.87	155.78	1203.16	484.86	947.31	239.88	1146.13	220.76
23.723	0	0.06	0.01	0.01	0.08	1.87	0.04	0.12	0.05	0.02	96.26	13.95	34.61	98.23	0.09	7.37	0.01	0.24	7.53	0.15	0.12	0.14	0	0.02	0.01	0	0.04	0.05	20.27	10.57	0	0.04	35.35	0	0	0	7.88	1.91	0.44	66.32	200.18	902.56	155.27	1208.22	481.17	954.72	237.14	1154.23	220.78
23.757	0	0.08	0.02	0.02	0.1	1	0.04	0.13	0.03	0.02	98	7.37	28.88	97.78	0.08	7.12	0.01	0.3	5.02	0.15	0.07	0.08	0	0.02	0.02	0	0.04	0.03	27.26	12.9	0	0.12	30.91	0	0	0	16.08	3.07	-1.24	71.22	203.46	922.63	150.86	1222.64	474.55	967.77	234.91	1170.47	217.37
23.79	0	0.09	0.02	0.02	0.11	0.84	0.05	0.12	0.03	0.02	98.32	5.94	27.26	98.36	0.08	6.38	0.01	0.3	4.78	0.15	0.08	0.09	0	0.02	0.02	0	0.04	0.03	28.96	11.62	0	0.1	29.48	0	0	0	14.35	-1.54	0.91	70.56	202.91	927.35	153.33	1225.82	475.61	974.9	230.8	1177.68	223.58
23.823	0	0.09	0.02	0.03	0.12	0.64	0.05	0.11	0.03	0.03	98.71	4.48	24.84	98.41	0.08	7.18	0.01	0.34	3.71	0.13	0.08	0.07	0	0.03	0.03	0	0.04	0.02	29.08	9.9	0	0.08	27.63	0	0	0	13.16	1.37	0.1	70.44	198.39	935.14	155.78	1230.94	475.52	982.49	232.39	1180.7	223.86
23.857	0	0.14	0.03	0.05	0.18	0.38	0.05	0.12	0.04	0.03	99.24	2.85	19.84	98.67	0.1	7.6	0.01	0.34	3.5	0.16	0.07	0.09	0	0.03	0.04	0	0.04	0.01	41.83	10.58	0	0.32	23	0	0	0	11.71	0.46	-0.35	70.07	195.57	943.23	158.17	1239.28	478.23	991.45	234.43	1186.8	225.05
23.89	0	0.16	0.03	0.06	0.21	0.47	0.05	0.12	0.03	0.02	99.06	5.65	21.66	98.6	0.11	8.96	0.01	0.39	5.2	0.18	0.09	0.19	0	0.02	0.03	0	0.04	0.01	49.33	9.87	0	0.06	24.05	0	0	0	10.8	-0.72	2.82	69.09	199.57	941.67	155.21	1243.97	481.49	995.69	227.26	1195.26	228.68
23.923	0	0.15	0.02	0.06	0.25	0.57	0.05	0.15	0.04	0.02	98.86	9.98	23.43	98.77	0.14	13.57	0.01	0.41	5.8	0.16	0.07	0.2	0	0.02	0.04	0	0.04	0	52.39	9.7	0	0.44	25.48	0	0	0	9.59	0.06	0.06	68.54	198.79	953.19	159.84	1255.11	485.1	1003.32	236.81	1201.88	227.45
23.957	0	0.18	0.02	0.08	0.29	0.7	0.05	0.15	0.04	0.02	98.61	18.15	25.11	98.7	0.13	13.63	0.02	0.4	7.54	0.22	0.08	0.28	0	0.02	0.04	0	0.05	0	60.96	9.15	0	0.25	26.38	0	0	0	9.94	-0.34	2.48	68.33	200.68	953.19	159.3	1258.34	489.2	1007.59	230.83	1208.26	233.18
23.99	0	0.18	0.02	0.08	0.26	0.92	0.05	0.14	0.05	0.03	98.17	16.76	27.51	98.71	0.13	11.72	0.03	0.38	9.46	0.3	0.1	0.37	0	0.02	0.05	0	0.05	0	61.66	10.06	0	0.23	27.88	0	0	0	10.47	-0.3	3.36	68.43	205.66	953.72	158.66	1260.65	489.63	1008	230.15	1213.6	234.79
24.023	0	0.17	0.02	0.07	0.23	0.95	0.04	0.12	0.05	0.04	98.11	13.61	27.91	98.49	0.15	10.54	0.04	0.42	8.34	0.45	0.14	0.29	0	0.02	0.05	0	0.05	0	59.8	8.44	0	0.37	28.73	0	0	0	9.81	-1.13	4.55	67.94	206.34	957.31	158.4	1262.42	486.49	1012.28	227.32	1218.43	236.2
24.057	0	0.17	0.02	0.07	0.24	0.62	0.05	0.12	0.08	0.06	98.77	10.45	23.99	98.77	0.18	11.29	0.06	0.46	6.63	0.39	0.15	0.3	0	0.04	0.08	0	0.05	0	55.31	5.68	0	0.71	25.75	0	0	0	9.28	0.09	3.45	68.17	201.44	959.81	156.06	1262.35	481.2	1014.06	227.37	1215.49	229.91
24.09	0	0.16	0.03	0.06	0.22	0.43	0.05	0.1	0.1	0.07	99.15	6	20.62	98.32	0.21	9.55	0.07	0.43	4.96	0.45	0.15	0.23	0	0.04	0.1	0	0.06	0.01	49.53	5.2	0	0.69	23.26	0	0	0	10.87	-1.65	2.35	69.21	199.36	962.29	154.03	1264.9	480.89	1015.83	226.77	1215.2	226.8
24.124	0	0.16	0.04	0.05	0.21	0.26	0.06	0.09	0.15	0.14	99.48	3.26	16.1	98.67	0.2	7.96	0.14	0.43	2.84	0.46	0.12	0.16	0	0.06	0.15	0	0.07	0.06	43.19	3.74	0	0.38	19.88	0	0	0	9.48	-0.46	1.76	68.33	201.43	965.05	152.06	1266.77	477.97	1016.24	223.51	1217.67	224.11
24.157	0	0.16	0.04	0.05	0.2	0.2	0.07	0.08	0.21	0.2	99.59	2.06	13.69	98.38	0.21	6.33	0.2	0.48	2.87	0.48	0.16	0.15	0	0.07	0.21	0	0.07	0.03	38.96	3.12	0	0.32	17.65	0	0	0	11.66	-1.48	3.48	70	202.53	967.35	150.71	1268.85	476.22	1020.58	221.17	1223.04	226.21
24.19	0	0.15	0.05	0.04	0.17	0.21	0.07	0.08	0.29	0.2	99.59	1.33	13.75	97.67	0.19	5.2	0.2	0.51	3.48	0.57	0.19	0.12	0	0.08	0.29	0	0.06	0.03	34.52	2.74	0	0.18	17.49	0	0	0	11.66	-3.32	4	69.93	206.19	970.67	150.52	1272.4	476.08	1023.08	219.3	1229.09	227.82
24.224	0	0.13	0.04	0.04	0.15	0.26	0.07	0.08	0.43	0.26	99.48	1.2	15.79	98.21	0.22	5.25	0.26	0.6	4.37	0.52	0.19	0.12	0	0.1	0.43	0	0.06	0.02	29.71	2.06	0	0.08	19.13	0	0	0	10.81	-1.98	2.91	69.61	203.85	973.11	151.29	1274.58	476.97	1024.85	219.3	1228.51	227.99
24.257	0	0.13	0.04	0.03	0.15	0.27	0.07	0.08	0.41	0.3	99.45	1.18	16.16	98.53	0.29	5.44	0.3	0.65	5.55	0.53	0.18	0.14	0	0.09	0.41	0	0.05	0.01	29.41	2.11	0	0.26	19.03	0	0	0	10.07	-0.97	2.37	69.34	201.58	976.12	152.62	1277.74	478.93	1028.16	221.64	1229.67	227.21
24.29	0	0.13	0.04	0.03	0.15	0.39	0.07	0.08	0.4	0.4	99.23	1.55	19.12	98.43	0.38	5.65	0.4	0.7	8.08	0.58	0.11	0.2	0	0.08	0.29	0	0.05	0	30.95	2.31	0	0.25	20.82	0	0	0	12.39	-1.32	1.04	70.95	198.61	977.48	154.57	1279.44	482.96	1029.06	227.15	1227.67	226.98
24.324	0	0.14	0.03	0.04	0.15	0.52	0.06	0.08	0.57	0.57	98.96	2.09	21.6	98.64	0.54	5.18	0.57	0.83	9.99	0.95	0.1	0.26	0	0.06	0.17	0	0.04	0	35.46	2.89	0	0.33	22.48	0	0	0	13.41	-0.59	0.52	71.82	196.3	979.41	157.16	1279.23	483.57	1030.32	230.92	1226.6	228.3
24.357	0	0.14	0.03	0.04	0.16	0.76	0.06	0.09	0.54	0.54	98.47	3.67	25.02	98.5	0.69	6.15	0.54	0.87	12.44	1.27	0.09	0.26	0	0.05	0.1	0	0.03	0	40.23	2.82	0	0.52	24.72	0	0	0	12.16	-1.09	0.74	70.82	200.78	980.92	158.02	1280.17	482.86	1029.6	230.68	1230.38	229.36
24.39	0	0.13	0.02	0.04	0.16	0.86	0.06	0.09	0.7	0.7	98.28	3.42	25.92	97.97	1.09	6.59	0.7	0.87	13.13	1.84	0.1	0.2	0	0.04	0.06	0	0.03	0	38.62	2.86	0	2.15	25.45	0	0	0	11.99	-2.61	0.76	71.06	202.87	983.38	161.09	1279.22	480.96	1029.29	232.59	1232.16	232.82
24.424	0	0.13	0.04	0.03	0.16	0.5	0.08	0.09	1.49	1.49	99.01	1.56	19.94	98.14	2.96	5.94	1.49	0.63	12.4	2.85	0.12	0.13	0	0.03	0.04	0	0.03	0	29.38	2.42	0	2.08	20.87	0	0	0	13.95	-2.17	-0.4	72.3	202.24	982.73	158.79	1282.06	481.97	1028.91	232.3	1231.14	232.87
24.457	0	0.16	0.05	0.03	0.19	0.36	0.11	0.09	2.44	2.44	99.29	1.64	15.82	98.51	5.62	3.14	2.44	0.58	11.58	4.79	0.13	0.08	0	0.02	0.02	0	0.02	0	30.82	2.6	0	2.03	18.31	0	0	0	15.64	-1.05	2.23	72.89	197.66	979.72	158.01	1281.83	485.97	1033.8	227.74	1231.21	237.63
24.491	0	0.18	0.08	0.03	0.26	0.16	0.2	0.11	4.84	4.84	99.49	1.2	5.65	98.71	13.55	1.58	4.84	0.37	7.83	7.41	0.13	0.04	0	0.02	0.01	0	0.02	0	24.68	1.82	0	2.69	12.99	0	0	0	13.77	0.31	0.15	71.79	205.68	979.69	164.14	1279.41	487.94	1025.25	237.44	1230.93	238.29
24.524	0	0.22	0.1	0.03	0.45	0.12	0.42	0.18	8.42	8.42	99.11	3.37	0	98.06	25.17	0.72	8.42	0.22	7.35	11.21	0.13	0.03	0	0.01	0.01	0	0.02	0	26.4	1.72	0	2.22	10.87	0	0	0	10.31	2.4	0.12	69.79	203.54	977.31	166.48	1274.21	486.32	1022.56	238.12	1226.1	237.86
24.557	0	0.22	0.13	0.02	1	0.1	1.31	0.4	9.73	13.13	97.38	15.09	0	98.64	44.98	0.3	13.13	0.14	5.94	13.87	0.13	0.02	0	0.01	0.01	0.01	0.03	0	26.85	2.08	0	0.95	9.73	0	0	0	9.49	-0.6	2.71	69.95	201.37	988.59	178.83	1279.95	493.06	1036.15	245.33	1237.43	251.31
24.591	0	0.39	0.2	0.02	4.25	0.09	8.12	1.2	9.01	28.68	83.75	74.47	-5.64	98.14	71.27	0.14	28.68	0.07	4.84	20	0.16	0.03	0	0	0	0.01	0.03	0	35.39	2.58	0	2.52	9.01	0	0	0	13.99	2.17	4.8	71.04	197.84	999.85	179.08	1283.59	485.92	1048.85	241.15	1246.07	256.8
24.624	0	0.9	0.35	0.01	12.53	0.07	32.59	2.69	7.39	45.6	42.41	93.81	-21.62	97.95	90.83	0.03	45.6	0.03	5.06	32.85	0.23	0.05	0	0	0	0.01	0.05	0	36.34	2.95	0	2.13	7.39	0	0	0	5.11	-2.67	3.81	68.11	204.29	1005.58	180.04	1296.3	488.34	1053.03	248.48	1257.32	250.31
24.657	0	2.87	0.58	0.02	24.3	0.07	59.24	3.39	6.8	64.44	15.76	97.33	-34.27	97.54	96.02	0.01	64.44	0.01	5.21	44.46	0.34	0.06	0	0	0	0.01	0.09	0	42.07	3.59	0	4.42	6.8	0	0	0	3.12	-3.6	3.12	66.75	206.73	1013.58	187.03	1304.44	495.79	1058.81	253.72	1265.52	256.65
24.691	0	9.36	1.06	0.02	43.64	0.07	81.18	3.78	5.85	86.1	0	99.02	-47.54	97.61	97.56	0	86.1	0.01	6.64	49.8	0.48	0.1	0	0	0	0.02	0.12	0	53.18	4.71	0	3.94	5.85	0	0	0	1.04	-3.46	3.23	64.89	217.89	1014.29	188.93	1312.8	504.57	1058.14	255.67	1275.97	260.9
24.724	0	11.23	1.21	0.02	45.37	0.08	85.03	3.99	5.38	89.92	0	98.74	-49.3	98.66	98.92	0	89.92	0	9.64	54.67	0.69	0.07	0	0	0	0.03	0.19	0	48.68	4.71	0	6.57	5.38	0	0	0	-0.53	-0.51	3.13	63.25	226.82	1017.5	192.28	1325.05	516.44	1061.47	260.97	1288.24	265.9
24.758	0	15.93	1.54	0.03	52.72	0.11	89.32	4.27	4.4	95.87	0	99.17	-50.54	98.22	99.28	0	95.87	0	17.39	56.11	1.09	0.04	0	0	0	0.05	0.27	0	53.56	6.06	0	10.19	4.4	0.23	0	0	0.75	-1.93	5.35	63.59	222.17	1017.03	191.94	1330.04	522.66	1069.89	258.26	1291.7	270.93
24.791	0	15.41	1.92	0.02	50.94	0.12	90.48	4.33	3.85	97.54	0	98.61	-50.81	98.21	99.44	0	97.54	0	20.77	57.37	1.52	0.04	0	0	0	0.1	0.33	0	46.89	6.26	0	8.22	3.85	1.59	0	0	0.16	1.97	6	62.84	215.11	1020.33	194.87	1338.05	532.22	1080.14	260.05	1294.71	275.31
24.824	0	15.67	2.13	0.02	49.35	0.17	90.59	4.35	4.18	97.21	0	98.44	-48.13	98.32	99.42	0	97.21	0	26.27	59.83	2.42	0.03	0	0	0	0.11	0.3	0	45.51	6.41	0	17.9	4.18	2.9	0	0	-0.07	1.66	6.38	62.65	224.06	1021.33	193.21	1345.99	534.81	1081.01	263.17	1304.77	274.75
24.858	0	14.75	2.59	0.02	45.34	0.21	91.68	4.5	3.13	98.95	0	96.44	-48.48	98.03	99.27	0	98.95	0	32.04	62.53	4.21	0.05	0	0	0	0.27	0.28	0	35.13	7.41	0	21.26	3.13	3.6	0	0	-0.88	-2.47	6.13	61.97	222.16	1025.03	193.36	1357.37	544.55	1088.85	263.82	1310.72	275.13
24.891	0	9.62	2.94	0.02	42.83	0.26	91.59	4.53	3.16	98.6	0	95.54	-47.59	97.5	98.6	0.01	99.22	0	35.55	51.31	5.88	0.08	0	0	0	0.34	0.23	0	32.26	8.23	0	8.1	3.16	4.79	0	0	2.98	-3.68	5.77	63.24	221.93	1030.3	197.1	1364.29	552.73	1094.41	268.69	1316.03	280.56
24.924	0	6.87	3.07	0.02	42.22	0.23	91.11	4.46	3.53	97.9	0	95.48	-47.55	98.48	97.9	0.02	99.04	0	33.17	41.06	4.91	0.09	0	0	0	0.28	0.16	0	32.26	8.54	0	8.44	3.53	5.52	0	0	3.21	-1.14	5.13	63.5	229.99	1029.52	198.3	1363.76	553.91	1088.95	270.26	1318.63	282.33
24.958	0	5.03	3.45	0.01	40.78	0.18	90.32	4.51	3.74	96.79	0	95.05	-48.93	98.08	96.79	0.04	99.05	0.01	28.61	32.27	4.43	0.09	0	0	0	0.31	0.13	0	31.06	9.88	0.01	9.5	3.74	6.81	0	0	1.59	-2.34	3.35	62.25	234.99	1029.18	199.28	1365.07	556.69	1083.73	273.06	1318.6	280.18
24.991	0	3.73	3.23	0.01	39.29	0.12	88.95	4.27	3.96	95.33	0	94.73	-51.56	97.94	95.33	0.08	98.93	0.01	20.83	23.6	3.81	0.07	0	0	0.01	0.28	0.11	0	30.37	9.95	0.01	8.12	3.96	6.36	0	0	-0.14	-2.7	2.6	61.27	239.25	1030.16	199.1	1368.97	558.87	1082.67	274.18	1321.89	278.61
25.024	0	3.63	2.49	0.01	38.26	0.13	88.18	4.23	4.72	94.53	0	95.04	-50.93	98.68	94.53	0.09	98.87	0.01	20.3	22.82	4.27	0.08	0	0	0.01	0.24	0.08	0	31.22	10.48	0.01	23.5	4.72	4.4	0	0	2.56	-0.44	1.33	62.17	234.03	1027.07	197.63	1369.19	562.01	1081.58	279.55	1315.56	274.38
25.058	0	2.94	1.78	0.02	36.09	0.15	87.05	4.36	6.05	94.32	0	94.88	-49.8	98.7	94.32	0.15	98.41	0.01	20.62	19.35	6.15	0.09	0	0	0.01	0.22	0.06	0	31.25	11.41	0	28.11	6.05	2.23	0	0	7.32	0.34	-0.37	64.69	229.81	1025.56	198.12	1365.17	562.8	1078.04	283.76	1307.6	273.26
25.091	0	2.41	1.48	0.02	34.47	0.16	86.15	4.43	6.48	93.81	0	94.7	-49.58	98.43	93.81	0.18	98.05	0.01	21.12	15.14	7.92	0.11	0	0	0.01	0.17	0.05	0	31.16	12.28	0	28.73	6.48	0.85	0	0	4.97	1.3	-0.72	63.34	229.61	1022.94	199.13	1359.93	559.71	1073.65	284	1302.95	272
25.125	0	1.47	1	0.01	27.24	0.22	81.69	3.75	9.66	91.5	0	90.62	-44.1	97.77	91.5	0.19	95.34	0.01	19.78	8.67	7.11	0.06	0	0	0.01	0.12	0.05	0	26.22	10.43	0	25.33	9.66	0	0	0	5.36	-3.09	0.43	63.58	224.2	1021.62	198.79	1355.43	556.84	1075.25	280.19	1299.36	273.39
25.158	0	1.2	0.86	0.01	24.84	0.24	79.58	3.75	11.05	91.7	0	87.99	-42.06	95.4	91.7	0.2	93.48	0.01	18.74	7.58	7.33	0.07	0	0	0.01	0.09	0.03	0	24.63	10.18	0	15.82	11.05	0	0	0	4.04	-6.84	0.64	62.79	220.69	1019.69	196.36	1351.24	550.35	1074.28	279.1	1294.73	268.71
25.191	0	1.14	0.83	0.01	23.09	0.22	77.85	3.58	11.34	90.68	0	85.79	-41.83	95.41	90.68	0.19	92.77	0.01	17.03	7.62	7.25	0.09	0	0	0	0.08	0.02	0	22.94	10.11	0	8.81	11.34	0	0	0	-1.18	-6.83	0.79	60.59	224.7	1016.62	193.16	1345.9	542.45	1068.26	271.89	1292.82	264.09
25.225	0	0.82	0.53	0.01	17.99	0.36	69.51	3.83	15.13	85.81	5.49	84.35	-33.6	97.11	91.02	0.19	85.81	0.01	18.15	9.26	8.44	0.15	0	0	0	0.04	0.02	0	23.28	11.45	0	7.55	15.13	0	0	0	3.18	-4.44	-1.71	62.51	220.95	1015.55	193.86	1340.97	542.02	1063.12	276.21	1283.61	262.04
25.258	0	0.86	0.53	0.01	16.83	0.42	68.66	3.73	15.08	86.35	6.34	82.69	-33.99	97.23	90.14	0.17	86.35	0.01	20.98	11.66	11.74	0.32	0	0	0	0.04	0.01	0	22.65	11.63	0	3.73	15.08	0	0	0	2.79	-4.22	-1.45	62.44	221.83	1012.81	192.74	1337.89	539.29	1060.27	276.37	1281.51	260.21
25.291	0	0.79	0.47	0.01	14.19	0.53	62.34	3.12	16.47	85.15	12.66	79.03	-30.5	96.99	86.11	0.18	85.15	0.01	22.25	9.27	12.41	0.5	0	0	0.01	0.03	0.02	0	23.73	11.24	0	4.27	16.47	0	0	0	2.3	-4.63	-1.79	62.35	221.7	1007.78	190.22	1330.56	534.13	1053.59	273.5	1274.65	256.63
25.325	0	0.71	0.42	0.01	12.6	0.57	57.1	2.85	16.92	82.55	17.9	76.81	-27.61	97.57	83.93	0.17	82.55	0.01	22.53	7.91	11.86	0.69	0	0	0.01	0.02	0.02	0	24.3	11.18	0	3.96	16.92	0	0	0	1.78	-3.53	-1.99	62.18	226.4	1002.65	187.98	1324.98	530.53	1045.5	271.78	1271.19	253.83
25.358	0	0.71	0.36	0.01	10.37	0.89	50.45	2.35	18.41	79.55	24.55	71.93	-20.66	97.92	79.55	0.18	80.41	0.01	27.52	8.34	10.31	1.02	0	0	0.01	0.02	0.02	0	24.64	10.85	0	5.01	18.41	0	0	0	0	-2.75	-0.96	61.62	221.14	994.1	183.95	1317.8	527.31	1042.1	266.12	1262.68	250.41
25.391	0	0.79	0.35	0.01	9.96	0.91	48.31	2.26	18.47	78	26.69	71.45	-18.99	97.4	78	0.19	79.55	0.01	27.97	10.47	9.1	1.23	0	0	0.01	0.02	0.03	0.01	25.2	11.35	0	4.09	18.47	0	0	0	4.68	3.88	-2.21	63.59	219.99	990.02	185.27	1309.7	526.42	1034.81	269.26	1254.06	251.2
25.425	0	0.92	0.32	0.02	6.28	1.53	34.53	1.28	19.66	65.67	40.47	69.01	-11.75	97.43	65.67	0.17	78.89	0.01	34.78	11.43	10.09	1.84	0	0	0.01	0.02	0.05	0.01	24.41	9.94	0	1.82	19.66	0	0	0	1.52	3.82	-0.43	62.16	221.35	984.55	184.31	1304.53	523.95	1031.61	264.77	1252.59	251.98
25.458	0	1	0.27	0.02	3.39	2.52	19.3	0.68	20.9	50.54	61.39	63.44	-3.06	98.51	50.54	0.2	76.42	0.01	41.37	11.02	11.47	2.84	0	0	0.02	0.02	0.06	0.01	23.77	9.59	0	0.85	20.9	0	0	0	-0.5	1.06	0.23	61.28	220.28	978.92	183.21	1300.43	522.99	1028.35	263.87	1248.23	250.52
25.492	0	1.23	0.22	0.05	1.31	3.71	6.57	0.24	24.05	27.23	86.87	64.9	0	98.29	27.23	0.15	77.05	0.01	42.18	10.51	17.96	4.63	0	0	0.02	0.02	0.09	0	23.93	8.02	0	0.54	24.05	0	0	0	-1.65	-1.73	3.14	60.55	221.95	978.36	183.32	1301.74	523.45	1032.57	260.02	1254.48	255.7
25.525	0	1.21	0.18	0.05	0.72	3.93	2.96	0.12	26.22	12.82	92.13	60.97	0	94.48	12.82	0.12	75.02	0.01	39	7.73	17.54	3.64	0	0	0.02	0.01	0.11	0	23.86	6.61	0	0.42	26.22	0	0	0	0.66	-7.8	2.2	60.87	220.13	977.19	182.2	1301.36	526.72	1030.89	257.65	1251.01	255.42
25.558	0	1.33	0.15	0.07	0.55	4.82	2.01	0.09	28.76	5.77	90.37	67.2	0	95.81	5.77	0.09	76.3	0.02	37.73	7.84	19.9	3.9	0	0	0.02	0.01	0.13	0	25.96	5.76	0	0.36	28.76	0	0	0	2.04	-6.35	1.44	61.7	217.24	979.1	182.26	1299.1	523.38	1030.92	258.03	1248.12	254.01
25.592	0	1.17	0.11	0.06	0.41	7.38	1.5	0.07	32.67	3.85	85.25	66.89	0	94.46	2.32	0.07	76.69	0.02	38.02	7.14	21.68	3.39	0	0	0.01	0.01	0.16	0	25.4	3.85	0	0.16	32.67	0	0	0	2.43	-7.81	0.4	61.65	215.59	979.59	181.17	1297.8	521.49	1029.57	257.17	1245.08	251.4
25.625	0	1.12	0.09	0.05	0.41	9.84	1.36	0.07	35.67	3.42	80.32	69.35	0.71	96.23	1.19	0.05	75.68	0.02	37.68	5.44	15.96	2.41	0	0	0.01	0.01	0.19	0	27.82	3.42	0	0.26	35.67	0	0	0	0.77	-5.8	0.57	61.27	214.26	978.58	180.57	1295.84	518.88	1029.1	255.99	1243.28	249.88
25.658	0	1.23	0.08	0.05	0.44	12.74	1.35	0.07	38.43	3.56	74.53	80.52	3.46	94.77	0.67	0.04	77.54	0.03	37.37	3.95	14.02	2.29	0	0	0.01	0.01	0.2	0	33.46	3.56	0	0.13	38.43	0	0	0	0.78	-7.51	1.75	61.26	215.25	974.55	177.77	1293.05	516.41	1027.09	253.04	1242.29	248.68
25.692	0	1.14	0.04	0.04	0.42	24.92	1.02	0.06	46.5	2.94	50.17	89.21	14.02	97.72	0.41	0.04	76.1	0.03	35.96	2.51	9.79	1.73	0	0	0.01	0.01	0.25	0	43.52	2.94	0	0.07	46.5	0	0	0	3.7	-3.21	0.75	62.5	212.64	974.29	178.17	1290.81	517.9	1025.6	252.21	1238.22	249.76
25.725	0	1.16	0.03	0.04	0.43	30.35	0.92	0.06	49.05	2.83	44.65	92.56	17.03	95.18	0.32	0.03	75.64	0.04	35.74	2.09	9.47	1.46	0	0	0.01	0.01	0.36	0	49.06	2.83	0	0.17	49.05	0	0	0	3.09	-7.08	1.64	62.04	215.69	974.3	177.35	1290.75	515.12	1025.42	252.07	1241.09	249.3
25.759	0	1	0.02	0.04	0.37	60.42	0.67	0.06	0.26	2	14.58	95.73	29.31	95.69	0.26	0.02	73.82	0.04	41.19	1.68	9.37	1.46	0	0	0.01	0	0.43	0	58.2	2	0	0.17	57.51	0	0	0	4.27	-6.5	2.04	62.8	212.18	974.95	177.31	1289.34	513.66	1027.44	250.96	1239.62	249.96
25.792	0	0.99	0.01	0.04	0.36	74.33	0.59	0.06	0.25	1.74	0.67	97.33	35.03	95.17	0.25	0.02	74.28	0.04	42.64	1.63	9.27	1.91	0	0	0.01	0	0.47	0	63.83	1.74	0	0.2	62.51	0	0	0	3.19	-7.09	2.1	62.11	211.59	974.2	177.15	1288.98	513.58	1027.25	250.34	1238.84	249.47
25.825	0	1.01	0.01	0.05	0.35	82.63	0.57	0.06	0.23	1.7	0	98.03	38.43	98.59	0.23	0.03	74.44	0.04	47.68	1.6	10.8	2.88	0	0	0.01	0	0.57	0	67.49	1.7	0	0.1	64.39	0	0	0	4.33	-0.75	1.57	63.17	209.28	974.46	176.66	1285.79	510.63	1026.26	248.89	1235.54	248.59
25.859	0	1.04	0.01	0.05	0.35	91.84	0.51	0.06	0.22	1.4	0	99	46.31	95.6	0.22	0.03	75.37	0.04	50.43	1.52	9.59	3.81	0	0	0.01	0	0.61	0	75.11	1.4	0	0.09	70.71	0	0	0	2.27	-6.61	2.5	61.86	210.37	972.55	174.26	1286.86	509.79	1026.65	246.29	1237.01	246.74
25.892	0	0.95	0	0.05	0.32	95.68	0.4	0.06	0.24	1.13	0	99.21	54.55	97.18	0.24	0.03	72.8	0.04	52.62	1.79	7.93	3.78	0	0	0.01	0	0.7	0	80.75	1.13	0	0.09	75.66	0	0	0	4.42	-4.31	2.02	62.75	208.51	973.28	173.2	1286.85	510.17	1027.21	244.45	1235.71	246.54
25.925	0	0.87	0	0.04	0.3	96.37	0.35	0.06	0.19	1.11	0	99.27	58.65	97.53	0.19	0.03	69.96	0.05	52.68	1.96	5.84	2.49	0	0	0.01	0	0.93	0	82.78	1.11	0	0.06	77.26	0	0	0	4.69	-3.63	1.92	63.24	202.94	976.28	172.61	1287.14	507.54	1031.46	242.42	1234.37	245.65
25.959	0	0.85	0	0.04	0.29	97.52	0.28	0.06	0.18	0.91	0	99.66	61.58	97.71	0.18	0.03	68.78	0.05	50.11	2.47	4.6	1.79	0	0	0.01	0	0.98	0.01	89.36	0.91	0	0.08	82.08	0	0	0	1.18	-3.24	1.88	61.65	204.08	978.2	173.51	1289.03	506.42	1032.74	243.37	1236.82	244.31
25.992	0	0.84	0	0.04	0.29	97.3	0.26	0.06	0.19	0.9	0	99.7	62.28	98.74	0.19	0.03	68.03	0.06	47.19	2.51	3.88	1.55	0	0	0.01	0	0.9	0.01	90.31	0.9	0	0.08	82.78	0	0	0	4.34	-0.19	0.99	63.16	199.59	980.26	174.33	1287.56	505.63	1033.98	244.86	1233.57	244.55
26.025	0	0.8	0	0.04	0.27	97.46	0.22	0.06	0.25	0.93	0	99.78	63.18	98.66	0.25	0.04	66.44	0.07	44.42	2.93	3.72	2.07	0	0	0.02	0	0.88	0.01	92.81	0.93	0	0.19	84.75	0	0	0	1.61	-0.5	1.99	62.13	199.92	982.97	175.4	1286.54	500.31	1036.18	244.2	1236.1	244.74
26.059	0	0.69	0	0.04	0.24	97.84	0.17	0.06	0.23	0.94	0	99.84	65.54	96.84	0.23	0.04	62.06	0.08	43.16	2.96	3.64	3.28	0	0	0.02	0	0.92	0.01	94.93	0.94	0	0.16	86.85	0	0	0	0.88	-4.89	2.06	61.64	202.59	984.11	174.72	1287.11	498.72	1035.72	242.37	1238.31	244.28
26.092	0	0.62	0	0.04	0.22	97.8	0.15	0.06	0.21	0.9	0	99.86	67.42	97.79	0.21	0.04	59.37	0.08	41.73	2.76	2.57	3.46	0	0	0.02	0	0.94	0.01	94.96	0.9	0	0.13	87.44	0	0	0	2.45	-3.06	1.98	62.47	199.9	987.85	175.65	1287.37	497.04	1038.97	242.33	1238.84	245.33
26.126	0	0.53	0	0.04	0.2	98.05	0.12	0.06	0.17	0.86	0	99.89	69.92	94.35	0.17	0.05	55.57	0.08	41.11	2.81	1.43	2.51	0	0	0.03	0	1.05	0.01	96.34	0.86	0	0.09	88.84	0	0	0	2.02	-7.92	1.56	61.88	200.8	989.61	174.27	1289.03	494.95	1039.46	241.31	1240.24	243.52
26.159	0	0.39	0	0.03	0.16	98.22	0.08	0.06	0.12	0.78	0	99.91	73.79	98.05	0.12	0.05	48.37	0.07	40.31	2.37	1.31	1.88	0	0	0.03	0	1.05	0.01	96.57	0.78	0	0.08	90.08	0	0	0	2.82	-2.4	2.78	62.57	196.39	990.26	173.86	1289.27	494.25	1044.09	240.91	1240.46	243.81
26.192	0	0.37	0	0.03	0.15	98.12	0.07	0.06	0.11	0.79	0	99.91	74.9	98.42	0.11	0.07	46.39	0.07	39.58	2.77	1.17	1.55	0	0	0.03	0	0.9	0.01	96.45	0.79	0	0.16	89.96	0	0	0	5.82	-1.34	2.81	64.01	197.67	993.51	175.02	1289.23	492.88	1045.16	241.86	1242.78	246.08
26.226	0	0.3	0	0.03	0.13	98.51	0.06	0.06	0.11	0.71	0	99.92	77.43	96.64	0.11	0.1	41.6	0.07	41.64	3.2	1.18	1.05	0	0	0.03	0	0.88	0.01	96.42	0.71	0	0.16	91.03	0	0	0	7.41	-5.21	1.58	64.83	193.17	994.88	175.25	1287.02	489.19	1045.02	241.07	1238.1	247.29
26.259	0	0.34	0	0.03	0.14	98.03	0.06	0.06	0.1	0.74	0	99.91	76.23	98.33	0.1	0.12	43.7	0.07	37.93	4.17	1.41	1.11	0	0	0.03	0	0.83	0.01	96.26	0.74	0	0.15	90.35	0	0	0	8.43	-1.61	1.81	66.01	193.62	997.49	177.48	1283.79	486.52	1044.89	243.88	1238.5	246.22
26.292	0	0.28	0	0.03	0.12	98.28	0.05	0.06	0.08	0.73	0	99.92	79.18	97.99	0.08	0.18	38.25	0.08	39.6	4.52	1.26	1.02	0	0	0.04	0	0.85	0.01	96.28	0.73	0	0.18	90.76	0	0	0	8.61	-2.57	2.24	66.33	190.55	996.84	177.23	1281.92	484.15	1045.81	241.22	1236.22	248.64
26.326	0	0.21	0	0.03	0.1	98.07	0.04	0.06	0.08	0.69	0	99.91	83.15	98.3	0.08	0.21	30.76	0.09	37.94	4.9	1.26	0.77	0	0	0.04	0	0.78	0.01	96.12	0.69	0	0.15	90.55	0	0	0	5.57	-1.71	1.47	64.27	194.24	997.61	178.42	1280.79	482.64	1042.63	243.57	1236.86	245.24
26.359	0	0.25	0	0.03	0.11	96.25	0.04	0.06	0.11	0.71	0	99.89	82.33	98.42	0.11	0.29	32.34	0.11	28.54	6.01	1.19	0.61	0	0	0.03	0	0.57	0	96.02	0.71	0	0.29	89.2	0	0	0	8.01	-1.34	1.23	66.7	183.18	998.55	179.82	1276.39	479.44	1046.08	243.81	1229.23	246.84
26.392	0	0.24	0	0.03	0.1	95.39	0.03	0.06	0.13	0.68	0	99.88	82.34	98.24	0.13	0.35	30.31	0.12	26.48	6.71	0.99	0.5	0	0	0.03	0	0.46	0	95.62	0.68	0	0.23	88.32	0	0	0	5.57	-1.89	1.75	64.54	192.94	1001	181.93	1280.5	482.13	1045.23	245.92	1238.16	248.25
26.426	0	0.29	0	0.03	0.11	92.02	0.04	0.06	0.19	0.68	0	99.82	76.5	98.08	0.19	0.35	31.97	0.14	20.61	8.59	1.14	0.43	0	0	0.03	0	0.37	0	94.81	0.68	0	0.33	86.06	0	0	0	3.66	-2.34	2.03	63.61	194.25	1002.26	182.8	1280.15	479.9	1045.45	245.99	1239.68	248.43
26.459	0	0.34	0	0.04	0.12	91.25	0.04	0.06	0.2	0.72	0	99.8	74.3	97.43	0.2	0.32	34.4	0.15	20.55	9.81	1.08	0.38	0	0	0.02	0	0.33	0	94.69	0.72	0	0.27	85.2	0	0	0	4.03	-3.82	1.58	63.66	192.47	1003.96	182.18	1282.7	480.94	1047.74	245.73	1240.2	247.52
26.493	0	0.44	0	0.04	0.15	90.43	0.06	0.06	0.27	0.74	0	99.67	70.76	97.75	0.27	0.29	38.3	0.16	24.76	10.87	1.19	0.44	0	0	0.02	0	0.25	0	93.83	0.74	0	0.15	82.18	0	0	0	2.98	-3.14	2.13	63.13	193.15	1003.4	181.47	1283.96	481.56	1048.59	244.79	1241.73	247.35
26.526	0	0.42	0	0.04	0.15	89.74	0.06	0.06	0.33	0.74	0	99.59	70.42	96.92	0.33	0.3	37.23	0.19	25.98	9.55	1.23	0.45	0	0	0.02	0	0.24	0	93.73	0.74	0	0.06	80.86	0	0	0	2.01	-4.76	0.75	62.46	191.43	1004.11	180.09	1286.68	482.4	1049.07	244.76	1240.5	244.51
26.559	0	0.38	0	0.04	0.15	88.75	0.06	0.06	0.43	0.81	0	99.51	70.15	97.68	0.43	0.28	35.84	0.19	26.32	7.69	1.15	0.35	0	0	0.01	0	0.2	0	93.64	0.81	0	0.08	79.77	0	0	0	4.88	-3.3	1.59	63.97	193.04	1006.72	181.16	1285.61	480.25	1050.32	244.98	1243.35	247.02
26.593	0	0.38	0	0.04	0.16	84.13	0.06	0.06	0.44	0.86	0	99.23	67.2	97.15	0.44	0.27	34.62	0.19	24.93	6.89	1.13	0.25	0	0	0.01	0	0.2	0	92.13	0.86	0	0.04	76.92	0	0	0	4.75	-4.36	1.42	63.48	192.98	1005.08	177.95	1289.16	482.84	1051.02	242.82	1243.99	244.8
26.626	0	0.38	0	0.04	0.16	80.24	0.06	0.06	0.4	0.91	0	99.06	64.99	97.98	0.4	0.25	34.5	0.18	22.74	6.13	1.13	0.19	0	0	0.01	0	0.22	0	91.76	0.91	0	0.06	75.64	0	0	0	4.91	-2.58	2.23	64.07	191.31	1007.04	177.79	1287.71	478.97	1053.36	241.5	1244.65	244.46
26.659	0	0.45	0	0.05	0.19	73.96	0.07	0.06	0.46	0.97	1.04	98.56	60.28	95.89	0.46	0.22	37.13	0.19	21.66	6.87	1.2	0.16	0	0	0.02	0	0.19	0	90.78	0.97	0.01	0.08	72.98	0	0	0	4.93	-6.25	1.24	63.37	191.36	1004.32	173.91	1291.43	482.74	1052.27	239.82	1243.62	240.68
26.693	0	0.56	0	0.05	0.22	68.52	0.1	0.06	0.44	0.99	6.48	97.51	55.83	98.53	0.44	0.25	40.28	0.19	23.84	6.75	1.23	0.17	0	0	0.02	0.01	0.19	0.01	89.81	0.99	0.01	0.06	69.5	0	0	0	4.87	-0.99	3.01	64.33	190.21	1007.28	175.09	1288.98	477.01	1055.86	238.61	1246.02	242.77
26.726	0	0.47	0	0.05	0.2	68.6	0.08	0.06	0.49	0.99	6.4	97.78	57.63	97.23	0.49	0.28	37.14	0.2	22.47	6.29	1.33	0.24	0	0	0.02	0.01	0.2	0.01	89.21	0.99	0.01	0.04	70.22	0	0	0	3.58	-4.2	1.65	63.41	189.27	1008.54	175.83	1290.69	478.81	1055.71	239.55	1244.97	241.54
26.76	0	0.52	0	0.05	0.22	60.66	0.09	0.06	0.52	1.14	14.34	96.17	54.19	98.37	0.52	0.32	37.35	0.24	23.22	6.91	1.18	0.32	0	0	0.03	0.01	0.18	0	87.56	1.14	0.01	0.09	66.72	0	0	0	8.49	-1.5	1.49	66.83	184.26	1012.27	179.19	1290.9	480.04	1060.02	243.45	1244.25	246.46
26.793	0	0.59	0	0.05	0.24	48.37	0.1	0.06	0.43	1.34	26.63	94.16	49.68	96.74	0.43	0.47	37.73	0.23	19.86	7.64	1.12	0.33	0	0	0.03	0.01	0.2	0	86.58	1.34	0.01	0.11	63.96	0	0	0	6.24	-5.05	-0.02	65.18	186.07	1014.03	179.56	1293.21	479.48	1058.87	245.44	1244.94	244.5
26.826	0	0.59	0	0.05	0.23	42.89	0.1	0.06	0.4	1.44	32.11	94.09	48.15	98.22	0.4	0.49	37.48	0.22	16.12	9.19	1.13	0.35	0	0	0.04	0.01	0.22	0	85.11	1.44	0.01	0.28	63.88	0	0	0	5.61	-1.93	-0.49	64.97	186.97	1015.37	181.41	1295.03	481.37	1059.41	247.81	1246.37	245.88
26.86	0	0.52	0	0.04	0.2	46.95	0.08	0.06	0.48	1.73	28.05	95.45	50.88	98.56	0.48	0.64	35.46	0.19	15.63	10.87	0.97	0.31	0	0	0.03	0.01	0.23	0	82.61	1.73	0.01	0.35	65.6	0	0	0	4.97	-0.88	-0.82	64.54	187.82	1015.1	182.98	1294.74	482.54	1058.25	249.78	1246.05	246.75
26.893	0	0.52	0	0.04	0.19	42.76	0.08	0.06	0.45	1.95	32.24	95.38	49.87	98.72	0.45	0.7	35.02	0.16	12.84	13.08	0.88	0.26	0	0	0.04	0.01	0.3	0.01	79.64	1.95	0.01	0.58	65.5	0	0	0	4.25	-0.28	0.83	64.61	189.46	1016.95	186.55	1290.39	479.24	1058.58	251.26	1248.03	248.98
26.926	0	0.41	0	0.03	0.15	44.44	0.07	0.06	0.35	1.64	30.56	95.51	52.63	98.33	0.35	0.92	31	0.13	13.68	13.87	0.73	0.22	0	0	0.03	0.01	0.33	0.01	74.24	1.64	0.01	1.97	65.69	0	0	0	3.16	1.61	-1.99	64.8	187.81	1014.99	188.73	1284.05	475.44	1051.32	255.48	1238.94	247.19
26.96	0	0.26	0	0.02	0.11	39.91	0.05	0.06	0.37	1.47	35.09	93.93	54.69	98.04	0.37	1.19	23.81	0.12	14.29	14.16	0.53	0.2	0	0	0.03	0.01	0.38	0.01	63.38	1.47	0.01	3.51	63.71	0	0	0	11.85	2.43	-1.81	70.07	194.24	1014.07	191.36	1280.8	478.25	1046.22	262	1240.16	251.07
26.993	0	0.22	0	0.02	0.09	35.79	0.05	0.06	0.37	1.31	39.21	91.94	53.99	96.74	0.37	1.39	21.86	0.13	14.93	15	0.51	0.21	0	0	0.03	0.01	0.47	0.02	55.05	1.31	0.01	5.3	61.82	0	0	0	14.57	5.05	-0.06	70.21	190.64	1011.09	194.33	1277.24	480.78	1047.42	264.84	1237.88	256.46
27.026	0	0.18	0	0.02	0.08	39.07	0.05	0.06	19.37	1.22	35.93	89.81	55.95	96.03	0.39	1.4	19.37	0.1	20.58	15.85	0.61	0.3	0	0	0.03	0.02	0.7	0.03	45.91	1.22	0.01	15.78	60.21	0	0	0	6.55	6.07	-1.4	66.96	184.1	1004.9	195.52	1271.7	481.03	1043.1	264.53	1226.82	252.71
27.06	0	0.12	0	0.01	0.06	33.91	0.05	0.06	16.39	1.02	41.09	84.04	55.11	98.07	0.48	1.43	16.39	0.13	22.96	16.19	0.64	0.32	0	0	0.04	0.02	0.73	0.04	28.35	1.02	0.01	5.9	57	0	0	0	9.65	2.36	-0.94	69.21	189.12	1007.06	200.32	1272.65	484.68	1042.6	270.38	1231.37	258.99
27.093	0	0.14	0	0.01	0.06	36.36	0.06	0.06	18.71	1.01	38.64	80.56	54.13	98.06	0.49	1.43	18.71	0.14	27.78	19.66	1.14	0.6	0	0	0.05	0.02	0.82	0.04	25.57	1.01	0.01	1.78	55.51	0	0	0	2.93	2.39	0.36	64.37	188.7	1005.64	201.35	1272.86	486.06	1043.95	265.89	1232.59	260.99
27.127	0	0.16	0.01	0.01	0.06	29.36	0.07	0.06	20.54	1	45.64	74.53	49.98	98.66	0.51	1.38	20.54	0.17	26.44	22.45	1.87	0.8	0	0	0.05	0.03	1.03	0.05	19.18	1	0.02	1.32	53.35	0	0	0	2.66	0.51	1.12	64.19	187.4	1002.42	201.09	1271.5	487.81	1043.35	265.01	1230.72	261.93
27.16	0	0.14	0.01	0.01	0.05	28.7	0.07	0.06	19.83	1.06	46.3	74.66	50.08	98.64	0.57	1.68	19.83	0.25	25.79	22.73	1.95	0.72	0	0	0.05	0.02	1.13	0.04	16.04	1.06	0.01	0.69	53.39	0	0	0	1.48	0.59	1.52	63.12	188.63	999.84	200.14	1272.52	490.08	1042.54	264.42	1231.15	261.67
27.193	0	0.15	0.01	0.01	0.06	25.15	0.07	0.07	21.15	1.05	49.85	72.28	47.36	98.44	0.69	2	21.15	0.37	24.1	23.05	3.08	1.17	0	0	0.05	0.03	1.18	0.04	14.98	1.05	0.01	1.9	52.63	0	0	0	0.59	1.27	2.86	62.38	190.56	995.01	197.66	1273.09	491.12	1041.45	264.51	1231.97	260.36
27.227	0	0.16	0.01	0.01	0.06	18.21	0.08	0.07	22.48	1.15	63.58	64.81	43.32	96.99	0.59	2.24	22.48	0.53	21.1	23.77	2.58	1.58	0	0	0.05	0.03	1.39	0.04	10.35	1.15	0.01	0.84	50.47	0	0	0	-0.22	4.64	3.99	61.46	192.93	989.68	195.73	1271.79	493.34	1038.76	260.59	1231.69	261.63
27.26	0	0.12	0.01	0.01	0.06	19.88	0.07	0.07	20.78	1.42	60.24	70.32	45.56	94.98	0.54	2.89	20.78	0.53	19.93	19.09	2.22	2.03	0	0	0.04	0.04	1.46	0.02	11.3	1.42	0.01	0.91	52.03	0	0	0	1.57	7.3	5.42	61.7	190.26	984.3	193.95	1271.67	497.72	1039.54	259.38	1229.76	263.21
27.293	0	0.08	0	0.01	0.05	29.87	0.05	0.07	16.83	1.47	45.13	79.73	52.51	88.08	0.43	3.83	16.83	0.66	23.24	14.63	2	3.72	0	0	0.04	0.04	1.46	0.02	10.42	1.47	0.01	1.88	55.19	0	0	0	4.17	12	4.21	61.74	190.41	978.91	194.15	1270.84	503.43	1034.79	264.98	1225.17	262.14
27.327	0	0.06	0	0.01	0.04	35.28	0.04	0.07	13.48	1.35	39.72	83.24	56.49	97.47	0.34	4.24	13.48	0.74	24.74	12.59	1.95	4.8	0	0	0.04	0.07	1.71	0.03	7.99	1.35	0.01	5.38	56.64	0	0	0	-2.21	3.75	5.5	60.27	196.8	976.28	192.71	1265.77	492.93	1029.53	264.24	1226.24	258.17
27.36	0	0.05	0	0.01	0.04	38.97	0.04	0.08	11.68	1.55	36.03	85.2	58.81	97.65	0.29	5.02	11.68	0.86	25.71	8.56	2.06	4.19	0	0	0.04	0.1	1.7	0.03	8.41	1.55	0.01	5.13	57.56	0	0	0	0.17	3.36	7.2	61.29	190.03	971.72	190.13	1261.97	490.78	1031	263.46	1220.92	256.98
27.393	0	0.04	0	0.01	0.04	36.86	0.04	0.08	10.3	1.59	38.14	83.08	58.54	87.67	0.34	5.59	10.3	0.9	26.08	6.55	2.27	4.03	0	0	0.04	0.14	1.22	0.03	8.07	1.59	0.02	8.92	56.57	0	0	0	0.16	12.19	2.72	59.81	189.03	964.81	189.62	1253.24	491.42	1017.62	264.7	1206.1	250.18
27.427	0	0.04	0	0.01	0.04	32.76	0.03	0.08	9.19	2.15	42.24	81.86	57.67	49.73	0.39	5.7	9.19	0.9	23.94	5.08	2.2	3.12	0	0	0.05	0.21	0.93	0.04	8.44	2.15	0.02	2.24	56.04	0	0	0	3.94	22.05	3.85	59.77	179.03	957.16	188.88	1242.12	489.45	1015.13	261.47	1193.92	252.21
27.46	0	0.03	0	0.01	0.04	31.4	0.03	0.09	7.31	2.59	43.6	83.75	58.47	38.4	0.62	7.43	7.31	1.01	21.2	3.42	1.89	3.68	0	0	0.05	0.23	0.84	0.03	9.83	2.59	0.02	0.55	56.87	0	0	0	9.72	24.36	4.53	61.44	168.41	948.37	188.94	1235	492.82	1013.48	266.5	1181.32	252.64
27.494	0	0.03	0	0.01	0.04	47.79	0.02	0.11	6.11	4.81	27.21	91.57	65.43	37.94	1.02	9.3	6.11	0.91	24.29	2.84	1.45	3.8	0	0	0.06	0.39	0.62	0.02	13.69	4.81	0.02	0.23	61.51	0	0	0	2.21	24.46	4.05	58.87	168.77	945.58	188.64	1228.78	487.61	1007.99	259.92	1176.48	250.13
27.527	0	0.03	0	0.01	0.04	55.85	0.02	0.14	4.52	4.52	19.15	94	69.04	19.92	1.68	10.97	4.52	1.06	25.51	2.81	1.52	5.79	0	0	0.07	0.49	0.44	0.02	16.57	7.89	0.03	0.36	63.79	0	0	0	0.72	28.96	4.47	58.06	165.33	937.87	188.26	1221.52	486.76	1003.13	259.26	1168.15	249.22
27.56	0	0.03	0	0.01	0.05	45.65	0.02	0.19	4.1	4.1	29.35	92.73	65.73	11.61	2.42	15.73	4.1	1.16	20.81	2.5	1.55	9.18	0	0	0.08	0.55	0.3	0.02	18.7	10.55	0.03	0.17	62.51	0	0	0	3.38	32.15	5.45	57.96	159.07	930.24	186.28	1219.97	491.04	1003.32	261.87	1161.78	248.02
27.594	0	0.02	0	0.01	0.06	57.62	0.02	0.33	2.49	2.49	17.38	96.08	71	8.96	3.06	20.75	2.49	1.06	21.3	2.41	1.47	10.99	0	0	0.1	0.83	0.21	0.02	26.01	18.33	0.05	0.18	66.57	0	0	0	4.15	33.59	4.85	58.07	152.03	926.99	186.02	1216.51	491.98	1002.56	262.01	1153.79	246.49
27.627	0	0.02	0	0.01	0.07	46.18	0.01	0.51	2.11	2.11	28.82	94.89	67.36	9.46	3.57	27.54	2.11	1.02	16.57	2.24	1.23	15.18	0	0	0.11	0.9	0.18	0.03	25.78	21.34	0.06	0.12	64.85	0	0	0	3.02	33.3	6.22	58.1	150.58	925.23	186.02	1213.11	489.09	1002.43	260.69	1152.4	247.12
27.66	0	0.02	0	0.02	0.1	43.59	0.01	0.94	1.63	1.63	31.41	95.15	66.93	6.82	3.36	36.68	1.63	1.32	14.05	2.35	1.25	18.37	0	0	0.14	1.12	0.17	0.04	27.49	26.92	0.08	0.13	65.19	0	0	0	4.18	35.07	4.23	58.19	152.02	921.84	185.29	1213.29	493.83	997.69	261.71	1148.85	245.62
27.694	0	0.02	0	0.03	0.13	49.11	0.01	2.04	1.07	1.75	25.89	96.56	69.28	7	3	42.12	1.07	1.31	13.59	2.44	1.69	26.3	0	0	0.16	1.75	0.13	0.04	34.6	40.72	0.14	0.14	67.41	0	0	0	3.36	34.94	5.74	57.98	152.55	921.06	185.03	1215.9	494.59	1000.61	263.65	1152.09	245.66
27.727	0	0.03	0	0.03	0.14	42.39	0.01	2.27	1.12	1.65	32.61	95.83	66.96	10.34	2.55	43.9	1.12	1.32	11.26	2.61	1.8	23.92	0	0	0.22	1.65	0.11	0.09	36.02	41.89	0.19	0.13	66.16	0	0	0	-1.33	32.8	2.65	58.09	154.76	923.21	184.01	1220.17	494.87	998.55	263	1151.46	239.1
27.761	0	0.03	0	0.04	0.17	34.79	0.01	3.31	0.86	2.11	40.21	94.53	64.15	17.07	2.11	46.05	0.86	1.61	9.08	2.52	2.38	26.33	0	0.01	0.24	2.27	0.11	0.09	40.59	49.22	0.31	0.45	64.39	0	0	0	2.47	29.9	1.97	58.63	162.67	924.8	184.19	1217.85	492.47	993.1	263.75	1154.15	240.81
27.794	0	0.03	0	0.04	0.23	23.75	0.01	4.35	0.72	1.46	52.5	88.25	59.26	23.36	1.46	48.87	0.72	1.8	9.79	2.37	2.16	19.81	0	0.01	0.28	2.86	0.13	0.07	40.86	53.68	0.43	0.04	59.21	0	0	0	-1.82	27.94	5.23	58.3	154.38	928.71	187.09	1208.79	478.79	998.5	260.28	1151.91	242.99
27.827	0	0.03	0	0.03	0.22	23.8	0.01	3.98	0.62	1.08	52.41	87.67	59.64	6.45	1.08	46.28	0.62	1.8	10.51	2.35	1.42	14.85	0	0.01	0.35	2.91	0.14	0.07	42.85	54.41	0.49	0.26	58.87	0	0	0	6.5	35.37	5.79	58.4	147.3	924.45	186.16	1209.37	486.64	1001.48	263.44	1147.77	246.19
27.861	0	0.04	0	0.04	0.25	22.26	0.01	5.72	0.79	1.01	55.48	84.03	58.72	7.05	1.01	44.52	0.57	1.94	12.66	2.16	1.21	14.13	0	0.01	0.31	2.68	0.14	0.02	48.55	65.27	0.79	0.29	57	0	0	0	6.14	34.9	6.52	58.3	149.6	919.55	184.38	1210.43	489.72	999.61	264.25	1147.98	245.16
27.894	0	0.04	0	0.03	0.25	25.37	0.01	6.99	1.04	0.99	49.63	85.42	60.21	10.31	0.99	45.22	0.51	2.16	14.37	1.99	1.15	10.47	0	0.01	0.29	2.57	0.14	0.03	49.26	69.51	1.04	0.22	57.67	0	0	0	4.95	32.82	4.41	58.44	154.73	916.74	184.35	1210.7	494.17	992.82	264.1	1146.25	244.08
27.927	0	0.04	0	0.03	0.27	22.38	0.01	7.31	1.08	1.03	55.24	84.72	58.98	7.55	1.03	44.68	0.53	1.97	12.15	1.53	0.92	9.45	0	0.01	0.27	2.28	0.14	0.03	52.46	71.37	1.08	0.74	57.33	0	0	0	3.71	34.53	2.96	58.39	157.82	917.92	184.69	1213.25	495.57	991.46	265	1147.69	242.65
27.961	0	0.04	0	0.04	0.34	18.78	0.01	10.55	1.62	1.13	62.43	81.2	56.89	10.72	1.13	48.55	0.56	2.17	11.32	1.45	1.06	8.71	0	0.01	0.29	2.27	0.18	0.03	55.54	76.86	1.62	0.36	55.77	0	0	0	3.96	32.6	1.09	58.52	158.59	919.03	184.54	1212.61	494.44	988.67	265.31	1145.29	240.39
27.994	0	0.04	0	0.04	0.36	17.19	0.01	10.24	1.69	1.16	65.61	80.87	55.96	8.17	1.16	48.77	0.62	1.91	9.68	1.62	1.2	9.1	0	0.01	0.23	1.96	0.2	0.04	58.43	76.06	1.69	0.57	55.64	0	0	0	2.08	34.1	1.37	58.34	154.9	920.45	185.82	1210.42	492.02	990.36	263.14	1143.71	241.33
28.027	0	0.05	0	0.05	0.4	15.79	0.01	10.52	1.9	1.02	68.42	81.54	55	9.59	1.02	48.1	0.67	1.68	9.57	1.69	1.25	9.3	0	0.01	0.22	1.84	0.19	0.04	63.72	77.82	1.9	0.36	54.78	0	0	0	3.9	33.22	1.81	58.6	154.91	922.38	185.7	1205.73	484.66	989.56	262.8	1142.91	240.88
28.061	0	0.06	0	0.06	0.34	17.55	0.01	8.16	2.57	0.96	64.89	78.79	55.93	6.09	0.96	44.26	0.6	1.11	11.71	1.89	1.42	9.72	0	0.01	0.23	1.82	0.16	0.04	63.77	75.58	2.57	0.39	54.83	0	0	0	7.15	35.68	5.25	58.58	152.56	920.99	186.52	1201.95	481.23	993.08	264.92	1144.35	245.1
28.094	0	0.05	0	0.05	0.32	16.32	0.01	7.74	2.63	0.98	67.36	76.76	55.24	5.93	0.98	42.84	0.53	0.87	11.6	1.87	1.19	6.33	0	0.01	0.24	1.82	0.15	0.03	62.09	75.83	2.63	0.17	54.1	0	0	0	8.1	35.82	3.55	58.9	148.7	920.18	187.69	1197.06	480.95	989.58	264.09	1137.06	245.07
28.128	0	0.07	0	0.05	0.28	13.34	0.01	5.6	3.07	0.89	73.32	73.42	53.18	11.85	0.89	35.79	0.62	0.63	9.62	2.4	1.2	4.38	0	0.01	0.29	1.88	0.11	0.03	66.31	74.91	3.07	0.93	52.99	0	0	0	7.72	32.03	2.07	59.98	153.21	923.86	190.04	1190.85	469.56	984.38	268.5	1135.17	241.35
28.161	0	0.08	0	0.05	0.23	14.27	0.02	4.28	3.39	0.86	71.46	73.89	53.78	9.91	0.86	29.98	0.55	0.52	10.7	2.96	1.32	5.04	0	0.01	0.37	1.73	0.1	0.04	67.1	74.06	3.39	0.77	53.14	0	0	0	9.99	33.04	4.95	59.98	144.7	916.17	188.34	1191.84	478.24	988.82	268.6	1131.45	244.25
28.194	0	0.08	0	0.06	0.21	16.24	0.02	3.88	3.37	0.69	67.52	76.05	54.96	7	0.69	27.73	0.58	0.47	11.98	3.58	1.6	7.16	0	0.01	0.46	1.81	0.11	0.04	66	74.1	3.37	0.61	53.86	0	0	0	7.57	34.93	6.08	58.67	147.74	912.06	187.58	1193.23	481.28	987.75	268.24	1133.62	244.82
28.228	0	0.08	0	0.06	0.21	17.62	0.02	4.3	3.32	0.71	64.75	77.85	55.77	7.8	0.71	28.04	0.44	0.39	12.47	3.29	1.92	8.9	0	0.01	0.45	1.9	0.09	0.03	67.6	76.39	3.32	0.38	54.49	0	0	0	8.13	34.35	6.06	58.92	149.26	906.79	187.15	1189.79	484.52	982.36	266.41	1130.31	246.7
28.261	0	0.08	0	0.07	0.22	15.39	0.02	4.32	3.37	0.68	69.22	71.35	54.08	5.98	0.68	28.91	0.45	0.37	13.84	3.09	1.86	8.76	0	0.01	0.53	2.14	0.09	0.04	66.44	75.66	3.37	0.11	52.34	0	0	0	2.51	35.78	1.86	58.64	147.44	911.22	189.59	1184.72	477.83	977.27	262.96	1123.26	242.38
28.294	0	0.08	0	0.06	0.21	13.06	0.02	3.85	3.65	0.7	73.89	65.7	52.28	11.18	0.7	26.7	0.42	0.32	13.67	3.33	1.83	8.55	0	0.01	0.65	2.38	0.08	0.04	63.39	75.07	3.65	0.47	50.71	0	0	0	4.25	32.36	2.78	59.15	147.7	909.61	187.95	1183.58	476.73	976.79	262.71	1123.03	241.93
28.328	0	0.08	0	0.05	0.2	13.27	0.02	3.95	3.99	0.83	73.46	67.98	52.45	5.82	0.83	27.42	0.54	0.37	12.74	3.47	1.89	7.03	0	0.01	0.64	2.24	0.08	0.04	62.01	74.81	3.99	0.27	51.35	0	0	0	5.72	35.92	6.45	58.69	146.09	904.37	188.07	1180.48	475.71	978.76	265.73	1123.33	244.68
28.361	0	0.07	0	0.05	0.2	13.42	0.02	3.79	4.55	0.77	73.15	67.67	52.39	8.3	0.77	27.47	0.53	0.38	13.14	3.1	2.22	5.23	0	0.01	0.68	2.53	0.08	0.09	60.22	73.72	4.55	0.2	51.26	0	0	0	3.02	34.01	4.73	58.82	146.02	901.84	186.88	1178.88	477.93	973.95	260.92	1118.86	242.93
28.394	0	0.07	0	0.05	0.22	13.09	0.02	3.99	5.08	0.82	73.82	62.95	51.7	8.66	0.82	31.77	0.54	0.53	15.19	2.86	2.53	6.91	0	0.01	0.81	2.84	0.12	0.12	57.05	70.57	5.08	0.17	49.97	0	0	0	5.59	33.78	5	58.93	145.27	898.41	185.99	1181.42	483.08	974.49	264.99	1117.97	242.31
28.428	0	0.06	0	0.04	0.24	10.85	0.02	4.14	6.05	0.96	78.31	54.43	49.51	10.39	0.96	35.6	0.52	0.55	15.74	2.93	2.69	6.58	0	0.01	0.86	3.38	0.12	0.13	51.21	67.49	6.05	0.44	47.77	0	0	0	5.05	32.77	3.59	59.23	151.78	901.13	187.94	1178.75	479.21	969.42	265.3	1119.55	242.94
28.461	0	0.06	0	0.04	0.24	10.02	0.02	4.09	5.85	1.06	79.95	52.57	48.63	11.03	1.06	35.87	0.55	0.62	15.11	2.85	2.78	7.64	0	0.01	0.98	3.59	0.12	0.22	49.72	66.76	5.85	0.34	47.31	0	0	0	3.89	32.44	3.13	58.88	149.07	901.25	187.79	1182.37	483.06	972.03	265.66	1119.22	242.06
28.495	0	0.06	0	0.05	0.22	7.39	0.02	3.55	6.07	0.89	85.22	44.48	45.5	7.63	0.89	33.29	0.53	0.83	13.19	3.19	3.31	10.74	0	0.01	1.04	4.58	0.12	0.14	46.31	65.74	6.07	0.17	45.29	0	0	0	7	34.47	3.54	58.88	147.15	899.46	187.32	1184.3	486.41	974.06	269.41	1118.64	242.06
28.528	0	0.06	0	0.05	0.21	7.27	0.02	2.71	6.18	0.81	85.45	44.02	45.16	12.49	0.81	32.35	0.57	0.88	13.13	3.47	3.75	11.93	0	0.01	1.05	4.7	0.12	0.14	44.7	60.06	6.18	0.22	45.17	0	0	0	5.59	31.73	2.81	58.87	150.41	897.82	186.81	1187.98	492.49	972.19	268.53	1120.33	242.49
28.561	0	0.06	0	0.06	0.2	8.43	0.02	2.85	5.43	0.85	83.15	49.47	46.62	8.93	0.85	32.05	0.58	0.85	13.25	3.61	3.9	13.68	0	0.01	0.89	4.21	0.11	0.09	45.77	61.54	5.43	0.7	46.54	0	0	0	4.31	33.61	2.11	58.78	151.58	901.59	190.64	1185.92	491.6	971.22	267.19	1121.42	246.74
28.595	0	0.06	0	0.06	0.2	8.7	0.02	2.66	4.86	0.85	82.61	50.71	46.96	13.88	0.85	32.21	0.73	0.79	13.26	3.49	3.76	13.56	0	0.01	0.83	4.36	0.1	0.06	46.68	59.72	4.86	0.37	46.84	0	0	0	3	31.13	2.97	58.83	153.94	901.26	189.77	1185.82	489.59	970.86	266.19	1123.48	246.04
28.628	0	0.06	0	0.05	0.21	9.24	0.02	3.16	5.01	0.9	81.53	54.23	48.04	12.13	0.9	33.84	0.71	0.79	12.69	3.66	2.83	13.08	0	0.01	0.8	4.09	0.09	0.09	47.39	62.31	5.01	0.17	47.72	0	0	0	3.43	31.9	4.24	58.7	154.39	898.78	187.66	1186.2	489.74	971.38	265.1	1124.54	245.57
28.661	0	0.06	0	0.05	0.21	11.72	0.02	3.14	5.11	1.03	76.55	63.88	50.67	8.3	1.03	33.85	0.73	0.77	12.48	3.59	2.6	11.47	0	0.01	0.7	3.63	0.08	0.12	49.13	62.08	5.11	0.29	50.21	0	0	0	6.63	34.01	3.43	58.78	152.82	895.63	186.47	1186.3	492.47	970.05	268.52	1120.81	243.59
28.695	0	0.06	0	0.05	0.21	13.18	0.02	3.32	5.09	0.98	73.64	67.29	51.76	14.33	0.98	33.76	0.77	0.85	12.99	3.52	2.86	13.22	0	0.01	0.65	3.12	0.08	0.16	50.98	63.48	5.09	0.22	51.15	0	0	0	3.61	30.94	3.05	58.79	153.35	896.61	187.51	1186	492.62	969.1	265.97	1120.92	244.35
28.728	0	0.06	0	0.06	0.21	16.9	0.01	3.79	4.97	1.04	66.2	72.8	54.06	19.38	1.04	35.56	0.8	0.68	14.92	4.02	3.42	14.1	0	0.01	0.59	2.79	0.07	0.16	51.83	65.08	4.97	0.3	52.79	0	0	0	2.05	29.13	2.99	58.71	154.96	900.22	189.53	1186.12	490.04	969.97	266.68	1123.44	245.25
28.762	0	0.05	0	0.05	0.2	22.45	0.01	3.6	4.65	1.13	55.11	77.19	56.82	8.95	1.13	36.02	0.76	0.57	18.27	4.2	3.95	12.31	0	0.01	0.58	2.21	0.06	0.07	51.26	63.4	4.65	0.47	54.25	0	0	0	4.32	33.6	2.39	58.59	153.53	899.29	189.39	1186.94	492.29	970.28	268.82	1121.94	244.93
28.795	0	0.05	0	0.05	0.17	23.34	0.01	3.24	4.61	0.91	53.33	80.92	57.77	19.5	0.91	33.96	0.71	0.47	16.39	3.79	3.47	11.89	0	0.01	0.65	1.91	0.06	0.08	51.46	63.13	4.61	0.64	55.66	0	0	0	1.65	29.09	1.86	58.87	158.85	903.46	189.75	1187.37	487.38	968.96	267.67	1125.96	243.54
28.828	0	0.05	0	0.04	0.18	24.56	0.01	3.48	4.92	0.94	50.87	82.51	58.29	14.5	0.94	36.45	0.75	0.53	16.28	4.14	3.63	11.25	0	0.01	0.84	1.89	0.06	0.1	50.45	62.32	4.92	1.19	56.32	0	0	0	2.74	30.87	2.65	58.59	154.59	901.99	187.73	1190.24	490.91	972.86	266.24	1125.75	243.38
28.862	0	0.04	0	0.03	0.16	29.27	0.01	3.26	4.26	0.83	45.73	88.29	61.12	16.23	0.83	34.56	0.71	0.54	14.75	3.84	2.74	8.93	0	0.01	0.94	1.4	0.07	0.17	50.48	62.7	4.26	0.24	59.24	0	0	0	2.79	30.21	3.1	58.77	156.03	901.89	189.15	1188.85	490.57	971.93	267.28	1126.39	245.2
28.895	0	0.05	0	0.04	0.14	31.56	0.01	3.06	4.72	0.88	43.44	89.41	62.08	16.89	0.88	31.52	0.69	0.56	15.27	4.61	2.6	13.61	0	0.01	1.1	1.2	0.07	0.34	49.76	64.09	4.72	0.31	59.94	0	0	0	1.76	29.97	2.21	58.93	157.22	903.9	190.39	1186.33	486.94	969.84	266.89	1125.51	244.84
28.928	0	0.05	0	0.04	0.12	31.7	0.01	2.63	5	0.77	43.3	89.07	62	15.24	0.77	30.06	0.76	0.46	15.82	4.74	2.5	17.08	0	0.01	1.33	1.18	0.06	0.6	46.23	62.02	5	0.58	59.72	0	0	0	-1.69	30.58	2.27	58.57	155.54	903.48	188.38	1190.66	489.48	972.68	263.66	1126.79	242.66
28.962	0	0.05	0	0.04	0.12	32.16	0.01	2.52	4.67	0.83	42.84	90.93	62.75	17.45	0.76	29.59	0.83	0.4	13.66	4.93	1.67	18.4	0	0.01	1.32	0.95	0.05	0.69	47.2	61.54	4.67	0.32	61.01	0	0	0	-0.22	29.77	2.6	58.72	161.35	906.3	189.09	1192.79	488.84	972.76	265.61	1132.68	244.24
28.995	0	0.05	0	0.04	0.1	27.87	0.01	2.26	5.06	0.82	47.13	88.49	60.75	12.9	0.77	26.57	0.82	0.38	13.3	4.38	1.51	16.68	0	0.02	1.74	0.99	0.06	1.04	42.07	61.88	5.06	0.16	59.36	0	0	0	-2.09	31.55	2.66	58.62	158.85	910.38	191.18	1191.32	486.29	975.14	262.1	1133.26	246.93
29.028	0	0.04	0	0.02	0.09	23.79	0.01	1.98	5.4	0.73	52.42	87.47	59.01	9.93	0.71	24.02	0.73	0.33	10.73	3.7	1.12	10.98	0	0.02	2.22	0.94	0.06	1.71	36.61	61.26	5.4	0.45	58.75	0	0	0	-1.19	33.03	1.6	58.44	155.02	910.13	190.85	1192.51	488.25	976.22	263.34	1130.17	245.2
29.062	0	0.04	0	0.02	0.08	17.32	0.02	1.78	6.74	0.89	65.36	82.11	55.27	9.72	0.89	21.9	0.68	0.34	8.83	3.75	0.87	6.73	0	0.03	2.49	0.94	0.05	2.67	29.83	60.65	6.74	0.46	56.15	0	0	0	-0.38	33.15	2.41	58.37	155.29	910.01	189.88	1193.44	488.2	977.62	262.98	1131.91	245.41
29.095	0	0.04	0	0.02	0.08	13.14	0.02	1.55	6.85	0.83	73.72	75.07	52.21	9.47	0.83	19.89	0.74	0.31	8.25	3.26	1.01	5.25	0	0.03	2.38	0.89	0.05	2.57	28.26	59.31	6.85	0.44	53.53	0	0	0	1.39	33.29	2.19	58.32	154.12	910.96	190.59	1191.82	485.57	977.78	265.96	1130.42	244.61
29.129	0	0.04	0	0.01	0.07	10.43	0.02	1.22	8.14	0.82	79.13	69.1	49.92	10.04	0.94	19.45	0.72	0.32	7.29	3.37	1.01	6.2	0	0.04	2.71	0.82	0.05	1.82	23.23	53.94	8.14	0.57	51.68	0	0	0	-0.76	32.97	2.15	58.27	153.88	910.56	190.51	1191.84	486.43	977.42	263.19	1130.23	245.01
29.162	0	0.04	0	0.01	0.07	9.2	0.02	1.12	8.31	0.81	81.6	64.28	48.5	9.79	0.96	19.31	0.65	0.33	7.49	3.22	1	6.58	0	0.04	2.99	0.81	0.05	2.04	18.63	51.83	8.31	0.67	50.32	0	0	0	-0.57	33.1	2.38	58.25	153.69	910.35	190.13	1191.81	486.23	977.72	262.87	1130.35	244.95
29.195	0	0.03	0	0.01	0.07	8.66	0.02	1.1	8.73	0.81	82.67	61.25	47.88	8.61	1.02	20.09	0.6	0.34	7.92	2.86	0.92	7.17	0	0.05	3.12	0.81	0.05	1.88	17.26	50.54	8.73	0.32	49.51	0	0	0	-0.54	33.81	2.57	58.29	154.84	909.78	190.18	1192.18	486.83	977.41	263.44	1131.17	245.23
29.229	0	0.04	0	0.01	0.07	5.5	0.03	0.78	9.55	0.92	89.01	42.63	42.62	11.95	0.94	18.83	0.48	0.31	8.54	2.5	0.78	6.08	0	0.07	4.48	0.92	0.06	3.72	11.1	43.5	9.55	0.29	44.82	0	0	0	-0.49	31.98	3.22	58.35	156.9	908.94	190.16	1191.37	486.63	976.29	263.14	1132.29	246.31
29.262	0	0.04	0	0.01	0.07	5.55	0.03	0.8	9.24	0.84	88.9	41.16	42.65	11.85	0.84	18.65	0.5	0.31	9.47	2.51	0.77	5.16	0	0.08	4.36	0.97	0.05	3.7	10.36	44.38	9.24	0.63	44.44	0	0	0	0.38	32.03	3.33	58.41	152.66	910.69	191.02	1191.25	486.34	979.26	263.51	1131.04	247.1
29.295	0	0.04	0.01	0.01	0.07	3.88	0.03	0.67	10.66	0.82	92.23	29.15	39.4	9.53	0.82	17.87	0.59	0.34	9.36	2.89	0.78	4.22	0	0.09	4.23	1.06	0.05	2.24	8.13	40.89	10.66	0.97	41.14	0	0	0	4.24	33.25	3.04	58.71	152.68	910.27	191.37	1189.37	484.64	978.12	268.16	1129.23	246.34
29.329	0	0.04	0.01	0.01	0.08	2.28	0.04	0.63	10.89	0.81	95.44	15.17	34.37	9.48	0.81	18.31	0.69	0.37	9.88	3.39	0.88	3.94	0	0.11	3.66	1.11	0.05	1.18	6.3	39.19	10.89	1.21	35.96	0	0	0	3.96	33.28	3.31	58.83	152.63	912.1	192.21	1188.79	482.89	979.05	267.67	1130.32	247.37
29.362	0	0.05	0.01	0.02	0.09	1.96	0.04	0.59	10.07	1.01	96.07	10.21	32.1	30.79	1.01	17.19	0.81	0.34	12.75	5.17	1.5	5.51	0	0.12	4.69	1.39	0.05	0.75	5.96	38.36	10.07	2.83	33.14	0	0	0	5.5	26.05	4.9	60.5	153.82	915.26	188.33	1183.98	470.3	979.01	261.72	1131.89	244.8
29.395	0	0.06	0.02	0.02	0.1	1.12	0.05	0.59	10.35	1.06	97.75	4.92	26.78	23.12	1.06	16.44	0.92	0.29	12.41	6.03	1.61	5.67	0	0.14	4.34	1.84	0.04	0.48	5.59	39.14	10.35	0.9	28.24	0	0	0	6.32	28.01	7.29	59.64	156.41	909.79	187.24	1186.62	476.17	979.75	262.98	1135.43	247.91
29.429	0	0.07	0.02	0.02	0.1	0.76	0.06	0.49	10.14	0.9	98.47	2.67	22.95	15.37	0.9	14.39	0.88	0.3	13.3	6.25	1.92	7.41	0	0.16	4.07	1.95	0.04	0.5	4.98	36.67	10.14	1.23	24.3	0	0	0	1.6	30.53	1.73	58.69	154.54	906.83	186.36	1188.97	481.97	973.58	264.33	1126.02	238.91
29.462	0	0.08	0.02	0.02	0.1	0.83	0.06	0.45	10.21	0.97	98.34	2.66	23.14	36	0.93	12.28	0.97	0.28	14.87	7.49	2.58	8.49	0	0.17	4.21	2.05	0.03	0.81	5.07	37.04	10.21	0.9	24.26	0	0	0	0.52	24.88	4.2	59	159.01	909.33	189.24	1188.94	482.1	975.07	262.83	1133.17	245.94
29.496	0	0.1	0.03	0.03	0.1	0.62	0.07	0.39	10.87	1.09	98.76	2.02	20.44	24.15	1.02	10.41	1.09	0.3	13.07	9.39	2.4	9.6	0	0.21	3.85	2.09	0.03	1.45	4.67	35.06	10.87	0.81	22.5	0	0	0	2.06	27.72	3.59	58.93	159.58	909.58	189.58	1189.93	483.52	974.89	264.71	1133.37	245.98
29.529	0	0.11	0.03	0.03	0.09	0.6	0.07	0.37	11.04	1.3	98.81	1.84	19.85	18.69	0.99	8.75	1.3	0.32	13.58	10.17	2.52	9.87	0	0.23	3.82	2.28	0.03	1.61	4.74	35.37	11.04	0.38	21.92	0	0	0	0.42	29.35	3.72	58.73	161.42	908.73	189.41	1189.15	482.51	973.47	263.63	1133.9	245.72
29.562	0	0.11	0.03	0.03	0.09	0.65	0.07	0.35	10.83	1.41	98.69	1.89	20.07	23.87	1.1	7.82	1.41	0.3	14.92	11.34	2.58	9.41	0	0.26	4.62	2.29	0.03	2.68	4.72	35.44	10.83	0.69	22.08	0	0	0	0.79	27.8	3.97	58.74	161.02	909.09	188.27	1190.56	482.42	974.81	263.34	1134.75	244.76
29.596	0	0.11	0.03	0.03	0.09	0.66	0.07	0.36	10.54	1.44	98.68	1.99	20.12	15.93	1.06	7.24	1.44	0.28	14.34	11.2	2.35	10.3	0	0.32	5.53	2.6	0.03	2.4	4.5	36.24	10.54	0.62	22.42	0	0	0	0.93	30.32	3.43	58.63	160.21	908.89	188.99	1190.22	483.58	974.36	263.61	1133.52	245.23
29.629	0	0.1	0.03	0.03	0.08	0.7	0.07	0.35	10.33	1.55	98.6	2.14	20.76	27.02	0.89	6.63	1.55	0.31	14.49	8.32	2.38	10.14	0	0.33	5.18	2.52	0.02	2.16	4.72	36.5	10.33	0.55	22.88	0	0	0	0.05	26.97	3.95	58.71	160.46	908.76	188.39	1190.71	483.15	974.86	262.97	1134.3	244.79
29.662	0	0.11	0.03	0.03	0.08	0.67	0.08	0.33	10.02	1.86	98.65	2.01	20.09	20.1	0.84	5.71	1.86	0.32	14.63	8.23	2.44	9.14	0	0.34	5.89	2.72	0.02	2.11	4.74	36.34	10.02	0.75	22.48	0	0	0	0.09	28.9	3.93	58.61	159.87	909.03	188.45	1191.16	483.75	975.58	262.39	1134.54	245.27
29.696	0	0.1	0.04	0.03	0.09	0.52	0.08	0.35	9.19	2.18	98.97	1.61	17.71	12.04	0.89	6.29	2.18	0.3	12.66	6.99	2.14	7.88	0	0.36	5.81	2.88	0.02	2.14	4.6	36.69	9.19	0.41	21.08	0	0	0	2.54	31.94	3.4	58.52	155.43	908.87	188.56	1191.42	485.21	977.4	264.61	1131.54	244.65
29.729	0	0.1	0.04	0.03	0.09	0.58	0.08	0.34	9.17	2.32	98.84	1.7	18.38	18.27	0.94	5.92	2.32	0.31	14.07	7.28	2.43	8.1	0	0.37	5.7	2.9	0.02	2.57	4.53	36.37	9.17	0.75	21.41	0	0	0	0.7	29.49	4.13	58.57	156.48	909.5	188.36	1189.8	482.08	977.05	262.01	1132.6	244.96
29.763	0	0.11	0.04	0.03	0.1	0.48	0.08	0.33	9.07	2.54	99.05	1.38	16.64	37.39	0.87	6.62	2.54	0.3	13.14	5.74	2.17	9.24	0	0.36	5.35	2.69	0.02	2.87	4.94	35.45	9.07	0.46	20.12	0	0	0	-0.92	24.58	2.75	58.77	161.04	908.07	187.89	1191.01	484.05	972.7	263.03	1132.46	242.71
29.796	0	0.1	0.04	0.03	0.1	0.56	0.08	0.39	8.33	2.43	98.87	1.55	18.21	16.8	0.99	7.64	2.43	0.3	14.72	5.29	2.75	8.66	0	0.37	4.75	2.99	0.02	1.77	5.42	38.25	8.33	0.28	20.84	0	0	0	2.81	30	3.78	58.98	150.09	910.88	186.6	1188.28	479.83	979.47	258.78	1128.79	243.62
29.829	0	0.1	0.04	0.04	0.1	0.64	0.08	0.42	8.41	2.44	98.73	1.5	19.14	29.16	0.9	8.74	2.44	0.32	17.23	4.8	3.5	13.57	0	0.36	3.85	2.76	0.02	0.92	5.77	38.7	8.41	0.33	20.64	0	0	0	5.51	26.44	5.02	59.3	155.06	907.97	183.92	1192.13	481.84	979.33	263.18	1132.87	241.6
29.863	0	0.1	0.03	0.04	0.09	0.7	0.07	0.4	8.54	2.37	98.6	1.88	20.22	37.46	0.82	7.97	2.37	0.35	16.15	5.05	3.77	14.5	0	0.39	3.64	2.02	0.02	0.65	6	38.18	8.54	0.74	22.06	0	0	0	4.56	24.56	4.12	59.23	158.25	908.28	185.48	1190.82	481.15	976.09	264.86	1132.63	241.61
29.896	0	0.09	0.03	0.04	0.09	0.73	0.07	0.36	8.34	2.33	98.54	2.08	20.66	27.45	0.7	8.16	2.33	0.32	15.61	4.44	3.71	12.93	0	0.41	4.02	1.58	0.03	0.59	5.75	36.13	8.34	0.53	22.69	0	0	0	5.23	26.86	5.02	59.1	154.46	908.65	186.36	1191.84	483.35	979.78	264.92	1132.82	243.95
29.929	0	0.1	0.03	0.04	0.1	0.57	0.07	0.39	8.39	2.45	98.87	1.59	18.23	25.19	0.66	9.19	2.45	0.37	14.47	4.23	3.89	13.99	0	0.39	4.11	1.8	0.03	0.58	5.97	37.01	8.39	0.35	20.99	0	0	0	3.11	27.44	4.36	59.02	152.99	913.03	184.26	1188.7	473.84	980.07	258.14	1132.05	240.55
29.963	0	0.1	0.04	0.03	0.1	0.51	0.08	0.43	7.57	2.64	98.98	1.37	16.92	26.27	0.75	8.69	2.64	0.37	14.48	5.22	4.21	8.98	0	0.36	4.24	1.66	0.03	0.76	6.23	39.72	7.57	0.8	20.05	0	0	0	9.44	27.16	5.92	59.97	159.53	910.27	184.12	1191.07	478.67	979.02	263.62	1137.42	244.59
29.996	0	0.1	0.04	0.03	0.11	0.48	0.08	0.41	7.11	2.68	99.05	1.24	16.24	43.27	0.66	8.71	2.68	0.4	14.57	4.67	4.13	8.31	0	0.37	4.36	1.62	0.02	0.84	6.32	38.44	7.11	0.44	19.38	0	0	0	5.06	23.35	4.74	59.69	154.19	909.79	185.22	1189.68	479.17	978.72	262.55	1131.56	242.19
30.029	0	0.1	0.04	0.04	0.11	0.44	0.08	0.43	7.47	2.29	99.13	1.08	15.59	30.57	0.65	9.54	2.29	0.5	15.01	4.22	4.04	9.33	0	0.37	4.44	1.56	0.03	0.9	6.84	38.89	7.47	0.16	18.38	0	0	0	8.91	26.1	6.18	59.64	160.07	908.04	181.5	1193.98	480.97	979.46	262.93	1138.19	242.21
30.063	0	0.11	0.04	0.04	0.12	0.33	0.09	0.37	7.88	2.13	99.25	0.92	13.61	23.07	0.56	8.93	2.13	0.55	12.47	4.01	2.6	10.61	0	0.37	5.81	1.38	0.03	1.37	7	35.84	7.88	0.94	17.23	0	0	0	8.15	28.02	5.41	59.15	156.54	909.61	182.95	1195.67	483.41	981.88	263.81	1136.95	242.47
30.096	0	0.11	0.04	0.04	0.11	0.33	0.09	0.36	7.74	1.92	99.28	0.95	13.72	25.95	0.63	8.38	1.92	0.48	12.03	3.37	1.91	10.61	0	0.4	6.91	1.3	0.03	1.96	7.1	35.61	7.74	0.41	17.48	0	0	0	5.66	27.24	5.42	58.75	162.97	912.16	181.79	1197.89	482.15	980.91	258.41	1143.19	243.36
30.13	0	0.11	0.05	0.04	0.12	0.29	0.09	0.34	7.67	1.74	99.32	0.84	12.45	56.06	0.7	8.97	1.74	0.4	11.48	3.14	2.14	10.23	0	0.43	7.23	1.27	0.03	1.9	7.24	33.67	7.67	0.59	16.58	0	0	0	7.97	20.78	5.7	60.41	172.19	917.25	179.09	1203.45	479.64	981.79	257.05	1153.38	242.7
30.163	0	0.11	0.05	0.04	0.12	0.31	0.09	0.31	7.57	1.68	99.38	0.86	12.62	58.29	0.87	9.08	1.68	0.44	11.95	3.67	2.29	11.55	0	0.49	7.57	1.13	0.03	2.08	6.95	31.09	6.69	1.27	16.74	0	0	0	8.34	20.33	4.65	60.29	172.43	919.87	176.93	1212.5	484.57	986.23	258.93	1157.52	239.18
30.196	0	0.1	0.04	0.04	0.12	0.35	0.09	0.3	6.38	1.55	99.3	0.93	14.12	68.54	0.99	8.93	1.55	0.39	13.16	3.52	2.35	8.98	0	0.49	6.38	1.1	0.03	1.75	6.96	29.95	5.38	1.39	17.35	0	0	0	8.1	18.11	4.57	60.72	178.52	927.07	177.8	1221.89	488.39	991.23	258.42	1169	242.15
30.23	0	0.1	0.04	0.04	0.12	0.33	0.08	0.27	5.29	1.44	99.34	0.92	14.14	74.76	0.87	8.59	1.44	0.41	12.42	2.67	2.27	8.96	0	0.48	5.29	1	0.03	1.34	7.28	28.39	3.97	1.14	17.25	0	0	0	4.81	16.57	4.97	60.14	177.28	931.9	178.91	1227.49	489.07	997.49	258.38	1174.04	242.35
30.263	0	0.09	0.04	0.03	0.11	0.35	0.08	0.27	3.54	1.38	99.31	1.05	15.26	87.5	0.86	8.16	1.38	0.4	11.44	2.55	1.87	8.53	0	0.46	3.54	1.05	0.04	1.3	6.48	28.29	3.15	1.32	18.15	0	0	0	7.77	12.27	4.09	62.72	181.63	941.75	179.04	1236.29	489.66	1003.25	259.34	1184.15	243.13
30.296	0	0.09	0.04	0.02	0.1	0.34	0.08	0.25	2.63	1.28	99.32	1.14	15.65	91.02	0.87	7	1.28	0.33	9.73	2.32	1.48	4.71	0	0.49	2.63	1.04	0.04	1.15	6.72	27.59	2.51	1.7	18.79	0	0	0	8.25	10.42	4.06	63.5	188.09	946.55	184.84	1237.37	492.61	1002.76	260.89	1190.61	251.35
30.33	0	0.08	0.04	0.02	0.1	0.35	0.07	0.23	1.76	1.37	99.31	1.26	16.3	95.43	0.98	6.52	1.37	0.35	8.87	2.09	1.67	3.85	0	0.44	1.1	1.02	0.04	0.54	7.19	26.22	1.76	1.17	19.44	0	0	0	7.79	6.8	6.44	64.44	186.44	949.38	181.21	1238.25	487.95	1008.61	250.14	1195.02	252.94
30.363	0	0.08	0.04	0.02	0.1	0.37	0.07	0.27	1.37	1.27	99.26	1.45	17.4	96.51	0.8	7.49	1.27	0.35	8.1	2.22	1.46	2.86	0	0.34	0.5	0.92	0.04	0.2	8.46	29.77	1.37	9.49	20.41	0	0	0	3.44	5.4	2.96	62.92	184.8	957.67	189.27	1241.03	489.92	1009.85	259	1194.56	252.91
30.396	0	0.07	0.03	0.02	0.11	0.44	0.06	0.33	1.18	1.18	99.13	1.91	19.36	95.02	0.74	9.04	1.18	0.41	7.56	2.02	1.02	1.59	0	0.28	0.27	1	0.04	0.08	9.79	32.78	1.12	14.07	22.15	0	0	0	-4.06	7.26	3.32	59.78	187.68	957.86	189.51	1238.58	484.36	1007.89	254.87	1195.53	251.45
30.43	0	0.07	0.02	0.02	0.09	0.79	0.05	0.32	1.1	1.1	98.42	3.97	24.96	92.84	0.57	7.51	1.1	0.4	8.9	1.66	1.18	2.08	0	0.22	0.13	0.85	0.04	0.04	11.98	33.92	0.83	1.95	26.84	0	0	0	0.78	9.19	3.47	61.07	185.59	954.36	186.21	1241.17	489.97	1008.74	254.27	1194.3	250.9
30.463	0	0.07	0.02	0.02	0.08	1.1	0.05	0.3	1.15	1.15	97.8	5.45	27.93	94.87	0.47	5.82	1.15	0.42	10.69	1.44	1.2	2.52	0	0.18	0.09	0.83	0.05	0.04	13.46	34	0.8	1.53	28.92	0	0	0	0.97	7.42	5.01	61.39	185.6	953.92	185.79	1242.35	490.55	1011.24	253.33	1196.84	252.77
30.497	0	0.06	0.01	0.02	0.07	2.19	0.04	0.31	0.88	0.88	95.61	11.61	34.23	86.04	0.42	5.59	0.88	0.41	12.97	1.61	1.79	4.75	0	0.15	0.07	0.91	0.05	0.07	15.25	35.19	0.56	5.72	34.04	0	0	0	4.92	12.91	5.86	62.54	181.6	952.3	183.31	1244.56	491.65	1014.96	256.41	1196.48	251.01
30.53	0	0.06	0.01	0.02	0.06	3.49	0.04	0.3	1.06	1.06	93.01	19.33	38.2	82.54	0.45	5.4	1.06	0.45	14.05	1.67	2.64	6.45	0	0.11	0.07	1	0.06	0.06	15.79	34.02	0.39	1.93	37.78	0	0	0	4.17	14.23	6.77	61.93	184.29	952.32	185.65	1242.41	491.78	1014.05	254.5	1198.33	256.25
30.563	0	0.05	0.01	0.02	0.05	4.83	0.04	0.27	1.09	1.09	90.33	25.74	40.98	89.84	0.46	4.34	1.09	0.42	15.5	2.31	3.25	6.68	0	0.1	0.05	1.07	0.08	0.07	15.64	33.07	0.37	7.89	40.07	0	0	0	2.24	11.1	5.87	61.19	184.76	952.45	184.6	1245.09	492.94	1013.73	255.1	1198.47	252.74
30.597	0	0.05	0.01	0.02	0.04	9.05	0.03	0.29	1.11	1.11	81.89	48.4	46.98	87.2	0.43	4.16	1.11	0.42	15.17	2.59	4.25	7.96	0	0.06	0.07	1.24	0.09	0.07	16.83	34.89	0.22	2.07	46.27	0	0	0	1.33	12.41	6.28	60.69	182.17	952.97	187.1	1242.77	493.06	1014.69	254.33	1196.85	255.91
30.63	0	0.04	0	0.02	0.04	13.74	0.03	0.28	1.13	1.13	72.52	56.76	50.4	94.56	0.53	3.27	1.13	0.47	19.34	2.86	5.48	10.92	0	0.06	0.09	1.2	0.14	0.1	16.2	34.6	0.22	3.79	48.36	0	0	0	1.96	7.72	6.53	61.14	185.98	952.54	182.06	1248.94	494.13	1015.9	252.84	1201.88	251.61
30.663	0	0.04	0	0.01	0.03	19.54	0.03	0.27	1.04	1.04	60.92	70.4	54.89	91.03	0.55	2.48	1.04	0.48	19.5	3.06	4.38	9.86	0	0.04	0.1	1.26	0.19	0.12	15.81	34.16	0.18	5.32	52.06	0	0	0	0.53	10.41	7	60.54	181.96	954.54	181.69	1249.7	492.06	1019.94	251.28	1201.91	250.77
30.697	0	0.04	0	0.01	0.03	27.77	0.02	0.3	0.99	0.99	47.23	83.84	59.66	82.77	0.54	2.73	0.99	0.49	18.04	3.18	3.89	12.24	0	0.03	0.1	1.49	0.24	0.11	17.6	36.83	0.15	7.16	56.91	0	0	0	1.89	14.15	6.54	60.5	180.67	956.75	185.39	1249.83	493.94	1021.28	255.82	1201.95	253.75
30.73	0	0.04	0	0.02	0.03	25.11	0.02	0.27	1.12	1.12	49.89	81.43	58.28	94.96	0.61	3.34	1.12	0.59	17.69	3.75	3.98	13	0	0.03	0.11	1.75	0.23	0.12	16.47	34.01	0.15	2.62	55.86	0	0	0	-2.1	7.32	6.96	60.08	184.28	959.56	186.2	1248.02	488.47	1020.33	251.87	1204.6	254.36
30.764	0	0.04	0	0.01	0.03	30.45	0.02	0.29	1.16	1.16	44.55	89.12	61.38	94.21	0.78	3.55	1.16	0.72	14.74	4.03	3.29	10.7	0	0.02	0.1	2.09	0.26	0.12	20.16	34.68	0.16	3.32	59.75	0	0	0	3.54	8.06	5.57	62.32	186.01	962.73	182.48	1255.62	492.72	1022.95	251.84	1208.95	251.79
30.797	0	0.04	0	0.01	0.03	30.78	0.02	0.27	1.44	1.44	44.22	89.94	61.52	95.05	0.76	3.79	1.44	0.75	13.93	4.12	3.21	9.05	0	0.01	0.1	2.58	0.26	0.1	21.56	32.37	0.16	9.74	60.3	0	0	0	-1	7.23	6.59	60.56	186.86	964.65	185.11	1253.55	487.74	1023.93	252.23	1210.78	253.21
30.83	0	0.04	0	0.01	0.03	29.84	0.02	0.26	1.58	1.58	45.16	89.84	61.14	95.64	0.64	3.65	1.58	0.92	13.29	3.94	3.16	9.11	0	0.01	0.11	2.41	0.24	0.1	21	31.54	0.15	6.24	60.23	0	0	0	4.41	6.56	5.31	63.36	183.72	968.23	186.81	1256.38	493.13	1026.69	254.3	1210.4	255.66
30.864	0	0.03	0	0.01	0.03	39.82	0.02	0.22	1.35	1.35	35.18	94.34	65.93	97.23	0.47	3.96	1.35	0.8	13.31	3.93	2.1	6.33	0	0.02	0.11	2.37	0.23	0.1	17.99	27.62	0.17	5.24	64.17	0	0	0	2.45	4.21	4.96	62.08	189.65	967.5	185.7	1257.72	492.59	1023.61	254.18	1213.26	253.86
30.897	0	0.03	0	0.01	0.03	42.4	0.02	0.24	1.46	1.46	32.6	95.55	67.1	95.67	0.42	3.9	1.46	0.89	12.08	3.93	2	5.27	0	0.01	0.07	2.26	0.14	0.04	19.81	30.08	0.14	6.14	65.75	0	0	0	3.95	6.52	4.26	62.49	185.01	967.84	185.04	1259.87	496.13	1026.13	253.99	1211.14	253.09
30.93	0	0.03	0	0.01	0.03	44.35	0.02	0.29	1.7	1.7	30.65	95.39	67.57	93.52	0.42	4.17	1.7	1.08	13.93	4.58	1.9	5.38	0	0.01	0.06	1.98	0.1	0.02	23.5	34.43	0.14	4.16	65.52	0	0	0	5.83	8.65	5.75	63.08	186.67	965.52	183.7	1260.32	496.75	1026.67	254.31	1213.34	254.48
30.964	0	0.03	0	0.01	0.03	46.76	0.02	0.32	1.74	1.74	28.24	95.96	68.64	96.41	0.43	4.19	1.74	1.24	13.98	4.68	1.5	3.93	0	0.01	0.05	1.88	0.07	0.02	23.12	36.56	0.1	2.76	66.37	0	0	0	1.32	5.55	5.59	61.15	184.78	966.58	185	1260.73	495.71	1027.91	254.56	1212.69	253.03
30.997	0	0.03	0	0.01	0.03	51.42	0.02	0.34	2.02	2.02	23.58	96.21	69.93	94.95	0.38	3.54	2.02	1.25	16.44	4.42	1.64	4.76	0	0.01	0.04	1.56	0.07	0.01	25.37	38.64	0.09	2.46	66.79	0	0	0	2.52	7.33	5.78	61.53	187.26	966.05	185.81	1260.64	497.25	1026.8	255.21	1214.06	255.33
31.03	0	0.03	0	0.01	0.03	58.89	0.02	0.37	2.83	2.83	16.11	96.78	71.95	96.09	0.34	3.52	2.83	1.32	19.73	4.79	1.79	5.51	0	0.01	0.03	1.23	0.06	0.01	27.19	40.85	0.08	8.7	67.84	0	0	0	-0.97	6	4.89	60.14	188.78	968.93	188.65	1261.82	497.3	1026.76	256.91	1215.53	255.61
31.064	0	0.04	0	0.01	0.03	58.83	0.02	0.45	2.95	2.95	16.17	97.04	72.1	96.97	0.31	3.55	2.95	1.32	18.6	4.22	1.54	4.06	0	0.01	0.03	1.01	0.07	0.01	31.24	45.48	0.07	2.75	68.39	0	0	0	0.69	-4.68	6.44	61.57	183.62	969.08	186.49	1260.99	494.91	1030.74	253.1	1214.34	255.42
31.097	0	0.04	0	0.01	0.03	60.28	0.02	0.52	3.18	3.18	14.72	97.07	72.24	96.63	0.35	4.99	3.18	1.5	19.53	3.97	2.01	4.59	0	0.01	0.02	1.02	0.06	0.01	32.81	47.16	0.07	10.1	68.45	0	0	0	2.05	5.22	3.83	61.61	189.27	970.57	189.71	1261.07	497.51	1025.39	258.99	1214.64	256.15
31.131	0	0.04	0	0.01	0.03	63.81	0.02	0.61	3.04	3.04	11.19	97.93	73.98	94.12	0.39	4.68	3.04	1.66	17.84	3.61	1.86	3.91	0	0.01	0.02	0.96	0.06	0.01	37.75	51.06	0.05	2.37	70.65	0	0	0	0.86	8.14	4.23	60.51	188.65	967.49	188.59	1261.33	499.93	1024.98	257.22	1213.63	256.06
31.164	0	0.04	0	0.01	0.04	66.46	0.01	0.76	3.29	3.29	8.54	98.2	75.01	94.02	0.34	5.06	3.29	1.76	18.11	3.37	1.67	3.2	0	0.01	0.02	0.99	0.08	0.01	41.8	55.85	0.05	3.45	71.56	0	0	0	3.2	8.22	4.73	61.8	192.53	967.06	188.8	1259.41	498.36	1022.72	257.73	1215.25	258.04
31.197	0	0.04	0	0.01	0.04	73.1	0.01	0.83	2.84	2.84	1.9	98.66	78.1	94.7	0.29	5.39	2.84	1.73	20.03	2.45	1.54	3.49	0	0	0.02	0.95	0.09	0.01	44.71	57.9	0.05	2.7	73.42	0	0	0	3.65	7.59	4.2	62.03	189.89	965.72	188.87	1258.41	500.06	1021.98	257.78	1211.87	257.55
31.231	0	0.05	0	0.02	0.05	74.84	0.01	1.25	0.31	3.24	0.16	98.88	78.87	98.45	0.31	5.94	3.24	1.85	19.43	2.5	1.4	3.58	0	0	0.03	0.76	0.09	0.01	55.83	66.95	0.04	1.72	74.53	0	0	0	-0.27	1.24	4.92	60.86	184.35	963.87	186.31	1255.08	494.5	1022.8	253.42	1207.15	253.1
31.264	0	0.05	0	0.02	0.05	74.36	0.01	1.3	0.28	2.93	0.64	99.01	78.94	97.8	0.28	6.76	2.93	1.63	17.47	2.38	1.6	3.19	0	0	0.02	0.76	0.09	0.01	57.01	67.47	0.04	4.71	75.3	0	0	0	-0.1	3.02	4.02	61.14	181.85	969.86	189.01	1259.96	496.46	1028.23	257.24	1210.05	253.93
31.297	0	0.05	0	0.02	0.05	72.97	0.01	1.5	0.26	3.36	2.03	99.03	78.09	96.21	0.26	7.16	3.36	1.5	15.93	2.32	1.87	4.17	0	0	0.03	0.67	0.1	0.01	61.02	70.6	0.04	14.14	75.43	0	0	0	1.65	5.83	3.7	61.87	185.44	971.13	191.27	1260.67	498.01	1027.15	260.93	1212.53	256.44
31.331	0	0.05	0	0.02	0.05	76.5	0.01	1.99	0.24	2.98	0	99.39	80.11	97.19	0.24	8.54	2.98	1.55	13.54	2.38	2.41	5.16	0	0	0.03	0.55	0.11	0.02	66.03	76.13	0.04	7.29	78.32	0	0	0	-0.46	4.28	3.06	60.59	188.65	971.53	190.48	1263.15	498.91	1026.07	260.19	1214.64	254.78
31.364	0	0.05	0	0.02	0.05	77.46	0.01	1.87	0.21	2.87	0	99.42	80.62	97.26	0.21	8.61	2.87	1.54	13.74	2.45	2.54	5.35	0	0	0.03	0.54	0.14	0.02	65.31	74.52	0.04	7.81	78.71	0	0	0	0.52	4.16	3.6	61.26	188.08	972.41	189.66	1264.69	498.28	1028.36	260.8	1216.33	254.37
31.397	0	0.05	0	0.02	0.05	76.73	0.01	1.82	0.23	3.29	0	99.45	80.11	97.34	0.23	9.78	3.29	1.66	12.5	2.8	2.6	6.54	0	0	0.03	0.58	0.15	0.02	65.62	72.64	0.04	6.3	78.97	0	0	0	1.66	4.01	4.08	61.86	188.38	973.81	189.73	1266.65	499.51	1030.57	260.26	1218.9	256.04
31.431	0	0.04	0	0.02	0.04	82.47	0.01	1.3	0.22	2.6	0	99.64	83.56	95.9	0.22	9.64	2.6	1.56	13.53	2.93	3	8.07	0	0	0.04	0.55	0.21	0.02	59.71	64.75	0.05	6.2	81.63	0	0	0	1.45	6.23	2.91	61.21	190.65	971.8	188.09	1266.41	500.48	1026.73	259.19	1217.3	253.67
31.464	0	0.04	0	0.02	0.04	86.09	0.01	1.28	0.26	2.49	0	99.71	85.97	98.02	0.26	10.05	2.49	1.52	15.81	3.32	2.96	8.7	0	0	0.04	0.56	0.29	0.01	58.2	63.79	0.05	4.78	82.93	0	0	0	0.72	2.5	4.18	61.13	189.87	974.18	190.02	1269.52	502.28	1031.56	260.38	1221.39	256.81
31.498	0	0.03	0	0.02	0.03	91.83	0.01	1.05	0.26	2.24	0	99.81	91.2	97.87	0.26	9.57	2.24	1.33	20.71	3.49	2.97	10.57	0	0	0.05	0.65	0.45	0.01	55.54	59.64	0.06	2.75	85.78	0	0	0	2.14	2.86	3.26	61.27	197.01	975.35	188.67	1274.02	505.34	1029.6	260.19	1226.58	256.54
31.531	0	0.03	0	0.02	0.03	93.62	0.01	0.9	0.27	1.93	0	99.86	93.75	97.32	0.27	9.35	1.93	1.41	21.91	4.04	2.99	11.93	0	0	0.06	0.66	0.67	0.01	53.55	56.17	0.06	3.3	87.56	0	0	0	3.58	4.05	3.48	62.02	195.96	975.56	188.21	1274.65	506.02	1030.91	259.92	1226.84	257.05
31.564	0	0.03	0	0.01	0.03	95	0.01	0.83	0.24	1.8	0	99.88	96.28	97.52	0.24	8.6	1.8	1.37	24.27	3.91	2.36	12.02	0	0	0.07	0.61	0.87	0.01	52.39	55.05	0.06	1.68	88.69	0	0	0	3.41	3.65	4.02	61.91	197.6	976.03	187.98	1275.7	505.74	1031.69	259.54	1229.27	257.7
31.598	0	0.02	0	0.01	0.02	95.74	0.01	0.66	1.17	1.17	0	99.92	98.52	97.79	0.24	8.4	1.17	1.27	22.55	3.32	1.86	9.81	0	0	0.09	0.52	1.07	0.01	48.29	49.69	0.06	3.26	91.06	0	0	0	3.78	3.04	3.93	62.25	196.7	978.16	189.99	1275.93	506.14	1033.13	260.85	1229.82	259.53
31.631	0	0.02	0	0.01	0.02	96.35	0.01	0.6	1.14	1.14	0	99.92	98.54	97.57	0.28	8.09	1.14	1.29	24.78	3.17	1.83	9.64	0	0	0.11	0.55	1.43	0.02	44.64	47.54	0.06	0.97	91.35	0	0	0	4.04	3.53	5.76	62.59	188.37	974.47	186.7	1273.6	504.28	1036.78	256.93	1225.15	257.86
31.664	0	0.02	0	0.01	0.02	96.37	0.01	0.51	1.03	1.03	0	99.93	98.77	98.06	0.25	8.06	1.03	1.21	24.38	2.51	1.4	7.17	0	0.01	0.14	0.51	1.75	0.02	42.25	44.14	0.07	1.59	91.61	0	0	0	2.12	2.38	4.69	61.36	196.53	976.52	189.39	1275.3	505.32	1033.21	259.82	1229.74	259.23
31.698	0	0.02	0	0.01	0.02	96.5	0.01	0.38	1.11	1.11	0	99.93	98.65	97.78	0.24	7.89	1.11	1.16	23.84	2.28	1.58	7.11	0	0.01	0.16	0.42	1.93	0.03	36.48	36.92	0.07	1.22	92.23	0	0	0	3.44	3.07	4.47	61.74	199.14	975.17	187.04	1277.2	506.32	1031.95	260.17	1231.07	257.24
31.731	0	0.02	0	0.01	0.02	97.24	0.01	0.34	1.18	1.18	0	99.94	98.42	94.8	0.2	6.24	1.18	1.02	27.39	2.19	2.02	10.09	0	0.01	0.21	0.39	2.22	0.04	33.67	36.24	0.07	0.93	92.62	0	0	0	4.03	7.48	4.02	61.56	198.36	974.74	187.79	1276.36	507.58	1031.16	260.55	1229.5	257.99
31.765	0	0.01	0	0.01	0.01	97.87	0.01	0.26	1.09	1.09	0	99.95	98.24	97.53	0.2	6.41	1.09	1.06	29.38	1.89	2.53	12.73	0	0.01	0.23	0.33	2.48	0.07	26.53	29.19	0.06	0.82	94.01	0	0	0	3.39	3.63	5.02	61.41	198.71	974.39	185.75	1279.01	508.17	1033.52	258.06	1232.22	257.58
31.798	0	0.01	0	0.01	0.01	98.03	0.01	0.23	0.99	0.99	0	99.96	98.31	95.97	0.19	6.13	0.99	1.02	29.12	1.6	2.48	14.54	0	0.01	0.25	0.29	2.6	0.06	23.3	27.11	0.06	0.83	94.82	0	0	0	1.97	6.15	4.98	60.72	197.07	974.81	187.14	1277.19	506.48	1033.63	258.76	1230.7	257.75
31.831	0	0.01	0	0	0.01	98.31	0.01	0.24	0.97	0.97	0	99.96	98.34	97.77	0.23	7.01	0.97	1.13	31.81	1.4	2.39	13.73	0	0.01	0.27	0.29	2.65	0.11	22.94	27.11	0.06	0.7	94.88	0	0	0	3.95	3.09	5.08	61.66	198.01	975.13	185.24	1281.31	510.08	1035.44	257.42	1233.46	257.85
31.865	0	0.01	0	0	0.01	98.62	0.01	0.22	0.94	0.94	0	99.96	98.52	95.69	0.25	6.12	0.94	1.14	33.8	1.47	1.98	11.8	0	0.01	0.29	0.25	2.98	0.13	20.54	25.5	0.05	0.65	95.74	0	0	0	3.53	6.5	4.96	61.19	197.73	975.7	187.04	1280.72	510.48	1035.52	258.88	1233.24	259.26
31.898	0	0.01	0	0	0.01	98.69	0.01	0.22	0.79	0.79	0	99.97	98.65	93.73	0.23	5.85	0.79	1.09	33.7	1.33	1.87	10.43	0	0.01	0.29	0.23	2.93	0.14	19.52	25.85	0.05	0.85	96.24	0	0	0	5.35	8.47	4.44	61.83	196.16	974.19	185.65	1280.53	512.01	1034.71	258.57	1230.86	258.08
31.931	0	0.01	0	0	0.01	98.8	0.01	0.22	0.79	0.79	0	99.96	98.62	95.3	0.26	5.54	0.79	1.21	35.48	1.53	1.89	9.94	0	0.01	0.28	0.24	2.88	0.19	20.13	26	0.05	1.18	96.14	0	0	0	3.14	6.95	4.98	60.87	192.92	973.76	184.55	1281.74	511.33	1037.38	257.92	1230.28	255.92
31.965	0	0.01	0	0	0.01	98.74	0.01	0.22	0.77	0.77	0	99.97	98.66	96.53	0.33	6.35	0.77	1.5	34.3	1.52	1.81	10.95	0	0.01	0.3	0.26	2.7	0.13	18.33	25.33	0.04	1	96.28	0	0	0	3.93	5.38	4.85	62.14	186.65	974.79	185.78	1275.5	505.91	1037.44	257.02	1224.09	255.73
31.998	0	0.01	0	0	0.01	98.31	0.01	0.23	0.81	0.81	0	99.96	98.49	95.18	0.4	7.69	0.81	1.94	29.26	1.52	2.18	15.21	0	0.01	0.27	0.28	2.54	0.08	18.17	24.58	0.05	1.67	96.17	0	0	0	4	7.09	5.36	61.71	193.86	975.17	183.01	1279.75	505.26	1037.23	256.69	1231.08	254.3
32.031	0	0.01	0	0	0.01	97.75	0.01	0.23	0.75	0.75	0	99.96	98.4	79.68	0.41	7.88	0.75	2.19	24.63	1.51	2.5	15.96	0	0.01	0.21	0.31	1.99	0.04	17.17	24.02	0.04	3.55	95.91	0	0	0	4.35	15.17	4.47	61.07	191.24	976.92	184.93	1277.05	502.99	1037.08	258.2	1228.29	254.51
32.065	0	0.01	0	0	0.01	96.44	0.01	0.22	0.72	0.72	0	99.96	98.53	86.68	0.49	8.47	0.72	2.25	18.16	1.5	2.2	11.77	0	0.01	0.2	0.4	1.48	0.03	15.42	22.34	0.05	6.93	94.95	0	0	0	5.27	12.63	5.93	62.56	193.71	975.05	183.8	1270.35	494.25	1033.73	257.12	1227.42	254.34
32.098	0	0.01	0	0	0.01	95.55	0.01	0.23	0.78	0.78	0	99.95	98.46	86.26	0.57	7.57	0.78	2.55	15.26	1.77	2.27	9.31	0	0.01	0.18	0.45	0.92	0.03	16.27	23.24	0.05	4.92	94.34	0	0	0	2.95	12.82	4.64	61.5	187.76	975.31	186.18	1267.3	495.22	1033.14	256.12	1220.89	254.1
32.132	0	0.01	0	0	0.01	93.72	0.01	0.26	1.07	1.07	0	99.94	95.69	81.44	0.73	8.38	1.07	2.87	12.42	2.42	2.1	5.83	0	0.01	0.15	0.57	0.47	0.04	18.11	25.26	0.05	5.34	92.53	0	0	0	4.28	14.61	5	61.67	185.05	971.11	184.47	1263.96	493.3	1031.33	257.93	1216.27	251.44
32.165	0	0.01	0	0	0.01	92.9	0.01	0.28	1.3	1.3	0	99.92	94.25	77.16	0.99	7.86	1.3	3.01	13.23	2.79	1.94	5.38	0	0.01	0.13	0.62	0.26	0.03	20.59	26.89	0.05	1.37	90.94	0	0	0	3.62	15.91	4.99	61.3	181.05	966.93	183.24	1256.55	489.05	1027.45	254.95	1208.41	249.41
32.198	0	0.01	0	0	0.01	93.66	0.01	0.29	1.31	1.31	0	99.91	94.77	74.06	1.3	6.92	1.31	2.83	16.7	3.21	2.32	5.34	0	0.01	0.12	0.59	0.16	0.02	21.64	29.1	0.05	1.32	90.26	0	0	0	2.16	16.75	3.59	60.38	179.74	963.88	185.38	1251.64	490	1022.14	256.08	1201.75	249.26
32.232	0	0.01	0	0	0.02	92.26	0.01	0.32	1.31	1.31	0	99.87	92.55	71.7	1.63	6.12	1.31	2.53	17.05	3.39	2.53	5.01	0	0.02	0.11	0.75	0.1	0.02	25.66	31.74	0.05	1.52	88.16	0	0	0	0.21	17.35	3.89	59.72	178.87	962.23	186.43	1248.42	489.04	1020.55	254.84	1199.36	250.25
32.265	0	0.02	0	0	0.02	93	0.01	0.34	1.36	1.36	0	99.86	93.08	61.77	2.01	5.72	1.36	2.17	20.58	3.71	2.51	4.43	0	0.02	0.11	0.84	0.07	0.02	28.08	34.03	0.05	1.71	87.35	0	0	0	2.12	19.6	4.07	59.84	180.54	960.08	185.28	1247.95	489.77	1018.87	255.3	1199.34	250.27
32.298	0	0.02	0	0.01	0.02	92.31	0.01	0.41	1.35	1.35	0	99.82	91.73	55.68	2.47	5.97	1.35	1.85	21.71	4.29	2.88	5.4	0	0.02	0.14	0.93	0.05	0.02	30.17	37.67	0.06	1.4	85.87	0	0	0	1.18	20.86	2.94	59.22	176.84	956.09	183.66	1246.1	490.15	1016.24	256.22	1192.77	245.6
32.332	0	0.02	0	0.01	0.02	88.25	0.01	0.55	1.22	1.22	0	99.71	87.69	57.38	2.71	7.31	1.22	1.72	19.12	4.47	2.65	4.04	0	0.02	0.13	1.18	0.04	0.03	33.84	43.72	0.07	0.67	82.98	0	0	0	-0.43	20.51	2.67	58.88	180.52	954.89	185.22	1242.42	487.29	1011.67	258.03	1191.75	245.46
32.365	0	0.02	0	0.01	0.03	85.49	0.01	0.68	1.06	1.18	0	99.68	85.97	45.94	2.61	8.5	1.06	1.28	15.87	4.01	2.38	3.04	0	0.02	0.13	1.18	0.04	0.03	36.81	47.99	0.08	0.64	82.45	0	0	0	1.54	22.81	3.66	59.29	174.85	953	185.53	1238.54	485.62	1013.11	258.75	1187.53	246.42
32.398	0	0.02	0	0.01	0.03	78.93	0.01	0.84	0.97	1.38	0	99.55	82.14	47.51	2.56	9.62	0.97	1.11	12.22	3.35	2.4	2.17	0	0.02	0.13	1.38	0.03	0.03	39.32	52.28	0.09	0.54	80.25	0	0	0	2.14	22.5	3.44	59.47	175.94	950.86	186.05	1235.44	485.14	1009.64	259.63	1185.1	246.7
32.432	0	0.02	0	0.01	0.04	67.83	0.01	1.12	1.01	1.64	7.17	99.09	76.98	44.67	2.39	11.84	1.01	0.89	10.8	3.31	2.12	1.54	0	0.02	0.17	1.64	0.04	0.04	40.29	57.43	0.11	0.51	75.83	0	0	0	0.78	23.07	4.23	59.32	168.46	947.68	184.61	1232.31	483.94	1011.17	256.77	1179.23	245.14
32.465	0	0.02	0	0.01	0.04	66.32	0.01	1.18	0.93	1.72	8.68	98.98	76.36	43.02	2.16	13.25	0.93	0.73	11.01	3.1	2.18	2.02	0	0.03	0.21	1.72	0.05	0.07	39.01	57.59	0.13	0.35	75.11	0	0	0	4.33	23.4	3.96	60.2	169.72	945.54	184.6	1228.31	483.24	1007.15	257.65	1176.48	246.14
32.499	0	0.03	0	0.01	0.05	52.1	0.01	1.4	0.79	1.83	22.9	96.96	70.39	32.07	1.83	15.46	0.79	0.55	14.13	2.84	2.26	4.41	0	0.03	0.32	2.18	0.05	0.36	39.73	60.1	0.17	0.32	68.21	0	0	0	2.92	25.75	4.02	59.42	168.64	942.23	181.71	1224	478.31	1004.13	254.48	1172.32	242.24
32.532	0	0.03	0	0.01	0.06	34.18	0.01	1.48	0.65	1.66	40.82	92.66	63.63	34.03	1.66	17.04	0.65	0.49	12.45	2.63	2.26	3.97	0	0.04	0.46	2.59	0.04	0.43	38.87	60.1	0.27	0.42	62.44	0	0	0	5.15	25.31	5.44	59.88	167.57	941.03	181.33	1225.59	478.75	1007.02	258.95	1173.74	242.13
32.565	0	0.03	0	0.02	0.06	27.99	0.02	1.33	0.66	1.51	47.01	89.67	60.75	38.93	1.51	16.51	0.61	0.45	11.92	2.19	2.65	5.15	0	0.05	0.61	2.81	0.04	0.66	35.3	58.12	0.31	0.2	60.11	0	0	0	6.16	24.25	6.28	60.6	165.08	939.67	182.31	1221.84	477.85	1006.55	258.4	1171.04	244.44
32.599	0	0.04	0	0.02	0.07	18.73	0.02	1.51	0.92	1.58	62.54	83.49	55.87	26.46	1.58	15.43	0.54	0.41	9.33	2.33	2.93	5.31	0	0.06	0.89	2.49	0.04	0.92	34.88	62.27	0.45	0.51	56.75	0	0	0	4	27.11	5.39	59.41	163.1	937.01	183.1	1222.49	482.57	1005.52	258.96	1167.94	244
32.632	0	0.04	0	0.02	0.06	13.11	0.02	1.21	1.29	1.59	73.77	76.4	52.02	26.89	1.59	13.24	0.58	0.38	7.33	2.52	2.81	5.65	0	0.07	1.29	2.54	0.04	0.95	32.34	59.12	0.52	0.48	53.98	0	0	0	2.83	27	4.22	59.12	163.57	934.36	183.36	1220.43	484.73	1001.26	257.75	1164.22	243.63
32.665	0	0.04	0	0.02	0.06	11.41	0.02	1.07	1.87	1.6	77.19	73.29	50.38	25.06	1.6	11.03	0.53	0.31	6.55	2.63	3.04	6.66	0	0.08	1.87	2.33	0.04	1.04	29.75	58.4	0.61	0.65	52.95	0	0	0	1.86	27.48	4.78	58.94	167.37	934.26	184.2	1218.66	481.57	999.42	258.97	1166.13	244.12
32.699	0	0.04	0	0.02	0.06	6.99	0.02	0.92	2.64	1.44	86.02	57.85	45.43	26.65	1.44	10.19	0.42	0.29	5.54	2.24	2.49	4.4	0	0.11	2.64	2.56	0.04	1.54	23.97	55.76	1.07	0.21	48.64	0	0	0	1.94	27.06	4.95	59	166.51	934.63	185.6	1217.33	481.01	999.54	260.09	1165.39	245.28
32.732	0	0.04	0	0.02	0.06	5.49	0.03	0.85	2.81	1.3	89.02	48.76	42.97	28.16	1.3	11.1	0.44	0.25	5.49	2.17	2.48	4.07	0	0.11	2.81	2.77	0.03	1.62	22.48	53.16	1.1	0.61	46.36	0	0	0	1.4	26.68	5.16	59.06	162.21	931.87	180.06	1215.51	477.61	999.43	253.2	1161.11	240.18
32.766	0	0.05	0.01	0.02	0.07	2.98	0.03	0.69	2.44	1.15	94.05	27.18	36.94	39.22	1.15	9.96	0.35	0.27	5.7	2.16	2.61	2.87	0	0.14	2.44	2.88	0.03	1.8	17.39	49.42	1.69	0.61	40.53	0	0	0	3.79	24.19	6.81	59.39	162.23	927.22	179.5	1213.99	478.32	998.55	257.49	1159.88	240.36
32.799	0	0.05	0.01	0.02	0.07	1.97	0.04	0.56	2.6	0.86	96.06	16.65	32.94	41.96	0.86	9.13	0.32	0.29	5.92	2.08	2.63	4.1	0	0.16	2.6	2.56	0.03	1.8	14.54	45.54	2.07	0.87	36.64	0	0	0	5.77	23.62	5.96	59.62	162.08	924.94	179.26	1214.91	482.35	996.93	260.33	1157.66	239.48
32.832	0	0.06	0.01	0.02	0.07	1.61	0.04	0.52	3.61	0.8	96.77	13.16	30.54	26.36	0.8	9.56	0.33	0.27	5.71	2.2	2.79	6.13	0	0.21	3.61	2.69	0.03	2.74	13.13	43.07	2.09	0.73	34.92	0	0	0	5.13	27.14	6.3	59.1	164.71	925.65	182.1	1214.96	483.65	996.81	261.99	1160.45	243.31
32.866	0	0.07	0.02	0.02	0.08	0.84	0.05	0.34	5.27	0.8	98.31	5.41	23.66	25.07	0.8	9.95	0.38	0.27	6.04	1.83	2.44	7.34	0	0.33	4.32	3.33	0.03	5.27	9.37	32.51	2.55	0.27	28.87	0	0	0	7.67	27.47	6.79	59.72	161.85	926.45	180.08	1215.77	484.43	999.42	258.12	1160.68	244.37
32.899	0	0.07	0.02	0.02	0.09	0.65	0.06	0.27	8.73	0.76	98.7	3.53	20.1	31.08	0.76	10.08	0.43	0.26	6.85	1.85	2.3	6.91	0	0.47	5.43	3.45	0.03	8.73	7.21	26.77	2.83	0.41	26.09	0	0	0	5.35	25.98	5.65	59.32	165.5	927.35	181.15	1215.77	483.44	996.55	259.25	1161.24	242.89
32.932	0	0.08	0.02	0.02	0.09	0.59	0.06	0.26	12.1	0.65	98.82	3.11	18.27	31.28	0.65	10.43	0.44	0.29	6.77	1.51	2.29	5.44	0	0.51	6.51	3.4	0.03	12.1	6.8	25.41	2.86	0.31	25.28	0	0	0	4.45	25.94	5.83	59.3	163.52	928.04	181.62	1214.28	481.69	997.24	258	1160.08	243.14
32.966	0	0.08	0.03	0.03	0.1	0.35	0.07	0.2	8.61	0.7	99.3	1.43	13.79	27.86	0.66	10.21	0.52	0.28	7.33	1.61	2.61	4.69	0	0.7	6.42	3.34	0.03	8.61	5.57	20.19	3.39	0.36	20.34	0	0	0	4.32	26.76	5.37	59.2	164.2	929.34	181.91	1213.81	479.83	996.81	258.34	1160.24	242.44
32.999	0	0.08	0.03	0.03	0.1	0.36	0.07	0.21	7.57	0.72	99.27	1.49	14.37	30.17	0.72	10.19	0.52	0.31	7.43	1.61	2.8	4.14	0	0.69	7.57	3.12	0.03	5.79	5.42	20.59	3.4	0.7	20.6	0	0	0	3.33	26.2	5.44	59.08	168.04	928.31	182.15	1212.88	478.41	994.21	259.61	1161.32	242
33.032	0	0.08	0.03	0.03	0.1	0.32	0.07	0.2	9.27	0.74	99.36	1.29	12.98	24.68	0.72	10.15	0.58	0.25	6.86	1.56	2.92	3.42	0	0.74	9.27	2.51	0.02	4.35	5.25	20.33	3.38	0.63	19.66	0	0	0	3.73	27.58	6.15	59.14	164.44	929.5	182.7	1212.12	477.19	997.12	258.87	1160.83	243.31
33.066	0	0.08	0.04	0.03	0.11	0.29	0.08	0.2	9.53	0.89	99.42	1.14	12.13	22.41	0.83	11.52	0.7	0.2	6.86	1.45	2.76	2.85	0	0.89	9.53	1.92	0.02	3.44	4.81	18.11	3.01	0.49	18.78	0	0	0	3.21	28.21	6.41	58.92	165.77	927.78	182.09	1209.78	474.33	995.01	259.19	1159.89	242.05
33.099	0	0.08	0.04	0.03	0.11	0.27	0.08	0.2	7.7	0.86	99.47	1.06	12.17	17.63	0.8	11.01	0.7	0.23	6.52	1.23	2.45	3.01	0	0.86	7.7	1.68	0.02	2.49	4.94	18.8	3.06	1.92	18.26	0	0	0	8.08	29.71	5.98	59.52	157.86	927.18	180.25	1212.22	478.21	999.32	261.58	1155.68	239.83
33.133	0	0.08	0.04	0.03	0.11	0.24	0.08	0.18	8.49	1.04	99.52	0.94	11.17	31.11	0.76	10.25	0.65	0.25	6.41	1.34	2.02	3.35	0	1.04	8.49	1.63	0.02	2.62	4.12	16.89	2.79	0.6	17.39	0	0	0	3.83	25.97	5.66	59.17	166.81	927.04	181.31	1212.97	478.87	994.53	259.96	1160.28	241.11
33.166	0	0.08	0.04	0.03	0.12	0.25	0.08	0.19	8.57	1.24	99.5	0.95	11.15	32.27	0.71	12.21	0.58	0.24	6.85	1.1	1.95	2.98	0	1.24	8.57	1.54	0.02	3.77	3.98	16.11	2.95	0.4	17.44	0	0	0	2.86	25.71	5.81	59.25	163.91	928.67	181.68	1212.16	477.87	996.27	256.98	1159.5	242.09
33.199	0	0.08	0.04	0.03	0.12	0.23	0.08	0.19	9.07	1.24	99.54	0.87	10.37	24.46	0.7	13.14	0.6	0.22	6.87	1.14	2.06	2.81	0	1.24	9.07	1.5	0.02	3.72	3.9	16.1	2.95	0.47	16.83	0	0	0	2.98	27.64	5.29	59.03	165.37	928	181.85	1211.18	476.74	994.37	258.83	1158.76	240.86
33.233	0	0.08	0.04	0.03	0.13	0.23	0.08	0.2	7.91	1.2	99.54	0.8	10.13	34.4	0.71	14.04	0.63	0.22	7.68	1.15	2.46	1.81	0	1.2	7.91	1.51	0.02	3.99	4.18	16.08	3.21	0.23	16.27	0	0	0	3.37	25.23	4.96	59.53	161.5	928.17	178.3	1207.29	471.37	993.43	251.83	1154.31	237.68
33.266	0	0.07	0.04	0.03	0.13	0.24	0.08	0.21	7.3	1.17	99.52	0.81	10.85	24.92	0.64	15.11	0.6	0.23	8.51	1.02	2.65	1.75	0	1.17	7.3	1.42	0.03	2.95	4.19	16.55	3.31	0.57	16.33	0	0	0	6.81	27.51	7.31	59.84	158.54	926.33	178.56	1208.98	472.87	998.37	257.78	1155.83	239.29
33.299	0	0.07	0.04	0.03	0.14	0.23	0.08	0.22	7.31	1.24	99.54	0.76	10.41	35.72	0.62	15.37	0.64	0.28	8.7	1.2	3.08	2.43	0	1.24	7.31	1.43	0.03	2.02	4.11	16.54	3.07	0.91	15.86	0	0	0	4.5	24.94	6.46	59.74	157.86	924.73	180.73	1208.48	476.71	996.22	259.06	1152.92	239.88
33.333	0	0.08	0.04	0.03	0.13	0.25	0.08	0.2	7.44	1.13	99.51	0.78	11.09	14.3	0.65	13.93	0.61	0.32	9.53	1.28	2.81	4.25	0	1.13	7.44	1.44	0.03	2	4.61	16.48	3.1	3.88	16.04	0	0	0	9.28	30.95	6.69	59.77	156.48	923	179.86	1210.34	479.49	998.19	263.59	1152.86	239.84
33.366	0	0.08	0.04	0.03	0.14	0.28	0.08	0.22	7.51	1.07	99.44	0.86	12.28	18.53	0.77	15.46	0.63	0.27	10.42	1.64	2.25	6.96	0	1.07	7.51	1.63	0.04	2.68	4.81	16.23	2.99	2.08	16.75	0	0	0	7.51	29.4	6.52	59.88	164.53	925.07	181.28	1212.67	481.18	996.06	262.04	1159.51	243.29
33.399	0	0.08	0.04	0.03	0.15	0.26	0.07	0.25	5.74	1.08	99.47	0.82	12.1	25.36	0.91	18	0.69	0.28	9.83	2.06	1.58	7.06	0	1.08	5.74	1.6	0.04	3.76	4.81	16.74	2.86	4.41	16.47	0	0	0	5.23	27.4	6.8	59.99	162.64	923.44	181.19	1212.6	484.1	996	258.47	1158.03	244.43
33.433	0	0.09	0.04	0.03	0.15	0.3	0.08	0.24	4.94	1.19	99.39	0.85	13.49	24.76	1.19	16.61	0.75	0.32	12.01	3.15	1.37	8.78	0	1.01	4.94	1.92	0.04	3.35	5.6	17.04	2.64	2.96	16.65	0	0	0	6.18	27.56	6.64	60.05	164.07	923.53	180.61	1213.17	482.81	995.66	260.82	1158.72	242.69
33.466	0	0.09	0.03	0.03	0.15	0.39	0.08	0.26	4.15	1.51	99.21	0.94	15.7	26.36	1.51	17.75	0.81	0.38	15.14	4.65	1.46	9.27	0	1.03	4.15	2.29	0.05	3.05	6	17.28	2.41	3.3	17.4	0	0	0	5.21	27.14	6.46	59.93	164.71	923.22	181.34	1211.9	482.39	994.24	260.58	1158.01	243.02
33.5	0	0.1	0.03	0.05	0.16	0.54	0.08	0.25	4.73	1.94	98.92	0.96	17.7	27.88	1.94	17.8	0.87	0.43	20.38	6.24	2.4	16.64	0	1.01	4.73	3.17	0.05	1.83	6.66	16.05	2.18	1.95	17.56	0	0	0	5.38	26.75	6.97	59.91	166.98	922.84	180.17	1212.41	480.97	994.02	260.54	1160	242.34
33.533	0	0.1	0.03	0.04	0.16	0.5	0.08	0.26	5.22	2.48	99.01	1.01	16.95	20.71	2.48	17.63	0.93	0.46	18.24	7.32	2.14	12.66	0	1.05	5.22	3.69	0.05	2.23	6.56	16.61	2.17	0.91	17.92	0	0	0	4.96	28.71	5.26	59.77	160.96	923.03	182.18	1209.8	483.13	993.25	259.69	1153.31	242.63
33.566	0	0.1	0.03	0.04	0.17	0.48	0.08	0.29	5.15	3.11	99.04	1.01	16.3	25.42	3.11	18.85	0.95	0.45	17.6	7.53	2.54	10.7	0	1.04	5.15	3.79	0.05	2.47	6.84	17.14	2.03	0.81	17.9	0	0	0	4.67	27.38	5.7	59.78	163.54	923.53	182.17	1209.22	480.82	992.52	259.83	1155.16	242.72
33.6	0	0.09	0.03	0.03	0.17	0.51	0.08	0.3	5.12	3.75	98.98	1.23	16.81	23.15	3.75	19.72	1.04	0.45	15.96	8.27	2.71	9.3	0	1.03	5.12	5.41	0.05	2.59	7.27	16.89	1.78	0.96	19.29	0	0	0	3.93	28	5.75	59.61	162.07	923.79	182.24	1210.35	481.52	994.05	260.1	1155.14	242.29
33.633	0	0.09	0.03	0.03	0.16	0.47	0.08	0.29	4.77	3.47	99.06	1.24	16.38	28.42	3.47	19.19	1.03	0.48	14.47	7.11	2.69	7.45	0	0.96	4.77	5.49	0.04	2.78	7.23	16.93	1.75	0.25	19.36	0	0	0	2.86	26.62	5.87	59.56	162.05	923.88	181.21	1210.21	480.55	993.97	257.49	1155.24	241.64
33.666	0	0.09	0.03	0.03	0.15	0.44	0.08	0.27	5.3	3.25	99.11	1.18	15.57	30.49	3.25	16.96	1.04	0.48	14.12	5.74	3.26	8.28	0	0.89	5.3	5.74	0.05	2.8	8.06	17.18	1.59	0.78	19.01	0	0	0	3.19	26.12	5.7	59.55	163.56	922.69	183.01	1208.9	481.41	991.85	260.89	1154.38	242.57
33.7	0	0.09	0.03	0.03	0.15	0.39	0.07	0.25	4.35	2.7	99.23	1.17	15.01	13.34	2.7	16.26	1.11	0.43	11.81	4.22	3.17	7.01	0	0.65	4.35	7.44	0.04	2.31	9.15	16.51	1.35	0.76	18.93	0	0	0	2.62	31.36	5.78	59.02	163.22	922.67	182.28	1209.06	479.71	992.81	260.44	1154.93	241.49
33.733	0	0.08	0.03	0.03	0.13	0.35	0.07	0.22	4.29	2.08	99.31	1.16	14.39	23.95	2.08	13.47	1.07	0.32	9.97	3.39	2.72	4.41	0	0.6	4.29	6.91	0.04	2.97	8.58	17.33	1.43	0.77	18.87	0	0	0	1.9	27.78	5.48	59.22	165.38	922.82	183.43	1207.98	480.74	990.37	259.22	1154.99	243.34
33.767	0	0.08	0.03	0.03	0.13	0.32	0.07	0.22	3.62	1.8	99.35	1.23	13.95	30.24	1.8	13.19	1.38	0.3	7.93	2.95	3.16	3.57	0	0.59	3.62	9.27	0.04	2.38	9.09	17.54	1.34	0.38	19.28	0	0	0	3.31	26.18	6.66	59.3	162.9	919.2	180.58	1208.47	482.52	991.42	257.98	1153.57	242.33
33.8	0	0.08	0.03	0.03	0.13	0.35	0.07	0.25	2.69	1.61	99.29	1.35	15.03	37.42	1.61	14.28	1.46	0.28	8.21	3.32	3.21	4.72	0	0.48	2.69	9.8	0.03	2.13	9.87	20.37	1.49	0.98	19.95	0	0	0	3.63	24.57	6.46	59.34	165	917.24	178.4	1211	485.2	990.38	257.74	1154.47	240.49
33.833	0	0.09	0.03	0.03	0.13	0.37	0.06	0.26	2.56	1.47	99.26	1.45	15.58	27.44	1.31	13.73	1.47	0.29	8.18	3.62	3.14	6.82	0	0.48	2.56	9.28	0.04	2.31	10.21	22.06	1.82	1.49	20.4	0	0	0	3.51	26.86	5.2	59.06	165.91	919.12	179.04	1211.63	484.33	989.82	259.24	1154.5	239.05
33.867	0	0.09	0.03	0.04	0.15	0.32	0.06	0.36	2.01	1.76	99.29	1.25	14.29	26.83	1.27	15.7	1.76	0.29	7.58	3.65	3.65	10.77	0	0.41	1.9	10.36	0.04	1.39	11.19	27.54	2.01	0.76	19.44	0	0	0	2.44	27.02	5.5	58.91	164.77	918.16	178.93	1211.66	485.9	990.17	257.2	1154.03	239.98
33.9	0	0.1	0.03	0.04	0.15	0.29	0.06	0.39	2.59	1.74	99.21	1.18	13.78	27.58	1.1	15.14	1.74	0.29	6.63	3.87	2.96	12.15	0	0.34	1.91	9.55	0.04	1.3	12.87	30.67	2.59	0.59	18.98	0	0	0	2.55	26.83	5.8	58.83	164.41	917.36	177.76	1211.53	484.16	990.43	258.12	1153.6	237.9
33.933	0	0.11	0.04	0.05	0.16	0.24	0.06	0.4	3.13	1.84	99.19	1.02	12.12	23.07	0.9	14.97	1.84	0.31	5	4.13	2.89	12.86	0	0.33	1.89	8.9	0.04	1.1	13.66	31.61	3.13	0.54	18	0	0	0	5.01	28.02	5.66	58.97	165.53	916.06	175.74	1212.3	484.21	989.76	259.32	1153.65	236.01
33.967	0	0.11	0.04	0.04	0.16	0.2	0.07	0.46	3.96	1.65	99.08	0.86	10.74	17.75	0.69	14.52	1.65	0.39	4.39	4.68	3.11	9.34	0	0.26	1.94	6.88	0.04	0.67	14.72	35.34	3.96	0.62	16.79	0	0	0	2.79	29.67	2.72	58.82	162.35	919.18	176.4	1209.95	481.35	987.58	256.17	1148.27	232.95
34	0	0.11	0.04	0.04	0.19	0.19	0.06	0.54	4.08	1.53	98.91	0.85	10.48	33.07	0.65	17.41	1.53	0.58	4.03	4.21	2.97	7.04	0	0.25	1.58	6.23	0.04	0.44	15.92	36.3	4.08	0.25	16.44	0	0	0	5.89	25.52	6.4	59.69	160.52	919.04	177.29	1210.91	482.34	993.44	258.7	1152.64	238.16
34.033	0	0.11	0.04	0.04	0.2	0.18	0.06	0.63	5	1.46	98.74	0.99	10.19	21.06	0.57	17.93	1.46	0.63	3.69	4.21	2.76	6.95	0	0.21	1.61	5.04	0.04	0.33	17.64	39.42	5	0.58	16.14	0	0	0	7.56	28.61	5.59	59.64	155.95	917.89	177.46	1211.03	485.39	994.35	260.19	1148.67	237.7
34.067	0	0.12	0.04	0.04	0.21	0.17	0.06	0.71	6.39	1.35	98.57	1.18	9.8	22.67	0.5	17.64	1.35	0.72	4.33	3.45	2.46	4.43	0	0.17	1.78	4.65	0.04	0.28	20.32	42.67	6.39	0.52	15.34	0	0	0	0.77	28.14	4.52	58.74	160.89	920.8	179.28	1207.93	479.71	990.16	255.1	1150.08	237.47
34.1	0	0.12	0.04	0.04	0.24	0.17	0.06	0.83	6.19	1.31	98.35	1.61	10.28	31.57	0.47	19.61	1.31	0.9	4.32	3.03	1.95	4.59	0	0.16	1.42	4.19	0.03	0.32	22.55	44.13	6.19	0.51	15.5	0	0	0	5.68	25.87	5.01	59.37	164.55	920.99	178.68	1213.41	485.39	991.9	259.38	1155.23	239.39
34.134	0	0.14	0.04	0.06	0.27	0.18	0.06	1.13	7.58	1.33	97.73	2.5	10.35	41.04	0.41	18.82	1.33	1.01	5.9	3.27	2.11	5.31	0	0.13	1.36	3.75	0.03	0.17	28.91	52.5	7.58	3.76	14.95	0	0	0	6.05	23.81	4.98	59.4	166.23	920.83	177.35	1218.82	489.97	993.62	260.49	1158.4	238.59
34.167	0	0.15	0.04	0.06	0.29	0.21	0.06	1.48	7.34	1.24	97.04	3.54	11.78	63.99	0.46	19.57	1.24	0.91	6.57	3.61	2.21	4.92	0	0.1	0.94	3.64	0.03	0.12	32.62	58.29	7.34	4.36	15.93	0	0	0	3.48	19.13	5.48	59.49	174.86	926.62	178.33	1223.31	489.57	994.7	256.4	1169	242.35
34.2	0	0.14	0.03	0.06	0.31	0.25	0.06	1.81	5.93	1.03	96.38	4.81	13.98	83.03	0.49	22.18	1.03	0.83	7.49	3.26	2.01	6.51	0	0.1	0.55	3.25	0.03	0.05	34	60.64	5.93	0.86	17.37	0	0	0	6.13	14.06	0.93	61.75	179.56	942.7	181.67	1238.76	496.85	1001.61	260.58	1180.33	243.22
34.234	0	0.15	0.02	0.07	0.33	0.38	0.05	2.39	5.17	0.92	95.21	9.37	17.67	81.19	0.58	22.75	0.92	0.73	9.35	3	2.24	4.91	0	0.08	0.4	3.02	0.04	0.03	42.34	66.95	5.17	2.22	20.12	0	0	0	-1.64	14.69	5.2	58.69	184.1	942.51	184.3	1236.85	492.14	1004.25	256.67	1188.18	248.94
34.267	0	0.13	0.02	0.06	0.27	0.46	0.05	2.13	4.18	0.77	95.74	6.19	19.74	86.11	0.71	19.98	0.77	0.64	9.11	3.07	1.74	4.39	0	0.08	0.32	2.89	0.05	0.03	39.51	66.78	4.18	1.68	21.9	0	0	0	4.06	12.88	4.18	60.97	188.08	951.16	184.29	1249.9	498.93	1011.69	261.48	1199.43	250.17
34.3	0	0.13	0.02	0.05	0.22	0.63	0.05	1.84	3.28	0.72	96.32	4.88	22.89	86.79	0.72	16.17	0.65	0.6	9.36	3.05	1.52	4.71	0	0.07	0.2	2.3	0.05	0.04	40.19	67.09	3.28	3.46	24.6	0	0	0	4.39	12.59	4.83	61.33	191.59	954.86	187.33	1252.8	500.75	1014.22	263.27	1205.63	255.04
34.334	0	0.13	0.02	0.05	0.18	0.83	0.05	1.35	1.86	0.71	97.29	4.05	25.44	79.7	0.71	12.7	0.5	0.56	9.5	3.03	1.76	5.38	0	0.05	0.14	1.99	0.07	0.07	39.74	63.11	1.86	1.84	26.97	0	0	0	2.01	15.16	3.94	60.25	186.28	956.43	187.81	1250.81	497.92	1015.35	261.62	1201.42	252.78
34.367	0	0.11	0.02	0.05	0.17	0.89	0.04	1.41	1.59	0.78	97.18	4.83	26.36	89.11	0.78	13.95	0.48	0.49	8.52	2.92	1.48	6.84	0	0.05	0.11	1.92	0.08	0.11	36.73	62.88	1.59	5.12	28.12	0	0	0	2.83	11.49	3.59	61.54	188.69	961.59	190.11	1253.27	496.88	1017.35	264.99	1205.73	254.04
34.4	0	0.11	0.01	0.04	0.15	1.15	0.04	1.27	1.24	0.69	97.46	6.63	28.6	92.01	0.69	12.98	0.46	0.48	8.93	2.69	1.91	6.58	0	0.05	0.1	1.68	0.08	0.09	36.36	61.36	1.24	5.87	30.21	0	0	0	1.97	9.78	3.48	61.28	194.27	962.18	188.67	1253.88	496.5	1014.9	259.89	1209.1	254.75
34.434	0	0.1	0.01	0.04	0.13	1.87	0.04	1.26	0.59	0.61	96.26	13.19	33.25	94.59	0.61	11.16	0.42	0.58	8.31	2.93	2.28	6.13	0	0.04	0.08	1.42	0.08	0.05	39.15	63.05	0.59	6.7	34.94	0	0	0	2.53	7.69	3.27	62.09	192.3	960.23	184.39	1253.4	493.74	1014.28	257.77	1206.4	249.49
34.467	0	0.11	0.01	0.04	0.12	1.93	0.04	1.13	0.59	0.62	96.14	13.99	33.65	89.45	0.62	8.92	0.45	0.7	8.05	3.69	2.09	3.53	0	0.04	0.08	1.39	0.06	0.04	41.1	62.48	0.59	1.32	35.36	0	0	0	-0.03	11.31	3.08	60.62	177.66	950.79	181.35	1242.04	488.16	1010.97	255.42	1188.14	242.2
34.501	0	0.1	0.01	0.04	0.12	2.24	0.03	1.32	0.44	0.71	95.53	18.81	35.14	38.85	0.71	9.7	0.4	0.53	6.36	3.51	2.4	2.66	0	0.03	0.1	0.98	0.05	0.06	43.21	65.54	0.44	1.3	37.57	0	0	0	4.77	24.27	1.45	59.41	180.19	939.16	179.72	1232.84	488.48	998.04	261.03	1176.81	238.47
34.534	0	0.09	0.01	0.03	0.12	2.63	0.03	1.56	0.36	0.72	94.74	23.64	36.94	25.63	0.72	11.48	0.33	0.44	5.75	3.25	2.09	1.7	0	0.03	0.13	0.82	0.05	0.1	44.39	67.89	0.36	0.87	39.37	0	0	0	0.53	27.33	3.51	58.72	170.38	931.29	179.56	1221.85	484.33	996.29	254.95	1165.94	239.22
34.567	0	0.1	0.01	0.04	0.17	2.07	0.03	1.89	0.43	0.79	95.87	18.54	34.76	8.77	0.79	15.83	0.32	0.35	5.15	3.09	1.74	1.07	0	0.03	0.19	0.81	0.04	0.21	48.59	68.28	0.43	0.81	37.46	0	0	0	6.01	33.71	2.84	58.93	165.56	930.52	179.6	1214.58	477.48	994.45	259.1	1158.51	236.89
34.601	0	0.09	0.01	0.04	0.2	2.61	0.03	2.49	0.37	0.72	94.78	25	37.03	14.29	0.9	21.08	0.3	0.3	4.7	3.42	1.77	1.42	0	0.02	0.24	0.72	0.03	0.3	53.15	69.66	0.37	1.28	39.83	0	0	0	8.51	30.96	5.04	59.83	164.25	927.12	179.12	1210.09	474.89	994.07	259.93	1156.95	238.8
34.634	0	0.11	0.01	0.05	0.24	1.9	0.03	2.52	0.45	0.83	94.96	22.02	33.99	15.56	1.02	22.04	0.31	0.28	4.76	3.11	1.62	1.24	0	0.02	0.29	0.83	0.02	0.23	55.56	68.95	0.45	0.49	36.9	0	0	0	5.24	30.46	3.25	59.42	162.46	922.72	178.81	1202.46	471.92	986.25	256.73	1147.29	235.25
34.667	0	0.1	0.01	0.06	0.29	1.82	0.03	2.73	0.51	0.77	94.55	30.02	33.58	11.09	1.09	26.06	0.27	0.25	4.89	2.61	1.46	1.96	0	0.02	0.35	0.77	0.02	0.24	56.74	66.8	0.51	0.4	36.41	0	0	0	9.3	32.41	3.95	59.69	156.65	918.64	176.11	1205.67	478.55	989.89	258.3	1144.76	234.74
34.701	0	0.1	0.01	0.07	0.41	1.54	0.03	3.24	0.72	0.81	93.52	47.36	31.86	13.63	1.17	34	0.31	0.23	5.41	2.1	1.49	3.07	0	0.02	0.46	0.81	0.02	0.28	58.02	63.07	0.72	0.4	34.65	0	0	0	8.57	31.23	5.22	59.5	160.19	917.03	177.8	1203.66	478.39	987.97	259.15	1146.76	237.95
34.734	0	0.1	0.01	0.08	0.58	1.29	0.02	4.17	0.92	0.85	91.67	67.36	30.07	13.6	1.18	40.72	0.33	0.17	5.68	2.07	1.44	3.03	0	0.02	0.57	0.85	0.02	0.32	61.63	62.67	0.92	1.05	32.88	0	0	0	8.6	31.24	5.2	59.51	161.33	916.5	177.8	1203.33	477.5	987.15	260.68	1146.74	237.05
34.768	0	0.13	0.01	0.12	1.04	0.71	0.03	5.91	1.7	0.72	88.18	87.19	24.29	18.38	1.13	48.24	0.41	0.19	5.8	1.93	1.34	2.35	0	0.03	0.69	0.72	0.03	0.47	68.96	64.02	1.7	0.8	27.42	0	0	0	8.68	29.45	3.7	59.94	165.53	916.84	175.28	1206.2	479.29	984.43	258.17	1148.26	234.54
34.801	0	0.16	0.01	0.16	1.37	0.48	0.03	6.98	2.29	0.7	86.04	92.48	20.49	24.66	1.2	50.18	0.47	0.2	5.5	2.2	1.57	2.11	0	0.03	0.79	0.7	0.02	0.52	74.39	66.27	2.29	0.31	24.11	0	0	0	6.88	27.58	4.39	59.97	166.57	918.03	178.61	1203.71	477.48	984	259.34	1149.15	237.67
34.834	0	0.16	0.01	0.16	1.4	0.45	0.03	6.85	2.84	0.68	86.3	92.68	19.82	30.6	1.23	49.53	0.47	0.2	5.51	2.16	1.6	1.6	0	0.03	0.9	0.68	0.03	0.54	75.4	66.41	2.84	0.31	23.53	0	0	0	7.78	26.09	3.12	60.92	170.28	916.97	179.3	1201.07	477.87	978.4	259.45	1147.34	238.11
34.868	0	0.22	0.01	0.24	1.89	0.31	0.03	8.09	5.55	0.6	83.82	96.45	16.1	32.98	1.23	49.99	0.54	0.19	5.56	2.23	1.77	1.33	0	0.03	1.04	0.6	0.04	0.61	84.43	70.28	5.55	0.74	20.14	0	0	0	7.99	25.55	2.8	61.25	166.9	915.8	180.63	1199.2	478.44	978.18	261.8	1143.37	237.96
34.901	0	0.27	0.02	0.29	1.81	0.27	0.04	6.79	7.41	0.53	86.42	95.95	14.41	30.31	1.06	45.9	0.53	0.14	6.57	2.39	2.19	1.34	0	0.03	1.24	0.53	0.04	0.64	86.82	70.04	7.41	0.83	18.31	0	0	0	8.75	26.16	3.79	61.35	167.71	913.43	180.53	1197.01	477.9	976.9	262	1143.05	239.18
34.934	0	0.28	0.02	0.28	1.62	0.28	0.04	6.03	8.38	0.53	87.93	94.64	14.57	19.02	1.06	42.63	0.53	0.12	7.15	2.46	2.21	1.15	0	0.03	1.39	0.51	0.05	0.56	86.42	70.3	8.38	0.58	18.25	0	0	0	8.32	29.24	4.05	60.2	166.92	911.44	179.98	1195.25	477.13	976.02	261.24	1141.43	238.8
34.968	0	0.33	0.02	0.33	1.52	0.23	0.04	5.02	15.41	0.52	89.96	93.31	12.61	15.66	1	38.54	0.44	0.1	7.42	2.62	2.61	1.33	0	0.03	1.78	0.52	0.06	0.59	87.58	69.79	15.41	0.99	16.48	0	0	0	8.17	30.42	5.34	59.77	160.93	908.59	178.66	1194.6	478.05	978.98	259.98	1138.47	238.51
35.001	0	0.32	0.02	0.31	1.46	0.23	0.04	5.22	15.97	0.53	89.56	92.73	12.77	8.57	0.97	37.8	0.44	0.11	6.99	1.94	2.47	1.09	0	0.03	1.99	0.53	0.07	0.74	87.21	71.53	15.97	0.66	16.82	0	0	0	8.86	33.84	5.9	59.26	158.06	905.77	178.17	1192.72	479.3	979.02	258.86	1135.92	239.69
35.034	0	0.34	0.02	0.32	1.4	0.22	0.05	5.08	16.63	0.65	89.84	92.01	12.54	9.76	1	35.9	0.44	0.12	6.58	2.03	2.2	1.05	0	0.03	1.81	0.65	0.07	0.75	87.84	72.73	19.37	0.2	16.63	0	0	0	6.44	33.12	6.13	58.99	159.03	901.07	173.16	1193.15	480.14	976.54	252.19	1134.76	236.14
35.068	0	0.36	0.02	0.34	1.45	0.19	0.05	5.03	15.79	0.71	89.93	92.39	11.26	9.05	0.76	35.77	0.52	0.13	5.46	1.84	2.05	1.37	0	0.02	1.62	0.71	0.07	0.86	88.63	72.85	24.31	0.23	15.79	0	0	0	9.84	33.54	6.18	59.19	164.84	896.76	170	1196.4	483.34	973.92	256.6	1137.13	233.46
35.101	0	0.36	0.02	0.32	1.43	0.17	0.05	4.62	15.62	0.68	90.75	91.76	10.67	6.08	0.69	35.42	0.54	0.16	4.2	1.8	1.83	1.36	0	0.02	1.44	0.68	0.07	0.98	87.9	71.09	22.53	0.41	15.62	0	0	0	10.01	35.69	5.68	59.17	155.87	894.04	171.18	1194.91	487.79	975.48	257.69	1129.49	233.62
35.135	0	0.33	0.02	0.3	1.19	0.2	0.05	4.62	17.05	0.7	90.76	88.19	11.67	16.33	0.72	33.28	0.57	0.16	3.94	1.64	2.47	2.34	0	0.03	1.43	0.7	0.08	1.5	85.07	73.16	24.57	0.37	17.05	0	0	0	3.37	30.17	5.46	59.7	166.34	894.04	172.3	1192.75	485.08	968.23	252.19	1133.66	234.8
35.168	0	0.33	0.02	0.29	0.97	0.22	0.05	4.32	17.43	0.75	91.37	80.38	11.99	14.77	0.85	30.26	0.7	0.17	4.92	2.11	3.01	4.09	0	0.03	1.55	0.75	0.09	2.19	80.63	74.34	23.69	1.09	17.43	0	0	0	5.01	30.76	6.23	59.78	160.34	893.69	173.06	1191.42	484.38	971.44	255.03	1130.51	234.82
35.201	0	0.29	0.03	0.23	0.95	0.26	0.05	4.81	18.01	0.74	90.37	78.21	13.16	26.72	0.9	31.95	0.61	0.2	6.38	2.32	2.71	2.59	0	0.02	1.51	0.74	0.1	3.31	77.28	75.33	22.35	0.16	18.01	2.69	0	0	6.2	27.04	6.86	60.61	162.14	896.33	170.89	1186.99	475.18	969.99	250.13	1131.31	233.85
35.235	0	0.25	0.04	0.2	0.78	0.35	0.05	4.84	19.27	0.7	90.32	66.95	15.02	16.71	1	31.24	0.7	0.25	9.24	2.78	3.88	3.02	0	0.03	1.46	0.7	0.11	3.95	70.88	76.04	20.74	0.13	19.27	5.71	0	0	6.94	30.03	6.7	60.18	165.82	889.54	166.01	1188.57	478.78	965.99	248.74	1130.79	230.37
35.268	0	0.24	0.04	0.17	0.69	0.36	0.05	4.29	19.57	0.76	91.41	57.54	15.59	10	0.9	29.65	0.69	0.3	9.04	2.97	3.08	2.96	0	0.03	1.52	0.76	0.11	3.98	67.47	74.66	19.59	0.32	19.57	4.71	0	0	7.84	32.98	5.45	59.87	165.96	891.35	167.22	1191.25	480.2	967.06	253.51	1131.17	228.81
35.301	0	0.22	0.05	0.11	0.45	0.4	0.05	2.9	17.91	0.81	94.2	29.01	17.05	13.83	0.81	22.08	0.72	0.27	8.91	2.91	2.42	1.72	0	0.03	1.85	0.91	0.12	3.98	60.12	72.58	17.91	0.14	20.79	6.44	0	0	6.03	31.15	6.38	59.81	170.75	891.26	165.9	1193.7	480.48	967.02	250.85	1136.45	229.59
35.335	0	0.17	0.08	0.08	0.33	0.45	0.05	2.49	15.47	0.87	95.01	13.28	17.88	15.66	0.87	19.8	0.61	0.25	8.18	2.66	2.41	2.13	0	0.03	2.13	1.01	0.14	5.28	50.18	71.09	15.47	0.23	22.15	11.35	0	0	4.89	30.42	5.94	59.85	170.85	895.31	165.66	1196.29	479.51	969.42	248.41	1139.17	229.13
35.368	0	0.17	0.14	0.07	0.31	0.5	0.05	2.53	14.96	0.79	94.94	12.48	18.96	16.4	0.79	19.45	0.57	0.21	8.64	2.7	1.67	1.73	0	0.03	2.54	1.04	0.16	5.84	49.65	71.92	14.96	0.16	22.83	17.63	0	0	4.14	30.15	6.9	59.93	165.46	895.45	164.59	1193.76	476.93	971.81	243.39	1136.71	229.67
35.401	0	0.15	0.13	0.06	0.25	0.56	0.05	2.32	13.47	0.67	95.36	6.32	19.49	15.69	0.67	17.25	0.61	0.24	10.49	3.06	1.87	1.98	0	0.03	2.89	1.11	0.17	6.51	42.53	72.07	13.47	0.16	22.88	16.52	0	0	7.37	30.41	7.17	60.28	163.02	896.57	164.37	1194.92	476.83	974.62	246.57	1136.71	229.26
35.435	0	0.12	0.15	0.05	0.22	0.61	0.05	2.48	11.09	0.62	95.03	3.7	20.7	17.47	0.62	17.57	0.57	0.26	11.25	2.58	1.68	1.81	0	0.02	2.72	1.3	0.15	4.92	35.2	73.47	11.09	0.25	23.26	17.77	0	0	6.58	29.76	7.67	60.33	160.06	897.73	165.93	1195.34	477.95	977.24	246.54	1136.56	231.11
35.468	0	0.12	0.1	0.05	0.21	0.64	0.05	2.3	11.35	0.64	95.39	3.36	21.17	6.37	0.64	17.05	0.56	0.29	12.45	2.42	2.24	2.16	0	0.02	2.98	1.36	0.12	3.02	34.48	72.1	11.35	0.6	23.12	14.08	0	0	5.38	35.44	6	59.76	160.34	895.4	161.35	1194.64	474.98	974.11	242.75	1133.4	224.38
35.502	0	0.1	0.15	0.04	0.19	0.57	0.05	2.38	9.09	0.7	95.24	2.02	20.53	28.3	0.7	17.83	0.62	0.25	11.63	2.68	2.32	1.52	0	0.03	2.71	1.42	0.09	1.29	27.16	72.1	9.09	0.31	22.52	17.37	0	0	7.29	26.65	9.1	60.97	170.86	897.14	164.2	1196.55	476.14	974.39	244.83	1144.88	233.64
35.535	0	0.09	0.2	0.03	0.18	0.61	0.05	2.38	8.35	0.76	95.24	2.21	21.16	20.08	0.76	18.92	0.64	0.21	11.77	3.28	2.48	1.23	0	0.03	2.56	1.51	0.07	1.16	23.65	70.95	8.35	0.29	23.08	21.17	0	0	3.8	28.91	8.85	60.15	164.43	896.04	163.73	1197.9	479.35	977.19	241.76	1141.33	232.05
35.568	0	0.08	0.26	0.03	0.22	0.6	0.05	3.1	8.69	0.84	93.81	2.73	20.97	13.8	0.84	25.9	0.57	0.19	11	3.59	2.53	0.88	0	0.03	2.66	1.63	0.07	1.24	22.97	70.43	8.69	0.23	23.25	25.24	0	0	4.21	31.16	9.33	59.86	168.43	897.75	162.88	1202.73	482.08	979.8	239.96	1148.15	234.79
35.602	0	0.06	0.23	0.02	0.21	0.61	0.04	3.61	8.69	0.88	92.78	2.71	21.82	16.26	0.88	28.69	0.51	0.16	9.19	3.79	1.63	0.66	0	0.04	2.47	1.84	0.05	1.35	17.45	71.45	8.69	0.3	24.38	25.43	0	0	4.65	30.2	10.92	59.75	168.66	898.05	160.86	1209.56	485.32	985.55	240.79	1154.11	234.96
35.635	0	0.06	0.17	0.02	0.22	0.61	0.04	3.87	9.15	0.89	92.26	3.04	22.15	17.31	0.89	30.06	0.46	0.14	7.64	3.9	1.14	0.67	0	0.04	2.11	1.8	0.04	1.85	17.55	71.8	9.15	0.13	25.13	23.54	0	0	3.07	29.82	10.67	59.65	174.78	899.78	160.43	1213.37	486.29	985.33	239.41	1160.07	235.6
35.668	0	0.06	0.28	0.02	0.26	0.45	0.04	4.02	9.02	1.05	91.95	3.08	19.61	13.6	1.05	32.55	0.42	0.13	5.99	3.16	0.93	0.63	0	0.05	1.77	1.77	0.04	2.15	17.85	70.15	9.02	0.24	23.31	27.46	0	0	1.09	31.24	10.23	59.45	169.09	905.5	160.93	1213.91	482.38	990.37	236.33	1159.45	234.05
35.702	0	0.06	0.28	0.02	0.31	0.38	0.04	4.52	9.04	1.09	90.96	4.45	18.2	25.2	1.09	37.09	0.36	0.14	5.25	2.95	0.82	0.57	0	0.05	1.69	1.98	0.04	1.61	18.09	68.48	9.04	0.06	22.09	27.63	0	0	3.07	27.44	11.62	59.85	172.92	903.98	159.87	1212.11	480.72	988.56	234.85	1161.48	236.61
35.735	0	0.05	0.3	0.02	0.32	0.4	0.04	4.49	9.28	1.13	91.03	4.83	18.77	14.41	1.13	38.89	0.33	0.12	5.74	2.8	0.84	0.69	0	0.05	1.58	2.22	0.05	1.32	17.35	66.47	9.28	0.23	22.35	28.97	0	0	4.18	30.91	12.32	59.74	168.62	904.98	158.3	1214.34	480.53	993.7	234.28	1162.32	236.26
35.769	0	0.05	0.15	0.02	0.42	0.28	0.04	5.6	9.69	1.1	88.8	7.07	15.69	24.52	1.1	43.71	0.27	0.13	4.81	2.43	0.85	0.52	0	0.06	1.47	2.38	0.05	0.69	17.56	67.27	9.69	0.27	19.63	21.42	0	0	2.26	27.62	12.19	60.01	169.22	907.95	159.39	1210.77	473.17	992.26	233.72	1161.49	234.48
35.802	0	0.05	0.09	0.03	0.52	0.24	0.03	7.36	9.83	1.27	85.29	10.55	14.12	29.34	1.27	48.86	0.26	0.13	4.74	2.43	0.95	0.6	0	0.06	1.29	2.62	0.05	0.49	17.87	68.94	9.83	0.26	18.17	16.83	0	0	1.8	26.4	11.89	60.09	169.21	909.23	159.66	1213.83	476.45	993.75	233.27	1162.96	234.73
35.835	0	0.05	0.06	0.03	0.46	0.21	0.04	6.28	10.3	1.26	87.44	7.01	13.01	26.77	1.26	44.71	0.25	0.13	4.3	2.19	0.97	0.54	0	0.05	0.95	2.52	0.06	0.4	16.45	69.02	10.3	0.3	17.21	11.62	0	0	1.7	27.03	12.2	60.06	168.17	911.44	158.61	1217.84	476.62	997.86	233.54	1166.03	233.53
35.869	0	0.06	0.05	0.03	0.47	0.16	0.04	6.37	11.03	1.36	87.27	5.92	10.76	38.01	1.36	44.24	0.25	0.16	3.8	1.97	0.94	0.35	0	0.05	0.86	2.74	0.06	0.37	14.67	69.72	11.03	0.37	15.27	9.14	0	0	4.51	24.45	13.13	60.99	170.21	911.7	157.78	1220.09	478.63	999.24	233.33	1169.43	235.96
35.902	0	0.05	0.04	0.03	0.5	0.16	0.04	6.12	12.41	1.43	87.76	6.8	10.33	39.24	1.43	45.55	0.22	0.17	3.88	1.73	0.9	0.3	0	0.05	0.75	2.93	0.07	0.46	15.21	67.32	12.41	0.2	14.82	6.76	0	0	5.24	24.19	12.48	61.04	171.48	911.49	157.27	1223.17	481.65	999.14	235.65	1170.62	234.41
35.935	0	0.05	0.03	0.03	0.61	0.15	0.04	7.56	12.59	1.41	84.88	10.58	10.15	30.56	1.41	50.87	0.22	0.18	4.02	1.63	0.82	0.23	0	0.05	0.71	3.11	0.07	0.66	15.9	67.46	12.59	0.56	14.59	4.98	0	0	4.52	26.1	13.54	60.47	171.38	910.25	155.81	1224.57	482.98	1001.25	232.24	1172.59	236.29
35.969	0	0.05	0.03	0.03	0.58	0.16	0.04	6.99	13.21	1.4	86.01	9.59	10.55	38.92	1.4	49.88	0.19	0.18	4.49	1.28	0.73	0.23	0	0.06	0.64	3.4	0.07	0.82	15.53	66.44	13.21	0.33	14.74	4.93	0	0	2.47	24.25	12.99	60.34	172.37	911.24	156.78	1225.96	485.08	1000.87	231.11	1173.17	236.37
36.002	0	0.05	0.03	0.03	0.53	0.17	0.04	6.12	12.45	1.27	87.76	8.17	11.34	30.06	1.27	47.37	0.18	0.19	4.91	1.1	0.67	0.22	0	0.06	0.55	3.18	0.06	0.94	15.86	65.63	12.45	0.37	15.27	3.75	0	0	1.56	26.22	13.64	59.97	171.06	910.96	155.37	1226.29	483.51	1002.8	229.15	1173.73	235.87
36.035	0	0.05	0.03	0.03	0.47	0.19	0.04	4.9	12.31	1.1	90.2	6.55	12.16	30.86	1.1	44.4	0.15	0.2	5.71	0.8	0.64	0.23	0	0.05	0.55	3.09	0.08	0.99	15.86	63.13	12.31	0.49	15.67	4.11	0	0	1.07	26.03	13.38	59.9	171.97	911.02	154.84	1226.15	482.92	1001.98	228	1173.8	235.17
36.069	0	0.06	0.04	0.03	0.47	0.16	0.04	4.55	11.99	1.02	90.9	6.15	10.74	32.18	1.02	43.43	0.14	0.2	5.3	0.54	0.66	0.21	0	0.05	0.58	3.24	0.09	1.02	15.98	62.31	11.99	0.45	14.49	4.89	0	0	3.98	25.73	13.02	60.58	172.64	913.43	155.22	1227.21	483.16	1002.83	229.48	1175.34	236.07
36.102	0	0.05	0.04	0.03	0.53	0.15	0.04	5.05	12.5	0.92	89.89	7.79	10.19	25.93	0.92	46.51	0.15	0.21	4.89	0.47	0.73	0.25	0	0.05	0.62	3.14	0.09	0.95	16.08	61.96	12.5	0.14	14.14	5.92	0	0	3.96	27.25	12.19	60.28	170.93	913.28	155.39	1228.06	484.37	1002.84	231.89	1173.75	233.85
36.136	0	0.05	0.05	0.03	0.55	0.13	0.04	4.97	11.7	0.74	90.07	7.58	8.9	21.01	0.74	47.89	0.14	0.19	4.33	0.51	1.04	0.38	0	0.04	0.64	3.57	0.09	0.73	14.32	60.35	11.7	0.08	13.19	7.13	0	0	4.4	28.62	11.95	60.3	169.38	914.64	157.39	1226.73	484.54	1003.38	232.51	1172.72	235.96
36.169	0	0.05	0.04	0.03	0.54	0.15	0.04	5	12.13	0.74	90.01	7.68	10.12	15.64	0.74	48.63	0.14	0.22	4.7	0.54	0.97	0.45	0	0.04	0.64	3.19	0.09	0.7	13.76	59.73	12.13	0.07	14.16	7.44	0	0	6.69	30.43	10.8	60.71	167.6	914.53	157.44	1222.57	482.77	1000.55	232.15	1168.12	235.35
36.202	0	0.05	0.04	0.02	0.49	0.17	0.04	4.61	12.13	0.63	90.77	6.43	10.94	16.13	0.63	47.01	0.15	0.23	5.45	0.54	1.14	0.55	0	0.04	0.68	2.83	0.1	0.81	12.99	59.44	12.13	0.07	14.71	6.26	0	0	3.13	30.24	11.82	60.11	171.67	915.18	157.8	1220.97	478.62	1000.09	227.98	1171.48	237.78
36.236	0	0.05	0.03	0.03	0.52	0.19	0.04	5.4	11.2	0.61	89.19	8.08	11.96	21.32	0.61	48.64	0.16	0.23	6.51	0.73	1.22	0.72	0	0.04	0.62	2.4	0.09	0.58	14.44	61.83	11.2	0.12	15.23	5.11	0	0	2.17	28.53	10.92	59.94	173.96	913.84	157.78	1220.96	478.4	996.62	230.96	1170.56	234.3
36.269	0	0.05	0.03	0.03	0.51	0.22	0.04	5.54	10.88	0.65	88.93	8.05	13.19	20.59	0.65	48.52	0.16	0.24	7.19	0.94	1.15	0.93	0	0.05	0.71	2.35	0.09	0.55	14.5	62.5	10.88	0.04	16.12	4.24	0	0	3.4	28.75	11.49	60.2	170.62	914	158.32	1220.83	478.26	998.91	233.15	1169.53	234.58
36.302	0	0.05	0.02	0.03	0.47	0.26	0.04	5.55	10.62	0.67	88.89	7.87	14.65	16.79	0.67	47.72	0.16	0.23	7.02	1.3	1.43	1.23	0	0.04	0.69	2.14	0.07	0.49	14.99	63.38	10.62	0.12	17.66	2.84	0	0	3.46	30	10.59	59.95	168.81	912.44	158.36	1218.73	477.85	996.68	234.8	1165.47	232.06
36.336	0	0.05	0.02	0.03	0.42	0.34	0.03	5.21	10.43	0.66	89.58	7.9	17.42	16.64	0.66	45.32	0.16	0.23	6.88	1.97	1.41	1.48	0	0.04	0.66	1.83	0.06	0.37	17.46	64.17	10.43	0.07	20.28	1.24	0	0	2.79	30.06	10.08	59.95	164.17	912.51	157.87	1217.93	478.14	997.46	232.81	1161.61	230.23
36.369	0	0.05	0.01	0.03	0.43	0.33	0.03	5.5	10.81	0.68	88.99	8.44	17.1	18.44	0.68	45.36	0.16	0.23	6.23	2.71	1.58	1.59	0	0.04	0.66	1.95	0.04	0.45	18.31	65.49	10.81	0.07	20.33	0.55	0	0	3.31	29.43	10.12	60.04	166.73	911.91	157.33	1217.04	476.59	995.61	233.12	1162.3	229.87
36.402	0	0.05	0.01	0.03	0.44	0.37	0.03	6.18	10.96	0.84	87.63	10.14	18.18	17.22	0.84	47.46	0.17	0.26	5.95	3.16	1.61	1.4	0	0.05	0.67	1.92	0.04	0.49	18.72	66.17	10.96	0.06	21.53	0	0	0	2.99	29.85	10.95	59.98	164.95	911.23	155.34	1217.05	475.69	997.31	229.6	1162.26	229.63
36.436	0	0.05	0.01	0.02	0.48	0.39	0.03	7.54	10.63	0.92	84.93	12.75	18.82	22.89	0.92	50.53	0.16	0.27	5.46	3.47	1.53	1.23	0	0.05	0.72	1.86	0.04	0.58	18.87	68.11	10.63	0.06	22.33	0	0	0	5.48	28.07	10.78	60.44	167.46	912.15	155.49	1216.82	473.89	996.07	232.85	1163.48	229.1
36.469	0	0.05	0.01	0.03	0.51	0.37	0.03	8.05	11.17	1.08	83.89	14.19	18.17	24.62	1.08	51.1	0.18	0.27	5.11	4.74	1.54	1.4	0	0.04	0.64	1.93	0.03	0.59	19.83	69.1	11.17	0.06	21.89	0	0	0	5.67	27.59	10.27	60.52	168.53	911.9	155.88	1216.26	473.8	994.4	234.16	1162.83	228.4
36.503	0	0.05	0.01	0.03	0.63	0.33	0.03	11.67	12.85	1.25	76.66	20.18	17.1	14.74	1.25	55.76	0.2	0.26	4.49	4.74	1.36	0.78	0	0.04	0.72	2.01	0.02	0.49	20.46	74.16	12.85	0.05	21.1	0	0	0	5.14	30.78	11.21	60.01	166.29	911.45	154.1	1217.1	473.09	997.51	231.33	1163.77	228.7
36.536	0	0.05	0.01	0.03	0.82	0.3	0.03	16.31	14.51	1.62	67.39	31.83	16.24	20.57	1.62	62.38	0.23	0.27	4.53	5.45	1.45	1	0	0.05	0.62	2.3	0.02	0.51	21.47	76.48	14.51	0.1	20.37	0.08	0	0	5.64	28.76	10.88	60.22	166.84	911.31	154.03	1216.53	472.39	996.05	232.57	1162.81	227.21
36.569	0	0.04	0.01	0.03	1.06	0.29	0.02	21.26	15.1	1.98	57.49	45.22	15.83	16.22	1.98	68.54	0.23	0.28	4.77	5.14	1.37	0.93	0	0.04	0.63	2.42	0.02	0.47	22.41	77.77	15.1	0.07	19.93	1.83	0	0	4.98	30.21	10.92	60.01	165.3	911.94	154.05	1216.43	471.55	997.27	231.89	1162.5	227.02
36.603	0	0.04	0.01	0.03	1.32	0.31	0.02	29.18	15.85	2.24	45.82	60.91	16.58	17.57	2.24	74.78	0.24	0.31	4.4	4.31	1.25	0.67	0	0.04	0.66	2.44	0.02	0.39	24.07	81.4	15.85	0.07	20.77	2.75	0	0	5.5	29.73	11.01	60.28	163.62	912.18	153.53	1216.58	472.21	998.17	230.43	1161.76	227.15
36.636	0	0.04	0.01	0.03	1.63	0.26	0.02	33.79	16.55	2.4	41.21	70.39	14.97	20.84	2.6	78.77	0.23	0.36	3.86	3.77	1.21	0.77	0	0.04	0.66	2.4	0.02	0.47	25.34	82.12	16.55	0.06	19.54	4.97	0	0	3.93	28.67	10.31	59.88	169.5	913.58	153.23	1216.03	468.43	994.95	229.48	1164.41	225.81
36.669	0	0.04	0.01	0.03	2	0.24	0.02	38.36	16.81	2.51	36.64	79.44	13.93	18.19	2.85	81.84	0.24	0.39	3.61	3.38	1.06	0.53	0	0.04	0.61	2.51	0.01	0.43	28.32	83.54	16.81	0.05	18.64	6.83	0	0	5.19	29.52	11.2	60.1	165.34	913.02	152.33	1217.25	469.77	998.48	229.64	1163.78	225.98
36.703	0	0.04	0.02	0.04	2.56	0.19	0.02	44.04	16.98	2.99	30.96	87.92	12.04	19.95	3.27	83.72	0.24	0.43	3.43	3.45	1.02	0.49	0	0.03	0.6	2.99	0.01	0.36	34.32	86.84	17.93	0.06	16.98	8.25	0	0	4.29	28.95	10.17	59.96	169.86	914.64	152.59	1217.12	468.32	995.7	228.59	1165.53	225.54
36.736	0	0.04	0.02	0.05	2.96	0.19	0.02	48.43	16.5	3.11	26.57	91.04	11.76	22.85	3.62	86.57	0.26	0.42	4.11	3.17	1.01	0.64	0	0.03	0.54	3.11	0.01	0.36	35.61	87.89	18.28	0.09	16.5	9.09	0	0	5.42	28.08	10.65	60.55	165.2	916.34	151.15	1218.28	467.52	999.62	226.93	1164.81	224.34
36.77	0	0.05	0.03	0.06	3.28	0.15	0.02	48.65	13.66	3.04	26.35	92.34	9.17	20.18	3.26	85.26	0.29	0.5	5.17	3.5	1.37	0.97	0	0.02	0.43	3.04	0.01	0.19	39.05	89.68	20.79	0.11	13.66	11.28	0	0	7.99	28.87	10.03	60.72	167.33	916.2	150.46	1218.65	467.3	998.11	229.61	1165.32	223.15
36.803	0	0.06	0.03	0.07	3.41	0.13	0.02	48.53	12.31	2.66	26.47	93.06	7.79	19.23	2.66	84.68	0.29	0.51	5.09	3.31	1.46	1	0	0.02	0.41	3.08	0.01	0.2	40.95	90.74	20.65	0.1	12.31	11.88	0	0	8.67	29.17	10.08	60.79	168.17	916.22	149.52	1219.72	467.76	998.43	229.03	1166.49	223.07
36.836	0	0.06	0.03	0.07	3.5	0.14	0.02	49.82	12.18	2.74	25.18	93.66	8.08	14.77	2.74	84.89	0.33	0.58	6.78	3.53	2.09	1.45	0	0.02	0.38	2.92	0.01	0.17	41.96	91.62	19.59	0.14	12.18	10.9	0	0	9.39	30.76	10.17	60.39	168.05	914.87	148.97	1221.15	470.02	998.97	230.26	1166.87	223.1
36.87	0	0.07	0.04	0.09	3.69	0.11	0.03	49.82	10.47	2.79	25.18	94.21	5.94	17.86	2.79	83.33	0.38	0.63	6.7	3.93	2.75	1.34	0	0.02	0.33	3.07	0.01	0.15	44.73	93.07	18.88	0.09	10.47	11.86	0	0	10.01	29.63	11.1	61	165.03	914.11	149.57	1219.28	469.69	1000.07	230.14	1165	224.6
36.903	0	0.08	0.04	0.1	4.15	0.1	0.03	50.13	9.53	2.52	24.87	95.96	4.97	15.1	2.52	83.34	0.35	0.65	6.31	3.47	2.45	1.04	0	0.01	0.31	3.54	0.01	0.18	49.4	93.61	19.06	0.07	9.53	11.33	0	0	7.44	30.64	9.93	60.19	167.03	914.86	148.79	1219.36	469.01	998.05	226.42	1165.05	222.95
36.936	0	0.09	0.04	0.12	4.1	0.11	0.03	49.28	9.46	2.59	25.72	96.12	5.18	13.54	2.59	81.74	0.39	0.7	7.58	4.73	3.01	1.29	0	0.01	0.26	3.29	0.01	0.15	51.55	94.28	17.51	0.1	9.46	9.96	0	0	8.24	31.27	9.58	60.28	164.98	915.84	149.63	1221.29	471.02	999.98	229.29	1164.82	222.53
36.97	0	0.1	0.04	0.13	4.34	0.1	0.03	49.25	9	2.55	25.75	96.79	4.52	19.59	2.55	80.65	0.43	0.72	6.69	4.77	2.51	0.94	0	0.01	0.26	3.25	0.01	0.15	55.07	95.36	16.75	0.06	9	10.36	0	0	6.09	29.06	11.01	60.14	167.94	914.76	150.18	1219.16	467.75	998.88	228.19	1166.78	224.3
37.003	0	0.1	0.04	0.12	4.44	0.09	0.03	49.45	9.08	2.49	25.55	96.95	4.64	17.15	2.49	80.71	0.43	0.82	6.14	4.08	1.86	0.7	0	0.01	0.28	3.39	0.01	0.19	55.68	95.45	17.09	0.03	9.08	10.74	0	0	4.59	29.88	9.7	59.87	167.79	916.18	148.94	1220.9	468.72	998.67	224.84	1166.43	221.97
37.036	0	0.1	0.04	0.13	4.96	0.1	0.03	52.16	8.94	2.88	22.84	97.68	4.98	16.91	2.88	82.88	0.51	0.86	7.83	4.52	2.1	1.06	0	0.01	0.32	3.32	0.01	0.15	57	95.45	16.56	0.13	8.94	9.93	0	0	9.92	29.96	10.52	60.64	168.05	915.29	148.19	1221.03	467.89	999.53	230.46	1167.38	222.12
37.07	0	0.11	0.04	0.15	5.83	0.09	0.03	54.9	8.06	3.32	20.1	98.39	3.6	16.59	3.64	83.98	0.6	0.97	7.24	4.51	2.07	0.93	0	0.01	0.32	3.32	0.01	0.17	60.57	96.13	14.43	0.1	8.06	9.75	0	0	9.78	30.08	11.04	60.58	167.08	913.73	148.67	1220.23	469.25	999.54	230.33	1166.48	223.64
37.103	0	0.11	0.03	0.15	6.08	0.09	0.03	56.28	8.26	3.01	18.72	98.56	3.72	21.85	3.99	84.8	0.61	1.04	7.31	3.86	2.17	0.96	0	0.01	0.3	3.01	0.01	0.18	61.1	96.22	13.18	0.13	8.26	8.85	0	0	4.92	28.37	9.66	59.98	169.86	917.12	150.36	1220.86	468.37	997.95	227.04	1167.76	222.92
37.137	0	0.11	0.03	0.17	6.24	0.1	0.03	56.51	8.48	2.96	18.49	98.79	4.03	15.82	3.85	84.89	0.68	0.94	7.76	3.62	2.39	0.91	0	0.01	0.33	2.96	0.01	0.22	63.25	96.6	11.53	0.05	8.48	8.55	0	0	5.32	30.36	10.65	59.85	167.59	915.12	149.67	1220.16	468.17	999.4	227.25	1166.95	223.42
37.17	0	0.12	0.03	0.16	6.37	0.1	0.03	57.35	8.7	2.85	17.65	98.82	4.17	22.73	4.45	85.11	0.69	0.93	7.8	4.62	2.32	1.04	0	0.01	0.37	2.85	0.01	0.25	63.29	96.61	11.09	0.07	8.7	8.66	0	0	4.2	28.12	10.52	59.88	170.56	915.91	150.18	1218.9	465.58	997.33	226.88	1167.85	223.19
37.203	0	0.11	0.03	0.16	6.41	0.1	0.03	57.61	8.67	2.85	17.39	98.8	4.18	13.08	4.39	85.43	0.66	0.96	7.49	3.45	1.88	0.69	0	0.01	0.43	2.85	0.02	0.36	62.82	96.58	11.28	0.05	8.67	9	0	0	5.74	31.47	8.79	59.88	166.82	916.86	149.23	1219.23	468.08	997.47	224.71	1164.26	221.7
37.237	0	0.11	0.03	0.16	6.33	0.1	0.03	56.63	8.66	2.94	18.37	98.79	4.28	15.28	4.36	84.78	0.73	0.96	8.06	3.96	2.15	0.84	0	0.01	0.45	2.94	0.02	0.31	63.33	96.3	10.53	0.26	8.66	9.32	0	0	9.29	30.56	9.85	60.42	168.29	915.85	149.34	1218.99	466.26	997.79	230.9	1165.84	221.79
37.27	0	0.12	0.04	0.17	5.85	0.09	0.03	54.43	8.16	3.23	20.57	98.44	2.97	17.25	4.53	82.8	0.79	0.95	7.42	5	3.15	1.38	0	0.01	0.47	3.23	0.01	0.31	62.11	95.98	11	0.2	8.16	9.19	0	0	8.03	29.84	9.27	60.39	169.2	917	150.2	1218.61	465.89	996.76	230.06	1165.75	221.77
37.303	0	0.12	0.04	0.18	5.53	0.1	0.03	52.77	8.47	3.4	22.23	98.26	3.16	16.88	4.96	80.75	0.88	0.95	8	5.25	3.77	1.47	0	0.01	0.45	3.4	0.01	0.22	62.75	96	10.68	0.19	8.47	9.33	0	0	8.43	29.97	9.78	60.38	168.22	915.43	150.9	1218.44	467.67	997.11	231.72	1165.11	222.99
37.337	0	0.13	0.04	0.19	5.14	0.11	0.03	50.05	8.93	3.43	24.95	98.26	4.02	17.64	4.01	79.4	0.8	0.84	8.66	5.65	4.13	1.74	0	0.01	0.49	3.43	0.02	0.19	64.15	95.79	11.13	0.09	8.93	10.53	0	0	6.3	29.7	9.47	60.05	170.22	916.39	151.12	1218.73	467.18	996.34	229.45	1166.44	223.18
37.37	0	0.13	0.06	0.17	4.69	0.11	0.03	47.46	9.32	3.29	27.54	97.86	4.8	13.35	3.53	77.47	0.72	0.69	8.18	5.46	3.05	1.05	0	0.01	0.6	3.29	0.02	0.27	63.46	95.88	11	0.09	9.32	13.3	0	0	6.73	31.35	9.99	59.94	167.98	915.18	151.32	1218.89	469.32	997.83	229.42	1165.75	224.79
37.403	0	0.13	0.06	0.16	4.72	0.12	0.03	47.77	9.84	3.09	27.23	97.86	5.92	14.69	3.78	77.57	0.65	0.69	8.67	5.62	2.11	0.55	0	0.01	0.61	3.09	0.02	0.32	63.35	95.82	10.87	0.09	9.84	14.36	0	0	5.55	30.79	9.11	59.83	168.65	915.91	151.36	1219.87	470.62	996.94	228.19	1165.53	223.85
37.437	0	0.13	0.06	0.15	4.66	0.11	0.03	46.94	10.07	3.07	28.06	97.82	6.08	16.18	3.79	76.84	0.63	0.68	7.75	4.84	1.46	0.36	0	0.01	0.52	3.07	0.01	0.36	63.81	95.75	10.86	0.12	10.07	13.91	0	0	7.1	30.23	9.1	60.14	167.22	915.43	150.7	1221.31	472.6	997.92	229.51	1165.02	223.13
37.47	0	0.14	0.07	0.16	4.83	0.11	0.03	47.43	9.78	3.19	27.57	98.02	5.55	21.97	3.79	77.24	0.65	0.63	7.3	6.05	1.54	0.48	0	0.01	0.49	3.19	0.01	0.3	64.65	95.87	10.45	0.13	9.78	14.73	0	0	7.62	28.34	10.06	60.41	170.02	915.67	151.27	1220.84	470.57	997.76	231	1167.67	224.61
37.504	0	0.13	0.07	0.17	5.08	0.1	0.03	48.65	9.24	3.3	26.35	98.3	4.99	21.66	3.81	78.36	0.64	0.66	6.69	4.68	1.93	0.71	0	0.01	0.43	3.3	0.01	0.15	65.49	95.88	9.24	0.09	9.61	15.8	0	0	6.55	28.43	10.23	60.25	168.68	915.19	150.77	1220.71	470.61	998.29	229.31	1166.89	224.23
37.537	0	0.14	0.07	0.19	5.33	0.11	0.03	48.95	8.16	3.5	26.05	98.61	5.12	20.18	3.86	78.6	0.65	0.63	7.37	4.93	2.23	0.93	0	0	0.37	3.5	0.01	0.13	67.78	95.91	8.16	0.14	9.58	15.56	0	0	8.24	28.88	9.71	60.57	167.84	916.57	151.85	1222.63	473.1	999.61	232.21	1167.28	224.69
37.57	0	0.13	0.07	0.19	5.66	0.11	0.03	51.11	8.03	3.38	23.89	98.85	4.96	24.36	3.64	81.24	0.65	0.54	7.46	3.92	2.8	1.3	0	0.01	0.4	3.38	0.01	0.14	67.55	95.65	8.03	0.14	9.58	16.3	0	0	5.39	27.67	10.33	60.15	171.22	918.41	152.7	1222.47	469.31	999.75	231.18	1170.88	225.47
37.604	0	0.12	0.06	0.18	6.05	0.11	0.03	53.39	9.12	3.53	21.61	98.99	5.31	18.94	4.18	83.3	0.55	0.49	7.45	3.79	2.4	1.23	0	0.01	0.36	3.53	0.01	0.15	67.05	95.29	9.12	0.12	9.81	14.72	0	0	6.9	29.27	11.02	60.25	168.84	918.59	152.32	1221.15	467.13	1001.49	231.31	1170.25	226.03
37.637	0	0.12	0.05	0.19	6.29	0.11	0.03	54.15	8.93	3.89	20.85	99.1	5.21	14.94	4.21	83.9	0.57	0.51	7.75	4.22	2.59	1.49	0	0	0.29	3.89	0.01	0.14	67.94	95.37	8.93	0.25	9.68	13.07	0	0	6.6	30.7	9.68	60.27	163.86	918.82	153.05	1222.28	471.88	1002.46	231	1166.22	225.08
37.67	0	0.13	0.05	0.2	6.78	0.1	0.03	55.37	8.79	4.39	19.63	99.24	4.64	23.8	4.39	85.05	0.63	0.46	7.56	4.58	2.49	1.59	0	0	0.27	4.44	0.01	0.13	68.86	95.27	8.79	1.26	9.22	13.68	0	0	6.38	27.82	9.94	60.63	168.84	920.04	154.53	1223.24	472.21	1001.35	232.07	1170.12	227.41
37.704	0	0.14	0.05	0.21	7.29	0.11	0.03	56.02	7.35	4.38	18.98	99.42	5.36	16.27	4.38	85.52	0.67	0.45	8.81	5.33	2.11	1.19	0	0	0.23	4.89	0.01	0.08	71.75	95.45	7.35	2.89	9.26	13.63	0	0	5.98	30.19	10.56	60.2	166.69	919.14	152.28	1228.83	476.44	1005.97	231.72	1172.57	226.28
37.737	0	0.14	0.04	0.2	6.37	0.11	0.03	51.76	7.12	4.03	23.24	99.18	5.41	28.16	4.03	82.27	0.65	0.47	8.34	5.55	2.07	0.81	0	0	0.22	4.7	0.01	0.05	70.67	94.92	7.12	5.97	9.38	11.9	0	0	8.48	26.68	10.11	60.81	172.54	917.73	150.41	1232.81	479.54	1003.65	235.46	1175.81	224.03
37.771	0	0.16	0.03	0.2	5.45	0.13	0.03	46.02	5.18	3.86	28.98	98.97	7.06	72.81	4.22	76.78	0.53	0.37	7.69	6.28	1.33	0.45	0	0	0.22	3.86	0.01	0.07	73.42	94.8	5.18	4.05	10.89	7.49	0	0	9.11	17.07	7.12	63.55	187.09	933.07	157.93	1246.83	489.26	1006.21	239.84	1193.12	231.72
37.804	0	0.17	0.02	0.2	4.4	0.14	0.03	38.73	4.22	4	36.27	98.49	8.45	59.06	4	71.12	0.43	0.33	7.74	5.24	1.26	0.45	0	0	0.23	4.13	0.01	0.08	74.17	93.54	4.22	3.29	12.06	5.41	0	0	10.44	20.17	7.25	64.02	183.47	938.9	161.6	1248.45	489.06	1012.04	242.74	1195.36	235.35
37.837	0	0.22	0.03	0.19	2.56	0.14	0.04	23.46	3.34	3.04	53.09	94.91	8.53	78.5	3.04	55.93	0.41	0.31	6.17	5.21	1.19	0.45	0	0	0.17	3.78	0.01	0.12	73.8	92.34	3.34	16.31	12.53	2.69	0	0	8.11	15.53	7.92	64	190.4	943.83	167.14	1251.82	491.54	1013.63	244.6	1204.02	242.62
37.871	0	0.27	0.03	0.19	1.5	0.17	0.05	13.04	2.42	2.31	73.93	85.34	10.63	90.29	2.31	41.19	0.45	0.29	8.27	5.13	1.15	0.43	0	0	0.14	4.08	0.02	0.14	74.07	90.67	2.42	14.5	13.53	0.5	0	0	3.07	10.85	7.69	62.78	192.46	949.33	173.24	1251.4	492.31	1014.59	241.37	1206.89	248.98
37.904	0	0.33	0.03	0.18	0.91	0.19	0.06	7.36	2.02	1.88	85.27	63.47	11.47	94.37	1.88	27.92	0.5	0.27	8.65	5.62	1.2	0.59	0	0	0.13	4.11	0.03	0.1	72.29	89.16	2.02	15.09	14.12	0	0	0	5.66	7.9	4.54	64.95	190.22	961.94	178.76	1263.18	499.79	1022.84	251.09	1213.06	249.57
37.937	0	0.34	0.04	0.16	0.62	0.21	0.06	5.13	1.85	1.37	89.74	39.9	12.47	91.39	1.37	19.84	0.49	0.3	8.99	5.83	1.3	0.83	0	0	0.11	3.99	0.04	0.09	68.4	88.47	1.85	27.5	14.85	0	0	0	6.26	10.19	5.78	64.93	194.8	962.14	179.44	1263.78	498.42	1023.08	253.39	1217.88	251.83
37.971	0	0.31	0.04	0.12	0.39	0.33	0.07	3.37	1.48	1.16	93.25	19.47	16.3	91.1	1.16	12.67	0.52	0.29	11.28	6.33	1.61	1.03	0	0.01	0.11	3.98	0.05	0.07	63	85.36	1.48	11.4	17.65	0	0	0	3.12	10.37	6.04	63.03	196.57	961.58	178.12	1265.93	498.71	1023.48	251.08	1220.05	250.52
38.004	0	0.27	0.04	0.1	0.32	0.3	0.07	2.99	1.43	1.02	94.02	12.02	15.93	95.91	1.02	10.3	0.48	0.27	8.3	4.42	1.71	1.43	0	0.01	0.1	4.01	0.08	0.09	58.26	84.9	1.43	8.66	18.49	0	0	0	2.69	6.22	5.44	62.82	198.58	960.57	175.51	1270.52	502.34	1023.2	250.64	1221.76	247.43
38.037	0	0.23	0.04	0.09	0.26	0.35	0.06	2.51	1.24	0.87	94.97	7.11	17.28	97.49	0.87	8.56	0.57	0.32	8.12	4.93	2.07	1.65	0	0.01	0.11	3.69	0.09	0.12	52.79	82.45	1.24	21.88	20	0	0	0	1.17	3.69	4.99	62.38	200.71	965.33	176.89	1273.24	501.63	1025.13	249.85	1225.83	248.23
38.071	0	0.17	0.03	0.06	0.18	0.52	0.06	2.01	1.02	0.57	95.97	3.55	21.18	97.49	0.57	7.79	0.42	0.35	7.69	4.56	1.89	1.19	0	0.01	0.09	3.64	0.12	0.12	44.47	78.07	1.02	9.34	23.64	0	0	0	1.92	3.71	5.1	62.6	198.83	966.92	172.32	1279.17	502.91	1029.94	245.77	1228.77	244.88
38.104	0	0.15	0.02	0.05	0.18	0.69	0.05	2.07	0.79	0.55	95.86	4.25	24.28	98.45	0.55	9.1	0.37	0.38	6.51	3.82	1.33	1.26	0	0.01	0.09	3.06	0.16	0.1	45.46	77.43	0.79	3.62	26.78	0	0	0	4.64	1.25	4.1	63.62	202.51	978.32	170.51	1297.24	510.95	1041.29	245.62	1243.8	245.04
38.138	0	0.1	0.01	0.03	0.12	1.86	0.04	1.39	0.43	0.55	96.27	13.63	34.09	97.95	0.55	8.09	0.28	0.34	7.79	2.37	0.6	0.54	0	0.01	0.09	2.16	0.19	0.04	41.25	68.74	0.43	3.34	35.18	0	0	0	5.47	-2.67	2.84	64.24	199.55	997.17	171.85	1314.02	511.81	1058.48	247.05	1258.01	244.65
38.171	0	0.07	0.01	0.02	0.09	4.29	0.03	0.94	0.27	0.57	91.43	34.19	42.22	95.76	0.57	8.14	0.24	0.3	8.32	1.32	0.51	0.33	0	0.01	0.07	1.61	0.29	0.03	38.78	59.2	0.27	3.33	42.59	0	0	0	3.37	-6.42	3.54	62.73	203.88	1002.4	171.22	1320.76	512.1	1063.35	243.38	1267.22	245.68
38.204	0	0.06	0.01	0.02	0.07	7.65	0.03	0.71	0.21	0.55	84.7	49.51	47.73	90.44	0.55	6.18	0.2	0.22	11.38	0.93	0.51	0.2	0	0.01	0.07	1.49	0.39	0.02	38.46	54.6	0.21	1.28	46.54	0	0	0	-0.07	-10.76	2.76	60.64	202.89	1015	171.53	1334.77	513.28	1075.8	243.16	1278.69	243.6
38.238	0	0.04	0	0.01	0.05	19.26	0.02	0.44	0.18	0.56	61.48	78.06	57.36	84.43	0.56	5.65	0.18	0.19	14.25	0.71	0.72	0.08	0	0.02	0.08	1.15	0.44	0.03	34.46	43.43	0.12	0.41	54.56	0	0	0	5.16	-13.55	2.78	62.34	204.74	1025.82	172.03	1343.48	514.68	1084.68	242.35	1289.36	247.44
38.271	0	0.04	0	0.01	0.05	19.07	0.02	0.41	0.15	0.69	61.86	75.68	57.03	73.61	0.69	6.2	0.15	0.16	15.67	0.66	0.81	0.05	0	0.02	0.09	0.97	0.43	0.03	34.27	41.36	0.1	0.89	53.73	0	0	0	5.76	-16.87	2.29	62.06	207.14	1033.91	174.19	1348.85	512.3	1089.43	243.61	1296.43	251.13
38.304	0	0.04	0	0.01	0.05	19.48	0.02	0.41	0.13	0.7	61.04	77.21	57.17	68.37	0.7	7.18	0.13	0.11	15.1	0.41	1.21	0.03	0	0.01	0.1	0.78	0.45	0.05	31.3	40.17	0.08	0.38	54.26	0	0	0	5.84	-18.15	2.43	62	206.82	1038.28	173.89	1351.79	510.44	1093.46	242.84	1300.12	250.67
38.338	0	0.03	0	0.01	0.04	21.94	0.02	0.39	0.12	0.53	56.13	83.59	58.74	69.34	1.07	7.88	0.12	0.1	12.74	0.35	1.33	0.03	0	0.01	0.11	0.53	0.41	0.05	25.54	38.23	0.06	0.59	56.8	0	0	0	4.16	-17.92	2.44	61.62	205.22	1043.81	174.3	1354.81	507.79	1098.53	242.31	1303.63	249.27
38.371	0	0.03	0	0.01	0.05	17.08	0.02	0.4	0.14	0.47	65.83	77.63	55.85	73.23	1.48	9.19	0.13	0.09	11.97	0.32	1.2	0.03	0	0.01	0.14	0.47	0.3	0.04	24.55	37.05	0.05	0.88	54.41	0	0	0	3.96	-16.97	2.6	62.13	199.29	1047.85	175.2	1355.98	506	1104.33	241.98	1303.48	249.44
38.404	0	0.03	0	0.01	0.05	15.81	0.02	0.41	0.18	0.38	68.37	75.38	54.74	67.57	1.74	13	0.12	0.1	11.87	0.41	1.62	0.05	0	0.01	0.18	0.38	0.21	0.04	22.55	33.07	0.04	0.55	53.63	0	0	0	3.96	-18.33	2.29	61.91	197.74	1051.31	175.36	1358.98	505.59	1107.79	242.32	1305.41	249.28
38.438	0	0.02	0	0.01	0.06	21.95	0.02	0.4	0.25	0.25	56.11	82.75	58.31	52.85	2.16	17.81	0.09	0.09	13.48	0.5	1.6	0.08	0	0.01	0.25	0.25	0.15	0.03	21.49	27.38	0.02	1.49	56.42	0	0	0	6.11	-21.43	2.46	62.11	198.92	1053.1	173.97	1360.35	502.92	1109.14	239.94	1307.74	251.37
38.471	0	0.02	0	0.01	0.07	20.17	0.02	0.43	0.35	0.22	59.65	79.1	56.95	65.39	2.89	21.64	0.09	0.1	14.51	0.5	1.7	0.13	0	0.01	0.35	0.22	0.11	0.05	20.34	24.46	0.02	2.49	54.95	0	0	0	3.23	-18.82	1.45	61.81	194.52	1058.58	175.61	1364.38	504.59	1114.33	244.04	1308.83	246.15
38.505	0	0.02	0	0.01	0.09	19.93	0.02	0.43	0.38	0.11	60.15	78.53	56.72	70.58	3.2	27.7	0.07	0.08	14.65	0.45	1.71	0.14	0	0.01	0.38	0.11	0.08	0.1	20.82	18.13	0.01	2.34	54.73	0	0	0	4.38	-17.62	1.46	62.24	199.34	1060.64	174.86	1368.71	504.79	1115.2	242.88	1314.43	249.21
38.538	0	0.02	0	0.01	0.08	16.12	0.02	0.34	0.46	0.08	67.75	73.14	54.37	64.19	3.02	24.6	0.06	0.06	13.71	0.48	1.77	0.17	0	0.01	0.46	0.08	0.07	0.13	22.41	16.12	0.01	3.1	52.9	0	0	0	6.41	-19.08	-0.75	62.06	198.91	1061.25	170.69	1379.1	509.63	1117.32	242.36	1316.09	249.65
38.571	0	0.02	0	0.01	0.08	12.77	0.02	0.33	0.56	0.07	74.46	67.29	51.94	51.88	3.02	23.29	0.05	0.05	12.34	0.53	1.66	0.16	0	0.01	0.56	0.07	0.06	0.27	21.8	16.42	0.01	2.32	51.15	0	0	0	7.91	-21.62	1.02	62.39	197.63	1063.83	170.35	1380.61	509.94	1122.88	240.11	1320.24	250.51
38.605	0	0.03	0	0.01	0.09	6.55	0.02	0.27	0.76	0.06	86.89	45.29	45.19	52.09	3.03	22.08	0.06	0.04	10.52	0.55	1.48	0.15	0	0.01	0.76	0.05	0.05	0.29	20.3	13.34	0.01	2.4	45.49	0	0	0	7.78	-21.58	1.14	62.53	196.97	1066	170.69	1381.53	508.98	1124.95	240.04	1321.65	250.43
38.638	0	0.04	0.01	0.01	0.08	4.98	0.03	0.22	1.01	0.07	90.04	36.41	42.57	45.27	2.93	15.95	0.07	0.03	9.91	0.59	1.25	0.14	0	0.01	1.01	0.04	0.04	0.25	19.14	13.73	0.01	2.75	43.2	0	0	0	6.7	-22.95	1.89	62.92	182.92	1064.54	170.62	1374.17	504.76	1128.69	237.8	1311.4	246.57
38.671	0	0.04	0.01	0.01	0.09	2.53	0.04	0.2	1.1	0.08	94.94	17.89	35.93	30.94	2.98	13.55	0.08	0.02	9.33	0.63	1.27	0.1	0	0.01	1.1	0.04	0.03	0.16	16.96	14.29	0.01	2.85	37.18	0	0	0	7.69	-26.01	1.85	62.45	190	1066.9	170.8	1374.4	501.57	1126.39	237.95	1316.14	247.81
38.705	0	0.06	0.02	0.02	0.11	0.89	0.05	0.2	1.34	0.09	98.23	4.39	25.79	35.79	2.55	11.82	0.09	0.02	9.62	0.66	1.38	0.1	0	0.01	1.34	0.03	0.03	0.13	13.96	16	0.01	5.12	27.5	0	0	0	6.2	-24.92	1.85	62.11	192.11	1070.04	170.29	1378.25	501.85	1128.81	237.91	1320.76	245.6
38.738	0	0.06	0.02	0.02	0.1	0.85	0.05	0.18	1.96	0.09	98.29	4.23	25.38	36.09	2.47	11.36	0.09	0.01	9.42	0.6	1.24	0.09	0	0.01	1.96	0.03	0.03	0.17	12.96	14.79	0.01	2.11	27.26	0	0	0	4.65	-24.86	1.04	61.66	195.13	1074.7	168.16	1386.98	503.01	1132.62	237.17	1327.66	243.21
38.772	0	0.07	0.03	0.02	0.11	0.47	0.07	0.17	3.18	0.12	99.05	2.08	19.49	24.78	2.87	8.98	0.12	0.01	7.95	0.57	1.22	0.12	0	0.02	3.18	0.02	0.04	0.64	10.32	15.08	0.01	3.16	22.71	0	0	0	5.51	-27.55	-0.54	61.38	191.18	1076.99	166.89	1394.34	506.1	1136.78	237.63	1327.84	244.52
38.805	0	0.07	0.03	0.02	0.12	0.33	0.07	0.17	3.77	0.13	99.33	1.46	16.08	17.5	3.45	10.22	0.13	0.01	6.12	0.45	1.19	0.14	0	0.02	3.77	0.02	0.04	0.69	9.69	13.92	0.02	4.45	20.46	0	0	0	4.57	-29.75	-1.77	61.48	191.05	1080.11	164.38	1404.45	510.82	1141.22	238.12	1332.24	241.85
38.838	0	0.07	0.04	0.02	0.13	0.25	0.08	0.18	4.48	0.12	99.49	1.16	13.32	11.27	4.31	10.8	0.12	0.01	4.36	0.38	1.11	0.19	0	0.02	4.48	0.02	0.04	0.98	9.51	13.21	0.02	6.53	18.89	0	0	0	3.52	-32.32	-0.73	61.36	185.62	1083.63	166.2	1405.11	510.92	1147.77	237.88	1333.36	241.64
38.872	0	0.07	0.04	0.02	0.14	0.18	0.09	0.18	5.33	0.11	99.64	0.83	9.93	7.66	4.76	10.48	0.11	0.01	3.14	0.3	1.29	0.26	0	0.05	5.33	0.02	0.04	0.84	8.6	12.86	0.04	2.68	16.49	0	0	0	4.74	-34.44	-1.03	61.41	182.89	1087.38	167.1	1407.43	510.54	1151.6	239.03	1334.44	243.1
38.905	0	0.07	0.05	0.02	0.17	0.14	0.1	0.21	5.9	0.1	99.57	0.61	6.95	6.03	6.37	13.05	0.1	0.01	2.4	0.22	1.22	0.29	0	0.06	5.9	0.02	0.05	0.53	8.26	13.16	0.05	3.63	14.31	0	0	0	5.1	-35.73	-0.38	61.47	176.77	1091.22	167.73	1412.28	512.67	1160.23	237.73	1336.83	245.4
38.938	0	0.07	0.05	0.03	0.2	0.13	0.11	0.23	8.48	0.13	99.54	0.56	5.38	7.7	7.96	14.69	0.13	0.01	2.49	0.16	1.4	0.4	0	0.07	8.48	0.02	0.07	0.61	8.19	11.61	0.07	6.89	13.73	0	0	0	2.74	-34.42	-2.37	62.07	181.85	1098.73	168.09	1418.19	510	1160.89	241.56	1342.74	241.24
38.972	0	0.08	0.06	0.03	0.22	0.09	0.14	0.23	10.76	0.14	99.54	0.45	1.46	7.83	9.97	13.72	0.14	0.01	2.44	0.13	1.45	0.51	0	0.11	10.76	0.02	0.07	0.72	7.35	10.75	0.1	2.58	10.98	0	0	0	5.92	-34.33	-1.95	62.25	177.14	1099.97	167.93	1419.24	511.03	1165.29	240.77	1342.4	244.07
39.005	0	0.07	0.06	0.03	0.24	0.09	0.16	0.25	12.35	0.16	99.49	0.51	0.02	6.66	12.96	13.85	0.14	0.01	2.63	0.13	1.31	0.73	0	0.16	12.35	0.02	0.07	1.21	6.33	9.81	0.11	3.59	10.51	0	0	0	6.54	-35.2	-1.37	61.89	172.12	1101.46	169.22	1419.01	510.96	1169.5	240.21	1341.52	246.26
39.038	0	0.07	0.06	0.03	0.29	0.08	0.18	0.3	12.05	0.25	99.4	0.58	0	13.45	15.76	16.04	0.17	0.01	2.71	0.11	1.19	0.76	0	0.25	12.05	0.02	0.07	2.15	5.32	8.68	0.16	3.96	9.46	0	0	0	8.83	-31.31	-1.18	62.61	178.22	1103.3	169.64	1420.38	509.77	1168.55	240.14	1346.48	250.21
39.072	0	0.07	0.07	0.03	0.31	0.07	0.2	0.3	11.14	0.37	99.37	0.58	0	15.89	16.9	16.12	0.21	0.01	3.08	0.12	1.16	0.74	0	0.37	11.14	0.02	0.07	1.52	4.75	7.62	0.24	9.35	8.29	0	0	0	4.99	-30.33	0.52	61.81	192.34	1102.42	171.5	1417.39	508.68	1162.11	240.82	1354.31	248.15
39.105	0	0.08	0.08	0.03	0.24	0.07	0.17	0.22	8.52	0.38	99.52	0.36	0	27.15	12.82	12.1	0.25	0.02	3.82	0.17	1.64	1.03	0	0.38	8.52	0.03	0.09	1.16	4.83	7.83	0.23	18.32	8.08	0	0	0	10.17	-26.93	-0.62	62.75	189.35	1102.14	170.92	1418.07	510.46	1162.08	243.1	1351.27	250.81
39.139	0	0.08	0.08	0.03	0.2	0.1	0.15	0.18	5.19	0.49	99.59	0.33	0.93	45.47	10.82	10.53	0.31	0.02	9.58	0.3	5.02	1.38	0	0.49	5.19	0.03	0.12	0.26	5.36	7.09	0.29	35.66	8.21	0	0	0	9.87	-22.91	1.13	63.89	196.87	1094.99	171.8	1403.49	504.09	1150.37	242.02	1347.11	249.04
39.172	0	0.08	0.08	0.03	0.17	0.12	0.12	0.15	2.3	0.5	99.66	0.33	2.97	93.43	6.66	9.93	0.4	0.03	10.81	0.57	6.79	1.22	0	0.5	2.3	0.03	0.14	0.12	7.11	6.55	0.29	68.36	8.97	0	0	0	11.97	-8.72	2.8	68.25	204.35	1083.64	177.22	1388.24	505.88	1136.39	245.61	1340.47	256.29
39.205	0	0.09	0.07	0.04	0.15	0.17	0.1	0.13	0.8	0.45	99.67	0.43	6.12	95.55	3.92	9.67	0.45	0.03	14.32	0.97	7.92	0.86	0	0.38	0.8	0.03	0.13	0.04	9.39	6.76	0.2	61.21	10.11	0	0	0	8.45	-6.67	3.66	67.01	206.72	1079.18	179.79	1382.18	505.81	1131.41	245.96	1337.83	257.14
39.239	0	0.1	0.07	0.03	0.15	0.2	0.1	0.11	0.62	0.62	99.61	0.59	8.79	96.89	2.18	8.28	0.62	0.04	16.63	1.45	5.65	0.35	0	0.37	0.33	0.04	0.14	0.02	11.53	6.19	0.16	51.91	10.44	0	1	6	8.88	-4.81	2.51	67.17	208.54	1070.46	177.82	1379.47	509.71	1122.99	246.3	1331.26	256.94
39.272	0	0.11	0.07	0.03	0.15	0.19	0.09	0.1	0.63	0.63	99.62	0.51	10.44	98.11	0.9	8.13	0.63	0.05	13.43	2.17	2.72	0.21	0	0.29	0.12	0.04	0.16	0.01	12.75	5.73	0.12	28.35	11.78	0	0	6	8.9	-2.25	5	67.05	211.79	1065.7	178.82	1374.48	510.41	1120.92	243.37	1331.9	261.87
39.305	0	0.12	0.06	0.03	0.14	0.22	0.09	0.09	0.82	0.82	99.57	0.53	12.21	97.87	0.41	6.19	0.82	0.07	13.06	3.85	1.46	0.23	0	0.25	0.06	0.04	0.23	0.02	13.69	4.95	0.09	12.67	13.07	0	0	6	7.02	-2.86	4.42	65.88	209.61	1060.65	179.57	1371.23	512.83	1116.75	244.74	1325.75	260.85
39.339	0	0.11	0.05	0.02	0.12	0.32	0.08	0.08	1.12	1.12	99.36	0.84	16.13	98.47	0.22	5.42	1.12	0.08	13.06	5.49	0.85	0.28	0	0.23	0.04	0.05	0.34	0.06	12.84	3.92	0.06	7.66	16.64	0	0	6	6.66	-1.17	7.21	65.87	203.22	1055.51	179.43	1365.17	511.48	1118.72	243.15	1321.09	261.72
39.372	0	0.11	0.05	0.02	0.11	0.36	0.08	0.08	1.32	1.32	99.29	0.98	17.09	97.16	0.18	5.58	1.32	0.1	12.68	5.94	0.65	0.38	0	0.23	0.04	0.05	0.39	0.15	10.64	3.27	0.06	8.23	17.72	0	0	6	0.68	-4.34	6.18	62.97	200.88	1057.32	181.53	1360.73	505.58	1116.76	241.24	1316.86	258.89
39.405	0	0.1	0.04	0.02	0.1	0.44	0.07	0.08	1.83	1.83	99.13	1.35	18.9	97.83	0.11	5.72	1.83	0.12	11.88	5.74	0.49	0.37	0	0.2	0.04	0.05	0.42	0.33	9.54	2.49	0.05	8.96	19.95	0	0	6	4.03	-2.96	5.83	64.69	207.1	1055.26	180.39	1360.05	506.3	1111.93	242.77	1318.36	259.37
39.439	0	0.08	0.03	0.01	0.09	0.58	0.07	0.08	2.37	1.99	98.83	2.42	21.71	98.01	0.1	5.77	2.37	0.14	9.79	4.91	0.28	0.25	0	0.16	0.07	0.06	0.47	0.56	8.47	1.99	0.03	10.02	23.66	0	0	6	3.86	-2.5	5.53	64.57	208.28	1053.64	180.68	1358.81	506.98	1109.45	243.45	1317.13	259.32
39.472	0	0.09	0.03	0.02	0.09	0.43	0.07	0.07	2.9	1.74	99.13	1.95	18.85	97.64	0.11	4.37	2.9	0.19	7.24	4.89	0.26	0.21	0	0.15	0.12	0.06	0.48	0.73	7.71	1.74	0.02	9.75	22.29	0	0	6	4.93	-3.39	5.87	65.3	211	1050.62	179.03	1356.07	504.65	1105.82	243.27	1316.28	258.4
39.506	0	0.09	0.03	0.01	0.08	0.61	0.06	0.07	4.38	1.55	98.78	3.68	21.56	97.9	0.13	4.8	4.38	0.22	5.27	4.83	0.22	0.19	0	0.08	0.18	0.07	0.49	0.75	8.83	1.55	0.01	8.29	26.36	0	0	6	5.06	-2.78	6.06	65.21	213.75	1048.3	177.96	1356.39	506.03	1103.88	242.86	1317.06	258.45
39.539	0	0.08	0.02	0.01	0.08	0.8	0.06	0.07	5.2	1.45	98.4	5.23	23.64	98.38	0.18	4.83	5.2	0.22	5.51	4.72	0.23	0.21	0	0.06	0.26	0.07	0.47	0.66	8.85	1.45	0.01	7.11	28.64	0	0	6	3.32	-1.46	6.65	64.27	211.14	1046.36	176.05	1356.55	506.06	1105.25	239.85	1315.69	257.02
39.572	0	0.07	0.02	0.01	0.08	0.96	0.06	0.07	5.1	1.39	98.07	6.35	25.36	98.34	0.2	5.38	5.1	0.22	6.33	4.88	0.29	0.2	0	0.06	0.31	0.07	0.41	0.64	7.55	1.39	0.01	10.47	29.92	0	0	6	2.53	-1.6	6.41	63.88	209.61	1045.05	176.54	1355.5	506.98	1104.35	240.34	1313.33	256.58
39.606	0	0.07	0.01	0.01	0.06	1.8	0.05	0.07	7.05	1.11	96.4	13.44	30.22	98.61	0.22	4.53	7.05	0.2	7.37	5.45	0.42	0.22	0	0.04	0.31	0.06	0.32	0.43	6.3	1.11	0.01	12.06	35.07	0	0	6	3.41	0.69	6.48	64.48	206.57	1044.19	176.72	1354.55	508.29	1105.06	240.12	1310.91	257.26
39.639	0	0.07	0.02	0.01	0.07	1.72	0.06	0.07	8.38	1.16	96.55	11.81	28.89	97.13	0.25	4.37	8.38	0.17	8.41	6.15	0.71	0.25	0	0.04	0.26	0.08	0.26	0.27	5.89	1.16	0.01	24.03	34.16	0	0	6	5.52	4.4	6.05	65.6	207.02	1041.79	176.45	1353.17	510.66	1102.41	240.91	1308.73	257.9
39.672	0	0.08	0.02	0.01	0.07	1.59	0.06	0.07	9.19	1.09	96.81	10.24	27.49	98.32	0.31	4.32	9.19	0.17	8.96	6.25	1.09	0.26	0	0.03	0.22	0.1	0.22	0.19	4.67	1.09	0.01	55.42	33.16	0	0	6	8.25	1.66	6.12	67.16	211.28	1039.03	175.54	1351.66	511.59	1098.34	241.09	1308.87	258.88
39.706	0	0.09	0.02	0.01	0.08	1.14	0.08	0.07	11.65	1.09	97.72	6.69	22.7	98.41	0.43	3.77	11.65	0.15	8.69	7.88	1.85	0.38	0	0.03	0.15	0.16	0.23	0.11	2.7	1.09	0.01	42.82	30.27	0	0	6	9.71	1.37	5.1	68.02	218.67	1035.6	173.74	1351.34	511.01	1091.05	246.43	1309.55	254.97
39.739	0	0.1	0.03	0.01	0.08	0.93	0.09	0.07	12.85	1.21	98.14	5.45	19.99	98.57	0.43	4.06	12.85	0.14	7.68	8.72	2.37	0.46	0	0.03	0.11	0.18	0.29	0.08	2.72	1.21	0.01	58.97	28.91	0	0	6	6.54	0.83	6.6	66.78	211.43	1033.58	174.29	1345.66	507.53	1093.24	240.45	1304.05	256.66
39.773	0	0.13	0.04	0.01	0.1	0.69	0.11	0.07	17.46	1.28	98.63	3.64	14.4	98.25	0.57	4.11	17.46	0.13	7.49	9.01	3.02	0.63	0	0.03	0.08	0.24	0.36	0.05	1.79	1.28	0.02	52.96	26.29	0	0	6	9.18	-1.87	5.63	67.8	218.79	1032.34	174.69	1346.22	510.61	1087.74	243.29	1306.05	257.63
39.806	0	0.13	0.04	0.01	0.1	0.71	0.12	0.07	16.78	1.54	98.57	3.38	14.92	98.24	0.71	4.1	16.78	0.12	9.12	9.85	3	0.65	0	0.03	0.06	0.3	0.45	0.05	1.75	1.54	0.02	50.26	25.8	0	0	6	8.86	-1.88	5.73	67.72	221.39	1031.11	174.86	1346.58	511.28	1086.21	244.94	1307.23	257.8
39.839	0	0.15	0.04	0.01	0.1	0.69	0.13	0.07	18.48	1.71	98.61	3.16	13.44	98.19	0.91	3.69	18.48	0.13	9.42	10.36	3.54	0.52	0	0.02	0.04	0.36	0.44	0.04	1.94	1.71	0.02	45.85	25.38	0	0	6	3.59	2.04	6.18	64.95	210.05	1030.12	175.14	1343.27	509.86	1090.35	239.32	1299.7	256.42
39.873	0	0.19	0.05	0.01	0.13	0.65	0.17	0.08	23.03	2.4	98.7	2.26	10.03	98.41	1.2	4.37	23.03	0.14	12.58	11.32	3.54	0.66	0	0.01	0.03	0.56	0.55	0.04	2.34	2.4	0.02	48.23	23.23	0	0	6	6.13	-1.38	5.06	66.21	219.01	1029.32	176.88	1343.42	511.25	1083.66	246.83	1302.45	256.73
39.906	0	0.21	0.06	0.01	0.14	0.8	0.2	0.08	23.61	2.89	98.4	2.4	10.09	98.65	1.51	4.78	25.77	0.14	15.48	11.31	3.67	0.81	0	0.01	0.03	0.8	0.68	0.04	2.78	2.89	0.02	57.03	23.61	0	0	6	7	-0.54	5.85	66.45	220.04	1025.84	175.85	1344.6	514.55	1083.4	247.68	1303.21	257.7
39.939	0	0.19	0.05	0.01	0.14	0.81	0.18	0.09	24.52	2.97	98.38	2.77	10.99	98.62	1.96	5.39	24.61	0.16	13.93	11.04	3.5	0.67	0	0.01	0.03	0.96	0.81	0.04	3.04	2.97	0.02	45.8	24.52	0	0	6	4.99	0.64	6.07	64.77	221.73	1021.82	174.35	1344.54	516.83	1081.04	245.3	1302.46	257.09
39.973	0	0.17	0.04	0.01	0.14	1.06	0.18	0.09	25.3	4.18	97.88	4.03	13.72	98.66	1.77	5.75	25.3	0.2	13.9	8.02	2.31	0.61	0	0.01	0.03	1.27	0.82	0.04	3.96	4.18	0.02	44.85	26.94	0	0	6	7.29	0.49	6.36	65.71	217.71	1018.64	172.41	1346.26	522.01	1082.64	245.14	1300.04	256.71
40.006	0	0.17	0.04	0.01	0.14	0.96	0.19	0.09	26.89	4.28	98.09	4.14	12.2	98.36	2.08	5.23	26.89	0.21	11.73	6.53	2.02	0.39	0	0	0.02	1.38	0.73	0.04	4.44	4.28	0.02	47.86	27.11	0	0	6	7.2	1.52	6.32	65.54	219.74	1016.08	172.08	1344.99	522.54	1079.74	245.76	1299.21	256.53
40.039	0	0.15	0.04	0.01	0.13	1.09	0.16	0.09	25.49	4.73	97.82	5.58	14.63	97.7	1.85	5.31	25.49	0.24	10.23	5.22	1.55	0.26	0	0	0.02	1.65	0.71	0.04	5.38	4.73	0.02	42.78	29.06	0	0	6	6.2	3.26	5.57	64.7	222.89	1016.45	172.52	1344.23	522.18	1076.91	244.74	1299.49	256.46
40.073	0	0.17	0.04	0.01	0.15	1.12	0.19	0.09	28.71	5.95	97.77	5.85	13.31	97.94	1.62	5.05	28.71	0.27	10.02	3.91	1.34	0.21	0	0	0.02	2.57	0.65	0.04	7.93	5.95	0.02	44.3	29.38	0	0	6	7.49	2.68	6.17	65.48	221.66	1015.48	172.3	1343.83	522.32	1077.8	245.59	1299.15	257.19
40.106	0	0.16	0.04	0.01	0.14	1.22	0.18	0.09	27.84	5.99	97.56	6.43	14.63	97.58	1.47	4.8	27.84	0.27	10.41	3.13	1.33	0.22	0	0	0.02	2.54	0.69	0.03	8.75	5.99	0.02	42.11	30.01	0	0	6	5.52	3.53	5.07	64.12	223.16	1015.88	172.72	1343.43	522.09	1075.19	245.28	1298.12	255.42
40.106	3	0.16	0.17	0.03	0.22	0.03	0.12	0.12	0.26	0.44	99.56	0.33	0	61.75	1.23	6.47	0.39	4.77	0.55	0.01	1.24	1.43	0	0.22	0.14	0.44	0.01	0.08	6.33	5.48	0.09	0.34	0.26	0.36	0		-2.96	19.6	-14.16	63.82	36.43	1192.76	588.33	1304.81	709.37	1226.68	616.12	1262.1	607.6
40.14	0	0.13	0.03	0.01	0.12	1.74	0.12	0.1	22.32	6.95	96.53	9.65	20.93	97.31	1.21	4.59	22.32	0.27	11.32	2.19	1.27	0.23	0	0	0.01	2.93	0.65	0.03	12.08	6.95	0.01	37.83	32.75	0	0	6	5.64	4.06	5.14	64.21	224.21	1015.84	172.89	1342.82	521.73	1074.55	244.8	1298.47	256.14
40.173	0	0.1	0.02	0.01	0.1	2.48	0.1	0.1	19.16	6.95	95.05	14.63	25.97	97.23	0.96	5.47	19.16	0.3	11.91	1.67	1.39	0.26	0	0	0.01	3.16	0.68	0.03	13.74	6.95	0.01	38.71	35.69	0	0	6	6.04	4.21	4.94	64.61	223.69	1015.87	173.34	1340.93	520.18	1073.5	245.45	1296.95	255.89
40.206	0	0.1	0.02	0.01	0.1	2.92	0.09	0.09	18.22	6.51	94.17	16.79	27.85	96.81	0.85	5.05	18.22	0.29	12.86	1.57	1.69	0.4	0	0	0.01	3.13	0.67	0.03	14.1	6.51	0.01	46.07	36.71	0	0	6	5.25	4.94	5.79	64.35	217.47	1014.8	174.53	1338.72	519.68	1076.29	245.84	1293.47	256.93
40.24	0	0.08	0.01	0.01	0.08	4.52	0.07	0.09	16.18	5.17	90.95	28.48	33.01	96.69	0.97	4.1	16.18	0.29	12.58	1.62	2.27	0.55	0	0	0.02	3.11	0.62	0.03	15.74	5.17	0.01	48.27	40.94	0	0	6	6.81	5.12	6.19	65.35	213.45	1012.16	173.76	1337.16	520.71	1076.69	246.39	1289.9	256.62
40.273	0	0.09	0.01	0.01	0.09	3.7	0.08	0.08	18.35	5.02	92.6	24.37	29.9	97.46	0.92	3.86	18.35	0.26	11.47	1.79	2.54	0.74	0	0	0.02	3.18	0.63	0.04	16.03	5.02	0.01	35.75	39.62	0	0	6	7.69	3.77	5.64	65.82	216.6	1012.64	173.29	1337.93	521.03	1074.87	246.53	1291.25	256.16
40.306	0	0.09	0.01	0.01	0.08	4.57	0.07	0.08	17.07	4.97	90.85	31.39	32.71	98.73	0.85	3.54	17.07	0.24	11.08	1.97	2.58	1.01	0	0	0.02	3	0.6	0.04	17.65	4.97	0.01	20.9	41.8	0	0	6	5.45	0.24	5.91	64.29	220.27	1012.51	173.67	1338.64	520.78	1073.81	245.6	1293.8	256.65
40.34	0	0.08	0.01	0.01	0.07	6.65	0.06	0.08	14.93	4.47	86.71	44.58	37.85	98.49	0.8	3.32	14.93	0.23	11.14	2.14	1.99	0.96	0	0	0.03	2.4	0.67	0.03	19.46	4.47	0.01	9.64	45.31	0	0	6	1.54	1.11	6.78	62.18	216.63	1012.89	174.41	1339.37	520.28	1077.59	243.88	1293.82	256.91
40.373	0	0.08	0.01	0.01	0.07	8.13	0.06	0.08	15.64	4.25	83.74	50.93	39.55	98.01	0.79	3.32	15.64	0.22	11.85	2.2	1.79	1	0	0	0.04	2.15	0.73	0.04	19.66	4.25	0.02	2.9	46.9	0	0	6	0.66	2.51	6.89	61.43	218.67	1011.71	175.62	1339.27	522.14	1076.28	244.59	1294.5	258.68
40.406	0	0.07	0.01	0.01	0.07	8.33	0.05	0.08	14.6	4.11	83.33	52.54	40.52	98.46	0.87	3.63	14.6	0.22	11.54	2.06	1.41	0.8	0	0	0.05	1.79	0.78	0.06	21.09	4.11	0.02	4.37	47.3	0	0	6	2.21	-1.21	6.19	62.01	221.53	1013.83	176.58	1339.98	522.87	1075.07	245.1	1296.12	259.71
40.44	0	0.08	0.01	0.01	0.07	8.83	0.06	0.08	15.68	4.44	82.34	54.52	40.59	98.44	0.9	2.97	15.68	0.21	11.68	2.56	1.25	0.6	0	0	0.05	1.21	0.74	0.06	24.74	4.44	0.02	6.38	47.79	0	0	6	-0.02	-1.27	5.63	61.06	215.09	1014.66	176.26	1339.48	521.45	1077.2	244.31	1291.96	256.27
40.473	0	0.09	0.01	0.01	0.08	8.79	0.06	0.08	16.85	4.77	82.42	55.56	40.02	98.3	0.83	3	16.85	0.21	11.07	2.85	1.24	0.62	0	0	0.05	1.01	0.77	0.07	26.48	4.77	0.02	8.04	48.06	0	0	6	2	-1.71	5.54	61.99	217.28	1014.76	175.64	1338.86	520.56	1075.77	244.41	1292.72	256.53
40.507	0	0.08	0.01	0.01	0.07	10.88	0.05	0.08	14.47	4.88	78.24	65.22	43.77	98.66	0.68	4.14	14.47	0.2	10.27	3.01	0.95	0.67	0	0	0.05	0.7	0.79	0.04	29.57	4.88	0.02	6.06	50.58	0	0	6	2.78	-0.52	5.74	62.33	215.47	1014.52	175.18	1338.15	520.15	1076.52	243.72	1291.61	256.58
40.54	0	0.09	0.01	0.01	0.08	11.57	0.05	0.09	15.26	5.59	76.86	67.29	44.05	98.68	0.53	5.46	15.26	0.22	10.36	3	0.91	0.69	0	0	0.05	0.58	0.82	0.04	32.9	5.59	0.02	10.16	51.15	0	0	6	-0.62	-0.41	5.99	61.09	214.25	1014.27	175.61	1334.61	514.42	1075.55	243.65	1289.53	254.48
40.573	0	0.1	0.01	0.02	0.09	11.54	0.05	0.09	15.39	5.96	76.91	68.47	44.04	98.57	0.56	5.53	15.39	0.23	9.65	3.54	0.88	0.91	0	0	0.05	0.51	0.71	0.03	35.6	5.96	0.02	5.99	51.49	0	0	6	1.28	-0.85	5.61	61.93	209.64	1012.87	173.56	1332.23	514	1075.2	240.56	1284.49	252.69
40.607	0	0.11	0	0.02	0.09	13.26	0.05	0.1	16.67	6.81	73.48	74.01	44.87	97.86	0.65	5.32	16.67	0.25	9.13	3.86	0.96	1.08	0	0.01	0.05	0.38	0.59	0.03	39.77	6.81	0.02	7.12	53.18	0	0	6	1.89	-2.88	5.9	61.75	213.12	1009.16	169.22	1333.56	514.47	1072.8	238.24	1285.62	249.74
40.64	0	0.11	0	0.02	0.1	11.76	0.04	0.1	15.85	7.32	76.48	71.98	44.15	97.93	0.74	6.71	15.85	0.29	7.97	3.79	0.89	0.96	0	0.01	0.05	0.33	0.46	0.03	41.08	7.32	0.02	4.09	52.54	0	0	6	3.87	-2.7	6.4	63.25	210.55	1011.66	172.51	1328.96	510.61	1073.84	239.71	1283.93	253.49
40.673	0	0.12	0.01	0.02	0.11	10.62	0.05	0.1	16.86	8.11	78.75	70.17	42.66	97.9	0.67	6.22	16.86	0.3	7.03	4.61	0.86	1.04	0	0.01	0.05	0.24	0.35	0.03	43.48	8.11	0.03	4.3	51.99	0	0	6	1.42	-2.79	6.18	62.02	207.95	1010.48	170.44	1327.35	508.2	1073.29	235.68	1280.74	250.15
40.707	0	0.15	0.01	0.03	0.14	8.33	0.05	0.12	18.17	10.04	83.34	64.8	39.65	97.33	0.72	7.94	18.17	0.32	5.29	4.03	0.73	0.78	0	0.02	0.06	0.14	0.26	0.04	50.58	10.04	0.03	3.93	50.46	0	0	6	4.73	-4.01	5.71	63.35	209.24	1008.92	168.72	1328.36	511.13	1071.61	235.89	1280.39	249.72
40.74	0	0.17	0.01	0.03	0.15	8.19	0.05	0.12	0.76	10.72	83.63	64.53	38.96	98.21	0.76	7.06	19.24	0.33	5.1	3.93	0.64	0.75	0	0.02	0.05	0.14	0.19	0.03	53.26	10.72	0.03	4.3	50.39	0	0	6	3.45	-1.97	5.04	62.48	213.85	1007.59	169.32	1328.36	512.15	1067.67	237.84	1281.21	249.25
40.774	0	0.15	0	0.03	0.13	10.59	0.04	0.13	0.84	13.72	78.81	73.43	44.06	98.48	0.84	6.27	14.67	0.35	4.99	3.81	0.67	0.65	0	0.03	0.06	0.07	0.16	0.02	59.16	13.72	0.03	6.87	52.99	0	0	6	4.19	-1.15	5.83	63.04	211.98	1007.05	167.88	1328.08	510.14	1069.46	237.69	1281.17	248.4
40.807	0	0.18	0	0.04	0.15	10.99	0.05	0.13	0.96	14.65	78.02	73.37	43.32	98.76	0.96	5.1	16.51	0.37	5.76	3.89	0.77	0.7	0	0.04	0.07	0.06	0.14	0.02	62.69	14.65	0.02	4.76	52.97	0	0	6	2.23	0.1	5.5	61.97	211.47	1009.63	170.43	1328.32	510.07	1070.62	238.2	1281.78	249.79
40.84	0	0.17	0	0.04	0.14	10.98	0.05	0.14	0.94	15.14	78.05	71.84	43.66	98.77	0.94	5.1	15.6	0.4	6.67	3.17	0.83	0.69	0	0.05	0.07	0.06	0.14	0.02	62.94	15.14	0.02	9.31	52.5	0	0	6	4.06	0.07	5.54	63.02	210.55	1008.75	168.88	1328.1	509.42	1070.51	238.87	1280.85	248.32
40.874	0	0.21	0.01	0.05	0.17	9.27	0.05	0.15	0.98	15.34	81.46	66.45	42.06	98.11	0.98	4.44	15.34	0.39	6.46	3.04	0.74	0.51	0	0.06	0.07	0.05	0.12	0.02	69.52	18.86	0.02	6.6	50.92	0	0	6	5.25	-2.25	4.71	62.99	215.69	1007.12	166.53	1331.29	513.33	1067.42	238.2	1282.94	246.77
40.907	0	0.19	0	0.05	0.16	11.21	0.04	0.16	0.94	13.14	77.58	72.2	45.24	98.15	0.94	4.12	13.14	0.39	6.87	2.49	0.63	0.45	0	0.06	0.07	0.05	0.12	0.02	71.83	20.04	0.02	3.28	52.6	0	0	6	3.11	-2.14	6.29	62.13	212.65	1009.34	167.44	1332.06	510.75	1073.03	236.75	1285.35	248.56
40.94	0	0.18	0	0.04	0.14	12.99	0.04	0.15	0.93	12.13	74.03	76.27	47.36	98.64	0.93	4.08	12.13	0.39	7.22	2.39	0.54	0.33	0	0.06	0.07	0.05	0.11	0.02	71.24	18.65	0.02	6.71	53.93	0	0	6	2.35	-0.58	6.34	61.98	211.12	1011.05	169.74	1330.62	509.3	1074	238.06	1284.78	250.01
40.974	0	0.15	0	0.04	0.12	15.28	0.03	0.14	0.84	8.13	69.44	80.74	51.32	98.29	0.84	3.49	8.13	0.4	7.3	2.22	0.47	0.27	0	0.08	0.08	0.04	0.11	0.02	72.46	18.06	0.02	7.08	55.58	0	0	6	3.69	-1.74	5.26	62.52	213.25	1012.55	169.32	1332.61	510.94	1072.92	238.35	1285.89	249.14
41.007	0	0.16	0	0.04	0.12	16.21	0.03	0.13	0.88	9.74	67.57	80.86	50.97	98.16	0.88	3.05	9.74	0.42	8.44	2.33	0.52	0.29	0	0.08	0.08	0.05	0.13	0.02	71.69	16.55	0.02	3.9	55.63	0	0	6	3.2	-2.11	4.8	62.17	214.4	1014.77	171.57	1334.04	512.97	1073.46	239.23	1287.53	251.17
41.04	0	0.15	0	0.04	0.12	19.37	0.03	0.13	0.84	9.71	61.25	84.35	52.93	98.21	0.84	2.93	9.71	0.44	9.28	2.48	0.55	0.29	0	0.09	0.08	0.04	0.12	0.02	72.44	16.2	0.01	2.65	57.15	0	0	6	2.06	-1.98	5.36	61.76	210.93	1015.1	173.05	1333.9	513.83	1076.15	239.08	1286.64	252.8
41.074	0	0.14	0	0.04	0.11	22.83	0.03	0.13	0.82	8.43	54.34	88.04	55.62	98.12	0.82	3.16	8.43	0.44	9.13	2.31	0.52	0.36	0	0.1	0.07	0.04	0.12	0.02	72.59	15.64	0.01	2.42	59.09	0	0	6	1.81	-2.23	5.3	61.61	213.09	1015.25	174.13	1334.38	514.81	1075.35	240.4	1288.01	253.92
41.107	0	0.14	0	0.04	0.11	27.13	0.03	0.13	0.85	8.47	47.87	89.63	57.5	97.64	0.85	3	8.47	0.41	11.22	2.82	0.62	0.44	0	0.09	0.05	0.04	0.13	0.01	73.3	16.27	0.01	6.65	60.09	0	0	6	3.02	-3.38	5.37	62.34	208.68	1016.02	175.52	1333.03	514.46	1077.17	242.37	1285.5	254.59
41.141	0	0.13	0	0.04	0.1	35.52	0.03	0.13	0.73	8.27	39.48	92.95	61.15	97.68	0.73	3.19	8.27	0.39	12.96	3.2	0.62	0.55	0	0.09	0.05	0.04	0.15	0.01	74.68	15.84	0.01	2.73	62.71	0	0	6	4.25	-3.29	5.53	62.8	210.64	1015.06	174.63	1334.78	517.15	1076.96	241.79	1287.16	255.46
41.174	0	0.14	0	0.04	0.1	41.86	0.03	0.12	0.67	9.93	33.14	94.63	62.68	98.65	0.67	2.43	9.93	0.35	14.11	4.67	0.67	0.61	0	0.08	0.04	0.05	0.16	0.01	75.9	15.86	0.01	2.22	64.52	0	0	6	2.55	-0.54	5.28	62.02	211.6	1015.9	175.15	1335.42	516.95	1076.91	241.63	1288.07	255.27
41.207	0	0.15	0	0.04	0.1	46.66	0.03	0.13	0.66	10.67	28.34	95.23	63.91	98.4	0.66	2.02	10.67	0.33	16.02	5.23	0.71	0.53	0	0.07	0.03	0.05	0.17	0.01	76.34	16.9	0.01	2.1	65.3	0	0	6	3.08	-1.39	5.73	62.38	210.2	1015.13	175.4	1335.32	517.54	1077.82	242.8	1287.62	255.81
41.241	0	0.15	0	0.03	0.09	55.19	0.03	0.12	0.71	12.38	19.81	96.8	66.15	98.19	0.71	1.59	12.38	0.28	16.98	6.53	0.66	0.46	0	0.06	0.02	0.06	0.19	0	75.72	16.57	0.01	1.71	67.87	0	0	6	2.93	-2.02	5.52	62.26	209.69	1015.71	175.23	1336.51	518.37	1078.58	242.64	1287.88	255.37
41.274	0	0.14	0	0.03	0.08	61.73	0.02	0.12	0.61	11.8	13.27	97.64	68.96	98.08	0.61	1.93	11.8	0.24	17.88	6.11	0.61	0.38	0	0.05	0.02	0.06	0.2	0	75.99	16.55	0.01	2.44	69.83	0	0	6	2.75	-2.34	5.34	62.14	209.68	1015.09	175.11	1336.96	519.38	1078.18	243.13	1287.53	254.89
41.307	0	0.12	0	0.03	0.08	69.51	0.02	0.12	0.52	10.89	5.49	98.56	72.78	97.94	0.52	2.08	10.89	0.22	17.86	5.89	0.53	0.28	0	0.04	0.01	0.06	0.23	0.01	76.58	15.71	0.01	4.25	72.94	0	0	6	2.59	-2.7	5.5	62.13	210.08	1015.56	176.18	1336.42	518.79	1078.2	244.23	1287.96	255.8
41.341	0	0.11	0	0.03	0.07	73.34	0.02	0.12	0.54	9.81	1.66	99.03	75.35	98.15	0.54	2.18	9.81	0.21	16.26	5.59	0.45	0.23	0	0.03	0.01	0.06	0.24	0.01	77.85	15.7	0.01	3.3	75.43	0	0	6	1.57	-2.14	6.4	61.81	208.67	1015.43	177.22	1335.02	517.63	1079.63	243.51	1287.83	257.61
41.374	0	0.11	0	0.03	0.07	74.11	0.02	0.12	0.54	10.04	0.89	99.09	75.62	98.4	0.54	2.21	10.04	0.19	16.14	5.26	0.46	0.28	0	0.03	0.01	0.07	0.25	0.01	78.35	15.54	0	2.82	75.85	0	0	6	1.84	-1.39	6.48	61.66	210.05	1011.97	173.08	1337.48	519.97	1078.62	241.22	1288.25	254.6
41.407	0	0.1	0	0.03	0.07	74.24	0.02	0.12	0.54	9.35	0.76	99.19	76.21	98.62	0.54	2.72	9.35	0.2	14.89	4.37	0.42	0.23	0	0.03	0.01	0.06	0.24	0.01	79.25	15.62	0	5.93	76.55	0	0	6	1.14	-0.65	5.76	61.52	217.99	1014.71	175.67	1335.6	516.19	1074.2	243.27	1291.8	256.22
41.441	0	0.1	0	0.03	0.07	77.33	0.02	0.14	0.55	10.27	0	99.37	77.37	98.2	0.55	3.39	10.27	0.19	14.66	3.27	0.38	0.21	0	0.02	0.01	0.07	0.24	0.01	81.69	17.33	0	5.38	78.17	0	0	6	2.86	-2.01	6.56	61.84	216.58	1010.72	170.67	1339.87	520.6	1076.3	240.91	1292.5	253.76
41.474	0	0.1	0	0.03	0.07	74.42	0.02	0.14	0.49	9.77	0.58	99.28	76.21	98.38	0.49	4.02	9.77	0.18	13.55	3.01	0.5	0.24	0	0.02	0.01	0.07	0.22	0.01	81.54	17.59	0	8.85	77.31	0	0	6	1.41	-1.48	5.52	61.45	216.47	1013.2	172.76	1337.13	517.36	1074.47	241.28	1290.61	253.23
41.508	0	0.09	0	0.03	0.07	74.77	0.01	0.16	0.44	8.1	0.23	99.47	77.73	98.77	0.44	4.91	8.1	0.18	10.1	2.39	0.36	0.16	0	0.02	0.01	0.06	0.23	0.01	83.4	19.99	0	7.38	79.23	0	0	6	1.3	-0.09	5.9	61.16	218.98	1012.18	172.06	1339.52	519.26	1074.64	242.21	1293.34	253.44
41.541	0	0.09	0	0.03	0.07	72.09	0.01	0.17	0.44	8.24	2.91	99.38	76.4	98.53	0.44	4.86	8.24	0.17	9.58	2.28	0.4	0.17	0	0.02	0.02	0.07	0.22	0.01	82.82	21.07	0	5.87	78.26	0	0	6	2.26	-0.97	6.1	61.93	214.1	1013.65	172.8	1337.67	517.74	1077.07	241.25	1290.78	254.23
41.574	0	0.09	0	0.03	0.07	66.97	0.01	0.16	0.42	7.92	8.03	99.27	74.5	98.75	0.42	4.4	7.92	0.16	7.38	2.3	0.46	0.17	0	0.02	0.02	0.07	0.19	0.01	82.11	20.4	0	6.27	77.21	0	0	6	0.68	-0.14	6.41	61.15	220.01	1012.68	171.5	1338.22	515.72	1074.68	240.61	1294.32	253.38
41.608	0	0.09	0	0.03	0.08	60.29	0.01	0.16	0.38	7.87	14.71	98.97	71.95	98.43	0.38	4.3	7.87	0.15	6.45	2.25	0.34	0.14	0	0.02	0.02	0.07	0.18	0.01	81.22	20.91	0	6.92	75.09	0	0	6	0.95	-1.3	6.34	61.39	217.12	1012.99	171.85	1336.61	514.87	1075.22	239.9	1291.92	253.3
41.608	4	0.14	0.17	0.05	0.12	0.03	1.3	0.06	1.62	0.24	97.39	1.21	-1.07	62.07	0.27	0.74	0.03	0.01	0.74	0	0.24	0.36	0	37.68	20.68	0.24	0.01	0.21	0.08	0.02	2.77	0.04	1.62	0	0		31.04	19.54	-14.81	71.2	73.82	1149.6	721.9	1249.38	822.66	1159.89	770.88	1222.78	732.23
41.641	0	0.09	0	0.03	0.08	54.61	0.02	0.16	0.39	7.79	20.39	98.68	69.85	98.52	0.39	4.5	7.79	0.17	5.49	2.18	0.43	0.17	0	0.02	0.03	0.07	0.17	0.02	79.34	20.71	0	8.5	73.5	0	0	6	0.33	1.02	6.4	60.87	219.32	1010.4	169.51	1338.13	515.72	1073.79	240.06	1292.83	250.97
41.674	0	0.09	0	0.03	0.08	48.92	0.02	0.15	0.36	6.84	26.08	98.22	68.23	98.06	0.36	4.38	6.84	0.16	5.16	2.17	0.4	0.2	0	0.02	0.04	0.06	0.18	0.02	76.45	19.23	0	8.49	71.62	0	0	6	2.23	-2.4	7.13	62.01	215.59	1010.6	170.12	1335.9	514.68	1075.68	239.25	1290.84	252.92
41.708	0	0.08	0	0.03	0.07	44.26	0.01	0.14	0.36	4.41	30.74	97.74	67.79	98.65	0.36	4.83	4.41	0.19	4.83	2.32	0.36	0.2	0	0.03	0.07	0.06	0.19	0.04	71.6	16.11	0.01	5.63	70.11	0	0	6	3.27	-0.52	6.88	62.38	214.76	1008.32	167.41	1336.12	515.63	1074.63	237.95	1289.02	250.48
41.741	0	0.08	0	0.03	0.07	35.73	0.02	0.13	0.42	4.71	39.27	96.47	64.26	98.64	0.42	4.65	4.71	0.22	4.18	2.2	0.44	0.22	0	0.04	0.08	0.06	0.18	0.05	68.35	15.53	0.01	6.46	67.25	0	0	6	2.06	-0.56	6.07	61.95	212.8	1011.35	168.08	1337.09	513.94	1076.1	239.25	1288.71	248.3
41.775	0	0.07	0	0.02	0.07	27.96	0.02	0.12	0.46	3.36	47.04	94.4	61.59	98.15	0.46	4.91	3.36	0.25	3.76	2.19	0.48	0.16	0	0.05	0.1	0.05	0.16	0.05	63.26	13.41	0.01	6.79	64.25	0	0	6	1.57	-2.14	5.87	61.47	217.35	1013.18	168.23	1339.55	515.03	1075.82	237.59	1292.84	249.52
41.808	0	0.08	0	0.02	0.07	22.11	0.02	0.12	0.51	3.64	55.78	91.22	58.42	98.68	0.51	4.85	3.64	0.26	4.17	2.14	0.45	0.17	0	0.06	0.1	0.05	0.16	0.04	61.55	12.15	0.01	5.07	61.23	0	0	6	-1.59	-0.44	5.9	60.53	216.55	1016.83	171.85	1340.43	514.7	1078.6	238.48	1294.73	251.89
41.841	0	0.08	0	0.02	0.07	22.41	0.02	0.12	0.61	3.29	55.18	91.55	58.78	98.54	0.61	5	3.29	0.28	3.97	1.82	0.44	0.13	0	0.06	0.1	0.06	0.16	0.03	61.82	11.76	0.01	6.23	61.49	0	0	6	1.26	-0.94	5.25	61.31	217.87	1016.1	169.6	1343.6	517.9	1078.01	239.92	1295.65	249.93
41.875	0	0.08	0	0.02	0.07	18.85	0.02	0.11	0.73	3.07	62.3	88.12	56.75	98.23	0.73	4.43	3.07	0.29	4.77	1.91	0.34	0.14	0	0.09	0.1	0.06	0.18	0.02	57.79	10.71	0.01	3.45	59.13	0	0	6	-0.1	-1.93	5.26	61.03	215.45	1020.36	173.79	1342.38	516.81	1080.76	239.77	1295.76	253.61
41.908	0	0.07	0	0.02	0.07	16.24	0.02	0.1	0.76	2.88	67.53	85.06	55.15	96.79	0.76	4.26	2.88	0.29	4.82	1.57	0.27	0.14	0	0.11	0.1	0.06	0.2	0.03	54.31	9.24	0.01	3	57.49	0	0	6	1.04	-4.97	6.76	61.75	206.31	1020.68	173.48	1342.07	515.96	1087.42	239.26	1293.19	254.13
41.941	0	0.07	0	0.02	0.07	14.68	0.02	0.1	0.91	2.84	70.64	83.23	54.06	97.53	0.91	4.53	2.84	0.31	4.4	1.39	0.24	0.12	0	0.11	0.1	0.06	0.2	0.03	54.3	8.39	0.01	1.79	56.63	0	0	6	1.25	-3.62	6.66	61.98	209.21	1020.92	173.64	1341.09	514.55	1085.6	239.12	1294.24	254.66
41.975	0	0.07	0	0.02	0.08	9.74	0.03	0.09	2.8	2.8	80.52	72.37	49.65	97.91	1.16	4.23	2.8	0.29	4.01	1.08	0.21	0.15	0	0.14	0.08	0.05	0.22	0.05	48.37	7.01	0.01	1.64	52.66	0	0	6	2.23	-2.77	6.6	62.1	211.29	1017.13	169.47	1342.41	516.75	1083.34	235.99	1294.01	252.17
42.008	0	0.08	0	0.02	0.08	8.17	0.03	0.09	2.87	2.87	83.65	67.5	47.86	97.63	1.04	4.52	2.87	0.26	3.45	0.97	0.24	0.14	0	0.15	0.08	0.04	0.24	0.07	48.24	7.14	0.01	2.22	51.21	0	0	6	1.84	-3.41	6.48	62.26	210.66	1018.82	172	1338.45	512.68	1082.28	237.28	1292.33	253.34
42.041	0	0.08	0	0.02	0.09	6.09	0.03	0.1	3.03	3.03	87.81	56.74	44.75	97.41	1.03	5.04	3.03	0.24	3.5	1.01	0.3	0.19	0	0.15	0.07	0.04	0.22	0.05	47.74	7.91	0.01	2.58	48.35	0	0	6	3.53	-3.85	6.56	63.31	208.11	1017.95	171	1335.07	509.24	1081.4	237.41	1289.01	251.86
42.075	0	0.08	0.01	0.02	0.09	4.74	0.03	0.11	2.39	2.39	90.52	47.51	42.57	97.31	0.86	7.28	2.39	0.28	3.37	0.86	0.39	0.25	0	0.17	0.08	0.03	0.21	0.07	44.22	7.96	0.01	4.65	46.05	0	0	6	4.26	-4.06	5.7	63.68	206.39	1016.77	172.23	1331.78	509.51	1078.53	238.68	1284.51	251.72
42.108	0	0.08	0.01	0.02	0.1	4.18	0.03	0.11	2.62	2.62	91.65	42.34	41.07	96.53	0.79	7.25	2.62	0.33	3.6	0.95	0.66	0.37	0	0.17	0.09	0.03	0.22	0.07	43.01	8.25	0.01	2.59	44.74	0	0	6	2.9	-5.38	6.07	62.88	206.21	1016.75	172.47	1331.85	508.75	1079.22	238.55	1285.02	251.66
42.142	0	0.08	0.01	0.02	0.1	4.51	0.03	0.11	2.57	2.57	90.98	43.92	41.64	95.85	0.67	8.29	2.57	0.35	4.22	1	1.05	0.73	0	0.18	0.09	0.03	0.21	0.1	42.77	8.29	0.01	7.93	45.15	0	0	6	2.64	-6.3	5.61	62.61	207.61	1016.14	171.49	1333.42	510.11	1078.24	238.77	1285.54	250.15
42.175	0	0.08	0.01	0.02	0.09	5.45	0.03	0.12	2.52	2.52	89.1	50.05	43.57	97.55	0.51	7.73	2.52	0.37	4.71	1.33	0.99	0.75	0	0.15	0.07	0.03	0.18	0.08	44.52	9.79	0.01	14.53	46.68	0	0	6	3	3.58	4.68	62.92	207.34	1012.89	171.65	1331.14	511.33	1074.29	242.24	1281.53	248.66
42.208	0	0.08	0.01	0.02	0.09	5.97	0.03	0.12	2.79	2.79	88.07	51.17	44.15	98.64	0.45	6.45	2.79	0.4	5.86	1.83	1.17	0.9	0	0.15	0.07	0.03	0.18	0.06	44.37	11.55	0.01	10.47	46.96	0	0	6	2.92	0.59	4.5	62.82	211.63	1011.73	171.88	1332.63	513.7	1072	243.97	1283.57	248.99
42.242	0	0.09	0	0.03	0.09	8.79	0.03	0.14	3.17	3.17	82.42	61.78	47.74	97.49	0.33	5.94	3.17	0.46	7.92	2.86	1.14	0.97	0	0.11	0.06	0.03	0.14	0.05	48.86	15.01	0.01	21.9	49.66	0	0	6	3.77	3.7	3.96	63.31	210.93	1011.59	173.18	1331.29	514.52	1070.82	245.63	1281.71	249.77
42.275	0	0.09	0	0.03	0.09	10.03	0.03	0.15	3.48	3.48	79.94	64.52	48.77	98.58	0.38	5.61	3.48	0.54	9.04	3.64	1.24	1.17	0	0.11	0.06	0.04	0.14	0.03	49.64	16.93	0.01	19.68	50.39	0	0	6	3.93	0.78	4.86	62.96	216.79	1009.73	171.28	1334.72	517.58	1070.24	243.77	1286.91	251.01
42.308	0	0.1	0	0.03	0.09	11.81	0.03	0.15	0.34	3.89	76.39	68.14	50.15	98.42	0.34	4.87	3.89	0.56	10.29	4	1.27	1.25	0	0.11	0.06	0.04	0.17	0.03	51.99	18.89	0.01	15.78	51.4	0	0	6	0.42	1.35	5.39	61.35	219.1	1009.21	172.59	1333.75	516.64	1069.38	242.22	1288.24	252.49
42.342	0	0.09	0	0.02	0.07	14.81	0.03	0.16	4.07	4.07	70.38	74.26	52.53	98.19	0.43	3.41	4.07	0.5	11.23	4.98	0.98	0.99	0	0.12	0.06	0.04	0.21	0.03	50.07	21.86	0.02	13.24	53.26	0	0	6	2.41	2.03	5.05	61.75	219.08	1007.78	169.65	1338.73	522.35	1070.61	241.54	1289.49	250.93
42.375	0	0.09	0	0.02	0.07	16.06	0.03	0.16	4.23	4.23	67.89	78.3	53.48	98.49	0.5	3.46	4.23	0.43	10.17	5.23	0.94	0.81	0	0.12	0.05	0.05	0.21	0.02	50.9	21.09	0.02	15.28	54.65	0	0	6	2.02	-1.12	5.97	61.68	222.24	1007.68	168.7	1339.4	520.08	1070.88	241.27	1292.91	250.97
42.408	0	0.09	0	0.02	0.07	16.64	0.03	0.16	0.54	4.17	66.71	79.96	54	98.69	0.54	3.37	4.17	0.4	9.7	5.45	0.83	0.62	0	0.13	0.06	0.04	0.21	0.02	51.72	21.55	0.02	3.98	55.28	0	0	6	-1.32	-0.4	6.25	60.62	218.54	1012.15	172.6	1339.55	519.17	1075.5	240.22	1293.61	253.99
42.442	0	0.08	0	0.02	0.07	21.18	0.02	0.21	0.56	4.8	57.64	86.12	56.49	98.37	0.56	3.7	4.8	0.34	9.53	5.53	0.86	0.56	0	0.13	0.06	0.05	0.23	0.02	51.98	27.3	0.02	9.58	58.02	0	0	6	0.58	1.51	6.27	61.06	222.53	1011.37	170.47	1343.25	522.25	1075.23	240.16	1297.33	253.93
42.475	0	0.08	0	0.02	0.07	23.46	0.02	0.21	0.59	4.67	53.08	88.58	57.82	98.52	0.59	4.56	4.67	0.29	9.11	5.23	0.93	0.61	0	0.12	0.06	0.05	0.24	0.01	53.33	27.13	0.02	8.14	59.41	0	0	6	-0.98	1.01	6.88	60.66	218.89	1012.42	172.33	1343.6	522.37	1078.62	241.32	1297.07	255.17
42.509	0	0.08	0	0.02	0.07	31.7	0.02	0.28	0.67	5.31	43.3	92.94	61.33	98.57	0.67	4.95	5.31	0.22	9.95	5.19	0.89	0.51	0	0.1	0.06	0.07	0.25	0.01	55.69	33.42	0.03	4.7	62.7	0	0	6	1.47	0.82	6.77	61.81	220.2	1015.25	174.13	1344.5	523.37	1079.76	242.73	1299.4	258.25
42.542	0	0.07	0	0.02	0.06	36.16	0.02	0.26	0.54	6.07	38.84	94.65	62.82	98.38	0.54	4.61	6.07	0.18	9.83	5.39	0.97	0.47	0	0.11	0.06	0.09	0.28	0.01	55.03	31.62	0.03	9.67	64.55	0	0	6	1.92	1.46	6.89	61.73	219.36	1014.2	172.12	1348.92	527.35	1081.98	243.2	1300.92	256.74
42.575	0	0.07	0	0.02	0.06	38.42	0.02	0.27	0.66	6.19	36.58	95.23	63.67	98.73	0.66	5.24	6.19	0.17	10.07	5.69	0.87	0.35	0	0.1	0.06	0.09	0.29	0.01	55.71	31.91	0.03	5.46	65.29	0	0	6	-0.89	0.22	6.89	60.77	221.05	1017.46	174.74	1348.79	524.97	1082.78	243.07	1303.31	258.29
42.609	0	0.07	0	0.02	0.06	51.32	0.02	0.28	0.6	6.35	23.68	97.78	68.65	98.45	0.6	6.5	6.35	0.16	9.63	4.99	0.79	0.25	0	0.09	0.06	0.14	0.29	0.02	59.47	32.05	0.04	3.53	70.21	0	0	6	1.46	-1.26	7.38	61.5	220.91	1017.56	174.05	1352.02	528.52	1085.34	243.42	1305.64	259.8
42.642	0	0.06	0	0.02	0.06	51.33	0.02	0.29	0.56	5.66	23.67	97.84	69.11	98.22	0.56	7.64	5.66	0.16	9.28	4.76	0.69	0.2	0	0.09	0.06	0.14	0.34	0.03	59.05	31.39	0.04	5.67	70.39	0	0	6	0.71	-1.94	6.97	61.36	222.57	1020.9	175.82	1352.81	527.13	1085.92	244.58	1307.92	260.47
42.675	0	0.05	0	0.02	0.06	58.02	0.01	0.27	0.58	5.26	16.98	98.45	71.81	98.39	0.58	8.04	5.26	0.15	9.93	4.72	0.71	0.2	0	0.08	0.05	0.17	0.4	0.03	57.71	28.97	0.04	9.36	72.48	0	0	6	1.14	-1.44	6.83	61.75	218.04	1019.95	175.34	1352.09	527.85	1086.86	244.78	1304.43	259.11
42.709	0	0.05	0	0.01	0.05	64.36	0.01	0.23	0.66	4.63	10.64	98.93	74.6	98.77	0.66	9.01	4.63	0.14	10.06	4.08	0.81	0.22	0	0.07	0.05	0.19	0.4	0.05	58.27	24.23	0.04	11.2	74.81	0	0	6	0.94	-0.07	6.89	61.58	217.41	1020.49	175.25	1353.76	528.75	1088.38	245.43	1305.37	258.9
42.742	0	0.05	0	0.01	0.05	66.19	0.01	0.23	0.68	4.19	8.81	98.97	75.4	98.39	0.68	9.66	4.19	0.14	10.92	3.94	1.05	0.27	0	0.07	0.04	0.2	0.4	0.04	57.79	23.62	0.03	12.06	75.1	0	0	6	1.98	-1.45	7.03	62.06	219.18	1021.23	175.12	1355.11	529.21	1088.82	245.93	1307.58	259.62
42.776	0	0.04	0	0.01	0.05	69.38	0.01	0.17	0.69	3.52	5.62	99.15	76.98	98.23	0.69	8.53	3.52	0.13	11.11	3.79	1.38	0.3	0	0.06	0.05	0.23	0.43	0.05	57.7	17.7	0.03	9.63	76.31	0	0	6	1.33	-1.92	6.97	61.62	220.85	1022.2	174.94	1356.52	529.53	1089.17	244.68	1309.5	259.82
42.809	0	0.04	0	0.01	0.05	70.29	0.01	0.18	0.88	3	4.71	99.22	77.71	98.68	0.88	10.87	3	0.13	10.87	3.33	1.24	0.24	0	0.06	0.04	0.24	0.45	0.05	56.97	16.92	0.03	9.38	76.82	0	0	6	0.35	0.41	6.57	61.38	215.3	1023.62	176.6	1355.16	529.04	1091.1	245.34	1305.94	259.48
42.842	0	0.04	0	0.01	0.05	70.56	0.01	0.17	0.77	2.77	4.44	99.26	78.08	98.71	0.77	10.06	2.77	0.12	10.53	3.03	1.12	0.19	0	0.05	0.03	0.24	0.44	0.05	57.29	16.66	0.03	6.07	77.11	0	0	6	-1.24	-0.31	6.83	60.75	219	1023.44	177.21	1354.71	527.84	1089.55	244.95	1308.01	260.35
42.876	0	0.04	0	0.01	0.05	67.82	0.01	0.15	0.79	2.77	7.18	99.12	76.9	98.5	0.79	7.7	2.77	0.11	10.27	3.47	1.09	0.13	0	0.04	0.03	0.21	0.43	0.05	58.67	16.08	0.03	7.07	76.09	0	0	6	0.49	-1.06	7.65	61.14	217.61	1022.88	175.4	1359.03	531.79	1093.46	244.49	1310.45	260.94
42.909	0	0.04	0	0.01	0.04	69.38	0.01	0.15	0.84	2.33	5.62	99.2	77.86	98.26	0.84	6.87	2.33	0.1	10.36	3.84	0.94	0.12	0	0.03	0.03	0.23	0.43	0.04	57.45	16.48	0.03	5.14	76.7	0	0	6	0.39	-1.83	6.97	61.21	220.4	1024.22	175.99	1357.81	529.33	1091.04	245.31	1310.93	260.25
42.942	0	0.04	0	0.01	0.04	69.4	0.01	0.15	0.84	2.21	5.6	99.21	77.92	98.77	0.84	6.79	2.21	0.1	10.34	3.69	0.97	0.11	0	0.03	0.02	0.23	0.45	0.05	57.74	16.09	0.03	4.02	76.71	0	0	6	-1.08	0.06	6.84	60.78	215.76	1025.18	177.48	1356.56	529.07	1092.87	244.9	1308.07	260.45
42.976	0	0.04	0	0.01	0.04	69.67	0.01	0.13	0.83	1.92	5.33	99.21	78.12	98.62	0.83	5.68	1.92	0.1	10.45	4.21	1.15	0.13	0	0.02	0.03	0.25	0.48	0.05	55.55	14.71	0.02	8.18	76.77	0	0	6	-0.29	-0.64	6.84	61	219.59	1025.01	176.27	1357.95	528.86	1091.67	245.28	1310.77	259.89
43.009	0	0.04	0	0.01	0.04	69.86	0.01	0.12	0.8	1.95	5.14	99.21	78.16	98.65	0.8	4.13	1.95	0.09	10.6	4.52	1.19	0.16	0	0.02	0.02	0.23	0.52	0.04	55.86	14.27	0.02	10.49	76.78	0	0	6	0	-0.55	6.93	61.19	217.38	1025.02	176.81	1357.36	529.38	1092.56	245.24	1309.4	260.51
43.042	0	0.04	0	0.01	0.04	70.27	0.01	0.12	0.76	1.8	4.73	99.25	78.42	98.77	0.76	4.32	1.8	0.09	10.38	4.45	1.3	0.18	0	0.02	0.02	0.24	0.52	0.04	54.02	12.83	0.02	6.61	77.06	0	0	6	-0.93	0.07	6.81	60.85	217.61	1026.05	177.89	1357.22	528.57	1092.69	246.26	1309.82	260.7
43.076	0	0.04	0	0.01	0.03	72.4	0.01	0.1	0.67	1.46	2.6	99.31	79.44	98.58	0.67	3.24	1.46	0.09	11.14	5.06	1.48	0.2	0	0.02	0.02	0.24	0.54	0.04	53.89	10.79	0.02	8.79	77.61	0	0	6	0.84	-0.8	7.26	61.41	220.16	1025.22	176.32	1358.41	529.65	1092.53	244.63	1312.03	261.65
43.109	0	0.04	0	0.01	0.03	73.34	0.01	0.1	0.65	1.39	1.66	99.33	79.9	98.49	0.65	2.72	1.39	0.09	11.6	5.54	1.44	0.18	0	0.01	0.02	0.23	0.59	0.03	53.89	10.8	0.02	6.98	77.8	0	0	6	-0.55	-1.1	6.79	60.89	215.59	1026.24	177.82	1357.38	529.34	1093.75	245.5	1308.81	260.75
43.143	0	0.04	0	0.01	0.03	74.49	0.01	0.1	0.59	1.59	0.51	99.34	80.19	98.15	0.59	2.53	1.59	0.09	12.52	5.95	1.62	0.17	0	0.01	0.02	0.22	0.64	0.03	53.34	9.84	0.02	10.02	77.87	0	0	6	0.85	-2.15	7.07	61.42	218.47	1025.93	176.96	1357.92	529.41	1093.03	244.99	1310.88	261.51
43.176	0	0.04	0	0.01	0.03	71.55	0.01	0.09	0.5	1.66	3.45	99.25	78.83	98.55	0.5	1.9	1.66	0.08	11.42	5.66	1.73	0.19	0	0.01	0.02	0.2	0.65	0.04	54.08	9.36	0.02	8.79	77.09	0	0	6	-0.71	0.91	7.44	60.9	218.25	1024.47	177.44	1356.04	528.12	1092.19	245.26	1309.82	261.74
43.209	0	0.05	0	0.01	0.03	68.91	0.01	0.09	0.5	1.98	6.09	99.17	77.54	98.77	0.5	1.46	1.98	0.08	10.54	6.24	1.8	0.2	0	0.01	0.02	0.2	0.63	0.04	54.41	9.27	0.02	12.78	76.41	0	0	6	-2.22	0.08	7.27	60.3	217.9	1023.83	177.66	1356.26	528.68	1091.77	245.6	1309.14	260.81
43.243	0	0.05	0	0.01	0.04	61.93	0.01	0.09	0.51	2.88	13.07	98.78	74.13	98.7	0.51	1.16	2.88	0.07	9.78	6.47	1.99	0.21	0	0.01	0.02	0.18	0.6	0.03	55.54	8.81	0.02	20.49	74.02	0	0	6	-1.86	-0.36	7.23	60.31	218.11	1023.51	177.25	1356.48	528.95	1091.55	245.64	1309.15	260.49
43.276	0	0.05	0	0.01	0.04	64	0.01	0.08	0.49	3.07	11	98.81	74.67	98.53	0.49	0.99	3.07	0.07	11.01	7.09	2.15	0.22	0	0.01	0.02	0.17	0.59	0.03	55.19	8.73	0.02	11.49	74.19	0	0	6	-0.67	-0.98	7.14	60.84	215.82	1024.41	178.32	1356.24	529.84	1092.75	246.6	1308.05	261.53
43.309	0	0.06	0	0.01	0.04	66.16	0.01	0.08	0.47	3.14	8.84	98.83	75.38	98.39	0.47	0.78	3.14	0.07	12.52	7.56	2.12	0.21	0	0.01	0.02	0.16	0.6	0.02	55.96	8.61	0.01	8.45	74.28	0	0	6	-0.84	-1.43	7.21	60.71	217.65	1024.45	178.16	1356.3	529.35	1092.09	246.16	1309.17	261.76
43.343	0	0.06	0	0.01	0.04	66.45	0.01	0.08	0.47	4.07	8.55	98.67	74.81	98.31	0.47	0.68	4.07	0.07	14.33	7.47	2.13	0.21	0	0.01	0.02	0.15	0.61	0.02	55.21	7.91	0.01	7.76	73.48	0	0	6	0.01	-1.69	7.08	60.99	216.73	1024.51	178.33	1356.16	529.92	1092.24	246.7	1308.43	261.9
43.376	0	0.06	0	0.01	0.04	70.79	0.01	0.08	0.47	3.98	4.21	98.78	76.5	98.24	0.47	0.6	3.98	0.06	16.81	7.56	2.1	0.2	0	0.01	0.02	0.15	0.59	0.03	54.64	7.89	0.01	8.86	74.03	0	0	6	-0.69	-1.88	6.91	60.65	216.9	1024.97	178.75	1356.21	529.74	1092.09	246.82	1308.48	261.72
43.409	0	0.05	0	0.01	0.03	72.73	0.01	0.08	0.43	3.77	2.27	99	77.67	98.08	0.43	0.55	3.77	0.05	16.01	6.77	1.95	0.16	0	0.01	0.02	0.15	0.59	0.03	53.08	7.52	0.01	10.1	75.29	0	0	6	1.37	-2.34	6.32	61.34	219.05	1024.06	177.37	1357.18	531.58	1090.1	247.15	1308.72	260.83
43.443	0	0.06	0	0.01	0.04	70.78	0.02	0.08	0.45	5.58	4.22	98.83	75.73	98.67	0.45	0.46	5.58	0.06	16.33	7.67	2.04	0.16	0	0.01	0.02	0.14	0.56	0.03	52	6.8	0.01	11.55	74.26	0	0	6	-0.53	0.46	6.04	60.61	211.34	1025.26	178.85	1356.13	531.25	1093.31	247.36	1304.28	259.91
43.476	0	0.05	0	0.01	0.03	71.6	0.02	0.08	0.42	5.48	3.4	98.83	76.12	98.48	0.42	0.48	5.48	0.06	16.98	7.51	1.98	0.16	0	0.01	0.02	0.14	0.54	0.03	51.47	6.71	0.01	5.15	74.29	0	0	6	-2.58	-1.14	6.45	59.89	213.97	1025.89	179.98	1355.7	529.89	1092.89	246.41	1306.34	261.26
43.51	0	0.05	0	0.01	0.03	72.73	0.02	0.08	0.34	5.3	2.27	98.92	76.88	97.79	0.34	0.55	5.3	0.06	17.02	6.72	1.68	0.2	0	0.01	0.02	0.13	0.66	0.04	51.09	6.46	0.01	6.86	74.78	0	0	6	2.31	-3.05	6.62	61.67	220.78	1023.77	177.31	1356.85	531.5	1089.53	246.79	1309.77	262.06
43.543	0	0.05	0	0.01	0.03	75.55	0.02	0.07	0.33	5.25	0	99.04	78.16	98.39	0.33	0.64	5.25	0.06	18.21	6.16	1.71	0.21	0	0.01	0.02	0.12	0.65	0.04	51.25	5.93	0.01	5.12	75.49	0	0	6	-1.58	-1.43	6.89	60.25	212.22	1025.94	179.57	1356.52	530.23	1094.82	247.11	1306.57	261.37
43.576	0	0.05	0	0.01	0.03	72.63	0.02	0.07	5.83	5.83	2.37	98.9	76.48	97.73	0.37	0.63	5.83	0.06	17.13	5.63	1.8	0.23	0	0.01	0.02	0.13	0.66	0.04	50.66	5.85	0.01	7.04	74.68	0	0	6	4.22	-3.18	6.26	62.52	219.01	1023.65	175.76	1358.9	533.4	1090.61	247.79	1309.27	260.33
43.61	0	0.06	0	0.01	0.04	63.37	0.02	0.07	9.92	5.57	11.63	98.3	70.35	98.23	0.44	0.49	9.92	0.06	15	6.36	2.13	0.23	0	0.01	0.02	0.13	0.61	0.03	48.77	5.57	0.01	10.96	71.93	0	0	6	-0.03	1.93	6.59	60.83	211.88	1024.49	178.02	1356.54	530.93	1093.84	247.68	1305.37	259.95
43.643	0	0.06	0	0.01	0.04	68.72	0.02	0.07	8.7	5.41	6.28	98.64	73.01	97.93	0.42	0.49	8.7	0.06	16.43	5.79	2.34	0.21	0	0.01	0.02	0.12	0.64	0.04	49.05	5.41	0.01	7.72	73.34	0	0	6	1.46	-2.71	6.56	61.33	217.06	1025.51	178.28	1358.01	531.88	1092.57	247.76	1309.17	261.75
43.676	0	0.05	0	0.01	0.04	69.94	0.02	0.07	8.76	5.21	5.06	98.84	73.7	97.91	0.48	0.5	8.76	0.07	15.46	6.02	2.16	0.19	0	0	0.02	0.12	0.68	0.04	48.03	5.21	0.01	6.03	74.34	0	0	6	3.13	-2.76	6.37	62.27	214.91	1025.94	177.75	1357.55	531.62	1093.2	247.73	1307.69	261.25
43.71	0	0.05	0	0.01	0.04	73.84	0.02	0.07	9.21	5.36	1.16	98.95	75.08	98.72	0.5	0.57	9.21	0.06	17.61	6.39	2.07	0.2	0	0	0.02	0.12	0.66	0.03	47.89	5.36	0	6.75	74.98	0	0	6	-1.79	-0.28	6.8	60.29	215.05	1025.98	179.45	1355.61	528.73	1093.02	246.47	1307.53	261.55
43.743	0	0.06	0	0.01	0.04	72.19	0.02	0.07	9.14	5.4	2.81	98.84	74.51	98.36	0.49	0.55	9.14	0.06	17.46	6.12	1.67	0.19	0	0	0.02	0.12	0.68	0.04	48.48	5.4	0.01	3.63	74.31	0	0	6	1.7	-1.52	7.19	61.47	222.26	1024.69	178.79	1357.17	531.32	1090.57	247.34	1312.16	264.56
43.777	0	0.05	0	0.01	0.03	70.66	0.02	0.07	8.11	5.22	4.34	98.94	74.69	98.41	0.54	0.52	8.11	0.06	14.96	6.28	1.51	0.27	0	0	0.02	0.12	0.63	0.04	47.29	5.22	0	4.46	74.9	0	0	6	0.28	-1.36	7.23	60.91	220.69	1026.14	179.38	1357.72	530.25	1092.31	247.61	1312.4	264
43.81	0	0.05	0	0.01	0.03	73.11	0.02	0.07	8.91	5.36	1.89	99	75.18	97.93	0.57	0.4	8.91	0.06	16.44	7.03	1.67	0.26	0	0	0.02	0.11	0.65	0.04	46.41	5.36	0	11.22	75.24	0	0	6	3.73	-2.72	6.45	62.48	220.51	1026.06	177.85	1358.18	531.67	1091.17	247.99	1311.19	262.71
43.843	0	0.05	0	0.01	0.03	71.86	0.02	0.07	8.59	5.32	3.14	98.97	74.88	98.73	0.5	0.45	8.59	0.05	15.63	7.51	1.63	0.19	0	0	0.02	0.11	0.64	0.05	45.78	5.32	0	6.11	75.09	0	0	6	-0.91	-0.24	7.09	60.58	213.4	1026.96	179.27	1357.43	530.17	1095.7	246.08	1308.48	262.33
43.877	0	0.05	0	0.01	0.03	75.21	0.02	0.07	9.63	5.27	0	98.96	75.53	97.94	0.43	0.54	9.63	0.06	18.82	6.79	1.81	0.19	0	0	0.02	0.11	0.72	0.04	45.33	5.27	0	10.79	75.02	0	0	6	3.96	-2.69	6.61	62.52	222.34	1026.31	178.15	1358.71	532	1091.02	248.2	1312.82	263.75
43.91	0	0.05	0	0.01	0.03	76.44	0.02	0.07	9.73	5.42	0	98.85	75.69	98.03	0.45	0.55	9.73	0.06	21.25	7.48	2.16	0.17	0	0	0.02	0.1	0.72	0.04	44.51	5.42	0	7.79	74.38	0	0	6	1.83	-2.47	7.1	61.56	219.42	1026.73	178.5	1359.07	531.34	1093.61	247.41	1312.44	263.5
43.943	0	0.06	0	0.01	0.04	72.58	0.02	0.07	10.22	5.57	2.42	98.64	73.78	98.08	0.44	0.53	10.22	0.05	19.72	7.91	1.91	0.16	0	0	0.02	0.1	0.66	0.05	44.56	5.57	0	9.16	73.33	0	0	6	0.81	-2.35	7.08	61.02	220.04	1026.36	178.4	1359.63	531.62	1093.37	247.48	1312.86	262.99
43.977	0	0.05	0	0.01	0.04	72.37	0.02	0.07	9.65	5.88	2.63	98.59	74.06	98.16	0.4	0.57	9.65	0.05	19.98	6.55	1.67	0.21	0	0	0.02	0.09	0.72	0.05	44.4	5.88	0	8.01	73.11	0	0	6	1.41	-2.13	7.38	61.48	220	1027.91	179.46	1358.95	529.98	1094.35	248.24	1313.76	264.42
44.01	0	0.06	0	0.01	0.04	70.59	0.02	0.07	10.5	6.13	4.41	98.48	72.87	98.2	0.44	0.55	10.5	0.06	19.39	6.76	1.61	0.21	0	0	0.02	0.09	0.74	0.05	44.34	6.13	0	9.05	72.63	0	0	6	2.58	-2	6.84	61.99	221.07	1028.08	178.91	1359.26	530.74	1093.19	248.01	1313.68	263.96
44.043	0	0.06	0	0.01	0.04	67.3	0.02	0.07	12.11	6.04	7.7	98.22	70.73	97.73	0.47	0.57	12.11	0.06	18.68	6.46	1.38	0.22	0	0	0.02	0.09	0.76	0.05	43.58	6.04	0	4.46	71.61	0	0	6	2.72	-3.18	6.91	62.06	218.43	1029.46	179.76	1359.7	531.3	1095.43	247.83	1313.2	264.72
44.077	0	0.07	0	0.01	0.04	66.03	0.03	0.08	14.01	6.54	8.97	97.94	69.04	97.55	0.45	0.62	14.01	0.06	19.48	6.22	1.51	0.26	0	0	0.02	0.09	0.71	0.05	43.96	6.54	0	6.72	70.69	0	0	6	3.27	-3.58	7.12	62.35	219.55	1028.71	179.63	1359.13	530.98	1094.6	248.22	1313.5	265.14
44.11	0	0.07	0	0.01	0.04	62.32	0.03	0.08	13.7	6.38	12.68	97.71	67.88	98.27	0.44	0.62	13.7	0.06	17.96	5.28	1.42	0.22	0	0	0.02	0.08	0.75	0.05	43.79	6.38	0	4.24	70.02	0	0	6	2.17	-1.8	6.95	61.48	221.94	1028.81	179.46	1361.98	533.25	1094.73	248.61	1316.06	265.02
44.144	0	0.07	0	0.01	0.05	51.15	0.03	0.08	14.86	6.65	23.85	97.02	63.34	98.29	0.48	0.56	14.86	0.06	13.18	5.6	1.72	0.29	0	0	0.03	0.09	0.68	0.03	41.82	6.65	0	8.63	68.35	0	0	6	2.37	-1.75	7.86	62.17	220.93	1030.63	179.7	1359.12	526.47	1096.23	248.88	1316.55	265.25
44.177	0	0.1	0	0.01	0.06	43.08	0.04	0.08	20.54	7	31.92	94.98	56.93	98.69	0.62	0.4	20.54	0.06	14.12	6.71	2.16	0.31	0	0	0.03	0.1	0.6	0.03	40.94	7	0	6.84	64.97	0	0	6	-0.64	-0.4	7.57	60.65	218.12	1029.51	178.43	1360.69	528.3	1097.26	246.53	1314.79	262.57
44.21	0	0.09	0	0.01	0.06	41.13	0.04	0.08	18.46	6.63	33.87	94.98	57.71	98.39	0.6	0.55	18.46	0.06	12.72	5.5	1.51	0.29	0	0	0.03	0.1	0.6	0.03	41.44	6.63	0	4.99	64.96	0	0	6	1.32	-1.43	7.09	61.36	218.64	1031.77	180.81	1361.82	531.43	1097.92	248.1	1315.85	265.64
44.244	0	0.08	0	0.01	0.05	40.57	0.04	0.08	17.41	6.35	34.43	95.04	58.22	97.25	0.6	0.66	17.41	0.07	12.15	4.96	1.28	0.27	0	0	0.03	0.1	0.57	0.02	39.73	6.35	0	6.62	65.04	0	0	6	3.34	-4.17	7.29	62.47	221.08	1032.75	181	1360.45	529.03	1096.94	248.29	1317.23	266.91
44.277	0	0.08	0	0.01	0.05	40.18	0.03	0.08	15.9	6.4	34.82	94.67	58.97	98.25	0.54	0.78	15.9	0.07	12.78	4.14	0.88	0.25	0	0	0.04	0.09	0.57	0.02	40.35	6.4	0	5.15	64.57	0	0	6	2.24	-1.86	7.13	61.75	220.6	1031.63	180.69	1361.8	531.61	1097.05	248	1316.87	266.44
44.31	0	0.07	0	0.01	0.05	38.19	0.03	0.08	15.22	6.06	36.81	94.78	58.88	97.59	0.49	0.83	15.22	0.08	11.05	4.17	0.55	0.22	0	0	0.03	0.11	0.52	0.02	40.34	6.06	0	7.13	64.71	0	0	6	3.2	-3.49	7.45	62.45	221.5	1032.43	180.19	1360.19	527.68	1096.72	247.99	1317.48	266.13
44.344	0	0.07	0	0.01	0.05	35.38	0.03	0.08	13.29	6.07	39.62	93.67	58.72	98.35	0.44	1.17	13.29	0.08	11.44	3.33	0.56	0.22	0	0	0.04	0.11	0.55	0.02	40.87	6.07	0	7.6	63.43	0	0	6	1.45	-1.56	7.58	61.45	220.34	1032.23	180.19	1362.22	529.63	1098.42	247.83	1318.03	265.81
44.377	0	0.07	0	0.01	0.05	35.73	0.03	0.08	11.37	5.98	39.27	94.03	59.95	97.19	0.42	1.43	11.37	0.08	10.93	3.2	0.55	0.21	0	0	0.03	0.11	0.53	0.02	41.19	5.98	0	7.87	63.82	0	0	6	3.39	-4.28	7.26	62.51	220.41	1033.27	180.75	1360.24	527.99	1097.33	248.11	1316.98	266.33
44.41	0	0.06	0	0.01	0.05	33.88	0.03	0.08	9.75	6.05	41.12	93.3	60.05	98.46	0.35	2.19	9.75	0.09	11	2.46	0.55	0.17	0	0	0.03	0.11	0.57	0.02	41.95	6.05	0.01	6.59	63.06	0	0	6	-0.16	-1.2	7.41	60.82	220.57	1032.97	180.19	1361.55	527.52	1098.07	246.89	1317.91	264.79
44.444	0	0.07	0	0.01	0.06	29.72	0.03	0.08	11.03	6.09	45.28	91.21	57.53	97.79	0.32	3.05	11.03	0.1	11.22	1.89	0.53	0.17	0	0	0.03	0.12	0.62	0.02	43.25	6.09	0.01	4.84	61.22	0	0	6	3.69	-3.04	7.33	62.57	219.4	1033.03	180.3	1361.31	529.78	1098.39	247.24	1316.93	266.61
44.477	0	0.07	0	0.01	0.06	26.11	0.03	0.08	11.23	6.09	48.89	90.14	55.89	97.46	0.35	2.7	11.23	0.1	9.61	2.04	0.56	0.12	0	0	0.02	0.12	0.62	0.02	44.05	6.09	0.01	9.2	60.43	0	0	6	4.47	-3.76	7.24	63.16	219.09	1034.09	180.73	1360.27	528.05	1098.35	247.82	1316.62	266.68
44.511	0	0.08	0	0.02	0.07	19.81	0.03	0.08	12.03	5.81	60.39	85.8	52.18	97.9	0.4	2.18	12.03	0.11	8.37	2.34	0.6	0.08	0	0	0.02	0.13	0.63	0.02	44.21	5.81	0.01	4.76	57.86	0	0	6	3.23	-2.8	7.41	62.69	217.45	1035.46	181.49	1359.49	526.37	1099.76	246.66	1316.26	267.1
44.544	0	0.08	0	0.02	0.06	22.1	0.03	0.08	10.48	6.08	55.8	87.3	54.2	98.21	0.42	2.47	10.48	0.12	9.23	2.69	0.63	0.09	0	0.01	0.02	0.13	0.61	0.02	44.82	6.08	0.01	7.03	58.66	0	0	6	1.53	-1.98	7.97	61.95	216.78	1033.71	179.02	1360.27	524.52	1100.45	246.05	1316.48	264.04
44.577	0	0.07	0	0.02	0.06	23.77	0.03	0.08	9	6.12	52.47	88.65	55.86	98.2	0.45	2.75	9	0.13	9.32	2.7	0.66	0.07	0	0.01	0.02	0.13	0.59	0.01	45.1	6.12	0.01	7.22	59.46	0	0	6	1.56	-2	7.86	61.76	219.34	1033	178.69	1361.17	525.72	1099.21	246.18	1317.81	264.19
44.611	0	0.07	0	0.02	0.06	26.4	0.03	0.08	7	6.1	48.6	89.94	58.13	98.57	0.5	2.63	7	0.15	10.14	2.82	0.69	0.1	0	0.01	0.02	0.14	0.56	0.01	45.91	6.1	0.01	5.81	60.3	0	0	6	0.76	-0.83	7.72	61.41	217.35	1033.23	179.3	1361.21	526.41	1100.02	246.36	1316.65	264.04
44.644	0	0.07	0	0.02	0.06	30.79	0.02	0.08	6.7	6.27	44.21	91.25	60.08	98.45	0.54	2.41	6.7	0.15	12.07	3.01	0.74	0.14	0	0.01	0.02	0.14	0.56	0.01	46.98	6.27	0.01	9.2	61.25	0	0	6	0.84	-1.23	7.64	61.31	220.02	1033.67	178.88	1363.24	527.25	1099.89	246.78	1319.24	263.97
44.677	0	0.06	0	0.01	0.05	38.82	0.02	0.08	4.94	4.94	36.18	94.18	64.22	98.24	0.65	2.27	4.94	0.15	12.92	3.21	0.83	0.15	0	0.01	0.02	0.13	0.53	0.01	48.63	6.26	0.01	10.45	63.99	0	0	6	0.86	-1.88	7.31	61.4	217.2	1035.57	179.45	1363.54	526.9	1101.65	246.99	1318.24	263.38
44.711	0	0.06	0	0.01	0.05	44.57	0.02	0.08	4.04	4.04	30.43	95.6	66.81	97.98	0.68	2.28	4.04	0.15	13.48	3.5	0.99	0.16	0	0.01	0.02	0.13	0.53	0.01	49.05	6.28	0.01	3.51	65.83	0	0	6	-0.73	-2.59	7.86	60.93	214.85	1035.78	179.69	1361.66	524.35	1102.87	244.83	1316.9	263.54
44.744	0	0.05	0	0.01	0.05	45.04	0.02	0.08	4.02	4.02	29.96	95.78	67.03	97.73	0.7	2.33	4.02	0.13	13.31	3.61	0.95	0.11	0	0.01	0.02	0.12	0.49	0.01	49	6.5	0.01	4.45	66.09	0	0	6	-1.78	-3.18	7.43	60.48	217.26	1035.4	180.63	1360.6	524.36	1100.35	244.86	1316.77	263.91
44.778	0	0.06	0	0.01	0.05	43.76	0.02	0.08	4.31	4.31	31.24	96.06	66.53	98.14	0.63	2.43	4.31	0.14	11.51	3.74	1.13	0.09	0	0.01	0.02	0.13	0.48	0.01	49.18	6.47	0.01	7.63	66.54	0	0	6	0.03	-2.18	7.52	61.03	220.12	1033.74	178.53	1362.19	525.75	1099.14	245.15	1318.52	263.25
44.811	0	0.06	0	0.01	0.05	44.36	0.02	0.08	4.56	4.56	30.64	96.01	66.61	98.69	0.62	2.13	4.56	0.12	12.1	3.66	1.02	0.13	0	0.01	0.02	0.12	0.5	0.01	49.35	7	0.01	6.94	66.46	0	0	6	0.43	-0.37	7.61	61.11	219.45	1034.02	179.05	1363.37	527.41	1100.38	246.3	1319.11	264.1
44.844	0	0.06	0	0.01	0.05	41.25	0.02	0.08	4.47	4.47	33.75	95.65	65.68	97.51	0.61	2.27	4.47	0.12	10.97	3.58	0.79	0.12	0	0.01	0.02	0.12	0.49	0.01	49.34	7	0	6.77	65.89	0	0	6	4.3	-3.66	7.57	63.04	219.37	1035.68	179.58	1362.99	527.33	1100.92	247.47	1319.52	265.83
44.878	0	0.07	0	0.02	0.05	34.27	0.02	0.09	6.45	6.45	40.73	93.85	61.89	97.74	0.67	1.86	6.45	0.11	10.19	3.74	0.76	0.11	0	0.01	0.02	0.11	0.49	0.01	49.84	7.72	0	3.69	63.62	0	0	6	3.57	-3.17	8	62.84	216.9	1036.16	180.41	1361.27	525.74	1102.24	246.37	1318.17	266.77
44.911	0	0.07	0	0.02	0.06	31.11	0.02	0.09	7.56	7.56	43.89	92.92	60.08	97.68	0.71	1.83	7.56	0.11	9.5	3.86	0.61	0.09	0	0.01	0.02	0.11	0.43	0.01	49.94	7.76	0	4.81	62.69	0	0	6	1.2	-3.31	7.59	61.64	217.87	1035.77	180.05	1361.29	525.02	1100.87	245.63	1317.89	264.88
44.944	0	0.08	0	0.02	0.06	24.4	0.03	0.09	8.52	8.02	51.2	90.33	56.32	98.29	0.79	1.59	8.99	0.11	7.74	3.72	0.6	0.07	0	0.01	0.02	0.11	0.44	0.01	50.91	8.02	0.01	4.68	60.57	0	0	6	2.71	-1.75	7.7	62.23	218.18	1035.75	180.46	1362.4	527.44	1101.53	246.53	1318.78	266.57
44.978	0	0.08	0	0.02	0.06	24.95	0.03	0.09	8.43	8.43	50.1	91.06	56.96	98	0.71	1.62	8.43	0.11	7.2	3.33	0.63	0.06	0	0.01	0.02	0.1	0.4	0.01	50.16	8.51	0.01	6.77	61.11	0	0	6	4.28	-2.54	7.67	63.25	217.2	1036.2	181.05	1360.6	526.08	1101.21	247.49	1317.52	267.09
45.011	0	0.08	0	0.02	0.06	23.61	0.03	0.09	9.32	8.64	52.78	89.98	55.75	98.13	0.73	1.44	9.32	0.12	7.47	3.57	0.66	0.07	0	0.01	0.02	0.1	0.41	0.01	49.99	8.64	0.01	5.23	60.32	0	0	6	3.09	-2.21	7.71	62.68	217.1	1035.77	180.86	1360.08	525.32	1100.86	246.74	1317.06	266.5
45.044	0	0.07	0	0.02	0.06	29.96	0.02	0.09	7.48	7.48	45.04	93.3	59.79	98.13	0.65	1.47	7.48	0.11	7.83	3.64	0.66	0.07	0	0.01	0.02	0.1	0.42	0.01	49.97	8.7	0.01	7.8	63.05	0	0	6	-0.78	-2.19	7.54	61.01	216.26	1034.74	181.19	1358.13	523.17	1099.43	245.72	1314.87	264.57
45.078	0	0.09	0	0.02	0.06	26.65	0.03	0.09	10.15	9.07	48.35	90.94	56.66	98.26	0.77	1.37	10.15	0.11	8.95	3.79	0.68	0.06	0	0.01	0.02	0.1	0.37	0.02	50.45	9.07	0.01	9.65	61.02	0	0	6	1.73	-1.83	7.66	61.87	217.89	1032.39	179.02	1358.88	525.49	1098.15	244.69	1315.13	264.59
45.111	0	0.09	0	0.02	0.06	28.32	0.03	0.09	9.91	8.87	46.68	91.07	57.42	98.19	0.8	1.12	9.91	0.11	10.24	3.94	0.71	0.07	0	0.01	0.02	0.1	0.4	0.02	50.18	8.87	0.01	5.72	61.11	0	0	6	2.05	-2.04	7.95	61.8	220.12	1032.73	179.07	1360.06	525.21	1098.35	246.23	1317.67	265.08
45.145	0	0.1	0	0.02	0.07	24.59	0.03	0.09	12.36	8.95	50.82	88.59	54.26	97.83	0.77	1.17	12.36	0.11	10.2	4.14	0.83	0.06	0	0.01	0.02	0.09	0.38	0.02	48.67	8.95	0.01	6.64	59.42	0	0	6	2.58	-2.95	7.95	62.16	216.44	1033.07	179.63	1360.13	526.09	1100.13	247.37	1315.86	264.89
45.178	0	0.11	0	0.02	0.08	20.08	0.04	0.09	14.62	9.18	59.84	84.48	50.57	98.11	0.8	1.04	14.62	0.1	9.95	4.62	0.93	0.07	0	0	0.02	0.09	0.4	0.01	47.75	9.18	0.01	8.42	57.21	0	0	6	-0.15	-2.25	7.56	61.1	211.08	1034.28	181.11	1358.53	524.68	1101.67	247.13	1312.11	263.52
45.211	0	0.12	0	0.02	0.08	19.6	0.04	0.09	15.52	9.01	60.8	83.92	49.8	98.1	0.75	1.09	15.52	0.1	9.93	5.33	0.98	0.09	0	0	0.02	0.1	0.38	0.01	47.54	9.01	0.01	5.03	56.95	0	0	6	1.27	-2.27	8.02	61.81	211.58	1032.77	181.12	1356.7	524.22	1100.57	247.57	1311.45	264.76
45.245	0	0.15	0	0.02	0.09	16.59	0.05	0.09	18.29	9.81	66.82	79.19	46.35	98.25	0.83	0.93	18.29	0.1	10.21	6.54	0.98	0.07	0	0	0.01	0.1	0.4	0.01	48.56	9.81	0.01	4.38	54.98	0	0	6	0.69	-1.85	7.83	61.55	216.05	1032.2	181.19	1355.34	523.12	1097.36	246.28	1312.56	265.5
45.278	0	0.16	0.01	0.02	0.1	15.61	0.05	0.09	18.41	9.9	68.77	77.88	45.69	98.29	0.86	0.94	18.41	0.09	9.89	6.65	0.85	0.07	0	0	0.01	0.1	0.38	0.01	49.12	9.9	0.01	3.86	54.5	0	0	6	2.26	-1.76	7.94	62.2	214.54	1032.97	181.95	1355.81	524.41	1098.87	247.36	1312.52	266.87
45.311	0	0.18	0.01	0.02	0.11	13.69	0.06	0.09	20.7	10.23	72.62	73.35	43	98.68	1.13	0.82	20.7	0.09	10.19	7.31	0.67	0.06	0	0	0.01	0.09	0.37	0.02	48.92	10.23	0.01	4.68	52.97	0	0	6	1.01	-0.44	7.94	61.62	212.04	1032.25	182.04	1353.96	523.28	1098.74	246.53	1309.88	266.06
45.345	0	0.24	0.01	0.02	0.13	10.45	0.09	0.09	26.02	10.82	79.09	65.25	37.4	98.73	1.07	0.81	26.02	0.09	9.47	7.51	0.6	0.07	0	0	0.01	0.09	0.37	0.02	48.11	10.82	0.01	4.03	50.59	0	0	6	1.05	-0.25	6.59	61.52	212	1033.42	183.34	1353.43	524.05	1096.77	248.1	1308.08	265.14
45.378	0	0.27	0.01	0.02	0.14	8.6	0.09	0.09	27.55	10.94	82.81	60.51	34.7	98.24	1.07	0.76	27.55	0.09	8.15	8.38	0.56	0.09	0	0	0.01	0.1	0.35	0.02	48.27	10.94	0.01	3.86	49.32	0	0	6	2.12	-1.9	6.56	62.03	211.27	1031.82	182.75	1350.3	522.56	1094.68	246.96	1305.19	264.8
45.411	0	0.26	0.01	0.02	0.14	7.95	0.09	0.09	26.42	10.63	84.09	58.78	34.61	98.36	1.06	0.85	26.42	0.1	7.54	7.69	0.46	0.12	0	0	0.01	0.1	0.34	0.02	47.64	10.63	0.01	2.96	48.87	0	0	6	1.49	-1.54	7.22	61.85	213.18	1032.44	183.44	1348.48	518.98	1094.34	246.83	1306.66	266.05
45.445	0	0.25	0.01	0.02	0.14	7.01	0.1	0.09	27.21	10.42	85.98	55.7	33.02	98.76	1.01	0.87	27.21	0.11	6.66	7.32	0.42	0.17	0	0	0.02	0.1	0.34	0.02	45.54	10.42	0.01	3.8	48.09	0	0	6	1.62	0.12	6.89	61.99	210.51	1032.85	183.91	1347.08	518.68	1094.59	246.33	1304.19	265.9
45.478	0	0.24	0.01	0.02	0.14	6.87	0.09	0.09	26.08	10.52	86.26	55.8	33.5	98.63	1.03	1.03	26.08	0.12	6.24	6.59	0.33	0.14	0	0	0.02	0.1	0.33	0.02	45.29	10.52	0.01	3.8	48.12	0	0	6	2.9	0.61	6.29	62.75	205.62	1032.8	184.79	1344.79	518.34	1094.59	248.51	1299.56	264.91
45.512	0	0.22	0.01	0.02	0.13	7.5	0.08	0.09	25.06	10.46	85.01	57.65	34.89	98.47	0.98	1.31	25.06	0.13	6.98	5.99	0.28	0.15	0	0	0.02	0.1	0.32	0.02	44.96	10.46	0.01	5.82	48.58	0	0	6	1.8	-1.17	7.21	62.2	205.3	1030.6	184	1342.5	516.19	1093.97	246.66	1298.46	264.85
45.545	0	0.27	0.01	0.02	0.15	6.29	0.11	0.09	29.11	10.15	87.41	50.57	30.91	98.77	1.02	1.26	29.11	0.14	7.16	6.62	0.31	0.14	0	0	0.02	0.09	0.33	0.02	44.57	10.15	0.01	5.66	46.81	0	0	6	2.15	-0.07	6.89	62.25	207.5	1028.49	183.2	1341.65	516.84	1090.97	246.72	1297.74	264.21
45.578	0	0.23	0.01	0.02	0.14	6.5	0.1	0.09	27.26	10.12	87	51.98	32.26	98.55	0.94	1.72	27.26	0.15	7.08	5.55	0.29	0.14	0	0	0.02	0.09	0.31	0.01	43.21	10.12	0.01	2.72	47.16	0	0	6	1.82	-0.89	6.5	62.15	205.81	1028.92	185.34	1339.61	516.41	1090.24	248.77	1295.43	264.79
45.612	0	0.29	0.01	0.02	0.17	5.18	0.13	0.1	31.68	10.62	89.65	42.01	27.53	98.48	0.9	1.81	31.68	0.14	7.74	5.54	0.34	0.21	0	0	0.02	0.09	0.32	0.01	43.03	10.62	0.01	2.8	44.66	0	0	6	1.45	-1.15	6.61	61.56	209	1028.23	184.66	1341.21	518.13	1089.48	247.37	1297.7	265.42
45.645	0	0.28	0.01	0.02	0.17	4.84	0.12	0.1	30.09	10.73	90.32	40.15	27.7	98.19	0.94	2.21	30.09	0.15	7.43	5.74	0.41	0.26	0	0	0.02	0.09	0.33	0.02	42.15	10.73	0.01	4.03	44.18	0	0	6	-0.79	2.02	5.49	60.91	204.09	1029.14	186.51	1338.33	515.4	1088.88	250.46	1292.61	262.6
45.678	0	0.34	0.02	0.02	0.18	4.05	0.15	0.1	32.94	10.77	91.91	33.57	24.33	98.61	0.94	1.79	32.94	0.15	7.59	7.69	0.54	0.42	0	0.01	0.02	0.1	0.39	0.02	40.44	10.77	0.01	4.31	42.42	0	0	6	1.78	-0.69	5.51	62.1	205.23	1030.14	187.05	1338.06	515.52	1088.68	251.1	1293.49	264.25
45.712	0	0.38	0.02	0.02	0.2	2.97	0.17	0.1	34.34	10.45	94.05	23.85	20.46	98.27	0.9	1.65	34.34	0.14	7.82	8.51	0.73	0.43	0	0.01	0.02	0.09	0.34	0.02	38.29	10.45	0.01	18.8	39.44	0	0	6	-1.07	-1.79	5.85	61.41	201.86	1028.06	185.54	1331.79	507.46	1086.54	248.86	1288.08	260.22
45.745	0	0.4	0.02	0.02	0.19	2.61	0.18	0.09	34.33	9.82	94.77	21.19	19.27	97.31	0.76	1.28	34.33	0.13	7.36	9.8	0.8	0.42	0	0.01	0.02	0.09	0.28	0.02	36.26	9.82	0.01	13.62	38.49	0	0	6	1.32	4.06	6.3	62.17	202.77	1025.34	184.78	1333.28	511.35	1086.38	251.08	1288.89	261.48
45.779	0	0.38	0.03	0.02	0.18	2.52	0.19	0.09	33.81	10.01	94.97	17.75	18.88	98.01	0.72	1.09	33.81	0.13	9.36	11.19	0.97	0.42	0	0.01	0.03	0.09	0.28	0.01	31.39	10.01	0.01	16.13	37.13	0	0	6	2.49	2.5	5.74	63.53	199.62	1025.3	184.96	1328.18	506.36	1084.27	252.21	1283.76	259.31
45.812	0	0.33	0.02	0.02	0.15	2.61	0.16	0.09	31.22	10.16	94.78	18.41	20.64	98.71	0.56	1.16	31.22	0.13	9.49	11.71	0.96	0.43	0	0.01	0.03	0.1	0.26	0.01	28.07	10.16	0.01	12.83	37.4	0	0	6	4.05	0.31	5.67	64.05	202.32	1025.1	184.52	1330	509.5	1083.7	250.96	1285.77	260.9
45.845	0	0.29	0.02	0.02	0.14	2.89	0.14	0.09	28.5	9.84	94.21	20.52	23.13	98.04	0.51	1.06	28.5	0.14	9.71	12.98	0.82	0.48	0	0.01	0.03	0.09	0.27	0.01	26.67	9.84	0.01	11.64	38.24	0	0	6	2.99	2.43	6.1	63.23	205.21	1024.65	184.21	1332.15	510.55	1083.96	251.43	1288.92	261.31
45.879	0	0.34	0.02	0.02	0.13	2.66	0.16	0.09	30.08	9.53	94.68	17.76	21.25	95.99	0.53	0.87	30.08	0.15	10.37	16.36	1.15	0.58	0	0.01	0.03	0.1	0.22	0.01	22.96	9.53	0.01	25.67	37.13	0	0	6	-0.29	6.12	6.14	61.83	202.03	1023.17	186.08	1327.34	508	1082.51	250.89	1284.27	261.5
45.912	0	0.28	0.02	0.01	0.11	2.94	0.13	0.09	28.34	9.29	94.12	22.16	23.35	98.57	0.5	0.83	28.34	0.14	8.8	16.3	1.13	0.63	0	0.01	0.02	0.11	0.2	0.01	20.21	9.29	0.01	10.69	38.85	0	0	6	1.62	-0.83	6.96	62.49	208.34	1021.66	183.97	1332.11	511.89	1082.33	250.65	1290.33	262.61
45.945	0	0.22	0.02	0.01	0.1	3.38	0.12	0.09	26.14	9.27	93.23	26.35	25.91	98.27	0.46	1.05	26.14	0.14	8.55	14.51	1.15	0.8	0	0.01	0.02	0.11	0.18	0.02	18.62	9.27	0.01	13.87	40.27	0	0	6	3.97	1.8	6.63	63.45	210.41	1021.46	183.79	1333.85	514.9	1081.7	252.06	1291.79	263.61
45.979	0	0.18	0.01	0.01	0.08	4.15	0.1	0.09	23.29	9.04	91.7	31.8	29.3	98.34	0.42	1.16	23.29	0.14	9.04	14.89	1.35	0.95	0	0.01	0.02	0.11	0.21	0.02	15.25	9.04	0.01	14.4	41.92	0	0	6	4.46	1.6	6.19	63.71	213.24	1021.75	184.49	1334.46	516.24	1080.11	253.07	1293.04	264.41
46.012	0	0.18	0.01	0.01	0.08	4.67	0.09	0.09	23.02	8.97	90.67	34.42	30.59	97.07	0.4	1.17	23.02	0.14	9.76	16.33	1.22	1.29	0	0.01	0.02	0.12	0.25	0.02	14.76	8.97	0.01	15.55	42.66	0	0	6	2.31	4.5	6.45	62.51	209.58	1021.22	184.2	1335.25	516.81	1082.46	252.52	1291.76	263.3
46.045	0	0.17	0.01	0.01	0.08	4.91	0.09	0.09	23.05	8.54	90.19	35.6	31.06	97.46	0.4	1.29	23.05	0.14	10.06	15.31	1.17	1.14	0	0.01	0.01	0.14	0.26	0.02	13.61	8.54	0.01	19.19	42.98	0	0	6	2.46	3.77	6.09	62.52	210.38	1022.08	186.24	1336.23	519.79	1082.4	253.87	1292.46	265.43
46.079	0	0.17	0.01	0.01	0.08	5.26	0.1	0.08	24.51	7.86	89.47	36.27	30.82	97.22	0.46	1.16	24.51	0.14	11	15.46	1.27	0.89	0	0.01	0.01	0.17	0.28	0.02	12.04	7.86	0.01	8.54	43.16	0	0	6	-0.76	4.22	7.28	60.95	205.72	1022.45	187.51	1337.7	521.22	1087.5	252.5	1292.69	267.17
46.112	0	0.18	0.01	0.01	0.08	6.36	0.1	0.08	25.43	7.51	87.29	40.84	31.98	98.08	0.49	0.95	25.43	0.12	12.17	17.94	1.54	0.8	0	0.01	0.01	0.19	0.31	0.02	12.25	7.51	0.01	5.7	44.36	0	0	6	-0.13	2.34	7.23	60.97	211.2	1021.61	186.46	1339.55	523.2	1085.41	251.24	1295.95	267.92
46.146	0	0.18	0.01	0.01	0.08	6.15	0.12	0.08	28.62	6.6	87.71	40.82	30	97.76	0.61	0.94	28.62	0.12	11.55	15.09	1.52	0.49	0	0.01	0.02	0.23	0.38	0.04	10.83	6.6	0.01	8.19	44.36	0	0	6	0.87	3.12	6.53	61.38	209.01	1021.67	187.87	1339.53	525.56	1085.22	254.24	1293.78	267.98
46.179	0	0.18	0.01	0.01	0.08	7.05	0.11	0.08	28.6	6.03	85.89	46.38	31.37	98.07	0.67	0.7	28.6	0.11	11.38	16.16	1.64	0.51	0	0.01	0.02	0.25	0.46	0.05	10.79	6.03	0.01	3.91	45.76	0	0	6	0.75	2.35	7.07	61.24	212.83	1021.07	186.83	1340.52	525.43	1084.62	252.63	1296.83	268.77
46.212	0	0.18	0.01	0.01	0.08	6.8	0.11	0.07	29.07	5.67	86.4	45.95	30.84	97.78	0.77	0.59	29.07	0.1	10.89	14.75	1.48	0.59	0	0.01	0.02	0.26	0.51	0.06	11.81	5.67	0.01	3.43	45.66	0	0	6	0.66	3.08	6.76	61.32	210.41	1020.88	188.79	1338.23	525.47	1083.95	254.59	1293.83	269.43
46.246	0	0.15	0.01	0.01	0.07	9.55	0.09	0.07	26.62	5.82	80.9	60.39	35.65	98.36	0.93	0.47	26.62	0.1	10.25	15.24	1.55	0.83	0	0.01	0.03	0.3	0.58	0.07	11.98	5.82	0.02	4.74	49.29	0	0	6	0.48	1.52	7	61.01	214.64	1018.28	184.23	1341.15	525.16	1082.44	253.16	1296.73	265.44
46.279	0	0.19	0.01	0.01	0.08	7.57	0.13	0.07	32.24	5.35	84.86	51.06	30	97.91	1.15	0.36	32.24	0.1	10.42	14.65	2.01	1.4	0	0.01	0.04	0.32	0.55	0.07	12.09	5.35	0.02	10.31	46.93	0	0	6	2.61	2.76	6.17	62.01	214.9	1018.58	186.35	1339.78	527.02	1080.42	256.18	1295.04	267.06
46.312	0	0.18	0.01	0.01	0.08	8.51	0.12	0.07	32.21	4.43	82.99	54.28	31.04	98.35	1.12	0.3	32.21	0.09	11.08	13.43	2.26	1.63	0	0.01	0.05	0.35	0.55	0.06	12.55	4.43	0.02	5.93	47.73	0	0	6	-1.2	1.55	6.78	60.25	214.1	1017.78	186.46	1340.53	527.23	1081.77	254.13	1295.49	266.89
46.346	0	0.19	0.01	0.01	0.09	8.62	0.15	0.07	35.99	3.92	82.76	53.98	29.02	98.24	0.99	0.3	35.99	0.08	11.48	10.63	2.6	1.69	0	0.01	0.05	0.43	0.53	0.05	13.89	3.92	0.02	9.75	47.66	0	0	6	-0.32	1.89	7	60.44	214.83	1016.53	186.14	1341.53	529.81	1081.73	254.04	1296.11	267.97
46.379	0	0.22	0.02	0.01	0.11	7.11	0.18	0.07	39.63	3.86	85.77	47.15	25	98.31	1.07	0.24	39.63	0.08	11.16	8.8	2.92	1.1	0	0.01	0.05	0.43	0.44	0.05	14.41	3.86	0.02	4.5	45.96	0	0	6	2.44	-1.69	7.54	61.46	216.66	1016.7	185.17	1344.74	532.34	1083.38	254.93	1299.57	269.21
46.412	0	0.19	0.01	0.01	0.1	9.25	0.16	0.07	37.81	3.53	81.5	54.64	28.58	97.7	0.9	0.19	37.81	0.06	12.51	8.46	2.86	0.52	0	0.01	0.05	0.41	0.43	0.05	15.17	3.53	0.02	6.51	47.83	0	0	6	2.77	-3.26	6.95	61.64	213.98	1018.28	185.91	1345.62	533.35	1084.76	256.12	1298.38	268.5
46.446	0	0.23	0.02	0.01	0.11	9.16	0.19	0.07	41.8	3.26	81.68	52.27	26.25	97.57	0.77	0.19	41.8	0.06	13.5	7.16	2.93	0.41	0	0.01	0.05	0.4	0.4	0.05	17.7	3.26	0.02	9.03	47.23	0	0	6	0.24	3.54	5.81	60.68	211.15	1020.28	187.12	1343.39	530.52	1084.24	255.61	1295.11	266.61
46.479	0	0.25	0.02	0.01	0.12	7.76	0.21	0.07	43.4	3.16	84.48	48.86	23.89	97.84	0.73	0.17	43.4	0.06	11.97	7.78	2.87	0.31	0	0.01	0.05	0.42	0.4	0.06	17.92	3.16	0.02	5.37	46.38	0	0	6	4.02	-2.93	7.34	62.51	215.96	1022.2	186.71	1345.45	530.37	1086.53	253.93	1301.8	271.27
46.513	0	0.43	0.03	0.01	0.19	5.44	0.37	0.06	43.34	2.69	89.12	36.94	15.1	97.86	0.77	0.16	53.76	0.06	11.27	7.24	2.34	0.55	0	0.01	0.05	0.51	0.38	0.06	19.81	2.69	0.02	11.8	43.34	0	0	6	-0.29	2.89	6.65	60.76	212.58	1021.48	186.7	1342.94	526.74	1085.36	254.51	1297.58	266.99
46.546	0	0.45	0.03	0.01	0.2	4.86	0.41	0.06	42.88	2.37	90.29	35.24	13.31	97.16	0.72	0.2	55.46	0.06	10.06	6.82	2.11	0.52	0	0.01	0.05	0.55	0.43	0.06	19.79	2.37	0.02	6.15	42.88	0	0	6	0.99	4.33	7.09	61.42	211.86	1021.47	188.67	1340.65	527.59	1085.48	253.85	1296.63	271.05
46.579	0	0.48	0.03	0.01	0.21	3.88	0.43	0.06	42.05	2.29	92.24	32.26	11.14	98.13	0.79	0.22	56.27	0.05	7.56	6.62	1.6	0.51	0	0.01	0.05	0.57	0.47	0.06	20.05	2.29	0.02	6.91	42.05	0	0	6	0.03	2.2	7.3	60.98	217.1	1021.82	188.78	1341.79	527.14	1084.14	253.48	1300.45	271.96
46.613	0	0.53	0.04	0.01	0.23	3.02	0.45	0.06	39.81	2.09	93.96	24.95	8.97	98	0.81	0.23	55.76	0.06	7.37	7.43	1.58	0.59	0	0.01	0.05	0.6	0.53	0.05	20.2	2.09	0.02	5.74	39.81	0	0	6	0.22	2.54	7.26	61.06	217.02	1020.34	187.44	1341.96	527.53	1083.42	253.24	1299.75	270.57
46.646	0	0.79	0.06	0.02	0.31	1.89	0.66	0.06	36.32	2.04	96.22	30.44	1.1	98.61	0.75	0.2	62.28	0.06	5.8	8.34	1.73	0.51	0	0.01	0.05	0.67	0.57	0.04	20.77	2.04	0.01	11.88	36.32	0	0	6	2.39	0.69	7.59	61.92	217.98	1020.56	187.46	1343.14	529.71	1084.29	252.75	1301.34	272.81
46.679	0	1.01	0.08	0.02	0.36	1.55	0.82	0.06	34.45	1.93	96.9	37.25	0	98.22	0.65	0.18	65.99	0.07	5.91	9.93	2	0.57	0	0.01	0.05	0.68	0.63	0.03	20.85	1.93	0.01	7.16	34.45	0	0	6	3.05	-1.96	7.5	62.26	215.91	1021.81	187.13	1344.36	529.79	1086.16	253.07	1301.26	271.83
46.713	0	1.51	0.11	0.02	0.47	1.07	1.24	0.06	31.05	1.95	96.98	48.13	0	98	0.82	0.16	72.62	0.06	5.91	11.99	2.2	0.57	0	0.01	0.05	0.75	0.62	0.03	19.78	1.95	0.01	4.29	31.05	0	0	6	0.67	-2.55	7.14	61.17	216.67	1022.45	186.76	1345.11	528.22	1085.81	253.1	1301.87	269.49
46.746	0	1.26	0.09	0.02	0.4	1.3	1.02	0.06	32.43	1.98	97.41	39.95	0	98.57	0.68	0.2	69.16	0.06	6.67	12.17	2.06	0.5	0	0.01	0.06	0.72	0.6	0.03	19.1	1.98	0.01	8.56	32.43	0	0	6	0.1	0.82	6.2	61.04	216.32	1023.01	186.61	1344.4	527.11	1084.34	253.73	1300.23	267.31
46.78	0	1.42	0.11	0.02	0.43	1.27	1.17	0.06	31.41	1.88	97.16	43.08	0	98	0.62	0.18	71.14	0.06	8.38	12.59	1.87	0.51	0	0.01	0.06	0.75	0.56	0.04	18.72	1.88	0.01	10.56	31.41	0	0	6	-1.4	2.54	5.83	60.39	216.81	1022.7	186.4	1344.13	526.09	1083.21	254.23	1299.72	265.6
46.813	0	1.93	0.15	0.02	0.54	0.93	1.56	0.06	28.79	1.99	96.14	53.44	0	98.31	0.65	0.17	75.59	0.06	7.96	13.75	1.71	0.52	0	0.01	0.06	0.79	0.55	0.04	19.46	1.99	0.01	3.7	28.79	0	0	6	-0.18	1.67	6.27	60.85	218.89	1023.08	186.63	1344.64	527.49	1083.53	252.24	1301.81	268.51
46.846	0	1.64	0.12	0.02	0.46	1.17	1.26	0.06	30.3	1.94	96.72	44.86	0	98.28	0.5	0.21	71.77	0.07	9.03	14.6	1.62	0.47	0	0.01	0.06	0.69	0.58	0.05	18.99	1.94	0.01	7.87	30.3	0	0	6	-0.89	1.77	5.86	60.55	219.68	1023.38	185.93	1345.31	526.21	1082.85	253.5	1302.17	266.11
46.88	0	2.08	0.15	0.02	0.53	0.96	1.56	0.06	28.76	1.93	95.83	50.79	0	96.53	0.55	0.18	75.65	0.07	8.55	16.69	1.93	0.56	0	0.01	0.07	0.78	0.55	0.06	18.08	1.93	0.01	9.64	28.76	0	0	6	-1.23	5.36	5.64	60.52	216.06	1023.32	187.16	1342.36	524.84	1082.81	253.99	1298.53	266.25
46.913	0	2.07	0.14	0.02	0.51	0.95	1.48	0.06	28.58	1.95	95.86	47.96	0	98.18	0.5	0.32	74.22	0.07	8.77	17.57	1.45	0.6	0	0.01	0.08	0.77	0.58	0.06	18.1	1.95	0.01	4.88	28.58	0	0	6	-1.45	2.05	6.29	60.41	219.09	1022.73	187.4	1343.44	526.1	1082.67	253.47	1301.27	268.18
46.946	0	2.03	0.15	0.02	0.53	0.93	1.53	0.06	28.33	2.06	95.95	49.46	0	98.55	0.56	0.5	74.75	0.08	8.79	16.18	1.46	0.6	0	0.01	0.08	0.8	0.59	0.07	18.32	2.06	0.01	2.63	28.33	0	0	6	0.14	-0.92	6.64	60.94	219.04	1021.98	186.04	1344.6	527.25	1083.41	252.76	1301.91	268.11
46.98	0	2.65	0.22	0.02	0.69	0.61	2.2	0.06	25.1	1.93	94.7	60.54	-0.26	98.2	0.5	0.54	80.96	0.08	7.81	14.95	1.61	0.68	0	0.01	0.09	0.95	0.65	0.07	17.7	1.93	0.01	3.88	25.1	0	0	6	0.73	-2	6.59	61.1	218.98	1022.29	186.05	1345.19	528.21	1083.78	252.44	1302.18	268.54
47.013	0	2.86	0.24	0.02	0.73	0.55	2.37	0.06	24.45	1.99	94.29	63.25	-1.98	98.78	0.61	0.42	82.12	0.08	7.08	15.05	1.5	0.66	0	0.01	0.08	0.98	0.68	0.06	17.97	1.99	0.01	3.73	24.45	0	0	6	0.57	-0.04	6.27	61.06	219.43	1022.35	186.26	1345.04	528.48	1083.05	252.61	1301.91	268.45
47.046	0	3	0.25	0.02	0.77	0.49	2.46	0.06	23.75	2.08	94	65.78	-3.47	98.73	0.65	0.49	82.63	0.08	6.39	14.96	1.64	0.45	0	0.01	0.06	0.94	0.69	0.05	18.83	2.08	0.01	5.33	23.75	0	0	6	0.93	0.23	6.39	61.18	220.33	1021.96	186.06	1345.81	529.51	1083.06	252.76	1302.79	268.91
47.08	0	3.78	0.33	0.02	0.91	0.39	3.08	0.06	21.61	2.44	92.44	72.82	-8.08	98.28	0.58	0.45	86.33	0.08	6.56	15.65	1.95	0.45	0	0.01	0.06	0.89	0.65	0.04	19.27	2.44	0.01	4.57	21.61	0	0	6	1.84	-1.78	7.57	61.51	221.07	1019.82	183.91	1347	529.83	1084.24	251.63	1304.61	269.14
47.113	0	4.01	0.31	0.02	0.89	0.44	3.03	0.06	22.1	2.62	91.98	72.08	-6.75	98.33	0.74	0.36	85.87	0.08	7.73	18.22	1.92	0.53	0	0.01	0.05	0.91	0.6	0.05	19.26	2.62	0.01	4.92	22.1	0	0	6	2.12	1.64	6.13	61.86	216.6	1021.58	186.1	1345.68	530.03	1083.98	255.78	1300.27	267.44
47.147	0	3.55	0.26	0.02	0.79	0.64	2.69	0.07	24	3.21	92.9	68.97	-2.48	98.77	0.66	0.41	84.16	0.08	10.75	18.51	2.52	0.6	0	0.01	0.05	0.81	0.71	0.1	19.11	3.21	0.01	6.29	24	0	0	6	0.42	-0.08	7.45	60.79	223.92	1018.99	182.87	1349.45	530.9	1083.53	252.4	1306.93	267.64
47.18	0	2.72	0.2	0.02	0.66	0.85	2.23	0.07	26.2	3.78	94.55	61.99	0	96.94	0.63	0.29	81.31	0.08	11.44	16.47	2.48	0.54	0	0.01	0.06	0.69	0.73	0.13	18.11	3.78	0.01	9.55	26.2	0	0	6	0.46	4.72	5.87	60.93	216.51	1019.01	186.21	1346.24	532.57	1082.67	257.6	1299	266.37
47.213	0	2.68	0.19	0.02	0.66	0.94	2.14	0.07	26.81	4.06	94.64	63.13	0	98.51	0.56	0.26	80.73	0.09	11.95	16.26	2.25	0.4	0	0.01	0.05	0.68	0.64	0.17	19.3	4.06	0.01	7	26.81	0	0	6	-0.13	1.05	7.13	60.78	222.24	1019.04	184.8	1348.1	531.96	1083.14	253.36	1304.85	268.75
47.247	0	2.64	0.19	0.02	0.65	0.85	2.02	0.07	26.53	4.44	94.71	62.27	0	93.91	0.54	0.27	79.67	0.09	10.89	16.54	2.66	0.34	0	0.01	0.05	0.64	0.47	0.13	19.9	4.44	0.01	14.38	26.53	0	0	6	0.27	8.32	7.3	60.97	213.69	1016.87	186.33	1343.41	530.72	1084.13	257	1297.52	268.28
47.28	0	2.6	0.18	0.02	0.63	0.87	1.95	0.07	27.12	4.58	94.79	61.54	0	95.3	0.56	0.26	79.41	0.09	10.05	16.99	2.64	0.36	0	0.01	0.05	0.71	0.37	0.1	19.78	4.58	0.01	4.87	27.12	0	0	6	-2.34	6.95	8.04	60.01	218.05	1012.51	185.13	1342.08	531.13	1080.6	253.72	1298.12	268.92
47.313	0	2.07	0.16	0.02	0.57	0.91	1.61	0.07	28.2	5.22	95.86	57.11	0	95.51	0.49	0.27	76.23	0.1	8.76	14.13	2.51	0.35	0	0.01	0.04	0.69	0.31	0.05	20.67	5.22	0.01	10.82	28.2	0	0	6	-0.15	6.71	7.97	60.71	218.83	1010.81	186.47	1341.9	534.28	1079.11	257.75	1297.56	270.62
47.347	0	1.8	0.15	0.02	0.55	0.97	1.57	0.07	28.56	6.44	96.41	56.1	0	98.61	0.48	0.3	75.91	0.1	9.2	10.98	2.55	0.3	0	0.01	0.04	0.73	0.28	0.05	20.48	6.44	0.01	9.61	28.56	0	0	6	0.85	0.69	7.66	60.96	224.98	1008.11	184.6	1344.9	539.18	1075.7	256.74	1300.26	270.44
47.38	0	1.4	0.12	0.02	0.48	1.33	1.32	0.08	30.4	7.06	97.2	50.33	0	96.33	0.42	0.28	72.82	0.1	11.12	8.49	2.08	0.32	0	0.01	0.04	0.7	0.27	0.05	20.67	7.06	0.01	17.93	30.4	0	0	6	0.71	5.66	6.07	60.99	221.33	1010.16	187.66	1341.77	537.53	1074.15	261.35	1295.35	268.98
47.413	0	1.14	0.1	0.02	0.43	1.52	1.1	0.08	31.46	7.91	96.95	44.01	0	98.55	0.4	0.24	69.29	0.1	11.5	6.92	2	0.22	0	0.01	0.04	0.66	0.21	0.04	21.04	7.91	0.01	8.11	31.46	0	0	6	1.86	0.9	7.09	61.6	220.8	1008.22	185.42	1343.6	540.24	1075.96	257.82	1296.43	269.95
47.447	0	1.17	0.1	0.02	0.43	1.78	1.15	0.08	31.83	9.12	96.45	46.2	0	97.33	0.46	0.24	70.11	0.1	13.53	7.13	2.08	0.22	0	0	0.03	0.65	0.19	0.05	21.32	9.12	0.01	12.88	31.83	0	0	6	3.36	4.01	5.93	62.38	222.61	1010.44	187.13	1342.9	539.61	1073.96	261.11	1296.39	270.07
47.48	0	1.35	0.12	0.02	0.49	1.56	1.37	0.08	30.85	9.24	96.87	53.17	0	97.2	0.51	0.18	73.49	0.09	13.18	6.81	2.42	0.25	0	0	0.04	0.64	0.18	0.06	21.43	9.24	0.01	23.87	30.85	0	0	6	0.93	4.26	5.89	61.23	219.9	1008.54	185.07	1342.3	538.74	1073.9	257.95	1293.61	266.94
47.514	0	1.19	0.1	0.02	0.44	1.7	1.18	0.09	32.24	11.63	96.61	50.1	0	97.59	0.51	0.15	71.62	0.08	11.88	6.59	2.96	0.22	0	0	0.03	0.53	0.22	0.04	21.76	11.63	0.01	8.17	32.24	0	0	6	2.51	3.49	6.79	61.84	222.41	1007.38	185.28	1344.03	541.26	1074.57	259.66	1296.76	269.61
47.547	0	1.17	0.1	0.02	0.43	2.05	1.21	0.1	33.35	13.07	95.91	50.58	0	97.77	0.51	0.12	72.73	0.08	13.06	6.65	3.17	0.22	0	0	0.04	0.5	0.26	0.05	20.9	13.07	0.01	16.47	33.35	0	0	6	3.26	3.1	6.7	62.3	220.93	1008.11	184.85	1345.53	541.68	1076.14	261.07	1296.94	268.52
47.58	0	1.23	0.1	0.02	0.44	1.76	1.21	0.1	32.82	13.27	96.48	51.4	0	95.15	0.56	0.13	72.64	0.08	11.42	7.32	3.03	0.21	0	0	0.04	0.49	0.3	0.04	21.39	13.27	0.01	8.54	32.82	0	0	6	2.31	7.11	6.26	61.7	223.42	1008.88	185.9	1344.42	541.28	1074.33	259.58	1297.51	269.96
47.614	0	1.23	0.1	0.02	0.44	1.83	1.18	0.11	33.3	14.88	96.34	51.1	0	96.38	0.65	0.12	72.41	0.08	11.16	7.9	2.91	0.25	0	0	0.03	0.49	0.28	0.03	21.47	14.88	0.01	10.75	33.3	0	0	6	2.79	5.59	7.07	62.01	224.47	1005.31	185.47	1343.33	542.5	1072.86	260.18	1297.07	271.06
47.647	0	1.4	0.11	0.02	0.47	1.73	1.34	0.11	32.74	15.79	96.53	55.96	0	96.14	0.79	0.1	74.67	0.09	11.3	8.67	2.87	0.25	0	0	0.03	0.51	0.25	0.03	21.64	15.79	0.01	11	32.74	0	0	6	0.22	5.93	7.22	61.06	220.2	1005.66	185.43	1344.01	542.02	1075.56	259.63	1295.55	269.25
47.68	0	1.43	0.11	0.02	0.5	1.57	1.42	0.11	32.33	16.14	96.86	57.47	0	96.12	0.9	0.12	75.5	0.1	10.32	7.87	2.33	0.26	0	0	0.03	0.5	0.23	0.02	21.58	16.14	0.01	8.62	32.33	0	0	6	1.45	5.95	7.32	61.53	221.72	1004.02	185.58	1343.88	543.76	1074.16	261.16	1295.69	270.24
47.714	0	1.31	0.11	0.02	0.48	1.77	1.38	0.11	32.5	15.95	96.46	54.39	0	95.69	0.94	0.14	74.61	0.09	12.15	6.82	2.31	0.32	0	0	0.02	0.56	0.22	0.02	20.91	15.95	0.01	10.02	32.5	0	0	6	1.81	6.5	7.71	61.52	221.32	1000.94	184.71	1343.54	545.76	1073.34	261.06	1294.46	270.41
47.747	0	1.14	0.1	0.02	0.44	2.17	1.23	0.11	33.5	15.82	95.65	51.14	0	97.35	0.86	0.2	72.47	0.12	13.87	5.62	2.3	0.36	0	0	0.02	0.55	0.18	0.02	21.43	15.82	0.01	10.95	33.5	0	0	6	-0.09	3.98	7.32	60.81	227.19	998.79	184.6	1344.6	547.7	1069.31	261.64	1296.36	269.77
47.781	0	0.93	0.08	0.02	0.39	3.31	1.02	0.12	35.45	17.93	93.38	47.37	1.3	98.5	0.78	0.24	69.1	0.14	17.66	4.39	2.42	0.46	0	0	0.02	0.41	0.19	0.04	22.92	17.93	0.01	13.49	35.45	0	0	6	-0.82	1.07	6.34	60.55	228.02	1000.02	184.82	1346.65	548.99	1068.66	263.25	1296.64	267.65
47.814	0	0.97	0.08	0.02	0.4	3.5	1.07	0.12	35.86	18.42	93.01	50.98	0.57	98.79	0.59	0.3	70.94	0.16	17.83	4.35	3.15	0.49	0	0	0.02	0.39	0.17	0.04	22.89	18.42	0.01	9.68	35.86	0	0	6	2.14	0	5.6	61.76	228.86	1003.59	185.99	1347.63	550.26	1069.21	263.21	1297.98	269.76
47.847	0	0.95	0.07	0.02	0.38	4.08	1.04	0.13	36.5	19.19	91.85	50.62	1.53	97.85	0.6	0.23	70.66	0.15	19.4	4.78	4.37	0.61	0	0	0.02	0.35	0.14	0.04	22.98	19.19	0.01	37.4	36.5	0	0	6	1.41	2.91	4.59	61.52	228.19	1003.81	185.25	1347.57	548.19	1067.89	266.15	1296.08	265.39
47.881	0	0.99	0.07	0.02	0.4	4.69	1.13	0.13	36.72	19.16	90.63	55.53	1.62	96.57	0.49	0.26	72.5	0.15	21.53	4.15	4.61	0.52	0	0	0.03	0.29	0.16	0.05	23.6	19.16	0.01	19.23	36.72	0	0	6	0.42	5.32	4.87	61.07	228.37	1000.33	186.27	1343.78	548.38	1064.79	265.93	1293.15	266.81
47.914	0	0.92	0.07	0.02	0.37	5.89	1.05	0.13	38.46	19.18	88.22	55.78	3.5	98.52	0.41	0.26	72.44	0.13	22.36	3.99	5.46	0.7	0	0	0.03	0.25	0.17	0.05	23.78	19.18	0.01	34.52	38.46	0	0	6	-0.13	1.01	4.83	61.07	223.83	1000.34	185.8	1343.55	547.5	1066.56	266.5	1290.38	264.55
47.947	0	1.19	0.08	0.02	0.43	4.88	1.35	0.13	36.93	19.42	90.24	63.29	0	97.53	0.49	0.17	77.09	0.1	21.89	5.69	6.14	1.07	0	0	0.03	0.26	0.15	0.04	23.03	19.42	0.01	44.03	36.93	0	0	6	-1.42	3.63	4.9	60.49	226.13	996.89	184.58	1341.93	546.63	1063.19	266.55	1289.29	262.79
47.981	0	0.97	0.06	0.02	0.36	6.56	1.03	0.13	39.83	20.1	86.87	57.43	4.39	96.69	0.47	0.14	73.02	0.09	21.71	5.72	5.37	0.92	0	0	0.04	0.22	0.16	0.05	24.04	20.1	0.01	26.04	39.83	0	0	6	-0.52	5.12	5.09	60.67	226.01	992.83	185.71	1340.07	551.52	1060.67	266.41	1286.68	266.02
48.014	0	1.03	0.06	0.02	0.36	6.2	1.03	0.12	40.05	18.91	87.59	60.07	3.6	96.72	0.49	0.11	73.46	0.09	20.2	6.73	5.72	1.29	0	0	0.04	0.23	0.18	0.04	24.95	18.91	0	21.47	40.05	0	0	6	-2.38	5.09	5.13	60.11	229.24	990.5	186.24	1338.41	551.48	1057.23	266.38	1286.47	266.32
48.047	0	0.85	0.05	0.02	0.31	6.67	0.78	0.12	41.99	17.59	86.66	52.26	7.28	97.21	0.52	0.11	68.93	0.08	17.75	7.08	5.09	1.38	0	0	0.04	0.22	0.15	0.03	25.53	17.59	0	37.75	41.99	0	0	6	-1.6	4.24	5.4	60.52	231.83	989.72	187.09	1336.55	551.08	1055.14	266.62	1286.96	268.4
48.081	0	0.65	0.03	0.02	0.26	7.52	0.57	0.12	44.2	17.43	84.97	43.96	12.4	97.92	0.63	0.13	63.48	0.08	15.66	5.76	3.22	0.83	0	0	0.03	0.23	0.13	0.03	26.83	17.43	0	20.85	44.2	0	0	6	-3.94	2.75	6.53	60	230.14	986.51	186.11	1335.26	550.35	1055.65	264.54	1285.76	268.15
48.114	0	0.69	0.04	0.02	0.29	5.6	0.62	0.12	43.13	17.12	88.8	47.62	8.95	96.66	0.66	0.14	65.11	0.08	12.22	4.59	3.18	0.74	0	0	0.03	0.24	0.12	0.02	27.04	17.12	0	23.66	43.13	0	0	6	-2.81	5.17	5.9	60.02	230.96	984.76	186.73	1334.77	552.96	1053.13	267.1	1284.09	268.22
48.148	0	0.62	0.03	0.02	0.26	5.19	0.52	0.11	43.79	15.93	89.63	42.02	9.94	97.17	0.8	0.11	62.27	0.09	9.49	5.17	3.25	0.66	0	0	0.03	0.22	0.1	0.02	27.06	15.93	0	30.23	43.79	0	0	6	-1.61	4.32	5.25	60.38	232.15	984.83	187.09	1335.85	555.27	1051.93	269.05	1284.08	268.06
48.181	0	0.72	0.04	0.02	0.29	5.04	0.61	0.11	43.04	15.45	89.93	49.04	7.81	98.35	0.81	0.1	65.02	0.1	10.41	5.46	3.88	0.8	0	0	0.02	0.22	0.09	0.03	27.84	15.45	0	13.83	43.04	0	0	6	-0.47	1.57	5.03	60.73	232.15	986.41	186.56	1339.21	558.64	1053.88	267.43	1286.03	268.89
48.214	0	0.61	0.03	0.02	0.26	6.59	0.53	0.11	44.21	14.9	86.81	45.96	11.22	97.72	0.62	0.13	62.59	0.13	13.16	4.02	4.64	1.01	0	0	0.02	0.2	0.11	0.03	28.73	14.9	0	14.49	44.21	0	0	6	0.53	3.21	4.86	61.07	228.52	985.68	186.55	1339.22	559.93	1054.99	269.37	1283.5	268.09
48.248	0	0.75	0.04	0.02	0.31	7.44	0.64	0.11	43.48	15.45	85.11	57.2	10.37	97.1	0.59	0.13	65.62	0.16	16.9	4.51	4.79	1.27	0	0	0.02	0.15	0.1	0.03	31.32	15.45	0	10.39	43.48	0	0	6	0.67	4.45	4.5	61	233.7	986.05	187.4	1340.09	560.93	1052.58	270.77	1286.27	269.18
48.281	0	0.79	0.04	0.02	0.32	8.82	0.65	0.11	43.93	15.65	82.36	60.77	12.22	98.69	0.62	0.15	65.51	0.16	19.27	4.95	4.04	1.1	0	0	0.02	0.15	0.1	0.02	33.27	15.65	0	15.16	43.93	0	0	6	1.6	-0.39	4.69	61.51	234.25	989.69	187.62	1343.68	561.98	1056.08	270.01	1290.32	270.63
48.314	0	1.04	0.04	0.02	0.38	10.24	0.85	0.11	43.46	15.53	79.52	72.13	10.63	98.27	0.68	0.13	70.42	0.18	23.11	6.15	4.28	1.01	0	0	0.02	0.14	0.11	0.02	34.75	15.53	0	14.93	43.46	0	0	6	-0.47	1.8	4.44	60.71	234.38	990.77	187.68	1344.48	560.39	1056.59	270.47	1290.96	268.83
48.348	0	1.2	0.04	0.03	0.4	10.17	0.89	0.11	43.4	14.81	79.66	76.21	9.73	97.83	0.68	0.11	71.61	0.19	23.1	8.09	4.75	1.12	0	0	0.02	0.14	0.13	0.02	36.21	14.81	0	27.94	43.4	0	0	6	-3.18	2.95	4.79	60.07	234.35	989.46	187.75	1342.7	558.45	1055.75	268.86	1290.09	268.35
48.381	0	1.35	0.05	0.03	0.41	8.54	0.94	0.11	42.64	14.84	82.92	77.02	7.18	96.97	0.59	0.11	72.95	0.19	21.19	10.04	5.34	1.21	0	0	0.02	0.14	0.14	0.02	35.43	14.84	0	35.72	42.64	0	0	6	-2.82	4.68	5.07	60.21	234.83	988.39	188.77	1340.48	557.64	1054.46	270.19	1289.28	269.66
48.414	0	1.44	0.05	0.03	0.42	8.95	0.95	0.1	42.3	14.24	82.1	80.14	6.79	97.37	0.42	0.13	73.28	0.18	22.77	10.37	6.66	1.45	0	0	0.02	0.14	0.16	0.03	37.41	14.24	0	15.75	42.3	0	0	6	-3.41	3.95	5.81	60.04	231.88	987.29	188.98	1341.71	559.48	1057.2	271.15	1289.07	270.2
48.448	0	1.3	0.04	0.03	0.4	10.72	0.74	0.1	44.3	13.79	78.55	80.72	11.49	97.96	0.44	0.17	68.82	0.2	22.36	10.24	5.73	1.78	0	0	0.02	0.14	0.16	0.03	42.33	13.79	0	16.89	44.3	0	0	6	-2.29	2.63	6	60.2	226.49	988.52	188.01	1345.69	562.97	1062.57	270.84	1289.06	269.71
48.481	0	1.45	0.04	0.03	0.4	12.73	0.77	0.11	45.1	14.58	74.53	83.56	12.18	97.91	0.49	0.16	70.09	0.21	24.22	12.03	6.34	2.36	0	0	0.02	0.14	0.16	0.03	43.48	14.58	0	18.01	45.1	0	0	6	-2.54	2.78	5.74	60.11	230.79	989.95	187.78	1347.74	562.74	1061.86	271.25	1292.65	269.45
48.515	0	1.46	0.04	0.03	0.42	13.17	0.78	0.11	44.97	14.99	73.65	84.23	12.93	97.69	0.53	0.19	69.73	0.23	25.17	11.44	5.61	2.36	0	0	0.02	0.13	0.15	0.03	44.46	14.99	0	12.42	44.97	0	0	6	-2.59	3.27	5.62	60.17	233.09	989.17	188.39	1345.83	562.18	1059.27	270.89	1292.36	270.44
48.548	0	1.5	0.04	0.04	0.44	15.98	0.81	0.12	46	16.86	68.03	87.62	14.14	97.87	0.51	0.19	71.06	0.25	27.12	10.44	5.65	2.16	0	0	0.02	0.12	0.16	0.03	46.62	16.86	0	18.07	46	0	0	6	-3.14	2.86	5.9	59.95	230.02	990.14	187.9	1348.04	562.64	1062.78	271.08	1292.79	269.46
48.581	0	1.48	0.04	0.04	0.44	14.38	0.82	0.12	45.56	17.25	71.23	87.67	13.04	97.93	0.52	0.23	71.15	0.25	25.81	9.88	5.69	1.89	0	0	0.02	0.12	0.15	0.03	46.59	17.25	0	17.97	45.56	0	0	6	-2.62	2.71	6.22	60.06	234.42	990.65	187.47	1348.3	562	1061.7	268.97	1296.1	271.23
48.615	0	1.62	0.04	0.04	0.47	13.03	0.85	0.12	46.12	18.06	73.93	90.4	11.41	98.09	0.51	0.25	73.02	0.26	22.68	10.01	5.49	1.44	0	0	0.02	0.1	0.15	0.04	48.23	18.06	0	16.2	46.12	0	0	6	-2.82	2.3	6.73	60.01	231.24	991.26	186.5	1350.21	562.49	1065.33	267.77	1296.55	270.76
48.648	0	1.84	0.04	0.04	0.5	13.24	0.95	0.12	45.34	18.12	73.53	91.54	9.91	97.66	0.59	0.26	74.87	0.27	24.54	11.55	6.57	1.68	0	0	0.02	0.11	0.15	0.03	48.1	18.12	0	16.77	45.34	0	0	6	1.87	3.33	6.49	61.29	236.97	992.72	186.06	1353.13	565.14	1064.5	269.88	1301.45	273.14
48.681	0	1.42	0.03	0.04	0.39	18.24	0.64	0.12	49.1	17.87	63.52	88.37	16.73	98.53	0.69	0.25	68.99	0.27	23.83	12.61	6.48	1.62	0	0	0.02	0.09	0.15	0.03	49.58	17.87	0	17.7	49.1	0	0	6	1.34	0.96	7.16	61.17	236.84	992.49	185.06	1354.51	564.1	1066.27	270.44	1303.1	272.17
48.715	0	1.5	0.03	0.04	0.41	17.28	0.65	0.13	0.72	18.91	65.44	89.94	15.87	98.76	0.72	0.27	69.24	0.26	23.28	12.83	6.87	1.57	0	0	0.02	0.09	0.13	0.03	51.35	18.91	0.01	22.73	48.79	0	0	6	2.92	-0.1	7.21	61.75	235.72	993.66	184.52	1356.87	566.44	1068.61	269.54	1304.3	273.01
48.748	0	1.58	0.03	0.04	0.44	12.97	0.69	0.13	0.76	18.64	74.06	90.13	13.21	97.54	0.76	0.31	69.56	0.23	20.44	12.2	5.93	1.26	0	0	0.02	0.1	0.11	0.03	51.29	18.64	0.01	20.75	47.2	0	0	6	1.55	3.59	8.23	61	231.61	993.7	184.26	1356.81	564.75	1072.46	268.49	1304.02	273.16
48.782	0	1.85	0.04	0.03	0.49	8.02	0.82	0.12	45.11	18.41	83.95	89.59	7.69	97.82	0.74	0.25	72.67	0.19	15.12	13.6	4.51	0.71	0	0	0.02	0.12	0.1	0.03	47.45	18.41	0.01	15.08	45.11	0	0	6	1.39	2.99	8.22	60.9	228.85	994.35	184.23	1357.93	566.3	1074.54	267.39	1303.31	273.17
48.815	0	1.63	0.04	0.03	0.44	8.64	0.74	0.12	45.2	17.4	82.72	85.98	9.73	97.68	0.66	0.24	70.23	0.17	16.38	13.66	4.28	0.62	0	0	0.02	0.13	0.09	0.03	45.68	17.4	0.01	16.43	45.2	0	0	6	1.41	3.29	7.87	60.74	226.41	993.78	182.86	1358.68	566.76	1075.08	267.47	1301.47	270.54
48.848	0	1.27	0.03	0.03	0.39	9.98	0.61	0.12	46.61	16.76	80.04	82.66	13.1	98.03	0.57	0.24	66.8	0.15	16.4	11.26	4.2	0.63	0	0	0.02	0.14	0.09	0.03	45.96	16.76	0.01	14.53	46.61	0	0	6	2.14	2.47	6.64	60.81	227.74	994.54	182.51	1359.22	567.56	1072.9	268.09	1300.64	268.72
48.882	0	1.04	0.02	0.03	0.33	16.32	0.47	0.12	49.2	17.46	67.37	81.7	20.25	98.29	0.52	0.25	62.07	0.15	21.26	10.5	4.6	0.94	0	0	0.02	0.13	0.09	0.02	49.88	17.46	0.01	9.88	49.2	0	0	6	2.04	1.74	6.26	60.72	228.64	997.83	184.58	1360.52	567.68	1074.08	269.62	1302.72	270.1
48.915	0	1.1	0.02	0.04	0.35	18.87	0.54	0.12	48.82	17.81	62.25	84.72	19.35	98.73	0.43	0.26	64.68	0.15	25.13	9.62	6.41	1.41	0	0	0.02	0.16	0.09	0.02	49.96	17.81	0.01	25.24	48.82	0	0	6	6.45	-0.24	5.75	63.13	228.68	1002.27	184.67	1360.95	566.27	1075.52	269.82	1304.19	271.34
48.948	0	1.05	0.02	0.04	0.34	23.28	0.53	0.13	49.84	18.95	53.45	85.17	21.29	96.9	0.43	0.23	64.91	0.14	27.79	8.9	6.77	1.81	0	0	0.02	0.14	0.08	0.02	50.18	18.95	0.01	33.41	49.84	0	0	6	6.02	4.79	5.45	62.72	228.9	1003.4	187.35	1359.41	564.67	1074.89	274.1	1303.78	272.03
48.982	0	1.09	0.03	0.04	0.35	22.12	0.59	0.13	48.33	18.93	55.77	84.77	19.87	98.31	0.41	0.18	65.65	0.14	29.61	8.66	7.25	1.54	0	0	0.02	0.15	0.09	0.02	49.05	18.93	0.01	29.06	48.33	0	0	6	2.01	1.7	6.36	61.06	224.05	1005.13	190.68	1357.43	563.05	1078.47	271.92	1302.5	274.83
49.015	0	1.1	0.03	0.04	0.35	23.16	0.59	0.13	48.63	19.49	53.67	84.66	20.37	98.74	0.38	0.17	65.72	0.16	30.07	9.41	7.21	1.17	0	0	0.02	0.13	0.1	0.02	48.87	19.49	0.01	21.61	48.63	0	0	6	2.56	0.21	7.13	61.43	224.01	1006.74	190.77	1356.8	560.62	1080.29	270.12	1304.22	276.54
49.048	0	1.14	0.03	0.03	0.36	22.06	0.61	0.13	48.39	19.4	55.89	84.81	19.94	98.09	0.31	0.18	66.22	0.19	29.43	9.59	6.38	1.09	0	0	0.02	0.12	0.12	0.02	48.52	19.4	0.01	11.3	48.39	0	0	6	3.21	-2.3	7.56	61.62	226.95	1006.48	188.54	1356.63	557.84	1079.47	267.83	1306.28	275.68
49.082	0	1.13	0.03	0.03	0.34	19.08	0.59	0.12	47.64	17.73	61.84	80.84	18.48	98.36	0.29	0.18	65.62	0.2	27.68	11.1	7	1.41	0	0	0.03	0.12	0.13	0.02	45.63	17.73	0.01	8.14	47.64	0	0	6	3.34	-1.53	8.25	61.91	223.25	1006.3	187.56	1353.26	553.08	1080.59	265.8	1303.65	274.83
49.115	0	1.16	0.03	0.03	0.32	18.23	0.57	0.13	47.52	19.1	63.54	77.11	18.29	98.16	0.27	0.14	65.02	0.2	26.92	13.74	7.14	1.51	0	0	0.03	0.12	0.12	0.02	43.43	19.1	0.01	22.02	47.52	0	0	6	2.09	2.13	6.67	61.27	219.8	1005.2	188.37	1348.85	550.28	1076.71	269.13	1296.51	270.31
49.149	0	0.84	0.02	0.03	0.26	16.86	0.42	0.13	49.03	19.03	66.29	66.76	21.14	97.33	0.25	0.12	59.99	0.2	22.28	11.65	5.82	1.25	0	0	0.03	0.11	0.13	0.04	42.02	19.03	0.01	9.71	49.03	0	0	6	3.15	4.02	6.73	61.64	223.32	1005.17	188.99	1346.81	549.16	1074.28	268.15	1297.56	272.65
49.182	0	0.87	0.03	0.03	0.28	15.42	0.49	0.14	47.7	20.88	69.15	67.09	19.35	97.1	0.26	0.12	61.81	0.22	23.04	10.41	5.17	1.16	0	0	0.04	0.12	0.14	0.04	40.39	20.88	0.01	13.34	47.7	0	0	6	3.98	4.45	6.65	62.06	220.45	1004.43	187.88	1346.17	549.1	1074.77	267.42	1295.19	271.38
49.215	0	0.85	0.03	0.02	0.28	15.11	0.49	0.14	47.62	21.55	69.77	64.77	19.11	96.64	0.26	0.12	62.08	0.24	22.77	10.38	4.94	0.91	0	0	0.04	0.12	0.15	0.05	38.84	21.55	0.01	18	47.62	0	0	6	3.31	5.21	6.32	61.65	218.68	1002.7	187.28	1344.02	547.89	1073.11	267.4	1291.78	269.28
49.249	0	0.77	0.02	0.02	0.26	17.28	0.47	0.16	49.25	24.25	65.44	60.36	21.35	96.55	0.23	0.13	61.69	0.25	22.38	10.33	3.85	0.9	0	0	0.04	0.12	0.15	0.05	36.88	24.25	0.01	12.36	49.25	0	0	0	2.92	5.34	7.23	61.42	218.18	1001.17	187.2	1341.33	546.12	1072.82	265.19	1290.93	270.86
49.282	0	0.64	0.02	0.02	0.23	15.97	0.42	0.16	49.08	24.23	68.05	59.58	21.75	96.92	0.19	0.13	59.59	0.24	21.04	8.35	3.8	0.85	0	0	0.04	0.12	0.15	0.05	34.62	24.23	0.01	6.69	49.08	0	0	0	4.09	4.75	7.88	61.87	220.78	999.15	186.11	1341.23	546.53	1071.68	264.91	1292.35	271.84
49.315	0	0.61	0.02	0.02	0.23	13.98	0.41	0.16	48.95	25.42	72.04	59.09	20.83	97.42	0.23	0.12	59.17	0.22	18.53	7.57	3.62	1.04	0	0	0.05	0.13	0.13	0.05	34.07	25.42	0.01	21.62	48.95	0	0	0	2.11	3.84	8.32	61.24	219.42	997.18	185.3	1338.45	542.27	1070.6	265.5	1289.98	269.12
49.349	0	0.83	0.03	0.02	0.3	8.71	0.64	0.19	45.18	28.57	82.57	59.78	12.18	97.09	0.27	0.1	66.7	0.22	16.57	6.6	3.23	1.12	0	0	0.05	0.13	0.11	0.05	31.57	28.57	0.01	16.19	45.18	0	0	0	3.41	4.46	6.26	61.82	219.96	997.59	187.94	1335.35	544.94	1065.49	266.24	1285.42	270.1
49.382	0	0.71	0.03	0.02	0.28	8.15	0.55	0.19	45.28	28.52	83.69	52.58	12.95	97.84	0.3	0.13	64.03	0.24	15.09	5.65	3.49	1.38	0	0	0.05	0.14	0.11	0.06	30.59	28.52	0.01	19.44	45.28	0	0	0	0.91	2.93	8.09	60.89	213.57	995.05	186.56	1333.62	541.48	1069.27	265.21	1282.82	268.35
49.415	0	0.76	0.04	0.02	0.29	6.54	0.64	0.18	43.43	27.86	86.92	50.11	9.79	97.66	0.35	0.15	65.94	0.24	14.54	5.76	3.35	1.85	0	0	0.05	0.16	0.1	0.06	27.45	27.86	0.01	9.4	43.43	0	0	0	3.37	3.35	7.36	61.97	216.3	995.72	187.26	1333.04	543.25	1066.9	264.75	1283.13	270.44
49.449	0	0.72	0.05	0.02	0.28	4.76	0.67	0.18	40.4	27.26	90.48	39.82	6.63	98.37	0.31	0.16	65.16	0.23	14.57	5.62	4.24	1.96	0	0.01	0.05	0.2	0.11	0.06	23.04	27.26	0.01	9.03	40.4	0	0	0	2.77	1.5	7.85	61.66	216.26	994.31	185.57	1333.95	543.61	1067.44	262.88	1283.6	269.57
49.482	0	0.7	0.05	0.02	0.27	4.76	0.68	0.17	40.04	26.21	90.49	36.75	6.08	97.19	0.32	0.17	65.29	0.24	15.27	5.7	5.2	2.38	0	0.01	0.05	0.23	0.11	0.05	21.29	26.21	0.01	10.04	40.04	0	0	0	2.45	4.29	7.01	61.34	217.9	995.34	186.61	1332.74	542.84	1065.32	263.07	1283.12	269.65
49.516	0	0.63	0.06	0.02	0.25	3.71	0.65	0.16	37.66	24.11	92.59	26.11	3.93	96.33	0.32	0.19	63.2	0.23	15.36	5.84	7.03	2.83	0	0.01	0.05	0.38	0.12	0.04	17.19	24.11	0.01	16.8	37.66	0	0	0	3.06	5.67	7.56	61.49	220.39	993.24	185.1	1332.51	542.21	1064.05	262.98	1284.34	269.51
49.549	0	0.7	0.07	0.02	0.27	2.9	0.73	0.17	35.76	25.85	94.2	25.41	1.68	95.79	0.36	0.19	64.06	0.22	14.61	6.68	5.75	2.43	0	0.01	0.04	0.55	0.11	0.04	15.88	25.85	0.01	17.32	35.76	0	0	0	6.19	6.38	8.51	62.86	221.27	990.35	184.4	1332.04	543.69	1063.65	264.98	1284.83	271.53
49.582	0	0.78	0.07	0.02	0.3	2.5	0.83	0.16	34.98	25.12	94.99	28.77	0	95.55	0.33	0.19	66.38	0.23	13.49	6.86	5.42	2.13	0	0.01	0.04	0.62	0.12	0.04	15.67	25.12	0.01	17.61	34.98	0	0	0	4.48	6.67	7	61.94	219.28	994.1	185.37	1334.56	544.78	1065.07	265.25	1284.31	269.1
49.616	0	0.95	0.1	0.02	0.36	1.73	1.03	0.16	32.55	24.74	96.54	34.71	0	96	0.31	0.21	69.83	0.23	11.6	6.51	5.07	1.39	0	0.01	0.03	0.86	0.12	0.05	15.64	24.74	0.01	19.86	32.55	0	0	0	6.88	6.1	7.54	63.18	222.49	992.7	184.23	1333.81	544.27	1063.45	265.04	1285.88	270.39
49.649	0	0.99	0.09	0.02	0.36	1.83	1.03	0.16	32.77	24.72	96.35	35.91	0	97.73	0.29	0.17	69.78	0.2	12.16	7.35	4.67	1.14	0	0.01	0.03	0.91	0.12	0.05	16.35	24.72	0.01	16.87	32.77	0	0	0	6.14	3.19	8.15	62.68	223.47	992.84	181.13	1338.49	544.77	1066.32	263.41	1289.75	268.01
49.682	0	1.1	0.09	0.02	0.38	2.12	1.12	0.17	33.37	25.82	95.76	40.77	0	97.19	0.24	0.15	71.74	0.19	13.68	8.51	4.49	0.97	0	0.01	0.03	0.94	0.12	0.05	16.95	25.82	0.01	13.98	33.37	0	0	0	3.74	4.28	6.86	61.39	221.25	995.23	184.84	1338.58	545.95	1066.36	267.38	1287.61	267.4
49.716	0	1.24	0.11	0.02	0.41	1.97	1.27	0.16	31.98	25.2	96.06	44.17	0	98.27	0.26	0.15	73.05	0.2	15.1	8.89	4.02	0.75	0	0.01	0.03	1.1	0.1	0.04	17.37	25.2	0.01	11.26	31.98	0	0	0	5.65	1.79	5.82	62.72	219.13	1000	187.11	1338.11	546.9	1067.61	265.06	1286.68	270.18
49.749	0	1.21	0.1	0.02	0.42	2.2	1.24	0.17	32.27	26.28	95.61	46.04	0	98.26	0.23	0.15	72.17	0.21	16.47	7.78	3.15	0.65	0	0.01	0.02	0.9	0.08	0.03	19.19	26.28	0.01	12.59	32.27	0	0	0	1.69	1.82	5.53	60.92	220.05	1004	191.05	1337.95	543.8	1068.59	267.86	1288.63	270.85
49.783	0	1.5	0.12	0.02	0.5	2.02	1.5	0.18	31.48	27.49	95.96	57.32	0	98.58	0.23	0.16	75.67	0.21	16.54	8.25	2.99	0.39	0	0.01	0.03	0.9	0.08	0.03	21.33	27.49	0.01	15.83	31.48	0	0	0	-0.2	0.8	5.09	60.24	213.18	1007.22	191.67	1339.6	543.54	1073.46	266.99	1286.62	269.12
49.816	0	1.62	0.12	0.02	0.5	2.2	1.49	0.18	32.19	28.35	95.61	61.3	0	98.19	0.23	0.13	76.19	0.2	16.64	9.78	3.41	0.38	0	0	0.03	0.91	0.1	0.03	22.87	28.35	0.01	13.94	32.19	0	0	0	1.41	2.03	4.58	61.01	214.41	1009.72	193.73	1338.01	542.58	1072.54	267.64	1286.91	271.47
49.849	0	1.67	0.11	0.02	0.51	2.3	1.49	0.18	32.48	27.17	95.41	62.63	0	98.09	0.26	0.14	76.4	0.2	16.85	10.41	3.5	0.32	0	0	0.03	0.92	0.1	0.04	23.36	27.17	0.01	8.95	32.48	0	0	0	0.82	2.31	5.02	60.9	212.25	1010.13	194.06	1336.8	540.44	1073.89	267.66	1286.11	271.39
49.883	0	1.57	0.09	0.02	0.46	3.51	1.35	0.17	34.7	25.73	92.99	63.2	0	98.09	0.23	0.16	75.61	0.19	20.19	11.4	4.91	0.32	0	0	0.03	0.97	0.11	0.04	24.45	25.73	0.01	21.13	34.7	0	0	0	-0.2	2.31	4.35	60.46	210.62	1010.77	193.49	1337.31	539.23	1074.13	268.66	1284.76	268.4
49.916	0	1.33	0.08	0.02	0.4	4.11	1.11	0.16	36.22	24.83	91.79	58.64	0	98.35	0.23	0.18	72.88	0.18	20.08	11.49	6.49	0.32	0	0	0.03	0.88	0.11	0.04	24.8	24.83	0.01	27.42	36.22	0	0	0	-0.46	1.55	3.35	60.49	213.72	1011.2	194.67	1334.55	537	1069.82	269.76	1283.53	267.88
49.949	0	1.38	0.08	0.02	0.41	3.84	1.15	0.16	35.74	25.23	92.33	59.38	0	98.39	0.29	0.21	73.7	0.17	19.78	12	7.42	0.38	0	0	0.03	0.81	0.12	0.03	24.36	25.23	0.01	28.3	35.74	0	0	0	-0.73	1.45	2.91	60.51	213.24	1009.92	194.63	1330.84	534.03	1066.83	270.26	1280.04	266.24
49.983	0	1.51	0.09	0.03	0.44	3.22	1.14	0.17	35.29	26.62	93.57	65.47	0	97.85	0.31	0.26	73.63	0.15	17.43	11.69	6.86	0.42	0	0	0.04	0.66	0.12	0.03	27.67	26.62	0.01	19.85	35.29	0	0	0	-1.03	2.92	3.66	60.68	212.5	1008.57	195.65	1325.28	529.69	1065.02	269.53	1277.51	267.63
50.016	0	1.53	0.08	0.02	0.43	2.37	1.05	0.16	34.72	25.3	95.27	59.79	0	98.21	0.38	0.28	71.37	0.13	12.98	13.46	4.77	0.46	0	0	0.04	0.65	0.13	0.03	26.91	25.3	0.01	12.83	34.72	0	0	0	2.02	-1.98	4.76	61.94	206.59	1006.69	194.92	1324.41	532.18	1068.08	267.76	1274.66	269.79
50.049	0	1.45	0.08	0.02	0.45	1.84	0.97	0.18	34.03	26.8	96.31	58.85	0	98.46	0.45	0.35	68.95	0.11	9.87	11.65	2.78	0.51	0	0	0.04	0.55	0.14	0.05	28.83	26.8	0.01	8.5	34.03	0	0	0	2.49	-1.22	4.2	62.14	209.87	1006.28	194.75	1323.07	531.22	1064.77	267.71	1274.63	269.43
50.083	0	1.01	0.07	0.02	0.38	1.61	0.66	0.17	34.08	26.18	96.78	45.66	0.25	98.42	0.45	0.53	60.83	0.1	7.31	8.52	1.61	0.51	0	0	0.04	0.38	0.13	0.07	30.34	26.18	0.01	13.07	34.08	0	0	0	2.93	-1.36	3.31	62.51	210.33	1007.2	194.47	1320.68	527.93	1062.36	267.5	1272.69	267.59
50.116	0	1.06	0.08	0.02	0.41	1.26	0.71	0.17	32.14	26.01	97.49	45.51	0	97.89	0.47	0.61	60.96	0.1	6.7	7.96	1.4	0.47	0	0	0.04	0.38	0.14	0.07	30.13	26.01	0.01	9.55	32.14	0	0	0	1.96	-2.8	3.74	61.86	209.02	1007.94	193.56	1323.02	527.9	1065.18	267.14	1274.2	266.51
50.15	0	0.79	0.06	0.02	0.34	1.35	0.51	0.17	32.58	25.72	97.29	32.36	2.41	98.21	0.53	0.72	53.82	0.1	7.16	7.43	1.32	0.59	0	0	0.04	0.29	0.15	0.08	30.34	25.72	0.01	10.4	32.58	0	0	0	3.37	-1.99	3.33	62.41	210.4	1006.84	193.51	1323.1	529.68	1063.38	268.64	1273.77	266.61
50.183	0	0.52	0.05	0.02	0.26	1.49	0.34	0.16	32.86	23.52	97.02	16.85	8.12	98.62	0.54	0.88	44.5	0.11	8.32	6.32	1.36	0.63	0	0	0.04	0.28	0.17	0.07	28.97	23.52	0.01	10.17	32.86	0	0	0	3.14	0.64	3.47	62.3	208.59	1006.29	193.67	1323.33	530.32	1064.39	269.57	1272.95	266.42
50.216	0	0.5	0.05	0.02	0.26	1.76	0.35	0.17	33.08	24.82	96.48	16.85	8.83	97.76	0.51	0.98	45.4	0.12	10.88	5.42	1.68	0.69	0	0	0.04	0.29	0.18	0.06	28.06	24.82	0.01	17.14	33.08	0	0	0	3.38	3.11	3.03	62.44	209.19	1006.61	194.33	1321.79	528.87	1062.88	270.71	1272.02	266.14
50.25	0	0.52	0.06	0.02	0.26	1.52	0.39	0.16	31.62	24.23	96.95	15.26	7.06	98.7	0.52	0.74	46.01	0.13	11.18	5.58	1.74	0.96	0	0	0.05	0.31	0.21	0.06	26	24.23	0.01	14.2	31.62	0	0	0	3.94	0.35	3.47	62.78	212.34	1007.64	195.77	1322.12	529.52	1062.65	271	1274.98	269.11
50.283	0	0.52	0.06	0.02	0.27	1.43	0.38	0.17	31.26	26.16	97.13	15.94	6.71	97.74	0.52	0.85	45.62	0.15	10.79	5.18	1.76	0.96	0	0	0.06	0.3	0.23	0.06	27.02	26.16	0.01	18.93	31.26	0	0	0	0.91	-3.15	3.22	61.16	217.23	1008.9	196.02	1322.54	527.01	1060.61	270.52	1277.82	267.95
50.316	0	0.49	0.06	0.02	0.25	1.4	0.35	0.17	30.92	26.25	97.19	12.53	7.52	98.31	0.44	0.82	43.61	0.19	11.11	5.8	1.86	1.2	0	0	0.06	0.29	0.24	0.07	25.55	26.25	0.01	19.53	30.92	0	0	0	-0.42	1.69	3.37	60.56	211.79	1008.04	193.94	1322.46	525.18	1063.18	269.19	1274.93	264.52
50.35	0	0.35	0.04	0.02	0.19	1.32	0.23	0.19	30.84	28.16	97.36	7.29	11.98	98.76	0.39	0.86	34.44	0.23	10.12	6.51	1.63	1.27	0	0	0.06	0.25	0.25	0.09	24.48	28.16	0.01	20.96	30.84	0	0	0	0.03	-0.1	2.81	60.78	213.85	1010.23	194.38	1322.47	523.89	1062.29	268.99	1276.1	264.58
50.383	0	0.35	0.04	0.02	0.19	1.32	0.23	0.18	30.73	27.31	97.35	7.16	11.88	98.39	0.31	1.06	34.58	0.31	10.44	5.75	1.73	1.69	0	0.01	0.08	0.24	0.24	0.13	24.13	27.31	0.01	19.64	30.73	0	0	0	-0.71	-1.45	3.21	60.64	212.38	1010.23	194.57	1321.08	521.45	1062.95	269.6	1275.25	263.99
50.416	0	0.41	0.05	0.03	0.22	1.23	0.28	0.21	28.9	29.96	97.54	6.82	9.42	97.84	0.3	1.03	37.11	0.37	12.69	5.9	2.09	2.85	0	0.01	0.08	0.24	0.23	0.1	23.69	29.96	0.02	12	28.9	0	0	0	0.21	2.92	3.6	60.97	209.3	1008.4	194.29	1317.52	519.97	1062.51	268.13	1271.78	264.54
50.45	0	0.38	0.05	0.03	0.2	1.19	0.24	0.24	28.19	33.12	97.63	5.31	11.1	97.2	0.25	1.01	33.12	0.41	13.47	6.8	2.13	3.4	0	0.01	0.09	0.24	0.24	0.09	24.36	33.33	0.02	12.05	28.19	0	0	0	3.87	4.26	3.72	62.52	205.82	1008.93	194.16	1319.01	523.33	1065.42	268.29	1271.22	266.39
50.483	0	0.38	0.05	0.03	0.2	1.5	0.24	0.25	29.08	33.54	97	5.59	12.72	96.81	0.22	1.14	33.54	0.45	15.91	6.68	2.46	5.6	0	0.01	0.11	0.23	0.25	0.08	24.17	34.34	0.02	12.48	29.08	0	0	0	0.75	4.93	3.27	61.02	210.2	1010.1	195.24	1317.94	519.6	1062.68	269.46	1272.84	265.06
50.517	0	0.43	0.05	0.04	0.2	1.41	0.26	0.25	28.79	34	97.17	5.35	10.78	98.73	0.2	1.15	35.43	0.51	15.42	7.93	3.43	8.8	0	0.02	0.15	0.23	0.29	0.11	21.99	34	0.02	8.21	28.79	0	0	0	4.1	-0.21	4.12	63.08	201.68	1009.8	191.04	1317.3	516.66	1067.47	266.33	1269.1	261.88
50.55	0	0.42	0.05	0.04	0.18	1.69	0.26	0.22	30.85	31.37	96.62	7.3	11.54	97.55	0.19	0.99	36.87	0.6	14.56	8.9	4.08	11.58	0	0.03	0.19	0.23	0.33	0.13	18.85	31.37	0.02	5.41	30.85	0	0	0	3.62	3.58	4.06	62.51	201.49	1009.26	190.93	1315.75	515.54	1066.53	265.16	1267.99	261.75
50.583	0	0.38	0.04	0.04	0.16	1.84	0.22	0.21	32.23	30.23	96.31	8.94	13.43	92.61	0.2	1.14	34.97	0.66	13.41	8.56	4.23	14.75	0	0.03	0.24	0.24	0.39	0.2	17.95	30.23	0.03	4.13	32.23	0	0	0	2.71	9.36	3.71	61.14	206.85	1007.24	189.37	1316.03	515.12	1062.83	265.04	1269.62	260.02
50.617	0	0.25	0.02	0.03	0.11	3.12	0.15	0.21	30.6	30.33	93.75	20.3	21.18	95.43	0.19	1.22	30.6	0.78	11.26	8.09	3.99	13.53	0	0.06	0.31	0.25	0.48	0.28	16.07	30.33	0.04	5.12	38.16	0	0	0	3.36	6.81	3.78	61.69	206.34	1007.44	188.8	1315.93	515.12	1063.09	263.56	1269.41	260.17
50.65	0	0.31	0.03	0.03	0.13	2.74	0.17	0.21	33.45	29.51	94.52	18.03	18.79	94.72	0.21	1.14	33.45	0.78	10.68	10.54	3.18	12.9	0	0.07	0.36	0.27	0.55	0.27	15.79	29.51	0.04	7.65	37.25	0	0	0	5.1	7.57	3.54	62.64	205.08	1008.14	190.03	1315.46	515.47	1063.48	266.33	1268.49	260.88
50.683	0	0.28	0.02	0.02	0.12	3.32	0.16	0.21	33.13	29.25	93.36	22.43	21.12	97.4	0.2	1.41	33.13	0.79	10.82	11.7	2.41	9.97	0	0.08	0.46	0.28	0.6	0.24	14.74	29.25	0.05	15.93	38.95	0	0	0	0.61	3.88	3.62	60.85	206.48	1009.74	191.36	1315.19	513.77	1063.42	263.59	1269.88	261.38
50.717	0	0.34	0.03	0.02	0.13	3.18	0.2	0.21	37.15	29.93	93.64	21.73	18.6	98.46	0.23	1.54	37.15	0.77	10.51	12.41	2.35	10.2	0	0.13	0.54	0.29	0.55	0.18	14.94	29.93	0.07	10.46	38.69	0	0	0	0.34	1.21	2.74	60.83	204.45	1011.89	193.17	1315.79	515.45	1064.28	263.99	1268.73	262.11
50.75	0	0.28	0.02	0.02	0.12	3.84	0.17	0.21	34.44	28.96	92.33	26.5	21.85	98.4	0.24	1.92	34.44	0.73	10.75	12.2	2.36	8.71	0	0.13	0.59	0.3	0.57	0.13	15.03	28.96	0.07	6.24	40.32	0	0	0	-0.19	-1.4	3.99	60.81	207.3	1012.87	192.3	1318.91	514.69	1066.86	264.31	1274.14	262.49
50.784	0	0.18	0.01	0.01	0.1	4.89	0.12	0.18	30.47	24.9	90.21	37.67	26.82	98.35	0.23	2.69	30.47	0.63	8.91	9.15	1.86	3.57	0	0.16	0.45	0.32	0.56	0.08	14	24.9	0.07	17.85	43.53	0	0	0	0.4	-1.55	4.54	61.28	205.74	1012.86	193.42	1319.22	515.46	1068.63	266.81	1274.35	263.74
50.817	0	0.14	0.01	0.01	0.09	5.74	0.1	0.17	27.21	22.99	88.52	44.1	30.3	98.34	0.22	3.61	27.21	0.48	8.62	8.1	1.63	2.52	0	0.18	0.37	0.33	0.49	0.07	13.41	22.99	0.07	5.71	45.19	0	0	0	-0.01	-1.58	4.43	60.99	200.39	1013.82	191.6	1323.17	518.91	1073.45	263.21	1273.83	262.55
50.85	0	0.1	0.01	0.01	0.08	6.68	0.07	0.18	22.28	22.28	86.64	50.97	34.65	97.09	0.23	4.44	22.28	0.39	8.08	7.14	1.33	0.98	0	0.15	0.3	0.32	0.41	0.06	14.55	23.43	0.07	16.52	46.91	0	0	0	-0.95	-4.46	3.25	60.96	193.71	1012.3	188.05	1319.96	513.85	1072.46	261.53	1266.06	255.11
50.884	0	0.11	0.01	0.01	0.08	6.22	0.07	0.17	22.86	21.68	87.57	51.34	33.83	98.72	0.28	4.46	22.86	0.28	6.55	7.96	1.27	0.71	0	0.13	0.23	0.35	0.32	0.04	14.99	21.68	0.07	29.82	47	0	0	0	-1.05	0.28	4.28	61.23	193.71	1011.33	187.24	1318.53	511.97	1072.89	259.41	1266.56	255.8
50.917	0	0.08	0.01	0.01	0.07	7.31	0.06	0.16	17.66	17.66	85.39	56.39	38.17	97.98	0.25	5.2	17.66	0.2	7.11	4.87	1.29	0.47	0	0.12	0.17	0.32	0.3	0.04	15.34	19.29	0.07	14.63	48.27	0	0	0	1.52	-2.59	3.27	61.89	208.04	1019.2	184.07	1332.73	515.35	1075.44	260.66	1283.38	254.25
50.95	0	0.06	0.01	0.01	0.05	10.15	0.04	0.15	13.56	13.56	79.71	67.98	43.82	97.95	0.25	5.11	13.56	0.16	7.37	2.97	1.11	0.25	0	0.11	0.11	0.27	0.27	0.03	16.84	17.85	0.06	6.01	51.35	0	0	0	-0.41	-2.67	4.39	61.21	206.91	1022.04	182.46	1337.35	515.23	1081.45	256.05	1288.36	254.5
50.984	0	0.04	0	0.01	0.05	14.66	0.03	0.13	8.82	8.82	70.67	78.22	50.28	96.43	0.27	5.16	8.82	0.14	8.34	1.62	0.95	0.19	0	0.09	0.07	0.25	0.25	0.02	18.8	15.45	0.06	16.15	54.62	0	0	0	-3.16	-5.52	3.99	60.47	203.82	1026.09	181.06	1344.39	516.41	1087.79	255.56	1291.55	250.96
51.017	0	0.04	0	0.01	0.04	19.13	0.03	0.14	7.2	7.2	61.73	81.48	53.88	94.22	0.31	4.67	7.2	0.1	11.5	1.29	0.8	0.13	0	0.08	0.05	0.2	0.2	0.01	21.79	17.16	0.05	14.89	55.88	0	0	0	-0.81	-8.04	4.11	61.38	199.83	1032.83	176.71	1353.38	515.42	1097.74	253.86	1297.46	246.95
51.05	0	0.04	0	0.01	0.04	27.8	0.02	0.15	4.35	4.35	47.2	87.78	59.74	87.29	0.39	4.63	4.35	0.1	14.08	0.97	0.71	0.11	0	0.06	0.04	0.17	0.13	0.01	27.93	19.31	0.03	7.69	58.94	0	0	0	3.25	-12.37	2.92	62.57	199.76	1042.16	174.16	1362.34	517.31	1104.94	248.68	1304.69	246.83
51.084	0	0.04	0	0.01	0.05	25.26	0.02	0.15	2.67	2.67	49.74	86.85	59.46	77.71	0.36	4.59	2.67	0.09	12.81	0.63	0.94	0.12	0	0.04	0.04	0.14	0.1	0.01	35.12	19.31	0.02	3.11	58.41	0	0	0	3.93	-15.76	1.85	62.69	201.31	1055.19	172.73	1372.15	513.6	1113.84	246.4	1315.14	244.53
51.117	0	0.04	0	0.01	0.05	19.41	0.02	0.14	1.98	1.98	61.19	83.09	56.73	65.68	0.4	4.15	1.98	0.07	10.45	0.44	1.26	0.12	0	0.04	0.05	0.13	0.07	0.02	34.62	16.86	0.03	1.31	56.57	0	0	0	1.8	-18.75	1.14	61.6	203.26	1067.82	170.57	1383.35	509.01	1123.56	244.11	1326.79	240.3
51.151	0	0.05	0	0.01	0.05	14.98	0.02	0.12	1.24	1.24	70.04	79.57	54.04	44.78	0.45	3.48	1.24	0.07	7.79	0.3	2.2	0.21	0	0.03	0.07	0.09	0.06	0.08	36.16	15.46	0.02	1.82	55.13	0	0	0	0.95	-23.05	1.07	61.53	193.52	1074.98	170.94	1385.49	504.99	1132.9	241.49	1326.4	239.18
51.184	0	0.05	0	0.01	0.05	11.86	0.02	0.11	0.83	0.83	76.27	72.28	51.62	23.78	0.55	3.48	0.83	0.06	7.96	0.25	2.24	0.26	0	0.03	0.13	0.07	0.05	0.13	34.52	12.83	0.02	2.18	52.63	0	0	0	1.23	-27.82	-1.22	61.23	193.62	1086.39	165.44	1401.56	503.75	1142.64	239.38	1336.19	234.05
51.217	0	0.04	0	0.01	0.05	9.8	0.02	0.11	0.66	0.66	80.39	65.1	49.5	11.04	0.72	3.68	0.66	0.05	8.29	0.23	2.39	0.36	0	0.03	0.27	0.07	0.05	0.2	30.09	11.7	0.02	1.37	50.55	0	0	0	3.29	-32.43	-0.83	61.47	183.17	1093.7	166.15	1409.95	505.97	1156.31	237.71	1339.47	238.87
51.251	0	0.05	0.01	0.02	0.06	4.79	0.03	0.11	0.59	0.34	90.42	41.14	42.35	4.77	0.88	4.42	0.34	0.04	6.73	0.22	2.51	0.68	0	0.04	0.59	0.04	0.04	0.37	28.53	10.09	0.03	3.69	44.44	0	0	0	1.75	-36.98	-3.75	61.95	173.06	1103.57	164.47	1421.85	506.01	1167.37	239.67	1340.35	234.37
51.284	0	0.06	0.01	0.02	0.06	2.74	0.03	0.1	1.22	0.38	94.52	26.44	36.79	4.46	1.08	4.35	0.38	0.04	4.65	0.16	2.68	0.87	0	0.05	1.22	0.04	0.04	0.45	26.07	9.24	0.04	5.8	40.3	0	0	0	2.75	-37.32	-3.52	62.73	174.04	1112.12	162.97	1426.86	500.24	1173.93	237.25	1347.93	233.67
51.317	0	0.06	0.01	0.02	0.07	1.97	0.04	0.1	2.47	0.27	96.06	19.53	33.42	3.71	1.3	4.04	0.27	0.03	3.51	0.12	2.77	1.17	0	0.06	2.47	0.03	0.05	0.46	23.64	8.83	0.05	0.3	37.86	0	0	0	1.54	-38.29	-3.48	63.23	167.59	1117.92	157.86	1436.26	502.33	1185.14	234.04	1352.48	224.85
51.351	0	0.06	0.02	0.02	0.08	0.98	0.05	0.1	3.2	0.2	98.03	8.93	26.85	1.52	2.13	4.12	0.2	0.04	2.18	0.06	2.17	1.05	0	0.07	3.2	0.02	0.06	0.44	20.4	6.88	0.05	0.01	32.22	0	0	0	-0.88	-42.86	-7.07	63.12	156.09	1127.64	152.61	1444.21	494.03	1194.18	232.5	1349.3	215.2
51.384	0	0.07	0.02	0.02	0.09	0.6	0.06	0.1	4.11	0.24	98.8	4.81	21.88	0.59	3.24	4.28	0.24	0.06	1.46	0.04	1.82	0.75	0	0.07	4.11	0.02	0.06	0.42	17.38	6.87	0.06	0	28.1	0	0	0	0.87	-47.63	-5.28	62.59	146.8	1126.86	143.75	1448	489.17	1202.51	217.94	1349.25	213.76
51.417	0	0.07	0.03	0.02	0.1	0.42	0.07	0.11	4.28	0.2	99.16	3.01	18.46	0.46	4.58	6.1	0.2	0.11	1.07	0.02	1.2	0.55	0	0.08	4.28	0.01	0.06	0.4	13.84	6.35	0.07	0.01	25.06	0	0	0	2.73	-48.87	-6.45	62.52	138.7	1132.15	141.54	1452.46	487.69	1209.91	217.51	1348.5	211.91
51.451	0	0.07	0.04	0.02	0.15	0.19	0.09	0.14	3.21	0.21	99.63	1.01	10.53	0.39	7.38	7.82	0.21	0.2	0.83	0.01	0.95	0.52	0	0.11	3.21	0.01	0.06	0.28	11.25	6.18	0.1	0	17.91	0	0	0	1.84	-49.7	-6.75	62.62	133.98	1136.14	138.72	1454.27	484.84	1215.12	216.04	1348.66	205.13
51.484	0	0.07	0.05	0.02	0.18	0.14	0.11	0.17	2.66	0.22	99.64	0.73	7.63	0.69	10.43	9.39	0.22	0.44	0.71	0.01	0.78	0.55	0	0.1	2.66	0.01	0.05	0.29	10.04	6.18	0.11	0	15.65	0	0	0	4.16	-46.87	-6.52	62.61	142.66	1137.95	138.37	1456.82	481.75	1212.99	213.77	1355.62	211.05
51.518	0	0.08	0.07	0.02	0.22	0.08	0.15	0.18	2.06	0.24	99.56	0.33	1.33	0.65	13.01	9.41	0.24	0.84	0.78	0	0.69	0.72	0	0.16	2.06	0.01	0.05	0.24	5.62	4.61	0.18	0	10.05	0	0	0	3.66	-47.17	-7.61	62.6	141	1138.43	135.93	1459.12	480.15	1213.52	212.18	1354.48	208.96
51.551	0	0.08	0.08	0.02	0.27	0.06	0.16	0.21	1.35	0.27	99.45	0.33	0	0.74	14.26	12.16	0.27	1.53	0.82	0	0.87	0.58	0	0.2	1.35	0.01	0.05	0.23	3.65	3.87	0.27	0.01	7.27	0	0	0	8.2	-46.47	-5.51	63.04	141.36	1136.94	132.82	1463.44	483.61	1218.44	205.69	1359.49	215.1
51.584	0	0.07	0.08	0.02	0.36	0.05	0.16	0.29	1.09	0.27	99.28	0.34	0	1.06	15.37	17.26	0.27	2.84	0.82	0	0.98	0.5	0	0.2	1.09	0.01	0.04	0.25	3.3	3.99	0.27	0	6.65	0	0	0	10.84	-44.7	-4.42	63.76	147.79	1137.57	132.73	1464.85	486.71	1217.84	207.43	1365.36	216.2
51.618	0	0.07	0.09	0.02	0.44	0.04	0.15	0.36	1.11	0.35	99.13	0.41	0	0.83	15.01	21.24	0.35	4.07	0.92	0	1.34	0.63	0	0.25	1.11	0.01	0.05	0.26	2	4.39	0.39	0	4.86	1.27	0	0	9.3	-45.92	-6.22	63.19	144.32	1136.11	130.23	1468.69	487.69	1217.88	205.88	1361.93	214.71
51.651	0	0.07	0.09	0.02	0.51	0.04	0.15	0.43	1.14	0.35	98.99	0.52	0	0.4	15.18	24.47	0.35	4.67	0.95	0	1.34	0.67	0	0.24	1.14	0.01	0.05	0.23	2.02	4.76	0.39	0.01	4.56	2.09	0	0	7.78	-49.62	-7.07	62.66	137.77	1135.99	128.59	1470.15	488.08	1219.99	205.53	1357.65	211.19
51.684	0	0.07	0.11	0.02	0.51	0.04	0.14	0.43	1.15	0.36	98.97	0.57	0	0.5	13.71	25.84	0.36	4.63	0.98	0	1.2	0.77	0	0.26	1.15	0.01	0.06	0.21	1.89	4.99	0.45	0.01	4	3.78	0	0	9.46	-48.43	-8.31	62.52	136.21	1135.44	125.93	1470.81	487.3	1219.3	205.09	1355.43	209.8
51.718	0	0.08	0.16	0.02	0.56	0.04	0.13	0.48	1.15	0.49	98.88	0.69	0	0.66	11.95	28.6	0.49	5.3	1.12	0	1.21	0.69	0	0.23	1.15	0	0.07	0.21	1.75	6.28	0.48	0.01	3.05	6.81	0	0	11.55	-47.04	-4.95	63.41	141.81	1136.23	128.48	1468.17	486.76	1221.13	202.75	1362.36	215.6
51.751	0	0.08	0.22	0.02	0.52	0.04	0.12	0.45	1.21	0.48	98.96	0.63	0	0.43	10.99	27.63	0.48	5.19	1.76	0	1.46	0.71	0	0.23	1.21	0.01	0.1	0.22	1.55	6.56	0.48	0	3.16	9.84	0	0	11.06	-49.19	-5.87	63.14	137.38	1136.96	127.48	1467.01	481.98	1221.62	200.72	1358.25	215.05
51.785	0	0.08	0.32	0.02	0.51	0.04	0.12	0.47	1.36	0.5	98.99	0.67	0	0.51	9.89	28.63	0.5	5.22	3.52	0	2.63	0.69	0	0.15	1.36	0.01	0.14	0.34	1.13	7.58	0.4	0.01	3.04	13.45	0	0	13.4	-48.33	-6.37	63.17	137.25	1137.71	127.23	1467.47	482.49	1221.71	202.13	1358.21	216.47
51.818	0	0.08	0.42	0.02	0.61	0.04	0.11	0.58	1.61	0.48	98.78	0.88	0	0.81	9.7	32.26	0.48	6.85	3.31	0	2.5	0.57	0	0.15	1.61	0.01	0.16	0.31	0.91	7.53	0.34	0.01	2.75	16.83	0	0	13.08	-46.03	-7.07	63.23	139.58	1137.75	127.21	1467.31	482.69	1219.5	203.98	1358.68	214.39
51.851	0	0.08	0.39	0.02	0.59	0.04	0.11	0.56	1.84	0.46	98.81	0.83	0	1.01	9.96	31.26	0.46	7	3.23	0	2.7	0.61	0	0.16	1.84	0.01	0.2	0.45	0.83	7.29	0.35	0.01	2.77	15.81	0	0	12.4	-44.94	-7.63	63.16	145.32	1134.55	123.58	1467.94	484.06	1213.95	204.32	1359.21	208.62
51.885	0	0.07	0.24	0.02	0.68	0.04	0.13	0.68	1.91	0.46	98.64	0.98	0	2.96	13.19	33.45	0.46	5.48	2.34	0	2.42	0.79	0	0.18	1.91	0.01	0.16	0.39	0.78	8.24	0.38	0.03	2.56	11.79	0	0	10.25	-39.44	-7.97	63.65	147.66	1145.4	141.54	1460.01	478.66	1214.74	217.35	1362.37	220.4
51.918	0	0.07	0.2	0.02	0.54	0.04	0.12	0.51	1.87	0.46	98.92	0.77	0	6.79	11.69	30.06	0.46	3.88	1.53	0	2.24	0.79	0	0.19	1.87	0.01	0.14	0.3	0.84	7.72	0.39	0.15	2.65	9.17	0	0	9.62	-35.09	-9.82	64.65	160.49	1142.06	143.42	1454.66	480.73	1201.23	228.92	1360.91	212.79
51.951	0	0.07	0.17	0.02	0.45	0.04	0.12	0.39	1.62	0.47	99.1	0.6	0	8.73	10.72	26.81	0.47	2.83	1.26	0.01	2.11	1.22	0	0.19	1.62	0.01	0.12	0.19	0.94	6.5	0.35	2.29	2.88	7.23	0	0	4.54	-33.74	-10.35	64.19	165.43	1139.41	147.85	1445.95	477.7	1192.78	234.66	1356.15	208.6
51.985	0	0.07	0.17	0.02	0.35	0.04	0.13	0.28	2.17	0.38	99.3	0.46	0	16.9	9.45	22.51	0.38	1.56	1.6	0.01	2.06	1.18	0	0.28	2.17	0.01	0.15	0.21	0.77	5.56	0.35	12.61	3.17	6.07	0	0	6.79	-29.96	-8.13	64.28	172.88	1132.88	152.08	1435.12	476.62	1183.22	234.8	1355.09	216.1
52.018	0	0.07	0.13	0.02	0.32	0.04	0.11	0.25	2.23	0.32	99.35	0.5	0	46.03	6.6	23.73	0.32	1.09	1.95	0.01	2.11	0.78	0	0.29	2.23	0.02	0.14	0.23	0.74	5.31	0.35	10.03	3.28	4.16	0	0	12.29	-22.8	-9.39	66.77	176.29	1130.69	156.54	1429.58	476.04	1176.34	240.75	1351.83	223.97
52.051	0	0.07	0.09	0.03	0.32	0.04	0.1	0.26	1.88	0.3	99.35	0.59	0	63.37	5.13	26.39	0.29	0.74	3.41	0.01	2.75	1.19	0	0.3	1.88	0.02	0.12	0.2	0.88	5.15	0.34	11.74	3.76	1.49	0	0	10.85	-19.26	-8.75	66.88	185.16	1127.37	159.48	1422.93	475.1	1167.85	244.58	1351.73	222.86
52.085	0	0.07	0.07	0.03	0.32	0.05	0.08	0.27	1.33	0.31	99.36	0.68	0	84.66	3.87	28.85	0.27	0.5	4.84	0.03	3.22	1.16	0	0.31	1.33	0.02	0.11	0.24	1.13	5.31	0.35	11.32	4.68	0	0	0	10.91	-13.46	-5.87	68.16	190.76	1121.67	164.54	1409.98	472.5	1159.87	243.61	1350.05	228.69
52.118	0	0.06	0.06	0.03	0.34	0.06	0.07	0.3	0.74	0.28	99.33	0.87	0	87.83	2.61	32.3	0.26	0.38	5.37	0.05	3.85	2.09	0	0.28	0.74	0.02	0.08	0.08	1.36	5.28	0.34	2.41	5.14	0	0	0	6.74	-12.12	-5.04	67.8	187.85	1124.68	172.78	1399.9	466.61	1159.43	247.94	1346.44	230.2
[truncated: 32,413 more rows]
[truncated: 4 more columns]
