# Supplementary material for: Exploring emotion recognition in patients with mild cognitive impairment and Alzheimer’s dementia undergoing a rehabilitation program
Source: PLoS One. 2025 Apr 24;20(4):e0322213. doi: 10.1371/journal.pone.0322213 (PMC12021228; doi:10.1371/journal.pone.0322213)
Supplement: S3 Data — (ZIP) [file pone.0322213.s005.zip › raw data21-30/No27 Aerobic exercise.csv]

time stamp	face id	anger	contempt	disgust	fear	joy	sadness	surprise	sentimentality	confusion	neutral	engagement	valence	attention	inner brow raise	brow raise	brow furrow	eye widen	cheek raise	lid tighten	nose wrinkle	upper lip raise	dimpler	lip corner depressor	chin raise	lip pucker	lip stretch	lip press	mouth open	jaw drop	lip suck	eye closure	smile	smirk	blink	blink rate	pitch	yaw	roll	brightness	interocular distance	topleft_x	topleft_y	bottomright_x	bottomright_y	outer_right_eye_X	outer_right_eye_Y	outer_left_eye_X	outer_left_eye_Y
0.066
0.1
0.133
0.166
0.2
0.233
0.266
0.3
0.333
0.366
0.4
0.433
0.467
0.5
0.533
0.567
0.6
0.633
0.667
0.7
0.734
0.767
0.8
0.834
0.867
0.9
0.934
0.967
1
1.034
1.067
1.101
1.134
1.167
1.201
1.234
1.267
1.301
1.334
1.367
1.401
1.434
1.468
1.501
1.534
1.568	0	0.12	0.15	0.02	0.13	0.04	0.12	0.11	0.26	0.26	99.7	0.33	0	32.05	0.32	1.43	0.26	0.11	1.26	0.03	0.14	0.03	0	0.01	0.06	0.02	0.02	0.04	0.8	15.03	0.05	0.29	2.87	0	0		-1.58	-25.76	-0.96	70.32	96.93	908.69	470.31	1066.03	637.92	936.88	505.69	1033.81	505.09
1.601	0	0.11	0.14	0.02	0.12	0.04	0.12	0.09	0.15	0.15	99.71	0.33	0	8.98	0.29	0.84	0.15	0.1	1.91	0.04	0.12	0.02	0	0.01	0.05	0.01	0.05	0.04	0.52	10.53	0.11	0.27	3.73	0	0		-4.42	-33.58	-4.38	69.19	88.24	907.83	470.17	1067.09	639.32	938.54	506.92	1026.71	503.42
1.634	0	0.11	0.14	0.02	0.12	0.04	0.11	0.09	0.12	0.1	99.72	0.33	0	7.12	0.28	0.76	0.1	0.13	2.26	0.04	0.12	0.02	0	0.01	0.06	0.01	0.05	0.07	0.46	10.02	0.12	0.51	3.84	0	0		-1.73	-34.85	-6.02	69.13	86.63	908.48	471.82	1068.15	641.34	938.88	509.98	1025.41	505.97
1.668	0	0.11	0.14	0.02	0.11	0.05	0.11	0.08	0.09	0.09	99.73	0.33	0	11.76	0.27	0.71	0.09	0.16	2.38	0.03	0.11	0.02	0	0.02	0.08	0.01	0.07	0.09	0.42	7.49	0.09	0.32	4.52	0	0		0.11	-32.08	-7.02	69.2	89	906.11	469.94	1070.2	644.03	936.75	509.9	1025.66	505.73
1.701	0	0.11	0.14	0.02	0.11	0.05	0.11	0.08	0.17	0.08	99.73	0.33	0	10.83	0.25	0.69	0.08	0.17	2.83	0.03	0.09	0.01	0	0.02	0.11	0.01	0.08	0.17	0.35	6.42	0.09	0.66	4.48	0	0		-1.78	-32.54	-6.36	69.4	92.53	906.96	470.72	1068.62	641.94	934.93	510.75	1027.27	504.7
1.735	0	0.11	0.13	0.02	0.11	0.05	0.11	0.07	0.21	0.09	99.73	0.33	0.06	13.21	0.24	0.66	0.09	0.15	2.97	0.03	0.09	0.01	0	0.02	0.1	0.02	0.07	0.21	0.37	5.63	0.08	2.19	4.67	0	0		2.04	-31.41	-6.74	69.44	89.71	905.35	471.01	1067.73	643.38	935	510.84	1024.64	507.26
1.768	0	0.11	0.14	0.02	0.11	0.05	0.11	0.08	0.18	0.13	99.73	0.33	0	15.63	0.26	0.63	0.13	0.14	2.97	0.04	0.11	0.01	0	0.01	0.09	0.02	0.06	0.18	0.49	6.6	0.07	6	4.56	0	0		0.33	-30.43	-5.72	69.96	93.39	905.24	472.79	1067.55	645.01	933.69	512.44	1026.99	508.21
1.801	0	0.11	0.13	0.02	0.11	0.05	0.11	0.08	0.21	0.21	99.73	0.33	0.42	17.55	0.28	0.62	0.21	0.15	3.52	0.07	0.14	0.02	0	0.01	0.06	0.02	0.05	0.1	0.64	9.07	0.05	10.73	4.84	0	0		-4.28	-29.74	-2.47	69.43	102.88	906.42	474.96	1065.48	642.8	930.91	512.31	1033.73	508.79
1.835	0	0.11	0.13	0.02	0.11	0.06	0.11	0.08	0.28	0.28	99.74	0.33	1.21	29.32	0.23	0.53	0.28	0.18	5.06	0.11	0.25	0.04	0	0.01	0.05	0.01	0.05	0.08	0.62	9.24	0.04	1.42	5.04	0	0		-4	-26.4	-2.05	69.35	98.55	905.13	473.37	1067.12	643.93	933.87	508.67	1032.41	510.26
1.868	0	0.11	0.13	0.02	0.11	0.06	0.12	0.09	0.36	0.36	99.73	0.33	0.95	22.32	0.24	0.51	0.36	0.19	5.26	0.15	0.38	0.06	0	0.01	0.05	0.01	0.05	0.1	0.59	10.05	0.04	11.74	4.81	0	0		-4.87	-28.23	-1.55	69.83	94.86	908.76	480.55	1062.27	644.5	935.63	516.21	1030.37	511.49
1.901
1.935
1.968
2.001
2.035
2.068
2.102
2.135
2.168
2.202
2.235
2.268
2.302
2.335
2.368
2.402
2.435
2.469
2.502
2.535
2.569
2.602
2.635
2.669
2.702
2.736
2.769
2.802
2.836
2.869
2.902
2.936
2.969
3.002
3.036
3.069
3.103
3.136
3.169
3.203
3.236
3.269
3.303
3.336
3.369
3.403
3.436
3.47
3.503
3.536
3.57
3.603
3.636
3.67
3.703
3.737
3.77
3.803
3.837
3.87
3.903
3.937
3.97
4.003
4.037
4.07
4.104
4.137
4.17
4.204
4.237
4.27
4.304
4.337
4.37
4.404
4.437
4.471
4.504
4.537
4.571
4.604
4.637
4.671
4.704
4.738
4.771
4.804
4.838
4.871
4.904
4.938
4.971
5.004
5.038
5.071
5.105
5.138
5.171
5.205
5.238
5.271
5.305
5.338
5.371
5.405
5.438
5.472
5.505
5.538
5.572
5.605
5.638
5.672
5.705
5.739
5.772
5.805
5.839
5.872
5.905
5.939
5.972
6.005
6.039
6.072
6.106
6.139
6.172
6.206
6.239
6.272
6.306
6.339
6.372
6.406
6.439
6.473
6.506
6.539
6.573
6.606
6.639
6.673
6.706
6.74
6.773
6.806
6.84
6.873
6.906
6.94
6.973
7.006
7.04
7.073
7.107
7.14
7.173
7.207
7.24
7.273
7.307
7.34
7.373
7.407
7.44
7.474
7.507
7.54
7.574
7.607
7.64
7.674
7.707
7.741
7.774
7.807
7.841
7.874
7.907
7.941
7.974
8.007
8.041
8.074
8.108
8.141
8.174
8.208
8.241
8.274
8.308
8.341
8.374
8.408
8.441
8.475
8.508
8.541
8.575
8.608
8.641
8.675
8.708
8.742
8.775
8.808
8.842
8.875
8.908
8.942
8.975
9.008
9.042
9.075
9.109
9.142
9.175
9.209
9.242
9.275
9.309
9.342
9.375
9.409
9.442
9.476
9.509
9.542
9.576
9.609
9.642
9.676
9.709
9.743
9.776
9.809
9.843
9.876
9.909
9.943
9.976
10.009
10.043
10.076
10.11
10.143
10.176
10.21
10.243
10.276
10.31
10.343
10.376
10.41
10.443
10.477
10.51
10.543
10.577
10.61
10.643
10.677
10.71
10.744
10.777
10.81
10.844
10.877
10.91
10.944
10.977
11.01
11.044
11.077	1	0.13	0.06	0.03	0.13	0.37	0.1	0.22	0.16	0.07	99.25	1.38	17.68	95.81	2.34	0.42	0.07	0.3	15.84	0.41	0.05	0.86	0	0.04	0.16	0	0.01	0.09	24.4	29.78	0.01	0.36	16.55	0	0		17.71	-6.35	4.97	78.56	101.1	855.92	438.76	1018.98	614.7	890.41	472.3	990.35	487.54
11.111	1	0.16	0.1	0.04	0.17	0.11	0.11	0.21	0.08	0.08	99.59	0.87	7.05	97.71	1.52	0.66	0.08	0.32	10.85	0.28	0.04	0.39	0	0.02	0.04	0	0.01	0.03	22.79	29.15	0	0.29	8.29	0	0		15.32	-3.24	4.57	78.7	101.39	860.19	436.94	1015.26	605.41	889.87	470.99	990.94	479.11
11.144	1	0.16	0.13	0.03	0.16	0.07	0.12	0.23	0.09	0.09	99.53	0.46	2.88	98.49	1.09	0.68	0.09	0.48	9.16	0.28	0.06	0.39	0	0.04	0.04	0	0.01	0.03	15.43	32.45	0	0.09	4.97	0	0		14.35	-1.12	2.57	78.87	97.18	862.37	436.78	1013.05	599.6	890.36	470.27	987.26	477.65
11.177	1	0.14	0.14	0.03	0.14	0.06	0.12	0.19	0.09	0.09	99.63	0.33	1.16	98.27	0.9	0.57	0.09	0.42	7.47	0.26	0.08	0.35	0	0.05	0.04	0	0.01	0.04	9.25	27.32	0	0.02	3.99	0	0		18.9	-1.81	2.91	81.38	103.11	867.12	438.38	1010.44	593.1	888.77	471.64	991.65	478.51
11.211	1	0.13	0.15	0.03	0.14	0.05	0.12	0.18	0.11	0.11	99.64	0.33	0	98.67	0.87	0.53	0.11	0.36	5.08	0.29	0.13	0.26	0	0.08	0.04	0	0.01	0.04	5.9	26.73	0	0.02	3.29	0	0		19.23	-0.47	0.63	81.78	106.23	868.66	438.74	1011.61	591.73	886.71	473.6	992.83	478.43
11.244	1	0.13	0.16	0.03	0.14	0.04	0.13	0.16	0.1	0.1	99.69	0.33	0	97.3	0.84	0.55	0.1	0.34	3.95	0.23	0.26	0.44	0	0.1	0.04	0	0.01	0.07	4.67	23.39	0	0.03	2.55	0	0		17.56	4.07	-0.1	81.6	104.53	868.23	439.81	1008.3	589.4	885.14	474.49	989.63	477.69
11.277	1	0.13	0.16	0.03	0.14	0.04	0.13	0.14	0.12	0.12	99.67	0.33	0	98.21	0.77	0.59	0.11	0.37	3.17	0.22	0.42	0.56	0	0.12	0.04	0	0.01	0.08	4.06	20.57	0	0.03	2.07	0	0		16.84	1.96	-1.1	81.51	105.56	868.86	439.23	1008.79	587.99	884.31	474.77	989.85	476.29
11.311	1	0.13	0.17	0.03	0.14	0.04	0.13	0.15	0.14	0.14	99.67	0.33	0	98.45	0.71	0.64	0.12	0.37	3.36	0.2	0.56	0.92	0	0.14	0.04	0	0.01	0.08	4.6	21.97	0.01	0.03	1.82	0	0		18.24	1.23	-0.04	82.07	107.13	868.23	438.58	1009.4	589.16	884.37	473.82	991.46	476.88
11.344	1	0.14	0.17	0.03	0.14	0.04	0.13	0.15	0.17	0.17	99.66	0.33	0	98.53	0.58	0.72	0.14	0.41	3.73	0.18	0.73	1.46	0	0.17	0.03	0	0	0.05	5.39	21.97	0.01	0.02	1.63	0	0		20.64	0.99	0.7	83.05	107.06	868.69	438.42	1010.01	590.1	885.56	473.71	992.56	477.32
11.377	1	0.14	0.17	0.03	0.14	0.04	0.13	0.15	0.19	0.19	99.66	0.33	0	98.17	0.52	0.71	0.14	0.43	4.51	0.17	0.93	1.47	0	0.19	0.04	0	0	0.04	6.38	21.92	0.01	0.02	1.48	0	0		18.26	2.09	-0.76	82.39	106.36	868.48	438.37	1010.35	589.9	884.77	474.49	991.12	476.04
11.411	1	0.14	0.17	0.03	0.14	0.04	0.13	0.14	0.19	0.19	99.66	0.33	0	98.19	0.55	0.76	0.17	0.4	5.02	0.16	1.12	1.35	0	0.19	0.04	0	0	0.03	5.71	21.11	0.01	0.03	1.3	0	0		16.12	2.02	-0.85	81.85	101.33	870.47	439.38	1008.76	586.86	887.49	473.84	988.8	475.91
11.444	1	0.14	0.17	0.03	0.14	0.03	0.13	0.13	0.19	0.19	99.66	0.33	0	98.41	0.66	0.95	0.19	0.41	3.72	0.13	1.12	0.92	0	0.19	0.04	0	0	0.04	5.12	19.42	0.01	0.01	1.24	0	0		13.96	1.39	-0.21	80.98	102.04	872.33	440.08	1008.7	585.02	888.53	473.41	990.54	476.05
11.478	1	0.13	0.17	0.03	0.14	0.03	0.13	0.13	0.2	0.2	99.66	0.33	0	98.28	0.63	1.22	0.2	0.45	2.72	0.12	0.9	0.63	0	0.2	0.04	0	0	0.07	4.48	18.44	0.01	0.01	1.26	0	0		17.42	1.77	0.31	82.18	103.85	871.57	438.08	1010.23	586.42	888.41	472.36	992.22	475.27
11.511	1	0.13	0.17	0.03	0.14	0.03	0.13	0.13	0.22	0.22	99.66	0.33	0	98.38	0.76	1.6	0.22	0.42	2.57	0.11	0.74	0.4	0	0.17	0.04	0	0	0.05	3.85	17.34	0.01	0.01	1.31	0	0		16.92	1.48	1.05	82.01	106.4	872.54	437.92	1008.87	583.58	887.52	471.63	993.89	474.36
11.544	1	0.13	0.17	0.03	0.14	0.03	0.13	0.12	0.24	0.24	99.66	0.33	0	98.38	0.81	1.57	0.24	0.33	2.77	0.12	0.61	0.39	0	0.16	0.04	0	0	0.06	3.4	16.45	0.01	0.03	1.34	0	0		22.44	-1.48	-0.92	83.8	107.59	871.89	433.74	1013.14	585.4	887.04	471.25	994.63	471.35
11.578	1	0.13	0.17	0.03	0.14	0.03	0.13	0.11	0.31	0.31	99.65	0.33	0	98.54	1.01	1.45	0.31	0.29	3.27	0.14	0.5	0.46	0	0.14	0.03	0	0	0.05	2.56	14.74	0	0.02	1.02	0	0		21	-0.93	-1.85	82.93	108.58	872.08	431.27	1016.09	585.14	887.33	469.66	995.92	469.26
11.611	1	0.13	0.17	0.03	0.14	0.03	0.13	0.11	0.33	0.33	99.65	0.33	0	98.76	1.07	1.33	0.33	0.21	3.7	0.13	0.54	0.44	0	0.13	0.03	0	0	0.06	2.4	13.94	0	0.03	1.06	0	0		21.55	-0.11	-1.87	83.15	108.64	872.92	431.61	1017.58	585.86	888.46	469.75	997.09	470.75
11.644	1	0.13	0.18	0.03	0.14	0.04	0.14	0.1	0.41	0.41	99.65	0.33	0	98.51	1.2	1.14	0.41	0.16	4.82	0.14	0.72	0.7	0	0.15	0.04	0	0	0.09	1.76	12.81	0.01	0.02	0.99	0	0		22.96	-1.03	-2.26	83.67	110.56	873.92	431.14	1018.64	585.4	888.14	470.37	998.7	470.08
11.678	1	0.13	0.18	0.03	0.14	0.04	0.14	0.1	0.49	0.49	99.65	0.33	0	98.73	1.24	0.93	0.49	0.11	5.15	0.15	0.8	0.59	0	0.17	0.04	0	0	0.12	1.42	11.71	0.01	0.01	1	0	0		21.11	-0.22	-1.81	83.14	109.91	875.18	432.08	1019.12	585.54	889.74	470.47	999.65	470.36
11.711	1	0.12	0.18	0.03	0.13	0.04	0.14	0.1	0.45	0.45	99.65	0.33	0	98.29	1.18	0.77	0.45	0.08	5.46	0.17	0.95	0.4	0	0.18	0.04	0	0	0.19	1.3	12.29	0.01	0.01	1.13	0	0		20.07	-1.74	-1.35	82.68	109.88	876.86	432.38	1020	585	891.41	470.16	1001.29	470.23
11.745	1	0.12	0.17	0.02	0.13	0.04	0.14	0.1	0.47	0.47	99.65	0.33	0	98.5	1.26	0.63	0.47	0.06	5.63	0.17	0.86	0.21	0	0.17	0.04	0	0	0.25	1.16	12.29	0.01	0.01	1.26	0	0		21.71	-1.07	-0.59	83.51	109.18	879.26	433.29	1020.3	584.33	893.77	470.4	1002.95	471.08
11.778	1	0.12	0.17	0.02	0.13	0.04	0.14	0.1	0.44	0.44	99.65	0.33	0	98.35	1.11	0.48	0.44	0.04	5.06	0.22	0.76	0.24	0	0.19	0.06	0	0	0.3	1.03	13.67	0.01	0.02	1.44	0	0		22.09	-1.55	0.09	83.71	107.46	881.35	434.08	1020.66	583.59	896.44	470.13	1003.88	471.95
11.811	1	0.12	0.17	0.02	0.13	0.04	0.14	0.11	0.5	0.4	99.66	0.33	0	98.1	1.41	0.49	0.4	0.03	4.05	0.17	0.55	0.18	0	0.22	0.09	0	0.01	0.5	0.92	13.7	0.01	0.01	1.52	0	0		21.87	-2.28	0.62	83.69	106.72	884.51	436.04	1020.71	582.39	898.84	471.26	1005.55	472.8
11.845	1	0.12	0.17	0.02	0.13	0.04	0.13	0.1	0.49	0.41	99.67	0.33	0	98.42	1.55	0.61	0.41	0.02	3.49	0.12	0.41	0.17	0	0.21	0.13	0	0.01	0.49	0.55	11.27	0.01	0.01	1.88	0	0		22.28	-1.33	1.17	84.12	106.06	885.61	437.34	1019.33	580.75	899.52	471.27	1005.53	474.54
11.878	1	0.12	0.16	0.02	0.13	0.04	0.14	0.1	0.44	0.44	99.67	0.33	0	98.62	2.02	0.73	0.44	0.02	2.92	0.12	0.48	0.23	0	0.24	0.15	0	0.02	0.44	0.4	10.44	0.01	0.01	2.06	0	0		24.15	-0.67	0.41	85.19	106.4	886.74	438.02	1018.77	579.05	899.02	472.28	1005.37	475.45
11.911	1	0.12	0.16	0.02	0.14	0.04	0.14	0.1	0.47	0.47	99.67	0.33	0	98.25	2.58	0.99	0.47	0.02	2.66	0.1	0.63	0.25	0	0.27	0.18	0	0.02	0.34	0.44	10.81	0.01	0.01	2.04	0	0		22.79	-1.86	-0.4	84.71	105.22	887.2	438.53	1018.4	577.98	898.97	472.82	1004.16	475.32
11.945	1	0.11	0.16	0.02	0.14	0.04	0.14	0.11	0.45	0.45	99.69	0.33	0	98.55	3	1.41	0.45	0.02	2.54	0.08	0.76	0.29	0	0.3	0.18	0	0.02	0.19	0.38	11.3	0.02	0.01	2.48	0	0		23.26	-0.92	-1.72	85.08	103.52	887.74	437.66	1019.75	577.8	899.75	473.01	1003.26	474.22
11.978	1	0.11	0.15	0.02	0.14	0.04	0.14	0.11	0.46	0.46	99.69	0.33	0	98.67	3.22	1.6	0.46	0.02	2.95	0.08	0.84	0.29	0	0.31	0.16	0	0.02	0.13	0.45	11.45	0.02	0.01	2.56	0	0		21.65	-0.45	-1.5	84.26	104.86	886.17	434.36	1022.64	579.95	899.89	470.64	1004.75	470.99
12.011	1	0.11	0.15	0.02	0.14	0.04	0.14	0.11	0.49	0.49	99.7	0.33	0	98.76	3.08	1.78	0.49	0.03	3.69	0.08	0.67	0.24	0	0.32	0.16	0	0.01	0.09	0.46	10.98	0.02	0.01	2.85	0	0		19.79	0.09	-0.5	83.83	100.86	886.8	433.86	1023.33	580.29	903.42	468.58	1004.26	470.42
12.045	1	0.11	0.15	0.02	0.14	0.04	0.14	0.12	0.5	0.5	99.7	0.33	0	98.49	3.64	2.18	0.5	0.04	4.06	0.07	0.43	0.18	0	0.41	0.14	0	0.01	0.05	0.43	12.11	0.02	0.02	3.01	0	0		18.93	-1.12	-0.15	83.1	104.85	885.41	432.01	1022.84	578.45	900.71	466.48	1005.52	469.58
12.078	1	0.11	0.15	0.02	0.15	0.04	0.14	0.12	0.53	0.53	99.71	0.33	0	98.77	4.08	2.29	0.53	0.06	4.6	0.07	0.31	0.15	0	0.35	0.1	0	0.01	0.04	0.49	13.1	0.01	0.01	2.98	0	0		19.29	0.08	1.89	83.01	107.49	885.14	430	1023.21	578	901.16	463.61	1008.56	468.26
12.112	1	0.11	0.14	0.02	0.14	0.04	0.14	0.14	0.46	0.46	99.72	0.33	0	98.7	3.64	2.34	0.46	0.09	3.98	0.07	0.22	0.13	0	0.43	0.08	0	0.01	0.03	0.51	16.04	0.02	0.01	3.51	0	0		15.65	-0.35	0.64	81.99	102.47	887.07	428.88	1022.61	573.64	903.27	462.05	1005.71	464.79
12.145	1	0.11	0.14	0.02	0.14	0.04	0.14	0.14	0.47	0.44	99.72	0.33	0	98.3	3.27	2.22	0.44	0.11	4.04	0.08	0.23	0.16	0	0.47	0.05	0	0.01	0.03	0.65	16.57	0.02	0.02	3.56	0	0		21.98	-1.7	-0.72	84.04	104.49	885.9	424.94	1026.45	576.18	902.46	461.65	1006.95	462.42
12.178	1	0.11	0.14	0.02	0.14	0.05	0.14	0.14	0.46	0.46	99.72	0.33	0	98.71	2.93	2.43	0.46	0.15	4.83	0.1	0.27	0.24	0	0.41	0.04	0	0	0.03	0.82	16.86	0.01	0.03	3.52	0	0		18.17	-0.32	-0.81	82.58	106.2	885.92	424.5	1026.35	573.52	901.51	459.64	1007.66	463.1
12.212	1	0.11	0.15	0.02	0.14	0.05	0.14	0.13	0.5	0.5	99.71	0.33	0	98.45	2.63	2.45	0.5	0.18	5.01	0.12	0.29	0.32	0	0.36	0.03	0	0	0.02	1.26	16.08	0.01	0.02	3.11	0	0		20.17	-1.24	-1.12	83.13	106.71	886.12	423.73	1027.43	574.01	901.62	459.8	1008.28	462.66
12.245	1	0.11	0.14	0.02	0.15	0.04	0.13	0.14	0.49	0.49	99.7	0.33	0	98.15	2.59	3.36	0.49	0.23	3.91	0.1	0.24	0.32	0	0.34	0.03	0	0	0.03	1.47	15.53	0.01	0.02	2.9	0	0		20.38	2.15	-1.26	83.21	109.67	886.8	424.31	1027.94	573.93	900.61	460.86	1010.25	463.25
12.278	1	0.11	0.14	0.02	0.16	0.04	0.13	0.14	0.51	0.51	99.68	0.33	0	98.36	3.24	4.57	0.51	0.28	3.08	0.08	0.2	0.2	0	0.27	0.03	0	0	0.03	2.12	14.43	0.01	0.02	2.58	0	0		20.92	1.52	-1.33	83.24	111.2	886.61	424.82	1028.28	575.01	899.81	461.96	1011	463.74
12.312	1	0.11	0.14	0.02	0.17	0.04	0.13	0.14	0.67	0.67	99.65	0.33	0	98.76	3.42	5.44	0.67	0.32	2.43	0.08	0.16	0.13	0	0.2	0.03	0	0	0.05	3.74	13.46	0.01	0.01	2.38	0	0		17.63	0.12	-1.7	82.04	106.96	886.45	424.76	1027.41	573.98	901.17	460.93	1008.11	462.63
12.345	1	0.12	0.14	0.03	0.17	0.04	0.13	0.14	0.7	0.7	99.65	0.33	0	98.4	2.62	5.66	0.7	0.33	2.19	0.09	0.18	0.13	0	0.16	0.02	0	0	0.05	4.42	13.54	0.01	0.01	2.4	0	0		15.41	1.41	0.44	81.31	107.8	887.57	430.65	1026.18	577.55	902.52	464.34	1010.23	468.54
12.378	1	0.12	0.15	0.03	0.17	0.04	0.13	0.13	0.84	0.84	99.66	0.33	0	98.73	2.22	4.72	0.84	0.36	2.74	0.11	0.25	0.15	0	0.16	0.03	0	0	0.07	5.07	13.67	0.01	0.03	2.29	0	0		18.97	-0.21	-1.35	82.63	107.23	888.36	431.6	1025.95	577.52	901.53	467.56	1008.76	468.42
12.412	1	0.13	0.15	0.03	0.18	0.04	0.13	0.13	0.83	0.83	99.64	0.33	0	98.78	1.94	5.17	0.83	0.38	3.11	0.1	0.26	0.17	0	0.13	0.03	0	0	0.08	7.7	13.37	0	0.03	2.33	0	0		15.18	-0.03	-0.47	81.1	106.38	889.85	435.19	1028.6	582.27	904.78	469.74	1011.14	472.06
12.445	1	0.13	0.15	0.03	0.17	0.04	0.13	0.12	0.87	0.87	99.66	0.33	0	98.55	1.78	4.4	0.87	0.44	3.71	0.1	0.27	0.15	0	0.13	0.03	0	0.01	0.06	6.99	12.62	0	0.09	2.35	0	0		18	-0.92	-1.17	82.19	105.78	890.81	436.9	1027.95	582.95	904.65	472.8	1010.43	472.53
12.479	1	0.13	0.15	0.03	0.17	0.04	0.13	0.11	0.92	0.92	99.67	0.33	0	98.41	1.61	3.58	0.92	0.46	4.87	0.11	0.27	0.12	0	0.11	0.03	0	0.01	0.05	6.66	11.23	0	0.05	2.47	0	0		18.64	-1.38	-1.63	82.45	107.39	890.36	436.69	1027.73	581.65	903.09	472.38	1010.47	474.08
12.512	1	0.13	0.15	0.03	0.16	0.04	0.13	0.11	0.99	0.99	99.69	0.33	0	98.42	1.41	2.65	0.99	0.47	5.42	0.18	0.41	0.16	0	0.1	0.04	0	0.01	0.06	5.92	11.24	0	0.04	2.39	0	0		19.44	-1.34	-1.48	82.91	108.98	891.71	438.26	1027.84	582.36	903.11	474.69	1012.09	474.31
12.545	1	0.14	0.16	0.03	0.15	0.05	0.14	0.1	1.11	1.11	99.69	0.33	0	96.84	1.28	2.06	1.11	0.42	7.4	0.33	0.58	0.28	0	0.12	0.05	0	0.02	0.06	5.76	10.4	0	0.02	2.45	0	0		18.89	-4.89	-0.61	82.14	108.11	891.54	438.12	1029.48	583.92	905	472.99	1013.06	476.44
12.579	1	0.14	0.16	0.03	0.15	0.04	0.13	0.09	1.16	1.16	99.67	0.33	0	97.01	1.06	1.76	1.16	0.37	5.52	0.41	0.68	0.45	0	0.16	0.07	0	0.01	0.05	6.21	7.83	0	0.06	2.06	0	0		17.64	-4.61	-1.11	81.48	107.44	891.2	437.54	1031.71	585.99	905.87	472.89	1013.26	476.13
12.612	1	0.14	0.17	0.03	0.16	0.04	0.13	0.09	1.26	1.26	99.67	0.33	0	98.46	1.16	1.97	1.26	0.43	3.55	0.42	0.65	0.43	0	0.18	0.1	0	0.01	0.04	6.5	7.31	0	0.05	1.81	0	0		17.21	-1.22	-2.08	81.61	109.8	890.33	437.96	1031.73	586.64	903.45	474.58	1013.23	476.22
12.645	1	0.15	0.17	0.03	0.17	0.03	0.14	0.09	1.48	1.48	99.66	0.33	0	98.14	1.51	2.34	1.48	0.48	2.85	0.44	0.48	0.52	0	0.23	0.11	0	0.01	0.03	6.77	6.5	0.01	0.06	1.52	0	0		16.94	-2.17	-2.92	81.49	103.75	891.14	438.42	1032.15	587.83	906.54	475.4	1010.29	475.03
12.679	1	0.15	0.17	0.03	0.17	0.03	0.14	0.08	1.37	1.69	99.66	0.33	0	96.07	1.64	2.31	1.69	0.46	2.49	0.56	0.39	0.46	0	0.26	0.12	0	0.01	0.02	6.46	5.88	0.01	0.06	1.37	0	0		18.33	-6.02	-1.19	81.52	105.85	891.72	439.51	1032.48	589.31	907.23	475.64	1013.06	477
12.712	1	0.15	0.17	0.03	0.17	0.04	0.14	0.09	1.42	1.8	99.65	0.33	0	97.72	1.78	2.77	1.8	0.38	3.89	0.75	0.42	0.65	0	0.26	0.13	0	0.01	0.02	7.5	6.42	0.01	0.03	1.42	0	0		19.4	-3.2	-2	82.18	106.64	892.03	439.41	1034.2	590.22	907.22	476.31	1013.85	477.86
12.746	1	0.15	0.17	0.03	0.18	0.04	0.15	0.09	1.42	2.53	99.63	0.33	0	98.58	2.38	3.48	2.53	0.39	7.2	1.13	0.6	1.5	0	0.31	0.17	0	0.01	0.02	7.68	6.09	0.01	0.02	1.42	0	0		15.34	-0.78	-3.23	80.74	102.5	892.71	439.66	1035.82	590.95	909.59	476.31	1012.09	477.09
12.779	1	0.15	0.17	0.03	0.19	0.04	0.17	0.1	1.5	3.26	99.61	0.33	0	98.75	3.4	3.97	3.26	0.4	7.33	1.14	0.78	1.85	0	0.37	0.19	0	0.01	0.02	6.97	5.94	0.01	0.02	1.5	0	0		17.08	-0.16	-2.47	81.38	101.64	892.3	439.49	1036.39	592.98	910.75	476.11	1012.38	477.44
12.812	1	0.15	0.17	0.03	0.2	0.04	0.17	0.1	1.56	3.45	99.6	0.33	0	98.39	4.2	3.61	3.45	0.44	7.54	1.1	1.11	2.61	0	0.35	0.16	0	0.01	0.02	7.35	5.82	0.01	0.04	1.56	0	0		17.18	-1.43	-2.06	81.21	101.35	892.1	438.97	1036.64	593.25	911.24	475.38	1012.57	477.13
12.846	1	0.16	0.18	0.03	0.2	0.04	0.19	0.1	1.58	4.23	99.6	0.33	0	98.5	5.05	3.16	4.23	0.47	6.64	1.39	1.22	2.9	0	0.45	0.13	0	0.01	0.02	6.41	5.12	0	0.04	1.58	0	0		16.63	-1.07	-2.97	81.07	99.34	891.95	438.46	1035.83	591.83	911.1	475.11	1010.44	475.94
12.879	1	0.17	0.18	0.03	0.21	0.04	0.19	0.1	1.61	4.45	99.59	0.33	0	98.37	5.01	2.82	4.45	0.44	6.9	1.77	1.04	3.04	0	0.38	0.1	0	0.01	0.02	8.11	5.29	0	0.07	1.61	0	0		17.78	-1.49	-4.16	81.37	100.01	890.45	437.67	1034.62	591.03	908.46	475.69	1008.47	474.84
12.912	1	0.17	0.18	0.03	0.21	0.04	0.19	0.09	1.7	4.53	99.59	0.33	0	98.34	4.49	2.75	4.53	0.37	7.54	2.03	0.9	3.11	0	0.37	0.09	0	0.01	0.01	9	5.28	0	0.05	1.7	0	0		17.52	-1.58	-3.97	81.28	100.16	889.08	437.86	1032.56	590.53	906.82	475.69	1006.97	474.69
12.946	1	0.19	0.18	0.04	0.21	0.04	0.19	0.09	1.65	4.74	99.57	0.33	0	98.11	4.22	2.58	5.19	0.34	7.38	1.97	0.81	2.97	0	0.38	0.1	0	0.01	0.02	10.66	4.74	0	0.04	1.65	0	0		17.5	-2.26	-4.09	81.24	100.41	888.17	438.26	1031.27	590.27	905.48	476.08	1005.88	475.1
12.979	1	0.19	0.18	0.04	0.21	0.05	0.18	0.09	1.76	4.74	99.58	0.33	0	98.76	3.62	2.22	4.74	0.32	8.11	1.52	0.65	2.2	0	0.35	0.1	0	0.01	0.02	11.53	4.83	0	0.07	1.76	0	0		15.27	0.09	-3.24	80.58	98.35	887.54	439.87	1029.25	590.96	905.95	476.43	1004.29	475.57
13.012	1	0.19	0.18	0.04	0.2	0.05	0.18	0.08	1.69	4.84	99.59	0.34	0	98.66	2.71	1.7	4.84	0.3	8.19	1.21	0.55	1.8	0	0.35	0.09	0	0.02	0.03	12.38	5.07	0	0.07	1.69	0	0		15.17	0.52	-4.05	80.8	95.13	887.11	439.43	1027.87	589.47	906.17	475.84	1001.3	474.77
13.046	1	0.21	0.19	0.04	0.21	0.04	0.17	0.08	1.61	4.84	99.58	0.4	0	97.84	1.86	1.46	4.84	0.32	7.86	1.29	0.43	1.48	0	0.31	0.07	0	0.03	0.04	15.02	5.37	0	0.04	1.61	0	0		14.79	-2.93	-3.97	80.28	97.44	886.88	439.7	1027.63	589.21	904.7	476.32	1002.13	475.1
13.079	1	0.21	0.19	0.04	0.2	0.05	0.17	0.08	1.68	4.85	99.59	0.44	0	97.84	1.27	1.44	4.85	0.33	9.96	1.33	0.34	1.85	0	0.31	0.07	0	0.04	0.05	14.04	5.79	0	0.03	1.68	0	0		14.77	-2.93	-3.89	80.19	97.95	886.5	439.62	1027.19	589.31	904.09	476.55	1002.01	474.48
13.113	1	0.21	0.18	0.04	0.2	0.06	0.17	0.08	2.31	4.83	99.57	0.61	0	98.18	0.91	1.6	4.83	0.35	12.94	1.41	0.26	2.03	0	0.25	0.07	0	0.06	0.07	15.75	7.11	0	0.02	2.31	0	0		13.45	-2.07	-3.83	79.73	97.67	886.06	439.79	1026.66	589.06	903.8	476.22	1001.46	474.64
13.146	1	0.21	0.17	0.04	0.19	0.06	0.16	0.08	2.72	4.51	99.59	0.49	0	97.78	0.69	1.67	4.51	0.33	10.57	1.57	0.25	1.85	0	0.23	0.08	0	0.1	0.09	14.96	6.75	0	0.06	2.72	0	0		15.05	-3.07	-3.25	80.41	98.25	886.27	439.78	1025.18	587.2	903.27	475.61	1001.52	475.26
13.179	1	0.2	0.17	0.04	0.19	0.06	0.16	0.08	2.65	4.59	99.6	0.41	0	98.41	0.67	1.76	4.59	0.33	9.59	1.65	0.25	1.87	0	0.25	0.09	0	0.12	0.11	13.5	6.11	0	0.06	2.65	0	0		16.94	-1.37	-4.04	81.3	98.74	886.01	439.82	1024.18	586.15	901.81	476.42	1000.54	475.4
13.213	1	0.19	0.17	0.04	0.18	0.05	0.16	0.08	2.74	4.74	99.62	0.33	0	98.38	0.65	1.85	4.74	0.35	7.01	1.82	0.29	1.96	0	0.27	0.08	0	0.11	0.07	11.32	5.73	0	0.06	2.74	0	0		15.24	-1.46	-3	80.84	95.67	886.15	441.2	1022.24	585.51	903.33	475.66	999	476.76
13.246	1	0.2	0.17	0.04	0.18	0.04	0.15	0.08	2.55	4.58	99.6	0.33	0	98.35	0.58	1.64	4.58	0.34	5.67	2.1	0.36	2.75	0	0.29	0.09	0	0.1	0.06	12.14	5.89	0	0.06	2.55	0	0		15.96	-1.55	-3.89	80.89	99.9	884.52	441.99	1021.17	586.11	899.04	478.19	998.93	477.17
13.279	1	0.2	0.17	0.04	0.18	0.04	0.15	0.08	2.53	3.97	99.6	0.33	0	98.55	0.51	1.68	3.97	0.31	5.48	2.11	0.35	3.13	0	0.28	0.08	0	0.08	0.04	12.27	6.03	0	0.06	2.53	0	0		14.41	-0.89	-4.27	80.51	97.95	884.17	442.72	1020.17	585.64	899.14	478.17	997.09	477.98
13.313	1	0.19	0.17	0.04	0.18	0.04	0.14	0.08	2.41	3.27	99.62	0.33	0	98.46	0.43	1.57	3.27	0.27	4.48	1.74	0.34	3.03	0	0.26	0.08	0	0.05	0.04	12.53	6.85	0	0.06	2.41	0	0		14.95	-1.22	-4.54	80.58	99.78	883.28	443.39	1020.21	587.33	897.52	479.92	997.28	478.31
13.346	1	0.19	0.17	0.04	0.18	0.04	0.14	0.08	2.33	3.37	99.61	0.33	0	97.84	0.42	1.48	3.37	0.22	4.38	1.87	0.27	2.07	0	0.25	0.07	0	0.03	0.05	13.08	7.51	0	0.03	2.33	0	0		15.97	-2.94	-3.14	81.22	95.74	882.76	443.66	1018.36	587.48	899.53	478.36	995.27	479.06
13.379	1	0.18	0.17	0.04	0.17	0.04	0.14	0.08	2.22	3.18	99.64	0.33	0	98.46	0.35	1.27	3.18	0.19	3.69	1.74	0.24	1.79	0	0.31	0.1	0	0.03	0.11	10.69	6.98	0	0.06	2.22	0	0		18.21	-1.2	-4.31	82.15	99.7	880.61	442.05	1019.34	589.2	895.97	479.56	995.65	477.49
13.413	1	0.17	0.17	0.03	0.16	0.04	0.14	0.08	2.1	2.58	99.66	0.33	0	98.15	0.33	1.23	2.58	0.15	3.4	1.41	0.2	1.5	0	0.37	0.11	0	0.02	0.12	9.08	7.56	0	0.03	2.1	0	0		15.04	-2.16	-3.25	81.12	97.45	879.43	441.89	1018.86	590.31	897.13	477.92	994.58	477.05
13.446	1	0.17	0.17	0.03	0.16	0.04	0.14	0.08	2.12	2.31	99.66	0.33	0	98.22	0.31	1.12	2.31	0.14	3.86	1.19	0.16	1.33	0	0.42	0.13	0	0.02	0.11	9.32	7.92	0	0.02	2.12	0	0		15.45	-1.93	-2.56	81.29	97.92	879.06	440.71	1019.17	589.75	897.38	476	995.3	477.21
13.48	1	0.17	0.17	0.03	0.16	0.04	0.14	0.09	2.15	2.25	99.66	0.33	0	97.88	0.3	1.04	2.25	0.13	5.47	1.27	0.16	1.18	0	0.45	0.15	0	0.02	0.06	9.35	10.71	0.01	0.02	2.15	0	0		18.34	-2.84	-2.42	82.02	99.11	878.81	438.83	1021.03	590.87	897.65	475.17	996.75	476.32
13.513	1	0.17	0.17	0.03	0.16	0.04	0.14	0.09	2.1	2.26	99.65	0.33	0	98.09	0.31	1.2	2.26	0.15	5.27	1.18	0.21	1.52	0	0.56	0.17	0	0.02	0.06	10.73	10.89	0.01	0.02	2.1	0	0		19.41	-2.31	-3.83	82.3	100.7	878.27	437.38	1022.48	591.4	896.18	475.84	996.87	474.54
13.546	1	0.18	0.17	0.04	0.17	0.04	0.14	0.09	2.08	2.38	99.65	0.33	0	98.26	0.35	1.22	2.38	0.17	5.68	1.21	0.31	1.97	0	0.58	0.21	0	0.03	0.11	10.77	11.22	0.01	0.04	2.08	0	0		17.88	-1.83	-5.31	81.59	100.76	877.88	435.7	1024.15	591.28	895.65	475.49	996.36	472.31
13.58	1	0.18	0.17	0.04	0.17	0.04	0.14	0.09	1.98	2.17	99.64	0.33	0	97.02	0.44	1.32	2.17	0.17	5.73	1.49	0.37	2.36	0	0.62	0.26	0	0.04	0.16	11.08	10.86	0.01	0.04	1.98	0	0		18.09	-4.59	-5.08	81.37	100.06	879.45	434.88	1024.67	589.34	897.2	474.17	997.23	471.59
13.613	1	0.17	0.17	0.04	0.16	0.04	0.14	0.1	2.01	2.21	99.65	0.33	0	96.53	0.42	1.35	2.21	0.17	5.17	1.46	0.41	2.54	0	0.54	0.29	0	0.05	0.27	9.63	11.07	0.01	0.07	2.01	0	0		19.3	-5.38	-5.66	81.33	101.12	879.58	432.83	1026.87	589.35	897.31	473.23	998.39	470.37
13.646	1	0.16	0.17	0.03	0.16	0.04	0.14	0.1	1.85	2.01	99.66	0.33	0	97.63	0.49	1.56	2.01	0.16	5.01	1.33	0.39	1.78	0	0.48	0.23	0	0.04	0.5	8.02	11.07	0.01	0.05	1.85	0	0		20.73	-3.41	-4.69	82.11	102.11	879.84	432.1	1027.5	589.58	898.02	472.06	1000.11	470.55
13.68	1	0.16	0.17	0.03	0.16	0.04	0.14	0.11	1.72	1.72	99.66	0.33	0	97.34	0.58	1.42	1.72	0.16	5.1	1.4	0.39	1.27	0	0.42	0.22	0	0.03	0.58	8.1	13.7	0.01	0.03	1.81	0	0		19.92	-4	-5.26	81.54	103.79	878.86	430.94	1028.48	589.92	896.63	471.75	1000.4	469.61
13.713	1	0.16	0.17	0.03	0.15	0.04	0.14	0.11	1.65	1.65	99.66	0.33	0	97.47	0.62	1.46	1.65	0.15	5.15	1.48	0.43	0.95	0	0.4	0.18	0	0.03	0.57	7.12	13.3	0.01	0.05	1.83	0	0		20.42	-3.74	-4.33	81.72	105.98	879.36	430.41	1028.53	589.01	896.47	470.8	1002.44	469.47
13.747	1	0.14	0.16	0.03	0.15	0.04	0.14	0.1	1.35	1.35	99.67	0.33	0	97.18	0.77	1.54	1.35	0.11	4.66	1.33	0.47	0.6	0	0.37	0.18	0	0.03	0.79	4.85	12.7	0.01	0.08	2.07	0	0		18.62	-4.3	-5.41	81.8	97.55	883.71	431.35	1026.54	583.45	901.41	470.29	998.91	467.32
13.78	1	0.14	0.16	0.03	0.14	0.04	0.13	0.1	1.2	1.2	99.67	0.33	0	98.03	1	1.66	1.2	0.08	3.84	1.38	0.41	0.47	0	0.37	0.15	0	0.02	0.63	3.8	11.78	0.01	0.05	2.11	0	0		24.75	-2.46	-3.57	84.18	105.81	882.83	430.9	1026.37	583.87	897.86	470.38	1003.67	470.03
13.813	1	0.13	0.16	0.03	0.14	0.04	0.13	0.1	1.04	1.04	99.68	0.33	0	98.23	1.14	2.12	1.04	0.05	3.37	1.08	0.28	0.32	0	0.37	0.16	0	0.01	0.9	3.18	11.28	0.01	0.03	2.1	0	0		23.75	-1.93	-2.68	83.88	105.86	883.03	430.11	1026.17	583.19	898.57	468.91	1004.43	468.67
13.847	1	0.13	0.16	0.02	0.14	0.04	0.13	0.1	1.31	0.78	99.69	0.33	0	97.76	1.16	2.42	0.78	0.04	2.86	0.81	0.22	0.25	0	0.49	0.17	0	0.01	1.31	2.12	9.83	0.02	0.03	2.27	0	0		22.76	-3.11	-3.03	83.2	106.51	884.15	430.32	1028.41	583.9	899.6	469.17	1006.11	469.41
13.88	1	0.12	0.15	0.02	0.14	0.04	0.13	0.1	1.03	0.63	99.7	0.33	0	98.22	1.36	2.92	0.63	0.03	2.35	0.55	0.15	0.17	0	0.49	0.18	0	0.01	1.03	1.94	9.67	0.02	0.03	2.4	0	0		24.21	-1.94	-2.87	84	104.81	885.18	430.55	1029.31	584.77	901.62	469.37	1006.43	469.83
13.913	1	0.12	0.15	0.02	0.14	0.04	0.13	0.1	1.06	0.58	99.7	0.33	0	98.59	1.67	2.93	0.58	0.02	2.23	0.43	0.12	0.15	0	0.52	0.19	0	0.01	1.06	1.67	8.69	0.02	0.02	2.34	0	0		22.36	-0.75	-2.39	83.5	102.98	887.17	431.82	1029.32	583.65	903.99	469.09	1006.96	470.7
13.947	1	0.12	0.15	0.02	0.14	0.03	0.13	0.09	0.59	0.59	99.69	0.33	0	97.06	1.85	2.78	0.59	0.02	2.05	0.37	0.12	0.11	0	0.42	0.17	0	0.01	0.55	1.16	7.26	0.02	0.04	2.22	0	0		21.76	-4.52	-1.78	83.03	102.13	889.92	435.19	1031.29	585.73	907.26	471.04	1009.31	474.99
13.98	1	0.12	0.16	0.02	0.14	0.03	0.13	0.09	0.59	0.59	99.68	0.33	0	98.45	1.75	2.51	0.59	0.02	1.86	0.27	0.12	0.09	0	0.38	0.15	0	0.01	0.22	1.4	7.09	0.01	0.06	2.02	0	0		19.88	-1.25	-3.04	82.66	101.25	890.25	436.15	1030.98	586.06	906.76	473.24	1008.01	473.41
14.013	1	0.12	0.16	0.02	0.14	0.03	0.13	0.08	0.61	0.61	99.67	0.33	0	98.02	1.54	2.08	0.61	0.03	1.87	0.21	0.12	0.1	0	0.31	0.11	0	0	0.1	1.28	6.36	0.01	0.05	1.77	0	0		18.12	-2.48	-2.19	81.87	102.79	892.08	437.05	1032.6	586.34	908.32	473.18	1011.1	474.52
14.047	1	0.12	0.16	0.02	0.14	0.03	0.13	0.08	0.52	0.52	99.67	0.33	0	98.53	1.45	1.95	0.52	0.03	1.81	0.18	0.16	0.12	0	0.21	0.09	0	0	0.04	1.03	6.16	0.01	0.03	1.63	0	0		18.34	-0.97	-2.99	82.28	103.51	893.21	438.25	1032.75	585.75	907.96	474.84	1011.47	475.5
14.08	1	0.12	0.17	0.02	0.14	0.03	0.13	0.08	0.51	0.51	99.67	0.33	0	97.92	1.42	1.84	0.51	0.04	1.49	0.15	0.18	0.13	0	0.18	0.06	0	0	0.02	1.28	6.38	0.01	0.03	1.56	0	0		16.99	-2.74	-2.7	81.56	105.74	893.39	438.62	1032.81	585.25	907.11	474.85	1012.84	476.07
14.114	1	0.12	0.17	0.02	0.14	0.03	0.13	0.08	0.39	0.39	99.67	0.33	0	98.27	1.41	1.98	0.39	0.05	1.42	0.14	0.18	0.11	0	0.15	0.04	0	0	0.01	1.59	6.18	0.01	0.03	1.47	0	0		17.23	-1.81	-2.7	81.77	106.06	892.9	438.16	1033.33	585.94	906.98	474.55	1013.03	476.05
14.147	1	0.12	0.17	0.02	0.14	0.03	0.13	0.08	0.39	0.39	99.67	0.33	0	97.5	1.39	1.9	0.39	0.07	1.55	0.16	0.19	0.11	0	0.14	0.03	0	0	0.01	2.01	6.06	0.01	0.05	1.45	0	0		15.25	-3.67	-2.33	80.79	104.54	892.04	438.33	1032.78	586.88	907.33	474.25	1011.86	475.41
14.18	1	0.12	0.17	0.02	0.14	0.03	0.13	0.08	0.41	0.41	99.67	0.33	0	98.57	1.33	1.98	0.41	0.09	1.83	0.18	0.14	0.09	0	0.15	0.03	0	0	0.01	2.3	6.61	0.01	0.02	1.5	0	0		15.45	-0.85	-1.7	81.25	101.17	892.4	438.62	1032.95	588.36	909.92	474.07	1011.08	475.01
14.214	1	0.12	0.16	0.02	0.15	0.03	0.13	0.09	0.42	0.42	99.67	0.33	0	97.22	1.52	2.26	0.42	0.12	2.49	0.18	0.13	0.16	0	0.17	0.03	0	0	0.03	2.77	6.93	0.01	0.02	1.5	0	0		13.6	-4.22	-2.32	79.96	100.88	892.26	435.92	1034.28	586.54	910.12	471.47	1011	472.54
14.247	1	0.12	0.16	0.02	0.15	0.03	0.13	0.09	0.48	0.48	99.68	0.33	0	96.38	2.05	2.8	0.48	0.15	2.99	0.22	0.13	0.27	0	0.18	0.04	0	0	0.04	2.91	6.85	0.01	0.02	1.68	0	0		14.78	-5.59	-0.65	80.39	100.48	893.3	434.68	1032.62	583.16	911.32	468.83	1011.77	471.24
14.28	1	0.13	0.16	0.03	0.16	0.04	0.14	0.1	0.5	0.5	99.68	0.33	0	96.53	2.47	3.25	0.5	0.19	3.74	0.22	0.11	0.31	0	0.17	0.06	0	0.01	0.06	4.13	7.48	0.01	0.02	1.62	0	0		14.69	-5.38	-0.68	80.61	97.64	892.31	431.4	1030.91	579.53	911.41	465.21	1009.02	467.57
14.314	1	0.13	0.16	0.03	0.17	0.04	0.14	0.1	0.63	0.63	99.67	0.33	0	97.11	2.46	3.21	0.63	0.19	4.24	0.24	0.14	0.56	0	0.15	0.08	0	0.01	0.06	5.96	7.96	0.01	0.03	1.64	0	0		16.01	-4.42	-1.27	81.41	97.39	891.89	429.16	1029.65	576.69	910.25	463.78	1007.64	464.58
14.347	1	0.13	0.16	0.03	0.17	0.04	0.14	0.1	0.67	0.67	99.67	0.33	0	98.66	2.46	2.82	0.67	0.19	3.78	0.25	0.14	0.5	0	0.15	0.1	0	0.01	0.05	6.35	8.03	0.01	0.01	1.61	0	0		19.61	-0.51	-1.42	83.24	102.35	892.33	429.11	1029.81	575.8	907.92	464.62	1010.27	465.9
14.38	1	0.14	0.16	0.03	0.17	0.03	0.14	0.1	0.83	0.83	99.65	0.33	0	98.75	2.74	2.6	0.83	0.17	3.55	0.26	0.17	0.6	0	0.14	0.15	0	0.01	0.05	7.9	7.96	0	0.01	1.52	0	0		20.66	-0.16	-1.94	83.57	101.21	892.57	428.77	1031.16	576.74	908.9	464.73	1010.11	466.17
14.414	1	0.16	0.17	0.03	0.19	0.03	0.14	0.1	1.07	1.07	99.62	0.33	0	98.5	2.64	2.48	1.07	0.17	2.73	0.21	0.19	0.47	0	0.09	0.15	0	0.02	0.05	12.28	10.08	0	0.02	1.39	0	0		16.27	-1.09	-1.77	81.78	99.45	892.96	428.76	1030.38	575.07	909.75	463.56	1009.19	464.69
14.447	1	0.16	0.17	0.03	0.19	0.03	0.14	0.1	1.15	1.15	99.61	0.33	0	98.64	2.95	2.43	1.15	0.15	2.36	0.23	0.2	0.28	0	0.09	0.15	0	0.01	0.07	12.66	9.7	0	0.02	1.35	0	0		19.05	-0.57	-2.32	82.41	106.8	892.37	427.44	1032.88	576.04	906.42	464.25	1013.22	465.31
14.481	1	0.17	0.17	0.04	0.21	0.03	0.15	0.11	1.38	1.38	99.58	0.33	0	98.62	3.1	2.81	1.38	0.13	2.57	0.28	0.2	0.18	0	0.09	0.14	0	0.01	0.09	16.01	10.35	0	0.02	1.49	0	0		17.69	-0.66	-2.52	81.78	105.58	891.8	426.59	1034.21	577.34	907.28	463.47	1012.86	464.55
14.514	1	0.17	0.16	0.04	0.21	0.03	0.14	0.1	1.39	1.39	99.58	0.33	0	98.6	2.93	3.05	1.39	0.12	2.65	0.29	0.24	0.2	0	0.11	0.14	0	0.01	0.12	15.82	8.89	0	0.02	1.6	0	0		18.2	-0.74	-2.93	82.05	104.02	890.81	426.65	1034.39	579.07	907.37	464.03	1011.38	464.65
14.547	1	0.16	0.16	0.04	0.21	0.04	0.14	0.1	1.4	1.4	99.58	0.33	0	98.37	2.89	3.64	1.4	0.11	3.61	0.36	0.3	0.37	0	0.12	0.13	0	0	0.14	14.98	8.2	0	0.01	1.71	0	0		18.62	-1.5	-3	81.93	106.05	889.41	425.88	1034.71	580.18	905.68	464.14	1011.73	464.08
14.581	1	0.16	0.16	0.04	0.22	0.04	0.15	0.1	1.6	1.6	99.57	0.33	0	98.71	3.66	4.25	1.6	0.12	3.9	0.37	0.34	0.51	0	0.19	0.15	0	0	0.12	14.74	6.79	0.01	0.03	1.88	0	0		20.71	-0.33	-3.29	82.62	107.89	888.84	426.12	1034.67	580.66	904.17	465.04	1012.06	465.38
14.614	1	0.17	0.16	0.04	0.23	0.04	0.15	0.11	1.71	1.71	99.54	0.35	0	98.73	4.38	4.3	1.71	0.14	3.43	0.46	0.34	0.4	0	0.17	0.13	0	0	0.11	16.44	6.8	0.01	0.02	1.82	0	0		19.49	0.25	-3.76	82.29	107.78	888.44	428.17	1033.93	581.8	903.28	467.16	1011.05	466.95
14.647	1	0.17	0.16	0.04	0.23	0.04	0.16	0.1	1.72	2.04	99.53	0.35	0	98.75	4.34	4.03	2.04	0.17	3.41	0.47	0.31	0.41	0	0.18	0.11	0	0	0.1	16.44	6.19	0.01	0.03	1.72	0	0		19.48	0.15	-3.61	81.94	108.53	887.88	429.56	1034.92	585.28	903.22	469.06	1011.74	468.29
14.681	1	0.18	0.16	0.04	0.24	0.04	0.16	0.1	1.73	2.6	99.52	0.37	0	98.48	4.29	3.8	2.6	0.22	3.29	0.63	0.33	0.37	0	0.16	0.1	0	0	0.09	17.54	5.42	0.01	0.03	1.73	0	0		15.83	-1.14	-3.9	80.47	109.49	887.18	429.45	1035.77	585.79	902.5	468.73	1011.99	468.04
14.714	1	0.19	0.17	0.04	0.24	0.04	0.16	0.1	1.75	2.58	99.51	0.42	0	98.26	3.97	3.52	2.58	0.25	3.44	0.7	0.27	0.29	0	0.13	0.08	0	0	0.07	19.37	5.86	0.01	0.04	1.75	0	0		13.85	-1.82	-3.31	79.96	106.24	887.38	429.73	1034.33	585.31	904.12	468.03	1010.35	466.55
14.748	1	0.22	0.17	0.05	0.25	0.04	0.15	0.09	1.47	2.43	99.49	0.58	0	98.51	2.9	2.95	2.43	0.3	4.2	0.65	0.23	0.47	0	0.08	0.08	0	0	0.04	23.69	5.77	0.01	0.02	1.47	0	0		16.07	-1.04	-3.49	80.38	112.32	885.97	427.62	1036.33	586.04	901.01	467.52	1013.33	466.48
14.781	1	0.22	0.17	0.05	0.25	0.04	0.15	0.09	1.46	2.5	99.5	0.57	0	98.75	2.49	2.5	2.5	0.33	4	0.7	0.2	0.51	0	0.08	0.06	0	0.01	0.04	23.76	5.39	0.01	0.02	1.46	0	0		15.39	0.14	-4.02	80.29	108.35	886.26	428.34	1036.85	587.65	903.13	468.24	1011.46	466.37
14.814	1	0.23	0.17	0.05	0.25	0.03	0.15	0.09	1.44	2.48	99.5	0.57	0	98.76	2.53	2.32	2.48	0.38	3.52	0.7	0.17	0.54	0	0.08	0.05	0	0.01	0.03	24.2	5.26	0.01	0.03	1.44	0	0		17.27	-0.11	-3.2	81.01	109.23	886.79	429.18	1037.31	588.49	903.83	468.31	1013.06	468.95
14.848	1	0.23	0.17	0.05	0.25	0.04	0.15	0.08	1.44	2.49	99.5	0.62	0	98.5	2.21	2.07	2.49	0.4	3.87	0.75	0.2	0.74	0	0.08	0.04	0	0.01	0.02	25.06	4.94	0.01	0.05	1.44	0	0		16.39	-1.09	-2.72	80.71	108.5	887.09	430.72	1036.51	588.96	904.35	469.07	1012.85	470.08
14.881	1	0.23	0.17	0.05	0.24	0.04	0.15	0.08	1.5	2.58	99.52	0.58	0	98.71	2.36	1.95	2.58	0.34	4.42	0.81	0.24	0.81	0	0.08	0.06	0	0.01	0.03	23.51	4.89	0.01	0.04	1.5	0	0		17.3	-0.3	-3.21	81.24	108.03	888.03	431.67	1036.88	589.52	904.87	470.69	1012.9	470.43
14.914	1	0.22	0.18	0.05	0.23	0.04	0.15	0.08	1.49	2.6	99.54	0.52	0	97.91	2.31	1.83	2.6	0.28	4.87	0.97	0.37	0.99	0	0.08	0.08	0	0.01	0.04	21.45	4.72	0.01	0.07	1.49	0	0		17.69	-2.77	-3.51	81.38	103.63	888.93	432.24	1036.36	589.1	907.11	470.78	1010.75	470.51
14.948	1	0.23	0.17	0.05	0.24	0.04	0.16	0.08	1.62	2.81	99.52	0.63	0	98.3	2.51	1.92	2.81	0.26	6.02	1.04	0.43	1.11	0	0.07	0.08	0	0.01	0.05	23.16	4.66	0.01	0.07	1.62	0	0		13.6	-1.7	-4.13	79.85	107.43	888.92	432.37	1036.87	587.93	904.83	471.18	1012.25	469.96
14.981	1	0.23	0.18	0.05	0.24	0.04	0.16	0.08	1.57	3.07	99.52	0.63	0	98.63	2.62	1.78	3.07	0.27	5.87	1.14	0.56	1.34	0	0.06	0.1	0	0.01	0.07	23.17	4.81	0.01	0.09	1.57	0	0		13.32	-0.61	-3.85	79.65	109.1	888.37	432.92	1036.36	588.54	903.66	471.89	1012.75	470.23
15.014	1	0.23	0.18	0.05	0.24	0.04	0.17	0.08	1.43	3.37	99.51	0.61	0	98.47	3.17	1.59	3.37	0.25	6.13	1.37	0.7	1.85	0	0.05	0.11	0	0.01	0.05	22.54	5.24	0.01	0.15	1.43	0	0		14.96	1.18	-3.02	80.4	108.53	887.97	433.99	1034.26	588.73	903.45	472.43	1011.97	471.04
15.048	1	0.26	0.19	0.06	0.27	0.04	0.17	0.09	1.24	3.82	99.47	0.82	0	98.77	3.36	1.44	3.82	0.25	6.64	1.52	0.65	2.39	0	0.04	0.14	0	0.01	0.03	26.27	5.98	0.01	0.12	1.24	0	0		14.62	-0.06	-3.18	80.41	107.78	887.61	435.65	1032.7	589.03	902.73	473.98	1010.49	472.1
15.081	1	0.27	0.19	0.06	0.26	0.04	0.17	0.09	1.23	3.89	99.45	0.83	0	98.6	2.66	1.12	3.89	0.26	6.99	2.01	0.71	2.94	0	0.04	0.12	0	0.01	0.02	26.13	6.37	0.01	0.15	1.23	0	0		13.79	-0.71	-3.05	80.18	105.69	887.83	437.46	1030.95	589.49	903.2	475.61	1008.83	472.03
15.115	1	0.28	0.19	0.06	0.25	0.04	0.17	0.08	1.26	4.15	99.45	0.82	0	97.21	2.18	0.93	4.15	0.33	8.53	2.65	0.53	3.72	0	0.03	0.08	0	0.01	0	24.29	6.6	0.01	0.25	1.26	0	0		10.82	-4.24	-3.72	79.06	103.55	888.7	439.04	1030.17	588.78	903.81	476.91	1007.25	472.05
15.148	1	0.27	0.19	0.06	0.24	0.04	0.16	0.08	1.2	4	99.46	0.67	0	98.35	1.51	0.73	4	0.43	5.94	2.34	0.31	1.92	0	0.03	0.04	0	0.01	0	24.11	6.11	0.01	0.77	1.2	0	0		11.74	-1.57	-3.64	79.65	98.88	887.02	438.55	1029.7	589.87	905.3	475.04	1004.17	473.63
15.181	1	0.26	0.19	0.05	0.23	0.04	0.16	0.08	1.24	3.91	99.47	0.61	0	97.53	1.15	0.67	3.91	0.7	5.79	2.36	0.23	1.12	0	0.03	0.02	0	0.01	0	22.9	5.35	0	0.78	1.24	0	0		7.25	-3.63	-3.42	77.61	101.67	887.3	441.99	1029.12	591.56	903.81	478.29	1005.44	475.33
15.215	1	0.25	0.19	0.04	0.22	0.04	0.16	0.08	1.18	3.95	99.51	0.45	0	98.74	0.87	0.57	3.95	0.92	4.89	2.45	0.12	0.38	0	0.02	0.01	0	0.01	0	19.47	5.1	0	1.13	1.18	0	0		7.29	-0.19	-4.51	77.66	98.88	885.49	442.68	1027.09	591.5	902.6	478.82	1001.45	476.52
15.248	1	0.25	0.19	0.04	0.22	0.04	0.15	0.08	1.24	3.86	99.5	0.44	0	98.04	0.61	0.53	3.86	1.18	4.62	2.64	0.09	0.12	0	0.02	0.01	0	0.01	0	19.55	5.19	0	0.71	1.24	0	0		7.94	-2.43	-4.2	77.51	99.19	885.1	443.37	1026.93	593.17	902.37	480.01	1001.5	476.52
15.281	1	0.24	0.19	0.04	0.21	0.04	0.16	0.07	1.36	3.91	99.52	0.46	0	98.48	0.47	0.5	3.91	1.41	7.22	2.61	0.08	0.06	0	0.01	0	0	0.01	0	17.46	4.86	0	0.61	1.36	0	0		6.36	-1.14	-4.28	76.82	96.83	885.39	444.93	1026.43	593.92	903.51	480.84	1000.28	477.55
15.315	1	0.24	0.19	0.04	0.2	0.05	0.16	0.08	1.51	4.38	99.52	0.46	0	98.14	0.4	0.5	4.38	1.68	9.09	2.84	0.06	0.03	0	0.01	0	0	0.01	0	15.74	4.95	0	0.33	1.51	0	0		10.28	-2.16	-2.16	78.27	100.95	886.93	448.26	1026.14	596.22	903.52	483.8	1004.45	481.54
15.348	1	0.22	0.19	0.04	0.2	0.06	0.17	0.08	1.59	4.47	99.55	0.48	0	98.78	0.35	0.51	4.47	1.98	11.69	2.23	0.07	0.03	0	0.01	0	0	0.01	0	13.75	4.9	0	0.27	1.59	0	0		13.23	0.05	-3.25	79.58	103.15	886.49	450.04	1025.9	597.78	901.21	487.17	1004.3	483.75
15.381	1	0.22	0.19	0.03	0.19	0.06	0.18	0.08	1.64	4.9	99.56	0.5	0	98.56	0.35	0.51	5.2	1.99	13.87	1.92	0.07	0.04	0	0.01	0	0	0.02	0	11.89	4.9	0	0.33	1.64	0	0		15.54	0.88	-1.57	80.6	104.66	886.31	451.48	1025.3	599.82	901.36	487.92	1006	485.94
15.415	1	0.22	0.19	0.03	0.19	0.07	0.18	0.08	1.73	5.04	99.56	0.5	0	98.75	0.31	0.59	5.18	2.18	14.78	2.53	0.09	0.07	0	0	0	0	0.02	0	11.24	5.04	0	0.18	1.73	0	0		11.72	0.15	-2.22	79	101.82	886.13	452.39	1024.75	599.64	901.96	488.1	1003.75	486.03
15.448	1	0.21	0.19	0.03	0.19	0.06	0.17	0.08	1.69	4.9	99.57	0.38	0	97.42	0.32	0.62	5.16	1.97	12.25	2.76	0.11	0.07	0	0	0	0	0.02	0	9.69	4.9	0	0.34	1.69	0	0		14.06	-3.84	-1.52	79.83	102.16	887.32	452.73	1025.53	599.87	903.24	488.1	1005.4	487.42
15.482	1	0.19	0.18	0.03	0.17	0.05	0.16	0.07	1.79	4.04	99.62	0.33	0	97.25	0.31	0.68	4.41	1.61	9.41	2.84	0.1	0.05	0	0	0	0	0.02	0.01	6.91	4.04	0	0.65	1.79	0	0		11.77	-4.18	-1.7	78.73	102.71	887.76	451.88	1027.88	600.46	904.19	487.13	1006.9	486.94
15.515	1	0.17	0.17	0.03	0.16	0.05	0.15	0.07	2.25	3.06	99.65	0.33	0	94.39	0.29	0.75	3.24	1.2	10.02	2.56	0.07	0.05	0	0	0.01	0	0.02	0.01	5.37	3.06	0	0.21	2.25	0	0		9.74	-7.88	-1.87	77.03	105.15	887.01	449.3	1031.78	602.79	904.3	485.74	1009.44	484.5
15.548	1	0.16	0.17	0.03	0.15	0.05	0.14	0.07	2.41	2.58	99.66	0.33	0	93.7	0.21	0.72	2.75	1.05	7.56	1.97	0.07	0.05	0	0	0.01	0	0.03	0	5.11	2.58	0	0.17	2.41	0	0		8.36	-8.5	-0.93	76.36	102.52	888.26	448.94	1035.29	605.1	908.79	483.93	1011.3	485.55
15.582	1	0.15	0.16	0.02	0.14	0.05	0.14	0.06	2.15	1.88	99.68	0.33	0	85.44	0.15	0.6	2.15	0.83	7.49	1.69	0.06	0.08	0	0	0.01	0	0.05	0	3.98	1.88	0	0.24	2.97	0	0		6.86	-13.15	-2.18	75.37	103.47	890.38	447.71	1039.58	605.47	910.39	483.98	1013.86	484.01
15.615	1	0.14	0.16	0.02	0.14	0.05	0.13	0.06	2.06	1.75	99.68	0.33	0	85.17	0.11	0.49	2.06	0.5	7.6	1.51	0.07	0.09	0	0	0.01	0	0.05	0	3.99	1.75	0	0.12	3.18	0	0		7.95	-13.26	-4.25	75.55	104.54	890.42	445.09	1042.88	606.13	909.79	484.29	1014.29	481.11
15.648	1	0.14	0.15	0.02	0.13	0.05	0.13	0.06	1.96	1.64	99.69	0.33	0	73.65	0.09	0.45	1.96	0.43	7.2	1.41	0.12	0.08	0	0	0.01	0	0.06	0	4.48	1.64	0	0.23	3.6	0	0		5.88	-16.86	-1.3	73.93	105.54	891.64	444.13	1047.23	609.07	914.41	480.77	1019.94	482.09
15.682	1	0.14	0.14	0.02	0.13	0.07	0.13	0.06	1.93	1.75	99.72	0.33	1.5	80.9	0.09	0.37	1.93	0.38	8.68	1.2	0.12	0.05	0	0	0.01	0	0.09	0	4.54	1.75	0	0.14	4.58	0	0		5.5	-14.78	-1.84	73.79	108.42	892.65	442.73	1050.96	609.96	914.86	480.28	1023.28	481.41
15.715	1	0.14	0.14	0.02	0.13	0.07	0.13	0.06	1.9	1.65	99.72	0.33	1.99	80.77	0.1	0.35	1.9	0.35	9.27	0.87	0.14	0.04	0	0	0.02	0	0.13	0	5.32	1.65	0	0.09	4.8	0	0		6.33	-14.83	-2	74.13	107.07	894.46	442.13	1053.57	610.73	917.64	480.07	1024.71	480.86
15.749	1	0.13	0.13	0.02	0.13	0.08	0.12	0.06	1.66	1.33	99.74	0.33	3.14	70.47	0.1	0.3	1.66	0.37	9.2	0.65	0.13	0.05	0	0	0.02	0	0.16	0	5.29	1.33	0	0.03	5.79	0	0		9.39	-17.65	-1.98	74.03	109.34	896.67	441.73	1057.01	611.59	919.21	480.42	1028.54	482.14
15.782	1	0.13	0.13	0.02	0.13	0.08	0.12	0.06	1.59	1.26	99.74	0.33	3.21	63.07	0.13	0.28	1.59	0.44	8.95	0.53	0.14	0.07	0	0	0.03	0	0.21	0	6.15	1.26	0	0.02	5.93	0	0		7.97	-19.32	-2.62	72.97	107.53	898.66	440.76	1060.33	611.74	922.21	479.6	1029.73	481.08
15.815	1	0.14	0.13	0.03	0.13	0.07	0.12	0.06	1.57	1.36	99.73	0.33	2.42	49.82	0.2	0.26	1.57	0.45	7.54	0.52	0.17	0.09	0	0	0.04	0	0.22	0.01	7.6	1.36	0	0.02	5.77	0	0		6.29	-22.04	-2.85	72.16	106.46	900.84	440.59	1063.19	612.53	924.99	479.82	1031.46	479.8
15.849	1	0.14	0.13	0.03	0.14	0.07	0.12	0.06	1.27	1.25	99.71	0.33	2.2	47.92	0.25	0.23	1.27	0.45	7.07	0.48	0.21	0.13	0	0	0.07	0	0.24	0.01	10.08	1.25	0	0.02	5.63	0	0		6.57	-22.42	-3.61	72.14	104.62	902.58	439.84	1066.21	612.46	927.68	478.91	1032.3	480.43
15.882	1	0.15	0.13	0.03	0.15	0.06	0.12	0.06	0.98	0.98	99.7	0.33	2.02	64.72	0.34	0.25	0.98	0.53	6.1	0.41	0.27	0.11	0	0.01	0.12	0	0.37	0.03	13.44	1.25	0	0.04	5.76	0	0		8.6	-18.97	-2.69	73.31	104.33	903.82	440.56	1068.77	615.59	930.68	479.31	1034.97	482.28
15.915	1	0.16	0.13	0.03	0.15	0.06	0.12	0.06	0.97	0.97	99.69	0.33	1.4	50.62	0.36	0.23	0.97	0.49	5.6	0.32	0.37	0.12	0	0.01	0.21	0	0.38	0.07	14.02	1.32	0	0.03	5.44	0	0		10.5	-21.88	-3.42	73.58	105.39	905.19	439.59	1068.63	613.11	929.97	479.72	1035.35	480.64
15.949	1	0.19	0.13	0.04	0.17	0.06	0.12	0.06	0.79	0.79	99.63	0.58	1.6	54.45	0.39	0.25	0.79	0.49	5.5	0.31	0.55	0.16	0	0.01	0.33	0	0.39	0.12	22.49	1.2	0	0.03	5.69	0	0		7.32	-21.11	-2.22	73.38	103.44	906.98	439.19	1069.98	612.54	933.66	477.52	1037.09	479.34
15.982	1	0.2	0.13	0.05	0.18	0.06	0.12	0.06	0.75	0.75	99.6	0.69	1.18	50.38	0.41	0.24	0.75	0.42	5.49	0.38	0.66	0.17	0	0.01	0.43	0	0.44	0.17	24.96	1.44	0	0.05	5.37	0	0		7.91	-21.92	-1.65	73.45	103.92	908.49	439	1070.79	611.62	935.04	476.79	1038.92	479.59
16.015	1	0.22	0.13	0.06	0.2	0.07	0.12	0.06	0.79	0.79	99.55	1.11	1.86	61.01	0.45	0.28	0.79	0.35	6.46	0.52	0.9	0.33	0	0.01	0.57	0	0.48	0.17	30.75	1.7	0	0.12	5.77	0	0		11.64	-19.76	-5.28	75.42	100.79	910.88	440.01	1071.69	610.46	935.36	480.53	1036.14	480.41
16.049	1	0.31	0.13	0.09	0.27	0.06	0.12	0.06	0.97	0.97	99.38	3.16	1.39	73.16	0.48	0.29	0.97	0.29	7.02	0.63	0.91	0.32	0	0.01	0.67	0	0.51	0.29	43.72	2.51	0	0.06	5.24	0	0		15.6	-16.99	-5.27	77.24	97.22	910.36	437.66	1069.73	606.85	936.25	476.97	1033.41	480.3
16.082	1	0.32	0.13	0.1	0.28	0.07	0.12	0.06	0.91	0.91	99.36	3.53	1.68	87.41	0.47	0.31	0.91	0.24	7.27	0.78	0.73	0.39	0	0.01	0.61	0	0.45	0.19	44.89	2.67	0	0.08	5.29	0	0		9.56	-12.31	-4.11	76.38	102.75	910.89	438.9	1068.25	605.84	933.81	478.19	1036.55	477.31
16.116	1	0.38	0.13	0.12	0.32	0.07	0.12	0.07	0.58	1.01	99.25	5.71	1.6	92.49	0.58	0.45	1.01	0.24	7.34	1.11	0.64	0.33	0	0.02	0.52	0	0.38	0.19	51.1	3.82	0	0.14	5.2	0	0		10.65	-9.45	-4.3	77.35	99.75	911.47	441.31	1065.93	605.03	934.49	479.47	1034.24	480.04
16.149	1	0.39	0.13	0.12	0.32	0.07	0.12	0.07	0.72	0.84	99.23	5.94	1.66	95.42	0.72	0.72	0.84	0.3	7.83	1.86	0.57	0.33	0	0.02	0.41	0	0.23	0.18	51.12	4.66	0	0.06	4.95	0	0		14.75	-6.82	-4.18	78.89	103.28	910.36	442.85	1062.89	604.01	930.67	481.31	1033.94	483.02
16.182	1	0.38	0.13	0.11	0.33	0.06	0.12	0.08	0.8	0.8	99.24	5.15	1.18	97.48	0.92	1.22	0.8	0.4	6.99	2.19	0.45	0.23	0	0.03	0.27	0	0.16	0.08	50.09	5.16	0	0.03	4.76	0	0		16.08	-3.73	-4.56	79.84	103.8	908.23	442.9	1060.12	603.7	927.69	482.23	1031.48	482.42
16.216	1	0.35	0.13	0.1	0.31	0.06	0.12	0.08	0.66	0.66	99.3	4.11	1.54	97.88	1.07	1.85	0.66	0.49	8.07	2.59	0.28	0.13	0	0.04	0.16	0	0.11	0.08	46.05	6.62	0.01	0.03	4.54	0	0		14.2	-2.85	-3.67	79.23	102.88	905.52	442.95	1057.35	604.26	926.18	481.39	1029.06	481.8
16.249	1	0.3	0.13	0.08	0.3	0.06	0.12	0.09	0.51	0.51	99.39	2.68	1.54	98.57	0.99	3.06	0.51	0.73	7.67	2.35	0.14	0.07	0	0.05	0.12	0	0.07	0.07	40.97	6.13	0.01	0.01	4.55	0	0		9.78	-0.85	-3.5	77.97	100.64	903.66	444.33	1054.01	603.21	924.96	480.89	1025.58	482.6
16.282	1	0.28	0.13	0.08	0.3	0.06	0.12	0.09	0.4	0.4	99.39	2.22	1.02	98.26	0.93	4.24	0.4	1.08	6.94	1.73	0.07	0.03	0	0.04	0.07	0	0.05	0.03	39.27	6.34	0.01	0.01	4.24	0	0		12.27	-1.83	-3.63	78.85	101.21	902.2	445.72	1051.62	603.96	922.6	482.97	1023.8	483.86
16.316	1	0.24	0.12	0.06	0.3	0.06	0.11	0.11	0.29	0.29	99.41	1.5	1.13	97.41	0.91	6.19	0.29	1.65	7.35	1.31	0.04	0.02	0	0.05	0.03	0.01	0.04	0.03	33.87	6.9	0.01	0.01	4.09	0	0		13.16	-3.87	-4.21	78.7	103.13	899.32	444.1	1051.07	604.76	919.35	482.77	1022.48	482.57
16.349	1	0.24	0.11	0.06	0.31	0.06	0.11	0.11	0.27	0.27	99.37	1.56	2.04	98.67	0.79	7.6	0.27	2.44	8.33	1.14	0.03	0.02	0	0.04	0.02	0	0.03	0.01	33.45	6.75	0.01	0.01	4.51	0	0		15.74	0.45	-4.05	80.17	103.67	895.52	443.51	1047.34	605.17	915.51	482.94	1019.17	481.95
16.382	1	0.21	0.11	0.05	0.29	0.08	0.11	0.12	0.22	0.22	99.42	1.33	3.48	98.35	0.8	7.62	0.22	3.08	10.32	0.72	0.04	0.04	0	0.03	0.01	0.01	0.03	0.01	29.37	7.26	0	0.02	5.06	0	0		6.83	-1.56	-2.25	76.62	101.03	894.77	443.71	1044.16	602.47	916.33	479.83	1017.37	479.54
16.416	1	0.2	0.11	0.05	0.27	0.08	0.11	0.13	0.17	0.17	99.46	0.96	3.59	98.78	0.91	7.4	0.17	3.62	9.31	0.47	0.05	0.08	0	0.03	0.01	0.01	0.03	0.01	25.83	8.23	0	0.02	5.57	0	0		5.26	0.02	-1.71	76.31	99.14	892.73	441.52	1040.77	598.51	915.05	476.11	1014.19	477.68
16.449	1	0.18	0.11	0.04	0.25	0.07	0.11	0.13	0.16	0.16	99.5	0.74	3.31	97.41	0.86	7.03	0.16	3.35	8.74	0.41	0.06	0.28	0	0.03	0.01	0.01	0.03	0.01	22.65	8.93	0	0.01	5.52	0	0		7.27	-3.87	-0.58	77.03	100.45	891.86	439.26	1036.32	592.81	912.53	473.2	1012.97	475.03
16.483	1	0.15	0.1	0.03	0.21	0.06	0.1	0.14	0.12	0.12	99.57	0.41	2.22	98.5	0.93	7.86	0.12	3.3	4.23	0.26	0.08	0.65	0	0.03	0.01	0.01	0.04	0.01	15.29	9.63	0	0.02	6.3	0	0		11.93	1.09	-0.93	78.91	103.25	890.64	439.46	1034.03	592.04	909.13	474.5	1012.38	476.02
16.516	1	0.14	0.1	0.03	0.2	0.06	0.1	0.14	0.1	0.1	99.59	0.33	2.01	98.69	1.3	7.51	0.1	3.54	4.2	0.21	0.08	0.62	0	0.03	0.01	0	0.04	0.02	11.93	9.82	0	0.02	6.17	0	0		10.17	0.41	0.14	78.31	103.64	889.24	438.52	1032.35	590.63	908.25	472.27	1011.85	475.46
16.549	1	0.13	0.1	0.03	0.19	0.06	0.1	0.14	0.1	0.1	99.62	0.33	1.97	98.58	1.63	6.79	0.1	3.14	4.3	0.17	0.1	0.53	0	0.02	0.01	0	0.05	0.02	10.25	10.49	0	0.01	6.16	0	0		10.15	0.81	0.68	78.59	104.02	889.19	438.35	1030.63	588.51	907.63	471.31	1011.57	475.37
16.583	1	0.12	0.1	0.02	0.18	0.06	0.1	0.14	0.07	0.07	99.64	0.33	2.06	97.62	1.79	7.33	0.07	3.01	4.23	0.17	0.11	0.47	0	0.02	0.02	0	0.04	0.04	6.45	10.77	0	0.01	6.31	0	0		11.55	-3.44	-0.02	78.99	97.4	887.37	435.39	1027.11	585.1	907.67	468.89	1005.06	470.51
16.616	1	0.11	0.1	0.02	0.18	0.06	0.11	0.15	0.07	0.07	99.64	0.33	2.12	98.57	2.27	7.64	0.07	2.71	4.54	0.14	0.16	0.86	0	0.02	0.03	0	0.03	0.03	6.26	11.21	0	0	6.36	0	0		14.78	0.82	-0.08	80.39	106.42	885.06	432.22	1028.29	584.84	902.55	467.29	1008.94	470
16.649	1	0.11	0.1	0.02	0.18	0.06	0.1	0.15	0.06	0.06	99.64	0.33	1.69	98.73	2.21	8.46	0.06	2.11	4.09	0.1	0.17	1.08	0	0.02	0.03	0	0.03	0.03	5.82	11.27	0	0	6.12	0	0		11.57	-0.24	0.6	78.99	105.36	885.04	431.03	1028.99	584.26	903.98	464.97	1009.27	468.72
16.683	1	0.1	0.1	0.02	0.17	0.06	0.1	0.14	0.04	0.04	99.67	0.33	2.04	98.64	2.2	8.07	0.04	1.45	3.5	0.08	0.15	1.5	0	0.02	0.04	0	0.03	0.04	4.38	11.41	0	0	6.66	0	0		13.54	0.6	-0.94	79.79	106.47	884.33	429.65	1028.87	583.43	901.72	465.61	1008.18	466.74
16.716	1	0.1	0.1	0.02	0.16	0.06	0.1	0.15	0.04	0.04	99.68	0.33	1.95	98.49	2.04	7.7	0.04	1.08	3.19	0.07	0.11	1.41	0	0.02	0.04	0	0.03	0.04	4.95	12.55	0	0	6.66	0	0		18.42	-1.1	-1.62	81.54	106.61	883.72	426.7	1031.42	584.89	902.03	464.77	1008.64	465.14
16.75	1	0.11	0.1	0.02	0.15	0.06	0.1	0.14	0.04	0.04	99.69	0.33	1.53	98.72	1.68	6.46	0.04	0.81	3.08	0.07	0.1	0.85	0	0.02	0.04	0	0.02	0.04	4.88	14.11	0	0.01	6.23	0	0		17.88	0.29	-2.67	81.26	107.55	882.66	425.78	1031.39	584.02	900.14	464.44	1007.7	464.72
16.783	1	0.11	0.11	0.02	0.14	0.05	0.11	0.14	0.05	0.05	99.71	0.33	0.87	98.65	1.37	4.65	0.05	0.51	2.93	0.07	0.12	0.82	0	0.02	0.04	0	0.02	0.04	4.92	16.53	0	0.01	5.62	0	0		16.91	-0.54	-2.36	80.87	106.44	882.97	426.41	1030.66	583.52	900.77	464.28	1007.21	465.05
16.816	1	0.11	0.12	0.02	0.14	0.05	0.11	0.13	0.06	0.06	99.71	0.33	0.21	98.63	1.34	3.93	0.06	0.4	2.73	0.07	0.17	0.76	0	0.02	0.06	0	0.01	0.06	5.2	15.68	0	0.01	5.1	0	0		19.55	0.63	-2.69	81.81	109.1	882.67	426.37	1031.9	585.17	899.57	465.56	1008.67	465.98
16.85	1	0.12	0.13	0.03	0.14	0.04	0.11	0.14	0.07	0.07	99.72	0.33	0	98.53	1.23	2.78	0.07	0.3	2.53	0.07	0.23	0.55	0	0.04	0.07	0	0.01	0.06	4.95	18.34	0.01	0.01	4.18	0	0		15.73	-0.98	-2.96	80.37	106.67	882.58	427.04	1030.62	583.91	899.93	465.17	1006.59	465.48
16.883	1	0.13	0.14	0.03	0.15	0.04	0.12	0.14	0.09	0.09	99.71	0.33	0	98.61	1.29	2.35	0.09	0.28	2.3	0.08	0.22	0.37	0	0.04	0.07	0	0.01	0.06	5.85	19.01	0.01	0.02	3.3	0	0		16.42	-0.68	-2.83	80.85	105.48	882.8	428.12	1029.42	584.17	900.18	466.33	1005.66	465.54
16.916	1	0.13	0.15	0.03	0.15	0.04	0.12	0.14	0.1	0.1	99.7	0.33	0	98.77	1.3	2.15	0.1	0.3	2.06	0.09	0.19	0.3	0	0.04	0.07	0	0	0.05	6.71	18.25	0.01	0.01	2.94	0	0		17.61	0.06	-2.63	81.21	111.96	882.36	428.32	1031.07	585.74	897.54	467.51	1009.49	467.25
16.95	1	0.14	0.15	0.03	0.16	0.04	0.12	0.13	0.12	0.12	99.69	0.33	0	98.63	1.25	1.95	0.12	0.37	1.92	0.09	0.14	0.2	0	0.04	0.09	0	0	0.04	7.92	17.16	0.01	0.01	2.46	0	0		15.77	-0.62	-3.8	80.43	106.5	882.43	428.36	1032.15	586.85	900.02	467.44	1006.52	466.9
16.983	1	0.14	0.16	0.03	0.16	0.03	0.12	0.13	0.13	0.13	99.68	0.33	0	98.68	1.47	1.85	0.13	0.42	1.68	0.08	0.14	0.17	0	0.03	0.1	0	0	0.06	8.15	16.78	0.02	0.02	2.3	0	0		18.36	-0.44	-2.86	81.23	111.42	882.02	428.62	1033.49	589.45	898.66	468.54	1010.08	468.28
17.016	1	0.14	0.16	0.03	0.16	0.03	0.13	0.13	0.16	0.16	99.68	0.33	0	98.42	1.48	1.81	0.16	0.41	1.74	0.09	0.15	0.16	0	0.03	0.11	0	0	0.11	9.28	16.82	0.02	0.02	2.14	0	0		18.49	-1.34	-2.91	81.19	108.02	882.22	428.88	1034.65	591	901.09	468.1	1009.09	469.55
17.05	1	0.16	0.16	0.03	0.18	0.03	0.13	0.13	0.2	0.2	99.64	0.33	0	98.58	1.75	2.05	0.2	0.42	1.97	0.12	0.19	0.16	0	0.04	0.11	0	0	0.18	13.24	15.76	0.02	0.06	1.83	0	0		18.13	-0.82	-3.03	81.47	106.36	883.43	430.22	1034.5	590.79	902.41	468.92	1008.76	470.57
17.083	1	0.16	0.16	0.03	0.18	0.03	0.13	0.12	0.23	0.23	99.64	0.33	0	98.7	1.86	1.8	0.23	0.45	2.38	0.16	0.31	0.31	0	0.04	0.1	0	0	0.15	12.87	15.27	0.02	0.12	1.75	0	0		13.88	0.35	-3.84	80.32	105.13	884.58	432.11	1034.49	591.09	902.99	471.05	1008.11	469.56
17.117	1	0.17	0.17	0.04	0.19	0.03	0.14	0.13	0.33	0.33	99.61	0.33	0	98.77	2.14	1.66	0.33	0.43	3.06	0.25	0.48	0.74	0	0.04	0.08	0	0	0.03	16.52	15.42	0.02	0.19	1.46	0	0		15.56	-0.09	-4.15	81.03	104.3	885.33	432.47	1035.32	592.17	903.98	472.18	1008.24	469.61
17.15	1	0.18	0.17	0.04	0.2	0.03	0.14	0.12	0.44	0.44	99.59	0.36	0	98.56	2.33	1.64	0.44	0.43	3.07	0.3	0.45	0.85	0	0.05	0.08	0	0	0.02	18.34	14.69	0.02	0.11	1.34	0	0		15.78	-0.88	-3.49	80.99	105.11	885.85	432.43	1036.02	592.01	904.66	471.27	1009.78	470.91
17.183	1	0.18	0.17	0.04	0.2	0.03	0.14	0.12	0.51	0.51	99.59	0.37	0	98.56	2.8	1.42	0.51	0.43	3.9	0.45	0.59	1.41	0	0.06	0.1	0	0	0.01	17.79	13.78	0.02	0.08	1.33	0	0		14.52	-0.86	-3.57	80.43	107.06	886.86	433.56	1036.65	591.97	904.37	472.36	1011.43	471.84
17.217	1	0.19	0.18	0.04	0.21	0.03	0.15	0.1	0.86	0.86	99.57	0.39	0	98.73	3.22	1.47	0.86	0.36	4.05	0.64	0.59	1	0	0.08	0.12	0	0	0.01	18.43	10.21	0.02	0.05	1.05	0	0		14.46	0.23	-2.4	80.47	107.49	887.8	434.78	1036.25	592	905.41	472.32	1012.89	473.39
17.25	1	0.19	0.18	0.04	0.22	0.03	0.15	0.1	0.88	0.88	99.57	0.4	0	98.75	3.54	1.41	0.88	0.34	3.98	0.9	0.54	0.69	0	0.08	0.11	0	0	0.02	18.82	9.41	0.02	0.11	1.01	0	0		14.2	-0.15	-3.37	80.36	104.75	888.42	435.05	1035.11	590.26	905.79	472.81	1010.54	472.54
17.283	1	0.2	0.18	0.05	0.23	0.03	0.16	0.1	0.95	1.02	99.54	0.46	0	98.62	3.89	1.34	1.02	0.32	3.76	1.09	0.54	0.5	0	0.09	0.09	0	0	0.02	20.72	8.41	0.02	0.08	0.95	0	0		16.18	0.65	-1.69	81.16	107.52	889.19	436.24	1034.57	590.65	905.84	473.2	1013.35	474.43
17.317	1	0.2	0.18	0.05	0.23	0.03	0.16	0.1	0.94	1.12	99.53	0.49	0	98.07	3.89	1.23	1.12	0.31	2.77	1.07	0.37	0.25	0	0.07	0.08	0	0	0.02	21.61	7.74	0.01	0.11	0.94	0	0		16.64	-2.35	-2.26	81.02	107.31	890.41	436.77	1035.74	591.08	906.62	474.44	1013.93	474.5
17.35	1	0.2	0.18	0.05	0.24	0.03	0.15	0.1	0.9	1.1	99.53	0.49	0	98.34	3.83	1.42	1.1	0.3	2.63	1	0.33	0.22	0	0.07	0.08	0	0	0.03	21.8	7.79	0.01	0.12	0.9	0	0		16.14	-1.58	-2.49	80.79	108.97	889.97	436.95	1035.42	590.85	905.19	474.89	1014.16	474.67
17.383	1	0.2	0.18	0.05	0.23	0.03	0.15	0.1	0.9	1.09	99.53	0.46	0	98.27	3.82	1.63	1.09	0.31	2.16	0.74	0.29	0.2	0	0.05	0.08	0	0	0.02	20.85	7.3	0.01	0.04	0.9	0	0		16.27	-1.79	-1.11	80.79	107.22	889.99	437.57	1034.67	591.53	906.9	474.02	1014.1	475.66
17.417	1	0.18	0.18	0.04	0.21	0.03	0.15	0.09	0.93	0.93	99.58	0.33	0	98.07	3.12	1.75	0.93	0.28	2.15	0.63	0.24	0.15	0	0.06	0.08	0	0	0.02	16.67	6.54	0.01	0.06	0.99	0	0		15.61	-2.36	-1.49	80.43	106.63	890.03	438.36	1034.37	591.86	906.74	475.04	1013.37	475.79
17.45	1	0.17	0.18	0.04	0.2	0.03	0.14	0.09	0.92	0.92	99.6	0.33	0	97.82	2.55	1.76	0.92	0.27	2.54	0.53	0.22	0.19	0	0.06	0.06	0	0	0.02	15.12	6.48	0.01	0.08	0.98	0	0		16.1	-2.99	-2.36	80.5	104.08	890.3	438.68	1034.79	592.71	907.69	476.1	1011.77	475.42
17.484	1	0.17	0.18	0.04	0.19	0.03	0.14	0.08	1.01	1.03	99.63	0.33	0	97.61	2.05	1.51	1.03	0.3	3.16	0.49	0.17	0.18	0	0.09	0.05	0	0	0.03	13.34	5.93	0	0.05	1.01	0	0		15.22	-3.44	-2.51	80.09	102.75	890.44	438.66	1034.53	592.23	908.21	475.83	1010.96	474.99
17.517	1	0.16	0.18	0.03	0.18	0.03	0.14	0.08	1	1	99.64	0.33	0	98.31	1.85	1.49	1	0.32	3.23	0.42	0.17	0.19	0	0.1	0.05	0	0.01	0.03	11.71	5.36	0	0.04	1	0	0		12.79	-1.67	-3.02	79.28	100.82	890.77	438.94	1034.03	591.31	908.78	475.73	1009.59	474.22
17.55	1	0.16	0.18	0.03	0.17	0.03	0.14	0.08	0.87	0.87	99.65	0.33	0	98.24	1.79	1.5	0.87	0.35	3.31	0.36	0.15	0.19	0	0.11	0.05	0	0.01	0.05	10.43	5.09	0	0.03	1.06	0	0		14.25	-1.9	-2.6	79.78	100.02	890.75	439.45	1033.33	591.33	909.16	475.72	1009.18	475.43
17.584	1	0.15	0.17	0.03	0.17	0.03	0.14	0.08	0.69	0.69	99.65	0.33	0	98.41	1.66	1.7	0.69	0.4	2.78	0.32	0.16	0.16	0	0.12	0.06	0	0.02	0.06	9.67	4.53	0	0.02	1.09	0	0		16.09	-1.36	-2.27	80.5	100.82	890.13	440.01	1032.56	591.78	908.32	476.15	1009.13	477.01
17.617	1	0.15	0.17	0.03	0.17	0.03	0.13	0.08	0.59	0.59	99.66	0.33	0	98.35	1.57	1.96	0.59	0.42	2.27	0.28	0.16	0.13	0	0.12	0.06	0	0.03	0.07	9.05	4.66	0	0.02	1.13	0	0		14.7	-1.55	-2.03	79.98	99.87	890.38	441.87	1031.47	592.09	908.58	477.27	1008.44	478.26
17.65	1	0.14	0.17	0.03	0.16	0.03	0.13	0.08	0.48	0.48	99.66	0.33	0	98.51	1.48	2.27	0.48	0.39	2	0.27	0.17	0.09	0	0.12	0.07	0	0.05	0.11	7.24	4.38	0	0.01	1.17	0	0		15.14	-1.04	-1.79	80.29	101.05	890.25	441.91	1030.88	591.53	907.79	477.23	1008.83	478.5
17.684	1	0.14	0.17	0.03	0.16	0.03	0.13	0.08	0.4	0.4	99.67	0.33	0	98.49	1.49	2.49	0.4	0.42	2.3	0.29	0.26	0.13	0	0.11	0.08	0	0.04	0.1	6.37	4.36	0	0.02	1.22	0	0		17.32	-1.12	-2.66	81.13	103.14	890.24	440.86	1031.93	591.19	906.53	477.5	1009.67	478.21
17.717	1	0.14	0.16	0.03	0.17	0.03	0.13	0.08	0.39	0.39	99.67	0.33	0	98.71	1.31	3.15	0.39	0.45	2.61	0.27	0.28	0.2	0	0.12	0.08	0	0.03	0.13	6.5	4.51	0	0.01	1.21	0	0		14.77	-0.33	-1.65	80.66	98.02	891.59	441.89	1030.17	590.28	909.81	477.03	1007.83	476.61
17.751	1	0.13	0.16	0.03	0.16	0.03	0.13	0.09	0.34	0.34	99.67	0.33	0	98.45	1.27	3.86	0.34	0.43	3.43	0.25	0.51	0.74	0	0.11	0.08	0	0.02	0.06	5.14	5.27	0	0	1.25	0	0		16.36	-1.25	-2.17	81.62	100.59	891.99	441.04	1029.49	587.37	907.91	476.59	1008.5	476.39
17.784	1	0.13	0.16	0.03	0.16	0.03	0.12	0.09	0.31	0.31	99.67	0.33	0	98.04	1.23	4.5	0.31	0.41	3.16	0.18	0.38	0.59	0	0.11	0.1	0	0.02	0.07	4.74	6.05	0	0.01	1.38	0	0		18.39	-2.43	-1.92	82.15	104.11	890.89	439.53	1031	588.51	906.45	475.81	1010.55	476.69
17.817	1	0.12	0.15	0.03	0.17	0.03	0.12	0.1	0.27	0.27	99.65	0.33	0	97.74	1.11	6.41	0.27	0.44	2.46	0.15	0.24	0.33	0	0.11	0.09	0	0.01	0.09	4.78	6.7	0	0	1.51	0	0		19.67	-3.16	-1.2	82.69	103.15	890.69	436.86	1033.24	589.28	908.55	472.96	1011.67	475.43
17.851	1	0.12	0.14	0.03	0.18	0.03	0.11	0.11	0.21	0.21	99.64	0.33	0	97.81	1.02	8.13	0.21	0.42	2.48	0.12	0.22	0.26	0	0.13	0.11	0	0.01	0.07	4.1	7.2	0	0.01	1.77	0	0		20.64	-3.01	-1.38	83.04	104.22	891.73	435.76	1034.82	588.72	909.16	472.36	1013.35	474.71
17.884	1	0.11	0.13	0.03	0.19	0.03	0.11	0.12	0.19	0.19	99.62	0.33	0	97.91	0.94	9.86	0.19	0.4	2.37	0.09	0.16	0.2	0	0.17	0.13	0	0.01	0.13	4.4	7.76	0.01	0.01	1.87	0	0		21.37	-2.78	-1.64	83.38	104.01	892.85	435.72	1035.72	588.55	910.07	472.67	1014.06	474.53
17.917	1	0.11	0.13	0.03	0.2	0.03	0.11	0.13	0.18	0.18	99.61	0.33	0	98.28	0.89	10.79	0.18	0.39	2.42	0.08	0.18	0.22	0	0.18	0.14	0	0	0.14	4.65	7.96	0.01	0.01	1.91	0	0		21.55	-1.77	-2.03	83.58	104.86	892.58	434.79	1036.2	588.25	909.42	472.31	1014.28	473.69
17.951	1	0.11	0.12	0.03	0.2	0.04	0.11	0.14	0.22	0.22	99.6	0.33	0	97.62	0.96	11.69	0.15	0.38	3.14	0.08	0.24	0.37	0	0.22	0.14	0	0.01	0.15	4.5	8.47	0.01	0.02	2.28	0	0		22.55	-3.42	-1.48	83.49	106.52	893	433.19	1037.98	588.5	910.09	471	1016.59	472.76
17.984	1	0.1	0.12	0.03	0.2	0.04	0.11	0.14	0.23	0.23	99.59	0.33	0	96.92	1.4	12.54	0.16	0.36	3.43	0.09	0.31	0.45	0	0.23	0.13	0	0.01	0.22	4.04	8.36	0.01	0.05	2.51	0	0		20.31	-4.75	-2.84	82.19	105.39	893.89	431.87	1041.26	588.93	911.61	470.42	1017	471.36
18.017	1	0.1	0.11	0.02	0.22	0.04	0.1	0.16	0.25	0.25	99.56	0.33	0	98.14	1.91	14.98	0.15	0.4	4.06	0.11	0.32	0.49	0	0.25	0.13	0	0.01	0.25	3.58	8.97	0.01	0.03	2.8	0	0		22.07	-2.18	-2.72	82.84	108.98	893.3	430.47	1042.16	588.87	910.02	469.73	1018.99	471.25
18.051	1	0.1	0.1	0.02	0.22	0.04	0.1	0.17	0.29	0.27	99.55	0.33	0	98.32	2.09	15.54	0.14	0.39	4.29	0.12	0.31	0.48	0	0.27	0.12	0	0	0.29	3.39	9.53	0.01	0.02	3.07	0	0		18.28	-1.67	-1.59	81.73	105.34	895.3	431.58	1040.94	586.55	913.28	468.14	1018.57	471.17
18.084	1	0.1	0.11	0.02	0.2	0.04	0.11	0.15	0.29	0.25	99.6	0.33	0	98.61	2.6	12.15	0.14	0.34	3.66	0.13	0.25	0.43	0	0.28	0.14	0	0	0.29	2.88	9.17	0.01	0.02	2.98	0	0		20.04	-0.69	-2.35	82.59	104.87	896.25	433.06	1040.89	587.22	913.36	470.61	1018.21	471.95
18.118	1	0.1	0.12	0.02	0.19	0.04	0.12	0.15	0.31	0.19	99.62	0.33	0	98.37	3.36	10.08	0.16	0.32	2.73	0.16	0.19	0.29	0	0.31	0.13	0	0	0.17	2.38	9.56	0.01	0.03	3.03	0	0		20.39	-1.51	-1.31	82.79	105.38	897.02	433.8	1040.58	587.29	914.16	470.66	1019.52	472.6
18.151	1	0.1	0.12	0.02	0.19	0.04	0.13	0.15	0.37	0.21	99.62	0.33	0	98.71	4.19	9.14	0.16	0.28	2.63	0.21	0.21	0.3	0	0.37	0.11	0	0	0.13	2.38	9.58	0.01	0.03	2.95	0	0		20.25	0.3	-1.59	82.92	106.17	897.73	433.98	1041.13	586.92	914.18	470.98	1020.34	472.8
18.184	1	0.1	0.12	0.02	0.2	0.04	0.13	0.15	0.37	0.27	99.61	0.33	0	98.26	5.28	9.15	0.16	0.25	2.61	0.27	0.25	0.34	0	0.37	0.09	0	0	0.08	2.18	9.56	0.01	0.02	2.88	0	0		19.98	-1.84	-1.36	82.61	108.02	898.49	433.69	1041.61	586.08	913.98	470.72	1021.99	472.37
18.218	1	0.1	0.12	0.02	0.2	0.04	0.14	0.16	0.4	0.29	99.61	0.33	0	95.6	5.79	9.08	0.13	0.21	2.96	0.29	0.26	0.35	0	0.4	0.08	0	0	0.06	1.71	9.79	0.01	0.04	3.09	0	0		19.55	-6.61	-1.22	81.39	111.19	898.93	432.37	1045.25	588.14	914.41	470.38	1025.59	471.56
18.251	1	0.1	0.12	0.02	0.19	0.04	0.13	0.15	0.44	0.26	99.62	0.33	0	96.31	5.17	8.71	0.13	0.19	3.25	0.25	0.26	0.32	0	0.44	0.08	0	0	0.08	1.55	9.79	0.01	0.03	3.07	0	0		19.21	-5.7	-1.71	81.36	110.49	900.28	432.24	1047.2	588.18	916.03	470.23	1026.51	471.93
18.284	1	0.1	0.12	0.02	0.18	0.04	0.13	0.14	0.49	0.22	99.65	0.33	0	97.34	4.43	8.04	0.11	0.15	4.16	0.22	0.19	0.29	0	0.49	0.09	0	0	0.13	1.34	9.57	0.02	0.03	3.43	0	0		21.2	-4	-1.49	82.11	109.38	901.04	431.16	1049	588.6	918.13	468.9	1027.46	472.4
18.318	1	0.1	0.12	0.02	0.17	0.05	0.13	0.14	0.56	0.25	99.65	0.33	0	97.94	4.14	8.08	0.11	0.13	4.49	0.25	0.14	0.2	0	0.56	0.07	0	0	0.28	1.06	9.48	0.02	0.07	3.44	0	0		24.12	-2.68	-1.85	83.42	107.61	902.47	431.8	1049.64	588.47	919.83	469.48	1027.33	474.34
18.351	1	0.1	0.12	0.02	0.17	0.05	0.13	0.13	0.55	0.28	99.66	0.33	0	98.76	4.18	7.13	0.11	0.11	4.29	0.28	0.13	0.19	0	0.55	0.06	0	0	0.39	1.02	9.39	0.02	0.07	3.45	0	0		23.19	0.11	-1.3	83.78	104.71	904.58	434.67	1047.81	587.53	921.98	470.98	1026.58	475.67
18.384	1	0.1	0.13	0.02	0.17	0.04	0.13	0.13	0.63	0.25	99.66	0.33	0	98.23	4.41	7.17	0.11	0.11	4.07	0.25	0.11	0.25	0	0.63	0.08	0	0	0.55	0.81	8.46	0.02	0.04	3.29	0	0		23.19	-1.92	-1.3	83.7	105.4	905.75	435.83	1047.2	586.71	921.85	472.22	1027.19	475.81
18.418	1	0.1	0.13	0.02	0.16	0.04	0.14	0.12	0.73	0.23	99.68	0.33	0	98.17	4.25	5.59	0.13	0.1	3.28	0.23	0.13	0.32	0	0.66	0.09	0	0	0.73	0.52	8.19	0.03	0.02	3.3	0	0		20.01	-2.08	-2.05	82.86	103.29	906.6	436.31	1046.91	585.54	922.6	472.55	1025.87	474.45
18.451	1	0.1	0.13	0.02	0.16	0.04	0.14	0.11	0.61	0.2	99.68	0.33	0	98.26	4.48	4.87	0.14	0.11	3.05	0.2	0.18	0.51	0	0.61	0.1	0	0	0.42	0.58	8.11	0.03	0.02	3.19	0	0		19.62	-1.82	-1.4	82.88	104.63	906.43	437.26	1046.27	585.43	922.05	472.48	1026.6	476.38
18.485	1	0.1	0.14	0.02	0.17	0.04	0.14	0.12	0.59	0.29	99.67	0.33	0	98.24	4.97	5.18	0.14	0.13	2.91	0.18	0.29	0.55	0	0.59	0.09	0	0	0.19	0.61	8.54	0.03	0.02	2.59	0	0		20.69	-1.9	-1.66	83.26	104.89	906.15	437.31	1045.94	586.09	921.36	473.62	1026.24	475.39
18.518	1	0.1	0.14	0.02	0.17	0.04	0.15	0.13	0.53	0.28	99.66	0.33	0	98.38	5.66	4.97	0.15	0.13	3	0.16	0.28	0.46	0	0.53	0.09	0	0	0.17	0.77	9.3	0.03	0.02	2.28	0	0		20.05	-1.46	-1.03	83.4	103.17	906.05	437.41	1045.51	586.12	922.52	472.69	1025.64	475.76
18.551	1	0.1	0.15	0.02	0.18	0.04	0.16	0.14	0.45	0.26	99.65	0.33	0	98.21	6.98	4.38	0.16	0.13	3.02	0.14	0.26	0.32	0	0.45	0.11	0	0	0.16	0.95	10.63	0.03	0.02	2.34	0	0		17.71	-1.96	-0.82	82.6	101.25	906.14	436.73	1044.73	584.46	923.32	471.17	1024.53	474.23
18.585	1	0.1	0.15	0.02	0.18	0.04	0.16	0.15	0.46	0.22	99.64	0.33	0	97.63	7.42	4.48	0.16	0.17	3	0.11	0.22	0.33	0	0.46	0.13	0	0	0.19	1.3	12.71	0.03	0.02	2.19	0	0		16.74	-3.41	2	82.17	96.21	903.04	433.1	1039.09	579.09	923.71	464.3	1019.69	471.08
18.618	1	0.1	0.15	0.02	0.19	0.04	0.16	0.17	0.44	0.26	99.62	0.33	0	98.5	7.34	5.4	0.17	0.19	2.76	0.08	0.26	0.42	0	0.44	0.13	0	0	0.18	1.3	14.06	0.02	0.03	2.03	0	0		20.57	1.07	1.86	84.12	103.53	902.93	433.83	1037.22	578.26	919	466.78	1022.44	471.11
18.651	1	0.1	0.14	0.02	0.2	0.03	0.16	0.2	0.36	0.2	99.6	0.33	0	97.98	7.95	6.16	0.16	0.25	2.29	0.07	0.2	0.42	0	0.36	0.08	0	0	0.17	1.57	16	0.03	0.01	1.95	0	0		21.03	-2.6	2.87	84.43	101.07	901.12	431.81	1032.31	573.1	917.62	463.23	1018.53	468.93
18.685	1	0.1	0.14	0.02	0.22	0.03	0.16	0.24	0.26	0.23	99.52	0.33	0	98.57	8.87	7.57	0.16	0.33	2.05	0.07	0.23	0.44	0	0.26	0.05	0	0	0.1	2.05	18.44	0.03	0.01	1.88	0	0		20.55	0.82	0.7	84.01	107.69	900.25	429.55	1034.77	572.37	913.43	462.99	1021	467.96
18.718	1	0.1	0.14	0.02	0.22	0.03	0.16	0.25	0.23	0.23	99.5	0.33	0	98.49	8.82	7.87	0.17	0.34	1.7	0.06	0.25	0.29	0	0.23	0.04	0	0	0.09	2.35	19.05	0.03	0.02	1.79	0	0		22.8	-1.1	-0.76	84.76	100.61	900.78	428.52	1036.05	573.43	916.7	463.24	1017.26	466.14
18.752	1	0.1	0.14	0.02	0.23	0.03	0.16	0.29	0.2	0.2	99.42	0.33	0	98.36	8.57	8.4	0.2	0.34	1.67	0.05	0.37	0.16	0	0.16	0.05	0	0	0.13	3.31	22.7	0.03	0.01	1.52	0	0		22.42	1.52	-0.1	84.51	110.23	901.29	428.93	1036.4	572.21	912.79	463.94	1022.97	467.25
18.785	1	0.1	0.13	0.02	0.25	0.03	0.15	0.35	0.26	0.26	99.3	0.33	0	98.36	8.27	10.9	0.26	0.36	1.48	0.05	0.39	0.16	0	0.15	0.05	0	0	0.15	3.78	24.81	0.04	0.02	1.25	0	0		23.13	1.54	-0.17	85.17	108.41	901.96	429.32	1035.9	571.54	913.74	464.06	1022.1	467.5
18.818	1	0.1	0.13	0.02	0.26	0.03	0.14	0.38	0.31	0.31	99.23	0.33	0	98.45	7.63	12.75	0.31	0.4	1.3	0.06	0.5	0.23	0	0.17	0.05	0	0	0.16	3.81	25.84	0.04	0.01	1.22	0	0		24.4	1.26	0.86	85.87	109.75	900.48	429.19	1034.59	571.63	912.59	462.96	1022.17	469.11
18.852	1	0.1	0.13	0.02	0.28	0.03	0.15	0.46	0.44	0.44	99.07	0.33	0	98.66	8.81	12.11	0.44	0.35	1.63	0.08	0.66	0.24	0	0.15	0.04	0	0	0.16	5.04	29.87	0.04	0.01	1	0	0		22.56	-0.52	-0.82	85.12	104.15	899.61	429.29	1034.59	573.99	913.5	465.14	1017.64	465.47
18.885	1	0.11	0.14	0.03	0.28	0.03	0.18	0.5	0.63	0.63	98.99	0.33	0	98.15	10.55	9.69	0.63	0.35	2.09	0.13	0.84	0.44	0	0.13	0.04	0	0	0.15	6.53	32.51	0.04	0.03	0.93	0	0		19.41	2.14	0.24	83.72	107.98	898.94	427.46	1037.44	575.48	913.55	462.68	1021.51	464.83
18.918	1	0.12	0.16	0.03	0.25	0.03	0.18	0.41	0.79	0.79	99.18	0.33	0	98.12	9.69	6.29	0.79	0.23	2.54	0.21	1.06	0.66	0	0.14	0.05	0	0	0.14	7.14	31.84	0.04	0.11	0.83	0	0		19.94	2.21	-2.95	84.01	103.8	901.75	428.33	1038.03	573.78	914.84	466.18	1018.56	462.33
18.952	1	0.13	0.17	0.03	0.23	0.03	0.18	0.4	0.71	1.13	99.2	0.33	0	97.67	8.11	4.56	1.13	0.17	3.19	0.32	1.31	0.93	0	0.14	0.06	0	0	0.11	9.98	34.7	0.05	0.2	0.71	0	0		19.32	3.33	-0.95	83.41	112.37	903.77	430.2	1040.7	575.2	914.35	466.84	1026.72	466.39
18.985	1	0.14	0.17	0.03	0.22	0.03	0.17	0.36	0.66	1.32	99.28	0.33	0	98.66	7.06	3.48	1.32	0.14	2.96	0.45	1.33	1.28	0	0.16	0.06	0	0	0.11	11.02	34.29	0.06	0.34	0.66	0	0		18.55	0.49	-2.58	83	106.08	902.19	429.39	1041.34	576.38	915.74	466.11	1021.82	466.52
19.018	1	0.15	0.18	0.04	0.22	0.03	0.17	0.36	0.56	1.57	99.28	0.33	0	97.48	6.53	2.54	1.57	0.12	1.91	0.48	1.38	0.81	0	0.15	0.06	0	0	0.07	12.14	36	0.07	0.22	0.56	0	0		17.77	3.72	0.45	82.77	109.7	903.63	434.1	1039.67	578.98	916.34	468.82	1026.03	470.28
19.052	1	0.16	0.19	0.04	0.2	0.03	0.17	0.3	0.51	1.92	99.4	0.33	0	98.12	5.37	1.56	1.92	0.09	2.05	0.57	1.74	0.97	0.03	0.2	0.06	0	0	0.09	11.48	33.76	0.1	0.05	0.51	0	0		21.91	2.23	0.38	84.29	110.6	902.67	434.57	1038.75	578.34	914.94	468.49	1025.37	474.69
19.085	1	0.16	0.19	0.04	0.19	0.03	0.16	0.26	0.52	2.02	99.48	0.33	0	97.6	3.97	1.04	2.02	0.07	2.07	0.7	2.38	0.7	0	0.22	0.05	0	0	0.13	10.58	31.97	0.11	0.05	0.52	0	0		21.36	3.47	0.93	83.53	112.49	902.24	434.48	1037.71	578.19	913.71	468.72	1026.11	473.24
19.119	1	0.17	0.19	0.04	0.19	0.03	0.16	0.24	0.48	2.84	99.52	0.33	0	96.99	3.19	0.97	2.84	0.06	2.71	0.83	2.08	0.65	0	0.22	0.05	0	0	0.32	11.62	31.23	0.17	0.04	0.48	0	0		21.97	4.64	-0.78	83.98	105.66	903.7	437.15	1035.02	577.69	915.1	472.87	1020.75	471.46
19.152	1	0.18	0.2	0.04	0.19	0.03	0.16	0.21	0.47	3.72	99.58	0.33	0	97.14	2.32	0.99	3.72	0.05	2.77	0.83	1.71	0.65	0	0.31	0.05	0	0	0.3	11.34	28.64	0.2	0.05	0.47	0	0		23.68	4.37	1	83.96	107.13	903.57	438.19	1033.99	577.67	915.25	471.87	1022.33	475.13
19.185	1	0.18	0.2	0.04	0.19	0.03	0.16	0.21	0.48	3.83	99.59	0.33	0	97.2	1.82	1.16	3.83	0.05	2.44	0.87	1.14	0.52	0	0.3	0.04	0	0	0.13	11.43	28.67	0.19	0.05	0.48	0	0		24.13	4.26	1.74	84.01	105.3	903.62	439.54	1032.53	578.27	916.07	472.64	1021.32	475.8
19.219	1	0.19	0.21	0.03	0.2	0.03	0.18	0.19	0.52	5.81	99.58	0.33	0	98.37	1.68	1.36	5.81	0.06	2.41	0.8	0.8	0.51	0	0.52	0.06	0	0	0.09	10.5	26.8	0.27	0.03	0.46	0	0		23.52	-1.51	2	83.8	106.52	901.44	438.5	1034.24	581.4	915.35	471.98	1021.8	475.93
19.252	1	0.19	0.21	0.03	0.19	0.03	0.18	0.18	0.59	5.77	99.59	0.33	0	98.78	1.59	1.48	5.77	0.06	2.58	0.85	1.18	0.62	0	0.59	0.07	0	0	0.07	9.69	25.87	0.28	0.03	0.48	0	0		23.24	-0.03	1.17	83.88	111.32	901.9	437.66	1036.81	581.6	913.81	472.17	1025.07	476.07
19.285	1	0.19	0.21	0.04	0.19	0.03	0.18	0.17	0.75	6.57	99.58	0.33	0	98.38	1.54	1.46	6.57	0.06	2.56	0.99	1.63	0.64	0.18	0.75	0.09	0	0	0.05	9.09	23.95	0.32	0.02	0.5	0	0		20.87	1.47	0.37	83.79	111.12	902.37	437.71	1037.29	580.86	913.71	472.4	1024.79	475.36
19.319	1	0.19	0.21	0.04	0.19	0.03	0.18	0.16	0.8	6.52	99.58	0.33	0	98.56	1.63	1.53	6.52	0.06	2.59	0.83	2.33	0.63	0	0.8	0.08	0	0	0.09	9.89	22.04	0.36	0.03	0.52	0	0		21.16	0.88	1.17	83.68	111.74	902.21	437.13	1037.62	581.11	914.19	471.24	1025.85	475.52
19.352	1	0.19	0.21	0.04	0.2	0.03	0.18	0.16	0.88	6.29	99.59	0.33	0	98.54	1.77	1.84	6.29	0.07	2.54	0.76	2.85	0.69	0.07	0.88	0.1	0	0	0.11	10.28	22.35	0.37	0.03	0.53	0	0		21.3	-0.94	1.27	83.61	112.02	902.09	437.22	1038.11	581.44	914.31	470.94	1026.19	476.65
19.385	1	0.19	0.21	0.04	0.2	0.03	0.18	0.16	0.96	6.28	99.59	0.33	0	98.56	1.82	1.98	6.28	0.08	2.26	0.6	2.12	0.7	0	0.96	0.11	0	0	0.09	10.96	22.05	0.4	0.02	0.51	0	0		22.66	-0.88	0.3	84.13	111.03	900.91	437.04	1038.37	582.34	913.54	471.37	1024.38	477.75
19.419	1	0.19	0.2	0.04	0.2	0.03	0.17	0.17	0.92	5.34	99.59	0.33	0	98.43	1.97	2.1	5.34	0.09	1.85	0.44	1.53	0.59	0	0.92	0.1	0	0	0.06	11.62	23.38	0.38	0.02	0.57	0	0		20.1	-1.31	-0.24	83.11	109.06	900.1	437.25	1039.18	584.33	914.05	471.9	1022.99	477.03
19.452	1	0.18	0.2	0.04	0.2	0.03	0.17	0.18	0.85	4.78	99.59	0.33	0	98.4	1.85	2.48	4.78	0.1	1.63	0.28	1.17	0.4	0	0.85	0.14	0	0	0.05	11.86	23.34	0.31	0.03	0.55	0	0		19.52	-1.41	-1.44	83.05	107.06	900.13	438.47	1038.44	584.5	913.68	473.89	1020.7	477.01
19.486	1	0.16	0.18	0.03	0.2	0.03	0.16	0.17	0.93	3.16	99.6	0.33	0	98.32	2.06	3.26	3.16	0.11	1.37	0.2	0.51	0.26	0	0.93	0.14	0	0	0.03	10.35	22	0.24	0.09	0.56	0	0		17.67	1.67	-2.82	82.49	99.44	896.76	438.58	1035.23	585.77	913.31	474.37	1012.75	475.07
19.519	1	0.16	0.18	0.03	0.2	0.03	0.15	0.16	0.95	2.39	99.61	0.33	0	98.7	1.98	3.8	2.39	0.13	1.38	0.15	0.45	0.2	0	0.95	0.11	0	0	0.03	9.88	19.84	0.21	0.03	0.63	0	0		17.6	-0.34	-2.02	82.3	101.95	895.71	439.18	1033.65	585.36	911.27	474.33	1013.2	476.33
19.552	1	0.15	0.17	0.03	0.2	0.03	0.14	0.17	0.78	1.92	99.6	0.33	0	98.09	1.85	4.64	1.92	0.18	1.62	0.13	0.3	0.12	0	0.78	0.08	0	0	0.03	10.33	20.2	0.17	0.04	0.62	0	0		19.51	2.3	-0.04	83.11	105.34	894.96	441.39	1031.1	586.94	909.51	476.2	1014.83	477.93
19.586	1	0.16	0.16	0.04	0.22	0.03	0.14	0.19	0.59	1.45	99.55	0.33	0	98.07	1.95	6.36	1.45	0.3	1.89	0.13	0.17	0.09	0	0.59	0.05	0	0	0.02	13.05	21.09	0.11	0.03	0.57	0	0		20.43	2.37	-0.06	83.26	105.64	893.61	442.1	1030.03	588.06	908.12	477.14	1013.74	478.98
19.619	1	0.16	0.16	0.04	0.25	0.03	0.13	0.19	0.53	1.32	99.51	0.39	0	98.74	2.28	7.47	1.32	0.47	1.69	0.12	0.15	0.06	0	0.48	0.03	0	0	0.01	14.94	20.02	0.08	0.07	0.53	0	0		19.3	0.2	-0.07	83.01	103.29	893.25	442.97	1029.26	588.64	908.72	477.58	1011.99	479.27
19.652	1	0.17	0.16	0.04	0.27	0.03	0.14	0.19	0.49	1.19	99.46	0.49	0	98.51	2.68	8.23	1.19	0.62	1.83	0.14	0.12	0.07	0	0.45	0.02	0	0	0.01	17.41	18.74	0.06	0.17	0.49	0	0		18.87	1.03	-1.09	83.17	102.89	893.34	443.56	1028.56	587.98	907.8	478.83	1010.69	478.92
19.686	1	0.17	0.15	0.04	0.29	0.03	0.13	0.19	0.42	0.94	99.41	0.61	0	98.29	2.98	9.16	0.94	0.89	1.44	0.15	0.1	0.08	0	0.41	0.02	0	0	0	19.61	16.98	0.04	0.17	0.42	0	0		16.25	1.76	-0.92	82.35	100.02	893.83	445.79	1026.66	587.88	908.73	480.14	1008.74	479.3
19.719	1	0.17	0.15	0.04	0.29	0.03	0.14	0.18	0.41	0.98	99.43	0.53	0	98.77	3.33	8.74	0.98	0.99	1.32	0.18	0.16	0.09	0	0.41	0.01	0	0	0.01	18.1	14.95	0.03	0.36	0.39	0	0		17.64	0.06	-0.65	83.04	99.14	894.41	447.07	1024.56	586.6	908.6	481.07	1007.73	479.99
19.753	1	0.19	0.16	0.05	0.3	0.03	0.14	0.16	0.35	0.78	99.41	0.64	0	98.4	3.2	7.48	0.78	1.39	1.23	0.21	0.37	0.11	0	0.27	0.01	0	0	0.01	21.82	14.11	0.02	0.07	0.35	0	0		15.33	1.41	-0.49	82.15	97.55	893.8	448.79	1023.37	586.48	908.67	480.89	1006.19	483.23
19.786	1	0.2	0.16	0.05	0.29	0.03	0.14	0.15	0.33	0.72	99.41	0.63	0	98.49	3.22	6.52	0.72	1.63	1.31	0.26	0.41	0.1	0	0.22	0.01	0	0	0.02	22.54	12.67	0.02	0.08	0.33	0	0		18.21	1.1	-0.8	83.31	93.2	890.79	449.23	1019.73	587.07	907.34	481.32	1000.51	484.05
19.819	1	0.19	0.17	0.05	0.27	0.03	0.14	0.14	0.38	0.72	99.46	0.51	0	97.77	2.86	5.55	0.72	1.61	1.94	0.37	0.78	0.13	0	0.23	0.01	0	0	0.02	20.65	12.06	0.02	0.05	0.38	0	0		20.07	3.11	0.95	83.7	101.56	891.56	451.23	1017.73	586.28	903.82	483.5	1005.37	485.28
19.853	1	0.19	0.17	0.05	0.26	0.03	0.13	0.12	0.37	0.58	99.48	0.5	0	98.52	2.16	5.57	0.58	1.46	2.22	0.51	0.91	0.17	0	0.18	0.02	0	0	0.02	20.33	10.05	0.01	0.07	0.37	0	0		19.21	0.99	-0.24	83.64	99.46	891.36	452.44	1016.58	585.17	903.26	484.26	1002.69	487.05
19.886	1	0.18	0.16	0.04	0.24	0.03	0.13	0.11	0.39	0.48	99.52	0.43	0	98.42	1.51	6.14	0.48	1.23	2.29	0.55	0.84	0.13	0	0.21	0.03	0	0	0.02	17.49	8.34	0.01	0.03	0.39	0	0		20.61	1.34	0.29	84.23	100.61	890.93	453.25	1014.93	584.99	902.06	484.99	1002.63	487.71
19.919	1	0.17	0.16	0.04	0.24	0.03	0.12	0.12	0.45	0.46	99.52	0.42	0	98.74	1.19	7.07	0.46	1.54	2.59	0.55	1.03	0.17	0	0.23	0.04	0	0	0.02	16.36	8.58	0.01	0.02	0.45	0	0		17.01	0.19	-0.5	82.83	102.58	888.15	450.93	1016.08	585.6	899.61	483.12	1002.14	486.27
19.953	1	0.16	0.15	0.04	0.24	0.03	0.12	0.12	0.34	0.34	99.52	0.38	0	98.72	0.89	8.89	0.34	1.72	2.1	0.53	1.03	0.19	0	0.26	0.06	0	0	0.05	13.07	7.12	0.01	0.02	0.48	0	0		15.19	0.26	-0.58	81.97	102.31	885.83	449.18	1015.31	585.84	898.13	481.79	1000.42	483.76
19.986	1	0.15	0.14	0.04	0.26	0.03	0.11	0.13	0.33	0.33	99.49	0.43	0	98.58	0.82	11.03	0.33	1.9	1.89	0.46	0.77	0.21	0	0.23	0.06	0	0	0.09	12.63	7.52	0.02	0.01	0.49	0	0		11.43	0.8	0.57	80.13	99.07	883.42	445.89	1015.78	586.2	899.73	477.03	998.72	481.09
20.019	1	0.15	0.14	0.04	0.26	0.03	0.11	0.14	0.32	0.32	99.49	0.42	0	98.46	0.72	11.78	0.32	1.87	1.59	0.35	0.56	0.28	0	0.21	0.07	0	0	0.09	11.59	7.61	0.02	0.01	0.49	0	0		18.18	1.21	1.41	82.56	108.77	881.28	443.9	1016.46	588.12	894.82	477.46	1003.53	480.74
20.053	1	0.14	0.13	0.04	0.29	0.03	0.11	0.16	0.39	0.39	99.41	0.56	0	98.44	0.76	14.99	0.39	1.84	1.46	0.29	0.35	0.43	0	0.23	0.06	0	0	0.05	12.38	7.4	0.02	0.01	0.47	0	0		19.52	1.28	0.26	82.8	110.65	880.94	442.4	1019.4	590.21	894.18	478.16	1004.82	479.4
20.086	1	0.14	0.12	0.04	0.33	0.03	0.1	0.18	0.36	0.36	99.33	0.76	0	98.44	0.75	17.81	0.36	1.86	1.55	0.19	0.18	0.7	0	0.22	0.06	0	0	0.01	14.07	7.87	0.02	0.01	0.45	0	0		16.72	1.26	0.01	81.83	102.61	880.53	441.33	1020.31	590.84	898.31	475.69	1000.88	478.62
20.12	1	0.14	0.13	0.04	0.27	0.03	0.11	0.15	0.36	0.36	99.46	0.45	0	98.26	0.66	13.87	0.36	1.57	2.2	0.1	0.1	1.16	0	0.29	0.06	0	0	0.01	10.48	7.77	0.02	0.03	0.5	0	0		19.99	1.84	1.13	82.66	107.05	879.03	438.12	1024.24	594.79	898.22	474	1005.21	477.45
20.153	1	0.14	0.14	0.03	0.24	0.03	0.11	0.14	0.34	0.29	99.53	0.33	0	98.42	0.67	11.35	0.29	1.33	2.28	0.07	0.09	1.12	0	0.34	0.08	0	0	0.02	8.88	8.45	0.03	0.03	0.57	0	0		18.75	1.35	1.59	82.28	105.44	881.14	437.32	1026.44	593.45	901.6	471.74	1006.85	477.96
20.186	1	0.14	0.15	0.03	0.2	0.03	0.12	0.12	0.3	0.28	99.6	0.33	0	98.72	0.62	7.34	0.28	0.87	2.34	0.05	0.07	0.99	0	0.3	0.07	0	0	0.07	8.51	9.55	0.02	0.02	0.64	0	0		19.52	-0.26	0.35	82.4	107.03	882.23	435.2	1029.82	593.65	901.95	471.39	1008.89	475.76
20.22	1	0.14	0.16	0.03	0.18	0.03	0.12	0.12	0.28	0.22	99.65	0.33	0	97.97	0.65	4.5	0.22	0.62	2.85	0.06	0.07	0.68	0	0.25	0.05	0	0	0.28	7.64	12.82	0.04	0.04	0.92	0	0		20.68	-2.6	-0.47	82.34	112.22	883.19	433.29	1033.38	594.11	900.81	471.59	1013	474.07
20.253	1	0.14	0.16	0.03	0.17	0.03	0.13	0.12	0.32	0.2	99.67	0.33	0	98.19	0.68	3.74	0.2	0.47	3.26	0.06	0.09	0.68	0	0.22	0.04	0	0	0.32	6.67	12.85	0.03	0.03	1.04	0	0		18.7	-2.05	-1.28	81.7	109.36	885.99	432.97	1035.79	592.76	904.2	470.86	1013.54	473.34
20.286	1	0.13	0.16	0.03	0.16	0.03	0.13	0.12	0.32	0.18	99.68	0.33	0	98.38	0.78	3.41	0.18	0.34	3.72	0.07	0.13	0.59	0	0.23	0.04	0	0	0.32	5.51	14	0.03	0.03	1.23	0	0		22.07	-1.47	-1.94	83.14	109.71	887.18	432.39	1036.49	591.78	904.42	471.32	1014.11	473.35
20.32	1	0.13	0.16	0.03	0.15	0.03	0.13	0.13	0.55	0.18	99.68	0.33	0	98.33	0.7	3.23	0.13	0.24	3.85	0.06	0.18	0.53	0	0.23	0.05	0	0	0.55	4.46	15.57	0.03	0.01	1.27	0	0		19.62	-1.61	-2.14	82.86	102.45	891.54	433.98	1034.04	586.14	909	470.76	1011.44	472.02
20.353	1	0.13	0.16	0.03	0.15	0.03	0.13	0.12	0.99	0.23	99.67	0.33	0	98.18	0.8	3.1	0.13	0.18	3.22	0.05	0.26	0.69	0	0.23	0.07	0	0.01	0.99	3.86	15.04	0.03	0	1.28	0	0		22.03	-2.07	-1.32	83.48	109.31	892.26	432.75	1035.7	585.51	907.28	470.16	1016.57	472.34
20.386	1	0.13	0.16	0.03	0.16	0.03	0.13	0.14	1.5	0.21	99.68	0.33	0	98.05	1.13	3.9	0.11	0.16	2.93	0.05	0.33	0.77	0	0.21	0.09	0	0.01	1.5	3.64	16.56	0.03	0	1.31	0	0		22.06	-2.41	-0.92	83.48	109.3	893.02	432.32	1035.74	584.2	908.03	469.06	1017.28	472.29
20.42	1	0.13	0.16	0.03	0.16	0.03	0.13	0.15	2.27	0.16	99.68	0.33	0	98.39	1.33	4.09	0.09	0.15	2.97	0.06	0.35	1.17	0	0.16	0.09	0	0.01	2.27	3.25	19.15	0.03	0	1.22	0	0		22.34	-1.43	-1.18	83.6	110.62	893.53	431.58	1036.33	583.38	907.69	468.85	1018.28	471.39
20.453	1	0.13	0.16	0.03	0.16	0.03	0.13	0.16	2.79	0.17	99.68	0.33	0	97.95	1.45	4.34	0.09	0.13	3.58	0.06	0.43	1.49	0.4	0.17	0.14	0	0.01	2.79	2.83	19.8	0.03	0.01	1.28	0	0		22.12	-2.66	-1.25	83.18	111.24	893.59	430.46	1037.39	583.36	907.84	468.13	1019.06	470.23
20.487	1	0.13	0.16	0.03	0.16	0.04	0.13	0.17	4.05	0.21	99.66	0.33	0	98.39	1.81	4.43	0.1	0.1	5.28	0.06	0.56	1.95	1.08	0.21	0.21	0	0	4.05	2.35	20.72	0.03	0.01	1.36	0	0		23.01	-1.45	-1.34	83.68	109.68	893.8	430.08	1037.57	583.38	908.79	467.81	1018.45	469.96
20.52	1	0.12	0.16	0.03	0.15	0.04	0.13	0.17	3.36	0.21	99.65	0.33	0	98.67	2.06	3.78	0.1	0.09	4.85	0.07	0.51	1.5	1.25	0.21	0.3	0	0	3.36	1.94	21.55	0.02	0.01	1.53	0	0		23.63	-0.47	-1.05	83.99	109.95	894.04	431.05	1036.53	583.04	908.52	468.43	1018.44	470.92
20.553	1	0.13	0.16	0.03	0.15	0.04	0.13	0.16	3.7	0.23	99.68	0.33	0	98.22	1.99	3.25	0.11	0.09	4.02	0.06	0.42	1.11	2.04	0.23	0.44	0	0	3.7	1.71	19.78	0.03	0.01	1.39	0	0		25.42	-1.94	-1.35	84.48	109.16	895.03	431.85	1037.21	583.86	909.47	469.8	1018.62	471.73
20.587	1	0.12	0.16	0.02	0.15	0.03	0.14	0.15	3.19	0.24	99.68	0.33	0	98.77	2.33	2.65	0.11	0.09	3.19	0.05	0.27	0.67	1.99	0.24	0.46	0	0	3.54	0.94	18.83	0.05	0.02	1.6	0	0		23.49	-0.08	-1.43	84.15	106.23	896.1	433.7	1036.41	583.54	911.1	470.58	1017.3	472.69
20.62	1	0.12	0.16	0.02	0.15	0.03	0.14	0.15	2.82	0.2	99.67	0.33	0	98.44	2.74	2.15	0.11	0.09	2.82	0.04	0.2	0.39	1.71	0.25	0.42	0	0	3.16	0.93	19.24	0.05	0.02	1.53	0	0		24.16	1.26	-2.26	84.43	107.06	896.43	434.6	1035.69	582.94	909.8	472.42	1016.86	472.78
20.653	1	0.12	0.16	0.02	0.14	0.03	0.14	0.16	2.95	0.16	99.67	0.33	0	98.5	2.99	1.63	0.13	0.1	2.95	0.05	0.16	0.29	0.83	0.25	0.38	0	0	2.96	0.9	20.32	0.06	0.02	1.59	0	0		25.03	1.08	-2.03	84.6	107.02	896.96	434.87	1036.69	583.84	910.77	472.49	1017.79	473.9
20.687	1	0.12	0.17	0.02	0.15	0.03	0.15	0.16	1.66	0.15	99.67	0.33	0	98.5	3.6	1.39	0.15	0.1	2.87	0.05	0.13	0.21	0.07	0.22	0.3	0	0	1.66	0.87	21.13	0.06	0.01	1.51	0	0		22.71	1.09	-0.91	84.05	105.93	897.13	436.36	1035.45	583.7	911.75	472	1017.63	475.38
20.72	1	0.12	0.17	0.02	0.15	0.03	0.15	0.17	0.59	0.17	99.65	0.33	0	98.45	4.65	1.44	0.17	0.12	2.87	0.05	0.13	0.3	0	0.21	0.23	0	0	0.59	1.13	21.39	0.06	0.02	1.43	0	0		21.19	-1.23	-2.58	83.5	102.67	896.81	436.8	1035.71	583.82	912.04	472.74	1014.66	475.71
20.754	1	0.12	0.17	0.02	0.16	0.03	0.15	0.17	0.26	0.19	99.66	0.33	0	97.98	4.41	1.62	0.19	0.15	1.74	0.04	0.08	0.32	0	0.26	0.15	0	0	0.1	1.32	20.93	0.07	0.02	1.13	0	0		20.44	2.6	0.31	83.43	101.23	896.06	438.08	1033.75	585.93	913.77	472.19	1014.93	476.14
20.787	1	0.12	0.17	0.02	0.16	0.03	0.15	0.18	0.23	0.21	99.64	0.33	0	98.26	4.38	1.64	0.21	0.19	1.72	0.03	0.09	0.27	0	0.23	0.1	0	0	0.08	1.69	22.32	0.07	0.01	0.93	0	0		20.87	-1.82	-0.14	83.61	106.55	896.04	439.27	1033.3	585.54	910.39	474.2	1016.9	477.31
20.82	1	0.12	0.17	0.02	0.16	0.03	0.15	0.2	0.22	0.22	99.61	0.33	0	98.55	4.68	1.65	0.22	0.22	1.89	0.04	0.12	0.33	0	0.21	0.07	0	0	0.04	1.98	23.77	0.06	0	0.91	0	0		13.53	-0.91	-0.67	81.2	97.95	895.79	438.74	1030.98	582.42	913.1	471.51	1011.01	474.37
20.854	1	0.12	0.17	0.02	0.17	0.03	0.16	0.24	0.29	0.29	99.53	0.33	0	98.73	4.91	1.97	0.29	0.29	2.13	0.05	0.15	0.52	0	0.21	0.05	0	0	0.04	2.71	27.69	0.05	0	0.84	0	0		13.76	-0.23	0.53	80.95	100.45	893.38	436.43	1030.35	582.14	911.27	468.74	1011.62	473.43
20.887	1	0.12	0.17	0.03	0.17	0.03	0.15	0.24	0.34	0.34	99.52	0.33	0	98.28	4.63	2.18	0.34	0.33	2.79	0.06	0.2	0.94	0	0.23	0.04	0	0	0.06	2.84	27.98	0.04	0.01	0.87	0	0		14.24	-1.78	1.8	81.1	99.87	892.1	434.55	1027.42	579.32	910.41	466.17	1010.17	470.9
20.92	1	0.12	0.17	0.03	0.17	0.03	0.16	0.26	0.35	0.35	99.47	0.33	0	98.7	5.12	2.37	0.35	0.37	4.13	0.08	0.23	1.75	0	0.22	0.04	0	0	0.06	2.94	29.79	0.04	0.01	0.92	0	0		18.62	0.36	-0.15	82.73	106.18	891.27	432.14	1030.2	580.59	906.66	467.42	1012.82	469.22
20.954	1	0.13	0.17	0.03	0.17	0.03	0.16	0.24	0.41	0.41	99.51	0.33	0	98.63	4.54	2.64	0.41	0.42	4.6	0.09	0.21	2.69	0	0.19	0.03	0	0	0.1	3.97	28.07	0.03	0.02	0.92	0	0		19.64	0.62	-1.18	82.81	105.45	890.62	429.94	1032.98	582.16	907.26	466.55	1012.7	467.96
20.987	1	0.13	0.17	0.03	0.17	0.04	0.15	0.24	0.4	0.4	99.53	0.33	0	98.57	3.99	2.79	0.4	0.51	4.79	0.1	0.16	2.2	0	0.17	0.04	0	0	0.19	4.1	27.68	0.03	0.02	0.97	0	0		20.28	0.83	-1.55	82.82	107.78	890.83	429.01	1035.53	583.23	907.13	466.37	1014.89	468.3
21.02	1	0.13	0.17	0.03	0.18	0.03	0.15	0.25	0.41	0.41	99.5	0.33	0	98.4	4.46	2.84	0.41	0.53	4.69	0.12	0.15	1.87	0	0.14	0.04	0	0	0.17	5.18	28.28	0.03	0.04	0.95	0	0		18.85	1.41	-1.27	82.26	105.88	889.81	429.24	1036.09	585.08	908.15	465.7	1013.97	469.49
21.054	1	0.14	0.17	0.03	0.19	0.03	0.15	0.28	0.46	0.46	99.43	0.33	0	98.56	4.81	2.98	0.46	0.55	4.03	0.14	0.15	1.67	0	0.13	0.06	0	0	0.23	8.12	30.97	0.02	0.02	1.09	0	0		19.07	0.85	-0.91	82.26	106.89	890.79	429.48	1037.55	586.69	909.11	466.68	1015.99	468.65
21.087	1	0.14	0.16	0.03	0.2	0.03	0.16	0.29	0.51	0.51	99.43	0.33	0	98.28	5.67	3.42	0.51	0.6	4.19	0.17	0.16	1.26	0	0.16	0.07	0	0.01	0.27	8.62	29.85	0.02	0.02	1.13	0	0	0	17.95	1.76	-1.62	81.8	107.39	890.79	428.84	1038.27	586.21	908.64	466.46	1016.02	467.85
21.121	1	0.15	0.16	0.03	0.23	0.04	0.17	0.29	0.61	0.61	99.41	0.33	0	98.52	6.61	3.5	0.61	0.57	4.37	0.22	0.25	1.25	0	0.16	0.08	0	0.01	0.2	12.53	29.57	0.01	0.03	1.27	0	0	0	19.41	1.01	-1.58	82.33	109.23	890.46	427.94	1038.58	585.53	907.71	465.61	1016.9	468.44
21.154	1	0.15	0.16	0.03	0.23	0.03	0.17	0.28	0.6	0.6	99.45	0.33	0	98.48	6.74	3.91	0.6	0.63	3.93	0.23	0.22	1	0	0.16	0.07	0	0.01	0.2	12.86	27.39	0.01	0.02	1.23	0	0	0	15.38	1.14	-1.54	80.9	106.59	890.84	429.13	1036.03	583.27	908.02	465.54	1014.6	467.39
21.187	1	0.15	0.16	0.03	0.24	0.03	0.16	0.27	0.57	0.57	99.46	0.34	0	98.25	6.4	4.54	0.57	0.63	3.5	0.19	0.19	0.69	0	0.14	0.06	0	0	0.13	14.24	26.47	0.01	0.03	1.24	0	0	0	19.74	1.86	0.17	82.48	110.56	892.64	431.38	1036.02	584.87	908.32	467.89	1018.87	469.97
21.221	1	0.15	0.15	0.03	0.25	0.03	0.16	0.25	0.46	0.46	99.49	0.37	0	98.33	7.17	5.21	0.46	0.56	3.03	0.16	0.15	0.44	0	0.13	0.05	0	0	0.08	14.44	23.66	0.01	0.02	1.33	0	0	0	20.66	1.63	0.15	82.86	110.52	893.91	432.9	1036.09	585.28	908.99	469.52	1019.5	471.14
21.254	1	0.15	0.15	0.04	0.27	0.03	0.16	0.26	0.4	0.4	99.46	0.42	0	98.19	7.72	5.95	0.4	0.45	2.75	0.15	0.14	0.28	0	0.11	0.03	0	0	0.06	15.81	23.08	0.01	0.01	1.31	0	0	0	20.97	2.03	0.15	83.03	111.02	895.16	433.8	1036.83	585.66	909.73	470.54	1020.75	471.81
21.287	1	0.15	0.15	0.04	0.28	0.03	0.15	0.26	0.35	0.35	99.45	0.43	0	98.78	6.96	7.02	0.35	0.41	2.55	0.13	0.14	0.2	0	0.1	0.02	0	0	0.03	16.7	23.16	0.01	0.04	1.36	0	0	0	20.02	-0.04	-0.83	82.9	104.86	897.03	433.01	1039.56	585.9	914.33	469.55	1019.18	471
21.321	1	0.15	0.15	0.04	0.27	0.03	0.15	0.23	0.35	0.35	99.46	0.42	0	98.45	6.9	6.95	0.35	0.32	2.86	0.15	0.2	0.25	0	0.12	0.02	0	0	0.04	16.42	20.19	0.01	0.05	1.51	0	0	0	21.32	-1.25	-1.39	83.63	111.42	899.6	434.05	1041.93	585.83	912.92	472.32	1024.34	471.68
21.354	1	0.16	0.15	0.04	0.25	0.04	0.15	0.2	0.39	0.39	99.5	0.4	0	98.5	5.51	5.24	0.39	0.23	4.19	0.19	0.29	0.49	0	0.12	0.02	0	0	0.06	17.17	20.36	0.01	0.15	1.46	0	0	0	20.24	-1.09	-2.31	83.08	111.36	899.47	433.72	1045.5	589.14	913.88	473.08	1025.24	471.89
21.387	1	0.17	0.16	0.04	0.23	0.04	0.15	0.17	0.43	0.43	99.54	0.41	0	98.69	4.39	3.72	0.43	0.2	5.75	0.28	0.44	1.08	0	0.13	0.02	0	0	0.08	17.48	19.2	0.01	0.09	1.46	0	0	0	18.7	-0.39	-2.86	82.37	107.72	899.8	434.84	1046.58	590.77	916.06	473.51	1023.78	473.43
21.421	1	0.19	0.16	0.05	0.25	0.04	0.16	0.16	0.51	0.51	99.51	0.67	0	98.76	4.52	2.99	0.51	0.17	7.82	0.55	0.71	2.26	0	0.12	0.03	0	0	0.1	22.09	17.6	0.01	0.08	1.29	0	0	0	17.76	-0.12	-2.08	81.86	108.47	899.18	434.93	1046.17	591.02	915.8	472.73	1024.27	474
21.454	1	0.2	0.17	0.05	0.24	0.04	0.16	0.16	0.57	0.57	99.52	0.67	0	98.75	4.28	2.56	0.57	0.15	8.14	1.03	0.73	2.71	0	0.12	0.04	0	0	0.09	21.86	18.35	0.01	0.05	1.23	0	0	0	17.5	-0.16	-2.15	81.63	109	899.33	434.68	1046.63	591.1	915.77	472.74	1024.77	473.52
21.488	1	0.22	0.17	0.05	0.26	0.04	0.16	0.16	0.82	0.82	99.49	0.67	0	98.65	4.67	1.92	0.82	0.17	5.1	1.73	0.72	1.44	0	0.14	0.05	0	0	0.04	24.81	18.92	0.01	0.03	0.99	0	0	0	18.44	0.54	-0.8	81.99	109.88	900.22	436.03	1046.76	592.26	916.98	473.15	1026.84	475.42
21.521	1	0.23	0.17	0.06	0.26	0.04	0.16	0.16	0.89	0.89	99.49	0.68	0	98.48	4.83	1.77	0.89	0.16	5.09	2.48	0.73	1.49	0	0.15	0.09	0	0	0.06	25.12	18.6	0.01	0.02	1.03	0	0	0	20.43	-1.13	0.06	82.69	107.88	902.63	437.52	1047.85	593.11	920.47	473.78	1028.28	477.54
21.554	1	0.22	0.17	0.05	0.24	0.03	0.16	0.17	0.92	0.92	99.51	0.56	0	98.41	5.34	1.49	0.92	0.14	4.24	3.22	0.66	1.21	0	0.15	0.12	0	0	0.09	22.07	20.02	0.01	0.03	1.12	0	0	0	20.11	-1.39	-0.7	82.76	109.38	902.88	438.1	1045.71	591.02	918.09	475.48	1027.46	475.7
21.588	1	0.2	0.17	0.04	0.24	0.03	0.17	0.19	0.93	0.93	99.52	0.49	0	98.52	6.33	1.63	0.93	0.13	3.99	3.03	0.69	1.32	0	0.11	0.16	0	0	0.18	19.13	21.3	0.01	0.02	1.09	0	0	0	17.35	-1	-0.77	81.93	109.28	902	437.77	1043.64	588.22	916.62	473.95	1025.89	475.42
21.621	1	0.19	0.17	0.04	0.25	0.03	0.18	0.21	1.02	1.02	99.49	0.55	0	98.37	7.55	1.93	1.02	0.12	4.12	2.1	0.59	1.42	0	0.09	0.12	0	0	0.31	19.69	22.77	0.01	0.01	1.08	0	0	0	17.98	-1.51	0.13	82.67	101.44	902.17	435.35	1040.31	582.89	919.81	469.02	1021.16	473.26
21.654	1	0.17	0.17	0.04	0.26	0.03	0.19	0.27	0.97	0.97	99.46	0.55	0	98.14	8.77	2.49	0.97	0.12	3.72	1.08	0.46	1.15	0	0.07	0.09	0	0	0.3	18.56	26.65	0.02	0.01	1.1	0	0	0	20.47	-2.18	-0.28	83.83	105.01	903.16	436.13	1038.88	581.2	917.39	471.2	1022.4	472.67
21.688	1	0.17	0.17	0.04	0.26	0.03	0.19	0.32	1.09	1.21	99.36	0.5	0	98.5	8.42	2.51	1.21	0.11	3.53	0.58	0.45	1.18	0	0.08	0.08	0	0	0.24	17.61	31.23	0.02	0.01	1.09	0	0	0	25.82	-1.07	-1.78	85.78	105.82	902.56	433.89	1040.13	580.15	916.11	470.38	1021.88	473.57
21.721	1	0.16	0.17	0.04	0.26	0.03	0.19	0.34	1.08	1.26	99.32	0.49	0	98.02	8.6	2.54	1.26	0.1	3.83	0.39	0.38	1.08	0	0.08	0.08	0	0	0.15	16.9	32.37	0.02	0.01	1.08	0	0	0	20.67	2.48	-2.32	83.74	105.45	902.01	433.45	1040.94	580.66	916.03	470.01	1021.47	471.43
21.755	1	0.16	0.17	0.03	0.25	0.03	0.2	0.42	1.03	2.01	99.16	0.42	0	98.42	8.79	2.83	2.01	0.08	3.41	0.25	0.31	1.01	0	0.08	0.08	0	0	0.16	14.53	37.1	0.01	0.01	1.03	0	0	0	21.68	-1.35	-2.31	83.57	106.34	901.04	432.7	1041.11	580.94	915.12	469.46	1021.43	471.72
21.788	1	0.16	0.18	0.03	0.25	0.03	0.2	0.43	0.99	2.5	99.13	0.38	0	98.78	8.49	2.38	2.5	0.08	3.15	0.17	0.28	0.73	0	0.08	0.06	0	0	0.19	13.64	38.56	0.02	0.01	0.99	0	0	0	19.39	0.05	-1.67	82.91	104.24	901.01	434.2	1040.14	581.64	916.27	469.6	1020.47	472.68
21.821	1	0.16	0.18	0.04	0.26	0.03	0.2	0.43	0.95	2.39	99.14	0.45	0	98.17	8.63	2.24	2.39	0.09	3.23	0.14	0.21	0.53	0	0.07	0.05	0	0	0.17	15.68	38.29	0.02	0.01	0.95	0	0	0	20.63	2.09	-2.19	83.45	104.06	901.04	435.8	1040.14	583.48	915.97	472.05	1020.02	473.91
21.855	1	0.17	0.18	0.04	0.25	0.03	0.19	0.46	0.93	2.52	99.07	0.41	0	98.79	7.49	1.89	2.52	0.11	3.15	0.13	0.17	0.43	0	0.06	0.05	0	0	0.16	15.52	41.66	0.01	0.01	0.93	0	0	0	20.31	0.01	-2.07	83.15	103.3	901.33	436.76	1040.06	584.24	916.55	472.86	1019.83	474.43
21.888	1	0.17	0.18	0.04	0.25	0.03	0.19	0.5	0.9	2.34	99.01	0.42	0	98.43	7.26	1.88	2.34	0.13	3.75	0.13	0.19	0.45	0	0.05	0.05	0	0	0.13	16.14	43.47	0.01	0.03	0.9	0	0	0	19.4	1.31	-1.27	82.78	104.78	900.12	436.77	1038.74	583.85	915.19	471.96	1019.92	475.08
21.921	1	0.17	0.18	0.04	0.24	0.03	0.18	0.45	0.87	2.18	99.11	0.39	0	98.6	6.27	1.64	2.18	0.13	3.69	0.16	0.18	0.62	0	0.05	0.05	0	0	0.1	16.1	42.11	0.02	0.02	0.87	0	0	0	18.19	-0.74	-2.34	82.15	100.42	899.31	436.79	1038.38	584.38	915.99	472.12	1016.39	474.47
21.955	1	0.17	0.18	0.04	0.23	0.03	0.18	0.46	0.97	1.9	99.08	0.36	0	98.5	6.09	1.59	1.9	0.13	3.83	0.17	0.18	0.6	0	0.05	0.05	0	0	0.17	15.09	43.05	0.02	0.03	0.97	0	0	0	21.18	1.06	-0.22	83.54	101.55	899.79	439.94	1035.2	584.19	915.79	473.42	1017.2	478.71
21.988	1	0.17	0.18	0.04	0.22	0.03	0.17	0.4	0.98	1.65	99.21	0.33	0	97.9	5.04	1.54	1.65	0.13	3.43	0.15	0.18	0.58	0	0.06	0.06	0	0	0.22	14.85	40.68	0.03	0.02	0.98	0	0	0	20.23	2.79	-0.08	83.33	102.23	898.8	442.42	1033.6	586.18	914.26	476.01	1016.4	480.21
22.021	1	0.16	0.18	0.04	0.2	0.03	0.16	0.36	1.04	1.4	99.28	0.33	0	98.11	3.94	1.39	1.4	0.16	3.09	0.15	0.18	0.57	0	0.07	0.08	0	0	0.3	13.2	39.39	0.04	0.02	1.04	0	0	0	20.56	2.25	0.38	83.33	106.5	899.04	443.8	1032.78	586.58	912.14	478.06	1018.62	480.4
22.055	1	0.17	0.18	0.04	0.19	0.03	0.15	0.34	0.91	1.18	99.32	0.33	0	98.48	2.96	1.5	1.18	0.18	2.88	0.13	0.19	0.46	0	0.07	0.08	0	0	0.36	13.46	39.11	0.04	0.02	0.91	0	0	0	21.28	1.13	-0.49	83.7	106.38	900.24	444.58	1034.01	586.8	912.68	479.36	1019.04	481.48
22.088	1	0.17	0.18	0.04	0.19	0.03	0.15	0.32	0.87	1.26	99.36	0.33	0	98.52	2.44	1.5	1.26	0.21	2.31	0.14	0.23	0.4	0	0.07	0.07	0	0	0.21	14.01	38.16	0.04	0.04	0.87	0	0	0	20.55	-1.02	0.21	83.25	106.79	900.38	444.55	1035.8	588.38	914.02	478.51	1020.72	482.82
22.122	1	0.18	0.18	0.04	0.2	0.03	0.14	0.32	0.79	1.19	99.36	0.33	0	98.65	1.9	1.73	1.19	0.23	2.19	0.17	0.37	0.55	0	0.1	0.07	0	0	0.07	16.04	38.43	0.04	0.02	0.79	0	0	0	17.92	0.55	-1.02	82.63	106.29	900.23	443.73	1037.13	588.47	913.85	478.49	1020.1	481.22
22.155	1	0.18	0.18	0.04	0.2	0.03	0.14	0.3	0.76	1.24	99.41	0.33	0	98.46	1.52	1.78	1.24	0.24	2.47	0.18	0.41	0.71	0	0.12	0.08	0	0	0.07	16.24	36.88	0.04	0.01	0.76	0	0	0	16.45	-1.22	-1	82.33	99.64	900.45	443.22	1035.41	586.87	916.51	477.01	1016.13	479.04
22.188	1	0.19	0.18	0.05	0.21	0.03	0.14	0.32	0.79	1.26	99.36	0.37	0	98.7	1.53	2.19	1.26	0.3	3.31	0.2	0.36	1.18	0	0.11	0.07	0	0	0.02	18.37	38.08	0.03	0.02	0.79	0	0	0	19.04	0.34	-1.11	83.13	105.53	896.78	439.91	1037.24	589.31	912.49	475.58	1017.99	478.19
22.222	1	0.21	0.18	0.05	0.22	0.03	0.14	0.28	0.81	1.1	99.45	0.48	0	98.17	1.31	2.3	1.1	0.31	4.34	0.22	0.3	1.71	0	0.12	0.05	0	0	0.01	21.04	34.84	0.03	0.03	0.81	0	0	0	19.03	-2.08	-1.93	82.55	105.72	895.07	436.68	1039.88	590.99	912.14	473.97	1017.84	475.36
22.255	1	0.21	0.18	0.05	0.23	0.03	0.14	0.27	0.84	1.19	99.47	0.55	0	98.12	1.65	2.34	1.19	0.31	4.77	0.29	0.24	1.4	0	0.12	0.04	0	0	0.01	22.52	33.47	0.02	0.05	0.84	0	0	0	18.36	-2.24	-1.73	82.12	107.85	895.82	435.88	1042.46	591.75	912.85	473.23	1020.68	475.39
22.288	1	0.21	0.18	0.05	0.23	0.04	0.14	0.25	0.86	1.25	99.51	0.57	0	98.26	1.7	2.53	1.25	0.28	5.31	0.45	0.24	1.47	0	0.16	0.03	0	0	0.01	22.38	31.39	0.02	0.03	0.86	0	0	0	17.94	-1.83	-1.95	81.98	107.61	896.29	435.16	1043.68	591.88	913.65	472.78	1021.24	474.53
22.322	1	0.19	0.17	0.04	0.21	0.04	0.15	0.22	0.99	1.29	99.56	0.44	0	98.15	1.96	2.44	1.29	0.27	5.64	0.89	0.3	1.1	0	0.25	0.03	0	0	0.02	18.39	28.5	0.02	0.02	0.99	0	0	0	19.65	-2.14	-1.54	82.5	107.65	897.14	434.59	1045.64	593.35	915.36	472.64	1023	474.37
22.355	1	0.19	0.17	0.04	0.21	0.04	0.15	0.21	1.09	1.32	99.58	0.39	0	97.39	2.12	2.83	1.32	0.22	5.55	1.22	0.35	1.08	0	0.26	0.04	0	0	0.04	16.67	26.57	0.02	0.02	1.09	0	0	0	14.57	-3.9	-1.65	80.62	101.96	899.88	434.94	1044.12	588.8	918.81	471	1020.77	471.93
22.388	1	0.17	0.17	0.04	0.2	0.04	0.15	0.2	1.25	1.4	99.6	0.33	0	97.85	2.62	2.6	1.4	0.18	5.45	1.37	0.43	1.16	0	0.28	0.05	0	0	0.08	13.67	24.93	0.02	0.01	1.25	0	0	0	20.34	-2.91	-2.03	82.83	106.27	900.18	433.61	1045.31	588.69	917.01	471.67	1023.28	472.1
22.422	1	0.16	0.17	0.03	0.19	0.04	0.15	0.19	1.49	1.51	99.62	0.33	0	98.04	3.1	2.77	1.51	0.15	5.66	1.84	0.46	1.04	0	0.33	0.05	0	0	0.22	11.2	23.32	0.02	0.02	1.49	0	0	0	20.8	-2.43	-3.25	82.89	105.35	900.09	432.54	1046.66	588.82	917.14	471.6	1022.49	471.33
22.455	1	0.16	0.17	0.03	0.18	0.04	0.15	0.18	1.5	1.5	99.63	0.33	0	97.75	3.29	2.48	1.5	0.11	5.23	2.08	0.52	1.14	0	0.29	0.08	0	0	0.34	9.33	22.4	0.02	0.03	1.54	0	0	0	22.86	-3.15	-2.49	83.38	107.22	901.1	432.8	1047.69	589.1	917.79	471.46	1025	473.18
22.489	1	0.15	0.16	0.03	0.18	0.04	0.16	0.18	1.62	1.62	99.64	0.33	0	97.71	3.87	3	1.62	0.1	5.9	2.55	0.52	1.09	0	0.24	0.1	0	0	0.74	7.21	21.38	0.01	0.02	1.63	0	0	0	22.74	-3.23	-2.34	83.49	105.62	901.72	433.52	1047.88	589.46	919.17	471.56	1024.76	474.09
22.522	1	0.15	0.16	0.03	0.18	0.04	0.15	0.18	1.54	1.54	99.64	0.33	0	97	3.71	3.3	1.54	0.09	6.11	2.57	0.58	1.12	0.26	0.22	0.16	0	0.01	0.81	6.07	21.18	0.01	0.02	1.86	0	0	0	21.79	-4.62	-1.89	83.02	106.12	902.6	434.08	1047.66	589.06	919.57	471.93	1025.68	473.55
22.555	1	0.14	0.16	0.03	0.18	0.04	0.16	0.19	1.53	1.53	99.62	0.33	0	96.95	4.94	3.39	1.53	0.07	5.58	2.32	0.69	1.01	0.8	0.22	0.21	0	0.01	0.66	4.94	21.08	0.01	0.03	1.86	0	0	0	23.19	-4.71	-1.08	83.44	110.17	902.23	434.54	1045.84	587.86	917.05	472.35	1027.2	474.19
22.589	1	0.13	0.16	0.03	0.18	0.04	0.17	0.19	1.65	1.65	99.62	0.33	0	96.49	5.77	3.68	1.65	0.06	6.24	1.7	0.78	0.79	2.06	0.2	0.24	0	0.01	0.71	3.69	20.21	0.01	0.02	2.16	0	0	0	23.06	-5.43	-2.09	83.51	106.55	902.49	433.57	1046.03	586.45	918.29	471.29	1024.82	473.46
22.622	1	0.12	0.16	0.02	0.18	0.04	0.17	0.19	1.55	1.55	99.62	0.33	0	96.21	5.96	3.37	1.55	0.06	6.71	1.51	0.77	0.85	2.07	0.19	0.28	0	0.01	0.81	3.31	20.01	0.01	0.04	2.15	0	0	0	22.99	-5.83	-2.44	83.42	103.55	902.28	432.78	1046.03	585.99	919.49	470.15	1023	473
22.655	1	0.12	0.16	0.02	0.18	0.04	0.17	0.18	1.52	1.52	99.64	0.33	0	98.31	6.17	3.53	1.52	0.05	6.4	1.2	0.56	0.81	1.63	0.17	0.31	0	0.01	0.87	2.8	18.92	0.01	0.04	2.11	0	0	0	24.16	-1.68	-2.46	84.17	107.27	900.67	433.33	1043.53	584.94	915.53	471.09	1022.76	473.91
22.689	1	0.12	0.16	0.02	0.17	0.04	0.17	0.16	1.47	1.47	99.66	0.33	0	98.53	5.84	2.94	1.47	0.05	5.78	0.74	0.34	0.78	0.69	0.17	0.33	0	0.01	1.19	1.94	16.78	0.02	0.05	2.21	0	0	0	22.12	-0.97	-3.09	83.54	106.16	900.17	434.33	1042.44	584.51	914.81	471.76	1020.94	474.39
22.722	1	0.12	0.16	0.02	0.17	0.04	0.17	0.16	1.53	1.53	99.66	0.33	0	98.47	5.8	2.57	1.53	0.05	4.56	0.5	0.28	0.81	0.32	0.16	0.32	0	0.01	1.23	1.97	17.48	0.02	0.04	2.05	0	0	0	21.09	-1.17	-3.69	83.12	105.88	900.84	436.05	1042.24	585.29	914.69	474.2	1020.56	474.42
22.756	1	0.12	0.16	0.02	0.17	0.04	0.17	0.17	1.5	1.5	99.66	0.33	0	98.43	6.33	2.41	1.5	0.05	3.73	0.45	0.32	0.77	0	0.15	0.29	0	0.01	0.52	1.26	17.59	0.02	0.03	2.1	0	0	0	18.42	-1.32	-3.06	82.45	99.08	900.18	437.77	1040.78	587.36	917.76	474.01	1016.83	475.16
22.789	1	0.11	0.16	0.02	0.17	0.04	0.17	0.17	1.39	1.39	99.67	0.33	0	98.32	6.14	2.11	1.39	0.06	2.97	0.33	0.41	0.8	0	0.13	0.21	0	0.01	0.31	1.17	18.12	0.02	0.03	2.05	0	0	0	20.79	-1.66	-3.03	83.28	104.71	899.24	438.48	1039.09	585.91	913.48	475.12	1018.17	477.44
22.822	1	0.12	0.16	0.02	0.16	0.03	0.15	0.16	1.35	1.35	99.67	0.33	0	98.03	4.23	1.92	1.35	0.06	2.44	0.26	0.48	0.57	0	0.12	0.15	0	0	0.14	1.56	19.68	0.02	0.05	1.9	0	0	0	20.63	-2.46	-3.58	83.11	104.57	897.39	438.57	1037.82	586.3	911.53	475.65	1016.08	477.59
22.856	1	0.12	0.17	0.02	0.16	0.03	0.15	0.18	1.18	1.18	99.65	0.33	0	98.45	3.83	2.06	1.18	0.08	1.85	0.21	0.41	0.41	0	0.1	0.15	0	0	0.07	1.66	21.81	0.02	0.04	1.46	0	0	0	20.62	-1.24	-2.91	83.24	104.32	895.38	439.27	1035.72	587.67	910.17	476.07	1014.48	477.92
22.889	1	0.12	0.17	0.02	0.16	0.03	0.15	0.18	1	1	99.64	0.33	0	97.93	3.51	2.12	1	0.1	1.44	0.2	0.35	0.28	0	0.1	0.11	0	0	0.05	2.16	22.89	0.02	0.01	1.35	0	0	0	18.13	-2.71	-2.24	82.31	102.74	894.1	439.82	1034.35	588.9	910.18	476.08	1012.92	476.96
22.922	1	0.12	0.17	0.02	0.16	0.03	0.14	0.18	0.97	0.97	99.65	0.33	0	98.63	2.93	2.28	0.97	0.13	1.79	0.19	0.31	0.32	0	0.1	0.11	0	0	0.05	2.51	22.41	0.02	0.01	1.42	0	0	0	14.67	-0.6	-2.25	81.23	99.5	893.54	439	1033.12	587.4	911.02	474.25	1010.52	474.96
22.956	1	0.12	0.16	0.03	0.16	0.03	0.14	0.2	0.85	0.85	99.6	0.33	0	97.54	3.11	3.09	0.85	0.16	2.09	0.19	0.27	0.43	0	0.1	0.09	0	0	0.06	3.57	24.49	0.02	0.01	1.42	0	0	0	13.9	-3.61	0.07	80.63	99.95	892.07	437.8	1029.73	584.69	910.12	471.05	1010.02	473.84
22.989	1	0.12	0.16	0.03	0.17	0.03	0.14	0.2	0.84	0.84	99.59	0.33	0	97.53	3.1	4.25	0.84	0.19	2.44	0.15	0.25	0.49	0	0.1	0.08	0	0	0.06	3.6	23.84	0.02	0.01	1.46	0	0	0	14.2	-3.61	0.33	80.99	100.56	890.45	434.86	1026.49	579.8	907.59	467.65	1008.1	470.89
23.022	1	0.13	0.16	0.03	0.17	0.03	0.14	0.22	0.79	0.79	99.56	0.33	0	98.76	2.7	3.86	0.79	0.2	2.73	0.12	0.19	0.46	0	0.08	0.07	0	0.01	0.09	4.58	26.68	0.01	0.01	1.52	0	0	0	16.21	-0.11	-0.63	81.48	103.25	887.12	430.81	1029	582	905.1	465.67	1008.3	468.85
23.056	1	0.13	0.16	0.03	0.18	0.03	0.14	0.21	0.75	0.75	99.58	0.33	0	97.94	2.56	3.83	0.75	0.18	2.93	0.11	0.14	0.34	0	0.08	0.07	0	0.01	0.12	6.74	25.66	0.01	0.01	1.45	0	0	0	16.96	-2.68	-1.91	81.75	102.82	888.01	430.16	1028.28	579.62	904.32	466.39	1007.15	466.45
23.089	1	0.13	0.16	0.03	0.18	0.03	0.14	0.2	0.79	0.79	99.61	0.33	0	98.77	3.13	3.85	0.79	0.19	3.07	0.11	0.17	0.35	0	0.1	0.1	0	0.01	0.15	6.78	23.39	0.01	0	1.48	0	0	0	20.24	-0.07	-1.24	83.29	102.79	888.59	429.99	1029.04	580.32	905.59	466.01	1008.37	467.8
23.123	1	0.14	0.16	0.03	0.19	0.03	0.15	0.19	0.92	0.92	99.63	0.33	0	98.69	3.33	3.14	0.92	0.16	3.76	0.13	0.32	0.58	0	0.11	0.1	0	0.01	0.18	9.48	22.55	0.01	0.01	1.35	0	0	0	20.91	0.37	-3.14	83.41	104.61	887.34	428.71	1029.48	579.65	902.71	466.55	1007.32	466.94
23.156	1	0.15	0.17	0.03	0.19	0.03	0.15	0.17	0.98	0.98	99.62	0.33	0	98.55	3.69	2.85	0.98	0.14	3.74	0.13	0.33	0.69	0	0.13	0.12	0	0.01	0.14	10.68	20.53	0.01	0.01	1.35	0	0	0	18.42	0.91	-2.12	82.4	103.52	887.41	429.23	1029.47	580.76	904.15	466.07	1007.67	466.51
23.189	1	0.15	0.17	0.03	0.2	0.03	0.15	0.17	1.07	1.07	99.61	0.33	0	98.72	4.3	2.65	1.07	0.13	3.32	0.14	0.42	0.79	0	0.15	0.1	0	0.01	0.08	10.88	19.33	0.01	0.01	1.31	0	0	0	18.72	-0.26	-2.2	82.46	102.7	887.15	429.28	1029.96	581.38	904.62	465.8	1007.3	467.6
23.223	1	0.16	0.17	0.04	0.2	0.03	0.15	0.15	1.07	1.07	99.59	0.33	0	98.77	4.31	2.33	1.07	0.11	3.43	0.2	0.44	0.91	0	0.17	0.11	0	0	0.04	13.32	17.49	0	0.01	1.34	0	0	0	17.78	0.07	-2.45	82.1	103.35	886.36	428.42	1029.84	580.87	903.62	465.11	1006.96	466.68
23.256	1	0.16	0.17	0.04	0.2	0.03	0.16	0.14	1.18	1.18	99.59	0.33	0	98.41	4.52	1.93	1.18	0.1	3.28	0.31	0.54	1.06	0	0.17	0.11	0	0	0.03	13.56	16.3	0	0.01	1.31	0	0	0	17.3	1.38	-2.93	81.78	105.05	884.43	427.5	1029.6	581.57	901.26	465.17	1006.31	465.61
23.289	1	0.17	0.17	0.04	0.21	0.03	0.16	0.14	1.22	1.33	99.57	0.34	0	98.73	4.88	1.84	1.33	0.11	3.01	0.37	0.62	1.08	0	0.18	0.15	0	0	0.02	15.43	14.99	0	0.01	1.22	0	0	0	19.05	0.23	-3.02	82.17	109.3	883.56	427.97	1029.25	581.95	898.3	466.56	1007.6	466.92
23.323	1	0.16	0.17	0.04	0.21	0.03	0.16	0.13	1.3	1.38	99.57	0.33	0	98.65	5.22	1.84	1.38	0.13	2.93	0.36	0.58	0.57	0	0.2	0.12	0	0	0.04	14.82	12.47	0.01	0.02	1.3	0	0	0	18.75	0.54	-2.4	82.01	108.03	883.07	429.14	1028.94	583.52	899.11	466.65	1007.12	468.91
23.356	1	0.17	0.18	0.04	0.21	0.03	0.16	0.12	1.21	1.54	99.57	0.34	0	98.58	4.86	1.54	1.54	0.15	2.34	0.39	0.52	0.38	0	0.17	0.09	0	0	0.07	15.7	11.95	0.01	0.03	1.21	0	0	0	20.05	0.81	-1.8	82.47	110.3	883.77	431.49	1028.89	585.78	898.75	469.57	1009.05	470.47
23.389	1	0.17	0.17	0.04	0.21	0.03	0.16	0.12	1.37	1.73	99.57	0.34	0	98.65	4.69	1.57	1.73	0.18	2.29	0.4	0.47	0.33	0	0.15	0.08	0	0	0.09	15.76	11.54	0.01	0.03	1.37	0	0	0	17.6	0.55	-2.29	81.48	109.79	883.67	431.54	1030.38	586.79	899.29	469.45	1009.07	470.73
23.423	1	0.17	0.18	0.04	0.21	0.03	0.16	0.12	1.34	2.03	99.58	0.33	0	98.73	4.44	1.63	2.03	0.23	2.64	0.38	0.48	0.31	0	0.14	0.07	0	0	0.07	14.76	11.33	0.01	0.03	1.34	0	0	0	17.16	-0.23	-1.93	81.15	111.35	883.49	430.78	1031.49	587.61	899.23	468.96	1010.58	469.95
23.456	1	0.17	0.18	0.04	0.21	0.03	0.16	0.12	1.32	1.86	99.58	0.33	0	98.72	4.15	1.63	1.86	0.25	2.67	0.36	0.44	0.54	0	0.14	0.06	0	0	0.03	15.34	11.68	0.01	0.03	1.32	0	0	0	18.57	-0.27	-0.8	81.69	110	884.53	431.59	1031.65	588.59	901.5	468.96	1011.49	470.94
23.49	1	0.18	0.18	0.04	0.22	0.03	0.16	0.11	1.17	1.79	99.57	0.34	0	98.7	3.72	1.75	1.79	0.28	3.11	0.29	0.35	0.75	0	0.16	0.05	0	0	0.01	16.68	10.53	0	0.03	1.17	0	0	0	19.01	0.34	-1.41	81.99	111.51	886.94	432.36	1033.42	588.4	902.29	470.63	1013.8	471.02
23.523	1	0.18	0.18	0.04	0.21	0.03	0.16	0.1	1.06	1.77	99.58	0.33	0	98.78	3.26	1.82	1.77	0.29	3.1	0.24	0.3	0.84	0	0.21	0.05	0	0	0.01	16.14	8.99	0	0.05	1.06	0	0	0	20.37	0.05	-0.97	82.42	111.12	887.66	432.93	1034.38	589.52	903.72	470.8	1014.83	472.62
23.556	1	0.18	0.18	0.04	0.21	0.03	0.15	0.1	1.07	1.51	99.58	0.33	0	98	2.91	1.9	1.51	0.26	2.39	0.2	0.17	0.6	0	0.21	0.04	0	0	0.02	16.32	8.84	0	0.04	1.07	0	0	0	21.46	-2.53	-0.43	82.55	110.21	888.89	432.42	1036.1	590.34	906.08	470.25	1016.27	472.36
23.59	1	0.19	0.18	0.04	0.22	0.03	0.15	0.1	0.99	1.41	99.55	0.39	0	98.78	2.94	1.94	1.41	0.24	2.67	0.23	0.16	0.77	0	0.18	0.04	0	0	0.02	19.44	9.8	0	0.03	0.99	0	0	0	20.86	-0.04	-0.42	82.58	111.41	889.99	433.7	1037.1	590.96	906.58	471.21	1017.95	474.03
23.623	1	0.19	0.17	0.04	0.23	0.03	0.15	0.11	1.02	1.21	99.54	0.41	0	98.52	2.97	2.66	1.21	0.22	3.27	0.24	0.14	0.69	0	0.18	0.04	0	0	0.02	19.79	9.86	0	0.05	1.02	0	0	0	17.59	-1.01	-1.39	81.29	111.92	891.19	433.73	1039.05	590.56	907.03	471.49	1018.93	473.36
23.656	1	0.2	0.17	0.05	0.24	0.03	0.15	0.11	0.96	0.96	99.52	0.49	0	98.74	2.99	3	0.96	0.19	3.74	0.24	0.14	0.74	0	0.17	0.04	0	0	0.02	21.82	10.17	0	0.03	1.07	0	0	0	19.53	-0.18	-0.95	82.15	110.43	891.7	434.11	1039.29	591.31	908.57	471.49	1018.96	474.53
23.69	1	0.2	0.17	0.05	0.25	0.04	0.14	0.11	0.67	0.67	99.5	0.6	0	98.53	3.02	3.33	0.67	0.16	4.61	0.22	0.16	0.96	0	0.15	0.05	0	0	0.01	23.79	10.44	0	0.02	1.14	0	0	0	18.77	-0.98	-1.16	81.78	110.96	892.16	433.97	1040.56	591.96	908.97	471.76	1019.9	474.02
23.723	1	0.2	0.16	0.05	0.25	0.04	0.15	0.11	0.69	0.69	99.5	0.57	0	98.13	3.37	3.5	0.69	0.17	4.67	0.27	0.18	0.81	0	0.16	0.06	0	0	0.02	22.95	10.41	0	0.02	1.17	0	0	0	17.64	-2.19	-2.82	81.22	105.21	894.02	433.2	1042.79	591.53	912.6	471.44	1017.8	472.38
23.757	1	0.19	0.16	0.05	0.24	0.03	0.15	0.12	0.53	0.53	99.52	0.49	0	98.51	3.71	3.57	0.53	0.16	4.1	0.34	0.3	1.03	0	0.17	0.07	0	0	0.04	21.51	10.58	0	0.01	1.27	0	0	0	16.71	-1.03	-2.02	81.42	101.76	897.26	434.78	1041.74	589.23	916.18	471.5	1017.93	472.16
23.79	1	0.17	0.16	0.04	0.24	0.04	0.15	0.13	0.46	0.46	99.51	0.45	0	98.6	4.58	4.25	0.46	0.17	4.19	0.38	0.38	1.16	0	0.18	0.09	0	0	0.06	19.68	10.71	0	0.01	1.51	0	0	0	18.49	-0.73	-1.86	82.15	105.62	898.47	434.04	1043.05	588.33	915.55	471.38	1021.17	472.11
23.823	1	0.16	0.15	0.04	0.25	0.04	0.15	0.13	0.49	0.49	99.5	0.42	0	98.31	5.29	5.27	0.49	0.2	4.75	0.55	0.53	1.48	0	0.2	0.12	0	0	0.13	18.08	10.62	0	0.01	1.63	0	0	0	17.01	-1.69	-1.41	81.41	105.27	899.07	433.95	1043.04	587.49	916.38	470.53	1021.64	471.68
23.857	1	0.15	0.14	0.04	0.25	0.04	0.15	0.15	0.42	0.42	99.5	0.4	0	98.76	5.75	6.6	0.42	0.23	4.9	0.58	0.67	2.25	0	0.26	0.13	0	0	0.13	16.21	11.33	0	0.01	1.95	0	0	0	14.5	0.1	-2.03	80.79	104.36	898.91	434.06	1041.57	585.34	915.57	470.18	1019.92	470.99
23.89	1	0.15	0.14	0.04	0.27	0.04	0.16	0.17	0.4	0.4	99.46	0.43	0	98.59	7.25	7.51	0.4	0.25	4.88	0.56	0.64	2.24	0	0.29	0.16	0	0	0.12	16.28	12.16	0	0.01	2.04	0	0	0	16.41	-0.77	-1.4	81.55	103.53	899.09	435.27	1040.41	586	916	471.23	1019.52	471.94
23.923	1	0.14	0.13	0.04	0.31	0.04	0.17	0.2	0.43	0.43	99.37	0.53	0	98.62	9.21	8.9	0.43	0.34	4.6	0.54	0.6	2.35	0	0.31	0.2	0	0	0.09	17.58	12.93	0	0	2.01	0	0	0	15.77	-0.67	-0.9	81.3	102.69	899.39	436.03	1039.38	585.23	916.47	470.98	1019.15	472.77
23.957	1	0.13	0.13	0.04	0.33	0.04	0.16	0.22	0.4	0.4	99.34	0.56	0	98.69	9.28	11.09	0.4	0.45	3.68	0.5	0.52	1.64	0	0.35	0.22	0	0	0.08	16.44	11.85	0	0.01	2.07	0	0	0	18.12	0.39	-1.55	82.35	103.46	898.38	436	1038.32	584.72	914.55	471.47	1017.99	473.83
23.99	1	0.13	0.12	0.04	0.34	0.04	0.15	0.23	0.41	0.41	99.32	0.63	0	98.77	8.56	12.42	0.41	0.49	3.45	0.38	0.4	0.95	0	0.31	0.2	0	0	0.09	16.75	13.05	0	0.01	2.06	0	0	0	20.48	0.09	-1.99	83.06	105.48	897.66	436.41	1037.51	584.88	912.37	472.9	1017.83	474.56
24.023	1	0.14	0.13	0.04	0.32	0.04	0.15	0.22	0.46	0.46	99.36	0.6	0	98.68	7.39	11.07	0.46	0.58	3.2	0.34	0.29	0.66	0	0.28	0.16	0	0	0.11	17.49	13.86	0	0.02	2.07	0	0	0	20.93	-0.42	-1.22	82.81	107.14	896.61	435.97	1037.9	586.53	911.8	472.58	1018.92	474.56
24.057	1	0.15	0.13	0.04	0.3	0.04	0.14	0.2	0.56	0.56	99.41	0.57	0	98.53	5.54	10.09	0.56	0.76	2.97	0.32	0.27	0.46	0	0.29	0.12	0	0	0.14	17.67	14.38	0	0.01	2.04	0	0	0	16.73	0.96	-1.29	81.57	104.47	896.49	437.51	1035.64	585	911.96	472.51	1016.4	475.01
24.09	1	0.15	0.14	0.04	0.27	0.04	0.13	0.17	0.57	0.57	99.47	0.5	0	98.4	4.11	8.4	0.57	0.71	3.11	0.26	0.26	0.35	0	0.3	0.09	0	0	0.11	17.46	14.32	0	0.04	1.88	0	0	0	17.7	1.39	-0.54	82.14	103.37	897.15	440.59	1032.98	585.39	912.12	475.06	1015.48	476.7
24.124	1	0.15	0.14	0.04	0.24	0.03	0.13	0.17	0.71	0.71	99.51	0.43	0	97.97	3.06	7.59	0.71	0.6	2.85	0.26	0.35	0.26	0	0.33	0.09	0	0	0.1	16.18	15.69	0.01	0.07	1.79	0	0	0	21.11	2.62	-0.04	83.7	105.13	896.06	441.38	1031.15	585.64	910.2	475.89	1015.29	478.71
24.157	1	0.16	0.15	0.04	0.22	0.03	0.13	0.16	0.97	0.97	99.56	0.36	0	98.13	2.07	5.17	0.97	0.47	2.8	0.3	0.5	0.29	0	0.31	0.06	0	0	0.11	15.93	17.07	0.01	0.07	1.66	0	0	0	18.92	2.2	-0.73	83.36	107.81	896.43	442.1	1032.05	585.58	908.88	476.93	1016.67	479.3
24.19	1	0.17	0.16	0.04	0.2	0.03	0.13	0.15	1.1	1.1	99.6	0.33	0	98.35	1.55	3.32	1.1	0.32	3.17	0.36	0.81	0.33	0	0.27	0.04	0	0	0.08	16.32	18.28	0.01	0.05	1.62	0	0	0	20.48	1.55	-1.81	84.45	105.71	897.2	442.53	1032.33	585.64	909.58	478.35	1015.29	479.15
24.224	1	0.18	0.17	0.04	0.19	0.03	0.14	0.16	1.41	1.41	99.62	0.33	0	98.27	1.35	1.79	1.41	0.19	3.52	0.48	1.16	0.53	0	0.2	0.03	0	0	0.06	16.14	21.49	0.01	0.03	1.58	0	0	0	18.87	-1.81	0.89	83.54	102.82	896.32	441.52	1030.8	585.94	911.99	475.26	1014.79	477.3
24.257	1	0.18	0.17	0.04	0.19	0.04	0.14	0.16	1.44	1.44	99.63	0.33	0	98.39	1.37	1.51	1.44	0.14	3.53	0.48	1.39	0.58	0	0.16	0.02	0	0	0.04	15.7	22.47	0.01	0.03	1.58	0	0	0	20.13	-1.45	1.07	84.28	103.66	894.37	441.89	1027.11	584.49	908.89	475.54	1012.53	477.51
24.29	1	0.18	0.17	0.04	0.19	0.04	0.14	0.18	1.52	1.52	99.62	0.34	0	98.32	1.43	1.34	1.52	0.1	3.82	0.43	1.1	0.72	0	0.12	0.02	0	0	0.03	16.84	25.24	0.01	0.02	1.54	0	0	0	24.84	-1.64	-0.49	85.61	109.48	894.02	438.35	1031.84	585.8	906.85	475.16	1016.32	476.59
24.324	1	0.2	0.18	0.05	0.2	0.03	0.14	0.22	1.31	1.69	99.56	0.41	0	98.47	1.55	1.19	1.69	0.07	3.95	0.45	0.78	0.89	0	0.09	0.02	0	0	0.03	19	30.37	0.01	0.02	1.31	0	0	0	22.56	-1.18	-2.25	84.53	107.17	893.96	436.3	1035.13	586.41	908.2	473.97	1015.36	474.96
24.357	1	0.21	0.18	0.05	0.21	0.03	0.14	0.24	1.28	1.72	99.51	0.46	0	98.7	1.86	1.23	1.72	0.07	3.56	0.46	0.72	1.02	0	0.09	0.01	0	0	0.02	21.03	32.4	0.01	0.01	1.28	0	0	0	21.63	0.35	-1.66	84.11	107.77	892.62	435.63	1035.49	588.05	907.91	473.22	1015.67	474.33
24.39	1	0.22	0.18	0.05	0.23	0.03	0.15	0.26	1.2	1.7	99.47	0.56	0	98.68	2.12	1.18	1.7	0.08	3.66	0.45	0.59	1.38	0	0.09	0.01	0	0	0.01	23.94	34.24	0.01	0.01	1.2	0	0	0	20.67	-0.45	-2.24	83.67	108.77	891.56	434.24	1036.35	588.02	906.79	472.3	1015.55	473.51
24.424	1	0.21	0.18	0.05	0.23	0.03	0.15	0.23	1.08	1.9	99.53	0.49	0	98.36	2.63	1.38	1.9	0.09	3.35	0.34	0.52	1.27	0	0.08	0.02	0	0	0.01	22.13	30.64	0.01	0.01	1.08	0	0	0	19.22	-1.54	-0.77	83.03	108.23	891.4	433.19	1038.39	590.47	909.23	470.47	1017.43	472.59
24.457	1	0.2	0.18	0.05	0.23	0.03	0.15	0.22	1.15	1.86	99.54	0.44	0	97.79	2.72	1.75	1.86	0.11	2.79	0.24	0.32	0.69	0	0.08	0.02	0	0	0.01	21.29	28.27	0.01	0.01	1.15	0	0	0	16.63	-3.05	0.28	81.48	108.7	891.22	431.04	1039.02	589.33	910.07	467.42	1018.74	470.12
24.491	1	0.19	0.17	0.04	0.22	0.03	0.15	0.23	1.23	2.13	99.54	0.35	0	98.53	3	2.42	2.13	0.13	2.96	0.2	0.18	0.33	0	0.09	0.03	0	0	0.03	17.93	28.78	0.01	0.01	1.23	0	0	0	15.42	-0.98	-0.6	80.92	107.52	891.21	428.97	1040.33	588.74	910.61	466.2	1018.12	467.18
24.524	1	0.18	0.17	0.04	0.21	0.03	0.15	0.22	1.33	2.25	99.56	0.33	0	98.02	2.62	2.42	2.25	0.13	3.12	0.22	0.23	0.38	0	0.09	0.03	0	0	0.03	15.03	27.99	0.01	0.01	1.33	0	0	0	16.32	-2.5	-1.91	81.49	106.32	894.83	428	1040.74	583.76	912.13	465.79	1018.45	465.04
24.557	1	0.17	0.17	0.04	0.2	0.03	0.15	0.21	1.29	2.18	99.58	0.33	0	98.22	2.47	2.78	2.18	0.15	3.03	0.24	0.24	0.35	0	0.1	0.04	0	0	0.03	13.08	26.57	0.01	0.01	1.29	0	0	0	21.33	-1.96	-1.32	83.37	108.5	894.5	427.13	1041.34	584.31	911.64	465.24	1020.13	466.82
24.591	1	0.16	0.17	0.03	0.19	0.03	0.15	0.23	1.43	2.36	99.54	0.33	0	98.46	2.35	2.97	2.36	0.13	3.21	0.24	0.29	0.46	0	0.09	0.05	0	0	0.04	11.61	28.76	0	0.01	1.43	0	0	0	21.71	-1.21	-1.96	83.46	109.97	894.1	426.88	1041.91	584.79	910.43	465.96	1020.4	466.62
24.624	1	0.16	0.17	0.03	0.19	0.03	0.15	0.22	1.43	2.26	99.56	0.33	0	98.6	2.28	3.08	2.26	0.1	3.05	0.26	0.35	0.53	0	0.1	0.05	0	0	0.04	10.82	27.68	0	0.01	1.43	0	0	0	21.74	-0.72	-2.09	83.39	111.65	893.81	426.23	1042.53	584.74	909.61	465.66	1021.26	466.42
24.657	1	0.16	0.17	0.03	0.19	0.03	0.15	0.2	1.5	2.28	99.59	0.33	0	97.39	2.29	2.99	2.28	0.09	3.13	0.28	0.33	0.68	0	0.09	0.07	0	0	0.05	10.06	25.99	0	0.01	1.5	0	0	0	18.71	-3.9	-1.3	82.06	108.4	894.42	426.39	1042.56	584.68	912.24	464.28	1020.64	465.66
24.691	1	0.15	0.16	0.03	0.18	0.03	0.14	0.18	1.59	1.72	99.64	0.33	0	97.07	2.04	3.26	1.72	0.07	3.25	0.33	0.32	0.71	0	0.11	0.06	0	0	0.05	8.19	22.86	0	0.01	1.59	0	0	0	19.3	-4.5	-0.92	82.37	108	895.84	426.82	1042.39	583.53	913.38	464.18	1021.37	466.03
24.724	1	0.14	0.16	0.03	0.18	0.03	0.14	0.18	1.55	1.65	99.63	0.33	0	98.72	2.13	3.46	1.65	0.07	3.31	0.41	0.32	0.74	0	0.12	0.05	0	0	0.04	7.9	23.21	0	0.01	1.55	0	0	0	20.76	-0.28	-2.03	83.11	112.83	895.78	426.93	1042.98	582.85	910.27	465.61	1023.08	467.25
24.758	1	0.14	0.16	0.03	0.18	0.03	0.14	0.17	1.45	1.45	99.65	0.33	0	98.66	2.16	3.74	1.45	0.07	2.61	0.37	0.25	0.4	0	0.15	0.05	0	0	0.05	7.42	21.62	0	0.02	1.57	0	0	0	20.2	-0.5	-1.81	82.66	113.21	896.49	426.94	1044.43	583.27	911.36	465.06	1024.52	468.21
24.791	1	0.14	0.16	0.03	0.17	0.03	0.14	0.16	1.39	1.39	99.65	0.33	0	98.78	2.13	3.35	1.39	0.07	2.37	0.29	0.29	0.46	0	0.18	0.05	0	0	0.07	7.54	19.78	0	0.02	1.6	0	0	0	20.54	0.02	0.11	82.79	112.18	896.42	428.57	1042.63	584.01	912.67	464.67	1024.7	470.35
24.824	1	0.14	0.16	0.03	0.17	0.03	0.14	0.16	1.35	1.35	99.66	0.33	0	98.76	2.13	3.22	1.35	0.07	2.54	0.26	0.25	0.53	0	0.18	0.05	0	0	0.11	7.4	19.49	0	0.03	1.65	0	0	0	18.85	0.11	-0.25	82.26	111.17	897.88	431.23	1043.21	585.49	913.88	467.24	1024.95	471.9
24.858	1	0.14	0.16	0.03	0.17	0.03	0.14	0.14	1.21	1.21	99.67	0.33	0	98.62	2.16	2.8	1.21	0.08	2.78	0.25	0.24	0.64	0	0.2	0.04	0	0	0.12	6.46	16.71	0	0.04	1.81	0	0	0	16.95	-0.64	0.41	81.57	109.56	897.83	434.94	1043.06	588.86	915.2	469.47	1024.55	476.14
24.891	1	0.14	0.16	0.03	0.16	0.04	0.14	0.13	1.17	1.17	99.68	0.33	0	98.56	2.22	2.51	1.17	0.1	3.22	0.23	0.22	0.82	0	0.24	0.04	0	0	0.12	5.85	15.55	0	0.04	1.83	0	0	0	17.26	0.87	0.53	81.91	108.27	899.26	437.7	1041.8	589.41	916.01	472.26	1024.17	477.16
24.924	1	0.14	0.16	0.03	0.16	0.04	0.14	0.13	1.14	1.14	99.67	0.33	0	98.58	2.22	2.34	1.14	0.11	3.92	0.19	0.17	0.54	0	0.23	0.04	0	0	0.11	6.15	16.23	0	0.09	1.73	0	0	0	20.9	-0.81	-0.58	83.07	109.03	900.54	438.41	1043.3	590.45	916.03	474.7	1025	478.13
24.958	1	0.14	0.17	0.03	0.16	0.04	0.14	0.15	1	1	99.67	0.33	0	98.46	2.23	2.1	1	0.12	3.9	0.19	0.13	0.34	0	0.22	0.04	0	0	0.06	6.16	19.55	0	0.05	1.65	0	0	0	21.15	-1.2	-0.34	83.16	107.59	900.4	438.61	1043.57	591.53	917.03	474.69	1024.55	478.54
24.991	1	0.14	0.17	0.03	0.16	0.04	0.14	0.15	1.05	1.05	99.66	0.33	0	98	2.08	1.87	1.05	0.12	3.63	0.17	0.12	0.23	0	0.22	0.04	0	0	0.04	7.17	20.25	0	0.05	1.53	0	0	0	20.19	-2.53	-1.56	82.73	108.09	900.25	438.85	1044.48	591.64	916.12	475.43	1024.14	479.28
25.024	1	0.15	0.17	0.03	0.17	0.03	0.14	0.14	1.09	1.09	99.66	0.33	0	98.39	2.22	1.69	1.09	0.16	3.82	0.22	0.12	0.16	0	0.21	0.03	0	0	0.02	8.63	18.9	0	0.06	1.32	0	0	0	18.79	-1.44	-1.5	82.34	107.04	898.33	438.68	1043.08	591.97	915.08	474.82	1022.04	479.1
25.058	1	0.15	0.17	0.03	0.18	0.04	0.15	0.15	1.06	1.06	99.64	0.33	0	98.23	2.93	2.12	1.06	0.22	4.8	0.34	0.14	0.21	0	0.22	0.04	0	0	0.01	9.87	19.38	0	0.07	1.2	0	0	0	17.8	-1.91	-1.6	81.74	107.2	895.83	438.37	1042.59	594.19	913.39	475.19	1020.54	478.29
25.091	1	0.15	0.17	0.03	0.19	0.04	0.15	0.16	0.97	0.97	99.63	0.33	0	98.16	3.38	2.31	0.97	0.33	5.58	0.4	0.15	0.2	0	0.18	0.05	0	0	0.01	10.12	18.88	0	0.02	1.22	0	0	0	16.54	-2.12	-0.93	81.1	106.36	892.9	438.18	1040.88	595.89	912.06	474.6	1018.37	477.91
25.125	1	0.15	0.17	0.03	0.2	0.04	0.16	0.17	0.91	0.91	99.61	0.33	0	98.38	3.95	2.69	0.91	0.51	7.17	0.44	0.19	0.33	0	0.17	0.07	0	0	0.03	10.94	20	0	0.02	1.27	0	0	0	10.28	-1.45	-0.93	78.53	103.98	891.26	437.57	1038.87	594.15	911.47	472.59	1015.41	475.72
25.158	1	0.15	0.17	0.03	0.19	0.04	0.15	0.17	0.83	0.83	99.62	0.33	0	98.46	3.71	2.81	0.83	0.66	6.26	0.36	0.18	0.52	0	0.19	0.11	0	0.01	0.05	9.47	20.07	0.01	0.02	1.29	0	0	0	10.19	1.2	0.38	78.5	103.34	890.02	437.02	1036.31	592.63	911.02	470.75	1014.25	475.44
25.191	1	0.14	0.16	0.03	0.19	0.04	0.15	0.17	0.73	0.73	99.61	0.33	0	98.66	4.21	3.18	0.73	0.91	4.32	0.31	0.14	0.73	0	0.19	0.13	0	0.01	0.06	8.23	19.33	0.01	0.01	1.33	0	0	0	7.93	-0.51	2.21	77.69	105.46	889.08	436.67	1034.5	591.64	910.03	469.23	1015.37	474.3
25.225	1	0.14	0.16	0.03	0.2	0.04	0.15	0.19	0.68	0.68	99.6	0.33	0	98.76	4.35	3.47	0.68	1.25	4.1	0.3	0.17	1.49	0	0.16	0.13	0	0.01	0.05	8.3	20.21	0.01	0.01	1.51	0	0	0	10.77	-0.13	2.2	78.72	105.85	889.25	435.38	1034.13	590.07	909.75	468.27	1015.45	473.71
25.258	1	0.14	0.16	0.03	0.19	0.04	0.15	0.18	0.66	0.66	99.61	0.33	0	98.45	3.76	3.6	0.66	1.68	4.28	0.35	0.18	2.04	0	0.14	0.14	0	0.03	0.04	7.65	19.71	0.01	0.01	1.62	0	0	0	12.68	1.25	0.81	79.53	105.15	888.87	433.82	1034.47	589.02	908.96	467.77	1013.99	472.75
25.291	1	0.15	0.16	0.03	0.19	0.04	0.14	0.17	0.66	0.66	99.62	0.33	0	98.14	3.11	3.72	0.66	2.01	5.01	0.34	0.2	1.95	0	0.15	0.14	0	0.04	0.02	7.42	18.72	0	0.01	1.7	0	0	0	15.31	2.16	-0.02	80.83	106.28	889.63	433.16	1034.84	588.04	908.27	468.35	1014.48	472.06
25.325	1	0.15	0.16	0.03	0.19	0.04	0.14	0.18	0.67	0.67	99.62	0.33	0	98.55	2.41	3.49	0.67	2.31	7.48	0.33	0.26	2.17	0	0.13	0.1	0	0.04	0.02	7.51	19.75	0	0.01	1.69	0	0	0	15.22	0.92	-0.64	80.76	106.29	889.66	432.86	1035.01	587.55	907.82	468.49	1014.07	471.56
25.358	1	0.15	0.16	0.03	0.19	0.04	0.14	0.18	0.69	0.69	99.62	0.33	0	98.77	2.13	3.58	0.69	2.46	7.75	0.35	0.31	2.09	0	0.11	0.09	0	0.04	0.02	8.17	19.67	0	0.01	1.64	0	0	0	15.74	-0.09	-0.35	80.9	107.64	889.88	432.15	1036.06	588.01	907.98	468.13	1015.59	470.96
25.391	1	0.15	0.16	0.03	0.19	0.04	0.14	0.17	0.69	0.69	99.61	0.33	0	98.61	2	3.89	0.69	2.55	7.09	0.37	0.34	1.62	0	0.1	0.06	0	0.02	0.02	7.8	18.69	0	0.01	1.53	0	0	0	14.74	0.68	-0.68	80.43	106.32	889.72	432.59	1036.38	588.82	908.49	468.49	1014.77	471.31
25.425	1	0.15	0.16	0.03	0.19	0.04	0.14	0.17	0.65	0.65	99.62	0.33	0	98.75	1.99	4.09	0.65	2.27	6.81	0.46	0.39	1.47	0	0.09	0.04	0	0.01	0.02	7.35	18.08	0	0.01	1.6	0	0	0	15.94	-0.15	-1.74	80.97	110.13	889.65	432.57	1036.43	588.04	905.59	470.01	1015.7	471.22
25.458	1	0.15	0.16	0.03	0.19	0.04	0.13	0.16	0.64	0.64	99.62	0.33	0	98.35	1.87	4.53	0.64	2.1	5.11	0.57	0.31	0.82	0	0.09	0.03	0	0.01	0.02	7.7	16.48	0	0.06	1.54	0	0	0	20.1	1.56	-0.38	82.47	114.02	889.02	432.99	1035.67	589.29	904.1	470.61	1018.1	472.96
25.492	1	0.14	0.15	0.03	0.18	0.04	0.13	0.14	0.59	0.59	99.64	0.33	0	98.32	1.72	4.29	0.59	1.99	4.36	0.6	0.27	0.33	0	0.09	0.04	0	0.01	0.04	5.76	13.57	0	0.06	1.71	0	0	0	18.09	1.65	0.06	81.91	111.93	890.41	435.49	1034.53	589.28	905.66	472.05	1017.58	473.92
25.525	1	0.14	0.15	0.03	0.18	0.04	0.13	0.13	0.55	0.55	99.65	0.33	0	98.6	1.76	4.18	0.55	1.8	4.34	0.58	0.31	0.31	0	0.09	0.04	0	0	0.05	5.06	13.09	0	0.05	1.8	0	0	0	21.14	0.74	-0.33	82.87	112.47	890.52	436.5	1033.9	589.35	904.79	473.55	1017.24	475.85
25.558	1	0.13	0.16	0.03	0.17	0.04	0.13	0.13	0.6	0.6	99.66	0.33	0	98.65	1.76	3.84	0.6	1.53	4.25	0.65	0.33	0.26	0	0.12	0.07	0	0	0.09	4.7	12.52	0	0.05	1.75	0	0	0	20.54	-0.54	0.27	82.94	113.24	891.09	437.61	1033.56	589.36	905.01	473.92	1018.22	476.95
25.592	1	0.13	0.15	0.03	0.17	0.04	0.13	0.12	0.65	0.65	99.67	0.33	0	97.85	1.76	4.12	0.65	1.22	5	0.61	0.46	0.27	0	0.15	0.1	0	0.01	0.14	4.12	11.44	0	0.02	1.94	0	0	0	19.26	-2.92	0.48	82.51	112.2	892.98	438.84	1035.3	590.24	907.51	474.47	1019.65	478.18
25.625	1	0.13	0.15	0.03	0.17	0.04	0.13	0.12	0.67	0.67	99.65	0.33	0	98.1	1.93	4.95	0.67	1.03	5.79	0.52	0.42	0.43	0	0.17	0.12	0.01	0.01	0.12	4.58	10.38	0	0.02	1.95	0	0	0	18.83	-2.28	-0.06	82.31	111	892.64	439.39	1036.06	592.06	907.86	475.53	1018.82	478.49
25.658	1	0.13	0.15	0.03	0.17	0.04	0.13	0.11	0.72	0.72	99.65	0.33	0	98.16	1.72	5.2	0.72	0.88	6.26	0.44	0.33	0.51	0	0.19	0.15	0.01	0.01	0.13	5.1	8.97	0.01	0.02	1.9	0	0	0	17.84	-2.12	-0.24	81.87	111.23	892.75	438.92	1037.37	592.42	908.31	474.97	1019.49	478.56
25.692	1	0.14	0.15	0.03	0.19	0.04	0.13	0.11	0.95	0.95	99.62	0.33	0	98.1	1.98	5.93	0.95	0.85	5.22	0.41	0.26	0.37	0	0.2	0.18	0.01	0.01	0.12	7.12	8.16	0.01	0.03	1.77	0	0	0	18.48	-2.27	-0.48	82.05	112.04	892.88	439.22	1037.34	592.65	907.72	475.92	1019.74	478.39
25.725	1	0.14	0.15	0.03	0.19	0.04	0.13	0.11	0.94	0.94	99.62	0.33	0	97.88	1.94	5.75	0.94	0.75	4.25	0.39	0.21	0.35	0	0.21	0.22	0.01	0.01	0.09	7.59	7.73	0.01	0.03	1.69	0	0	0	17.89	-2.83	-0.61	81.78	110.15	893.21	439.78	1037.82	593.28	908.98	476.06	1019.09	479.19
25.759	1	0.14	0.15	0.03	0.21	0.03	0.13	0.11	1.09	1.09	99.59	0.33	0	98.48	2.07	6.43	1.09	0.66	2.74	0.35	0.22	0.2	0	0.28	0.19	0.01	0.01	0.08	9.75	6.48	0.01	0.04	1.33	0	0	0	19.94	-1.16	0.02	82.67	112.43	893.17	439.8	1038.1	594.25	908.51	476.44	1020.89	479.7
25.792	1	0.14	0.15	0.03	0.22	0.03	0.13	0.11	1.16	1.16	99.55	0.33	0	98.44	2.44	7.53	1.16	0.58	2.89	0.33	0.24	0.24	0	0.32	0.17	0.01	0	0.05	11.13	6.19	0.01	0.03	1.19	0	0	0	20.05	-1.28	-0.19	82.68	111.58	893.39	440.25	1038.79	595.3	909.21	477.06	1020.75	480.21
25.825	1	0.14	0.15	0.03	0.23	0.03	0.13	0.12	1.12	1.23	99.53	0.33	0	97.92	2.7	8.34	1.23	0.6	3.38	0.27	0.29	0.31	0	0.29	0.12	0.01	0	0.03	11.51	6.19	0.01	0.02	1.12	0	0	0	17.12	-2.74	-0.68	81.25	111.28	893.92	439.68	1041.59	596.09	910.61	476.12	1021.81	480.36
25.859	1	0.15	0.15	0.03	0.23	0.03	0.14	0.11	0.94	1.22	99.54	0.33	0	98.62	2.72	7.45	1.22	0.59	4.47	0.28	0.35	0.56	0	0.37	0.09	0.01	0	0.02	11.77	5.4	0.01	0.04	0.94	0	0	0	17.68	-0.66	-1.93	81.52	111.75	893	438.93	1042.1	596.86	909.08	477.19	1020.82	478.93
25.892	1	0.16	0.16	0.04	0.23	0.04	0.14	0.1	0.87	1.19	99.55	0.33	0	98.53	2.52	5.72	1.19	0.54	5.93	0.33	0.31	0.82	0	0.39	0.07	0	0	0.01	14.01	5.24	0.01	0.04	0.87	0	0	0	16.71	-0.99	-0.95	81.1	106.92	892.77	439.52	1040.2	596.77	911.35	476.18	1018.24	478.76
25.925	1	0.17	0.16	0.04	0.22	0.04	0.15	0.1	0.9	1.18	99.55	0.43	0	98.52	2.61	4.92	1.18	0.52	8.62	0.46	0.33	1.47	0	0.38	0.06	0	0	0.01	15.14	5.58	0.01	0.02	0.9	0	0	0	16.27	-0.99	-1.3	80.88	110.86	892.71	439.39	1040.79	596.75	909.28	477.03	1020.13	478.27
25.959	1	0.18	0.17	0.04	0.22	0.05	0.15	0.09	0.9	1.35	99.55	0.55	0	98.53	2.14	4.25	1.35	0.53	10.92	0.64	0.31	2.37	0	0.45	0.06	0	0	0.01	16.33	5.34	0.01	0.03	0.9	0	0	0	13.61	-0.96	-0.52	79.95	104.22	893.35	440.39	1038.82	595.72	912.69	475.91	1016.89	477.91
25.992	1	0.19	0.17	0.05	0.22	0.05	0.15	0.09	0.94	1.37	99.56	0.62	0	98.75	1.95	3.76	1.37	0.55	12.18	0.93	0.35	2.7	0	0.44	0.08	0	0	0.01	16.68	5.33	0.01	0.02	0.94	0	0	0	16.48	0.15	-0.84	81.23	107.42	893.28	440.5	1039.37	596.4	911.04	477.14	1018.45	478.92
26.025	1	0.21	0.17	0.05	0.23	0.06	0.16	0.09	0.94	1.53	99.54	0.81	0	98.45	2.03	3.69	1.53	0.55	13.96	1.23	0.57	3.95	0	0.4	0.1	0.01	0	0.02	18.66	5.75	0.01	0.02	0.94	0	0	0	15.07	1.24	-0.68	80.69	105.11	894.03	441.29	1039.5	596.48	912.83	477.03	1017.91	479.57
26.059	1	0.24	0.17	0.07	0.25	0.06	0.16	0.09	0.96	1.64	99.49	1.23	0	98.69	2	3.16	1.64	0.54	13.76	1.53	0.83	3.93	0	0.32	0.14	0.01	0	0.04	24.85	5.84	0.01	0.02	0.96	0	0	0	14.87	0.4	-1.52	80.59	100.9	893.93	442.09	1039.29	597.3	914.16	477.83	1015.03	480.03
26.092	1	0.24	0.17	0.06	0.24	0.06	0.16	0.09	1.03	1.6	99.52	1.19	0	98.38	1.74	2.57	1.6	0.47	14.23	1.74	1.02	3.02	0	0.29	0.18	0.01	0	0.05	23.86	5.97	0.01	0.06	1.03	0	0	0	12.23	1.46	-1.5	79.41	99.39	892.85	443.38	1037.54	598.06	913.55	478.82	1012.94	479.73
26.126	1	0.25	0.17	0.06	0.25	0.06	0.16	0.09	1.04	1.35	99.49	1.65	0	98.73	1.64	2.49	1.35	0.44	14.89	1.59	0.92	1.34	0	0.17	0.2	0.01	0	0.04	27.61	7.38	0.01	0.05	1.04	0	0	0	11.46	0.22	-1.31	79.2	99.85	891.91	444.35	1035.33	597.16	911.87	479.15	1011.71	480.71
26.159	1	0.25	0.17	0.06	0.26	0.06	0.15	0.1	1.16	1.17	99.49	1.79	0.27	98.77	1.61	2.38	1.17	0.4	14.91	1.72	0.71	0.99	0	0.11	0.22	0.01	0.01	0.03	28.56	8.79	0	0.06	1.16	0	0	0	14.94	0.06	-0.07	80.74	101.78	891.4	444.66	1034.05	597.15	910.97	479.04	1012.69	482.48
26.192	1	0.24	0.17	0.06	0.25	0.06	0.15	0.1	1	1	99.5	1.46	0.16	98.74	1.64	2.47	1	0.38	13.8	1.46	0.47	0.51	0	0.1	0.21	0.01	0.01	0.03	27.11	9.36	0	0.04	1.32	0	0	0	14.66	0.18	0.28	80.68	100.8	891.66	445.27	1032.94	596.22	911.33	478.86	1012.04	483.11
26.226	1	0.25	0.16	0.06	0.26	0.06	0.15	0.11	0.92	0.92	99.47	1.67	0	98.35	1.83	2.58	0.92	0.42	12.57	1.48	0.4	0.49	0	0.06	0.19	0.01	0.02	0.03	30.05	12.41	0	0.04	1.56	0	0	0	11.22	1.55	0.75	79.28	101.29	891.33	445.83	1031.07	595.05	910.35	478.83	1011.59	481.8
26.259	1	0.24	0.16	0.06	0.26	0.05	0.15	0.12	0.84	0.84	99.47	1.38	0	98.31	2.09	2.7	0.84	0.46	10.85	1.41	0.31	0.46	0	0.05	0.13	0	0.03	0.04	29.37	13.3	0	0.03	1.68	0	0	0	14.46	1.69	0.33	80.8	103.37	891.11	445.73	1030.21	594.22	908.42	479.59	1011.76	482.26
26.292	1	0.24	0.16	0.06	0.26	0.05	0.14	0.12	0.77	0.77	99.49	1.19	0	98.28	1.84	2.35	0.77	0.48	8.96	1.47	0.35	0.53	0	0.04	0.1	0	0.05	0.05	29.23	14.69	0	0.04	1.84	0	0	0	16.04	1.78	1.02	81.37	103.75	891.56	446.24	1030.72	595.13	909.28	479.75	1012.96	483.71
26.326	1	0.23	0.16	0.06	0.24	0.05	0.14	0.14	0.63	0.63	99.52	1.08	0	98.12	1.68	2.38	0.63	0.51	9.14	1.62	0.38	0.77	0	0.03	0.08	0	0.07	0.07	27.64	17.61	0	0.02	2.24	0	0	0	15.18	2.23	0.81	81	103.42	891.56	447.07	1030.26	595.34	909.05	480.56	1012.41	483.99
26.359	1	0.23	0.15	0.06	0.24	0.05	0.14	0.15	0.58	0.58	99.52	0.99	0	98.33	1.66	2.8	0.58	0.54	9.29	1.6	0.38	0.97	0	0.04	0.07	0	0.08	0.08	26.23	18.51	0	0.01	2.19	0	0	0	13.76	1.62	0.12	80.5	104.51	891.74	446.89	1030.35	594.4	908.06	480.77	1012.55	483.18
26.392	1	0.23	0.15	0.06	0.25	0.05	0.14	0.15	0.55	0.55	99.5	1.03	0	98.33	1.94	2.95	0.55	0.61	8.38	1.59	0.42	1.48	0	0.04	0.06	0	0.06	0.04	27.68	19.04	0	0.03	2.32	0	0	0	13	1.63	0.84	80.35	100.9	892.26	447.07	1028.85	592.76	909.98	479.49	1010.82	483.12
26.426	1	0.22	0.15	0.06	0.24	0.05	0.13	0.16	0.52	0.52	99.52	0.79	0	98.58	2.23	3.49	0.52	0.67	7.14	1.39	0.41	1.92	0	0.03	0.05	0.01	0.04	0.02	25.12	19.26	0	0.03	2.41	0	0	0	14.6	0.8	0.91	81.02	106.39	892.45	446.19	1030.77	592.99	908.34	479.2	1014.63	483.97
26.459	1	0.22	0.15	0.06	0.26	0.04	0.13	0.17	0.52	0.52	99.47	0.78	0	98.11	2.48	4.27	0.52	0.7	4.89	1.23	0.34	1.86	0	0.04	0.05	0.01	0.03	0.01	27.25	18.91	0	0.02	2.23	0	0	0	15.69	2.25	0.4	81.73	102.91	893.41	446.98	1029.94	592.38	909.75	480.1	1012.59	483.94
26.493	1	0.21	0.15	0.06	0.26	0.04	0.13	0.17	0.46	0.46	99.48	0.71	0	98.71	2.23	4.57	0.46	0.71	3.4	0.97	0.37	1.48	0	0.03	0.04	0	0.02	0.01	26.29	19.72	0	0.02	2.08	0	0	0	15.82	-0.33	1.25	81.47	108.64	891.7	443.6	1032.81	593.62	908.14	477.17	1016.65	482.63
26.526	1	0.23	0.15	0.06	0.27	0.04	0.13	0.17	0.43	0.43	99.46	0.86	0	98.21	1.76	4.26	0.43	0.66	3.9	1	0.33	1.4	0	0.03	0.04	0	0.01	0.01	29.23	19.94	0	0.03	1.93	0	0	0	13.93	1.98	0.85	80.55	107.28	890.57	441.67	1035.12	596.4	909.07	476.64	1016.32	479.18
26.559	1	0.26	0.16	0.07	0.28	0.04	0.13	0.15	0.52	0.52	99.44	1.15	0	98.64	1.43	3.56	0.52	0.74	5.12	1.07	0.32	1.64	0	0.03	0.03	0	0.01	0.01	32.5	18.16	0	0.08	1.69	0	0	0	16.36	0.59	1	81.82	106.82	890.16	439.4	1036.89	596.82	910.11	474.64	1016.85	478.76
26.593	1	0.3	0.16	0.09	0.3	0.05	0.14	0.15	0.57	0.57	99.4	1.93	0	98.4	1.27	2.8	0.57	0.81	8.22	1.28	0.44	2.7	0	0.03	0.03	0	0	0.01	36.27	19.44	0	0.21	1.47	0	0	0	16.97	1.41	0.84	82.31	106.47	891.72	438.11	1039.16	596.56	912.08	473.75	1018.48	477.59
26.626	1	0.31	0.17	0.09	0.29	0.06	0.14	0.14	0.7	0.7	99.37	2.52	0	98.59	1.21	2.11	0.7	0.84	12.36	1.72	0.57	4.41	0	0.03	0.02	0	0	0.01	35.5	18.37	0	0.31	1.38	0	0	0	17.04	0.77	1.46	82.21	106.35	892.3	436.6	1039.03	594.71	912.85	471.93	1019.13	475.7
26.659	1	0.33	0.17	0.11	0.28	0.07	0.15	0.13	0.86	0.86	99.33	2.91	0.85	98.54	1.02	2.02	0.86	0.73	15.1	2.44	0.67	7.87	0	0.04	0.03	0.01	0	0.01	34.6	17.23	0	0.16	1.29	0	0	0	18	-0.94	0.27	82.17	109.14	893.34	433.38	1042.18	592.94	912.53	470.05	1021.61	473.4
26.693	1	0.35	0.18	0.11	0.27	0.06	0.15	0.12	1.04	1.2	99.31	2.39	0	98.69	0.89	1.68	1.2	0.57	13.9	3.1	0.7	9.28	0	0.07	0.03	0.01	0	0.02	33.26	16.04	0	0.04	1.04	0	0	0	13.03	0.38	1.82	80.13	107.48	894.38	432.4	1040.43	588.7	914.34	466.45	1021.72	471.09
26.726	1	0.31	0.18	0.09	0.25	0.06	0.15	0.12	1.08	1.08	99.37	1.72	0.06	98.14	0.79	1.32	1.08	0.44	13.51	3.95	0.5	6.53	0	0.07	0.03	0	0	0.03	29.51	16.8	0	0.04	1.18	0	0	0	18.07	-2.16	-0.51	81.43	113.02	894.54	429.33	1046.57	592.05	912.64	467.9	1025.64	469.37
26.76	1	0.27	0.18	0.06	0.22	0.04	0.14	0.11	1.06	1.19	99.46	0.85	0	98.49	0.83	1.19	1.19	0.33	8.75	4.5	0.41	2.16	0	0.12	0.04	0	0.01	0.06	24.58	13.83	0	0.02	1.06	0	0	0	18.91	-1.12	-0.83	81.67	114.29	896.13	428.81	1048.75	591.89	913.61	467.87	1027.88	469.39
26.793	1	0.25	0.18	0.05	0.21	0.04	0.14	0.11	1.04	1.25	99.5	0.6	0	98.39	1	1.2	1.25	0.28	6.69	4.1	0.45	2.13	0	0.14	0.04	0	0.01	0.07	21.87	13	0	0.03	1.04	0	0	0	20.32	-1.44	-1.48	82.42	112.16	896.77	428.75	1048.57	590.61	914.36	467.72	1026.5	470.07
26.826	1	0.22	0.18	0.05	0.2	0.04	0.14	0.11	1.06	1.24	99.56	0.48	0	98.77	1.32	1.53	1.24	0.22	6.09	3.32	0.49	1.39	0	0.14	0.05	0	0.01	0.14	19.22	13.44	0	0.03	1.06	0	0	0	20.35	-0.05	-0.98	82.55	113.17	897.2	429.08	1048.15	589.88	914.33	467.42	1027.45	470.76
26.86	1	0.21	0.18	0.05	0.21	0.03	0.14	0.11	1	1.55	99.57	0.42	0	98.48	1.46	1.98	1.55	0.18	4.63	2.47	0.69	1.44	0	0.16	0.06	0	0.01	0.14	18.86	12.02	0	0.02	1	0	0	0	20.62	-1.14	-1.38	82.56	114.54	897.52	429.52	1048.41	589.94	913.52	468.52	1028.04	470.93
26.893	1	0.19	0.17	0.04	0.2	0.03	0.14	0.11	1.07	1.71	99.61	0.33	0	98.47	1.69	2.64	1.71	0.16	4.34	1.92	0.71	1.96	0	0.18	0.06	0	0	0.12	14.55	12.05	0	0.02	1.07	0	0	0	20.55	-1.17	-1.31	82.59	114.48	897.37	429.28	1048.58	590.07	913.63	468.19	1028.08	470.89
26.926	1	0.18	0.17	0.04	0.2	0.04	0.14	0.12	1.15	1.73	99.6	0.33	0	98.21	2.17	3.38	1.73	0.14	5.23	1.57	0.84	2.08	0	0.19	0.07	0	0	0.15	13.23	11.92	0	0.02	1.15	0	0	0	20.96	-1.96	-0.4	82.78	110.98	900.45	430.18	1050.69	591.26	918.8	468.26	1029.74	471.23
26.96	1	0.16	0.16	0.04	0.19	0.04	0.15	0.12	1.43	2.02	99.61	0.33	0	97.34	2.59	4.38	2.02	0.15	5.25	1.21	0.88	2.6	0	0.25	0.08	0	0	0.12	9.35	11.71	0	0.01	1.43	0	0	0	18.57	-3.99	-0.72	81.69	108.89	902.33	431.58	1050.86	590.49	920.58	469.11	1029.46	471.13
26.993	1	0.16	0.17	0.04	0.2	0.04	0.15	0.13	1.35	2.22	99.6	0.33	0	98.7	3.07	4.06	2.22	0.15	4.94	1.05	0.82	2.52	0	0.22	0.08	0	0	0.11	10.36	13.52	0	0.02	1.35	0	0	0	16.17	-0.34	-1.44	81.41	105.56	902.57	432.68	1047.77	586.85	920.36	468.72	1025.88	471.69
27.026	1	0.16	0.17	0.03	0.19	0.04	0.15	0.13	1.45	2.26	99.62	0.33	0	98.73	2.64	3.26	2.26	0.14	4.56	0.81	0.86	2.02	0	0.25	0.09	0	0	0.16	9.58	14.3	0	0.04	1.45	0	0	0	21.15	-0.22	-1.44	83.2	110.89	900.49	433.16	1045.58	587.39	915.45	470.92	1026.32	473.04
27.06	1	0.14	0.16	0.03	0.17	0.04	0.15	0.14	1.69	1.9	99.65	0.33	0	98.69	2.5	3.17	1.9	0.13	3.92	0.65	0.67	1.53	0	0.31	0.12	0	0	0.16	6.66	16.49	0	0.07	1.69	0	0	0	20.64	-0.4	-1.64	82.96	110.1	900.28	435.22	1043.8	587.48	914.69	472.67	1024.78	474.52
27.093	1	0.14	0.17	0.03	0.17	0.04	0.14	0.14	1.62	1.64	99.66	0.33	0	98.74	2.2	3	1.64	0.11	3.66	0.51	0.56	1.09	0	0.34	0.13	0	0	0.13	7.14	16.75	0	0.08	1.62	0	0	0	20.58	-0.19	-1.3	82.95	109.88	898.82	436.08	1041.91	587.77	913.43	472.86	1023.27	475.89
27.127	1	0.13	0.16	0.03	0.16	0.04	0.14	0.15	0.97	0.97	99.67	0.33	0	97.66	2.11	3.07	0.97	0.1	3.43	0.37	0.33	0.64	0	0.44	0.11	0	0	0.04	5.85	19.21	0.01	0.06	1.8	0	0	0	20.93	-3.35	-1.54	82.98	109.07	897.91	437.47	1040.38	588.41	912.37	474.31	1021.41	477.12
27.16	1	0.13	0.16	0.03	0.17	0.03	0.14	0.16	0.78	0.78	99.67	0.33	0	97.95	2.09	3.17	0.78	0.09	3.2	0.27	0.27	0.58	0	0.41	0.1	0	0	0.03	6.12	20.27	0.01	0.03	1.64	0	0	0	19.28	-2.65	-1.89	82.54	106.16	896.25	438.07	1038.35	588.71	911.76	474.56	1017.9	476.89
27.193	1	0.14	0.16	0.03	0.16	0.03	0.14	0.16	0.71	0.71	99.67	0.33	0	98.73	2.01	2.87	0.71	0.12	3.36	0.2	0.23	0.52	0	0.35	0.08	0	0	0.01	6.54	20.88	0	0.01	1.6	0	0	0	16.29	-0.24	-2.1	81.66	102.96	893.05	438.68	1036.15	590.55	910.61	474.63	1013.54	476.83
27.227	1	0.14	0.17	0.03	0.16	0.03	0.14	0.16	0.64	0.64	99.67	0.33	0	98.09	1.73	2.1	0.64	0.14	3.64	0.16	0.21	0.46	0	0.27	0.07	0	0	0.01	7.72	20.83	0.01	0.01	1.42	0	0	0	14.63	2.3	-2.33	81.03	100.12	890.86	438.01	1034.69	591.55	910.11	474.3	1010.24	474.56
27.26	1	0.14	0.17	0.03	0.16	0.03	0.13	0.16	0.5	0.5	99.67	0.33	0	98.13	1.27	2.31	0.5	0.18	3.66	0.1	0.24	0.55	0	0.25	0.08	0	0	0.03	7.71	21.58	0	0	1.4	0	0	0	11.72	-2.19	-0.08	79.55	100.84	886.67	435.04	1029.8	587.31	906.94	468.55	1007.68	472.82
27.293	1	0.14	0.16	0.03	0.17	0.03	0.13	0.18	0.44	0.44	99.64	0.33	0	98.73	1.6	2.98	0.44	0.23	3.94	0.08	0.26	0.76	0	0.21	0.07	0	0	0.05	8.68	23.24	0.01	0.01	1.31	0	0	0	8.93	0.25	0.58	78.68	104.17	885.45	434.74	1027.76	585.9	904.15	467.99	1008.27	471.21
27.327	1	0.15	0.16	0.03	0.18	0.03	0.13	0.2	0.36	0.36	99.59	0.33	0	98.77	1.77	3.04	0.36	0.32	3.84	0.06	0.25	0.84	0	0.21	0.06	0	0	0.09	10.11	26.26	0.01	0	1.37	0	0	0	8.9	0.07	1.92	78.74	105.23	884.46	433.69	1024.97	583.52	902.81	466.2	1007.99	469.45
27.36	1	0.15	0.16	0.03	0.18	0.03	0.13	0.23	0.33	0.33	99.54	0.33	0	98.76	1.84	3.4	0.33	0.46	3.14	0.06	0.18	0.98	0	0.18	0.04	0	0	0.09	10.52	28.5	0.01	0.01	1.46	0	0	0	11.83	-0.12	1.4	79.44	105.84	881.1	429.5	1025.95	583.96	900.93	463.01	1006.66	467.92
27.393	1	0.15	0.16	0.03	0.18	0.03	0.13	0.26	0.27	0.27	99.47	0.33	0	98.72	2.02	3.03	0.27	0.62	3.45	0.06	0.11	1.11	0	0.16	0.05	0	0.01	0.08	11.12	31.94	0.01	0.01	1.55	0	0	0	13.79	0.29	-0.52	80.12	106.67	880.19	428.21	1026.83	584.46	898.88	464.07	1005.52	466.41
27.427	1	0.16	0.16	0.04	0.19	0.03	0.13	0.33	0.2	0.2	99.34	0.33	0	98.74	2.18	2.92	0.2	0.71	3.18	0.05	0.08	0.71	0	0.12	0.05	0	0.02	0.08	13.69	37.24	0.01	0.01	1.51	0	0	0	13.48	0.2	1.13	80.1	107.07	880.46	428.38	1025.69	583.19	899.64	462.42	1006.6	467.43
27.46	1	0.16	0.16	0.04	0.19	0.03	0.13	0.35	0.19	0.19	99.3	0.33	0	98.76	2.05	3.02	0.19	0.72	2.53	0.03	0.06	0.55	0	0.1	0.05	0	0.03	0.09	13.53	38.65	0.01	0	1.53	0	0	0	11.65	-0.1	1.63	79.35	107.94	879.3	427.21	1025.01	582.21	898.72	460.6	1006.5	466.42
27.494	1	0.15	0.16	0.03	0.19	0.03	0.13	0.41	0.14	0.13	99.18	0.33	0	98.63	2.22	3.49	0.13	0.69	2.14	0.03	0.06	0.27	0	0.08	0.05	0	0.04	0.14	12.49	41.64	0.01	0.01	1.56	0	0	0	11.37	0.63	2.1	79.34	109.05	878.34	426.45	1023.87	581.47	897.52	459.74	1006.42	465.39
27.527	1	0.15	0.15	0.03	0.2	0.03	0.13	0.55	0.11	0.11	98.9	0.33	0	98.3	2.75	3.9	0.11	0.7	2.13	0.03	0.05	0.26	0	0.05	0.04	0	0.04	0.11	13.32	47.89	0.01	0.01	1.67	0	0	0	11.77	1.73	1.82	79.4	110.95	876.59	424.23	1023.83	581.03	895.47	458.29	1006.29	463.55
27.56	1	0.15	0.15	0.03	0.2	0.03	0.13	0.6	0.11	0.11	98.79	0.33	0	98.71	2.78	3.73	0.11	0.62	2.06	0.03	0.05	0.27	0	0.05	0.03	0	0.03	0.07	13.61	50.43	0.01	0.01	1.7	0	0	0	14.25	0.33	0.53	80.12	112.88	875.47	422.68	1024.87	581.41	893.31	458.5	1006.1	462.95
27.594	1	0.15	0.15	0.03	0.19	0.04	0.13	0.75	0.09	0.09	98.5	0.33	0	98.51	2.6	3.61	0.09	0.53	2.77	0.04	0.06	0.22	0	0.03	0.03	0	0.03	0.08	13.18	56.02	0.01	0.01	2.18	0	0	0	17.09	-1.05	-0.38	81.03	109.96	876.81	421.79	1027.08	582.57	895.73	459.22	1005.66	461.53
27.627	1	0.15	0.15	0.03	0.19	0.04	0.13	0.73	0.09	0.09	98.54	0.33	0	98.61	2.48	3.85	0.09	0.38	2.71	0.04	0.07	0.19	0	0.03	0.04	0	0.03	0.07	12.72	55.31	0.01	0.01	2.19	0	0	0	18.54	0.7	0.09	81.84	110.72	878.63	422.31	1027.64	581.39	896.99	458.88	1007.62	463.42
27.66	1	0.14	0.14	0.03	0.2	0.04	0.13	0.77	0.09	0.09	98.47	0.33	0	98.69	2.65	4.66	0.09	0.37	2.53	0.03	0.1	0.16	0	0.02	0.04	0	0.02	0.08	12.7	55.61	0.01	0.01	2.31	0	0	0	14.7	-0.38	0.28	80.68	108.25	880.04	424.45	1024.97	578.45	897.76	459.23	1005.92	463.68
27.694	1	0.14	0.14	0.03	0.19	0.04	0.12	0.84	0.14	0.1	98.33	0.33	0	98.41	2.37	5.1	0.1	0.38	2.33	0.03	0.12	0.13	0	0.02	0.04	0	0.01	0.14	12.05	57.55	0.01	0.01	2.57	0	0	0	21.78	1.38	0.2	83.22	113.84	880.79	424.22	1025.81	578.47	895.7	460.62	1009.42	465.77
27.727	1	0.14	0.14	0.03	0.19	0.04	0.12	0.79	0.18	0.1	98.41	0.33	0	98.3	2.24	5.33	0.1	0.33	1.75	0.03	0.11	0.11	0	0.02	0.05	0	0.01	0.18	12.1	56.21	0.02	0	2.52	0	0	0	20.27	1.71	0.77	82.7	114.43	881.06	425.15	1025.23	578.56	895.75	460.96	1010.08	465.94
27.761	1	0.14	0.14	0.03	0.2	0.03	0.12	0.82	0.26	0.13	98.35	0.33	0	98.08	1.88	5.91	0.13	0.33	1.46	0.03	0.16	0.12	0	0.02	0.05	0	0.01	0.26	12.7	56.92	0.02	0.01	2.53	0	0	0	20.36	2.34	0.69	82.98	114.95	881.16	426.13	1024.6	578.73	895.15	462.1	1010.02	466.49
27.794	1	0.14	0.14	0.03	0.21	0.03	0.12	0.82	0.22	0.14	98.35	0.34	0	98.03	1.96	6.85	0.14	0.32	1.32	0.03	0.19	0.12	0	0.02	0.05	0	0	0.22	13.52	55.88	0.03	0.03	2.4	0	0	0	20.43	2.46	0.68	83.17	113.44	880.65	427.3	1023.97	580.23	895.32	463.36	1008.69	467.19
27.827	1	0.14	0.13	0.03	0.22	0.03	0.11	0.8	0.26	0.12	98.41	0.4	0	97.48	1.46	9.48	0.12	0.3	1.28	0.03	0.28	0.09	0	0.02	0.06	0	0	0.26	13.1	52.91	0.03	0.02	2.31	0	0	0	18.58	3.73	-0.28	82.83	110.22	880.42	429.82	1021.35	579.76	894.7	465.69	1004.9	467.97
27.861	1	0.12	0.11	0.03	0.27	0.03	0.1	0.91	0.16	0.11	98.17	0.6	0	96.06	1.32	15.74	0.11	0.27	1.39	0.03	0.56	0.11	0	0.02	0.06	0	0	0.16	12.7	50.16	0.04	0.03	2.07	0	0	0	18.44	6.03	0.75	82.69	108.47	878.21	432.32	1016.17	580.23	892.79	467.37	1001.26	468.77
27.894	1	0.11	0.1	0.03	0.34	0.03	0.09	1.17	0.11	0.11	97.66	0.95	0	89.46	1.57	22.69	0.11	0.33	1.77	0.04	0.57	0.11	0	0.02	0.05	0	0	0.11	12.28	48.91	0.04	0.08	1.83	0	0	0	16.51	11.31	0.8	81.48	104.5	873.53	434.96	1008.54	580.22	888.76	469.2	993.26	469.38
27.927	1	0.09	0.07	0.03	0.54	0.03	0.07	2.01	0.09	0.09	95.98	2.71	0	89.9	1.31	36.54	0.09	0.44	2.49	0.06	0.69	0.13	0	0.02	0.05	0	0	0.07	12.24	48.41	0.04	0.11	1.83	0	0	0	14.18	11.07	2.41	80.6	103.85	869.78	436.68	1003.87	579.39	886.19	470.65	990.04	471.02
27.961	1	0.07	0.05	0.03	0.75	0.04	0.06	2.76	0.08	0.08	94.47	5.68	0	89.76	1.05	47.61	0.08	0.58	4.17	0.12	0.82	0.29	0	0.02	0.05	0	0	0.03	10.76	45.3	0.05	0.21	1.86	0	0	0	14.32	11.15	4.15	80.51	98.32	859.77	435.17	994.19	578.98	880.41	467.66	978.68	470.79
27.994	1	0.06	0.04	0.03	0.99	0.04	0.05	3.94	0.08	0.08	92.12	10.35	0	79.77	0.78	56.43	0.08	0.71	5.63	0.28	0.88	0.46	0	0.03	0.06	0	0	0.03	10.04	45.41	0.06	0.25	1.81	0	0	0	9.59	15.14	5.37	78.19	99.13	856.3	435.54	991.23	578.12	877.91	467.45	976.95	471.42
28.027	1	0.06	0.04	0.03	1.25	0.04	0.05	4.58	0.07	0.07	90.84	16.85	0	84.38	0.58	63.19	0.07	0.82	5.85	0.56	0.99	0.71	0	0.04	0.06	0	0	0.04	10.28	42.53	0.07	0.11	1.67	0	0	0	15.91	13.57	5.85	80.02	99.14	854.52	435.11	989.51	577.54	876.44	469.82	975.57	471.37
28.061	1	0.05	0.03	0.03	1.34	0.04	0.04	3.91	0.09	0.06	92.19	18.97	0	84.1	0.39	66.13	0.06	0.88	5.88	1.05	0.91	0.95	0	0.04	0.06	0	0	0.05	9.13	35.74	0.09	0.08	1.55	0	0	0	14.34	13.67	6.16	79.55	96.74	852.73	435.61	987.72	578	876	470	972.73	471.4
28.094	1	0.05	0.03	0.03	1.51	0.04	0.04	4.65	0.09	0.06	90.7	22.67	0	80.6	0.4	69.48	0.06	1.23	4.06	1.67	0.68	0.76	0	0.04	0.06	0.01	0.01	0.05	8.59	36.39	0.09	0.18	1.51	0	0	0	13.83	14.88	6.67	79.06	95.41	850.89	435.43	986.23	578.25	875.39	469.48	970.78	471.55
28.128	1	0.06	0.04	0.03	1.26	0.03	0.04	3.34	0.12	0.06	93.32	15	0	79.35	0.32	63.45	0.06	1.48	3.11	2.45	0.42	0.47	0	0.05	0.05	0.01	0.01	0.04	8.29	33.99	0.12	0.48	1.26	0.25	0	0	14.92	15.27	6.36	78.9	96.61	848.23	436.06	984.46	579.16	872.39	472.1	969	471.58
28.161	1	0.07	0.04	0.03	1.1	0.03	0.05	3.08	0.13	0.05	93.83	11.22	0	73.87	0.24	59.42	0.05	1.51	3.23	3.11	0.4	0.39	0	0.05	0.04	0.02	0.02	0.03	8.18	36.09	0.13	0.8	1.14	0.45	0	0	13.85	16.8	7.55	78.35	93.19	846.65	436.57	983.46	580.14	873.62	472.29	966.81	472.37
28.194	1	0.07	0.05	0.03	1.03	0.03	0.05	3.17	0.13	0.06	93.66	9.73	0	67.46	0.24	57.23	0.06	1.44	3.27	4.2	0.3	0.35	0	0.04	0.04	0.03	0.03	0.02	8.39	39.01	0.13	0.47	1.13	0.58	0	0	12.72	18.35	6.74	77.49	92.6	844.51	437.71	980.4	581.6	870.75	471.43	963.33	473.64
28.228	1	0.08	0.05	0.03	0.79	0.03	0.06	2.87	0.13	0.09	94.25	5.21	0	77.64	0.25	49.97	0.04	1.2	4.19	3.85	0.24	0.35	0	0.04	0.03	0.09	0.05	0.02	7.26	44.1	0.13	0.32	1.12	0.69	0	0	7.57	15.78	8.93	76.15	92.17	842.41	437.2	980.24	580.46	871.34	471.56	963.5	472.95
28.261	1	0.08	0.07	0.03	0.61	0.04	0.06	2.22	0.15	0.1	95.57	2.97	0	75.61	0.26	42.35	0.04	0.99	4.7	2.71	0.18	0.36	0	0.03	0.03	0.1	0.07	0.02	7.61	45.52	0.15	0.2	1.15	0.62	0	0	12.88	16.34	9.51	77.45	92.53	842.54	438.25	981.92	584.67	872.59	472.62	965.04	476.48
28.294	1	0.09	0.07	0.03	0.55	0.04	0.07	2.18	0.18	0.15	95.64	2.23	0	64.3	0.36	38.75	0.04	1.21	6.47	2.53	0.15	0.46	0	0.03	0.02	0.15	0.11	0.04	7.56	48.37	0.18	0.06	1.26	0.26	0	0	10.61	19.06	10.62	75.94	93.38	841.26	439.49	982.39	587.48	872.91	472.45	966.02	479.61
28.328	1	0.09	0.08	0.03	0.47	0.05	0.08	2.21	0.2	0.31	95.58	1.58	0	65.55	0.46	33.81	0.04	1.24	8.57	2.21	0.14	0.35	0	0.02	0.02	0.31	0.14	0.05	8.1	53.56	0.2	0.15	1.4	0.12	0	0	10.24	18.78	10	75.8	92.18	840.6	441.71	981.71	589.94	872.2	475.2	964.22	480.65
28.361	1	0.11	0.09	0.03	0.37	0.05	0.09	1.66	0.18	0.26	96.69	0.98	0	65.22	0.49	26.55	0.05	1.02	8.94	2.2	0.12	0.28	0	0.02	0.02	0.26	0.17	0.04	8.78	53.92	0.18	0.06	1.42	0	0	0	9.31	18.86	8.13	75.39	92.75	841.08	444.95	979.76	590.05	869.72	479.57	962.47	481.07
28.394	1	0.11	0.09	0.03	0.39	0.05	0.09	1.86	0.16	0.35	96.28	1.12	0	65.43	0.58	27.6	0.05	1.1	10.39	2.06	0.14	0.3	0	0.02	0.02	0.35	0.22	0.04	9.65	55.55	0.16	0.04	1.47	0	0	0	10.71	18.81	8.08	75.66	91.78	840.74	445.68	979.33	591.27	869.74	480.34	961.5	481.94
28.428	1	0.12	0.09	0.03	0.38	0.05	0.09	1.64	0.16	0.45	96.72	1.08	0	67.7	0.68	25.5	0.07	1.2	10.47	2.4	0.19	0.32	0	0.01	0.02	0.45	0.29	0.02	11.28	54.37	0.16	0.06	1.66	0	0	0	5.63	18.3	6.82	74	90.29	839.85	445.8	978.34	592.36	868.5	477.95	958.74	480.98
28.461	1	0.14	0.1	0.04	0.32	0.05	0.1	1.35	0.14	0.47	97.29	0.8	0	62.89	0.7	19.38	0.08	1.24	9.23	2.61	0.21	0.52	0	0.01	0.02	0.47	0.34	0.02	13.1	55.74	0.14	0.08	1.69	0	0	0	4.9	19.36	7.62	73.92	88.61	839.42	446.99	976.42	590.9	868.7	479.63	957.29	481.5
28.495	1	0.15	0.1	0.04	0.39	0.05	0.09	1.84	0.14	0.36	96.31	1.4	0	51.2	0.82	21.6	0.08	1.43	8.78	2.75	0.3	1.03	0	0.01	0.01	0.36	0.37	0.01	18.79	60.75	0.14	0.06	1.73	0	0	0	4.37	21.76	8.19	73.36	88.02	838.96	446.93	975.72	589.77	868.92	480.06	956.93	481.31
28.528	1	0.16	0.09	0.05	0.44	0.05	0.09	2.45	0.14	0.39	95.11	1.93	0	57.71	1.03	23.81	0.09	1.91	8.56	3.63	0.3	1.26	0	0	0.01	0.39	0.43	0.01	20.67	64.81	0.14	0.05	1.93	0	0	0	6.21	20.45	8.23	74.11	88.87	838.16	448.07	974.99	591.51	867.75	480.99	956.59	483.23
28.561	1	0.14	0.09	0.04	0.44	0.05	0.09	2.44	0.14	0.37	95.12	1.81	0	50.73	1.12	25.66	0.09	1.73	7.31	3.46	0.23	1.66	0	0	0.01	0.37	0.4	0.02	17.94	62.98	0.14	0.07	2.06	0	0	0	4.08	21.85	7.63	73.5	89.25	837.41	450.12	973.3	592.69	866	481.9	955.2	484.9
28.595	1	0.14	0.08	0.05	0.51	0.05	0.08	3.11	0.13	0.35	93.79	2.62	0	57.37	1.16	28.75	0.1	1.74	6.86	3.51	0.23	2.37	0	0	0.01	0.35	0.43	0.02	19.6	65.78	0.13	0.08	2.27	0	0	0	4.26	20.52	8.79	73.71	88.15	836.45	450.7	973.54	593.81	866.9	483.49	955.02	485.67
28.628	1	0.12	0.07	0.04	0.55	0.05	0.08	3.6	0.13	0.32	92.8	2.87	0	45.92	1.41	33.06	0.08	1.73	6.69	2.89	0.22	2.43	0	0	0.01	0.32	0.53	0.03	16.45	64.88	0.13	0.17	2.34	0.01	0	0	5.74	22.82	6.88	73.92	87.09	835.45	451.22	972.32	595.52	864.97	484.34	952.05	485.14
28.661	1	0.11	0.07	0.04	0.51	0.04	0.08	3.61	0.13	0.28	92.78	2.32	0	48.94	1.35	32.44	0.08	1.44	5.65	1.87	0.19	2.32	0	0	0.02	0.28	0.55	0.05	14.34	65.94	0.13	0.15	2.46	0.11	0	0	5.52	22.21	6.41	74.07	86.36	834.69	452.49	971.29	596.12	864.03	486.62	950.37	485.18
28.695	1	0.09	0.07	0.03	0.51	0.04	0.07	3.38	0.16	0.22	93.24	2.23	0	42.8	1.26	34.45	0.07	1.33	4.2	1.08	0.21	1.51	0	0	0.02	0.22	0.66	0.11	11.83	62.49	0.16	0.19	2.8	0.46	0	0	7.12	23.45	7.11	74.09	89.14	832.56	454	969.45	596.49	861.39	489.85	950.49	487.11
28.728	1	0.09	0.08	0.03	0.48	0.04	0.07	3.06	0.24	0.21	93.87	1.82	0	40.75	1.18	34.49	0.07	0.91	3.74	0.64	0.2	1.03	0	0	0.03	0.21	0.97	0.24	9.25	60.51	0.18	0.08	2.75	1.64	0	0	1.18	23.87	6.82	72.83	88.36	832.83	456.37	966.79	595.97	860.34	488.45	948.69	489.04
28.762	1	0.08	0.1	0.03	0.44	0.04	0.07	2.13	0.44	0.24	95.74	1.42	0	39.19	1.08	33.16	0.08	0.66	2.65	0.39	0.34	0.5	0	0.01	0.04	0.24	1.15	0.44	7.42	53.22	0.16	0.07	2.63	3.05	0	0	3.45	24.2	6.76	73.25	87.89	832.4	458.9	963.9	595.17	858.87	492.35	946.74	490.57
28.795	1	0.08	0.12	0.03	0.42	0.04	0.07	1.63	0.35	0.28	96.74	1.22	0	39.67	1.02	32.93	0.08	0.44	3.36	0.33	0.41	0.94	0	0.01	0.05	0.28	1.4	0.35	5.54	47.21	0.16	0.34	2.45	4.67	0	0	0.12	24.1	7.51	72.41	85.74	833.09	465.7	960.43	599.01	859.04	493.67	944.63	498.83
28.828	1	0.08	0.15	0.03	0.34	0.04	0.08	1.21	0.22	0.32	97.57	0.77	0	33.63	0.87	27.74	0.09	0.29	4.52	0.37	0.59	1.49	0	0.01	0.06	0.32	1.72	0.22	4.27	45.53	0.18	0.69	2.42	5.6	0	0	-1.16	25.4	5.08	71.47	86.73	830.87	464.98	958.7	597.46	854.84	496.54	941.54	494.34
28.862
28.895
28.928
28.962
28.995
29.028
29.062
29.095
29.129
29.162
29.195
29.229
29.262
29.295
29.329
29.362
29.395
29.429
29.462
29.496
29.529
29.562
29.596
29.629
29.662
29.696
29.729
29.763
29.796
29.829
29.863
29.896
29.929
29.963
29.996
30.029
30.063
30.096
30.13
30.163
30.196
30.23
30.263
30.296
30.33
30.363
30.396
30.43
30.463
30.497
30.53
30.563
30.597
30.63
30.663
30.697
30.73
30.764
30.797
30.83
30.864
30.897
30.93
30.964
30.997
31.03
31.064
31.097
31.131
31.164
31.197
31.231
31.264
31.297
31.331
31.364
31.397
31.431
31.464
31.498
31.531
31.564
31.598
31.631
31.664
31.698
31.731
31.765
31.798
31.831
31.865
31.898
31.931
31.965
31.998
32.031
32.065
32.098
32.132
32.165
32.198
32.232
32.265
32.298
32.332
32.365
32.398
32.432
32.465
32.499
32.532
32.565
32.599
32.632
32.665
32.699
32.732
32.766
32.799
32.832
32.866
32.899
32.932
32.966
32.999
33.032
33.066
33.099
33.133
33.166
33.199
33.233
33.266
33.299
33.333
33.366
33.399
33.433
33.466
33.5
33.533
33.566
33.6
33.633
33.666
33.7
33.733
33.767
33.8
33.833
33.867
33.9
33.933
33.967
34
34.033
34.067
34.1
34.134
34.167
34.2
34.234
34.267
34.3
34.334
34.367
34.4
34.434
34.467
34.501
34.534
34.567
34.601
34.634
34.667
34.701
34.734
34.768
34.801
34.834
34.868
34.901
34.934
34.968
35.001
35.034
35.068
35.101
35.135
35.168
35.201
35.235
35.268
35.301
35.335
35.368
35.401
35.435
35.468
35.502
35.535
35.568
35.602
35.635
35.668
35.702
35.735
35.769
35.802
35.835
35.869
35.902
35.935
35.969
36.002
36.035
36.069
36.102
36.136
36.169
36.202
36.236
36.269
36.302
36.336
36.369
36.402
36.436
36.469
36.503
36.536
36.569
36.603
36.636
36.669
36.703
36.736
36.77
36.803
36.836
36.87
36.903
36.936
36.97
37.003
37.036
37.07
37.103
37.137
37.17
37.203
37.237
37.27
37.303
37.337
37.37
37.403
37.437
37.47
37.504
37.537
37.57
37.604
37.637
37.67
37.704
37.737
37.771
37.804
37.837
37.871
37.904
37.937
37.971
38.004
38.037
38.071
38.104
38.138
38.171
38.204
38.238
38.271
38.304
38.338
38.371
38.404
38.438
38.471
38.505
38.538
38.571
38.605
38.638
38.671
38.705
38.738
38.772
38.805
38.838
38.872
38.905
38.938
38.972
39.005
39.038
39.072
39.105
39.139
39.172
39.205
39.239
39.272
39.305
39.339
39.372
39.405
39.439
39.472
39.506
39.539
39.572
39.606
39.639
39.672
39.706
39.739
39.773
39.806
39.839
39.873
39.906
39.939
39.973
40.006
40.039
40.073
40.106
40.14
40.173
40.206
40.24
40.273
40.306
40.34
40.373
40.406
40.44
40.473
40.507
40.54
40.573
40.607
40.64
40.673
40.707
40.74
40.774
40.807
40.84
40.874
40.907
40.94
40.974
41.007
41.04
41.074
41.107
41.141
41.174
41.207
41.241
41.274
41.307
41.341
41.374
41.407
41.441
41.474
41.508
41.541
41.574
41.608
41.641
41.674
41.708
41.741
41.775
41.808
41.841
41.875
41.908
41.941
41.975
42.008
42.041
42.075
42.108
42.142
42.175
42.208
42.242
42.275
42.308
42.342
42.375
42.408
42.442
42.475
42.509
42.542
42.575
42.609
42.642
42.675
42.709
42.742
42.776
42.809
42.842
42.876
42.909
42.942
42.976
43.009
43.042
43.076
43.109
43.143
43.176
43.209
43.243
43.276
43.309
43.343
43.376
43.409
43.443
43.476
43.51
43.543
43.576
43.61
43.643
43.676
43.71
43.743
43.777
43.81
43.843
43.877
43.91
43.943
43.977
44.01
44.043
44.077
44.11
44.144
44.177
44.21
44.244
44.277
44.31
44.344
44.377
44.41
44.444
44.477
44.511
44.544
44.577
44.611
44.644
44.677
44.711
44.744
44.778
44.811
44.844
44.878
44.911
44.944
44.978
45.011
45.044
45.078
45.111
45.145
45.178
45.211
45.245
45.278
45.311
45.345
45.378
45.411
45.445
45.478
45.512
45.545
45.578
45.612
45.645
45.678
45.712
45.745
45.779
45.812
45.845
45.879
45.912
45.945
45.979
46.012
46.045
46.079
46.112
46.146
46.179
46.212
46.246
46.279
46.312
46.346
46.379
46.412
46.446
46.479
46.513
46.546
46.579
46.613
46.646
46.679
46.713
46.746
46.78
46.813
46.846
46.88
46.913
46.946
46.98
47.013
47.046
47.08
47.113
47.147
47.18
47.213
47.247
47.28
47.313
47.347
47.38
47.413
47.447
47.48
47.514
47.547
47.58
47.614
47.647
47.68
47.714
47.747
47.781
47.814
47.847
47.881
47.914
47.947
47.981
48.014
48.047
48.081
48.114
48.148
48.181
48.214
48.248
48.281
48.314
48.348
48.381
48.414
48.448
48.481
48.515
48.548
48.581
48.615
48.648
48.681
48.715
48.748
48.782
48.815
48.848
48.882
48.915
48.948
48.982
49.015
49.048
49.082
49.115
49.149
49.182
49.215
49.249
49.282
49.315
49.349
49.382
49.415
49.449
49.482
49.516
49.549
49.582
49.616
49.649
49.682
49.716
49.749
49.783
49.816
49.849
49.883
49.916
49.949
49.983
50.016
50.049
50.083
50.116
50.15
50.183
50.216
50.25
50.283
50.316
50.35
50.383
50.416
50.45
50.483
50.517
50.55
50.583
50.617
50.65
50.683
50.717
50.75
50.784
50.817
50.85
50.884
50.917
50.95
50.984
51.017
51.05
51.084
51.117
51.151
51.184
51.217
51.251
51.284
51.317
51.351
51.384
51.417
51.451
51.484
51.518
51.551
51.584
51.618
51.651
51.684
51.718
51.751
51.785
51.818
51.851
51.885
51.918
51.951
51.985
52.018
52.051
52.085
52.118
52.152
52.185
52.218
52.252
52.285
52.318
52.352
52.385
52.418
52.452
52.485
52.519
52.552
52.585
52.619
52.652
52.685
52.719
52.752
52.786
52.819
52.852
52.886
52.919
52.952
52.986
53.019
53.052
53.086
53.119
53.153
53.186
53.219
53.253
53.286
53.319
53.353
53.386
53.419
53.453
53.486
53.52
53.553
53.586
53.62
53.653
53.686
53.72
53.753
53.787
53.82
53.853
53.887
53.92
53.953
53.987
54.02
54.053
54.087
54.12
54.154
54.187
54.22
54.254
54.287
54.32
54.354
54.387
54.42
54.454
54.487
54.521
54.554
54.587
54.621
54.654
54.687
54.721
54.754
54.788
54.821
54.854
54.888
54.921
54.954
54.988
55.021
55.054
55.088
55.121	2	0.17	0.16	0.04	0.17	0.04	0.13	0.28	0.39	0.39	99.43	0.33	0	53.64	2.31	0.12	0.39	0.09	2.4	0.25	0.4	0.34	0	0.03	0.08	0.02	0.03	0.01	16.34	36.88	0.09	0.21	2.86	0	0		14.18	-21.27	-13.91	76.76	89.72	945.45	448.11	1110.34	620.83	971.47	493.85	1061.08	489.44
55.155
55.188
55.221
55.255
55.288
55.321
55.355
55.388
55.421
55.455
55.488
55.522
55.555
55.588
55.622
55.655
55.688
55.722
55.755
55.789
55.822
55.855
55.889
55.922
55.955
55.989
56.022
56.055
56.089
56.122
56.156
56.189
56.222
56.256
56.289
56.322
56.356
56.389
56.422
56.456
56.489
56.523
56.556
56.589
56.623
56.656
56.689
56.723
56.756
56.79
56.823
56.856
56.89
56.923
56.956
56.99
57.023
57.056
57.09
57.123
57.157
57.19
57.223
57.257
57.29
57.323
57.357
57.39
57.423
57.457
57.49
57.524
57.557
57.59
57.624
57.657
57.69
57.724
57.757
57.791
57.824
57.857
57.891
57.924
57.957
57.991
58.024
58.057
58.091
58.124
58.158
58.191
58.224
58.258
58.291
58.324
58.358
58.391
58.424
58.458
58.491
58.525
58.558
58.591
58.625
58.658
58.691
58.725
58.758
58.792
58.825
58.858
58.892
58.925
58.958
58.992
59.025
59.058
59.092
59.125
59.159
59.192
59.225
59.259
59.292
59.325
59.359
59.392
59.425
59.459
59.492
59.526
59.559
59.592
59.626
59.659
59.692
59.726
59.759
59.793
59.826
59.859
59.893
59.926
59.959
59.993
60.026
60.059
60.093
60.126
60.16
60.193
60.226
60.26
60.293
60.326
60.36
60.393
60.426
60.46
60.493
60.527
60.56
60.593
60.627
60.66
60.693
60.727
60.76
60.794
60.827
60.86
60.894
60.927
60.96
60.994
61.027
61.06
61.094
61.127	3	0.13	0.18	0.03	0.13	0.03	0.32	0.74	2.35	0.6	98.53	0.33	0	82.52	0.07	0.5	0.6	0.07	2.35	0.14	0.41	2.18	0	16.87	0.25	0.08	0	0.12	0.75	61.66	0.28	0.41	0.75	0	0		3.83	-14.24	-6.6	77.92	76.9	946.44	445.08	1054.26	553.98	957.06	471.53	1033.9	474.39
61.161	3	0.13	0.16	0.03	0.13	0.04	0.17	1.7	5.42	0.59	96.61	0.33	0	85.13	0.18	0.85	0.31	0.17	6.07	0.59	0.35	2.36	0	5.42	0.21	0.02	0	0.08	1.38	81.37	0.06	0.1	2.47	0	0		3.09	-13.27	-4.3	79.84	86.19	946.72	460.44	1050.39	564.11	951.94	483.82	1037.55	493.82
61.194	3	0.12	0.15	0.03	0.12	0.05	0.15	1.46	4.32	0.67	97.09	0.33	0	83.06	0.18	1.08	0.21	0.19	6.36	0.67	0.32	2.01	0	4.32	0.25	0.02	0	0.09	1.61	77.41	0.03	0.08	3.19	0	0		21.48	-14.05	-4.85	82.48	86.23	946.46	460.32	1052.72	566.58	952.55	486.57	1038.21	496.51
61.227	3	0.13	0.15	0.03	0.13	0.05	0.14	1.27	2.62	0.66	97.46	0.33	0	84.5	0.21	1.17	0.18	0.26	6.47	0.66	0.41	2.08	0	2.62	0.21	0.02	0	0.07	2.11	73.84	0.02	0.15	3.13	0	0		15.16	-13.52	-3.56	81.64	88.24	945.55	458.9	1054.41	567.75	952.73	484.63	1040.44	494.26
61.261	3	0.13	0.13	0.03	0.12	0.08	0.13	1.04	1.2	0.97	97.93	0.33	2.91	87.49	0.25	1.06	0.22	0.25	10.4	0.97	0.59	2.75	0	1.2	0.13	0.02	0	0.04	3.74	69.04	0.02	1.79	4.98	0	0		-0.24	-12.27	-3.69	78.55	90.91	940.51	455.32	1053.75	568.86	948.13	482.59	1038.98	485.86
61.294	3	0.13	0.12	0.03	0.12	0.08	0.12	0.83	0.93	0.93	98.33	0.33	3.51	73.17	0.27	1.02	0.22	0.21	9.9	1.2	1.11	5.26	0	0.93	0.1	0.03	0	0.02	5.44	63.83	0.02	2.18	5.86	0	0		-3.77	-16.98	-4.29	76.72	84.93	935.34	452.74	1051.51	569.73	947.14	478.98	1031.95	483.61
61.327
61.361
61.394
61.427
61.461
61.494
61.528
61.561
61.594
61.628
61.661
61.694
61.728
61.761
61.795
61.828
61.861
61.895
61.928
61.961
61.995
62.028
62.061
62.095
62.128
62.162
62.195
62.228
62.262
62.295
62.328
62.362
62.395
62.428
62.462
62.495
62.529
62.562
62.595
62.629
62.662
62.695
62.729
62.762
62.796
62.829
62.862
62.896
62.929
62.962
62.996
63.029
63.062
63.096
63.129
63.163
63.196
63.229
63.263
63.296
63.329
63.363
63.396
63.429
63.463
63.496
63.53
63.563
63.596
63.63
63.663
63.696
63.73
63.763
63.797
63.83
63.863
63.897
63.93
63.963
63.997
64.03
64.063
64.097
64.13
64.164
64.197
64.23
64.264
64.297
64.33
64.364
64.397
64.43
64.464
64.497
64.531
64.564
64.597
64.631
64.664
64.697
64.731
64.764
64.798
64.831
64.864
64.898
64.931
64.964
64.998
65.031
65.064
65.098
65.131
65.165
65.198
65.231
65.265
65.298
65.331
65.365
65.398
65.431
65.465
65.498
65.532
65.565
65.598
65.632
65.665
65.698
65.732
65.765
65.799
65.832
65.865
65.899
65.932
65.965
65.999
66.032
66.065
66.099
66.132
66.166
66.199
66.232
66.266
66.299
66.332
66.366
66.399
66.432
66.466
66.499
66.533
66.566
66.599
66.633
66.666
66.699
66.733
[truncated: 10,087 more rows]
[truncated: 4 more columns]
