# Supplementary material for: Exploring emotion recognition in patients with mild cognitive impairment and Alzheimer’s dementia undergoing a rehabilitation program
Source: PLoS One. 2025 Apr 24;20(4):e0322213. doi: 10.1371/journal.pone.0322213 (PMC12021228; doi:10.1371/journal.pone.0322213)
Supplement: S3 Data — (ZIP) [file pone.0322213.s005.zip › raw data21-30/No22 Aerobic exercise.csv]

time stamp	face id	anger	contempt	disgust	fear	joy	sadness	surprise	sentimentality	confusion	neutral	engagement	valence	attention	inner brow raise	brow raise	brow furrow	eye widen	cheek raise	lid tighten	nose wrinkle	upper lip raise	dimpler	lip corner depressor	chin raise	lip pucker	lip stretch	lip press	mouth open	jaw drop	lip suck	eye closure	smile	smirk	blink	blink rate	pitch	yaw	roll	brightness	interocular distance	topleft_x	topleft_y	bottomright_x	bottomright_y	outer_right_eye_X	outer_right_eye_Y	outer_left_eye_X	outer_left_eye_Y
0.066	0	0.14	0.19	0.03	0.13	0.03	0.13	0.06	0.4	0.03	99.61	0.33	0	83.6	0	0	0.01	0	0.16	0.01	0.03	0	0	0.13	1.88	0.06	0.86	4.79	0	0	0.18	20.87	0.4	0.28	0		-10.92	-13.86	0.46	56.77	108.69	261.53	501.56	426.8	673.22	289.42	544.26	397.44	532.19
0.1	0	0.14	0.19	0.03	0.13	0.03	0.13	0.06	0.36	0.05	99.62	0.33	0	86.99	0	0	0.01	0	0.16	0.01	0.05	0	0	0.18	3.01	0.02	0.91	6.32	0	0	0.2	12.33	0.36	0.2	0		-9.61	-12.5	0.11	56.12	110.23	262.84	504.11	424.71	671.8	288.05	547.42	397.46	534
0.133	0	0.14	0.19	0.03	0.13	0.03	0.13	0.06	0.38	0.07	99.62	0.33	0	72.15	0	0	0.01	0	0.21	0.01	0.07	0	0	0.15	1.73	0.01	0.57	4.4	0	0	0.17	13.38	0.38	0.09	0		-6.21	-17.24	-3.78	56.87	107.29	270.09	503.43	426.11	667.52	290.53	545.99	396.82	531.4
0.166	0	0.13	0.19	0.02	0.13	0.03	0.13	0.06	0.45	0.08	99.63	0.33	0	84.69	0	0	0.01	0	0.24	0.01	0.08	0	0	0.16	1.45	0	0.55	3.84	0	0	0.16	13.22	0.45	0.01	0		-4.85	-13.45	-2.42	57.33	109.33	273.46	503.77	428	665.12	293.41	547.33	401.64	531.87
0.2	0	0.13	0.18	0.02	0.13	0.03	0.13	0.06	0.56	0.13	99.63	0.33	0	75.06	0	0	0.01	0	0.3	0	0.13	0	0	0.13	1.27	0	0.54	3.08	0	0	0.18	12.41	0.56	0	0		-4.74	-16.49	-3.2	58.01	106.34	279.4	505.18	429.3	662.02	297.92	547.87	403.08	532.06
0.233	0	0.13	0.18	0.02	0.12	0.03	0.13	0.06	0.76	0.16	99.64	0.33	0	70.01	0	0	0	0	0.48	0	0.19	0	0	0.16	1.4	0	0.64	2.34	0	0	0.18	9.06	0.76	0	0		-10.32	-17.76	-1.43	57.73	105.11	281.09	505.9	429.95	660.09	301.08	546.67	405.23	532.45
0.266	0	0.13	0.18	0.02	0.12	0.03	0.13	0.06	0.88	0.16	99.64	0.33	0	73.77	0	0	0	0	0.42	0	0.32	0	0	0.16	1.46	0	0.67	1.69	0	0	0.18	1.99	0.88	0	1		-6.58	-16.83	-3.03	57.77	101.56	283.7	504.43	429.49	656.8	302.83	545.31	403.27	530.31
0.3	0	0.13	0.18	0.02	0.12	0.03	0.13	0.06	1.02	0.14	99.64	0.33	0	69.66	0	0	0	0	0.44	0	0.38	0	0	0.14	1.53	0	0.8	1.9	0	0	0.18	1.85	1.02	0	0		-6.65	-17.84	-3.83	57.88	100.22	290.31	508.01	430.82	655.65	306.65	545.95	406.08	533.42
0.333	0	0.13	0.18	0.02	0.12	0.03	0.13	0.06	1.08	0.1	99.64	0.33	0	79.91	0	0	0	0	0.39	0	0.38	0	0	0.1	1.12	0	0.67	1.33	0	0	0.15	1.27	1.08	0	0		-4.6	-15.1	-5.32	58.16	99.37	297.59	506.36	433.92	649.59	311.24	544.09	409.76	531.13
0.366	0	0.12	0.18	0.02	0.12	0.03	0.12	0.06	0.92	0.09	99.65	0.33	0	86.37	0	0	0	0	0.32	0	0.33	0	0	0.09	0.92	0	0.61	0.79	0	0	0.15	1.74	1.2	0	0		-8.85	-12.77	-4.88	57.68	99.57	301.04	509.03	431.94	645.52	312.32	545.18	410.98	531.73
0.4	0	0.12	0.17	0.02	0.12	0.03	0.12	0.06	0.89	0.09	99.65	0.33	0	92.19	0	0	0	0	0.39	0	0.23	0	0	0.09	0.89	0	0.58	0.5	0	0	0.17	1.51	1.31	0	0		-3.42	-9.66	-5.14	56.98	96.32	306.22	508.14	433.46	641.25	317.47	545.16	412.66	530.46
0.433	0	0.12	0.17	0.02	0.12	0.03	0.12	0.06	0.81	0.08	99.66	0.33	0	91.27	0	0	0	0	0.52	0	0.22	0	0	0.08	0.81	0	0.67	0.25	0	0	0.18	0.64	1.58	0	0		-10.43	-10.26	-4.45	56.91	95.94	307.52	510.1	431.9	639.34	317.87	543.92	413.03	531.74
0.467	0	0.12	0.17	0.02	0.12	0.03	0.12	0.06	0.91	0.08	99.66	0.33	0	86.97	0	0	0	0	0.64	0	0.34	0.01	0	0.08	0.91	0	0.7	0.15	0	0	0.21	0.63	1.61	0	0		-2.94	-12.51	-5.57	57.22	94.88	315.16	511.73	438.06	640.33	324.58	547.55	418.43	533.59
0.5	0	0.12	0.17	0.02	0.12	0.03	0.12	0.06	0.73	0.06	99.66	0.33	0	82.43	0	0	0.01	0	0.49	0	0.29	0.01	0	0.06	0.73	0	0.53	0.12	0	0	0.25	0.87	1.53	0	0		-6.11	-14.27	-5.85	56.49	94.45	316.94	513.96	436.84	638.42	324.88	549.27	418.2	534.69
0.533	0	0.12	0.17	0.02	0.12	0.03	0.12	0.06	0.53	0.05	99.66	0.33	0	90.01	0	0	0.01	0	0.43	0	0.31	0	0	0.05	0.53	0	0.49	0.09	0	0	0.25	0.93	1.55	0	0		-0.63	-11.01	-6.74	55.15	92.67	320.85	516.75	437.53	637.71	327.64	552.47	419.16	537.9
0.567	0	0.12	0.17	0.02	0.12	0.03	0.12	0.06	0.4	0.04	99.66	0.33	0	94.23	0	0	0.01	0	0.24	0	0.45	0.01	0	0.04	0.4	0	0.34	0.03	0	0	0.27	0.77	1.59	0	0		-5.91	-8.04	-6.36	54.77	91.54	321.69	518.69	438.83	639.37	329.53	552.44	420.23	540.14
0.567	1	0.09	0.09	0.02	0.11	0.09	0.11	0.08	0.4	3.19	99.77	0.33	5	85.87	3.19	1.98	0.02	0.21	5.26	0.06	0.04	0.02	0	0	0.15	6.05	0.11	0.4	0.71	4.43	0	0	8.99	0	0		-1.14	-12.98	-5.75	69.06	107.63	1085.57	494.06	1269.09	689.36	1117.59	538.75	1225.04	532.41
0.6	0	0.12	0.17	0.02	0.12	0.03	0.12	0.06	0.43	0.04	99.66	0.33	0	94.71	0	0	0.01	0	0.19	0	0.43	0	0	0.04	0.43	0	0.32	0.02	0	0	0.31	2.75	1.62	0	0		-9.27	-7.57	-5.45	54.18	90.59	321.86	520.91	436.57	639.22	329.65	553.16	419.44	541.14
0.6	1	0.09	0.1	0.02	0.12	0.09	0.12	0.09	0.37	5.18	99.75	0.33	4.28	91.96	5.18	1.07	0.13	0.1	4.93	0.17	0.18	0.02	0	0	0.17	11.14	0.19	0.37	0.59	5.35	0	0.07	8.95	0	0		-8.61	-9.82	-2.76	68.26	115.01	1086.37	490.2	1268.54	683.26	1116.43	532.36	1231.26	525.92
0.633	0	0.12	0.17	0.02	0.12	0.03	0.12	0.06	0.41	0.03	99.66	0.33	0	95.45	0	0	0.01	0	0.18	0	0.6	0	0	0.03	0.37	0	0.29	0.02	0	0	0.41	3.36	1.8	0	0		-11.98	-6.78	-5.04	53.53	89.41	321.55	522.3	434.12	638.26	329.21	553.42	417.84	541.6
0.633	1	0.09	0.1	0.02	0.12	0.08	0.12	0.08	0.39	3.95	99.76	0.33	3.48	96.26	3.95	0.93	0.15	0.06	4.64	0.39	0.26	0.02	0	0	0.17	12.54	0.17	0.39	0.49	5.14	0	27.24	8.11	0	0		-0.45	-5.76	-2.45	70.31	113.22	1089.64	492.02	1268.54	683.07	1119.34	534.47	1232.48	530.13
0.667	0	0.12	0.16	0.02	0.12	0.03	0.12	0.06	0.58	0.02	99.67	0.33	0	89.57	0	0	0.02	0	0.16	0	0.9	0	0	0.02	0.35	0	0.29	0.02	0	0	0.58	1.75	2.14	0	0		-10.75	-11.25	-5.79	53.37	92.14	322.3	525.49	433.58	639.69	327.51	559.16	418.25	543.15
0.667	1	0.09	0.1	0.02	0.11	0.08	0.11	0.08	0.48	2.7	99.78	0.33	4.46	92.78	2.7	0.83	0.22	0.06	4.59	0.55	0.32	0.02	0	0	0.18	14.22	0.18	0.48	0.42	4.29	0.01	4.57	8.89	0	0		4.82	-9.23	-4.71	71.89	113.55	1092.05	493.62	1270.41	684.52	1119.31	539.48	1232.58	531.5
0.7	0	0.12	0.16	0.02	0.12	0.03	0.12	0.06	0.65	0.03	99.67	0.33	0	89.9	0	0	0.02	0	0.15	0	0.89	0	0	0.03	0.41	0	0.22	0.04	0	0	0.65	2.83	2.1	0	0		-6.67	-11.07	-6.66	53.91	87.87	326.01	527.51	435.65	640.17	332	560.36	418.79	546.64
0.7	1	0.09	0.09	0.02	0.1	0.09	0.1	0.07	0.56	1.74	99.79	0.33	5.42	96.21	1.74	0.76	0.17	0.06	4.32	0.42	0.53	0.02	0	0	0.2	11.28	0.22	0.56	0.4	4.29	0.01	0.44	9.78	0	0		2.83	-5.82	-4.38	71.28	114.22	1093.95	494.46	1272.86	685.31	1121.47	539.37	1235.49	532.6
0.734	0	0.12	0.17	0.02	0.12	0.03	0.12	0.06	0.68	0.02	99.67	0.33	0	90.21	0.01	0	0.04	0	0.14	0	1.56	0.01	0	0.02	0.36	0	0.16	0.05	0	0	0.68	1.1	2.06	0	0		-10.52	-10.9	-6.39	54.05	90.5	325.04	526.98	436.56	640.4	330.57	559.47	420.19	546.86
0.734	1	0.1	0.1	0.02	0.1	0.08	0.11	0.07	1.01	1.59	99.79	0.33	4.16	95.61	1.59	0.75	0.19	0.07	4.18	0.4	0.49	0.02	0	0	0.2	11.25	0.23	1.01	0.34	3.49	0.01	0.01	8.7	0	0		-0.76	-6.59	-4.39	69.55	112.04	1093.19	493.88	1272.14	685.61	1122.02	538.93	1233.6	528.83
0.767	0	0.12	0.17	0.02	0.12	0.03	0.12	0.06	0.73	0.02	99.67	0.33	0	88.89	0.01	0	0.06	0	0.16	0	1.87	0.01	0	0.02	0.4	0	0.17	0.07	0	0	0.73	0.78	2.07	0	0		-8.65	-11.6	-6.36	54.08	88.32	324.93	526.94	437.15	641.89	331.98	559.12	419.52	547.39
0.767	1	0.1	0.1	0.02	0.11	0.07	0.11	0.07	0.95	1.43	99.79	0.33	3.24	95.97	1.43	1.04	0.18	0.1	3.85	0.31	0.55	0.03	0	0	0.21	8.41	0.22	0.95	0.28	2.89	0.01	0.01	7.94	0	0		-1.13	-6.15	-4.77	69.19	110.21	1093.71	492.43	1273.81	684.97	1123.73	537.06	1233.6	528.4
0.8	0	0.12	0.16	0.02	0.12	0.03	0.12	0.06	0.65	0.02	99.67	0.33	0	89.84	0.01	0	0.06	0	0.19	0	1.58	0.01	0	0.02	0.45	0	0.15	0.09	0	0	0.65	0.8	2.19	0	0		-12.64	-11.1	-5.33	54.05	91.77	323.78	527.05	435.1	640.8	329.3	559.01	420.13	545.94
0.8	1	0.1	0.1	0.02	0.1	0.08	0.1	0.07	0.82	1.31	99.79	0.33	3.73	94.89	1.31	1.04	0.15	0.1	3.92	0.34	0.65	0.04	0	0	0.18	8.07	0.23	0.82	0.24	2.93	0.01	0.03	8.35	0	0		-6.83	-7.39	-4.24	67.81	109.14	1092.86	490.64	1274.62	683.78	1124.65	533.34	1233.57	526.42
0.834	0	0.12	0.16	0.02	0.11	0.03	0.12	0.06	0.8	0.02	99.68	0.33	0	90.45	0.01	0	0.09	0	0.31	0.01	1.78	0.01	0	0.02	0.6	0	0.17	0.12	0	0	0.8	0.63	2.41	0	0		-10.86	-10.76	-5.46	53.72	91.92	323.43	526.24	435.41	641.01	329.13	558.72	420.07	545.32
0.834	1	0.09	0.1	0.02	0.1	0.08	0.1	0.07	0.8	1.04	99.8	0.33	4.09	92.41	1.04	0.97	0.13	0.09	4.17	0.41	0.86	0.07	0	0	0.19	8.22	0.24	0.8	0.22	3.04	0.01	0.01	8.61	0	0		-9.09	-9.5	-3.63	67.66	111.96	1092.18	488.77	1274.3	681.93	1123.12	531.27	1234.82	523.7
0.867	0	0.11	0.16	0.02	0.11	0.03	0.12	0.06	0.85	0.02	99.68	0.33	0	86.48	0.01	0	0.12	0	0.45	0.01	1.66	0.01	0	0.02	0.71	0	0.19	0.14	0	0	0.85	0.82	2.64	0	0		-14.2	-12.72	-5.59	53.89	92.17	322.47	525.88	434.61	640.15	327.97	558.12	419.14	544.63
0.867	1	0.09	0.1	0.02	0.1	0.08	0.1	0.07	0.56	0.78	99.8	0.33	4.51	91.6	0.78	1.05	0.12	0.1	4.38	0.46	0.77	0.06	0	0	0.18	7.95	0.22	0.56	0.23	3.45	0.01	0.01	8.79	0	0		-8.05	-10.05	-3.95	67.67	109.36	1091.69	487.09	1275.45	682.26	1124.53	529.67	1233.69	523.06
0.9	0	0.11	0.16	0.02	0.11	0.03	0.12	0.06	0.94	0.03	99.69	0.33	0	89.98	0.01	0	0.13	0	0.68	0.01	1.71	0.01	0	0.03	0.94	0	0.2	0.17	0	0	0.79	1.3	2.87	0	0		-11.17	-11.02	-4.86	53.57	92.47	324.08	526.64	434.68	639.97	329.18	558.59	420.72	545.51
0.9	1	0.1	0.1	0.02	0.1	0.08	0.1	0.07	0.51	0.7	99.8	0.33	4.79	91.81	0.7	1.1	0.1	0.12	5.45	0.39	0.54	0.06	0	0	0.18	7.79	0.22	0.51	0.24	4	0.01	0	8.48	0	0		-2.76	-9.91	-4.14	68.32	109.03	1091	485.78	1275.73	683.38	1124.36	529.92	1233.17	523.06
0.934	0	0.11	0.16	0.03	0.11	0.03	0.12	0.06	1.2	0.03	99.68	0.33	0	92.84	0.01	0	0.22	0	0.83	0.02	2.09	0.02	0	0.03	1.2	0	0.26	0.24	0	0	0.86	0.71	2.72	0	0		-15.29	-9.19	-4.42	54.1	92.79	323.42	525.08	436.51	640.66	329.85	555.96	421.92	544.45
0.934	1	0.1	0.1	0.02	0.1	0.08	0.1	0.07	0.53	0.72	99.79	0.33	4.58	91.99	0.72	1.46	0.1	0.15	5.51	0.41	0.5	0.06	0	0	0.18	7.81	0.21	0.53	0.24	4.54	0.01	0	8.25	0	0		0.42	-9.8	-4.08	69.32	111.65	1092.52	485.69	1276.24	683.03	1124.07	531.23	1235.39	522.67
0.967	0	0.11	0.16	0.03	0.11	0.04	0.12	0.06	1.16	0.03	99.69	0.33	0	94.34	0.01	0	0.22	0	0.85	0.02	2.56	0.02	0	0.03	1.16	0	0.32	0.29	0	0	0.88	0.64	2.95	0	0		-12.4	-7.93	-4.91	53.75	93.03	324.4	525.1	437.53	641.11	330.49	557.08	422.63	544.25
0.967	1	0.1	0.1	0.02	0.11	0.08	0.1	0.08	0.46	1.09	99.78	0.33	4.1	91.36	1.09	2.03	0.11	0.23	4.71	0.46	0.49	0.06	0	0	0.16	7.24	0.15	0.46	0.22	4.06	0	0	8.18	0	0		-0.09	-10.21	-5.33	69.45	109.32	1093.93	485.11	1276.6	681.27	1125.22	531.29	1234.04	520.82
1	0	0.11	0.15	0.03	0.11	0.04	0.11	0.06	1.72	0.03	99.7	0.33	0	94.04	0.01	0	0.24	0	0.97	0.03	2.96	0.04	0	0.03	1.72	0	0.48	0.69	0	0	0.93	0.75	3.33	0	0		-11.56	-8.21	-4.97	53.99	92.22	325.61	525.34	439.03	641.99	332.23	557.38	423.56	544.6
1	1	0.1	0.1	0.02	0.11	0.07	0.1	0.08	0.52	1.3	99.78	0.33	3.54	91.64	1.3	2.34	0.11	0.25	4.35	0.47	0.47	0.07	0	0	0.15	6.93	0.12	0.52	0.21	3.84	0	0	7.84	0	0		1.19	-10.03	-6.29	69.97	109.77	1093.52	484.42	1277.33	680.93	1124.25	531.19	1233.61	521.73
1.034	0	0.11	0.14	0.03	0.11	0.04	0.12	0.06	2.8	0.05	99.71	0.33	0	93.15	0.01	0	0.26	0	1.02	0.04	2.37	0.05	0	0.05	2.8	0	0.72	1.44	0	0	1.05	1.08	4.06	0	0		-11.25	-8.95	-4.54	54.37	93.37	326.1	524.61	441.7	643.67	333.51	557.41	425.93	544.12
1.034	1	0.1	0.1	0.02	0.11	0.07	0.11	0.08	0.76	1.58	99.78	0.33	3.12	91.73	1.58	2.06	0.1	0.25	3.91	0.54	0.38	0.07	0	0	0.15	6.94	0.11	0.76	0.21	3.66	0	0	7.68	0	0		3.13	-9.97	-5.35	71.08	108.99	1095.47	485	1276.89	680.15	1126.26	531.37	1234.83	521.85
1.067	0	0.12	0.14	0.03	0.11	0.04	0.12	0.06	4.21	0.06	99.72	0.33	0	95.08	0.01	0	0.22	0	1.4	0.04	2.12	0.06	0	0.06	5.9	0	0.99	3.76	0	0	1.14	0.62	4.21	0	0		-6.67	-7.2	-3.59	53.42	94.25	326.51	525.16	441.75	644.16	333.92	558.14	427.36	545.87
1.067	1	0.1	0.1	0.02	0.12	0.07	0.11	0.08	0.78	2.18	99.77	0.33	2.67	88.37	2.18	2.36	0.1	0.31	3.62	0.56	0.34	0.05	0	0	0.17	7.37	0.09	0.78	0.23	3.56	0.01	0	7.48	0	0		0.65	-11.86	-5.9	70.03	108.84	1095.28	485.15	1276.7	679.73	1125.68	531.65	1233.98	520.86
1.101	0	0.13	0.13	0.03	0.11	0.05	0.13	0.06	4.92	0.08	99.73	0.33	0	94.23	0.01	0	0.2	0	1.5	0.04	1.47	0.04	0	0.08	9.75	0	1.24	10.19	0	0	1.22	0.34	4.92	0	0		-8.42	-8.03	-4.29	54.03	93.83	329.32	524.27	444.73	643.72	336.49	556.65	429.55	544.66
1.101	1	0.1	0.1	0.02	0.12	0.07	0.11	0.08	1.19	2.94	99.76	0.33	2.44	87.74	2.94	2.56	0.1	0.37	4	0.61	0.3	0.04	0	0	0.16	7.15	0.09	1.19	0.2	3.05	0.01	0	7.34	0	0		0.67	-12.16	-6.85	69.96	108.4	1095.08	484.81	1277.54	680.32	1125.48	532.24	1233.23	520.34
1.134	0	0.13	0.13	0.04	0.11	0.05	0.14	0.06	5.37	0.1	99.72	0.33	0	94.15	0	0	0.16	0	1.42	0.04	1.56	0.04	0	0.1	14.69	0	1.32	7.75	0	0	1.11	0.35	5.37	0	0		-6.59	-8.11	-3.58	53.27	94.95	328.78	523.89	445	643.99	336.28	557.08	430.44	544.84
1.134	1	0.09	0.1	0.02	0.13	0.07	0.11	0.08	1.15	3.48	99.74	0.33	2.08	90.97	3.48	3.3	0.1	0.53	3.57	0.48	0.31	0.04	0	0	0.17	6.57	0.09	1.15	0.2	2.78	0.01	0	7.27	0	0		3.12	-10.45	-6.88	70.94	109.39	1096.31	484.48	1278.45	679.62	1125.98	532.19	1234.81	521.17
1.167	0	0.14	0.13	0.05	0.11	0.05	0.16	0.06	5.35	0.11	99.68	0.45	0	89.87	0	0	0.14	0	1.35	0.04	1.62	0.04	0	0.11	22.83	0	1.46	5.82	0	0	1.28	0.28	5.35	0	0		-8.94	-11.09	-5.28	54.45	92.59	333.38	524.57	448.09	643.07	340.22	557.77	431.79	544.09
1.167	1	0.09	0.1	0.02	0.14	0.06	0.12	0.09	0.74	3.79	99.73	0.33	1.68	92.54	3.79	4.12	0.1	0.8	3.24	0.33	0.3	0.03	0	0	0.17	6.23	0.08	0.74	0.22	2.65	0.01	0	6.99	0	0		3.34	-9.41	-6.55	71.24	109.87	1098.03	485.28	1278.8	678.96	1127.05	532.6	1236.39	521.81
1.201	0	0.14	0.12	0.06	0.1	0.05	0.18	0.06	6.22	0.15	99.65	0.7	0	91.75	0	0	0.11	0	1.05	0.04	1.52	0.05	0	0.15	29.11	0	1.26	3.8	0	0	1.17	0.95	6.22	0	0		-9.98	-9.96	-3.12	53.48	92.93	331.86	523.85	446.59	642.27	339.89	555.21	432.22	544.62
1.201	1	0.09	0.11	0.02	0.15	0.06	0.12	0.09	0.69	4.61	99.71	0.33	1.09	92.48	4.61	4.63	0.1	0.93	3.54	0.3	0.23	0.03	0	0	0.17	5.27	0.08	0.69	0.2	2.53	0.01	0.01	6.45	0	0		3.39	-9.45	-6.53	71.43	111.66	1099.25	486.38	1278.48	677.82	1126.5	533.67	1237.64	522.83
1.234	0	0.15	0.12	0.08	0.1	0.05	0.22	0.06	6.18	0.15	99.56	1.68	0	93.99	0	0	0.09	0	1.15	0.04	1.55	0.07	0	0.15	41.1	0	1.22	2.3	0	0	1.6	0.51	6.18	0	0		-10.91	-8.26	-4.57	54.2	92.69	336.37	526.37	449.8	642.98	343.09	558.99	434.78	545.42
1.234	1	0.1	0.11	0.02	0.13	0.06	0.11	0.08	0.42	3.09	99.73	0.33	1.45	95.12	3.09	3.93	0.09	0.79	3.35	0.25	0.17	0.04	0	0	0.17	4.66	0.08	0.42	0.2	2.38	0.01	0	6.48	0	0		0.72	-7.15	-6.88	70.84	114.28	1100.94	487.62	1278.02	675.76	1125.54	535.1	1239.07	522.02
1.267	0	0.15	0.12	0.09	0.1	0.05	0.23	0.06	6.12	0.15	99.55	1.86	0	92.9	0	0	0.07	0	0.84	0.03	1.35	0.07	0	0.15	42.63	0	0.89	1.36	0	0	2.22	0.91	6.12	0	0		-6.86	-9.15	-4.05	52.93	94.96	335.32	524.51	451.74	644.94	342.58	557.92	436.68	545.18
1.267	1	0.1	0.11	0.02	0.13	0.06	0.11	0.08	0.25	2.19	99.74	0.33	1.61	95.47	2.19	3.84	0.08	0.87	3.34	0.23	0.12	0.05	0	0	0.15	4.19	0.09	0.25	0.21	2.71	0.01	0.01	6.39	0	0		0.29	-6.77	-6.16	70.62	114.77	1102.34	489.55	1279.53	677.16	1127.21	535.59	1241.55	525.62
1.301	0	0.15	0.12	0.1	0.1	0.05	0.24	0.06	6.43	0.19	99.53	2.35	0	95.64	0	0	0.06	0	0.74	0.03	1.32	0.07	0	0.19	45.64	0	0.65	1.47	0	0	3.73	0.36	6.43	0	0		-3.88	-6.56	-6.47	53.62	94.95	341.25	526.6	457.06	645.76	346.67	561.93	440.43	546.92
1.301	1	0.1	0.11	0.02	0.13	0.06	0.11	0.08	0.17	1.77	99.75	0.33	1.87	92.73	1.77	3.46	0.1	0.85	3.69	0.29	0.13	0.07	0	0	0.13	4.02	0.09	0.17	0.26	3.11	0.01	0.02	6.41	0	0		-2.41	-9.27	-6.87	69.5	114.8	1102.81	490.61	1281.54	679.21	1127.78	537.19	1242.02	525.87
1.334	0	0.15	0.12	0.09	0.1	0.05	0.23	0.06	6.22	0.2	99.55	1.92	0	93.51	0	0	0.06	0	0.72	0.02	1.38	0.07	0	0.2	42.99	0	0.53	1.1	0	0	4.44	0.32	6.22	0	0		-9.06	-8.66	-5.37	54.13	95.88	341.03	526.44	456.93	645.71	346.77	560.96	441.4	545.53
1.334	1	0.1	0.11	0.02	0.12	0.06	0.11	0.08	0.17	1.39	99.75	0.33	1.56	95.1	1.39	3.02	0.11	0.92	3.24	0.27	0.15	0.09	0	0	0.14	4.02	0.1	0.17	0.25	3.27	0.01	0.02	6.24	0	0		-1.94	-7.17	-6.88	69.61	115.51	1103.19	490.77	1284.44	682.19	1129.05	537.75	1244.04	526.79
1.367	0	0.15	0.13	0.09	0.1	0.05	0.23	0.06	5.78	0.2	99.55	1.8	0	92.46	0	0	0.05	0	0.66	0.03	1.24	0.04	0	0.2	42.31	0	0.42	0.93	0	0	6.37	0.44	5.78	0	0		-8.23	-9.46	-6.02	54.06	94.43	341.12	525.83	458.24	646.77	347.78	560.58	440.96	545.25
1.367	1	0.1	0.12	0.02	0.12	0.06	0.11	0.08	0.17	1	99.75	0.33	1.55	95.93	1	2.56	0.12	1.03	3.51	0.24	0.15	0.08	0	0	0.13	3.57	0.1	0.17	0.27	3.35	0.01	0.01	6.04	0	0		-1.05	-6.2	-7.23	69.82	115.48	1104.03	491.57	1284.35	681.79	1129.16	538.78	1244.11	527.71
1.401	0	0.16	0.14	0.09	0.11	0.04	0.24	0.06	4.74	0.22	99.52	1.93	0	94.02	0	0	0.04	0	0.72	0.02	1.13	0.03	0	0.22	43.33	0	0.34	0.85	0	0	10.56	0.65	4.74	0	0		-6.67	-8.23	-5.91	53.52	95.24	340.86	525.7	458.75	647.36	347.48	560.53	441.61	546.01
1.401	1	0.11	0.12	0.02	0.12	0.06	0.11	0.07	0.22	0.68	99.76	0.33	1.48	95.94	0.68	1.96	0.12	0.8	3.82	0.2	0.18	0.06	0	0	0.12	3.12	0.11	0.22	0.23	2.63	0.01	0.01	5.81	0	0		-0.41	-6.18	-6.22	69.99	116.01	1104.15	492.29	1284.53	683.32	1129.89	538.96	1245.44	528.67
1.434	0	0.15	0.14	0.08	0.11	0.04	0.23	0.06	4.42	0.22	99.55	1.42	0	93.63	0	0	0.04	0	0.72	0.02	1.06	0.01	0	0.22	39.53	0	0.28	0.5	0	0	11.31	0.76	4.42	0	0		-8.75	-8.56	-5.89	53.97	96.17	340.52	525.34	459.92	648.2	347.36	560.14	442.46	545.84
1.434	1	0.1	0.12	0.02	0.11	0.06	0.11	0.07	0.28	0.48	99.76	0.33	1.96	95.46	0.48	1.61	0.12	0.53	4.25	0.21	0.17	0.05	0	0	0.1	3.2	0.12	0.28	0.24	2.72	0.01	0.02	6.05	0	0		2.23	-6.77	-5.25	70.93	115.29	1104.94	492.34	1285.23	684.97	1131.9	539.09	1246.72	528.76
1.468	0	0.15	0.14	0.08	0.11	0.04	0.23	0.06	3.97	0.27	99.54	1.34	0	95.08	0	0	0.04	0	0.78	0.03	0.77	0.01	0	0.27	39.07	0	0.29	0.4	0	0	14.85	1.38	3.97	0	0		-7.28	-7.19	-5.51	53.86	95.42	338.78	525.04	459.94	650.81	347.26	560.11	441.56	545.51
1.468	1	0.1	0.12	0.02	0.11	0.06	0.11	0.07	0.28	0.33	99.76	0.33	2.01	96.07	0.33	1.36	0.09	0.36	4.6	0.15	0.15	0.03	0	0	0.08	3.02	0.1	0.28	0.28	2.42	0.02	0.04	5.9	0	0		1.2	-6.02	-4.79	70.31	115.19	1103.69	491.67	1284.76	685.78	1131.57	538.39	1246.22	527.19
1.501	0	0.15	0.15	0.07	0.11	0.04	0.22	0.06	3.44	0.27	99.55	1.1	0	94.97	0	0	0.04	0	0.93	0.03	0.59	0.01	0	0.27	36.11	0	0.28	0.5	0	0	15.72	1.4	3.44	0	0		-8.06	-7.31	-6.16	53.6	96.21	336.02	525.65	458.08	651.99	344.08	561.26	439.08	546.06
1.501	1	0.1	0.12	0.02	0.11	0.07	0.11	0.07	0.3	0.37	99.77	0.33	2.65	94.7	0.37	1.29	0.08	0.28	5.21	0.16	0.18	0.04	0	0	0.09	3.14	0.12	0.3	0.32	2.5	0.02	0.01	6.28	0	0		-1.19	-7.58	-4.96	69.36	114.02	1105.22	491.69	1287.13	686.5	1134.01	538.16	1247.42	526.47
1.534	0	0.16	0.15	0.08	0.11	0.04	0.23	0.06	3.36	0.26	99.54	1.26	0	96.92	0	0	0.03	0	1.36	0.05	0.38	0.01	0	0.26	37.56	0	0.38	0.8	0	0	14.07	1.28	3.36	0	0		-8.44	-4.75	-7.06	53.26	99.74	333.09	526.43	456.89	653.26	339.52	563.62	437.87	547.07
1.534	1	0.1	0.12	0.02	0.11	0.07	0.11	0.07	0.31	0.32	99.77	0.33	2.72	96.57	0.32	1.19	0.07	0.25	5.47	0.15	0.2	0.04	0	0	0.1	3.2	0.13	0.31	0.27	2.32	0.02	0.01	6.25	0	0		-2.49	-5.31	-4.09	68.92	111.62	1104.93	490.74	1288.06	686.63	1136.28	535.26	1247.61	527.06
1.568	0	0.15	0.16	0.07	0.12	0.04	0.22	0.06	2.71	0.25	99.57	0.92	0	97.96	0	0	0.04	0	1.84	0.05	0.26	0.01	0	0.25	32.63	0	0.38	1.19	0	0	14.94	0.87	2.71	0	0		-7.09	-2.63	-6.15	52.97	102.35	329.9	526.42	454.62	654.31	335.96	563.37	437.15	548
1.568	1	0.1	0.12	0.02	0.11	0.06	0.11	0.07	0.31	0.28	99.77	0.33	2.62	97.27	0.28	1.13	0.06	0.22	5.12	0.12	0.22	0.04	0	0	0.09	2.59	0.14	0.31	0.22	2.45	0.02	0.01	6.28	0	0		-8.27	-4.14	-4.99	67.64	111.34	1104.82	489.05	1289.89	685.19	1136.55	532.83	1247.59	524.62
1.601	0	0.16	0.16	0.07	0.12	0.04	0.22	0.06	2.63	0.23	99.57	0.89	0	97.34	0	0	0.04	0	1.81	0.05	0.23	0.01	0	0.25	32.18	0	0.34	1.42	0	0	14.15	0.41	2.63	0	0		-5.24	-4	-7.13	52.39	105.12	324.27	527.56	450.32	656.42	328.88	567.06	432.38	548.64
1.601	1	0.1	0.12	0.02	0.11	0.06	0.11	0.07	0.25	0.27	99.76	0.33	2.33	96.14	0.27	1.14	0.06	0.18	4.67	0.11	0.26	0.03	0	0	0.08	2.52	0.13	0.25	0.27	2.77	0.01	0	6.19	0	0		-6.03	-5.92	-4.36	67.82	112.36	1102.05	487.63	1288.87	686.22	1134.56	531.72	1246.7	524.7
1.634	0	0.15	0.16	0.06	0.12	0.03	0.21	0.06	2.47	0.22	99.58	0.76	0	98.62	0	0	0.04	0	1.65	0.05	0.23	0.01	0	0.22	30.06	0	0.33	1.57	0	0	14.36	0.33	2.47	0	0		-9.63	-0.64	-6.45	53.26	104.12	318.36	529.82	443.45	657.76	323.77	568.33	426.08	549
1.634	1	0.1	0.12	0.02	0.11	0.05	0.11	0.07	0.18	0.29	99.76	0.33	1.26	96.33	0.29	1.12	0.06	0.14	3.27	0.1	0.24	0.03	0	0	0.07	2.2	0.12	0.18	0.31	3.17	0.01	0.01	5.71	0	0		-5.94	-5.67	-4.77	67.88	114.94	1098.42	484.82	1287.69	685.57	1130.4	529.88	1245.1	522.48
1.668	0	0.15	0.16	0.06	0.12	0.03	0.2	0.06	2.14	0.19	99.61	0.58	0	96.52	0	0	0.04	0	1.27	0.05	0.27	0.01	0	0.19	26.83	0	0.32	1.19	0	0	13.83	0.26	2.14	0	0		-12.14	-5.39	-7.02	53.55	103.09	312.11	528.63	438.42	657.07	317.94	566.29	419.61	549.24
1.668	1	0.1	0.12	0.02	0.11	0.06	0.11	0.07	0.13	0.39	99.76	0.33	1.37	94.84	0.39	1.38	0.06	0.18	3.12	0.13	0.27	0.03	0	0	0.06	2.08	0.1	0.13	0.28	3.73	0.01	0	5.9	0	0		-3.97	-7.45	-5.43	68.34	116.59	1093.68	481.19	1283.03	682.66	1124.28	528.27	1240.4	517.85
1.701	0	0.16	0.16	0.06	0.12	0.03	0.21	0.06	2.12	0.17	99.57	0.81	0	98.1	0	0	0.04	0	1.26	0.05	0.36	0.01	0	0.17	31.39	0	0.38	1.47	0	0	13.71	0.34	2.12	0	0		-7.99	-2.28	-6.08	52.84	103.17	302.44	529.86	428.34	658.92	309.07	568.92	410.4	549.54
1.701	1	0.1	0.12	0.02	0.11	0.06	0.11	0.07	0.13	0.56	99.76	0.33	1.52	94.73	0.56	1.49	0.06	0.27	3.18	0.12	0.23	0.03	0	0	0.07	2.15	0.08	0.13	0.28	3.66	0.01	0	6.04	0	0		-0.73	-7.55	-7.36	68.98	116.99	1089.69	480.53	1279.19	681.52	1118.42	529.83	1234.82	518.05
1.735	0	0.15	0.17	0.06	0.12	0.03	0.21	0.06	1.57	0.13	99.59	0.66	0	97.27	0	0	0.06	0	0.86	0.05	0.53	0.02	0	0.13	28.96	0	0.33	0.62	0	0	12.03	0.25	1.57	0	0		-12.53	-4.13	-6.07	53.25	102.42	295.19	529.38	420.93	658.3	301.93	566.36	402.87	549.01
1.735	1	0.1	0.12	0.02	0.12	0.06	0.11	0.07	0.17	0.75	99.76	0.33	1.76	95.82	0.75	1.62	0.05	0.42	4.15	0.14	0.22	0.03	0	0	0.07	2.67	0.09	0.17	0.3	4.34	0.01	0	5.91	0	0		2.57	-6.34	-7.24	70.41	115.47	1083.45	479.07	1271.94	679.86	1112.65	528.42	1227.6	517.5
1.768	0	0.16	0.17	0.07	0.12	0.03	0.21	0.06	1.55	0.12	99.57	0.74	0	98.06	0	0	0.06	0	0.86	0.05	0.66	0.02	0	0.12	30.62	0	0.32	0.47	0	0	11.1	0.29	1.55	0	0		-11.57	-2.37	-6.47	52.44	104.7	283.89	529.62	410.35	658.29	289.8	569.32	392.36	548.22
1.768	1	0.1	0.12	0.02	0.12	0.06	0.11	0.08	0.19	1.18	99.76	0.33	1.62	96.93	1.18	1.66	0.06	0.65	4.08	0.13	0.26	0.03	0	0	0.06	3.32	0.08	0.19	0.31	4.04	0.01	0	5.92	0	0		7.8	-4.74	-7.89	73.1	114.27	1073.68	476.4	1262.64	678.8	1103.27	527.28	1216.99	516.11
1.801	0	0.15	0.17	0.06	0.12	0.03	0.2	0.06	1.48	0.1	99.6	0.57	0	97.88	0	0	0.07	0	0.86	0.05	0.98	0.04	0	0.1	26.75	0	0.27	0.48	0	0	10.58	0.34	1.48	0	0		-11.9	-2.84	-6.5	52.26	108.5	274.81	530.9	402.33	660.64	279	570.57	385.52	549.92
1.801	1	0.1	0.12	0.02	0.12	0.06	0.11	0.08	0.23	1.82	99.76	0.33	1.57	95.96	1.82	1.78	0.05	0.71	4.24	0.15	0.25	0.03	0	0	0.06	3.88	0.08	0.23	0.33	3.99	0.01	0.01	5.94	0	0		1.48	-6.16	-6.26	70.67	117.91	1068.61	476.61	1255.67	675.64	1096.6	525.14	1214.04	514.64
1.835	0	0.15	0.18	0.06	0.12	0.03	0.19	0.06	1.22	0.08	99.62	0.5	0	96	0.01	0	0.08	0	0.62	0.04	1.45	0.06	0	0.08	24.48	0	0.24	0.27	0	0	8.29	0.14	1.22	0	0		-9.42	-6.11	-6.17	52.47	106.74	265.8	532.98	393.91	664.09	271.42	572.87	376.26	552.81
1.835	1	0.1	0.12	0.02	0.13	0.06	0.12	0.08	0.33	2.76	99.74	0.33	1.05	96.3	2.76	2.08	0.05	0.84	4.07	0.18	0.3	0.03	0	0	0.06	4.36	0.08	0.33	0.37	3.81	0	0.02	5.74	0	0		4.03	-5.7	-4.27	72.16	113.9	1054.53	476.63	1238.56	674.73	1084.96	523.33	1198.52	514.58
1.868	0	0.14	0.18	0.05	0.12	0.03	0.18	0.06	1.09	0.07	99.64	0.44	0	95.61	0.01	0	0.09	0	0.62	0.03	1.97	0.09	0	0.07	22.18	0	0.23	0.46	0	0	7.75	0.17	1.09	0	0		-9.28	-6.59	-6.85	52.14	106.43	254.08	536.16	382.56	667.68	259.64	576.86	363.9	555.48
1.868	1	0.1	0.12	0.02	0.13	0.06	0.12	0.08	0.29	2.84	99.74	0.33	0.98	94.29	2.84	2.31	0.05	0.98	4.31	0.22	0.29	0.05	0	0	0.07	4.66	0.07	0.29	0.43	3.89	0	0.01	5.58	0	0		3.91	-7.98	-3.57	72.8	113.24	1042.18	477.08	1222.47	670.61	1071.57	522.03	1184.62	515.49
1.901	0	0.14	0.18	0.06	0.12	0.03	0.18	0.06	1.02	0.08	99.64	0.46	0	95.67	0.01	0	0.09	0	0.6	0.03	2.23	0.15	0	0.08	22.48	0	0.21	0.51	0	0	8.61	0.22	1.02	0	0		-10.63	-6.53	-5.86	52.18	107.59	241.68	540.43	371.44	672.17	248.2	582.36	353.36	559.6
1.901	1	0.1	0.12	0.02	0.14	0.06	0.12	0.09	0.21	3.48	99.73	0.33	1	94.81	3.48	2.73	0.05	1.15	4.35	0.32	0.19	0.05	0	0	0.07	4.96	0.07	0.21	0.44	3.9	0	0.08	5.66	0	0		3.24	-7.48	-5.89	72.69	117.31	1034.83	480.19	1215.55	671.68	1060.19	527.08	1177.2	518.82
1.935	0	0.14	0.18	0.05	0.12	0.03	0.18	0.06	0.97	0.07	99.64	0.43	0	89.73	0.03	0	0.11	0	0.76	0.05	2.43	0.13	0	0.07	21.26	0	0.24	0.44	0	0	7.85	0.22	0.97	0	0		-12.26	-11.16	-4.25	52.37	102.79	228.98	544.36	358.74	676.71	238.96	583.9	339.97	564.8
1.935	1	0.1	0.12	0.02	0.14	0.06	0.13	0.09	0.15	3.8	99.73	0.33	0.62	97.72	3.8	2.29	0.06	1	4.53	0.43	0.22	0.08	0	0	0.08	5.94	0.08	0.15	0.52	4.13	0.01	0.01	5.3	0	0		10.5	-3.2	-4.33	74.97	114.22	1013.43	482.41	1192.73	676.31	1041.33	529.77	1155.21	521.03
1.968	0	0.14	0.18	0.05	0.12	0.03	0.16	0.06	1.1	0.06	99.64	0.33	0	94.51	0.03	0	0.12	0	1.1	0.05	2.6	0.08	0	0.06	16.23	0	0.25	0.59	0	0	8.82	0.24	1.01	0	0		-16.41	-7.77	-1.67	52.65	103.83	222.25	546.91	352.05	678.22	233.43	583.47	336.24	568.92
1.968	1	0.1	0.12	0.02	0.13	0.06	0.12	0.08	0.11	3.27	99.74	0.33	1.2	97.29	3.27	2.06	0.06	0.74	4.78	0.51	0.23	0.17	0	0	0.08	6.01	0.12	0.11	0.53	3.86	0.01	0.05	5.63	0	0		5.15	-4.09	-4.03	74.79	118	1003.03	487.78	1179.77	676.79	1027.83	533.67	1145.51	525.02
2.001	0	0.14	0.18	0.04	0.12	0.03	0.16	0.06	1.7	0.05	99.64	0.33	0	96.04	0.04	0	0.13	0	1.7	0.06	2.36	0.06	0	0.05	14.39	0	0.35	0.61	0	0	8.98	0.21	1.04	0	0		-13.82	-6.05	-0.63	52.66	102.17	217.21	549.08	346.02	680.46	229.35	583.2	331.01	572.99
2.001	1	0.1	0.12	0.02	0.13	0.06	0.12	0.08	0.09	3.25	99.75	0.33	1.23	93.78	3.25	1.44	0.08	0.41	4.2	0.59	0.21	0.14	0	0	0.06	6.02	0.18	0.09	0.53	4.17	0.01	0.06	5.88	0	0		9.12	-8.44	-4.73	75.52	115.47	985.8	497.12	1161.31	683.54	1010.48	542.09	1125.89	538.42
2.035	0	0.13	0.18	0.04	0.12	0.03	0.15	0.06	2.23	0.04	99.64	0.33	0	94.35	0.04	0	0.18	0	2.23	0.07	2.83	0.08	0	0.04	12.3	0	0.36	0.95	0	0	10.48	0.11	1.01	0	0		-9.18	-7.93	-1.09	52.98	98	218.5	552.01	345.13	682.5	231.33	586.05	328.8	575.91
2.035	1	0.1	0.12	0.02	0.13	0.06	0.12	0.08	0.13	3.06	99.75	0.33	0.87	95.13	3.06	1.48	0.12	0.28	3.43	0.54	0.21	0.13	0	0	0.05	5.21	0.31	0.13	0.65	4.35	0.01	0.02	5.84	0	0		8.21	-7.13	-3.98	75.37	116.1	968.77	506.25	1142.55	691.35	992.97	550.77	1108.97	546.1
2.068	0	0.13	0.18	0.04	0.12	0.03	0.15	0.06	1.92	0.04	99.63	0.33	0	96.34	0.04	0.01	0.16	0	1.92	0.07	1.74	0.07	0	0.04	10.61	0	0.35	1.12	0	0	10.55	0.16	1.01	0.18	0		-12.21	-5.65	-2.54	54.06	96.94	216.04	550.12	344.64	682.83	229.44	584.43	325.69	572.9
2.068	1	0.1	0.12	0.02	0.12	0.06	0.12	0.08	0.21	3.07	99.75	0.33	0.82	97.63	3.07	1.55	0.12	0.21	2.87	0.44	0.13	0.09	0	0	0.05	4.03	0.36	0.21	0.57	3.83	0.01	0	6	0	0		5.07	-3.4	-1.02	75.39	121.72	956.21	510.35	1128.97	694.99	979.73	552.9	1101.39	548.99
2.102	0	0.13	0.19	0.03	0.12	0.03	0.15	0.06	0.9	0.03	99.62	0.33	0	92.65	0.03	0.01	0.14	0	0.81	0.06	1.16	0.1	0	0.03	9.16	0	0.4	0.68	0	0	14.19	0.22	0.9	0.47	0		-13.32	-9.33	-3.04	54.43	99.73	216.33	544.82	345.06	677.18	227.94	579.98	326.82	567.02
2.102	1	0.1	0.12	0.02	0.12	0.06	0.12	0.07	0.56	2.68	99.76	0.33	0.92	98.04	2.68	1.16	0.14	0.13	2.34	0.35	0.08	0.03	0	0	0.05	3.85	0.51	0.56	0.5	2.93	0.01	0.01	6.29	0	0		-0.33	-2.43	-3.09	75.03	117.19	945.23	513.73	1115.35	693.78	967.97	555.83	1085	549.88
2.135	0	0.13	0.2	0.03	0.12	0.03	0.14	0.06	0.88	0.03	99.61	0.33	0	93.75	0.02	0.01	0.14	0	0.65	0.07	1.02	0.11	0	0.03	6.28	0	0.46	0.36	0	0	15.92	0.39	0.88	0.71	0		-4.99	-8.46	-3.96	53.87	97.73	221.09	536.68	348.3	669.2	232.36	572.83	329.18	559.5
2.135	1	0.1	0.11	0.02	0.12	0.06	0.11	0.07	0.55	2.55	99.77	0.33	1.45	97.78	2.55	1.1	0.14	0.11	2.25	0.24	0.08	0.03	0	0	0.04	3.58	0.67	0.55	0.4	2.42	0.01	0	6.79	0	0		7.37	-3.08	-1.5	75.56	119.61	931.12	515.96	1101.22	697.42	953.94	558.09	1073.52	555.51
2.168	0	0.13	0.2	0.03	0.12	0.03	0.14	0.06	0.94	0.03	99.61	0.33	0	88.21	0.02	0	0.16	0	0.49	0.09	0.97	0.11	0	0.03	5.39	0	0.68	0.19	0	0	17.21	0.36	0.94	0.8	0		-7.77	-11.94	-5.51	54.13	103.11	227.38	524.63	354.11	655.54	234.43	562.68	336.12	545.59
2.168	1	0.1	0.11	0.02	0.11	0.06	0.11	0.07	0.53	2.04	99.77	0.33	2.12	98.58	2.04	0.88	0.13	0.08	2.36	0.14	0.07	0.03	0	0	0.03	2.58	1.05	0.53	0.4	2.09	0.01	0	7.27	0	0		0.31	-0.79	1.69	75.57	121.77	921.45	518.2	1091.48	697.9	946.19	555.09	1067.86	560.02
2.202	0	0.13	0.2	0.03	0.12	0.03	0.13	0.06	0.96	0.04	99.6	0.37	0	91.56	0.01	0	0.19	0	0.47	0.08	1.79	0.18	0	0.04	5.48	0	0.7	0.12	0	0	19.74	0.6	0.96	0.89	0		-12.32	-10.08	-6.27	55.67	102.27	233.21	517.18	361.72	649.37	241.18	555.26	341.83	537.14
2.202	1	0.1	0.11	0.02	0.11	0.06	0.11	0.07	0.26	1.66	99.78	0.33	2.69	96.78	1.66	0.71	0.14	0.07	2.5	0.09	0.05	0.02	0	0	0.03	2.23	1.27	0.26	0.38	1.59	0.02	0	7.62	0	0		-0.58	-4.98	1.12	74.57	122.41	908.66	515.84	1085	701.28	935.68	553.13	1057.89	560.23
2.235	0	0.13	0.19	0.03	0.12	0.03	0.13	0.06	1	0.04	99.62	0.37	0	91.83	0.01	0	0.22	0	0.69	0.08	2.64	0.31	0	0.04	5.88	0	0.63	0.15	0	0	18.88	0.69	1	0.51	0		-10.46	-9.9	-7.23	56.25	104.12	241.4	511.25	371.24	644.61	248.33	550.83	350.64	531.5
2.235	1	0.1	0.1	0.02	0.11	0.07	0.11	0.06	0.13	1.44	99.79	0.33	3.66	96.7	1.44	0.67	0.12	0.06	2.86	0.09	0.04	0.02	0	0	0.02	1.89	1.16	0.13	0.42	1.6	0.01	0	8.31	0	0		-3.73	-5.11	0.46	72.51	122.6	906.33	514.26	1086.41	703.32	934.45	552.34	1056.93	557.87
2.268	0	0.12	0.19	0.04	0.12	0.03	0.13	0.06	1.13	0.04	99.63	0.41	0	93.52	0.01	0	0.21	0	1.06	0.07	4.22	0.35	0	0.04	7.02	0	0.6	0.35	0	0	18.99	0.86	1.13	0.39	0		-13.93	-8.66	-6.39	56.81	106.46	244.3	504.16	379.23	642.73	253.13	543.77	357.88	524.75
2.268	1	0.09	0.1	0.02	0.11	0.08	0.11	0.07	0.13	1.62	99.79	0.33	4.71	96.42	1.62	0.77	0.13	0.09	4.21	0.11	0.05	0.03	0	0	0.02	1.86	0.79	0.09	0.5	1.56	0.02	0.01	8.79	0	0		-3.15	-5.54	-1.04	71.85	121.15	903.48	511.43	1089.36	708.56	933.77	553.35	1054.91	552.5
2.302	0	0.13	0.18	0.04	0.12	0.03	0.14	0.06	1.67	0.06	99.64	0.41	0	75.86	0.02	0	0.22	0	1.67	0.08	3.04	0.25	0	0.06	9.4	0	0.73	1.13	0	0	19.92	2.25	1.34	0.25	0		-15.97	-16.27	-7.04	57.45	104.03	252.33	502.7	387.08	640.93	261.58	541.83	363.95	523.3
2.302	1	0.09	0.1	0.02	0.1	0.09	0.11	0.06	0.16	1.13	99.79	0.33	5.65	98.2	1.65	0.58	0.16	0.12	5.69	0.13	0.06	0.03	0	0	0.03	1.13	0.66	0.07	0.44	1.46	0.02	0.01	9.11	0	0		-9.65	-2	2.01	69.88	119.54	901.52	508.49	1088.04	706.2	935.86	546.6	1055.37	549.06
2.335	0	0.14	0.18	0.04	0.12	0.03	0.15	0.06	2.03	0.06	99.65	0.33	0	86.31	0.02	0	0.2	0	2.03	0.09	1.9	0.13	0	0.06	12.97	0	1.01	3.94	0	0	16.27	6	1.44	0.09	0		-11.21	-12.79	-7.19	58.12	104.81	259.41	498.26	396.84	640.47	269.61	538.67	372.72	519.87
2.335	1	0.09	0.09	0.02	0.1	0.11	0.11	0.07	0.17	1.37	99.78	0.33	7.12	95.09	1.76	0.58	0.17	0.15	8.05	0.17	0.14	0.03	0	0	0.03	1.37	0.65	0.11	0.5	1.57	0.01	0.01	9.62	0	0		-4.83	-7.19	-0.55	70.5	124.91	913.22	502.01	1103.9	705.05	944.44	545.8	1069.27	541.45
2.368	0	0.16	0.17	0.04	0.12	0.03	0.17	0.06	2.28	0.06	99.65	0.33	0	87.21	0.01	0	0.16	0	2.28	0.1	0.63	0.04	0	0.06	16.55	0	1.31	10.05	0	0	14.75	2.16	1.67	0.13	0		-3.98	-12.4	-6.5	58.15	100.95	264.99	495.77	401.78	639.3	277.48	535.96	376.99	518.95
2.368	1	0.09	0.09	0.02	0.1	0.11	0.11	0.07	0.17	1.46	99.77	0.33	7.38	94.34	2.01	0.8	0.17	0.19	7.99	0.2	0.19	0.03	0	0	0.02	1.46	0.62	0.17	0.52	1.44	0.01	0.03	9.97	0	0		6.64	-7.93	-1.05	74.96	124.34	923.59	488.58	1115.13	695.44	955.03	535.45	1079.29	530.96
2.402	0	0.22	0.17	0.05	0.12	0.03	0.19	0.06	2.07	0.06	99.56	0.59	0	85.58	0.01	0	0.13	0	2.07	0.09	0.23	0.01	0	0.06	25.01	0	2.01	26.1	0	0	12.41	4.23	1.94	0.06	0		-5.76	-13.1	-5.81	57.84	99.09	267.64	493.92	404.28	637.13	281.53	533.16	379.32	517.18
2.402	1	0.09	0.08	0.02	0.11	0.13	0.11	0.07	0.31	1.26	99.75	0.37	7.99	93.1	3.12	1.1	0.17	0.17	8.06	0.35	0.18	0.02	0	0	0.03	1.26	0.7	0.31	0.47	1.3	0.01	0.01	10.77	0	0		-1.54	-8.99	-3.01	71.37	123.33	939.57	479.13	1132.19	685.21	970.28	526.4	1093.3	517.69
2.435	0	0.33	0.17	0.07	0.12	0.03	0.23	0.06	1.95	0.06	99.34	3.14	-1.52	95.26	0.01	0	0.11	0	1.87	0.09	0.1	0.01	0	0.06	34.7	0	2.84	48.82	0	0	11.91	6.28	1.95	0.05	0		5.98	-7	-6.71	56.81	99.25	274.74	496	408.15	637.21	286.55	537.32	384.26	519.88
2.435	1	0.08	0.08	0.02	0.11	0.13	0.12	0.08	0.49	1.18	99.74	0.38	7.82	95.47	5.29	1.67	0.18	0.17	8.34	0.5	0.23	0.02	0	0	0.03	1.18	0.67	0.49	0.48	1.45	0.01	0.03	11	0	0		-0.21	-6.76	-2.32	71.36	121.37	952.29	477.77	1143.98	683.34	984.23	523.99	1105.41	517.3
2.469	0	0.49	0.17	0.08	0.13	0.03	0.25	0.06	2.08	0.06	99.02	18.15	-7.79	95.89	0.01	0	0.07	0	1.83	0.07	0.08	0.01	0	0.06	38.83	0	5.28	72.76	0	0	10.56	7.24	2.08	0	0		6.96	-6.25	-6.07	55.87	98.16	279.15	497.91	409.05	635.62	290.16	537.49	387.08	521.95
2.469	1	0.07	0.08	0.01	0.13	0.14	0.14	0.1	0.29	0.92	99.73	0.4	7.35	96.3	9.26	3.11	0.16	0.18	8.17	0.69	0.16	0.02	0	0	0.03	0.92	0.55	0.29	0.49	1.45	0.01	0	11.33	0	0		1.43	-5.71	-4.6	72.67	124.49	972.88	470.76	1163.19	674.34	1000.51	520.24	1124.43	508.28
2.502	0	0.48	0.17	0.09	0.14	0.03	0.25	0.06	2	0.07	99.04	15.46	-7.73	94.88	0	0	0.05	0	1.76	0.06	0.09	0.01	0	0.07	40.37	0	9.85	70.43	0	0	11.24	6.65	2	0.2	0		2.79	-7.4	-6.13	55.76	94.54	283.23	501.35	410.2	635.33	294.73	539.57	387.99	524.03
2.502	1	0.07	0.08	0.01	0.18	0.12	0.18	0.14	0.17	0.98	99.63	0.37	5	94.52	16.39	4.82	0.16	0.21	7.22	0.65	0.2	0.02	0	0	0.04	0.98	0.39	0.17	0.55	1.49	0	0.01	10.91	0	0		-1.39	-7.76	-5.36	71.44	117.21	989.73	468.84	1179.85	671.7	1020.41	516.66	1137.17	506.42
2.535	0	0.43	0.17	0.08	0.14	0.03	0.24	0.06	1.99	0.06	99.14	10.33	-6.01	91.43	0	0	0.04	0	1.51	0.05	0.14	0.02	0	0.06	37.77	0	13.67	64.93	0	0	10.4	7.38	1.99	0.08	0		4.1	-10.17	-5.52	55.76	92.75	287.39	504.61	410.31	634.81	298.08	540.97	389.85	527.5
2.535	1	0.06	0.07	0.01	0.23	0.11	0.21	0.19	0.15	1.22	99.55	0.36	3.53	89.12	19.99	7.12	0.15	0.21	6.37	0.52	0.22	0.03	0	0	0.06	1.22	0.4	0.1	0.66	1.77	0	0.02	10.58	0	0		-1.7	-11.49	-3.16	70.62	116.42	997.99	467.65	1189.55	672.85	1031.6	513.53	1147.82	506.7
2.569	0	0.25	0.17	0.06	0.15	0.03	0.21	0.06	1.82	0.05	99.5	0.86	0	79.47	0	0	0.05	0	0.76	0.03	0.25	0.01	0	0.05	29.65	0	15.37	32.84	0	0	10.93	3.03	1.82	0	0		-2.53	-15.23	-5.34	56.62	91.48	289.9	506.86	412.24	635.01	301.15	543.45	391.33	528.08
2.569	1	0.05	0.07	0.01	0.29	0.11	0.21	0.25	0.12	1.64	99.43	0.39	2.69	89.16	21.64	12.32	0.12	0.16	5.61	0.39	0.16	0.03	0	0	0.08	1.64	0.32	0.09	0.88	2.25	0	0	10.38	0	0		-0.68	-11.46	-4.14	70.48	115.52	1007.56	466.15	1200.95	673.12	1041.67	512.92	1156.98	506.1
2.602	0	0.2	0.17	0.05	0.15	0.03	0.19	0.06	1.56	0.05	99.59	0.48	0	75.29	0	0	0.05	0	0.46	0.02	0.42	0	0	0.05	24.71	0	14.8	21.84	0	0	11.96	2.29	1.56	0	0		2.86	-16.43	-4.05	56.89	90.58	292.88	509.1	414.01	637.31	304.64	544.15	394.44	532.3
2.602	1	0.05	0.06	0.01	0.39	0.1	0.22	0.38	0.14	1.96	99.21	0.52	1.51	94.36	25.39	17.87	0.11	0.16	5.1	0.25	0.15	0.03	0	0	0.1	1.96	0.26	0.14	1.14	2.83	0	0	10.23	0	0		0.63	-7.91	-0.36	70.86	117.89	1008.97	465.03	1203.11	674.22	1045.68	510.07	1163.51	506.38
2.635	0	0.17	0.17	0.05	0.14	0.03	0.18	0.06	1.61	0.05	99.65	0.38	0	75.47	0	0	0.05	0	0.32	0.01	0.72	0	0	0.05	21.15	0	12.48	11.37	0	0	11.16	0.72	1.61	0	0		1.17	-16.38	-2	56.59	86.15	292.94	509.76	414.18	637.93	308.44	543.17	394.07	533.72
2.635	1	0.04	0.05	0.01	0.52	0.1	0.23	0.55	0.27	2.32	98.9	0.66	0.85	93.19	28.11	22.92	0.1	0.2	5.74	0.18	0.1	0.02	0	0	0.12	2.32	0.22	0.27	1.73	3.99	0	0	9.9	0	0		-0.59	-8.92	-0.55	70.37	115.42	1015.64	465.85	1209.66	674.88	1053.37	510.56	1168.72	506.6
2.669	0	0.15	0.17	0.04	0.13	0.03	0.17	0.06	1.51	0.06	99.66	0.33	0	56.94	0	0	0.05	0	0.25	0.01	0.92	0	0	0.06	17.86	0	8.32	6.74	0	0.01	10.81	0.48	1.51	0	0		-4.05	-20.6	-1.33	56.84	84.84	293	510.04	414.72	637.8	309.82	543.03	394.1	533.31
2.669	1	0.04	0.05	0.01	0.53	0.1	0.24	0.6	0.4	4.11	98.8	0.7	0.35	87.88	28.01	22.53	0.11	0.22	5.87	0.13	0.08	0.01	0	0	0.16	4.11	0.19	0.4	2.63	6.6	0	0	9.38	0	0		-3.17	-12.09	-1.11	69.69	116.1	1019.25	465.48	1213.97	674.65	1056.41	510.21	1172.41	505.26
2.702	0	0.14	0.17	0.03	0.13	0.03	0.14	0.06	1.41	0.05	99.65	0.33	0	53.48	0	0	0.05	0	0.26	0	1.24	0	0	0.05	9.8	0	4.88	4.36	0	0.01	11.93	0.25	1.41	0	0		-10.81	-21.3	-0.46	57.9	81.8	296.65	511.35	417.44	636.96	315.15	542.92	396.41	533.51
2.702	1	0.04	0.06	0.01	0.54	0.1	0.29	0.61	0.39	4.52	98.77	0.87	0	88.42	30.98	19.81	0.13	0.23	6.29	0.11	0.12	0.02	0	0	0.21	4.52	0.16	0.39	2.75	6.87	0	0	9.5	0	0		-1.62	-11.84	-3.72	70.16	116.64	1023.29	466.4	1216.24	673.66	1057.07	514.17	1173.27	503.94
2.736	0	0.14	0.18	0.03	0.12	0.03	0.14	0.06	1.29	0.04	99.65	0.33	0	55.85	0.01	0	0.04	0.01	0.32	0	1.47	0.01	0	0.04	7.69	0	3.12	4.74	0	0.01	13.09	0.51	1.29	0	0		-12.19	-20.82	-0.54	57.56	81.44	297.96	510.49	419.84	636.49	317.32	543.75	397.89	531.84
2.736	1	0.05	0.07	0.01	0.5	0.08	0.35	0.59	0.35	6.92	98.82	1.05	0	91.2	32.35	14.05	0.19	0.22	5.86	0.11	0.14	0.03	0	0	0.27	6.92	0.16	0.35	4.01	10.39	0	0.01	8.29	0	0		5.11	-10.31	-3.2	73.22	116.28	1025.87	467.87	1215.95	672.14	1058.74	514.29	1174.94	509.9
2.769	0	0.14	0.18	0.03	0.12	0.03	0.13	0.06	1.19	0.04	99.65	0.33	0	64.14	0.01	0	0.04	0.01	0.35	0	1.62	0.01	0	0.04	5.94	0	1.79	7.02	0	0.01	13.76	0.34	1.19	0	0		-11.86	-19.09	0.21	57.59	79.17	300.78	510.25	422.78	636.74	321.78	542.49	400.27	532.19
2.769	1	0.06	0.08	0.01	0.4	0.08	0.31	0.46	0.31	7.02	99.08	0.82	0	93.28	28.24	10.92	0.19	0.25	5.47	0.12	0.14	0.05	0	0	0.31	7.02	0.16	0.2	4.61	11.54	0	0.02	8.02	0	0		10.17	-8.85	-6.43	75.6	116.47	1030.22	469.09	1220.25	672.38	1060.1	518.81	1176.39	512.38
2.802	0	0.15	0.18	0.03	0.12	0.03	0.14	0.06	1.18	0.04	99.65	0.33	0	63.29	0.01	0	0.04	0.01	0.46	0	1.55	0.02	0	0.04	6.37	0	1.41	12.15	0	0.01	14.29	0.8	1.18	0	0		-14.87	-19.28	0.15	57.55	79.85	304.38	509.66	427.03	636	325.41	542.46	404.4	530.85
2.802	1	0.06	0.09	0.01	0.34	0.07	0.29	0.36	0.36	6.95	99.27	0.7	0	91.72	25.83	7.94	0.22	0.2	4.6	0.14	0.14	0.07	0	0	0.36	6.95	0.13	0.14	4.85	11.25	0	0.03	7.6	0	0		7.07	-9.97	-6.36	74.45	113.39	1030.15	471.92	1219.44	674.07	1061.39	520.17	1174.63	514.42
2.836	0	0.19	0.18	0.03	0.12	0.03	0.14	0.06	0.91	0.04	99.61	0.67	0	64.12	0.01	0	0.04	0.02	0.65	0	1.74	0.05	0	0.04	6.58	0	1.23	28.23	0	0.01	18.89	0.53	0.91	0.03	0		-12.88	-19.1	0.17	57.52	78.79	307.76	509.41	430.35	636.14	329.3	542.4	407.25	530.89
2.836	1	0.07	0.1	0.02	0.35	0.06	0.32	0.38	0.39	7.23	99.24	0.85	0	90.83	26.68	6.25	0.21	0.21	3.81	0.2	0.17	0.06	0	0	0.39	7.23	0.09	0.11	6.71	13.06	0	0.02	6.83	0	0		2.48	-10.54	-6.18	72.3	112.21	1024.4	469.41	1214.87	672.35	1057.04	516.64	1169.09	510.66
2.869	0	0.22	0.18	0.03	0.12	0.03	0.14	0.06	0.83	0.05	99.56	1.14	0	63.02	0.01	0.01	0.04	0.02	0.78	0.01	1.72	0.09	0	0.05	6.81	0	1.3	35.82	0	0.01	21.31	1.34	0.83	0.08	0		-15.15	-19.33	0.46	57.34	79.63	313.93	508.04	438.66	636.14	336.43	542.28	414.97	529.12
2.869	1	0.07	0.1	0.02	0.34	0.07	0.32	0.38	0.35	6.31	99.23	0.91	0	94.96	26.93	4.91	0.19	0.17	3.71	0.33	0.22	0.06	0	0	0.35	6.31	0.07	0.07	7.46	14.63	0	0.01	7.44	0	0		0.25	-7.32	-7.05	71.32	114.32	1020.67	468.86	1212.69	672.15	1052.25	516.58	1166.37	509.91
2.902	0	0.26	0.18	0.03	0.12	0.03	0.13	0.06	1.08	0.05	99.48	3.03	0	39.6	0.01	0.01	0.05	0.02	1.08	0.01	1.86	0.15	0	0.05	5.4	0	1.65	48.33	0	0.02	18.85	1.14	0.87	0.04	0		-13.63	-24.11	-0.67	57.4	78.8	319.61	504.97	446.53	635.56	343.17	542.05	420.2	525.42
2.902	1	0.07	0.1	0.02	0.33	0.06	0.32	0.38	0.31	6.27	99.24	0.91	0	89.07	26.47	4.42	0.18	0.16	3.21	0.36	0.25	0.03	0	0	0.31	6.27	0.05	0.08	7.84	15.26	0	0.01	7.04	0	0		0.15	-11.51	-7.23	70.68	114.93	1016.03	466.14	1212.81	674.79	1049.33	515.07	1164.04	507.96
2.936	0	0.24	0.18	0.03	0.12	0.03	0.13	0.06	0.98	0.05	99.52	2.2	0	38.81	0.01	0.01	0.07	0.03	0.98	0.01	2.46	0.16	0	0.05	4.09	0	1.89	43.67	0	0.02	20.23	1.02	0.79	0.09	0		-11.68	-24.28	-1.48	58.57	75.29	324.58	504.48	448.71	633.53	347.84	539.38	421.78	525.15
2.936	1	0.08	0.11	0.02	0.38	0.06	0.38	0.44	0.34	6.92	99.13	1.37	0	81	29.52	3.43	0.17	0.14	3.86	0.48	0.3	0.03	0	0	0.34	6.92	0.04	0.12	10.63	16.53	0	0	6.62	0	0		9.52	-14.75	-9.8	73.32	111.69	1009.96	459.72	1207.34	669.8	1042.92	512.16	1154.37	504.74
2.969	0	0.22	0.18	0.03	0.12	0.03	0.13	0.06	0.94	0.05	99.56	1.45	0	64.67	0.01	0.01	0.07	0.02	0.94	0.01	2.74	0.2	0	0.05	4.16	0	1.88	38.08	0	0.02	19.81	2.74	0.83	0.13	0		-11.64	-18.98	0	59.25	75.01	332.81	506.45	454.86	633.42	355.88	538.85	430.11	527.99
2.969	1	0.08	0.11	0.02	0.39	0.06	0.39	0.46	0.31	7.28	99.08	1.43	0	87.67	30.19	3.95	0.18	0.15	4.11	0.52	0.32	0.03	0	0	0.31	7.28	0.03	0.11	10.44	16.61	0	0.01	6.54	0	0		-2.3	-12.19	-5.53	70.2	120.99	1010.78	458.61	1208.74	668.7	1042.89	507.45	1163.59	499.12
3.002	0	0.23	0.19	0.03	0.12	0.03	0.13	0.06	1.32	0.06	99.54	2.05	0	38.43	0.01	0.01	0.09	0.02	1.32	0.02	3.65	0.36	0	0.06	5.74	0.01	2.22	41.58	0	0.03	19.79	3.14	0.8	0.28	0		-11.04	-24.36	-3.72	59.4	74.2	342.38	505.36	466.44	634.73	365.02	541.3	437.45	525.16
3.002	1	0.08	0.11	0.02	0.39	0.07	0.35	0.46	0.28	7.39	99.08	1.41	0	89.21	27.75	4.72	0.22	0.15	5.1	0.68	0.5	0.05	0	0	0.28	7.39	0.02	0.15	12.77	18.24	0	0.01	6.48	0	0		-3.36	-11.44	-4.48	69.97	119.41	1010.7	457.36	1210.33	669.37	1045.45	504.52	1164.74	499.1
3.036	0	0.18	0.19	0.03	0.12	0.03	0.13	0.06	1.29	0.06	99.61	0.6	0	43.54	0.01	0.01	0.12	0.01	1.29	0.02	3.44	0.46	0	0.06	5.15	0.02	2.39	25.12	0	0.04	20.84	2.28	0.74	0.51	0		-10.98	-23.3	-2.72	60.19	74.08	347.74	505.54	472.14	635.42	371.07	540.48	443.72	526.04
3.036	1	0.08	0.11	0.02	0.51	0.07	0.45	0.63	0.28	6.61	98.75	2.62	0	88.76	33.28	5.7	0.26	0.11	5.97	0.57	0.48	0.05	0	0	0.28	6.61	0.02	0.16	15.09	19.29	0	0	6.25	0	0		-0.12	-11.67	-4.81	70.29	119.13	1009.97	455.63	1211.51	671.02	1045.55	504.6	1164.49	497.72
3.069	0	0.17	0.19	0.04	0.12	0.03	0.13	0.06	2.1	0.06	99.61	0.52	0	73.11	0.01	0.01	0.11	0.01	2.1	0.03	3.96	1.14	0	0.06	5.03	0.03	2.68	20.37	0	0.04	22.58	2.43	0.75	0.58	0		-12.17	-17	-2.21	60.88	72.74	355.27	508.5	477.88	636.61	378.64	541.2	450.37	529.17
3.069	1	0.07	0.1	0.02	0.64	0.07	0.52	0.76	0.29	6.8	98.49	3.86	0	88.29	37.08	7.47	0.29	0.13	6.06	0.56	0.51	0.08	0	0	0.23	6.8	0.02	0.09	16.23	18.25	0	0.01	6	0	0		2.6	-11.9	-4.96	70.42	118.9	1012.86	456.99	1212.63	670.48	1047.5	505.98	1166.26	500.29
3.103	0	0.14	0.2	0.04	0.12	0.03	0.13	0.06	2.9	0.07	99.61	0.5	0	58.38	0.01	0.01	0.11	0.01	2.9	0.05	4.89	1.71	0	0.07	4.91	0.1	3.15	11.25	0	0.05	21.05	4.65	0.92	0.75	0		-12.49	-20.31	-4.69	61.32	72.57	367.8	510.82	489.75	638.22	389.67	544.87	460.74	530.17
3.103	1	0.08	0.1	0.02	0.6	0.06	0.42	0.64	0.38	5.51	98.72	2.68	0	92.38	33.12	10.04	0.38	0.15	5.48	0.42	0.2	0.07	0	0	0.22	5.51	0.03	0.11	15.5	15.57	0	0.01	5.9	0	0		6.07	-9.52	-2.89	72.73	115.99	1018.12	460.33	1212.23	668.5	1053.43	506.2	1169.42	505.62
3.136	0	0.14	0.2	0.04	0.12	0.03	0.13	0.06	2.59	0.07	99.61	0.56	0	52.14	0.01	0.01	0.12	0.01	2.59	0.06	4.69	1.37	0	0.07	4.6	0.16	3.6	9.69	0	0.05	22.72	2.22	0.93	0.8	0		-16.76	-21.57	-4.49	61.53	71.73	374.88	513.24	496.01	638.98	396.91	546.59	467.07	531.68
3.136	1	0.08	0.1	0.02	0.56	0.06	0.41	0.54	0.43	4.88	98.89	2.21	0	91.51	31.84	9.05	0.43	0.14	4.45	0.29	0.21	0.08	0	0	0.27	4.88	0.04	0.16	14.35	13.91	0	0	5.46	0	0		3.77	-10.11	-2.64	71.8	115.35	1021.71	462.79	1212.9	668.02	1056.13	508.15	1171.44	505.5
3.169	0	0.14	0.19	0.04	0.12	0.03	0.13	0.06	3.03	0.07	99.61	0.7	0	69.43	0.01	0.01	0.13	0.01	3.03	0.09	5.37	1.51	0	0.07	5.5	0.2	3.68	8.87	0	0.05	25.27	1.71	0.96	0.72	0		-12.23	-17.9	-7.06	60.97	73.8	384.49	516.56	503.36	640.45	403.05	551.3	474.91	534.46
3.169	1	0.07	0.11	0.02	0.59	0.05	0.55	0.58	0.4	4.72	98.83	2.8	0	90.88	37.37	6.28	0.4	0.14	4.17	0.29	0.2	0.06	0	0	0.29	4.72	0.06	0.27	11.8	12.82	0	0	5.09	0	0		9.36	-10.51	-2.9	74.67	116.79	1028.86	466.57	1216.32	669.83	1060.48	514.33	1177.08	507.62
3.203	0	0.14	0.19	0.04	0.12	0.03	0.13	0.06	1.9	0.09	99.61	0.57	0	56.6	0	0.01	0.11	0.01	1.9	0.13	4.8	0.74	0	0.09	6.97	0.55	3.66	7.88	0	0.07	22.86	0.55	0.94	0.74	0		-11.71	-20.67	-7.96	61.37	72.89	392.17	519.6	506.5	638.89	408.36	553.51	479.28	536.68
3.203	1	0.07	0.12	0.02	0.59	0.05	0.58	0.55	0.47	4.13	98.83	2.76	0	94.18	37.92	5.35	0.47	0.16	3.12	0.25	0.19	0.03	0	0	0.18	4.13	0.06	0.31	11.07	11.76	0	0.08	4.35	0	0		2.91	-8.08	-2.41	72.08	116.24	1035.51	475.3	1220.14	673.06	1066.45	519.58	1182.63	515.94
3.236	0	0.14	0.19	0.04	0.12	0.03	0.14	0.06	1.35	0.09	99.61	0.54	0	46.35	0	0.01	0.11	0.01	1.35	0.15	4.84	0.41	0	0.09	8.49	0.54	3.77	6.28	0	0.06	22.13	0.98	0.95	0.74	0		-11.22	-22.73	-7.65	61.68	71.76	397.87	521.95	509.86	638.5	413.81	556.33	483.3	538.44
3.236	1	0.08	0.13	0.02	0.5	0.04	0.54	0.42	0.53	5.1	98.91	2.18	0	90.59	35.54	3.05	0.53	0.12	2.64	0.24	0.19	0.02	0	0	0.16	5.1	0.07	0.19	10.46	10.12	0	12.54	4.25	0	0		8.29	-10.68	-1.98	75.27	113.2	1046.44	482.21	1224.14	674.41	1075.85	526.61	1188.95	521.62
3.269	0	0.14	0.19	0.04	0.12	0.03	0.13	0.06	1.3	0.1	99.62	0.5	0	54.22	0	0.01	0.11	0.01	1.3	0.14	4.54	0.36	0	0.1	6.96	0.75	3.18	7.55	0	0.06	21.47	0.8	1.01	0.63	0		-8.48	-21.15	-7.93	61.5	71.02	401.6	522.59	512.27	638.22	417.16	556.77	485.99	539.29
3.269	1	0.08	0.13	0.02	0.43	0.05	0.49	0.32	0.51	6.53	99.01	1.59	0	95.56	33.06	2.1	0.51	0.09	2.86	0.16	0.2	0.01	0	0	0.15	6.53	0.08	0.12	8.93	7.11	0	56.58	4.26	0	0		1.51	-6.65	-5.6	72.22	116.74	1055.3	495.9	1231.41	683.05	1079.11	542.44	1195.3	531.18
3.303	0	0.14	0.19	0.04	0.12	0.03	0.14	0.06	1.09	0.1	99.63	0.54	0	57.37	0	0.01	0.12	0.01	1.08	0.14	3.83	0.3	0	0.1	7.74	1.39	2.9	7.29	0	0.08	23.02	3.91	1.09	0.46	0		-11.05	-20.52	-8.18	61.49	71.04	404.73	521.66	515.37	636.34	420.46	556.81	488.78	537.35
3.303	1	0.09	0.14	0.02	0.31	0.04	0.35	0.2	0.54	7.81	99.31	0.78	0	94.44	24.79	1.19	0.54	0.06	2.6	0.15	0.27	0.01	0	0	0.14	7.81	0.08	0.09	7.32	4.82	0	50.37	4.18	0	0		0.08	-7.84	-4.67	71.38	116.71	1065.03	509.16	1239.33	693.95	1088.66	553.94	1205.01	544.8
3.336	0	0.14	0.18	0.03	0.12	0.03	0.13	0.06	1.36	0.1	99.63	0.57	0	63.11	0	0.01	0.12	0.01	1.36	0.11	3.15	0.43	0	0.1	5.93	1.22	2.26	6.03	0	0.08	24.69	2.29	1.12	0.36	0		-3.95	-19.32	-8.59	60.59	69.87	405.05	521.36	514.79	636.37	420.72	556.72	488.05	538.08
3.336	1	0.1	0.14	0.02	0.23	0.04	0.24	0.13	0.53	9.4	99.52	0.4	0	92.6	16.51	0.66	0.53	0.03	2.57	0.11	0.37	0.01	0	0	0.17	9.4	0.09	0.11	6.41	3.76	0	36.43	4.09	0	0		-6.92	-9.36	-3.94	69.11	116.64	1074.93	524.39	1246.57	704.7	1097.84	566.45	1214.22	558.59
3.369	0	0.13	0.18	0.03	0.12	0.03	0.13	0.06	1.35	0.09	99.63	0.63	0	70.32	0	0.01	0.12	0.01	1.35	0.08	2.02	0.46	0	0.09	4.43	1.27	1.64	3.93	0	0.08	27.14	2.21	1.17	0.31	0		-9.54	-17.69	-8.74	59.43	72.71	403.99	518.15	513.35	631.88	417.69	552.4	488.04	534.06
3.369	1	0.1	0.14	0.02	0.21	0.04	0.23	0.12	0.54	10.26	99.55	0.34	0	93.78	15.08	0.35	0.54	0.02	2.09	0.09	0.44	0.01	0	0	0.14	10.26	0.08	0.12	5.57	3.05	0.01	2.41	4.1	0	0		-8.02	-8.43	-3.44	68.68	114	1085.76	541.02	1251.3	714.76	1107.5	581.19	1221.26	573.82
3.403	0	0.13	0.19	0.03	0.12	0.03	0.13	0.06	1.44	0.09	99.63	1.01	0	79.93	0	0.01	0.12	0.01	1.44	0.06	1.64	0.42	0	0.09	3.69	1.17	1.59	2.16	0	0.06	34.24	2.71	1.08	0.44	0		-4.92	-15.09	-8.42	59.1	70.83	399.72	512.82	509.01	627.67	414.46	546.12	483.43	530
3.403	1	0.1	0.15	0.02	0.19	0.04	0.21	0.1	0.66	10.01	99.58	0.33	0	92.84	12.86	0.23	0.66	0.01	1.8	0.08	0.38	0.04	0	0	0.13	10.01	0.06	0.11	4.19	1.97	0.01	0.42	3.76	0	0		-2.05	-9.19	-4.12	70.41	111.65	1099	549.43	1260.79	720.74	1119.62	591.19	1230.83	581.33
3.436	0	0.13	0.19	0.03	0.12	0.03	0.13	0.06	1.48	0.09	99.62	1.27	0	78.38	0	0.01	0.12	0.02	1.48	0.04	1.49	0.43	0	0.09	3.71	0.93	1.6	1.78	0	0.06	37.54	2.97	1.03	0.65	0		-5.89	-15.56	-9.22	59.39	70.09	395.84	509.04	503.03	621.63	409.49	541.67	477.72	525.62
3.436	1	0.11	0.15	0.02	0.16	0.04	0.16	0.08	0.59	7.6	99.67	0.33	0	97.19	7.6	0.23	0.59	0	1.78	0.08	0.27	0.08	0	0	0.14	7.9	0.05	0.07	3.32	1.68	0.01	0.2	3.86	0	0		-5.5	-4.28	-3.78	69.92	115.38	1106.05	550.91	1265.67	718.95	1124.09	592.48	1238.86	580.75
3.47	0	0.13	0.2	0.03	0.12	0.03	0.13	0.06	1.65	0.09	99.61	2.86	0	78.09	0	0.01	0.11	0.02	1.65	0.03	1.11	0.4	0	0.09	3.93	0.73	2.34	3.61	0	0.06	47.8	5.98	1.02	0.83	0		-5.73	-15.65	-7.22	60.21	68.87	389.62	504.61	495.29	615.67	404.12	535.92	471.5	521.66
3.47	1	0.11	0.15	0.02	0.14	0.04	0.14	0.07	0.56	4.08	99.7	0.33	0	90.86	4.08	0.18	0.56	0	2.52	0.07	0.14	0.13	0	0	0.2	7.84	0.06	0.09	2.58	1.22	0.02	0.44	3.65	0	0		-5.17	-10.52	-5.55	68.9	110.57	1107.69	548.17	1272.87	722.38	1129.4	590.97	1239.37	579.46
3.503	0	0.14	0.2	0.03	0.13	0.03	0.13	0.06	1.71	0.07	99.6	3.61	0	71.26	0	0.01	0.12	0.02	1.71	0.03	1.07	0.38	0	0.07	4.4	0.5	3.8	4.8	0	0.06	50.75	2.13	1	1.03	0		-6.3	-17.46	-7.53	60.61	68.03	385.91	501	490.6	611.68	399.93	530.53	466.88	518.41
3.503	1	0.12	0.15	0.02	0.13	0.04	0.13	0.06	0.5	2.66	99.7	0.33	0	89.84	2.66	0.19	0.5	0	2.64	0.07	0.19	0.11	0	0	0.23	9.31	0.07	0.12	2.07	0.92	0.03	0.12	3.62	0	0		-9.8	-11.1	-3.65	67.7	106.56	1109.49	543.15	1279.18	722.29	1137.31	585.74	1243.16	573.47
3.536	0	0.15	0.21	0.03	0.13	0.03	0.14	0.06	1.72	0.08	99.59	4.2	0	45.33	0	0.01	0.12	0.03	1.72	0.02	1.02	0.46	0	0.08	5.25	0.43	5.29	9.39	0	0.06	52.69	4.54	0.98	1.29	0		-8.45	-22.94	-6.92	61.88	67.02	379.93	497.56	484.46	608.23	394.46	525.84	460.62	515.15
3.536	1	0.11	0.15	0.02	0.13	0.05	0.13	0.06	0.48	2	99.71	0.33	0	91.38	2	0.19	0.48	0	3.68	0.07	0.28	0.08	0	0	0.22	9.44	0.08	0.12	1.92	0.92	0.02	0.06	3.88	0	0		-11.48	-10.19	-1.54	67.19	107.84	1109.89	539.99	1280.68	720.37	1139.13	579.45	1246.73	572.3
3.57	0	0.16	0.22	0.03	0.14	0.03	0.14	0.06	1.7	0.09	99.57	6.97	0	61.71	0	0.01	0.12	0.04	1.7	0.02	0.93	0.32	0	0.09	6.71	0.31	7.9	14.75	0	0.06	59.38	1.75	0.95	1.68	0		-8.34	-19.61	-5.94	60.24	69.88	375.14	494.15	479.37	604.1	388.54	522.4	457.64	511.95
3.57	1	0.11	0.14	0.02	0.12	0.05	0.13	0.06	0.46	1.5	99.71	0.33	0	93.53	1.5	0.19	0.46	0	4.02	0.08	0.58	0.05	0	0	0.21	9.8	0.09	0.18	1.07	0.7	0.03	0.03	3.89	0	0		-16.26	-8.64	-0.66	67.11	112.42	1108.23	532.68	1281.76	714.84	1137.14	569.43	1249.52	566.35
3.603	0	0.17	0.23	0.03	0.14	0.03	0.15	0.06	1.92	0.1	99.55	7.5	0	64.07	0	0.01	0.13	0.05	1.92	0.02	1.13	0.29	0	0.1	9.46	0.33	11.42	15.67	0	0.06	60.15	3.29	0.98	2.14	0		-9.42	-19.11	-5.62	59.89	69.18	371.16	492.24	474.79	601.47	384.81	519.85	453.28	509.97
3.603	1	0.11	0.14	0.02	0.12	0.05	0.12	0.06	0.44	1.61	99.72	0.33	0	96.61	1.61	0.21	0.44	0.01	3.9	0.08	0.9	0.04	0	0	0.21	10.16	0.12	0.16	1.01	0.78	0.04	0.01	4.13	0	0		-11.49	-5.25	-4.11	67.57	113.5	1106.12	524.9	1282.54	710.5	1133.09	566.46	1246.29	558.19
3.636	0	0.18	0.23	0.04	0.15	0.03	0.16	0.06	2.05	0.12	99.55	9.31	0	55.55	0	0	0.14	0.06	2.05	0.02	1.7	0.33	0	0.12	14.5	0.25	17.38	17.93	0	0.06	62.95	3.42	0.98	2.2	0		-7.95	-20.88	-5.18	59	69.49	366.34	490.39	470.21	599.62	380.24	519.3	448.82	508.05
3.636	1	0.11	0.14	0.02	0.12	0.05	0.13	0.06	0.48	1.73	99.72	0.33	0	92.86	1.73	0.24	0.48	0.01	4.15	0.1	1.04	0.03	0	0	0.24	13.05	0.15	0.14	0.87	0.81	0.04	0.02	4.12	0	0		-6.91	-9.17	-6.02	68.04	114.3	1100.42	516.64	1278.78	703.59	1126.1	560.61	1240.11	552.36
3.67	0	0.18	0.22	0.05	0.15	0.03	0.17	0.06	1.95	0.13	99.56	5.28	0	60.13	0	0	0.16	0.06	1.95	0.02	1.5	0.22	0	0.13	17.46	0.19	16.67	16.28	0	0.06	55.46	3.76	0.93	1.94	0		-3.03	-19.94	-5.2	58.76	67.92	361.88	488.01	465.78	598.29	376.62	516.86	443.76	506.6
3.67	1	0.11	0.14	0.02	0.12	0.05	0.13	0.06	0.51	2.14	99.72	0.33	0	80.46	2.14	0.31	0.51	0.02	3.36	0.13	1.03	0.03	0	0	0.24	18.34	0.17	0.3	0.75	0.63	0.06	0.05	4.53	0	0		6.02	-14.92	-7.67	70.81	112.52	1093.87	500.84	1273.27	691.6	1119.47	549.64	1231.48	538.83
3.703	0	0.17	0.21	0.05	0.15	0.03	0.17	0.06	2.04	0.13	99.58	4.45	0	52.05	0	0	0.17	0.06	2.04	0.01	1.58	0.27	0	0.13	18.21	0.19	16.86	13.62	0	0.06	53.11	1.94	0.9	1.4	0		-4.57	-21.59	-4.99	58.29	68.2	359.07	488.1	461.56	596.72	372.97	516.15	440.47	506.42
3.703	1	0.11	0.14	0.02	0.12	0.05	0.13	0.06	0.51	2.76	99.72	0.33	0	91.95	2.76	0.3	0.51	0.04	2.79	0.15	0.68	0.03	0	0	0.23	18.4	0.17	0.4	0.67	0.68	0.06	0.03	4.37	0	0		-5.79	-9.82	-7.55	68.28	111.15	1087.43	494.36	1269.2	686.31	1115.41	540.75	1225.9	528.74
3.737	0	0.18	0.2	0.05	0.15	0.03	0.18	0.06	1.53	0.15	99.6	5.44	0	58.78	0	0	0.17	0.06	1.53	0.01	0.85	0.31	0	0.15	18.65	0.17	14.13	15.1	0	0.06	56.27	5.73	0.94	0.87	0		-4.42	-20.22	-4.94	57.71	68.27	356.28	488.13	458.59	596.19	370.2	516.93	437.61	506.1
3.737	1	0.1	0.13	0.02	0.13	0.05	0.13	0.07	0.93	4	99.74	0.33	0	95.11	4	0.42	0.36	0.05	2.37	0.14	0.44	0.01	0	0	0.22	16.89	0.16	0.93	0.47	0.57	0.08	0.01	5.11	0	0		1.12	-7.16	-8.76	69.2	111.03	1079.76	490.51	1263.37	684.43	1107.64	538.6	1218.21	528.54
3.77	0	0.18	0.19	0.04	0.15	0.03	0.17	0.06	1.51	0.15	99.62	5.72	0	44.58	0	0	0.17	0.05	1.51	0.01	0.73	0.35	0	0.15	16.36	0.17	13.95	15.23	0	0.07	56.96	7.97	0.89	0.52	0		-4.33	-23.09	-5.28	58.38	68.56	353.63	489.91	456.18	598.34	367.26	519.04	434.9	507.83
3.77	1	0.1	0.13	0.02	0.13	0.05	0.13	0.07	0.83	4.2	99.73	0.33	0	94.09	4.2	0.5	0.32	0.06	2.57	0.15	0.47	0.02	0	0	0.23	12.98	0.14	0.83	0.41	0.78	0.09	0.02	5.12	0	0		-1.68	-8.16	-6.93	68.45	113.88	1072.29	484.35	1257.9	680.56	1101.07	531.21	1214.61	522.4
3.803	0	0.16	0.19	0.04	0.15	0.03	0.16	0.06	1.3	0.15	99.63	7.18	0	74.78	0	0	0.2	0.04	1.3	0.01	0.71	0.52	0	0.15	12.26	0.18	13.35	8.49	0	0.07	60.18	5.55	0.9	0.23	0		-5.22	-16.57	-5.23	57.48	72.48	351.06	493.37	451.78	598.78	361.92	522.94	433.33	510.5
3.803	1	0.1	0.13	0.02	0.13	0.05	0.13	0.07	0.59	4.5	99.73	0.33	0	96.34	4.5	0.63	0.3	0.08	2.55	0.15	0.4	0.01	0	0	0.27	11.06	0.13	0.59	0.39	0.86	0.08	0.04	5.18	0	0		1.92	-5.65	-3.48	69.69	112.2	1067.66	483.94	1248.86	679.01	1098.27	529.01	1210.16	520.72
3.837	0	0.15	0.18	0.03	0.15	0.03	0.15	0.06	1	0.18	99.63	7.45	0	74.68	0	0	0.23	0.04	1	0.01	0.62	0.51	0	0.18	9.14	0.17	13.46	6.18	0	0.06	60.97	3.15	0.84	0.12	0		-2.91	-16.59	-7.27	58.63	72.62	351.31	497.84	451.57	602.82	360.58	527.2	432.29	515.73
3.837	1	0.1	0.13	0.02	0.13	0.05	0.13	0.07	0.59	4.56	99.73	0.33	0	91.88	4.56	0.84	0.22	0.08	2.97	0.14	0.4	0.01	0	0	0.34	6.96	0.13	0.59	0.32	1.27	0.08	0.33	5.52	0	0		-4.49	-9.87	-3.46	67.98	106.4	1067.03	484.39	1245.63	674.55	1099.24	525.74	1205.55	521.3
3.87	0	0.14	0.18	0.03	0.15	0.03	0.14	0.06	0.81	0.19	99.63	5.19	0	79.52	0	0	0.3	0.03	0.81	0.01	0.54	0.23	0	0.19	7.14	0.17	13.96	3.59	0	0.05	56.38	2.31	0.8	0.03	0		-4.52	-15.22	-5.78	58.93	75.29	350.3	500.51	450.17	605.24	358.8	529.45	433.18	517.8
3.87	1	0.1	0.12	0.02	0.13	0.05	0.13	0.07	0.49	4.46	99.74	0.33	0.06	90.04	4.46	0.88	0.23	0.09	3.13	0.18	0.54	0.01	0	0	0.38	6.76	0.11	0.49	0.28	1.37	0.08	16.22	5.8	0	0		-3.89	-10.99	-3.64	68.34	109.01	1066.96	483.79	1244.8	672.66	1097.21	525.56	1206.12	520.85
3.903	0	0.14	0.18	0.03	0.15	0.03	0.14	0.06	0.8	0.17	99.63	4.13	0	80.29	0.01	0	0.33	0.02	0.58	0.01	0.35	0.11	0	0.17	5.01	0.14	14.23	3.03	0	0.04	53.62	5.97	0.8	0	0		-10.79	-14.98	-4.84	60.64	78.53	346.81	500.58	450.46	607.34	356.24	531.7	433.41	517.11
3.903	1	0.1	0.12	0.02	0.13	0.05	0.13	0.07	0.42	4.37	99.74	0.33	0	93.13	4.37	0.76	0.25	0.07	3.11	0.21	0.54	0.01	0	0	0.42	6.84	0.09	0.39	0.25	1.28	0.07	24.47	5.62	0	0		-3.99	-8.96	-3.35	68.49	110.13	1066.85	483.85	1242.99	671.04	1095.98	525.53	1205.98	520.1
3.937	0	0.15	0.18	0.03	0.16	0.03	0.14	0.06	0.87	0.19	99.64	4	0	56.38	0.01	0	0.42	0.02	0.52	0.02	0.26	0.04	0	0.19	6.3	0.14	20.24	8.47	0	0.03	53.26	6.38	0.87	0	0		-5.04	-20.72	-6.66	61.63	76.09	346.12	500.8	451.68	611.09	356.72	533.71	431.13	517.76
3.937	1	0.1	0.13	0.02	0.12	0.05	0.13	0.07	0.42	3.55	99.74	0.33	0	97.98	3.55	0.61	0.3	0.04	2.91	0.23	0.54	0.01	0	0	0.36	11.41	0.08	0.42	0.26	1.4	0.05	45.36	5.46	0	0		0.59	-2.58	-2.5	70.02	112.95	1069.35	485.6	1242.44	670.47	1096.32	527.58	1209.14	522.2
3.97	0	0.17	0.18	0.03	0.17	0.03	0.15	0.06	0.84	0.19	99.63	4.12	0	77.31	0.01	0	0.45	0.02	0.4	0.02	0.2	0.02	0	0.19	7.72	0.12	23.94	16.19	0	0.03	53.71	1.61	0.84	0	0		-2.68	-15.87	-6.39	61.35	78.25	345.34	499.5	454.35	613.97	356.63	532.5	433.49	517.84
3.97	1	0.1	0.12	0.02	0.12	0.05	0.12	0.07	0.35	2.49	99.75	0.33	0.51	95.29	2.49	0.51	0.26	0.03	3.08	0.21	0.43	0.01	0	0	0.31	10.92	0.09	0.35	0.29	1.41	0.05	47.11	5.78	0	0		1.16	-6.97	-1.79	69.6	118.34	1074.31	488.85	1245.82	671.36	1098.19	530.76	1216.43	525.84
4.003	0	0.21	0.19	0.03	0.18	0.03	0.15	0.06	0.83	0.19	99.58	3.17	0	70.24	0.01	0	0.52	0.01	0.34	0.03	0.19	0.01	0	0.19	7.5	0.12	28.81	29.66	0	0.02	50.26	1.39	0.83	0.16	0		-0.34	-17.71	-5.91	60.97	78.28	344.83	500.07	452.88	614.05	355.74	532.49	432.85	519.02
4.003	1	0.1	0.13	0.02	0.12	0.05	0.12	0.07	0.34	2.54	99.75	0.33	0.29	89.8	2.54	0.33	0.34	0.02	2.98	0.3	0.3	0.01	0	0	0.28	13.45	0.06	0.22	0.32	1.33	0.05	73.52	5.58	0	0		-7.61	-11.13	-2.9	67.27	115.23	1085.45	495.97	1252.34	672.16	1107.72	537.28	1222.54	527.62
4.037	0	0.25	0.19	0.03	0.19	0.03	0.15	0.06	0.91	0.18	99.5	2.12	0	79.25	0.01	0	0.6	0.01	0.41	0.05	0.33	0	0	0.18	7.5	0.13	30.18	41.93	0	0.01	45.06	1.33	0.91	0.37	0		-2.11	-15.3	-6.73	60.77	81.28	343.35	499.1	453.42	614.88	353.12	531.72	433.26	518.18
4.037	1	0.11	0.13	0.02	0.12	0.05	0.13	0.07	0.43	2.96	99.73	0.33	0	92.89	2.96	0.22	0.43	0.01	2.53	0.29	0.26	0.03	0	0	0.25	11.49	0.06	0.24	0.25	1.3	0.06	62.83	5.02	0	0		-3.22	-9.15	-1.5	68.2	114.97	1090.92	501.18	1252.9	672.53	1112.09	541.38	1226.82	534.03
4.07	0	0.2	0.19	0.03	0.17	0.03	0.14	0.06	1.08	0.16	99.6	1.66	0	82.25	0.01	0	0.53	0.01	0.57	0.07	0.56	0.01	0	0.16	7.11	0.14	24.64	27.55	0	0.01	41.95	1.17	1.08	0.63	0		-1.26	-14.33	-5.83	60.95	82.14	342.55	499.27	453.83	616.64	352.96	531.63	434.14	519.05
4.104	0	0.15	0.2	0.03	0.16	0.03	0.14	0.06	1.39	0.13	99.61	1.01	0	90.16	0.01	0	0.58	0.01	1.39	0.09	1.74	0.01	0	0.13	7.27	0.1	20.96	10.95	0	0.01	34.12	1.53	1.22	0.95	0		-1.83	-10.92	-7.02	61.45	81.66	341.01	499.76	452.18	616.09	350.93	532.12	431.68	519.91
4.137	0	0.15	0.21	0.03	0.15	0.03	0.14	0.06	1.31	0.12	99.58	0.79	0	77.98	0.01	0	0.48	0.01	1.17	0.09	2.38	0.02	0	0.12	8.49	0.1	16.04	11.41	0	0.01	30.02	3.66	1.31	1.54	0		-5.02	-15.68	-7.97	61.63	79.01	335.61	497.47	448.47	615.47	347.17	529.88	425.19	517.41
4.17	0	0.14	0.23	0.04	0.13	0.03	0.14	0.06	1.35	0.11	99.53	0.79	0	84.34	0	0	0.47	0.01	1.25	0.12	4.47	0.04	0	0.11	9.9	0.1	12.33	7.79	0	0.01	27.82	3.91	1.35	2.71	0		-5.05	-13.58	-7.79	61.31	79.1	329.93	496.74	443.01	615.16	341.73	529.01	419.85	516.59
4.204	0	0.15	0.26	0.04	0.12	0.03	0.14	0.06	1.64	0.11	99.48	1	0	86.54	0	0	0.47	0.01	1.27	0.21	6.15	0.05	0	0.11	9.79	0.09	9.36	12.68	0	0.01	29.58	2.54	1.64	3.88	0		-3.69	-12.7	-7.26	60.89	79.98	323.67	496.01	436.57	614.56	335.23	528.32	414.25	515.94
4.237	0	0.16	0.27	0.05	0.12	0.03	0.13	0.06	1.68	0.11	99.46	1.19	0	85.72	0	0	0.46	0.01	1.24	0.29	8.39	0.06	0	0.11	9.34	0.09	7.32	19.45	0	0.01	29.78	1.8	1.68	4.22	0		-5.74	-13.04	-7.53	61.01	79.22	317.51	496.31	430.42	615.02	329.44	528.68	407.51	515.22
4.27	0	0.15	0.28	0.05	0.11	0.03	0.13	0.06	1.85	0.12	99.44	1.29	0	88.72	0	0	0.49	0.01	1.65	0.4	9.74	0.09	0	0.12	11.27	0.09	5.82	18.84	0	0.01	29.49	1.09	1.85	4.72	0		-6.12	-11.69	-7.91	60.31	80.14	308.5	496.31	421.23	614.51	319.69	529.13	398.54	514.82
4.304	0	0.17	0.29	0.07	0.11	0.03	0.14	0.06	2.02	0.13	99.43	1.02	0	90.41	0	0	0.52	0.01	1.95	0.55	10.03	0.1	0	0.13	16.76	0.07	4.93	22.93	0	0.01	25.85	0.85	2.02	5.02	0		-5.45	-10.78	-7.66	60.05	79.26	299.26	497.79	412.01	615.93	311.29	531.42	389.01	515.91
4.337	0	0.19	0.3	0.11	0.11	0.03	0.17	0.06	2.02	0.16	99.4	1.44	-0.83	88.62	0.01	0	0.58	0.01	1.89	0.7	12.77	0.15	0	0.16	27.97	0.08	5.65	26.26	0	0.01	25.99	0.82	2.02	5.54	0		-2.62	-11.74	-6.3	59.46	80.74	290.52	499.6	402.61	617.27	302.08	533.06	381.52	518.59
4.37	0	0.21	0.31	0.19	0.1	0.03	0.21	0.06	2.34	0.17	99.39	4.8	-4.81	88.88	0.01	0	0.65	0.01	2.34	0.98	14.92	0.31	0	0.17	41.23	0.08	5.97	26.89	0	0.01	26.93	0.6	2.04	5.65	0		-2.5	-11.61	-7.08	58.91	81.08	283.59	503.5	394.2	619.71	293.63	536.09	373.57	522.57
4.404	0	0.23	0.28	0.31	0.1	0.03	0.24	0.06	2.23	0.19	99.37	13.27	-9.62	88.41	0.01	0	0.73	0.01	2.17	1.12	17.69	0.44	0	0.19	52.28	0.07	6.72	31.62	0	0.01	33.13	0.47	2.23	4.89	0		-5.82	-11.84	-7.2	58.68	79.98	273.56	509.07	383.65	623.93	284.14	542.52	362.52	526.62
4.437	0	0.24	0.26	0.52	0.09	0.03	0.28	0.06	2.09	0.2	98.95	30.78	-13.51	86.47	0.01	0	1.01	0.01	1.89	1.12	20.82	0.66	0	0.2	62.43	0.08	6.94	30.21	0	0.01	34.16	0.45	2.09	4.08	0		-11.14	-12.72	-6.38	58.39	80.9	265.01	515.46	374.28	628.76	275.01	547.28	354.58	532.69
4.471	0	0.24	0.23	0.41	0.1	0.03	0.31	0.06	2.35	0.23	99.18	24.08	-9.87	82.07	0.02	0	1.11	0.01	1.33	0.89	15.57	0.46	0	0.23	63.47	0.13	5.93	23.71	0	0.01	29.61	0.54	2.35	2.93	0		-8.88	-14.39	-5.52	58.77	78.19	258.29	521.97	365.1	633.28	268.91	552.59	346.03	539.69
4.504	0	0.24	0.2	0.31	0.11	0.03	0.33	0.06	2.63	0.26	99.35	16.47	-6.66	72.97	0.02	0	1.16	0	1.21	0.57	10.96	0.45	0	0.26	62.17	0.16	5.62	21.21	0	0.01	30.19	0.87	2.63	1.94	0		-5.92	-17.04	-6.18	57.86	79.75	254.75	521.72	361.63	633.59	264.08	553.1	342.69	539.66
4.537	0	0.22	0.19	0.21	0.11	0.04	0.31	0.06	2.89	0.26	99.38	8.4	-1.84	87.56	0.02	0.01	1.23	0	1.29	0.36	7.31	0.37	0	0.26	56.29	0.2	5.66	14.66	0	0.01	31.49	0.38	2.89	1.5	0		-4.91	-12.24	-6.38	57.12	81.87	251.04	523.53	357.72	634.82	259.08	555.02	339.86	541.74
4.571	0	0.21	0.19	0.16	0.12	0.03	0.3	0.06	2.58	0.35	99.4	4.93	0	84.77	0.02	0.01	1.72	0	1.3	0.25	5.53	0.3	0	0.35	50.97	0.25	5.48	12	0	0.01	36.41	0.25	2.58	1.05	0		-3.36	-13.42	-6.31	57.78	83.63	250.2	524.64	357.53	636.53	257.6	556.83	340.12	543.24
4.604	0	0.19	0.17	0.12	0.12	0.03	0.26	0.06	2.59	0.39	99.47	2.45	0	66.8	0.02	0.01	1.74	0	1.19	0.17	4.82	0.3	0	0.39	42.69	0.25	5.34	8.77	0	0.01	36.85	0.09	2.59	0.44	0		-7.96	-18.5	-6.41	59.9	84.13	249.09	523.35	357.5	635.64	256.52	555.49	339.5	541.67
4.637	0	0.19	0.17	0.1	0.12	0.03	0.26	0.06	2.46	0.44	99.48	1.85	0	48.06	0.03	0.01	2.23	0	1.53	0.13	4.28	0.3	0	0.44	39.62	0.26	4.99	9.15	0	0.01	39.63	2.16	2.46	0.2	0		-13.03	-22.39	-5.99	61.24	84.42	248.54	515.01	359.88	629.67	257.76	549.12	340.4	531.82
4.671	0	0.23	0.18	0.12	0.13	0.03	0.28	0.06	2.39	0.52	99.44	3.65	-1.12	35.61	0.03	0.01	3.95	0	1.3	0.16	6.04	0.28	0	0.52	41.1	0.19	6.17	19.55	0	0.01	46.55	4.88	2.39	0.23	0		-12.22	-24.96	-6.04	62.55	86.2	251.29	509.34	366.35	628.46	261.12	543.85	345.69	527.15
4.704	0	0.25	0.19	0.13	0.13	0.03	0.27	0.06	2.46	0.49	99.45	4.94	-3.28	61.98	0.03	0	4.11	0	1.36	0.22	7.51	0.32	0	0.49	41.08	0.13	7.98	26.2	0	0.01	49.02	5.88	2.46	0.52	0		-12.27	-19.56	-8.19	62.67	85.9	258.39	500.65	376.03	622.08	268.89	537.75	352.35	517.41
4.738	0	0.3	0.2	0.14	0.13	0.03	0.26	0.06	2.35	0.5	99.4	8.95	-8.72	64.01	0.03	0	6.11	0	0.9	0.26	11.78	0.16	0	0.5	37.16	0.1	8.01	38.81	0	0.01	52.68	2.36	2.35	0.79	0		-4.6	-19.12	-7.12	62.33	86.5	265.66	497.19	383.29	620.62	276.04	532.72	361.02	516.57
4.771	0	0.28	0.22	0.12	0.13	0.03	0.28	0.06	2.18	0.43	99.45	6.8	-6.42	50.59	0.03	0	7.07	0	0.69	0.37	10.03	0.11	0	0.43	36.35	0.08	7.43	29.5	0	0.01	50.73	6.32	2.18	1.08	0		-8.43	-21.88	-7.11	64.48	85.5	275.34	493.26	393.5	616.83	286.45	528.31	370.41	512.14
4.804	0	0.26	0.22	0.09	0.14	0.03	0.28	0.06	2.28	0.43	99.45	3.84	-2.15	62.25	0.03	0	6.3	0	0.63	0.47	5.89	0.06	0	0.43	34.6	0.07	7.81	23.26	0	0.02	46.96	4	2.28	1.25	0		-6.07	-19.5	-6.87	63.65	88.65	281.32	488.03	401.82	613.97	292.18	524.71	379.14	507.49
4.838	0	0.25	0.23	0.07	0.15	0.03	0.27	0.06	2.26	0.4	99.46	3.87	0	73.16	0.02	0	6.69	0	0.54	0.66	3.21	0.05	0	0.4	30.3	0.06	7.18	19.96	0	0.02	46.68	6.64	2.26	1.75	0		-4.15	-16.98	-8.02	63	87.66	286.45	486.25	407.77	613.54	297.5	522.83	383.6	506.32
4.871	0	0.23	0.24	0.06	0.14	0.03	0.23	0.06	2.38	0.35	99.52	2.59	0	64.47	0.02	0	5.38	0.01	0.74	0.89	2.45	0.06	0	0.35	23.53	0.06	6.85	19.84	0	0.02	42.79	7.27	2.38	2.39	0		-5.6	-19.02	-6.87	63.97	83.74	293.04	486.59	414.44	614.59	306.93	521.51	389.39	506.97
4.904	0	0.24	0.23	0.05	0.14	0.03	0.2	0.06	2.33	0.36	99.52	2	0	66.34	0.01	0	4.61	0.01	0.93	0.93	2.14	0.04	0	0.36	18.57	0.06	6.19	26.67	0	0.02	40.29	4.42	2.33	2.34	0		-3.02	-18.61	-8.25	63.23	84.04	300.66	485.84	422.14	614.13	313.6	521.96	396.15	506.21
4.938	0	0.18	0.22	0.03	0.13	0.03	0.16	0.06	2.47	0.3	99.56	1.15	0	78.76	0.01	0	2.59	0.01	0.93	0.81	2.04	0.03	0	0.3	9.51	0.07	3.96	17.89	0	0.02	35	6.56	2.47	2.3	0		-2.55	-15.45	-8.3	62.85	85.34	309.76	488.28	430.63	614.96	321.61	524.01	405.72	509.56
4.971	0	0.17	0.2	0.03	0.12	0.03	0.14	0.06	2.51	0.27	99.6	0.89	0	77.25	0	0	2.04	0.01	0.88	0.49	1.96	0.02	0	0.27	4.92	0.06	3.23	17.05	0	0.02	32.02	1.4	2.51	1.74	0		-0.42	-15.89	-6.14	60.79	85.87	312.4	491.37	430.47	615.56	323.77	525.19	408.84	513.54
5.004	0	0.16	0.21	0.03	0.12	0.03	0.13	0.06	2.5	0.25	99.59	0.76	0	70.93	0	0	1.73	0.01	0.8	0.42	2.29	0.01	0	0.25	3.52	0.04	3.24	17.84	0	0.02	29.42	2.39	2.5	1.96	0		-3.27	-17.54	-9.52	61.5	83.32	324.7	495.06	441.39	616.6	334.9	531.04	416.64	514.93
5.038	0	0.15	0.22	0.03	0.13	0.03	0.13	0.06	2.12	0.21	99.56	0.59	0	80.31	0	0	1.55	0.01	0.75	0.38	2.09	0.01	0	0.21	3.03	0.03	3.77	10.98	0	0.03	26.18	1.6	2.12	2.46	0		0.17	-14.97	-6.11	59.53	85.02	325.48	497.34	440.47	618.6	335.93	531.01	419.99	518.24
5.071	0	0.17	0.22	0.03	0.13	0.03	0.13	0.06	2.02	0.22	99.56	0.71	0	81.42	0	0	1.23	0.02	0.68	0.25	1.56	0.02	0	0.22	3.95	0.03	5.16	18.68	0	0.03	29.19	0.52	2.02	2.37	0		0.7	-14.61	-2.01	59.81	78.35	326.96	499.08	438.41	617.13	341.63	529.08	419.59	521.24
5.105	0	0.2	0.21	0.03	0.13	0.03	0.14	0.06	1.89	0.19	99.58	0.66	0	53.32	0	0	0.93	0.02	0.57	0.14	1	0.02	0	0.19	4.54	0.02	7.64	28.9	0	0.03	27.16	0.31	1.89	1.89	0		-3.85	-21.34	0.15	61.36	75.07	329.23	501.37	438.91	617.36	345.8	527.98	420.76	524.04
5.138	0	0.23	0.2	0.03	0.14	0.03	0.14	0.06	1.83	0.21	99.54	1.32	0	67.39	0	0	0.8	0.02	0.59	0.1	1.01	0.02	0	0.21	6.12	0.02	10.51	38.62	0	0.04	25.33	0.62	1.83	1.4	0		-1.99	-18.37	0.16	61.98	72.02	333.69	503.27	440.87	616.8	350.63	529.96	422.5	525.41
5.171	0	0.3	0.2	0.03	0.14	0.03	0.14	0.06	1.84	0.23	99.39	5.54	0	62.47	0	0	0.83	0.02	0.58	0.07	0.95	0.03	0	0.23	7.12	0.02	13.27	57.1	0	0.04	26.32	1.35	1.84	1.4	0		-5.18	-19.45	-1.05	62.25	70.98	337.68	503.39	442.55	614.11	353.33	529.78	424.07	524
5.205	0	0.3	0.2	0.03	0.15	0.03	0.15	0.06	1.71	0.24	99.4	4.71	0	50.59	0	0.01	0.53	0.04	0.59	0.04	1.04	0.05	0	0.24	9.64	0.05	18.6	54.88	0	0.05	21.98	1.83	1.71	1.23	0		-7.72	-21.88	-0.93	62.44	70.93	339.75	502.08	444.95	612.65	355.65	528.62	426.29	522.23
5.238	0	0.28	0.19	0.04	0.16	0.03	0.16	0.06	1.76	0.27	99.43	3.21	0	57.4	0	0.01	0.54	0.05	0.75	0.04	1.34	0.09	0	0.27	14.04	0.05	20.92	49.62	0	0.07	22.04	4.63	1.76	1.18	0		-11.69	-20.51	-3.24	62.47	72.61	344.72	498.73	452.27	611.31	359.72	526.67	431.76	517.55
5.271	0	0.27	0.19	0.05	0.16	0.03	0.17	0.06	1.77	0.3	99.46	2.12	0	48.89	0.01	0.01	0.52	0.06	0.78	0.04	1.51	0.13	0	0.3	18.57	0.07	24.5	44.1	0	0.08	21.41	1.78	1.77	0.86	0		-4.72	-22.22	-0.73	62.8	69.72	348.98	498.86	453.69	609.47	365.35	525.4	434.82	519.46
5.305	0	0.29	0.19	0.06	0.17	0.03	0.19	0.06	1.81	0.37	99.41	2.56	-0.38	44.46	0.01	0.01	0.48	0.07	0.89	0.03	1.56	0.1	0	0.37	25.07	0.12	28.04	46.49	0	0.1	24.92	1.64	1.81	0.81	0		-10.06	-23.11	-2.93	63.16	70.1	355.25	496.45	460.72	607.08	370.69	524.2	440.19	515.11
5.338	0	0.35	0.19	0.06	0.16	0.03	0.2	0.06	1.82	0.45	99.31	5.76	-3.43	59.18	0.01	0.01	0.52	0.08	1.2	0.05	2.17	0.08	0	0.45	27.76	0.13	25.21	56.37	0	0.1	24.45	2.77	1.82	0.86	0		-5.02	-20.14	-3.81	62.4	70.59	364.51	496.28	469.5	606.97	379.08	525.27	448.94	515.13
5.371	0	0.43	0.19	0.08	0.16	0.03	0.22	0.06	1.83	0.47	99.14	13.69	-7.54	64.74	0.01	0.01	0.5	0.09	1.02	0.07	2.46	0.06	0	0.47	33.22	0.17	22.51	67.95	0	0.1	25.76	1	1.83	1.14	0		-0.96	-18.96	-2.31	62.75	71.21	369.88	496.62	473.81	606.84	384.3	524.36	455.12	516.91
5.405	0	0.44	0.2	0.09	0.16	0.03	0.23	0.06	1.92	0.58	99.12	15.63	-8.36	67.32	0.01	0.01	0.58	0.1	1.5	0.11	3.08	0.08	0	0.58	35.3	0.19	22.1	69.26	0	0.11	27.97	1.55	1.92	1.59	0		-2.47	-18.39	-6.03	61.34	73.83	382.31	495.9	484.78	604.1	392.64	525.33	465.61	514.09
5.438	0	0.4	0.2	0.09	0.16	0.03	0.24	0.06	1.95	0.54	99.2	8.99	-6.71	73.19	0.01	0.01	0.61	0.11	1.63	0.18	2.85	0.09	0	0.54	36.55	0.21	24.32	61.68	0	0.1	26.92	2.67	1.95	1.57	0		-0.21	-16.98	-4.76	62.06	71.83	388.52	497.24	489.39	603.87	399.72	524.72	471.13	516.97
5.472	0	0.29	0.2	0.09	0.16	0.03	0.25	0.06	1.95	0.73	99.43	1.34	-0.89	56.1	0.01	0	0.88	0.1	1.82	0.29	1.86	0.09	0	0.73	37.96	0.26	21.28	36.29	0	0.1	28.63	3.04	1.95	1.49	0		-4.84	-20.77	-7.48	62.06	69.41	401.16	499.08	501.18	604.44	412.09	528.91	480.19	515.51
5.505	0	0.28	0.2	0.1	0.15	0.03	0.28	0.06	1.74	0.77	99.44	1.87	-1.23	48.79	0.01	0	0.87	0.11	1.06	0.35	1.53	0.06	0	0.77	42.53	0.25	17.02	31.27	0	0.08	33.75	4.82	1.74	1.4	0		-3.81	-22.24	-7.24	62.46	68.78	404.85	503.94	506.45	611.11	417.07	534.57	484.44	520.72
5.538	0	0.24	0.2	0.12	0.14	0.03	0.31	0.06	1.55	0.76	99.38	2.81	0	40.74	0.02	0	0.86	0.11	0.55	0.28	1.32	0.04	0	0.76	47.91	0.21	12.94	18.58	0	0.08	36.24	5.02	1.55	1.42	0		-14.22	-23.87	-6.75	63.27	67.04	414.94	511.68	515.67	615.71	428.32	542.71	493.27	526.11
5.572	0	0.23	0.2	0.14	0.14	0.03	0.34	0.06	1.38	0.97	99.33	3.76	0	58.92	0.02	0	1.07	0.1	0.35	0.24	1.64	0.03	0	0.97	51.34	0.19	11.03	11.59	0	0.08	38.29	2.17	1.38	1.13	0		-9.18	-20.2	-10.07	62.08	67.67	424.89	518.62	524.87	622.42	436.15	551.25	501.2	532.6
5.572	1	0.12	0.2	0.02	0.12	0.03	0.12	0.07	0.48	0.18	99.59	0.33	0	89.02	0.18	0.08	0.04	0	0.43	0	0.05	0.01	0	0	0	0.6	0.15	0.02	1.03	6	0.48	0.6	2.79	2.49	0		-40.08	-11.54	19.65	66.83	115.98	1089.83	538.06	1255.89	704.13	1132.53	568.83	1247.65	582.91
5.605	0	0.21	0.2	0.14	0.14	0.03	0.33	0.06	1.22	0.96	99.35	3.52	0	60.03	0.02	0	1.05	0.08	0.24	0.18	2.12	0.03	0	0.96	50.01	0.16	8.28	7.85	0	0.07	40.55	2.16	1.22	0.81	0		-11.25	-19.97	-8.21	61.08	69.73	430.2	522.85	531.65	626.86	442.44	557.52	508.86	536.28
5.605	1	0.11	0.16	0.02	0.11	0.04	0.11	0.06	1.49	0.46	99.69	0.33	0	94.32	0.62	0.14	0.1	0	0.84	0.01	0.05	0.07	0	0	0.02	0.46	0.02	0.01	0.57	1.22	1.49	1.94	4.21	0.95	0		-19.52	-7.95	1.99	63.66	118.36	1083.36	526.49	1247.11	694.88	1106.78	561.71	1225.11	559.22
5.638	0	0.2	0.2	0.11	0.13	0.03	0.29	0.06	1.18	0.73	99.42	2.33	0	52.78	0.02	0	1.23	0.06	0.32	0.15	2.56	0.02	0	0.73	44.3	0.18	7.9	7.34	0	0.07	41.51	2.14	1.18	0.77	0		-8.26	-21.44	-10.6	61	69.7	434.11	525.48	537.05	632.07	445.68	560.61	512.08	539.41
5.638	1	0.11	0.15	0.02	0.11	0.04	0.11	0.06	2.08	0.23	99.7	0.33	0	95.85	0.85	0.16	0.1	0	1.09	0.02	0.06	0.11	0	0	0.03	0.23	0.02	0.02	0.41	0.66	2.08	6.8	4.66	0.79	0		-10.25	-6.3	3.62	64.11	115.93	1085.67	525.48	1250.08	695.29	1112.12	564.21	1227.99	560.45
5.672	0	0.2	0.2	0.11	0.13	0.03	0.29	0.06	1.08	0.6	99.42	2.61	0	58.49	0.01	0	1.26	0.04	0.42	0.1	2.66	0.02	0	0.6	43.97	0.15	6.57	9.33	0	0.06	45.61	0.92	1.08	0.62	0		-10.28	-20.29	-10.71	60.67	71.75	435.23	527.8	539.98	635.5	446.78	564.3	514.72	541.21
5.672	1	0.11	0.13	0.02	0.11	0.04	0.12	0.06	2.38	0.18	99.73	0.33	0	94.13	1.19	0.17	0.14	0	1.46	0.04	0.08	0.14	0	0	0.03	0.18	0.02	0.02	0.36	0.65	2.38	19.03	4.79	0	0		-9.62	-8.12	3.61	63.87	117.22	1087.45	523.4	1256.39	698.89	1115.5	562.02	1232.7	559.8
5.705	0	0.22	0.2	0.1	0.13	0.03	0.27	0.06	1.06	0.55	99.46	2.69	0	74.28	0.02	0	1.25	0.02	0.52	0.06	2.64	0.02	0	0.55	41.01	0.15	4.83	16.03	0	0.06	46.06	0.89	1.06	0.78	0		-7.24	-16.7	-11.68	60.47	72.54	436.24	528.08	541.92	636.78	447.64	565.92	515.95	541.49
5.739	0	0.18	0.2	0.08	0.13	0.03	0.23	0.06	0.91	0.43	99.54	3.9	0	72.16	0.01	0	1.2	0.02	0.48	0.04	2.85	0.02	0	0.43	31.8	0.14	2.96	8.07	0	0.04	50.62	1.59	0.91	0.76	0		-5.69	-17.24	-10.39	60.7	73.22	435.87	527.76	542.02	637.7	447.31	564.33	517.15	542.35
5.772	0	0.17	0.2	0.06	0.13	0.03	0.2	0.06	0.87	0.35	99.59	4.35	0	70.94	0.01	0	0.87	0.01	0.51	0.04	2.53	0.03	0	0.35	24.05	0.16	3.05	7.4	0	0.03	52.35	3.31	0.87	0.94	0		-8.3	-17.54	-9.86	61.36	72.17	434.12	522.15	538.82	631.19	445.13	555.41	514.99	537.32
5.805	0	0.16	0.21	0.05	0.13	0.03	0.19	0.06	0.91	0.32	99.58	5.3	0	76.8	0.01	0	0.76	0.01	0.55	0.04	2.25	0.03	0	0.32	21.27	0.16	3.78	5.22	0	0.03	55.21	2.6	0.91	1.28	0		-5.6	-16.02	-8.75	60.93	74.19	430.18	517.15	533.81	625.19	440.05	550.26	512.16	532.78
5.839	0	0.15	0.22	0.05	0.13	0.03	0.18	0.06	0.82	0.21	99.56	9.08	0	79.23	0	0	0.59	0.01	0.59	0.04	1.68	0.05	0	0.21	19.11	0.13	3.95	4	0	0.02	62.98	3.36	0.82	1.62	0		-2.18	-15.31	-8.44	62.12	71.3	425.56	512.28	527.16	619.28	435.99	543.58	505.74	528.77
5.872	0	0.17	0.23	0.04	0.13	0.03	0.18	0.06	0.81	0.18	99.55	10.11	0	66.6	0	0	0.53	0.01	0.68	0.05	1.06	0.03	0	0.18	17.86	0.11	4.53	11.51	0	0.01	65.08	6.24	0.81	1.94	0		-0.46	-18.55	-10.01	63.37	68.97	417.4	506.47	520.01	614.61	428.55	537.73	496.18	524.21
5.905	0	0.17	0.22	0.04	0.13	0.03	0.17	0.06	1.05	0.18	99.57	8.46	0	51.5	0	0	0.54	0.01	1.05	0.06	1.02	0.08	0	0.18	15.18	0.19	3.47	13.4	0	0.01	62.64	1.08	0.92	1.62	0		-0.7	-21.7	-8.68	63.45	74.28	410.89	500.27	514.39	607.39	419.69	531.31	493.16	520.32
5.939	0	0.15	0.21	0.03	0.13	0.03	0.15	0.06	1.35	0.17	99.59	13.11	0	0.76	0	0.01	0.43	0.02	1.35	0.08	0.84	0.23	0	0.17	8.88	0.28	1.87	5.23	0	0.02	68.45	0.07	0.71	1	0		4.41	-46.33	-7.04	72.13	35.04	407.03	493.26	513.28	607.6	439.4	515	474.18	519.22
5.972
6.005
6.039
6.072
6.106
6.139
6.172
6.206
6.239
6.272
6.306
6.339
6.372
6.406
6.439
6.473
6.506
6.539
6.573	0	0.27	0.12	0.03	0.12	0.15	0.13	0.06	17.53	0.1	99.45	28.46	0	34.38	0.63	0.07	0.1	0.27	17.53	1.65	2.99	0.01	0	0.01	4.56	0.04	18.43	64.33	0	0.83	0.4	3.33	7.55	0.74	0		-7.83	-25.23	-7.72	65.65	78.05	301.17	475.05	436.21	618.53	323.94	509.77	401.25	499.07
6.606	0	0.33	0.13	0.02	0.12	0.1	0.12	0.06	13.5	0.05	99.34	40.78	0	74.94	0.32	0.05	0.05	0.29	13.5	0.56	2.1	0.01	0	0.02	2.76	0.02	11.58	75.19	0	0.79	0.79	7.01	5.68	0	0		-1.56	-16.52	-9.27	65.91	77.58	296.21	474.42	428.99	615.36	317.47	509.73	394.43	499.96
6.639	0	0.29	0.12	0.02	0.12	0.09	0.11	0.06	10.31	0.05	99.43	24.65	0	86.44	0.2	0.04	0.05	0.34	10.31	0.43	1.69	0	0	0.02	0.82	0.01	11.29	69.12	0	0.55	0.39	2.39	6.86	0	0		-4.82	-12.74	-10.02	65.02	79.99	288.58	471.88	420.82	610.47	307.81	507.03	387.2	497.25
6.673	0	0.28	0.12	0.02	0.12	0.08	0.11	0.06	8.08	0.03	99.43	18.51	0	84.24	0.18	0.03	0.03	0.25	8.08	0.32	0.97	0	0	0.01	0.51	0	9.26	66.81	0	0.47	0.28	8.11	6.1	0	0		2.12	-13.62	-9.04	65.01	81.26	275.76	474.26	406.23	611.95	293.92	509.9	374.67	500.83
6.706	0	0.2	0.13	0.02	0.11	0.06	0.11	0.06	5.71	0.03	99.6	2.33	0	77.71	0.16	0.02	0.03	0.19	4.13	0.24	0.56	0	0	0.01	0.25	0.01	4.88	42.71	0	0.59	0.31	5.88	5.71	0	0		-0.72	-15.76	-11.92	65.1	78.72	269.1	474.51	397.16	608.47	285.86	511.28	363.61	498.97
6.74	0	0.13	0.13	0.02	0.11	0.05	0.11	0.06	5.59	0.03	99.74	0.33	0	75.22	0.13	0.02	0.03	0.14	2.01	0.17	0.23	0	0	0.01	0.22	0.01	4.1	12.62	0	0.82	0.36	3.21	5.59	0	0		1.67	-16.45	-7.07	64.55	80.12	254.65	479.59	378.87	610.98	271.47	513	351.19	504.96
6.773	0	0.12	0.14	0.02	0.11	0.04	0.11	0.06	4.72	0.03	99.73	0.33	0	80.1	0.1	0.02	0.03	0.12	1.59	0.13	0.25	0	0	0.01	0.25	0.01	3.06	6.53	0	1.1	0.44	2.01	4.72	0	0		5.17	-15.04	-9.97	63.26	79.12	251.68	481.72	372.3	608.79	265.73	517.37	343.96	505.58
6.806	0	0.12	0.15	0.02	0.12	0.04	0.11	0.06	1.76	0.04	99.71	0.33	0	73.75	0.07	0.01	0.04	0.08	0.9	0.08	0.31	0	0	0.01	0.29	0.02	2.31	1.76	0	1.06	0.71	4.52	3.65	0	0		-0.01	-16.84	-6.2	64.72	75.18	236.65	490.83	354.79	616.93	253.83	522.42	328.47	513.45
6.84	0	0.12	0.15	0.02	0.12	0.04	0.12	0.06	1.43	0.06	99.7	0.33	0	79.81	0.04	0.01	0.06	0.06	0.92	0.05	0.45	0	0	0.01	0.25	0.02	1.38	1.43	0	1.11	1	3.69	3.32	0	0		8.58	-15.13	-9.3	61.51	80.39	233.52	491.95	350.13	614.57	245.22	527.35	324.78	515.83
6.873	0	0.12	0.15	0.02	0.12	0.04	0.12	0.06	1.86	0.07	99.7	0.33	0	70.87	0.03	0	0.07	0.03	1.15	0.04	0.67	0.01	0	0.01	0.3	0.03	1.08	1.04	0	1.21	1.86	3.79	3.23	0	0		3.46	-17.55	-7.72	64.58	72.91	222.63	498.67	337.42	620.14	238.39	529.88	310.92	522.56
6.906	0	0.12	0.15	0.02	0.11	0.04	0.12	0.06	2.46	0.09	99.7	0.33	0	75.59	0.02	0	0.09	0.02	1.84	0.04	0.98	0.01	0	0.01	0.44	0.04	0.93	1.37	0	1.02	2.46	3.62	3.36	0	0		0.67	-16.35	-6.85	61.9	77.12	218.12	497.69	331.18	616.68	231.25	528.94	307.88	520.25
6.94	0	0.11	0.15	0.02	0.11	0.04	0.12	0.06	3.15	0.1	99.7	0.33	0	71.78	0.02	0	0.1	0.01	2.88	0.04	1.17	0.02	0	0.01	0.49	0.04	0.77	1.1	0	0.86	3.15	1.84	3.44	0	0		0.95	-17.33	-7.15	60.96	78.79	216.49	498.11	328.05	615.67	227.9	530.55	305.85	519.08
6.973	0	0.11	0.15	0.02	0.11	0.04	0.12	0.06	3.65	0.11	99.7	0.33	0	74.46	0.01	0	0.11	0.01	3.65	0.05	1.02	0.02	0	0.01	0.81	0.05	1.14	0.9	0	0.69	4.25	1.36	3.42	0	0		-4.01	-16.65	-6.62	61.44	81.04	213.51	497.35	325.84	614.99	224.4	529.34	304.59	517.68
7.006	0	0.11	0.15	0.02	0.11	0.04	0.12	0.06	3.53	0.12	99.7	0.33	0	80.23	0.01	0	0.12	0	3.19	0.05	1.22	0.01	0	0.01	1.4	0.05	1.49	0.92	0	0.57	5.44	0.57	3.53	0	0		-1.32	-15	-7.47	64.47	80.97	211.65	496.59	323.46	613.63	221.89	529.45	301.9	517.01
7.04	0	0.11	0.15	0.02	0.11	0.04	0.12	0.06	3.74	0.13	99.71	0.33	0	80.4	0.01	0	0.13	0	2.17	0.07	1.3	0.01	0	0.01	2.22	0.05	2.18	1.19	0	0.54	6.45	0.71	3.74	0	0		-4.72	-14.94	-9.2	66.29	80.56	213.51	492.96	326.31	609.31	223.36	526.21	302.94	513.68
7.073	0	0.12	0.14	0.03	0.11	0.04	0.12	0.06	3.89	0.17	99.71	0.33	0	84.79	0.01	0	0.17	0	1.76	0.14	1.74	0.01	0	0.02	2.91	0.06	2.36	2.74	0	0.53	7.61	0.47	3.89	0	0		-0.76	-13.41	-8.59	67.26	84.14	219.24	487.7	333.35	606.29	228.26	522.5	311.21	508.36
7.107	0	0.12	0.15	0.03	0.11	0.04	0.12	0.06	3.72	0.24	99.71	0.33	0	71.68	0.01	0	0.24	0	1.03	0.17	2.84	0.01	0	0.02	3.13	0.07	2.5	5.48	0	0.46	9.81	0.58	3.72	0	0		-2.06	-17.36	-9.8	68.31	84.04	226.34	481.23	343.82	602.75	236.15	517.27	318.91	502.61
7.14	0	0.12	0.15	0.03	0.11	0.04	0.11	0.06	3.65	0.37	99.7	0.33	0	72.9	0.01	0	0.37	0	1.04	0.2	3.25	0.02	0	0.02	2.45	0.1	2.1	3.31	0	0.43	12.32	0.5	3.65	0	0		2.26	-17.05	-9.55	68.68	85.32	232.9	475.46	352.97	600.39	243.37	512.35	327.54	498.35
7.173	0	0.12	0.15	0.03	0.11	0.04	0.11	0.06	3.71	0.38	99.71	0.33	0	49.41	0.01	0	0.38	0	1.01	0.18	3.41	0.02	0	0.02	2.79	0.1	1.51	3.02	0	0.41	12.11	0.77	3.71	0	0		3.63	-22.12	-10.56	69.56	82.82	239.72	469	363.57	598.75	252.62	507.17	334.18	492.79
7.207	0	0.12	0.15	0.03	0.11	0.04	0.12	0.06	3.72	0.38	99.7	0.4	0	59.17	0.02	0	0.66	0.01	1.05	0.19	3.89	0.02	0	0.03	3.44	0.18	1.36	3.34	0	0.38	18.93	0.86	3.72	0.26	0		2.11	-20.14	-12.07	69.53	83.8	246.51	464.97	370.95	593.65	258.24	504.04	340.67	488.94
7.24	0	0.12	0.15	0.03	0.11	0.04	0.12	0.06	3.79	0.4	99.7	0.35	0	58.62	0.04	0	0.64	0.01	1.43	0.21	3.24	0.02	0	0.03	4.26	0.21	1.16	4.49	0	0.4	17.55	0.69	3.79	0.12	0		0.01	-20.26	-11.12	70.82	81.23	255.58	462.93	380.58	593.56	269.73	500.4	349.73	486.31
7.273	0	0.15	0.15	0.03	0.11	0.04	0.12	0.06	3.77	0.34	99.7	0.37	0	67.93	0.07	0	0.72	0.02	2.26	0.28	2.71	0.01	0	0.05	4.84	0.23	0.92	15.42	0	0.34	19.07	1.17	3.77	0	0		-0.56	-18.25	-11.51	71.63	82.61	265.85	462.38	391.49	593.1	279.37	500.3	360.69	485.79
7.307	0	0.17	0.14	0.03	0.11	0.05	0.12	0.06	4.41	0.26	99.67	0.61	0	65.53	0.1	0	0.76	0.03	3.43	0.28	2.5	0.01	0	0.08	5.15	0.22	0.75	25.27	0	0.26	21.74	0.65	4.41	0	0		0.14	-18.79	-9.3	71.05	84.82	269.39	462.25	396.33	595.33	283.58	499.31	367.41	486.33
7.34	0	0.18	0.14	0.03	0.11	0.05	0.13	0.06	4.93	0.25	99.63	1.09	0	83.67	0.12	0	0.62	0.04	4.93	0.3	2.3	0	0	0.09	5.47	0.2	0.9	32.02	0	0.25	19.97	1.35	4.45	0	0		-1.32	-13.83	-9.54	70.68	84.99	278.46	464.75	403.24	594.81	291.54	501.11	375.54	488.2
7.373	0	0.21	0.13	0.03	0.11	0.06	0.13	0.06	6.72	0.23	99.59	2.41	0	72.85	0.13	0	0.5	0.07	6.72	0.39	2.37	0	0	0.11	7.05	0.2	1.23	40.58	0	0.23	17.7	1.42	5.12	0	0		2.99	-17.06	-8.26	70.35	84.17	285.38	467.45	409.33	597.34	299.04	502.85	382.6	492.76
7.407	0	0.17	0.13	0.03	0.11	0.06	0.13	0.06	5.36	0.19	99.65	0.9	0	67.09	0.13	0	0.45	0.09	4.97	0.35	2.28	0	0	0.13	7.79	0.16	1.77	29.2	0	0.19	13.21	0.43	5.36	0	0		0.1	-18.44	-8.85	69.91	82.19	291.23	468.89	413.02	595.76	304.51	503.57	386.06	493.37
7.44	0	0.16	0.13	0.03	0.11	0.05	0.13	0.06	5.21	0.2	99.69	0.47	0	86.41	0.14	0	0.43	0.11	3.92	0.35	1.77	0	0	0.13	7.4	0.17	2.17	21.06	0	0.2	12.81	0.31	5.21	0	0		5.35	-12.75	-6.41	68.76	81.93	295.85	473.85	413.31	597.31	308.77	506.27	390.39	499.2
7.474	0	0.13	0.13	0.03	0.11	0.05	0.13	0.06	5.62	0.22	99.74	0.33	0	62.81	0.13	0	0.4	0.11	2.41	0.4	1.29	0.01	0	0.2	8.74	0.19	2.63	9.71	0	0.22	9.77	0.27	5.62	0	0		4.79	-19.38	-7.78	70.37	75.84	305.89	474.97	422.07	596.51	320.44	506.32	396.1	501.1
7.507	0	0.13	0.13	0.03	0.11	0.05	0.13	0.06	5.48	0.25	99.74	0.33	0	62.18	0.11	0	0.32	0.09	2.27	0.29	1.14	0.01	0	0.2	8.44	0.21	2.68	8.52	0	0.25	8.07	0.19	5.48	0	0		3.89	-19.51	-6.1	69.06	77	306.6	475.02	421.64	595.19	320.92	504.84	397.85	501.68
7.54	0	0.13	0.13	0.03	0.11	0.05	0.13	0.06	5.17	0.25	99.74	0.33	0	58.6	0.08	0	0.3	0.08	2	0.18	0.92	0.01	0	0.21	7.06	0.2	2.63	7.67	0	0.25	8.35	0.34	5.17	0	0		3.61	-20.26	-6.53	69.36	72.25	310.18	476.12	423.48	595.1	326.01	505.2	398.19	501.97
7.574	0	0.14	0.14	0.03	0.11	0.05	0.12	0.06	4.76	0.26	99.73	0.33	0	49.4	0.06	0	0.21	0.07	1.77	0.15	0.98	0.01	0	0.26	5.82	0.24	3.54	11.92	0	0.23	5.8	0.35	4.76	0	0		4.12	-22.12	-6.52	69.98	69.07	317.88	476.76	428.1	593.05	333.91	505.23	402.89	501.54
7.607	0	0.15	0.13	0.03	0.11	0.04	0.12	0.06	4.84	0.25	99.71	0.33	0	36.15	0.05	0	0.2	0.05	1.43	0.12	0.74	0	0	0.25	5.05	0.3	4.75	17.48	0	0.24	5.95	0.24	4.84	0	0		3.53	-24.84	-6.89	70.25	67.08	321.7	476.72	430.46	590.68	337.77	504.17	404.82	502.13
7.64	0	0.16	0.13	0.02	0.12	0.04	0.12	0.06	4.88	0.28	99.68	0.5	0	56.36	0.05	0	0.14	0.05	1.26	0.06	0.59	0	0	0.28	4.54	0.37	5.42	24.54	0	0.26	6.13	0.22	4.88	0	0		2.94	-20.72	-6.92	70.72	65.19	326.4	476.9	432.73	588.88	342.51	503.89	407.63	500.87
7.674	0	0.16	0.13	0.02	0.12	0.04	0.12	0.06	4.89	0.3	99.68	0.48	0	48.52	0.05	0	0.09	0.05	1.24	0.04	0.55	0	0	0.3	5.14	0.43	6.18	24.21	0	0.29	6.03	0.18	4.89	0	0		-1.47	-22.3	-9.4	71.14	63.07	331.28	476.11	435.89	585.38	346.44	503.63	409.28	498.19
7.707	0	0.16	0.13	0.03	0.12	0.04	0.12	0.06	4.94	0.28	99.69	0.4	0	40.02	0.06	0	0.09	0.06	1.22	0.04	0.5	0	0	0.28	5.59	0.48	8.68	21.54	0	0.3	5.81	0.19	4.94	0	0		-2.13	-24.02	-9.94	71.07	65.36	336.34	474.31	439.95	581.53	349.3	502.65	414.33	496.05
7.741	0	0.16	0.13	0.02	0.12	0.04	0.12	0.06	4.87	0.26	99.68	0.45	0	37.06	0.07	0	0.07	0.07	1.03	0.02	0.64	0.01	0	0.26	4.77	0.44	10.52	23.52	0	0.27	5.05	0.45	4.87	0	0		-3.92	-24.65	-11.15	71.1	64.99	342.68	472.11	445.49	578.56	354.97	501.61	419.25	492.01
7.774	0	0.15	0.14	0.02	0.13	0.04	0.12	0.06	4.56	0.2	99.69	0.37	0	46.29	0.06	0	0.07	0.06	0.87	0.02	0.71	0.01	0	0.2	4.29	0.47	10.75	20.81	0	0.25	5.06	0.3	4.56	0	0		6.79	-22.74	-13.28	70.93	63.81	349.85	469.23	454.15	577.22	362.41	500.33	425.7	492.24
7.807	0	0.15	0.14	0.02	0.13	0.04	0.12	0.06	4.25	0.17	99.7	0.33	0	38.45	0.07	0	0.08	0.05	0.72	0.02	0.63	0.01	0	0.17	3.47	0.52	11.66	18.93	0	0.23	5.26	0.24	4.25	0	0		3.79	-24.35	-12.77	70.64	65.75	354.51	468.33	459.89	576.61	366.55	499.37	431.84	491.56
7.841	0	0.13	0.15	0.02	0.12	0.04	0.12	0.06	3.62	0.16	99.71	0.33	0	38.38	0.06	0	0.08	0.04	0.55	0.02	0.79	0.01	0	0.16	3.43	0.59	8.23	10.6	0	0.2	5.23	2.18	3.62	0	0		-2.56	-24.37	-13.96	70.53	67.45	363.49	470.52	469.55	579.43	374.63	503.6	440.77	490.36
7.874	0	0.14	0.15	0.03	0.13	0.04	0.13	0.06	3.27	0.18	99.7	0.33	0	48.15	0.06	0	0.09	0.04	0.61	0.02	0.87	0.02	0	0.18	5.38	0.65	8.13	10.88	0	0.17	6.22	1.5	3.27	0	0		2.03	-22.37	-12.77	70.91	68.07	368.36	473.68	473	582.09	379.16	506.43	446.06	493.86
7.907	0	0.14	0.15	0.03	0.13	0.04	0.13	0.06	3.14	0.2	99.69	0.33	0	32.47	0.05	0	0.09	0.04	0.69	0.02	0.79	0.02	0	0.2	7.21	0.51	7.33	9.31	0	0.15	7.12	1.34	3.14	0	0		-0.94	-25.66	-13.15	71.25	67.1	378.29	476.73	481.96	583.65	388.85	509.4	454.63	496.16
7.941	0	0.14	0.16	0.03	0.12	0.03	0.14	0.06	2.63	0.22	99.68	0.33	0	27.12	0.04	0	0.09	0.03	0.52	0.02	0.84	0.04	0	0.22	8.51	0.5	5.66	5.85	0	0.12	8.98	3.01	2.63	0	0		-4.41	-26.94	-15.81	71.99	65.22	386.39	480.84	490.11	587.14	396.97	515	460.11	498.66
7.974	0	0.14	0.16	0.03	0.12	0.03	0.14	0.06	2.22	0.26	99.67	0.33	0	42.94	0.03	0	0.11	0.03	0.42	0.02	0.73	0.05	0	0.26	9.18	0.43	4.28	5.75	0	0.09	9.59	3.17	2.22	0	0		-8.17	-23.42	-15.02	70.35	68.33	390.83	485.57	493.72	591.36	400.22	520.16	465.74	500.76
8.007	0	0.13	0.17	0.03	0.12	0.03	0.14	0.06	1.82	0.24	99.66	0.33	0	49.36	0.02	0	0.13	0.02	0.27	0.03	0.63	0.04	0	0.24	9.38	0.36	3.7	2.1	0	0.07	10.69	4.74	1.82	0	0		-7.09	-22.13	-17.52	68.88	69.89	397.78	490.21	500.01	594.92	405.58	528.14	470.88	503.21
8.041	0	0.13	0.17	0.03	0.13	0.03	0.15	0.06	1.6	0.21	99.66	0.33	0	41.56	0.02	0	0.19	0.02	0.21	0.04	0.73	0.02	0	0.21	10.42	0.3	4.01	1.35	0	0.04	11.18	1.78	1.6	0	0		-14.55	-23.71	-17.96	69.44	72.68	401.15	494.28	502.46	596.23	407.05	533.5	473.91	505.01
8.074	0	0.14	0.17	0.03	0.13	0.03	0.15	0.06	1.58	0.2	99.66	0.33	0	43.13	0.01	0	0.22	0.02	0.31	0.07	0.84	0.01	0	0.2	11.16	0.28	3.94	2.02	0	0.04	11.08	2.32	1.58	0	0		-9.64	-23.38	-19.1	68.9	72.64	402.15	495.37	505.76	600.04	409.64	537.97	474.82	505.89
8.108	0	0.14	0.17	0.03	0.13	0.03	0.15	0.06	1.54	0.18	99.65	0.33	0	24.29	0.01	0	0.3	0.02	1.13	0.14	1.25	0.01	0	0.18	10.41	0.17	4.3	3.55	0	0.02	12.47	1.52	1.54	0	0		-15.21	-27.68	-19.32	70.59	72.32	401.75	495.68	508.03	602.46	410.49	538.8	474.92	505.94
8.141	0	0.14	0.17	0.03	0.12	0.03	0.14	0.06	1.51	0.18	99.65	0.33	0	22.91	0.01	0	0.46	0.02	1.46	0.2	1.41	0.01	0	0.18	6.62	0.16	2.91	3.73	0	0.02	13.07	3.88	1.51	0	0		-16.12	-28.07	-20.5	70.6	73.31	401.73	494.44	510.93	603.65	411.56	540.33	475.37	504.27
8.174	0	0.13	0.17	0.03	0.12	0.03	0.14	0.06	2.4	0.21	99.65	0.33	0	39.77	0.01	0	0.5	0.01	2.4	0.32	1.71	0.02	0	0.21	4.54	0.16	2.06	4.24	0	0.02	11.97	4.61	1.52	0	0		-12.94	-24.08	-18.89	69.69	77.34	399.84	492.59	510.15	603.22	408.33	538.41	477.07	502.97
8.208	0	0.13	0.18	0.03	0.12	0.03	0.13	0.06	2.99	0.24	99.65	0.33	0	40.56	0.01	0	0.67	0.01	2.99	0.66	2.21	0.03	0	0.24	2.86	0.1	2.38	2.62	0	0.01	12.62	8.24	1.35	0	0		-10.7	-23.91	-20.49	70.75	75.91	399.48	491.72	508.64	601.29	407.53	537.81	474.57	502.2
8.241	0	0.13	0.18	0.03	0.12	0.03	0.13	0.06	1.7	0.22	99.64	0.33	0	74.1	0.02	0	0.7	0.01	1.7	0.8	2.03	0.03	0	0.22	2.28	0.08	2.24	1.15	0	0.01	12.07	5.69	1.3	0	0		-4.11	-16.74	-19.39	71.62	73.46	397.84	492.21	504.59	601.18	406.16	534.71	472.97	504.16
8.274	0	0.13	0.18	0.03	0.12	0.03	0.13	0.06	1.16	0.27	99.64	0.33	0	66.03	0.02	0	0.84	0.01	1.16	0.82	2.16	0.02	0	0.27	2.8	0.06	1.95	0.83	0	0.01	15.09	5.4	1.13	0	0		-7.82	-18.68	-18.39	72.44	72.19	393.64	486.37	499.78	595.3	402.06	525.9	468.98	498.83
8.308	0	0.13	0.18	0.03	0.12	0.03	0.14	0.06	1.05	0.43	99.63	0.33	0	39.91	0.02	0	1.14	0.02	0.9	0.53	2.2	0.02	0	0.43	3.38	0.03	1.63	0.48	0	0.01	17.6	2.01	1.05	0	0		-8.31	-24.05	-19.26	74.29	69.42	388.04	480.76	495.71	589.91	397.37	519.78	462.58	495.97
8.341	0	0.14	0.18	0.04	0.12	0.03	0.15	0.06	1.03	0.59	99.63	0.42	0	40.33	0.02	0	1.24	0.02	0.93	0.37	2.95	0.05	0	0.59	9.31	0.04	1.83	1.29	0	0	20.39	0.15	1.03	0	0		4.26	-23.96	-15.53	74.32	64.92	382.1	473.97	492.73	588.96	396.14	508.29	459.91	496.18
8.374	0	0.14	0.18	0.04	0.12	0.03	0.17	0.06	1.1	1.08	99.63	0.6	0	0.01	0.04	0.01	1.36	0.03	1.1	0.28	3.5	0.27	0	1.08	13.99	0.1	0.69	2.13	0	0	25.08	0.4	1.1	0	0		8.33	-68.99	-20.68	77.94	17.76	384.68	467.42	494.11	583.86	422.77	490.13	439.31	496.6
8.408
8.441
8.475
8.508
8.541
8.575
8.608
8.641
8.675
8.708
8.742
8.775
8.808
8.842
8.875
8.908
8.942
8.975
9.008
9.042
9.075	0	0.12	0.11	0.02	0.11	0.08	0.12	0.07	2.53	1.59	99.75	0.33	1.47	35.1	2.22	0.05	1.59	1.15	5.49	2.42	2.17	0	0	0.18	2.25	0.15	0.63	2.53	0.01	1.04	0.23	0.87	7.91	0	0		7.73	-25.07	-9.82	76.14	81.31	284.25	454.01	419.25	595.66	303.33	491.06	384.43	485.2
9.109	0	0.1	0.09	0.02	0.1	0.1	0.11	0.06	6.07	0.64	99.78	0.33	3.69	72.18	2.33	0.04	0.64	0.49	5.3	1.46	1.56	0	0	0.15	1.32	0.23	1.01	6.07	0.01	0.76	0.43	1.2	9.9	0	0		10.89	-17.23	-13.04	75.65	80.2	278.62	453.63	413.33	593.75	296.54	492.17	376.47	485.52
9.142	0	0.12	0.12	0.02	0.11	0.06	0.12	0.06	6.86	0.93	99.76	0.33	0	77.18	1.27	0.03	0.93	0.5	3.57	0.86	1.51	0	0	0.13	1.64	0.32	1.27	7.28	0.02	0.51	0.7	0.75	6.86	0	0		7.17	-15.91	-9.26	75.31	80.38	267.37	459.79	399.1	599.17	286.34	495.91	366.38	488.58
9.175	0	0.13	0.14	0.02	0.12	0.05	0.12	0.06	4.82	0.97	99.72	0.33	0	80.91	0.97	0.02	1.04	0.45	2.7	0.42	1.74	0	0	0.12	2.11	0.3	0.97	8.55	0.02	0.38	0.76	0.65	4.82	0	0		7.98	-14.78	-9.12	75.23	80.2	258.8	465.69	389.05	603.25	277.23	501.26	357.17	494.81
9.209	0	0.16	0.15	0.03	0.12	0.04	0.13	0.06	3.49	0.63	99.69	0.33	0	79.11	0.63	0.01	1.1	0.3	1.61	0.22	1.31	0	0	0.13	3.58	0.1	1.35	18.02	0.01	0.29	1.16	0.62	3.49	0	0		7.99	-15.34	-9.37	74.11	81.05	250.05	471	379.25	607	267.3	506.83	348.04	499.84
9.242	0	0.17	0.16	0.03	0.12	0.04	0.13	0.06	2.92	0.39	99.66	0.41	0	69.42	0.39	0.01	1.13	0.26	1.07	0.15	1.68	0	0	0.14	5.11	0.06	1.74	21.55	0.01	0.25	1.64	0.29	2.92	0	0		6.48	-17.9	-10.53	72.69	80.7	243.97	475.67	373.23	610.19	260.51	511.51	340.97	505.25
9.275	0	0.16	0.16	0.03	0.12	0.03	0.13	0.06	2.6	0.3	99.68	0.33	0	60.77	0.3	0.01	0.97	0.19	0.87	0.1	1.67	0	0	0.14	5.13	0.04	1.57	15.49	0.01	0.25	2.12	0.36	2.6	0	0		5.94	-19.81	-7.57	71.75	81.18	235.05	480.99	363.57	615.12	252.73	514.03	333.88	511.93
9.309	0	0.14	0.16	0.03	0.12	0.03	0.13	0.06	2.7	0.31	99.68	0.33	0	68.77	0.23	0.01	0.7	0.13	0.88	0.08	1.46	0	0	0.17	4.97	0.06	1.23	9.69	0.01	0.31	3.14	0.88	2.7	0	0		8.28	-18.05	-8.8	69.6	80.35	231.8	482.86	357.44	614.33	247.84	517.23	328.04	512.18
9.342	0	0.13	0.16	0.03	0.12	0.04	0.13	0.06	3	0.36	99.69	0.33	0	68.18	0.14	0.01	0.53	0.06	1.07	0.05	1.5	0	0	0.14	3.97	0.07	1.16	3.73	0.01	0.36	3.2	0.83	3	0	0		11.14	-18.19	-8.65	67.88	82.7	230.74	484.31	353.02	612.07	243.89	519.49	326.33	512.85
9.375	0	0.12	0.15	0.03	0.11	0.04	0.12	0.06	3.42	0.38	99.7	0.33	0	62.71	0.08	0	0.44	0.04	1.39	0.04	1.24	0	0	0.11	3.53	0.08	1.08	1.76	0.01	0.38	3.46	0.35	3.42	0	0		6.95	-19.4	-7.64	67.78	81.46	229.54	484.42	350.84	611.69	243.57	518.32	324.74	511.41
9.409	0	0.12	0.14	0.03	0.11	0.04	0.12	0.06	3.82	0.41	99.71	0.33	0	57.34	0.06	0	0.41	0.02	2.23	0.04	1.47	0	0	0.11	3.82	0.09	1.08	2.7	0.01	0.45	3.71	0.32	4.04	0	0		1.48	-20.52	-7.68	69.17	79.91	230.53	485.5	348.33	608.33	243.67	518.15	323.21	510.42
9.442	0	0.12	0.14	0.03	0.11	0.05	0.12	0.06	3.86	0.42	99.72	0.33	0	62.86	0.05	0	0.42	0.01	2.76	0.05	1.69	0	0	0.1	3.86	0.08	1.11	3.6	0.01	0.46	3.31	0.75	4.37	0	0		0.16	-19.37	-9.39	69.55	81.13	235.34	484.9	352.44	606.18	246.56	519.38	326.91	508.23
9.476	0	0.12	0.14	0.03	0.11	0.05	0.12	0.06	4.7	0.4	99.73	0.33	0	46.01	0.04	0	0.4	0.01	3.12	0.07	2.99	0	0	0.11	3.12	0.08	0.9	6.44	0.01	0.51	3.51	0.34	4.7	0	0		-0.67	-22.8	-8.88	70.83	78.21	240.12	483.64	356.87	604.97	252.92	516.81	330.55	507.29
9.509	0	0.11	0.13	0.03	0.1	0.05	0.11	0.06	3.79	0.37	99.73	0.33	0	43.14	0.05	0	0.37	0.01	2.47	0.08	3.02	0.01	0	0.12	2.45	0.09	0.68	3.79	0.01	0.55	3.55	0.52	4.88	0	0		1.17	-23.38	-9.9	72.41	74.36	250.05	482.19	366.58	604.21	264.38	515.64	338.05	505.57
9.542	0	0.11	0.13	0.03	0.11	0.05	0.11	0.06	3.63	0.39	99.73	0.33	0	45.31	0.05	0	0.39	0.01	2.09	0.1	2.52	0.01	0	0.13	3.02	0.09	0.8	3.28	0.01	0.56	3.63	0.52	5.04	0	0		1.76	-22.94	-9.5	72.53	78.6	258.41	476.96	379.17	602.97	272.57	511.48	350.58	501.84
9.576	0	0.12	0.13	0.03	0.11	0.05	0.12	0.06	4.66	0.33	99.73	0.33	0	41.13	0.05	0	0.33	0.01	1.95	0.12	2	0.01	0	0.14	4.13	0.09	1.15	3.29	0.01	0.53	4.66	1	4.89	0	0		-0.1	-23.79	-10.51	73.18	79.16	264.77	472.2	387.97	600.62	279.22	508.11	357.53	496.48
9.576	1	0.15	0.04	0.02	0.81	0.17	0.14	9.1	0.23	0.23	81.79	3.42	6.22	13.81	20.65	36.16	0.23	0.04	13.48	28.89	0.44	2.25	0	0	0.02	0.01	0.3	0.06	15.61	67.92	0.04	1.04	10.52	0	0		-3.46	31.16	0.92	66.69	100.07	880.3	532.79	1076.52	743.45	928.96	576.99	1028.93	572.7
9.609	0	0.13	0.14	0.03	0.11	0.05	0.13	0.06	4.74	0.33	99.73	0.33	0	53.9	0.05	0	0.33	0.01	2.04	0.14	1.49	0.01	0	0.15	8.42	0.09	1.69	6.01	0.01	0.48	5.77	0.99	4.74	0	0		1.48	-21.22	-11.16	73.26	80.16	273.31	468.43	398.73	599.75	288.14	505.77	367.21	492.58
9.609	1	0.1	0.04	0.04	0.6	0.1	0.07	5.87	0.13	0.06	88.26	6.66	5.25	10.8	5.53	34.04	0.06	0.08	7.76	2.62	0.22	1.24	0	0	0.04	0.02	0.36	0.06	26.44	73.76	0.13	0.43	8.7	0	0		-6.59	32.56	3.83	67.27	109.85	880.62	529.9	1072.51	735.3	925.26	568.24	1034.98	573.62
9.642	0	0.15	0.14	0.04	0.11	0.04	0.15	0.06	4.21	0.36	99.69	0.33	0	62.48	0.07	0	0.36	0.02	2.41	0.14	1.22	0.01	0	0.16	15.03	0.08	2.01	14.39	0	0.44	7.39	2.22	4.21	0	0		3.37	-19.45	-10.82	72.98	79.61	280.43	465.62	406.13	598.22	296.08	502.94	374.59	489.74
9.642	1	0.11	0.05	0.05	0.82	0.06	0.08	3.79	0.24	0.05	92.41	11.65	0.74	22.28	5.64	37.28	0.05	0.13	4.92	0.8	0.18	0.53	0	0	0.05	0.02	0.23	0.04	30.84	59.36	0.24	1.4	5.57	0	0		-5.97	28.25	3.78	67.69	106.43	880.08	527.28	1067.72	728.78	923.9	564.59	1030.18	570.09
9.676	0	0.2	0.14	0.04	0.11	0.05	0.16	0.06	4.59	0.25	99.6	0.88	0	56.95	0.09	0	0.25	0.02	3.07	0.14	1.11	0	0	0.17	18.39	0.07	2.64	30.72	0	0.45	9.15	4.35	4.59	0	0		6.22	-20.6	-12.41	72.91	78.38	292.1	461.51	418.34	593.96	307.59	499.76	384.93	487.09
9.676	1	0.11	0.05	0.06	1	0.05	0.07	2.31	0.24	0.03	95.38	17.99	0	6.09	4.72	41.81	0.02	0.16	4.2	0.48	0.15	0.41	0	0	0.05	0.03	0.29	0.05	32.64	43.44	0.24	1.4	4.29	0	0		-8.71	35.68	5.7	67.39	105.74	880.28	524.33	1063.42	717.95	924.56	561.11	1030.16	566.59
9.709	0	0.3	0.14	0.05	0.12	0.05	0.18	0.06	4.42	0.2	99.4	5.59	0	60.82	0.1	0	0.2	0.03	3.91	0.11	1.11	0	0	0.19	25.2	0.06	4.77	54.26	0	0.41	9.77	1.61	4.42	0	0		3.78	-19.8	-10.64	73.05	76.91	298.1	461.13	423.95	594.12	315.36	497.25	391.47	486.26
9.709	1	0.12	0.06	0.06	0.82	0.05	0.07	1.29	0.23	0.04	97.42	11.72	0	17.01	4	37.32	0.02	0.18	3.56	0.46	0.14	0.28	0	0	0.06	0.04	0.38	0.06	30.89	34.42	0.23	0.53	4.07	0	0		-9.1	29.93	3.93	68.02	103.72	883.53	518.7	1065.88	711.55	926.14	557.15	1029.86	557.71
9.743	0	0.46	0.13	0.07	0.12	0.06	0.21	0.06	5.26	0.22	99.08	31.69	-3.54	50.52	0.1	0	0.13	0.04	5.26	0.1	0.97	0	0	0.22	34.12	0.08	8.14	78.52	0	0.44	11.08	1.41	5.08	0	0		2.38	-21.9	-12.04	73.88	76.05	307.21	461.58	432.21	592.67	323.6	498.22	398.72	486.32
9.743	1	0.14	0.06	0.07	0.95	0.05	0.07	1.1	0.2	0.06	97.79	20.3	0	31.61	4.09	37.09	0.02	0.18	4.93	0.55	0.32	0.43	0	0	0.06	0.06	0.39	0.07	39.22	30.75	0.2	0.85	4.25	0	0		-7.37	25.86	5.87	68.79	105.84	885.2	506.99	1074.44	706.3	931.81	548.53	1037.65	548.12
9.776	0	0.43	0.13	0.08	0.12	0.06	0.23	0.06	5.26	0.23	99.15	20.13	-3.1	44.16	0.1	0	0.1	0.04	4.41	0.1	0.82	0	0	0.23	38.54	0.1	11.23	71.77	0	0.41	10.77	3.06	5.26	0	0		-1.58	-23.17	-12.12	73.25	78.07	315.48	461.71	439.73	590.89	330.24	498.62	407.17	485.31
9.776	1	0.16	0.05	0.1	1.22	0.05	0.07	1.3	0.17	0.1	97.41	36.36	0	48.47	4.29	39.87	0.02	0.18	6.06	0.61	0.48	0.34	0	0	0.07	0.1	0.34	0.08	46.5	31.69	0.17	1.19	3.89	0	0		-6.15	22.31	2.81	68.57	106.51	902.96	500.89	1088.32	697.58	944.4	542.19	1050.88	539.83
9.809	0	0.32	0.13	0.07	0.13	0.05	0.22	0.06	5.3	0.22	99.36	4.77	0	58.8	0.1	0	0.1	0.04	3.5	0.1	0.82	0	0	0.22	37.92	0.1	13.85	52.56	0	0.37	11.6	1.26	5.3	0	0		0.19	-20.22	-10.66	72.03	78.33	322.21	465.86	441.31	591.2	335.63	502.14	412.47	486.99
9.809	1	0.17	0.06	0.1	1.15	0.05	0.08	1.42	0.13	0.13	97.16	32.08	0	38.4	4.8	37.41	0.03	0.19	6.89	0.6	0.72	0.28	0	0	0.07	0.13	0.31	0.05	46.59	35.85	0.13	0.23	3.7	0	0		-8.15	24.36	2.59	68.99	110.47	910.62	494.81	1094.08	687.45	949.11	536.93	1059.48	532.23
9.843	0	0.25	0.13	0.07	0.13	0.05	0.21	0.06	5.46	0.25	99.51	1.4	0	47.92	0.11	0	0.11	0.04	3.64	0.13	0.85	0	0	0.25	35.22	0.09	17.4	36.79	0	0.28	11.47	0.91	5.46	0	0		0.97	-22.42	-9.89	72.47	76.32	327.82	468.26	446.05	591.8	341.9	502.28	417.52	491.98
9.843	1	0.19	0.06	0.12	1.27	0.05	0.08	1.56	0.13	0.16	96.87	42.57	0	63.29	4.28	37.6	0.03	0.24	6.27	0.42	0.67	0.17	0	0	0.07	0.16	0.27	0.03	52.01	38.48	0.13	0.2	3.74	0	0		-3.71	19.28	3.39	69.03	109.57	920.26	491.08	1106.93	688.07	961.34	535.49	1070.78	530.15
9.876	0	0.17	0.13	0.05	0.13	0.05	0.18	0.06	5.26	0.3	99.63	0.69	0	39.88	0.1	0	0.11	0.04	3.29	0.13	0.92	0	0	0.3	27.05	0.09	17.37	17.58	0	0.25	12.19	1.37	5.26	0	0		0.3	-24.05	-9.25	72.31	73.82	331.69	470.38	448.35	593.34	346.83	503.6	419.89	492.98
9.876	1	0.2	0.05	0.14	1.62	0.06	0.08	1.77	0.14	0.2	96.46	60.34	0	56.36	5.15	40.95	0.03	0.27	6.98	0.6	0.62	0.15	0	0	0.08	0.2	0.26	0.02	57.61	37.24	0.14	0.21	3.91	0	0		-4.18	20.72	3.17	68.79	107.99	930.16	490.32	1114.79	685.42	970.81	533.66	1078.7	528.97
9.909	0	0.14	0.13	0.04	0.14	0.05	0.16	0.06	5.03	0.27	99.68	0.4	0	47.69	0.08	0	0.11	0.03	2.58	0.12	1.01	0	0	0.27	20.14	0.09	18.19	6.51	0	0.26	13.31	0.28	5.03	0	0		-0.76	-22.46	-7.65	71.2	73.61	336.27	472.47	448.93	590.66	350.43	503.22	423.61	495.27
9.909	1	0.21	0.05	0.15	1.8	0.06	0.08	2.02	0.14	0.25	95.96	68.03	0.28	49	5.68	42.09	0.03	0.22	7.41	1.1	0.62	0.17	0	0	0.07	0.25	0.33	0.02	60.64	38.83	0.14	3.29	4.31	0	0		-2.15	22.2	-0.16	69.27	110.83	941.76	487.16	1124.93	680.59	977.54	533.61	1087.83	522.79
9.943	0	0.13	0.14	0.04	0.14	0.04	0.15	0.06	4.37	0.29	99.7	0.33	0	32.7	0.07	0	0.09	0.03	2.14	0.1	1.04	0.01	0	0.29	15.15	0.1	17.49	5.25	0	0.2	16.2	0.72	4.37	0	0		-0.2	-25.61	-9.24	71.07	71.75	340.73	474.32	450.64	588.63	353.48	505.47	424.72	496.88
9.943	1	0.26	0.05	0.18	1.92	0.07	0.08	1.78	0.13	0.34	96.16	74.67	1.52	77.31	6.7	39.8	0.03	0.22	10.7	2.59	1.03	0.26	0	0	0.07	0.34	0.25	0.02	66.99	36.98	0.13	9.94	4.54	0	0		-1.12	15.87	-0.12	69.59	108.03	957.18	486.78	1134.06	674.66	991.04	530.7	1098.75	522.38
9.976	0	0.13	0.14	0.03	0.13	0.04	0.13	0.06	4.32	0.24	99.72	0.33	0	32.08	0.06	0	0.09	0.03	1.42	0.1	0.91	0	0	0.24	9.45	0.12	13.87	5	0	0.19	16.11	0.54	4.32	0	0		1.69	-25.75	-7.76	70.51	67.46	343.71	475.5	450.88	588.33	358.37	504.48	425.53	498.08
9.976	1	0.27	0.05	0.19	2.12	0.1	0.09	2.08	0.14	0.49	95.76	77.56	3.29	89.87	8.16	42.1	0.04	0.2	16.22	5.33	1.87	0.61	0	0	0.07	0.49	0.21	0.03	66.67	37.11	0.14	5.98	4.63	0	0		-4.81	11.08	0.85	68.87	109.77	969.26	484.96	1145.05	670.68	1002.38	527.18	1111.95	520.56
10.009	0	0.13	0.14	0.03	0.13	0.04	0.13	0.06	3.97	0.22	99.71	0.33	0	34.97	0.08	0	0.08	0.03	1.05	0.08	0.75	0	0	0.22	6.25	0.15	10.3	7.18	0	0.16	17.07	0.49	3.97	0	0		2.61	-25.1	-7.02	70.08	66.98	344.78	476.36	451.05	588.49	359.69	504.61	426.44	499.19
10.009	1	0.28	0.04	0.19	2.22	0.16	0.09	2.56	0.14	0.7	94.88	79.44	6.41	93.09	9.09	43.76	0.04	0.21	23.81	8.52	2.88	1.06	0	0	0.08	0.7	0.21	0.04	66.39	39.59	0.14	0.56	5.14	0	0		-8.06	9	1.48	68.25	112.47	976.87	482.34	1154.5	669.16	1010.04	523.71	1122.38	518.36
10.043	0	0.14	0.15	0.03	0.13	0.04	0.13	0.06	3.34	0.18	99.7	0.42	0	32.64	0.07	0	0.07	0.03	0.93	0.07	0.77	0	0	0.18	5.31	0.15	9.52	12.23	0	0.12	22.44	0.23	3.34	0	0		0.12	-25.62	-5.53	70.01	65.84	346.5	478.26	452.25	590.12	362.58	504.99	428.29	500.84
10.043	1	0.32	0.04	0.2	2.15	0.28	0.1	2.82	0.13	0.87	94.36	77.28	10.09	89.37	9.77	43.58	0.05	0.22	32.31	13.78	3.46	2.28	0	0	0.07	0.87	0.23	0.05	64.99	41.48	0.13	1.16	5.59	0	0		-6.48	11.36	0.7	68.21	111.97	982.97	480.01	1161.05	668.3	1015.97	521.39	1127.82	516.25
10.076	0	0.15	0.15	0.03	0.13	0.04	0.12	0.06	3.2	0.16	99.7	0.42	0	32.69	0.07	0	0.08	0.03	0.84	0.07	0.84	0	0	0.16	3.97	0.15	9.18	14.54	0	0.12	22.5	0.74	3.2	0	0	6	-2.11	-25.61	-6.45	69.09	65.55	348.24	479.77	452.83	590.14	363.46	506.9	428.74	501
10.076	1	0.43	0.04	0.2	1.84	0.69	0.11	2.51	0.11	1	94.98	77.25	17.36	92.03	8.09	43.37	0.06	0.24	47.04	22.35	3.65	5.05	0	0	0.09	1	0.29	0.08	61.51	40.49	0.11	0.05	6.31	0	0		-8.42	9.76	1.01	67.95	109.81	988.47	479.45	1166.21	667.54	1022.59	519.29	1132.34	515.69
10.11	0	0.13	0.15	0.03	0.12	0.03	0.12	0.06	2.95	0.13	99.69	0.42	0	25.99	0.06	0	0.08	0.02	0.63	0.04	0.95	0.01	0	0.13	2.88	0.14	6.79	5.04	0	0.1	22.57	1.48	2.95	0	0	6	-3.21	-27.23	-8.19	68.86	63.81	351.47	480.78	455.73	590.75	366.59	508.86	429.9	500.92
10.11	1	0.61	0.04	0.21	1.83	1.55	0.13	2.17	0.1	1.79	95.66	91.76	24.08	96.71	7.63	42.79	0.06	0.24	60.98	30.26	2.41	5.88	0	0	0.1	1.79	0.32	0.08	62.35	37.96	0.09	0.11	6.5	0	0		-3.02	5.09	0.56	69.2	110.62	992.57	477.23	1170.75	667.15	1026.04	518.63	1136.58	514.52
10.143	0	0.12	0.16	0.02	0.13	0.03	0.12	0.06	2.9	0.1	99.69	0.4	0	27.15	0.06	0	0.08	0.02	0.64	0.04	0.97	0.01	0	0.1	2.13	0.13	7.48	4.26	0	0.1	21.88	1.64	2.9	0	0	6	-3.08	-26.94	-8.02	68.44	63.32	353.07	482.31	454.72	589.49	367.3	509.92	430.1	501.84
10.143	1	0.91	0.04	0.18	1.39	1.96	0.14	2.03	0.13	2.7	95.95	91.7	26.24	95.96	7.65	36.56	0.07	0.25	62.48	40.73	2.25	5.52	0	0	0.11	2.7	0.34	0.13	60.76	42.47	0.08	0.06	7.89	0	0		0.34	6.16	-0.04	70.23	112.41	994.71	477.18	1173.38	667.86	1027.07	520.73	1139.31	514.51
10.176	0	0.12	0.16	0.02	0.13	0.03	0.12	0.06	2.73	0.09	99.69	0.41	0	33.44	0.05	0	0.09	0.02	0.63	0.03	0.83	0.02	0	0.08	2.11	0.11	8.86	3.36	0	0.09	22.43	1.19	2.73	0	0	6	0.42	-25.44	-7.83	67.38	62.92	357.51	483.45	458.17	590.32	371.67	511.29	434.05	503.01
10.176	1	1.31	0.05	0.16	1.08	2.87	0.15	1.87	0.16	3.26	94.25	93.2	29.29	95.64	7.76	31.17	0.08	0.31	67.46	50.8	2.39	5.41	0	0	0.13	3.26	0.3	0.16	58.45	45.75	0.07	0.03	8.87	0	0		2.84	6.56	0.67	71.66	113.92	995.91	477.59	1172.85	667.08	1027.21	520.01	1141.08	516.37
10.21	0	0.12	0.16	0.03	0.13	0.03	0.12	0.06	2.27	0.07	99.67	0.55	0	36.06	0.05	0	0.11	0.02	0.47	0.02	0.63	0.01	0	0.07	2.69	0.12	8.23	2.59	0	0.07	26.62	0.49	2.27	0	0	6	2.19	-24.86	-9.31	66.37	64.42	364.19	485.24	463.26	589.41	375.98	514.19	439.7	504.8
10.21	1	1.27	0.04	0.14	0.92	3.26	0.14	2.46	0.16	6.13	93.47	91.92	30.96	98.28	7.79	28.17	0.14	0.35	64.88	51.22	1.97	3.82	0	0	0.16	6.13	0.36	0.16	58.71	55.35	0.05	0.04	11.36	0	0		-4.91	1.76	1.68	69.18	111.05	995.83	477.21	1170.54	663.29	1028.21	515.43	1139.27	515.1
10.243	0	0.13	0.16	0.03	0.13	0.03	0.13	0.06	2.12	0.07	99.67	0.52	0	24.83	0.04	0	0.13	0.02	0.43	0.02	0.61	0.01	0	0.07	2.95	0.09	8.77	3.26	0	0.07	25.97	0.51	2.12	0	0	6	-7.29	-27.54	-7.55	67.3	65.96	365.48	487.58	463.08	589.45	376.5	514.9	441.74	505.19
10.243	1	1.15	0.05	0.11	0.6	3.8	0.15	1.91	0.18	6.52	92.39	87	32.13	98.48	7.37	21.66	0.16	0.39	66.22	51.04	2.55	3.89	0	0	0.17	6.52	0.35	0.18	50.77	56.06	0.05	0.02	12.09	0	0		-6.31	1.13	1.5	69.05	115	996	475.74	1170.49	660.42	1026.16	514.65	1141.14	513.06
10.276	0	0.13	0.17	0.03	0.13	0.03	0.13	0.06	1.9	0.06	99.66	0.44	0	41.84	0.03	0	0.16	0.02	0.35	0.02	0.57	0.01	0	0.06	3.15	0.08	8.59	3.77	0	0.06	23.48	0.96	1.9	0	0	0	-0.17	-23.65	-10.53	66.77	63.5	373.68	489.56	469.91	590.37	384.21	518.82	446.63	507.17
10.276	1	1.02	0.05	0.08	0.44	2.74	0.16	1.78	0.21	7.4	94.52	66.74	29.61	98.11	7.4	17.13	0.21	0.46	59.74	51.3	2.59	4.14	0	0	0.21	8.5	0.31	0.14	42.26	58.7	0.05	0.02	12.34	0	0		-8.11	2.24	1.54	68.71	110.63	996.1	475.92	1168.44	658.64	1027.39	513.06	1138.02	512.56
10.31	0	0.13	0.17	0.03	0.13	0.03	0.13	0.06	1.55	0.05	99.66	0.44	0	17.37	0.03	0	0.22	0.02	0.3	0.02	0.55	0.01	0	0.05	3.07	0.07	6.37	3.22	0	0.05	23.43	0.87	1.55	0	0	0	-8.13	-29.8	-9.77	67.03	61.91	380.79	493.27	475.5	592.58	391.75	521.55	452.28	508.58
10.31	1	0.77	0.05	0.05	0.26	2.54	0.15	1.39	0.31	6.95	94.91	32.51	30.03	96.96	6.95	10.29	0.31	0.54	52.53	49.86	1.88	2.15	0	0	0.22	11.56	0.29	0.21	31.71	60	0.05	0.06	15.32	0	0		-4.02	4.68	1.61	69.95	109.76	996.78	475.99	1167.97	658.72	1028.03	513.09	1137.79	513.7
10.343	0	0.13	0.17	0.03	0.13	0.03	0.13	0.06	1.43	0.05	99.65	0.38	0	26.17	0.03	0	0.22	0.02	0.3	0.01	0.43	0.01	0	0.05	2.75	0.06	3.84	1.8	0	0.05	21.51	2.24	1.43	0	0	0	-4.98	-27.19	-10.85	65.22	62.84	388.1	496.51	482.17	595.28	397.98	526.18	459.06	511.42
10.343	1	0.52	0.05	0.03	0.21	2.02	0.13	1.08	0.32	6.11	95.95	16.8	29.02	98.75	6.11	8.01	0.32	0.64	46.4	41.63	1.13	0.94	0	0	0.17	11.03	0.26	0.18	27.02	56.86	0.05	0.01	16.34	0	0		-5.16	-0.15	1.14	70.04	108.63	998.19	476.28	1167.43	656.49	1028.55	513.58	1137.17	512.59
10.376	0	0.13	0.18	0.03	0.13	0.03	0.13	0.06	1.13	0.04	99.64	0.33	0	26.51	0.03	0	0.25	0.02	0.22	0.01	0.3	0.01	0	0.04	2.12	0.05	2.69	0.82	0	0.04	19.52	5.35	1.13	0	0	0	-9.95	-27.1	-10.42	64.66	64.42	392.64	499.82	489.01	600.58	403.18	530.15	465.47	513.75
10.376	1	0.38	0.04	0.02	0.15	2.21	0.12	0.91	0.38	5.44	95.59	7.43	30.54	98.76	5.44	6.1	0.38	0.7	42.44	38.99	0.78	0.6	0	0	0.21	12.42	0.35	0.27	19.49	55.18	0.04	0.03	19.14	0	0		-0.68	0.1	1.03	71.97	109.46	999.71	475.92	1170.18	657.69	1030.2	515.98	1139.62	512.65
10.41	0	0.13	0.18	0.03	0.13	0.03	0.13	0.06	0.87	0.04	99.64	0.33	0	21.52	0.03	0	0.28	0.02	0.2	0.01	0.27	0.01	0	0.04	2.31	0.04	1.31	0.45	0	0.03	17.16	3.53	0.87	0	0	0	-12.95	-28.47	-9.57	64.11	63.57	400.55	503.05	497.72	603.53	412.86	535.1	473.52	516.08
10.41	1	0.2	0.03	0.02	0.1	3.93	0.1	0.81	0.48	3.89	92.13	4.66	36.32	98.62	3.89	5.69	0.48	0.69	45.09	29.37	0.41	0.39	0	0	0.19	13.85	0.35	0.31	10.69	54.37	0.03	0.01	23.13	0	0		4.89	0.65	3.68	75.06	109.3	1002.84	477.21	1172.26	658.37	1035.1	516.74	1144.4	517.05
10.443	0	0.13	0.18	0.03	0.13	0.03	0.13	0.06	0.77	0.04	99.63	0.33	0	17.29	0.03	0	0.32	0.02	0.18	0.01	0.31	0.02	0	0.04	1.89	0.03	0.58	0.21	0	0.03	15.3	5.52	0.77	0	0	0	-13.42	-29.83	-10.17	64.7	64.34	403.62	505.02	503.67	608.6	416.56	537.89	477.86	518.35
10.443	1	0.13	0.03	0.01	0.09	6.06	0.1	0.71	0.42	2.47	87.88	6.13	40.45	98.11	2.47	5.2	0.42	0.8	50.4	19.3	0.21	0.32	0	0	0.19	11.8	0.38	0.3	8.99	52.97	0.03	0.02	24.51	0	0		-0.42	-2.25	5.02	71.88	110.41	1003.95	477.54	1175.06	659.09	1037.64	515.27	1148.02	517.84
10.477	0	0.13	0.19	0.03	0.13	0.03	0.13	0.06	0.56	0.05	99.63	0.33	0	14.97	0.03	0	0.47	0.02	0.19	0.02	0.91	0.06	0	0.05	1.25	0.02	0.3	0.2	0	0.02	14.14	2.41	0.56	0	0	0	-15.25	-30.68	-10.76	64.74	64.49	410.82	508.29	511.67	612.04	424.09	542.54	484.85	520.91
10.477	1	0.08	0.02	0.01	0.07	10.7	0.08	0.71	0.43	1.33	78.59	6.2	46.54	96.09	1.33	4.38	0.34	0.87	50.98	11.31	0.14	0.25	0	0	0.2	10.01	0.44	0.43	4.29	54.7	0.03	0.01	29.76	0	0		4.32	-5.99	4.47	73.29	113.69	1008.34	477.11	1181.74	662.54	1041.12	515.7	1154.76	519.16
10.51	0	0.13	0.19	0.03	0.13	0.03	0.13	0.06	0.51	0.06	99.62	0.33	0	32.96	0.02	0	0.57	0.01	0.26	0.02	0.88	0.07	0	0.06	1.11	0.01	0.19	0.3	0	0.02	11.95	2.22	0.51	0	0	0	-12.48	-25.55	-11.2	63.71	66.04	412.76	508.23	514.13	612.49	425.59	543.46	487.67	520.94
10.51	1	0.06	0.02	0.01	0.06	9.31	0.07	0.63	0.56	0.98	81.37	7.59	45.74	94.89	0.98	4.81	0.3	0.84	45.59	7.21	0.17	0.19	0	0	0.21	9.3	0.47	0.56	3.12	51.78	0.03	0.01	31.11	0	0		4.64	-7.39	3.36	72.75	113.43	1014.13	478.25	1189.45	666.62	1046.97	517.47	1160.38	519.95
10.543	0	0.13	0.19	0.03	0.12	0.03	0.13	0.06	0.52	0.06	99.62	0.33	0	25.52	0.02	0	0.59	0.01	0.31	0.02	1.29	0.11	0	0.06	1.05	0.01	0.15	0.38	0	0.02	11.96	2.52	0.52	0	0	0	-11.6	-27.36	-11.36	64.82	65.58	416.34	508.97	517.33	613.44	428.76	543.26	490.85	522.17
10.543	1	0.06	0.02	0.01	0.06	4.44	0.06	0.52	0.79	0.71	91.11	6.56	39.63	94.36	0.71	4.8	0.25	0.9	33.53	3.58	0.18	0.11	0	0	0.19	9.83	0.47	0.79	3.12	47.51	0.03	0.01	30.14	0	0		2.87	-7.92	3.11	71.89	109.16	1022.45	482.73	1195.39	668.81	1055.99	519.66	1165.06	524.08
10.577	0	0.13	0.19	0.03	0.12	0.03	0.13	0.06	0.46	0.07	99.62	0.33	0	31.28	0.02	0	0.69	0.01	0.4	0.02	1.74	0.19	0	0.07	1.06	0.01	0.17	0.74	0	0.01	9.9	3.48	0.46	0	0	0	-11.9	-25.94	-12.28	65.12	64.65	418.64	509.81	518.65	613.16	430.8	543.94	491.85	522.64
10.577	1	0.05	0.02	0.01	0.06	2.47	0.06	0.44	0.62	0.59	95.05	6.62	35.14	96.18	0.59	5.4	0.22	0.9	22.69	2.12	0.29	0.07	0	0	0.19	12.11	0.5	0.62	2.29	43.19	0.03	0.01	30.2	0	0	0	3.03	-5.88	1.54	72.07	116.99	1032.19	487.76	1203.66	671.44	1059.75	526.89	1176.74	527.35
10.61	0	0.13	0.19	0.03	0.13	0.03	0.13	0.06	0.43	0.07	99.62	0.33	0	33.49	0.01	0	0.6	0.01	0.42	0.01	1.15	0.12	0	0.07	0.99	0.01	0.21	0.81	0	0.01	10.28	3.63	0.43	0	0	0	-7.24	-25.43	-12.12	63.87	65.89	418.64	508.15	518.12	611.96	429.51	541.6	492.42	522
10.61	1	0.05	0.02	0.01	0.06	1.37	0.05	0.37	0.48	0.6	97.26	5.61	30.39	95.93	0.6	5.39	0.22	0.83	14.26	1.49	0.38	0.06	0	0	0.19	13.62	0.45	0.48	2.3	38.69	0.03	0.1	29.11	0	0	0	2.14	-6.2	0.48	71.87	114.9	1040.31	497.66	1210.18	678.69	1067.16	536.13	1182.05	537.47
10.643	0	0.13	0.19	0.03	0.13	0.03	0.13	0.06	0.41	0.07	99.62	0.33	0	52.88	0.01	0	0.56	0.01	0.39	0.01	1.01	0.09	0	0.07	1.23	0.01	0.28	0.69	0	0.01	10.01	9.51	0.41	0	0	0	-9.31	-21.42	-11.38	63.24	67.78	418.41	506.07	516.78	608.53	427.88	537.82	493.23	519.85
10.643	1	0.05	0.02	0.01	0.06	1.07	0.05	0.29	0.28	0.6	97.86	5.7	28.52	95.98	0.6	5.57	0.23	0.92	9.58	0.77	0.51	0.05	0	0	0.11	15.94	0.36	0.28	2.28	33.08	0.03	0.02	29.21	0	0	0	-2.07	-6.14	-0.76	70.17	113.74	1049.82	509.02	1220.01	689.3	1076.33	547.55	1190.07	547.34
10.677	0	0.13	0.19	0.03	0.13	0.03	0.13	0.06	0.41	0.08	99.62	0.33	0	48.28	0.01	0	0.47	0	0.41	0.01	0.65	0.05	0	0.08	1.23	0.01	0.53	1	0	0.01	8.97	14.96	0.36	0	0	0	-6.46	-22.34	-11.54	62.6	67.93	415.17	500.58	513.6	603.3	424.59	533.36	489.85	514.52
10.677	1	0.05	0.02	0.01	0.07	0.87	0.05	0.19	0.2	0.75	98.26	4.67	26.56	92.77	0.75	4.98	0.2	0.99	8.47	0.48	0.78	0.03	0	0	0.09	16.42	0.42	0.18	1.89	23.47	0.03	0.05	27.9	0	0	0	0.18	-9.24	0.41	70.71	115.04	1059.53	520.95	1228.77	700.8	1085.89	559.02	1200.92	560.08
10.71	0	0.13	0.19	0.03	0.13	0.03	0.13	0.06	0.42	0.08	99.62	0.33	0	45.13	0	0	0.47	0	0.42	0.01	0.5	0.03	0	0.08	1.73	0.01	1.2	1.28	0	0.01	10.37	7.57	0.38	0.01	0	0	-8.66	-22.98	-10.84	63.23	67.54	411.1	497.43	510.19	600.98	421.17	528.92	486.5	511.74
10.71	1	0.05	0.02	0.01	0.07	0.63	0.05	0.18	0.18	0.77	98.74	3.5	23.82	92.94	0.77	4.81	0.18	1.06	6.51	0.27	0.63	0.03	0	0	0.08	16.41	0.37	0.18	2.01	21.45	0.03	0.02	26.03	0	0	0	-0.37	-9.11	-0.57	70.9	113.71	1070.49	527.98	1236.78	704.93	1095.19	566.9	1208.87	564.53
10.744	0	0.14	0.19	0.03	0.13	0.03	0.13	0.06	0.46	0.08	99.62	0.33	0	42.87	0	0	0.53	0	0.46	0.01	0.65	0.02	0	0.08	2.04	0.01	2.28	3.26	0	0.01	8.05	3.54	0.37	0.07	0	0	-6.64	-23.44	-11.48	64.21	66.25	405.91	493.99	506.13	598.93	416.73	525.17	481.11	509.57
10.744	1	0.06	0.03	0.01	0.07	0.49	0.06	0.14	0.19	0.85	99.02	2.57	21.64	87.25	0.85	4.76	0.13	0.94	5.89	0.18	0.22	0.02	0	0	0.07	12.37	0.3	0.19	1.88	16.52	0.03	0.01	24.05	0	0	0	-3.81	-12.39	0.41	69.75	114.21	1079.08	532.24	1243.54	706.69	1103.42	569.53	1217.61	567.87
10.777	0	0.14	0.19	0.03	0.13	0.03	0.14	0.06	0.52	0.08	99.61	0.33	0	47.08	0	0	0.47	0	0.52	0	0.84	0.02	0	0.08	3.35	0.01	2.76	2.73	0	0.01	9.65	1.29	0.35	0.19	0	0	-7.1	-22.58	-10.62	64.25	68.01	400.36	490.95	501.32	596.64	410.95	521.99	477.22	506.7
10.777	1	0.05	0.03	0.01	0.07	0.64	0.06	0.13	0.14	0.8	98.72	3.4	24.13	93.49	0.8	3.67	0.09	0.86	7.13	0.12	0.16	0.02	0	0	0.06	9.19	0.33	0.14	2.08	14.4	0.03	0.02	25.83	0	0	0	-0.9	-8.68	-2.78	71.07	110.47	1087.89	533.66	1253.6	709.74	1112.13	574.09	1222.46	568.53
10.81	0	0.13	0.2	0.03	0.13	0.03	0.14	0.06	0.91	0.09	99.61	0.33	0	14.73	0.01	0	0.5	0.01	0.91	0.01	1.38	0.05	0	0.09	3.81	0.01	2.42	2.68	0	0.01	11.02	0.16	0.37	0.33	0	0	6.67	-30.78	-2.33	69.09	52.63	395.94	478.78	498.62	588.31	419.27	500.48	471.68	505.26
10.81	1	0.05	0.03	0.01	0.07	0.64	0.06	0.12	0.11	0.91	98.72	3.34	24.07	90.7	0.91	3.07	0.08	0.67	7.29	0.13	0.16	0.03	0	0	0.04	8.9	0.47	0.11	2.23	13.79	0.03	0	25.73	0	0	0	1.45	-10.61	-3.33	70.92	110.17	1089.49	531.57	1259.82	713.62	1115.71	573.96	1225.67	567.22
10.844	0	0.13	0.2	0.03	0.13	0.03	0.14	0.06	0.99	0.13	99.6	0.33	0	0.01	0.01	0.01	0.41	0.02	0.99	0.01	1	0.07	0	0.13	4.69	0.02	1.93	1.4	0	0.01	18.38	0.05	0.41	0.48	0	0	3.78	-67.8	8.27	69.32	17.4	400.96	480.24	497.41	584.91	443.26	497.24	459.66	503.06
10.844	1	0.06	0.03	0.01	0.07	0.64	0.06	0.11	0.14	0.94	98.73	3.03	23.89	91.99	0.94	3.96	0.05	0.76	8.46	0.12	0.21	0.06	0	0	0.05	8.24	0.6	0.14	2.46	11.51	0.03	0	25.11	0	0	0	-1.58	-9.8	-2.23	69.6	107.38	1091.89	531.71	1263.19	715.37	1121.02	572.67	1228.22	566.59
10.877	0	0.14	0.2	0.03	0.13	0.03	0.15	0.06	1.41	0.23	99.61	0.61	0	0.13	0.03	0.02	0.36	0.06	1.41	0.01	0.74	0.2	0	0.23	9.06	0.04	1.52	1.26	0	0.01	27.3	0.03	0.53	0.52	0	0	1.69	-55.21	13.68	66.86	16.18	401.78	481.74	493	580.04	442.47	497.11	457.18	503.87
10.877	1	0.06	0.03	0.01	0.08	0.46	0.06	0.11	0.15	0.94	99.08	1.92	20.65	94.22	0.94	4.12	0.04	0.81	8.35	0.1	0.47	0.08	0	0	0.06	8.04	0.82	0.15	2.99	11.68	0.02	0	22.19	0	0	0	-1.31	-8.04	-2	69.17	105.12	1092.48	530.89	1264.93	715.33	1123.52	570.69	1228.6	567.86
10.91	0	0.14	0.2	0.04	0.13	0.03	0.17	0.06	2.46	0.3	99.6	0.74	0	0.75	0.05	0.05	0.39	0.12	2.46	0.01	0.63	0.96	0	0.3	12.81	0.07	1.29	1.47	0	0.02	29.05	0.04	0.58	0.68	0	0	6.61	-46.45	0.83	69.29	31.04	394.29	475.66	486.03	575.36	424.6	493.52	455.21	498.68
10.91	1	0.06	0.04	0.01	0.08	0.38	0.07	0.11	0.4	0.92	99.24	1.56	18.61	92.26	0.92	3.49	0.04	0.75	7.7	0.13	1.25	0.11	0	0	0.11	8.45	1.18	0.4	2.76	11.24	0.02	0	20.89	0	0	0	-9.01	-9.61	-0.6	68.05	105.51	1091.36	527.72	1265.59	713.07	1124.21	565.42	1229.7	563.26
10.944	0	0.15	0.2	0.04	0.13	0.03	0.17	0.06	2.11	0.34	99.6	1.1	0	13.3	0.07	0.07	0.4	0.11	2.11	0.01	0.34	0.84	0	0.41	14.55	0.15	1.01	1.09	0	0.02	34.92	0.52	0.69	0.68	0	0	2.22	-31.37	-5.93	68.5	50.89	384.95	482.44	475.63	579.25	401.46	504.94	452.26	502.15
10.944	1	0.07	0.05	0.02	0.09	0.26	0.07	0.11	0.41	1.14	99.49	0.94	14.87	83.27	1.14	4	0.04	0.6	7.64	0.14	1.09	0.12	0	0	0.14	10.72	0.89	0.41	3.73	10.08	0.02	0	17.37	0	0	0	-7.42	-13.97	-2.86	68.05	107.88	1089.19	523.02	1269.49	713.88	1121.83	563.27	1229.68	560.65
10.977	0	0.14	0.2	0.04	0.13	0.03	0.16	0.06	2.23	0.33	99.61	1.22	0	42.13	0.09	0.08	0.37	0.11	2.23	0.01	0.4	1.11	0	0.33	10.51	0.16	0.68	1.16	0	0.02	36.26	1.38	0.76	0.59	0	0	-1.08	-23.59	-9.35	64.3	63.2	381.5	480.4	476.73	579.26	392.02	507.61	454.71	499.57
10.977	1	0.07	0.05	0.02	0.09	0.28	0.08	0.11	0.33	1.89	99.43	0.94	15.14	79.26	1.89	3.88	0.05	0.48	9.2	0.27	1.78	0.12	0	0	0.15	10.1	0.94	0.33	3.98	10.57	0.02	0.01	17.42	0	0	0	6.37	-15.3	-5.42	70.11	109.69	1083.68	511.83	1268.13	708.8	1115.15	557.67	1224.77	553.95
11.01	0	0.14	0.19	0.04	0.13	0.03	0.16	0.06	1.9	0.33	99.62	1.78	0	44.77	0.1	0.09	0.32	0.12	1.9	0.01	0.45	0.98	0	0.33	10.66	0.19	0.5	0.93	0	0.02	41.54	0.62	0.85	0.43	0	0	-4.11	-23.05	-6.99	63.13	66.37	381.37	484.99	474.28	582.82	390.5	512.39	455.86	500.88
11.01	1	0.07	0.05	0.02	0.11	0.28	0.09	0.12	0.36	5.04	99.44	0.8	13.94	78.23	5.04	4.26	0.06	0.41	11.36	0.44	2.29	0.11	0	0	0.13	12.01	0.84	0.36	4.57	9.56	0.02	0.01	16.27	0	0	0	10.01	-15.61	-6.11	72.05	107.02	1073.76	502.88	1257.26	700.82	1105.71	550.64	1212.51	543.77
11.044	0	0.13	0.19	0.03	0.13	0.03	0.14	0.06	1.02	0.26	99.63	3.51	0	28.7	0.1	0.07	0.28	0.1	1.02	0.02	0.33	0.29	0	0.26	5.17	0.36	0.49	0.46	0	0.03	51.09	0.48	0.92	0.23	0	0	-1.05	-26.55	-9	65	63.06	379.96	483.31	473.78	580.76	389.93	510.48	452.42	502.04
11.044	1	0.07	0.06	0.02	0.14	0.24	0.12	0.15	0.22	8.95	99.52	0.64	11.7	76.07	8.95	5.63	0.08	0.44	11.65	0.51	1.9	0.09	0	0	0.15	10.93	0.68	0.22	5.31	8.97	0.01	0.03	14.65	0	0	0	8.17	-16.22	-6.45	70.85	103.88	1067.61	495.89	1252.18	693.76	1101.45	541.98	1205.27	538.41
11.077	0	0.13	0.18	0.03	0.13	0.03	0.14	0.06	0.91	0.24	99.63	3.44	0	51.97	0.12	0.05	0.3	0.06	0.64	0.01	0.42	0.13	0	0.24	3.64	0.33	0.59	0.42	0	0.03	51.2	0.82	0.91	0.12	0	0	-1.81	-21.61	-10.37	65.92	62.67	379.63	486.26	473.58	584.45	389.69	514.58	451.31	503.17
11.077	1	0.06	0.06	0.02	0.19	0.22	0.15	0.21	0.42	11.95	99.56	0.54	9.09	94.91	14.59	7.28	0.1	0.63	12.43	0.45	2.97	0.05	0	0	0.19	11.95	0.44	0.42	5.85	9.46	0.01	0.01	13.48	0	0	0	9.59	-7.38	-2.61	73.75	108.15	1056.86	483.52	1240.34	681.34	1091.31	527.18	1199.46	527.49
11.111	0	0.12	0.18	0.02	0.12	0.03	0.13	0.06	1.09	0.16	99.64	2.52	0	51.6	0.06	0.02	0.3	0.02	0.4	0.02	0.32	0.02	0	0.16	0.94	0.41	0.63	0.22	0	0.04	47.44	0.77	1.09	0	0	0	-4.09	-21.68	-9.81	65.8	66.38	377.57	484.3	474.69	585.23	387.28	513.27	452.66	501.78
11.111	1	0.07	0.07	0.02	0.24	0.16	0.21	0.27	0.73	7.97	99.46	0.59	5.68	80.73	20.9	6.62	0.11	0.53	9.66	0.5	1.64	0.02	0	0	0.16	7.97	0.27	0.73	7.26	10.26	0.01	0.04	12.17	0	0	0	8.68	-14.84	-4.33	71.43	105.36	1051.87	478.19	1236.76	676.91	1086.87	522.75	1192.23	522
11.144	0	0.12	0.18	0.02	0.12	0.03	0.13	0.06	1.2	0.11	99.64	1.42	0	48.47	0.03	0.01	0.35	0.01	0.44	0.02	0.32	0.01	0	0.11	0.24	0.35	0.88	0.19	0	0.05	40.12	1.26	1.2	0	0	0	-2.44	-22.31	-9.22	67.13	65.82	377.72	486.43	473.67	587.44	387.66	515.7	452.17	502.64
11.144	1	0.06	0.07	0.01	0.35	0.13	0.32	0.41	0.87	7.28	99.17	1.12	1.87	84.79	29.48	7.4	0.11	0.51	8.66	0.57	1.59	0.02	0	0	0.17	7.28	0.14	0.87	7.85	11.02	0.01	0.02	10.7	0	0	0	9.51	-13.41	-3.39	72.25	102.38	1045.15	470.51	1228.92	668.84	1082.03	513.96	1184.41	514.59
11.177	0	0.12	0.18	0.02	0.12	0.03	0.12	0.06	1.32	0.08	99.65	0.82	0	45.64	0.02	0	0.38	0	0.55	0.02	0.32	0	0	0.08	0.08	0.28	1.32	0.24	0	0.05	32.3	1.13	1.32	0	0	0	-6.21	-22.87	-9.42	67.66	67.57	376.39	485.82	473.04	585.97	385.37	514.81	451.85	502.68
11.177	1	0.05	0.08	0.01	0.5	0.12	0.48	0.61	1.4	7.86	98.79	2.3	0	82.73	38.05	7.89	0.14	0.65	9.26	0.58	1.88	0.01	0	0	0.16	7.86	0.07	1.4	8.62	11.06	0.01	0.01	9.75	0	0	0	10.61	-14.17	-4.66	72.56	103.91	1039.01	463.21	1223.72	661.55	1074.46	507.5	1178.36	508.57
11.211	0	0.12	0.17	0.02	0.12	0.03	0.12	0.06	1.72	0.08	99.66	0.47	0	56.41	0.02	0	0.43	0.01	0.88	0.03	0.33	0	0	0.07	0.03	0.28	1.79	0.26	0	0.08	24.08	0.31	1.72	0	0	0	0.86	-20.71	-10.05	67.55	69.6	374.03	484.27	472.66	586.49	382.51	514.87	451.08	502.96
11.211	1	0.06	0.08	0.02	0.53	0.12	0.49	0.66	1.23	6.98	98.68	2.56	0	93.93	37.19	7.55	0.14	1.01	10.66	0.63	1.46	0.02	0	0	0.18	6.98	0.05	1.23	10.86	13.95	0.01	0.01	8.7	0	0	0	11.49	-8.3	-4.09	74.26	109.92	1032.11	460.45	1216.42	657.79	1064.75	504.95	1174.66	506.47
11.244	0	0.12	0.17	0.02	0.12	0.03	0.12	0.06	2.06	0.08	99.67	0.35	0	60.83	0.02	0	0.4	0.01	1.78	0.05	0.42	0	0	0.06	0.02	0.19	2.47	0.78	0	0.08	19.01	0.45	2.06	0	0	0	4.59	-19.8	-11.96	67.92	70.59	370.2	482.16	473.21	587.92	379.08	514.51	448.8	503.45
11.244	1	0.06	0.09	0.01	0.72	0.12	0.68	0.94	1.1	6.82	98.13	5.12	0	89.11	43.58	7.56	0.17	1.37	12.59	0.43	1.32	0.02	0	0	0.21	6.82	0.04	1.1	13.42	15.63	0.01	0.01	8.09	0	0	0	10.91	-11.49	-4.85	73.72	105.71	1026.2	456.65	1210.9	654.56	1060.59	501.12	1166.29	502.36
11.277	0	0.12	0.16	0.02	0.12	0.04	0.12	0.06	3.9	0.11	99.69	0.33	0	75.01	0.02	0	0.34	0.01	3.9	0.09	0.59	0	0	0.06	0.02	0.15	3.44	2.32	0	0.11	14.71	0.67	2.85	0	0	0	-0.25	-16.51	-12.84	66.73	74.06	366.58	481.17	472.6	589.52	374.84	515.43	447.44	500.79
11.277	1	0.08	0.09	0.02	0.58	0.11	0.43	0.64	0.86	7.96	98.72	2.9	0	87.54	32.71	7.84	0.19	2.03	12.57	0.31	0.8	0.02	0	0	0.26	7.96	0.03	0.86	16.95	16.42	0	0.02	7.37	0	0	0	11.08	-12.25	-6.18	73.83	109.42	1027.12	457.61	1209.06	650.75	1056.9	502.91	1166.32	502.97
11.311	0	0.12	0.14	0.02	0.12	0.05	0.12	0.06	4.46	0.17	99.72	0.33	0	67.62	0.02	0	0.29	0.01	4.46	0.14	0.64	0.01	0	0.05	0.02	0.1	3.55	3.29	0	0.17	8.58	0.64	4.28	0	0	0	-3.18	-18.32	-10.96	67.65	73.61	355.06	480.1	462.98	591.11	365.3	512.34	437.97	500.62
11.311	1	0.1	0.1	0.02	0.58	0.09	0.38	0.61	0.61	8.12	98.77	2.7	0	94.84	28.99	8.08	0.24	2.42	11.43	0.25	0.31	0.01	0	0	0.26	8.12	0.03	0.61	19.72	18.39	0	0.01	6.19	0	0	0	9.45	-7.45	-5.19	74.96	108.88	1027.14	459.2	1202.96	646.09	1055.17	502.78	1164.05	501.95
11.344	0	0.12	0.14	0.02	0.11	0.06	0.12	0.06	5.61	0.19	99.73	0.33	0.31	81.91	0.02	0	0.28	0.02	5.61	0.28	0.6	0.01	0	0.05	0.01	0.08	3.74	3.74	0	0.19	5.96	1.37	4.79	0	0	0	1.28	-14.45	-11.99	67.74	73.08	351.33	479.46	459.03	590.52	361.4	512.62	433.43	500.26
11.344	1	0.11	0.1	0.03	0.5	0.09	0.31	0.5	0.69	7.62	99	2.08	0	90.75	25.14	7.65	0.23	2.01	10.11	0.24	0.14	0.01	0	0	0.29	7.62	0.03	0.69	20.25	18.21	0	0.01	6.38	0	0	0	4.58	-10.58	-3.06	72.69	106.35	1030.1	461.48	1202.27	646.03	1059.43	503.18	1165.73	499.92
11.377	0	0.11	0.13	0.02	0.11	0.06	0.11	0.06	3.92	0.18	99.74	0.33	1.03	75.68	0.02	0	0.33	0.02	5.52	0.39	0.64	0.02	0	0.03	0.02	0.04	4.21	3.92	0	0.18	2.36	0.79	5.58	0	0	0	-4.86	-16.32	-13.47	68.51	72.55	341.78	479.65	450.27	590.39	351.78	513.34	422.96	499.28
11.377	1	0.12	0.1	0.03	0.54	0.07	0.27	0.51	0.82	6.24	98.92	2.29	0	94.21	23.02	9.37	0.22	2.32	7.23	0.19	0.05	0	0	0	0.36	6.24	0.03	0.82	23.59	18.59	0	0.01	5.9	0	0	0	7.1	-8.06	-3.36	75	108.66	1033.31	462.39	1202.51	643.13	1059.72	504.16	1168.34	501.5
11.411	0	0.11	0.12	0.02	0.11	0.06	0.11	0.06	2.66	0.16	99.76	0.33	1.34	79.01	0.02	0	0.31	0.03	4.08	0.58	0.59	0.01	0	0.01	0.03	0.01	3.85	2.66	0	0.16	0.8	0.97	6.16	0	0	0	3.65	-15.37	-13.1	68.35	71.03	332.25	476.92	442.12	591.03	344.01	510.9	413.91	498.26
11.411	1	0.13	0.09	0.04	0.58	0.07	0.24	0.47	1.2	5	98.84	2.53	0	94.7	20.48	11.54	0.28	2.4	6.49	0.19	0.03	0	0	0.01	0.34	5	0.03	1.2	27.42	16.87	0	0.02	5.85	0	0	0	1.35	-7.59	-3.94	72.65	107.43	1035.09	461.54	1203.12	640.91	1061.19	503.41	1168.41	496.68
11.444	0	0.11	0.12	0.02	0.1	0.07	0.11	0.06	2.41	0.16	99.77	0.33	2.15	74.27	0.03	0.01	0.3	0.04	4.5	0.69	0.7	0.01	0	0.01	0.04	0.01	2.59	2.41	0	0.16	0.51	0.52	6.76	0	0	0	1.97	-16.7	-13.03	69.51	71.87	321.51	480.14	432.51	594.72	333.2	513.99	404.09	502.16
11.444	1	0.13	0.09	0.04	0.51	0.07	0.19	0.41	2.3	4.61	98.97	1.63	0	93.1	16.84	13.48	0.27	1.81	5.83	0.19	0.04	0	0	0.01	0.32	4.61	0.04	2.3	25.46	15.94	0	0.03	5.97	0	0	0	3.96	-8.99	-3.05	73.78	107.25	1038.41	460.45	1206.71	641.45	1065.45	502.61	1172.49	495.87
11.478	0	0.1	0.1	0.02	0.1	0.08	0.1	0.06	1.12	0.2	99.8	0.33	3.85	80.42	0.03	0.01	0.28	0.04	3.32	0.76	0.74	0.01	0	0.01	0.05	0	1.42	1.12	0	0.2	0.17	0.52	8.58	0	0	0	1.52	-14.93	-13.09	69.1	73.9	316.67	479.68	427.86	594.78	327.53	514.76	399.99	500.22
11.478	1	0.14	0.09	0.04	0.57	0.06	0.2	0.4	3.58	4.53	98.86	2.1	0	89.56	17.72	14.25	0.27	1.28	4.89	0.19	0.07	0	0	0.01	0.27	4.53	0.05	3.58	27.81	14.06	0	0.04	5.18	0	0	0	4.66	-11.26	-4.41	73.92	105.11	1045.09	460.44	1213.07	640.84	1071.96	503.38	1176.8	495.79
11.511	0	0.1	0.1	0.02	0.09	0.08	0.1	0.06	0.73	0.23	99.81	0.33	4.26	66.07	0.03	0.01	0.33	0.03	2.88	0.89	1.02	0.01	0	0	0.06	0	0.78	0.73	0	0.23	0.09	0.82	9.21	0	0	0	-3.18	-18.67	-14.56	68.92	72.06	305.34	480.71	415.08	594.39	316.11	516.74	385.78	498.33
11.511	1	0.15	0.1	0.04	0.56	0.05	0.18	0.36	2.98	3.82	98.89	1.99	0	93.33	15.41	14.53	0.25	0.94	4.24	0.24	0.09	0	0	0.01	0.26	3.82	0.04	2.98	29.42	13.96	0	0.05	4.43	0	0	0	8.87	-8.81	-4.6	75.93	103.3	1052.77	463.21	1218.07	641.34	1079.19	506.16	1182.25	499.25
11.544	0	0.1	0.1	0.02	0.09	0.07	0.1	0.06	0.42	0.21	99.8	0.33	3.29	63.33	0.04	0.01	0.38	0.03	2.2	0.89	1.56	0.01	0	0	0.05	0	0.46	0.42	0	0.21	0.09	1.72	8.75	0	0	0	-0.39	-19.27	-14.98	67.46	73.61	298.39	482.4	407.09	596.23	308.28	521.04	378.06	497.6
11.544	1	0.13	0.09	0.04	0.57	0.05	0.19	0.4	3.4	3.76	98.87	1.79	0	98.01	16.53	15.6	0.24	0.71	4.39	0.34	0.1	0.01	0	0.02	0.24	3.76	0.05	3.4	26.97	14.44	0	0.05	4.37	0	0	0	9.89	-2.51	-2.35	76.71	107.94	1055.05	463.35	1220.88	641.64	1081.12	504.52	1189.03	502.08
11.578	0	0.09	0.09	0.02	0.09	0.08	0.09	0.06	0.45	0.24	99.81	0.33	4.14	49.72	0.05	0.01	0.45	0.03	1.36	0.8	1.86	0.01	0	0	0.07	0	0.34	0.31	0	0.24	0.04	4.82	10.02	0	0	0	-7.06	-22.06	-14.48	67.21	75.21	287.32	488.57	397.74	602.88	297.52	528.02	368.34	502.71
11.578	1	0.13	0.1	0.04	0.56	0.05	0.21	0.4	2.41	3.23	98.87	2.1	0	97.65	18.39	13.72	0.2	0.61	5.15	0.58	0.11	0.01	0	0.02	0.26	3.23	0.05	2.41	27.13	14.69	0	0.08	4.45	0	0	0	12.64	-3.36	-2.37	77.27	109.68	1058.78	463.84	1225.24	643.33	1084.21	506.08	1193.85	503.13
11.611	0	0.09	0.1	0.02	0.09	0.07	0.09	0.06	0.51	0.2	99.8	0.33	2.56	50.53	0.05	0.01	0.51	0.02	0.83	0.51	2.27	0.01	0	0.01	0.1	0	0.28	0.24	0	0.2	0.05	4.47	8.93	0	0	0	-8.3	-21.89	-14.67	66.4	74	277.57	493.08	388.72	607.91	288.93	532.73	358.33	507.05
11.611	1	0.13	0.1	0.03	0.48	0.06	0.22	0.36	2.59	3.21	99.04	1.57	0	95.84	17.95	11.64	0.2	0.62	6.04	0.76	0.1	0.03	0	0.03	0.24	3.21	0.06	2.59	23.89	14.53	0	0.04	4.69	0	0	0	13.02	-6.31	-4.67	77.06	108.09	1062.3	462.92	1230.44	643.92	1087.48	507.39	1195.41	501.49
11.644	0	0.1	0.11	0.02	0.09	0.06	0.1	0.06	0.57	0.15	99.79	0.33	1.66	52.21	0.04	0.01	0.57	0.02	0.48	0.38	2.27	0.01	0	0.01	0.15	0	0.31	0.26	0	0.15	0.05	0.92	8.26	0	0	0	-11.06	-21.56	-13.84	65.92	74.55	268.6	498.42	379.94	613.17	280.05	537.16	350.32	512.27
11.644	1	0.13	0.11	0.03	0.41	0.07	0.23	0.32	2.15	3.65	99.18	1.39	0	96.28	18.05	8.18	0.18	0.47	8.43	1.25	0.1	0.05	0	0.03	0.16	3.65	0.07	2.15	22.27	15.78	0.01	0.22	4.97	0	0	0	12.88	-5.73	-3.62	77.27	109.65	1064.08	464.59	1229.64	641.94	1087.97	507.19	1197.58	504.3
11.678	0	0.1	0.1	0.02	0.1	0.06	0.1	0.06	0.51	0.13	99.79	0.33	2.04	53.55	0.04	0.01	0.51	0.01	0.42	0.26	1.58	0.01	0	0.01	0.19	0	0.26	0.23	0	0.13	0.05	0.73	8.34	0	0	0	-6.05	-21.29	-13.62	64.58	73.16	263.63	500.8	373.61	615.48	274.95	538.27	344.59	515.85
11.678	1	0.13	0.11	0.03	0.37	0.09	0.26	0.3	1.12	3.6	99.26	1.4	0.72	94.99	19.14	5.38	0.15	0.31	12.54	2.15	0.13	0.11	0	0.03	0.16	3.6	0.08	1.12	21.25	16.2	0.01	17.57	5.49	0	0	0	13.29	-7.29	-4.11	77.61	105.33	1067.61	469.06	1227.27	640.37	1090.45	510.95	1195.7	506.66
11.711	0	0.1	0.11	0.02	0.1	0.06	0.1	0.06	0.5	0.11	99.78	0.33	1.58	59.67	0.03	0.01	0.5	0.01	0.51	0.22	1.66	0	0	0.01	0.24	0	0.21	0.19	0	0.11	0.07	0.39	7.9	0	0	0	-10.25	-20.04	-13.5	64.82	74.28	256.62	505	365.3	617.67	266.63	541.29	337.57	519.27
11.711	1	0.12	0.12	0.03	0.38	0.08	0.32	0.29	0.76	3.85	99.23	1.56	0	95.77	22.94	3.76	0.17	0.2	10.27	2.55	0.14	0.06	0	0.03	0.15	3.85	0.08	0.76	18.79	12.75	0.01	66.7	5.14	0	0	0	3.15	-6.41	-2.77	76.06	106.39	1067.54	474.33	1220.34	635.79	1087.49	511.99	1193.84	509.13
11.745	0	0.1	0.12	0.02	0.1	0.05	0.1	0.06	0.49	0.1	99.75	0.33	0	32.37	0.02	0.01	0.49	0.01	0.75	0.13	1.53	0	0	0.01	0.31	0	0.16	0.08	0	0.1	0.08	0.31	6.07	0	0	0	-11.44	-25.68	-14.77	64.6	75.05	252.77	505.34	362.14	617.28	262.75	546.07	332.35	517.98
11.745	1	0.1	0.12	0.02	0.29	0.08	0.3	0.21	0.3	3.38	99.4	0.78	0	96.22	21.68	2.29	0.16	0.15	9.62	3	0.2	0.08	0	0.03	0.13	3.38	0.09	0.3	10.47	7.78	0.02	19.14	5.36	0	0	0	5.95	-5.81	-0.64	77	103.15	1064.96	479.2	1213.33	637.29	1086.11	514.55	1189.26	514.41
11.778	0	0.11	0.14	0.02	0.11	0.04	0.11	0.06	0.48	0.07	99.72	0.33	0	22.82	0.02	0.01	0.48	0.01	0.72	0.07	1.66	0	0	0.01	0.38	0	0.12	0.08	0	0.07	0.11	0.76	4.62	0	0	0	-13.93	-28.09	-14.17	65.84	79.52	248.22	502.54	359.42	616.09	256.28	543.61	330.55	515.17
11.778	1	0.11	0.12	0.02	0.23	0.09	0.25	0.17	0.19	3.16	99.49	0.48	0.85	97.55	18.02	1.55	0.19	0.1	10.49	4.66	0.28	0.12	0	0.03	0.1	3.16	0.12	0.15	7.21	6.62	0.02	12.06	6.07	0	0	0	4.17	-3.59	-0.83	76.22	104.46	1058.99	482.07	1205.69	637.79	1078.52	517.22	1182.98	516.29
11.811	0	0.11	0.14	0.02	0.11	0.04	0.11	0.06	0.44	0.06	99.72	0.33	0	53.16	0.01	0.01	0.44	0.01	0.73	0.04	1.65	0.01	0	0.01	0.43	0	0.11	0.04	0	0.06	0.12	2.45	4.33	0	0	0	-13.8	-21.37	-14.35	67.37	79.09	246.95	501.22	357.33	614.14	254.86	540.29	329.48	514.07
11.811	1	0.12	0.12	0.02	0.2	0.08	0.23	0.14	0.26	3.47	99.54	0.37	0.28	97.96	15.87	0.8	0.26	0.06	8.5	7.44	0.48	0.16	0	0.02	0.09	3.47	0.11	0.08	5.97	6.14	0.03	2.67	6	0	0	0	11.46	-2.64	-1.39	75.93	106.96	1053.03	487.79	1198.94	641.26	1070.47	522.79	1177.36	526.84
11.845	0	0.11	0.15	0.02	0.11	0.04	0.12	0.06	0.51	0.04	99.69	0.33	0	39.24	0.01	0	0.51	0.01	0.57	0.03	1.88	0.01	0	0.01	0.46	0	0.1	0.03	0	0.04	0.16	1.39	3.21	0	0	0	-9.32	-24.19	-14.69	68.56	79.18	246.68	493.52	358.53	608.11	254.57	533.45	329.65	508.29
11.878	0	0.12	0.16	0.02	0.11	0.03	0.12	0.06	0.55	0.03	99.68	0.33	0	48.24	0.01	0	0.55	0.01	0.52	0.03	2.08	0.01	0	0.01	0.47	0	0.09	0.03	0	0.03	0.23	0.85	2.5	0	0	0	-7.66	-22.35	-15.2	69.21	79.59	249.86	489.06	361.17	603.1	257.24	529.72	332.39	503.5
11.911	0	0.12	0.16	0.03	0.11	0.03	0.12	0.06	0.55	0.03	99.67	0.33	0	53.73	0.01	0	0.55	0.01	0.5	0.03	2.37	0.02	0	0.02	0.44	0	0.06	0.03	0	0.03	0.25	0.54	2.45	0	0	0	-1.06	-21.25	-15.41	69.33	81.27	252.65	481.26	367.4	598.25	260.04	522.99	337.77	499.28
11.945	0	0.12	0.17	0.03	0.12	0.03	0.12	0.06	0.71	0.02	99.66	0.33	0	46.46	0.01	0	0.71	0	0.47	0.03	2.74	0.02	0	0.02	0.45	0	0.06	0.04	0	0.02	0.51	1.34	1.9	0	0	0	-7.67	-22.71	-15.39	71.29	80.08	254.71	476.69	370.89	595.94	263.78	517.74	339.84	492.68
11.978	0	0.12	0.17	0.03	0.12	0.03	0.12	0.06	0.75	0.02	99.66	0.33	0	16.1	0.01	0	0.75	0	0.56	0.03	1.98	0.02	0	0.02	0.5	0	0.06	0.02	0	0.02	0.51	1.27	1.89	0	0	0	-7.24	-30.25	-16.87	72.95	78.74	261.11	474.07	376.45	591.69	269.49	517.66	343.12	489.75
12.011	0	0.12	0.17	0.03	0.12	0.03	0.12	0.06	0.84	0.03	99.65	0.33	0	28.54	0.01	0	0.7	0	0.88	0.04	1.48	0.02	0	0.03	0.73	0	0.09	0.04	0	0.02	0.84	1.39	1.65	0	0	0	-5.97	-26.59	-17.3	72.89	77.73	267.94	471.58	381.86	587.92	276.33	514.4	349.09	487.08
12.045	0	0.12	0.18	0.03	0.12	0.03	0.13	0.06	1.22	0.04	99.65	0.33	0	31.97	0.01	0	0.58	0	1.12	0.06	1.54	0.02	0	0.04	1.06	0	0.13	0.06	0	0.01	1.22	2.27	1.45	0	0	0	-5.38	-25.78	-17.5	72.77	78.03	272.23	467.76	385.97	583.57	280.26	510.76	353.36	483.47
12.078	0	0.12	0.17	0.03	0.12	0.03	0.13	0.06	1.34	0.05	99.66	0.33	0	54.86	0.01	0	0.54	0	2.49	0.12	1.3	0.02	0	0.05	1.34	0	0.19	0.22	0	0.01	1.18	0.17	1.66	0	0	0	3.03	-21.02	-17.71	72.22	74.28	279.42	467.08	392.96	582.54	288.73	507.49	360.24	487.39
12.112	0	0.12	0.17	0.03	0.12	0.04	0.13	0.06	2.18	0.05	99.66	0.33	0	73.1	0.01	0	0.38	0.01	5.88	0.21	1.87	0.04	0	0.05	1.35	0	0.23	2.18	0	0.01	1.33	0.25	1.89	0	0	0	3.06	-17	-15.23	72.25	80.56	282.24	466.48	395.81	582.42	289.56	507.26	367.17	485.67
12.145	0	0.12	0.16	0.02	0.12	0.05	0.13	0.06	2.35	0.05	99.68	0.33	0	54.87	0.02	0	0.32	0.01	8.32	0.42	1.39	0.05	0	0.05	1.36	0	0.24	2.35	0	0.02	1.24	0.43	2.39	0	0	0	4.27	-21.02	-15.27	72.48	78.72	285.01	465.61	399.97	583.52	293.68	506.24	369.76	486.02
12.178	0	0.12	0.16	0.02	0.12	0.06	0.13	0.06	1.72	0.04	99.68	0.33	1.08	65.45	0.02	0	0.26	0.01	12.08	0.46	0.64	0.04	0	0.04	0.93	0.01	0.28	1.72	0	0.02	1.2	0.34	2.72	0	0	0	8.61	-18.81	-15	72.05	77.98	289.31	465.82	404.05	583.46	298.23	505.49	374.3	488.34
12.212	0	0.12	0.16	0.02	0.12	0.05	0.13	0.06	1.72	0.05	99.69	0.33	0	59.21	0.02	0	0.21	0.01	7.11	0.53	0.51	0.02	0	0.05	0.86	0.01	0.28	1.72	0	0.03	1.1	0.68	2.92	0	0	0	5.92	-20.14	-14.35	72.45	74.63	291.99	468.49	403.79	584.11	301.9	506.19	374.63	489.46
12.245	0	0.12	0.15	0.02	0.12	0.05	0.12	0.06	1.45	0.04	99.69	0.33	0	50.95	0.02	0	0.2	0.01	5.7	0.58	0.34	0.02	0	0.04	0.87	0.01	0.29	1.45	0	0.04	1.21	0.36	3.08	0	0	0	5.55	-21.81	-12.23	72.7	75.75	294.45	471.29	405.03	585.86	304	507.43	378.32	492.76
12.278	0	0.12	0.15	0.02	0.11	0.04	0.12	0.06	1.48	0.04	99.7	0.33	0	45.62	0.03	0	0.21	0.02	3.81	0.73	0.37	0.01	0	0.04	0.73	0.03	0.29	1.48	0	0.04	1.2	0.11	3.49	0	0	0	8.95	-22.88	-12.92	72.88	75.36	295.36	471.57	405.93	585.26	304.46	508.05	378.65	494.83
12.312	0	0.12	0.14	0.02	0.11	0.05	0.12	0.06	3.01	0.06	99.72	0.33	0	58.78	0.03	0	0.22	0.02	3.6	0.8	0.72	0.02	0	0.05	0.65	0.07	0.36	3.01	0	0.06	1.62	0.21	4.31	0	0	0	8.29	-20.22	-11.47	72.61	76.81	295.37	472.06	405.39	586.17	304.45	507.82	380.06	494.34
12.345	0	0.12	0.14	0.02	0.11	0.05	0.12	0.06	2.6	0.07	99.72	0.33	0	54.79	0.05	0	0.22	0.01	3.8	0.67	0.87	0.02	0	0.05	0.6	0.08	0.34	2.6	0	0.07	1.86	0.12	4.38	0	0	0	8.19	-21.04	-11.11	73.17	71.99	294.3	471.55	405.74	587.27	306.74	504.41	378.29	496.57
12.378	0	0.11	0.13	0.02	0.11	0.05	0.11	0.06	2.24	0.08	99.73	0.33	0	42.25	0.06	0	0.19	0.01	3.2	0.42	1.2	0.03	0	0.05	0.71	0.1	0.42	2.24	0	0.08	2.21	0.17	4.93	0	0	0	7.66	-23.56	-10.71	72.88	72.34	293.7	470.36	405.44	586.88	306.23	503.63	378.03	494.77
12.412	0	0.1	0.12	0.02	0.1	0.06	0.11	0.06	2.67	0.13	99.76	0.33	0.91	46.02	0.09	0	0.15	0.01	2.58	0.21	1.32	0.02	0	0.05	0.86	0.14	0.5	1.81	0	0.13	2.67	0.36	6.6	0	0	0	2.66	-22.8	-9.74	72.44	73.38	293.77	469.34	404.32	585.29	305.96	502.38	378.43	490.91
12.445	0	0.1	0.11	0.02	0.1	0.06	0.11	0.06	2.78	0.14	99.77	0.33	1.36	34.25	0.13	0	0.14	0.01	2.09	0.16	0.86	0.01	0	0.04	1.28	0.15	0.62	1.19	0	0.15	2.78	0.36	6.99	0	0	0	1.19	-25.26	-9.86	73.53	68.02	295.07	468.84	404.03	583.55	309.32	500.1	376.63	490.3
12.479	0	0.1	0.1	0.02	0.1	0.07	0.1	0.06	3.33	0.23	99.8	0.33	3.19	22.68	0.23	0	0.09	0.01	2.73	0.13	0.47	0.01	0	0.04	1.62	0.26	0.81	1.72	0	0.23	3.33	0.23	8.48	0	0	0	-2.67	-28.13	-8.49	74.47	67.49	297.55	468.1	404.72	580.77	311.81	497.81	378.69	488.75
12.512	0	0.09	0.09	0.02	0.09	0.08	0.1	0.06	3.58	0.3	99.8	0.33	4.59	30.21	0.3	0	0.09	0.01	2.93	0.12	0.53	0.01	0	0.03	2.03	0.37	0.99	1.5	0	0.27	3.58	0.15	9.79	0	0	0	-1.87	-26.19	-11.27	74.71	66.94	303.45	467.73	410.16	578.56	316.37	498.75	382.54	488.64
12.545	0	0.09	0.09	0.02	0.09	0.09	0.1	0.06	3.61	0.39	99.8	0.33	5.01	20.61	0.42	0.01	0.09	0.01	3.68	0.09	0.43	0	0	0.04	2.53	0.39	1.23	2.02	0	0.29	3.61	0.24	10.08	0	0	0	-1.05	-28.74	-10.8	74.88	65.5	306.44	465.59	414.11	577.85	320.71	496.07	385.62	487.31
12.579	0	0.09	0.08	0.02	0.09	0.11	0.1	0.06	5.31	0.39	99.78	0.41	6.39	43.31	0.39	0.01	0.07	0.01	4.14	0.07	0.68	0.01	0	0.03	3.08	0.5	1.17	2.67	0	0.41	5.31	0.07	11.52	0	0	0	5.13	-23.35	-13.47	73.68	68.08	313.08	462.87	422.01	574.95	325.2	495.86	392.64	486.53
12.579	1	0.05	0	0.03	0.93	6.73	0.07	4.97	1.05	23.78	86.54	59.39	39.98	94.61	25.85	38.98	0.14	0.66	19.28	0.27	0.2	0.01	0	0.01	0.65	23.78	0.22	1.05	59.09	43.71	0.01	0.01	41.3	0	0	0	9.05	-7.67	-7.14	70.69	107.4	1032.98	469.14	1231.34	685.92	1071.85	521.6	1178.52	509.05
12.612	0	0.09	0.08	0.02	0.09	0.1	0.1	0.06	5.94	0.35	99.79	0.38	5.1	21.14	0.35	0.01	0.08	0.01	3.96	0.05	1.3	0.01	0	0.04	4.25	0.58	1.08	3.49	0	0.41	5.94	0.04	11.02	0	0	0	7.09	-28.58	-12.22	74.31	65.38	317.75	463.47	426.11	575.7	331.44	494.95	396.49	488.38
12.612	1	0.08	0.02	0.03	0.36	1.67	0.14	0.83	2.45	19.25	96.67	6.77	26.07	64.16	19.25	15.26	0.43	0.53	25.06	1.15	0.47	0.08	0	0.03	2.27	40.26	0.19	2.45	35.63	30.17	0	0.05	25.39	0	0	0	9.36	-19.09	-4.68	70.32	104.82	1038.36	467.35	1232.97	679.51	1078.15	516.14	1182.8	510.15
12.645	0	0.1	0.09	0.02	0.09	0.1	0.1	0.06	7.79	0.4	99.8	0.36	2.84	19.91	0.4	0.01	0.08	0.02	3.56	0.05	2.21	0.02	0	0.04	6.14	0.77	1.03	7.79	0	0.39	7.68	0.07	10.66	0	0	0	5.43	-28.96	-12.28	75.09	63.46	323.79	465.55	431.21	576.04	338.02	495.43	401.34	491.16
12.645	1	0.07	0.03	0.02	0.17	1.44	0.13	0.31	3.75	13.69	97.11	2.65	25.53	69.2	13.69	7.08	0.61	0.52	24.73	1.26	0.65	0.13	0	0.02	1.93	31.58	0.22	3.75	18.52	20.36	0	0.05	24.25	0	0	0	7.09	-17.95	-8.49	69.47	105.09	1040.24	466.98	1234.03	675.44	1076.31	517.33	1181.06	508.83
12.679	0	0.11	0.1	0.03	0.09	0.08	0.11	0.06	9.37	0.4	99.78	0.33	0	38.92	0.4	0	0.1	0.02	2.58	0.06	2.92	0.07	0	0.06	10.21	0.92	0.91	7.39	0	0.35	11.1	0.12	9.37	0	0	0	4.67	-24.25	-12.68	75.24	67.56	333	468.35	440.39	580.08	345.26	501.3	411.91	490.25
12.679	1	0.1	0.03	0.03	0.21	1.02	0.13	0.34	3.15	13.5	97.97	3.16	22.53	87.82	13.5	5.89	0.68	0.57	23.12	1.37	0.78	0.1	0	0.02	1.45	33.45	0.17	3.15	27.61	23.91	0	0.04	21.89	0	0	0	11.02	-12.12	-10.33	71.56	111	1040.54	465.16	1234.99	672.36	1072.17	517.98	1182.82	509.2
12.712	0	0.13	0.1	0.04	0.09	0.07	0.14	0.06	8.22	0.35	99.71	0.47	0	28.94	0.35	0	0.11	0.03	1.83	0.06	2.98	0.14	0	0.1	22.03	0.88	0.78	8.33	0	0.31	11.42	0.16	8.22	0	0	0	4.19	-26.49	-12.38	75.13	67.56	340.02	469.3	447.58	581.11	352.34	502.15	419.05	491.42
12.712	1	0.12	0.04	0.03	0.23	0.75	0.13	0.38	3	11.76	98.5	3.73	19.65	86.51	11.76	6.1	0.85	0.61	22.66	1.94	1.73	0.22	0	0.02	1.15	35.76	0.13	3	30.22	27.6	0	0.08	19.39	0	0	0	12.4	-12.71	-10.7	72.09	113.25	1040.4	463.58	1237.3	673.37	1071.59	518.04	1184.43	508.38
12.746	0	0.14	0.12	0.08	0.1	0.05	0.21	0.06	6.74	0.24	99.58	1.56	0	24.96	0.24	0	0.13	0.02	0.82	0.06	2.3	0.46	0	0.22	39.42	1.4	0.38	2.71	0	0.32	14.55	0.18	6.74	0	0	0	5.02	-27.5	-13.4	75.73	68.54	347.51	471.76	456.31	583.67	359.1	505.57	426.84	495.06
12.746	1	0.13	0.04	0.04	0.22	0.59	0.13	0.44	1.16	11.08	98.81	3.7	17.83	72.07	11.08	4.67	1.16	0.57	18.99	2.39	2.97	0.14	0	0.02	0.83	35.26	0.13	0.81	33.8	33.44	0	0.12	19.15	0	0	0	13.99	-17.26	-10.83	72.77	108.75	1043.17	463.73	1236.54	670.77	1074.89	517.78	1183.2	507.99
12.779	0	0.18	0.13	0.16	0.11	0.04	0.32	0.06	4.96	0.39	99.37	6.89	0	41.56	0.2	0	0.16	0.03	0.58	0.06	2.36	0.39	0	0.39	58.58	1.82	0.2	2.62	0.01	0.3	14.32	0.08	4.96	0	0	0	8.07	-23.7	-14.14	75.99	70.09	357.01	472.83	468.14	587.44	368.69	508.03	437.87	496.77
12.779	1	0.13	0.04	0.04	0.22	0.61	0.12	0.36	1.02	10.78	98.78	3.44	18.78	83.32	10.78	4.82	1.02	0.57	17.61	2.09	2.07	0.11	0	0.02	0.7	30.03	0.14	0.64	34.24	29.1	0.01	1.18	20.05	0	0	0	15.54	-13.96	-13.18	75.08	110.62	1043.64	467.42	1230.63	665.83	1069.45	523.83	1179.06	509
12.812	0	0.2	0.15	0.28	0.11	0.04	0.42	0.06	3.83	0.6	99.16	19.65	0	37.68	0.19	0	0.21	0.03	0.4	0.06	3.27	0.49	0	0.6	72.54	2.59	0.08	2.02	0.01	0.27	14.08	0.47	3.83	0	0	0	6.13	-24.52	-13.51	76.16	70.44	365.1	475.23	475.69	590.48	376.92	510.85	445.99	497
12.812	1	0.11	0.04	0.03	0.18	0.64	0.11	0.28	0.71	9.34	98.71	2.19	20.17	74.1	9.34	4.68	0.71	0.52	16.55	2.14	1.62	0.14	0	0.02	0.57	26.93	0.16	0.44	29.48	24.23	0.01	4.83	21.1	0	0	0	10.67	-16.74	-11.96	73.6	102.46	1045.47	471.59	1225.92	664.15	1073.81	523.27	1175.43	510.23
12.846	0	0.21	0.16	0.45	0.11	0.03	0.51	0.06	2.73	1.37	98.98	37.6	-4.37	60.9	0.25	0	0.3	0.03	0.35	0.08	5.97	0.61	0	1.37	81.06	3.84	0.04	1.35	0.01	0.18	11.86	0.34	2.73	0	0	0	2.62	-19.78	-15.01	76.95	71.94	378.74	479.52	490.7	594.92	389.89	515.95	460.16	500.56
12.846	1	0.11	0.04	0.02	0.14	0.6	0.1	0.18	0.56	7.14	98.8	1.79	20.86	78.56	7.14	2.7	0.56	0.41	14.09	2.45	0.59	0.11	0	0.01	0.48	27.29	0.13	0.26	24.58	18.22	0.01	5.24	21.75	0	0	0	12.43	-15.51	-12.07	75.07	102.01	1047.11	475.5	1223.31	663.69	1073.65	527.06	1174.71	513.22
12.879	0	0.23	0.17	0.66	0.11	0.03	0.6	0.06	2.03	2.08	98.69	56.14	-8.37	49.77	0.31	0	0.5	0.03	0.41	0.13	8.62	0.55	0	2.08	87.79	5.95	0.03	1.77	0.01	0.15	11.85	0.47	2.03	0	0	0	6.23	-22.05	-15.51	76.52	69.04	384.99	481.18	495.73	596.99	397.16	518.15	464.16	501.53
12.879	1	0.09	0.03	0.02	0.11	0.57	0.08	0.14	0.41	4.86	98.86	1.98	21.34	87.88	4.86	2.14	0.41	0.29	11.9	1.78	0.3	0.09	0	0.01	0.25	23.16	0.12	0.21	19.54	14.22	0.01	0.76	22.38	0	0	0	-0.33	-12.09	-9.06	69.86	108.09	1049.39	486.44	1223.89	671.21	1074.26	534.25	1181.37	519.68
12.912	0	0.21	0.17	0.56	0.1	0.03	0.53	0.06	2.16	2	98.87	46.97	-7.19	54.29	0.4	0.01	0.59	0.03	0.71	0.21	9.61	0.32	0	2	82.21	6.54	0.02	1.25	0.01	0.12	9.65	0.74	2.16	0	0	0	-1.89	-21.14	-19.63	76.78	67.9	395.03	484.88	506.73	599.2	406.71	523.55	471.49	503.2
12.912	1	0.09	0.03	0.02	0.11	0.55	0.08	0.11	0.37	4.38	98.9	1.96	21.15	88.62	4.38	1.94	0.37	0.19	11.33	1.71	0.32	0.1	0	0.01	0.18	22.6	0.08	0.21	16.44	10.96	0.01	2.26	22.31	0	0	0	3.01	-11.74	-5.32	71.45	108.49	1051.35	489.12	1222.48	672.15	1077.25	533.7	1185.31	524.08
12.946	0	0.21	0.17	0.49	0.1	0.03	0.54	0.06	2.15	3.97	98.91	37.44	-6.85	34.83	0.38	0.01	0.99	0.02	2.15	0.4	10.38	0.29	0	3.97	76.56	8.93	0.02	2.1	0.01	0.1	6.76	0.54	2.01	0	0	0	7.89	-25.13	-17.58	75.75	67.83	399.97	485.77	508.44	598.62	410.79	524.67	475.79	505.26
12.946	1	0.08	0.03	0.02	0.09	0.53	0.07	0.1	0.33	2.52	98.94	2.13	21.39	94.38	2.52	1.6	0.33	0.13	9.56	1.43	0.39	0.12	0	0.01	0.14	19.32	0.08	0.19	12.72	8.87	0.01	0.88	22.86	0	0	0	-4.14	-7.89	-5.29	69.05	112.39	1055.17	495.33	1225.8	674.79	1078.73	538	1190.84	530.04
12.979	0	0.2	0.16	0.23	0.11	0.05	0.46	0.06	6.31	4	99.09	11.4	0	47.08	0.37	0.01	1.07	0.02	6.31	0.7	5.95	0.25	0	4	61.5	7.7	0.02	4.04	0.01	0.11	4.61	0.2	2.58	0	0	0	4.13	-22.58	-16.02	75.42	66.33	403.75	487.42	510.08	598.53	415.31	523.38	479.31	505.96
12.979	1	0.08	0.03	0.02	0.08	0.5	0.07	0.08	0.34	1.4	99.01	2.06	20.96	91.48	1.4	1.2	0.34	0.07	8.9	1.14	0.7	0.15	0	0.01	0.13	15.19	0.07	0.29	9.45	7.57	0.01	0.4	22.65	0	0	0	-5.46	-10.13	-3.55	68.36	110.21	1059.56	501.72	1227.07	678.47	1084.14	541.95	1194.19	535.97
13.012	0	0.21	0.16	0.15	0.11	0.08	0.48	0.06	15.58	4.07	99.05	10.85	0	34.82	0.47	0.01	1.25	0.02	15.58	1.1	4.07	0.19	0	5.9	51.55	7.14	0.05	9.87	0.01	0.09	3.66	0.25	2.97	0	0	0	1.5	-25.13	-16.91	75.84	66.66	406.62	487.61	513.76	599.08	417.97	524.68	481.78	505.39
13.012	1	0.07	0.04	0.02	0.08	0.39	0.07	0.08	0.3	0.98	99.22	1.73	18.98	91.28	0.98	1.28	0.3	0.06	6.84	0.7	0.75	0.15	0	0.01	0.14	13.53	0.06	0.28	7.16	6.55	0.02	0.51	21.51	0	0	0	-3.6	-10.26	-2.75	68.75	111.72	1062.61	502.37	1229.67	679.96	1086.97	544.17	1198.31	534.96
13.046	0	0.27	0.16	0.1	0.11	0.2	0.63	0.06	31.61	4.29	98.74	14.97	0	50.19	0.45	0.01	1.7	0.02	31.61	1.97	4.29	0.47	0	11.77	40.11	8.34	0.11	30.44	0.01	0.07	2.76	0.54	3.06	0	0	0	8.64	-21.96	-17.02	75.48	71.12	405.96	484.6	516.07	598.22	415.82	523.81	484.45	505.17
13.046	1	0.07	0.04	0.02	0.08	0.3	0.07	0.08	0.27	0.53	99.39	1.45	17.02	89.62	0.53	1.15	0.27	0.04	4.58	0.5	0.66	0.18	0	0.01	0.12	12.5	0.04	0.15	5.71	5.71	0.02	0.97	20.39	0	0	0	-11.21	-11.22	-1.22	67.29	112.35	1065.98	507.86	1231.57	681.55	1090.55	547.47	1202.6	539.36
13.079	0	0.3	0.15	0.07	0.11	0.22	0.5	0.06	32.1	3.36	99.01	16.23	0	47.91	0.36	0.01	1.71	0.01	32.1	2.95	3.36	0.44	0	11.11	29.42	7.22	0.24	40.81	0.01	0.08	1.99	0.37	3.73	0	0	0	10.11	-22.42	-19.07	75.81	66.45	406.92	484.91	515.87	596.74	417.79	523.37	482.09	506.59
13.079	1	0.08	0.05	0.02	0.08	0.23	0.07	0.07	0.24	0.42	99.55	1.13	14.56	87.6	0.42	0.98	0.24	0.02	2.73	0.25	0.47	0.15	0	0	0.11	11.27	0.02	0.07	4.57	4.78	0.03	22.12	18.68	0	0	0	-14.16	-12.22	-0.07	66.86	111.7	1068.73	512.3	1234.88	685.06	1094.94	552.37	1206.27	543.28
13.113	0	0.21	0.16	0.05	0.11	0.15	0.47	0.06	20.45	4.71	99.05	2.05	0	54.16	0.29	0.01	2.58	0.01	24.77	4.49	4.71	0.34	0	15.35	17.8	8.54	0.37	20.45	0.01	0.07	0.87	0.33	3.75	0	0	0	6.15	-21.17	-18.93	75.98	67.14	406.81	485.06	514.41	594.37	416.72	522.79	481.71	505.95
13.113	1	0.08	0.06	0.02	0.08	0.16	0.08	0.07	0.19	0.29	99.69	0.79	11.4	90.6	0.29	1.03	0.19	0.02	1.33	0.14	0.36	0.14	0	0	0.11	8.69	0.02	0.02	2.68	2.88	0.04	47.91	16.16	0	0	0	-16.14	-10.67	0.02	66.56	117.25	1073.27	516.39	1240.23	688.82	1097.17	556.7	1214.05	547.36
13.146	0	0.18	0.15	0.04	0.11	0.13	0.39	0.06	15.05	6.43	99.23	1.04	0	63.31	0.27	0.01	2.91	0.01	21.17	6.43	4.39	0.3	0	15.05	9.16	7.7	0.48	10.55	0.01	0.09	0.5	0.32	4.17	0	0	0	10.08	-19.27	-18.38	75.92	69.56	402.71	485.57	511.76	595.78	411.92	523.73	479.78	508.46
13.179	0	0.16	0.15	0.04	0.11	0.09	0.31	0.06	12.45	6.34	99.39	0.5	0	54.66	0.2	0.01	3.04	0.01	13.4	6.34	4.81	0.15	0	12.45	9.05	7.17	0.62	3.96	0.01	0.1	0.42	0.38	4.55	0	0	0	9.1	-21.06	-16.89	76.01	70.58	396.72	489.11	507.1	601.57	406.6	526.76	475.64	512.13
13.213	0	0.15	0.14	0.04	0.11	0.09	0.25	0.06	9.98	6.78	99.5	0.37	0	58.33	0.19	0.01	4.21	0.01	11.52	6.14	6.78	0.11	0	9.98	7.69	10.87	0.64	2.44	0.01	0.14	0.22	0.56	5.69	0	0	0	7	-20.32	-15.42	75.59	70.22	389.81	491.14	501.87	606.04	401.4	526.87	470.6	514.93
13.246	0	0.15	0.13	0.04	0.1	0.09	0.22	0.06	8.38	8.38	99.57	0.33	0	51.63	0.19	0	4.83	0.01	10.65	7.93	8.72	0.12	0	8.38	6.29	9.79	0.59	2.33	0.01	0.15	0.2	0.85	6.39	0	0	0	3.14	-21.67	-15.24	75.74	70.14	383.09	494.61	496.86	611.04	395.55	529.86	464.75	518.38
13.279	0	0.16	0.12	0.03	0.1	0.09	0.2	0.06	7.21	7.21	99.6	0.33	0	34.59	0.2	0.01	5.3	0.01	7.91	7.92	6.34	0.23	0	7.21	6.09	9.83	0.37	3.9	0.01	0.13	0.23	0.56	7.93	0	0	0	13.74	-25.19	-12.93	75.5	57.4	377.85	489.79	492.52	611.22	399.32	519.87	456.71	518.81
13.313
13.346
13.379
13.413
13.446
13.48
13.513
13.546
13.58
13.613
13.646
13.68
13.713
13.747
13.78
13.813
13.847
13.88
13.913
13.947
13.98
14.013
14.047
14.08	0	2	0.36	1.21	0.34	0.95	18.94	0.11	44.38	24.5	62.11	94.28	-46.51	26.45	14.39	0.01	56.71	1.37	44.38	11.62	41.86	0.92	0	24.5	71.5	7.83	0.02	59.88	0.01	1.48	0.04	0.88	10.5	0	0	0	9.96	-27.11	-9.16	74.34	79.08	238.32	459.76	368.9	596.95	256.78	495.42	335.74	491.05
14.114	0	1.2	0.11	0.95	0.16	3.91	15.24	0.1	44.62	35.34	69.52	91.47	-34.04	49.65	13.05	0.01	47.6	0.34	44.62	13.15	42.74	0.68	0	35.34	75.26	6.99	0.03	72.39	0.01	0.93	0.11	1.2	23.3	0	0	0	7.56	-22.07	-14.12	75.05	77.18	234.91	457.27	365.03	592.46	251.6	496.11	328.1	485.86
14.147	0	0.71	0.07	0.68	0.1	3.64	7.98	0.08	31.44	36.19	84.04	84.17	-26.55	71.96	8.22	0.01	44.93	0.17	31.44	10.8	42.31	0.81	0	36.19	69.2	5.67	0.03	60.7	0.01	0.82	0.05	0.63	29.34	0	0	0	13.41	-17.29	-13.87	75.49	80.17	228.33	457.52	356.81	590.44	242.73	496.84	322.37	487.62
14.18	0	0.46	0.08	0.48	0.11	1.1	4.8	0.08	24.71	33.57	90.41	61.93	-25.29	60.61	5.8	0.01	40.75	0.1	19.04	6.62	38.92	0.51	0	33.57	58.63	3.07	0.04	41.37	0.01	1.96	0.04	0.29	24.71	0	0	0	10.63	-19.85	-12.4	75.52	82.54	216.55	461.31	344.77	593.02	230.1	499.43	312.3	491.93
14.214	0	0.44	0.17	0.38	0.14	0.19	2.61	0.07	14.64	23.05	94.78	38.17	-27.69	81.3	3.1	0.01	39.29	0.08	7.51	4.14	33.41	0.41	0	23.05	48.04	2.6	0.05	22.18	0.02	3.2	0.03	0.97	14.64	0	0	0	12.6	-14.65	-14.32	75.01	79.24	210.93	463.14	338.41	594.85	225.29	502.08	303.96	492.64
14.247	0	0.39	0.18	0.2	0.16	0.14	1.74	0.07	13.83	17.18	96.52	22.17	-20.39	80.17	2.52	0.01	39.05	0.11	3.49	3.14	26.13	0.34	0	17.18	38.65	1.73	0.09	12.22	0.02	3.03	0.02	0.18	13.83	0	0	0	6.63	-15.01	-11.91	74.92	79.21	197.38	471.38	324.08	603.67	212.99	508.33	291.58	498.49
14.28	0	0.37	0.18	0.1	0.16	0.11	1.29	0.07	11.92	16.24	97.42	8.24	-13.52	89.63	1.95	0.02	32.75	0.15	2.81	2.84	17.37	0.26	0	16.24	30.58	1.68	0.14	14.64	0.02	3.21	0.02	0.31	11.92	0	0	0	12.07	-11.22	-13.1	72.85	74.52	193.81	474.59	316.13	602.51	209.41	510.63	283.46	502.32
14.314	0	0.4	0.22	0.08	0.19	0.08	1	0.07	9.59	11.52	98	4.65	-11.76	97	1.87	0.03	33.48	0.22	2.57	3.07	14.85	0.26	0	11.52	22.25	1.17	0.18	13.57	0.03	2.95	0.02	0.15	9.59	0	0	0	10.72	-4.62	-8.84	75.04	71.73	188.46	487.14	307.65	614.73	206.79	519.89	278.17	512.9
14.347	0	0.34	0.23	0.05	0.19	0.07	0.55	0.07	7.74	6.19	98.9	1.7	-5.48	98.72	1.38	0.06	29.8	0.24	2.46	2.26	11.94	0.17	0	6.19	9.43	1.13	0.26	13.04	0.04	3.48	0.02	0.11	7.74	0	0	0	12.65	-0.28	-8.79	72.14	66.68	187.66	492.4	301.67	614.88	206.33	523.31	272.78	517.72
14.38	0	0.25	0.21	0.03	0.18	0.06	0.34	0.07	7.19	3.27	99.32	0.73	0	97.58	0.96	0.1	24.16	0.37	2.24	1.59	8.37	0.12	0	2.78	3.24	0.98	0.48	7.02	0.05	3.27	0.01	0.08	7.19	0	0	0	9.49	-3.52	-8.24	73.92	62.04	184.99	501.7	295.04	620.83	204.66	531.16	266.34	524.52
14.414
14.447
14.481
14.514
14.547
14.581	0	0.26	0.17	0.02	0.17	0.11	0.28	0.07	13.3	3.37	99.45	0.87	0	14.26	0.84	0.73	16.79	0.66	13.3	1.86	2.11	1.64	1.36	2.23	0.64	0.86	2.89	16.98	0.06	3.37	0.02	0.04	7.02	0	0	0	-1.18	-30.97	1.87	71.71	36.16	171.69	525.91	287.53	653.3	211.65	549.5	247.8	550
14.614	0	0.34	0.18	0.03	0.17	0.11	0.28	0.07	12.42	3.24	99.33	1.6	0	77.13	0.53	0.17	17.95	0.21	12.42	6.29	4.22	0.35	3.24	1.56	3.65	0.86	5.85	24.13	0.04	3.23	0.03	0.19	7.11	0	0	0	-1.59	-15.92	-4.55	71	55.74	185.78	520.32	293.31	636.04	209.33	547.97	264.54	540.31
14.647	0	0.43	0.2	0.05	0.17	0.07	0.39	0.07	7.95	4.29	99.15	1.27	0	61.58	1.65	0.03	17.34	0.07	7.95	12.53	4.68	0.18	0	0.78	21.69	0.74	2.38	14.14	0.05	4.29	0.03	0.31	5.26	0	0	0	-4.64	-19.64	-7.91	70.29	54.92	192.17	516.98	295.09	626.95	212.55	545.06	266.45	534.53
14.681
14.714
14.748
14.781
14.814
14.848
14.881
14.914
14.948
14.981
15.014
15.048
15.081	0	0.22	0.22	0.06	0.16	0.03	0.32	0.06	1.74	1.2	99.35	1.13	0	2.19	0.39	0	11.11	0.03	0.03	0.01	2	0.3	0	0.5	26.27	0.77	0.03	1.13	0.01	1.2	6.14	5.49	1.74	0	0	0	-14.11	-40.99	2.61	66.26	71.51	292.07	507.06	425.84	647.36	324.03	536.38	395.4	531.82
15.115	0	0.24	0.24	0.09	0.16	0.02	0.4	0.06	0.46	0.66	99.2	8.71	-1.01	1.5	0.46	0	9.87	0.01	0.11	0.02	2.11	0.35	0	0.63	37.95	0.05	0.09	1.53	0.01	0.66	54.23	1.15	0.23	0.08	0	0	-2.62	-42.93	9.49	68.02	62.14	295.92	513.37	421.25	646.58	332.81	537.48	394.74	542.58
15.148	0	0.22	0.2	0.19	0.13	0.02	0.53	0.06	0.38	1.86	98.94	44.69	-3.28	1.81	0.38	0	1.57	0.01	0.22	0.01	1.86	0.34	0.01	5.41	59.4	0	0.14	3.54	0	0.13	88.82	2.27	0.07	0.07	0	0	-8.07	-41.96	7.42	65.8	61.35	298	511.86	422.48	642.42	333.33	540.39	394.6	537.27
15.181	0	0.25	0.2	0.29	0.13	0.02	0.78	0.06	0.38	1.45	98.45	36.22	-7.11	2.82	0.38	0.01	1.02	0.01	0.21	0.01	1.45	0.53	0.02	8.41	72.37	0	0.15	4.86	0	0.08	84.85	1.46	0.05	0.04	0	0	-6.96	-39.7	4.87	63.98	62.64	307.72	512.44	427.89	638.52	338.77	543.15	400.98	535.84
15.215	0	0.28	0.2	0.35	0.13	0.02	0.97	0.06	0.39	1.25	98.06	32.37	-9.78	3.28	0.39	0.01	0.89	0.02	0.3	0.01	1.25	0.8	0.01	11.05	77.19	0	0.14	8.53	0	0.08	82.91	2.42	0.04	0.04	0	0	-10.07	-38.93	5.27	64.13	60.79	308.82	513.38	427.07	637.13	339.91	541.87	400.43	536.18
15.248	0	0.33	0.2	0.42	0.13	0.02	1.28	0.06	0.32	1.32	97.45	33.95	-14.01	3.28	0.32	0.02	0.73	0.03	0.26	0	1.32	0.97	0	14.61	82.51	0.01	0.19	16.52	0	0.09	83.73	1.14	0.03	0.03	0	0	-1.59	-38.92	4.32	63.97	56.15	309.91	513.85	426.45	638.93	341.68	541.08	397.75	538.14
15.281	0	0.34	0.2	0.47	0.13	0.02	1.77	0.06	0.31	1.48	96.45	37.65	-16.71	3.9	0.31	0.03	0.6	0.04	0.15	0	1.48	0.98	0.01	20.01	85.57	0.01	0.19	16.92	0	0.07	81.65	1.97	0.03	0.03	0	0	-5.22	-38.02	7.61	63.83	53.63	309.14	511.47	426.23	635.39	344.13	539.42	397.6	535.31
15.315	0	0.32	0.2	0.43	0.13	0.02	1.85	0.06	0.29	1.7	96.29	33.53	-16.69	3.48	0.29	0.04	0.53	0.05	0.14	0	1.7	0.66	0.01	21.85	83.12	0.02	0.17	16.27	0	0.06	74.81	1.83	0.03	0.03	0	0	-6.73	-38.61	9.29	64.45	51.57	309.91	509.39	427.33	632.36	347.02	539.81	398.04	532.33
15.348	0	0.31	0.19	0.45	0.13	0.02	1.74	0.06	0.27	1.52	96.52	36.99	-15.43	4.63	0.27	0.1	0.47	0.08	0.17	0	1.52	0.35	0.02	19.95	85.18	0.02	0.26	12.16	0	0.06	71.01	1.2	0.03	0.03	0	0	-8.37	-37.12	9.57	63.8	53.35	308.02	507	426.59	631.27	344.87	535.16	398.03	530.79
15.381	0	0.28	0.19	0.43	0.13	0.02	1.38	0.06	0.25	1.39	97.24	34.87	-12.3	3.24	0.2	0.16	0.45	0.16	0.25	0	1.39	0.28	0.02	15.9	84.17	0.02	0.35	6.17	0.01	0.07	69.94	2.78	0.03	0.04	0	0	-3.34	-38.98	7.55	66.06	49.86	308.92	503.86	425.1	627.89	345.1	531.02	394.85	527.81
15.415	0	0.26	0.19	0.36	0.13	0.02	1.14	0.06	0.38	1	97.72	25.95	-9.83	5.44	0.18	0.24	0.42	0.24	0.38	0	1	0.23	0.02	13.94	79.28	0.03	0.41	4.36	0.01	0.07	65.23	2.55	0.04	0.06	0	0	-7.26	-36.28	4.29	65.44	55.42	306.6	499.9	423.32	623.67	338.83	527.9	393.99	522.48
15.448	0	0.25	0.19	0.31	0.13	0.03	1.06	0.06	0.62	0.66	97.89	19.99	-8.22	7.31	0.13	0.22	0.38	0.26	0.62	0	0.66	0.17	0.03	13.7	75.41	0.02	0.58	2.93	0.01	0.06	64.52	2.57	0.04	0.08	0	0	-5.78	-34.7	2.13	66.47	58.97	305.95	497.15	421.53	620.41	334.68	524.53	393.46	519.81
15.482	0	0.24	0.19	0.27	0.13	0.02	0.89	0.06	0.58	0.32	98.23	15.63	-6.5	3.79	0.1	0.17	0.35	0.27	0.58	0	0.32	0.19	0.05	11.6	71.77	0.02	0.75	2.93	0.01	0.06	63.32	0.9	0.04	0.1	0	0	-6.78	-38.17	-0.88	69.75	56.64	307.58	497.39	418.46	616.35	333.44	522.96	389.91	518.5
15.515	0	0.24	0.19	0.26	0.13	0.02	0.93	0.06	0.4	0.31	98.13	15.03	-6.75	1.73	0.08	0.11	0.31	0.21	0.4	0	0.31	0.17	0.03	12.76	71.37	0.01	0.73	2.5	0.01	0.05	66.92	3.18	0.04	0.1	0	0	-11.29	-42.19	-4.63	70.07	56.63	310.77	493.63	418.88	608.69	333.22	520.47	389.2	511.91
15.548	0	0.23	0.2	0.21	0.13	0.02	0.85	0.06	0.39	0.26	98.3	10.82	-5.33	12.82	0.07	0.06	0.3	0.12	0.39	0	0.26	0.18	0.04	13.32	64.62	0.01	0.85	2.34	0.01	0.05	66.69	2.54	0.05	0.11	0	0	-4.79	-31.58	-3.22	70.59	58.61	312.59	494.37	417.46	607.26	333.31	519.28	391.72	514.42
15.582	0	0.24	0.19	0.24	0.13	0.02	1.01	0.06	0.26	0.33	97.98	12.46	-7.08	3.61	0.05	0.03	0.25	0.06	0.26	0	0.33	0.15	0.04	15.26	68.75	0	1.16	2.74	0	0.05	62.75	7.39	0.06	0.09	0	0	-10.02	-38.43	-3.77	71.84	56.29	317.77	493.87	420.3	603.04	338.2	519.19	394.01	511.81
15.615	0	0.23	0.19	0.22	0.13	0.02	0.89	0.06	0.25	0.51	98.21	10.49	-6.31	8.9	0.04	0.02	0.28	0.03	0.25	0	0.51	0.11	0	13.85	66.13	0	1.28	3.68	0	0.05	58.24	6.65	0.06	0.09	0	0	-9	-33.63	-5.26	70.54	58.25	325.93	492.32	425.27	597.84	343.21	518.47	400.73	509.31
15.648	0	0.22	0.19	0.16	0.13	0.02	0.66	0.06	0.46	0.74	98.69	4.69	-3.5	19.35	0.04	0.01	0.25	0.02	0.46	0	0.74	0.08	0	11.91	55.13	0	1.49	5.44	0	0.04	46.4	1.92	0.08	0.1	0	0	-6.62	-29.14	-5.7	67.81	60.18	335.04	489.47	433.07	593.39	350.66	516.8	409.89	506.16
15.682	0	0.2	0.19	0.1	0.13	0.03	0.41	0.06	0.56	1.11	99.18	1.81	0	19.18	0.05	0.01	0.28	0.01	0.56	0.01	1.11	0.05	0	7.52	42.55	0	1.7	6.54	0	0.04	34.31	1.28	0.12	0.09	0	0	-4.24	-29.19	-8.15	69.72	57.79	342.09	490.54	438.08	592.51	356.62	516.73	413.74	507.94
15.715	0	0.18	0.19	0.07	0.13	0.03	0.31	0.06	0.84	1.65	99.38	0.75	0	44.69	0.05	0	0.27	0.01	0.84	0.01	1.65	0.05	0	6.66	29.94	0	1.73	6.34	0	0.05	28.86	0.86	0.15	0.09	0	0	-2.41	-23.07	-10.76	67.36	61.29	353.59	488.16	449.89	589.95	365.55	517.15	425.5	504.43
15.749	0	0.16	0.19	0.05	0.13	0.03	0.23	0.06	1	1.66	99.54	0.38	0	11.24	0.08	0	0.28	0.01	1	0.02	1.66	0.04	0	4.39	20.34	0	1.91	6.49	0	0.04	17.55	0.2	0.25	0.06	0	0	1.66	-32.33	-8.74	71.19	53.29	361.4	490.87	455.91	590.45	377.05	515.3	430.21	511.64
15.782	0	0.14	0.19	0.04	0.13	0.03	0.17	0.06	1.02	1.51	99.62	0.33	0	18.77	0.09	0	0.31	0.02	1.02	0.04	1.51	0.04	0	2.73	9.9	0	1.84	3.96	0	0.04	12.63	1.64	0.39	0.09	0	0	-0.42	-29.33	-12.49	70.72	54.72	375.15	491.91	468.71	589.93	388.17	519.27	442.11	510.03
15.815	0	0.13	0.19	0.03	0.13	0.03	0.15	0.06	0.78	1.07	99.62	0.33	0	11.17	0.11	0	0.36	0.03	0.78	0.05	1.07	0.03	0	1.98	4.76	0	1.38	1.99	0	0.04	9.75	1.08	0.41	0.1	0	0	-5	-32.37	-12.27	71.5	54.96	383.78	496.77	474.54	590.77	395.19	523.54	449.28	513.78
15.849	0	0.13	0.19	0.03	0.13	0.03	0.14	0.06	0.63	0.79	99.62	0.33	0	14.11	0.16	0.01	0.39	0.06	0.63	0.05	0.79	0.03	0	1.07	1.67	0	0.96	0.78	0	0.03	7.21	2.44	0.62	0.17	0	0	-7.86	-31.03	-15.9	70.49	53.78	396.12	502.4	485.46	595.41	406.85	531.8	458.17	515.75
15.882	0	0.13	0.19	0.02	0.13	0.03	0.13	0.06	0.67	0.56	99.62	0.33	0	27.99	0.17	0	0.38	0.1	0.39	0.05	0.56	0.03	0	0.84	0.76	0	0.57	0.17	0	0.02	5	2.33	0.67	0.15	0	0	-12.28	-26.72	-14.29	68.91	59.86	404.21	508.11	494.74	601.15	412.78	537.92	470.18	520.91
15.915	0	0.13	0.19	0.02	0.13	0.03	0.13	0.06	0.71	0.54	99.63	0.33	0	15.92	0.16	0.01	0.4	0.15	0.26	0.05	0.54	0.03	0	0.71	0.57	0	0.33	0.09	0	0.02	4.74	8.26	0.71	0.03	0	0	-17.93	-30.32	-13.3	69.99	59.82	408.42	514.59	498.59	607.28	417.5	544.51	474.21	525.47
15.949	0	0.12	0.18	0.02	0.12	0.03	0.13	0.06	1.11	0.45	99.64	0.33	0	15.73	0.13	0.01	0.52	0.17	0.34	0.05	0.79	0.05	0	0.45	0.4	0	0.2	0.05	0	0.01	3.59	2.87	1.11	0	0	0	-18.73	-30.39	-11.59	68.21	63.65	414.29	516.74	504.19	608.15	422.2	548.53	482.05	526.88
15.982	0	0.12	0.18	0.02	0.12	0.03	0.13	0.06	1.29	0.4	99.65	0.33	0	13.68	0.13	0.01	0.56	0.17	0.41	0.05	0.94	0.08	0	0.4	0.26	0	0.14	0.05	0	0.01	3.48	4.34	1.29	0	0	0	-15.83	-31.21	-12	69.1	61.67	417.04	520.02	505.52	610.82	424.86	550.64	483.24	530.73
16.015	0	0.12	0.17	0.03	0.12	0.03	0.12	0.06	1.94	0.27	99.66	0.33	0	27.85	0.08	0.01	0.6	0.13	1.04	0.06	1.97	0.15	0	0.27	0.14	0.01	0.11	0.08	0	0.01	2.76	2.93	1.94	0	0	0	-10.24	-26.76	-12.48	68.43	62.95	416.03	517.93	505.24	610.38	423.18	548.32	483.33	529.78
16.049	0	0.11	0.15	0.02	0.11	0.04	0.12	0.06	1.12	0.09	99.69	0.33	0	40.17	0.06	0	0.69	0.1	2.09	0.07	1.85	0.11	0	0.09	0.07	0.01	0.12	0.09	0	0.01	1.12	5.02	3.16	0	0	0	-11.08	-23.99	-11.95	67.33	64.21	413.8	514.35	503.96	607.68	420.97	544.39	482.61	526.42
16.082	0	0.12	0.15	0.02	0.11	0.04	0.12	0.06	1.11	0.07	99.69	0.33	0	49.41	0.04	0	0.71	0.07	1.6	0.05	1.25	0.03	0	0.07	0.06	0.01	0.16	0.1	0	0.01	1.11	5.81	3.22	0	0	0	-11.22	-22.12	-11.83	66.68	65	409.3	510.31	501.96	606.35	417.39	540.71	479.86	522.74
16.082	1	0.12	0.15	0.02	0.12	0.04	0.11	0.06	0.7	0.3	99.71	0.33	0	96.22	0.3	0.36	0.02	0.07	1.44	0.28	0.72	1.69	0	0.12	0.03	35.19	1.17	0.16	0.4	0.16	0.7	0.56	3.68	0	0	0	5.86	-5.81	-10.11	75.85	106.28	1138.71	484.83	1268.58	614.7	1141.48	526.72	1247.1	514.88
16.116	0	0.11	0.14	0.02	0.11	0.04	0.12	0.06	0.8	0.03	99.71	0.33	0	71.95	0.03	0	0.8	0.06	0.56	0.04	0.45	0	0	0.03	0.06	0.01	0.26	0.13	0	0.01	0.65	1.01	4.09	0	0	0	-2.43	-17.29	-10.43	68.76	63.37	401.17	504.9	494.36	602.3	410.68	533.25	472.86	521.04
16.116	1	0.12	0.16	0.02	0.12	0.03	0.12	0.06	0.3	0.74	99.69	0.33	0	91.75	0.74	0.45	0.05	0.03	1.39	0.54	0.42	0.53	0	0.05	0.03	27.44	0.6	0.02	0.11	0.07	0.3	1.18	2.66	0	0	0	-4.1	-9.95	-6.99	76.38	96.05	1120.27	482.5	1249.07	614.87	1130.71	518.41	1226.23	508.39
16.149	0	0.12	0.15	0.02	0.12	0.04	0.12	0.06	0.98	0.04	99.7	0.33	0	60.84	0.04	0	0.98	0.06	0.35	0.04	0.38	0	0	0.02	0.06	0.01	0.44	0.12	0	0.01	0.62	1.38	3.54	0	0	0	-1.73	-19.8	-8.05	70.37	63.14	394.68	499.49	488.39	596.96	405.25	525.31	468.03	518.59
16.149	1	0.12	0.16	0.02	0.12	0.03	0.12	0.06	0.2	0.95	99.68	0.33	0	94.89	0.95	0.66	0.06	0.02	1.75	0.48	0.41	0.62	0	0.03	0.03	19.02	0.31	0.02	0.07	0.07	0.2	0.16	2.27	0	0	0	-2.72	-7.4	-6.8	76.3	95.83	1111.34	477.71	1243.85	614.14	1123.83	513.19	1219.39	505.95
16.182	0	0.12	0.16	0.02	0.12	0.04	0.12	0.06	1.24	0.03	99.69	0.33	0	52.85	0.03	0	1.24	0.04	0.15	0.04	0.41	0	0	0.02	0.09	0.01	0.55	0.19	0	0.01	0.71	1.07	3.3	0	0	0	-0.7	-21.43	-10.35	71.29	64.11	387.25	492.06	484.84	591.74	397.79	519.05	461.69	513.83
16.182	1	0.12	0.16	0.02	0.13	0.04	0.13	0.06	0.11	1.15	99.68	0.33	0	96.1	1.15	0.89	0.07	0.02	2.6	0.56	0.32	0.48	0	0.01	0.04	11.63	0.28	0.02	0.06	0.09	0.11	0.06	2.26	0	1	6	-3.11	-5.98	-6.67	75.83	97.59	1103.68	473.89	1239.88	614.42	1117.17	510	1214.49	502.74
16.216	0	0.13	0.16	0.02	0.12	0.03	0.13	0.06	2.02	0.03	99.67	0.33	0	72.02	0.03	0	2.02	0.05	0.14	0.03	0.87	0.01	0	0.02	0.23	0.01	0.77	0.78	0	0	1.08	0.86	2.76	0	0	0	1.29	-17.27	-9.28	71.95	65	379.26	487.28	480.14	590.72	391.57	513.45	456.54	511.38
16.216	1	0.12	0.16	0.02	0.13	0.04	0.13	0.06	0.09	1.36	99.68	0.33	0	93.22	1.36	0.89	0.09	0.03	3.48	0.83	0.26	0.25	0	0.01	0.04	11.86	0.23	0.01	0.07	0.15	0.08	0.09	2.34	0	0	6	5.95	-8.89	-7.52	77.33	97.65	1096.99	469.99	1238.5	617.66	1112.35	508.95	1209.73	501.63
16.249	0	0.13	0.17	0.02	0.12	0.03	0.13	0.06	2.66	0.03	99.66	0.33	0	73.66	0.03	0	2.64	0.05	0.23	0.04	2.12	0.03	0	0.03	0.5	0.01	1.23	2.97	0	0	1.44	1.38	2.66	0	0	0	-2.35	-16.86	-7.57	71.6	65.17	371.43	483.14	473.92	589.31	385.39	508.7	450.52	506.27
16.249	1	0.12	0.16	0.02	0.13	0.04	0.13	0.06	0.1	1.62	99.69	0.33	0	94.66	1.62	0.72	0.1	0.03	4.52	0.81	0.17	0.18	0	0.01	0.05	10.52	0.22	0.02	0.09	0.21	0.06	0.1	2.49	0	0	6	2.61	-7.62	-5.78	76.13	96.04	1088.02	467.58	1231.85	619.2	1106.78	504.98	1202.62	498.65
16.282	0	0.15	0.17	0.03	0.12	0.03	0.13	0.06	2.66	0.03	99.66	0.33	0	76.55	0.03	0	3.31	0.05	0.48	0.05	5.83	0.1	0	0.03	1.39	0.01	1.75	14.3	0	0	2.02	0.24	2.66	0	0	0	2.24	-16.08	-8.32	70.85	68.57	365.28	479.84	469.85	587.34	377.93	506.72	446.48	505.09
16.282	1	0.12	0.16	0.02	0.13	0.04	0.13	0.06	0.1	1.97	99.68	0.33	0	93.34	1.97	0.67	0.1	0.03	5.11	0.92	0.14	0.09	0	0	0.05	10.38	0.2	0.02	0.1	0.31	0.05	0.05	2.44	0	0	6	9.92	-8.8	-6.66	77.94	99.5	1087.57	467.5	1229.94	617.26	1103	507.16	1202.23	499.84
16.316	0	0.19	0.17	0.04	0.11	0.04	0.13	0.06	2.95	0.03	99.62	1.94	0	81.39	0.03	0	4.28	0.04	0.96	0.06	11.21	0.2	0	0.03	3.77	0.01	2.32	33.3	0	0	3.19	0.37	2.95	0	0	0	6.98	-14.62	-6.78	69.28	68.93	361.79	478.65	466.44	587.62	375.17	505.42	444.1	504.46
16.316	1	0.12	0.16	0.02	0.13	0.04	0.13	0.06	0.11	1.81	99.69	0.33	0	90.58	1.81	0.54	0.11	0.02	5.65	1.31	0.17	0.09	0	0	0.05	9.71	0.17	0.02	0.12	0.39	0.04	0.13	2.74	0	0	6	7.44	-10.68	-7.24	77.25	99.83	1086.29	466.61	1229.41	617.36	1101.54	507.46	1200.82	496.97
16.349	0	0.22	0.17	0.05	0.11	0.04	0.14	0.06	3.31	0.03	99.56	2.97	0	66.43	0.03	0	4.51	0.03	1.45	0.11	10.46	0.13	0	0.03	7.32	0.01	3	39.47	0	0	3.81	0.47	3.31	0	0	0	9.58	-18.59	-6.44	68.57	68.45	359.27	479.71	461.5	586.99	371.81	507	440.21	504.33
16.349	1	0.12	0.15	0.02	0.13	0.05	0.14	0.06	0.1	2.35	99.69	0.33	0	94.19	2.35	0.61	0.1	0.02	5.61	1.39	0.11	0.07	0	0	0.07	10.82	0.14	0.03	0.16	0.45	0.04	0.06	2.85	0	0	6	7.75	-8.07	-6.26	77.58	96.13	1082.5	468.12	1225.01	618.31	1100.15	506.16	1196.12	500.62
16.382	0	0.19	0.17	0.05	0.12	0.04	0.16	0.06	3.73	0.04	99.62	0.86	0	71.16	0.03	0	5.27	0.03	1.43	0.17	9.25	0.12	0	0.04	12.17	0.01	3	24.32	0	0	5	1.09	3.73	0	0	0	2.69	-17.48	-6.01	70.02	70.64	353.25	485.31	454.75	591.32	364.54	512.46	435.02	507.72
16.382	1	0.12	0.15	0.02	0.13	0.05	0.13	0.06	0.09	2.14	99.7	0.33	0	96.28	2.14	0.54	0.09	0.02	6.79	1.43	0.15	0.09	0	0	0.08	10.78	0.14	0.03	0.15	0.51	0.04	0.09	3.19	0	0	6	4.98	-5.73	-7.27	77.1	98.87	1082.47	468.55	1225.71	618.6	1098.35	508	1196.85	499.44
16.416	0	0.18	0.16	0.06	0.12	0.04	0.19	0.06	4.86	0.04	99.61	0.53	0	77.04	0.02	0	7.96	0.02	1.27	0.29	7.72	0.08	0	0.04	18.66	0	3.1	13.08	0	0.01	7.39	0.42	4.86	0	0	0	5.26	-15.95	-7.29	67.77	73.6	350.41	485.6	452.69	591.84	359.79	514.73	433.09	508.08
16.416	1	0.12	0.15	0.02	0.12	0.06	0.13	0.06	0.09	1.9	99.71	0.33	1.19	96	1.9	0.39	0.09	0.01	8.88	1.67	0.16	0.1	0	0	0.08	10.12	0.16	0.03	0.16	0.51	0.04	0.24	3.69	0	0	6	12.94	-6.11	-8.28	77.3	98.93	1082.42	470.08	1225.19	620.43	1097.29	511.84	1195.73	501.96
16.449	0	0.19	0.16	0.07	0.12	0.05	0.22	0.06	5.5	0.06	99.56	0.87	0	70.23	0.01	0	8.51	0.02	1.63	0.48	7.4	0.07	0	0.06	25.26	0	3.16	10.76	0	0.01	8.3	1.2	5.5	0	0	0	-2.78	-17.71	-8.06	69.54	77.45	345.94	491.55	450.14	598.75	353.79	522.4	430.49	511.67
16.449	1	0.12	0.14	0.02	0.12	0.06	0.13	0.06	0.09	2	99.72	0.33	1.68	96.62	2	0.26	0.09	0.01	8.95	1.98	0.13	0.09	0	0	0.08	9.8	0.16	0.04	0.16	0.57	0.03	0.16	4.13	0	0	6	11.16	-5.23	-6.97	77.44	102.28	1083.14	471.26	1226.28	622.37	1097.39	512.82	1199.12	502.23
16.483	0	0.2	0.17	0.07	0.12	0.05	0.22	0.06	5.58	0.06	99.56	0.83	0	78.44	0.01	0	11.46	0.01	2.87	0.83	12.05	0.09	0	0.06	20.98	0	2.94	12.88	0	0.01	9.63	2.31	5.58	0	0	0	6.06	-15.54	-7.08	68	82.18	343.35	491.92	448.31	600.63	349.58	524.33	431.04	513.47
16.483	1	0.11	0.14	0.02	0.12	0.07	0.13	0.06	0.1	2.18	99.72	0.33	1.98	97.09	2.18	0.22	0.1	0.01	9.53	1.89	0.11	0.09	0	0	0.08	9.01	0.18	0.03	0.17	0.64	0.03	0.23	4.21	0	0	6	9.86	-4.46	-8.08	77.7	102.23	1082.77	470.53	1228.27	623.51	1097.41	513.04	1199	501.59
16.516	0	0.21	0.19	0.06	0.13	0.05	0.23	0.06	5.44	0.08	99.54	0.66	0	79.38	0.01	0	14.8	0.01	3.66	1.44	11.81	0.16	0	0.08	14.92	0	1.85	9.72	0	0.01	9.37	1.71	5.44	0	0	0	10.85	-15.26	-7.14	68.75	81.86	341.83	493.56	447.74	602.86	348.48	525.56	429.98	517.89
16.516	1	0.12	0.14	0.02	0.12	0.07	0.14	0.06	0.12	2.38	99.72	0.33	1.89	96.42	2.38	0.22	0.12	0.01	9.44	2.69	0.16	0.09	0	0	0.08	9.16	0.18	0.03	0.17	0.73	0.04	0.44	4.23	0	0	6	8.57	-5.54	-7.6	77.74	102.65	1083.95	471.78	1230.13	625.98	1099.09	514.23	1201.03	502.2
16.549	0	0.2	0.17	0.06	0.12	0.07	0.2	0.06	6.18	0.1	99.59	0.64	0	82.76	0.01	0	13.52	0	6.05	1.94	13.75	0.24	0	0.1	12.62	0	1.11	15.52	0	0.01	8.85	4.07	6.18	0	0	0	4.38	-14.16	-7.36	68.91	85.68	338.07	491.58	447.23	603.13	344.13	524.37	429.33	515.34
16.549	1	0.12	0.14	0.02	0.12	0.06	0.13	0.06	0.13	2.34	99.72	0.33	1.2	95.28	2.34	0.26	0.13	0.01	7.69	2.74	0.12	0.09	0	0	0.09	9.11	0.18	0.07	0.17	0.81	0.03	0.16	4.26	0	0	6	7.51	-6.97	-6.5	77.21	101.21	1083.55	471.04	1231.94	628.31	1101.3	512.14	1202.06	502.59
16.583	0	0.26	0.19	0.05	0.14	0.08	0.26	0.06	7.39	0.21	99.47	1.07	0	90.77	0.01	0	19	0	7.39	2.35	12.55	0.28	0	0.21	11.74	0	0.7	17.58	0	0.01	11.69	8.03	6.52	0	0	0	8.84	-10.57	-8.05	68.47	86.86	336.08	490.2	447.39	604.16	342.2	524.39	428.55	515.04
16.583	1	0.11	0.14	0.02	0.12	0.06	0.14	0.07	0.16	3.16	99.73	0.33	0.82	97.48	3.16	0.38	0.14	0.01	6.79	1.89	0.09	0.06	0	0	0.1	8.5	0.25	0.16	0.17	0.96	0.03	0.16	4.45	0	0	6	6.66	-3.72	-6.37	77.11	99.36	1082.84	470.67	1232.65	629.67	1102.46	511.02	1201.48	502.79
16.616	0	0.25	0.18	0.04	0.14	0.08	0.25	0.06	7.35	0.22	99.5	0.78	0	90.42	0.01	0	18.02	0	7.35	2.8	9.71	0.26	0	0.22	10.34	0	0.34	14.19	0	0.01	10.41	15.88	7.11	0	0	0	5.14	-10.78	-9.05	69.99	88.42	331.79	489.43	447.25	605.96	338.3	524.04	426.35	515.99
16.616	1	0.11	0.14	0.02	0.13	0.06	0.14	0.07	0.26	3.64	99.72	0.33	0.84	97.09	3.64	0.44	0.14	0.01	6.99	1.77	0.09	0.04	0	0	0.1	8.53	0.27	0.26	0.18	1.08	0.03	0.06	4.5	0	0	6	4.37	-4.45	-5.48	76.54	102.6	1083.15	470.28	1233.85	629.34	1102.03	509.86	1204.42	503.12
16.649	0	0.29	0.16	0.04	0.13	0.09	0.25	0.06	8.51	0.29	99.42	1.64	0	93.52	0.01	0	17.34	0	7.21	3.57	8.66	0.11	0	0.29	12.68	0	0.26	25.03	0	0.01	13.1	4.77	8.51	0	0	0	4.14	-8.65	-8.09	69.26	92.92	322.52	486.8	442.43	609.94	329.66	523.44	421.79	511.39
16.649	1	0.11	0.13	0.02	0.13	0.07	0.14	0.07	0.38	3.88	99.72	0.33	2.37	96.84	3.88	0.61	0.13	0.01	9.18	1.61	0.06	0.04	0	0	0.13	7.48	0.3	0.38	0.22	1.4	0.02	0.01	5.14	0	0	6	6.81	-4.88	-4.33	77.15	103.31	1082.84	469.58	1235.07	631.48	1102.99	509.17	1206.13	503.36
16.683	0	0.32	0.12	0.05	0.12	0.13	0.26	0.06	11.45	0.46	99.36	2.19	0	97.54	0.02	0	16.92	0	7.86	5.81	7.14	0.06	0	0.46	19.54	0	0.19	29.13	0	0.02	19.79	11.79	11.45	0	0	0	2.35	-3.61	-6.59	69.41	93.71	317.93	484.92	439.26	609.98	326.37	519.74	419.62	510.42
16.683	1	0.1	0.12	0.02	0.12	0.1	0.14	0.07	0.33	4.42	99.72	0.33	4.97	92.88	4.42	0.8	0.12	0.01	12.54	1.49	0.07	0.04	0	0	0.19	7.88	0.31	0.33	0.29	2.02	0.02	0.09	6.35	0	0	6	4.11	-9.16	-5.16	75.63	99.13	1081.2	469.28	1234.48	632.64	1103.44	509.02	1202.31	501.76
16.716	0	0.37	0.12	0.05	0.12	0.13	0.26	0.06	11.33	0.54	99.27	4.02	0	96.92	0.04	0	15.58	0	6.81	6.34	7.2	0.05	0	0.54	21.74	0	0.18	38.26	0	0.02	19.46	2.44	11.33	0	0	0	0.16	-4.75	-6.06	68.42	95.26	304.5	481.31	426.33	607.41	312.8	516.49	407.41	505.39
16.716	1	0.1	0.11	0.02	0.12	0.13	0.14	0.07	0.23	3.48	99.72	0.33	7.27	96.2	3.48	0.91	0.11	0.01	16.68	1.19	0.1	0.05	0	0	0.23	7.05	0.33	0.19	0.27	2	0.02	0.07	6.67	0	0	6	8.93	-5.84	-5.27	77.36	99.34	1079.35	469.54	1233.07	633.58	1101.63	509.62	1200.83	504.26
16.75	0	0.29	0.09	0.05	0.1	0.16	0.2	0.06	14.49	0.56	99.41	3	0	98.56	0.07	0	11.83	0	5.17	5.92	6.59	0.05	0	0.56	24.73	0	0.12	38.25	0	0.02	15.36	4.73	14.49	0	0	0	1.47	-0.88	-4.87	69.21	98.53	297.62	480.8	420.54	607.82	305.49	515.28	403.63	506.63
16.75	1	0.1	0.1	0.02	0.11	0.19	0.13	0.07	0.26	2.57	99.61	0.36	10.79	95.9	2.57	0.96	0.11	0.02	20.86	1.17	0.23	0.15	0	0	0.26	7.06	0.32	0.08	0.29	2.37	0.02	0.13	8.17	0	0	6	6.82	-6.24	-2.84	76.6	98.35	1072.64	470.53	1226.09	634.44	1097.12	507.75	1195.46	506.45
16.783	0	0.28	0.08	0.06	0.09	0.16	0.23	0.06	14.88	0.51	99.45	1.95	0	98.55	0.11	0	10.43	0	4.59	4.98	5.21	0.04	0	0.51	33.84	0	0.12	34.17	0	0.01	14.05	3.08	14.88	0	0	0	3.55	-0.92	-4.36	69.29	101.33	286.76	479.69	410.37	607.85	293.87	514.93	394.77	505.63
16.783	1	0.09	0.09	0.02	0.1	0.21	0.12	0.07	0.27	2.09	99.58	0.34	11.75	94.91	2.09	0.96	0.11	0.02	20.22	1.38	0.29	0.21	0	0	0.27	6.82	0.27	0.05	0.29	2.27	0.02	1.21	9.26	0	0	6	6.89	-7.37	-5.82	76.93	104.55	1073.56	474.25	1223.46	631.72	1090.6	514.42	1194.97	508.24
16.816	0	0.26	0.09	0.07	0.09	0.14	0.25	0.06	14.15	0.52	99.49	2.74	0	98.53	0.2	0	9.75	0	3.63	4.25	5.43	0.04	0	0.52	39.19	0	0.12	28.57	0	0.01	14.11	0.57	14.15	0	0	0	2.09	-0.97	-5.58	68.93	98.85	276.67	477.44	400.89	606.04	284.57	513.26	382.84	502.64
16.816	1	0.1	0.09	0.02	0.1	0.19	0.12	0.07	0.24	1.61	99.62	0.33	11	95.24	1.61	0.62	0.11	0.01	17.74	1.54	0.4	0.36	0	0	0.24	7.01	0.28	0.04	0.3	1.88	0.03	40.39	9.48	0	0	6	4.14	-7.02	-3.93	76.56	103.18	1067.33	479.31	1214.79	635.2	1085.42	517.35	1188.45	511.81
16.85	0	0.24	0.08	0.09	0.09	0.15	0.28	0.06	14.21	0.58	99.44	4.72	0	98.27	0.3	0	9.05	0	4.01	4.61	4.77	0.03	0	0.58	46.88	0	0.12	19.6	0	0.01	11.72	1.38	14.21	0	0	0	4.54	-1.79	-4.58	69.95	100.57	268.31	478.85	394.12	609.14	276.64	513.94	376.95	506.6
16.85	1	0.1	0.09	0.02	0.1	0.12	0.11	0.06	0.19	1.27	99.75	0.33	7.93	94.39	1.27	0.44	0.09	0.01	10.1	1.17	0.31	0.28	0	0	0.19	7.6	0.23	0.04	0.27	1.45	0.03	71.75	9.52	0	0	6	12	-7.88	-6.33	76.31	99.24	1065.19	485.65	1207.85	636.42	1081.17	525.4	1180.17	518.45
16.883	0	0.3	0.08	0.13	0.09	0.19	0.36	0.06	14.94	0.64	99.29	11.28	0	98.26	0.5	0	9.42	0	6.61	5.73	5.13	0.05	0	0.64	58.25	0	0.14	26.29	0	0.01	10.72	0.47	14.94	0	0	0	3.57	-1.83	-2.71	69.82	100.69	254.26	481.41	379.31	611.83	263.55	514.76	364.09	509.21
16.883	1	0.1	0.1	0.02	0.1	0.09	0.1	0.06	0.15	1.14	99.79	0.33	5.46	95.29	1.14	0.33	0.1	0.01	5.5	0.84	0.25	0.19	0	0	0.15	9.86	0.25	0.05	0.32	1.1	0.04	89.81	8.97	0	0	6	-3.92	-6.96	-4.42	76.27	99.22	1061.39	501.24	1197.8	642.32	1075.68	535.27	1174.83	531.4
16.916	0	0.26	0.08	0.12	0.09	0.2	0.34	0.06	14.92	0.76	99.32	8.68	0	98.68	0.76	0	10.5	0	7.64	7.64	7.16	0.12	0	0.64	53.55	0	0.09	16.53	0	0.01	11.49	0.35	14.92	0	0	0	3.39	-0.42	-3.23	69.5	104.98	243.14	483.35	368.46	612.72	249.92	517.7	354.71	511.41
16.916	1	0.09	0.1	0.02	0.1	0.08	0.1	0.06	0.17	0.93	99.8	0.33	4.66	96.91	0.93	0.25	0.09	0.01	2.99	0.56	0.26	0.18	0	0	0.11	11.96	0.28	0.17	0.31	1.03	0.05	30.65	9.2	0	0	6	-3.34	-4.77	-6.16	76.32	97.75	1060.37	517.06	1191.48	650.38	1071.51	550.83	1169.21	547.5
16.95	0	0.2	0.09	0.09	0.1	0.16	0.29	0.06	13.61	1.09	99.43	3.83	0	98.31	1.09	0	9.59	0	6.76	6.14	6.93	0.19	0	0.64	43.62	0	0.06	8.07	0	0.01	11.2	0.2	13.61	0	0	0	5.65	1.69	-4.12	68.92	106.29	226.41	486.45	352.97	616.79	232.45	522.35	338.47	514.8
16.95	1	0.1	0.1	0.02	0.1	0.07	0.1	0.06	0.29	0.63	99.8	0.33	3.73	97.22	0.63	0.17	0.09	0	1.61	0.48	0.31	0.39	0	0.01	0.09	12.72	0.29	0.29	0.32	1	0.08	3.28	8.85	0	0	6	16.46	-4.23	-11.98	71.63	95.7	1059.92	530.5	1193.06	664.25	1068.86	571.16	1164.39	565.51
16.983	1	0.1	0.1	0.02	0.1	0.07	0.1	0.06	0.43	0.61	99.8	0.33	3.77	96.35	0.61	0.12	0.1	0	1.93	0.59	0.74	2.03	0	0.01	0.09	10.98	0.31	0.43	0.29	0.98	0.09	13.51	8.96	0	0	6	11.94	-5.64	-9.44	67.69	95.72	1054.75	544.34	1186.15	678.82	1064.78	583.16	1160.24	576.16
17.016	1	0.1	0.1	0.03	0.1	0.08	0.1	0.06	0.45	0.5	99.79	0.33	4.2	98.03	0.5	0.1	0.08	0	2.88	0.58	1.11	6.43	0	0.02	0.1	10.37	0.31	0.45	0.26	0.98	0.09	0.38	9.11	0	0	6	13.11	-2.47	-6.99	67.83	98.08	1051.15	559.08	1181.26	692.89	1061.03	595.78	1159.04	592.05
17.05	1	0.12	0.1	0.04	0.1	0.08	0.1	0.06	0.11	0.45	99.77	0.33	4.82	94.53	0.45	0.11	0.07	0	3.44	0.45	0.78	13.6	0	0.03	0.08	8.5	0.33	0.11	0.27	0.9	0.11	0.05	9.25	0	0	6	4.3	-7.75	-4.2	74.99	102.38	1046.32	569.13	1173.96	698.27	1054.63	601.59	1157	602.94
17.083	1	0.11	0.1	0.03	0.1	0.08	0.1	0.06	0.14	0.6	99.78	0.33	4.9	97.45	0.6	0.13	0.08	0	4.16	0.32	0.71	9.06	0	0.03	0.07	9.15	0.42	0.05	0.28	0.91	0.14	1.05	9.03	0	0	6	-10.53	-3.78	-1.45	76.04	104.92	1044.47	564.86	1173.9	696.39	1054.62	594.46	1159.53	595.28
17.117	1	0.1	0.1	0.02	0.1	0.07	0.1	0.06	0.21	0.53	99.8	0.33	4.07	93.3	0.53	0.13	0.06	0	1.91	0.18	0.25	2.56	0	0.05	0.08	9.34	0.6	0.03	0.25	0.58	0.21	0.42	8.95	0	0	6	-17.17	-8.83	0.05	73.48	110.22	1041.92	552.46	1173.43	686.85	1051.57	582.38	1161.75	579.41
17.15
17.183
17.217
17.25
17.283
17.317
17.35
17.383
17.417
17.45
17.484
17.517
17.55
17.584
17.617
17.65
17.684
17.717
17.751
17.784
17.817
17.851
17.884
17.917
17.951
17.984
18.017
18.051
18.084	1	0.1	0.11	0.02	0.12	0.05	0.12	0.07	0.12	3.86	99.76	0.33	0.66	88.99	3.86	0.45	0.07	0	1.03	0	0.4	0.03	0	0.01	0.1	49.53	0.06	0.12	1.83	0.01	0.05	67.48	6.83	0	0	6	-1.95	-11.55	-10	74.63	94.02	1111.52	501.46	1256.94	652.01	1129.06	541.12	1222.6	531.57
18.118	1	0.1	0.13	0.02	0.12	0.05	0.12	0.06	0.09	2.42	99.75	0.33	0	94.89	2.42	0.47	0.06	0	0.76	0	0.33	0.12	0	0.03	0.05	29.78	0.12	0.09	0.98	0.01	0.09	58.03	5.55	0	0	6	-11.95	-7.39	-6.49	73.83	101.98	1131.09	519.63	1265.49	658.12	1141.76	557.06	1242.68	542.43
18.151	1	0.11	0.13	0.02	0.12	0.04	0.12	0.06	0.5	1.62	99.73	0.33	0	93.85	1.62	0.67	0.04	0	0.89	0.01	0.37	0.65	0	0.18	0.06	34.25	0.25	0.09	0.75	0.04	0.5	13	5.13	0.38	0	6	-15.07	-8.37	-3.73	75.96	99.09	1151.22	536.01	1268.65	655.34	1157.11	569.69	1255.17	555.43
18.184
18.218
18.251
18.284
18.318
18.351
18.384
18.418
18.451
18.485
18.518
18.551
18.585
18.618
18.651
18.685
18.718
18.752
18.785
18.818
18.852
18.885
18.918
18.952
18.985
19.018
19.052
19.085
19.119
19.152
19.185
19.219
19.252
19.285
19.319
19.352
19.385
19.419
19.452
19.486
19.519
19.552
19.586	0	0.16	0.23	0.05	0.24	0.03	0.53	0.1	14.31	8.88	98.95	1.14	-0.93	2.62	14.31	0.3	8.88	0.18	0.56	0.1	4.06	0.21	0	0.84	23.22	1.49	0.22	3.06	0.04	0.06	8.69	5.46	0.6	0	0	0	-14.71	-40.07	0.5	65.54	76.64	264.14	480	418.94	640.96	303.58	523.23	377.92	504.6
19.619	0	0.16	0.22	0.04	0.16	0.03	0.24	0.07	4.54	4.54	99.52	0.33	0	5.78	4.54	0.08	6.2	0.08	0.79	0.1	3.84	0.11	0	0.36	11.8	0.21	0.41	2.85	0.04	0.25	5.9	3.89	0.54	0	0	0	-6.23	-35.95	2.96	67.44	76.64	276.6	480.31	421.19	634.2	311.65	513.23	388.2	509.43
19.652	0	0.15	0.21	0.04	0.14	0.03	0.19	0.06	2.04	2.04	99.59	0.33	0	13.65	2.04	0.04	4.06	0.07	0.86	0.08	3.17	0.09	0.11	0.26	9.78	0.17	0.53	2.46	0.05	0.37	5.3	5.78	0.54	0.04	0	0	-5.26	-31.22	2.12	69.67	72.94	287.89	478.86	427.56	628.23	321.7	510.77	394.54	506.95
19.686	0	0.16	0.21	0.04	0.14	0.03	0.2	0.06	1.18	1.18	99.58	0.33	0	14.12	1.18	0.03	4.57	0.07	1.02	0.11	3.03	0.06	1.08	0.24	12.05	0.1	0.9	4.01	0.04	0.44	9.64	6.53	0.57	0.16	0	0	-2.09	-31.03	0.55	70.47	72.54	300.92	477.87	433.13	620.52	330.15	507.51	402.65	505.35
19.719	0	0.16	0.2	0.04	0.14	0.03	0.19	0.06	1.34	0.96	99.59	0.33	0	23.71	0.79	0.03	4.19	0.09	1.34	0.1	2.48	0.03	0.96	0.2	11.44	0.05	0.8	5.35	0.04	0.34	7.02	6.69	0.71	0.07	0	0	-4.68	-27.84	-3.95	71.1	71.59	310.44	475.52	436.69	610.29	334.44	505.1	405.91	500.91
19.753	0	0.18	0.2	0.04	0.13	0.03	0.18	0.06	1.11	1.03	99.61	0.33	0	8.88	0.65	0.02	2.43	0.07	1.11	0.08	1.43	0.01	1.03	0.16	13.2	0.03	0.9	14.69	0.03	0.24	8.51	4.48	0.68	0.13	0	0	-3.25	-33.64	-6.58	72.5	65.48	317.76	473.27	440.5	604.81	341.64	503.76	406.78	497.11
19.786	0	0.17	0.19	0.04	0.13	0.03	0.17	0.06	0.84	0.7	99.61	0.33	0	6.04	0.48	0.02	1.48	0.05	0.84	0.06	1.21	0.01	0.7	0.13	11.3	0.02	0.91	11.15	0.02	0.17	8.74	9.3	0.63	0.12	0	0	-3.78	-35.72	-6.35	72.31	62.42	328.18	473.58	446	600.63	351.58	504.15	413.3	494.86
19.819	0	0.15	0.19	0.03	0.13	0.03	0.16	0.06	0.8	0.41	99.62	0.33	0	27.12	0.31	0.01	1.41	0.05	0.8	0.06	0.93	0.01	0.41	0.13	10.08	0.02	0.87	5.43	0.01	0.16	9.62	1.81	0.69	0.1	0	0	-0.33	-26.94	-7.46	69.94	66.52	336.51	476.26	446.84	593.93	353.56	506.07	419.53	497.52
19.853	0	0.14	0.19	0.03	0.13	0.03	0.15	0.06	0.71	0.36	99.62	0.33	0	24.03	0.13	0.01	1.25	0.04	0.6	0.04	0.78	0.01	0.36	0.11	8.65	0.01	1.03	2.72	0.01	0.15	11.35	3.83	0.71	0.19	0	0	-3.35	-27.75	-10.07	69.91	62.41	343.53	478.06	448.29	588.84	358.87	507.52	420.41	497.15
19.886	0	0.14	0.19	0.03	0.13	0.03	0.15	0.06	0.79	0.11	99.62	0.33	0	26.21	0.08	0	1.07	0.03	0.7	0.03	0.94	0.02	0	0.09	9.6	0.01	1.16	1.7	0.01	0.11	12.85	6.56	0.79	0.26	0	0	-5.7	-27.18	-9.02	68.05	62.34	348.82	481.96	449.86	588.98	363.03	510.4	424.38	499.31
19.919	0	0.14	0.19	0.03	0.13	0.03	0.16	0.06	0.77	0.09	99.61	0.33	0	20.39	0.05	0	1.03	0.03	0.74	0.02	0.72	0.02	0	0.09	10.91	0.01	1.17	1.51	0.01	0.09	16.71	6.54	0.77	0.34	0	0	-5.71	-28.81	-8.64	67.02	60.82	351.63	486.7	449.15	589.68	365	514	424.98	503.9
19.953	0	0.14	0.19	0.03	0.13	0.03	0.15	0.06	0.77	0.08	99.62	0.36	0	11.99	0.04	0	1.01	0.03	0.57	0.01	0.42	0.02	0	0.08	9.39	0.01	1	1.33	0.01	0.08	20.19	5.47	0.77	0.3	0	0	-5.77	-31.97	-7.28	66.16	56.65	352.8	490.77	448.08	591.85	367.86	515.89	423.99	508.26
19.986	0	0.14	0.19	0.03	0.13	0.03	0.15	0.06	0.84	0.07	99.61	0.45	0	21.94	0.04	0	1.07	0.02	0.58	0.01	0.38	0.02	0	0.07	8.33	0.01	1.08	1.12	0.01	0.07	23.34	1.81	0.84	0.34	0	0	1.49	-28.35	-7.28	65.67	57.41	351.99	494.25	445.31	593.21	365.68	519.38	422.79	513.43
20.019	0	0.14	0.19	0.03	0.13	0.03	0.15	0.06	0.89	0.08	99.62	0.59	0	21.13	0.04	0	1.13	0.02	0.52	0.01	0.27	0.02	0	0.07	7.38	0.01	1.09	0.62	0.01	0.08	27.06	1.02	0.89	0.31	0	0	-7.96	-28.58	-5.46	64.54	54.97	352.51	496.54	443.04	592.93	367.17	519.56	421.7	512.64
20.053	0	0.14	0.19	0.03	0.13	0.03	0.15	0.06	0.96	0.08	99.61	0.67	0	12.39	0.05	0	1.17	0.03	0.43	0.01	0.21	0.02	0	0.06	5.99	0.01	1.21	0.31	0.01	0.08	28.8	1.21	0.96	0.44	0	0	0.15	-31.78	-5.42	66.21	52.58	352.45	497.13	442.19	592.84	367.79	519.72	420.22	515.81
20.086	0	0.13	0.19	0.03	0.13	0.03	0.14	0.06	1.08	0.08	99.61	0.72	0	24.16	0.08	0.01	1.11	0.03	0.44	0	0.18	0.01	0	0.06	5.19	0.01	1.63	0.32	0.01	0.07	29.94	3.1	1.08	0.6	0	0	0.29	-27.72	-7.3	65.34	56.28	351.53	494.06	442.65	590.61	364.82	518.57	420.76	512.43
20.12	0	0.13	0.18	0.03	0.13	0.03	0.14	0.06	1.32	0.1	99.63	1.04	0	10.8	0.1	0.01	0.79	0.03	0.45	0	0.09	0.01	0	0.04	4.03	0.01	2.19	0.31	0	0.06	35.48	1.4	1.32	0.31	0	0	-5.1	-32.56	-9.91	68.15	52.65	351.49	491.84	444.83	589.67	366.47	516.37	418.77	510.27
20.153	0	0.13	0.18	0.03	0.13	0.03	0.13	0.06	1.43	0.13	99.65	1.34	0	7.1	0.13	0.02	0.72	0.04	0.53	0	0.11	0.01	0	0.03	2.87	0.01	2.24	0.33	0	0.06	39.14	2.39	1.43	0.05	0	0	-5.56	-34.86	-9.79	68.98	51.77	351.45	488.36	446.64	589.1	367.91	513.53	419.15	506.16
20.186	0	0.13	0.18	0.02	0.13	0.03	0.13	0.06	1.45	0.18	99.65	1.21	0	5.92	0.18	0.03	0.67	0.05	0.66	0	0.13	0.01	0	0.02	1.72	0.01	2.35	0.29	0	0.06	37.64	1.64	1.45	0	0	0	-1.98	-35.83	-8.86	69.84	50.05	353.19	487.16	448	587.85	370.73	511.41	420.52	506.36
20.22	0	0.12	0.17	0.02	0.13	0.03	0.13	0.06	1.52	0.19	99.65	1.45	0	2	0.19	0.04	0.5	0.06	0.62	0.01	0.14	0.01	0	0.02	1.02	0	2.35	0.2	0	0.05	40.25	1.56	1.52	0	0	0	-4.91	-41.46	-10.19	71	48.08	357.45	485.16	451.34	584.79	374.81	510.06	422.34	502.82
20.253	0	0.12	0.17	0.02	0.13	0.03	0.13	0.06	1.48	0.21	99.65	1.52	0	1.69	0.21	0.04	0.51	0.07	0.6	0.01	0.14	0.01	0	0.02	1.06	0.01	2.49	0.33	0	0.05	40.84	2.25	1.48	0	0	0	-6.78	-42.33	-10.48	71.06	48.61	364.76	486.09	455.77	582.85	380.4	511.56	428	501.71
20.286	0	0.12	0.17	0.02	0.13	0.03	0.13	0.06	1.53	0.17	99.65	2.18	0	1.86	0.17	0.05	0.51	0.08	0.47	0.01	0.11	0.01	0	0.02	0.96	0.01	2.67	0.57	0	0.05	45.46	0.58	1.53	0	0	0	-0.73	-41.82	-10.92	71.1	46.12	368.7	486.33	459.47	581.91	385.14	510.28	431.01	505.48
20.32	0	0.13	0.17	0.02	0.13	0.03	0.13	0.06	1.58	0.15	99.65	6.04	0	1.58	0.15	0.04	0.53	0.09	0.42	0	0.09	0.01	0	0.01	1.27	0.01	2.38	0.7	0	0.05	58.65	0.67	1.58	0	0	0	-11.79	-42.67	-10.81	70.93	47.41	377.17	486.72	464.58	579.03	391.7	511.16	437.89	500.5
20.353	0	0.13	0.17	0.02	0.13	0.03	0.13	0.06	1.52	0.13	99.65	9.39	0	3.2	0.13	0.03	0.51	0.11	0.46	0	0.12	0.03	0	0.02	1.5	0.01	2.14	0.82	0	0.06	64.61	0.52	1.52	0	0	0	-5.31	-39.05	-9.98	68.76	49.23	387.04	488.01	471.87	577.94	399.75	512.56	447.98	502.68
20.386	0	0.13	0.17	0.02	0.13	0.03	0.13	0.06	1.63	0.14	99.65	15.1	0	4.06	0.14	0.04	0.54	0.16	0.41	0	0.18	0.05	0	0.02	1.75	0.01	1.63	0.25	0	0.05	71.3	2.01	1.63	0	0	0	-14.2	-37.82	-8.32	67.93	47.49	391.86	491.56	474.33	577.31	406.17	517.81	451.27	502.94
20.42	0	0.13	0.17	0.02	0.13	0.03	0.13	0.06	1.65	0.17	99.65	20.5	0	10.34	0.17	0.04	0.58	0.25	0.34	0	0.26	0.1	0	0.01	1.74	0.01	1.37	0.09	0	0.06	75.89	1.2	1.65	0	0	0	-9.57	-32.8	-8.08	66.1	49.49	402.34	492.58	482.47	576.38	414.4	518.08	461.96	504.39
20.453
20.487
20.52
20.553
20.587
20.62
20.653
20.687
20.72
20.754
20.787
20.82
20.854
20.887
20.92
20.954
20.987
21.02
21.054
21.087	0	0.08	0.05	0.01	0.14	0.23	0.12	0.09	18.21	0.85	99.55	1.05	7.47	3.04	9.85	0.2	0.85	0.58	3.73	0.11	0.63	0	13.53	0.14	2.89	0.03	24.13	18.91	0.01	0.9	0.91	2.01	18.21	0	0	0	-4.07	-39.31	-2.83	73.87	61.06	333.07	467.31	462.88	606.71	364.77	495.17	425.83	494.43
21.121	0	0.09	0.06	0.02	0.13	0.17	0.1	0.07	10.82	0.87	99.66	0.74	7.65	1.83	3.56	0.1	0.87	0.2	3.75	0.31	0.54	0	27.78	0.14	4.08	0.02	29.99	10.82	0.02	0.82	1.66	7.54	15.71	0	0	0	1.37	-41.92	-6.26	75.35	54.09	337.65	470.17	459.76	601.69	367.26	498.25	421.34	496.92
21.154	0	0.09	0.06	0.02	0.12	0.17	0.1	0.06	12.05	1.06	99.65	0.75	7.68	6.11	2.41	0.05	1.06	0.11	3.76	0.32	0.72	0.01	9.75	0.08	3.65	0.01	24.66	12.05	0.01	0.43	1.46	13.29	15.81	0	0	0	4.19	-35.66	-12.34	75.5	58.15	346.86	471.39	464.55	596.22	369.01	502.84	426.88	497.19
21.187	0	0.08	0.04	0.01	0.09	0.28	0.08	0.06	9.22	0.68	99.44	1.34	13.43	19.68	1.44	0.04	0.68	0.12	4.02	0.34	0.94	0.01	0	0.03	1.91	0.01	16.4	9.22	0.01	0.36	1.48	19.69	19.91	0	0	0	2.14	-29.03	-14.17	75.06	63.99	349.63	472.81	466.18	594.01	367.17	505.79	430.68	497.89
21.221	0	0.07	0.05	0.01	0.08	0.24	0.08	0.06	4.18	0.65	99.52	1.17	13.31	27.68	1.13	0.03	0.65	0.08	3.43	0.22	1.21	0.01	0	0.03	1.38	0.01	11.49	4.18	0.01	0.3	1.06	1.36	18.94	0	0	0	4.5	-26.8	-11.27	74.82	66.58	353.74	476.19	463.67	591.12	368.28	507.8	434.37	499.78
21.254	0	0.07	0.05	0.02	0.08	0.19	0.08	0.06	1.85	0.73	99.61	0.9	11.61	34.72	0.73	0.02	0.82	0.07	3.24	0.26	1.82	0.01	0	0.02	0.82	0.02	6.92	1.85	0.01	0.27	0.6	0.57	17.1	0	0	0	0.87	-25.16	-13.58	75.28	65.67	358.05	475.61	466.57	586.86	371.2	507.17	436.36	499.03
21.287	0	0.07	0.05	0.01	0.07	0.24	0.07	0.06	1.1	0.44	99.53	1.11	13.69	50.02	0.44	0.01	0.63	0.05	3.71	0.26	1.97	0.01	0	0.03	0.69	0.03	5.78	1.1	0.01	0.3	0.43	1.36	18.6	0	0	0	6.82	-22	-16.92	74.61	65.29	360.69	471.03	469.68	582.01	372.77	505.33	437.26	495.18
21.321	0	0.07	0.04	0.01	0.07	0.28	0.07	0.06	0.89	0.32	99.44	1.37	15.5	39.3	0.28	0.01	0.56	0.05	3.91	0.29	1.88	0.01	0	0.03	0.53	0.04	4.53	0.89	0.01	0.32	0.33	0.17	20.05	0	0	0	9.39	-24.17	-13.77	74.41	65.57	361.22	471.3	467.71	580.71	373.31	503.42	438.48	496.19
21.354	0	0.07	0.05	0.01	0.07	0.26	0.07	0.06	1.07	0.31	99.48	1.22	14.5	42.3	0.12	0.01	0.67	0.04	4.19	0.36	2.39	0.01	0	0.03	0.35	0.03	2.46	1.07	0.01	0.31	0.32	0.08	19.22	0	0	0	9.68	-23.55	-14.62	74.75	65.36	361.43	470.19	467.34	578.18	372.89	502.48	437.87	495.39
21.387	0	0.07	0.05	0.02	0.07	0.22	0.07	0.06	1.77	0.3	99.55	1	12.69	59.42	0.07	0	0.81	0.04	4.12	0.41	2.74	0.01	0	0.03	0.22	0.03	1.36	1.77	0.01	0.3	0.3	0.19	17.86	0	0	0	11.86	-20.09	-14.17	75.05	65.21	360.43	469.28	465.47	576.15	371.92	500.34	436.96	495.73
21.421	0	0.08	0.06	0.02	0.07	0.18	0.08	0.06	1.95	0.28	99.65	0.8	10.27	80.85	0.05	0	0.97	0.04	3.11	0.45	3.29	0.02	0	0.04	0.16	0.03	0.83	1.95	0.01	0.28	0.26	0.34	16.29	0	0	0	11.89	-14.8	-13.25	74.75	67.01	356.91	468.09	462.26	575.54	368.21	498.77	435.09	494.54
21.454	0	0.08	0.07	0.02	0.08	0.14	0.08	0.06	2.6	0.3	99.71	0.65	7.84	82.52	0.03	0	1.09	0.03	2.19	0.46	4	0.02	0	0.04	0.17	0.03	0.58	2.6	0.01	0.3	0.23	0.47	14.84	0	0	0	12.56	-14.24	-14.39	74.39	67.26	351.07	465.5	457.87	574.05	362.34	497.17	429.43	492.38
21.488	0	0.08	0.07	0.02	0.08	0.13	0.08	0.06	2.72	0.34	99.74	0.59	6.94	88.96	0.03	0	1.15	0.03	1.89	0.66	3.72	0.02	0	0.04	0.15	0.03	0.36	2.72	0.01	0.34	0.21	0.52	14.06	0	0	0	14.8	-11.57	-10.8	74.25	69.99	344.93	465.66	451.95	575.88	356.72	495.78	426.68	493.47
21.521	0	0.08	0.07	0.02	0.08	0.12	0.08	0.06	2.67	0.34	99.76	0.53	6.07	85.4	0.03	0	1.13	0.03	1.72	0.59	4.06	0.01	0	0.04	0.17	0.03	0.32	2.67	0.01	0.34	0.19	0.43	13.42	0	0	0	13.11	-13.17	-13.82	74.67	68.6	338.95	462.88	446.16	571.65	349.93	494.37	418.42	490.41
21.554	0	0.09	0.08	0.02	0.08	0.11	0.08	0.06	3.42	0.35	99.78	0.49	5.29	83.13	0.03	0	1.08	0.04	1.86	0.55	4.18	0.01	0	0.04	0.2	0.03	0.22	3.42	0.01	0.35	0.19	0.47	12.8	0	0	0	14.11	-14.02	-13.02	74.8	69.31	333.55	460.82	442.38	571.86	345.3	492.25	414.54	489.1
21.588	0	0.09	0.08	0.02	0.08	0.11	0.09	0.06	2.63	0.35	99.79	0.44	4.88	89.25	0.04	0	1.03	0.05	2.28	0.53	4.19	0.01	0	0.04	0.25	0.03	0.16	2.63	0.01	0.35	0.17	0.57	12.09	0	0	0	15.65	-11.42	-11.03	74.28	70.5	326.54	460.09	436.21	573.02	339.21	490.53	409.7	489.28
21.621	0	0.09	0.08	0.02	0.08	0.1	0.09	0.06	3.64	0.39	99.8	0.42	4.57	86.76	0.05	0	0.96	0.05	2.38	0.43	3.85	0.01	0	0.04	0.29	0.03	0.15	3.64	0.01	0.39	0.17	0.75	11.78	0	0	0	15.05	-12.6	-12.81	74.69	69.86	321.8	459.26	431.16	571.11	333.66	490.86	403.45	487.73
21.654	0	0.09	0.08	0.02	0.08	0.1	0.09	0.06	4.33	0.4	99.8	0.4	3.86	90.7	0.06	0	1.04	0.05	2.64	0.29	4.14	0.01	0	0.03	0.31	0.04	0.12	4.33	0.01	0.4	0.14	0.72	11.31	0	0	0	14.64	-10.61	-13.19	73.18	70.45	315.02	457.93	426.08	572.17	327.29	490.62	397.56	485.6
21.688	0	0.1	0.1	0.02	0.09	0.08	0.09	0.06	3.8	0.5	99.81	0.33	1.91	86.49	0.07	0	1.18	0.06	2.23	0.23	4.18	0.01	0	0.04	0.37	0.06	0.12	3.8	0.01	0.5	0.12	0.3	9.63	0	0	0	13.55	-12.72	-13.19	74.29	68.67	309	459.99	420.2	574.23	322.29	491.68	390.88	488.35
21.721	0	0.1	0.1	0.02	0.09	0.07	0.09	0.06	3.14	0.49	99.8	0.33	1.03	78.51	0.08	0	1.25	0.07	1.66	0.16	4.83	0	0	0.04	0.34	0.06	0.13	3.14	0.01	0.49	0.13	1.09	9.18	0	0	0	6.24	-15.52	-11.53	74.58	69.31	301.12	464.65	412.33	579.63	314.94	495.61	384.05	490.46
21.755	0	0.1	0.11	0.02	0.09	0.07	0.1	0.06	1.88	0.53	99.79	0.33	0	84.09	0.08	0	1.37	0.09	1.16	0.11	5.33	0.01	0	0.04	0.35	0.06	0.18	1.88	0.01	0.53	0.14	1.27	8.43	0	0	0	10.87	-13.67	-11.51	74.62	68.17	297.2	471.03	407.12	585.26	311.12	501.9	379.15	497.46
21.788	0	0.1	0.12	0.02	0.1	0.06	0.1	0.06	1.85	0.52	99.77	0.33	0	80.63	0.09	0	1.85	0.11	1.01	0.09	5.37	0.01	0	0.04	0.36	0.05	0.19	1.43	0.01	0.52	0.15	0.69	7.22	0	0	0	9.84	-14.87	-10.55	74.65	69.24	291.32	477.58	400.23	589.88	304.53	507.24	373.73	504.91
21.821	0	0.1	0.12	0.03	0.1	0.06	0.1	0.06	1.93	0.48	99.76	0.33	0	67.75	0.1	0.01	1.93	0.12	0.79	0.07	6.19	0	0	0.04	0.35	0.05	0.24	0.94	0.01	0.48	0.18	0.42	7.21	0	0	0	11.12	-18.29	-10.74	74.48	67.22	288.59	482.18	396.13	592.9	302.05	511.21	369.26	510.04
21.855	0	0.11	0.13	0.02	0.1	0.05	0.11	0.06	2.2	0.5	99.74	0.33	0	60.71	0.12	0	2.2	0.12	0.69	0.06	4.38	0	0	0.04	0.38	0.06	0.28	1.11	0.01	0.5	0.23	0.27	6.2	0	0	0	13.94	-19.82	-9.23	73.21	67.65	285.48	482.86	393.62	595.23	299.77	511.59	367.43	511.48
21.888	0	0.1	0.12	0.02	0.1	0.05	0.11	0.06	2.1	0.48	99.75	0.33	0	69.43	0.15	0.01	2.1	0.12	0.87	0.06	4.38	0	0	0.04	0.48	0.06	0.41	1.08	0.01	0.48	0.29	0.18	6.68	0	0	0	7.53	-17.9	-10.98	74.04	69.17	284.94	482.16	391.93	591.06	296.84	511.28	365.99	509.44
21.921	0	0.11	0.12	0.02	0.1	0.05	0.11	0.06	2.06	0.41	99.75	0.33	0	60.98	0.22	0.01	2.06	0.13	0.99	0.05	3.4	0.01	0	0.05	0.51	0.06	0.41	1.13	0.01	0.41	0.29	0.26	6.66	0	0	0	13.14	-19.77	-9.03	75.3	69.99	283.12	479.75	392.32	592.06	296.7	508.18	366.67	509.7
21.955	0	0.11	0.12	0.02	0.1	0.06	0.11	0.06	1.98	0.38	99.76	0.33	0	37.07	0.38	0.01	1.98	0.13	1.42	0.06	3.29	0.01	0	0.05	0.58	0.07	0.39	0.92	0.02	0.36	0.39	2.5	6.79	0	0	0	5.41	-24.65	-8.72	76.17	67.45	285.99	476.54	396.02	590.22	301.41	504.38	368.86	504.16
21.988	0	0.11	0.12	0.02	0.11	0.05	0.11	0.06	2.05	0.54	99.75	0.33	0	25.66	0.54	0.01	2.05	0.13	1.61	0.08	3.07	0.01	0	0.04	0.63	0.07	0.38	0.49	0.02	0.32	0.35	1.99	6.58	0	0	0	3.9	-27.32	-5.37	76.62	66.12	290.56	471.38	404.25	590.31	310.44	497.19	376.49	500.28
22.021	0	0.11	0.13	0.02	0.11	0.05	0.12	0.06	2.12	0.81	99.74	0.33	0	19.92	0.81	0.01	2.12	0.13	1.44	0.1	2.05	0	0	0.04	0.98	0.09	0.4	0.52	0.03	0.26	0.42	0.8	6.09	0	0	0	6.02	-28.96	-7.3	76.74	66.51	296.74	464.65	414.71	587.92	317.31	492.41	383.77	494.91
22.055	0	0.11	0.14	0.02	0.11	0.05	0.13	0.06	2.53	1.02	99.73	0.33	0	23.73	1.02	0.01	2.53	0.12	1.62	0.1	2.36	0	0	0.04	1.68	0.14	0.44	0.74	0.03	0.23	0.57	1.54	5.4	0	0	0	10.24	-27.84	-9.73	76.28	69.11	300.38	458.7	422.96	585.93	320.3	489.03	389.37	491.52
22.088	0	0.12	0.14	0.02	0.12	0.05	0.13	0.06	2.69	1.52	99.72	0.33	0	13.82	1.52	0.01	2.4	0.14	1.76	0.14	1.81	0	0	0.05	2.69	0.14	0.53	1.65	0.04	0.24	0.71	2.6	5.2	0	0	0	11.42	-31.15	-10.56	76.63	66.92	308.3	455.56	432.67	585.42	329.66	486.94	396.57	488.47
22.122	0	0.14	0.15	0.03	0.12	0.05	0.15	0.06	4.7	1.82	99.7	0.33	0	12.85	1.82	0.02	3.08	0.15	2.38	0.17	1.6	0	0	0.05	4.72	0.11	0.7	8.18	0.04	0.18	1.14	2.81	4.7	0	0	0	11.3	-31.57	-10.57	77.03	65.67	313.31	454.8	439.35	587.12	336.23	486.41	401.89	487.71
22.155	0	0.14	0.15	0.03	0.13	0.04	0.16	0.06	4.34	2.29	99.68	0.33	0	7.26	2.29	0.02	3.28	0.17	2.38	0.19	1.2	0	0	0.06	5.74	0.11	0.72	6.87	0.04	0.15	1.59	3.38	4.34	0	0	0	9.19	-34.73	-11.49	77.02	64.58	319.64	452.45	447.06	585.13	343.07	483.9	407.62	485.95
22.188	0	0.15	0.15	0.03	0.13	0.05	0.18	0.06	4.22	2.62	99.65	0.33	0	8.7	2.62	0.02	3.28	0.18	2.95	0.26	0.87	0	0	0.06	10	0.11	1.07	10.91	0.04	0.14	1.87	4.86	4.22	0	0	0	9.8	-33.76	-12.56	77.54	63.66	329.71	451.51	456.74	584.6	352.92	484.3	416.58	483.69
22.222	0	0.16	0.15	0.03	0.13	0.05	0.19	0.06	4.29	2.46	99.62	0.33	0	6.83	2.46	0.02	3.46	0.19	3.64	0.32	0.55	0	0	0.08	13.86	0.1	1.65	11.51	0.04	0.1	2.39	1.41	4.29	0	0	0	8.46	-35.07	-12.29	76.5	63.38	333.26	450.13	458.55	579.37	355.87	480.65	419.16	483.87
22.255	0	0.19	0.15	0.05	0.14	0.05	0.25	0.06	4.42	3.04	99.5	0.76	0	4.62	3.04	0.02	3.24	0.21	4.42	0.3	0.57	0	0	0.09	27.37	0.08	2.64	15.04	0.04	0.1	3.14	3.2	4.1	0	0	0	10.13	-37.14	-12.25	77.83	59.23	346.63	452.49	467.42	579.22	369.37	483.47	428.6	483.4
22.288	0	0.22	0.15	0.07	0.14	0.05	0.3	0.06	5.55	2.83	99.39	1.7	0	13.96	3.25	0.02	2.83	0.2	5.55	0.35	0.62	0	0	0.11	37.31	0.07	3.69	19.47	0.04	0.09	4.71	15.07	3.94	0	0	0	3.83	-31.09	-13.71	77.35	60.96	352.27	455.16	470.86	578.52	372.61	486.4	433.47	482.93
22.322	0	0.19	0.15	0.08	0.14	0.05	0.31	0.06	4.63	2.45	99.39	1.81	0	28.68	3.12	0.02	2.45	0.19	4.63	0.34	0.62	0.01	0	0.14	38.98	0.06	3.79	10	0.04	0.08	7.13	4.05	3.81	0	0	0	8.83	-26.55	-12.41	75.61	64.59	358.11	457.05	473.99	577.77	375.93	488.43	440.45	485.3
22.355	0	0.17	0.15	0.06	0.13	0.05	0.25	0.06	4.06	2.34	99.5	0.89	0	28.43	2.59	0.02	2.34	0.18	3.76	0.29	0.72	0.01	0	0.15	30.28	0.05	3.13	6.72	0.04	0.09	7.4	0.87	4.06	0	0	0	9.5	-26.62	-10.81	75.03	62.39	362.16	461.06	473.87	577.14	380.12	489.49	442.51	490.02
22.388	0	0.14	0.15	0.04	0.13	0.04	0.2	0.06	3.93	2.2	99.61	0.34	0	30.85	2.43	0.03	2.2	0.22	2.54	0.2	0.69	0.01	0	0.16	17.97	0.06	2.32	2.2	0.04	0.09	7.9	0.91	3.93	0	0	0	9.83	-26.04	-9.98	75.09	59.26	365.48	464.81	472.81	577.13	383.63	491.78	442.89	492.38
22.422	0	0.14	0.16	0.03	0.13	0.04	0.18	0.06	3.45	1.98	99.64	0.33	0	20.58	2.19	0.03	1.98	0.28	1.49	0.12	0.63	0.02	0	0.14	14.17	0.07	2.19	1.34	0.04	0.1	10.06	0.89	3.45	0	0	0	8.12	-28.75	-9.68	75.21	55.23	368.7	468.54	471.78	576.45	387.14	493.75	442.36	494.91
22.455	0	0.13	0.15	0.03	0.13	0.04	0.16	0.06	3.69	1.79	99.69	0.33	0	22.23	1.9	0.04	1.79	0.3	1.09	0.07	0.48	0.01	0	0.14	8.62	0.07	2.38	1.54	0.04	0.1	10.21	0.67	3.69	0	0	0	6.3	-28.26	-9.53	74.78	55.76	371.04	470.9	470.57	575.1	387.49	496.13	443.25	495.14
22.489	0	0.12	0.15	0.02	0.13	0.04	0.14	0.06	4.18	1.44	99.71	0.33	0	9.86	2.07	0.08	1.44	0.41	0.95	0.05	0.43	0.01	0	0.13	4.17	0.06	2.46	1.37	0.03	0.13	14.84	0.27	4.18	0	0	0	9.27	-33.06	-11.45	75.32	49.04	373.63	473.24	470.2	574.25	391.45	497.36	440.49	498.14
22.522	0	0.11	0.14	0.02	0.13	0.04	0.13	0.06	5.07	1.29	99.73	0.33	0	9.78	2.08	0.13	1.29	0.58	1.03	0.03	0.57	0.01	0	0.15	1.99	0.05	2.26	1.46	0.03	0.13	17.21	0.12	5.07	0	0	0	12.14	-33.11	-12.96	75.25	48.58	376.07	474.98	469.61	571.47	391.97	498.74	440.51	500.73
22.555	0	0.11	0.13	0.02	0.13	0.05	0.13	0.06	5.39	1.21	99.74	0.33	0	4.26	2.25	0.26	1.21	0.98	1.06	0.02	0.73	0.01	0	0.15	0.92	0.05	1.54	1.18	0.03	0.12	16.03	0.33	5.39	0	0	0	10.59	-37.57	-12.2	75.03	45.86	380.11	474.99	472.35	570.91	397.07	498.12	442.91	499.65
22.589	0	0.11	0.12	0.02	0.12	0.06	0.12	0.07	6.67	1.15	99.76	0.33	0	3.99	2.17	0.39	1.15	1.46	1.47	0.01	1.38	0.02	0	0.16	0.62	0.04	1.7	1.52	0.02	0.13	17.02	0.29	6.67	0	0	0	7.76	-37.91	-13.15	74.18	45.96	384.68	473.93	475.47	567.51	400.36	497.17	446.32	497.63
22.622	0	0.11	0.12	0.02	0.12	0.06	0.11	0.07	6.85	1.19	99.75	0.33	0	1.34	1.88	0.56	1.19	2.38	1.18	0.01	2.15	0.03	0	0.16	0.57	0.04	1.73	1.55	0.02	0.13	16.25	0.68	6.85	0	0	0	1.68	-43.51	-12.62	75.33	44.04	393.31	474.91	482.41	568.33	409.23	499.14	453.03	494.5
22.655	0	0.11	0.12	0.02	0.12	0.05	0.11	0.07	6.85	1.39	99.75	0.33	0	5.27	1.56	0.55	1.39	2.9	1.05	0.02	3.01	0.03	0	0.14	0.5	0.05	2.08	0.97	0.02	0.14	14.58	0.13	6.85	0	0	0	1.87	-36.45	-11.8	74.44	46.08	401.72	476.77	486.5	565.2	415.2	499.83	461.08	495.56
22.689	0	0.11	0.11	0.02	0.12	0.06	0.1	0.07	7.61	1.16	99.76	0.33	0	4.99	1.16	0.51	1.32	4.03	0.92	0.02	3.94	0.05	0	0.13	0.44	0.05	1.96	0.51	0.02	0.16	13.9	0.12	7.61	0	0	0	2.94	-36.74	-12.53	74.37	45.03	412.25	477.3	494.05	562.67	424.63	500.53	469.34	495.13
22.722
22.756
22.789
22.822
22.856
22.889
22.922
22.956
22.989
23.022
23.056
23.089
23.123
23.156
23.189
23.223
23.256
23.289
23.323
23.356
23.389
23.423
23.456
23.49
23.523
23.556
23.59
23.623
23.656
23.69
23.723
23.757
23.79
23.823
23.857
23.89
23.923
23.957
23.99
24.023
24.057
24.09
24.124
24.157
24.19
24.224
24.257
24.29
24.324
24.357
24.39
24.424
24.457
24.491
24.524
24.557
24.591
24.624
24.657
24.691
24.724
24.758
24.791
24.824
24.858
24.891
24.924
24.958
24.991
25.024
25.058
25.091
25.125
25.158
25.191
25.225
25.258
25.291
25.325
25.358
25.391
25.425
25.458
25.492
25.525
25.558
25.592
25.625
25.658
25.692
25.725
25.759
25.792
25.825
25.859
25.892
25.925
25.959
25.992
26.025
26.059
26.092	0	0.21	0.04	0.1	0.08	1.6	0.55	0.15	27.7	5.38	96.8	49.87	4.14	85.85	6	0.04	3.01	2.18	27.7	5.38	1.81	0.16	0	7.58	65.57	0.13	0.15	32.13	0	16.18	0.72	0	23.68	0	0	0	1.36	12.98	-4.7	77.21	111.73	275.3	460.79	435.91	630.71	295.09	502.7	406.41	493.21
26.126	0	0.15	0.04	0.08	0.09	1.04	0.54	0.21	23.54	7.21	97.91	29.15	5.31	80.91	8.74	0.19	3.17	0.56	20.33	7.86	1.4	0.09	0	7.21	61.95	0.11	0.15	13.08	0.01	22.84	1.14	0	23.54	0	0	0	1.99	14.78	-1.06	77.7	104.57	271.96	465.18	425.53	627.46	295.18	505.67	399.32	496.21
26.159	0	0.15	0.04	0.09	0.09	0.69	0.56	0.16	20.71	4.29	98.62	27.57	1.23	75.8	7.84	0.21	2.21	0.29	18.53	4.29	1.16	0.07	0	7.79	62.79	0.02	0.34	16.61	0.01	17.22	1.99	0.01	20.71	0	0	0	-1.29	16.29	-0.55	77.67	100.34	271.76	466.7	420.98	625.33	295.23	502.37	395.49	498.12
26.192	0	0.22	0.04	0.16	0.08	0.92	0.78	0.11	22.18	6.46	98.16	62.86	0	66.13	4.38	0.1	2.07	0.18	22.18	6.46	1.21	0.07	0	11.66	77.7	0.02	0.97	24.65	0.01	12.75	3.09	0	21.45	0	0	0	-4.07	18.65	1.79	77.42	94.99	264.94	466.43	407.66	617.56	289.69	498.5	384.67	497.88
26.226	0	0.21	0.03	0.16	0.07	1.11	0.73	0.1	24.07	6.43	97.79	65.94	0	88.13	3.49	0.08	1.87	0.24	20.31	6.43	1.08	0.06	0	12.16	81.24	0.03	1.81	24.79	0	11.48	3.87	0.01	24.07	0	0	0	-2.73	11.98	2.74	77.16	100.97	262.89	465.16	404.68	613.92	284.83	498.14	385.8	497.38
26.259	0	0.2	0.03	0.15	0.06	1.94	0.64	0.09	27.3	7.11	96.12	73.18	4.45	79.23	2.41	0.05	1.48	0.21	24.03	7.11	1.06	0.09	0	11.87	81.79	0.04	2.73	27.68	0.01	9.49	5.2	0.02	27.3	0	0	0	-7.06	15.31	3.57	76.74	100.56	257.2	464.4	397.05	610.37	279.14	494.93	379.68	496.8
26.292	0	0.18	0.02	0.15	0.05	3.52	0.6	0.09	30.46	8.52	92.96	83.21	10.65	88.16	2.08	0.03	1.07	0.19	30.46	8.52	1.06	0.1	0	11.2	82.8	0.04	3.63	23.78	0.01	9.38	5.71	0.01	29.52	0	0	0	-6.45	11.96	3.71	76.37	106.32	254.67	463.01	395.1	608.84	274.16	493.96	380.46	496.38
26.326	0	0.15	0.02	0.13	0.05	3.88	0.57	0.08	31.61	9.06	92.24	79.92	13.52	88.82	1.59	0.02	0.86	0.11	28.12	9.06	0.88	0.08	0	12.68	82.4	0.04	3.67	15.55	0.01	7.07	4.76	0.04	31.61	0	0	0	-3.45	11.64	3.96	76.39	105.07	252.89	463.85	391.58	608.7	272.33	494.09	377.34	497.96
26.359	0	0.18	0.02	0.14	0.05	3.4	0.62	0.07	29.93	12.92	93.21	81.29	12.54	85.38	0.82	0.02	0.89	0.03	28.99	12.92	0.9	0.16	0	13.49	82.62	0.04	4.34	12.77	0.01	5.04	3.16	3.45	29.93	0	0	0	-1.1	13.18	5.28	75.62	112	250.33	463.87	389.09	607.49	267.82	493.78	379.57	501.12
26.392	0	0.22	0.02	0.14	0.05	3.19	0.68	0.07	29.64	15.67	93.62	79.8	11.26	94.98	0.43	0.01	0.89	0.01	28.44	17.16	0.95	0.11	0	15.67	82	0.03	4.37	13.88	0.01	3.96	2.07	19.13	29.64	0	0	0	2	7.29	4.39	75.31	109.6	250.18	466.31	389.11	611.62	267.87	497.06	377.34	502.51
26.426	0	0.31	0.02	0.13	0.05	2.76	0.6	0.06	29.96	15.55	94.47	71.17	11.1	97.7	0.23	0	0.76	0.01	25.19	28.09	1.24	0.1	0	15.55	79.39	0.03	3.33	12.44	0.01	3.07	1.15	11.31	29.96	0	0	0	0.91	3.25	3.74	75.51	112.34	251.45	470.97	391.21	616.53	267.55	502.82	379.84	506.33
26.459	0	0.28	0.02	0.11	0.05	2.35	0.48	0.06	29.8	14.3	95.3	52.34	12.65	98.7	0.2	0	0.66	0	22.55	29.25	1.45	0.09	0	14.3	71.95	0.02	1.67	8.21	0.01	2.21	0.95	3.75	29.8	0	0	0	-1.02	-0.36	3.36	75.54	114.01	253.89	476.85	392.68	621.36	268.32	507.37	382.24	512.02
26.493	0	0.29	0.02	0.09	0.05	1.77	0.39	0.06	29.13	13.03	96.46	33.46	12.2	97.84	0.18	0	0.69	0	18.78	31.27	1.88	0.04	0	13.03	66	0.02	0.99	6.39	0.01	1.87	0.85	2.38	29.13	0	0	0	-1.88	-2.93	3.21	75.36	111.86	255.42	483.22	393.04	626.76	270.14	513.12	381.9	517.68
26.526	0	0.27	0.03	0.07	0.05	1.14	0.3	0.06	27.4	11.57	97.73	13.16	11.08	96.05	0.15	0	0.78	0	14.27	30.91	2.68	0.04	0	11.57	55.58	0.01	0.6	4.87	0.01	1.48	0.8	1.7	27.4	0	0	0	1.11	-6.04	1.49	73.48	112.03	256.8	487.58	394.05	630.47	269.7	518.58	381.66	522.41
26.559	0	0.24	0.03	0.06	0.05	0.88	0.27	0.06	26.28	10.63	98.25	8.2	9.12	96	0.11	0	0.79	0	11.85	26.24	2.91	0.03	0	10.63	51.43	0.01	0.62	8.73	0.01	1.11	0.89	0.56	26.28	0	0	0	0.64	-6.1	2.23	70.55	104.45	259.34	491.66	390.82	629.55	273.72	520.83	378.11	524.36
26.593	0	0.22	0.03	0.06	0.05	0.81	0.23	0.06	26.29	10.39	98.38	4.68	7.63	95.37	0.09	0	0.7	0	10.44	23.01	4.2	0.02	4.44	10.39	45.37	0	0.72	17.14	0.01	0.77	0.95	2.09	26.29	0	0	0	-3.3	-6.87	0.23	70.53	102.8	263.44	498.07	393.3	632.58	276.2	527.45	378.98	529.62
26.626	0	0.19	0.03	0.05	0.05	0.74	0.19	0.06	26	9.14	98.52	3.49	6.89	93.77	0.09	0	0.7	0	9.41	16.77	4.67	0.03	8.91	9.14	40.17	0	1.04	23.24	0.01	0.7	1.07	0.8	26	0	0	0	4.99	-8.45	0.78	68.78	98.37	265.16	500.38	392.82	634.58	279.47	529.95	377.81	532.6
26.659	0	0.17	0.03	0.03	0.05	1.1	0.14	0.06	26.98	7.08	97.8	4.06	13	92.92	0.07	0	0.62	0	14.51	17.04	3.77	0.06	21.53	7.08	28.27	0	1.49	26.54	0.01	0.59	1.42	0.6	26.98	0	0	0	9.81	-9.13	0.88	67.66	102.57	271	501.71	394.6	630.23	281.29	530.67	383.72	535.86
26.693	0	0.12	0.02	0.02	0.05	1.47	0.11	0.06	21.4	5.73	97.07	5.46	19.43	86.76	0.07	0	0.53	0	15.8	14.84	3.75	0.16	20.51	5.73	21.4	0	1.87	17.62	0.01	0.47	1.38	0.39	28.93	0	0	0	1.55	-12.6	-0.76	68.11	89.95	276.49	501.05	397.96	627.89	290.8	529.1	380.73	531.03
26.726	0	0.1	0.03	0.02	0.05	0.97	0.1	0.06	13.57	4.85	98.06	3.79	19.5	90.55	0.04	0	0.63	0	13.09	11.32	3.75	0.25	20.6	4.85	13.57	0	1.99	8.86	0.01	0.5	1.56	5.34	26.54	0	0	0	4	-10.7	-1.49	68.72	91.41	283.95	499.77	404.96	625.61	296.79	528.47	388.17	530.47
26.76	0	0.09	0.03	0.02	0.06	0.53	0.08	0.06	10.19	3.14	98.94	2.61	16.41	58.72	0.03	0	0.71	0	7.16	8.3	4.28	0.1	16.3	3.14	10.19	0	2.39	4.24	0.01	0.32	1.34	2.15	24.14	0	0	0	0.97	-20.24	-2.97	69.62	82.81	287.91	494.61	411.66	624.1	305.4	523.48	388.21	524.35
26.793	0	0.09	0.04	0.02	0.06	0.37	0.09	0.06	10.81	2.42	99.26	1.63	12.2	72.81	0.03	0	0.87	0	6.52	6.2	5.28	0.04	7.43	2.42	10.81	0	3.22	6.09	0.01	0.26	1.2	1.65	21.17	0	0	0	-0.83	-17.07	-3.18	70.35	82.19	295.15	489.46	420.61	621.05	313.77	518.61	395.96	518.7
26.826	0	0.09	0.05	0.02	0.07	0.24	0.09	0.06	10.04	2.2	99.52	1.1	8.28	74.31	0.03	0	0.92	0	4.16	4.42	5.64	0.01	0	2.2	10.04	0	2.3	6.81	0.01	0.26	1.3	0.46	18.51	0	0	0	-2.02	-16.69	-4.86	71.28	85.06	304.44	483.97	434.32	619.49	322.6	515.17	407.64	513.52
26.86	0	0.1	0.07	0.03	0.08	0.15	0.1	0.06	9.41	1.34	99.7	0.64	4.18	46.95	0.03	0	1.09	0	3.31	2.99	4.6	0	0	1.34	9.41	0	1.89	8.82	0.01	0.24	1.8	0.97	14.66	0	0	0	-1.97	-22.61	-3.41	72.01	81.14	309.52	480.68	438.83	616.46	330.32	510.27	411.46	510.44
26.893	0	0.12	0.08	0.03	0.08	0.11	0.11	0.06	12.38	1.02	99.77	0.46	0.59	32.98	0.04	0	1.13	0.01	2.36	1.76	3.97	0	0	1.02	9.48	0	1.45	14	0.01	0.23	2.42	2	12.38	0	0	0	-2.78	-25.55	-7.73	73.01	76.12	324.2	475.33	454.18	611.58	345.17	507.55	421.17	503.27
26.926	0	0.13	0.09	0.03	0.09	0.09	0.12	0.06	11.27	0.94	99.75	0.39	0	38.58	0.05	0	1.16	0.01	1.71	0.75	2.25	0	0	0.94	12.23	0	1.33	16.28	0.01	0.24	2.44	3.09	11.27	0	0	0	-1.38	-24.32	-6.12	72.14	76.09	330.31	473.96	457.02	606.53	350.73	504.11	426.81	502.94
26.96	0	0.14	0.1	0.03	0.1	0.07	0.13	0.06	9.01	0.58	99.71	0.33	0	26.71	0.05	0	1.39	0.02	1.44	0.35	1.74	0	0	0.58	13.63	0	1.53	18.51	0.01	0.26	4.53	4.32	9.01	0	0	0	-2.53	-27.05	-7.39	72.76	72.17	344.76	470.03	469.14	601.06	365.38	501.01	437.4	496.22
26.993	0	0.16	0.11	0.04	0.1	0.07	0.14	0.06	8.4	0.54	99.68	0.4	0	25.03	0.09	0	1.3	0.04	1.33	0.25	1.39	0	0	0.54	17.84	0	2.33	21.39	0.01	0.24	4.85	4.75	8.4	0	0	0	-0.44	-27.49	-7.34	73.14	69.58	352.46	470.96	472.57	598.53	372.52	501.83	441.82	495.62
27.026	0	0.19	0.12	0.05	0.11	0.05	0.17	0.06	6.75	0.51	99.62	0.55	0	10.79	0.11	0	1.05	0.06	1.16	0.15	0.92	0	0	0.51	24.78	0	3.05	26.12	0.01	0.21	6.92	6.68	6.75	0	0	0	-3.92	-32.56	-8.86	74.16	63.97	360.44	470.95	478.16	596.82	381.61	502.11	444.86	492.51
27.06	0	0.19	0.12	0.05	0.11	0.05	0.19	0.06	6.21	0.42	99.63	0.66	0	21.24	0.12	0.01	0.83	0.06	1.28	0.12	0.96	0	0	0.42	28.5	0	3.27	22.29	0.01	0.22	9.97	3.11	6.21	0	0	0	-2.25	-28.55	-9.56	73.79	65.37	370.36	471.15	485.54	592.81	389.12	501.68	454.05	494.02
27.093	0	0.17	0.13	0.06	0.11	0.05	0.19	0.06	5.8	0.45	99.62	0.72	0	19.78	0.1	0.01	0.68	0.05	1.15	0.08	0.77	0.01	0	0.45	29.88	0	3.91	15.68	0.01	0.21	12.94	1.76	5.8	0	0	0	-1.11	-29	-9.31	72.84	64.36	374.98	471.9	485.65	589.21	392.29	502.07	456.07	493.43
27.127	0	0.17	0.14	0.06	0.12	0.04	0.21	0.06	4.37	0.33	99.58	0.87	0	33.26	0.08	0.01	0.62	0.05	1.5	0.06	0.81	0.02	0	0.33	32.15	0	4.57	10.24	0.01	0.23	19.41	0.54	4.37	0	0	0	2.04	-25.48	-9.67	69.96	64.89	379.07	473.8	486.29	586.57	394.24	503.41	458.72	496.16
27.16	0	0.18	0.15	0.06	0.12	0.04	0.21	0.06	3.4	0.35	99.57	0.84	0	48.67	0.08	0.01	0.6	0.05	1.22	0.04	0.75	0.02	0	0.35	32.03	0	5	10.76	0.01	0.16	20.24	2.3	3.4	0	0	0	6.35	-22.27	-10.65	68.38	64.51	385.04	478.38	487.65	586.65	397.94	508.82	461.75	499.33
27.193	0	0.16	0.15	0.05	0.12	0.04	0.19	0.06	3.44	0.31	99.61	0.58	0	35.13	0.08	0.01	0.51	0.05	1.07	0.02	0.39	0.01	0	0.31	26.82	0	6.25	6.92	0.01	0.15	20.13	1.28	3.44	0	0	0	2.83	-25.07	-9.26	67.8	60.57	387.83	481.22	486.17	584.92	401.38	508.69	461.53	501.53
27.227	0	0.14	0.16	0.04	0.13	0.03	0.17	0.06	2.86	0.22	99.65	0.4	0	44.28	0.07	0.01	0.4	0.04	0.93	0.01	0.32	0.01	0	0.22	20.19	0	6.1	2.86	0	0.09	21.9	1.52	2.86	0	0	0	1.64	-23.15	-7.93	65.7	61.69	389.2	483.52	483.91	583.71	401.15	510.35	462.28	502.06
27.26	0	0.14	0.16	0.04	0.13	0.04	0.16	0.06	3	0.21	99.68	0.44	0	18.1	0.06	0.02	0.41	0.04	0.79	0.01	0.27	0.02	0	0.21	15.65	0	5.54	1.55	0	0.09	23.23	0.94	3	0	0	0	-1.86	-29.55	-8.33	65.14	58.97	386.7	483.84	481.82	584.72	400.01	510.57	458.28	501.52
27.293	0	0.13	0.16	0.03	0.12	0.03	0.14	0.06	2.86	0.22	99.69	0.53	0	11.56	0.06	0.02	0.34	0.04	0.88	0.01	0.25	0.02	0	0.22	10.19	0.01	4.08	0.82	0	0.08	25.79	1.92	2.86	0	0	0	-5.1	-32.18	-11.97	65.17	55.79	383.58	484.58	478.64	584.57	396.98	512.55	451.59	501.14
27.327	0	0.12	0.16	0.03	0.12	0.03	0.13	0.06	2.88	0.17	99.69	0.89	0	23.37	0.07	0.02	0.28	0.04	0.72	0.01	0.39	0.04	0	0.17	6.02	0.01	2.85	0.57	0	0.06	33.33	7.24	2.88	0	0	0	-9.34	-27.94	-11.26	64.46	58.06	378.35	486.4	473.99	586.91	391.41	514.13	448.13	501.72
27.36	0	0.12	0.16	0.02	0.12	0.04	0.13	0.06	2.96	0.15	99.69	0.91	0	12.97	0.08	0.03	0.27	0.05	0.83	0.01	0.38	0.06	0	0.15	3.44	0.01	2.07	0.71	0	0.07	33.55	1.34	2.96	0	0	0	-8.65	-31.52	-10.41	64.9	55.41	375.06	486.81	469.52	586.91	389.3	513.66	443.46	501.97
27.393	0	0.12	0.15	0.02	0.12	0.04	0.12	0.06	3.23	0.11	99.7	1.04	0	24.71	0.08	0.04	0.21	0.04	0.86	0.01	0.32	0.04	0	0.11	1.84	0.01	1.59	0.35	0	0.06	35.35	0.75	3.23	0	0	0	-5.25	-27.57	-10.97	64.46	55.98	372.55	488.26	465.58	586.29	385.55	515.06	440.51	504.4
27.427	0	0.11	0.15	0.02	0.12	0.04	0.12	0.06	3.54	0.07	99.7	1.85	0	23.38	0.07	0.05	0.15	0.04	0.84	0.01	0.31	0.02	0	0.06	1	0.01	1.33	0.12	0	0.04	43.08	2.36	3.54	0	0	0	-10.13	-27.94	-11.65	64.65	57.96	368.05	488.16	460.55	584.36	379.36	515.41	436.04	503.3
27.46	0	0.11	0.15	0.02	0.11	0.04	0.12	0.06	3.59	0.08	99.7	2.03	0	11.79	0.08	0.05	0.15	0.04	0.98	0.01	0.32	0.03	0	0.06	0.86	0.01	0.76	0.06	0	0.04	44.09	2.36	3.59	0	0	0	-15.29	-32.06	-12.28	65.88	56.97	364.67	487.3	456.2	582.53	375.91	514.98	430.91	500.15
27.494	0	0.11	0.15	0.02	0.11	0.04	0.12	0.06	3.55	0.08	99.7	4.59	0	16.71	0.08	0.04	0.12	0.04	0.84	0.01	0.52	0.05	0	0.05	0.95	0.01	0.5	0.02	0	0.04	54.74	1.54	3.55	0	0	0	-16.14	-30.03	-11.73	65.53	58.73	362.81	486.97	453.37	581.04	372.97	514.65	429.64	499.24
27.527	0	0.11	0.14	0.02	0.11	0.04	0.11	0.06	4.09	0.07	99.72	5.12	0	49.82	0.07	0.03	0.13	0.04	0.94	0.01	0.67	0.13	0	0.04	0.94	0.02	0.35	0.01	0	0.04	56.07	0.77	4.09	0	0	0	-11.29	-22.04	-12.27	63.47	64.41	359.43	485.96	450.83	579.69	366.72	515.58	429.08	499.43
27.56	0	0.11	0.14	0.02	0.11	0.04	0.11	0.06	3.85	0.06	99.71	5.51	0	24.01	0.06	0.03	0.15	0.03	0.85	0.01	0.97	0.41	0	0.05	0.78	0.02	0.22	0.01	0	0.04	56.99	1.36	3.85	0	0	0	-14.86	-27.76	-12.67	64.51	62.29	359.54	487.65	450.05	580.53	368.01	519.12	426.81	498.56
27.594	0	0.11	0.15	0.02	0.11	0.04	0.11	0.06	3.57	0.05	99.7	5.01	0	22.22	0.05	0.03	0.18	0.03	0.64	0.01	1.05	0.8	0	0.03	0.57	0.02	0.13	0	0	0.03	55.66	1.13	3.57	0	0	0	-12.26	-28.26	-14.56	64.58	62.74	359.67	488.44	449.13	580.37	366.36	520.51	425.43	499.35
27.627	0	0.11	0.15	0.02	0.11	0.04	0.11	0.06	3.35	0.05	99.7	5	0	35.27	0.05	0.03	0.19	0.03	0.47	0.01	1.17	0.91	0	0.03	0.4	0.02	0.08	0	0	0.02	55.52	3.79	3.35	0	0	0	-17.9	-25.04	-14.51	64.77	63.81	359.34	490.3	448	579.91	365.8	523.15	425.05	499.47
27.66	0	0.11	0.15	0.02	0.11	0.04	0.11	0.06	3.74	0.06	99.71	4.68	0	54.16	0.06	0.02	0.24	0.04	0.38	0.01	1.31	0.57	0	0.03	0.3	0.02	0.06	0	0	0.02	54.53	2.72	3.74	0	0	0	-20.64	-21.17	-13.17	64.47	65.69	360.41	493.11	447.45	580.8	365.37	524.11	427.26	502.08
27.694	0	0.11	0.14	0.02	0.11	0.04	0.11	0.06	3.92	0.05	99.71	6.86	0	61.66	0.05	0.02	0.28	0.04	0.29	0.01	1.46	0.48	0	0.02	0.22	0.02	0.05	0	0	0.01	59.42	3.37	3.92	0	0	0	-20.48	-19.62	-13.36	64.37	65.32	360.63	495.45	447.6	582.8	365.97	526.96	427.17	504.14
27.727	0	0.11	0.15	0.03	0.11	0.04	0.11	0.06	3.55	0.03	99.7	7.12	0	47.57	0.03	0.02	0.31	0.03	0.25	0.01	2.37	0.87	0	0.02	0.15	0.02	0.04	0	0	0.01	59	2.03	3.55	0	0	0	-28.92	-22.49	-12.34	65.37	63.67	362.17	500.32	446.95	585.1	367.85	530.39	427.35	507.74
27.761	0	0.11	0.15	0.04	0.1	0.03	0.11	0.06	3.15	0.03	99.69	8.55	0	41.93	0.02	0.02	0.41	0.03	0.27	0.01	6.3	4.76	0	0.03	0.11	0.02	0.03	0	0	0.01	57.54	2.08	3.15	0	0	0	-23.85	-23.63	-10.97	64.42	61.04	363.69	505.83	447.33	589.47	371.13	536.4	427.86	513.86
27.794
27.827
27.861
27.894
27.927
27.961
27.994
28.027
28.061
28.094	0	0.23	0.19	0.14	0.19	0.04	0.61	0.09	10.77	2.18	98.78	14.91	-3.92	2.3	10.77	0.4	2.18	0.03	2.38	0.13	1.11	0.01	0.92	0.1	58.15	0.01	3.96	20.99	0	0	60.88	21.76	2.38	1.15	0	0	-0.93	-40.75	-10.06	74.58	61.9	325.64	473.21	452	606.01	350.5	504.15	412.33	501.24
28.128	0	0.2	0.17	0.08	0.2	0.05	0.52	0.09	11.45	4.37	98.95	6.53	0	2.52	11.45	0.51	4.37	0.05	3.09	0.14	0.75	0.02	0.21	0.22	45.12	0.01	6	16.93	0	0	48.76	9.86	4.15	0.59	0	0	-4.17	-40.28	-9.12	74.47	64.09	325.62	468.56	452.61	600.73	350.09	498.16	414.17	497.06
28.161	0	0.18	0.15	0.07	0.18	0.05	0.43	0.08	9.57	4.02	99.13	2.86	0	2.44	9.57	0.35	4.02	0.05	3.1	0.09	0.59	0.01	0	0.47	39.88	0.01	6.43	12.47	0.01	0	33.92	9.97	4.5	0	0	0	1.23	-40.44	-8.54	74.05	63.54	324.56	463.7	451.33	596.15	349.62	493.03	413.15	494.32
28.194	0	0.16	0.14	0.05	0.16	0.05	0.32	0.08	7.1	3.45	99.36	1.32	0	3	7.1	0.23	3.45	0.05	3.37	0.08	0.43	0.01	0	0.51	32.51	0.01	7.02	8.86	0.01	0	27.47	4.92	5.66	0	0	0	2.52	-39.38	-7.74	74.71	61.75	327.13	462.46	451.42	592.98	352.65	490.77	414.36	492.83
28.228	0	0.13	0.11	0.03	0.15	0.09	0.28	0.08	9.66	5.45	99.44	0.72	0	1.53	7.88	0.24	5.45	0.05	3.68	0.1	0.29	0.02	0	1.14	23.09	0.01	7.34	6.62	0.01	0.01	9.14	19.05	9.66	0	0	0	4.17	-42.83	-12.87	75.76	52.44	329.19	461.35	452.06	591.22	356.3	491.61	408.73	490.32
28.261	0	0.12	0.11	0.03	0.15	0.08	0.26	0.08	9.36	4.12	99.49	0.6	0	0.83	8.66	0.24	4.12	0.04	3.67	0.11	0.3	0.01	0	0.84	19.88	0.01	7.84	6.95	0.01	0.02	6.2	22.96	9.36	0	0	0	5.17	-45.9	-11.96	76.24	52.25	334.62	462.41	453.96	589.5	360.26	493.18	412.41	489.83
28.294	0	0.1	0.09	0.02	0.14	0.1	0.2	0.08	11.36	2.88	99.61	0.4	0	3.27	9.32	0.26	2.88	0.05	2.54	0.09	0.26	0.01	0	0.5	11.83	0	7.09	4.33	0.01	0.06	4.01	10.8	11.36	0	0	0	4.04	-38.94	-16.65	76	54.59	342.02	464.4	459.03	587.95	363.56	498.16	417.41	489.18
28.328	0	0.1	0.1	0.02	0.14	0.08	0.18	0.08	8.45	2.42	99.65	0.33	0	2.41	7.93	0.28	2.42	0.06	1.5	0.08	0.29	0.01	0	0.41	8.45	0	6.22	3.68	0.01	0.08	3.19	15.38	9.55	0	0	0	3.7	-40.5	-16.27	75.75	52.77	347.34	468.12	459.06	585.06	367.31	499.93	419.59	492.73
28.361	0	0.1	0.1	0.02	0.13	0.07	0.15	0.07	4.06	1.95	99.71	0.33	0.37	6.99	5.68	0.28	1.95	0.06	0.96	0.07	0.28	0	0	0.32	4.06	0.01	5.68	1.96	0.01	0.1	2.66	10.75	9.09	0	0	0	-1.43	-34.94	-19.11	74.85	57.81	358.51	468.52	465.88	578.61	372.82	503.28	428.86	489.12
28.394	0	0.1	0.11	0.02	0.12	0.06	0.13	0.07	2.28	1.46	99.74	0.33	0.3	4.62	3.81	0.21	1.46	0.06	0.51	0.05	0.19	0	0	0.27	2.28	0.01	4.09	0.94	0	0.11	2.21	0.95	7.97	0	0	0	1.34	-37.13	-18.28	75.48	56.76	362	469.64	467.97	578.63	376.32	503.83	431.61	491
28.428	0	0.1	0.11	0.02	0.12	0.06	0.12	0.06	2.34	1.3	99.76	0.33	0.35	4.87	2.63	0.18	1.3	0.06	0.43	0.04	0.25	0	0	0.21	1.24	0.01	3.12	0.7	0	0.1	2.34	6.31	7.49	0	0	0	-8.42	-36.86	-17.96	75.08	59.57	368.64	469.41	470.59	574.97	380.77	504.88	436.65	484.24
28.461	0	0.1	0.12	0.02	0.11	0.05	0.12	0.06	2.06	1.14	99.77	0.33	0.23	4.84	1.88	0.16	1.14	0.06	0.42	0.04	0.28	0	0	0.17	0.76	0.01	2.39	0.64	0	0.09	2.06	5.31	7.04	0	0	0	-5.96	-36.9	-18.2	75.8	57.64	373.16	469.39	473.08	572.19	384.95	503.82	439.64	485.59
28.495	0	0.1	0.12	0.02	0.11	0.05	0.11	0.06	1.96	0.87	99.77	0.33	0.53	4.22	0.87	0.11	0.87	0.06	0.4	0.03	0.27	0	0	0.12	0.44	0.01	1.83	0.57	0	0.08	1.96	2.67	6.9	0	0	0	-1.58	-37.61	-17.32	75.76	54.93	377.48	469.48	474.92	570.53	389.83	502.24	442.52	486.72
28.528	0	0.1	0.12	0.02	0.11	0.05	0.11	0.06	1.94	0.38	99.77	0.33	1.02	7.47	0.38	0.08	0.66	0.04	0.44	0.02	0.2	0	0	0.08	0.19	0	1.26	0.4	0	0.08	1.94	0.73	7.02	0	0	0	-1.13	-34.58	-15.81	75.26	55.01	380.08	469.43	476.28	569.73	392.64	500.44	445.91	486.72
28.561	0	0.1	0.12	0.02	0.11	0.05	0.11	0.06	2.02	0.18	99.76	0.33	0.77	10.5	0.18	0.07	0.58	0.03	0.42	0.01	0.13	0	0	0.06	0.13	0	0.91	0.28	0	0.07	2.02	3.26	6.64	0	0	0	-5.12	-32.72	-15.77	75.26	56.35	381.56	472.34	476.09	570.06	392.75	503.05	447.15	488.37
28.595	0	0.1	0.12	0.02	0.1	0.05	0.1	0.06	1.75	0.1	99.76	0.33	0.96	13.08	0.1	0.04	0.4	0.02	0.42	0.01	0.1	0	0	0.03	0.07	0.01	0.82	0.13	0	0.09	1.75	2.2	6.65	0	0	0	-3.74	-31.47	-15.83	73.3	57.44	379.86	472.02	475.59	570.62	390.89	503.03	446.59	488.99
28.628	0	0.1	0.12	0.02	0.1	0.05	0.11	0.06	2.05	0.08	99.76	0.33	0.78	9.56	0.08	0.03	0.4	0.01	0.41	0.01	0.12	0	0	0.03	0.07	0.01	0.76	0.09	0	0.08	2.05	6.37	6.47	0	0	0	-12.05	-33.23	-16.28	72.06	59.09	377.85	473.35	473.97	571.83	388.22	505.39	444.54	487.52
28.661	0	0.11	0.13	0.02	0.11	0.05	0.11	0.06	2.02	0.08	99.75	0.33	0	13.13	0.06	0.03	0.33	0.01	0.4	0.01	0.14	0	0	0.02	0.06	0.01	0.62	0.09	0	0.08	2.02	2.61	5.69	0	0	0	-16.02	-31.45	-16.27	70.63	60.52	377.02	476.68	470.39	572.45	385.97	509.12	442.65	487.91
28.695	0	0.11	0.14	0.02	0.11	0.04	0.11	0.06	1.63	0.08	99.72	0.33	0	24.9	0.05	0.03	0.25	0.01	0.37	0.01	0.15	0.01	0	0.01	0.05	0.01	0.52	0.11	0	0.08	1.63	5.45	4.41	0	0	0	-8.31	-27.52	-18.37	69.27	59.35	372.1	477.14	468.3	575.95	382.15	510.61	438.15	490.96
28.728	0	0.11	0.14	0.02	0.11	0.04	0.11	0.06	1.92	0.07	99.71	0.33	0	21.14	0.05	0.03	0.26	0.01	0.32	0.01	0.19	0.01	0	0.01	0.05	0.01	0.43	0.12	0	0.07	1.92	1.88	4.1	0	0	0	-10.09	-28.58	-18.45	69.37	62.43	366.08	479.12	464.01	579.94	375.55	514.7	433.46	491.38
28.762	0	0.11	0.15	0.02	0.11	0.04	0.11	0.06	2.46	0.05	99.7	0.33	0	22.34	0.05	0.03	0.19	0.01	0.22	0.01	0.25	0	0	0.01	0.07	0.01	0.33	0.09	0	0.05	2.46	1.92	3.36	0	0	0	-6.92	-28.23	-16.46	68.87	61.22	361.34	479.58	460.6	582.64	372.41	513.04	430.65	494.19
28.795	0	0.11	0.15	0.02	0.12	0.03	0.12	0.06	3.12	0.06	99.69	0.33	0	17.82	0.06	0.03	0.17	0.01	0.23	0.01	0.29	0	0	0	0.1	0.01	0.26	0.07	0	0.04	3.21	0.93	3.12	0	0	0	-10.75	-29.64	-15.53	69.87	62	355.65	484.25	452.38	584.35	366.03	518.45	423.99	496.43
28.828	0	0.11	0.15	0.02	0.11	0.03	0.12	0.06	3.21	0.07	99.7	0.33	0	23.45	0.07	0.03	0.16	0.01	0.28	0.01	0.35	0.01	0	0	0.11	0.01	0.22	0.04	0	0.04	3.43	4.09	3.21	0	0	0	-3.07	-27.92	-16.52	68.37	62.4	349.91	483.25	448.42	585.2	359.79	517.53	419.26	498.61
28.862	0	0.11	0.15	0.02	0.11	0.04	0.12	0.06	3.21	0.1	99.7	0.33	0	23.3	0.1	0.04	0.15	0.01	0.36	0.01	0.4	0.01	0	0	0.17	0.01	0.18	0.03	0	0.03	4.28	4.02	3.21	0	0	0	-10.33	-27.96	-17.72	69.03	63.31	343.66	487.48	442.5	589.36	353.27	522.78	412.35	500.02
28.895	0	0.11	0.15	0.02	0.11	0.04	0.12	0.06	3.28	0.13	99.7	0.33	0	38.31	0.13	0.06	0.17	0.01	0.52	0.01	0.49	0.01	0	0	0.21	0.01	0.11	0.04	0	0.02	5.57	4.02	3.28	0	0	0	-12.62	-24.38	-16.15	68.71	61.27	337.83	492.97	435.53	593.61	349.36	527.03	406.47	504.83
28.928	0	0.11	0.15	0.02	0.11	0.04	0.11	0.06	3.58	0.15	99.7	0.33	0	37.03	0.15	0.06	0.19	0.01	0.99	0.01	0.79	0.03	0	0	0.31	0.01	0.1	0.06	0	0.02	7.2	5.08	3.58	0	0	0	-12.69	-24.65	-15.12	67.65	62.88	333.7	498.59	428.75	596.77	342.93	530.98	402.36	510.45
28.962	0	0.11	0.15	0.02	0.11	0.04	0.11	0.06	3.71	0.17	99.71	0.33	0	31.22	0.17	0.06	0.18	0.02	1.32	0.01	1.32	0.04	0	0	0.42	0.01	0.08	0.08	0	0.02	10.8	2.06	3.71	0	0	0	-12.41	-25.95	-15.02	67.24	62.14	329.13	502.99	423.32	600.29	338.19	534.78	397.15	515.18
28.995	0	0.11	0.14	0.02	0.11	0.04	0.11	0.06	3.89	0.17	99.71	0.33	0	21.31	0.17	0.07	0.18	0.02	1.4	0.01	1.78	0.08	0	0	0.42	0.01	0.07	0.07	0	0.02	11.67	1.11	3.89	0	0	0	-13.34	-28.53	-14.09	67.03	61.68	326.09	505.82	419.57	601.82	335	536.5	394.12	518.93
29.028	0	0.11	0.14	0.02	0.11	0.04	0.11	0.06	3.9	0.16	99.71	0.33	0	26.49	0.16	0.07	0.22	0.02	1.46	0.01	2.2	0.08	0	0	0.33	0.01	0.07	0.02	0	0.03	13.27	1.21	3.9	0	0	0	-10.04	-27.1	-13.26	67.45	62.24	322.66	507.7	415.94	602.38	331	537.1	391.78	523.69
29.062	0	0.11	0.14	0.02	0.11	0.04	0.11	0.06	4	0.14	99.71	0.33	0	19.26	0.14	0.07	0.24	0.02	0.81	0	1.18	0.04	0	0	0.16	0.01	0.08	0.01	0	0.03	12.99	0.36	4	0	0	0	-6.38	-29.17	-12.99	68.47	61.48	319.36	505.38	412.14	599.53	327.73	534.55	388.04	522.61
29.095	0	0.11	0.14	0.02	0.11	0.04	0.11	0.06	3.89	0.11	99.71	0.33	0	19.24	0.11	0.06	0.23	0.02	0.47	0	0.89	0.05	0	0	0.12	0.01	0.08	0	0	0.03	13.03	0.96	3.89	0	0	0	-6.13	-29.17	-14.38	69.08	62.54	316.55	499.64	411.29	596.13	324.87	531.09	385.54	515.88
29.129	0	0.11	0.15	0.02	0.11	0.04	0.11	0.06	3.48	0.09	99.7	0.33	0	12.02	0.09	0.04	0.24	0.02	0.2	0	0.46	0.01	0	0.01	0.1	0	0.11	0	0	0.02	14.38	1.37	3.48	0	0	0	-10.43	-31.95	-10.9	71.82	61.66	315.06	497.82	409.34	595.29	325.16	526.29	385.45	513.36
29.162	0	0.11	0.15	0.02	0.11	0.04	0.11	0.06	3.55	0.08	99.7	0.33	0	20.09	0.08	0.03	0.23	0.02	0.18	0	0.54	0	0	0.01	0.08	0	0.19	0	0	0.02	15.28	0.6	3.55	0	0	0	-4.9	-28.9	-11.57	71.84	61.26	317.23	493.54	412.8	592.46	327.87	522.29	388.09	510.99
29.195	0	0.11	0.15	0.02	0.11	0.04	0.11	0.06	3.42	0.07	99.7	0.33	0	23.23	0.07	0.02	0.24	0.02	0.16	0	0.75	0	0	0.01	0.05	0	0.24	0	0	0.02	15.28	0.64	3.42	0	0	0	-3.47	-27.98	-12.71	71.93	63.06	320.18	487.67	416.74	586.25	329.58	517.47	391.66	506.37
29.229	0	0.11	0.15	0.02	0.11	0.04	0.11	0.06	3.84	0.06	99.71	0.33	0	14.12	0.06	0.01	0.24	0.01	0.19	0	0.84	0	0	0.01	0.03	0	0.37	0.01	0	0.02	15.58	0.66	3.84	0	0	0	-5.98	-31.03	-11.81	72.36	62.72	323.19	483.6	418.72	582.88	333.01	513.93	394.03	499.4
29.262	0	0.11	0.15	0.02	0.11	0.04	0.11	0.06	3.59	0.05	99.7	0.33	0	38.12	0.05	0.01	0.3	0.01	0.19	0	1.15	0	0	0.01	0.02	0	0.5	0.01	0	0.03	13.77	0.86	3.59	0	0	0	-5.95	-24.42	-11.81	70.97	66.78	327.87	479.22	422.53	577.01	335.44	510.45	400.18	494.09
29.295	0	0.11	0.14	0.02	0.11	0.04	0.11	0.06	4.04	0.06	99.71	0.33	0	25.93	0.06	0.01	0.38	0.02	0.22	0	1.26	0	0	0	0.02	0	0.79	0.02	0	0.03	11.23	0.47	4.04	0	0	0	-4.96	-27.25	-11.26	71.98	65.07	331.15	476.77	424.93	573.35	339.11	506.73	402.71	492.98
29.329	0	0.11	0.14	0.02	0.11	0.04	0.11	0.06	4.26	0.07	99.72	0.33	0	21.47	0.07	0	0.51	0.02	0.24	0.01	1.32	0	0	0	0.02	0	1.17	0.03	0	0.03	8.65	0.33	4.26	0	0	0	-1.13	-28.48	-12.21	72.63	61.12	335.68	474.88	428.46	570.57	344.75	504.15	404.72	492.37
29.362	0	0.11	0.14	0.02	0.11	0.04	0.11	0.06	4.34	0.07	99.72	0.33	0	19.39	0.07	0	0.57	0.01	0.24	0.01	1.19	0	0	0	0.02	0	1.65	0.03	0	0.03	6.46	0.77	4.34	0	0	0	-0.44	-29.12	-13.4	72.52	62.02	338.74	471.66	431.7	566.21	346.64	501.98	407.47	489.85
29.395	0	0.11	0.14	0.02	0.11	0.04	0.11	0.06	4.72	0.07	99.73	0.33	0	17.41	0.07	0	0.57	0.01	0.36	0.01	0.82	0	0	0	0.01	0	1.7	0.05	0	0.04	4.93	0.62	4.72	0	0	0	-8.43	-29.78	-13.48	73.06	61.28	339.5	469.33	433.78	564.02	348.24	498.12	408.63	487.65
29.429	0	0.11	0.13	0.02	0.11	0.04	0.11	0.06	2.94	0.06	99.73	0.33	0	22.77	0.06	0	0.5	0.01	0.38	0.01	0.67	0	0	0	0.01	0	1.82	0.07	0	0.05	2.94	0.36	5.01	0	0	0	2.83	-28.11	-14.21	73.1	59.49	342.57	468.73	437.49	566.37	352.59	498.95	411.05	487.91
29.462	0	0.11	0.13	0.02	0.11	0.04	0.11	0.06	3.32	0.06	99.74	0.33	0	29.09	0.06	0	0.49	0.01	0.38	0.01	0.8	0	0	0	0.01	0	2.6	0.1	0	0.05	3.32	0.5	5.21	0	0	0	-5	-26.45	-13	73.71	66.63	343.24	470.85	441.06	570.03	351.21	502.23	416.5	488.95
29.496	0	0.11	0.14	0.02	0.11	0.04	0.11	0.06	3.21	0.06	99.73	0.33	0	36.93	0.06	0	0.48	0.01	0.27	0.01	1.28	0	0	0	0.02	0	2.47	0.23	0	0.04	3.21	2.52	4.79	0	0	0	-3.32	-24.68	-15.8	72.84	64.35	344.3	472.98	443.58	573.78	353.24	505.95	415.8	490.86
29.529	0	0.11	0.14	0.02	0.11	0.04	0.11	0.06	3.52	0.05	99.72	0.33	0	47.86	0.05	0	0.48	0.02	0.27	0.01	1.44	0.01	0	0	0.03	0	2.43	0.24	0	0.04	3.52	0.65	4.53	0	0	0	-4.13	-22.43	-14.84	74.8	62.36	342.82	482.94	442.45	584.23	353.39	513.3	414.79	502.38
29.562	0	0.11	0.14	0.02	0.11	0.04	0.11	0.06	4.1	0.04	99.72	0.33	0	34.96	0.04	0.01	0.44	0.02	0.32	0.01	2.51	0.01	0	0	0.06	0	2.15	0.32	0	0.03	4.1	0.5	4.5	0	0	0	-0.38	-25.1	-12.07	72.09	64.14	338.98	485.34	439.12	588.78	349.97	515.42	413.29	505.2
29.596	0	0.11	0.14	0.02	0.11	0.04	0.11	0.06	4.24	0.04	99.72	0.33	0	48.72	0.03	0.01	0.56	0.03	0.43	0.01	2.49	0.01	0	0	0.1	0	1.96	0.36	0	0.04	4.24	0.04	4.63	0	0	0	9.61	-22.26	-11.77	71.14	64.91	335	485.62	436.61	590.29	346.25	515.35	410.92	509.81
29.596	1	1.3	0.1	0.66	0.86	1.14	0.22	3.76	3.21	10.18	92.48	98.28	15.91	97.93	3.21	2.17	10.18	0.4	45.17	5.91	7.47	0.97	0	0	1.97	7.79	0.02	0.5	98.54	96.4	0	0.02	11.77	0	0	0	1.12	2.73	-3.66	69.02	122.69	1051.25	468.72	1281.34	716	1100.51	520.61	1223.2	520.2
29.629	0	0.11	0.13	0.02	0.11	0.04	0.11	0.06	4.29	0.04	99.73	0.33	0	58.67	0.04	0.01	0.52	0.04	0.62	0.01	2.02	0.01	0	0	0.19	0	2.55	0.47	0	0.04	4.29	0.12	5.16	0	0	0	10.99	-20.25	-10.83	70.83	65.07	332.62	486.8	434.99	592.97	344.73	516.01	409.65	511.54
29.629	1	0.64	0.07	0.37	0.88	0.66	0.16	3.66	4.98	6.76	92.67	90.82	15.14	63.35	7.1	8.49	4.98	0.5	32.23	2.21	4.69	0.47	0	0.01	1.74	6.76	0.08	0.92	89.63	85.45	0.01	0.01	13.31	0	0	0	9.56	-19.26	-7.52	70.37	119.73	1069.89	469.15	1290.2	708.02	1111.66	527.08	1230.94	516.74
29.662	0	0.11	0.13	0.02	0.11	0.05	0.11	0.06	4.39	0.05	99.74	0.33	0	49.55	0.05	0.01	0.48	0.07	0.71	0	1.89	0.01	0	0	0.49	0	3.1	0.92	0	0.05	4.39	0.12	5.47	0	0	0	10.82	-22.09	-11.19	72.82	62.78	329.25	486.28	432.54	593.79	342.89	515.18	405.56	511.38
29.662	1	0.45	0.06	0.2	0.69	0.54	0.15	1.56	4.44	7.32	96.88	65.89	14.6	56.52	7.32	9.64	4.44	0.91	26.94	2.09	2.86	0.41	0	0.02	2.31	8.31	0.11	1.49	74.58	62.65	0.01	0.02	14.2	0	0	0	11.16	-20.69	-6.32	70.09	113.12	1070.19	463.24	1289.09	699.88	1115.84	516.93	1228.95	515.41
29.696	0	0.11	0.12	0.02	0.11	0.05	0.11	0.06	4.72	0.06	99.75	0.33	0	73.29	0.06	0.02	0.39	0.11	0.53	0	1.34	0.01	0	0	1	0	3.35	0.89	0	0.06	4.72	0.18	6	0	0	0	6.28	-16.95	-11.94	72.75	62.87	326.83	485.24	429.43	591.83	340.01	514.23	402.61	508.35
29.696	1	0.44	0.07	0.2	0.84	0.36	0.19	0.82	4.92	10.64	98.33	57.31	9.68	36	10.64	10.69	4.92	1.15	25.39	2.18	3.13	0.49	0	0.04	3.11	12.18	0.08	1.54	71.61	42.38	0.01	0.01	11.36	0	0	0	12.55	-24.88	-10.66	69.49	106.61	1066.66	460.95	1288.36	698.18	1113.08	516.22	1219.69	516.31
29.729	0	0.11	0.12	0.02	0.11	0.05	0.11	0.06	5.36	0.06	99.75	0.33	0	34.56	0.06	0.02	0.34	0.1	0.43	0	1.15	0.01	0	0.01	1.12	0	3.03	0.53	0	0.05	5.36	0.25	5.92	0	0	0	1.53	-25.19	-11.64	73.89	61.51	323.43	483.28	427.55	590.49	337.83	511.13	399.22	507.31
29.729	1	0.46	0.08	0.2	0.9	0.16	0.18	0.61	4.09	10.13	98.2	38.51	4.42	48.55	10.13	11.11	4.09	1.44	16.01	1.42	2.06	0.41	0	0.04	2.67	14.08	0.06	1.59	71.5	35.08	0.01	0.03	9.13	0	0	0	14.44	-22.29	-7.69	70.87	104.86	1067.84	462.07	1288.04	699.26	1117.55	514.25	1222.29	519.22
29.763	0	0.1	0.12	0.02	0.11	0.05	0.1	0.06	5.94	0.07	99.76	0.33	0.06	39.47	0.07	0.03	0.24	0.11	0.22	0	1.07	0.01	0	0.01	0.58	0	3.27	0.06	0	0.05	5.94	0.49	6.26	0	0	0	-0.14	-24.14	-11.05	73.76	62.97	320.25	480.99	425.97	589.74	334.93	508.69	397.82	505.32
29.763	1	0.39	0.08	0.17	0.95	0.13	0.18	0.52	4.6	11.87	98.11	25.03	1.93	52.63	11.87	13.2	4.6	1.43	13.28	1.19	2.49	0.48	0	0.04	2.48	16.32	0.06	1.47	66.41	27.54	0.01	0.02	8.58	0	0	0	12.08	-21.47	-9.22	70.2	108.25	1065.53	462.93	1288.18	702.59	1113.09	517.99	1221.34	517.21
29.796	0	0.1	0.12	0.02	0.11	0.05	0.1	0.06	6.18	0.1	99.76	0.33	0.08	35.85	0.1	0.03	0.18	0.1	0.24	0	1	0.01	0	0.01	0.36	0	3.9	0.07	0.01	0.04	6.64	0.35	6.18	0	0	0	0.98	-24.91	-9.95	73.12	62.82	319.12	479.56	423.95	587.89	334	506.67	396.76	503.91
29.796	1	0.35	0.08	0.15	0.83	0.16	0.19	0.4	4.79	11.71	98.35	21.79	3.19	38.65	11.71	12.72	4.79	1.19	15.25	1.41	2.82	0.48	0	0.05	2.66	19.74	0.07	1.63	62.18	21.89	0.01	0.13	9.25	0	0	0	15.15	-24.31	-9.39	70.69	103.93	1064.39	463.56	1288.83	705.66	1115.04	518.32	1218.92	521.11
29.829	0	0.1	0.12	0.02	0.11	0.05	0.1	0.06	5.97	0.18	99.76	0.33	0.11	40.53	0.19	0.05	0.18	0.1	0.25	0	0.83	0.01	0	0.01	0.2	0	3.94	0.03	0.01	0.04	5.97	0.66	6.1	0	0	0	-0.08	-23.92	-10.28	72.36	60.98	319.27	478.34	423.37	587.17	334.87	505.98	395.61	500.58
29.829	1	0.36	0.08	0.15	1.01	0.14	0.23	0.4	5.87	14.9	97.99	23.37	0.96	50.94	14.9	13.25	5.87	1	14.62	1.43	2.7	0.53	0	0.06	2.97	25.45	0.06	1.45	63.66	18.47	0.01	1.07	8.56	0	0	0	13.85	-21.81	-6.05	71.56	107.06	1065.96	465.76	1283.47	701.82	1114.52	518.26	1221.57	519.73
29.863	0	0.1	0.12	0.02	0.11	0.05	0.11	0.06	5.84	0.13	99.75	0.33	0	27.23	0.27	0.06	0.13	0.11	0.25	0	0.75	0.01	0	0.01	0.16	0.01	3.98	0.03	0.01	0.03	8.99	1.02	5.84	0	0	0	-4.27	-26.92	-10.99	73.01	58.46	319.59	477.04	422.67	584.58	335.71	504.18	393.83	497.99
29.863	1	0.27	0.08	0.12	1.23	0.17	0.28	0.57	5.59	20.34	97.54	22.78	1.13	39.94	20.34	17.59	5.59	0.81	18.51	1.37	2.7	0.52	0	0.08	3.52	28.19	0.06	1.85	57.8	17.41	0.01	2.6	8.3	0	0	0	13.76	-24.04	-7.42	71.5	106.91	1070.89	467.23	1282.77	695.7	1115.32	519.41	1222.23	520.21
29.896	0	0.11	0.13	0.02	0.11	0.04	0.11	0.06	5.33	0.12	99.74	0.33	0	15.35	0.31	0.06	0.12	0.12	0.32	0	0.7	0.01	0	0.01	0.18	0.01	3.79	0.12	0.01	0.03	13.17	0.14	5.33	0	0	0	2.17	-30.54	-10.01	72.09	56.47	320.64	476.55	423.07	583.38	337.75	502.35	394.18	500.52
29.896	1	0.22	0.07	0.09	1.06	0.17	0.26	0.6	4.36	19.96	97.87	13.78	2.08	61.5	19.96	18.74	4.36	0.64	18.41	1.73	2	0.48	0	0.08	3.83	27.7	0.05	1.69	50.55	17.91	0.01	1.53	8.3	0	0	0	9.51	-19.66	-5.5	70.94	107.43	1072.88	467.39	1279.42	690.94	1116.35	517.51	1223.77	515.53
29.929	0	0.11	0.13	0.02	0.11	0.04	0.11	0.06	5.37	0.12	99.74	0.33	0	7.27	0.36	0.04	0.12	0.11	0.35	0	0.69	0.01	0	0.01	0.15	0.01	3.63	0.43	0.01	0.03	12.37	0.19	5.37	0	0	0	5.53	-34.73	-10.69	71.66	54.06	325.46	477.2	425.89	582.52	342.4	503.56	396.4	500.83
29.929	1	0.18	0.07	0.07	1.01	0.14	0.27	0.7	4.23	21.16	97.98	9.57	0.66	58.31	21.16	19.49	4.23	0.44	15.5	1.99	1.45	0.41	0	0.08	3.61	29.31	0.04	1.28	44.22	20.06	0.01	0.3	7.95	0	0	0	5.57	-20.32	-5.16	69.58	109.48	1076.68	465.01	1281.56	685.41	1118.47	513.86	1227.92	511.65
29.963	0	0.11	0.14	0.02	0.12	0.04	0.11	0.06	4.62	0.12	99.73	0.33	0	15.65	0.37	0.03	0.12	0.11	0.3	0	0.49	0	0	0.01	0.19	0.01	4.51	1.8	0.01	0.03	18.03	0.2	4.62	0	0	0	7.72	-30.42	-12	71.85	54.22	334.42	480.72	430.95	581.41	349	507.29	403.09	503.64
29.963	1	0.16	0.07	0.06	0.86	0.12	0.22	0.7	3.65	18.17	98.28	6.08	0.71	31.75	18.17	21.73	3.65	0.33	13.47	1.97	0.9	0.18	0	0.09	3.28	27.49	0.04	1.54	37.54	20.84	0.01	0.03	7.69	0	0	0	7.57	-25.83	-7.08	69.03	102.53	1080.51	462.79	1285.93	683.65	1124.41	512.15	1226.94	511
29.996	0	0.12	0.14	0.02	0.12	0.04	0.11	0.06	4.27	0.12	99.72	0.35	0	14.74	0.36	0.03	0.12	0.13	0.26	0	0.36	0	0	0.01	0.3	0.01	4.82	4.15	0.01	0.03	20.39	0.15	4.27	0	0	0	-2.18	-30.78	-9.28	71.22	55.7	340.92	485.55	432.69	582.38	353.89	511.31	408.96	502.97
29.996	1	0.15	0.07	0.05	0.83	0.1	0.23	0.75	3.74	19.68	98.34	4.47	0	47.11	19.68	21.05	3.74	0.25	10.68	3	1.06	0.13	0	0.08	2.93	26.24	0.04	1.33	34.18	21.8	0.01	0.01	7.44	0	0	0	10.01	-22.58	-9.13	69.49	107.32	1081.34	460.13	1289.65	683.51	1122.31	512.95	1229.57	509.11
30.029	0	0.12	0.14	0.02	0.12	0.04	0.11	0.06	3.96	0.14	99.71	0.33	0	16.37	0.34	0.02	0.14	0.18	0.19	0	0.34	0.01	0	0.02	0.6	0.01	3.88	2.24	0.01	0.03	19.79	0.1	3.96	0	0	0	-2.79	-30.15	-11.03	72.43	50.35	350.77	492.59	438.31	584.37	363.95	516.71	413.82	509.81
30.029	1	0.14	0.07	0.05	0.68	0.1	0.19	0.66	3.13	16.7	98.65	3.57	0.2	82.89	16.7	19.76	3.13	0.27	9.58	2.4	1.01	0.1	0	0.07	2.49	25	0.04	0.98	32.55	22.77	0.01	0.01	7.99	0	0	0	4.81	-14.11	-5.85	69.6	119.23	1088.25	465.65	1292.65	685.24	1124.18	517.47	1243.12	509.19
30.063	0	0.11	0.15	0.02	0.12	0.04	0.12	0.06	3.71	0.13	99.71	0.42	0	16.91	0.32	0.02	0.13	0.27	0.14	0	0.37	0.02	0	0.02	1.11	0	3.05	0.57	0.01	0.02	22.92	0.13	3.71	0	0	0	-8.97	-29.96	-11.11	71.25	52.54	359.04	497.7	443.89	586.29	369.87	522.46	421.33	511.87
30.063	1	0.13	0.07	0.04	0.66	0.09	0.21	0.62	3.05	18.37	98.69	2.56	0	79.58	18.37	18.76	3.05	0.29	7.46	1.81	1.1	0.07	0	0.07	2.13	23.84	0.03	0.98	29.29	20.66	0.01	0.01	7.55	0	0	0	4.7	-15.2	-5.66	70.03	120.19	1098.91	469.26	1297.06	681.9	1131.37	520.53	1251.16	510.8
30.096	1	0.12	0.08	0.04	0.68	0.07	0.23	0.65	3.35	19.83	98.64	2.52	0	82.87	19.83	18.36	3.35	0.38	6.23	1.31	1.45	0.08	0	0.06	1.4	22.48	0.03	0.68	28.04	20.74	0.01	0.01	6.95	0	0	0	6.5	-14.12	-5.82	71.25	115.22	1111.16	476.22	1305.48	685.12	1144.3	526.18	1259.23	518.1
30.13	1	0.1	0.08	0.03	0.49	0.06	0.19	0.43	2.48	16.38	99.01	1.06	0	91.94	16.38	17.61	2.48	0.49	4.05	0.65	0.93	0.05	0	0.06	0.83	23.18	0.03	0.73	18.9	14.71	0.01	0.01	6.6	0	0	0	-0.83	-9.83	-7.09	70.2	118.05	1125.21	492.89	1315.14	694.44	1153.75	542.41	1271.18	530.36
30.163	1	0.11	0.09	0.03	0.39	0.06	0.17	0.33	1.92	13.46	99.22	0.76	0	94.9	13.46	14.34	1.92	0.69	3.95	0.34	0.76	0.03	0	0.04	0.53	23.14	0.04	0.74	17.39	14.79	0.01	0.01	6.6	0	0	0	-2.08	-7.38	-7.62	70.5	118.67	1140.8	508.1	1328.19	705.51	1167.28	557.04	1285.38	545.38
30.196	1	0.11	0.09	0.03	0.32	0.07	0.16	0.26	1.56	11.45	99.36	0.55	0	94.04	11.45	11.66	1.56	0.89	4.32	0.2	0.49	0.03	0	0.03	0.31	22.4	0.04	0.36	15.54	12.79	0.01	0.01	6.8	0	0	0	-6.76	-8.2	-9.11	69.83	121.62	1153.82	523.75	1339.02	716.75	1176.38	574.22	1296.86	557.63
30.23	1	0.1	0.09	0.02	0.25	0.07	0.16	0.21	1.06	11.39	99.5	0.38	0.58	96.07	11.39	7.89	1.06	1.02	4.2	0.13	0.26	0.02	0	0.02	0.13	17.16	0.05	0.13	10.51	12.14	0.01	0	7.44	0	0	0	-1.59	-6.02	-10.12	71.03	121.34	1166.54	537.44	1348.94	727.88	1187.15	589.84	1307.05	571.19
30.263	1	0.1	0.1	0.02	0.24	0.07	0.15	0.19	0.91	10.78	99.52	0.35	0.52	95.27	10.78	7.13	0.91	1.5	3.64	0.08	0.23	0.02	0	0.01	0.07	13.23	0.05	0.05	10	10.75	0.01	0	7.37	0	0	0	4.65	-6.99	-11.33	73.75	113.18	1175.26	538.7	1358.75	732.38	1199.96	591.41	1311.92	574.86
30.296	1	0.1	0.1	0.02	0.21	0.07	0.16	0.16	0.65	8.4	99.59	0.33	0.84	94.08	10.43	4.78	0.65	1.42	3.53	0.07	0.11	0.02	0	0.01	0.05	8.4	0.05	0.03	7.79	8.85	0.01	0	7.46	0	0	0	1.78	-8.17	-12.65	72.96	116.7	1181.03	546.06	1357.79	731.14	1199.83	601.32	1313.87	576.56
30.33	1	0.1	0.1	0.02	0.18	0.07	0.14	0.14	0.36	4.48	99.64	0.33	1.65	93.73	8.6	4.23	0.36	1.73	3.31	0.06	0.08	0.01	0	0.01	0.03	4.48	0.06	0.03	5.5	8.12	0.01	0	7.77	0	0	0	0.57	-8.48	-11.39	72.16	114.38	1179	544.34	1358.48	734.32	1201.53	597.96	1313.56	574.93
30.363	1	0.1	0.1	0.02	0.15	0.07	0.12	0.11	0.33	4.08	99.69	0.33	2.49	87.33	5.21	3.23	0.33	1.52	2.83	0.06	0.08	0.01	0	0	0.02	4.08	0.07	0.04	5.8	7.11	0.01	0	8.07	0	0	0	-0.14	-12.35	-12.92	70.85	109.2	1174.24	537.48	1358.29	730.03	1199.93	589.64	1307.9	573.31
30.396	1	0.1	0.1	0.02	0.16	0.07	0.12	0.11	0.26	3.03	99.68	0.33	2.98	79.78	5.95	2.94	0.26	2	3.34	0.06	0.11	0.01	0	0	0.01	3.03	0.08	0.05	5.95	6.11	0.01	0.01	8.45	0	0	0	6.98	-15.14	-11.71	72.11	115.7	1159.76	523.69	1350.21	724.21	1185.47	578.69	1300.2	563.71
30.43	1	0.1	0.09	0.02	0.17	0.08	0.13	0.11	0.21	2.13	99.67	0.33	3.13	79.6	7.28	3.18	0.21	2.18	3.83	0.07	0.25	0.01	0	0	0.02	2.13	0.07	0.06	6.23	4.18	0.01	0.05	8.7	0	0	0	4.08	-15.19	-12.38	70.53	118.05	1148.59	511.92	1344.52	716.43	1174.88	567.58	1292.08	553.41
30.463	1	0.1	0.09	0.02	0.19	0.07	0.15	0.13	0.21	2.35	99.62	0.33	1.78	94.97	10.41	3.78	0.21	1.99	3.45	0.06	0.43	0.01	0	0	0.02	2.35	0.07	0.11	6.89	3.75	0	0.06	8.28	0	0	0	9.5	-7.31	-10.15	75.04	121.98	1137.17	498.01	1326.19	698	1160.43	553.42	1281.31	537.11
30.497	1	0.1	0.09	0.02	0.22	0.07	0.16	0.14	0.36	2.03	99.56	0.33	1.12	84.6	11.89	5.02	0.15	2.42	3.75	0.07	0.65	0.01	0	0	0.02	2.03	0.06	0.36	7.66	2.84	0	0.06	7.95	0	0	0	14.35	-13.48	-10.98	75.34	115.6	1124.48	484.74	1317.17	689.35	1151.93	540.05	1266.99	528.9
30.53	1	0.1	0.1	0.02	0.24	0.06	0.18	0.15	0.37	1.97	99.51	0.36	0	83	13.61	5.47	0.16	2.01	3.32	0.08	0.58	0.01	0	0	0.03	1.97	0.06	0.37	7.82	2.53	0	0.03	6.61	0	0	0	11.04	-14.07	-12.62	73.15	118.04	1113.9	473.05	1307.92	676.71	1139.1	530.23	1256.28	515.98
30.563	1	0.09	0.1	0.02	0.28	0.06	0.2	0.18	0.42	2	99.44	0.44	0	85.41	16.38	6.75	0.17	2.06	2.95	0.08	0.46	0.01	0	0	0.04	2	0.06	0.42	7.79	2.74	0	0.01	6.41	0	0	0	7.42	-13.17	-10.58	72.45	116.04	1106.02	466.28	1297.82	670.31	1133.48	521.18	1248.44	505.35
30.597	1	0.08	0.1	0.02	0.31	0.06	0.22	0.2	0.57	1.56	99.38	0.56	0	86.79	19.65	6.9	0.12	2.08	3.52	0.08	0.39	0.01	0	0	0.06	1.56	0.06	0.57	7.83	2.75	0	0	7.07	0	0	0	9.81	-12.59	-13.45	72.84	114.29	1096.74	459.63	1290.15	662.56	1123.24	516.03	1236.67	502.03
30.63	1	0.08	0.1	0.02	0.33	0.07	0.24	0.22	0.43	1.77	99.35	0.63	0	95.41	20.91	6.97	0.13	2.15	4.46	0.08	0.5	0.02	0	0	0.09	1.77	0.06	0.43	8.35	3.52	0	0.01	7.05	0	0	0	5.66	-6.83	-11.29	72.06	114.41	1091.87	458.91	1285.6	663.79	1120.74	512.61	1234.36	499.17
30.663	1	0.09	0.1	0.02	0.29	0.07	0.22	0.19	0.35	1.86	99.43	0.52	0	95.41	17.69	6.11	0.15	1.86	6.54	0.14	0.79	0.03	0	0	0.11	1.86	0.06	0.35	8.74	4.01	0	0	6.7	0	0	0	4.76	-6.82	-11.07	71.68	115.86	1087.01	457.85	1281.49	663.03	1115.56	511.42	1230.69	498.39
30.697	1	0.1	0.11	0.02	0.26	0.08	0.21	0.17	0.23	1.64	99.49	0.51	0.73	91.89	16.13	4.4	0.19	1.19	9.34	0.22	1.4	0.04	0	0	0.09	1.64	0.07	0.23	10.09	5.63	0	0.51	6.5	0	0	0	9.99	-9.86	-11.46	73.99	112.43	1085.27	458.26	1279.52	663.86	1115.09	511.88	1227.07	501.82
30.73	1	0.1	0.1	0.02	0.21	0.1	0.17	0.14	0.19	1.8	99.57	0.37	2.92	88.43	11.4	4.16	0.17	1.02	10.98	0.36	1.27	0.06	0	0	0.1	1.8	0.1	0.19	10.18	6.46	0	4.89	6.9	0	0	0	10.93	-11.83	-13.47	74.83	109.16	1086.86	462.33	1277	662.79	1114.84	516.99	1223.28	504.54
30.764	1	0.11	0.1	0.02	0.19	0.11	0.16	0.13	0.18	2.25	99.62	0.44	4.62	94.39	8.81	3.35	0.18	0.65	12.59	0.57	0.77	0.05	0	0	0.09	2.25	0.1	0.15	11.36	8.28	0	2.27	7.14	0	0	0	13.05	-7.89	-12.81	76.31	108.86	1085.92	464.69	1274.13	664.54	1113.96	519.1	1222.04	506.09
30.797	1	0.12	0.11	0.03	0.2	0.1	0.16	0.15	0.23	3.01	99.6	0.5	4.1	96.25	8.51	2.88	0.23	0.45	11.03	0.87	0.54	0.05	0	0	0.09	3.01	0.1	0.1	14.76	11.68	0	0.3	7.13	0	0	0	12.12	-5.78	-10.73	76.72	113.43	1087.35	469.06	1270.85	664.06	1112.27	522.28	1224.85	508.4
30.83	1	0.12	0.11	0.03	0.21	0.1	0.17	0.17	0.29	3.06	99.58	0.47	3.55	95.52	10.3	2.53	0.29	0.33	10.28	1.57	0.32	0.05	0	0	0.09	3.06	0.09	0.1	14.77	13.83	0	0.03	7.21	0	0	0	7.66	-6.7	-10.06	75.17	115.2	1086.93	469.16	1271.64	664.96	1112.02	521.64	1226.32	507.31
30.864	1	0.13	0.11	0.03	0.23	0.09	0.19	0.27	0.35	4.17	99.47	0.6	2.87	95.41	11.75	2.61	0.35	0.23	10.5	1.99	0.29	0.04	0	0	0.09	4.17	0.09	0.09	16.74	23.16	0	0.03	6.79	0	0	0	6.82	-6.82	-7.69	74.85	114.6	1087.48	470.1	1271.97	667.56	1114.87	520.52	1228.75	507.8
30.897	1	0.12	0.11	0.02	0.22	0.08	0.19	0.32	0.34	4.29	99.36	0.48	1.72	95.26	12.84	2.49	0.34	0.2	8.83	1.74	0.18	0.03	0	0	0.11	4.29	0.08	0.11	12.47	26.6	0	0	6.54	0	0	0	0.46	-7	-7.63	72.23	115.97	1089.3	470.98	1272.21	665.71	1115.33	520.67	1230.29	505.37
30.93	1	0.11	0.11	0.02	0.22	0.09	0.2	0.34	0.31	4.06	99.32	0.47	2.4	94.28	13.73	2.65	0.31	0.18	9.54	1.5	0.15	0.02	0	0	0.1	4.06	0.09	0.22	11.21	27.02	0	0.01	7.07	0	0	0	4.93	-7.99	-5.2	74.07	115.55	1092.44	471.06	1273.6	666.2	1119.83	519.44	1234.69	506.82
30.964	1	0.1	0.1	0.02	0.2	0.11	0.19	0.51	0.36	3.43	98.98	0.4	3.93	92.58	13.44	3.01	0.31	0.25	10.48	1.22	0.12	0.01	0	0	0.11	3.43	0.08	0.36	9.15	36.77	0	0.01	8.1	0	0	0	8.84	-9.38	-6.02	75.32	115.89	1096.05	470.48	1277.52	666.2	1122.64	520.44	1237.8	507.46
30.997	1	0.09	0.09	0.02	0.22	0.13	0.21	0.51	0.75	3.6	98.98	0.48	4.74	95.07	16.48	3.07	0.28	0.33	11.39	1.17	0.13	0.01	0	0	0.13	3.6	0.1	0.75	8.81	33.63	0	0	9.19	0	0	0	5.56	-7.2	-5.86	74.09	117.2	1098.49	470.05	1280.27	665.03	1124.68	519.09	1241.22	506.6
31.03	1	0.08	0.08	0.02	0.21	0.14	0.21	0.57	0.87	3.2	98.87	0.45	5.44	94.97	17.61	3.06	0.25	0.44	10.83	0.8	0.1	0.02	0	0	0.14	3.2	0.11	0.87	6.86	34.82	0	0	10.29	0	0	0	3.49	-7.31	-5.87	73.29	113.48	1100.92	470.67	1282.1	665.07	1128.84	518.51	1241.7	506.62
31.064	1	0.08	0.07	0.02	0.17	0.15	0.17	0.7	0.75	3.35	98.6	0.44	7.06	93.82	14.3	2.7	0.2	0.46	8.62	0.52	0.1	0.02	0	0	0.21	3.35	0.16	0.75	5.71	43.59	0	0	12.01	0	0	0	-4	-8.4	-5.76	70.02	110.41	1099.45	469.77	1281.91	663.94	1129.67	515.01	1239.65	505.19
31.097	1	0.08	0.07	0.02	0.15	0.14	0.13	0.6	0.66	3.31	98.8	0.44	7.6	94.36	9	3.15	0.17	0.54	7.16	0.33	0.09	0.03	0	0	0.2	3.31	0.25	0.66	5.51	44.76	0	0	12	0	0	0	-4.3	-7.91	-5.85	69.5	109.5	1096.89	468.9	1280.58	664.35	1128.15	513.99	1237.27	504.79
31.131	1	0.09	0.07	0.02	0.13	0.13	0.11	0.55	0.32	3.4	98.89	0.47	8.28	93.91	5.61	3	0.12	0.66	5.5	0.28	0.07	0.03	0	0	0.19	3.4	0.29	0.32	5.03	46.18	0	0	12.53	0	0	0	-2.83	-8.33	-7.19	69.66	109.04	1092.01	466.28	1278.05	663.73	1123.53	512.55	1232.19	503.56
31.164	1	0.09	0.07	0.02	0.13	0.12	0.1	0.55	0.18	3.2	98.89	0.44	7.65	88.99	4.95	3.96	0.1	0.8	4.73	0.29	0.07	0.03	0	0	0.13	3.2	0.31	0.18	4.97	45.72	0	0	12.06	0	0	0	1.19	-11.55	-7.87	70.43	111.21	1086.42	463.56	1275.17	664.6	1117.41	512.52	1228.11	501.8
31.197	1	0.09	0.07	0.02	0.13	0.12	0.11	0.53	0.14	3	98.93	0.41	7.38	94.41	4.9	3.88	0.09	0.92	5.16	0.22	0.07	0.03	0	0	0.14	3	0.26	0.14	4.62	44.78	0	0	11.62	0	0	0	9.32	-7.87	-10.6	74.42	109	1077.17	461.65	1269.26	666.74	1108.87	513.95	1217.34	503.29
31.231	1	0.09	0.08	0.02	0.14	0.1	0.11	0.48	0.13	2.91	99.05	0.38	6.25	90.73	5.26	4.61	0.08	1.12	4.25	0.2	0.08	0.03	0	0	0.13	2.91	0.27	0.11	4.18	40.77	0.01	0	10.97	0	0	0	6.85	-10.6	-6.55	73.53	112.45	1074.49	464.8	1262.77	666.71	1105.65	513.73	1217.79	505.43
31.264	1	0.09	0.07	0.02	0.14	0.11	0.11	0.42	0.1	3.28	99.16	0.39	6.75	89.36	4.67	4.6	0.07	1.25	4.76	0.18	0.11	0.04	0	0	0.1	3.28	0.25	0.09	4.58	38.1	0.01	0.01	11.12	0	0	0	3.84	-11.36	-5.12	72.7	116.81	1060.06	469.29	1245.31	667.09	1088.54	516.75	1205.07	508.63
31.297	1	0.09	0.08	0.02	0.14	0.11	0.11	0.41	0.13	3.73	99.17	0.37	6.64	95.65	4.93	4.54	0.07	1.14	5.34	0.18	0.09	0.04	0	0	0.09	3.73	0.25	0.13	4.33	37.81	0.01	0.02	10.83	0	0	0	8.49	-6.54	-5.45	75.68	117.53	1055.43	474.52	1238.75	670.25	1082.36	522.39	1199.68	515.48
31.331	1	0.08	0.08	0.02	0.14	0.11	0.12	0.33	0.17	4.94	99.34	0.38	6.72	92.65	6.26	4.08	0.05	1.13	5.52	0.19	0.09	0.05	0	0	0.07	4.94	0.26	0.17	3.05	31.39	0.01	0.04	11.09	0	0	0	6.28	-9.33	-4.27	75.42	118.15	1044.8	488.53	1224.77	681.14	1070.76	535.34	1188.63	527.22
31.364	1	0.08	0.08	0.02	0.13	0.12	0.12	0.26	0.28	5.63	99.49	0.39	6.68	95.41	6.95	2.78	0.05	0.81	5.73	0.14	0.13	0.07	0	0	0.07	5.63	0.3	0.28	2.56	26.31	0.01	0.12	11.15	0	0	0	6.3	-6.83	-4.31	76.17	122.28	1038.85	502.48	1214.25	687.79	1060.24	548.05	1182.39	542.27
31.397	1	0.08	0.08	0.02	0.12	0.1	0.12	0.18	0.42	5.59	99.65	0.35	5.8	97	5.59	1.96	0.04	0.49	4.57	0.09	0.1	0.1	0	0	0.07	6.18	0.45	0.42	1.81	19.83	0.01	0.05	10.53	0	0	0	3.06	-4.63	-4.07	75.61	121.34	1031.54	513.43	1206.59	696.8	1053.49	556.66	1174.81	554.61
31.431	1	0.09	0.09	0.02	0.12	0.09	0.11	0.14	0.45	4.67	99.71	0.33	5.16	95.65	4.67	1.32	0.03	0.29	3.84	0.06	0.09	0.1	0	0	0.07	7.6	0.69	0.45	1.82	16.67	0.01	0.01	10.03	0	0	0	1.96	-6.54	-3.36	75.62	121.3	1021.77	525.33	1197.04	709.15	1044.46	567.8	1165.75	566.43
31.464	1	0.09	0.09	0.02	0.12	0.08	0.11	0.13	0.48	4.16	99.74	0.33	4.24	97.73	4.16	1.11	0.04	0.21	2.52	0.06	0.08	0.09	0	0	0.06	7.1	1.07	0.48	1.57	14.61	0.01	0	9.59	0	0	0	7.38	-3.18	-2.92	76.36	121.36	1014.45	536.83	1187.75	719.21	1036.62	579.13	1157.97	579.94
31.498	1	0.1	0.11	0.02	0.12	0.06	0.12	0.11	0.43	3.59	99.76	0.33	1.66	95.6	3.59	0.85	0.03	0.13	2.02	0.05	0.04	0.07	0	0	0.08	7.51	1.39	0.43	1.09	11.67	0.02	0	7.21	0	0	0	9.89	-6.61	-3.24	75.26	120.48	1013.54	538.04	1185.1	720.26	1034.95	582.26	1155.38	578.64
31.531	1	0.1	0.12	0.02	0.12	0.06	0.12	0.09	0.53	3.25	99.76	0.33	0.96	96.51	3.25	0.69	0.03	0.08	2.02	0.03	0.03	0.09	0	0	0.1	8.07	1.77	0.53	0.97	8.78	0.02	0	6.51	0	0	0	6.16	-5.4	-3.5	75.7	121.7	1012.2	538.93	1183.92	720.11	1032.83	582.68	1154.47	578.78
31.564	1	0.1	0.12	0.02	0.12	0.06	0.12	0.09	0.7	3.42	99.75	0.33	0.81	96.55	3.42	0.62	0.04	0.06	2.02	0.03	0.05	0.13	0	0	0.11	7.04	2.03	0.7	0.89	7.21	0.02	0.01	6.44	0	0	0	-3.14	-5.33	-1.7	75.02	117.37	1010.96	538	1183.12	719.09	1035.74	577.43	1153.11	576.9
31.598	0	0.69	0.34	0.64	0.2	0.05	0.84	0.06	7.87	1.48	98.32	70.47	-19.07	11.16	0.82	0	1.48	0.33	7.87	0.11	3.27	0	33.2	1.39	96.29	0	39.02	64.16	0.01	0.12	90.83	1.86	2.14	6.39	0	0	-7.39	-32.37	-3.04	74.93	77.12	314.83	471.13	448.3	611.86	339.8	500.51	416.91	499.31
31.598	1	0.1	0.12	0.02	0.12	0.06	0.12	0.08	0.45	3.08	99.75	0.33	1.17	98.76	3.08	0.77	0.04	0.04	3.25	0.04	0.07	0.19	0	0	0.11	8.74	2.03	0.45	0.84	4.15	0.03	18.59	6.19	0	0	0	-10.59	0.12	0.54	71.33	124.92	1007.42	530.99	1185.19	717.52	1033.33	569.12	1158.26	569.23
31.631	0	0.81	0.41	0.7	0.19	0.06	1.18	0.06	11.08	4.46	97.64	77.94	-22.31	43.87	0.81	0	3.22	0.34	11.08	0.26	4.46	0	44.87	5.89	97.96	0	34.97	72.51	0	0.15	91.53	2.41	2.74	8.4	0	0	2.24	-23.23	-7.94	75.69	79.41	316.39	467.32	449.44	606.89	336.96	501.04	416.29	497.57
31.631	1	0.1	0.12	0.02	0.12	0.06	0.12	0.07	0.31	3.28	99.75	0.33	1.78	93.81	3.28	1	0.04	0.04	3.84	0.04	0.12	0.11	0	0	0.1	12.3	1.94	0.31	0.97	2.94	0.03	68.73	6.55	0	0	0	-6.62	-8.4	0.59	71.27	126.21	1007.43	516.42	1193.57	712.96	1036.8	559.27	1162.95	555.2
31.664	0	0.86	0.36	0.65	0.22	0.06	1.21	0.06	10.24	4.72	97.57	75.89	-22.35	31.88	0.54	0	4.72	0.33	10.24	0.29	3.39	0	37.92	5.56	97.36	0	41.95	71.64	0	0.12	88.78	2.78	2.91	6.93	0	0	2.6	-25.8	-9.19	75.86	79.3	318.41	462.81	451.74	601.71	338.17	497.26	417.38	493.65
31.664	1	0.09	0.11	0.02	0.13	0.07	0.13	0.08	0.19	4.97	99.74	0.33	2.68	94.1	4.97	1.08	0.04	0.04	6.04	0.07	0.33	0.08	0	0	0.1	17.83	1.4	0.19	0.91	1.91	0.02	23.53	6.92	0	0	0	5.69	-8.15	-2.06	75.48	123.49	1020.71	499.41	1207.72	700.95	1049.43	546.7	1172.69	539.14
31.698	0	0.8	0.3	0.62	0.22	0.06	1.04	0.06	10.46	4.17	97.93	74.35	-20.07	37.36	0.37	0	4.17	0.34	10.46	0.25	3.35	0	21.63	3.76	96.11	0	43.81	69.4	0	0.1	83.01	2.48	3.24	5.62	0	0	3.94	-24.58	-9.9	76	79.26	321.38	459.04	453.09	596.34	339.99	494.3	419.08	489.09
31.698	1	0.09	0.1	0.02	0.13	0.1	0.14	0.08	0.13	7.06	99.71	0.33	4.33	95.16	7.06	1.39	0.05	0.05	9.23	0.14	0.54	0.07	0	0	0.12	25.22	1.26	0.13	0.7	1.07	0.03	1.08	7.7	0	0	0	-0.2	-7.11	-0.22	72.29	125.03	1023.85	487.24	1214	689.84	1055.12	533.76	1179.97	527.09
31.731	0	0.88	0.27	0.58	0.22	0.07	1.04	0.06	11.74	4.53	97.92	75.01	-20.29	41.49	0.4	0	4.53	0.34	11.74	0.2	2.58	0	14.73	3.23	95.27	0	42.5	74.41	0	0.11	73.01	0.92	3.09	4.42	0	0	7.6	-23.72	-10.09	76.21	78.21	325.39	456.81	455.28	592.14	343.6	491.7	421.72	488.01
31.731	1	0.08	0.11	0.02	0.15	0.09	0.16	0.09	0.15	9.5	99.68	0.33	3.42	95.74	9.5	1.63	0.06	0.05	9.27	0.22	0.75	0.05	0	0	0.13	26.39	0.94	0.15	0.72	1.26	0.02	0.05	7.41	0	0	0	-0.79	-6.44	-2.15	71.22	125.02	1035.6	477.26	1226.77	681.57	1065.52	523.47	1190.36	516.79
31.765	0	0.86	0.23	0.57	0.22	0.07	1.04	0.06	11.86	3.61	97.91	74.88	-19.84	51.35	0.35	0	3.61	0.31	11.86	0.16	2.14	0	8.2	3.98	95.07	0	41.11	74.78	0	0.12	64.68	1.2	3.05	2.84	0	0	3.69	-21.73	-11.16	76.19	76.65	328.93	454.15	456.12	586.72	346.29	489.38	422.59	482.1
31.765	1	0.08	0.11	0.02	0.16	0.09	0.18	0.1	0.16	11.96	99.63	0.33	2.53	93.38	11.96	2.07	0.07	0.06	9.72	0.32	0.77	0.04	0	0	0.11	24.04	0.69	0.16	0.49	1.06	0.03	0.02	6.89	0	0	0	-5.98	-8.77	-1.96	69.21	120.93	1039.22	472.08	1233.05	678.59	1072.8	517.97	1193.46	510.02
31.798	0	0.9	0.2	0.56	0.21	0.07	0.96	0.06	13.63	2.62	98.07	76.62	-19.47	40.27	0.37	0	2.62	0.33	13.63	0.14	2.3	0	4.26	3.28	94.47	0	39.85	81.04	0	0.13	58.23	2.6	3.16	1.8	0	0	8.6	-23.97	-13.66	76.14	74.19	332.03	451.34	458.45	582.7	348.77	488.38	422.51	480.17
31.798	1	0.08	0.11	0.02	0.17	0.1	0.2	0.11	0.15	13.5	99.61	0.33	3.08	95.04	13.5	2.71	0.06	0.1	11.25	0.46	0.64	0.04	0	0	0.1	21.85	0.55	0.15	0.5	1.01	0.02	0.01	7.05	0	0	0	-6.05	-7.23	-3.26	69.27	125.52	1050.68	467.99	1247.43	677.09	1082.19	516.42	1207.21	505.21
31.831	0	1.03	0.17	0.56	0.21	0.11	0.96	0.06	19.62	2.56	97.94	84.34	-18.46	67.01	0.36	0	2.17	0.36	19.62	0.13	2.56	0	3.44	2.85	94.66	0	42.71	92.29	0	0.13	54.37	3.98	3.68	1.15	0	0	11.39	-18.46	-10.3	76.33	72.44	334.94	454.99	458.42	584.9	353.54	488.23	425.9	484.96
31.831	1	0.08	0.11	0.02	0.18	0.1	0.19	0.12	0.19	12.61	99.62	0.33	3.02	79.73	12.61	3.6	0.07	0.14	11.4	0.55	0.67	0.03	0	0	0.12	20.85	0.48	0.19	0.6	1.32	0.02	0	6.78	0	0	0	2.85	-15.15	-4.4	70.65	110.15	1054.94	463	1250.44	674.48	1092.71	511.14	1202.58	503.26
31.865	0	0.97	0.16	0.57	0.19	0.1	0.9	0.06	18.43	2.33	98.06	83.04	-17.99	63.85	0.32	0	1.72	0.34	18.43	0.12	2.84	0	0.11	2.33	94.67	0	39.58	90.09	0	0.13	50.05	1.5	3.85	0.29	0	0	11.29	-19.16	-11.74	75.66	72.16	337.88	454.92	458.01	580.22	354.1	488.66	426.1	483.86
31.865	1	0.08	0.11	0.02	0.2	0.1	0.2	0.13	0.19	13.98	99.6	0.33	2.95	92.33	13.98	4.93	0.09	0.28	12.79	0.72	0.66	0.05	0	0	0.14	18.79	0.44	0.19	0.71	1.51	0.01	0.01	6.44	0	0	0	0.62	-9.56	-4.25	70.74	119.28	1066.57	462.18	1260.89	670.83	1099.31	512.34	1217.93	499.74
31.898	0	0.88	0.15	0.55	0.17	0.08	0.82	0.06	14.09	2.23	98.24	75.31	-18.72	64.87	0.22	0	1.57	0.27	14.09	0.08	3.3	0.01	0	2.23	93.12	0	31.55	85.3	0	0.12	48.73	3.38	3.74	0	0	0	12.57	-18.93	-12.74	75.56	73.62	338.54	458.49	456.45	580.74	352.26	493.6	425.53	486.45
31.898	1	0.08	0.1	0.02	0.2	0.11	0.18	0.14	0.2	12.57	99.6	0.33	4.22	88.14	12.57	6.92	0.1	0.43	14.01	0.93	0.44	0.06	0	0	0.17	16.45	0.35	0.2	0.79	1.69	0.01	0.01	6.79	0	0	0	-4.94	-11.97	-2.79	69.52	120.38	1073.96	463.21	1267.26	669.43	1106.76	510.22	1226.75	500.51
31.931	0	0.65	0.15	0.55	0.14	0.07	0.73	0.06	11.6	2.3	98.53	66.31	-16.02	58.38	0.22	0	1.84	0.21	11.6	0.08	5.24	0.02	0	2.3	90.16	0	18.19	68.57	0.01	0.15	49.1	1.36	4.09	0	0	0	9.9	-20.31	-12.43	75.31	72.92	338.92	463.33	453.88	581.63	351.68	497.16	424.31	490.63
31.931	1	0.07	0.09	0.02	0.23	0.11	0.18	0.16	0.25	13.34	99.55	0.33	3.58	88.65	13.34	9.76	0.1	0.64	12.46	0.96	0.42	0.08	0	0	0.17	14.2	0.33	0.25	0.85	1.81	0.01	0.01	6.97	0	0	0	-2.95	-11.72	-3.26	70.11	118.1	1085.2	465.17	1274.34	667.56	1116.67	511.21	1234.44	502.44
31.965	0	0.35	0.15	0.5	0.12	0.06	0.63	0.06	7.53	2.05	98.75	49.99	-8.51	73.67	0.19	0	2.04	0.18	7.53	0.1	6.58	0.03	0	2.05	85.8	0	10.69	31.05	0.01	0.16	46.54	0.9	4.44	0	0	0	5.78	-16.86	-10.42	74.86	71.3	336.02	469	449.08	585.28	350.08	499.2	421.33	496.63
31.965	1	0.07	0.08	0.02	0.25	0.1	0.16	0.18	0.38	12.87	99.51	0.33	2.97	74.57	12.87	12.34	0.1	0.81	10.45	0.67	0.26	0.06	0	0	0.24	15.07	0.28	0.38	1.21	1.97	0.01	0	7.08	0	0	0	-3.78	-16.62	-3.52	69.75	116.34	1088.74	463.5	1279.53	667.03	1121.52	509.12	1237.63	501.88
31.998	0	0.23	0.14	0.49	0.11	0.06	0.5	0.06	6.5	1.79	99	43.19	-4.78	68.99	0.15	0	2.1	0.15	6.5	0.1	10.67	0.07	0	1.79	79.25	0.01	7.35	14.03	0.01	0.21	46.71	0.19	4.97	0	0	0	7.49	-18	-8.58	73.65	71.41	334.18	471.96	446.16	588.42	348.68	501.56	420.05	499.19
31.998	1	0.08	0.09	0.02	0.2	0.08	0.14	0.14	0.72	9.1	99.6	0.33	2.7	76.5	9.1	10.14	0.09	0.69	8.36	0.53	0.2	0.05	0	0	0.36	16.03	0.29	0.72	1.27	2.09	0.01	0.01	6.98	0	0	0	0.98	-16.1	-4.31	70.98	115.14	1092.19	463.05	1283.7	669.56	1125.41	511.49	1240.05	500.75
32.031	0	0.18	0.13	0.37	0.1	0.06	0.39	0.06	6.48	1.45	99.23	28.01	-0.99	71.7	0.15	0	2.09	0.14	6.48	0.13	12.58	0.15	0	1.45	69.01	0.01	4.94	7.22	0.01	0.24	48.78	0.1	5.54	0	0	0	8.27	-17.35	-9.8	73.18	68.58	332.16	473.69	443.01	589.18	347.09	503.47	415.59	500.35
32.031	1	0.09	0.09	0.02	0.17	0.09	0.13	0.12	1.04	7.01	99.66	0.33	3.7	84.84	7.01	7.63	0.09	0.71	7.95	0.55	0.21	0.06	0	0	0.44	16.58	0.31	1.04	1.72	2.77	0.01	0	7.74	0	0	0	6.92	-13.39	-3.65	74.16	117.03	1095.86	464.23	1286.05	669.84	1127.98	512.73	1244.74	504.81
32.065	0	0.17	0.13	0.27	0.1	0.06	0.34	0.06	5.95	1.3	99.32	16.4	0	73.07	0.14	0	2.15	0.12	4.95	0.14	10.83	0.19	0	1.3	62.23	0.01	3.16	4.65	0.02	0.27	50.56	0.23	5.95	0	0	0	10.64	-17.01	-9.56	72.94	69.52	329.84	476.58	439.34	590.45	343.67	506.36	413.14	503.65
32.065	1	0.09	0.08	0.02	0.16	0.1	0.13	0.12	1.27	6.87	99.68	0.33	4.71	90.74	6.87	6.53	0.09	0.56	7.7	0.63	0.16	0.07	0	0	0.51	19.61	0.28	1.27	2.98	4.64	0	0.02	8.81	0	0	0	2.46	-10.59	-4.69	72.86	114.81	1097.27	464.85	1287.2	668.41	1129.58	512.12	1244.16	504.76
32.098	0	0.15	0.13	0.17	0.1	0.06	0.27	0.06	6.31	1.21	99.46	6.88	0	71.36	0.13	0	2.06	0.08	4.13	0.15	9.59	0.35	0	1.21	50.73	0.01	1.58	3.15	0.02	0.28	51.33	0.15	6.31	0	0	0	12.7	-17.44	-9.22	72.14	73.85	326.04	477.4	436.3	591.12	337.88	508.02	411.7	505.71
32.098	1	0.09	0.09	0.02	0.16	0.1	0.13	0.12	1.12	7.43	99.69	0.33	4.73	81.84	7.43	5.36	0.09	0.35	7.5	0.75	0.2	0.07	0	0	0.46	17.6	0.24	1.12	2.82	4.63	0	1.19	8.99	0	0	0	-5.32	-14.47	-5.3	70.38	115.17	1099.09	461.88	1291.64	666.83	1131.92	508.95	1246.67	499.06
32.132	0	0.14	0.12	0.09	0.1	0.07	0.21	0.06	7.14	0.85	99.59	2.85	0	77.53	0.12	0	1.78	0.07	4.22	0.18	7.45	0.31	0	0.85	36.61	0.02	1.26	5.39	0.02	0.33	41.97	0.15	7.14	0	0	0	11.04	-15.81	-9.02	72.91	72.31	321.17	477.48	433.74	593.92	335.24	507.21	407.54	506.64
32.132	1	0.09	0.09	0.02	0.14	0.1	0.12	0.12	0.49	5.91	99.72	0.33	5.03	85.25	5.91	4.22	0.1	0.22	7.21	0.74	0.27	0.08	0	0	0.42	10.65	0.16	0.49	2.56	7.28	0	0.11	8.99	0	0	0	-7.51	-13.23	-5.5	69.99	116.74	1098.78	457.65	1295.28	665.64	1132.51	504.5	1248.95	496.12
32.165	0	0.13	0.12	0.07	0.09	0.07	0.17	0.06	7.39	0.68	99.67	1.91	0	68.69	0.12	0	1.74	0.08	4.74	0.27	7.92	0.27	0	0.68	25.8	0.02	1.39	6.8	0.03	0.37	36.42	0.19	7.39	0	0	0	9.65	-18.07	-8.36	72.7	73.34	317.65	476.66	430.7	593.81	331.67	506.49	405	505.33
32.165	1	0.09	0.09	0.02	0.14	0.09	0.13	0.13	0.61	6.47	99.71	0.33	4.35	89.35	7.05	3.76	0.11	0.18	6.66	0.86	0.27	0.08	0	0	0.47	6.47	0.11	0.61	2.62	8.87	0	0.01	8.83	0	0	0	-3.34	-11.36	-4.96	70.35	117.64	1098.94	456.97	1293.97	664.91	1132.04	504.71	1249.32	495.6
32.198	0	0.13	0.12	0.06	0.1	0.08	0.16	0.06	7.33	0.62	99.68	1.83	0	63.73	0.09	0	1.73	0.1	5.92	0.22	7.77	0.28	0	0.62	23.97	0.02	2.23	10.22	0.03	0.34	36.03	0.09	7.33	0	0	0	13.21	-19.18	-8.12	72.95	71.25	316.36	475.88	428.48	593.2	331.23	505.73	402.47	504.6
32.198	1	0.09	0.09	0.02	0.15	0.09	0.13	0.13	0.62	5.24	99.71	0.33	4.04	88.82	7.4	4.05	0.1	0.11	5.74	0.94	0.31	0.06	0	0	0.54	5.24	0.08	0.62	2.71	8.91	0	0.01	9	0	0	0	-5.59	-11.64	-4.94	70.05	118.96	1099.89	456.95	1293.88	663.21	1131.8	504.42	1250.33	494.33
32.232	0	0.14	0.11	0.07	0.09	0.08	0.16	0.06	8.04	0.55	99.69	1.9	0	61.82	0.08	0	1.7	0.11	6.33	0.21	9.97	0.21	0	0.55	25.4	0.02	3.15	14.26	0.04	0.37	34.31	0.1	8.04	0	0	0	9.72	-19.59	-8.42	72.58	69.82	314.91	474.65	427.06	591.53	330.42	503.76	400.23	502.99
32.232	1	0.09	0.09	0.02	0.15	0.08	0.14	0.13	0.67	3.46	99.7	0.33	3.15	89.74	7.88	3.43	0.1	0.09	4.7	1.1	0.35	0.09	0	0	0.47	3.46	0.07	0.67	3.28	9.53	0	0.02	8.69	0	0	0	1.32	-11.16	-5.82	71.02	115.32	1097.38	455.16	1295.22	666.38	1132.29	503.8	1247.41	497.2
32.265	0	0.15	0.11	0.08	0.09	0.09	0.16	0.06	8.11	0.59	99.68	1.91	0	47.03	0.07	0	1.78	0.11	6.86	0.21	11.16	0.16	0	0.59	27.59	0.02	4.48	19.54	0.03	0.34	33.16	0.19	8.11	0	0	0	6.93	-22.59	-7.73	72.11	69.84	312.8	473.97	425.2	591.55	328.72	503.03	398.53	501.12
32.265	1	0.08	0.09	0.02	0.18	0.08	0.16	0.17	0.79	3.69	99.64	0.33	2.17	89.75	11.8	5.16	0.11	0.11	4.89	1.3	0.37	0.09	0	0	0.44	3.69	0.05	0.79	3.3	9.89	0	0.02	8.5	0	0	0	0.3	-11.15	-4.51	70.37	116.9	1096.9	455.73	1295.99	668.43	1132.73	503.42	1249.51	498.27
32.298	0	0.18	0.1	0.1	0.09	0.1	0.18	0.06	8.8	0.5	99.65	2.3	0	60.06	0.06	0	1.84	0.11	7.58	0.2	12.01	0.18	0	0.5	34.65	0.02	6.83	30.03	0.03	0.32	33.34	0.12	8.8	0	0	0	12.5	-19.96	-5.86	70.85	70.82	311.69	473.91	422.97	591.26	327.69	502.26	398.51	502.44
32.298	1	0.07	0.08	0.02	0.23	0.09	0.18	0.23	0.46	4.38	99.54	0.33	1.77	76.8	16.33	7.82	0.11	0.12	5.49	1.35	0.43	0.11	0	0	0.44	4.38	0.04	0.46	3.56	10.01	0	0.01	8.75	0	0	0	-3.97	-16.01	-5.04	69.29	119.6	1097.97	454.19	1299.49	667.3	1132.84	501.62	1252.34	496.9
32.332	0	0.2	0.1	0.1	0.1	0.11	0.19	0.06	9.23	0.39	99.6	2.53	0	42.48	0.04	0	1.94	0.1	7.89	0.18	10.52	0.1	0	0.39	37.06	0.02	11.86	36.94	0.03	0.31	37.39	0.17	9.23	0	0	0	8.75	-23.52	-6.44	71.09	69.45	312.88	476.18	421.9	591.45	328.08	505.04	397.46	501.76
32.332	1	0.07	0.08	0.02	0.29	0.08	0.21	0.3	0.47	4.61	99.41	0.41	0.26	78.11	19.35	10.62	0.11	0.15	5.2	1.19	0.49	0.14	0	0	0.47	4.61	0.04	0.36	3.88	10.21	0	0.01	8.06	0	0	0	-4.84	-15.64	-4.35	69.08	119.78	1098.68	453.52	1302.57	669.47	1135.3	500.54	1255.01	496.58
32.365	0	0.26	0.11	0.11	0.11	0.09	0.21	0.06	8.74	0.36	99.49	3.98	0	44.47	0.04	0	2.08	0.12	6	0.16	7.84	0.09	0	0.36	41.78	0.02	18	45.88	0.02	0.29	38.88	0.3	8.74	0	0	0	9.29	-23.11	-7.48	71.41	67.89	315.9	480.48	423.05	592.9	330.44	508.87	398.29	506.47
32.365	1	0.07	0.08	0.02	0.28	0.08	0.21	0.28	0.56	4.83	99.44	0.4	0.49	85.74	19.01	10.17	0.11	0.23	6.3	0.85	0.59	0.13	0	0.01	0.56	4.83	0.03	0.26	3.71	9.78	0	0.01	7.8	0	0	0	-2.68	-13.03	-4.83	69.33	120.44	1099.63	451.9	1305.61	671.45	1136.63	501.08	1256.89	494.35
32.398	0	0.25	0.11	0.11	0.12	0.08	0.23	0.06	8.62	0.31	99.49	3.25	0	44.16	0.03	0	2.63	0.14	4.02	0.16	6.93	0.13	0	0.31	44.15	0.01	20.85	41.53	0.02	0.26	39.6	0.16	8.62	0	0	0	9.72	-23.17	-9.34	71.77	66.77	320.08	484.38	425.84	594.26	333.51	513.15	400.23	510.5
32.398	1	0.06	0.08	0.02	0.39	0.08	0.25	0.42	0.79	4.37	99.15	0.6	0	82.16	24.48	13.93	0.1	0.35	5.41	0.62	0.52	0.09	0	0.01	0.79	4.37	0.04	0.24	3.99	10.23	0	0.02	7.54	0	0	0	8.37	-14.36	-3.34	72.35	117.96	1106	455.09	1308.94	673.84	1144.11	504.03	1262.07	502.38
32.432	0	0.22	0.1	0.12	0.13	0.08	0.25	0.06	9.4	0.21	99.5	4.18	0	50.56	0.03	0	2.73	0.16	2.6	0.12	5.03	0.12	0	0.2	49.33	0.01	26.07	28.56	0.01	0.21	42.87	0.11	9.4	0	0	0	6.68	-21.89	-8.82	71.85	70.13	325.25	489.93	428.53	595.9	335.85	518.45	405.9	515.09
32.432	1	0.06	0.09	0.02	0.39	0.07	0.28	0.43	0.79	5.44	99.14	0.68	0	89.54	25.7	11.81	0.12	0.34	5.38	0.68	0.53	0.06	0	0.01	0.79	5.44	0.07	0.51	4.49	11.6	0	8.75	6.54	0	0	0	11.24	-11.26	-3.94	74.74	127.74	1117.8	458.19	1318.22	674.41	1149	510.47	1276.54	503.36
32.465	0	0.2	0.11	0.17	0.14	0.07	0.3	0.06	8.76	0.19	99.41	9.36	0	32.15	0.03	0	2.41	0.15	1.4	0.08	5.27	0.13	0	0.19	59.81	0	29.77	16.72	0.01	0.15	49.83	0.33	8.76	0	0	0	-8.75	-25.73	-9.01	73	69.46	331	497.81	433.11	603.44	341.58	527.17	410.13	515.94
32.465	1	0.07	0.1	0.02	0.36	0.06	0.29	0.37	0.72	5.45	99.27	0.63	0	81.96	24.88	9.65	0.12	0.38	5.57	0.61	0.53	0.04	0	0.01	0.72	5.45	0.06	0.45	4.36	10.52	0	11.52	5.94	0	0	0	8.39	-14.43	-6.13	73.47	124.9	1131.85	462.85	1329.13	674.5	1160.88	516.28	1285.27	504.85
32.499	0	0.19	0.12	0.22	0.15	0.06	0.36	0.06	7.29	0.18	99.28	14.89	0	51.52	0.04	0	2.09	0.11	0.88	0.04	4.06	0.05	0	0.18	67.58	0	30.83	4.22	0	0.07	58.14	1	7.29	0	0	0	-1.91	-21.7	-11	70.81	72.42	333.91	503.51	436.43	609.02	342.19	535.94	413.29	522.2
32.499	1	0.07	0.11	0.02	0.35	0.06	0.31	0.34	0.62	5.07	99.31	0.66	0	95.35	25.6	7.47	0.17	0.31	5.69	0.55	0.44	0.02	0	0.01	0.62	5.07	0.06	0.46	4.1	10.38	0	4.07	5.66	0	0	0	1.86	-6.9	-6.9	72.19	121.65	1140.65	479.31	1332.05	681.95	1168.08	529.36	1289.29	519.07
32.532	0	0.2	0.12	0.26	0.15	0.05	0.4	0.06	6.43	0.18	99.2	19.87	0	60.13	0.03	0	1.77	0.09	0.83	0.03	3.73	0.05	0	0.18	72.25	0	29.13	3.95	0	0.04	62.03	0.27	6.43	0	0	0	-6.11	-19.95	-8.98	70.56	74.32	335.57	512.46	438.56	618.81	344.16	543.4	417.38	530.6
32.532	1	0.08	0.11	0.02	0.27	0.06	0.26	0.23	0.44	4.74	99.45	0.46	0	91.86	20.58	5.29	0.17	0.28	5.67	0.36	0.41	0.03	0	0.01	0.44	4.74	0.06	0.36	4.09	7.8	0	0.26	5.43	0	0	0	-9.2	-9.88	-5.85	69.51	121.56	1154.54	495.4	1342.72	692.8	1181.34	542.03	1302.4	531.15
32.565	0	0.2	0.12	0.27	0.15	0.05	0.4	0.06	6.54	0.21	99.21	20.86	0	54.98	0.03	0	1.68	0.08	1	0.03	4.2	0.03	0	0.21	72.54	0	32.3	6.17	0	0.04	63.35	0.18	6.54	0	0	0	-1.2	-21	-9.71	69.89	76.36	336.02	514.86	441.57	623.37	344.13	547.43	419.48	535.05
32.565	1	0.09	0.11	0.02	0.2	0.06	0.2	0.15	0.33	4.97	99.59	0.33	0	88.65	14.66	3.18	0.14	0.22	5.01	0.27	0.38	0.03	0	0.01	0.33	4.97	0.07	0.13	4	6.48	0	0.14	6.13	0	0	0	-8.16	-11.72	-8.23	69.55	120.57	1168.32	511.2	1355.21	706.42	1192.9	560.45	1312.56	545.74
32.599	0	0.2	0.13	0.23	0.14	0.05	0.38	0.06	6.13	0.22	99.24	14.98	0	33.59	0.03	0	1.51	0.07	1.68	0.03	2.98	0.06	0	0.22	68.75	0	23.15	6.24	0	0.02	66.88	0.03	6.13	0	0	0	8.48	-25.41	-16.19	73.86	60.16	336.39	509.72	445.18	619.42	351.36	539.39	411.52	538.67
32.599	1	0.09	0.12	0.02	0.18	0.06	0.19	0.12	0.23	4.89	99.63	0.33	0	89.16	12.22	1.49	0.13	0.13	4.27	0.19	0.33	0.02	0	0	0.23	4.89	0.08	0.09	3.37	4.52	0	0.03	5.75	0	0	0	-7.29	-11.46	-8.1	69.55	119.71	1180.36	528.18	1363.77	720.16	1203.89	577.21	1322.58	561.64
32.632	1	0.09	0.12	0.02	0.16	0.05	0.16	0.1	0.13	3.57	99.68	0.33	0	90	9.28	1.42	0.11	0.08	3.02	0.11	0.16	0.02	0	0	0.13	3.57	0.07	0.05	2.83	3.64	0	0.04	5.76	0	0	0	4.02	-11.01	-7.55	73.51	116.67	1189.62	536.8	1370.94	729.95	1214.32	587.02	1330.09	572.56
32.665	1	0.1	0.13	0.02	0.13	0.05	0.13	0.08	0.09	2.16	99.73	0.33	0	93.64	4.81	0.9	0.08	0.04	2.17	0.05	0.07	0.01	0	0.01	0.09	2.16	0.06	0.04	2.37	3	0	0.02	5.47	0	0	0	3.28	-8.55	-7.2	73.9	116.84	1197.38	542.74	1375.83	732.71	1220.99	592.13	1336.9	577.4
32.699	1	0.11	0.13	0.02	0.13	0.05	0.12	0.07	0.07	1.7	99.74	0.33	0	83.77	2.67	0.75	0.07	0.03	1.51	0.02	0.03	0.01	0	0.01	0.06	1.7	0.05	0.03	1.76	2.46	0.01	0	4.96	0	0	0	-2.42	-13.8	-7.15	71.01	119.22	1201.41	542	1381.39	732.34	1224.35	591.36	1342.48	575.23
32.732	1	0.11	0.13	0.02	0.12	0.05	0.11	0.07	0.06	1.04	99.74	0.33	0	86.71	1.45	0.83	0.06	0.03	1.49	0.01	0.02	0.01	0	0.01	0.05	1.04	0.08	0.05	1.6	2.5	0.01	0	5.14	0	0	0	-6.05	-12.62	-8.04	69.98	119.01	1203.11	541.35	1383.43	729.77	1225.44	589.85	1343.53	575.16
32.766	1	0.11	0.13	0.02	0.12	0.05	0.11	0.06	0.08	0.65	99.74	0.33	0	77.82	1.02	0.9	0.04	0.03	1.78	0.01	0.02	0.02	0	0.01	0.05	0.65	0.08	0.08	1.22	1.75	0.01	0.02	5.08	0	0	0	-1.31	-15.72	-10.49	70.16	118.82	1192.44	530.63	1380.63	726.96	1216.32	583.26	1334.13	567.84
32.799	1	0.11	0.13	0.02	0.12	0.05	0.11	0.06	0.07	0.51	99.74	0.33	0	91.76	0.88	0.73	0.04	0.03	1.9	0.01	0.03	0.02	0	0.01	0.04	0.51	0.09	0.07	1.07	1.12	0.01	0.02	5.01	0	0	0	-1.41	-9.95	-8.84	70.57	119.2	1180.29	521.07	1369.72	719.76	1206.27	571.52	1324.84	559.3
32.832	1	0.11	0.13	0.02	0.12	0.05	0.11	0.06	0.06	0.59	99.74	0.33	0.21	60.02	0.96	0.82	0.04	0.04	2.1	0.01	0.07	0.02	0	0	0.03	0.59	0.08	0.06	1.2	1.03	0.01	0.02	5.22	0	0	0	2.59	-19.97	-8.93	69.67	117.62	1164.82	505.38	1359.66	709.12	1193.47	555.9	1310.91	549.46
32.866	1	0.1	0.12	0.02	0.12	0.05	0.11	0.06	0.04	0.58	99.76	0.33	0.82	71.28	1.24	1.33	0.04	0.07	2.44	0.01	0.27	0.02	0	0	0.03	0.58	0.08	0.04	1.13	0.68	0.01	0.07	5.79	0	0	0	8.84	-17.46	-10.8	71.63	118.98	1149.28	486.37	1350.58	698.79	1178.86	542.2	1297.37	531.61
32.899	1	0.1	0.12	0.02	0.12	0.05	0.12	0.07	0.05	0.6	99.76	0.33	0.28	85.1	2.18	1.58	0.04	0.12	2.56	0.01	0.69	0.03	0	0	0.03	0.6	0.1	0.05	1.06	0.63	0.01	0.03	5.59	0	0	0	8.01	-13.29	-7.89	72	127.44	1137.34	473.02	1338.64	687.07	1165.25	528.51	1292.1	516.29
32.932	1	0.1	0.12	0.02	0.13	0.05	0.12	0.07	0.12	0.67	99.74	0.33	0	83.52	3.83	1.91	0.05	0.24	2.97	0.02	1.3	0.03	0	0	0.03	0.67	0.1	0.12	1.11	0.73	0.01	0.01	5.35	0	0	0	9.94	-13.89	-10.49	72.22	120.09	1126.16	462.87	1330.54	679.76	1157.2	519.41	1276.79	508.41
32.966	1	0.09	0.11	0.02	0.14	0.06	0.14	0.09	0.29	0.47	99.71	0.33	0.32	84.42	6.75	2.75	0.04	0.39	3.92	0.03	1.24	0.04	0	0	0.04	0.47	0.09	0.29	1.03	0.67	0.01	0.01	6.27	0	0	0	8.19	-13.55	-11.21	71.14	120.33	1116.14	454.81	1322.07	673.3	1147.28	512.53	1266.83	498.82
32.999	1	0.09	0.11	0.02	0.17	0.06	0.16	0.1	0.4	0.54	99.67	0.33	0	86.78	10.14	3.23	0.04	0.57	3.98	0.05	1.01	0.05	0	0	0.05	0.54	0.07	0.4	1.05	0.83	0.01	0.01	6.02	0	0	0	5.95	-12.59	-7.38	70.7	124.47	1108.5	452.14	1311.51	669.35	1139.56	506.88	1263.37	494.12
33.032	1	0.08	0.11	0.02	0.18	0.07	0.16	0.11	0.36	0.5	99.64	0.33	0.39	93.81	11.25	4.35	0.04	0.87	5.31	0.09	0.9	0.06	0	0	0.06	0.5	0.07	0.36	1.18	1.06	0.01	0.01	6.55	0	0	0	1.98	-8.4	-8.26	69.75	123.36	1101.61	451.68	1305.6	667.46	1132.97	504.74	1255.91	494.64
33.066	1	0.08	0.1	0.02	0.2	0.07	0.17	0.13	0.27	0.45	99.59	0.33	0.19	95.27	11.57	6.76	0.05	1.17	6.25	0.15	0.75	0.06	0	0	0.1	0.45	0.08	0.27	1.26	1.62	0.02	0.01	6	0	0	0	5.97	-6.99	-9.85	71.28	117.1	1095.89	450.28	1301	668.37	1129.96	504.38	1246.65	494.61
33.099	0	0.47	0.1	0.35	0.09	0.26	0.49	0.06	18.24	0.66	99.01	69.62	-1.51	2.3	0.59	0	0.51	0.11	18.24	0.81	4.6	0.01	0	0.66	85.42	0.11	3.6	69.29	0	0.08	43.75	2.47	11.95	2.05	0	0	-1.67	-40.74	-7.55	73.77	65.77	291.29	470.53	428.93	617.91	321.19	503.73	386.78	498.89
33.099	1	0.08	0.1	0.02	0.2	0.07	0.15	0.13	0.27	0.52	99.59	0.33	0.54	93.05	10.36	8.03	0.05	1.08	6.17	0.19	0.85	0.07	0	0	0.19	0.52	0.08	0.27	1.45	1.78	0.02	0.02	6.17	0	0	0	7.28	-9.03	-9.67	72.15	112.53	1094.66	451.73	1297.84	669.24	1130.54	505.25	1242.65	495.45
33.133	0	0.35	0.11	0.22	0.1	0.09	0.38	0.06	8.34	0.42	99.23	20.89	-1.84	39.75	0.27	0	0.76	0.06	8.34	0.65	3.49	0	0	0.42	68.42	0	1.57	46.56	0.01	0.22	4.59	1.27	7.21	0	0	0	4.83	-24.08	-10.06	74.13	79.15	311.84	473.05	446.26	614.31	331.85	509.43	410.73	502.91
33.133	1	0.09	0.1	0.02	0.17	0.08	0.13	0.11	0.28	0.66	99.66	0.33	2.76	95.73	6.49	6.81	0.06	0.75	9.43	0.31	0.94	0.13	0	0.01	0.28	0.66	0.09	0.24	2.02	3.03	0.01	2.22	6.24	0	0	0	9.88	-6.45	-8.96	75.01	118.36	1095.27	453.81	1295.03	665.61	1126.64	506.38	1244.84	500.33
33.166	0	0.25	0.08	0.08	0.09	0.15	0.21	0.06	11.57	0.31	99.51	4.37	0	54.8	0.31	0	0.47	0.06	9.24	0.73	2.95	0	0	0.27	44.71	0	1.8	45.68	0	0.18	3.21	11.37	11.57	0	0	0	6.55	-21.04	-9.89	72.75	80.04	314.62	475.17	442.07	609.71	331.15	511.96	410.55	501.89
33.166	1	0.1	0.1	0.02	0.15	0.07	0.12	0.1	0.31	1.15	99.69	0.33	2.59	93.82	4.06	5.99	0.09	0.47	7.87	0.49	0.79	0.12	0	0.01	0.31	1.15	0.12	0.27	2.99	3.64	0.01	11.88	6.18	0	0	0	10.6	-8.4	-8.52	75.58	115.35	1096.27	456.15	1292.33	665.52	1127.93	508.33	1243.03	500.6
33.199	0	0.24	0.09	0.07	0.09	0.12	0.2	0.06	10.27	0.24	99.53	3.19	0	53.75	0.23	0	0.38	0.06	8.13	0.65	2.23	0	0	0.24	38.69	0	1.76	42.74	0	0.19	3.29	3.37	10.27	0	0	0	5.2	-21.25	-8.71	74.13	78.99	321.39	478.73	446.66	610.39	338.03	513.16	416.72	506.2
33.199	1	0.1	0.11	0.02	0.14	0.08	0.12	0.09	0.35	1.29	99.71	0.33	3.23	92.85	3.82	4.19	0.1	0.33	8.83	0.76	0.75	0.14	0	0	0.35	1.29	0.11	0.15	3.16	4.23	0.01	5.61	6.33	0	0	0	11.36	-9.18	-9.06	76.17	114.67	1099.64	460.2	1290.4	664.98	1128.79	513.68	1242.73	500.77
33.233	0	0.27	0.09	0.07	0.09	0.11	0.21	0.06	10.34	0.24	99.46	5.3	0	57.94	0.24	0	0.31	0.05	6.74	0.54	1.88	0	0	0.24	41.2	0	2.76	50.72	0	0.18	2.82	2.04	10.34	0	0	0	5.87	-20.4	-11.68	74.3	76.21	327.11	476.53	453.89	609.41	344.37	512.69	420.07	503.86
33.233	1	0.11	0.11	0.02	0.14	0.09	0.13	0.09	0.34	3.28	99.72	0.33	4.42	93.94	3.33	2.94	0.16	0.22	10.86	1.32	0.71	0.13	0	0	0.34	3.28	0.13	0.14	4.43	6.47	0.01	0.83	6.56	0	0	0	9.02	-8.29	-8.2	75.52	118.44	1100.04	460.69	1290.64	663.6	1127.62	512.73	1245.59	502.21
33.266	0	0.23	0.09	0.05	0.09	0.1	0.16	0.06	9.56	0.21	99.54	3.44	0	71.52	0.17	0	0.23	0.04	6.01	0.45	1.46	0	0	0.2	27.81	0	2.09	45.84	0	0.21	2.68	1.23	9.56	0	0	0	9.1	-17.4	-11.58	72.23	80.28	329.65	473.92	454.06	603.39	343.54	511.01	423.24	501.43
33.266	1	0.11	0.11	0.02	0.13	0.09	0.13	0.1	0.38	3.2	99.73	0.33	3.84	95.45	3.75	2.35	0.17	0.19	9.21	1.57	0.49	0.06	0	0	0.38	3.2	0.14	0.18	3.61	7.35	0.01	0.03	6.68	0	0	0	5.5	-6.79	-6.95	74.08	121.61	1101.66	460.57	1292.36	663.98	1128.81	512.1	1249.8	499.78
33.299	0	0.2	0.1	0.03	0.1	0.08	0.14	0.06	8.9	0.2	99.6	1.95	0	69.72	0.13	0	0.2	0.03	4.14	0.34	1.17	0	0	0.15	18.41	0	1.64	40.42	0	0.2	2.23	1.54	8.9	0	0	0	12.23	-17.83	-9.59	73.12	82.28	331.49	476.63	454.77	605.52	344.81	512.85	426.73	505.18
33.299	1	0.11	0.11	0.02	0.13	0.1	0.13	0.11	0.37	3.45	99.74	0.33	5.27	96.71	3.45	1.85	0.17	0.15	10.94	1.73	0.29	0.03	0	0	0.37	3.83	0.18	0.24	3.88	10.87	0	0	7.21	0	0	0	6.55	-5.1	-5.28	74.78	121.9	1103.18	460.02	1293.8	664.73	1131.7	510.48	1253.11	499.57
33.333	0	0.2	0.09	0.03	0.09	0.09	0.13	0.06	9.55	0.18	99.6	2.54	0	72.36	0.11	0	0.18	0.03	4.13	0.31	1.29	0	0	0.15	14.53	0	1.99	43.8	0	0.19	2.12	1.23	9.55	0	0	0	7.15	-17.19	-10.13	72.54	81.13	332.83	475.53	456.67	604.76	346.86	511.48	427.51	502.58
33.333	1	0.11	0.1	0.02	0.13	0.13	0.13	0.16	0.57	3.92	99.68	0.33	7.09	95.97	3.92	1.68	0.21	0.15	13.86	2.16	0.23	0.02	0	0	0.3	4.03	0.2	0.57	4.4	19.65	0	0	7.9	0	0	0	7.7	-6.14	-5.05	75.19	122.09	1106.34	460.83	1295.47	664.96	1134.3	511.92	1255.72	499.09
33.366	0	0.12	0.09	0.02	0.09	0.1	0.11	0.06	10.62	0.16	99.75	0.37	0.84	61.46	0.08	0	0.16	0.02	3.52	0.27	1.14	0	0	0.16	7.18	0	1.66	17.98	0	0.19	2.01	4.67	10.62	0	0	0	-2.14	-19.67	-10.71	71.77	79.75	332	474.99	451.79	599.9	344.79	510.98	423.24	496.64
33.366	1	0.11	0.1	0.02	0.13	0.16	0.14	0.17	0.81	3.94	99.66	0.35	8.51	93.12	4.99	1.53	0.2	0.17	16.01	2.64	0.15	0.02	0	0	0.27	3.94	0.25	0.81	4.85	20.28	0	0	8.6	0	0	0	6.87	-8.97	-4.04	74.8	121.03	1110.08	461.44	1297.62	663.92	1138.61	510.9	1259.14	499.99
33.399	0	0.11	0.08	0.02	0.09	0.11	0.1	0.06	10.97	0.15	99.79	0.38	4.02	73.84	0.06	0	0.15	0.02	4.53	0.25	1.29	0	0	0.14	3.4	0	1.42	10.97	0	0.18	1.36	0.98	11.09	0	0	0	9.81	-16.81	-9.64	71.12	80.58	331.42	474.34	448.6	596.17	342.78	509.25	422.9	500.61
33.399	1	0.1	0.09	0.02	0.14	0.19	0.15	0.22	1.99	3.2	99.57	0.4	9.77	93.86	6.6	1.63	0.18	0.21	18.61	2.28	0.11	0.02	0	0	0.32	3.2	0.36	1.99	4.28	24.37	0	0	9.3	0	0	0	6	-8.37	-3.63	74.41	121.6	1113.07	462.01	1299.38	662.65	1141.02	510.49	1262.23	500.71
33.433	0	0.09	0.08	0.02	0.08	0.12	0.09	0.06	5.61	0.14	99.76	0.42	6.36	75.7	0.04	0	0.14	0.01	5.44	0.22	1.79	0.01	0	0.1	2.12	0	1	5.61	0	0.18	0.93	1.56	11.8	0	0	0	9.05	-16.32	-10.23	71.18	79.26	331.05	474.85	445.84	594.45	341.8	510.11	420.3	499.19
33.433	1	0.09	0.08	0.02	0.13	0.26	0.15	0.26	1.78	3.05	99.48	0.43	12.25	95	7.66	1.59	0.15	0.29	19.49	1.91	0.13	0.04	0	0	0.33	3.05	0.37	1.78	4.25	27.6	0	0	11.45	0	0	0	4.06	-7.28	-4.31	73.32	120.17	1114.94	461.57	1302.87	663.38	1143.87	510.04	1263.64	500.16
33.466	0	0.09	0.07	0.02	0.08	0.14	0.09	0.06	3.49	0.11	99.71	0.49	8.37	84.7	0.03	0	0.11	0.01	6.15	0.23	1.92	0.01	0	0.09	1.39	0.01	0.81	3.49	0	0.2	0.86	0.87	12.87	0	0	0	6.92	-13.44	-13.13	70.46	77.12	327.7	472.94	442.12	590.21	337.89	508.85	414.12	497.19
33.466	1	0.09	0.08	0.02	0.13	0.24	0.14	0.25	2.12	2.88	99.5	0.42	11.69	95.04	6.96	1.93	0.14	0.38	17.21	1.62	0.1	0.04	0	0	0.36	2.88	0.6	2.12	3.78	26.85	0	0	11.75	0	0	0	1.71	-7.23	-3.73	72.16	117.7	1115.26	460.47	1303.82	663.29	1146.37	507.82	1263.69	498.42
33.5	0	0.09	0.07	0.02	0.08	0.15	0.09	0.06	4.8	0.1	99.69	0.53	8.56	74.35	0.02	0	0.09	0.01	6.64	0.2	2.65	0.01	0	0.1	0.85	0	0.51	4.8	0	0.21	0.81	2.5	13.3	0	0	0	6.71	-16.68	-13.72	70.6	79.38	322.33	474.34	437.15	592.35	331.28	512.93	408.95	496.52
33.5	1	0.08	0.07	0.02	0.12	0.14	0.12	0.28	0.93	2.96	99.43	0.45	8.33	93.88	6.35	2.31	0.1	0.54	7.19	0.75	0.08	0.03	0	0	0.35	2.96	0.54	0.93	3.43	30.08	0	0	12.19	0	0	0	1.27	-8.34	-4.79	71.69	115.72	1114.75	459.23	1305.07	662.77	1146.74	506.39	1262.22	498.93
33.533	0	0.08	0.07	0.02	0.08	0.17	0.08	0.06	5.05	0.11	99.67	0.59	9.15	75.15	0.01	0	0.09	0.01	6.47	0.2	2.85	0.01	0	0.11	0.97	0	0.52	5.05	0	0.23	0.91	0.65	14.07	0	0	0	3.51	-16.47	-12.51	70.5	78.06	318.41	475.72	431.28	591.61	327.73	511.84	404.53	497.86
33.533	1	0.09	0.08	0.02	0.12	0.11	0.11	0.26	0.61	2.96	99.48	0.4	6.9	92.73	5.36	2.36	0.08	0.59	5.35	0.47	0.08	0.03	0	0	0.29	2.96	0.58	0.61	2.69	29.06	0	0	11.3	0	0	0	1.57	-9.27	-6.35	71.33	118.74	1112.63	458.52	1305.22	662.93	1142.63	507.4	1261.1	499.28
33.566	0	0.08	0.07	0.02	0.08	0.14	0.08	0.06	2.63	0.1	99.71	0.55	8.53	75.72	0.01	0	0.09	0.01	4.69	0.15	2.55	0.01	0	0.1	1.03	0	0.44	2.63	0	0.25	0.98	0.71	13.6	0	0	0	4.46	-16.31	-12.75	71.46	78.24	311.29	479.83	425.09	597.13	320.92	516.65	397.73	501.78
33.566	1	0.09	0.08	0.02	0.12	0.1	0.11	0.25	0.59	3.09	99.5	0.38	6.14	94.28	5.05	2.48	0.07	0.79	3.96	0.38	0.07	0.02	0	0	0.27	3.09	0.54	0.59	2.5	28.18	0	0	11.06	0	0	0	5.54	-7.99	-7.05	72.94	118.83	1109.23	457.77	1302.79	664	1139.09	508.46	1257.57	499.32
33.6	0	0.08	0.07	0.02	0.08	0.14	0.08	0.06	1.93	0.09	99.72	0.57	8.18	85.47	0.01	0	0.09	0	3.54	0.16	3.28	0.01	0	0.08	1.16	0.01	0.31	1.93	0	0.26	1.07	0.42	13.91	0	0	0	9.59	-13.14	-12.99	69.72	79.52	306.58	478.46	421.94	596.64	315.91	515.52	394.48	503.24
33.6	1	0.08	0.08	0.02	0.12	0.1	0.11	0.23	0.36	3.29	99.53	0.39	6.03	87.74	5.2	2.79	0.07	0.78	3.25	0.36	0.09	0.02	0	0	0.31	3.29	0.51	0.36	2.01	25.99	0	0.08	11.23	0	0	0	6.37	-12.16	-6.04	73.61	114.22	1104.58	460.86	1293.23	663.02	1135.32	509.68	1249.25	501.59
33.633	0	0.08	0.07	0.02	0.08	0.13	0.08	0.06	1.25	0.09	99.74	0.55	7.52	63.51	0	0	0.09	0	2.6	0.14	3.58	0.01	0	0.08	1.25	0.01	0.31	1.15	0	0.27	1.12	0.69	13.65	0	0	0	3.83	-19.23	-11.88	71.18	78.16	295.23	484.19	412.81	605.57	306.87	520.08	384.15	508.4
33.633	1	0.08	0.08	0.02	0.12	0.12	0.11	0.2	0.3	3.96	99.6	0.41	7.16	92.16	5.1	2.17	0.08	0.57	5.14	0.49	0.14	0.04	0	0	0.3	3.96	0.47	0.3	2.29	22.83	0	12.39	11.54	0	0	0	3.08	-9.68	-6.07	72.98	116.84	1098.9	468.24	1285.31	666.11	1127.1	515.89	1243.7	508.4
33.666	0	0.08	0.07	0.02	0.08	0.12	0.08	0.06	1.75	0.09	99.77	0.53	6.86	84.06	0	0	0.09	0	1.39	0.1	3.5	0.02	0	0.07	1.75	0.01	0.34	0.37	0	0.32	1.1	1.34	13.41	0	0	0	7.07	-13.69	-12.39	71.33	81.49	290.07	490.67	406.93	611.72	299.67	528.89	379.63	513.15
33.666	1	0.09	0.08	0.02	0.11	0.13	0.11	0.16	0.24	4.45	99.68	0.4	8.02	91.45	4.45	1.5	0.08	0.43	7.1	0.58	0.19	0.07	0	0	0.2	4.84	0.33	0.24	2.19	19.03	0.01	61.3	11.43	0	0	0	4.26	-10.15	-6.17	74.46	115.59	1095.55	473.73	1276.05	665.11	1121.4	520.69	1236.72	512.84
33.7	0	0.08	0.07	0.02	0.08	0.11	0.08	0.06	2.47	0.1	99.79	0.49	5.34	79.35	0	0	0.1	0	1.07	0.07	4.88	0.03	0	0.06	2.47	0.01	0.45	0.42	0	0.35	0.98	1.22	12.81	0	0	0	6.28	-15.27	-11.09	70.94	82.89	280.88	495.73	399.11	618.37	290.92	533.18	372.61	519.15
33.7	1	0.08	0.07	0.02	0.1	0.18	0.11	0.14	0.18	4.43	99.64	0.5	10.78	94.55	4.43	1.19	0.07	0.25	9.95	0.76	0.32	0.1	0	0	0.15	5.13	0.31	0.18	1.73	15.7	0.01	77.09	12.91	0	0	0	7.16	-7.74	-3.69	75.29	118.82	1081.24	479.87	1260.57	671.21	1107.02	525.42	1225.73	520.41
33.733	0	0.08	0.08	0.02	0.08	0.1	0.08	0.06	2.89	0.11	99.8	0.47	4.24	87.66	0	0	0.11	0	0.81	0.05	6.46	0.08	0	0.06	2.89	0	0.49	0.29	0	0.35	1.05	1.08	12.58	0	0	0	5.81	-12.2	-11.17	69.73	86.21	275.06	499	393.82	621.18	283.5	537.23	368.43	522.43
33.733	1	0.08	0.07	0.02	0.1	0.19	0.11	0.12	0.16	4.11	99.63	0.51	11.25	94.83	4.11	0.93	0.08	0.15	10.3	0.76	0.33	0.11	0	0	0.12	5.68	0.31	0.16	1.78	12.89	0.01	41.9	13.15	0	0	0	7.05	-7.45	-3.81	75.57	123.81	1072.53	495.07	1250.77	683.81	1094.95	540.91	1218.66	536.02
33.767	0	0.07	0.07	0.03	0.07	0.11	0.07	0.06	3.1	0.14	99.77	0.55	3.96	90.98	0	0	0.14	0	0.89	0.06	9.53	0.14	0	0.06	3.1	0	0.57	0.32	0	0.34	1.1	0.1	13.57	0	0	0	8.05	-10.44	-8.97	70.39	88.64	265.89	504.07	385.27	627.89	274.59	541.13	362.35	528.69
33.767	1	0.08	0.07	0.02	0.1	0.19	0.1	0.09	0.18	3.25	99.61	0.56	11.87	96.47	3.25	0.65	0.06	0.06	9.84	1.07	0.33	0.15	0	0	0.1	7.42	0.4	0.18	2.06	7.21	0.02	27.49	13.74	0	0	0	5.19	-5.46	-3.93	75.23	123.81	1067.08	509.73	1241.02	692.17	1087.25	553.84	1211.03	550.64
33.8	0	0.07	0.07	0.02	0.07	0.12	0.08	0.06	2.68	0.15	99.75	0.61	6.03	89.02	0	0	0.15	0	0.92	0.05	6.69	0.09	0	0.06	2.68	0	0.57	0.36	0.01	0.34	1.18	0.03	14.3	0	0	0	9.27	-11.54	-10.02	70.08	88.51	259.34	501.87	381.57	627.16	268.54	539.09	356.53	529.53
33.8	1	0.09	0.07	0.02	0.1	0.18	0.1	0.08	0.17	2.94	99.65	0.55	11.17	94.76	2.94	0.45	0.06	0.02	8.41	1.31	0.31	0.16	0	0	0.09	10	0.55	0.17	2.36	4.94	0.03	16.39	13.58	0	0	0	0.44	-7.53	-1.21	74.79	117.02	1057.29	530.67	1228	711.54	1081.93	570.67	1198.95	569.39
33.833	0	0.08	0.07	0.02	0.07	0.12	0.08	0.06	3.02	0.16	99.75	0.59	6.24	89.73	0	0	0.16	0	1.21	0.06	5.75	0.09	0	0.06	3.02	0	0.7	0.41	0.01	0.29	1.27	0.01	14.1	0	0	0	9.58	-11.16	-8.99	70.47	88.06	254.14	499.35	379	628.51	265.55	535.67	353.29	528.18
33.833	1	0.09	0.12	0.02	0.1	0.13	0.1	0.07	0.13	2.6	99.74	0.47	8.88	95.16	2.6	0.27	0.06	0.01	5.34	1.5	0.24	0.23	0	0	0.07	9.7	0.71	0.13	2.33	4.03	0.03	3.68	12.53	4.14	0	0	-2.66	-7.11	-1.15	74.36	119.39	1051.17	549.28	1218.35	723.89	1072.89	587.1	1192.26	588.92
33.867	0	0.08	0.07	0.02	0.08	0.12	0.08	0.06	3	0.2	99.75	0.57	6.64	87.01	0.01	0	0.2	0	1.48	0.05	4.47	0.06	0	0.06	3	0	0.92	0.52	0.01	0.23	1.41	0.01	13.88	0	0	0	4.94	-12.49	-9.01	69.78	92.52	249.01	493.12	379.59	627.92	260.72	531.12	352.75	521.53
33.867	1	0.09	0.32	0.02	0.11	0.08	0.11	0.07	0.12	2.56	99.37	0.33	4.93	93.33	2.56	0.17	0.06	0	2.88	0.91	0.15	0.17	0	0	0.06	10.54	0.97	0.12	1.64	2.29	0.05	1.03	9.75	11.56	0	0	-9.19	-8.81	-2.14	72.43	121.69	1045.71	562.99	1209.56	731.44	1063.58	600.21	1185.27	600.45
33.9	0	0.08	0.07	0.02	0.08	0.13	0.08	0.06	4.62	0.17	99.73	0.59	6.84	83.29	0.01	0	0.22	0	2.31	0.07	4.31	0.04	0	0.07	4.62	0	1.48	1.11	0.01	0.17	1.98	0.01	14.14	0	0	0	1.12	-13.97	-7.77	70.75	91.57	244.37	487.27	378.24	626.33	259.05	523.78	350.29	516.07
33.9	1	0.1	0.43	0.02	0.11	0.07	0.11	0.07	0.08	2.18	99.14	0.33	2.84	91.23	2.18	0.14	0.08	0	1.75	0.62	0.11	0.18	0	0	0.05	10.3	0.76	0.08	1.35	1.82	0.07	1.09	8.13	13.31	0	0	-1.65	-10.29	-2.98	74.17	120.75	1046.2	566.68	1205.57	731.98	1061.53	606.47	1182.22	602.73
33.933	0	0.08	0.07	0.02	0.08	0.15	0.09	0.06	6.93	0.14	99.7	0.62	7.11	83.26	0.01	0	0.26	0	3.8	0.13	4.43	0.05	0	0.08	6.93	0	1.58	1.68	0.01	0.14	2.47	0	14.44	0	0	0	-7.22	-13.98	-6.54	71.88	98.61	240.09	479.88	378.32	621.56	253.84	515.7	352.23	509.03
33.933	1	0.1	0.59	0.02	0.11	0.06	0.11	0.07	0.11	2.38	98.82	0.33	1.78	94.47	2.38	0.12	0.11	0	1.28	0.54	0.09	0.18	0	0	0.05	8.76	0.86	0.04	1.12	1.8	0.08	0.47	7.35	15.8	0	0	-5.56	-7.81	-2.19	73.79	120.49	1046.02	568.69	1204.99	732.95	1062.07	606.42	1182.55	604.85
33.967	0	0.09	0.07	0.03	0.08	0.15	0.1	0.06	10.78	0.12	99.71	0.54	5.87	90.44	0.03	0	0.39	0	5.56	0.26	3.34	0.03	0	0.12	10.78	0	1.64	3.96	0.01	0.11	4.55	0	13.44	0	0	0	-8.6	-10.76	-5.87	73.05	97.83	239.71	474.2	378.81	617.48	254.95	509.19	352.59	503.04
33.967	1	0.11	0.81	0.02	0.12	0.05	0.12	0.06	0.15	2.29	98.38	0.33	0	89.57	2.29	0.11	0.15	0	0.86	0.37	0.08	0.15	0	0	0.05	9.72	0.68	0.03	0.98	1.29	0.12	0.15	5.68	17.58	0	0	-5.16	-11.25	-2.28	74.18	117.96	1046.65	567.47	1206.4	732.2	1064.25	604.35	1182.2	605.18
34	0	0.11	0.07	0.04	0.08	0.18	0.13	0.06	13.54	0.17	99.65	0.77	3.62	78.4	0.04	0	0.44	0	8.47	0.37	2.9	0.03	0	0.17	23.49	0	2.48	8.84	0	0.1	5.66	0	13.54	0	0	0	-3.47	-15.55	-6.92	74.02	99.42	238.85	467.12	382.69	615.85	254.6	505.01	353.75	497.59
34	1	0.1	0.96	0.02	0.12	0.05	0.12	0.07	0.15	2.71	98.08	0.33	0	93.6	2.71	0.13	0.15	0	1.04	0.24	0.11	0.23	0	0	0.04	9.25	0.76	0.03	0.94	1.12	0.14	0.86	5.5	19.05	0	0	-18.96	-8.59	3.3	68.84	126.08	1039.98	557.41	1211.79	733.62	1064.87	593.33	1190.95	593.55
34.033	0	0.17	0.08	0.09	0.09	0.15	0.22	0.06	12.14	0.26	99.56	4.96	0	73.01	0.06	0	0.66	0	8.31	0.33	3.07	0.03	0	0.26	48.28	0	3.5	19.47	0	0.08	8.05	0	12.14	0	0	0	-0.44	-17.03	-6.85	74.86	98.4	236.55	460.53	384.26	614.2	254.75	498.83	352.98	493.05
34.033	1	0.1	0.57	0.02	0.12	0.05	0.12	0.07	0.19	3.32	98.87	0.33	0.25	89.7	3.32	0.18	0.19	0	1.58	0.22	0.16	0.26	0	0	0.05	11.86	0.79	0.04	1.11	0.83	0.19	1.19	6.04	14.43	0	0	-16.97	-11.18	0.72	68.43	118.73	1047.13	541.64	1227.16	729.61	1077.29	580.38	1195.95	576.47
34.067	0	0.29	0.09	0.22	0.09	0.14	0.36	0.06	10.9	0.37	99.28	25.62	0	86.49	0.14	0	1.1	0.01	9.03	0.48	4.01	0.02	0	0.37	71.04	0	5.77	40.49	0	0.05	9.62	0	10.9	0	0	0	-0.8	-12.72	-6.11	75.23	100.9	235.7	456.78	385.07	612.57	254.1	495.11	354.83	489.37
34.067	1	0.1	0.31	0.02	0.12	0.06	0.12	0.06	0.32	2.92	99.39	0.33	1.07	82.51	2.92	0.25	0.24	0	1.98	0.15	0.22	0.21	0	0	0.06	17.77	0.88	0.05	1.37	0.46	0.32	0.98	6.63	9.09	0	0	-13.13	-14.24	0.94	68.64	121.98	1054.5	525.58	1238.05	717.73	1084.96	566.58	1206.85	561.98
34.1	0	0.43	0.09	0.35	0.1	0.13	0.46	0.06	10.24	0.41	99.08	48.58	-5.45	87.91	0.28	0	1.24	0.01	9.09	0.76	5.1	0.02	0	0.41	83.54	0	7.75	59.42	0	0.06	9.98	0	10.24	0	0	0	-3.55	-12.08	-5.57	75.46	103.27	235.43	454.03	386.85	612.3	254.04	492.78	357.05	485.4
34.1	1	0.1	0.2	0.02	0.12	0.06	0.12	0.06	0.3	2.65	99.59	0.33	1.54	95.68	2.65	0.4	0.18	0	2.74	0.09	0.26	0.14	0	0	0.06	18.94	0.72	0.08	1.23	0.42	0.3	0.03	6.7	5.32	0	0	-9.41	-6.51	-0.18	69.11	122.85	1066.98	508.07	1253.71	705.39	1097.66	550.21	1220.42	545.65
34.134	0	0.57	0.1	0.48	0.1	0.11	0.56	0.06	9.58	0.64	98.85	63.49	-11.51	89.96	0.56	0	1.88	0.02	8.66	1.26	5.63	0.01	0	0.64	91.56	0	8.5	70.39	0	0.04	12.5	0	9.58	0.41	0	0	-4.33	-11.03	-4.96	75.43	105.13	235.23	452.15	387.85	611.92	253.96	490.91	358.82	483.34
34.134	1	0.1	0.15	0.02	0.12	0.06	0.12	0.06	0.33	2.89	99.7	0.33	1.15	87.31	2.89	0.54	0.2	0	3.24	0.12	0.28	0.05	0	0	0.06	16.71	0.49	0.08	0.84	0.33	0.33	0.22	6.21	2.09	0	0	-5.73	-12.36	-1.94	69.08	125.99	1074.01	492.34	1263.34	693.44	1102.59	537.68	1228.34	529.76
34.167	0	0.62	0.1	0.55	0.1	0.12	0.62	0.06	9.91	0.88	98.76	70.48	-13.29	86.6	0.88	0	2.19	0.03	8.95	1.14	5.99	0.01	0	0.82	95.21	0	7.62	74.62	0	0.04	15.21	0	9.91	0.21	0	0	-0.71	-12.67	-5.39	75.86	103.93	235.5	450.16	389.12	611.66	254.98	489.86	358.64	482.34
34.167	1	0.1	0.14	0.02	0.12	0.06	0.13	0.07	0.27	3.7	99.72	0.33	0.96	90	3.7	0.86	0.19	0.01	3.67	0.11	0.31	0.05	0	0	0.07	13.82	0.66	0.11	0.68	0.33	0.27	0.08	6.04	1.44	0	0	-3.2	-11.01	-0.31	68.99	125.57	1079.98	482.85	1271.77	686.62	1111.53	525.86	1237.1	524.97
34.2	0	0.65	0.12	0.57	0.1	0.13	0.65	0.06	9.98	1.14	98.69	74.13	-14.03	79.3	1.14	0	2.36	0.05	9.54	1.02	6	0.01	0	0.86	96.9	0	10.21	76.94	0	0.05	15.88	0	9.98	1.63	0	0	1.54	-15.28	-6.01	75.92	105.01	236.99	449.05	391	610.96	255.5	490.19	360.15	481.48
34.2	1	0.1	0.12	0.02	0.13	0.06	0.13	0.07	0.22	4.26	99.74	0.33	1.37	77.3	4.26	1.64	0.17	0.01	4	0.07	0.29	0.05	0	0	0.08	11.2	0.7	0.12	0.65	0.34	0.22	0.09	6.39	0	0	0	-7.65	-15.87	-0.06	67.95	116.22	1087.25	476.23	1281.51	683.13	1125.01	520	1241.12	515.03
34.234	0	0.64	0.13	0.6	0.11	0.12	0.7	0.06	9.88	1.4	98.61	75.1	-14.87	86.5	1.4	0	2.81	0.08	9.41	0.74	6.52	0.02	0	1.32	97.66	0	12.39	75.98	0	0.04	22.6	0.01	9.88	2.85	0	0	-4.08	-12.71	-5.33	75.75	107.46	238.41	450.27	390.22	609.15	255.21	490.43	362.17	480.13
34.234	1	0.1	0.12	0.02	0.13	0.06	0.13	0.07	0.15	4.24	99.73	0.33	1.04	79.65	4.24	2.33	0.13	0.03	4.99	0.06	0.27	0.05	0	0	0.12	8.36	0.79	0.12	0.49	0.27	0.15	12.69	5.66	0	0	0	-6.39	-15.18	-0.7	68.13	118.14	1100.52	474.88	1292.97	680.26	1135.77	517.75	1253.87	514.28
34.267	0	0.71	0.09	0.61	0.11	0.2	0.73	0.06	14.95	1.67	98.55	83.15	-13.72	86.75	1.67	0	2.94	0.09	14.95	0.86	7.25	0.02	0	1.61	98.25	0	16.13	85.59	0	0.04	23.97	0.02	11.22	0.19	0	0	9.18	-12.61	-6.68	74.86	102.75	241.27	452.88	387.55	606.07	256.65	493.47	359.17	486.64
34.267	1	0.1	0.12	0.02	0.14	0.06	0.13	0.08	0.17	4.24	99.73	0.33	0.86	72.65	4.24	2.87	0.12	0.04	4.59	0.05	0.3	0.04	0	0	0.17	8.23	0.61	0.15	0.49	0.26	0.12	30.88	5.66	0	0	0	-6.2	-17.11	1.48	67.87	119.27	1108.23	474.88	1298.82	678.15	1144	515.45	1263.27	515.6
34.3	0	0.65	0.09	0.59	0.11	0.22	0.77	0.06	16.66	2.25	98.47	84.37	-11.25	83.81	1.79	0	3.27	0.1	16.66	1.19	7.07	0.03	0	2.25	97.66	0	16.29	78.61	0	0.03	24.73	0	11.48	0	0	0	3.08	-13.78	-6.47	76.13	100.4	240.14	462.83	385.45	614.56	256.49	501.76	356.66	494.93
34.3	1	0.1	0.12	0.02	0.15	0.05	0.14	0.08	0.25	5.83	99.71	0.33	0	65.85	5.83	2.83	0.14	0.05	3.84	0.06	0.27	0.04	0	0	0.25	8.23	0.5	0.18	0.48	0.3	0.1	18.02	5.02	0	0	0	1.96	-18.72	-0.94	69.09	116.13	1122.65	473.6	1314.15	679.42	1158.14	517.78	1274.26	516.03
34.334	0	0.7	0.08	0.6	0.1	0.29	0.82	0.06	18.3	3.92	98.35	85.97	-11.75	86.1	1.01	0	4.8	0.07	18.3	1.26	8.16	0.04	0	3.92	97.59	0	15.39	83.6	0	0.03	27.55	0.01	12.91	0	0	0	7.3	-12.88	-8.31	74.89	101.63	238.41	461.7	385.47	614.33	253.49	502.97	354.84	495.49
34.334	1	0.09	0.13	0.02	0.17	0.05	0.17	0.09	0.43	8.14	99.66	0.33	0	54.69	9.97	2.59	0.17	0.05	3.02	0.1	0.32	0.03	0	0.01	0.43	8.14	0.3	0.33	0.34	0.33	0.08	10.58	4.44	0	0	0	4.38	-21.06	-2.62	68.81	118.37	1130.52	474.48	1323.78	681.05	1164.02	520.37	1282.38	518.92
34.367	0	0.63	0.08	0.57	0.1	0.3	0.81	0.06	17.8	4.08	98.38	84.84	-9.52	92.67	0.72	0	5.3	0.05	17.8	1.28	7.9	0.05	0	4.08	96.97	0	14.74	76.3	0	0.03	24.16	0	13.62	0	0	0	7.42	-9.32	-5.9	75.84	100.51	236.43	469.41	380.32	620.16	252.55	507.85	352.94	502.85
34.367	1	0.08	0.13	0.02	0.21	0.04	0.23	0.12	0.6	9.05	99.55	0.33	0	63.61	15.97	2.48	0.16	0.03	2.53	0.13	0.34	0.03	0	0.01	0.6	9.05	0.28	0.31	0.33	0.35	0.07	11.72	4.21	0	0	0	3.95	-19.21	0.61	68.88	119.89	1136.51	480.09	1326.94	683.92	1171.03	522.36	1290.88	525.64
34.4	0	0.41	0.07	0.47	0.1	0.21	0.76	0.06	14.4	4.73	98.48	73.26	-4.71	91.78	0.48	0	5.27	0.04	10.21	0.91	5.59	0.06	0	4.73	95.67	0.01	11.72	49.34	0	0.04	23.27	0	14.4	0	0	0	4.78	-9.94	-7.55	75.08	101.49	231.36	465.77	379.2	620.22	247.69	506.5	348.83	498.1
34.4	1	0.09	0.13	0.02	0.19	0.04	0.21	0.11	0.73	9.88	99.58	0.33	0	51.54	14	2.42	0.16	0.03	2.45	0.12	0.33	0.03	0	0.01	0.73	9.88	0.28	0.36	0.34	0.46	0.05	21.39	4.13	0	0	0	0.7	-21.69	2.23	67.19	115.5	1139.95	485.54	1330.07	687.67	1178.2	523.91	1293.36	532.83
34.434	0	0.41	0.07	0.4	0.1	0.19	0.82	0.06	14.65	4.04	98.36	64.62	-4.89	95.16	0.32	0	5.99	0.03	7.72	0.76	4.04	0.05	0	6.75	93.11	0.02	9.09	47.43	0	0.06	21.86	0	14.65	0	0	0	4.81	-7.11	-7.39	74.66	100.8	228.03	465.27	375.86	619.44	244.89	505.08	345.48	498.57
34.467	0	0.29	0.07	0.36	0.1	0.16	0.76	0.06	14.62	3.14	98.49	56.29	-0.32	93.1	0.23	0	5.63	0.02	4.75	0.63	3.14	0.05	0	6.63	90.86	0.02	7.58	26.62	0	0.06	21.22	0.01	14.62	0	0	0	5.06	-8.99	-8.21	75.02	99.94	225.25	464.55	373.71	619.09	242.21	505	341.91	498
34.501	0	0.38	0.08	0.41	0.1	0.13	0.83	0.06	13.31	4.64	98.35	59.92	-7.15	91.22	0.19	0	6.61	0.02	3.33	0.57	4.64	0.06	0	7.1	91.73	0.05	6.68	40	0	0.06	19.41	0.01	13.31	0	0	0	0.26	-10.29	-6.68	75.24	100.39	223.22	463.41	371.12	617.63	240.82	502.16	340.98	495.48
34.534	0	0.42	0.08	0.39	0.09	0.14	0.73	0.06	14.11	6.17	98.55	54.61	-8.67	88.63	0.19	0	6.98	0.02	3.64	0.45	6.17	0.06	0	6.31	88.65	0.06	5.3	51.53	0	0.06	17.93	0.07	14.11	0	0	0	-4.22	-11.73	-6	75.42	98.78	222.57	462.47	369.05	615.64	240.91	500.12	339.38	492.24
34.567	0	0.45	0.09	0.48	0.09	0.13	0.71	0.06	12.89	6.12	98.59	58.99	-12.67	82.83	0.24	0	7.12	0.02	4.01	0.38	9.74	0.07	0	6.12	88.11	0.07	4.25	56.87	0	0.06	19.85	0.18	12.89	0	0	0	1.43	-14.13	-6.33	75.36	95.5	222.26	459.9	369.61	614.78	242.44	497.74	337.77	492.12
34.601	0	0.52	0.08	0.58	0.08	0.14	0.65	0.06	13.67	6.03	98.71	67.68	-17.33	80.65	0.35	0	7.05	0.03	4.28	0.28	14.05	0.05	0	6.03	88.48	0.06	3.65	72.84	0	0.07	23.02	0.24	13.67	0	0	0	2.25	-14.86	-5.96	75.16	95.57	223.38	458.54	368.77	611.27	242.78	495.87	338.22	490.86
34.634	0	0.47	0.08	0.53	0.09	0.14	0.67	0.06	13.26	5.4	98.65	64.28	-13.89	73.55	0.38	0	6.85	0.03	4.56	0.22	11.13	0.02	0	5.4	89.52	0.07	3.08	62.61	0	0.07	23.4	0.35	13.26	0	0	0	3.86	-16.89	-7.63	74.93	94.04	225.53	457.01	369.46	607.69	243.74	495.56	337.55	488.98
34.667	0	0.42	0.08	0.49	0.09	0.13	0.72	0.06	12.95	5.59	98.56	62.44	-10.76	75.9	0.44	0	5.8	0.04	3.77	0.22	7.78	0.01	0	5.59	91.88	0.06	3.06	52.45	0	0.07	22.99	0.13	12.95	0	0	0	9.44	-16.26	-9.6	74.21	89.59	227.69	456.35	369.78	605.72	246.16	496.18	335.43	488.63
34.701	0	0.41	0.09	0.46	0.1	0.11	0.79	0.06	12.02	5.02	98.42	61.8	-9.66	60.66	0.55	0	5.59	0.04	2.8	0.2	5.02	0	0	5.56	93.73	0.04	3	45.2	0	0.06	22.36	0.14	12.02	0	0	0	10.76	-19.83	-9.82	74.16	83.86	229.18	458.14	368.64	605.72	249.34	496.94	332.93	490.14
34.734	0	0.42	0.1	0.45	0.1	0.1	0.81	0.06	11.14	3.28	98.38	63.36	-8.97	55.6	0.54	0	5.32	0.04	2.97	0.16	3.28	0	0	4.72	94.83	0.03	4.7	42.42	0	0.06	25.16	0.24	11.14	0	0	0	12.93	-20.88	-9.96	74.03	81.84	233.06	462.57	365.25	601.83	250.62	500.14	332.21	493.86
34.768	0	0.51	0.11	0.46	0.11	0.07	0.8	0.06	8.63	2.16	98.4	60.23	-12.6	66.88	0.4	0	4.39	0.04	2.51	0.1	2.16	0.01	0	3.8	94.11	0.03	4.82	51.59	0	0.05	25.45	0.16	8.63	0	0	0	13.14	-18.49	-13.25	73.77	77.96	236.3	466.26	364.82	599.73	252.31	504.09	329.96	497.09
34.801	0	0.43	0.12	0.45	0.11	0.06	0.77	0.06	7.05	2.08	98.47	54.82	-10.72	65.93	0.23	0	3.73	0.04	1.88	0.05	2.08	0.01	0	3.53	92	0.02	3.27	38.73	0	0.05	29.5	0.11	7.05	0	0	0	10.93	-18.7	-12.99	73.89	79.95	239.46	473.46	363.42	601.05	252.25	511.29	331.68	502.17
34.834	0	0.35	0.13	0.42	0.12	0.05	0.74	0.06	6.07	1.7	98.53	48.76	-8.23	57.48	0.13	0	3.44	0.04	1.1	0.02	1.7	0.02	0	3.45	89.28	0.01	2.7	25.86	0	0.04	33.55	0.06	6.07	0	0	0	10.66	-20.49	-15.04	74.03	75.58	241.42	481.51	363.08	605.43	254.26	518.89	329.37	510.52
34.868	0	0.27	0.16	0.36	0.12	0.04	0.66	0.06	3.71	1.09	98.68	35.4	-4.75	52.54	0.08	0	2.78	0.04	0.45	0.01	1.09	0.02	0	2.58	83.07	0.01	1.98	8.03	0	0.03	47.67	0.07	3.71	0	0	0	3.23	-21.49	-12.77	75.1	75.95	243.38	493.67	364.05	618.1	257.07	529.5	332.32	519.28
34.901	0	0.25	0.16	0.29	0.13	0.03	0.59	0.06	3.1	0.95	98.82	25.07	-3	60.28	0.05	0	2.82	0.03	0.44	0.01	0.95	0.02	0	2.16	76.89	0.01	2	4.35	0	0.03	51.4	0.03	3.1	0	0	0	11.32	-19.92	-15.47	74.21	73.35	245.12	499.26	364.84	622.25	258.32	536.73	330.99	526.71
34.934	0	0.25	0.16	0.25	0.12	0.03	0.52	0.06	3.08	0.68	98.96	18.08	-2.19	68.33	0.04	0	2.18	0.02	0.48	0.01	0.68	0.01	0	1.85	72.36	0.01	2.35	7.93	0	0.03	52.98	0.02	3.08	0	0	0	14.17	-18.15	-15.95	72.14	75.52	244.93	498.64	365.19	622.41	257.03	538.09	331.53	525.69
34.968	0	0.26	0.17	0.21	0.13	0.03	0.47	0.06	2.3	0.68	99.07	11.39	-2.11	62.56	0.02	0	2.02	0.02	0.81	0	0.68	0.01	0	1.61	65.78	0	2.77	11.68	0	0.02	63.48	0.07	2.3	0	0	0	10.4	-19.43	-16.29	73.19	75.37	244.18	497.91	364.04	621.41	256.17	537.87	330.03	522.86
35.001	0	0.21	0.17	0.1	0.13	0.03	0.3	0.06	2.26	0.55	99.39	5.8	0	53.5	0.02	0	1.83	0.02	0.95	0	0.55	0	0	1.19	43.88	0	1.75	11.35	0	0.02	56.81	0.08	2.26	0	0	0	12.13	-21.3	-16.82	74.06	76.02	243.28	493.19	365.03	617.97	255.19	534.11	329.84	519.73
35.034	0	0.19	0.17	0.06	0.12	0.03	0.22	0.06	2.14	0.72	99.56	3.18	0	38.37	0.02	0	1.67	0.02	0.71	0	0.72	0	0	0.9	27.76	0	1.48	11.8	0	0.02	49.14	0.2	2.14	0	0	0	2.64	-24.37	-14.12	74.43	76.07	238.61	488.15	364.72	618.56	253.98	526.2	329.09	514.14
35.068	0	0.17	0.17	0.05	0.12	0.03	0.2	0.06	1.87	0.62	99.6	1.64	0	23.8	0.03	0	1.37	0.01	0.66	0	0.97	0	0	0.62	22.95	0	1.63	8.71	0	0.01	41.01	0.1	1.87	0	0	0	3.81	-27.82	-13.34	75.12	76.24	235.16	480.84	364.58	614.21	251.98	518.1	327.77	509.89
35.101	0	0.17	0.17	0.05	0.13	0.03	0.19	0.06	1.79	0.64	99.62	1.03	0	31.74	0.04	0	1.33	0.01	0.5	0.01	1.18	0	0	0.64	20.27	0	1.95	9.39	0	0.01	34.72	0.51	1.79	0	0	0	6.72	-25.83	-13.34	73.85	78.11	229.31	467.73	362.66	606.21	247.13	506.5	324.75	497.72
35.135	0	0.25	0.17	0.06	0.12	0.03	0.2	0.06	1.71	0.66	99.51	1.18	0	35.51	0.05	0	1.21	0.01	1.22	0.01	2.87	0.01	0	0.66	24.04	0	2.27	35.14	0	0.01	28.19	0.2	1.71	0	0	0	4.13	-24.98	-11.98	75.2	79.59	228.39	462.81	364.19	604.19	247.47	500.64	326.69	493
35.168	0	0.25	0.17	0.07	0.12	0.03	0.22	0.06	1.72	0.72	99.49	1.08	0	33.95	0.09	0	1.29	0.02	1.31	0.02	3.1	0.02	0	0.72	29.32	0	2.55	33.7	0	0.01	23.78	0.14	1.72	0	0	0	4.46	-25.33	-11.29	75.82	79.77	227.35	457.21	365.41	600.81	247.78	494.17	327.4	489.23
35.201	0	0.25	0.17	0.08	0.12	0.03	0.23	0.06	1.92	0.94	99.5	1.15	-0.34	36.98	0.16	0	1.43	0.02	1.89	0.03	4.29	0.03	0	0.94	31.81	0	2.41	33.32	0	0.01	21.29	0.25	1.92	0	0	0	6.13	-24.67	-11.95	75.66	80.13	225.58	448.58	365.59	593.63	246.31	485.91	326.35	482.39
35.235	0	0.23	0.17	0.09	0.12	0.04	0.23	0.06	3.22	1.3	99.53	1.14	0	24.41	0.31	0	1.47	0.03	3.22	0.05	6.08	0.1	0	1.3	31.09	0	2.09	31.38	0	0.01	14.74	0.29	2.17	0	0	0	6.48	-27.65	-12.4	76.27	79.26	226.85	444.09	368.45	589.97	248.28	481.21	327.52	479.62
35.268	0	0.25	0.17	0.16	0.12	0.04	0.35	0.06	4.05	1.73	99.29	5.18	-2.2	36.86	0.52	0	1.73	0.04	4.05	0.08	5.07	0.12	0	1.73	52.08	0	2.38	24.11	0	0.01	14.11	0.33	2.42	0	0	0	2.79	-24.69	-11.72	76.17	82.99	228.43	441.81	368.69	584.3	247.63	477.58	330.62	477.57
35.301	0	0.34	0.16	0.28	0.12	0.05	0.51	0.06	5.94	2.14	98.98	18.8	-7.66	29.49	0.9	0	2.12	0.07	5.94	0.13	5.34	0.09	0	2.14	69.18	0	3.3	34.53	0	0.01	10.81	0.67	2.9	0	0	0	8.49	-26.36	-13.14	76.38	79.19	230.87	438.71	371.21	583.76	251.34	477.09	330.44	473.34
35.335	0	0.37	0.16	0.31	0.12	0.06	0.59	0.06	7.31	2.4	98.83	28.03	-8.08	32.25	1.17	0	2.52	0.07	7.31	0.21	4.38	0.05	0	2.4	74.29	0	3.75	38.37	0	0.01	7.08	0.66	3.73	0	0	0	13.1	-25.71	-14.56	76.26	78.4	233.78	438.01	373.45	581.03	253.41	476.61	331.8	475.28
35.368	0	0.37	0.15	0.29	0.13	0.06	0.61	0.06	6.78	2.27	98.79	28.74	-7.17	37.29	1.51	0	2.54	0.09	6.78	0.3	3.03	0.02	0	2.27	75.25	0	3.55	36.41	0	0.01	6.74	0.41	4.04	0	0	0	7.52	-24.6	-13.31	76.53	79	238.35	442.22	374.98	583.41	257.21	480.52	336	474.77
35.401	0	0.27	0.14	0.21	0.12	0.06	0.49	0.06	5.25	2.28	99.01	14.31	-1.58	30.94	1.9	0	2.54	0.09	5.25	0.37	3.23	0.01	0	2.28	65.81	0	3.44	22.53	0	0.01	4.69	1.07	5.02	0	0	0	7.95	-26.02	-14.6	77.18	76.93	248.69	445.95	383.42	584.77	266.92	484.81	343.54	477.87
35.435	0	0.22	0.14	0.18	0.13	0.06	0.51	0.06	5.52	2.69	98.99	11.51	0	16.31	2.32	0	3.24	0.09	4.33	0.39	2.69	0.01	0	2.92	63.62	0	4.42	8.99	0	0.02	3.33	0.71	5.52	0	0	0	8	-30.18	-16.59	77.43	74.68	253.1	446.45	388.89	586.78	271.73	487.89	345.63	477.16
35.468	0	0.19	0.14	0.13	0.13	0.05	0.42	0.06	5.51	2.65	99.15	5.38	0	18.13	2.65	0	3.03	0.08	3.01	0.37	2.01	0	0	2.54	54.63	0	6.09	4.88	0	0.01	3.37	1.15	5.51	0	0	0	7.13	-29.54	-16.79	77.63	76.42	262.43	448.35	397.65	587.04	279.6	490.22	355.17	478.87
35.502	0	0.18	0.13	0.09	0.13	0.06	0.36	0.06	6.29	2.3	99.27	2.72	0	25.03	2.3	0	3.68	0.08	2.37	0.3	1.31	0	0	3.08	45.12	0	6.89	4.47	0	0.01	2.37	0.49	6.29	0	0	0	10.38	-27.49	-18.63	77.86	74.89	267.82	450.65	403.58	589.39	285.17	493.33	359.28	482.5
35.535	0	0.15	0.12	0.05	0.13	0.06	0.27	0.06	7.3	2.11	99.46	0.96	0	23.75	2.11	0	3.84	0.08	2.94	0.3	1.17	0	0	2.82	31.23	0	7.59	5.02	0.01	0.02	2.64	0.39	7.3	0	0	0	9.36	-27.83	-19.28	78.21	75.94	276.32	451.26	410.06	587.67	291.87	495.64	366.37	480.89
35.568	0	0.13	0.12	0.03	0.12	0.07	0.2	0.06	7.61	1.7	99.61	0.34	0	42.92	1.7	0	3.81	0.07	3.26	0.29	0.88	0	0	2.13	16.57	0	6.33	4.15	0.01	0.02	2.62	0.58	7.61	0	0	0	13.87	-23.42	-20.29	78.13	76.45	282.26	450.72	417.8	588.28	297.89	495.45	373.31	482.9
35.602	0	0.12	0.1	0.02	0.11	0.09	0.16	0.06	9.95	1.38	99.69	0.33	0.16	63.57	1.38	0	3.92	0.08	4.25	0.28	0.85	0	0	1.78	9.95	0	5.95	4.58	0.01	0.02	2.78	0.3	10.07	0	0	0	11.8	-19.22	-19.34	77.64	77.77	283.95	452.71	416.32	587.33	298.35	496.41	374.87	482.54
35.635	0	0.12	0.1	0.02	0.11	0.1	0.15	0.06	8.2	1.04	99.71	0.35	1.56	51.66	1.04	0	3.57	0.08	5.53	0.3	0.67	0	0	1.5	8.2	0	7.64	5.93	0.01	0.03	2.84	0.28	10.39	0	0	0	12.54	-21.67	-18.11	77.7	78.38	287.01	451.7	419.2	587.92	301.75	495.83	378.6	480.41
35.668	0	0.11	0.09	0.02	0.11	0.11	0.13	0.06	6.79	1.11	99.73	0.39	3.2	60.63	1.11	0	3.19	0.08	5.34	0.26	0.58	0	0	1.1	6.79	0	9.24	5.12	0.01	0.03	2.49	0.33	11.25	0	0	0	13.06	-19.84	-18.93	77.75	77.71	288.09	451.82	418.51	584.83	301.87	495.49	378.23	481.1
35.702	0	0.1	0.08	0.02	0.1	0.13	0.11	0.06	5.83	0.85	99.73	0.49	5.47	47.99	0.85	0	2.74	0.09	5.05	0.29	0.5	0	0	0.66	4.66	0	7.24	5.83	0.01	0.04	2.24	0.53	12.78	0	0	0	11	-22.4	-18.76	77.66	77.46	287.41	449.46	420.09	584.3	302.15	492.62	378.56	479.9
35.735	0	0.1	0.08	0.02	0.1	0.13	0.11	0.06	7.15	0.49	99.74	0.49	5.42	69.07	0.49	0	2.4	0.09	4.73	0.29	0.49	0	0	0.6	4.63	0	6.65	7.15	0.01	0.04	2.14	1.14	12.85	0	0	0	13.96	-17.98	-19.48	77.05	82.4	285.33	445.42	420.86	581.99	298.22	491.39	379.33	476.85
35.769	0	0.1	0.07	0.02	0.09	0.15	0.1	0.06	5.2	0.37	99.71	0.54	7.13	78.61	0.37	0	1.92	0.07	5.18	0.43	0.48	0	0	0.28	5.2	0	6.21	4.52	0.01	0.05	2.01	1.18	13.52	0	0	0	14.31	-15.49	-20.24	77.06	82.4	281.13	442.59	420.97	584.37	295.85	489.41	376.92	474.67
35.802	0	0.1	0.07	0.02	0.09	0.14	0.1	0.06	5.53	0.34	99.73	0.52	7	80.26	0.34	0	1.77	0.07	4.59	0.42	0.53	0	0	0.18	5.53	0	5.6	2.92	0.02	0.07	1.98	1.51	13.28	0	0	0	13.05	-14.99	-20.64	77.21	82.78	274.4	441.58	416.47	585.19	289.66	488.64	371.19	474.28
35.835	0	0.09	0.07	0.02	0.09	0.13	0.1	0.06	5.59	0.34	99.75	0.52	6.53	60.09	0.34	0.01	1.78	0.06	3.26	0.33	0.67	0	0	0.16	5.59	0	5.49	1.92	0.02	0.08	1.98	1.86	13.23	0	0	0	11.36	-19.95	-20.95	77.85	82.67	269.33	439.23	414.8	586.07	285.67	487.16	367.08	472.8
35.869	0	0.09	0.08	0.02	0.09	0.12	0.11	0.06	8.18	0.46	99.76	0.51	5.6	54.38	0.46	0.01	1.71	0.05	2.64	0.28	0.87	0	0	0.12	8.18	0	6.52	1.25	0.02	0.1	2.11	0.57	13.04	0	0	0	12.53	-21.12	-22.03	78.19	82.31	262.62	435.63	413.36	587.02	280.59	484.35	362.03	472.38
35.902	0	0.09	0.07	0.02	0.09	0.13	0.11	0.06	8.83	0.66	99.74	0.58	6.03	47.73	0.66	0.01	1.8	0.06	2.31	0.25	1.14	0	0	0.12	8.83	0.01	7.28	1.75	0.01	0.11	2.75	1.17	14.01	0	0	0	12.39	-22.45	-23.54	78.06	84.61	250.73	433.57	405.9	589.25	268.47	486.5	351.37	469.63
35.935	0	0.09	0.07	0.02	0.09	0.14	0.11	0.06	10.74	0.61	99.72	0.64	5.75	25.63	0.61	0.02	1.96	0.06	2.15	0.2	1.72	0	0	0.13	10.74	0.01	8.09	2.43	0.01	0.11	2.92	4.87	14.63	0	0	0	11.1	-27.33	-23.92	78.3	85.66	244.61	433.77	400.66	589.83	261.31	489.14	344.7	469.56
35.969	0	0.09	0.06	0.02	0.09	0.18	0.1	0.06	12.1	0.88	99.65	0.83	6.74	41.83	0.88	0.02	2.27	0.08	2.68	0.14	2.81	0	0	0.12	12.1	0.01	11.9	3.81	0.01	0.15	3.32	1.16	16.54	0	0	0	14.43	-23.65	-19.42	78.6	89.05	233.62	442.44	391.43	602.52	252.21	493.02	340.48	481.33
36.002	0	0.09	0.06	0.02	0.09	0.17	0.1	0.06	11.09	1.37	99.65	0.79	6.06	34.41	1.37	0.02	2.56	0.11	2.92	0.16	4.01	0.01	0	0.12	11.09	0.02	13.27	3.16	0.02	0.19	3.92	3.32	16.2	0	0	0	14.88	-25.22	-24.5	78.71	85.64	226.54	441.97	385.51	600.94	244.27	497.81	328.06	480.12
36.035	0	0.08	0.06	0.02	0.09	0.18	0.1	0.06	10.33	2.26	99.64	0.86	6.15	63.96	2.26	0.02	2.79	0.14	2.38	0.1	4.91	0.01	0	0.12	10.33	0.04	13.75	1.96	0.02	0.27	4.73	1.64	16.75	0	0	0	15.12	-19.13	-17.45	78.1	92.02	216.75	451.77	374.5	614.06	235.53	501.71	326.7	489.25
36.069	0	0.08	0.06	0.02	0.1	0.16	0.11	0.06	11.03	2.81	99.68	0.74	4.86	73.49	2.89	0.03	2.81	0.18	2.48	0.1	4.43	0.01	0	0.17	11.03	0.08	14.96	2.28	0.01	0.39	5.74	1.02	15.67	0	0	0	12.92	-16.9	-16.64	78.71	90.61	209.15	461.48	364.68	622.08	228.53	509.29	318.4	497.67
36.102	0	0.1	0.07	0.03	0.12	0.16	0.14	0.07	15.52	3.17	99.67	0.72	3.28	54.72	3.63	0.03	3.17	0.24	3.32	0.14	3.3	0.02	0	0.18	17.53	0.12	22.21	4.84	0.01	0.47	6.22	3.79	15.52	0	0	0	11.34	-21.05	-20.74	78.25	83.56	204.59	460.81	360.35	619.35	225.17	509.31	307.95	497.92
36.136	0	0.12	0.07	0.03	0.13	0.16	0.15	0.07	14.55	3.64	99.69	0.63	0.78	48.47	4.15	0.03	3.64	0.36	4.27	0.14	1.6	0.01	0.72	0.22	16.43	0.35	22.41	16.4	0.01	0.75	8.95	0.31	14.55	0	0	0	12.43	-22.31	-18.11	78.71	88.11	197.23	466.95	352.58	625.64	216.41	515.23	303.84	504.3
36.169	0	0.13	0.08	0.03	0.14	0.14	0.17	0.07	13.49	4.17	99.67	0.54	0	40.52	5.11	0.04	4.17	0.38	3.98	0.15	1.51	0.01	1.47	0.28	15.04	0.7	19.58	17.57	0.01	0.99	10.64	0.8	13.49	0	0	0	13.68	-23.92	-23.13	78.73	85.57	193.13	461.7	355.02	624.11	213.11	514.54	297.74	501.86
36.202	0	0.19	0.09	0.03	0.17	0.12	0.25	0.09	12.11	4.93	99.5	2.43	0	61.25	9.05	0.07	4.93	0.59	4.55	0.16	1.9	0.02	6.37	0.39	22.84	0.8	21.86	38.31	0.01	0.89	10.77	0.37	12.11	0	0	0	12.5	-19.71	-23.34	78.88	82.21	190.87	458.73	355.78	627.1	215.08	509.79	296.47	498.24
36.236	0	0.32	0.11	0.07	0.19	0.1	0.44	0.09	9.92	7.42	99.13	7.01	-1.29	33.71	8.93	0.09	7.42	0.64	5.02	0.27	2.69	0.02	14.56	0.6	43.3	1.54	20.47	52.22	0.01	1.06	15.61	0.22	9.92	0.23	0	0	8.02	-25.38	-15.94	80.07	77.01	193.34	459.64	352.33	628.77	222.99	504.13	299.34	494.12
36.269
36.302
36.336
36.369
36.402
36.436
36.469
36.503
36.536
36.569
36.603	0	0.24	0.27	0.23	1.67	0.03	38.14	0.76	62.22	19.18	36.86	99.57	-39.41	8.84	62.22	0.01	19.18	0.39	1.44	0.11	1.09	0	0	14.52	98.85	1.42	5.42	15.18	0	0.42	29.47	2	1.89	0	0	0	19.25	-33.67	-12.84	80.4	82.55	267.39	430.21	418.79	586.11	290.68	470.56	373.12	474.78
36.603	1	0.61	0.02	0.02	60.52	0.05	0.04	66.97	4.49	7.78	8.03	68.3	0	94.67	7.78	98.4	0.01	89.53	10.23	0.36	0.1	0.03	0.9	0.02	0.11	26.12	0.08	4.49	1.36	1.25	0.04	0	1.61	2.35	0	0	7.79	7.62	-7.57	76.2	118.53	1117.63	462.58	1293.81	650.85	1139.3	513.27	1256.56	495.95
36.636	0	0.25	0.31	0.19	2.04	0.03	40.66	0.81	64	23.2	34.34	99.43	-40.19	14.42	64	0.01	23.2	0.44	1.07	0.22	0.95	0	0	13.17	93.5	0.34	6.4	11.23	0	0.2	35.56	1.01	1.4	0	0	0	18.16	-30.9	-16.29	80.4	77.08	274.19	435.56	418.88	581.39	295.38	474.4	372.31	479.27
36.636	1	0.74	0.02	0.02	68.34	0.06	0.04	75.72	2.04	4.34	0	68.63	0	96.27	8.49	99.41	0	95.73	13.14	0.21	0.04	0.01	0.13	0.01	0.06	4.34	0.06	2.04	3.67	3.67	0.03	0	1.91	0.85	0	0	-10.68	5.74	-3.2	69.81	122.01	1115.92	455.73	1297.64	645.33	1142.34	502.6	1263.42	487.52
36.669	0	0.38	0.32	0.28	0.93	0.03	21.77	0.29	39.04	23.05	56.46	95.66	-35.88	31.39	39.04	0.01	23.05	0.37	1.12	0.16	0.85	0	0	17.4	92.78	0.06	8.31	10.24	0	0.07	46.32	1.55	0.96	0	0	0	13.16	-25.91	-12.5	79.74	76.92	279.23	446.38	419.29	591.46	301.42	482.92	378.34	484.11
36.669	1	0.81	0.01	0.02	70.14	0.06	0.04	77.79	1.42	1.91	0	74.14	0	97.05	8.03	99.74	0	96.45	11.16	0.1	0.02	0.01	0	0.01	0.05	1.91	0.06	1.42	6.7	5.86	0.01	0	1.93	0.64	0	0	-4.11	4.54	-1.31	72.38	118.33	1118.49	452.23	1302.16	644.13	1149.72	502.81	1266.79	485.57
36.703	0	0.35	0.29	0.27	0.52	0.03	9.94	0.16	25.88	18.67	80.11	79.68	-27.88	16.65	25.88	0.01	18.67	0.26	1.3	0.19	0.97	0	0	17.53	84.46	0	5.31	6.11	0	0.02	59.7	1.53	0.64	0	0	0	8.58	-30.05	-11.18	79.25	75.16	281.97	455.58	414.29	592.17	301.93	489.97	377.09	489.76
36.703	1	0.74	0.01	0.02	72.48	0.06	0.04	80.18	1.78	1.06	0	72.8	0	96.22	12.05	99.83	0	96.68	10.72	0.05	0.02	0.01	0.82	0.01	0.05	1.06	0.05	1.78	5.76	4.98	0.01	0	2.31	0.52	0	0	-0.23	5.82	-1.87	74.01	117.26	1124.52	453.63	1305.96	645.15	1154.52	502.68	1270.87	488.14
36.736	0	0.28	0.26	0.19	0.39	0.03	3.5	0.13	20.22	14.53	92.99	47.76	-17.31	23.15	20.22	0.01	14.53	0.22	1.91	0.24	1.28	0	0	9.45	71.99	0.01	7.72	3.21	0.01	0.03	47.35	1.92	1.04	0	0	0	15.18	-28	-12.29	77.92	74.59	279.75	456.82	411.36	593.82	299.15	493.15	373.72	491.48
36.736	1	0.78	0.01	0.02	72.16	0.06	0.04	79.6	1.51	0.51	0	73.67	0	97.62	10.37	99.89	0	97.98	10.32	0.02	0.01	0.01	1.21	0.01	0.04	0.51	0.05	1.51	6.24	4.43	0.01	0	3.04	0.15	0	0	5.38	3.43	-3.69	75.66	121.83	1129.99	454.74	1314.09	650.25	1157.4	507.45	1277.92	489.66
36.77	0	0.22	0.22	0.14	0.31	0.03	1.58	0.11	17.05	9.69	96.85	22.39	-8.15	14.92	17.05	0.01	9.69	0.22	3.25	0.22	1.38	0	0	4.73	60.82	0.01	10.13	1.15	0.01	0.03	44.31	0.74	1.42	0	0	0	11.89	-30.7	-11.7	77.77	72.1	280.15	458.95	408.3	591.91	299.49	493.33	371.59	492.33
36.77	1	0.76	0.01	0.02	72.8	0.05	0.04	80.3	1.89	0.38	0	73.33	0	98.21	11.5	99.93	0	98.21	6.19	0.01	0.01	0	0.17	0.01	0.03	0.38	0.04	1.89	5.99	4.09	0.01	0	3.36	0	0	0	7.26	1.98	-5.54	75.31	121.65	1134.23	457.75	1315.24	650.4	1158.65	511.48	1278.6	491.2
36.803	0	0.21	0.21	0.11	0.29	0.04	1.12	0.1	14.92	9.54	97.75	10.82	-4.67	24.53	14.92	0.01	9.54	0.24	3.25	0.23	1.26	0	0	3.44	52.17	0.01	12.22	1.56	0.01	0.04	36.42	1.15	1.86	0	0	0	15.21	-27.62	-12.28	77.36	72.62	279.18	458.97	407.38	591.98	298.12	493.84	370.74	493.38
36.803	1	0.74	0.01	0.02	73.96	0.05	0.04	81.35	1.53	0.43	0	73.1	0	97.44	13.26	99.93	0	98.34	5.18	0.01	0.01	0.01	0	0.01	0.03	0.43	0.03	1.53	5.84	3.82	0.01	0	3.4	0	0	0	9.3	3.81	-4.35	74.98	122.44	1141	463.19	1318.08	652.17	1163.88	514.62	1285.16	497.77
36.836	0	0.2	0.2	0.08	0.29	0.04	0.9	0.1	13.83	9.33	98.19	5.92	-1.53	15.22	13.83	0.01	9.33	0.25	4.11	0.27	1.2	0	0	3.04	45.08	0.02	14.78	1.93	0.01	0.04	31.2	4.3	2.45	0	0	0	11.64	-30.59	-11.74	77.61	70.51	279.7	460.09	406.27	591.67	299.24	493.95	369.74	492.83
36.836	1	0.7	0.01	0.02	77.89	0.04	0.05	84.67	0.91	0.57	0	73.07	0	95.85	18.37	99.95	0	98.92	3.24	0.01	0.01	0.01	0	0.01	0.03	0.57	0.03	0.91	5.8	3.78	0.01	0	2.73	0	0	0	6.46	6.3	-2.47	73.91	120.22	1143.07	466.85	1313.86	648.81	1165.45	513.13	1285.15	501.93
36.87	0	0.17	0.19	0.04	0.27	0.04	0.49	0.09	10.4	9.45	99.03	1.08	0	17.57	10.4	0.01	9.45	0.23	4.26	0.35	1.01	0	0	2.12	23.07	0.04	19.96	1.43	0.02	0.05	26.37	2.83	3.29	0	0	0	10.66	-29.73	-12.75	77.88	69.44	280.5	460.61	406.28	591.11	299.74	494.75	369.14	492.51
36.87	1	0.61	0.01	0.02	82.32	0.03	0.07	88.3	0.51	0.57	0	71	0	97.33	26.45	99.98	0	99.3	1.66	0.01	0.01	0	0	0.01	0.03	0.57	0.02	0.51	4.5	2.79	0.01	0	2.15	0	0	0	2.06	4.02	-0.35	74.12	123.3	1145.2	468.14	1311.83	644.04	1165.68	510.69	1288.8	503.98
36.903	0	0.16	0.18	0.03	0.25	0.05	0.36	0.08	7.43	7.43	99.29	0.74	0	9.9	7.43	0.01	9.68	0.18	5.52	0.36	1.28	0	0	1.72	14.82	0.05	24.63	1.58	0.02	0.06	21.76	2.79	4	0	0	0	11.22	-33.04	-14.49	77.94	70.11	279.66	456.99	408.08	588.16	298.24	492.41	368.34	491.14
36.903	1	0.52	0.01	0.01	86.87	0.03	0.12	91.92	0.38	0.74	0	71.29	0	95.62	36.71	99.99	0	99.26	1.54	0.01	0.02	0	0	0.01	0.03	0.74	0.01	0.38	4.66	2.39	0.01	0.08	1.92	0	0	0	1.39	6.58	0.44	74.27	119.66	1145.65	469.08	1310.81	642.28	1168.09	512.49	1287.44	503.92
36.936	0	0.16	0.18	0.03	0.27	0.06	0.34	0.08	7.6	7.6	99.33	0.63	0	15.98	7.6	0	9.88	0.15	6.86	0.43	1.58	0.01	0	1.59	11.51	0.07	30.13	2.15	0.02	0.06	19.19	1.34	4.38	0	0	0	9.84	-30.3	-12.11	77.38	70.79	279.44	456.02	408.7	590.83	299.95	490.78	370.69	488.21
36.97	0	0.15	0.17	0.03	0.29	0.06	0.33	0.08	7.91	7.91	99.34	0.52	0	6.1	7.91	0	9.2	0.14	6.1	0.4	1.98	0.01	0	1.41	12.68	0.07	37.75	2.89	0.01	0.06	17.14	1.66	4.68	0	0	0	7.68	-35.67	-13.76	77.75	68.93	280.52	453.98	410.98	589.47	301.16	490.27	369.93	485.45
37.003	0	0.16	0.16	0.03	0.27	0.06	0.32	0.08	7.18	7.18	99.36	0.47	0	13.12	7.18	0	8.57	0.13	6.1	0.35	2.45	0.01	0	1.37	16.36	0.07	38.16	7.93	0.01	0.07	16.11	0.79	5.23	0	0	0	11.79	-31.45	-12.22	77	71.46	281.07	452.75	412.85	591.03	302.26	488.97	373.64	485.42
37.036	0	0.18	0.15	0.04	0.28	0.07	0.32	0.07	6.4	6.03	99.35	0.7	0	16	6.03	0	7.94	0.13	6.4	0.37	3.19	0.02	0	1.4	22.6	0.07	45.07	14.09	0.02	0.07	16.87	0.65	5.78	0	0	0	10.98	-30.29	-10.9	76.67	71.11	284.22	454.02	413.56	590.05	305.38	488.61	376.44	486.03
37.07	0	0.18	0.15	0.06	0.27	0.06	0.36	0.07	5.76	5.61	99.27	1.3	0	19.18	5.61	0	7.39	0.13	5.09	0.27	3.55	0.02	0	1.48	32	0.06	45.67	9.36	0.01	0.08	20.05	0.81	5.76	0	0	0	10.03	-29.19	-11.95	76.33	71.21	288.36	454.95	415.71	588.33	307.92	490.11	378.99	485.66
37.103	0	0.21	0.15	0.12	0.26	0.06	0.47	0.07	5.83	4.65	99.06	5.01	0	10.1	4.65	0	7.08	0.13	5.55	0.19	5.21	0.03	0	1.8	49.63	0.06	47.48	12.33	0.02	0.07	23.6	0.36	5.83	0	0	0	8.13	-32.93	-12.82	77.2	69.41	296.31	460.23	420.34	588.38	314.36	494.6	383.67	490.76
37.137	0	0.23	0.12	0.3	0.2	0.07	0.54	0.06	8.17	3.51	98.92	28.18	-2.39	38.32	3.51	0	5.04	0.16	3.26	0.12	7.43	0.07	0	1.23	74.27	0.09	43.03	14.74	0.02	0.09	22.02	0.22	8.17	0	0	0	15.37	-24.38	-13.71	76.16	73.98	300.74	462.29	424.48	590.56	316.09	499.36	389.8	493.08
37.17	0	0.26	0.12	0.45	0.16	0.07	0.64	0.06	8.6	2.65	98.72	51.39	-4.97	34.48	2.65	0	5.2	0.24	3.08	0.08	7.53	0.06	0	1.14	86.5	0.07	32.14	15.91	0.02	0.11	21.65	0.05	8.6	0	0	0	7.91	-25.21	-16.42	76.2	72.79	304.78	466.23	427.57	590.15	318.6	503.46	391	495.99
37.203	0	0.32	0.12	0.67	0.14	0.08	0.64	0.06	8.43	1.57	98.65	69.62	-10.89	55.26	1.57	0	5.17	0.25	3.77	0.06	11.23	0.1	0	1.08	92.42	0.04	27.24	30.17	0.02	0.09	24.32	0.07	8.43	0	0	0	-2.22	-20.94	-11.69	77.19	79.36	309.58	478.78	435.29	607.69	324.32	514.01	403.21	505.39
37.237	0	0.37	0.11	0.75	0.13	0.08	0.69	0.06	8.49	1.46	98.51	74.85	-12.33	73.63	0.93	0	4.75	0.19	3.99	0.06	10.16	0.19	0	1.46	96.75	0.03	25.39	36.1	0.01	0.07	33.48	0.04	8.49	0	0	0	7.28	-16.86	-8.97	76.29	84.69	310.43	487.35	434.8	616.4	323.33	522.82	407.72	515.64
37.27	0	0.44	0.11	0.7	0.13	0.1	0.73	0.06	9.09	1.55	98.54	72.88	-12.02	84.42	0.77	0	5.01	0.11	6.62	0.08	8.19	0.61	0	1.55	97.45	0.03	20.62	45.63	0.01	0.07	35.72	0	9.09	0	0	0	13.82	-13.55	-8.7	75.29	92.88	309.41	489.38	436.67	620.11	319.27	526.97	411.95	520.94
37.303	0	0.68	0.11	0.73	0.11	0.14	0.84	0.06	12.14	2.31	98.33	80.04	-14.92	89.74	0.54	0	5.94	0.06	12.14	0.12	7.25	2.19	0	2.31	98.48	0.02	12.56	70.81	0.01	0.07	43.12	0	9.86	0	0	0	12.78	-11.16	-7.57	75.61	98.18	301.4	494.52	430.88	627.3	310.28	532.35	408.29	526.6
37.337	0	0.94	0.11	0.69	0.12	0.19	0.98	0.06	17.99	3.41	98.03	87.07	-15.9	90.53	0.38	0	5.85	0.04	17.99	0.2	4.91	2.9	0	3.41	99.07	0.01	10.67	88.38	0	0.06	56.35	0	9.61	0	0	0	6.06	-10.71	-6.37	76.45	101.84	297.77	496.99	429.98	632.67	306.94	534.39	408.57	527.77
37.37	0	0.97	0.11	0.71	0.11	0.24	1.08	0.06	22.49	3.62	97.83	90.29	-13.29	95.32	0.34	0	5.9	0.03	22.49	0.26	3.62	4.72	0	3.82	98.59	0.01	4.38	85.97	0	0.06	50.99	0	9.14	0	0	0	7.07	-6.93	-1.89	76.62	103.78	291.65	498.97	424.25	637.71	303.58	532.8	407.34	531.16
37.403	0	0.91	0.13	0.65	0.12	0.17	1.2	0.06	20.03	2.84	97.6	88.03	-14.81	98.57	0.28	0	5.77	0.02	20.03	0.31	2.84	2.99	0	5.2	98.13	0.01	2.77	79.39	0	0.06	51.07	0	7.42	0	0	0	1.15	-0.82	-1.83	76.55	109.07	282.32	496.46	417.48	634.94	292.92	528.79	401.97	531.3
37.437	0	0.76	0.15	0.65	0.12	0.09	1.4	0.06	11.64	2.15	97.2	79.69	-17.84	98.76	0.33	0	5.47	0.01	11.64	0.47	2.15	1.93	0	8.31	98.71	0.01	1.7	62.92	0	0.05	60.62	0	5.47	0	0	0	-3.17	-0.11	0.6	77.34	113.17	272.81	494.38	409.6	635.88	284.21	525.8	397.36	527.57
37.47	0	0.46	0.15	0.63	0.13	0.06	1.54	0.06	5.94	1.52	96.93	71.36	-13.31	98.53	0.46	0	5.6	0.01	5.94	0.82	1.52	1.49	0	10.31	98.76	0.01	1.05	26.31	0	0.06	61.08	0	4.82	0	0	0	-4.26	-0.98	3.12	78.34	112.18	260.61	491.51	397.36	633.86	274.71	520.44	386.77	525.69
37.504	0	0.4	0.17	0.59	0.13	0.04	2.27	0.06	3.66	0.98	95.46	70.2	-16.01	96.65	0.7	0	5.71	0.01	1.89	0.98	0.81	0.58	0	17.44	98.29	0.01	0.69	14.85	0	0.07	72.22	0	3.66	0	0	0	-0.18	-5.2	5.37	78.26	108.33	252.77	479.19	391.21	624.41	271.58	506.28	379.41	516.63
37.537	0	0.41	0.18	0.6	0.14	0.04	3	0.06	2.97	1.03	94	70.97	-18.3	97.68	0.88	0	5.95	0.02	2.05	1.03	0.59	0.45	0	21.85	98.51	0.01	0.52	14.53	0	0.08	75.07	0	2.97	0	0	0	-0.46	-3.3	7.48	78.95	112.64	244.51	468.88	388.1	617.91	265.84	496.82	377.78	509.34
37.57	0	0.45	0.18	0.59	0.15	0.04	4.08	0.06	3	1.66	91.84	72.74	-21.2	98.68	1.66	0	6.91	0.02	2.76	1.03	0.39	0.41	0	26.15	98.64	0.01	0.46	19.35	0	0.1	74.17	0	3	0	0	0	-2.1	-0.43	5.01	79.39	113.05	238.18	460.21	388.94	618.99	260.65	489.91	373.3	499.46
37.604	0	0.71	0.19	0.59	0.16	0.05	8.84	0.06	5.76	2.7	82.33	76.69	-31.07	98.64	2.7	0	9.21	0.02	5.76	1.49	0.37	0.55	0	38.06	98.94	0.01	0.45	43.18	0	0.11	69.43	0	2.94	0	0	0	2.61	-0.57	5.59	79.55	115.22	235.93	450.41	388.39	611.59	258.78	481.02	373.52	491.58
37.637	0	1.16	0.2	0.59	0.17	0.08	14.32	0.06	15.13	3.66	71.37	84.72	-36.48	97.65	3.66	0	10.86	0.02	15.13	2.61	0.53	0.62	0	44.25	99.51	0.01	0.84	71	0	0.13	65.71	0	3.08	0	0	0	2.8	3.37	4.47	79.55	112.42	232.58	442.68	385.71	605.31	256.09	474.3	368.19	482.8
37.67	0	1.94	0.22	0.59	0.21	0.16	27.47	0.07	27.14	5.64	47.53	93.69	-41.19	98.06	5.64	0	15.01	0.02	27.14	5.43	0.82	0.68	0.78	52.28	99.77	0.01	1.29	91.13	0	0.16	61.05	0	3.25	0	0	0	2.31	2.37	3.23	79.76	116.52	230.17	437.55	388.05	604.66	252.94	470.98	369.23	478.27
37.704	0	2.72	0.24	0.58	0.23	0.3	58.44	0.07	37.35	9.45	16.56	97.13	-46.21	96.54	5.96	0	19.66	0.02	37.35	9.45	1.19	0.68	3.36	71.22	99.81	0.01	2.61	95.1	0	0.21	54.27	0	3.81	0	0	0	-0.35	5.35	4.46	79.46	115.5	228	433.36	389.08	603.95	254.1	465.68	369.21	475.23
37.737	0	3.04	0.24	0.56	0.25	0.34	64.21	0.07	38.68	11.74	10.79	97.42	-47.21	97.24	6.79	0	20.78	0.01	38.68	11.74	1.14	0.58	6.55	74.14	99.85	0.02	3.8	96.38	0	0.23	52.63	0	4.26	0	0	0	0.42	4.18	5.27	79.45	118.54	230.26	434.74	387.99	600.99	253.96	466.95	372.13	476.32
37.771	0	4.04	0.25	0.55	0.28	0.55	79.11	0.08	46.33	19.29	0	98.6	-48.43	97.91	7.16	0	24.24	0.01	46.33	17.02	1.06	0.53	19.29	83.67	99.92	0.02	6.62	95.71	0	0.33	48.59	0	4.64	0	0	0	1.82	2.78	2.91	78.67	117.3	233.57	436.89	386.99	599.19	253.39	470.37	370.6	475.29
37.804	0	3.34	0.23	0.56	0.26	0.35	77.11	0.07	38.56	20.94	0	97.42	-50.27	98.17	6.23	0	20.94	0.01	38.56	15.74	1	0.54	31.23	86.31	99.95	0.02	8.17	92.14	0	0.39	48.43	0	4.36	0	0	0	5.72	2.09	2.69	77.84	114.22	236.73	443.81	384.83	600.38	255.14	478.57	369.34	480.6
37.837	0	2.57	0.21	0.58	0.23	0.31	73.25	0.07	35.37	18.02	1.75	96.69	-48.5	98.32	3.68	0	18.02	0.01	35.37	12.43	1.15	0.63	31.87	88.03	99.96	0.01	12.22	87.81	0	0.31	52.05	0	4.93	0	0	0	6.32	-1.66	0.56	75.85	111.13	239.51	450.14	382.41	601.43	254.93	484.67	366.06	484.7
37.871	0	1.64	0.2	0.6	0.21	0.17	72.64	0.06	25.06	17.05	2.36	92.74	-50.27	98.76	2.55	0	17.05	0.01	25.06	6.4	1.34	0.53	28.18	91.18	99.96	0	11.85	73.15	0	0.28	58.17	0	4.89	0	0	0	5.27	-0.1	0.69	75.39	113.56	245.91	463.85	386.44	611.79	259.05	497.86	372.62	498.03
37.904	0	1.03	0.17	0.57	0.18	0.13	68.14	0.06	17.49	14.24	6.86	87.41	-46.84	98.58	1.6	0	14.24	0.01	17.49	3.95	1.02	0.64	31.35	92.47	99.96	0	10.72	56.49	0	0.29	63.39	0	6.25	0	0	0	0.69	-0.81	-0.38	73.48	115.17	250.21	473.98	389.99	619.69	261.22	508.48	376.37	506.38
37.937	0	0.78	0.15	0.56	0.15	0.17	62.8	0.06	20.22	10.42	12.2	89.62	-40.5	98.4	0.66	0	10.42	0	20.22	2.81	0.79	0.78	19.6	92.08	99.93	0	10.29	50.73	0	0.3	59.73	0	7.21	0	0	0	7.86	-1.42	-0.59	70.41	112.48	251.38	475	391.13	622.99	263.59	511.4	375.99	506.98
37.971	0	0.51	0.1	0.48	0.12	0.34	58.9	0.06	23.41	7.78	16.1	91.76	-29.89	97.94	0.32	0	7.78	0	23.41	2.33	0.49	0.91	9.91	93.71	99.91	0	10.23	38.89	0	0.29	55.15	0	11.79	0	0	0	8.32	-2.68	-0.01	70.73	110.5	253.73	477.26	391.75	623.29	266.55	513.19	376.98	509.23
38.004	0	0.49	0.08	0.46	0.11	0.87	58.46	0.06	37.16	2.91	16.54	97.1	-21.89	98.72	0.18	0	5.97	0	37.16	2.1	0.54	0.95	2.91	93.45	99.87	0	10.38	44.51	0	0.34	50.57	0	13.39	0	0	0	-3.82	0.28	-2.56	72.53	112.74	250.34	474.55	397.33	628.6	264.46	512.22	376.9	504.02
38.037	0	0.43	0.05	0.37	0.08	3.92	55.44	0.06	51.34	2.05	19.56	99.05	-9.45	97.38	0.1	0	5.26	0	51.34	2.05	0.8	0.54	0	93.35	99.8	0	9.12	52.87	0	0.38	41.64	0	19.93	0	0	0	0.08	-3.93	-1.5	73.11	115.35	247.57	470.07	403.36	634.65	265.48	508.67	380.72	503.67
38.071	0	0.36	0.02	0.27	0.06	14.49	47.07	0.06	57.09	2.36	27.93	99.4	0	97.97	0.08	0	3.83	0	57.09	2.36	1.33	0.15	0	93.52	99.76	0	11.78	65.95	0	0.33	36.43	0	29.76	0	0	0	-5.93	2.62	-0.27	74.94	121.78	246.6	467.36	406.14	634.48	264.31	505.16	386.02	501.22
38.104	0	0.47	0.02	0.27	0.06	12.72	45.41	0.06	53.62	3.21	29.59	99.2	-3.31	98.59	0.1	0	3.83	0	53.62	3.21	1.81	0.05	0	93.31	99.73	0	12.39	83.51	0	0.3	38.23	0	30.16	0	0	0	-5.48	0.76	-1.18	75.68	118.45	246.17	466.3	405.86	633.46	264.76	503.83	383.18	500.91
38.138	0	0.46	0.01	0.22	0.05	8.5	31.72	0.06	36.37	4.78	43.28	96.86	-5.46	98.59	0.09	0	2.39	0	36.37	4.78	1.29	0.02	0	89.66	99.64	0	11.69	92.19	0	0.27	38.53	0	34.89	0	0	0	-10.11	0.75	-3.24	75.54	122.5	242.08	459.88	408.56	632.37	260.08	499.99	382.43	493.89
38.171	0	0.45	0.01	0.19	0.04	14.24	25.29	0.06	39.06	8.08	49.71	97.32	0	98.33	0.1	0	1.79	0	38.4	8.08	1.31	0.03	0	86.46	99.65	0	13.06	93.3	0	0.28	35.5	0	39.06	0	0	0	-6.86	1.63	-1.96	76.6	119.66	242.09	457.79	407.67	630.42	262.29	496.2	381.93	494
38.204	0	0.5	0.01	0.19	0.04	11.15	21.25	0.06	39.56	11.02	57.5	95.77	0	98.74	0.2	0	1.9	0	32.48	11.02	0.96	0.08	0	83.35	99.69	0	13.38	93.5	0	0.29	31.44	0	39.56	0	0	0	-7.03	0.2	-2.28	76.83	121.35	239.75	453.93	405.95	626.69	259.05	492.83	380.38	490.35
38.238	0	0.4	0.01	0.16	0.04	12.29	13.2	0.06	43.64	13.2	73.59	93.24	0	98.23	0.27	0	1.17	0	26.38	13.2	1.19	0.13	0	76.94	99.6	0	14.46	84.09	0	0.26	27.11	0.05	43.64	0	0	0	-5.49	1.91	-1.78	77.61	117.97	240.12	452.76	405.33	625.22	261.17	490.64	379.14	490.01
38.271	0	0.36	0.01	0.17	0.04	10.04	9.61	0.06	43.77	13.76	79.93	90.66	0	96.15	0.35	0	1.42	0	22.1	13.76	2.1	0.23	0	71.16	99.51	0	14.87	76.22	0	0.25	23.14	0.26	43.77	0	0	0	-0.15	-5.91	-2.47	78.46	113.2	240.56	450.54	405.3	622.57	263.14	488.23	376.31	490.73
38.304	0	0.33	0.01	0.19	0.04	5.98	5.92	0.06	42.06	13.26	88.03	85.02	0	84.27	0.53	0	1.53	0	15.56	13.26	3.1	0.2	0	61.57	99.38	0	15.28	70.29	0	0.23	18.37	0.43	42.06	0	0	0	0.99	-13.61	-0.93	78.11	115.61	241.36	449.63	405.59	622.28	263.62	487.37	379.22	488.99
38.338	0	0.28	0.01	0.22	0.04	3.65	1.94	0.06	40.31	10.14	92.7	77.84	0	73.82	0.57	0	1.7	0	9.85	10.14	5.52	0.12	0	40.51	99.11	0	11.52	66.05	0	0.23	11.78	0.3	40.31	0	0	0	3.27	-16.82	-3.26	78.28	109.17	243.39	449.46	405.33	620.51	265.72	489.3	374.86	486.66
38.371	0	0.33	0.02	0.3	0.04	1.57	2.15	0.06	33.95	8.66	95.7	74.07	0	82.14	0.42	0	1.98	0	7.14	8.66	7.82	0.09	0	39.81	98.58	0	9.04	67.1	0	0.18	13.36	3.06	33.95	0	0	0	10.03	-14.37	-3.73	77.92	108.91	249.27	452.26	405.49	616.75	268.54	491.87	377.44	491.17
38.404	0	0.33	0.02	0.28	0.05	1.2	1.36	0.06	32.41	7.52	97.29	68.61	0	74.93	0.31	0	2.02	0	5.34	7.52	5.63	0.04	0	30.17	97.43	0	12.45	64.85	0	0.2	11.51	11.33	32.41	0	0	0	13.94	-16.53	-7.19	77.08	99.82	252.46	456.92	401.59	612.37	270.22	496.63	370.03	495.86
38.438	0	0.27	0.03	0.3	0.06	0.59	1.15	0.06	26.82	3.97	97.69	63.97	0	61.36	0.26	0	2.97	0	3.7	3.26	3.97	0.03	0	22.95	96.51	0.01	14.68	45.07	0	0.17	11.62	3.47	26.82	0	0	0	7.66	-19.69	-7	76.52	91.46	254.01	466.45	396.26	615.81	273.11	503.82	364.5	500.18
38.471	0	0.21	0.03	0.3	0.07	0.44	1.01	0.06	24.47	3.68	97.98	60.92	0	45.2	0.16	0	2.79	0	3.23	1.29	3.68	0.02	0	19.67	95.17	0.01	18.86	29.13	0	0.13	13.54	2.13	24.47	0	0	0	9.64	-22.96	-10.46	75.62	88.97	254.07	471.6	394.25	617.41	270.87	511.7	359.55	504.59
38.505	0	0.22	0.05	0.36	0.1	0.23	0.86	0.06	19.04	3.42	98.27	62.87	0	54.82	0.16	0	4.43	0.01	2.46	0.43	3.42	0.01	0	11.86	95.46	0.01	22.44	16.49	0	0.08	18.07	0.67	19.04	0	0	0	6.29	-21.03	-12.17	76.08	81.74	253.26	483.88	391.22	627.03	272.19	522.08	353.69	515.91
38.538	0	0.26	0.08	0.44	0.12	0.11	0.97	0.06	12.67	3.26	98.06	63.75	-2.15	33.77	0.14	0	4.96	0.02	2.56	0.12	3.26	0.02	0	9.63	95.4	0.01	22.28	12.94	0	0.05	23.52	2.47	12.67	0	0	0	7.76	-25.37	-14.18	75.85	77.69	254.19	491.19	387.5	629.81	271.81	530.94	348.84	520.76
38.571	0	0.28	0.09	0.46	0.13	0.12	0.98	0.06	12.36	3.66	98.04	63.64	-3.78	45.34	0.15	0	4.89	0.04	3.61	0.08	3.66	0.02	0	9.61	95.42	0.01	26.89	19.96	0	0.05	24.2	0.86	12.36	0	0	0	11.49	-22.93	-16.46	75.37	72.34	255.35	495.24	386.81	631.27	273.97	533.94	345.94	526.73
38.605	0	0.31	0.11	0.44	0.16	0.08	0.88	0.06	8.65	2.01	98.25	60.02	-3.87	65.09	0.17	0.01	5.29	0.08	5.03	0.08	2.01	0.04	0	4.81	93.1	0.03	30.9	16.48	0.01	0.06	23.66	0.83	8.65	0	0	0	19.02	-18.89	-18.89	74.07	72.82	258.33	493.4	387.32	626.78	274.41	535.18	346.45	524.58
38.638	0	0.27	0.11	0.33	0.15	0.1	0.74	0.06	8.89	1.29	98.52	50.61	0	76.66	0.23	0.01	4.53	0.15	8.45	0.09	1.29	0.1	0	4.22	85.19	0.05	27.16	13.84	0.02	0.07	18.75	9.51	8.89	0	0	0	16.73	-16.05	-13.92	71.05	75.08	263.48	492.94	385.57	620.4	277.91	530.64	352.46	521.69
38.671	0	0.25	0.12	0.27	0.14	0.08	0.62	0.06	7.31	0.83	98.76	34.45	0	80.22	0.31	0.03	3.96	0.25	7.22	0.07	0.83	0.1	0	2.77	78.11	0.1	15.11	8.71	0.04	0.07	17.74	1.04	7.31	0	0	0	3.5	-15	-20.54	75.01	67.12	267.54	491.9	388.51	615.22	283	529.72	348.9	516.96
38.705	0	0.22	0.15	0.21	0.14	0.05	0.51	0.06	4.58	0.64	98.99	14.65	0	56.77	0.37	0.05	3.32	0.35	2.75	0.07	0.64	0.07	0.2	2.01	68.09	0.18	8.7	1.57	0.08	0.05	20.04	2.49	4.58	0	0	0	3.67	-20.64	-13.83	75.81	68.77	272.63	489.83	391.12	614.65	289.35	525.11	357.02	512.87
38.738	0	0.22	0.16	0.19	0.13	0.04	0.48	0.06	3.92	1.1	99.04	11.13	0	5.58	0.57	0.12	3.39	0.51	0.98	0.05	1.1	0.09	0	2.22	64.09	0.27	3.5	0.68	0.08	0.05	17.35	1.98	3.92	0	0	0	-0.12	-36.15	-9.99	77.02	64.43	282.3	483.29	400.57	608.93	302.4	515.53	366.24	506.86
38.772	0	0.21	0.18	0.17	0.13	0.03	0.43	0.06	2.22	2.24	99.14	6.39	0	1.77	0.75	0.19	3.1	0.59	0.22	0.04	2.49	0.06	0	2.24	56.82	0.52	1.78	0.23	0.12	0.04	21.94	1.42	2.22	0	0	0	-4.31	-42.07	-12.14	77.78	61.66	292.01	474.53	411.18	600.05	312.43	507.77	373.17	497.12
38.805	0	0.2	0.18	0.14	0.14	0.03	0.39	0.06	1.67	2.17	99.22	3.93	0	1.58	1.1	0.24	2.74	0.69	0.22	0.04	2.49	0.04	0	2.17	50.82	0.79	1.24	0.26	0.13	0.03	23.03	0.49	1.67	0	0	0	-3.54	-42.64	-10.99	78.07	61.71	299.84	466.31	419.07	592.05	320.78	498.64	381.83	489.64
38.838	0	0.19	0.18	0.12	0.14	0.03	0.37	0.06	1.52	2.65	99.26	2.71	0	1.06	1.4	0.18	2.89	0.6	0.21	0.02	2.82	0.03	0	2.65	45.89	0.76	0.74	0.42	0.11	0.03	21.41	0.33	1.52	0	0	0	-3.47	-44.69	-11.22	78.32	58.65	308.77	460.84	427.05	586.23	330.8	492.92	388.7	483.58
38.872	0	0.2	0.18	0.13	0.14	0.03	0.41	0.06	1.6	1.71	99.17	3.88	0	1.68	1.6	0.16	2.41	0.5	0.23	0.01	1.71	0.01	0	2.8	50.98	1.17	0.54	0.51	0.15	0.04	19.66	0.56	1.49	0	0	0	2.44	-42.33	-13.92	78.36	59.28	317.11	454.54	437.74	581.65	338.42	488.82	397.05	480.11
38.905	0	0.22	0.18	0.18	0.14	0.03	0.52	0.06	1.87	1.87	98.96	8.07	-1.14	2.46	1.87	0.1	2.51	0.39	0.24	0	1.08	0.01	0	3.09	60.56	1.41	0.49	0.88	0.17	0.05	16.21	1.07	1.39	0	0	0	3.04	-40.39	-12.29	78.11	61.46	321.71	449.53	444.7	579.22	343.91	482.89	405.04	476.5
38.938	0	0.23	0.18	0.24	0.14	0.03	0.63	0.06	2.52	2.47	98.74	15.77	-3.25	2.42	2.52	0.09	2.47	0.36	0.35	0	0.72	0.02	0	3.01	69.96	1.37	0.64	1.53	0.16	0.06	16.54	1.43	1.46	0	0	0	0.28	-40.49	-12.25	78.15	62.22	329.42	446.09	452.66	576.16	351.41	479.83	413.09	471.63
38.972	0	0.25	0.18	0.3	0.15	0.03	0.79	0.07	3.45	2.65	98.42	27.87	-5.57	4.24	3.45	0.08	2.53	0.34	0.59	0	0.6	0.02	0	3.48	78.05	2.65	0.9	2.53	0.18	0.09	12.71	2.17	1.46	0	0	0	1.53	-37.58	-14.14	77.97	64.6	338.56	443.72	463.13	574.31	358.94	479.46	422.79	469.66
39.005	0	0.27	0.18	0.33	0.15	0.03	0.86	0.07	4.04	2.47	98.28	34.49	-7.44	5.28	4.04	0.06	2.42	0.27	0.8	0	0.61	0.02	0	3.58	81.31	2.47	1.44	7.57	0.17	0.11	12.82	2.28	1.5	0	0	0	4.76	-36.44	-12.2	77.28	64.02	341.67	443.71	463.77	572.41	362.35	477.43	426.02	470.71
39.038	0	0.28	0.18	0.36	0.16	0.03	0.96	0.07	4.91	3.1	98.07	42.07	-8.85	3.38	4.91	0.06	2.25	0.22	0.9	0	0.52	0.02	0	3.96	84.45	3.1	1.38	9.42	0.19	0.14	10.66	0.69	1.4	0	0	0	2.67	-38.76	-11.58	77.58	57.22	350.56	448.66	466.38	571.43	372.48	479.33	429.43	473.77
39.072	0	0.31	0.18	0.36	0.16	0.03	0.93	0.07	5.32	4.34	98.14	41.53	-10.24	1.56	5.32	0.07	2.25	0.25	1.06	0.01	0.69	0.03	0	3.2	83.75	4.34	1.09	16.72	0.19	0.2	7.03	0.93	1.37	0	0	0	4.11	-42.71	-11.88	77.26	55.25	355.25	450.3	467.44	568.74	375.94	480.53	430.96	475.5
39.105	0	0.3	0.18	0.28	0.16	0.03	0.78	0.07	5.27	3.32	98.44	28.87	-8.45	3.81	5.27	0.08	2.33	0.37	0.78	0.02	0.62	0.03	0	2.31	76.84	3.32	0.97	17.05	0.16	0.19	7.05	0.25	1.45	0	0	0	6.06	-38.14	-11.19	76.21	58.81	360.95	455.78	467.96	568.59	377.81	486.04	436.28	479.66
39.139	0	0.25	0.19	0.21	0.16	0.03	0.66	0.07	4.81	2.69	98.68	15.84	-4.69	6.94	4.81	0.09	2.69	0.52	0.44	0.02	0.73	0.04	0	2.33	67.74	1.69	0.86	7.02	0.07	0.11	8.39	2.19	1.18	0	0	0	-3.2	-34.98	-10.33	76.11	59.68	368.59	463.72	469.47	569.8	382.94	492.53	441.81	482.68
39.172	0	0.21	0.19	0.14	0.16	0.03	0.51	0.07	4.19	2.93	98.99	5.87	-0.52	9.86	4.19	0.14	2.93	0.65	0.36	0.02	0.74	0.05	0	2.23	54.61	0.85	0.66	2.49	0.05	0.09	9.06	0.24	1.3	0	0	0	1.39	-33.07	-10.78	75.87	57.41	371.12	474.24	467.64	574.2	384.24	500.92	441.4	495.65
39.205	0	0.18	0.19	0.08	0.16	0.03	0.38	0.07	4.36	3.03	99.24	1.83	0	18.48	4.36	0.16	3.03	0.65	0.2	0.02	0.68	0.04	0	1.77	39.42	0.68	0.43	0.47	0.04	0.08	9.08	0.17	1.36	0	0	0	1.31	-29.42	-10.26	75.04	59.98	369.86	478.59	467.04	578.34	382.2	504.73	442.08	501.19
39.239	0	0.16	0.19	0.05	0.15	0.03	0.28	0.07	3.96	3.49	99.45	0.57	0	17.65	3.96	0.15	3.49	0.72	0.16	0.01	0.91	0.05	0	1.36	23.77	0.31	0.28	0.17	0.03	0.08	10.89	0.12	1.57	0	0	0	3.38	-29.7	-8.32	74.45	56.36	367.41	484.38	462.51	583.4	381.84	508.42	438.18	507.09
39.272	0	0.15	0.18	0.04	0.15	0.03	0.22	0.07	3.33	3.3	99.57	0.33	0	18.13	3.33	0.18	3.3	0.74	0.19	0.01	1.16	0.07	0	1.18	13.68	0.29	0.22	0.12	0.03	0.08	11.32	0.25	1.64	0	0	0	5.15	-29.54	-8.76	72.97	59.65	364.15	484.69	461.16	585.69	377.41	510.56	436.98	507.53
39.305	0	0.14	0.18	0.03	0.14	0.03	0.18	0.06	2.77	2.77	99.63	0.33	0	26.8	2.77	0.19	3.07	0.63	0.21	0.01	1.2	0.08	0	0.81	7.64	0.23	0.25	0.15	0.03	0.1	12.96	0.17	1.83	0	0	0	5.42	-27.02	-9.36	71.43	59.99	361.04	483.97	459.55	587	374.7	510.73	434.55	506.49
39.339	0	0.13	0.17	0.03	0.14	0.03	0.16	0.06	2.47	2.18	99.66	0.33	0	31.29	2.18	0.19	2.3	0.37	0.25	0	0.82	0.06	0	0.42	4.41	0.19	0.36	0.18	0.03	0.12	14.04	0.36	2.47	0	0	0	2.87	-25.93	-9.76	70.84	61.83	357.34	482.73	458.09	587.2	370.85	509.75	432.56	505.82
39.372	0	0.13	0.17	0.03	0.13	0.03	0.15	0.06	2.46	1.52	99.67	0.33	0	41.95	1.52	0.17	1.84	0.24	0.25	0	0.45	0.03	0	0.38	3.98	0.18	0.42	0.25	0.03	0.12	15.17	0.28	2.46	0	0	0	5.65	-23.62	-8.71	70.26	63.66	354.11	481.92	456.69	589.35	368.15	509.51	431.69	505.43
39.405	0	0.12	0.16	0.02	0.13	0.03	0.14	0.06	2.57	1.29	99.67	0.33	0	48.45	1.29	0.14	1.45	0.14	0.26	0	0.28	0.01	0	0.25	3.56	0.15	0.52	0.22	0.04	0.12	14.99	0.16	2.57	0	0	0	5.19	-22.31	-7.12	69.92	67.21	353.07	481.37	456.1	589.32	366.23	508.87	433.32	504.88
39.439	0	0.12	0.16	0.03	0.13	0.03	0.14	0.06	2.7	1.2	99.68	0.33	0	42.34	1.28	0.13	1.2	0.12	0.24	0	0.2	0.01	0	0.16	4.2	0.11	0.65	0.13	0.03	0.08	16.11	0.07	2.7	0	0	0	5.37	-23.54	-6.73	71.01	64.99	351.37	481.52	454.21	590.29	365.89	508.82	430.73	504.38
39.472	0	0.12	0.16	0.03	0.13	0.03	0.14	0.06	2.7	1.01	99.68	0.33	0	26.32	1.08	0.1	1.01	0.1	0.23	0	0.17	0.01	0	0.15	4.18	0.12	0.87	0.11	0.03	0.08	15.53	0.17	2.7	0	0	0	-1.98	-27.15	-6.49	71.46	63.95	349.53	479.93	452.45	588.27	364.69	506.32	428.45	501.36
39.506	0	0.12	0.16	0.02	0.13	0.03	0.14	0.06	2.5	0.8	99.67	0.33	0	23.12	1.25	0.09	0.8	0.07	0.21	0	0.13	0.01	0	0.07	3.29	0.1	0.88	0.04	0.03	0.06	14.01	0.13	2.5	0	0	0	5.72	-28.01	-5.83	71.86	61.95	348.7	478.64	451.75	587.98	365.3	504.68	427.21	502.46
39.539	0	0.12	0.16	0.02	0.13	0.03	0.14	0.06	2.55	0.74	99.68	0.33	0	17.52	1.34	0.06	0.74	0.05	0.19	0	0.16	0.01	0	0.05	3.03	0.09	0.89	0.07	0.03	0.05	12.99	0.32	2.55	0	0	0	1.49	-29.75	-6.82	71.85	62.36	349.3	478.42	451.97	587.14	364.94	505.33	427.09	500.18
39.572	0	0.12	0.16	0.02	0.12	0.03	0.13	0.06	2.44	0.68	99.67	0.33	0	8.02	1.08	0.04	0.68	0.05	0.2	0	0.18	0.02	0	0.05	2.81	0.1	0.67	0.16	0.03	0.05	12.71	0.17	2.44	0	0	0	14.02	-34.2	-9.01	72.6	58.07	352.58	480.8	455.02	588.28	369	507.49	427.07	508.08
39.606	0	0.12	0.17	0.03	0.13	0.03	0.14	0.06	1.9	0.51	99.66	0.33	0	17.37	0.85	0.03	0.51	0.06	0.14	0	0.2	0.02	0	0.05	4.41	0.08	0.5	0.22	0.02	0.04	17.63	0.67	1.9	0	0	0	-1.58	-29.8	-7.73	72.19	66.19	355.66	485.95	457.68	592.25	368.29	513.67	434.17	507.21
39.639	0	0.13	0.17	0.03	0.12	0.03	0.14	0.06	1.58	0.48	99.65	0.33	0	20.99	0.62	0.02	0.48	0.06	0.11	0	0.37	0.04	0	0.07	5.8	0.05	0.35	0.19	0.02	0.03	19.37	0.57	1.58	0	0	0	-10.42	-28.63	-9.89	71.24	67.93	361.17	493.54	462.93	599.5	372.12	523.92	438.55	509.72
39.672	0	0.13	0.18	0.03	0.12	0.03	0.15	0.06	1.34	0.4	99.65	0.4	0	32.28	0.43	0.01	0.4	0.06	0.08	0	0.34	0.03	0	0.1	9.68	0.03	0.29	0.08	0.01	0.02	22.21	0.95	1.34	0	0	0	-5.87	-25.7	-8.38	70.47	69.08	362.51	502.61	464.46	609.45	373.7	532.29	441.72	520.27
39.706	0	0.14	0.18	0.04	0.12	0.03	0.17	0.06	1	0.25	99.64	0.56	0	34.25	0.25	0.01	0.29	0.05	0.06	0	0.45	0.02	0	0.15	15.13	0.02	0.27	0.03	0.01	0.02	26.94	0.22	1	0	0	0	-2.67	-25.26	-8.2	70.82	66.72	367.25	514.11	466.55	618.6	378.53	542.98	444.35	532.09
39.739	0	0.15	0.18	0.06	0.12	0.03	0.2	0.06	0.98	0.2	99.6	0.66	0	56.26	0.13	0	0.28	0.04	0.12	0	0.64	0.03	0	0.2	25.06	0.01	0.3	0.03	0.01	0.02	29.25	0.69	0.98	0	0	0	-5.57	-20.74	-9.43	67.79	75.75	368.63	519.87	468.77	622.92	374.95	552.06	449.07	536.44
39.773	0	0.16	0.18	0.06	0.12	0.03	0.21	0.06	0.97	0.26	99.57	0.67	0	64.87	0.07	0	0.23	0.05	0.4	0	0.89	0.08	0	0.26	29.08	0.01	0.4	0.12	0	0.01	28.44	0.22	0.97	0	0	0	-3.98	-18.93	-8.85	67.38	74.35	370.07	523.78	468.5	626.07	376.81	555.27	449.52	539.69
39.806	0	0.16	0.18	0.07	0.12	0.03	0.22	0.06	0.87	0.51	99.57	0.7	0	72.45	0.05	0	0.28	0.03	0.54	0	1.41	0.71	0	0.51	29.2	0.02	0.24	0.09	0	0.01	28.91	0.03	0.87	0	0	0	2.23	-17.16	-15.01	66.89	74.73	370.32	516.42	473.27	619.74	375.69	553.17	448.24	535.23
39.839	0	0.16	0.18	0.07	0.12	0.03	0.21	0.06	0.92	0.68	99.59	0.73	0	23.98	0.04	0	0.35	0.03	0.91	0	2.06	3.18	0	0.68	26.46	0.03	0.24	0.18	0	0.01	29.08	2.73	0.92	0	0	0	-13.89	-27.77	-3.15	71.15	64.26	359.95	510.8	465.81	620.09	379.26	542.84	441.47	526.78
39.873	0	0.14	0.18	0.04	0.12	0.03	0.15	0.06	0.82	0.69	99.63	0.33	0	70.82	0.03	0	0.45	0.02	0.53	0.01	1.2	1.29	0	0.69	9.63	0.02	0.3	0.21	0	0.01	18.03	0.54	0.82	0	0	0	-3	-17.57	-4.54	70.59	75.85	358	508.14	466.13	621.51	370.63	536.11	446.25	530.3
39.906	0	0.13	0.18	0.03	0.12	0.03	0.14	0.06	0.88	0.64	99.63	0.33	0	49.85	0.03	0	0.52	0.02	0.48	0.01	0.88	0.4	0	0.64	3.84	0.02	0.35	0.36	0	0.01	12.93	0.79	0.88	0	0	0	-1.4	-22.03	-9.33	71.3	75.2	354.74	494.16	466.48	607.76	366.29	524.3	441.36	519.87
39.939	0	0.13	0.18	0.03	0.12	0.03	0.14	0.06	0.94	0.44	99.64	0.33	0	69.43	0.04	0	0.56	0.02	0.42	0.01	0.44	0.03	0	0.6	1.99	0.02	0.32	0.66	0	0.01	9.81	0.47	0.94	0	0	0	1	-17.9	-8.15	73.17	78.51	350.14	483.86	468.11	605.01	363.8	514.5	442.25	511.74
39.973	0	0.13	0.18	0.02	0.13	0.03	0.14	0.06	0.91	0.33	99.63	0.33	0	66.04	0.05	0	0.82	0.02	0.56	0.02	0.33	0.01	0	0.94	1.21	0.01	0.32	0.98	0	0	5.78	0.39	0.91	0	0	0	0.82	-18.67	-7.09	75.02	79.83	346.67	474.32	467.64	598.97	361.71	504.63	441.53	503.35
40.006	0	0.13	0.18	0.03	0.13	0.03	0.14	0.06	1.59	1.03	99.63	0.33	0	71.51	0.09	0	1.08	0.02	1.59	0.04	1.05	0.04	0	1.03	1.01	0.01	0.36	3.36	0	0	4.42	0.39	1.05	0	0	0	2.06	-17.4	-6.02	75.02	84.3	338.79	460.83	465.96	591.85	355.18	491.44	439.46	492.88
40.039	0	0.15	0.18	0.03	0.12	0.04	0.15	0.06	4.57	1.65	99.64	0.33	0	80.2	0.12	0	1.63	0.01	4.57	0.08	3.49	0.12	0	1.65	1.87	0	0.56	13.4	0	0	3.83	0.48	1.34	0	0	0	7.15	-15.01	-5.92	75.83	85.92	333.15	451.25	465.46	589.74	351.35	484.33	437.27	484.01
40.073	0	0.28	0.18	0.04	0.11	0.06	0.17	0.06	12.52	3.23	99.44	13.47	0	84.54	0.13	0	2.46	0.01	12.52	0.09	8.97	0.32	0	3.23	4.31	0	1.58	57.67	0	0	3.07	0.05	1.92	0	0	0	13.44	-13.51	-5.26	76.29	94.05	326.05	441.11	465.3	586.52	343.75	476.01	437.77	478.75
40.106	0	0.37	0.18	0.09	0.09	0.14	0.18	0.06	26.93	3.68	99.25	83.74	-5.89	90.54	0.15	0	3.73	0.01	26.93	0.2	22.01	0.41	0	3.68	9.29	0	2.53	86.79	0	0	2.3	0.11	2.31	0	0	0	10.6	-10.71	-4.47	77.13	94.54	321.95	437.28	465.45	588.08	342.18	472.27	436.69	474.73
40.14	0	0.46	0.17	0.22	0.09	0.58	0.34	0.06	47.93	4.66	98.84	97.28	-4.6	93.71	0.21	0	7.68	0.01	47.93	0.63	28.2	0.49	0	4.66	28.29	0	2.43	89.93	0	0	0.83	0.02	4.22	0	0	0	12.58	-8.49	-2.13	77.95	96.82	318.91	437.42	463.53	590.08	340.37	471.08	437.01	477.03
40.173	0	0.66	0.16	0.37	0.1	0.85	0.72	0.06	50	5.26	98.31	96.57	-5.57	92.85	0.31	0	11.66	0.01	50	1.84	21.93	0.51	0	5.26	55.18	0	2.26	84.87	0	0.01	0.38	0	6.59	0	0	0	10.18	-9.18	-1.94	78.29	97.48	315.79	439.18	458.72	589.77	336.15	472.49	433.51	477.33
40.206	0	0.84	0.14	0.48	0.1	1.19	1.03	0.06	53.38	5.42	97.63	97.34	-4.12	93.69	0.28	0	11.48	0	53.38	4.55	17.66	0.28	0	5.42	71.22	0	3.21	84.74	0	0.01	0.34	0	7.93	0	0	0	15.26	-8.51	-3.05	77.95	101.61	315.64	440.33	457.12	589.59	332.19	476.35	433.79	477.76
40.24	0	1.2	0.12	0.32	0.13	1.24	1.53	0.06	45.82	5.75	96.94	91.86	-0.71	94.05	0.29	0	18.72	0	45.82	11.51	8.21	0.18	0	5.75	77.67	0.01	2.11	69.82	0	0.02	0.1	0	12.18	0	0	0	1.94	-8.2	-1.73	78.13	106.57	313.29	451.05	453.64	597.71	327.73	485.45	434.3	484.11
40.273	0	1.48	0.12	0.24	0.13	0.79	1.4	0.06	36.74	5.82	97.04	82.36	0	91.17	0.3	0	18.52	0	36.74	21.9	4.44	0.11	0	5.82	75.77	0.01	1.35	57.17	0	0.04	0.08	0	12.76	0	0	0	11.03	-10.33	-3.32	76.95	103.26	313.92	451.24	457.85	603.31	330.55	488.49	433.79	486.46
40.306	0	1.57	0.11	0.17	0.13	0.62	1.2	0.06	28.95	6.4	96.86	58.55	0	90.91	0.4	0	19.44	0	28.95	27.36	2.53	0.04	0	6.4	68.68	0.01	0.7	51.41	0	0.06	0.05	0	14.49	0	0	0	8.37	-10.49	-4.03	76.96	105.16	315.96	453.53	464.04	609.84	333.09	492.31	438.17	488.14
40.34	0	0.96	0.06	0.09	0.1	1	0.66	0.06	24.87	5.1	98	32.83	0	90.96	0.5	0	16.63	0	24.87	31.49	1.75	0.04	0	5.1	59.56	0	0.43	33.46	0	0.12	0.02	0	20.86	0	0	0	18.94	-10.46	-2.38	77.39	109.04	320.5	455.08	466.86	611.22	336.05	494.5	445.07	492.53
40.373	0	0.62	0.05	0.08	0.09	0.89	0.56	0.06	22.1	6.29	98.21	20.22	0	96.29	0.65	0	14.36	0	20.44	21.36	0.92	0.03	0	6.29	55.81	0	0.32	38.24	0	0.16	0.02	0	22.1	0	0	0	9.71	-5.72	-3.42	77.19	111.85	322.3	452.47	476.35	615.11	339.43	492.61	451.23	489.24
40.406	0	0.67	0.04	0.09	0.09	1.07	0.81	0.06	24.66	11.86	97.85	27.54	0	97	0.8	0	15.1	0	18.63	17.05	0.44	0.03	0	11.86	62.66	0	0.29	53.59	0	0.28	0.02	0	24.66	0	0	0	-0.15	-4.62	-0.44	78.19	113.6	322.22	452.33	475.82	613.3	340.81	487.7	454.41	489.08
40.44	0	0.73	0.03	0.08	0.07	2.07	1.78	0.06	31.08	15.4	95.87	38.16	0	97.16	1.02	0	17.11	0	17.72	15.4	0.26	0.03	0	26.94	69.01	0	0.38	69.6	0	0.71	0.02	0	31.08	0	0	0	-0.1	-4.33	0.48	78.47	113.76	320.6	451.2	473.66	611.86	339.67	485.68	453.4	488.33
40.473	0	0.76	0.03	0.1	0.07	1.81	2.15	0.06	30.96	16.92	95.7	42.17	0	97.32	1.87	0	14.61	0	15.59	16.92	0.16	0.04	0	30.62	73.81	0	0.37	72.75	0	0.83	0.03	0	30.96	0	0	0	-3.32	-4.04	0.73	78.37	113.2	318.18	449.48	470.75	608.61	337.54	482.46	450.65	487.05
40.507	0	0.72	0.02	0.11	0.06	2.46	3.54	0.07	34.23	17.2	92.92	53.51	0	97.27	2.85	0	12.24	0	14.68	17.2	0.18	0.05	0	41.34	80.41	0	0.57	78.8	0	2.62	0.03	0	34.23	0	0	0	-2	-4.13	0.81	77.99	116.02	315.91	447.27	468.54	606.35	333.95	480.72	449.89	485.21
40.54	0	0.62	0.02	0.15	0.06	2.02	4.18	0.08	32.6	13.85	91.63	67.64	-0.1	97.45	3.52	0	9.41	0.01	14.35	13.85	0.19	0.06	0	42.82	88.15	0.01	0.63	76.32	0	4.19	0.03	0	32.6	0	0	0	-3.64	-3.79	1.37	77.7	116.5	312.8	444	467.6	605.33	332.22	476.92	448.57	482.57
40.573	0	0.58	0.02	0.17	0.06	2.1	4.8	0.08	32.93	14.36	90.4	76.06	0	98.24	3.43	0	8.18	0.01	14.37	14.36	0.28	0.07	0	45.08	93.35	0.01	0.6	71.96	0	4.58	0.03	0	32.93	0	0	0	1.37	-1.88	1.04	77.4	109.74	309.91	444.23	462.85	605.43	331.5	477.73	441.14	482.49
40.607	0	0.5	0.02	0.19	0.06	1.67	4.9	0.09	30.91	13.2	90.19	77.33	-0.19	97.96	2.65	0	4.73	0.01	14.2	13.2	0.37	0.04	0	47.51	94.4	0.02	0.35	66.92	0.01	9.15	0.03	0	30.91	0	0	0	-0.95	-2.64	0.07	77.33	113.06	309.62	445.46	459.32	601.66	327.04	479.16	440.06	482.27
40.64	0	0.41	0.02	0.19	0.05	2.05	4.21	0.09	31.34	13.92	91.59	81.46	0	97.29	2.46	0	4.4	0	17.11	13.92	0.47	0.03	0	44.59	94.64	0.02	0.23	54.34	0.01	10.33	0.03	0	31.34	0	0	0	1.79	-4.09	0.59	76.8	111.81	305.02	447.42	453.33	603.3	322.8	481.28	434.58	483.77
40.673	0	0.32	0.02	0.19	0.05	2.2	3.64	0.1	31.44	13.05	92.71	81.8	0	97.08	1.75	0	2.74	0	18.14	13.05	0.44	0.02	0	43.92	93.89	0.01	0.18	43.32	0.01	12.54	0.04	0	31.44	0	0	0	2.16	-4.48	1.97	76.6	107.39	297.85	451.85	444.76	606.93	318.35	483.76	425.61	488.96
40.707	0	0.28	0.03	0.21	0.06	1.28	4.02	0.11	27.28	10.86	91.96	78.01	0	96.17	1.2	0	1.84	0	16.6	10.86	0.49	0.01	0	45.23	92.49	0.01	0.13	32.65	0.01	15.9	0.04	0	27.28	0	0	0	3.53	-5.88	-1.69	76	112.99	296.83	454.85	441.39	605.47	310.09	490.72	423.08	489.69
40.74	0	0.22	0.03	0.21	0.06	0.97	3.38	0.1	26.45	7.45	93.23	70.21	0	94.28	0.66	0	1.77	0	13.29	7.45	0.47	0.01	0	43.11	90.71	0.01	0.11	23.72	0.01	13.92	0.05	0	26.45	0	0	0	8.65	-7.99	-0.79	76.25	111.1	290.24	464.79	433.38	615.62	304.52	500.55	415.62	500.09
40.774	0	0.17	0.03	0.2	0.06	0.68	3.59	0.09	26.02	4.58	92.81	56.6	0	94	0.34	0	1.24	0	7.78	4.58	0.92	0.03	0	46.54	88.86	0.01	0.12	15.31	0.01	10.5	0.08	0	26.02	0	0	0	4.62	-8.24	-0.52	75.91	110.69	284.97	474.14	426.47	622.78	298.87	508.93	409.56	507.97
40.807	0	0.16	0.03	0.2	0.06	0.52	4.63	0.08	24.33	3	90.73	50.66	0	89.67	0.2	0	1.1	0	6.48	3	0.92	0.06	0	51.51	87.18	0.01	0.15	11.79	0.01	7.48	0.1	0.02	24.33	0	0	0	3.14	-11.2	-0.65	75.54	108.41	279.91	484.44	419.7	631	293.96	518.5	402.37	517.69
40.84	0	0.14	0.04	0.19	0.06	0.4	4.92	0.07	22.9	1.67	90.16	40.23	0	95.33	0.12	0	1.09	0	4.49	1.67	0.93	0.11	0	53.37	83.92	0.01	0.21	6.1	0.01	5.38	0.12	0.21	22.9	0	0	0	4.48	-6.92	-0.71	74.99	110.49	281.37	494.92	419.74	639.18	293.67	528.72	404.16	529.1
40.874	0	0.16	0.05	0.23	0.07	0.27	5.4	0.06	19.63	1.25	89.2	42.83	-1.73	92.04	0.11	0	1.01	0	4.3	1.25	1.2	0.15	12.16	52.83	85.44	0	0.49	8.54	0.01	3.14	0.21	0.49	19.63	0	0	0	-0.51	-9.76	-1.03	74.16	107.39	284.77	505.54	420.65	646.27	297.1	537.98	404.48	538.32
40.907	0	0.2	0.04	0.25	0.07	0.36	5.62	0.06	20.39	1.52	88.76	55.53	-3.66	82.6	0.09	0	0.86	0	7.57	1.35	1.52	0.18	15.46	52.66	88.53	0	1.48	24.22	0.01	2.04	0.29	0.78	20.39	0	0	0	0.39	-14.21	-1.1	72.36	106.05	290.43	509.5	427.46	652.01	303.88	542.37	409.93	542.24
40.94	0	0.28	0.04	0.25	0.06	0.51	4.65	0.06	21.49	2.1	90.7	62.41	-5.21	83.39	0.09	0	0.72	0	11.67	1.45	2.1	0.13	13.02	49.34	87.97	0	2.49	49.41	0.01	1.72	0.35	1.01	21.49	0	0	0	1.3	-13.93	0.74	70.26	102.26	299.38	510.16	435.54	652.89	315.88	540.8	418.1	543.83
40.974	0	0.42	0.04	0.26	0.06	0.53	2.51	0.06	20.5	3.77	94.99	64.52	-7.33	73.77	0.09	0	0.62	0	14.26	1.64	3.77	0.11	8.07	37.33	86.52	0	3.2	75.27	0	0.99	0.39	4.17	20.5	0	0	0	-1.62	-16.83	-0.72	70.59	97.36	310.91	509.18	447.81	653.44	329.06	541.1	426.41	540.02
41.007	0	0.49	0.05	0.27	0.07	0.35	1.92	0.06	18.83	3.57	96.16	55.7	-10.48	61.96	0.09	0	0.57	0	10.39	1.83	3.57	0.07	6.03	32.12	85.79	0	4.28	81.96	0	0.8	0.45	2.62	18.83	0	0	0	-2.56	-19.56	-0.43	69.06	97.27	317.83	503.62	454.32	647.32	335.99	535.12	433.25	534.25
41.04	0	0.41	0.05	0.27	0.07	0.25	1.31	0.06	18.83	3.74	97.38	43.91	-8.37	51.62	0.12	0	0.53	0	4.57	2.01	3.74	0.04	0	26.06	85.72	0	4.1	70.06	0	0.5	0.52	7.13	18.83	0	0	0	-5.67	-21.68	-3.85	69.56	92.41	332.84	498.34	469.32	641.6	350.93	532.04	443.16	526.2
41.074	0	0.34	0.06	0.25	0.08	0.18	0.91	0.06	16.82	2.77	98.19	36.17	-4.26	35.39	0.13	0	0.5	0	2.11	2.23	2.77	0.03	0	18.74	83.5	0	4.72	52.36	0	0.28	0.76	5.92	16.82	0	0	0	-4.65	-25.01	-1.87	68.8	90.68	340.22	495.11	474.91	637.34	359.69	526.97	450.31	523.35
41.107	0	0.28	0.06	0.21	0.08	0.15	0.75	0.06	15.54	2.47	98.5	24.46	-0.13	57.45	0.15	0	0.48	0	1.4	2.47	1.42	0.02	0	16.05	77.89	0	4.38	38.92	0	0.24	0.74	3.48	15.54	0	0	0	-1.33	-20.5	-2.36	68.22	89.31	352.31	489.27	485.58	630.31	371.56	521.33	460.81	518.12
41.141	0	0.24	0.07	0.16	0.09	0.11	0.56	0.06	13.02	2.6	98.88	13.85	0	51.57	0.15	0	0.43	0	1.45	2.6	0.62	0.01	0	11.77	69.13	0	4.87	27.09	0	0.11	1.01	6.36	13.02	0	0	0	-6.93	-21.69	1.61	67.22	87.49	351.77	486.58	486.84	629.67	375.7	516.28	463.19	515.1
41.174	0	0.27	0.09	0.11	0.09	0.09	0.46	0.06	10.66	1.4	99.09	5.57	0	78.86	0.16	0	0.37	0	1.48	1.4	0.62	0.01	0	10.67	56.62	0	3.69	38.57	0	0.08	1.36	6.45	10.66	0	0	0	-5.25	-15.42	-1.83	67.26	86.46	365.05	482.69	498.49	624.38	386.39	513.75	472.77	510.11
41.207	0	0.33	0.09	0.1	0.09	0.09	0.42	0.06	10.65	0.74	99.16	5.55	-1.1	72.05	0.15	0	0.32	0	2.1	0.74	0.41	0.01	0	10.15	53.31	0	4.05	55.96	0	0.07	1.65	11.91	10.65	0	0	0	-2.54	-17.27	-2.21	65.27	87.77	364.61	479.46	498.72	621.85	385.28	511.31	472.98	507.83
41.241	0	0.37	0.1	0.08	0.1	0.08	0.34	0.06	9.35	0.36	99.27	11.28	-2.12	53.77	0.14	0	0.23	0	2.13	0.36	0.35	0.01	0	8.21	45	0	5.05	65.53	0	0.05	2.76	13.82	9.35	0.02	0	0	-2.26	-21.25	-0.97	65.98	83.56	366.29	479.01	497.86	619.36	388.75	511.42	472.1	505.53
41.274	0	0.38	0.1	0.06	0.1	0.08	0.27	0.06	9.03	0.3	99.25	17.36	-1.35	81.29	0.12	0	0.19	0	2.39	0.22	0.3	0.01	0	6.84	36.83	0	6.59	71.52	0	0.04	3.19	11.11	9.03	0.1	0	0	-2.65	-14.65	-0.07	64.99	82.51	371.05	482.19	498.12	617.56	392.45	512.34	474.88	508.63
41.307	0	0.33	0.12	0.05	0.11	0.07	0.21	0.06	8.74	0.21	99.34	13.22	0	91.36	0.08	0	0.15	0.01	2.37	0.12	0.21	0.01	0	5.02	27.82	0	8.84	67.55	0	0.04	4.49	11.34	8.74	1.91	0	0	-2.23	-10.21	-1.46	63.14	81.84	373.2	484.98	495.13	614.95	391.57	514.39	473.29	509.99
41.341	0	0.29	0.13	0.04	0.11	0.06	0.17	0.06	7.99	0.26	99.43	7.32	0	79.76	0.05	0	0.11	0.01	1.73	0.07	0.26	0.01	0	2.16	21.43	0	10.22	60.03	0	0.04	6.23	3.66	7.99	1.84	0	0	1.74	-15.14	-3.3	62.22	78.61	375.92	489.25	493	614.28	392.47	520.55	470.65	512.27
41.374	0	0.29	0.13	0.04	0.12	0.06	0.16	0.06	7.11	0.35	99.42	7.15	0	73.85	0.03	0	0.12	0.01	1.26	0.04	0.35	0.01	0	1.91	19.75	0	12.37	60.16	0	0.03	6.66	7.2	7.11	1.45	0	0	-6.33	-16.81	-4.42	62.26	74.27	376.84	497.95	489.94	617.49	393.16	528.1	466.76	518.15
41.407	0	0.26	0.14	0.04	0.12	0.05	0.15	0.06	6.06	0.47	99.48	3.6	0	82.61	0.02	0	0.14	0.01	0.69	0.02	0.47	0.01	0	1.32	16.68	0	11.43	51.72	0	0.03	6.56	4.32	6.06	0.96	0	0	-6.56	-14.21	-3.47	60.56	75.2	374.36	504.4	484.34	620.26	389.17	533.39	463.84	524.51
41.441	0	0.21	0.17	0.03	0.13	0.04	0.15	0.06	3.83	0.71	99.57	1.12	0	78.65	0.02	0	0.18	0.01	0.44	0.02	0.71	0.01	0	0.79	12.32	0.01	11.22	36.61	0	0.03	6.77	3.52	3.83	1.34	0	0	-8.37	-15.48	-3.14	59.56	73.47	372.9	509.56	480.67	622.16	387.84	539.24	460.51	528.43
41.474	0	0.16	0.16	0.03	0.13	0.04	0.13	0.06	3.59	0.64	99.68	0.37	0	68.8	0.01	0	0.23	0.01	0.39	0.02	0.81	0.02	0	0.64	6.55	0.01	10.75	20.96	0	0.03	6.84	4	3.59	0.52	0	0	-9.33	-18.05	-1.36	58.62	72.72	371.3	512.13	477.43	622.37	386.77	541.3	458.77	531.08
41.508	0	0.13	0.16	0.03	0.13	0.03	0.13	0.06	3	0.37	99.68	0.33	0	80.47	0.01	0	0.28	0.01	0.56	0.03	0.88	0.03	0	0.37	3.37	0.01	10.72	5.55	0	0.03	7.1	1.55	3	0.23	0	0	-7.22	-14.92	-1.67	57.9	71.41	371.31	514.14	475.97	624.01	386.42	541.15	457.45	533.86
41.541	0	0.13	0.16	0.02	0.13	0.03	0.12	0.06	2.66	0.24	99.68	0.33	0	74.95	0.01	0	0.33	0.01	0.67	0.03	0.96	0.02	0	0.24	1.67	0.01	7.98	4.36	0	0.04	7.76	1.11	2.66	0	0	0	-7.77	-16.52	-2.31	57.99	70.83	371.11	515.08	473.35	622.45	384.93	541.48	455.38	534.14
41.574	0	0.12	0.16	0.02	0.13	0.03	0.12	0.06	2.51	0.22	99.68	0.33	0	58.96	0.01	0	0.33	0.01	0.73	0.04	1.04	0.02	0	0.22	1.07	0.01	6.21	2.16	0	0.03	7.66	0.78	2.51	0	0	0	-7.82	-20.19	-1.48	59.52	67.96	368.16	514.51	470.65	622.09	384.04	541.2	451.57	533.54
41.608	0	0.12	0.17	0.02	0.13	0.03	0.12	0.06	2.05	0.19	99.67	0.33	0	77.62	0.01	0.01	0.31	0.01	0.7	0.03	1.33	0.03	0	0.19	0.95	0.01	4.98	2.22	0	0.03	9.93	1.75	2.05	0	0	0	-16.29	-15.78	-0.71	59.42	73.05	364.05	510.35	468.77	618.22	378.93	537.1	451.5	528.81
41.641	0	0.12	0.17	0.02	0.13	0.03	0.12	0.06	1.95	0.2	99.66	0.33	0	68.16	0	0.01	0.3	0.01	0.48	0.03	1.3	0.02	0	0.2	0.83	0.01	4.6	2.16	0	0.02	9.9	0.51	1.95	0	0	0	-16.1	-18.19	-0.78	60.59	74.28	362.42	506.76	468.23	616.06	377.08	533.16	450.99	525.72
41.674	0	0.13	0.17	0.02	0.13	0.03	0.12	0.06	1.65	0.2	99.66	0.33	0	73.19	0	0.01	0.27	0.01	0.27	0.02	1.24	0.01	0	0.2	0.83	0.01	3.86	3.62	0	0.02	9.67	0.41	1.65	0	0	0	-12.85	-16.98	-0.92	61.53	75.14	362.15	502.35	468.52	613.09	376.51	528.33	451.41	522.31
41.708	0	0.14	0.17	0.02	0.13	0.03	0.12	0.06	1.4	0.16	99.65	0.33	0	80.12	0	0.01	0.31	0.01	0.26	0.02	1.07	0.01	0	0.16	0.96	0.01	3.21	7.56	0	0.01	9.12	0.57	1.4	0	0	0	-14.87	-15.03	-2.55	63.81	72.82	364.26	499.13	468.73	608.35	377.95	523.93	450.54	518.09
41.741	0	0.14	0.17	0.02	0.13	0.03	0.13	0.06	1.42	0.18	99.65	0.33	0	80.23	0	0.01	0.29	0.01	0.22	0.01	0.75	0	0	0.18	1.32	0.01	2.81	9.43	0	0.01	9.41	0.39	1.42	0	0	0	-8.26	-15	-2.6	64.21	73.41	367.11	494.55	471.3	604.12	380.29	520	453.51	514.81
41.775	0	0.15	0.18	0.03	0.13	0.03	0.13	0.06	1.27	0.13	99.65	0.33	0	76.06	0	0.01	0.36	0.01	0.33	0.01	0.43	0	0	0.13	2.16	0.01	2.57	10.9	0	0.01	8.14	1.32	1.27	0	0	0	-6.72	-16.22	-1.95	65.29	74.69	368.06	491.71	472.46	601.31	380.99	516.81	455.58	513.13
41.808	0	0.17	0.18	0.03	0.13	0.03	0.13	0.06	1.32	0.13	99.65	0.33	0	58.32	0.01	0.01	0.41	0	0.48	0.01	0.4	0	0	0.13	4.31	0.01	2.88	18.59	0	0.01	6.54	1.4	1.32	0	0	0	-7.09	-20.32	-2.02	66.12	71.4	369.29	489.71	474.27	600.38	384.24	516.34	455.32	509.63
41.841	0	0.19	0.17	0.03	0.13	0.03	0.14	0.06	1.5	0.13	99.61	0.56	0	79.03	0.01	0.01	0.35	0	0.82	0.01	0.43	0	0	0.13	7.66	0.01	4.94	26.76	0	0.02	7.39	1.24	1.5	0	0	0	1.6	-15.37	-6	66.46	72.57	379.98	489.44	484.07	599.22	391.7	518.16	463.85	510.32
41.875	0	0.21	0.17	0.03	0.13	0.03	0.14	0.06	1.58	0.11	99.59	0.81	0	58.17	0.01	0	0.35	0.01	1.14	0.01	0.41	0	0	0.11	7.26	0.01	5.73	31.62	0	0.02	6.49	1.56	1.58	0	0	0	1.18	-20.35	-3.91	66.03	68.27	382.09	490.16	485.64	600.73	396.88	516.96	464.9	511.19
41.908	0	0.2	0.17	0.03	0.13	0.03	0.14	0.06	1.66	0.09	99.61	0.66	0	54.28	0.01	0	0.29	0.01	1.01	0.02	0.4	0	0	0.09	6.54	0	6.41	28.79	0	0.02	6.28	2.1	1.66	0	0	0	-0.21	-21.14	-7.96	66.61	70.1	394.86	494.07	496.37	600.74	405.56	523.74	474.85	513.12
41.941	0	0.15	0.17	0.03	0.13	0.03	0.14	0.06	1.4	0.09	99.65	0.33	0	52.26	0.01	0	0.29	0.01	0.43	0.02	0.26	0	0	0.09	6.81	0	6.91	11.44	0	0.01	6.32	3.28	1.4	0	0	0	-9.7	-21.55	-6.41	66.24	73.26	398.01	500.57	500.65	607.56	408.7	530.94	480.59	516.86
41.975	0	0.14	0.18	0.03	0.14	0.03	0.15	0.06	1.24	0.11	99.65	0.33	0	33.47	0.01	0	0.18	0.01	0.18	0.02	0.13	0	0	0.11	9.44	0	7.66	3.91	0	0.01	8.5	2.39	1.24	0	0	0	-7.68	-25.44	-7.07	66.99	68.78	408.25	507.54	509.71	613.72	420.54	538.69	487.6	523.42
42.008	0	0.14	0.18	0.04	0.14	0.03	0.16	0.06	1.07	0.08	99.64	0.33	0	37.74	0.01	0	0.18	0.01	0.09	0.01	0.08	0	0	0.13	13.64	0	8.76	1.78	0	0.01	11.94	2.8	1.07	0	0	0	-12.43	-24.5	-7.88	66.91	69.33	418.01	515.19	518.67	619.37	429.44	546.94	496.55	529.56
42.041	0	0.15	0.18	0.05	0.14	0.03	0.18	0.06	0.92	0.07	99.64	0.33	0	75.95	0.02	0	0.17	0.01	0.05	0.01	0.07	0	0	0.2	19.88	0	9.64	1.13	0	0	18.8	2.09	0.92	0	0	0	-10.87	-16.25	-8.55	66.75	69.99	426.94	524.34	524.86	625.99	436.3	554.31	504.54	538.75
42.075	0	0.15	0.18	0.05	0.14	0.03	0.19	0.06	0.83	0.09	99.63	0.53	0	48.07	0.01	0	0.14	0.01	0.08	0.01	0.09	0	0	0.33	21.2	0	9.28	1.44	0	0	26.68	5.45	0.83	0	0	0	-13.22	-22.39	-8.05	65.41	71.24	431.65	527.6	531.79	630.26	442.09	560.97	510.46	541
42.108	0	0.16	0.18	0.05	0.14	0.03	0.18	0.06	0.78	0.14	99.63	0.54	0	45.84	0.01	0	0.16	0.01	0.11	0.01	0.14	0	0	0.34	20.53	0	7.01	3.42	0	0	26.92	4.56	0.78	0	0	0	-10.48	-22.83	-9.41	65.64	70.79	434.21	532.14	535.45	636.76	444.62	565.81	512.58	546.01
42.142	0	0.25	0.18	0.07	0.14	0.03	0.23	0.06	0.75	0.34	99.51	0.78	0	61.43	0.01	0	0.17	0.01	0.36	0.01	0.34	0.01	0	0.35	31.82	0	7.78	27.88	0	0	29.78	3.12	0.75	0	0	0	-10.77	-19.67	-9.95	66.06	70.6	433.88	532.58	537.56	640.16	445.26	565.64	513.37	547.09
42.175	0	0.26	0.18	0.08	0.14	0.03	0.25	0.06	0.75	0.31	99.48	1.17	0	56.97	0.01	0	0.17	0.01	0.38	0.01	0.31	0.01	0	0.35	37.55	0	8.63	27.99	0	0	32.11	2.87	0.75	0	0	0	-4.46	-20.6	-8.71	66.33	68.21	434.39	531.62	536.9	639.56	446.83	563.2	513.29	547.83
42.208	0	0.29	0.18	0.1	0.14	0.03	0.29	0.06	0.61	0.24	99.42	1.97	-2.05	55.47	0.01	0	0.16	0.01	0.28	0	0.24	0.01	0	0.46	44.45	0	6.85	30.51	0	0	33.72	0.89	0.61	0	0	0	-8.73	-20.9	-7.19	65.6	71.04	433.74	525.3	536.04	632.77	444.94	554.46	514.87	541.95
42.242	0	0.23	0.19	0.12	0.14	0.03	0.31	0.06	0.41	0.15	99.38	2.54	0	69.64	0.01	0	0.19	0.01	0.15	0	0.15	0.01	0	0.53	47.75	0	5.76	13.92	0	0	44.75	2.1	0.41	0	0	0	-7.03	-17.85	-7.85	67.44	70.13	429.66	517.61	533.04	625.37	441.38	546.05	510.87	536.55
42.275	0	0.2	0.19	0.12	0.13	0.03	0.32	0.06	0.34	0.08	99.37	2.54	0	56.63	0	0	0.19	0.01	0.07	0	0.08	0	0	0.71	47.75	0	4.59	3.85	0	0	46	5.45	0.34	0	0	0	-5.94	-20.67	-9.82	66.54	70.85	423.48	504.74	528	613.73	434.42	535.78	504.03	522.58
42.308	0	0.2	0.19	0.13	0.13	0.02	0.35	0.06	0.24	0.06	99.31	3.38	0	69.93	0	0	0.21	0.01	0.04	0	0.06	0	0	1.2	51.41	0	3.21	1.8	0	0	49.55	3.05	0.24	0	0	0	-1.97	-17.78	-9.23	67.88	69.14	417.56	499.24	522.22	609.39	429.89	529.59	498.06	518.08
42.342	0	0.22	0.19	0.19	0.13	0.02	0.45	0.06	0.13	0.07	99.11	7.49	-0.78	65.91	0	0	0.3	0.01	0.04	0	0.07	0	0	2.21	61.75	0	2.88	2.17	0	0	55.42	3.09	0.13	0	0	0	-4.68	-18.7	-9.51	67.48	69.91	410.03	491.08	516.4	601.74	422.4	521	491.62	511.15
42.375	0	0.25	0.19	0.24	0.13	0.02	0.53	0.06	0.12	0.1	98.93	13.19	-3.6	69.23	0.01	0	0.28	0.02	0.07	0	0.1	0	0	2.89	69.6	0	2.26	5.58	0	0	51.52	2.34	0.12	0	0	0	-2.24	-17.94	-8.84	67.69	69.93	402.67	485.62	510.66	598.43	416.14	515.24	485.58	507.06
42.408	0	0.26	0.19	0.25	0.13	0.02	0.61	0.06	0.11	0.13	98.79	13.27	-5.37	70.88	0.01	0	0.31	0.02	0.11	0	0.13	0.01	0	5.28	69.67	0	1.35	9.53	0	0	52.73	1.73	0.1	0.01	0	0	1.18	-17.55	-7.96	67.1	69.5	396.63	479.87	504.9	594.1	410.98	509.48	480.04	501.72
42.442	0	0.32	0.19	0.31	0.13	0.02	0.86	0.06	0.26	0.18	98.28	20.53	-10.27	55.5	0.01	0	0.32	0.03	0.26	0	0.18	0.01	0	9.6	76.16	0	0.84	18.04	0	0	59.25	1.86	0.1	0.01	0	0	-3.28	-20.89	-8.37	66.65	70.02	389.06	474.43	499.34	589.73	403.72	503.9	473.35	496.54
42.475	0	0.32	0.19	0.33	0.13	0.02	0.94	0.06	0.41	0.28	98.11	23.14	-11.24	49.08	0.01	0	0.3	0.03	0.41	0	0.28	0.01	0	10.75	77.99	0	0.99	18.99	0	0	53.65	1.75	0.11	0.02	0	0	4.69	-22.18	-6.5	66.5	71.25	387.01	473.77	496.63	589.73	401.6	503.32	472.61	497.48
42.509	0	0.32	0.19	0.31	0.13	0.03	1.08	0.06	0.58	0.36	97.84	20.61	-11.96	48.03	0.01	0	0.24	0.02	0.58	0	0.36	0.01	0	14.07	75.97	0	1.05	19.56	0	0	36.27	2.63	0.13	0.03	0	0	-0.03	-22.39	-8.68	66.35	68.78	382.73	473.06	492.05	587.99	397.42	503.05	465.74	495.13
42.542	0	0.3	0.19	0.3	0.13	0.03	1.26	0.06	0.57	0.41	97.49	19.54	-12.18	57.04	0.01	0	0.18	0.02	0.57	0	0.41	0.02	0	17.27	75.15	0	1.19	16.59	0	0	25.71	3.17	0.14	0.06	0	0	4.31	-20.58	-8.25	66.04	68.07	379.54	473.43	488.3	589	394.72	503.73	462.29	495.56
42.575	0	0.29	0.19	0.28	0.13	0.03	1.15	0.06	0.43	0.53	97.7	16.94	-11.11	50.48	0.01	0	0.14	0.01	0.43	0	0.53	0.02	0	16.47	73.02	0	1.42	14.85	0	0	26.73	2.92	0.14	0.13	0	0	2.5	-21.9	-8.4	65.12	69.11	375.5	473.24	484.52	588.59	390.08	503.75	458.65	495.1
42.609	0	0.26	0.19	0.26	0.13	0.02	1.72	0.06	0.33	0.66	96.56	14.16	-12.39	48.75	0.01	0	0.1	0.01	0.33	0	0.66	0.03	0	25.13	70.24	0	1.03	9.74	0	0	22.56	6.2	0.12	0.14	0	0	-0.3	-22.25	-8.32	63.32	71.42	373.75	474.98	480.86	588.59	386.7	508.08	456.48	492.85
42.642	0	0.23	0.19	0.24	0.13	0.02	1.56	0.06	0.23	0.87	96.88	11.84	-10.31	22.45	0.01	0	0.12	0.01	0.23	0	0.87	0.06	0	24.3	67.48	0	0.71	3.96	0	0	25.8	6.61	0.1	0.12	0	0	-10.57	-28.2	-6.97	65.8	67.31	373.29	482.19	477.53	591.24	387.72	513.29	453.33	498.23
42.675	0	0.23	0.19	0.25	0.13	0.02	2.13	0.06	0.17	1.03	95.73	13.15	-12.55	40.22	0.01	0	0.12	0.01	0.17	0	1.03	0.05	0	29.84	68.81	0	0.87	3.52	0	0	30.11	3.01	0.09	0.07	0	0	-8.95	-23.98	-5.12	64.83	71.36	372.86	489.53	476.49	597.4	385.88	520.79	455.71	506.12
42.709	0	0.24	0.19	0.27	0.13	0.02	3.34	0.06	0.13	0.99	93.32	15.09	-15.61	38.49	0.01	0	0.17	0.01	0.13	0	0.99	0.03	0	37.74	70.84	0	0.84	2.83	0	0	30.19	4.28	0.08	0.06	0	0	-9.8	-24.34	-7.23	65.54	70.41	372.37	492.69	479.23	604.07	386.56	525.65	454.92	508.8
42.742	0	0.25	0.19	0.3	0.13	0.02	3.12	0.06	0.16	0.94	93.76	19.49	-16.05	44.43	0.01	0	0.19	0.01	0.16	0	0.94	0.01	0	35.03	74.74	0	0.79	5.07	0	0	33	5.54	0.08	0.07	0	0	-4.46	-23.12	-8.79	65.11	74.46	375.34	494.88	484.01	608.91	387.3	529.65	459.55	511.65
42.776	0	0.3	0.19	0.32	0.13	0.03	2.61	0.06	0.5	1.68	94.78	21.81	-18.11	61.76	0.01	0	0.19	0.01	0.5	0	1.68	0.01	0	31.42	75.77	0	0.83	17.85	0	0	24.7	4.16	0.13	0.07	0	0	-1.66	-19.6	-9.42	64.89	76.38	376.62	495.83	488.1	613.45	388.54	531.1	462.88	513.58
42.809	0	0.36	0.19	0.36	0.12	0.03	2.1	0.06	0.79	1.92	95.81	25.77	-19.02	69.14	0.02	0	0.22	0.01	0.79	0.01	1.92	0.02	0	26.39	78.25	0	0.95	27.15	0	0	22.76	1.78	0.18	0.06	0	0	-0.4	-17.97	-8.41	65.31	77.74	378.09	497.54	488.17	613.96	388.92	531.29	465.15	516.02
42.842	0	0.42	0.19	0.39	0.12	0.03	1.75	0.06	1.64	2.8	96.5	28.94	-20.47	59.28	0.02	0	0.26	0.01	1.64	0.02	2.8	0.02	0	22.64	79.36	0	1.13	38.03	0	0	23.17	2.29	0.22	0.06	0	0	-8.33	-20.12	-7.97	65.92	76.49	377.92	497.37	488.68	613.06	390.22	531.24	464.82	514.36
42.876	0	0.42	0.19	0.37	0.12	0.03	1.16	0.06	2.57	3.14	97.68	26.69	-17.66	56.85	0.02	0	0.28	0.01	2.57	0.05	3.14	0.04	0	15.39	77.62	0	1.7	40.06	0	0.01	25.07	5.05	0.32	0.1	0	0	-7.89	-20.62	-8.83	65.46	77.34	377.99	496.84	489.34	613	389.73	531.94	464.83	513.46
42.909	0	0.38	0.19	0.35	0.13	0.03	0.98	0.06	2.79	2.1	98.04	26.04	-13.98	50.34	0.02	0	0.28	0.01	2.79	0.09	2.1	0.06	0	11.9	77.55	0	2.44	32.14	0	0.01	29.13	3.87	0.38	0.19	0	0	-5.97	-21.93	-7.69	65.39	76.14	377.59	496.15	489.76	614.24	390.7	529.57	465.28	514.29
42.942	0	0.28	0.2	0.28	0.13	0.03	0.76	0.06	2.81	1.7	98.48	17.73	-7.5	65.31	0.02	0	0.27	0.01	2.81	0.18	1.7	0.06	0	9.1	71.43	0	2.44	15.4	0	0.01	31.12	7.59	0.45	0.45	0	0	-6.85	-18.84	-8.31	64.37	77.82	375.78	494.75	488.49	613.18	387.95	528.26	464.19	512.67
42.976	0	0.27	0.2	0.25	0.13	0.03	0.64	0.06	3.29	1.13	98.73	15.62	-5.21	66.94	0.01	0	0.27	0.01	3.29	0.27	1.13	0.05	0	6.36	69.05	0	3.17	14.13	0	0.01	39.74	4.68	0.47	0.73	0	0	-6.22	-18.47	-6.97	63.9	78.19	373.22	492.28	486.52	611.74	386.08	524.53	463.14	511.28
43.009	0	0.27	0.21	0.23	0.13	0.03	0.6	0.06	3.78	0.94	98.81	14.1	-4.2	62.55	0.01	0	0.25	0	3.78	0.36	0.94	0.03	0	5.7	67.07	0	4.17	14.29	0	0.01	41.91	5.39	0.51	1.15	0	0	-3.91	-19.44	-6.98	62.91	79.34	370.4	489.3	484.73	610.12	383.11	522.44	461.26	508.75
43.042	0	0.29	0.22	0.22	0.13	0.03	0.54	0.06	3.74	0.82	98.92	12.63	-4.45	69.85	0.01	0	0.3	0	3.74	0.32	0.82	0.01	0	4.31	65.53	0	4.8	19.29	0	0.01	47.71	8.17	0.56	1.45	0	0	-2.36	-17.8	-8.14	63.92	74.81	366.9	489.42	480.09	609.67	380.97	522.05	454.59	508.78
43.076	0	0.36	0.22	0.2	0.13	0.03	0.49	0.06	3.05	0.73	99.03	9.6	-7.46	73.02	0.01	0	0.46	0	3.05	0.25	0.73	0.01	0	3.41	62.37	0	4.46	35.59	0	0.01	50.08	7.53	0.61	1.75	0	0	-6.33	-17.02	-9.5	63.4	75.91	362.6	489.27	474.5	606.89	374.82	522.55	449.13	507.08
43.109	0	0.38	0.23	0.19	0.13	0.03	0.48	0.06	2.32	1.19	99.05	8.6	-8.72	66.29	0.01	0	0.43	0	2.32	0.19	1.19	0.01	0	3.66	61.61	0	4.74	39.39	0	0.01	51.51	5.23	0.66	1.89	0	0	-2.93	-18.62	-10.59	62.41	78.11	357.16	488.52	469.29	605.84	367.61	523.9	443.8	506.71
43.143	0	0.34	0.21	0.22	0.13	0.03	0.47	0.06	1.06	1.6	99.07	10.03	-7.88	47.08	0.01	0	0.42	0	1.06	0.14	1.6	0.02	0	2.92	64.43	0	5.2	32.68	0	0.01	53.7	3.12	1.05	1.48	0	0	-6.44	-22.58	-12.09	64.75	70.28	349.53	492.5	459.11	607.83	362.45	526.49	430.54	509.09
43.176	0	0.28	0.21	0.23	0.13	0.03	0.46	0.06	1.24	1.89	99.08	11.46	-5.22	57.62	0	0	0.43	0	1.07	0.12	1.89	0.03	0	2.37	66.01	0	5.85	20.69	0	0.01	51.36	1.1	1.24	1.74	0	0	-4.43	-20.46	-9.51	64.5	70.28	341.54	496.22	450.13	611.22	355.14	528.07	424.02	514.06
43.209	0	0.23	0.21	0.24	0.13	0.03	0.46	0.06	1.16	2.37	99.08	12.54	-2.8	55.04	0	0	0.45	0	0.67	0.09	2.72	0.05	0	2.37	66.45	0	5.52	6.8	0	0.01	53.08	0.8	1.16	1.72	0	0	-5.51	-20.99	-9.67	63.68	72.08	333.31	501.11	440.25	613.53	345.25	534.37	415.34	517.57
43.243	0	0.21	0.2	0.22	0.13	0.03	0.42	0.06	1.57	1.82	99.16	10.14	-0.62	58.83	0	0	0.4	0	0.41	0.06	2.4	0.06	0	1.82	63.78	0	4.9	3.08	0	0.02	54.02	1.46	1.57	1.43	0	0	-16.5	-20.22	-7.96	63.06	74.68	326.21	507.8	433.07	617.41	337.95	541.29	410.15	522.2
43.276	0	0.18	0.19	0.15	0.12	0.03	0.33	0.06	1.52	1.96	99.34	5.77	0	63.69	0.01	0	0.45	0	0.28	0.04	3.2	0.08	0	1.96	51.11	0	3.13	0.64	0	0.01	55.39	2.4	1.52	0.93	0	0	-13.54	-19.19	-8.58	61.99	73.75	319.84	511.28	426.46	621.12	331.72	545.22	402.89	525.89
43.309	0	0.15	0.18	0.09	0.12	0.03	0.23	0.06	1.52	1.65	99.53	7.76	0	56.65	0.01	0	0.53	0.01	0.2	0.04	3.97	0.09	0	1.65	33.41	0	2.3	0.1	0	0.02	58.55	1.32	1.52	0.44	0	0	-15.43	-20.66	-6.9	62.4	72.87	314.46	518.32	418.49	625.19	326.25	550.55	396.96	532.93
43.343	0	0.13	0.18	0.05	0.12	0.03	0.17	0.06	1.45	1.39	99.65	9.34	0	76.35	0.02	0	0.49	0.01	0.25	0.05	3.8	0.14	0	1.39	16.38	0	1.65	0.02	0	0.02	61.25	2.85	1.45	0.03	0	0	-6.41	-16.14	-8.57	59.52	78.16	312.38	521.07	415.13	626.93	320	556.18	395.4	535.58
43.376	0	0.12	0.17	0.04	0.12	0.03	0.14	0.06	1.58	1.19	99.65	7.79	0	80.9	0.02	0	0.54	0.02	0.4	0.06	4.33	0.23	0	1.19	7.76	0	1.39	0	0	0.01	58.25	1.87	1.58	0	0	0	-6.86	-14.78	-9.38	59.69	80.3	311.09	523.42	411.77	627.1	315.74	557.25	393.66	537.86
43.409	0	0.12	0.17	0.03	0.12	0.03	0.13	0.06	1.48	0.98	99.65	6.27	0	83.37	0.03	0	0.51	0.04	0.56	0.06	2.5	0.16	0	0.98	2.79	0	1.24	0	0	0.01	57.17	0.69	1.48	0	0	0	-13.57	-13.94	-5.7	62.25	79.13	307.64	522.49	410.03	627.6	315.63	553.06	393.34	538.17
43.443	0	0.12	0.18	0.03	0.12	0.03	0.13	0.06	1.27	0.97	99.64	5.29	0	60.24	0.03	0	0.57	0.06	0.55	0.04	1.41	0.08	0	0.97	1.46	0	1.2	0.01	0	0.01	56.01	1.7	1.27	0	0	0	-14.85	-19.92	-5.49	63.12	82.47	305.94	517.96	412.45	626.56	314.41	551.54	394.86	533.44
43.476	0	0.12	0.18	0.03	0.12	0.03	0.13	0.06	1.19	0.8	99.64	4.58	0	44.93	0.04	0	0.65	0.06	0.35	0.04	1.2	0.03	0	0.8	1	0	1.37	0.07	0	0.01	54.35	1.4	1.19	0	0	0	-9.55	-23.02	-6.4	64.12	82.57	307.58	510.49	416.59	623.89	316.15	543.1	397.31	527.88
43.51	0	0.13	0.18	0.03	0.13	0.03	0.13	0.06	1.01	0.71	99.63	4.22	0	25.41	0.05	0	0.9	0.07	0.16	0.04	1.16	0.02	0	0.71	1.01	0	1.7	1.39	0	0	53.33	0.99	1.01	0	0	0	-11.38	-27.38	-5.72	66.71	78.61	312.3	503.79	422.78	619.12	323.98	535.33	401.39	521.63
43.543	0	0.13	0.19	0.03	0.13	0.03	0.14	0.06	0.92	0.71	99.63	4.49	0	33.08	0.04	0	1.16	0.05	0.16	0.04	1.28	0.02	0	0.71	1.47	0	2.53	1.74	0	0	53.99	0.5	0.92	0	0	0	-12.07	-25.52	-8.41	67.36	77.39	319.6	496.23	430.62	611.88	330.73	528.77	406.59	513.42
43.576	0	0.13	0.19	0.03	0.13	0.03	0.14	0.06	0.84	0.68	99.63	5.23	0	66.76	0.03	0	1.1	0.03	0.16	0.03	1.29	0.03	0	0.68	2.73	0	3.04	1.47	0	0	55.99	0.52	0.84	0.06	0	0	-10.08	-18.51	-6.93	67.02	79.88	323.23	490.45	435.31	607.63	334.54	522.13	413.3	508.78
43.61	0	0.14	0.2	0.03	0.13	0.03	0.15	0.06	0.75	0.49	99.61	6.05	0	55.24	0.02	0	1.48	0.02	0.26	0.03	1.24	0.04	0	0.49	6.12	0	4.01	1.36	0	0	57.72	1.48	0.75	0.38	0	0	-9.61	-20.95	-7.97	68.47	76.46	326.42	484.26	439.92	602.74	339.52	515.72	415.04	503.79
43.61	2	0.12	0.14	0.03	0.11	0.04	0.11	0.06	0.16	0.16	99.72	0.33	0	91.78	0.05	0.06	0.08	0	2.63	0.28	1.27	3.9	0	0.16	0.11	1.26	0.13	0.04	0.52	2.07	0.12	0.67	4.06	0	0		-10.16	9.94	-7.87	66.88	98.74	1167.33	503.26	1290.97	626.9	1173.31	538.19	1271.48	527.62
43.643	0	0.15	0.2	0.04	0.14	0.03	0.17	0.06	0.74	0.51	99.59	5.3	0	55.49	0.02	0	1.39	0.02	0.4	0.02	0.87	0.03	0	0.51	11.28	0	4.76	1.74	0	0	56.07	7.15	0.74	0.71	0	0	-5.14	-20.9	-9.96	67.82	76.31	329.94	477.77	446.08	598.59	343.18	511.13	418.54	499.06
43.643	2	0.12	0.15	0.03	0.12	0.04	0.12	0.07	0.25	0.45	99.71	0.33	0	92.63	0.58	0.22	0.25	0.01	2.36	0.42	1.04	2.72	0	0.19	0.1	0.45	0.1	0.03	0.42	3.43	0.06	0.13	3.68	0	0		-10.3	-9.35	-2.66	68.73	104.3	1158.59	504.43	1276.26	623.38	1162.22	535.88	1266.27	528.65
43.676	0	0.16	0.21	0.05	0.14	0.03	0.19	0.06	0.77	0.41	99.58	3.75	0	62.8	0.02	0	1.32	0.01	0.63	0.02	0.55	0.02	0.12	0.41	20.31	0	5.48	1.25	0	0	51.63	7.88	0.77	1.03	0	0	-9.38	-19.38	-9.21	68.3	75.52	331.58	477.64	444.96	596.72	344.79	510.47	418.8	495.38
43.676	2	0.12	0.14	0.02	0.12	0.04	0.12	0.07	0.38	0.38	99.71	0.33	0	85.23	1.06	0.21	0.38	0	2.53	0.51	0.87	2.47	0	0.21	0.1	0.35	0.11	0.02	0.32	3.26	0.06	0.13	3.96	0	0		-12.62	-13.23	-1.02	69.9	106.01	1157.47	501.5	1277.41	623.45	1162.63	533.04	1268.34	525.06
43.71	0	0.16	0.22	0.06	0.14	0.03	0.21	0.06	0.93	0.34	99.56	2.94	0	77.79	0.01	0	1.04	0.01	0.93	0.02	0.4	0.01	0.34	0.28	25.35	0	6.53	1.71	0	0	48.8	3.93	0.83	1.56	0	0	-9.36	-15.73	-8.33	68.21	76.09	332.42	477.34	444.4	594.51	345.07	508.87	420.03	495.82
43.71	2	0.11	0.14	0.02	0.12	0.04	0.13	0.07	0.4	0.4	99.71	0.33	0	72.98	1.84	0.25	0.4	0	2.26	0.39	0.76	2.21	0	0.22	0.1	0.32	0.09	0.02	0.28	2.01	0.06	0.11	3.87	0	0		-16.17	-17.03	-1.42	69.88	97.25	1161.85	500.75	1278.24	619.59	1169.33	529.25	1266.41	523.37
43.743	0	0.17	0.22	0.07	0.14	0.03	0.25	0.06	0.91	0.39	99.51	3.62	0	61.29	0.01	0	0.87	0.02	0.91	0.01	0.33	0.01	0.39	0.27	34.26	0	8.06	1.77	0	0	51.58	2.48	0.77	1.69	0	0	-11.02	-19.7	-8.14	68.21	74.68	333.13	476.85	442.68	591.58	345.5	508.28	418.78	493.88
43.743	2	0.11	0.15	0.02	0.12	0.04	0.13	0.07	0.42	0.42	99.7	0.33	0	51.87	2	0.19	0.42	0	2.26	0.42	0.67	1.67	0	0.24	0.1	0.22	0.09	0.02	0.22	1.87	0.06	0.02	3.56	0	0		-9.03	-21.63	-0.95	71.5	91.75	1168.72	500.54	1278.88	614.25	1176.23	528.83	1267.77	522.6
43.777	0	0.17	0.22	0.08	0.14	0.03	0.24	0.06	1	0.29	99.51	2.76	0	53.21	0.01	0	0.74	0.02	1	0.01	0.47	0	0.29	0.19	34.31	0	10.07	1.74	0	0	47.99	1.03	0.82	1.83	0	0	-7.26	-21.36	-8.11	67.12	74.28	334.41	476.4	442.38	589.73	346.06	507.73	419.11	494.26
43.81	0	0.17	0.22	0.07	0.14	0.03	0.23	0.06	0.7	0.26	99.54	3.09	0	74.2	0.01	0	0.63	0.03	0.7	0.01	0.58	0.01	0.26	0.21	31.25	0	9.24	1.98	0	0	49.77	1.83	0.7	1.71	0	0	-5.66	-16.72	-8.56	65.03	74.76	334.8	476.94	441.98	589.35	345.75	508.56	419.21	494.67
43.843	0	0.17	0.22	0.07	0.14	0.03	0.22	0.06	0.62	0.26	99.55	4.97	0	47.66	0.01	0	0.65	0.04	0.4	0.01	0.82	0.01	0.12	0.26	29.9	0	7.75	1.48	0	0	55.8	2.97	0.62	1.75	0	0	-14.75	-22.47	-8.88	64.1	73.8	335.33	481.95	440.16	589.64	346.07	515.97	417.09	495.87
43.877	0	0.16	0.23	0.06	0.14	0.03	0.21	0.06	0.41	0.31	99.55	8.65	0	38.59	0.01	0	0.58	0.04	0.27	0.01	0.76	0.03	0.08	0.31	26.58	0	5.83	0.88	0	0	63.24	0.55	0.41	1.7	0	0	-17.56	-24.32	-6.82	63.49	73.58	332.43	488.61	435.74	594.23	343.47	521.14	414.68	502.6
43.91	0	0.15	0.22	0.04	0.13	0.03	0.18	0.06	0.38	0.36	99.57	8.87	0	37.8	0.01	0	0.62	0.05	0.19	0.01	0.78	0.06	0	0.36	17.37	0	4.69	0.25	0	0	63.56	1.04	0.38	1.22	0	0	-12.93	-24.49	-5.31	62.18	71.15	330.65	492.65	431.82	597.71	342.25	521.78	412.18	508.63
43.943	0	0.14	0.21	0.04	0.13	0.03	0.16	0.06	0.42	0.35	99.59	7.58	0	40.13	0.01	0	0.76	0.06	0.19	0.01	0.99	0.13	0	0.35	12.18	0	3.41	0.08	0	0	61.23	0.55	0.42	0.77	0	0	-15.13	-24	-4.83	60.76	70.2	330.32	493.18	429.55	595.38	341.91	522.46	410.66	508.27
43.977	0	0.14	0.2	0.03	0.13	0.03	0.15	0.06	0.45	0.37	99.61	6.35	0	62.73	0.02	0	0.75	0.08	0.28	0.01	1.2	0.36	0	0.37	7.58	0	1.85	0.03	0	0.01	58.65	2.39	0.45	0.29	0	0	-8.66	-19.4	-5.88	58.38	75.2	330.72	496.98	427.96	596.65	338.47	529.38	411.49	511.41
44.01	0	0.13	0.19	0.03	0.13	0.03	0.14	0.06	0.48	0.34	99.62	5.12	0	50.38	0.03	0.01	0.83	0.09	0.28	0.01	1.57	0.44	0	0.34	3.48	0	1.05	0.01	0	0.01	55.42	0.9	0.48	0.04	0	0	-12.58	-21.92	-5.88	59.12	70.53	330.94	496.94	426.5	595.07	340.22	527.24	408.85	510.97
44.043	0	0.13	0.19	0.03	0.13	0.03	0.13	0.06	0.51	0.27	99.62	3.66	0	46.79	0.05	0.01	0.81	0.1	0.26	0.01	1.7	0.41	0	0.27	1.33	0	0.6	0	0	0.01	50.93	1.29	0.51	0	0	0	-13.96	-22.64	-4.56	59.44	71.2	329.47	497.22	424.65	594.39	338.9	527.39	408.26	511.32
44.077	0	0.13	0.19	0.03	0.13	0.03	0.13	0.06	0.58	0.19	99.62	2.42	0	47.09	0.08	0.01	0.76	0.13	0.25	0.01	1.33	0.31	0	0.19	0.51	0	0.47	0	0	0	46	0.6	0.58	0	0	0	-14.1	-22.58	-4.77	59.64	70.6	330.28	498.12	423.33	592.93	338.9	528.03	407.58	511.71
44.11	0	0.13	0.19	0.03	0.13	0.03	0.13	0.06	0.61	0.14	99.62	2.17	0	66.22	0.08	0.01	0.8	0.13	0.26	0.02	1.69	0.34	0	0.14	0.19	0	0.42	0	0	0	44.24	0.4	0.61	0	0	0	-12.02	-18.64	-6.71	58.16	71	330.3	498.8	419.11	589.87	335.14	525.58	405.02	513.03
44.144	0	0.12	0.19	0.03	0.12	0.03	0.12	0.06	0.69	0.11	99.63	2.5	0	47.78	0.11	0.02	0.92	0.13	0.45	0.02	3.94	1.52	0	0.09	0.08	0	0.37	0	0	0	43.79	0.17	0.69	0	0	0	-13.06	-22.44	-4.4	58.76	70.67	330.87	497.07	418.92	586.72	336.96	525.14	406.1	510.5
44.177	0	0.13	0.19	0.03	0.12	0.03	0.12	0.06	0.77	0.14	99.63	2.42	0	63.59	0.14	0.02	1.15	0.13	0.66	0.01	3.95	2.49	0	0.06	0.04	0	0.29	0	0	0	43.39	0.23	0.77	0	0	0	-15.75	-19.21	0.38	57.82	70.37	329.37	494.2	418.86	583.69	338.99	522.28	408.1	508.99
44.21	0	0.13	0.19	0.04	0.12	0.03	0.12	0.06	1.13	0.15	99.63	2.81	0	62.5	0.15	0.02	1.22	0.1	1.13	0.01	6.27	5.75	0	0.04	0.02	0.01	0.26	0	0	0	42.98	0.95	0.92	0	0	0	-6.04	-19.45	-1.03	57.77	64.76	331.52	495.44	419.22	585.6	342.21	522.12	406.01	511
44.244	0	0.13	0.19	0.04	0.12	0.03	0.13	0.06	1.64	0.12	99.63	1.7	0	50.21	0.12	0.02	2.12	0.06	1.64	0.01	5.54	7.46	0	0.02	0.02	0.01	0.3	0	0.01	0	37.33	0.18	1.14	0	0	0	-5.75	-21.96	-2.9	58.71	65.48	336.23	496.64	421.25	584.05	344.32	523.74	408.55	510.98
44.277	0	0.14	0.19	0.05	0.12	0.03	0.13	0.06	1.89	0.07	99.63	1.4	0	35.08	0.07	0.02	2.42	0.04	1.89	0.01	5.05	9.67	0	0.02	0.01	0.01	0.32	0	0.01	0	35.33	0.03	1.28	0	0	0	-3.19	-25.08	-2.07	58.73	62.37	341.68	498.26	422.93	582.94	349.54	521.85	411.36	513.55
44.31	0	0.15	0.19	0.08	0.11	0.03	0.12	0.06	1.53	0.07	99.62	1.19	0	62.52	0.07	0.01	3.67	0.03	1.53	0.02	10	14.13	0	0.01	0.01	0.01	0.17	0	0.01	0	28.15	0.04	1.34	0	0	0	-3.96	-19.44	-0.1	54.18	61.34	346.98	498.03	423.54	576.34	354.13	521.08	414.89	512.69
44.344
44.377
44.41
44.444
44.477
44.511
44.544
44.577
44.611
44.644
44.677
44.711
44.744
44.778
44.811
44.844
44.878
44.911
44.944
44.978
45.011
45.044
45.078
45.111	0	0.54	0.12	0.19	0.24	0.08	0.43	0.06	7.64	1.49	98.92	26.79	-8.22	1.83	1.62	0.05	1.49	0.06	7.64	0.15	1.21	0.04	18.75	0.24	67.26	0.01	57.78	73.18	0	0.04	5.81	6.98	6.69	0.28	0	0	-9.38	-41.9	2.09	66.82	68	343.73	496.99	486.9	648.22	382.1	533.42	449.25	522.76
45.111	1	0.05	0.02	0.01	0.08	1.11	0.08	0.55	0.77	0.77	97.78	5.59	27.05	11.72	7.86	2.57	0.77	0.04	10.48	1.45	0.16	0.54	0	0.01	0.29	0.34	1.91	0.27	4.21	44.96	0.01	0.01	29.08	0	0	0	2.76	-32.1	-7.47	66.05	100.09	1216.88	476.39	1404.97	673.54	1252.66	519.74	1352.72	522.64
45.145	0	0.41	0.12	0.11	0.13	0.07	0.29	0.06	6.88	0.44	99.18	13.26	-2.53	8.88	0.44	0.02	0.71	0.02	5.59	0.11	1.18	0.11	0	0.26	51.26	0.01	16.52	64.37	0	0.05	7.82	3.79	6.88	0	0	0	-9.83	-33.64	-1.74	65.6	71.27	355.98	496.91	496.51	645.18	389.23	535.01	459.04	520.66
45.145	1	0.05	0.03	0.01	0.08	0.65	0.08	0.23	0.51	0.51	98.71	3.39	22.6	25.09	7.01	1.38	0.51	0.02	7.3	0.82	0.23	0.29	0	0	0.16	0.17	0.81	0.12	2.94	25.42	0	0.01	25.82	0	0	0	-0.58	-27.47	-8.55	66.54	97.5	1216.63	475.31	1405.46	676.63	1253.87	521.87	1351.11	514.75
45.178	0	0.25	0.11	0.05	0.11	0.07	0.18	0.06	7.28	0.31	99.51	2.8	0	2.55	0.32	0.02	0.31	0.02	4.39	0.06	0.74	0.07	0	0.1	28.38	0.01	6.95	44.79	0	0.05	10.01	10.61	7.28	0	0	0	-12.84	-40.21	-4.13	65.79	67.36	361.07	497.73	496.25	639.57	392.48	536.62	457.37	518.53
45.178	1	0.06	0.03	0.01	0.1	0.4	0.09	0.22	0.41	0.41	99.2	1.91	17.6	14.43	9.58	3.63	0.41	0.06	5.95	0.65	0.35	0.52	0	0	0.18	0.2	0.34	0.1	4.14	19.73	0	0	22.15	0	0	0	-3.92	-30.9	-8.67	66.49	98.73	1217.75	473.43	1409.55	676.59	1255.32	519.91	1353.8	512.88
45.211	0	0.2	0.13	0.04	0.11	0.05	0.16	0.06	4.84	0.16	99.59	0.9	0	6.91	0.21	0.01	0.16	0.01	2.94	0.04	0.6	0.06	0	0.07	20.06	0.01	2.86	31.28	0	0.05	11.71	10.41	4.84	0	0	0	-8.76	-35.01	-7.49	66.68	67.46	367.07	499.07	496.87	636.82	393.6	535.88	459.13	519.9
45.211	1	0.06	0.04	0.01	0.11	0.3	0.1	0.19	0.29	0.29	99.4	1.32	15.05	9.27	9.06	4.2	0.29	0.07	5.48	0.67	0.41	0.71	0	0	0.19	0.27	0.26	0.08	4.86	16.07	0	0	19.8	0	0	0	-0.02	-33.41	-7.96	66.37	92.77	1221.82	474.95	1412.28	679.29	1262.61	521.27	1355.15	514.66
45.245	0	0.15	0.14	0.03	0.11	0.04	0.14	0.06	4.49	0.12	99.71	0.33	0	28.66	0.21	0.01	0.12	0.01	2.17	0.03	0.42	0.05	0	0.07	11.64	0.01	1.68	13.24	0	0.05	9.7	12.41	4.49	0	0	0	-5.5	-26.56	-6.31	65.03	72.21	367.09	499.48	493.7	633.65	390.4	536.19	460.89	520.47
45.245	1	0.07	0.04	0.02	0.14	0.24	0.1	0.2	0.38	0.53	99.51	1.11	13.03	5.63	9.4	5.93	0.38	0.12	4.42	0.71	0.75	1.6	0	0	0.19	0.53	0.26	0.05	8.79	15.47	0	0	18.56	0	0	0	-6.43	-36.09	-11.93	66.72	92.51	1221.15	472.27	1415.15	676.49	1260.12	520.38	1352.13	510.83
45.278	0	0.12	0.14	0.03	0.11	0.04	0.13	0.06	3.97	0.09	99.71	0.33	0	36.1	0.21	0.01	0.09	0.01	1.54	0.03	0.23	0.02	0	0.05	5.21	0.01	0.89	3.94	0	0.04	7.64	8.49	3.97	0	0	0	-6.46	-24.85	-7.45	64.91	70.79	369.01	499.66	491.11	629.29	390.1	534.06	459.45	519.89
45.278	1	0.08	0.04	0.02	0.15	0.28	0.09	0.21	0.45	0.8	99.44	1.23	14.32	5.21	7.49	8.06	0.45	0.16	5.28	0.76	1.3	4.41	0	0	0.15	0.8	0.31	0.07	13.62	16.28	0	0	19.29	0	0	0	-1.34	-36.51	-10.46	66.68	91.2	1219.54	469.62	1418.3	680.29	1262.74	517.04	1353.84	512.73
45.311	0	0.12	0.15	0.02	0.12	0.04	0.12	0.06	3.08	0.09	99.69	0.33	0	54.2	0.16	0.01	0.09	0.01	1.13	0.03	0.22	0.01	0	0.04	3.03	0.01	0.61	1.39	0	0.04	7.57	11.58	3.08	0	0	0	-9.05	-21.16	-8.63	62.63	77.79	367.53	496.26	487.41	621.97	383.21	532.04	459.02	514.64
45.311	1	0.08	0.04	0.03	0.19	0.27	0.08	0.24	0.44	1.12	99.47	1.09	13.64	3.94	7.43	11.97	0.44	0.21	6.18	0.74	1.64	5.5	0	0	0.14	1.12	0.32	0.07	17.96	15.41	0	0	18.41	0	0	0	-0.12	-37.97	-9.89	66.56	84.68	1219.6	467.13	1416.97	677.9	1266.39	513.14	1351.02	510.25
45.345	0	0.12	0.16	0.02	0.12	0.03	0.12	0.06	2.54	0.08	99.68	0.33	0	46.78	0.1	0.01	0.08	0.01	0.96	0.03	0.19	0	0	0.03	1.59	0.01	0.54	0.36	0	0.05	5.81	1.83	2.54	0	0	0	-10.93	-22.64	-9.41	63.4	75.56	365.64	494.26	482.51	617.13	380.34	527.8	454.27	512.19
45.345	1	0.09	0.04	0.04	0.19	0.25	0.08	0.23	0.41	1.09	99.5	0.95	13.13	2.04	5.93	12.91	0.41	0.25	7.05	0.73	2.19	7.8	0	0.01	0.15	1.09	0.35	0.11	18.21	14.7	0	0	17.5	0	0	0	0.4	-41.35	-10.07	66.81	85.16	1219.32	464.24	1415.96	673.17	1264.77	510.21	1349.91	508.31
45.378	0	0.12	0.16	0.02	0.12	0.03	0.12	0.06	2.18	0.06	99.67	0.33	0	67.66	0.04	0.01	0.07	0.01	0.71	0.02	0.14	0	0	0.02	0.5	0	0.26	0.14	0	0.06	3.99	2.83	2.18	0	0	0	-5.46	-18.31	-9.79	62.53	76.63	362.77	493.93	478.11	615.5	376.07	528.23	451.06	512.44
45.378	1	0.09	0.04	0.03	0.19	0.24	0.07	0.21	0.44	1.33	99.52	0.89	12.95	8.79	4.62	14.31	0.44	0.27	7.16	0.7	2.19	6.3	0	0.01	0.12	1.33	0.32	0.11	16.84	13.28	0	0	17.03	0	0	0	-3.12	-33.7	-8.55	66.61	93.55	1219.64	463.67	1413.53	669.13	1261.04	508.77	1354.52	505.23
45.411	0	0.12	0.17	0.02	0.12	0.03	0.12	0.06	1.82	0.05	99.66	0.33	0	57.94	0.02	0.01	0.06	0.01	0.54	0.02	0.17	0	0	0.02	0.24	0	0.2	0.11	0	0.05	2.91	2.61	1.82	0	0	0	-8.22	-20.4	-10.37	62.24	78.45	359.23	493.57	473.32	612.75	370.81	529.61	446.82	510.21
45.411	1	0.08	0.03	0.03	0.21	0.24	0.07	0.26	0.45	1.19	99.49	0.97	13.29	9.81	3.66	18.22	0.45	0.37	7.34	0.92	1.91	5.92	0	0	0.1	1.19	0.41	0.11	16.98	14.5	0	0	16.98	0	0	0	-1.75	-33.09	-8.6	66.6	93.89	1216.87	461.31	1412.85	668.72	1259.09	506.39	1352.97	504.85
45.445	0	0.12	0.17	0.02	0.12	0.03	0.12	0.06	1.61	0.05	99.66	0.33	0	47.21	0.01	0.01	0.06	0	0.44	0.02	0.19	0	0	0.02	0.16	0	0.21	0.12	0	0.05	2.87	1.77	1.61	0	0	0	-10.11	-22.56	-10.6	62.77	77.74	354.69	493.89	467.86	611.81	366.04	529.81	441.21	509.97
45.445	1	0.09	0.04	0.03	0.21	0.23	0.07	0.24	0.43	1.12	99.51	0.91	12.88	13.12	2.9	18.2	0.43	0.38	7.5	1.25	1.59	6.81	0	0	0.14	1.12	0.64	0.16	16.07	14.24	0	0	16.26	0	0	0	1.04	-31.45	-7.36	66.68	95.13	1217.52	460.77	1406.6	660.45	1256.83	503.71	1351.94	505.37
45.478	0	0.12	0.17	0.02	0.12	0.03	0.12	0.06	1.38	0.04	99.65	0.33	0	59.3	0.01	0.01	0.06	0	0.36	0.02	0.22	0	0	0.02	0.12	0	0.23	0.2	0	0.04	3.2	1.26	1.38	0	0	0	-3.96	-20.12	-11.17	63.19	74.77	349.56	495.23	461.05	612.53	361.54	530.9	433.91	512.07
45.478	1	0.08	0.03	0.03	0.21	0.27	0.07	0.26	0.4	0.91	99.45	0.9	14.75	51.25	2.9	18.99	0.4	0.42	9.28	1.48	1.15	5.3	0	0	0.18	0.91	0.93	0.19	15	14.82	0	0	17.13	0	0	0	0.27	-21.75	-6.61	67.29	103.14	1216.2	459.91	1405.54	660.72	1252.4	504.51	1355.52	502.33
45.512	0	0.12	0.18	0.02	0.12	0.03	0.12	0.06	1.24	0.04	99.65	0.33	0	69.1	0	0.01	0.06	0	0.24	0.02	0.47	0	0	0.02	0.11	0	0.25	0.2	0	0.04	3.65	0.88	1.24	0	0	0	-1.89	-17.98	-11.26	63.56	74.2	344.19	497.34	454.71	613.17	356.46	534.56	427.64	513.59
45.512	1	0.09	0.04	0.03	0.2	0.26	0.07	0.25	0.42	0.93	99.49	0.86	14.37	73.77	2.92	16.58	0.36	0.42	9.54	1.29	0.42	2.2	0	0	0.17	0.93	1.04	0.42	16.93	16.08	0.01	0	16.39	0	0	0	2.98	-16.83	-6.91	68.58	102.76	1218.02	461.68	1404.36	659.71	1252.94	506.37	1355.68	504.18
45.545	0	0.12	0.18	0.02	0.12	0.03	0.12	0.06	1.05	0.03	99.64	0.33	0	52.52	0	0.01	0.06	0	0.18	0.01	0.49	0	0	0.02	0.19	0	0.39	0.17	0	0.03	4.21	1.52	1.05	0	0	0	-10.24	-21.49	-12.42	64.44	72.19	336.07	501.31	446.83	616.09	349.15	538.44	417.73	515.92
45.545	1	0.09	0.04	0.02	0.18	0.22	0.08	0.23	0.43	0.9	99.54	0.74	12.98	86.23	3.57	13.05	0.32	0.5	8.2	1.4	0.26	1.08	0	0	0.2	0.9	0.79	0.43	15.42	17.22	0.01	0	15.68	0	0	0	4.99	-12.83	-8.17	70.59	106.37	1216.72	463.35	1401.91	659.73	1248.16	510.12	1354.42	505.23
45.578	0	0.12	0.18	0.02	0.12	0.03	0.12	0.06	0.98	0.03	99.64	0.33	0	49.79	0	0.01	0.07	0	0.13	0.01	0.7	0	0	0.03	0.3	0	0.63	0.2	0	0.03	4.85	0.82	0.98	0	0	0	-11.69	-22.04	-11.16	63.89	75.56	330.23	505.33	440.59	619.31	341.65	542.18	413.83	519.84
45.578	1	0.09	0.05	0.02	0.16	0.23	0.08	0.19	0.48	0.93	99.53	0.78	13.61	77.15	3.48	8.71	0.29	0.58	8.45	1.29	0.15	0.34	0	0	0.23	0.93	0.83	0.48	15.14	16.9	0.01	0	16.11	0	0	0	3.1	-15.92	-7.96	70.3	104.37	1213.9	467.03	1396.65	661.36	1245.37	513.4	1349.53	506.6
45.612	0	0.12	0.18	0.02	0.12	0.03	0.12	0.06	0.79	0.03	99.64	0.33	0	33.77	0	0.01	0.08	0.01	0.1	0.01	0.85	0	0	0.03	0.59	0	0.89	0.23	0	0.03	5.1	1.42	0.79	0	0	0	-19.47	-25.37	-10.22	65.33	76.3	322.37	513.06	431.4	624.41	333.01	548.53	406.02	526.34
45.612	1	0.1	0.05	0.02	0.15	0.22	0.09	0.15	0.45	1.1	99.57	0.75	12.74	81.21	4.6	5.62	0.26	0.59	7.53	1.29	0.1	0.11	0	0	0.21	1.1	0.89	0.45	14.41	13.72	0.01	0.02	15.83	0	0	0	1.17	-14.68	-6.39	69.55	110.7	1207.36	479.75	1390.92	673.89	1237.01	525.22	1347.6	520.06
45.645	0	0.12	0.18	0.03	0.12	0.03	0.12	0.06	0.83	0.03	99.64	0.33	0	66.58	0	0.01	0.1	0.01	0.1	0.01	1.51	0	0	0.03	0.85	0	1.08	0.3	0	0.02	4.52	0.37	0.83	0	0	0	-14.08	-18.55	-10.9	62.93	82.15	320.24	516.72	429.11	628.43	327.09	552.71	406.23	530.69
45.645	1	0.09	0.05	0.02	0.14	0.27	0.1	0.14	0.47	1.21	99.47	0.87	14.19	86.39	6.47	4.07	0.22	0.81	9.34	1.01	0.08	0.04	0	0	0.22	1.21	1.05	0.47	13.12	11.15	0.01	0.01	16.84	0	0	0	-4.5	-12.76	-4.7	68.9	114.67	1204.71	495.79	1386.27	687.1	1232.78	539.36	1347.31	533.85
45.678	0	0.12	0.18	0.03	0.12	0.03	0.12	0.06	0.79	0.03	99.64	0.33	0	59.27	0	0.01	0.11	0.01	0.15	0.01	2.58	0	0	0.03	0.77	0	1.19	0.32	0	0.02	4.16	0.17	0.79	0	0	0	-12.4	-20.13	-10.34	62.82	81.87	316.59	518.76	427.16	632.79	324.62	554.85	403.69	533.62
45.678	1	0.09	0.05	0.02	0.15	0.3	0.12	0.14	0.35	1.56	99.4	0.88	14.6	85.93	8.78	2.86	0.19	1.08	11.19	0.6	0.09	0.03	0	0	0.27	1.56	1.22	0.35	13.82	9.1	0.01	0.02	16.91	0	0	0	-4.74	-12.95	-3.15	69.1	114.79	1201.52	510.83	1380.53	699.58	1229.61	552.44	1344.35	549.24
45.712	0	0.12	0.18	0.03	0.12	0.03	0.12	0.06	0.72	0.03	99.63	0.33	0	58.09	0	0.01	0.17	0.02	0.23	0.02	3.8	0.01	0	0.03	0.73	0	1.02	0.22	0	0.02	3.27	0.32	0.72	0	0	0	-6.8	-20.37	-11.69	62.96	82.41	314.42	520.76	424.21	633.67	320.93	558.59	400.32	536.5
45.712	1	0.09	0.05	0.02	0.14	0.26	0.12	0.12	0.28	1.59	99.47	0.82	13.74	84.3	8.21	1.5	0.14	0.81	9.85	0.23	0.06	0.02	0	0	0.19	1.59	1.39	0.28	13.82	8.7	0.01	0.02	16.46	0	0	0	0.15	-13.6	-3.51	70.94	113.1	1202.56	521.15	1377.95	705.93	1229.38	562.44	1342.48	561.48
45.745	0	0.12	0.18	0.03	0.12	0.03	0.12	0.06	0.76	0.03	99.63	0.33	0	57.3	0.01	0.01	0.17	0.02	0.3	0.02	4.69	0.01	0	0.03	0.58	0	1.48	0.17	0	0.02	3	0.32	0.76	0	0	0	-3.73	-20.53	-9.2	64.08	85.4	312.35	521.31	422.54	634.49	318.27	557.36	401.87	539.92
45.745	1	0.09	0.06	0.02	0.13	0.2	0.11	0.11	0.28	1.17	99.59	0.72	11.77	78.71	7.54	0.81	0.14	0.49	7.25	0.11	0.04	0.03	0	0	0.16	1.17	1.53	0.28	11.92	8.02	0.01	0.01	15.5	0	0	0	3.13	-15.46	-3.61	71.59	113.16	1201.62	528.69	1374.85	710.8	1227.17	569.75	1340.33	570.39
45.779	0	0.12	0.18	0.03	0.12	0.03	0.12	0.06	0.69	0.02	99.63	0.33	0	62.88	0.01	0.01	0.22	0.03	0.21	0.01	1.7	0	0	0.02	0.46	0	1.88	0.1	0	0.01	2.82	0.18	0.69	0	0	0	-9.8	-19.36	-5.53	65.64	86.86	311.46	520.14	421.82	634.57	318.92	552.45	404.62	538.31
45.779	1	0.09	0.07	0.02	0.12	0.13	0.11	0.1	0.45	0.65	99.74	0.54	8.22	88.18	6.41	0.58	0.1	0.33	3.48	0.08	0.02	0.05	0	0	0.19	0.65	1.75	0.45	7.84	6.42	0.02	0.01	13.44	0	0	0	-1.11	-11.95	-4.23	70.78	113.13	1200.57	529.54	1373.76	711.39	1225.69	571.04	1338.79	568.53
45.812	0	0.12	0.18	0.03	0.13	0.03	0.12	0.06	0.66	0.02	99.63	0.33	0	62.15	0.01	0	0.28	0.02	0.17	0.02	1.46	0	0	0.02	0.36	0	1.96	0.12	0	0.01	2.56	0.24	0.66	0	0	0	-8.43	-19.52	-7.98	64.48	92.11	314.45	507.91	430.02	625.75	319.95	544.22	410.52	527.43
45.812	1	0.09	0.07	0.02	0.12	0.13	0.11	0.09	0.41	0.49	99.74	0.49	7.98	84.01	6.22	0.42	0.08	0.28	4.18	0.05	0.02	0.04	0	0	0.19	0.49	2.18	0.41	6.04	5.1	0.02	0	12.87	0	0	0	-4.18	-13.71	-3.89	69	112.1	1197.14	528.2	1374.56	714.35	1225.17	569.02	1337.26	567.8
45.845	0	0.12	0.19	0.02	0.13	0.03	0.13	0.06	0.62	0.02	99.63	0.33	0	55.96	0.01	0	0.28	0.02	0.09	0.02	0.76	0	0	0.02	0.28	0	1.8	0.15	0	0.01	2.43	0.77	0.62	0	0	0	-9.89	-20.8	-7.48	67.15	85.2	315.5	503.58	429.8	622.4	324.65	537.81	408.29	521.59
45.845	1	0.09	0.08	0.02	0.14	0.12	0.13	0.1	0.28	0.53	99.72	0.45	6.51	76.38	9.37	0.39	0.08	0.2	3.81	0.05	0.03	0.03	0	0	0.16	0.53	1.97	0.28	6.54	4.81	0.02	0.02	12.23	0	0	0	-5.6	-16.13	-3.4	68.73	113.57	1192.71	521.09	1373.97	711.49	1222.22	562.23	1335.78	560.85
45.879	0	0.13	0.19	0.02	0.13	0.03	0.13	0.06	0.56	0.03	99.63	0.33	0	31.5	0.01	0	0.43	0.01	0.07	0.02	0.7	0	0	0.03	0.31	0	1.21	0.19	0	0.01	3.18	0.59	0.56	0	0	0	-10.8	-25.88	-9.97	69.06	80.63	323.01	493.9	440.43	615.69	334.51	529.4	413.31	512.33
45.879	1	0.08	0.08	0.02	0.14	0.12	0.14	0.1	0.3	0.39	99.72	0.44	6.33	47.79	10.16	0.38	0.07	0.13	4.35	0.04	0.05	0.03	0	0	0.16	0.39	1.79	0.3	6.21	3.72	0.02	0.06	12.01	0	0	0	-0.2	-22.44	-4.36	69.27	109.86	1193.14	506.83	1375.14	699.02	1223.9	549.51	1333.75	548.16
45.912	0	0.13	0.19	0.02	0.13	0.03	0.13	0.06	0.6	0.03	99.63	0.33	0	70	0.01	0	0.55	0.01	0.08	0.02	0.97	0	0	0.03	0.31	0	1.02	0.19	0	0	3.44	0.59	0.6	0	0	0	-3.96	-17.76	-8.97	68.39	83.71	325.18	488.1	445.77	612.62	336.97	522.56	419.95	511.52
45.912	1	0.08	0.08	0.02	0.16	0.13	0.16	0.11	0.21	0.41	99.68	0.44	6.36	71.74	13.05	0.5	0.06	0.09	5.8	0.03	0.08	0.01	0	0	0.16	0.41	1.28	0.21	7.36	2.97	0.02	4.91	12.03	0	0	0	-0.68	-17.34	-2.88	70.22	111.51	1194.85	497.41	1376.01	689.74	1225.85	539.41	1337.35	537.74
45.945	0	0.13	0.19	0.03	0.13	0.03	0.13	0.06	0.62	0.04	99.63	0.33	0	62.42	0.01	0	0.6	0.01	0.1	0.01	0.88	0	0	0.04	0.52	0	1.02	0.23	0	0.01	3.93	3.94	0.62	0	0	0	-1.77	-19.46	-10.63	69.37	79.77	329.56	480.92	454	610.48	344.44	516.56	423.39	505.1
45.945	1	0.08	0.08	0.02	0.19	0.13	0.2	0.13	0.21	0.42	99.6	0.53	5.54	71.62	17.81	0.68	0.06	0.06	6.68	0.04	0.09	0.01	0	0	0.18	0.42	0.77	0.21	8.78	2.88	0.01	39.35	11.86	0	0	0	7.88	-17.37	-4.83	72.42	115.64	1196.59	483.26	1379.9	678.7	1224.66	529.99	1340.22	525.48
45.979	0	0.13	0.19	0.03	0.13	0.03	0.13	0.06	0.7	0.05	99.63	0.33	0	51.52	0.02	0	0.85	0.01	0.15	0.01	0.88	0	0	0.05	0.85	0	0.96	0.31	0	0	4.19	3.19	0.7	0	0	0	-6.28	-21.7	-9.6	70.2	80.16	333.51	477.85	457.56	608.06	348.8	513.41	427.69	499.17
45.979	1	0.07	0.09	0.01	0.29	0.13	0.35	0.2	0.48	0.49	99.31	1.17	2.52	48.11	28.38	0.95	0.05	0.05	8.51	0.07	0.1	0	0	0	0.23	0.49	0.45	0.48	9.56	2.02	0.01	30.25	10.47	0	0	0	3.7	-22.38	-5.52	71.08	104.22	1201.5	480.37	1380.44	670.42	1232.81	523.71	1337.01	521.48
46.012	0	0.13	0.19	0.03	0.13	0.03	0.13	0.06	0.77	0.05	99.63	0.33	0	47.03	0.02	0	0.79	0.01	0.27	0.01	0.86	0	0	0.05	1.42	0	0.84	0.48	0	0	4.21	3.17	0.77	0	0	0	-6.96	-22.6	-9.42	71.33	76.52	335.87	476.07	458.65	605.23	352.62	510.15	428.08	497.49
46.012	1	0.06	0.09	0.01	0.46	0.13	0.63	0.34	0.54	0.56	98.75	3.19	0	57.63	40.63	1.34	0.06	0.05	10.84	0.14	0.14	0	0	0	0.24	0.56	0.23	0.54	10.22	1.99	0.01	14.8	9.6	0	0	0	8.25	-20.46	-6.61	72.34	104.95	1204.7	473.42	1382.88	662.2	1234.36	517.78	1339.3	516.59
46.045	0	0.13	0.18	0.03	0.13	0.03	0.13	0.06	0.92	0.05	99.63	0.33	0	65.7	0.02	0	0.79	0.01	0.47	0.01	0.7	0	0	0.05	2.26	0	0.8	1.91	0	0.01	3.86	2.18	0.92	0	0	0	-2.81	-18.75	-9.71	70.16	79.36	337.88	469.51	464.35	601.54	354.52	504.08	433.31	494.57
46.045	1	0.05	0.09	0.01	0.77	0.14	1.28	0.65	0.66	0.62	97.44	9.55	0	57.57	55.86	1.67	0.06	0.04	13.26	0.28	0.13	0	0	0	0.3	0.62	0.13	0.66	9.49	1.72	0.01	0.7	9.08	0	0	0	6.3	-20.47	-6.2	71.35	109.15	1204.27	468.04	1383.17	657.37	1232.31	513.13	1341.41	509.92
46.079	0	0.13	0.18	0.03	0.12	0.03	0.13	0.06	1.31	0.04	99.64	0.33	0	63.26	0.03	0	0.68	0.01	0.79	0.01	0.7	0	0	0.04	3.26	0	0.83	3.92	0	0.01	3.12	1.97	1.31	0	0	0	-5.25	-19.28	-10.84	70.91	76.16	337.77	467.69	463.97	601.05	355.87	503.36	430.72	489.27
46.079	1	0.04	0.09	0.01	1.07	0.16	1.82	0.94	0.68	0.61	96.35	17.5	0	59.15	63.48	3.04	0.06	0.03	15.96	0.43	0.15	0	0	0	0.4	0.61	0.11	0.68	10.56	1.54	0.02	0.25	8.78	0	0	0	3.78	-20.15	-7.27	70.28	108.4	1203.76	461.66	1387.52	654.53	1233.67	506.54	1342.07	505.5
46.112	0	0.14	0.17	0.03	0.12	0.03	0.13	0.06	1.51	0.04	99.65	0.33	0	48.71	0.04	0	0.59	0.01	1.37	0.01	0.74	0	0	0.04	3.93	0	0.83	4.83	0	0.01	3.34	1.61	1.51	0	0	0	-6	-22.26	-9.58	71.08	75.8	339.57	467.96	461.93	597.47	356.59	502.54	431.09	488.54
46.112	1	0.04	0.09	0.01	1	0.2	1.61	0.88	0.69	0.69	96.77	15.12	0	47.88	60.78	4.05	0.07	0.02	18.85	0.57	0.14	0	0	0	0.64	0.69	0.11	0.69	11.08	1.69	0.02	0.04	9.38	0	0	0	0.1	-22.42	-6.93	69.4	101.84	1205.53	459.08	1390.35	655.29	1239.92	503.62	1341.68	499.45
46.146	0	0.13	0.17	0.03	0.12	0.03	0.13	0.06	1.8	0.04	99.66	0.33	0	61.15	0.04	0	0.38	0.01	1.38	0.01	0.59	0	0	0.04	4.1	0	1.04	3	0	0.01	3.87	0.36	1.8	0	0	0	-0.81	-19.73	-10.73	69.68	76.38	340.55	466.92	460.64	592.87	355.34	501.94	430.68	489.37
46.146	1	0.04	0.09	0.01	1.23	0.18	1.78	1.05	0.82	0.59	96.45	20.15	0	39.02	62.66	5.84	0.08	0.02	19.4	0.88	0.19	0.01	0	0.01	0.74	0.59	0.08	0.82	13.53	2.33	0.02	0.02	8.29	0	0	0	3.18	-24.23	-8.28	69.27	104.79	1205.92	456.92	1394.25	656.61	1239.08	504.39	1343.73	498.8
46.179	0	0.13	0.17	0.03	0.12	0.03	0.14	0.06	1.84	0.05	99.66	0.33	0	45.63	0.03	0	0.28	0.01	1.41	0.01	0.66	0	0	0.05	7.12	0	1.42	4.15	0	0.01	4.49	0.31	1.84	0	0	0	-1.15	-22.88	-11.89	69.44	74.67	341.55	464.96	459.67	588.35	355.59	500.44	428.99	486.76
46.179	1	0.05	0.09	0.01	1.3	0.14	1.64	1.07	1.07	0.66	96.72	22.54	0	53.68	61.42	6.63	0.11	0.03	15.82	1.71	0.3	0.01	0	0.01	1.07	0.66	0.06	0.66	16.55	3.27	0.02	0.03	7.77	0	0	0	1.94	-21.26	-8.25	69.28	107.36	1207.09	456.48	1395.95	656.68	1239.33	504.48	1346.45	497.3
46.212	0	0.14	0.17	0.03	0.12	0.03	0.15	0.06	1.92	0.06	99.66	0.33	0	56.21	0.02	0	0.22	0	1.37	0.01	0.9	0.01	0	0.06	10.31	0	1.92	5.28	0	0.01	6.01	0.37	1.92	0	0	0	5.45	-20.75	-14.21	69.07	74.76	341.28	465.29	458.2	587.35	353.65	503.48	426.6	487.12
46.212	1	0.06	0.09	0.01	1.05	0.12	1.15	0.82	1.42	0.69	97.69	15.17	0	41.82	54.53	6.72	0.12	0.03	11.92	2.78	0.5	0.03	0	0.01	1.42	0.69	0.06	0.73	17.39	3.71	0.02	0.01	8.04	0	0	0	7.04	-23.65	-9.11	69.66	106.44	1211	457.21	1399.48	656.87	1242.56	506.28	1348.85	500.64
46.246	0	0.15	0.17	0.04	0.12	0.03	0.16	0.06	1.91	0.08	99.66	0.33	0	60.55	0.02	0	0.18	0	1.19	0.01	1.24	0.01	0	0.08	15.23	0	2.79	8.73	0	0.01	10.06	0.11	1.91	0	0	0	1.08	-19.86	-14.35	69.14	73.58	339.58	469.18	453.37	588.33	351.53	506.85	422.63	487.92
46.246	1	0.07	0.09	0.02	1.14	0.1	1.1	0.83	1.59	1.04	97.71	20.84	0	22	53.99	6.85	0.21	0.04	9.46	4.55	0.94	0.08	0	0.02	1.59	1.04	0.07	0.5	22.74	4.2	0.01	0.01	8.05	0	0	0	8.04	-28.33	-13.08	69.01	100.53	1210.8	456.25	1403.87	659.46	1244.13	508.35	1344.43	501.45
46.279	0	0.16	0.17	0.04	0.12	0.03	0.17	0.06	1.94	0.09	99.67	0.33	0	68.02	0.01	0	0.18	0	1.17	0.01	1.49	0.02	0	0.09	18.5	0	3.29	11.42	0	0.01	11.27	0.12	1.94	0	0	0	4.95	-18.23	-14.14	68.31	76.3	335.05	471.25	449.78	589.75	345.51	509.09	420.09	492.97
46.279	1	0.08	0.09	0.02	1.09	0.1	0.93	0.77	1.81	1.29	97.81	20.71	0	23.06	50.95	7.32	0.24	0.06	8.24	5.46	1.45	0.22	0	0.02	1.81	1.29	0.07	0.35	25.68	4.97	0.01	0.01	8.42	0	0	0	12.82	-28.03	-13.46	70.06	97.67	1214.01	457.46	1407.82	663.4	1249.2	510.58	1346.65	504.08
46.312	0	0.16	0.17	0.05	0.13	0.03	0.17	0.06	1.93	0.11	99.66	0.34	0	68.76	0.01	0	0.16	0	0.92	0.01	1.14	0.02	0	0.11	19.15	0	4.66	10.58	0	0.01	13.27	0.05	1.93	0	0	0	7.08	-18.05	-11.66	67.85	76.53	327.68	473.37	444.42	595.05	340.09	509.06	415.76	497.59
46.312	1	0.11	0.08	0.03	0.88	0.11	0.64	0.56	1.72	2.19	98.23	16.32	0	25.41	42.89	7	0.32	0.08	9.1	6.73	1.64	0.43	0	0.02	1.72	2.19	0.09	0.33	30.1	5.93	0.01	0.45	9.09	0	0	0	11.21	-27.38	-14.44	69.95	98.89	1217.16	460.82	1408.12	661.81	1249.38	514.09	1347.98	506.37
46.346	0	0.15	0.16	0.04	0.12	0.03	0.16	0.06	2.66	0.13	99.68	0.33	0	61.08	0.01	0	0.11	0	0.8	0.01	0.72	0.01	0	0.13	16.79	0	5.59	7.49	0	0.02	16.67	0.02	2.66	0	0	0	10.1	-19.75	-12.17	68.21	76.35	325.48	474.4	442.3	595.92	337.58	510.72	413.12	499.68
46.346	1	0.13	0.08	0.04	0.89	0.14	0.62	0.56	1.38	2.87	98.22	24.15	0	24.01	41.74	5.02	0.44	0.09	10.97	7.76	1.91	0.6	0	0.03	1.38	2.87	0.1	0.15	37.35	8.81	0.01	5.39	10.13	0	0	0	9.02	-27.76	-14.04	69.51	99.61	1216.03	460.59	1408.39	662.41	1248.77	513.06	1348.15	506.32
46.379	0	0.15	0.15	0.04	0.13	0.04	0.17	0.06	2.95	0.1	99.67	0.33	0	68.82	0	0	0.09	0	0.96	0.01	0.42	0.01	0	0.1	19.02	0	7.01	7.64	0	0.03	15.58	0.05	2.95	0	0	0	9.86	-18.04	-11.64	68.39	77.07	320.87	475.15	438.87	598.88	333.64	511.74	409.77	499.75
46.379	1	0.16	0.08	0.04	0.79	0.16	0.58	0.48	1.1	2.78	98.42	22.26	0.73	32.36	39.7	3.38	0.47	0.09	12.86	10.63	2.03	0.58	0	0.03	1.1	2.78	0.09	0.09	38.07	9.01	0.01	4.11	10.38	0	0	0	7.63	-25.69	-12.14	69.68	102.01	1216.36	462.01	1407.58	663.63	1249.02	513.16	1350.81	506.34
46.412	0	0.15	0.14	0.04	0.12	0.04	0.16	0.06	4.03	0.09	99.68	0.34	0	67.72	0	0	0.07	0	1.39	0.01	0.37	0.01	0	0.09	18.88	0	8.44	10.16	0	0.03	16.66	0.05	4.03	0	0	0	7.67	-18.3	-11.61	68.88	80.9	316.76	473.98	437.16	598.84	328.39	511.31	408.39	499.32
46.412	1	0.2	0.08	0.04	0.68	0.19	0.49	0.41	1.12	3.34	98.64	19.09	3.17	45.69	35.35	2.36	0.54	0.07	15.43	13.04	1.95	0.58	0	0.03	1.12	3.34	0.08	0.06	40.01	10.33	0.01	2.53	10.79	0	0	0	8.92	-22.86	-12.92	70.56	102.81	1217.38	464.81	1405.56	662.82	1247.69	516.64	1350.16	508.3
46.446	0	0.14	0.13	0.04	0.12	0.05	0.15	0.06	5.22	0.09	99.71	0.34	0	68.27	0	0	0.04	0	1.78	0.01	0.56	0.01	0	0.09	16.35	0	8.23	10.05	0	0.04	18.81	0.09	5.22	0	0	0	7.46	-18.17	-11.08	68.97	80.94	313.36	473.35	434.31	599.52	325.63	510.56	405.64	498.33
46.446	1	0.22	0.09	0.04	0.46	0.2	0.36	0.32	1.04	4	99.08	7.38	5.03	54.77	27.41	1.55	0.83	0.05	17.19	15.13	2.16	0.47	0	0.04	1.04	4	0.08	0.05	34.45	13.05	0.02	0.34	10.46	0	0	0	5.78	-21.04	-13.17	69.75	101.13	1217.44	465.53	1406.15	663.9	1249.02	516.37	1349.8	507.96
46.479	0	0.13	0.12	0.03	0.11	0.05	0.13	0.06	5.99	0.1	99.73	0.34	0	76.03	0	0	0.04	0	2.66	0.02	0.93	0.01	0	0.1	12.91	0	7.62	9.47	0	0.04	17.64	0.02	5.99	0	0	0	9.92	-16.23	-9.37	68.85	83.52	310.95	472.44	432.98	599.08	323.13	507.98	406.33	500.64
46.479	1	0.24	0.09	0.04	0.36	0.19	0.28	0.24	0.93	3.89	99.28	3.96	5.63	45.2	21.98	1.06	0.87	0.05	16.45	17.22	2.46	0.51	0	0.04	0.93	3.89	0.07	0.06	31.67	12.15	0.02	0.1	10.36	0	0	0	4.25	-22.96	-12.86	69.04	99.66	1217.39	466.33	1405.86	664.84	1249.87	516.64	1349.14	507.9
46.513	0	0.11	0.11	0.03	0.11	0.06	0.12	0.06	7.29	0.09	99.75	0.36	0	85.03	0	0	0.04	0	2.72	0.04	2.04	0.02	0	0.09	11.33	0	7.43	5.1	0	0.04	18.67	0.03	7.29	0	0	0	11.13	-13.32	-8.42	69.12	84.72	307.98	471.56	431.06	599.55	320.68	506.39	405.22	500.98
46.513	1	0.27	0.08	0.04	0.28	0.2	0.21	0.21	1.12	3.57	99.45	2.17	7.87	39.49	15.67	1.05	1.12	0.04	14.28	18.97	1.49	0.54	0	0.04	0.83	3.57	0.06	0.09	30.26	15.44	0.02	0.02	11.8	0	0	0	4.49	-24.13	-12.6	68.58	100.34	1216.5	465.99	1406.5	666.21	1249.42	516.56	1349.4	508.13
46.546	0	0.12	0.1	0.04	0.1	0.07	0.13	0.06	8.29	0.11	99.74	0.48	0	87.96	0	0	0.04	0	3.66	0.08	2.5	0.04	0	0.11	17.12	0	7.84	9.08	0	0.04	21.56	0.01	8.29	0	0	0	8.48	-12.06	-7.92	68.94	88.89	303.59	469.7	428.36	599.01	315.17	505.21	403.82	498.55
46.546	1	0.29	0.08	0.04	0.23	0.22	0.18	0.18	1.25	2.86	99.42	1.59	9.44	25.93	12.57	1.01	1.25	0.04	14.48	21.11	1.01	0.41	0	0.04	0.85	2.86	0.07	0.12	27.51	14.65	0.01	0.01	12.47	0	0	0	1.17	-27.25	-12.3	67.84	99.45	1216.08	465.05	1407.52	667.03	1250.28	515.5	1349.24	505.65
46.579	0	0.15	0.1	0.06	0.1	0.09	0.17	0.06	8.93	0.14	99.67	0.98	0	88.16	0.01	0	0.04	0	5.36	0.14	3.02	0.08	0	0.14	30.02	0	7.63	16.77	0	0.05	22.65	0.01	8.93	0	0	0	10.35	-11.96	-7.24	68.8	91.04	300.79	468.03	427.01	598.7	312.29	503.4	403.21	498.59
46.579	1	0.25	0.08	0.03	0.21	0.16	0.16	0.16	1.21	2.72	99.51	1.01	7.58	26.69	11.16	1.05	1.21	0.04	10.17	17.7	0.76	0.32	0	0.04	0.78	2.72	0.06	0.14	24.59	13.76	0.01	0.01	12.02	0	0	0	-2.19	-27.05	-10.41	67.31	104.93	1216.59	465.1	1408.27	667.78	1249.47	515.49	1353.68	503.23
46.613	0	0.2	0.09	0.09	0.1	0.1	0.21	0.06	9.6	0.19	99.59	2.76	0	90.34	0.01	0	0.05	0	5.7	0.25	3.21	0.1	0	0.19	43.3	0	6.83	29.82	0	0.05	23.02	0.01	9.6	0	0	0	11.11	-10.82	-6.42	68.88	91.16	299.16	467.24	426.71	599.62	311.84	501.72	402.97	499.23
46.613	1	0.23	0.09	0.03	0.2	0.12	0.15	0.14	1.66	2.36	99.55	0.71	5.42	12.56	9.14	1.12	1.66	0.05	7.14	14.85	0.69	0.42	0	0.03	0.9	2.36	0.06	0.17	21.71	12.63	0.01	0.02	11.01	0	0	0	-2.95	-31.7	-10.87	67.33	101.43	1216.54	462.57	1412.78	669.03	1252.63	512.2	1353.68	503.43
46.646	0	0.29	0.09	0.13	0.09	0.13	0.26	0.06	10.8	0.24	99.41	9.36	0	93.32	0.01	0	0.05	0	8.19	0.36	3.54	0.16	0	0.24	56.89	0	5.91	50.96	0	0.06	21.66	0.01	10.8	0	0	0	9.97	-8.82	-6.11	68.17	94.9	296.93	467.15	424.56	599.23	307.88	502.31	402.69	498.35
46.646	1	0.17	0.08	0.03	0.2	0.12	0.14	0.14	1.54	2.18	99.61	0.68	5.5	4.36	8.8	2.06	1.54	0.06	6.01	7.73	0.76	0.56	0	0.03	0.85	2.18	0.06	0.16	21.43	11.31	0.01	0.02	11.43	0	0	0	-4.14	-37.44	-10.59	67.19	92.51	1218.92	461.9	1414.38	670.61	1259.81	511.33	1351.56	499.42
46.679	0	0.31	0.08	0.19	0.09	0.14	0.3	0.06	12.06	0.26	99.37	19.16	0	84.75	0.02	0	0.07	0	7.66	0.5	4.21	0.15	0	0.26	67.76	0	5.31	52.57	0	0.06	21.86	0	12.06	0	0	0	10.22	-13.43	-5.56	68.51	93.39	295.14	466.58	424.26	601.17	307.94	501.48	401.27	498.14
46.679	1	0.14	0.08	0.03	0.21	0.1	0.14	0.14	1.69	2.12	99.58	0.71	3.93	3.34	9.54	2.88	1.69	0.09	3.81	3.74	0.97	0.59	0	0.03	0.8	2.12	0.08	0.13	21.26	9.62	0.01	0.01	11.12	0	0	0	-5.25	-38.83	-9.56	66.94	87.27	1225.08	463.53	1414.94	667.78	1267.23	510.92	1353.59	498.35
46.713	0	0.32	0.07	0.27	0.08	0.17	0.34	0.06	14.07	0.28	99.32	36.13	0	83.19	0.03	0	0.11	0	7.27	0.69	4.88	0.17	0	0.28	78.97	0	5.4	53.19	0	0.09	19.94	0	14.07	0	0	0	11.49	-14.01	-5.06	68.28	95.16	294.19	469.04	423.14	603.75	306.29	504.3	401.37	500.57
46.713	1	0.12	0.08	0.03	0.22	0.09	0.16	0.14	2.09	2.1	99.56	0.6	2.47	0.53	11.24	4.02	2.09	0.13	2.91	1.73	0.96	0.76	0	0.02	0.79	2.1	0.11	0.12	17.15	7.3	0.02	0.03	10.63	0	0	0	-6.4	-48.16	-9.74	66.66	79.19	1234.1	465.32	1419.38	665.22	1277.45	511.97	1355.4	498
46.746	0	0.41	0.07	0.37	0.08	0.18	0.4	0.06	14.3	0.33	99.18	54.68	-3.12	85	0.04	0	0.13	0	7.52	0.63	5.2	0.19	0	0.33	88.16	0	6.13	64.74	0	0.09	21.47	0	14.3	0	0	0	9.89	-13.33	-5.37	69.4	94.56	292.05	474.58	422.98	611	305.24	509.59	399.76	506.82
46.746	1	0.1	0.08	0.02	0.26	0.08	0.19	0.17	2.08	2.22	99.48	0.72	0.64	1	15.92	5.12	2.08	0.16	2.05	0.59	0.78	0.39	0	0.03	0.79	2.22	0.14	0.16	15.04	5.16	0.02	0.33	10.12	0	0	0	-1.31	-44.98	-8.77	66.68	70.05	1247.56	473.12	1418.36	659.28	1290.38	515.4	1359.76	505.68
46.78	0	0.38	0.06	0.39	0.08	0.18	0.41	0.06	15.94	0.33	99.19	58.02	-2.33	82.93	0.03	0	0.15	0	4.42	0.38	4.54	0.11	0	0.33	92.82	0	5.97	59.88	0	0.1	19.1	0	15.94	0	0	0	1.44	-14.1	-6.57	70.62	97.6	293.61	479.91	427.85	618.19	305.88	516.28	403.29	510.17
46.78	1	0.08	0.09	0.02	0.27	0.07	0.24	0.18	1.8	2.36	99.47	0.68	0	0.25	20.34	4.28	1.8	0.18	1.05	0.22	1.26	0.19	0	0.02	0.79	2.36	0.17	0.34	9.82	3.14	0.02	0.29	9.42	0	0	0	-1.91	-52	1.71	66.71	53.09	1246.38	480.26	1412.28	661.26	1303.03	518.35	1355.83	512.82
46.813	0	0.41	0.05	0.39	0.07	0.22	0.41	0.06	17.15	0.45	99.18	61.77	-2.51	86.05	0.03	0	0.19	0.01	5.16	0.34	4.25	0.13	0	0.45	94.15	0	5.33	67.15	0	0.1	20.44	0	17.15	0	0	0	9.72	-12.9	-5.39	69.07	96.96	295.07	486.29	427.37	624.8	307.69	522.85	404.48	517.23
46.846	0	0.4	0.06	0.42	0.08	0.17	0.45	0.06	15.16	0.48	99.1	62.53	-3.83	79.82	0.03	0	0.21	0.01	4.24	0.2	3.63	0.12	0	0.48	95.46	0	4.13	61	0	0.08	24.9	0	15.16	0	0	0	3.36	-15.12	-7.16	71.59	96.8	300.43	495.65	435.99	635.67	313.33	532.93	409.91	526.3
46.88	0	0.39	0.07	0.44	0.08	0.14	0.49	0.06	14.14	1	99.02	63.27	-4.29	81.62	0.03	0	0.35	0.01	3.13	0.14	3.11	0.1	0	1	96.97	0	4.13	54.07	0	0.07	33.73	0	14.14	0	0	0	5.66	-14.54	-6.29	71.16	95.77	301.19	503.12	436.32	644.27	315.17	540.18	410.69	533.42
46.913	0	0.49	0.06	0.43	0.08	0.18	0.52	0.06	14.91	1.49	98.97	69.27	-6.07	80.87	0.03	0	0.49	0.01	5.98	0.16	2.81	0.12	0	1.49	97.47	0	5.12	70.37	0	0.08	37.14	0	14.91	0	0	0	8.54	-14.79	-5.69	69.79	98.22	303.6	505.75	436.07	644.15	315.36	543.09	413.31	535.91
46.946	0	0.47	0.06	0.41	0.08	0.22	0.51	0.06	16.01	1.57	98.98	71.77	-3.8	83.43	0.03	0	0.48	0.01	7.38	0.14	2.38	0.11	0	1.57	97.57	0	6.55	69.45	0	0.09	36.14	0	16.01	0	0	0	9.06	-13.92	-5.91	68.9	97.08	303.96	504.95	436.08	642.81	316	541.93	412.87	535.58
46.98	0	0.47	0.06	0.4	0.08	0.23	0.56	0.06	15.5	1.79	98.89	74.35	-2.94	79.23	0.03	0	0.61	0.01	9.44	0.11	1.79	0.1	0	2.3	97.14	0	6.84	67.45	0	0.1	42.48	0	15.5	0	0	0	7.36	-15.31	-6.3	70.38	94.19	304.73	504.61	435.82	641.98	317.59	541.57	411.45	533.61
47.013	0	0.45	0.07	0.42	0.09	0.19	0.59	0.06	13.67	1.7	98.82	73.64	-3.53	87.14	0.03	0	0.65	0.01	9.12	0.08	1.7	0.12	0	2.31	97	0	5.44	60.48	0	0.1	43.61	0	13.67	0	0	0	-1.26	-12.43	-6.7	72.14	94.67	303.07	500.98	437.58	640.46	317.15	536.98	411.53	529.59
47.046	0	0.29	0.07	0.39	0.09	0.13	0.55	0.06	12.87	1.51	98.9	59.75	0	77.24	0.03	0	0.61	0.01	4.08	0.08	1.51	0.06	0	2.33	94.17	0	4.38	31.15	0	0.1	40.61	0	12.87	0	0	0	0.36	-15.89	-8.48	71.55	93.12	297.73	490.57	436.52	634.64	313.4	528.65	406.12	520.04
47.08	0	0.24	0.09	0.37	0.09	0.09	0.52	0.06	10.9	1.71	98.96	47.89	0	79.2	0.04	0	0.72	0.01	2.03	0.05	1.71	0.03	0	1.83	90.25	0	4.54	15.82	0	0.09	32.98	0	10.9	0	0	0	-0.52	-15.31	-7.48	71.57	94.54	290.87	482.83	433.76	631.78	308.49	520.61	402.76	513.36
47.113	0	0.25	0.09	0.3	0.09	0.09	0.45	0.06	10.98	1.55	99.1	35.45	0	75.11	0.06	0	0.72	0.01	1.92	0.09	2.26	0.02	0	1.55	83.62	0	5.02	22.65	0	0.08	27.41	0	10.98	0	0	0	-0.8	-16.48	-6.51	72.18	96.01	286.17	476.41	431.98	629.21	305.11	514.33	400.87	507.25
47.113	3	0.12	0.16	0.02	0.12	0.04	0.12	0.06	0.58	0.29	99.69	0.33	0	1.36	0.29	0.01	0.58	0.02	1.53	0.02	1.71	0.65	0	0.19	0.14	0.15	0.07	0.02	0.34	0.05	0.36	0	2.91	0	0		-29.77	-43.44	1.76	65.13	41.96	1303.83	532.69	1375.86	604.72	1319.91	554.21	1359.95	541.69
47.147	0	0.32	0.1	0.29	0.1	0.08	0.41	0.06	8.71	1.2	99.18	26.98	-3.9	72.71	0.07	0	0.9	0.01	2.93	0.11	4.61	0.01	0	1.2	76.33	0	5.48	40.76	0	0.07	27.18	0	8.71	0	0	0	1.35	-17.1	-6.95	72.03	96.26	280.29	468.53	428.91	624.48	300.1	507.42	396.13	500.71
47.147	3	0.12	0.18	0.03	0.12	0.03	0.13	0.06	0.87	0.61	99.65	0.33	0	0.32	0.31	0.01	0.87	0.01	0.9	0.01	2.03	0.21	0	0.61	0.1	0.51	0.03	0.01	0.36	0.25	0.55	0.08	1.48	0	0		-9.23	-50.72	0.57	71.11	31.72	1306.88	530.18	1373.76	600.85	1324.4	548.16	1355.48	541.78
47.18	0	0.39	0.11	0.3	0.1	0.07	0.41	0.06	7.76	1.18	99.17	26.92	-7.95	84.56	0.07	0	0.79	0.02	3.25	0.08	4.98	0.01	0	1.18	75.93	0	5.1	54.23	0	0.05	23.25	0	7.76	0	0	0	-2.21	-13.5	-6.64	72.04	96.47	273.88	462.56	424.63	620.96	295.06	501.07	391.26	493.82
47.213	0	0.55	0.11	0.31	0.1	0.07	0.43	0.06	7.19	1.2	98.9	28.09	-13.36	59.8	0.1	0	0.8	0.03	3.78	0.05	5.16	0.01	0	1.2	76.48	0	5.45	75.04	0	0.05	18.71	0	7.19	0	0	0	-3.42	-20.01	-4.97	72.69	96.47	271.29	459.1	422.19	617.39	293.49	495.72	389.87	491.65
47.247	0	0.61	0.12	0.37	0.11	0.06	0.46	0.06	6.14	1.08	98.77	34.65	-16.58	67.46	0.13	0	0.69	0.06	3.49	0.05	5.79	0.01	0	1.08	79.64	0	6.78	79.3	0	0.03	12.39	0	6.14	0	0	0	-0.19	-18.35	-5.03	72.41	95.79	267.37	454.62	419.35	614.75	290.49	491.72	386.22	488.3
47.28	0	0.59	0.12	0.3	0.11	0.06	0.42	0.06	6.24	1.08	98.82	32.31	-14.81	79.11	0.13	0	0.65	0.09	3.48	0.05	5.13	0.02	0	1.08	74.08	0	8.25	79	0	0.03	9.75	0	6.24	0	0	0	-1.75	-15.34	-3.28	71.88	100.1	265.32	451.35	417.73	612.25	287.8	487.92	387.85	484.5
47.313	0	0.47	0.12	0.29	0.11	0.06	0.41	0.06	7.02	0.94	99.07	24.86	-10.38	75.62	0.16	0	0.56	0.13	3.51	0.06	4.55	0.02	0	0.94	75.02	0	9.63	64.27	0	0.03	6.35	0	7.02	0	0	0	0.91	-16.34	-3.44	71.5	99.18	263.46	448.46	416	610.18	286.35	485.65	385.46	481.99
47.347	0	0.38	0.1	0.25	0.1	0.09	0.37	0.06	8.79	0.77	99.24	22.33	-4.82	90.59	0.17	0	0.43	0.15	5.41	0.06	4.34	0.02	0	0.77	72.42	0	9.18	56.29	0	0.04	3.22	0	8.79	0	0	0	5.43	-10.68	-5.47	70.28	99.9	261.38	446.9	414.34	608.34	282.64	485.84	382.48	482.08
47.38	0	0.3	0.1	0.19	0.1	0.09	0.33	0.06	8.9	0.67	99.35	13.19	-0.19	85.86	0.13	0	0.37	0.1	4.88	0.05	3.6	0.01	0	0.67	65	0	9.1	44.79	0	0.03	2.77	0	8.9	0	0	0	3.78	-12.98	-6.4	70.46	102.05	260.67	446.5	413.83	606.3	280.01	485.79	382	482.27
47.413	0	0.24	0.09	0.13	0.1	0.1	0.27	0.06	10.35	0.55	99.46	7.23	0	88.34	0.09	0	0.36	0.07	4.56	0.04	2.91	0.01	0	0.55	57.03	0	7.61	36.37	0	0.03	1.75	0	10.35	0	0	0	4.72	-11.87	-8.93	70.62	98.05	263.57	451.75	410.5	604.23	280.2	492.19	377.98	484.86
47.447	0	0.29	0.1	0.09	0.1	0.08	0.23	0.06	8.52	0.4	99.43	3.94	0	84.39	0.1	0	0.3	0.04	4.1	0.03	1.88	0.01	0	0.4	45.46	0	7.9	49.49	0	0.02	0.94	0	8.52	0	0	0	6.04	-13.56	-6.97	71.23	103.35	264.32	460.39	410.31	612.67	279	501.14	382.02	492.86
47.48	0	0.23	0.1	0.05	0.1	0.07	0.18	0.06	8.31	0.36	99.54	1.76	0	87.71	0.08	0	0.31	0.02	1.95	0.03	1.14	0.01	0	0.36	30.58	0	5.93	41.34	0	0.02	0.89	0	8.31	0	0	0	2.92	-12.17	-5.7	70.64	104.55	265.9	466.24	408.94	615.81	279.59	505.82	383.72	496.45
47.514	0	0.22	0.1	0.04	0.1	0.07	0.14	0.06	9.02	0.27	99.57	2.13	0	88.17	0.06	0	0.3	0.01	1.35	0.03	0.64	0.01	0	0.27	19.99	0	4.33	44.36	0	0.02	0.45	0	9.02	0	0	0	8.34	-11.96	-7.84	69.87	104.22	271.69	469.3	414.46	617.45	283.69	511.11	387.42	501.1
47.547	0	0.18	0.1	0.03	0.1	0.07	0.12	0.06	9.38	0.26	99.65	1.11	0	94.57	0.04	0	0.27	0	1.27	0.04	0.5	0.01	0	0.26	12.82	0	3.6	35.84	0	0.02	0.36	0	9.38	0	0	0	5.58	-7.71	-6.26	69.61	106.08	274.76	475.24	414.1	620.46	285.52	515.71	391	504.47
47.58	0	0.14	0.1	0.03	0.1	0.07	0.11	0.06	9.46	0.25	99.72	0.44	0	90.61	0.03	0	0.23	0	1.32	0.06	0.43	0.01	0	0.25	10.03	0	3.99	22.63	0	0.02	0.37	0	9.46	0	0	0	10.54	-10.66	-7.64	69.38	103.99	279.02	476.28	417.72	620.62	289.42	518.17	392.77	506.67
47.614	0	0.13	0.09	0.02	0.1	0.08	0.11	0.06	9.98	0.25	99.74	0.38	0	86.76	0.02	0	0.18	0	2.04	0.07	0.48	0.02	0	0.25	8.33	0	3.73	20.18	0	0.03	0.36	0	9.98	0	0	0	9.83	-12.6	-7.68	69.15	102.77	284.26	476.34	423.59	621.35	295.52	517.84	397.74	507.18
47.647	0	0.13	0.09	0.02	0.09	0.09	0.11	0.06	10.48	0.25	99.74	0.4	0	90.24	0.01	0	0.14	0	2.47	0.1	0.36	0.02	0	0.25	8.01	0	3.97	20.41	0	0.03	0.37	0	10.48	0	0	0	1.41	-10.88	-7.7	69.74	106.15	285.31	477.23	424.87	620.78	294.93	518.53	400.3	505.73
47.68	0	0.14	0.08	0.02	0.09	0.11	0.11	0.06	11.64	0.27	99.71	0.83	0	91.39	0.01	0	0.09	0	3.63	0.11	0.39	0.03	0	0.27	8.62	0	5.64	29.39	0	0.04	0.36	0	11.64	0	0	0	0.8	-10.19	-6.49	69.47	105.54	285.04	478	423.75	621.71	295.56	517.92	400.43	506.06
47.714	0	0.16	0.07	0.02	0.08	0.14	0.1	0.06	14.42	0.26	99.68	2.38	0	90.87	0.01	0	0.06	0	3.28	0.14	0.33	0.03	0	0.26	8.05	0	5.58	43.81	0	0.06	0.31	0	14.42	0	0	0	-1.37	-10.51	-6.54	69.2	103.28	285.03	476.97	424.02	621.08	296.88	516.06	399.54	504.75
47.747	0	0.18	0.07	0.02	0.08	0.14	0.1	0.06	14.44	0.25	99.65	3.21	0	86.68	0	0	0.05	0	2.56	0.16	0.25	0.02	0	0.28	8.96	0	6.06	48.37	0	0.06	0.29	0	14.44	0	0	0	-0.75	-12.63	-6.74	69.47	101.78	284.88	475.33	423.95	619.94	297.4	514.62	398.52	503.02
47.781	0	0.17	0.06	0.02	0.08	0.17	0.09	0.06	16.35	0.23	99.65	3.81	0	87.51	0	0	0.03	0	2.16	0.15	0.44	0.01	0	0.23	10.45	0	7.81	51	0	0.08	0.29	0	16.35	0	0	0	-2.04	-12.26	-8.44	70.04	101.01	283.37	474.4	424.51	620.07	296.06	514.83	396.29	502.37
47.814	0	0.17	0.06	0.02	0.09	0.15	0.1	0.06	15.52	0.23	99.65	2.79	0	86.11	0	0	0.03	0	2.15	0.15	0.65	0.01	0	0.23	15.06	0	9.72	47.01	0	0.08	0.31	0.01	15.52	0	0	0	-2.52	-12.88	-8.79	70.57	102.5	281.77	473.55	424.72	620.62	294.21	514.8	395.9	501.86
47.847	0	0.17	0.06	0.03	0.09	0.16	0.11	0.06	15.63	0.25	99.66	2.12	0	88.89	0.01	0	0.03	0	2.6	0.12	1.17	0.01	0	0.25	20.64	0	12.3	43.06	0	0.07	0.32	0.15	15.63	0	0	0	-1.09	-11.6	-8.52	70.06	102.29	279.09	473.2	421.99	621.02	291.93	514.53	393.36	501.31
47.881	0	0.15	0.06	0.03	0.09	0.15	0.11	0.06	14.83	0.23	99.7	1.31	0	90.32	0.01	0	0.02	0	2.72	0.12	1.54	0	0	0.23	16.05	0	13.27	36.74	0	0.08	0.27	1	14.83	0	0	0	1.55	-10.83	-7.22	69.56	100.91	277.16	473.77	418.18	620.38	290.73	513.23	391.14	503.21
47.914	0	0.13	0.07	0.02	0.09	0.14	0.1	0.06	14.38	0.22	99.72	0.75	0.91	90.36	0.01	0	0.02	0	2.53	0.1	1.04	0	0	0.22	13.04	0	12.64	29.16	0	0.08	0.25	2.89	14.38	0	0	0	0.93	-10.81	-6.13	69.82	102.12	277.08	477.38	414.69	620.93	289.22	516.26	390.72	505.06
47.947	0	0.12	0.07	0.02	0.09	0.13	0.1	0.06	14.06	0.2	99.74	0.59	2.16	89.19	0.01	0	0.02	0	2.37	0.1	0.76	0	0	0.2	9.76	0	10.82	25.22	0	0.08	0.26	2.09	14.06	0	0	0	4.26	-11.45	-8.19	69.69	98.35	277.1	480.07	412.68	620.99	288.77	520.09	386.36	507.9
47.981	0	0.1	0.06	0.02	0.09	0.14	0.09	0.06	10.82	0.18	99.73	0.64	6.18	93.68	0.01	0	0.02	0	1.67	0.08	0.75	0	0	0.18	6.99	0	9.84	10.82	0	0.08	0.26	1.45	14.69	0	0	0	7.79	-8.52	-9.23	70.91	95.41	275.94	488.34	408.72	627.15	287.39	529.14	381.73	514.87
48.014	0	0.09	0.07	0.02	0.09	0.11	0.09	0.06	5.63	0.16	99.77	0.54	6.06	92.24	0.01	0	0.02	0	1.11	0.06	0.99	0.01	0	0.16	5.03	0	10.2	5.63	0	0.06	0.26	0.95	13.47	0	0	0	6.93	-9.62	-8.15	71.21	93.95	274.02	498.79	403.26	634.47	285.29	538.04	378.22	524.25
48.047	0	0.09	0.08	0.02	0.09	0.1	0.09	0.06	3.36	0.17	99.8	0.47	5.85	84.89	0.01	0	0.02	0	0.7	0.05	1.41	0.02	0	0.17	3.36	0	7	1.68	0	0.05	0.26	0.73	12.48	0	0	0	5.09	-13.37	-9.91	71.37	92.53	271.6	509.17	398.78	641.35	281.42	549.44	372.57	533.49
48.081	0	0.09	0.08	0.02	0.09	0.09	0.09	0.06	1.99	0.17	99.81	0.44	5.51	90.16	0.01	0	0.02	0	0.54	0.06	1.94	0.02	0	0.17	1.99	0	5.38	0.97	0	0.04	0.28	0.26	12.02	0	0	0	11.47	-10.92	-10.4	68.78	89.67	271	514.17	395.36	643.78	280.72	554.14	369.21	539.65
48.114	0	0.08	0.08	0.02	0.09	0.1	0.08	0.06	1.49	0.15	99.8	0.47	6.13	81.29	0.01	0	0.03	0	0.59	0.06	2	0.01	0	0.15	1.49	0	3.96	0.89	0	0.04	0.32	0.13	12.49	0	0	0	2.79	-14.65	-10.96	70.2	87.88	269.41	520.6	392.02	648.63	279.3	560.66	365.1	541.66
48.148	0	0.09	0.08	0.02	0.09	0.09	0.09	0.06	1.96	0.14	99.82	0.4	4.7	54.94	0.01	0	0.03	0	0.88	0.06	2.01	0	0	0.14	1.89	0	3.6	1.96	0	0.02	0.36	0.09	11.32	0	0	0	-2.75	-21.01	-9.61	70.15	87.52	267.62	519.4	391.68	648.86	278.84	557.85	364.65	540.65
48.181	0	0.09	0.09	0.02	0.09	0.08	0.09	0.06	2.24	0.11	99.82	0.34	3.69	74.53	0.01	0	0.04	0	0.76	0.06	1.7	0	0	0.11	1.76	0	3.34	2.24	0	0.02	0.34	0.12	10.32	0	0	0	1.32	-16.63	-8.98	69.75	92.45	266.04	516.29	391.14	646.29	275.44	555.47	366.45	539.26
48.214	0	0.09	0.09	0.02	0.09	0.07	0.09	0.06	1.59	0.1	99.81	0.33	3.39	70.74	0	0	0.04	0	0.69	0.05	1.8	0.01	0	0.1	1.59	0	2.89	1.1	0	0.01	0.37	0.28	9.84	0	0	0	-0.17	-17.59	-12.2	70.62	88.92	268.65	506.97	397.97	640.83	280.11	548.38	367.09	529.89
48.248	0	0.1	0.1	0.02	0.1	0.06	0.1	0.06	1.57	0.07	99.79	0.33	1.8	54.39	0	0	0.07	0	0.46	0.05	1.68	0.01	0	0.07	1.57	0	3.05	1.16	0	0.01	0.5	0.4	8.39	0	0	0	1.65	-21.12	-13.33	70.79	89.12	268.53	494.41	404.36	634.93	281.94	537.78	369.23	519.84
48.281	0	0.1	0.1	0.02	0.1	0.06	0.1	0.06	2.7	0.07	99.79	0.33	1.24	60.66	0.01	0	0.07	0	0.47	0.06	1.7	0.02	0	0.07	2.7	0	2.98	1.67	0	0.01	0.64	0.69	8.2	0	0	0	-0.89	-19.84	-13.27	71.78	88.09	269.92	489.33	406.42	632.37	284.9	532.96	370.45	511.96
48.314	0	0.11	0.11	0.02	0.1	0.05	0.11	0.06	5.23	0.07	99.77	0.33	0	61.67	0.01	0	0.07	0	0.52	0.07	1.88	0.02	0	0.07	5.23	0	3.54	2.4	0	0.01	0.83	0.82	7.11	0	0	0	0.87	-19.62	-12.54	71.79	90.57	271.14	480.88	411.87	628.44	286.96	524.87	375.48	505.73
48.348	0	0.12	0.13	0.03	0.11	0.05	0.12	0.06	5.6	0.06	99.75	0.33	0	58.11	0.01	0	0.08	0	0.51	0.05	1.49	0.01	0	0.06	9.59	0	3.59	6.64	0	0.01	0.98	0.24	5.6	0	0	0	1.59	-20.36	-11.93	72.01	88.42	271.88	475.77	413.91	625.62	289.84	518.7	376.6	501.65
48.381	0	0.13	0.13	0.03	0.11	0.04	0.14	0.06	4.93	0.06	99.73	0.33	0	60.81	0.01	0	0.08	0	0.56	0.04	1.22	0	0	0.06	12.76	0	3.02	7.13	0	0.01	1.18	0.39	4.93	0	0	0	-0.09	-19.8	-11.87	72.03	90.53	272.07	470.53	416.05	622.17	289.89	514.05	378.62	496.07
48.414	0	0.15	0.15	0.04	0.11	0.04	0.16	0.06	4.08	0.08	99.68	0.36	0	56.17	0.01	0	0.09	0	0.55	0.03	0.99	0	0	0.08	20.32	0	2.69	7.57	0	0.01	1.91	0.32	4.08	0.67	0	0	-0.17	-20.76	-12.29	72.11	88.73	273.56	467.6	416.82	618.93	291.87	511.26	378.57	492.42
48.448	0	0.16	0.18	0.06	0.12	0.04	0.2	0.06	3.27	0.08	99.6	0.73	0	54.52	0.01	0	0.08	0	0.6	0.03	0.88	0	0	0.08	30.3	0	2.27	6.65	0	0.01	3.17	0.33	3.27	1.61	0	0	-0.74	-21.09	-10.96	72.24	88.32	274.7	467.04	416.51	617.71	293.45	509.5	379.85	491.19
48.481	0	0.17	0.19	0.09	0.12	0.04	0.24	0.06	3.08	0.07	99.52	1.5	0	59.97	0.02	0	0.07	0	0.82	0.02	0.7	0	0	0.07	40.45	0	1.77	5.88	0	0.01	3.71	0.24	3.08	2.11	0	0	-2.28	-19.98	-10.2	71.73	89.4	274.27	465.58	415.65	614.8	292.51	506.62	380.46	490.62
48.515	0	0.18	0.2	0.1	0.12	0.04	0.27	0.06	2.74	0.07	99.46	2.26	0	56.48	0.02	0	0.06	0	1.27	0.02	0.62	0	0	0.07	45.21	0	1.26	6.22	0	0.01	6.15	1.08	2.74	2.14	0	0	-0.93	-20.7	-11.11	70.86	90.27	275.34	464.73	415.05	610.78	291.46	506.38	380.34	490.57
48.548	0	0.17	0.19	0.08	0.12	0.03	0.24	0.06	2.65	0.06	99.53	1.3	0	65.74	0.02	0	0.05	0	1.1	0.03	0.58	0	0	0.06	38.24	0	1.13	5.72	0	0.02	8.01	0.68	2.65	1.74	0	0	8.65	-18.74	-10.77	69.1	90.65	277.74	469.19	412.16	610.41	291.31	511.36	380.67	496.12
48.581	0	0.15	0.19	0.05	0.12	0.03	0.19	0.06	2.7	0.06	99.62	0.51	0	78.49	0.02	0	0.05	0	0.83	0.03	0.52	0	0	0.06	25.33	0	1.07	3.6	0	0.02	8.01	0.47	2.7	1.78	0	0	8.5	-15.53	-10.4	68.14	89	279.19	474.38	407.93	609.91	291.45	515.21	379	499.22
48.615	0	0.14	0.21	0.04	0.12	0.03	0.16	0.06	2.19	0.06	99.59	0.33	0	84.01	0.01	0	0.04	0	0.55	0.04	0.74	0	0	0.06	18.25	0	1.26	1.85	0	0.02	10.39	1.23	2.19	2.13	0	0	2.33	-13.7	-10.37	67.99	89.03	277.68	482	403.08	613.34	288.62	521.94	375.77	503.73
48.648	0	0.13	0.2	0.04	0.12	0.03	0.15	0.06	2.22	0.06	99.6	0.33	0	81.36	0.01	0	0.05	0	0.38	0.05	1.07	0	0	0.06	14.9	0	1.44	1.16	0	0.03	10.82	1.03	2.22	1.84	0	0	2.22	-14.63	-9.07	67.19	89.99	273.82	490.23	396.57	618.3	283.52	528.69	372.05	512.52
48.681	0	0.13	0.2	0.04	0.12	0.03	0.14	0.06	2.09	0.07	99.6	0.33	0	81.17	0.01	0	0.06	0	0.32	0.06	2.1	0.01	0	0.07	12.08	0	1.89	1.32	0	0.02	14.32	0.5	2.09	1.73	0	0	3.55	-14.69	-8.18	64.38	90.42	272.07	495.06	392.01	621.01	280.87	533.28	369.65	516.14
48.715	0	0.13	0.2	0.04	0.12	0.03	0.14	0.06	1.85	0.09	99.6	0.51	0	79.63	0.01	0	0.06	0	0.38	0.08	3.17	0.01	0	0.09	11.21	0	2.45	1.54	0	0.03	23.04	0.56	1.85	1.61	0	0	-3.53	-15.18	-7.44	64.16	89.35	265.43	504.19	383.21	627.21	274.21	540.28	362.03	523.82
48.748	0	0.13	0.19	0.04	0.12	0.03	0.14	0.06	1.9	0.08	99.63	0.68	0	76.9	0.01	0	0.08	0	0.45	0.13	4.69	0.01	0	0.08	10.56	0	3.8	2.17	0	0.03	25.52	0.7	1.9	1.01	0	0	-1.3	-15.99	-7.23	63.06	90.56	261.12	505.56	379.56	628.23	269.36	541.18	358.92	527.76
48.782	0	0.13	0.19	0.04	0.12	0.03	0.14	0.06	1.89	0.09	99.62	0.91	0	83.83	0.01	0	0.1	0	0.73	0.21	5.6	0.02	0	0.09	11.72	0	5.31	2.23	0	0.03	28.74	0.33	1.89	1.08	0	0	0.72	-13.77	-6.58	62.13	90.89	258.14	506.56	376.93	630.43	266.89	541.99	356.85	529.01
48.815	0	0.13	0.18	0.05	0.12	0.03	0.14	0.06	2.06	0.11	99.64	0.75	0	81.73	0.01	0	0.11	0	0.87	0.27	6.17	0.01	0	0.11	12.78	0	6.98	3.44	0	0.02	25.46	0.09	2.06	0.73	0	0	4.36	-14.51	-6.03	61.88	92.03	254.91	505.72	374.51	630.86	263.71	541.36	354.97	529.51
48.848	0	0.13	0.17	0.05	0.12	0.03	0.14	0.06	2.33	0.12	99.66	0.71	0	76.12	0.01	0	0.11	0	1.04	0.29	7.48	0.01	0	0.12	14.9	0	8.03	3.98	0	0.02	23.38	0.38	2.33	0.48	0	0	-1.25	-16.2	-7.51	62.97	93.64	249.81	504.02	371.55	629.84	257.79	541.1	350.32	526.72
48.882	0	0.13	0.15	0.05	0.11	0.04	0.14	0.06	3.05	0.1	99.69	0.74	0	84.84	0.01	0	0.1	0	1.27	0.3	6.34	0.01	0	0.1	14.32	0	7.07	3.82	0	0.02	24.98	0.31	3.05	0	0	0	-2.99	-13.39	-6.19	63.42	93.64	244.66	500.53	369.59	629.88	255.03	535.52	348.11	525.26
48.915	0	0.12	0.15	0.04	0.11	0.04	0.13	0.06	3.66	0.09	99.71	0.52	0	86.62	0.01	0	0.09	0	1.27	0.31	4.77	0	0	0.09	11.33	0	5.84	2.02	0	0.01	21.6	0.69	3.66	0	0	0	0.38	-12.66	-5.72	64.03	93.73	240.78	497.11	367.16	629.03	252.17	532.42	345.39	522.66
48.948	0	0.11	0.14	0.03	0.11	0.04	0.12	0.06	4.04	0.08	99.71	0.41	0	88.74	0.01	0	0.08	0	1.43	0.34	3.7	0	0	0.08	7.78	0	3.59	0.82	0	0.01	19.51	0.85	4.04	0	0	0	-0.28	-11.68	-5.58	64.1	95.25	237.7	494.66	365.99	628.37	249.3	530.1	344.1	520.78
48.982	0	0.11	0.13	0.03	0.11	0.05	0.12	0.06	5.38	0.09	99.74	0.33	0	86.18	0.01	0	0.11	0	1.93	0.4	2.9	0	0	0.09	5.86	0	2.55	0.66	0	0.01	15.37	1.31	5.38	0	0	0	-0.24	-12.85	-4.88	63.84	98.24	234.79	493.64	364.02	628.13	245.69	529.17	343.53	520.35
49.015	0	0.11	0.12	0.03	0.1	0.05	0.12	0.06	5.96	0.1	99.75	0.33	0	90.83	0.01	0	0.11	0	2.49	0.46	2.05	0.01	0	0.1	6.3	0	2.06	1.02	0	0.01	15.75	0.52	5.96	0	0	0	3.11	-10.54	-3.64	63.69	99.01	232.22	493.89	360.07	627.48	242.95	528.43	341.73	521.72
49.048	0	0.11	0.12	0.03	0.1	0.06	0.12	0.06	6.56	0.15	99.76	0.36	0	87.98	0.01	0	0.14	0	2.38	0.37	2.19	0.01	0	0.15	8.82	0	2.1	3.79	0	0.01	18.83	0.33	6.56	0	0	0	1.12	-12.05	-5.16	63.64	97.8	229.66	495.62	355.92	626.86	239.16	531.29	336.48	521.57
49.082	0	0.13	0.11	0.03	0.1	0.06	0.13	0.06	7.3	0.26	99.73	0.44	0	87.25	0.01	0	0.22	0	2.23	0.33	2.19	0.01	0	0.26	13.1	0	2.12	13.98	0	0	21.85	0.6	7.3	0	0	0	-2.57	-12.38	-5.97	64.76	94.98	225.64	502.7	349.52	630.45	234.9	537.48	329.38	527.74
49.115	0	0.16	0.11	0.04	0.1	0.06	0.13	0.06	7.76	0.31	99.68	0.51	0	91.66	0.01	0	0.26	0	1.78	0.31	1.94	0.01	0	0.31	16.3	0	2.15	23.72	0	0	24.15	0.45	7.76	0	0	0	-3.55	-10.01	-6.71	64.21	93.82	220.2	508.47	343.44	634.28	229.22	542.53	322.7	534.54
49.149	0	0.24	0.09	0.06	0.09	0.08	0.16	0.06	9.83	0.42	99.52	3.9	0	92.1	0.02	0	0.3	0	2.88	0.45	3.46	0.03	0	0.42	30.47	0	4.07	49.99	0	0	30.9	0.6	9.83	0	0	0	-3.92	-9.72	-6.67	65.38	94.66	216.17	516.49	341.92	645.62	226.07	551.37	320.28	542.11
49.182	0	0.3	0.08	0.12	0.09	0.11	0.23	0.06	11.16	0.5	99.39	7.11	0	93.32	0.03	0	0.29	0	4.07	0.67	4.63	0.05	0	0.5	52.13	0	9.7	56.73	0	0	29.35	0.35	11.16	0	0	0	5.4	-8.81	-8.17	64.81	95.74	212.07	521.58	340.01	652.87	221.34	559.09	316.63	549.87
49.215	0	0.47	0.08	0.28	0.1	0.13	0.36	0.06	11.59	0.69	99.06	31.64	-6.23	97.49	0.03	0	0.28	0	7.65	0.83	5.93	0.08	0	0.69	76.1	0	20.25	74.67	0	0	29.5	0.2	11.59	0	0	0	2.58	-3.69	-7.8	64.33	99.17	205.81	523.31	335.84	656.5	214.64	561.19	313.29	551.02
49.249	0	0.58	0.07	0.42	0.11	0.26	0.44	0.06	14.46	1.24	98.83	70.87	-7.8	96.77	0.03	0	0.19	0	14.46	0.86	7.85	0.1	0	1.24	88.13	0	31.95	89.93	0	0	23.48	0.21	13.84	0	0	0	3.99	-5	-4.8	65.23	96.51	196.01	524.51	327.62	662.18	209.18	559.58	305.52	553.68
49.282	0	0.67	0.07	0.45	0.12	0.27	0.52	0.06	16.79	1.44	98.66	78.58	-8.34	96.45	0.04	0	0.18	0	16.79	0.82	5.69	0.11	0	1.44	92.34	0.01	33.88	92.72	0	0	20.89	0.07	13.03	0	0	0	-0.88	5.49	-4.72	66.82	88.61	191.69	521.37	325.25	661.9	210.29	554.16	298.83	550.42
49.315	0	0.72	0.08	0.46	0.12	0.27	0.59	0.06	17.68	1.85	98.56	82.77	-8.64	83.14	0.08	0	0.14	0	17.68	0.74	4.08	0.14	0.77	1.85	95.18	0.01	29.84	93.69	0	0	22.91	0.02	12.64	0	0	0	-1.57	14.02	1.8	68.79	83.15	182.24	516.27	317.11	659.69	208.81	548.02	291.91	545.09
49.349	0	0.7	0.08	0.47	0.11	0.17	0.65	0.06	12.22	2.25	98.6	78.08	-10.55	19.07	0.07	0.01	0.13	0.01	12.22	0.77	2.25	0.27	7.42	2.76	96.92	0.01	19.54	85.47	0	0	38.02	0	11.4	0	0	0	-4.61	29.23	7.7	70.7	74.5	172.14	505.56	307.58	649.47	207.49	533.65	281.88	537.71
49.382	0	0.63	0.1	0.52	0.11	0.1	0.72	0.06	9.05	1.68	98.56	73.18	-12.54	4.06	0.13	0.01	0.16	0.02	7.31	0.89	1.68	0.44	12.73	3.37	98.51	0.02	10.76	71.11	0	0.01	44.22	0	9.05	0	0	0	-13.13	37.81	7.69	74.07	64.24	165.6	499.32	302.48	643.46	206.67	526.7	270.9	527.97
49.415	0	0.58	0.11	0.57	0.1	0.08	0.89	0.06	7.71	1.6	98.22	71.91	-14.1	17.1	0.25	0.05	0.22	0.04	5.79	0.74	1.6	0.75	10.25	6.39	99.24	0.03	5.46	62.78	0	0.01	57.15	0.01	7.71	0	0	0	-12.13	29.89	4.51	75.21	56.92	163.37	491.35	297.48	633.93	204.09	519.46	260.96	517.06
49.449	0	0.6	0.13	0.59	0.11	0.06	1.47	0.06	5.86	1.14	97.07	69.94	-19.18	87.9	0.55	0.08	0.41	0.09	4.28	0.58	1.14	0.71	7.49	14.3	99.56	0.04	2.44	60.63	0	0.01	75.88	0.02	5.86	0	0	0	-10.87	12.08	0.4	75.14	46.2	167.17	484.59	293.52	620.28	207.21	512.13	253.19	507.64
49.482	0	0.77	0.13	0.6	0.12	0.05	1.72	0.06	4.84	1.4	96.55	69.56	-24.98	6.36	1.35	0.19	0.44	0.24	3.99	0.42	1.4	0.45	4.82	16.2	99.62	0.05	1.06	75.93	0	0.02	77.17	0.08	4.84	0	0	0	-5.18	35.45	1.94	76.79	50.63	167.52	483.97	286.58	611.64	202.63	510.75	253.12	507.01
49.516	0	0.65	0.15	0.61	0.13	0.04	3.59	0.07	4.23	1.47	92.82	69.76	-28.29	24.28	3.34	0.56	0.56	0.39	4.23	0.41	1.47	0.28	2.41	27.75	99.5	0.09	0.3	63.86	0	0.03	84.25	0.1	3.37	0	0	0	-1.74	27.69	-4.73	76.01	41.45	169.34	479	281.29	600.29	202.96	505.59	243.98	499.63
49.549	0	0.39	0.15	0.55	0.17	0.04	4.11	0.09	8.75	1.14	91.78	76.2	-22.58	10.64	8.75	2.26	0.6	0.84	4.41	0.36	1.14	0.39	0.5	26.04	99.06	0.12	0.14	34.98	0	0.06	80.05	0.45	2.88	0	0	0	5.27	32.64	11.47	77.21	34.09	174.73	476.4	277.04	588.5	212.37	499.39	246.46	499.69
49.582
49.616
49.649
49.682
49.716
49.749
49.783
49.816
49.849
49.883
49.916
49.949
49.983
50.016
50.049
50.083
50.116
50.15
50.183
50.216
50.25
50.283
50.316
50.35
50.383
50.416
50.45
50.483
50.517
50.55
50.583
50.617
50.65
50.683
50.717
50.75
50.784
50.817
50.85
50.884
50.917
50.95
50.984
51.017
51.05
51.084
51.117
51.151
51.184
51.217
51.251
51.284
51.317
51.351
51.384
51.417
51.451
51.484
51.518
51.551
51.584
51.618
51.651
51.684
51.718
51.751
51.785
51.818
51.851
51.885
51.918
51.951
51.985
52.018
52.051
52.085
52.118
52.152
52.185
52.218
52.252
52.285
52.318
52.352
52.385
52.418
52.452
52.485
52.519
52.552
52.585
52.619
52.652
52.685
52.719
52.752
52.786
52.819
52.852
52.886
52.919
52.952
52.986
53.019
53.052
53.086
53.119	4	0.08	0.05	0.02	0.09	0.24	0.08	0.19	0.16	0.33	99.52	0.88	14.93	98.5	0.33	1.78	0.02	0.28	7.4	0.05	0.1	0.04	0	0	0.03	2.43	0.11	0.16	4.17	27.49	0	0.01	16.89	0	0		-1.44	1.09	0.35	68.06	116.61	896.66	541.77	1086.46	745.17	932.62	583.46	1049.23	584.06
53.153	4	0.06	0.03	0.01	0.07	0.53	0.06	0.23	0.2	0.33	98.95	2.24	22.16	87.45	0.33	1.47	0.04	0.16	8.87	0.07	0.17	0.04	0	0	0.04	7.27	0.11	0.2	3.69	32.33	0.01	0.01	23.18	0	0		-6.42	-12.29	2.89	66.92	113.39	894.24	527.31	1084.44	728.31	934.13	571.57	1047.4	566.49
53.186	4	0.06	0.03	0.01	0.06	0.64	0.06	0.27	0.19	0.42	98.72	3.16	24.14	96.25	0.42	1.52	0.05	0.14	8.08	0.06	0.16	0.04	0	0	0.04	14.89	0.14	0.19	4.36	36.18	0.01	0	25.37	0	0		-1.11	-5.77	-1.27	68.56	122.84	894.3	513.91	1081.98	714.06	924.5	559.91	1047.11	552.32
53.219	4	0.06	0.03	0.01	0.07	0.63	0.06	0.45	0.22	0.87	98.75	2.84	23.71	98.38	0.87	2.08	0.06	0.1	9	0.09	0.13	0.04	0	0	0.04	8.1	0.13	0.22	5.08	47.2	0.01	0.02	24.69	0	0		-3.25	-1.48	0.75	67.82	117.23	894.7	498.13	1082.35	699.15	929.59	539.42	1046.82	538.6
53.253	4	0.07	0.03	0.01	0.08	0.52	0.07	0.55	0.18	1.28	98.9	2.06	21.75	98.27	1.28	2.51	0.06	0.11	9.67	0.11	0.14	0.03	0	0	0.03	7.16	0.13	0.18	7.95	51.36	0	0.04	22.64	0	0		-2.12	1.81	1.25	68.35	115.85	896.51	487.31	1082.96	687.33	932	527.84	1047.85	528.56
53.286	4	0.07	0.04	0.02	0.09	0.45	0.07	0.49	0.19	1.32	99.03	1.57	20.37	98.01	1.32	2.15	0.05	0.1	10.74	0.13	0.1	0.04	0	0	0.04	5.71	0.16	0.19	9.17	48.76	0	0	20.91	0	0		-1.56	2.51	0.11	68.26	110.52	902.53	482.93	1085.36	679.31	937.92	524.47	1048.41	521.74
53.319	4	0.08	0.04	0.02	0.09	0.5	0.08	0.63	0.25	1.59	98.74	1.5	21.02	98.58	1.59	1.97	0.06	0.09	13.11	0.16	0.1	0.05	0	0	0.04	6.03	0.21	0.25	10.48	54.8	0.01	0.01	20.65	0	0		-2.19	-0.79	-0.23	68.57	112.32	910.58	477.27	1089.09	668.53	942.55	517.99	1054.83	515.05
53.353	4	0.08	0.04	0.02	0.1	0.5	0.08	0.79	0.15	2	98.42	1.41	20.82	97.69	2	2.26	0.06	0.1	13.84	0.2	0.14	0.07	0	0	0.04	6.01	0.2	0.15	11.91	59.71	0.01	0.01	20.24	0	0		-3.04	3.27	0.92	68.47	110.42	910.37	469.43	1091.58	662.9	945.72	510.98	1056.09	507.62
53.386	4	0.08	0.04	0.02	0.1	0.53	0.08	0.83	0.25	2.92	98.34	1.33	20.94	97.71	2.92	2.58	0.07	0.1	15.69	0.33	0.17	0.11	0	0	0.04	6.1	0.25	0.25	11.68	59.65	0.01	0	19.84	0	0		-0.34	3.23	-0.29	69.34	112.34	915.16	466.02	1096.38	659.02	948.62	511.11	1060.67	502.92
[truncated: 25,928 more rows]
[truncated: 4 more columns]
