# Supplementary material for: Exploring emotion recognition in patients with mild cognitive impairment and Alzheimer’s dementia undergoing a rehabilitation program
Source: PLoS One. 2025 Apr 24;20(4):e0322213. doi: 10.1371/journal.pone.0322213 (PMC12021228; doi:10.1371/journal.pone.0322213)
Supplement: S3 Data — (ZIP) [file pone.0322213.s005.zip › raw data21-30/No28 Dual tasks.csv]

time stamp	face id	anger	contempt	disgust	fear	joy	sadness	surprise	sentimentality	confusion	neutral	engagement	valence	attention	inner brow raise	brow raise	brow furrow	eye widen	cheek raise	lid tighten	nose wrinkle	upper lip raise	dimpler	lip corner depressor	chin raise	lip pucker	lip stretch	lip press	mouth open	jaw drop	lip suck	eye closure	smile	smirk	blink	blink rate	pitch	yaw	roll	brightness	interocular distance	topleft_x	topleft_y	bottomright_x	bottomright_y	outer_right_eye_X	outer_right_eye_Y	outer_left_eye_X	outer_left_eye_Y
4.571	0	0.13	0.17	0.03	0.13	0.03	0.34	0.06	3.33	0.41	99.33	0.36	0	72.43	0.38	1.17	0.59	0.08	3.33	0.04	0.41	0.09	0	17.82	0.74	0	0	0.1	1.25	0.27	0.01	0.02	1.19	0	0		11.2	-17.17	-2.72	70.59	68.51	858.15	465.96	966.77	583.35	875.97	493.52	944.44	491.08
4.604	0	0.13	0.18	0.02	0.14	0.03	0.17	0.06	2.32	0.41	99.63	0.33	0	86.78	0.41	1.08	1.05	0.13	2.32	0.08	0.36	0.05	0	3.99	0.25	0	0	0.07	1.03	0.19	0.01	0.02	0.61	0	0		12.18	-12.59	-1.25	71	68.27	859.78	465.34	966.66	580.36	877.71	491.05	945.97	491.91
4.637	0	0.13	0.19	0.02	0.14	0.03	0.15	0.06	1.74	0.53	99.62	0.33	0	83.75	0.36	0.74	2.06	0.11	2	0.09	0.53	0.03	0	1.74	0.14	0.01	0	0.07	0.6	0.13	0.01	0.03	0.51	0	0		12.26	-13.8	-2.66	71.15	68.76	867.65	463.68	973.93	577.97	884.24	490.43	952.99	489.23
4.671	0	0.13	0.19	0.02	0.14	0.03	0.15	0.06	1.65	0.66	99.62	0.33	0	79.45	0.4	0.92	2.2	0.14	1.75	0.11	0.66	0.03	0	1.65	0.13	0.01	0	0.09	0.47	0.11	0.01	0.1	0.49	0	0		13.53	-15.24	-0.63	71.99	68.67	872.89	463.34	977.69	576.28	889.88	488.72	958.55	489.64
4.704	0	0.13	0.19	0.02	0.14	0.03	0.15	0.06	1.33	0.71	99.61	0.33	0	77.23	0.53	0.91	2.16	0.14	1.33	0.11	0.71	0.02	0	1.56	0.14	0.02	0	0.06	0.31	0.13	0.01	0.08	0.41	0	0		15.07	-15.89	-2.67	72.21	67.92	880.14	460.51	984.78	573.06	896.32	487	964.24	486.61
4.738	0	0.13	0.2	0.02	0.14	0.03	0.16	0.06	1.06	0.66	99.61	0.33	0	91.58	0.59	0.73	2.39	0.12	1.06	0.14	0.66	0.03	0	1.73	0.13	0.03	0	0.04	0.27	0.13	0.01	0.06	0.37	0	0		9.6	-10.07	-0.56	71.29	70.11	882.64	462.69	985.57	572.32	898.06	486.83	968.15	488.8
9.576	0	0.09	0.08	0.02	0.11	0.12	0.12	0.11	3.91	2.11	99.76	0.39	6.29	83.22	5.31	0.41	0.4	0.67	5.84	0.16	0.51	1.35	0	0.12	0.68	2.11	0.26	1.47	2.2	9.5	3.91	0.02	11.14	0	0		10.1	-13.99	3.52	74.43	86.43	887.46	457.52	1017.37	597.51	910.72	487.78	997.14	489.5
9.609	0	0.1	0.1	0.02	0.13	0.09	0.14	0.09	1.04	1.95	99.72	0.33	2.87	78.72	6.06	0.32	0.48	0.4	6.25	0.12	1.01	0.74	0	0.55	0.96	1.95	0.02	1.04	2.26	4.12	0.4	0.04	8.23	0	0		9	-15.46	-4.18	71.73	73.48	890.58	453.61	1015.51	588.26	913.08	484.63	986.51	482.31
9.642	0	0.09	0.1	0.02	0.11	0.09	0.13	0.08	0.78	0.78	99.74	0.33	3.93	85.9	4.47	0.28	0.45	0.31	6.18	0.16	1.51	0.77	0	0.78	0.76	0.61	0.01	0.49	2.02	4.68	0.12	0.01	9.04	0	0		17.28	-12.97	-5.41	74.48	71.46	892.03	453.32	1015.44	586.06	914.2	484.26	985.65	485.27
9.676	0	0.1	0.11	0.02	0.11	0.08	0.13	0.08	1.21	1.21	99.74	0.33	2.32	84.39	3.48	0.29	0.56	0.28	6.09	0.22	1.53	0.53	0	1.21	1.03	0.41	0.01	0.69	1.28	4.39	0.09	0.01	7.64	0	0		17.22	-13.56	-5.62	74.74	69.68	894.32	454.31	1013.57	582.62	915.26	484.63	984.94	484.8
9.709	0	0.1	0.12	0.02	0.12	0.06	0.15	0.08	2.05	1.9	99.71	0.33	0	92.97	3.42	0.29	0.76	0.24	5.45	0.25	1.9	0.29	0	2.05	1.34	0.2	0.01	0.61	1.22	4.3	0.1	0.04	6.05	0	0		13.91	-9.09	-3.81	74.86	71.77	897.04	455.23	1013.71	580.61	916.66	484.28	988.43	484.22
9.743	0	0.11	0.14	0.02	0.13	0.05	0.17	0.08	3.39	1.11	99.67	0.33	0	93.31	3.41	0.33	0.92	0.23	3.92	0.3	1.11	0.22	0	3.39	1.56	0.15	0.01	0.81	1.06	4.28	0.08	0.04	4.33	0	0		15.23	-8.82	-4.57	75.21	72.54	899.3	455.11	1015.03	579.03	917.6	484.49	990.15	484.28
9.776	0	0.11	0.15	0.02	0.13	0.04	0.17	0.08	3.86	0.93	99.65	0.33	0	89.78	3.16	0.36	0.86	0.18	3.29	0.28	0.93	0.17	0	4.16	1.48	0.12	0.01	0.63	0.91	4.2	0.06	0.04	3.86	0	0		18.99	-11.14	-4.94	75.72	70.49	901.77	454.62	1016.48	578.4	920.44	484.62	990.92	483.66
9.809	0	0.12	0.15	0.02	0.13	0.04	0.19	0.08	3.28	0.91	99.61	0.33	0	91.37	3.28	0.38	0.91	0.15	2.78	0.22	0.78	0.15	0	5.56	1.7	0.09	0.01	0.32	0.6	3.64	0.05	0.1	3.16	0	0		17.79	-10.2	-3.32	75.59	70.1	904.23	454.51	1016.71	576.35	922.9	483.39	993	482.56
9.843	0	0.12	0.16	0.02	0.14	0.04	0.21	0.07	3.45	1.11	99.59	0.33	0	76.92	3.45	0.36	1.11	0.12	2.36	0.21	0.7	0.12	0	6.11	1.79	0.07	0	0.18	0.52	2.99	0.04	0.02	2.72	0	0		17.11	-15.98	-1.14	74.98	70.19	907.78	454.4	1019.1	574.71	926.96	481.44	997.12	483.5
9.876	0	0.12	0.17	0.02	0.14	0.04	0.22	0.07	3.6	1.45	99.56	0.33	0	86.73	3.6	0.4	1.45	0.11	2.45	0.23	0.78	0.07	0	6.63	1.6	0.05	0	0.13	0.45	2.68	0.03	0.03	2.3	0	0		17.99	-12.61	-3.14	75.51	68.15	911.93	453.13	1024.46	574.13	931.76	480.5	999.85	483.32
9.909	0	0.12	0.17	0.02	0.15	0.04	0.24	0.08	4.58	1.8	99.52	0.33	0	86.81	4.58	0.43	1.8	0.1	2.9	0.23	0.87	0.07	0	7.05	1.69	0.04	0	0.09	0.43	2.48	0.03	0.03	2.09	0	0		16.95	-12.58	-3.31	75.12	69.9	914.83	452.09	1028.22	573.7	934.04	479.82	1003.91	482.18
9.943	0	0.12	0.17	0.02	0.15	0.04	0.25	0.08	5.38	1.96	99.51	0.33	0	85.94	5.38	0.4	1.96	0.09	2.69	0.21	0.68	0.06	0	7.03	1.3	0.03	0.01	0.1	0.45	2.31	0.03	0.03	2.1	0	0		18.55	-12.95	-3.06	75.46	72.89	917.8	452.23	1032.73	575.29	936.33	480.51	1009.16	483.43
9.976	0	0.12	0.17	0.02	0.15	0.04	0.27	0.08	5.82	1.8	99.45	0.33	0	88.56	5.82	0.42	1.8	0.09	2.7	0.14	0.5	0.08	0	8.48	1.32	0.03	0.01	0.16	0.38	2.07	0.03	0.02	2	0	0		17	-11.77	-5.9	74.92	68.73	919.46	452.16	1033.27	573.84	938.1	481.21	1006.83	481.63
10.009	0	0.12	0.17	0.02	0.16	0.03	0.29	0.08	6.09	1.87	99.43	0.33	0	82.36	6.09	0.38	1.87	0.08	2.54	0.09	0.46	0.07	0	9.11	1.31	0.03	0.01	0.2	0.35	1.95	0.03	0.03	1.86	0	0		16.97	-14.3	-2.11	75.1	72.02	921.91	453.65	1034.01	573.86	940.01	480.97	1011.99	483.5
10.043	0	0.12	0.18	0.02	0.16	0.03	0.29	0.08	7.36	1.96	99.41	0.33	0	78.7	7.36	0.38	1.96	0.09	2.09	0.07	0.46	0.06	0	8.4	1.2	0.02	0.01	0.18	0.34	1.8	0.03	0.02	1.71	0	0		15.58	-15.46	-1.96	74.65	71.21	923.73	454.18	1034.77	573.46	941.77	481.32	1012.96	483
10.076	0	0.12	0.18	0.02	0.16	0.03	0.3	0.08	7.16	2.04	99.39	0.33	0	83.12	7.16	0.39	2.04	0.09	2.24	0.08	0.59	0.07	0	9.06	1.11	0.02	0.01	0.14	0.33	1.69	0.03	0.03	1.62	0	0		15.62	-14.03	-3.11	75.06	68.9	926.11	454.61	1036.76	573.73	944.56	482.21	1013.46	482.67
10.11	0	0.12	0.19	0.02	0.17	0.03	0.41	0.08	7.03	2.68	99.17	0.36	0	67.3	7.03	0.45	2.68	0.09	2.37	0.08	0.68	0.07	0	14.25	1.22	0.01	0.01	0.08	0.24	1.32	0.02	0.03	1.2	0	0		13.47	-18.39	-6.42	73.15	66.13	927.4	453.67	1038.37	571.42	945.61	481.48	1011.74	482.25
10.143	0	0.12	0.19	0.02	0.17	0.03	0.51	0.08	7.21	3.26	98.99	0.45	0	87.75	7.21	0.56	3.26	0.09	2.48	0.08	0.71	0.09	0	17.22	1.47	0.01	0.01	0.09	0.21	1.18	0.02	0.03	0.98	0	0		14.71	-12.15	-5.82	74.68	68.35	927.92	453.06	1037.92	569.82	944.9	480.88	1013.25	481.54
10.176	0	0.13	0.19	0.02	0.17	0.03	0.54	0.08	7.07	3.54	98.91	0.48	0	82.02	7.07	0.7	3.54	0.08	2.57	0.09	0.7	0.14	0	18.32	1.82	0.01	0.01	0.13	0.2	1.22	0.02	0.03	0.93	0	0		12.8	-14.41	-6.28	73.68	68.55	928.5	453.15	1037.99	568.62	944.8	480.77	1013.35	481.44
10.21	0	0.13	0.2	0.02	0.18	0.03	0.77	0.08	7.58	4.23	98.46	0.72	0	83.73	7.58	0.93	4.23	0.09	2.47	0.09	0.72	0.16	0	23.46	2.76	0.01	0.01	0.16	0.16	1.06	0.02	0.03	0.68	0	0		13.02	-13.81	-6.23	74.1	70.38	928.89	453.23	1038.78	569.09	944.41	481.42	1014.79	481.35
10.243	0	0.13	0.2	0.02	0.2	0.03	0.89	0.09	9.52	4.63	98.21	0.88	0	87.4	9.52	1.14	4.63	0.08	2.31	0.12	0.76	0.17	0	24.38	2.74	0.01	0.01	0.15	0.16	1.09	0.02	0.05	0.6	0	0		14.67	-12.32	-6.61	74.84	69.79	929.23	453.23	1039.01	569.27	944.85	481.79	1014.64	481.34
10.276	0	0.12	0.2	0.02	0.21	0.03	1.04	0.1	10.87	4.8	97.92	1.09	0	94.62	10.87	1.39	4.8	0.08	1.73	0.14	0.7	0.13	0	26.07	2.7	0.01	0.01	0.12	0.14	1.03	0.02	0.07	0.53	0	0		13.18	-7.67	-7.73	75.21	69.96	929.93	454.18	1038.99	568.87	944.59	483.06	1014.53	481.51
10.31	0	0.13	0.21	0.02	0.23	0.03	1.05	0.1	10.83	6.49	97.9	1.01	0	93.07	10.83	1.75	6.49	0.1	1.35	0.16	0.71	0.09	0	24.94	2.74	0.01	0.01	0.11	0.14	0.86	0.02	0.18	0.41	0	0		13.74	-9.02	-8.16	74.79	67.68	926.29	454.99	1035.42	570.24	942.02	483.89	1009.68	482.15
10.343	0	0.13	0.21	0.02	0.24	0.03	1.05	0.1	12.03	7.31	97.89	1	-0.42	95.78	12.03	2.04	7.31	0.13	1.08	0.18	0.81	0.08	0	23.58	2.45	0.01	0.01	0.09	0.13	0.76	0.02	0.3	0.37	0	0		15.91	-6.38	-7.32	75.84	68.05	924	457.74	1032.12	572.7	939.53	486.69	1007.55	484.55
10.376	0	0.14	0.22	0.02	0.24	0.03	0.87	0.1	11.7	8.13	98.26	0.74	0	90.84	11.7	1.86	8.13	0.13	0.91	0.18	0.93	0.06	0	19.78	1.71	0.01	0	0.07	0.13	0.82	0.02	1.47	0.31	0	0		14.84	-10.53	-7.97	74.79	63.51	919.57	456.15	1027.57	571.28	937.19	484.36	1000.69	482.97
10.41	0	0.14	0.23	0.02	0.24	0.03	0.84	0.1	11.58	8.62	98.32	0.69	0	95.52	11.58	1.42	8.62	0.14	0.98	0.19	1.29	0.08	0	18.84	1.44	0.01	0	0.06	0.11	0.85	0.02	1.51	0.24	0	0		13.64	-6.7	-7.38	75.49	67.39	917.7	456.91	1024.17	569.57	932.74	485.08	1000.1	483.19
10.443	0	0.14	0.23	0.02	0.25	0.03	0.94	0.1	12.04	9.44	98.12	0.76	-0.65	97.19	12.04	0.98	9.44	0.12	1.08	0.22	1.64	0.11	0	19.76	1.46	0.01	0	0.06	0.11	0.88	0.02	1.65	0.22	0	0		13.54	-4.28	-6.54	76.07	67.8	916.11	458.24	1020.61	568.44	930.41	485.35	998.21	484.76
10.477	0	0.15	0.24	0.02	0.24	0.03	1.07	0.09	10.94	10.37	97.86	0.84	-1.75	97.4	10.94	0.81	10.37	0.1	1.23	0.22	1.58	0.21	0	22.26	1.42	0.01	0	0.11	0.09	0.95	0.03	0.41	0.17	0	0		13.74	-3.89	-6.58	76.05	68.56	914.33	459.09	1018.16	568.37	927.85	486.29	996.41	485.47
10.51	0	0.16	0.24	0.02	0.23	0.03	1.06	0.09	8.65	8.65	97.87	0.91	-1.69	96.04	8.65	0.66	10.57	0.09	1.17	0.22	1.13	0.22	0	23.72	1.44	0.01	0	0.13	0.08	0.96	0.03	0.46	0.15	0	0		14.18	-6.06	-6.64	76.05	68.91	912.63	459.77	1016.33	568.62	925.82	486.94	994.73	486.54
10.543	0	0.16	0.24	0.02	0.21	0.03	1.06	0.08	7.39	7.39	97.88	0.95	-1.21	94.78	7.39	0.47	9.44	0.06	1.03	0.23	0.67	0.18	0	25.51	1.37	0.01	0	0.13	0.08	1.01	0.03	0.1	0.15	0	0		13.96	-7.51	-5.64	75.76	70.48	909.76	458.93	1014.71	569.09	923.22	485.81	993.7	486.5
10.577	0	0.16	0.24	0.02	0.2	0.03	1.12	0.08	6.05	6.05	97.77	1.09	-1.41	95.24	6.05	0.34	8.88	0.05	0.9	0.22	0.4	0.09	0	27.97	1.45	0.01	0	0.11	0.07	1.09	0.03	0.06	0.12	0	0		14.81	-7.02	-6.57	75.86	69.42	908.37	458.16	1014.14	569.42	922.33	485.74	991.75	485.61
10.61	0	0.16	0.23	0.02	0.19	0.03	0.92	0.07	4.99	4.99	98.15	0.89	0	96.56	4.99	0.31	7.83	0.05	0.92	0.21	0.34	0.05	0	26.17	1.38	0.01	0	0.07	0.07	1.12	0.03	0.03	0.14	0	0		14.96	-5.33	-6.29	75.88	68.25	905.28	457	1012.44	570.86	920.77	485	989.02	483.87
10.643	0	0.16	0.23	0.02	0.18	0.03	0.8	0.07	4.4	4.4	98.41	0.74	0	95.4	4.4	0.31	7.13	0.07	1.03	0.19	0.41	0.04	0	24.33	1.75	0.01	0	0.08	0.07	1.28	0.03	0.02	0.15	0	0		13.12	-6.84	-6.28	75.41	67.99	905.14	456.87	1012.61	570.81	920.92	484.56	988.9	483.7
10.677	0	0.15	0.22	0.02	0.17	0.03	0.65	0.07	3.89	3.89	98.7	0.58	0	92.76	3.89	0.32	6.73	0.07	1.25	0.17	0.43	0.04	0	21.22	1.8	0.01	0	0.12	0.06	1.3	0.04	0.05	0.13	0	0		13.53	-9.25	-6.51	75.17	69.98	904.19	455.89	1012.82	570.56	919.26	484.13	989.23	483.4
10.71	0	0.15	0.22	0.02	0.17	0.03	0.59	0.07	3.05	3.05	98.82	0.53	0	96.81	3.05	0.41	6.39	0.08	1.6	0.13	0.45	0.05	0	20.39	1.46	0.01	0	0.19	0.06	1.23	0.04	0.04	0.14	0	0		14.35	-4.93	-6.85	75.64	69.61	903.74	455.35	1011.73	569.74	918.6	484	988.19	482.09
10.744	0	0.15	0.22	0.02	0.16	0.03	0.48	0.07	2.94	2.94	99.05	0.4	0	89.09	2.94	0.42	5.74	0.08	1.74	0.12	0.49	0.08	0	17.08	1.38	0.01	0	0.23	0.06	1.14	0.04	0.04	0.14	0	0		14.29	-11.5	-7.04	75.09	69.42	904.07	455.52	1011.14	568.35	918.33	483.91	987.74	482.61
10.777	0	0.15	0.22	0.02	0.17	0.03	0.43	0.07	3.36	3.36	99.15	0.34	0	94.82	3.36	0.42	5.99	0.09	1.64	0.1	0.45	0.07	0	14.49	1.15	0.01	0	0.25	0.06	1.14	0.04	0.06	0.16	0	0		12.59	-7.46	-7.08	75.15	70.09	904.61	455.58	1012.88	569.42	919.15	483.87	989.24	482.84
10.81	0	0.15	0.22	0.02	0.17	0.03	0.44	0.07	3.99	3.99	99.12	0.34	0	96.22	3.99	0.58	6.22	0.11	1.89	0.12	0.48	0.08	0	14.44	1.22	0.01	0	0.26	0.06	1.12	0.04	0.04	0.16	0	0		12.5	-5.81	-6.35	75.24	69.76	904.44	455.59	1012.41	570.16	919.48	484.06	989.19	481.63
10.844	0	0.14	0.21	0.02	0.18	0.03	0.46	0.08	5.44	5.26	99.07	0.34	0	93.57	5.44	0.74	5.26	0.09	1.79	0.16	0.47	0.08	0	14.99	1.4	0.01	0	0.18	0.06	1.41	0.04	0.07	0.19	0	0		13.66	-8.61	-4.81	75.31	69.67	905.8	455.46	1012.56	569.23	921.06	483.09	990.72	481.72
10.877	0	0.13	0.21	0.02	0.18	0.03	0.5	0.08	6.39	4.34	98.99	0.4	0	92.8	6.39	0.76	4.34	0.08	1.58	0.16	0.32	0.05	0	16.53	1.5	0.01	0	0.13	0.06	1.16	0.04	0.02	0.21	0	0		16.69	-9.22	-4.98	76.12	68.69	908.73	454.55	1014.62	568.24	924.01	482.81	992.65	480.37
10.91	0	0.13	0.21	0.02	0.19	0.03	0.5	0.08	7.54	4.13	98.99	0.41	0	91.21	7.54	0.81	4.13	0.06	1.36	0.15	0.28	0.06	0	15.72	1.49	0.01	0	0.09	0.06	1.06	0.04	0.01	0.23	0	0		16.44	-10.3	-3.19	76.14	69.01	912.6	453.84	1017.34	565.78	928.06	480.19	997.06	481.13
10.944	0	0.12	0.2	0.02	0.18	0.03	0.51	0.08	8.14	2.7	98.99	0.46	0	89.37	8.14	0.92	2.7	0.05	1.13	0.14	0.22	0.06	0	16.57	1.69	0.01	0	0.07	0.06	0.96	0.04	0.05	0.3	0	0		15.34	-11.35	-4.76	75.86	69.23	916.1	451.98	1021.53	563.84	930.9	478.95	1000.14	479.29
10.977	0	0.12	0.2	0.02	0.19	0.03	0.53	0.09	9.78	2.79	98.95	0.49	0	92.55	9.78	0.81	2.79	0.05	1.05	0.16	0.22	0.07	0	15.89	1.65	0.01	0	0.06	0.07	0.98	0.04	0.03	0.3	0	0		14.7	-9.4	-3.44	75.74	69.6	919.07	451.41	1024.68	564.11	934.52	478	1004.12	478.34
11.01	0	0.12	0.2	0.02	0.21	0.03	0.51	0.1	11.88	2.95	98.98	0.48	0	93.93	11.88	0.78	2.95	0.05	0.9	0.16	0.2	0.08	0	13.45	1.58	0.01	0	0.07	0.07	0.85	0.04	0.03	0.31	0	0		15.19	-8.31	-3.55	76.07	68.71	921.57	453.53	1025.51	564.61	936.62	479.98	1005.34	479.85
11.044	0	0.12	0.2	0.02	0.2	0.03	0.43	0.1	10.63	2.74	99.14	0.38	0	88.05	11.58	0.84	2.74	0.04	0.77	0.12	0.18	0.07	0	10.63	1.92	0.01	0	0.08	0.07	0.7	0.04	0.02	0.33	0	0		13.92	-12.02	-3.32	75.37	69.73	923.79	453.11	1029.07	565.2	939.03	479.43	1008.76	480.06
11.077	0	0.12	0.2	0.02	0.2	0.03	0.43	0.09	10.6	2.66	99.15	0.38	0	91.16	10.6	0.79	2.66	0.04	0.65	0.09	0.22	0.05	0	11.25	2.07	0.01	0	0.07	0.07	0.6	0.04	0.04	0.32	0	0		11.95	-10.34	-3.49	75.25	69.74	925.56	453.11	1029.93	564.18	940.27	479.43	1010.01	478.94
11.111	0	0.12	0.2	0.02	0.2	0.03	0.42	0.09	10.44	2.92	99.16	0.36	0	91.76	10.44	0.73	2.92	0.05	0.52	0.08	0.26	0.04	0	10.83	2.15	0.01	0	0.09	0.07	0.51	0.04	0.02	0.33	0	0		13.36	-9.95	-4.72	75.52	67.94	926.4	452.9	1030.79	564.27	941.45	479.94	1009.37	478.38
11.144	0	0.12	0.2	0.02	0.2	0.03	0.44	0.09	10.95	2.75	99.12	0.39	0	92.13	10.95	0.67	2.75	0.05	0.62	0.06	0.32	0.04	0	11.4	2.45	0.01	0	0.09	0.07	0.47	0.04	0.04	0.32	0	0		15.06	-9.7	-5.4	75.81	68.97	926.49	451.94	1031.19	563.29	940.77	479.56	1009.71	477.99
11.177	0	0.12	0.2	0.02	0.2	0.03	0.46	0.09	11.46	2.67	99.08	0.41	0	92.19	11.46	0.68	2.67	0.06	0.84	0.06	0.45	0.05	0	11.72	2.94	0.01	0	0.12	0.07	0.49	0.05	0.04	0.33	0	0		15.74	-9.66	-5.62	75.9	69.6	926.37	450.95	1032.05	563.22	940.66	478.91	1010.25	477.52
11.211	0	0.12	0.2	0.02	0.2	0.03	0.49	0.09	11.2	2.63	99.03	0.44	0	94.37	11.2	0.57	2.63	0.07	1.04	0.06	0.6	0.06	0	12.77	3.39	0.01	0	0.19	0.07	0.44	0.05	0.06	0.32	0	0		15.43	-7.9	-7.24	75.89	69.75	926.63	449.91	1033.72	563.02	940.69	478.74	1010.42	476.77
11.244	0	0.12	0.2	0.02	0.2	0.03	0.48	0.09	11.76	2.8	99.04	0.43	0	94.26	11.76	0.65	2.8	0.08	1.16	0.05	0.79	0.07	0	11.92	3.49	0.01	0	0.24	0.06	0.44	0.05	0.07	0.31	0	0		14.42	-8.01	-8.88	75.52	69.75	926.78	449.21	1035.51	562.88	940.74	478.5	1010.48	477.04
11.277	0	0.11	0.2	0.02	0.21	0.03	0.46	0.1	11.1	2.62	99.08	0.41	0	94.88	12.07	0.8	2.62	0.09	1.24	0.06	0.87	0.08	0	11.1	3.24	0.01	0	0.27	0.06	0.46	0.05	0.14	0.3	0	0		14.86	-7.4	-8.72	75.7	70.37	925.49	449.83	1034.86	564.59	939.52	479.62	1009.86	477.34
11.311	0	0.11	0.19	0.02	0.2	0.03	0.44	0.09	11.35	2.23	99.13	0.4	0	92.82	11.43	1	2.23	0.11	1.19	0.08	1.03	0.07	0	11.35	2.76	0.01	0	0.26	0.07	0.42	0.05	0.07	0.28	0	0		16.61	-9.2	-9.76	75.59	69.03	921.27	449.9	1032.5	566.96	936.4	480.52	1005.38	478.02
11.344	0	0.11	0.19	0.02	0.2	0.03	0.41	0.09	10.63	2.27	99.18	0.37	0	96.83	11.06	1.05	2.27	0.15	0.89	0.07	0.87	0.04	0	10.63	2.12	0.01	0	0.24	0.08	0.41	0.05	0.01	0.26	0	0		17.85	-4.9	-8.7	76.1	69.06	916.47	450.28	1028.91	569.43	932.85	480.55	1001.89	479.07
11.377	0	0.12	0.19	0.02	0.18	0.03	0.34	0.08	7.96	2.1	99.32	0.33	0	96.48	7.96	1.18	2.1	0.17	0.88	0.07	0.9	0.04	0	10.21	1.47	0.01	0	0.18	0.08	0.42	0.05	0.03	0.24	0	0		17.94	-5.45	-9.34	75.88	69.35	911.64	451.19	1025.93	572.25	928.42	482.18	997.75	480.35
11.411	0	0.12	0.19	0.02	0.18	0.03	0.32	0.08	7.23	2.03	99.35	0.33	0	94.65	7.23	1.31	2.03	0.18	1.07	0.09	0.93	0.06	0	9.96	1.17	0.01	0	0.16	0.09	0.53	0.05	0.2	0.23	0	0		14.4	-7.64	-9.05	75.07	69.75	907.46	452.3	1022	573.44	924.26	483.06	993.96	480.52
11.444	0	0.12	0.19	0.02	0.17	0.03	0.33	0.08	6.57	2.03	99.35	0.33	0	96.21	6.57	1.19	2.03	0.18	1.37	0.12	0.95	0.08	0	10.63	1.05	0.01	0	0.15	0.1	0.61	0.04	0.03	0.24	0	0		13.42	-5.83	-8.71	75.19	69.66	903.68	453.03	1018.16	574.23	920.73	483.48	990.34	480.98
11.478	0	0.12	0.19	0.02	0.17	0.03	0.34	0.08	7.13	2.09	99.31	0.33	0	97.88	7.13	1.24	2.09	0.2	3.34	0.15	1.07	0.2	0	10.82	0.95	0.01	0.01	0.2	0.1	0.69	0.04	0.07	0.25	0	0		14.71	-2.84	-9.29	75.78	70.29	902	453.06	1017.11	574.63	918.72	483.96	988.98	481.61
11.511	0	0.12	0.19	0.02	0.17	0.03	0.37	0.08	6.78	2.11	99.27	0.33	0	96.09	6.78	1.14	2.11	0.22	3.42	0.18	1.19	0.24	0	12.33	0.96	0.01	0.01	0.2	0.12	0.85	0.04	0.06	0.26	0	0		18.02	-5.99	-8.23	76.12	68.2	898.52	453.64	1013.2	576.75	916.78	484.79	984.91	481.61
11.544	0	0.12	0.19	0.02	0.17	0.03	0.38	0.08	5.63	1.96	99.24	0.33	0	97.05	5.63	1.06	1.96	0.29	3.04	0.14	1.09	0.27	0	14.06	1	0.01	0.01	0.29	0.13	0.84	0.04	0.08	0.26	0	0		15.01	-4.52	-6.67	75.55	72.2	896.84	452.21	1012.08	575.38	913.99	482.91	986.13	479.98
11.578	0	0.12	0.19	0.02	0.17	0.03	0.39	0.08	5.89	2.14	99.22	0.33	0	94.35	5.89	0.91	2.14	0.33	2.56	0.15	0.97	0.27	0	14.25	0.85	0.01	0.01	0.34	0.16	1.08	0.03	0.08	0.28	0	0		13.37	-7.93	-6.89	75.13	71.98	896.08	452.31	1010.76	574.78	912.92	483.11	984.79	479.18
11.611	0	0.12	0.19	0.02	0.17	0.03	0.4	0.08	6.18	2.08	99.2	0.35	0	92.8	6.18	0.88	2.08	0.34	2.24	0.18	0.92	0.26	0	14.49	0.9	0.01	0.01	0.37	0.16	1.08	0.03	0.02	0.3	0	0		13.28	-9.22	-6.82	74.85	72.12	895.32	451.26	1009.72	573.19	911.93	481.84	983.98	478.4
11.644	0	0.12	0.2	0.02	0.17	0.03	0.45	0.08	7.13	2.17	99.11	0.4	0	92.58	7.13	0.75	2.17	0.35	2.15	0.23	0.93	0.25	0	15.66	1.12	0.01	0.01	0.64	0.15	1.19	0.04	0.09	0.31	0	0		18.53	-9.38	-8.57	75.93	72.7	895.73	449.68	1011.03	571.95	911.44	481.62	984.09	478.77
11.678	0	0.12	0.2	0.02	0.18	0.03	0.5	0.09	7.81	2.39	99	0.46	0	96.15	7.81	0.76	2.39	0.43	2.33	0.24	1.18	0.27	0	16.98	1.38	0.01	0.01	0.98	0.18	1.33	0.03	0.05	0.3	0	0		14.78	-5.91	-6.71	75.43	71.66	894.55	449.72	1009.41	572.6	911.78	480.4	983.37	477.16
11.711	0	0.12	0.19	0.02	0.18	0.03	0.47	0.09	7.75	2.24	99.06	0.44	0	96.86	7.75	0.85	2.24	0.53	2.38	0.2	1.49	0.33	0	16.34	1.12	0.01	0.01	0.94	0.18	1.29	0.03	0.05	0.31	0	0		15.89	-4.86	-7.37	75.67	72.19	894.63	448.73	1009.49	571.11	911.2	479.68	983.33	476.78
11.745	0	0.12	0.19	0.02	0.17	0.03	0.45	0.08	7.32	1.81	99.1	0.43	0	97.81	7.32	0.96	1.81	0.61	1.95	0.14	1.58	0.3	0	16.35	0.94	0.02	0.01	0.65	0.26	1.44	0.03	0.03	0.34	0	0		17.39	-3.01	-8.04	76.07	70.23	894.76	448.95	1008.6	570.71	911.61	480.13	981.74	476.48
11.778	0	0.12	0.19	0.02	0.18	0.03	0.46	0.09	7.42	1.81	99.09	0.43	0	97.5	7.42	1.09	1.81	0.55	2.09	0.12	1.1	0.24	0	16.38	1.02	0.02	0.01	0.61	0.25	1.43	0.03	0.03	0.37	0	0		17.07	-3.68	-7.18	76.53	70.78	898.35	452.15	1006.71	567.26	912.6	481.85	983.31	478.89
11.811	0	0.12	0.19	0.02	0.18	0.03	0.46	0.09	7.95	1.77	99.09	0.44	0	95.42	7.95	1.15	1.77	0.47	1.74	0.11	0.77	0.14	0	16.03	0.95	0.02	0.01	0.26	0.24	1.34	0.03	0.03	0.36	0	0		14.99	-6.81	-4.97	75.51	71.03	898.38	451.59	1007.71	567.98	914.12	479.75	985.15	479.24
14.581	0	0.13	0.17	0.03	0.13	0.04	0.14	0.06	2.13	0.97	99.66	0.33	0	86.63	0.97	0.14	1.73	0.09	5.59	0.07	1.94	0.19	0	0.19	2.13	15.12	0.1	1.59	3.71	0.33	1.62	0.03	2.74	0.42	0	0	-3.32	-12.65	-8.05	73.97	92.9	900	458.67	1031.15	594.19	912.57	495.4	1004.84	484.68
14.614	0	0.12	0.15	0.03	0.13	0.05	0.13	0.06	1.18	1.36	99.7	0.33	0	81.47	1.36	0.54	1.18	0.15	5.68	0.08	2.11	0.11	0	0.09	0.32	1.52	0.01	0.29	3.4	1.41	0.2	0.05	3.63	0	0	0	12.4	-14.6	-9.11	73.21	72.75	902.7	458.5	1027.27	591.65	922.62	492.41	995.17	487.07
14.647	0	0.12	0.15	0.03	0.13	0.04	0.13	0.07	0.95	0.95	99.69	0.33	0	90.97	1.25	0.89	0.95	0.33	5	0.1	1.93	0.14	0	0.22	0.27	0.1	0.01	0.18	3.74	2.89	0.08	0.01	3.03	0	0	0	12.18	-10.45	-5.28	73.81	74.45	903.28	459.09	1022.32	586.71	921.78	490.05	996.16	487.04
14.681	0	0.13	0.15	0.03	0.14	0.04	0.13	0.07	0.66	0.66	99.69	0.33	0	77.85	1.08	1.28	0.66	0.46	5	0.09	1.66	0.2	0	0.53	0.32	0.04	0.01	0.18	4.12	3.07	0.06	0.02	2.74	0	0	0	6.02	-15.72	-6.83	71.55	73.95	902.84	458.78	1019.66	582.91	919.54	489.98	993.26	484.09
14.714	0	0.12	0.15	0.03	0.13	0.04	0.13	0.07	0.84	0.84	99.7	0.33	0	95.69	0.72	1.47	0.38	0.52	4.84	0.07	1.28	0.18	0	0.84	0.41	0.02	0.01	0.14	3.04	3.24	0.06	0	2.86	0	0	0	8.08	-6.5	-5.78	73.49	71.92	902.2	458.6	1017.82	581.83	920.18	488.15	992.03	485.04
14.748	0	0.12	0.15	0.02	0.13	0.04	0.13	0.07	0.92	0.68	99.7	0.33	0	95.1	0.54	1.66	0.25	0.62	4.61	0.06	0.68	0.19	0	0.92	0.45	0.01	0.01	0.32	2.54	3.69	0.05	0	2.96	0	0	0	4.89	-7.17	-5.06	72.39	71.87	901.49	457.51	1017.12	580.44	919.88	486.14	991.71	483.77
14.781	0	0.12	0.15	0.02	0.14	0.04	0.13	0.08	0.83	0.45	99.7	0.33	0	95.14	0.47	2.2	0.19	0.73	4.2	0.05	0.45	0.12	0	0.83	0.4	0.01	0.01	0.29	2.45	4.44	0.04	0	2.73	0	0	0	5.49	-7.13	-4.52	72.28	72.64	900.33	456.02	1016.42	579.41	918.82	484.44	991.44	482.95
14.814	0	0.12	0.15	0.02	0.14	0.04	0.12	0.08	0.81	0.33	99.7	0.33	0	94.48	0.49	2.39	0.17	0.79	3.7	0.04	0.33	0.06	0	0.81	0.37	0.01	0.01	0.26	2.5	4.92	0.04	0	2.65	0	0	0	7.45	-7.8	-5.01	72.85	72.23	900.34	455.65	1016.28	579.12	918.69	484.61	990.9	482.62
14.848	0	0.12	0.14	0.02	0.14	0.04	0.12	0.08	0.98	0.35	99.71	0.33	0	95.86	0.49	3.36	0.17	1.07	3.65	0.03	0.35	0.06	0	0.98	0.31	0.01	0.01	0.22	2.43	4.87	0.04	0.01	2.75	0	0	0	11.5	-6.29	-5.82	74.28	74.38	901.53	454.14	1016.89	577.05	918	484.5	992.3	481.19
14.881	0	0.12	0.15	0.02	0.14	0.04	0.13	0.08	1.22	0.43	99.71	0.33	0	96.72	0.43	3.27	0.21	1.13	3.45	0.03	0.43	0.08	0	1.22	0.41	0.01	0.01	0.19	2.28	4.79	0.04	0.01	2.72	0	0	0	13.65	-5.08	-5.73	75.15	74.84	902.82	453.4	1018.42	576.51	919.21	483.77	994.01	481.46
14.914	0	0.12	0.15	0.03	0.14	0.04	0.13	0.08	1.61	0.67	99.71	0.33	0	93.12	0.44	3.52	0.27	0.94	3.14	0.03	0.67	0.12	0	1.61	0.43	0.01	0.01	0.09	2.31	4.45	0.03	0.02	2.52	0	0	0	18.59	-8.97	-7.08	75.48	72.15	903.05	451.5	1020.39	576.81	920.93	482.69	993.08	481.58
14.948	0	0.12	0.15	0.03	0.14	0.04	0.13	0.08	1.96	0.93	99.71	0.33	0	89.02	0.44	3.26	0.29	0.86	3.43	0.03	0.93	0.18	0	1.96	0.38	0.01	0.01	0.06	2.46	4.13	0.03	0.01	2.6	0	0	0	18.33	-11.53	-6.35	74.89	71.89	904.99	450.31	1023.82	577.39	924.12	481.09	996.01	481.26
14.981	0	0.12	0.15	0.03	0.14	0.04	0.13	0.08	2.25	1.05	99.7	0.33	0	83.42	0.55	3.29	0.31	0.78	3.14	0.03	1.05	0.17	0	2.25	0.34	0.01	0	0.04	2.55	4.27	0.02	0.01	2.55	0	0	0	17.41	-13.92	-4.37	74.32	74.43	908.26	450.98	1027.71	578.75	927.41	481.01	1001.82	482.48
15.014	0	0.12	0.15	0.03	0.14	0.04	0.13	0.08	2.18	0.9	99.71	0.33	0	90.25	0.79	3.21	0.36	0.6	3.25	0.04	0.9	0.18	0	2.18	0.26	0.01	0	0.02	2.97	4.32	0.02	0.01	2.72	0	0	0	16.36	-10.87	-2.09	74.62	75.41	911.85	450.57	1031.74	579.42	932.12	479.55	1007.49	482.2
15.048	0	0.12	0.15	0.03	0.14	0.04	0.14	0.08	2.26	1.03	99.71	0.33	0	86.4	1.13	2.79	0.38	0.48	3.9	0.05	1.03	0.21	0	2.26	0.29	0.01	0	0.03	3.43	4.53	0.02	0.02	2.87	0	0	0	16.34	-12.76	-3.4	74.8	74.92	916.97	450.11	1036.57	578.88	936.52	480.28	1011.44	480.41
15.081	0	0.12	0.15	0.03	0.14	0.04	0.14	0.08	2.34	0.92	99.71	0.33	0	94.9	1.38	2.85	0.37	0.38	3.66	0.06	0.92	0.18	0	2.34	0.3	0.01	0	0.04	3.86	4.89	0.02	0.02	2.96	0	0	0	15.87	-7.39	-3.33	75.46	75.68	923	449.45	1041.6	577.16	941.79	479.58	1017.46	479.02
15.115	0	0.12	0.14	0.03	0.15	0.04	0.15	0.09	3.89	0.76	99.7	0.33	0	91.34	1.39	2.82	0.31	0.29	4.16	0.09	0.76	0.22	0	3.89	0.33	0	0	0.07	4.29	5.9	0.02	0.06	2.98	0	0	0	18.42	-10.22	-1.54	75.83	75.68	926.28	449.06	1044.21	575.85	945.79	477.55	1021.39	481.07
15.148	0	0.12	0.14	0.03	0.15	0.04	0.16	0.09	4.14	0.65	99.68	0.33	0	89.42	1.67	3.2	0.29	0.26	4.14	0.11	0.65	0.22	0	4.74	0.34	0	0.01	0.12	4.55	5.63	0.02	0.04	3.22	0	0	0	20.45	-11.33	-3.06	76.08	73.7	929.75	448.78	1047.97	575.83	949.54	477.93	1023.16	481.28
15.181	0	0.12	0.14	0.03	0.15	0.04	0.17	0.09	3.6	0.52	99.66	0.33	0	90.92	1.78	3.27	0.29	0.22	3.6	0.13	0.52	0.21	0	5.98	0.41	0	0.01	0.16	4.69	5.43	0.02	0.07	3.1	0	0	0	20.24	-10.48	-6.03	75.97	71.75	932.37	448.28	1051.16	575.49	951.78	478.87	1023.52	480.06
15.215	0	0.12	0.14	0.03	0.15	0.04	0.18	0.09	3.29	0.53	99.65	0.33	0	91.87	1.63	3.12	0.33	0.17	3.29	0.14	0.53	0.24	0	6.58	0.51	0	0.01	0.25	5.22	5.58	0.02	0.03	2.94	0	0	0	16.77	-9.88	-6.02	75.3	73.09	933.44	447.07	1053.27	574.84	952.63	477.59	1025.71	478.29
15.248	0	0.12	0.15	0.03	0.15	0.04	0.18	0.09	2.69	0.55	99.63	0.33	0	92.93	1.74	3.1	0.33	0.15	2.69	0.15	0.55	0.26	0	7.23	0.59	0.01	0.01	0.31	5.02	5.78	0.02	0.03	2.69	0	0	0	16.16	-9.12	-6.38	75.24	71.83	934.22	446.75	1053.78	574.25	953.78	477.15	1025.62	477.65
15.281	0	0.12	0.15	0.03	0.15	0.04	0.2	0.09	2.39	0.56	99.61	0.33	0	96.51	1.61	3.35	0.37	0.16	2	0.14	0.56	0.26	0	8.45	0.75	0.01	0.01	0.22	4.92	5.54	0.02	0.04	2.39	0	0	0	16.14	-5.4	-5.84	75.64	73.6	935.43	446.14	1054.78	573.19	954.29	476.31	1027.88	477.31
15.315	0	0.13	0.15	0.03	0.16	0.03	0.24	0.09	2.24	0.63	99.52	0.33	0	95.66	1.55	3.83	0.49	0.17	1.86	0.12	0.63	0.25	0	12.4	0.75	0.01	0.02	0.24	5.2	5.07	0.02	0.07	2.24	0	0	0	14.4	-6.53	-6.97	75.23	73.46	935.9	446.2	1055.3	573.11	954.19	477.18	1027.64	476.06
15.348	0	0.12	0.15	0.03	0.16	0.03	0.25	0.09	2.04	0.66	99.5	0.33	0	96.05	1.73	4.33	0.5	0.2	1.86	0.11	0.66	0.28	0	13.18	0.79	0.01	0.02	0.22	4.84	5.03	0.02	0.06	2.04	0	0	0	13.01	-6.04	-6.79	74.81	72.76	935.18	446.55	1053.93	572.87	953.66	477.16	1026.4	475.78
15.381	0	0.12	0.15	0.03	0.17	0.03	0.3	0.09	2.36	0.75	99.4	0.37	0	96.75	2.36	5.74	0.58	0.26	1.69	0.1	0.75	0.31	0	16.01	0.82	0.01	0.02	0.14	4.13	4.53	0.02	0.08	1.72	0	0	0	14.91	-5.03	-7.59	75.29	72.54	935.08	446.64	1052.42	571.17	952.53	477.54	1025.06	475.92
15.415	0	0.11	0.14	0.03	0.19	0.03	0.33	0.1	2.61	0.85	99.34	0.5	0	94.14	2.61	7.7	0.53	0.31	1.6	0.09	0.85	0.31	0	18.26	0.87	0.01	0.01	0.12	3.68	4.45	0.03	0.13	1.46	0	0	0	16.39	-8.12	-9.02	75.18	69.42	932.72	446.1	1050.51	570.92	951.31	477.03	1020.73	476.39
15.448	0	0.11	0.14	0.03	0.19	0.03	0.33	0.11	2.94	1.02	99.33	0.55	0	94.16	2.94	8.67	0.56	0.36	1.5	0.08	1.02	0.23	0	18.51	0.87	0.01	0.01	0.11	3.22	4.36	0.03	0.12	1.3	0	0	0	14.37	-8.1	-8.91	75.07	68.75	931.39	447.43	1047.75	570.62	949.72	477.85	1018.46	476.73
15.482	0	0.11	0.14	0.03	0.22	0.03	0.36	0.13	3.95	1.47	99.29	0.69	0	94.13	3.95	10.93	0.58	0.43	1.4	0.08	1.47	0.12	0	19.52	0.81	0.02	0.01	0.11	2.96	4.44	0.03	0.14	1.06	0	0	0	18.71	-8.12	-8.83	75.72	70.7	925.07	447.57	1042.57	572.59	942.9	479.34	1013.57	477.57
15.515	0	0.1	0.14	0.03	0.22	0.03	0.41	0.13	4.35	1.61	99.18	0.83	0	93.12	4.35	11.09	0.59	0.51	1.53	0.09	1.61	0.14	0	21.9	0.63	0.02	0.01	0.07	2.49	4.09	0.03	0.08	0.85	0	0	0	17.79	-8.97	-8.45	75.45	70.47	918.79	448.2	1036.34	573.53	936.97	479.8	1007.41	477.81
15.548	0	0.1	0.13	0.03	0.23	0.03	0.41	0.14	5.05	2.25	99.17	0.91	0	97.94	5.05	12.5	0.65	0.53	1.99	0.12	2.25	0.25	0	21.88	0.7	0.02	0.01	0.1	2.38	4.44	0.03	0.12	0.8	0	0	0	17.78	-2.69	-9.32	76.13	71.33	915.81	447.15	1034.3	573.06	933.6	479.32	1004.89	476.89
15.582	0	0.1	0.14	0.03	0.23	0.03	0.58	0.13	5.34	1.75	98.84	1.22	0	95.46	5.34	11.33	0.71	0.51	2.48	0.16	1.75	0.49	0	27.12	0.81	0.02	0.01	0.1	1.73	4.2	0.02	0.11	0.59	0	0	0	19.3	-6.77	-9.4	76.09	72.84	909.49	447.19	1027.88	572.88	926.24	480.1	999.02	477.07
15.615	0	0.1	0.14	0.03	0.22	0.03	0.61	0.13	5.12	1.62	98.77	1.25	0	97.28	5.12	10.79	0.7	0.44	3.53	0.17	1.62	0.81	0	28	0.96	0.02	0.01	0.12	1.9	4.58	0.02	0.11	0.61	0	0	0	19.23	-4.12	-9.72	76.2	75.01	903.73	447.4	1023.46	574.31	919.78	481.31	994.68	477.09
15.648	0	0.11	0.15	0.03	0.21	0.03	0.67	0.13	5.29	1.51	98.67	1.24	0	93.83	5.29	9.81	0.69	0.4	3.85	0.18	1.51	0.91	0	28.88	0.98	0.03	0.01	0.23	1.49	4.32	0.02	0.13	0.52	0	0	0	14.04	-8.39	-11.5	74.55	72.24	901.49	448.22	1020.79	573.28	917.82	481.54	989.93	477.25
15.682	0	0.11	0.16	0.03	0.2	0.03	0.72	0.11	5.07	1.45	98.56	1.16	0	93.99	5.07	7.94	0.79	0.36	3.89	0.2	1.45	0.55	0	29.78	1.11	0.04	0.01	0.27	1.08	4.23	0.02	0.2	0.4	0	0	0	13.86	-8.25	-11.19	74.34	72.1	898.84	448.74	1018.81	574.9	915.78	482.03	987.75	477.72
15.715	0	0.11	0.16	0.03	0.19	0.03	0.7	0.11	5.08	1.93	98.6	1.06	0	94.37	5.08	7.28	0.74	0.39	3.64	0.18	1.93	0.39	0	29.25	0.94	0.04	0.01	0.23	1.03	4.02	0.02	0.07	0.4	0	0	0	13.64	-7.91	-10.66	74.54	72.67	897.22	448.83	1015.96	574.18	913.58	482.27	986.03	476.6
15.749	0	0.11	0.16	0.03	0.18	0.03	0.64	0.1	5.08	2.2	98.73	0.84	0	97.14	5.08	5.97	0.8	0.39	3.04	0.18	2.2	0.26	0	27.25	0.91	0.04	0.01	0.18	0.86	3.78	0.02	0.05	0.36	0	0	0	14.37	-4.38	-9.74	75.12	74.42	894.08	447.09	1014.36	573.74	910.71	479.94	985.05	476.61
15.782	0	0.11	0.17	0.03	0.18	0.03	0.54	0.1	4.68	2.5	98.92	0.63	0	97.42	4.68	5.07	0.87	0.31	3.94	0.23	2.5	0.35	0	24	1.03	0.05	0.01	0.18	0.98	4.34	0.02	0.27	0.38	0	0	0	17.95	-3.84	-9.12	76.37	72.69	894	447.71	1012.97	574.59	911.38	480.73	983.96	476.63
15.815	0	0.11	0.17	0.03	0.17	0.03	0.49	0.1	5.05	2.63	99.02	0.52	0	97.75	5.05	3.83	0.89	0.29	4.97	0.28	2.63	0.46	0	21.47	0.89	0.05	0.01	0.19	1.02	4.56	0.02	1.45	0.4	0	0	0	19.17	-3.13	-7.72	77.17	72.92	893.86	447.65	1010.08	572.12	910.55	479.84	983.37	476.07
15.849	0	0.11	0.18	0.03	0.17	0.03	0.47	0.1	5.78	2.9	99.06	0.49	0	97.96	5.78	3.44	1.05	0.28	5.33	0.33	2.9	0.56	0	19.72	0.79	0.05	0.01	0.22	0.85	4.29	0.02	1.32	0.4	0	0	0	18.81	-2.64	-7.58	76.73	75.1	890.88	445.5	1007.64	569.7	906.66	477.59	981.71	474.81
15.882	0	0.11	0.18	0.03	0.18	0.03	0.41	0.1	6.48	2.3	99.19	0.4	0	96.36	6.48	3.15	1.07	0.24	5.43	0.43	2.3	0.53	0	16.17	0.68	0.05	0.01	0.21	0.9	4.72	0.02	0.3	0.44	0	0	0	18.2	-5.61	-7.12	76.35	73.31	891.54	447.06	1006.47	569.69	907.64	478.41	980.89	475.62
15.915	0	0.12	0.18	0.03	0.17	0.03	0.39	0.09	5.51	1.7	99.22	0.37	0	96.95	5.51	2.92	1.09	0.21	4.79	0.53	1.7	0.38	0	16.05	0.72	0.04	0	0.21	0.79	4.31	0.02	0.05	0.45	0	0	0	16.35	-4.7	-6.38	75.87	74.12	889.94	446.28	1004.25	568.38	905.73	477.3	979.77	473.95
15.949	0	0.12	0.18	0.02	0.17	0.03	0.38	0.09	5.45	1.22	99.25	0.35	0	95.91	5.45	2.71	1.11	0.17	3.7	0.63	1.22	0.26	0	15.5	0.78	0.03	0	0.21	0.8	4.19	0.02	0.14	0.51	0	0	0	16.75	-6.23	-5.49	76.01	74.35	890.75	447.35	1004.32	568.51	906.51	477.5	980.84	475.74
15.982	0	0.12	0.18	0.02	0.17	0.03	0.36	0.09	5.23	1.14	99.27	0.33	0	93.6	5.23	2.82	1.14	0.13	3.35	0.7	0.67	0.15	0	14.85	0.92	0.02	0	0.16	0.8	3.93	0.02	0.06	0.52	0	0	0	15.08	-8.58	-5.26	75.35	75.12	890.87	446.74	1005.69	568.91	906.91	476.74	982.02	475.5
16.015	0	0.12	0.18	0.02	0.17	0.03	0.35	0.09	5.17	1.29	99.3	0.33	0	89.14	5.17	2.78	1.29	0.11	3.28	0.85	0.54	0.12	0	14.01	0.83	0.02	0	0.09	0.81	3.43	0.02	0.05	0.56	0	0	0	16.4	-11.48	-1.73	75.19	73.73	892.33	446.39	1005.91	568.85	910.51	474.56	984.24	475.45
16.049	0	0.12	0.17	0.02	0.18	0.03	0.35	0.09	5.96	1.26	99.3	0.33	0	89.33	5.96	3.41	1.26	0.12	2.49	0.75	0.39	0.1	0	13.78	0.75	0.01	0	0.06	0.65	2.92	0.02	0.04	0.61	0	0	0	14.64	-11.37	-2.07	75.24	74.86	900.32	447.09	1012.62	568.04	917.07	475.61	991.92	474.63
16.082	0	0.11	0.17	0.02	0.18	0.03	0.32	0.09	6	1.19	99.37	0.33	0	82.73	6	4	1.19	0.11	2.31	0.59	0.24	0.05	0	12.21	0.63	0.01	0	0.03	0.63	2.55	0.02	0.03	0.66	0	0	0	12.72	-14.17	-1.85	74.19	73.04	903.72	447.86	1014.56	566.42	920.78	474.85	993.81	475.93
16.116	0	0.12	0.17	0.02	0.18	0.03	0.25	0.09	5.09	1.17	99.49	0.33	0	89.25	5.09	4.06	1.17	0.09	1.83	0.48	0.21	0.04	0	8.95	0.51	0.01	0	0.02	0.49	1.78	0.03	0.06	0.72	0	0	0	17.23	-11.42	-1.89	76	73.22	910.14	445.65	1020.02	564.46	926.64	473.87	999.86	473.01
16.149	0	0.12	0.17	0.02	0.17	0.03	0.23	0.08	4.08	1.03	99.54	0.33	0	89.09	4.08	3.63	1.03	0.09	1.53	0.35	0.19	0.04	0	7.91	0.47	0.01	0	0.02	0.48	1.67	0.03	0.03	0.76	0	0	0	16.26	-11.5	-2.95	75.87	73.12	917.03	444.94	1024.82	560.19	931.93	472.57	1005.05	472.47
16.182	0	0.12	0.17	0.02	0.16	0.03	0.22	0.08	3.7	1.05	99.55	0.33	0	89.64	3.7	2.94	1.05	0.09	1.24	0.32	0.21	0.03	0	7.74	0.42	0.01	0	0.02	0.44	1.64	0.03	0.05	0.73	0	0	0	14.03	-11.21	-3.66	75.17	71.02	921.11	444.56	1029.8	560.77	937.19	472.2	1008.21	471.62
16.216	0	0.12	0.18	0.02	0.16	0.03	0.2	0.08	3.47	1.11	99.6	0.33	0	92.72	3.47	2.45	1.11	0.1	0.89	0.23	0.24	0.04	0	5.44	0.36	0.01	0	0.04	0.41	1.41	0.03	0.01	0.77	0	0	0	11.92	-9.28	-3.3	75.08	71.66	926.34	448.18	1033.18	561.65	941.39	474.79	1013.04	475.07
16.249	0	0.12	0.18	0.02	0.15	0.03	0.19	0.07	3.05	1.03	99.62	0.33	0	89.98	3.05	1.6	1.03	0.09	0.72	0.2	0.2	0.05	0	5.01	0.31	0.01	0	0.06	0.41	1.4	0.04	0.04	0.77	0	0	0	12.27	-11.03	-2.17	75.02	71.9	929.99	450.71	1035.6	562.88	944.91	476.44	1016.8	477.93
16.282	0	0.12	0.18	0.02	0.15	0.03	0.2	0.07	3.13	1.02	99.6	0.33	0	93.07	3.13	1.62	1.02	0.08	0.66	0.15	0.23	0.06	0	5.58	0.44	0	0	0.09	0.37	1.3	0.04	0.03	0.74	0	0	0	13.18	-9.01	-1.93	75.38	71.13	933.2	450.91	1039.62	564.26	949.1	476.56	1020.2	478.66
16.316	0	0.12	0.18	0.02	0.15	0.03	0.21	0.07	2.93	0.97	99.58	0.33	0	91.16	2.93	1.35	0.97	0.08	0.64	0.1	0.19	0.05	0	6.6	0.5	0	0	0.17	0.28	0.86	0.04	0.02	0.64	0	0	0	9.9	-10.33	-3.47	74.98	74.78	935.73	449.97	1041.65	561.44	948.52	476.69	1023.3	476.45
16.349	0	0.12	0.18	0.02	0.14	0.03	0.21	0.07	2.4	0.88	99.57	0.33	0	91.45	2.4	1.11	0.88	0.09	0.79	0.07	0.24	0.06	0	7.35	0.87	0	0	0.26	0.23	0.87	0.04	0	0.67	0	0	0	10.62	-10.15	-3.92	75.16	71.77	936.57	448.54	1043.33	560.83	951.15	474.64	1022.91	476.28
16.382	0	0.12	0.18	0.02	0.14	0.03	0.22	0.07	2.48	0.78	99.56	0.33	0	95.06	2.48	1.07	0.78	0.13	0.99	0.05	0.38	0.07	0	7.81	1.48	0	0	0.39	0.22	0.85	0.05	0.01	0.71	0	0	0	14.85	-7.21	-5.18	76.1	71.09	935.83	446.86	1043.68	561.16	950.67	474.66	1021.76	474.48
16.416	0	0.12	0.18	0.02	0.14	0.03	0.23	0.07	2.64	0.67	99.55	0.33	0	88.65	2.64	1.01	0.67	0.14	1.3	0.04	0.43	0.07	0	8.03	2.05	0	0.01	0.53	0.21	0.81	0.07	0.01	0.73	0	0	0	14.53	-11.72	-6.02	75.46	70.46	935.65	445.32	1043.69	559.58	950.37	473.58	1020.82	472.77
16.449	0	0.12	0.18	0.03	0.14	0.03	0.23	0.07	2.91	0.64	99.53	0.33	0	96.33	2.91	1.03	0.64	0.15	1.57	0.03	0.47	0.09	0	8.23	2.56	0	0.01	0.56	0.18	0.83	0.08	0.02	0.7	0	0	0	14.92	-5.66	-7.25	75.96	68.9	934.82	445.18	1042.97	559.41	949.92	473.63	1018.81	472.66
16.483	0	0.12	0.18	0.03	0.15	0.03	0.24	0.07	3.29	0.6	99.52	0.33	0	95.98	3.29	0.9	0.6	0.16	1.27	0.04	0.44	0.12	0	8.08	3.01	0	0.01	0.42	0.16	0.82	0.09	0.05	0.62	0	0	0	12.02	-6.14	-7.02	75.42	70.33	934.6	445.47	1042.07	558.16	948.67	473.45	1019	472.66
16.516	0	0.12	0.18	0.03	0.15	0.03	0.26	0.07	4.04	0.58	99.47	0.33	0	97.82	4.04	1.04	0.58	0.17	0.99	0.04	0.44	0.12	0	9.17	3.74	0	0.01	0.3	0.13	0.89	0.09	0.11	0.5	0	0	0	17.85	-2.97	-6.28	77.07	70.92	934.35	446.4	1041.23	559.37	948.25	474.72	1019.17	474.42
16.549	0	0.12	0.19	0.03	0.15	0.03	0.27	0.07	3.64	0.68	99.46	0.33	0	98.48	3.64	0.87	0.68	0.21	0.87	0.04	0.62	0.17	0	9.83	3.48	0	0.01	0.23	0.14	0.93	0.09	0.09	0.43	0	0	0	16.4	-1.16	-6.62	76.88	71.58	931.72	447.67	1038.15	559.94	944.87	476.29	1016.44	474.8
16.583	0	0.12	0.19	0.03	0.15	0.03	0.31	0.07	4.18	0.77	99.38	0.33	0	97.73	4.18	0.79	0.77	0.19	0.8	0.05	0.65	0.23	0	11.86	3.9	0	0.01	0.14	0.16	1.17	0.11	0.09	0.33	0	0	0	17.72	-3.19	-5.43	77.19	72.12	928.72	450.17	1033.64	561.11	941.46	478.14	1013.57	477.47
16.616	0	0.12	0.19	0.03	0.15	0.03	0.31	0.07	4.65	0.86	99.37	0.33	0	96.54	4.65	0.59	0.86	0.15	0.92	0.08	0.69	0.21	0	11.74	3.08	0	0.01	0.11	0.16	1.17	0.11	0.07	0.31	0	0	0	16.23	-5.36	-7.39	76.41	70.33	925.96	449.11	1033.71	562.43	939.97	477.77	1010.3	477.09
16.649	0	0.12	0.19	0.03	0.16	0.03	0.34	0.07	5.1	0.99	99.32	0.33	0	96.67	5.1	0.51	0.99	0.12	1.23	0.11	0.8	0.18	0	13.01	2.42	0	0.01	0.12	0.14	1.25	0.12	0.08	0.27	0	0	0	14.63	-5.17	-7.28	75.99	71.19	922.04	448.27	1031.71	563.78	936.6	477.32	1007.78	476.12
16.683	0	0.12	0.19	0.02	0.16	0.03	0.38	0.08	5.74	1.11	99.25	0.33	0	95.54	5.74	0.58	1.11	0.12	1.56	0.15	0.6	0.13	0	14.19	1.8	0	0.01	0.15	0.13	1.33	0.13	0.1	0.25	0	0	0	20.44	-6.68	-8.15	76.91	72.36	918.6	448.22	1029.97	565.63	932.82	478.79	1005.17	477.8
16.716	0	0.12	0.19	0.02	0.16	0.03	0.38	0.08	6.37	1.07	99.24	0.34	0	96.54	6.37	0.65	1.07	0.1	1.88	0.17	0.62	0.1	0	14.01	1.13	0	0.01	0.19	0.13	1.42	0.12	0.16	0.25	0	0	0	19.89	-5.35	-8.27	76.9	71.69	917.23	448.68	1028.9	566.57	931.94	479.21	1003.62	478.04
16.75	0	0.12	0.19	0.02	0.17	0.03	0.47	0.08	6.65	1.17	99.05	0.46	0	96.22	6.65	0.82	1.17	0.09	2.46	0.2	0.55	0.12	0	17.94	0.79	0	0.01	0.24	0.11	1.71	0.11	0.14	0.22	0	0	0	21.81	-5.82	-9.46	77.32	69.7	916.6	448.71	1028.15	566.64	931.72	479.74	1001.4	478.22
16.783	0	0.12	0.19	0.02	0.17	0.03	0.46	0.08	6.84	1.26	99.07	0.45	0	96.29	6.84	0.87	1.26	0.1	2.41	0.24	0.62	0.14	0	17.45	0.72	0	0.01	0.33	0.1	1.78	0.11	0.14	0.22	0	0	0	21.72	-5.72	-9.08	77.36	70.96	916.02	448.74	1027.68	566.96	930.69	480.11	1001.61	477.88
16.816	0	0.12	0.19	0.02	0.17	0.03	0.51	0.09	8.17	1.37	98.98	0.51	0	97.63	8.17	0.88	1.37	0.09	2.97	0.32	1.01	0.26	0	17.97	0.8	0	0.01	0.39	0.1	1.79	0.11	1.07	0.22	0	0	0	20.24	-3.41	-9.15	77.64	70.31	915.27	448.31	1026.59	566.31	930.17	479.51	1000.41	476.63
16.85	0	0.12	0.2	0.02	0.18	0.03	0.55	0.09	8.85	1.92	98.89	0.56	0	96.51	8.85	0.87	1.92	0.1	3.55	0.38	1.86	0.41	0	18.53	1	0.01	0.01	0.58	0.1	1.96	0.12	1.59	0.19	0.02	0	0	17.63	-5.4	-8.06	77.02	72.22	914.02	447.87	1025.65	566.05	928.55	478.72	1000.71	475.76
16.883	0	0.12	0.2	0.03	0.18	0.03	0.56	0.09	9.66	2.74	98.88	0.57	0	94.96	9.66	0.97	2.17	0.1	3.76	0.36	2.74	0.49	0	18.06	1.4	0.01	0.01	0.78	0.1	1.85	0.12	1.2	0.16	0.07	0	0	17.76	-7.32	-9	76.83	71.46	914.79	447.06	1025.77	564.06	928.86	478.11	1000.25	474.96
16.916	0	0.12	0.2	0.03	0.18	0.03	0.53	0.09	8.79	3.51	98.94	0.51	0	93.11	8.79	0.98	2.27	0.08	4.68	0.43	3.51	0.61	0	17.45	1.82	0.01	0.01	0.7	0.1	1.86	0.15	0.88	0.18	0.08	0	0	15.99	-8.98	-7.08	76.43	71.29	915.24	447.62	1024.79	563.61	929.73	477.24	1000.99	475.01
16.95	0	0.12	0.2	0.03	0.18	0.03	0.54	0.09	8.2	2.87	98.91	0.5	0	92.13	8.2	0.92	2.8	0.08	4.58	0.52	2.87	0.42	0	17.65	2.42	0.01	0.01	0.7	0.11	1.98	0.12	0.48	0.18	0.09	0	0	15.8	-9.7	-6.61	76.14	72.3	915.07	446.78	1026.01	564.38	929.94	476.53	1002.21	474.58
16.983	0	0.13	0.2	0.03	0.17	0.03	0.55	0.08	7.04	2.62	98.89	0.48	0	96.66	7.04	0.87	2.62	0.08	4.17	0.57	1.76	0.27	0	18.33	3.84	0.01	0.01	0.61	0.11	1.94	0.12	0.16	0.19	0.1	0	0	16.98	-5.17	-6.69	76.78	72.86	915.97	446.14	1026.68	563.95	930.47	476.47	1003.26	473.3
17.016	0	0.13	0.2	0.03	0.17	0.03	0.59	0.08	7.08	2.87	98.83	0.48	0	95.61	7.08	0.79	2.87	0.07	4.63	0.77	1.36	0.25	0	18.31	5.82	0.01	0.01	0.34	0.11	1.94	0.11	1.81	0.2	0.09	0	0	17.97	-6.59	-6.28	77.1	72.08	917.91	446.32	1028.61	564.26	933.03	476.16	1005.08	474.25
17.05	0	0.13	0.2	0.03	0.18	0.03	0.59	0.09	8.07	3	98.82	0.5	0	91.24	8.07	0.77	3	0.06	3.74	0.97	1.07	0.26	0	17.72	5.54	0.01	0	0.13	0.11	2.18	0.11	1.02	0.24	0.05	0	0	19.13	-10.28	-4.9	77.18	73.08	922.94	447.38	1032.11	563.3	937.45	475.96	1010.53	476.52
17.083	0	0.13	0.2	0.03	0.19	0.03	0.55	0.09	9.03	3.21	98.89	0.48	0	89.75	9.03	0.99	3.21	0.06	2.85	0.92	1.04	0.46	0	16.32	3.63	0.01	0	0.05	0.13	2.61	0.09	1.63	0.25	0.03	0	0	19.42	-11.15	-5.08	76.87	73.16	926.61	447.6	1037.01	564.66	941.57	476.28	1014.72	477.5
17.117	0	0.12	0.2	0.02	0.19	0.03	0.5	0.1	9	2.74	99	0.45	0	91.13	9	1.31	2.74	0.06	1.91	0.86	0.91	0.67	0	15.49	2.53	0.01	0	0.02	0.12	2.92	0.09	0.29	0.3	0	0	0	16.57	-10.35	-4.54	76.52	72.67	932.76	448.17	1042.03	563.87	947.75	475.97	1020.41	477.24
17.15	0	0.12	0.19	0.02	0.19	0.03	0.46	0.1	8.67	2.46	99.08	0.43	0	94.36	8.67	2.14	2.46	0.05	1.94	0.94	0.9	0.44	0	14.94	1.58	0.01	0	0.01	0.15	3.29	0.08	0.18	0.31	0	0	0	22.57	-7.91	-3.45	78.05	73.15	936	446.27	1045.46	564.03	951.49	475.06	1024.65	475.56
17.183	0	0.12	0.18	0.02	0.2	0.03	0.43	0.11	9.16	2.3	99.13	0.41	0	93.42	9.16	3.06	2.3	0.05	2.1	0.83	0.76	0.39	0	14.02	1.07	0.01	0	0.02	0.2	3.38	0.08	0.05	0.34	0	0	0	20.98	-8.74	-2.46	77.52	73.51	940.02	444.79	1050.72	563.98	956.5	473.05	1030	474.41
17.217	0	0.12	0.19	0.02	0.2	0.03	0.42	0.1	8.49	2.73	99.16	0.39	0	84.38	8.49	2.92	2.73	0.05	2.33	0.76	0.67	0.29	0	13.77	0.7	0.01	0	0.01	0.29	3.77	0.09	0.09	0.37	0	0	0	20.72	-13.57	-2.71	76.53	73.4	943.58	442.87	1055.86	563	960.71	470.75	1034.04	474.14
17.25	0	0.12	0.18	0.02	0.19	0.03	0.41	0.1	7.81	2.47	99.18	0.38	0	91.97	7.81	3.12	2.47	0.05	2.83	0.71	0.69	0.29	0	14.13	0.56	0.01	0	0.01	0.36	3.67	0.09	0.11	0.4	0	0	0	18.26	-9.81	-3.44	76.83	71.08	949.33	445.79	1059.63	564.59	966.33	474.2	1037.41	473.93
17.283	0	0.12	0.18	0.02	0.19	0.03	0.42	0.1	6.66	2.73	99.17	0.38	0	87.91	6.66	3.27	2.73	0.04	2.95	0.67	0.65	0.42	0	15.23	0.41	0.01	0	0.01	0.42	3.78	0.09	0.1	0.43	0	0	0	17.88	-12.08	-3.9	76.3	72.67	951.89	444.49	1062.57	561.83	967.95	471.95	1040.56	474.98
17.317	0	0.12	0.18	0.02	0.18	0.03	0.38	0.09	5.07	2.71	99.23	0.33	0	87.55	5.07	3.37	2.71	0.04	2.79	0.63	0.63	0.39	0	15.05	0.52	0.01	0	0.02	0.48	3.76	0.09	0.05	0.49	0	0	0	17.55	-12.25	-3.83	76.43	71.48	954.25	444.27	1064.24	561.72	970.62	472.13	1042.09	473.28
17.35	0	0.13	0.18	0.02	0.17	0.03	0.39	0.09	4.49	2.63	99.22	0.33	0	84.31	4.49	3.02	2.63	0.04	2.74	0.53	0.49	0.25	0	15.67	0.78	0.01	0	0.04	0.46	3.39	0.1	0.06	0.5	0	0	0	17.84	-13.59	-5.9	76.2	71.68	955.58	443.07	1066.58	560.34	971.13	471.67	1042.8	473.06
17.383	0	0.12	0.18	0.02	0.17	0.03	0.37	0.09	4.76	2.35	99.26	0.33	0	90.34	4.76	2.72	2.35	0.04	2.65	0.5	0.63	0.27	0	14.59	0.94	0.01	0	0.07	0.48	3.55	0.08	0.04	0.56	0	0	0	19.1	-10.82	-7.31	76.48	73.2	955.61	440.99	1069.69	561.61	971.09	471.58	1044.28	471.18
17.417	0	0.12	0.18	0.02	0.17	0.03	0.39	0.09	5.59	2.15	99.23	0.34	0	92.35	5.59	2.63	2.15	0.05	2.69	0.47	0.81	0.3	0	14.85	1.13	0.01	0	0.28	0.55	3.97	0.06	0.07	0.58	0	0	0	18.36	-9.54	-7.54	76.29	73.92	955.64	438.81	1072.14	562.35	971.82	470.26	1045.73	468.82
17.45	0	0.12	0.18	0.02	0.17	0.03	0.39	0.09	6.29	2	99.23	0.35	0	96.03	6.29	2.43	2	0.06	2.36	0.33	1.04	0.25	0	14.43	1.35	0.01	0	0.66	0.46	3.81	0.06	0.03	0.57	0	0	0	18.12	-6.07	-7.62	76.56	70.85	956.15	438.48	1072.19	561.96	973.87	469.09	1044.72	468.51
17.484	0	0.12	0.18	0.02	0.18	0.03	0.42	0.1	7.5	2.06	99.16	0.4	0	95.94	7.5	2.95	2.06	0.07	1.64	0.21	1.44	0.29	0	15.14	2.14	0.01	0.01	2.42	0.5	3.77	0.06	0.04	0.51	0	0	0	18.22	-6.19	-8.02	76.51	72.14	956.69	437.87	1073.72	561.97	973.94	468.96	1046.08	468.35
17.517	0	0.11	0.18	0.02	0.19	0.03	0.43	0.11	8.95	1.77	99.14	0.43	0	96.43	8.95	3.23	1.77	0.08	1.53	0.15	1.48	0.22	0	14.66	2.26	0.01	0.01	1.58	0.43	3.71	0.06	0.08	0.51	0	0	0	20.77	-5.51	-8.49	77.3	69.76	958.21	438.77	1072.98	561.04	975.45	469.84	1045.2	468.75
17.55	0	0.11	0.18	0.02	0.2	0.03	0.46	0.11	10.08	1.56	99.07	0.48	0	95.54	10.08	3.45	1.56	0.11	1.26	0.08	1.31	0.11	0	15.17	2.68	0.01	0.01	0.97	0.38	3.35	0.06	0.1	0.47	0	0	0	19.91	-6.68	-8.97	76.77	68.93	957.35	437.91	1072.19	559.94	974.81	468.82	1043.74	467.94
17.584	0	0.1	0.17	0.02	0.22	0.03	0.5	0.12	11.91	1.37	99.01	0.56	0	96	11.91	3.97	1.14	0.15	1.19	0.05	1.37	0.08	0	15.45	2.58	0.01	0.01	0.61	0.32	2.61	0.09	0.09	0.48	0	0	0	18.29	-6.11	-8.08	76.35	71.47	955.01	438.94	1069.82	560.83	971.52	469.91	1042.97	468.34
17.617	0	0.1	0.17	0.02	0.21	0.03	0.5	0.12	11.56	1.51	99	0.55	0	93.88	11.56	3.82	1.13	0.15	1.02	0.03	1.51	0.05	0	15.79	2.83	0.01	0.01	0.41	0.31	2.38	0.1	0.06	0.42	0	0	0	19.27	-8.35	-8.86	76.37	69.44	953.42	439.91	1067.72	561.23	970.35	470.84	1039.77	469.54
17.65	0	0.11	0.17	0.02	0.2	0.03	0.44	0.11	9.01	1.82	99.13	0.46	0	94.46	9.01	4.17	1.1	0.15	0.98	0.03	1.82	0.06	0	15.7	2.64	0.01	0.01	0.29	0.28	2.14	0.1	0.1	0.4	0	0	0	16.38	-7.82	-8.65	75.88	69.77	950.63	440.4	1065.6	562.18	967.83	471	1037.58	469.63
17.684	0	0.11	0.18	0.02	0.18	0.03	0.43	0.1	7.64	1.74	99.13	0.44	0	95.4	7.64	3.44	1.12	0.13	1.06	0.02	1.74	0.06	0	16.53	2.28	0.01	0.01	0.21	0.21	1.94	0.11	0.04	0.37	0	0	0	14.62	-6.84	-8.62	75.23	67.92	944.99	439.41	1060.36	561.8	963.49	469.41	1031.41	468.5
17.717	0	0.11	0.18	0.03	0.18	0.03	0.42	0.09	7.01	2.14	99.17	0.41	0	97.31	7.01	3.1	1.22	0.13	1.18	0.03	2.14	0.09	0	16.25	2.19	0.01	0.01	0.17	0.23	1.84	0.11	0.12	0.36	0	0	0	14.54	-4.06	-7.37	75.78	70.65	943.53	441.29	1057.71	562.83	960.63	471.52	1031.24	469.18
17.751	0	0.11	0.18	0.02	0.18	0.03	0.43	0.09	7.46	1.95	99.13	0.43	0	96.39	7.46	2.94	1.31	0.12	1.81	0.04	1.95	0.14	0	16.46	1.73	0.01	0.01	0.11	0.17	1.67	0.13	0.13	0.29	0	0	0	15.77	-5.57	-8.24	76.09	69.74	940.93	443.64	1055.09	564.75	958.01	473.94	1027.74	472.33
17.784	0	0.11	0.18	0.02	0.18	0.03	0.41	0.09	7.78	2.01	99.19	0.4	0	96.67	7.78	2.54	1.36	0.11	1.86	0.06	2.01	0.16	0	14.8	1.63	0.02	0.01	0.13	0.16	1.55	0.14	0.11	0.28	0	0	0	16.21	-5.16	-8.51	76.12	71.28	938.7	445.21	1052.9	566.11	954.8	476.13	1026.03	473.72
17.817	0	0.11	0.18	0.02	0.19	0.03	0.42	0.1	9.23	2.04	99.16	0.43	0	97.08	9.23	2.9	1.36	0.11	1.95	0.08	2.04	0.23	0	14.4	1.42	0.01	0.01	0.17	0.16	1.63	0.15	0.07	0.27	0	0	0	20.29	-4.48	-8.47	77.09	71.42	937.79	446.07	1051.64	567.01	953.66	477.41	1025.04	475.38
17.851	0	0.11	0.18	0.02	0.19	0.03	0.42	0.1	9.88	1.38	99.16	0.41	0	95.93	9.88	2.38	1.38	0.09	2.34	0.13	1.3	0.24	0	13.37	1.52	0.01	0.01	0.25	0.17	1.84	0.15	0.15	0.24	0	0	0	17.61	-6.2	-7.79	76.53	71.46	938.12	447.23	1050.59	566.45	953.62	477.7	1025.06	475.77
17.884	0	0.11	0.18	0.02	0.2	0.03	0.45	0.1	11	1.41	99.1	0.45	0	93.84	11	2.47	1.41	0.09	2.56	0.21	0.93	0.21	0	13.51	1.46	0.01	0.01	0.41	0.15	1.74	0.18	0.11	0.22	0	0	0	15.86	-8.39	-8.32	75.92	72.62	936.74	445.64	1050.02	565.23	951.65	476.72	1024.22	473.77
17.917	0	0.11	0.18	0.02	0.21	0.03	0.48	0.11	12.39	1.47	99.05	0.49	0	90.48	12.39	2.39	1.47	0.09	2.67	0.27	0.82	0.21	0	13.27	1.51	0.01	0.01	0.46	0.15	1.78	0.18	0.05	0.24	0	0	0	13.86	-10.74	-8.63	75.23	71.86	937.05	444.44	1051.08	564.66	952.55	475.43	1024.34	472.4
17.951	0	0.11	0.19	0.02	0.21	0.03	0.48	0.11	11.89	1.55	99.04	0.49	0	93.94	11.89	2.42	1.55	0.1	3.13	0.3	1	0.23	0	13.59	1.74	0.01	0.01	0.66	0.17	1.7	0.19	0.09	0.24	0	0	0	16.46	-8.3	-7.67	75.95	73.87	937.06	443.21	1052.63	566.1	952.81	475.01	1026.59	471.36
17.984	0	0.11	0.19	0.02	0.2	0.03	0.42	0.1	10.33	1.53	99.16	0.41	0	90.86	10.33	2.32	1.53	0.09	3.14	0.29	1.45	0.22	0	12.62	1.55	0.02	0.01	0.77	0.18	1.75	0.17	0.18	0.27	0	0	0	14.75	-10.51	-8.51	75.2	71.89	937.87	441.85	1054.71	565.63	954.82	473.33	1026.66	470.62
18.017	0	0.11	0.18	0.02	0.18	0.03	0.36	0.09	8.57	1.59	99.28	0.33	0	94.4	8.57	2.29	1.5	0.09	3.03	0.27	1.59	0.19	0	11.38	1.63	0.02	0.01	0.77	0.21	1.74	0.17	0.05	0.29	0	0	0	17.03	-7.88	-8.46	75.78	68.72	939.13	442.31	1054.85	565.53	957.41	472.98	1026.12	471.62
18.051	0	0.12	0.19	0.02	0.18	0.03	0.31	0.09	6.98	1.79	99.38	0.33	0	88.13	6.98	2.13	1.79	0.08	3.37	0.31	1.35	0.16	0	9.51	1.28	0.01	0.01	0.31	0.31	2.01	0.16	0.05	0.34	0	0	0	19.15	-11.98	-6.93	75.79	71.5	941.71	442.49	1056.7	564.55	958.79	472.59	1030.29	473.24
18.084	0	0.12	0.19	0.02	0.17	0.03	0.28	0.08	5.39	1.78	99.45	0.33	0	83.48	5.39	1.89	1.78	0.08	2.93	0.36	0.84	0.12	0	8.66	1.07	0.01	0	0.1	0.34	1.97	0.15	0.08	0.37	0	0	0	15.75	-13.9	-5.99	74.61	71.07	944.74	444.46	1057.5	563.94	961.44	473.34	1032.51	473.95
18.118	0	0.12	0.19	0.02	0.17	0.03	0.24	0.08	4.84	2	99.53	0.33	0	75.74	4.84	2.1	2	0.1	2.24	0.29	0.46	0.11	0	6.33	0.65	0.01	0	0.02	0.42	2.23	0.12	0.15	0.48	0	0	0	14.92	-16.31	-6.36	74.58	70.98	953.13	447.67	1067.24	568.8	970.27	477.24	1041.25	476.77
18.151	0	0.12	0.18	0.02	0.16	0.03	0.2	0.08	3.92	2.07	99.59	0.33	0	77.88	3.92	2.46	2.07	0.11	1.93	0.25	0.38	0.09	0	4.49	0.3	0.01	0	0.01	0.47	2.38	0.11	0.07	0.57	0	0	0	15.47	-15.71	-4.81	74.33	72.15	956.96	448.73	1070.33	568.94	974.01	477.11	1046.15	478.78
18.184	0	0.12	0.18	0.02	0.16	0.03	0.19	0.08	3.64	2.27	99.61	0.33	0	75.09	3.73	2.51	2.27	0.1	1.75	0.22	0.35	0.07	0	3.64	0.2	0.01	0	0.01	0.52	2.39	0.1	0.04	0.62	0	0	0	16.81	-16.48	-3.3	74.7	72.5	960.85	448.1	1075.73	570.9	979.34	476.36	1051.8	478.76
18.218	0	0.12	0.18	0.02	0.16	0.03	0.19	0.08	3.09	2.25	99.62	0.33	0	91.11	4.12	2.5	2.25	0.1	2.13	0.22	0.43	0.06	0	3.09	0.15	0.01	0	0.01	0.47	2.31	0.09	0.16	0.77	0	0	0	18.17	-10.37	-4.57	75.65	71.71	963.49	446.75	1079.62	571.37	982.41	476.21	1054.12	477.11
18.251	0	0.12	0.18	0.02	0.17	0.03	0.19	0.08	3.24	2.22	99.61	0.33	0	82.47	4.56	2.54	2.22	0.11	2.34	0.22	0.49	0.05	0	3.24	0.15	0.01	0	0.03	0.45	2.34	0.08	0.06	0.82	0	0	0	16.67	-14.26	-3.46	74.95	73.26	966.25	445.97	1083.69	571.82	985.56	474.99	1058.8	476.87
18.284	0	0.12	0.18	0.02	0.16	0.03	0.19	0.08	2.85	1.98	99.62	0.33	0	76.25	4.47	2.12	1.98	0.1	2.72	0.23	0.61	0.05	0	2.85	0.13	0.01	0	0.08	0.38	2.08	0.08	0.03	0.94	0	0	0	18.83	-16.17	-7.1	74.61	70.8	969.12	444.67	1087.62	570.68	988.14	475.2	1058.93	476.54
18.318	0	0.12	0.17	0.02	0.16	0.03	0.17	0.08	2.41	1.59	99.65	0.33	0	77.72	3.86	2.45	1.59	0.1	2.11	0.14	0.62	0.04	0	2.41	0.14	0.01	0	0.1	0.41	1.86	0.06	0.07	1.13	0	0	0	14.15	-15.75	-7.59	73.18	68.99	971.26	444.54	1089.54	570.65	990.94	475.14	1059.92	473.99
18.351	0	0.12	0.17	0.02	0.16	0.03	0.17	0.08	2.8	1.52	99.65	0.33	0	85.71	3.77	2.49	1.52	0.1	1.64	0.13	0.7	0.06	0	2.8	0.18	0.01	0	0.22	0.38	1.81	0.06	0.05	1.08	0	0	0	11.81	-13.04	-7.6	73.11	71.71	972.85	443.73	1092.08	569.93	991.53	474.34	1063.23	473.29
18.384	0	0.12	0.17	0.02	0.16	0.03	0.16	0.08	2.8	1.25	99.67	0.33	0	84.63	3.01	3.52	1.25	0.11	1.71	0.11	0.84	0.08	0	2.8	0.22	0.01	0.01	0.26	0.44	1.86	0.05	0.06	1.2	0	0	0	13.91	-13.47	-9.23	73.67	71.23	973.92	442.39	1094.38	570.05	992.55	474.56	1063.74	471.98
18.418	0	0.11	0.16	0.02	0.16	0.03	0.16	0.08	2.4	1.01	99.68	0.33	0	88.63	3.04	4.31	1.01	0.13	1.94	0.1	0.92	0.16	0	2.4	0.35	0.01	0.01	0.39	0.62	2.15	0.03	0.05	1.37	0	0	0	12.05	-11.73	-9.18	73.38	69.56	973.88	442.48	1094.5	570.71	993.66	474.22	1063.16	471.33
18.451	0	0.11	0.15	0.02	0.17	0.03	0.15	0.09	2.61	0.95	99.66	0.33	0	88.86	3.02	5.8	0.95	0.16	2.62	0.1	0.94	0.37	0	2.61	0.46	0.02	0.01	0.69	0.64	2.24	0.04	0.05	1.35	0	0	0	11.96	-11.62	-9.36	73.58	69.73	974.32	442.54	1094.12	569.69	993.49	474.28	1063.16	471.16
18.485	0	0.11	0.15	0.02	0.18	0.03	0.15	0.09	2.58	0.87	99.65	0.33	0	91.76	2.71	7.54	0.87	0.21	3.05	0.08	0.83	0.51	0	2.58	0.52	0.01	0.01	0.62	0.73	2.32	0.03	0.05	1.32	0	0	0	14.35	-9.95	-9.16	74.37	71.03	973.64	441.64	1093.6	568.91	992.28	473.62	1063.27	471.12
18.518	0	0.11	0.14	0.02	0.19	0.03	0.15	0.1	2.72	0.87	99.62	0.33	0	94.56	2.72	9.23	0.87	0.25	2.66	0.07	0.84	0.47	0	2.87	0.57	0.02	0.01	0.55	0.69	2.53	0.03	0.05	1.24	0	0	0	14.89	-7.73	-8.63	74.71	70.63	972.91	441.59	1091.88	568.08	991.64	473.06	1062.23	471
18.551	0	0.1	0.13	0.02	0.21	0.03	0.14	0.12	3.07	1	99.57	0.33	0	94.59	3.07	12.88	0.89	0.33	2.3	0.07	1	0.32	0	3.37	0.7	0.02	0.01	0.38	0.64	2.36	0.03	0.14	1.16	0	0	0	14.16	-7.7	-8.15	75.05	70.7	972.1	442.79	1089.43	567.35	990.24	473.62	1060.91	471.84
18.585	0	0.09	0.12	0.02	0.24	0.03	0.14	0.14	3.34	1.14	99.53	0.33	0	92.6	3.83	15.08	0.78	0.4	1.99	0.08	1.14	0.16	0	3.34	0.78	0.03	0.01	0.3	0.53	2.35	0.03	0.05	1.13	0	0	0	15.63	-9.36	-9.82	74.95	68.56	969.22	442.68	1086.25	566.64	987.48	473.97	1056.01	472.03
18.618	0	0.09	0.12	0.02	0.24	0.03	0.14	0.14	3.38	1.18	99.52	0.33	0	90.84	3.91	15.53	0.84	0.38	1.69	0.08	1.18	0.1	0	3.38	0.66	0.03	0.01	0.27	0.5	2.28	0.03	0.04	1.05	0	0	0	17.15	-10.53	-9.86	74.96	67.57	964.83	443.24	1082.14	567.95	983.75	474.65	1051.29	472.93
18.651	0	0.1	0.13	0.02	0.23	0.03	0.15	0.13	3.6	1.4	99.54	0.33	0	91.03	3.95	13.91	0.82	0.35	1.44	0.08	1.4	0.05	0	3.6	0.54	0.04	0.01	0.17	0.48	2.27	0.03	0.06	0.95	0	0	0	15.11	-10.41	-9.67	74.3	69.72	959.35	443.76	1077.83	569.01	977.7	475.23	1047.4	473.67
18.685	0	0.1	0.14	0.03	0.21	0.03	0.17	0.12	3.73	1.88	99.58	0.33	0	94.82	3.73	11.9	0.72	0.33	1.71	0.11	1.88	0.08	0	5.78	0.52	0.05	0.01	0.13	0.44	2.31	0.03	0.09	0.82	0	0	0	15.82	-7.46	-7.84	75.46	68.63	954.97	444.56	1071.99	569.52	974.31	475.05	1042.93	473.84
18.718	0	0.1	0.15	0.03	0.19	0.03	0.18	0.1	3.22	2.09	99.63	0.33	0	96.46	3.22	8.81	0.74	0.29	1.92	0.13	2.09	0.09	0	6.52	0.57	0.04	0.01	0.12	0.44	2.33	0.03	0.06	0.79	0	0	0	16.28	-5.47	-7.95	75.7	69.2	949.34	443.88	1066.58	568.79	968.44	474.33	1037.64	473.71
18.752	0	0.11	0.16	0.03	0.17	0.03	0.2	0.09	3.39	2.26	99.6	0.33	0	96.8	3.39	6.74	0.72	0.22	2.82	0.17	2.26	0.13	0	7.62	0.6	0.05	0.01	0.13	0.46	2.38	0.03	0.19	0.65	0	0	0	13.89	-4.95	-9.77	75.3	72.13	946.58	442.59	1064.77	566.69	963.45	474.14	1035.56	472.36
18.785	0	0.11	0.16	0.03	0.17	0.03	0.22	0.09	3.31	2.03	99.57	0.33	0	94.04	3.31	6.75	0.71	0.2	2.43	0.16	2.03	0.11	0	9.12	0.55	0.06	0.01	0.15	0.49	2.49	0.03	0.1	0.6	0	0	0	13.98	-8.2	-10.91	74.51	72.67	943.26	441.46	1063.78	568	960.27	474.53	1032.85	471.13
18.818	0	0.11	0.16	0.02	0.17	0.03	0.23	0.09	3.48	1.31	99.54	0.33	0	96.39	3.48	5.74	0.69	0.19	1.78	0.14	1.31	0.06	0	9.57	0.56	0.07	0	0.24	0.5	2.37	0.04	0.14	0.57	0	0	0	14.55	-5.58	-11.76	75.18	72.84	942.46	442.02	1062.27	568.45	958.72	476.53	1031.24	469.66
18.852	0	0.11	0.16	0.02	0.18	0.03	0.25	0.09	3.95	1.23	99.49	0.33	0	94.76	3.95	5.65	0.75	0.22	1.82	0.16	1.23	0.1	0	11.03	0.67	0.09	0.01	0.28	0.55	2.78	0.04	0.14	0.55	0	0	0	13.71	-7.52	-9.15	74.83	72.89	940.52	441.64	1060.87	568.92	958.34	473.89	1031.18	471.07
18.885	0	0.11	0.16	0.02	0.19	0.03	0.27	0.1	4.68	1.16	99.45	0.33	0	95.92	4.68	6.51	0.82	0.27	1.98	0.16	1.16	0.14	0	11.92	0.81	0.1	0.01	0.47	0.5	2.76	0.04	0.06	0.53	0	0	0	15.64	-6.21	-9.58	75.39	71.56	940.66	440.89	1061.05	568.58	959.06	473.31	1030.57	470.66
18.918	0	0.11	0.16	0.02	0.19	0.03	0.3	0.1	5.38	1.15	99.4	0.33	0	95.93	5.38	6.24	0.81	0.28	2.27	0.16	1.15	0.22	0	12.87	1.17	0.1	0.01	0.56	0.48	2.75	0.04	0.06	0.53	0	0	0	16.73	-6.2	-9.01	75.65	72.13	940.31	440.48	1060.46	568.35	958.59	473.02	1030.67	470.17
18.952	0	0.11	0.16	0.02	0.19	0.03	0.36	0.1	6.13	1.21	99.29	0.36	0	96.79	6.13	6.33	0.92	0.29	2.64	0.11	1.21	0.34	0	15.06	1.4	0.11	0.01	0.58	0.39	2.35	0.04	0.07	0.47	0	0	0	17.05	-4.96	-8.98	75.76	73.48	940.26	439.92	1061.28	568.56	958.24	472.81	1031.67	469.94
18.985	0	0.1	0.16	0.02	0.21	0.03	0.38	0.12	7.34	1.18	99.25	0.43	0	96.99	7.34	8.13	0.92	0.33	2.62	0.09	1.18	0.3	0	15.61	1.45	0.1	0.01	0.63	0.38	2.32	0.04	0.04	0.46	0	0	0	14.8	-4.64	-8.76	75.35	72.61	941.14	440.7	1061.15	568.65	959.29	473.34	1031.77	469.14
19.018	0	0.1	0.15	0.02	0.24	0.03	0.4	0.13	8.16	1.23	99.2	0.53	0	97.91	8.16	10.11	1	0.42	2.56	0.07	1.23	0.27	0	16.5	1.64	0.1	0.01	0.56	0.36	2.13	0.04	0.07	0.46	0	0	0	14.99	-2.76	-7.81	75.46	75.36	941.42	440.62	1062.02	568.82	958.84	473.03	1034.14	469.94
19.052	0	0.1	0.15	0.02	0.23	0.03	0.35	0.12	8.48	1.04	99.3	0.37	0	92.89	8.48	8.59	1.03	0.4	2.46	0.08	1.04	0.14	0	13.1	1.82	0.09	0.01	0.7	0.38	2.09	0.05	0.03	0.47	0	0	0	15.02	-9.15	-7.76	75.22	73.4	944.42	442.78	1060.84	566.35	960.77	474.3	1034.11	471.21
19.085	0	0.1	0.16	0.02	0.22	0.03	0.31	0.12	7.9	1.05	99.38	0.33	0	90.24	7.9	7.48	1.05	0.44	1.91	0.09	0.88	0.06	0	11.21	1.55	0.07	0.01	0.48	0.33	1.96	0.05	0.01	0.44	0	0	0	12.89	-10.88	-6.5	74.27	74.68	947.07	443.79	1061.1	563.81	962.17	473.6	1036.84	472.56
19.119	0	0.11	0.17	0.02	0.2	0.03	0.29	0.1	6.59	0.94	99.42	0.33	0	93.99	6.59	5.71	0.94	0.43	0.83	0.07	0.34	0.01	0	10.87	1.13	0.06	0	0.14	0.31	1.93	0.05	0.01	0.4	0	0	0	13.78	-8.25	-4.89	75.15	73.89	950.41	446.94	1061.5	564.41	965.48	475.31	1039.37	475.42
19.152	0	0.11	0.17	0.02	0.18	0.03	0.27	0.09	4.91	0.78	99.46	0.33	0	85.29	4.91	5.39	0.78	0.4	0.84	0.06	0.23	0.01	0	10.81	0.73	0.05	0	0.07	0.34	1.71	0.05	0.01	0.42	0	0	0	10.18	-13.21	-1.04	72.78	73.53	952.51	447.86	1062.95	565.63	969.61	473.92	1043.12	475.85
19.185	0	0.11	0.17	0.02	0.18	0.03	0.23	0.09	4.32	0.73	99.54	0.33	0	74.91	4.32	5.28	0.73	0.33	0.64	0.05	0.14	0.01	0	8.51	0.51	0.05	0	0.02	0.36	1.75	0.05	0.02	0.42	0	0	0	13.36	-16.53	-2.89	73.28	70.72	958.02	446.42	1069	565.16	975.73	473.71	1046.45	474.58
19.219	0	0.11	0.17	0.02	0.17	0.03	0.21	0.09	3.97	0.62	99.59	0.33	0	76.6	3.97	4.9	0.62	0.3	0.74	0.06	0.11	0.01	0	6.79	0.43	0.05	0	0.01	0.34	1.6	0.05	0.02	0.42	0	0	0	11.27	-16.07	-1.95	72.67	72.4	960.64	445.7	1071.49	564.18	977.95	472.55	1050.34	473.42
19.252	0	0.12	0.17	0.02	0.16	0.03	0.19	0.08	3.09	0.58	99.61	0.33	0	75.86	3.09	3.98	0.58	0.26	0.91	0.06	0.11	0.02	0	6.14	0.33	0.04	0	0.01	0.35	1.51	0.05	0.01	0.44	0	0	0	10.78	-16.28	-2.88	72.24	70.49	963.78	446.65	1075.18	565.01	981.86	473.05	1052.31	475.35
19.285	0	0.12	0.17	0.02	0.16	0.03	0.18	0.08	2.54	0.48	99.63	0.33	0	71.18	2.54	3.32	0.48	0.24	0.82	0.04	0.11	0.02	0	5.54	0.28	0.04	0	0.01	0.33	1.37	0.05	0	0.42	0	0	0	11.43	-17.48	-3.2	72.44	71.41	966.31	448.3	1077.61	566.62	983.61	475.33	1055.01	476.68
19.319	0	0.12	0.17	0.02	0.15	0.03	0.17	0.07	2.13	0.44	99.65	0.33	0	80.44	2.13	3.28	0.44	0.22	0.94	0.04	0.15	0.02	0	4.55	0.28	0.03	0	0.02	0.3	1.39	0.06	0.04	0.43	0	0	0	12.16	-14.93	-2.04	73.3	70.95	969.49	448.79	1080.12	566.97	987.43	475.22	1058.36	477.17
19.352	0	0.12	0.17	0.02	0.15	0.03	0.17	0.07	2.15	0.45	99.65	0.33	0	84.69	2.15	3.53	0.45	0.18	0.9	0.05	0.19	0.02	0	4.41	0.29	0.03	0	0.03	0.3	1.43	0.05	1.36	0.42	0	0	0	13.44	-13.45	-3.82	75.04	71.94	973.46	448.93	1082.34	564.89	989	476.59	1060.94	476.24
19.385	0	0.12	0.17	0.02	0.16	0.03	0.17	0.08	2.65	0.5	99.66	0.33	0	85.99	2.65	3.96	0.5	0.16	1.02	0.07	0.33	0.03	0	3.85	0.36	0.02	0	0.03	0.3	1.34	0.05	1.75	0.4	0	0	0	13.1	-12.93	-6.02	74.89	70.24	974.38	447.86	1083.01	562.9	989.5	476.24	1059.72	474.82
19.419	0	0.12	0.17	0.02	0.16	0.03	0.16	0.08	2.93	0.72	99.65	0.33	0	79.93	2.97	3.55	0.54	0.15	1.31	0.09	0.72	0.06	0	2.93	0.49	0.02	0	0.03	0.29	1.25	0.05	0.39	0.38	0	0	0	10.44	-15.09	-6.18	73.59	69.36	974.37	446.93	1083.07	561.91	989.87	475.1	1059.2	473.24
19.452	0	0.12	0.17	0.02	0.16	0.03	0.16	0.08	2.57	0.93	99.65	0.33	0	79.25	2.57	3.7	0.5	0.17	1.47	0.11	0.93	0.06	0	3.26	0.67	0.02	0	0.05	0.29	1.3	0.05	0.03	0.38	0	0	0	9.71	-15.3	-7.72	72.6	70.54	973.07	445.13	1084.35	562.02	988.32	474.46	1058.82	472.08
19.486	0	0.12	0.17	0.03	0.16	0.03	0.15	0.08	2.35	1.12	99.66	0.33	0	82.24	2.38	3.84	0.45	0.19	1.89	0.1	1.12	0.05	0	2.35	0.76	0.01	0	0.15	0.31	1.43	0.05	0.01	0.39	0	0	0	12.91	-14.34	-6.79	74.1	72.07	972.8	444.95	1085.42	564.14	988.41	474.83	1060.45	472.56
19.519	0	0.12	0.17	0.03	0.15	0.03	0.15	0.08	1.89	1.24	99.65	0.33	0	80.24	2.4	3.4	0.45	0.18	1.85	0.15	1.24	0.05	0	1.89	0.89	0.01	0	0.18	0.31	1.72	0.06	0.05	0.4	0	0	0	12.56	-14.99	-6.39	73.83	72.76	971.79	443.78	1085.45	563.88	987.74	473.39	1060.48	472.14
19.552	0	0.12	0.17	0.03	0.15	0.03	0.15	0.08	1.98	1.06	99.65	0.33	0	85.81	2.25	3.26	0.5	0.15	1.92	0.25	1.06	0.05	0	1.98	1.1	0.01	0	0.25	0.27	1.83	0.06	0.06	0.41	0	0	0	11.62	-13	-6.9	73.82	73.51	971.03	443.25	1085.97	564.29	986.95	473.18	1060.45	471.84
19.586	0	0.12	0.17	0.03	0.15	0.03	0.15	0.08	2.39	1.42	99.66	0.33	0	90.45	2.45	3.84	0.5	0.16	1.65	0.26	1.42	0.05	0	2.39	1.27	0.02	0	0.29	0.27	1.74	0.05	0.17	0.41	0	0	0	14.35	-10.76	-10.27	74.3	68.19	968.92	442.45	1084.38	564.39	986.34	473.68	1054.47	470.91
19.619	0	0.12	0.17	0.03	0.16	0.03	0.15	0.08	2.35	1.33	99.66	0.33	0	96.46	2.38	4.22	0.57	0.17	1.47	0.24	1.33	0.06	0	2.35	1.32	0.02	0	0.33	0.25	1.56	0.05	0.1	0.41	0	0	0	14.19	-5.47	-8.07	75.1	71.76	964.14	444.13	1080.42	567.33	981.24	474.95	1052.96	472.85
19.652	0	0.12	0.17	0.03	0.16	0.03	0.15	0.08	2.11	1.13	99.66	0.33	0	96.84	2.11	4.85	0.64	0.19	1.15	0.17	1.13	0.04	0	2.51	1.2	0.02	0.01	0.37	0.23	1.43	0.06	0.07	0.42	0	0	0	16.32	-4.9	-8.92	75.48	72.38	960.76	445.45	1077.78	569.32	977.4	477.23	1049.73	474.62
19.686	0	0.12	0.17	0.03	0.16	0.03	0.16	0.08	2.13	1.24	99.67	0.33	0	89.55	2.13	5.64	0.84	0.2	0.95	0.15	1.24	0.03	0	3.23	1.06	0.03	0	0.38	0.18	1.4	0.06	0.14	0.37	0	0	0	14.18	-11.26	-9.26	74.09	70.33	958.13	445.86	1075.25	569.75	975.66	477.29	1045.95	474.72
19.719	0	0.11	0.17	0.02	0.17	0.03	0.16	0.08	2.51	1	99.66	0.33	0	92.48	2.51	5.66	0.9	0.19	0.89	0.16	1	0.04	0	3.26	0.99	0.03	0	0.27	0.18	1.38	0.05	0.07	0.35	0	0	0	14.32	-9.45	-9.54	74.47	72.58	954.13	445.66	1072.69	570.42	970.96	477.63	1043.5	475.29
19.753	0	0.11	0.16	0.02	0.18	0.03	0.17	0.09	2.96	1.07	99.65	0.33	0	91.96	2.96	6.44	1.07	0.19	1.01	0.15	1.07	0.06	0	4.04	0.87	0.03	0	0.13	0.16	1.28	0.05	0.06	0.33	0	0	0	15.71	-9.82	-8.93	74.91	71	949.63	446.16	1068.71	572.46	967.98	477.85	1038.95	476.08
19.786	0	0.11	0.16	0.02	0.2	0.03	0.18	0.1	3.6	1.28	99.61	0.33	0	93.12	3.6	8.93	1.28	0.25	1.14	0.13	1.1	0.07	0	4.78	0.82	0.03	0.01	0.15	0.16	1.39	0.05	0.14	0.32	0	0	0	14.44	-8.98	-10.81	74.5	72.07	947.73	446.25	1068.29	572.91	965.13	479.06	1037.16	476.31
19.819	0	0.1	0.15	0.02	0.21	0.03	0.18	0.11	3.96	1.25	99.57	0.33	0	93.28	3.96	11.18	1.25	0.33	1.32	0.09	1.21	0.08	0	5.41	0.69	0.04	0.01	0.13	0.17	1.31	0.04	0.08	0.32	0	0	0	12.2	-8.85	-9.89	73.78	71.54	944.96	446.19	1065.83	573.59	963.36	478.23	1034.87	475.79
19.853	0	0.1	0.15	0.02	0.21	0.03	0.19	0.11	4.13	1.52	99.57	0.33	0	95.45	4.13	11.04	1.43	0.36	1.72	0.1	1.52	0.12	0	6.33	0.59	0.04	0.01	0.18	0.17	1.31	0.04	0.09	0.33	0	0	0	15	-6.79	-8.71	75.13	72.08	942.7	445.39	1064.23	574.32	961.84	477.28	1033.9	475.93
19.886	0	0.1	0.14	0.03	0.22	0.03	0.18	0.11	3.87	1.69	99.57	0.33	0	95.38	3.87	11.6	1.22	0.45	1.95	0.09	1.69	0.17	0	5.88	0.57	0.04	0.01	0.21	0.19	1.6	0.04	0.01	0.37	0	0	0	16.33	-6.86	-7.26	75.57	72.53	940.49	445.11	1061.64	574.29	960.01	476.5	1032.53	475.96
19.919	0	0.11	0.15	0.03	0.2	0.03	0.18	0.11	3.23	1.54	99.59	0.33	0	94.68	3.23	10.48	1.05	0.53	1.79	0.1	1.54	0.13	0	5.9	0.64	0.04	0.01	0.23	0.21	1.73	0.05	0.01	0.39	0	0	0	14.56	-7.61	-6.17	75.32	73.76	938.28	445.77	1058.98	574.97	957.5	477.11	1031.24	475.31
19.953	0	0.11	0.15	0.02	0.2	0.03	0.17	0.1	3.12	1.2	99.6	0.33	0	89.11	3.12	9.67	0.95	0.66	1.76	0.08	1.2	0.13	0	5	0.74	0.04	0.01	0.33	0.23	1.81	0.06	0.02	0.4	0	0	0	15.09	-11.49	-7.85	75.04	71.87	937.79	445	1058.63	574.32	957.11	477.29	1028.91	474.11
19.986	0	0.11	0.16	0.02	0.19	0.03	0.18	0.1	3.28	0.87	99.62	0.33	0	89.5	3.28	7.64	0.87	0.71	1.85	0.08	0.87	0.08	0	4.93	0.81	0.04	0.01	0.4	0.23	2.12	0.06	0.02	0.44	0	0	0	14.47	-11.29	-7.25	74.85	73.29	937.19	444.06	1057.41	572.12	955.73	475.7	1028.99	473.64
20.019	0	0.12	0.16	0.02	0.18	0.03	0.18	0.09	3.23	0.94	99.64	0.33	0	88.82	3.23	5.76	0.94	0.66	2.37	0.1	0.89	0.1	0	4.88	0.83	0.04	0.01	0.49	0.24	2.15	0.06	0.02	0.48	0	0	0	15.92	-11.64	-7.09	75.12	75.66	937.42	443.03	1057.95	571.09	954.85	475.1	1030.49	473.3
20.053	0	0.12	0.17	0.02	0.17	0.03	0.19	0.09	3.28	1.06	99.61	0.33	0	91.58	3.28	5.27	0.87	0.56	3.22	0.1	1.06	0.23	0	5.81	0.9	0.04	0.01	0.52	0.3	2.02	0.06	0.05	0.48	0	0	0	17.08	-10.07	-9.72	75.16	75.46	937.89	441.11	1060.56	570.78	954.98	475.13	1030.36	471.72
20.086	0	0.12	0.17	0.02	0.17	0.03	0.2	0.09	3.23	0.96	99.6	0.33	0	95.62	3.22	4.85	0.85	0.47	3.23	0.1	0.96	0.31	0	6.33	0.92	0.04	0.01	0.57	0.32	2.11	0.05	0.03	0.48	0	0	0	18.51	-6.58	-9.36	75.57	74.9	937.33	440.01	1061.66	571.85	955.86	473.69	1030.74	471.93
20.12	0	0.12	0.17	0.02	0.16	0.03	0.2	0.08	2.56	0.7	99.61	0.33	0	94	2.56	3.6	0.65	0.41	1.95	0.09	0.7	0.19	0	6.46	0.75	0.03	0.01	0.37	0.49	2.92	0.04	0.03	0.53	0	0	0	17.93	-8.24	-9.54	75.05	72.54	938.39	439.33	1064.34	573.23	958.95	472.65	1031.49	471.85
20.153	0	0.12	0.17	0.02	0.15	0.03	0.19	0.08	2.15	0.74	99.61	0.33	0	85.02	2.15	2.73	0.66	0.36	1.74	0.09	0.74	0.14	0	6.48	0.64	0.03	0.01	0.3	0.61	3.11	0.04	0.01	0.61	0	0	0	18.25	-13.32	-8.63	73.97	73.87	940.23	438.94	1066.56	572.61	960.6	471.53	1034.46	473.04
20.186	0	0.12	0.18	0.02	0.15	0.03	0.18	0.08	1.98	0.65	99.63	0.33	0	69.45	1.98	2.31	0.65	0.27	1.51	0.1	0.49	0.07	0	5.51	0.46	0.03	0.01	0.25	0.61	3.07	0.03	0.02	0.67	0	0	0	16.95	-17.89	-6.99	72.86	74.28	943.22	439.19	1069.65	573.35	964.25	471	1038.5	473.19
20.22	0	0.12	0.17	0.02	0.14	0.03	0.17	0.08	1.84	0.58	99.65	0.33	0	86.27	1.84	2.02	0.58	0.24	1.44	0.14	0.58	0.06	0	4.76	0.35	0.03	0.01	0.13	0.83	3.64	0.03	0.01	0.9	0	0	0	15.94	-12.81	-5.19	74.47	75.4	947.9	439.69	1073.85	574.95	969.3	471.64	1044.69	471.52
20.253	0	0.12	0.17	0.02	0.14	0.03	0.17	0.08	1.8	0.73	99.65	0.33	0	81.97	1.64	1.98	0.64	0.26	1.8	0.18	0.73	0.11	0	4.45	0.32	0.03	0.01	0.13	0.87	3.92	0.03	0.01	0.96	0	0	0	15.14	-14.43	-3.78	73.77	76.34	951.27	438.83	1077.04	573.66	972.89	469.65	1049.21	471.39
20.286	0	0.12	0.17	0.02	0.14	0.03	0.16	0.08	2.09	0.65	99.66	0.33	0	82.99	1.28	1.79	0.65	0.26	2.09	0.16	0.65	0.15	0	4.16	0.3	0.03	0.01	0.13	0.93	4.62	0.03	0.01	1.1	0	0	0	16.54	-14.08	-4.86	73.86	74.98	954.93	438.53	1080.55	572.25	976.6	468.86	1051.49	472.79
20.32	0	0.12	0.17	0.02	0.14	0.03	0.15	0.08	1.86	0.67	99.66	0.33	0	72.38	0.99	1.31	0.66	0.25	1.86	0.16	0.67	0.21	0	2.78	0.21	0.02	0.02	0.12	1.06	6.07	0.04	0.01	1.37	0	0	0	15.26	-17.18	-5.83	72.94	74.29	958.63	440.6	1085.08	574.98	980.41	471.51	1054.64	474.4
20.353	0	0.13	0.17	0.02	0.13	0.03	0.15	0.08	1.89	0.63	99.66	0.33	0	82.57	0.77	1	0.63	0.24	1.89	0.17	0.5	0.28	0	2.83	0.2	0.02	0.02	0.2	0.97	5.85	0.03	0.02	1.42	0	0	0	17.3	-14.22	-6.86	73.77	75.13	961.29	440.21	1087.93	574.79	982.14	472.24	1057.24	474.06
20.386	0	0.13	0.17	0.02	0.13	0.03	0.15	0.08	1.7	0.63	99.66	0.33	0	85.51	0.74	0.92	0.63	0.21	1.7	0.2	0.46	0.29	0	2.61	0.23	0.02	0.02	0.28	0.97	6.44	0.03	0.07	1.5	0	0	0	17.61	-13.13	-7.31	74.49	73.67	964.47	440.43	1090.85	575.65	985.77	473.2	1059.44	472.97
20.42	0	0.13	0.17	0.02	0.13	0.03	0.15	0.08	1.5	0.72	99.66	0.33	0	79.93	0.7	0.93	0.72	0.18	1.43	0.19	0.51	0.29	0	2.32	0.27	0.03	0.02	0.42	0.95	6.11	0.03	0.04	1.5	0	0	0	16.44	-15.09	-8.87	73.45	72.09	966.62	439.27	1093.3	574.78	988	472.96	1060.06	470.74
20.453	0	0.13	0.17	0.02	0.13	0.03	0.15	0.08	1.44	0.74	99.66	0.33	0	87.58	0.73	1.08	0.68	0.21	1.43	0.17	0.74	0.36	0	2.45	0.34	0.03	0.02	0.79	0.93	6.1	0.03	0.05	1.44	0	0	0	16.9	-12.23	-8.5	74.59	72.24	967.78	438.82	1092.58	572.77	988.47	472.43	1060.64	469.22
20.487	0	0.13	0.17	0.03	0.13	0.03	0.14	0.08	1.49	1.29	99.66	0.33	0	88.84	0.74	1.34	0.77	0.21	1.39	0.12	1.29	0.43	0	2.3	0.38	0.04	0.02	1.07	1.09	5.98	0.02	0.02	1.49	0	0	0	14.71	-11.63	-9.17	73.89	71.32	968.55	438.23	1093.5	571.58	989.47	471.32	1060.74	468.71
20.52	0	0.12	0.17	0.03	0.13	0.03	0.14	0.08	1.47	1.4	99.66	0.33	0	89.97	0.73	1.49	0.71	0.17	1.47	0.09	1.4	0.45	0	2.35	0.37	0.04	0.02	1.12	1.11	5.9	0.02	0.04	1.36	0	0	0	13	-11.03	-9.52	73.49	69.48	968.6	438.8	1093.01	571.39	990.13	471.25	1059.57	468.94
20.553	0	0.12	0.17	0.03	0.14	0.03	0.14	0.08	1.5	1.58	99.66	0.33	0	91.32	0.83	1.75	0.64	0.16	1.5	0.06	1.58	0.49	0	2.62	0.41	0.04	0.01	1.02	1.14	5.76	0.02	0.04	1.31	0	0	0	12.15	-10.23	-9.42	73.21	70.13	967.83	438.37	1092.54	570.85	989.2	470.55	1059.31	468.82
20.587	0	0.12	0.17	0.03	0.14	0.03	0.14	0.08	1.42	1.33	99.67	0.33	0	94.02	1.01	2.09	0.57	0.18	1.42	0.05	1.33	0.36	0	2.39	0.58	0.04	0.01	0.84	1.23	5.84	0.02	0.04	1.37	0	0	0	14.31	-8.22	-8.57	74.12	71.75	966.75	438.19	1092.23	571.91	988.1	470.59	1059.84	469.4
20.62	0	0.12	0.16	0.03	0.15	0.03	0.15	0.09	1.55	1.01	99.67	0.33	0	93.96	1.55	2.88	0.57	0.21	1.39	0.04	1.01	0.29	0	2.71	0.63	0.04	0.01	0.53	1.38	6.17	0.02	0.06	1.32	0	0	0	15.21	-8.27	-7.78	74.55	73.06	965.73	438.46	1091.45	572.53	986.9	470.77	1059.95	470.21
20.653	0	0.12	0.16	0.02	0.16	0.03	0.15	0.1	2.15	0.79	99.68	0.33	0	92.9	2.15	4.53	0.6	0.3	1.15	0.03	0.79	0.24	0	2.58	0.48	0.05	0.01	0.22	1.47	6.08	0.02	0.06	1.31	0	0	0	14.1	-9.14	-8.92	73.87	71.82	964.21	438.87	1088.71	571.34	984.81	471.42	1056.61	469.59
20.687	0	0.11	0.15	0.02	0.18	0.03	0.15	0.11	2.82	0.78	99.64	0.33	0	89.54	2.86	7.04	0.55	0.36	1.03	0.03	0.78	0.23	0	2.82	0.37	0.07	0.01	0.14	1.83	7.11	0.02	0.03	1.18	0	0	0	17.48	-11.27	-10.22	74.77	70.28	961.23	441.27	1086.01	574.5	982.08	474.95	1052.31	472.35
20.72	0	0.11	0.15	0.03	0.19	0.03	0.15	0.12	2.7	1.01	99.62	0.33	0	87.09	3.41	8.36	0.56	0.33	1.07	0.03	1.01	0.25	0	2.7	0.29	0.07	0.01	0.09	1.95	7.01	0.03	0.11	1.13	0	0	0	14.1	-12.46	-9.85	73.63	67.49	958.82	443.99	1082.51	576.38	980.95	476.53	1048.39	473.78
20.754	0	0.11	0.15	0.03	0.19	0.03	0.15	0.12	2.96	1.37	99.62	0.33	0	95.66	3.8	7.76	0.45	0.3	1.1	0.03	1.37	0.12	0	2.96	0.27	0.07	0.01	0.14	1.84	6.26	0.02	0.04	0.98	0	0	0	15.69	-6.53	-6.49	74.66	70.24	953.18	443.66	1074.44	573.94	974.48	474.58	1044.72	473.91
20.787	0	0.1	0.15	0.03	0.2	0.03	0.16	0.12	3.12	1.64	99.61	0.33	0	96.02	4.36	8.7	0.5	0.32	1.33	0.04	1.64	0.12	0	3.12	0.24	0.08	0.01	0.13	1.78	5.28	0.02	0.13	0.9	0	0	0	13.72	-6.09	-8.8	74.67	72.56	952.94	445.02	1072.47	572.04	970.81	477.3	1043.27	473.51
20.82	0	0.1	0.14	0.03	0.22	0.03	0.15	0.14	3.12	1.68	99.56	0.33	0	93.47	4.78	11.63	0.54	0.36	1.51	0.05	1.68	0.1	0	3.12	0.22	0.08	0.01	0.14	1.55	4.98	0.02	0.08	0.83	0	0	0	15.35	-8.69	-10.19	74.39	71.97	949.51	444.74	1070.28	572.5	967.47	477.71	1039.36	474.43
20.854	0	0.1	0.13	0.02	0.23	0.03	0.15	0.14	3.23	1.36	99.53	0.33	0	91.2	4.63	13.28	0.54	0.36	1.6	0.06	1.36	0.07	0	3.23	0.15	0.1	0.01	0.15	1.74	4.89	0.02	0.09	0.72	0	0	0	14.5	-10.31	-8.63	73.91	72.1	946.04	445.77	1067.69	574.82	965.19	477.73	1037.27	476.15
20.887	0	0.1	0.13	0.03	0.24	0.03	0.14	0.15	2.89	1.63	99.52	0.33	0	94.48	4.57	14.27	0.61	0.39	1.96	0.08	1.63	0.09	0	2.89	0.12	0.11	0	0.13	1.76	4.44	0.03	0.06	0.68	0	0	0	14.81	-7.8	-10.01	74.49	72.36	945.24	446.18	1066.3	574.47	963.25	479.31	1035.51	475.43
20.92	0	0.1	0.13	0.03	0.23	0.03	0.14	0.14	3.03	1.55	99.53	0.33	0	94.38	4.17	13.54	0.65	0.42	2.23	0.11	1.55	0.1	0	3.03	0.15	0.1	0	0.18	1.73	4.42	0.02	0.08	0.69	0	0	0	14.32	-7.9	-8.64	74.5	71.87	943.94	445.87	1065.52	575.24	963.25	478.03	1035.08	475.59
20.954	0	0.1	0.14	0.03	0.21	0.03	0.15	0.12	2.84	1.77	99.58	0.33	0	93.81	4.02	10.68	0.78	0.43	2.92	0.14	1.77	0.12	0	2.84	0.16	0.08	0	0.17	1.76	4.21	0.03	0.01	0.74	0	0	0	15.64	-8.41	-8.18	75.05	74.38	942.71	444.4	1063.89	573.3	960.65	477.08	1034.97	474.12
20.987	0	0.11	0.15	0.03	0.2	0.03	0.15	0.12	2.65	2.11	99.59	0.33	0	91.85	4.32	9.42	0.79	0.53	4.05	0.15	2.11	0.19	0	2.65	0.19	0.07	0	0.18	1.72	4.44	0.03	0	0.81	0	0	0	15.82	-9.89	-7.77	75.09	73.66	942.77	443.88	1062.81	571.92	960.75	476.26	1034.35	473.13
21.02	0	0.11	0.15	0.03	0.2	0.03	0.16	0.12	2.48	2.28	99.59	0.33	0	94.18	4.41	9.36	0.95	0.64	4.63	0.2	2.28	0.21	0	2.48	0.21	0.07	0.01	0.25	1.55	3.98	0.03	0.01	0.85	0	0	0	15.21	-8.08	-6.62	75.08	76.69	942.36	442.81	1062.52	570.74	959.41	474.91	1036.06	472.26
21.054	0	0.11	0.15	0.03	0.2	0.03	0.15	0.11	2.07	2.02	99.61	0.33	0	94.61	3.94	8.39	1.25	0.6	4.45	0.2	2.02	0.21	0	2.07	0.21	0.06	0.01	0.24	1.43	3.6	0.03	0.04	0.9	0	0	0	13.96	-7.67	-7.84	74.51	75.8	941.87	441.54	1063.58	570.44	959.47	473.88	1035.23	471.5
21.087	0	0.11	0.16	0.03	0.18	0.03	0.16	0.1	2.17	1.68	99.63	0.33	0	93.67	4.07	6.32	1.37	0.5	4.11	0.24	1.68	0.21	0	2.17	0.23	0.06	0.01	0.33	1.26	3.27	0.03	0.04	0.91	0	0	0	13.41	-8.53	-7.47	74.03	75.91	942.33	441.51	1064.26	570.8	960.17	473.71	1036.05	471.36
21.121	0	0.12	0.16	0.02	0.18	0.03	0.16	0.09	1.7	1.77	99.64	0.33	0	91.43	4.23	5.37	1.77	0.4	2.92	0.27	1.29	0.21	0	1.7	0.31	0.06	0.01	0.39	0.96	2.51	0.03	0.06	0.95	0	0	0	12.29	-10.16	-7.5	73.63	76.26	943.53	441.31	1065.64	570.67	961.21	473.64	1037.42	470.79
21.154	0	0.12	0.17	0.02	0.17	0.03	0.17	0.09	1.99	1.95	99.66	0.33	0	90.97	3.79	4.25	1.95	0.3	2.94	0.27	1.16	0.2	0	1.99	0.43	0.05	0.01	0.45	0.75	2.29	0.03	0.16	0.99	0	0	0	15.62	-10.45	-8	74.42	75.79	944.82	440.77	1068.46	571.67	963.2	473.38	1038.98	472.27
21.187	0	0.12	0.17	0.02	0.16	0.03	0.17	0.08	1.85	1.94	99.65	0.33	0	88.67	3.31	2.77	1.94	0.26	2.38	0.25	1.02	0.13	0	1.85	0.35	0.05	0.01	0.34	0.77	2.12	0.03	0.01	1.02	0	0	0	15.56	-11.71	-7.29	73.32	74.77	945.86	439.01	1070.4	571.34	965.66	471.1	1040.44	471.01
21.221	0	0.12	0.18	0.02	0.16	0.03	0.17	0.08	1.93	2.25	99.65	0.33	0	62.67	2.85	2.38	2.25	0.23	2.29	0.26	0.89	0.09	0	1.93	0.33	0.03	0.01	0.17	0.57	1.92	0.02	0.05	1.17	0	0	0	12.27	-19.41	-5.81	71.98	73.28	950.44	443.42	1072.93	573.75	970.71	474.08	1043.99	474.21
21.254	0	0.13	0.18	0.02	0.15	0.03	0.16	0.07	1.83	2.19	99.65	0.33	0	86.77	2.5	1.86	2.19	0.18	2.24	0.28	0.87	0.07	0	1.83	0.28	0.03	0.01	0.11	0.58	1.85	0.02	0.04	1.23	0	0	0	18.48	-12.6	-4.57	74.83	76.42	954.03	442.5	1078.04	575.24	974.29	473.62	1050.68	475.66
21.287	0	0.13	0.18	0.02	0.15	0.03	0.16	0.07	1.68	2.35	99.65	0.33	0	81.21	2.35	1.66	2.35	0.15	2.23	0.3	0.98	0.06	0	1.68	0.22	0.03	0.01	0.06	0.57	1.9	0.02	0.03	1.4	0	0	0	16.19	-14.68	-5.77	73.56	74.68	958.08	441.48	1083.49	575.33	979.21	472.9	1053.88	474.32
21.321	0	0.12	0.17	0.02	0.15	0.03	0.16	0.07	1.77	2.14	99.66	0.33	0	80.46	2.52	1.69	2.14	0.16	2.42	0.29	0.91	0.07	0	1.29	0.21	0.03	0.01	0.04	0.71	2.27	0.02	0.02	1.77	0	0	0	13.61	-14.92	-4.25	73.2	76.34	962.47	440.97	1087.88	575.48	983.6	472.25	1059.94	472.25
21.354	0	0.13	0.17	0.02	0.14	0.03	0.16	0.07	1.79	2.2	99.66	0.33	0	84.75	2.32	1.33	2.2	0.17	2.51	0.29	0.9	0.06	0	1.29	0.22	0.03	0	0.06	0.78	2.37	0.02	0.02	1.79	0	0	0	13.33	-13.42	-4.25	73.48	75.96	967.31	440.27	1092.23	574.04	988.44	471.14	1064.4	471.69
21.387	0	0.13	0.17	0.02	0.14	0.03	0.16	0.07	1.9	2.33	99.65	0.33	0	92.32	2	1.11	2.36	0.17	2.5	0.3	0.77	0.08	0	1.33	0.19	0.03	0	0.07	0.86	2.33	0.02	0.03	1.9	0	0	0	16.36	-9.57	-3.73	75.14	75.86	971.29	440.12	1095.25	573.53	992.38	471.03	1068.24	471.85
21.421	0	0.13	0.17	0.02	0.14	0.04	0.15	0.07	2.26	2.27	99.66	0.33	0	86.76	1.99	1.03	2.4	0.18	2.55	0.3	0.58	0.07	0	1.24	0.15	0.03	0	0.11	0.85	2.27	0.02	0.03	2.26	0	0	0	17.28	-12.6	-4.4	74.81	75.87	973.21	439.32	1096.68	571.5	993.6	470.13	1069.45	471.91
21.454	0	0.13	0.17	0.02	0.14	0.04	0.16	0.07	2.3	2.22	99.67	0.33	0	83.91	2.18	1.21	2.42	0.16	3.03	0.35	0.61	0.07	0	1.41	0.21	0.03	0.01	0.25	0.8	2.22	0.02	0.05	2.3	0	0	0	18.2	-13.74	-5.78	74.54	73.29	975.21	438.42	1098.87	571.24	996.25	470.1	1069.54	470.47
21.488	0	0.13	0.17	0.02	0.14	0.04	0.16	0.07	2.18	2.2	99.66	0.33	0	84.61	2.2	1.21	2.44	0.14	2.64	0.31	0.71	0.05	0	1.61	0.27	0.03	0.01	0.56	0.71	1.6	0.02	0.03	2.18	0	0	0	17.54	-13.48	-7.6	74.09	72.12	977.13	437.17	1100.86	569.72	997.81	469.68	1069.92	468.51
21.521	0	0.13	0.17	0.02	0.14	0.03	0.16	0.07	2.02	1.94	99.66	0.33	0	85.28	1.94	1.33	2.45	0.13	2.27	0.26	0.86	0.06	0	1.71	0.3	0.03	0.01	0.59	0.69	1.42	0.02	0.01	2.02	0	0	0	13.44	-13.22	-8.53	72.43	71.97	978.35	436.37	1102.44	567.95	998.76	468.33	1070.72	467.55
21.554	0	0.13	0.17	0.02	0.14	0.03	0.16	0.07	1.91	2.01	99.66	0.33	0	94.38	2.01	1.48	2.45	0.13	2.01	0.23	1.26	0.07	0	1.89	0.38	0.03	0.01	0.6	0.65	1.25	0.02	0.03	1.91	0	0	0	14.28	-7.89	-6.28	74.55	73.45	980.63	438.03	1101.64	567.89	1000.13	469.71	1073.53	467
21.588	0	0.13	0.17	0.02	0.14	0.03	0.16	0.07	1.97	2.09	99.66	0.33	0	88.59	2.09	1.44	2.53	0.09	1.92	0.27	1.48	0.09	0	1.97	0.47	0.03	0.01	0.55	0.66	1.21	0.02	0.37	1.95	0	0	0	12.17	-11.75	-6.74	73.63	75.2	981.77	438.11	1103.06	566.59	1000.04	469.32	1075.23	468.19
21.621	0	0.12	0.17	0.02	0.15	0.03	0.17	0.07	2.16	2.74	99.66	0.33	0	87.17	2.74	2.01	2.82	0.09	2.5	0.31	1.85	0.16	0	2.16	0.46	0.04	0.01	0.4	0.63	1.23	0.02	0.26	1.84	0	0	0	12.5	-12.42	-8.19	73.84	72.27	982.11	438.64	1102.9	566.63	1000.93	470.17	1073.18	468.33
21.654	0	0.12	0.17	0.02	0.16	0.04	0.18	0.08	2.19	3.01	99.65	0.33	0	93.29	3.73	2.73	3.01	0.09	3.33	0.34	2.1	0.23	0	2.19	0.53	0.04	0.01	0.3	0.61	1.3	0.02	1.71	1.85	0	0	0	15.52	-8.84	-8.51	75.16	71.54	981.39	437.86	1101.67	565.67	1000.28	469.6	1071.8	468.03
21.688	0	0.12	0.17	0.02	0.17	0.04	0.19	0.08	2.04	3.45	99.63	0.33	0	89.87	4.76	2.81	3.45	0.09	3.46	0.41	2.42	0.22	0	2.04	0.57	0.04	0.01	0.2	0.65	1.36	0.02	3.58	1.72	0	0	0	18.41	-11.08	-10.91	75.63	69.56	979.49	437.78	1100.18	565.14	998.31	470.22	1067.86	469.5
21.721	0	0.12	0.17	0.03	0.17	0.03	0.19	0.08	1.96	3.64	99.63	0.33	0	83.39	5.24	2.97	3.64	0.09	3.16	0.45	3.28	0.22	0	1.96	0.42	0.04	0.01	0.1	0.68	1.29	0.02	0.63	1.63	0	0	0	17.53	-13.93	-11.89	74.78	69.31	974.76	436.71	1097.33	566.48	994.04	470.6	1063.28	467.54
21.755	0	0.12	0.17	0.03	0.19	0.03	0.21	0.09	2.2	4.2	99.59	0.33	0	81.75	7.05	4.03	4.2	0.1	2.57	0.7	3.61	0.28	0	2.2	0.43	0.06	0.01	0.06	0.74	1.3	0.03	0.84	1.43	0	0	0	16.42	-14.5	-11.95	75	70.05	971.87	440.83	1093.86	570.02	990.41	475.18	1060.3	470.54
21.788	0	0.12	0.17	0.02	0.21	0.03	0.24	0.11	2.66	4.83	99.53	0.33	0	92.29	9.12	4.93	4.83	0.1	2.74	1.06	3.62	0.28	0	2.66	0.42	0.07	0.01	0.07	0.71	1.35	0.03	0.42	1.31	0	0	0	17.47	-9.59	-9.83	75.44	70.21	966.87	440.62	1087.91	569.16	986.14	473.03	1056.34	471.49
21.821	0	0.12	0.17	0.02	0.22	0.03	0.25	0.11	2.81	5.2	99.5	0.33	0	93.93	9.91	5.37	5.2	0.09	2.71	1.54	3.65	0.32	0	2.81	0.47	0.07	0.01	0.08	0.68	1.42	0.03	0.21	1.24	0	0	0	15.4	-8.31	-9.05	75.19	70.59	962.03	440.45	1082.28	568.02	981.16	472.08	1051.74	470.81
21.855	0	0.12	0.18	0.02	0.23	0.03	0.26	0.11	3.61	5.99	99.48	0.33	0	92.89	9.29	6.1	5.99	0.13	2.72	1.46	3.4	0.35	0	3.61	0.42	0.07	0.01	0.13	0.53	1.2	0.03	0.27	1.08	0	0	0	17.88	-9.15	-10.83	75.43	71.73	957.55	439.71	1078.98	568.08	975.58	473.19	1047.25	470.44
21.888	0	0.12	0.17	0.03	0.21	0.03	0.23	0.1	3.8	5.58	99.54	0.33	0	85.38	6.92	6.43	5.58	0.14	2.32	1.12	3.23	0.17	0	3.8	0.39	0.08	0.01	0.15	0.48	1.18	0.03	0.07	1.04	0	0	0	17.82	-13.18	-10.74	74.43	70.02	951.14	439.58	1074.61	570.8	971.11	473.13	1041.1	470.83
21.921	0	0.12	0.17	0.02	0.21	0.03	0.22	0.1	3.64	5.43	99.55	0.33	0	87.94	6.28	6.48	5.43	0.17	1.81	0.83	2.57	0.12	0	3.64	0.33	0.08	0.01	0.19	0.44	1.13	0.03	0.1	0.99	0	0	0	12.24	-12.07	-10.1	72.93	69.85	949.01	441.26	1069.97	569.8	968.29	473.93	1038.02	469.64
21.955	0	0.13	0.17	0.02	0.22	0.03	0.21	0.1	3.46	5.3	99.56	0.33	0	94.73	5.3	7.91	6.06	0.19	1.69	0.72	2.25	0.13	0	3.46	0.32	0.1	0.01	0.17	0.43	1.11	0.03	0.24	0.79	0	0	0	13.72	-7.55	-9.35	74.55	72.85	947.57	441.84	1069.23	570.76	965.97	474.53	1038.75	471.29
21.988	0	0.13	0.17	0.02	0.23	0.03	0.22	0.11	3.41	5.76	99.54	0.33	0	94.85	5.76	8.51	6.23	0.2	1.66	0.7	1.85	0.14	0	3.41	0.42	0.09	0.01	0.18	0.43	1.15	0.03	0.2	0.79	0	0	0	12.69	-7.43	-9.78	74.15	73.85	946.1	441.12	1068.68	570.02	964.1	473.71	1037.92	471.48
22.021	0	0.13	0.18	0.02	0.22	0.03	0.22	0.1	3.38	5.35	99.55	0.33	0	95.13	5.35	6.62	6.55	0.22	1.62	0.57	1.96	0.18	0	3.38	0.41	0.09	0.01	0.21	0.45	1.35	0.03	0.09	0.75	0	0	0	16.19	-7.14	-8.62	75.25	73.88	944.51	440.18	1067.2	570.05	963.23	472.46	1037.11	471.69
22.055	0	0.14	0.19	0.03	0.21	0.03	0.24	0.1	3.72	5.38	99.52	0.33	0	93.55	5.38	5.7	7.33	0.24	2.12	0.52	2.37	0.29	0	3.72	0.47	0.09	0.01	0.24	0.48	1.7	0.03	0.14	0.73	0	0	0	11.79	-8.63	-8.22	73.54	74.22	942.63	439.53	1066.35	570.61	961.89	471.75	1036.07	469.6
22.088	0	0.14	0.19	0.02	0.21	0.03	0.24	0.09	3.38	5.37	99.53	0.33	0	90.05	5.37	5.07	6.92	0.28	2.3	0.35	2.21	0.24	0	3.38	0.35	0.09	0.01	0.32	0.47	1.59	0.03	0.05	0.76	0	0	0	14.03	-10.99	-9.07	73.42	71.23	940.67	438.22	1064.16	569.65	960.98	470.75	1032.18	468.47
22.122	0	0.13	0.19	0.02	0.2	0.03	0.23	0.09	2.88	5.58	99.55	0.33	0	93.79	5.58	4.57	6.11	0.3	2.75	0.27	2.12	0.25	0	2.88	0.31	0.08	0.01	0.34	0.52	1.52	0.03	0.07	0.74	0	0	0	12.9	-8.42	-8.88	73.59	72.97	940.36	438.21	1063.43	568.88	959.65	470.81	1032.55	467.87
22.155	0	0.13	0.19	0.02	0.2	0.03	0.24	0.09	2.91	5.82	99.52	0.33	0	95.14	6.94	3.81	5.82	0.26	2.84	0.31	1.98	0.23	0	2.91	0.38	0.07	0.01	0.48	0.51	1.47	0.04	0.08	0.75	0	0	0	13.36	-7.13	-7.67	74.4	75.45	940.35	438.86	1064.03	570.2	959.24	471.27	1034.66	469.15
22.188	0	0.13	0.19	0.02	0.2	0.03	0.24	0.09	2.78	5.67	99.52	0.33	0	93.73	6.61	3.23	5.67	0.27	2.62	0.32	1.67	0.18	0	2.78	0.38	0.07	0.01	0.45	0.51	1.38	0.04	0.09	0.77	0	0	0	13.79	-8.48	-9.44	74.02	72.71	940.14	437.88	1063.48	568.89	959.39	470.96	1032.03	467.6
22.222	0	0.13	0.19	0.02	0.2	0.03	0.24	0.09	2.79	5	99.52	0.33	0	94.21	7.43	2.62	5	0.28	2.62	0.25	1.47	0.18	0	2.79	0.4	0.08	0.01	0.38	0.43	1.52	0.04	0.02	0.84	0	0	0	14.42	-8.05	-8.6	74.32	73.1	940.31	437.28	1063.02	567.68	959.5	469.77	1032.56	467.45
22.255	0	0.13	0.19	0.02	0.2	0.03	0.24	0.09	2.88	4.9	99.51	0.33	0	92.82	7.5	2.73	4.9	0.27	2.44	0.21	1.23	0.14	0	2.88	0.43	0.07	0.01	0.39	0.42	1.49	0.03	0.03	0.84	0	0	0	17.28	-9.2	-8.01	75.39	72.12	942.76	438.6	1063.52	567.46	961.85	470.67	1033.95	469.06
22.288	0	0.13	0.19	0.02	0.2	0.03	0.24	0.09	2.87	5.07	99.51	0.33	0	83.57	7.41	2.63	5.07	0.25	2.2	0.21	0.97	0.15	0	2.87	0.4	0.05	0.01	0.13	0.35	1.33	0.03	0.03	0.88	0	0	0	15.85	-13.87	-5.04	74.38	75.18	945.16	439.02	1065.31	566.77	963.85	469.15	1039.01	470.67
22.322	0	0.13	0.19	0.02	0.19	0.03	0.22	0.09	2.48	4.31	99.55	0.33	0	79.12	6.72	2.69	4.31	0.26	2.35	0.19	0.85	0.14	0	2.48	0.29	0.04	0.01	0.07	0.36	1.18	0.03	0.04	0.94	0	0	0	14.05	-15.34	-3.35	73.47	75.01	947.66	439.32	1068.56	568.72	967.8	468.88	1042.79	470.39
22.355	0	0.12	0.18	0.02	0.19	0.03	0.22	0.09	2.35	3.89	99.56	0.33	0	84.97	6.98	3.04	3.89	0.26	2.1	0.19	0.69	0.1	0	2.35	0.31	0.03	0.01	0.05	0.39	1.21	0.03	0.02	0.96	0	0	0	17.25	-13.34	-3.29	75.07	74.74	951.88	439.03	1072.79	568.85	972.26	468.8	1046.97	470.97
22.388	0	0.12	0.18	0.02	0.19	0.03	0.21	0.09	2.18	3.56	99.58	0.33	0	85.44	6.55	2.81	3.56	0.22	2.09	0.23	0.53	0.08	0	2.18	0.31	0.03	0.01	0.03	0.4	1.2	0.02	0.02	1.04	0	0	0	18.09	-13.15	-4.83	75.35	74.11	958.29	437.91	1080.32	569.26	978.64	469.18	1052.75	469.25
22.422	0	0.12	0.18	0.02	0.19	0.03	0.22	0.09	2.28	3.67	99.57	0.33	0	89.09	6.9	2.46	3.67	0.23	2.07	0.22	0.52	0.07	0	2.28	0.25	0.03	0.01	0.05	0.44	1.25	0.02	0.05	1.14	0	0	0	20.06	-11.5	-6.28	75.52	76.07	961.91	436.24	1086.11	568.96	981.43	468.57	1057.5	469.33
22.455	0	0.12	0.18	0.02	0.18	0.03	0.21	0.09	2.4	3.34	99.58	0.33	0	73.47	6.54	2.21	3.34	0.21	1.86	0.23	0.39	0.07	0	2.4	0.27	0.03	0.01	0.08	0.46	1.43	0.02	0.03	1.19	0	0	0	18.37	-16.91	-6.53	74.17	76.37	965.37	436.16	1090.73	569.54	984.99	468.56	1061.35	469.55
22.489	0	0.12	0.18	0.02	0.17	0.03	0.19	0.08	2.59	2.82	99.61	0.33	0	75.14	4.93	1.94	2.82	0.18	2.11	0.3	0.57	0.14	0	2.59	0.29	0.02	0.01	0.23	0.45	1.54	0.02	0.04	1.39	0	0	0	18.54	-16.47	-7.57	73.91	75.75	968.62	435.73	1096.32	570.92	989.14	468.29	1064.86	470.67
22.522	0	0.13	0.18	0.02	0.15	0.03	0.18	0.07	2.63	2.8	99.63	0.33	0	82.2	3.58	1.41	2.8	0.16	2.1	0.3	0.63	0.12	0	2.63	0.28	0.03	0.02	0.31	0.46	1.63	0.02	0.02	1.53	0	0	0	17.99	-14.35	-6.94	74.21	77.03	970.6	434.69	1099.04	571.05	991.22	467.4	1068.23	469.26
22.555	0	0.13	0.18	0.02	0.15	0.03	0.18	0.07	2.8	2.82	99.63	0.33	0	84.74	3.49	1.42	2.82	0.15	2.19	0.33	0.71	0.16	0	2.8	0.3	0.03	0.02	0.68	0.45	1.72	0.02	0.05	1.54	0	0	0	19.07	-13.43	-7.12	74.93	74.16	972.77	434.36	1100.64	571.03	994.64	467.08	1068.79	468.43
22.589	0	0.13	0.18	0.02	0.15	0.03	0.18	0.07	2.64	2.59	99.64	0.33	0	83.46	3.19	1.3	2.59	0.13	1.98	0.31	0.86	0.21	0	2.64	0.41	0.02	0.03	1.04	0.46	1.97	0.02	0.03	1.63	0	0	0	19.62	-13.91	-8.53	74.86	74.93	973.92	432.76	1102.83	570.43	995	467.06	1069.93	466.38
22.622	0	0.13	0.18	0.02	0.15	0.03	0.18	0.07	2.8	2.49	99.64	0.33	0	89.38	3.02	1.14	2.49	0.12	1.79	0.25	0.87	0.22	0	2.8	0.47	0.03	0.04	1.2	0.49	1.97	0.02	0.05	1.6	0	0	0	13.82	-11.35	-8.92	73.35	73.34	975.17	433.13	1102.89	569.5	996.46	466.94	1069.74	463.85
22.655	0	0.13	0.17	0.02	0.15	0.03	0.18	0.07	3.11	2.35	99.64	0.33	0	92.16	3.25	1.41	2.35	0.13	1.45	0.17	0.83	0.28	0	3.11	0.57	0.03	0.04	1.02	0.53	2.13	0.02	0.03	1.6	0	0	0	16.18	-9.68	-9.93	74.36	73.71	975.86	432.69	1104.37	569.46	996.77	467.13	1070.43	464.62
22.689	0	0.12	0.17	0.02	0.15	0.03	0.18	0.08	3	2.16	99.65	0.33	0	93.98	3	2.02	2.16	0.15	1.38	0.13	0.85	0.35	0	3.2	0.62	0.03	0.04	0.76	0.65	2.61	0.02	0.03	1.58	0	0	0	18.61	-8.26	-11.13	75.25	74.06	976.74	432.92	1104.35	568.59	996.34	468.51	1070.29	464.58
22.722	0	0.12	0.17	0.02	0.16	0.03	0.18	0.08	3.04	2.26	99.64	0.33	0	95.07	3.04	2.67	2.26	0.17	1.56	0.13	0.88	0.36	0	3.58	0.67	0.03	0.04	0.6	0.66	2.58	0.02	0.03	1.56	0	0	0	14.42	-7.2	-6.94	74.55	76.04	975.18	435.38	1101.01	569.86	995.25	468.25	1071.26	466.07
22.756	0	0.12	0.16	0.02	0.17	0.03	0.19	0.09	4.05	2.04	99.62	0.33	0	92.78	4.05	3.76	2.04	0.18	1.95	0.11	0.8	0.45	0	4.25	0.63	0.04	0.03	0.53	0.76	2.87	0.02	0.1	1.56	0	0	0	14.01	-9.23	-8.64	73.93	74.15	974.92	435.62	1100.8	569.37	995.02	468.68	1069.14	466.65
22.789	0	0.11	0.16	0.02	0.19	0.03	0.2	0.1	4.49	1.95	99.6	0.33	0	93.29	5.46	5.44	1.95	0.21	1.97	0.1	0.88	0.36	0	4.49	0.6	0.05	0.02	0.49	0.79	3.19	0.02	0.04	1.45	0	0	0	12.89	-8.84	-8.03	73.73	72.32	972.19	437.91	1096.35	570.34	992.86	470.12	1065.15	467.95
22.822	0	0.11	0.16	0.02	0.19	0.03	0.2	0.1	4.14	2.09	99.61	0.33	0	91.35	5.57	5.99	2.09	0.26	1.77	0.08	0.92	0.19	0	4.14	0.49	0.05	0.02	0.33	0.74	2.98	0.02	0.1	1.31	0	0	0	11.93	-10.22	-8.26	73.38	71.12	969.56	438.15	1093.46	569.56	990.61	469.44	1061.72	469.07
22.856	0	0.11	0.16	0.02	0.21	0.03	0.21	0.11	4.55	2.19	99.59	0.33	0	95.55	6.59	7.09	2.19	0.29	1.4	0.09	0.79	0.11	0	4.55	0.44	0.06	0.01	0.25	0.68	2.98	0.03	0.04	1.14	0	0	0	19.6	-6.66	-7.63	76.26	73.13	967.61	438.27	1086.72	566.07	985.59	470.91	1058.66	467.83
22.889	0	0.11	0.16	0.02	0.22	0.03	0.21	0.12	4.37	2.33	99.57	0.33	0	93.81	6.72	7.95	2.33	0.29	1.06	0.11	0.74	0.07	0	4.37	0.4	0.06	0.01	0.16	0.64	2.81	0.03	0.02	0.92	0	0	0	13.08	-8.41	-8.79	73.96	74.24	961.91	436.87	1083.45	565.09	979.73	469.07	1053.93	466.93
22.922	0	0.11	0.16	0.02	0.23	0.03	0.21	0.12	4.13	2.45	99.55	0.33	0	93.35	7.2	8.56	2.45	0.36	0.8	0.15	0.81	0.05	0	4.13	0.38	0.06	0.01	0.16	0.6	2.74	0.03	0.06	0.82	0	0	0	14.01	-8.79	-8.66	74.03	75.07	958.84	437.22	1081.69	566.92	976.9	469.75	1051.94	467.94
22.956	0	0.11	0.16	0.02	0.22	0.03	0.21	0.12	3.56	2.81	99.55	0.33	0	95.59	7.08	7.97	2.81	0.4	0.79	0.16	0.68	0.05	0	3.56	0.31	0.07	0.01	0.22	0.57	2.52	0.03	0.07	0.65	0	0	0	15.53	-6.61	-8.18	74.7	75.99	954.56	439.35	1078.95	571.44	973.21	472.47	1049.16	470.32
22.989	0	0.11	0.16	0.02	0.22	0.03	0.2	0.12	3.06	2.8	99.55	0.33	0	92.4	7.24	7.56	2.8	0.38	0.76	0.14	0.62	0.05	0	3.06	0.26	0.07	0.01	0.29	0.53	2.48	0.03	0.08	0.62	0	0	0	14.71	-9.51	-7.26	74.44	77.59	954.93	441.4	1076.54	570.09	971.77	473.82	1049.33	471.72
23.022	0	0.11	0.17	0.02	0.22	0.03	0.2	0.11	2.86	2.93	99.57	0.33	0	94.02	6.67	7.06	2.93	0.38	0.87	0.17	0.59	0.06	0	2.86	0.27	0.06	0.01	0.36	0.46	2.14	0.03	0.07	0.52	0	0	0	11.54	-8.23	-7.07	73.45	77.82	953.66	441.65	1076.08	570.96	970.91	473.69	1048.7	471.49
23.056	0	0.12	0.17	0.02	0.21	0.03	0.19	0.11	2.49	2.85	99.57	0.33	0	91.41	6.24	6.92	2.85	0.43	1.01	0.18	0.43	0.07	0	2.49	0.29	0.06	0.01	0.34	0.47	1.91	0.03	0.02	0.42	0	0	0	11.36	-10.18	-7.38	73.38	75.85	953.24	441.9	1075.19	571.31	971.16	474.14	1046.94	470.84
23.089	0	0.12	0.17	0.02	0.21	0.03	0.19	0.1	2.4	2.75	99.58	0.33	0	93.25	5.6	7.05	2.75	0.46	1.26	0.19	0.53	0.1	0	2.4	0.34	0.06	0.01	0.35	0.47	2.08	0.03	0	0.44	0	0	0	16.05	-8.87	-8.32	74.75	75	952.09	440.17	1074.2	570	970.04	473.22	1044.98	470.26
23.123	0	0.12	0.17	0.02	0.21	0.03	0.18	0.1	2.2	2.77	99.59	0.33	0	90.83	5.14	7.07	2.77	0.59	1.95	0.16	0.88	0.17	0	2.2	0.35	0.05	0.01	0.45	0.44	2.14	0.04	0	0.41	0	0	0	16.93	-10.53	-7.83	74.98	76.81	952.23	438.91	1075.61	569.97	970.02	472.18	1046.79	469.95
23.156	0	0.12	0.17	0.02	0.2	0.03	0.18	0.1	1.83	3.15	99.6	0.33	0	94.3	4.89	6.28	3.15	0.65	1.81	0.17	0.89	0.19	0	1.83	0.33	0.05	0.01	0.4	0.36	2.01	0.04	0.01	0.39	0	0	0	14	-7.97	-7.97	74.17	77.53	951.92	437.1	1075.38	568.14	969.35	470.57	1046.79	466.72
23.189	0	0.13	0.18	0.02	0.19	0.03	0.18	0.09	1.72	3.32	99.62	0.33	0	95.77	4.5	4.84	3.32	0.57	1.95	0.19	0.89	0.2	0	1.72	0.31	0.05	0.01	0.32	0.35	1.97	0.04	0.01	0.41	0	0	0	12.99	-6.41	-6.66	74.15	77.17	951.93	437.36	1074.64	567.67	969.99	469.38	1047.13	467.39
23.223	0	0.13	0.18	0.02	0.18	0.03	0.18	0.09	1.37	3.52	99.63	0.33	0	93.91	4.34	3.94	3.52	0.49	1.84	0.25	0.65	0.21	0	1.37	0.4	0.04	0.01	0.28	0.25	1.72	0.05	0.02	0.41	0	0	0	9.64	-8.32	-4.94	72.91	76.47	953.01	437.87	1074.44	566.83	971.81	468.05	1048.27	467.51
23.256	0	0.13	0.19	0.02	0.18	0.03	0.18	0.08	1.4	3.45	99.63	0.33	0	89.86	4.36	3.47	3.45	0.46	1.56	0.28	0.39	0.16	0	1.4	0.42	0.03	0.01	0.2	0.24	1.65	0.05	0.05	0.42	0	0	0	11.51	-11.09	-6.61	73.16	76.07	955.75	437.77	1077.55	566.43	973.88	468.81	1049.95	468.2
23.289	0	0.13	0.19	0.02	0.18	0.03	0.18	0.08	1.24	3.52	99.62	0.33	0	84.65	4.31	2.84	3.52	0.41	1.44	0.27	0.24	0.09	0	1.24	0.4	0.02	0	0.14	0.21	1.51	0.05	0.02	0.43	0	0	0	13.14	-13.46	-5.24	73.22	76.4	957.83	438.26	1078.99	566.87	976.23	468.8	1052.63	469.05
23.323	0	0.13	0.19	0.02	0.17	0.03	0.18	0.08	1.1	3.01	99.62	0.33	0	78.43	4.12	2.63	3.01	0.29	1.43	0.25	0.18	0.07	0	1.1	0.32	0.02	0	0.09	0.23	1.62	0.06	0.07	0.48	0	0	0	13.13	-15.55	-3.78	72.86	76.72	960.7	440.38	1081.96	569.61	979.83	470.28	1056.54	471.35
23.356	0	0.13	0.19	0.02	0.17	0.03	0.17	0.08	1.08	2.93	99.63	0.33	0	75.05	3.92	2.85	2.93	0.28	1.14	0.21	0.19	0.05	0	1.08	0.26	0.02	0	0.05	0.25	1.75	0.05	0.02	0.5	0	0	0	11.06	-16.49	-3.08	71.72	78.57	964.92	440.45	1087.89	570.95	984.33	469.85	1062.87	472.17
23.389	0	0.13	0.19	0.02	0.17	0.03	0.17	0.08	1	2.95	99.63	0.33	0	72.14	3.72	2.56	2.95	0.21	1.32	0.24	0.26	0.04	0	1	0.21	0.01	0	0.03	0.29	1.74	0.05	0.01	0.57	0	0	0	12.59	-17.24	-1.27	71.86	76.66	969.11	440.18	1092.19	571.74	990.75	468.5	1067.29	472.73
23.423	0	0.13	0.18	0.02	0.17	0.03	0.17	0.08	0.93	2.94	99.63	0.33	0	76.76	4.05	2.68	2.94	0.19	1.62	0.22	0.47	0.04	0	0.93	0.2	0.01	0	0.03	0.34	1.72	0.05	0.07	0.76	0	0	0	14.68	-16.03	-4.59	72.48	76.99	972.72	439.19	1096.87	571.46	992.63	470.04	1069.61	471.42
23.456	0	0.12	0.18	0.02	0.17	0.03	0.17	0.08	0.94	2.97	99.64	0.33	0	82.93	4.18	2.86	2.97	0.17	1.8	0.19	0.67	0.03	0	0.94	0.2	0.01	0	0.03	0.38	1.72	0.05	0.01	0.82	0	0	0	13.87	-14.1	-1.43	73.23	78.74	976.47	440.05	1100.31	572.93	997.32	469.52	1076.02	472.19
23.49	0	0.12	0.18	0.02	0.17	0.03	0.17	0.08	1.09	3.07	99.64	0.33	0	81.95	3.69	2.78	3.07	0.16	2.52	0.14	0.8	0.03	0	1.09	0.15	0.01	0	0.04	0.48	1.69	0.05	0.02	1.06	0	0	0	15.37	-14.43	-2.58	73.13	76.73	979.54	440.05	1104.2	573.49	1001.17	469.69	1077.81	473.33
23.523	0	0.12	0.17	0.02	0.16	0.03	0.16	0.08	1.28	2.8	99.65	0.33	0	61.81	3.42	2.84	2.8	0.14	2.28	0.13	0.67	0.03	0	0.88	0.12	0.01	0	0.03	0.61	1.63	0.04	0.06	1.28	0	0	0	11.98	-19.59	-2.85	71.76	76.55	985.74	441.94	1109.63	574.13	1006.77	471.44	1083.28	473.85
23.556	0	0.12	0.17	0.02	0.17	0.03	0.15	0.08	1.24	2.69	99.66	0.33	0	63.01	2.81	4.09	2.69	0.16	1.75	0.09	0.42	0.02	0	0.9	0.1	0.01	0	0.02	0.71	1.49	0.04	0.02	1.24	0	0	0	14.7	-19.34	-4.32	71.63	74.31	987.63	441.14	1110.47	571.89	1008.46	470.84	1082.71	473.87
23.59	0	0.12	0.17	0.02	0.17	0.03	0.15	0.08	1.37	2.12	99.67	0.33	0	57.13	2.12	4.76	2.71	0.19	1.53	0.09	0.39	0.02	0	0.79	0.1	0.01	0	0.01	0.9	1.31	0.04	0.1	1.37	0	0	0	6.99	-20.56	-3.06	69.91	73.46	989.58	442.13	1111.94	572.45	1011.33	470.66	1084.78	472.15
23.623	0	0.12	0.16	0.02	0.17	0.03	0.15	0.08	1.33	2.5	99.66	0.33	0	64.17	2.5	5.02	2.6	0.13	1.41	0.11	0.4	0.02	0	0.74	0.1	0.01	0	0.02	1.09	1.41	0.05	0.85	1.33	0	0	0	10.73	-19.09	-3.61	71.83	72.66	992.93	444.77	1112.74	572.65	1013.54	473.57	1086.19	474.84
23.656	0	0.12	0.16	0.02	0.18	0.03	0.15	0.08	1.17	2.56	99.64	0.33	0	63.44	2.75	6.2	2.56	0.12	1.22	0.09	0.39	0.01	0	0.58	0.09	0.01	0	0.02	1.26	1.23	0.05	1.77	1.17	0	0	0	6.48	-19.24	-4.25	70.36	73.54	994.52	445.17	1112.09	569.69	1013.14	473.67	1086.68	473.55
23.69	0	0.12	0.16	0.02	0.18	0.03	0.14	0.09	1.15	2.18	99.64	0.33	0	68.62	2.79	6.34	2.18	0.11	1.29	0.09	0.4	0.01	0	0.45	0.06	0.01	0	0.02	1.86	1.3	0.04	4.12	1.15	0	0	0	5.91	-18.09	-4.4	70.11	73.07	995.49	446.08	1112.29	569.98	1013.93	474.68	1086.99	473.64
23.723	0	0.12	0.16	0.02	0.18	0.03	0.14	0.08	1.01	2.32	99.63	0.33	0	66.39	2.96	5.9	2.32	0.09	1.11	0.09	0.34	0.01	0	0.36	0.04	0.01	0	0.02	2.11	1.32	0.04	4.83	1.01	0	0	0	5.74	-18.6	-4.27	69.72	72.51	995.85	446.65	1113.28	571.01	1014.97	474.81	1087.48	474.95
23.757	0	0.12	0.16	0.03	0.2	0.03	0.14	0.09	0.86	2.18	99.61	0.33	0	76	3.05	7.23	2.18	0.09	0.84	0.09	0.29	0	0	0.23	0.03	0.01	0	0.01	3.52	1.42	0.04	7.14	0.86	0	0	0	4.41	-16.24	-4.2	69.84	74.35	996.04	447.19	1113.95	571.96	1014.5	475.69	1088.85	474.95
23.79	0	0.12	0.16	0.03	0.21	0.03	0.14	0.09	0.8	2.18	99.59	0.33	0	82.51	2.78	8.15	2.18	0.1	0.9	0.08	0.3	0	0	0.17	0.02	0.01	0	0.01	4.6	1.55	0.04	6.16	0.8	0	0	0	5.6	-14.24	-4.35	70.48	75.25	996.32	447.46	1114.17	572.32	1014.22	476.45	1089.46	475.11
23.823	0	0.13	0.16	0.03	0.21	0.03	0.14	0.09	0.7	2.34	99.59	0.33	0	89.36	3.2	7.31	2.34	0.08	1.06	0.13	0.35	0	0	0.17	0.02	0.01	0	0.02	4.9	1.59	0.04	3.29	0.7	0	0	0	7.63	-11.36	-5.86	71.78	76.08	996.51	447.32	1114.4	571.66	1013.14	477.34	1089.2	475.4
23.857	0	0.13	0.16	0.03	0.21	0.03	0.14	0.09	0.6	2.45	99.58	0.33	0	85.6	2.8	7.27	2.45	0.1	1.34	0.15	0.61	0.01	0	0.13	0.02	0.01	0	0.02	6.17	1.49	0.05	0.04	0.6	0	0	0	6.06	-13.09	-7.77	71.13	74.31	992.81	446.16	1113.4	572.43	1010.58	476.62	1084.88	475.24
23.89	0	0.13	0.16	0.03	0.21	0.03	0.13	0.09	0.6	2.01	99.59	0.33	0	91.73	2.01	7.74	2.19	0.14	1.62	0.13	0.89	0.03	0	0.12	0.02	0.02	0	0.02	6.73	1.69	0.05	0.03	0.6	0	0	0	7.49	-9.97	-3.23	71.73	71.88	985.54	441.68	1106.71	571.49	1007.66	470.29	1079.54	470.73
23.923	0	0.13	0.16	0.03	0.21	0.03	0.13	0.09	0.64	1.73	99.59	0.33	0	85.93	1.49	8.31	2.04	0.18	1.71	0.13	1.27	0.06	0	0.14	0.02	0.01	0	0.02	7.01	1.73	0.05	0.03	0.64	0	0	0	5.34	-12.95	-5.19	71.61	75.2	982.9	439.33	1104.09	567.74	1002.03	469.17	1077.21	467.63
23.957	0	0.13	0.15	0.03	0.22	0.03	0.12	0.1	0.53	1.77	99.56	0.33	0	96.05	1.19	10.61	1.77	0.2	1.75	0.16	1.65	0.08	0	0.13	0.04	0.01	0	0.02	7.63	1.83	0.05	0.06	0.53	0	0	0	12.83	-6.05	-6.83	74.22	74.11	978.26	437.81	1099.71	567.14	997.31	469.18	1071.4	467.44
23.99	0	0.12	0.14	0.03	0.23	0.03	0.11	0.11	0.5	1.75	99.54	0.33	0	90.62	1.04	12.82	1.84	0.21	1.46	0.16	1.55	0.06	0	0.14	0.06	0.02	0	0.04	6.1	1.75	0.05	2.44	0.5	0	0	0	14.74	-10.66	-8.07	74.64	75.32	978.05	437.85	1099.18	566.07	995.42	470.28	1070.7	467.95
24.023	0	0.12	0.14	0.03	0.23	0.03	0.11	0.11	0.43	1.8	99.53	0.33	0	91.87	1.19	13.51	1.87	0.26	1.37	0.21	1.69	0.06	0	0.13	0.09	0.02	0	0.05	5.26	1.8	0.06	0.43	0.43	0	0	0	15.27	-9.88	-8.92	74.27	73.48	974	439.91	1096.48	570.11	992.64	472.96	1066.05	469.87
24.057	0	0.12	0.13	0.03	0.25	0.03	0.11	0.12	0.37	1.96	99.49	0.35	0	85.39	1.19	15.47	1.96	0.27	1.51	0.24	1.45	0.05	0	0.11	0.11	0.03	0	0.07	5.51	2.16	0.07	4.16	0.37	0	0	0	7.19	-13.17	-6.9	71.85	76.77	972.45	444.22	1094.12	573.33	989.98	476.42	1066.58	471.37
24.09	0	0.11	0.13	0.03	0.26	0.03	0.11	0.13	0.38	1.88	99.48	0.37	0	76.63	1.03	16.33	1.88	0.31	1.43	0.2	1.25	0.07	0	0.1	0.09	0.03	0	0.07	5.3	2.11	0.07	2.59	0.38	0	0	0	8.14	-16.06	-7.43	71.8	74.97	973.51	443.89	1093.91	572.29	991.08	476.64	1065.76	470.02
24.124	0	0.12	0.13	0.03	0.25	0.03	0.11	0.12	0.32	2.06	99.5	0.33	0	82.01	1.17	15.47	2.06	0.24	1.77	0.21	0.89	0.1	0	0.09	0.13	0.03	0	0.08	4.67	2.08	0.07	0.81	0.32	0	0	0	7.1	-14.41	-8.32	71.42	75.36	971.89	442.25	1093.5	570.38	989.26	474.52	1064.49	470.07
24.157	0	0.11	0.13	0.03	0.25	0.03	0.11	0.12	0.39	1.95	99.5	0.33	0	82.5	0.98	15.64	1.95	0.27	2.04	0.23	1.11	0.13	0	0.1	0.16	0.03	0	0.09	4.4	2.52	0.07	0.02	0.39	0	0	0	10.39	-14.25	-8.18	72.43	73.29	970.98	441.34	1093.2	570.98	989.9	473.52	1063.12	470.18
24.19	0	0.11	0.13	0.03	0.26	0.03	0.11	0.13	0.43	1.55	99.48	0.37	0	81.04	0.85	17.26	1.55	0.29	2.26	0.2	1.3	0.17	0	0.11	0.17	0.02	0	0.11	4.5	2.62	0.06	0.01	0.43	0	0	0	10.24	-14.74	-7.86	71.95	72.62	969.33	439.46	1093.46	571.89	989.78	471.9	1062.31	468.28
24.224	0	0.11	0.13	0.03	0.23	0.03	0.11	0.12	0.58	1.18	99.53	0.33	0	81	0.68	15.24	1.18	0.35	3.47	0.16	1.55	0.21	0	0.16	0.16	0.02	0	0.22	4.04	3.01	0.06	0.01	0.58	0	0	0	12.81	-14.75	-6.87	72.82	74.37	970.06	438.6	1093.87	570.87	989.92	470.96	1064.24	468.32
24.257	0	0.11	0.12	0.03	0.25	0.03	0.1	0.13	0.59	1.09	99.51	0.35	0	86.2	0.7	16.82	1.09	0.34	3.61	0.17	1.51	0.12	0	0.15	0.16	0.03	0	0.13	4.05	3.09	0.06	1.02	0.59	0	0	0	14.82	-12.84	-7.77	74	75.24	971.07	436.93	1093.32	566.89	989.17	469.7	1064.36	466.92
24.29	0	0.1	0.12	0.03	0.26	0.03	0.1	0.14	0.59	0.96	99.48	0.39	0	77.58	0.68	18.5	0.96	0.29	2.54	0.13	1.22	0.06	0	0.2	0.16	0.02	0	0.08	3.76	3.22	0.07	2.04	0.59	0	0	0	12.03	-15.79	-7.75	73.14	76.15	975.35	437.43	1095.91	564.58	992	469.67	1068.09	466.78
24.324	0	0.1	0.12	0.03	0.25	0.03	0.1	0.14	0.69	0.75	99.51	0.34	0	75.57	0.79	17.28	0.75	0.26	1.89	0.13	1.04	0.03	0	0.24	0.2	0.02	0	0.05	3.27	3.52	0.07	0.75	0.69	0	0	0	12.01	-16.35	-6.5	73.07	75.89	977.86	438.49	1097.19	564.45	994.77	469.45	1070.66	468.25
24.357	0	0.1	0.12	0.03	0.26	0.03	0.1	0.15	0.66	0.66	99.48	0.38	0	72.14	0.92	18.62	0.66	0.27	1.04	0.12	0.74	0.02	0	0.26	0.26	0.02	0	0.02	3.24	3.57	0.07	0.1	0.7	0	0	0	11.51	-17.24	-4.27	72.42	76.79	980.42	439.49	1099.61	566.25	998.12	469.55	1074.91	468.96
24.39	0	0.09	0.11	0.03	0.29	0.03	0.09	0.17	0.66	0.66	99.41	0.48	0	70.49	1.11	22.43	0.66	0.28	0.8	0.1	0.48	0.02	0	0.25	0.2	0.02	0	0.02	2.8	3.48	0.07	0.05	0.72	0	0	0	14.49	-17.65	-6.34	72.53	73.26	986	437.8	1106.72	566.29	1005.13	468.81	1078.4	468.42
24.424	0	0.08	0.09	0.03	0.37	0.03	0.09	0.24	0.56	0.56	99.26	0.75	0	72.05	1.76	29.14	0.56	0.25	0.89	0.09	0.37	0.01	0	0.22	0.15	0.03	0	0.01	2.48	3.74	0.07	0.02	0.68	0	0	0	15.15	-17.26	-5.83	73.39	72.76	991.54	436.98	1112.24	565.67	1011.27	467.55	1084.02	468.03
24.457	0	0.08	0.09	0.02	0.36	0.03	0.1	0.23	0.59	0.59	99.28	0.64	0	72.31	3.07	26.81	0.59	0.16	1.19	0.14	0.36	0.02	0	0.22	0.14	0.03	0	0.01	2.46	3.77	0.06	0.21	0.74	0	0	0	17.49	-17.2	-4.73	74.41	74.17	996.09	435.57	1116.76	564.27	1015.7	465.64	1089.83	468
24.491	0	0.08	0.1	0.02	0.36	0.03	0.11	0.23	0.55	0.55	99.28	0.57	0	77.46	5.08	24.94	0.55	0.11	2	0.18	0.71	0.05	0	0.2	0.12	0.02	0	0.01	2.83	4.24	0.06	0.83	0.82	0	0	0	14.29	-15.83	-4.23	74.41	74.28	1001.32	436.15	1121.36	563.75	1020.9	465.3	1095.13	467.95
24.524	0	0.08	0.1	0.02	0.34	0.03	0.12	0.22	0.47	0.47	99.32	0.49	0	71.64	6.33	22.41	0.47	0.09	2.02	0.21	0.75	0.05	0	0.22	0.15	0.02	0	0.01	3.11	4.33	0.05	1.21	0.91	0	0	0	13.47	-17.37	-3.44	74.36	74.82	1006.03	437.62	1123.86	563.19	1024.64	466.51	1099.44	468.04
24.557	0	0.08	0.1	0.02	0.34	0.03	0.12	0.22	0.47	0.47	99.32	0.47	0	79.6	6.64	22.1	0.47	0.08	2.51	0.28	0.86	0.07	0	0.25	0.18	0.02	0	0.02	2.8	4.29	0.06	0.35	0.94	0	0	0	14.22	-15.19	-5.43	74.6	73.44	1010.48	437.01	1127.57	560.99	1028.32	466.32	1101.76	467.66
24.591	0	0.08	0.1	0.02	0.36	0.03	0.12	0.24	0.38	0.38	99.28	0.51	0	80.12	7.08	23.65	0.38	0.09	1.95	0.23	0.62	0.04	0	0.33	0.23	0.01	0	0.06	2.5	4.58	0.07	0.01	0.99	0	0	0	11.3	-15.03	-6.72	73.82	74.7	1012.71	436.16	1130.01	559.54	1029.19	466.35	1103.88	465.66
24.624	0	0.08	0.1	0.02	0.37	0.03	0.13	0.25	0.38	0.38	99.25	0.49	0	83.5	8.6	23.3	0.36	0.09	1.59	0.21	0.41	0.02	0	0.38	0.29	0.01	0	0.16	2.3	4.41	0.08	0.01	1.01	0	0	0	10.85	-13.89	-5.7	74.06	75.75	1014.67	435.5	1131.6	558.89	1031.03	465.41	1106.77	464.52
24.657	0	0.08	0.11	0.02	0.33	0.03	0.14	0.22	0.45	0.45	99.33	0.37	0	87.14	9.24	19.52	0.33	0.09	1.44	0.21	0.47	0.02	0	0.45	0.43	0.01	0	0.34	2.09	4.33	0.08	0.05	1.09	0	0	0	9.06	-12.43	-5.99	73.76	76.72	1015.79	434.19	1133.77	558.18	1031.99	464.18	1108.71	463.31
24.691	0	0.09	0.13	0.02	0.27	0.03	0.16	0.16	0.72	0.54	99.47	0.33	0	89.23	9.35	12.78	0.4	0.09	1.27	0.24	0.58	0.02	0	0.54	0.72	0.01	0.01	0.58	1.68	3.69	0.1	0.02	0.97	0	0	0	11.04	-11.43	-6.88	74.41	75.99	1016.74	433.48	1135.32	558.08	1033.13	464.05	1109.12	463.18
24.724	0	0.1	0.14	0.02	0.24	0.03	0.17	0.14	1.13	0.61	99.51	0.33	0	82.03	9.34	10.15	0.43	0.12	1.44	0.18	0.93	0.03	0	0.61	1.13	0.01	0.01	0.82	1.44	3.45	0.12	0.02	0.94	0	0	0	12.07	-14.41	-6.9	74.37	74.42	1017.75	433.44	1136.04	558.44	1034.8	464.25	1109.2	462.71
24.758	0	0.1	0.14	0.02	0.23	0.03	0.17	0.13	1.6	0.9	99.54	0.33	0	86.72	8.47	9.48	0.54	0.13	1.94	0.16	1.17	0.08	0	0.9	1.6	0.01	0.01	1.3	1.12	2.94	0.14	0.04	0.82	0	0	0	12.29	-12.62	-9.05	74.39	74.16	1017.85	432.74	1137.96	559.23	1034.75	465.13	1108.84	461.91
24.791	0	0.1	0.14	0.02	0.23	0.03	0.17	0.13	1.82	0.92	99.54	0.33	0	94.6	8.42	9.71	0.58	0.18	1.87	0.13	0.92	0.1	0	1.13	1.82	0.01	0.02	0.88	0.98	2.91	0.14	0.07	0.89	0	0	0	15.38	-7.68	-8.54	75.35	74.82	1016.7	431.78	1138.15	560.14	1034.3	464.18	1109.09	462.39
24.824	0	0.1	0.15	0.02	0.23	0.03	0.18	0.13	1.6	0.94	99.53	0.33	0	89.57	9.11	9.21	0.66	0.19	1.87	0.13	0.94	0.15	0	1.28	1.6	0.02	0.02	0.5	0.92	2.78	0.13	0.14	0.85	0	0	0	15.11	-11.25	-10.63	74.36	71.2	1014.35	430.47	1137.74	560.74	1033.71	463.45	1104.88	461.59
24.858	0	0.1	0.15	0.02	0.23	0.03	0.18	0.13	1.51	0.96	99.53	0.33	0	89.11	9.22	9.17	0.85	0.19	1.59	0.13	0.96	0.19	0	1.51	1.22	0.02	0.02	0.28	0.76	2.38	0.13	0.03	0.85	0	0	0	15.23	-11.49	-7.4	73.95	68.84	1008.75	431.04	1131.59	562.49	1031.02	461.96	1099.86	462.31
24.891	0	0.1	0.15	0.02	0.22	0.03	0.18	0.12	2.15	1.06	99.56	0.33	0	95.16	7.52	8.81	0.89	0.18	1.2	0.15	1.06	0.14	0	2.15	1.16	0.02	0.02	0.17	0.73	2.14	0.16	0.03	0.8	0	0	0	17.39	-7.11	-7.82	75.45	73.75	1005.99	432.73	1128.99	563.65	1025.4	464.93	1099.15	464.42
24.924	0	0.1	0.15	0.02	0.22	0.03	0.18	0.12	2.12	1.48	99.57	0.33	0	90.99	7.52	8.32	1.03	0.18	0.88	0.15	1.48	0.12	0	2.12	0.93	0.02	0.01	0.11	0.7	2.06	0.15	0.04	0.7	0	0	0	12.79	-10.44	-9.4	73.84	74.2	1003.45	432.28	1127.1	562.12	1021.91	464.59	1096.1	463.66
24.958	0	0.1	0.16	0.02	0.22	0.03	0.2	0.12	3.33	1.38	99.55	0.33	0	93.91	8.5	8.14	1.38	0.15	0.85	0.17	1.38	0.1	0	3.33	0.78	0.02	0.01	0.08	0.57	1.79	0.19	0.04	0.59	0	0	0	12.99	-8.32	-5.5	74.1	71.58	995.91	433.36	1117.5	563.18	1017.15	463.18	1088.72	464.24
24.991	0	0.1	0.16	0.02	0.22	0.03	0.21	0.12	3.79	1.41	99.56	0.33	0	90.97	8.21	8.11	1.41	0.12	0.94	0.2	1.35	0.12	0	3.79	0.77	0.02	0.01	0.07	0.58	1.68	0.2	0.04	0.58	0	0	0	15.83	-10.45	-9.83	75.13	72.54	995.77	433.38	1117.24	561.44	1013.86	465.92	1086.39	464.4
25.024	0	0.1	0.16	0.02	0.23	0.03	0.22	0.12	4.72	1.45	99.55	0.33	0	89.77	8.44	8.44	1.45	0.15	1.04	0.19	1.42	0.14	0	4.72	0.63	0.03	0.01	0.06	0.55	1.61	0.22	0.08	0.55	0	0	0	14.88	-11.14	-11.26	74.6	72.63	992.64	433.2	1116.29	563.06	1010.92	466.8	1083.5	464.36
25.058	0	0.11	0.16	0.02	0.21	0.03	0.22	0.11	5.76	1.65	99.55	0.33	0	90.84	7.26	7.57	1.65	0.15	1.1	0.19	1.26	0.12	0	5.76	0.65	0.03	0.01	0.08	0.47	1.38	0.23	0.02	0.44	0	0	0	18.47	-10.53	-9.62	75.08	71.22	986.54	432.32	1109.86	563.4	1006.45	465.18	1077.66	464.29
25.091	0	0.11	0.16	0.02	0.21	0.03	0.22	0.11	6.1	1.56	99.56	0.33	0	91.91	6.66	7.75	1.56	0.16	0.89	0.13	1.13	0.11	0	6.1	0.73	0.03	0.01	0.12	0.46	1.29	0.22	0.08	0.42	0	0	0	15.51	-9.85	-11.51	74.29	73.03	986.48	433.14	1110.75	563.7	1004.72	467.18	1077.7	464.41
25.125	0	0.11	0.16	0.02	0.21	0.03	0.23	0.1	6.04	2.16	99.53	0.33	0	86.97	6.04	7.52	2.16	0.17	0.8	0.15	1.22	0.11	0	7.16	0.79	0.03	0.01	0.18	0.45	1.15	0.16	0.09	0.38	0	0	0	16.33	-12.51	-11.99	74.47	72.48	984.49	432.99	1110.47	565.58	1003.55	467.66	1075.97	464.82
25.158	0	0.11	0.17	0.02	0.21	0.03	0.26	0.1	6.38	2.23	99.48	0.33	0	90.55	6.38	7.24	2.23	0.17	1.05	0.17	1.33	0.2	0	8.5	0.79	0.04	0.01	0.2	0.46	1.16	0.14	0.22	0.38	0	0	0	14.66	-10.7	-10.95	74.6	72.44	983.58	432.68	1109.58	565.84	1003.36	466.65	1075.74	463.88
25.191	0	0.11	0.16	0.02	0.22	0.03	0.26	0.11	6.51	2.15	99.48	0.33	0	90.13	6.51	9.11	2.15	0.21	1.29	0.16	1.67	0.38	0	9.22	0.93	0.04	0.01	0.25	0.49	1.26	0.12	0.1	0.39	0	0	0	19.76	-10.94	-9.97	75.68	72.67	982.44	431.52	1109.19	566.7	1003	465.88	1075.65	464.13
25.225	0	0.1	0.15	0.03	0.23	0.03	0.26	0.12	5.92	2.09	99.48	0.34	0	87.92	5.92	10.48	2.09	0.23	1.75	0.14	1.7	0.45	0	9.94	0.96	0.04	0.01	0.36	0.55	1.37	0.1	0.02	0.41	0	0	0	17.13	-12.07	-8.12	75.01	71.74	980.56	430.69	1106.85	565.95	1002.48	463.57	1074.21	462.72
25.258	0	0.1	0.14	0.02	0.24	0.03	0.24	0.13	5.95	2.01	99.51	0.38	0	90.57	5.95	12.48	2.01	0.25	1.81	0.12	1.32	0.41	0	9.41	0.85	0.05	0.01	0.45	0.57	1.45	0.09	0.04	0.43	0	0	0	16.95	-10.69	-11.06	74.55	74.62	980.69	428.95	1109.84	565.51	1000.66	464.14	1075.23	461.62
25.291	0	0.1	0.14	0.02	0.24	0.03	0.24	0.13	5.15	1.9	99.52	0.4	0	95.62	5.15	12.93	1.9	0.25	1.76	0.1	1.07	0.39	0	9.66	0.98	0.05	0.01	0.65	0.6	1.47	0.08	0.03	0.45	0	0	0	16.93	-6.58	-10.97	75.09	73.66	981	429.98	1108.71	565.9	1001.04	465.27	1074.58	460.99
25.325	0	0.11	0.15	0.02	0.23	0.03	0.22	0.12	4.88	1.98	99.54	0.33	0	94.33	4.88	11.54	1.98	0.21	2.08	0.11	0.84	0.25	0	8.38	0.9	0.04	0.02	0.75	0.65	1.56	0.08	0.02	0.48	0	0	0	20.13	-7.94	-8.21	75.92	73.83	982.95	431.4	1107	563.84	1002.6	464.46	1076.42	463.8
25.358	0	0.11	0.16	0.02	0.21	0.03	0.23	0.1	4.64	2.06	99.53	0.33	0	81.71	4.64	8.86	2.06	0.17	2.17	0.16	0.87	0.26	0	8.47	0.93	0.04	0.02	0.49	0.67	1.52	0.09	0.1	0.5	0	0	0	18.85	-14.52	-9.88	74.89	73.93	986.06	431.64	1110.04	562.16	1004.41	464.92	1078.34	464.85
25.391	0	0.12	0.17	0.02	0.19	0.03	0.25	0.09	5.23	2.3	99.5	0.33	0	91.45	5.23	5.46	2.3	0.14	2.12	0.17	0.9	0.2	0	7.97	0.87	0.03	0.01	0.22	0.72	1.62	0.09	0.1	0.5	0	0	0	16.43	-10.15	-8.59	75.05	74.36	989.47	432.39	1110.62	560.07	1007.08	464.39	1081.43	464.01
28.595	0	0.13	0.18	0.03	0.14	0.03	0.14	0.07	1.27	0.63	99.63	0.33	0	92.91	1.7	0.61	0.09	0.03	1.33	0.04	0.63	0.08	0	1.27	0.11	0.05	0.02	0.17	1.92	2.95	0.03	0.1	0.52	0	0	0	7.97	-9.14	-5.8	76.18	80.28	1013.78	438.43	1130.09	561.6	1027.5	470.27	1107.53	463.88
28.628	0	0.13	0.18	0.03	0.14	0.03	0.14	0.07	1.26	0.6	99.65	0.33	0	89.1	1.22	1.08	0.1	0.03	1.54	0.04	0.6	0.12	0	1.26	0.21	0.01	0.02	0.21	2.01	2.02	0.05	0.03	0.79	0	0	0	14.48	-11.5	-9.32	75.43	74.47	1009.88	433.11	1130.88	560.85	1026.92	466.16	1101.31	462.81
28.661	0	0.12	0.18	0.03	0.14	0.03	0.15	0.07	1.87	0.88	99.64	0.33	0	87.45	1.87	1.17	0.27	0.04	1.44	0.07	0.88	0.14	0	1.96	0.4	0.01	0.01	0.24	1.32	1.25	0.05	0.04	0.61	0	0	0	18.16	-12.29	-10.02	75.48	74.1	1009.95	431.3	1132.64	561.08	1027.58	465.26	1101.63	462.47
28.695	0	0.12	0.18	0.03	0.14	0.03	0.16	0.07	1.98	0.9	99.64	0.33	0	93.43	1.98	1.72	0.5	0.04	1.52	0.12	0.9	0.15	0	3.28	0.67	0.02	0.01	0.29	1.17	1.25	0.08	0.07	0.63	0	0	0	14.9	-8.72	-8.26	75.2	75.39	1010.35	430.36	1133.13	560.36	1028.43	462.99	1103.79	461.06
28.728	0	0.12	0.18	0.03	0.14	0.03	0.17	0.07	2.05	1.01	99.64	0.33	0	91.62	2.05	1.75	0.75	0.05	1.55	0.13	1.01	0.2	0	4.02	0.86	0.02	0.01	0.4	0.66	0.96	0.12	0.08	0.58	0	0	0	14.17	-10.04	-9.18	74.78	72.86	1011.76	429.86	1133.97	559.39	1030.45	462.53	1103.26	459.86
28.762	0	0.12	0.18	0.03	0.14	0.03	0.18	0.07	1.9	1.08	99.63	0.33	0	92.54	1.89	1.97	0.9	0.05	1.9	0.15	1.08	0.25	0	4.99	1.15	0.03	0.01	0.71	0.41	0.84	0.16	0.13	0.56	0	0	0	11.8	-9.41	-8.7	74.5	75.04	1012.79	429.86	1135	558.87	1030.53	462.43	1105.5	459.32
28.795	0	0.12	0.18	0.03	0.15	0.03	0.19	0.07	2.03	1.19	99.62	0.33	0	95.23	1.85	2.34	0.9	0.06	2.03	0.18	1.19	0.27	0	5.89	1.25	0.03	0.01	0.64	0.32	0.88	0.16	0.16	0.58	0	0	0	12.27	-7.03	-8.2	75.02	75.41	1012.3	429.86	1134.82	559.7	1030.34	462.45	1105.68	459.2
28.828	0	0.12	0.18	0.03	0.15	0.03	0.19	0.07	2.15	1.3	99.61	0.33	0	92.47	1.82	2.55	1.02	0.06	2.15	0.21	1.3	0.3	0	6.33	1.31	0.04	0.01	0.78	0.27	0.96	0.15	0.16	0.54	0	0	0	14.86	-9.46	-9	75.22	73.96	1011.58	429.11	1134.15	559.24	1029.94	462.25	1103.83	458.98
28.862	0	0.12	0.18	0.03	0.15	0.03	0.2	0.07	2.33	1.58	99.6	0.33	0	86.73	1.75	3.22	1.14	0.08	2.33	0.28	1.58	0.34	0	6.79	1.77	0.04	0.01	0.68	0.26	1	0.14	0.17	0.54	0	0	0	15.08	-12.61	-9.91	74.91	72.45	1010.7	428.78	1133.73	559.37	1029.55	462.34	1101.92	458.73
28.895	0	0.12	0.18	0.03	0.15	0.03	0.2	0.07	2.09	1.78	99.61	0.33	0	90.88	2.09	3.19	1.27	0.09	1.9	0.33	1.78	0.28	0	6.32	1.75	0.04	0.01	0.39	0.27	0.91	0.12	0.17	0.53	0	0	0	17.18	-10.5	-10.47	75.34	73.94	1009.2	428.04	1133.23	558.74	1027.36	461.83	1101.28	459.85
28.928	0	0.12	0.17	0.03	0.15	0.03	0.19	0.07	1.89	1.83	99.61	0.33	0	86.61	1.89	3.68	1.29	0.1	1.59	0.35	1.83	0.28	0	6.54	1.55	0.04	0.01	0.31	0.27	0.87	0.11	0.19	0.52	0	0	0	16.79	-12.67	-11.45	74.77	73.19	1006.64	428.13	1132.15	560.4	1025.34	462.75	1098.48	459.87
28.962	0	0.12	0.17	0.03	0.15	0.03	0.19	0.07	2	2.21	99.63	0.33	0	85.04	2	4.02	1.35	0.12	1.51	0.32	2.21	0.24	0	5.94	1.07	0.04	0.01	0.21	0.31	0.91	0.11	0.07	0.56	0	0	0	16	-13.31	-11.06	74.35	72.44	1002.9	429.7	1128.74	562.66	1022.43	463.93	1094.82	461.33
28.995	0	0.12	0.17	0.03	0.16	0.03	0.18	0.08	1.8	2.57	99.64	0.33	0	90.08	1.8	4.72	1.4	0.13	1.49	0.33	2.57	0.19	0	5.66	0.86	0.04	0.01	0.18	0.33	0.94	0.1	0.09	0.56	0	0	0	13.29	-10.97	-9.82	74.18	73.03	1000.89	432.36	1125.77	564.49	1020.42	465.61	1093.4	462.94
29.028	0	0.12	0.17	0.03	0.15	0.03	0.17	0.07	1.77	3.15	99.65	0.33	0	93.46	1.77	4.24	1.44	0.14	1.74	0.34	3.15	0.24	0	5.41	0.61	0.04	0.01	0.2	0.37	0.98	0.1	0.06	0.56	0	0	0	17.39	-8.7	-9.42	75.51	75.2	998.67	430.76	1124.06	563.62	1017.47	464.63	1092.64	462.66
29.062	0	0.12	0.17	0.03	0.15	0.03	0.17	0.07	1.81	3.25	99.65	0.33	0	94.06	1.62	3.75	1.38	0.14	1.81	0.31	3.25	0.22	0	5.27	0.48	0.04	0.01	0.16	0.4	1	0.1	0.05	0.58	0	0	0	18.24	-8.18	-9.35	75.71	73.76	996.62	429.63	1122.26	563.11	1016.43	463.17	1090.18	462.03
29.095	0	0.12	0.17	0.03	0.15	0.03	0.17	0.07	1.69	2.92	99.65	0.33	0	92.57	1.65	3.48	1.37	0.14	1.69	0.27	2.92	0.22	0	5.15	0.4	0.04	0.01	0.14	0.45	1.01	0.09	0.2	0.59	0	0	0	14.97	-9.39	-9.36	74.93	74.48	993.72	429.28	1120.12	562.87	1013.45	462.49	1087.92	461.45
29.129	0	0.12	0.18	0.03	0.15	0.03	0.19	0.07	1.78	2.3	99.63	0.33	0	92.55	1.78	3.57	1.93	0.15	1.6	0.26	2.3	0.21	0	5.94	0.36	0.04	0.01	0.18	0.39	0.95	0.1	0.09	0.59	0	0	0	17.81	-9.4	-11.09	75.33	73.38	991.34	430.68	1117.16	563.85	1010.42	465.35	1083.74	462.4
29.162	0	0.12	0.18	0.03	0.15	0.03	0.18	0.07	1.71	2.16	99.65	0.33	0	92.9	1.71	3.66	1.98	0.14	1.65	0.28	2.16	0.19	0	4.75	0.32	0.04	0.01	0.22	0.44	1.09	0.11	0.13	0.65	0	0	0	16.03	-9.14	-9.7	75.06	75.64	988.7	432.78	1115.6	567.03	1007.82	466.96	1083.42	464.72
29.195	0	0.12	0.18	0.03	0.15	0.03	0.17	0.07	1.81	1.82	99.65	0.33	0	94.08	1.81	3.67	1.91	0.14	1.61	0.25	1.82	0.17	0	4.25	0.32	0.05	0.01	0.32	0.43	1.11	0.11	0.1	0.64	0	0	0	11.87	-8.17	-8.4	73.59	74.31	987.19	433.96	1112.26	567.08	1007	467	1081.23	463.45
29.229	0	0.12	0.18	0.03	0.15	0.03	0.17	0.07	1.79	1.83	99.64	0.33	0	95.16	1.63	3.19	1.85	0.13	1.79	0.28	1.83	0.18	0	3.5	0.38	0.05	0.01	0.38	0.48	1.22	0.1	0.21	0.65	0	0	0	14.01	-7.1	-9.03	74.89	76.77	987.35	434.12	1112.75	566.77	1005.54	467.95	1082.25	464.68
29.262	0	0.12	0.18	0.03	0.15	0.03	0.17	0.07	1.9	1.84	99.65	0.33	0	93.71	1.9	3.22	1.84	0.13	1.75	0.28	1.39	0.17	0	3.57	0.42	0.05	0.01	0.43	0.46	1.21	0.1	0.16	0.66	0	0	0	16.45	-8.5	-8.35	75.28	74.82	986.36	433.51	1112.01	567.66	1006.17	467.15	1080.94	464.5
29.295	0	0.12	0.17	0.03	0.16	0.03	0.16	0.07	1.86	1.72	99.65	0.33	0	92.54	1.86	3.89	1.72	0.13	1.83	0.27	1.38	0.21	0	3.4	0.47	0.04	0.01	0.49	0.51	1.25	0.09	0.12	0.68	0	0	0	16.21	-9.41	-8.24	75.2	74.86	985.86	432.57	1111.59	566.67	1005.72	466.04	1080.55	463.75
29.329	0	0.12	0.17	0.03	0.16	0.03	0.16	0.08	2.27	1.75	99.66	0.33	0	94.35	2.01	4.04	1.75	0.13	2.27	0.28	1.53	0.22	0	2.72	0.53	0.04	0.01	0.62	0.66	1.24	0.09	0.09	0.77	0	0	0	12.36	-7.93	-7.79	74.14	77	984.97	432.1	1111.52	566.46	1004.33	465.31	1081.29	462.65
29.362	0	0.12	0.17	0.03	0.16	0.03	0.16	0.08	2.7	1.77	99.66	0.33	0	92.03	2	4.07	1.77	0.13	2.7	0.3	1.46	0.19	0	2.74	0.61	0.04	0.01	1.06	0.64	1.19	0.09	0.05	0.82	0	0	0	14.37	-9.77	-7.7	74.63	77.82	984.66	432.22	1111.6	567.3	1003.77	466.03	1081.53	463.13
29.395	0	0.12	0.17	0.03	0.15	0.03	0.16	0.07	2.54	1.69	99.65	0.33	0	89.8	1.79	3.38	1.69	0.14	2.6	0.23	1.49	0.14	0	2.54	0.62	0.04	0.01	1.13	0.63	1.01	0.09	0.04	0.89	0	0	0	13.08	-11.12	-9.16	73.21	76	984.4	430.96	1112.28	566.49	1004.08	465.07	1080.02	461.95
29.429	0	0.12	0.17	0.03	0.15	0.03	0.16	0.07	2.3	1.5	99.65	0.33	0	95.15	1.76	2.91	1.5	0.13	2.3	0.19	1.03	0.07	0	2.49	0.87	0.03	0.01	1.12	0.6	1.09	0.12	0.04	0.96	0	0	0	15.56	-7.12	-6.22	75.79	76.5	990.31	435.36	1109.09	561.76	1007.03	466.87	1083.5	464.84
29.462	0	0.13	0.18	0.02	0.15	0.03	0.16	0.07	1.97	1.52	99.65	0.33	0	90.84	1.86	2.4	1.52	0.13	1.97	0.2	0.66	0.04	0	2.45	1.01	0.03	0.01	0.81	0.56	1.19	0.13	0.08	0.97	0	0	0	15.94	-10.53	-6.23	75.19	75.8	990.45	434.27	1110.72	562.02	1008.21	465.48	1084	465.15
29.496	0	0.12	0.17	0.02	0.15	0.03	0.16	0.07	1.99	1.34	99.65	0.33	0	83.81	1.99	2.28	1.34	0.12	1.43	0.17	0.27	0.02	0	2.36	1.03	0.02	0.01	0.25	0.52	1.21	0.14	0.05	0.99	0	0	0	14.74	-13.78	-5.6	74.44	75.55	993.01	436.24	1113.66	564.9	1011.41	467.41	1086.95	466.48
29.529	0	0.12	0.17	0.02	0.15	0.03	0.16	0.07	1.83	1.16	99.65	0.33	0	83.06	1.83	2.04	1.16	0.11	1.38	0.16	0.26	0.03	0	2.15	0.85	0.02	0	0.11	0.53	1.38	0.13	0.02	1.04	0	0	0	10.11	-14.05	-2.87	73.12	78.62	996.76	436.79	1117.16	564.23	1015.05	465.45	1093.63	467.83
29.562	0	0.12	0.18	0.02	0.15	0.03	0.16	0.07	1.97	1.26	99.65	0.33	0	82.01	2.14	1.67	1.26	0.1	1.36	0.16	0.27	0.03	0	1.97	0.78	0.02	0	0.06	0.5	1.39	0.14	0.02	1	0	0	0	14.35	-14.41	-4.64	74.21	77.06	1002.68	435.09	1124.31	564.68	1021.29	465.84	1098.35	466.07
29.596	0	0.12	0.18	0.02	0.15	0.03	0.16	0.07	1.67	1.26	99.65	0.33	0	92.95	2.62	1.68	1.26	0.09	1.53	0.15	0.29	0.04	0	1.67	0.84	0.02	0	0.04	0.45	1.38	0.15	0.01	1.1	0	0	0	15.73	-9.1	-2.67	75.49	80.21	1005.44	435.01	1126.39	564.58	1023.36	465.4	1103.56	465.95
29.629	0	0.12	0.18	0.02	0.15	0.03	0.16	0.07	1.46	1.26	99.65	0.33	0	89.63	3.02	1.58	1.26	0.07	1.98	0.12	0.35	0.04	0	1.46	0.73	0.01	0	0.04	0.52	1.44	0.13	0.03	1.14	0	0	0	16.3	-11.22	-2.35	75.42	79.39	1008.96	434.51	1131.06	565.52	1028.06	464.73	1107.44	466.27
29.662	0	0.12	0.17	0.02	0.15	0.03	0.16	0.07	1.32	1.23	99.65	0.33	0	88.54	3.76	1.8	1.23	0.06	2.71	0.15	0.41	0.03	0	1.32	0.79	0.01	0	0.07	0.56	1.53	0.12	0.02	1.24	0	0	0	14.69	-11.78	-2.3	75.01	78.32	1011.35	434.86	1132.85	565.22	1030.73	464.71	1109.04	465.94
29.696	0	0.12	0.17	0.02	0.15	0.03	0.17	0.08	1.57	1.14	99.66	0.33	0	79.72	3.97	2.15	1.14	0.06	3.74	0.18	0.42	0.04	0	1.57	0.73	0.01	0	0.08	0.54	1.54	0.11	0.04	1.45	0	0	0	13.07	-15.15	-2.99	73.86	77.95	1013.89	434.63	1135.38	564.34	1032.97	464.42	1110.91	465.6
29.729	0	0.12	0.17	0.02	0.15	0.04	0.16	0.08	1.48	1.1	99.67	0.33	0	85.5	3.6	2.41	1.1	0.05	3.81	0.16	0.41	0.04	0	1.48	0.68	0.01	0	0.11	0.55	1.52	0.1	0.02	1.54	0	0	0	11.38	-13.13	-2.27	73.82	77.97	1015.33	434.78	1136.22	564.41	1034.59	464.42	1112.56	464.39
29.763	0	0.11	0.16	0.02	0.15	0.03	0.16	0.08	1.24	0.94	99.68	0.33	0	90.4	3.66	2.59	0.94	0.05	2.91	0.13	0.37	0.04	0	1.24	0.58	0.01	0	0.16	0.57	1.57	0.08	0.01	1.75	0	0	0	13.56	-10.79	-3.54	74.76	77.1	1017.16	433.43	1138.23	563.21	1036.23	463.83	1113.33	463.43
29.796	0	0.11	0.16	0.02	0.15	0.03	0.15	0.08	1.03	0.91	99.68	0.33	0	86.76	3.62	2.42	0.91	0.05	2.87	0.12	0.52	0.04	0	1.03	0.7	0.01	0	0.18	0.61	1.68	0.08	0.03	1.9	0	0	0	13.9	-12.6	-5.4	74.52	77.06	1018.23	431.94	1140.16	561.96	1036.58	463.44	1113.63	462.13
29.829	0	0.11	0.16	0.02	0.15	0.03	0.15	0.08	1.01	0.94	99.68	0.33	0	91.12	3.51	2.73	0.94	0.05	2.39	0.12	0.67	0.06	0	1.01	0.7	0.01	0	0.25	0.59	1.7	0.08	0.09	1.89	0	0	0	14.52	-10.36	-5.62	74.64	78.21	1018.9	429.95	1141.57	560.99	1036.91	462.23	1115.09	459.86
29.863	0	0.11	0.16	0.02	0.15	0.03	0.14	0.08	0.89	0.88	99.68	0.33	0	92.25	2.85	2.76	0.88	0.05	2.05	0.12	0.86	0.07	0	0.89	0.6	0.01	0	0.3	0.56	1.91	0.08	0.02	1.78	0	0	0	11.84	-9.61	-6.06	73.36	76.74	1019.12	428.33	1142.86	559.54	1038.22	459.57	1114.96	459.22
29.896	0	0.11	0.16	0.02	0.15	0.03	0.14	0.08	0.88	0.88	99.68	0.33	0	95.23	2.67	3.7	0.86	0.06	1.85	0.1	1	0.09	0	0.88	0.63	0	0	0.36	0.59	2.23	0.08	0.07	1.6	0	0	0	11.45	-7.03	-7.38	73.3	75.24	1018.66	428.79	1141.37	559.3	1037.39	460.99	1112.56	457.82
29.929	0	0.12	0.16	0.02	0.15	0.03	0.14	0.08	0.96	0.94	99.68	0.33	0	92.74	2.54	3.46	0.9	0.07	1.6	0.1	0.94	0.16	0	0.96	0.58	0.01	0.01	0.47	0.49	2.11	0.08	0.09	1.44	0	0	0	18.27	-9.26	-7.46	75.92	74.83	1021.6	431.11	1139.68	556.59	1038.11	463.11	1112.91	461.17
29.963	0	0.12	0.16	0.02	0.15	0.03	0.14	0.08	0.94	0.94	99.68	0.33	0	92.13	2.49	3.94	0.94	0.09	1.44	0.09	1.07	0.15	0	0.91	0.61	0.01	0.01	0.6	0.53	2.21	0.06	0.06	1.29	0	0	0	15.22	-9.7	-10.59	74.89	75.34	1019.4	431.3	1139.81	557.32	1034.92	464.99	1110.17	461.29
29.996	0	0.11	0.16	0.02	0.16	0.03	0.14	0.08	1.02	1.02	99.67	0.33	0	95.72	2.89	4.09	1.02	0.1	1.24	0.08	1.11	0.14	0	0.95	0.63	0.01	0.01	0.46	0.43	2.12	0.07	0.06	1.1	0	0	0	16.25	-6.46	-6.69	75.41	75.63	1014.17	433.48	1134	560.62	1031.62	464.77	1107.24	464.28
30.029	0	0.11	0.17	0.02	0.16	0.03	0.14	0.08	0.99	1.12	99.67	0.33	0	96.5	2.98	4.37	1.12	0.11	1.12	0.08	1.43	0.11	0	0.94	0.71	0.01	0	0.37	0.4	2.03	0.07	0.1	0.99	0	0	0	16.68	-5.42	-6.07	75.65	75.66	1008.71	436.39	1128.82	564.75	1026.68	467.99	1102.33	466.47
30.063	0	0.11	0.17	0.02	0.16	0.03	0.15	0.08	1	1.11	99.67	0.33	0	91.87	2.99	4.46	1.11	0.12	1	0.08	1.44	0.06	0	1	0.75	0.01	0.01	0.3	0.34	1.73	0.07	0.06	0.93	0	0	0	11.62	-9.88	-8.24	73.9	76.56	1007.1	435.47	1128.67	563.04	1023.89	467.45	1100.42	465.72
30.096	0	0.12	0.17	0.02	0.16	0.03	0.14	0.08	1.03	1.13	99.67	0.33	0	92.11	2.55	4.22	1.13	0.13	0.91	0.07	1.3	0.07	0	1.03	0.77	0.01	0.01	0.17	0.35	1.66	0.07	0.03	0.89	0	0	0	15.03	-9.71	-9.19	74.66	74.92	1000.95	433.64	1125.56	565.5	1019.64	467	1094.52	464.73
30.13	0	0.11	0.17	0.03	0.16	0.03	0.14	0.08	1.23	1.23	99.67	0.33	0	95.3	2.49	4.82	1.2	0.15	0.83	0.07	1.51	0.07	0	1.23	0.84	0.02	0	0.22	0.26	1.56	0.07	0.13	0.71	0	0	0	12.05	-6.95	-9.18	73.85	76.74	996.84	431.98	1122.59	564.17	1015.11	465.13	1091.83	463.15
30.163	0	0.12	0.17	0.03	0.15	0.03	0.15	0.07	1.35	1.35	99.65	0.33	0	94.23	2.19	3.6	1.28	0.13	0.82	0.08	1.45	0.07	0	1.35	0.97	0.02	0.01	0.27	0.18	1.36	0.08	0.04	0.59	0	0	0	15.5	-8.04	-9.31	74.56	76.43	993.36	432.81	1119.21	565.63	1011.75	466.54	1088.15	464.62
30.196	0	0.12	0.17	0.03	0.16	0.03	0.15	0.08	1.25	1.41	99.66	0.33	0	94.19	2.11	4.11	1.41	0.13	0.92	0.09	1.5	0.1	0	1.25	0.78	0.02	0	0.22	0.21	1.39	0.08	0.1	0.58	0	0	0	15.38	-8.07	-8.11	75.03	78.26	989.51	437.16	1116.06	571.66	1007.96	471.33	1086.15	468.12
30.23	0	0.12	0.17	0.03	0.16	0.03	0.14	0.08	1.21	1.51	99.66	0.33	0	94.43	2.1	5.05	1.51	0.14	1.01	0.1	1.33	0.1	0	1.21	0.55	0.02	0	0.23	0.2	1.5	0.08	0.06	0.43	0	0	0	11.97	-7.84	-9.37	73.47	79.09	988.54	436.68	1116.6	571.61	1006.49	471.38	1085.48	467.29
30.263	0	0.12	0.17	0.03	0.17	0.03	0.14	0.08	1.14	1.4	99.67	0.33	0	95.76	1.51	6.06	1.4	0.16	1.46	0.11	1.38	0.15	0	1.14	0.44	0.02	0	0.23	0.22	1.65	0.08	0.1	0.45	0	0	0	10.57	-6.42	-8.65	73.27	78.36	987.53	436.05	1115.87	571.89	1006.55	470.2	1084.8	466.13
30.296	0	0.12	0.17	0.03	0.16	0.03	0.14	0.08	1.09	1.4	99.66	0.33	0	95.11	1.11	5.04	1.4	0.15	2.09	0.14	1.31	0.25	0	1.09	0.37	0.03	0	0.17	0.23	1.78	0.08	0.03	0.46	0	0	0	13.92	-7.16	-8.05	74.57	76.96	986.37	435.19	1114.1	571.76	1006.24	469.56	1083.08	465.18
30.33	0	0.12	0.17	0.03	0.16	0.03	0.14	0.08	1.18	1.39	99.66	0.33	0	90.53	0.92	5.19	1.39	0.17	2.58	0.16	1.22	0.38	0	1.18	0.33	0.03	0	0.23	0.23	1.8	0.07	0.03	0.43	0	0	0	14.55	-10.71	-8.25	74.31	77.75	986.54	433.42	1114.67	569.87	1005.93	467.94	1083.59	464.31
30.363	0	0.12	0.17	0.03	0.16	0.03	0.14	0.08	1.17	1.35	99.67	0.33	0	89.79	0.91	5.97	1.35	0.2	2.86	0.17	1.02	0.61	0	1.17	0.33	0.03	0	0.28	0.25	1.89	0.07	0.03	0.47	0	0	0	16.64	-11.13	-10.33	74.47	77.05	986.56	431.21	1116.83	569.83	1006.15	467.57	1083.04	462.61
30.396	0	0.12	0.17	0.03	0.16	0.03	0.14	0.08	1.26	1.29	99.67	0.33	0	93.39	0.91	5.55	1.29	0.2	3.02	0.18	0.72	0.85	0	1.26	0.32	0.04	0	0.37	0.28	1.95	0.07	0.08	0.5	0	0	0	13.84	-8.76	-8.97	73.93	78.19	987.12	430.89	1117.98	570.1	1007.23	466.16	1085.31	462.14
30.43	0	0.12	0.16	0.03	0.16	0.03	0.14	0.08	1.2	1.26	99.67	0.33	0	96.24	0.89	5.88	1.26	0.23	2.96	0.24	0.64	0.79	0	1.2	0.27	0.05	0	0.51	0.35	2.18	0.07	0.03	0.6	0	0	0	13.98	-5.79	-7.98	74.02	77.49	986.65	431.1	1116.73	569.77	1007.42	465.27	1084.87	462.72
30.463	0	0.12	0.17	0.03	0.16	0.03	0.14	0.08	1.38	1.24	99.67	0.33	0	93.7	0.74	5.49	1.24	0.25	2.7	0.24	0.54	0.63	0	1.38	0.37	0.05	0.01	0.55	0.36	2.05	0.07	0.03	0.64	0	0	0	15.16	-8.5	-7.67	74.08	78.22	988.12	431.16	1119.07	570.82	1009.03	465.5	1087.23	463.61
30.497	0	0.12	0.17	0.03	0.15	0.03	0.14	0.07	1.16	1.14	99.66	0.33	0	89.92	0.62	3.67	1.14	0.21	2.78	0.27	0.7	0.27	0	1.16	0.43	0.05	0.01	0.51	0.52	1.99	0.07	0.03	0.89	0	0	0	15.85	-11.06	-6.19	74.3	75.57	990.99	433.31	1118.51	570.22	1012.52	466.18	1088.08	465.06
30.53	0	0.12	0.17	0.02	0.14	0.03	0.14	0.07	1.01	0.96	99.66	0.33	0	70.21	0.71	2.99	0.96	0.19	3.09	0.25	0.57	0.18	0	1.01	0.44	0.04	0.01	0.38	0.65	2.32	0.07	0.06	1.14	0	0	0	11.02	-17.71	-5.24	72.1	77.21	994.14	436.21	1120.2	570.14	1014.42	467.54	1091.63	467.65
30.563	0	0.12	0.17	0.02	0.14	0.03	0.14	0.07	0.92	0.92	99.67	0.33	0	84.52	0.82	3.23	0.92	0.21	3.75	0.25	0.54	0.12	0	0.87	0.4	0.04	0.01	0.22	0.71	2.58	0.07	0.14	1.24	0	0	0	14.14	-13.51	-5.15	73.4	79.23	997.02	435.82	1124.15	571.22	1016.9	467.91	1096.13	468.2
30.597	0	0.12	0.16	0.02	0.15	0.04	0.13	0.08	0.83	0.83	99.68	0.33	0	82.9	0.89	3.68	0.83	0.22	4.05	0.2	0.64	0.08	0	0.76	0.38	0.04	0.01	0.17	0.93	2.93	0.08	0.05	1.58	0	0	0	12.86	-14.11	-3.58	73.03	76.22	1000.42	435.4	1126.95	571.81	1022.6	466.84	1098.82	466.14
30.63	0	0.12	0.16	0.02	0.15	0.04	0.13	0.08	0.86	0.86	99.68	0.33	0	88.08	0.94	3.48	0.86	0.22	3.93	0.25	0.57	0.08	0	0.73	0.37	0.04	0.01	0.13	0.89	2.96	0.07	0.11	1.58	0	0	0	17.71	-12	-4.8	75.19	78.39	1006.63	432.84	1135.08	571.12	1027.89	465.84	1106.28	465.53
30.663	0	0.12	0.16	0.02	0.14	0.04	0.13	0.07	0.76	0.76	99.68	0.33	0	77.75	0.91	2.79	0.76	0.21	3.68	0.25	0.7	0.09	0	0.65	0.3	0.03	0.01	0.14	0.96	3.07	0.08	0.03	1.97	0	0	0	12.54	-15.75	-5.78	72.38	77.98	1009.73	432.37	1138.63	569.24	1030.72	464.43	1108.7	465.21
30.697	0	0.12	0.15	0.02	0.14	0.04	0.13	0.08	0.58	0.58	99.7	0.33	0	72.68	0.95	3.08	0.58	0.22	2.98	0.21	0.63	0.09	0	0.56	0.23	0.03	0.01	0.15	1.22	3.4	0.08	0.06	2.51	0	0	0	11.05	-17.11	-6.14	72.23	76.14	1014.2	435.87	1140.69	570.71	1034.76	468.12	1110.88	466.4
30.73	0	0.12	0.15	0.02	0.14	0.04	0.13	0.07	0.54	0.54	99.7	0.33	0	70.31	0.94	2.79	0.54	0.17	2.25	0.16	0.44	0.07	0	0.53	0.16	0.02	0.01	0.1	1.31	3.18	0.09	0.06	2.46	0	0	0	12.56	-17.69	-4.96	72.27	75.55	1017.07	436.26	1142.69	569.67	1038.24	466.71	1113.76	468.92
30.764	0	0.11	0.14	0.02	0.14	0.04	0.12	0.08	0.5	0.46	99.71	0.33	0	78.91	0.94	3.57	0.46	0.15	1.7	0.12	0.3	0.03	0	0.5	0.13	0.02	0.01	0.04	1.43	2.82	0.1	0.07	2.89	0	0	0	11.47	-15.4	-3.99	72.9	77.86	1019.6	437	1143.35	568.58	1039.23	467.26	1117.08	468.34
30.797	0	0.11	0.14	0.02	0.14	0.04	0.12	0.08	0.53	0.39	99.72	0.33	0	77.95	0.75	3.98	0.39	0.14	1.83	0.11	0.34	0.03	0	0.53	0.12	0.02	0.01	0.05	1.42	2.53	0.11	0.01	2.98	0	0	0	8.87	-15.69	-4.34	72.17	73.76	1021.19	436.11	1142.83	566.27	1041.77	466.15	1115.52	464.9
30.83	0	0.11	0.14	0.02	0.14	0.04	0.12	0.07	0.51	0.37	99.72	0.33	0	81.2	0.56	3.9	0.34	0.14	1.78	0.07	0.37	0.04	0	0.51	0.13	0.01	0.01	0.05	1.46	2.57	0.11	0.01	3.08	0	0	0	8.91	-14.69	-4.79	72.84	75.52	1022.19	434.22	1145.03	565	1042.16	464.58	1117.67	463.83
30.864	0	0.11	0.14	0.02	0.14	0.04	0.12	0.07	0.46	0.46	99.72	0.33	0	92.37	0.51	3.62	0.3	0.14	2.12	0.06	0.57	0.06	0	0.46	0.11	0.01	0.01	0.08	1.68	2.38	0.12	0.01	3.16	0	0	0	11.39	-9.53	-5.74	74.02	77.62	1021.97	431.91	1146.7	564.97	1041.28	463.99	1118.87	461.68
30.897	0	0.11	0.14	0.02	0.13	0.04	0.12	0.07	0.43	0.43	99.72	0.33	0	85.19	0.46	3.46	0.31	0.14	2.47	0.05	0.91	0.13	0	0.43	0.1	0.01	0.01	0.16	1.64	2.22	0.12	0.02	3.2	0	0	0	10.2	-13.25	-7.93	73.03	77.89	1022.03	430.32	1148.23	563.76	1040.49	463.69	1118.3	460.22
30.93	0	0.11	0.14	0.02	0.14	0.04	0.11	0.07	0.45	0.45	99.73	0.33	0	92.75	0.41	4.36	0.33	0.15	2.79	0.05	1.36	0.2	0	0.45	0.1	0.01	0.01	0.21	1.5	2.22	0.12	0.04	3.23	0	0	0	14.8	-9.25	-7.75	74.63	77.17	1021.27	429.79	1148	564.44	1040.6	463.19	1117.75	461.3
30.964	0	0.11	0.14	0.02	0.14	0.04	0.11	0.08	0.35	0.35	99.72	0.33	0	94.27	0.39	4.75	0.33	0.14	2.01	0.05	1.41	0.15	0	0.35	0.12	0.01	0.01	0.31	1.38	2.16	0.13	0.07	2.91	0	0	0	9.71	-8	-7.41	72.74	75.57	1020.61	429.28	1146.41	562.68	1040.63	461.4	1116.17	459.4
30.997	0	0.11	0.14	0.03	0.15	0.03	0.11	0.08	0.45	0.44	99.7	0.33	0	86.89	0.53	6.57	0.38	0.19	1.59	0.06	1.53	0.17	0	0.44	0.18	0.01	0.01	0.45	1.28	2.05	0.13	0.08	2.5	0	0	0	12.04	-12.54	-9.43	73.03	76.76	1018.86	429.9	1145.88	563.77	1037.46	463.95	1114.15	460.73
31.03	0	0.11	0.14	0.02	0.15	0.03	0.11	0.08	0.49	0.44	99.7	0.33	0	91.18	0.55	6.27	0.39	0.24	1.04	0.06	1.37	0.09	0	0.44	0.24	0.01	0.01	0.49	1.1	1.8	0.13	0.03	2.14	0	0	0	13.11	-10.32	-10.07	72.92	74.97	1013.26	430.71	1140.07	564.77	1032.5	464.93	1107.38	461.35
31.064	0	0.11	0.14	0.02	0.16	0.03	0.12	0.08	0.59	0.59	99.69	0.33	0	83.78	0.67	6.78	0.44	0.27	0.72	0.07	1.03	0.04	0	0.59	0.26	0.01	0.01	0.5	0.82	1.27	0.14	0.02	1.72	0	0	0	11.69	-13.79	-9.09	72.39	73.51	1009.53	432.51	1135.63	566.08	1029.71	465.56	1103.18	463.09
31.097	0	0.11	0.14	0.02	0.16	0.03	0.12	0.08	0.59	0.59	99.68	0.33	0	90.97	0.79	7.22	0.5	0.26	0.87	0.1	1.23	0.06	0	0.59	0.29	0.01	0.01	0.45	0.88	1.35	0.14	0.03	1.6	0	0	0	12.17	-10.45	-10.19	73.64	74.26	1006.57	432.37	1133.74	566.56	1026.3	466.18	1100.5	463.32
31.131	0	0.11	0.15	0.02	0.16	0.03	0.12	0.08	0.69	0.69	99.68	0.33	0	88.16	0.85	6.94	0.47	0.24	1.18	0.12	0.95	0.1	0	0.69	0.37	0.01	0.01	0.31	0.85	1.24	0.15	0.01	1.47	0	0	0	14.96	-11.96	-9.73	74.42	73.98	1000.57	431.75	1126.49	566.4	1020.18	466.73	1093.94	461.02
31.164	0	0.11	0.15	0.03	0.16	0.03	0.12	0.08	0.81	0.81	99.67	0.33	0	94.07	0.84	7.32	0.51	0.22	1.22	0.15	1.1	0.1	0	0.81	0.44	0.01	0.01	0.31	0.79	1.2	0.15	0.12	1.29	0	0	0	14.91	-8.18	-9.31	74.78	78.4	997.1	430.05	1124.28	564.26	1015.03	464.63	1093.36	461.49
31.197	0	0.11	0.15	0.03	0.16	0.03	0.12	0.08	0.82	0.82	99.68	0.33	0	89.09	1.05	6.84	0.54	0.22	1.17	0.11	1.01	0.13	0	0.82	0.54	0.01	0.01	0.46	0.69	1.12	0.16	0.04	1.18	0	0	0	14.94	-11.5	-10.66	73.75	76.93	994.93	431.18	1121.21	564.26	1012.37	466.59	1089.15	461.76
31.231	0	0.11	0.15	0.02	0.16	0.03	0.13	0.08	1.01	0.94	99.67	0.33	0	93.55	1.19	6.69	0.67	0.26	0.89	0.08	0.94	0.09	0	1.01	0.62	0.02	0.01	0.57	0.49	1.04	0.16	0.02	0.94	0	0	0	17.61	-8.63	-10.37	75.44	76.6	995.14	434.24	1120.1	566.14	1012.36	469.23	1088.87	465.44
31.264	0	0.12	0.16	0.02	0.16	0.03	0.13	0.08	0.99	0.86	99.68	0.33	0	92.58	1.05	5.62	0.68	0.24	0.72	0.07	0.86	0.05	0	0.99	0.56	0.02	0.01	0.7	0.41	1.01	0.15	0.03	0.88	0	0	0	13.58	-9.38	-9.34	74.11	77.4	993.88	435.5	1118.91	567.04	1011.26	469.33	1088.6	466.35
31.297	0	0.12	0.16	0.02	0.16	0.03	0.13	0.08	1.08	0.84	99.68	0.33	0	92.92	1.08	5.43	0.84	0.27	0.65	0.07	0.84	0.04	0	1.2	0.61	0.02	0.01	1.02	0.31	0.91	0.16	0.05	0.79	0	0	0	11.26	-9.12	-9	73.63	77.55	993.2	435.72	1118.59	567.9	1010.92	469.45	1088.37	465.59
31.331	0	0.12	0.17	0.03	0.15	0.03	0.14	0.07	0.99	1.07	99.66	0.33	0	95.24	0.99	4.29	1.3	0.24	0.87	0.09	1.07	0.08	0	1.26	0.64	0.03	0.01	0.71	0.26	0.87	0.18	0.04	0.64	0	0	0	14.64	-7.02	-8.81	74.95	77.8	991.05	434.29	1117.71	568.85	1009.44	468.88	1087.12	464.6
31.364	0	0.12	0.17	0.03	0.15	0.03	0.14	0.07	1.07	1.07	99.66	0.33	0	90.96	0.9	4.03	1.26	0.24	1.61	0.11	1.39	0.13	0	1.07	0.58	0.03	0.01	0.58	0.26	0.89	0.16	0.05	0.76	0	0	0	17.78	-10.45	-9.74	75.17	76.08	990.3	432.51	1118.28	568.79	1009.67	467.87	1085.66	464.11
31.397	0	0.12	0.17	0.03	0.15	0.03	0.14	0.07	1.1	1.1	99.66	0.33	0	91.03	0.9	4.18	1.43	0.24	2.93	0.14	1.63	0.34	0	1.1	0.52	0.04	0.01	0.68	0.24	0.91	0.16	0.04	0.79	0	0	0	11.74	-10.41	-8.91	73.16	77.36	990.37	431.26	1118.97	567.95	1009.85	466.01	1087.06	461.1
31.431	0	0.12	0.17	0.03	0.15	0.03	0.14	0.07	1.11	1.11	99.66	0.33	0	93.02	0.91	4.26	1.49	0.28	4.18	0.13	1.55	0.69	0	1.11	0.51	0.05	0.01	0.67	0.23	0.87	0.16	0.04	0.72	0.02	0	0	12.05	-9.05	-8.41	73.35	77.41	990.35	430.77	1119.46	568.22	1010.38	465.23	1087.67	461
31.464	0	0.12	0.17	0.03	0.15	0.03	0.14	0.07	1.14	1.14	99.66	0.33	0	95.57	0.77	4.18	1.47	0.31	4.41	0.17	1.54	0.61	0	1.14	0.48	0.05	0	0.65	0.25	0.88	0.16	0.03	0.78	0	0	0	11.56	-6.64	-7.09	73.69	78.27	991.76	432.11	1118.6	567.73	1011.07	465.96	1089.18	461.03
31.498	0	0.12	0.17	0.02	0.15	0.03	0.13	0.07	0.89	0.89	99.66	0.33	0	92.98	0.71	3.78	1.25	0.29	2.18	0.2	0.81	0.25	0	0.88	0.42	0.05	0	0.53	0.28	0.89	0.15	0.03	0.89	0	0	0	11.46	-9.08	-6.41	73.24	76.56	993.28	432.43	1118.62	566.63	1013.12	465.24	1089.59	461.48
31.531	0	0.12	0.17	0.02	0.15	0.03	0.13	0.07	0.95	1.01	99.67	0.33	0	85.41	0.67	4.11	1.01	0.28	1.79	0.22	0.63	0.11	0	0.83	0.43	0.04	0	0.5	0.31	1.16	0.16	0.04	0.95	0	0	0	14.94	-13.16	-7.01	74.34	76.19	997.82	435.39	1120.13	565.51	1015.85	467.88	1092.01	465.62
31.564	0	0.12	0.17	0.02	0.15	0.03	0.13	0.07	0.97	0.97	99.67	0.33	0	77.4	0.7	3.79	0.97	0.21	1.23	0.2	0.39	0.04	0	0.75	0.38	0.03	0	0.29	0.33	1.24	0.16	0.01	0.97	0	0	0	10.47	-15.85	-6.87	72.46	74.94	1001.11	437.94	1122.63	566.4	1019.44	469.12	1094.37	467.71
31.598	0	0.12	0.16	0.02	0.15	0.03	0.13	0.07	0.85	0.85	99.67	0.33	0	73.55	0.78	4.19	0.85	0.2	0.9	0.13	0.25	0.01	0	0.61	0.32	0.03	0	0.12	0.37	1.37	0.14	0.04	1.03	0	0	0	11.24	-16.89	-5.56	72.18	74.57	1005.16	438.61	1126.7	567.69	1024.47	469.05	1099.04	468.87
31.631	0	0.12	0.16	0.02	0.16	0.03	0.12	0.08	0.73	0.73	99.68	0.33	0	68.28	0.88	5.6	0.73	0.19	0.89	0.08	0.27	0.01	0	0.49	0.27	0.03	0	0.05	0.43	1.52	0.13	0.01	1.05	0	0	0	12.38	-18.17	-6.46	72.64	74.95	1009.75	437.43	1132.17	567.27	1028.69	468.79	1103.64	467.99
31.664	0	0.11	0.16	0.02	0.16	0.03	0.12	0.08	0.7	0.7	99.68	0.33	0	84.52	0.82	6.06	0.7	0.19	1.07	0.06	0.38	0.02	0	0.43	0.25	0.03	0	0.03	0.49	1.52	0.11	0.03	1.1	0	0	0	11.15	-13.51	-2.69	73.05	76.56	1010.15	436.18	1135.25	571.66	1032.01	467.45	1108.53	465.12
31.698	0	0.11	0.15	0.02	0.15	0.03	0.12	0.08	0.66	0.66	99.69	0.33	0	70.35	0.76	5.56	0.66	0.16	1.37	0.05	0.45	0.04	0	0.34	0.21	0.02	0	0.02	0.64	1.62	0.1	0.02	1.3	0	0	0	13.52	-17.68	-5.14	72.88	74.25	1015.49	434.39	1142.57	570.52	1037.98	465.86	1112.23	466.41
31.731	0	0.11	0.15	0.02	0.15	0.03	0.12	0.08	0.62	0.62	99.69	0.33	0	87.67	0.71	5.79	0.62	0.15	2	0.05	0.48	0.09	0	0.33	0.17	0.02	0	0.04	0.68	1.56	0.1	0.02	1.45	0	0	0	16.49	-12.19	-4.61	74.41	75.89	1017.87	433.8	1145.13	570.54	1040.02	465.54	1115.9	466.61
31.765	0	0.11	0.14	0.02	0.15	0.04	0.12	0.08	0.51	0.51	99.69	0.33	0	85.44	0.64	6.11	0.51	0.17	2.88	0.05	0.48	0.09	0	0.26	0.13	0.01	0	0.03	1.1	1.78	0.09	0.05	2	0	0	0	15.64	-13.15	-4.27	73.92	74.45	1020.79	434.34	1145.59	568.69	1042.67	465.48	1117.12	465.95
31.798	0	0.11	0.14	0.02	0.15	0.04	0.12	0.08	0.48	0.48	99.7	0.33	0	82.71	0.6	5.62	0.48	0.15	3.19	0.07	0.47	0.1	0	0.2	0.1	0.01	0	0.04	1.25	1.91	0.08	0.08	2.42	0	0	0	11.7	-14.18	-6.43	72.81	75.59	1024.91	433.32	1150.68	567.34	1045.32	465.42	1120.9	463.9
31.831	0	0.11	0.14	0.02	0.15	0.04	0.11	0.08	0.45	0.45	99.7	0.33	0	66.84	0.44	5.91	0.45	0.14	3.75	0.09	0.73	0.13	0	0.22	0.1	0.01	0	0.08	1.17	1.9	0.08	0.07	2.58	0	0	0	14.76	-18.5	-6.14	73.21	72.75	1026.73	431.47	1154.35	568.56	1049.7	463.77	1122.44	463.4
31.865	0	0.11	0.14	0.02	0.15	0.04	0.11	0.08	0.38	0.38	99.7	0.33	0	78.42	0.37	6.03	0.38	0.15	3.49	0.12	1.02	0.22	0	0.27	0.14	0.01	0.01	0.15	1.25	1.94	0.09	0.06	2.6	0	0	0	14.27	-15.55	-8.14	73.18	74.53	1027.63	429.85	1155.76	566.62	1048.75	463.59	1123.24	461.2
31.898	0	0.11	0.14	0.03	0.14	0.04	0.11	0.08	0.38	0.35	99.71	0.33	0	84.42	0.37	5.44	0.35	0.16	4.15	0.17	1.31	0.44	0	0.29	0.21	0.01	0.01	0.38	1.31	1.99	0.09	0.03	2.48	0	0	0	11.49	-13.55	-8.19	72.5	74.61	1029.83	429.52	1156.43	564.77	1050.24	463.24	1124.71	458.75
31.931	0	0.11	0.14	0.03	0.14	0.04	0.11	0.08	0.47	0.39	99.71	0.33	0	89.61	0.44	5.31	0.39	0.15	3.87	0.22	1.77	0.61	0	0.35	0.27	0.01	0.01	0.47	1.22	1.99	0.09	0.05	2.47	0	0	0	9.61	-11.22	-5.74	72.61	76.07	1031.9	430.42	1156.05	563.16	1051.77	462.28	1127.77	459.1
31.965	0	0.11	0.14	0.03	0.15	0.04	0.11	0.08	0.36	0.36	99.7	0.33	0	88.73	0.59	6.17	0.36	0.14	3.24	0.23	1.41	0.43	0	0.29	0.33	0.01	0.01	0.36	1.12	2.08	0.09	0.11	2.29	0	0	0	9.12	-11.68	-5.38	72.47	75.45	1032.74	430.72	1155.4	561.53	1052.39	461.66	1127.81	459.61
31.998	0	0.11	0.14	0.03	0.15	0.04	0.12	0.08	0.44	0.4	99.7	0.33	0	88.37	0.72	5.84	0.4	0.13	2.83	0.21	1.38	0.27	0	0.34	0.44	0.01	0.01	0.32	0.93	1.94	0.08	0.07	2.06	0	0	0	10.83	-11.86	-6.9	73.06	75.22	1034.71	430.96	1155.79	559.23	1052.78	462.33	1127.97	460.2
32.031	0	0.11	0.14	0.03	0.15	0.03	0.12	0.08	0.83	0.44	99.69	0.33	0	83.27	0.88	6.74	0.44	0.14	2.41	0.24	1.36	0.28	0	0.43	0.83	0.01	0.01	0.53	0.81	2.03	0.09	0.11	2	0	0	0	15.67	-13.98	-10.84	73.98	74.3	1035.14	430.42	1156.7	557.92	1051.55	464.42	1125.76	460.83
32.065	0	0.11	0.14	0.03	0.16	0.03	0.12	0.08	1.22	0.57	99.69	0.33	0	88.2	0.93	7.05	0.57	0.17	1.9	0.23	1.7	0.22	0	0.57	1.22	0.01	0.01	0.64	0.7	1.83	0.08	0.06	1.88	0	0	0	17.06	-11.94	-10.21	74.83	75.32	1032.03	431.13	1155.05	560.51	1049	465.1	1124.27	462.54
32.098	0	0.11	0.14	0.03	0.16	0.03	0.12	0.09	1.6	0.68	99.68	0.33	0	86.38	1.13	7.58	0.64	0.22	1.6	0.2	2.56	0.27	0	0.68	1.6	0.02	0.01	0.9	0.62	1.79	0.08	0.08	1.58	0	0	0	16.12	-12.76	-11.24	74.11	73.21	1028.27	432.38	1152.36	563.09	1046.39	466.72	1119.53	463.43
32.132	0	0.1	0.14	0.03	0.17	0.03	0.12	0.09	1.53	1.11	99.67	0.33	0	87.23	1.17	8.96	0.8	0.22	1.23	0.2	3.41	0.38	0	1.11	1.53	0.02	0.01	0.46	0.45	1.53	0.09	0.09	1.59	0	0	0	14.93	-12.39	-8.6	73.89	71.94	1022.11	435.12	1145.92	566.85	1042.39	467.53	1114.31	466.09
32.165	0	0.11	0.15	0.03	0.16	0.03	0.13	0.09	1.4	1.35	99.68	0.33	0	96.4	1.25	7.53	0.97	0.24	1.36	0.18	3.26	0.36	0	1.35	1.83	0.02	0.01	0.46	0.36	1.55	0.1	0.03	1.4	0	0	0	11.92	-5.56	-7.72	74.17	73.83	1017.27	435.34	1138.43	564.13	1035.84	467.16	1109.61	464.19
32.198	0	0.11	0.15	0.03	0.16	0.03	0.13	0.08	1.27	1.34	99.68	0.33	0	95.85	1.12	7.17	0.95	0.23	1.22	0.15	3.06	0.32	0	1.34	1.69	0.02	0.01	0.3	0.33	1.64	0.1	0.06	1.27	0	0	0	15.72	-6.31	-7.74	75.22	75.09	1012.53	432.94	1134.3	562.21	1030.65	465.17	1105.71	463.53
32.232	0	0.11	0.15	0.03	0.16	0.03	0.13	0.08	1.42	1.9	99.68	0.33	0	93.5	1.02	6.9	1.14	0.26	1.42	0.14	2.83	0.31	0	1.9	1.91	0.03	0.01	0.31	0.25	1.85	0.11	0.12	1.02	0	0	0	11.7	-8.67	-10.02	73.88	75.84	1009.37	433.05	1132.12	561.79	1026.15	466.5	1101.89	462.63
32.265	0	0.11	0.15	0.03	0.17	0.03	0.13	0.09	1.44	2.06	99.65	0.33	0	93.21	0.86	9.58	1.12	0.3	1.44	0.15	2.99	0.27	0	2.06	2.2	0.03	0.01	0.47	0.23	1.84	0.12	0.07	0.97	0	0	0	12.96	-8.9	-10.48	74.1	75.53	1005.84	434.34	1129.63	564.44	1023.05	468.4	1098.46	464.21
32.298	0	0.11	0.15	0.03	0.17	0.03	0.13	0.09	1.29	2.47	99.66	0.33	0	86.27	0.8	8.48	1.39	0.3	1.29	0.13	3.24	0.24	0	2.47	1.69	0.04	0.01	0.55	0.19	1.71	0.14	0.07	0.83	0	0	0	8.06	-12.81	-9.39	71.74	74.39	1001.25	436.35	1124.69	566.49	1019.51	469.33	1093.75	464.7
32.332	0	0.11	0.15	0.03	0.18	0.03	0.14	0.09	1.46	2.63	99.65	0.33	0	93.49	0.86	8.94	1.76	0.33	1.46	0.12	2.63	0.28	0	3.05	1.33	0.06	0.01	0.69	0.15	1.59	0.13	0.1	0.57	0	0	0	6.75	-8.68	-8.39	72.05	76.14	1000.65	437.75	1121.88	565.42	1017.52	470.06	1093.51	465.09
32.365	0	0.11	0.16	0.03	0.17	0.03	0.15	0.09	1.37	2.36	99.66	0.33	0	92.21	0.82	8.16	1.73	0.33	1.37	0.1	2.36	0.28	0	3.32	1.32	0.06	0	0.63	0.14	1.5	0.13	0.12	0.55	0	0	0	11.57	-9.64	-8.42	73.49	75.97	1000.69	438.87	1120.07	565.01	1016.69	471.6	1092.51	466.7
32.398	0	0.12	0.16	0.03	0.17	0.03	0.16	0.08	1.21	1.73	99.67	0.33	0	92.5	0.95	6.61	1.76	0.37	1.21	0.07	1.73	0.17	0	3.76	1.36	0.06	0	0.35	0.13	1.4	0.11	0.04	0.46	0	0	0	10.9	-9.44	-7.21	73.68	76.75	999.97	439.63	1118.22	564.87	1015.7	471.68	1092.3	466.97
32.432	0	0.12	0.16	0.03	0.17	0.03	0.16	0.08	1.19	1.26	99.65	0.33	0	79.24	1.04	7.06	1.82	0.39	1.19	0.07	1.1	0.13	0	4.37	1.21	0.05	0	0.16	0.1	1.26	0.1	0.03	0.34	0	0	0	8.67	-15.3	-7.59	71.89	77.42	997.92	438.79	1118.57	565.59	1014.02	470.9	1091.35	467.26
32.465	0	0.12	0.17	0.03	0.17	0.03	0.16	0.08	1.06	1.18	99.66	0.33	0	87.05	1.02	6.29	1.81	0.42	1.06	0.07	1.14	0.11	0	4.41	1.2	0.05	0	0.1	0.09	1.18	0.09	0.04	0.34	0	0	0	9.29	-12.47	-7.5	71.99	78.15	996.3	437.46	1118.34	565.78	1012.82	469.67	1090.91	466.62
32.499	0	0.12	0.17	0.03	0.16	0.03	0.17	0.08	1.17	1.21	99.65	0.33	0	87.42	0.96	5.2	1.83	0.45	1.17	0.06	1.12	0.11	0	5.16	1.17	0.04	0	0.06	0.09	1.21	0.08	0.03	0.32	0	0	0	7.84	-12.31	-6.91	71.85	77.92	996.2	437.78	1118.42	566.78	1013.32	469.75	1091.16	466.19
32.532	0	0.13	0.18	0.03	0.15	0.03	0.17	0.07	1.3	1.2	99.64	0.33	0	87.14	1.02	3.25	1.69	0.4	1.3	0.06	1.08	0.11	0	4.61	1	0.03	0	0.08	0.1	1.2	0.08	0.04	0.34	0	0	0	8.14	-12.43	-6.75	71.89	77.96	996.36	437.71	1118.56	566.78	1013.55	469.62	1091.43	466.21
32.565	0	0.13	0.18	0.03	0.15	0.03	0.17	0.07	1.34	1.22	99.64	0.33	0	88.79	0.92	3.04	1.57	0.39	1.34	0.06	1.12	0.12	0	4.3	0.99	0.04	0	0.1	0.09	1.22	0.08	0.04	0.35	0	0	0	9.19	-11.65	-6.28	72.08	78.38	996.59	437.52	1118.88	567.14	1013.9	469.52	1092.21	466.04
32.599	0	0.12	0.18	0.03	0.15	0.03	0.16	0.07	1.42	1.08	99.64	0.33	0	81.31	0.77	3.04	1.08	0.37	1.42	0.05	0.65	0.09	0	4.03	1.18	0.03	0	0.15	0.1	1.15	0.07	0.03	0.4	0	0	0	9.37	-14.65	-5.27	71.7	77.32	998.15	438.17	1118.97	566.75	1015.85	469.4	1093.12	466.4
32.632	0	0.12	0.18	0.02	0.15	0.03	0.16	0.07	1.23	0.91	99.64	0.33	0	85.15	0.85	2.82	0.91	0.32	1.23	0.05	0.36	0.06	0	3.85	0.95	0.03	0	0.13	0.1	1.26	0.07	0.03	0.42	0	0	0	8.85	-13.27	-3.33	71.81	77.72	1000.67	440.4	1119.74	567.35	1018.49	470.06	1096.2	468.71
32.665	0	0.12	0.18	0.02	0.15	0.03	0.15	0.07	1.01	0.7	99.65	0.33	0	82.67	0.84	3.19	0.7	0.35	1.01	0.05	0.18	0.03	0	3.28	0.65	0.03	0	0.08	0.1	1.3	0.06	0.02	0.43	0	0	0	8.96	-14.19	-1.8	71.7	78.34	1003.24	441.51	1122.55	568.62	1021.78	469.93	1100.11	471.11
32.699	0	0.12	0.17	0.02	0.15	0.03	0.15	0.07	0.8	0.52	99.66	0.33	0	80.1	0.74	3.8	0.52	0.34	0.8	0.04	0.15	0.02	0	3.16	0.49	0.03	0	0.06	0.11	1.23	0.06	0.03	0.46	0	0	0	10.65	-15.04	-3.53	72.27	76.67	1009.43	439.8	1127.79	566.39	1027.31	469.72	1103.96	468.04
32.732	0	0.12	0.17	0.02	0.15	0.03	0.14	0.07	0.81	0.44	99.67	0.33	0	85.35	0.81	4.82	0.44	0.36	0.72	0.03	0.17	0.02	0	2.81	0.4	0.02	0	0.04	0.12	1.25	0.06	0.01	0.49	0	0	0	9.82	-13.19	-2.35	72.76	78.29	1012.14	439.82	1128.93	564.55	1029.13	468.84	1107.41	467.86
32.766	0	0.12	0.16	0.02	0.16	0.03	0.14	0.08	0.9	0.32	99.67	0.33	0	88	0.9	5.23	0.32	0.28	0.7	0.02	0.26	0.02	0	2.44	0.34	0.02	0	0.05	0.13	1.27	0.04	0.02	0.5	0	0	0	10.91	-12.04	-2.34	73.59	78.2	1015.27	438.97	1131.34	562.64	1031.96	467.59	1110.17	467.72
32.799	0	0.11	0.16	0.02	0.16	0.03	0.14	0.08	0.92	0.24	99.68	0.33	0	87.96	0.92	5.72	0.23	0.22	0.73	0.02	0.24	0.02	0	2.58	0.32	0.02	0	0.06	0.15	1.36	0.04	0.03	0.52	0	0	0	11.74	-12.06	-2.22	73.78	79.11	1017.91	438.87	1132.32	561.36	1033.39	468.13	1112.47	466.16
32.832	0	0.12	0.16	0.02	0.15	0.03	0.14	0.08	0.89	0.2	99.67	0.33	0	83.88	0.89	5.17	0.2	0.16	0.87	0.02	0.17	0.02	0	2.72	0.33	0.02	0	0.11	0.16	1.47	0.05	0.04	0.52	0	0	0	9.16	-13.75	-4.96	72.37	76.78	1019.33	438.47	1133.4	559.07	1034.17	468.14	1110.9	465.52
32.866	0	0.12	0.17	0.02	0.15	0.03	0.15	0.07	1.01	0.15	99.66	0.33	0	90.06	1.01	4.07	0.14	0.15	0.97	0.02	0.15	0.01	0	2.9	0.31	0.02	0	0.23	0.19	1.76	0.05	0.02	0.55	0	0	0	10.84	-10.98	-5.26	73.95	76.76	1021.6	438.72	1135.1	559.09	1036.07	468.93	1112.74	465.36
32.899	0	0.12	0.17	0.02	0.15	0.03	0.14	0.07	0.94	0.18	99.67	0.33	0	88.46	0.94	4.13	0.14	0.17	0.88	0.02	0.18	0.01	0	2.81	0.28	0.01	0	0.33	0.2	1.84	0.05	0.02	0.54	0	0	0	9.17	-11.82	-5.59	73.43	77.17	1022.06	437.95	1136.28	558.43	1036.43	468.06	1113.53	464.88
32.932	0	0.12	0.17	0.02	0.15	0.03	0.15	0.07	0.84	0.24	99.66	0.33	0	91.45	0.84	3.52	0.14	0.14	0.79	0.02	0.24	0.01	0	3.01	0.36	0.01	0	0.35	0.2	1.74	0.05	0.05	0.49	0	0	0	11.29	-10.15	-6.92	74.11	76.77	1020.98	436.62	1136.77	558.5	1035.58	467.66	1112.29	464.51
32.966	0	0.12	0.17	0.02	0.14	0.03	0.14	0.07	0.97	0.35	99.66	0.33	0	93.65	0.97	3.09	0.1	0.13	0.67	0.02	0.35	0.02	0	2.61	0.43	0.01	0	0.27	0.25	1.93	0.06	0.04	0.5	0	0	0	11.21	-8.54	-6.74	74.28	77.25	1018.65	435.52	1135.63	558.41	1033.7	466.27	1110.92	464.35
32.999	0	0.12	0.17	0.02	0.14	0.03	0.15	0.07	1.19	0.47	99.65	0.33	0	95.62	1.19	3.04	0.11	0.12	0.62	0.03	0.47	0.02	0	2.77	0.56	0.02	0	0.2	0.24	1.87	0.05	0.07	0.46	0	0	0	11.21	-6.58	-8.07	74.4	76.79	1016.31	434.73	1135.03	559.26	1031.74	466.44	1108.48	463.67
33.032	0	0.12	0.17	0.02	0.15	0.03	0.15	0.07	1.22	0.51	99.66	0.33	0	96.74	1.22	3.49	0.11	0.15	0.59	0.03	0.51	0.03	0	2.72	0.58	0.02	0.01	0.18	0.23	1.76	0.05	0.07	0.41	0	0	0	17.5	-5.05	-9.42	75.85	75.15	1011.3	433.26	1131.61	560.56	1027.71	466.72	1102.76	463.09
33.066	0	0.12	0.17	0.02	0.15	0.03	0.15	0.07	1.29	0.65	99.66	0.33	0	95.88	1.29	4.05	0.11	0.2	0.62	0.03	0.65	0.04	0	3.17	0.65	0.02	0.01	0.18	0.25	1.67	0.05	0.12	0.35	0	0	0	14.06	-6.26	-10.19	74.63	74.36	1006.35	433.62	1127.86	561.64	1023.34	467.04	1097.59	463.08
33.099	0	0.12	0.17	0.03	0.15	0.03	0.15	0.08	1.4	1	99.66	0.33	0	96.47	1.4	4.63	0.13	0.22	0.65	0.03	1	0.05	0	3.23	0.67	0.02	0.01	0.18	0.23	1.57	0.05	0.09	0.34	0	0	0	17.1	-5.46	-9.08	75.5	76.17	1000.02	434.45	1122.75	564.67	1017.24	468.36	1093.32	464.66
33.133	0	0.11	0.16	0.03	0.16	0.03	0.14	0.08	1.26	1.72	99.68	0.33	0	93.72	1.26	6.45	0.17	0.26	0.64	0.04	1.72	0.07	0	2.86	0.67	0.02	0.01	0.18	0.24	1.54	0.05	0.11	0.31	0	0	0	14.33	-8.48	-8.55	74.45	76.93	994.36	437.93	1118.16	569.18	1011.93	471.64	1088.77	467.78
33.166	0	0.11	0.16	0.03	0.16	0.03	0.14	0.08	1.22	1.4	99.67	0.33	0	90.22	1.22	6.73	0.21	0.23	0.57	0.04	1.4	0.04	0	2.71	0.54	0.02	0	0.1	0.24	1.55	0.05	0.05	0.27	0	0	0	14.77	-10.89	-8.96	73.05	76.71	986.12	436.85	1110.55	568.79	1003.83	471.04	1080.43	466.85
33.199	0	0.11	0.16	0.03	0.17	0.03	0.13	0.08	1.13	1.42	99.66	0.33	0	90.79	1.13	7.49	0.25	0.27	0.47	0.04	1.42	0.04	0	2.33	0.44	0.02	0	0.06	0.25	1.43	0.05	0.05	0.26	0	0	0	12.31	-10.56	-10.06	72.67	77.11	981.42	436.15	1107.29	568.38	998.92	470.51	1075.93	466.57
33.233	0	0.11	0.16	0.03	0.17	0.03	0.14	0.08	0.97	1.19	99.67	0.33	0	93	0.97	7.04	0.33	0.26	0.51	0.06	1.19	0.04	0	2.74	0.41	0.02	0	0.05	0.23	1.46	0.04	0.1	0.22	0	0	0	15.39	-9.07	-8.61	74.5	77.32	973.54	437.56	1099.31	570.81	991.79	471.48	1069.06	468.72
33.266	0	0.11	0.16	0.03	0.16	0.03	0.14	0.08	0.76	1.23	99.67	0.33	0	97.36	0.76	6.18	0.34	0.27	0.68	0.07	1.23	0.04	0	2.96	0.37	0.02	0	0.06	0.23	1.56	0.04	0.06	0.23	0	0	0	16.82	-3.97	-8.59	75.42	80.67	967.1	437.03	1094.56	572.17	984.42	472.23	1065	468.3
33.299	0	0.11	0.16	0.03	0.16	0.03	0.14	0.08	1.13	1.39	99.67	0.33	0	97.26	0.73	5.89	0.39	0.29	1.13	0.1	1.39	0.07	0	3.1	0.3	0.02	0	0.09	0.25	1.62	0.04	0.04	0.24	0	0	0	13.23	-4.14	-9.78	74.12	82.05	963.16	436.49	1092.45	572.84	979.91	472.91	1061.71	466.49
33.333	0	0.12	0.17	0.03	0.16	0.03	0.14	0.08	2.19	1.2	99.67	0.33	0	94.2	0.72	5.72	0.56	0.31	2.19	0.12	1.2	0.08	0	2.75	0.22	0.02	0	0.13	0.25	1.54	0.03	0.06	0.25	0	0	0	13.13	-8.06	-10.36	73.3	82.24	960.84	436.17	1091.28	573.76	977.63	473.55	1059.53	465.99
33.366	0	0.12	0.16	0.03	0.16	0.03	0.14	0.08	2.47	1.45	99.67	0.33	0	96.85	0.58	6.26	0.53	0.35	3.35	0.15	1.45	0.11	0	2.47	0.18	0.02	0	0.14	0.27	1.61	0.02	0.02	0.3	0	0	0	12.69	-4.87	-10.04	73.28	79.96	958.4	435.59	1089.68	574.69	977.19	472.02	1056.9	465.79
33.399	0	0.12	0.16	0.03	0.16	0.03	0.14	0.08	2.31	1.23	99.68	0.33	0	93.75	0.6	6.4	0.52	0.41	3.56	0.12	1.23	0.13	0	2.31	0.18	0.02	0	0.17	0.31	1.61	0.02	0	0.34	0	0	0	13.77	-8.46	-9.07	73.7	80.15	957.21	435.54	1087.44	573.93	975.87	471.54	1055.83	465.94
33.433	0	0.11	0.16	0.03	0.17	0.03	0.13	0.08	2	1.25	99.67	0.33	0	89.85	0.64	7.22	0.54	0.61	3.81	0.14	1.25	0.18	0	2	0.26	0.02	0.01	0.28	0.36	1.84	0.02	0	0.45	0	0	0	13.71	-11.1	-8.78	73.4	78.58	956.25	434.55	1086.56	573.51	975.95	470.19	1054.36	465
33.466	0	0.11	0.16	0.03	0.17	0.03	0.13	0.09	1.96	1.28	99.67	0.33	0	91.57	0.7	7.23	0.48	0.62	3.87	0.15	1.28	0.27	0	1.96	0.3	0.02	0.01	0.33	0.39	2	0.02	0	0.5	0	0	0	13.85	-10.07	-9.05	73.68	81.29	956.62	433.42	1087.64	572.31	974.96	469.64	1056.08	464.37
33.5	0	0.12	0.15	0.03	0.17	0.03	0.13	0.09	1.67	1.07	99.66	0.33	0	92.96	0.73	7.35	0.54	0.72	4.3	0.13	1.07	0.5	0	1.67	0.28	0.01	0.01	0.31	0.46	2.14	0.02	0	0.67	0	0	0	10.97	-9.09	-8.33	73	79.07	957.25	433.73	1087.24	572.31	976.88	468.93	1055.73	463.08
33.533	0	0.12	0.16	0.03	0.16	0.03	0.13	0.09	1.47	1.19	99.67	0.33	0	93.45	0.76	6.65	0.58	0.74	4.54	0.14	1.19	0.52	0	1.47	0.24	0.01	0.01	0.3	0.54	2.49	0.02	0.02	0.82	0	0	0	12.23	-8.71	-7.77	73.18	78.3	957.01	433.86	1085.25	570.73	976.52	468.3	1054.68	463.5
33.566	0	0.12	0.16	0.03	0.16	0.03	0.13	0.09	1.48	1.12	99.68	0.33	0	94.47	0.86	6.13	0.61	0.69	4.77	0.15	1.12	0.5	0	1.48	0.28	0.01	0.01	0.2	0.52	2.7	0.02	0.03	0.87	0	0	0	12.89	-7.81	-6.39	73.95	81.22	958.94	434.45	1085.96	569.5	977.04	468	1058.21	464.99
33.6	0	0.12	0.15	0.02	0.16	0.03	0.13	0.09	1.18	0.84	99.68	0.33	0	94.01	1.01	5.82	0.48	0.63	4.3	0.13	0.84	0.25	0	1.18	0.36	0.01	0.01	0.24	0.59	3.34	0.02	0.03	1.15	0	0	0	12.31	-8.23	-5.46	73.59	80.62	960.42	435.29	1085.48	568.39	978.44	467.77	1059.03	465.53
33.633	0	0.12	0.16	0.02	0.16	0.03	0.13	0.08	1.25	0.61	99.69	0.33	0	84.37	1.35	4.98	0.45	0.58	3.54	0.11	0.61	0.11	0	1.25	0.38	0.01	0.01	0.23	0.6	3.18	0.02	0.01	1.22	0	0	0	13.1	-13.57	-2.24	73.14	79.87	963.23	436.88	1086.5	568.83	982.68	466.95	1062.55	468.16
33.666	0	0.12	0.16	0.02	0.15	0.03	0.14	0.08	1.25	0.4	99.68	0.33	0	65.74	1.43	3.56	0.4	0.45	2.35	0.11	0.34	0.03	0	1.25	0.31	0.01	0.01	0.14	0.61	3	0.02	0.01	1.33	0	0	0	12.93	-18.74	-3.32	71.5	78.2	966.49	436.43	1091.23	569.49	986.77	466.8	1064.95	468.48
33.7	0	0.12	0.16	0.02	0.14	0.03	0.13	0.08	1.47	0.36	99.69	0.33	0	74.21	1.38	3.12	0.36	0.32	1.69	0.11	0.27	0.01	0	1.47	0.22	0.01	0	0.07	0.7	3.35	0.02	0.04	1.83	0	0	0	12.01	-16.72	-2.45	71.36	80.47	970.16	435.85	1096.79	570.96	990.79	466.17	1071.23	468.33
33.733	0	0.11	0.15	0.02	0.15	0.03	0.13	0.08	1.22	0.39	99.69	0.33	0	78.79	1.77	3.46	0.39	0.31	1.44	0.1	0.36	0.02	0	1.22	0.17	0.01	0	0.02	0.83	3.05	0.02	0.01	1.89	0	0	0	16.27	-15.44	-2.07	73.32	79	974.39	435.5	1100.38	570.94	995.75	466.01	1074.71	468.66
33.767	0	0.11	0.15	0.02	0.15	0.04	0.13	0.08	0.91	0.78	99.71	0.33	0	77.73	2.16	3.63	0.38	0.3	1.99	0.1	0.78	0.03	0	0.91	0.14	0.01	0	0.01	1.02	2.69	0.02	0.02	2.49	0	0	0	16.4	-15.75	-2.45	73.93	77.94	981.12	434.84	1106.13	569.92	1002.28	466.04	1080.22	466.51
33.8	0	0.11	0.14	0.02	0.15	0.04	0.13	0.08	0.76	0.57	99.69	0.33	0	85.18	2.74	4.35	0.37	0.28	1.99	0.07	0.57	0.02	0	0.76	0.13	0.01	0	0.02	1.19	2.29	0.02	0.01	2.62	0	0	0	15.34	-13.26	-1.25	73.93	79.81	984.25	434.69	1109.39	569.42	1005.31	464.83	1085.09	467.14
33.833	0	0.11	0.14	0.02	0.16	0.04	0.13	0.08	0.79	0.43	99.69	0.33	0	83.1	3.05	4.51	0.34	0.27	2.17	0.04	0.43	0.02	0	0.79	0.12	0.01	0	0.03	1.28	2.18	0.02	0.01	2.54	0	0	0	13.62	-14.04	-0.5	73.43	79.78	987.46	434.6	1112.77	569.12	1009.12	463.74	1088.81	467.52
33.867	0	0.11	0.14	0.02	0.16	0.04	0.14	0.08	0.91	0.32	99.69	0.33	0	85.21	3.05	4.3	0.32	0.24	2.36	0.04	0.21	0.01	0	0.91	0.12	0	0	0.08	1.36	1.93	0.02	0.01	2.5	0	0	0	14.5	-13.25	-0.51	74.07	79.49	990.86	434.78	1115.36	568.95	1012.24	464.32	1091.69	466.98
33.9	0	0.11	0.14	0.02	0.16	0.04	0.14	0.09	0.98	0.31	99.68	0.33	0	82.47	3.61	4.96	0.31	0.22	2.13	0.03	0.13	0.01	0	0.98	0.15	0	0	0.15	1.36	1.78	0.02	0.01	2.49	0	0	0	14.8	-14.26	-3.46	73.81	77.66	993.53	433.94	1117.47	566.41	1013.72	464.33	1091.36	466.16
33.933	0	0.11	0.14	0.02	0.16	0.04	0.14	0.09	1.06	0.3	99.67	0.33	0	87.59	4.03	5	0.3	0.16	2.05	0.04	0.13	0.01	0	1.06	0.18	0	0	0.21	1.31	1.75	0.02	0.02	2.41	0	0	0	11.72	-12.23	-3.11	73.16	78.49	995.46	433.57	1116.57	562.53	1014.05	463.17	1092.53	464.19
33.967	0	0.1	0.14	0.02	0.17	0.03	0.15	0.09	1.05	0.33	99.66	0.33	0	81.78	4.8	5.36	0.33	0.14	2.07	0.03	0.17	0.01	0	1.05	0.23	0	0	0.18	1.13	1.39	0.02	0.01	2.13	0	0	0	14.48	-14.49	-5.49	73.44	76.04	996.29	432.96	1118.09	562.57	1015.03	463.99	1091.07	463.99
34	0	0.11	0.15	0.02	0.17	0.03	0.15	0.09	1.28	0.34	99.66	0.33	0	84.24	4.68	4.85	0.34	0.13	1.59	0.04	0.25	0.01	0	1.28	0.37	0	0	0.12	1.01	1.33	0.02	0.04	1.8	0	0	0	15.62	-13.62	-7.45	73.99	76.65	997.11	432.01	1119.83	562.14	1014.8	464.74	1091.42	462.88
34.033	0	0.11	0.15	0.02	0.17	0.03	0.15	0.09	1.33	0.35	99.66	0.33	0	90.38	4.87	4.98	0.35	0.12	1.15	0.03	0.3	0.01	0	1.33	0.46	0.01	0	0.1	0.91	1.25	0.03	0.06	1.54	0	0	0	11.79	-10.8	-7.18	73.5	78.03	996.52	431.94	1120.13	562.35	1014.12	464.15	1092.13	462.48
34.067	0	0.11	0.16	0.02	0.18	0.03	0.16	0.09	1.5	0.38	99.65	0.33	0	95.14	4.91	5.19	0.3	0.12	0.8	0.03	0.38	0.01	0	1.5	0.65	0	0	0.08	0.91	0.97	0.02	0.04	1.19	0	0	0	11.42	-7.13	-8.13	73.67	75.82	993.63	432.14	1115.72	561.06	1011.25	464.38	1087.01	461.58
34.1	0	0.11	0.16	0.02	0.18	0.03	0.15	0.09	1.65	0.4	99.65	0.33	0	94.5	4.64	5.52	0.31	0.12	0.62	0.04	0.4	0.02	0	1.65	0.76	0.01	0	0.11	0.82	0.99	0.02	0.08	1.04	0	0	0	13.14	-7.78	-9.33	74.22	78.99	991.51	432.15	1115.46	561.87	1007.48	465.93	1086.4	462.86
34.134	0	0.11	0.16	0.02	0.18	0.03	0.15	0.09	1.54	0.66	99.64	0.33	0	93.53	3.83	6.4	0.37	0.16	0.54	0.04	0.66	0.01	0	1.54	0.62	0.01	0	0.15	0.81	0.87	0.02	0.02	0.83	0	0	0	13.93	-8.64	-7.62	73.9	76.54	984.21	433.93	1107.65	565.06	1002.37	466.8	1078.85	463.97
34.167	0	0.11	0.16	0.02	0.18	0.03	0.14	0.09	1.28	0.68	99.64	0.33	0	93.5	3.33	6.92	0.43	0.22	0.56	0.04	0.68	0.01	0	1.28	0.44	0.01	0	0.12	0.77	0.85	0.02	0.04	0.73	0	0	0	14.43	-8.67	-6.29	74.01	76.79	977.21	437.26	1100.45	568.86	995.93	469.6	1072.69	467.34
34.2	0	0.11	0.15	0.02	0.18	0.03	0.14	0.09	1.2	0.75	99.64	0.33	0	95.25	3.28	7.48	0.49	0.27	0.63	0.05	0.75	0.01	0	1.2	0.4	0.01	0	0.12	0.73	0.8	0.02	1.35	0.67	0	0	0	12.51	-7.01	-7.77	74.17	78.8	973.56	439.81	1097.31	570.72	990.55	473.11	1069.26	469.4
34.234	0	0.11	0.16	0.02	0.18	0.03	0.14	0.09	1.31	0.77	99.64	0.33	0	87.26	3.07	6.85	0.45	0.29	0.59	0.05	0.77	0.01	0	1.31	0.26	0.01	0	0.04	0.6	0.75	0.02	0.91	0.52	0	0	0	12.62	-12.38	-8.32	73.43	76.84	967.5	439.33	1089.36	568	984.19	472.4	1060.93	468.64
34.267	0	0.11	0.16	0.02	0.18	0.03	0.14	0.09	1.14	0.73	99.65	0.33	0	91.69	2.82	6.9	0.48	0.32	0.57	0.06	0.73	0.01	0	1.14	0.18	0.01	0	0.02	0.63	0.78	0.02	1.7	0.48	0	0	0	14.93	-10	-6.96	74.8	77.13	962.57	438.12	1084.14	567.29	979.82	470.58	1056.91	468.09
34.3	0	0.11	0.16	0.02	0.18	0.03	0.14	0.09	1.22	0.66	99.64	0.33	0	96.55	2.5	7.16	0.49	0.33	0.63	0.07	0.66	0.02	0	1.22	0.15	0.01	0	0.02	0.56	0.84	0.02	0.19	0.39	0	0	0	16.85	-5.34	-7.1	75.66	77.01	956.45	438.36	1078.67	568.5	974.1	471.07	1051.08	468.9
34.334	0	0.11	0.16	0.02	0.18	0.03	0.13	0.09	1.16	0.57	99.64	0.33	0	96.68	2.15	7.43	0.55	0.34	0.65	0.07	0.57	0.02	0	1.16	0.1	0.02	0	0.01	0.38	0.9	0.02	0.09	0.29	0	0	0	12.09	-5.15	-7.91	74.13	77.45	952.04	440.01	1074.68	569.78	969.2	472.86	1046.56	469.2
34.367	0	0.11	0.16	0.02	0.17	0.03	0.13	0.09	1.05	0.49	99.65	0.33	0	97.44	1.91	7.07	0.49	0.43	0.81	0.08	0.49	0.01	0	1.05	0.08	0.02	0	0.02	0.37	0.99	0.02	0.05	0.31	0	0	0	9.87	-3.8	-5.56	73.56	80.15	948.38	441.09	1071.6	571.22	965.75	472.31	1045.9	471.31
34.4	0	0.11	0.16	0.02	0.17	0.03	0.14	0.09	0.88	0.5	99.65	0.33	0	92.08	2.57	6.34	0.5	0.41	0.93	0.12	0.34	0.02	0	0.88	0.07	0.02	0	0.02	0.34	1.14	0.02	2.12	0.26	0	0	0	15.7	-9.74	-6.97	75.15	79.62	946.46	441.09	1068.84	570.37	962.69	473.81	1042.3	472.15
34.434	0	0.11	0.17	0.02	0.17	0.03	0.14	0.08	0.71	0.58	99.65	0.33	0	89.66	3.1	5.4	0.58	0.4	0.81	0.14	0.31	0.01	0	0.71	0.07	0.02	0	0.03	0.29	1.19	0.01	0.61	0.2	0	0	0	14.75	-11.2	-5.57	75.16	75.75	945.25	441.51	1065.3	569.39	963.3	472.47	1039.05	471.71
34.467	0	0.12	0.17	0.02	0.17	0.03	0.14	0.08	0.72	0.54	99.66	0.33	0	95.11	2.65	5.15	0.54	0.43	0.97	0.13	0.39	0.03	0	0.72	0.07	0.02	0	0.04	0.28	1.29	0.01	0.09	0.22	0	0	0	13.37	-7.16	-5.68	74.91	77.56	941.4	439.4	1063.96	569.52	959.73	470.6	1037.3	470.3
34.501	0	0.11	0.17	0.02	0.17	0.03	0.14	0.08	0.55	0.55	99.66	0.33	0	95.32	2.35	5.54	0.5	0.52	1.58	0.12	0.78	0.06	0	0.55	0.11	0.01	0	0.11	0.34	1.55	0.01	0.01	0.26	0	0	0	8.29	-6.93	-4.78	73.14	80.22	939.49	437.87	1064.18	570.2	957.99	469.13	1038.2	467.55
34.534	0	0.12	0.17	0.02	0.16	0.03	0.14	0.08	0.51	0.51	99.66	0.33	0	94.83	2.11	4.79	0.42	0.54	2.14	0.09	0.73	0.08	0	0.51	0.14	0.01	0	0.24	0.4	1.82	0.01	0.01	0.34	0	0	0	12.27	-7.45	-5.52	74.18	80.34	939.09	436.54	1064.48	570.44	957.43	469.41	1037.71	466.16
34.567	0	0.12	0.17	0.02	0.16	0.03	0.14	0.08	0.66	0.54	99.66	0.33	0	96.55	1.9	3.9	0.38	0.63	3.7	0.08	0.83	0.11	0	0.54	0.18	0.01	0	0.66	0.44	2.01	0.02	0.01	0.41	0	0	0	14.5	-5.34	-5.92	75.11	81.74	939.61	435.96	1065.65	570.44	957.29	469.56	1038.96	466.29
34.601	0	0.12	0.17	0.02	0.15	0.03	0.14	0.08	0.84	0.41	99.65	0.33	0	95.28	1.82	2.96	0.37	0.6	5.09	0.09	0.78	0.14	0	0.41	0.25	0.01	0.01	0.84	0.52	2.28	0.02	0.03	0.59	0	0	0	13.66	-6.98	-6.75	74.53	82.27	939.79	434.76	1067.34	570.01	957.35	468.73	1039.57	465.82
34.634	0	0.12	0.17	0.02	0.15	0.03	0.14	0.08	0.87	0.44	99.66	0.33	0	92.43	1.86	2.96	0.39	0.44	5.24	0.11	0.63	0.16	0	0.44	0.33	0.01	0.01	0.87	0.5	2.34	0.02	0.09	0.66	0	0	0	13.05	-9.49	-5.89	73.91	82.28	939.99	433.85	1067.73	569.53	958.12	467.22	1040.38	465.13
34.667	0	0.12	0.17	0.02	0.15	0.04	0.14	0.08	0.54	0.46	99.66	0.33	0	91.11	1.65	2.9	0.35	0.37	5.08	0.11	0.47	0.13	0	0.46	0.54	0.01	0.01	0.54	0.55	2.46	0.02	0.03	0.81	0	0	0	13.99	-10.36	-3.96	74.19	78.13	942.21	435.15	1067.17	569.24	962.42	466.6	1040.55	466.12
34.701	0	0.12	0.17	0.02	0.14	0.03	0.14	0.08	0.74	0.34	99.67	0.33	0	83.9	1.4	2.78	0.24	0.33	4.39	0.1	0.34	0.07	0	0.57	0.74	0.01	0.01	0.34	0.64	3.09	0.02	0.01	1.1	0	0	0	12.4	-13.74	-2.94	73.56	78.35	945.54	436.5	1069.49	569.04	965.7	466.68	1044.04	467.8
34.734	0	0.12	0.17	0.02	0.15	0.03	0.14	0.08	0.79	0.26	99.67	0.33	0	86.98	1.48	3.04	0.21	0.37	3.12	0.08	0.26	0.04	0	0.58	0.79	0.01	0.01	0.2	0.62	2.95	0.02	0.01	1.11	0	0	0	14.57	-12.5	-1.77	74.14	78.64	947.98	436.53	1069.24	566.81	967.4	466.19	1046.02	467.47
34.768	0	0.12	0.16	0.02	0.15	0.03	0.13	0.08	0.67	0.3	99.68	0.33	0	76.59	1.85	3.3	0.17	0.27	1.55	0.1	0.3	0.02	0	0.59	0.67	0	0.01	0.12	0.6	3.27	0.02	0.07	1.44	0	0	0	13.41	-16.07	-6.26	73.89	76.61	957.35	434.87	1081.07	566.96	976.23	467.42	1052.79	464.8
34.801	0	0.11	0.16	0.02	0.15	0.03	0.13	0.08	0.54	0.49	99.69	0.33	0	91.88	2.24	3.17	0.18	0.21	1.85	0.18	0.49	0.03	0	0.49	0.54	0	0	0.12	0.64	3.23	0.03	0.35	1.78	0	0	0	13.49	-9.87	-4.44	75.19	78.13	959.74	434.14	1081.77	564.62	978.21	465.35	1056.33	464.11
34.834	0	0.11	0.16	0.02	0.15	0.03	0.14	0.08	0.42	0.42	99.69	0.33	0	91.82	2.93	3.05	0.2	0.16	1.94	0.25	0.7	0.04	0	0.42	0.42	0	0	0.07	0.75	3.23	0.03	0.49	1.87	0	0	0	15.84	-9.91	-3.54	75.59	79.51	963.27	431.86	1087.66	565.24	982.72	463.2	1062.23	463.58
34.868	0	0.11	0.15	0.02	0.15	0.04	0.14	0.09	0.44	0.44	99.7	0.33	0	80.05	3.48	3.1	0.22	0.14	2.76	0.36	0.82	0.07	0	0.44	0.39	0	0	0.07	0.91	3.64	0.03	0.28	2.59	0	0	0	14.14	-15.05	-4.3	74.15	79	966.81	431.53	1091.92	564.54	986.31	462.47	1065.3	464.14
34.901	0	0.11	0.14	0.02	0.15	0.04	0.14	0.09	0.44	0.44	99.7	0.33	0	86.37	4.21	3.07	0.24	0.13	3.54	0.38	0.52	0.07	0	0.44	0.33	0	0	0.06	0.9	3.41	0.04	0.08	2.95	0	0	0	16.8	-12.77	-5.61	75.08	77.08	971.17	433.76	1095.27	565.99	990.46	465.47	1067.53	466.15
34.934	0	0.11	0.15	0.02	0.15	0.04	0.15	0.09	0.47	0.45	99.69	0.33	0	90.8	5.08	2.79	0.28	0.11	3.27	0.45	0.34	0.05	0	0.47	0.31	0	0	0.07	0.86	3.15	0.04	0.2	2.82	0	0	0	15.97	-10.55	-5.84	75.47	78.67	976.2	435.43	1099.06	565.75	993.89	467.19	1072.56	467.25
34.968	0	0.1	0.14	0.02	0.16	0.04	0.16	0.09	0.46	0.46	99.68	0.33	0	85.81	6.48	2.22	0.32	0.08	2.91	0.63	0.26	0.07	0	0.46	0.3	0	0	0.11	0.85	3.15	0.07	2.03	3.25	0	0	0	14.75	-13	-6.76	75.34	79.82	980.5	435.17	1101.79	562.12	996.11	466.71	1075.93	467.31
35.001	0	0.1	0.15	0.02	0.16	0.04	0.17	0.09	0.5	0.5	99.66	0.33	0	88.14	8.14	1.89	0.36	0.06	2.21	0.93	0.27	0.05	0	0.5	0.37	0	0.01	0.18	0.77	2.9	0.08	1.49	2.98	0	0	0	15.37	-11.97	-6.5	75.63	76.96	982.09	434.9	1103.74	564	999.69	466.78	1076.65	465.76
35.034	0	0.11	0.15	0.02	0.16	0.04	0.17	0.09	0.53	0.51	99.66	0.33	0	87.8	7.59	1.43	0.45	0.06	2.39	1.31	0.54	0.07	0	0.51	0.53	0	0.01	0.34	0.63	2.68	0.08	0.55	2.73	0	0	0	13.58	-12.13	-8.09	75.07	76.4	982.01	433.78	1105.28	563.89	999.76	466.4	1076.14	464.57
35.068	0	0.11	0.16	0.02	0.16	0.04	0.17	0.09	0.78	0.61	99.65	0.33	0	92.22	7.16	1.33	0.61	0.06	2.5	1.25	0.75	0.11	0	0.53	0.78	0.01	0.01	0.44	0.47	2.13	0.07	0.08	2.29	0	0	0	13.44	-9.64	-8.56	74.84	76.12	980.39	432.42	1104.53	563.74	998.54	465.58	1074.61	462.8
35.101	0	0.11	0.16	0.02	0.15	0.04	0.16	0.08	1.09	0.57	99.68	0.33	0	92.36	5.28	1.34	0.55	0.06	2.55	1.1	0.96	0.1	0	0.57	1.09	0.01	0.01	0.41	0.41	2.04	0.07	0.13	2.32	0	0	0	10.14	-9.54	-8.02	73.55	77.72	978.97	431.72	1104.76	563.88	997.33	464.11	1075.04	462.84
35.135	0	0.11	0.16	0.02	0.15	0.03	0.16	0.08	1.34	0.56	99.68	0.33	0	93.11	4.83	1.42	0.53	0.06	2.08	0.89	0.98	0.15	0	0.56	1.34	0.01	0.01	0.22	0.36	1.88	0.06	0.27	1.99	0	0	0	11.29	-8.98	-8.41	73.58	78.36	976.85	430.78	1103.58	564.13	995.1	464.01	1073.43	461.94
35.168	0	0.12	0.17	0.02	0.15	0.03	0.15	0.08	1.3	0.63	99.67	0.33	0	89.5	4.25	1.41	0.63	0.06	1.69	0.75	0.91	0.15	0	0.55	1.3	0.01	0.01	0.18	0.32	1.67	0.06	0.1	1.72	0	0	0	9.21	-11.28	-9.62	72.14	75.6	973.58	429.6	1101.27	563.43	993.08	462.55	1068.67	461.02
35.201	0	0.12	0.17	0.02	0.15	0.03	0.15	0.07	0.97	0.67	99.67	0.33	0	93.1	3.66	1.79	0.67	0.08	1.37	0.66	0.83	0.16	0	0.61	0.97	0.01	0.02	0.12	0.33	1.79	0.06	0.1	1.6	0	0	0	14.36	-8.99	-9.3	74	76.92	970.6	430.31	1099.44	566.29	990.17	464.32	1067.08	462.82
35.235	0	0.12	0.16	0.02	0.15	0.03	0.14	0.08	1	1	99.67	0.33	0	87.74	2.88	2.59	1	0.11	1.37	0.63	1.03	0.2	0	0.58	0.68	0.01	0.02	0.12	0.34	1.76	0.06	0.12	1.61	0	0	0	12.79	-12.16	-9.61	73.19	76.08	966.21	432.38	1096.75	570.34	986.85	466.73	1062.9	464.6
35.268	0	0.12	0.16	0.02	0.15	0.03	0.14	0.08	0.97	0.97	99.68	0.33	0	86.21	2.21	3.71	0.97	0.15	1.5	0.54	1.11	0.17	0	0.55	0.41	0.01	0.01	0.1	0.36	1.92	0.06	0.07	1.6	0	0	0	13.72	-12.83	-9.45	73.27	75.18	961.41	434.05	1092.46	573.03	982.9	468.39	1058.06	466.6
35.301	0	0.11	0.16	0.02	0.15	0.03	0.13	0.08	1.13	1.13	99.69	0.33	0	93.11	2.21	4.6	1.13	0.17	1.72	0.47	1.12	0.15	0	0.64	0.29	0.01	0.01	0.12	0.35	2.1	0.06	0.1	1.64	0	0	0	15.77	-8.98	-7.7	74.72	76.48	956.12	434.55	1086.62	573.5	977.75	468.06	1054.23	467.99
35.335	0	0.11	0.16	0.02	0.16	0.03	0.14	0.08	1.16	1.16	99.68	0.33	0	91.25	2.33	5.42	1.16	0.17	1.96	0.47	1.13	0.12	0	0.91	0.21	0.01	0.01	0.13	0.27	2.08	0.08	0.09	1.48	0	0	0	15.69	-10.28	-8.73	74.71	75.15	952.12	434.98	1082.1	573.2	973.6	468.82	1048.75	468
35.368	0	0.11	0.15	0.02	0.17	0.03	0.14	0.09	1.22	1.22	99.66	0.33	0	94.28	2.76	6.69	1.22	0.19	1.83	0.49	1.23	0.09	0	1	0.2	0.02	0.01	0.15	0.27	1.99	0.08	0.07	1.43	0	0	0	15.08	-7.98	-9.37	74.79	76.65	948.39	435.32	1076.57	571.31	967.81	469.92	1044.39	466.71
35.401	0	0.11	0.15	0.02	0.18	0.03	0.14	0.09	1.22	1.29	99.64	0.33	0	91.2	2.76	7.96	1.29	0.21	1.51	0.42	1.19	0.09	0	1.22	0.19	0.02	0.01	0.26	0.25	1.77	0.08	0.07	1.16	0	0	0	11.17	-10.31	-9.16	72.94	78.56	945.4	435.17	1074.71	571.45	964.33	469.58	1042.83	466.34
35.435	0	0.11	0.15	0.02	0.19	0.03	0.14	0.1	1.29	1.25	99.62	0.33	0	92.11	2.79	9.12	1.25	0.22	1.35	0.37	0.98	0.08	0	1.29	0.17	0.03	0.01	0.24	0.24	1.93	0.08	0.04	1.08	0	0	0	10.68	-9.72	-8.44	72.64	79.57	943.17	435.44	1073.46	572.78	962.47	469.51	1042	467.09
35.468	0	0.11	0.15	0.02	0.19	0.03	0.14	0.1	1.33	1.26	99.63	0.33	0	94.13	2.98	8.58	1.26	0.24	1.22	0.38	1.02	0.1	0	1.33	0.17	0.03	0.01	0.2	0.26	2.01	0.07	0.09	1.04	0	0	0	13.88	-8.12	-9.18	74.1	78.25	942.93	435.24	1073.95	573.6	962.92	469.76	1041.15	468.04
35.502	0	0.11	0.15	0.02	0.18	0.03	0.14	0.09	1.42	1.22	99.64	0.33	0	92.35	2.94	7.23	1.22	0.23	1.48	0.37	0.79	0.15	0	1.42	0.22	0.03	0.01	0.13	0.3	2.04	0.06	0.02	1.13	0	0	0	13.99	-9.55	-7.94	74.33	80.54	942.07	435	1073.01	573.64	961.46	469.54	1041.97	467.56
35.535	0	0.11	0.16	0.02	0.17	0.03	0.15	0.09	1.33	1.12	99.66	0.33	0	95.81	3.23	5.9	1.12	0.22	1.82	0.37	0.87	0.16	0	1.33	0.28	0.03	0.01	0.17	0.33	2.09	0.05	0.02	1.24	0	0	0	13.49	-6.35	-7.52	74.49	80.22	941.11	433.37	1072.16	572.6	961.08	467.69	1041.27	465.49
35.568	0	0.11	0.16	0.02	0.17	0.03	0.15	0.09	1.39	1.11	99.65	0.33	0	94.35	3.8	5.89	1.11	0.28	2.2	0.33	0.9	0.22	0	1.39	0.32	0.03	0.01	0.23	0.33	2.11	0.06	0.02	1.29	0	0	0	15.28	-7.92	-7.14	75.06	79.87	941.87	433.27	1072.31	572.3	961.94	467.57	1041.78	465.61
35.602	0	0.11	0.15	0.02	0.18	0.03	0.15	0.1	1.29	1.29	99.64	0.33	0	93.44	4.34	6.45	1.29	0.35	2.54	0.29	0.79	0.25	0	1.23	0.32	0.03	0.01	0.25	0.42	2.28	0.06	0.02	1.29	0	0	0	15.48	-8.72	-7.71	75.01	79.38	941.62	432.68	1071.95	571.16	961.52	466.97	1040.89	465.45
35.635	0	0.11	0.16	0.02	0.18	0.03	0.16	0.1	1.33	1.33	99.63	0.33	0	95.47	5.12	5.93	1.33	0.37	2.36	0.27	0.69	0.2	0	1.16	0.27	0.03	0.01	0.24	0.4	2.17	0.06	0.03	1.35	0	0	0	14.52	-6.76	-7.27	74.84	80.96	940.68	431.81	1071.46	570.53	960.23	465.94	1041.18	464.64
35.668	0	0.11	0.16	0.02	0.18	0.03	0.16	0.09	1.42	1.42	99.65	0.33	0	95.85	4.82	4.93	1.42	0.35	2.15	0.29	0.58	0.17	0	1.1	0.22	0.03	0.01	0.25	0.42	2.06	0.07	0.04	1.43	0	0	0	15.09	-6.3	-6.76	74.99	81.99	940.23	431.06	1071.57	570.62	959.83	465.3	1041.81	464.14
35.702	0	0.11	0.16	0.02	0.17	0.03	0.16	0.09	1.37	1.37	99.66	0.33	0	91.5	4.76	4.07	1.37	0.36	2.25	0.34	0.71	0.13	0	1.04	0.24	0.04	0.01	0.29	0.48	1.89	0.07	0.05	1.7	0	0	0	12.12	-10.12	-6.15	73.58	82.19	940.53	430.97	1072.45	571.19	960.61	464.87	1042.79	463.26
35.735	0	0.12	0.16	0.02	0.16	0.03	0.15	0.08	1.33	1.33	99.68	0.33	0	88.52	3.92	3.23	1.33	0.37	2.31	0.3	0.6	0.1	0	1.03	0.24	0.03	0.01	0.27	0.48	1.71	0.07	0.01	1.75	0	0	0	16.51	-11.79	-6.01	74.35	76.59	942.39	430.63	1073.22	570.31	965.1	463.13	1041.67	465.2
35.769	0	0.12	0.16	0.02	0.16	0.03	0.16	0.08	1.46	1.46	99.67	0.33	0	87.81	4.48	3.04	1.46	0.35	2.56	0.28	0.45	0.12	0	1.09	0.2	0.02	0.01	0.12	0.44	1.54	0.06	0.03	1.74	0	0	0	15.4	-12.13	-5.99	73.87	79.43	945.96	431.66	1075.68	568.88	966.56	463.74	1045.93	466.53
35.802	0	0.11	0.16	0.02	0.16	0.03	0.16	0.08	1.29	1.29	99.67	0.33	0	81.24	4.42	3.24	1.29	0.37	2.45	0.23	0.43	0.1	0	1.09	0.17	0.02	0	0.09	0.52	1.42	0.06	0.02	1.82	0	0	0	14.92	-14.67	-4.44	72.98	78.9	947.79	431.57	1077.39	570.21	969.51	463.7	1048.4	464.95
35.835	0	0.11	0.16	0.02	0.16	0.03	0.15	0.08	1.25	1.25	99.68	0.33	0	90.95	3.84	3.43	1.25	0.32	2.31	0.22	0.32	0.08	0	0.9	0.12	0.02	0	0.03	0.57	1.45	0.05	0.06	1.9	0	0	0	16.73	-10.46	-3.33	74.64	79.15	951.89	432	1080.76	570.86	973.9	464.05	1053.04	465.12
35.869	0	0.11	0.16	0.02	0.15	0.03	0.15	0.08	1.18	1.18	99.68	0.33	0	72.12	3.62	2.71	1.18	0.28	2.41	0.21	0.37	0.07	0	0.82	0.15	0.01	0	0.04	0.62	1.52	0.05	0.02	2.04	0	0	0	16.52	-17.25	-3.42	73.1	79.58	955.3	430.94	1086.71	571.44	978.19	462.47	1057.67	466.47
35.902	0	0.12	0.16	0.02	0.15	0.04	0.14	0.07	1.12	1.12	99.69	0.33	0	76.7	2.97	2.26	1.12	0.3	2.44	0.2	0.37	0.05	0	0.72	0.13	0.01	0	0.06	0.73	1.64	0.04	0.02	2.44	0	0	0	11.12	-16.04	-2.87	72.19	79.77	959.63	433.63	1090.55	573.53	982.52	464.61	1062.26	466.91
35.935	0	0.11	0.15	0.02	0.15	0.04	0.14	0.07	1.01	1.01	99.69	0.33	0	82.44	3.06	2.28	1.01	0.37	2.55	0.18	0.35	0.04	0	0.63	0.13	0.01	0	0.11	0.75	1.59	0.04	0.02	2.56	0	0	0	11.79	-14.27	-2.62	72.72	80.16	963.57	436.53	1092.75	574.76	985.57	467.42	1065.72	469.26
35.969	0	0.11	0.15	0.02	0.14	0.04	0.14	0.07	0.98	0.98	99.7	0.33	0	77.81	3.01	2.06	0.98	0.4	2.43	0.14	0.36	0.04	0	0.49	0.11	0.01	0	0.17	0.77	1.36	0.05	0.01	3.19	0	0	0	12.45	-15.73	-2.59	72.32	80.2	966.29	436.95	1095.67	574.64	988.41	467.1	1068.5	471.29
36.002	0	0.11	0.15	0.02	0.14	0.04	0.14	0.07	0.91	0.91	99.71	0.33	0	78.32	2.79	2.32	0.91	0.38	2.16	0.12	0.31	0.03	0	0.5	0.12	0.01	0	0.11	0.83	1.34	0.05	0.04	3.13	0	0	0	11.36	-15.58	-3.28	71.79	78.61	968.67	437.34	1096.07	573.56	990.16	468.17	1068.76	469.22
36.035	0	0.11	0.14	0.02	0.14	0.04	0.13	0.07	0.84	0.84	99.71	0.33	0	77.25	2.46	3	0.84	0.37	2.03	0.1	0.31	0.04	0	0.44	0.13	0.01	0	0.07	0.95	1.34	0.05	0.02	3.13	0	0	0	13.16	-15.89	-4.57	72.44	78.22	971.03	436.37	1098.74	572.44	992.06	467.78	1070.27	469.12
36.069	0	0.11	0.14	0.02	0.14	0.04	0.13	0.07	0.78	0.78	99.71	0.33	0	72.04	2.17	3	0.78	0.33	2	0.1	0.42	0.05	0	0.38	0.14	0.01	0.01	0.05	1.08	1.2	0.04	0.01	3.1	0	0	0	10.19	-17.27	-4.75	71.44	75.56	972.34	435.56	1099.41	571.12	994.35	466.52	1069.91	466.93
36.102	0	0.11	0.14	0.02	0.14	0.04	0.13	0.07	0.62	0.62	99.71	0.33	0	81.93	1.83	3.35	0.62	0.36	2.23	0.07	0.44	0.06	0	0.42	0.19	0.01	0.01	0.07	1.1	1.24	0.04	0.01	3.05	0	0	0	11.95	-14.44	-6.25	72.64	76.9	973.39	435.73	1098.72	569.73	992.98	468.54	1069.82	465.29
36.136	0	0.11	0.14	0.02	0.15	0.04	0.12	0.08	0.48	0.48	99.7	0.33	0	88.79	1.52	4.57	0.48	0.4	1.91	0.05	0.49	0.05	0	0.47	0.18	0	0.01	0.19	1.27	1.21	0.03	0	2.77	0	0	0	8.36	-11.65	-6.05	72.5	79.47	975.17	435.96	1098.6	566.68	992.59	468.05	1071.98	464.66
36.169	0	0.11	0.14	0.02	0.16	0.03	0.12	0.08	0.55	0.44	99.69	0.33	0	92.84	1.57	5.84	0.44	0.37	1.62	0.03	0.41	0.03	0	0.55	0.26	0	0.01	0.28	1.26	1.16	0.03	0.01	2.34	0	0	0	9.34	-9.19	-8.17	72.62	76.86	975.44	435.19	1097.95	564.19	992.61	467.61	1069.4	464.18
36.202	0	0.11	0.14	0.02	0.16	0.03	0.12	0.08	0.6	0.45	99.68	0.33	0	89.75	1.52	6.11	0.45	0.31	1.31	0.03	0.25	0.02	0	0.6	0.3	0	0.01	0.36	1.07	1.15	0.03	0.01	2.13	0	0	0	13.37	-11.15	-6.87	73.79	77.4	975.61	435.8	1098.36	565.54	993.3	467.69	1070.7	466.7
36.236	0	0.11	0.14	0.02	0.16	0.03	0.12	0.08	0.58	0.39	99.68	0.33	0	91.76	1.38	6.37	0.39	0.29	0.94	0.03	0.19	0.01	0	0.58	0.37	0.01	0.01	0.3	1.11	1.42	0.03	0.04	1.83	0	0	0	9.4	-9.95	-7.92	72.62	78.56	974.9	436.32	1097.03	564.27	991.03	468.58	1069.55	465.86
36.269	0	0.11	0.15	0.02	0.16	0.03	0.12	0.08	0.57	0.43	99.67	0.33	0	94.4	1.67	6.59	0.43	0.28	0.85	0.03	0.18	0.01	0	0.57	0.36	0.01	0.01	0.3	0.97	1.39	0.04	0.05	1.62	0	0	0	7.56	-7.88	-7.23	71.91	79.78	971.23	437.54	1095.4	567.54	988.15	469.37	1067.92	467.68
36.302	0	0.11	0.15	0.02	0.16	0.03	0.12	0.08	0.57	0.42	99.68	0.33	0	93.18	1.46	5.81	0.42	0.32	0.86	0.02	0.23	0.02	0	0.57	0.36	0.01	0.01	0.21	0.91	1.32	0.04	0.03	1.47	0	0	0	11.56	-8.93	-8.14	72.63	78.85	966.14	439.4	1092.23	572.37	983.98	472.82	1062.77	469.98
36.336	0	0.11	0.15	0.02	0.16	0.03	0.13	0.08	0.63	0.44	99.68	0.33	0	92.07	1.38	5.43	0.44	0.35	0.84	0.02	0.33	0.02	0	0.63	0.37	0.01	0.01	0.19	0.68	1.17	0.04	0.01	1.29	0	0	0	7.71	-9.74	-6.38	70.91	79.18	960.45	442.17	1087.15	576.17	979.48	474.35	1058.62	472.12
36.369	0	0.11	0.15	0.02	0.16	0.03	0.12	0.08	0.55	0.55	99.68	0.33	0	91.68	1.25	5.64	0.44	0.45	0.81	0.02	0.55	0.02	0	0.55	0.27	0.01	0.01	0.17	0.72	1.25	0.04	0.03	1.2	0	0	0	3.45	-10	-6.47	69.95	77.37	958.96	443.05	1083.39	574.39	977.82	474.32	1055.13	471.15
36.402	0	0.12	0.16	0.02	0.16	0.03	0.12	0.08	0.51	0.51	99.68	0.33	0	93.21	1.17	4.9	0.4	0.45	0.73	0.02	0.63	0.01	0	0.51	0.22	0.02	0.01	0.12	0.73	1.26	0.05	0.03	1.01	0	0	0	7.72	-8.9	-6.12	71.52	77.46	956.55	443.45	1080.13	574.1	975.15	474.58	1052.59	472.93
36.436	0	0.12	0.16	0.02	0.16	0.03	0.12	0.08	0.52	0.52	99.67	0.33	0	91.69	0.94	5.09	0.41	0.53	0.63	0.02	0.59	0.01	0	0.52	0.13	0.02	0	0.06	0.7	1.31	0.05	0.03	0.69	0	0	0	10.53	-10	-6.89	71.86	75.51	952.09	443.31	1074.56	573.29	970.75	474.98	1046.22	472.58
36.469	0	0.12	0.16	0.02	0.16	0.03	0.12	0.08	0.51	0.47	99.68	0.33	0	95.12	0.93	5.43	0.4	0.6	0.57	0.02	0.47	0.01	0	0.51	0.11	0.02	0	0.05	0.65	1.39	0.04	0.03	0.63	0	0	0	7.04	-7.15	-5.85	71.57	80.25	949.84	444.36	1073.03	573.97	966.9	475.52	1047.14	473.85
36.503	0	0.12	0.16	0.02	0.17	0.03	0.12	0.08	0.57	0.38	99.66	0.33	0	94.07	0.98	6.67	0.38	0.69	0.6	0.02	0.26	0	0	0.57	0.09	0.02	0	0.05	0.52	1.46	0.04	0.02	0.47	0	0	0	6.35	-8.18	-6.55	71.4	81.44	947.86	444.91	1071.85	574.93	964.2	476.86	1045.6	474.18
36.536	0	0.12	0.16	0.02	0.17	0.03	0.12	0.09	0.54	0.41	99.65	0.33	0	89.58	0.76	7.56	0.41	0.85	0.68	0.02	0.36	0.01	0	0.54	0.07	0.03	0	0.04	0.49	1.6	0.03	0.04	0.39	0	0	0	11.18	-11.24	-7.96	71.72	78.42	945.08	443.06	1069.53	574.28	962.39	476.18	1040.75	473.02
36.569	0	0.12	0.16	0.02	0.17	0.03	0.12	0.09	0.5	0.39	99.66	0.33	0	92.89	0.74	7.13	0.39	0.9	0.64	0.02	0.3	0.01	0	0.5	0.06	0.03	0	0.05	0.5	1.73	0.03	0.01	0.36	0	0	0	4.66	-9.15	-5.94	70.97	81.6	944.27	443.8	1068.62	574.16	961.06	475.16	1042.64	473.07
36.603	0	0.12	0.16	0.02	0.17	0.03	0.12	0.09	0.41	0.47	99.65	0.33	0	89.18	0.73	7.17	0.47	0.99	0.75	0.01	0.38	0.01	0	0.41	0.06	0.03	0	0.05	0.45	1.79	0.03	0	0.28	0	0	0	10.15	-11.45	-7.21	72.1	80.81	941.28	441.78	1067.74	575.08	958.7	475.05	1039.46	472.15
36.636	0	0.12	0.16	0.02	0.17	0.03	0.12	0.08	0.39	0.45	99.67	0.33	0	92.07	0.8	6.09	0.45	0.99	0.89	0.02	0.59	0.02	0	0.39	0.07	0.02	0	0.06	0.49	1.91	0.03	0	0.31	0	0	0	7.09	-9.74	-6.97	71.95	80.49	941.16	442.04	1067.3	575.24	958.83	475.05	1039.22	470.91
36.669	0	0.12	0.16	0.02	0.17	0.03	0.12	0.08	0.35	0.45	99.66	0.33	0	87.18	0.7	6.05	0.45	1.26	1.15	0.02	0.61	0.03	0	0.3	0.07	0.02	0	0.1	0.59	2.19	0.03	0	0.35	0	0	0	7.13	-12.41	-6.7	71.35	78.77	938.34	441.45	1066.73	577.42	958.18	474.13	1036.9	471.37
36.703	0	0.12	0.16	0.03	0.17	0.03	0.12	0.09	0.42	0.43	99.67	0.33	0	84.8	0.66	5.65	0.43	1.36	1.69	0.02	0.9	0.07	0	0.22	0.09	0.02	0	0.14	0.9	2.69	0.02	0	0.42	0	0	0	8.56	-13.41	-6.6	71.68	81.36	937.66	440.41	1067.36	578.08	956.76	474.31	1038.02	470.29
36.736	0	0.12	0.16	0.03	0.17	0.03	0.12	0.09	0.39	0.39	99.66	0.33	0	85.63	0.62	6.46	0.39	1.65	1.88	0.02	0.91	0.11	0	0.22	0.11	0.02	0	0.19	1.07	2.75	0.02	0	0.46	0	0	0	9.18	-13.08	-8.87	70.82	77.24	935.59	438.67	1065.96	577.07	955.96	473.35	1033.05	468.45
36.77	0	0.12	0.16	0.03	0.17	0.03	0.12	0.09	0.34	0.34	99.66	0.33	0	70.72	0.51	6.2	0.34	1.38	1.91	0.02	0.82	0.08	0	0.2	0.13	0.01	0	0.24	1.37	2.84	0.02	0.01	0.52	0	0	0	10.36	-17.59	-5.06	71.08	80.05	936.91	438.58	1066.88	576.76	957.69	470.94	1037.74	470.57
36.803	0	0.12	0.16	0.03	0.17	0.03	0.12	0.09	0.28	0.28	99.66	0.33	0	89.87	0.58	5.94	0.28	1.34	1.9	0.01	0.77	0.05	0	0.21	0.17	0.01	0	0.19	1.58	2.86	0.02	0.01	0.6	0	0	0	8.96	-11.09	-4.25	71.12	77.56	937.34	438.56	1066.09	576.36	959.56	470.02	1037.11	469.26
36.836	0	0.12	0.16	0.03	0.17	0.03	0.12	0.09	0.3	0.3	99.66	0.33	0	73.12	0.6	6.53	0.3	1.33	1.94	0.02	0.57	0.04	0	0.23	0.24	0.01	0.01	0.14	1.75	2.62	0.02	0.01	0.62	0	0	0	14.37	-17	-4.38	71.81	79.44	940.56	437.25	1070.6	576.15	962.19	469.38	1041.61	470.78
36.87	0	0.12	0.16	0.03	0.18	0.03	0.12	0.09	0.31	0.31	99.65	0.33	0	63.46	0.69	7.04	0.31	1.22	1.89	0.02	0.58	0.03	0	0.27	0.25	0.01	0.01	0.06	2.23	2.48	0.02	0.01	0.64	0	0	0	15.34	-19.24	-3.61	71.43	79.46	943.47	436.41	1075.16	577.1	966.38	468.07	1045.76	471.51
36.903	0	0.12	0.16	0.03	0.17	0.03	0.12	0.08	0.38	0.38	99.66	0.33	0	73.5	0.74	6.31	0.38	0.84	2.03	0.02	0.59	0.02	0	0.27	0.24	0.01	0	0.03	2.79	2.31	0.02	0.01	0.75	0	0	0	13.95	-16.9	-2	71.59	81.38	947.12	435.51	1079.99	577.98	970.7	466.82	1052.01	470.36
36.936	0	0.12	0.15	0.03	0.17	0.03	0.12	0.09	0.4	0.4	99.65	0.33	0	80.52	0.92	6.76	0.4	0.6	2.09	0.03	0.62	0.04	0	0.25	0.25	0.01	0	0.03	2.98	2.24	0.02	0.01	0.84	0	0	0	15.38	-14.9	-4.24	72.9	81.69	953.59	434.61	1086.91	577.42	975.77	467.83	1057.46	468.88
36.97	0	0.12	0.15	0.03	0.18	0.03	0.12	0.09	0.37	0.37	99.64	0.33	0	82.22	1.09	7.31	0.37	0.53	1.8	0.03	0.64	0.04	0	0.25	0.25	0	0	0.02	3.82	1.93	0.02	0	1.15	0	0	0	15.42	-14.34	-3.26	73.3	80.3	957.97	434.32	1089.95	576.36	980.88	466.81	1061.17	468.06
37.003	0	0.12	0.15	0.03	0.17	0.03	0.12	0.08	0.39	0.39	99.65	0.33	0	79.65	1.12	6.62	0.39	0.46	2.15	0.04	0.67	0.05	0	0.26	0.23	0	0	0.03	4.13	1.98	0.02	0.01	1.27	0	0	0	15.26	-15.18	-2.25	72.95	80.56	962.24	432.84	1093.95	574.12	985.55	464.07	1066.03	467.8
37.036	0	0.12	0.15	0.03	0.18	0.03	0.12	0.08	0.41	0.41	99.65	0.33	0	75.96	1.47	6.1	0.41	0.54	2.17	0.05	0.6	0.05	0	0.26	0.19	0	0	0.03	5.31	1.91	0.02	0.02	1.57	0	0	0	9.23	-16.25	-1.93	71.26	81.86	965.94	434.28	1096.76	574.13	988.28	465.04	1070.12	466.78
37.07	0	0.13	0.14	0.03	0.18	0.04	0.12	0.08	0.39	0.39	99.65	0.33	0	69.74	1.63	5.82	0.39	0.49	2.2	0.07	0.45	0.03	0	0.26	0.16	0	0	0.03	6.82	1.55	0.03	0.01	2.29	0	0	0	7.86	-17.82	-0.94	70.79	80.56	969.89	436.09	1099.1	574.42	992.72	465.83	1073.25	467.93
37.103	0	0.12	0.14	0.03	0.18	0.04	0.12	0.08	0.35	0.35	99.64	0.33	0	66.01	1.77	6.46	0.35	0.41	2.24	0.06	0.33	0.02	0	0.26	0.15	0	0	0.04	6.95	1.51	0.03	0.01	2.26	0	0	0	12.36	-18.68	-4.54	71.35	77.19	972.53	436.13	1101.62	573.47	994.77	467.19	1071.92	469.62
37.137	0	0.13	0.14	0.03	0.19	0.03	0.12	0.09	0.36	0.36	99.62	0.33	0	70.87	1.85	6.82	0.36	0.37	1.39	0.05	0.2	0.01	0	0.27	0.17	0	0	0.05	9.07	1.37	0.03	0	2.47	0	0	0	11.5	-17.55	-3.6	71.73	78.86	974.01	435.69	1103.32	573.77	996.07	466.88	1074.92	468.37
37.17	0	0.12	0.13	0.03	0.21	0.03	0.11	0.09	0.34	0.34	99.59	0.33	0	71.1	1.82	9.26	0.34	0.5	1.48	0.05	0.21	0.01	0	0.31	0.19	0	0	0.07	8.62	1.26	0.03	0	2.33	0	0	0	10.49	-17.5	-3.31	71.63	77.62	975.72	435.4	1103.67	572.23	997.94	466.11	1075.56	467.22
37.203	0	0.12	0.12	0.03	0.22	0.03	0.11	0.1	0.35	0.32	99.57	0.33	0	67.81	1.87	10.82	0.32	0.58	1.43	0.03	0.25	0.02	0	0.35	0.21	0	0	0.12	7.95	1.35	0.03	0	2.32	0	0	0	10.33	-18.28	-3.81	71.49	78.4	975.97	434.68	1102.98	570.25	996.96	465.76	1075.36	465.93
37.237	0	0.11	0.12	0.03	0.21	0.03	0.11	0.1	0.38	0.33	99.57	0.33	0	82.32	1.96	11.09	0.33	0.54	1.56	0.04	0.33	0.03	0	0.38	0.23	0	0.01	0.25	6.63	1.22	0.04	0.06	2.28	0	0	0	9.77	-14.31	-4.44	72.15	79.27	976.87	434.3	1102.31	566.94	996.32	464.72	1075.58	466.13
37.27	0	0.11	0.13	0.03	0.21	0.03	0.11	0.1	0.41	0.41	99.59	0.33	0	70.01	1.93	10.61	0.33	0.42	2.07	0.04	0.42	0.03	0	0.41	0.23	0	0.01	0.31	6.05	1.27	0.04	1.02	2.3	0	0	0	10.24	-17.76	-5.3	72.37	78.78	978.26	435	1103.29	567.63	997.12	466.66	1075.9	465.55
37.303	0	0.11	0.13	0.03	0.19	0.03	0.11	0.09	0.42	0.42	99.61	0.33	0	81.78	1.53	9.57	0.34	0.3	1.92	0.04	0.47	0.03	0	0.42	0.23	0	0.01	0.29	5.8	1.37	0.05	1.53	2.25	0	0	0	7.69	-14.49	-5.13	72.81	78.69	980.26	436.24	1103.72	566.56	998.59	466.84	1077.28	466.33
37.337	0	0.11	0.13	0.03	0.21	0.03	0.11	0.1	0.38	0.38	99.59	0.33	0	88.95	1.54	11.22	0.36	0.26	1.84	0.05	0.44	0.02	0	0.38	0.22	0	0.01	0.18	5.67	1.75	0.04	0.13	2.1	0	0	0	7.51	-11.57	-5.18	72.23	76.6	977.05	434.78	1101.13	566.03	996.88	464.93	1073.48	465.21
37.37	0	0.11	0.13	0.03	0.2	0.03	0.12	0.1	0.42	0.4	99.61	0.33	0	87.45	1.82	9.42	0.35	0.24	1.48	0.07	0.4	0.01	0	0.42	0.26	0	0.01	0.13	4.98	1.69	0.04	0.08	1.74	0	0	0	12.44	-12.29	-7.23	73.88	79.67	977.53	434.26	1101.5	565.13	994.32	467.31	1073.94	464.53
37.403	0	0.11	0.14	0.03	0.2	0.03	0.12	0.1	0.39	0.31	99.61	0.33	0	91.53	2.38	9.14	0.3	0.26	1	0.09	0.31	0.01	0	0.39	0.21	0	0	0.07	4.68	2.12	0.04	0.08	1.53	0	0	0	13.68	-10.1	-7.96	74.04	76.52	973.55	433.29	1097.3	564.13	991.61	465.96	1068.11	464.06
37.437	0	0.12	0.15	0.03	0.18	0.03	0.13	0.09	0.53	0.49	99.65	0.33	0	87.81	2.77	5.91	0.28	0.18	0.86	0.14	0.49	0.02	0	0.53	0.19	0	0	0.05	3.52	2.3	0.04	2.19	1.16	0	0	0	13.37	-12.13	-8.4	74.02	76.58	969.93	431.8	1093.95	562.65	987.77	464.79	1064.31	462.57
37.47	0	0.12	0.16	0.03	0.17	0.03	0.14	0.08	0.56	0.56	99.67	0.33	0	92.36	2.96	4.28	0.35	0.17	0.76	0.23	0.84	0.04	0	0.56	0.18	0	0	0.04	3.23	2.27	0.04	0.63	0.96	0	0	0	18.75	-9.54	-9.35	75.74	77.57	965.13	428.6	1091.88	562.57	983.23	463.15	1060.79	461.48
37.504	0	0.12	0.17	0.03	0.16	0.03	0.14	0.08	0.59	0.59	99.66	0.33	0	92.18	3.48	3.16	0.4	0.16	0.71	0.27	1.86	0.12	0	0.59	0.19	0.01	0	0.04	2.39	2.26	0.05	0.42	0.75	0	0	0	16.84	-9.67	-7.64	75.16	79.29	958.2	428.5	1085.88	564.75	976.89	463.22	1056.1	459.81
37.537	0	0.12	0.17	0.03	0.17	0.03	0.15	0.09	0.63	0.63	99.66	0.33	0	95.91	4.75	3.3	0.43	0.16	0.99	0.38	1.42	0.11	0	0.63	0.24	0.01	0	0.07	1.93	2.46	0.05	0.24	0.68	0	0	0	15.69	-6.22	-7.58	75.17	81.04	954	431.59	1083.33	568.93	972.61	466.18	1053.61	463.72
37.57	0	0.11	0.17	0.02	0.19	0.03	0.17	0.1	0.62	0.62	99.62	0.33	0	92.89	7.36	4.23	0.44	0.19	1.07	0.37	0.86	0.07	0	0.62	0.25	0.01	0	0.1	1.62	2.48	0.05	0.1	0.65	0	0	0	15.61	-9.15	-8.9	74.82	81.72	954.27	431.45	1084.09	567.81	971.8	466.44	1053.5	464.69
37.604	0	0.11	0.17	0.02	0.19	0.03	0.18	0.1	0.76	0.54	99.62	0.33	0	94.04	8.15	3.38	0.54	0.18	1.21	0.4	0.45	0.05	0	0.76	0.31	0.01	0	0.2	1.08	2.7	0.05	0.1	0.54	0	0	0	11.42	-8.21	-7.45	73.23	79.2	950.82	431.79	1081.19	569.66	971.01	465.09	1050.21	464.09
37.637	0	0.11	0.17	0.02	0.18	0.03	0.18	0.1	0.76	0.58	99.63	0.33	0	94.69	7.56	2.85	0.58	0.17	1.75	0.57	0.4	0.07	0	0.76	0.29	0.01	0	0.22	0.94	2.67	0.05	0.46	0.57	0	0	0	13.2	-7.6	-5.56	75.12	84.01	951.76	433.01	1080.74	569.56	969.8	466.18	1053.82	465.47
37.67	0	0.12	0.18	0.02	0.18	0.03	0.18	0.09	0.84	0.84	99.63	0.33	0	90.98	7.26	2.27	0.71	0.15	1.96	0.91	0.46	0.11	0	0.84	0.41	0.01	0.01	0.24	0.7	2.66	0.05	1.08	0.57	0	0	0	17	-10.44	-6.83	75.78	80.12	951.94	432.05	1080.22	569.31	970.94	466.67	1051	463.54
37.704	0	0.12	0.18	0.02	0.18	0.03	0.2	0.1	0.8	1.13	99.61	0.33	0	94.18	8.16	2.08	1.13	0.13	2.74	1.19	0.66	0.23	0	0.8	0.52	0.02	0.01	0.36	0.53	2.79	0.05	0.95	0.52	0	0	0	16.53	-8.08	-6.14	75.77	82.01	951.03	430.52	1079.73	567.9	969.67	464.71	1051.65	462.57
37.737	0	0.12	0.18	0.02	0.18	0.03	0.2	0.1	0.8	1.21	99.6	0.33	0	93.82	8.19	1.94	1.21	0.1	4.08	1.59	1.2	0.49	0	0.8	0.63	0.02	0.01	0.42	0.53	2.85	0.06	0.56	0.58	0	0	0	13.62	-8.4	-6.92	75.09	81.43	951.66	429.93	1081.08	567.38	970.47	464.07	1051.87	461.57
37.771	0	0.12	0.18	0.02	0.18	0.03	0.2	0.09	0.79	1.59	99.6	0.33	0	94.22	7.8	2.14	1.59	0.09	4.7	1.75	1.49	0.65	0	0.79	0.77	0.03	0.01	0.79	0.41	2.76	0.07	0.12	0.52	0.02	0	0	13.82	-8.05	-8.02	74.61	78.98	950.59	428.82	1080.03	566.55	970.13	463.39	1049.04	459.97
37.804	0	0.12	0.18	0.02	0.17	0.03	0.19	0.09	0.77	1.68	99.62	0.33	0	93.58	6.73	1.79	1.68	0.09	4.18	1.53	1.18	0.57	0	0.77	0.76	0.04	0.01	0.69	0.39	2.81	0.07	0.09	0.56	0.04	0	0	11.26	-8.6	-6.68	73.73	79.05	950.73	428.66	1080.21	566.32	971.06	461.84	1050.09	459.98
37.837	0	0.13	0.19	0.02	0.16	0.03	0.18	0.08	1.03	1.8	99.63	0.33	0	90.89	5.49	1.41	1.8	0.08	3.96	1.86	1.03	0.49	0	0.81	1.03	0.04	0.01	0.85	0.37	2.62	0.08	0.03	0.59	0.05	0	0	12.79	-10.5	-7.39	74.04	79.55	951.47	428.1	1081.25	566.3	971.19	462.47	1050.67	459.08
37.871	0	0.13	0.19	0.02	0.16	0.03	0.19	0.08	1.23	2.24	99.63	0.33	0	91.41	5.22	1.52	2.24	0.09	2.79	1.52	0.83	0.26	0	0.96	1.23	0.05	0.02	0.95	0.3	2.09	0.11	0.02	0.66	0	0	0	11.61	-10.18	-7.72	73.67	80.98	952.86	427.96	1082.76	566.1	971.67	463.01	1052.5	458.03
37.904	0	0.13	0.19	0.02	0.16	0.03	0.18	0.08	1.07	2.55	99.63	0.33	0	91.96	4.9	1.56	2.55	0.1	2.38	1.28	0.68	0.2	0	1.07	1.04	0.04	0.01	0.42	0.25	1.83	0.11	0.02	0.76	0	0	0	11.5	-9.82	-5.41	73.23	83.3	954.03	427.07	1083.93	564.22	972.97	459.58	1056.28	460.09
37.937	0	0.13	0.19	0.02	0.16	0.03	0.17	0.08	1.12	2.3	99.63	0.33	0	92.29	4.07	1.63	2.3	0.11	1.98	0.83	0.7	0.14	0	1.12	0.93	0.03	0.01	0.25	0.25	1.94	0.12	0.03	0.76	0	0	0	13.43	-9.59	-6.13	73.91	78.72	958.62	429.57	1084.58	562.96	977.68	461.48	1056.4	461.78
37.971	0	0.12	0.18	0.02	0.15	0.03	0.16	0.08	1.14	1.62	99.65	0.33	0	87.58	3.61	2.09	1.62	0.11	1.57	0.49	0.49	0.08	0	1.14	0.91	0.02	0.01	0.11	0.22	1.95	0.14	0.01	1.06	0	0	0	14.14	-12.24	-2.89	74.87	79.87	964.21	434.23	1088.06	566.89	983.56	464.97	1063.43	465.59
38.004	0	0.12	0.17	0.02	0.16	0.03	0.16	0.08	1.09	1.4	99.65	0.33	0	88.22	3.82	2.52	1.4	0.12	1.36	0.25	0.31	0.04	0	1.09	0.87	0.02	0	0.05	0.23	1.85	0.15	0.01	1.08	0	0	0	11.96	-11.93	-2.07	74.13	78.91	967.5	434.05	1089.01	563.92	986.72	463.36	1065.62	464.8
38.037	0	0.12	0.17	0.02	0.16	0.03	0.16	0.08	1.2	1.32	99.66	0.33	0	85.68	4.3	2.63	1.32	0.1	1.29	0.21	0.26	0.03	0	1.15	0.78	0.02	0	0.05	0.25	1.99	0.15	0.01	1.2	0	0	0	13.05	-13.05	-1.39	74.59	82.24	972.02	432	1094.41	563.32	990.34	462.19	1072.58	462.48
38.071	0	0.11	0.17	0.02	0.16	0.03	0.16	0.08	1.25	1.17	99.66	0.33	0	88.04	4.49	2.84	1.17	0.09	1.27	0.14	0.16	0.02	0	1.25	0.73	0.01	0	0.07	0.27	1.88	0.18	0.02	1.29	0	0	0	14.2	-12.02	-4.11	74.86	79.24	976.3	431.56	1098.78	562.22	994.54	462.61	1073.78	462.46
38.104	0	0.11	0.17	0.02	0.16	0.03	0.16	0.08	1.34	1.01	99.67	0.33	0	87.75	4.47	3	1.01	0.08	1.22	0.1	0.13	0.01	0	1.34	0.72	0.01	0	0.13	0.28	1.88	0.19	0.02	1.27	0	0	0	12.27	-12.16	-4.17	74.33	78.47	978.91	432.11	1101.04	562.33	997.35	462.89	1075.82	462.3
38.138	0	0.12	0.17	0.02	0.16	0.03	0.16	0.08	1.5	0.84	99.67	0.33	0	90.55	3.93	2.73	0.84	0.06	1.35	0.09	0.12	0.01	0	1.5	0.77	0.01	0	0.52	0.29	1.96	0.25	0.01	1.31	0	0	0	12.75	-10.7	-6.4	74.56	80.31	980.8	431.74	1103.83	561.17	997.31	463.62	1077.62	463.01
38.171	0	0.11	0.17	0.02	0.16	0.03	0.16	0.08	1.6	0.73	99.67	0.33	0	92.02	3.97	2.86	0.73	0.06	1.29	0.07	0.13	0.01	0	1.6	1.12	0.01	0.01	0.6	0.29	1.87	0.27	0.01	1.28	0	0	0	14.14	-9.78	-6.98	75.1	79.04	982.2	430.88	1106.4	561.97	999.66	463.3	1078.69	462.47
38.204	0	0.12	0.17	0.02	0.16	0.03	0.16	0.08	1.78	0.76	99.67	0.33	0	87.45	3.82	2.93	0.76	0.05	1.32	0.06	0.2	0.02	0	1.78	1.44	0.01	0.01	0.78	0.27	1.82	0.28	0.01	1.22	0	0	0	13.36	-12.29	-6.37	74.66	78.82	983.51	430.02	1107.99	561.99	1001.56	462.42	1080.37	461
38.238	0	0.12	0.17	0.02	0.15	0.03	0.17	0.08	2.02	0.6	99.66	0.33	0	91.26	3.86	2.62	0.6	0.06	1.44	0.07	0.34	0.04	0	2.02	1.5	0.01	0.01	0.66	0.26	1.48	0.29	0.01	1.12	0	0	0	12.34	-10.27	-5.62	74.91	80.55	984.03	429.88	1108.65	561.9	1001.71	461.95	1082.25	460.81
38.271	0	0.12	0.17	0.02	0.15	0.03	0.17	0.07	2.04	0.62	99.66	0.33	0	91.04	3.64	1.95	0.62	0.06	1.51	0.1	0.43	0.05	0	2.04	1.74	0.01	0.01	0.6	0.23	1.41	0.3	0.02	1.14	0	0	0	14.55	-10.41	-6.87	75.16	78.76	984.66	428.69	1109.94	561.86	1002.89	461.87	1081.62	459.57
38.304	0	0.12	0.17	0.02	0.15	0.03	0.17	0.07	2.1	0.67	99.65	0.33	0	90.9	3.42	1.76	0.62	0.06	1.6	0.11	0.67	0.08	0	2.1	2.01	0.01	0.02	0.64	0.21	1.35	0.27	0.03	1.07	0	0	0	14.04	-10.49	-7.55	74.79	79.54	984.65	427.6	1111.33	561.48	1002.7	461.05	1082.22	459.32
38.338	0	0.12	0.17	0.02	0.15	0.03	0.17	0.07	2.53	0.61	99.65	0.33	0	96.34	3.7	1.72	0.54	0.08	1.58	0.14	0.61	0.07	0	2.4	2.53	0.01	0.02	0.87	0.19	1.2	0.29	0.03	0.96	0	0	0	9.03	-5.65	-6.8	73.58	79.34	984.18	427.7	1110.35	561.08	1002.68	460.13	1081.98	457.74
38.371	0	0.12	0.17	0.02	0.15	0.03	0.18	0.08	2.65	0.59	99.64	0.33	0	94.68	4.34	1.79	0.59	0.1	1.44	0.17	0.54	0.07	0	2.39	2.65	0.01	0.02	1.1	0.16	1.17	0.29	0.06	0.93	0	0	0	13.82	-7.61	-8.2	74.97	81.53	985.52	427.27	1113.34	561.32	1002.65	461.11	1084.17	459.89
38.404	0	0.12	0.17	0.02	0.16	0.03	0.19	0.08	2.39	0.61	99.63	0.33	0	90.26	5.53	2	0.61	0.13	1.27	0.17	0.57	0.08	0	2.37	2.39	0.01	0.02	1.11	0.15	1.26	0.3	0.12	0.89	0	0	0	13.73	-10.87	-10.92	73.77	77.63	984.09	426.41	1113.69	562.09	1002.56	461.53	1080.15	458.97
38.438	0	0.11	0.18	0.02	0.17	0.03	0.2	0.09	2.6	0.71	99.59	0.33	0	87.23	7.03	2.29	0.71	0.17	1.09	0.22	0.53	0.07	0	2.6	2.35	0.01	0.02	0.88	0.12	0.98	0.35	0.03	0.76	0.01	0	0	14.31	-12.39	-9.23	73.41	75.65	979.32	428.38	1108.73	565.45	999.86	462.45	1075.49	460.78
38.471	0	0.11	0.18	0.02	0.18	0.03	0.21	0.09	2.47	0.82	99.58	0.33	0	89.82	8.34	2.44	0.82	0.19	1	0.22	0.77	0.06	0	2.47	1.95	0.01	0.02	0.63	0.13	0.91	0.34	0.03	0.72	0.05	0	0	11.14	-11.11	-8.22	72.57	76.3	976.5	431.07	1105.11	567.44	996.94	464.44	1073.21	462.11
38.505	0	0.11	0.18	0.02	0.19	0.03	0.21	0.09	2.51	1.18	99.57	0.33	0	93.96	8.5	2.83	1.18	0.17	0.81	0.22	1.09	0.03	0	2.51	1.8	0.01	0.02	0.42	0.1	0.86	0.34	0.05	0.61	0.07	0	0	11.22	-8.27	-7.51	73.24	79.93	974.86	431.93	1102.77	566.64	993.38	464.95	1073.3	463.69
38.538	0	0.11	0.18	0.02	0.2	0.03	0.22	0.1	2.56	1.31	99.56	0.33	0	93.38	9.2	3.42	1.31	0.19	0.71	0.19	0.99	0.02	0	2.56	1.65	0.01	0.01	0.37	0.09	0.74	0.34	0.06	0.52	0	0	0	12.72	-8.77	-8.55	73.97	78.66	972.47	433.77	1099.38	566.78	990.54	466.76	1069.19	466.29
38.571	0	0.11	0.17	0.02	0.19	0.03	0.2	0.1	2.48	1.25	99.6	0.33	0	88.74	7.63	4.47	1.25	0.24	0.65	0.14	0.97	0.02	0	2.48	1.36	0.02	0.01	0.31	0.09	0.79	0.3	0.04	0.47	0	0	0	12.39	-11.68	-8.44	72.83	78.05	968.3	432.97	1096.17	567.75	987.19	466.5	1065.23	464.75
38.605	0	0.11	0.17	0.02	0.19	0.03	0.18	0.09	2.28	1.61	99.61	0.33	0	94.92	5.9	5.9	1.61	0.28	0.59	0.11	0.65	0.01	0	2.28	0.9	0.02	0.01	0.23	0.07	0.69	0.23	0.02	0.39	0	0	0	16.62	-7.36	-7.16	74.95	79.44	962.56	434.8	1091.91	572.42	982.31	468.66	1061.75	467.83
38.638	0	0.11	0.16	0.02	0.19	0.03	0.17	0.09	2.14	1.65	99.61	0.33	0	87.28	4.78	7	1.65	0.32	0.65	0.09	0.64	0.02	0	2.14	0.75	0.02	0.01	0.28	0.06	0.7	0.22	0.02	0.37	0	0	0	6.49	-12.37	-8.53	71.03	79.07	961.6	435.88	1090.49	570.93	980.35	469.14	1059.38	466.48
38.671	0	0.11	0.16	0.02	0.2	0.03	0.16	0.1	1.97	1.79	99.6	0.33	0	89.01	4.21	7.9	1.79	0.38	0.66	0.07	0.48	0.02	0	1.97	0.65	0.02	0	0.27	0.06	0.67	0.17	0.03	0.32	0	0	0	9.33	-11.54	-9.18	72.11	80.99	961.54	436.62	1089.61	570.16	978.38	470.78	1059.32	467.83
38.705	0	0.11	0.16	0.02	0.2	0.03	0.15	0.09	1.75	1.84	99.61	0.33	0	86.98	3.29	8.49	1.84	0.39	0.65	0.06	0.47	0.02	0	1.75	0.55	0.03	0	0.25	0.06	0.63	0.13	0.05	0.28	0	0	0	9.56	-12.5	-8.31	72.08	80.76	960.05	435.53	1089.07	570.64	978.02	469.21	1058.75	467.23
38.738	0	0.11	0.16	0.02	0.19	0.03	0.15	0.09	1.78	1.74	99.62	0.33	0	86.03	2.54	8.48	1.74	0.47	0.77	0.06	0.55	0.04	0	1.78	0.55	0.02	0	0.26	0.06	0.65	0.12	0.02	0.29	0	0	0	12.81	-12.91	-8.36	72.82	77.88	956.71	433.92	1086.9	571.96	976.88	468.18	1054.73	465.77
38.772	0	0.11	0.16	0.02	0.19	0.03	0.14	0.09	1.62	1.51	99.62	0.33	0	90.97	1.87	8.91	1.51	0.57	0.95	0.05	0.95	0.1	0	1.62	0.53	0.02	0	0.19	0.06	0.73	0.1	0.01	0.25	0	0	0	10.21	-10.45	-8.26	72.78	80.14	956.02	433.76	1086.63	571.06	975.23	467.53	1055.36	465.94
38.805	0	0.11	0.15	0.02	0.2	0.03	0.13	0.1	1.46	1.38	99.6	0.33	0	91.04	1.53	10.76	1.38	0.81	0.94	0.05	0.93	0.1	0	1.46	0.44	0.02	0	0.21	0.08	0.8	0.09	0.01	0.24	0	0	0	13.52	-10.41	-8.79	73.27	80.86	953.27	431.88	1085.5	571.52	972.55	467.18	1053.36	464.49
38.838	0	0.11	0.15	0.02	0.2	0.03	0.13	0.1	1.39	1.34	99.6	0.33	0	90.44	1.65	10.76	1.34	0.87	1.06	0.05	1	0.16	0	1.39	0.42	0.02	0	0.21	0.09	0.87	0.08	0.01	0.25	0	0	0	11.37	-10.77	-8.94	72.78	80.58	954.17	431.21	1086.6	570.67	973.6	466.19	1054.14	463.54
38.872	0	0.11	0.16	0.03	0.19	0.03	0.13	0.09	1.27	1.27	99.62	0.33	0	93.44	1.54	8.98	1.27	0.91	1.08	0.06	1.07	0.21	0	1.27	0.51	0.02	0	0.22	0.11	0.92	0.06	0.01	0.23	0	0	0	10.78	-8.72	-8.9	73.09	81.37	954.86	431.07	1086.61	570.05	973.63	466.44	1054.88	462.22
38.905	0	0.12	0.16	0.02	0.18	0.03	0.13	0.08	1.09	1.22	99.65	0.33	0	82.8	1.45	6.95	1.22	0.82	1.03	0.07	0.82	0.16	0	1.09	0.52	0.02	0	0.21	0.12	0.92	0.05	0.01	0.25	0	0	0	9.02	-14.14	-6.08	72.07	82.51	955.02	431.44	1085.67	569.85	974.24	465.04	1056.7	462.44
38.938	0	0.12	0.17	0.02	0.17	0.03	0.14	0.08	1.01	1.16	99.66	0.33	0	79.62	1.28	5.4	1.16	0.72	1.22	0.08	0.72	0.1	0	1.01	0.46	0.02	0	0.14	0.13	0.98	0.05	0.01	0.28	0	0	0	9.74	-15.19	-4.48	72.08	81.47	957.57	432.16	1087.03	569.25	977.78	463.72	1059.24	464.71
38.972	0	0.12	0.17	0.02	0.16	0.03	0.13	0.08	0.85	0.75	99.66	0.33	0	75.11	1.1	5.15	0.75	0.63	1.59	0.09	0.45	0.07	0	0.85	0.37	0.01	0	0.07	0.17	1.41	0.04	0.01	0.35	0	0	0	13.33	-16.48	-4.03	72.32	79.8	958.85	432.14	1087.89	569.45	980.03	463.45	1059.79	465.79
39.005	0	0.12	0.17	0.02	0.16	0.03	0.13	0.08	0.8	0.79	99.66	0.33	0	69.74	1.23	4.73	0.79	0.55	1.47	0.09	0.38	0.04	0	0.8	0.29	0.01	0	0.04	0.19	1.4	0.03	0.02	0.36	0	0	0	16.23	-17.83	-4.6	73.4	79.92	966.96	431.59	1096.96	570.82	988.12	464.5	1068.04	465.09
39.038	0	0.12	0.17	0.02	0.16	0.03	0.13	0.08	0.73	0.67	99.67	0.33	0	62.3	1.51	5.07	0.67	0.48	1.56	0.11	0.29	0.04	0	0.73	0.23	0.01	0	0.01	0.24	1.36	0.03	0.01	0.41	0	0	0	11.96	-19.49	-3.66	71.82	78.52	970.79	432.41	1100.16	570.57	992.97	463.65	1071.48	465.29
39.072	0	0.12	0.17	0.02	0.16	0.03	0.13	0.08	0.6	0.6	99.67	0.33	0	80.41	1.65	5.15	0.6	0.43	1.46	0.11	0.33	0.05	0	0.6	0.18	0.01	0	0.01	0.39	1.44	0.02	0.01	0.55	0	0	0	11.87	-14.94	-2.48	72.18	78.27	972.76	430.6	1102.81	570.24	996.28	461.44	1074.52	463.42
39.105	0	0.12	0.16	0.02	0.16	0.03	0.13	0.08	0.56	0.56	99.67	0.33	0	79.12	1.78	5.07	0.56	0.34	1.45	0.1	0.41	0.06	0	0.56	0.16	0.01	0	0.01	0.47	1.46	0.03	0.01	0.63	0	0	0	15.64	-15.34	-3.86	74.05	80.91	980.79	429.58	1111.28	569.71	1002.21	462.4	1083.12	462.73
39.139	0	0.12	0.16	0.02	0.16	0.03	0.14	0.08	0.5	0.49	99.67	0.33	0	87.92	2.28	4.37	0.49	0.24	2.51	0.1	0.34	0.06	0	0.5	0.13	0.01	0	0.03	0.75	1.56	0.02	0.01	0.88	0	0	0	15.37	-12.08	-3.72	74.29	80.69	982.79	429.21	1114.5	570.1	1005.13	461.25	1085.78	463.85
39.172	0	0.12	0.16	0.02	0.16	0.03	0.14	0.08	0.49	0.49	99.68	0.33	0	88.71	2.44	4.29	0.49	0.2	2.45	0.09	0.28	0.05	0	0.47	0.11	0.01	0	0.04	1.06	1.45	0.02	0.01	1.12	0	0	0	13.56	-11.69	-2.43	73.82	82.58	984.67	429.02	1117.19	571.05	1007.24	460.78	1089.78	463.21
39.205	0	0.11	0.16	0.02	0.16	0.03	0.14	0.08	0.48	0.48	99.68	0.33	0	87.92	2.4	4.38	0.48	0.17	2.9	0.08	0.22	0.03	0	0.48	0.12	0.01	0	0.09	1.14	1.38	0.02	0.01	1.24	0	0	0	13.46	-12.08	-3.88	73.59	80.82	986.47	428.55	1119.81	570.77	1009.46	460.47	1090.22	463.47
39.239	0	0.12	0.16	0.02	0.16	0.03	0.14	0.08	0.45	0.45	99.69	0.33	0	87.34	2.48	3.76	0.45	0.15	2.63	0.07	0.23	0.02	0	0.39	0.12	0.01	0.01	0.14	1.61	1.27	0.02	0.01	1.6	0	0	0	16.88	-12.34	-5.36	74.68	79.12	989.33	428.13	1122.67	571.14	1012.27	461.67	1091.38	462.68
39.272	0	0.12	0.16	0.02	0.15	0.03	0.13	0.07	0.45	0.45	99.69	0.33	0	86.1	2.18	3.61	0.45	0.12	2.27	0.06	0.3	0.02	0	0.41	0.13	0.01	0.01	0.22	1.66	1.19	0.02	0.01	1.71	0	0	0	15.47	-12.88	-4.57	74.35	77.61	990.94	428.15	1124.12	571.07	1015.13	460.63	1092.7	462.79
39.305	0	0.12	0.16	0.02	0.15	0.03	0.13	0.07	0.49	0.49	99.69	0.33	0	82.72	2.09	3.02	0.49	0.12	2.32	0.06	0.35	0.02	0	0.4	0.15	0.01	0.01	0.27	1.78	1.05	0.02	0	1.89	0	0	0	16.43	-14.17	-4.78	74.46	77.5	991.76	427.88	1124.06	569.83	1015.41	460.45	1092.88	462.54
39.339	0	0.12	0.15	0.02	0.14	0.04	0.13	0.07	0.48	0.48	99.7	0.33	0	73.11	1.99	2.46	0.48	0.1	2.64	0.07	0.41	0.04	0	0.4	0.21	0.01	0.02	0.27	1.86	0.91	0.02	0.02	2.51	0	0	0	14.75	-17	-5.42	73.44	81.31	993.14	426.91	1125.83	568.38	1014.37	460.54	1095.68	460.84
39.372	0	0.12	0.15	0.02	0.14	0.04	0.13	0.07	0.52	0.52	99.69	0.33	0	89.65	1.91	2.15	0.52	0.1	2.82	0.07	0.47	0.06	0	0.44	0.23	0.01	0.02	0.23	1.78	0.94	0.02	0.01	2.47	0	0	0	10.99	-11.2	-6	73.28	80.94	995.61	426.96	1126.78	566.19	1016.08	460.08	1097.02	459.24
39.405	0	0.12	0.15	0.02	0.14	0.04	0.13	0.07	0.52	0.52	99.7	0.33	0	88.12	1.87	2.63	0.52	0.11	2.77	0.09	0.41	0.09	0	0.47	0.3	0.01	0.02	0.22	1.81	0.99	0.02	0.02	2.64	0	0	0	10.41	-11.98	-5.92	73.06	81.08	996.93	426.9	1127.33	564.98	1016.96	459.66	1098.04	459.13
39.439	0	0.12	0.15	0.02	0.14	0.04	0.13	0.07	0.52	0.49	99.7	0.33	0	90.83	2.06	3	0.49	0.12	2.36	0.1	0.47	0.09	0	0.52	0.34	0.01	0.02	0.27	1.98	0.96	0.02	0.02	2.62	0	0	0	10.81	-10.53	-5.84	73.69	81.26	998.77	427.91	1126.97	563.8	1017.7	460.66	1098.95	459.19
39.472	0	0.11	0.15	0.02	0.15	0.03	0.13	0.08	0.55	0.55	99.69	0.33	0	91.34	2.7	3.89	0.55	0.15	1.47	0.11	0.47	0.07	0	0.55	0.38	0.01	0.01	0.25	1.58	0.98	0.02	0.05	2.09	0	0	0	11.04	-10.22	-8.09	73.42	81.1	998.45	427.58	1126.53	561.63	1015.96	460.97	1097.05	459.74
39.506	0	0.11	0.15	0.02	0.16	0.03	0.14	0.08	0.62	0.61	99.67	0.33	0	95.89	3.39	4.92	0.61	0.19	0.96	0.12	0.61	0.03	0	0.62	0.4	0.01	0.01	0.3	1.33	0.83	0.02	0.01	2.04	0	0	0	16.88	-6.25	-7.21	75.27	79.24	992.1	430.53	1121.4	568.3	1011.94	464.52	1091.18	463.35
39.539	0	0.11	0.15	0.02	0.18	0.03	0.14	0.09	0.71	0.71	99.65	0.33	0	92.32	4.12	6.05	0.71	0.25	0.89	0.12	0.59	0.02	0	0.67	0.44	0.01	0.01	0.3	1.04	0.87	0.03	0.04	1.75	0	0	0	9.54	-9.57	-7.92	72.45	81.55	990.04	431.78	1119.89	567.9	1008.31	465.33	1089.84	463.8
39.572	0	0.11	0.15	0.02	0.18	0.03	0.14	0.09	0.75	0.75	99.64	0.33	0	87.44	4.37	6.71	0.75	0.31	0.71	0.12	0.65	0.01	0	0.66	0.48	0.01	0	0.17	0.96	0.9	0.03	0.02	1.5	0	0	0	13.32	-12.3	-5.74	72.48	77.45	982.97	432.13	1111.53	569.29	1004.21	464.46	1081.65	464.36
39.606	0	0.11	0.15	0.02	0.19	0.03	0.14	0.09	0.88	0.88	99.63	0.33	0	93.12	4.49	6.94	0.88	0.37	0.71	0.1	0.56	0.01	0	0.72	0.44	0.02	0	0.13	0.65	0.9	0.03	0.05	1.19	0	0	0	3.95	-8.98	-5.53	70.92	82.32	981.09	433.95	1108.58	567.52	999.31	465.1	1081.63	464.61
39.639	0	0.11	0.15	0.02	0.19	0.03	0.14	0.09	0.85	0.85	99.63	0.33	0	93.12	3.86	7.26	0.85	0.4	0.66	0.1	0.46	0.01	0	0.71	0.46	0.02	0	0.15	0.6	0.99	0.03	0.04	1.09	0	0	0	7.87	-8.97	-6.01	71.88	79.42	975.75	434.89	1103.65	570.02	995.48	466.66	1074.9	465.94
39.672	0	0.11	0.15	0.02	0.18	0.03	0.14	0.09	0.85	0.85	99.63	0.33	0	94.29	3.16	7.27	0.85	0.51	0.64	0.07	0.38	0.01	0	0.71	0.39	0.02	0	0.12	0.49	0.96	0.03	0.03	0.9	0	0	0	7.91	-7.98	-5.97	71.86	82.7	970.8	435.13	1099.86	571.32	989.34	467.84	1072.01	466.02
39.706	0	0.11	0.15	0.02	0.19	0.03	0.13	0.09	0.75	0.92	99.63	0.33	0	95.13	2.46	8.13	0.92	0.62	0.68	0.07	0.31	0.01	0	0.75	0.38	0.03	0	0.15	0.35	1.19	0.04	0.03	0.64	0	0	0	5.85	-7.14	-6.24	71.47	82.64	968	435.93	1097.81	572.17	986.78	468.16	1069.41	467.3
39.739	0	0.11	0.15	0.02	0.18	0.03	0.13	0.09	0.74	0.93	99.63	0.33	0	89.41	1.99	7.82	0.93	0.85	0.71	0.06	0.44	0.02	0	0.74	0.31	0.03	0	0.16	0.36	1.32	0.04	0.02	0.61	0	0	0	10.76	-11.34	-7.29	71.9	80.44	964.52	435.15	1093.65	571.54	983.43	468.68	1063.84	466.58
39.773	0	0.12	0.16	0.02	0.17	0.03	0.13	0.08	0.69	0.99	99.66	0.33	0	94.56	1.53	6.01	0.99	0.89	0.7	0.06	0.48	0.02	0	0.69	0.25	0.04	0	0.07	0.28	1.82	0.04	0.01	0.45	0	0	0	3.56	-7.73	-6.18	70.94	84.98	962.45	435.87	1092.32	571.47	979.99	468.21	1064.96	466.79
39.806	0	0.12	0.17	0.02	0.16	0.03	0.13	0.08	0.62	0.9	99.66	0.33	0	91.73	1.18	5.04	0.9	0.89	0.63	0.04	0.41	0.01	0	0.62	0.19	0.04	0	0.07	0.25	1.85	0.04	0	0.38	0	0	0	8.69	-9.97	-7.23	71.15	78.97	958.23	434.47	1088.55	572.85	978.67	468.06	1057.57	464.82
39.839	0	0.12	0.17	0.02	0.16	0.03	0.13	0.08	0.6	0.78	99.67	0.33	0	82.7	1.05	5.17	0.78	1.1	0.77	0.04	0.5	0.01	0	0.6	0.16	0.04	0	0.06	0.28	1.97	0.04	0	0.42	0	0	0	6.52	-14.18	-5.81	71.24	82.21	959.33	435.19	1089.56	573.19	978.7	468.41	1060.84	465.17
39.873	0	0.12	0.17	0.02	0.17	0.03	0.13	0.08	0.53	0.7	99.66	0.33	0	89.67	0.9	5.29	0.7	1.29	0.98	0.03	0.39	0.01	0	0.53	0.15	0.04	0	0.07	0.29	2.31	0.03	0	0.34	0	0	0	8.74	-11.19	-6.6	72.32	82.56	958.79	435.49	1089.71	574.49	977.89	469.8	1060.34	465.57
39.906	0	0.12	0.17	0.02	0.17	0.03	0.13	0.08	0.45	0.61	99.66	0.33	0	83.06	0.86	5.05	0.61	1.54	1.28	0.03	0.43	0.02	0	0.45	0.12	0.03	0	0.11	0.33	2.43	0.03	0	0.35	0	0	0	5.89	-14.05	-5.67	71.26	83.07	958.29	435.35	1089.07	574.1	977.57	468.9	1060.54	464.86
39.939	0	0.12	0.17	0.02	0.16	0.03	0.13	0.08	0.5	0.62	99.66	0.33	0	86.51	0.81	4.64	0.62	1.4	1.74	0.02	0.48	0.04	0	0.5	0.13	0.03	0	0.16	0.35	2.37	0.03	0	0.37	0	0	0	6	-12.71	-5.33	71.44	82.91	958.65	435.49	1088.67	573.76	977.9	468.85	1060.7	464.56
39.973	0	0.12	0.17	0.02	0.16	0.03	0.13	0.08	0.5	0.55	99.66	0.33	0	85.55	0.74	4.22	0.55	1.35	1.78	0.02	0.52	0.05	0	0.5	0.13	0.02	0.01	0.23	0.45	2.58	0.03	0	0.44	0	0	0	5.16	-13.11	-4.66	71.38	83.29	959.15	435.76	1089.07	573.76	978.56	468.43	1061.78	465.15
40.006	0	0.12	0.17	0.02	0.15	0.03	0.13	0.08	0.52	0.46	99.66	0.33	0	85.53	0.63	3.69	0.46	0.9	1.83	0.02	0.45	0.04	0	0.52	0.14	0.02	0.01	0.28	0.44	2.37	0.03	0.01	0.5	0	0	0	7.56	-13.12	-3.98	71.38	80.66	960.23	435.33	1088.28	572.06	980.55	467.16	1061.19	465.08
40.039	0	0.12	0.17	0.02	0.16	0.03	0.13	0.08	0.56	0.35	99.67	0.33	0	77.27	0.59	4.83	0.35	0.92	1.74	0.02	0.35	0.03	0	0.56	0.19	0.01	0.01	0.27	0.46	2.31	0.03	0.01	0.55	0	0	0	11.14	-15.88	-2.6	71.95	81.42	962.73	435.33	1090.23	571.57	983.19	466.27	1064.6	467.14
40.073	0	0.12	0.16	0.02	0.16	0.03	0.12	0.08	0.59	0.29	99.68	0.33	0	76.76	0.68	5.76	0.25	0.96	1.63	0.02	0.29	0.03	0	0.59	0.22	0.01	0.01	0.13	0.53	2.39	0.02	0.01	0.67	0	0	0	14.49	-16.03	-2.58	72.93	80.36	968.6	434.69	1095.54	571.04	989.36	465.99	1069.71	466.92
40.106	0	0.12	0.16	0.02	0.16	0.03	0.12	0.08	0.62	0.25	99.67	0.33	0	85.67	0.67	6.03	0.25	0.78	1.23	0.02	0.19	0.02	0	0.62	0.28	0.01	0	0.09	0.55	2.12	0.03	0.01	0.66	0	0	0	10.79	-13.06	-1.49	72.01	81.81	971.04	435	1095.32	567.68	990.48	464.62	1072.27	466.39
40.14	0	0.11	0.15	0.02	0.17	0.03	0.12	0.08	0.65	0.23	99.67	0.33	0	76.3	0.77	6.9	0.21	0.65	0.79	0.02	0.23	0.03	0	0.65	0.26	0.01	0	0.03	0.59	1.94	0.02	0.01	0.75	0	0	0	9.97	-16.15	-3.62	72.37	79.95	980.31	433.3	1103.81	565.45	998.91	464.71	1078.82	462.27
40.173	0	0.11	0.15	0.02	0.17	0.03	0.12	0.09	0.67	0.23	99.66	0.33	0	92.2	0.91	7.34	0.19	0.54	0.72	0.02	0.23	0.03	0	0.67	0.29	0.01	0	0.03	0.6	2.11	0.02	0.01	0.8	0	0	0	9.63	-9.65	-2.92	73.4	84.2	981.55	432.79	1104.51	563.29	998.18	463.48	1082.37	462.78
40.206	0	0.11	0.15	0.02	0.17	0.03	0.12	0.09	0.69	0.21	99.66	0.33	0	88.35	1.17	7.79	0.18	0.53	0.6	0.02	0.21	0.02	0	0.69	0.33	0	0	0.04	0.53	2.07	0.03	0.01	0.79	0	0	0	10.28	-11.87	-1.49	73.56	80.14	985.91	433.28	1108.07	564.08	1005.16	462.7	1085.3	463.31
40.24	0	0.11	0.15	0.02	0.17	0.03	0.12	0.09	0.7	0.21	99.66	0.33	0	91.48	1.51	7.41	0.14	0.5	0.67	0.02	0.21	0.02	0	0.7	0.36	0	0	0.04	0.5	1.93	0.03	0.01	0.92	0	0	0	9.86	-10.13	-2.73	73.74	80.12	989.74	433.69	1112.17	564.01	1008.4	463.39	1088.51	464.06
40.273	0	0.11	0.15	0.02	0.17	0.03	0.13	0.09	0.71	0.15	99.66	0.33	0	83.96	1.67	6.9	0.14	0.51	0.6	0.02	0.15	0.01	0	0.71	0.38	0	0	0.07	0.49	1.93	0.03	0	0.87	0	0	0	7.54	-13.72	-3.09	72.69	80.98	991.68	434.66	1112.87	563.55	1008.96	464.86	1089.92	463.19
40.306	0	0.11	0.16	0.02	0.16	0.03	0.13	0.08	0.93	0.17	99.68	0.33	0	76.56	1.74	5.38	0.14	0.42	0.62	0.02	0.17	0.02	0	0.93	0.43	0	0	0.08	0.49	1.87	0.04	0.02	0.9	0	0	0	9.85	-16.08	-3.56	72.67	81.64	992.7	433.41	1113.72	561	1009.17	463.25	1090.81	464.06
40.34	0	0.11	0.16	0.02	0.16	0.03	0.13	0.08	1.16	0.22	99.68	0.33	0	79.95	1.7	4.67	0.15	0.38	0.63	0.02	0.22	0.02	0	1.16	0.5	0	0	0.07	0.42	1.94	0.04	0.01	0.89	0	0	0	9.04	-15.08	-4.09	72.63	80.32	993.34	432.58	1114.81	561.07	1010.43	462.92	1090.75	462.34
40.373	0	0.12	0.17	0.02	0.15	0.03	0.14	0.08	1.36	0.31	99.67	0.33	0	82.51	2.13	3.73	0.17	0.35	0.71	0.02	0.31	0.03	0	1.36	0.54	0	0	0.08	0.37	1.92	0.04	0.01	0.86	0	0	0	9.41	-14.24	-4.39	72.7	79.33	993.25	431.01	1116.73	562.17	1011.72	461.92	1091.04	460.9
40.406	0	0.12	0.17	0.02	0.15	0.03	0.15	0.08	1.67	0.49	99.67	0.33	0	91.64	2.35	3.47	0.18	0.41	0.95	0.02	0.49	0.05	0	1.67	0.75	0	0	0.1	0.31	1.67	0.04	0	0.79	0	0	0	6.17	-10.03	-5.24	72.32	78.71	993.58	430.53	1117.01	561.5	1011.95	461.74	1090.61	458.81
40.44	0	0.12	0.17	0.02	0.15	0.03	0.15	0.08	2	0.69	99.66	0.33	0	87.69	2.77	3.09	0.19	0.44	1.18	0.02	0.69	0.05	0	2	0.96	0	0	0.14	0.24	1.62	0.05	0.01	0.69	0	0	0	9.3	-12.19	-5.3	73.15	78.47	993.66	429.77	1117.47	561.12	1012.24	461.03	1090.7	459.58
40.473	0	0.12	0.17	0.02	0.15	0.03	0.16	0.08	2.1	0.86	99.65	0.33	0	85.21	2.79	2.53	0.22	0.38	1.28	0.03	0.86	0.05	0	2.1	0.85	0	0	0.2	0.24	1.68	0.05	0.02	0.61	0	0	0	7.8	-13.24	-6.84	72.24	80.74	992.64	428.37	1116.63	558.43	1009.05	460.64	1089.75	458.01
40.507	0	0.12	0.18	0.02	0.15	0.03	0.15	0.08	2.04	0.74	99.65	0.33	0	90.29	2.8	2.57	0.24	0.38	0.74	0.03	0.74	0.04	0	2.04	0.67	0	0	0.15	0.2	1.83	0.05	0.07	0.45	0	0	0	9.5	-10.85	-7.41	73.3	80.35	993.03	428.21	1115.48	555.9	1008.57	460.12	1088.92	458.75
40.54	0	0.12	0.18	0.02	0.16	0.03	0.16	0.08	2	0.66	99.65	0.33	0	96	3.42	2.57	0.32	0.39	0.65	0.04	0.66	0.05	0	2	0.6	0	0	0.13	0.21	2.16	0.05	0.07	0.36	0	0	0	14.16	-6.11	-6.51	75.18	80.6	988.96	428.99	1113.21	559.98	1005.95	461.22	1086.55	460.88
40.573	0	0.12	0.18	0.02	0.16	0.03	0.16	0.08	1.87	0.46	99.65	0.33	0	95.87	4.36	2.74	0.34	0.41	0.49	0.03	0.46	0.03	0	1.87	0.44	0	0	0.08	0.22	2.18	0.05	0.03	0.33	0	0	0	15.8	-6.28	-6.16	75.61	79.78	984.11	431.85	1107.86	563.41	1001.53	464.5	1081.29	462.94
40.607	0	0.12	0.18	0.02	0.16	0.03	0.17	0.08	1.89	0.46	99.64	0.33	0	93.58	4.47	2.42	0.42	0.4	0.34	0.03	0.46	0.03	0	1.89	0.38	0	0	0.04	0.2	2.53	0.04	0.04	0.25	0	0	0	14.8	-8.61	-6.11	74.7	77.71	978.12	429.55	1102.12	560.71	996.8	460.83	1074.5	462.08
40.64	0	0.12	0.18	0.02	0.16	0.03	0.16	0.08	1.96	0.69	99.64	0.33	0	93.78	3.52	2.39	0.44	0.36	0.35	0.03	0.69	0.05	0	1.96	0.32	0	0	0.03	0.23	2.44	0.04	0.07	0.22	0	0	0	12.22	-8.43	-7.5	73.78	78.21	974.78	428.34	1098.62	558.72	992.24	460.59	1070.44	459.32
40.673	0	0.12	0.18	0.02	0.15	0.03	0.16	0.08	2.17	0.7	99.63	0.33	0	95.72	3.26	1.86	0.49	0.27	0.38	0.03	0.7	0.04	0	2.17	0.25	0	0	0.02	0.23	2.61	0.04	0.08	0.19	0	0	0	11.66	-6.46	-6.47	74.21	80.05	970.09	427.97	1093.9	558.36	987.19	459.81	1067.23	459.03
40.707	0	0.12	0.18	0.02	0.15	0.03	0.16	0.08	2.6	0.62	99.63	0.33	0	95.94	2.6	1.97	0.59	0.23	0.41	0.02	0.62	0.05	0	2.73	0.21	0	0	0.03	0.24	3.01	0.03	0.02	0.16	0	0	0	7.9	-6.19	-5.48	72.95	80.83	966.51	428.47	1089.33	557.5	983.31	459.22	1064.14	458.7
40.74	0	0.12	0.18	0.02	0.15	0.03	0.17	0.08	2.63	0.54	99.64	0.33	0	93.16	2.63	2.26	0.54	0.28	0.44	0.02	0.33	0.06	0	3	0.24	0	0	0.07	0.22	3.11	0.03	0.02	0.16	0	0	0	12.18	-8.94	-5.89	74.64	84.43	967.63	429.69	1088.27	555.6	981.02	461.51	1065.44	460.44
40.774	0	0.12	0.18	0.02	0.16	0.03	0.18	0.08	2.96	0.62	99.63	0.33	0	93.32	2.96	2.21	0.62	0.32	0.52	0.01	0.1	0.07	0	4.23	0.33	0	0	0.33	0.19	3.06	0.03	0.03	0.15	0	0	0	14.18	-8.82	-5.15	75.23	86.14	967.65	429.5	1087.49	554.41	980.2	460.95	1066.34	461.13
40.807	0	0.12	0.18	0.02	0.16	0.03	0.18	0.08	2.97	0.66	99.63	0.33	0	92.17	2.97	2.34	0.66	0.36	0.59	0.01	0.12	0.09	0	4.47	0.42	0.01	0	0.4	0.19	3.32	0.03	0.03	0.15	0	0	0	12.5	-9.67	-6.83	74.93	84.54	968.36	429.94	1087.2	553.07	980.15	462.16	1064.67	460.34
40.84	0	0.12	0.18	0.02	0.16	0.03	0.19	0.08	3	0.67	99.62	0.33	0	93.3	3	2.44	0.67	0.49	0.56	0.01	0.13	0.11	0	4.85	0.54	0	0.01	0.49	0.21	3.5	0.03	0.01	0.15	0	0	0	12.99	-8.83	-7.1	75.25	84.46	968.55	429.48	1087.91	553.28	980.49	462.08	1064.92	459.88
40.874	0	0.12	0.18	0.02	0.16	0.03	0.2	0.08	3.37	0.76	99.6	0.33	0	95.46	3.37	2.35	0.76	0.58	0.74	0.01	0.16	0.12	0	5.58	0.85	0.01	0.01	0.87	0.22	3.97	0.03	0	0.14	0	0	0	13.14	-6.77	-6.06	75.51	83.58	967.69	428.88	1087.38	554.12	981.02	460.8	1064.59	459.19
40.907	0	0.12	0.18	0.02	0.16	0.03	0.22	0.09	4.25	0.77	99.56	0.33	0	96.89	4.25	2.13	0.77	0.67	0.76	0.01	0.16	0.08	0	6.17	1.25	0.01	0.03	1.59	0.19	4.34	0.04	0	0.14	0	0	0	13.5	-4.8	-4.69	75.71	87.31	967.32	428.2	1086.56	552.65	979.32	459.57	1066.63	459.17
40.94	0	0.13	0.19	0.02	0.17	0.03	0.24	0.09	4.59	0.84	99.53	0.33	0	96.85	4.59	1.91	0.84	0.72	0.78	0.01	0.17	0.06	0	7.01	2.07	0.01	0.05	2.31	0.16	4.29	0.04	0.01	0.15	0	0	0	12.36	-4.87	-5.24	75.53	85.6	967.95	428.08	1087.89	553.88	980.88	460.06	1066.45	457.84
40.974	0	0.13	0.19	0.02	0.16	0.03	0.24	0.09	4.9	0.64	99.52	0.33	0	91.38	4.9	1.59	0.64	0.68	0.75	0.01	0.13	0.03	0.01	6.96	2.45	0.01	0.06	2.94	0.16	4.36	0.04	0.01	0.15	0.03	0	0	12.41	-10.2	-5.99	74.96	81.54	969.32	427.99	1088.85	553.92	983.69	460.01	1065.18	457.16
41.007	0	0.12	0.19	0.02	0.16	0.03	0.24	0.09	4.56	0.6	99.51	0.33	0	93.24	4.56	1.28	0.6	0.47	0.7	0.01	0.11	0.03	0	7.31	2.58	0.01	0.04	1.2	0.16	4.39	0.05	0.02	0.15	0.02	0	0	10.99	-8.88	-4.24	74.38	85.71	971.44	426.65	1094.01	555	986.2	457.47	1071.91	458.35
41.04	0	0.12	0.19	0.02	0.16	0.03	0.26	0.09	4.21	0.62	99.49	0.33	0	87.94	4.21	1.18	0.62	0.35	0.67	0.01	0.13	0.05	0	8.52	2.72	0	0.02	0.43	0.17	4.77	0.05	0.02	0.16	0	0	0	10.46	-12.06	-3.33	73.67	82.34	975.19	427.81	1097.21	555.62	992.08	456.66	1074.32	460.71
41.074	0	0.12	0.19	0.02	0.15	0.03	0.28	0.09	3.93	0.53	99.45	0.33	0	88.78	3.93	1.17	0.53	0.25	0.7	0.02	0.12	0.04	0	10.35	2.44	0	0.02	0.17	0.17	5.26	0.05	0.02	0.18	0	0	0	8.61	-11.66	-2.91	73.33	80.66	979.74	428.91	1102.48	558.02	998.16	457.42	1078.73	461.21
41.107	0	0.12	0.19	0.02	0.15	0.03	0.25	0.09	3.74	0.48	99.5	0.33	0	80.62	3.74	1.22	0.48	0.17	0.7	0.03	0.13	0.05	0	8.87	2.24	0	0.01	0.1	0.19	5.69	0.05	0.02	0.18	0	0	0	12.58	-14.87	-2.62	73.95	82.61	985.21	427.32	1108.26	558.2	1002.83	457.7	1085.43	458.68
41.141	0	0.12	0.18	0.02	0.16	0.03	0.25	0.09	3.92	0.4	99.5	0.33	0	83.67	3.92	1.97	0.4	0.13	0.61	0.03	0.16	0.04	0	9.23	1.58	0	0.01	0.06	0.18	6.18	0.07	0	0.25	0	0	0	12.67	-13.83	-2.48	74.58	81.95	989.15	427.52	1112.64	559.29	1007.45	458	1089.4	458.71
41.174	0	0.12	0.18	0.02	0.16	0.03	0.25	0.09	3.96	0.39	99.5	0.33	0	91.2	3.96	2.25	0.39	0.1	0.76	0.04	0.17	0.04	0	9.3	1.43	0	0	0.05	0.18	6.27	0.08	0.01	0.28	0	0	0	12.71	-10.31	0.11	74.8	82.6	994.14	426.37	1115.36	556.14	1012.73	454.9	1095.28	457.83
41.207	0	0.12	0.18	0.02	0.16	0.03	0.24	0.09	4.1	0.41	99.53	0.33	0	83.47	4.1	2.38	0.41	0.08	0.67	0.04	0.16	0.04	0	8.46	0.93	0	0	0.04	0.2	5.94	0.08	0.03	0.28	0	0	0	10.56	-13.9	-1	73.23	79.81	999.11	426.06	1121.32	555.92	1018.9	454.01	1098.59	458.3
41.241	0	0.12	0.18	0.02	0.16	0.03	0.24	0.09	4.51	0.47	99.52	0.33	0	86.79	4.51	2.81	0.47	0.07	0.82	0.06	0.17	0.05	0	8.43	0.84	0	0	0.04	0.24	5.37	0.09	0.04	0.31	0	0	0	12.81	-12.59	-1.93	74.43	80.9	1003.88	426.75	1127.63	558.78	1023.26	456.38	1104.12	458.83
41.274	0	0.11	0.18	0.02	0.16	0.03	0.22	0.09	4.46	0.42	99.56	0.33	0	85.4	4.46	3.15	0.42	0.08	0.97	0.05	0.16	0.03	0	7.14	0.66	0	0	0.06	0.24	4.72	0.1	0.02	0.35	0	0	0	12	-13.17	-4.58	73.95	79.76	1006.06	425.32	1129.68	556.21	1024.27	456.1	1104.02	456.81
41.307	0	0.11	0.17	0.02	0.17	0.03	0.2	0.1	4.4	0.43	99.61	0.33	0	90.51	4.4	3.88	0.43	0.08	0.9	0.04	0.17	0.02	0	5.3	0.49	0	0	0.08	0.28	4.78	0.11	0.01	0.37	0	0	0	8.71	-10.73	-4.25	73.43	82.53	1007.51	423.49	1132.7	555.99	1025.26	454.75	1107.79	453.93
41.341	0	0.11	0.17	0.02	0.16	0.03	0.18	0.09	3.79	0.43	99.64	0.33	0	87.86	3.79	3.31	0.43	0.09	1.15	0.05	0.24	0.03	0	4.02	0.48	0	0	0.11	0.25	4.11	0.15	0.01	0.44	0	0	0	12.8	-12.11	-4.83	74.46	81.33	1008.77	421.47	1135.8	556.33	1027.68	453.45	1109.01	453.61
41.374	0	0.12	0.17	0.02	0.16	0.03	0.18	0.09	3.6	0.44	99.64	0.33	0	88.12	3.6	3.28	0.44	0.11	1.31	0.05	0.35	0.04	0	3.99	0.58	0	0.01	0.18	0.25	3.77	0.17	0.01	0.47	0	0	0	13.68	-11.98	-5.93	74.81	77.97	1009.85	420.79	1135.87	556	1029.46	454.08	1107.36	450.59
41.407	0	0.12	0.18	0.02	0.15	0.03	0.17	0.08	3.15	0.66	99.65	0.33	0	89.35	3.15	2.39	0.44	0.1	1.55	0.07	0.66	0.09	0	3.41	0.7	0	0.01	0.26	0.26	3.35	0.18	0.01	0.51	0	0	0	16.47	-11.36	-7.6	75.27	79.51	1009.87	418.89	1138.88	555.82	1029.04	453.05	1108.53	451.78
41.441	0	0.12	0.18	0.02	0.15	0.03	0.16	0.08	2.32	0.76	99.65	0.33	0	90.96	3.63	2.52	0.38	0.12	1.5	0.06	0.76	0.12	0	2.32	0.57	0	0.01	0.27	0.35	3.12	0.17	0.04	0.52	0.02	0	0	13.86	-10.46	-8.91	74.42	79.85	1010.21	418.28	1139.22	553.67	1028.36	452.43	1108.21	451.18
41.474	0	0.12	0.18	0.02	0.15	0.03	0.16	0.08	2.45	0.83	99.64	0.33	0	87.38	3.24	2.64	0.42	0.15	1.49	0.07	0.83	0.15	0	2.45	0.68	0	0.02	0.47	0.35	3.11	0.18	0.03	0.54	0.16	0	0	15.99	-12.32	-9.15	74.31	79.67	1008.24	417.74	1140.04	556.88	1027.68	453	1107.34	451.4
41.508	0	0.12	0.18	0.02	0.15	0.03	0.16	0.08	2.1	0.75	99.64	0.33	0	94.3	3.37	2.65	0.57	0.18	1.37	0.08	0.75	0.11	0	2.1	0.66	0	0.02	0.29	0.38	2.99	0.2	0.07	0.6	0.2	0	0	19.55	-7.97	-8.82	75.86	78.96	1008.29	419.47	1139.03	558.39	1027.95	454.73	1106.9	453.5
41.541	0	0.12	0.18	0.02	0.16	0.03	0.16	0.08	1.9	0.82	99.65	0.33	0	93.2	3.88	3.08	0.66	0.21	1.42	0.11	0.82	0.12	0	1.9	0.75	0	0.03	0.3	0.38	2.74	0.22	0.13	0.66	0.21	0	0	15.77	-8.91	-9.64	74.95	79.7	1006.75	419.85	1138.44	558.69	1025.92	455.3	1105.6	453.24
41.574	0	0.12	0.18	0.02	0.16	0.03	0.16	0.08	1.95	0.86	99.65	0.33	0	90.88	3.45	2.99	0.68	0.2	1.34	0.14	0.86	0.12	0	1.95	0.73	0	0.03	0.25	0.43	2.62	0.22	0.05	0.67	0.15	0	0	18.33	-10.5	-8.79	75.2	77.6	1000.42	420.83	1133.95	563.08	1022.21	456.08	1099.8	455.41
41.608	0	0.11	0.17	0.02	0.16	0.03	0.16	0.08	1.96	1.12	99.66	0.33	0	82.82	3.73	3.61	0.9	0.22	1.36	0.14	1.12	0.15	0	1.96	0.66	0.01	0.03	0.18	0.43	1.97	0.27	0.12	0.81	0	0	0	14.22	-14.14	-9.79	73.48	77.65	996.2	423.05	1131.24	566.05	1017.98	458.74	1095.6	456.78
41.641	0	0.12	0.17	0.02	0.16	0.03	0.16	0.08	1.93	1.05	99.66	0.33	0	95.4	3.81	3.18	0.98	0.21	1.41	0.19	1.05	0.18	0	1.93	0.51	0.01	0.02	0.14	0.49	2.25	0.25	0.04	0.84	0	0	0	15.87	-6.84	-6.79	75.24	79.73	989.94	424.16	1125.21	568.19	1012.74	458.1	1092.46	459.55
41.674	0	0.12	0.17	0.02	0.16	0.03	0.17	0.08	2.36	1.06	99.66	0.33	0	92.25	3.71	2.79	1.06	0.23	1.68	0.21	0.99	0.19	0	2.36	0.58	0.01	0.02	0.15	0.41	2.53	0.26	0.04	0.91	0	0	0	14.21	-9.62	-6.61	74.92	79.79	985.48	424.62	1120.38	568.21	1008.11	458.43	1087.89	459.21
41.708	0	0.12	0.17	0.02	0.15	0.03	0.16	0.08	2.51	1.36	99.66	0.33	0	93.21	2.97	2.88	1.14	0.21	2.18	0.29	1.36	0.32	0	2.51	0.55	0.01	0.02	0.17	0.45	2.64	0.29	0.08	1.12	0	0	0	17.54	-8.9	-8.2	75.4	79.89	983.03	423.29	1117.6	566.48	1004.44	458.62	1084.33	458.04
41.741	0	0.12	0.17	0.02	0.16	0.03	0.16	0.08	2.6	1.4	99.67	0.33	0	91.57	2.89	3.47	1.16	0.2	2.08	0.29	1.4	0.39	0	2.6	0.53	0.01	0.02	0.18	0.45	2.5	0.27	0.09	1.1	0	0	0	17.69	-10.07	-10.12	75.23	77.49	980.07	423.9	1112.63	565.27	1000.69	460.53	1078.06	456.38
41.775	0	0.12	0.17	0.03	0.16	0.03	0.16	0.08	2.59	1.65	99.66	0.33	0	94.13	3.15	3.63	1.53	0.2	1.34	0.24	1.65	0.4	0	2.59	0.58	0.02	0.02	0.27	0.41	2.6	0.26	0.05	1.02	0	0	0	15.43	-8.12	-10.04	74.85	81.28	978.76	424.94	1111.39	564.13	997.24	460.88	1078.49	458.72
41.808	0	0.12	0.17	0.02	0.16	0.03	0.17	0.08	2.89	1.71	99.66	0.33	0	93.94	2.89	3.61	1.71	0.21	1.37	0.2	1.3	0.33	0	2.95	0.57	0.02	0.02	0.26	0.37	2.5	0.24	0.09	0.97	0	0	0	15.82	-8.29	-9.26	74.98	81.04	977.45	426.3	1109.29	565.25	996.18	461.84	1077.19	459.75
41.841	0	0.12	0.17	0.02	0.16	0.03	0.18	0.08	3.19	1.87	99.65	0.33	0	93.79	3.41	3.61	1.87	0.24	1.29	0.22	1.12	0.23	0	3.19	0.79	0.02	0.02	0.43	0.31	2.36	0.25	0.12	0.92	0	0	0	11.83	-8.43	-9.05	73.77	82.51	976.41	426.66	1108.71	565.4	994.65	461.89	1077.13	459.33
41.875	0	0.12	0.18	0.02	0.16	0.03	0.18	0.08	3.13	2.19	99.64	0.33	0	94.25	3.52	3.22	2.19	0.24	1.42	0.23	0.93	0.16	0	3.13	0.88	0.03	0.02	0.42	0.32	2.58	0.2	0.13	0.81	0	0	0	12.18	-8.02	-6.69	73.65	81.65	973.73	425.79	1106.12	566.25	994.04	459.72	1075.68	458.47
41.908	0	0.12	0.17	0.02	0.17	0.03	0.18	0.09	3.19	2.25	99.64	0.33	0	93.02	3.57	3.8	2.25	0.27	1.92	0.21	1.12	0.21	0	3.19	0.89	0.02	0.02	0.3	0.33	2.85	0.17	0.05	0.81	0	0	0	11.36	-9.05	-6.37	73.6	83.36	973.54	425.32	1105.97	565.39	993.1	459.14	1076.45	458.11
41.941	0	0.12	0.17	0.02	0.18	0.03	0.18	0.09	3.08	2.22	99.64	0.33	0	92.65	4.07	4.83	2.22	0.27	2.38	0.21	1.27	0.24	0	3.08	0.71	0.02	0.01	0.3	0.32	3.04	0.16	0.05	0.83	0	0	0	11.71	-9.33	-6.48	73.74	82.82	973.7	425.16	1106.09	565.42	993.47	459.14	1076.27	457.78
41.975	0	0.12	0.17	0.02	0.18	0.03	0.18	0.09	2.83	2.4	99.64	0.33	0	91.16	4.09	4.93	2.4	0.26	3	0.22	1.5	0.34	0	2.83	0.71	0.02	0.01	0.19	0.37	3.2	0.13	0.05	0.9	0	0	0	11.94	-10.33	-7.47	73.62	83.22	973.58	424.54	1107.58	566.03	993.25	459.35	1076.45	457.7
42.008	0	0.12	0.17	0.03	0.18	0.03	0.18	0.09	2.67	2.51	99.64	0.33	0	94.43	4.21	5.12	2.51	0.27	3.77	0.28	1.79	0.39	0	2.67	0.69	0.02	0.01	0.22	0.37	3.04	0.12	0.04	0.94	0	0	0	11.39	-7.85	-7.3	73.59	82.84	973.92	424.62	1107.79	566.29	993.92	459.29	1076.73	457.28
42.041	0	0.12	0.17	0.03	0.17	0.03	0.17	0.09	2.74	2.33	99.65	0.33	0	94.82	3.22	4.7	2.33	0.26	3.96	0.33	1.65	0.33	0	2.74	0.72	0.02	0.01	0.28	0.43	2.94	0.11	0.04	1	0	0	0	12.8	-7.46	-6.4	73.97	81.14	975.07	424.74	1108.11	566.04	996.19	458.35	1077.33	458.18
42.075	0	0.12	0.17	0.03	0.16	0.03	0.18	0.08	2.64	2.42	99.65	0.33	0	89.74	3.21	3.3	2.42	0.21	3.54	0.41	1.59	0.29	0	2.64	0.81	0.01	0	0.24	0.36	3	0.11	0.04	1.04	0	0	0	16.57	-11.16	-7.29	74.65	81.29	979.39	426.31	1109.4	563.11	998.25	459.66	1079.53	461.36
42.108	0	0.12	0.17	0.02	0.16	0.03	0.17	0.08	2.55	2.26	99.65	0.33	0	87.92	3.16	3.09	2.26	0.21	2.61	0.4	1	0.14	0	2.55	0.69	0.01	0	0.2	0.34	3	0.1	0.04	1.01	0	0	0	11.72	-12.08	-5.26	73.47	81.51	984.23	430	1111.29	564.51	1002.78	462.09	1084.29	461.89
42.142	0	0.12	0.17	0.02	0.17	0.03	0.17	0.08	2.71	1.98	99.65	0.33	0	89.95	3.42	3.7	1.98	0.18	1.82	0.33	0.41	0.07	0	2.71	0.72	0.01	0	0.06	0.26	2.89	0.1	0.02	0.95	0	0	0	14.57	-11.04	-2.69	74.25	81.71	987.21	430.6	1112.64	563.78	1006.57	460.56	1088.19	464.49
42.175	0	0.12	0.17	0.02	0.17	0.03	0.17	0.09	2.27	1.96	99.65	0.33	0	83.25	3.88	3.59	1.96	0.14	1.88	0.32	0.46	0.08	0	2.27	0.76	0.01	0	0.04	0.28	2.81	0.1	0.03	0.93	0	0	0	15.99	-13.98	-3.61	74.62	79.89	993.27	430.23	1119.23	564.4	1013.2	461.06	1093.04	463.93
42.208	0	0.12	0.17	0.02	0.17	0.03	0.17	0.09	2.18	1.76	99.65	0.33	0	87.31	3.85	3.45	1.76	0.11	1.93	0.26	0.41	0.07	0	2.18	0.8	0.01	0	0.03	0.31	2.93	0.1	0.01	0.96	0	0	0	11.82	-12.36	-0.7	74.26	81.57	997.86	431.41	1122.03	563.93	1017.92	460.23	1099.41	463.89
42.242	0	0.12	0.17	0.02	0.17	0.03	0.17	0.09	2.03	1.72	99.65	0.33	0	79.48	4.19	3.35	1.72	0.1	2.52	0.23	0.51	0.09	0	2.03	0.79	0	0	0.02	0.29	3.01	0.08	0.02	0.95	0	0	0	14.28	-15.23	-2.09	74.39	77.76	1001.69	431.11	1126.17	564.18	1022.96	460.45	1100.63	464.2
42.275	0	0.11	0.17	0.02	0.17	0.03	0.18	0.09	2.21	1.5	99.64	0.33	0	87.49	5.25	3.62	1.5	0.1	2.62	0.17	0.5	0.07	0	2.21	0.87	0	0	0.03	0.3	3.18	0.1	0.03	1.01	0	0	0	13.47	-12.28	-2.87	74.44	79.18	1004.1	431.01	1128.31	563.47	1024.03	460.97	1103.17	463.37
42.308	0	0.11	0.17	0.02	0.18	0.03	0.18	0.1	2.27	1.24	99.64	0.33	0	88.65	5.72	4.09	1.24	0.09	2.32	0.13	0.38	0.05	0	2.27	0.86	0	0	0.06	0.29	3.34	0.1	0.02	1.11	0	0	0	12.21	-11.72	-3.07	74.53	80.59	1007.41	430.52	1131.2	561.76	1026.27	460.25	1106.81	462.95
42.342	0	0.11	0.16	0.02	0.18	0.03	0.16	0.1	1.89	0.9	99.64	0.33	0	91.41	4.99	5.56	0.9	0.1	2.1	0.09	0.3	0.03	0	1.89	0.72	0	0	0.1	0.36	3.92	0.1	0.01	1.29	0	0	0	9.13	-10.17	-3.26	73.86	81.49	1008.7	429.01	1132.37	560.73	1026.91	459.74	1108.4	458.67
42.375	0	0.11	0.15	0.02	0.18	0.03	0.16	0.1	1.72	0.79	99.65	0.33	0	90.11	4.57	5.95	0.79	0.1	1.89	0.08	0.28	0.02	0	1.72	0.65	0	0	0.16	0.35	3.93	0.11	0	1.37	0	0	0	6.75	-10.95	-4.01	72.86	78.85	1009.04	427.31	1132.45	558.87	1028.06	458.05	1106.87	455.73
42.408	0	0.11	0.16	0.02	0.17	0.03	0.16	0.1	1.75	0.74	99.66	0.33	0	93.74	4.17	4.99	0.74	0.11	1.69	0.08	0.47	0.03	0	1.75	0.62	0	0	0.13	0.37	3.96	0.12	0.01	1.43	0	0	0	12.41	-8.47	-4.87	74.65	79.64	1009.63	425.72	1134	558.25	1028.2	457.45	1107.84	456.21
42.442	0	0.11	0.16	0.02	0.16	0.03	0.15	0.09	1.67	0.7	99.68	0.33	0	88.55	3.74	3.89	0.69	0.12	1.91	0.08	0.7	0.04	0	1.67	0.71	0	0.01	0.12	0.33	3.57	0.14	0.02	1.4	0	0	0	14.7	-11.77	-6.22	74.79	78.34	1010.18	424.85	1134.89	557.53	1028.72	457.37	1107.04	456.06
42.475	0	0.11	0.16	0.02	0.16	0.03	0.15	0.09	1.57	1	99.68	0.33	0	89.31	3.64	4.2	0.68	0.16	1.9	0.07	1	0.06	0	1.57	0.72	0	0.01	0.15	0.28	3.47	0.15	0.04	1.3	0	0	0	14.49	-11.39	-7.85	74.52	79.81	1010.9	423.92	1137.68	557.56	1028.62	457.51	1108.42	456.06
42.509	0	0.11	0.16	0.02	0.16	0.03	0.15	0.09	1.72	1.1	99.68	0.33	0	88.42	3.74	4.21	0.59	0.18	1.68	0.06	1.1	0.16	0	1.72	0.81	0	0.01	0.34	0.25	3.44	0.17	0.06	1.15	0.01	0	0	10.47	-11.83	-9.5	72.69	75.64	1009.64	424.58	1135.38	557.09	1028.24	458.15	1103.8	454.53
42.542	0	0.11	0.16	0.02	0.16	0.03	0.15	0.09	1.88	1.45	99.67	0.33	0	90.06	3.32	4.74	0.6	0.24	1.65	0.06	1.45	0.19	0	1.88	0.87	0	0.01	0.35	0.2	3.38	0.17	0.05	0.99	0.1	0	0	16.31	-10.98	-10.17	74.9	76.74	1007.96	426.08	1135.11	560.17	1026.22	460.93	1102.91	458.07
42.575	0	0.11	0.16	0.03	0.16	0.03	0.15	0.09	2.14	1.8	99.67	0.33	0	88.66	3	5.31	0.65	0.29	1.32	0.07	1.8	0.25	0	2.14	0.95	0	0.01	0.43	0.19	3.21	0.17	0.04	0.85	0.06	0	0	12.79	-11.72	-9.1	73.74	75.71	1005.06	427.78	1130.68	560.18	1023.78	460.97	1099.47	458.98
42.609	0	0.11	0.16	0.03	0.16	0.03	0.15	0.09	1.92	1.82	99.67	0.33	0	92.9	2.97	5.52	0.6	0.29	1.43	0.1	1.82	0.38	0	1.92	0.97	0	0	0.27	0.22	3.4	0.18	0.07	0.91	0	0	0	17.65	-9.15	-6.65	75.28	76.82	996.23	430.52	1126.22	569.31	1018.06	463.54	1094.87	464.72
42.642	0	0.11	0.16	0.03	0.17	0.03	0.14	0.09	1.85	1.85	99.67	0.33	0	89.84	2.8	6.02	0.65	0.3	1.21	0.1	1.94	0.27	0	1.85	1.09	0	0	0.14	0.2	3.45	0.16	0.05	0.82	0	0	0	13.96	-11.1	-8.19	73.99	77.33	993.61	430.33	1122.25	566.53	1013.48	463.89	1090.8	462.66
42.675	0	0.11	0.16	0.03	0.17	0.03	0.15	0.1	1.92	1.59	99.65	0.33	0	93	3.02	6.86	0.66	0.3	1.01	0.1	1.59	0.2	0	1.92	1.17	0.01	0	0.1	0.19	3.38	0.15	0.03	0.75	0	0	0	12.37	-9.07	-8.27	74.2	79.74	991.02	429.39	1119.82	564.83	1009.58	462.99	1089.31	461.77
42.709	0	0.11	0.15	0.03	0.18	0.03	0.14	0.1	2.19	1.33	99.64	0.33	0	94.01	2.76	8.2	0.72	0.28	1.27	0.12	1.33	0.17	0	2.19	1.06	0	0	0.06	0.16	3.23	0.14	0.03	0.73	0	0	0	16.52	-8.24	-7.14	75.34	78.32	983.98	428.86	1113.93	566.64	1004.66	461.86	1082.97	463.28
42.742	0	0.11	0.16	0.03	0.18	0.03	0.15	0.1	2.29	1.53	99.65	0.33	0	91.81	2.74	7.32	0.78	0.25	1.03	0.13	1.53	0.13	0	2.29	1.04	0	0	0.07	0.16	3.21	0.14	0.03	0.67	0	0	0	14.8	-9.91	-8.8	74.29	77.32	980.79	426.02	1110.53	563.16	1000.86	459.94	1078.18	459.1
42.776	0	0.11	0.16	0.03	0.18	0.03	0.14	0.1	2.03	1.24	99.64	0.33	0	94.63	2.58	7.95	0.86	0.28	1.22	0.11	1.24	0.13	0	2.03	0.96	0.01	0	0.08	0.13	2.87	0.15	0.02	0.54	0	0	0	12.9	-7.66	-7.28	73.73	80.85	977.09	425.76	1107.42	563.83	996.46	459.71	1077.29	457.95
42.809	0	0.11	0.16	0.03	0.18	0.03	0.14	0.1	2.1	1.27	99.64	0.33	0	88.77	2.58	7.73	0.92	0.26	1.19	0.11	1.27	0.14	0	2.1	0.86	0.01	0	0.13	0.14	2.91	0.14	0.05	0.46	0	0	0	14.02	-11.66	-10.44	74.03	78.4	979.33	426.57	1108.54	562.21	997.45	461.91	1075.78	458.63
42.842	0	0.11	0.16	0.02	0.18	0.03	0.15	0.1	2.25	1.28	99.63	0.33	0	91.19	2.89	8.25	0.9	0.25	0.97	0.09	1.28	0.12	0	2.25	0.75	0.01	0	0.2	0.14	2.9	0.14	0.03	0.45	0	0	0	10.9	-10.31	-9.21	73.15	81.74	977.64	425.43	1108.64	562.33	995.52	460.15	1077.23	457.95
42.876	0	0.11	0.15	0.02	0.19	0.03	0.15	0.1	2.79	1.24	99.61	0.33	0	93.59	2.79	9.19	1.24	0.31	0.98	0.07	1.14	0.1	0	2.79	0.87	0.01	0	0.28	0.12	2.48	0.13	0.03	0.34	0	0	0	10.86	-8.6	-9.36	73.38	82.65	976.56	424.39	1108.45	562.28	994.32	459.63	1076.91	456.79
42.909	0	0.11	0.15	0.03	0.2	0.03	0.15	0.11	2.81	1.34	99.6	0.33	0	95.07	2.81	10.53	1.25	0.35	1.06	0.07	1.34	0.13	0	2.92	0.84	0.01	0	0.37	0.12	2.45	0.13	0.01	0.31	0	0	0	10.39	-7.2	-8.96	73.24	82.35	975.15	423.64	1107.29	562.38	993.52	458.8	1075.8	455.47
42.942	0	0.11	0.14	0.03	0.21	0.03	0.14	0.11	2.51	1.35	99.58	0.33	0	94.3	2.51	11.75	1.25	0.43	1.09	0.06	1.35	0.12	0	2.94	0.83	0.01	0	0.42	0.12	2.36	0.14	0.01	0.31	0	0	0	10.6	-7.97	-9.26	73.22	83.34	974.56	423.27	1107.39	562.61	992.49	459.1	1075.73	455.09
42.976	0	0.1	0.14	0.03	0.23	0.03	0.14	0.13	2.7	1.36	99.54	0.33	0	96.46	2.7	14.14	1.33	0.56	1.18	0.05	1.36	0.13	0	3.36	0.91	0.01	0.01	0.54	0.16	2.37	0.11	0.02	0.28	0.05	0	0	10.88	-5.47	-8.16	73.55	83.67	973.4	423.61	1106.84	564.29	992.23	458.91	1075.83	455.65
43.009	0	0.1	0.14	0.03	0.23	0.03	0.14	0.12	2.4	1.36	99.55	0.33	0	96.56	2.4	14.06	1.36	0.51	1.45	0.06	1.29	0.15	0	3.29	1.04	0.01	0.01	0.79	0.16	2.3	0.12	0.04	0.31	0.1	0	0	9.62	-5.33	-7.34	73.47	84.51	973.54	424.88	1106.08	564.57	991.98	459.53	1076.43	456.55
43.042	0	0.11	0.15	0.03	0.21	0.03	0.15	0.11	2.6	1.31	99.58	0.33	0	94.3	2.6	11.45	1.31	0.45	1.38	0.06	0.96	0.11	0	3.21	1.22	0.01	0.01	0.72	0.14	2.33	0.12	0.05	0.3	0.1	0	0	14.12	-7.97	-6.24	75.11	81.71	977.03	426.74	1104.88	562.52	995.34	460.21	1077.03	458.44
43.076	0	0.11	0.16	0.02	0.18	0.03	0.15	0.09	2.16	1.02	99.64	0.33	0	95.44	2.16	7.77	1.02	0.37	1.13	0.06	0.53	0.07	0	2.65	1.32	0.01	0.01	0.48	0.15	2.38	0.13	0.04	0.36	0.02	0	0	13.59	-6.8	-5.81	75.12	82.32	979.56	428.45	1105.04	561.32	996.65	461.2	1078.96	459.74
43.109	0	0.12	0.16	0.02	0.17	0.03	0.15	0.09	2.13	0.85	99.66	0.33	0	90.3	2.13	6.29	0.85	0.34	0.89	0.06	0.31	0.03	0	2.43	1.27	0.01	0	0.27	0.16	2.65	0.13	0.02	0.37	0	0	0	10.94	-10.84	-2.94	73.47	83.4	981.68	430.55	1107.42	564.03	1000.09	461.23	1083.49	462.36
43.143	0	0.12	0.17	0.02	0.17	0.03	0.15	0.09	2.1	0.73	99.66	0.33	0	78.25	2.1	5.7	0.73	0.29	0.69	0.06	0.17	0.01	0	2.22	0.84	0.01	0	0.05	0.17	2.76	0.16	0.02	0.38	0	0	0	7.75	-15.6	-1.53	71.6	83.24	984.51	430.73	1112.61	566.79	1005.04	460.39	1088.24	463
43.176	0	0.12	0.17	0.02	0.16	0.03	0.14	0.08	1.62	0.66	99.66	0.33	0	67.43	2.01	4.83	0.66	0.23	0.69	0.05	0.21	0.01	0	1.62	0.6	0.01	0	0.04	0.21	2.74	0.15	0.03	0.41	0	0	0	11.93	-18.36	-4.14	72.47	81.16	991.65	430.22	1120.95	568.32	1012.08	462.67	1093.23	462.07
43.209	0	0.12	0.17	0.02	0.16	0.03	0.14	0.08	1.27	0.58	99.66	0.33	0	86.98	1.8	4.67	0.58	0.2	0.96	0.05	0.31	0.02	0	1.27	0.41	0.01	0	0.02	0.25	2.54	0.14	0.01	0.49	0	0	0	10.64	-12.5	-0.67	73.07	82.23	993.22	429.43	1122.4	568.65	1015.42	460.15	1097.64	460.95
43.243	0	0.12	0.17	0.02	0.15	0.03	0.14	0.08	0.89	0.44	99.66	0.33	0	85.24	1.63	4.31	0.44	0.16	1.32	0.06	0.36	0.02	0	0.89	0.31	0.01	0	0.02	0.27	2.26	0.13	0.01	0.57	0	0	0	13.7	-13.23	-2.25	74.02	81.09	999.73	428.22	1127.78	566.19	1020.93	459.86	1102.02	459.93
43.276	0	0.12	0.17	0.02	0.15	0.03	0.14	0.08	0.83	0.45	99.67	0.33	0	75.47	1.74	4.34	0.42	0.17	1.87	0.05	0.45	0.03	0	0.83	0.25	0.01	0	0.03	0.31	2.49	0.13	0.01	0.68	0	0	0	9.01	-16.38	-1.14	71.96	80.17	1002.04	428.93	1129.64	565.07	1024.19	458.1	1104.29	461.43
43.309	0	0.12	0.16	0.02	0.15	0.03	0.13	0.08	0.71	0.43	99.67	0.33	0	82.99	1.47	4.44	0.39	0.18	2.16	0.05	0.43	0.04	0	0.71	0.17	0.01	0	0.03	0.32	2.54	0.12	0.01	0.73	0	0	0	8.54	-14.07	-2.83	72.11	79.92	1005.82	428.94	1134.15	565.12	1027.42	458.72	1107.28	461.68
43.343	0	0.11	0.16	0.02	0.16	0.03	0.13	0.08	0.49	0.46	99.68	0.33	0	74.92	1.3	5.18	0.37	0.18	2.14	0.06	0.46	0.05	0	0.49	0.13	0.01	0	0.04	0.38	2.68	0.12	0.07	0.93	0	0	0	10.84	-16.53	-3.76	72.23	79.83	1006.99	428.24	1136.57	566.49	1028.57	459.73	1108.4	460.57
43.376	0	0.11	0.16	0.02	0.15	0.03	0.13	0.08	0.47	0.47	99.68	0.33	0	83.89	1.17	4.85	0.36	0.15	2.07	0.06	0.58	0.06	0	0.47	0.11	0	0	0.05	0.39	2.86	0.11	0.03	0.98	0	0	0	10.88	-13.75	-3.24	73.01	78.03	1009.82	428.97	1136.05	563.72	1031.1	459.26	1109.12	460.71
43.409	0	0.11	0.16	0.02	0.15	0.03	0.12	0.08	0.42	0.42	99.68	0.33	0	72.22	0.96	4.61	0.32	0.15	1.55	0.07	0.62	0.07	0	0.42	0.15	0	0	0.05	0.42	3.17	0.1	0.02	1.1	0	0	0	12.35	-17.22	-6.27	73.05	78.48	1011.83	427.73	1138.61	561.88	1031.12	459.96	1109.6	459.79
43.443	0	0.11	0.16	0.02	0.15	0.03	0.12	0.08	0.35	0.35	99.68	0.33	0	92.65	0.9	4.19	0.25	0.16	1.58	0.08	0.87	0.11	0	0.35	0.21	0	0	0.06	0.43	3.57	0.1	0.02	1.29	0	0	0	9.33	-9.33	-4.92	73.47	81.14	1013.2	427.03	1138.08	559.59	1031.16	458.84	1112.28	456.76
43.476	0	0.12	0.16	0.02	0.14	0.03	0.12	0.08	0.39	0.39	99.68	0.33	0	87.4	0.85	3.39	0.25	0.14	1.65	0.09	0.93	0.16	0	0.39	0.33	0	0	0.08	0.39	3.38	0.1	0.02	1.31	0	0	0	11.86	-12.31	-6.45	73.93	80.8	1013.25	426.48	1139.73	560.61	1031.16	459.77	1111.91	456.95
43.51	0	0.12	0.16	0.02	0.13	0.03	0.12	0.07	0.47	0.34	99.67	0.33	0	84.98	0.63	2.32	0.21	0.12	1.67	0.09	0.96	0.17	0	0.34	0.47	0	0	0.19	0.38	3.42	0.1	0.04	1.37	0	0	0	11.91	-13.33	-7.5	73.77	80.89	1013.6	425.89	1141.16	560.66	1031.29	459.93	1112.12	456.7
43.543	0	0.12	0.16	0.03	0.13	0.03	0.12	0.07	0.7	0.35	99.67	0.33	0	88	0.6	2.16	0.19	0.12	1.68	0.08	1.12	0.21	0	0.35	0.7	0	0	0.27	0.38	3.53	0.1	0.03	1.42	0	0	0	12.39	-12.04	-8.81	73.63	78.84	1013.92	424.76	1141.75	558.92	1032.09	458.46	1110.92	456.88
43.576	0	0.12	0.17	0.03	0.13	0.03	0.13	0.07	1.05	0.44	99.67	0.33	0	86.74	0.49	2.25	0.21	0.13	1.78	0.09	1.3	0.3	0	0.44	1.05	0.01	0.01	0.46	0.35	3.49	0.1	0.04	1.31	0	0	0	16.11	-12.61	-10.21	74.75	76.9	1013.97	425.39	1139.59	557.92	1031.32	460.51	1108.11	456.36
43.61	0	0.12	0.17	0.03	0.13	0.03	0.13	0.07	1.38	0.39	99.67	0.33	0	94	0.55	2.36	0.28	0.14	1.65	0.09	1.61	0.31	0	0.39	1.38	0.01	0.01	0.4	0.34	3.47	0.09	0.04	1.32	0	0	0	13.17	-8.24	-8.77	74.07	77.65	1008.39	426.81	1136.96	562.35	1027.75	460.38	1105.39	459.17
43.643	0	0.12	0.17	0.03	0.13	0.03	0.13	0.07	1.94	0.46	99.67	0.33	0	91.36	0.49	2.3	0.33	0.16	1.94	0.11	2.13	0.51	0	0.46	1.99	0.01	0.01	0.38	0.32	3.27	0.1	0.04	1.26	0	0	0	12.47	-10.21	-8	73.77	80.34	1004.55	429.3	1134.75	567.16	1023.64	463.83	1103.93	460.83
43.676	0	0.12	0.17	0.03	0.13	0.03	0.13	0.07	1.95	0.59	99.66	0.33	0	91.43	0.57	1.97	0.38	0.16	1.95	0.13	2.33	0.6	0	0.59	2.6	0.01	0.01	0.34	0.3	2.87	0.1	0.06	1.18	0	0	0	10.13	-10.16	-7.5	73.2	79.28	1002.44	429.19	1132.67	567.08	1022.46	462.79	1101.71	460.48
43.71	0	0.12	0.17	0.03	0.13	0.03	0.13	0.07	2.21	0.93	99.65	0.33	0	89.72	0.54	1.64	0.52	0.16	2.21	0.18	2.67	0.49	0	0.93	2.44	0.01	0.01	0.21	0.21	3.17	0.11	0.17	1.09	0	0	0	13.32	-11.17	-6.38	74.13	77.17	997.47	427.74	1128.28	566.88	1019.63	460.22	1096.79	461.19
43.743	0	0.12	0.17	0.03	0.13	0.03	0.14	0.07	2.33	1.02	99.66	0.33	0	94.65	0.63	1.86	0.53	0.15	2.33	0.21	2.36	0.46	0	1.02	2.43	0.01	0.01	0.26	0.21	3.27	0.12	0.08	1.09	0	0	0	12.02	-7.64	-6.69	74.05	81.46	992.72	426.88	1124.13	565.99	1012.66	460.38	1094.12	459.66
43.777	0	0.12	0.17	0.03	0.14	0.03	0.14	0.07	2.24	1.52	99.65	0.33	0	91.57	0.85	2.6	0.69	0.19	2.24	0.21	2.75	0.34	0	1.52	2.34	0.01	0.01	0.2	0.15	3.07	0.13	0.04	0.82	0	0	0	7.35	-10.07	-9.02	72.03	80.67	990.98	427.29	1122.07	564.47	1009.67	461.49	1090.29	458.56
43.81	0	0.12	0.17	0.03	0.14	0.03	0.14	0.07	1.96	2	99.65	0.33	0	91.61	0.69	2.64	0.76	0.19	1.96	0.19	2.93	0.34	0	2	2.07	0.02	0.01	0.27	0.13	2.87	0.14	0.02	0.77	0	0	0	8.75	-10.05	-9.2	72.58	80.16	990.24	429.48	1120.57	565.94	1008.73	463.75	1088.83	460.87
43.843	0	0.12	0.17	0.03	0.14	0.03	0.14	0.07	1.63	2.1	99.66	0.33	0	85.88	0.69	3.08	0.72	0.17	1.63	0.19	2.46	0.28	0	2.1	1.71	0.02	0.01	0.41	0.12	2.87	0.14	0.05	0.75	0	0	0	9.4	-12.97	-9.5	72.12	78.82	988.72	429.38	1120.16	567.01	1008.23	463.57	1087.03	461.72
43.877	0	0.12	0.17	0.03	0.14	0.03	0.14	0.07	1.56	2.62	99.65	0.33	0	85.21	0.56	2.93	0.84	0.16	1.56	0.21	2.64	0.41	0	2.62	1.51	0.03	0.01	0.34	0.1	2.63	0.14	0.15	0.67	0	0	0	5.92	-13.24	-8.42	71.48	79.33	985.44	429.69	1117.75	568.18	1005.77	462.88	1085.09	461.79
43.91	0	0.12	0.17	0.03	0.14	0.03	0.15	0.07	1.63	2.31	99.65	0.33	0	92.38	0.56	3.39	0.95	0.17	1.63	0.23	2.31	0.51	0	2.92	1.21	0.03	0.01	0.41	0.1	2.47	0.14	0.09	0.64	0	0	0	15.65	-9.52	-7.89	74.4	81.02	981.77	427.11	1115.14	568.97	1002.12	462.49	1083.12	460.37
43.943	0	0.12	0.17	0.03	0.14	0.03	0.14	0.07	1.91	2.43	99.65	0.33	0	87.28	0.49	3.25	1	0.16	1.91	0.25	2.43	0.7	0	2.68	0.88	0.03	0.01	0.29	0.11	2.37	0.14	0.05	0.7	0	0	0	13.21	-12.37	-7.9	73.43	78.78	981.08	427.19	1114.04	568.76	1002.43	461.99	1081.17	459.56
43.977	0	0.12	0.17	0.03	0.14	0.03	0.14	0.07	2.23	2.6	99.65	0.33	0	88.42	0.44	3.64	1.28	0.15	2.23	0.2	2.73	1.1	0	2.6	0.79	0.03	0.01	0.26	0.12	2.27	0.14	0.06	0.68	0	0	0	14.23	-11.84	-8.1	73.94	79.97	980.95	426.36	1114.36	568.45	1001.74	461.84	1081.66	458.81
44.01	0	0.12	0.17	0.03	0.14	0.03	0.14	0.07	2.3	2.3	99.65	0.33	0	87.91	0.36	3.2	1.34	0.17	2.56	0.21	3.08	1.09	0	2.3	0.67	0.03	0.01	0.33	0.13	2.31	0.14	0.11	0.75	0	0	0	13.46	-12.08	-8.52	73.58	80.43	980.66	425.6	1115.33	568.59	1001.54	461.31	1081.92	458.44
44.043	0	0.12	0.18	0.03	0.14	0.03	0.14	0.07	2.15	2.15	99.65	0.33	0	92.37	0.29	2.72	1.49	0.15	2.6	0.23	3.17	0.74	0	2.15	0.52	0.03	0	0.2	0.15	2.4	0.12	0.04	0.82	0	0	0	11.11	-9.53	-6.79	72.66	81.2	980.66	424.55	1115.53	567.85	1002.37	458.78	1083.56	457.46
44.077	0	0.12	0.17	0.03	0.14	0.03	0.14	0.07	1.86	1.86	99.65	0.33	0	85.48	0.33	2.99	1.71	0.14	2.14	0.32	1.96	0.42	0	1.86	0.46	0.02	0	0.21	0.18	2.5	0.13	0.05	0.87	0	0	0	14.02	-13.14	-7.21	73.32	80.58	983.5	425.57	1115.98	566.12	1003.99	459.86	1084.56	458.93
44.11	0	0.13	0.18	0.03	0.14	0.03	0.14	0.07	1.74	1.67	99.64	0.33	0	68.82	0.35	2.21	1.67	0.11	1.74	0.35	1.21	0.18	0	1.8	0.51	0.02	0	0.14	0.19	2.45	0.13	0.04	0.88	0	0	0	13.54	-18.04	-7.8	72.65	79.69	987.46	428.45	1118.77	566.41	1007.3	461.94	1086.98	462.88
44.144	0	0.13	0.18	0.02	0.14	0.03	0.14	0.07	1.55	1.55	99.65	0.33	0	66.01	0.43	2.1	1.55	0.1	1.55	0.36	0.67	0.15	0	1.61	0.43	0.01	0	0.05	0.25	2.97	0.12	0.04	1.04	0	0	0	10.73	-18.68	-5.3	72.1	79.35	991.5	430.09	1120.7	566	1012.13	460.99	1091.41	464.23
44.177	0	0.13	0.18	0.02	0.14	0.03	0.14	0.07	1.21	1.42	99.65	0.33	0	66.38	0.46	1.72	1.42	0.08	1.35	0.3	0.64	0.11	0	1.21	0.4	0.01	0	0.04	0.25	3.31	0.11	0.09	1.08	0	0	0	10.03	-18.6	-6.11	71.7	78.46	996.51	428.72	1125.28	564.95	1016.87	460.9	1095.32	460.75
44.21	0	0.12	0.17	0.02	0.14	0.03	0.14	0.07	1.12	1.32	99.66	0.33	0	78.22	0.55	2.54	1.32	0.09	1.33	0.23	0.63	0.11	0	0.96	0.37	0.01	0	0.03	0.26	3.23	0.11	0.03	1.12	0	0	0	9.34	-15.61	-3.5	73.07	81.35	1002.26	428.87	1128.52	563.83	1021.56	460.58	1102.89	458.65
44.244	0	0.12	0.17	0.02	0.14	0.03	0.13	0.07	1.11	1.26	99.66	0.33	0	84.86	0.65	2.88	1.26	0.07	1.39	0.23	0.64	0.16	0	0.85	0.39	0.01	0	0.02	0.32	2.92	0.11	0.02	1.11	0	0	0	9.02	-13.38	-3.87	72.87	80.14	1005.3	426.79	1132.65	562.58	1025.61	458.14	1105.75	457.45
44.277	0	0.12	0.17	0.02	0.14	0.03	0.13	0.07	1.13	1.35	99.66	0.33	0	68.99	0.77	2.79	1.35	0.07	1.22	0.21	0.68	0.11	0	0.77	0.36	0.01	0	0.03	0.35	3.12	0.11	0.02	1.13	0	0	0	8.33	-18	-5.27	71.74	78.31	1008.2	426.8	1137.31	563.16	1029.37	457.86	1107.67	459.28
44.31	0	0.12	0.17	0.02	0.14	0.03	0.13	0.07	1.2	1.29	99.66	0.33	0	71.85	0.85	2.78	1.29	0.06	1.39	0.19	0.73	0.12	0	0.66	0.38	0.01	0	0.03	0.38	3.25	0.11	0.02	1.2	0	0	0	12.02	-17.32	-6.47	72.9	76.08	1012.45	429.15	1141.11	565.58	1033.9	461.1	1109.98	461.9
44.344	0	0.12	0.17	0.02	0.14	0.03	0.13	0.07	1.37	1.39	99.66	0.33	0	66.63	0.78	2.14	1.39	0.05	1.41	0.15	0.7	0.09	0	0.47	0.34	0	0	0.03	0.5	3.58	0.11	0.02	1.37	0	0	0	12.15	-18.54	-7.08	72.68	78.58	1014.6	429.49	1143.1	564.54	1034.12	461.8	1112.69	462.93
44.377	0	0.12	0.17	0.02	0.14	0.03	0.13	0.07	1.25	1.25	99.66	0.33	0	77.41	0.68	2.26	1.25	0.05	1.37	0.13	0.61	0.07	0	0.5	0.3	0	0	0.03	0.47	3.84	0.11	0.03	1.32	0	0	0	12.34	-15.84	-7.55	73.18	79.66	1016.12	429.08	1144.63	564.23	1034.83	462.24	1114.49	461.81
44.41	0	0.12	0.17	0.02	0.14	0.03	0.13	0.07	1.17	1.17	99.66	0.33	0	78.28	0.59	2.2	1.17	0.05	1.37	0.1	0.59	0.07	0	0.54	0.33	0	0	0.05	0.48	3.54	0.11	0.05	1.31	0	0	0	8.98	-15.59	-7.39	72.47	79.77	1017.37	428.24	1146.62	564.46	1036.51	461.55	1116.25	459.45
44.444	0	0.12	0.17	0.02	0.14	0.03	0.13	0.07	1.09	1.09	99.66	0.33	0	77.37	0.44	1.98	1.09	0.05	1.63	0.1	0.86	0.11	0	0.52	0.39	0	0	0.1	0.52	3.66	0.12	0.02	1.34	0	0	0	11.31	-15.85	-8.63	73.4	77.51	1019.29	427.5	1148.31	563.59	1038.81	461.35	1116.29	459.12
44.477	0	0.12	0.17	0.03	0.13	0.03	0.13	0.07	1.12	1.12	99.65	0.33	0	89.92	0.37	1.37	1.12	0.05	2.22	0.13	1.3	0.26	0	0.61	0.52	0	0	0.24	0.52	3.38	0.13	0.03	1.35	0	0	0	12.82	-11.06	-9.13	74.09	79.48	1017.43	425.54	1148.26	563.87	1036.59	460.81	1115.99	457.07
44.511	0	0.12	0.18	0.03	0.13	0.03	0.13	0.07	1.1	1.1	99.65	0.33	0	89.99	0.34	1.08	1.1	0.06	3.14	0.16	2.67	0.77	0	0.67	0.58	0	0.01	0.72	0.52	3.46	0.14	0.06	1.23	0	0	0	11.5	-11.02	-8.83	73.51	78.73	1016.44	424.45	1147.7	563.26	1036.44	459.11	1115.11	456.07
44.544	0	0.12	0.18	0.03	0.13	0.03	0.13	0.07	0.96	0.96	99.65	0.33	0	93.36	0.34	1.37	0.96	0.07	2.4	0.16	2.14	0.64	0	0.72	0.68	0.01	0.01	0.55	0.51	3.6	0.15	0.1	1.1	0	0	0	9.41	-8.78	-8.27	72.9	79.32	1014.86	424.33	1147.23	564.04	1035.46	458.3	1114.76	456.31
44.577	0	0.12	0.17	0.03	0.13	0.03	0.13	0.07	1.01	1.01	99.65	0.33	0	90.71	0.41	1.83	1.01	0.09	1.96	0.18	1.82	0.57	0	0.74	0.69	0.01	0.01	0.5	0.52	3.74	0.15	0.18	1.03	0	0	0	9.65	-10.61	-9.1	72.5	78.87	1012.83	424.19	1146.92	565.68	1033.99	458.91	1112.82	456.47
44.611	0	0.12	0.17	0.03	0.14	0.03	0.13	0.07	0.98	1.05	99.65	0.33	0	90.52	0.46	2.15	1.05	0.11	1.2	0.19	1.48	0.3	0	0.73	0.76	0.01	0.01	0.41	0.48	3.52	0.14	0.06	0.98	0	0	0	9.35	-10.72	-8.55	72	76.72	1009.39	425.47	1142.11	565.92	1031.44	459.17	1108.14	457.53
44.644	0	0.12	0.17	0.03	0.14	0.03	0.13	0.07	1.03	1.17	99.65	0.33	0	91.25	0.5	2.16	1.17	0.13	1.31	0.26	1.54	0.24	0	0.74	0.7	0.01	0.01	0.26	0.5	3.57	0.14	0.1	1.03	0	0	0	13.53	-10.27	-6.94	74.01	79.4	1006.04	429.88	1138.6	571.28	1027.5	464.1	1106.88	462.46
44.677	0	0.12	0.17	0.03	0.14	0.03	0.13	0.07	0.87	1.35	99.65	0.33	0	86.39	0.61	2.69	1.35	0.15	1.48	0.37	1.88	0.31	0	0.83	0.68	0.02	0.01	0.22	0.53	3.3	0.14	0.11	0.87	0	0	0	8.74	-12.76	-9.22	72.34	78.46	1005.71	429.66	1138.03	569.05	1026.09	464.19	1104.49	461.13
44.711	0	0.13	0.18	0.03	0.14	0.03	0.14	0.07	1.33	1.65	99.65	0.33	0	88.97	0.67	2.71	1.65	0.17	1.78	0.48	1.81	0.35	0	1.33	0.54	0.02	0.01	0.14	0.58	3.5	0.15	0.07	0.87	0	0	0	14.77	-11.56	-9.32	74.27	77.23	1001.33	428.41	1135.01	569.93	1023.05	463.22	1100.28	462.45
44.744	0	0.13	0.17	0.03	0.14	0.03	0.14	0.08	1.3	1.63	99.65	0.33	0	91.84	0.68	3.03	1.63	0.17	2.56	0.46	1.99	0.44	0	1.3	0.41	0.02	0.01	0.09	0.62	3.63	0.16	0.07	0.88	0	0	0	13.21	-9.9	-7.71	74.36	78.53	996.65	428.15	1130.28	570.04	1018.65	462.18	1097.18	461.75
44.778	0	0.13	0.17	0.03	0.15	0.03	0.14	0.08	1.46	1.69	99.65	0.33	0	90.99	0.81	3.16	1.69	0.17	2.66	0.49	1.56	0.41	0	1.46	0.35	0.02	0.01	0.09	0.54	3.64	0.16	0.13	0.86	0	0	0	14.39	-10.44	-8.36	74.54	79.27	994.37	427.59	1127.94	569.26	1015.49	462.43	1094.76	461.15
44.811	0	0.13	0.18	0.03	0.14	0.03	0.15	0.07	1.56	1.75	99.64	0.33	0	90.07	0.88	2.6	1.75	0.17	1.94	0.47	1.41	0.29	0	1.56	0.28	0.03	0.01	0.07	0.54	3.47	0.15	0.1	0.81	0	0	0	13.61	-10.97	-9.27	73.46	80.86	991.74	426.73	1127.06	569.18	1012.21	462.19	1093.07	461.1
44.844	0	0.13	0.18	0.03	0.14	0.03	0.15	0.07	1.5	1.74	99.64	0.33	0	91.05	0.88	2.14	1.74	0.15	1.6	0.42	1.33	0.24	0	1.5	0.28	0.03	0.01	0.09	0.53	3.48	0.15	0.08	0.77	0	0	0	11.05	-10.4	-9.17	73.32	79.36	991.63	429.33	1125.17	570.29	1012.19	464.37	1091.51	461.67
44.878	0	0.13	0.18	0.03	0.15	0.03	0.15	0.07	1.35	2.12	99.64	0.33	0	92.38	0.95	2.29	2.12	0.17	1.35	0.49	1.18	0.3	0	1.62	0.26	0.04	0.01	0.1	0.58	3.23	0.14	0.14	0.71	0	0	0	11.61	-9.52	-9.73	73.54	79.62	991.5	429.62	1125.29	570.46	1011.7	464.96	1091.28	462.37
44.911	0	0.13	0.18	0.03	0.15	0.03	0.15	0.08	1.25	2.54	99.63	0.33	0	91.73	1.08	2.5	2.54	0.19	1.25	0.51	1.21	0.33	0	1.65	0.33	0.04	0.01	0.14	0.61	3.64	0.14	0.12	0.67	0	0	0	9.79	-9.97	-9.38	73	79.4	991.21	429.74	1124.76	570.41	1011.63	464.7	1090.98	461.84
44.944	0	0.13	0.18	0.03	0.15	0.03	0.15	0.08	1.72	2.48	99.63	0.33	0	90.34	1.07	2.41	2.48	0.24	1.8	0.46	1.48	0.63	0	1.72	0.35	0.04	0.01	0.29	0.62	3.77	0.14	0.06	0.68	0	0	0	13.17	-10.82	-10	73.82	78.66	990.38	428.7	1124.99	571.01	1011.35	464.59	1089.96	461.65
44.978	0	0.13	0.19	0.03	0.15	0.03	0.16	0.08	1.54	2.83	99.63	0.33	0	91.98	1.19	2.56	2.83	0.26	2.16	0.49	1.73	0.76	0	1.54	0.42	0.04	0.01	0.32	0.6	4.43	0.12	0.08	0.62	0	0	0	14.88	-9.8	-7.92	74.73	77.58	988.67	429.55	1120.5	570.03	1010.2	463.87	1087.76	462.43
45.011	0	0.13	0.19	0.03	0.15	0.03	0.16	0.08	1.6	2.89	99.63	0.33	0	88.67	1.3	2.15	2.89	0.25	2.82	0.57	2.02	0.56	0	1.6	0.57	0.04	0.01	0.55	0.51	4.04	0.13	0.09	0.63	0	0	0	9.74	-11.71	-6.98	72.92	80.54	989.17	429.36	1120.24	568.06	1009.18	462.92	1089.69	460.99
45.044	0	0.14	0.19	0.03	0.15	0.03	0.16	0.07	1.74	2.97	99.62	0.33	0	92.79	1.12	1.83	2.97	0.23	3.26	0.5	1.98	0.52	0	1.74	0.84	0.04	0.01	0.92	0.45	3.64	0.14	0.06	0.64	0	0	0	9.48	-9.23	-8.25	73.38	78.6	990.23	430.41	1120.86	568.81	1010.41	464.56	1088.93	461.02
45.078	0	0.14	0.19	0.03	0.15	0.03	0.17	0.07	1.81	3.01	99.61	0.33	0	91.54	0.94	1.35	3.48	0.22	3.09	0.54	1.42	0.31	0	1.81	1.26	0.03	0.01	1.36	0.4	3.01	0.16	0.03	0.69	0	0	0	9.22	-10.09	-9.13	73.35	78.26	990.99	431.42	1120.98	568.67	1010.49	465.9	1088.64	461.74
45.111	0	0.15	0.2	0.03	0.15	0.03	0.17	0.07	2.26	2.57	99.61	0.33	0	92.72	0.85	0.99	3.69	0.19	2.8	0.52	1.05	0.2	0	1.84	1.62	0.03	0.02	2.26	0.35	2.57	0.18	0.03	0.68	0	0	0	8.38	-9.28	-8.39	73.01	79.4	991.33	432.16	1119.77	567.85	1009.91	466.32	1089.17	461.59
45.145	0	0.15	0.2	0.03	0.14	0.03	0.17	0.07	1.48	2.59	99.6	0.33	0	81.1	0.82	0.69	3.76	0.17	1.48	0.42	0.74	0.07	0	1.61	1.5	0.02	0.01	0.6	0.35	2.59	0.21	0.05	0.61	0	0	0	12.23	-14.72	-7.53	72.95	77.47	992.29	432.1	1120.68	568.02	1012.25	465.21	1089.71	464.01
45.178	0	0.14	0.2	0.03	0.14	0.03	0.16	0.06	1.31	2.33	99.6	0.33	0	71.78	0.65	0.51	3.64	0.14	1.31	0.34	0.78	0.06	0	1.36	1.14	0.01	0.01	0.19	0.33	2.33	0.19	0.06	0.64	0	0	0	9.98	-17.33	-6.24	71.75	77.85	994.5	433.13	1121.57	567.06	1014.31	464.59	1092.15	465.32
45.211	0	0.14	0.2	0.03	0.14	0.03	0.16	0.06	1.06	2.41	99.6	0.33	0	67.1	0.66	0.42	3.41	0.11	1.09	0.25	0.8	0.04	0	1.06	0.81	0.01	0	0.04	0.38	2.41	0.16	0.06	0.64	0	0	0	8.96	-18.44	-5.17	71.39	77.87	997.14	433.6	1122.46	566.36	1016.71	464.68	1094.58	464.33
45.245	0	0.14	0.2	0.03	0.14	0.03	0.15	0.06	0.87	2.19	99.61	0.33	0	72.64	0.67	0.45	3.02	0.09	0.9	0.17	0.75	0.05	0	0.87	0.65	0.01	0	0.01	0.34	2.19	0.14	0.06	0.59	0	0	0	12.03	-17.12	-6.8	73.14	75.98	1005.22	431.61	1130.61	564.43	1024.9	463.55	1100.88	463
45.278	0	0.14	0.19	0.02	0.14	0.03	0.15	0.06	0.76	2.36	99.61	0.33	0	72.41	0.75	0.52	2.81	0.07	1.13	0.13	0.59	0.06	0	0.76	0.45	0.01	0	0.01	0.37	2.36	0.14	0.02	0.62	0	0	0	12.59	-17.18	-6.63	73.36	78.44	1007.55	430.57	1133.27	563.26	1026.1	462.8	1104.54	462.52
45.311	0	0.13	0.19	0.02	0.14	0.03	0.15	0.07	0.71	2.4	99.61	0.33	0	77.45	0.81	0.67	2.57	0.07	1.58	0.13	0.49	0.08	0	0.71	0.29	0.01	0	0.03	0.36	2.4	0.15	0.03	0.65	0	0	0	14.03	-15.83	-7.87	73.24	76.55	1009.18	429.93	1137.15	565.28	1029.2	462.95	1105.75	462.67
45.345	0	0.13	0.19	0.02	0.14	0.03	0.15	0.07	0.75	2.43	99.62	0.33	0	64.2	0.78	0.85	2.43	0.08	1.8	0.12	0.43	0.1	0	0.62	0.19	0.01	0	0.04	0.39	2.58	0.17	0.09	0.75	0	0	0	12.26	-19.08	-7.02	72.19	76.1	1011.48	430.24	1140.09	566.43	1032.49	462.63	1108.58	462.91
45.378	0	0.13	0.19	0.02	0.14	0.03	0.15	0.07	0.75	2.31	99.62	0.33	0	71.79	0.75	1	2.31	0.09	2.11	0.13	0.39	0.06	0	0.59	0.13	0.01	0	0.04	0.44	2.79	0.16	0.03	0.75	0	0	0	10.67	-17.33	-5.14	72.06	78.21	1013.54	431.15	1140.91	565.73	1034.02	462	1112.2	464
45.411	0	0.13	0.18	0.02	0.14	0.03	0.14	0.07	0.8	2	99.63	0.33	0	68.32	0.66	1.39	2	0.08	2.48	0.14	0.37	0.05	0	0.53	0.12	0.01	0	0.03	0.48	2.82	0.16	0.05	0.8	0	0	0	10.34	-18.16	-5.02	72.18	76.94	1015.31	431.77	1140.99	565.27	1035.68	462.77	1112.62	463.02
45.445	0	0.13	0.18	0.02	0.14	0.03	0.14	0.07	0.81	1.67	99.64	0.33	0	63.74	0.67	1.91	1.67	0.08	1.79	0.11	0.38	0.04	0	0.43	0.14	0.01	0	0.02	0.51	2.47	0.15	0.02	0.81	0	0	0	8.6	-19.18	-6.01	71.67	78.07	1017.07	431.17	1141.81	562.55	1035.67	462.43	1113.74	461.99
45.478	0	0.13	0.18	0.02	0.14	0.03	0.14	0.07	0.79	1.59	99.64	0.33	0	66.93	0.52	2.06	1.59	0.07	1.6	0.11	0.45	0.05	0	0.48	0.19	0.01	0	0.02	0.51	2.36	0.14	0.02	0.79	0	0	0	7.83	-18.47	-5.64	71.8	77.35	1018.52	431.31	1142.52	562.43	1037.42	462.39	1114.76	461.19
45.512	0	0.13	0.18	0.02	0.14	0.03	0.13	0.07	0.72	1.37	99.64	0.33	0	77.67	0.46	1.81	1.37	0.07	1.05	0.12	0.77	0.06	0	0.46	0.22	0	0	0.03	0.62	2.34	0.12	0.02	0.72	0	0	0	7.02	-15.77	-5.63	72.13	78.17	1020.63	431.17	1141.72	559.18	1037.73	462.26	1115.85	459.39
45.545	0	0.13	0.18	0.03	0.14	0.03	0.13	0.07	0.68	1.27	99.63	0.33	0	80.02	0.33	1.34	1.27	0.07	1.12	0.11	0.8	0.06	0	0.44	0.28	0	0	0.05	0.73	2.64	0.11	0.03	0.68	0	0	0	8.1	-15.06	-7.93	72.15	77.12	1021.47	431.11	1142.63	558.13	1037.78	463.14	1114.83	459.91
45.578	0	0.13	0.18	0.03	0.13	0.03	0.14	0.07	0.67	1.34	99.63	0.33	0	91.6	0.28	0.95	1.34	0.06	1.4	0.09	0.94	0.05	0	0.49	0.34	0.01	0	0.11	0.71	2.92	0.12	0.03	0.67	0	0	0	7.6	-10.05	-6.27	73.04	77.93	1022.71	432.79	1141.8	557.83	1038.69	463.31	1116.6	461.43
45.612	0	0.13	0.19	0.03	0.13	0.03	0.13	0.07	0.65	1.07	99.63	0.33	0	91.86	0.24	0.71	1.07	0.06	1.46	0.07	0.98	0.04	0	0.43	0.43	0.01	0.01	0.17	0.95	4.24	0.09	0.03	0.65	0	0	0	8.8	-9.88	-7.29	73.4	78.69	1022.87	433.17	1142.51	558.11	1038.06	464.41	1116.72	462.51
45.645	0	0.13	0.19	0.03	0.13	0.03	0.14	0.07	0.58	1.13	99.63	0.33	0	89.06	0.23	0.63	1.13	0.05	1.58	0.06	0.89	0.05	0	0.51	0.56	0.01	0.01	0.38	0.94	4.42	0.09	0.03	0.58	0	0	0	9.39	-11.52	-6.87	73.18	78.65	1022.43	433.28	1142.53	558.9	1038.09	464.31	1116.73	463.1
45.678	0	0.13	0.19	0.03	0.13	0.03	0.14	0.07	0.64	1.11	99.62	0.33	0	89.49	0.27	0.48	1.11	0.06	1.49	0.06	1.15	0.07	0	0.59	0.64	0.01	0.01	0.37	1.01	5.07	0.08	0.09	0.56	0	0	0	9.01	-11.29	-7.52	72.71	78.99	1020.38	433.22	1142.51	560.87	1036.46	464.98	1115.43	463.31
45.712	0	0.13	0.19	0.03	0.13	0.03	0.14	0.07	0.76	1.03	99.62	0.33	0	92.11	0.27	0.41	1.03	0.07	1.22	0.07	1.54	0.1	0	0.76	0.64	0.01	0.01	0.29	0.87	5.47	0.1	0.05	0.54	0	0	0	11.54	-9.72	-8.21	73.29	77.29	1016.77	433.86	1141.13	564.59	1034.55	466.35	1111.82	464.76
45.745	0	0.13	0.19	0.03	0.13	0.03	0.14	0.07	0.75	1.08	99.62	0.33	0	91.75	0.33	0.33	1.08	0.09	0.98	0.07	1.98	0.14	0	0.75	0.61	0.01	0.01	0.21	0.86	5.23	0.09	0.04	0.51	0	0	0	5.97	-9.95	-7.71	72.01	78.99	1014.89	433.25	1140.04	564.16	1032.4	465.24	1111.37	463.16
45.779	0	0.13	0.19	0.03	0.13	0.03	0.14	0.07	1.06	1.36	99.62	0.33	0	81.71	0.31	0.31	1.36	0.1	1.13	0.09	2.26	0.24	0	1.06	0.73	0.02	0.01	0.11	0.81	4.42	0.09	0.09	0.46	0	0	0	9.37	-14.52	-8.67	71.91	76.15	1009.69	431.92	1136.44	565.64	1028.9	465.15	1104.99	462.11
45.812	0	0.13	0.19	0.03	0.13	0.03	0.14	0.07	1.13	1.51	99.61	0.33	0	81.95	0.35	0.4	1.51	0.14	1.15	0.09	2.36	0.2	0	1.13	0.68	0.03	0.01	0.12	0.88	4.25	0.08	0.03	0.37	0	0	0	5.7	-14.44	-8.63	70.84	75.79	1007.15	430.87	1133.03	563.53	1026.2	463.73	1101.88	459.48
45.845	0	0.13	0.19	0.03	0.13	0.03	0.14	0.07	1.15	1.68	99.61	0.33	0	93.01	0.4	0.52	1.68	0.2	1.15	0.09	1.91	0.16	0	1.17	0.61	0.03	0	0.1	0.81	3.83	0.08	0.12	0.34	0	0	0	13.85	-9.06	-8.5	73.96	77.25	1004.56	432.79	1131.14	566.8	1023.33	466.48	1100.53	463.93
45.879	0	0.14	0.2	0.03	0.14	0.03	0.15	0.07	1.48	2.14	99.61	0.33	0	92.77	0.52	0.52	2.14	0.26	1.48	0.1	1.85	0.23	0	1.51	0.64	0.06	0	0.12	0.66	3.33	0.07	0.05	0.27	0	0	0	13.54	-9.24	-8.84	74.4	78.06	1005.72	435.34	1129.5	565.78	1022.43	469.1	1100.4	465.46
45.912	0	0.14	0.2	0.03	0.14	0.03	0.16	0.07	1.34	2.75	99.6	0.33	0	86.21	0.55	0.49	2.75	0.35	1.34	0.09	2.2	0.2	0	1.86	0.65	0.07	0	0.15	0.61	3.17	0.08	0.07	0.23	0	0	0	7.18	-12.84	-8.1	71.45	76.58	1003.27	435.86	1127.39	566.28	1021.33	468.02	1097.86	465.18
45.945	0	0.14	0.2	0.03	0.14	0.03	0.16	0.07	1.45	2.71	99.6	0.33	0	86.73	0.42	0.48	2.71	0.41	1.45	0.07	1.93	0.29	0	1.97	0.78	0.09	0	0.21	0.58	3.03	0.08	0.02	0.23	0	0	0	8.71	-12.62	-9.41	72.15	79.46	1003.97	436.14	1128.13	566.12	1019.65	470.49	1098.89	464.7
45.979	0	0.14	0.21	0.03	0.14	0.03	0.17	0.07	1.9	3.17	99.59	0.33	0	83.11	0.38	0.37	3.75	0.38	1.9	0.09	2.58	0.51	0	2.25	0.91	0.15	0	0.29	0.54	3.17	0.08	0.05	0.21	0	0	0	9.07	-14.03	-8.56	72.17	79.56	1002.57	435.29	1128.67	567.31	1019.58	468.8	1099.07	465.63
46.012	0	0.15	0.21	0.03	0.14	0.03	0.17	0.06	2.26	2.63	99.59	0.33	0	76.02	0.24	0.32	3.91	0.34	2.4	0.11	2.92	0.76	0	2.26	1.13	0.13	0	0.36	0.51	2.63	0.08	0.05	0.23	0	0	0	8.33	-16.23	-9.2	71.82	77.56	1002.06	434.89	1129.46	568.92	1020.42	469.02	1097.85	464.56
46.045	0	0.15	0.21	0.03	0.14	0.03	0.18	0.06	2.35	2.35	99.58	0.33	0	84.27	0.19	0.28	4.64	0.32	3.21	0.11	3.42	1.29	0	2.35	1.3	0.15	0	0.5	0.5	2.25	0.08	0.11	0.22	0	0	0	8.34	-13.61	-9.07	71.97	77.39	1001.7	433.83	1129.89	568.9	1020.73	467.79	1098.01	463.72
46.079	0	0.15	0.22	0.03	0.14	0.03	0.18	0.06	2.28	2.28	99.56	0.33	0	83.97	0.15	0.23	5.74	0.26	3.86	0.16	4.42	1.69	0	2.28	1.63	0.16	0	0.54	0.5	1.74	0.07	0.09	0.22	0	0	0	12.09	-13.72	-8.8	72.91	78.85	1001.78	433.23	1130.5	568.96	1020.36	467.64	1099.15	464.58
46.112	0	0.16	0.22	0.03	0.14	0.03	0.19	0.06	2.42	2.42	99.56	0.33	0	82.08	0.11	0.21	6.41	0.22	3.66	0.21	4.14	1.4	0	2.42	2.1	0.17	0	0.72	0.49	1.52	0.07	0.13	0.21	0	0	0	11.43	-14.39	-8.85	72.35	77.14	1002.11	433.44	1131	569.61	1021.71	467.48	1098.8	464.7
46.146	0	0.17	0.23	0.03	0.16	0.03	0.21	0.06	2.42	2.42	99.53	0.33	0	83.75	0.09	0.26	8.49	0.19	2.69	0.29	2.83	0.55	0	2.42	2.36	0.18	0	0.65	0.48	1.05	0.07	0.11	0.21	0	0	0	10.7	-13.8	-8.67	72.28	77.43	1003.44	433.49	1132.14	569.53	1022.92	467.5	1100.28	464.26
46.179	0	0.17	0.23	0.03	0.16	0.03	0.21	0.06	2.08	1.99	99.54	0.33	0	82.48	0.07	0.33	8.11	0.16	2.08	0.28	1.99	0.28	0	2.49	2.5	0.17	0	0.56	0.45	0.81	0.07	0.04	0.21	0	0	0	8.96	-14.25	-8.05	71.84	76.66	1004.94	434.14	1132.27	569.48	1024.6	467.9	1101.11	463.11
46.212	0	0.16	0.22	0.03	0.15	0.03	0.2	0.06	1.33	1.56	99.55	0.33	0	82.45	0.06	0.47	6.93	0.15	1.33	0.29	1.56	0.1	0	2.42	1.85	0.15	0	0.23	0.5	0.85	0.07	0.04	0.21	0	0	0	6.52	-14.27	-7.18	71.1	78.03	1006.4	435.07	1131.97	567.81	1024.93	467.71	1102.85	463.75
46.246	0	0.16	0.22	0.03	0.15	0.03	0.19	0.06	1.14	0.92	99.56	0.33	0	73.14	0.06	0.7	6.3	0.14	1.14	0.22	0.92	0.05	0	2.48	1.27	0.14	0	0.07	0.53	0.73	0.07	0.07	0.23	0	0	0	6.77	-16.99	-3.84	71.28	77.29	1009.22	438.03	1132.91	569.7	1029.17	468.19	1106.46	467.3
46.279	0	0.15	0.21	0.03	0.15	0.03	0.18	0.06	0.96	0.84	99.58	0.33	0	65.93	0.09	1.08	5.57	0.15	0.96	0.16	0.84	0.03	0	2.16	0.92	0.11	0	0.03	0.62	0.82	0.07	0.06	0.25	0	0	0	6.69	-18.7	-5.39	70.38	76.52	1012.1	437.25	1135.3	567.49	1031.2	467.76	1107.72	466.75
46.312	0	0.15	0.2	0.03	0.15	0.03	0.17	0.06	0.92	0.87	99.59	0.33	0	57.93	0.13	1.52	4.68	0.15	0.92	0.12	0.85	0.04	0	1.76	0.49	0.1	0	0.01	0.62	0.87	0.06	0.04	0.26	0	0	0	10.24	-20.4	-6.2	71.65	74.55	1018.83	436.5	1142.25	567.45	1038.58	467.68	1113.13	466.74
46.346	0	0.14	0.2	0.03	0.15	0.03	0.16	0.06	1.3	0.93	99.61	0.33	0	71.78	0.22	2.01	3.81	0.13	1.3	0.09	0.62	0.05	0	1.71	0.4	0.06	0	0.01	0.72	0.93	0.08	0.04	0.33	0	0	0	6.55	-17.33	-2.89	71.39	80.01	1020.16	435.82	1142.12	565.13	1038.38	465.31	1118.39	465.24
46.379	0	0.14	0.2	0.03	0.15	0.03	0.16	0.06	1.3	1.07	99.61	0.33	0	70.36	0.29	2.1	3.71	0.12	1.3	0.07	0.73	0.06	0	1.64	0.33	0.04	0	0.03	0.7	1.07	0.08	0.02	0.35	0	0	0	7.18	-17.68	-3.37	71.42	77.54	1023.79	436.24	1145.19	564.32	1042.76	464.79	1120.27	466.93
46.412	0	0.14	0.19	0.03	0.15	0.03	0.15	0.06	1.08	1.01	99.62	0.33	0	76.88	0.31	1.97	3.09	0.1	1.08	0.05	0.64	0.06	0	1.59	0.25	0.02	0	0.03	0.68	1.01	0.07	0.07	0.39	0	0	0	9.16	-15.99	-3.95	72.23	75.88	1027.12	439.02	1146.51	565.45	1045.65	467.92	1121.52	468.98
46.446	0	0.13	0.19	0.02	0.14	0.03	0.15	0.06	1.01	0.91	99.62	0.33	0	73.06	0.3	1.83	2.52	0.08	1.01	0.04	0.56	0.06	0	1.33	0.18	0.01	0	0.04	0.66	0.91	0.06	0.06	0.46	0	0	0	7.34	-17.01	-5.6	71.45	76.3	1028.56	439.43	1148.28	565.48	1045.98	469.35	1122.27	468.55
46.479	0	0.13	0.19	0.02	0.14	0.03	0.15	0.06	0.9	0.91	99.62	0.33	0	80.88	0.26	1.34	2.21	0.07	0.9	0.04	0.55	0.04	0	1.36	0.17	0.01	0	0.04	0.65	0.91	0.06	0.06	0.49	0	0	0	6.43	-14.79	-5.48	71.65	77.93	1029.41	439.06	1148.94	565.3	1046	469.71	1123.87	466.78
46.513	0	0.13	0.19	0.03	0.14	0.03	0.14	0.06	1.16	0.91	99.62	0.33	0	73.39	0.21	1.11	1.73	0.09	1.2	0.04	0.68	0.04	0	1.16	0.19	0.01	0	0.05	0.69	0.91	0.07	0.02	0.54	0	0	0	4.13	-16.93	-5.25	71.03	78.55	1029.89	438.28	1149.87	565.02	1046.46	469.04	1124.92	465.18
46.546	0	0.13	0.19	0.03	0.13	0.03	0.14	0.06	1.02	0.96	99.63	0.33	0	80.72	0.17	0.81	1.45	0.09	1.42	0.04	0.79	0.04	0	1.02	0.19	0.01	0	0.05	0.71	0.96	0.06	0.01	0.61	0	0	0	5.69	-14.84	-5.81	71.41	78.17	1029.6	436.94	1150.4	564.56	1046.49	468.07	1124.57	464.5
46.579	0	0.13	0.19	0.03	0.13	0.03	0.14	0.06	0.98	0.98	99.63	0.33	0	78.25	0.13	0.63	1.41	0.1	1.96	0.04	1.02	0.06	0	0.98	0.21	0.01	0	0.05	0.67	0.92	0.06	0.01	0.63	0	0	0	5.8	-15.6	-5.35	71.3	79.35	1029.47	435.42	1152	564.9	1046.82	466.63	1126.12	463.69
46.613	0	0.13	0.18	0.03	0.13	0.03	0.14	0.06	0.85	0.93	99.63	0.33	0	76.39	0.08	0.49	0.93	0.09	2.13	0.04	1.32	0.07	0	0.85	0.2	0.01	0	0.09	0.63	1.01	0.06	0.01	0.69	0	0	0	5.62	-16.13	-6.35	70.97	78.5	1028.79	434.87	1153.24	566.45	1046.94	466.94	1125.35	463.16
46.646	0	0.13	0.19	0.03	0.13	0.03	0.14	0.06	0.82	0.96	99.63	0.33	0	89.83	0.07	0.48	0.96	0.1	1.93	0.04	1.17	0.06	0	0.82	0.16	0.01	0.01	0.1	0.6	0.99	0.05	0.04	0.67	0	0	0	7.98	-11.11	-6.13	71.96	79.95	1028.46	434.25	1153.26	566.04	1046.23	466.25	1126.14	463.79
46.679	0	0.13	0.18	0.03	0.13	0.03	0.13	0.06	0.69	0.85	99.63	0.33	0	88.24	0.07	0.47	0.85	0.11	1.66	0.05	1.24	0.06	0	0.69	0.17	0.01	0	0.13	0.57	1.11	0.05	0.06	0.68	0	0	0	6.69	-11.92	-7.2	71.55	78.53	1027.94	434.45	1153.37	566.69	1046.15	466.84	1124.61	463.58
46.713	0	0.13	0.18	0.03	0.13	0.03	0.13	0.06	0.78	0.87	99.63	0.33	0	93.61	0.08	0.5	0.87	0.15	1.46	0.07	1.23	0.06	0	0.57	0.18	0.01	0.01	0.16	0.52	1.3	0.04	0.17	0.78	0	0	0	7.18	-8.58	-8.05	72.18	78.76	1026.79	434.85	1152.13	566.48	1044.37	467.56	1123.06	464.27
46.746	0	0.13	0.18	0.03	0.13	0.03	0.13	0.06	0.74	0.96	99.63	0.33	0	91.71	0.09	0.67	0.96	0.19	1.37	0.1	1.5	0.08	0	0.55	0.21	0.01	0	0.15	0.49	1.39	0.04	0.08	0.74	0	0	0	8.9	-9.98	-8.82	72.02	78.26	1021.87	435.8	1148.94	569.32	1040.08	469.29	1118.28	466.01
46.78	0	0.13	0.19	0.03	0.13	0.03	0.13	0.06	0.67	1.24	99.63	0.33	0	88.62	0.11	0.73	1.24	0.16	1.67	0.14	2.42	0.18	0	0.61	0.23	0.01	0	0.16	0.39	1.48	0.03	0.08	0.67	0	0	0	3.46	-11.74	-8.08	70.86	76.16	1019.67	437.22	1145.14	569.04	1038.71	469.11	1114.8	465.81
46.813	0	0.13	0.19	0.03	0.13	0.03	0.13	0.06	0.67	1.41	99.63	0.33	0	87.28	0.12	0.89	1.41	0.15	1.34	0.17	2.55	0.2	0	0.67	0.24	0.01	0	0.13	0.38	1.42	0.03	0.06	0.59	0	0	0	5.72	-12.37	-8.14	71.26	75.67	1015.88	436.71	1141.59	569.44	1035.27	469.15	1110.85	465.36
46.846	0	0.13	0.19	0.03	0.13	0.03	0.13	0.06	0.68	1.4	99.63	0.33	0	89.57	0.13	1.02	1.4	0.13	1.1	0.17	2.49	0.19	0	0.68	0.3	0.02	0	0.11	0.39	1.4	0.03	0.08	0.53	0	0	0	10.07	-11.25	-9.71	72.52	77.92	1012.71	435	1140.18	568.78	1030.74	469.22	1108.57	465.44
46.88	0	0.13	0.19	0.03	0.13	0.03	0.13	0.06	0.72	1.09	99.63	0.33	0	91.74	0.15	1.38	1.48	0.17	1.04	0.21	2.65	0.17	0	0.72	0.31	0.02	0	0.07	0.34	1.09	0.03	0.04	0.45	0	0	0	8.34	-9.96	-8.68	72.17	77.75	1007.83	435.8	1136.79	571.55	1027.36	469.19	1105.06	466.55
46.913	0	0.13	0.19	0.03	0.14	0.03	0.13	0.06	0.67	1.1	99.63	0.33	0	92.02	0.18	1.51	1.61	0.2	0.87	0.24	2.07	0.1	0	0.67	0.39	0.03	0	0.1	0.36	1.1	0.03	0.04	0.41	0	0	0	10.58	-9.77	-8.11	72.93	79.62	1004.99	437.02	1133.07	572.02	1023.37	470.73	1102.94	467.92
46.946	0	0.13	0.19	0.03	0.14	0.03	0.14	0.06	0.69	1.15	99.63	0.33	0	94.64	0.19	1.62	1.68	0.21	1.01	0.24	1.53	0.07	0	0.69	0.47	0.03	0	0.16	0.35	1.15	0.03	0.05	0.39	0	0	0	7.29	-7.65	-7.88	72.46	81.64	1002.98	438.52	1131.35	572.91	1020.55	471.78	1102.15	469.27
46.98	0	0.13	0.19	0.03	0.14	0.03	0.14	0.06	0.62	1.25	99.62	0.33	0	85.23	0.18	1.3	2.12	0.17	1.23	0.24	1.53	0.07	0	0.62	0.49	0.03	0	0.16	0.36	1.25	0.02	0.08	0.35	0	0	0	7.4	-13.23	-8.49	72.05	80.55	1002.02	438.51	1128.98	571.64	1019	472.49	1099.42	467.94
47.013	0	0.13	0.19	0.03	0.14	0.03	0.14	0.06	0.62	1.21	99.62	0.33	0	91.19	0.18	1.16	2.08	0.17	1.27	0.2	1.09	0.05	0	0.62	0.45	0.03	0	0.2	0.36	1.21	0.02	0.01	0.34	0	0	0	7.6	-10.32	-8.94	72.02	76.75	998.29	437.87	1123.6	570.14	1016.48	471.41	1093.05	466.17
47.046	0	0.13	0.19	0.03	0.14	0.03	0.14	0.06	0.62	1.24	99.61	0.33	0	73.92	0.18	1.14	2.07	0.16	1.2	0.14	0.85	0.05	0	0.62	0.44	0.03	0	0.15	0.37	1.24	0.03	0.01	0.31	0	0	0	9.22	-16.79	-9.43	72.14	79.97	996.48	436.08	1123.17	568.62	1012.91	470.88	1092.72	465.89
47.08	0	0.13	0.19	0.03	0.14	0.03	0.14	0.06	0.59	1.37	99.62	0.33	0	91.04	0.15	1.28	1.93	0.15	1.22	0.11	0.86	0.06	0	0.59	0.46	0.04	0	0.12	0.37	1.37	0.03	0.01	0.27	0	0	0	9.95	-10.41	-8.63	72.6	78.35	993.14	434.61	1119.85	568.44	1011.26	468.61	1089.49	464.13
47.113	0	0.13	0.19	0.03	0.14	0.03	0.14	0.06	0.63	1.22	99.62	0.33	0	87.01	0.15	1.33	1.73	0.17	1.15	0.11	0.82	0.06	0	0.63	0.48	0.04	0	0.14	0.36	1.22	0.03	0.02	0.27	0	0	0	7.13	-12.49	-8.92	71.69	76.93	993.19	434.24	1118.48	566.59	1011.23	468.03	1087.94	462.12
47.147	0	0.13	0.19	0.03	0.14	0.03	0.14	0.06	0.66	1.35	99.62	0.33	0	85.6	0.12	1.09	1.63	0.15	1.21	0.09	0.97	0.11	0	0.66	0.46	0.04	0	0.09	0.39	1.35	0.03	0.05	0.25	0	0	0	10.16	-13.09	-9.37	72.22	79.14	991.68	433.33	1119.19	567.11	1009.17	467.78	1088.21	463.76
47.18	0	0.13	0.19	0.03	0.14	0.03	0.14	0.06	0.67	1.29	99.62	0.33	0	90.32	0.1	1.13	1.45	0.16	1.11	0.09	0.9	0.1	0	0.67	0.38	0.03	0	0.09	0.41	1.29	0.03	0.04	0.25	0	0	0	10.45	-10.83	-8.99	72.8	79.71	990.98	433.91	1118.49	568.23	1008.48	468.57	1088.05	463.76
47.213	0	0.13	0.19	0.03	0.14	0.03	0.14	0.06	0.67	1.2	99.62	0.33	0	92.1	0.09	1.41	1.37	0.15	1.15	0.07	0.86	0.08	0	0.67	0.35	0.04	0	0.13	0.42	1.2	0.03	0.03	0.26	0	0	0	9.62	-9.72	-8.77	72.81	76.69	990.51	435.41	1116.92	569.74	1009.43	469.59	1085.9	463.79
47.247	0	0.13	0.19	0.03	0.14	0.03	0.14	0.06	0.75	0.93	99.63	0.33	0	84.5	0.09	1.58	1.22	0.19	1.16	0.06	0.92	0.07	0	0.75	0.37	0.03	0	0.13	0.43	0.93	0.03	0.04	0.26	0	0	0	5.95	-13.52	-8.11	71.44	80.63	989.65	435.45	1117.14	569.35	1007.09	469.25	1087.58	464.47
47.28	0	0.13	0.19	0.03	0.14	0.03	0.14	0.06	0.74	0.9	99.63	0.33	0	88.62	0.08	1.58	1.12	0.18	1.19	0.06	0.7	0.04	0	0.74	0.43	0.03	0	0.2	0.42	0.9	0.04	0.02	0.26	0	0	0	7.65	-11.74	-7.28	72.05	78.57	991.06	437.13	1116.04	569.86	1009.06	470.52	1087.41	464.8
47.313	0	0.13	0.18	0.03	0.14	0.03	0.13	0.06	0.68	0.74	99.63	0.33	0	79.71	0.08	1.77	0.84	0.2	1.3	0.06	0.65	0.03	0	0.68	0.4	0.02	0	0.2	0.4	0.74	0.04	0.04	0.27	0	0	0	6.06	-15.16	-5.35	71.15	78.65	992.59	437.52	1116.33	569.04	1010.97	469.25	1089.53	465.36
47.347	0	0.13	0.18	0.03	0.14	0.03	0.13	0.06	0.56	0.6	99.63	0.33	0	64.63	0.11	1.58	0.6	0.22	1.33	0.06	0.7	0.02	0	0.56	0.34	0.02	0	0.11	0.37	0.64	0.04	0.02	0.35	0	0	0	6.67	-18.99	-4.93	70.5	77.45	993.26	436.33	1116.58	567.5	1012.23	467.5	1089.62	464.72
47.38	0	0.13	0.18	0.02	0.14	0.03	0.13	0.06	0.52	0.53	99.64	0.33	0	76.34	0.12	1.78	0.53	0.21	1.61	0.07	0.6	0.02	0	0.52	0.33	0.02	0	0.12	0.38	0.67	0.04	0.03	0.4	0	0	0	7.55	-16.14	-3.52	71.56	80.1	997.22	433.92	1122.9	569.01	1016.94	465.99	1096.93	461.73
47.413	0	0.13	0.18	0.02	0.14	0.03	0.13	0.06	0.46	0.48	99.64	0.33	0	70.71	0.17	1.69	0.48	0.21	2.14	0.08	0.66	0.03	0	0.46	0.32	0.02	0	0.09	0.35	0.69	0.05	0.04	0.46	0	0	0	8.73	-17.59	-5.97	71	75.54	1000.92	432.85	1125.92	565.22	1021.15	463.81	1096.68	463.46
47.447	0	0.12	0.18	0.02	0.13	0.03	0.13	0.06	0.42	0.42	99.64	0.33	0	79	0.21	1.28	0.36	0.2	2.17	0.07	0.62	0.03	0	0.42	0.33	0.01	0	0.09	0.39	0.6	0.05	0.03	0.56	0	0	0	3.58	-15.37	-3.03	71.13	79.33	1004.82	436.91	1127.77	567.73	1023.87	466.77	1103.18	464.78
47.48	0	0.13	0.18	0.02	0.13	0.03	0.13	0.06	0.39	0.39	99.64	0.33	0	79.95	0.2	0.74	0.35	0.19	2.16	0.06	0.52	0.03	0	0.39	0.24	0.01	0	0.08	0.4	0.58	0.05	0.05	0.61	0	0	0	10.61	-15.08	-4.98	72.53	77.3	1008.56	439.57	1130.3	568.66	1026.86	470.12	1104.16	469.69
47.514	0	0.13	0.18	0.02	0.13	0.03	0.13	0.06	0.34	0.32	99.64	0.33	0	84.23	0.21	0.69	0.25	0.16	1.57	0.05	0.32	0.02	0	0.34	0.17	0.01	0	0.03	0.4	0.54	0.06	0.06	0.75	0	0	0	3.97	-13.62	-3.5	71.17	78.37	1010.22	440.25	1131.31	568.64	1028.59	469.66	1106.95	468.19
47.547	0	0.12	0.18	0.02	0.13	0.03	0.13	0.06	0.34	0.32	99.64	0.33	0	76.16	0.21	0.6	0.21	0.16	1.48	0.04	0.32	0.02	0	0.34	0.13	0.01	0	0.03	0.4	0.54	0.05	0.07	0.84	0	0	0	5.95	-16.19	-5.22	71.1	77.9	1010.96	439.76	1132.17	567.77	1028.5	470.25	1106.38	468.17
47.58	0	0.12	0.18	0.02	0.13	0.03	0.13	0.06	0.35	0.33	99.64	0.33	0	75.38	0.21	0.51	0.21	0.15	1.54	0.04	0.33	0.03	0	0.35	0.13	0.01	0.01	0.04	0.38	0.54	0.05	0.01	0.83	0	0	0	6.88	-16.4	-5.54	71.29	76.63	1011.45	438.66	1132.56	566.85	1029.45	469.32	1106.05	467.05
47.614	0	0.12	0.18	0.02	0.13	0.03	0.13	0.06	0.32	0.32	99.64	0.33	0	78.54	0.14	0.44	0.2	0.15	1.55	0.03	0.33	0.03	0	0.32	0.16	0.01	0.01	0.06	0.39	0.58	0.05	0.01	0.92	0	0	0	4.52	-15.51	-5.62	71.36	78.99	1011.12	437.35	1133.35	566.49	1028.38	468.65	1107.28	464.89
47.647	0	0.12	0.18	0.02	0.13	0.03	0.13	0.06	0.34	0.34	99.64	0.33	0	75.64	0.12	0.42	0.2	0.19	1.38	0.03	0.51	0.06	0	0.34	0.13	0.01	0.01	0.08	0.43	0.61	0.06	0.01	0.94	0	0	0	4.05	-16.33	-6.86	71.35	78.08	1010.49	436.67	1133.87	566.9	1028.05	468.85	1105.97	463.93
47.68	0	0.12	0.18	0.02	0.13	0.03	0.13	0.06	0.3	0.3	99.64	0.33	0	81.04	0.08	0.46	0.19	0.2	1.54	0.02	0.71	0.07	0	0.3	0.12	0.01	0.01	0.1	0.41	0.58	0.06	0.03	0.98	0	0	0	9.85	-14.74	-8.59	72.22	75.91	1008.14	434.94	1132.28	566.64	1026.31	468.66	1102.03	463.16
47.714	0	0.12	0.18	0.02	0.13	0.03	0.13	0.06	0.28	0.28	99.65	0.33	0	86.37	0.07	0.59	0.19	0.22	1.29	0.03	0.87	0.09	0	0.28	0.12	0	0	0.08	0.39	0.64	0.05	0.08	1.01	0	0	0	7.92	-12.77	-8.58	71.91	78.68	1007.36	433.87	1132.61	565.09	1024.49	467.03	1103.09	463.53
47.747	0	0.12	0.18	0.03	0.13	0.03	0.12	0.06	0.28	0.28	99.64	0.33	0	91.1	0.08	0.79	0.23	0.22	1.1	0.04	1.04	0.1	0	0.28	0.15	0.01	0	0.08	0.35	0.71	0.05	0.06	0.9	0	0	0	9.59	-10.37	-8.55	72.83	78.71	1005	435.35	1129.96	566.48	1022.06	468.57	1100.7	465.28
47.781	0	0.12	0.18	0.03	0.13	0.03	0.12	0.06	0.25	0.25	99.65	0.33	0	94.5	0.07	0.8	0.23	0.23	0.98	0.05	1.32	0.13	0	0.25	0.2	0.01	0	0.11	0.33	0.75	0.05	0.08	0.99	0	0	0	7.88	-7.78	-7.19	72.48	79.38	1000.95	437.79	1125.79	569.54	1018.51	470.43	1097.8	466.77
47.814	0	0.12	0.18	0.03	0.13	0.03	0.12	0.06	0.28	0.28	99.65	0.33	0	90.42	0.06	0.96	0.28	0.24	1.07	0.06	1.34	0.13	0	0.25	0.22	0.01	0	0.11	0.35	0.8	0.05	0.04	1.02	0	0	0	8.06	-10.78	-7.63	72.06	76.06	997.58	441.29	1121.9	573.4	1016.45	474.1	1092.35	469.25
47.847	0	0.12	0.18	0.03	0.13	0.03	0.12	0.06	0.31	0.31	99.65	0.33	0	93.17	0.05	1.05	0.31	0.24	1.35	0.07	1.8	0.18	0	0.24	0.22	0.01	0	0.13	0.42	0.95	0.05	0.13	0.97	0	0	0	4.46	-8.94	-7.21	71.38	79.03	995.08	441.92	1119.58	572.63	1012.61	473.82	1091.57	470.52
47.881	0	0.12	0.18	0.03	0.13	0.03	0.12	0.06	0.45	0.45	99.64	0.33	0	88.78	0.07	1.13	0.45	0.24	1.31	0.09	2.23	0.15	0	0.28	0.19	0.01	0	0.1	0.44	1.15	0.05	0.1	0.75	0	0	0	5.05	-11.66	-7	71.07	74.29	990.93	442.32	1114.65	573.5	1010.81	473.62	1085.03	470.27
47.914	0	0.12	0.18	0.03	0.13	0.03	0.13	0.06	0.49	0.49	99.64	0.33	0	91.13	0.09	1.19	0.49	0.23	1.3	0.11	1.93	0.11	0	0.29	0.18	0.01	0	0.05	0.5	1.22	0.04	0.06	0.64	0	0	0	4.7	-10.35	-7.68	71.11	76.83	987.07	441.85	1109.55	571.13	1004.57	474.06	1081.22	468.81
47.947	0	0.12	0.18	0.03	0.13	0.03	0.13	0.06	0.54	0.54	99.64	0.33	0	92.97	0.12	1.12	0.54	0.22	1.25	0.12	2.16	0.11	0	0.31	0.19	0.01	0	0.04	0.46	1.26	0.04	0.08	0.6	0	0	0	8.94	-9.09	-8.06	72.56	79.21	985.17	443.04	1107.36	571.29	1000.92	475.91	1080.02	471.66
47.981	0	0.12	0.18	0.03	0.13	0.03	0.13	0.06	0.5	0.67	99.63	0.33	0	95.73	0.11	1.04	0.67	0.21	1.26	0.1	2.17	0.13	0	0.37	0.21	0.02	0	0.06	0.42	1.53	0.03	0.05	0.5	0	0	0	7.93	-6.45	-7.97	72.34	78.86	981.89	444.7	1105.6	574.87	998.73	477.51	1077.48	473.3
48.014	0	0.12	0.18	0.03	0.13	0.03	0.13	0.06	0.5	0.71	99.63	0.33	0	92.89	0.1	0.95	0.71	0.24	1.68	0.08	2.47	0.18	0	0.38	0.21	0.02	0	0.07	0.42	1.56	0.03	0.06	0.5	0	0	0	2.21	-9.15	-6.96	70.51	78.11	980.03	444.74	1103.01	573.86	997.48	476.02	1075.51	472.24
48.047	0	0.12	0.19	0.03	0.13	0.03	0.13	0.06	0.44	0.85	99.63	0.33	0	93.34	0.09	0.91	0.85	0.28	1.74	0.08	3.29	0.17	0	0.41	0.16	0.03	0	0.08	0.43	1.58	0.03	0.04	0.44	0	0	0	1.13	-8.8	-7.09	70.66	79.6	978.79	444.71	1101.31	572.78	995.11	476.12	1074.6	471.95
48.081	0	0.13	0.19	0.03	0.13	0.03	0.13	0.06	0.4	1.05	99.62	0.33	0	85.43	0.08	0.88	1.05	0.33	1.85	0.06	2.84	0.21	0	0.4	0.15	0.03	0	0.09	0.39	1.63	0.03	0.01	0.4	0	0	0	4.13	-13.16	-8.65	71.15	79.32	976.2	443.5	1099.59	572.21	992.02	476.48	1071.18	471.35
48.114	0	0.13	0.19	0.03	0.13	0.03	0.13	0.06	0.44	0.92	99.63	0.33	0	94.47	0.08	0.89	0.92	0.37	1.81	0.05	1.92	0.17	0	0.42	0.16	0.02	0	0.08	0.37	1.48	0.03	0	0.44	0	0	0	3.42	-7.81	-6.51	70.99	78.86	972.69	441.61	1095.98	572.11	990.25	473.68	1068.91	468.1
48.148	0	0.13	0.19	0.03	0.13	0.03	0.13	0.06	0.42	1.15	99.62	0.33	0	82.61	0.08	0.86	1.15	0.41	1.56	0.04	1	0.26	0	0.42	0.16	0.03	0	0.11	0.34	1.64	0.02	0.01	0.41	0	0	0	7.35	-14.21	-6.16	71.7	80.34	972.72	441.04	1096.3	571.32	989.58	473.09	1069.85	469.97
48.181	0	0.13	0.19	0.03	0.13	0.03	0.13	0.06	0.45	1.05	99.63	0.33	0	90.85	0.06	0.82	1.05	0.37	1.5	0.03	0.83	0.2	0	0.45	0.19	0.03	0	0.12	0.34	1.72	0.02	0.01	0.44	0	0	0	7.73	-10.52	-6.02	72.05	80	970.97	440.77	1094.23	571.3	988.07	472.96	1067.97	469.03
48.214	0	0.13	0.19	0.03	0.13	0.03	0.13	0.06	0.5	0.9	99.63	0.33	0	82.75	0.05	0.93	0.9	0.39	1.52	0.03	0.75	0.15	0	0.5	0.2	0.02	0.01	0.13	0.31	1.63	0.02	0.01	0.47	0	0	0	7.67	-14.16	-5.16	71.61	79.48	970.85	440.8	1093.48	570.8	988.34	472.21	1067.77	469.35
48.248	0	0.13	0.18	0.03	0.13	0.03	0.13	0.06	0.57	0.71	99.63	0.33	0	85.35	0.05	1.09	0.71	0.46	1.55	0.03	0.78	0.13	0	0.54	0.2	0.02	0	0.15	0.31	1.48	0.03	0.01	0.57	0	0	0	8.42	-13.19	-5.29	71.56	79.56	969.96	440.22	1093.26	570.94	987.68	471.78	1067.2	469.27
48.281	0	0.13	0.18	0.03	0.13	0.03	0.13	0.06	0.61	0.7	99.64	0.33	0	81.35	0.06	1.36	0.7	0.45	1.8	0.03	0.79	0.11	0	0.54	0.22	0.02	0	0.14	0.3	1.41	0.03	0.01	0.61	0	0	0	6.14	-14.63	-3.22	71.06	78.28	970.94	441.95	1093.03	572.19	990.01	471.95	1068.27	470.12
48.314	0	0.13	0.18	0.03	0.14	0.03	0.13	0.06	0.57	0.57	99.64	0.33	0	83.26	0.09	1.84	0.57	0.46	1.69	0.03	0.79	0.09	0	0.54	0.27	0.02	0	0.1	0.32	1.43	0.02	0.02	0.65	0	0	0	4.71	-13.98	-1.99	70.74	81.48	972.57	443.08	1094.97	572.94	990.89	472.16	1072.37	472.15
48.348	0	0.12	0.18	0.02	0.14	0.03	0.13	0.06	0.55	0.55	99.65	0.33	0	70.28	0.11	1.88	0.5	0.49	1.74	0.04	0.86	0.09	0	0.55	0.22	0.01	0	0.08	0.28	1.26	0.02	0.02	0.74	0	0	0	8.76	-17.7	-3.91	70.43	77.38	977.86	440.61	1101.33	572.21	997.59	471.05	1074.97	470.29
48.381	0	0.12	0.17	0.03	0.14	0.03	0.13	0.07	0.47	0.47	99.65	0.33	0	74.84	0.16	2.21	0.45	0.46	1.57	0.04	0.96	0.07	0	0.47	0.19	0.01	0	0.05	0.33	1.27	0.02	0.02	0.8	0	0	0	9.9	-16.55	-2.76	71.19	75.41	980.45	440.53	1103.08	572.21	1001.55	470.31	1076.97	470.06
48.414	0	0.12	0.17	0.02	0.14	0.03	0.12	0.07	0.48	0.48	99.66	0.33	0	86.96	0.17	2.79	0.35	0.42	1.35	0.04	0.83	0.07	0	0.48	0.17	0.01	0	0.05	0.33	1.22	0.02	0.02	0.95	0	0	0	8.45	-12.51	-3.68	71.77	82.07	987.56	436.33	1112.38	569.6	1005.73	468.08	1087.75	465.11
48.448	0	0.12	0.17	0.02	0.14	0.03	0.12	0.07	0.42	0.42	99.67	0.33	0	77.31	0.24	2.59	0.28	0.41	1.69	0.05	0.95	0.06	0	0.42	0.15	0.01	0	0.05	0.33	1.19	0.02	0.01	1.17	0	0	0	11.3	-15.87	-2.16	72.06	80.4	989.94	437.07	1113.83	569.41	1009.43	467.05	1089.82	468.14
48.481	0	0.12	0.17	0.02	0.14	0.03	0.12	0.07	0.4	0.4	99.67	0.33	0	77.82	0.3	2.52	0.26	0.44	1.35	0.05	0.65	0.03	0	0.4	0.12	0.01	0	0.03	0.36	1.21	0.02	0	1.15	0	0	0	11.96	-15.73	-0.06	71.86	80.26	990.62	437.64	1114.32	570.04	1011.49	466.04	1091.65	470.01
48.515	0	0.12	0.17	0.02	0.14	0.03	0.12	0.07	0.34	0.34	99.67	0.33	0	81.37	0.36	2.3	0.19	0.42	1.07	0.04	0.39	0.01	0	0.34	0.1	0.01	0	0.01	0.41	1.11	0.02	0	1.27	0	0	0	8.1	-14.63	1.63	70.87	81.12	992.74	438.11	1116.68	570.47	1014.43	465.1	1095.38	470.32
48.548	0	0.12	0.17	0.02	0.13	0.03	0.12	0.07	0.35	0.35	99.67	0.33	0	75.68	0.34	2.06	0.17	0.38	1.25	0.04	0.39	0.01	0	0.35	0.09	0	0	0.02	0.41	1.11	0.03	0.01	1.34	0	0	0	12.33	-16.32	-0.3	71.93	77.8	996.96	438.44	1119.54	569.84	1018.37	466.6	1096.07	470.49
48.581	0	0.12	0.17	0.02	0.13	0.03	0.12	0.06	0.36	0.36	99.66	0.33	0	74.95	0.39	1.82	0.17	0.32	1.14	0.05	0.36	0.01	0	0.36	0.08	0	0	0.02	0.44	1.11	0.02	0.05	1.3	0	0	0	9.94	-16.52	-1.68	71.56	77.17	1000.31	439.09	1121.51	568.46	1020.46	467.54	1097.6	469.7
48.615	0	0.12	0.17	0.02	0.13	0.03	0.12	0.06	0.36	0.36	99.66	0.33	0	72.79	0.38	1.77	0.17	0.28	1.23	0.04	0.47	0.01	0	0.36	0.1	0.01	0	0.02	0.55	1.24	0.03	0.01	1.21	0	0	0	8.1	-17.08	-3.16	71.34	76.98	1003.31	439.22	1122.46	565.86	1021.58	468.23	1098.56	468.18
48.648	0	0.12	0.17	0.02	0.13	0.03	0.13	0.06	0.42	0.42	99.66	0.33	0	75.93	0.37	1.52	0.16	0.26	1.23	0.04	0.46	0.02	0	0.42	0.12	0.01	0	0.04	0.53	1.13	0.03	0.01	1.14	0	0	0	6.47	-16.26	-4.62	71.1	76.98	1004.26	438.94	1124.58	566.39	1022.24	468.9	1099.2	467.3
48.681	0	0.12	0.17	0.02	0.13	0.03	0.13	0.06	0.44	0.44	99.66	0.33	0	78.63	0.44	1.39	0.15	0.24	1.1	0.04	0.46	0.02	0	0.44	0.15	0.01	0	0.08	0.55	1.05	0.03	0.02	1.07	0	0	0	6.04	-15.49	-5.29	70.89	76.67	1003.96	437.94	1125.48	566.55	1022.32	468.33	1098.97	466.35
48.715	0	0.12	0.17	0.02	0.13	0.03	0.13	0.06	0.43	0.43	99.65	0.33	0	87.37	0.43	1.49	0.19	0.23	1	0.04	0.43	0.02	0	0.43	0.18	0.01	0	0.12	0.7	1.09	0.02	0.04	0.94	0	0	0	9.47	-12.33	-5.62	72.11	78.36	1002.92	437.6	1125.01	567.16	1020.52	469.11	1098.83	466.46
48.748	0	0.12	0.18	0.02	0.14	0.03	0.13	0.06	0.47	0.44	99.65	0.33	0	90.59	0.51	1.52	0.22	0.2	0.97	0.06	0.44	0.02	0	0.47	0.24	0.01	0	0.21	0.7	1.12	0.02	0.06	0.82	0	0	0	10.96	-10.68	-6.07	72.85	77.26	1002.21	437.62	1124.88	568.02	1020.47	469.36	1097.69	466.95
48.782	0	0.12	0.18	0.03	0.14	0.03	0.13	0.06	0.49	0.49	99.64	0.33	0	94.27	0.56	1.55	0.24	0.17	0.93	0.08	0.71	0.02	0	0.49	0.27	0.01	0	0.14	0.88	1.18	0.02	0.08	0.66	0	0	0	10.65	-7.99	-7.3	72.96	77.45	999.21	437.4	1122.47	567.64	1016.97	469.57	1094.38	467.11
48.815	0	0.12	0.18	0.03	0.14	0.03	0.13	0.07	0.51	0.51	99.65	0.33	0	94.78	0.71	2.18	0.27	0.19	0.89	0.08	0.65	0.02	0	0.51	0.28	0.01	0	0.14	0.85	1.19	0.02	0.09	0.57	0	0	0	12.5	-7.5	-6.85	73.35	75.38	993.81	438.62	1117.47	570.18	1013.2	470.49	1088.56	468.83
48.848	0	0.12	0.17	0.03	0.14	0.03	0.13	0.07	0.46	0.46	99.65	0.33	0	96.11	0.71	2.87	0.3	0.23	0.78	0.06	0.69	0.02	0	0.46	0.22	0.01	0	0.1	0.85	1.35	0.02	0.04	0.52	0	0	0	7.53	-5.96	-5.46	71.67	76.6	988.71	440.29	1110.36	569.36	1007.29	470.8	1083.86	468.92
48.882	0	0.12	0.17	0.02	0.15	0.03	0.13	0.07	0.55	0.55	99.65	0.33	0	95.87	1.04	3.28	0.35	0.21	0.65	0.06	0.63	0.01	0	0.55	0.21	0.01	0	0.07	0.74	1.49	0.02	0.05	0.37	0	0	0	9.98	-6.27	-6.31	73.14	78.85	986.22	439.91	1108.98	569.53	1003.57	471.46	1082.4	469.7
48.915	0	0.12	0.17	0.02	0.15	0.03	0.13	0.07	0.58	0.56	99.65	0.33	0	93.55	1.25	3.7	0.43	0.2	0.55	0.06	0.56	0.01	0	0.58	0.18	0.01	0	0.06	0.67	1.34	0.02	0.08	0.29	0	0	0	13.44	-8.63	-8.3	73.75	78.65	982.51	437.83	1107.63	569.92	999.88	471.48	1078.47	468.44
48.948	0	0.12	0.17	0.02	0.16	0.03	0.13	0.07	0.63	0.63	99.65	0.33	0	94.76	1.61	4.04	0.5	0.2	0.55	0.06	0.63	0.01	0	0.63	0.15	0.01	0	0.05	0.62	1.33	0.02	0.06	0.27	0	0	0	14.31	-7.52	-8.33	74.32	80.68	979.46	437.45	1105.26	570.07	996.02	471.74	1076.63	468.31
48.982	0	0.12	0.17	0.02	0.16	0.03	0.13	0.08	0.81	0.68	99.66	0.33	0	95.74	1.9	5.21	0.63	0.21	0.53	0.05	0.68	0.01	0	0.81	0.12	0.02	0	0.06	0.53	1.15	0.02	0.03	0.22	0	0	0	13.34	-6.44	-7.71	74.05	79.57	977.13	438.77	1102.75	571.77	994.66	472.44	1074.17	469.17
49.015	0	0.12	0.17	0.02	0.17	0.03	0.14	0.08	0.79	0.79	99.66	0.33	0	95.06	2.05	5.52	0.71	0.25	0.66	0.04	0.8	0.02	0	0.79	0.1	0.02	0	0.1	0.48	1.09	0.02	0.02	0.21	0	0	0	10.94	-7.22	-6.82	73.39	80.12	975.83	441.1	1100.85	573.82	993.31	474.39	1073.33	470.24
49.048	0	0.12	0.17	0.02	0.17	0.03	0.14	0.08	0.81	0.88	99.66	0.33	0	92.69	2.21	5.48	0.88	0.27	0.88	0.04	0.83	0.02	0	0.81	0.1	0.02	0	0.16	0.43	1.05	0.02	0.03	0.2	0	0	0	9.54	-9.3	-7	72.52	80.25	975.57	440.86	1100.98	573.38	992.99	473.88	1073.16	470.38
49.082	0	0.12	0.17	0.02	0.16	0.03	0.14	0.08	0.91	1.01	99.65	0.33	0	87.27	1.87	4.62	1.01	0.26	1.06	0.04	0.69	0.02	0	0.91	0.1	0.03	0	0.2	0.39	1.05	0.02	0.01	0.18	0.01	0	0	8.68	-12.38	-6.05	72.57	79.69	977	440.73	1101.04	572.14	994.57	472.99	1074.2	469.67
49.115	0	0.12	0.17	0.02	0.16	0.03	0.14	0.08	0.92	0.87	99.65	0.33	0	90.89	1.86	4.58	0.87	0.25	1.34	0.04	0.53	0.02	0	0.92	0.12	0.02	0	0.24	0.41	1.12	0.02	0.01	0.2	0.02	0	0	6.54	-10.5	-5.15	72.55	80.91	977.5	439.99	1100.68	570.54	994.6	471.69	1075.42	468.04
49.149	0	0.12	0.17	0.02	0.16	0.03	0.14	0.08	0.86	0.97	99.66	0.33	0	92.01	1.62	4.94	0.97	0.27	1.61	0.05	0.29	0.03	0	0.86	0.14	0.03	0	0.17	0.43	1.29	0.02	0.01	0.21	0.02	0	0	6.7	-9.78	-4.46	72.95	80.58	978.99	439.38	1101.33	569.52	996.31	470.73	1076.8	466.98
49.182	0	0.12	0.17	0.02	0.16	0.03	0.14	0.08	0.85	0.94	99.65	0.33	0	85.57	1.54	4.62	0.94	0.23	1.55	0.04	0.3	0.03	0	0.85	0.18	0.03	0	0.18	0.42	1.35	0.02	0.01	0.24	0.02	0	0	7.89	-13.1	-3.31	72.76	80.47	979.38	438.84	1101.78	569.3	997.41	469.43	1077.86	467.47
49.215	0	0.12	0.17	0.02	0.16	0.03	0.14	0.08	0.76	0.83	99.66	0.33	0	82.85	1.57	4.83	0.83	0.25	1.72	0.04	0.3	0.02	0	0.76	0.17	0.02	0	0.14	0.44	1.46	0.02	0.01	0.26	0	0	0	12.09	-14.13	-3.2	73.3	79.67	981.09	437.51	1103.91	568.59	999.8	467.99	1079.46	468.13
49.249	0	0.12	0.18	0.02	0.15	0.03	0.14	0.07	0.59	0.82	99.65	0.33	0	75.61	1.39	3.52	0.82	0.23	1.79	0.05	0.36	0.02	0	0.59	0.18	0.02	0	0.08	0.42	1.5	0.02	0.01	0.3	0	0	0	13.05	-16.34	-3.8	72.24	76.92	983.97	435.17	1108.9	568.73	1004.79	465.82	1081.7	466.85
49.282	0	0.12	0.18	0.02	0.15	0.03	0.14	0.07	0.55	0.74	99.65	0.33	0	74.6	1.23	3.33	0.74	0.18	1.49	0.05	0.35	0.01	0	0.55	0.18	0.02	0	0.05	0.42	1.5	0.02	0.04	0.31	0	0	0	10.2	-16.61	-3.4	71.9	79.9	988.74	436.66	1113.97	570.33	1008.34	467.64	1088.24	467.12
49.315	0	0.12	0.17	0.02	0.16	0.03	0.13	0.08	0.51	0.56	99.66	0.33	0	81.95	1.21	4.37	0.56	0.17	1.38	0.04	0.31	0.01	0	0.51	0.18	0.01	0	0.03	0.47	1.64	0.02	0.03	0.37	0	0	0	7.67	-14.43	-3.42	71.8	79.83	993.67	439.4	1118.29	571.9	1013.04	469.74	1092.87	469.44
49.349	0	0.12	0.17	0.02	0.15	0.03	0.13	0.07	0.48	0.52	99.66	0.33	0	62.3	1.17	3.96	0.52	0.17	1.14	0.04	0.33	0.01	0	0.48	0.13	0.01	0	0.01	0.49	1.44	0.02	0.02	0.45	0	0	0	11.44	-19.49	-5.12	71.39	78.07	998.72	436.99	1126.06	572.4	1019.18	468.74	1097.25	468.8
49.382	0	0.12	0.17	0.02	0.15	0.03	0.13	0.07	0.46	0.49	99.66	0.33	0	70.91	1.02	3.57	0.49	0.17	0.93	0.04	0.4	0.01	0	0.43	0.13	0.01	0	0.02	0.51	1.54	0.02	0.03	0.46	0	0	0	10.65	-17.55	-5.41	71.86	80.35	1004.43	436.9	1132.25	572.52	1023.75	469.34	1104.09	468.21
49.415	0	0.12	0.17	0.02	0.15	0.03	0.13	0.07	0.47	0.47	99.66	0.33	0	76.52	1.13	3.77	0.47	0.16	1.38	0.06	0.6	0.02	0	0.41	0.11	0.01	0	0.02	0.55	1.54	0.03	0.06	0.59	0	0	0	13.56	-16.09	-6.61	72.6	78.61	1007.34	434.1	1136.71	571.57	1027.67	467.32	1106.28	466.63
49.449	0	0.12	0.16	0.02	0.15	0.03	0.13	0.07	0.38	0.38	99.67	0.33	0	86.27	1.22	3.98	0.38	0.2	2.33	0.08	0.93	0.04	0	0.32	0.09	0.01	0	0.03	0.69	1.72	0.03	0.01	0.97	0	0	0	14.12	-12.81	-3.39	73.96	79.05	1010.64	433.88	1139.74	573.13	1032.72	466.18	1111.77	465.57
49.482	0	0.12	0.16	0.02	0.15	0.03	0.13	0.07	0.4	0.4	99.67	0.33	0	89.59	1.12	3.58	0.4	0.21	3.32	0.1	1.17	0.09	0	0.31	0.1	0.01	0	0.07	0.7	1.71	0.04	0.04	1.06	0	0	0	13.62	-11.24	-5.11	73.44	81.27	1013.46	432.38	1143.52	571.27	1033.77	465.53	1115.03	464.63
49.516	0	0.11	0.16	0.02	0.15	0.04	0.13	0.08	0.31	0.31	99.69	0.33	0	74.97	1.05	4.18	0.31	0.21	4.62	0.11	1.25	0.15	0	0.29	0.12	0.01	0	0.13	0.86	2.02	0.05	0.02	1.4	0	0	0	13.35	-16.52	-5.35	72.49	78.86	1015.89	432.84	1144.89	570.17	1036.69	465.18	1115.55	465.6
49.549	0	0.11	0.15	0.03	0.15	0.04	0.12	0.08	0.29	0.29	99.69	0.33	0	63.48	0.92	4.81	0.26	0.2	3.97	0.11	1.47	0.14	0	0.29	0.14	0.01	0	0.11	0.98	2.1	0.05	0.04	1.54	0	0	0	11.03	-19.24	-5.03	71.41	76.56	1017.32	432.99	1144.76	569.06	1038.73	464.72	1115.29	464.24
49.582	0	0.11	0.15	0.03	0.15	0.03	0.12	0.08	0.3	0.3	99.69	0.33	0	74.84	0.81	4.39	0.25	0.17	3.06	0.13	1.41	0.13	0	0.3	0.15	0.01	0	0.08	1.09	2.17	0.05	0.05	1.57	0	0	0	12.35	-16.55	-5.35	72.38	78.34	1018.65	431.83	1145.7	567.04	1038.76	463.85	1117.1	463.56
49.616	0	0.11	0.15	0.03	0.15	0.03	0.12	0.08	0.27	0.27	99.7	0.33	0	76.55	0.81	5.81	0.26	0.14	2.84	0.14	1.55	0.11	0	0.27	0.22	0.01	0	0.07	1.24	2.24	0.05	0.02	1.67	0	0	0	10.29	-16.08	-5.77	72.02	76.42	1020.35	431.49	1145.42	564.85	1040.31	463.41	1116.69	461.27
49.649	0	0.11	0.15	0.03	0.15	0.03	0.12	0.08	0.28	0.28	99.69	0.33	0	75.03	0.96	5.99	0.28	0.11	2.65	0.16	1.5	0.1	0	0.27	0.25	0.01	0.01	0.06	1.34	2.29	0.05	0.01	1.67	0	0	0	9.71	-16.5	-4.89	72.34	78.77	1021.73	431.71	1145.19	562.7	1040.11	462.86	1118.87	461.68
49.682	0	0.11	0.15	0.03	0.15	0.03	0.12	0.08	0.34	0.31	99.69	0.33	0	79.32	1.03	5.67	0.31	0.1	2	0.12	1.09	0.06	0	0.28	0.34	0.01	0	0.07	1.27	2.29	0.05	0.01	1.47	0	0	0	7.26	-15.28	-5.75	71.93	79.3	1023.42	431.1	1144.72	559.01	1039.94	462.39	1119.19	459.6
49.716	0	0.11	0.15	0.03	0.16	0.03	0.12	0.08	0.46	0.36	99.69	0.33	0	76.42	1	5.81	0.36	0.09	1.64	0.09	0.96	0.05	0	0.31	0.46	0.01	0	0.1	1.24	2.13	0.05	0.02	1.32	0	0	0	9.81	-16.12	-8.35	72	75.1	1023.87	430.36	1146.58	559.67	1041.81	462.72	1116.86	459.78
49.749	0	0.11	0.15	0.03	0.16	0.03	0.12	0.08	0.55	0.39	99.68	0.33	0	85.04	1.04	6.21	0.39	0.08	1.35	0.08	0.79	0.06	0	0.37	0.55	0.01	0	0.1	1.09	2.07	0.05	0.08	1.16	0	0	0	12.66	-13.31	-7.88	73.11	76.71	1023.54	429.29	1147.3	560.02	1041.46	461.99	1118.14	459.77
49.783	0	0.11	0.15	0.03	0.17	0.03	0.12	0.09	0.56	0.49	99.67	0.33	0	88.13	1.35	6.92	0.47	0.1	1.46	0.08	1	0.09	0	0.49	0.56	0.01	0	0.14	1.12	2.22	0.06	0.04	1.04	0	0	0	10.82	-11.98	-8.65	72.69	76.55	1022.67	429.25	1145.91	558.96	1040	462.14	1116.49	458.91
49.816	0	0.11	0.15	0.03	0.17	0.03	0.13	0.09	0.64	0.64	99.66	0.33	0	93.46	1.6	7.08	0.64	0.11	1.47	0.09	1.02	0.09	0	0.52	0.57	0.02	0	0.15	0.93	1.95	0.05	0.08	0.89	0	0	0	16.77	-8.7	-8.8	75.28	75.92	1019.03	431.94	1142.89	563.2	1037.02	465.47	1112.91	463.11
49.849	0	0.11	0.15	0.03	0.17	0.03	0.13	0.09	0.76	0.77	99.65	0.33	0	93.09	2.05	7.25	0.77	0.14	1.33	0.1	1.17	0.06	0	0.5	0.5	0.02	0	0.09	0.87	1.9	0.05	2.04	0.76	0	0	0	11.44	-9	-8.06	73.57	75.21	1014.57	434.46	1137.21	564.17	1032.81	466.67	1107.97	464.1
49.883	0	0.12	0.17	0.03	0.16	0.03	0.14	0.08	0.67	1.05	99.67	0.33	0	81.98	2.73	4.7	1.05	0.15	1.31	0.13	1.59	0.07	0	0.66	0.47	0.02	0	0.08	0.86	2.07	0.05	1.41	0.67	0	0	0	14.61	-14.43	-9.43	74.3	76.79	1013.48	433.32	1136.47	562.34	1029.96	466.92	1106.71	464.31
49.916	0	0.12	0.17	0.03	0.16	0.03	0.15	0.08	0.81	1.17	99.65	0.33	0	81.12	2.85	4.01	1.17	0.19	1.1	0.16	1.65	0.09	0	0.81	0.52	0.03	0	0.08	0.78	1.86	0.05	0.61	0.5	0	0	0	14.6	-14.71	-9.81	73.67	73.21	1008.79	429.8	1133.75	562.11	1028.12	463.44	1101.28	460.71
49.949	0	0.12	0.17	0.03	0.16	0.03	0.15	0.08	0.87	1.13	99.65	0.33	0	87.36	2.86	3.8	1.13	0.18	0.89	0.2	1.84	0.08	0	0.87	0.53	0.03	0	0.07	0.75	1.75	0.05	0.27	0.45	0	0	0	13.75	-12.33	-10.54	73.99	75.6	1005.54	428.89	1131.94	561.69	1023.82	463.21	1099.37	460.28
49.983	0	0.12	0.18	0.03	0.17	0.03	0.16	0.08	1.3	1.32	99.65	0.33	0	91.35	3.82	4.25	1.32	0.19	0.95	0.26	1.99	0.15	0	1.3	0.54	0.04	0	0.14	0.56	1.58	0.05	0.14	0.3	0	0	0	15.68	-10.22	-10.49	74.68	76.04	1001.44	429.23	1129.25	563.69	1020.25	463.76	1096.26	461.75
50.016	0	0.12	0.17	0.02	0.18	0.03	0.16	0.09	1.27	1.41	99.65	0.33	0	91.36	4.68	4.54	1.41	0.2	0.92	0.32	1.37	0.13	0	1.27	0.52	0.04	0	0.17	0.51	1.66	0.05	0.26	0.3	0	0	0	14.76	-10.21	-9.22	74.15	77.38	996.25	430.66	1126.17	567.72	1016.11	464.78	1093.48	463.86
50.049	0	0.12	0.18	0.02	0.18	0.03	0.17	0.09	1.3	1.66	99.64	0.33	0	90.68	5.26	3.93	1.66	0.15	1.36	0.48	1.44	0.15	0	1.3	0.54	0.06	0	0.27	0.46	1.47	0.05	3.56	0.28	0	0	0	13.46	-10.62	-9.75	74.37	76.5	996.25	432.12	1123.98	567.43	1015.25	466.96	1091.63	462.62
50.083	0	0.12	0.18	0.02	0.19	0.03	0.19	0.09	1.56	2.48	99.61	0.33	0	86.86	6.45	3.48	2.48	0.15	2.01	0.67	1.45	0.2	0	1.56	0.58	0.07	0	0.35	0.33	1.31	0.05	2.65	0.22	0.01	0	0	14.55	-12.56	-9.23	74.69	78.56	996.3	431.63	1123.88	566.7	1014.28	466.84	1092.72	462.41
50.116	0	0.12	0.19	0.02	0.18	0.03	0.2	0.09	1.71	2.47	99.61	0.33	0	85.35	6.11	3.15	2.47	0.13	2.39	0.7	1.55	0.29	0	1.71	0.8	0.07	0	0.44	0.34	1.28	0.05	1.8	0.22	0.06	0	0	14.77	-13.19	-9.26	74.76	78.89	997.01	431.54	1124.34	566.13	1014.63	466.76	1093.4	462.47
50.15	0	0.12	0.19	0.02	0.19	0.03	0.2	0.09	1.95	2.94	99.6	0.33	0	93.41	6.11	4.19	2.94	0.11	2.64	0.63	1.26	0.21	0	1.95	1	0.1	0	0.5	0.26	1.07	0.06	0.21	0.18	0.13	0	0	12.71	-8.75	-8.06	74.69	77.11	996.43	431.8	1122.09	565.51	1015.14	465.6	1092.13	461.33
50.183	0	0.12	0.18	0.02	0.2	0.03	0.21	0.1	1.74	3.01	99.59	0.33	0	82.13	7.02	5.1	3.01	0.09	2.37	0.62	0.99	0.13	0	1.74	1.13	0.12	0	0.43	0.26	1.08	0.06	0.06	0.18	0.17	0	0	11.54	-14.38	-7.41	73.66	79.41	996.75	431.2	1123.03	564.8	1014.66	464.76	1094.01	461.53
50.216	0	0.11	0.18	0.02	0.22	0.03	0.2	0.11	1.61	2.64	99.57	0.33	0	85.79	7.82	6.44	2.64	0.09	1.92	0.54	0.69	0.07	0	1.61	1.1	0.11	0	0.42	0.27	1.09	0.07	0.03	0.19	0.2	0	0	10.32	-13.01	-7.37	73.47	78.89	997.75	431.59	1123.99	565.16	1016.02	464.84	1094.84	461.57
50.25	0	0.11	0.17	0.02	0.22	0.03	0.19	0.11	1.34	2.51	99.56	0.33	0	85.19	7.34	7.5	2.51	0.09	1.51	0.4	0.37	0.02	0	1.34	0.9	0.09	0	0.24	0.29	1.12	0.07	0.02	0.18	0.19	0	0	11.82	-13.25	-6.93	73.64	79.33	999.05	431.39	1125.19	564.9	1017.27	464.42	1096.57	462.15
50.283	0	0.11	0.16	0.02	0.22	0.03	0.18	0.11	1.35	2.1	99.56	0.33	0	74.11	6.3	8.41	2.1	0.09	1.14	0.24	0.28	0.01	0	1.35	0.73	0.07	0	0.1	0.31	1.25	0.07	0.03	0.19	0.1	0	0	10.49	-16.74	-6.19	72.37	77.67	1001.6	432.01	1126.63	563.86	1020.54	463.34	1098.21	463.53
50.316	0	0.11	0.16	0.02	0.22	0.03	0.17	0.11	1.13	1.85	99.55	0.33	0	71.1	6.28	9.2	1.85	0.09	1.07	0.14	0.24	0.01	0	1.13	0.58	0.06	0	0.06	0.36	1.36	0.08	0.02	0.21	0.02	0	0	7.29	-17.5	-3.85	71.34	77.15	1003.38	433.06	1127.74	565.06	1023.73	462.86	1100.87	463.46
50.35	0	0.11	0.16	0.02	0.22	0.03	0.16	0.11	1.06	1.41	99.57	0.33	0	68.43	5.5	9.36	1.41	0.08	1.02	0.08	0.2	0.01	0	1.06	0.45	0.05	0	0.03	0.45	1.58	0.09	0.02	0.26	0	0	0	6.84	-18.13	-3.13	71.3	76.25	1008.01	436.12	1131.35	567.21	1028.77	465.17	1105.01	466.32
50.383	0	0.1	0.15	0.02	0.22	0.03	0.15	0.12	0.94	1.21	99.55	0.33	0	64.48	4.82	11.24	1.21	0.11	1.05	0.05	0.22	0.01	0	0.94	0.3	0.04	0	0.02	0.5	1.6	0.1	0.01	0.27	0	0	0	7.35	-19.02	-3.2	70.82	75.7	1010.55	436.15	1133.15	566.62	1031.17	465.25	1106.86	466.07
50.416	0	0.1	0.13	0.02	0.24	0.03	0.13	0.13	0.8	0.9	99.51	0.33	0	56.13	3.93	14.99	0.9	0.14	0.88	0.03	0.27	0.01	0	0.8	0.21	0.04	0	0.02	0.51	1.53	0.1	0.01	0.27	0	0	0	6.8	-20.77	-6.35	71.31	72.76	1019.78	434.46	1142.75	565.39	1040.24	465.59	1112.94	462.74
50.45	0	0.09	0.12	0.02	0.29	0.03	0.12	0.16	0.65	0.71	99.42	0.35	0	80.31	4.04	20.21	0.71	0.18	0.79	0.02	0.26	0.01	0	0.65	0.15	0.03	0	0.02	0.57	1.64	0.11	0	0.34	0	0	0	10.99	-14.97	-5.51	73.28	75.99	1021.41	433.29	1144.31	564.28	1040.71	464.61	1116.68	462.9
50.483	0	0.08	0.11	0.02	0.31	0.03	0.11	0.18	0.64	0.63	99.38	0.39	0	74.95	4.35	21.72	0.63	0.19	0.89	0.02	0.25	0.01	0	0.64	0.11	0.02	0	0.04	0.61	1.78	0.11	0.01	0.36	0	0	0	12	-16.52	-4.73	73.12	75.74	1023.79	432.5	1147.96	564.78	1044.29	463.1	1120.03	463.81
50.517	0	0.09	0.12	0.02	0.28	0.03	0.11	0.16	0.48	0.47	99.43	0.34	0	68.35	3.87	19.56	0.47	0.19	1.16	0.02	0.2	0.01	0	0.48	0.09	0.02	0	0.04	0.85	1.95	0.11	0.02	0.4	0	0	0	10.53	-18.15	-5.46	72.03	77.12	1025.7	431.17	1151.6	564.82	1045.8	462.58	1122.92	462.35
50.55	0	0.09	0.12	0.02	0.26	0.03	0.12	0.14	0.43	0.4	99.49	0.33	0	72.6	3.35	17.04	0.4	0.2	1.22	0.03	0.26	0.01	0	0.43	0.08	0.01	0	0.03	0.95	2.28	0.1	0.01	0.41	0	0	0	8.64	-17.13	-4.76	71.88	77.79	1027.46	432.14	1152.72	564.34	1047.35	462.24	1125.12	463.88
50.583	0	0.09	0.12	0.02	0.26	0.03	0.11	0.15	0.49	0.39	99.47	0.33	0	75.46	2.61	18.8	0.39	0.21	1.19	0.03	0.3	0.01	0	0.49	0.09	0.01	0	0.03	0.9	2.1	0.1	0.01	0.4	0	0	0	8.59	-16.38	-6.35	72.18	76.61	1029.41	432.77	1153.26	563.5	1048.27	463.94	1124.87	462.98
50.617	0	0.09	0.11	0.02	0.28	0.03	0.1	0.16	0.48	0.43	99.43	0.39	0	78.58	2.18	21.47	0.3	0.23	1	0.03	0.43	0.02	0	0.48	0.12	0.01	0	0.04	0.9	2.22	0.1	0.01	0.41	0	0	0	9.91	-15.5	-6.94	72.69	75.16	1030.59	432.15	1152.94	561.96	1049.2	463.95	1124.31	461.18
50.65	0	0.09	0.11	0.02	0.29	0.03	0.1	0.17	0.52	0.52	99.41	0.42	0	74.43	2.26	22.49	0.29	0.26	1	0.03	0.62	0.04	0	0.52	0.14	0.01	0	0.06	0.88	2.31	0.09	0	0.43	0	0	0	9.02	-16.66	-5.61	73.07	77.82	1031.45	432.17	1153.94	561.82	1049.42	463.37	1127.21	461.65
50.683	0	0.09	0.12	0.02	0.25	0.03	0.11	0.14	0.56	0.56	99.5	0.33	0	89.17	2.25	17.73	0.27	0.28	1.06	0.03	0.81	0.08	0	0.56	0.17	0.01	0	0.12	0.93	2.45	0.09	0.01	0.44	0	0	0	8.07	-11.46	-7.9	73.57	76.52	1031.03	431.62	1155.48	563.49	1049.51	464.55	1125.89	459.87
50.717	0	0.1	0.14	0.03	0.21	0.03	0.12	0.11	0.64	0.64	99.59	0.33	0	88	1.9	12.61	0.27	0.3	1.22	0.03	1.1	0.11	0	0.64	0.22	0.01	0	0.27	0.97	2.56	0.08	0.01	0.47	0	0	0	13.8	-12.04	-8.64	74.91	76.94	1030.57	430.43	1155.14	562.47	1048.38	464.4	1125.21	460.32
50.75	0	0.11	0.15	0.03	0.19	0.03	0.12	0.1	0.68	0.68	99.62	0.33	0	91.09	1.57	10.13	0.29	0.32	1.45	0.04	1.08	0.1	0	0.68	0.28	0.01	0	0.39	0.92	2.43	0.08	0.01	0.47	0	0	0	9.28	-10.37	-8.41	73.65	77.67	1029.31	429.3	1155.15	561.85	1047.49	462.45	1125.1	459.16
50.784	0	0.11	0.14	0.03	0.19	0.03	0.12	0.1	0.71	0.64	99.62	0.33	0	91.93	1.78	10.24	0.36	0.33	1.75	0.05	1.03	0.13	0	0.64	0.35	0.01	0.01	0.71	0.88	2.27	0.08	0.02	0.55	0	0	0	11.76	-9.84	-7.82	74.14	76.89	1027.46	428.55	1154.29	563.29	1046.96	461.92	1123.79	458.79
50.817	0	0.1	0.14	0.02	0.21	0.03	0.12	0.11	0.72	0.72	99.58	0.33	0	94.06	2.17	12.55	0.38	0.33	1.44	0.06	0.93	0.12	0	0.72	0.47	0.01	0.01	0.64	0.71	1.85	0.08	0.02	0.52	0	0	0	11.35	-8.19	-8.46	74	76.63	1026.09	428.18	1152.28	561.93	1045.09	461.67	1121.63	458.07
50.85	0	0.1	0.13	0.02	0.23	0.03	0.12	0.13	0.72	0.72	99.53	0.33	0	83.53	3.04	15.03	0.4	0.39	1.36	0.06	0.79	0.09	0	0.72	0.5	0.01	0.01	0.55	0.71	2.06	0.09	0.03	0.51	0	0	0	11.91	-13.88	-9.48	73.62	75.18	1023.98	429.15	1151.47	563.77	1043.65	462.92	1118.78	460.2
50.884	0	0.09	0.12	0.02	0.25	0.03	0.12	0.14	0.91	0.9	99.49	0.33	0	87.27	3.58	16.76	0.46	0.48	1.21	0.07	0.9	0.11	0	0.91	0.43	0.01	0.01	0.36	0.6	2.02	0.09	0.04	0.48	0	0	0	10.77	-12.37	-10	73.15	75.81	1020.4	430.56	1148.55	565.46	1039.77	464.64	1115.51	461.45
50.917	0	0.1	0.13	0.02	0.24	0.03	0.12	0.13	1.1	0.9	99.53	0.33	0	90.44	3.27	15.1	0.53	0.44	1.02	0.1	0.9	0.08	0	1.1	0.47	0.01	0.01	0.3	0.55	1.98	0.1	0.03	0.5	0	0	0	12.39	-10.77	-8.2	73.22	74.95	1013.45	433.1	1142.31	570.19	1034.81	466.38	1109.73	464.51
50.95	0	0.09	0.12	0.02	0.26	0.03	0.12	0.14	1.05	0.97	99.49	0.33	0	88.32	3.34	17.21	0.6	0.42	1.01	0.12	0.97	0.08	0	1.05	0.46	0.02	0.01	0.2	0.54	2.18	0.1	0.03	0.45	0	0	0	7.78	-11.89	-8.26	71.8	75.74	1011.06	433.49	1139.74	569.74	1031.82	466.52	1107.5	463.53
50.984	0	0.09	0.12	0.03	0.25	0.03	0.12	0.14	1.2	1.2	99.5	0.33	0	90.54	2.81	17.35	0.88	0.4	1.27	0.16	1.32	0.12	0	1.2	0.39	0.02	0.01	0.11	0.54	2.31	0.09	0.02	0.44	0	0	0	11.27	-10.71	-8.78	73.09	73.91	1006.8	434.01	1136.35	571.43	1028.75	467.06	1102.64	465.77
51.017	0	0.1	0.13	0.02	0.24	0.03	0.12	0.14	1.17	1.11	99.51	0.33	0	91.78	2.95	16.03	0.9	0.39	1.16	0.15	1.11	0.07	0	1.17	0.38	0.02	0	0.08	0.55	2.34	0.08	0.01	0.41	0	0	0	9.94	-9.94	-6.18	72.79	74.25	1001.41	434.55	1128.57	570.56	1023.53	466.4	1097.76	464.72
51.05	0	0.09	0.12	0.02	0.26	0.03	0.12	0.15	1.36	0.88	99.48	0.33	0	95.06	2.67	18.25	0.88	0.41	0.89	0.1	0.8	0.04	0	1.36	0.38	0.03	0	0.08	0.5	2.03	0.08	0.02	0.35	0	0	0	14.22	-7.22	-9.04	74.3	77.39	999.41	433.89	1125.39	567.39	1017.54	468.22	1094.83	464.2
51.084	0	0.1	0.13	0.02	0.23	0.03	0.12	0.13	1.38	1.12	99.53	0.33	0	94.78	2.48	14.96	1.12	0.45	0.91	0.1	0.75	0.03	0	1.38	0.34	0.04	0	0.08	0.46	2.05	0.09	0.05	0.33	0	0	0	10	-7.5	-7.77	73.1	80.41	997.73	435.13	1123.2	567.49	1014.67	468.75	1094.96	464.45
51.117	0	0.11	0.15	0.02	0.21	0.03	0.13	0.11	1.28	1.21	99.59	0.33	0	92.27	2.24	11.2	1.21	0.42	0.7	0.1	0.43	0.01	0	1.28	0.25	0.04	0	0.1	0.45	2.03	0.08	0.02	0.32	0	0	0	7.24	-9.6	-6.67	72.2	80.48	996.2	436.98	1122.14	569.55	1013.94	469.27	1094.38	466.81
51.151	0	0.11	0.15	0.02	0.2	0.03	0.14	0.1	1	1.47	99.61	0.33	0	89.09	2.41	9.33	1.47	0.44	0.92	0.09	0.44	0.02	0	1	0.24	0.05	0	0.14	0.47	2.21	0.09	0.03	0.3	0	0	0	8.52	-11.5	-6.9	72.13	80.01	994.93	435.86	1122.67	570.51	1013.63	468.52	1093.62	466.63
51.184	0	0.11	0.16	0.02	0.19	0.03	0.14	0.1	0.98	1.62	99.61	0.33	0	89.41	2.93	8.16	1.62	0.44	0.97	0.09	0.55	0.03	0	0.98	0.25	0.05	0	0.19	0.45	2.29	0.1	0.01	0.28	0	0	0	9.46	-11.33	-7.63	72.36	79.86	994.07	434.75	1122.11	569.71	1012.56	468.1	1092.37	465.49
51.217	0	0.12	0.17	0.02	0.18	0.03	0.15	0.09	1.01	1.66	99.65	0.33	0	91.86	2.61	5.75	1.66	0.4	1.27	0.1	0.58	0.04	0	1.01	0.3	0.05	0	0.26	0.45	2.01	0.1	0.01	0.3	0	0	0	7.88	-9.89	-7.82	72.42	78.91	993.56	434.34	1120.29	568.36	1011.91	467.84	1090.68	463.24
51.251	0	0.12	0.17	0.02	0.18	0.03	0.15	0.09	0.97	1.71	99.64	0.33	0	91.76	2.56	5.99	1.71	0.43	1.3	0.09	0.72	0.06	0	0.97	0.34	0.06	0	0.35	0.43	1.88	0.09	0.01	0.29	0	0	0	11.98	-9.95	-8.04	73.03	77.07	991.68	432.83	1118.26	567.75	1010.87	466.89	1087.79	462.09
51.284	0	0.12	0.17	0.02	0.17	0.03	0.15	0.08	0.99	1.79	99.65	0.33	0	85.78	2.19	5.78	1.79	0.42	1.34	0.09	0.72	0.06	0	0.99	0.35	0.07	0	0.31	0.39	1.65	0.09	0.01	0.3	0	0	0	10.14	-13.01	-5.63	72.5	80.12	992.04	432.71	1118.08	566.68	1010.61	465.23	1090.68	462.64
51.317	0	0.12	0.18	0.02	0.17	0.03	0.15	0.08	1.05	1.89	99.64	0.33	0	87.12	2.07	4.23	1.89	0.37	1.29	0.1	0.55	0.04	0	1.05	0.36	0.06	0	0.22	0.38	1.48	0.09	0.01	0.28	0	0	0	10.53	-12.44	-5.97	72.79	80.24	992.66	432.73	1118.69	566.71	1010.97	465.63	1091.15	462.49
51.351	0	0.13	0.18	0.02	0.16	0.03	0.15	0.08	1.05	1.93	99.64	0.33	0	83.62	1.93	4.02	2.19	0.3	0.97	0.1	0.43	0.03	0	1.05	0.37	0.05	0	0.13	0.39	1.29	0.08	0.01	0.26	0	0	0	10.59	-13.85	-5.84	72.57	79.23	993.25	432.85	1119.14	566.68	1012.08	465.32	1091.28	462.96
51.384	0	0.13	0.18	0.02	0.16	0.03	0.15	0.07	1.11	1.74	99.64	0.33	0	79.09	1.74	3.95	2.19	0.27	0.89	0.09	0.37	0.02	0	1.11	0.46	0.05	0	0.08	0.43	1.31	0.08	0.05	0.25	0	0	0	10.52	-15.35	-6	72.15	78.35	994.89	432.92	1120.48	565.78	1013.89	464.66	1092.24	464.01
51.417	0	0.13	0.18	0.02	0.16	0.03	0.15	0.07	1.14	1.8	99.64	0.33	0	72.97	1.8	3.67	2.13	0.22	0.88	0.08	0.3	0.01	0	1.14	0.48	0.04	0	0.06	0.46	1.23	0.07	0.03	0.25	0	0	0	9.45	-17.03	-3.61	71.63	77.89	996.4	433.98	1122.13	568.02	1017.19	464.44	1095.08	464.9
51.451	0	0.13	0.18	0.02	0.16	0.03	0.15	0.07	1.16	1.81	99.64	0.33	0	69.5	1.81	3.86	2.02	0.2	0.98	0.07	0.27	0.01	0	1.16	0.4	0.03	0	0.04	0.56	1.03	0.07	0.01	0.29	0	0	0	7.92	-17.88	-2.24	71.08	79.15	998.98	434.17	1125.4	568.83	1020.3	463.74	1099.44	465.52
51.484	0	0.12	0.18	0.02	0.17	0.03	0.15	0.08	0.97	1.94	99.64	0.33	0	71.45	1.94	4.41	2.04	0.22	0.91	0.06	0.3	0	0	0.97	0.26	0.03	0	0.03	0.58	1.08	0.06	0.07	0.28	0	0	0	15.09	-17.41	-5.38	72.76	77.97	1006.31	432.13	1134.63	568.89	1027.23	464.35	1105.19	465.37
51.518	0	0.12	0.18	0.02	0.17	0.03	0.15	0.08	0.9	1.98	99.64	0.33	0	67.24	2.04	4.19	1.98	0.17	0.85	0.06	0.39	0.01	0	0.9	0.22	0.04	0	0.02	0.58	0.95	0.06	0.02	0.3	0	0	0	8.33	-18.4	-3.86	71.39	76.7	1010.92	433.4	1136.61	567.74	1032.14	464.13	1108.84	463.34
51.551	0	0.12	0.17	0.02	0.17	0.03	0.15	0.08	0.77	1.96	99.65	0.33	0	74.81	2.55	5.27	1.96	0.16	0.88	0.05	0.37	0.01	0	0.77	0.19	0.03	0	0.02	0.78	1.1	0.06	0.01	0.37	0	0	0	11.67	-16.56	-2.25	72.62	79.29	1014.45	431.36	1140.1	566.17	1035.33	461.85	1114.61	462.53
51.584	0	0.12	0.17	0.02	0.18	0.03	0.15	0.08	0.8	1.91	99.65	0.33	0	66.69	2.86	5.43	1.91	0.14	0.84	0.06	0.42	0.01	0	0.8	0.19	0.03	0	0.02	0.82	1.24	0.06	0.03	0.36	0	0	0	15.86	-18.53	-4.78	73.43	74.5	1021.98	430.33	1147.6	565	1043.8	461.6	1118.3	462.87
51.618	0	0.12	0.17	0.02	0.17	0.03	0.15	0.08	0.83	1.58	99.65	0.33	0	71.89	2.92	4.79	1.58	0.13	0.88	0.06	0.36	0.01	0	0.83	0.18	0.02	0	0.02	1.05	1.22	0.06	0.01	0.38	0	0	0	10.55	-17.31	-2.25	71.98	77.64	1023.58	431.24	1149.22	565.17	1045.34	460.45	1122.92	463.62
51.651	0	0.12	0.17	0.02	0.17	0.03	0.15	0.08	0.78	1.5	99.65	0.33	0	65.76	3.03	4.28	1.5	0.13	1.08	0.05	0.3	0.01	0	0.78	0.16	0.02	0	0.02	1.11	1.18	0.06	0.01	0.39	0	0	0	6.7	-18.74	-2.39	70.78	78.37	1025.25	431.64	1151.99	565.94	1047.06	460.47	1125.36	463.74
51.684	0	0.12	0.17	0.02	0.17	0.03	0.14	0.08	0.83	1.32	99.66	0.33	0	62.68	2.58	5.01	1.32	0.12	1.01	0.05	0.29	0.01	0	0.83	0.15	0.01	0	0.03	1.19	1.16	0.06	0.02	0.42	0	0	0	8	-19.41	-4.65	70.6	76.84	1028.83	431.78	1152.58	562.29	1048.49	461.43	1125.31	463.02
51.718	0	0.12	0.16	0.02	0.18	0.03	0.14	0.08	0.76	1.08	99.65	0.33	0	65.51	2.3	6.15	1.08	0.1	1.03	0.04	0.26	0.01	0	0.76	0.16	0.01	0	0.04	1.31	1.3	0.06	0.01	0.44	0	0	0	6.67	-18.79	-4.43	70.71	76.29	1030.59	432.23	1153.06	561.95	1050.06	461.97	1126.35	461.81
51.751	0	0.11	0.16	0.02	0.18	0.03	0.14	0.09	0.82	1.05	99.64	0.33	0	72.78	2.52	7.07	1.05	0.1	1.03	0.04	0.3	0.02	0	0.82	0.22	0.01	0	0.06	1.24	1.18	0.06	0.01	0.41	0	0	0	6.98	-17.08	-4.22	71.55	75.75	1032.28	433.37	1154.55	563.73	1052.13	463.53	1127.86	461.95
51.785	0	0.11	0.16	0.02	0.18	0.03	0.13	0.09	0.76	0.89	99.63	0.33	0	77.13	2.41	7.58	0.89	0.14	1	0.03	0.43	0.02	0	0.76	0.28	0.01	0	0.13	1.52	1.49	0.06	0.01	0.39	0	0	0	6.32	-15.92	-5.1	71.84	78.13	1032.74	432.68	1156.03	563.44	1051.29	463.73	1129.38	461.24
51.818	0	0.12	0.16	0.03	0.18	0.03	0.13	0.09	0.82	0.79	99.65	0.33	0	71.64	1.8	6.79	0.79	0.15	1.09	0.03	0.55	0.02	0	0.82	0.39	0.01	0	0.14	1.75	1.62	0.06	0.01	0.4	0	0	0	2.87	-17.37	-5.48	70.87	78.4	1032.35	431.8	1156.58	563.06	1050.95	462.92	1129.28	459.68
51.851	0	0.12	0.16	0.03	0.17	0.03	0.13	0.08	0.88	0.82	99.65	0.33	0	73.45	1.31	6.95	0.82	0.18	1.09	0.03	0.8	0.02	0	0.88	0.4	0.01	0	0.16	1.61	1.51	0.06	0.01	0.38	0	0	0	8.44	-16.91	-7.93	71.89	76.77	1031.44	430.67	1157.1	563.36	1050.14	463.62	1126.83	460.17
51.885	0	0.11	0.16	0.03	0.18	0.03	0.13	0.09	0.88	0.88	99.64	0.33	0	81.47	1.26	8.29	0.78	0.21	1.32	0.05	0.89	0.04	0	0.88	0.52	0.01	0	0.22	1.71	1.62	0.06	0.03	0.39	0	0	0	10.53	-14.59	-9.47	72.59	76.47	1031.28	429.88	1157.37	562.25	1049.47	463.46	1125.89	460.52
51.918	0	0.11	0.14	0.03	0.2	0.03	0.12	0.1	0.91	0.91	99.61	0.33	0	82.93	1.02	11.25	0.76	0.25	1.16	0.05	0.99	0.05	0	0.91	0.58	0.01	0	0.18	1.45	1.64	0.05	0.04	0.37	0	0	0	8.8	-14.1	-8.48	72.06	74.73	1029.3	429.7	1155.35	562.67	1049.11	462.1	1123.81	459.99
51.951	0	0.11	0.14	0.03	0.21	0.03	0.12	0.11	0.97	0.92	99.59	0.33	0	85.88	0.9	12.55	0.73	0.32	0.98	0.06	0.92	0.05	0	0.97	0.65	0.01	0	0.16	1.35	1.75	0.05	0.03	0.34	0	0	0	12.48	-12.97	-9.02	73.29	74.07	1025.76	430.36	1153.29	565.13	1046.39	463.26	1120.45	462.31
51.985	0	0.11	0.14	0.03	0.2	0.03	0.12	0.1	0.97	1.02	99.6	0.33	0	87.71	0.66	11.73	0.71	0.36	0.97	0.07	1.02	0.09	0	1.35	0.78	0.02	0	0.17	1.19	1.77	0.05	0.01	0.34	0	0	0	10.05	-12.17	-8.32	72.39	76.21	1019.32	432.66	1147.84	568.84	1039.68	466.05	1115.84	463.26
52.018	0	0.11	0.14	0.03	0.2	0.03	0.12	0.1	0.95	1.13	99.6	0.33	0	91.14	0.52	12.04	0.77	0.34	0.95	0.09	1.13	0.12	0	1.33	0.83	0.02	0	0.14	1.2	1.86	0.06	0.04	0.35	0	0	0	7.96	-10.35	-9.08	71.89	77.8	1015.41	434.78	1144.39	570.67	1034.69	468.73	1112.39	464.77
52.051	0	0.11	0.15	0.03	0.19	0.03	0.12	0.09	1.12	1.36	99.63	0.33	0	87.07	0.52	10.08	0.88	0.3	1.12	0.12	1.36	0.15	0	1.49	0.75	0.02	0	0.12	1.09	1.89	0.06	0.01	0.32	0	0	0	4.88	-12.46	-6.22	70.83	76.99	1010.36	435.86	1138.24	570.94	1031.22	467.1	1108.19	466.07
52.085	0	0.11	0.15	0.03	0.18	0.03	0.12	0.09	1.37	1.62	99.63	0.33	0	91.33	0.46	10.17	1	0.31	1.37	0.14	1.69	0.2	0	1.62	0.55	0.02	0	0.07	0.93	1.78	0.07	0.02	0.29	0	0	0	6.25	-10.23	-7.97	71.4	77.26	1006.37	433.06	1135.44	568.82	1026.65	465.45	1103.89	463.9
52.118	0	0.11	0.14	0.03	0.2	0.03	0.12	0.1	1.47	1.48	99.61	0.33	0	89.47	0.47	11.94	0.93	0.39	1.47	0.14	1.48	0.18	0	1.62	0.48	0.02	0	0.04	1	1.84	0.07	0.01	0.3	0	0	0	9.52	-11.3	-8.56	72.85	76.29	1001.82	433.31	1131.09	569.97	1022.37	466.65	1098.63	464.29
52.152	0	0.11	0.14	0.03	0.21	0.03	0.12	0.11	1.66	1.04	99.57	0.33	0	91.51	0.44	13.99	0.89	0.48	1.66	0.1	1.04	0.15	0	1.97	0.39	0.02	0	0.03	1	2.09	0.07	0.01	0.29	0	0	0	10.68	-10.11	-9.78	73.22	77.21	995.96	432.91	1125.75	569.89	1015.56	467.58	1092.67	463.66
52.185	0	0.11	0.14	0.03	0.2	0.03	0.12	0.1	1.59	0.96	99.6	0.33	0	95.89	0.49	11.95	0.96	0.48	1.59	0.1	0.78	0.1	0	2.05	0.4	0.03	0	0.05	0.93	1.92	0.06	0.01	0.28	0	0	0	12.88	-6.25	-9.19	73.95	77.75	991.72	433.18	1120.2	569.72	1010.86	468.18	1088.45	463.14
52.218	0	0.11	0.14	0.03	0.2	0.03	0.13	0.1	1.33	0.97	99.6	0.33	0	86.8	0.65	11.73	0.97	0.49	1.33	0.11	0.46	0.06	0	2	0.41	0.03	0	0.1	0.8	1.89	0.06	0.04	0.28	0	0	0	10.48	-12.58	-8.03	72.42	82.21	989.86	432.28	1119.63	568.73	1007.57	466.79	1089.72	463.59
52.252	0	0.11	0.15	0.02	0.19	0.03	0.13	0.1	1.14	1.12	99.62	0.33	0	91.12	0.89	9.91	1.12	0.47	1.14	0.11	0.31	0.03	0	1.9	0.33	0.03	0	0.17	0.75	1.97	0.05	0.04	0.27	0	0	0	7.83	-10.36	-8.88	71.9	77.67	988.08	433.1	1115.97	568.06	1007.03	466.98	1084.57	462.43
52.285	0	0.12	0.16	0.02	0.19	0.03	0.13	0.09	1.23	1.09	99.63	0.33	0	82.88	1.23	8.75	1.09	0.54	0.9	0.1	0.27	0.02	0	1.88	0.29	0.03	0	0.27	0.71	1.92	0.05	0.01	0.26	0	0	0	5.75	-14.11	-8.14	71.06	81.09	986.24	432.08	1114.97	566.88	1003.97	465.76	1084.97	462.04
52.318	0	0.11	0.15	0.02	0.2	0.03	0.13	0.1	1.34	1.14	99.6	0.33	0	82.61	1.34	10.42	1.14	0.76	0.84	0.08	0.32	0.02	0	1.94	0.32	0.03	0	0.36	0.71	1.89	0.04	0	0.27	0	0	0	5.62	-14.21	-8.44	71.27	82.24	985.89	431.71	1115.13	566.78	1003.02	465.98	1085.14	461.56
52.352	0	0.12	0.16	0.02	0.19	0.03	0.14	0.1	1.55	1.26	99.62	0.33	0	88.98	1.55	8.67	1.26	0.84	1.11	0.09	0.55	0.03	0	1.84	0.42	0.03	0	0.47	0.68	2.02	0.05	0.02	0.28	0	0	0	6.92	-11.56	-7.55	71.95	81.04	985.76	431.27	1114.61	567.05	1004.06	464.97	1084.99	460.97
52.385	0	0.12	0.17	0.03	0.17	0.03	0.15	0.08	1.72	1.39	99.65	0.33	0	88.32	1.72	6.05	1.39	0.62	1.41	0.11	0.99	0.06	0	1.96	0.52	0.03	0	0.64	0.67	1.86	0.05	0.05	0.3	0	0	0	4.8	-11.88	-8.09	71.58	80.52	986.03	431.33	1114.39	565.96	1004.02	464.8	1084.43	460.64
52.418	0	0.12	0.18	0.03	0.16	0.03	0.15	0.08	1.78	1.55	99.65	0.33	0	85.04	1.78	4.15	1.44	0.42	1.58	0.14	1.55	0.1	0	1.89	0.57	0.03	0	0.69	0.64	1.77	0.05	1	0.3	0	0	0	12.77	-13.31	-7.99	73.81	80.63	985.39	430.49	1113.89	566.2	1003.37	464.92	1083.95	461.83
52.452	0	0.12	0.18	0.03	0.16	0.03	0.15	0.07	1.83	1.91	99.64	0.33	0	85.09	1.83	3.37	1.87	0.31	1.73	0.17	2.07	0.14	0	1.91	0.6	0.03	0	0.37	0.67	1.74	0.05	1.69	0.33	0	0	0	13.7	-13.29	-6.97	74.11	81.35	985.47	430.11	1113.2	565.03	1003.29	463.74	1084.63	462.15
52.485	0	0.13	0.19	0.03	0.15	0.03	0.16	0.07	1.73	1.8	99.63	0.33	0	78.99	1.7	2.28	2.09	0.22	1.73	0.23	1.92	0.14	0	1.8	0.64	0.03	0	0.3	0.65	1.73	0.05	0.33	0.33	0	0	0	10.64	-15.38	-7.1	72.78	80.83	985.12	430.04	1113.17	565.61	1003.29	464.01	1084.03	460.42
52.519	0	0.13	0.19	0.03	0.15	0.03	0.16	0.07	1.64	1.73	99.63	0.33	0	82.86	1.73	2.59	2.01	0.19	1.98	0.24	1.01	0.08	0	1.64	0.69	0.03	0	0.14	0.64	1.69	0.04	0.06	0.35	0	0	0	9.55	-14.12	-4.85	72.72	80.45	985.66	430.58	1113.41	566.47	1005.36	462.67	1085.79	461.31
52.552	0	0.13	0.18	0.03	0.16	0.03	0.16	0.07	1.62	1.79	99.64	0.33	0	71.29	1.97	2.88	1.79	0.14	1.83	0.27	0.79	0.06	0	1.62	0.71	0.03	0	0.1	0.64	1.74	0.04	0.03	0.37	0	0	0	11.02	-17.45	-5.44	72.08	77.78	987.3	430.66	1113.63	564.66	1007.28	462.15	1085.06	462.27
52.585	0	0.13	0.18	0.02	0.16	0.03	0.16	0.08	1.49	1.68	99.64	0.33	0	65.76	2.51	3.07	1.68	0.1	1.79	0.3	0.52	0.04	0	1.49	0.63	0.03	0	0.07	0.66	1.85	0.03	0.04	0.37	0	0	0	10.23	-18.74	-5	71.76	77.31	991.05	430.7	1116.83	564.08	1011.26	461.6	1088.57	462.22
52.619	0	0.12	0.18	0.02	0.17	0.03	0.17	0.08	1.39	1.9	99.64	0.33	0	74.12	3.76	3.76	1.9	0.08	1.43	0.3	0.34	0.03	0	1.39	0.49	0.03	0	0.03	0.56	1.7	0.03	0.68	0.36	0	0	0	12.62	-16.74	-6.03	73.38	75.71	997.39	430.39	1122.18	563.11	1017.41	461.99	1093.12	461.61
52.652	0	0.12	0.18	0.02	0.18	0.03	0.18	0.09	1.24	1.85	99.64	0.33	0	75.1	5.11	3.68	1.85	0.07	1.42	0.31	0.4	0.03	0	1.24	0.43	0.03	0	0.02	0.58	1.79	0.03	0.85	0.37	0	0	0	16.34	-16.48	-6.99	75.13	73.37	1003.86	432.07	1125.39	561.31	1022.99	463.58	1096.36	463.52
52.685	0	0.11	0.17	0.02	0.2	0.03	0.19	0.1	1.05	2	99.61	0.33	0	77.44	6.81	4.72	2	0.06	1.82	0.32	0.45	0.03	0	1.05	0.35	0.03	0	0.02	0.53	1.94	0.03	0.23	0.4	0	0	0	13.92	-15.83	-5.48	74.13	77.38	1004.9	430.48	1129.72	562.8	1024.38	461.66	1101.74	462.94
52.719	0	0.11	0.17	0.02	0.21	0.03	0.19	0.11	0.96	1.93	99.58	0.33	0	80.62	7.75	5.88	1.93	0.05	2.11	0.3	0.5	0.03	0	0.96	0.35	0.03	0	0.02	0.61	2.2	0.03	0.06	0.45	0	0	0	13.11	-14.87	-4.94	74.08	76.85	1009.44	429.69	1134.63	562.99	1029.76	460.75	1106.6	461.6
52.752	0	0.1	0.16	0.02	0.23	0.03	0.19	0.12	0.97	1.69	99.55	0.33	0	71.65	8.73	7.39	1.69	0.06	2.42	0.22	0.48	0.03	0	0.97	0.35	0.02	0	0.06	0.59	2.2	0.04	0.02	0.47	0	0	0	12.93	-17.36	-5.88	73.78	73.98	1013.94	429.74	1137.94	561.76	1034.6	460.74	1108.58	461.14
52.786	0	0.1	0.16	0.02	0.22	0.03	0.2	0.12	0.97	1.55	99.55	0.33	0	75.45	9.44	6.56	1.55	0.06	1.89	0.19	0.38	0.02	0	0.97	0.41	0.02	0	0.19	0.6	2.43	0.05	0.01	0.54	0	0	0	11.67	-16.39	-7.86	73.58	73.84	1016.6	429.04	1141.22	560.58	1036.48	460.69	1110.32	460.52
52.819	0	0.11	0.16	0.02	0.21	0.03	0.18	0.11	0.93	1.45	99.58	0.33	0	69.45	8.03	6.47	1.45	0.07	2.08	0.18	0.39	0.03	0	0.93	0.48	0.02	0	0.25	0.56	2.71	0.05	0.01	0.59	0	0	0	10.82	-17.89	-7.61	73.25	75.67	1017.28	428.68	1142.86	560.91	1036.69	460.58	1112.36	460.32
52.852	0	0.11	0.17	0.02	0.19	0.03	0.18	0.1	1.08	1.38	99.61	0.33	0	71.06	6.6	5.31	1.38	0.06	1.95	0.17	0.47	0.04	0	1.08	0.63	0.02	0.01	0.53	0.52	2.6	0.06	0.01	0.58	0	0	0	11.97	-17.51	-9.12	73.61	75.94	1018.79	427.7	1145.19	560.84	1037.54	461.31	1113.44	458.82
52.886	0	0.11	0.17	0.02	0.18	0.03	0.16	0.09	1.15	1.1	99.64	0.33	0	76.27	4.81	5.13	1.1	0.07	2.4	0.17	0.71	0.08	0	1.03	1.03	0.02	0.01	1.15	0.49	2.93	0.07	0.02	0.6	0	0	0	10.69	-16.16	-8.99	73.45	74.77	1019.2	427.49	1145.8	561.52	1038.9	461.03	1113.59	457.6
52.919	0	0.11	0.16	0.02	0.18	0.03	0.16	0.1	2.32	0.94	99.63	0.33	0	84.89	4.3	6.87	0.94	0.1	3.13	0.16	0.91	0.16	0	1.17	1.38	0.02	0.01	2.32	0.47	3	0.09	0.01	0.67	0	0	0	11.62	-13.37	-9.28	74.07	74.4	1019.21	427.58	1146.11	562.22	1039.2	461.39	1113.51	457.67
52.952	0	0.12	0.16	0.03	0.19	0.03	0.16	0.1	2.8	1.02	99.63	0.33	0	92.27	4.04	7.27	1.02	0.16	2.8	0.14	0.99	0.23	0	1.34	2.29	0.03	0.02	3.09	0.43	2.8	0.09	0.03	0.64	0	0	0	9.39	-9.61	-8.15	73.47	76.97	1018.18	426.35	1144.48	559.96	1037.19	459.47	1114.08	455.99
52.986	0	0.11	0.15	0.03	0.19	0.03	0.16	0.1	2.7	0.94	99.62	0.33	0	88.79	4.44	7.55	0.82	0.19	2.4	0.14	0.94	0.21	0	1.43	2.7	0.03	0.02	2.05	0.38	2.68	0.13	0.05	0.68	0	0	0	11.49	-11.65	-8.57	73.88	75.21	1017.6	426.72	1144.87	560.89	1037.74	459.25	1112.95	458.66
53.019	0	0.11	0.15	0.03	0.2	0.03	0.16	0.11	2.84	0.83	99.6	0.33	0	88.1	4.93	8.55	0.83	0.24	1.71	0.14	0.69	0.12	0	1.52	2.84	0.03	0.02	1.16	0.38	2.55	0.13	0.05	0.63	0	0	0	13.87	-11.99	-10.06	74.44	73.77	1014.85	427.39	1141.74	561.44	1034.75	461.1	1108.49	458.97
53.052	0	0.1	0.15	0.02	0.22	0.03	0.16	0.12	2.53	0.83	99.57	0.33	0	88.22	5.17	10.27	0.83	0.31	1.19	0.15	0.64	0.07	0	1.7	2.53	0.03	0.02	0.56	0.33	2.26	0.16	0.02	0.57	0	0	0	10.51	-11.93	-8.84	73.03	74.73	1010.71	427.68	1137.53	561.87	1030.76	460.74	1105.45	458.16
53.086	0	0.1	0.14	0.02	0.24	0.03	0.15	0.13	2.05	0.91	99.52	0.33	0	90.18	5.42	12.98	0.91	0.36	0.97	0.16	0.63	0.04	0	1.81	2.05	0.04	0.02	0.35	0.25	1.92	0.2	0.02	0.57	0	0	0	12.15	-10.91	-6.77	73.24	75.64	1002.97	430.77	1129.54	565.56	1023.64	463.03	1099.27	461.78
53.119	0	0.09	0.13	0.02	0.27	0.03	0.15	0.15	1.86	0.98	99.46	0.33	0	89.42	6.38	15.37	0.98	0.45	0.91	0.17	0.54	0.04	0	1.86	1.83	0.04	0.01	0.29	0.24	1.93	0.18	0.02	0.51	0	0	0	11.02	-11.33	-7.95	73.34	77.65	1003.5	433.01	1128.47	564.8	1021.51	465.86	1099.12	463.35
53.153	0	0.09	0.13	0.02	0.28	0.03	0.17	0.16	2.42	0.96	99.43	0.33	0	87.89	8.21	15.3	0.96	0.45	0.78	0.18	0.62	0.04	0	2.42	1.28	0.05	0.01	0.17	0.19	1.79	0.2	0.02	0.48	0	0	0	10.22	-12.09	-8.26	73.12	75.31	1000.97	433.48	1126.53	565.42	1020.38	465.29	1095.69	465.05
53.186	0	0.09	0.13	0.02	0.29	0.03	0.18	0.16	2.85	1	99.42	0.33	0	86.41	9.27	14.69	1	0.4	0.88	0.16	0.75	0.05	0	2.85	0.99	0.05	0.01	0.17	0.17	1.57	0.21	0.07	0.41	0	0	0	12	-12.75	-9.3	73.31	74.16	997.32	433.87	1124.14	567	1017.37	466.17	1091.53	466.49
53.219	0	0.09	0.14	0.02	0.27	0.03	0.19	0.15	2.97	1.08	99.46	0.33	0	83.53	9.36	12.96	1.08	0.34	0.84	0.14	0.91	0.05	0	2.97	0.83	0.05	0.01	0.22	0.17	1.62	0.19	0.02	0.38	0	0	0	14.97	-13.88	-8.71	73.2	76.52	990.6	432.73	1118.49	567.99	1010.15	466.49	1086.66	465.17
53.253	0	0.09	0.14	0.02	0.27	0.03	0.2	0.15	3.26	1.47	99.46	0.33	0	91.25	9.15	12.34	1.47	0.36	0.89	0.13	0.87	0.05	0	3.26	0.73	0.07	0.01	0.27	0.13	1.41	0.2	0.04	0.32	0	0	0	15.59	-10.28	-7.85	74.57	76.99	989.02	435.33	1117.25	571.65	1009.11	468.92	1086.09	467.72
53.286	0	0.1	0.15	0.02	0.23	0.03	0.19	0.12	3.14	1.58	99.53	0.33	0	86.69	7.83	9.7	1.58	0.3	1.15	0.16	0.91	0.06	0	3.14	0.63	0.07	0.01	0.3	0.14	1.43	0.19	2.07	0.32	0	0	0	14.15	-12.63	-9.21	74.02	75.63	988.66	435.38	1116.67	570.79	1008.52	469.25	1084.13	467.36
53.319	0	0.11	0.17	0.02	0.22	0.03	0.21	0.11	3.21	2.05	99.55	0.33	0	84.08	8.25	7.35	2.05	0.25	1.34	0.23	0.96	0.11	0	3.21	0.67	0.1	0.01	0.35	0.16	1.36	0.19	2.06	0.29	0	0	0	15.89	-13.68	-8.72	74.82	75.03	988.16	434.75	1115.12	569.85	1008.12	468.7	1083.11	466.38
53.353	0	0.12	0.19	0.02	0.2	0.03	0.23	0.1	2.54	2.96	99.53	0.33	0	91.92	8.92	3.52	2.96	0.21	1.75	0.31	1.22	0.19	0	2.54	0.61	0.15	0.01	0.24	0.18	1.36	0.15	0.52	0.25	0	0	0	15.79	-9.84	-7.82	74.9	75.93	985.52	430.5	1111.56	565.36	1005.18	464.41	1081.04	460.95
53.386	0	0.12	0.19	0.02	0.19	0.03	0.24	0.1	2.52	3.04	99.53	0.33	0	89.25	8.9	2.48	3.04	0.15	2.1	0.34	2.04	0.3	0	2.52	0.55	0.14	0.01	0.16	0.17	1.5	0.15	0.38	0.26	0	0	0	13.9	-11.42	-8.3	74.53	78.11	987.04	430.83	1113.07	563.49	1005.07	464.01	1083.18	462.86
53.419	0	0.12	0.2	0.02	0.19	0.03	0.23	0.09	2.16	3.36	99.53	0.33	0	95.06	8.64	2.09	3.36	0.14	2.13	0.38	2.13	0.39	0	2.16	0.6	0.14	0.01	0.18	0.18	1.67	0.15	0.07	0.26	0.01	0	0	12.12	-7.22	-9.79	74.09	79.24	986.74	430	1115.21	564.59	1004.54	464.48	1083.73	461.69
53.453	0	0.12	0.2	0.02	0.19	0.03	0.23	0.09	1.62	3.93	99.54	0.33	0	92.27	8.03	1.49	3.93	0.12	2.19	0.46	2.09	0.31	0	1.62	0.62	0.13	0.01	0.24	0.17	1.78	0.15	0.05	0.26	0.07	0	0	9.88	-9.6	-9.95	73.32	77.91	986.65	430.31	1114.33	564.15	1004.68	464.54	1082.51	460.88
53.486	0	0.13	0.21	0.02	0.18	0.03	0.23	0.09	1.65	3.76	99.54	0.33	0	94.49	7.8	1.13	3.76	0.1	2.43	0.62	1.76	0.33	0	1.65	0.65	0.12	0.02	0.35	0.17	1.84	0.16	0.09	0.29	0.2	0	0	9.77	-7.79	-7.92	73.77	78.15	987.45	431.1	1114.06	564.61	1006.1	463.96	1084.21	461.61
53.52	0	0.13	0.21	0.02	0.18	0.03	0.23	0.08	1.76	3.98	99.54	0.33	0	91.3	7.05	0.9	3.98	0.09	3.13	0.86	1.54	0.38	0	1.76	0.86	0.11	0.02	1.1	0.17	1.84	0.18	0.1	0.33	0.17	0	0	10.52	-10.25	-8.41	74.1	79.26	989.13	431.72	1115.85	565.11	1006.84	465.43	1086.04	462.12
53.553	0	0.14	0.21	0.02	0.18	0.03	0.23	0.08	1.72	4.46	99.53	0.33	0	83.66	6.96	0.75	4.46	0.07	3.41	1.11	1.48	0.39	0	1.72	1.05	0.1	0.02	0.84	0.18	1.99	0.17	0.43	0.37	0.11	0	0	11.91	-13.83	-8.71	73.52	76.99	989.59	430.71	1117.38	565.08	1008.81	463.88	1085.8	462.85
53.586	0	0.13	0.21	0.02	0.18	0.03	0.24	0.09	1.59	4.26	99.53	0.33	0	75.37	7.7	0.76	4.26	0.07	2.77	1.07	1.27	0.24	0	1.59	0.87	0.09	0.02	0.36	0.2	2.1	0.17	1.42	0.37	0.06	0	0	10.48	-16.41	-6.2	73.57	78.54	994.94	432.57	1118.14	562.2	1012.48	463.88	1091.02	463.5
53.62	0	0.13	0.2	0.02	0.2	0.03	0.26	0.1	1.63	4.05	99.49	0.33	0	76.24	9.67	1.08	4.05	0.07	2.18	1.04	0.94	0.19	0	1.63	1.06	0.09	0.02	0.15	0.23	2.19	0.17	2.61	0.38	0.03	0	0	15.97	-16.17	-6.92	75.29	75.91	1000.49	433.09	1121.6	561.01	1018.02	464.58	1093.94	464.86
53.653	0	0.12	0.2	0.02	0.21	0.03	0.28	0.1	1.57	4.04	99.45	0.33	0	86.74	11.63	1.25	4.04	0.06	1.76	1.08	0.74	0.14	0	1.57	1.03	0.08	0.02	0.05	0.26	2.27	0.17	1.47	0.4	0	0	0	14.99	-12.61	-5.76	75.49	76.4	1003.85	432.17	1124.62	559.77	1021.77	462.55	1098.15	464.17
53.686	0	0.12	0.2	0.02	0.21	0.03	0.27	0.11	1.5	3.93	99.46	0.33	0	86.76	11.57	1.47	3.93	0.05	1.73	1.08	0.58	0.12	0	1.5	0.95	0.06	0.02	0.02	0.36	2.4	0.17	0.06	0.51	0	0	0	11.52	-12.6	-1.05	75.13	78	1006.68	432.26	1127.19	561.33	1026.5	460.71	1104.47	462.88
53.72	0	0.12	0.19	0.02	0.22	0.03	0.27	0.11	1.22	4.03	99.46	0.33	0	81.02	12.02	2.01	4.03	0.04	2.15	0.83	0.43	0.11	0	1.22	0.81	0.05	0.01	0.02	0.51	2.41	0.18	0.01	0.68	0	0	0	12.07	-14.74	-1.63	74.6	77.02	1009.32	430.78	1131.23	561.6	1029.96	459.86	1106.95	461.55
53.753	0	0.12	0.19	0.02	0.22	0.03	0.26	0.11	1.24	3.96	99.47	0.33	0	86.92	11.6	2.61	3.96	0.04	2.98	0.83	0.44	0.12	0	1.24	0.64	0.04	0.01	0.02	0.6	2.55	0.18	0.01	0.72	0	0	0	12.35	-12.53	-2.05	75.09	77.57	1014.23	431.09	1134.76	559.89	1033.67	459.95	1111.21	461.98
53.787	0	0.12	0.19	0.02	0.22	0.03	0.26	0.11	1.35	3.71	99.48	0.33	0	92.46	11.44	2.74	3.71	0.03	3	0.8	0.42	0.07	0	1.35	0.48	0.03	0.01	0.04	0.72	2.85	0.18	0.33	0.81	0	0	0	16.88	-9.47	-5.74	76.23	75.03	1018.07	430.66	1138.04	558.53	1036.43	461.53	1111.45	461.74
53.82	0	0.11	0.18	0.02	0.23	0.03	0.27	0.12	1.31	3.3	99.46	0.33	0	74.64	13.02	2.91	3.3	0.03	3.16	0.68	0.49	0.11	0	1.31	0.41	0.03	0.01	0.05	0.61	3.01	0.16	3.39	0.91	0	0	0	17.65	-16.6	-8.71	75.46	74.55	1020.72	428.2	1142.69	557.07	1038.34	461.11	1112.89	459.93
53.853	0	0.11	0.18	0.02	0.22	0.03	0.27	0.12	1.52	3.68	99.47	0.33	0	76.47	12	2.72	3.68	0.03	3.11	0.81	0.9	0.25	0	1.52	0.49	0.02	0.01	0.07	0.58	3.16	0.16	1.09	0.87	0	0	0	18.18	-16.11	-8.64	75.56	73.8	1022.03	427.14	1145.75	557.47	1041.03	459.24	1114.81	460.85
53.887	0	0.12	0.18	0.02	0.2	0.03	0.23	0.1	1.93	3.36	99.53	0.33	0	83	9.15	2.56	3.36	0.03	2.97	0.92	1.13	0.28	0	1.93	0.57	0.02	0.02	0.16	0.55	2.87	0.17	0.57	0.97	0	0	0	11.2	-14.07	-9.44	73.7	72.97	1022.12	426.79	1146.9	558.29	1041.73	459.29	1114.68	457.55
53.92	0	0.12	0.18	0.02	0.18	0.03	0.22	0.09	2.23	3.45	99.56	0.33	0	89.03	7.27	2.21	3.45	0.03	2.96	1.07	1.5	0.42	0	2.23	0.71	0.02	0.02	0.24	0.51	2.6	0.16	0.4	0.97	0	0	0	14.61	-11.53	-9.93	75.07	73.56	1022.84	426.68	1149.01	559.93	1042.59	460.08	1116.14	458.55
53.953	0	0.13	0.19	0.02	0.18	0.03	0.22	0.09	2.42	3.74	99.55	0.33	0	91.77	7.03	1.8	3.74	0.03	2.7	1.27	1.83	0.43	0	2.42	0.78	0.02	0.03	0.29	0.49	2.43	0.15	0.24	0.97	0	0	0	12.26	-9.94	-9.2	74.7	73.11	1022.31	427.48	1148.84	561.7	1043	460.5	1116.07	458.25
53.987	0	0.13	0.19	0.02	0.18	0.03	0.23	0.09	2.72	4.06	99.54	0.33	0	89	7.2	1.59	4.06	0.04	2.75	1.91	1.97	0.43	0	2.72	0.79	0.02	0.03	0.21	0.62	2.58	0.11	0.61	0.93	0	0	0	15.28	-11.55	-8.98	75.09	73.36	1020.18	426.64	1147.7	561.66	1041.27	459.41	1114.64	459.7
54.02	0	0.13	0.2	0.03	0.18	0.03	0.24	0.09	2.69	4.59	99.51	0.33	0	89.04	7.89	1.25	4.59	0.04	2.43	2.15	2.74	0.53	0	2.69	0.8	0.02	0.03	0.13	0.61	2.42	0.09	1.83	0.89	0	0	0	19.58	-11.53	-10.21	76.13	70.04	1019.35	426.92	1145.01	560.71	1040.74	460.19	1110.79	460.03
54.053	0	0.14	0.2	0.03	0.2	0.03	0.28	0.1	2.43	5.83	99.44	0.33	0	91.53	10.32	1.02	5.83	0.05	2.37	2.56	3.69	0.57	0	2.43	0.7	0.02	0.03	0.05	0.68	2.47	0.07	1.75	0.82	0	0	0	16.72	-10.1	-10.2	75.7	69.6	1016.95	426.95	1142.55	560.17	1038.63	459.44	1108.23	459.73
54.087	0	0.14	0.21	0.03	0.2	0.03	0.29	0.1	2.76	6.35	99.42	0.33	0	90.18	10.55	1.11	6.35	0.04	2.4	2.73	4.61	0.56	0	2.76	0.53	0.02	0.02	0.03	0.74	2.42	0.05	2.09	0.85	0	0	0	15.03	-10.91	-10.05	75.12	72.38	1013.25	427.9	1140.04	562.42	1033.96	461.51	1106.31	459.53
54.12	0	0.14	0.21	0.03	0.21	0.03	0.29	0.1	2.71	6.7	99.41	0.33	0	88.43	10.61	1.13	6.7	0.04	2.1	2.49	4.06	0.34	0	2.71	0.47	0.02	0.02	0.04	0.71	2.32	0.06	0.12	0.81	0	0	0	13.29	-11.83	-7.7	74.21	74.3	1006.78	428.64	1131.97	561.27	1026.92	460.58	1101.23	460.37
54.154	0	0.14	0.22	0.02	0.23	0.03	0.34	0.1	3.03	8.31	99.32	0.33	0	90.24	11.69	1.12	8.31	0.04	1.73	2.35	3.44	0.33	0	3.03	0.34	0.03	0.02	0.06	0.67	2.29	0.05	0.16	0.81	0	0	0	16.17	-10.88	-9.46	75.18	72.82	1004.41	427.39	1130.29	560.54	1024.74	460.19	1097.56	460.13
54.187	0	0.15	0.22	0.02	0.24	0.03	0.37	0.1	3.69	9.2	99.26	0.33	0	88.72	11.92	1.11	9.2	0.04	1.73	2.16	2.97	0.37	0	3.69	0.31	0.03	0.02	0.07	0.58	2.2	0.06	0.15	0.73	0	0	0	16.43	-11.69	-10.17	75.23	74.25	1000.97	427.2	1127.71	560.54	1020.44	460.66	1094.69	460.5
54.22	0	0.15	0.22	0.02	0.24	0.03	0.38	0.1	3.78	9.35	99.25	0.33	0	90.88	11.79	1.11	9.35	0.04	1.5	1.97	2.68	0.28	0	3.78	0.3	0.03	0.02	0.08	0.59	2.11	0.06	0.1	0.72	0	0	0	16.29	-10.5	-8.56	75.23	73.72	994.15	427.81	1120.21	561.83	1014.59	460.79	1088.31	459.98
54.254	0	0.15	0.23	0.02	0.25	0.03	0.43	0.1	4.97	10.62	99.14	0.33	0	91.5	12.12	1.2	10.62	0.04	1.31	1.34	2.82	0.33	0	4.97	0.33	0.04	0.02	0.09	0.44	1.82	0.06	0.15	0.59	0	0	0	12.73	-10.12	-11.29	73.99	74.51	991.93	428.33	1120.35	563.32	1011.48	462.88	1085.94	459.9
54.287	0	0.15	0.23	0.02	0.27	0.03	0.46	0.11	5.06	10.31	99.08	0.33	0	91.46	13.73	1.57	10.31	0.04	1.43	1.18	2.02	0.23	0	5.06	0.36	0.04	0.02	0.09	0.48	1.81	0.06	0.11	0.61	0	0	0	12.38	-10.14	-8.94	74.04	75.98	987.49	430.69	1116.61	567.41	1007.95	464.44	1083.9	462.32
54.32	0	0.15	0.23	0.02	0.27	0.03	0.45	0.11	5.28	10.99	99.09	0.33	0	92.06	12.54	2.24	10.99	0.04	1.37	0.77	1.61	0.17	0	5.28	0.45	0.04	0.02	0.14	0.5	1.78	0.06	0.07	0.6	0	0	0	15.81	-9.74	-9.43	74.92	74.74	986.46	429.17	1117.06	568.13	1008.09	463.6	1082.81	461.95
54.354	0	0.15	0.23	0.02	0.28	0.03	0.49	0.11	6.05	11.18	99.02	0.33	0	86.22	13.05	2.59	11.18	0.05	1.42	0.59	1.28	0.25	0	6.05	0.63	0.06	0.03	0.19	0.59	1.68	0.05	0.07	0.58	0	0	0	16.81	-12.83	-10.35	74.63	73.35	985.41	428.12	1117.89	569.42	1008.15	463.42	1081.47	461.36
54.387	0	0.14	0.22	0.02	0.27	0.03	0.48	0.12	6.85	10.06	99.05	0.33	0	82.82	12.54	3.24	10.06	0.06	1.79	0.46	1.04	0.33	0	6.85	0.76	0.06	0.03	0.24	0.6	1.83	0.05	0.08	0.58	0	0	0	16.13	-14.14	-10.57	74.27	74.4	984.92	427.13	1118.47	569.02	1007.38	462.67	1081.76	460.82
54.42	0	0.14	0.21	0.02	0.27	0.03	0.44	0.11	6.52	9.58	99.12	0.33	0	81.69	11.67	3.77	9.58	0.07	1.91	0.44	1.11	0.48	0	6.52	1.02	0.05	0.03	0.36	0.72	1.92	0.05	0.1	0.6	0	0	0	14.18	-14.52	-10.09	73.83	74.49	984.51	427.31	1118.34	569.8	1007.35	462.72	1081.8	460.11
54.454	0	0.14	0.21	0.02	0.27	0.03	0.41	0.12	6.25	8.69	99.18	0.33	0	80.65	11.61	4.31	8.69	0.07	1.92	0.36	1.09	0.6	0	6.25	1.11	0.06	0.03	0.39	0.96	2.19	0.05	0.09	0.56	0	0	0	15.25	-14.86	-10.45	74.26	74.9	984.89	426.88	1119.27	570.24	1007.56	463.14	1082.37	459.53
54.487	0	0.13	0.2	0.02	0.27	0.03	0.39	0.12	5.84	7.81	99.23	0.33	0	83.11	11.76	4.76	7.81	0.09	1.99	0.3	1.15	0.46	0	5.84	1.13	0.06	0.03	0.45	1.01	2.31	0.06	0.05	0.6	0	0	0	19.36	-14.03	-9.58	75.27	74.26	984.2	426.03	1118.68	570.46	1007.82	462.11	1082.06	460.13
54.521	0	0.13	0.19	0.02	0.24	0.03	0.33	0.11	5.22	6.18	99.34	0.33	0	85.12	10.33	4.24	6.18	0.1	2.07	0.32	0.83	0.31	0	5.22	1.01	0.07	0.02	0.42	1.16	2.46	0.08	0.09	0.64	0	0	0	18.48	-13.28	-8.34	75.43	74.68	986.34	426.74	1118.64	569.3	1009.42	462.13	1084.05	459.55
54.554	0	0.12	0.18	0.02	0.23	0.03	0.31	0.11	5.6	5.02	99.39	0.33	0	86.81	9.54	4.53	5.02	0.11	2.24	0.33	0.74	0.36	0	5.6	1.08	0.06	0.03	0.51	1.16	2.87	0.1	0.1	0.75	0	0	0	20.6	-12.58	-8.52	75.57	76.38	987.57	424.97	1121.21	567.79	1010.23	460.02	1086.61	460.62
54.587	0	0.13	0.19	0.02	0.21	0.03	0.29	0.1	5.72	4.93	99.41	0.33	0	85.44	8.21	3.77	4.93	0.11	2.61	0.35	0.75	0.31	0	5.72	0.89	0.05	0.03	0.32	1.25	3.11	0.1	0.09	0.84	0	0	0	22.12	-13.15	-9.19	75.42	78.21	988.98	424.25	1123.61	566.93	1010.64	459.58	1088.82	461.79
54.621	0	0.13	0.18	0.02	0.19	0.03	0.26	0.1	5.54	3.97	99.48	0.33	0	82.3	6.42	2.97	3.97	0.11	2.97	0.31	0.65	0.33	0	5.54	0.63	0.04	0.03	0.15	1.64	3.66	0.1	0.03	1.02	0	0	0	19.89	-14.32	-6.2	74.68	78.21	990.02	424.86	1124.1	568.63	1013.27	458.95	1091.45	460.86
54.654	0	0.13	0.19	0.02	0.18	0.03	0.25	0.09	5.25	4.05	99.5	0.33	0	69.75	5.85	2.14	4.05	0.11	2.94	0.31	0.82	0.3	0	5.25	0.51	0.05	0.02	0.11	1.61	3.57	0.09	0.05	1.11	0	0	0	17.24	-17.82	-5.73	73.36	75.55	994.17	426.75	1126.08	568.2	1018	459.6	1093.53	461.53
54.687	0	0.13	0.18	0.02	0.17	0.03	0.23	0.09	4.66	3.57	99.54	0.33	0	65.76	5.23	1.98	3.57	0.11	2.73	0.28	0.98	0.29	0	4.66	0.36	0.04	0.02	0.04	1.71	3.83	0.1	0.04	1.3	0	0	0	12.07	-18.74	-4.67	72.17	77.95	998.76	426.86	1131.2	567.37	1022.2	458.06	1100.05	461.9
54.721	0	0.13	0.18	0.02	0.17	0.03	0.21	0.09	4.09	3.36	99.57	0.33	0	78.17	4.82	1.83	3.36	0.11	3	0.38	1.1	0.42	0	4.09	0.27	0.04	0.03	0.04	1.91	4.51	0.09	0.08	1.54	0	0	0	16.63	-15.62	-5.2	74.1	78.48	1003.38	426.55	1137.01	569.43	1026.86	459.44	1105.3	462.05
54.754	0	0.13	0.18	0.02	0.16	0.04	0.21	0.09	3.97	3.39	99.58	0.33	0	79.95	4.34	1.6	3.39	0.1	3.48	0.47	1.14	0.54	0	3.97	0.24	0.04	0.03	0.06	2	5.13	0.09	0.09	1.69	0	0	0	18.54	-15.09	-6.42	74.69	77.67	1007.75	426.66	1140.55	568.35	1030.5	460.03	1108.13	462.52
54.788	0	0.13	0.17	0.02	0.16	0.04	0.19	0.09	3.36	3.07	99.61	0.33	0	68.91	3.68	1.35	3.07	0.09	4.57	0.5	1.14	0.73	0	3.36	0.23	0.03	0.04	0.1	1.88	6.31	0.09	0.07	2.14	0	0	0	16.49	-18.02	-7.12	73.08	78.31	1009.88	425.93	1144.63	568.81	1032.71	459.55	1110.97	462.25
54.821	0	0.13	0.17	0.03	0.15	0.04	0.18	0.09	3.11	2.93	99.64	0.33	0	67.1	2.89	1.02	2.93	0.08	4.23	0.52	1.08	0.72	0	3.11	0.22	0.03	0.03	0.12	2.11	6.84	0.09	0.18	2.38	0	0	0	15.52	-18.44	-7.57	73.15	76.95	1013.07	428.2	1148.37	571.72	1036.63	461.89	1113.54	464.22
54.854	0	0.13	0.17	0.03	0.15	0.04	0.18	0.09	3.18	2.62	99.65	0.33	0	83.16	2.37	1	2.62	0.07	3.89	0.55	0.99	0.59	0	3.18	0.24	0.04	0.03	0.16	2.19	7.25	0.09	0.37	2.39	0	0	0	19.32	-14.01	-8.27	75.06	76.78	1015.81	427	1152.38	573.26	1039.8	462.5	1116.59	462.86
54.888	0	0.13	0.16	0.03	0.14	0.04	0.16	0.09	2.58	2.58	99.67	0.33	0	73.11	2.12	0.98	2.58	0.05	3.18	0.7	1.07	0.57	0	2.41	0.31	0.04	0.03	0.19	2.43	7.87	0.1	0.07	2.77	0	0	0	19.79	-17	-8.43	74.81	76.06	1017.6	426.01	1154.33	572.85	1041.88	461.98	1117.94	461.64
54.921	0	0.13	0.16	0.03	0.14	0.04	0.16	0.09	2.56	2.56	99.68	0.33	0	80.01	1.87	1.18	2.56	0.04	3.3	0.86	1.23	0.72	0	2.39	0.32	0.04	0.03	0.24	2.52	8	0.1	0.06	2.87	0	0	0	17.33	-15.06	-9	74.75	72.35	1019.73	427.39	1153.28	570.6	1044.3	461.99	1116.65	461.45
54.954	0	0.13	0.16	0.03	0.14	0.04	0.16	0.09	2.51	2.51	99.68	0.33	0	82.08	1.95	1.29	2.51	0.04	3.31	0.9	1.54	0.93	0	2.39	0.39	0.04	0.03	0.21	2.69	7.7	0.1	0.03	2.69	0	0	0	17.59	-14.39	-10.23	75.02	73.98	1021.14	426.42	1154.96	569.82	1044.21	462.67	1118.12	459.44
54.988	0	0.13	0.16	0.03	0.14	0.04	0.16	0.09	2.96	2.98	99.68	0.33	0	80.74	2.04	1.47	2.98	0.05	3.61	0.86	2.37	1.49	0	2.45	0.45	0.04	0.03	0.2	2.7	8.16	0.09	0.03	2.96	0	0	0	14.72	-14.83	-9.38	74.35	73.65	1021.72	426.82	1154.37	568.45	1044.88	461.58	1118.51	459.57
55.021	0	0.13	0.16	0.03	0.15	0.04	0.17	0.09	2.7	3.08	99.67	0.33	0	79.04	2.4	1.92	3.08	0.05	3.64	0.79	2.37	1.58	0	2.56	0.51	0.04	0.02	0.2	2.61	7.93	0.09	0.02	2.7	0	0	0	15.56	-15.36	-10.08	74.43	72.17	1022.04	426.12	1153.61	567	1045.11	461.32	1117.21	458.1
55.054	0	0.13	0.16	0.03	0.16	0.04	0.18	0.1	3.17	3.23	99.64	0.33	0	80.01	3.17	2.72	3.23	0.06	3.1	0.76	1.91	1.7	0	3.4	0.65	0.04	0.02	0.2	2.44	8.08	0.09	0.04	2.49	0	0	0	15.72	-15.07	-10.47	74.43	72.13	1021.98	425.53	1153.55	565.84	1044.83	460.51	1116.93	458.18
55.088	0	0.13	0.16	0.03	0.17	0.04	0.18	0.1	3.22	3.2	99.63	0.33	0	90.3	4.05	3.74	3.2	0.08	2.91	0.68	1.77	1.66	0	3.22	0.65	0.05	0.02	0.17	2.41	7.47	0.08	0.05	2.27	0	0	0	14.91	-10.85	-10.63	74.27	74.29	1020.82	424.57	1153.04	564.69	1042.77	459.53	1117.04	457.72
55.121	0	0.12	0.16	0.03	0.18	0.03	0.2	0.11	3.81	3.08	99.61	0.33	0	88.33	5.11	4.74	3.08	0.09	2.42	0.64	1.19	1.28	0	3.81	0.69	0.05	0.02	0.13	2.43	7.24	0.08	0.09	2.1	0	0	0	14.97	-11.88	-11.9	74.04	70.27	1018.75	425.6	1150.45	565.32	1042.05	460.25	1112.31	458.66
55.155	0	0.12	0.16	0.03	0.21	0.03	0.22	0.13	4.93	3.3	99.55	0.33	0	87.55	6.74	6.26	3.3	0.09	2.59	0.69	1.31	1.34	0	4.93	0.66	0.06	0.02	0.07	2.24	7.2	0.09	0.07	1.72	0	0	0	14.22	-12.25	-10.84	73.89	69.76	1014.9	427.55	1145.47	566.54	1038.54	461.46	1108.29	460.01
55.188	0	0.12	0.16	0.03	0.21	0.03	0.25	0.13	6.16	3.39	99.49	0.33	0	86.73	7.64	6.02	3.39	0.1	2.63	0.66	1.18	1.25	0	6.16	0.73	0.07	0.02	0.07	2.25	6.99	0.09	0.07	1.57	0	0	0	14.14	-12.61	-9.9	74.15	71.32	1012.03	427.45	1142.8	566.15	1035.38	460.65	1106.7	460.98
55.221	0	0.12	0.17	0.02	0.22	0.03	0.28	0.13	6.5	3.6	99.44	0.33	0	87.63	8.65	5.05	3.6	0.08	2.88	0.76	1.11	1.21	0	6.5	0.89	0.08	0.03	0.06	2.4	7.02	0.1	0.06	1.51	0	0	0	14.41	-12.21	-10.19	74.54	71.33	1009.05	427.66	1139.18	565.68	1031.91	461.1	1103.24	460.8
55.255	0	0.12	0.17	0.03	0.23	0.03	0.33	0.14	8.02	3.55	99.33	0.33	0	92.84	10.61	5.13	3.55	0.07	3.85	0.87	1.49	1.65	0	8.02	0.9	0.09	0.03	0.05	2.46	6.58	0.11	0.18	1.35	0	0	0	15.03	-9.19	-9.92	75.14	71.91	1006.44	428.65	1136.05	566.37	1028.94	462.16	1100.86	461.53
55.288	0	0.12	0.17	0.02	0.23	0.03	0.34	0.14	8.54	3.59	99.31	0.33	0	92.28	10.78	5.04	3.59	0.08	2.86	0.78	1.56	1.17	0	8.54	0.89	0.08	0.03	0.05	2.42	5.78	0.11	0.04	1.24	0	0	0	16.73	-9.6	-9.41	75.32	73.36	1002.17	429.59	1130.35	566.12	1023.41	463.49	1096.76	461.99
55.321	0	0.11	0.17	0.02	0.24	0.03	0.37	0.14	9.64	3.61	99.26	0.35	0	86.89	11.29	5.46	3.61	0.08	2.15	0.72	1.74	0.92	0	9.64	0.72	0.08	0.03	0.05	2.39	5.57	0.1	0.04	1.03	0	0	0	15.98	-12.54	-12.6	74.49	73.67	1000.67	429.32	1130.32	565.48	1020.46	464.93	1094.08	462.18
55.355	0	0.12	0.18	0.02	0.25	0.03	0.43	0.14	11.07	4.19	99.14	0.41	0	89.92	12.14	4.72	4.19	0.08	1.42	0.61	1.68	0.64	0	11.07	0.62	0.07	0.02	0.05	2.22	4.75	0.1	0.03	0.83	0	0	0	16.38	-11.06	-9.95	74.82	72.61	997.83	429.36	1126.97	566.38	1019.62	463.04	1092.23	462.67
55.388	0	0.12	0.18	0.02	0.25	0.03	0.45	0.13	11.97	4.24	99.1	0.44	0	91.97	11.97	4.8	4.24	0.09	0.9	0.56	1.49	0.39	0	12.24	0.58	0.07	0.02	0.07	2.16	4.26	0.1	0.04	0.78	0	0	0	16.87	-9.81	-10.7	75.22	74.1	996.81	428.8	1126.88	566.54	1017.78	463.56	1091.87	462.04
55.421	0	0.12	0.18	0.02	0.24	0.03	0.46	0.13	11.38	4.37	99.07	0.45	0	91.26	11.38	4.58	4.37	0.12	0.95	0.45	1.58	0.52	0	13.04	0.63	0.05	0.02	0.11	2.09	4.04	0.1	0.04	0.75	0	0	0	20.13	-10.27	-10.01	75.91	76.49	996.05	427.34	1126.75	566.04	1016.33	462.75	1092.81	461.67
55.455	0	0.11	0.18	0.02	0.26	0.03	0.57	0.14	12.62	4.73	98.86	0.6	0	90.74	12.62	5.79	4.73	0.15	1.06	0.35	1.7	0.58	0	15.87	0.67	0.05	0.02	0.19	1.65	3.79	0.1	0.06	0.67	0	0	0	19.09	-10.59	-9.68	75.59	76.45	994.8	425.61	1126.41	565.49	1015.75	460.9	1092.19	459.83
55.488	0	0.11	0.17	0.02	0.28	0.03	0.53	0.15	12.44	4.23	98.95	0.58	0	93.38	12.44	7.72	4.23	0.19	1.23	0.24	1.5	0.67	0	15.52	0.65	0.05	0.02	0.38	1.58	3.79	0.11	0.03	0.69	0	0	0	16.78	-8.77	-9.55	75.2	75.01	993.65	424.74	1126.24	565.95	1016.07	459.55	1091.07	458.47
55.522	0	0.1	0.16	0.02	0.29	0.03	0.55	0.16	12.17	3.69	98.9	0.65	0	92.49	12.17	9.87	3.69	0.24	1.32	0.13	0.9	0.55	0	17.44	0.69	0.05	0.02	0.82	1.4	3.57	0.1	0.01	0.68	0	0	0	15.88	-9.45	-10.13	74.68	74.17	993.26	424.49	1125.79	565.52	1015.78	459.43	1089.93	457.73
55.555	0	0.1	0.15	0.02	0.3	0.03	0.5	0.17	12.49	3.45	99	0.59	0	93.4	12.49	10.29	3.45	0.23	1.43	0.12	0.78	0.47	0	15.65	0.7	0.05	0.02	0.76	1.36	3.33	0.1	0.02	0.74	0	0	0	15.29	-8.75	-10.14	74.78	75.02	993.42	425.56	1125.1	565.77	1015.05	460.87	1090	457.74
55.588	0	0.1	0.16	0.02	0.29	0.03	0.47	0.16	12.45	3.43	99.06	0.53	0	91.79	12.45	9.62	3.43	0.21	1.75	0.11	0.64	0.35	0	14.27	0.77	0.05	0.03	0.8	1.34	3.21	0.11	0.04	0.78	0	0	0	15	-9.93	-9.16	74.59	75.26	994.42	426.02	1124.83	564.84	1015.82	460.44	1091.05	458.3
55.622	0	0.11	0.16	0.02	0.26	0.03	0.36	0.14	9.87	3.65	99.28	0.36	0	86.82	9.87	9.39	3.65	0.19	2.05	0.13	0.76	0.25	0	11.22	0.81	0.04	0.04	0.55	1.35	3.13	0.13	0.03	0.84	0	0	0	18.3	-12.57	-8.56	75.18	75.18	996.53	426.74	1126.69	565.26	1018.12	460.65	1093.29	460.98
55.655	0	0.11	0.16	0.02	0.24	0.03	0.32	0.13	8.64	3.7	99.36	0.33	0	85.26	8.64	7.95	3.7	0.14	1.91	0.13	0.8	0.18	0	9.57	0.72	0.04	0.04	0.29	1.37	3.18	0.14	0.03	0.82	0	0	0	18.21	-13.22	-9.8	75.06	75.25	1000.41	428.12	1128.44	563.46	1020.11	462.37	1095.36	461.75
55.688	0	0.12	0.17	0.02	0.22	0.03	0.27	0.11	6.72	3.63	99.47	0.33	0	62.24	6.72	7.07	3.63	0.11	1.75	0.13	0.8	0.15	0	7.55	0.47	0.03	0.03	0.09	1.45	3.34	0.15	0.11	0.83	0	0	0	14.98	-19.5	-7.87	73.16	74.22	1003.78	429.81	1131.61	565.09	1024.92	462.24	1099.14	463.4
55.722	0	0.12	0.17	0.02	0.2	0.03	0.23	0.1	5.46	3.59	99.54	0.33	0	61.11	5.46	5.84	3.59	0.09	1.39	0.16	0.69	0.11	0	5.52	0.29	0.02	0.02	0.02	1.4	3.04	0.14	0.04	0.85	0	0	0	12.36	-19.74	-5.16	72.39	74.86	1006.86	430.25	1133.63	564.78	1028.81	460.71	1103.62	463.43
55.755	0	0.13	0.17	0.02	0.19	0.03	0.21	0.09	4.65	3.66	99.57	0.33	0	79.21	4.73	5.06	3.66	0.08	1.22	0.19	0.52	0.11	0	4.65	0.21	0.02	0.02	0.01	1.63	3.01	0.14	0.05	0.89	0	0	0	15.5	-15.31	-4.22	73.99	74.63	1008.85	429.43	1135.2	564.92	1031.41	460.23	1106	462.43
55.789	0	0.13	0.18	0.02	0.18	0.03	0.2	0.09	3.16	3.55	99.61	0.33	0	69.28	4.05	3.57	3.55	0.06	1.73	0.27	0.44	0.07	0	3.16	0.16	0.02	0.01	0.01	1.56	3.13	0.13	0.01	0.95	0	0	0	14.25	-17.93	-6.23	73.58	75.64	1016.71	429.12	1144.31	564.62	1038.02	460.86	1113.64	462.41
55.822	0	0.13	0.18	0.02	0.17	0.03	0.19	0.08	2.66	3.52	99.62	0.33	0	70.15	3.52	2.88	3.61	0.05	2.08	0.32	0.49	0.08	0	2.66	0.12	0.01	0.01	0.02	1.8	2.87	0.14	0.03	1.13	0	0	0	16.17	-17.73	-5.62	73.83	77.82	1018.93	428.11	1147.61	564.67	1039.97	459.94	1117.73	462.78
55.855	0	0.14	0.18	0.02	0.16	0.03	0.18	0.08	2.45	2.95	99.64	0.33	0	49.2	2.51	2.35	3.7	0.05	2.73	0.38	0.64	0.13	0	2.45	0.12	0.01	0.01	0.05	1.77	2.95	0.13	0.04	1.21	0	0	0	15.49	-22.16	-5.46	72.64	75.85	1021.43	427.89	1151.98	566.79	1044.46	459.61	1120.23	463.02
55.889	0	0.13	0.18	0.02	0.16	0.03	0.17	0.08	1.63	3.03	99.65	0.33	0	67.29	2.25	2.33	3.54	0.05	3.42	0.39	0.84	0.12	0	1.53	0.11	0.01	0.01	0.11	1.67	3.03	0.12	0.05	1.63	0	0	0	14.54	-18.39	-5.61	73.14	76.4	1024.03	428.01	1153.63	566.4	1046.27	460.33	1122.67	461.34
55.922	0	0.13	0.17	0.02	0.15	0.04	0.16	0.07	1.88	2.74	99.66	0.33	0	81.54	1.76	2.54	3.29	0.05	4.12	0.4	1.16	0.18	0	1.17	0.11	0.02	0.02	0.15	1.64	2.74	0.12	0.04	1.88	0	0	0	13.73	-14.57	-7.89	73.32	73.74	1026.37	426.99	1156.17	565.74	1048.96	460.42	1122.68	458.92
55.955	0	0.13	0.17	0.03	0.15	0.04	0.15	0.07	1.85	2.52	99.66	0.33	0	76.45	1.6	2.79	3.1	0.06	3.88	0.35	1.26	0.26	0	1.23	0.15	0.02	0.02	0.3	1.48	2.52	0.13	0.02	1.85	0	0	0	13.18	-16.11	-7.46	73.04	73.42	1028.95	426.16	1156.73	563.02	1050.93	459.32	1124.31	456.98
55.989	0	0.13	0.17	0.03	0.15	0.04	0.15	0.07	2.06	2.25	99.66	0.33	0	83.09	1.52	2.8	3.4	0.08	3.68	0.3	1.25	0.29	0	0.95	0.21	0.02	0.03	0.28	1.53	2.25	0.12	0.02	2.06	0	0	0	10.22	-14.04	-7.63	72.6	75.37	1029.84	425.67	1157.04	560.54	1050.36	458.21	1125.72	456.43
56.022	0	0.13	0.17	0.03	0.15	0.04	0.15	0.07	1.94	2.09	99.66	0.33	0	83.79	1.41	2.84	3.46	0.09	3.18	0.26	1.27	0.51	0	1.05	0.28	0.02	0.03	0.43	1.4	2.09	0.12	0.02	1.94	0	0	0	10.9	-13.79	-9.51	73	74.72	1031.22	425.68	1157.6	559.78	1050.65	459.86	1125.21	454.93
56.055	0	0.13	0.17	0.03	0.15	0.03	0.15	0.07	1.86	1.82	99.66	0.33	0	93.44	1.42	2.95	3.87	0.11	2.57	0.26	1.45	0.68	0	1.04	0.34	0.02	0.04	0.55	1.36	1.82	0.12	0.04	1.86	0	0	0	12.03	-8.72	-8.56	74.3	75.9	1032.13	426.56	1158.2	560.17	1051.4	459.88	1127.24	456.84
56.089	0	0.13	0.17	0.03	0.16	0.03	0.15	0.07	1.68	1.74	99.66	0.33	0	87.86	1.42	3.58	4.15	0.13	2.02	0.23	1.72	0.56	0	0.98	0.38	0.02	0.03	0.39	1.32	1.74	0.1	0.06	1.68	0	0	0	13.68	-12.11	-9.77	74.08	74.35	1030.7	426.3	1157.94	560.83	1050.6	460.08	1124.92	457.83
56.122	0	0.13	0.17	0.03	0.16	0.03	0.15	0.08	1.5	1.71	99.66	0.33	0	89.76	1.67	4.02	3.98	0.14	1.41	0.18	2.1	0.38	0	1.02	0.39	0.02	0.02	0.43	1.25	1.71	0.09	0.05	1.5	0	0	0	14.19	-11.15	-9.44	73.92	70.5	1028.13	426.67	1154.54	561.53	1050.1	459.69	1120.57	457.67
56.156	0	0.13	0.17	0.03	0.16	0.03	0.15	0.08	1.35	1.76	99.65	0.33	0	87.28	1.76	4.19	3.91	0.15	0.8	0.18	2.54	0.2	0	1.1	0.43	0.02	0.02	0.19	1.05	1.54	0.08	0.08	1.35	0	0	0	16	-12.37	-10.23	74.33	73.14	1024.92	428.01	1152.19	562.66	1045.25	461.85	1118.38	460.45
56.189	0	0.13	0.17	0.03	0.17	0.03	0.16	0.08	1.31	2.12	99.65	0.33	0	92.06	2.12	4.27	3.83	0.16	0.94	0.18	1.93	0.15	0	1.22	0.48	0.03	0.02	0.2	0.88	1.38	0.09	0.05	1.31	0	0	0	9.98	-9.75	-7.44	72.68	74.49	1018.17	430.79	1144.48	564.63	1038.98	462.53	1113.47	461.7
56.222	0	0.13	0.18	0.03	0.17	0.03	0.16	0.08	1.17	2.7	99.65	0.33	0	86.71	2.7	4.17	4.18	0.17	0.9	0.23	1.96	0.13	0	1.11	0.4	0.03	0.01	0.15	0.91	1.59	0.09	0.13	1.17	0	0	0	9	-12.62	-9.22	72.56	74.92	1015.55	430.8	1143.57	565.34	1035.81	463.49	1110.72	462.21
56.256	0	0.13	0.18	0.02	0.18	0.03	0.17	0.08	1.41	3.59	99.64	0.33	0	92.87	3.59	4.44	4.42	0.16	1.16	0.29	1.6	0.12	0	1.41	0.34	0.04	0.01	0.11	0.67	1.53	0.09	0.07	1.1	0	0	0	13.63	-9.17	-8.56	74.44	73.73	1010.07	431.2	1138.13	567.37	1031.54	464.2	1105.27	463.08
56.289	0	0.13	0.18	0.02	0.19	0.03	0.18	0.09	1.49	4.42	99.62	0.33	0	87.97	4.42	5.11	4.82	0.18	1.31	0.32	1.41	0.1	0	1.49	0.3	0.04	0.01	0.09	0.68	1.54	0.09	0.06	1.06	0	0	0	17.48	-12.05	-11.4	74.92	73.05	1006.34	430.55	1135.07	566.81	1026.78	465.59	1099.8	463.32
56.322	0	0.12	0.17	0.02	0.19	0.03	0.18	0.09	1.78	4.12	99.62	0.33	0	89.88	4.12	5.89	4.35	0.2	1.25	0.28	1.58	0.13	0	1.78	0.25	0.04	0.01	0.09	0.59	1.36	0.1	0.14	1	0	0	0	15.7	-11.08	-11.45	74.18	76.1	1002.6	429.95	1133.81	568.25	1022.47	465.84	1098.51	462.8
56.356	0	0.12	0.17	0.02	0.2	0.03	0.19	0.09	1.96	4.21	99.6	0.33	0	86.52	4.9	6.08	4.21	0.22	1.18	0.29	1.22	0.12	0	1.96	0.23	0.07	0.01	0.15	0.55	1.37	0.1	0.08	0.82	0	0	0	13.2	-12.7	-10.52	73.17	75.62	999.75	431.25	1131.5	570.3	1020.68	466.21	1096.27	463.88
56.389	0	0.12	0.17	0.02	0.2	0.03	0.19	0.1	2.02	4.15	99.59	0.33	0	92.79	5.52	6.28	4.15	0.25	1.21	0.36	1.33	0.15	0	2.02	0.22	0.07	0.01	0.28	0.58	1.46	0.1	0.14	0.81	0	0	0	11.85	-9.22	-8.24	73.67	75.93	998.93	432.67	1128.75	570.72	1020.23	466.27	1096.12	464.03
56.422	0	0.12	0.17	0.02	0.21	0.03	0.2	0.1	2.28	4.21	99.58	0.33	0	91.22	6	6.08	4.21	0.27	1.35	0.39	1.32	0.19	0	2.28	0.22	0.08	0.01	0.33	0.57	1.52	0.11	0.04	0.72	0	0	0	15.74	-10.3	-7.84	74.7	74.49	997.43	432.18	1125.3	568.81	1018.78	465.5	1093.26	464.14
56.456	0	0.12	0.18	0.02	0.21	0.03	0.2	0.1	2.28	4.28	99.58	0.33	0	87.48	5.99	5.91	4.28	0.31	1.57	0.33	1.29	0.19	0	2.28	0.18	0.07	0.01	0.27	0.57	1.61	0.11	0.01	0.66	0	0	0	12.52	-12.28	-7.96	73.9	75.84	997.58	431.02	1125.35	566.78	1017.98	464.28	1093.79	462.18
56.489	0	0.12	0.18	0.02	0.2	0.03	0.2	0.1	2.22	4.13	99.6	0.33	0	83.1	5.7	5.64	4.13	0.3	2.32	0.32	1.5	0.24	0	2.22	0.2	0.07	0.02	0.34	0.56	1.62	0.11	0.01	0.74	0	0	0	16.45	-14.04	-9.34	74.54	75	996.89	428.82	1125.68	566.25	1017.41	463.81	1092.33	460.43
56.523	0	0.12	0.18	0.02	0.19	0.03	0.19	0.09	1.88	4.15	99.61	0.33	0	90.57	4.74	5.46	4.15	0.31	3.01	0.28	1.42	0.39	0	1.88	0.21	0.07	0.01	0.34	0.62	1.83	0.11	0.01	0.75	0	0	0	11.57	-10.69	-8.74	73.44	78.57	996.81	427.24	1127.19	565.58	1016.56	462.14	1095.01	457.91
56.556	0	0.13	0.18	0.02	0.19	0.03	0.18	0.09	1.69	3.86	99.63	0.33	0	91.53	4.42	4.6	3.86	0.25	2.81	0.28	1.22	0.33	0	1.69	0.23	0.07	0.02	0.34	0.65	1.99	0.11	0.03	0.8	0	0	0	12.56	-10.1	-8.9	73.91	78.1	997.57	427.07	1128.66	566.31	1017.85	462.09	1095.85	458.26
56.589	0	0.13	0.18	0.02	0.18	0.03	0.19	0.09	1.94	3.7	99.62	0.33	0	91	4.64	4.23	3.7	0.23	2.62	0.3	1.22	0.39	0	1.94	0.28	0.07	0.01	0.48	0.64	1.95	0.11	0.03	0.81	0	0	0	14.32	-10.43	-9.72	74.08	79.19	998.65	426.06	1131.26	566.37	1018.51	461.94	1097.63	458.51
56.623	0	0.13	0.18	0.02	0.18	0.03	0.18	0.08	1.68	3.78	99.64	0.33	0	91.14	3.78	3.72	3.83	0.2	2.6	0.33	1.04	0.27	0	1.68	0.35	0.05	0.01	0.52	0.68	2	0.11	0.05	0.98	0	0	0	14.23	-10.35	-7.02	73.64	78.6	999.77	425.56	1132.04	566.33	1021.47	459.24	1100.08	459.04
56.656	0	0.13	0.18	0.02	0.17	0.03	0.18	0.08	1.64	3.31	99.64	0.33	0	66.48	3.31	2.97	3.67	0.15	2.67	0.34	0.73	0.17	0	1.64	0.32	0.04	0.01	0.28	0.7	1.92	0.11	0.02	1.07	0	0	0	15.52	-18.58	-6.22	72.46	76.15	1002.18	425.86	1133.45	565.44	1025.04	458.14	1101.14	460.89
56.689	0	0.13	0.18	0.02	0.17	0.03	0.18	0.08	1.58	3.52	99.64	0.33	0	74.84	3.62	2.61	3.52	0.12	3	0.33	0.74	0.13	0	1.58	0.34	0.04	0.02	0.23	0.81	1.98	0.11	0.08	1.27	0	0	0	12.14	-16.55	-4.17	72.51	78.98	1006.73	428.77	1136.71	567.24	1028.72	460.19	1107.68	462.08
56.723	0	0.12	0.17	0.02	0.17	0.03	0.18	0.08	1.61	3.17	99.64	0.33	0	87.71	4.5	2.71	3.17	0.12	3.21	0.33	0.52	0.08	0	1.56	0.29	0.03	0.01	0.09	0.97	1.79	0.1	0.02	1.61	0	0	0	17.47	-12.17	-2.58	74.53	81.98	1010.53	428.23	1140.82	567.73	1032.23	459.65	1114.11	463.62
56.756	0	0.12	0.17	0.02	0.17	0.03	0.18	0.08	1.68	3.04	99.64	0.33	0	79.02	4.93	3.29	3.04	0.12	2.76	0.33	0.49	0.09	0	1.49	0.31	0.03	0.02	0.06	1.08	1.97	0.09	0.06	1.68	0	0	0	14.46	-15.37	-4.71	73.75	78.94	1019.53	428.23	1150.52	568.79	1041.73	461.16	1120.66	461.06
56.79	0	0.12	0.16	0.02	0.17	0.03	0.17	0.09	1.99	2.32	99.66	0.33	0	83.05	5.08	3.5	2.32	0.1	2.31	0.36	0.52	0.13	0	1.42	0.29	0.03	0.02	0.04	1.22	2.21	0.09	0.05	1.99	0	0	0	15.82	-14.05	-4.1	74.3	80.51	1024.86	426.97	1157.1	568.72	1047.26	459.69	1127.76	461.28
56.823	0	0.12	0.16	0.02	0.17	0.04	0.17	0.09	2.19	2.5	99.65	0.33	0	87.8	5.29	3.63	2.5	0.11	2.34	0.4	0.5	0.13	0	1.27	0.25	0.03	0.02	0.04	1.35	2.58	0.09	0.05	2.19	0	0	0	17.84	-12.13	-3.07	75.03	81.37	1029.34	426.78	1161.75	568.38	1052.13	458.44	1133.36	463.28
56.856	0	0.12	0.16	0.02	0.17	0.04	0.17	0.09	2.35	2.62	99.66	0.33	0	68.43	5.27	3.22	2.62	0.1	2.58	0.44	0.73	0.22	0	1.12	0.17	0.02	0.02	0.04	1.45	2.97	0.09	0.02	2.35	0	0	0	14.04	-18.13	-0.77	72.75	79.9	1032.54	427.53	1164.09	568.27	1057.1	457.07	1136.75	463.49
56.89	0	0.12	0.16	0.02	0.17	0.04	0.17	0.09	2.79	2.86	99.65	0.33	0	74.54	5.83	2.75	2.86	0.1	2.96	0.47	1.02	0.23	0	0.96	0.16	0.02	0.03	0.06	1.33	3.05	0.08	0.03	2.79	0	0	0	13.79	-16.63	-0.95	73	80.78	1035.28	427.75	1166.3	568.38	1058.96	458.03	1139.62	462.39
56.923	0	0.11	0.15	0.02	0.17	0.04	0.16	0.09	2.7	2.7	99.67	0.33	0	66.75	5.17	3.29	2.7	0.1	2.79	0.44	1.23	0.23	0	0.84	0.16	0.01	0.03	0.1	1.34	3.05	0.07	0.03	3.01	0	0	0	15.31	-18.52	-3.8	73.27	76.38	1038.77	427.11	1169.4	567.36	1062.69	458.67	1139.03	461.27
56.956	0	0.11	0.15	0.02	0.16	0.04	0.15	0.09	2.52	2.52	99.69	0.33	0	73.57	3.84	3.45	2.52	0.1	3.3	0.41	1.55	0.25	0	0.78	0.14	0.01	0.02	0.15	1.27	3.25	0.07	0.01	3.1	0	0	0	10.72	-16.88	-4.43	72.69	76.67	1040.43	426.44	1170.83	565.89	1063.71	457.99	1140.38	458.77
56.99	0	0.12	0.15	0.02	0.15	0.04	0.15	0.08	2.62	2.62	99.7	0.33	0	74.92	3.2	2.87	2.62	0.09	3.46	0.44	1.61	0.22	0	0.81	0.2	0.01	0.02	0.32	1.4	3.52	0.07	0.01	3.06	0	0	0	11.42	-16.53	-5.56	72.87	74.62	1040.57	424.65	1172.22	565.74	1064.92	456.91	1139.54	457.04
57.023	0	0.12	0.16	0.02	0.15	0.04	0.15	0.08	2.6	2.6	99.69	0.33	0	84.79	2.93	2.1	2.6	0.09	3.27	0.38	1.41	0.25	0	0.93	0.24	0.01	0.03	0.29	1.25	3.48	0.08	0.02	2.97	0	0	0	10.53	-13.41	-6.04	73.19	78.76	1041.18	423.41	1172.35	562.98	1062.77	456.27	1141.53	455.43
57.056	0	0.12	0.16	0.02	0.15	0.04	0.16	0.08	2.69	2.69	99.68	0.33	0	84.63	3.16	1.84	2.69	0.09	3.46	0.37	1.16	0.3	0	0.98	0.32	0.01	0.03	0.26	1.33	3.73	0.08	0.06	2.83	0	0	0	12.56	-13.47	-7.99	73.7	75.28	1041.51	422.82	1172.6	562.68	1063.84	456.63	1139.1	454.66
57.09	0	0.12	0.16	0.02	0.15	0.04	0.16	0.08	2.78	2.78	99.68	0.33	0	88.63	3.58	2.22	2.78	0.1	2.99	0.36	1.17	0.45	0	1.01	0.44	0.01	0.03	0.3	1.45	4.26	0.09	0.2	2.87	0	0	0	15.69	-11.73	-8.89	74.58	76.71	1041.44	421.79	1172.49	560.99	1062.41	456.35	1139.11	454.87
57.123	0	0.12	0.16	0.02	0.16	0.04	0.17	0.09	2.72	3.14	99.66	0.33	0	92.03	4.41	2.61	3.14	0.1	3.08	0.42	1.3	0.9	0	1.37	0.72	0.01	0.04	0.3	1.39	4.53	0.09	0.15	2.72	0	0	0	15.51	-9.77	-9.71	74.72	74.29	1039.92	422.23	1171.23	561.69	1061.99	456.51	1136.28	455.54
57.157	0	0.12	0.16	0.03	0.17	0.04	0.18	0.1	2.5	3.59	99.64	0.33	0	92.26	4.46	3.2	3.59	0.11	3.45	0.44	2.1	2.11	0	1.88	0.89	0.01	0.04	0.35	1.4	5.39	0.1	0.19	2.5	0	0	0	15.4	-9.61	-9.47	74.54	74.89	1035.92	423.2	1167.27	562.7	1057.81	457.47	1132.69	456.49
57.19	0	0.12	0.16	0.03	0.17	0.04	0.18	0.1	2.32	3.86	99.63	0.33	0	89.34	4.85	3.8	3.86	0.14	3.31	0.46	2.63	1.82	0	2.16	0.97	0.01	0.04	0.32	1.23	5.01	0.1	0.06	2.32	0	0	0	15.04	-11.37	-8.87	74.02	76.54	1029.35	425.33	1161.07	565.56	1050.79	460.12	1127.3	457.94
57.223	0	0.12	0.16	0.03	0.17	0.04	0.18	0.1	2.26	3.82	99.64	0.33	0	85.33	4.95	4.61	3.82	0.19	3.66	0.57	4.34	2.14	0	2.22	1.03	0.01	0.04	0.28	1.2	4.96	0.1	0.11	2.26	0	0	0	14.04	-13.2	-9.19	73.57	75.51	1024.29	428.33	1155.66	568.12	1045.91	463.02	1121.38	460.55
57.257	0	0.12	0.16	0.03	0.18	0.04	0.19	0.11	2.56	4.64	99.63	0.33	0	92.24	5.1	5.25	4.64	0.2	3.17	0.73	4.82	1.41	0	2.56	0.85	0.01	0.03	0.17	0.9	5.47	0.1	0.27	1.97	0	0	0	11.87	-9.62	-8.94	73.38	76.83	1020.73	428.61	1151.6	566.97	1041.58	462.51	1118.39	460.88
57.29	0	0.12	0.16	0.03	0.19	0.03	0.18	0.11	2.29	4.6	99.63	0.33	0	95.16	4.7	6.1	4.6	0.18	2.44	0.9	4.18	0.68	0	2.29	0.67	0.01	0.02	0.1	0.89	5.49	0.1	0.13	1.84	0	0	0	14.93	-7.11	-7.17	74.79	77.07	1014.26	428.29	1143.92	566.34	1035.5	461.4	1112.57	461.27
57.323	0	0.12	0.16	0.03	0.19	0.03	0.18	0.11	2.48	4.54	99.62	0.33	0	93.88	4.3	6.64	4.54	0.18	1.89	0.78	2.84	0.48	0	2.48	0.67	0.01	0.02	0.08	0.76	4.82	0.11	0.06	1.65	0	0	0	16.94	-8.35	-6.92	75.37	78.01	1009.56	428.41	1137.49	565.34	1029.55	462.3	1107.53	460.23
57.357	0	0.12	0.16	0.03	0.19	0.03	0.18	0.1	3.09	4.14	99.63	0.33	0	94.91	3.09	6.87	4.15	0.18	1.45	0.65	1.99	0.23	0	3.32	0.63	0.02	0.01	0.08	0.52	4.14	0.13	0.19	1.3	0	0	0	10.98	-7.37	-8.34	73.24	80.19	1005.82	427.18	1134.4	562.6	1024.05	461.15	1104.18	458.29
57.39	0	0.13	0.17	0.02	0.18	0.03	0.18	0.09	2.63	3.99	99.64	0.33	0	95.17	2.63	6.02	4.11	0.19	1.13	0.52	1.38	0.15	0	3.02	0.58	0.02	0.01	0.14	0.45	3.99	0.14	0.1	1.21	0	0	0	14.65	-7.09	-7.09	74.37	80.33	1000.23	429.86	1129.72	567.05	1019.6	463.39	1099.93	462.81
57.423	0	0.13	0.17	0.02	0.18	0.03	0.17	0.09	2.37	3.63	99.64	0.33	0	90.47	2.37	6.11	4.07	0.22	1.17	0.41	1.43	0.16	0	3.18	0.53	0.02	0.01	0.33	0.4	3.63	0.16	0.09	1.11	0	0	0	5.61	-10.75	-7.82	71.14	77.75	997.62	431.99	1125.98	567.28	1017.37	464.68	1095.07	461.72
57.457	0	0.13	0.18	0.02	0.18	0.03	0.2	0.09	2.73	3.55	99.6	0.33	0	91.74	2.73	4.34	4.93	0.18	1.24	0.36	1.39	0.13	0	3.89	0.53	0.03	0.01	0.35	0.37	3.55	0.18	0.23	0.9	0	0	0	9.39	-9.96	-7.09	72.59	81.51	997.32	432.35	1124.32	565.89	1014.73	465.38	1096.21	463.09
57.49	0	0.13	0.19	0.02	0.18	0.03	0.2	0.09	3.19	3.24	99.6	0.33	0	95.9	3.19	3.8	4.9	0.19	1	0.22	1.1	0.14	0	3.52	0.5	0.03	0	0.28	0.35	3.24	0.17	0.01	0.83	0	0	0	15.14	-6.24	-6.61	74.31	78.35	992.06	429.62	1119.12	565.25	1011.67	462.86	1089.99	461
57.524	0	0.14	0.19	0.02	0.17	0.03	0.2	0.08	2.99	3.21	99.6	0.33	0	93.37	2.99	3.32	5.01	0.19	0.9	0.13	0.87	0.1	0	3.28	0.69	0.03	0	0.19	0.32	3.21	0.17	0.01	0.72	0	0	0	11.62	-8.77	-6.44	73.27	79.13	991.44	428.82	1116.78	562.08	1009.82	461.64	1088.9	458.7
57.557	0	0.13	0.19	0.02	0.17	0.03	0.19	0.08	2.74	3.09	99.62	0.33	0	92.91	2.74	2.65	4.15	0.21	1.19	0.1	0.89	0.12	0	2.96	0.82	0.02	0.01	0.22	0.28	3.09	0.18	0.01	0.78	0	0	0	10.1	-9.14	-5.27	73.5	81.9	992.16	428.11	1118.48	561.79	1010.2	460.17	1092.09	458.96
57.59	0	0.13	0.18	0.02	0.16	0.03	0.18	0.08	2.57	2.99	99.63	0.33	0	90.23	2.57	2.76	3.59	0.23	1.46	0.09	0.85	0.16	0	2.75	0.82	0.02	0.01	0.33	0.3	2.99	0.19	0.02	0.84	0	0	0	14.75	-10.89	-7.71	74.48	78.02	991.83	426.99	1119.43	563.14	1011.13	461.31	1089.06	457.71
57.624	0	0.13	0.19	0.02	0.16	0.03	0.17	0.08	1.63	2.79	99.63	0.33	0	88.62	2.79	1.79	3.04	0.2	1.91	0.09	0.87	0.16	0	1.63	0.92	0.02	0.01	0.59	0.25	2.64	0.22	0.01	0.85	0	0	0	10.98	-11.74	-6.84	73.24	80.94	991.66	425.79	1119.59	560.91	1009.97	459.02	1090.88	457.01
57.657	0	0.13	0.19	0.02	0.15	0.03	0.17	0.07	1.61	2.81	99.63	0.33	0	92.21	2.81	1.51	2.91	0.17	2.34	0.09	0.83	0.18	0	1.61	0.91	0.02	0.01	0.62	0.23	2.53	0.23	0.03	0.86	0	0	0	11.36	-9.65	-6.81	73.34	82.91	992.09	425.09	1119.85	559.73	1009.28	458.64	1092.16	456.36
57.69	0	0.13	0.19	0.02	0.15	0.03	0.17	0.07	1.25	2.72	99.63	0.33	0	91.6	3.06	1.3	2.72	0.13	2.16	0.1	0.72	0.16	0	1.25	0.81	0.02	0.01	0.47	0.21	2.61	0.23	0.07	0.84	0	0	0	14.28	-10.05	-6.02	74.45	80.37	994.25	425.52	1121.28	560.37	1012.98	458.28	1093.35	457.62
57.724	0	0.13	0.19	0.02	0.15	0.03	0.16	0.07	0.97	2.45	99.63	0.33	0	92.17	2.53	1.44	2.45	0.13	1.52	0.08	0.65	0.09	0	0.97	0.72	0.01	0.01	0.25	0.19	2.66	0.25	0.05	0.72	0	0	0	9.75	-9.67	-5.72	72.58	80.93	996.05	425.42	1123.15	559.68	1014.71	457.39	1095.63	456.77
57.757	0	0.13	0.19	0.02	0.15	0.03	0.16	0.07	1.04	2.22	99.63	0.33	0	70.7	2.65	1.28	2.22	0.09	1.3	0.09	0.54	0.07	0	1.04	0.89	0.01	0.01	0.14	0.18	2.63	0.26	0.04	0.72	0	0	0	10.98	-17.6	-4.75	71.71	76.07	1000.4	427.18	1124.58	558.94	1020.69	457.4	1096.74	458.79
57.791	0	0.12	0.18	0.02	0.15	0.03	0.16	0.07	1.08	1.58	99.64	0.33	0	82.01	2.97	1.68	1.58	0.08	0.89	0.11	0.35	0.03	0	1.08	0.79	0.01	0.01	0.08	0.16	2.45	0.29	0.02	0.74	0	0	0	9.4	-14.42	-1.66	72.9	80.24	1006.27	430.94	1129.53	562.59	1025.88	460.34	1106.11	461.39
57.824	0	0.12	0.18	0.02	0.16	0.03	0.16	0.08	0.88	1.46	99.64	0.33	0	80.33	3.92	2.24	1.46	0.07	0.87	0.1	0.36	0.03	0	0.88	0.68	0.01	0	0.06	0.15	2.61	0.27	0.02	0.76	0	0	0	9.09	-14.97	-3.64	72.57	78.12	1011.15	429.91	1133.89	559.83	1030.37	459.28	1108.47	460.98
57.857	0	0.12	0.18	0.02	0.16	0.03	0.16	0.08	0.93	1.36	99.65	0.33	0	82	4.36	2.55	1.36	0.06	0.97	0.1	0.33	0.03	0	0.93	0.64	0.01	0	0.05	0.16	2.69	0.26	0.03	0.76	0	0	0	14.57	-14.42	-3.46	74.52	77.16	1017.97	428.85	1140.57	559.82	1037.75	458.95	1114.89	460.65
57.891	0	0.12	0.17	0.02	0.16	0.03	0.16	0.09	0.87	1.22	99.66	0.33	0	76.87	4.26	3.36	1.22	0.06	0.98	0.09	0.37	0.04	0	0.87	0.49	0.01	0	0.04	0.2	2.92	0.24	0.04	0.8	0	0	0	7.55	-16	-2.24	72.01	79.07	1020.73	428.96	1144.76	560.5	1040.96	457.71	1119.99	460.26
64.13	0	0.11	0.18	0.02	0.18	0.03	1.38	0.1	10.69	0.36	97.24	2.23	0	86.98	10.69	0.5	0.36	0.2	0.85	0.01	0.25	0.08	1.68	35.58	2.59	0	0.65	0.33	0.02	1.66	0.83	0	1.21	0	0	0	7.06	-12.5	-5.8	75.31	80.79	1008.73	438.9	1117.3	549.92	1018.08	467.32	1098.87	466.87
64.164	0	0.1	0.17	0.02	0.23	0.03	0.5	0.13	11.78	0.33	98.99	0.59	0	95.01	16.5	1.28	0.33	0.8	1.16	0.02	0.25	0.07	1.45	11.78	2.3	0.01	0.26	0.72	0.03	2.07	0.66	0	1.05	0.02	0	0	8.55	-7.27	-5.24	75.16	83.43	1005.06	432.19	1118.86	551.28	1016.12	463.17	1099.43	458.62
64.197	0	0.11	0.18	0.02	0.22	0.03	0.7	0.12	13.13	0.35	98.6	0.87	0	94.62	13.13	1.92	0.24	1.24	1.05	0.01	0.35	0.06	0.73	20.56	3.47	0.01	0.27	1.37	0.03	2.3	0.66	0	0.7	0	0	0	11.23	-7.66	-5.87	75.55	80.86	1005.95	431.01	1121.73	552.13	1018.95	461.69	1099.79	459.77
64.23	0	0.11	0.18	0.02	0.2	0.03	0.61	0.11	11.46	0.38	98.78	0.71	0	92.92	11.46	1.6	0.2	1.36	1	0.01	0.38	0.05	0.76	19.34	3.43	0.01	0.26	1.54	0.04	1.74	0.52	0	0.65	0	0	0	11.04	-9.13	-6.86	75.24	80.37	1005.03	429.85	1122.65	552.65	1018.56	461.26	1098.89	458.99
64.264	0	0.11	0.18	0.02	0.2	0.03	0.65	0.1	10.83	0.35	98.69	0.76	0	94.88	10.83	1.37	0.22	1	1.07	0.01	0.35	0.06	0.62	20.92	3.67	0.01	0.28	2.83	0.04	2.12	0.46	0.02	0.62	0	0	0	16.43	-7.4	-7.8	76.14	79.47	1005.02	428.91	1123.06	552	1018.7	460.81	1098.16	460.1
64.297	0	0.11	0.18	0.02	0.2	0.03	0.86	0.1	10.62	0.33	98.28	1.09	0	95.34	10.62	1.63	0.25	0.91	0.85	0.02	0.33	0.08	0.3	26.33	3.45	0.01	0.24	2.38	0.05	1.99	0.35	0.07	0.46	0.02	0	0	13.4	-6.91	-7.05	75.61	77.86	1003.29	428.26	1122.54	553.05	1018.96	459.04	1096.82	459.44
64.33	0	0.11	0.18	0.02	0.19	0.03	0.95	0.1	9.8	0.28	98.09	1.25	0	95.44	9.8	1.9	0.28	0.81	0.67	0.02	0.28	0.09	0.15	29	3.45	0.01	0.17	1.23	0.05	1.71	0.28	0.1	0.34	0.06	0	0	15.31	-6.79	-7.46	75.98	77.31	1000.23	428.34	1120.79	555.3	1016.62	460.13	1093.93	459.4
64.364	0	0.11	0.18	0.02	0.19	0.03	0.81	0.09	8.66	0.34	98.39	0.98	0	94.16	8.66	1.93	0.34	0.69	0.51	0.03	0.27	0.1	0.09	26.75	3.36	0.01	0.13	0.62	0.05	1.59	0.25	0.07	0.26	0.06	0	0	17.09	-8.1	-6.81	76.07	75.44	994.96	428.67	1116.01	556.84	1013.02	459.84	1088.45	460.74
64.397	0	0.11	0.18	0.02	0.19	0.03	0.67	0.1	8.86	0.38	98.65	0.79	0	94.48	8.86	2.38	0.38	0.75	0.39	0.03	0.36	0.07	0	23.42	3.21	0.01	0.07	0.23	0.05	1.4	0.2	0.1	0.21	0.02	0	0	18.34	-7.8	-6.91	76.45	77.99	989.87	430.56	1110.56	558.58	1006.26	463.01	1084.24	461.7
64.43	0	0.11	0.18	0.02	0.18	0.03	0.63	0.09	7.87	0.52	98.73	0.71	0	95.02	7.87	2.29	0.42	0.59	0.36	0.04	0.52	0.05	0	23.03	3.16	0.01	0.05	0.19	0.06	1.29	0.17	0.04	0.19	0	0	0	15.3	-7.26	-7.43	75.66	78.89	984.78	428.11	1109.19	559.65	1002.22	461.05	1081.09	459.64
64.464	0	0.11	0.18	0.02	0.18	0.03	0.5	0.09	8.35	0.56	99	0.54	0	94.23	8.35	2.06	0.45	0.35	0.42	0.06	0.56	0.03	0	18.57	2.05	0.01	0.03	0.14	0.06	1.26	0.16	0.11	0.2	0	0	0	17.86	-8.04	-8.19	75.8	77.45	976.85	425.43	1105.87	562.25	996.92	459.13	1074.37	459.38
64.497	0	0.11	0.18	0.02	0.18	0.03	0.47	0.09	8.26	0.68	99.07	0.49	0	95.53	8.26	2.57	0.5	0.26	0.57	0.09	0.68	0.04	0	17.37	1.93	0.01	0.03	0.21	0.07	1.31	0.17	0.04	0.21	0	0	0	13.87	-6.69	-9.22	75.07	80.9	972.72	424.33	1103.53	561.82	991.09	459.3	1071.96	457.16
64.531	0	0.11	0.18	0.02	0.19	0.03	0.43	0.1	8.3	0.76	99.14	0.45	0	93.73	8.3	3.3	0.49	0.26	0.78	0.09	0.76	0.05	0	16.25	1.6	0.02	0.02	0.37	0.08	1.36	0.18	0.03	0.21	0	0	0	16.49	-8.48	-10.48	75.25	79.65	969.49	424.74	1101.59	564.1	988.39	461.17	1067.97	457.75
64.564	0	0.11	0.18	0.02	0.19	0.03	0.36	0.1	7.78	0.65	99.29	0.36	0	93.5	7.78	3.54	0.48	0.22	0.71	0.08	0.65	0.05	0	13.3	1.22	0.01	0.02	0.36	0.09	1.48	0.18	0.02	0.22	0	0	0	15.59	-8.67	-9.65	74.89	80.15	965.54	425.6	1099.27	566.83	985.47	461.48	1065.58	459.34
64.597	0	0.11	0.17	0.02	0.2	0.03	0.33	0.1	8.84	0.79	99.33	0.34	0	94.33	8.84	4.13	0.49	0.2	0.79	0.08	0.79	0.09	0	11.5	0.95	0.01	0.01	0.46	0.11	1.71	0.18	0.11	0.23	0	0	0	13.4	-7.95	-9.13	74.4	80.88	964.26	426.98	1097.78	567.87	984.02	462.44	1064.87	460.03
64.631	0	0.1	0.17	0.02	0.21	0.03	0.31	0.11	8.99	0.7	99.39	0.33	0	93.31	10.02	4.64	0.53	0.19	0.88	0.1	0.7	0.11	0	8.99	0.62	0.02	0.01	0.33	0.14	1.86	0.15	0.07	0.23	0	0	0	13.62	-8.82	-8.36	74.12	80.12	961.8	426.08	1096.29	568.78	982.94	461.26	1063.04	459.34
64.664	0	0.1	0.17	0.02	0.21	0.03	0.29	0.11	7.92	0.55	99.43	0.33	0	94.66	9.94	4.83	0.53	0.18	1.11	0.11	0.55	0.09	0	7.92	0.49	0.02	0.02	0.26	0.15	1.96	0.15	0.02	0.26	0.01	0	0	13.9	-7.62	-7.66	74.71	80.13	960.46	426.36	1093.52	567.94	981.37	461.12	1061.47	459.08
64.697	0	0.1	0.17	0.02	0.21	0.03	0.26	0.11	7.32	0.61	99.47	0.33	0	91.93	9.07	5.43	0.51	0.17	1.52	0.11	0.61	0.1	0	7.32	0.35	0.01	0.02	0.24	0.17	2.04	0.13	0.02	0.28	0.02	0	0	14.49	-9.84	-7.52	74.66	82.81	959.36	424.99	1094.24	567.83	979.68	460.1	1062.48	459.16
64.731	0	0.1	0.16	0.02	0.21	0.03	0.24	0.12	5.18	0.64	99.53	0.33	0	94.91	9.1	6.28	0.62	0.23	2.18	0.11	0.64	0.11	0	5.18	0.35	0.02	0.02	0.3	0.23	2.1	0.11	0.04	0.31	0.02	0	0	12.76	-7.37	-8.51	74.2	80.92	958.88	423.96	1094.12	567.59	979.91	459.69	1060.77	456.52
64.764	0	0.1	0.16	0.02	0.22	0.03	0.23	0.12	4.6	0.78	99.53	0.33	0	95.44	9.59	6.42	0.63	0.25	2.75	0.11	0.78	0.13	0	4.6	0.27	0.02	0.01	0.41	0.25	2.08	0.11	0.04	0.36	0	0	0	12.75	-6.8	-8.98	74.19	80.46	958.66	423.8	1094.12	567.54	979.78	459.69	1060.17	456.43
64.798	0	0.1	0.16	0.02	0.21	0.03	0.21	0.11	2.74	1.05	99.58	0.33	0	95.58	8.87	6.01	0.7	0.24	3.87	0.14	1.05	0.2	0	2.74	0.24	0.02	0.01	0.69	0.29	2.04	0.11	0.03	0.44	0	0	0	13.47	-6.63	-7.73	74.59	80.4	958.8	424.92	1092.77	567.68	980	460.04	1060.36	457.39
64.831	0	0.1	0.16	0.02	0.22	0.03	0.21	0.12	1.9	0.74	99.57	0.33	0	94.35	9.99	5.56	0.74	0.26	2.83	0.18	0.59	0.14	0	1.9	0.24	0.02	0.01	0.66	0.3	2.11	0.11	0.03	0.51	0	0	0	12.19	-7.92	-5.73	74.24	81.14	961.09	425.5	1092.52	565.52	981.82	458.84	1062.96	457.78
64.864	0	0.11	0.17	0.02	0.2	0.03	0.2	0.11	1.71	0.72	99.6	0.33	0	88.92	9.09	4.11	0.72	0.23	2.04	0.18	0.32	0.06	0	1.71	0.24	0.02	0.01	0.54	0.3	2.09	0.12	0.03	0.52	0	0	0	12.82	-11.59	-7.43	74.12	81.42	964.75	427.1	1094.4	563.72	983.25	460.88	1064.66	459.74
64.898	0	0.11	0.17	0.02	0.18	0.03	0.18	0.1	1.2	0.68	99.63	0.33	0	82.49	7.55	3.33	0.68	0.22	1.46	0.16	0.24	0.03	0	1.2	0.27	0.01	0	0.28	0.4	2.49	0.12	0.01	0.73	0	0	0	11.25	-14.25	-4.86	72.77	81.05	966.97	427.98	1095.45	563.83	986.7	459.49	1067.73	460.98
64.931	0	0.11	0.17	0.02	0.18	0.03	0.17	0.1	0.92	0.57	99.63	0.33	0	86.99	6.99	3.89	0.57	0.22	1.05	0.13	0.13	0.02	0	0.92	0.28	0.01	0	0.17	0.43	2.69	0.13	0.01	0.85	0	0	0	7.17	-12.5	-3.49	72.63	82.67	973.49	430.08	1101.79	566.43	993.18	461.4	1075.84	460.74
64.964	0	0.11	0.16	0.02	0.18	0.03	0.17	0.1	0.78	0.49	99.64	0.33	0	83.73	6.58	4.2	0.49	0.22	1.29	0.12	0.18	0.02	0	0.78	0.28	0.01	0	0.08	0.49	2.52	0.11	0.01	0.98	0	0	0	11.19	-13.81	-3.14	73.35	80.01	974.44	428.5	1104.71	568.29	996.73	460.26	1076.75	460.4
64.998	0	0.11	0.16	0.02	0.17	0.03	0.16	0.09	0.61	0.43	99.66	0.33	0	81.58	5.89	3.65	0.43	0.2	1.63	0.11	0.26	0.02	0	0.61	0.27	0.01	0	0.05	0.66	2.56	0.09	0.01	1.22	0	0	0	16.73	-14.56	-2.51	74.73	79.84	977.85	427.59	1108.83	569.02	1000.99	459.72	1080.8	461.43
65.031	0	0.11	0.16	0.02	0.17	0.03	0.16	0.09	0.6	0.41	99.67	0.33	0	76.81	5.56	3.06	0.41	0.18	2.41	0.11	0.23	0.03	0	0.6	0.23	0.01	0	0.06	0.76	2.67	0.08	0.01	1.33	0	0	0	11.01	-16.01	-1.19	72.93	82.21	983.34	428.2	1114.21	567.99	1006.04	458.3	1088.16	462.18
65.064	0	0.11	0.16	0.02	0.17	0.03	0.16	0.09	0.49	0.42	99.67	0.33	0	73.7	6.08	2.61	0.42	0.18	3.33	0.1	0.28	0.04	0	0.49	0.21	0	0	0.06	0.95	2.73	0.07	0.01	1.58	0	0	0	9.65	-16.85	-2.54	72.39	82.92	987.25	430.16	1119.03	570.17	1009.11	460.95	1091.97	463.96
65.098	0	0.11	0.16	0.02	0.16	0.04	0.16	0.09	0.43	0.41	99.67	0.33	0	75.87	6.14	2.43	0.41	0.18	3.5	0.09	0.22	0.05	0	0.43	0.19	0	0	0.08	1.1	2.34	0.06	0.01	2.03	0	0	0	10.26	-16.27	-1.61	72.78	81.49	990.62	432.65	1120.9	572.03	1013.09	463.13	1094.55	465.52
65.131	0	0.11	0.16	0.02	0.17	0.04	0.16	0.09	0.45	0.4	99.66	0.33	0	73.73	6.67	2.78	0.4	0.2	2.95	0.08	0.12	0.04	0	0.45	0.19	0	0	0.14	1.18	2.35	0.07	0.01	1.98	0	0	0	14.59	-16.84	-4.59	73.71	79.26	994	433.69	1123.6	571.55	1015.39	465.34	1094.61	467.96
65.165	0	0.1	0.15	0.02	0.18	0.03	0.17	0.1	0.41	0.34	99.64	0.33	0	84.96	7.62	3.59	0.34	0.22	1.7	0.06	0.07	0.01	0	0.41	0.23	0	0.01	0.33	1.24	1.98	0.08	0.01	2.03	0	0	0	8.7	-13.34	-3.08	72.86	79.63	995.85	434.15	1123.3	570.15	1016.99	464.76	1096.62	465.24
65.198	0	0.11	0.15	0.02	0.17	0.03	0.16	0.09	0.43	0.33	99.66	0.33	0	74.42	6.29	3.19	0.33	0.19	1.77	0.06	0.11	0.02	0	0.43	0.27	0	0.01	0.36	1.24	1.84	0.08	0.02	2.03	0	0	0	11.42	-16.66	-3.17	73.5	78.76	997.43	434.36	1123.69	569.29	1018.31	465.02	1097.07	465.97
65.231	0	0.11	0.16	0.02	0.16	0.03	0.16	0.09	0.49	0.34	99.67	0.33	0	93.66	5.98	2.72	0.34	0.18	1.85	0.07	0.18	0.02	0	0.49	0.29	0	0.01	0.39	1.24	1.86	0.1	0.04	2.09	0	0	0	7.19	-8.53	-6.47	73.61	80.12	997.88	433.21	1125.32	567.62	1016.72	465.41	1096.82	463.55
65.265	0	0.11	0.16	0.02	0.16	0.03	0.15	0.08	0.51	0.5	99.68	0.33	0	88.5	4.96	2.74	0.33	0.16	2.4	0.07	0.5	0.05	0	0.51	0.29	0	0.01	0.27	1.45	1.86	0.09	0.8	1.94	0	0	0	10.4	-11.8	-5.64	74.34	77.02	997.36	432.23	1124.1	567.57	1018.02	464.32	1095.01	462.41
65.298	0	0.11	0.16	0.02	0.15	0.03	0.15	0.08	0.53	0.53	99.69	0.33	0	91.45	4.17	2.65	0.35	0.12	2.72	0.08	1.11	0.1	0	0.53	0.35	0	0.01	0.22	1.42	1.94	0.1	0.26	1.93	0	0	0	10.77	-10.15	-3.71	74.73	76.09	995.55	432.05	1119.86	564.82	1016.69	462.03	1092.78	463.06
65.331	0	0.11	0.16	0.02	0.16	0.03	0.14	0.08	0.58	0.58	99.69	0.33	0	93.32	3.82	3.42	0.33	0.11	2.46	0.09	1.16	0.15	0	0.58	0.36	0	0.02	0.17	1.59	2.06	0.1	0.17	1.81	0	0	0	8.75	-8.81	-6.75	74.34	77.55	993.97	431.18	1120.44	564.92	1013.58	463.08	1091.12	461.7
65.365	0	0.11	0.15	0.02	0.15	0.03	0.13	0.08	0.65	0.65	99.69	0.33	0	94.16	3.07	3.89	0.31	0.12	2.16	0.11	1.06	0.11	0	0.65	0.38	0	0.02	0.15	2.11	2.16	0.09	0.11	2.19	0	0	0	10.83	-8.1	-8.49	74.01	78.51	988.06	429.42	1118.34	566.95	1007.97	463.24	1086.45	461.16
65.398	0	0.11	0.14	0.02	0.16	0.03	0.13	0.09	0.64	0.64	99.68	0.33	0	93.07	3.06	5.13	0.32	0.13	1.81	0.14	0.73	0.08	0	0.64	0.32	0	0.01	0.14	2.09	2.34	0.09	0.11	2.22	0	0	0	11.04	-9.02	-9.86	73.75	77.37	985.36	429.58	1117.48	568.72	1005.97	464.11	1083.31	461.95
65.431	0	0.11	0.14	0.02	0.16	0.04	0.13	0.09	0.66	0.66	99.67	0.33	0	90.96	2.99	5.76	0.33	0.15	1.95	0.21	0.82	0.12	0	0.66	0.25	0	0.01	0.15	2.13	2.23	0.1	0.13	2.38	0	0	0	15.64	-10.46	-8.51	74.82	76.82	979.16	431.55	1111.38	572.75	1000.94	466.49	1077.73	464.2
65.465	0	0.11	0.15	0.02	0.17	0.03	0.13	0.09	0.85	0.85	99.67	0.33	0	92.78	3.13	5.46	0.48	0.18	1.83	0.28	1.06	0.22	0	0.85	0.2	0.01	0.01	0.11	2.17	2.08	0.09	0.62	2.13	0	0	0	14.98	-9.23	-8.06	74.4	78.21	973.21	431.86	1105.82	573.76	994.72	467.12	1072.87	463.84
65.498	0	0.11	0.14	0.03	0.17	0.03	0.13	0.09	0.78	0.78	99.65	0.33	0	92.77	3.5	6.55	0.55	0.21	1.54	0.33	1.56	0.43	0	0.78	0.17	0.01	0.01	0.09	2.1	1.96	0.08	0.64	1.92	0	0	0	14.79	-9.24	-7.74	74.44	77.83	966.62	432.17	1099.64	574.6	988.73	467.11	1066.52	464.46
65.532	0	0.1	0.14	0.03	0.2	0.03	0.13	0.11	0.87	0.87	99.61	0.33	0	90.22	4.39	9.55	0.64	0.27	1.52	0.41	2.53	0.79	0	0.87	0.14	0.01	0.01	0.05	1.73	2.08	0.09	0.34	1.64	0	0	0	14.84	-10.89	-10.27	74.53	79.15	962.18	433.49	1095.96	574.72	982.27	469.69	1061.37	466.74
65.565	0	0.09	0.12	0.03	0.23	0.03	0.13	0.14	1.04	1.04	99.53	0.33	0	93.93	5.02	14.25	0.63	0.38	1.62	0.4	2.36	0.45	0	1.04	0.13	0.02	0	0.06	1.43	2.08	0.09	0.15	1.58	0	0	0	16.54	-8.3	-9.52	75.22	78.89	957.02	434.47	1090.34	575.87	977.57	470.26	1056.43	468.03
65.598	0	0.09	0.11	0.02	0.26	0.03	0.12	0.15	1.1	1.1	99.48	0.33	0	94.38	5.1	16.86	0.6	0.5	1.96	0.4	2.11	0.21	0	1.1	0.14	0.02	0	0.08	1.44	2.21	0.08	0.04	1.61	0	0	0	11.93	-7.89	-10.38	74.33	79.11	953.71	434.75	1087.08	575.17	973.65	470.51	1052.68	467.02
65.632	0	0.09	0.11	0.02	0.28	0.03	0.13	0.17	1.36	1.36	99.44	0.33	0	97.3	5.55	18.85	0.64	0.55	2.57	0.45	1.67	0.13	0	1.36	0.14	0.03	0	0.11	1.14	2.21	0.08	0.05	1.53	0	0	0	13.33	-4.08	-9.43	74.76	79.77	950.02	433.79	1083.49	575.73	970.37	470.02	1049.98	465.06
65.665	0	0.09	0.12	0.02	0.25	0.03	0.13	0.15	1.23	1.23	99.49	0.33	0	96.98	4.97	16.28	0.63	0.53	2.47	0.56	1.41	0.1	0	1.23	0.14	0.03	0	0.14	1.07	2.21	0.07	0.22	1.55	0	0	0	12.21	-4.66	-7.01	74.53	81.06	947.33	432.44	1080.39	574.15	968.19	466.91	1049.22	464.49
65.698	0	0.09	0.12	0.02	0.24	0.03	0.13	0.14	1.17	1.17	99.52	0.33	0	92.79	4.94	14.38	0.74	0.52	2.76	0.64	1.41	0.13	0	1.17	0.14	0.03	0	0.14	1.17	2.6	0.06	0.68	1.56	0	0	0	15.82	-9.22	-6.86	75.47	82.03	947.09	431.51	1079.29	572.53	966.97	466.54	1048.97	464.26
65.732	0	0.09	0.11	0.02	0.27	0.03	0.13	0.17	1	1	99.46	0.33	0	94.02	5.74	17.41	0.93	0.52	3.58	0.94	1.82	0.23	0	1	0.14	0.05	0	0.17	1.19	2.95	0.04	0.52	1.51	0	0	0	15.69	-8.22	-7.73	75.37	81.86	945.66	430	1078.72	571.47	965.53	465.4	1047.36	463.13
65.765	0	0.09	0.11	0.02	0.28	0.04	0.12	0.17	0.94	0.94	99.44	0.33	0	94.09	5.41	18.63	0.87	0.54	3.97	1.04	1.94	0.3	0	0.94	0.16	0.05	0	0.19	1.24	3.06	0.04	0.1	1.62	0	0	0	13.46	-8.17	-7.78	74.88	83.05	945.25	429.24	1079.71	571.91	965.12	464.9	1048.12	461.98
65.799	0	0.09	0.12	0.02	0.24	0.04	0.13	0.15	0.83	0.83	99.52	0.33	0	96.14	5.32	14.82	0.83	0.51	4.75	1.05	2.01	0.34	0	0.76	0.18	0.07	0	0.28	1.04	3.17	0.03	0.09	1.73	0	0	0	14.41	-5.92	-6.4	75.01	79.12	943.02	428.52	1076.31	571.31	965.44	462.62	1044.55	461.38
65.832	0	0.1	0.13	0.02	0.22	0.04	0.14	0.13	0.9	0.9	99.56	0.33	0	91.21	5.52	12.05	0.9	0.46	3.99	1.06	1.77	0.28	0	0.67	0.17	0.06	0	0.23	0.94	2.95	0.03	0.07	1.84	0	0	0	13.07	-10.3	-6.71	74.22	83.08	943.68	427.67	1077.39	569.84	963.79	462.57	1046.84	460.32
65.865	0	0.1	0.13	0.02	0.21	0.04	0.14	0.12	0.91	0.91	99.58	0.33	0	93.28	5.79	10.32	0.91	0.39	3.29	1.05	1.33	0.23	0	0.65	0.18	0.06	0	0.23	0.85	2.81	0.03	0.07	1.93	0	0	0	13.5	-8.85	-6.3	74.55	84.67	943.68	426.87	1078.29	570.03	963.66	461.93	1048.31	459.96
65.899	0	0.1	0.14	0.02	0.21	0.03	0.15	0.12	0.97	0.97	99.59	0.33	0	94.49	5.7	9.41	0.97	0.38	2.32	0.87	1.01	0.15	0	0.65	0.18	0.05	0.01	0.28	0.77	2.43	0.03	0.02	1.67	0	0	0	15.21	-7.79	-8.45	75.05	82.43	946.04	425.7	1080.27	568.58	965.75	462.26	1048.07	457.99
65.932	0	0.1	0.14	0.02	0.2	0.03	0.15	0.11	1.01	1.01	99.6	0.33	0	93.71	5.68	8.41	1.01	0.37	1.93	0.66	0.75	0.14	0	0.67	0.18	0.03	0	0.19	0.79	2.53	0.02	0.01	1.61	0	0	0	13.01	-8.49	-6.06	74.1	81.43	949.01	425.62	1082.59	567.94	970.44	459.51	1051.87	458.82
65.965	0	0.1	0.14	0.02	0.2	0.03	0.15	0.11	0.97	0.97	99.6	0.33	0	88.84	5.5	8.3	0.97	0.29	1.82	0.57	0.51	0.13	0	0.64	0.18	0.03	0	0.16	0.79	2.6	0.02	0.04	1.6	0	0	0	15.9	-11.63	-6.96	75.05	81.16	954.44	428.69	1085.47	567.35	974.07	462.47	1055.23	462.94
65.999	0	0.11	0.15	0.02	0.18	0.03	0.15	0.1	0.83	0.83	99.63	0.33	0	85.38	5.25	6.47	0.83	0.23	1.68	0.43	0.45	0.13	0	0.65	0.17	0.02	0	0.07	0.7	3.14	0.02	0.02	1.87	0	0	0	14.73	-13.18	-5.81	74.24	81.28	958.27	428.72	1089.06	567	978.44	461.29	1059.69	463.45
66.032	0	0.11	0.15	0.02	0.18	0.03	0.15	0.1	0.78	0.78	99.64	0.33	0	78.04	5.64	5.74	0.78	0.18	1.83	0.34	0.4	0.11	0	0.57	0.16	0.01	0	0.04	0.77	3	0.02	0.02	1.91	0	0	0	15.06	-15.66	-5.7	74.12	79.48	962.65	427.98	1094.26	567.88	984.22	460.73	1063.68	462.54
66.065	0	0.1	0.14	0.02	0.18	0.03	0.15	0.1	0.73	0.73	99.63	0.33	0	87.67	5.54	6.33	0.73	0.2	1.66	0.27	0.35	0.08	0	0.47	0.14	0.01	0	0.03	0.81	2.55	0.02	0.01	2.1	0	0	0	17.01	-12.19	-4.72	75.24	78.54	966.67	426.82	1098.31	568.34	989.49	459.84	1068.02	460.8
66.099	0	0.1	0.14	0.02	0.18	0.03	0.14	0.1	0.79	0.79	99.64	0.33	0	84.69	5.1	6.72	0.79	0.23	1.89	0.27	0.36	0.1	0	0.35	0.14	0.01	0	0.03	0.94	2.58	0.02	0.01	2.27	0	0	0	16.37	-13.45	-3.31	74.68	78.46	969.41	425.39	1101.96	567.69	993.62	457.09	1072	460.77
66.132	0	0.1	0.14	0.02	0.18	0.04	0.14	0.1	0.83	0.83	99.64	0.33	0	84.81	4.91	6.38	0.83	0.24	2.2	0.28	0.36	0.12	0	0.39	0.14	0.01	0	0.06	1.02	2.57	0.02	0.02	2.35	0	0	0	15.15	-13.4	-3.49	74.32	80.75	973.05	425.28	1105.31	566.68	995.77	457.12	1076.45	460.31
66.166	0	0.1	0.14	0.02	0.18	0.04	0.15	0.1	0.88	0.88	99.63	0.33	0	76.42	5.56	6.55	0.88	0.23	3.63	0.3	0.36	0.26	0	0.37	0.15	0.01	0.01	0.1	1.15	2.65	0.03	0.02	2.59	0	0	0	15.44	-16.12	-5.41	73.78	80.65	976.37	424.67	1110.12	566.6	998.57	457.38	1079.16	460.63
66.199	0	0.1	0.13	0.02	0.19	0.04	0.15	0.11	0.88	0.88	99.63	0.33	0	73.06	5.8	7.16	0.88	0.2	3.54	0.31	0.35	0.2	0	0.43	0.18	0.01	0.01	0.14	1.11	2.42	0.03	0.05	2.75	0	0	0	17.76	-17.01	-7.09	74.26	79.35	979.75	424.22	1114.38	567.07	1001.97	458.22	1081.28	460.69
66.232	0	0.1	0.13	0.02	0.19	0.04	0.15	0.11	0.87	0.87	99.61	0.33	0	88.56	6.11	7.79	0.87	0.22	3.27	0.23	0.36	0.11	0	0.5	0.21	0.01	0.01	0.27	1.14	2.08	0.03	0.03	2.64	0	0	0	13.39	-11.76	-6.18	74.12	79.69	981.65	424.01	1115.19	566.79	1003.88	458.04	1083.56	456.89
66.266	0	0.09	0.13	0.02	0.22	0.04	0.15	0.12	0.87	0.87	99.56	0.33	0	85.99	7.34	10.25	0.87	0.3	2.7	0.2	0.35	0.08	0	0.61	0.24	0.01	0.02	0.42	0.97	1.57	0.03	0.01	2.45	0	0	0	15.52	-12.93	-7.32	74.54	81.27	982.76	422.91	1117.53	566.19	1003.93	457.95	1085.2	457.21
66.299	0	0.09	0.12	0.02	0.24	0.04	0.15	0.14	0.87	0.87	99.52	0.33	0	93.01	8.38	11.42	0.87	0.37	2.15	0.18	0.36	0.07	0	0.64	0.24	0.01	0.02	0.51	0.92	1.6	0.03	0.01	2.5	0	0	0	13.43	-9.06	-6.52	74.39	78.35	982.93	422.47	1116.86	565.14	1005.95	455.76	1084.3	456.58
66.332	0	0.09	0.12	0.02	0.26	0.03	0.16	0.15	0.88	0.88	99.49	0.33	0	91.44	9.52	12.47	0.88	0.35	1.77	0.17	0.38	0.07	0	0.8	0.29	0.01	0.03	0.51	0.88	1.54	0.03	0.02	2.38	0	0	0	12.81	-10.16	-7.44	74.02	79.33	982.99	422.2	1117.42	564.77	1005.1	456.13	1084.43	456.21
66.366	0	0.08	0.12	0.02	0.29	0.03	0.17	0.17	1.02	0.84	99.42	0.33	0	92.85	10.88	14.48	0.84	0.35	1.42	0.14	0.53	0.09	0	1.02	0.31	0.01	0.02	0.36	1.03	1.43	0.03	0.02	2.15	0	0	0	13.96	-9.18	-7.94	74.59	79.73	982.79	422.43	1116.28	564.35	1003.93	457.27	1083.63	455.47
66.399	0	0.08	0.11	0.02	0.36	0.03	0.17	0.22	1.14	0.86	99.28	0.33	0	94.01	13.07	18.83	0.86	0.35	1.06	0.11	0.59	0.07	0	1.14	0.26	0.01	0.02	0.19	0.98	1.35	0.03	0.04	1.9	0	0	0	14.75	-8.23	-8.86	74.88	78.22	982.28	422.18	1116.63	564.29	1004.14	456.65	1082.36	456.89
66.432	0	0.07	0.1	0.02	0.39	0.03	0.16	0.25	1.38	0.85	99.21	0.42	0	92.32	12.28	22.13	0.85	0.38	0.79	0.09	0.75	0.08	0	1.38	0.24	0.01	0.02	0.1	1.01	1.33	0.03	0.04	1.81	0	0	0	13.83	-9.57	-8.28	74.63	76.51	980.55	423.5	1113.14	564.55	1002.85	457.54	1079.36	456.68
66.466	0	0.07	0.09	0.02	0.49	0.03	0.16	0.32	1.66	0.77	99.02	0.62	0	90.48	13.53	27.18	0.77	0.47	0.56	0.06	0.75	0.07	0	1.66	0.19	0.01	0.01	0.05	1.08	1.22	0.04	0.02	1.63	0	0	0	19.83	-10.74	-11.33	75.53	77.21	977.27	422.71	1111.32	564.08	997.95	459.07	1075.15	458.4
66.499	0	0.06	0.08	0.02	0.54	0.03	0.15	0.37	1.58	0.75	98.92	0.74	0	92.22	13.69	29.92	0.75	0.53	0.61	0.07	0.7	0.07	0	1.58	0.17	0.01	0.01	0.06	1.16	1.24	0.04	0.01	1.6	0	0	0	15.22	-9.64	-6.04	74.68	78.93	969.34	424.94	1102.82	567.67	992.1	458.52	1071.02	459.01
66.533	0	0.07	0.09	0.02	0.49	0.03	0.14	0.32	2.2	0.83	99.03	0.73	0	93.55	11.18	29.01	0.82	0.51	0.92	0.07	0.83	0.12	0	2.2	0.15	0.01	0.01	0.1	1.23	1.19	0.05	0.04	1.48	0	0	0	14.36	-8.63	-9.84	74.89	78.75	968.27	426	1102.1	567.52	988.95	461.66	1067.67	459.25
66.566	0	0.07	0.09	0.02	0.42	0.03	0.16	0.27	2.93	0.9	99.15	0.6	0	95.2	10.51	25.47	0.9	0.42	1	0.09	0.78	0.11	0	2.93	0.17	0.01	0.01	0.12	1.12	1.39	0.06	0.09	1.34	0	0	0	18.52	-7.07	-7.7	75.86	77.65	962.67	426.41	1095.96	568.75	985.08	460.8	1062.73	461.39
66.599	0	0.08	0.11	0.02	0.36	0.03	0.16	0.22	2.97	0.96	99.28	0.44	0	95.29	9.76	21.2	0.95	0.35	1.26	0.1	0.96	0.13	0	2.97	0.18	0.01	0.01	0.14	1.23	1.45	0.06	0.06	1.29	0	0	0	17.39	-6.97	-9.28	75.7	77.26	959.15	426.4	1091.51	566.79	980.34	461.19	1057.6	460.76
66.633	0	0.08	0.11	0.02	0.32	0.03	0.17	0.19	3.67	1.04	99.35	0.4	0	91.49	8.74	19.07	0.94	0.31	0.96	0.09	1.04	0.12	0	3.67	0.18	0.02	0.01	0.08	0.97	1.27	0.07	0.07	0.97	0	0	0	16.73	-10.12	-11.94	75.06	79.03	955.44	425.12	1089.5	565.28	974.66	461.82	1053.67	460
66.666	0	0.09	0.12	0.02	0.3	0.03	0.16	0.17	3.54	0.93	99.39	0.37	0	95.13	7.67	18.24	0.93	0.29	0.75	0.09	0.85	0.1	0	3.54	0.15	0.02	0.01	0.07	0.99	1.32	0.06	0.04	0.9	0	0	0	15.71	-7.14	-10.12	75.12	78.06	952.96	426.15	1086.01	567.15	973.54	462.03	1051.54	459.16
66.699	0	0.09	0.12	0.02	0.3	0.03	0.17	0.17	3.72	0.89	99.39	0.36	0	94.51	7.95	17.7	0.89	0.29	0.6	0.08	0.75	0.09	0	3.72	0.15	0.02	0.01	0.05	0.97	1.24	0.06	0.04	0.77	0	0	0	12.81	-7.77	-9.43	74.32	81.98	950.45	426.85	1084.61	567.85	969.69	462.55	1051.64	460.2
66.733	0	0.09	0.12	0.02	0.29	0.03	0.17	0.16	3.83	0.92	99.42	0.33	0	96.65	7.64	16.31	0.92	0.27	0.6	0.1	0.6	0.11	0	3.83	0.17	0.02	0.01	0.06	0.94	1.35	0.06	0.05	0.66	0	0	0	11.88	-5.2	-6.93	74.39	79.98	949.42	427.49	1082.66	568.99	971.01	461.14	1050.98	460.54
66.766	0	0.09	0.13	0.02	0.28	0.03	0.18	0.15	3.76	0.91	99.44	0.33	0	94.17	8.58	14.25	0.91	0.28	0.75	0.1	0.47	0.09	0	3.76	0.2	0.02	0.01	0.1	0.86	1.31	0.07	0.03	0.67	0	0	0	11.86	-8.09	-8.12	74.35	83.97	949.13	427.51	1082.93	568.59	967.92	463.02	1051.84	460.03
66.8	0	0.09	0.14	0.02	0.27	0.03	0.19	0.15	3.51	0.97	99.45	0.33	0	96.11	9.44	12.78	0.97	0.27	1.25	0.09	0.57	0.07	0	3.51	0.21	0.02	0.01	0.26	0.88	1.4	0.08	0.02	0.62	0	0	0	11.73	-5.97	-7.08	74.51	82.74	948.47	427.29	1082.45	569.3	968.77	461.85	1051.49	460.03
66.833	0	0.09	0.13	0.02	0.28	0.03	0.19	0.15	3.26	1.02	99.44	0.33	0	94.97	9.36	13.5	1.02	0.34	1.6	0.09	0.58	0.06	0	3.26	0.21	0.02	0.01	0.32	0.86	1.33	0.08	0.01	0.64	0	0	0	11.14	-7.31	-6.55	74.34	83.28	948.41	427.58	1082.44	569.95	968.75	462.15	1052	459.84
66.866	0	0.09	0.13	0.02	0.28	0.03	0.19	0.16	3.03	1.07	99.43	0.33	0	89.75	9.22	14.08	1.07	0.41	1.82	0.08	0.71	0.06	0	3.03	0.21	0.02	0.01	0.46	0.77	1.26	0.08	0.01	0.67	0	0	0	13.98	-11.15	-6.7	74.34	81.19	947.5	426.72	1080.93	569.41	968.54	461.76	1049.68	458.93
66.9	0	0.09	0.14	0.02	0.27	0.03	0.19	0.15	2.56	1.15	99.46	0.33	0	95.17	9.9	12.16	1.15	0.42	1.87	0.09	0.7	0.06	0	2.56	0.23	0.02	0.01	0.44	0.69	1.37	0.09	0.02	0.7	0	0	0	10.65	-7.09	-6.32	73.88	84.78	948.75	426.87	1082.22	567.78	968.12	460.83	1052.89	459.93
66.933	0	0.1	0.14	0.02	0.25	0.03	0.19	0.14	2.24	1.26	99.5	0.33	0	94.53	9.31	10.3	1.26	0.43	2.02	0.12	0.57	0.08	0	2.24	0.34	0.01	0.01	0.37	0.64	1.41	0.09	0.02	0.82	0	0	0	12.1	-7.75	-6.18	74.19	83.18	949.85	426.57	1083.51	567.74	970.28	459.91	1053.46	460.89
66.966	0	0.1	0.15	0.02	0.24	0.03	0.2	0.13	2.09	1.29	99.52	0.33	0	90.51	9.54	8.79	1.29	0.38	1.79	0.17	0.44	0.1	0	2.09	0.34	0.01	0.01	0.24	0.64	1.38	0.09	0.03	0.84	0	0	0	13.88	-10.72	-6.21	74.28	80.93	952.46	427.1	1084.44	567	973.22	460.26	1054.14	461.2
67	0	0.1	0.16	0.02	0.23	0.03	0.2	0.12	1.96	1.38	99.55	0.33	0	89.26	9.23	7.32	1.38	0.39	1.82	0.19	0.31	0.08	0	1.96	0.33	0.01	0.01	0.12	0.48	1.34	0.09	0.02	0.92	0	0	0	14.67	-11.41	-5.68	74.68	81.35	956.14	428.42	1086.67	566.52	976.28	460.88	1057.6	463.01
67.033	0	0.1	0.16	0.02	0.21	0.03	0.18	0.11	1.69	1.23	99.57	0.33	0	80.13	7.88	6.95	1.23	0.35	1.79	0.2	0.25	0.06	0	1.69	0.26	0.01	0	0.07	0.5	1.42	0.08	0.01	0.91	0	0	0	10.39	-15.03	-5.07	72.86	81.51	960.5	429.99	1090.17	566.59	980.41	461.43	1061.9	463.59
67.066	0	0.1	0.16	0.02	0.22	0.03	0.19	0.11	1.32	1.27	99.57	0.33	0	80.07	8.7	6.61	1.27	0.31	1.57	0.19	0.24	0.04	0	1.32	0.23	0.01	0	0.04	0.48	1.49	0.08	0.01	0.92	0	0	0	12.49	-15.05	-4.78	73.14	80.56	963.56	429.89	1091.2	564.98	983.17	461.29	1063.71	463.03
67.1	0	0.1	0.15	0.02	0.22	0.03	0.18	0.11	1.02	1.04	99.56	0.33	0	77.34	8.82	7.17	1.04	0.26	1.64	0.17	0.26	0.03	0	1.01	0.21	0.01	0	0.04	0.43	1.33	0.07	0.01	1.02	0	0	0	12.45	-15.86	-3.19	73.81	79.94	969.22	429.95	1096.72	566.16	990.1	460.98	1070.03	462.31
67.133	0	0.1	0.15	0.02	0.22	0.03	0.18	0.12	0.98	0.98	99.55	0.33	0	73.95	9.07	7.95	0.98	0.22	1.91	0.19	0.24	0.04	0	0.95	0.21	0	0	0.04	0.5	1.35	0.07	0.01	1.1	0	0	0	13.58	-16.78	-1.89	74.04	80.59	973.23	429.6	1099.7	564.86	994.09	459.74	1074.63	462.6
67.167	0	0.1	0.14	0.02	0.23	0.03	0.18	0.12	0.96	0.96	99.54	0.33	0	77.52	9.33	8.51	0.96	0.19	2.3	0.19	0.19	0.06	0	0.84	0.21	0	0	0.04	0.45	1.33	0.07	0.01	1.31	0	0	0	13.73	-15.81	-4.17	74.41	79.44	978.64	429.63	1104.64	563.52	998.41	460.59	1077.83	462.48
67.2	0	0.1	0.15	0.02	0.22	0.03	0.18	0.12	0.92	0.92	99.57	0.33	0	81.89	9.29	6.94	0.92	0.14	2.28	0.18	0.19	0.05	0	0.77	0.19	0	0	0.05	0.43	1.47	0.08	0.02	1.48	0	0	0	15.56	-14.45	-4.91	75.01	78.13	981.76	429.46	1107.33	562.97	1001.6	460.7	1079.7	462.64
67.233	0	0.1	0.15	0.02	0.21	0.03	0.18	0.11	0.85	0.84	99.57	0.33	0	86.75	9.19	6.86	0.84	0.13	1.93	0.13	0.14	0.04	0	0.85	0.23	0	0	0.07	0.44	1.42	0.09	0.02	1.41	0	0	0	12.71	-12.61	-4.36	74.9	79.22	984.62	429.57	1109.71	562.61	1004.01	460.61	1083.22	461.35
67.267	0	0.1	0.15	0.02	0.21	0.03	0.18	0.11	0.73	0.71	99.58	0.33	0	90.18	9.46	6.56	0.71	0.11	1.76	0.1	0.14	0.03	0	0.73	0.28	0	0	0.13	0.48	1.44	0.09	0.01	1.53	0	0	0	15.15	-10.91	-3.71	75.52	81.59	986.18	428.01	1111.59	561.91	1004.89	459.65	1086.48	460.1
67.3	0	0.1	0.15	0.02	0.21	0.03	0.19	0.12	0.75	0.66	99.57	0.33	0	85.51	10.27	6.01	0.66	0.1	1.9	0.1	0.21	0.03	0	0.75	0.38	0	0	0.24	0.5	1.5	0.09	0.02	1.59	0	0	0	15.88	-13.13	-7.13	75.23	79.58	987.42	425.85	1116.3	562.53	1006.73	459.53	1086.3	458.95
67.333	0	0.1	0.15	0.02	0.21	0.03	0.19	0.12	0.79	0.62	99.57	0.33	0	87.87	10.37	6.11	0.62	0.12	1.96	0.11	0.32	0.05	0	0.79	0.45	0	0.01	0.32	0.57	1.48	0.09	0.01	1.53	0	0	0	12.09	-12.1	-7.55	74.57	81.04	988.54	424.5	1118.37	562.03	1007.28	458.99	1088.26	455.73
67.367	0	0.1	0.16	0.02	0.22	0.03	0.21	0.12	0.83	0.59	99.56	0.33	0	90.91	11.72	5.13	0.59	0.12	2.02	0.12	0.58	0.1	0	0.83	0.52	0	0.01	0.35	0.66	1.55	0.09	0.02	1.37	0	0	0	14.83	-10.49	-8.61	75.09	78.35	988.26	423.72	1118.05	561.8	1007.91	458.76	1086.18	455.17
67.4	0	0.1	0.16	0.02	0.22	0.03	0.22	0.12	0.92	0.66	99.55	0.33	0	96.68	12.98	4.07	0.66	0.12	1.81	0.12	0.65	0.14	0	0.92	0.63	0	0.01	0.39	0.61	1.49	0.09	0.03	1.33	0	0	0	10.84	-5.14	-7	74.45	81.23	987.78	423.29	1118.1	561.2	1007.17	456.86	1088.37	454.98
67.433	0	0.1	0.16	0.02	0.22	0.03	0.23	0.12	1.05	0.73	99.54	0.33	0	94.06	13.38	4.01	0.64	0.15	1.73	0.11	0.73	0.17	0	1.05	0.77	0	0.01	0.34	0.65	1.52	0.1	0.01	1.29	0	0	0	12.01	-8.18	-8.23	74.8	82.2	989.05	424.07	1119.48	561.4	1007.1	458.76	1089.24	455.95
67.467	0	0.09	0.16	0.02	0.25	0.03	0.26	0.14	1.2	0.62	99.48	0.33	0	96.87	16.05	4.81	0.58	0.18	1.31	0.11	0.62	0.14	0	1.2	0.82	0	0.02	0.28	0.66	1.62	0.11	0.06	1.21	0	0	0	15.97	-4.83	-8.01	75.56	79.53	986.88	423.38	1117.72	562.09	1006.85	457.59	1086.38	456.88
67.5	0	0.09	0.16	0.02	0.26	0.03	0.26	0.15	1.29	0.64	99.48	0.33	0	94.04	16.43	5.29	0.64	0.23	0.98	0.12	0.64	0.13	0	1.29	0.68	0.01	0.02	0.17	0.67	1.65	0.11	0.04	1.07	0	0	0	10.93	-8.21	-9.14	73.71	80.2	984.96	422.75	1117.57	562.25	1004.64	457.51	1084.81	455.22
67.534	0	0.09	0.15	0.02	0.26	0.03	0.25	0.15	1.52	0.77	99.48	0.33	0	92.4	15.62	6.21	0.77	0.25	0.72	0.16	0.72	0.12	0	1.52	0.51	0.01	0.01	0.09	0.75	1.68	0.12	0.04	1.11	0	0	0	13.29	-9.51	-8.47	74.23	79.36	980.3	424.3	1113.87	565.5	1001.33	458.77	1080.68	458.04
67.567	0	0.09	0.15	0.02	0.27	0.03	0.24	0.16	1.54	1.03	99.46	0.33	0	84.53	15.29	7.61	0.73	0.31	0.85	0.17	1.03	0.16	0	1.54	0.38	0.01	0.01	0.1	0.84	1.79	0.13	0.1	1.13	0	0	0	12.8	-13.51	-10.5	73.24	77.19	977.12	425.67	1112.7	568.4	998.99	461.05	1076.17	459.88
67.6	0	0.09	0.15	0.02	0.24	0.03	0.2	0.14	1.4	1.4	99.51	0.33	0	86.96	11.55	8.25	0.75	0.32	0.96	0.15	1.5	0.21	0	1.4	0.31	0.01	0.01	0.1	0.88	1.86	0.12	0.03	1.13	0	0	0	13.15	-12.51	-8.76	73.05	78.46	969.66	427.61	1107.03	573.44	992.83	462.89	1071.29	461.92
67.634	0	0.1	0.15	0.02	0.22	0.03	0.18	0.12	1.67	1.67	99.57	0.33	0	89.37	8.72	7.67	0.96	0.3	1.51	0.17	1.98	0.28	0	1.67	0.25	0.02	0.01	0.09	0.8	2.01	0.12	0.06	1.02	0	0	0	11.77	-11.36	-6.29	73.08	77.93	965.35	428.93	1100.6	573.35	989.35	462.38	1067.28	462.45
67.667	0	0.1	0.15	0.02	0.22	0.03	0.16	0.12	1.58	1.58	99.57	0.33	0	90.53	7.4	8.97	0.98	0.33	1.78	0.15	2.4	0.31	0	1.58	0.18	0.02	0.01	0.08	0.89	2.04	0.13	0.04	1.07	0	0	0	13.19	-10.71	-7.75	73.76	79.95	961.44	427.9	1096.33	570.82	983.21	462.29	1063.16	462.04
67.7	0	0.1	0.15	0.02	0.2	0.03	0.16	0.11	1.73	1.73	99.6	0.33	0	86.25	6.24	8.04	1.1	0.3	2	0.18	2.1	0.29	0	1.73	0.17	0.02	0.01	0.11	0.92	2.12	0.12	0.07	1.09	0	0	0	8.54	-12.82	-8.48	71.77	78.22	955.22	428.31	1091.8	572.16	978.3	462.07	1056.52	462.29
67.734	0	0.11	0.15	0.03	0.19	0.03	0.15	0.1	1.63	1.63	99.63	0.33	0	92.87	4.38	7.17	1.39	0.3	2.43	0.22	1.97	0.33	0	1.63	0.16	0.03	0.01	0.17	0.98	2.29	0.1	0.05	1.12	0	0	0	8.27	-9.17	-7.29	71.93	78.65	950.96	429.76	1087.25	574.25	974.51	463.3	1053.16	462.86
67.767	0	0.11	0.15	0.02	0.19	0.03	0.15	0.1	1.45	1.45	99.63	0.33	0	93.1	3.97	7.47	1.43	0.33	1.98	0.22	1.65	0.22	0	1.45	0.15	0.03	0.01	0.2	0.95	2.29	0.1	0.01	1.06	0	0	0	8.52	-8.99	-7.19	72.39	81.89	949.91	430.96	1083.93	572.97	970.58	465.39	1052.42	462.43
67.801	0	0.11	0.16	0.02	0.19	0.03	0.15	0.1	1.47	1.99	99.63	0.33	0	92.56	3.17	7.52	1.99	0.38	1.31	0.2	1.46	0.13	0	1.47	0.18	0.04	0.01	0.24	0.82	2.04	0.09	0.01	0.9	0	0	0	10.77	-9.4	-8.04	72.74	78.77	949.21	430.88	1081.41	571.16	970.19	465.17	1048.91	462.49
67.834	0	0.12	0.16	0.02	0.18	0.03	0.15	0.09	1.43	2.1	99.63	0.33	0	82.59	2.75	7.2	2.1	0.41	1.12	0.17	1.29	0.11	0	1.43	0.21	0.04	0.01	0.21	0.78	2.06	0.09	0.02	0.81	0	0	0	9.88	-14.22	-7.67	72.11	81.16	948.46	430.31	1081.23	570.31	968.43	464.51	1049.57	462.7
67.867	0	0.12	0.16	0.02	0.19	0.03	0.15	0.1	1.43	2.05	99.62	0.33	0	89.68	2.96	7.69	2.05	0.52	0.98	0.17	1.14	0.11	0	1.43	0.28	0.03	0.01	0.17	0.82	2.21	0.09	0	0.8	0	0	0	10.51	-11.19	-7.96	72.81	80.31	947.14	430.29	1080.04	570.94	967.58	464.82	1047.85	462.25
67.901	0	0.11	0.15	0.02	0.2	0.03	0.14	0.1	1.29	1.9	99.6	0.33	0	92.9	2.91	9.03	1.9	0.77	1.13	0.15	1.05	0.17	0	1.29	0.34	0.03	0.01	0.26	1.05	2.62	0.08	0	0.81	0	0	0	11.96	-9.14	-9.03	73.51	81.81	946.96	429.48	1080.29	569.76	966.12	464.88	1047.89	462.21
67.934	0	0.12	0.15	0.03	0.19	0.03	0.14	0.1	1.15	1.83	99.61	0.33	0	89.68	2.44	8.44	1.83	0.93	1.56	0.15	0.99	0.3	0	1.15	0.44	0.03	0.01	0.32	1.17	2.72	0.08	0.01	0.84	0	0	0	9.06	-11.19	-7.69	72.77	82.49	947.85	429.91	1080.08	569.26	966.9	464.39	1049.33	461.46
67.967	0	0.12	0.15	0.03	0.2	0.03	0.14	0.1	1.21	1.77	99.61	0.33	0	89.44	2.21	9	1.77	1.07	1.93	0.12	1.02	0.4	0	1.21	0.44	0.02	0.01	0.37	1.06	2.62	0.09	0.01	0.83	0	0	0	11.42	-11.32	-6.17	73.31	83.25	947.94	429.79	1079.54	569.27	967.23	463.71	1050.46	461.93
68.001	0	0.12	0.15	0.02	0.2	0.03	0.14	0.1	1.01	1.72	99.6	0.33	0	86.08	2.41	9.17	1.72	1.05	1.51	0.09	0.7	0.2	0	1.01	0.47	0.02	0	0.32	1.06	2.58	0.08	0.01	0.88	0	0	0	13.04	-12.89	-5.15	73.35	82.4	948	429.42	1078.85	568.65	968	462.59	1050.4	462.2
68.034	0	0.12	0.16	0.02	0.19	0.03	0.14	0.1	0.98	1.73	99.62	0.33	0	79.5	2.33	7.33	1.73	1.05	1.33	0.09	0.47	0.1	0	0.98	0.46	0.02	0	0.17	1	2.5	0.07	0.01	0.86	0	0	0	11.07	-15.22	-4.16	72.16	81.7	948.78	429.76	1079.39	567.97	969.66	461.04	1051.32	463.72
68.067	0	0.12	0.16	0.02	0.18	0.03	0.15	0.09	1.04	1.79	99.64	0.33	0	73.52	2.45	5.8	1.79	1.05	1.26	0.11	0.37	0.05	0	1.04	0.43	0.01	0	0.07	1	2.24	0.06	0.01	0.86	0	0	0	12.18	-16.89	-3.72	71.98	80.54	950.68	429.66	1082.49	570.29	973.02	461.47	1053.54	463.35
68.101	0	0.12	0.17	0.02	0.17	0.03	0.15	0.08	1.22	1.74	99.65	0.33	0	65.17	2.29	5.04	1.74	0.88	1.22	0.1	0.36	0.04	0	1.22	0.34	0.01	0	0.03	1.05	2.06	0.06	0.01	0.87	0	0	0	10.49	-18.87	-3.82	71.06	82.83	953.14	429.46	1088.01	572.88	975.65	461.82	1058.46	463.67
68.134	0	0.12	0.17	0.02	0.16	0.03	0.15	0.08	1.04	1.52	99.66	0.33	0	70	2.15	3.94	1.52	0.58	1.52	0.08	0.44	0.04	0	1.04	0.27	0.01	0	0.02	1.15	2.02	0.06	0.05	0.97	0	0	0	10.67	-17.76	-3.45	71.56	82.79	958.48	432.48	1092.79	575.66	981.01	464.76	1063.79	466.3
68.168	0	0.12	0.17	0.02	0.16	0.03	0.15	0.08	0.95	1.56	99.66	0.33	0	73.37	2.29	3.66	1.56	0.47	1.78	0.08	0.9	0.04	0	0.95	0.22	0.01	0	0.01	1.1	1.74	0.05	0.05	0.94	0	0	0	12.53	-16.93	-3.69	71.68	79.33	963.05	432.06	1096.37	574.93	986.82	464.24	1066.13	465.79
68.201	0	0.12	0.17	0.02	0.16	0.03	0.14	0.08	1.03	1.45	99.67	0.33	0	80.46	2.08	4	1.45	0.35	1.7	0.07	1.03	0.05	0	0.69	0.15	0.01	0	0.02	1.22	1.6	0.04	0.03	1.03	0	0	0	13.01	-14.92	-4.11	72.87	82.2	971.05	429.99	1104.32	572.96	993.01	463.44	1075.21	462.76
68.234	0	0.12	0.17	0.02	0.16	0.03	0.14	0.08	1.14	1.52	99.66	0.33	0	78.76	2.34	3.5	1.52	0.28	2.02	0.06	1.03	0.04	0	0.6	0.1	0.01	0	0.01	1.34	1.56	0.04	0.02	1.14	0	0	0	15.35	-15.45	-4.73	73.34	80.84	976.59	428.09	1109.44	570.43	998.66	461.53	1079.5	461.95
68.268	0	0.12	0.17	0.02	0.16	0.03	0.15	0.08	1.23	1.64	99.66	0.33	0	79.04	2.84	3.24	1.64	0.27	2.34	0.07	1.09	0.07	0	0.59	0.08	0	0	0.01	1.67	1.38	0.03	0.02	1.23	0	0	0	14.23	-15.36	-2.35	72.95	83.59	979.55	427.45	1113.42	570.12	1002.3	458.76	1085.75	463.58
68.301	0	0.12	0.17	0.02	0.16	0.03	0.15	0.07	1.25	1.83	99.65	0.33	0	68.51	3.03	2.43	1.83	0.19	2.78	0.1	0.95	0.11	0	0.58	0.09	0	0	0.02	1.78	1.44	0.03	0.35	1.25	0	0	0	18.38	-18.11	-4.79	74.44	80.1	987.24	427.78	1119.55	569.11	1009.36	460.67	1089.41	463.69
68.334	0	0.12	0.17	0.02	0.16	0.03	0.16	0.08	1.42	1.97	99.66	0.33	0	74.97	4.04	2.13	1.97	0.15	3.78	0.13	0.92	0.17	0	0.49	0.09	0	0	0.03	2.27	1.7	0.03	0.91	1.42	0	0	0	16.94	-16.52	-4.17	74.85	80.82	992.16	428.26	1123.46	568.65	1013.82	460.81	1094.61	463.14
68.368	0	0.12	0.17	0.02	0.17	0.04	0.17	0.08	1.78	2.11	99.66	0.33	0	72.08	5.32	1.93	2.11	0.11	4.09	0.2	0.87	0.21	0	0.4	0.09	0	0	0.05	2.72	1.66	0.03	0.5	1.78	0	0	0	15.06	-17.26	-5.14	74.56	77.36	997.22	428.17	1126.34	566.19	1019.03	460.42	1096.38	461.41
68.401	0	0.12	0.17	0.02	0.17	0.04	0.17	0.08	1.86	2.03	99.65	0.33	0	76.16	6	1.97	2.03	0.09	4.09	0.26	0.74	0.18	0	0.39	0.11	0.01	0	0.06	2.79	1.77	0.03	0.06	1.86	0	0	0	10.84	-16.19	-3.72	73.39	81.31	998.74	426.73	1127.56	563.72	1019.18	458.11	1100.49	459.17
68.434	0	0.12	0.17	0.02	0.17	0.04	0.17	0.08	2.1	2.17	99.66	0.33	0	79.05	5.65	1.56	2.17	0.05	4.1	0.36	0.69	0.13	0	0.34	0.13	0.01	0.01	0.07	2.65	1.78	0.03	0.17	2.1	0	0	0	12.13	-15.36	-3.42	74.01	79.5	1000.35	426.48	1128.56	563.49	1021.68	457.66	1101.17	458.84
68.468	0	0.12	0.17	0.02	0.18	0.04	0.19	0.08	2.29	2.64	99.62	0.33	0	77.94	7.23	1.11	2.64	0.04	3.58	0.59	0.68	0.1	0	0.29	0.17	0.01	0.01	0.08	2.95	1.75	0.02	1.16	2.29	0	0	0	11.71	-15.69	-5.15	74.12	80.64	1002.99	426.78	1129.95	561.63	1021.95	459.08	1102.58	458.13
68.501	0	0.12	0.17	0.02	0.18	0.04	0.2	0.09	2.16	2.77	99.6	0.33	0	80.77	8.58	1.21	2.77	0.03	3.58	0.82	0.78	0.08	0	0.33	0.24	0.01	0.01	0.12	2.66	1.83	0.02	1.48	2.16	0	0	0	9.81	-14.82	-5.66	73.31	77.46	1003.35	426.84	1128.99	560.49	1023.11	458.66	1100.55	456.98
68.535	0	0.12	0.17	0.02	0.18	0.04	0.2	0.09	2.47	3.04	99.6	0.33	0	76.2	8.32	1.08	3.04	0.03	3.3	1.01	1.04	0.07	0	0.31	0.3	0.01	0.01	0.23	3.07	2.05	0.02	0.19	2.47	0	0	0	11.91	-16.18	-7.04	73.6	78.61	1004.55	426.41	1131.03	559.94	1023.16	459.11	1101.76	457.98
68.568	0	0.12	0.17	0.02	0.18	0.04	0.19	0.09	2.31	3.09	99.61	0.33	0	75.77	7.66	1.11	3.09	0.03	2.99	0.95	0.95	0.08	0	0.33	0.36	0.01	0.01	0.36	2.62	2.2	0.03	0.05	2.31	0	0	0	12.79	-16.3	-8.41	73.75	77.14	1005.44	426.26	1132.72	561.06	1024.44	460.26	1101.52	457.22
68.601	0	0.13	0.18	0.02	0.18	0.03	0.2	0.09	1.93	3.36	99.6	0.33	0	94.67	7.71	1.41	3.36	0.03	2.29	0.76	0.73	0.06	0	0.39	0.43	0.02	0.01	0.53	2.26	2.1	0.03	0.03	1.93	0	0	0	10.42	-7.61	-7.87	73.65	78.74	1001.58	425.39	1129.37	560.26	1020.51	458.56	1099.22	456.36
68.635	0	0.13	0.18	0.02	0.19	0.03	0.21	0.09	1.5	4.71	99.59	0.33	0	91.97	7.14	1.91	4.71	0.05	1.29	0.53	0.65	0.05	0	0.48	0.52	0.03	0.01	0.47	1.55	1.95	0.04	0.01	1.5	0	0	0	13.95	-9.81	-8.75	74.17	79.31	999.46	424.14	1130.46	561.98	1019.04	458.22	1098.35	457.8
68.668	0	0.13	0.18	0.02	0.19	0.03	0.21	0.09	1.48	4.95	99.58	0.33	0	95.54	7.34	2.15	4.95	0.06	1.1	0.56	0.78	0.07	0	0.49	0.47	0.03	0.01	0.33	1.45	1.85	0.04	0.01	1.48	0	0	0	12.39	-6.68	-6.41	74.34	80.25	994.36	428.46	1126.3	568.99	1015.45	462.09	1095.69	460.84
68.701	0	0.13	0.19	0.02	0.2	0.03	0.22	0.09	1.2	5.29	99.56	0.33	0	83.2	8.1	2.62	5.29	0.08	0.81	0.45	0.9	0.07	0	0.63	0.5	0.03	0.01	0.17	1.29	1.95	0.05	0.04	1.2	0	0	0	10.17	-14	-9.07	72.68	77.59	994.18	428.7	1125.31	566.53	1014.49	462.48	1092.07	461.18
68.735	0	0.14	0.2	0.02	0.21	0.03	0.23	0.09	0.96	7	99.53	0.33	0	82.32	7.44	2.68	7	0.11	0.93	0.43	1.43	0.15	0	0.86	0.49	0.03	0.01	0.07	1.18	2.28	0.06	0.11	0.96	0	0	0	14.61	-14.31	-10.35	73.54	75.84	990.05	427.01	1124.04	568.15	1012	461.75	1087.83	461.81
68.768	0	0.14	0.2	0.02	0.2	0.03	0.23	0.09	0.99	6.95	99.53	0.33	0	89.28	6.95	2.31	7.58	0.13	1.41	0.39	1.93	0.18	0	0.78	0.38	0.04	0.01	0.06	1.22	2.4	0.07	0.07	0.99	0	0	0	15.41	-11.4	-8.22	74.41	76.58	984.36	427.39	1119.09	570.6	1007.67	461.46	1084.25	462.4
68.802	0	0.14	0.2	0.03	0.2	0.03	0.22	0.09	0.89	6.04	99.56	0.33	0	91.56	6.04	2.83	7.48	0.16	1.57	0.33	2.51	0.25	0	0.87	0.3	0.05	0	0.04	0.98	2.36	0.08	0.12	0.89	0	0	0	12.51	-10.08	-8.64	73.57	77.95	981.42	427.17	1116.85	570.6	1004.06	461.6	1082.02	461.23
68.835	0	0.14	0.2	0.02	0.21	0.03	0.22	0.1	0.93	6.66	99.55	0.33	0	91.79	6.66	4.05	7.24	0.17	1.32	0.28	1.94	0.19	0	0.93	0.21	0.05	0	0.04	0.88	2.31	0.08	0.12	0.83	0	0	0	14.25	-9.93	-9.28	73.75	77.74	978.03	427.2	1114.26	571.17	1000.8	461.91	1078.54	462.44
68.868	0	0.13	0.19	0.02	0.22	0.03	0.21	0.1	0.92	6.53	99.57	0.33	0	89.94	6.53	4.86	6.56	0.18	1.02	0.2	1.38	0.1	0	0.92	0.15	0.05	0	0.04	0.94	2.42	0.08	0.1	0.82	0	0	0	14.86	-11.05	-9.8	73.61	78.84	976.21	426.44	1113.38	571.2	998.43	462.01	1077.28	461.9
68.902	0	0.14	0.19	0.02	0.21	0.03	0.22	0.1	1.23	6.22	99.56	0.33	0	90.83	6.22	4.51	7.06	0.16	0.98	0.22	1.31	0.1	0	1.23	0.13	0.04	0	0.05	0.74	2.25	0.08	0.05	0.69	0	0	0	14.35	-10.54	-8.21	73.86	79.89	974.34	426.12	1111.04	571.14	996.76	461.17	1076.65	460.95
68.935	0	0.14	0.2	0.02	0.2	0.03	0.22	0.09	1.44	5.53	99.57	0.33	0	92.12	5.53	4.08	6.66	0.16	1.26	0.21	1.12	0.1	0	1.44	0.14	0.04	0	0.09	0.65	2.03	0.08	0.02	0.68	0	0	0	14.29	-9.71	-6.47	74.54	78.8	973.17	426.12	1108.95	571.7	996.88	460.59	1075.67	459.71
68.968	0	0.14	0.2	0.02	0.2	0.03	0.22	0.09	1.55	5.42	99.57	0.33	0	78.01	5.42	3.36	6.44	0.15	1.87	0.23	1.16	0.11	0	1.55	0.13	0.04	0.01	0.16	0.58	1.98	0.09	0.03	0.77	0	0	0	16.49	-15.67	-7.51	74.42	77.91	973.64	425.04	1109.86	571.08	997.24	460.45	1075.14	459.31
69.002	0	0.13	0.19	0.02	0.2	0.03	0.21	0.09	1.59	5.42	99.57	0.33	0	78	5.42	3.71	6.09	0.16	2.52	0.19	1.56	0.26	0	1.59	0.14	0.06	0.01	0.25	0.58	1.96	0.08	0.02	0.76	0	0	0	17.04	-15.67	-10.04	74.28	77.89	973.8	423.39	1112.24	570.78	996.91	460.4	1074.77	458.47
69.035	0	0.13	0.19	0.02	0.2	0.03	0.2	0.09	1.59	4.88	99.59	0.33	0	87.14	4.88	4.42	5.86	0.16	2.98	0.17	1.42	0.44	0	1.59	0.18	0.06	0.01	0.32	0.56	2.01	0.09	0.03	0.85	0	0	0	16.46	-12.43	-7.85	74.79	78.6	972.7	423.34	1110.48	571	996.58	459.19	1075.16	457.9
69.068	0	0.13	0.18	0.02	0.2	0.03	0.2	0.09	1.62	5.05	99.59	0.33	0	81.6	5.05	4.82	5.8	0.16	2.54	0.15	1.61	0.74	0	1.62	0.22	0.07	0.01	0.27	0.58	1.99	0.08	0.02	0.88	0	0	0	17.18	-14.55	-9.92	74.33	81.48	973.42	421.72	1113.7	570.41	995.45	459.46	1076.91	457.6
69.102	0	0.13	0.18	0.03	0.19	0.03	0.19	0.09	1.38	4.21	99.62	0.33	0	93.06	4.21	5.16	5.34	0.19	2.24	0.16	1.7	1.36	0	1.38	0.25	0.07	0.01	0.19	0.71	2.25	0.07	0.02	1.1	0	0	0	13.92	-9.02	-10.16	73.89	79.55	973.84	421.25	1114.79	570.62	997.39	458.07	1076.92	456.44
69.135	0	0.13	0.18	0.03	0.18	0.03	0.17	0.08	1.37	3.16	99.64	0.33	0	92.92	3.16	4.59	4.67	0.17	2.16	0.2	1.09	1.08	0	1.37	0.3	0.07	0.01	0.19	0.76	2.25	0.07	0.04	1.14	0	0	0	15.18	-9.13	-9.55	73.9	80.53	974.79	420.78	1116.79	571.43	998.66	457.58	1079.19	456.96
69.169	0	0.13	0.17	0.02	0.17	0.03	0.16	0.08	1.4	2.59	99.65	0.33	0	89.34	2.53	3.83	3.9	0.18	1.85	0.2	0.76	0.69	0	1.29	0.28	0.06	0.01	0.19	0.92	2.59	0.05	0.06	1.4	0	0	0	15.26	-11.37	-5.84	73.22	82.34	975.73	420.86	1116.47	571.81	1000.3	456.31	1082.64	456.43
69.202	0	0.13	0.17	0.02	0.16	0.03	0.16	0.08	1.75	2.79	99.67	0.33	0	52.88	2.44	3.48	3.07	0.17	2.04	0.2	0.8	0.43	0	1.12	0.31	0.05	0.01	0.15	0.93	2.79	0.05	0.04	1.75	0	0	0	10.01	-21.42	-4.62	71.37	79.36	980.79	429.7	1117.91	574.95	1005.75	461.45	1085	465.59
69.235	0	0.12	0.16	0.02	0.16	0.03	0.15	0.08	1.85	2.88	99.67	0.33	0	74.6	2.22	4.09	2.97	0.22	1.99	0.18	1.06	0.33	0	0.89	0.22	0.05	0.01	0.08	0.98	2.88	0.05	0.05	1.85	0	0	0	14.56	-16.61	-3.98	72.37	81.27	983.31	429.61	1119.23	574.53	1007.19	462	1088.37	465.91
69.269	0	0.12	0.16	0.02	0.16	0.03	0.14	0.08	2.03	2.03	99.68	0.33	0	53.34	2.28	4.6	2.03	0.23	2.26	0.18	1.5	0.21	0	0.87	0.17	0.04	0.01	0.04	0.89	2.47	0.04	0.71	2.03	0	0	0	8.58	-21.33	-4.72	70.27	79.91	990.29	432.06	1124.49	573.57	1013.41	463.26	1093.24	466.93
69.302	0	0.12	0.16	0.02	0.16	0.03	0.14	0.08	1.94	2.13	99.68	0.33	0	61.59	2.66	4.18	2.13	0.27	2.5	0.18	1.67	0.14	0	0.81	0.13	0.03	0.01	0.01	1.04	2.27	0.04	0.98	1.94	0	0	0	13.8	-19.64	-2.5	71.43	79.47	991.9	431.61	1123.7	571.98	1015.63	461.86	1094.9	467.5
69.335	0	0.12	0.16	0.02	0.16	0.03	0.14	0.08	1.97	1.97	99.68	0.33	0	59.73	2.67	4.42	1.97	0.28	2.53	0.22	1.88	0.14	0	0.76	0.12	0.03	0.01	0.01	1.19	2.45	0.04	1.11	2.03	0	0	0	9.64	-20.03	-1.93	70.73	82.55	996.74	433.13	1128.79	572.79	1019.34	462.72	1101.69	468.49
69.369	0	0.12	0.15	0.02	0.15	0.04	0.14	0.08	1.96	1.96	99.69	0.33	0	67.12	2.95	3.53	1.96	0.26	2.71	0.24	1.46	0.09	0	0.69	0.11	0.03	0	0.01	1.18	2.22	0.04	0.3	2.39	0	0	0	8.31	-18.43	-1.22	70.25	84.08	997.99	433.54	1130.99	574.96	1020.72	463.7	1104.71	467.66
69.402	0	0.12	0.15	0.02	0.15	0.04	0.14	0.08	1.75	1.75	99.69	0.33	0	79.04	2.95	3.37	1.75	0.31	2.43	0.24	1.26	0.08	0	0.58	0.1	0.02	0	0.01	1.23	2.18	0.04	0.01	2.37	0	0	0	4.75	-15.36	-0.69	69.84	82.27	1000.82	435.84	1133.17	576.94	1024.55	465.4	1106.77	468.26
69.435	0	0.11	0.15	0.02	0.16	0.04	0.14	0.08	1.53	1.53	99.69	0.33	0	56.58	2.89	3.95	1.53	0.33	2.23	0.23	1.21	0.06	0	0.46	0.09	0.02	0	0.02	1.19	2.15	0.04	0.01	2.34	0	0	0	8.57	-20.68	-4.09	69.21	80.18	1002.6	434.9	1136.32	576.84	1025.75	466.49	1105.9	468.52
69.469	0	0.11	0.15	0.02	0.16	0.03	0.13	0.08	1.28	1.28	99.68	0.33	0	62.55	2.67	4.52	1.28	0.34	1.74	0.18	1.26	0.04	0	0.3	0.08	0.02	0	0.02	1.44	2.29	0.04	0.02	2.09	0	0	0	7.06	-19.44	-3.73	69.41	78.24	1005.09	435.26	1137.02	576.38	1028.66	466.89	1106.9	466.5
69.502	0	0.11	0.14	0.02	0.17	0.03	0.13	0.09	1.26	1.26	99.67	0.33	0	62.34	2.54	6.28	1.26	0.29	2.29	0.25	1.79	0.06	0	0.29	0.1	0.02	0	0.03	1.46	2.49	0.04	0.38	2.18	0	0	0	11.72	-19.48	-3.59	71.28	75.33	1007.23	435.57	1137.45	575.04	1031.62	466.33	1106.91	468.76
69.536	0	0.1	0.13	0.03	0.17	0.04	0.12	0.1	1.1	1.1	99.65	0.33	0	66.53	2.26	8.87	1.1	0.3	3.93	0.28	3.75	0.2	0	0.21	0.11	0.01	0	0.05	1.72	2.66	0.04	0.49	2.25	0	0	0	9.65	-18.56	-1.37	71.44	79.28	1008.21	434.86	1138.01	574.27	1031.71	465.16	1110.97	466.96
69.569	0	0.1	0.12	0.03	0.19	0.04	0.11	0.11	0.98	0.98	99.62	0.33	0	69.19	1.8	12.26	0.98	0.3	4.34	0.27	3.41	0.16	0	0.19	0.14	0.01	0	0.07	1.74	2.83	0.04	0.11	2.38	0	0	0	5.61	-17.95	-3.56	70.02	79.19	1009.76	433.02	1138.38	569.44	1031.31	463.33	1110.5	464.2
69.602	0	0.09	0.12	0.03	0.2	0.04	0.1	0.12	0.93	0.93	99.6	0.33	0	68.93	1.4	14.29	0.93	0.32	5.73	0.18	3.35	0.22	0	0.22	0.17	0.01	0	0.14	1.53	2.92	0.04	0.02	2.34	0	0	0	5.81	-18.02	-3.08	70.27	78.26	1011.61	433.2	1139.27	568.82	1033.49	462.98	1111.74	464.28
69.636	0	0.09	0.11	0.03	0.23	0.04	0.1	0.14	0.94	0.94	99.53	0.33	0	66.33	1.11	18.47	0.94	0.36	4.07	0.13	2.19	0.11	0	0.18	0.2	0.01	0	0.25	1.3	2.77	0.04	0.01	2.21	0	0	0	5.13	-18.61	-4.12	70.18	78.51	1012.63	433.13	1139.15	566.88	1033.12	463.22	1111.63	463.74
69.669	0	0.09	0.1	0.03	0.26	0.03	0.09	0.16	0.95	0.95	99.48	0.39	0	76.75	1.06	21.18	0.95	0.37	2.42	0.1	1.51	0.04	0	0.21	0.22	0.01	0	0.33	1.24	2.72	0.04	0.01	1.97	0	0	0	2.9	-16.03	-4.34	70.18	78.76	1013.31	433.61	1139.44	566.96	1033.4	463.86	1112.15	462.93
69.702	0	0.09	0.1	0.02	0.29	0.03	0.09	0.18	1.06	1.06	99.43	0.46	0	87.41	1.2	23.51	1.06	0.42	1.54	0.11	1.27	0.03	0	0.23	0.31	0.01	0	0.47	1.16	2.67	0.05	0.02	1.69	0	0	0	4.95	-12.31	-6.63	71.18	77.87	1013.75	433.63	1140.42	567.34	1033.28	465.41	1111.11	462.96
69.736	0	0.08	0.1	0.03	0.31	0.03	0.09	0.19	1.14	1.14	99.37	0.53	0	93.78	1.27	25.66	1.14	0.51	1.1	0.1	1.35	0.03	0	0.25	0.33	0.01	0	0.22	1.15	2.61	0.06	0.04	1.26	0	0	0	3.87	-8.43	-5.39	70.95	77.6	1011.44	434.17	1135.56	565.62	1030.7	464.88	1108.26	462.39
69.769	0	0.09	0.11	0.03	0.28	0.03	0.1	0.16	1.05	1.16	99.45	0.4	0	92.18	1.13	21.56	1.16	0.63	0.84	0.06	1.41	0.03	0	0.26	0.32	0.01	0	0.14	1.23	2.87	0.05	0.02	1.05	0	0	0	7.69	-9.66	-6.95	72.08	80.21	1008.5	434.49	1135.02	567.11	1026.48	466.44	1106.68	465.56
69.803	0	0.1	0.12	0.03	0.23	0.03	0.1	0.14	0.85	1.07	99.53	0.33	0	83.03	0.93	16.71	1.07	0.82	0.85	0.04	1.78	0.03	0	0.28	0.3	0.02	0	0.05	1.03	3.23	0.06	0.01	0.85	0	0	0	4.74	-14.06	-5.97	70.82	78.72	1004.03	433.3	1131.64	568.47	1023.92	465.32	1102.59	462.38
69.836	0	0.1	0.13	0.03	0.21	0.03	0.11	0.12	0.7	1.09	99.58	0.33	0	85.59	0.7	13.78	1.09	0.89	0.74	0.03	1.77	0.04	0	0.26	0.23	0.02	0	0.04	0.91	2.94	0.06	0.03	0.7	0	0	0	7	-13.09	-6.09	71.04	78.73	998.14	430.79	1127.14	567.39	1018.66	462.9	1097.37	461.43
69.869	0	0.11	0.14	0.03	0.2	0.03	0.11	0.11	0.61	1.05	99.59	0.33	0	92.92	0.7	12.23	1.05	0.95	0.64	0.03	1.5	0.04	0	0.28	0.18	0.02	0	0.03	0.96	3.01	0.06	0.02	0.61	0	0	0	6.83	-9.12	-6.68	71.52	80.23	994.44	431.59	1123.61	567.59	1013.93	463.88	1094.15	462.7
69.903	0	0.11	0.14	0.03	0.2	0.03	0.11	0.11	0.45	1.17	99.6	0.33	0	91.25	0.78	11.4	1.17	0.99	0.62	0.04	1.57	0.05	0	0.34	0.15	0.03	0	0.03	0.73	3.23	0.05	0.03	0.45	0	0	0	10.4	-10.27	-8.34	72.14	80.46	990.7	431.73	1121.65	569.41	1009.85	465.74	1090.29	463.94
69.936	0	0.11	0.15	0.03	0.19	0.03	0.12	0.1	0.39	1.41	99.62	0.33	0	93.02	0.72	9.91	1.41	0.95	0.55	0.05	1.37	0.08	0	0.39	0.14	0.03	0	0.03	0.7	3.38	0.05	0.04	0.39	0	0	0	12.7	-9.05	-8.27	72.92	78.98	987.98	433.36	1119.28	572.19	1008.24	467.42	1087.2	466.07
69.969	0	0.12	0.15	0.03	0.19	0.03	0.12	0.1	0.43	1.42	99.63	0.33	0	91.21	0.7	9.3	1.42	0.77	0.61	0.04	1.01	0.07	0	0.43	0.12	0.03	0	0.04	0.68	3.13	0.05	0.01	0.37	0	0	0	5.45	-10.3	-6.73	71.41	83.7	987.58	435.45	1117.22	571.13	1005.29	468.33	1088.97	466.37
70.003	0	0.12	0.16	0.03	0.18	0.03	0.13	0.09	0.56	1.7	99.63	0.33	0	88.63	0.74	8.35	1.7	0.82	0.68	0.04	0.89	0.07	0	0.56	0.11	0.03	0	0.05	0.65	2.79	0.05	0.01	0.27	0	0	0	9.85	-11.73	-7.16	71.97	78.89	985.23	434.21	1114.63	571.42	1005.23	467.56	1084.08	465.09
70.036	0	0.12	0.16	0.03	0.19	0.03	0.12	0.1	0.59	1.54	99.63	0.33	0	82.49	0.77	8.9	1.54	0.83	0.9	0.04	0.71	0.07	0	0.59	0.13	0.03	0	0.09	0.67	2.5	0.05	0	0.29	0	0	0	10.45	-14.25	-7.86	72.27	77.22	985.17	433.73	1114.47	571.67	1005.61	468.09	1082.69	463.37
70.069	0	0.12	0.16	0.03	0.19	0.03	0.13	0.09	0.76	1.45	99.63	0.33	0	82.99	0.83	8.7	1.45	0.84	1.21	0.04	0.7	0.09	0	0.76	0.17	0.02	0	0.14	0.64	2.35	0.05	0	0.26	0	0	0	7.06	-14.07	-6.81	72.34	79.26	986.8	433.3	1115.15	569.18	1006.23	466.29	1085.42	463.01
70.103	0	0.12	0.16	0.03	0.19	0.03	0.13	0.1	0.84	1.59	99.62	0.33	0	83.36	0.9	9.3	1.59	0.98	1.49	0.03	0.77	0.12	0	0.84	0.24	0.02	0	0.23	0.69	1.95	0.05	0	0.22	0	0	0	5.96	-13.94	-6.58	71.99	79.93	986.71	432.33	1115.25	568.23	1006.02	465.15	1085.88	461.92
70.136	0	0.12	0.15	0.03	0.2	0.03	0.13	0.1	0.85	1.49	99.61	0.33	0	81.03	1	9.74	1.49	1.02	1.63	0.03	0.68	0.12	0	0.85	0.29	0.02	0	0.34	0.68	1.86	0.05	0	0.24	0	0	0	8.1	-14.74	-6.21	72.4	79.1	986.74	431.6	1115.55	568.28	1006.84	464.29	1085.9	461.95
70.17	0	0.12	0.15	0.02	0.2	0.03	0.13	0.1	0.84	1.42	99.6	0.33	0	75.9	1.02	10.3	1.42	0.99	1.08	0.02	0.41	0.05	0	0.84	0.35	0.02	0	0.19	0.8	1.67	0.05	0	0.22	0	0	0	9.17	-16.26	-6.53	72.25	78.47	987.1	431.24	1116.22	568.12	1007.44	464	1085.89	462.31
70.203	0	0.11	0.14	0.02	0.21	0.03	0.12	0.11	0.78	1.15	99.57	0.33	0	70.11	1.15	12.25	1.15	1.02	0.98	0.02	0.35	0.04	0	0.78	0.4	0.01	0	0.15	0.94	1.7	0.05	0	0.24	0	0	0	10.38	-17.74	-5.26	72.47	76.76	989.08	431.97	1116.8	568.16	1010.43	463.74	1087.18	463.13
70.236	0	0.11	0.14	0.02	0.22	0.03	0.12	0.11	0.8	1.09	99.57	0.33	0	70.76	1.35	12.12	1.09	1.07	0.73	0.01	0.31	0.02	0	0.8	0.37	0.01	0	0.04	1	1.73	0.05	0.01	0.23	0	0	0	10.39	-17.58	-4.9	72.42	76.68	991.86	431.85	1118.38	566.34	1012.89	462.77	1089.56	463.48
70.27	0	0.11	0.14	0.02	0.22	0.03	0.12	0.11	0.94	0.91	99.57	0.33	0	81.02	1.41	12.53	0.91	0.96	0.68	0.01	0.29	0.02	0	0.94	0.46	0	0	0.03	0.86	1.54	0.05	0.01	0.27	0	0	0	5.77	-14.75	-3.07	71.7	78.63	995.38	433.72	1120.24	565.77	1015.75	462.7	1094.35	464.75
70.303	0	0.11	0.15	0.02	0.2	0.03	0.13	0.1	0.96	0.89	99.59	0.33	0	77.01	1.6	10.73	0.89	0.81	0.73	0.02	0.34	0.02	0	0.96	0.44	0	0	0.02	0.88	1.76	0.05	0.01	0.27	0	0	0	8.11	-15.96	-4.89	71.87	77.73	998.29	434.51	1123.72	566.79	1018.25	464.57	1095.97	466.22
70.336	0	0.11	0.14	0.02	0.21	0.03	0.12	0.11	1.03	0.76	99.58	0.33	0	71.69	1.86	11.86	0.76	0.58	0.63	0.01	0.4	0.02	0	1.03	0.41	0	0	0.02	0.86	1.76	0.06	0.01	0.29	0	0	0	7.85	-17.35	-4.55	72.11	78.27	1001.57	435.27	1126.38	567.85	1021.1	466.18	1099.35	465.12
70.37	0	0.1	0.14	0.02	0.22	0.03	0.12	0.11	1.05	0.58	99.56	0.33	0	86.63	2.47	12.83	0.58	0.37	0.71	0.01	0.3	0.02	0	1.05	0.35	0	0	0.03	0.88	1.78	0.08	0.01	0.37	0	0	0	9.63	-12.66	-5.41	72.81	81.26	1001.43	432.85	1130.44	569.79	1021	465.46	1102.24	463.96
70.403	0	0.11	0.15	0.02	0.2	0.03	0.13	0.1	0.92	0.57	99.59	0.33	0	79.33	3.01	10.39	0.57	0.24	0.82	0.02	0.28	0.01	0	0.92	0.32	0	0	0.04	0.84	1.76	0.08	0.01	0.42	0	0	0	11.02	-15.28	-6.66	72.82	76.66	1004.32	432.57	1134.07	570.3	1025.94	464.98	1102.6	464.85
70.436	0	0.11	0.15	0.02	0.19	0.03	0.14	0.1	0.96	0.48	99.61	0.33	0	85.86	3.45	8.5	0.48	0.16	0.9	0.02	0.21	0.01	0	0.96	0.33	0	0	0.06	0.88	1.8	0.1	0.02	0.48	0	0	0	8.39	-12.98	-6.03	72.56	78.95	1006.64	432.74	1135.11	568.91	1026.8	464.98	1105.74	463.54
70.47	0	0.11	0.16	0.02	0.17	0.03	0.14	0.09	0.95	0.39	99.66	0.33	0	82.17	3.23	5.46	0.39	0.11	1.25	0.03	0.22	0.01	0	0.95	0.32	0	0	0.1	0.93	1.85	0.11	0.01	0.57	0	0	0	12.13	-14.36	-6.33	73.78	76.85	1008.3	432.68	1136.31	568.67	1029.18	464.83	1106.03	464.78
70.503	0	0.12	0.17	0.02	0.16	0.03	0.14	0.08	0.97	0.41	99.67	0.33	0	83.28	2.51	4.78	0.41	0.11	1.39	0.04	0.32	0.03	0	0.97	0.41	0	0	0.17	0.88	1.82	0.12	0	0.59	0	0	0	11.43	-13.97	-5.81	73.94	79.57	1009.61	431.51	1138.62	568.62	1029.81	464.18	1109.37	463.26
70.537	0	0.11	0.16	0.02	0.16	0.03	0.14	0.08	0.94	0.92	99.67	0.33	0	90.51	2.04	4.76	0.36	0.12	1.43	0.04	0.92	0.09	0	0.94	0.35	0	0.01	0.21	0.78	2.07	0.12	0	0.71	0	0	0	8.02	-10.72	-6.44	73.37	78.56	1009.25	429.8	1139.45	568.45	1030.33	462.9	1108.83	459.89
70.57	0	0.11	0.16	0.03	0.16	0.03	0.13	0.08	0.87	0.87	99.68	0.33	0	87.4	2.01	4.99	0.39	0.13	1.81	0.04	1.29	0.14	0	0.87	0.34	0	0.01	0.25	0.68	1.9	0.12	0	0.77	0	0	0	11.98	-12.32	-7.22	74.09	80.22	1009.27	427.07	1141.84	568.51	1030.07	461.96	1110.21	458.38
70.603	0	0.11	0.16	0.03	0.15	0.03	0.13	0.08	0.87	0.87	99.67	0.33	0	86.97	2.06	4.28	0.43	0.13	2.01	0.07	1.56	0.18	0	0.87	0.32	0	0.01	0.34	0.63	1.8	0.11	0.01	0.86	0	0	0	11.31	-12.51	-7.81	73.65	79.22	1009.32	425.92	1143.04	567.86	1030.85	460.4	1110.04	458.36
70.637	0	0.11	0.16	0.03	0.15	0.03	0.14	0.08	0.76	0.76	99.67	0.33	0	91.7	2.36	4.09	0.44	0.17	2.54	0.09	1.71	0.22	0	0.76	0.29	0	0.01	0.36	0.62	2.01	0.11	0.01	0.93	0	0	0	11.7	-9.99	-8.54	73.97	79.4	1009.1	425.73	1143.06	567.95	1030.28	460.92	1109.61	457.77
70.67	0	0.11	0.16	0.03	0.16	0.03	0.14	0.08	0.81	0.81	99.68	0.33	0	92.77	2.37	4.52	0.47	0.22	3.07	0.1	1.53	0.28	0	0.81	0.27	0	0.01	0.37	0.61	2.07	0.11	0.01	1	0	0	0	12.59	-9.24	-8.1	74.35	79.96	1009.23	425.89	1142.97	567.58	1030.25	460.51	1110.19	458.98
70.703	0	0.11	0.15	0.02	0.17	0.03	0.14	0.09	0.87	0.87	99.66	0.33	0	93.13	2.93	6.49	0.54	0.35	2.34	0.12	1.1	0.2	0	0.87	0.24	0	0.01	0.26	0.56	2.28	0.1	0.03	1.02	0	0	0	14.76	-8.96	-8.47	74.9	79.9	1008.25	426.02	1141.06	566.99	1028.62	461.23	1108.48	458.95
70.737	0	0.1	0.14	0.02	0.19	0.03	0.13	0.1	0.8	0.8	99.62	0.33	0	89.98	3.5	8.77	0.64	0.46	1.97	0.15	1.24	0.18	0	0.8	0.2	0	0.01	0.15	0.48	2.39	0.11	0.05	1.28	0	0	0	8.51	-11.03	-7.41	72.76	78.19	1003.99	428.25	1137.28	569.29	1026.18	461.41	1104.36	460.67
70.77	0	0.1	0.14	0.02	0.19	0.03	0.14	0.11	0.85	0.85	99.62	0.33	0	88.69	3.97	8.94	0.72	0.45	1.54	0.18	1.31	0.17	0	0.85	0.18	0	0.01	0.1	0.52	2.48	0.12	0.04	1.21	0	0	0	7.2	-11.7	-8.47	72.43	78.68	1000.49	430.02	1133.69	570.38	1021.67	463.87	1100.33	461.72
70.804	0	0.1	0.14	0.02	0.19	0.03	0.14	0.11	0.94	0.94	99.62	0.33	0	85.81	4.53	8.89	0.94	0.36	1.16	0.24	2.23	0.22	0	0.8	0.18	0	0.01	0.03	0.53	2.17	0.11	0.04	1.36	0	0	0	14.37	-13	-9.2	73.85	78.05	993.95	429.76	1128.34	571.86	1015.57	464.7	1093.62	464.03
70.837	0	0.1	0.15	0.02	0.19	0.03	0.14	0.1	1.14	1.14	99.63	0.33	0	91.76	4.09	8.23	1.14	0.27	1.11	0.25	1.95	0.22	0	0.82	0.2	0	0.01	0.03	0.55	2.22	0.12	0.02	1.35	0	0	0	12.4	-9.95	-6.73	73.97	77.11	990.05	429.96	1121.25	570.02	1012.25	463.22	1089.36	462.09
70.87	0	0.1	0.15	0.02	0.19	0.03	0.14	0.1	1.21	1.21	99.63	0.33	0	90.31	4.19	7.92	1.21	0.26	1.05	0.26	1.95	0.33	0	0.85	0.23	0.01	0.01	0.03	0.55	2.33	0.12	0.04	1.23	0	0	0	10.17	-10.84	-8.6	73.01	79.58	986.27	428.23	1119.58	568.82	1006.93	462.64	1086.48	460.75
70.904	0	0.11	0.15	0.03	0.18	0.03	0.14	0.1	1.11	1.65	99.64	0.33	0	92.56	3.81	7.14	1.65	0.24	1.04	0.29	2.08	0.28	0	1.11	0.27	0.01	0	0.03	0.44	2.4	0.11	0.05	1.08	0	0	0	7.72	-9.39	-7.49	72.45	81.42	984.23	428.53	1117.08	568.36	1004.36	462.15	1085.76	460.61
70.937	0	0.11	0.16	0.02	0.17	0.03	0.15	0.09	1.2	1.8	99.66	0.33	0	91.75	3.25	5.77	1.8	0.21	1.12	0.27	1.44	0.18	0	1.2	0.33	0.01	0	0.08	0.4	2.27	0.1	0.06	1.08	0	0	0	7.44	-9.96	-8.11	72.45	81.65	983.79	429.35	1115.84	567.69	1002.97	463.1	1084.6	461.38
70.97	0	0.12	0.17	0.02	0.16	0.03	0.15	0.08	1.28	1.69	99.67	0.33	0	93.52	2.17	4.16	1.69	0.18	1.32	0.25	1.3	0.19	0	1.28	0.43	0.01	0.01	0.19	0.4	2.28	0.11	0.02	1.11	0	0	0	5.5	-8.65	-7.95	72.37	82.72	983.42	429.78	1115.21	567.77	1002.02	463.62	1084.69	460.81
71.004	0	0.12	0.17	0.02	0.16	0.03	0.15	0.08	1.46	1.85	99.66	0.33	0	90.79	2.03	3.72	1.85	0.19	1.54	0.23	1.18	0.19	0	1.46	0.61	0.01	0.01	0.36	0.41	2.32	0.11	0.04	1.14	0	0	0	7.19	-10.56	-8.28	72.42	81.05	982.78	428.76	1115.05	567.74	1002.3	462.87	1083.3	460.14
71.037	0	0.12	0.17	0.02	0.16	0.03	0.15	0.08	1.54	1.84	99.66	0.33	0	89.47	2.09	3.81	1.84	0.23	1.8	0.2	1.04	0.22	0	1.54	0.65	0.01	0.01	0.56	0.42	2.44	0.11	0.02	1.14	0	0	0	5.67	-11.3	-8.08	72.13	80.45	982.6	428.7	1114.67	567.57	1002.48	462.48	1082.87	459.5
71.07	0	0.12	0.17	0.03	0.16	0.03	0.15	0.08	1.71	2.14	99.66	0.33	0	92.85	2	3.8	2.14	0.28	2.11	0.18	1.15	0.4	0	1.71	0.84	0.01	0.01	0.79	0.47	2.46	0.12	0.01	1.08	0	0	0	9.98	-9.18	-6.79	73.54	81.81	981.66	427.75	1114.03	568.14	1001.8	461.82	1083.57	459.33
71.104	0	0.13	0.17	0.03	0.16	0.03	0.16	0.08	1.74	2.13	99.65	0.33	0	88.78	2.05	3.41	2.13	0.33	2.46	0.16	1.3	0.55	0	1.74	0.83	0.01	0.01	0.64	0.51	2.75	0.13	0.01	0.96	0	0	0	7.56	-11.66	-8.14	72.5	80.09	981.55	427.01	1114.33	567.29	1001.95	461.4	1081.96	457.92
71.137	0	0.13	0.17	0.03	0.16	0.03	0.15	0.08	1.61	1.98	99.66	0.33	0	81.88	1.73	3.53	1.98	0.33	2.63	0.13	1.13	0.67	0	1.61	0.75	0.01	0.01	0.41	0.58	2.71	0.12	0.01	0.98	0	0	0	10	-14.46	-6.86	72.95	79.55	981.94	426.81	1115.64	568.8	1003.81	460.62	1083.35	459.19
71.171	0	0.13	0.17	0.03	0.16	0.03	0.16	0.08	1.7	2.05	99.65	0.33	0	82.79	1.75	3.66	2.05	0.33	2.36	0.11	0.69	0.37	0	1.7	0.92	0.01	0.01	0.21	0.59	2.48	0.12	0.01	0.86	0	0	0	11.92	-14.14	-3.05	73.34	82.44	983.86	426.06	1115.08	565.8	1005.4	457.4	1087.81	459.94
71.204	0	0.12	0.17	0.02	0.16	0.03	0.15	0.08	1.61	1.87	99.66	0.33	0	87.5	2.14	4.41	1.87	0.33	2.3	0.09	0.5	0.22	0	1.61	0.92	0.01	0.01	0.15	0.68	2.54	0.12	0.01	0.9	0	0	0	11.31	-12.27	-0.63	73.76	83.17	987.83	427.38	1116.07	564.68	1009.14	457.27	1092.25	460.24
71.237	0	0.12	0.17	0.02	0.17	0.03	0.16	0.09	1.47	1.78	99.66	0.33	0	82.03	2.81	4.77	1.78	0.28	2.16	0.1	0.3	0.13	0	1.47	0.73	0.01	0.01	0.07	0.72	2.87	0.11	0.02	0.94	0	0	0	13.43	-14.41	-0.68	73.63	83.13	990.71	427.06	1119.82	565.05	1012.44	456.85	1095.44	461.56
71.271	0	0.12	0.16	0.02	0.18	0.03	0.16	0.09	1.46	1.5	99.65	0.33	0	84.91	3.39	5.59	1.5	0.24	1.84	0.08	0.21	0.06	0	1.46	0.67	0.01	0	0.05	0.61	2.74	0.11	0.01	0.97	0	0	0	11.05	-13.36	-1.5	73.72	83.76	999.52	428.12	1126.6	563.37	1019.34	458.03	1103.05	460.98
71.304	0	0.11	0.15	0.02	0.19	0.03	0.15	0.1	1.3	1.23	99.63	0.33	0	92.24	3.44	7.39	1.23	0.22	1.66	0.05	0.23	0.05	0	1.3	0.61	0.01	0	0.05	0.63	2.57	0.11	0	1.06	0	0	0	9.94	-9.62	-0.23	74.16	81.01	1005.24	427.78	1129.07	561.48	1025.72	457.56	1106.72	457.18
71.337	0	0.11	0.15	0.02	0.19	0.03	0.14	0.1	1.23	0.87	99.62	0.33	0	90.17	3.8	8.53	0.87	0.2	1.24	0.05	0.22	0.05	0	1.23	0.59	0.01	0	0.04	0.57	2.44	0.11	0.01	1.08	0	0	0	14.72	-10.92	-0.96	75.4	81.25	1013.46	423.49	1135.03	554.49	1032.19	453.51	1113.44	453.99
71.371	0	0.1	0.13	0.02	0.22	0.03	0.14	0.12	1.39	0.66	99.57	0.33	0	88.71	4.42	11.91	0.66	0.19	0.94	0.04	0.23	0.04	0	1.39	0.63	0	0	0.05	0.57	2.33	0.11	0.01	1.25	0	0	0	12.48	-11.69	0.7	74.88	82.33	1017.88	422.57	1139.75	553.53	1037.29	451.12	1119.58	453.79
71.404	0	0.09	0.12	0.02	0.24	0.03	0.14	0.14	1.53	0.61	99.52	0.33	0	78.9	5.49	14.27	0.61	0.17	1.16	0.05	0.24	0.06	0	1.53	0.64	0	0	0.05	0.59	2.66	0.1	0.02	1.28	0	0	0	14.9	-15.41	-0.46	74.79	80.84	1021.6	421.47	1146.66	555.47	1042.61	450.58	1123.33	455.06
71.437	0	0.09	0.12	0.02	0.24	0.03	0.14	0.14	1.56	0.57	99.51	0.33	0	68.89	5.47	14.44	0.57	0.15	1.35	0.06	0.21	0.09	0	1.56	0.44	0	0	0.03	0.69	2.79	0.09	0.03	1.36	0	0	0	16.06	-18.02	-3.58	74.22	77.94	1024.58	421.2	1152.31	556.69	1046.46	451.07	1124.17	456.98
71.471	0	0.09	0.13	0.02	0.24	0.03	0.14	0.14	1.4	0.56	99.53	0.33	0	78.8	5.45	13.41	0.56	0.13	1.67	0.06	0.21	0.09	0	1.4	0.37	0	0	0.03	0.82	2.73	0.07	0.02	1.34	0	0	0	12.96	-15.44	-0.93	74.11	82.27	1027.24	420.55	1155.07	557.12	1048.58	450.22	1130.75	454.37
71.504	0	0.1	0.13	0.02	0.22	0.03	0.14	0.12	1.34	0.57	99.56	0.33	0	76.55	5.26	11.41	0.57	0.11	1.81	0.07	0.22	0.1	0	1.34	0.39	0	0.01	0.05	0.78	2.54	0.07	0.04	1.33	0	0	0	11.92	-16.08	-2.32	73.44	81.59	1029.45	418.48	1158.64	556.5	1050.86	449.31	1132.42	451.5
71.538	0	0.1	0.14	0.02	0.2	0.03	0.14	0.11	1.1	0.52	99.61	0.33	0	70.42	4.66	8.81	0.52	0.09	1.73	0.1	0.34	0.09	0	1.1	0.33	0	0.01	0.06	0.78	2.51	0.06	0.03	1.36	0	0	0	15.35	-17.66	-4	74.29	80.23	1031.9	417.99	1161.18	555.28	1052.99	449.17	1133.12	452.99
71.571	0	0.11	0.15	0.02	0.18	0.03	0.15	0.1	1.11	0.45	99.64	0.33	0	81.13	4.98	6.06	0.45	0.06	1.73	0.15	0.4	0.1	0	1.11	0.33	0	0.01	0.06	0.72	2.66	0.06	0.03	1.36	0	0	0	17.35	-14.71	-6.4	74.98	78.44	1032.83	417.49	1162.44	555.13	1053.58	450.28	1131.99	452.24
71.604	0	0.1	0.15	0.02	0.18	0.03	0.16	0.1	1.18	0.59	99.64	0.33	0	84.52	5.74	5.56	0.47	0.06	1.5	0.15	0.59	0.12	0	1.18	0.32	0	0.01	0.09	0.61	2.45	0.06	0.02	1.25	0	0	0	10.74	-13.51	-5.75	73.31	79.38	1033.91	417.72	1162.49	554.27	1054.05	450.13	1133.43	449.26
71.638	0	0.1	0.16	0.02	0.18	0.03	0.17	0.1	1.44	0.94	99.63	0.33	0	81.76	6.74	5.13	0.45	0.08	1.44	0.16	0.94	0.14	0	1.44	0.32	0	0.01	0.11	0.47	2.61	0.06	0.03	1.09	0	0	0	16.96	-14.5	-8.25	74.61	76.57	1034.45	416.98	1164.43	554.29	1055.28	450.2	1131.84	451.9
71.671	0	0.11	0.16	0.02	0.18	0.03	0.17	0.1	1.75	0.96	99.64	0.33	0	92.09	6.39	4.88	0.45	0.11	1.3	0.16	0.96	0.15	0	1.75	0.49	0	0.01	0.35	0.45	2.58	0.07	0.01	0.99	0	0	0	9.36	-9.72	-8.37	73.25	78.31	1035.71	417.92	1163.51	552.84	1054.56	451.56	1132.79	448.04
71.704	0	0.1	0.16	0.02	0.19	0.03	0.17	0.11	2.25	0.96	99.62	0.33	0	84.52	6.67	6.08	0.42	0.17	0.93	0.11	0.96	0.24	0	2.25	0.76	0	0.01	0.61	0.38	2.58	0.07	0.02	0.84	0	0	0	16.27	-13.51	-8.37	74.68	78.55	1035.23	417.35	1164.01	552.96	1054.27	450.99	1132.81	451.36
71.738	0	0.1	0.15	0.02	0.2	0.03	0.18	0.11	3.07	1.27	99.59	0.33	0	90.2	7.1	7.71	0.42	0.29	0.97	0.1	1.27	0.28	0	3.07	0.92	0.01	0.01	0.57	0.26	2.19	0.08	0.06	0.71	0	0	0	16.13	-10.9	-7.73	75.06	80.82	1031.57	417.98	1162.67	556.28	1050.96	451.99	1131.78	452.51
71.771	0	0.1	0.14	0.02	0.22	0.03	0.17	0.12	3.04	1.15	99.56	0.33	0	91.05	6.93	10.05	0.46	0.37	0.88	0.09	1.15	0.25	0	3.04	0.96	0.01	0.01	0.45	0.25	2.18	0.08	0.04	0.65	0	0	0	15.48	-10.4	-7.88	74.89	80.25	1026.99	419.45	1159.3	559.36	1047.22	453.72	1127.47	453.76
71.805	0	0.09	0.13	0.02	0.25	0.03	0.17	0.14	3.5	1.31	99.51	0.33	0	93.93	6.66	13.35	0.54	0.49	0.86	0.08	1.31	0.11	0	3.5	1.06	0.01	0.01	0.11	0.23	2.17	0.08	0.04	0.54	0	0	0	13.81	-8.3	-5.52	74.59	81.56	1020.83	422.24	1153.38	563.62	1042.02	455.75	1123.58	455.52
71.838	0	0.09	0.13	0.02	0.27	0.03	0.16	0.16	3.8	1.5	99.46	0.33	0	91.66	6.51	15.99	0.73	0.65	0.82	0.07	1.5	0.11	0	3.8	1.08	0.01	0.01	0.1	0.23	2.05	0.08	0.02	0.5	0	0	0	7.91	-10.01	-8.18	72.77	80.72	1019.52	421.89	1152.63	562	1039.72	455.99	1120.41	453.77
71.871	0	0.09	0.13	0.02	0.25	0.03	0.16	0.15	3.46	1.63	99.49	0.33	0	89.24	5.48	14.91	0.84	0.65	0.93	0.09	1.63	0.12	0	3.46	0.92	0.01	0.01	0.07	0.27	2.25	0.08	0.03	0.53	0	0	0	13.19	-11.42	-9	74.15	78.31	1014.99	421.28	1149.48	563.2	1036.69	455.76	1115	455.61
71.905	0	0.09	0.13	0.02	0.25	0.03	0.15	0.14	3.21	1.53	99.49	0.33	0	92.4	4.8	15.47	1.08	0.6	1.05	0.11	1.53	0.15	0	3.21	0.97	0.01	0.01	0.1	0.23	1.78	0.09	0.03	0.48	0	0	0	17.11	-9.51	-7.63	75.28	79.94	1009.18	421.2	1142.12	563.15	1030.11	456.43	1110.03	454.63
71.938	0	0.09	0.12	0.02	0.28	0.03	0.15	0.16	3.15	1.68	99.45	0.34	0	89.57	5.62	17.37	1.18	0.55	1.03	0.09	1.68	0.18	0	3.15	0.67	0.02	0.01	0.11	0.18	1.62	0.11	0.04	0.43	0	0	0	10.29	-11.25	-8.16	73.07	82.28	1007.21	422.01	1140.3	561.46	1026.47	456.16	1108.74	455.44
71.971	0	0.09	0.13	0.02	0.25	0.03	0.14	0.14	2.58	1.26	99.5	0.33	0	90.49	4.39	15.61	1.19	0.39	1.06	0.11	1.26	0.18	0	2.58	0.51	0.02	0.01	0.13	0.18	1.63	0.11	0.02	0.46	0	0	0	11.59	-10.73	-5.89	73.27	80.97	1000.74	426.32	1134.33	568.47	1022.49	459.77	1103.45	459.4
72.005	0	0.1	0.14	0.02	0.23	0.03	0.15	0.12	3.08	1.24	99.54	0.33	0	88.66	3.37	13.7	1.24	0.35	1.08	0.12	0.88	0.16	0	3.08	0.52	0.03	0.01	0.2	0.16	1.8	0.13	0.04	0.41	0	0	0	12.28	-11.72	-7.86	73.22	83.25	1000.57	426.7	1134.62	567.63	1019.93	461.42	1103.18	460.63
72.038	0	0.1	0.14	0.02	0.22	0.03	0.14	0.11	2.89	1.34	99.57	0.33	0	90.15	2.89	12.58	1.34	0.38	1.16	0.13	1.04	0.16	0	3.01	0.57	0.03	0.01	0.22	0.16	1.73	0.15	0.03	0.44	0	0	0	8.41	-10.93	-8.22	72.35	79.96	999.81	427.62	1132.27	567.66	1020.1	462.1	1099.99	458.58
72.071	0	0.11	0.14	0.02	0.21	0.03	0.15	0.11	2.55	1.31	99.57	0.33	0	89.1	2.55	12.13	1.31	0.49	1.47	0.11	0.96	0.19	0	3.15	0.64	0.03	0.01	0.35	0.16	1.64	0.18	0.01	0.42	0	0	0	9.91	-11.49	-8.06	73.2	81.63	999.48	427.25	1131.6	566.5	1018.71	461.83	1100.29	459.02
72.105	0	0.11	0.15	0.03	0.19	0.03	0.15	0.1	1.98	1.48	99.61	0.33	0	93.18	1.98	9.82	1.48	0.55	1.82	0.11	1.19	0.31	0	3.02	0.78	0.03	0.01	0.57	0.18	1.6	0.21	0.01	0.43	0	0	0	12.48	-8.93	-8.14	74.42	82.23	999.3	426.47	1132.24	567.24	1018.63	461.92	1100.79	458.47
72.138	0	0.11	0.15	0.03	0.19	0.03	0.14	0.09	1.87	1.47	99.63	0.33	0	92.11	1.52	9.16	1.47	0.54	1.87	0.09	1.35	0.45	0	2.81	0.97	0.03	0.01	0.93	0.19	1.55	0.21	0.02	0.45	0	0	0	13.94	-9.71	-8.24	74.55	79.28	998.35	425.33	1131.29	567.33	1019.31	460.95	1098.48	456.89
72.172	0	0.12	0.16	0.03	0.18	0.03	0.14	0.09	2.24	1.45	99.65	0.33	0	89.5	1.12	7.67	1.59	0.53	2.26	0.09	1.24	1.09	0	2.24	0.99	0.02	0.01	1.32	0.23	1.45	0.23	0.02	0.53	0	0	0	10.16	-11.29	-8.06	73.55	80.64	998.68	425.18	1131.93	566.3	1019.06	460.05	1099.63	456.78
72.205	0	0.12	0.17	0.03	0.16	0.03	0.14	0.08	1.82	1.5	99.67	0.33	0	90.12	0.77	5.59	1.65	0.48	2.34	0.09	1.41	1.07	0	1.82	1.14	0.02	0.01	0.9	0.27	1.5	0.25	0.01	0.65	0	0	0	7.88	-10.94	-6.76	72.89	82.16	998.85	425.22	1132.31	566.44	1019.31	459.17	1101.43	456.76
72.238	0	0.12	0.17	0.03	0.16	0.03	0.14	0.08	1.82	1.51	99.66	0.33	0	92.22	0.76	4.98	1.63	0.46	2.49	0.09	1.34	1.06	0	1.82	1.19	0.02	0.01	0.52	0.3	1.51	0.25	0.01	0.7	0	0	0	9.27	-9.64	-6.03	73.24	82.73	998.83	425.03	1133.32	567.81	1019.99	458.9	1102.7	457.32
72.272	0	0.12	0.16	0.03	0.16	0.03	0.14	0.08	1.53	1.39	99.67	0.33	0	88.49	0.68	5.24	1.53	0.38	2.09	0.09	1.26	0.63	0	1.53	1.18	0.01	0.01	0.35	0.37	1.39	0.28	0.01	0.84	0	0	0	10.05	-11.8	-7.65	72.64	83.23	1000.62	423.68	1135.9	566.52	1020.76	458.77	1103.96	456.35
72.305	0	0.12	0.17	0.03	0.15	0.03	0.14	0.07	1.39	1.42	99.66	0.33	0	88.01	0.61	4.23	1.42	0.3	2.01	0.09	1.2	0.29	0	1.39	0.9	0.01	0.01	0.13	0.36	1.6	0.25	0.02	0.89	0	0	0	9.85	-12.03	-4.2	72.75	83.42	1004.02	425.45	1136.25	564.91	1024.84	456.78	1108.2	459.96
72.338	0	0.12	0.17	0.02	0.15	0.03	0.14	0.07	1.36	1.38	99.66	0.33	0	83.51	0.71	3.97	1.38	0.22	1.53	0.09	0.72	0.1	0	1.36	0.71	0.01	0.01	0.07	0.33	1.85	0.24	0.06	0.89	0	0	0	8.78	-13.89	-4.87	72.12	84.17	1007.8	426.08	1138.66	563.88	1027.01	458.14	1111.17	459.04
72.372	0	0.12	0.16	0.02	0.16	0.03	0.13	0.08	1.27	1.08	99.68	0.33	0	86.25	0.93	5.62	1.08	0.17	1.44	0.09	0.5	0.06	0	1.27	0.63	0.01	0	0.06	0.29	1.85	0.24	0.01	1.02	0	0	0	10.65	-12.82	-1.94	73.15	83.64	1010.73	427.35	1141.21	566.72	1032.01	458.36	1115.64	460.22
72.405	0	0.11	0.15	0.02	0.17	0.03	0.13	0.09	1	0.88	99.66	0.33	0	90.82	1.29	7.63	0.88	0.16	1.41	0.07	0.29	0.04	0	1	0.46	0.01	0	0.03	0.36	1.87	0.22	0	1.07	0	0	0	10.39	-10.54	-0.27	73.85	82.65	1013.78	427.07	1143.38	566.35	1036.28	457.17	1118.89	459.52
72.438	0	0.1	0.14	0.02	0.19	0.03	0.12	0.1	0.88	0.82	99.62	0.33	0	89.2	1.97	10.14	0.82	0.16	1.42	0.07	0.22	0.04	0	0.88	0.34	0	0	0.03	0.42	1.85	0.2	0.01	1.2	0	0	0	7.36	-11.44	1.88	72.52	83.18	1015.11	426.24	1144.26	565.43	1038.51	455.19	1121.65	457.73
72.472	0	0.1	0.13	0.02	0.21	0.03	0.12	0.11	0.86	0.67	99.59	0.33	0	79.08	2.61	12.57	0.67	0.17	1.75	0.07	0.21	0.06	0	0.86	0.22	0	0	0.03	0.55	2.1	0.2	0	1.47	0	0	0	11.86	-15.35	-1.91	73.3	79.43	1019.72	425.92	1149.92	564.9	1043.11	455.78	1122.41	460.27
72.505	0	0.1	0.13	0.02	0.2	0.03	0.12	0.11	0.8	0.63	99.6	0.33	0	73.76	2.63	11.69	0.63	0.14	1.57	0.06	0.19	0.05	0	0.8	0.21	0	0	0.04	0.49	2.13	0.2	0.01	1.52	0	0	0	11.36	-16.83	-4.58	72.92	79.13	1022.17	426.15	1153.67	566.4	1044.56	458.25	1123.69	459.13
72.539	0	0.1	0.13	0.02	0.2	0.03	0.12	0.11	0.68	0.52	99.6	0.33	0	76	2.93	11.24	0.52	0.17	1.61	0.06	0.27	0.07	0	0.68	0.18	0	0	0.12	0.58	2.42	0.17	0.01	1.67	0	0	0	11.55	-16.24	-4.51	73.19	79.59	1024.48	426.89	1154.29	564.5	1045.85	458.1	1125.41	460.58
72.572	0	0.1	0.13	0.02	0.21	0.03	0.12	0.12	0.72	0.51	99.59	0.33	0	80.95	2.86	12.35	0.51	0.18	1.35	0.05	0.35	0.07	0	0.72	0.21	0	0	0.11	0.6	2.42	0.15	0.01	1.55	0	0	0	5.4	-14.77	-4.9	71.9	80.9	1026.32	427.12	1154.35	562.93	1045.88	459.07	1126.73	456.58
72.605	0	0.1	0.13	0.02	0.2	0.03	0.12	0.11	0.8	0.56	99.61	0.33	0	82	2.19	11.69	0.51	0.21	1.2	0.04	0.56	0.07	0	0.8	0.24	0	0	0.14	0.6	2.52	0.14	0.01	1.46	0	0	0	9.37	-14.42	-5.85	73.03	81.33	1026.56	426.74	1155.89	563.73	1045.91	459.62	1127.22	457.93
72.639	0	0.1	0.14	0.02	0.18	0.03	0.12	0.1	0.86	0.86	99.64	0.33	0	81.53	1.59	9.69	0.46	0.21	1.25	0.04	0.89	0.11	0	0.86	0.23	0	0	0.09	0.64	2.74	0.13	0.01	1.46	0	0	0	7.39	-14.58	-5.98	72.33	80.7	1026.57	426.2	1156.06	563.42	1046.27	459.06	1126.93	456.56
72.672	0	0.11	0.15	0.02	0.17	0.03	0.12	0.09	0.99	0.99	99.67	0.33	0	87.11	1.28	7.61	0.49	0.21	1.35	0.06	1.29	0.15	0	0.99	0.29	0	0	0.1	0.6	2.62	0.14	0.01	1.39	0	0	0	9.06	-12.45	-6.94	73.31	80.41	1027.95	425.96	1157.5	563.33	1047.3	459.7	1127.64	456.22
72.705	0	0.11	0.16	0.03	0.15	0.03	0.13	0.08	1.07	1.07	99.69	0.33	0	90.82	0.99	5.49	0.5	0.22	1.58	0.05	1.68	0.21	0	1.07	0.41	0	0	0.11	0.57	2.6	0.13	0.01	1.22	0	0	0	6.98	-10.54	-7.36	73.07	80.3	1028.18	425.94	1155.73	560.36	1046.38	459.1	1126.6	455.51
72.739	0	0.11	0.16	0.03	0.15	0.03	0.13	0.08	1.08	1.08	99.69	0.33	0	77.1	0.89	5.47	0.43	0.26	1.55	0.05	1.54	0.38	0	1.08	0.69	0	0	0.17	0.5	2.76	0.11	0.01	1.04	0	0	0	10.17	-15.93	-9.66	72.82	79.18	1027.85	424.25	1157.4	559.8	1046	458.9	1125.12	455.84
72.772	0	0.11	0.16	0.03	0.16	0.03	0.13	0.08	1.24	1.24	99.68	0.33	0	89.3	1.02	6.14	0.45	0.35	1.24	0.05	1.53	0.32	0	1.24	0.87	0	0	0.2	0.42	2.49	0.11	0.03	0.92	0	0	0	14.09	-11.39	-7.45	74.52	76.96	1022.9	425.46	1151.49	561.91	1043.4	458.46	1120.36	458.07
72.806	0	0.11	0.16	0.03	0.16	0.03	0.13	0.08	0.94	1.38	99.68	0.33	0	93.33	0.94	6.42	0.48	0.38	0.83	0.05	1.38	0.48	0	1.47	1.15	0	0	0.18	0.35	2.35	0.11	0.03	0.76	0	0	0	9	-8.81	-7.79	72.64	81.17	1019.02	424.9	1149.66	562.32	1038.01	458.59	1119.16	456.53
72.839	0	0.11	0.16	0.03	0.16	0.03	0.13	0.08	1.06	1.74	99.68	0.33	0	91.93	1.06	6.53	0.52	0.35	0.99	0.07	1.76	0.5	0	1.74	1.35	0	0	0.15	0.35	2.36	0.11	0.05	0.74	0	0	0	13.29	-9.83	-7.13	74.44	78.94	1014.51	427.03	1144.89	565.36	1035.02	460.41	1113.96	459.81
72.872	0	0.11	0.16	0.03	0.15	0.03	0.14	0.08	1.19	1.83	99.68	0.33	0	93.44	1.16	5.34	0.6	0.33	1.19	0.1	2.37	0.54	0	1.83	1.43	0	0	0.13	0.34	2.44	0.11	0.03	0.75	0	0	0	10.74	-8.72	-7.33	74.23	78.98	1010.78	426.3	1142.33	565.26	1031.75	459.29	1110.73	459.27
72.906	0	0.12	0.17	0.03	0.15	0.03	0.15	0.08	1.48	2.73	99.67	0.33	0	88.76	1.27	4.49	0.74	0.33	1.48	0.12	2.73	0.57	0	2.96	1.78	0	0	0.15	0.26	2.35	0.12	0.03	0.69	0	0	0	15.02	-11.67	-7.82	74.87	78.9	1003.98	423.77	1136.65	565.04	1025.18	458.49	1104.06	456.9
72.939	0	0.11	0.17	0.03	0.15	0.03	0.15	0.08	1.57	3.14	99.67	0.33	0	96	1.31	5.03	0.77	0.29	1.57	0.12	3.14	0.48	0	3.47	1.95	0.01	0	0.13	0.22	2.77	0.13	0.03	0.63	0	0	0	15.77	-6.1	-7.98	75.33	80.2	998.54	422.97	1131.52	564.26	1019.19	457.84	1099.38	456.57
72.972	0	0.11	0.16	0.03	0.16	0.03	0.15	0.09	1.51	2.51	99.68	0.33	0	90.63	1.51	6.09	0.79	0.27	1.37	0.13	2.51	0.35	0	3.4	1.83	0.01	0.01	0.17	0.21	2.86	0.14	0.04	0.61	0	0	0	8.78	-10.65	-10.18	72.7	82.15	996.11	422.95	1130.72	563.47	1014.92	458.82	1096.99	455.36
73.006	0	0.12	0.17	0.03	0.16	0.03	0.16	0.08	1.62	2.08	99.67	0.33	0	91.58	1.62	5.31	0.96	0.22	1.17	0.15	2.08	0.19	0	4.46	1.38	0.01	0	0.14	0.19	2.73	0.13	0.06	0.49	0	0	0	10.33	-10.06	-7.57	72.89	80.48	990.78	424.63	1124.47	565.93	1011.79	458.6	1092.27	457.5
73.039	0	0.12	0.17	0.03	0.16	0.03	0.16	0.08	1.77	1.49	99.66	0.33	0	91.49	1.77	4.79	0.93	0.19	1.08	0.14	1.49	0.15	0	4.17	1.12	0.01	0	0.12	0.17	2.85	0.13	0.04	0.49	0	0	0	9.9	-10.13	-7.86	73.13	84.55	990.42	424.8	1123.95	564.77	1008.84	459.53	1093.37	457.72
73.072	0	0.11	0.17	0.02	0.17	0.03	0.17	0.09	2.45	0.99	99.66	0.33	0	89.29	2.45	5.59	0.87	0.16	1.01	0.15	0.99	0.12	0	4.43	0.9	0.01	0.01	0.12	0.16	2.62	0.12	0.04	0.45	0	0	0	8.96	-11.4	-8.16	72.71	84.15	989.62	424.5	1123.44	564.88	1008.19	459.58	1092.29	456.75
73.106	0	0.11	0.16	0.02	0.18	0.03	0.17	0.09	2.77	0.88	99.65	0.33	0	89.99	2.77	6.81	0.83	0.21	1.01	0.12	0.88	0.13	0	4.26	0.79	0.01	0.01	0.1	0.12	2.42	0.12	0.07	0.45	0	0	0	7.76	-11.02	-8.85	72.33	84.18	988.07	423.59	1122.77	564.2	1006.6	458.78	1090.74	456.21
73.139	0	0.1	0.14	0.02	0.2	0.03	0.16	0.11	3.04	0.8	99.59	0.33	0	91.37	3.04	11.01	0.8	0.25	0.99	0.09	0.75	0.16	0	4.2	0.83	0.01	0	0.12	0.12	2.42	0.12	0.05	0.46	0	0	0	6.92	-10.2	-8.42	71.97	83.3	986	423.24	1121.15	564.94	1005.58	458.14	1088.84	455.36
73.173	0	0.1	0.13	0.02	0.23	0.03	0.15	0.13	3.73	0.92	99.53	0.33	0	94.18	3.73	14.62	0.73	0.31	1.24	0.08	0.92	0.23	0	3.79	0.77	0.01	0	0.17	0.1	2.59	0.12	0.02	0.45	0	0	0	11.28	-8.08	-6.65	73.6	84.57	984.62	423.52	1119.12	566.2	1004.4	458.5	1088.92	455.89
73.206	0	0.09	0.13	0.02	0.25	0.03	0.15	0.15	3.46	0.88	99.5	0.33	0	91.81	4.72	15.66	0.72	0.4	1.18	0.07	0.88	0.17	0	3.46	0.77	0.01	0	0.26	0.09	2.62	0.13	0.01	0.47	0	0	0	12.7	-9.92	-7.22	73.65	82.94	984.17	422.73	1117.8	565.04	1004.03	458.31	1086.88	454.41
73.239	0	0.09	0.13	0.02	0.24	0.03	0.15	0.14	3.1	0.74	99.51	0.33	0	91.97	4.71	14.64	0.67	0.38	1.19	0.06	0.74	0.11	0	3.1	0.75	0.01	0	0.3	0.09	2.67	0.13	0.05	0.48	0	0	0	12.78	-9.81	-5.86	73.95	84.35	985.74	422.97	1118.63	564.19	1005.3	457.31	1089.64	455.67
[truncated: 4,308 more rows]
[truncated: 4 more columns]
