# Supplementary material for: Exploring emotion recognition in patients with mild cognitive impairment and Alzheimer’s dementia undergoing a rehabilitation program
Source: PLoS One. 2025 Apr 24;20(4):e0322213. doi: 10.1371/journal.pone.0322213 (PMC12021228; doi:10.1371/journal.pone.0322213)
Supplement: S3 Data — (ZIP) [file pone.0322213.s005.zip › raw data21-30/No23 Creative activities.csv]

time stamp	face id	anger	contempt	disgust	fear	joy	sadness	surprise	sentimentality	confusion	neutral	engagement	valence	attention	inner brow raise	brow raise	brow furrow	eye widen	cheek raise	lid tighten	nose wrinkle	upper lip raise	dimpler	lip corner depressor	chin raise	lip pucker	lip stretch	lip press	mouth open	jaw drop	lip suck	eye closure	smile	smirk	blink	blink rate	pitch	yaw	roll	brightness	interocular distance	topleft_x	topleft_y	bottomright_x	bottomright_y	outer_right_eye_X	outer_right_eye_Y	outer_left_eye_X	outer_left_eye_Y
0.033	0	0.10	0.13	0.02	0.12	0.06	0.14	0.09	0.45	0.40	99.73	0.33	0.78	29.32	4.17	0.29	0.21	0.00	5.10	0.12	0.31	0.52	0.00	0.31	0.09	0.40	0.27	0.45	0.17	6.04	0.06	11.93	5.57	0.00	0.00		-14.89	-26.40	5.93	62.52	73.41	527.78	247.02	626.12	345.37	543.29	275.30	616.20	266.70
0.066	0	0.11	0.14	0.02	0.12	0.05	0.14	0.10	0.37	0.25	99.73	0.33	0.00	52.93	3.31	0.33	0.25	0.01	4.80	0.12	0.40	0.59	0.00	0.24	0.18	0.22	0.20	0.37	0.12	9.90	0.05	2.12	4.49	0.00	0.00		-10.13	-21.41	-0.30	61.74	70.92	529.15	247.54	627.08	350.20	541.68	270.13	612.53	267.27
0.100	0	0.11	0.14	0.02	0.12	0.05	0.13	0.09	0.38	0.79	99.73	0.33	0.00	38.17	3.21	0.28	0.22	0.00	4.33	0.11	0.32	0.96	0.00	0.27	0.27	0.79	0.14	0.38	0.12	7.52	0.07	8.73	4.70	0.00	0.00		-12.70	-24.41	-2.54	61.69	71.98	530.95	247.30	627.74	347.38	540.99	270.73	612.83	266.31
0.133	0	0.11	0.13	0.02	0.12	0.05	0.13	0.08	0.41	0.81	99.73	0.33	0.17	32.34	2.78	0.25	0.17	0.00	4.55	0.11	0.29	0.97	0.00	0.33	0.41	0.81	0.17	0.41	0.13	6.87	0.09	8.53	4.97	0.00	0.00		-7.52	-25.69	-4.02	60.61	69.33	530.68	246.21	627.82	346.38	541.36	270.05	610.62	267.08
0.166	0	0.10	0.13	0.02	0.12	0.06	0.13	0.09	0.44	0.85	99.74	0.33	0.80	49.87	2.77	0.31	0.13	0.01	4.38	0.11	0.29	1.21	0.00	0.35	0.44	0.85	0.15	0.38	0.16	7.77	0.08	2.65	5.60	0.00	0.00		-3.90	-22.03	-3.46	59.24	73.53	531.40	245.92	627.94	345.22	539.94	270.30	613.42	267.60
0.200	0	0.10	0.11	0.02	0.11	0.07	0.12	0.09	0.46	0.87	99.75	0.33	2.47	65.86	2.67	0.37	0.12	0.01	5.13	0.11	0.27	1.64	0.00	0.36	0.46	0.87	0.13	0.36	0.18	8.24	0.08	14.81	6.85	0.00	0.00		3.03	-18.72	-6.03	57.76	72.90	531.53	244.92	628.95	344.39	539.40	271.06	612.25	268.43
0.233	0	0.09	0.10	0.02	0.11	0.09	0.12	0.09	0.48	0.77	99.77	0.33	5.32	73.18	2.39	0.52	0.10	0.01	7.04	0.11	0.30	1.75	0.00	0.36	0.48	0.77	0.13	0.27	0.18	8.45	0.09	21.53	8.71	0.00	0.00		-2.54	-16.98	-6.03	58.47	76.23	530.95	243.61	631.06	344.62	538.34	269.77	614.54	267.56
0.266	0	0.09	0.09	0.02	0.10	0.12	0.11	0.09	0.51	0.78	99.77	0.34	7.24	86.26	2.27	0.64	0.09	0.01	7.90	0.11	0.34	1.87	0.00	0.40	0.51	0.78	0.15	0.24	0.19	7.76	0.08	25.31	10.17	0.00	0.00		-2.22	-12.81	-3.78	58.47	78.66	529.37	243.92	629.75	346.81	537.09	269.71	615.70	266.95
0.300	0	0.09	0.09	0.02	0.10	0.13	0.11	0.09	0.61	0.84	99.74	0.36	8.06	83.80	1.99	0.80	0.08	0.01	8.77	0.12	0.42	2.43	0.00	0.45	0.61	0.84	0.13	0.21	0.19	8.23	0.07	9.30	10.61	0.00	0.00		-7.34	-13.78	-4.41	59.57	79.57	528.17	243.57	628.65	345.72	535.05	269.66	614.52	265.45
0.333	0	0.09	0.09	0.02	0.10	0.12	0.11	0.09	0.63	0.86	99.75	0.35	7.74	81.38	1.85	0.87	0.08	0.01	8.50	0.13	0.44	2.38	0.00	0.48	0.63	0.86	0.14	0.24	0.21	8.62	0.07	11.14	10.41	0.00	0.00		-7.45	-14.62	-3.54	59.57	79.07	527.79	244.38	626.57	345.27	534.63	269.81	613.59	265.61
0.367	0	0.09	0.09	0.02	0.10	0.11	0.11	0.09	0.50	0.84	99.77	0.34	7.04	56.53	1.66	1.09	0.08	0.01	7.51	0.14	0.57	2.66	0.00	0.49	0.50	0.84	0.14	0.31	0.21	9.03	0.07	12.32	10.15	0.00	0.00		-4.72	-20.69	-3.99	59.79	76.03	526.59	244.01	625.55	345.50	534.71	269.48	610.66	265.86
0.400	0	0.09	0.09	0.02	0.10	0.11	0.11	0.09	0.53	0.86	99.77	0.33	6.92	52.55	1.73	1.47	0.08	0.01	7.70	0.17	0.60	2.65	0.00	0.53	0.41	0.86	0.13	0.34	0.24	9.65	0.07	12.25	9.99	0.00	0.00		-3.04	-21.49	-4.49	59.48	74.37	526.37	243.99	624.69	344.82	534.73	269.47	609.03	266.12
0.433	0	0.09	0.09	0.02	0.10	0.12	0.11	0.10	0.57	0.87	99.77	0.33	7.13	56.06	1.74	1.74	0.08	0.01	8.10	0.20	0.57	2.44	0.00	0.57	0.40	0.87	0.14	0.47	0.23	10.18	0.06	14.24	10.05	0.00	0.00		-4.19	-20.78	-5.12	59.45	75.36	525.90	243.19	625.48	344.84	533.99	269.26	609.25	265.41
0.467	0	0.09	0.09	0.02	0.10	0.12	0.11	0.10	0.53	0.79	99.75	0.34	7.64	59.05	1.71	1.79	0.08	0.01	8.92	0.22	0.55	2.10	0.00	0.53	0.36	0.79	0.16	0.46	0.25	10.54	0.06	27.18	10.17	0.00	0.00		-5.44	-20.17	-3.42	59.65	74.22	526.77	245.02	624.34	345.33	535.53	269.43	609.70	266.64
0.500	0	0.09	0.09	0.02	0.10	0.12	0.11	0.10	0.56	0.82	99.77	0.33	7.03	51.78	1.98	1.37	0.08	0.01	8.54	0.26	0.46	1.93	0.00	0.53	0.33	0.82	0.15	0.56	0.25	10.77	0.06	16.80	9.78	0.00	0.00		-8.85	-21.64	-2.97	60.34	74.42	527.22	246.27	623.10	345.06	535.32	270.57	609.59	265.93
0.533	0	0.09	0.09	0.02	0.10	0.11	0.11	0.10	0.49	0.83	99.78	0.33	6.78	52.25	2.14	1.25	0.08	0.02	8.21	0.27	0.37	1.34	0.00	0.49	0.32	0.83	0.14	0.47	0.24	10.51	0.05	4.27	9.64	0.00	0.00		-3.99	-21.55	-5.11	59.26	73.18	527.14	245.20	623.52	344.25	534.89	271.19	607.86	265.62
0.567	0	0.09	0.08	0.02	0.10	0.13	0.11	0.10	0.53	1.04	99.74	0.37	8.11	68.98	2.28	1.11	0.07	0.01	8.30	0.28	0.39	1.36	0.00	0.53	0.31	1.04	0.14	0.39	0.27	10.77	0.05	10.54	10.89	0.00	0.00		-0.18	-18.00	-5.51	58.51	72.19	527.14	245.02	624.39	344.81	535.66	270.67	607.78	267.41
0.600	0	0.09	0.08	0.02	0.10	0.13	0.11	0.10	0.50	1.02	99.75	0.38	7.87	62.76	2.68	1.26	0.07	0.02	7.83	0.29	0.46	1.61	0.00	0.50	0.30	1.02	0.15	0.32	0.27	11.23	0.05	9.47	10.93	0.00	0.00		-6.80	-19.39	-3.92	59.37	74.93	526.31	244.44	624.24	345.17	534.63	269.65	609.42	265.07
0.633	0	0.09	0.08	0.02	0.10	0.14	0.11	0.11	0.49	0.93	99.73	0.39	8.46	68.13	2.96	1.11	0.07	0.01	8.56	0.32	0.52	1.74	0.00	0.49	0.29	0.93	0.14	0.26	0.28	12.59	0.04	6.74	11.25	0.00	0.00		-3.86	-18.20	-3.90	59.08	74.22	526.60	245.68	623.38	345.50	534.76	270.87	608.86	266.58
0.667	0	0.08	0.08	0.02	0.10	0.14	0.11	0.12	0.45	0.90	99.72	0.41	8.60	60.56	3.54	0.97	0.07	0.01	8.57	0.29	0.46	1.87	0.00	0.45	0.29	0.90	0.14	0.31	0.30	13.52	0.04	8.22	11.48	0.00	0.00		-5.20	-19.86	-4.03	59.18	73.26	526.67	245.83	622.38	344.54	534.72	270.90	607.81	265.95
0.700	0	0.09	0.08	0.02	0.10	0.13	0.11	0.12	0.41	0.84	99.74	0.38	7.86	76.15	3.79	0.88	0.07	0.01	8.04	0.28	0.36	1.36	0.00	0.41	0.25	0.84	0.14	0.33	0.30	13.33	0.04	9.72	10.98	0.00	0.00		-6.99	-16.20	-4.12	58.83	72.88	526.45	245.47	622.56	344.49	534.94	270.18	607.67	265.52
0.734	0	0.09	0.09	0.02	0.11	0.11	0.12	0.12	0.54	0.79	99.76	0.33	6.29	71.32	4.04	0.82	0.08	0.01	8.26	0.31	0.31	1.09	0.00	0.40	0.27	0.79	0.14	0.54	0.32	13.87	0.04	10.41	9.49	0.00	0.00		-3.36	-17.44	-3.90	58.76	71.76	527.31	246.25	622.76	344.90	536.15	270.70	607.82	267.13
0.767	0	0.09	0.10	0.02	0.12	0.10	0.13	0.13	0.54	0.73	99.74	0.33	4.79	74.72	4.66	0.83	0.10	0.01	7.99	0.30	0.36	1.10	0.00	0.39	0.27	0.73	0.15	0.54	0.33	14.68	0.04	15.92	8.34	0.00	0.00		-7.42	-16.58	-2.92	59.09	72.83	527.63	246.56	622.69	344.61	536.28	270.17	609.03	266.82
0.800	0	0.09	0.10	0.02	0.12	0.09	0.13	0.13	0.56	0.65	99.73	0.33	4.25	72.69	5.13	0.69	0.10	0.01	7.81	0.31	0.40	1.05	0.00	0.37	0.25	0.65	0.15	0.56	0.33	14.35	0.04	12.05	7.99	0.00	0.00		-6.49	-17.11	-2.53	59.04	71.44	529.37	247.82	622.61	344.33	538.06	270.94	609.42	267.70
0.834	0	0.09	0.11	0.02	0.12	0.08	0.14	0.14	0.50	0.54	99.72	0.33	3.31	66.62	5.96	0.59	0.10	0.01	7.41	0.25	0.41	0.99	0.00	0.30	0.25	0.54	0.15	0.50	0.32	15.09	0.04	2.93	7.41	0.00	0.00		-5.42	-18.54	-3.94	58.70	71.48	530.03	247.35	623.07	342.76	537.75	271.13	609.15	267.80
0.867	0	0.09	0.11	0.02	0.12	0.08	0.14	0.14	0.45	0.52	99.72	0.33	3.00	78.24	6.11	0.47	0.10	0.00	7.00	0.20	0.35	0.72	0.00	0.30	0.26	0.52	0.15	0.45	0.31	15.41	0.04	2.11	7.27	0.00	0.00		-4.95	-15.60	-4.15	57.91	71.54	530.85	247.56	623.30	342.49	538.21	271.61	609.64	267.53
0.900	0	0.09	0.11	0.02	0.13	0.08	0.15	0.14	0.44	0.45	99.71	0.33	3.11	77.18	6.65	0.43	0.09	0.00	7.46	0.15	0.32	0.58	0.00	0.27	0.29	0.45	0.17	0.44	0.30	15.92	0.04	1.73	7.28	0.00	0.00		-4.75	-15.91	-3.80	57.82	72.09	531.26	247.54	623.57	342.02	538.42	271.15	610.45	268.15
0.934	0	0.09	0.11	0.02	0.13	0.08	0.15	0.14	0.50	0.42	99.71	0.33	3.18	81.30	6.38	0.39	0.09	0.01	8.10	0.12	0.33	0.60	0.00	0.21	0.32	0.42	0.20	0.50	0.29	16.22	0.04	1.31	7.04	0.00	0.00		-9.20	-14.65	-3.56	58.30	73.90	531.71	247.61	624.17	341.75	538.16	271.11	611.96	267.45
0.967	0	0.09	0.12	0.02	0.13	0.08	0.15	0.15	0.68	0.44	99.70	0.33	2.85	81.22	6.68	0.32	0.08	0.00	8.25	0.10	0.31	0.59	0.00	0.21	0.32	0.44	0.20	0.68	0.28	16.41	0.04	3.53	6.75	0.00	0.00		-11.46	-14.68	-3.43	58.43	73.97	531.84	247.68	624.19	341.60	538.27	270.95	612.14	267.04
1.000	0	0.09	0.12	0.02	0.13	0.08	0.16	0.16	0.72	0.46	99.69	0.33	2.24	78.35	7.48	0.35	0.08	0.00	8.24	0.09	0.34	0.58	0.00	0.19	0.28	0.46	0.17	0.72	0.28	17.01	0.04	16.27	6.35	0.00	0.00		-9.73	-15.57	-2.73	57.93	73.74	532.20	247.84	624.39	342.24	539.07	270.93	612.72	267.23
1.034	0	0.09	0.12	0.02	0.14	0.07	0.16	0.17	0.85	0.37	99.67	0.33	1.85	82.44	7.40	0.41	0.07	0.00	7.87	0.08	0.29	0.60	0.00	0.18	0.25	0.37	0.17	0.85	0.28	18.67	0.05	8.40	6.11	0.00	0.00		-7.15	-14.27	-2.42	57.54	74.30	532.17	248.17	625.48	343.63	539.47	270.97	613.75	269.17
1.067	0	0.09	0.12	0.02	0.14	0.07	0.16	0.17	0.79	0.39	99.65	0.33	1.17	83.52	7.89	0.54	0.07	0.01	6.98	0.08	0.28	0.52	0.00	0.17	0.22	0.39	0.16	0.79	0.28	18.93	0.05	7.23	5.89	0.00	0.00		-9.20	-13.88	-3.87	57.57	74.16	532.47	248.23	625.72	343.34	539.03	272.24	613.05	267.82
1.101	0	0.10	0.13	0.02	0.14	0.06	0.16	0.17	0.73	0.36	99.65	0.33	0.39	82.86	7.74	0.71	0.06	0.01	6.50	0.09	0.29	0.58	0.00	0.15	0.20	0.36	0.13	0.73	0.28	19.08	0.06	5.73	5.29	0.00	0.00		-9.53	-14.12	-3.75	57.74	74.77	532.16	248.40	625.73	343.91	538.63	272.59	613.24	267.79
1.134	0	0.10	0.13	0.02	0.14	0.06	0.15	0.17	0.45	0.33	99.67	0.33	0.61	87.38	6.71	0.79	0.05	0.01	6.55	0.09	0.32	0.56	0.00	0.14	0.18	0.33	0.13	0.45	0.28	19.09	0.07	1.97	5.21	0.00	0.00		-6.43	-12.33	-3.97	57.79	75.91	531.97	248.94	628.18	347.65	539.05	274.10	614.80	269.18
1.167	0	0.10	0.13	0.02	0.13	0.06	0.14	0.16	0.25	0.37	99.69	0.33	0.94	89.02	4.56	0.99	0.05	0.01	6.14	0.11	0.38	0.55	0.00	0.14	0.19	0.37	0.11	0.25	0.28	19.36	0.07	0.65	5.25	0.00	0.00		-7.03	-11.54	-3.12	57.24	74.69	531.76	248.38	628.11	348.02	540.08	272.88	614.63	268.28
1.201	0	0.10	0.13	0.02	0.12	0.06	0.13	0.16	0.22	0.32	99.67	0.33	1.70	87.98	3.17	1.08	0.04	0.01	7.26	0.12	0.32	0.70	0.00	0.13	0.22	0.32	0.10	0.12	0.26	21.83	0.08	0.01	5.20	0.00	0.00		-7.45	-12.05	-2.12	57.62	75.85	531.80	248.35	627.84	348.39	539.97	272.93	615.60	267.26
1.234	0	0.10	0.13	0.02	0.12	0.07	0.13	0.16	0.28	0.27	99.68	0.33	2.46	79.09	2.26	1.30	0.04	0.02	8.21	0.12	0.21	0.60	0.00	0.13	0.28	0.27	0.12	0.10	0.25	22.03	0.08	0.00	5.31	0.00	0.00		-11.77	-15.35	-3.33	58.78	75.37	530.79	246.52	628.44	346.94	539.21	271.04	614.40	265.87
1.267	0	0.10	0.12	0.02	0.12	0.07	0.12	0.17	0.38	0.21	99.65	0.33	3.09	68.81	1.80	1.62	0.03	0.04	9.21	0.11	0.16	0.64	0.00	0.13	0.38	0.21	0.14	0.11	0.24	23.91	0.09	0.00	5.41	0.00	0.00		-10.75	-18.04	-3.67	59.21	74.12	529.55	244.96	628.33	346.56	538.91	269.50	612.91	265.12
1.301	0	0.10	0.12	0.02	0.12	0.08	0.12	0.22	0.46	0.18	99.57	0.33	4.13	80.26	1.54	2.34	0.02	0.12	10.56	0.09	0.13	0.74	0.00	0.12	0.46	0.18	0.14	0.13	0.21	28.69	0.10	0.00	5.80	0.00	0.00		-10.84	-14.99	-3.65	59.14	76.51	528.40	243.04	628.60	346.17	537.29	268.31	613.62	263.08
1.334	0	0.10	0.11	0.02	0.13	0.08	0.12	0.24	0.62	0.16	99.53	0.33	3.70	71.37	1.15	3.77	0.02	0.31	9.51	0.07	0.13	0.86	0.00	0.13	0.62	0.16	0.14	0.24	0.20	29.63	0.10	0.00	5.80	0.00	0.00		-9.12	-17.43	-4.09	59.65	77.01	527.13	241.94	628.91	346.34	536.18	267.63	613.07	263.24
1.368	0	0.10	0.11	0.02	0.14	0.07	0.11	0.30	0.77	0.14	99.40	0.33	3.22	68.33	0.99	6.89	0.02	0.90	8.50	0.06	0.15	1.29	0.00	0.14	0.77	0.13	0.15	0.27	0.19	32.02	0.10	0.00	5.75	0.00	0.00		-8.56	-18.16	-4.57	59.80	77.58	526.11	240.25	628.62	345.14	534.90	266.47	612.34	261.86
1.401	0	0.09	0.09	0.02	0.18	0.07	0.10	0.44	0.89	0.14	99.13	0.33	3.02	73.31	1.05	12.73	0.01	2.10	8.71	0.06	0.15	1.20	0.00	0.14	0.89	0.11	0.14	0.29	0.17	33.78	0.09	0.00	5.53	0.00	0.00		-8.33	-16.95	-3.40	59.79	78.89	524.95	239.90	627.45	345.39	533.79	265.80	612.55	261.27
1.434	0	0.09	0.08	0.02	0.28	0.07	0.09	0.76	0.90	0.14	98.48	0.38	2.55	79.43	1.48	21.18	0.01	5.14	8.14	0.05	0.14	1.19	0.00	0.15	0.90	0.10	0.14	0.34	0.17	35.27	0.09	0.00	5.40	0.00	0.00		-9.52	-15.25	-1.57	59.72	78.35	524.97	240.28	625.30	344.48	534.21	264.90	612.43	260.49
1.468	0	0.09	0.05	0.02	0.65	0.07	0.07	2.28	0.84	0.12	95.45	1.24	1.99	82.81	2.18	37.86	0.01	11.75	7.58	0.04	0.12	0.99	0.00	0.16	0.84	0.06	0.13	0.28	0.17	37.98	0.09	0.00	5.21	0.00	0.00		-9.62	-14.14	-1.27	59.52	76.75	525.21	240.50	623.90	343.24	534.66	264.53	611.29	260.27
1.501	0	0.09	0.03	0.02	1.85	0.06	0.05	7.94	0.73	0.10	84.12	5.67	0.92	78.70	3.39	57.62	0.01	20.50	6.46	0.04	0.10	0.92	0.00	0.18	0.73	0.04	0.10	0.28	0.17	39.68	0.10	0.00	4.87	0.00	0.00		-7.98	-15.47	-2.09	59.50	77.26	525.16	239.79	623.61	341.79	533.70	264.38	610.84	260.04
1.534	0	0.09	0.02	0.02	4.62	0.05	0.04	20.97	0.61	0.10	58.05	18.89	0.00	78.15	4.42	74.59	0.01	28.79	5.66	0.03	0.10	0.88	0.00	0.19	0.61	0.04	0.08	0.23	0.17	40.36	0.09	0.00	4.44	0.00	0.00		-5.64	-15.63	-2.24	59.39	78.00	523.96	239.08	623.51	342.11	532.54	263.98	610.46	260.42
1.568	0	0.10	0.02	0.02	8.40	0.05	0.04	38.38	0.56	0.09	36.62	32.86	0.00	83.12	5.03	83.88	0.01	36.34	5.40	0.03	0.09	0.90	0.00	0.20	0.56	0.03	0.07	0.20	0.16	43.39	0.09	0.00	4.29	0.00	0.00		-7.90	-14.03	-2.63	59.32	75.79	523.96	238.67	623.33	341.69	533.43	263.35	609.10	259.18
1.601	0	0.13	0.02	0.02	15.94	0.05	0.04	59.35	0.54	0.11	15.65	42.28	0.00	92.63	7.46	88.92	0.01	48.14	6.07	0.03	0.11	0.80	0.00	0.20	0.54	0.02	0.08	0.21	0.16	44.56	0.09	0.00	4.10	0.00	0.00		-7.32	-9.34	-2.31	58.38	77.38	523.59	238.47	622.79	341.24	532.40	263.14	609.68	259.15
1.634	0	0.17	0.02	0.02	22.78	0.06	0.04	73.51	0.58	0.12	1.49	44.21	0.00	88.85	10.23	89.86	0.01	56.04	7.84	0.03	0.12	0.68	0.00	0.20	0.58	0.02	0.09	0.24	0.16	48.37	0.09	0.00	4.04	0.00	0.00		-7.25	-11.62	-2.81	58.72	77.51	523.83	239.25	622.32	341.24	531.91	264.50	609.25	259.23
1.668	0	0.20	0.01	0.02	31.52	0.06	0.05	84.46	0.57	0.14	0.00	46.95	0.00	86.18	13.44	91.25	0.00	63.17	9.59	0.04	0.14	0.59	0.00	0.22	0.57	0.01	0.09	0.26	0.15	52.77	0.08	0.00	3.83	0.00	0.00		-8.77	-12.85	-2.30	59.16	77.60	523.47	239.11	622.46	341.57	532.03	263.83	609.49	259.27
1.701	0	0.21	0.01	0.02	34.65	0.06	0.05	86.03	0.55	0.16	0.00	48.49	0.00	84.92	15.01	92.04	0.00	64.59	9.44	0.03	0.16	0.46	0.00	0.21	0.55	0.01	0.09	0.29	0.15	51.99	0.08	0.00	3.64	0.00	0.00		-8.24	-13.36	-2.29	59.36	77.11	522.99	239.35	621.56	341.49	531.60	264.05	608.56	259.45
1.735	0	0.18	0.02	0.02	33.70	0.05	0.06	85.98	0.57	0.18	0.00	49.40	0.00	85.01	16.21	92.46	0.00	61.81	7.92	0.04	0.18	0.40	0.00	0.24	0.57	0.01	0.08	0.36	0.15	53.05	0.08	0.00	3.17	0.00	0.00		-9.71	-13.32	-2.25	59.80	77.14	522.92	239.25	621.71	341.40	531.64	263.69	608.66	259.35
1.768	0	0.16	0.02	0.02	29.86	0.05	0.05	82.93	0.61	0.17	0.00	48.86	0.00	87.06	15.51	92.16	0.00	57.93	6.95	0.04	0.17	0.35	0.00	0.24	0.61	0.01	0.08	0.41	0.15	52.33	0.07	0.00	2.84	0.00	0.00		-6.83	-12.47	-2.41	59.34	75.76	522.37	238.81	621.53	341.75	531.90	263.35	607.57	259.58
1.801	0	0.16	0.02	0.02	27.87	0.04	0.06	80.74	0.72	0.15	0.00	46.05	0.00	82.68	16.34	90.65	0.00	55.97	5.42	0.04	0.15	0.37	0.00	0.25	0.72	0.01	0.08	0.55	0.15	51.44	0.08	0.00	2.74	0.00	0.00		-5.79	-14.18	-2.11	59.34	76.93	522.61	238.74	621.05	341.11	531.32	263.58	608.13	259.16
1.835	0	0.12	0.02	0.02	23.12	0.04	0.07	75.74	0.72	0.17	0.00	41.42	0.00	87.28	18.81	88.30	0.00	49.27	5.30	0.06	0.17	0.42	0.00	0.24	0.72	0.01	0.07	0.59	0.15	50.93	0.07	0.00	2.33	0.00	0.00		-3.06	-12.37	-2.73	59.17	75.86	522.83	238.64	621.81	341.78	532.05	263.91	607.79	259.64
1.868	0	0.11	0.02	0.02	20.91	0.04	0.07	74.15	0.76	0.18	0.85	41.19	0.00	91.60	18.14	88.14	0.00	46.71	5.59	0.06	0.18	0.50	0.00	0.24	0.76	0.01	0.07	0.56	0.14	52.29	0.07	0.00	2.28	0.00	0.00		-3.61	-10.05	-2.58	58.69	76.47	522.32	237.86	621.58	341.00	531.46	262.83	607.85	259.31
1.901	0	0.11	0.02	0.02	19.12	0.04	0.06	72.92	0.73	0.19	2.08	41.83	0.00	92.57	17.33	88.50	0.00	44.21	6.60	0.06	0.19	0.66	0.00	0.22	0.73	0.01	0.06	0.55	0.13	53.74	0.07	0.00	2.16	0.00	0.00		-2.99	-9.39	-2.29	58.79	77.72	523.09	238.13	621.72	340.64	531.44	263.24	609.07	259.35
1.935	0	0.10	0.02	0.02	15.13	0.05	0.06	66.36	0.68	0.21	8.64	38.40	0.00	90.91	15.57	86.77	0.00	39.99	7.77	0.06	0.23	0.87	0.00	0.21	0.68	0.01	0.06	0.41	0.13	53.97	0.06	0.00	2.05	0.00	0.00		-4.31	-10.49	-2.38	59.31	76.16	523.56	238.86	621.58	340.95	532.38	263.78	608.41	259.34
1.968	0	0.06	0.02	0.02	5.00	0.06	0.06	36.16	0.59	0.21	38.84	23.77	0.00	91.80	11.76	78.24	0.01	20.03	11.87	0.11	0.31	1.31	0.00	0.21	0.59	0.01	0.06	0.47	0.13	56.33	0.06	24.82	2.33	0.00	0.00		-3.68	-9.92	-2.23	58.79	74.68	523.88	238.71	622.37	341.24	533.77	262.93	608.40	260.28
2.001	0	0.05	0.03	0.02	1.82	0.07	0.07	14.56	0.43	0.18	70.88	9.15	0.60	93.64	8.71	64.33	0.01	8.33	14.44	0.21	0.54	1.48	0.00	0.18	0.43	0.02	0.08	0.37	0.12	56.16	0.05	53.79	2.57	0.00	0.00		-7.26	-8.55	-1.04	59.24	78.90	523.88	239.43	622.92	340.92	532.56	262.16	611.45	262.85
2.035	0	0.06	0.06	0.02	0.63	0.08	0.09	4.17	0.38	0.17	91.66	1.53	1.34	93.94	6.76	41.12	0.01	2.88	14.50	0.37	0.80	1.82	0.00	0.17	0.38	0.02	0.09	0.38	0.10	54.02	0.05	35.43	2.95	0.00	0.00		-6.67	-8.30	-1.78	59.28	79.24	523.31	241.84	623.55	344.72	531.95	265.59	611.19	264.94
2.068	0	0.08	0.09	0.02	0.29	0.08	0.12	1.46	0.62	0.17	97.07	0.40	1.72	90.98	5.45	22.13	0.01	0.92	14.47	0.59	1.07	1.87	0.00	0.17	0.34	0.03	0.12	0.62	0.10	50.47	0.05	25.46	3.20	0.00	0.00		-7.21	-10.44	-1.19	59.30	80.19	523.09	243.86	623.35	346.46	531.58	267.05	611.77	267.55
2.102	0	0.09	0.11	0.02	0.19	0.06	0.13	0.72	1.01	0.19	98.57	0.33	0.00	82.18	4.96	10.48	0.02	0.31	8.53	0.87	0.91	1.91	0.00	0.19	0.34	0.05	0.14	1.01	0.10	45.91	0.05	11.25	3.67	0.00	0.00		-9.66	-14.36	-1.47	59.26	77.69	524.74	245.31	621.75	344.77	532.68	268.35	610.35	266.68
2.135	0	0.11	0.13	0.02	0.15	0.06	0.14	0.46	0.95	0.21	99.08	0.33	0.32	84.78	4.60	4.24	0.03	0.09	8.90	1.44	0.95	2.15	0.00	0.21	0.27	0.07	0.16	0.95	0.11	42.00	0.05	23.84	3.97	0.00	0.00		-10.36	-13.41	-2.02	59.31	74.39	526.36	246.71	622.70	345.65	535.38	269.39	609.75	267.68
2.168	0	0.11	0.13	0.02	0.14	0.06	0.14	0.37	0.83	0.22	99.27	0.33	0.50	84.64	4.32	1.92	0.04	0.02	8.58	1.94	0.89	2.01	0.00	0.22	0.22	0.09	0.20	0.83	0.12	39.12	0.05	23.79	4.15	0.00	0.00		-3.00	-13.47	-4.05	58.16	75.32	527.23	247.54	623.79	346.96	534.71	272.94	609.90	268.55
2.202	0	0.11	0.13	0.02	0.13	0.06	0.14	0.28	0.51	0.24	99.45	0.33	0.81	88.05	3.96	1.09	0.06	0.01	7.76	1.95	0.80	1.96	0.00	0.24	0.20	0.17	0.20	0.51	0.11	33.56	0.04	12.96	4.62	0.00	0.00		-3.34	-12.02	-3.74	57.02	76.40	526.96	246.62	624.96	347.23	534.76	271.71	611.10	268.65
2.235	0	0.11	0.13	0.02	0.13	0.06	0.14	0.26	0.39	0.25	99.48	0.33	1.00	85.35	4.83	1.02	0.07	0.01	7.65	1.31	0.72	1.84	0.00	0.25	0.22	0.18	0.20	0.39	0.11	31.39	0.05	13.75	4.97	0.00	0.00		-1.04	-13.19	-4.61	56.72	74.15	527.75	247.05	625.42	347.65	536.07	272.62	610.13	268.99
2.268	0	0.10	0.12	0.02	0.13	0.07	0.14	0.24	0.35	0.25	99.52	0.33	1.20	80.52	5.60	1.00	0.09	0.01	6.88	0.83	0.57	1.60	0.00	0.24	0.27	0.25	0.19	0.35	0.11	28.81	0.04	11.57	5.57	0.00	0.00		-5.20	-14.91	-4.75	57.48	75.58	527.30	246.25	626.49	347.90	535.49	272.05	610.95	267.79
2.302	0	0.09	0.11	0.02	0.13	0.08	0.14	0.22	0.43	0.39	99.57	0.33	2.61	84.82	6.19	1.08	0.14	0.01	6.99	0.59	0.54	1.31	0.00	0.22	0.28	0.39	0.20	0.43	0.11	25.39	0.04	5.41	7.00	0.00	0.00		-5.94	-13.40	-4.20	57.71	75.72	529.48	247.93	625.57	346.51	536.45	273.31	611.99	268.10
2.335	0	0.09	0.11	0.02	0.13	0.08	0.14	0.21	0.47	0.40	99.59	0.33	2.94	91.29	6.47	1.40	0.13	0.01	7.43	0.39	0.49	1.29	0.00	0.22	0.28	0.40	0.18	0.47	0.11	23.68	0.04	10.47	7.17	0.00	0.00		-1.17	-10.25	-4.60	56.33	77.46	528.30	245.91	627.20	347.15	535.50	272.01	612.88	268.44
2.369	0	0.09	0.09	0.02	0.12	0.10	0.13	0.16	0.59	0.63	99.68	0.33	5.15	82.94	5.56	1.61	0.20	0.01	7.89	0.30	0.55	0.79	0.00	0.22	0.29	0.63	0.22	0.59	0.13	18.36	0.05	17.08	8.98	0.00	0.00		1.19	-14.09	-4.70	57.13	74.85	528.07	247.08	626.47	348.71	536.32	273.30	611.06	269.30
2.402	0	0.08	0.09	0.02	0.12	0.11	0.13	0.14	0.56	0.96	99.73	0.33	5.49	73.49	5.58	1.50	0.28	0.01	6.92	0.22	0.54	0.79	0.00	0.22	0.27	0.96	0.21	0.56	0.14	14.61	0.04	10.62	9.72	0.00	0.00		-7.18	-16.90	-4.10	59.25	77.18	528.57	247.23	627.13	348.26	535.95	273.05	612.95	267.81
2.435	0	0.09	0.09	0.02	0.12	0.10	0.13	0.13	0.56	1.06	99.74	0.33	5.08	79.14	5.35	1.41	0.29	0.01	6.41	0.19	0.52	0.92	0.00	0.22	0.28	1.06	0.22	0.56	0.13	13.81	0.04	13.78	9.49	0.00	0.00		-6.76	-15.33	-4.49	59.54	77.54	527.88	247.05	627.33	348.91	535.31	273.26	612.67	267.90
2.469	0	0.09	0.09	0.02	0.11	0.10	0.12	0.11	0.59	1.30	99.75	0.33	5.16	89.27	5.17	1.33	0.42	0.01	6.20	0.21	0.74	0.84	0.00	0.24	0.29	1.30	0.28	0.59	0.14	9.43	0.05	4.80	9.78	0.00	0.00		-7.36	-11.41	-4.38	59.90	77.19	527.82	247.66	627.64	350.53	535.84	273.99	612.77	267.69
2.502	0	0.09	0.10	0.02	0.11	0.09	0.12	0.10	0.45	1.52	99.75	0.33	4.58	86.77	4.67	1.05	0.44	0.01	6.19	0.22	0.76	1.01	0.00	0.27	0.26	1.52	0.29	0.45	0.14	8.56	0.04	2.53	9.13	0.00	0.00		-11.77	-12.59	-3.04	60.96	77.11	528.43	248.42	626.74	349.54	536.48	273.14	613.41	267.83
2.535	0	0.09	0.10	0.02	0.11	0.11	0.12	0.10	0.42	1.53	99.76	0.33	5.62	88.23	3.87	0.95	0.42	0.01	7.93	0.25	0.84	1.18	0.00	0.25	0.23	1.53	0.33	0.36	0.12	8.46	0.04	1.10	9.25	0.00	0.00		-9.23	-11.93	-3.12	60.14	75.52	527.03	246.50	627.34	349.19	536.80	270.23	612.31	269.01
2.569	0	0.09	0.09	0.02	0.10	0.11	0.11	0.09	0.37	1.52	99.77	0.33	6.32	89.50	2.26	1.04	0.37	0.01	8.77	0.26	1.00	1.28	0.00	0.25	0.19	1.52	0.29	0.20	0.14	8.23	0.03	0.41	9.25	0.00	0.00		-10.58	-11.29	-3.48	60.81	75.60	527.15	245.68	629.11	350.68	537.54	270.35	613.06	266.98
2.602	0	0.09	0.10	0.02	0.10	0.11	0.11	0.09	0.31	1.32	99.77	0.33	6.75	86.66	1.37	1.05	0.31	0.01	9.64	0.25	0.79	1.18	0.00	0.23	0.19	1.32	0.29	0.13	0.13	8.75	0.03	0.02	9.00	0.00	0.00		-9.91	-12.64	-4.94	60.78	73.93	526.96	244.93	629.79	350.75	537.82	270.44	611.64	266.18
2.635	0	0.09	0.10	0.02	0.10	0.10	0.11	0.09	0.23	1.00	99.78	0.33	5.95	87.47	1.00	1.52	0.23	0.03	9.00	0.17	0.67	1.05	0.00	0.19	0.17	1.17	0.23	0.09	0.12	9.16	0.03	0.01	8.31	0.00	0.00		-12.19	-12.28	-3.29	61.13	76.70	526.26	244.26	629.09	350.19	536.61	269.17	613.20	265.06
2.669	0	0.10	0.11	0.02	0.11	0.08	0.11	0.09	0.20	0.65	99.78	0.33	4.03	82.13	0.65	2.30	0.17	0.05	6.73	0.12	0.63	0.91	0.00	0.16	0.20	0.92	0.23	0.07	0.10	8.97	0.03	0.01	7.28	0.00	0.00		-12.31	-14.37	-3.72	61.17	73.06	525.88	243.52	629.02	349.98	538.02	267.88	611.01	264.67
2.702	0	0.10	0.11	0.02	0.12	0.07	0.11	0.10	0.24	0.44	99.77	0.33	2.76	84.69	0.44	3.47	0.14	0.12	5.36	0.07	0.48	0.74	0.00	0.15	0.24	0.76	0.21	0.06	0.10	9.32	0.03	0.01	6.52	0.00	0.00		-11.04	-13.45	-3.53	61.15	73.42	526.34	243.25	629.32	349.76	538.34	267.74	611.68	264.50
2.736	0	0.10	0.11	0.02	0.13	0.06	0.10	0.11	0.24	0.41	99.74	0.33	1.15	85.61	0.41	5.26	0.11	0.24	4.13	0.05	0.44	0.57	0.00	0.12	0.24	0.67	0.16	0.06	0.09	10.21	0.02	0.00	5.44	0.00	0.00		-13.03	-13.09	-2.29	61.35	75.74	526.72	243.60	628.40	348.73	537.58	267.60	613.23	264.02
2.769	0	0.09	0.10	0.02	0.15	0.05	0.10	0.14	0.29	0.38	99.69	0.33	0.86	78.27	0.38	9.83	0.09	0.51	4.72	0.03	0.41	0.47	0.00	0.11	0.29	0.59	0.16	0.07	0.09	11.72	0.02	0.01	4.91	0.00	0.00		-13.32	-15.59	-2.60	61.74	75.14	526.72	243.38	629.23	349.72	538.11	267.89	613.10	263.25
2.802	0	0.09	0.09	0.02	0.20	0.05	0.09	0.21	0.32	0.39	99.59	0.33	0.87	80.15	0.39	16.91	0.08	0.99	5.49	0.02	0.39	0.40	0.00	0.10	0.32	0.53	0.13	0.08	0.09	13.29	0.02	0.01	4.61	0.00	0.00		-11.32	-15.02	-2.90	61.36	75.31	526.99	243.20	629.43	349.36	538.08	267.95	613.26	263.71
2.836	0	0.08	0.08	0.02	0.27	0.05	0.08	0.33	0.35	0.49	99.35	0.46	0.00	74.08	0.57	24.27	0.07	1.74	5.48	0.02	0.39	0.32	0.00	0.09	0.35	0.49	0.13	0.10	0.09	16.10	0.02	0.01	3.77	0.00	0.00		-9.71	-16.75	-3.33	61.38	75.27	527.53	243.50	629.80	349.67	538.28	268.92	613.38	263.79
2.869	0	0.08	0.08	0.02	0.27	0.05	0.08	0.31	0.34	0.45	99.38	0.43	0.00	87.38	0.84	23.41	0.07	1.29	5.43	0.02	0.30	0.29	0.00	0.08	0.34	0.45	0.13	0.13	0.09	16.10	0.02	0.08	3.66	0.00	0.00		-11.53	-12.33	-1.62	61.30	76.17	528.86	244.62	630.32	349.34	539.76	267.91	615.91	266.30
2.902	0	0.09	0.10	0.02	0.22	0.05	0.09	0.25	0.33	0.37	99.50	0.33	0.00	87.42	1.08	17.49	0.06	0.70	4.85	0.02	0.24	0.28	0.00	0.08	0.33	0.37	0.15	0.12	0.09	16.82	0.02	0.17	3.33	0.00	0.00		-13.36	-12.31	-1.45	61.47	75.22	529.60	245.46	630.41	349.47	540.77	268.27	615.98	266.66
2.936	0	0.09	0.11	0.02	0.19	0.04	0.10	0.24	0.27	0.23	99.52	0.33	0.00	85.07	1.51	12.86	0.05	0.35	4.49	0.03	0.17	0.22	0.00	0.06	0.27	0.23	0.18	0.12	0.09	20.42	0.02	0.29	3.00	0.00	0.00		-10.90	-13.30	-2.04	60.88	75.79	530.06	245.63	630.83	349.45	540.54	269.05	616.32	267.33
2.969	0	0.10	0.12	0.02	0.17	0.04	0.11	0.22	0.21	0.23	99.56	0.33	0.00	86.84	1.69	10.18	0.05	0.20	4.84	0.04	0.16	0.21	0.00	0.06	0.21	0.23	0.20	0.10	0.09	20.91	0.02	0.28	3.04	0.00	0.00		-12.07	-12.57	-2.02	61.12	77.09	530.28	245.33	632.06	350.06	540.62	268.99	617.68	266.94
3.002	0	0.10	0.13	0.02	0.16	0.04	0.11	0.20	0.21	0.20	99.60	0.33	0.00	82.66	1.54	7.69	0.04	0.12	5.18	0.04	0.18	0.21	0.00	0.05	0.21	0.20	0.25	0.11	0.09	21.81	0.02	0.33	2.95	0.00	0.00		-13.14	-14.19	-2.47	61.50	75.80	530.59	245.41	633.11	350.68	541.68	268.92	617.45	267.23
3.036	0	0.11	0.14	0.02	0.15	0.05	0.12	0.20	0.20	0.15	99.59	0.33	0.00	79.13	1.54	5.20	0.03	0.06	6.14	0.06	0.17	0.25	0.00	0.05	0.20	0.15	0.30	0.15	0.09	24.68	0.02	2.05	2.74	0.00	0.00		-13.33	-15.34	-2.86	61.38	76.50	531.25	245.32	634.12	350.66	541.88	269.21	618.36	267.16
3.069	0	0.11	0.14	0.02	0.14	0.05	0.13	0.20	0.22	0.17	99.61	0.33	0.06	76.50	1.69	3.37	0.03	0.03	8.14	0.08	0.18	0.43	0.00	0.06	0.22	0.17	0.33	0.22	0.09	25.47	0.02	1.99	2.93	0.00	0.00		-10.05	-16.10	-3.15	59.99	74.31	531.96	245.63	633.63	350.40	542.97	269.77	617.24	267.35
3.103	0	0.11	0.15	0.02	0.13	0.07	0.14	0.20	0.45	0.17	99.60	0.33	1.55	78.51	1.79	2.36	0.03	0.02	11.83	0.12	0.14	1.02	0.00	0.06	0.23	0.17	0.37	0.45	0.09	26.71	0.03	1.15	2.92	0.00	0.00		-14.30	-15.52	-2.20	60.34	74.38	532.48	246.03	632.51	348.74	543.21	268.88	617.56	266.95
3.136	0	0.11	0.14	0.02	0.13	0.07	0.14	0.22	0.47	0.21	99.57	0.33	2.59	76.36	1.90	2.06	0.04	0.02	13.44	0.15	0.12	0.82	0.00	0.06	0.25	0.21	0.45	0.47	0.10	28.74	0.03	0.28	3.28	0.00	0.00		-14.67	-16.14	-3.07	60.02	76.02	533.32	246.75	631.40	346.93	541.71	270.57	617.62	266.50
3.169	0	0.11	0.14	0.02	0.13	0.08	0.14	0.22	0.47	0.22	99.56	0.33	3.49	87.22	1.93	1.96	0.04	0.02	14.96	0.17	0.12	0.82	0.00	0.07	0.29	0.22	0.46	0.47	0.09	29.15	0.04	0.30	3.53	0.00	0.00		-9.40	-12.40	-3.02	58.10	75.89	534.34	247.31	629.85	344.66	541.58	270.83	617.43	268.26
3.203	0	0.11	0.13	0.02	0.13	0.09	0.13	0.24	0.48	0.26	99.52	0.33	4.07	88.00	1.83	1.91	0.04	0.02	14.30	0.20	0.14	0.66	0.00	0.08	0.33	0.26	0.39	0.48	0.11	31.51	0.04	0.94	4.35	0.00	0.00		-0.64	-12.04	-3.91	56.03	74.77	534.28	247.17	629.15	344.63	541.30	272.03	616.00	268.80
3.236	0	0.11	0.13	0.02	0.13	0.08	0.14	0.24	0.41	0.27	99.52	0.33	3.56	84.25	2.20	1.62	0.04	0.01	13.00	0.22	0.12	0.47	0.00	0.08	0.40	0.27	0.36	0.41	0.10	31.52	0.05	0.68	4.46	0.00	0.00		-1.19	-13.61	-4.80	55.80	74.52	533.49	246.68	628.97	344.54	540.42	272.26	614.81	268.02
3.269	0	0.10	0.13	0.02	0.12	0.08	0.13	0.25	0.43	0.28	99.49	0.33	2.96	86.68	2.72	1.37	0.05	0.01	10.87	0.27	0.14	0.45	0.00	0.09	0.43	0.28	0.34	0.39	0.10	32.60	0.05	0.73	4.87	0.00	0.00		0.62	-12.64	-4.86	55.12	74.17	533.86	247.30	628.38	344.18	540.47	272.83	614.54	268.79
3.303	0	0.10	0.12	0.02	0.12	0.07	0.13	0.23	0.42	0.33	99.53	0.33	2.84	86.47	2.99	1.24	0.06	0.01	9.10	0.26	0.16	0.50	0.00	0.12	0.39	0.33	0.27	0.42	0.10	30.36	0.06	0.82	5.53	0.00	0.00		-1.53	-12.73	-5.18	55.86	75.73	532.98	247.36	628.86	345.18	539.24	273.40	614.83	268.80
3.336	0	0.10	0.12	0.02	0.12	0.08	0.13	0.24	0.37	0.35	99.52	0.33	3.07	89.40	3.18	1.16	0.06	0.01	9.28	0.31	0.18	0.70	0.00	0.13	0.34	0.35	0.22	0.37	0.11	31.10	0.07	3.11	5.70	0.00	0.00		1.20	-11.34	-5.32	55.13	75.89	532.37	247.54	628.69	346.14	538.72	274.05	614.46	269.29
3.370	0	0.10	0.11	0.02	0.12	0.09	0.13	0.25	0.37	0.41	99.49	0.33	4.79	88.50	3.35	1.18	0.06	0.01	10.59	0.32	0.25	1.37	0.00	0.15	0.30	0.41	0.19	0.37	0.12	32.11	0.07	2.47	6.86	0.00	0.00		0.86	-11.80	-4.76	55.16	78.18	531.81	247.55	629.03	347.27	537.70	274.50	615.69	269.08
3.403	0	0.09	0.10	0.02	0.11	0.11	0.13	0.27	0.35	0.43	99.45	0.33	6.25	86.69	3.21	1.36	0.05	0.01	11.45	0.35	0.25	1.29	0.00	0.16	0.28	0.43	0.19	0.35	0.12	33.85	0.08	1.20	7.86	0.00	0.00		2.44	-12.63	-5.15	55.87	78.04	530.65	248.21	629.42	349.43	537.10	275.46	615.01	270.79
3.436	0	0.09	0.10	0.02	0.11	0.12	0.12	0.26	0.32	0.48	99.49	0.33	7.08	90.01	2.98	1.57	0.05	0.01	12.95	0.38	0.25	1.20	0.00	0.16	0.25	0.48	0.18	0.32	0.11	32.36	0.07	3.86	7.99	0.00	0.00		-3.59	-11.01	-3.18	56.93	79.43	529.28	249.39	627.87	350.94	536.15	275.23	615.45	270.62
3.470	0	0.09	0.09	0.02	0.11	0.13	0.12	0.25	0.33	0.63	99.50	0.33	7.88	88.41	3.06	1.46	0.06	0.01	12.19	0.39	0.26	1.18	0.00	0.22	0.21	0.63	0.19	0.33	0.11	31.74	0.09	5.74	9.09	0.00	0.00		-10.56	-11.84	-2.20	58.36	79.11	530.12	250.53	627.22	350.87	537.07	275.49	615.93	269.20
3.503	0	0.09	0.09	0.02	0.11	0.12	0.12	0.25	0.31	0.76	99.50	0.33	7.37	91.79	3.10	1.42	0.07	0.01	10.78	0.50	0.28	1.06	0.00	0.25	0.19	0.76	0.19	0.31	0.10	31.90	0.09	4.19	9.19	0.00	0.00		-11.20	-9.93	-2.39	58.33	79.87	529.94	250.69	626.83	350.37	536.29	275.66	615.92	269.43
3.536	0	0.09	0.10	0.02	0.11	0.11	0.12	0.25	0.29	0.82	99.51	0.33	6.15	91.98	3.29	1.50	0.07	0.01	9.24	0.49	0.28	1.05	0.00	0.26	0.16	0.82	0.17	0.29	0.10	31.18	0.09	4.99	8.69	0.00	0.00		-8.53	-9.80	-2.58	57.90	78.94	530.06	250.80	626.60	350.50	536.62	276.02	615.32	269.73
3.570	0	0.09	0.10	0.02	0.11	0.10	0.12	0.23	0.31	0.89	99.55	0.33	5.86	93.59	3.16	1.49	0.07	0.01	8.89	0.50	0.34	1.28	0.00	0.24	0.15	0.89	0.20	0.31	0.09	29.23	0.08	2.56	8.54	0.00	0.00		-7.50	-8.59	-2.54	57.73	79.82	530.08	251.26	626.14	349.88	535.94	276.20	615.59	271.14
3.603	0	0.09	0.10	0.02	0.11	0.10	0.12	0.21	0.30	0.95	99.57	0.33	5.15	90.27	3.33	1.49	0.07	0.01	8.08	0.39	0.31	1.07	0.00	0.24	0.14	0.95	0.24	0.30	0.09	27.55	0.08	3.10	8.22	0.00	0.00		-6.86	-10.86	-2.97	57.70	78.56	529.58	250.82	626.75	350.98	536.38	276.19	614.74	270.66
3.636	0	0.09	0.11	0.02	0.12	0.09	0.12	0.20	0.28	0.95	99.60	0.33	4.22	92.03	3.41	1.38	0.07	0.01	7.50	0.31	0.25	0.94	0.00	0.22	0.13	0.95	0.27	0.28	0.09	26.34	0.07	1.52	7.55	0.00	0.00		-10.48	-9.77	-2.27	57.98	79.02	529.77	251.18	625.60	349.90	536.12	275.86	614.91	269.87
3.670	0	0.10	0.11	0.02	0.12	0.08	0.13	0.20	0.24	1.06	99.60	0.33	3.13	93.02	3.98	1.26	0.09	0.01	7.54	0.29	0.26	0.76	0.00	0.22	0.11	1.06	0.23	0.24	0.09	25.72	0.07	0.95	6.61	0.00	0.00		-8.90	-9.05	-3.68	57.46	77.36	530.51	251.99	625.24	349.53	536.43	277.62	613.40	269.94
3.703	0	0.10	0.12	0.02	0.13	0.07	0.13	0.22	0.20	1.01	99.57	0.33	2.66	93.42	4.65	1.23	0.08	0.01	7.06	0.25	0.20	0.57	0.00	0.20	0.10	1.01	0.22	0.18	0.09	26.81	0.06	0.77	6.45	0.00	0.00		-6.82	-8.73	-4.42	56.88	77.93	529.75	250.59	626.72	350.02	535.98	276.82	613.62	270.08
3.737	0	0.10	0.12	0.02	0.13	0.07	0.14	0.20	0.21	1.20	99.59	0.33	2.07	93.34	4.99	1.36	0.09	0.01	7.14	0.21	0.25	0.58	0.00	0.21	0.11	1.20	0.22	0.21	0.09	24.84	0.05	1.20	5.96	0.00	0.00		-9.51	-8.80	-3.38	57.62	80.46	529.01	250.99	626.61	350.66	534.79	276.57	615.04	270.80
3.770	0	0.10	0.12	0.02	0.13	0.07	0.14	0.19	0.24	1.62	99.61	0.33	1.80	94.24	5.38	1.57	0.08	0.01	7.16	0.16	0.25	0.67	0.00	0.21	0.11	1.62	0.22	0.24	0.09	23.25	0.05	1.83	5.79	0.00	0.00		-9.55	-8.03	-2.45	57.71	81.46	528.63	251.44	626.49	351.77	534.59	276.63	615.88	271.31
3.803	0	0.10	0.12	0.02	0.13	0.07	0.14	0.19	0.29	1.62	99.63	0.33	1.80	93.83	5.20	1.75	0.08	0.01	7.42	0.14	0.25	0.85	0.00	0.22	0.13	1.62	0.22	0.29	0.09	22.26	0.05	3.18	5.66	0.00	0.00		-12.20	-8.39	-2.25	58.01	82.53	527.93	252.11	625.43	351.90	533.30	277.29	615.59	271.06
3.837	0	0.10	0.12	0.02	0.14	0.06	0.15	0.18	0.29	1.80	99.63	0.33	0.98	93.19	5.92	2.11	0.08	0.01	6.82	0.12	0.25	1.08	0.00	0.21	0.12	1.80	0.19	0.29	0.08	20.83	0.04	2.41	5.26	0.00	0.00		-7.74	-8.92	-4.39	56.54	82.01	526.98	251.95	626.52	353.45	532.31	279.14	614.00	271.94
3.870	0	0.10	0.12	0.02	0.14	0.06	0.14	0.17	0.23	1.81	99.66	0.33	1.11	89.70	5.55	2.44	0.08	0.01	6.84	0.13	0.25	1.19	0.00	0.23	0.14	1.81	0.17	0.16	0.09	18.76	0.05	11.57	5.29	0.00	0.00		-6.10	-11.18	-3.56	55.42	81.48	523.22	254.52	622.95	356.90	529.37	281.21	610.61	274.99
3.903	0	0.10	0.13	0.02	0.14	0.06	0.14	0.14	0.26	1.96	99.72	0.33	0.24	92.20	4.67	2.71	0.09	0.01	5.57	0.14	0.33	1.51	0.00	0.26	0.15	1.96	0.14	0.12	0.10	14.94	0.06	13.67	4.84	0.00	0.00		-7.16	-9.65	-4.02	55.03	81.44	521.65	256.41	621.12	358.41	527.48	283.46	608.59	276.16
3.937	0	0.10	0.13	0.02	0.14	0.05	0.14	0.13	0.29	2.22	99.71	0.33	0.00	94.59	4.44	3.35	0.12	0.01	4.58	0.13	0.44	1.87	0.00	0.29	0.17	2.22	0.14	0.09	0.11	11.91	0.07	20.79	4.32	0.00	0.00		-3.64	-7.69	-3.28	53.71	80.63	520.08	257.58	619.21	359.50	526.58	283.67	607.07	278.95
3.970	0	0.10	0.12	0.02	0.14	0.05	0.13	0.11	0.29	1.99	99.72	0.33	0.00	92.47	3.32	3.93	0.13	0.01	4.78	0.13	0.65	2.10	0.00	0.29	0.18	1.99	0.15	0.07	0.12	10.01	0.07	12.69	4.64	0.00	0.00		-5.52	-9.46	-4.06	54.75	80.12	517.48	258.74	617.34	360.68	524.08	284.90	604.08	280.45
4.003	0	0.10	0.12	0.02	0.14	0.05	0.12	0.11	0.28	1.78	99.72	0.33	0.00	94.77	2.94	4.80	0.14	0.00	4.04	0.11	0.86	2.18	0.00	0.28	0.17	1.78	0.13	0.06	0.16	8.30	0.09	16.66	4.50	0.00	0.00		-6.82	-7.51	-3.70	54.26	80.70	516.23	258.43	615.55	359.77	522.52	284.29	603.09	279.74
4.037	0	0.10	0.12	0.02	0.14	0.05	0.12	0.10	0.28	1.48	99.72	0.33	0.16	96.35	2.30	5.68	0.16	0.00	4.98	0.09	0.77	2.13	0.00	0.28	0.18	1.48	0.14	0.07	0.20	6.60	0.10	8.82	4.74	0.00	0.00		-10.25	-5.64	-4.15	55.63	80.98	514.02	259.36	614.66	361.52	520.57	285.20	601.41	280.56
4.070	0	0.10	0.11	0.02	0.14	0.06	0.11	0.10	0.30	1.43	99.72	0.33	0.57	95.58	2.06	6.22	0.17	0.01	5.49	0.08	0.73	1.97	0.00	0.30	0.20	1.43	0.17	0.08	0.21	5.71	0.11	9.32	4.88	0.00	0.00		-10.35	-6.63	-3.78	55.70	82.14	513.97	259.46	614.00	361.12	519.83	285.50	601.79	280.10
4.104	0	0.10	0.11	0.02	0.14	0.06	0.11	0.09	0.34	1.32	99.72	0.33	1.28	95.03	1.90	6.18	0.22	0.01	6.42	0.07	0.68	2.32	0.00	0.34	0.24	1.32	0.19	0.18	0.31	4.90	0.13	18.44	5.18	0.00	0.00		-11.61	-7.25	-4.15	56.21	83.11	513.54	259.27	614.38	361.46	519.06	285.84	601.94	279.59
4.137	0	0.10	0.11	0.02	0.14	0.06	0.11	0.09	0.40	1.32	99.73	0.33	1.55	96.66	1.71	6.02	0.26	0.01	6.18	0.06	0.78	2.63	0.00	0.40	0.25	1.32	0.19	0.16	0.37	4.30	0.16	11.61	5.58	0.00	0.00		-10.74	-5.18	-2.86	55.83	81.87	512.99	260.25	612.02	361.41	519.10	285.57	600.80	280.40
4.170	0	0.10	0.11	0.02	0.14	0.06	0.11	0.09	0.44	1.39	99.72	0.33	1.02	95.81	1.87	6.20	0.28	0.01	4.83	0.05	0.88	2.76	0.00	0.44	0.28	1.39	0.19	0.12	0.40	3.89	0.16	15.34	5.71	0.00	0.00		-15.62	-6.36	-3.35	57.05	80.84	514.15	261.72	611.44	360.78	519.70	287.01	600.20	279.73
4.204	0	0.10	0.10	0.02	0.13	0.06	0.11	0.08	0.63	1.51	99.73	0.33	1.46	97.91	1.77	5.89	0.34	0.01	4.59	0.04	0.99	3.46	0.00	0.63	0.29	1.51	0.19	0.09	0.54	2.44	0.21	7.95	6.33	0.00	0.00		-12.85	-2.76	-3.37	56.19	80.25	514.07	261.73	610.29	360.07	519.46	287.13	599.36	279.68
4.237	0	0.10	0.11	0.02	0.13	0.06	0.11	0.08	0.69	1.46	99.74	0.33	1.56	95.52	2.07	4.82	0.35	0.01	4.45	0.04	0.99	3.94	0.00	0.69	0.30	1.46	0.20	0.06	0.54	2.43	0.20	15.07	6.56	0.00	0.00		-14.62	-6.71	-4.87	56.72	80.84	513.56	260.78	611.64	360.41	518.66	287.65	598.95	278.28
4.270	0	0.10	0.10	0.03	0.12	0.07	0.11	0.08	0.70	1.48	99.75	0.33	2.56	97.37	2.06	4.10	0.40	0.01	4.94	0.04	0.99	4.79	0.00	0.70	0.32	1.48	0.26	0.06	0.66	2.22	0.23	8.48	7.33	0.00	0.00		-11.20	-3.95	-4.55	55.83	79.85	512.90	261.04	610.21	360.12	518.31	287.33	597.79	279.66
4.304	0	0.10	0.09	0.03	0.12	0.09	0.11	0.08	0.72	1.35	99.76	0.33	4.22	97.53	2.28	3.66	0.55	0.01	6.19	0.04	1.09	5.68	0.00	0.72	0.29	1.35	0.26	0.07	0.97	1.73	0.27	4.40	8.56	0.00	0.00		-8.59	-3.63	-4.31	55.55	81.02	511.72	261.20	609.03	360.52	516.65	287.91	597.29	280.08
4.337	0	0.10	0.09	0.02	0.12	0.10	0.11	0.08	0.74	1.34	99.77	0.33	4.88	97.66	2.43	3.44	0.56	0.01	6.60	0.05	1.05	5.30	0.00	0.74	0.26	1.34	0.26	0.07	1.00	1.68	0.27	3.68	9.04	0.00	0.00		-10.51	-3.34	-4.48	55.88	81.98	510.94	261.10	608.70	360.53	515.51	288.04	597.05	279.61
4.371	0	0.09	0.09	0.02	0.12	0.09	0.11	0.08	0.82	1.20	99.77	0.33	4.78	98.06	2.50	3.66	0.77	0.02	4.94	0.04	0.78	2.59	0.00	0.82	0.24	1.20	0.24	0.06	1.16	1.24	0.31	0.51	9.64	0.00	0.00		-11.93	-2.38	-3.77	56.19	80.56	510.29	261.95	606.86	359.87	515.37	287.22	595.71	281.31
4.404	0	0.09	0.08	0.02	0.11	0.11	0.11	0.08	0.82	1.11	99.77	0.39	6.63	95.95	2.63	3.74	0.75	0.02	5.51	0.04	0.73	2.10	0.00	0.82	0.22	1.11	0.34	0.09	1.17	1.18	0.31	1.43	11.16	0.00	0.00		-12.54	-6.17	-4.58	56.25	79.95	509.87	260.80	607.77	360.56	515.50	287.24	595.02	279.03
4.437	0	0.08	0.07	0.02	0.11	0.13	0.10	0.07	0.82	1.05	99.75	0.43	7.69	97.29	2.38	3.11	0.72	0.02	6.12	0.03	0.60	1.43	0.00	0.82	0.25	1.05	0.54	0.11	1.11	1.10	0.33	1.32	11.81	0.00	0.00		-11.09	-4.11	-4.75	55.94	80.90	509.04	260.00	607.92	360.63	514.54	286.83	595.05	278.88
4.471	0	0.08	0.07	0.02	0.10	0.14	0.10	0.07	0.97	1.03	99.73	0.46	8.44	97.88	2.11	2.53	0.71	0.02	6.22	0.03	0.47	1.44	0.00	0.97	0.26	1.03	0.62	0.10	1.18	1.12	0.31	0.75	12.41	0.00	0.00		-10.28	-2.84	-3.80	56.01	81.08	508.82	260.64	606.40	360.38	514.17	286.84	594.90	279.33
4.504	0	0.08	0.07	0.02	0.10	0.17	0.10	0.07	1.12	1.13	99.67	0.52	10.06	98.19	1.61	2.22	0.70	0.02	7.97	0.03	0.61	2.08	0.00	1.12	0.25	1.13	0.67	0.10	1.07	1.14	0.29	0.90	13.22	0.00	0.00		-13.74	-2.03	-3.09	56.44	82.35	508.24	259.00	606.78	359.06	513.76	284.12	595.92	278.60
4.537	0	0.08	0.07	0.02	0.09	0.16	0.10	0.07	1.13	1.06	99.69	0.51	9.66	98.59	1.06	2.13	0.66	0.02	7.22	0.03	0.64	2.75	0.00	1.13	0.26	1.13	0.63	0.08	0.99	1.20	0.27	3.46	13.04	0.00	0.00		-11.96	-0.78	-4.24	56.42	83.53	508.14	257.26	608.82	358.92	513.38	283.56	596.72	277.87
4.571	0	0.09	0.07	0.02	0.10	0.13	0.09	0.07	1.16	0.70	99.74	0.48	8.46	97.83	0.70	2.61	0.62	0.02	5.09	0.02	0.64	2.60	0.00	1.16	0.26	1.27	0.55	0.06	0.99	1.21	0.28	5.14	12.67	0.00	0.00		-13.64	-2.96	-4.01	58.11	83.00	508.39	255.42	612.44	360.89	515.68	281.44	598.55	276.83
4.604	0	0.09	0.07	0.02	0.10	0.12	0.09	0.07	1.02	0.71	99.76	0.45	7.59	97.08	0.49	2.46	0.62	0.02	4.16	0.03	0.71	1.95	0.00	1.02	0.26	1.32	0.52	0.07	0.99	1.43	0.27	11.51	12.17	0.00	0.00		-18.41	-4.48	-2.37	59.88	81.83	510.02	255.56	612.86	360.28	518.34	279.80	600.07	275.77
4.637	0	0.09	0.08	0.02	0.10	0.11	0.09	0.07	0.95	0.55	99.78	0.43	7.26	97.50	0.38	2.23	0.54	0.02	3.77	0.04	0.55	1.31	0.00	0.95	0.25	1.30	0.55	0.09	1.02	1.68	0.26	5.15	11.86	0.00	0.00		-18.22	-3.69	-1.33	60.35	85.33	511.68	254.15	613.71	358.17	518.46	278.49	603.67	273.85
4.671	0	0.09	0.08	0.02	0.10	0.10	0.09	0.07	0.82	0.38	99.79	0.41	6.85	95.38	0.34	2.27	0.38	0.02	3.23	0.04	0.37	0.81	0.00	0.82	0.23	1.26	0.42	0.13	1.03	2.01	0.24	3.86	11.50	0.00	0.00		-22.12	-6.86	-4.28	60.47	84.71	514.16	251.33	619.44	357.46	521.02	277.76	605.38	270.09
4.704	0	0.09	0.08	0.02	0.10	0.10	0.09	0.07	0.75	0.35	99.80	0.37	6.37	96.20	0.35	3.05	0.29	0.02	3.35	0.04	0.20	0.48	0.00	0.75	0.18	1.17	0.31	0.21	1.02	2.46	0.21	0.32	10.87	0.00	0.00		-15.90	-5.84	-3.51	60.53	84.17	515.31	249.53	620.00	356.56	522.68	276.26	606.52	268.79
4.738	0	0.09	0.08	0.02	0.11	0.09	0.09	0.08	0.57	0.36	99.78	0.34	5.55	96.85	0.36	4.67	0.20	0.03	2.71	0.05	0.09	0.20	0.00	0.57	0.16	1.02	0.27	0.47	0.99	3.01	0.19	0.10	10.26	0.00	0.00		-11.24	-4.87	-4.53	59.98	81.29	516.85	248.12	621.45	355.46	525.08	275.35	606.06	268.27
4.771	0	0.09	0.08	0.02	0.13	0.08	0.09	0.09	0.52	0.38	99.74	0.33	4.20	95.89	0.38	8.09	0.15	0.04	2.89	0.05	0.09	0.18	0.00	0.52	0.16	0.84	0.22	0.47	0.91	3.72	0.16	0.16	8.88	0.00	0.00		-9.05	-6.26	-4.15	59.62	81.21	516.47	246.87	621.30	354.32	525.00	273.58	606.05	268.58
4.804	0	0.08	0.08	0.02	0.15	0.07	0.09	0.11	0.53	0.50	99.70	0.33	3.42	94.66	0.50	11.64	0.12	0.05	3.10	0.06	0.08	0.12	0.00	0.48	0.14	0.75	0.20	0.53	0.86	4.36	0.15	0.14	8.06	0.00	0.00		-13.29	-7.63	-2.93	60.38	83.40	516.91	246.48	621.62	353.57	524.95	272.38	608.21	267.52
4.838	0	0.09	0.09	0.02	0.16	0.06	0.09	0.12	0.44	0.59	99.67	0.33	1.65	93.59	0.69	12.58	0.09	0.06	3.10	0.06	0.09	0.10	0.00	0.40	0.13	0.59	0.20	0.44	0.72	5.87	0.12	0.09	6.36	0.00	0.00		-15.70	-8.59	-2.25	60.76	82.84	517.35	247.20	621.01	353.55	525.60	272.50	608.27	267.08
4.871	0	0.08	0.08	0.02	0.19	0.06	0.09	0.15	0.37	0.53	99.62	0.33	1.09	95.14	0.88	16.15	0.08	0.07	3.25	0.05	0.08	0.07	0.00	0.36	0.12	0.53	0.17	0.37	0.67	6.26	0.11	0.22	5.78	0.00	0.00		-13.98	-7.12	-2.50	60.36	82.30	517.37	246.96	621.71	354.23	526.11	272.52	608.24	267.31
4.904	0	0.08	0.08	0.02	0.21	0.05	0.09	0.17	0.30	0.45	99.59	0.33	0.98	93.40	1.16	18.35	0.06	0.08	3.68	0.04	0.06	0.05	0.00	0.30	0.11	0.45	0.15	0.30	0.60	7.42	0.08	0.36	5.51	0.00	0.00		-9.93	-8.75	-3.46	59.51	82.44	518.59	246.97	622.35	353.74	526.36	273.84	608.55	267.35
4.938	0	0.08	0.09	0.02	0.22	0.05	0.09	0.21	0.27	0.47	99.56	0.33	0.00	90.77	1.44	18.70	0.04	0.08	4.33	0.05	0.06	0.07	0.00	0.27	0.11	0.47	0.14	0.27	0.54	12.32	0.06	0.58	4.34	0.00	0.00		-15.22	-10.57	-2.08	59.37	80.66	520.89	248.03	621.15	351.10	528.72	273.34	609.09	266.48
4.971	0	0.08	0.09	0.02	0.21	0.05	0.09	0.22	0.29	0.48	99.56	0.33	0.25	94.69	1.51	17.04	0.04	0.07	5.02	0.05	0.05	0.14	0.00	0.29	0.11	0.48	0.14	0.22	0.54	14.36	0.06	0.54	4.33	0.00	0.00		-11.28	-7.59	-1.96	57.66	79.51	522.66	248.32	621.23	350.30	530.33	273.12	609.63	267.31
5.004	0	0.09	0.10	0.02	0.19	0.05	0.10	0.23	0.26	0.51	99.54	0.33	0.64	93.04	1.46	13.52	0.03	0.05	6.52	0.06	0.06	0.31	0.00	0.26	0.13	0.51	0.15	0.21	0.49	19.25	0.06	0.33	4.07	0.00	0.00		-10.90	-9.03	-3.05	57.64	81.01	523.28	247.82	622.89	350.35	530.02	273.86	610.73	266.82
5.038	0	0.09	0.11	0.02	0.17	0.06	0.11	0.29	0.27	0.46	99.41	0.33	0.51	91.23	1.75	10.48	0.02	0.05	7.42	0.06	0.08	0.59	0.00	0.22	0.16	0.46	0.16	0.27	0.46	27.91	0.06	0.79	3.66	0.00	0.00		-6.82	-10.29	-4.30	56.06	78.54	524.72	247.10	622.85	348.27	531.30	273.92	609.45	266.11
5.071	0	0.10	0.12	0.02	0.16	0.05	0.12	0.28	0.29	0.46	99.44	0.33	0.44	92.11	1.88	8.60	0.02	0.04	7.15	0.05	0.08	0.58	0.00	0.24	0.21	0.46	0.17	0.29	0.41	28.42	0.07	2.22	3.74	0.00	0.00		-6.76	-9.71	-3.44	55.93	80.49	523.83	246.91	623.07	349.22	530.40	273.43	610.60	266.64
5.105	0	0.10	0.12	0.02	0.16	0.05	0.12	0.39	0.37	0.35	99.23	0.33	0.18	91.53	2.00	8.05	0.01	0.04	6.79	0.06	0.08	0.38	0.00	0.25	0.28	0.35	0.17	0.37	0.34	36.70	0.06	1.08	3.70	0.00	0.00		-5.65	-10.10	-4.91	55.33	79.18	524.86	246.97	623.35	348.17	530.91	274.45	609.66	266.24
5.138	0	0.10	0.12	0.02	0.16	0.05	0.12	0.43	0.35	0.29	99.14	0.33	0.34	94.45	2.15	7.91	0.01	0.03	7.22	0.07	0.08	0.35	0.00	0.27	0.35	0.29	0.20	0.33	0.28	39.19	0.06	1.86	3.71	0.00	0.00		-0.97	-7.83	-5.16	53.68	78.82	525.38	246.60	623.70	347.47	531.36	274.07	609.90	267.45
5.171	0	0.10	0.12	0.02	0.15	0.05	0.12	0.44	0.50	0.29	99.13	0.33	0.17	91.93	1.97	7.46	0.01	0.03	6.65	0.07	0.07	0.27	0.00	0.28	0.50	0.29	0.21	0.27	0.26	40.15	0.07	0.82	3.77	0.00	0.00		-1.60	-9.83	-5.37	54.59	79.33	525.23	247.38	623.82	348.70	530.96	275.53	609.88	267.45
5.205	0	0.10	0.12	0.02	0.16	0.05	0.12	0.49	0.64	0.29	99.02	0.33	0.39	88.72	1.94	8.28	0.01	0.04	6.97	0.07	0.08	0.29	0.00	0.30	0.64	0.29	0.23	0.22	0.20	42.26	0.08	0.83	3.87	0.00	0.00		-3.11	-11.69	-5.06	55.30	78.82	524.86	247.78	623.83	349.91	531.23	275.76	609.60	267.35
5.238	0	0.10	0.12	0.02	0.16	0.06	0.12	0.50	0.72	0.26	98.99	0.33	0.53	94.31	1.88	8.83	0.01	0.04	7.19	0.07	0.09	0.23	0.00	0.31	0.72	0.26	0.26	0.23	0.19	42.35	0.08	0.81	3.92	0.00	0.00		-3.20	-7.96	-4.27	54.32	78.90	525.22	248.28	622.15	348.01	531.02	275.05	609.61	268.11
5.271	0	0.09	0.11	0.02	0.16	0.06	0.12	0.54	0.78	0.24	98.92	0.33	0.52	93.29	2.07	8.94	0.01	0.04	7.18	0.06	0.09	0.19	0.00	0.36	0.78	0.24	0.29	0.25	0.16	43.75	0.10	0.79	3.99	0.00	0.00		-0.46	-8.84	-4.58	54.00	78.13	526.00	249.53	622.02	348.40	531.56	276.53	609.38	269.59
5.305	0	0.09	0.11	0.02	0.16	0.06	0.12	0.55	0.72	0.22	98.89	0.33	1.24	90.00	2.22	8.40	0.01	0.04	7.69	0.06	0.09	0.19	0.00	0.37	0.72	0.22	0.31	0.23	0.13	44.72	0.13	0.47	4.48	0.00	0.00		-2.43	-11.01	-5.09	55.00	79.17	525.63	249.47	622.69	348.68	530.78	276.89	609.63	269.73
5.338	0	0.09	0.11	0.02	0.15	0.06	0.12	0.51	0.69	0.23	98.98	0.33	1.36	90.29	2.43	7.60	0.01	0.04	7.70	0.07	0.09	0.15	0.00	0.38	0.69	0.23	0.35	0.22	0.12	43.42	0.15	0.96	4.62	0.00	0.00		-2.23	-10.85	-5.69	55.35	80.15	524.48	249.30	623.46	350.19	529.68	277.50	609.49	270.10
5.372	0	0.09	0.11	0.02	0.14	0.07	0.12	0.53	0.61	0.27	98.94	0.33	2.20	93.06	2.55	6.25	0.01	0.04	7.65	0.06	0.11	0.23	0.00	0.46	0.61	0.27	0.37	0.20	0.11	45.59	0.19	1.31	5.47	0.00	0.00		-0.92	-9.02	-4.92	55.03	79.71	523.65	249.92	623.00	352.30	529.82	277.87	609.18	270.46
5.405	0	0.09	0.11	0.02	0.14	0.08	0.12	0.59	0.58	0.28	98.82	0.33	3.27	92.05	2.86	5.61	0.01	0.05	8.97	0.07	0.12	0.37	0.00	0.51	0.58	0.28	0.37	0.22	0.10	48.37	0.23	2.17	6.04	0.00	0.00		0.93	-9.75	-3.89	54.97	79.91	521.92	251.05	621.47	354.04	528.63	278.28	608.33	272.58
5.438	0	0.09	0.10	0.02	0.14	0.09	0.12	0.64	0.49	0.29	98.73	0.33	4.40	94.18	3.23	6.64	0.01	0.06	10.46	0.08	0.16	0.62	0.00	0.46	0.49	0.29	0.45	0.19	0.10	48.86	0.21	3.62	6.56	0.00	0.00		-5.00	-8.08	-3.53	56.37	82.25	520.55	251.98	621.30	355.44	526.85	278.80	608.91	273.07
5.472	0	0.09	0.10	0.02	0.14	0.09	0.12	0.54	0.41	0.26	98.91	0.33	4.71	93.04	3.16	6.27	0.01	0.07	9.95	0.06	0.20	0.96	0.00	0.41	0.38	0.26	0.43	0.17	0.09	45.47	0.24	2.28	7.02	0.00	0.00		-3.64	-9.03	-4.35	56.69	81.13	519.13	253.98	619.78	357.91	525.55	281.92	606.29	273.99
5.505	0	0.09	0.10	0.02	0.14	0.09	0.12	0.43	0.43	0.32	99.13	0.33	4.52	93.97	3.16	5.90	0.01	0.06	9.48	0.06	0.32	1.47	0.00	0.43	0.33	0.27	0.38	0.15	0.08	40.45	0.23	6.82	7.07	0.00	0.00		-5.39	-8.27	-4.30	57.28	81.87	517.46	255.36	617.92	358.49	523.41	282.96	604.94	275.53
5.538	0	0.09	0.10	0.02	0.14	0.08	0.11	0.36	0.44	0.44	99.29	0.33	3.50	97.24	3.04	6.64	0.02	0.06	6.98	0.06	0.50	1.74	0.00	0.44	0.26	0.29	0.33	0.13	0.09	35.08	0.22	5.30	7.13	0.00	0.00		-8.05	-4.19	-3.45	57.23	83.04	515.79	255.58	617.24	359.37	522.14	282.06	604.99	276.52
5.572	0	0.09	0.10	0.02	0.14	0.07	0.11	0.27	0.42	0.42	99.46	0.33	2.67	95.81	2.87	6.88	0.02	0.05	4.97	0.05	0.53	1.81	0.00	0.42	0.21	0.24	0.31	0.17	0.09	28.31	0.19	11.49	7.13	0.00	0.00		-8.25	-6.35	-4.28	57.80	82.03	514.22	257.19	615.86	360.85	520.65	284.05	602.47	278.15
5.605	0	0.09	0.09	0.02	0.14	0.07	0.11	0.24	0.43	0.43	99.52	0.33	2.46	97.36	2.98	7.95	0.02	0.04	4.73	0.04	0.55	1.91	0.00	0.43	0.17	0.25	0.33	0.20	0.09	24.49	0.20	9.04	7.06	0.00	0.00		-8.30	-3.96	-4.00	57.87	83.01	513.50	258.07	615.42	361.70	519.72	284.58	602.59	279.75
5.638	0	0.09	0.09	0.02	0.14	0.07	0.10	0.21	0.38	0.38	99.58	0.33	2.48	97.66	2.43	7.80	0.03	0.03	4.00	0.04	0.51	2.12	0.00	0.38	0.14	0.28	0.34	0.17	0.10	21.83	0.18	7.47	7.23	0.00	0.00		-9.75	-3.34	-4.69	58.64	84.73	512.33	258.99	615.26	363.01	517.72	286.37	602.24	280.38
5.672	0	0.09	0.09	0.02	0.14	0.06	0.10	0.16	0.33	0.34	99.68	0.33	2.34	97.12	1.81	7.16	0.04	0.02	3.37	0.03	0.45	1.79	0.00	0.33	0.11	0.34	0.30	0.13	0.12	16.49	0.16	4.08	7.17	0.00	0.00		-11.32	-4.40	-3.94	58.98	83.47	511.89	259.64	614.19	363.55	518.11	286.12	601.39	280.52
5.705	0	0.09	0.10	0.02	0.12	0.06	0.10	0.13	0.32	0.37	99.74	0.33	2.18	95.82	1.18	4.89	0.04	0.01	2.84	0.02	0.46	1.82	0.00	0.32	0.09	0.37	0.28	0.09	0.13	14.12	0.15	8.20	7.10	0.00	0.00		-13.20	-6.34	-3.03	59.51	82.03	512.59	261.59	611.45	363.09	518.53	287.65	600.16	279.58
5.739	0	0.10	0.10	0.02	0.12	0.06	0.10	0.10	0.31	0.37	99.76	0.33	1.87	96.56	0.99	3.83	0.05	0.01	2.21	0.02	0.47	1.75	0.00	0.31	0.09	0.37	0.27	0.06	0.17	10.14	0.14	5.95	7.02	0.00	0.00		-14.30	-5.33	-3.12	59.67	82.23	512.58	262.12	610.64	361.98	517.91	287.60	599.85	280.74
5.772	0	0.10	0.11	0.02	0.12	0.06	0.10	0.09	0.31	0.42	99.77	0.33	2.03	97.56	0.95	3.07	0.06	0.01	2.86	0.02	0.48	2.41	0.00	0.31	0.09	0.42	0.28	0.08	0.19	8.40	0.13	1.80	6.91	0.00	0.00		-14.48	-3.56	-1.32	59.17	82.98	511.69	261.97	608.25	360.07	516.94	285.43	599.85	281.96
5.805	0	0.10	0.11	0.02	0.11	0.07	0.10	0.09	0.34	0.46	99.77	0.33	2.56	96.39	0.85	2.64	0.07	0.01	3.58	0.02	0.55	4.01	0.00	0.34	0.09	0.46	0.34	0.10	0.21	7.93	0.13	5.46	7.15	0.00	0.00		-13.49	-5.57	-3.59	58.83	84.12	512.43	260.78	609.99	359.89	516.29	287.40	599.95	278.64
5.839	0	0.11	0.11	0.03	0.11	0.07	0.11	0.08	0.36	0.58	99.78	0.33	2.83	96.58	0.78	2.25	0.09	0.01	4.28	0.03	0.65	6.47	0.00	0.36	0.09	0.58	0.36	0.12	0.27	6.21	0.11	11.57	7.17	0.00	0.00		-10.26	-5.29	-4.36	58.78	81.95	513.13	261.14	610.23	359.82	517.41	287.96	598.95	279.73
5.872	0	0.11	0.11	0.03	0.11	0.07	0.11	0.08	0.39	0.59	99.77	0.33	2.99	97.31	0.68	1.76	0.09	0.01	5.01	0.03	0.80	10.30	0.00	0.39	0.09	0.59	0.32	0.16	0.29	6.17	0.11	2.68	7.09	0.00	0.00		-10.46	-4.06	-3.54	58.94	81.20	512.95	261.65	609.36	359.69	517.74	287.23	598.69	280.92
5.905	0	0.12	0.11	0.04	0.11	0.07	0.11	0.08	0.41	0.66	99.77	0.33	2.82	97.21	0.82	1.71	0.12	0.01	4.75	0.03	0.91	11.83	0.00	0.41	0.11	0.66	0.32	0.17	0.35	5.33	0.11	4.33	7.13	0.00	0.00		-7.99	-4.25	-4.86	58.49	80.99	512.64	260.64	610.07	359.42	517.26	287.45	597.93	280.37
5.939	0	0.12	0.12	0.04	0.11	0.06	0.11	0.07	0.46	0.82	99.76	0.33	1.92	97.06	0.90	1.70	0.17	0.01	4.79	0.04	0.93	11.82	0.00	0.46	0.12	0.82	0.36	0.22	0.45	3.63	0.12	6.31	6.33	0.00	0.00		-11.76	-4.52	-4.78	59.04	83.00	512.00	260.41	610.16	359.33	515.96	287.35	598.59	279.64
5.972	0	0.12	0.12	0.03	0.11	0.06	0.11	0.07	0.47	0.83	99.76	0.33	1.53	96.20	1.04	1.60	0.17	0.01	4.47	0.04	0.86	10.59	0.00	0.47	0.14	0.83	0.31	0.20	0.48	3.74	0.13	6.02	6.10	0.00	0.00		-9.37	-5.84	-4.81	58.86	80.39	511.25	261.13	608.16	359.59	515.98	287.89	595.98	280.03
6.005	0	0.12	0.12	0.03	0.12	0.06	0.12	0.07	0.56	0.83	99.76	0.33	1.12	97.65	1.11	1.55	0.21	0.01	4.35	0.05	0.77	9.51	0.00	0.56	0.14	0.83	0.31	0.19	0.54	3.37	0.13	2.73	5.79	0.00	0.00		-8.04	-3.37	-4.45	58.67	82.47	510.17	261.27	607.09	359.06	513.95	287.79	596.18	281.45
6.039	0	0.12	0.12	0.03	0.12	0.06	0.12	0.07	0.56	0.87	99.75	0.33	0.69	97.43	1.06	1.52	0.25	0.01	4.41	0.05	0.85	9.56	0.00	0.56	0.15	0.87	0.30	0.15	0.67	3.35	0.15	1.16	5.39	0.00	0.00		-9.41	-3.82	-4.18	58.47	82.74	508.92	260.52	606.00	358.65	512.83	286.93	595.30	280.24
6.072	0	0.12	0.13	0.04	0.11	0.06	0.12	0.07	0.57	0.89	99.75	0.33	0.47	97.58	0.97	1.10	0.27	0.01	4.05	0.05	0.99	10.07	0.00	0.57	0.13	0.89	0.21	0.09	0.69	3.36	0.16	5.03	5.36	0.00	0.00		-14.05	-3.51	-3.53	59.32	80.96	509.16	260.57	605.00	358.05	513.87	286.03	594.47	278.39
6.106	0	0.13	0.13	0.04	0.11	0.06	0.12	0.07	0.64	0.73	99.75	0.33	0.57	98.39	0.73	1.03	0.30	0.01	4.83	0.06	1.51	13.31	0.00	0.64	0.14	1.12	0.19	0.05	0.83	3.84	0.17	4.43	5.33	0.00	0.00		-20.61	-1.45	-2.85	59.54	84.11	509.59	257.21	606.17	354.48	513.44	282.00	597.21	274.46
6.139	0	0.12	0.13	0.04	0.11	0.06	0.12	0.07	0.77	0.77	99.75	0.33	0.84	97.07	0.56	1.20	0.28	0.01	5.42	0.06	1.29	10.87	0.00	0.77	0.16	1.23	0.18	0.07	0.82	3.85	0.19	2.52	5.27	0.00	0.00		-17.57	-4.51	-3.64	59.41	85.88	509.13	254.08	610.15	355.61	513.64	280.16	599.27	273.54
6.172	0	0.12	0.13	0.03	0.11	0.06	0.12	0.07	0.76	0.76	99.75	0.33	1.00	96.24	0.36	1.36	0.25	0.01	5.65	0.06	1.16	7.14	0.00	0.76	0.16	1.23	0.20	0.11	0.75	4.23	0.19	0.63	5.23	0.00	0.00		-13.64	-5.79	-1.90	59.76	84.17	510.83	253.81	612.31	357.97	517.61	279.64	601.51	273.00
6.206	0	0.11	0.12	0.03	0.11	0.06	0.12	0.07	0.91	0.91	99.75	0.33	1.75	97.17	0.25	1.55	0.22	0.02	6.95	0.05	0.95	3.57	0.00	0.91	0.19	1.17	0.21	0.23	0.64	5.17	0.19	0.59	5.37	0.00	0.00		-13.89	-4.32	-3.22	59.57	84.57	511.17	251.27	614.65	357.30	517.94	278.05	602.17	270.45
6.239	0	0.11	0.12	0.02	0.12	0.06	0.12	0.08	0.87	0.69	99.75	0.33	1.72	95.12	0.20	2.13	0.18	0.02	6.97	0.05	0.69	1.42	0.00	0.87	0.22	1.09	0.25	0.53	0.58	5.70	0.18	0.16	5.25	0.00	0.00		-11.92	-7.15	-2.80	59.73	81.77	512.78	251.26	615.03	356.84	520.63	277.44	602.11	270.52
6.272	0	0.10	0.12	0.02	0.12	0.07	0.11	0.08	0.88	0.59	99.76	0.33	2.07	96.45	0.15	3.05	0.15	0.03	7.32	0.05	0.59	0.84	0.00	0.88	0.24	1.08	0.28	0.63	0.50	7.09	0.17	0.21	5.41	0.00	0.00		-15.61	-5.49	-3.92	60.22	84.60	513.47	250.00	616.87	355.46	519.76	277.20	603.93	268.62
6.306	0	0.10	0.12	0.02	0.13	0.07	0.11	0.10	0.80	0.47	99.75	0.33	2.21	93.81	0.14	4.50	0.11	0.03	8.26	0.05	0.47	0.63	0.00	0.80	0.25	0.94	0.34	0.67	0.46	8.69	0.16	0.16	5.08	0.00	0.00		-15.50	-8.41	-3.30	60.32	82.71	514.27	249.92	616.48	354.83	521.37	276.88	603.56	267.73
6.339	0	0.10	0.11	0.02	0.14	0.07	0.11	0.11	0.71	0.37	99.72	0.33	2.22	94.04	0.14	7.56	0.09	0.03	8.13	0.04	0.37	0.47	0.00	0.71	0.28	0.81	0.41	0.56	0.42	9.51	0.14	0.16	5.05	0.00	0.00		-14.55	-8.21	-3.14	60.26	81.23	515.10	249.79	617.33	354.99	523.01	275.84	603.91	268.50
6.373	0	0.09	0.10	0.02	0.15	0.07	0.10	0.13	0.63	0.27	99.69	0.33	2.75	90.47	0.15	10.52	0.06	0.04	8.87	0.04	0.27	0.39	0.00	0.63	0.29	0.67	0.40	0.35	0.34	10.35	0.11	0.28	5.14	0.00	0.00		-13.20	-10.75	-4.85	60.07	81.93	514.79	248.87	619.11	355.57	522.28	276.62	603.77	268.16
6.406	0	0.09	0.10	0.02	0.16	0.07	0.10	0.15	0.59	0.24	99.68	0.33	3.18	83.69	0.20	12.04	0.05	0.04	9.43	0.04	0.24	0.45	0.00	0.59	0.27	0.59	0.38	0.31	0.30	11.67	0.11	0.26	5.29	0.00	0.00		-11.42	-13.82	-4.59	58.88	81.07	514.81	248.44	618.02	354.85	522.37	276.49	602.88	266.95
6.439	0	0.09	0.09	0.02	0.17	0.07	0.10	0.16	0.57	0.29	99.67	0.33	3.21	87.65	0.29	13.05	0.04	0.04	8.83	0.04	0.21	0.43	0.00	0.57	0.28	0.59	0.29	0.26	0.29	11.72	0.10	0.41	5.54	0.00	0.00		-11.17	-12.20	-4.27	58.63	80.68	515.46	249.03	617.97	354.70	523.08	276.50	603.29	267.82
6.473	0	0.08	0.08	0.02	0.17	0.09	0.10	0.17	0.54	0.38	99.66	0.33	5.07	80.34	0.38	13.66	0.03	0.05	11.02	0.05	0.18	0.56	0.00	0.54	0.30	0.49	0.29	0.22	0.22	12.72	0.10	0.15	6.41	0.00	0.00		-10.28	-14.96	-4.79	58.62	81.79	514.76	247.70	619.05	354.99	522.28	276.10	603.57	267.06
6.506	0	0.08	0.09	0.02	0.15	0.10	0.10	0.17	0.49	0.47	99.67	0.33	5.68	91.82	0.47	11.68	0.02	0.05	11.66	0.06	0.16	0.57	0.00	0.49	0.31	0.50	0.27	0.23	0.19	14.20	0.10	0.23	6.72	0.00	0.00		-10.58	-9.91	-4.29	57.70	81.32	514.71	247.95	617.30	353.83	522.09	275.72	602.89	266.52
6.539	0	0.08	0.09	0.02	0.15	0.10	0.10	0.17	0.46	0.47	99.67	0.33	6.01	91.02	0.59	11.43	0.02	0.05	11.87	0.06	0.15	0.50	0.00	0.46	0.35	0.47	0.25	0.26	0.18	14.39	0.10	0.32	6.97	0.00	0.00		-9.09	-10.42	-5.02	57.31	81.19	514.22	247.00	618.25	353.49	521.80	274.77	602.67	267.61
6.573	0	0.08	0.08	0.02	0.16	0.11	0.10	0.20	0.44	0.39	99.61	0.33	6.60	89.08	0.74	13.08	0.01	0.05	12.88	0.06	0.17	0.52	0.00	0.41	0.44	0.39	0.20	0.31	0.15	16.64	0.08	0.47	7.17	0.00	0.00		-5.90	-11.50	-5.50	56.75	82.02	513.88	246.28	619.44	354.57	521.46	275.21	603.11	267.53
6.606	0	0.08	0.08	0.02	0.16	0.10	0.10	0.20	0.54	0.39	99.61	0.33	5.97	93.17	0.97	13.50	0.01	0.05	11.53	0.08	0.16	0.48	0.00	0.38	0.54	0.39	0.18	0.34	0.15	15.80	0.09	0.50	7.18	0.00	0.00		-6.65	-8.94	-5.04	56.50	84.21	512.47	246.57	619.13	355.93	519.75	275.60	603.60	267.90
6.639	0	0.08	0.08	0.02	0.17	0.09	0.10	0.20	0.72	0.35	99.60	0.33	4.97	90.13	1.23	14.28	0.01	0.06	9.84	0.07	0.16	0.33	0.00	0.32	0.72	0.35	0.18	0.39	0.13	15.25	0.09	0.59	6.99	0.00	0.00		-8.59	-10.94	-5.14	57.17	83.32	512.45	248.90	617.97	357.13	519.59	277.83	602.46	269.14
6.673	0	0.08	0.08	0.02	0.18	0.09	0.09	0.21	0.85	0.28	99.58	0.33	4.94	91.79	1.22	15.78	0.01	0.07	9.34	0.07	0.18	0.30	0.00	0.25	0.85	0.28	0.18	0.33	0.11	14.76	0.08	1.10	7.17	0.00	0.00		-8.34	-9.93	-5.16	56.56	84.43	511.09	249.22	617.06	357.45	517.82	278.17	601.86	270.14
6.706	0	0.07	0.07	0.02	0.19	0.09	0.09	0.22	0.88	0.27	99.56	0.33	4.86	93.32	1.23	17.94	0.01	0.08	9.02	0.06	0.18	0.27	0.00	0.24	0.88	0.27	0.21	0.25	0.11	13.95	0.08	0.85	7.20	0.00	0.00		-7.25	-8.81	-5.05	56.33	85.29	510.04	250.01	616.21	358.49	516.50	279.16	601.41	271.15
6.740	0	0.07	0.07	0.02	0.18	0.09	0.09	0.19	0.85	0.26	99.61	0.33	5.34	96.19	1.17	16.84	0.01	0.06	9.19	0.06	0.32	0.63	0.00	0.23	0.85	0.26	0.16	0.17	0.11	12.17	0.09	1.32	7.60	0.00	0.00		-9.28	-5.86	-3.77	56.76	83.51	508.25	252.80	612.85	360.60	515.77	280.46	598.93	272.84
6.773	0	0.07	0.07	0.02	0.19	0.10	0.08	0.20	0.82	0.35	99.60	0.34	5.46	96.94	1.07	19.50	0.01	0.05	8.93	0.05	0.34	0.84	0.00	0.24	0.82	0.35	0.15	0.18	0.11	10.48	0.09	2.05	7.81	0.00	0.00		-11.45	-4.73	-3.39	56.78	84.94	506.43	254.01	608.81	359.12	512.38	281.40	596.89	272.88
6.806	0	0.08	0.07	0.02	0.18	0.09	0.09	0.17	0.71	0.41	99.65	0.33	5.17	97.75	0.88	16.66	0.01	0.03	8.71	0.04	0.34	1.52	0.00	0.25	0.71	0.41	0.15	0.16	0.11	9.84	0.09	1.79	7.56	0.00	0.00		-7.93	-3.14	-3.47	56.55	81.73	504.06	255.35	605.66	359.53	511.17	281.55	592.74	276.42
6.840	0	0.08	0.08	0.02	0.15	0.09	0.09	0.13	0.54	0.58	99.71	0.33	5.22	97.06	0.74	11.15	0.02	0.03	7.72	0.04	0.34	2.53	0.00	0.26	0.54	0.58	0.18	0.14	0.13	7.69	0.11	1.15	7.95	0.00	0.00		-9.13	-4.51	-3.16	57.50	82.44	503.89	255.87	605.72	360.24	510.92	281.95	593.19	276.78
6.873	0	0.09	0.09	0.02	0.13	0.09	0.10	0.11	0.41	0.64	99.74	0.33	4.97	97.33	0.64	7.78	0.02	0.02	7.75	0.04	0.30	2.84	0.00	0.25	0.41	0.64	0.20	0.13	0.14	7.75	0.11	1.62	7.64	0.00	0.00		-11.41	-4.02	-2.63	57.83	83.68	503.45	256.36	604.29	359.15	509.64	281.74	593.21	277.24
6.906	0	0.10	0.10	0.02	0.12	0.09	0.10	0.10	0.26	0.56	99.76	0.33	4.77	97.54	0.56	4.91	0.02	0.01	8.01	0.04	0.26	3.20	0.00	0.23	0.26	0.74	0.22	0.11	0.14	7.53	0.13	0.93	7.26	0.00	0.00		-11.55	-3.61	-1.83	57.91	83.92	502.99	256.60	602.67	358.08	508.97	281.03	592.83	277.91
6.940	0	0.10	0.11	0.02	0.11	0.08	0.11	0.09	0.24	0.59	99.77	0.33	4.02	97.60	0.59	2.98	0.03	0.01	7.61	0.05	0.34	3.92	0.00	0.24	0.20	0.80	0.24	0.10	0.14	6.96	0.14	2.26	6.75	0.00	0.00		-15.34	-3.47	-1.22	57.80	83.64	503.45	256.72	600.19	355.36	508.55	280.67	592.04	275.66
6.973	0	0.11	0.11	0.03	0.11	0.08	0.11	0.08	0.26	0.58	99.78	0.33	4.16	97.20	0.58	1.94	0.03	0.01	7.97	0.05	0.42	5.13	0.00	0.26	0.15	0.81	0.26	0.10	0.16	7.40	0.14	2.01	6.77	0.00	0.00		-10.98	-4.26	-3.57	57.14	82.91	503.74	256.05	601.50	355.14	508.25	281.95	590.93	275.78
7.006	0	0.11	0.12	0.03	0.11	0.07	0.11	0.08	0.27	0.70	99.77	0.33	3.27	97.38	0.70	1.39	0.04	0.01	7.53	0.05	0.49	6.30	0.00	0.27	0.12	0.85	0.34	0.13	0.17	7.43	0.14	2.73	6.17	0.00	0.00		-12.77	-3.92	-3.30	57.46	82.44	503.45	256.81	600.53	355.25	508.06	282.25	590.26	275.96
7.040	0	0.12	0.12	0.03	0.11	0.07	0.11	0.08	0.31	0.78	99.76	0.33	2.86	97.98	0.78	1.02	0.06	0.01	7.16	0.06	0.75	9.23	0.00	0.31	0.11	0.93	0.42	0.15	0.20	6.56	0.15	3.09	6.06	0.00	0.00		-10.05	-2.60	-3.63	56.65	81.93	502.63	255.75	600.66	355.17	507.75	281.34	589.52	276.12
7.073	0	0.12	0.12	0.03	0.11	0.07	0.11	0.08	0.32	0.83	99.76	0.33	2.83	98.60	0.83	0.74	0.06	0.01	6.94	0.07	0.76	9.80	0.00	0.32	0.09	0.84	0.50	0.19	0.21	6.61	0.15	2.95	6.16	0.00	0.00		-9.57	-0.74	-3.22	56.98	83.62	501.05	256.27	599.43	355.89	505.72	281.79	589.21	277.13
7.107	0	0.11	0.12	0.03	0.11	0.07	0.11	0.08	0.34	0.88	99.76	0.33	2.63	97.83	0.91	0.59	0.09	0.01	6.80	0.09	1.17	7.92	0.00	0.34	0.09	0.88	0.50	0.24	0.23	6.42	0.16	1.00	6.22	0.00	0.00		-6.83	-2.95	-1.14	56.25	83.17	499.00	256.86	595.40	355.47	504.17	280.84	587.30	278.30
7.140	0	0.11	0.12	0.03	0.11	0.07	0.11	0.08	0.39	0.88	99.76	0.33	2.84	97.44	0.94	0.50	0.11	0.00	7.09	0.10	1.39	9.02	0.61	0.39	0.09	0.88	0.53	0.26	0.26	6.98	0.15	2.64	6.43	0.00	0.00		-7.87	-3.80	-2.96	56.43	81.01	498.59	256.76	595.10	355.34	503.85	281.99	584.70	276.86
7.173	0	0.11	0.12	0.03	0.11	0.07	0.11	0.08	0.42	0.86	99.76	0.33	2.67	97.91	0.96	0.49	0.11	0.00	6.78	0.10	1.53	9.31	1.64	0.42	0.11	0.86	0.57	0.26	0.26	6.83	0.16	3.71	6.47	0.00	0.00		-8.64	-2.77	-3.31	56.27	81.45	497.62	255.92	594.54	354.63	502.66	281.40	583.93	275.96
7.207	0	0.12	0.12	0.04	0.11	0.08	0.11	0.08	0.52	0.82	99.76	0.33	2.81	98.44	0.82	0.46	0.16	0.00	7.58	0.09	1.77	10.30	0.68	0.52	0.12	0.91	0.68	0.30	0.31	7.21	0.17	2.60	6.42	0.00	0.00		-8.25	-1.27	-3.98	56.61	81.72	496.43	256.03	594.23	355.51	501.39	282.22	582.87	276.03
7.240	0	0.12	0.12	0.03	0.11	0.08	0.12	0.08	0.53	0.78	99.76	0.33	2.87	97.49	0.78	0.37	0.16	0.00	7.81	0.10	1.62	9.70	1.39	0.53	0.12	0.83	0.65	0.29	0.32	7.46	0.18	1.81	6.31	0.00	0.00		-11.31	-3.70	-2.29	56.95	83.00	494.81	256.55	591.39	354.37	499.44	280.89	582.36	277.19
7.273	0	0.12	0.12	0.03	0.11	0.07	0.12	0.08	0.50	0.70	99.76	0.33	2.59	97.70	0.70	0.35	0.17	0.00	7.49	0.10	1.50	8.88	0.68	0.50	0.11	0.74	0.58	0.26	0.37	7.66	0.17	3.43	6.10	0.00	0.00		-10.87	-3.25	-2.85	56.98	82.00	494.68	256.93	591.19	355.15	499.51	282.03	581.32	276.45
7.307	0	0.11	0.12	0.03	0.11	0.07	0.12	0.08	0.47	0.49	99.75	0.33	2.32	97.88	0.71	0.27	0.23	0.00	7.43	0.10	1.49	7.04	0.24	0.47	0.09	0.49	0.44	0.25	0.47	8.36	0.17	4.67	5.88	0.00	0.00		-9.44	-2.85	-3.03	56.82	81.98	494.10	256.95	590.63	355.20	498.84	282.26	580.64	276.77
7.340	0	0.11	0.12	0.03	0.11	0.07	0.12	0.08	0.46	0.46	99.75	0.33	1.89	98.64	0.83	0.29	0.22	0.00	6.94	0.10	1.71	6.26	0.59	0.46	0.09	0.46	0.38	0.17	0.49	8.47	0.16	5.16	5.76	0.00	0.00		-7.23	-0.58	-3.85	56.39	80.81	493.82	256.93	590.01	354.78	498.55	282.70	579.14	276.90
7.374	0	0.11	0.12	0.04	0.10	0.08	0.12	0.08	0.51	0.51	99.76	0.33	2.47	98.59	0.80	0.32	0.20	0.00	8.65	0.10	2.83	8.98	1.49	0.51	0.09	0.34	0.37	0.17	0.49	8.75	0.18	31.31	6.07	0.00	0.00		-3.99	0.78	-3.79	55.77	81.80	491.60	256.45	588.12	354.71	495.99	282.59	577.61	277.19
7.407	0	0.11	0.12	0.03	0.10	0.08	0.12	0.08	0.56	0.56	99.76	0.33	2.90	98.51	0.95	0.33	0.22	0.00	9.77	0.11	3.05	8.23	6.31	0.56	0.09	0.33	0.31	0.19	0.54	8.45	0.19	25.28	6.18	0.00	0.00		-3.01	1.05	-2.84	55.53	82.00	489.68	256.94	585.24	354.66	494.07	282.47	575.93	277.72
7.440	0	0.11	0.12	0.03	0.10	0.09	0.12	0.08	0.57	0.57	99.75	0.33	3.12	98.78	1.09	0.33	0.24	0.00	11.55	0.14	3.73	7.41	11.43	0.57	0.09	0.32	0.29	0.19	0.59	8.48	0.18	21.31	5.99	0.00	0.00		-3.53	0.03	-2.84	55.11	82.34	486.10	257.37	580.50	354.07	489.77	283.26	571.87	276.91
7.474	0	0.11	0.12	0.04	0.10	0.10	0.12	0.08	0.59	0.59	99.76	0.33	3.91	98.55	1.30	0.43	0.28	0.00	13.62	0.18	4.32	8.97	19.70	0.59	0.09	0.30	0.27	0.15	0.66	7.12	0.16	7.46	6.20	0.00	0.00		-13.20	-0.90	-3.60	55.39	81.74	483.24	256.71	578.14	352.91	487.06	282.27	568.44	274.56
7.507	0	0.11	0.12	0.03	0.11	0.10	0.12	0.07	0.60	0.60	99.76	0.33	4.18	98.47	1.23	0.49	0.30	0.00	12.49	0.16	2.81	6.21	25.36	0.60	0.11	0.29	0.28	0.11	0.62	5.56	0.15	3.09	6.29	0.00	0.00		-10.56	-1.18	-2.68	54.28	82.46	479.36	256.55	575.48	354.32	483.88	281.53	566.16	276.11
7.540	0	0.11	0.12	0.03	0.11	0.09	0.12	0.07	0.62	0.62	99.76	0.33	4.26	98.63	1.25	0.51	0.32	0.00	11.38	0.17	2.06	5.21	37.25	0.62	0.14	0.32	0.29	0.07	0.62	4.52	0.16	4.67	6.53	0.00	0.00		-16.17	-0.62	-1.81	54.76	80.74	477.18	256.93	571.23	352.72	482.13	280.44	562.68	274.84
7.574	0	0.11	0.12	0.03	0.11	0.10	0.12	0.07	0.53	0.53	99.75	0.33	4.94	98.78	1.22	0.55	0.39	0.00	12.08	0.17	1.33	4.26	41.70	0.53	0.16	0.36	0.28	0.05	0.67	3.75	0.16	4.17	6.60	0.00	0.00		-16.76	-0.03	-1.14	54.56	81.85	474.59	255.38	569.42	351.56	479.78	279.22	561.43	273.52
7.607	0	0.11	0.11	0.02	0.11	0.11	0.12	0.07	0.54	0.54	99.75	0.33	6.06	98.33	0.98	0.48	0.39	0.00	13.27	0.16	0.98	3.23	53.03	0.54	0.23	0.41	0.28	0.05	0.62	3.18	0.17	0.93	7.01	0.00	0.00		-11.18	1.64	-1.21	53.69	82.50	473.50	255.19	568.95	352.42	478.57	278.54	561.02	275.67
7.640	0	0.10	0.11	0.02	0.11	0.12	0.12	0.07	0.53	0.53	99.75	0.33	6.95	97.99	0.87	0.45	0.39	0.00	14.63	0.14	1.05	2.95	54.50	0.53	0.24	0.48	0.27	0.03	0.65	2.62	0.18	2.89	7.30	0.00	0.00		-14.72	2.55	-2.13	54.35	82.04	472.31	254.20	567.84	351.66	477.19	278.55	558.98	272.19
7.674	0	0.10	0.11	0.02	0.10	0.13	0.12	0.06	0.46	0.58	99.74	0.33	7.38	97.59	0.60	0.42	0.39	0.00	15.63	0.10	1.11	3.30	44.47	0.46	0.28	0.58	0.25	0.04	0.69	2.03	0.17	0.65	7.27	0.00	0.00		-12.68	3.50	-1.61	53.95	82.16	471.44	254.43	566.14	350.84	476.11	278.06	558.16	273.75
7.707	0	0.11	0.11	0.02	0.10	0.12	0.12	0.06	0.45	0.46	99.75	0.33	7.02	98.09	0.46	0.44	0.36	0.00	14.58	0.07	0.92	3.46	30.15	0.45	0.30	0.66	0.22	0.04	0.71	1.96	0.19	2.34	7.24	0.00	0.00		-15.08	2.32	-1.83	54.22	81.50	469.92	253.67	564.10	349.61	474.57	277.55	555.86	271.59
7.741	0	0.11	0.11	0.02	0.10	0.10	0.12	0.06	0.42	0.42	99.77	0.33	5.81	98.00	0.42	0.42	0.36	0.00	11.32	0.06	0.64	2.78	22.07	0.42	0.30	0.90	0.19	0.03	0.74	1.49	0.21	2.13	7.27	0.00	0.00		-15.01	2.54	-1.96	54.00	82.86	468.52	252.19	563.57	348.81	472.85	276.71	555.44	270.07
7.774	0	0.11	0.11	0.02	0.10	0.10	0.12	0.06	0.43	0.43	99.77	0.33	5.34	97.67	0.40	0.41	0.37	0.00	10.33	0.06	0.66	2.92	15.28	0.43	0.28	1.31	0.15	0.02	0.72	1.33	0.23	1.36	7.23	0.00	0.00		-15.85	3.32	-2.22	54.53	82.63	468.23	252.02	563.51	348.73	472.67	276.85	554.97	269.49
7.807	0	0.11	0.11	0.02	0.11	0.09	0.12	0.06	0.41	0.41	99.77	0.33	4.79	97.97	0.37	0.42	0.37	0.00	9.53	0.05	0.52	2.59	10.21	0.41	0.25	1.53	0.12	0.02	0.72	1.31	0.24	1.28	6.95	0.00	0.00		-15.40	2.61	-2.48	54.41	83.13	467.57	251.59	563.51	348.97	471.94	277.02	554.68	268.93
7.841	0	0.10	0.11	0.02	0.10	0.10	0.11	0.06	0.46	0.46	99.77	0.33	5.27	96.95	0.37	0.41	0.38	0.00	9.59	0.05	0.65	2.76	10.86	0.46	0.30	2.18	0.13	0.02	0.65	1.00	0.30	0.55	7.47	0.00	0.00		-7.71	4.70	-0.33	52.81	83.46	467.16	252.19	561.79	349.30	471.93	275.54	555.34	272.72
7.874	0	0.10	0.11	0.02	0.10	0.10	0.11	0.06	0.44	0.44	99.77	0.33	5.66	98.74	0.44	0.55	0.38	0.00	10.33	0.06	0.88	3.25	5.63	0.44	0.23	2.13	0.11	0.02	0.62	1.02	0.30	8.84	7.62	0.00	0.00		-15.62	-0.18	-1.45	54.26	82.18	468.10	250.66	563.81	348.05	473.37	274.83	555.34	268.93
7.907	0	0.10	0.11	0.02	0.10	0.11	0.12	0.06	0.47	0.53	99.77	0.33	6.38	98.74	0.53	0.55	0.41	0.00	11.87	0.07	1.13	3.96	6.36	0.47	0.28	2.42	0.09	0.04	0.60	0.89	0.31	6.63	7.85	0.00	0.00		-12.28	0.19	0.58	54.46	84.61	469.58	251.38	566.33	349.74	475.35	274.88	559.91	272.10
7.941	0	0.10	0.10	0.03	0.10	0.13	0.11	0.06	0.51	0.70	99.73	0.33	7.52	97.35	0.70	0.57	0.43	0.00	13.14	0.09	1.74	4.99	9.47	0.51	0.26	3.01	0.10	0.04	0.54	0.67	0.29	3.86	8.71	0.00	0.00		-12.57	-3.97	-0.46	55.18	84.41	471.47	250.95	570.79	352.07	477.98	276.57	562.18	270.61
7.974	0	0.10	0.10	0.03	0.10	0.12	0.11	0.06	0.54	0.87	99.76	0.33	6.39	96.46	0.87	0.55	0.47	0.00	11.84	0.13	2.00	5.74	17.62	0.54	0.24	2.58	0.09	0.03	0.56	0.67	0.29	1.08	8.32	0.00	0.00		-17.09	-5.48	-0.93	57.09	84.52	476.31	252.34	575.74	353.07	482.52	277.78	566.78	271.06
8.007	0	0.10	0.10	0.03	0.10	0.11	0.11	0.06	0.50	1.04	99.77	0.33	5.64	94.52	1.04	0.50	0.50	0.00	9.92	0.14	1.49	5.38	23.10	0.45	0.19	2.60	0.10	0.05	0.58	0.65	0.29	4.50	8.20	0.00	0.00		-24.01	-7.76	-2.43	58.42	84.51	479.57	252.28	582.29	355.54	486.62	279.39	570.47	268.88
8.041	0	0.10	0.11	0.02	0.10	0.09	0.11	0.06	0.49	1.03	99.78	0.33	4.28	98.00	1.03	0.60	0.49	0.00	6.71	0.13	1.14	2.75	20.10	0.33	0.13	3.14	0.14	0.04	0.57	0.84	0.29	7.79	8.00	0.00	0.00		-24.23	-2.54	-0.48	58.42	90.36	477.96	247.34	589.56	359.11	487.70	275.74	577.59	266.57
8.074	0	0.10	0.11	0.02	0.11	0.07	0.11	0.06	0.42	1.02	99.78	0.33	2.71	96.70	1.02	0.87	0.42	0.00	3.75	0.09	0.56	1.17	15.13	0.27	0.12	2.76	0.17	0.07	0.54	0.95	0.27	0.71	7.42	0.00	0.00		-18.20	-5.11	-0.65	58.46	90.39	481.07	248.32	593.97	363.84	491.12	275.07	581.36	269.88
8.108	0	0.10	0.12	0.02	0.11	0.06	0.11	0.06	0.36	1.00	99.75	0.33	1.42	97.98	1.00	1.46	0.36	0.00	2.56	0.07	0.26	0.28	13.55	0.22	0.10	2.45	0.19	0.09	0.55	1.18	0.25	2.16	6.50	0.72	0.00		-14.82	-2.59	-0.47	58.71	87.17	483.85	248.40	597.64	365.80	496.16	275.45	583.19	270.52
8.141	0	0.10	0.16	0.02	0.12	0.05	0.11	0.07	0.32	0.97	99.67	0.33	0.67	97.13	0.97	2.08	0.32	0.00	2.65	0.05	0.23	0.23	10.01	0.19	0.10	2.03	0.21	0.10	0.51	1.47	0.23	1.51	5.71	2.89	0.00		-14.61	-4.39	-0.77	58.61	86.94	486.14	247.90	600.46	366.29	498.59	274.64	585.41	270.17
8.174	0	0.10	0.17	0.02	0.12	0.05	0.11	0.07	0.28	0.75	99.65	0.33	0.54	96.80	0.75	3.30	0.28	0.00	2.78	0.05	0.16	0.14	2.37	0.15	0.09	1.87	0.20	0.10	0.51	1.66	0.21	1.10	5.43	3.58	0.00		-13.11	-4.95	-0.76	58.74	85.91	488.41	246.02	604.46	366.91	502.24	272.83	588.07	268.91
8.208	0	0.10	0.17	0.02	0.13	0.05	0.10	0.08	0.26	0.63	99.65	0.33	0.64	97.62	0.63	5.78	0.26	0.01	3.30	0.03	0.15	0.13	0.00	0.12	0.08	1.41	0.19	0.11	0.51	2.07	0.18	0.64	5.28	4.11	0.00		-9.71	-3.43	-1.23	58.41	83.91	490.82	246.31	605.57	366.54	504.76	273.44	588.56	269.12
8.241	0	0.09	0.16	0.02	0.15	0.05	0.10	0.09	0.22	0.50	99.67	0.33	0.33	97.17	0.50	9.29	0.22	0.01	2.75	0.02	0.17	0.13	0.00	0.10	0.08	1.27	0.19	0.09	0.48	2.31	0.17	0.31	5.16	4.22	0.00		-9.80	-4.31	-1.87	57.84	81.82	490.86	245.10	605.17	364.97	505.24	272.08	586.95	267.74
8.274	0	0.08	0.12	0.02	0.19	0.05	0.09	0.12	0.19	0.37	99.63	0.33	0.44	96.45	0.37	16.13	0.19	0.01	2.64	0.02	0.18	0.19	0.00	0.08	0.10	1.06	0.18	0.09	0.45	2.63	0.14	0.55	5.26	2.87	0.00		-13.70	-5.50	-1.79	58.72	85.63	493.61	245.39	607.94	364.27	506.09	272.69	591.54	267.08
8.308	0	0.07	0.09	0.02	0.23	0.05	0.08	0.17	0.15	0.36	99.53	0.41	0.35	95.43	0.36	22.88	0.14	0.02	2.22	0.01	0.18	0.21	0.00	0.06	0.15	0.61	0.14	0.13	0.38	3.30	0.11	0.62	5.33	2.05	0.00		-16.60	-6.81	-3.25	59.13	85.50	495.57	244.71	610.64	363.24	507.51	272.19	592.81	266.42
8.341	0	0.07	0.08	0.02	0.28	0.05	0.07	0.21	0.16	0.37	99.45	0.59	0.25	95.25	0.37	27.85	0.12	0.02	2.33	0.02	0.21	0.26	0.00	0.06	0.16	0.56	0.12	0.11	0.35	3.47	0.11	0.60	5.20	1.75	0.00		-10.86	-7.01	-2.16	58.65	83.47	493.99	243.38	608.52	362.45	507.37	270.19	590.78	266.88
8.375	0	0.06	0.07	0.02	0.32	0.05	0.07	0.26	0.17	0.34	99.36	0.80	0.00	94.30	0.34	32.11	0.09	0.03	2.57	0.02	0.24	0.28	0.00	0.04	0.17	0.46	0.12	0.16	0.32	4.73	0.09	0.53	4.86	0.96	0.00		-13.83	-7.97	-3.25	59.37	86.45	495.95	242.67	611.08	361.97	507.44	271.19	593.59	263.96
8.408	0	0.06	0.06	0.02	0.35	0.05	0.06	0.30	0.16	0.33	99.30	0.95	0.00	95.75	0.33	34.60	0.08	0.04	2.68	0.02	0.25	0.33	0.00	0.03	0.16	0.42	0.12	0.16	0.31	5.82	0.08	0.48	4.50	0.94	0.00		-9.97	-6.42	-3.14	58.81	82.16	495.95	242.82	609.53	361.37	509.00	270.63	590.95	264.90
8.441	0	0.06	0.06	0.02	0.40	0.05	0.06	0.36	0.15	0.34	99.21	1.23	0.00	95.98	0.34	38.30	0.08	0.05	3.19	0.02	0.33	0.50	0.00	0.03	0.15	0.44	0.14	0.15	0.29	6.34	0.08	0.67	4.59	0.55	0.00		-11.65	-6.13	-2.27	59.33	85.18	497.56	242.52	611.10	360.84	509.58	270.40	594.52	263.97
8.475	0	0.06	0.05	0.02	0.44	0.05	0.06	0.47	0.18	0.38	99.06	1.56	0.00	97.60	0.38	41.50	0.05	0.05	3.49	0.03	0.34	0.48	0.00	0.02	0.15	0.44	0.16	0.18	0.24	9.57	0.07	1.02	4.37	0.62	0.00		-9.66	-3.48	-3.11	59.05	86.86	498.74	241.55	613.08	360.14	509.73	270.07	596.39	264.12
8.508	0	0.05	0.05	0.02	0.49	0.05	0.06	0.57	0.16	0.38	98.85	1.93	0.00	96.63	0.42	44.23	0.04	0.05	3.49	0.03	0.28	0.44	0.00	0.02	0.16	0.38	0.17	0.16	0.20	11.55	0.07	0.20	4.11	0.87	0.00		-10.35	-5.23	-2.97	59.22	85.58	500.80	242.24	612.76	358.56	511.38	270.41	596.70	263.65
8.541	0	0.06	0.06	0.02	0.39	0.05	0.06	0.44	0.16	0.38	99.11	1.10	0.00	96.53	0.49	36.80	0.04	0.05	3.76	0.03	0.24	0.36	0.00	0.02	0.15	0.38	0.18	0.16	0.19	12.76	0.07	0.46	4.05	0.80	0.00		-10.54	-5.38	-2.04	59.18	83.54	503.61	243.66	611.43	355.42	513.75	269.92	597.15	265.25
8.575	0	0.07	0.08	0.02	0.29	0.05	0.07	0.35	0.21	0.34	99.30	0.59	0.00	95.76	0.58	28.09	0.03	0.04	4.09	0.03	0.21	0.27	0.00	0.02	0.15	0.34	0.18	0.21	0.18	15.67	0.07	0.99	3.88	0.93	0.00		-14.10	-6.41	-1.96	59.38	83.36	504.78	243.32	610.86	352.11	514.13	268.33	597.43	265.12
8.608	0	0.08	0.10	0.02	0.23	0.05	0.09	0.27	0.23	0.33	99.46	0.35	0.00	95.99	0.70	20.62	0.03	0.03	4.15	0.03	0.19	0.27	0.00	0.02	0.15	0.33	0.21	0.23	0.17	16.81	0.07	0.51	3.84	1.02	0.00		-11.36	-6.12	-2.04	59.33	83.39	506.26	243.89	611.35	352.07	515.07	269.41	598.37	265.49
8.641	0	0.09	0.11	0.02	0.19	0.05	0.10	0.23	0.34	0.32	99.53	0.33	0.20	95.77	0.88	14.24	0.03	0.02	5.67	0.03	0.22	0.36	0.00	0.02	0.14	0.32	0.20	0.34	0.16	19.59	0.07	1.11	3.91	0.90	0.00		-9.78	-6.40	-1.98	58.83	83.11	507.95	242.77	612.05	349.29	516.41	267.54	599.50	265.87
8.675	0	0.09	0.12	0.02	0.16	0.05	0.10	0.22	0.54	0.32	99.55	0.33	0.67	96.25	1.13	10.62	0.03	0.02	6.37	0.03	0.28	0.44	0.00	0.03	0.15	0.32	0.24	0.54	0.14	21.88	0.06	0.96	4.18	0.70	0.00		-14.45	-5.78	-0.88	59.89	84.15	508.68	242.68	612.53	348.75	517.19	266.37	601.33	265.07
8.708	0	0.10	0.13	0.02	0.15	0.05	0.11	0.19	0.65	0.33	99.61	0.33	0.29	95.41	1.21	7.20	0.03	0.02	5.86	0.03	0.37	0.56	0.00	0.03	0.16	0.33	0.27	0.65	0.13	21.75	0.06	0.90	4.11	0.52	0.00		-11.87	-6.83	-1.28	59.92	83.24	510.12	242.85	613.04	348.59	518.39	267.35	601.58	264.45
8.742	0	0.10	0.13	0.02	0.13	0.05	0.12	0.20	0.87	0.35	99.61	0.33	0.00	94.11	1.21	3.78	0.04	0.01	5.30	0.03	0.64	0.63	0.00	0.04	0.16	0.35	0.30	0.87	0.11	25.44	0.06	1.21	4.17	0.08	0.00		-7.85	-8.14	-1.76	59.47	81.77	511.84	242.73	613.19	347.06	519.76	267.55	601.48	264.65
8.775	0	0.11	0.14	0.02	0.12	0.05	0.12	0.19	0.87	0.36	99.62	0.33	0.00	91.06	1.39	1.72	0.04	0.01	5.39	0.04	0.79	0.76	0.00	0.04	0.15	0.36	0.33	0.87	0.11	26.70	0.06	12.70	4.17	0.00	0.00		-11.05	-10.40	-3.11	60.29	81.34	512.27	242.21	614.14	345.66	519.77	267.08	601.06	264.54
8.808	0	0.11	0.13	0.02	0.12	0.06	0.12	0.20	0.61	0.39	99.61	0.33	0.72	88.85	2.02	0.98	0.05	0.01	7.05	0.05	1.31	1.77	0.00	0.04	0.13	0.39	0.40	0.61	0.10	27.37	0.06	28.32	4.58	0.00	0.00		-17.53	-11.62	-0.95	60.59	81.33	512.84	242.08	612.24	342.36	520.44	263.97	601.77	264.24
8.842	0	0.11	0.13	0.03	0.12	0.08	0.13	0.26	0.52	0.46	99.47	0.33	2.12	94.23	3.09	0.95	0.07	0.01	10.29	0.09	1.93	4.00	0.00	0.05	0.12	0.46	0.41	0.52	0.10	33.55	0.05	57.09	5.05	0.00	0.00		-11.98	-8.04	-0.47	58.75	78.87	513.42	239.94	613.82	342.29	523.17	261.52	602.00	263.85
8.875	0	0.11	0.13	0.03	0.13	0.08	0.14	0.31	0.46	0.42	99.39	0.33	2.03	89.58	4.82	0.93	0.07	0.01	11.45	0.17	2.48	7.42	0.00	0.06	0.11	0.42	0.44	0.46	0.10	35.39	0.05	41.25	5.05	0.00	0.00		-4.69	-11.24	-0.11	57.19	80.11	514.03	238.94	614.23	342.14	523.21	261.66	603.30	263.25
8.908	0	0.11	0.13	0.04	0.14	0.10	0.16	0.35	0.49	0.38	99.30	0.33	3.13	86.61	7.21	0.91	0.07	0.01	15.11	0.26	2.63	12.64	0.00	0.06	0.10	0.38	0.42	0.49	0.10	36.15	0.05	11.73	5.18	0.00	0.00		-3.98	-12.66	0.18	56.97	81.44	513.76	238.91	613.24	341.12	522.07	261.48	603.49	263.46
8.942	0	0.11	0.13	0.04	0.15	0.11	0.19	0.46	0.72	0.33	99.08	0.33	3.54	89.48	9.73	0.81	0.08	0.01	16.49	0.49	2.19	12.32	0.00	0.08	0.11	0.33	0.46	0.72	0.09	40.32	0.05	5.50	5.40	0.00	0.00		-8.74	-11.30	-0.49	57.41	81.73	513.35	238.27	613.25	340.79	521.30	261.49	603.03	260.94
8.975	0	0.10	0.13	0.03	0.16	0.10	0.21	0.48	0.72	0.38	99.04	0.33	2.61	89.89	12.21	0.70	0.08	0.01	15.07	0.84	1.67	10.02	0.00	0.09	0.10	0.38	0.41	0.72	0.09	38.95	0.05	8.65	5.38	0.00	0.00		-12.36	-11.07	-3.70	58.39	82.36	514.31	238.96	615.39	341.79	520.57	265.16	602.71	259.14
9.008	0	0.09	0.13	0.02	0.18	0.11	0.24	0.57	0.57	0.38	98.86	0.33	2.39	92.99	15.66	0.82	0.09	0.01	15.40	1.05	1.19	6.79	0.00	0.11	0.10	0.38	0.38	0.57	0.09	39.60	0.05	14.25	5.52	0.00	0.00		-6.81	-9.07	-4.49	56.24	82.95	513.88	237.66	617.08	342.67	520.38	264.94	603.17	259.74
9.042	0	0.09	0.12	0.02	0.18	0.11	0.24	0.63	0.35	0.42	98.75	0.33	3.15	95.08	16.13	1.17	0.10	0.01	14.78	1.30	0.87	5.51	0.00	0.13	0.12	0.42	0.33	0.35	0.09	41.05	0.04	12.76	6.42	0.00	0.00		-3.99	-7.19	-3.91	55.29	83.75	513.51	237.19	618.11	344.15	520.65	264.43	604.30	260.40
9.075	0	0.09	0.11	0.02	0.17	0.10	0.21	0.56	0.22	0.44	98.88	0.33	3.06	94.23	13.87	1.81	0.10	0.01	12.52	1.15	0.64	3.44	0.00	0.14	0.14	0.44	0.24	0.22	0.09	40.00	0.04	9.43	6.67	0.00	0.00		-1.02	-8.03	-3.95	54.98	82.08	513.38	237.61	618.62	346.16	521.70	265.15	603.68	261.06
9.109	0	0.09	0.10	0.02	0.15	0.11	0.18	0.49	0.17	0.48	99.03	0.33	4.60	93.39	10.55	1.93	0.11	0.01	12.27	0.96	0.57	2.84	0.00	0.17	0.17	0.48	0.19	0.15	0.09	39.81	0.05	4.53	7.54	0.00	0.00		-4.36	-8.76	-4.34	55.51	81.81	514.09	237.70	618.21	344.68	521.78	265.25	603.41	259.83
9.142	0	0.09	0.10	0.02	0.14	0.11	0.15	0.40	0.21	0.53	99.20	0.33	5.19	91.57	7.51	2.14	0.10	0.01	11.75	0.74	0.60	2.72	0.00	0.19	0.21	0.53	0.15	0.15	0.10	37.99	0.05	4.85	7.72	0.00	0.00		-2.28	-10.07	-4.55	55.40	82.45	514.09	237.46	618.77	345.07	521.55	265.63	603.81	260.02
9.175	0	0.09	0.10	0.02	0.13	0.11	0.14	0.38	0.25	0.62	99.24	0.33	5.40	88.33	6.02	2.47	0.10	0.01	11.20	0.62	0.67	2.20	0.00	0.21	0.25	0.62	0.13	0.18	0.11	37.77	0.05	9.32	7.88	0.00	0.00		-5.66	-11.88	-5.07	56.26	80.85	514.74	237.64	619.31	345.11	522.69	265.80	603.26	259.04
9.209	0	0.09	0.09	0.02	0.12	0.13	0.12	0.39	0.27	0.69	99.21	0.33	7.29	92.64	4.67	2.97	0.10	0.01	11.71	0.46	0.74	1.96	0.00	0.26	0.27	0.69	0.10	0.19	0.12	39.49	0.04	8.11	9.24	0.00	0.00		-1.20	-9.34	-4.62	55.26	82.60	514.54	237.59	619.41	345.53	521.99	265.99	604.39	260.29
9.242	0	0.08	0.09	0.02	0.13	0.12	0.13	0.40	0.31	0.78	99.20	0.33	6.67	87.30	5.16	3.77	0.10	0.01	11.31	0.36	0.75	1.62	0.00	0.26	0.31	0.78	0.09	0.24	0.12	38.57	0.05	10.84	8.94	0.00	0.00		-4.37	-12.36	-5.13	55.88	80.85	514.93	237.81	619.27	345.25	522.74	266.29	603.27	259.12
9.275	0	0.08	0.09	0.02	0.13	0.13	0.12	0.37	0.37	0.83	99.27	0.33	7.10	89.49	5.16	4.23	0.10	0.01	11.45	0.30	0.66	1.12	0.00	0.29	0.37	0.83	0.08	0.31	0.12	35.99	0.05	10.69	9.29	0.00	0.00		0.17	-11.29	-5.02	54.45	81.02	514.29	237.38	618.69	344.60	522.04	265.53	602.92	260.79
9.309	0	0.08	0.09	0.02	0.13	0.12	0.13	0.36	0.40	0.82	99.28	0.33	6.12	91.17	5.69	4.45	0.08	0.01	9.91	0.25	0.55	0.65	0.00	0.31	0.40	0.82	0.08	0.34	0.13	34.84	0.06	8.02	9.06	0.00	0.00		-0.24	-10.33	-4.35	54.20	80.78	515.00	238.23	617.87	344.24	522.57	265.83	603.19	260.95
9.342	0	0.08	0.09	0.02	0.14	0.11	0.13	0.35	0.48	0.88	99.30	0.33	5.24	90.09	6.79	4.29	0.09	0.01	8.78	0.26	0.53	0.47	0.00	0.32	0.48	0.88	0.09	0.47	0.12	33.23	0.07	25.46	8.93	0.00	0.00		-2.48	-10.96	-5.12	54.09	80.93	515.12	238.02	617.78	342.79	522.00	265.69	602.78	260.76
9.376	0	0.08	0.09	0.02	0.14	0.10	0.14	0.28	0.61	1.15	99.44	0.33	4.78	93.82	7.53	4.18	0.11	0.01	7.73	0.27	0.58	0.42	0.00	0.36	0.51	1.15	0.10	0.61	0.13	27.14	0.09	21.76	9.15	0.00	0.00		-1.99	-8.40	-4.39	54.42	82.77	514.34	239.66	617.79	345.33	521.11	267.12	603.77	262.98
9.409	0	0.08	0.09	0.02	0.14	0.10	0.15	0.26	0.68	1.45	99.47	0.33	4.47	91.03	9.10	4.07	0.13	0.01	7.83	0.26	0.58	0.48	0.00	0.41	0.54	1.45	0.11	0.68	0.13	24.39	0.09	25.46	9.17	0.00	0.00		-0.88	-10.41	-2.48	54.16	84.13	514.22	240.48	616.65	346.29	520.95	267.37	604.98	263.16
9.442	0	0.08	0.09	0.02	0.15	0.11	0.15	0.25	0.82	1.50	99.49	0.33	4.55	92.16	10.01	3.95	0.15	0.01	8.57	0.27	0.67	0.79	0.00	0.44	0.58	1.50	0.11	0.82	0.13	22.77	0.10	21.61	9.22	0.00	0.00		-0.57	-9.68	-4.06	54.23	84.27	514.25	240.45	617.27	345.68	520.18	268.19	604.33	263.84
9.476	0	0.08	0.09	0.02	0.15	0.11	0.16	0.23	0.72	1.96	99.54	0.33	4.23	88.89	10.72	3.74	0.16	0.00	7.94	0.26	0.74	1.28	0.00	0.52	0.63	1.96	0.11	0.72	0.16	20.01	0.12	39.80	9.36	0.00	0.00		-2.10	-11.60	-5.03	54.97	82.11	514.30	241.15	617.98	347.30	521.11	269.49	603.01	263.62
9.509	0	0.08	0.09	0.02	0.15	0.11	0.15	0.20	0.72	2.22	99.59	0.33	4.48	91.53	9.68	3.73	0.16	0.00	8.00	0.24	0.73	1.42	0.00	0.55	0.72	2.22	0.11	0.62	0.17	17.89	0.14	21.67	9.37	0.00	0.00		-0.76	-10.10	-4.89	54.55	83.95	513.53	240.85	618.25	347.95	519.96	269.56	603.73	263.99
9.542	0	0.08	0.09	0.02	0.14	0.10	0.14	0.19	0.69	2.44	99.62	0.33	4.35	89.63	8.57	3.88	0.17	0.00	7.33	0.24	0.85	1.71	0.00	0.55	0.69	2.44	0.10	0.39	0.17	17.13	0.15	24.35	9.29	0.00	0.00		-1.26	-11.22	-5.22	54.58	82.88	513.38	240.91	618.34	348.38	520.29	269.73	602.96	263.79
9.576	0	0.08	0.09	0.02	0.14	0.09	0.14	0.17	0.68	3.11	99.67	0.33	3.48	90.24	7.83	4.04	0.19	0.00	6.32	0.25	0.87	1.68	0.00	0.57	0.68	3.11	0.08	0.24	0.18	14.51	0.17	22.07	8.72	0.00	0.00		-1.15	-10.88	-5.09	54.56	82.59	513.52	241.20	618.24	348.62	520.57	269.92	602.93	263.92
9.609	0	0.08	0.09	0.02	0.14	0.09	0.13	0.16	0.60	3.30	99.68	0.33	3.38	93.62	6.52	5.01	0.20	0.00	5.95	0.24	0.94	1.47	0.00	0.59	0.60	3.30	0.07	0.17	0.18	13.96	0.18	19.93	8.52	0.00	0.00		-3.37	-8.57	-4.86	54.84	83.99	513.64	241.55	618.55	349.01	520.25	270.28	603.98	263.64
9.642	0	0.08	0.09	0.02	0.14	0.08	0.13	0.15	0.61	3.72	99.70	0.33	3.23	94.19	5.79	5.44	0.23	0.00	5.70	0.24	1.02	1.69	0.00	0.61	0.59	3.72	0.06	0.16	0.19	12.82	0.19	15.81	8.38	0.00	0.00		-4.05	-8.07	-4.66	54.89	84.47	513.61	241.42	618.64	348.88	520.14	269.95	604.38	263.63
9.676	0	0.09	0.09	0.02	0.14	0.08	0.12	0.13	0.64	3.98	99.73	0.33	3.29	93.14	4.73	5.72	0.29	0.00	6.00	0.28	0.98	2.00	0.00	0.64	0.64	3.98	0.06	0.17	0.18	10.77	0.24	12.24	8.14	0.00	0.00		-3.68	-8.96	-4.92	54.95	84.25	513.21	241.12	618.85	349.12	519.97	269.82	604.00	263.68
9.709	0	0.09	0.09	0.02	0.13	0.09	0.12	0.13	0.63	3.94	99.74	0.33	3.72	90.94	4.21	5.26	0.28	0.00	6.52	0.26	0.93	1.93	0.00	0.63	0.61	3.94	0.06	0.18	0.19	10.62	0.22	13.63	8.20	0.00	0.00		-3.63	-10.47	-4.27	55.50	83.26	514.04	242.48	617.78	348.98	520.79	270.53	603.82	264.39
9.743	0	0.09	0.09	0.02	0.13	0.09	0.12	0.12	0.66	3.86	99.73	0.33	4.25	91.19	4.11	5.39	0.34	0.01	7.61	0.27	0.71	2.01	0.00	0.66	0.57	3.86	0.07	0.23	0.18	9.07	0.24	19.99	8.20	0.00	0.00		-1.77	-10.32	-4.55	55.13	82.06	514.08	242.12	618.17	349.18	521.45	270.21	603.32	264.62
9.776	0	0.09	0.09	0.02	0.13	0.09	0.13	0.12	0.66	3.99	99.73	0.33	4.15	89.70	4.67	4.85	0.36	0.01	7.92	0.30	0.62	1.70	0.00	0.66	0.52	3.99	0.08	0.25	0.18	8.56	0.22	26.14	8.06	0.00	0.00		-5.37	-11.18	-4.40	56.19	83.41	513.53	242.69	617.40	349.22	520.18	270.88	603.31	264.05
9.809	0	0.09	0.09	0.02	0.14	0.10	0.13	0.12	0.64	3.63	99.73	0.33	4.50	86.96	5.49	4.76	0.34	0.01	8.89	0.29	0.53	1.29	0.00	0.64	0.51	3.63	0.11	0.28	0.17	8.63	0.20	12.66	8.13	0.00	0.00		-9.61	-12.51	-3.70	56.83	82.93	513.47	242.33	616.86	348.31	520.56	269.44	603.23	262.96
9.843	0	0.09	0.10	0.02	0.14	0.10	0.14	0.12	0.72	4.42	99.72	0.33	4.12	88.71	6.58	4.44	0.36	0.01	8.88	0.32	0.54	1.58	0.00	0.72	0.48	4.42	0.13	0.33	0.18	8.53	0.16	20.36	8.02	0.00	0.00		-11.41	-11.69	-3.38	57.59	83.99	513.17	242.81	616.67	348.65	519.96	269.65	603.71	263.30
9.876	0	0.09	0.10	0.02	0.14	0.09	0.15	0.12	0.76	4.58	99.70	0.33	3.46	89.29	7.60	3.68	0.37	0.00	8.48	0.32	0.64	1.78	0.00	0.76	0.44	4.58	0.15	0.36	0.18	8.12	0.15	23.65	7.82	0.00	0.00		-10.30	-11.40	-3.43	57.64	83.56	513.44	242.93	617.13	349.47	520.57	270.13	603.83	263.09
9.909	0	0.09	0.10	0.02	0.14	0.09	0.16	0.12	0.79	4.66	99.69	0.33	2.79	88.83	8.53	3.09	0.36	0.00	7.97	0.32	0.93	2.48	0.00	0.79	0.40	4.66	0.17	0.40	0.18	7.71	0.14	23.00	7.69	0.00	0.00		-9.21	-11.63	-3.37	57.74	82.60	514.18	243.20	617.51	349.95	521.70	270.53	603.95	262.96
9.943	0	0.09	0.10	0.02	0.15	0.08	0.16	0.13	0.77	4.94	99.68	0.33	2.19	85.79	9.12	2.60	0.31	0.00	7.65	0.28	1.06	2.76	0.00	0.77	0.37	4.94	0.22	0.55	0.18	7.95	0.12	9.91	7.43	0.00	0.00		-7.40	-13.01	-4.47	58.09	81.99	514.32	243.16	618.77	350.64	521.97	271.22	603.63	263.84
9.976	0	0.09	0.11	0.02	0.14	0.08	0.15	0.12	0.73	4.32	99.69	0.33	1.78	91.41	8.04	2.64	0.31	0.00	6.75	0.28	1.16	1.88	0.00	0.73	0.34	4.32	0.24	0.62	0.18	7.98	0.12	3.20	7.22	0.00	0.00		-5.14	-10.18	-4.53	58.12	81.89	513.65	243.05	620.00	352.82	522.30	271.27	603.93	264.88
10.009	0	0.09	0.11	0.02	0.14	0.07	0.15	0.12	0.77	3.43	99.70	0.33	1.48	95.43	7.27	2.69	0.30	0.00	6.49	0.24	1.19	1.51	0.00	0.63	0.31	3.43	0.25	0.77	0.17	8.14	0.10	3.06	6.89	0.00	0.00		-5.92	-6.80	-4.38	58.02	82.55	513.59	243.03	619.94	352.20	521.99	270.64	604.39	265.60
10.043	0	0.09	0.11	0.02	0.13	0.07	0.14	0.11	0.78	2.49	99.73	0.33	1.53	95.31	5.48	2.87	0.30	0.00	6.63	0.22	1.11	1.10	0.00	0.53	0.26	2.49	0.22	0.78	0.16	8.46	0.08	5.01	6.45	0.00	0.00	0.00	-5.41	-6.95	-4.27	58.42	83.00	513.46	243.55	619.70	352.53	521.62	271.16	604.48	266.32
10.076	0	0.09	0.11	0.02	0.13	0.07	0.13	0.10	0.75	2.08	99.74	0.33	1.28	94.87	4.27	2.68	0.31	0.00	5.78	0.20	1.12	0.98	0.00	0.46	0.25	2.08	0.20	0.75	0.14	8.40	0.07	2.62	6.29	0.00	0.00	0.00	-4.21	-7.41	-4.09	58.48	83.37	513.52	243.77	619.82	353.14	521.63	271.63	604.84	266.52
10.110	0	0.10	0.12	0.02	0.13	0.07	0.13	0.10	0.65	1.37	99.75	0.33	1.49	95.24	3.52	2.43	0.32	0.00	6.07	0.17	0.89	1.02	0.00	0.38	0.22	1.37	0.21	0.65	0.12	8.56	0.06	2.33	6.09	0.00	0.00	0.00	-4.75	-7.02	-4.06	58.59	83.25	513.57	244.09	619.42	353.11	521.56	271.98	604.62	266.27
10.143	0	0.10	0.12	0.02	0.12	0.07	0.12	0.10	0.65	1.05	99.75	0.33	1.66	96.24	2.75	2.08	0.30	0.00	6.18	0.13	0.75	0.90	0.00	0.32	0.21	1.05	0.24	0.65	0.10	8.65	0.04	3.16	5.96	0.00	0.00	0.00	-5.46	-5.79	-3.76	58.42	84.10	513.36	244.13	618.45	351.70	520.69	271.34	604.68	266.94
10.176	0	0.10	0.12	0.02	0.12	0.06	0.12	0.09	0.65	0.88	99.76	0.33	1.35	95.85	2.26	1.92	0.31	0.01	5.39	0.09	0.62	0.76	0.00	0.28	0.19	0.88	0.26	0.65	0.09	8.32	0.04	3.41	5.83	0.00	0.00	0.00	-6.03	-6.30	-3.50	58.67	82.90	513.23	244.36	618.33	352.35	521.36	271.21	604.16	266.93
10.210	0	0.10	0.12	0.02	0.12	0.06	0.12	0.09	0.61	0.58	99.75	0.33	0.73	95.56	1.93	1.82	0.32	0.01	4.92	0.07	0.55	0.60	0.00	0.23	0.18	0.58	0.24	0.61	0.07	8.36	0.03	3.60	5.31	0.00	0.00	0.00	-5.17	-6.65	-3.77	58.81	82.91	513.28	244.61	618.21	352.44	521.16	271.80	603.94	267.11
10.243	0	0.10	0.13	0.02	0.12	0.06	0.12	0.09	0.67	0.51	99.75	0.33	0.58	95.10	1.91	1.64	0.33	0.01	4.75	0.05	0.54	0.47	0.00	0.21	0.18	0.51	0.24	0.67	0.07	8.14	0.03	2.49	5.25	0.00	0.00	0.00	-5.88	-7.17	-3.59	58.95	83.02	513.10	244.18	618.37	352.20	521.18	271.06	604.10	267.01
10.276	0	0.10	0.13	0.02	0.12	0.05	0.12	0.09	0.70	0.42	99.74	0.33	0.27	95.91	1.76	1.37	0.33	0.01	4.56	0.05	0.70	0.44	0.00	0.17	0.17	0.42	0.27	0.70	0.06	7.94	0.02	3.48	5.05	0.00	0.00	0.00	-6.59	-6.23	-3.40	58.57	82.17	512.44	243.40	618.00	351.81	521.24	269.81	603.34	266.41
10.310	0	0.11	0.13	0.02	0.12	0.05	0.12	0.09	0.67	0.36	99.73	0.33	0.05	95.35	1.81	1.28	0.36	0.01	5.16	0.04	0.79	0.43	0.00	0.13	0.19	0.33	0.28	0.67	0.05	7.78	0.02	3.73	4.66	0.00	0.00	0.00	-4.47	-6.90	-3.19	58.39	83.88	512.04	242.53	618.95	352.59	520.72	269.55	604.53	266.15
10.343	0	0.11	0.13	0.02	0.12	0.06	0.12	0.09	0.51	0.36	99.73	0.33	0.10	94.45	1.85	1.15	0.36	0.01	5.66	0.05	1.09	0.56	0.00	0.13	0.17	0.32	0.29	0.51	0.05	7.80	0.02	4.52	4.59	0.00	0.00	0.00	-9.71	-7.83	-4.52	58.85	83.27	512.38	242.59	618.50	351.27	520.23	270.43	603.23	263.72
10.377	0	0.11	0.13	0.02	0.12	0.06	0.12	0.09	0.34	0.34	99.73	0.33	0.40	94.89	1.84	1.13	0.34	0.01	6.47	0.05	1.23	0.75	0.00	0.09	0.19	0.20	0.28	0.34	0.04	7.73	0.02	3.12	4.56	0.00	0.00	0.00	-3.63	-7.39	-4.38	58.33	83.84	512.61	242.19	620.07	352.91	520.87	270.69	604.51	264.94
10.410	0	0.11	0.14	0.02	0.12	0.05	0.12	0.09	0.33	0.33	99.73	0.33	0.00	94.84	1.91	1.18	0.33	0.01	5.65	0.05	1.29	0.71	0.00	0.07	0.19	0.16	0.26	0.31	0.04	8.10	0.02	2.68	4.35	0.00	0.00	0.00	-4.64	-7.44	-4.65	58.20	83.50	512.78	242.46	619.61	352.78	520.82	271.39	603.98	263.92
10.443	0	0.11	0.14	0.02	0.12	0.05	0.13	0.09	0.35	0.34	99.73	0.33	0.00	91.25	2.04	1.27	0.34	0.01	5.33	0.06	1.12	0.77	0.00	0.07	0.22	0.18	0.27	0.35	0.04	7.69	0.02	3.83	4.35	0.00	0.00	0.00	-7.78	-10.28	-3.79	58.27	83.30	512.25	242.88	618.93	353.30	520.82	271.02	603.79	263.62
10.477	0	0.11	0.14	0.02	0.12	0.05	0.13	0.09	0.40	0.38	99.72	0.33	0.00	87.02	2.45	1.09	0.38	0.01	6.05	0.08	0.81	0.76	0.00	0.06	0.20	0.14	0.22	0.40	0.04	7.24	0.02	6.29	4.19	0.00	0.00	0.00	-6.25	-12.49	-4.29	57.31	82.25	512.01	243.05	617.70	352.34	520.27	271.43	602.18	263.90
10.510	0	0.11	0.14	0.02	0.12	0.06	0.13	0.08	0.39	0.38	99.73	0.33	0.22	89.89	2.53	1.11	0.38	0.01	6.42	0.10	0.66	0.71	0.00	0.06	0.19	0.14	0.18	0.39	0.04	6.36	0.02	4.54	4.34	0.00	0.00	0.00	-6.53	-11.07	-4.50	56.97	83.33	511.59	241.32	619.79	352.56	520.35	269.63	603.47	263.78
10.543	0	0.11	0.14	0.02	0.13	0.06	0.14	0.08	0.53	0.39	99.72	0.33	1.03	88.41	2.93	1.05	0.39	0.00	8.19	0.13	0.55	0.90	0.00	0.07	0.18	0.15	0.15	0.53	0.04	5.86	0.02	11.63	4.45	0.14	0.00	0.00	-4.39	-11.84	-3.82	56.54	82.73	512.26	242.10	618.56	352.58	520.88	270.61	603.29	263.26
10.577	0	0.11	0.14	0.02	0.13	0.07	0.14	0.08	0.50	0.37	99.72	0.33	1.64	91.72	3.23	1.02	0.37	0.00	9.33	0.15	0.51	0.94	0.00	0.08	0.19	0.17	0.15	0.50	0.04	5.10	0.02	12.81	4.62	0.32	0.00	0.00	-6.16	-9.97	-4.64	57.37	83.83	511.94	241.86	620.26	353.32	520.45	270.58	604.02	264.02
10.610	0	0.10	0.14	0.02	0.13	0.07	0.14	0.08	0.65	0.38	99.72	0.33	1.82	91.48	3.78	1.00	0.38	0.00	9.75	0.17	0.53	0.95	0.00	0.09	0.20	0.19	0.15	0.65	0.04	4.96	0.02	13.24	4.77	0.35	0.00	0.00	-6.94	-10.13	-3.67	57.20	83.12	512.46	242.48	618.48	352.34	520.87	270.56	603.66	263.21
10.643	0	0.10	0.14	0.02	0.13	0.07	0.14	0.08	0.78	0.38	99.72	0.33	1.35	88.39	3.69	1.03	0.38	0.00	8.72	0.18	0.60	0.96	0.00	0.10	0.21	0.20	0.17	0.78	0.05	4.63	0.03	3.98	4.78	0.44	0.00	0.00	-9.79	-11.85	-4.30	58.58	83.58	512.26	242.43	620.30	353.49	520.95	270.59	604.25	263.74
10.677	0	0.10	0.14	0.02	0.13	0.07	0.14	0.08	0.78	0.40	99.71	0.33	1.08	93.31	4.46	1.08	0.40	0.00	8.15	0.21	0.64	0.96	0.00	0.12	0.23	0.25	0.20	0.78	0.05	4.46	0.03	3.86	4.95	0.43	0.00	0.00	-5.88	-8.83	-4.42	57.60	82.18	514.03	243.20	618.73	351.13	521.82	271.28	603.70	264.25
10.710	0	0.10	0.13	0.02	0.13	0.06	0.14	0.08	0.69	0.40	99.72	0.33	0.78	94.04	4.22	1.01	0.40	0.00	7.58	0.21	0.81	1.01	0.00	0.12	0.20	0.27	0.18	0.69	0.05	4.61	0.03	2.32	4.89	0.07	0.00	0.00	-6.36	-8.20	-4.24	58.13	82.27	514.11	243.32	619.29	351.54	522.18	270.99	604.22	264.94
10.744	0	0.10	0.13	0.02	0.13	0.06	0.14	0.08	0.55	0.41	99.73	0.33	0.57	95.01	3.78	1.15	0.41	0.00	6.73	0.19	1.05	1.13	0.00	0.13	0.22	0.37	0.21	0.55	0.06	4.57	0.03	4.28	5.02	0.00	0.00	0.00	-6.50	-7.27	-3.60	58.20	82.85	514.37	243.32	619.30	351.59	522.43	270.72	605.06	264.70
10.777	0	0.10	0.13	0.02	0.13	0.07	0.14	0.08	0.43	0.44	99.72	0.33	1.01	95.92	4.18	1.15	0.42	0.00	7.79	0.25	1.37	1.20	0.00	0.14	0.21	0.44	0.21	0.43	0.07	4.64	0.03	63.90	5.19	0.00	0.00	0.00	-9.15	-6.22	-2.60	58.59	83.65	513.86	242.30	619.74	350.73	522.53	268.00	606.14	265.46
10.810	0	0.10	0.13	0.02	0.12	0.07	0.14	0.08	0.41	0.46	99.73	0.33	1.16	94.45	3.86	1.23	0.41	0.01	8.21	0.27	1.76	1.19	0.00	0.13	0.21	0.46	0.22	0.28	0.06	4.91	0.03	59.46	5.23	0.00	0.00	0.00	-12.27	-7.83	-2.16	59.09	83.81	513.60	242.01	619.49	349.99	522.44	266.85	606.23	265.25
10.844	0	0.10	0.13	0.02	0.12	0.07	0.13	0.08	0.43	0.55	99.73	0.33	1.18	94.42	3.97	1.22	0.43	0.01	8.29	0.29	2.14	1.26	0.00	0.14	0.18	0.55	0.19	0.22	0.07	4.73	0.03	23.87	5.38	0.00	0.00	0.00	-9.57	-7.86	-2.42	58.73	82.59	513.86	242.42	619.36	350.85	523.00	267.98	605.53	265.01
10.877	0	0.10	0.13	0.02	0.12	0.07	0.13	0.08	0.42	0.56	99.74	0.33	1.07	93.93	3.78	1.41	0.42	0.01	8.64	0.30	2.68	1.40	0.00	0.13	0.16	0.56	0.17	0.16	0.06	4.61	0.03	8.16	5.29	0.00	0.00	0.00	-9.01	-8.30	-2.47	58.51	82.98	513.61	241.93	619.82	351.16	522.87	267.75	605.79	264.72
10.910	0	0.10	0.13	0.02	0.12	0.06	0.13	0.08	0.43	0.55	99.74	0.33	0.36	93.41	3.50	1.40	0.43	0.01	6.84	0.30	2.24	1.14	0.00	0.13	0.14	0.55	0.14	0.15	0.06	4.40	0.03	2.85	5.11	0.00	0.00	0.00	-8.53	-8.74	-2.55	58.79	83.81	514.69	242.58	620.34	351.53	523.20	269.08	606.88	264.44
10.944	0	0.10	0.13	0.02	0.12	0.06	0.13	0.08	0.45	0.58	99.75	0.33	0.63	94.62	2.97	1.48	0.45	0.01	6.33	0.29	1.92	0.91	0.00	0.12	0.11	0.58	0.11	0.15	0.06	4.23	0.03	1.92	5.33	0.00	0.00	0.00	-8.85	-7.66	-3.54	58.59	82.47	514.90	242.59	620.31	350.61	523.37	269.07	605.73	264.89
10.977	0	0.10	0.13	0.02	0.12	0.06	0.13	0.08	0.45	0.54	99.75	0.33	0.49	94.24	3.14	1.50	0.45	0.01	5.83	0.28	1.66	0.82	0.00	0.11	0.10	0.54	0.11	0.16	0.06	4.37	0.02	1.62	5.34	0.00	0.00	0.00	-8.52	-8.02	-3.44	58.64	81.92	515.29	243.01	620.17	350.81	523.86	269.51	605.65	264.88
11.010	0	0.10	0.13	0.02	0.12	0.06	0.13	0.08	0.41	0.53	99.75	0.33	0.52	95.31	3.19	1.52	0.41	0.01	5.35	0.25	1.17	0.59	0.00	0.10	0.09	0.53	0.11	0.21	0.05	4.50	0.02	1.38	5.35	0.00	0.00	0.00	-7.93	-6.94	-4.00	58.53	82.97	515.40	242.91	621.00	351.23	523.44	270.19	606.24	264.80
11.044	0	0.10	0.13	0.02	0.12	0.06	0.13	0.08	0.41	0.54	99.74	0.33	0.24	94.46	2.93	1.62	0.41	0.01	5.34	0.17	1.04	0.55	0.00	0.08	0.09	0.54	0.12	0.24	0.05	5.56	0.02	2.32	4.99	0.00	0.00	0.00	-7.48	-7.81	-3.40	58.27	81.14	515.80	243.19	620.25	350.98	524.62	269.78	605.60	264.74
11.077	0	0.10	0.13	0.02	0.13	0.05	0.13	0.09	0.43	0.52	99.74	0.33	0.00	93.70	3.33	1.43	0.43	0.01	4.68	0.14	1.05	0.58	0.00	0.08	0.09	0.52	0.13	0.27	0.05	5.89	0.02	3.10	4.82	0.00	0.00	0.00	-9.70	-8.50	-2.74	58.69	81.39	515.98	244.03	619.52	351.24	524.66	270.34	605.82	264.28
11.111	0	0.10	0.14	0.02	0.13	0.05	0.13	0.09	0.45	0.49	99.73	0.33	0.00	93.00	3.27	1.36	0.45	0.01	4.31	0.11	1.14	0.58	0.00	0.06	0.09	0.49	0.14	0.23	0.04	6.60	0.01	1.76	4.35	0.00	0.00	0.00	-9.73	-9.07	-2.26	58.56	82.67	515.07	243.73	618.82	351.01	523.45	269.83	605.94	264.39
11.144	0	0.10	0.14	0.02	0.13	0.05	0.13	0.09	0.44	0.47	99.72	0.33	0.00	92.87	3.10	1.27	0.44	0.01	4.18	0.09	1.05	0.52	0.00	0.05	0.09	0.47	0.15	0.24	0.04	7.16	0.01	2.06	4.15	0.00	0.00	0.00	-12.10	-9.16	-2.49	58.97	81.16	515.60	243.50	620.03	351.41	524.96	269.26	605.94	263.93
11.177	0	0.10	0.14	0.02	0.13	0.05	0.13	0.09	0.43	0.47	99.72	0.33	0.00	93.03	3.53	1.22	0.43	0.01	4.28	0.08	1.07	0.49	0.00	0.05	0.08	0.47	0.16	0.19	0.04	7.58	0.01	4.34	4.06	0.00	0.00	0.00	-11.15	-9.04	-2.09	58.67	81.30	516.35	243.85	619.29	350.60	525.17	269.60	606.26	263.63
11.211	0	0.10	0.14	0.02	0.13	0.05	0.14	0.10	0.41	0.43	99.72	0.33	0.00	93.64	3.55	1.15	0.41	0.01	4.60	0.08	1.00	0.42	0.00	0.04	0.08	0.43	0.18	0.18	0.04	8.47	0.01	3.61	3.82	0.00	0.00	0.00	-12.16	-8.55	-3.02	58.73	81.24	517.02	243.13	620.69	350.06	525.67	269.29	606.66	263.04
11.244	0	0.11	0.14	0.02	0.13	0.05	0.14	0.10	0.39	0.44	99.72	0.33	0.00	93.60	3.36	1.23	0.39	0.01	5.20	0.08	0.98	0.41	0.00	0.04	0.09	0.44	0.18	0.24	0.04	9.27	0.01	4.16	3.76	0.00	0.00	0.00	-12.47	-8.58	-2.19	59.04	81.91	517.71	243.30	621.18	350.14	526.40	268.90	608.12	263.37
11.277	0	0.10	0.14	0.02	0.13	0.05	0.14	0.10	0.35	0.41	99.72	0.33	0.00	93.50	3.29	1.41	0.35	0.01	6.16	0.09	1.01	0.48	0.00	0.04	0.08	0.41	0.20	0.24	0.04	10.02	0.01	2.44	3.80	0.00	0.00	0.00	-12.57	-8.67	-2.42	59.00	80.96	517.71	242.92	621.53	350.35	526.95	268.67	607.69	262.75
11.311	0	0.11	0.14	0.02	0.13	0.06	0.14	0.11	0.31	0.35	99.72	0.33	0.04	91.58	2.96	1.37	0.31	0.01	7.75	0.11	0.96	0.53	0.00	0.04	0.07	0.35	0.20	0.28	0.04	11.11	0.01	0.76	3.75	0.00	0.00	0.00	-13.90	-10.07	-2.96	59.50	81.12	518.01	242.01	622.90	350.16	527.34	268.04	608.23	261.91
11.344	0	0.11	0.14	0.02	0.13	0.06	0.13	0.11	0.33	0.32	99.72	0.33	0.96	92.27	2.45	1.75	0.28	0.01	9.44	0.11	0.80	0.53	0.00	0.04	0.08	0.32	0.18	0.33	0.04	11.49	0.01	0.38	3.77	0.00	0.00	0.00	-13.99	-9.60	-2.56	59.41	80.34	518.60	242.15	623.06	349.48	528.32	267.13	608.55	263.15
11.378	0	0.11	0.14	0.02	0.13	0.07	0.13	0.12	0.32	0.27	99.72	0.33	1.75	93.87	2.08	2.24	0.22	0.01	11.21	0.11	0.65	0.44	0.00	0.04	0.09	0.27	0.18	0.32	0.05	13.52	0.01	0.20	3.65	0.00	0.00	0.00	-16.74	-8.35	-2.12	59.89	81.09	518.63	241.61	623.87	349.98	528.67	266.55	609.60	261.62
11.411	0	0.11	0.14	0.02	0.13	0.07	0.13	0.13	0.35	0.24	99.73	0.33	1.74	93.35	1.81	2.87	0.19	0.02	10.76	0.11	0.58	0.50	0.00	0.05	0.10	0.24	0.17	0.35	0.05	15.03	0.01	0.08	3.73	0.00	0.00	0.00	-14.47	-8.79	-3.04	59.55	81.35	518.89	241.05	625.06	350.52	528.70	267.19	609.83	261.14
11.444	0	0.10	0.13	0.02	0.14	0.06	0.12	0.13	0.42	0.24	99.73	0.33	1.48	90.51	1.65	4.14	0.16	0.03	9.51	0.10	0.40	0.50	0.00	0.05	0.14	0.24	0.18	0.42	0.05	15.32	0.01	0.03	3.89	0.00	0.00	0.00	-10.61	-10.73	-3.22	59.26	80.70	519.27	241.17	626.65	352.41	529.86	267.84	610.38	262.34
11.478	0	0.10	0.13	0.02	0.14	0.06	0.12	0.15	0.47	0.24	99.70	0.33	0.77	88.13	1.64	5.30	0.12	0.04	7.98	0.09	0.26	0.48	0.00	0.06	0.19	0.24	0.17	0.47	0.06	17.05	0.02	0.21	3.78	0.00	0.00	0.00	-12.28	-11.98	-3.92	58.96	83.05	518.65	239.79	627.49	351.38	528.23	266.98	611.10	261.61
11.511	0	0.10	0.12	0.02	0.15	0.06	0.12	0.18	0.53	0.24	99.65	0.33	0.78	74.64	1.51	7.88	0.10	0.05	7.97	0.07	0.20	0.50	0.00	0.07	0.22	0.24	0.15	0.53	0.06	18.42	0.02	0.24	3.75	0.00	0.00	0.00	-15.89	-16.60	-4.17	59.41	80.15	518.33	239.05	626.78	350.30	529.03	265.71	608.95	259.64
11.544	0	0.09	0.11	0.02	0.17	0.06	0.11	0.20	0.69	0.26	99.60	0.33	1.28	82.31	1.38	10.15	0.08	0.07	8.98	0.06	0.15	0.43	0.00	0.08	0.31	0.26	0.16	0.69	0.06	19.42	0.02	0.27	3.81	0.00	0.00	0.00	-13.83	-14.31	-4.35	58.62	80.82	519.71	238.76	627.08	348.75	529.45	265.67	610.06	259.71
11.578	0	0.09	0.10	0.02	0.18	0.07	0.11	0.25	0.72	0.25	99.50	0.33	1.72	87.77	1.80	12.80	0.06	0.10	9.70	0.05	0.13	0.43	0.00	0.09	0.46	0.25	0.18	0.72	0.06	21.46	0.03	0.06	4.05	0.00	0.00	0.00	-6.95	-12.14	-3.54	57.07	78.43	521.47	240.51	625.37	348.36	531.32	267.05	609.55	261.52
11.611	0	0.09	0.10	0.02	0.19	0.07	0.11	0.28	0.65	0.23	99.45	0.33	2.27	91.75	1.98	14.55	0.06	0.11	10.52	0.05	0.14	0.64	0.00	0.10	0.50	0.23	0.21	0.65	0.07	21.99	0.03	0.10	4.27	0.00	0.00	0.00	-9.16	-9.96	-2.16	56.66	79.16	522.72	240.50	624.35	345.53	531.88	265.34	610.96	261.67
11.644	0	0.08	0.09	0.02	0.20	0.08	0.11	0.33	0.60	0.21	99.34	0.33	2.82	93.15	2.53	15.14	0.05	0.17	11.08	0.06	0.14	0.83	0.00	0.11	0.59	0.21	0.26	0.60	0.08	24.96	0.04	0.05	4.69	0.00	0.00	0.00	-7.98	-8.95	-3.12	56.73	80.59	523.21	240.31	625.55	346.00	531.44	266.55	611.85	261.01
11.678	0	0.08	0.09	0.02	0.20	0.08	0.11	0.41	0.74	0.23	99.18	0.33	3.37	88.52	2.87	15.64	0.03	0.17	10.99	0.06	0.15	1.23	0.00	0.13	0.74	0.23	0.29	0.57	0.09	29.58	0.05	0.17	5.33	0.00	0.00	0.00	-10.24	-11.79	-3.84	57.18	81.19	522.55	238.73	626.98	345.81	530.98	265.32	612.00	259.98
11.711	0	0.08	0.09	0.02	0.20	0.08	0.11	0.46	0.73	0.23	99.07	0.33	3.53	84.96	3.15	15.96	0.03	0.19	11.41	0.07	0.16	1.55	0.00	0.14	0.73	0.23	0.29	0.49	0.10	31.84	0.05	0.11	5.37	0.00	0.00	0.00	-4.62	-13.34	-3.89	56.18	79.37	522.71	238.63	626.25	345.82	531.62	265.69	610.80	260.18
11.745	0	0.08	0.08	0.02	0.22	0.10	0.10	0.63	0.74	0.22	98.75	0.33	4.67	83.56	3.15	19.13	0.02	0.27	12.94	0.08	0.17	1.61	0.00	0.17	0.74	0.22	0.30	0.50	0.12	35.83	0.07	0.08	5.83	0.00	0.00	0.00	-3.80	-13.87	-4.53	56.15	79.37	522.69	238.27	626.45	345.45	531.32	265.86	610.46	259.99
11.778	0	0.07	0.07	0.02	0.23	0.10	0.10	0.78	0.76	0.20	98.44	0.34	5.07	85.22	3.95	19.90	0.02	0.36	13.34	0.09	0.18	1.74	0.00	0.18	0.76	0.20	0.34	0.49	0.13	39.46	0.08	0.05	6.23	0.00	0.00	0.00	-2.23	-13.24	-4.10	56.19	80.39	522.26	238.21	626.28	345.62	530.71	265.63	610.95	260.76
11.811	0	0.07	0.07	0.02	0.26	0.11	0.10	0.97	0.69	0.18	98.07	0.41	5.45	86.96	5.08	22.57	0.02	0.50	13.77	0.10	0.18	1.62	0.00	0.18	0.69	0.18	0.36	0.42	0.14	40.73	0.08	0.04	6.61	0.00	0.00	0.00	-3.14	-12.51	-3.71	56.57	81.52	522.09	238.47	625.95	345.16	530.08	265.31	611.52	261.62
11.845	0	0.06	0.05	0.02	0.35	0.13	0.09	1.74	0.58	0.21	96.52	0.77	6.57	86.42	4.96	31.47	0.02	0.77	15.51	0.11	0.21	1.96	0.00	0.22	0.58	0.17	0.32	0.46	0.16	45.97	0.09	0.05	6.95	0.00	0.00	0.00	-1.00	-12.75	-4.07	56.23	81.01	521.80	238.07	626.06	345.46	530.03	265.43	610.95	261.45
11.878	0	0.05	0.04	0.02	0.52	0.14	0.08	2.89	0.63	0.17	94.21	1.65	6.96	87.97	5.86	41.86	0.01	1.18	16.57	0.11	0.17	1.53	0.00	0.22	0.59	0.16	0.29	0.63	0.16	46.78	0.08	0.04	7.10	0.00	0.00	0.00	-3.69	-12.05	-2.96	56.52	81.76	520.53	238.51	624.64	345.62	528.99	264.69	610.70	261.99
11.911	0	0.04	0.03	0.02	0.67	0.16	0.07	4.64	0.69	0.16	90.73	3.26	8.41	89.04	5.50	50.44	0.01	1.30	17.97	0.12	0.13	1.02	0.00	0.24	0.54	0.16	0.27	0.69	0.17	50.19	0.09	0.05	7.82	0.00	0.00	0.00	0.50	-11.53	-3.42	55.77	81.84	519.52	238.94	623.81	346.82	527.76	266.24	609.51	262.49
11.945	0	0.03	0.02	0.02	0.93	0.14	0.06	8.46	0.50	0.18	83.08	6.56	7.53	90.42	6.61	59.77	0.01	1.51	15.10	0.11	0.10	0.78	0.00	0.24	0.40	0.18	0.24	0.50	0.21	54.96	0.09	0.09	8.28	0.00	0.00	0.00	2.58	-10.77	-5.39	54.97	82.02	518.09	239.62	622.46	347.97	525.21	269.69	606.78	261.16
11.978	0	0.04	0.03	0.02	0.84	0.11	0.06	6.18	0.40	0.19	87.64	4.84	5.08	97.52	7.51	55.87	0.01	1.13	10.48	0.11	0.09	0.47	0.00	0.25	0.38	0.19	0.24	0.40	0.22	50.22	0.09	0.28	7.98	0.00	0.00	0.00	6.22	-3.63	-2.13	54.01	83.40	511.94	244.31	615.30	352.76	519.87	271.96	603.16	267.61
12.011	0	0.04	0.03	0.02	0.70	0.09	0.07	4.70	0.34	0.23	90.60	3.03	3.39	96.77	8.23	49.84	0.01	0.75	6.99	0.09	0.12	0.52	0.00	0.28	0.34	0.23	0.27	0.25	0.25	48.96	0.10	2.01	7.91	0.00	0.00	0.00	-3.40	-5.00	-3.70	55.78	84.75	504.71	245.70	610.88	354.50	512.26	273.14	596.93	269.42
12.045	0	0.04	0.04	0.02	0.55	0.07	0.08	2.76	0.30	0.26	94.48	1.70	2.00	98.31	9.00	42.47	0.01	0.44	3.83	0.07	0.14	0.66	0.00	0.30	0.26	0.26	0.27	0.12	0.34	42.59	0.10	0.83	7.99	0.00	0.00	0.00	-8.25	-1.69	-3.05	56.72	86.77	497.24	250.63	602.35	357.99	503.70	277.60	590.34	272.83
12.078	0	0.05	0.05	0.02	0.37	0.07	0.09	1.21	0.30	0.28	97.58	0.73	1.33	98.66	8.28	30.91	0.01	0.26	3.06	0.05	0.20	0.89	0.00	0.30	0.18	0.28	0.24	0.08	0.35	34.91	0.10	0.85	7.51	0.00	0.00	0.00	-11.10	0.49	-1.51	55.98	84.22	489.99	252.57	593.56	358.92	498.02	277.40	582.18	274.44
12.112	0	0.07	0.08	0.02	0.20	0.06	0.11	0.45	0.36	0.34	99.09	0.33	1.43	96.98	6.04	15.22	0.01	0.12	2.95	0.03	0.29	2.09	0.00	0.36	0.16	0.34	0.24	0.03	0.40	29.21	0.10	0.30	7.24	0.00	0.00	0.00	-11.45	4.65	-1.42	55.06	84.51	484.83	252.18	589.16	358.66	493.18	276.25	577.69	275.71
12.145	0	0.09	0.10	0.02	0.15	0.06	0.11	0.23	0.43	0.45	99.54	0.33	1.79	95.40	4.06	7.32	0.01	0.06	3.67	0.02	0.32	2.50	0.00	0.43	0.15	0.45	0.23	0.03	0.38	22.91	0.10	0.32	6.93	0.00	0.00	0.00	-14.54	6.84	-1.27	55.38	84.73	480.38	252.64	584.24	358.42	488.50	276.37	573.22	275.27
12.178	0	0.09	0.10	0.02	0.13	0.07	0.12	0.17	0.51	0.57	99.66	0.33	2.41	96.68	3.01	4.38	0.01	0.04	5.39	0.01	0.46	2.93	1.74	0.51	0.15	0.57	0.21	0.04	0.36	19.51	0.11	0.16	6.70	0.00	0.00	0.00	-16.92	5.14	-0.76	55.65	86.28	477.01	252.01	580.67	357.07	484.54	275.16	570.82	274.73
12.212	0	0.10	0.11	0.02	0.12	0.07	0.12	0.12	0.63	0.73	99.75	0.33	2.84	95.62	2.22	2.56	0.01	0.02	7.18	0.01	0.59	3.57	10.90	0.63	0.17	0.73	0.22	0.05	0.38	14.40	0.11	0.07	6.33	0.00	0.00	0.00	-17.93	6.59	-1.56	55.66	87.57	473.03	250.86	577.09	355.67	479.58	274.66	567.14	273.38
12.245	0	0.10	0.12	0.03	0.12	0.08	0.12	0.12	0.69	0.97	99.76	0.33	3.54	95.65	1.49	2.58	0.01	0.02	9.38	0.01	0.64	4.52	20.59	0.69	0.17	0.97	0.18	0.06	0.37	13.84	0.11	0.13	6.01	0.00	0.00	0.00	-15.32	6.55	-0.65	55.30	86.92	470.34	250.57	573.51	354.51	477.41	273.14	564.31	275.08
12.278	0	0.11	0.12	0.03	0.12	0.09	0.12	0.10	0.83	1.07	99.76	0.33	4.00	95.82	1.07	2.65	0.01	0.02	11.04	0.01	0.72	5.26	27.25	0.83	0.18	1.44	0.15	0.07	0.40	11.23	0.12	0.67	5.77	0.00	0.00	0.00	-20.66	6.33	-2.48	56.49	89.00	466.98	248.69	570.90	353.22	472.17	274.01	560.99	268.46
12.312	0	0.11	0.12	0.03	0.12	0.08	0.12	0.09	1.02	0.93	99.75	0.33	3.58	94.92	0.75	3.10	0.01	0.02	12.18	0.01	0.93	8.48	35.37	1.02	0.27	2.93	0.13	0.08	0.42	7.48	0.14	0.16	5.01	0.00	0.00	0.00	-10.54	7.37	-1.32	54.64	88.04	464.60	249.06	568.30	355.04	470.92	274.26	558.91	271.26
12.345	0	0.12	0.12	0.04	0.13	0.08	0.12	0.09	1.08	1.08	99.75	0.33	3.31	94.81	0.59	4.16	0.01	0.02	12.54	0.02	1.21	10.43	38.73	1.08	0.43	3.59	0.10	0.12	0.41	7.44	0.14	0.40	4.75	0.00	0.00	0.00	-16.09	7.47	-1.12	55.81	86.68	461.63	249.19	566.19	354.96	469.19	272.60	555.88	272.63
12.379	0	0.11	0.12	0.04	0.14	0.08	0.12	0.09	1.24	1.24	99.72	0.33	2.24	93.05	0.60	6.68	0.01	0.02	12.37	0.02	1.45	8.68	38.90	1.24	0.53	7.11	0.10	0.32	0.41	4.90	0.16	0.18	4.01	0.00	0.00	0.00	-12.16	9.03	-0.87	54.77	85.31	460.30	249.13	564.61	355.96	468.64	273.12	553.94	271.99
12.412	0	0.11	0.12	0.03	0.16	0.07	0.12	0.10	1.36	1.33	99.68	0.33	1.72	92.96	0.62	9.76	0.01	0.02	12.43	0.02	1.33	6.66	31.97	1.36	0.65	9.92	0.10	0.46	0.39	4.02	0.18	0.28	3.54	0.00	0.00	0.00	-12.95	9.10	-1.56	54.64	84.35	459.31	248.68	563.46	355.09	467.61	272.90	551.94	271.17
12.445	0	0.10	0.11	0.03	0.17	0.08	0.12	0.11	1.38	1.27	99.66	0.33	2.26	91.43	0.63	11.68	0.01	0.01	13.96	0.03	1.27	5.08	26.44	1.38	0.80	10.84	0.09	0.72	0.38	4.23	0.18	1.18	3.50	0.00	0.00	0.00	-7.31	10.16	-0.97	53.67	82.27	458.90	249.19	561.48	355.70	467.90	273.82	550.13	270.96
12.479	0	0.10	0.11	0.03	0.18	0.09	0.12	0.12	1.74	1.17	99.64	0.33	2.80	92.55	0.54	13.66	0.01	0.01	16.03	0.03	1.17	5.09	18.68	1.74	0.93	16.31	0.08	0.59	0.33	3.51	0.20	2.08	3.24	0.00	0.00	0.00	-20.01	9.40	-2.30	56.13	85.18	458.80	247.52	560.70	350.87	465.16	272.12	550.13	266.26
12.512	0	0.10	0.11	0.04	0.18	0.11	0.12	0.12	1.87	1.41	99.64	0.36	4.21	90.65	0.49	14.09	0.01	0.01	19.58	0.04	1.41	7.62	17.55	1.87	1.15	18.91	0.09	0.54	0.31	3.63	0.19	3.27	3.31	0.00	0.00	0.00	-7.59	10.64	-1.14	54.04	85.28	458.03	248.26	558.50	351.25	464.41	274.53	549.47	268.45
12.545	0	0.11	0.11	0.04	0.17	0.16	0.13	0.11	1.90	1.73	99.65	0.60	7.22	91.99	0.51	13.18	0.01	0.01	26.51	0.04	1.73	12.05	16.07	1.90	1.46	19.33	0.11	0.48	0.30	3.84	0.19	2.23	3.57	0.00	0.00	0.00	-9.71	9.80	-1.54	54.41	83.44	458.65	248.45	557.40	349.69	464.85	273.92	548.07	267.86
12.579	0	0.12	0.11	0.06	0.15	0.21	0.15	0.11	2.40	2.11	99.58	0.82	8.94	92.07	0.44	9.92	0.01	0.01	30.49	0.05	2.11	16.37	15.95	2.40	1.62	22.89	0.13	0.48	0.24	5.60	0.17	0.38	3.92	0.00	0.00	0.00	-9.69	9.74	-0.81	55.11	83.67	458.74	249.25	555.65	348.46	464.32	273.59	547.88	269.21
12.612	0	0.13	0.12	0.07	0.14	0.27	0.16	0.10	2.48	2.31	99.46	1.09	10.73	91.69	0.41	7.08	0.01	0.01	34.40	0.05	2.31	21.16	14.16	2.48	1.72	21.76	0.16	0.78	0.24	6.28	0.17	0.26	4.23	0.00	0.00	0.00	-13.90	9.99	-1.50	55.07	80.86	458.81	248.12	554.28	345.28	464.65	270.99	545.46	268.03
12.645	0	0.13	0.12	0.05	0.13	0.28	0.16	0.10	2.40	1.83	99.44	1.09	11.22	93.78	0.45	5.92	0.01	0.01	34.44	0.06	1.83	16.18	8.85	2.40	1.87	24.93	0.17	0.97	0.24	7.46	0.16	0.92	4.53	0.00	0.00	0.00	-16.85	8.44	-0.28	55.44	81.63	458.41	246.74	553.86	343.35	464.64	270.07	546.14	265.59
12.679	0	0.12	0.12	0.04	0.12	0.25	0.16	0.10	2.46	1.75	99.50	0.90	10.37	93.24	0.56	3.76	0.01	0.01	31.74	0.08	1.75	12.27	6.03	2.46	2.03	26.89	0.17	0.94	0.25	10.25	0.14	0.27	4.84	0.00	0.00	0.00	-8.73	8.88	-0.50	54.34	81.05	459.08	246.62	553.99	344.22	465.17	269.90	546.15	266.70
12.712	0	0.12	0.12	0.04	0.12	0.20	0.16	0.10	2.83	1.83	99.61	0.68	8.51	97.97	0.64	3.13	0.01	0.01	27.44	0.11	1.83	9.48	1.96	2.83	2.00	26.97	0.19	0.85	0.26	9.51	0.13	0.03	4.94	0.00	0.00	0.00	-12.98	2.60	0.43	55.82	82.58	459.76	245.40	556.98	344.48	466.74	268.99	549.25	265.72
12.746	0	0.11	0.12	0.03	0.13	0.10	0.14	0.10	2.48	2.01	99.72	0.33	3.44	98.78	1.05	4.67	0.01	0.02	15.80	0.12	2.01	4.67	0.00	2.48	1.89	26.22	0.19	0.46	0.32	9.32	0.13	0.01	4.76	0.00	0.00	0.00	-19.47	-0.01	1.61	57.41	82.73	462.28	243.42	563.61	345.25	471.99	268.20	554.58	263.44
12.779	0	0.10	0.11	0.03	0.16	0.08	0.13	0.12	2.14	1.90	99.69	0.33	1.71	97.76	1.90	9.08	0.01	0.04	11.97	0.09	1.29	3.43	0.00	2.14	1.42	21.64	0.13	0.29	0.40	8.30	0.12	0.00	4.31	0.00	0.00	0.00	-17.13	-3.12	1.23	57.63	82.13	465.75	242.94	568.32	347.13	476.08	267.54	558.11	263.48
12.812	0	0.09	0.10	0.02	0.21	0.06	0.12	0.17	1.95	3.41	99.58	0.33	0.00	97.75	3.41	15.18	0.01	0.07	7.42	0.07	0.65	1.41	0.00	1.95	1.05	18.67	0.09	0.17	0.53	7.91	0.12	0.00	3.87	0.00	0.00	0.00	-15.06	-3.14	-0.48	57.94	83.31	472.90	243.35	574.33	347.09	481.00	268.12	564.16	263.29
12.846	0	0.07	0.07	0.02	0.36	0.05	0.11	0.33	1.61	5.80	99.28	0.68	0.00	98.07	5.80	28.53	0.01	0.14	4.88	0.06	0.19	0.59	0.00	1.61	0.68	12.33	0.08	0.12	0.67	8.24	0.10	0.00	3.58	0.00	0.00	0.00	-16.33	-2.35	-1.29	58.14	89.01	472.60	240.14	579.88	349.03	480.29	268.17	568.90	259.80
12.879	0	0.05	0.05	0.02	0.76	0.04	0.08	0.82	1.28	8.42	98.36	2.78	0.00	98.59	8.42	47.84	0.01	0.25	4.11	0.05	0.08	0.20	0.00	1.28	0.40	10.13	0.07	0.09	0.75	8.33	0.08	0.00	3.25	0.00	0.00	0.00	-18.08	-0.76	-0.57	58.81	91.65	474.37	239.69	584.02	350.46	482.36	267.72	573.69	260.14
12.912	0	0.04	0.04	0.02	1.08	0.04	0.07	1.27	1.02	8.13	97.46	5.49	0.00	98.74	9.45	56.90	0.01	0.44	3.31	0.03	0.03	0.07	0.00	1.02	0.24	8.13	0.07	0.13	0.92	8.75	0.06	0.00	3.00	0.00	0.00	0.00	-12.47	-0.19	-1.14	58.44	86.98	477.92	240.58	585.10	350.60	486.66	267.70	573.40	261.28
12.946	0	0.03	0.03	0.02	1.75	0.04	0.06	2.28	0.88	5.77	95.43	14.89	0.00	98.69	10.15	70.47	0.01	0.67	3.50	0.01	0.02	0.05	0.00	0.88	0.16	5.77	0.10	0.19	1.17	8.56	0.04	0.00	2.95	0.00	0.00	0.00	-11.99	-0.40	-2.15	57.72	84.29	479.46	241.49	584.15	349.04	487.77	269.00	571.66	260.81
12.979	0	0.03	0.03	0.02	1.81	0.04	0.06	2.41	0.79	5.21	95.18	15.87	0.00	98.60	10.20	71.49	0.01	0.63	4.99	0.01	0.03	0.05	0.00	0.79	0.11	5.21	0.12	0.25	1.09	8.87	0.04	0.01	3.02	0.00	0.00	0.00	-9.71	0.74	-2.79	57.35	85.19	481.35	242.77	584.72	349.34	488.12	270.20	572.91	262.06
13.012	0	0.04	0.04	0.02	0.85	0.05	0.07	0.96	0.64	4.36	98.08	3.97	0.00	97.15	6.71	52.49	0.01	0.37	7.68	0.01	0.06	0.11	0.00	0.64	0.08	4.36	0.17	0.27	1.19	9.13	0.03	0.59	3.14	0.00	0.00	0.00	-1.95	4.35	-2.81	56.06	85.92	480.70	244.45	582.65	350.11	486.36	272.30	571.96	264.89
13.046	0	0.07	0.08	0.02	0.32	0.07	0.11	0.27	0.47	2.89	99.37	0.52	1.19	97.67	4.42	24.93	0.01	0.17	12.25	0.02	0.23	0.51	1.75	0.47	0.08	2.89	0.26	0.16	1.52	8.40	0.02	2.13	2.99	0.00	0.00	0.00	-3.02	3.31	-3.38	55.69	84.51	478.20	247.21	576.96	348.81	482.65	274.68	566.80	266.89
13.079	0	0.10	0.12	0.03	0.18	0.07	0.12	0.13	0.52	2.24	99.63	0.33	1.83	97.43	2.24	11.13	0.01	0.11	13.20	0.03	0.63	2.12	2.95	0.52	0.07	2.84	0.28	0.10	1.45	6.87	0.03	1.20	2.94	0.00	0.00	0.00	-2.84	3.83	-1.98	54.74	83.25	474.60	250.87	568.76	347.88	478.27	276.52	561.27	270.11
13.113	0	0.12	0.14	0.03	0.15	0.05	0.13	0.09	0.41	1.50	99.71	0.33	0.00	97.70	1.50	4.63	0.01	0.06	9.12	0.03	1.83	6.08	3.70	0.41	0.09	2.81	0.33	0.06	1.74	4.92	0.02	0.39	2.48	0.00	0.00	0.00	-11.79	3.25	-5.05	54.24	81.69	470.93	250.09	564.49	345.14	473.54	277.64	554.30	265.32
13.146	0	0.12	0.15	0.03	0.13	0.06	0.13	0.07	0.39	0.92	99.69	0.33	0.55	96.35	0.92	1.75	0.02	0.03	11.56	0.04	1.71	6.49	4.87	0.39	0.15	2.26	0.45	0.08	1.55	4.31	0.02	0.11	2.53	0.00	0.00	0.00	-9.45	5.63	-2.16	53.43	81.94	468.20	251.69	559.86	345.15	471.22	276.19	552.89	269.57
13.179	0	0.13	0.15	0.04	0.12	0.07	0.13	0.07	0.42	0.58	99.69	0.33	1.15	96.43	0.58	0.98	0.02	0.02	12.25	0.07	1.69	8.36	4.47	0.42	0.22	2.35	0.47	0.12	1.45	4.27	0.02	0.64	2.78	0.00	0.00	0.00	-14.69	5.52	-1.10	54.36	84.79	464.64	250.21	557.90	343.54	467.66	275.12	552.19	268.50
13.213	0	0.13	0.16	0.04	0.12	0.07	0.14	0.07	0.32	0.39	99.69	0.33	1.96	96.51	0.39	0.66	0.02	0.01	15.10	0.12	2.09	8.63	4.99	0.30	0.32	1.97	0.41	0.22	1.75	4.28	0.03	0.68	2.53	0.00	0.00	0.00	-14.46	5.40	-0.84	53.88	84.98	462.81	248.72	556.30	342.21	465.96	273.24	550.78	268.06
13.246	0	0.14	0.15	0.05	0.12	0.11	0.14	0.07	0.47	0.36	99.69	0.40	4.72	96.14	0.34	0.49	0.02	0.01	21.31	0.16	2.46	10.78	5.26	0.36	0.47	2.02	0.34	0.35	1.58	4.52	0.03	0.45	2.86	0.00	0.00	0.00	-9.06	5.92	-0.49	53.44	83.56	461.98	249.49	554.74	343.90	465.67	272.30	549.20	270.05
13.279	0	0.13	0.15	0.04	0.12	0.12	0.14	0.07	0.59	0.38	99.70	0.43	5.61	96.13	0.33	0.41	0.02	0.01	22.42	0.16	2.60	9.35	6.28	0.38	0.59	1.77	0.32	0.50	1.37	4.93	0.03	0.46	3.38	0.00	0.00	0.00	-11.76	5.93	-0.55	53.00	80.60	461.12	248.90	553.22	342.88	465.95	271.10	546.51	268.56
13.313	0	0.12	0.14	0.03	0.11	0.17	0.14	0.07	0.86	0.40	99.66	0.53	8.31	94.73	0.27	0.39	0.03	0.01	25.91	0.15	2.21	6.11	3.08	0.40	0.79	1.59	0.39	0.86	0.81	6.07	0.03	0.89	4.48	0.00	0.00	0.00	-11.33	7.55	-0.77	52.77	82.63	460.49	247.39	553.60	342.08	464.67	270.09	547.26	267.45
13.346	0	0.12	0.13	0.03	0.11	0.19	0.14	0.07	0.96	0.42	99.62	0.59	9.27	95.14	0.27	0.31	0.03	0.01	27.17	0.17	1.94	3.93	1.76	0.42	0.96	1.53	0.53	0.87	0.77	6.46	0.03	0.42	4.83	0.00	0.00	0.00	-8.04	7.13	-0.70	52.53	81.99	460.41	248.38	551.82	341.82	464.12	271.51	546.03	267.84
13.380	0	0.11	0.12	0.03	0.10	0.25	0.14	0.07	1.06	0.59	99.50	0.66	11.54	92.74	0.24	0.27	0.05	0.00	28.68	0.17	1.94	2.48	3.17	0.59	1.06	1.94	0.48	0.91	0.56	6.47	0.05	1.09	6.44	0.00	0.00	0.00	-9.81	9.26	0.01	53.80	81.86	458.29	247.44	552.89	344.10	464.14	270.77	545.94	267.57
13.413	0	0.10	0.11	0.02	0.10	0.33	0.14	0.07	1.16	0.81	99.35	0.75	13.77	95.00	0.25	0.25	0.07	0.00	30.42	0.21	2.11	2.68	4.43	0.81	1.16	2.18	0.39	0.73	0.45	6.08	0.06	0.54	7.98	0.00	0.00	0.00	-11.11	7.28	-0.27	54.07	81.74	458.69	248.12	552.43	343.59	463.99	271.58	545.63	267.60
13.446	0	0.10	0.11	0.02	0.10	0.27	0.13	0.07	1.29	0.90	99.47	0.60	12.11	96.76	0.28	0.25	0.07	0.00	27.11	0.22	2.19	2.35	6.07	0.90	1.29	2.41	0.36	0.57	0.44	6.12	0.06	1.06	7.80	0.00	0.00	0.00	-13.82	5.02	-1.10	54.22	79.34	458.39	247.95	551.68	343.11	464.18	271.33	543.35	266.21
13.480	0	0.10	0.10	0.02	0.09	0.33	0.13	0.08	1.02	1.02	99.34	0.65	14.07	95.53	0.32	0.25	0.11	0.00	28.47	0.26	2.22	2.87	4.30	1.02	0.99	2.73	0.34	0.48	0.42	6.89	0.08	2.19	9.10	0.00	0.00	0.00	-12.82	6.69	-1.73	53.51	81.48	457.42	246.44	550.64	341.46	461.70	270.30	542.98	264.55
13.513	0	0.10	0.10	0.02	0.09	0.30	0.13	0.08	1.28	1.28	99.40	0.55	13.20	93.92	0.34	0.23	0.13	0.00	25.93	0.32	2.36	3.20	1.73	1.28	0.79	2.83	0.33	0.47	0.41	6.78	0.10	0.57	9.40	0.00	0.00	0.00	-6.63	8.31	-0.99	53.02	80.43	457.04	248.48	547.86	341.65	461.10	271.60	541.44	267.77
13.546	0	0.10	0.09	0.02	0.09	0.27	0.13	0.08	1.32	1.32	99.46	0.49	12.45	91.67	0.35	0.27	0.12	0.00	24.24	0.34	2.40	3.00	0.91	1.32	0.80	2.87	0.30	0.55	0.38	6.83	0.09	2.00	9.41	0.00	0.00	0.00	-11.59	10.01	-0.39	54.14	81.32	455.87	246.96	549.67	342.41	461.37	270.52	542.57	266.18
13.580	0	0.09	0.09	0.02	0.09	0.38	0.13	0.08	1.63	1.63	99.24	0.65	14.86	92.05	0.44	0.30	0.10	0.00	27.91	0.30	2.88	4.29	0.64	1.63	0.89	2.67	0.25	0.68	0.30	9.31	0.10	0.94	10.56	0.00	0.00	0.00	-6.05	9.75	0.41	53.80	81.14	454.67	247.50	548.62	344.09	460.80	270.50	541.91	268.45
13.613	0	0.09	0.09	0.02	0.09	0.37	0.13	0.09	1.53	1.53	99.27	0.62	14.58	96.19	0.46	0.51	0.09	0.00	27.39	0.24	2.86	3.99	0.28	1.53	0.90	2.69	0.23	0.88	0.30	9.52	0.10	3.48	10.51	0.00	0.00	0.00	-13.00	5.86	-1.73	54.08	80.78	453.88	245.37	549.29	342.45	459.70	270.61	540.13	263.18
13.646	0	0.09	0.08	0.02	0.09	0.42	0.13	0.09	1.57	1.57	99.16	0.67	15.76	91.63	0.51	0.46	0.08	0.00	28.51	0.24	2.81	4.34	0.00	1.57	0.90	2.29	0.25	1.20	0.28	11.55	0.10	0.78	11.23	0.00	0.00	0.00	-3.90	10.03	0.30	53.40	80.57	453.91	247.18	547.89	344.49	460.27	269.72	540.83	268.70
13.680	0	0.09	0.08	0.02	0.09	0.38	0.12	0.10	1.59	1.59	99.23	0.62	15.08	95.78	0.51	0.64	0.08	0.00	27.31	0.22	2.53	4.39	0.00	1.59	0.79	2.29	0.25	1.27	0.28	13.49	0.11	1.51	10.96	0.00	0.00	0.00	-11.74	6.39	-1.27	54.13	81.25	453.31	245.77	548.44	342.90	458.96	270.18	540.01	264.43
13.713	0	0.09	0.08	0.02	0.09	0.37	0.12	0.10	1.61	1.61	99.25	0.59	15.17	93.10	0.51	0.62	0.08	0.00	26.65	0.24	2.13	4.23	0.00	1.61	0.68	2.13	0.26	1.06	0.26	13.24	0.11	0.37	11.09	0.00	0.00	0.00	-9.25	8.99	-0.43	53.97	80.45	453.71	245.95	548.84	343.45	460.28	269.85	540.63	265.61
13.747	0	0.09	0.08	0.02	0.09	0.38	0.13	0.10	1.37	1.37	99.23	0.62	15.60	93.15	0.44	0.59	0.08	0.00	27.58	0.19	1.76	3.96	0.00	1.37	0.76	1.72	0.23	0.84	0.21	13.91	0.10	1.69	10.86	0.00	0.00	0.00	-9.76	8.95	-0.79	53.73	80.45	453.43	244.78	549.51	343.40	460.26	268.93	540.57	264.28
13.780	0	0.09	0.09	0.02	0.09	0.38	0.13	0.10	1.43	1.43	99.23	0.66	15.48	94.09	0.36	0.82	0.07	0.00	28.31	0.13	1.75	4.47	0.00	1.43	0.81	1.59	0.22	0.96	0.18	13.89	0.10	1.38	10.48	0.00	0.00	0.00	-10.17	8.16	0.15	53.85	80.06	452.63	243.41	551.03	343.97	461.42	268.57	541.30	263.25
13.813	0	0.10	0.09	0.03	0.09	0.44	0.13	0.10	1.43	1.43	99.12	0.77	16.45	94.48	0.30	0.88	0.06	0.00	30.63	0.10	1.77	6.05	0.00	1.43	0.85	1.62	0.23	1.09	0.18	14.02	0.10	0.88	10.49	0.00	0.00	0.00	-9.89	7.80	-0.99	53.85	79.42	454.24	243.73	551.94	344.20	462.30	268.52	541.53	263.06
13.847	0	0.10	0.09	0.03	0.09	0.49	0.13	0.10	1.58	1.58	99.03	0.89	17.13	93.99	0.22	1.01	0.05	0.00	32.48	0.09	1.87	6.92	0.00	1.58	0.72	1.64	0.23	1.39	0.16	13.65	0.09	0.44	10.50	0.00	0.00	0.00	-10.20	8.25	-0.44	54.09	80.06	454.91	243.40	551.84	343.19	462.55	267.00	542.53	263.44
13.880	0	0.10	0.08	0.03	0.09	0.59	0.13	0.10	1.76	1.57	98.82	1.08	18.48	96.91	0.20	0.74	0.05	0.00	34.98	0.09	2.08	7.49	0.00	1.57	0.79	1.55	0.24	1.76	0.15	13.53	0.09	0.41	10.94	0.00	0.00	0.00	-9.21	4.78	-0.12	54.14	80.77	455.76	243.34	552.55	343.16	463.10	266.60	543.83	263.94
13.913	0	0.09	0.08	0.03	0.09	0.52	0.13	0.10	1.67	1.67	98.95	0.90	17.58	98.20	0.17	0.69	0.06	0.00	32.51	0.09	2.65	6.77	0.00	1.67	0.73	1.65	0.24	0.97	0.17	13.49	0.09	5.11	11.15	0.00	0.00	0.00	-9.63	2.01	2.70	55.86	78.97	457.58	244.63	554.75	343.93	467.70	267.62	546.66	266.51
13.947	0	0.10	0.08	0.03	0.09	0.38	0.12	0.10	1.33	1.33	99.24	0.61	15.34	97.74	0.20	0.55	0.07	0.00	27.36	0.11	2.81	7.75	0.00	1.33	0.59	1.63	0.21	0.38	0.18	12.91	0.09	43.22	10.93	0.00	0.00	0.00	-18.70	3.16	0.36	57.39	82.62	463.08	242.58	562.86	342.73	471.40	268.35	553.71	261.27
13.980	0	0.10	0.09	0.03	0.09	0.22	0.11	0.10	1.31	1.31	99.55	0.35	11.53	98.29	0.27	0.62	0.07	0.00	18.95	0.11	2.10	6.83	0.00	1.31	0.58	1.73	0.20	0.12	0.21	12.39	0.08	3.77	10.37	0.00	0.00	0.00	-18.53	-1.73	0.12	57.20	84.57	466.83	240.90	567.64	342.65	474.40	265.96	558.78	260.32
14.013	0	0.10	0.09	0.02	0.09	0.15	0.11	0.09	1.44	1.23	99.70	0.33	8.76	98.54	0.34	0.61	0.07	0.00	13.63	0.11	1.23	4.80	0.00	1.44	0.60	1.86	0.22	0.06	0.23	11.17	0.08	0.17	9.58	0.00	0.00	0.00	-15.93	-0.93	0.14	58.01	83.79	472.71	242.22	573.47	344.89	480.63	266.39	564.33	262.49
14.047	0	0.10	0.10	0.02	0.10	0.11	0.11	0.10	1.14	0.69	99.77	0.33	6.48	98.65	0.34	0.70	0.05	0.00	10.61	0.11	0.69	3.24	0.00	1.14	0.40	1.73	0.21	0.04	0.27	12.44	0.08	0.01	8.28	0.00	0.00	0.00	-23.78	-0.54	0.72	59.25	88.98	473.08	241.78	575.66	344.98	479.64	264.27	568.60	262.61
14.080	0	0.10	0.11	0.02	0.10	0.09	0.11	0.10	0.91	0.42	99.77	0.33	4.90	98.25	0.42	0.97	0.05	0.01	8.00	0.12	0.37	1.44	0.00	0.91	0.26	1.85	0.22	0.05	0.30	12.95	0.07	0.02	7.61	0.00	0.00	0.00	-22.82	-1.85	0.57	59.40	90.91	474.60	239.69	580.16	345.59	481.59	264.35	572.42	260.45
14.114	0	0.10	0.11	0.02	0.11	0.06	0.11	0.11	0.71	0.41	99.77	0.33	2.30	98.78	0.41	2.17	0.04	0.01	4.64	0.09	0.14	0.54	0.00	0.71	0.17	2.04	0.21	0.05	0.33	14.24	0.06	0.00	6.34	0.00	0.00	0.00	-18.46	-0.04	1.52	59.65	91.86	473.83	237.80	584.78	350.63	483.69	262.30	575.54	261.32
14.147	0	0.10	0.11	0.02	0.13	0.06	0.11	0.13	0.64	0.40	99.74	0.33	1.11	98.65	0.40	4.83	0.04	0.02	4.17	0.08	0.13	0.46	0.00	0.64	0.11	2.08	0.17	0.05	0.33	14.62	0.05	0.00	5.36	0.00	0.00	0.00	-12.73	-0.53	1.22	59.76	88.63	472.60	235.65	588.93	355.84	486.56	262.32	575.16	259.94
14.180	0	0.09	0.10	0.02	0.17	0.05	0.09	0.18	0.53	0.43	99.64	0.33	0.17	98.61	0.43	13.43	0.04	0.06	3.22	0.08	0.13	0.37	0.00	0.53	0.09	2.21	0.14	0.10	0.31	14.40	0.04	0.00	4.83	0.00	0.00	0.00	-5.50	-0.69	0.03	59.53	85.59	472.88	233.87	592.48	359.95	489.21	261.77	574.76	259.12
14.214	0	0.08	0.08	0.02	0.25	0.04	0.08	0.28	0.40	0.34	99.44	0.45	0.00	98.51	0.34	23.90	0.04	0.15	2.49	0.06	0.14	0.30	0.00	0.40	0.08	2.41	0.13	0.14	0.32	14.46	0.03	0.00	3.81	0.00	0.00	0.00	-6.18	-1.03	-0.33	59.52	87.08	474.48	233.70	592.59	357.90	489.05	261.08	576.10	258.80
14.247	0	0.06	0.06	0.02	0.37	0.04	0.07	0.44	0.39	0.26	99.13	0.96	0.00	98.40	0.26	34.75	0.04	0.31	2.58	0.05	0.26	0.35	0.00	0.39	0.07	2.34	0.12	0.21	0.28	14.37	0.03	0.00	3.55	0.00	0.00	0.00	-2.82	-1.42	-0.94	59.03	86.78	475.55	233.46	593.38	357.49	489.72	261.46	576.47	259.19
14.280	0	0.05	0.04	0.02	0.63	0.04	0.05	0.81	0.35	0.28	98.38	3.09	0.00	98.53	0.21	50.11	0.04	0.61	2.44	0.04	0.28	0.32	0.00	0.35	0.06	2.42	0.11	0.33	0.28	13.67	0.03	0.00	3.16	0.00	0.00	0.00	-3.03	-0.98	-0.50	59.38	86.96	476.51	233.90	593.68	357.38	490.56	261.63	577.49	259.37
14.314	0	0.05	0.04	0.02	0.86	0.04	0.05	1.15	0.28	0.24	97.70	5.85	0.00	98.23	0.21	58.47	0.04	1.05	2.42	0.04	0.24	0.24	0.00	0.28	0.07	2.62	0.12	0.27	0.28	13.38	0.02	0.00	2.56	0.01	0.00	0.00	-4.15	-1.91	-0.62	59.81	84.59	478.39	234.69	593.92	356.48	492.77	262.41	577.29	258.91
14.347	0	0.04	0.03	0.02	1.06	0.04	0.04	1.47	0.25	0.20	97.07	8.95	0.00	98.76	0.20	64.22	0.03	1.46	2.78	0.03	0.18	0.17	0.00	0.25	0.08	2.42	0.11	0.24	0.25	13.12	0.02	0.00	2.50	0.14	0.00	0.00	-4.26	0.13	-0.78	59.63	84.98	479.49	234.92	594.07	355.64	493.11	262.35	578.02	258.99
14.381	0	0.05	0.04	0.02	0.89	0.03	0.05	1.15	0.16	0.28	97.69	5.77	0.00	97.83	0.28	58.29	0.03	1.36	2.98	0.03	0.12	0.07	0.00	0.16	0.09	2.60	0.11	0.14	0.28	13.27	0.01	0.00	1.82	0.73	0.00	0.00	-3.94	2.95	-0.71	59.39	86.74	480.07	234.36	595.48	355.70	493.29	262.29	579.96	258.66
14.414	0	0.05	0.05	0.02	0.80	0.03	0.05	1.01	0.14	0.31	97.97	4.46	0.00	98.52	0.31	54.96	0.03	1.21	2.88	0.03	0.12	0.07	0.00	0.11	0.10	2.26	0.12	0.14	0.24	13.58	0.01	0.04	1.56	0.99	0.00	0.00	-8.43	-1.00	-0.15	59.96	85.52	481.45	234.61	597.59	356.29	495.96	261.59	581.44	258.70
14.447	0	0.05	0.06	0.02	0.65	0.03	0.06	0.78	0.15	0.33	98.45	2.92	0.00	97.58	0.33	49.51	0.02	0.71	2.86	0.02	0.09	0.05	0.00	0.11	0.10	1.98	0.16	0.15	0.21	13.06	0.01	0.12	1.56	1.46	0.00	0.00	-5.46	-3.51	0.75	59.39	87.78	484.38	236.36	598.50	355.89	497.28	262.26	585.06	261.92
14.481	0	0.06	0.07	0.02	0.54	0.03	0.06	0.66	0.15	0.38	98.67	1.86	0.00	98.04	0.38	43.84	0.02	0.36	2.64	0.02	0.10	0.06	0.00	0.08	0.10	1.47	0.21	0.15	0.17	15.18	0.01	0.68	1.28	1.90	0.00	0.00	-7.63	-2.45	0.70	59.38	87.56	488.38	239.23	599.17	354.41	499.71	264.11	587.27	264.28
14.514	0	0.07	0.09	0.02	0.41	0.03	0.07	0.48	0.15	0.41	99.05	1.04	0.00	97.61	0.41	36.03	0.02	0.17	2.99	0.01	0.11	0.07	0.00	0.06	0.09	1.32	0.27	0.15	0.14	15.13	0.01	0.33	1.26	2.27	0.00	0.00	-17.43	-3.46	1.22	60.52	89.34	491.64	242.53	600.40	353.67	501.41	266.44	590.74	265.54
14.547	0	0.08	0.12	0.02	0.30	0.03	0.08	0.31	0.21	0.45	99.37	0.52	0.00	97.66	0.45	26.34	0.02	0.07	3.23	0.01	0.11	0.06	0.00	0.06	0.07	1.15	0.34	0.21	0.14	14.89	0.01	1.81	1.31	2.66	0.00	0.00	-23.46	-3.34	-0.68	59.58	88.21	495.45	244.69	602.99	354.01	503.92	268.70	592.05	265.01
14.581	0	0.09	0.15	0.02	0.23	0.03	0.09	0.21	0.20	0.53	99.54	0.33	0.00	97.59	0.53	18.45	0.02	0.03	3.35	0.01	0.15	0.08	0.00	0.06	0.07	0.93	0.38	0.20	0.10	13.44	0.01	0.96	1.32	3.13	0.00	0.00	-21.94	-3.50	0.22	60.03	86.45	497.72	244.87	605.74	354.80	507.93	269.15	594.31	265.72
14.614	0	0.09	0.17	0.02	0.20	0.03	0.10	0.18	0.20	0.57	99.59	0.33	0.00	96.98	0.57	14.66	0.02	0.02	3.75	0.01	0.14	0.10	0.00	0.06	0.06	0.97	0.43	0.20	0.10	13.06	0.01	2.41	1.40	3.26	0.00	0.00	-17.59	-4.65	0.73	60.24	84.82	499.67	244.46	607.09	355.00	510.69	267.69	595.50	266.63
14.647	0	0.10	0.19	0.02	0.17	0.03	0.11	0.14	0.19	0.56	99.61	0.33	0.00	96.58	0.56	9.70	0.02	0.01	3.49	0.01	0.17	0.11	0.00	0.06	0.06	0.85	0.48	0.19	0.09	11.25	0.01	1.43	1.49	3.37	0.00	0.00	-18.34	-5.30	-0.59	60.49	86.67	502.43	246.01	609.80	355.73	511.61	270.11	598.25	267.85
14.681	0	0.11	0.20	0.02	0.16	0.03	0.11	0.12	0.13	0.63	99.60	0.33	0.00	95.00	0.63	7.25	0.02	0.00	3.36	0.01	0.19	0.18	0.00	0.05	0.05	0.67	0.51	0.13	0.09	11.26	0.02	1.19	1.64	3.15	0.00	0.00	-18.09	-7.28	-0.13	60.48	85.24	504.52	245.88	613.12	357.63	515.33	270.15	600.53	267.34
14.714	0	0.11	0.20	0.02	0.15	0.04	0.12	0.12	0.13	0.66	99.59	0.33	0.00	97.07	0.66	5.51	0.02	0.00	3.87	0.02	0.24	0.26	0.00	0.05	0.05	0.66	0.50	0.13	0.10	11.48	0.02	1.86	1.72	3.00	0.00	0.00	-17.71	-4.49	-0.25	60.26	83.09	507.21	245.62	613.49	354.93	517.91	269.04	600.98	267.16
14.748	0	0.11	0.20	0.02	0.14	0.04	0.12	0.11	0.13	0.53	99.59	0.33	0.00	91.53	0.67	4.10	0.02	0.00	3.87	0.03	0.20	0.23	0.00	0.04	0.05	0.53	0.45	0.13	0.10	11.50	0.02	1.92	1.92	2.85	0.00	0.00	-17.60	-10.10	-1.36	60.09	82.05	509.53	246.19	616.69	355.69	520.41	269.85	602.45	268.61
14.781	0	0.11	0.18	0.02	0.14	0.04	0.12	0.11	0.13	0.53	99.63	0.33	0.00	97.19	0.74	3.98	0.02	0.00	3.29	0.03	0.18	0.19	0.00	0.04	0.06	0.53	0.35	0.13	0.12	11.67	0.02	1.31	2.06	1.93	0.00	0.00	-13.83	-4.28	-1.15	60.01	81.84	513.06	247.77	619.46	357.98	523.92	272.49	605.69	268.96
14.814	0	0.11	0.17	0.02	0.14	0.04	0.12	0.11	0.11	0.47	99.65	0.33	0.00	96.74	0.82	3.62	0.02	0.00	3.47	0.04	0.15	0.14	0.00	0.04	0.07	0.47	0.24	0.11	0.13	11.59	0.02	1.05	2.20	1.41	0.00	0.00	-14.70	-5.05	-2.85	59.72	81.99	516.10	247.18	621.60	354.88	525.33	272.20	607.26	269.02
14.848	0	0.11	0.16	0.02	0.14	0.04	0.12	0.11	0.09	0.38	99.68	0.33	0.00	96.05	0.82	3.33	0.03	0.00	3.03	0.06	0.13	0.10	0.00	0.03	0.08	0.38	0.18	0.09	0.14	11.45	0.03	1.41	2.43	0.83	0.00	0.00	-10.51	-6.04	-2.43	58.85	81.79	516.63	246.26	623.45	355.69	526.85	271.14	608.63	270.04
14.881	0	0.11	0.16	0.02	0.13	0.04	0.12	0.10	0.09	0.34	99.69	0.33	0.00	93.32	0.85	3.18	0.03	0.00	3.16	0.07	0.14	0.11	0.00	0.03	0.09	0.34	0.13	0.08	0.14	10.67	0.03	1.06	2.56	0.51	0.00	0.00	-12.31	-8.82	-1.30	58.99	83.44	517.17	246.08	624.37	356.33	527.41	270.76	610.83	269.06
14.914	0	0.11	0.14	0.02	0.14	0.04	0.12	0.10	0.11	0.30	99.71	0.33	0.00	92.17	0.81	3.86	0.03	0.00	3.78	0.10	0.15	0.16	0.00	0.04	0.11	0.30	0.10	0.07	0.13	9.67	0.04	1.37	2.80	0.07	0.00	0.00	-13.37	-9.67	-1.44	59.26	83.33	518.05	246.21	625.84	356.83	528.53	270.80	611.85	269.31
14.948	0	0.11	0.14	0.02	0.13	0.04	0.12	0.09	0.15	0.25	99.72	0.33	0.00	94.99	0.75	3.42	0.04	0.00	4.37	0.12	0.15	0.25	0.00	0.04	0.15	0.25	0.09	0.08	0.14	8.73	0.05	0.52	3.23	0.00	0.00	0.00	-12.01	-7.29	-0.62	58.38	82.17	519.91	247.53	624.96	356.20	530.20	271.74	612.34	269.51
14.981	0	0.11	0.14	0.02	0.13	0.05	0.12	0.09	0.18	0.25	99.72	0.33	0.00	91.76	0.72	2.82	0.04	0.00	4.99	0.14	0.15	0.39	0.00	0.05	0.18	0.25	0.08	0.10	0.13	8.09	0.06	1.10	3.36	0.00	0.00	0.00	-13.83	-9.95	-1.38	58.74	81.10	520.28	247.79	625.32	355.54	530.58	271.63	611.67	270.27
15.014	0	0.11	0.14	0.02	0.13	0.05	0.12	0.09	0.24	0.24	99.73	0.33	0.21	93.81	0.68	2.75	0.05	0.00	5.87	0.13	0.14	0.47	0.00	0.05	0.24	0.24	0.09	0.11	0.13	7.56	0.08	0.58	3.75	0.00	0.00	0.00	-11.31	-8.40	-0.90	57.73	81.12	521.52	248.27	625.08	355.00	531.40	272.08	612.51	270.66
15.048	0	0.11	0.13	0.02	0.12	0.06	0.12	0.08	0.29	0.23	99.73	0.33	1.25	92.61	0.62	2.44	0.05	0.01	7.23	0.14	0.15	0.52	0.00	0.06	0.29	0.23	0.10	0.13	0.13	6.91	0.11	0.59	4.20	0.00	0.00	0.00	-11.12	-9.36	-1.45	57.18	80.52	522.51	247.95	626.13	354.55	532.37	271.97	612.87	270.44
15.081	0	0.11	0.13	0.02	0.12	0.07	0.12	0.08	0.35	0.25	99.74	0.33	2.32	94.79	0.59	2.18	0.05	0.01	9.01	0.16	0.19	0.66	0.00	0.06	0.35	0.25	0.13	0.15	0.13	6.85	0.11	1.93	4.52	0.00	0.00	0.00	-7.34	-7.49	-2.71	55.61	80.11	524.64	247.78	627.18	353.70	533.46	273.39	613.47	269.34
15.115	0	0.10	0.12	0.02	0.12	0.10	0.12	0.08	0.42	0.23	99.76	0.33	5.45	94.30	0.55	2.15	0.06	0.01	14.30	0.18	0.33	1.06	0.00	0.08	0.42	0.23	0.15	0.17	0.12	6.57	0.14	1.39	5.43	0.00	0.00	0.00	-3.76	-7.97	-2.70	54.76	79.48	525.49	247.53	628.24	353.75	534.72	273.03	614.16	270.46
15.148	0	0.10	0.12	0.02	0.11	0.11	0.12	0.08	0.49	0.25	99.76	0.33	6.01	96.16	0.61	1.81	0.06	0.01	14.00	0.19	0.33	1.04	0.00	0.10	0.49	0.25	0.19	0.16	0.12	7.22	0.16	4.03	6.12	0.00	0.00	0.00	-0.15	-5.90	-1.60	53.24	81.26	526.25	248.28	626.26	352.04	533.89	273.54	615.11	271.10
15.181	0	0.10	0.12	0.02	0.11	0.11	0.12	0.08	0.61	0.25	99.76	0.33	6.26	95.53	0.66	1.40	0.05	0.01	13.86	0.16	0.31	0.91	0.00	0.11	0.61	0.25	0.22	0.16	0.13	7.39	0.16	2.70	6.43	0.00	0.00	0.00	-1.26	-6.69	-1.20	53.69	80.99	526.50	248.44	626.96	352.38	534.73	272.93	615.72	272.05
15.215	0	0.10	0.11	0.02	0.11	0.12	0.12	0.08	0.63	0.26	99.77	0.33	7.10	95.55	0.75	1.37	0.05	0.01	13.14	0.15	0.32	0.83	0.00	0.14	0.63	0.26	0.26	0.13	0.13	7.10	0.18	8.26	7.55	0.00	0.00	0.00	-1.28	-6.66	-1.49	53.56	80.62	527.03	248.76	627.05	352.52	535.06	273.70	615.65	271.53
15.248	0	0.10	0.10	0.02	0.11	0.10	0.11	0.08	0.62	0.26	99.77	0.33	6.01	96.32	0.89	1.48	0.05	0.01	10.30	0.13	0.26	0.57	0.00	0.14	0.62	0.26	0.24	0.11	0.13	7.56	0.18	4.82	7.65	0.00	0.00	0.00	-1.56	-5.68	-1.61	53.51	81.28	527.26	248.27	628.12	352.49	535.30	273.11	616.57	271.79
15.281	0	0.09	0.10	0.02	0.11	0.10	0.11	0.09	0.66	0.25	99.78	0.33	6.20	94.31	0.99	1.68	0.05	0.01	9.30	0.12	0.22	0.43	0.00	0.16	0.66	0.25	0.23	0.12	0.13	7.89	0.20	1.46	8.25	0.00	0.00	0.00	-3.38	-7.96	-1.45	53.92	81.18	526.24	247.82	627.89	352.60	534.79	272.26	615.97	271.65
15.315	0	0.09	0.10	0.02	0.10	0.11	0.11	0.09	0.69	0.24	99.78	0.33	6.79	96.07	1.10	1.43	0.04	0.01	9.00	0.11	0.22	0.46	0.00	0.20	0.69	0.24	0.25	0.11	0.11	7.91	0.23	1.49	8.96	0.00	0.00	0.00	0.31	-6.02	-1.32	53.40	80.31	528.28	249.68	627.02	352.38	535.96	274.60	616.23	272.15
15.348	0	0.09	0.09	0.02	0.10	0.10	0.11	0.09	0.81	0.25	99.79	0.33	6.22	95.78	1.17	1.74	0.04	0.01	7.90	0.09	0.20	0.34	0.00	0.22	0.81	0.25	0.26	0.16	0.11	8.52	0.23	2.15	8.90	0.00	0.00	0.00	-2.75	-6.39	-1.46	53.81	81.07	528.18	249.07	627.36	351.54	535.58	273.71	616.63	271.62
15.382	0	0.09	0.09	0.02	0.10	0.11	0.10	0.09	0.87	0.29	99.79	0.33	6.65	93.51	1.30	1.82	0.04	0.01	7.01	0.07	0.19	0.32	0.00	0.30	0.87	0.29	0.29	0.17	0.11	9.31	0.28	2.09	9.72	0.00	0.00	0.00	-7.28	-8.66	-1.34	55.20	80.07	528.22	249.12	627.77	351.36	536.35	272.76	616.42	271.76
15.415	0	0.09	0.09	0.02	0.10	0.11	0.10	0.10	0.89	0.37	99.79	0.33	6.72	95.29	1.37	1.96	0.03	0.01	6.99	0.06	0.16	0.28	0.00	0.32	0.89	0.37	0.31	0.17	0.11	10.69	0.30	2.73	9.81	0.00	0.00	0.00	-5.88	-6.96	-1.66	54.55	80.40	529.12	249.55	627.19	350.84	536.21	274.18	616.53	270.57
15.448	0	0.09	0.09	0.02	0.10	0.11	0.10	0.10	0.91	0.37	99.79	0.33	6.65	94.97	1.40	2.26	0.03	0.01	6.93	0.05	0.15	0.26	0.00	0.32	0.91	0.37	0.39	0.19	0.11	11.41	0.30	3.33	9.78	0.00	0.00	0.00	-6.86	-7.31	-1.47	55.03	81.00	529.36	249.66	627.71	350.69	536.36	273.75	617.33	271.46
15.482	0	0.09	0.08	0.02	0.10	0.11	0.10	0.12	0.97	0.43	99.76	0.34	6.93	95.75	1.70	2.61	0.03	0.01	6.50	0.04	0.12	0.26	0.00	0.35	0.97	0.43	0.47	0.18	0.12	14.36	0.31	2.36	10.28	0.00	0.00	0.00	-5.91	-6.43	-1.70	54.82	81.71	529.55	250.01	627.58	350.81	535.91	274.68	617.55	271.39
15.515	0	0.09	0.08	0.02	0.10	0.11	0.10	0.12	1.02	0.47	99.75	0.35	7.08	95.06	1.78	2.49	0.02	0.01	6.57	0.03	0.10	0.24	0.00	0.38	1.02	0.47	0.65	0.20	0.11	15.31	0.30	1.59	10.42	0.00	0.00	0.00	-6.83	-7.21	-1.20	55.66	79.60	528.97	250.65	627.75	352.68	537.09	274.55	616.65	272.29
15.548	0	0.09	0.08	0.02	0.11	0.11	0.11	0.13	0.96	0.44	99.75	0.34	6.64	95.22	2.09	2.31	0.02	0.01	6.15	0.03	0.12	0.31	0.00	0.36	0.96	0.44	0.78	0.20	0.11	15.61	0.31	0.38	10.23	0.00	0.00	0.00	0.29	-7.04	-0.42	54.04	78.32	529.83	252.09	625.47	351.68	537.50	275.62	615.81	274.29
15.582	0	0.09	0.09	0.02	0.11	0.10	0.11	0.15	0.92	0.45	99.71	0.33	6.05	95.10	2.63	2.28	0.02	0.01	5.67	0.03	0.14	0.40	0.00	0.37	0.92	0.45	0.82	0.21	0.11	18.40	0.29	0.57	9.97	0.00	0.00	0.00	-5.95	-7.18	-0.95	55.56	80.00	529.20	252.81	625.18	351.55	535.87	276.21	615.84	274.37
15.615	0	0.09	0.09	0.02	0.11	0.10	0.11	0.15	0.76	0.46	99.71	0.33	5.95	95.42	3.14	1.81	0.02	0.01	5.83	0.03	0.21	0.74	0.00	0.35	0.76	0.46	0.81	0.19	0.11	18.59	0.29	1.10	9.90	0.00	0.00	0.00	-7.21	-6.82	-0.35	55.61	80.43	528.30	253.50	623.81	351.75	534.88	276.38	615.30	274.89
15.648	0	0.09	0.09	0.02	0.11	0.10	0.12	0.15	0.73	0.49	99.69	0.33	5.90	95.40	3.70	1.55	0.02	0.01	6.80	0.03	0.33	1.64	0.00	0.37	0.73	0.49	0.79	0.19	0.12	19.28	0.29	0.67	9.63	0.00	0.00	0.00	-7.92	-6.84	-0.61	56.35	80.92	528.00	254.71	624.00	353.30	534.41	277.85	615.31	276.01
15.682	0	0.09	0.09	0.02	0.11	0.10	0.12	0.16	0.63	0.55	99.69	0.33	5.37	93.25	4.36	1.16	0.03	0.01	7.24	0.04	0.44	2.55	0.00	0.39	0.63	0.55	0.83	0.18	0.11	19.41	0.27	1.64	9.11	0.00	0.00	0.00	-9.56	-8.87	-2.03	57.24	80.99	527.59	255.63	623.99	354.28	533.29	280.07	614.16	275.73
15.715	0	0.09	0.09	0.02	0.11	0.11	0.13	0.15	0.52	0.59	99.69	0.33	5.99	94.09	4.64	0.92	0.03	0.01	8.62	0.06	0.65	3.58	0.00	0.41	0.52	0.59	0.77	0.14	0.12	19.14	0.24	5.90	9.26	0.00	0.00	0.00	-9.65	-8.17	-1.62	57.35	81.05	526.04	256.25	623.34	356.09	532.41	280.46	613.37	276.64
15.749	0	0.09	0.09	0.02	0.11	0.11	0.12	0.15	0.45	0.59	99.71	0.33	5.34	94.35	4.33	0.87	0.04	0.01	7.60	0.10	1.91	5.25	0.00	0.44	0.45	0.59	0.78	0.09	0.12	18.31	0.26	24.47	9.49	0.00	0.00	0.00	-9.79	-7.93	-1.31	56.88	78.86	524.69	256.36	622.96	356.73	532.84	279.04	611.70	278.96
15.782	0	0.09	0.09	0.03	0.11	0.11	0.12	0.15	0.45	0.73	99.70	0.33	5.33	92.37	4.76	1.05	0.04	0.02	7.43	0.15	2.44	6.42	0.00	0.45	0.35	0.73	0.73	0.08	0.14	18.46	0.25	36.45	9.83	0.00	0.00	0.00	-10.60	-9.53	-1.45	56.77	78.56	523.04	257.11	621.53	357.75	531.35	279.92	609.91	279.34
15.815	0	0.09	0.09	0.03	0.11	0.10	0.12	0.15	0.47	0.82	99.71	0.33	4.38	94.27	4.90	1.16	0.05	0.02	6.82	0.24	3.72	8.18	0.00	0.47	0.25	0.82	0.60	0.05	0.16	17.39	0.25	29.28	9.70	0.00	0.00	0.00	-13.48	-7.99	-1.29	56.82	80.25	522.28	257.76	620.82	358.59	529.88	281.02	610.08	278.46
15.849	0	0.09	0.09	0.03	0.11	0.09	0.11	0.14	0.49	0.94	99.72	0.33	3.04	96.13	4.94	1.43	0.08	0.02	5.41	0.30	4.79	8.44	0.00	0.49	0.20	0.94	0.48	0.05	0.20	15.71	0.26	28.48	9.44	0.00	0.00	0.00	-15.32	-5.93	-1.33	57.41	82.55	520.41	259.71	619.73	360.97	527.22	283.32	609.70	280.09
15.882	0	0.09	0.09	0.03	0.11	0.09	0.12	0.13	0.50	0.83	99.73	0.33	3.04	95.81	5.33	1.92	0.09	0.03	5.29	0.34	4.05	7.85	0.00	0.50	0.15	0.83	0.42	0.04	0.24	13.74	0.24	25.15	9.27	0.00	0.00	0.00	-11.01	-6.36	-1.87	56.72	80.37	520.60	261.03	619.89	362.10	528.15	284.38	608.52	283.38
15.915	0	0.09	0.09	0.03	0.12	0.09	0.12	0.13	0.52	0.85	99.74	0.33	2.77	97.48	5.39	2.75	0.11	0.03	4.91	0.34	3.64	5.97	0.00	0.52	0.11	0.85	0.38	0.03	0.29	12.41	0.22	35.13	9.02	0.00	0.00	0.00	-8.24	-3.72	-1.52	56.08	83.26	520.02	262.21	618.67	362.78	526.01	286.25	609.25	284.47
15.949	0	0.09	0.09	0.03	0.12	0.09	0.11	0.12	0.56	0.79	99.76	0.33	2.92	97.70	4.61	4.17	0.15	0.03	4.97	0.33	3.71	6.03	0.00	0.56	0.09	0.79	0.38	0.03	0.38	9.75	0.20	25.94	9.04	0.00	0.00	0.00	-9.26	-3.26	-1.82	56.30	81.91	520.37	262.89	619.08	363.67	526.91	286.96	608.79	284.61
15.982	0	0.08	0.08	0.03	0.13	0.09	0.11	0.13	0.51	0.75	99.74	0.33	3.74	97.60	5.07	6.15	0.15	0.03	5.87	0.23	3.03	6.05	0.00	0.51	0.07	0.75	0.36	0.02	0.40	8.73	0.18	32.53	9.26	0.00	0.00	0.00	-9.19	-3.47	-1.48	56.22	83.67	518.46	262.37	618.71	364.50	525.06	286.36	608.72	285.15
16.015	0	0.08	0.08	0.02	0.14	0.10	0.12	0.13	0.51	0.73	99.72	0.33	3.98	97.12	5.81	6.89	0.18	0.02	6.15	0.18	2.21	5.81	0.00	0.51	0.06	0.73	0.29	0.02	0.48	7.33	0.16	14.63	9.20	0.00	0.00	0.00	-8.64	-4.41	-1.20	56.04	83.81	517.20	262.40	617.74	364.82	524.04	286.12	607.85	285.77
16.049	0	0.08	0.08	0.03	0.15	0.10	0.12	0.13	0.53	0.79	99.71	0.33	4.28	97.59	6.15	7.44	0.24	0.02	6.79	0.13	1.56	7.05	0.00	0.53	0.06	0.79	0.25	0.02	0.66	6.20	0.12	14.33	9.08	0.00	0.00	0.00	-10.85	-3.50	-0.52	56.21	85.52	516.53	262.34	616.93	364.53	522.88	285.72	608.40	285.26
16.082	0	0.08	0.08	0.02	0.16	0.10	0.12	0.13	0.51	0.77	99.69	0.33	4.15	97.35	6.36	8.66	0.24	0.02	7.04	0.09	1.22	6.83	0.00	0.51	0.05	0.77	0.24	0.02	0.70	5.75	0.12	9.66	8.75	0.00	0.00	0.00	-11.39	-3.98	-0.73	56.44	85.30	515.74	262.46	616.71	365.17	522.34	285.95	607.64	285.38
16.116	0	0.08	0.08	0.03	0.16	0.09	0.11	0.13	0.57	0.83	99.67	0.33	3.78	97.06	5.93	10.06	0.28	0.02	6.24	0.08	1.19	6.98	0.00	0.57	0.05	0.83	0.29	0.03	0.94	4.39	0.11	13.58	8.67	0.00	0.00	0.00	-15.87	-4.52	-0.99	57.28	85.21	516.15	262.72	616.47	364.61	522.31	286.36	607.48	283.70
16.149	0	0.08	0.08	0.03	0.17	0.08	0.11	0.12	0.54	0.75	99.67	0.33	3.10	97.57	5.33	10.51	0.32	0.01	5.90	0.07	1.42	7.23	0.00	0.54	0.06	0.75	0.28	0.02	1.09	3.66	0.10	14.19	8.14	0.00	0.00	0.00	-9.89	-3.54	-1.25	56.15	83.38	515.98	262.77	616.35	365.05	522.94	286.43	606.31	285.63
16.182	0	0.08	0.08	0.03	0.17	0.08	0.11	0.12	0.54	0.76	99.67	0.33	2.67	96.83	4.71	11.27	0.30	0.01	5.28	0.06	1.67	6.56	0.00	0.54	0.05	0.76	0.28	0.02	1.12	3.46	0.10	8.81	7.94	0.00	0.00	0.00	-10.89	-4.91	-1.57	56.34	83.43	515.14	262.15	615.95	364.90	522.07	286.22	605.48	284.43
16.216	0	0.09	0.08	0.03	0.16	0.07	0.10	0.11	0.56	0.82	99.68	0.33	2.21	97.03	2.85	11.59	0.30	0.02	4.83	0.05	1.84	6.97	0.00	0.56	0.05	0.82	0.25	0.02	1.48	2.80	0.12	4.14	7.39	0.00	0.00	0.00	-15.82	-4.57	-2.22	57.90	83.93	515.64	261.78	618.03	365.45	522.70	286.02	606.59	283.44
16.249	0	0.09	0.09	0.02	0.16	0.07	0.10	0.11	0.52	0.79	99.68	0.33	2.14	98.36	1.84	11.66	0.25	0.02	4.11	0.04	0.96	3.98	0.00	0.52	0.06	0.79	0.25	0.02	1.44	3.05	0.12	0.42	7.02	0.00	0.00	0.00	-19.53	-1.54	-1.25	59.08	83.13	516.62	262.53	619.47	366.87	524.98	285.52	608.09	283.86
16.282	0	0.09	0.09	0.02	0.18	0.06	0.09	0.12	0.50	0.76	99.65	0.33	1.18	98.75	1.15	13.69	0.21	0.03	3.22	0.03	0.39	1.38	0.00	0.50	0.06	0.76	0.28	0.02	1.56	2.92	0.12	0.24	6.09	0.00	0.00	0.00	-21.17	0.14	-0.69	59.00	87.47	515.52	260.42	619.53	365.39	522.61	283.50	610.06	282.08
16.316	0	0.08	0.08	0.02	0.21	0.05	0.09	0.14	0.40	0.60	99.58	0.33	0.27	98.73	0.71	18.45	0.14	0.04	2.57	0.02	0.18	0.49	0.00	0.40	0.06	0.60	0.27	0.03	1.65	2.77	0.10	0.10	5.25	0.00	0.00	0.00	-22.70	0.24	0.49	59.07	87.10	515.49	259.15	621.06	366.38	524.35	281.97	611.43	280.26
16.349	0	0.07	0.06	0.02	0.30	0.05	0.07	0.22	0.33	0.45	99.40	0.70	0.03	98.61	0.45	28.97	0.10	0.07	2.11	0.01	0.06	0.13	0.00	0.33	0.06	0.57	0.31	0.04	1.60	3.29	0.09	0.08	5.07	0.00	0.00	0.00	-20.65	0.71	0.19	59.14	87.29	515.16	257.74	624.24	368.99	525.50	282.23	612.73	279.10
16.383	0	0.06	0.05	0.02	0.47	0.05	0.06	0.39	0.23	0.32	99.06	1.90	0.00	98.66	0.32	42.69	0.06	0.10	1.97	0.01	0.05	0.09	0.00	0.23	0.05	0.57	0.26	0.08	1.54	3.68	0.07	0.08	4.76	0.00	0.00	0.00	-14.15	-0.52	-1.08	59.62	83.68	516.40	256.92	626.05	370.57	528.02	282.13	611.63	278.78
16.416	0	0.04	0.03	0.02	0.82	0.04	0.04	0.77	0.17	0.20	98.35	6.76	0.00	97.52	0.20	59.24	0.04	0.16	1.73	0.00	0.05	0.08	0.00	0.17	0.06	0.58	0.24	0.09	1.44	3.90	0.06	0.15	4.33	0.00	0.00	0.00	-16.88	-3.63	-0.88	59.43	82.50	516.83	256.65	626.91	369.95	529.33	280.62	611.83	279.55
16.449	0	0.03	0.02	0.02	1.33	0.04	0.03	1.42	0.16	0.14	97.16	18.91	0.00	96.65	0.14	73.78	0.03	0.22	1.75	0.00	0.04	0.09	0.00	0.16	0.07	0.54	0.24	0.10	1.43	4.10	0.06	0.29	4.45	0.00	0.00	0.00	-18.74	-5.18	-1.92	58.98	81.96	517.88	256.80	628.90	371.06	530.48	281.67	612.38	278.39
16.483	0	0.03	0.02	0.02	1.84	0.04	0.03	2.15	0.13	0.17	95.71	33.52	0.00	96.96	0.17	83.46	0.02	0.25	1.68	0.00	0.05	0.12	0.00	0.13	0.08	0.56	0.19	0.11	1.35	4.44	0.06	2.34	4.14	0.00	0.00	0.00	-15.78	-4.69	-1.66	58.62	82.47	518.57	255.94	630.44	371.87	531.51	281.47	613.90	277.75
16.516	0	0.03	0.02	0.02	2.09	0.04	0.03	2.50	0.11	0.18	95.00	40.23	0.00	97.76	0.18	87.26	0.02	0.25	1.61	0.00	0.04	0.13	0.00	0.11	0.08	0.52	0.13	0.09	1.14	4.39	0.06	0.36	3.94	0.00	0.00	0.00	-13.86	-3.13	-1.21	58.30	80.43	518.80	255.59	628.76	369.66	532.12	280.18	612.53	278.21
16.549	0	0.03	0.02	0.02	2.16	0.04	0.03	2.60	0.11	0.17	94.80	42.19	0.00	97.74	0.17	88.47	0.01	0.22	2.06	0.00	0.04	0.20	0.00	0.11	0.08	0.46	0.09	0.07	0.94	4.17	0.07	0.12	3.85	0.00	0.00	0.00	-16.02	-3.16	-0.55	58.38	83.08	519.82	255.81	628.06	367.32	531.33	279.70	614.40	278.28
16.583	0	0.03	0.02	0.02	2.03	0.04	0.03	2.41	0.13	0.18	95.18	38.10	0.00	96.77	0.18	86.53	0.01	0.20	2.69	0.00	0.05	0.21	0.00	0.11	0.13	0.46	0.08	0.06	0.76	4.25	0.08	0.36	3.79	0.00	0.00	0.00	-13.44	-5.00	-1.19	57.53	80.03	520.15	255.14	626.46	365.04	531.83	279.20	611.85	277.30
16.616	0	0.03	0.02	0.02	1.62	0.04	0.03	1.83	0.18	0.21	96.34	26.40	0.00	97.09	0.21	79.87	0.01	0.17	3.47	0.00	0.08	0.25	0.00	0.12	0.18	0.42	0.08	0.07	0.71	4.15	0.09	0.13	3.82	0.00	0.00	0.00	-15.00	-4.46	-0.74	58.11	81.47	522.60	256.72	627.24	364.58	533.01	280.40	614.45	278.22
16.649	0	0.04	0.03	0.02	1.17	0.05	0.04	1.23	0.24	0.28	97.54	13.74	0.00	95.59	0.28	69.82	0.01	0.12	4.49	0.00	0.10	0.37	0.00	0.13	0.24	0.39	0.09	0.12	0.66	4.49	0.10	0.56	3.84	0.00	0.00	0.00	-15.68	-6.62	-1.29	58.34	83.44	523.85	256.67	627.90	363.52	532.59	281.16	615.94	277.33
16.683	0	0.04	0.03	0.02	0.81	0.05	0.05	0.80	0.31	0.36	98.39	5.99	0.00	96.22	0.38	58.53	0.01	0.09	5.18	0.01	0.14	0.40	0.00	0.12	0.31	0.36	0.11	0.18	0.54	5.45	0.12	0.41	3.65	0.00	0.00	0.00	-10.67	-5.82	-1.87	57.74	81.50	523.65	256.02	628.67	364.15	533.49	280.78	614.96	278.51
16.716	0	0.05	0.05	0.02	0.53	0.05	0.06	0.47	0.29	0.35	98.95	2.17	0.00	97.37	0.49	45.46	0.01	0.08	4.67	0.01	0.13	0.36	0.00	0.12	0.29	0.35	0.10	0.18	0.48	5.44	0.12	0.21	3.57	0.00	0.00	0.00	-11.32	-3.93	-1.72	58.18	83.82	523.77	255.76	629.48	364.26	532.87	280.71	616.66	278.47
16.750	0	0.06	0.06	0.02	0.38	0.05	0.07	0.31	0.27	0.28	99.25	1.01	0.00	96.87	0.50	35.37	0.01	0.08	4.49	0.01	0.19	0.23	0.00	0.10	0.27	0.28	0.10	0.10	0.39	5.22	0.10	0.55	3.48	0.00	0.00	0.00	-11.03	-4.84	-1.75	57.97	82.70	523.33	254.48	630.10	364.09	533.50	279.14	616.19	278.03
16.783	0	0.07	0.07	0.02	0.33	0.05	0.07	0.26	0.30	0.30	99.34	0.76	0.00	94.90	0.47	31.45	0.01	0.07	4.53	0.02	0.20	0.25	0.00	0.10	0.30	0.30	0.14	0.10	0.34	4.83	0.10	1.21	3.62	0.00	0.00	0.00	-10.13	-7.38	-1.50	58.00	82.10	523.71	254.38	629.98	363.95	534.08	279.12	616.16	277.49
16.816	0	0.07	0.07	0.02	0.33	0.05	0.07	0.25	0.33	0.29	99.34	0.76	0.00	94.89	0.48	31.40	0.01	0.07	4.51	0.02	0.23	0.32	0.00	0.11	0.33	0.29	0.14	0.09	0.31	4.71	0.10	1.40	3.54	0.00	0.00	0.00	-12.88	-7.39	-1.14	58.64	83.47	524.27	254.54	630.96	363.67	534.35	278.45	617.82	278.38
16.850	0	0.07	0.07	0.02	0.32	0.05	0.07	0.24	0.27	0.29	99.35	0.74	0.00	94.26	0.50	31.09	0.01	0.06	4.24	0.02	0.25	0.39	0.00	0.15	0.27	0.29	0.15	0.11	0.22	3.41	0.13	3.17	3.62	0.00	0.00	0.00	-9.45	-8.01	-2.07	57.77	81.34	523.95	254.13	630.52	364.07	534.49	279.31	615.80	277.17
16.883	0	0.07	0.07	0.02	0.32	0.05	0.07	0.23	0.23	0.30	99.36	0.72	0.00	94.02	0.44	30.88	0.01	0.05	4.41	0.02	0.26	0.53	0.00	0.16	0.23	0.30	0.12	0.12	0.21	3.18	0.13	1.43	3.60	0.00	0.00	0.00	-11.36	-8.22	-1.68	58.29	82.01	524.51	254.97	630.61	364.04	534.70	279.58	616.70	277.97
16.916	0	0.06	0.06	0.02	0.36	0.04	0.07	0.27	0.21	0.30	99.28	0.93	0.00	95.11	0.44	34.44	0.01	0.05	4.09	0.02	0.24	0.55	0.00	0.20	0.21	0.30	0.09	0.14	0.17	2.85	0.14	1.73	3.52	0.00	0.00	0.00	-11.08	-7.16	-1.99	57.86	82.15	524.08	254.01	630.97	363.74	534.42	278.80	616.55	277.44
16.950	0	0.06	0.06	0.02	0.39	0.04	0.07	0.29	0.28	0.31	99.22	1.08	0.00	94.43	0.44	36.46	0.02	0.06	3.24	0.02	0.23	0.49	0.00	0.28	0.21	0.31	0.08	0.17	0.12	2.53	0.18	2.05	3.44	0.00	0.00	0.00	-8.15	-7.85	-2.42	57.25	83.62	524.09	254.10	630.59	363.76	533.19	280.19	616.75	276.99
16.983	0	0.06	0.06	0.02	0.38	0.04	0.07	0.28	0.30	0.32	99.25	1.02	0.00	96.46	0.43	35.62	0.02	0.05	3.09	0.02	0.24	0.54	0.00	0.30	0.23	0.32	0.08	0.17	0.12	2.58	0.17	1.10	3.40	0.00	0.00	0.00	-10.19	-5.48	-1.59	57.46	84.33	524.03	255.01	629.56	363.91	532.86	280.58	617.12	276.94
17.016	0	0.07	0.07	0.02	0.31	0.04	0.07	0.22	0.36	0.30	99.38	0.67	0.00	96.57	0.54	29.66	0.02	0.04	3.07	0.02	0.21	0.62	0.00	0.36	0.25	0.30	0.10	0.18	0.11	2.68	0.18	2.10	3.34	0.00	0.00	0.00	-10.66	-5.31	-2.68	57.50	84.40	522.65	256.51	627.74	364.19	530.53	282.60	614.82	278.33
17.050	0	0.07	0.08	0.02	0.27	0.04	0.08	0.18	0.53	0.35	99.46	0.50	0.00	96.84	0.72	25.34	0.02	0.04	3.30	0.03	0.27	1.09	0.00	0.53	0.24	0.35	0.10	0.18	0.13	2.88	0.20	5.51	3.50	0.00	0.00	0.00	-9.63	-4.89	-2.66	56.78	85.15	520.57	257.02	625.13	364.32	527.83	283.51	612.83	278.47
17.083	0	0.08	0.09	0.02	0.23	0.05	0.09	0.15	0.55	0.38	99.54	0.35	0.00	97.68	0.93	20.51	0.03	0.03	4.05	0.03	0.35	1.83	0.00	0.55	0.22	0.38	0.14	0.13	0.14	2.81	0.20	10.20	3.68	0.00	0.00	0.00	-9.75	-3.31	-2.47	56.03	85.65	518.64	257.91	621.69	363.62	525.05	284.33	610.51	278.70
17.117	0	0.09	0.09	0.03	0.21	0.05	0.10	0.14	0.51	0.51	99.58	0.33	0.00	97.31	1.32	17.70	0.03	0.03	5.61	0.03	0.53	3.04	0.00	0.51	0.20	0.40	0.15	0.09	0.15	2.74	0.16	12.36	3.84	0.00	0.00	0.00	-10.56	-4.05	-3.74	56.08	84.86	517.81	258.56	620.99	362.99	523.82	284.93	608.57	280.59
17.150	0	0.09	0.09	0.03	0.21	0.05	0.10	0.13	0.50	0.50	99.58	0.33	0.00	98.15	1.71	17.07	0.04	0.02	5.81	0.03	0.60	4.04	0.00	0.50	0.17	0.45	0.16	0.08	0.16	2.53	0.14	20.96	3.81	0.00	0.00	0.00	-11.21	-2.15	-3.39	56.23	83.93	515.70	259.91	618.77	364.33	522.38	285.52	606.25	282.28
17.183	0	0.09	0.10	0.03	0.20	0.05	0.10	0.12	0.51	0.51	99.61	0.33	0.00	97.88	1.81	15.11	0.04	0.02	5.58	0.03	0.55	4.38	0.00	0.51	0.15	0.50	0.20	0.06	0.18	2.42	0.14	28.30	3.89	0.00	0.00	0.00	-10.40	-2.84	-3.17	56.05	85.20	515.28	259.80	618.42	365.09	521.52	286.40	606.53	280.72
17.217	0	0.09	0.10	0.03	0.18	0.05	0.11	0.11	0.58	0.58	99.63	0.33	0.04	98.18	2.06	13.22	0.04	0.02	5.73	0.03	0.50	4.90	0.00	0.58	0.13	0.58	0.24	0.06	0.22	2.03	0.14	26.80	4.19	0.00	0.00	0.00	-8.89	-2.05	-3.24	55.61	84.87	514.65	259.93	617.46	365.16	520.88	286.76	605.54	280.74
17.250	0	0.09	0.10	0.03	0.18	0.05	0.11	0.11	0.57	0.57	99.64	0.33	0.00	97.53	2.11	12.79	0.04	0.01	4.91	0.03	0.57	6.21	0.00	0.57	0.11	0.56	0.29	0.05	0.25	1.89	0.14	9.42	4.29	0.00	0.00	0.00	-10.13	-3.62	-2.75	55.39	85.23	513.29	259.23	615.85	363.65	519.44	285.12	604.57	280.98
17.283	0	0.09	0.10	0.03	0.19	0.05	0.10	0.12	0.63	0.56	99.62	0.33	0.11	98.52	2.25	14.37	0.05	0.01	5.13	0.03	0.55	6.16	0.00	0.63	0.10	0.56	0.32	0.05	0.29	1.86	0.13	9.23	4.56	0.00	0.00	0.00	-11.32	-0.99	-2.61	55.75	85.52	513.69	260.26	615.26	363.58	519.34	285.96	604.73	281.36
17.317	0	0.09	0.09	0.03	0.20	0.06	0.10	0.13	0.72	0.69	99.61	0.33	0.64	98.43	2.13	15.80	0.05	0.02	5.53	0.02	0.69	6.98	0.00	0.72	0.10	0.56	0.35	0.05	0.36	1.78	0.13	8.36	4.97	0.00	0.00	0.00	-13.74	-1.32	-2.28	56.31	86.51	513.46	260.42	615.04	363.11	518.77	285.47	605.21	281.88
17.350	0	0.09	0.09	0.03	0.20	0.06	0.10	0.13	0.72	0.72	99.60	0.33	0.64	98.45	2.13	16.39	0.05	0.02	5.38	0.02	0.83	7.44	0.00	0.72	0.09	0.54	0.35	0.04	0.37	1.79	0.12	8.53	5.08	0.00	0.00	0.00	-12.74	-1.24	-2.37	56.10	86.51	513.03	260.22	615.03	363.46	518.50	285.48	604.94	281.93
17.384	0	0.09	0.09	0.03	0.19	0.06	0.10	0.13	0.83	0.83	99.62	0.33	1.10	98.38	1.85	15.83	0.06	0.02	5.19	0.02	0.83	7.66	0.00	0.83	0.09	0.52	0.37	0.03	0.49	1.90	0.11	9.49	5.58	0.00	0.00	0.00	-12.39	-1.48	-2.21	55.97	85.88	513.19	260.52	614.49	363.26	518.74	285.58	604.55	282.03
17.417	0	0.09	0.09	0.03	0.17	0.07	0.10	0.11	0.87	0.79	99.66	0.33	2.06	98.07	1.73	12.96	0.08	0.02	5.85	0.02	0.79	7.27	0.00	0.87	0.09	0.53	0.44	0.04	0.60	1.92	0.11	7.63	6.20	0.00	0.00	0.00	-11.12	-2.35	-2.43	55.56	84.02	513.41	260.83	613.98	363.38	519.45	286.09	603.35	281.74
17.450	0	0.09	0.09	0.03	0.16	0.07	0.10	0.11	0.86	0.78	99.67	0.33	2.34	97.74	1.66	12.03	0.08	0.02	6.30	0.02	0.78	5.71	0.00	0.86	0.09	0.53	0.48	0.04	0.62	1.89	0.11	7.64	6.26	0.00	0.00	0.00	-11.26	-3.17	-2.86	55.50	82.92	513.15	260.62	614.23	363.63	519.73	285.94	602.54	281.70
17.484	0	0.09	0.08	0.03	0.16	0.08	0.10	0.10	0.82	0.78	99.68	0.33	3.38	97.81	1.60	11.96	0.11	0.02	6.32	0.02	0.78	4.75	0.00	0.82	0.08	0.52	0.52	0.04	0.86	1.67	0.10	15.24	7.22	0.00	0.00	0.00	-8.33	-3.00	-2.85	54.88	83.28	512.79	260.83	614.30	364.25	519.38	286.24	602.59	283.12
17.517	0	0.08	0.08	0.02	0.16	0.08	0.10	0.11	0.81	0.80	99.68	0.33	3.90	97.29	1.81	12.10	0.13	0.02	6.79	0.03	0.80	4.26	0.00	0.81	0.08	0.58	0.49	0.04	0.99	1.51	0.10	21.81	7.58	0.00	0.00	0.00	-9.85	-4.09	-3.33	55.31	83.68	512.57	260.98	614.81	364.85	519.00	286.81	602.59	282.97
17.550	0	0.08	0.08	0.02	0.16	0.08	0.10	0.10	0.84	0.82	99.68	0.33	3.56	96.49	1.80	11.69	0.14	0.02	6.02	0.03	0.82	3.33	0.00	0.84	0.07	0.62	0.47	0.04	1.03	1.42	0.10	14.05	7.58	0.00	0.00	0.00	-8.99	-5.44	-3.50	54.77	83.52	512.60	261.52	615.43	366.37	519.30	287.87	602.69	283.24
17.584	0	0.08	0.08	0.02	0.15	0.08	0.10	0.10	0.69	0.69	99.70	0.33	3.85	97.06	1.57	10.85	0.13	0.02	5.63	0.03	0.74	2.36	0.00	0.69	0.07	0.67	0.46	0.03	1.19	1.32	0.10	10.71	7.89	0.00	0.00	0.00	-11.04	-4.51	-2.02	53.85	84.52	511.04	261.50	613.37	366.15	517.91	286.75	602.34	282.92
17.617	0	0.09	0.08	0.02	0.14	0.08	0.10	0.09	0.65	0.76	99.71	0.33	3.84	96.47	1.43	9.49	0.13	0.02	5.42	0.02	0.63	1.32	0.00	0.65	0.07	0.76	0.49	0.04	1.23	1.24	0.11	12.80	7.88	0.00	0.00	0.00	-11.88	-5.46	-1.48	54.10	83.80	512.39	263.19	613.19	366.71	519.23	288.05	602.91	283.55
17.650	0	0.09	0.09	0.02	0.15	0.07	0.10	0.09	0.72	0.81	99.71	0.33	3.08	95.67	1.34	9.69	0.13	0.02	4.14	0.02	0.46	0.77	0.00	0.72	0.08	0.81	0.48	0.05	1.37	1.18	0.13	4.79	7.61	0.00	0.00	0.00	-13.71	-6.52	-2.50	55.23	81.85	511.94	264.61	613.64	368.66	519.58	289.59	601.30	285.01
17.684	0	0.08	0.08	0.02	0.15	0.07	0.09	0.09	0.67	0.73	99.70	0.33	3.08	96.21	1.19	10.47	0.14	0.02	3.66	0.01	0.42	0.62	0.00	0.67	0.08	0.73	0.45	0.05	1.37	1.04	0.12	5.67	7.74	0.00	0.00	0.00	-13.53	-5.82	-2.96	54.82	82.46	511.11	262.74	615.24	368.87	519.33	287.95	601.72	284.44
17.717	0	0.09	0.09	0.02	0.14	0.07	0.09	0.09	0.65	0.81	99.72	0.33	2.69	96.35	1.05	9.01	0.14	0.02	2.92	0.01	0.38	0.57	0.00	0.65	0.09	0.81	0.44	0.05	1.38	0.92	0.13	11.49	7.62	0.00	0.00	0.00	-8.15	-5.63	-3.51	53.69	81.05	511.83	262.79	615.12	368.84	520.07	288.92	600.99	284.51
17.751	0	0.09	0.09	0.02	0.13	0.07	0.10	0.08	0.59	0.89	99.73	0.33	2.60	96.14	1.11	7.11	0.17	0.02	2.57	0.01	0.42	0.55	0.00	0.59	0.09	0.89	0.42	0.03	1.38	0.86	0.13	8.23	7.70	0.00	0.00	0.00	-9.31	-5.92	-3.99	53.89	81.23	511.71	262.79	614.77	368.27	519.45	289.22	600.51	284.03
17.784	0	0.09	0.09	0.02	0.13	0.07	0.10	0.07	0.52	1.00	99.75	0.33	2.60	96.41	1.02	5.41	0.19	0.02	2.48	0.01	0.41	0.45	0.00	0.52	0.09	1.00	0.44	0.04	1.43	0.74	0.15	5.90	7.70	0.00	0.00	0.00	-9.00	-5.54	-3.95	53.85	81.62	511.51	262.83	614.58	368.37	519.09	289.41	600.52	284.00
17.817	0	0.09	0.10	0.02	0.12	0.06	0.10	0.07	0.50	0.99	99.76	0.33	2.37	96.42	0.99	4.52	0.20	0.02	2.13	0.01	0.44	0.37	0.00	0.50	0.09	1.07	0.43	0.04	1.47	0.67	0.16	6.26	7.63	0.00	0.00	0.00	-9.22	-5.54	-3.66	53.90	82.04	511.55	262.82	614.45	368.18	518.99	289.22	600.86	283.99
17.851	0	0.09	0.10	0.02	0.12	0.07	0.10	0.07	0.45	1.08	99.76	0.33	2.50	96.47	1.08	3.68	0.23	0.02	2.48	0.01	0.60	0.39	0.00	0.45	0.09	1.36	0.39	0.04	1.58	0.56	0.18	6.43	7.70	0.00	0.00	0.00	-8.55	-5.46	-2.34	53.71	81.78	510.97	263.20	612.85	368.06	518.84	288.57	600.53	284.58
17.884	0	0.10	0.10	0.02	0.12	0.07	0.10	0.07	0.46	1.20	99.76	0.33	2.47	95.86	1.20	3.53	0.25	0.02	2.62	0.01	0.60	0.40	0.00	0.46	0.09	1.32	0.40	0.05	1.62	0.56	0.19	3.26	7.65	0.00	0.00	0.00	-10.07	-6.29	-2.83	54.39	81.59	510.46	263.49	613.11	368.99	518.51	289.18	599.97	284.53
17.917	0	0.10	0.10	0.02	0.12	0.06	0.10	0.07	0.46	1.18	99.76	0.33	2.36	96.36	1.18	3.25	0.27	0.02	2.72	0.01	0.57	0.50	0.00	0.46	0.10	1.51	0.47	0.06	1.69	0.51	0.23	6.68	7.51	0.00	0.00	0.00	-13.25	-5.62	-3.30	55.05	82.79	509.70	262.97	613.98	369.35	517.63	288.78	600.30	284.17
17.951	0	0.10	0.11	0.02	0.12	0.06	0.11	0.07	0.44	1.19	99.76	0.33	1.79	96.94	1.19	3.13	0.30	0.02	2.65	0.01	0.54	0.56	0.00	0.44	0.11	1.80	0.54	0.07	1.84	0.42	0.29	13.29	7.00	0.00	0.00	0.00	-11.15	-4.72	-3.60	54.57	82.25	509.87	262.55	614.20	369.45	517.97	288.93	600.04	283.56
17.984	0	0.10	0.10	0.02	0.12	0.06	0.11	0.07	0.42	1.21	99.75	0.33	1.94	96.85	1.21	3.62	0.30	0.02	2.48	0.01	0.44	0.49	0.00	0.42	0.12	1.78	0.62	0.06	1.88	0.40	0.30	15.38	7.16	0.00	0.00	0.00	-11.57	-4.87	-4.30	55.02	82.41	509.60	262.34	614.80	370.00	517.64	289.45	599.79	283.02
18.017	0	0.10	0.10	0.02	0.13	0.06	0.10	0.07	0.43	1.11	99.75	0.33	2.07	98.51	1.11	4.23	0.30	0.02	2.69	0.01	0.46	0.70	0.00	0.43	0.14	1.78	0.64	0.05	2.00	0.38	0.32	6.20	7.20	0.00	0.00	0.00	-12.42	-1.03	-4.23	55.15	85.09	509.84	262.18	614.86	369.08	516.46	289.59	601.26	282.62
18.051	0	0.10	0.10	0.02	0.13	0.06	0.10	0.08	0.42	1.20	99.73	0.33	1.82	98.52	1.20	5.99	0.31	0.02	2.85	0.01	0.57	1.07	0.00	0.42	0.16	1.98	0.58	0.04	2.21	0.39	0.35	16.75	6.97	0.00	0.00	0.00	-13.94	-1.00	-3.72	55.48	85.71	508.37	261.52	614.16	368.91	515.32	288.20	600.85	282.74
18.084	0	0.09	0.09	0.02	0.15	0.06	0.10	0.08	0.45	1.31	99.71	0.33	1.69	98.28	1.31	8.18	0.31	0.02	2.79	0.01	0.69	1.44	0.00	0.45	0.15	2.04	0.57	0.02	2.33	0.42	0.35	12.25	6.94	0.00	0.00	0.00	-12.83	-1.78	-4.42	55.55	84.81	508.38	262.07	613.19	368.68	514.93	289.55	599.43	282.32
18.118	0	0.09	0.09	0.02	0.17	0.06	0.09	0.10	0.48	1.46	99.66	0.33	0.85	98.73	1.46	12.29	0.36	0.02	2.09	0.01	0.68	2.20	0.00	0.48	0.14	1.97	0.58	0.02	2.58	0.46	0.34	25.24	6.49	0.00	0.00	0.00	-8.84	-0.24	-5.01	55.32	85.04	508.43	260.95	615.28	369.52	515.44	289.06	600.27	283.14
18.151	0	0.08	0.08	0.02	0.20	0.05	0.09	0.12	0.42	1.51	99.60	0.33	0.69	98.49	1.51	16.43	0.37	0.01	2.05	0.01	0.55	2.21	0.00	0.42	0.11	2.02	0.45	0.01	2.59	0.54	0.31	24.53	6.29	0.00	0.00	0.00	-10.56	1.10	-4.59	55.47	85.70	507.24	260.44	614.43	369.25	514.34	288.10	599.86	282.63
18.184	0	0.08	0.08	0.02	0.20	0.05	0.09	0.12	0.37	1.56	99.59	0.33	0.54	98.74	1.56	17.34	0.37	0.01	1.54	0.01	0.46	1.47	0.00	0.37	0.08	2.03	0.33	0.01	2.44	0.54	0.29	12.81	6.30	0.00	0.00	0.00	-6.91	-0.19	-5.33	55.27	83.81	507.35	260.75	615.54	371.73	515.55	289.64	599.06	282.47
18.218	0	0.08	0.07	0.02	0.22	0.05	0.08	0.14	0.38	1.63	99.56	0.38	0.64	97.71	1.63	19.61	0.38	0.01	1.57	0.01	0.35	1.18	0.00	0.34	0.06	1.90	0.27	0.02	2.45	0.63	0.30	17.58	6.35	0.00	0.00	0.00	-12.66	-3.22	-4.37	56.03	81.75	507.08	261.33	613.79	370.64	516.19	288.25	597.72	282.27
18.251	0	0.08	0.07	0.02	0.22	0.05	0.08	0.14	0.40	1.62	99.55	0.39	0.41	98.70	1.62	19.87	0.40	0.01	1.34	0.01	0.33	0.86	0.00	0.29	0.05	1.92	0.20	0.02	2.37	0.61	0.29	17.42	6.21	0.00	0.00	0.00	-7.81	0.34	-4.76	55.46	83.93	507.21	261.08	615.01	372.02	515.55	289.65	599.15	282.22
18.284	0	0.08	0.07	0.02	0.23	0.05	0.08	0.14	0.41	1.70	99.55	0.39	0.38	98.07	1.70	20.25	0.41	0.01	1.47	0.01	0.37	0.60	0.00	0.28	0.04	1.84	0.15	0.02	2.30	0.65	0.26	8.35	6.16	0.00	0.00	0.00	-7.88	2.36	-4.40	54.66	85.12	506.53	259.96	615.38	371.57	514.92	288.10	599.85	282.34
18.318	0	0.08	0.08	0.02	0.20	0.05	0.09	0.12	0.43	1.39	99.61	0.33	0.91	98.53	1.39	16.71	0.43	0.01	1.89	0.01	0.39	0.62	0.00	0.27	0.04	1.70	0.14	0.02	2.29	0.74	0.22	19.53	6.45	0.00	0.00	0.00	-10.99	-0.97	-4.55	54.91	83.95	507.02	260.81	614.57	371.04	515.31	288.73	598.97	281.70
18.351	0	0.08	0.08	0.02	0.18	0.06	0.09	0.11	0.47	1.28	99.65	0.33	1.70	98.76	1.28	13.92	0.47	0.01	2.49	0.01	0.40	0.69	0.00	0.26	0.04	1.53	0.14	0.03	2.23	0.67	0.21	9.39	6.95	0.00	0.00	0.00	-11.51	0.10	-3.93	54.49	85.23	507.01	260.58	613.11	369.06	514.29	288.04	599.25	281.31
18.385	0	0.09	0.09	0.02	0.16	0.07	0.09	0.10	0.47	1.30	99.68	0.33	2.36	98.52	1.30	11.35	0.47	0.01	3.82	0.01	0.36	0.88	0.00	0.25	0.04	1.52	0.15	0.02	2.38	0.65	0.20	7.88	7.03	0.00	0.00	0.00	-14.72	1.02	-3.83	54.97	85.35	505.84	260.15	612.44	368.10	513.31	286.49	598.54	282.00
18.418	0	0.09	0.09	0.02	0.15	0.07	0.10	0.09	0.47	1.30	99.70	0.33	2.89	98.67	1.30	8.96	0.47	0.00	4.02	0.01	0.39	0.99	0.00	0.24	0.05	1.44	0.16	0.02	2.43	0.60	0.18	9.77	7.45	0.00	0.00	0.00	-15.96	0.45	-3.64	55.18	86.14	505.78	259.93	612.07	367.55	512.81	286.34	598.79	281.07
18.451	0	0.09	0.09	0.02	0.15	0.07	0.10	0.09	0.47	1.39	99.71	0.33	2.97	98.31	1.55	8.55	0.47	0.01	4.26	0.01	0.37	1.17	0.00	0.26	0.06	1.39	0.18	0.02	2.49	0.56	0.18	12.34	7.49	0.00	0.00	0.00	-11.90	1.67	-3.66	54.95	85.36	506.09	260.43	610.92	367.59	512.88	287.60	597.96	280.66
18.485	0	0.09	0.09	0.02	0.15	0.07	0.10	0.09	0.49	1.44	99.70	0.33	2.75	98.63	1.71	8.47	0.49	0.01	3.99	0.01	0.47	1.42	0.00	0.25	0.07	1.44	0.18	0.02	2.63	0.66	0.16	13.93	7.47	0.00	0.00	0.00	-12.97	0.61	-4.25	55.01	85.24	505.72	259.09	611.87	366.52	512.75	285.90	597.86	281.03
18.518	0	0.09	0.09	0.02	0.15	0.07	0.10	0.09	0.50	1.61	99.70	0.33	2.50	98.03	1.78	8.51	0.50	0.01	4.08	0.01	0.64	2.47	0.00	0.23	0.07	1.61	0.20	0.02	2.49	0.75	0.16	12.40	7.28	0.00	0.00	0.00	-8.74	2.46	-4.59	54.72	85.07	506.54	259.46	612.27	367.38	513.32	287.49	598.12	280.65
18.551	0	0.10	0.09	0.03	0.15	0.07	0.10	0.09	0.50	1.69	99.71	0.33	2.41	98.15	1.69	8.17	0.50	0.01	4.16	0.01	0.83	3.78	0.00	0.24	0.07	1.69	0.21	0.02	2.51	0.79	0.17	23.72	7.22	0.00	0.00	0.00	-8.84	2.15	-5.20	54.44	84.51	505.88	259.45	610.93	366.20	512.23	287.63	596.45	280.62
18.585	0	0.10	0.10	0.03	0.15	0.07	0.11	0.09	0.56	1.49	99.71	0.33	2.19	98.74	2.44	7.32	0.56	0.01	4.38	0.01	1.03	5.06	0.00	0.20	0.07	1.49	0.22	0.02	2.24	0.75	0.17	20.89	7.17	0.00	0.00	0.00	-11.91	0.18	-5.05	54.82	85.87	505.32	259.30	610.24	365.61	510.99	287.61	596.47	279.47
18.618	0	0.10	0.09	0.03	0.15	0.07	0.11	0.09	0.56	1.44	99.70	0.33	2.01	98.76	3.13	7.81	0.56	0.01	4.40	0.01	1.04	4.93	0.00	0.20	0.06	1.44	0.19	0.01	2.28	0.81	0.16	31.72	7.13	0.00	0.00	0.00	-12.23	0.10	-5.41	54.76	85.49	505.54	259.12	610.83	365.77	511.39	287.67	596.45	279.15
18.651	0	0.09	0.09	0.02	0.15	0.07	0.11	0.09	0.60	1.31	99.69	0.33	2.06	98.64	3.90	7.81	0.60	0.01	4.36	0.01	1.00	4.20	0.00	0.21	0.05	1.31	0.17	0.01	2.20	0.75	0.15	21.33	7.36	0.00	0.00	0.00	-12.07	-0.56	-5.61	54.82	85.75	505.67	259.30	610.91	365.82	511.23	288.17	596.51	279.16
18.685	0	0.09	0.09	0.02	0.16	0.07	0.12	0.10	0.69	1.14	99.68	0.33	2.18	98.61	4.97	7.93	0.69	0.01	4.19	0.01	0.87	3.17	0.00	0.22	0.04	1.14	0.15	0.01	2.30	0.71	0.14	21.36	7.75	0.00	0.00	0.00	-12.02	-0.70	-5.31	54.68	85.27	505.91	259.18	611.00	365.83	511.84	287.73	596.67	279.03
18.718	0	0.09	0.09	0.02	0.16	0.07	0.11	0.09	0.68	1.08	99.69	0.33	2.15	98.69	4.33	7.79	0.68	0.01	4.19	0.01	0.89	2.76	0.00	0.21	0.03	1.08	0.13	0.01	2.27	0.76	0.13	3.76	7.59	0.00	0.00	0.00	-11.93	-0.38	-4.54	54.53	85.29	506.33	258.95	611.16	365.66	512.59	286.82	597.52	279.03
18.752	0	0.09	0.09	0.02	0.15	0.07	0.11	0.09	0.60	1.02	99.70	0.33	2.77	98.49	3.69	7.92	0.60	0.01	4.73	0.02	0.86	2.81	0.00	0.25	0.03	1.02	0.12	0.01	2.42	0.88	0.14	1.03	7.79	0.00	0.00	0.00	-10.84	-1.09	-3.93	54.50	84.02	507.80	258.79	612.53	365.67	515.00	285.69	598.82	279.96
18.785	0	0.09	0.09	0.02	0.16	0.07	0.10	0.10	0.49	1.04	99.68	0.33	2.49	98.73	3.12	9.47	0.49	0.01	4.24	0.01	0.93	3.27	0.00	0.29	0.03	1.04	0.13	0.01	2.43	1.05	0.16	0.44	7.59	0.00	0.00	0.00	-13.62	-0.23	-3.22	55.00	86.00	508.63	257.61	614.07	365.25	515.62	284.35	601.39	278.10
18.818	0	0.09	0.08	0.02	0.16	0.07	0.10	0.10	0.42	1.10	99.68	0.33	2.77	98.76	2.51	11.11	0.42	0.01	4.44	0.01	0.92	3.99	0.00	0.29	0.03	1.10	0.12	0.02	2.26	1.18	0.18	0.70	7.62	0.00	0.00	0.00	-13.37	-0.10	-3.15	55.14	85.50	509.84	257.32	615.71	365.47	517.33	283.85	602.65	278.22
18.852	0	0.09	0.08	0.02	0.18	0.06	0.09	0.11	0.33	1.23	99.64	0.33	1.85	98.66	1.45	14.02	0.32	0.01	4.06	0.01	0.66	3.39	0.00	0.33	0.04	1.23	0.13	0.03	2.27	1.64	0.21	0.83	6.55	0.00	0.00	0.00	-14.45	-0.51	-3.25	55.61	87.17	509.66	256.48	617.33	366.25	517.10	283.45	604.07	277.54
18.885	0	0.09	0.08	0.02	0.19	0.06	0.09	0.12	0.33	0.85	99.63	0.33	1.66	98.23	0.85	15.75	0.28	0.02	3.35	0.01	0.54	2.83	0.00	0.33	0.04	1.19	0.13	0.04	2.08	1.77	0.22	0.84	6.47	0.00	0.00	0.00	-11.42	-1.93	-3.83	55.30	86.46	509.70	256.03	618.42	367.26	517.65	283.84	603.89	277.61
18.918	0	0.08	0.08	0.02	0.20	0.06	0.08	0.13	0.31	0.48	99.60	0.33	1.36	97.59	0.48	18.34	0.24	0.02	3.16	0.01	0.36	1.74	0.00	0.31	0.05	1.13	0.12	0.04	1.66	2.02	0.24	0.25	6.09	0.00	0.00	0.00	-16.11	-3.49	-3.15	56.44	87.55	510.13	256.22	620.16	368.65	518.58	283.42	605.91	277.22
18.952	0	0.08	0.07	0.02	0.23	0.05	0.08	0.16	0.24	0.28	99.54	0.41	0.67	97.15	0.28	21.83	0.19	0.03	2.74	0.01	0.27	0.95	0.00	0.24	0.06	1.10	0.13	0.05	1.34	2.73	0.22	0.18	5.49	0.00	0.00	0.00	-15.20	-4.36	-3.33	56.55	85.81	509.76	256.06	621.20	370.26	519.68	283.17	605.32	277.78
18.985	0	0.07	0.06	0.02	0.28	0.05	0.07	0.21	0.19	0.21	99.43	0.66	0.86	96.55	0.21	28.59	0.18	0.04	3.00	0.01	0.27	0.71	0.00	0.19	0.06	1.03	0.14	0.05	1.18	2.79	0.18	0.23	5.54	0.00	0.00	0.00	-15.74	-5.34	-2.70	56.75	85.77	509.19	255.63	621.77	371.41	520.09	282.42	605.72	277.50
19.018	0	0.06	0.05	0.02	0.34	0.05	0.06	0.27	0.16	0.19	99.32	0.99	1.05	96.52	0.19	34.57	0.16	0.05	3.10	0.01	0.29	0.60	0.00	0.16	0.07	0.95	0.13	0.06	0.99	2.88	0.16	0.19	5.66	0.00	0.00	0.00	-13.75	-5.38	-3.45	56.46	86.86	509.63	254.81	622.40	370.99	519.62	283.00	606.20	276.08
19.052	0	0.06	0.05	0.02	0.41	0.05	0.06	0.33	0.13	0.19	99.18	1.42	0.76	97.42	0.19	39.76	0.13	0.05	2.97	0.01	0.34	0.53	0.00	0.12	0.07	0.80	0.11	0.08	0.83	3.00	0.13	0.28	5.43	0.00	0.00	0.00	-12.78	-3.85	-3.54	56.38	86.79	509.79	254.48	622.96	371.37	520.00	282.99	606.48	275.70
19.085	0	0.05	0.04	0.02	0.49	0.05	0.05	0.41	0.13	0.20	99.02	2.17	0.46	96.96	0.20	45.16	0.13	0.05	2.67	0.01	0.40	0.52	0.00	0.12	0.07	0.78	0.10	0.08	0.79	2.83	0.13	0.50	5.30	0.00	0.00	0.00	-12.37	-4.69	-3.34	56.27	87.50	510.14	254.11	623.33	371.01	520.09	282.64	607.30	275.54
19.119	0	0.05	0.04	0.02	0.61	0.05	0.05	0.54	0.12	0.26	98.78	3.55	0.01	96.46	0.26	51.61	0.10	0.06	2.03	0.00	0.29	0.38	0.00	0.10	0.07	0.66	0.09	0.08	0.62	2.69	0.12	0.88	5.08	0.00	0.00	0.00	-10.41	-5.48	-3.74	55.79	86.89	509.76	253.13	623.63	370.83	520.08	282.05	606.70	275.22
19.152	0	0.04	0.03	0.02	0.66	0.05	0.05	0.58	0.12	0.27	98.69	4.19	0.14	96.61	0.27	53.87	0.09	0.07	2.12	0.00	0.28	0.42	0.00	0.09	0.08	0.61	0.09	0.08	0.53	2.53	0.12	0.58	5.16	0.00	0.00	0.00	-11.44	-5.25	-3.72	56.09	88.56	510.94	254.00	624.20	371.12	520.16	283.51	608.29	274.82
19.185	0	0.04	0.03	0.02	0.68	0.05	0.04	0.61	0.11	0.29	98.64	4.58	0.22	96.29	0.29	55.04	0.09	0.06	2.20	0.00	0.26	0.45	0.00	0.09	0.09	0.55	0.09	0.09	0.50	2.37	0.11	0.99	5.19	0.00	0.00	0.00	-12.31	-5.72	-3.78	56.15	87.58	511.46	253.63	624.83	370.78	521.20	282.79	608.38	274.53
19.219	0	0.04	0.03	0.02	0.71	0.05	0.04	0.64	0.12	0.27	98.57	5.09	0.31	95.61	0.27	56.57	0.06	0.05	2.42	0.01	0.23	0.44	0.00	0.08	0.09	0.51	0.08	0.10	0.37	2.18	0.12	1.23	5.17	0.00	0.00	0.00	-13.60	-6.59	-4.41	56.13	87.53	512.21	253.46	625.58	370.05	521.54	282.86	608.64	274.21
19.252	0	0.04	0.03	0.02	0.71	0.05	0.04	0.63	0.12	0.28	98.58	5.00	0.14	96.14	0.28	56.38	0.06	0.04	2.50	0.00	0.24	0.41	0.00	0.09	0.11	0.44	0.06	0.08	0.31	1.90	0.12	0.90	4.98	0.00	0.00	0.00	-11.62	-5.93	-3.88	55.16	88.47	511.82	252.55	625.92	369.97	521.31	281.70	609.49	274.57
19.285	0	0.04	0.03	0.02	0.64	0.05	0.05	0.55	0.15	0.31	98.72	3.95	0.56	95.76	0.31	53.37	0.05	0.03	2.96	0.00	0.19	0.42	0.00	0.09	0.15	0.37	0.06	0.11	0.25	1.66	0.12	0.42	5.18	0.00	0.00	0.00	-16.55	-6.41	-3.51	55.27	88.79	513.08	253.57	626.47	370.04	522.35	282.17	610.75	273.89
19.319	0	0.05	0.04	0.02	0.55	0.05	0.05	0.45	0.18	0.24	98.90	2.80	0.91	95.35	0.26	49.01	0.05	0.03	3.77	0.00	0.21	0.44	0.00	0.07	0.18	0.24	0.06	0.07	0.17	1.23	0.11	0.49	5.18	0.00	0.00	0.00	-18.26	-6.90	-3.47	55.28	89.71	512.08	252.37	627.81	370.27	521.92	280.30	611.45	274.54
19.352	0	0.05	0.04	0.02	0.48	0.06	0.05	0.39	0.24	0.22	99.03	2.14	1.84	96.15	0.23	45.50	0.04	0.03	4.92	0.00	0.18	0.47	0.00	0.08	0.24	0.22	0.05	0.09	0.16	1.18	0.12	0.86	5.60	0.00	0.00	0.00	-16.05	-5.91	-3.45	55.05	87.67	513.91	253.00	627.79	370.38	524.06	281.49	611.36	273.41
19.386	0	0.05	0.04	0.02	0.42	0.07	0.06	0.33	0.32	0.16	99.15	1.61	2.86	95.53	0.19	41.87	0.04	0.03	6.71	0.01	0.24	0.40	0.00	0.07	0.32	0.16	0.06	0.12	0.13	0.92	0.12	0.52	5.87	0.00	0.00	0.00	-15.33	-6.69	-4.06	54.75	88.76	513.24	251.31	628.21	368.77	522.84	279.97	611.36	273.46
19.419	0	0.05	0.05	0.02	0.39	0.07	0.06	0.30	0.47	0.15	99.22	1.36	2.64	96.44	0.20	39.58	0.04	0.03	5.83	0.01	0.24	0.37	0.00	0.08	0.47	0.15	0.06	0.14	0.14	0.88	0.15	1.03	6.06	0.00	0.00	0.00	-14.68	-5.50	-3.20	54.34	87.36	513.66	251.26	626.29	367.64	523.52	279.65	610.51	271.55
19.452	0	0.06	0.05	0.02	0.35	0.07	0.06	0.26	0.64	0.16	99.30	1.08	2.54	94.14	0.19	36.17	0.04	0.03	5.54	0.01	0.26	0.33	0.00	0.09	0.64	0.16	0.07	0.25	0.15	0.94	0.18	0.64	6.15	0.00	0.00	0.00	-12.30	-8.12	-4.00	54.32	86.00	515.23	251.67	627.00	367.34	524.86	280.78	610.40	271.87
19.486	0	0.06	0.05	0.02	0.31	0.06	0.06	0.22	0.95	0.15	99.39	0.86	2.38	93.02	0.21	32.56	0.03	0.04	4.86	0.01	0.33	0.26	0.00	0.14	0.95	0.15	0.09	0.28	0.15	0.88	0.27	0.56	6.38	0.00	0.00	0.00	-11.29	-9.05	-4.08	54.05	84.34	517.00	252.16	626.52	365.70	526.35	281.03	610.20	271.88
19.519	0	0.07	0.06	0.02	0.25	0.06	0.07	0.18	1.17	0.18	99.50	0.58	2.20	90.03	0.22	26.73	0.03	0.05	4.62	0.01	0.37	0.30	0.00	0.18	1.17	0.12	0.12	0.29	0.15	0.84	0.33	1.49	6.38	0.00	0.00	0.00	-13.21	-11.00	-3.55	54.28	85.62	516.41	251.65	626.10	364.47	525.36	279.61	610.67	272.38
19.552	0	0.07	0.07	0.02	0.23	0.06	0.07	0.16	1.01	0.18	99.53	0.48	2.41	92.65	0.23	24.28	0.03	0.06	4.95	0.01	0.37	0.23	0.00	0.18	1.01	0.12	0.12	0.22	0.15	0.85	0.32	3.74	6.40	0.00	0.00	0.00	-7.00	-9.33	-3.61	53.09	83.49	515.89	252.23	624.82	364.67	525.52	279.89	608.86	274.95
19.586	0	0.07	0.07	0.02	0.20	0.07	0.08	0.13	0.83	0.21	99.60	0.35	3.43	93.68	0.31	20.24	0.03	0.06	5.10	0.01	0.40	0.24	0.00	0.21	0.83	0.10	0.13	0.14	0.14	0.80	0.41	11.16	7.29	0.00	0.00	0.00	-9.43	-8.52	-2.46	53.16	84.23	514.72	252.86	622.49	363.96	524.12	279.32	608.25	275.34
19.619	0	0.07	0.07	0.02	0.17	0.08	0.08	0.12	0.62	0.20	99.66	0.33	4.57	95.53	0.39	16.62	0.03	0.07	6.01	0.01	0.49	0.28	0.00	0.20	0.62	0.11	0.15	0.09	0.16	0.89	0.38	32.92	8.00	0.00	0.00	0.00	-9.58	-6.69	-3.00	52.40	85.18	513.74	252.34	621.17	362.47	522.13	279.10	607.21	274.94
19.652	0	0.08	0.07	0.02	0.15	0.10	0.08	0.10	0.50	0.20	99.71	0.33	5.79	96.78	0.42	12.67	0.03	0.09	7.00	0.01	0.58	0.33	0.00	0.20	0.50	0.12	0.18	0.06	0.18	0.97	0.44	0.94	8.77	0.00	0.00	0.00	-10.53	-4.99	-3.79	52.86	86.67	512.81	253.12	620.58	363.54	520.17	281.25	606.56	274.27
19.686	0	0.07	0.06	0.02	0.18	0.09	0.08	0.13	0.55	0.25	99.64	0.33	5.28	95.87	0.48	18.38	0.02	0.17	6.54	0.01	0.58	0.42	0.00	0.25	0.36	0.12	0.19	0.08	0.20	1.32	0.55	0.16	8.48	0.00	0.00	0.00	-12.76	-6.28	-2.60	53.49	87.45	511.56	251.88	620.61	363.39	519.84	278.61	607.19	274.25
19.719	0	0.06	0.05	0.02	0.27	0.08	0.07	0.21	0.51	0.26	99.47	0.65	4.24	96.82	0.65	29.00	0.02	0.33	5.82	0.02	0.44	0.38	0.00	0.26	0.28	0.12	0.17	0.12	0.23	1.69	0.51	0.01	7.75	0.00	0.00	0.00	-11.24	-4.92	-3.33	53.49	87.94	511.17	251.05	620.86	363.17	519.07	278.75	606.84	273.43
19.753	0	0.05	0.04	0.02	0.43	0.07	0.05	0.39	0.67	0.23	99.13	1.80	3.75	96.78	0.96	42.93	0.01	0.65	4.39	0.02	0.23	0.27	0.00	0.29	0.23	0.14	0.18	0.26	0.29	2.59	0.67	0.00	7.86	0.00	0.00	0.00	-13.41	-4.98	-3.77	54.55	89.60	510.60	251.09	621.07	363.71	517.76	279.62	607.07	272.45
19.786	0	0.03	0.02	0.02	0.97	0.07	0.04	1.07	0.59	0.24	97.85	9.87	3.04	97.61	1.57	65.22	0.01	1.11	4.70	0.02	0.24	0.27	0.00	0.28	0.18	0.17	0.18	0.20	0.35	3.56	0.59	0.00	7.17	0.00	0.00	0.00	-13.99	-3.45	-3.75	55.08	88.75	509.73	251.39	620.09	363.94	517.33	279.56	605.81	272.71
19.819	0	0.03	0.02	0.02	1.89	0.07	0.03	2.46	0.55	0.24	95.08	30.88	2.27	97.61	2.43	82.75	0.01	2.12	5.10	0.02	0.24	0.25	0.00	0.29	0.17	0.19	0.18	0.18	0.39	4.36	0.55	0.00	6.44	0.00	0.00	0.00	-11.64	-3.44	-2.93	54.96	88.39	509.30	251.28	619.61	364.55	517.59	279.06	605.78	273.13
19.853	0	0.03	0.01	0.02	3.06	0.06	0.03	4.60	0.48	0.24	90.80	50.58	1.05	97.55	3.51	93.09	0.01	4.02	5.30	0.01	0.18	0.18	0.00	0.31	0.19	0.24	0.16	0.15	0.53	6.63	0.48	0.00	5.41	0.00	0.00	0.00	-11.55	-3.59	-3.38	55.39	88.10	509.75	251.44	620.16	364.81	517.96	279.66	605.81	272.96
19.886	0	0.03	0.01	0.02	4.33	0.06	0.03	6.90	0.43	0.26	86.20	58.95	0.07	97.08	5.32	97.32	0.01	7.68	4.86	0.01	0.15	0.16	0.00	0.32	0.21	0.26	0.13	0.10	0.52	7.23	0.43	0.00	5.01	0.00	0.00	0.00	-10.70	-4.48	-3.41	55.44	87.77	509.39	251.77	619.60	365.10	517.65	280.11	605.15	273.28
19.919	0	0.03	0.01	0.02	5.56	0.05	0.03	9.32	0.36	0.29	81.36	61.74	0.00	97.99	7.70	98.77	0.01	10.58	4.14	0.01	0.12	0.13	0.00	0.34	0.21	0.29	0.10	0.09	0.52	8.35	0.36	0.01	4.46	0.00	0.00	0.00	-8.01	-2.58	-3.91	55.00	87.53	508.91	251.40	620.03	365.96	517.46	280.47	604.69	273.35
19.953	0	0.02	0.01	0.02	4.91	0.05	0.03	8.76	0.31	0.29	82.48	61.26	0.00	98.74	8.49	98.54	0.01	6.71	3.99	0.01	0.11	0.16	0.00	0.31	0.20	0.29	0.08	0.08	0.50	10.03	0.23	1.25	4.25	0.00	0.00	0.00	-5.21	-0.21	-3.69	54.25	85.93	507.52	252.21	618.84	367.44	517.15	280.84	602.89	275.30
19.986	0	0.02	0.01	0.02	4.03	0.05	0.03	6.78	0.30	0.33	86.44	59.47	0.00	98.62	7.19	97.61	0.01	3.45	3.21	0.00	0.17	0.22	0.00	0.30	0.15	0.33	0.09	0.06	0.49	8.83	0.21	10.96	4.33	0.00	0.00	0.00	-8.48	-0.67	-5.40	55.18	85.72	506.47	254.04	618.57	368.60	515.48	283.23	600.98	277.10
20.019	0	0.02	0.01	0.02	3.61	0.05	0.03	5.78	0.25	0.36	88.44	58.15	0.00	98.77	6.46	96.91	0.01	1.79	2.69	0.00	0.22	0.28	0.00	0.25	0.11	0.36	0.07	0.04	0.52	7.85	0.17	24.98	4.33	0.00	0.00	0.00	-9.36	-0.09	-3.96	54.77	87.76	503.16	254.52	616.77	370.73	512.72	282.73	600.39	278.78
20.053	0	0.02	0.01	0.02	3.20	0.04	0.03	5.18	0.25	0.49	89.65	54.15	0.00	98.43	5.83	94.75	0.01	0.85	2.34	0.00	0.30	0.49	0.00	0.25	0.10	0.49	0.07	0.04	0.65	8.78	0.14	45.61	4.12	0.00	0.00	0.00	-13.38	-1.32	-3.84	55.04	89.95	500.75	254.93	615.21	370.85	509.60	282.67	599.50	279.57
20.086	0	0.02	0.01	0.02	2.65	0.04	0.03	3.90	0.24	0.49	92.20	44.71	0.00	98.25	5.27	89.97	0.01	0.41	1.92	0.00	0.30	0.60	0.00	0.24	0.09	0.49	0.08	0.03	0.72	7.44	0.13	34.48	4.15	0.00	0.00	0.00	-12.80	-1.85	-2.82	54.78	90.16	499.71	255.90	613.78	372.61	508.98	283.62	599.04	279.36
20.120	0	0.03	0.02	0.02	1.88	0.04	0.04	2.49	0.26	0.58	95.02	26.76	0.00	98.32	4.18	79.97	0.01	0.18	1.95	0.00	0.31	1.24	0.00	0.26	0.08	0.58	0.10	0.02	0.84	7.65	0.11	26.69	3.36	0.00	0.00	0.00	-12.77	-1.65	-3.15	54.27	90.15	499.91	256.77	613.46	372.88	508.73	284.82	598.74	279.77
20.153	0	0.04	0.03	0.02	0.99	0.04	0.05	1.06	0.23	0.64	97.87	7.81	0.00	97.42	2.96	61.71	0.01	0.08	1.90	0.00	0.41	1.31	0.00	0.23	0.06	0.64	0.15	0.02	0.90	6.48	0.10	35.38	3.27	0.00	0.00	0.00	-13.72	-3.85	-4.21	53.87	87.22	501.10	257.94	613.76	373.05	510.32	286.24	597.32	280.03
20.186	0	0.05	0.05	0.02	0.58	0.04	0.06	0.52	0.20	0.76	98.85	2.32	0.00	97.57	2.43	45.82	0.01	0.04	1.71	0.00	0.41	0.93	0.00	0.20	0.04	0.76	0.16	0.02	0.97	5.42	0.10	8.43	3.22	0.00	0.00	0.00	-8.68	-3.54	-4.26	52.61	87.47	501.56	258.28	612.20	371.15	509.57	286.70	596.89	281.59
20.220	0	0.06	0.06	0.02	0.41	0.04	0.07	0.31	0.16	1.14	99.18	1.08	0.00	98.03	2.31	35.79	0.02	0.03	1.45	0.00	0.47	0.66	0.00	0.16	0.04	1.14	0.18	0.01	0.97	3.18	0.09	6.24	3.31	0.00	0.00	0.00	-12.98	-2.47	-3.70	53.11	87.83	501.60	258.69	611.78	371.14	509.62	286.52	597.24	280.56
20.253	0	0.07	0.07	0.02	0.36	0.04	0.08	0.25	0.15	1.36	99.29	0.77	0.00	98.03	2.79	30.97	0.02	0.02	1.24	0.00	0.43	0.38	0.00	0.15	0.04	1.36	0.17	0.01	1.03	2.70	0.10	5.88	3.30	0.00	0.00	0.00	-12.71	-2.46	-3.75	53.04	87.82	501.41	258.63	611.73	371.20	509.45	286.52	597.08	280.63
20.286	0	0.08	0.09	0.02	0.26	0.04	0.09	0.17	0.14	1.66	99.47	0.42	0.00	98.10	2.44	22.26	0.03	0.01	1.20	0.00	0.38	0.23	0.00	0.14	0.04	1.66	0.17	0.01	1.09	1.90	0.09	4.41	3.30	0.00	0.00	0.00	-12.24	-2.27	-3.49	52.77	87.96	501.22	258.37	611.47	371.05	509.33	286.13	597.11	280.49
20.320	0	0.09	0.10	0.02	0.21	0.04	0.10	0.12	0.11	2.13	99.59	0.33	0.00	98.37	2.13	15.38	0.05	0.01	1.17	0.00	0.50	0.24	0.00	0.11	0.03	2.19	0.17	0.01	1.12	0.92	0.09	4.78	3.61	0.00	0.00	0.00	-11.44	-1.51	-3.30	52.54	87.12	500.98	258.50	610.77	370.98	509.44	286.00	596.40	280.71
20.353	0	0.10	0.11	0.02	0.17	0.04	0.11	0.09	0.11	1.82	99.66	0.33	0.00	98.08	1.82	9.86	0.06	0.01	1.30	0.00	0.56	0.24	0.00	0.11	0.04	2.24	0.20	0.01	1.18	0.80	0.09	9.54	3.63	0.00	0.00	0.00	-11.13	-2.34	-4.44	52.34	83.87	500.89	259.07	609.55	370.86	509.86	287.21	593.40	279.81
20.387	0	0.10	0.12	0.02	0.15	0.04	0.11	0.08	0.10	1.61	99.70	0.33	0.00	97.88	1.61	7.39	0.10	0.01	1.87	0.00	0.63	0.25	0.00	0.08	0.03	2.68	0.20	0.01	1.42	0.47	0.10	5.36	4.30	0.00	0.00	0.00	-12.39	-2.85	-3.84	51.99	85.72	500.28	258.49	608.21	369.05	508.24	286.20	593.68	279.30
20.420	0	0.10	0.12	0.02	0.14	0.05	0.11	0.08	0.16	1.67	99.71	0.33	0.00	98.31	1.67	5.94	0.16	0.01	2.19	0.00	0.65	0.25	0.00	0.06	0.03	3.34	0.19	0.01	1.74	0.37	0.10	10.26	4.89	0.00	0.00	0.00	-16.26	-1.67	-3.35	52.94	89.05	500.94	259.18	609.26	369.51	507.68	286.84	596.41	279.24
20.453	0	0.10	0.12	0.02	0.14	0.05	0.11	0.07	0.17	1.65	99.72	0.33	0.00	98.00	1.65	4.96	0.17	0.01	2.90	0.00	0.54	0.23	0.00	0.07	0.04	3.26	0.23	0.01	1.72	0.38	0.10	6.12	5.02	0.00	0.00	0.00	-11.49	-2.53	-3.75	51.87	84.30	500.44	259.44	607.35	369.56	508.75	287.12	592.71	279.58
20.487	0	0.10	0.12	0.02	0.14	0.05	0.11	0.07	0.25	1.61	99.73	0.33	0.44	98.13	1.61	4.12	0.25	0.01	3.59	0.00	0.48	0.20	0.00	0.05	0.05	3.84	0.30	0.01	2.22	0.29	0.12	5.29	5.25	0.00	0.00	0.00	-14.75	-2.20	-3.30	52.54	88.40	500.58	259.63	607.73	369.27	507.15	287.55	595.14	279.04
20.520	0	0.11	0.12	0.02	0.13	0.05	0.11	0.07	0.31	1.57	99.73	0.33	0.00	98.27	1.57	3.31	0.31	0.01	3.06	0.00	0.43	0.19	0.00	0.05	0.06	3.99	0.40	0.01	2.22	0.28	0.14	5.93	5.01	0.00	0.00	0.00	-14.73	-1.80	-3.62	52.70	84.03	501.06	259.82	607.61	369.42	509.55	287.90	593.02	278.20
20.553	0	0.11	0.12	0.02	0.13	0.05	0.11	0.07	0.33	1.66	99.74	0.33	0.32	98.27	1.66	2.73	0.33	0.01	3.07	0.00	0.40	0.24	0.00	0.06	0.07	4.03	0.51	0.02	2.24	0.29	0.15	1.47	5.37	0.00	0.00	0.00	-14.91	-1.81	-3.84	52.82	83.57	501.63	260.76	607.06	368.76	509.55	287.70	592.78	280.17
20.587	0	0.11	0.12	0.02	0.13	0.05	0.11	0.07	0.52	1.52	99.75	0.33	0.73	98.42	1.52	2.22	0.52	0.01	3.19	0.00	0.46	0.31	0.00	0.05	0.08	5.12	0.58	0.02	2.17	0.26	0.20	1.48	5.79	0.00	0.00	0.00	-15.84	-1.33	-2.97	52.83	85.88	500.91	259.96	607.04	368.72	508.51	286.71	594.07	279.43
20.620	0	0.11	0.12	0.02	0.12	0.06	0.11	0.06	0.54	1.03	99.76	0.33	1.16	98.43	1.03	2.17	0.54	0.01	3.48	0.00	0.65	0.51	0.00	0.05	0.09	5.29	0.70	0.03	2.07	0.27	0.22	0.37	6.08	0.00	0.00	0.00	-15.34	-1.32	-2.30	52.71	86.57	500.44	259.82	607.05	369.17	508.30	286.12	594.66	280.04
20.653	0	0.10	0.11	0.02	0.12	0.07	0.11	0.06	0.61	0.82	99.76	0.33	2.22	98.77	0.82	2.00	0.61	0.02	5.18	0.01	0.92	0.93	0.00	0.05	0.10	5.49	0.84	0.02	1.89	0.28	0.23	0.31	6.50	0.00	0.00	0.00	-16.16	-0.05	-2.06	52.65	87.34	499.56	258.47	607.20	368.51	507.67	284.34	594.88	279.57
20.687	0	0.10	0.11	0.02	0.12	0.07	0.11	0.06	0.64	0.67	99.77	0.33	3.25	98.24	0.67	2.14	0.64	0.02	6.36	0.01	0.81	1.05	0.00	0.07	0.15	5.38	1.07	0.03	1.79	0.32	0.28	0.35	6.96	0.00	0.00	0.00	-16.72	-1.89	-0.83	53.15	90.24	499.72	257.39	607.37	367.15	507.10	282.52	597.28	279.32
20.720	0	0.10	0.11	0.02	0.12	0.07	0.11	0.06	0.51	0.70	99.76	0.33	2.87	98.60	0.70	2.49	0.51	0.03	5.93	0.01	0.47	0.73	0.00	0.07	0.17	5.12	1.09	0.05	1.88	0.38	0.30	0.31	6.58	0.00	0.00	0.00	-17.74	-0.72	-1.43	54.51	91.94	500.46	255.26	611.77	368.73	508.41	281.50	600.25	277.21
20.754	0	0.10	0.11	0.02	0.13	0.06	0.10	0.07	0.45	0.77	99.74	0.33	2.06	98.35	0.77	4.69	0.45	0.08	3.77	0.01	0.15	0.33	0.00	0.08	0.20	4.00	1.15	0.10	1.90	0.48	0.37	0.01	6.57	0.00	0.00	0.00	-24.27	-1.56	-1.93	55.59	91.57	501.96	252.53	615.89	367.39	511.02	277.92	602.54	274.77
20.787	0	0.09	0.09	0.02	0.19	0.06	0.09	0.11	0.37	1.15	99.63	0.33	1.07	98.55	1.15	13.76	0.35	0.33	3.22	0.01	0.11	0.22	0.00	0.10	0.20	3.27	0.79	0.12	2.26	0.64	0.37	0.00	5.86	0.00	0.00	0.00	-23.48	-0.89	-2.62	56.08	95.07	501.88	248.38	619.45	366.93	510.48	275.66	605.42	270.64
20.820	0	0.06	0.05	0.02	0.44	0.05	0.06	0.31	0.33	1.79	99.12	1.35	0.00	98.78	1.79	37.67	0.25	1.14	2.40	0.02	0.06	0.10	0.00	0.10	0.19	2.55	0.48	0.19	2.29	0.75	0.33	0.00	5.22	0.00	0.00	0.00	-21.13	0.01	-3.35	56.35	95.27	502.47	245.89	622.22	367.62	511.62	275.00	606.58	267.29
20.854	0	0.04	0.02	0.02	1.51	0.05	0.04	1.43	0.32	1.81	96.98	14.35	0.00	97.25	3.93	68.67	0.16	4.61	2.71	0.02	0.04	0.09	0.00	0.12	0.23	1.81	0.32	0.27	2.42	1.16	0.32	0.00	5.12	0.00	0.00	0.00	-19.47	-4.17	-4.03	56.51	93.85	504.15	242.49	623.61	364.21	513.40	272.38	606.86	263.71
20.887	0	0.04	0.01	0.02	5.27	0.05	0.04	6.25	0.38	1.63	87.49	47.12	0.00	95.04	10.97	89.19	0.12	13.46	3.22	0.03	0.02	0.07	0.00	0.14	0.25	1.63	0.21	0.38	2.71	1.40	0.30	0.00	4.78	0.00	0.00	0.00	-16.62	-7.24	-4.12	56.56	91.38	505.73	240.62	624.87	363.34	516.11	271.09	606.96	261.21
20.920	0	0.06	0.01	0.02	19.10	0.05	0.06	25.22	0.50	1.32	49.78	63.09	0.00	94.96	21.08	96.74	0.08	34.35	3.96	0.03	0.03	0.07	0.00	0.18	0.32	1.32	0.13	0.50	3.26	1.75	0.31	0.00	4.39	0.00	0.00	0.00	-16.72	-7.32	-4.19	56.76	91.79	507.51	239.63	624.65	359.84	516.62	269.97	607.86	259.97
20.954	0	0.15	0.01	0.01	58.12	0.04	0.11	70.03	0.74	0.96	4.97	68.39	0.00	93.74	33.72	98.89	0.05	65.32	3.90	0.03	0.03	0.08	0.00	0.25	0.39	0.96	0.08	0.74	4.05	2.44	0.34	0.00	3.63	0.00	0.00	0.00	-16.11	-8.47	-3.46	56.54	90.61	506.78	239.28	622.09	358.02	516.10	269.10	606.18	259.25
20.987	0	0.26	0.01	0.01	84.31	0.04	0.20	91.28	0.80	0.89	0.00	71.05	0.00	93.95	47.70	99.62	0.04	86.23	3.35	0.03	0.05	0.08	0.00	0.26	0.50	0.89	0.05	0.80	4.89	2.80	0.34	0.00	3.32	0.00	0.00	0.00	-18.51	-8.28	-2.95	56.78	89.67	507.25	237.74	622.61	356.37	517.36	266.10	606.67	258.10
21.020	0	0.26	0.01	0.01	91.49	0.04	0.37	96.00	0.74	0.70	0.00	72.99	0.00	96.04	61.31	99.74	0.03	91.35	3.66	0.04	0.06	0.09	0.00	0.30	0.57	0.70	0.03	0.74	5.96	3.85	0.33	0.00	3.00	0.00	0.00	0.00	-12.71	-6.06	-3.36	55.97	91.08	507.33	236.75	622.37	355.48	516.39	267.18	606.91	257.17
21.054	0	0.26	0.01	0.01	93.91	0.04	0.52	97.44	0.72	0.51	0.00	75.94	0.00	95.07	68.68	99.69	0.02	92.94	3.72	0.05	0.05	0.09	0.00	0.31	0.72	0.51	0.03	0.62	7.95	6.01	0.30	0.00	2.58	0.00	0.00	0.00	-14.18	-7.21	-3.12	56.32	89.63	506.58	236.14	621.04	354.30	516.23	265.66	605.39	256.52
21.087	0	0.26	0.01	0.01	95.17	0.04	0.67	98.07	1.05	0.46	0.00	76.98	0.00	94.71	73.95	99.63	0.02	94.24	4.19	0.06	0.05	0.11	0.86	0.33	1.05	0.46	0.03	0.62	8.72	6.49	0.31	0.00	2.46	0.00	0.00	0.00	-12.66	-7.57	-3.63	56.45	89.31	507.49	235.63	622.10	353.90	516.98	265.12	605.90	256.82
21.121	0	0.28	0.01	0.01	95.52	0.04	0.70	98.33	1.28	0.28	0.00	81.49	0.00	95.40	74.20	99.57	0.01	93.82	4.57	0.06	0.06	0.14	1.91	0.39	1.28	0.28	0.04	0.73	12.21	10.17	0.25	0.00	1.92	0.00	0.00	0.00	-13.33	-6.84	-3.74	56.68	91.11	507.85	235.16	621.91	352.66	516.10	265.21	606.70	255.53
21.154	0	0.31	0.01	0.01	95.67	0.04	0.69	98.36	1.61	0.22	0.00	84.29	0.00	94.69	73.51	99.45	0.01	93.77	4.07	0.06	0.07	0.16	2.28	0.47	1.61	0.22	0.04	0.88	14.79	11.47	0.26	0.00	1.50	0.00	0.00	0.00	-12.38	-7.60	-4.28	56.75	90.33	508.07	234.72	622.84	353.08	516.73	265.30	606.50	255.19
21.187	0	0.27	0.01	0.01	96.41	0.04	0.91	98.74	1.62	0.20	0.00	84.09	-0.86	93.68	79.82	99.25	0.01	93.56	3.91	0.07	0.04	0.14	3.05	0.43	1.62	0.20	0.04	0.92	14.80	11.98	0.26	0.00	1.50	0.00	0.00	0.00	-10.65	-8.52	-3.52	56.00	88.91	506.42	233.94	620.69	352.33	516.13	264.65	604.43	254.29
21.221	0	0.26	0.01	0.01	97.04	0.04	1.16	99.03	1.46	0.13	0.00	87.40	-2.11	94.70	84.98	99.18	0.01	92.36	4.18	0.07	0.02	0.07	4.23	0.43	1.46	0.13	0.05	0.72	18.25	14.49	0.23	0.00	1.26	0.00	0.00	0.00	-8.33	-7.58	-2.58	55.28	89.39	507.13	233.48	620.47	351.09	516.69	263.54	605.65	254.77
21.254	0	0.22	0.01	0.01	96.98	0.04	1.34	99.03	1.21	0.12	0.00	87.30	-2.77	94.94	88.46	99.16	0.01	89.00	4.19	0.08	0.01	0.03	4.10	0.38	1.21	0.12	0.05	0.59	18.16	14.40	0.21	0.00	1.29	0.01	0.00	0.00	-6.57	-7.34	-2.99	54.95	90.10	507.22	233.10	620.69	351.30	516.17	263.19	605.87	254.71
21.287	0	0.19	0.01	0.01	97.03	0.03	1.53	99.08	1.24	0.10	0.00	88.82	-3.50	95.68	91.40	99.32	0.01	86.00	4.19	0.07	0.01	0.01	3.97	0.35	1.24	0.10	0.05	0.50	19.81	15.71	0.18	0.00	1.21	0.01	0.00	0.00	-6.61	-6.51	-2.70	55.27	90.36	506.59	233.25	620.41	351.68	515.75	262.93	605.80	255.46
21.321	0	0.15	0.01	0.01	96.55	0.04	1.62	99.00	1.01	0.09	0.00	89.48	-3.41	95.61	92.90	99.46	0.01	80.46	4.69	0.06	0.01	0.01	2.72	0.30	1.01	0.09	0.04	0.54	20.51	17.36	0.17	0.00	1.33	0.00	0.00	0.00	-10.23	-6.60	-2.80	55.72	91.72	506.70	232.57	620.60	350.23	515.20	262.92	606.44	253.57
21.354	0	0.13	0.01	0.01	96.23	0.04	1.72	98.97	0.84	0.08	0.00	88.79	-3.21	94.12	94.23	99.50	0.01	77.53	5.58	0.06	0.01	0.01	1.85	0.26	0.84	0.08	0.04	0.52	19.59	18.30	0.16	0.00	1.37	0.00	0.00	0.00	-9.18	-8.14	-2.98	55.24	88.81	507.28	232.65	619.80	349.47	516.46	262.37	604.83	253.53
21.388	0	0.11	0.01	0.01	95.62	0.04	1.78	98.92	0.66	0.06	0.00	87.63	-2.43	95.69	94.60	99.52	0.01	73.98	7.51	0.05	0.01	0.01	1.27	0.22	0.66	0.06	0.05	0.62	18.18	20.40	0.17	0.00	1.32	0.10	0.00	0.00	-6.82	-6.50	-2.73	54.13	87.89	508.23	233.16	617.65	346.90	516.49	261.96	604.05	254.31
21.421	0	0.08	0.01	0.01	94.33	0.04	1.77	98.66	0.79	0.05	0.00	82.75	-2.91	95.96	94.84	99.42	0.01	69.43	6.63	0.04	0.01	0.02	1.07	0.19	0.50	0.05	0.06	0.79	13.42	19.52	0.16	0.00	1.30	0.10	0.00	0.00	-6.37	-6.16	-1.48	53.99	89.37	508.94	233.81	616.38	345.13	516.23	261.53	605.40	255.60
21.454	0	0.06	0.01	0.01	92.06	0.04	1.73	98.20	0.76	0.04	0.00	79.50	-2.68	96.11	94.32	99.36	0.01	62.23	6.64	0.03	0.02	0.03	0.26	0.18	0.40	0.04	0.07	0.76	10.83	20.12	0.15	0.00	1.36	0.00	0.00	0.00	-4.04	-5.97	-3.18	53.48	90.87	509.99	233.02	617.79	344.32	515.58	262.82	606.05	254.33
21.488	0	0.04	0.01	0.01	87.16	0.04	1.69	97.30	0.89	0.03	0.00	73.56	-2.50	96.62	93.94	99.00	0.01	51.53	6.32	0.03	0.02	0.04	0.00	0.15	0.34	0.03	0.09	0.89	7.07	21.54	0.12	0.00	1.58	0.00	0.00	0.00	-2.10	-5.23	-3.08	53.09	89.83	509.83	233.65	617.35	345.08	515.91	263.33	605.37	255.22
21.521	0	0.03	0.01	0.01	80.36	0.04	1.65	95.52	0.71	0.03	0.00	68.75	-1.95	96.12	92.90	97.57	0.01	41.76	6.59	0.02	0.02	0.06	0.00	0.14	0.30	0.03	0.12	0.71	5.58	21.22	0.11	0.00	1.70	0.00	0.00	0.00	-2.38	-5.96	-2.86	52.58	89.03	510.69	234.60	616.02	343.95	516.27	263.99	604.87	255.20
21.554	0	0.02	0.02	0.01	66.10	0.05	1.55	90.91	0.48	0.03	0.00	60.94	-0.65	96.83	90.18	94.20	0.01	28.84	7.57	0.02	0.02	0.10	0.00	0.15	0.24	0.03	0.23	0.48	4.67	22.04	0.11	0.01	1.84	0.00	0.00	0.00	-2.62	-4.91	-4.00	52.72	88.62	512.29	235.56	617.72	344.66	517.47	265.88	605.48	255.53
21.588	0	0.02	0.02	0.01	46.72	0.05	1.43	81.08	0.35	0.03	0.00	41.04	0.00	97.86	85.54	85.97	0.01	20.70	8.02	0.02	0.03	0.13	0.00	0.13	0.23	0.02	0.36	0.35	2.86	22.72	0.09	0.00	2.15	0.00	0.00	0.00	-3.68	-2.90	-4.36	53.13	86.22	511.85	237.02	617.34	345.89	518.07	266.51	603.84	257.60
21.621	0	0.02	0.03	0.01	23.10	0.05	1.33	55.37	0.20	0.05	19.63	26.67	0.00	97.77	78.22	70.16	0.01	13.48	7.75	0.02	0.05	0.19	0.00	0.13	0.20	0.03	0.59	0.20	2.52	23.31	0.09	0.00	2.38	0.00	0.00	0.00	-6.17	-3.10	-3.35	53.71	88.39	510.17	238.95	615.91	347.64	515.96	267.57	604.01	259.98
21.654	0	0.02	0.04	0.01	8.26	0.05	1.09	23.46	0.18	0.09	53.08	12.41	0.00	97.32	67.07	51.33	0.01	8.77	7.44	0.02	0.09	0.22	0.00	0.11	0.18	0.03	0.73	0.16	1.94	24.44	0.08	0.01	2.58	0.00	0.00	0.00	-6.16	-4.04	-4.05	53.89	86.47	509.37	240.98	615.26	350.03	515.82	269.95	601.88	261.58
21.688	0	0.03	0.06	0.01	3.18	0.05	0.63	9.16	0.16	0.10	81.69	3.59	0.00	97.59	51.11	39.57	0.00	7.37	6.61	0.02	0.14	0.34	0.00	0.10	0.16	0.03	0.70	0.12	1.29	26.87	0.07	0.01	3.04	0.00	0.00	0.00	-5.85	-3.50	-2.94	53.89	87.44	507.77	243.18	613.64	352.43	514.37	271.34	601.54	264.42
21.721	0	0.05	0.08	0.01	1.00	0.05	0.36	2.56	0.18	0.11	94.88	0.94	0.00	96.87	33.55	25.96	0.00	4.12	6.92	0.02	0.23	0.56	0.00	0.11	0.18	0.04	0.69	0.14	1.22	29.01	0.08	0.52	3.08	0.00	0.00	0.00	-5.25	-4.83	-2.69	53.57	87.15	506.95	245.06	612.72	354.12	513.76	272.77	600.72	267.03
21.755	0	0.07	0.09	0.02	0.48	0.05	0.23	1.12	0.16	0.13	97.75	0.39	0.00	97.46	21.53	18.62	0.00	2.03	6.21	0.02	0.28	1.66	0.00	0.13	0.16	0.06	0.65	0.15	0.81	30.38	0.07	2.16	3.39	0.00	0.00	0.00	-4.95	-3.76	-2.65	53.27	88.52	504.74	248.22	610.76	356.80	510.94	275.65	599.36	271.36
21.788	0	0.07	0.09	0.02	0.34	0.05	0.17	0.80	0.15	0.14	98.41	0.33	0.00	97.81	14.27	17.88	0.01	1.02	6.18	0.03	0.41	1.74	0.00	0.14	0.15	0.07	0.72	0.14	0.68	31.05	0.07	12.89	3.90	0.00	0.00	0.00	-4.00	-3.00	-3.11	52.56	86.70	503.38	249.89	610.52	359.46	510.77	277.02	597.43	274.34
21.821	0	0.07	0.09	0.02	0.29	0.05	0.14	0.59	0.14	0.14	98.82	0.33	0.00	97.96	10.67	17.36	0.01	0.56	6.15	0.04	0.54	1.78	0.00	0.14	0.13	0.09	0.69	0.12	0.73	28.34	0.07	18.83	3.94	0.00	0.00	0.00	-4.07	-2.63	-3.84	52.76	85.24	503.19	251.29	610.60	361.18	511.04	278.80	596.21	275.40
21.855	0	0.07	0.08	0.02	0.30	0.05	0.12	0.54	0.20	0.20	98.91	0.36	0.00	98.58	8.31	20.84	0.01	0.28	5.07	0.04	0.58	2.04	0.00	0.20	0.12	0.13	0.61	0.08	0.54	25.53	0.06	19.05	4.45	0.00	0.00	0.00	-8.20	-0.80	-2.82	53.95	85.38	503.31	252.27	610.23	362.10	511.55	278.96	596.84	274.95
21.888	0	0.07	0.08	0.02	0.30	0.05	0.11	0.52	0.23	0.23	98.96	0.44	0.00	98.11	6.64	23.39	0.01	0.14	5.02	0.05	0.72	2.16	0.00	0.23	0.12	0.16	0.55	0.09	0.58	23.63	0.07	19.46	4.48	0.00	0.00	0.00	-9.44	2.26	-3.02	54.55	88.13	503.45	252.50	609.92	361.57	509.98	280.06	597.89	273.84
21.921	0	0.07	0.07	0.02	0.29	0.05	0.10	0.46	0.27	0.27	99.09	0.45	0.00	98.72	5.49	23.91	0.02	0.07	4.98	0.06	0.52	2.69	0.00	0.27	0.11	0.26	0.60	0.11	0.57	21.26	0.07	8.47	4.82	0.00	0.00	0.00	-9.61	0.29	-3.39	55.13	86.28	504.17	252.33	610.42	360.97	511.28	279.53	597.39	274.14
21.955	0	0.08	0.08	0.02	0.24	0.06	0.10	0.35	0.25	0.46	99.29	0.33	0.42	98.78	4.04	19.67	0.03	0.03	4.80	0.07	0.48	2.23	0.00	0.25	0.09	0.46	0.61	0.11	0.59	20.85	0.06	2.38	5.21	0.00	0.00	0.00	-13.07	0.02	-2.33	56.38	85.97	503.06	252.46	610.17	361.11	511.38	277.40	597.34	276.44
21.988	0	0.08	0.09	0.02	0.21	0.06	0.10	0.28	0.24	0.49	99.44	0.33	0.35	98.35	3.38	15.74	0.03	0.02	4.52	0.06	0.50	1.53	0.00	0.24	0.07	0.49	0.65	0.12	0.54	19.93	0.06	0.67	5.13	0.00	0.00	0.00	-11.47	1.56	-0.33	56.28	86.54	502.68	252.61	608.00	360.42	511.16	276.46	597.70	276.46
22.021	0	0.09	0.10	0.02	0.17	0.06	0.11	0.21	0.23	0.62	99.58	0.33	0.54	98.26	2.54	10.88	0.04	0.01	4.81	0.06	0.44	0.94	0.00	0.23	0.06	0.62	0.68	0.10	0.54	18.61	0.05	0.37	5.00	0.00	0.00	0.00	-17.46	1.83	-0.54	57.18	89.52	501.54	252.04	607.60	359.15	508.72	275.54	598.25	275.69
22.055	0	0.10	0.11	0.02	0.15	0.05	0.11	0.16	0.22	0.98	99.68	0.33	0.42	98.26	1.64	7.16	0.07	0.01	4.63	0.05	0.45	0.56	0.00	0.22	0.06	0.98	0.65	0.08	0.53	16.48	0.05	0.36	4.78	0.00	0.00	0.00	-15.24	1.82	-0.64	57.24	87.22	502.07	252.47	607.54	360.42	510.09	276.83	597.27	274.36
22.088	0	0.10	0.12	0.02	0.13	0.05	0.11	0.13	0.19	0.97	99.74	0.33	0.47	98.37	1.07	4.50	0.08	0.01	4.55	0.04	0.45	0.58	0.00	0.19	0.05	0.97	0.63	0.07	0.54	15.26	0.05	0.54	4.74	0.00	0.00	0.00	-13.48	1.50	-0.79	57.05	86.17	502.55	252.72	607.01	359.80	510.50	277.12	596.63	274.67
22.122	0	0.11	0.13	0.02	0.13	0.05	0.12	0.11	0.19	0.81	99.73	0.33	0.00	98.62	0.81	2.39	0.12	0.01	3.91	0.05	0.43	0.49	0.00	0.19	0.04	1.50	0.65	0.07	0.60	12.31	0.05	0.30	4.10	0.00	0.00	0.00	-18.28	0.65	0.05	57.43	88.83	501.92	252.31	606.22	358.44	508.97	275.81	597.78	273.95
22.155	0	0.11	0.14	0.02	0.12	0.05	0.12	0.10	0.17	0.70	99.72	0.33	0.00	98.76	0.70	1.24	0.16	0.01	3.64	0.05	0.37	0.40	0.00	0.17	0.03	1.44	0.62	0.07	0.58	11.10	0.04	0.91	3.84	0.00	0.00	0.00	-18.19	-0.13	0.42	57.53	88.57	501.83	252.64	606.72	359.37	509.54	275.64	598.11	275.08
22.188	0	0.11	0.14	0.02	0.12	0.04	0.12	0.09	0.16	0.64	99.71	0.33	0.00	98.42	0.64	0.83	0.16	0.00	2.58	0.04	0.22	0.21	0.00	0.15	0.02	1.24	0.54	0.05	0.54	9.77	0.04	1.41	3.76	0.00	0.00	0.00	-18.55	1.33	0.19	57.67	88.88	501.83	252.81	608.17	361.04	509.97	276.12	598.85	275.39
22.222	0	0.11	0.14	0.02	0.12	0.04	0.12	0.08	0.24	0.64	99.71	0.33	0.00	96.51	0.64	0.75	0.24	0.00	1.71	0.02	0.15	0.14	0.00	0.12	0.03	1.34	0.67	0.06	0.51	6.61	0.03	1.91	3.72	0.00	0.00	0.00	-21.57	5.40	-0.05	57.68	89.97	501.45	252.74	609.62	362.53	509.87	277.03	599.79	274.01
22.255	0	0.11	0.15	0.02	0.12	0.04	0.12	0.08	0.21	0.60	99.70	0.33	0.00	98.65	0.60	1.21	0.21	0.00	1.72	0.02	0.11	0.10	0.00	0.10	0.03	1.31	0.52	0.06	0.52	7.26	0.03	0.51	3.56	0.26	0.00	0.00	-19.62	0.56	0.26	57.43	88.86	498.61	247.54	613.75	365.92	511.20	272.56	600.04	270.38
22.288	0	0.11	0.14	0.02	0.13	0.04	0.12	0.09	0.19	1.01	99.72	0.33	0.00	98.55	1.01	3.27	0.19	0.01	1.79	0.02	0.10	0.04	0.00	0.07	0.03	1.42	0.37	0.10	0.54	7.62	0.03	0.01	3.47	0.20	0.00	0.00	-16.73	-0.91	-0.72	57.41	87.95	497.91	243.60	618.82	369.22	513.19	270.15	601.09	267.33
22.322	0	0.09	0.12	0.02	0.18	0.04	0.11	0.14	0.19	1.24	99.63	0.33	0.00	98.54	2.08	11.31	0.15	0.05	2.08	0.02	0.12	0.03	0.00	0.05	0.03	1.24	0.19	0.19	0.52	8.18	0.02	0.00	3.02	0.08	0.00	0.00	-14.06	0.92	0.23	57.92	90.51	497.61	240.89	621.04	369.51	513.50	267.94	603.99	266.09
22.355	0	0.07	0.07	0.02	0.36	0.04	0.09	0.32	0.27	1.29	99.28	0.69	0.00	98.51	3.61	29.93	0.13	0.16	2.29	0.02	0.12	0.02	0.00	0.04	0.04	1.29	0.09	0.27	0.58	8.84	0.02	0.00	2.67	0.00	0.00	0.00	-6.56	-1.03	-1.86	56.88	85.03	497.37	239.89	619.99	368.93	514.25	268.46	599.24	265.54
22.389	0	0.04	0.04	0.02	1.08	0.03	0.06	1.33	0.41	1.17	97.33	6.54	0.00	97.65	6.19	59.61	0.09	0.48	1.80	0.01	0.07	0.02	0.00	0.02	0.05	1.17	0.06	0.41	0.62	10.44	0.02	0.00	2.36	0.00	0.00	0.00	-11.24	-3.36	-1.80	57.63	86.84	500.73	239.92	622.36	366.93	516.29	269.68	602.86	262.87
22.422	0	0.02	0.02	0.02	3.54	0.03	0.04	5.86	0.41	1.17	88.29	44.41	0.00	98.03	10.89	89.83	0.06	1.49	1.80	0.01	0.05	0.02	0.00	0.01	0.05	1.17	0.03	0.41	0.71	11.13	0.01	0.00	2.16	0.00	0.00	0.00	-8.67	-2.46	-2.52	57.15	88.49	503.06	240.50	623.29	366.39	516.59	270.50	604.80	263.43
22.455	0	0.02	0.01	0.02	6.49	0.03	0.06	11.71	0.46	1.19	76.57	58.20	0.00	98.75	19.97	96.62	0.05	4.05	1.66	0.01	0.02	0.01	0.00	0.01	0.06	1.19	0.01	0.46	0.83	10.89	0.01	0.01	1.99	0.00	0.00	0.00	-8.41	0.15	-2.16	56.52	89.08	504.19	240.47	622.85	364.07	516.82	269.08	605.79	264.78
22.489	0	0.02	0.01	0.01	13.10	0.03	0.11	25.05	0.46	1.16	49.95	61.88	0.00	98.08	34.92	98.36	0.04	9.34	2.18	0.01	0.01	0.01	0.00	0.01	0.07	1.16	0.01	0.46	1.00	11.06	0.01	0.01	1.88	0.00	0.00	0.00	-10.21	-2.35	-2.62	56.41	86.59	508.07	244.37	620.19	360.70	518.44	272.26	604.83	266.25
22.522	0	0.01	0.01	0.01	18.13	0.04	0.22	34.61	0.44	1.47	40.39	60.72	0.00	96.96	48.70	97.57	0.04	8.14	2.90	0.01	0.02	0.02	0.00	0.01	0.10	1.47	0.01	0.44	1.18	10.32	0.02	9.95	1.99	0.00	0.00	0.00	-8.12	-4.69	-3.65	55.79	83.73	511.10	247.68	618.85	358.94	520.11	275.36	603.62	269.32
22.555	0	0.01	0.02	0.01	11.47	0.04	0.18	21.58	0.23	1.74	56.83	52.45	0.00	98.40	42.90	93.30	0.04	3.39	4.76	0.03	0.09	0.08	0.00	0.01	0.13	1.74	0.01	0.23	1.26	9.44	0.02	23.96	2.32	0.00	0.00	0.00	-4.57	-1.41	-2.50	53.35	83.92	510.76	250.40	614.69	357.63	518.48	276.78	602.31	272.91
22.589	0	0.02	0.02	0.01	5.09	0.05	0.16	8.43	0.15	2.06	83.13	24.57	0.00	97.30	34.59	77.93	0.04	1.14	7.10	0.03	0.35	0.32	0.00	0.01	0.15	2.06	0.02	0.13	1.45	9.10	0.03	25.74	2.37	0.00	0.00	0.00	-7.81	-4.07	-2.75	51.78	84.58	509.91	251.06	612.75	356.01	516.52	276.95	601.03	273.56
22.622	0	0.03	0.04	0.02	2.04	0.05	0.19	2.68	0.19	1.84	94.65	5.22	0.00	96.24	29.56	55.86	0.04	0.39	8.22	0.04	0.99	0.54	0.00	0.02	0.19	1.84	0.04	0.07	1.39	7.95	0.03	16.04	2.49	0.00	0.00	0.00	-1.56	-5.78	-2.66	49.83	84.36	508.56	253.17	610.84	358.01	515.02	279.44	599.35	276.80
22.655	0	0.05	0.07	0.02	0.67	0.05	0.21	0.67	0.18	1.87	98.65	0.72	0.00	97.69	22.84	29.52	0.05	0.14	8.62	0.05	1.36	0.81	0.00	0.02	0.18	1.87	0.07	0.03	1.47	7.66	0.04	8.15	2.81	0.00	0.00	0.00	-7.69	-3.28	-2.58	51.98	82.26	509.72	255.59	610.33	359.12	516.62	281.34	598.72	276.35
22.689	0	0.08	0.13	0.02	0.25	0.05	0.21	0.20	0.22	2.71	99.50	0.33	0.00	96.95	15.05	8.05	0.04	0.05	7.21	0.09	1.16	1.21	0.00	0.02	0.22	2.71	0.15	0.04	1.74	8.01	0.05	2.57	3.11	0.00	0.00	0.00	-6.75	-4.71	-2.02	52.63	81.31	509.20	256.53	608.72	359.10	516.35	281.56	597.57	277.68
22.722	0	0.10	0.14	0.02	0.18	0.05	0.19	0.13	0.27	2.86	99.63	0.33	0.00	97.96	10.73	2.78	0.05	0.02	7.46	0.15	1.04	2.14	0.00	0.03	0.27	2.86	0.41	0.04	1.69	7.65	0.06	5.17	3.44	0.00	0.00	0.00	-11.30	-2.64	-3.02	53.85	81.13	510.49	256.48	609.13	357.74	516.80	282.12	597.64	275.38
22.756	0	0.11	0.14	0.03	0.15	0.06	0.16	0.11	0.31	3.39	99.67	0.33	0.00	98.09	7.40	1.12	0.05	0.01	8.36	0.19	1.37	7.94	0.00	0.05	0.31	3.39	0.59	0.07	1.93	7.20	0.08	4.16	3.85	0.00	0.00	0.00	-10.54	-2.30	-2.82	53.65	83.12	510.48	256.19	608.54	356.71	515.59	282.20	598.39	274.90
22.789	0	0.12	0.14	0.04	0.14	0.06	0.15	0.10	0.26	3.34	99.69	0.33	0.12	98.18	5.93	0.85	0.07	0.01	8.71	0.23	1.52	9.35	0.93	0.07	0.26	3.34	0.59	0.07	1.90	6.36	0.10	2.93	4.14	0.00	0.00	0.00	-10.06	-2.07	-2.66	53.83	82.89	510.75	256.64	608.48	356.90	515.91	282.48	598.50	275.46
22.822	0	0.12	0.14	0.04	0.14	0.06	0.15	0.10	0.23	3.36	99.69	0.33	0.32	97.64	5.95	0.99	0.08	0.01	9.10	0.18	1.47	10.69	2.41	0.09	0.23	3.36	0.68	0.07	1.75	6.44	0.10	2.86	4.18	0.00	0.00	0.00	-8.67	-3.38	-2.55	53.85	81.96	511.26	257.15	608.79	357.02	516.80	282.40	598.59	277.14
22.856	0	0.12	0.12	0.04	0.13	0.07	0.15	0.09	0.20	3.74	99.71	0.33	1.67	98.40	5.76	0.95	0.12	0.00	8.76	0.19	1.52	11.76	0.88	0.15	0.20	3.74	0.62	0.07	1.59	5.11	0.13	4.39	5.60	0.00	0.00	0.00	-11.05	-1.42	-2.95	54.26	82.64	511.14	257.14	608.83	356.93	516.23	282.81	598.59	276.14
22.889	0	0.12	0.12	0.04	0.13	0.07	0.14	0.09	0.17	3.48	99.72	0.33	1.61	98.31	4.98	0.80	0.13	0.00	8.21	0.23	1.53	12.18	0.00	0.17	0.17	3.48	0.50	0.05	1.45	5.00	0.13	7.76	5.61	0.00	0.00	0.00	-10.20	-1.70	-2.70	54.36	81.93	511.62	257.64	609.33	357.39	517.19	282.71	598.96	277.62
22.922	0	0.11	0.12	0.03	0.13	0.07	0.14	0.08	0.26	3.25	99.73	0.33	1.93	98.05	4.59	0.71	0.17	0.00	7.56	0.24	1.23	9.47	0.00	0.26	0.19	3.25	0.38	0.05	1.21	4.42	0.17	3.77	6.02	0.00	0.00	0.00	-12.78	-2.41	-2.73	55.14	81.57	512.27	258.00	609.75	357.45	517.91	282.93	599.27	277.16
22.956	0	0.11	0.11	0.03	0.12	0.08	0.13	0.08	0.69	3.10	99.74	0.33	3.18	98.03	4.05	0.61	0.32	0.00	7.09	0.23	1.08	8.35	0.00	0.69	0.18	3.10	0.26	0.04	0.95	4.03	0.29	0.63	7.42	0.00	0.00	0.00	-13.80	-2.46	-1.36	55.58	84.73	511.55	257.11	610.37	357.31	516.99	280.90	601.68	278.24
22.989	0	0.11	0.11	0.03	0.12	0.07	0.13	0.08	0.76	2.97	99.74	0.33	2.68	97.53	2.97	0.83	0.28	0.00	6.58	0.22	0.69	5.78	0.00	0.76	0.17	3.08	0.22	0.04	0.94	4.77	0.29	0.98	6.78	0.00	0.00	0.00	-15.98	-3.62	-2.05	56.45	86.27	509.67	254.68	613.43	359.90	516.33	279.59	602.53	276.09
23.022	0	0.10	0.11	0.02	0.12	0.07	0.12	0.08	0.83	1.76	99.76	0.33	2.45	98.37	1.76	1.64	0.29	0.00	5.38	0.15	0.46	2.25	0.00	0.83	0.15	2.84	0.21	0.07	0.90	4.89	0.33	0.27	6.73	0.00	0.00	0.00	-17.01	-1.50	-1.19	57.13	88.37	508.68	252.56	617.33	363.31	517.28	277.46	605.61	275.05
23.056	0	0.10	0.12	0.02	0.13	0.05	0.11	0.09	0.76	1.10	99.75	0.33	0.70	98.61	1.10	3.94	0.23	0.01	3.63	0.09	0.31	0.97	0.00	0.76	0.12	2.04	0.19	0.08	0.72	5.60	0.28	0.36	5.54	0.00	0.00	0.00	-19.37	-0.68	-0.48	57.66	83.87	510.11	254.05	617.11	363.76	520.67	277.49	604.52	275.55
23.089	0	0.10	0.11	0.02	0.14	0.05	0.10	0.10	0.59	0.77	99.72	0.33	0.36	98.19	0.77	7.21	0.18	0.01	2.78	0.05	0.15	0.34	0.00	0.59	0.10	1.78	0.19	0.10	0.69	5.91	0.22	0.49	5.35	0.00	0.00	0.00	-20.38	-2.02	-0.57	57.89	84.65	512.11	255.69	619.28	365.40	522.29	279.30	606.91	276.81
23.123	0	0.08	0.09	0.02	0.20	0.05	0.09	0.15	0.56	0.58	99.61	0.33	0.00	98.12	0.58	16.99	0.11	0.02	1.41	0.02	0.05	0.10	0.00	0.56	0.10	1.54	0.17	0.10	0.61	6.62	0.17	0.52	5.05	0.00	0.00	0.00	-16.53	-2.22	-2.80	57.55	86.14	513.33	254.78	623.16	367.03	522.64	281.08	608.65	276.29
23.156	0	0.06	0.06	0.02	0.37	0.04	0.07	0.33	0.60	0.60	99.26	1.03	0.00	97.49	0.60	35.42	0.08	0.03	1.49	0.01	0.05	0.10	0.00	0.60	0.10	1.40	0.14	0.10	0.54	6.77	0.14	0.53	4.28	0.00	0.00	0.00	-14.98	-3.70	-2.69	56.73	81.39	513.39	254.40	622.22	366.74	524.76	280.15	606.03	275.54
23.189	0	0.04	0.03	0.02	0.75	0.04	0.05	0.77	0.62	0.50	98.45	5.33	0.00	97.74	0.50	56.89	0.07	0.06	2.03	0.01	0.04	0.11	0.00	0.62	0.13	1.38	0.12	0.10	0.52	6.05	0.13	0.35	4.32	0.00	0.00	0.00	-15.20	-3.17	-3.00	56.52	84.31	513.95	252.99	623.85	365.56	524.10	279.17	608.31	274.98
23.223	0	0.04	0.03	0.02	1.09	0.04	0.04	1.22	0.53	0.53	97.56	11.86	0.00	98.04	0.53	67.84	0.05	0.09	3.14	0.01	0.05	0.12	0.00	0.53	0.18	0.96	0.14	0.13	0.48	6.12	0.12	1.39	3.98	0.00	0.00	0.00	-10.89	-2.44	-2.98	55.19	83.00	513.91	252.94	622.30	364.61	524.03	279.31	606.93	275.22
23.256	0	0.04	0.03	0.02	1.07	0.05	0.04	1.19	0.52	0.58	97.63	11.48	0.17	97.26	0.58	67.40	0.05	0.10	5.01	0.01	0.11	0.19	0.00	0.52	0.20	0.88	0.14	0.12	0.50	5.76	0.13	1.25	4.16	0.00	0.00	0.00	-9.36	-4.15	-2.87	54.30	81.11	514.35	253.51	620.05	362.88	524.19	279.65	605.17	274.98
23.289	0	0.05	0.04	0.02	0.62	0.06	0.05	0.60	0.46	0.75	98.77	3.27	1.65	95.63	0.80	50.66	0.05	0.07	8.29	0.01	0.22	0.30	0.00	0.46	0.23	0.75	0.14	0.14	0.51	5.64	0.12	9.38	4.33	0.00	0.00	0.00	-6.80	-6.57	-2.78	53.61	80.48	516.22	254.61	619.50	361.52	525.20	280.60	605.56	276.11
23.323	0	0.06	0.05	0.02	0.40	0.06	0.07	0.34	0.35	0.56	99.20	1.16	1.51	95.03	1.38	37.28	0.04	0.07	8.27	0.01	0.40	0.38	0.00	0.35	0.30	0.56	0.13	0.13	0.51	5.13	0.11	78.28	4.36	0.00	0.00	0.00	-11.05	-7.24	-1.84	53.97	80.29	514.83	253.97	618.62	359.90	524.67	277.45	604.97	277.87
23.356	0	0.07	0.07	0.02	0.30	0.06	0.08	0.24	0.34	0.58	99.41	0.61	1.17	96.82	1.88	28.12	0.04	0.06	7.31	0.02	0.62	0.44	0.00	0.32	0.34	0.58	0.15	0.08	0.52	4.79	0.11	87.82	4.61	0.00	0.00	0.00	-13.55	-4.93	-2.52	53.97	82.41	513.98	253.31	618.01	359.26	522.45	277.92	604.83	275.61
23.390	0	0.08	0.09	0.02	0.21	0.06	0.10	0.15	0.33	0.49	99.58	0.33	0.60	96.09	2.58	16.95	0.03	0.06	6.36	0.03	0.92	0.41	0.00	0.26	0.33	0.49	0.17	0.06	0.53	4.56	0.11	67.29	4.68	0.00	0.00	0.00	-11.11	-5.99	-2.44	53.57	82.55	513.66	253.87	617.51	360.08	522.01	278.91	604.51	276.16
23.423	0	0.09	0.10	0.02	0.17	0.06	0.11	0.12	0.31	0.49	99.66	0.33	1.01	97.22	3.00	11.00	0.03	0.05	6.86	0.05	0.90	0.58	0.00	0.24	0.31	0.49	0.27	0.06	0.59	4.71	0.10	53.77	4.93	0.00	0.00	0.00	-12.98	-4.22	-1.60	54.00	83.65	512.72	253.99	616.30	359.85	520.91	278.35	604.53	276.15
23.456	0	0.09	0.11	0.02	0.16	0.07	0.12	0.11	0.23	0.49	99.68	0.33	1.51	97.55	4.33	7.62	0.04	0.05	8.14	0.08	0.97	0.73	0.00	0.23	0.22	0.49	0.35	0.04	0.64	4.89	0.10	48.42	5.16	0.00	0.00	0.00	-13.26	-3.58	-1.18	54.03	83.52	511.96	254.24	615.21	359.75	520.33	278.08	603.84	276.66
23.490	0	0.09	0.11	0.02	0.14	0.07	0.12	0.10	0.17	0.46	99.71	0.33	2.33	96.83	4.14	5.60	0.04	0.04	8.31	0.10	1.30	1.06	0.00	0.17	0.16	0.46	0.38	0.05	0.64	3.44	0.10	23.90	5.95	0.00	0.00	0.00	-6.26	-4.91	-2.20	53.49	81.12	513.34	257.02	614.22	360.85	521.13	282.02	602.20	279.13
23.523	0	0.09	0.10	0.02	0.14	0.08	0.12	0.09	0.20	0.50	99.73	0.33	2.74	96.68	4.23	4.61	0.05	0.03	7.67	0.11	1.48	2.05	0.00	0.20	0.14	0.50	0.35	0.05	0.73	2.89	0.11	32.85	6.68	0.00	0.00	0.00	-11.13	-5.14	-3.80	55.50	81.92	512.93	257.70	615.26	362.06	520.07	283.82	601.82	278.58
23.556	0	0.09	0.10	0.02	0.14	0.08	0.12	0.10	0.23	0.55	99.71	0.33	2.36	97.89	4.69	5.85	0.06	0.03	6.75	0.09	1.69	2.80	0.00	0.23	0.12	0.55	0.31	0.04	0.79	2.67	0.11	21.89	6.87	0.00	0.00	0.00	-9.30	-2.83	-2.81	54.99	83.18	512.41	257.40	614.46	362.28	519.41	283.55	602.40	277.95
23.590	0	0.09	0.09	0.02	0.13	0.08	0.11	0.09	0.33	0.58	99.73	0.33	3.31	97.83	4.29	5.18	0.09	0.02	5.75	0.10	1.69	3.73	0.00	0.33	0.11	0.58	0.30	0.05	0.96	2.06	0.15	24.75	8.13	0.00	0.00	0.00	-9.51	-2.96	-2.88	55.26	84.33	512.42	257.49	614.44	361.90	518.75	283.73	602.90	278.32
23.623	0	0.09	0.09	0.02	0.13	0.08	0.11	0.09	0.34	0.58	99.73	0.33	2.89	98.00	4.46	5.07	0.10	0.02	4.84	0.10	1.56	4.99	0.00	0.34	0.11	0.58	0.24	0.04	1.03	1.99	0.15	37.66	8.09	0.00	0.00	0.00	-9.86	-2.55	-2.50	55.44	84.38	512.26	258.17	613.57	362.13	518.47	284.24	602.65	278.41
23.656	0	0.09	0.09	0.02	0.14	0.08	0.12	0.09	0.34	0.65	99.73	0.33	2.75	98.27	5.14	4.93	0.15	0.01	4.09	0.09	1.44	4.69	0.00	0.34	0.10	0.65	0.19	0.04	1.24	1.96	0.18	56.11	8.37	0.00	0.00	0.00	-7.15	-1.82	-3.53	55.44	83.06	512.11	258.34	613.63	362.31	518.46	284.96	601.33	279.35
23.690	0	0.09	0.09	0.02	0.12	0.09	0.11	0.09	0.30	0.67	99.75	0.33	4.22	98.42	4.69	3.76	0.26	0.01	4.06	0.08	1.19	4.17	0.00	0.30	0.10	0.67	0.18	0.05	1.53	1.96	0.22	55.89	9.62	0.00	0.00	0.00	-8.92	-1.34	-4.75	55.96	84.88	512.51	257.34	615.49	361.50	517.84	284.88	602.50	278.78
23.723	0	0.09	0.09	0.02	0.12	0.08	0.11	0.08	0.28	0.68	99.75	0.33	3.71	98.66	4.18	3.56	0.28	0.00	4.09	0.07	1.24	4.48	0.00	0.28	0.10	0.68	0.15	0.05	1.62	1.99	0.21	37.17	9.05	0.00	0.00	0.00	-2.78	-0.49	-3.79	54.28	84.52	510.76	256.56	613.56	361.75	516.80	283.91	601.17	279.09
23.757	0	0.09	0.09	0.02	0.14	0.09	0.12	0.09	0.39	0.77	99.73	0.33	3.73	98.56	5.77	4.38	0.39	0.00	5.91	0.07	1.31	4.66	0.00	0.25	0.09	0.77	0.13	0.05	1.96	1.95	0.20	35.20	8.74	0.00	0.00	0.00	-11.12	-0.88	-4.17	55.60	85.52	509.26	255.26	614.01	361.06	515.46	282.02	600.86	277.61
23.790	0	0.09	0.10	0.02	0.15	0.08	0.13	0.10	0.42	0.78	99.70	0.33	2.50	98.76	6.86	4.54	0.42	0.00	5.66	0.06	1.21	3.87	0.00	0.23	0.08	0.78	0.12	0.05	2.10	1.84	0.20	49.93	7.86	0.00	0.00	0.00	-7.86	-0.10	-3.33	55.18	86.88	508.53	254.91	614.56	363.09	515.22	282.07	601.98	277.58
23.823	0	0.09	0.10	0.02	0.16	0.08	0.14	0.11	0.43	0.84	99.68	0.33	1.77	98.69	8.45	5.42	0.43	0.00	5.40	0.06	1.15	3.18	0.00	0.23	0.07	0.84	0.11	0.04	2.01	1.75	0.20	47.60	7.57	0.00	0.00	0.00	-10.47	0.38	-3.25	55.92	87.20	507.84	254.29	615.94	364.51	515.44	281.27	602.54	277.14
23.857	0	0.08	0.10	0.02	0.18	0.06	0.14	0.11	0.52	0.86	99.65	0.33	0.48	98.09	8.63	6.92	0.52	0.00	3.79	0.05	0.77	1.50	0.00	0.22	0.07	0.86	0.11	0.04	2.02	1.53	0.22	34.61	6.92	0.00	0.00	0.00	-9.18	-2.32	-4.34	56.36	81.86	506.79	255.61	615.47	366.95	516.79	282.47	598.57	278.88
23.890	0	0.08	0.10	0.02	0.18	0.06	0.13	0.11	0.54	0.84	99.64	0.33	0.00	98.46	7.64	8.22	0.54	0.00	2.45	0.04	0.58	0.86	0.00	0.18	0.06	0.84	0.11	0.04	1.94	1.57	0.20	12.44	6.64	0.00	0.00	0.00	-12.73	-1.20	-3.51	57.47	83.32	506.74	256.36	616.87	369.45	517.24	282.99	600.46	278.74
23.923	0	0.08	0.09	0.02	0.19	0.05	0.12	0.12	0.62	0.77	99.63	0.33	0.00	98.31	6.29	10.09	0.62	0.00	2.08	0.04	0.44	0.52	0.00	0.14	0.05	0.77	0.11	0.04	2.00	1.55	0.17	22.61	6.30	0.00	0.00	0.00	-7.47	-1.67	-1.01	56.87	85.56	506.45	256.63	616.45	370.73	517.28	282.44	602.83	280.76
23.957	0	0.08	0.09	0.02	0.22	0.05	0.12	0.14	0.70	0.76	99.56	0.33	0.00	98.39	6.38	13.97	0.70	0.01	1.69	0.03	0.39	0.30	0.00	0.10	0.04	0.76	0.09	0.04	1.93	1.24	0.14	33.74	5.73	0.00	0.00	0.00	-9.51	-1.44	-0.69	56.99	86.15	506.42	256.70	616.75	371.00	517.33	282.20	603.46	280.60
23.990	0	0.08	0.09	0.02	0.23	0.05	0.11	0.14	0.67	0.75	99.54	0.33	0.00	98.24	6.19	15.58	0.67	0.01	1.90	0.03	0.38	0.28	0.00	0.09	0.04	0.75	0.09	0.05	1.82	1.27	0.13	34.74	5.55	0.00	0.00	0.00	-13.27	-1.89	-0.91	57.42	87.12	507.17	257.35	617.34	370.86	517.35	282.74	604.44	280.34
24.023	0	0.08	0.08	0.02	0.25	0.05	0.10	0.16	0.65	0.68	99.50	0.35	0.00	98.23	5.16	19.08	0.65	0.01	1.99	0.02	0.34	0.25	0.00	0.07	0.04	0.68	0.09	0.06	1.79	1.34	0.11	35.90	5.23	0.00	0.00	0.00	-11.76	-1.91	-0.57	57.04	86.71	507.77	257.28	618.50	371.62	518.65	282.46	605.36	281.10
24.057	0	0.08	0.08	0.02	0.26	0.05	0.10	0.16	0.68	0.68	99.49	0.38	0.00	98.70	4.11	20.26	0.68	0.01	1.88	0.02	0.35	0.25	0.00	0.04	0.04	0.62	0.09	0.08	1.71	1.48	0.09	53.98	4.80	0.06	0.00	0.00	-14.89	-0.35	-2.11	57.52	85.61	509.29	259.28	620.13	373.45	519.85	285.44	605.35	281.11
24.090	0	0.08	0.09	0.02	0.23	0.05	0.10	0.15	0.66	0.66	99.53	0.34	0.00	97.37	3.31	18.59	0.66	0.01	1.90	0.01	0.32	0.29	0.00	0.03	0.04	0.63	0.10	0.10	1.70	1.47	0.09	48.19	4.96	0.28	0.00	0.00	-13.73	-3.93	-1.03	57.29	86.19	509.58	258.81	621.61	374.38	521.06	284.26	607.22	282.18
24.124	0	0.08	0.10	0.02	0.22	0.05	0.10	0.13	0.64	0.64	99.56	0.33	0.00	98.12	3.43	16.20	0.64	0.01	2.23	0.01	0.33	0.31	0.00	0.02	0.03	0.61	0.10	0.13	1.66	1.61	0.07	36.77	4.76	1.20	0.00	0.00	-14.27	-2.22	-1.26	57.26	85.68	510.93	259.91	623.57	376.15	522.86	285.46	608.51	283.19
24.157	0	0.08	0.11	0.02	0.22	0.05	0.10	0.13	0.58	0.61	99.57	0.33	0.00	96.88	3.44	16.08	0.58	0.01	2.24	0.01	0.29	0.31	0.00	0.02	0.04	0.61	0.09	0.09	1.51	1.46	0.06	43.52	4.80	1.41	0.00	0.00	-16.38	-4.83	-0.42	56.76	84.50	511.53	260.59	623.29	375.74	524.12	284.83	608.62	284.01
24.190	0	0.08	0.10	0.02	0.21	0.05	0.10	0.13	0.50	0.55	99.58	0.33	0.00	96.60	3.18	15.35	0.50	0.01	2.15	0.01	0.23	0.22	0.00	0.01	0.04	0.55	0.07	0.07	1.54	1.37	0.07	57.72	4.75	1.06	0.00	0.00	-16.49	-5.27	0.52	56.46	85.26	512.02	259.69	625.12	376.29	525.51	283.33	610.76	284.07
24.224	0	0.09	0.10	0.02	0.20	0.05	0.10	0.12	0.47	0.52	99.60	0.33	0.00	98.21	2.93	13.87	0.47	0.01	2.36	0.01	0.23	0.18	0.00	0.01	0.04	0.52	0.07	0.06	1.46	1.24	0.06	75.31	4.60	0.57	0.00	0.00	-14.46	-1.96	-0.10	56.05	84.41	512.49	259.14	626.15	376.34	526.33	283.13	610.73	284.38
24.257	0	0.09	0.10	0.02	0.20	0.05	0.10	0.12	0.44	0.53	99.60	0.33	0.00	98.64	2.72	13.91	0.44	0.01	2.33	0.01	0.19	0.14	0.00	0.01	0.05	0.53	0.05	0.06	1.48	1.21	0.07	77.66	4.57	0.34	0.00	0.00	-14.89	-0.59	0.54	56.07	84.60	512.89	259.89	625.64	376.42	526.61	283.55	611.21	284.61
24.290	0	0.09	0.10	0.02	0.18	0.05	0.10	0.11	0.40	0.51	99.63	0.33	0.00	97.65	2.58	12.00	0.40	0.01	2.58	0.01	0.22	0.13	0.00	0.01	0.06	0.51	0.04	0.08	1.37	1.15	0.08	42.39	4.53	0.18	0.00	0.00	-15.48	-3.37	0.61	56.08	83.00	513.58	259.78	626.15	376.43	528.03	283.34	611.03	283.87
24.324	0	0.09	0.10	0.02	0.20	0.05	0.10	0.12	0.39	0.47	99.60	0.33	0.00	97.58	3.01	14.33	0.39	0.02	3.04	0.01	0.26	0.17	0.00	0.01	0.08	0.47	0.04	0.07	1.22	1.21	0.08	43.08	4.56	0.00	0.00	0.00	-14.94	-3.52	-0.66	55.91	83.57	515.28	259.31	627.15	374.86	528.27	283.78	611.84	282.92
24.357	0	0.08	0.09	0.02	0.21	0.05	0.10	0.13	0.41	0.47	99.58	0.33	0.00	98.00	3.19	15.73	0.41	0.02	2.85	0.01	0.28	0.21	0.00	0.01	0.09	0.47	0.03	0.08	1.08	1.14	0.09	40.95	4.43	0.00	0.00	0.00	-14.87	-2.55	-0.64	55.73	85.15	516.25	258.87	627.18	373.34	527.99	283.62	613.12	281.94
24.391	0	0.08	0.09	0.02	0.22	0.05	0.10	0.14	0.40	0.46	99.56	0.33	0.00	97.35	3.45	16.84	0.40	0.02	3.28	0.01	0.43	0.38	0.00	0.01	0.11	0.46	0.02	0.06	1.09	1.20	0.09	42.72	4.80	0.00	0.00	0.00	-7.36	-3.98	-1.13	54.29	81.45	516.90	258.10	627.15	373.12	529.88	283.57	611.31	282.05
24.424	0	0.08	0.09	0.02	0.23	0.05	0.10	0.14	0.43	0.55	99.54	0.33	0.00	97.59	4.30	17.26	0.43	0.02	3.31	0.02	0.45	0.39	0.00	0.01	0.13	0.55	0.02	0.07	0.97	1.11	0.12	28.50	4.75	0.00	0.00	0.00	-10.32	-3.49	-1.68	54.98	82.86	517.46	258.57	627.38	372.50	529.21	284.22	612.03	281.74
24.457	0	0.08	0.09	0.02	0.22	0.05	0.11	0.14	0.48	0.59	99.55	0.33	0.00	97.08	5.34	16.02	0.48	0.02	3.55	0.03	0.60	0.54	0.00	0.01	0.14	0.59	0.03	0.06	0.94	1.04	0.13	39.84	4.93	0.00	0.00	0.00	-8.13	-4.48	-0.54	54.61	82.75	518.03	258.34	627.68	372.54	530.40	283.40	613.14	282.32
24.491	0	0.08	0.09	0.02	0.22	0.06	0.12	0.14	0.52	0.69	99.55	0.33	0.00	97.29	6.28	15.34	0.52	0.02	4.20	0.04	0.80	0.73	0.00	0.01	0.18	0.69	0.03	0.08	0.94	0.90	0.18	56.57	5.31	0.00	0.00	0.00	-8.00	-4.09	-0.49	54.56	83.18	519.72	258.72	628.42	372.10	531.44	283.99	614.59	281.94
24.524	0	0.08	0.09	0.02	0.22	0.05	0.12	0.14	0.56	0.79	99.56	0.33	0.00	97.43	6.94	14.11	0.56	0.02	3.80	0.05	0.84	0.98	0.00	0.02	0.16	0.79	0.03	0.07	0.93	0.87	0.20	49.38	5.39	0.00	0.00	0.00	-9.01	-3.83	-0.83	54.92	83.60	519.99	258.08	629.36	371.01	531.60	282.68	615.20	282.97
24.557	0	0.08	0.09	0.02	0.23	0.05	0.12	0.15	0.58	0.81	99.53	0.33	0.00	96.84	7.13	15.82	0.58	0.02	3.23	0.04	0.80	0.93	0.00	0.02	0.13	0.81	0.03	0.04	0.93	0.81	0.19	30.19	5.15	0.00	0.00	0.00	-9.88	-4.89	-1.41	55.62	82.09	521.42	259.56	630.15	372.31	533.12	284.79	615.18	282.76
24.591	0	0.07	0.09	0.02	0.27	0.05	0.12	0.17	0.64	0.82	99.47	0.33	0.00	97.10	7.55	18.78	0.64	0.01	2.95	0.04	0.67	0.88	0.00	0.03	0.12	0.82	0.03	0.04	0.84	0.70	0.26	30.95	4.77	0.00	0.00	0.00	-10.90	-4.44	-1.32	55.69	83.09	522.18	259.84	629.90	371.22	532.92	284.93	615.97	282.65
24.624	0	0.07	0.08	0.02	0.29	0.05	0.12	0.19	0.71	0.86	99.42	0.37	0.00	96.61	8.41	20.74	0.71	0.01	3.21	0.04	0.76	0.80	0.00	0.03	0.10	0.86	0.03	0.03	0.88	0.70	0.27	34.99	4.91	0.00	0.00	0.00	-11.16	-5.26	-1.27	55.08	82.45	522.60	259.18	629.82	369.77	533.43	283.78	615.87	282.40
24.657	0	0.07	0.08	0.02	0.29	0.05	0.12	0.19	0.81	0.93	99.42	0.37	0.00	96.13	8.24	20.73	0.81	0.01	3.75	0.04	0.86	0.60	0.00	0.04	0.09	0.93	0.03	0.04	0.85	0.62	0.31	44.22	5.06	0.00	0.00	0.00	-14.84	-5.94	-0.62	55.53	81.75	523.38	261.10	629.18	370.20	534.27	284.83	616.00	283.06
24.691	0	0.07	0.08	0.02	0.30	0.05	0.12	0.20	1.07	1.09	99.39	0.38	0.00	96.46	8.76	21.28	1.07	0.01	4.29	0.03	0.83	0.66	0.00	0.04	0.06	1.09	0.03	0.04	0.86	0.66	0.34	48.57	4.96	0.00	0.00	0.00	-20.81	-5.47	0.99	55.99	83.27	522.80	260.24	630.01	369.30	534.67	281.35	617.89	284.21
24.724	0	0.07	0.08	0.02	0.31	0.05	0.11	0.21	1.09	1.10	99.37	0.43	0.00	95.42	8.18	23.00	1.09	0.01	4.24	0.02	0.98	0.59	0.00	0.04	0.06	1.10	0.03	0.04	0.90	0.66	0.35	47.66	4.95	0.00	0.00	0.00	-17.44	-6.82	0.64	55.46	82.16	524.46	261.49	630.51	370.68	536.05	283.97	618.21	283.76
24.758	0	0.07	0.08	0.02	0.30	0.05	0.11	0.20	1.29	1.29	99.40	0.41	0.00	97.23	7.41	22.26	1.29	0.01	3.12	0.02	0.57	0.40	0.00	0.05	0.04	1.23	0.03	0.03	0.83	0.67	0.34	48.74	5.02	0.00	0.00	0.00	-16.33	-4.21	-0.87	54.91	82.79	523.40	259.25	633.07	370.56	535.58	281.71	618.30	285.27
24.791	0	0.07	0.07	0.02	0.34	0.05	0.10	0.22	1.32	1.42	99.32	0.53	0.00	96.15	7.03	25.92	1.32	0.01	2.90	0.01	0.48	0.29	0.00	0.05	0.04	1.42	0.03	0.03	0.90	0.68	0.35	42.44	4.85	0.00	0.00	0.00	-11.10	-5.91	-0.85	53.68	81.84	525.32	260.55	632.11	371.15	536.51	285.02	618.34	283.25
24.824	0	0.07	0.08	0.02	0.28	0.05	0.11	0.18	1.41	1.41	99.44	0.37	0.00	95.13	6.46	20.58	1.41	0.01	2.42	0.02	0.57	0.17	0.00	0.05	0.04	1.40	0.04	0.04	0.94	0.63	0.39	18.37	4.79	0.00	0.00	0.00	-11.77	-7.14	-2.14	53.79	81.31	526.46	260.99	632.15	369.93	536.57	286.10	617.81	282.91
24.858	0	0.08	0.10	0.02	0.22	0.05	0.12	0.13	1.59	1.62	99.55	0.33	0.00	95.23	5.11	14.95	1.59	0.01	2.11	0.01	0.53	0.13	0.00	0.05	0.04	1.62	0.06	0.04	1.13	0.60	0.42	14.64	4.90	0.00	0.00	0.00	-10.42	-7.03	-2.01	53.56	81.67	526.68	260.37	632.28	369.36	536.63	285.62	618.24	282.48
24.891	0	0.09	0.11	0.02	0.19	0.04	0.12	0.11	1.79	1.79	99.61	0.33	0.00	96.06	4.74	10.76	1.79	0.01	1.84	0.01	0.65	0.17	0.00	0.06	0.04	1.66	0.06	0.05	1.16	0.59	0.45	8.58	4.67	0.00	0.00	0.00	-12.05	-6.03	-1.14	54.05	82.45	527.12	260.44	631.99	368.12	536.85	284.43	619.29	283.37
24.924	0	0.10	0.12	0.02	0.18	0.04	0.12	0.10	1.95	1.95	99.63	0.33	0.00	95.05	3.86	9.30	1.95	0.02	1.51	0.01	0.75	0.28	0.00	0.06	0.04	1.86	0.06	0.06	1.24	0.58	0.50	12.80	4.17	0.00	0.00	0.00	-15.36	-7.22	-1.34	55.00	84.53	527.71	259.93	632.76	367.41	536.33	284.42	620.81	281.55
24.958	0	0.11	0.13	0.02	0.17	0.04	0.12	0.09	2.08	2.08	99.66	0.33	0.00	95.47	2.92	7.60	2.08	0.02	1.55	0.02	0.81	0.69	0.00	0.06	0.05	1.93	0.06	0.08	1.49	0.63	0.55	22.54	3.68	0.00	0.00	0.00	-12.57	-6.76	-1.47	54.59	82.70	528.30	259.95	632.86	367.70	537.55	284.77	620.18	281.37
24.991	0	0.11	0.13	0.02	0.16	0.04	0.12	0.08	2.16	2.16	99.67	0.33	0.00	95.96	2.27	6.57	2.16	0.02	1.48	0.03	0.88	1.40	0.00	0.07	0.05	2.03	0.06	0.09	1.52	0.67	0.57	20.31	3.46	0.00	0.00	0.00	-10.62	-6.16	-1.96	54.29	83.43	528.21	259.38	633.27	367.16	537.00	284.48	620.40	282.00
25.024	0	0.11	0.13	0.02	0.17	0.04	0.12	0.08	2.21	2.15	99.67	0.33	0.00	95.14	2.15	6.79	2.21	0.02	1.47	0.03	0.69	1.18	0.00	0.06	0.06	1.92	0.08	0.09	1.51	0.65	0.60	24.94	3.25	0.00	0.00	0.00	-9.66	-7.13	-1.99	54.62	83.73	528.10	259.13	634.57	368.68	537.41	284.68	621.09	282.02
25.058	0	0.12	0.14	0.02	0.16	0.04	0.13	0.08	2.54	1.92	99.69	0.33	0.00	95.84	1.92	5.09	2.54	0.02	1.67	0.03	0.75	1.40	0.00	0.06	0.06	1.85	0.10	0.08	1.57	0.66	0.69	39.02	3.23	0.00	0.00	0.00	-12.84	-6.32	-2.15	55.12	84.71	528.24	258.95	633.90	366.91	536.54	284.24	621.20	281.23
25.091	0	0.12	0.14	0.03	0.16	0.04	0.13	0.08	2.42	2.23	99.68	0.33	0.00	96.56	2.23	5.22	2.42	0.02	2.02	0.04	1.02	1.69	0.00	0.07	0.06	1.74	0.11	0.06	1.65	0.73	0.66	9.48	3.22	0.00	0.00	0.00	-3.49	-5.33	-1.57	53.41	84.35	527.88	259.58	632.65	367.19	536.29	284.67	620.64	284.59
25.125	0	0.12	0.14	0.03	0.16	0.04	0.13	0.08	2.59	2.54	99.68	0.33	0.00	96.21	2.54	5.36	2.59	0.02	2.55	0.04	1.51	3.04	0.00	0.07	0.06	1.71	0.12	0.04	1.74	0.73	0.62	26.59	3.11	0.00	0.00	0.00	-13.35	-5.82	-1.46	55.34	85.58	527.26	258.91	632.55	366.81	535.39	284.01	620.91	280.69
25.158	0	0.12	0.14	0.03	0.16	0.04	0.13	0.08	2.72	2.51	99.67	0.33	0.00	95.48	2.51	5.62	2.72	0.02	2.69	0.05	1.91	3.43	0.00	0.08	0.05	1.70	0.15	0.04	1.72	0.78	0.60	12.91	2.90	0.00	0.00	0.00	-10.25	-6.75	-1.10	54.75	85.54	526.26	258.71	631.31	366.45	534.50	283.51	620.02	281.77
25.191	0	0.12	0.14	0.03	0.16	0.04	0.13	0.08	2.93	2.73	99.67	0.33	0.00	96.10	2.73	5.89	3.03	0.02	3.08	0.06	2.88	5.25	0.00	0.09	0.06	1.72	0.21	0.04	1.76	0.81	0.56	20.03	2.93	0.00	0.00	0.00	-13.71	-5.98	-1.35	55.36	86.77	526.45	258.30	631.22	365.40	533.78	283.40	620.48	280.00
25.225	0	0.13	0.15	0.03	0.17	0.04	0.14	0.08	2.78	2.81	99.66	0.33	0.00	96.88	2.81	5.59	3.99	0.02	2.75	0.05	2.57	5.44	0.00	0.15	0.06	1.75	0.30	0.04	1.66	0.87	0.59	17.51	2.78	0.00	0.00	0.00	-15.17	-4.82	-1.33	55.58	87.42	526.59	258.23	630.99	365.04	533.46	283.59	620.75	278.83
25.258	0	0.13	0.15	0.03	0.17	0.04	0.15	0.08	2.77	3.13	99.66	0.33	0.00	94.75	3.13	5.09	4.32	0.02	2.53	0.05	2.96	6.32	0.00	0.17	0.07	1.67	0.42	0.05	1.63	0.92	0.57	18.49	2.77	0.00	0.00	0.00	-14.73	-7.54	-1.60	55.67	86.49	526.86	258.07	630.89	364.43	533.81	283.44	620.17	278.79
25.291	0	0.14	0.16	0.04	0.17	0.04	0.16	0.08	2.71	2.94	99.66	0.33	0.00	95.37	2.94	4.16	5.30	0.01	2.37	0.06	2.68	7.66	0.00	0.23	0.07	1.69	0.48	0.05	1.66	1.00	0.57	14.70	2.71	0.00	0.00	0.00	-14.75	-6.88	-2.03	55.65	86.39	527.18	257.90	631.32	364.09	533.95	283.47	620.21	278.75
25.325	0	0.14	0.16	0.04	0.17	0.04	0.16	0.08	2.70	3.05	99.65	0.33	0.00	96.16	3.05	4.24	6.13	0.02	2.49	0.07	2.65	6.87	0.00	0.32	0.06	1.61	0.45	0.05	1.54	1.13	0.45	12.42	2.70	0.00	0.00	0.00	-12.50	-5.90	-1.97	55.32	85.37	525.61	257.25	631.14	364.87	533.62	282.35	618.96	280.01
25.358	0	0.14	0.17	0.04	0.17	0.04	0.16	0.08	2.70	2.70	99.65	0.33	0.00	97.47	2.70	4.44	6.46	0.01	2.81	0.07	2.92	7.09	0.00	0.33	0.06	1.64	0.49	0.04	1.54	1.16	0.42	18.03	2.70	0.00	0.00	0.00	-15.12	-3.75	-1.52	55.61	87.52	525.33	256.35	631.57	364.49	532.91	281.35	620.39	278.64
25.392	0	0.14	0.16	0.03	0.17	0.04	0.16	0.08	2.84	2.49	99.65	0.33	0.00	97.29	2.49	4.54	6.69	0.01	3.80	0.08	2.71	5.84	0.00	0.43	0.06	1.50	0.50	0.03	1.50	1.30	0.33	13.56	2.84	0.00	0.00	0.00	-14.36	-4.10	-1.62	55.57	86.94	525.32	256.17	632.05	365.36	533.39	281.63	620.25	278.00
25.425	0	0.14	0.16	0.03	0.17	0.04	0.16	0.08	3.08	1.89	99.66	0.33	0.00	96.32	1.89	4.20	6.82	0.01	3.77	0.07	2.27	4.69	0.00	0.45	0.06	1.40	0.46	0.04	1.38	1.26	0.30	24.54	3.08	0.00	0.00	0.00	-12.76	-5.67	-1.79	55.01	85.97	525.39	255.96	632.48	365.93	534.01	281.73	619.90	277.89
25.458	0	0.14	0.17	0.03	0.17	0.04	0.16	0.07	3.00	1.62	99.66	0.33	0.00	95.30	1.62	3.53	6.99	0.02	2.93	0.05	1.75	3.26	0.00	0.47	0.07	1.42	0.38	0.05	1.40	1.26	0.32	9.77	3.00	0.00	0.00	0.00	-9.69	-6.96	-2.15	53.85	83.98	526.24	256.40	632.77	365.80	535.34	282.00	619.29	279.45
25.492	0	0.14	0.17	0.03	0.16	0.04	0.16	0.07	3.24	1.40	99.67	0.33	0.00	95.52	1.40	3.46	6.96	0.02	2.33	0.05	1.31	2.39	0.00	0.49	0.07	1.32	0.27	0.06	1.41	1.16	0.29	15.11	3.24	0.00	0.00	0.00	-10.36	-6.70	-2.03	53.55	85.04	526.37	256.44	632.73	365.36	534.91	281.94	619.92	279.55
25.525	0	0.15	0.17	0.03	0.17	0.04	0.16	0.07	3.18	1.23	99.66	0.33	0.00	95.65	1.23	3.36	7.52	0.02	1.91	0.04	1.13	1.67	0.00	0.52	0.07	1.41	0.21	0.08	1.55	1.23	0.29	10.59	3.18	0.00	0.00	0.00	-12.15	-6.55	-1.91	53.90	85.67	526.30	256.31	632.71	364.97	534.62	281.56	620.26	279.29
25.558	0	0.15	0.17	0.03	0.16	0.04	0.16	0.07	3.15	1.21	99.66	0.33	0.00	94.67	1.21	3.18	7.31	0.02	1.52	0.04	1.25	1.44	0.00	0.48	0.06	1.41	0.18	0.09	1.60	1.19	0.30	4.48	3.15	0.00	0.00	0.00	-13.13	-7.62	-1.75	54.34	86.59	526.03	255.89	632.81	364.57	534.14	280.94	620.71	279.16
25.592	0	0.15	0.18	0.03	0.17	0.04	0.17	0.07	3.06	1.20	99.65	0.33	0.00	95.22	1.20	2.81	8.38	0.02	1.67	0.03	1.29	1.70	0.00	0.61	0.08	1.50	0.17	0.09	1.61	1.12	0.31	9.05	3.06	0.00	0.00	0.00	-10.66	-7.04	-1.93	54.06	85.28	526.17	255.73	633.01	365.28	534.90	281.34	620.13	278.69
25.625	0	0.15	0.18	0.03	0.16	0.04	0.17	0.07	3.04	1.13	99.65	0.33	0.00	95.54	1.13	2.81	8.16	0.03	1.90	0.03	1.42	2.02	0.00	0.61	0.09	1.56	0.18	0.10	1.57	1.07	0.31	18.19	3.04	0.00	0.00	0.00	-13.17	-6.68	-1.99	54.97	86.84	526.41	255.78	633.61	365.36	534.48	281.60	621.24	278.07
25.658	0	0.15	0.18	0.03	0.16	0.04	0.17	0.07	2.94	1.09	99.64	0.33	0.00	95.80	1.09	2.43	8.25	0.02	2.09	0.03	1.69	2.47	0.00	0.65	0.09	1.62	0.18	0.08	1.53	1.08	0.34	18.96	2.94	0.00	0.00	0.00	-13.33	-6.36	-1.73	54.95	85.93	527.19	255.45	633.44	364.43	535.45	281.05	621.29	277.07
25.692	0	0.15	0.17	0.03	0.16	0.04	0.17	0.07	2.94	1.41	99.65	0.33	0.00	95.58	1.41	2.99	7.53	0.03	2.26	0.03	1.48	3.40	0.00	0.67	0.09	1.63	0.17	0.07	1.46	1.05	0.37	35.26	2.94	0.00	0.00	0.00	-14.15	-6.63	-2.42	55.44	85.44	527.59	256.15	634.39	365.08	535.91	281.77	621.28	278.31
25.725	0	0.15	0.17	0.03	0.17	0.04	0.17	0.07	2.92	1.61	99.65	0.33	0.00	95.89	1.61	3.33	7.76	0.02	2.60	0.03	1.62	3.66	0.00	0.70	0.09	1.69	0.18	0.06	1.42	1.05	0.36	31.47	2.92	0.00	0.00	0.00	-12.99	-6.25	-2.10	54.86	86.53	526.70	254.87	634.00	364.66	534.92	280.81	621.37	277.04
25.759	0	0.15	0.17	0.03	0.17	0.04	0.17	0.07	2.93	1.73	99.66	0.33	0.00	96.01	1.73	3.51	7.25	0.03	2.41	0.04	1.44	4.49	0.00	0.67	0.09	1.83	0.22	0.05	1.43	0.91	0.35	15.44	2.93	0.00	0.00	0.00	-13.11	-6.09	-1.46	55.09	86.04	526.24	255.74	633.17	365.53	534.96	281.16	620.93	277.79
25.792	0	0.15	0.17	0.03	0.17	0.04	0.17	0.07	2.95	1.84	99.66	0.33	0.00	95.17	1.84	3.69	7.41	0.02	2.53	0.04	1.34	3.80	0.00	0.62	0.08	2.01	0.26	0.05	1.44	0.81	0.36	33.38	2.95	0.00	0.00	0.00	-16.34	-7.10	-1.07	55.66	87.10	526.41	255.27	633.47	365.21	534.91	280.61	621.89	276.13
25.825	0	0.15	0.17	0.03	0.17	0.04	0.17	0.07	2.91	1.91	99.66	0.33	0.00	96.59	1.91	3.88	7.58	0.02	2.70	0.06	1.65	3.68	0.00	0.63	0.08	1.99	0.25	0.05	1.38	0.84	0.35	32.03	2.91	0.00	0.00	0.00	-13.79	-5.28	-2.28	54.86	87.50	526.40	253.80	634.65	364.01	534.46	279.70	621.91	276.65
25.859	0	0.14	0.17	0.03	0.18	0.04	0.17	0.07	2.67	1.87	99.65	0.33	0.00	96.63	1.87	4.50	7.14	0.02	2.38	0.06	1.43	2.52	0.00	0.64	0.07	2.09	0.23	0.04	1.40	0.79	0.39	14.31	2.67	0.00	0.00	0.00	-11.71	-5.22	-2.49	54.00	87.18	524.90	251.93	633.84	363.59	533.36	278.67	620.43	274.38
25.892	0	0.14	0.17	0.03	0.17	0.04	0.17	0.07	2.74	2.05	99.66	0.33	0.00	96.52	2.05	3.81	6.91	0.02	2.46	0.06	1.57	3.15	0.00	0.65	0.07	2.16	0.21	0.05	1.43	0.81	0.37	20.62	2.74	0.00	0.00	0.00	-15.31	-5.39	-0.14	54.59	87.51	524.31	251.70	632.32	361.90	533.67	275.37	621.18	275.67
25.925	0	0.15	0.17	0.03	0.17	0.04	0.17	0.07	2.65	2.11	99.66	0.33	0.00	95.19	2.11	3.76	6.81	0.02	2.45	0.07	2.30	4.43	0.00	0.61	0.07	2.29	0.20	0.04	1.58	0.90	0.35	13.06	2.65	0.00	0.00	0.00	-9.28	-7.07	-0.92	53.10	87.22	523.47	251.83	630.94	361.63	532.16	276.49	619.37	276.86
25.959	0	0.15	0.17	0.03	0.16	0.04	0.16	0.07	2.65	1.49	99.65	0.33	0.00	93.65	1.49	2.57	6.36	0.02	2.40	0.07	2.23	4.58	0.00	0.55	0.07	2.26	0.21	0.05	1.82	0.96	0.33	31.82	2.65	0.00	0.00	0.00	-16.77	-8.55	0.60	54.99	85.86	521.10	249.27	631.12	361.98	532.76	272.26	618.61	273.51
25.992	0	0.15	0.17	0.03	0.15	0.04	0.16	0.07	2.70	1.14	99.66	0.33	0.00	94.78	1.14	2.43	5.92	0.02	2.56	0.05	2.16	5.78	0.00	0.52	0.06	2.20	0.22	0.05	1.81	0.99	0.31	40.90	2.70	0.00	0.00	0.00	-21.24	-7.50	1.12	55.80	90.70	520.79	247.86	632.09	361.31	531.02	270.95	621.72	271.17
26.025	0	0.15	0.17	0.03	0.15	0.04	0.16	0.07	2.74	1.00	99.66	0.33	0.00	94.57	0.97	2.35	5.93	0.02	2.37	0.05	1.89	3.80	0.00	0.48	0.05	2.23	0.17	0.04	1.80	1.00	0.29	40.98	2.74	0.00	0.00	0.00	-19.63	-7.71	1.08	55.80	91.48	519.72	249.49	631.86	363.92	529.95	273.79	621.42	272.66
26.059	0	0.14	0.17	0.03	0.15	0.04	0.15	0.07	2.87	1.03	99.66	0.33	0.00	95.25	0.79	2.25	5.39	0.02	2.59	0.05	1.45	2.74	0.00	0.45	0.04	2.18	0.15	0.04	1.72	1.03	0.24	37.93	2.87	0.00	0.00	0.00	-20.00	-7.01	0.54	55.97	88.06	519.89	248.62	632.77	364.10	531.85	272.07	619.90	272.38
26.092	0	0.14	0.17	0.03	0.15	0.04	0.15	0.07	2.83	0.98	99.66	0.33	0.00	93.61	0.66	2.36	5.39	0.02	2.38	0.04	1.31	2.07	0.00	0.40	0.03	2.15	0.13	0.03	1.75	0.98	0.24	42.54	2.83	0.00	0.00	0.00	-19.37	-8.58	-0.07	55.82	89.26	519.66	248.65	632.19	363.83	530.40	273.14	619.64	271.54
26.126	0	0.14	0.17	0.03	0.15	0.04	0.15	0.06	2.93	1.04	99.66	0.33	0.00	93.97	0.54	2.11	5.39	0.02	2.62	0.04	1.38	2.14	0.00	0.31	0.03	2.04	0.13	0.02	1.78	1.04	0.20	28.29	2.93	0.00	0.00	0.00	-21.67	-8.27	0.73	55.90	91.03	519.01	248.29	631.70	363.05	529.50	272.85	620.50	270.74
26.159	0	0.14	0.17	0.03	0.15	0.04	0.15	0.06	2.86	1.05	99.66	0.33	0.00	94.61	0.40	2.09	5.38	0.02	2.39	0.04	1.21	1.92	0.00	0.25	0.02	2.12	0.11	0.02	1.85	1.05	0.19	40.72	2.86	0.00	0.00	0.00	-18.95	-7.68	0.55	55.31	91.80	519.77	249.04	632.30	364.20	529.67	273.62	621.45	272.07
26.192	0	0.14	0.16	0.03	0.15	0.04	0.14	0.07	2.87	1.05	99.67	0.33	0.00	94.93	0.36	2.51	4.71	0.02	2.18	0.03	1.06	1.43	0.00	0.24	0.02	2.01	0.10	0.02	1.89	1.05	0.19	46.32	2.87	0.00	0.00	0.00	-17.40	-7.35	-0.60	54.46	88.36	519.94	250.47	631.28	364.27	530.19	275.12	618.54	273.78
26.226	0	0.13	0.16	0.03	0.15	0.04	0.14	0.07	2.91	1.14	99.68	0.33	0.00	94.59	0.46	2.88	4.49	0.02	2.98	0.03	1.17	1.08	0.00	0.18	0.02	1.96	0.09	0.04	1.95	1.14	0.18	32.02	2.91	0.00	0.00	0.00	-15.65	-7.70	-0.55	53.65	89.53	520.40	251.79	630.39	364.26	529.41	276.79	618.92	274.95
26.259	0	0.13	0.16	0.02	0.15	0.04	0.14	0.07	2.98	1.15	99.69	0.33	0.00	95.94	0.59	3.73	4.12	0.02	3.61	0.02	1.26	0.48	0.00	0.17	0.02	1.90	0.08	0.05	1.77	1.15	0.18	37.51	2.98	0.00	0.00	0.00	-13.81	-6.19	-0.92	52.93	89.33	520.81	250.84	631.71	364.63	530.15	276.54	619.45	274.10
26.292	0	0.13	0.15	0.02	0.15	0.04	0.14	0.07	3.11	1.25	99.69	0.33	0.00	96.19	0.66	3.46	3.76	0.02	4.45	0.02	1.41	0.30	0.00	0.14	0.02	1.76	0.09	0.08	1.80	1.25	0.18	37.90	3.11	0.00	0.00	0.00	-10.95	-5.86	-2.34	51.99	88.55	519.18	249.14	632.39	364.54	529.09	275.45	617.64	274.79
26.326	0	0.12	0.15	0.02	0.15	0.05	0.13	0.07	2.84	1.42	99.71	0.33	0.00	95.88	0.88	4.02	2.84	0.02	4.87	0.01	1.41	0.23	0.00	0.10	0.03	1.54	0.09	0.09	1.98	1.42	0.17	44.91	3.33	0.00	0.00	0.00	-9.91	-6.26	-1.67	52.01	88.57	519.02	249.63	632.21	365.42	529.36	275.59	617.93	275.61
26.359	0	0.12	0.14	0.02	0.15	0.05	0.13	0.07	2.73	1.46	99.70	0.33	0.00	95.76	1.12	4.18	2.73	0.02	4.64	0.01	1.22	0.19	0.00	0.09	0.03	1.40	0.12	0.08	1.93	1.46	0.17	41.95	3.46	0.00	0.00	0.00	-9.17	-6.42	-1.71	51.69	88.11	518.81	249.55	631.79	365.32	529.26	275.62	617.37	275.43
26.393	0	0.11	0.14	0.02	0.15	0.05	0.13	0.08	2.41	1.58	99.70	0.33	0.00	96.69	1.48	5.11	2.41	0.02	5.26	0.01	1.24	0.24	0.00	0.07	0.04	1.20	0.12	0.08	1.83	1.58	0.19	14.90	3.82	0.00	0.00	0.00	-11.89	-5.13	-1.09	52.48	89.05	518.49	250.15	630.74	365.27	528.53	275.87	617.57	274.86
26.426	0	0.11	0.13	0.02	0.16	0.05	0.12	0.09	2.28	1.80	99.67	0.33	0.00	94.62	1.80	7.18	2.28	0.03	5.34	0.00	1.30	0.30	0.00	0.06	0.05	1.21	0.13	0.09	1.72	1.50	0.21	30.13	3.85	0.00	0.00	0.00	-13.49	-7.66	-0.96	53.14	89.09	517.37	249.81	629.68	365.50	527.49	275.96	616.53	272.93
26.459	0	0.11	0.13	0.02	0.16	0.05	0.12	0.09	2.13	1.94	99.67	0.33	0.00	93.96	1.94	7.38	2.13	0.04	5.49	0.00	1.22	0.25	0.00	0.05	0.06	1.17	0.13	0.10	1.62	1.51	0.23	30.46	3.82	0.00	0.00	0.00	-15.29	-8.27	-0.98	53.42	91.31	517.19	248.99	629.56	364.13	526.18	275.23	617.43	271.92
26.493	0	0.11	0.12	0.02	0.16	0.05	0.12	0.09	1.90	1.74	99.67	0.33	0.00	94.83	1.74	7.57	1.90	0.05	5.18	0.00	1.07	0.24	0.00	0.04	0.07	1.03	0.15	0.14	1.57	1.55	0.25	38.70	3.96	0.00	0.00	0.00	-11.96	-7.45	-2.30	52.63	88.59	517.16	247.91	630.53	363.55	527.13	274.30	615.72	273.06
26.526	0	0.11	0.13	0.02	0.15	0.05	0.12	0.08	1.74	1.74	99.70	0.33	0.00	94.51	1.56	5.44	1.74	0.04	4.57	0.00	1.03	0.32	0.00	0.04	0.07	0.88	0.16	0.14	1.52	1.76	0.25	28.93	4.17	0.00	0.00	0.00	-10.13	-7.77	-1.16	52.40	88.64	515.93	248.00	628.74	363.83	526.37	273.87	615.01	273.35
26.559	0	0.11	0.13	0.02	0.15	0.05	0.12	0.08	1.70	1.70	99.70	0.33	0.00	95.99	1.51	5.35	1.70	0.04	4.29	0.00	0.93	0.38	0.00	0.04	0.06	0.87	0.17	0.11	1.58	1.79	0.24	41.43	4.33	0.00	0.00	0.00	-10.50	-6.12	0.07	52.42	88.41	513.89	247.13	627.60	364.28	525.78	271.95	614.18	273.32
26.593	0	0.11	0.13	0.02	0.14	0.05	0.12	0.08	1.47	1.47	99.72	0.33	0.00	93.01	1.36	4.81	1.47	0.04	4.21	0.01	1.02	0.67	0.00	0.04	0.07	0.80	0.18	0.09	1.53	2.16	0.27	39.20	4.63	0.00	0.00	0.00	-13.44	-9.06	0.78	53.80	88.72	513.51	247.07	627.64	364.65	525.90	271.30	614.61	272.65
26.626	0	0.11	0.13	0.02	0.14	0.05	0.12	0.08	1.45	1.45	99.72	0.33	0.00	88.46	1.15	4.84	1.45	0.05	3.85	0.01	1.22	1.25	0.00	0.04	0.07	0.81	0.17	0.07	1.60	2.15	0.26	29.97	4.57	0.00	0.00	0.00	-9.41	-11.81	-1.01	53.54	88.61	513.28	247.60	627.51	365.40	524.49	273.90	613.09	272.91
26.659	0	0.11	0.13	0.02	0.14	0.05	0.11	0.08	1.31	1.31	99.72	0.33	0.00	92.48	1.00	4.80	1.31	0.04	3.56	0.01	1.23	1.42	0.00	0.05	0.07	0.81	0.16	0.07	1.54	2.40	0.29	16.73	4.49	0.00	0.00	0.00	-8.82	-9.45	-2.45	53.70	89.26	513.89	248.58	627.43	365.42	523.49	276.46	612.67	272.72
26.693	0	0.11	0.13	0.02	0.13	0.05	0.11	0.07	1.32	1.32	99.73	0.33	0.00	92.91	0.87	3.86	1.32	0.04	3.21	0.01	1.36	1.28	0.00	0.05	0.07	0.73	0.19	0.09	1.47	2.55	0.32	47.87	4.81	0.00	0.00	0.00	-12.37	-9.14	-3.52	54.71	91.14	514.81	248.49	629.48	365.58	523.28	277.42	614.24	271.62
26.726	0	0.11	0.13	0.02	0.13	0.05	0.11	0.08	1.28	1.28	99.73	0.33	0.00	95.39	0.87	4.23	1.28	0.04	2.87	0.01	1.35	1.17	0.00	0.05	0.06	0.74	0.20	0.11	1.41	2.42	0.32	40.29	4.62	0.00	0.00	0.00	-8.14	-6.85	-2.62	53.80	89.87	511.93	247.48	627.14	366.01	521.96	275.61	611.77	272.40
26.760	0	0.11	0.12	0.02	0.14	0.05	0.11	0.08	1.17	1.17	99.72	0.33	0.00	94.75	0.93	5.66	1.17	0.04	3.18	0.01	1.16	0.81	0.00	0.05	0.05	0.73	0.18	0.12	1.47	2.30	0.32	44.51	4.60	0.00	0.00	0.00	-10.37	-7.53	-3.36	54.65	88.90	511.73	247.56	627.26	366.07	521.93	275.92	610.74	271.88
26.793	0	0.10	0.12	0.02	0.15	0.05	0.11	0.09	1.15	1.15	99.69	0.33	0.00	93.47	1.14	7.91	1.15	0.04	3.62	0.01	1.00	0.76	0.00	0.05	0.05	0.76	0.17	0.11	1.42	2.28	0.32	56.18	4.55	0.00	0.00	0.00	-13.09	-8.69	-3.07	55.38	92.26	511.49	246.49	628.06	365.71	520.62	275.34	612.73	269.99
26.826	0	0.10	0.11	0.02	0.17	0.05	0.11	0.10	1.10	1.10	99.67	0.33	0.00	95.85	1.34	9.71	1.10	0.04	3.58	0.01	0.85	0.83	0.00	0.05	0.05	0.73	0.15	0.10	1.35	2.18	0.31	67.23	4.54	0.00	0.00	0.00	-11.11	-6.30	-2.05	54.97	90.94	510.41	245.07	627.70	365.17	521.30	272.27	612.23	271.09
26.860	0	0.10	0.11	0.02	0.17	0.05	0.11	0.10	1.12	1.12	99.65	0.33	0.00	96.10	1.50	10.98	1.12	0.03	3.35	0.01	0.77	0.83	0.00	0.06	0.05	0.68	0.13	0.06	1.23	1.98	0.32	74.55	4.24	0.00	0.00	0.00	-10.32	-5.98	-1.52	54.81	90.72	509.47	244.76	627.30	365.06	521.13	270.90	611.84	272.68
26.893	0	0.09	0.11	0.02	0.19	0.04	0.11	0.11	1.11	1.11	99.63	0.33	0.00	95.41	1.83	12.39	1.11	0.03	2.97	0.01	0.81	0.84	0.00	0.06	0.05	0.63	0.12	0.05	1.18	1.94	0.30	52.56	4.08	0.00	0.00	0.00	-11.63	-6.83	-1.46	55.38	91.85	509.89	244.85	628.31	366.05	521.27	271.59	613.12	271.62
26.926	0	0.09	0.11	0.02	0.18	0.04	0.11	0.11	1.08	1.08	99.63	0.33	0.00	96.27	2.26	11.74	1.08	0.03	2.60	0.01	0.91	1.03	0.00	0.07	0.05	0.60	0.11	0.05	1.14	1.83	0.26	57.57	4.04	0.00	0.00	0.00	-10.31	-5.75	-1.79	55.14	91.48	509.80	245.36	628.24	366.57	521.17	272.32	612.65	272.53
26.960	0	0.09	0.10	0.02	0.20	0.04	0.11	0.12	1.04	1.04	99.60	0.33	0.00	96.06	2.65	13.80	1.04	0.03	2.72	0.01	0.93	1.03	0.00	0.08	0.05	0.51	0.10	0.05	1.05	1.69	0.21	34.29	4.16	0.00	0.00	0.00	-12.32	-6.04	-1.22	55.71	92.07	509.03	245.06	629.59	368.16	521.57	271.25	613.61	273.24
26.993	0	0.09	0.11	0.02	0.19	0.05	0.11	0.11	1.02	1.02	99.63	0.33	0.00	96.24	2.41	12.03	1.02	0.03	2.95	0.01	0.79	1.07	0.00	0.08	0.05	0.46	0.09	0.06	1.08	1.56	0.20	61.83	4.25	0.00	0.00	0.00	-7.57	-5.79	-0.74	55.28	90.40	509.26	245.88	630.43	371.88	523.29	273.35	613.69	273.00
27.026	0	0.09	0.11	0.02	0.18	0.05	0.11	0.10	1.04	1.04	99.64	0.33	0.00	95.65	2.38	11.15	1.04	0.03	3.32	0.01	0.71	1.06	0.00	0.08	0.06	0.46	0.08	0.07	1.03	1.47	0.19	45.03	4.33	0.00	0.00	0.00	-10.46	-6.55	-1.05	55.67	92.02	509.02	245.63	630.69	370.64	522.25	272.40	614.25	273.80
27.060	0	0.09	0.11	0.02	0.19	0.05	0.11	0.11	1.00	1.00	99.63	0.33	0.00	96.63	2.21	12.22	1.00	0.03	3.06	0.01	0.57	1.00	0.00	0.09	0.07	0.44	0.07	0.07	0.90	1.24	0.19	72.86	4.17	0.00	0.00	0.00	-13.24	-5.22	-1.73	56.12	93.54	509.49	245.81	631.96	371.06	521.86	273.19	615.40	273.13
27.093	0	0.09	0.10	0.02	0.19	0.05	0.11	0.11	1.04	1.04	99.63	0.33	0.00	96.79	2.10	12.65	1.04	0.03	3.02	0.01	0.50	1.03	0.00	0.08	0.06	0.45	0.07	0.08	0.96	1.23	0.17	45.55	4.37	0.00	0.00	0.00	-13.27	-4.97	-3.13	56.31	93.85	509.87	246.09	633.92	372.79	521.86	275.07	615.68	272.79
27.127	0	0.09	0.10	0.02	0.19	0.05	0.10	0.11	1.13	1.13	99.63	0.33	0.00	97.19	2.04	12.85	1.13	0.04	2.70	0.01	0.55	0.75	0.00	0.06	0.06	0.39	0.06	0.08	0.84	1.09	0.16	42.49	4.45	0.00	0.00	0.00	-14.32	-4.27	-1.83	56.72	92.87	509.48	246.52	635.32	375.57	523.82	274.11	616.69	274.26
27.160	0	0.09	0.10	0.02	0.18	0.05	0.10	0.11	1.08	1.08	99.63	0.33	0.00	97.45	1.91	12.94	1.08	0.04	2.84	0.01	0.55	0.67	0.00	0.04	0.05	0.38	0.06	0.08	0.86	1.05	0.13	51.74	4.94	0.00	0.00	0.00	-10.21	-3.79	-0.58	56.26	91.84	509.96	246.76	634.17	375.85	524.93	274.40	616.76	273.93
27.193	0	0.09	0.10	0.02	0.18	0.05	0.10	0.10	1.13	1.13	99.65	0.33	0.00	97.20	1.60	12.13	1.13	0.04	2.95	0.01	0.66	0.56	0.00	0.03	0.05	0.35	0.06	0.08	0.88	1.05	0.12	28.45	5.01	0.05	0.00	0.00	-13.99	-4.26	-1.62	56.65	92.97	509.59	246.26	635.89	375.71	524.27	273.59	617.23	274.66
27.227	0	0.09	0.10	0.02	0.16	0.05	0.10	0.10	1.13	1.13	99.67	0.33	0.00	97.07	1.38	10.51	1.13	0.04	2.54	0.01	0.81	0.57	0.00	0.03	0.04	0.30	0.06	0.06	0.89	1.08	0.10	34.33	5.53	0.00	0.00	0.00	-11.50	-4.50	-1.80	56.35	92.06	511.11	247.54	635.49	376.56	525.18	276.32	617.20	273.35
27.260	0	0.09	0.10	0.02	0.17	0.05	0.10	0.10	1.12	1.12	99.65	0.33	0.00	96.47	1.51	12.34	1.12	0.05	2.19	0.01	0.72	0.78	0.00	0.02	0.03	0.29	0.06	0.07	0.98	1.07	0.10	41.85	5.65	0.00	0.00	0.00	-13.52	-5.46	-3.01	55.87	92.41	512.76	247.86	635.82	374.10	525.12	276.77	617.47	273.49
27.293	0	0.09	0.09	0.02	0.19	0.05	0.09	0.11	1.14	1.14	99.63	0.33	0.00	95.60	1.60	14.28	1.14	0.06	1.81	0.01	0.71	0.82	0.00	0.02	0.03	0.24	0.04	0.06	1.03	1.04	0.09	62.49	5.74	0.00	0.00	0.00	-14.00	-6.61	-2.88	55.08	93.34	512.83	247.48	635.72	373.43	524.69	276.47	617.96	272.85
27.327	0	0.09	0.09	0.02	0.17	0.05	0.10	0.10	1.29	1.29	99.66	0.33	0.00	94.63	1.51	11.83	1.29	0.05	1.75	0.01	0.76	0.69	0.00	0.02	0.03	0.22	0.04	0.07	1.10	0.96	0.09	42.23	5.94	0.00	0.00	0.00	-11.40	-7.66	-2.26	54.51	91.12	512.90	247.25	634.67	373.16	525.80	275.93	616.85	272.50
27.360	0	0.09	0.10	0.02	0.17	0.05	0.10	0.10	1.33	1.33	99.66	0.33	0.00	95.49	1.66	11.48	1.33	0.06	1.91	0.01	0.64	0.46	0.00	0.02	0.02	0.21	0.03	0.06	1.15	1.02	0.09	54.73	5.98	0.00	0.00	0.00	-10.61	-6.74	-1.85	54.08	93.34	512.11	247.28	633.57	372.33	523.97	275.63	617.29	273.58
27.394	0	0.09	0.09	0.02	0.18	0.06	0.10	0.11	1.32	1.32	99.65	0.33	0.71	95.22	1.83	13.02	1.32	0.05	2.38	0.00	0.67	0.21	0.00	0.01	0.02	0.22	0.03	0.04	1.37	1.07	0.10	48.33	6.63	0.00	0.00	0.00	-9.38	-7.04	-2.01	53.86	92.24	512.28	247.38	633.31	372.34	524.39	275.92	616.60	273.53
27.427	0	0.08	0.08	0.02	0.19	0.06	0.09	0.12	1.36	1.36	99.63	0.33	1.07	95.74	2.15	14.68	1.36	0.06	2.32	0.00	0.66	0.19	0.00	0.01	0.02	0.21	0.03	0.04	1.63	1.10	0.11	61.16	7.07	0.00	0.00	0.00	-10.73	-6.43	-1.71	54.10	90.80	512.89	248.15	633.24	372.76	525.64	276.24	616.40	273.46
27.460	0	0.08	0.07	0.02	0.21	0.06	0.09	0.14	1.49	1.49	99.57	0.34	1.03	93.65	2.37	18.53	1.49	0.07	2.43	0.00	0.70	0.23	0.00	0.01	0.02	0.23	0.03	0.05	1.77	1.16	0.12	56.13	7.12	0.00	0.00	0.00	-12.61	-8.54	-1.78	54.42	91.56	512.59	248.44	632.73	372.92	524.79	276.96	616.23	272.37
27.494	0	0.07	0.06	0.02	0.25	0.06	0.09	0.17	1.63	1.63	99.50	0.46	1.27	94.27	3.15	22.49	1.63	0.09	2.42	0.00	0.81	0.24	0.00	0.01	0.03	0.24	0.03	0.06	2.20	1.34	0.13	55.35	7.62	0.00	0.00	0.00	-12.19	-8.00	-2.02	54.27	92.05	512.53	248.08	633.03	372.47	524.47	276.57	616.44	272.81
27.527	0	0.07	0.06	0.02	0.26	0.06	0.09	0.18	1.65	1.65	99.47	0.50	1.12	94.40	3.75	23.33	1.65	0.09	2.28	0.00	0.87	0.26	0.00	0.01	0.03	0.23	0.03	0.06	2.49	1.42	0.14	54.26	7.68	0.00	0.00	0.00	-12.12	-7.88	-2.40	54.27	92.79	512.03	247.61	633.27	372.22	523.67	276.26	616.40	273.08
27.560	0	0.07	0.06	0.02	0.27	0.06	0.09	0.19	1.59	1.59	99.45	0.52	1.05	94.50	4.30	23.99	1.59	0.10	2.22	0.00	0.88	0.29	0.00	0.01	0.03	0.23	0.03	0.05	2.57	1.43	0.16	56.25	7.73	0.00	0.00	0.00	-7.49	-7.78	-2.97	53.72	90.97	511.98	247.62	633.47	373.00	524.29	276.86	615.23	274.20
27.594	0	0.06	0.05	0.02	0.32	0.07	0.08	0.23	1.56	1.56	99.36	0.72	1.27	93.46	4.85	28.25	1.56	0.12	2.06	0.00	0.79	0.24	0.00	0.00	0.03	0.20	0.03	0.04	2.82	1.55	0.18	60.84	8.05	0.00	0.00	0.00	-9.30	-8.70	-2.84	54.12	90.29	511.76	248.20	632.51	372.82	524.15	277.10	614.39	273.98
27.627	0	0.06	0.05	0.02	0.37	0.07	0.08	0.28	1.49	1.49	99.27	0.97	1.42	95.70	4.90	32.36	1.49	0.14	2.12	0.00	0.78	0.24	0.00	0.00	0.03	0.21	0.03	0.03	2.91	1.55	0.19	59.51	8.14	0.00	0.00	0.00	-11.95	-6.48	-2.77	54.11	92.16	511.34	247.70	632.28	371.97	522.93	276.51	615.02	273.03
27.660	0	0.06	0.05	0.02	0.34	0.07	0.07	0.26	1.46	1.46	99.32	0.90	1.85	94.24	4.28	30.94	1.46	0.15	2.35	0.00	0.94	0.29	0.00	0.00	0.03	0.23	0.03	0.03	3.20	1.64	0.20	45.14	8.38	0.00	0.00	0.00	-8.97	-8.03	-3.51	53.97	92.24	511.15	248.15	632.05	372.67	522.15	278.25	614.25	273.28
27.694	0	0.06	0.05	0.02	0.32	0.07	0.08	0.24	1.49	1.49	99.35	0.82	1.93	96.08	4.02	29.41	1.49	0.16	2.56	0.00	1.02	0.32	0.00	0.01	0.04	0.25	0.03	0.03	3.47	1.68	0.25	62.82	8.37	0.00	0.00	0.00	-11.74	-6.01	-2.80	54.07	92.37	511.25	248.08	631.42	371.39	522.33	276.83	614.63	273.38
27.727	0	0.06	0.05	0.02	0.31	0.07	0.08	0.23	1.34	1.34	99.39	0.75	2.32	94.50	3.97	28.14	1.34	0.16	2.76	0.00	1.00	0.33	0.00	0.01	0.04	0.24	0.03	0.04	3.48	1.65	0.27	64.02	8.57	0.00	0.00	0.00	-12.72	-7.78	-2.94	54.47	92.52	510.34	247.73	631.55	371.93	521.72	276.58	614.18	273.11
27.761	0	0.06	0.05	0.02	0.29	0.08	0.08	0.22	1.27	1.27	99.41	0.70	2.71	95.17	3.74	27.23	1.27	0.16	2.99	0.00	0.88	0.34	0.00	0.01	0.04	0.26	0.03	0.04	3.41	1.73	0.36	61.76	8.72	0.00	0.00	0.00	-10.20	-7.10	-3.10	54.28	90.59	510.98	248.02	631.15	371.98	522.79	277.20	613.29	272.96
27.794	0	0.07	0.05	0.02	0.27	0.08	0.08	0.20	1.24	1.24	99.45	0.63	3.09	94.93	3.44	25.63	1.24	0.16	2.92	0.00	0.80	0.33	0.00	0.01	0.04	0.27	0.03	0.04	3.47	1.76	0.38	54.75	8.99	0.00	0.00	0.00	-13.26	-7.35	-3.27	54.96	93.25	509.89	247.36	631.67	371.97	520.95	276.66	614.11	272.51
27.827	0	0.07	0.05	0.02	0.28	0.07	0.08	0.20	1.13	1.13	99.45	0.64	2.72	94.56	2.96	26.06	1.13	0.15	2.49	0.00	0.57	0.34	0.00	0.01	0.04	0.27	0.03	0.04	3.24	1.69	0.38	68.35	8.57	0.00	0.00	0.00	-10.63	-7.72	-2.68	55.15	91.42	510.04	247.98	631.26	372.96	522.20	276.90	613.56	273.48
27.861	0	0.06	0.05	0.02	0.30	0.07	0.07	0.23	0.88	0.88	99.39	0.79	2.56	94.35	2.70	29.15	0.88	0.17	2.20	0.00	0.45	0.36	0.00	0.01	0.04	0.28	0.03	0.04	3.15	1.78	0.38	47.91	8.31	0.00	0.00	0.00	-9.46	-7.92	-3.77	55.28	88.80	511.39	247.34	631.96	371.86	523.88	276.87	612.57	272.31
27.894	0	0.06	0.05	0.02	0.31	0.06	0.07	0.23	0.97	0.97	99.37	0.78	1.61	95.96	3.22	29.20	0.97	0.15	1.69	0.00	0.38	0.35	0.00	0.01	0.04	0.29	0.03	0.04	2.93	1.71	0.38	55.16	7.75	0.00	0.00	0.00	-6.53	-6.17	-4.82	54.68	91.14	510.92	246.82	631.22	370.77	521.37	278.18	612.27	271.55
27.927	0	0.06	0.05	0.02	0.34	0.06	0.07	0.24	1.13	1.13	99.33	0.83	0.70	96.60	3.38	30.49	1.13	0.13	1.37	0.00	0.32	0.36	0.00	0.01	0.03	0.32	0.03	0.03	2.60	1.54	0.36	56.92	7.09	0.00	0.00	0.00	-11.94	-5.26	-3.93	55.70	93.72	508.84	247.02	630.19	371.37	519.05	277.45	612.57	271.34
27.961	0	0.07	0.06	0.02	0.30	0.05	0.08	0.21	1.11	1.11	99.39	0.67	0.18	95.78	2.94	27.67	1.11	0.13	1.31	0.00	0.43	0.35	0.00	0.01	0.03	0.34	0.03	0.03	2.32	1.57	0.35	38.26	6.58	0.00	0.00	0.00	-12.32	-6.39	-3.21	56.38	93.27	509.37	247.70	632.34	373.31	521.04	276.67	614.28	274.35
27.994	0	0.07	0.06	0.02	0.28	0.05	0.08	0.19	1.14	1.14	99.44	0.58	0.34	94.22	2.67	25.61	1.14	0.12	1.28	0.01	0.47	0.43	0.00	0.01	0.02	0.35	0.03	0.03	2.41	1.49	0.32	23.32	6.72	0.00	0.00	0.00	-12.13	-8.04	-4.23	56.32	92.02	509.45	246.93	632.89	373.60	521.33	277.31	613.20	271.99
28.027	0	0.07	0.07	0.02	0.27	0.05	0.08	0.18	1.22	1.22	99.47	0.51	0.08	96.97	2.78	23.73	1.22	0.10	1.36	0.01	0.50	0.43	0.00	0.01	0.02	0.35	0.03	0.04	2.33	1.40	0.28	46.89	6.51	0.00	0.00	0.00	-8.52	-4.68	-3.95	55.76	89.72	507.14	245.81	632.72	375.35	521.53	275.59	611.21	273.30
28.061	0	0.08	0.08	0.02	0.23	0.05	0.09	0.14	1.44	1.44	99.54	0.37	0.00	96.28	2.22	19.46	1.44	0.08	1.48	0.01	0.64	0.58	0.00	0.01	0.02	0.39	0.03	0.05	2.22	1.31	0.23	29.58	6.24	0.00	0.00	0.00	-11.16	-5.73	-4.09	56.26	93.78	507.84	246.30	634.01	375.92	520.26	277.16	613.92	272.38
28.094	0	0.09	0.09	0.02	0.19	0.05	0.10	0.11	1.50	1.50	99.62	0.33	0.00	96.55	1.99	13.83	1.50	0.07	1.58	0.01	0.69	0.59	0.00	0.01	0.02	0.34	0.04	0.06	2.17	1.29	0.21	24.88	6.19	0.00	0.00	0.00	-10.80	-5.34	-2.81	56.81	90.14	507.95	248.55	633.09	377.82	522.67	277.37	612.79	275.52
28.128	0	0.09	0.10	0.02	0.17	0.05	0.10	0.10	1.65	1.65	99.65	0.33	0.00	96.44	1.79	11.42	1.65	0.06	1.60	0.01	0.89	0.57	0.00	0.01	0.02	0.36	0.05	0.05	2.06	1.37	0.17	23.50	5.83	0.00	0.00	0.00	-10.02	-5.50	-1.96	56.49	93.79	506.70	248.12	631.41	376.98	519.90	277.14	613.66	275.03
28.161	0	0.10	0.10	0.02	0.16	0.05	0.10	0.09	1.71	1.40	99.67	0.33	0.00	96.87	1.26	9.61	1.71	0.06	1.72	0.01	0.86	0.52	0.00	0.01	0.02	0.31	0.06	0.04	1.93	1.40	0.15	30.89	5.62	0.00	0.00	0.00	-8.83	-4.83	-1.28	56.28	94.34	505.67	248.28	629.24	376.18	518.51	276.87	612.83	275.41
28.194	0	0.10	0.11	0.02	0.16	0.05	0.11	0.09	1.74	1.33	99.68	0.33	0.00	97.09	1.31	8.40	1.74	0.05	1.66	0.01	0.72	0.42	0.00	0.01	0.02	0.33	0.07	0.05	1.88	1.33	0.13	36.97	5.47	0.00	0.00	0.00	-10.86	-4.46	0.33	55.82	95.29	502.30	246.57	625.02	372.66	515.42	272.66	610.66	275.69
28.228	0	0.10	0.12	0.02	0.16	0.04	0.11	0.09	2.24	1.22	99.67	0.33	0.00	96.61	1.22	8.37	2.24	0.05	1.61	0.01	0.63	0.45	0.00	0.01	0.02	0.33	0.08	0.05	1.69	1.22	0.10	17.52	4.67	0.00	0.00	0.00	-16.80	-5.26	-1.69	56.58	94.03	504.04	247.33	627.30	373.59	516.58	275.00	610.59	272.83
28.261	0	0.11	0.12	0.02	0.16	0.04	0.11	0.09	2.32	1.28	99.68	0.33	0.00	97.14	1.28	8.04	2.32	0.05	1.48	0.01	0.58	0.45	0.00	0.01	0.02	0.33	0.09	0.05	1.70	1.25	0.09	45.58	4.77	0.00	0.00	0.00	-14.85	-4.38	-2.05	56.67	94.16	505.78	248.48	629.13	375.50	518.09	277.24	612.16	273.24
28.294	0	0.11	0.12	0.02	0.16	0.04	0.11	0.08	2.27	1.22	99.68	0.33	0.00	97.06	1.22	7.77	2.27	0.05	1.52	0.01	0.48	0.46	0.00	0.01	0.02	0.34	0.10	0.07	1.71	1.21	0.07	42.83	4.61	0.00	0.00	0.00	-11.00	-4.52	0.25	55.72	95.17	501.90	245.91	625.80	373.30	515.62	272.16	610.74	275.24
28.328	0	0.11	0.12	0.02	0.16	0.04	0.12	0.08	3.21	1.38	99.67	0.33	0.00	96.73	1.38	7.44	3.21	0.05	1.71	0.01	0.57	0.64	0.00	0.01	0.02	0.38	0.10	0.07	1.66	1.16	0.06	26.81	4.44	0.00	0.00	0.00	-12.62	-5.06	-2.19	56.01	91.91	503.89	246.40	627.14	373.57	517.19	274.91	609.05	272.13
28.361	0	0.11	0.12	0.02	0.17	0.04	0.12	0.09	3.07	1.52	99.66	0.33	0.00	96.92	1.52	8.76	3.07	0.05	1.83	0.01	0.55	0.53	0.00	0.01	0.02	0.35	0.10	0.06	1.67	1.20	0.05	42.05	4.57	0.00	0.00	0.00	-14.59	-4.76	-2.10	56.55	93.22	505.18	247.60	629.15	374.97	518.22	275.87	611.40	273.52
28.395	0	0.11	0.12	0.02	0.17	0.04	0.12	0.08	3.87	1.54	99.67	0.33	0.00	96.85	1.54	7.43	3.87	0.05	1.75	0.01	0.59	0.70	0.00	0.00	0.02	0.31	0.10	0.04	1.72	1.08	0.04	27.44	4.73	0.00	0.00	0.00	-8.65	-4.88	-0.83	55.45	91.80	504.61	247.25	625.74	372.80	517.86	274.76	609.65	274.26
28.428	0	0.11	0.12	0.02	0.17	0.05	0.12	0.09	3.33	1.90	99.67	0.33	0.00	95.95	1.90	7.99	3.33	0.05	1.65	0.01	0.56	0.46	0.00	0.00	0.02	0.30	0.09	0.05	1.79	1.19	0.04	57.70	5.17	0.00	0.00	0.00	-15.22	-6.18	-1.71	56.67	92.51	505.64	248.94	627.57	374.50	518.30	276.85	610.75	273.71
28.461	0	0.11	0.12	0.02	0.16	0.05	0.13	0.08	3.65	2.12	99.68	0.33	0.00	97.08	2.12	6.23	3.65	0.05	1.29	0.01	0.50	0.31	0.00	0.00	0.02	0.30	0.07	0.05	1.72	1.11	0.04	41.95	5.05	0.00	0.00	0.00	-19.59	-4.48	-1.81	56.32	96.27	507.61	249.33	628.51	373.09	517.81	277.74	613.90	271.89
28.495	0	0.11	0.13	0.02	0.16	0.04	0.13	0.08	3.80	2.55	99.67	0.33	0.00	96.57	2.55	6.39	3.80	0.05	1.16	0.01	0.44	0.32	0.00	0.00	0.02	0.25	0.06	0.05	1.49	1.03	0.03	66.65	4.90	0.00	0.00	0.00	-13.70	-5.31	-1.97	55.79	93.56	507.93	249.26	629.68	374.08	519.76	277.25	613.30	275.16
28.528	0	0.11	0.12	0.02	0.17	0.04	0.13	0.09	3.60	2.88	99.66	0.33	0.00	95.04	2.88	7.16	3.60	0.05	1.28	0.01	0.45	0.29	0.00	0.00	0.02	0.23	0.05	0.04	1.37	1.01	0.03	49.49	4.76	0.00	0.00	0.00	-17.00	-7.24	-1.97	55.49	92.77	507.63	247.68	630.62	373.50	520.46	275.19	613.21	273.29
28.561	0	0.11	0.12	0.02	0.17	0.04	0.13	0.09	3.67	2.55	99.66	0.33	0.00	95.69	2.55	7.15	3.67	0.05	1.31	0.01	0.47	0.43	0.00	0.00	0.02	0.21	0.03	0.03	1.30	0.96	0.04	56.71	4.73	0.00	0.00	0.00	-13.63	-6.50	-2.51	54.86	91.45	507.39	247.51	630.17	374.15	520.47	276.22	611.84	272.45
28.595	0	0.11	0.12	0.02	0.17	0.04	0.12	0.09	3.21	2.45	99.66	0.33	0.00	96.02	2.45	8.09	3.21	0.05	1.64	0.00	0.51	0.50	0.00	0.01	0.02	0.21	0.03	0.03	1.10	0.94	0.04	33.81	4.66	0.00	0.00	0.00	-13.31	-6.08	-2.38	54.87	91.72	507.28	247.13	630.50	374.18	520.51	275.74	612.18	272.54
28.628	0	0.10	0.12	0.02	0.18	0.04	0.12	0.09	3.01	2.68	99.65	0.33	0.00	96.05	2.68	8.93	3.01	0.06	1.71	0.00	0.47	0.56	0.00	0.01	0.02	0.19	0.02	0.03	1.07	0.90	0.04	66.99	4.72	0.00	0.00	0.00	-10.66	-6.04	-2.24	54.81	92.09	508.60	248.52	630.66	375.00	521.19	277.70	613.18	273.50
28.661	0	0.10	0.11	0.02	0.18	0.04	0.12	0.10	3.00	3.00	99.63	0.33	0.00	94.78	3.22	9.75	3.00	0.07	1.67	0.00	0.44	0.54	0.00	0.01	0.02	0.19	0.02	0.03	0.97	0.75	0.04	72.85	4.65	0.00	0.00	0.00	-13.99	-7.50	-3.47	55.42	92.15	509.59	248.17	631.41	372.83	521.11	277.35	613.17	273.13
28.695	0	0.10	0.12	0.02	0.18	0.04	0.12	0.10	3.01	3.01	99.63	0.33	0.00	94.83	3.11	9.80	3.01	0.08	1.78	0.00	0.37	0.49	0.00	0.01	0.02	0.17	0.01	0.02	0.92	0.68	0.05	45.46	4.61	0.00	0.00	0.00	-10.54	-7.46	-2.73	55.30	92.35	510.06	247.65	632.17	373.34	522.13	276.73	614.43	273.62
28.728	0	0.09	0.10	0.02	0.21	0.04	0.11	0.11	2.95	2.88	99.58	0.33	0.00	94.80	2.88	13.75	2.95	0.10	1.71	0.00	0.35	0.50	0.00	0.01	0.03	0.17	0.02	0.03	0.98	0.73	0.06	56.80	4.71	0.00	0.00	0.00	-9.14	-7.48	-4.50	55.91	90.19	510.98	248.16	633.66	374.19	523.27	278.37	613.36	274.24
28.762	0	0.09	0.10	0.02	0.21	0.04	0.11	0.12	2.65	2.65	99.58	0.33	0.00	94.83	2.78	14.45	2.65	0.11	1.55	0.00	0.47	0.43	0.00	0.01	0.03	0.16	0.02	0.04	1.01	0.76	0.06	62.24	4.80	0.00	0.00	0.00	-11.77	-7.45	-3.31	56.52	90.87	510.25	248.56	633.15	374.98	523.11	277.72	613.91	274.34
28.795	0	0.10	0.10	0.02	0.20	0.04	0.11	0.11	2.97	2.33	99.59	0.33	0.00	95.53	2.33	13.56	2.97	0.11	1.46	0.00	0.50	0.42	0.00	0.01	0.03	0.14	0.02	0.05	1.02	0.78	0.07	55.10	4.74	0.00	0.00	0.00	-11.32	-6.70	-3.02	56.48	91.07	509.99	248.45	632.91	375.07	522.95	277.50	613.97	274.38
28.828	0	0.09	0.10	0.02	0.21	0.04	0.11	0.12	2.92	2.42	99.58	0.33	0.00	96.39	2.42	14.62	2.92	0.11	1.23	0.00	0.51	0.36	0.00	0.01	0.03	0.15	0.02	0.06	1.03	0.80	0.06	54.75	4.59	0.00	0.00	0.00	-13.38	-5.58	-3.17	56.44	93.20	508.53	248.16	632.06	375.01	520.60	277.65	613.71	273.38
28.862	0	0.09	0.10	0.02	0.21	0.04	0.11	0.12	2.56	2.56	99.58	0.33	0.00	96.52	2.95	13.92	2.56	0.09	1.17	0.00	0.50	0.29	0.00	0.01	0.03	0.13	0.03	0.05	1.02	0.76	0.07	40.80	4.41	0.00	0.00	0.00	-11.48	-5.38	-0.74	56.02	94.85	505.91	247.10	628.92	373.23	518.59	274.04	613.43	275.53
28.895	0	0.10	0.11	0.02	0.19	0.04	0.11	0.11	2.48	2.48	99.61	0.33	0.00	96.63	2.60	12.20	2.48	0.08	1.29	0.00	0.52	0.31	0.00	0.01	0.02	0.13	0.04	0.04	1.08	0.81	0.06	56.18	4.61	0.00	0.00	0.00	-14.93	-5.22	-2.10	56.81	92.31	507.40	249.14	630.73	376.12	520.59	277.40	612.85	274.36
28.928	0	0.10	0.11	0.02	0.18	0.04	0.11	0.10	2.40	2.24	99.63	0.33	0.00	96.01	2.24	11.20	2.40	0.07	1.51	0.01	0.52	0.31	0.00	0.01	0.02	0.14	0.04	0.03	1.14	0.85	0.06	53.13	4.78	0.00	0.00	0.00	-17.65	-6.10	-0.94	56.83	95.27	506.35	247.07	631.47	374.98	519.70	274.00	614.97	273.87
28.962	0	0.10	0.11	0.02	0.17	0.05	0.11	0.09	2.42	2.05	99.66	0.33	0.00	96.54	2.05	9.31	2.42	0.07	1.86	0.01	0.70	0.39	0.00	0.01	0.02	0.13	0.04	0.03	1.14	0.83	0.07	55.33	4.92	0.00	0.00	0.00	-15.46	-5.36	-1.96	56.93	94.14	506.45	247.24	634.13	378.17	520.94	275.38	615.07	274.69
28.995	0	0.10	0.12	0.02	0.16	0.05	0.12	0.09	2.44	1.88	99.68	0.33	0.00	96.91	1.88	7.60	2.44	0.05	2.18	0.01	0.77	0.44	0.00	0.01	0.02	0.14	0.04	0.04	1.18	0.81	0.06	75.28	5.13	0.00	0.00	0.00	-12.92	-4.78	-1.82	56.84	92.06	507.62	247.49	633.67	377.85	522.50	275.94	614.54	274.04
29.028	0	0.10	0.12	0.02	0.15	0.05	0.12	0.08	2.32	1.81	99.70	0.33	0.00	96.07	1.81	6.39	2.32	0.04	2.64	0.01	0.71	0.47	0.00	0.01	0.02	0.14	0.05	0.04	1.24	0.83	0.06	58.19	5.41	0.00	0.00	0.00	-12.96	-6.01	-2.68	56.83	91.41	508.74	248.31	634.08	377.70	522.99	277.32	614.35	274.28
29.062	0	0.10	0.11	0.02	0.14	0.06	0.12	0.08	2.23	1.88	99.71	0.33	0.00	96.78	1.88	5.75	2.23	0.04	2.96	0.01	0.79	0.51	0.00	0.01	0.01	0.16	0.05	0.04	1.36	0.98	0.05	44.09	5.97	0.00	0.00	0.00	-8.34	-4.98	-2.10	56.46	91.37	508.91	249.11	633.60	378.14	523.26	277.74	614.63	276.95
29.095	0	0.10	0.12	0.02	0.14	0.06	0.12	0.08	2.33	2.00	99.72	0.33	0.00	96.57	2.00	4.62	2.33	0.04	3.18	0.01	0.82	0.38	0.00	0.01	0.02	0.17	0.06	0.06	1.36	1.00	0.05	58.06	6.04	0.00	0.00	0.00	-10.12	-5.31	-2.14	56.72	91.42	507.85	249.58	633.26	379.06	522.50	277.98	613.92	277.42
29.129	0	0.11	0.12	0.02	0.14	0.06	0.12	0.07	3.02	1.81	99.72	0.33	0.00	97.08	1.81	4.01	3.02	0.04	3.35	0.02	1.04	0.38	0.00	0.00	0.01	0.19	0.05	0.04	1.49	1.10	0.04	65.54	6.17	0.00	0.00	0.00	-10.67	-4.48	-1.84	56.55	91.33	507.72	249.54	632.76	378.56	522.46	277.49	613.78	277.48
29.162	0	0.11	0.12	0.02	0.14	0.06	0.12	0.07	3.25	1.94	99.72	0.33	0.00	96.79	1.94	3.70	3.25	0.04	2.87	0.02	0.86	0.39	0.00	0.00	0.02	0.18	0.05	0.05	1.54	1.23	0.04	61.69	6.38	0.00	0.00	0.00	-14.98	-4.97	-2.12	56.34	92.40	508.58	249.86	633.31	377.73	522.40	277.62	614.79	276.68
29.195	0	0.11	0.12	0.02	0.14	0.06	0.12	0.08	3.18	2.12	99.72	0.33	0.00	97.40	2.12	4.14	3.18	0.05	2.27	0.02	0.75	0.39	0.00	0.00	0.02	0.17	0.04	0.07	1.46	1.21	0.04	79.66	6.34	0.00	0.00	0.00	-14.64	-3.88	-2.48	55.47	90.41	509.13	249.77	632.89	377.25	523.29	277.88	613.67	275.40
29.229	0	0.10	0.11	0.02	0.15	0.06	0.12	0.08	3.19	2.62	99.71	0.33	0.00	97.93	2.62	4.95	3.19	0.04	2.13	0.01	0.62	0.44	0.00	0.00	0.02	0.17	0.04	0.06	1.44	1.25	0.04	89.50	6.49	0.00	0.00	0.00	-10.83	-2.71	-1.59	54.73	89.75	507.74	250.53	630.43	377.33	522.33	277.89	612.08	277.74
29.262	0	0.10	0.11	0.02	0.15	0.06	0.12	0.08	2.87	2.81	99.70	0.33	0.00	96.01	2.81	6.08	2.87	0.05	1.94	0.01	0.48	0.33	0.00	0.00	0.02	0.16	0.03	0.06	1.35	1.25	0.04	72.87	6.60	0.00	0.00	0.00	-15.26	-6.09	-2.50	55.16	92.28	508.27	250.14	631.78	376.51	521.25	278.10	613.52	276.38
29.295	0	0.10	0.10	0.02	0.16	0.06	0.12	0.09	2.67	2.67	99.68	0.33	0.00	96.42	3.20	8.10	2.67	0.06	1.97	0.01	0.49	0.29	0.00	0.00	0.02	0.13	0.02	0.05	1.23	1.23	0.04	86.86	6.82	0.00	0.00	0.00	-13.78	-5.54	-1.75	55.08	91.03	508.29	250.79	631.20	377.29	522.17	278.24	613.20	277.17
29.329	0	0.09	0.09	0.02	0.16	0.06	0.12	0.10	2.65	2.65	99.68	0.33	0.67	94.63	3.65	8.43	2.65	0.07	2.37	0.01	0.48	0.29	0.00	0.00	0.03	0.12	0.02	0.04	1.10	1.04	0.04	57.23	7.55	0.00	0.00	0.00	-10.82	-7.66	-3.30	54.52	91.15	508.77	249.81	631.97	376.98	521.64	279.50	612.69	275.23
29.362	0	0.09	0.09	0.02	0.16	0.06	0.11	0.10	2.52	2.52	99.67	0.33	0.80	94.71	3.81	9.02	2.52	0.07	2.43	0.01	0.48	0.33	0.00	0.00	0.03	0.12	0.02	0.04	1.00	0.89	0.05	52.48	7.61	0.00	0.00	0.00	-11.37	-7.57	-3.60	54.54	91.88	509.13	249.76	632.16	376.36	521.32	279.66	613.09	275.07
29.396	0	0.09	0.09	0.02	0.17	0.07	0.11	0.11	2.68	2.68	99.65	0.33	1.10	96.67	3.93	10.94	2.68	0.08	2.82	0.00	0.52	0.36	0.00	0.00	0.04	0.11	0.02	0.05	0.91	0.88	0.05	58.65	7.86	0.00	0.00	0.00	-10.22	-5.15	-2.87	54.62	92.55	508.84	250.73	631.91	377.50	521.23	280.03	613.73	276.98
29.429	0	0.08	0.08	0.02	0.18	0.07	0.11	0.11	2.64	2.64	99.64	0.33	1.34	95.82	4.45	11.39	2.64	0.08	2.85	0.00	0.52	0.42	0.00	0.00	0.05	0.11	0.02	0.05	0.81	0.81	0.06	56.01	8.16	0.00	0.00	0.00	-11.65	-6.33	-3.24	54.76	90.39	509.41	251.06	630.92	376.28	521.91	280.18	612.21	276.13
29.462	0	0.09	0.09	0.02	0.17	0.07	0.12	0.10	2.72	2.72	99.66	0.33	1.23	95.59	5.04	9.47	2.72	0.08	2.78	0.00	0.58	0.52	0.00	0.01	0.05	0.11	0.02	0.04	0.79	0.80	0.06	56.75	8.27	0.00	0.00	0.00	-8.88	-6.62	-3.18	54.49	90.60	509.04	250.35	630.48	375.50	521.40	279.50	611.96	276.56
29.496	0	0.09	0.09	0.02	0.15	0.07	0.12	0.09	2.85	2.85	99.69	0.33	1.18	95.16	4.28	7.04	2.85	0.08	2.73	0.01	0.66	0.66	0.00	0.01	0.05	0.11	0.02	0.05	0.72	0.77	0.07	69.75	8.19	0.00	0.00	0.00	-11.10	-7.11	-3.81	55.00	91.60	509.45	250.38	630.32	374.66	520.60	280.37	612.04	274.87
29.529	0	0.10	0.10	0.02	0.15	0.07	0.13	0.09	3.25	3.25	99.70	0.33	0.47	95.95	4.31	5.99	3.25	0.07	2.55	0.01	0.66	0.97	0.00	0.01	0.05	0.10	0.03	0.06	0.68	0.71	0.07	71.92	7.80	0.00	0.00	0.00	-12.74	-6.17	-4.01	55.72	91.86	509.23	249.78	631.20	374.63	520.63	279.52	612.37	274.81
29.562	0	0.10	0.10	0.02	0.14	0.07	0.12	0.08	3.02	2.96	99.72	0.33	0.79	95.02	2.96	4.76	3.02	0.06	2.48	0.01	0.65	0.91	0.00	0.01	0.05	0.10	0.03	0.07	0.70	0.71	0.07	70.21	7.74	0.00	0.00	0.00	-11.51	-7.26	-4.03	56.00	90.72	508.44	248.78	631.47	374.86	520.92	278.29	611.58	274.92
29.596	0	0.10	0.11	0.02	0.13	0.06	0.12	0.07	2.92	2.13	99.73	0.33	0.88	93.82	2.13	4.33	2.92	0.04	2.65	0.01	0.58	0.76	0.00	0.01	0.05	0.09	0.03	0.10	0.65	0.59	0.07	85.98	7.52	0.00	0.00	0.00	-12.70	-8.40	-4.25	56.36	91.22	509.23	248.31	632.56	374.54	521.43	278.15	612.55	273.89
29.629	0	0.10	0.11	0.02	0.13	0.07	0.11	0.07	2.97	1.40	99.74	0.33	1.10	94.65	1.40	4.47	2.97	0.04	2.67	0.01	0.59	0.71	0.00	0.01	0.05	0.10	0.03	0.09	0.69	0.61	0.07	75.32	7.60	0.00	0.00	0.00	-12.13	-7.64	-4.75	56.31	91.09	509.92	248.55	633.46	374.90	521.97	278.85	612.94	274.12
29.662	0	0.10	0.10	0.02	0.13	0.07	0.11	0.07	2.56	0.98	99.75	0.33	1.89	93.56	0.98	4.28	2.56	0.03	3.08	0.01	0.60	0.72	0.00	0.02	0.04	0.10	0.03	0.09	0.70	0.60	0.07	77.40	7.90	0.00	0.00	0.00	-10.50	-8.62	-5.40	56.22	90.24	509.05	248.82	633.29	376.13	521.45	279.86	611.54	274.56
29.696	0	0.10	0.10	0.02	0.12	0.07	0.11	0.07	2.70	0.72	99.76	0.33	1.93	94.94	0.72	3.38	2.70	0.03	3.03	0.01	0.77	0.75	0.00	0.02	0.04	0.10	0.04	0.07	0.66	0.56	0.07	33.46	8.04	0.00	0.00	0.00	-13.03	-7.34	-2.77	56.74	90.83	508.54	251.48	632.23	377.83	522.16	279.13	612.99	279.31
29.729	0	0.10	0.10	0.02	0.12	0.07	0.11	0.07	2.82	0.58	99.76	0.33	1.75	96.97	0.58	3.28	2.82	0.02	2.97	0.01	0.87	0.75	0.00	0.02	0.04	0.10	0.04	0.06	0.70	0.56	0.07	79.00	7.97	0.00	0.00	0.00	-11.40	-4.67	-1.24	56.14	91.77	508.55	252.84	629.25	377.45	521.31	280.30	613.07	278.96
29.763	0	0.11	0.11	0.02	0.13	0.06	0.11	0.07	3.58	0.53	99.75	0.33	0.65	96.01	0.53	3.94	3.58	0.02	2.19	0.01	0.88	0.61	0.00	0.02	0.04	0.12	0.04	0.06	0.70	0.50	0.07	81.68	7.61	0.00	0.00	0.00	-15.83	-6.10	-2.60	56.32	89.23	510.39	253.67	630.73	376.98	523.34	280.98	612.54	278.71
29.796	0	0.11	0.11	0.02	0.13	0.06	0.11	0.07	3.96	0.49	99.74	0.33	0.40	93.93	0.49	4.22	3.96	0.02	2.01	0.01	0.72	0.56	0.00	0.02	0.03	0.12	0.04	0.05	0.72	0.48	0.07	62.07	7.56	0.00	0.00	0.00	-16.48	-8.30	-2.16	55.64	90.60	512.23	254.89	631.76	377.42	524.33	282.24	614.88	279.20
29.829	0	0.11	0.11	0.02	0.13	0.06	0.11	0.07	3.71	0.59	99.74	0.33	0.25	94.93	0.59	4.40	3.71	0.02	1.87	0.01	0.65	0.56	0.00	0.02	0.03	0.12	0.04	0.04	0.70	0.53	0.08	69.85	7.34	0.00	0.00	0.00	-14.82	-7.35	-2.46	54.91	90.38	513.32	254.73	633.29	377.81	525.55	282.45	615.89	279.54
29.863	0	0.11	0.12	0.02	0.13	0.06	0.12	0.07	4.32	0.71	99.73	0.33	0.00	94.33	0.66	4.14	4.32	0.02	1.62	0.01	0.67	0.47	0.00	0.02	0.03	0.12	0.03	0.04	0.78	0.71	0.08	68.77	6.78	0.00	0.00	0.00	-13.56	-7.94	-1.84	54.60	89.34	513.88	254.50	633.60	377.99	526.96	281.85	616.27	279.45
29.896	0	0.11	0.12	0.02	0.13	0.06	0.12	0.07	4.08	0.85	99.73	0.33	0.00	95.03	0.85	3.95	4.08	0.03	1.89	0.01	0.81	0.45	0.00	0.02	0.03	0.12	0.03	0.02	0.80	0.82	0.09	64.61	6.73	0.00	0.00	0.00	-12.50	-7.25	-1.77	54.45	87.67	514.64	254.46	634.04	377.74	528.48	281.36	616.14	280.03
29.929	0	0.11	0.12	0.02	0.14	0.06	0.12	0.07	4.41	1.11	99.73	0.33	0.00	95.16	1.11	4.01	4.41	0.03	2.30	0.01	1.25	0.52	0.00	0.01	0.04	0.11	0.03	0.02	0.85	0.88	0.10	69.46	6.59	0.00	0.00	0.00	-14.19	-7.11	-1.52	54.55	88.21	516.07	255.11	633.94	376.73	529.05	281.80	617.23	279.54
29.963	0	0.11	0.12	0.02	0.14	0.06	0.12	0.08	4.51	1.17	99.72	0.33	0.00	89.27	1.17	5.25	4.51	0.04	2.79	0.00	1.75	0.55	0.00	0.01	0.04	0.12	0.02	0.03	0.96	0.97	0.11	47.45	6.52	0.00	0.00	0.00	-15.33	-11.41	-3.41	54.92	88.13	517.98	255.56	636.24	377.01	529.87	283.90	617.85	278.74
29.996	0	0.10	0.11	0.02	0.15	0.06	0.12	0.08	4.04	1.29	99.71	0.33	0.00	93.13	1.29	6.62	4.04	0.05	3.08	0.00	1.67	0.57	0.00	0.01	0.05	0.12	0.02	0.03	0.95	0.94	0.12	54.17	6.58	0.00	0.00	0.00	-13.76	-8.97	-3.08	54.76	89.21	517.69	255.10	636.44	376.77	529.48	283.06	618.63	279.80
30.029	0	0.10	0.11	0.02	0.15	0.06	0.11	0.08	3.50	1.47	99.70	0.33	0.00	94.41	1.47	7.47	3.50	0.06	3.30	0.00	1.62	0.53	0.00	0.01	0.06	0.11	0.02	0.05	0.96	0.99	0.14	60.56	6.77	0.00	0.00	0.00	-11.16	-7.86	-2.76	54.43	87.70	517.15	254.58	635.49	376.44	529.77	282.25	617.43	279.92
30.063	0	0.10	0.10	0.02	0.15	0.06	0.11	0.09	3.31	1.71	99.69	0.33	0.12	96.57	1.71	8.13	3.31	0.07	3.10	0.00	1.28	0.43	0.00	0.01	0.07	0.11	0.02	0.05	0.96	1.08	0.18	63.17	7.01	0.00	0.00	0.00	-9.50	-5.31	-2.59	54.20	88.86	516.24	255.09	634.20	376.61	528.21	282.93	617.05	280.77
30.096	0	0.10	0.10	0.02	0.15	0.06	0.11	0.09	3.07	2.01	99.69	0.33	0.56	95.87	2.01	8.46	3.07	0.08	2.92	0.00	0.92	0.39	0.00	0.01	0.08	0.11	0.02	0.05	0.93	1.10	0.19	55.80	7.30	0.00	0.00	0.00	-11.10	-6.27	-2.76	54.56	88.98	516.05	255.42	634.19	376.77	527.91	283.18	616.87	280.91
30.130	0	0.09	0.10	0.02	0.16	0.06	0.11	0.09	3.26	2.23	99.68	0.33	0.46	96.63	2.23	9.34	3.26	0.08	3.05	0.01	1.02	0.53	0.00	0.01	0.08	0.11	0.02	0.03	0.86	1.12	0.25	47.94	7.32	0.00	0.00	0.00	-10.78	-5.22	-4.65	54.43	87.68	515.35	256.25	632.69	376.97	526.34	285.92	613.79	279.58
30.163	0	0.09	0.09	0.02	0.17	0.06	0.11	0.10	3.16	2.53	99.66	0.33	0.46	96.32	2.53	10.96	3.16	0.09	3.03	0.01	1.06	0.55	0.00	0.01	0.08	0.11	0.02	0.03	0.85	1.17	0.29	41.16	7.35	0.00	0.00	0.00	-11.22	-5.67	-3.84	54.56	86.78	515.69	257.86	632.16	377.77	527.22	286.38	613.87	281.59
30.196	0	0.09	0.09	0.02	0.17	0.07	0.11	0.10	3.06	2.78	99.66	0.33	0.88	92.93	2.78	11.27	3.06	0.10	3.18	0.01	0.98	0.60	0.00	0.01	0.07	0.12	0.02	0.03	0.84	1.15	0.29	47.32	7.66	0.00	0.00	0.00	-10.63	-9.12	-4.29	54.56	86.52	515.14	258.92	631.26	378.62	526.31	288.13	612.62	282.04
30.230	0	0.09	0.09	0.02	0.17	0.07	0.11	0.11	2.65	2.65	99.65	0.33	0.95	94.81	3.50	11.56	2.65	0.09	2.92	0.00	0.90	0.56	0.00	0.01	0.07	0.12	0.02	0.02	0.80	1.22	0.38	45.96	7.73	0.00	0.00	0.00	-11.55	-7.48	-3.88	54.70	86.33	514.60	259.44	631.21	379.26	526.36	287.67	612.60	283.62
30.263	0	0.09	0.09	0.02	0.17	0.07	0.11	0.10	2.78	2.78	99.67	0.33	0.71	96.56	3.67	9.79	2.78	0.10	2.78	0.00	0.77	0.38	0.00	0.01	0.07	0.13	0.02	0.02	0.78	1.25	0.37	48.15	7.61	0.00	0.00	0.00	-13.99	-5.33	-2.73	54.73	88.80	514.53	260.56	629.49	378.55	524.98	288.12	613.67	283.71
30.296	0	0.09	0.09	0.02	0.17	0.06	0.12	0.10	2.64	2.64	99.66	0.33	0.61	97.20	4.23	9.26	2.64	0.09	2.68	0.01	0.67	0.25	0.00	0.01	0.06	0.13	0.02	0.02	0.82	1.36	0.43	32.51	7.55	0.00	0.00	0.00	-13.81	-4.26	-3.08	54.22	87.98	514.20	259.13	628.46	376.09	524.50	286.52	612.39	282.54
30.330	0	0.09	0.09	0.02	0.16	0.07	0.12	0.10	2.83	2.83	99.68	0.33	0.63	96.38	4.50	7.92	2.83	0.10	2.47	0.01	0.61	0.20	0.00	0.01	0.06	0.14	0.02	0.02	0.85	1.32	0.46	43.87	7.78	0.00	0.00	0.00	-13.18	-5.59	-3.51	54.70	87.21	515.19	259.95	629.67	377.38	525.72	287.84	612.80	283.03
30.363	0	0.09	0.10	0.02	0.16	0.06	0.13	0.10	2.97	2.97	99.68	0.33	0.20	95.91	5.36	6.51	2.97	0.10	2.35	0.01	0.50	0.13	0.00	0.01	0.05	0.15	0.03	0.03	0.85	1.26	0.43	46.57	7.63	0.00	0.00	0.00	-13.48	-6.22	-4.01	54.92	86.91	516.65	260.56	630.68	377.30	526.80	288.74	613.53	283.27
30.397	0	0.09	0.10	0.02	0.17	0.06	0.14	0.10	2.77	2.77	99.66	0.33	0.05	96.70	6.95	6.98	2.77	0.10	1.76	0.00	0.27	0.11	0.00	0.01	0.04	0.17	0.02	0.02	0.81	1.03	0.38	63.35	7.84	0.00	0.00	0.00	-15.42	-5.12	-3.86	55.17	89.45	517.07	260.88	632.20	378.11	526.50	289.13	615.79	283.80
30.430	0	0.09	0.10	0.02	0.17	0.07	0.14	0.10	2.59	2.59	99.67	0.33	0.33	96.86	7.46	5.93	2.59	0.10	2.04	0.00	0.30	0.15	0.00	0.01	0.04	0.18	0.03	0.02	0.80	0.97	0.36	54.27	8.02	0.00	0.00	0.00	-12.73	-4.86	-4.47	54.74	87.46	518.72	260.54	633.14	377.53	528.48	289.30	615.74	283.32
30.463	0	0.09	0.10	0.02	0.17	0.06	0.15	0.11	2.48	2.48	99.65	0.33	0.00	96.97	8.81	5.87	2.48	0.09	1.80	0.00	0.23	0.15	0.00	0.01	0.04	0.19	0.02	0.02	0.78	0.90	0.36	56.04	7.66	0.00	0.00	0.00	-14.65	-4.67	-4.00	55.37	88.78	519.15	261.93	633.50	378.62	528.48	290.36	617.07	284.42
30.497	0	0.09	0.11	0.02	0.17	0.06	0.16	0.10	2.56	2.56	99.65	0.33	0.00	96.05	9.20	4.67	2.56	0.08	1.40	0.00	0.21	0.17	0.00	0.01	0.03	0.20	0.02	0.02	0.78	0.92	0.33	66.01	6.96	0.00	0.00	0.00	-12.25	-6.04	-4.43	55.75	87.15	520.56	262.33	634.81	379.57	530.45	291.36	617.33	284.59
30.530	0	0.09	0.11	0.02	0.19	0.05	0.17	0.11	2.55	2.55	99.63	0.33	0.00	96.23	9.92	5.29	2.55	0.08	1.38	0.00	0.26	0.18	0.00	0.01	0.03	0.23	0.03	0.03	0.82	0.93	0.29	66.09	6.40	0.00	0.00	0.00	-15.54	-5.80	-3.26	56.57	89.48	519.62	261.90	634.62	379.25	529.36	289.69	618.71	284.89
30.563	0	0.10	0.12	0.02	0.17	0.05	0.16	0.09	2.95	2.95	99.66	0.33	0.00	97.50	7.81	3.89	2.95	0.07	1.19	0.01	0.28	0.23	0.00	0.01	0.03	0.27	0.02	0.02	0.80	0.88	0.27	52.16	6.00	0.00	0.00	0.00	-15.52	-3.67	-4.43	56.34	86.10	516.61	260.42	630.38	377.52	526.96	289.27	612.63	280.78
30.597	0	0.10	0.13	0.02	0.17	0.05	0.16	0.09	3.47	3.47	99.66	0.33	0.00	98.23	7.11	3.79	3.47	0.05	1.32	0.01	0.32	0.26	0.00	0.01	0.02	0.35	0.03	0.02	0.82	0.84	0.24	55.69	5.26	0.00	0.00	0.00	-10.98	-1.92	-4.88	56.25	89.83	518.40	260.88	631.41	376.69	526.10	291.29	615.43	281.84
30.630	0	0.10	0.13	0.02	0.17	0.05	0.16	0.09	3.49	3.49	99.66	0.33	0.00	98.50	6.16	4.61	3.49	0.05	1.67	0.01	0.35	0.30	0.00	0.01	0.02	0.37	0.03	0.01	0.82	0.83	0.22	48.78	4.84	0.00	0.00	0.00	-9.88	-1.06	-6.21	56.00	87.73	515.70	260.05	629.87	376.67	524.21	290.91	611.48	281.89
30.663	0	0.11	0.14	0.02	0.16	0.04	0.15	0.08	3.25	3.25	99.68	0.33	0.00	98.21	4.88	3.82	3.25	0.04	1.89	0.01	0.36	0.43	0.00	0.01	0.02	0.38	0.03	0.01	0.84	0.87	0.19	45.03	4.51	0.00	0.00	0.00	-10.89	-1.98	-5.71	56.48	88.43	514.38	261.40	628.69	378.27	522.89	292.01	610.87	283.07
30.697	0	0.11	0.15	0.02	0.16	0.04	0.16	0.08	3.68	3.68	99.67	0.33	0.00	97.58	4.82	3.23	3.68	0.04	2.04	0.01	0.35	0.35	0.00	0.01	0.02	0.41	0.03	0.01	0.85	0.81	0.16	47.97	3.81	0.00	0.00	0.00	-13.08	-3.52	-5.45	56.71	88.90	513.96	261.91	627.69	378.05	522.11	292.28	610.51	282.82
30.730	0	0.12	0.15	0.02	0.16	0.04	0.16	0.08	3.59	3.95	99.68	0.33	0.00	97.65	3.98	2.83	3.95	0.03	1.97	0.01	0.43	0.41	0.00	0.01	0.02	0.43	0.04	0.01	0.91	0.81	0.15	44.95	3.59	0.00	0.00	0.00	-12.94	-3.36	-4.63	56.18	90.73	513.37	260.95	626.41	376.57	520.75	291.20	610.97	281.54
30.764	0	0.12	0.16	0.02	0.16	0.04	0.16	0.08	3.25	4.05	99.67	0.33	0.00	98.33	4.05	2.61	4.71	0.02	2.51	0.01	0.69	0.68	0.00	0.02	0.02	0.50	0.06	0.01	1.08	0.81	0.13	43.77	3.25	0.00	0.00	0.00	-13.93	-1.61	-6.89	55.86	90.53	514.21	260.49	625.94	373.74	519.78	292.82	609.25	278.99
30.797	0	0.13	0.17	0.02	0.16	0.04	0.17	0.07	3.22	3.60	99.66	0.33	0.00	98.65	3.60	1.92	5.45	0.02	2.61	0.02	0.85	0.72	0.00	0.02	0.02	0.64	0.08	0.01	1.12	0.77	0.11	45.59	3.22	0.00	0.00	0.00	-11.72	-0.56	-7.22	55.16	90.45	515.62	259.31	626.73	371.72	520.71	291.97	610.12	278.28
30.830	0	0.13	0.17	0.02	0.17	0.04	0.18	0.08	3.13	4.38	99.64	0.33	0.00	98.57	4.38	2.20	6.08	0.02	2.65	0.02	1.13	1.16	0.00	0.02	0.02	0.75	0.11	0.01	1.26	0.82	0.12	29.75	3.13	0.00	0.00	0.00	-12.01	0.82	-7.50	55.28	87.40	516.58	260.11	625.97	370.84	522.32	291.86	608.76	278.91
30.864	0	0.13	0.17	0.03	0.17	0.04	0.19	0.08	3.02	4.64	99.63	0.33	0.00	98.78	4.64	2.17	6.49	0.02	3.72	0.02	1.63	1.87	0.00	0.03	0.02	0.92	0.14	0.01	1.43	0.92	0.10	49.05	3.02	0.00	0.00	0.00	-13.04	0.01	-6.18	54.83	89.65	515.61	258.58	625.91	369.98	521.25	289.28	610.27	278.76
30.897	0	0.14	0.18	0.03	0.17	0.04	0.19	0.07	3.03	4.22	99.62	0.33	0.00	98.71	4.22	1.50	7.45	0.02	4.01	0.04	2.25	3.03	0.00	0.04	0.03	1.04	0.17	0.01	1.49	0.96	0.09	32.70	3.03	0.00	0.00	0.00	-11.98	-0.33	-5.93	54.35	86.86	515.83	259.85	623.56	369.16	521.87	289.66	608.15	279.65
30.930	0	0.16	0.19	0.03	0.18	0.04	0.21	0.08	3.01	5.01	99.57	0.33	0.00	98.25	5.01	1.31	9.36	0.02	4.54	0.06	3.08	5.36	0.00	0.06	0.03	1.41	0.23	0.01	1.67	1.07	0.09	34.35	3.01	0.00	0.00	0.00	-14.56	-1.86	-6.04	54.47	90.99	515.38	259.29	622.82	367.44	519.06	290.38	609.15	277.66
30.964	0	0.18	0.21	0.04	0.20	0.04	0.25	0.08	2.65	5.27	99.50	0.33	0.00	98.71	5.27	1.21	12.21	0.01	4.87	0.07	3.29	6.75	0.00	0.08	0.04	1.84	0.25	0.01	1.89	1.27	0.07	26.05	2.65	0.00	0.00	0.00	-10.49	-0.31	-6.54	54.25	90.34	515.04	260.64	621.54	367.40	518.21	291.95	607.80	280.33
30.997	0	0.18	0.21	0.03	0.20	0.04	0.26	0.08	2.61	5.70	99.48	0.33	0.00	98.71	5.70	1.05	12.36	0.01	3.75	0.09	2.59	6.03	0.00	0.08	0.04	1.69	0.27	0.01	1.99	1.31	0.08	45.17	2.61	0.00	0.00	0.00	-9.32	0.32	-6.79	54.34	89.24	513.99	259.75	621.12	367.61	517.93	291.20	606.40	279.54
31.030	0	0.19	0.22	0.03	0.21	0.04	0.27	0.08	2.62	5.36	99.46	0.33	0.00	98.55	5.36	1.14	13.57	0.02	3.49	0.08	2.01	5.13	0.00	0.10	0.05	1.80	0.28	0.01	2.20	1.47	0.07	14.87	2.62	0.00	0.00	0.00	-12.69	-0.91	-6.55	54.89	88.39	513.76	258.24	619.68	365.67	517.94	289.66	605.17	275.39
31.064	0	0.20	0.22	0.03	0.22	0.04	0.29	0.08	2.83	5.39	99.43	0.33	0.00	98.35	5.39	1.03	14.87	0.02	3.73	0.10	1.79	5.24	0.00	0.15	0.05	1.72	0.29	0.02	2.58	1.62	0.07	17.70	2.83	0.00	0.00	0.00	-15.19	-1.57	-7.09	55.77	90.61	514.27	256.12	620.49	362.52	517.03	288.25	606.37	273.17
31.097	0	0.19	0.21	0.03	0.20	0.04	0.26	0.07	2.94	4.56	99.47	0.33	0.00	98.50	4.56	0.83	13.66	0.02	4.08	0.10	1.81	4.59	0.00	0.17	0.06	1.65	0.31	0.03	2.68	1.59	0.08	39.72	2.94	0.00	0.00	0.00	-15.14	-1.08	-6.07	56.22	88.04	513.62	254.74	618.40	360.48	517.63	284.95	604.73	272.18
31.131	0	0.19	0.20	0.03	0.19	0.05	0.24	0.07	3.19	3.38	99.52	0.33	0.00	98.18	3.38	0.69	12.29	0.02	5.97	0.09	1.87	4.35	0.00	0.25	0.07	1.50	0.33	0.09	3.18	1.85	0.08	9.71	3.19	0.00	0.00	0.00	-18.55	-2.06	-4.18	57.53	89.03	512.32	252.59	618.39	358.67	517.30	279.57	606.14	273.62
31.164	0	0.17	0.19	0.03	0.17	0.05	0.21	0.07	3.37	2.52	99.57	0.33	0.00	98.56	2.52	0.76	10.36	0.02	7.10	0.07	1.57	3.03	0.00	0.29	0.09	1.43	0.39	0.11	3.21	2.07	0.09	1.62	3.37	0.00	0.00	0.00	-16.62	-0.88	-2.05	57.79	92.86	511.89	249.87	620.04	359.95	517.43	277.15	610.02	270.14
31.197	0	0.15	0.18	0.03	0.16	0.05	0.18	0.07	3.49	2.33	99.63	0.33	0.00	97.07	1.93	0.96	7.61	0.02	7.68	0.06	0.98	1.38	0.00	0.28	0.08	1.35	0.39	0.13	2.96	2.33	0.08	1.02	3.49	0.00	0.00	0.00	-15.55	-4.50	-3.20	57.64	89.32	510.89	247.39	619.44	358.50	517.72	275.55	606.61	266.88
31.231	0	0.14	0.16	0.03	0.15	0.06	0.17	0.07	3.85	3.18	99.66	0.33	0.00	97.40	1.38	1.27	6.05	0.03	9.62	0.07	0.87	1.12	0.00	0.36	0.11	1.51	0.51	0.21	2.77	3.18	0.09	0.87	3.85	0.00	0.00	0.00	-15.87	-3.89	-2.21	57.35	90.06	510.95	245.66	618.40	355.40	517.44	272.64	607.25	265.92
31.264	0	0.14	0.15	0.02	0.15	0.07	0.16	0.07	4.00	3.65	99.68	0.33	0.00	96.34	1.10	1.83	4.93	0.03	10.91	0.08	0.95	0.91	0.00	0.33	0.13	1.50	0.55	0.24	2.51	3.65	0.09	0.87	4.00	0.00	0.00	0.00	-15.66	-5.65	-3.04	57.87	86.88	511.96	245.27	619.91	356.16	519.85	272.78	606.36	264.70
31.297	0	0.13	0.15	0.02	0.14	0.07	0.14	0.07	3.37	3.37	99.71	0.33	0.56	97.09	0.92	2.06	3.37	0.04	10.84	0.09	0.92	0.83	0.00	0.31	0.15	1.48	0.56	0.26	2.14	4.27	0.08	1.12	4.21	0.00	0.00	0.00	-13.82	-4.47	-2.89	57.61	86.01	512.19	245.35	619.02	354.87	520.02	272.21	605.80	265.88
31.331	0	0.12	0.13	0.02	0.13	0.08	0.13	0.08	1.98	1.98	99.73	0.33	2.33	95.99	0.76	2.56	1.98	0.04	12.05	0.09	1.01	1.03	0.00	0.30	0.17	1.14	0.58	0.38	1.63	5.60	0.07	1.45	4.72	0.00	0.00	0.00	-12.50	-6.13	-3.44	57.72	84.56	512.60	245.70	618.89	354.64	520.55	272.74	604.87	266.41
31.364	0	0.11	0.13	0.02	0.13	0.08	0.13	0.08	1.68	1.68	99.74	0.33	2.62	95.53	0.67	3.06	1.68	0.04	11.73	0.10	0.93	0.89	0.00	0.27	0.19	1.01	0.62	0.36	1.42	5.83	0.06	0.98	4.91	0.00	0.00	0.00	-11.73	-6.69	-4.66	57.76	84.55	512.79	246.14	618.91	354.41	519.91	274.22	604.11	266.65
31.398	0	0.11	0.12	0.02	0.13	0.08	0.12	0.09	0.97	0.97	99.75	0.33	3.12	97.05	0.74	3.20	0.97	0.04	11.21	0.10	0.90	1.00	0.00	0.24	0.21	0.80	0.65	0.36	1.08	6.83	0.06	0.97	5.24	0.00	0.00	0.00	-10.30	-4.53	-4.92	57.33	84.69	512.84	246.29	618.67	354.25	519.62	274.69	603.95	266.87
31.431	0	0.10	0.12	0.02	0.12	0.08	0.12	0.09	0.68	0.68	99.75	0.33	3.53	95.61	0.92	3.13	0.68	0.03	11.17	0.10	0.97	0.97	0.00	0.19	0.21	0.60	0.65	0.33	0.90	7.64	0.05	1.63	5.54	0.00	0.00	0.00	-10.32	-6.60	-3.60	57.51	83.13	513.32	247.57	618.18	355.60	521.25	274.87	604.07	267.73
31.464	0	0.10	0.12	0.02	0.12	0.08	0.12	0.09	0.63	0.63	99.75	0.33	3.43	94.40	0.95	2.90	0.63	0.03	10.56	0.12	1.06	1.02	0.00	0.18	0.23	0.56	0.63	0.28	0.86	8.20	0.05	1.70	5.69	0.00	0.00	0.00	-10.78	-7.88	-4.46	57.53	84.15	513.24	247.31	619.41	356.14	520.72	275.49	604.51	267.65
31.498	0	0.10	0.11	0.02	0.12	0.08	0.11	0.09	0.37	0.50	99.77	0.33	3.56	95.79	1.12	2.32	0.37	0.02	8.51	0.12	1.00	0.97	0.00	0.17	0.24	0.50	0.59	0.34	0.67	9.54	0.05	1.69	6.53	0.00	0.00	0.00	-8.90	-6.37	-6.06	56.91	82.83	513.30	246.97	619.65	356.05	520.71	276.57	602.94	266.68
31.531	0	0.10	0.11	0.02	0.11	0.08	0.11	0.09	0.34	0.48	99.78	0.33	3.39	94.62	1.09	1.67	0.28	0.01	7.28	0.11	0.99	0.77	0.00	0.16	0.24	0.48	0.52	0.34	0.55	9.92	0.04	1.26	6.80	0.00	0.00	0.00	-7.16	-7.67	-5.50	57.03	82.43	512.86	246.81	619.96	357.07	521.12	275.99	603.11	267.54
31.564	0	0.10	0.11	0.02	0.11	0.07	0.11	0.09	0.39	0.47	99.77	0.33	3.11	95.12	1.04	1.37	0.26	0.01	6.71	0.11	0.96	0.68	0.00	0.16	0.25	0.47	0.51	0.39	0.53	10.19	0.04	1.33	6.75	0.00	0.00	0.00	-6.97	-7.15	-5.74	56.94	81.78	512.87	246.80	619.04	356.20	520.91	276.10	602.18	266.98
31.598	0	0.10	0.11	0.02	0.11	0.08	0.11	0.10	0.41	0.43	99.78	0.33	3.27	94.94	0.99	1.32	0.16	0.01	6.63	0.12	0.99	0.58	0.00	0.12	0.25	0.43	0.51	0.41	0.38	12.83	0.03	1.99	6.89	0.00	0.00	0.00	-9.23	-7.34	-4.37	57.19	81.19	513.44	247.22	618.47	355.72	522.04	274.97	602.85	267.18
31.631	0	0.10	0.11	0.02	0.11	0.09	0.11	0.11	0.42	0.42	99.78	0.33	4.25	96.06	1.01	1.42	0.16	0.01	8.92	0.13	1.17	0.63	0.00	0.11	0.25	0.42	0.55	0.42	0.36	13.16	0.03	1.62	6.97	0.00	0.00	0.00	-10.93	-6.04	-3.91	57.19	82.52	514.16	247.29	618.19	354.28	521.83	274.55	604.01	267.05
31.664	0	0.10	0.11	0.02	0.11	0.10	0.11	0.11	0.51	0.45	99.77	0.33	5.59	95.06	1.02	1.46	0.15	0.01	11.68	0.17	1.22	0.73	0.00	0.10	0.26	0.45	0.55	0.51	0.29	14.44	0.03	2.36	7.16	0.00	0.00	0.00	-8.86	-7.22	-3.39	56.86	82.44	514.64	247.53	617.83	354.17	522.24	274.71	604.35	267.31
31.698	0	0.10	0.11	0.02	0.11	0.13	0.12	0.12	0.48	0.49	99.75	0.33	7.07	95.20	0.98	1.57	0.16	0.01	14.93	0.20	1.38	0.83	0.00	0.09	0.26	0.49	0.52	0.48	0.24	15.85	0.02	2.85	7.31	0.00	0.00	0.00	-8.55	-7.07	-2.95	56.87	81.01	515.68	247.78	618.82	354.74	524.27	274.31	605.02	267.90
31.731	0	0.10	0.11	0.02	0.11	0.15	0.12	0.12	0.52	0.47	99.70	0.33	8.46	95.31	0.93	1.31	0.15	0.01	17.76	0.21	1.41	0.85	0.00	0.08	0.26	0.47	0.49	0.52	0.23	16.12	0.02	4.18	7.49	0.00	0.00	0.00	-10.40	-6.95	-2.41	57.17	81.24	517.01	248.33	619.30	354.17	525.37	274.13	606.40	268.30
31.765	0	0.10	0.11	0.02	0.11	0.18	0.12	0.11	0.34	0.39	99.65	0.34	9.66	95.61	0.86	1.33	0.14	0.01	20.15	0.23	1.36	0.65	0.00	0.07	0.22	0.39	0.44	0.34	0.20	15.18	0.02	3.96	7.58	0.00	0.00	0.00	-10.65	-6.59	-2.14	57.10	81.33	518.56	248.68	620.58	354.15	526.88	274.14	608.04	268.82
31.798	0	0.10	0.11	0.02	0.11	0.16	0.12	0.11	0.42	0.37	99.69	0.33	8.80	96.02	0.90	1.25	0.14	0.01	18.54	0.26	1.34	0.57	0.00	0.07	0.22	0.37	0.47	0.42	0.18	15.02	0.02	5.78	7.43	0.00	0.00	0.00	-12.86	-6.08	-1.81	57.36	82.10	519.83	249.30	621.28	354.02	527.70	274.47	609.60	268.78
31.831	0	0.10	0.11	0.02	0.11	0.15	0.12	0.11	0.49	0.37	99.71	0.33	8.33	94.95	0.94	1.03	0.14	0.01	17.52	0.31	1.12	0.47	0.00	0.07	0.22	0.37	0.47	0.49	0.18	15.58	0.02	1.96	7.33	0.00	0.00	0.00	-13.96	-7.33	-2.14	57.68	81.57	520.91	249.79	622.17	354.16	528.75	275.02	610.09	268.91
31.865	0	0.10	0.11	0.02	0.11	0.14	0.12	0.12	0.75	0.37	99.72	0.33	7.89	95.13	1.08	0.87	0.15	0.00	16.80	0.35	1.08	0.57	0.00	0.08	0.22	0.37	0.48	0.75	0.17	16.74	0.02	2.93	7.27	0.00	0.00	0.00	-12.17	-7.14	-1.77	57.26	83.40	521.27	249.14	622.57	353.31	528.38	274.35	611.62	269.21
31.898	0	0.10	0.11	0.02	0.11	0.13	0.12	0.12	1.31	0.38	99.74	0.33	7.35	95.30	1.13	0.67	0.15	0.00	15.78	0.36	1.06	0.85	0.00	0.08	0.24	0.38	0.50	1.31	0.16	17.55	0.02	3.87	7.29	0.00	0.00	0.00	-11.31	-6.95	-2.24	56.93	83.17	521.39	248.46	622.93	352.64	528.42	273.91	611.44	268.97
31.931	0	0.10	0.11	0.02	0.11	0.14	0.12	0.13	1.55	0.40	99.73	0.33	7.56	96.23	1.11	0.55	0.14	0.00	16.24	0.35	0.91	1.31	0.00	0.09	0.24	0.40	0.51	1.55	0.16	18.71	0.02	3.17	7.28	0.00	0.00	0.00	-11.62	-5.80	-2.68	57.16	81.85	521.70	248.93	623.14	353.30	529.16	274.65	610.79	268.73
31.965	0	0.10	0.11	0.02	0.11	0.13	0.12	0.13	1.87	0.46	99.75	0.33	6.89	92.69	1.10	0.48	0.13	0.00	14.99	0.40	0.92	1.96	0.00	0.12	0.30	0.46	0.53	1.87	0.15	18.14	0.02	7.21	7.23	0.00	0.00	0.00	-10.20	-9.30	-2.29	56.09	82.05	520.53	248.09	622.18	352.86	528.15	273.73	610.03	268.44
31.998	0	0.10	0.11	0.02	0.11	0.12	0.12	0.13	1.13	0.49	99.75	0.33	6.67	94.71	1.18	0.55	0.13	0.00	13.72	0.42	0.78	1.88	0.00	0.12	0.37	0.49	0.53	1.13	0.15	17.98	0.02	2.74	7.35	0.00	0.00	0.00	-12.63	-7.57	-2.99	55.82	84.43	519.96	247.42	623.73	353.62	526.98	273.86	611.19	267.75
32.031	0	0.10	0.11	0.02	0.10	0.13	0.12	0.13	0.72	0.47	99.74	0.33	7.40	94.32	1.25	0.59	0.11	0.00	13.85	0.37	0.58	1.26	0.00	0.11	0.48	0.47	0.64	0.72	0.14	18.79	0.02	1.24	7.85	0.00	0.00	0.00	-11.09	-7.95	-2.89	54.84	84.27	519.22	246.35	623.09	352.94	526.43	272.90	610.48	266.94
32.065	0	0.10	0.10	0.02	0.10	0.13	0.12	0.14	0.56	0.49	99.72	0.33	7.58	94.80	1.20	0.75	0.09	0.00	13.21	0.38	0.50	1.15	0.00	0.11	0.56	0.49	0.62	0.47	0.13	20.72	0.02	0.22	8.20	0.00	0.00	0.00	-10.35	-7.48	-3.71	54.74	83.97	519.75	244.83	624.98	352.87	527.31	272.23	611.00	265.45
32.098	0	0.10	0.10	0.02	0.11	0.13	0.12	0.15	0.72	0.45	99.70	0.33	7.91	94.69	1.21	1.43	0.07	0.01	13.82	0.35	0.36	0.94	0.00	0.11	0.72	0.45	0.63	0.37	0.14	21.60	0.03	0.01	8.21	0.00	0.00	0.00	-10.32	-7.59	-4.28	54.29	83.36	519.41	242.83	626.46	353.08	527.88	270.92	610.88	263.31
32.132	0	0.09	0.09	0.02	0.11	0.14	0.11	0.20	0.92	0.40	99.60	0.33	8.25	91.83	1.51	3.43	0.05	0.02	14.39	0.31	0.22	0.73	0.00	0.11	0.92	0.40	0.60	0.42	0.15	25.99	0.03	0.00	8.35	0.00	0.00	0.00	-8.76	-9.90	-4.52	54.18	84.39	519.82	242.22	627.38	352.46	527.73	270.61	611.84	263.82
32.165	0	0.08	0.08	0.02	0.14	0.14	0.11	0.29	1.25	0.33	99.43	0.33	7.99	95.66	1.95	8.51	0.04	0.06	14.29	0.30	0.19	0.53	0.00	0.12	1.25	0.33	0.51	0.41	0.15	28.94	0.03	0.00	8.28	0.00	0.00	0.00	-10.00	-6.53	-3.79	53.20	85.01	519.18	241.42	626.77	351.93	527.31	269.24	612.07	262.73
32.198	0	0.07	0.06	0.02	0.22	0.12	0.09	0.53	1.73	0.29	98.94	0.39	6.63	96.66	2.61	20.84	0.04	0.19	13.07	0.29	0.13	0.40	0.00	0.15	1.73	0.29	0.41	0.42	0.15	30.80	0.03	0.01	7.70	0.00	0.00	0.00	-5.46	-5.17	-3.85	51.11	83.42	521.85	241.85	626.06	349.85	529.21	270.15	612.23	261.97
32.232	0	0.05	0.04	0.02	0.48	0.10	0.07	1.53	2.08	0.24	96.95	1.73	4.61	94.68	4.47	41.00	0.04	0.58	11.89	0.31	0.09	0.32	0.00	0.23	2.08	0.24	0.33	0.46	0.17	33.95	0.05	0.01	6.72	0.00	0.00	0.00	-1.36	-7.60	-4.62	49.93	83.13	523.20	242.40	626.00	348.64	529.49	271.42	612.19	263.05
32.265	0	0.04	0.03	0.02	1.01	0.09	0.06	4.01	2.53	0.27	91.98	7.62	3.53	95.50	6.74	59.76	0.03	1.72	11.62	0.33	0.08	0.36	0.00	0.27	2.53	0.21	0.27	0.52	0.19	35.58	0.05	0.00	6.37	0.00	0.00	0.00	0.03	-6.73	-3.90	49.18	83.79	523.14	242.32	626.06	349.06	529.57	271.05	613.01	263.43
32.298	0	0.03	0.02	0.02	2.37	0.09	0.06	11.87	3.03	0.36	76.27	26.16	1.78	95.22	10.61	77.39	0.03	5.17	10.71	0.44	0.08	0.39	0.00	0.36	3.03	0.18	0.19	0.51	0.21	38.70	0.06	0.00	5.98	0.00	0.00	0.00	-2.71	-7.04	-3.57	49.93	84.48	523.16	241.98	626.63	348.86	529.66	270.13	613.87	263.30
32.332	0	0.03	0.01	0.02	4.79	0.09	0.06	27.82	3.84	0.52	47.18	44.52	0.93	94.91	15.86	86.76	0.03	11.06	12.40	0.52	0.07	0.39	0.00	0.53	3.84	0.14	0.18	0.59	0.24	43.44	0.08	0.00	5.78	0.00	0.00	0.00	-0.84	-7.37	-4.40	49.48	83.27	524.20	242.12	627.00	348.52	530.55	271.07	613.42	262.89
32.365	0	0.03	0.01	0.02	5.80	0.10	0.07	33.86	4.62	0.61	41.14	49.68	0.67	94.83	19.56	88.55	0.03	11.57	14.02	0.68	0.10	0.39	0.00	0.61	4.62	0.14	0.20	0.60	0.23	44.25	0.08	0.04	5.82	0.00	0.00	0.00	-3.31	-7.46	-3.88	50.17	82.65	524.53	242.27	627.81	349.13	531.73	270.28	614.08	263.24
32.399	0	0.03	0.02	0.02	3.36	0.12	0.07	19.93	4.48	0.68	60.14	37.60	2.79	95.03	15.74	82.55	0.02	5.73	16.50	0.80	0.19	0.36	0.00	0.68	4.48	0.13	0.24	0.53	0.24	42.61	0.10	12.31	6.08	0.00	0.00	0.00	0.66	-7.25	-3.70	49.58	79.41	526.23	245.04	627.11	349.27	533.98	271.59	613.30	267.77
32.432	0	0.03	0.02	0.02	2.06	0.11	0.07	11.35	3.81	0.71	77.30	21.06	2.78	93.98	13.96	73.08	0.02	2.77	14.62	0.83	0.25	0.34	0.00	0.71	3.81	0.13	0.28	0.46	0.26	40.85	0.13	79.54	6.34	0.00	0.00	0.00	-6.12	-8.26	-2.71	50.66	79.47	524.71	245.96	627.98	351.71	534.17	270.47	613.64	270.17
32.465	0	0.04	0.03	0.02	0.93	0.11	0.08	3.83	3.12	0.68	92.34	5.50	3.35	94.72	10.17	54.82	0.02	1.31	12.55	0.70	0.45	0.38	0.00	0.68	3.12	0.12	0.41	0.31	0.26	36.35	0.15	66.55	6.85	0.00	0.00	0.00	-5.37	-7.56	-2.00	50.05	80.78	522.76	247.77	627.26	355.07	532.60	272.19	613.38	272.61
32.499	0	0.06	0.05	0.02	0.40	0.09	0.09	1.29	2.64	0.67	97.42	1.10	2.90	92.73	6.04	34.44	0.02	0.49	9.67	0.46	0.67	0.36	0.00	0.73	2.64	0.10	0.62	0.22	0.30	34.90	0.19	53.79	6.75	0.00	0.00	0.00	-8.32	-9.27	-2.41	51.29	82.27	522.42	251.55	626.79	358.83	531.15	277.08	613.37	274.13
32.532	0	0.07	0.07	0.02	0.25	0.08	0.10	0.61	1.98	0.73	98.77	0.41	2.84	92.02	4.96	21.28	0.02	0.23	8.23	0.32	0.81	0.53	0.00	0.73	1.98	0.10	0.95	0.19	0.33	31.40	0.22	44.52	6.97	0.00	0.00	0.00	-5.11	-9.77	-2.30	49.40	82.61	522.63	251.97	626.82	358.73	531.13	277.19	613.73	276.23
32.565	0	0.08	0.08	0.02	0.18	0.08	0.11	0.32	1.55	0.70	99.36	0.33	2.85	90.05	3.99	12.40	0.03	0.08	7.24	0.20	0.82	0.51	0.00	0.70	1.55	0.11	1.44	0.17	0.34	25.69	0.24	69.73	7.09	0.00	0.00	0.00	-9.39	-10.99	-2.53	50.91	83.53	522.11	253.26	627.34	360.89	530.49	278.86	613.98	276.28
32.599	0	0.08	0.09	0.02	0.15	0.08	0.12	0.21	1.24	0.67	99.58	0.33	3.34	92.84	3.75	7.16	0.04	0.04	7.43	0.13	0.67	0.40	0.00	0.79	1.24	0.09	1.93	0.21	0.34	21.41	0.30	32.01	7.35	0.00	0.00	0.00	-7.44	-9.19	-2.18	49.77	80.69	523.87	254.10	627.32	360.60	533.11	279.02	613.77	276.97
32.632	0	0.09	0.10	0.02	0.13	0.09	0.12	0.17	0.91	0.64	99.66	0.33	4.16	92.10	3.67	4.64	0.05	0.03	8.70	0.08	0.64	0.35	0.00	0.69	0.91	0.10	1.86	0.24	0.34	18.36	0.33	28.06	7.50	0.00	0.00	0.00	-9.14	-9.72	-2.48	50.22	81.22	524.59	254.43	627.44	360.40	533.09	279.95	614.20	275.82
32.665	0	0.09	0.10	0.02	0.14	0.10	0.13	0.14	0.84	0.59	99.71	0.33	4.42	92.55	4.46	4.37	0.07	0.03	9.41	0.06	0.59	0.24	0.00	0.72	0.84	0.11	1.93	0.25	0.34	14.07	0.42	20.72	7.60	0.00	0.00	0.00	-6.14	-9.41	-2.12	49.19	80.44	524.92	254.42	627.30	360.38	533.80	279.77	614.18	276.39
32.699	0	0.08	0.09	0.02	0.13	0.11	0.13	0.11	0.73	0.62	99.73	0.33	5.57	92.83	5.31	3.20	0.13	0.03	10.24	0.05	0.65	0.27	0.00	0.62	0.73	0.14	1.75	0.25	0.39	8.45	0.61	15.07	8.52	0.00	0.00	0.00	-8.16	-9.20	-2.78	50.19	81.64	526.12	254.78	628.61	360.51	534.07	280.90	615.54	275.72
32.732	0	0.08	0.09	0.02	0.13	0.11	0.14	0.11	0.66	0.56	99.72	0.33	5.42	92.86	6.76	2.89	0.15	0.03	10.15	0.05	0.72	0.27	0.00	0.56	0.65	0.14	1.34	0.19	0.40	7.50	0.66	15.57	8.71	0.00	0.00	0.00	-4.25	-9.17	-4.17	49.55	82.61	526.93	254.34	630.41	360.58	533.97	281.96	616.38	276.26
32.766	0	0.07	0.08	0.02	0.13	0.14	0.14	0.11	0.81	0.41	99.71	0.37	7.08	93.71	9.17	2.73	0.21	0.03	9.76	0.05	0.76	0.35	0.00	0.41	0.62	0.18	1.17	0.16	0.36	4.53	0.81	16.42	10.90	0.00	0.00	0.00	-5.70	-8.50	-4.31	49.90	83.14	526.69	253.67	631.25	360.59	533.88	281.21	616.86	276.02
32.799	0	0.07	0.07	0.02	0.12	0.15	0.13	0.10	1.01	0.32	99.69	0.44	8.16	94.54	8.10	2.32	0.27	0.04	9.15	0.05	0.85	0.31	0.00	0.32	0.64	0.22	1.14	0.18	0.36	3.10	1.01	18.16	12.00	0.00	0.00	0.00	-7.63	-7.75	-4.52	50.45	84.08	526.69	252.96	631.72	359.67	533.48	280.42	617.41	275.53
32.832	0	0.07	0.07	0.02	0.11	0.16	0.13	0.09	1.09	0.33	99.67	0.45	8.86	93.49	6.65	2.00	0.28	0.04	9.86	0.07	0.95	0.24	0.00	0.33	0.70	0.23	1.07	0.20	0.36	2.89	1.09	21.13	12.16	0.00	0.00	0.00	-8.66	-8.68	-4.45	51.11	83.55	526.92	252.84	631.37	359.16	533.76	280.24	617.13	274.66
32.866	0	0.07	0.06	0.02	0.10	0.22	0.11	0.08	1.42	0.40	99.56	0.62	11.87	96.33	4.71	1.62	0.40	0.03	10.65	0.08	1.41	0.23	0.00	0.23	0.67	0.32	0.87	0.22	0.42	1.65	1.42	55.73	14.50	0.00	0.00	0.00	-9.27	-5.66	-3.44	51.69	83.43	527.54	252.83	630.86	358.70	534.60	279.55	617.83	273.82
32.899	0	0.07	0.06	0.02	0.09	0.25	0.10	0.07	1.44	0.45	99.50	0.67	12.92	93.59	3.30	1.38	0.45	0.03	12.04	0.11	2.11	0.36	0.00	0.24	0.68	0.33	0.85	0.22	0.43	1.66	1.44	27.97	14.96	0.00	0.00	0.00	-11.67	-8.60	-2.73	52.79	80.62	527.79	252.08	631.06	357.76	536.65	276.93	617.22	274.00
32.932	0	0.07	0.06	0.02	0.09	0.32	0.10	0.07	1.51	0.54	99.37	0.71	14.60	95.44	2.42	1.28	0.54	0.03	15.24	0.17	2.72	0.61	0.00	0.23	0.73	0.34	0.68	0.19	0.47	1.54	1.51	13.59	15.38	0.00	0.00	0.00	-12.85	-6.80	-2.52	53.93	80.36	528.44	251.46	632.93	358.77	538.22	276.28	618.51	273.11
32.966	0	0.08	0.06	0.02	0.09	0.29	0.10	0.07	1.39	0.68	99.42	0.64	14.18	95.81	2.43	1.61	0.68	0.03	15.16	0.21	1.58	0.94	0.00	0.22	0.91	0.34	0.67	0.21	0.52	1.50	1.39	0.74	14.68	0.00	0.00	0.00	-14.22	-6.35	-2.08	54.52	82.16	528.75	250.89	631.87	356.85	537.22	275.89	619.24	271.21
32.999	0	0.08	0.06	0.02	0.09	0.30	0.10	0.07	1.31	0.56	99.41	0.63	14.57	94.71	2.54	2.28	0.56	0.04	15.73	0.23	0.77	0.87	0.00	0.23	1.29	0.33	0.77	0.39	0.50	1.81	1.31	0.02	14.56	0.00	0.00	0.00	-15.30	-7.58	-2.37	55.79	82.46	529.91	249.64	633.79	356.30	538.41	274.99	620.70	269.63
33.032	0	0.07	0.06	0.02	0.10	0.26	0.10	0.08	1.41	0.49	99.49	0.64	13.70	93.94	2.25	4.11	0.49	0.06	12.99	0.26	0.38	0.53	0.00	0.21	1.41	0.34	0.66	0.61	0.51	2.03	1.22	0.01	14.65	0.00	0.00	0.00	-12.85	-8.30	-3.06	55.70	82.66	529.61	247.11	635.31	355.94	538.49	273.57	620.92	267.50
33.066	0	0.07	0.06	0.02	0.12	0.20	0.09	0.10	1.46	0.36	99.61	0.56	11.44	94.88	2.60	7.90	0.36	0.08	9.92	0.29	0.16	0.28	0.00	0.22	1.46	0.35	0.44	0.91	0.52	2.50	1.03	0.01	13.73	0.00	0.00	0.00	-12.82	-7.40	-2.66	56.04	82.76	529.45	246.65	634.69	355.08	538.30	272.76	620.87	267.09
33.099	0	0.07	0.05	0.02	0.16	0.17	0.09	0.13	1.41	0.31	99.65	0.49	10.33	93.30	3.00	15.26	0.27	0.13	9.70	0.31	0.13	0.18	0.00	0.23	1.41	0.31	0.29	0.89	0.51	2.80	0.78	0.01	12.78	0.00	0.00	0.00	-10.92	-8.84	-2.83	55.54	81.47	528.67	245.19	633.94	353.38	538.03	270.85	619.41	267.09
33.133	0	0.05	0.04	0.02	0.27	0.14	0.08	0.25	1.47	0.33	99.47	0.66	7.91	86.90	4.43	28.29	0.19	0.20	8.16	0.31	0.07	0.17	0.00	0.27	1.47	0.33	0.22	0.75	0.52	3.43	0.54	0.00	11.34	0.00	0.00	0.00	-13.41	-12.54	-1.37	55.97	82.30	528.78	245.29	631.97	351.95	537.57	270.34	619.72	265.32
33.166	0	0.04	0.03	0.02	0.52	0.13	0.07	0.57	1.55	0.32	98.85	2.19	6.46	93.87	7.29	44.51	0.14	0.25	8.72	0.29	0.07	0.23	0.00	0.30	1.55	0.32	0.17	0.98	0.51	4.18	0.39	0.01	10.36	0.00	0.00	0.00	-12.36	-8.36	-1.64	55.63	84.36	529.55	245.16	632.75	351.47	537.17	270.71	621.37	265.48
33.199	0	0.03	0.02	0.02	1.01	0.13	0.06	1.34	1.52	0.30	97.32	7.42	5.72	91.43	11.11	60.40	0.11	0.39	10.28	0.21	0.08	0.38	0.00	0.32	1.52	0.30	0.15	1.12	0.47	4.95	0.32	0.00	9.83	0.00	0.00	0.00	-13.09	-10.16	-2.05	56.07	82.96	530.40	245.38	633.32	351.11	538.30	270.71	621.12	265.80
33.233	0	0.02	0.01	0.02	1.61	0.14	0.05	2.63	1.40	0.28	94.75	19.39	6.20	93.70	10.79	74.20	0.06	0.79	11.94	0.19	0.10	0.48	0.00	0.36	1.40	0.28	0.13	1.40	0.42	7.51	0.21	0.00	9.57	0.00	0.00	0.00	-16.37	-8.50	-2.45	56.21	82.96	530.26	244.71	633.37	350.32	538.06	270.10	620.81	264.19
33.266	0	0.02	0.01	0.02	1.98	0.15	0.05	3.46	1.21	0.27	93.09	28.20	6.85	94.41	10.03	80.49	0.05	1.17	13.80	0.16	0.14	0.56	0.00	0.35	1.21	0.27	0.10	1.02	0.37	8.39	0.21	0.00	9.18	0.00	0.00	0.00	-13.79	-7.87	-2.13	55.41	82.17	530.72	245.05	633.24	350.42	538.84	270.19	620.85	265.14
33.299	0	0.03	0.02	0.02	1.69	0.16	0.05	3.02	1.16	0.27	93.96	21.36	7.55	93.39	9.18	75.95	0.04	1.19	16.00	0.15	0.20	0.63	0.00	0.35	1.16	0.27	0.09	0.57	0.33	10.40	0.17	0.01	8.71	0.00	0.00	0.00	-12.27	-8.76	-2.29	54.85	81.15	531.30	246.00	633.06	350.97	539.48	271.39	620.43	265.75
33.333	0	0.03	0.02	0.02	1.18	0.15	0.05	2.38	1.12	0.27	95.24	11.59	7.51	95.21	7.05	66.93	0.02	1.03	16.16	0.14	0.27	0.69	0.00	0.37	1.12	0.25	0.11	0.32	0.29	15.87	0.10	0.09	8.15	0.00	0.00	0.00	-6.68	-7.05	-2.81	53.25	80.53	532.41	247.82	633.34	352.12	540.18	273.75	620.54	268.56
33.366	0	0.04	0.03	0.02	0.69	0.12	0.07	1.24	1.00	0.32	97.51	3.54	5.68	95.97	6.40	51.19	0.02	0.72	12.42	0.15	0.32	1.24	0.00	0.39	1.00	0.27	0.12	0.15	0.29	16.71	0.10	1.56	7.76	0.00	0.00	0.00	-4.06	-6.14	-2.20	51.89	81.27	533.09	249.81	633.30	353.56	540.48	275.50	621.64	271.18
33.400	0	0.06	0.05	0.02	0.40	0.08	0.08	0.77	0.96	0.41	98.46	1.04	3.07	93.29	5.32	35.30	0.01	0.46	8.69	0.16	0.54	2.63	0.00	0.41	0.96	0.24	0.16	0.11	0.26	22.29	0.08	16.23	6.65	0.00	0.00	0.00	-6.05	-8.84	-0.77	52.03	81.99	532.16	251.91	631.65	354.38	539.63	275.83	621.61	274.41
33.433	0	0.07	0.07	0.02	0.28	0.08	0.10	0.51	0.86	0.40	98.97	0.47	2.36	92.63	5.03	24.19	0.01	0.34	8.43	0.15	0.63	2.81	0.00	0.40	0.86	0.25	0.20	0.13	0.26	24.09	0.07	8.48	6.04	0.00	0.00	0.00	-7.29	-9.34	-1.15	52.15	79.99	532.15	254.08	630.83	355.66	540.01	277.75	619.98	276.04
33.466	0	0.08	0.09	0.02	0.19	0.07	0.11	0.31	0.71	0.40	99.37	0.33	1.49	92.49	5.02	13.59	0.01	0.21	6.35	0.15	0.94	3.93	0.00	0.40	0.71	0.25	0.25	0.13	0.27	22.87	0.07	17.12	6.15	0.00	0.00	0.00	-6.60	-9.45	-0.15	51.27	79.37	532.60	255.49	628.99	355.14	540.25	278.38	619.60	277.00
33.500	0	0.09	0.11	0.02	0.15	0.06	0.13	0.22	0.62	0.41	99.57	0.33	0.47	90.71	4.86	6.27	0.01	0.09	6.06	0.15	1.53	3.89	0.00	0.41	0.62	0.30	0.29	0.19	0.25	21.64	0.06	16.58	5.50	0.00	0.00	0.00	-10.64	-10.61	-0.64	52.17	78.11	532.67	256.40	628.29	355.06	540.28	279.24	618.35	276.43
33.533	0	0.10	0.12	0.03	0.14	0.06	0.14	0.19	0.50	0.45	99.62	0.33	0.00	92.08	5.34	2.86	0.02	0.04	5.58	0.19	1.87	4.13	0.00	0.45	0.50	0.35	0.33	0.17	0.26	21.40	0.06	22.09	5.22	0.00	0.00	0.00	-7.73	-9.73	-0.69	51.87	76.12	533.00	257.36	628.18	356.22	541.40	280.28	617.47	277.48
33.566	0	0.10	0.12	0.02	0.14	0.06	0.15	0.18	0.48	0.48	99.64	0.33	0.00	91.91	6.61	1.71	0.03	0.02	6.01	0.25	2.06	3.83	0.00	0.48	0.45	0.38	0.42	0.16	0.25	20.21	0.06	12.17	5.39	0.00	0.00	0.00	-15.13	-9.85	-2.85	54.28	82.12	532.46	257.00	630.35	356.23	537.81	281.85	619.74	276.34
33.600	0	0.10	0.12	0.02	0.14	0.07	0.15	0.18	0.51	0.51	99.64	0.33	0.58	94.75	7.00	1.30	0.04	0.01	7.22	0.28	1.95	3.68	0.00	0.51	0.43	0.45	0.48	0.16	0.23	19.77	0.07	15.41	5.73	0.00	0.00	0.00	-9.70	-7.53	-3.01	53.37	79.68	533.03	257.22	631.04	356.84	539.60	281.57	619.23	278.68
33.633	0	0.09	0.12	0.02	0.14	0.07	0.16	0.17	0.50	0.50	99.66	0.33	0.61	96.78	7.85	1.18	0.04	0.01	7.29	0.30	1.59	3.48	0.00	0.50	0.40	0.47	0.60	0.16	0.24	18.27	0.07	25.86	5.75	0.00	0.00	0.00	-9.54	-4.99	-3.29	53.68	82.48	532.97	257.14	632.69	358.78	538.83	282.95	621.14	277.81
33.666	0	0.09	0.12	0.02	0.14	0.08	0.17	0.17	0.48	0.48	99.67	0.33	1.66	96.25	8.92	1.05	0.05	0.01	8.45	0.29	1.41	3.52	0.00	0.48	0.34	0.46	0.67	0.16	0.24	16.60	0.07	16.86	6.40	0.00	0.00	0.00	-9.40	-5.78	-2.88	53.41	81.64	531.77	257.56	631.45	359.02	538.26	282.48	619.83	279.21
33.700	0	0.09	0.11	0.02	0.14	0.08	0.17	0.16	0.43	0.47	99.66	0.33	2.21	95.17	9.83	1.02	0.08	0.01	8.04	0.30	1.21	3.88	0.00	0.43	0.30	0.47	0.87	0.18	0.25	14.16	0.09	37.45	7.19	0.00	0.00	0.00	-7.08	-7.09	-3.64	52.64	79.89	531.19	257.14	631.74	359.49	538.53	282.30	618.38	279.79
33.733	0	0.09	0.11	0.02	0.15	0.08	0.18	0.16	0.42	0.42	99.65	0.33	1.91	95.80	11.04	1.17	0.08	0.01	7.58	0.31	0.98	3.21	0.00	0.42	0.30	0.42	1.10	0.23	0.26	13.31	0.09	43.62	7.24	0.00	0.00	0.00	-5.79	-6.36	-3.38	52.39	79.68	531.26	257.89	631.65	360.18	538.79	282.75	618.46	281.09
33.767	0	0.08	0.11	0.02	0.16	0.08	0.20	0.16	0.46	0.46	99.61	0.33	1.41	93.30	13.22	1.29	0.15	0.01	7.44	0.32	0.69	3.16	0.00	0.46	0.27	0.44	1.11	0.25	0.32	10.45	0.09	36.28	7.19	0.00	0.00	0.00	-6.01	-8.83	-2.94	52.86	78.96	530.23	259.58	629.91	361.24	538.02	283.88	616.97	282.79
33.800	0	0.08	0.11	0.02	0.17	0.08	0.20	0.15	0.46	0.46	99.59	0.33	1.12	94.47	14.17	1.74	0.20	0.01	7.36	0.32	0.74	2.86	0.00	0.46	0.23	0.41	1.35	0.23	0.38	8.69	0.09	43.11	7.18	0.00	0.00	0.00	-9.33	-7.81	-3.74	52.87	80.75	529.79	259.02	630.56	361.18	536.71	284.22	617.41	281.35
33.833	0	0.08	0.10	0.02	0.18	0.08	0.20	0.16	0.41	0.43	99.60	0.33	1.30	95.25	14.26	2.35	0.22	0.01	7.04	0.26	0.80	2.89	0.00	0.41	0.19	0.43	1.27	0.18	0.41	8.30	0.09	56.74	7.49	0.00	0.00	0.00	-9.70	-7.01	-2.96	52.82	80.76	528.77	258.78	631.37	362.87	537.07	283.03	617.83	282.60
33.867	0	0.07	0.10	0.02	0.21	0.08	0.24	0.18	0.38	0.48	99.53	0.33	0.19	92.73	18.75	2.98	0.34	0.01	6.29	0.23	0.86	3.01	0.00	0.38	0.16	0.48	1.04	0.13	0.51	6.01	0.10	61.00	7.70	0.00	0.00	0.00	-7.52	-9.27	-2.65	52.83	81.85	528.34	260.35	630.16	364.08	535.84	285.18	617.67	283.64
33.900	0	0.07	0.10	0.02	0.22	0.08	0.25	0.19	0.35	0.52	99.49	0.35	0.00	95.85	20.52	3.16	0.35	0.01	5.80	0.20	0.81	3.13	0.00	0.33	0.15	0.52	1.14	0.10	0.53	5.81	0.10	70.22	7.65	0.00	0.00	0.00	-11.94	-6.30	-1.42	52.95	81.47	527.58	259.94	629.54	363.34	536.18	282.69	617.64	284.08
33.933	0	0.07	0.10	0.02	0.21	0.07	0.24	0.17	0.42	0.55	99.53	0.33	0.00	93.81	19.08	3.08	0.42	0.01	4.45	0.16	0.77	3.68	0.00	0.29	0.14	0.55	1.11	0.08	0.55	4.89	0.10	60.00	7.55	0.00	0.00	0.00	-8.57	-8.41	-0.53	51.25	80.35	527.58	259.95	628.39	362.67	536.74	281.98	617.03	284.90
33.967	0	0.08	0.10	0.02	0.18	0.07	0.21	0.14	0.52	0.54	99.59	0.33	0.12	92.28	15.88	2.45	0.52	0.01	4.00	0.12	0.61	2.40	0.00	0.26	0.13	0.54	0.98	0.08	0.58	3.90	0.10	75.65	7.91	0.00	0.00	0.00	-8.71	-9.59	-1.69	50.59	80.22	527.93	261.00	628.48	363.45	536.26	284.25	616.47	284.70
34.000	0	0.08	0.10	0.02	0.16	0.07	0.18	0.12	0.56	0.56	99.64	0.33	0.67	91.06	12.33	1.82	0.56	0.01	3.94	0.09	0.50	1.24	0.00	0.22	0.11	0.52	0.82	0.09	0.60	3.62	0.11	61.58	7.71	0.00	0.00	0.00	-10.67	-10.40	-2.08	50.46	80.41	527.30	260.48	628.62	364.34	535.67	284.84	616.04	282.18
34.033	0	0.08	0.10	0.02	0.16	0.07	0.17	0.11	0.61	0.61	99.66	0.33	1.04	90.45	11.19	1.83	0.61	0.02	3.93	0.07	0.40	0.59	0.00	0.17	0.11	0.47	0.89	0.10	0.64	3.26	0.12	67.27	7.81	0.00	0.00	0.00	-9.34	-10.76	-2.19	49.84	80.97	527.23	260.83	628.63	364.15	535.25	284.90	616.21	283.92
34.067	0	0.09	0.10	0.02	0.14	0.08	0.15	0.10	0.62	0.62	99.69	0.33	1.95	91.71	8.96	1.68	0.62	0.02	4.41	0.06	0.37	0.36	0.00	0.13	0.12	0.39	0.84	0.11	0.72	2.94	0.13	60.46	8.01	0.00	0.00	0.00	-4.60	-9.98	-1.61	48.99	79.54	527.43	262.42	628.93	366.42	536.63	285.93	616.16	287.15
34.100	0	0.09	0.11	0.02	0.14	0.07	0.15	0.09	0.68	0.68	99.70	0.33	1.73	95.53	8.31	1.72	0.68	0.02	4.39	0.05	0.38	0.30	0.00	0.12	0.13	0.41	0.82	0.11	0.71	2.88	0.14	65.34	7.72	0.00	0.00	0.00	-8.24	-6.69	-2.71	49.37	78.76	527.98	262.10	629.81	366.13	537.12	286.11	615.88	285.63
34.134	0	0.09	0.11	0.02	0.14	0.07	0.14	0.09	0.83	0.83	99.72	0.33	1.49	94.69	6.95	1.38	0.83	0.02	3.73	0.05	0.48	0.51	0.00	0.09	0.14	0.39	0.93	0.10	0.76	2.54	0.18	63.57	7.58	0.00	0.00	0.00	-7.44	-7.60	-3.10	48.77	78.89	528.62	262.64	629.62	365.69	537.03	287.05	615.91	285.83
34.167	0	0.09	0.11	0.02	0.13	0.07	0.13	0.08	0.97	0.97	99.73	0.33	1.93	94.84	5.43	1.14	0.97	0.02	4.13	0.05	0.42	0.62	0.00	0.08	0.17	0.46	0.92	0.10	0.80	2.60	0.23	63.39	7.59	0.00	0.00	0.00	-4.79	-7.45	-1.99	47.59	80.03	528.71	262.49	629.44	365.19	537.07	286.01	617.09	287.35
34.200	0	0.09	0.11	0.02	0.13	0.07	0.13	0.08	1.01	1.01	99.74	0.33	2.39	94.89	4.93	1.11	1.01	0.02	4.63	0.05	0.34	0.69	0.00	0.08	0.21	0.48	0.88	0.10	0.80	2.67	0.26	58.88	7.72	0.00	0.00	0.00	-4.23	-7.39	-2.16	47.42	79.76	528.72	262.81	629.19	365.26	536.99	286.44	616.74	287.63
34.234	0	0.10	0.11	0.02	0.13	0.08	0.13	0.08	1.17	1.17	99.73	0.33	2.48	93.04	5.00	1.38	1.17	0.03	5.11	0.06	0.32	0.95	0.00	0.07	0.23	0.60	0.82	0.09	0.84	2.57	0.33	62.11	7.69	0.00	0.00	0.00	-3.76	-9.04	-1.98	47.82	78.34	529.34	264.68	627.61	365.35	537.33	288.22	615.67	288.25
34.267	0	0.10	0.11	0.02	0.13	0.08	0.14	0.08	1.30	1.30	99.72	0.33	2.46	95.78	5.27	1.52	1.30	0.03	5.77	0.07	0.32	0.88	0.00	0.07	0.26	0.62	0.78	0.09	0.81	2.65	0.34	44.05	7.54	0.00	0.00	0.00	-9.83	-6.39	-2.69	49.42	77.20	529.42	263.83	629.14	365.81	538.35	287.45	615.54	286.09
34.300	0	0.10	0.11	0.02	0.12	0.08	0.13	0.08	1.39	1.39	99.74	0.33	2.89	95.75	3.99	1.39	1.39	0.04	5.76	0.07	0.34	0.66	0.00	0.06	0.25	0.65	0.72	0.08	0.76	2.50	0.38	26.17	7.74	0.00	0.00	0.00	-7.38	-6.43	-3.99	48.68	79.36	529.66	262.29	630.62	365.14	537.29	287.68	616.60	284.72
34.334	0	0.10	0.11	0.02	0.12	0.08	0.13	0.07	1.52	1.52	99.75	0.33	3.09	91.08	2.83	1.37	1.52	0.04	6.51	0.07	0.56	0.61	0.00	0.07	0.28	0.73	0.59	0.08	0.72	2.38	0.51	17.31	7.55	0.00	0.00	0.00	-9.77	-10.38	-1.86	50.82	79.76	527.91	262.68	628.48	366.11	536.39	286.93	616.10	284.18
34.367	0	0.10	0.11	0.02	0.12	0.08	0.12	0.07	1.39	1.39	99.76	0.33	2.66	87.37	1.99	1.32	1.39	0.04	5.84	0.07	0.79	0.53	0.00	0.08	0.32	0.75	0.54	0.10	0.73	2.25	0.57	33.03	7.29	0.00	0.00	0.00	-12.47	-12.33	-2.29	52.86	73.02	529.18	262.91	628.87	366.38	540.50	286.41	613.43	282.79
34.401	0	0.10	0.11	0.02	0.11	0.09	0.12	0.07	1.48	1.48	99.77	0.33	3.39	94.09	1.37	1.58	1.48	0.04	7.12	0.08	1.62	1.29	0.00	0.11	0.41	0.68	0.66	0.16	0.68	2.25	0.78	7.27	7.76	0.00	0.00	0.00	-15.69	-8.16	-2.52	53.69	79.05	530.16	260.89	630.67	363.65	538.64	284.93	617.58	280.97
34.434	0	0.10	0.10	0.02	0.11	0.09	0.11	0.07	1.16	1.16	99.77	0.33	4.19	94.95	1.38	2.35	1.16	0.05	7.11	0.08	0.96	1.22	0.00	0.14	0.50	0.62	0.75	0.21	0.64	2.43	0.83	0.91	8.14	0.00	0.00	0.00	-13.61	-7.33	-1.74	53.55	80.90	530.56	258.90	630.79	361.68	538.41	283.02	619.22	279.26
34.467	0	0.10	0.10	0.02	0.12	0.09	0.11	0.08	0.89	0.89	99.76	0.33	4.69	96.57	1.56	3.39	0.89	0.05	7.12	0.07	0.49	1.46	0.00	0.17	0.59	0.61	0.81	0.32	0.63	2.81	0.78	0.56	8.37	0.00	0.00	0.00	-17.37	-5.31	-2.52	54.43	81.72	531.31	257.57	631.57	359.43	538.30	281.82	619.90	277.37
34.501	0	0.10	0.10	0.02	0.12	0.09	0.11	0.08	0.86	0.71	99.76	0.33	4.90	95.95	1.33	4.31	0.62	0.05	8.08	0.07	0.29	2.06	0.00	0.28	0.80	0.71	0.88	0.51	0.60	3.68	0.86	0.59	8.03	0.00	0.00	0.00	-11.27	-6.17	-2.86	53.93	80.80	531.67	256.22	632.90	359.72	539.39	281.18	620.10	277.41
34.534	0	0.09	0.09	0.02	0.13	0.10	0.10	0.09	0.97	0.77	99.74	0.33	5.69	96.22	0.95	6.60	0.46	0.04	8.75	0.09	0.20	2.07	0.00	0.42	0.97	0.77	0.95	0.67	0.54	4.70	0.93	0.59	8.43	0.00	0.00	0.00	-10.39	-5.81	-3.20	53.98	80.59	531.40	254.70	634.16	359.96	539.79	280.10	620.29	276.26
34.567	0	0.09	0.09	0.02	0.14	0.09	0.10	0.10	1.37	0.75	99.72	0.33	4.86	94.24	0.75	8.91	0.40	0.04	7.87	0.10	0.25	2.62	0.00	0.49	1.37	0.76	0.88	0.67	0.51	4.69	0.97	0.43	8.05	0.00	0.00	0.00	-14.97	-8.02	-2.49	54.61	83.32	529.83	252.36	635.62	359.89	538.67	277.06	621.96	274.98
34.601	0	0.09	0.08	0.02	0.15	0.09	0.10	0.11	1.76	0.75	99.71	0.33	4.84	89.94	0.82	11.30	0.27	0.04	7.30	0.13	0.36	2.75	0.00	0.78	1.76	0.75	0.96	0.71	0.44	5.26	1.18	0.24	8.42	0.00	0.00	0.00	-13.60	-11.05	-3.13	54.49	81.45	530.75	253.31	635.74	360.85	539.76	279.01	621.09	274.40
34.634	0	0.08	0.07	0.02	0.15	0.10	0.09	0.12	2.03	0.74	99.70	0.33	4.99	89.62	0.89	12.38	0.24	0.04	7.51	0.16	0.52	2.49	0.00	0.85	2.03	0.74	1.06	0.59	0.43	5.23	1.24	0.64	8.59	0.00	0.00	0.00	-11.35	-11.22	-3.28	54.08	80.78	531.52	253.89	636.39	361.83	540.76	280.04	621.37	274.87
34.667	0	0.08	0.07	0.02	0.15	0.10	0.09	0.13	2.45	0.74	99.70	0.33	5.36	92.19	1.03	13.21	0.18	0.03	7.13	0.15	0.59	1.79	0.00	1.07	2.45	0.74	0.84	0.49	0.41	5.51	1.34	1.86	9.25	0.00	0.00	0.00	-11.57	-9.66	-3.22	53.53	80.98	532.13	253.51	637.08	361.43	541.35	279.52	622.19	274.64
34.701	0	0.08	0.07	0.02	0.14	0.11	0.10	0.12	2.72	0.72	99.72	0.33	5.92	92.82	0.92	11.55	0.12	0.03	8.39	0.17	0.67	1.62	0.00	1.70	2.72	0.72	0.70	0.47	0.38	5.44	1.27	1.38	9.49	0.00	0.00	0.00	-11.76	-9.20	-2.61	53.52	81.83	532.39	253.65	637.06	361.12	541.39	279.11	623.13	275.25
34.734	0	0.08	0.07	0.02	0.14	0.12	0.10	0.12	2.85	0.70	99.72	0.33	6.75	92.18	0.71	11.63	0.11	0.03	9.73	0.20	0.70	1.65	0.00	1.69	2.85	0.69	0.58	0.39	0.37	5.29	1.27	1.31	9.71	0.00	0.00	0.00	-12.63	-9.66	-2.36	53.69	81.72	531.86	252.89	637.54	361.15	541.55	277.80	623.23	275.31
34.768	0	0.08	0.07	0.02	0.13	0.15	0.10	0.11	2.98	0.69	99.70	0.35	8.23	91.53	0.57	10.32	0.07	0.03	11.78	0.26	0.69	1.67	0.00	2.50	2.98	0.75	0.45	0.34	0.34	5.05	1.39	0.53	10.49	0.00	0.00	0.00	-14.57	-10.10	-2.58	54.05	83.13	531.73	253.03	637.53	361.18	540.62	278.43	623.65	274.55
34.801	0	0.08	0.07	0.02	0.12	0.18	0.11	0.10	3.43	0.71	99.64	0.37	9.36	93.92	0.53	9.31	0.06	0.03	13.88	0.26	0.71	1.68	0.00	2.87	3.43	0.81	0.37	0.36	0.33	5.09	1.46	1.39	10.92	0.00	0.00	0.00	-13.99	-8.31	-2.00	53.67	82.44	531.61	252.78	637.27	360.82	541.16	277.29	623.57	275.23
34.834	0	0.08	0.07	0.02	0.12	0.22	0.11	0.10	3.73	0.69	99.55	0.39	11.12	92.71	0.52	9.50	0.06	0.03	17.48	0.28	0.69	1.57	0.00	2.74	3.73	0.84	0.35	0.36	0.33	4.80	1.46	1.24	11.15	0.00	0.00	0.00	-13.96	-9.28	-2.59	53.54	82.55	531.20	251.92	638.00	360.92	540.87	276.92	623.39	274.61
34.868	0	0.08	0.06	0.02	0.11	0.28	0.12	0.10	4.45	0.64	99.45	0.46	12.60	90.86	0.60	7.90	0.05	0.02	18.73	0.32	0.64	1.57	0.00	3.37	4.45	0.83	0.35	0.43	0.29	5.92	1.45	0.37	12.39	0.00	0.00	0.00	-9.75	-10.51	-3.18	53.03	82.41	532.81	252.64	637.64	360.79	541.26	279.47	623.45	273.38
34.901	0	0.08	0.06	0.02	0.12	0.26	0.12	0.10	4.91	0.60	99.48	0.45	12.07	92.69	0.60	8.56	0.05	0.02	18.21	0.37	0.60	1.54	0.00	3.26	4.91	0.81	0.30	0.45	0.30	5.80	1.49	0.55	12.15	0.00	0.00	0.00	-14.63	-9.30	-2.42	53.48	82.24	531.49	250.86	638.06	359.38	541.31	275.33	623.54	273.91
34.934	0	0.08	0.06	0.02	0.11	0.22	0.11	0.10	4.77	0.55	99.56	0.44	10.83	88.86	0.55	7.73	0.05	0.02	15.41	0.40	0.55	1.36	0.00	3.11	4.77	0.81	0.29	0.50	0.28	5.70	1.50	0.33	12.00	0.00	0.00	0.00	-13.03	-11.62	-2.95	53.54	83.06	531.79	250.86	637.71	359.18	540.50	276.75	623.46	272.55
34.968	0	0.08	0.07	0.02	0.12	0.18	0.11	0.10	5.14	0.53	99.63	0.41	9.38	89.85	0.53	8.15	0.06	0.02	13.06	0.44	0.53	1.42	0.00	2.98	5.14	0.90	0.28	0.61	0.27	5.10	1.84	0.41	11.62	0.00	0.00	0.00	-15.72	-11.10	-2.81	53.99	82.53	531.22	250.27	637.30	358.47	540.38	275.52	622.84	271.80
35.001	0	0.08	0.07	0.02	0.11	0.15	0.11	0.09	5.58	0.57	99.69	0.38	7.78	90.10	0.51	7.44	0.06	0.02	10.96	0.47	0.57	1.56	0.00	3.06	5.58	0.92	0.25	0.66	0.25	4.93	1.82	0.33	11.09	0.00	0.00	0.00	-12.85	-10.96	-2.69	54.30	81.69	532.40	250.40	638.67	359.14	542.17	275.56	623.81	272.89
35.034	0	0.08	0.07	0.02	0.12	0.14	0.11	0.10	4.89	0.59	99.73	0.36	7.02	90.56	0.59	8.69	0.07	0.02	9.68	0.45	0.48	1.44	0.00	2.65	4.89	0.88	0.22	0.64	0.23	4.36	1.75	1.58	10.60	0.00	0.00	0.00	-7.51	-10.69	-3.47	53.61	82.58	531.72	248.77	639.53	358.19	541.27	274.19	623.84	274.58
35.068	0	0.09	0.07	0.02	0.12	0.14	0.11	0.09	4.68	0.64	99.71	0.37	7.53	88.81	0.64	7.88	0.08	0.02	10.20	0.47	0.45	2.17	0.00	2.47	4.68	0.86	0.22	0.83	0.22	3.93	1.70	0.68	10.82	0.00	0.00	0.00	-12.37	-11.64	-3.89	54.34	82.16	531.96	248.42	638.52	356.95	540.86	274.64	622.92	270.81
35.101	0	0.09	0.08	0.02	0.12	0.12	0.11	0.09	3.94	0.80	99.76	0.33	6.20	90.29	0.80	7.62	0.08	0.02	8.41	0.43	0.37	1.76	0.00	2.29	3.94	0.82	0.21	0.62	0.20	3.98	1.52	0.77	10.04	0.00	0.00	0.00	-7.43	-10.85	-2.49	53.51	81.42	530.78	247.86	637.79	357.92	541.18	273.26	622.59	271.96
35.135	0	0.09	0.08	0.02	0.13	0.10	0.10	0.09	2.71	0.79	99.74	0.33	5.19	89.54	0.79	8.49	0.08	0.02	6.98	0.35	0.28	1.14	0.00	1.85	2.71	0.80	0.19	0.49	0.17	3.71	1.20	1.21	9.22	0.00	0.00	0.00	-5.91	-11.26	-2.92	53.48	80.22	530.96	247.74	637.48	357.48	541.47	273.40	621.67	271.79
35.168	0	0.09	0.08	0.02	0.13	0.09	0.10	0.10	1.92	0.75	99.73	0.33	4.31	92.10	0.89	8.68	0.08	0.01	6.61	0.28	0.27	0.84	0.00	1.56	1.92	0.75	0.19	0.41	0.15	3.83	0.98	2.12	8.28	0.00	0.00	0.00	-7.73	-9.72	-2.37	53.69	82.35	530.19	247.42	636.99	357.54	540.10	273.24	622.41	270.69
35.201	0	0.09	0.09	0.02	0.14	0.08	0.10	0.10	1.49	0.68	99.73	0.33	3.61	92.89	0.93	8.93	0.08	0.01	5.47	0.25	0.23	0.44	0.00	1.49	1.48	0.68	0.19	0.27	0.14	3.91	0.87	1.89	7.94	0.00	0.00	0.00	-7.91	-9.15	-2.88	53.97	82.79	530.40	247.96	636.93	357.84	539.66	274.50	622.35	270.37
35.235	0	0.09	0.09	0.02	0.14	0.07	0.11	0.10	1.35	0.66	99.71	0.33	2.33	90.59	0.99	9.36	0.09	0.01	5.24	0.23	0.22	0.38	0.00	1.35	1.11	0.66	0.17	0.27	0.12	4.10	0.75	0.48	6.71	0.00	0.00	0.00	-7.23	-10.67	-2.30	53.88	81.58	529.97	247.22	637.01	357.51	540.42	272.66	621.98	271.20
35.268	0	0.09	0.09	0.02	0.15	0.07	0.10	0.11	1.30	0.64	99.69	0.33	2.23	94.71	1.08	10.80	0.08	0.01	5.56	0.18	0.23	0.31	0.00	1.30	0.91	0.64	0.19	0.36	0.11	4.22	0.74	0.73	6.47	0.00	0.00	0.00	-11.28	-7.58	-3.21	54.65	82.31	529.21	246.77	638.06	358.11	539.66	272.51	621.95	270.51
35.301	0	0.09	0.10	0.02	0.15	0.06	0.11	0.11	1.22	0.60	99.70	0.33	1.46	92.84	1.04	10.00	0.08	0.01	5.37	0.16	0.24	0.30	0.00	1.22	0.88	0.60	0.25	0.48	0.10	4.52	0.67	0.46	5.82	0.00	0.00	0.00	-7.33	-9.19	-2.95	54.07	81.25	529.94	246.94	638.02	358.41	540.71	273.02	621.93	270.65
35.335	0	0.09	0.10	0.02	0.17	0.06	0.11	0.12	1.17	0.53	99.66	0.33	0.39	94.78	1.25	12.18	0.08	0.01	5.18	0.14	0.28	0.25	0.00	1.17	0.78	0.53	0.25	0.58	0.09	5.02	0.58	0.79	4.92	0.00	0.00	0.00	-10.35	-7.51	-2.54	54.10	83.05	528.95	245.74	637.74	357.46	539.41	271.43	622.44	269.42
35.368	0	0.09	0.09	0.02	0.18	0.06	0.10	0.13	1.15	0.54	99.63	0.33	0.33	92.73	1.07	14.55	0.07	0.01	5.53	0.11	0.32	0.23	0.00	1.15	0.85	0.54	0.28	0.82	0.08	5.26	0.60	0.38	4.75	0.00	0.00	0.00	-10.63	-9.27	-2.53	54.42	82.59	528.55	245.56	637.62	358.00	539.38	271.56	621.92	268.55
35.402	0	0.08	0.09	0.02	0.21	0.05	0.10	0.15	1.14	0.55	99.58	0.33	0.00	94.65	0.83	18.22	0.05	0.01	4.81	0.09	0.34	0.19	0.00	1.01	1.14	0.55	0.26	0.89	0.06	5.19	0.53	0.20	3.75	0.00	0.00	0.00	-12.46	-7.63	-2.23	55.06	82.64	528.59	245.67	637.90	357.87	539.71	270.84	622.34	269.26
35.435	0	0.08	0.09	0.02	0.23	0.04	0.09	0.17	1.36	0.54	99.54	0.38	0.00	95.27	0.57	20.63	0.04	0.02	4.36	0.08	0.33	0.20	0.00	0.95	1.36	0.54	0.25	0.82	0.06	5.75	0.49	0.01	3.18	0.00	0.00	0.00	-12.24	-6.98	-2.30	55.24	81.68	528.90	245.76	638.07	358.21	540.44	271.08	622.09	268.84
35.468	0	0.07	0.08	0.02	0.30	0.04	0.08	0.24	1.59	0.49	99.40	0.66	0.00	95.39	0.49	28.28	0.04	0.03	3.70	0.06	0.34	0.17	0.00	0.93	1.59	0.54	0.22	0.87	0.06	6.04	0.50	0.00	2.97	0.00	0.00	0.00	-13.01	-6.85	-1.94	55.49	81.98	528.89	245.45	637.66	357.40	540.29	270.39	622.26	268.50
35.502	0	0.07	0.07	0.02	0.38	0.04	0.07	0.32	1.61	0.37	99.25	1.05	0.00	95.96	0.37	34.74	0.03	0.04	3.54	0.05	0.31	0.16	0.00	0.66	1.61	0.47	0.20	0.65	0.05	7.00	0.37	0.01	2.50	0.00	0.00	0.00	-13.02	-6.17	-1.77	55.84	82.15	528.88	245.38	638.52	358.25	540.75	270.22	622.89	268.85
35.535	0	0.07	0.07	0.02	0.39	0.04	0.07	0.34	1.43	0.32	99.21	1.14	0.00	95.67	0.32	36.07	0.03	0.06	3.61	0.03	0.26	0.18	0.00	0.56	1.43	0.40	0.17	0.40	0.05	7.55	0.32	0.01	2.45	0.00	0.00	0.00	-16.23	-6.52	-2.58	56.26	81.69	529.11	245.24	639.65	358.72	541.16	270.44	622.80	267.76
35.568	0	0.06	0.06	0.02	0.48	0.04	0.06	0.44	1.37	0.30	99.04	1.77	0.00	97.06	0.30	42.00	0.03	0.10	3.72	0.03	0.23	0.18	0.00	0.48	1.37	0.38	0.13	0.33	0.06	7.59	0.30	0.02	2.43	0.00	0.00	0.00	-13.01	-4.52	-2.63	56.18	83.51	529.38	243.52	641.52	359.17	541.28	269.82	624.72	266.48
35.602	0	0.05	0.05	0.02	0.61	0.04	0.06	0.59	1.27	0.25	98.77	3.06	0.00	96.21	0.25	49.06	0.02	0.19	3.50	0.02	0.14	0.14	0.00	0.34	1.27	0.31	0.10	0.24	0.06	7.65	0.25	0.00	2.13	0.00	0.00	0.00	-14.42	-5.83	-2.58	56.33	82.84	528.19	241.67	642.54	359.58	541.54	267.72	624.34	265.22
35.635	0	0.05	0.04	0.02	0.83	0.04	0.05	0.88	1.07	0.27	98.24	5.81	0.00	97.27	0.33	57.59	0.02	0.39	3.23	0.01	0.07	0.08	0.00	0.29	1.07	0.27	0.08	0.31	0.07	8.26	0.22	0.00	2.07	0.00	0.00	0.00	-10.50	-4.14	-3.13	56.16	83.64	526.79	239.80	643.88	361.02	540.76	267.12	624.36	264.55
35.668	0	0.04	0.03	0.02	1.26	0.04	0.04	1.51	0.68	0.26	96.99	13.55	0.00	94.50	0.64	69.59	0.01	0.73	2.97	0.01	0.06	0.05	0.00	0.22	0.68	0.26	0.06	0.35	0.09	8.73	0.20	0.00	1.94	0.00	0.00	0.00	-10.09	-7.78	-2.73	56.40	81.09	525.07	238.28	644.74	363.30	541.89	265.66	622.94	263.15
35.702	0	0.03	0.02	0.02	1.93	0.03	0.03	2.62	0.53	0.28	94.76	27.58	0.00	93.61	1.39	80.79	0.01	1.24	2.74	0.01	0.05	0.03	0.00	0.16	0.53	0.28	0.04	0.34	0.11	9.81	0.18	0.00	1.62	0.06	0.00	0.00	-7.47	-8.58	-2.20	56.47	82.24	524.07	237.24	645.11	364.17	541.28	265.01	623.50	263.03
35.735	0	0.03	0.02	0.02	2.64	0.03	0.03	3.90	0.42	0.30	92.20	40.27	0.00	93.23	2.98	88.01	0.01	1.84	2.64	0.01	0.04	0.02	0.00	0.14	0.42	0.30	0.02	0.42	0.13	10.25	0.16	0.00	1.48	0.25	0.00	0.00	-7.22	-8.89	-2.57	56.64	83.06	523.80	236.47	645.28	363.58	540.55	264.57	623.59	262.51
35.769	0	0.03	0.02	0.02	3.53	0.03	0.04	5.81	0.39	0.31	88.38	47.77	0.00	94.77	6.62	91.84	0.01	2.91	2.42	0.02	0.05	0.02	0.00	0.10	0.37	0.31	0.02	0.39	0.18	11.78	0.13	0.00	1.26	0.45	0.00	0.00	-5.01	-7.51	-1.96	56.23	84.58	523.12	235.76	645.01	363.82	539.70	264.21	624.26	262.11
35.802	0	0.02	0.02	0.02	5.17	0.03	0.05	9.30	0.38	0.33	81.41	55.34	0.00	95.69	12.44	95.63	0.01	4.68	2.47	0.02	0.05	0.02	0.00	0.07	0.36	0.33	0.01	0.38	0.22	12.58	0.11	0.00	1.09	0.53	0.00	0.00	-3.70	-6.50	-1.09	55.95	85.79	523.14	235.76	644.09	363.12	539.21	263.95	624.97	262.24
35.835	0	0.02	0.02	0.02	8.32	0.03	0.07	16.14	0.38	0.35	67.71	59.02	0.00	95.83	23.86	97.49	0.01	6.33	2.77	0.02	0.04	0.03	0.00	0.06	0.32	0.35	0.01	0.38	0.24	12.78	0.09	0.00	1.07	0.57	0.00	0.00	-0.46	-6.33	-2.03	55.07	85.59	523.21	235.49	644.64	363.60	539.01	264.78	624.56	262.36
35.869	0	0.02	0.02	0.01	13.59	0.03	0.15	28.15	0.50	0.30	46.85	60.92	0.00	94.76	39.34	98.36	0.01	6.28	3.08	0.03	0.03	0.03	0.00	0.04	0.33	0.30	0.01	0.50	0.30	13.53	0.07	0.00	0.92	0.67	0.00	0.00	-3.43	-7.52	-2.80	54.81	87.87	523.44	234.79	645.41	362.46	537.78	264.60	625.58	261.08
35.902	0	0.01	0.02	0.01	19.38	0.03	0.25	39.60	0.87	0.29	35.40	62.40	0.00	92.39	51.79	98.77	0.01	6.19	3.23	0.03	0.03	0.03	0.00	0.04	0.41	0.29	0.01	0.87	0.30	13.12	0.07	0.00	0.93	0.55	0.00	0.00	-4.82	-9.51	-2.99	54.50	88.22	524.19	233.95	645.89	361.01	538.05	263.81	626.18	259.80
35.935	0	0.01	0.02	0.01	22.33	0.03	0.33	45.54	1.37	0.28	29.46	63.72	0.00	94.41	57.59	98.98	0.01	5.65	3.81	0.03	0.02	0.04	0.00	0.04	0.54	0.28	0.01	1.37	0.32	13.49	0.06	0.00	0.94	0.35	0.00	0.00	-2.89	-7.87	-2.95	53.85	89.21	525.25	234.09	645.09	359.12	537.72	264.07	626.84	259.94
35.969	0	0.01	0.02	0.01	23.05	0.03	0.36	46.94	1.90	0.24	28.06	64.80	0.00	90.73	59.01	99.03	0.01	5.43	4.43	0.03	0.02	0.05	0.00	0.03	0.68	0.24	0.01	1.90	0.39	13.58	0.05	0.00	0.96	0.15	0.00	0.00	-9.34	-10.59	-2.91	54.70	86.26	526.00	235.28	642.78	356.29	538.48	263.48	624.65	259.50
36.002	0	0.01	0.02	0.01	23.61	0.04	0.39	48.04	1.59	0.22	26.96	64.01	0.00	89.06	60.51	98.91	0.00	5.16	5.93	0.04	0.03	0.07	0.00	0.03	0.81	0.22	0.01	1.59	0.38	13.54	0.05	0.00	1.06	0.00	0.00	0.00	-8.50	-11.52	-2.16	54.33	84.26	527.53	237.13	639.97	354.07	539.38	264.32	623.55	260.36
36.035	0	0.01	0.02	0.01	22.67	0.04	0.39	45.90	1.17	0.18	29.10	62.54	0.00	91.88	60.30	98.54	0.00	4.35	8.07	0.04	0.03	0.08	0.00	0.04	1.02	0.18	0.02	1.17	0.46	12.86	0.05	0.00	1.14	0.00	0.00	0.00	-10.54	-9.87	-1.95	54.37	83.73	528.20	238.65	637.42	351.74	538.89	264.88	622.53	261.03
36.069	0	0.01	0.02	0.01	20.35	0.05	0.38	42.70	1.29	0.18	32.30	60.95	0.00	95.51	58.59	97.59	0.00	3.15	11.31	0.04	0.03	0.10	0.00	0.04	1.29	0.18	0.02	0.85	0.52	13.61	0.05	0.00	1.20	0.00	0.00	0.00	-6.89	-6.71	-2.68	53.36	84.33	528.66	238.58	637.01	350.34	538.17	265.33	622.42	261.96
36.102	0	0.01	0.02	0.01	17.09	0.06	0.34	37.23	1.91	0.19	37.77	58.66	0.00	93.98	54.82	95.78	0.00	2.50	13.24	0.05	0.03	0.13	0.00	0.04	1.91	0.19	0.04	0.77	0.53	14.36	0.05	0.00	1.30	0.00	0.00	0.00	-9.24	-8.26	-2.43	53.11	82.67	528.44	238.96	635.15	349.26	538.16	265.15	620.72	261.01
36.136	0	0.01	0.02	0.01	12.38	0.07	0.25	27.62	2.39	0.20	47.38	54.43	0.00	95.68	46.13	93.15	0.00	2.61	15.72	0.06	0.04	0.17	0.00	0.06	2.39	0.20	0.06	0.77	0.52	14.98	0.06	0.00	1.44	0.00	0.00	0.00	-4.64	-6.52	-2.31	51.16	85.16	528.94	237.87	635.33	347.77	537.27	264.67	622.36	261.02
36.169	0	0.02	0.02	0.01	8.28	0.06	0.20	18.79	2.35	0.17	62.41	42.50	0.00	95.95	39.03	87.22	0.00	2.41	13.18	0.07	0.04	0.18	0.00	0.09	2.35	0.17	0.09	0.72	0.43	16.22	0.07	0.00	1.55	0.00	0.00	0.00	-4.99	-6.17	-2.05	50.43	84.54	528.91	238.47	633.93	347.10	537.07	264.91	621.52	261.05
36.202	0	0.02	0.03	0.01	4.74	0.06	0.19	10.60	2.33	0.16	78.79	21.20	0.00	95.47	34.00	74.67	0.00	2.31	12.17	0.09	0.05	0.23	0.00	0.11	2.33	0.16	0.15	0.71	0.39	17.86	0.07	0.01	1.71	0.00	0.00	0.00	-2.11	-6.76	-3.31	49.17	84.58	530.30	239.92	633.40	346.09	536.69	267.51	621.09	262.09
36.236	0	0.03	0.04	0.01	2.41	0.06	0.23	5.15	2.59	0.12	89.70	6.07	0.00	95.30	31.93	56.65	0.00	1.94	12.01	0.11	0.06	0.22	0.00	0.17	2.59	0.12	0.19	0.68	0.29	19.57	0.09	0.01	2.22	0.00	0.00	0.00	1.53	-6.95	-3.71	47.81	82.54	530.61	240.97	634.28	348.23	538.09	268.76	620.49	264.06
36.269	0	0.04	0.06	0.02	1.09	0.06	0.26	2.05	2.72	0.12	95.89	1.34	0.00	95.26	27.70	37.12	0.01	1.66	11.53	0.12	0.06	0.25	0.00	0.18	2.72	0.11	0.26	0.47	0.27	20.76	0.09	0.02	2.37	0.00	0.00	0.00	3.18	-6.99	-4.73	46.59	83.36	530.93	242.09	634.01	348.53	537.10	271.29	620.17	264.37
36.302	0	0.06	0.08	0.02	0.61	0.06	0.25	1.05	3.26	0.10	97.90	0.60	0.00	96.79	22.43	25.31	0.00	1.55	12.23	0.10	0.05	0.21	0.00	0.24	3.26	0.09	0.28	0.53	0.24	21.56	0.12	0.01	2.65	0.00	0.00	0.00	-4.46	-4.97	-2.69	48.18	83.56	530.11	242.53	634.02	349.51	537.83	268.88	621.32	265.38
36.336	0	0.07	0.09	0.02	0.43	0.07	0.25	0.73	3.36	0.11	98.53	0.42	0.00	94.70	19.97	18.05	0.01	1.47	12.72	0.11	0.05	0.20	0.00	0.40	3.36	0.06	0.35	0.58	0.19	22.75	0.15	0.02	3.50	0.00	0.00	0.00	-0.38	-7.58	-4.02	47.35	84.38	530.25	243.02	634.00	349.70	536.59	271.29	620.78	265.62
36.369	0	0.08	0.11	0.02	0.31	0.08	0.23	0.50	3.19	0.10	99.00	0.33	0.00	96.16	15.65	13.10	0.01	1.54	13.16	0.10	0.05	0.19	0.00	0.40	3.19	0.06	0.42	0.54	0.18	22.73	0.15	0.02	3.66	0.00	0.00	0.00	-2.50	-5.90	-3.47	47.48	83.41	529.66	243.21	634.14	350.91	537.25	270.56	620.53	265.99
36.403	0	0.08	0.11	0.02	0.24	0.10	0.23	0.44	2.89	0.10	99.12	0.33	2.00	96.49	14.68	8.07	0.01	1.21	16.34	0.10	0.07	0.21	0.00	0.49	2.89	0.05	0.48	0.50	0.18	25.90	0.16	0.04	4.74	0.00	0.00	0.00	-2.56	-5.43	-2.83	47.29	83.37	529.58	244.39	633.12	351.42	537.14	271.29	620.39	266.83
36.436	0	0.08	0.11	0.02	0.20	0.13	0.22	0.37	2.81	0.14	99.26	0.37	4.60	95.79	12.27	5.53	0.01	0.77	18.75	0.14	0.10	0.23	0.00	0.53	2.81	0.05	0.59	0.40	0.18	27.00	0.16	1.33	5.74	0.00	0.00	0.00	-1.75	-6.38	-3.02	46.85	83.84	528.82	245.38	632.07	351.74	535.83	272.36	619.57	268.26
36.469	0	0.09	0.11	0.02	0.17	0.12	0.18	0.28	2.65	0.23	99.44	0.33	4.59	94.97	9.03	4.18	0.01	0.44	16.31	0.15	0.23	0.28	0.00	0.55	2.65	0.05	0.58	0.27	0.20	25.40	0.16	24.43	6.06	0.00	0.00	0.00	-2.52	-7.31	-1.72	47.11	81.46	529.11	248.01	630.41	352.27	537.17	272.67	618.63	271.94
36.503	0	0.09	0.10	0.02	0.14	0.13	0.16	0.24	1.95	0.47	99.51	0.33	5.69	96.21	7.54	3.07	0.01	0.33	14.92	0.17	0.47	0.45	0.00	0.63	1.95	0.06	0.68	0.17	0.21	24.62	0.18	26.31	7.32	0.00	0.00	0.00	-8.25	-5.83	-1.78	47.66	82.87	528.28	249.00	630.10	352.91	535.86	273.25	618.72	272.38
36.536	0	0.09	0.10	0.02	0.13	0.11	0.15	0.21	1.49	0.60	99.59	0.33	4.86	97.07	6.34	2.58	0.02	0.23	11.92	0.19	0.93	0.59	0.00	0.60	1.49	0.08	0.75	0.13	0.19	22.63	0.18	24.53	7.58	0.00	0.00	0.00	-10.64	-4.50	-2.46	48.11	86.29	527.25	249.53	630.72	354.63	533.46	275.19	619.69	271.97
36.569	0	0.09	0.10	0.02	0.13	0.09	0.14	0.17	0.83	0.55	99.65	0.33	3.79	96.01	5.88	2.21	0.03	0.14	8.80	0.27	1.23	0.62	0.00	0.55	0.83	0.09	0.77	0.08	0.21	19.45	0.18	17.27	7.68	0.00	0.00	0.00	-11.21	-6.10	-1.59	48.32	86.40	525.79	250.62	629.70	356.71	532.71	275.81	619.07	272.92
36.603	0	0.09	0.10	0.02	0.12	0.10	0.13	0.14	0.54	0.52	99.72	0.33	4.49	95.30	4.55	1.83	0.04	0.09	8.46	0.24	1.11	0.41	0.00	0.52	0.54	0.10	0.77	0.06	0.21	16.18	0.17	62.99	8.11	0.00	0.00	0.00	-10.29	-6.95	-1.29	49.17	87.03	523.55	250.94	631.17	360.62	532.16	275.68	619.19	275.85
36.636	0	0.09	0.10	0.02	0.12	0.09	0.12	0.12	0.51	0.51	99.75	0.33	4.41	97.36	3.75	1.67	0.05	0.06	7.89	0.28	1.06	0.39	0.00	0.51	0.37	0.12	0.75	0.05	0.23	13.56	0.18	34.17	8.05	0.00	0.00	0.00	-13.66	-3.97	0.36	50.41	85.14	523.89	252.75	631.26	363.06	534.49	275.99	619.62	276.75
36.669	0	0.09	0.10	0.02	0.11	0.10	0.12	0.11	0.51	0.51	99.76	0.33	4.95	95.87	3.11	1.54	0.07	0.04	8.17	0.28	1.00	0.40	0.00	0.51	0.30	0.16	0.80	0.06	0.28	10.85	0.19	10.12	8.29	0.00	0.00	0.00	-12.14	-6.27	-1.19	50.16	84.09	525.79	254.09	631.37	362.51	534.99	278.65	619.06	276.72
36.703	0	0.09	0.10	0.02	0.11	0.10	0.12	0.09	0.44	0.44	99.77	0.33	5.37	96.13	2.93	1.46	0.11	0.03	7.33	0.21	0.90	0.42	0.00	0.44	0.25	0.24	0.78	0.08	0.36	6.84	0.20	9.95	8.93	0.00	0.00	0.00	-12.96	-5.94	-0.94	50.76	85.30	527.77	255.78	632.71	363.58	536.21	280.47	621.46	277.66
36.736	0	0.09	0.10	0.02	0.11	0.09	0.11	0.08	0.46	0.46	99.77	0.33	5.02	97.05	2.79	1.39	0.12	0.03	6.80	0.16	0.83	0.71	0.00	0.46	0.22	0.28	0.89	0.10	0.39	5.80	0.22	18.52	8.77	0.00	0.00	0.00	-14.69	-4.54	-1.49	51.08	85.83	528.42	255.67	633.80	363.18	536.45	280.38	622.25	277.80
36.770	0	0.09	0.09	0.02	0.11	0.10	0.11	0.08	0.44	0.44	99.78	0.33	5.63	97.89	2.29	1.49	0.17	0.02	6.56	0.12	0.85	1.02	0.00	0.44	0.23	0.42	0.87	0.11	0.53	3.57	0.22	25.29	9.37	0.00	0.00	0.00	-14.30	-2.82	-1.12	50.73	85.24	528.54	255.18	634.14	362.69	537.24	279.01	622.48	278.67
36.803	0	0.09	0.09	0.02	0.10	0.10	0.11	0.07	0.43	0.56	99.79	0.33	5.98	97.77	1.74	1.48	0.22	0.02	6.42	0.09	0.82	1.07	0.00	0.43	0.25	0.56	0.74	0.11	0.63	2.62	0.21	30.13	9.67	0.00	0.00	0.00	-14.85	-3.09	-0.82	50.67	85.56	528.10	254.60	634.28	362.34	537.12	277.84	622.68	279.03
36.836	0	0.09	0.10	0.02	0.11	0.09	0.11	0.07	0.45	0.63	99.79	0.33	4.62	98.14	1.57	1.64	0.23	0.02	5.11	0.06	0.77	1.07	0.00	0.45	0.30	0.63	0.76	0.11	0.66	2.37	0.23	25.50	8.87	0.00	0.00	0.00	-13.30	-2.16	-1.45	50.85	85.64	528.93	255.02	635.34	363.36	537.62	279.32	623.26	278.78
36.870	0	0.09	0.10	0.02	0.11	0.08	0.11	0.07	0.42	1.12	99.78	0.33	4.06	97.83	1.86	1.91	0.36	0.02	4.78	0.06	0.74	0.95	0.00	0.42	0.32	1.12	0.65	0.08	0.90	1.52	0.26	26.04	8.57	0.00	0.00	0.00	-14.81	-2.95	-0.20	51.68	87.32	526.68	254.45	635.15	364.21	536.40	277.16	623.65	280.72
36.903	0	0.10	0.10	0.02	0.12	0.07	0.11	0.07	0.41	1.17	99.77	0.33	2.90	97.50	1.85	2.21	0.38	0.02	3.58	0.04	0.64	0.73	0.00	0.41	0.30	1.17	0.68	0.06	0.98	1.47	0.25	31.61	7.91	0.00	0.00	0.00	-17.28	-3.68	-1.65	52.03	84.75	525.72	253.04	634.25	363.31	535.78	277.04	620.53	276.62
36.936	0	0.10	0.11	0.02	0.12	0.06	0.11	0.07	0.55	1.50	99.76	0.33	1.89	97.16	2.08	2.79	0.55	0.01	3.09	0.04	0.67	0.76	0.00	0.40	0.25	1.50	0.60	0.04	1.19	1.20	0.26	27.31	7.29	0.00	0.00	0.00	-10.78	-4.34	-0.27	50.84	84.43	524.77	253.74	632.57	364.50	535.53	277.45	619.95	278.60
36.970	0	0.10	0.11	0.02	0.13	0.06	0.12	0.07	0.87	1.91	99.74	0.33	1.06	96.49	2.49	3.17	0.87	0.01	3.81	0.04	0.84	0.91	0.00	0.38	0.22	1.91	0.55	0.03	1.43	0.83	0.28	18.45	6.51	0.00	0.00	0.00	-14.56	-5.44	-0.90	51.81	83.22	527.06	256.06	632.02	363.96	536.61	280.16	619.80	277.77
37.003	0	0.10	0.11	0.02	0.14	0.06	0.12	0.08	0.84	1.94	99.72	0.33	0.47	96.95	3.38	4.43	0.84	0.01	3.93	0.04	0.90	1.11	0.00	0.34	0.18	1.94	0.43	0.03	1.60	0.87	0.25	66.84	6.07	0.00	0.00	0.00	-18.37	-4.70	0.79	52.30	86.22	525.63	254.38	634.26	364.50	536.63	276.00	622.76	279.98
37.036	0	0.10	0.11	0.02	0.15	0.06	0.12	0.08	0.95	2.16	99.70	0.33	0.00	97.25	3.47	5.62	0.95	0.01	4.04	0.04	0.97	1.35	0.00	0.34	0.15	2.16	0.43	0.03	1.84	0.82	0.25	17.22	5.38	0.00	0.00	0.00	-16.05	-4.17	0.35	51.56	83.66	526.51	255.40	633.87	365.79	537.83	278.36	621.50	278.58
37.070	0	0.10	0.11	0.02	0.16	0.05	0.12	0.09	0.73	2.69	99.68	0.33	0.00	96.57	3.02	7.75	0.73	0.01	4.58	0.04	0.93	1.35	0.00	0.39	0.15	2.69	0.45	0.04	2.06	0.82	0.27	11.78	5.03	0.00	0.00	0.00	-17.13	-5.31	0.40	52.07	84.99	527.28	256.01	636.28	367.61	538.78	278.82	623.76	280.01
37.103	0	0.10	0.10	0.02	0.17	0.05	0.11	0.10	0.63	2.19	99.66	0.33	0.00	96.81	2.19	10.25	0.63	0.01	4.24	0.06	0.80	1.45	0.00	0.41	0.15	2.73	0.44	0.03	2.03	0.89	0.30	8.50	5.01	0.00	0.00	0.00	-18.77	-4.94	2.98	52.96	83.22	528.93	256.04	637.09	366.73	542.66	276.06	625.69	281.63
37.137	0	0.10	0.11	0.02	0.18	0.05	0.11	0.10	0.48	1.70	99.65	0.33	0.00	97.33	1.70	11.17	0.48	0.02	4.32	0.06	0.41	0.84	0.00	0.43	0.14	2.75	0.42	0.04	2.20	0.94	0.34	10.95	4.53	0.00	0.00	0.00	-20.84	-4.03	1.91	53.67	80.41	530.22	255.21	638.74	366.54	544.77	275.82	625.12	279.23
37.170	0	0.09	0.10	0.02	0.21	0.05	0.11	0.12	0.42	2.41	99.59	0.33	0.00	98.72	2.41	14.31	0.42	0.03	3.72	0.09	0.26	0.48	0.00	0.37	0.13	2.48	0.32	0.03	2.32	1.06	0.34	0.41	3.93	0.00	0.00	0.00	-29.12	-0.27	1.94	52.98	84.60	530.50	253.21	641.13	364.60	544.15	272.57	628.60	277.64
37.203	0	0.08	0.08	0.02	0.31	0.04	0.09	0.19	0.37	2.27	99.38	0.56	0.00	98.74	3.27	25.13	0.36	0.06	3.08	0.11	0.14	0.30	0.00	0.37	0.13	2.27	0.19	0.02	2.29	1.18	0.35	0.01	3.46	0.00	0.00	0.00	-26.67	-0.21	2.04	53.77	85.86	532.64	251.76	643.45	363.74	545.82	271.72	631.55	276.49
37.237	0	0.06	0.05	0.02	0.63	0.04	0.07	0.45	0.36	1.88	98.74	2.45	0.00	97.79	4.01	44.95	0.29	0.12	2.71	0.13	0.08	0.19	0.00	0.36	0.15	1.88	0.11	0.04	2.52	1.47	0.33	0.00	2.71	0.00	0.00	0.00	-23.95	-3.05	0.96	53.87	87.24	535.35	249.45	646.29	362.25	547.09	271.49	634.32	272.75
37.270	0	0.04	0.03	0.02	1.15	0.04	0.06	0.95	0.39	1.62	97.70	8.78	0.00	97.02	5.22	61.43	0.26	0.34	2.49	0.19	0.09	0.17	0.00	0.39	0.21	1.62	0.08	0.07	2.78	1.55	0.34	0.00	2.59	0.00	0.00	0.00	-22.60	-4.59	0.66	54.01	87.11	536.31	246.04	648.96	360.51	548.76	268.30	635.84	270.50
37.303	0	0.03	0.02	0.02	2.55	0.04	0.05	2.56	0.41	1.34	94.89	30.16	0.00	97.34	10.21	79.76	0.21	0.87	3.04	0.25	0.09	0.17	0.00	0.41	0.30	1.34	0.06	0.15	3.12	1.77	0.33	0.01	2.30	0.00	0.00	0.00	-16.85	-4.01	-0.65	54.18	86.52	537.56	244.41	650.61	360.28	549.62	268.83	636.14	268.61
37.337	0	0.02	0.02	0.02	5.94	0.04	0.08	7.27	0.41	1.04	85.46	53.38	0.00	94.24	22.65	91.24	0.16	2.50	3.69	0.33	0.09	0.15	0.00	0.41	0.35	1.04	0.05	0.37	3.78	2.50	0.31	0.00	2.10	0.00	0.00	0.00	-15.52	-8.02	-2.14	54.25	85.01	538.68	242.99	650.89	358.12	550.08	268.75	635.04	266.01
37.370	0	0.02	0.02	0.01	15.41	0.04	0.20	22.43	0.59	0.88	55.14	63.13	0.00	95.49	45.21	95.90	0.12	6.10	4.53	0.34	0.08	0.12	0.00	0.47	0.46	0.88	0.04	0.59	4.12	3.01	0.34	0.00	2.07	0.00	0.00	0.00	-11.23	-6.74	-1.71	53.64	86.03	538.33	242.37	649.74	356.99	549.08	268.26	635.10	266.45
37.404	0	0.02	0.01	0.01	34.67	0.04	0.46	51.88	0.82	0.64	23.12	68.85	0.00	95.71	64.39	98.56	0.08	14.28	5.73	0.38	0.05	0.14	0.00	0.60	0.67	0.64	0.03	0.82	4.64	4.57	0.35	0.00	1.93	0.00	0.00	0.00	-11.62	-6.47	-1.49	53.72	85.76	538.55	242.16	649.24	356.27	549.24	267.95	634.97	265.63
37.437	0	0.02	0.01	0.01	54.38	0.04	0.72	73.47	1.20	0.53	1.53	71.38	0.00	95.20	74.44	99.38	0.05	25.01	5.12	0.40	0.05	0.14	0.00	0.69	1.20	0.53	0.02	0.79	5.33	5.62	0.37	0.00	1.78	0.00	0.00	0.00	-11.98	-7.06	-1.21	53.32	86.53	538.09	241.43	648.97	355.58	548.65	267.00	635.17	265.18
37.470	0	0.03	0.01	0.01	70.80	0.04	1.03	86.25	2.04	0.47	0.00	71.99	-0.54	95.53	82.08	99.53	0.04	36.13	5.51	0.36	0.03	0.11	0.00	0.64	2.04	0.47	0.03	0.97	5.55	6.32	0.37	0.00	1.77	0.00	0.00	0.00	-9.51	-6.69	-1.39	52.25	85.85	538.35	240.85	649.48	355.67	549.27	266.84	635.10	264.90
37.504	0	0.03	0.01	0.01	77.33	0.04	1.32	91.23	2.46	0.37	0.00	71.99	-1.25	97.05	86.98	99.48	0.02	40.52	6.92	0.34	0.02	0.10	0.00	0.68	2.46	0.37	0.04	1.03	5.60	9.22	0.44	0.00	1.66	0.00	0.00	0.00	-7.03	-4.53	-1.97	51.35	87.45	538.76	241.92	649.02	355.43	548.06	268.60	635.48	266.36
37.537	0	0.03	0.01	0.01	80.27	0.05	1.49	93.51	2.99	0.33	0.00	71.47	-0.90	96.51	89.02	99.41	0.02	43.46	8.90	0.33	0.02	0.09	0.00	0.70	2.99	0.29	0.04	1.10	5.35	12.15	0.45	0.00	1.70	0.00	0.00	0.00	-1.69	-5.40	-1.34	49.65	86.53	538.44	242.69	647.63	355.84	548.09	269.12	634.61	268.21
37.570	0	0.03	0.01	0.01	81.60	0.06	1.58	94.50	2.96	0.27	0.00	70.06	0.00	96.35	89.87	99.10	0.01	45.52	11.61	0.25	0.02	0.05	0.00	0.62	2.96	0.27	0.06	1.15	4.81	13.73	0.42	0.00	1.82	0.00	0.00	0.00	-5.66	-5.63	-1.09	49.72	86.22	539.25	243.73	645.65	353.51	547.83	269.33	634.03	267.73
37.604	0	0.03	0.01	0.01	80.34	0.06	1.59	95.09	3.01	0.19	0.00	68.64	0.00	95.16	89.34	98.28	0.01	44.48	13.22	0.19	0.02	0.05	0.00	0.54	3.01	0.16	0.08	1.04	4.81	19.01	0.41	0.00	1.67	0.00	0.00	0.00	-7.22	-7.11	-1.14	50.10	87.58	539.44	244.48	645.04	353.25	546.88	270.44	634.41	267.39
37.637	0	0.03	0.01	0.01	77.72	0.06	1.50	94.59	2.77	0.16	0.00	64.79	0.00	95.81	87.57	96.80	0.01	43.68	13.63	0.16	0.02	0.04	0.00	0.48	2.77	0.14	0.12	1.12	4.12	20.60	0.41	0.00	1.81	0.00	0.00	0.00	-9.23	-6.35	-1.10	50.41	88.74	538.99	245.16	644.22	353.25	545.70	271.12	634.36	267.44
37.670	0	0.03	0.02	0.01	71.40	0.07	1.34	93.60	2.76	0.15	0.00	59.15	0.00	96.44	84.16	94.28	0.01	40.60	14.32	0.15	0.02	0.03	0.00	0.46	2.76	0.12	0.16	1.04	3.66	25.33	0.39	0.00	1.97	0.00	0.00	0.00	-7.78	-5.50	-1.91	49.92	88.40	537.96	244.48	644.89	354.42	545.16	271.35	633.46	267.13
37.704	0	0.03	0.02	0.01	64.91	0.07	1.07	93.20	2.57	0.13	0.00	55.83	0.00	96.13	78.80	92.89	0.01	39.23	14.57	0.13	0.02	0.04	0.00	0.52	2.57	0.10	0.22	1.00	3.36	31.93	0.36	0.00	2.40	0.00	0.00	0.00	-7.32	-5.94	-1.03	49.05	85.91	536.95	244.84	642.96	354.76	545.56	270.82	631.39	267.17
37.737	0	0.04	0.02	0.01	51.50	0.08	0.68	88.45	2.05	0.11	0.00	49.55	0.00	95.05	67.82	90.20	0.01	37.08	15.77	0.11	0.05	0.06	0.00	0.50	2.05	0.09	0.29	0.89	2.90	33.76	0.33	0.00	2.56	0.00	0.00	0.00	-8.63	-7.23	-1.30	49.16	87.66	536.29	245.07	642.26	354.15	543.77	271.16	631.36	267.55
37.771	0	0.05	0.02	0.01	38.17	0.08	0.30	85.13	1.98	0.10	0.00	46.16	0.00	95.56	49.98	89.12	0.00	40.09	14.41	0.10	0.08	0.10	0.00	0.42	1.98	0.08	0.40	0.72	2.30	42.69	0.31	0.01	3.19	0.00	0.00	0.00	-3.36	-6.66	-1.55	47.26	86.27	535.29	246.38	640.74	355.26	543.06	272.64	629.29	270.12
37.804	0	0.05	0.02	0.01	9.82	0.09	0.14	46.96	1.58	0.14	28.04	25.97	0.00	96.63	29.95	78.37	0.00	22.97	15.86	0.11	0.14	0.15	0.00	0.38	1.58	0.09	0.68	0.51	1.92	45.79	0.33	2.20	3.76	0.00	0.00	0.00	-8.65	-5.23	-0.92	48.78	87.66	534.27	249.64	638.28	356.48	541.04	275.06	628.66	272.11
37.837	0	0.04	0.02	0.02	3.28	0.09	0.09	16.82	1.38	0.36	66.37	15.55	1.29	96.60	15.60	70.40	0.01	12.68	16.23	0.13	0.36	0.32	0.00	0.42	1.38	0.11	0.83	0.32	1.88	42.95	0.35	17.78	4.06	0.00	0.00	0.00	-10.77	-5.26	-1.04	48.58	82.82	533.03	252.54	636.00	358.25	541.69	276.53	624.50	275.15
37.871	0	0.04	0.03	0.02	1.47	0.08	0.07	6.56	1.11	0.32	86.88	8.14	1.80	95.83	9.01	61.76	0.01	5.88	12.26	0.15	0.76	0.43	0.00	0.32	1.11	0.15	0.78	0.20	1.42	39.59	0.36	16.13	4.86	0.00	0.00	0.00	-14.76	-6.33	-1.93	48.82	82.81	530.66	253.94	634.22	359.35	539.04	278.01	621.83	276.11
37.904	0	0.04	0.03	0.02	0.96	0.08	0.06	3.42	0.83	0.30	93.16	5.58	2.06	95.13	5.69	56.71	0.01	2.68	10.27	0.16	1.22	0.59	0.00	0.30	0.83	0.17	0.83	0.14	1.42	34.76	0.39	30.52	5.35	0.00	0.00	0.00	-16.91	-7.13	-0.86	49.50	84.03	528.77	255.49	633.60	361.92	537.82	278.49	621.85	278.59
37.937	0	0.05	0.04	0.02	0.56	0.07	0.06	1.52	0.49	0.24	96.97	2.27	1.98	95.53	3.69	45.23	0.02	1.16	7.61	0.16	1.65	0.60	0.00	0.24	0.49	0.21	0.93	0.08	1.27	29.77	0.37	31.21	6.01	0.00	0.00	0.00	-16.05	-6.69	-1.57	49.42	87.02	525.96	256.87	632.19	364.99	533.72	281.83	620.69	278.85
37.971	0	0.06	0.06	0.02	0.25	0.08	0.08	0.52	0.35	0.26	98.95	0.50	3.70	94.09	2.62	24.90	0.02	0.42	6.53	0.13	1.25	0.42	0.00	0.20	0.29	0.26	1.14	0.06	0.91	26.15	0.35	62.64	7.64	0.00	0.00	0.00	-14.46	-8.16	-2.37	49.40	86.71	524.55	257.65	633.09	367.53	533.04	282.84	619.74	281.64
38.004	0	0.08	0.08	0.02	0.17	0.08	0.09	0.28	0.34	0.28	99.45	0.33	3.92	96.49	1.97	13.71	0.03	0.16	6.43	0.12	1.09	0.44	0.00	0.19	0.20	0.28	1.23	0.04	0.98	22.87	0.34	35.86	7.68	0.00	0.00	0.00	-11.24	-5.43	-2.69	47.79	84.24	524.68	258.26	631.25	367.12	533.34	283.93	617.54	281.25
38.037	0	0.09	0.09	0.02	0.13	0.08	0.10	0.17	0.35	0.29	99.66	0.33	3.82	96.70	1.85	6.95	0.03	0.06	5.46	0.08	1.10	0.29	0.00	0.18	0.12	0.29	1.08	0.03	0.94	18.17	0.35	34.22	7.93	0.00	0.00	0.00	-17.09	-5.11	-2.03	49.56	85.89	524.79	258.85	630.95	366.92	532.84	283.94	618.65	280.25
38.071	0	0.08	0.09	0.02	0.14	0.08	0.10	0.14	0.37	0.36	99.72	0.33	3.88	96.89	2.11	7.43	0.05	0.05	4.72	0.05	0.84	0.22	0.00	0.16	0.07	0.36	0.79	0.03	0.96	12.85	0.37	42.42	8.22	0.00	0.00	0.00	-15.75	-4.81	-1.86	49.67	85.58	524.41	259.81	630.55	368.01	532.71	284.75	618.24	281.72
38.104	0	0.09	0.09	0.02	0.13	0.07	0.10	0.12	0.37	0.42	99.75	0.33	3.12	97.38	2.05	5.39	0.06	0.03	4.22	0.04	1.18	0.28	0.00	0.16	0.05	0.42	0.59	0.02	1.06	11.24	0.37	19.38	7.84	0.00	0.00	0.00	-15.91	-3.92	-1.60	49.90	85.78	523.92	261.46	628.71	368.10	531.62	286.01	617.36	283.26
38.138	0	0.09	0.10	0.02	0.12	0.07	0.10	0.10	0.34	0.73	99.75	0.33	2.71	97.35	2.12	4.42	0.12	0.03	3.69	0.03	1.53	0.44	0.00	0.16	0.04	0.73	0.51	0.01	1.34	7.18	0.34	13.47	7.83	0.00	0.00	0.00	-16.12	-3.98	-0.13	50.41	87.54	522.37	262.73	627.33	369.73	530.21	286.34	617.75	285.24
38.171	0	0.09	0.10	0.02	0.12	0.06	0.11	0.09	0.33	0.94	99.75	0.33	1.84	96.50	2.25	3.69	0.18	0.03	3.31	0.02	1.54	0.45	0.00	0.15	0.03	0.94	0.37	0.01	1.54	5.26	0.33	20.97	7.22	0.00	0.00	0.00	-14.64	-5.41	-0.76	50.41	88.62	522.54	262.69	628.63	370.50	529.95	287.02	618.56	285.94
38.204	0	0.09	0.10	0.02	0.13	0.06	0.11	0.09	0.31	1.02	99.75	0.33	1.38	96.70	2.47	3.86	0.20	0.02	3.19	0.02	1.59	0.62	0.00	0.14	0.03	1.02	0.35	0.01	1.67	4.63	0.31	49.32	6.90	0.00	0.00	0.00	-16.18	-5.11	-2.27	50.91	86.98	522.99	262.39	630.88	371.55	531.14	287.41	618.10	285.66
38.238	0	0.10	0.11	0.02	0.13	0.06	0.11	0.08	0.47	1.79	99.74	0.33	0.57	97.04	2.24	3.57	0.47	0.02	2.54	0.02	1.29	0.47	0.00	0.12	0.02	1.79	0.28	0.01	2.24	2.54	0.31	59.53	6.36	0.00	0.00	0.00	-13.93	-4.56	-2.12	50.21	85.88	522.31	261.76	630.43	371.72	531.26	286.79	617.12	285.45
38.271	0	0.10	0.12	0.02	0.14	0.05	0.11	0.08	0.55	1.99	99.73	0.33	0.00	97.55	2.50	3.73	0.55	0.02	2.36	0.02	1.14	0.41	0.00	0.10	0.02	1.99	0.23	0.01	2.41	2.44	0.28	24.35	5.79	0.00	0.00	0.00	-11.25	-3.59	-1.69	49.28	84.42	522.69	263.15	628.55	371.55	531.57	287.99	615.97	286.33
38.304	0	0.10	0.12	0.02	0.14	0.05	0.12	0.08	0.91	2.75	99.72	0.33	0.00	97.12	3.13	3.57	0.91	0.02	2.08	0.03	1.09	0.34	0.00	0.08	0.02	2.75	0.20	0.01	2.94	1.74	0.23	50.31	5.34	0.00	0.00	0.00	-14.06	-4.40	-1.78	50.09	85.38	522.21	263.21	629.84	372.54	531.39	287.56	616.77	287.42
38.338	0	0.11	0.14	0.02	0.15	0.04	0.13	0.07	1.59	2.80	99.71	0.33	0.00	97.23	2.80	2.59	1.59	0.01	1.61	0.04	1.23	0.27	0.00	0.06	0.02	3.22	0.16	0.01	3.55	1.04	0.17	75.46	4.16	0.00	0.00	0.00	-15.62	-4.21	-1.78	50.27	86.56	522.32	262.47	630.97	372.98	531.41	287.31	617.96	285.85
38.371	0	0.12	0.14	0.02	0.15	0.04	0.13	0.07	1.71	2.94	99.71	0.33	0.00	98.01	2.94	2.32	1.71	0.01	1.59	0.03	1.28	0.35	0.00	0.06	0.01	3.23	0.16	0.01	3.67	1.02	0.15	71.76	3.96	0.00	0.00	0.00	-13.62	-2.51	-2.19	49.42	84.46	523.44	263.92	629.33	372.12	532.02	289.08	616.43	286.08
38.405	0	0.13	0.16	0.03	0.15	0.04	0.14	0.07	2.30	2.54	99.69	0.33	0.00	97.00	2.54	1.52	2.30	0.01	1.44	0.03	1.49	0.33	0.00	0.04	0.01	3.17	0.18	0.01	4.29	0.86	0.10	55.70	3.11	0.00	0.00	0.00	-21.14	-4.61	-0.96	50.50	85.77	522.43	263.89	626.83	370.23	530.38	287.82	616.06	283.85
38.438	0	0.13	0.16	0.03	0.15	0.04	0.14	0.06	2.67	1.75	99.67	0.33	0.00	96.20	1.75	0.92	2.67	0.01	1.50	0.03	1.69	0.30	0.00	0.04	0.01	3.26	0.18	0.01	4.49	0.78	0.10	32.95	2.75	0.00	0.00	0.00	-20.19	-5.84	-0.92	50.32	88.24	521.20	263.56	626.64	370.52	528.39	287.79	616.57	284.55
38.471	0	0.14	0.17	0.03	0.14	0.04	0.14	0.06	2.62	1.28	99.66	0.33	0.00	97.72	1.28	0.56	3.04	0.00	1.49	0.03	2.18	0.35	0.00	0.04	0.01	3.47	0.15	0.01	4.76	0.76	0.09	32.77	2.62	0.00	0.00	0.00	-21.53	-3.21	0.38	50.78	86.92	519.87	264.40	625.79	372.25	528.87	287.11	615.78	285.98
38.505	0	0.15	0.18	0.03	0.15	0.03	0.14	0.06	2.16	1.05	99.64	0.33	0.00	97.56	1.05	0.35	4.11	0.00	1.43	0.03	2.44	0.44	0.00	0.03	0.01	4.21	0.15	0.00	5.31	0.67	0.07	40.83	2.16	0.00	0.00	0.00	-21.72	-3.56	1.40	50.80	89.75	519.03	262.96	627.04	372.63	528.34	285.01	618.08	286.26
38.538	0	0.16	0.19	0.03	0.15	0.03	0.15	0.06	2.00	0.71	99.62	0.33	0.00	96.91	0.71	0.23	5.33	0.00	1.62	0.03	2.41	0.50	0.00	0.03	0.01	4.98	0.16	0.00	5.65	0.63	0.06	40.34	2.00	0.00	0.00	0.00	-15.07	-4.78	-2.29	49.35	85.20	521.18	262.93	628.32	372.29	529.91	288.34	615.04	284.97
38.571	0	0.16	0.19	0.03	0.15	0.03	0.15	0.06	1.95	0.66	99.62	0.33	0.00	96.14	0.57	0.25	5.58	0.00	1.64	0.03	2.26	0.70	0.00	0.03	0.01	5.21	0.16	0.01	5.47	0.66	0.06	33.97	1.95	0.00	0.00	0.00	-19.31	-5.92	-1.30	50.66	84.78	521.48	266.07	626.56	373.33	530.03	290.30	614.74	286.58
38.605	0	0.17	0.20	0.03	0.16	0.03	0.17	0.06	1.70	0.68	99.60	0.33	0.00	96.23	0.68	0.33	7.24	0.00	1.90	0.03	1.93	0.68	0.00	0.03	0.01	6.26	0.21	0.01	5.68	0.67	0.05	19.22	1.70	0.00	0.00	0.00	-15.99	-5.80	-1.48	50.45	85.44	521.34	266.06	628.52	374.67	530.45	289.88	615.89	290.03
38.638	0	0.17	0.20	0.03	0.16	0.03	0.17	0.06	1.71	0.66	99.60	0.33	0.00	96.74	0.65	0.42	7.29	0.00	1.87	0.03	1.57	0.54	0.00	0.03	0.01	6.60	0.21	0.01	5.42	0.66	0.05	47.41	1.71	0.00	0.00	0.00	-14.86	-5.05	-2.01	50.00	85.25	522.41	266.29	630.56	376.58	531.78	291.29	617.00	289.33
38.671	0	0.18	0.21	0.03	0.17	0.03	0.18	0.06	1.63	0.69	99.59	0.33	0.00	97.59	0.69	0.65	8.32	0.01	1.64	0.03	1.42	0.49	0.00	0.03	0.02	7.05	0.21	0.01	5.28	0.64	0.05	52.23	1.63	0.00	0.00	0.00	-13.36	-3.49	-3.33	47.89	86.11	521.29	265.46	629.22	375.14	529.27	291.89	615.29	288.06
38.705	0	0.19	0.22	0.03	0.18	0.03	0.20	0.06	1.55	0.92	99.56	0.33	0.00	96.45	0.92	0.81	10.76	0.01	1.78	0.02	1.08	0.22	0.00	0.03	0.02	7.29	0.21	0.01	4.74	0.59	0.05	70.06	1.55	0.00	0.00	0.00	-12.73	-5.50	-3.06	47.01	85.05	522.01	265.37	629.05	374.13	530.23	291.19	615.24	288.42
38.738	0	0.20	0.22	0.03	0.19	0.03	0.21	0.06	1.53	1.03	99.55	0.33	0.00	96.41	1.03	0.68	11.45	0.01	1.66	0.02	0.91	0.11	0.00	0.03	0.02	6.89	0.22	0.01	4.46	0.60	0.06	18.97	1.53	0.00	0.00	0.00	-9.18	-5.55	-3.31	46.45	84.89	523.03	267.01	629.29	374.76	530.77	292.91	615.64	291.19
38.772	0	0.21	0.24	0.03	0.20	0.03	0.24	0.06	1.50	1.27	99.52	0.33	0.00	98.47	1.27	0.73	13.86	0.01	1.90	0.01	0.77	0.03	0.00	0.03	0.03	6.25	0.23	0.02	4.04	0.59	0.07	25.39	1.50	0.00	0.00	0.00	-14.94	-1.19	-2.11	47.48	85.47	522.76	267.10	629.20	375.15	531.13	291.76	616.59	290.22
38.805	0	0.22	0.25	0.03	0.21	0.03	0.25	0.06	1.50	1.61	99.49	0.33	0.00	97.98	1.61	0.67	15.09	0.01	1.81	0.01	0.78	0.03	0.00	0.02	0.04	5.63	0.22	0.01	3.77	0.61	0.08	19.89	1.50	0.00	0.00	0.00	-15.28	-2.58	-2.68	47.55	85.07	522.42	267.20	628.73	374.89	530.55	292.19	615.60	290.05
38.838	0	0.22	0.25	0.03	0.21	0.03	0.26	0.06	1.58	1.64	99.47	0.33	0.00	98.11	1.64	0.51	15.90	0.01	1.86	0.01	0.80	0.03	0.00	0.02	0.04	4.96	0.25	0.01	3.57	0.59	0.09	15.48	1.58	0.00	0.00	0.00	-14.74	-2.26	-2.35	47.37	85.56	522.09	267.15	629.02	375.71	530.49	292.13	616.03	290.24
38.872	0	0.25	0.27	0.03	0.22	0.03	0.30	0.06	1.60	1.61	99.40	0.37	0.00	97.23	1.61	0.38	18.66	0.01	2.13	0.01	0.82	0.03	0.00	0.02	0.04	4.71	0.19	0.01	3.16	0.60	0.13	29.72	1.60	0.00	0.00	0.00	-8.86	-4.21	-2.53	45.77	83.66	521.72	267.11	628.13	376.11	530.72	292.69	614.36	290.72
38.905	0	0.27	0.29	0.03	0.24	0.03	0.34	0.06	1.62	1.83	99.32	0.44	0.00	97.51	1.83	0.27	21.08	0.01	2.52	0.01	0.93	0.04	0.00	0.02	0.04	4.75	0.16	0.01	2.91	0.61	0.14	42.32	1.62	0.00	0.00	0.00	-13.59	-3.66	-1.71	46.97	84.36	521.05	267.51	626.79	375.76	529.90	292.32	614.22	289.76
38.938	0	0.28	0.30	0.03	0.25	0.03	0.38	0.06	1.59	2.09	99.24	0.50	0.00	96.79	2.09	0.24	23.13	0.01	3.01	0.01	0.92	0.06	0.00	0.02	0.04	4.78	0.15	0.01	2.80	0.61	0.16	49.46	1.59	0.00	0.00	0.00	-13.52	-4.97	-2.14	47.13	84.72	521.28	267.40	627.51	375.19	529.86	291.90	614.58	291.17
38.972	0	0.30	0.32	0.02	0.26	0.03	0.42	0.06	1.64	2.38	99.16	0.56	0.00	97.13	2.38	0.23	25.05	0.01	3.21	0.01	0.87	0.07	0.00	0.02	0.04	4.50	0.15	0.01	2.37	0.58	0.21	70.38	1.64	0.00	0.00	0.00	-16.53	-4.39	-1.94	48.36	83.99	521.42	267.50	628.02	376.06	530.73	291.88	614.70	289.94
39.005	0	0.31	0.32	0.02	0.28	0.03	0.44	0.06	1.69	2.64	99.11	0.60	0.00	96.75	2.64	0.28	26.09	0.01	3.25	0.01	0.93	0.10	0.00	0.02	0.04	4.64	0.15	0.01	2.49	0.59	0.20	68.77	1.69	0.00	0.00	0.00	-17.33	-5.04	-1.43	48.98	83.86	521.18	268.07	627.31	376.48	530.64	292.20	614.47	289.85
39.038	0	0.35	0.35	0.03	0.30	0.03	0.52	0.06	1.60	3.00	98.96	0.76	-0.52	95.99	3.00	0.29	29.46	0.01	2.36	0.01	1.12	0.13	0.00	0.02	0.04	4.71	0.15	0.01	2.40	0.55	0.22	30.74	1.60	0.00	0.00	0.00	-13.65	-6.12	-1.03	48.81	84.41	520.14	268.29	627.72	378.41	530.27	292.41	614.68	291.96
39.072	0	0.39	0.38	0.03	0.33	0.03	0.59	0.06	1.52	2.93	98.82	0.94	-2.78	95.57	2.93	0.35	32.55	0.01	1.73	0.01	1.40	0.17	0.00	0.02	0.04	4.58	0.15	0.01	2.25	0.55	0.26	57.33	1.52	0.00	0.00	0.00	-13.82	-6.64	-2.42	49.45	84.76	519.96	267.44	629.80	379.14	530.11	292.44	614.87	291.93
39.105	0	0.38	0.38	0.03	0.32	0.03	0.56	0.06	1.50	2.78	98.89	0.89	-2.70	96.29	2.78	0.41	31.70	0.01	1.28	0.01	1.87	0.30	0.00	0.02	0.04	4.78	0.16	0.01	2.30	0.57	0.24	62.73	1.50	0.00	0.00	0.00	-15.39	-5.72	-1.41	49.95	85.47	520.13	267.45	630.03	379.29	530.63	291.62	616.10	292.00
39.139	0	0.47	0.43	0.03	0.36	0.03	0.70	0.06	1.52	2.35	98.59	1.33	-6.12	97.14	2.35	0.45	37.59	0.01	1.18	0.02	2.13	0.63	0.00	0.02	0.04	4.46	0.20	0.01	2.12	0.53	0.27	62.16	1.52	0.00	0.00	0.00	-14.56	-4.38	-2.10	49.82	86.07	520.58	268.00	630.06	379.36	530.12	293.03	616.19	292.00
39.172	0	0.53	0.47	0.03	0.39	0.03	0.80	0.06	1.53	2.07	98.39	1.72	-7.94	96.88	2.07	0.49	40.90	0.01	1.35	0.02	2.29	0.89	0.00	0.02	0.04	4.21	0.25	0.02	2.10	0.54	0.25	54.28	1.53	0.00	0.00	0.00	-13.75	-4.83	-2.29	49.65	85.68	520.80	268.26	629.96	379.36	530.25	293.47	615.92	292.21
39.205	0	0.55	0.48	0.03	0.39	0.03	0.81	0.06	1.59	1.57	98.37	1.86	-8.32	96.57	1.57	0.47	41.79	0.01	1.64	0.02	2.69	1.44	0.00	0.02	0.04	4.46	0.29	0.01	2.16	0.56	0.22	73.88	1.59	0.00	0.00	0.00	-17.11	-5.31	-1.98	50.32	87.01	519.91	267.81	630.47	379.91	529.56	292.65	616.56	291.76
39.239	0	0.67	0.54	0.03	0.44	0.03	0.99	0.06	1.57	1.18	98.02	2.78	-11.19	95.86	1.18	0.48	46.70	0.01	1.71	0.03	3.03	1.97	0.00	0.02	0.03	4.92	0.29	0.01	2.42	0.58	0.18	78.65	1.57	0.00	0.00	0.00	-17.31	-6.29	-2.03	50.38	86.38	519.91	267.55	630.79	379.97	530.00	292.25	616.38	291.68
39.272	0	0.74	0.58	0.03	0.47	0.03	1.10	0.06	1.61	1.15	97.79	3.43	-12.80	96.34	1.15	0.51	49.33	0.01	1.74	0.03	3.38	2.15	0.00	0.02	0.03	5.14	0.31	0.01	2.46	0.59	0.16	68.53	1.61	0.00	0.00	0.00	-16.83	-5.64	-1.71	50.15	86.38	520.45	267.91	629.89	379.65	530.07	293.04	616.41	290.42
39.305	0	0.74	0.57	0.03	0.47	0.03	1.09	0.06	1.68	0.91	97.82	3.46	-12.75	96.87	0.91	0.59	49.36	0.01	1.63	0.04	3.44	1.92	0.00	0.03	0.03	5.47	0.34	0.01	2.55	0.58	0.13	69.86	1.68	0.00	0.00	0.00	-15.62	-4.83	-2.19	49.84	86.66	520.74	267.91	630.09	379.08	529.85	293.20	616.49	291.24
39.339	0	0.80	0.60	0.03	0.50	0.03	1.19	0.06	1.66	0.81	97.63	4.08	-13.89	96.66	0.81	0.60	51.35	0.01	1.61	0.05	3.39	1.86	0.00	0.03	0.03	6.60	0.37	0.01	2.69	0.61	0.10	74.10	1.66	0.00	0.00	0.00	-16.18	-5.18	-2.14	50.08	86.86	520.80	267.99	630.17	379.13	529.84	293.26	616.67	291.14
39.372	0	0.77	0.59	0.03	0.48	0.03	1.13	0.06	1.74	0.73	97.73	3.82	-13.33	96.78	0.73	0.57	50.55	0.01	1.88	0.06	3.70	2.49	0.00	0.03	0.03	6.73	0.36	0.01	2.64	0.60	0.09	76.06	1.74	0.00	0.00	0.00	-16.14	-4.98	-2.09	50.12	86.85	520.90	268.01	630.58	379.57	530.14	293.31	616.96	291.17
39.406	0	0.69	0.54	0.03	0.44	0.03	0.98	0.06	1.73	0.61	98.04	3.01	-11.35	97.89	0.61	0.55	47.27	0.01	1.53	0.06	3.15	1.37	0.00	0.04	0.03	7.16	0.35	0.01	2.84	0.59	0.07	76.10	1.73	0.00	0.00	0.00	-14.81	-2.82	-2.25	49.34	85.47	520.83	267.85	632.00	381.25	531.45	293.09	616.91	291.96
39.439	0	0.62	0.50	0.03	0.41	0.03	0.86	0.06	1.84	0.60	98.27	2.38	-9.21	97.08	0.50	0.58	44.31	0.00	1.39	0.04	2.37	0.74	0.00	0.04	0.03	8.15	0.35	0.01	2.79	0.60	0.06	69.65	1.84	0.00	0.00	0.00	-12.05	-4.47	-3.57	48.38	86.61	520.96	267.85	633.11	382.16	530.59	294.94	617.14	291.86
39.472	0	0.60	0.49	0.03	0.41	0.03	0.85	0.06	1.87	0.57	98.31	2.25	-8.56	96.74	0.50	0.54	43.68	0.01	1.18	0.03	1.62	0.33	0.00	0.04	0.03	8.41	0.33	0.01	2.70	0.57	0.06	58.33	1.87	0.00	0.00	0.00	-14.90	-5.05	-3.05	48.84	86.61	521.46	267.91	633.13	381.72	531.18	294.40	617.73	291.13
39.506	0	0.60	0.49	0.03	0.40	0.03	0.84	0.06	1.71	0.54	98.33	2.11	-8.25	96.86	0.48	0.46	43.12	0.01	0.97	0.03	1.04	0.11	0.00	0.04	0.03	8.56	0.32	0.01	2.48	0.54	0.05	52.28	1.71	0.00	0.00	0.00	-11.95	-4.86	-2.96	47.92	87.74	520.46	267.77	631.72	381.49	529.46	294.87	617.12	291.12
39.539	0	0.54	0.46	0.03	0.38	0.03	0.75	0.06	1.83	0.53	98.51	1.70	-6.50	97.11	0.38	0.47	40.64	0.01	1.12	0.02	0.82	0.09	0.00	0.04	0.03	8.25	0.33	0.01	2.24	0.53	0.05	64.67	1.83	0.00	0.00	0.00	-14.40	-4.43	-3.22	48.80	86.09	521.17	267.74	633.38	382.06	531.33	294.17	617.38	291.47
39.572	0	0.55	0.46	0.03	0.38	0.03	0.76	0.06	1.81	0.53	98.49	1.75	-6.67	97.00	0.34	0.48	40.96	0.01	1.14	0.02	0.78	0.09	0.00	0.04	0.03	8.81	0.29	0.01	2.22	0.53	0.06	59.43	1.81	0.00	0.00	0.00	-13.18	-4.62	-3.84	48.51	87.21	521.56	267.92	633.57	381.92	530.63	295.39	617.74	291.23
39.606	0	0.58	0.48	0.03	0.40	0.03	0.82	0.06	1.91	0.54	98.37	2.00	-7.54	97.00	0.38	0.60	42.72	0.01	1.29	0.01	0.86	0.12	0.00	0.05	0.03	9.75	0.26	0.01	2.16	0.54	0.07	50.19	1.91	0.00	0.00	0.00	-12.19	-4.61	-3.74	48.43	87.15	521.71	268.44	633.03	381.79	530.54	295.84	617.60	291.89
39.639	0	0.54	0.45	0.03	0.38	0.03	0.75	0.06	1.87	0.54	98.50	1.71	-6.46	98.26	0.39	0.68	40.75	0.01	1.38	0.01	0.95	0.15	0.00	0.05	0.04	9.70	0.27	0.01	2.14	0.54	0.07	41.13	1.87	0.00	0.00	0.00	-15.14	-1.84	-3.12	48.94	86.94	522.94	268.35	633.68	380.97	532.04	294.73	618.91	291.40
39.672	0	0.48	0.42	0.03	0.35	0.03	0.66	0.06	1.84	0.55	98.69	1.36	-4.94	97.76	0.45	0.89	37.86	0.01	1.32	0.01	1.07	0.19	0.00	0.05	0.05	10.06	0.26	0.02	2.15	0.55	0.08	67.18	1.84	0.00	0.00	0.00	-13.53	-3.13	-4.06	49.14	85.81	523.17	268.54	634.30	381.67	532.44	295.77	618.15	291.51
39.706	0	0.41	0.38	0.03	0.32	0.03	0.54	0.06	1.69	0.54	98.93	0.98	-2.68	98.74	0.53	1.12	33.37	0.02	1.23	0.01	1.25	0.25	0.00	0.04	0.06	9.38	0.23	0.02	2.06	0.54	0.09	47.48	1.69	0.00	0.00	0.00	-14.82	-0.21	-1.58	49.13	88.66	522.83	269.09	632.94	381.14	531.75	294.29	620.40	293.06
39.739	0	0.39	0.36	0.03	0.31	0.03	0.50	0.06	1.66	0.57	99.00	0.89	-2.05	97.80	0.56	1.47	32.01	0.02	1.10	0.01	1.35	0.27	0.00	0.04	0.06	8.68	0.23	0.03	2.09	0.57	0.09	65.93	1.66	0.00	0.00	0.00	-16.52	-3.02	-2.35	49.71	87.22	522.86	269.53	633.42	381.83	532.20	295.00	619.39	292.93
39.773	0	0.31	0.32	0.03	0.27	0.03	0.39	0.06	1.55	0.60	99.22	0.60	0.00	98.12	0.60	2.03	26.42	0.02	1.08	0.01	1.57	0.34	0.00	0.05	0.07	8.07	0.20	0.02	1.93	0.55	0.11	36.41	1.55	0.00	0.00	0.00	-13.31	-2.21	-2.74	48.45	85.92	523.35	269.57	632.78	381.02	532.56	295.37	618.45	293.20
39.806	0	0.29	0.30	0.03	0.26	0.03	0.37	0.06	1.55	0.78	99.27	0.53	0.00	98.30	0.78	2.11	24.87	0.02	1.22	0.01	1.39	0.30	0.00	0.04	0.07	8.11	0.18	0.02	1.78	0.54	0.12	65.85	1.55	0.00	0.00	0.00	-13.24	-1.71	-2.91	48.30	86.05	523.73	269.60	633.57	381.71	532.98	295.86	618.98	292.73
39.839	0	0.29	0.30	0.03	0.26	0.03	0.36	0.06	1.51	0.92	99.28	0.50	0.00	97.80	0.92	1.95	24.20	0.03	1.43	0.01	1.27	0.31	0.00	0.04	0.06	7.70	0.17	0.01	1.69	0.54	0.12	29.29	1.51	0.00	0.00	0.00	-13.00	-3.04	-3.12	48.22	85.00	523.42	269.97	632.99	382.08	532.96	296.42	617.87	292.60
39.873	0	0.27	0.29	0.03	0.24	0.03	0.34	0.06	1.36	0.91	99.33	0.43	0.00	97.99	0.91	1.58	22.31	0.03	1.69	0.00	1.19	0.30	0.00	0.04	0.06	7.57	0.16	0.01	1.54	0.56	0.15	43.42	1.36	0.00	0.00	0.00	-13.01	-2.57	-2.93	48.34	85.33	523.33	269.91	633.05	382.20	532.89	296.27	618.15	292.67
39.906	0	0.28	0.30	0.03	0.25	0.03	0.35	0.06	1.34	0.97	99.29	0.46	0.00	98.66	0.97	1.43	23.30	0.02	1.81	0.01	1.11	0.32	0.00	0.04	0.06	7.67	0.14	0.01	1.51	0.59	0.15	38.23	1.34	0.00	0.00	0.00	-13.97	-0.51	-3.07	48.63	85.88	524.41	269.98	633.65	381.43	533.39	296.31	619.18	292.48
39.939	0	0.26	0.29	0.03	0.24	0.03	0.33	0.06	1.31	1.10	99.34	0.41	0.00	98.53	1.10	1.36	21.63	0.03	1.76	0.01	1.18	0.39	0.00	0.04	0.06	7.75	0.13	0.01	1.50	0.64	0.17	49.77	1.31	0.00	0.00	0.00	-13.92	-0.98	-2.89	48.72	85.55	524.29	269.89	633.18	380.97	533.36	295.91	618.85	292.60
39.973	0	0.26	0.29	0.03	0.23	0.03	0.33	0.06	1.23	1.13	99.34	0.41	0.00	98.61	1.13	1.03	21.48	0.03	1.84	0.01	1.37	0.54	0.05	0.05	0.07	7.44	0.15	0.01	1.53	0.72	0.19	27.48	1.23	0.00	0.00	0.00	-12.48	-0.68	-3.60	48.40	84.91	524.76	269.88	632.50	379.89	533.18	296.63	617.95	291.85
40.006	0	0.28	0.30	0.03	0.24	0.03	0.35	0.06	1.23	1.16	99.30	0.45	0.00	98.36	1.16	0.87	22.89	0.03	1.70	0.01	1.80	0.87	0.00	0.06	0.07	8.40	0.15	0.01	1.58	0.69	0.19	34.26	1.23	0.00	0.00	0.00	-12.69	-1.53	-3.53	48.51	85.80	523.51	269.09	631.48	379.51	531.62	296.25	617.23	290.50
40.039	0	0.28	0.30	0.03	0.24	0.03	0.35	0.06	1.23	1.14	99.30	0.46	0.00	98.29	1.14	0.83	22.88	0.03	1.59	0.02	2.24	1.31	0.00	0.06	0.08	9.66	0.17	0.02	1.74	0.73	0.20	44.40	1.23	0.00	0.00	0.00	-13.20	-1.75	-3.63	48.90	84.92	524.59	268.90	632.11	379.13	532.92	296.14	617.58	289.52
40.073	0	0.28	0.30	0.03	0.23	0.03	0.33	0.06	1.14	1.05	99.33	0.44	0.00	98.42	1.05	0.70	22.23	0.03	1.59	0.02	2.97	1.81	0.00	0.09	0.10	9.49	0.20	0.02	1.92	0.81	0.19	23.11	1.14	0.00	0.00	0.00	-10.01	-1.34	-3.20	48.05	85.58	523.99	268.93	630.28	377.66	531.57	295.74	617.02	290.95
40.106	0	0.28	0.31	0.03	0.23	0.03	0.34	0.06	1.10	1.07	99.32	0.46	0.00	97.82	1.07	0.62	22.82	0.03	1.33	0.03	3.41	1.97	0.00	0.10	0.11	9.98	0.23	0.01	1.98	0.79	0.18	42.61	1.10	0.00	0.00	0.00	-12.54	-2.97	-3.16	48.83	86.40	523.98	269.08	630.00	377.57	531.05	296.20	617.21	289.70
40.140	0	0.29	0.31	0.03	0.24	0.03	0.35	0.06	1.07	1.07	99.30	0.48	0.00	98.47	1.07	0.60	23.31	0.03	1.07	0.04	3.21	1.57	0.00	0.12	0.12	10.17	0.27	0.01	1.97	0.74	0.16	42.59	1.07	0.00	0.00	0.00	-16.34	-1.16	-3.31	49.98	87.25	523.50	269.21	630.72	378.46	530.66	296.25	617.63	289.31
40.173	0	0.31	0.33	0.03	0.26	0.03	0.40	0.06	1.03	1.12	99.21	0.57	-0.19	98.57	1.12	0.63	25.81	0.02	1.06	0.04	3.04	1.45	0.00	0.14	0.13	10.51	0.29	0.01	1.85	0.67	0.14	44.74	1.03	0.00	0.00	0.00	-16.83	-0.82	-3.20	50.04	88.73	523.35	269.03	631.39	378.83	530.20	296.16	618.68	289.46
40.206	0	0.32	0.34	0.03	0.27	0.03	0.42	0.06	1.00	1.35	99.16	0.61	-0.81	98.58	1.35	0.55	26.87	0.02	0.99	0.05	2.82	1.22	0.00	0.13	0.11	10.43	0.32	0.01	1.91	0.65	0.13	52.60	1.00	0.00	0.00	0.00	-14.29	0.81	-1.47	49.50	85.81	521.61	268.70	629.57	379.19	531.02	293.53	616.82	291.63
40.240	0	0.35	0.37	0.03	0.28	0.03	0.47	0.06	0.95	1.47	99.06	0.72	-2.08	97.11	1.47	0.53	29.05	0.01	0.99	0.05	2.67	0.93	0.00	0.16	0.09	11.77	0.30	0.01	1.94	0.59	0.11	65.08	0.95	0.00	0.00	0.00	-18.56	-4.43	-2.76	50.28	85.17	521.99	267.43	631.04	377.95	531.37	292.53	616.49	289.93
40.273	0	0.35	0.37	0.03	0.29	0.03	0.47	0.06	0.89	1.66	99.06	0.72	-1.98	97.65	1.66	0.55	28.90	0.01	1.03	0.04	2.45	0.66	0.00	0.15	0.09	10.79	0.28	0.01	2.05	0.57	0.10	65.61	0.89	0.00	0.00	0.00	-12.92	-3.37	-2.38	49.18	84.45	522.96	267.89	631.44	378.66	532.68	293.14	617.12	291.47
40.306	0	0.37	0.38	0.03	0.30	0.03	0.51	0.06	0.85	1.86	98.99	0.78	-2.55	98.67	1.86	0.49	30.11	0.01	1.05	0.03	2.01	0.38	0.00	0.14	0.08	10.82	0.29	0.01	2.05	0.60	0.10	74.91	0.85	0.00	0.00	0.00	-11.73	-0.48	-3.66	47.62	84.42	523.23	267.94	630.04	377.60	531.47	295.18	615.64	288.66
40.340	0	0.38	0.39	0.03	0.32	0.03	0.54	0.06	0.81	2.08	98.91	0.86	-2.90	98.58	2.08	0.55	31.15	0.01	1.26	0.02	1.46	0.21	0.00	0.16	0.06	10.02	0.22	0.01	2.36	0.65	0.10	72.17	0.81	0.00	0.00	0.00	-17.15	-0.81	-2.49	47.92	84.53	522.98	268.25	628.94	375.57	531.37	292.79	615.88	290.63
40.373	0	0.37	0.38	0.03	0.32	0.03	0.54	0.06	0.84	2.34	98.93	0.81	-2.08	98.78	2.34	0.64	30.37	0.01	1.52	0.02	0.88	0.12	0.00	0.14	0.06	8.66	0.19	0.01	2.24	0.63	0.10	71.42	0.84	0.00	0.00	0.00	-14.10	0.03	-2.70	46.81	85.10	522.88	268.13	629.25	376.99	531.12	294.16	616.07	289.24
40.407	0	0.36	0.36	0.03	0.30	0.03	0.50	0.06	0.90	2.29	98.99	0.74	-0.74	98.73	2.29	0.57	28.82	0.01	2.12	0.01	0.68	0.07	0.00	0.15	0.05	8.47	0.14	0.01	2.56	0.62	0.10	34.23	0.90	0.00	0.00	0.00	-13.87	0.23	-2.35	47.41	85.93	523.46	270.29	629.45	378.62	531.28	296.08	617.10	291.70
40.440	0	0.37	0.38	0.03	0.32	0.03	0.54	0.06	0.97	2.42	98.92	0.83	-1.57	97.40	2.42	0.46	30.28	0.01	2.11	0.01	0.79	0.10	0.00	0.13	0.04	8.50	0.14	0.01	2.75	0.62	0.09	24.01	0.97	0.00	0.00	0.00	-16.09	-3.89	-2.04	47.86	85.54	522.60	270.67	627.73	377.99	530.35	295.96	615.77	291.49
40.473	0	0.35	0.36	0.03	0.30	0.03	0.48	0.06	0.96	2.01	99.03	0.74	-0.87	98.13	2.01	0.45	28.52	0.01	1.61	0.01	1.12	0.17	0.00	0.13	0.04	8.81	0.13	0.01	2.87	0.60	0.09	13.47	0.96	0.00	0.00	0.00	-17.80	-2.19	-0.96	49.07	86.92	522.05	271.18	627.47	378.98	529.95	295.80	616.78	291.84
40.507	0	0.32	0.34	0.03	0.28	0.03	0.44	0.06	0.88	2.14	99.13	0.64	-0.20	97.69	2.14	0.50	26.41	0.01	1.27	0.01	1.70	0.27	0.00	0.12	0.04	7.90	0.12	0.01	2.91	0.62	0.07	52.46	0.88	0.00	0.00	0.00	-17.04	-3.27	-2.59	49.64	84.67	522.79	270.23	630.64	379.93	531.96	295.37	616.59	292.40
40.540	0	0.33	0.35	0.03	0.29	0.03	0.45	0.06	0.85	2.27	99.10	0.67	-0.86	98.26	2.27	0.43	27.09	0.01	0.97	0.01	1.86	0.51	0.00	0.12	0.04	8.00	0.11	0.01	2.96	0.62	0.08	34.71	0.85	0.00	0.00	0.00	-15.77	-1.83	-3.83	49.31	86.28	523.60	269.68	632.40	380.55	531.70	296.96	617.73	290.47
40.573	0	0.32	0.34	0.03	0.28	0.03	0.43	0.06	0.88	2.18	99.13	0.63	-0.50	97.89	2.18	0.47	26.39	0.01	0.84	0.00	1.95	0.55	0.00	0.12	0.04	8.47	0.10	0.01	2.84	0.60	0.08	31.64	0.88	0.00	0.00	0.00	-14.02	-2.81	-3.38	48.33	85.69	523.05	270.24	631.44	380.81	531.49	296.94	617.04	292.04
40.607	0	0.31	0.33	0.03	0.27	0.03	0.41	0.06	0.94	2.02	99.18	0.57	0.00	98.30	2.02	0.42	25.08	0.01	1.05	0.00	1.51	0.43	0.00	0.08	0.04	7.91	0.11	0.01	2.75	0.66	0.08	35.57	0.94	0.00	0.00	0.00	-14.36	-1.73	-4.11	47.66	83.49	523.76	270.26	631.49	380.07	532.60	296.93	615.93	291.75
40.640	0	0.32	0.34	0.03	0.28	0.03	0.43	0.06	0.97	2.00	99.14	0.61	0.00	98.21	2.00	0.35	26.09	0.01	1.29	0.01	1.32	0.36	0.00	0.08	0.03	8.61	0.13	0.01	2.65	0.68	0.09	28.38	0.97	0.00	0.00	0.00	-13.29	-1.98	-2.92	47.11	83.31	524.50	271.60	630.40	380.50	533.31	297.83	616.42	292.12
40.673	0	0.29	0.32	0.03	0.26	0.03	0.40	0.06	1.04	2.40	99.21	0.52	0.00	98.76	2.40	0.39	23.81	0.01	1.73	0.01	1.17	0.22	0.00	0.07	0.04	7.58	0.14	0.01	2.62	0.74	0.11	54.04	1.04	0.01	0.00	0.00	-14.78	0.10	-2.06	47.58	84.66	524.35	272.07	630.66	380.91	533.17	297.26	617.75	293.68
40.707	0	0.25	0.28	0.03	0.24	0.03	0.33	0.07	1.17	2.66	99.35	0.38	0.00	97.41	2.66	0.45	19.19	0.02	1.82	0.01	1.00	0.15	0.00	0.05	0.04	6.32	0.14	0.01	2.78	0.88	0.14	51.77	1.17	0.02	0.00	0.00	-16.54	-3.87	-2.04	48.28	84.10	524.10	272.66	630.64	381.38	533.28	297.39	617.32	294.50
40.740	0	0.24	0.27	0.03	0.23	0.03	0.31	0.07	1.24	2.80	99.38	0.35	0.00	97.34	2.80	0.49	17.98	0.02	1.75	0.00	0.97	0.14	0.00	0.05	0.03	6.02	0.13	0.01	2.81	0.91	0.14	55.49	1.24	0.07	0.00	0.00	-15.70	-4.00	-2.00	48.39	83.76	524.36	272.90	631.00	381.73	533.77	297.48	617.51	295.26
40.774	0	0.22	0.26	0.03	0.22	0.03	0.29	0.07	1.56	2.77	99.43	0.33	0.00	97.03	2.77	0.43	16.50	0.02	1.54	0.00	1.00	0.14	0.00	0.04	0.03	6.15	0.12	0.01	2.72	1.06	0.17	51.48	1.56	0.00	0.00	0.00	-17.87	-4.57	-1.35	48.84	85.22	524.42	273.10	630.79	381.44	533.36	297.25	618.55	295.07
40.807	0	0.21	0.24	0.03	0.20	0.03	0.26	0.07	1.72	2.62	99.48	0.33	0.00	97.30	2.62	0.49	14.68	0.02	1.62	0.00	1.13	0.13	0.00	0.04	0.02	5.62	0.13	0.01	2.82	1.07	0.18	37.90	1.72	0.00	0.00	0.00	-16.78	-4.07	-2.09	48.95	85.31	525.63	272.80	633.00	382.10	534.54	297.71	619.81	295.01
40.840	0	0.20	0.23	0.03	0.20	0.03	0.25	0.07	1.77	2.48	99.51	0.33	0.00	97.65	2.48	0.55	13.72	0.02	2.00	0.00	1.50	0.19	0.00	0.03	0.02	5.42	0.12	0.01	2.81	1.11	0.18	39.67	1.77	0.00	0.00	0.00	-13.66	-3.36	-1.41	48.41	84.32	524.48	271.80	632.82	382.91	534.84	296.42	619.14	295.12
40.874	0	0.19	0.23	0.03	0.19	0.03	0.24	0.07	1.86	2.30	99.52	0.33	0.00	98.43	2.30	0.60	13.61	0.02	2.22	0.01	2.09	0.26	0.00	0.04	0.02	7.13	0.13	0.01	2.92	1.21	0.19	33.01	1.86	0.00	0.00	0.00	-15.24	1.32	-2.58	48.82	86.27	524.86	270.55	634.53	382.22	534.16	296.17	620.39	293.63
40.907	0	0.20	0.24	0.03	0.20	0.03	0.24	0.06	1.79	1.77	99.51	0.33	0.00	98.33	1.77	0.74	14.59	0.02	2.29	0.01	2.36	0.36	0.00	0.04	0.02	7.23	0.13	0.01	2.88	1.17	0.20	55.41	1.79	0.00	0.00	0.00	-13.69	-1.63	-3.78	49.07	83.84	526.53	270.88	635.76	382.62	536.13	297.62	619.84	292.82
40.940	0	0.21	0.24	0.03	0.19	0.03	0.24	0.06	1.61	1.32	99.52	0.33	0.00	98.61	1.32	0.74	14.73	0.02	2.19	0.01	2.87	0.61	0.00	0.05	0.03	7.23	0.14	0.01	2.86	1.16	0.20	29.65	1.61	0.00	0.00	0.00	-12.26	-0.70	-2.87	49.07	85.17	526.82	270.91	635.13	381.70	535.83	297.08	620.92	293.58
40.974	0	0.21	0.25	0.03	0.19	0.03	0.24	0.06	1.55	1.22	99.51	0.33	0.00	98.51	0.99	0.78	15.40	0.02	1.93	0.01	3.29	0.91	0.00	0.05	0.03	7.15	0.14	0.01	2.69	1.22	0.21	54.08	1.55	0.00	0.00	0.00	-16.35	-1.04	-3.48	50.11	86.13	526.85	270.86	634.83	380.70	534.83	297.50	620.78	291.86
41.007	0	0.21	0.24	0.03	0.19	0.03	0.23	0.06	1.51	1.25	99.51	0.33	0.00	98.06	0.74	0.74	14.74	0.01	1.61	0.01	3.22	0.86	0.00	0.05	0.04	6.62	0.16	0.01	2.82	1.25	0.20	51.92	1.51	0.00	0.00	0.00	-16.55	-2.40	-2.80	50.53	84.63	526.42	269.65	635.69	380.61	536.19	294.76	620.80	292.84
41.040	0	0.19	0.23	0.03	0.18	0.03	0.21	0.06	1.64	1.22	99.54	0.33	0.00	97.60	0.52	0.95	12.75	0.01	1.54	0.01	3.44	1.00	0.00	0.05	0.05	5.99	0.21	0.01	2.82	1.22	0.19	78.68	1.64	0.00	0.00	0.00	-16.64	-3.47	-2.95	50.86	86.02	525.80	269.20	635.96	380.86	535.16	294.77	621.16	292.54
41.074	0	0.19	0.22	0.03	0.17	0.03	0.20	0.06	1.84	1.41	99.56	0.33	0.00	98.55	0.40	0.88	12.16	0.01	1.81	0.02	3.74	1.52	0.00	0.04	0.05	4.55	0.24	0.01	2.93	1.41	0.16	89.23	1.84	0.00	0.00	0.00	-19.00	-0.90	-1.91	51.46	87.80	525.61	269.14	636.05	381.51	534.93	294.43	622.67	291.35
41.107	0	0.19	0.23	0.03	0.18	0.03	0.21	0.06	1.79	1.44	99.55	0.33	0.00	98.59	0.38	0.80	12.82	0.01	1.74	0.02	3.62	1.56	0.00	0.04	0.06	4.37	0.24	0.01	2.94	1.44	0.14	82.96	1.79	0.00	0.00	0.00	-19.21	-0.78	-1.99	51.54	88.04	525.15	268.78	635.85	380.94	534.40	293.77	622.42	291.82
41.141	0	0.20	0.22	0.04	0.17	0.03	0.20	0.06	1.87	1.40	99.55	0.33	0.00	97.22	0.38	0.86	12.63	0.01	2.56	0.02	4.20	3.25	0.00	0.05	0.06	3.22	0.23	0.01	3.27	1.40	0.12	91.63	1.87	0.00	0.00	0.00	-22.31	-4.23	-2.19	52.02	88.43	524.79	267.57	636.87	381.15	534.37	292.95	622.73	289.36
41.174	0	0.20	0.23	0.03	0.18	0.03	0.21	0.06	1.87	1.31	99.55	0.33	0.00	98.17	0.41	0.97	13.12	0.01	2.64	0.03	3.63	2.74	0.00	0.05	0.06	3.00	0.20	0.02	3.32	1.31	0.09	90.36	1.87	0.00	0.00	0.00	-23.15	-2.08	-1.86	52.05	88.13	524.42	267.20	637.14	381.92	534.74	292.52	622.77	288.35
41.207	0	0.20	0.23	0.03	0.18	0.03	0.21	0.06	1.93	1.34	99.54	0.33	0.00	98.78	0.36	1.15	13.15	0.01	2.74	0.04	3.07	2.98	0.00	0.05	0.07	2.85	0.20	0.04	3.33	1.34	0.08	91.66	1.93	0.22	0.00	0.00	-19.70	-0.05	-1.63	52.28	85.67	524.71	269.75	636.47	383.50	535.97	294.05	621.63	293.14
41.241	0	0.22	0.25	0.04	0.19	0.04	0.23	0.06	1.93	1.34	99.50	0.33	0.00	98.69	0.34	1.22	14.81	0.01	3.58	0.04	2.93	3.75	0.00	0.06	0.08	2.71	0.22	0.07	3.40	1.34	0.07	79.29	1.93	0.60	0.00	0.00	-18.99	-0.39	-2.75	52.21	87.19	524.59	269.72	637.25	383.52	534.75	294.90	621.93	293.90
41.274	0	0.22	0.26	0.04	0.19	0.04	0.23	0.06	2.07	1.43	99.48	0.33	0.00	97.99	0.35	1.31	14.78	0.01	3.89	0.07	2.73	4.13	0.00	0.06	0.08	2.55	0.21	0.08	3.50	1.43	0.07	78.25	2.07	1.20	0.00	0.00	-20.01	-2.58	-3.75	52.24	88.03	524.13	269.53	638.68	384.57	534.08	295.50	622.10	294.04
41.307	0	0.23	0.29	0.03	0.20	0.04	0.24	0.06	2.09	1.42	99.43	0.33	0.00	98.47	0.49	1.16	15.89	0.01	4.00	0.09	2.64	3.31	0.00	0.05	0.07	2.22	0.17	0.08	3.54	1.42	0.06	65.10	2.09	1.77	0.00	0.00	-21.25	-1.18	-3.54	52.25	86.17	526.33	271.17	640.03	386.39	537.05	297.23	623.14	293.47
41.341	0	0.26	0.33	0.03	0.22	0.04	0.30	0.06	2.05	1.43	99.34	0.44	0.00	98.63	0.59	1.23	20.34	0.01	3.91	0.10	2.60	1.84	0.00	0.05	0.07	2.10	0.15	0.07	3.63	1.43	0.04	52.18	2.05	2.08	0.00	0.00	-12.68	-0.62	-3.99	52.37	82.76	526.65	271.90	639.19	387.65	538.35	298.99	621.01	294.73
41.374	0	0.27	0.37	0.03	0.23	0.04	0.31	0.06	2.10	1.49	99.26	0.47	0.00	98.36	0.75	1.35	21.36	0.01	3.91	0.12	2.52	1.27	0.00	0.04	0.07	2.09	0.16	0.08	3.58	1.49	0.04	52.54	2.10	2.93	0.00	0.00	-15.47	-1.53	-3.51	52.70	83.50	526.92	273.67	638.68	388.19	538.13	300.09	621.53	296.06
41.408	0	0.26	0.39	0.03	0.23	0.04	0.29	0.07	2.22	1.69	99.23	0.44	0.00	97.66	0.72	1.51	20.20	0.01	3.22	0.13	2.35	0.98	0.00	0.03	0.07	1.62	0.17	0.07	3.94	1.69	0.03	53.36	2.22	3.75	0.00	0.00	-15.99	-3.34	-3.15	52.56	84.58	525.89	272.90	637.01	386.25	536.38	298.85	620.91	295.82
41.441	0	0.24	0.37	0.03	0.22	0.04	0.27	0.07	2.50	1.82	99.26	0.40	0.00	97.78	0.86	1.43	18.72	0.01	2.80	0.12	2.06	0.83	0.00	0.03	0.06	1.38	0.19	0.06	4.08	1.82	0.03	55.89	2.50	3.87	0.00	0.00	-16.85	-3.08	-3.46	52.60	83.52	526.33	272.83	635.89	385.03	536.47	299.21	619.82	293.82
41.474	0	0.23	0.37	0.03	0.21	0.04	0.26	0.07	2.52	1.93	99.27	0.38	0.00	97.70	1.01	1.31	17.66	0.01	2.27	0.10	1.85	0.78	0.00	0.02	0.05	1.34	0.19	0.05	4.27	1.93	0.03	41.29	2.52	4.01	0.00	0.00	-19.05	-3.26	-3.67	52.47	84.34	525.22	272.12	635.29	383.83	535.01	298.04	619.24	293.86
41.508	0	0.23	0.35	0.03	0.21	0.04	0.26	0.07	2.83	2.10	99.30	0.37	0.00	98.58	1.02	1.12	17.17	0.01	1.58	0.07	1.47	0.65	0.00	0.02	0.04	1.10	0.17	0.04	4.48	2.10	0.03	25.80	2.83	3.79	0.00	0.00	-19.54	-0.79	-2.33	51.98	84.67	524.79	271.69	636.20	385.28	535.95	296.65	620.58	294.13
41.541	0	0.25	0.33	0.03	0.22	0.04	0.29	0.07	2.84	2.17	99.33	0.42	0.00	98.56	1.26	1.01	19.33	0.01	1.32	0.04	1.08	0.34	0.00	0.01	0.03	1.02	0.15	0.03	4.17	2.17	0.03	42.81	2.84	2.90	0.00	0.00	-16.54	-0.87	-4.12	51.25	85.73	525.65	270.60	636.86	384.27	535.09	298.21	620.54	291.38
41.574	0	0.24	0.30	0.03	0.22	0.04	0.28	0.07	2.95	2.00	99.39	0.41	0.00	98.51	1.16	0.92	19.03	0.01	1.41	0.04	1.16	0.35	0.00	0.01	0.03	1.15	0.15	0.02	4.04	2.00	0.03	49.33	2.95	2.08	0.00	0.00	-15.24	-1.03	-4.91	50.40	83.89	524.78	268.05	635.54	381.72	534.54	296.34	618.02	288.06
41.608	0	0.22	0.26	0.03	0.21	0.04	0.26	0.07	3.27	2.07	99.48	0.36	0.00	98.56	1.16	0.88	17.30	0.01	1.63	0.02	1.21	0.40	0.00	0.01	0.03	1.14	0.17	0.01	3.90	2.07	0.04	38.87	3.27	1.34	0.00	0.00	-14.62	-0.86	-4.69	50.35	84.83	524.33	269.02	635.07	381.81	533.60	296.62	618.24	290.88
41.641	0	0.22	0.24	0.03	0.20	0.04	0.25	0.07	3.35	2.10	99.49	0.35	0.00	98.59	1.11	0.80	17.10	0.01	1.87	0.02	1.37	0.40	0.00	0.01	0.03	1.17	0.18	0.01	3.78	2.10	0.05	55.58	3.35	0.67	0.00	0.00	-14.08	-0.75	-3.63	50.19	85.55	524.60	269.46	635.00	382.31	533.98	296.50	619.39	291.53
41.674	0	0.21	0.23	0.03	0.20	0.04	0.25	0.07	3.39	2.06	99.51	0.33	0.00	98.77	1.33	0.72	16.26	0.01	2.00	0.01	1.62	0.46	0.00	0.01	0.03	1.34	0.19	0.01	3.58	2.06	0.05	39.50	3.39	0.34	0.00	0.00	-13.25	0.06	-3.89	49.87	84.53	524.57	270.00	633.46	381.80	533.65	297.46	617.92	290.76
41.708	0	0.22	0.24	0.03	0.20	0.04	0.26	0.07	3.25	1.95	99.48	0.35	0.00	97.95	1.37	0.62	17.16	0.01	1.67	0.01	1.37	0.30	0.00	0.01	0.03	1.33	0.17	0.01	3.66	1.95	0.07	46.40	3.25	0.29	0.00	0.00	-9.76	-2.65	-5.25	48.77	81.40	524.94	270.33	631.80	379.95	533.81	298.26	614.92	291.33
41.741	0	0.22	0.23	0.03	0.21	0.04	0.27	0.07	3.17	1.86	99.47	0.36	0.00	98.40	1.86	0.61	17.37	0.02	1.50	0.01	1.23	0.17	0.00	0.01	0.03	1.36	0.15	0.01	3.78	1.80	0.07	30.33	3.17	0.03	0.00	0.00	-9.70	-1.39	-3.99	48.24	82.12	524.56	270.71	629.82	379.01	533.03	297.79	614.91	291.51
41.775	0	0.22	0.23	0.02	0.21	0.04	0.28	0.07	3.15	2.61	99.45	0.35	0.00	98.56	2.61	0.58	17.23	0.02	1.69	0.01	1.03	0.11	0.00	0.00	0.02	1.46	0.13	0.00	3.74	1.64	0.08	27.36	3.15	0.03	0.00	0.00	-10.91	-0.86	-3.73	48.11	82.40	524.02	271.10	627.88	377.50	531.79	297.58	613.99	291.84
41.808	0	0.22	0.23	0.03	0.21	0.04	0.27	0.07	3.37	2.57	99.46	0.35	0.00	98.60	2.57	0.52	16.84	0.02	1.93	0.01	1.18	0.18	0.00	0.01	0.02	1.72	0.13	0.00	3.88	1.56	0.10	28.10	3.37	0.01	0.00	0.00	-12.02	-0.72	-1.99	48.40	80.75	524.08	271.12	626.46	376.61	533.02	295.73	613.69	291.97
41.841	0	0.22	0.23	0.03	0.22	0.04	0.29	0.07	3.39	2.86	99.43	0.37	0.00	97.72	2.86	0.44	17.89	0.02	2.25	0.01	1.27	0.25	0.00	0.01	0.02	1.84	0.10	0.00	3.87	1.38	0.10	37.14	3.39	0.02	0.00	0.00	-16.24	-3.20	-3.21	49.54	80.77	524.25	269.83	628.05	375.76	533.11	294.79	613.76	290.39
41.875	0	0.20	0.21	0.02	0.20	0.04	0.26	0.07	3.64	3.16	99.48	0.33	0.00	96.99	3.16	0.44	15.68	0.02	2.60	0.01	1.20	0.34	0.00	0.01	0.02	2.18	0.09	0.00	3.96	1.24	0.12	16.60	3.64	0.00	0.00	0.00	-15.22	-4.64	-2.05	49.24	81.06	525.21	268.91	627.47	374.29	533.89	293.78	614.77	288.24
41.908	0	0.20	0.21	0.03	0.20	0.04	0.26	0.07	3.79	3.24	99.48	0.33	0.00	97.82	3.24	0.44	15.64	0.02	2.66	0.01	1.33	0.42	0.00	0.01	0.01	2.37	0.08	0.01	3.98	1.22	0.13	14.28	3.79	0.00	0.00	0.00	-15.98	-2.99	-1.81	49.46	82.45	526.75	269.61	627.73	373.28	534.25	294.30	616.50	288.64
41.941	0	0.20	0.21	0.02	0.20	0.04	0.26	0.07	3.92	3.51	99.48	0.33	0.00	97.40	3.51	0.43	15.55	0.02	2.71	0.01	1.41	0.38	0.00	0.01	0.02	2.76	0.06	0.01	4.13	1.10	0.14	15.39	3.92	0.00	0.00	0.00	-20.26	-3.88	-0.96	50.10	83.32	527.36	268.92	628.05	371.39	534.77	292.74	617.94	287.90
41.975	0	0.21	0.22	0.03	0.21	0.05	0.28	0.07	4.10	3.60	99.43	0.36	0.00	97.85	3.60	0.52	17.49	0.02	3.27	0.01	1.87	0.47	0.00	0.01	0.02	3.79	0.07	0.01	3.85	0.93	0.18	12.49	4.10	0.00	0.00	0.00	-15.95	-2.90	-1.30	49.29	83.89	528.34	268.62	628.80	371.44	535.13	293.07	618.86	288.01
42.008	0	0.21	0.22	0.03	0.21	0.05	0.27	0.07	4.02	3.15	99.46	0.35	0.00	97.35	3.15	0.54	17.07	0.02	3.18	0.02	2.54	0.85	0.00	0.01	0.02	3.94	0.07	0.01	4.00	0.92	0.17	20.23	4.02	0.00	0.00	0.00	-18.85	-3.98	-0.43	49.95	81.83	526.85	267.58	627.44	370.30	535.24	290.08	617.04	287.99
42.041	0	0.21	0.22	0.03	0.20	0.05	0.26	0.07	3.95	2.62	99.47	0.36	0.00	98.26	2.62	0.61	17.03	0.03	3.78	0.03	3.02	1.17	0.00	0.01	0.02	4.44	0.08	0.01	4.14	0.93	0.15	45.12	3.95	0.00	0.00	0.00	-23.95	-1.83	1.15	50.76	85.71	525.49	264.96	627.89	368.31	533.87	285.63	619.57	287.02
42.075	0	0.24	0.23	0.03	0.22	0.05	0.29	0.07	3.76	2.54	99.41	0.46	0.00	97.57	2.54	0.52	19.64	0.03	3.73	0.04	3.97	1.70	0.00	0.01	0.02	5.01	0.09	0.01	5.04	0.91	0.13	57.35	3.76	0.00	0.00	0.00	-25.55	-3.54	-0.89	51.35	86.03	526.07	265.08	629.69	369.58	533.54	287.97	619.52	284.87
42.108	0	0.24	0.24	0.03	0.22	0.04	0.29	0.07	3.69	2.62	99.42	0.47	0.00	97.55	2.62	0.57	19.61	0.03	3.29	0.06	4.33	2.16	0.00	0.01	0.02	5.16	0.10	0.01	5.35	0.90	0.12	32.94	3.69	0.00	0.00	0.00	-15.89	-3.57	-2.44	49.99	83.81	527.29	265.52	630.38	370.77	534.69	290.74	618.34	285.63
42.142	0	0.25	0.24	0.04	0.23	0.04	0.30	0.07	3.44	3.03	99.40	0.54	0.00	97.79	3.03	0.64	20.10	0.02	2.59	0.08	5.38	2.47	0.00	0.02	0.03	5.52	0.12	0.01	6.82	0.84	0.10	40.58	3.44	0.00	0.00	0.00	-14.90	-3.04	-3.53	50.13	84.69	527.00	266.26	630.36	370.53	533.34	291.90	617.93	287.78
42.175	0	0.24	0.24	0.04	0.24	0.04	0.30	0.07	3.30	3.96	99.40	0.53	0.00	97.51	3.96	0.78	19.01	0.02	2.49	0.09	4.69	2.60	0.00	0.02	0.03	5.35	0.14	0.01	7.63	0.85	0.09	30.85	3.30	0.00	0.00	0.00	-12.20	-3.66	-4.28	50.21	84.02	526.47	267.77	630.04	372.53	532.80	294.37	616.67	289.20
42.208	0	0.25	0.24	0.04	0.25	0.04	0.31	0.07	3.26	4.50	99.38	0.52	0.00	98.61	4.50	0.89	18.80	0.02	2.72	0.11	4.14	3.81	0.00	0.02	0.04	5.21	0.16	0.01	7.65	0.86	0.09	25.74	3.26	0.00	0.00	0.00	-13.39	0.70	-5.14	50.17	84.67	525.53	267.71	628.17	371.16	530.65	295.27	614.96	287.57
42.242	0	0.25	0.23	0.04	0.24	0.04	0.30	0.07	3.63	4.55	99.41	0.52	0.00	98.72	4.55	0.92	18.09	0.02	3.45	0.14	4.06	5.38	0.00	0.04	0.04	6.14	0.17	0.01	8.32	0.95	0.08	12.02	3.63	0.00	0.00	0.00	-13.39	0.27	-6.08	50.01	84.06	525.64	268.32	626.35	369.53	529.64	296.79	613.10	286.71
42.275	0	0.24	0.22	0.04	0.24	0.05	0.30	0.07	3.63	5.14	99.39	0.50	0.00	98.78	5.14	0.96	17.68	0.02	4.44	0.16	4.03	6.35	0.00	0.04	0.05	6.06	0.17	0.01	8.29	1.00	0.08	11.36	3.63	0.00	0.00	0.00	-12.59	-0.04	-6.37	49.66	83.04	525.04	268.56	624.63	368.50	528.87	296.96	611.30	286.93
42.308	0	0.24	0.23	0.04	0.27	0.05	0.35	0.08	3.43	7.76	99.31	0.51	0.00	98.38	7.76	1.07	17.61	0.02	5.81	0.17	4.13	7.35	0.00	0.05	0.05	6.23	0.14	0.01	8.61	1.01	0.08	11.98	3.43	0.00	0.00	0.00	-15.86	1.47	-5.67	50.15	83.67	525.15	269.08	622.98	366.92	528.22	296.63	611.28	286.56
42.342	0	0.23	0.23	0.04	0.28	0.05	0.35	0.09	3.09	8.24	99.30	0.50	0.00	98.66	8.24	1.58	17.37	0.02	5.75	0.18	4.04	6.12	0.00	0.07	0.05	6.51	0.14	0.01	8.44	1.12	0.07	28.37	3.09	0.00	0.00	0.00	-18.04	-0.51	-8.86	50.34	84.01	526.82	268.18	623.28	364.63	527.67	299.61	609.72	281.60
42.375	0	0.23	0.23	0.04	0.28	0.04	0.35	0.08	3.05	7.42	99.30	0.49	0.00	96.09	7.42	1.74	18.08	0.01	4.80	0.18	3.42	4.23	0.00	0.07	0.05	6.67	0.16	0.01	7.44	1.15	0.08	14.80	3.05	0.00	0.00	0.00	-16.24	-5.99	-7.48	50.17	83.87	523.30	266.02	622.35	365.55	526.59	298.78	608.05	278.83
42.409	0	0.23	0.22	0.04	0.26	0.04	0.31	0.08	2.95	6.27	99.38	0.44	0.00	98.47	6.27	1.71	16.33	0.02	4.43	0.19	3.13	5.08	0.00	0.12	0.07	6.33	0.16	0.01	7.86	1.14	0.07	5.00	2.95	0.00	0.00	0.00	-13.78	-1.18	-7.54	50.16	82.71	523.06	267.41	621.36	366.27	526.05	297.51	607.46	282.89
42.442	0	0.23	0.22	0.04	0.24	0.04	0.29	0.08	2.94	4.91	99.42	0.42	0.00	98.52	4.91	1.73	16.46	0.02	4.32	0.22	3.41	4.54	0.00	0.14	0.07	6.72	0.18	0.01	6.91	1.08	0.07	6.92	2.94	0.00	0.00	0.00	-14.64	-1.00	-9.65	50.28	85.88	523.41	266.56	621.74	364.89	523.98	300.37	607.22	279.24
42.475	0	0.23	0.22	0.04	0.22	0.04	0.27	0.07	3.08	3.61	99.46	0.39	0.00	98.15	3.61	1.35	15.96	0.02	4.67	0.22	3.40	6.41	0.00	0.17	0.08	6.30	0.19	0.02	6.27	1.00	0.07	8.54	3.08	0.00	0.00	0.00	-13.44	-2.15	-8.90	50.14	84.34	522.13	266.69	620.34	364.91	523.48	298.69	606.10	281.76
42.509	0	0.24	0.21	0.05	0.21	0.05	0.26	0.07	3.15	3.57	99.48	0.35	0.00	98.13	3.57	1.22	14.97	0.01	5.73	0.19	3.46	11.26	0.21	0.24	0.10	5.43	0.19	0.02	5.96	0.93	0.07	15.05	3.15	0.00	0.00	0.00	-11.41	-2.20	-8.99	49.96	83.86	520.72	266.89	619.30	365.47	522.45	299.04	604.63	282.33
42.542	0	0.23	0.21	0.05	0.20	0.05	0.24	0.07	3.35	3.14	99.51	0.33	0.00	98.22	3.14	1.34	14.22	0.01	5.32	0.21	3.86	11.70	0.17	0.35	0.12	5.36	0.19	0.02	5.39	0.82	0.08	8.20	3.35	0.00	0.00	0.00	-13.28	-1.96	-9.10	50.19	85.11	518.45	265.82	617.97	365.34	520.00	298.54	603.17	280.50
42.575	0	0.23	0.20	0.06	0.19	0.05	0.23	0.07	3.35	2.11	99.54	0.33	0.00	97.92	2.11	1.37	13.58	0.01	5.87	0.22	3.83	12.44	0.09	0.35	0.13	5.70	0.23	0.01	5.21	0.81	0.09	19.28	3.35	0.00	0.00	0.00	-11.78	-2.75	-9.31	49.98	84.43	517.48	265.55	616.12	365.10	519.27	299.23	601.03	278.18
42.609	0	0.20	0.18	0.06	0.17	0.05	0.20	0.07	3.69	2.02	99.59	0.33	0.00	96.41	2.02	1.45	10.85	0.02	6.04	0.20	4.23	14.09	0.40	0.52	0.20	5.53	0.23	0.01	4.49	0.79	0.11	6.43	3.69	0.00	0.00	0.00	-14.29	-5.55	-9.51	51.00	84.84	514.49	264.95	615.02	365.51	516.55	298.38	599.13	278.95
42.642	0	0.19	0.18	0.06	0.17	0.05	0.19	0.07	3.75	2.23	99.61	0.33	0.00	97.60	1.99	1.67	9.91	0.02	5.38	0.16	4.33	13.45	2.23	0.57	0.27	5.60	0.23	0.01	4.31	0.75	0.11	5.83	3.75	0.00	0.00	0.00	-13.83	-3.47	-9.54	50.98	84.33	513.59	265.14	613.16	365.10	515.63	298.59	597.47	278.23
42.675	0	0.18	0.17	0.05	0.16	0.06	0.18	0.07	4.11	2.35	99.64	0.33	0.00	98.28	2.07	1.79	8.56	0.03	6.61	0.16	3.45	12.18	2.35	0.67	0.24	5.13	0.25	0.02	3.77	0.71	0.12	11.83	4.11	0.00	0.00	0.00	-11.66	-1.79	-9.65	51.07	85.62	513.05	265.40	612.52	365.01	514.31	299.57	597.32	278.64
42.709	0	0.17	0.16	0.06	0.15	0.06	0.18	0.07	4.40	2.87	99.65	0.33	0.00	97.91	2.12	1.75	8.03	0.03	6.63	0.16	3.98	14.76	2.87	0.88	0.26	5.27	0.23	0.02	3.03	0.67	0.14	3.55	4.40	0.00	0.00	0.00	-16.71	-2.76	-10.97	51.87	88.84	512.61	264.10	612.91	363.74	512.61	300.87	597.49	274.64
42.742	0	0.17	0.16	0.05	0.16	0.06	0.18	0.07	4.53	3.95	99.64	0.33	0.00	96.18	2.51	2.06	8.37	0.03	6.97	0.18	3.81	14.23	3.95	0.88	0.23	4.94	0.24	0.02	2.92	0.67	0.14	7.37	4.53	0.00	0.00	0.00	-14.61	-5.87	-11.14	51.72	84.79	511.78	265.37	610.00	363.59	512.28	300.84	593.72	277.22
42.776	0	0.16	0.16	0.05	0.15	0.06	0.17	0.07	4.51	3.28	99.65	0.33	0.00	97.76	2.64	2.24	7.85	0.03	6.50	0.20	5.35	11.75	3.28	0.95	0.19	4.65	0.24	0.02	2.37	0.59	0.15	5.31	4.51	0.00	0.00	0.00	-16.96	-3.11	-11.75	51.90	86.80	510.98	263.88	611.04	363.95	511.20	300.54	594.06	274.67
42.809	0	0.16	0.16	0.05	0.15	0.06	0.18	0.07	4.63	3.24	99.64	0.33	0.00	97.04	2.95	2.03	7.98	0.04	6.47	0.19	5.01	11.43	3.24	1.02	0.15	4.47	0.28	0.02	2.10	0.56	0.15	5.27	4.63	0.00	0.00	0.00	-13.91	-4.54	-10.24	51.46	83.63	511.18	265.07	609.16	363.22	512.99	300.23	593.06	276.11
42.842	0	0.15	0.16	0.04	0.16	0.06	0.19	0.07	4.40	4.14	99.63	0.33	0.00	97.48	3.51	2.19	7.88	0.04	6.36	0.17	4.34	9.31	4.14	0.99	0.15	4.64	0.29	0.02	2.06	0.56	0.15	4.23	4.40	0.00	0.00	0.00	-14.76	-3.71	-11.28	51.36	85.98	511.00	263.81	610.36	363.17	511.56	300.00	593.78	274.85
42.876	0	0.14	0.15	0.04	0.15	0.06	0.18	0.07	4.79	3.96	99.64	0.33	0.00	94.87	3.78	1.93	6.78	0.04	6.82	0.18	4.84	6.65	3.96	1.30	0.15	4.45	0.30	0.04	2.06	0.50	0.14	7.52	4.79	0.00	0.00	0.00	-11.68	-7.41	-12.33	50.87	82.77	511.72	264.42	609.68	362.70	513.06	301.25	591.53	274.92
42.909	0	0.13	0.15	0.03	0.16	0.06	0.19	0.07	4.77	4.30	99.62	0.33	0.00	94.66	4.30	1.79	7.35	0.03	7.18	0.22	4.55	4.71	1.71	1.36	0.14	4.54	0.35	0.05	1.87	0.50	0.15	15.03	4.77	0.00	0.00	0.00	-16.38	-7.62	-13.21	51.49	83.72	511.10	264.14	609.03	362.07	511.94	302.43	590.27	272.87
42.942	0	0.13	0.16	0.03	0.16	0.06	0.20	0.07	4.60	4.89	99.59	0.33	0.00	94.44	4.89	1.83	8.08	0.03	7.87	0.26	4.85	3.62	0.59	1.24	0.15	4.76	0.33	0.08	1.74	0.52	0.16	10.03	4.60	0.00	0.00	0.00	-13.93	-7.84	-13.66	51.26	80.75	510.43	265.50	608.06	363.14	511.98	302.29	588.41	276.23
42.976	0	0.13	0.16	0.03	0.16	0.06	0.20	0.08	4.39	5.39	99.59	0.33	0.00	91.92	5.39	1.53	7.62	0.03	7.20	0.26	5.20	3.62	0.44	1.31	0.14	4.40	0.30	0.07	1.77	0.54	0.16	8.08	4.39	0.00	0.00	0.00	-14.43	-9.84	-13.02	51.69	79.45	510.53	267.36	606.51	363.35	512.22	303.05	587.65	278.08
43.009	0	0.13	0.16	0.03	0.17	0.06	0.21	0.08	4.36	5.67	99.57	0.33	0.00	94.29	5.67	1.73	8.23	0.02	7.10	0.30	4.41	2.92	0.00	1.29	0.15	4.49	0.32	0.07	1.67	0.53	0.16	17.24	4.36	0.00	0.00	0.00	-19.32	-7.98	-12.23	51.88	80.23	508.81	265.57	606.16	362.92	512.13	303.15	586.89	274.05
43.042	0	0.14	0.17	0.03	0.17	0.05	0.22	0.08	4.00	6.18	99.55	0.33	0.00	92.81	6.18	1.62	8.80	0.02	6.25	0.29	4.85	3.16	0.00	1.19	0.16	5.14	0.29	0.07	1.61	0.56	0.16	8.49	4.00	0.00	0.00	0.00	-14.70	-9.21	-13.20	51.46	80.39	509.44	266.78	605.56	362.90	510.91	303.28	586.65	276.33
43.076	0	0.14	0.18	0.03	0.19	0.05	0.25	0.08	3.92	6.85	99.51	0.33	0.00	89.40	6.85	1.61	10.46	0.02	6.04	0.38	5.11	2.83	0.00	1.22	0.20	5.37	0.25	0.05	1.44	0.55	0.16	43.23	3.92	0.00	0.00	0.00	-21.02	-11.34	-13.53	52.21	82.48	508.56	265.14	606.00	362.59	509.62	302.86	586.62	273.32
43.109	0	0.14	0.18	0.03	0.20	0.06	0.28	0.09	3.83	8.42	99.44	0.33	0.00	85.48	8.42	1.38	11.09	0.02	8.31	0.58	5.34	2.93	0.00	1.23	0.24	6.29	0.23	0.09	1.35	0.54	0.16	72.87	3.83	0.00	0.00	0.00	-19.18	-13.13	-13.19	52.10	81.52	508.55	266.05	605.85	363.34	509.99	303.14	586.49	274.97
43.143	0	0.16	0.21	0.03	0.22	0.07	0.34	0.09	3.53	9.35	99.31	0.33	0.00	84.98	9.35	1.32	15.04	0.02	10.82	0.97	7.70	2.90	0.00	1.02	0.24	6.84	0.21	0.15	1.18	0.56	0.16	54.52	3.53	0.00	0.00	0.00	-22.56	-13.34	-12.56	52.24	83.12	507.85	266.74	605.04	363.92	509.04	304.79	586.51	274.68
43.176	0	0.19	0.24	0.03	0.25	0.06	0.42	0.09	3.00	9.81	99.15	0.33	0.00	92.65	9.81	0.98	18.28	0.02	9.19	1.08	5.05	2.16	0.27	0.88	0.18	6.92	0.14	0.08	1.10	0.52	0.16	15.14	3.00	0.00	0.00	0.00	-15.41	-9.33	-11.16	49.78	80.78	508.38	268.67	602.33	362.62	509.13	302.93	586.39	279.34
43.209	0	0.19	0.24	0.02	0.24	0.05	0.40	0.08	2.85	8.82	99.20	0.33	0.00	89.43	8.82	0.58	17.53	0.02	7.87	0.92	3.12	1.52	0.20	0.76	0.15	6.34	0.10	0.06	1.07	0.50	0.16	14.61	2.85	0.00	0.00	0.00	-19.56	-11.32	-10.48	50.21	83.07	508.91	267.89	604.54	363.53	509.18	301.67	589.27	279.61
43.243	0	0.22	0.26	0.02	0.27	0.05	0.46	0.08	2.65	8.77	99.08	0.37	0.00	92.82	8.77	0.45	20.69	0.02	6.61	1.04	2.04	1.00	0.00	0.57	0.10	6.62	0.09	0.02	1.07	0.46	0.15	14.19	2.65	0.00	0.00	0.00	-17.55	-9.21	-10.51	49.20	87.24	507.79	266.65	605.32	363.09	507.79	302.92	590.94	276.52
43.276	0	0.24	0.28	0.02	0.30	0.05	0.53	0.08	2.66	9.59	98.94	0.43	0.00	91.18	9.59	0.28	22.85	0.02	5.91	0.98	1.37	0.79	0.00	0.52	0.10	6.59	0.07	0.01	1.05	0.42	0.14	18.77	2.66	0.00	0.00	0.00	-18.46	-10.32	-11.52	48.92	84.52	508.61	265.67	605.61	362.66	508.62	301.61	589.21	276.14
43.309	0	0.25	0.29	0.02	0.32	0.05	0.59	0.09	2.66	10.25	98.81	0.49	0.00	90.85	10.25	0.20	24.68	0.02	6.54	0.99	1.32	0.61	0.00	0.44	0.09	5.97	0.06	0.01	1.05	0.42	0.13	17.98	2.66	0.00	0.00	0.00	-18.08	-10.53	-10.82	49.17	83.10	509.82	266.02	607.30	363.50	511.08	300.66	590.74	276.98
43.343	0	0.29	0.32	0.02	0.34	0.05	0.66	0.08	2.73	9.15	98.67	0.63	0.00	92.53	9.15	0.16	28.21	0.02	6.83	0.75	1.17	0.68	0.00	0.36	0.06	5.18	0.06	0.01	1.00	0.38	0.13	25.33	2.73	0.00	0.00	0.00	-18.90	-9.42	-10.59	49.76	85.89	510.84	265.92	609.37	364.45	511.45	301.81	593.39	276.07
43.376	0	0.30	0.32	0.02	0.33	0.05	0.65	0.08	2.81	8.26	98.70	0.66	0.00	91.85	8.26	0.12	28.83	0.02	6.62	0.55	0.96	0.59	0.00	0.30	0.04	4.03	0.06	0.01	1.03	0.38	0.13	26.43	2.81	0.00	0.00	0.00	-15.50	-9.89	-11.43	48.98	84.27	510.25	266.50	609.12	365.37	511.26	302.50	591.86	277.90
43.410	0	0.29	0.31	0.02	0.32	0.04	0.61	0.08	2.78	7.89	98.78	0.62	0.00	96.88	7.89	0.11	27.89	0.02	5.49	0.27	0.51	0.65	0.00	0.20	0.03	2.97	0.05	0.00	1.09	0.34	0.13	27.30	2.78	0.00	0.00	0.00	-12.43	-4.82	-10.89	48.01	82.14	511.44	266.95	609.79	365.79	513.60	301.35	592.67	279.14
43.443	0	0.29	0.31	0.02	0.33	0.05	0.63	0.08	2.85	8.19	98.75	0.63	0.00	96.33	8.19	0.12	28.21	0.02	5.66	0.21	0.47	0.59	1.34	0.16	0.03	2.20	0.06	0.00	1.04	0.31	0.12	21.98	2.85	0.00	0.00	0.00	-13.67	-5.67	-10.91	48.38	81.82	512.28	267.48	610.42	366.14	514.54	301.76	593.21	279.31
43.476	0	0.30	0.32	0.02	0.34	0.05	0.67	0.08	2.95	8.91	98.66	0.68	0.00	96.99	8.91	0.14	29.13	0.02	5.82	0.22	0.44	0.49	2.12	0.14	0.03	1.86	0.06	0.00	1.04	0.31	0.12	18.21	2.95	0.00	0.00	0.00	-15.53	-4.63	-10.36	48.59	83.03	512.52	268.00	610.40	366.08	514.26	301.91	594.23	279.56
43.510	0	0.33	0.34	0.02	0.38	0.05	0.78	0.08	3.03	9.51	98.43	0.85	-0.39	96.21	9.51	0.15	32.27	0.02	5.15	0.19	0.41	0.41	4.24	0.08	0.03	1.49	0.06	0.00	1.03	0.29	0.12	19.69	3.03	0.00	0.00	0.00	-13.71	-5.82	-10.11	48.22	82.01	513.52	267.78	611.65	366.86	516.09	301.63	595.08	279.59
43.543	0	0.33	0.33	0.02	0.36	0.05	0.73	0.08	3.36	8.19	98.53	0.85	0.00	97.23	8.19	0.17	32.28	0.02	5.61	0.16	0.41	0.48	6.76	0.07	0.02	1.21	0.06	0.00	1.10	0.26	0.12	20.48	3.36	0.00	0.00	0.00	-15.16	-4.21	-9.24	48.23	81.16	514.33	268.51	611.24	366.17	516.97	300.40	595.80	281.13
43.576	0	0.33	0.32	0.02	0.34	0.05	0.68	0.08	3.53	7.00	98.65	0.82	0.00	96.61	7.00	0.18	31.73	0.02	6.00	0.17	0.47	0.62	6.41	0.07	0.02	1.22	0.05	0.00	1.15	0.26	0.12	12.62	3.53	0.00	0.00	0.00	-12.65	-5.24	-7.72	47.45	79.56	515.69	268.53	611.40	365.65	519.42	299.68	596.92	281.64
43.610	0	0.31	0.30	0.02	0.31	0.05	0.60	0.07	3.88	6.16	98.80	0.73	0.00	97.01	6.16	0.18	29.94	0.02	6.76	0.17	0.54	0.70	2.69	0.04	0.02	0.75	0.04	0.01	1.29	0.25	0.12	8.33	3.88	0.00	0.00	0.00	-13.91	-4.60	-7.33	47.87	81.25	516.34	269.63	610.85	365.35	518.60	299.75	598.08	282.89
43.643	0	0.31	0.30	0.02	0.31	0.07	0.62	0.07	4.03	6.17	98.77	0.74	0.00	97.79	6.17	0.20	30.10	0.02	9.98	0.24	0.84	1.29	0.00	0.04	0.02	0.80	0.03	0.01	1.30	0.28	0.12	20.04	4.03	0.00	0.00	0.00	-14.24	-3.05	-6.58	47.35	81.44	516.83	268.21	611.93	364.36	519.51	297.22	599.65	282.73
43.676	0	0.28	0.28	0.02	0.29	0.08	0.57	0.07	4.34	6.70	98.86	0.63	0.00	98.05	6.70	0.23	27.64	0.03	13.23	0.40	1.58	2.00	0.00	0.04	0.03	0.63	0.03	0.02	1.41	0.32	0.12	12.23	4.34	0.00	0.00	0.00	-15.76	-2.41	-5.73	47.77	81.52	519.00	267.02	614.11	363.43	522.09	295.11	602.49	281.59
43.710	0	0.34	0.30	0.02	0.33	0.10	0.72	0.08	5.02	7.28	98.55	0.91	0.00	97.25	7.28	0.23	32.84	0.03	14.86	0.59	2.36	3.06	0.00	0.04	0.03	0.61	0.02	0.04	1.54	0.36	0.12	32.25	5.02	0.00	0.00	0.00	-9.65	-4.16	-6.13	46.52	81.63	520.09	268.71	613.75	363.78	522.16	297.82	602.58	283.84
43.743	0	0.39	0.33	0.03	0.35	0.10	0.83	0.08	4.74	7.30	98.33	1.14	0.00	97.36	7.30	0.24	36.02	0.03	16.36	0.86	3.87	5.36	0.00	0.04	0.03	0.64	0.02	0.06	1.56	0.40	0.12	12.23	4.74	0.00	0.00	0.00	-12.22	-3.96	-5.24	47.09	82.03	521.65	268.52	614.44	362.45	523.52	296.47	604.55	283.72
43.777	0	0.37	0.31	0.03	0.32	0.08	0.69	0.08	4.86	6.60	98.62	0.96	0.00	97.06	6.60	0.25	33.42	0.03	12.14	1.07	3.69	6.29	0.00	0.04	0.03	0.56	0.01	0.03	1.70	0.51	0.12	24.23	4.86	0.00	0.00	0.00	-14.89	-4.51	-4.45	48.06	83.07	521.80	266.85	616.80	363.25	524.60	294.18	606.84	282.47
43.810	0	0.35	0.30	0.03	0.33	0.07	0.68	0.08	4.66	7.15	98.64	0.92	0.00	95.99	7.15	0.27	32.58	0.03	10.26	1.16	3.24	4.98	0.00	0.04	0.04	0.59	0.01	0.02	1.84	0.58	0.12	23.80	4.66	0.00	0.00	0.00	-18.23	-6.12	-4.25	49.69	85.55	522.89	265.30	620.54	363.82	525.73	292.73	610.53	281.40
43.843	0	0.33	0.29	0.03	0.32	0.07	0.65	0.08	4.61	7.50	98.71	0.83	0.00	97.26	7.50	0.35	31.13	0.03	9.47	1.19	2.74	4.40	0.00	0.04	0.04	0.63	0.01	0.02	1.92	0.68	0.12	21.15	4.61	0.00	0.00	0.00	-16.10	-4.15	-3.59	48.69	85.35	522.12	265.07	619.95	363.86	525.47	291.57	610.37	282.76
43.877	0	0.29	0.28	0.02	0.33	0.06	0.62	0.09	4.49	9.40	98.76	0.69	0.00	96.38	9.40	0.46	28.33	0.02	8.11	1.14	1.86	2.81	0.00	0.04	0.04	0.74	0.01	0.01	2.16	0.86	0.11	36.43	4.49	0.00	0.00	0.00	-17.06	-5.59	-3.44	49.91	83.96	523.56	265.00	622.92	365.91	528.48	291.19	612.01	282.73
43.910	0	0.27	0.26	0.02	0.31	0.06	0.55	0.08	4.41	8.78	98.90	0.61	0.00	97.85	8.78	0.60	26.22	0.02	7.70	0.75	1.65	2.06	0.00	0.04	0.04	0.80	0.02	0.01	2.46	0.88	0.11	29.49	4.41	0.00	0.00	0.00	-17.55	-2.90	-3.29	50.21	85.80	524.49	265.27	625.72	367.37	529.40	291.14	614.95	284.58
43.943	0	0.27	0.27	0.02	0.30	0.06	0.53	0.08	4.12	8.10	98.94	0.60	0.00	96.96	8.10	0.52	25.78	0.02	6.75	0.39	1.27	1.37	0.00	0.04	0.03	0.96	0.02	0.01	2.62	0.98	0.10	51.42	4.12	0.00	0.00	0.00	-18.37	-4.68	-4.14	50.00	85.27	525.39	264.51	627.80	368.15	530.71	291.52	615.51	282.61
43.977	0	0.26	0.26	0.02	0.29	0.05	0.47	0.08	3.92	7.17	99.07	0.56	0.00	97.71	7.17	0.61	24.18	0.01	4.96	0.22	1.20	0.60	0.00	0.04	0.03	1.44	0.03	0.01	3.20	1.07	0.10	68.92	3.92	0.00	0.00	0.00	-15.66	-3.22	-4.74	49.11	84.02	527.08	265.37	630.84	370.72	533.36	292.84	616.95	284.29
44.010	0	0.25	0.26	0.02	0.28	0.05	0.45	0.08	4.01	6.74	99.10	0.56	0.00	97.24	6.74	0.75	24.05	0.01	4.40	0.12	1.11	0.49	0.00	0.03	0.03	1.53	0.04	0.01	3.33	1.03	0.09	56.08	4.01	0.00	0.00	0.00	-16.27	-4.19	-4.74	49.01	83.89	527.84	265.08	632.44	371.04	534.55	292.24	618.10	284.71
44.043	0	0.25	0.25	0.02	0.28	0.05	0.42	0.08	4.02	6.65	99.16	0.53	0.00	97.87	6.65	0.75	22.92	0.01	3.43	0.07	1.09	0.31	0.00	0.03	0.03	2.03	0.05	0.01	3.89	1.03	0.09	49.66	4.02	0.00	0.00	0.00	-12.31	-2.86	-4.17	48.23	83.18	529.68	267.86	633.52	373.60	536.72	294.60	619.68	288.51
44.077	0	0.26	0.26	0.02	0.29	0.04	0.45	0.08	3.75	6.61	99.09	0.61	0.00	96.56	6.61	0.79	24.51	0.01	3.46	0.05	1.23	0.25	0.00	0.03	0.03	2.52	0.07	0.01	4.09	1.16	0.10	32.70	3.75	0.00	0.00	0.00	-15.05	-5.32	-4.85	48.80	83.78	531.28	268.43	634.39	373.01	537.26	295.96	620.61	287.44
44.110	0	0.29	0.28	0.02	0.31	0.05	0.51	0.08	3.80	6.44	98.99	0.71	0.00	97.78	6.44	0.65	27.01	0.01	3.77	0.04	1.25	0.27	0.00	0.03	0.03	2.79	0.09	0.01	3.88	1.05	0.11	25.50	3.80	0.00	0.00	0.00	-14.84	-3.07	-4.65	48.90	83.38	534.22	269.66	636.30	373.51	540.11	297.04	623.00	288.01
44.144	0	0.33	0.31	0.02	0.34	0.04	0.58	0.08	3.40	6.38	98.84	0.88	0.00	98.20	6.38	0.53	29.79	0.02	3.43	0.04	1.26	0.16	0.00	0.02	0.03	3.10	0.13	0.01	4.11	1.00	0.12	29.14	3.40	0.00	0.00	0.00	-16.09	-1.99	-3.90	49.47	81.80	536.45	269.85	638.45	374.17	543.59	296.18	624.99	288.07
44.177	0	0.36	0.34	0.02	0.36	0.04	0.66	0.08	3.17	6.46	98.68	1.07	-0.97	98.41	6.46	0.42	32.45	0.02	3.12	0.03	1.32	0.16	0.00	0.02	0.02	3.56	0.16	0.01	4.17	0.87	0.13	30.93	3.17	0.00	0.00	0.00	-16.00	-1.38	-3.92	49.59	83.22	536.92	269.97	639.61	374.88	543.66	296.71	626.44	288.21
44.210	0	0.38	0.34	0.02	0.36	0.04	0.65	0.07	3.19	5.49	98.70	1.14	-1.42	97.33	5.49	0.43	33.34	0.02	3.02	0.04	1.65	0.18	0.00	0.02	0.03	3.59	0.19	0.01	4.23	0.81	0.12	46.62	3.19	0.00	0.00	0.00	-16.37	-4.02	-3.54	49.93	80.94	537.44	269.70	639.84	374.84	545.44	295.73	626.00	287.90
44.244	0	0.31	0.29	0.03	0.30	0.04	0.47	0.07	3.32	4.70	99.06	0.75	0.00	97.21	4.70	0.41	26.90	0.02	2.78	0.04	1.63	0.23	0.00	0.01	0.02	4.47	0.19	0.01	4.78	0.72	0.12	41.37	3.32	0.00	0.00	0.00	-16.50	-4.25	-2.80	49.90	79.86	538.08	269.26	640.02	374.02	546.79	294.21	626.43	288.18
44.277	0	0.31	0.29	0.03	0.29	0.04	0.44	0.07	3.33	3.75	99.12	0.75	0.00	96.82	3.75	0.38	26.48	0.02	2.72	0.04	1.62	0.36	0.00	0.01	0.02	4.89	0.19	0.01	5.10	0.69	0.11	39.11	3.33	0.00	0.00	0.00	-17.80	-4.92	-1.81	50.09	79.46	538.16	268.97	639.59	373.04	547.36	292.66	626.72	288.50
44.310	0	0.31	0.29	0.03	0.29	0.04	0.43	0.07	3.28	3.45	99.13	0.77	0.00	97.38	3.45	0.47	26.54	0.02	2.79	0.05	1.79	0.63	0.00	0.01	0.02	5.62	0.20	0.01	5.35	0.62	0.10	27.69	3.28	0.00	0.00	0.00	-17.57	-3.93	-2.56	50.20	81.93	540.89	270.36	640.69	372.46	547.64	295.49	629.26	288.26
44.344	0	0.34	0.30	0.03	0.31	0.04	0.48	0.07	3.26	3.48	99.05	0.92	0.00	98.08	3.48	0.52	28.58	0.02	2.73	0.07	1.69	0.97	0.00	0.01	0.02	6.74	0.19	0.01	5.87	0.48	0.11	9.14	3.26	0.00	0.00	0.00	-16.85	-2.34	-1.39	50.05	81.00	541.90	270.22	640.45	371.16	549.17	293.76	630.05	289.24
44.377	0	0.34	0.30	0.03	0.30	0.04	0.45	0.07	3.25	3.30	99.09	0.85	0.00	97.81	3.30	0.62	27.57	0.01	2.88	0.06	1.62	1.57	0.00	0.01	0.02	6.46	0.19	0.01	5.84	0.50	0.10	19.71	3.25	0.00	0.00	0.00	-20.38	-3.00	-1.96	50.57	83.18	542.17	269.10	641.48	369.72	548.33	292.92	631.36	287.92
44.411	0	0.37	0.31	0.03	0.31	0.04	0.48	0.06	3.28	2.54	99.04	0.95	0.00	97.85	2.54	0.76	29.52	0.01	3.50	0.07	1.22	1.96	0.00	0.01	0.02	7.95	0.17	0.01	5.48	0.43	0.10	28.04	3.28	0.00	0.00	0.00	-18.48	-2.92	-1.09	50.33	82.52	542.41	268.09	642.34	370.26	549.76	291.62	632.17	287.27
44.444	0	0.39	0.31	0.03	0.32	0.04	0.50	0.06	3.38	2.40	99.00	1.08	0.00	97.69	2.40	0.87	30.70	0.01	3.24	0.07	1.57	2.39	0.00	0.01	0.02	8.52	0.16	0.01	6.03	0.44	0.10	8.26	3.38	0.00	0.00	0.00	-18.22	-3.28	-1.40	50.61	85.02	543.49	269.06	644.02	371.21	549.64	293.09	634.55	288.79
44.477	0	0.39	0.32	0.03	0.33	0.04	0.51	0.07	3.18	2.68	98.98	1.15	0.00	97.33	2.68	1.04	31.08	0.02	2.81	0.07	1.80	2.35	0.00	0.01	0.02	8.23	0.14	0.01	6.62	0.46	0.09	9.72	3.18	0.00	0.00	0.00	-16.15	-4.01	-0.70	50.49	83.74	544.46	269.32	644.75	371.82	551.56	292.78	635.25	289.68
44.511	0	0.42	0.34	0.03	0.35	0.04	0.56	0.07	2.99	3.24	98.89	1.33	-1.26	97.47	3.24	1.18	32.59	0.02	2.57	0.07	2.39	2.37	0.00	0.01	0.02	8.61	0.13	0.01	7.11	0.47	0.09	12.63	2.99	0.00	0.00	0.00	-17.34	-3.73	-0.79	50.89	84.30	544.94	270.01	645.71	372.88	551.96	293.60	636.18	290.09
44.544	0	0.42	0.35	0.04	0.39	0.04	0.62	0.07	2.76	4.73	98.76	1.53	-3.48	97.28	4.73	1.40	34.04	0.02	2.10	0.07	3.64	2.44	0.00	0.02	0.02	8.18	0.13	0.01	7.45	0.52	0.08	11.56	2.76	0.00	0.00	0.00	-19.62	-4.11	-2.59	51.44	82.92	546.59	270.30	648.29	373.15	553.64	294.51	636.45	290.31
44.577	0	0.41	0.35	0.03	0.38	0.04	0.61	0.07	2.65	4.99	98.78	1.45	-3.04	97.14	4.99	1.28	33.11	0.02	2.03	0.06	3.39	1.81	0.00	0.02	0.02	8.28	0.13	0.01	7.68	0.52	0.08	26.16	2.65	0.00	0.00	0.00	-17.59	-4.37	-2.49	50.57	81.68	547.50	269.07	649.88	372.99	555.57	293.09	637.19	289.98
44.611	0	0.35	0.31	0.03	0.35	0.04	0.50	0.07	2.35	5.09	99.01	1.10	-0.24	97.84	5.09	1.41	28.06	0.02	2.06	0.06	2.80	1.33	0.00	0.02	0.02	9.12	0.13	0.01	9.00	0.62	0.06	18.38	2.35	0.00	0.00	0.00	-16.06	-2.92	-1.77	50.14	80.36	548.29	270.77	649.60	374.76	557.02	294.69	637.28	290.71
44.644	0	0.34	0.31	0.03	0.34	0.03	0.48	0.07	2.30	5.03	99.04	0.98	0.00	98.53	5.03	1.49	27.04	0.02	2.09	0.04	2.00	0.74	0.00	0.02	0.03	8.60	0.13	0.01	8.32	0.60	0.06	36.77	2.30	0.00	0.00	0.00	-18.20	-0.96	-2.33	49.77	83.51	548.98	269.39	650.33	372.31	555.76	293.85	639.13	289.09
44.677	0	0.31	0.30	0.03	0.34	0.04	0.47	0.08	2.24	6.12	99.05	0.85	0.00	98.27	6.12	1.47	25.34	0.02	2.23	0.04	1.41	0.41	0.00	0.02	0.03	8.80	0.13	0.01	8.08	0.58	0.06	33.14	2.24	0.00	0.00	0.00	-15.89	-1.81	-2.94	49.14	82.29	550.25	269.17	652.25	373.19	557.63	294.31	639.75	288.95
44.711	0	0.28	0.28	0.03	0.32	0.04	0.42	0.08	2.18	6.13	99.16	0.68	0.00	98.35	6.13	1.55	22.53	0.02	2.45	0.03	1.10	0.22	0.00	0.02	0.04	8.91	0.11	0.01	7.61	0.61	0.06	27.50	2.18	0.00	0.00	0.00	-17.64	-1.55	-3.28	49.63	81.73	551.98	269.78	654.03	373.85	559.50	295.08	640.98	288.70
44.744	0	0.27	0.28	0.03	0.33	0.04	0.44	0.08	2.21	7.18	99.12	0.63	0.00	98.51	7.18	1.57	22.46	0.02	2.78	0.02	0.82	0.10	0.00	0.02	0.05	7.94	0.11	0.01	6.78	0.61	0.08	29.11	2.21	0.00	0.00	0.00	-15.82	-1.04	-4.01	48.80	81.04	552.90	269.42	655.63	374.17	560.68	295.25	641.47	288.86
44.778	0	0.26	0.28	0.03	0.32	0.04	0.45	0.08	2.17	7.17	99.11	0.59	0.00	97.31	7.17	1.44	22.46	0.02	3.17	0.02	0.73	0.05	0.00	0.02	0.06	6.43	0.10	0.01	5.75	0.64	0.10	21.23	2.17	0.00	0.00	0.00	-11.05	-4.07	-4.33	47.27	80.03	553.65	270.13	656.20	374.64	561.59	296.03	641.49	291.43
44.811	0	0.26	0.28	0.02	0.30	0.04	0.43	0.08	2.18	6.59	99.15	0.55	0.00	97.86	6.59	1.20	22.06	0.02	2.89	0.02	0.77	0.06	0.00	0.02	0.06	5.43	0.11	0.01	5.15	0.61	0.12	29.20	2.18	0.00	0.00	0.00	-14.76	-2.89	-3.10	48.01	81.27	554.77	270.42	657.06	374.60	562.68	295.28	643.85	291.20
44.844	0	0.26	0.28	0.02	0.31	0.04	0.45	0.08	2.20	7.15	99.10	0.55	0.00	97.02	7.15	1.12	22.59	0.02	2.66	0.01	0.70	0.05	0.00	0.02	0.06	5.07	0.09	0.01	4.69	0.62	0.13	28.37	2.20	0.00	0.00	0.00	-11.43	-4.58	-3.43	47.16	79.92	555.94	271.25	657.93	375.58	564.20	296.51	644.01	292.35
44.878	0	0.26	0.29	0.02	0.31	0.03	0.47	0.08	2.14	7.34	99.06	0.56	0.00	97.48	7.34	0.94	23.37	0.02	2.40	0.01	0.78	0.06	0.00	0.02	0.05	5.01	0.09	0.01	4.01	0.61	0.15	23.23	2.14	0.00	0.00	0.00	-10.88	-3.72	-2.89	46.82	80.92	555.72	270.87	658.41	376.06	564.12	295.98	644.96	292.48
44.911	0	0.28	0.30	0.02	0.31	0.03	0.48	0.08	2.19	6.56	99.05	0.58	0.00	96.17	6.56	0.70	24.58	0.02	2.10	0.01	0.89	0.05	0.00	0.02	0.05	4.90	0.09	0.01	3.50	0.61	0.18	10.25	2.19	0.00	0.00	0.00	-10.78	-5.88	-4.33	47.46	79.54	557.19	272.06	659.50	376.65	565.26	298.15	644.62	292.87
44.944	0	0.29	0.31	0.02	0.32	0.03	0.51	0.08	2.17	6.27	98.99	0.64	0.00	97.98	6.27	0.67	26.20	0.02	2.04	0.01	0.84	0.05	0.00	0.02	0.04	4.64	0.10	0.01	3.28	0.65	0.24	13.09	2.17	0.00	0.00	0.00	-14.85	-2.60	-3.88	49.09	83.17	558.42	272.63	662.07	378.24	565.59	299.04	648.49	292.44
44.978	0	0.29	0.31	0.02	0.31	0.03	0.50	0.07	2.16	5.89	99.01	0.60	0.00	98.19	5.89	0.57	26.11	0.02	1.71	0.01	0.79	0.07	0.00	0.02	0.04	4.06	0.11	0.01	2.44	0.63	0.36	14.95	2.16	0.00	0.00	0.00	-14.56	-2.04	-3.54	49.15	82.25	559.77	273.02	662.61	378.07	567.23	298.99	649.24	292.71
45.011	0	0.29	0.31	0.02	0.29	0.03	0.47	0.07	2.13	5.06	99.05	0.59	0.00	97.83	5.06	0.47	25.91	0.02	1.58	0.01	0.73	0.07	0.00	0.02	0.04	3.50	0.11	0.01	2.39	0.62	0.38	26.99	2.13	0.00	0.00	0.00	-14.09	-2.96	-2.85	49.30	82.93	559.14	273.41	662.35	378.73	566.79	298.73	649.60	294.21
45.044	0	0.30	0.32	0.02	0.30	0.03	0.49	0.07	2.15	4.70	99.01	0.63	0.00	97.86	4.70	0.43	27.09	0.02	1.53	0.01	0.63	0.09	0.00	0.01	0.03	3.08	0.12	0.01	2.03	0.61	0.46	22.35	2.15	0.00	0.00	0.00	-13.03	-2.89	-2.24	49.24	81.88	559.53	274.09	661.91	379.05	567.70	298.88	649.48	294.95
45.078	0	0.31	0.32	0.02	0.29	0.03	0.49	0.07	2.08	3.97	99.03	0.62	0.00	96.89	3.97	0.39	27.51	0.02	1.25	0.01	0.70	0.07	0.00	0.01	0.04	2.48	0.15	0.01	1.44	0.56	0.69	24.71	2.08	0.00	0.00	0.00	-18.87	-4.80	-3.52	50.46	82.01	560.99	272.84	664.13	377.79	568.71	298.34	650.47	291.88
45.111	0	0.30	0.32	0.02	0.28	0.03	0.46	0.07	2.09	3.62	99.07	0.60	0.00	98.11	3.62	0.42	26.96	0.02	1.32	0.01	0.87	0.08	0.00	0.01	0.03	2.60	0.18	0.01	1.50	0.58	0.68	16.94	2.09	0.00	0.00	0.00	-13.92	-2.26	-3.74	49.78	82.34	561.15	273.50	663.90	378.22	568.38	299.51	650.51	293.64
45.145	0	0.34	0.34	0.02	0.30	0.03	0.51	0.07	2.09	2.88	98.98	0.75	-1.02	97.52	2.88	0.51	30.15	0.02	1.17	0.01	1.46	0.26	0.00	0.01	0.04	2.49	0.20	0.01	1.40	0.57	0.79	21.73	2.09	0.00	0.00	0.00	-15.38	-3.64	-3.70	50.49	81.37	561.99	273.97	664.20	378.54	569.53	300.00	650.59	292.86
45.178	0	0.34	0.34	0.02	0.30	0.03	0.52	0.07	2.14	3.27	98.95	0.75	-1.08	97.97	3.27	0.62	30.27	0.02	1.16	0.01	1.36	0.27	0.00	0.01	0.04	2.47	0.22	0.01	1.40	0.58	0.74	23.31	2.14	0.00	0.00	0.00	-18.56	-2.63	-3.79	51.34	83.15	562.79	274.09	665.60	378.28	569.60	299.88	652.49	293.22
45.211	0	0.35	0.35	0.03	0.31	0.03	0.54	0.07	2.09	3.38	98.91	0.80	-1.70	97.57	3.38	0.64	31.09	0.02	1.29	0.01	1.64	0.72	0.00	0.02	0.04	2.62	0.23	0.01	1.50	0.62	0.62	34.50	2.09	0.00	0.00	0.00	-20.59	-3.54	-4.52	51.93	85.29	563.42	272.96	667.21	377.15	569.11	299.53	654.07	292.01
45.245	0	0.40	0.38	0.03	0.34	0.03	0.61	0.07	1.99	3.40	98.77	1.00	-3.84	98.68	3.40	0.70	34.02	0.02	1.50	0.02	2.58	1.71	0.00	0.02	0.04	2.99	0.22	0.01	1.70	0.68	0.50	55.58	1.99	0.00	0.00	0.00	-14.72	-0.42	-3.64	50.98	84.11	563.19	272.01	666.53	377.00	569.85	298.19	653.75	292.20
45.278	0	0.41	0.39	0.03	0.35	0.03	0.65	0.07	1.99	3.68	98.70	1.10	-4.68	98.66	3.68	0.93	35.21	0.01	2.02	0.04	3.29	2.27	0.00	0.02	0.04	3.29	0.21	0.01	1.79	0.74	0.45	58.40	1.99	0.00	0.00	0.00	-15.91	-0.49	-3.33	51.20	83.50	563.57	272.01	667.28	377.42	570.92	297.62	654.26	292.41
45.311	0	0.44	0.41	0.04	0.36	0.03	0.69	0.07	1.84	3.82	98.62	1.26	-6.57	98.02	3.82	1.18	36.99	0.01	2.31	0.05	5.04	3.98	0.00	0.03	0.04	3.76	0.20	0.01	1.99	0.82	0.36	67.78	1.84	0.00	0.00	0.00	-17.77	-2.50	-3.09	51.19	82.33	563.74	272.51	667.05	377.83	571.66	297.76	653.79	292.04
45.345	0	0.45	0.42	0.03	0.38	0.03	0.73	0.07	1.83	4.08	98.53	1.39	-7.06	95.94	4.08	1.34	38.02	0.01	2.43	0.08	4.77	3.01	0.00	0.04	0.03	4.51	0.17	0.01	2.29	0.89	0.31	29.47	1.83	0.00	0.00	0.00	-13.03	-6.19	-3.66	49.74	81.11	563.49	274.06	664.83	377.89	570.71	300.21	651.52	293.30
45.378	0	0.45	0.42	0.03	0.39	0.03	0.75	0.07	1.87	4.19	98.50	1.38	-6.39	97.11	4.19	1.24	37.94	0.01	2.06	0.08	3.09	1.14	0.00	0.03	0.04	4.72	0.19	0.01	2.26	0.89	0.30	21.85	1.87	0.00	0.00	0.00	-20.35	-4.43	-2.37	50.43	84.68	563.07	274.52	664.89	378.00	569.52	300.12	653.84	292.41
45.412	0	0.45	0.42	0.03	0.40	0.03	0.75	0.07	1.81	4.17	98.50	1.35	-5.43	97.84	4.17	0.95	37.22	0.01	1.58	0.08	1.29	0.34	0.00	0.04	0.04	4.70	0.18	0.01	2.67	0.96	0.25	45.11	1.81	0.00	0.00	0.00	-17.25	-2.93	-2.97	49.52	84.48	563.54	273.91	665.25	377.54	569.65	299.81	653.81	292.44
45.445	0	0.49	0.44	0.03	0.42	0.03	0.83	0.07	1.75	3.93	98.34	1.63	-6.66	97.91	3.93	0.92	39.53	0.01	1.76	0.08	1.23	0.32	0.00	0.05	0.04	4.93	0.16	0.01	2.76	0.94	0.23	51.74	1.75	0.00	0.00	0.00	-14.68	-2.76	-4.31	48.73	82.53	563.51	273.49	665.33	377.14	569.88	300.20	652.04	292.38
45.478	0	0.51	0.45	0.03	0.42	0.03	0.84	0.07	1.80	3.43	98.33	1.70	-6.75	97.82	3.43	0.84	40.19	0.01	1.97	0.06	1.18	0.23	0.00	0.05	0.04	4.88	0.15	0.01	2.69	0.94	0.24	29.67	1.80	0.00	0.00	0.00	-14.13	-2.98	-4.13	48.50	82.82	562.55	273.18	664.75	377.22	569.04	299.77	651.54	292.56
45.512	0	0.63	0.52	0.03	0.48	0.03	1.07	0.07	1.74	3.37	97.85	2.68	-10.08	98.17	3.37	0.70	45.77	0.01	2.01	0.04	1.35	0.30	0.00	0.06	0.04	6.08	0.15	0.01	2.86	1.02	0.20	49.51	1.74	0.00	0.00	0.00	-14.28	-2.08	-4.49	48.56	83.37	562.94	273.10	665.51	377.79	569.20	300.52	652.07	291.46
45.545	0	0.73	0.58	0.03	0.52	0.03	1.25	0.07	1.66	2.88	97.49	3.66	-12.38	98.13	2.88	0.47	49.70	0.01	2.22	0.03	1.72	0.33	0.00	0.08	0.05	6.66	0.17	0.01	2.93	1.13	0.19	41.12	1.66	0.00	0.00	0.00	-14.41	-2.20	-4.47	48.45	84.23	562.25	272.84	664.95	377.43	568.11	300.38	651.85	291.32
45.578	0	0.77	0.60	0.03	0.53	0.03	1.31	0.07	1.68	2.50	97.38	4.00	-13.05	98.44	2.50	0.38	51.05	0.01	2.17	0.02	1.67	0.28	0.00	0.07	0.05	6.07	0.16	0.01	2.75	1.09	0.20	34.61	1.68	0.00	0.00	0.00	-15.75	-1.28	-2.99	48.54	81.86	562.80	272.30	665.03	376.83	570.51	297.60	652.16	291.78
45.612	0	0.97	0.70	0.03	0.62	0.03	1.71	0.06	1.70	2.19	96.59	6.43	-16.55	97.53	2.19	0.30	57.27	0.01	2.00	0.01	1.58	0.24	0.00	0.08	0.06	6.21	0.13	0.01	2.74	1.11	0.18	22.62	1.70	0.00	0.00	0.00	-14.98	-3.62	-2.53	48.33	81.45	562.86	273.57	663.11	376.35	570.07	298.59	651.30	292.55
45.645	0	1.01	0.72	0.03	0.64	0.03	1.80	0.06	1.65	2.19	96.40	6.87	-17.03	97.90	2.19	0.31	58.31	0.01	1.97	0.01	1.17	0.15	0.00	0.07	0.05	5.78	0.10	0.01	2.59	1.09	0.18	41.10	1.65	0.00	0.00	0.00	-17.18	-2.79	-2.83	48.87	81.15	561.50	271.95	664.02	376.68	569.79	296.73	650.78	291.63
45.678	0	1.12	0.77	0.02	0.69	0.03	2.05	0.06	1.62	2.30	95.90	8.24	-18.56	97.66	2.30	0.31	61.03	0.01	1.89	0.01	0.88	0.11	0.00	0.06	0.06	4.44	0.08	0.01	2.31	1.12	0.18	42.17	1.62	0.00	0.00	0.00	-15.00	-3.34	-3.04	48.30	81.44	562.86	272.00	664.87	376.40	570.62	297.35	651.86	291.60
45.712	0	1.37	0.89	0.03	0.79	0.03	2.60	0.06	1.58	2.06	94.81	12.21	-21.82	97.46	2.06	0.25	66.65	0.01	1.91	0.01	1.02	0.12	0.00	0.06	0.06	4.24	0.08	0.01	2.14	1.12	0.23	20.72	1.58	0.00	0.00	0.00	-14.74	-3.77	-2.54	48.37	82.08	562.43	273.40	663.16	376.69	569.54	298.65	651.38	292.42
45.745	0	1.41	0.91	0.03	0.80	0.03	2.67	0.06	1.59	1.85	94.67	12.93	-22.24	98.19	1.85	0.23	67.47	0.01	2.02	0.01	1.12	0.15	0.00	0.06	0.06	4.37	0.07	0.01	2.13	1.10	0.24	17.24	1.59	0.00	0.00	0.00	-15.02	-2.02	-2.97	48.71	83.32	562.12	273.14	663.67	376.83	568.74	298.83	651.81	292.41
45.779	0	1.55	0.98	0.03	0.84	0.03	2.96	0.06	1.55	1.65	94.09	15.50	-24.13	98.34	1.65	0.21	70.29	0.01	2.22	0.01	1.94	0.30	0.00	0.06	0.05	3.85	0.07	0.00	1.94	0.97	0.29	22.47	1.55	0.00	0.00	0.00	-12.17	-1.59	-3.69	48.01	82.26	562.33	272.75	664.24	377.02	569.26	299.09	651.24	292.40
45.812	0	1.64	1.02	0.03	0.88	0.03	3.22	0.06	1.56	1.74	93.57	17.31	-25.18	97.73	1.74	0.25	72.14	0.01	2.13	0.01	1.82	0.30	0.00	0.05	0.05	3.38	0.06	0.01	1.73	0.87	0.34	26.32	1.56	0.00	0.00	0.00	-16.05	-3.20	-2.23	48.90	82.98	562.03	272.53	663.11	375.79	569.01	297.35	651.82	292.02
45.845	0	1.68	1.05	0.03	0.90	0.03	3.34	0.06	1.53	1.91	93.32	18.05	-25.71	98.03	1.91	0.26	72.81	0.01	2.01	0.01	1.83	0.33	0.00	0.06	0.05	3.16	0.05	0.01	1.69	0.87	0.34	52.68	1.53	0.00	0.00	0.00	-16.29	-2.47	-2.37	48.95	82.24	561.97	271.50	663.45	375.34	569.47	296.35	651.53	290.83
45.879	0	1.78	1.09	0.03	0.95	0.03	3.62	0.06	1.42	2.02	92.76	19.89	-26.55	97.66	2.02	0.33	74.39	0.01	2.38	0.02	1.74	0.48	0.00	0.06	0.05	2.47	0.07	0.01	1.60	0.84	0.35	51.28	1.42	0.00	0.00	0.00	-17.70	-3.35	-1.50	49.37	83.70	560.95	270.42	663.36	374.51	568.62	294.11	652.28	291.44
45.912	0	1.76	1.07	0.03	0.93	0.03	3.48	0.06	1.42	1.79	93.03	19.05	-25.69	97.50	1.79	0.31	73.52	0.01	2.73	0.02	1.40	0.76	0.00	0.07	0.06	2.46	0.08	0.01	1.81	0.87	0.32	63.48	1.42	0.00	0.00	0.00	-18.74	-3.68	-0.93	49.83	85.77	559.49	269.25	663.15	374.33	567.07	292.65	652.82	290.96
45.945	0	1.79	1.08	0.03	0.94	0.03	3.53	0.06	1.46	1.70	92.95	19.53	-25.61	97.43	1.70	0.34	73.84	0.01	3.15	0.03	1.40	1.03	0.00	0.07	0.04	2.32	0.09	0.01	1.88	0.82	0.29	54.90	1.46	0.00	0.00	0.00	-21.27	-3.83	-1.94	50.52	89.15	559.81	268.41	664.51	374.31	565.56	293.85	654.51	287.78
45.979	0	1.96	1.14	0.03	1.00	0.03	3.91	0.06	1.42	1.74	92.18	22.88	-27.15	97.68	1.74	0.38	76.27	0.01	3.26	0.04	1.73	1.54	0.00	0.07	0.03	2.12	0.10	0.01	1.94	0.82	0.23	47.56	1.42	0.00	0.00	0.00	-21.55	-3.30	-2.29	50.76	86.68	559.64	269.35	663.88	375.31	566.27	294.85	652.67	287.78
46.012	0	2.03	1.17	0.03	1.02	0.03	4.08	0.06	1.52	1.91	91.84	24.75	-28.05	97.15	1.91	0.37	77.40	0.00	3.03	0.05	2.21	1.90	0.00	0.07	0.03	2.08	0.10	0.01	2.10	0.80	0.21	28.29	1.52	0.00	0.00	0.00	-23.80	-4.36	-1.69	51.31	86.44	560.17	270.04	664.05	375.22	567.11	294.80	653.32	288.50
46.045	0	1.92	1.12	0.03	0.98	0.03	3.83	0.06	1.62	1.93	92.34	23.12	-27.44	98.37	1.93	0.43	76.18	0.00	3.21	0.06	2.82	1.62	0.00	0.06	0.03	1.97	0.10	0.00	2.20	0.83	0.19	22.38	1.62	0.00	0.00	0.00	-23.26	-1.50	-0.19	51.04	86.92	560.42	269.54	664.37	374.28	568.15	294.02	654.92	289.05
46.079	0	1.81	1.08	0.03	0.94	0.03	3.55	0.06	1.65	1.84	92.91	21.33	-26.79	97.05	1.84	0.42	74.69	0.00	2.99	0.07	3.16	1.45	0.00	0.07	0.03	1.85	0.11	0.01	2.40	0.82	0.15	63.78	1.65	0.00	0.00	0.00	-21.34	-4.54	-2.19	50.71	89.20	560.74	269.07	665.20	374.79	566.23	295.28	655.09	287.55
46.112	0	1.74	1.05	0.03	0.91	0.03	3.36	0.06	1.66	1.58	93.28	19.98	-26.14	97.32	1.58	0.38	73.68	0.00	2.72	0.06	2.90	0.76	0.00	0.07	0.02	1.71	0.14	0.01	2.39	0.80	0.15	55.43	1.66	0.00	0.00	0.00	-24.91	-4.05	-2.24	51.31	88.75	560.63	269.55	665.43	374.71	566.59	296.33	654.85	286.99
46.146	0	1.59	0.98	0.03	0.86	0.03	3.00	0.06	1.78	1.59	94.00	17.25	-24.76	97.67	1.59	0.35	71.16	0.00	1.92	0.06	2.52	0.21	0.00	0.07	0.02	1.77	0.15	0.01	2.65	0.94	0.13	49.90	1.78	0.00	0.00	0.00	-21.43	-3.33	-2.22	50.89	87.78	560.54	268.82	666.47	375.94	567.58	295.99	654.90	286.98
46.179	0	1.61	0.98	0.03	0.86	0.03	3.02	0.06	1.86	1.61	93.95	17.86	-24.89	97.77	1.61	0.32	71.43	0.00	1.96	0.07	2.70	0.24	0.00	0.08	0.01	2.05	0.14	0.01	2.92	0.95	0.11	54.04	1.86	0.00	0.00	0.00	-21.82	-3.10	-2.32	51.22	85.88	560.22	269.60	666.44	377.40	568.32	296.26	653.78	287.76
46.212	0	1.46	0.92	0.03	0.80	0.03	2.65	0.06	1.82	1.46	94.69	14.76	-23.11	97.76	1.46	0.29	68.48	0.00	1.93	0.07	2.47	0.28	0.00	0.08	0.01	2.08	0.14	0.01	3.04	0.98	0.10	82.65	1.82	0.00	0.00	0.00	-18.11	-3.13	-2.65	50.77	86.34	561.50	268.59	669.36	378.05	569.78	294.12	656.03	290.18
46.246	0	1.42	0.89	0.03	0.78	0.03	2.51	0.06	1.83	1.41	94.97	14.13	-22.52	97.31	1.41	0.27	67.35	0.00	1.95	0.06	2.65	0.43	0.00	0.08	0.01	1.89	0.15	0.01	3.52	1.03	0.07	43.01	1.83	0.00	0.00	0.00	-19.81	-4.06	-3.08	51.05	84.25	561.37	270.16	666.59	377.76	569.29	296.32	653.17	288.43
46.279	0	1.29	0.83	0.03	0.72	0.03	2.21	0.06	1.81	1.34	95.58	11.68	-20.81	98.13	1.34	0.30	64.44	0.00	2.04	0.04	2.62	0.84	0.00	0.09	0.01	1.88	0.16	0.01	3.72	1.06	0.07	70.56	1.81	0.00	0.00	0.00	-18.33	-2.19	-1.05	50.62	84.28	561.46	269.51	667.21	377.14	570.79	292.92	655.06	291.83
46.312	0	1.18	0.77	0.03	0.68	0.03	1.98	0.06	1.93	1.49	96.04	9.83	-18.91	97.95	1.49	0.31	61.76	0.00	2.33	0.04	2.36	1.11	0.00	0.09	0.01	1.66	0.18	0.01	3.99	1.12	0.06	54.08	1.93	0.00	0.00	0.00	-22.41	-2.67	-1.92	51.01	85.61	561.31	269.34	666.11	375.59	568.97	293.75	654.44	288.94
46.346	0	1.16	0.75	0.03	0.67	0.03	1.87	0.06	2.04	1.44	96.27	9.79	-18.44	97.84	1.44	0.27	60.70	0.00	1.97	0.05	2.59	0.87	0.00	0.07	0.01	1.68	0.20	0.01	4.99	1.27	0.04	37.88	2.04	0.00	0.00	0.00	-21.27	-2.92	-1.93	51.01	85.58	560.43	270.13	665.50	376.81	568.34	296.21	653.57	288.57
46.379	0	1.20	0.76	0.03	0.69	0.03	1.96	0.06	2.07	1.58	96.08	10.45	-18.65	98.19	1.58	0.27	61.50	0.00	2.21	0.06	2.31	1.13	0.00	0.08	0.01	1.69	0.20	0.02	5.11	1.24	0.05	60.89	2.07	0.00	0.00	0.00	-20.53	-2.04	-1.04	50.87	86.70	561.92	269.54	667.34	376.91	569.88	293.75	656.50	289.89
46.413	0	1.25	0.79	0.03	0.72	0.03	2.09	0.06	2.02	1.75	95.82	11.52	-20.01	98.20	1.75	0.25	62.96	0.00	1.24	0.06	2.25	0.37	0.00	0.06	0.01	1.84	0.20	0.02	5.00	1.30	0.04	60.53	2.02	0.00	0.00	0.00	-22.57	-2.00	-2.69	50.91	87.61	561.14	269.71	667.05	377.00	567.94	296.26	655.13	287.67
46.446	0	1.27	0.81	0.03	0.74	0.03	2.15	0.06	1.90	1.79	95.71	12.03	-20.53	97.89	1.79	0.25	63.51	0.00	1.23	0.05	2.40	0.32	0.00	0.06	0.01	2.03	0.22	0.02	5.07	1.43	0.04	56.11	1.90	0.00	0.00	0.00	-22.09	-2.81	-2.42	50.99	87.22	560.73	270.28	667.06	377.79	568.17	297.63	654.87	288.16
46.479	0	1.20	0.78	0.03	0.71	0.03	2.00	0.06	1.84	1.85	96.00	10.67	-19.59	97.28	1.85	0.24	61.78	0.00	1.33	0.05	2.42	0.45	0.00	0.06	0.01	2.03	0.21	0.02	5.11	1.34	0.04	67.73	1.84	0.00	0.00	0.00	-19.34	-4.12	-2.64	50.70	85.77	561.03	270.52	667.78	378.50	569.05	295.56	654.74	291.98
46.513	0	0.89	0.64	0.03	0.57	0.03	1.38	0.06	1.74	1.66	97.25	5.77	-14.79	98.14	1.66	0.28	53.42	0.00	1.35	0.04	2.28	0.35	0.00	0.06	0.01	2.19	0.22	0.02	5.16	1.41	0.04	67.71	1.74	0.00	0.00	0.00	-20.06	-2.17	-2.35	50.83	84.12	560.66	269.66	666.95	378.36	569.60	294.89	653.52	289.10
46.546	0	0.92	0.65	0.03	0.57	0.03	1.40	0.06	1.67	1.63	97.19	6.09	-15.10	97.37	1.63	0.25	53.85	0.00	1.71	0.06	2.60	0.69	0.00	0.06	0.01	2.40	0.20	0.01	5.43	1.38	0.04	22.03	1.67	0.00	0.00	0.00	-18.95	-3.95	-3.25	50.87	85.03	559.74	271.42	664.50	378.51	566.95	298.11	651.53	289.41
46.579	0	0.86	0.61	0.03	0.54	0.03	1.26	0.06	1.64	1.55	97.49	5.26	-13.75	97.41	1.55	0.28	51.47	0.00	1.90	0.05	2.81	1.30	0.00	0.06	0.01	2.31	0.20	0.01	5.88	1.46	0.04	16.23	1.64	0.00	0.00	0.00	-15.44	-3.87	-3.13	50.68	83.23	560.44	271.97	665.63	378.62	568.69	297.02	651.87	294.09
46.613	0	0.73	0.54	0.03	0.48	0.03	0.99	0.06	1.54	1.60	98.02	3.82	-10.97	97.08	1.27	0.34	46.41	0.00	1.76	0.04	2.84	1.20	0.00	0.07	0.02	2.56	0.20	0.01	6.78	1.60	0.04	19.84	1.54	0.00	0.00	0.00	-14.80	-4.48	-3.53	50.58	84.06	560.40	271.19	665.39	377.84	567.88	297.24	651.80	292.33
46.646	0	0.69	0.52	0.04	0.46	0.03	0.91	0.06	1.55	1.59	98.19	3.36	-10.03	97.51	1.12	0.37	44.61	0.00	1.56	0.03	2.92	1.76	0.00	0.07	0.02	2.58	0.19	0.01	6.91	1.59	0.04	41.30	1.55	0.00	0.00	0.00	-14.86	-3.66	-4.31	50.93	82.63	559.05	271.65	665.00	379.32	567.31	298.04	649.78	292.78
46.679	0	0.64	0.48	0.04	0.43	0.03	0.80	0.06	1.47	1.52	98.40	2.76	-8.15	97.78	0.98	0.50	41.67	0.00	1.43	0.03	2.22	1.96	0.00	0.07	0.02	2.42	0.16	0.01	7.35	1.52	0.04	20.69	1.47	0.00	0.00	0.00	-17.27	-3.06	-4.28	51.91	83.82	558.37	273.63	664.12	380.88	565.96	300.21	649.52	293.76
46.713	0	0.62	0.47	0.04	0.43	0.03	0.76	0.06	1.50	1.56	98.47	2.60	-7.29	98.33	1.01	0.70	40.59	0.00	1.66	0.04	1.98	2.57	0.00	0.08	0.03	2.39	0.14	0.01	7.65	1.56	0.04	24.11	1.50	0.00	0.00	0.00	-17.48	1.62	-4.27	51.63	84.08	557.32	273.34	662.33	379.82	564.49	299.90	648.28	292.90
46.746	0	0.58	0.44	0.04	0.41	0.03	0.71	0.06	1.53	1.55	98.59	2.17	-5.86	98.43	1.17	0.87	38.57	0.00	1.99	0.04	1.71	3.18	0.00	0.08	0.03	2.52	0.17	0.01	7.38	1.55	0.04	35.53	1.53	0.00	0.00	0.00	-16.39	1.31	-4.51	51.42	82.82	556.17	273.70	660.44	380.03	563.57	300.65	645.97	292.36
46.780	0	0.56	0.42	0.04	0.39	0.03	0.66	0.06	1.64	1.54	98.69	1.96	-4.78	98.28	1.30	0.88	36.96	0.00	2.56	0.05	2.13	4.70	0.00	0.08	0.04	2.75	0.16	0.01	7.69	1.54	0.05	16.62	1.64	0.00	0.00	0.00	-18.19	-1.77	-4.40	50.92	81.55	554.96	274.21	657.72	379.08	562.35	300.74	643.42	291.91
46.813	0	0.48	0.39	0.04	0.37	0.03	0.58	0.06	1.63	1.44	98.84	1.53	-3.06	98.66	1.44	1.04	34.06	0.01	2.32	0.04	1.68	2.61	0.00	0.08	0.04	2.71	0.16	0.01	7.45	1.40	0.05	22.22	1.63	0.00	0.00	0.00	-17.32	0.52	-2.27	49.70	82.76	552.93	273.50	656.31	379.16	561.18	298.18	643.81	293.45
46.846	0	0.44	0.37	0.03	0.35	0.03	0.54	0.07	1.63	1.67	98.91	1.31	-2.11	98.75	1.67	1.17	32.34	0.01	2.17	0.03	1.51	1.38	0.00	0.08	0.05	2.70	0.15	0.01	7.17	1.41	0.06	14.08	1.63	0.00	0.00	0.00	-15.18	-0.17	-3.23	48.86	82.95	552.96	273.69	656.17	379.59	560.51	299.90	643.13	292.49
46.880	0	0.33	0.31	0.03	0.30	0.03	0.40	0.07	1.65	2.33	99.19	0.77	0.00	98.78	2.33	1.27	25.08	0.01	2.20	0.04	1.49	1.10	0.00	0.09	0.05	2.46	0.14	0.01	6.93	1.46	0.07	21.37	1.65	0.00	0.00	0.00	-13.03	0.03	-2.79	48.62	80.89	551.94	275.43	654.44	381.15	560.46	301.01	641.11	294.84
46.913	0	0.30	0.29	0.03	0.29	0.03	0.38	0.07	1.76	3.12	99.24	0.65	0.00	98.62	3.12	1.58	23.02	0.02	2.09	0.03	1.17	0.53	0.00	0.09	0.06	2.12	0.13	0.01	6.67	1.40	0.08	33.46	1.76	0.00	0.00	0.00	-14.81	-0.65	-2.67	48.66	82.06	550.66	275.05	654.25	381.18	559.12	300.21	641.04	295.41
46.946	0	0.26	0.27	0.03	0.27	0.03	0.34	0.07	1.93	3.70	99.31	0.53	0.00	98.45	3.70	1.41	20.22	0.02	2.12	0.03	1.29	0.49	0.00	0.11	0.07	1.60	0.14	0.01	6.57	1.34	0.09	40.81	1.93	0.00	0.00	0.00	-14.89	1.26	-3.30	48.51	84.37	548.80	276.25	652.45	382.10	555.76	302.55	639.85	295.75
46.980	0	0.23	0.24	0.03	0.25	0.03	0.29	0.07	2.13	4.13	99.41	0.40	0.00	98.66	4.13	1.28	16.38	0.02	1.73	0.02	1.01	0.35	0.00	0.10	0.07	1.28	0.15	0.01	6.34	1.35	0.10	27.00	2.13	0.00	0.00	0.00	-20.21	-0.49	-3.06	49.68	86.05	548.56	275.05	653.68	381.52	555.46	300.80	641.28	294.51
47.013	0	0.23	0.24	0.03	0.25	0.03	0.30	0.07	2.23	4.50	99.40	0.40	0.00	98.32	4.50	1.06	16.45	0.02	1.80	0.01	0.94	0.30	0.00	0.09	0.07	1.14	0.15	0.01	6.36	1.33	0.10	18.81	2.23	0.00	0.00	0.00	-14.20	1.67	-3.50	48.43	85.75	546.83	275.81	652.40	383.34	553.85	302.53	639.38	296.32
47.046	0	0.23	0.25	0.03	0.26	0.03	0.33	0.07	2.31	5.06	99.35	0.44	0.00	98.57	5.06	0.93	17.89	0.03	1.92	0.01	1.04	0.24	0.00	0.08	0.06	0.96	0.16	0.01	6.20	1.23	0.11	29.47	2.31	0.00	0.00	0.00	-17.75	0.83	-3.87	49.02	86.90	546.85	274.25	653.49	382.25	553.57	301.21	640.18	294.20
47.080	0	0.22	0.24	0.03	0.25	0.04	0.31	0.07	2.62	5.11	99.38	0.39	0.00	98.64	5.11	0.80	16.84	0.03	2.18	0.01	1.15	0.29	0.00	0.07	0.06	0.83	0.23	0.00	5.70	1.07	0.11	17.37	2.62	0.00	0.00	0.00	-16.16	-0.57	-3.99	49.01	86.86	547.38	275.05	654.14	383.29	554.08	302.30	640.66	295.34
47.113	0	0.22	0.23	0.03	0.23	0.04	0.29	0.07	2.73	4.23	99.41	0.39	0.00	98.69	4.23	0.61	16.46	0.03	2.77	0.01	1.38	0.46	0.00	0.06	0.05	0.84	0.29	0.01	5.92	1.02	0.10	28.43	2.73	0.00	0.00	0.00	-18.51	0.39	-3.35	49.77	87.58	547.88	275.70	654.63	384.04	554.63	302.48	641.92	295.29
47.147	0	0.22	0.22	0.03	0.22	0.04	0.27	0.07	3.32	3.49	99.46	0.37	0.00	98.67	3.49	0.48	15.71	0.03	3.13	0.01	1.35	1.02	0.00	0.05	0.05	0.78	0.37	0.01	5.76	0.86	0.10	43.76	3.32	0.00	0.00	0.00	-18.71	0.47	-2.70	49.82	88.46	547.50	275.59	654.64	384.32	554.38	301.85	642.63	295.81
47.180	0	0.22	0.22	0.03	0.21	0.04	0.27	0.06	3.79	2.68	99.47	0.39	0.00	98.33	2.68	0.36	16.43	0.02	3.26	0.01	1.44	1.38	0.00	0.05	0.04	0.83	0.45	0.01	6.10	0.75	0.09	39.88	3.79	0.00	0.00	0.00	-16.36	-1.63	-2.85	49.49	86.38	548.11	276.65	654.40	384.70	555.51	302.64	641.74	297.66
47.213	0	0.21	0.21	0.03	0.20	0.04	0.24	0.06	3.68	1.99	99.53	0.34	0.00	98.05	1.99	0.26	14.43	0.02	2.75	0.01	1.26	1.64	0.00	0.05	0.04	0.92	0.54	0.01	6.12	0.71	0.08	46.23	3.68	0.00	0.00	0.00	-16.36	-2.40	-1.92	49.78	84.59	549.02	276.03	655.78	384.62	558.13	300.40	642.70	298.74
47.247	0	0.20	0.20	0.03	0.19	0.04	0.21	0.06	3.74	1.38	99.58	0.33	0.00	97.24	1.38	0.19	12.58	0.02	2.25	0.01	1.31	1.61	0.00	0.04	0.03	0.82	0.56	0.01	6.52	0.63	0.07	56.47	3.74	0.00	0.00	0.00	-15.59	-4.18	-2.77	50.09	85.89	550.18	275.78	657.85	385.40	558.52	301.67	644.31	297.67
47.280	0	0.20	0.20	0.03	0.18	0.04	0.20	0.06	3.59	0.87	99.60	0.33	0.00	96.68	0.87	0.17	11.93	0.02	1.65	0.01	1.46	1.54	0.00	0.04	0.03	0.93	0.49	0.01	6.49	0.63	0.07	43.33	3.59	0.00	0.00	0.00	-15.77	-5.15	-3.31	50.13	85.86	551.49	276.18	658.16	385.10	559.06	303.08	644.64	296.27
47.313	0	0.18	0.19	0.03	0.17	0.04	0.18	0.06	3.48	0.66	99.62	0.33	0.00	97.32	0.66	0.21	9.60	0.01	1.21	0.01	1.30	1.13	0.00	0.03	0.03	0.86	0.47	0.01	6.24	0.66	0.06	54.13	3.48	0.00	0.00	0.00	-14.78	-4.04	-3.09	50.17	84.19	551.78	276.16	659.64	386.23	560.90	302.07	645.00	298.15
47.347	0	0.17	0.18	0.03	0.16	0.04	0.16	0.06	3.63	0.73	99.64	0.33	0.00	97.76	0.47	0.25	7.88	0.01	1.29	0.01	1.42	1.18	0.00	0.03	0.03	0.93	0.37	0.01	6.54	0.73	0.04	67.60	3.63	0.00	0.00	0.00	-16.60	-3.12	-3.13	50.61	85.72	551.95	275.09	661.31	386.15	560.98	300.99	646.63	297.52
47.380	0	0.17	0.17	0.03	0.16	0.04	0.16	0.06	3.70	0.81	99.65	0.33	0.00	97.13	0.35	0.31	7.25	0.01	1.46	0.00	1.26	1.18	0.00	0.03	0.03	1.01	0.37	0.02	6.53	0.81	0.04	83.48	3.70	0.00	0.00	0.00	-19.95	-4.40	-3.23	51.47	85.59	552.13	274.52	663.91	387.96	562.36	300.33	647.88	296.72
47.414	0	0.17	0.17	0.03	0.16	0.04	0.16	0.06	3.77	0.90	99.66	0.33	0.00	97.75	0.24	0.37	7.18	0.01	2.11	0.00	1.37	1.46	0.00	0.03	0.04	1.29	0.30	0.03	6.65	0.90	0.03	79.76	3.77	0.00	0.00	0.00	-20.30	-3.15	-2.98	51.69	86.44	553.35	274.03	665.65	388.30	563.59	300.09	649.92	295.70
47.447	0	0.17	0.17	0.03	0.15	0.04	0.15	0.06	3.84	0.97	99.66	0.33	0.00	98.63	0.16	0.45	6.94	0.01	1.94	0.00	1.21	1.59	0.00	0.03	0.04	1.77	0.27	0.03	6.74	0.97	0.03	59.71	3.84	0.00	0.00	0.00	-18.81	-0.63	-3.38	51.50	88.16	554.19	274.16	666.55	388.28	563.33	301.03	651.34	295.94
47.480	0	0.16	0.17	0.03	0.15	0.04	0.15	0.06	3.80	1.02	99.66	0.33	0.00	98.03	0.13	0.59	6.71	0.01	1.89	0.00	1.01	1.37	0.00	0.03	0.04	1.96	0.20	0.03	6.03	1.02	0.03	72.75	3.80	0.00	0.00	0.00	-19.03	-2.46	-3.28	51.40	89.28	555.43	273.93	669.08	389.36	564.66	301.08	653.79	295.90
47.514	0	0.16	0.17	0.03	0.15	0.04	0.15	0.06	3.87	1.12	99.66	0.33	0.00	98.01	0.11	0.74	6.81	0.01	1.87	0.00	1.07	1.16	0.00	0.03	0.05	2.99	0.19	0.03	6.07	1.12	0.03	75.48	3.87	0.00	0.00	0.00	-17.90	-2.51	-4.51	50.84	88.80	557.82	274.16	670.93	389.40	566.33	303.01	654.71	294.37
47.547	0	0.16	0.17	0.03	0.15	0.04	0.15	0.06	3.85	1.29	99.67	0.33	0.00	98.62	0.13	0.82	6.57	0.01	1.68	0.00	0.90	0.69	0.00	0.03	0.06	3.71	0.18	0.02	5.72	1.29	0.03	64.89	3.85	0.00	0.00	0.00	-16.00	-0.65	-3.14	50.48	88.27	558.61	275.01	669.18	388.52	567.12	303.42	654.93	294.40
47.580	0	0.16	0.17	0.03	0.15	0.04	0.15	0.06	3.86	1.40	99.66	0.33	0.00	97.82	0.16	0.94	7.03	0.01	2.00	0.00	0.98	0.42	0.00	0.02	0.07	3.91	0.15	0.02	5.31	1.40	0.04	59.68	3.86	0.00	0.00	0.00	-16.78	-2.98	-3.97	50.81	86.68	560.21	275.92	670.89	389.44	569.03	304.12	655.27	295.45
47.614	0	0.15	0.17	0.03	0.15	0.04	0.15	0.06	3.60	1.60	99.66	0.33	0.00	97.43	0.18	0.89	6.50	0.01	1.84	0.01	1.05	0.30	0.00	0.02	0.07	5.20	0.12	0.02	4.38	1.60	0.05	88.18	3.60	0.00	0.00	0.00	-18.57	-3.82	-4.98	50.68	87.85	559.64	273.58	671.49	387.33	567.74	302.53	655.09	293.15
47.647	0	0.16	0.17	0.03	0.15	0.04	0.16	0.06	3.43	1.59	99.65	0.33	0.00	96.73	0.21	0.72	7.12	0.01	1.73	0.01	0.88	0.22	0.00	0.02	0.09	5.27	0.09	0.03	4.05	1.59	0.06	72.44	3.43	0.00	0.00	0.00	-13.42	-5.07	-5.32	50.04	85.63	560.77	273.45	671.31	386.71	569.20	302.88	654.31	293.40
47.680	0	0.16	0.18	0.03	0.15	0.04	0.16	0.06	3.41	1.71	99.64	0.33	0.00	95.76	0.33	0.68	7.73	0.01	2.00	0.01	0.89	0.24	0.00	0.02	0.09	5.99	0.09	0.03	3.57	1.71	0.07	64.14	3.41	0.00	0.00	0.00	-16.51	-6.42	-5.31	51.34	86.47	561.67	274.06	673.20	387.58	570.07	303.12	656.08	294.29
47.714	0	0.16	0.18	0.02	0.16	0.04	0.17	0.06	3.37	2.18	99.64	0.33	0.00	98.10	0.55	0.74	8.65	0.01	1.65	0.01	0.79	0.31	0.00	0.02	0.07	6.38	0.09	0.04	3.01	2.18	0.08	56.24	3.37	0.00	0.00	0.00	-14.42	-2.29	-4.30	51.10	86.45	560.70	274.49	671.61	387.73	569.45	302.53	655.64	295.82
47.747	0	0.16	0.18	0.02	0.16	0.04	0.17	0.06	3.30	2.10	99.63	0.33	0.00	98.30	0.83	0.87	8.73	0.01	1.63	0.01	0.67	0.36	0.00	0.02	0.07	6.18	0.10	0.04	2.95	2.10	0.08	55.81	3.30	0.00	0.00	0.00	-17.26	-1.70	-4.40	51.73	87.29	561.01	273.99	672.62	387.18	569.57	301.71	656.64	295.50
47.781	0	0.16	0.18	0.02	0.16	0.04	0.18	0.07	3.43	2.26	99.64	0.33	0.00	98.47	0.87	1.10	9.12	0.02	1.31	0.01	0.69	0.57	0.00	0.02	0.06	5.95	0.09	0.03	2.49	2.26	0.09	72.11	3.43	0.00	0.00	0.00	-16.98	-1.19	-3.85	51.84	85.47	561.30	272.75	672.65	386.24	571.06	299.66	656.37	294.43
47.814	0	0.17	0.19	0.02	0.17	0.04	0.18	0.07	3.32	2.28	99.63	0.33	0.00	98.08	0.77	1.44	10.10	0.02	1.31	0.01	0.66	0.61	0.00	0.02	0.05	5.95	0.09	0.04	2.29	2.28	0.09	82.43	3.32	0.00	0.00	0.00	-17.74	-2.34	-3.86	52.02	85.07	560.59	271.81	672.15	385.14	570.62	298.24	655.58	294.14
47.847	0	0.17	0.19	0.02	0.17	0.04	0.18	0.07	3.34	2.19	99.63	0.33	0.00	96.97	0.68	1.44	10.21	0.02	1.41	0.01	0.66	0.57	0.00	0.02	0.05	5.81	0.09	0.04	2.25	2.19	0.08	66.96	3.34	0.00	0.00	0.00	-17.46	-4.67	-3.74	52.47	83.89	560.95	273.11	672.64	387.05	571.72	299.51	655.50	295.19
47.881	0	0.18	0.20	0.02	0.18	0.04	0.20	0.07	3.30	1.88	99.60	0.33	0.00	97.37	0.69	1.81	12.40	0.02	1.38	0.01	0.68	0.62	0.00	0.02	0.05	5.65	0.11	0.05	2.05	1.88	0.11	43.70	3.30	0.00	0.00	0.00	-15.98	-3.94	-4.78	52.58	87.28	562.49	272.93	674.08	386.59	570.83	301.63	657.74	293.59
47.914	0	0.18	0.20	0.02	0.18	0.04	0.20	0.07	3.14	1.87	99.60	0.33	0.00	96.97	0.77	2.11	12.48	0.02	1.29	0.01	0.74	0.48	0.00	0.02	0.05	5.56	0.11	0.06	2.19	1.87	0.10	38.34	3.14	0.00	0.00	0.00	-13.56	-4.66	-4.46	52.85	83.68	562.39	274.00	672.58	387.01	572.13	301.77	655.56	295.19
47.947	0	0.19	0.21	0.02	0.19	0.04	0.21	0.07	3.03	1.65	99.57	0.33	0.00	97.80	0.66	2.05	13.79	0.02	1.23	0.01	0.79	0.46	0.00	0.02	0.04	5.39	0.10	0.04	2.30	1.65	0.11	47.31	3.03	0.00	0.00	0.00	-18.96	-3.04	-3.82	53.37	82.59	561.28	272.43	670.83	385.08	571.89	300.16	653.93	290.63
47.981	0	0.21	0.22	0.03	0.19	0.04	0.23	0.06	2.93	1.57	99.54	0.33	0.00	98.41	0.59	1.70	15.50	0.02	1.05	0.01	0.95	0.37	0.00	0.01	0.04	4.58	0.12	0.04	2.43	1.57	0.12	29.73	2.93	0.00	0.00	0.00	-17.33	-1.36	-4.30	53.43	82.43	561.47	273.34	669.90	384.52	571.22	300.36	653.30	292.79
48.014	0	0.21	0.23	0.03	0.20	0.04	0.24	0.06	2.88	1.54	99.52	0.33	0.00	98.55	0.49	1.49	16.51	0.02	1.11	0.01	1.06	0.48	0.00	0.01	0.05	4.33	0.10	0.03	2.44	1.54	0.12	35.61	2.88	0.00	0.00	0.00	-13.67	-0.92	-3.32	52.72	80.97	559.43	272.48	665.40	382.20	569.39	299.43	649.96	291.36
48.047	0	0.22	0.24	0.03	0.20	0.03	0.26	0.06	2.73	1.44	99.49	0.33	0.00	97.46	0.76	0.99	17.35	0.02	1.21	0.01	0.96	0.62	0.00	0.01	0.05	3.69	0.11	0.03	2.25	1.44	0.12	31.80	2.73	0.00	0.00	0.00	-15.77	-3.77	-3.44	53.35	84.62	562.47	274.01	667.36	381.25	569.78	300.75	654.07	293.31
48.081	0	0.22	0.23	0.03	0.20	0.04	0.25	0.06	2.69	1.30	99.49	0.33	0.00	97.70	0.96	1.02	16.93	0.02	1.46	0.02	1.06	0.71	0.00	0.02	0.05	3.19	0.11	0.03	2.29	1.30	0.10	29.11	2.69	0.00	0.00	0.00	-17.07	-3.25	-3.23	53.39	81.97	560.26	273.20	666.30	381.86	569.64	298.93	651.40	293.14
48.114	0	0.22	0.24	0.03	0.21	0.04	0.27	0.06	2.74	1.33	99.46	0.33	0.00	98.03	1.33	0.86	17.52	0.01	1.69	0.02	0.90	0.74	0.00	0.02	0.05	2.73	0.12	0.03	2.28	1.25	0.10	51.02	2.74	0.00	0.00	0.00	-14.08	-2.46	-3.78	53.43	80.98	561.86	274.25	667.50	383.07	571.28	300.78	651.97	293.89
48.148	0	0.22	0.23	0.02	0.20	0.04	0.26	0.06	2.88	1.63	99.48	0.33	0.00	98.26	1.63	0.86	16.77	0.01	2.01	0.02	0.90	0.63	0.00	0.02	0.05	2.08	0.11	0.04	2.49	1.20	0.08	29.80	2.88	0.00	0.00	0.00	-14.92	-1.83	-3.28	53.14	81.58	560.19	273.44	665.58	381.63	569.43	299.28	650.81	293.66
48.181	0	0.21	0.23	0.02	0.20	0.04	0.26	0.07	2.71	1.92	99.48	0.33	0.00	98.11	1.92	0.93	16.09	0.01	1.99	0.03	0.96	0.64	0.00	0.02	0.05	1.81	0.12	0.04	2.34	1.25	0.07	35.31	2.71	0.00	0.00	0.00	-13.90	-2.25	-4.14	53.61	80.63	561.25	273.63	667.11	383.11	570.83	300.81	651.02	292.32
48.214	0	0.20	0.22	0.02	0.20	0.04	0.24	0.07	2.72	2.02	99.51	0.33	0.00	98.78	2.02	1.29	14.72	0.01	1.97	0.03	0.93	0.68	0.00	0.02	0.06	1.70	0.15	0.03	2.33	1.23	0.08	11.71	2.72	0.00	0.00	0.00	-15.39	0.05	-4.58	53.34	81.78	559.04	272.59	664.04	380.03	567.28	299.57	648.68	291.63
[truncated: 44,028 more rows]
[truncated: 4 more columns]
