# Supplementary material for: Exploring emotion recognition in patients with mild cognitive impairment and Alzheimer’s dementia undergoing a rehabilitation program
Source: PLoS One. 2025 Apr 24;20(4):e0322213. doi: 10.1371/journal.pone.0322213 (PMC12021228; doi:10.1371/journal.pone.0322213)
Supplement: S3 Data — (ZIP) [file pone.0322213.s005.zip › raw data21-30/No30 Aerobic exercise.csv]

time stamp	face id	anger	contempt	disgust	fear	joy	sadness	surprise	sentimentality	confusion	neutral	engagement	valence	attention	inner brow raise	brow raise	brow furrow	eye widen	cheek raise	lid tighten	nose wrinkle	upper lip raise	dimpler	lip corner depressor	chin raise	lip pucker	lip stretch	lip press	mouth open	jaw drop	lip suck	eye closure	smile	smirk	blink	blink rate	pitch	yaw	roll	brightness	interocular distance	topleft_x	topleft_y	bottomright_x	bottomright_y	outer_right_eye_X	outer_right_eye_Y	outer_left_eye_X	outer_left_eye_Y
0.033	0	0.12	0.15	0.02	0.14	0.05	0.15	0.12	2.90	2.90	99.69	0.33	0.00	97.78	3.38	0.67	2.90	0.01	5.93	0.51	0.13	0.05	0.00	0.00	0.02	0.09	0.05	0.01	1.17	13.67	0.05	9.23	3.96	0.00	0.00		3.50	3.06	-1.05	74.67	77.94	985.49	701.47	1100.73	823.25	1002.92	727.58	1080.82	730.14
0.066	0	0.12	0.15	0.02	0.14	0.06	0.15	0.12	2.89	2.89	99.70	0.33	0.00	97.66	3.03	2.05	2.89	0.01	7.62	0.80	0.19	0.23	0.00	0.00	0.03	0.06	0.08	0.01	0.75	12.98	0.16	12.48	4.03	0.00	0.00		-6.10	-3.34	3.18	75.51	87.42	985.37	704.02	1094.06	816.92	997.41	727.17	1084.77	730.46
0.100	0	0.12	0.14	0.02	0.15	0.06	0.15	0.13	3.01	3.01	99.70	0.33	0.00	98.04	2.66	2.77	3.01	0.01	9.26	1.03	0.22	0.54	0.00	0.01	0.04	0.04	0.12	0.01	0.76	14.59	0.22	7.79	3.92	0.00	0.00		-10.87	-2.44	2.88	75.17	90.02	985.73	704.21	1093.35	814.68	995.82	725.98	1085.70	731.00
0.133	0	0.12	0.15	0.02	0.15	0.06	0.15	0.13	3.31	3.31	99.69	0.33	0.00	98.42	2.77	3.05	3.31	0.01	9.12	0.85	0.26	0.74	0.00	0.01	0.04	0.04	0.14	0.01	0.63	14.99	0.30	3.77	3.51	0.00	0.00		-9.17	-1.35	3.66	75.38	89.14	985.21	703.20	1091.86	813.25	995.81	724.61	1084.78	730.03
0.166	0	0.12	0.15	0.02	0.15	0.06	0.15	0.13	2.93	2.93	99.69	0.33	0.00	98.77	2.70	3.05	2.93	0.01	10.28	0.81	0.37	1.90	0.00	0.01	0.04	0.04	0.15	0.01	0.59	15.64	0.31	1.60	3.26	0.00	0.00		-8.34	0.06	3.89	75.46	90.38	985.97	702.66	1091.21	810.70	995.44	724.12	1085.65	729.74
0.200	0	0.12	0.15	0.02	0.15	0.06	0.15	0.16	2.60	2.60	99.67	0.33	0.00	98.59	2.53	3.45	2.60	0.01	9.93	0.75	0.53	2.72	0.00	0.01	0.04	0.05	0.12	0.02	0.53	20.08	0.33	1.53	3.18	0.00	0.00		-9.70	0.77	4.58	75.31	91.93	986.04	701.77	1089.53	806.24	994.38	723.83	1086.18	728.77
0.233	0	0.13	0.16	0.03	0.15	0.05	0.15	0.23	2.32	2.32	99.54	0.33	0.00	98.48	2.27	3.01	2.32	0.01	7.95	0.78	0.62	3.01	0.00	0.01	0.04	0.04	0.09	0.03	0.50	28.91	0.23	0.50	2.67	0.00	0.00		-1.33	-1.16	3.08	74.12	90.39	987.99	701.93	1087.42	803.07	993.95	724.16	1084.21	728.93
0.266	0	0.13	0.16	0.03	0.14	0.04	0.14	0.29	2.01	2.01	99.42	0.33	0.00	97.68	2.04	2.49	2.01	0.01	6.28	0.64	0.58	2.55	0.00	0.01	0.04	0.03	0.08	0.06	0.50	35.47	0.17	0.31	2.37	0.00	0.00		-1.56	-3.30	2.88	74.16	87.13	988.12	702.06	1086.05	802.38	994.79	722.83	1081.71	728.89
0.300	0	0.13	0.16	0.03	0.14	0.04	0.14	0.36	1.92	1.92	99.28	0.33	0.00	98.04	1.73	2.28	1.92	0.00	5.02	0.58	0.50	2.65	0.00	0.01	0.04	0.02	0.07	0.06	0.50	41.09	0.13	0.17	2.19	0.00	0.00		1.54	-2.44	3.15	73.92	87.71	989.42	702.57	1085.91	801.66	995.27	723.51	1082.79	729.38
0.333	0	0.13	0.17	0.03	0.14	0.04	0.14	0.43	1.87	1.87	99.13	0.33	0.00	97.79	1.43	1.67	1.87	0.00	4.11	0.48	0.40	1.96	0.00	0.02	0.04	0.02	0.05	0.05	0.50	46.41	0.10	0.11	1.98	0.00	0.00		3.07	-3.06	3.48	73.70	87.46	989.41	702.15	1085.61	800.97	995.49	722.69	1082.67	729.65
0.367	0	0.13	0.17	0.02	0.14	0.04	0.14	0.47	1.78	1.78	99.07	0.33	0.00	98.11	1.24	1.14	1.78	0.00	3.35	0.41	0.32	1.41	0.00	0.02	0.03	0.02	0.04	0.08	0.47	48.83	0.09	0.15	1.86	0.00	0.00		1.54	-2.25	3.21	74.30	87.96	989.18	701.90	1085.97	801.26	995.13	722.69	1082.86	729.03
0.400	0	0.13	0.17	0.02	0.14	0.04	0.14	0.51	1.66	1.66	98.99	0.33	0.00	98.46	1.05	1.04	1.66	0.00	3.60	0.39	0.33	1.39	0.00	0.02	0.04	0.02	0.03	0.10	0.43	51.21	0.08	0.14	1.70	0.00	0.00		2.70	-1.22	2.90	74.13	89.32	988.89	700.48	1087.14	799.95	994.67	723.02	1083.83	728.40
0.433	0	0.13	0.17	0.02	0.13	0.04	0.14	0.55	1.49	1.49	98.90	0.33	0.00	98.50	0.93	0.93	1.49	0.00	3.93	0.34	0.34	1.35	0.00	0.02	0.04	0.02	0.02	0.10	0.39	53.30	0.08	0.30	1.62	0.00	0.00		0.64	-1.07	2.59	74.88	90.10	988.75	699.91	1087.86	799.91	994.37	722.44	1084.31	727.90
0.467	0	0.13	0.17	0.02	0.13	0.04	0.14	0.57	1.45	1.45	98.86	0.33	0.00	98.37	0.87	0.73	1.45	0.00	4.46	0.30	0.33	1.40	0.00	0.03	0.04	0.02	0.02	0.12	0.35	54.49	0.07	0.20	1.56	0.00	0.00		-0.10	-1.51	2.76	75.06	89.80	989.57	699.77	1088.35	799.78	995.29	721.88	1084.92	727.41
0.500	0	0.13	0.17	0.02	0.13	0.04	0.14	0.57	1.31	1.31	98.85	0.33	0.00	97.66	0.84	0.65	1.31	0.00	5.04	0.27	0.29	1.00	0.00	0.03	0.05	0.02	0.02	0.12	0.36	54.76	0.07	0.21	1.57	0.00	0.00		-1.28	-3.35	2.99	75.32	88.17	991.98	700.37	1088.96	798.85	997.71	721.91	1085.74	726.93
0.533	0	0.13	0.17	0.02	0.13	0.04	0.14	0.56	1.19	1.19	98.88	0.33	0.00	97.63	0.86	0.61	1.19	0.00	6.04	0.30	0.23	0.72	0.00	0.04	0.05	0.02	0.02	0.11	0.36	54.20	0.06	0.32	1.58	0.00	0.00		2.50	-3.40	2.99	75.11	88.31	993.65	700.37	1090.79	798.93	999.38	722.91	1087.57	727.36
0.567	0	0.13	0.18	0.02	0.13	0.04	0.14	0.70	0.98	0.98	98.61	0.33	0.00	96.91	0.83	0.55	0.98	0.00	6.14	0.30	0.22	0.53	0.00	0.06	0.05	0.01	0.02	0.11	0.32	59.58	0.05	0.29	1.32	0.00	0.00		2.97	-4.76	3.14	75.14	87.61	996.11	701.43	1092.49	799.92	1001.90	723.11	1089.36	728.31
0.600	0	0.13	0.18	0.02	0.13	0.04	0.14	0.68	0.98	0.98	98.64	0.33	0.00	96.28	0.82	0.42	0.98	0.00	6.80	0.29	0.22	0.38	0.00	0.07	0.06	0.01	0.03	0.11	0.33	59.09	0.05	0.36	1.33	0.00	0.00		5.27	-5.73	3.91	74.74	86.82	998.97	702.34	1094.47	800.95	1005.24	723.30	1091.85	729.26
0.633	0	0.13	0.18	0.02	0.13	0.04	0.14	0.73	0.80	0.80	98.55	0.33	0.00	95.89	0.70	0.36	0.80	0.00	6.42	0.25	0.24	0.38	0.00	0.09	0.07	0.01	0.03	0.12	0.31	60.95	0.04	0.58	1.23	0.00	0.00		6.53	-6.26	3.43	74.39	88.26	1000.45	702.09	1097.54	800.76	1006.46	724.98	1094.59	729.80
0.667	0	0.13	0.18	0.02	0.13	0.04	0.14	0.92	0.64	0.64	98.16	0.33	0.00	97.15	0.62	0.32	0.64	0.00	5.87	0.26	0.32	0.41	0.00	0.12	0.07	0.01	0.03	0.11	0.29	66.70	0.03	0.41	1.12	0.00	0.00		2.96	-4.36	3.66	74.90	89.83	1001.84	702.23	1100.65	802.72	1008.18	724.02	1097.77	730.66
0.700	0	0.13	0.18	0.02	0.13	0.04	0.14	0.89	0.59	0.59	98.21	0.33	0.00	97.51	0.52	0.28	0.59	0.00	5.70	0.24	0.31	0.42	0.00	0.11	0.06	0.01	0.03	0.08	0.29	66.20	0.03	0.34	1.13	0.00	0.00		2.94	-3.67	3.32	74.05	89.88	1002.65	701.89	1101.52	801.83	1008.81	723.50	1098.37	731.12
0.734	0	0.13	0.18	0.02	0.13	0.04	0.13	0.83	0.52	0.52	98.34	0.33	0.00	97.34	0.39	0.27	0.52	0.00	4.86	0.25	0.33	0.44	0.00	0.15	0.05	0.01	0.03	0.05	0.29	64.49	0.03	0.07	1.08	0.00	0.00		-3.40	-4.00	3.75	75.48	89.44	1004.09	703.76	1102.47	802.59	1010.56	723.93	1099.57	732.61
0.767	0	0.13	0.18	0.02	0.13	0.03	0.13	0.85	0.50	0.50	98.31	0.33	0.00	98.09	0.42	0.27	0.50	0.00	4.38	0.23	0.25	0.46	0.00	0.16	0.05	0.01	0.03	0.05	0.28	64.97	0.03	0.08	1.07	0.00	0.00		3.30	-2.30	2.49	73.88	89.34	1004.89	703.20	1103.17	802.22	1010.43	725.36	1099.52	732.07
0.800	0	0.13	0.18	0.02	0.13	0.03	0.13	0.98	0.52	0.52	98.05	0.33	0.00	98.25	0.42	0.29	0.52	0.00	4.20	0.24	0.24	0.62	0.00	0.14	0.04	0.01	0.02	0.04	0.28	68.42	0.02	0.01	1.05	0.00	0.00		1.14	-1.87	1.97	74.12	89.45	1004.78	703.27	1103.18	803.41	1009.91	725.56	1099.23	730.45
0.834	0	0.13	0.18	0.02	0.13	0.03	0.13	0.98	0.42	0.42	98.04	0.33	0.00	98.46	0.46	0.34	0.42	0.00	4.05	0.25	0.29	0.78	0.00	0.16	0.03	0.01	0.02	0.06	0.25	68.37	0.02	0.00	0.99	0.00	0.00		-0.38	-1.22	1.40	74.33	89.69	1003.52	701.95	1102.18	800.61	1008.27	725.46	1097.84	730.14
0.867	0	0.13	0.18	0.03	0.13	0.04	0.13	1.05	0.43	0.43	97.90	0.33	0.00	98.48	0.45	0.52	0.43	0.01	5.21	0.31	0.37	1.64	0.00	0.19	0.04	0.01	0.02	0.11	0.23	69.94	0.02	0.00	1.00	0.00	0.00		1.12	-1.16	0.48	74.10	86.81	1001.87	702.41	1097.66	799.78	1005.97	724.99	1092.73	728.14
0.900	0	0.13	0.18	0.03	0.13	0.04	0.14	1.14	0.37	0.37	97.72	0.33	0.00	98.56	0.52	0.77	0.37	0.01	6.63	0.39	0.64	2.35	0.00	0.21	0.03	0.00	0.02	0.14	0.21	71.58	0.02	0.00	0.97	0.00	0.00		2.11	-0.85	-0.26	73.94	87.30	998.73	700.61	1095.28	798.13	1002.49	723.58	1089.71	727.26
0.934	0	0.13	0.18	0.03	0.13	0.04	0.14	1.18	0.33	0.33	97.64	0.33	0.00	97.73	0.58	0.76	0.33	0.01	7.45	0.41	0.90	3.37	0.00	0.29	0.03	0.00	0.02	0.24	0.22	72.36	0.02	0.01	1.04	0.00	0.00		2.01	-3.19	0.83	74.91	85.18	993.92	701.66	1087.62	795.93	998.03	723.80	1083.11	727.92
0.967	0	0.13	0.18	0.03	0.13	0.05	0.14	1.30	0.38	0.33	97.40	0.33	0.00	98.36	0.65	0.88	0.32	0.02	9.32	0.52	1.07	4.34	0.00	0.33	0.04	0.00	0.03	0.38	0.21	74.56	0.02	0.00	1.05	0.00	0.00		0.54	-1.54	0.36	75.01	85.97	989.89	700.41	1084.46	794.98	993.75	723.04	1079.62	727.33
1.000	0	0.13	0.17	0.03	0.13	0.04	0.14	1.33	0.36	0.36	97.34	0.33	0.00	97.52	0.97	1.04	0.29	0.03	7.63	0.56	0.92	3.12	0.00	0.36	0.04	0.00	0.03	0.27	0.23	74.62	0.01	0.07	1.05	0.00	0.00		5.42	-3.64	2.32	74.98	87.97	979.14	700.46	1075.91	797.23	984.39	724.72	1072.26	728.98
1.034	0	0.13	0.17	0.03	0.13	0.04	0.14	1.55	0.37	0.37	96.91	0.33	0.00	97.51	1.10	1.27	0.29	0.03	7.81	0.83	0.98	3.61	0.00	0.37	0.04	0.00	0.03	0.23	0.20	77.92	0.01	0.03	0.98	0.00	0.00		3.17	-3.67	1.19	75.38	86.76	975.39	702.18	1070.83	797.62	979.84	724.69	1066.44	729.89
1.067	0	0.13	0.17	0.03	0.13	0.04	0.14	1.59	0.41	0.41	96.82	0.33	0.00	98.15	1.14	1.35	0.30	0.04	6.93	0.74	0.76	2.64	0.00	0.41	0.04	0.00	0.04	0.20	0.19	78.49	0.01	0.04	1.02	0.00	0.00		4.67	-2.14	1.98	75.16	87.85	965.02	703.26	1061.66	799.90	970.07	727.10	1057.78	732.10
1.101	0	0.13	0.18	0.03	0.13	0.03	0.13	1.66	0.46	0.46	96.67	0.33	0.00	97.71	1.07	1.42	0.31	0.03	3.77	0.55	0.93	2.38	0.00	0.46	0.06	0.00	0.04	0.24	0.17	79.59	0.01	0.03	0.85	0.00	0.00		0.94	-3.23	4.20	75.61	87.52	954.00	706.51	1050.27	802.78	960.76	726.74	1047.62	737.57
1.134	0	0.12	0.18	0.03	0.13	0.03	0.14	1.66	0.54	0.54	96.68	0.33	0.00	97.81	1.16	1.17	0.36	0.02	2.68	0.35	1.11	1.42	0.00	0.54	0.08	0.00	0.05	0.33	0.17	79.70	0.01	0.01	0.74	0.00	0.00		0.82	-3.01	3.69	75.96	86.79	946.26	711.63	1041.73	807.09	952.70	731.26	1038.69	743.04
1.167	0	0.12	0.18	0.03	0.13	0.03	0.13	1.57	0.64	0.64	96.87	0.33	0.00	97.73	1.07	0.96	0.36	0.02	1.79	0.27	1.16	1.14	0.00	0.64	0.10	0.00	0.06	0.61	0.19	78.56	0.01	0.12	0.70	0.00	0.00		6.59	-3.20	3.19	74.14	85.92	935.57	714.97	1030.09	809.49	941.75	734.34	1026.59	747.95
1.201	0	0.12	0.18	0.03	0.13	0.03	0.14	1.65	1.16	0.99	96.71	0.33	0.00	97.95	1.33	0.92	0.43	0.01	1.73	0.25	2.14	1.71	0.00	0.99	0.12	0.01	0.08	1.16	0.20	79.57	0.01	0.13	0.65	0.00	0.00		8.46	-2.66	3.45	73.91	83.16	926.34	721.81	1017.81	813.28	932.21	742.47	1014.91	751.16
1.234	0	0.12	0.18	0.03	0.13	0.03	0.14	1.58	1.16	1.04	96.84	0.33	0.00	98.01	1.41	0.69	0.48	0.01	2.52	0.21	2.35	1.86	0.00	1.04	0.13	0.01	0.10	1.16	0.22	78.72	0.01	0.23	0.67	0.00	0.00		11.42	-2.53	4.08	71.90	85.58	911.23	723.42	1005.36	817.56	917.90	744.44	1002.56	756.91
1.267	0	0.13	0.18	0.03	0.13	0.03	0.15	1.73	1.76	1.38	96.54	0.33	0.00	98.38	1.54	0.52	0.56	0.01	4.43	0.24	2.31	4.22	0.00	1.38	0.16	0.01	0.13	1.76	0.24	80.98	0.01	0.02	0.67	0.00	0.00		4.94	-1.47	4.11	75.30	83.71	900.83	727.67	992.91	820.66	907.27	746.46	990.31	756.99
1.301	0	0.14	0.18	0.04	0.13	0.04	0.16	1.75	2.66	2.15	96.50	0.33	0.00	97.61	1.79	0.34	0.68	0.01	7.86	0.21	2.15	6.81	0.00	2.31	0.21	0.01	0.17	2.66	0.28	81.17	0.01	0.08	0.73	0.00	0.00		9.15	3.45	3.84	73.06	83.01	888.28	727.40	979.59	820.60	894.36	748.44	977.13	754.74
1.334	0	0.14	0.18	0.03	0.13	0.05	0.17	1.90	2.37	1.31	96.19	0.33	0.00	97.92	1.98	0.29	0.72	0.00	11.42	0.27	1.31	6.92	0.00	2.15	0.21	0.01	0.18	2.37	0.32	83.13	0.01	0.08	0.82	0.05	0.00		8.29	2.73	4.24	73.44	85.82	876.20	726.41	970.60	820.81	882.78	748.80	968.27	756.26
1.368	0	0.15	0.18	0.04	0.14	0.08	0.19	2.03	2.91	1.12	95.95	0.39	0.58	97.18	2.15	0.21	0.78	0.00	19.56	0.40	1.12	11.57	0.00	2.39	0.19	0.02	0.19	2.91	0.42	84.55	0.01	0.04	0.93	0.02	0.00		8.82	4.31	3.68	72.75	82.96	870.36	726.47	961.62	820.08	876.38	746.82	959.04	753.98
1.401	0	0.15	0.18	0.04	0.14	0.08	0.19	2.21	2.42	1.00	95.58	0.39	1.00	98.52	2.36	0.19	0.87	0.00	19.87	0.62	1.00	10.35	0.00	2.42	0.14	0.02	0.20	2.10	0.53	86.47	0.01	0.06	1.07	0.05	0.00		8.91	1.01	3.91	72.84	86.08	859.75	724.27	954.43	818.95	866.03	747.57	951.93	753.16
1.434	0	0.14	0.18	0.03	0.14	0.08	0.20	2.38	2.25	0.87	95.24	0.39	1.41	98.52	2.75	0.18	0.82	0.00	20.05	0.87	0.72	7.97	0.00	2.25	0.12	0.02	0.17	1.15	0.52	87.92	0.01	0.01	1.09	0.00	0.00		-0.02	-1.00	2.53	75.03	86.52	857.29	723.93	952.47	819.11	862.82	744.46	948.84	753.82
1.468	0	0.15	0.18	0.04	0.14	0.09	0.20	2.50	2.04	1.17	94.99	0.43	2.01	97.92	2.99	0.14	1.09	0.00	21.72	1.17	0.76	8.06	0.00	2.04	0.10	0.02	0.14	1.04	0.66	88.97	0.02	0.06	1.10	0.00	0.00		3.30	-2.75	2.00	74.41	84.70	854.35	725.22	947.52	818.72	859.27	746.37	943.73	752.78
1.501	0	0.14	0.18	0.03	0.14	0.08	0.21	2.77	2.09	1.56	94.47	0.37	0.97	98.50	3.65	0.12	1.32	0.00	19.47	1.56	0.54	4.41	0.00	2.09	0.10	0.03	0.13	0.73	0.63	90.79	0.02	0.02	1.13	0.00	0.00		1.18	-1.08	3.26	74.18	85.00	852.43	724.47	945.93	817.97	858.33	744.78	942.83	753.99
1.534	0	0.13	0.18	0.03	0.15	0.07	0.21	2.89	1.94	1.47	94.22	0.33	0.21	95.98	4.23	0.13	1.30	0.00	17.59	1.47	0.40	2.77	0.00	1.94	0.09	0.02	0.11	0.63	0.56	91.30	0.02	0.07	1.14	0.00	0.00		0.97	-6.13	2.06	75.08	85.21	851.06	725.00	944.80	818.74	856.14	745.04	940.87	754.10
1.568	0	0.13	0.18	0.03	0.15	0.07	0.21	3.02	2.05	1.60	93.95	0.33	0.00	95.27	4.37	0.14	1.60	0.00	16.06	1.54	0.37	2.20	0.00	2.05	0.08	0.03	0.09	0.58	0.63	92.24	0.03	0.11	1.15	0.00	0.00		5.47	-6.99	2.97	74.66	85.87	851.31	725.07	945.77	819.52	857.13	745.21	942.28	756.30
1.601	0	0.13	0.18	0.02	0.15	0.06	0.20	3.10	2.10	1.49	93.80	0.33	0.00	95.47	4.88	0.13	1.49	0.00	12.42	1.33	0.26	1.59	0.00	2.10	0.08	0.03	0.08	0.47	0.63	92.37	0.03	0.02	1.19	0.00	0.00		3.98	-6.76	2.80	75.78	86.23	854.80	726.00	949.66	820.86	860.33	747.75	946.26	754.97
1.634	0	0.13	0.18	0.02	0.15	0.05	0.20	3.27	1.90	1.45	93.46	0.33	0.00	96.50	5.42	0.16	1.45	0.00	9.03	1.29	0.26	1.71	0.00	1.90	0.08	0.03	0.08	0.31	0.72	93.13	0.03	0.67	1.32	0.00	0.00		1.65	-5.42	3.75	75.85	89.55	856.06	723.16	954.56	821.69	862.50	744.54	951.66	752.87
1.668	0	0.12	0.18	0.02	0.16	0.04	0.20	3.53	1.70	1.51	92.93	0.33	0.00	96.98	6.54	0.20	1.51	0.00	6.78	1.06	0.36	1.89	0.00	1.70	0.09	0.03	0.08	0.27	0.76	93.90	0.02	3.95	1.67	0.00	0.00		-1.71	-4.65	5.36	75.87	88.04	864.04	720.67	960.89	817.93	871.45	741.35	959.18	748.82
1.701	0	0.12	0.18	0.02	0.16	0.04	0.21	3.39	1.69	1.50	93.21	0.33	0.00	96.71	7.57	0.22	1.50	0.00	5.05	0.95	0.52	2.09	0.00	1.69	0.08	0.03	0.10	0.22	0.83	91.83	0.03	9.64	1.63	0.00	0.00		-3.66	-5.09	4.72	76.32	88.65	871.53	717.21	969.04	814.72	878.47	739.19	966.96	744.54
1.735	0	0.12	0.17	0.02	0.17	0.04	0.21	3.60	1.64	1.39	92.79	0.33	0.00	96.06	8.95	0.31	1.39	0.00	4.99	0.87	1.08	2.55	0.00	1.64	0.08	0.03	0.11	0.40	0.86	91.86	0.03	26.32	1.77	0.00	0.00		-2.90	-6.03	5.32	76.22	87.44	880.25	713.12	976.44	809.30	887.56	734.29	974.73	741.16
1.768	0	0.11	0.17	0.02	0.19	0.04	0.25	3.65	1.88	1.40	92.70	0.33	0.00	95.76	12.04	0.42	1.40	0.00	5.21	0.75	1.10	3.45	0.00	1.88	0.10	0.03	0.12	0.51	0.88	88.99	0.03	6.98	1.79	0.04	0.00		0.06	-6.42	3.13	76.91	86.22	891.60	711.53	986.45	806.65	897.25	733.90	983.39	737.73
1.801	0	0.11	0.17	0.03	0.20	0.04	0.27	3.55	2.33	1.52	92.90	0.33	0.00	93.25	13.35	0.44	1.52	0.00	5.90	0.72	1.43	4.82	0.00	2.33	0.11	0.03	0.12	0.80	0.90	86.95	0.03	2.29	1.74	0.05	0.00		-4.02	-8.87	2.46	77.05	83.51	904.37	708.60	996.23	800.46	909.37	730.05	992.82	733.34
1.835	0	0.11	0.18	0.03	0.22	0.04	0.33	3.37	2.78	1.61	93.26	0.33	0.00	97.00	16.67	0.56	1.61	0.00	6.71	0.64	1.43	5.42	0.00	2.78	0.12	0.03	0.15	1.05	0.77	82.22	0.03	0.24	1.56	0.12	0.00		4.81	-4.62	2.78	76.35	81.19	915.25	708.10	1004.56	799.24	920.35	729.28	1001.47	732.67
1.868	0	0.11	0.18	0.02	0.23	0.05	0.37	3.45	3.25	1.92	93.11	0.36	0.00	93.37	18.11	0.62	1.88	0.00	8.35	0.74	1.92	5.07	0.08	3.25	0.14	0.03	0.17	1.31	0.74	81.28	0.03	0.08	1.58	0.05	0.00		-2.07	-8.78	3.14	77.09	77.11	928.45	708.03	1014.15	796.01	933.93	726.93	1010.96	730.36
1.901	0	0.10	0.18	0.03	0.23	0.05	0.39	2.92	3.93	2.80	94.17	0.38	0.00	89.37	18.25	0.60	2.15	0.00	10.70	0.74	2.80	5.07	0.88	3.93	0.17	0.03	0.18	1.30	0.65	77.02	0.03	0.13	1.55	0.02	0.00		-4.52	-11.35	2.59	76.99	77.98	940.05	706.12	1025.83	792.20	944.79	725.46	1022.69	729.15
1.935	0	0.12	0.18	0.03	0.22	0.06	0.42	1.85	6.13	3.88	96.30	0.39	0.00	94.63	16.44	0.64	3.01	0.01	12.52	1.06	3.88	8.84	1.14	6.13	0.21	0.04	0.15	0.89	0.63	67.58	0.03	0.07	1.46	0.00	0.00		3.68	-7.66	1.61	75.30	74.82	952.41	704.70	1037.21	792.20	957.65	724.41	1032.42	727.15
1.968	0	0.13	0.19	0.06	0.23	0.06	0.48	1.98	7.17	7.17	96.04	0.50	0.00	89.78	18.63	0.54	3.42	0.00	13.48	1.37	7.39	17.90	1.07	7.17	0.28	0.05	0.10	0.79	0.60	67.20	0.03	0.29	1.37	0.00	0.00		0.98	-11.14	4.23	75.38	73.86	961.35	704.85	1044.75	790.53	967.89	723.14	1041.63	727.41
2.001
2.035	0	0.14	0.19	0.04	0.20	0.06	0.40	0.58	7.18	4.27	98.85	0.33	0.00	98.40	12.07	0.58	4.27	0.01	12.56	2.05	2.60	9.10	0.07	7.18	0.32	0.07	0.11	0.26	0.93	43.68	0.05	1.49	1.48	0.00	0.00		-13.13	-1.40	6.62	71.10	103.30	949.57	695.76	1081.98	829.28	968.55	724.90	1071.81	727.85
2.068	0	0.13	0.19	0.02	0.21	0.06	0.34	0.39	4.02	4.27	99.21	0.33	0.00	97.53	12.12	0.57	4.27	0.01	11.80	1.94	0.53	0.96	0.00	4.02	0.27	0.06	0.09	0.14	1.02	34.50	0.05	1.82	1.75	0.00	0.00		-2.67	-3.63	1.25	75.41	92.65	968.69	696.89	1098.40	833.78	987.30	727.21	1079.93	725.43
2.102	0	0.14	0.19	0.02	0.20	0.07	0.31	0.20	2.28	5.57	99.38	0.33	0.00	97.30	9.93	0.48	5.57	0.01	14.86	2.65	0.09	0.09	0.00	2.28	0.21	0.08	0.07	0.06	1.47	20.24	0.05	3.09	2.03	0.00	0.00		-9.06	-4.08	3.33	72.26	93.08	971.62	694.23	1103.18	832.15	992.44	721.70	1085.49	724.07
2.135	0	0.14	0.18	0.02	0.19	0.08	0.29	0.16	2.67	6.04	99.42	0.33	0.00	97.51	9.05	0.48	6.04	0.02	16.17	2.70	0.12	0.10	0.00	1.60	0.19	0.08	0.06	0.08	1.66	15.70	0.05	0.57	2.67	0.00	0.00		-1.87	-3.66	3.92	74.46	95.55	973.87	692.68	1109.14	835.32	995.79	722.35	1091.31	724.78
2.168	0	0.14	0.18	0.02	0.21	0.09	0.31	0.16	3.15	6.22	99.39	0.33	0.00	97.32	11.21	0.56	6.22	0.03	16.26	2.83	0.13	0.10	0.00	0.96	0.17	0.09	0.05	0.08	1.80	14.47	0.05	1.13	3.15	0.00	0.00		-3.15	-4.04	3.82	73.31	96.01	977.49	692.53	1115.50	838.18	1000.49	722.41	1096.47	724.89
2.202	0	0.14	0.17	0.02	0.24	0.09	0.37	0.17	4.07	8.44	99.25	0.33	0.00	97.00	14.64	0.48	8.44	0.03	15.74	2.47	0.16	0.10	0.00	0.51	0.12	0.09	0.05	0.08	2.13	12.49	0.05	1.55	4.07	0.00	0.00		-0.55	-4.62	5.24	74.92	91.15	981.69	692.50	1119.14	838.84	1007.80	720.74	1098.78	726.21
2.235	0	0.14	0.16	0.02	0.21	0.09	0.31	0.15	4.66	8.03	99.38	0.33	0.00	95.78	12.02	0.51	8.03	0.04	13.43	2.15	0.16	0.07	0.00	0.35	0.08	0.09	0.07	0.09	2.30	10.72	0.05	5.95	4.66	0.00	0.00		0.24	-6.39	5.13	75.18	93.69	984.51	694.45	1120.62	839.20	1008.68	722.19	1102.15	728.51
2.268	0	0.14	0.15	0.02	0.20	0.09	0.28	0.13	5.72	8.47	99.43	0.33	0.00	97.78	10.92	0.42	8.47	0.04	12.05	2.00	0.10	0.03	0.00	0.19	0.08	0.07	0.07	0.07	2.52	9.00	0.05	14.70	5.72	0.00	0.00		3.41	-3.07	4.73	76.36	92.46	986.33	693.41	1123.95	840.32	1011.65	721.24	1103.76	729.31
2.302	0	0.13	0.14	0.02	0.22	0.11	0.32	0.13	7.64	10.24	99.37	0.33	0.00	98.25	13.17	0.39	10.24	0.05	11.88	1.74	0.07	0.02	0.00	0.05	0.05	0.06	0.05	0.06	3.01	7.32	0.05	2.14	7.64	0.00	0.00		1.64	-1.87	4.27	75.82	89.41	987.32	691.92	1125.50	840.01	1013.97	720.31	1103.19	726.15
2.335	0	0.13	0.14	0.02	0.23	0.11	0.35	0.14	7.80	10.27	99.30	0.33	0.00	98.46	15.70	0.47	10.27	0.06	11.10	2.09	0.06	0.02	0.00	0.04	0.05	0.06	0.04	0.05	2.87	6.78	0.04	0.53	7.80	0.00	0.00		-2.75	-1.20	1.69	74.76	88.10	988.70	691.04	1123.57	835.05	1012.49	720.47	1100.59	721.10
2.369	0	0.11	0.12	0.01	0.26	0.13	0.40	0.16	9.86	10.79	99.19	0.41	0.00	97.26	20.07	0.55	10.79	0.07	10.48	1.87	0.07	0.04	0.00	0.01	0.05	0.06	0.04	0.03	3.08	4.41	0.05	0.04	9.86	0.00	0.00		-3.04	-4.16	2.40	74.22	89.55	988.91	689.19	1125.82	834.96	1013.46	719.08	1103.00	719.86
2.402	0	0.10	0.11	0.01	0.32	0.16	0.55	0.20	11.13	12.13	98.91	0.66	0.00	96.25	26.30	0.63	12.13	0.08	11.43	2.04	0.08	0.04	0.00	0.01	0.04	0.05	0.03	0.04	3.49	3.45	0.04	0.03	11.13	0.00	0.00		-4.01	-5.78	1.47	74.00	88.55	989.81	687.90	1126.37	833.11	1014.02	718.57	1102.56	717.36
2.435	0	0.09	0.11	0.01	0.38	0.16	0.67	0.25	11.22	11.32	98.66	0.98	0.00	96.68	31.96	0.77	11.32	0.10	11.00	2.06	0.07	0.05	0.00	0.01	0.04	0.05	0.02	0.04	3.49	3.67	0.04	0.03	11.22	0.00	0.00		-1.20	-5.14	1.78	75.25	90.65	993.97	688.27	1130.46	833.52	1017.32	719.49	1107.97	718.52
2.469	0	0.07	0.07	0.01	0.35	0.27	0.61	0.27	9.83	9.83	98.78	1.33	3.26	97.62	34.94	0.92	9.83	0.18	11.25	1.85	0.06	0.04	0.00	0.00	0.04	0.02	0.02	0.05	4.73	2.29	0.03	0.02	16.12	0.00	0.00		-1.15	-3.43	2.59	75.31	89.67	995.56	687.29	1132.66	833.56	1020.28	717.49	1109.94	718.47
2.502	0	0.06	0.07	0.01	0.42	0.30	0.77	0.36	9.23	9.23	98.47	2.19	3.07	97.54	41.15	1.23	9.23	0.23	11.53	2.07	0.06	0.03	0.00	0.00	0.05	0.02	0.01	0.05	4.90	2.65	0.03	0.01	16.77	0.00	0.00		-2.01	-3.59	0.89	75.22	87.43	996.50	685.43	1134.42	833.16	1021.57	715.84	1109.00	715.76
2.535	0	0.05	0.06	0.01	0.45	0.33	0.81	0.43	7.94	7.94	98.38	2.75	4.02	98.15	44.26	1.55	7.94	0.30	11.81	2.22	0.06	0.03	0.00	0.00	0.05	0.02	0.01	0.05	4.71	3.15	0.02	0.01	17.54	0.00	0.00		1.50	-2.14	2.08	76.41	89.01	998.97	685.49	1136.25	832.91	1023.78	715.58	1112.77	717.30
2.569	0	0.05	0.05	0.01	0.42	0.52	0.79	0.47	7.77	7.77	98.42	2.96	7.87	98.27	45.27	1.58	7.77	0.37	14.48	2.61	0.09	0.02	0.00	0.00	0.06	0.01	0.01	0.05	4.62	4.10	0.02	0.01	20.23	0.00	0.00		-1.83	-1.80	3.03	75.56	87.85	998.89	685.03	1135.92	831.73	1024.80	713.84	1112.61	716.70
2.602	0	0.05	0.04	0.01	0.36	0.86	0.71	0.42	7.81	7.81	98.28	2.33	12.54	98.17	42.34	1.35	7.81	0.38	20.67	3.82	0.12	0.02	0.00	0.00	0.06	0.01	0.02	0.06	4.51	4.68	0.01	0.01	21.61	0.00	0.00		-1.10	-2.08	3.26	75.71	89.02	998.62	684.86	1135.73	831.51	1024.16	713.91	1113.13	716.85
2.635	0	0.06	0.04	0.01	0.28	1.40	0.56	0.34	7.53	7.53	97.21	2.07	17.79	98.16	36.64	1.20	7.53	0.39	27.28	5.17	0.12	0.02	0.00	0.00	0.07	0.01	0.02	0.09	4.27	5.21	0.01	0.01	22.66	0.00	0.00		1.81	-2.12	2.05	76.81	87.79	999.97	684.46	1135.57	829.66	1024.53	713.75	1112.27	716.87
2.669	0	0.06	0.04	0.01	0.31	1.83	0.66	0.38	7.93	7.93	96.34	2.02	19.13	97.35	38.84	1.20	7.93	0.45	32.40	6.28	0.11	0.02	0.00	0.00	0.07	0.01	0.02	0.10	4.04	5.58	0.01	0.03	22.51	0.00	0.00		0.59	-3.98	2.39	76.45	87.11	1001.75	686.10	1135.93	830.05	1026.13	715.18	1113.22	717.15
2.702	0	0.07	0.04	0.01	0.29	1.95	0.62	0.35	8.41	8.41	96.09	2.11	19.89	98.70	36.80	0.96	8.41	0.47	33.06	8.52	0.10	0.02	0.00	0.00	0.06	0.01	0.02	0.09	4.04	5.90	0.01	0.02	22.78	0.00	0.00		-3.29	0.33	2.08	75.43	86.12	1000.99	685.80	1135.87	830.04	1026.05	714.49	1112.15	716.10
2.736	0	0.07	0.04	0.01	0.30	1.69	0.63	0.39	7.38	7.38	96.63	2.25	18.90	97.47	39.17	1.14	7.38	0.51	29.61	12.00	0.08	0.03	0.00	0.00	0.07	0.01	0.03	0.10	3.66	6.34	0.00	0.06	23.19	0.00	0.00		2.39	-3.74	1.94	77.33	85.17	1002.29	686.74	1135.70	829.73	1026.96	715.58	1112.07	718.70
2.769	0	0.06	0.04	0.01	0.37	1.18	0.76	0.52	6.37	6.37	97.64	2.56	15.30	98.05	44.79	1.49	6.37	0.66	25.42	13.06	0.06	0.03	0.00	0.00	0.07	0.00	0.03	0.12	3.24	7.20	0.00	0.02	22.09	0.00	0.00		1.18	-2.42	0.53	76.98	86.17	1002.48	686.27	1137.02	830.09	1026.28	716.07	1112.43	717.60
2.802	0	0.06	0.04	0.01	0.49	0.82	1.01	0.72	5.88	5.88	97.98	4.76	11.06	98.05	52.64	1.87	5.88	0.57	19.98	13.69	0.05	0.02	0.00	0.00	0.07	0.00	0.04	0.13	3.40	6.72	0.00	0.03	21.58	0.00	0.00		-1.86	2.42	0.25	76.34	86.24	998.69	686.40	1133.29	829.55	1022.37	715.63	1108.58	717.60
2.836	0	0.04	0.04	0.00	0.56	0.77	1.18	0.99	4.51	4.51	97.64	7.58	10.13	98.29	59.12	2.18	4.51	0.51	16.68	12.34	0.05	0.02	0.00	0.00	0.07	0.00	0.04	0.22	3.09	7.73	0.00	0.01	22.65	0.00	0.00		3.57	1.74	-0.91	78.45	85.51	998.35	687.59	1130.77	829.09	1020.52	718.09	1106.03	718.58
2.869	0	0.04	0.04	0.00	0.70	0.60	1.50	1.28	4.34	4.34	97.00	11.57	6.92	98.39	65.01	2.41	4.34	0.48	13.48	8.80	0.04	0.02	0.00	0.00	0.07	0.00	0.05	0.22	3.01	7.72	0.00	0.01	21.99	0.00	0.00		-1.27	-1.44	-1.47	77.18	84.70	997.75	690.01	1127.98	828.44	1018.83	719.95	1103.53	718.88
2.902	0	0.03	0.04	0.00	0.90	0.46	1.90	1.81	3.35	3.35	96.20	18.83	3.93	97.91	72.21	3.30	3.35	0.50	9.73	5.17	0.04	0.03	0.00	0.00	0.06	0.00	0.05	0.16	2.94	8.19	0.01	0.00	21.60	0.00	0.00		5.36	-2.76	-2.13	78.87	86.07	996.85	692.48	1125.70	830.03	1016.08	723.87	1102.13	721.91
2.936	0	0.02	0.04	0.00	0.97	0.38	1.85	2.11	2.36	2.36	95.78	20.24	2.73	97.22	73.52	4.74	2.36	0.49	7.00	2.58	0.04	0.04	0.00	0.00	0.06	0.00	0.06	0.16	2.75	9.13	0.01	0.01	21.32	0.00	0.00		3.23	-4.23	-2.00	78.52	84.44	996.31	693.75	1124.04	829.72	1015.90	724.16	1100.33	722.94
2.969	0	0.02	0.04	0.00	1.13	0.29	1.96	2.43	1.97	1.97	95.14	22.44	0.00	96.62	75.36	6.77	1.97	0.43	4.73	1.29	0.03	0.04	0.00	0.00	0.05	0.00	0.08	0.08	2.54	8.81	0.01	0.02	19.79	0.00	0.00		2.70	-5.24	-2.18	78.35	85.17	996.69	694.67	1122.39	828.13	1014.75	725.00	1099.91	723.11
3.002	0	0.02	0.04	0.00	1.09	0.24	1.82	2.28	1.68	1.68	95.44	19.79	0.00	96.88	73.59	6.90	1.68	0.34	3.50	0.68	0.03	0.04	0.00	0.00	0.05	0.00	0.09	0.07	2.32	8.98	0.01	0.04	18.93	0.00	0.00		0.88	-4.82	-0.77	78.12	86.25	996.11	695.79	1120.72	828.11	1014.00	725.04	1100.25	723.90
3.036	0	0.02	0.05	0.00	1.14	0.19	1.91	2.15	1.57	1.57	95.71	18.97	0.00	97.94	73.04	6.79	1.57	0.30	3.48	0.42	0.05	0.03	0.00	0.00	0.04	0.00	0.10	0.07	2.23	8.20	0.01	0.04	16.55	0.00	0.00		-2.80	-2.69	-0.32	77.28	87.73	996.21	696.32	1118.90	825.53	1012.71	724.30	1100.45	724.17
3.069	0	0.02	0.05	0.00	1.34	0.16	2.14	2.45	1.61	1.61	95.09	21.86	0.00	96.05	75.19	8.24	1.61	0.32	3.75	0.33	0.06	0.02	0.00	0.00	0.03	0.00	0.07	0.04	2.28	7.87	0.02	0.02	15.35	0.00	0.00		-7.64	-6.04	0.19	75.45	85.55	996.55	697.08	1118.82	825.63	1014.25	723.89	1099.80	723.85
3.103	0	0.02	0.06	0.00	1.40	0.14	2.21	2.25	1.18	1.18	95.50	20.28	0.00	96.40	74.23	8.43	1.18	0.32	5.60	0.22	0.08	0.02	0.00	0.00	0.03	0.00	0.07	0.03	2.07	6.49	0.02	0.02	12.94	0.00	0.00		-12.54	-5.57	0.70	73.24	89.83	996.99	694.57	1123.31	826.41	1014.90	721.15	1104.73	721.89
3.136	0	0.02	0.06	0.01	1.36	0.13	1.98	1.99	0.99	0.99	96.01	16.65	0.00	96.64	71.44	9.57	0.99	0.32	5.96	0.18	0.05	0.02	0.00	0.00	0.03	0.00	0.05	0.03	1.85	5.19	0.03	0.02	11.83	0.00	0.00		-6.38	-5.20	1.93	75.13	88.80	998.59	693.81	1125.90	828.40	1018.36	720.89	1107.15	722.37
3.169	0	0.03	0.07	0.01	1.20	0.14	1.79	1.68	1.04	1.04	96.42	13.48	0.00	95.37	68.34	8.80	1.04	0.30	8.34	0.24	0.03	0.02	0.00	0.00	0.03	0.00	0.04	0.02	1.86	4.86	0.03	0.07	11.87	0.00	0.00		-4.44	-6.88	3.35	75.50	86.78	999.85	692.43	1128.72	829.32	1022.38	719.02	1109.09	722.32
3.203	0	0.03	0.08	0.01	1.06	0.12	1.66	1.32	0.72	0.72	96.69	10.61	0.00	96.34	65.02	7.19	0.72	0.30	8.65	0.31	0.02	0.02	0.00	0.00	0.03	0.00	0.04	0.03	1.80	4.01	0.05	0.05	10.27	0.00	0.00		0.22	-5.64	1.01	77.23	90.40	1008.52	693.86	1136.28	829.85	1027.08	723.18	1117.48	722.71
3.236	0	0.03	0.08	0.01	0.87	0.11	1.33	1.00	0.75	0.75	97.34	7.30	0.00	95.36	59.70	5.95	0.75	0.31	6.85	0.39	0.02	0.03	0.00	0.00	0.04	0.00	0.04	0.03	2.00	3.87	0.06	0.03	9.89	0.00	0.00		2.22	-6.89	1.00	78.16	88.63	1015.77	694.38	1142.61	829.91	1034.73	723.63	1123.36	723.33
3.269	0	0.04	0.09	0.01	0.82	0.09	1.21	0.88	0.79	0.79	97.57	5.95	0.00	95.22	56.84	5.80	0.79	0.34	6.24	0.51	0.03	0.03	0.00	0.00	0.04	0.00	0.03	0.03	2.13	3.66	0.07	0.07	8.77	0.00	0.00		0.85	-7.04	1.89	78.08	87.54	1022.80	695.36	1148.10	828.43	1042.14	724.51	1129.68	723.85
3.303	0	0.04	0.10	0.01	0.83	0.07	1.32	0.85	0.88	0.88	97.36	6.35	0.00	95.15	57.84	4.43	0.88	0.28	4.38	0.62	0.05	0.04	0.00	0.00	0.04	0.00	0.03	0.05	2.01	3.16	0.10	0.23	7.84	0.00	0.00		-5.08	-7.12	1.98	77.39	88.14	1038.08	698.95	1156.76	823.71	1053.88	725.08	1142.01	725.96
3.336	0	0.05	0.11	0.01	0.62	0.06	0.91	0.55	1.03	1.03	98.18	3.01	0.00	96.28	48.39	3.76	1.03	0.19	4.16	0.71	0.10	0.04	0.00	0.00	0.06	0.00	0.04	0.06	1.73	2.91	0.11	0.15	6.71	0.00	0.00		-8.49	-5.73	3.43	77.77	90.81	1052.78	703.67	1165.14	818.88	1065.14	729.30	1155.94	729.89
3.370	0	0.05	0.13	0.01	0.56	0.05	0.81	0.45	1.19	1.19	98.39	2.13	0.00	97.35	44.25	3.60	1.19	0.15	3.81	0.80	0.34	0.10	0.00	0.00	0.06	0.00	0.04	0.08	1.46	2.62	0.13	0.17	4.95	0.00	0.00		-2.37	-3.99	1.91	78.45	88.47	1068.45	709.04	1177.30	822.40	1079.16	734.36	1167.63	734.68
3.403	0	0.07	0.13	0.01	0.38	0.05	0.50	0.27	1.33	1.33	99.01	0.89	0.00	94.27	32.61	3.00	1.33	0.11	3.59	0.81	0.36	0.12	0.00	0.00	0.07	0.00	0.05	0.06	1.40	2.74	0.16	0.64	4.26	0.00	0.00		-4.49	-8.00	1.12	78.35	82.89	1083.53	712.48	1188.59	822.12	1094.55	737.15	1177.43	735.97
3.436	0	0.08	0.14	0.02	0.26	0.04	0.30	0.17	1.50	1.50	99.41	0.38	0.00	94.93	20.65	2.91	1.50	0.08	3.32	0.57	0.69	0.31	0.00	0.00	0.09	0.00	0.05	0.05	1.23	3.40	0.18	0.21	3.69	0.00	0.00		0.95	-7.35	2.21	77.56	85.11	1100.19	715.12	1199.93	818.95	1108.17	738.09	1193.26	739.96
3.470	0	0.10	0.15	0.02	0.21	0.04	0.22	0.13	2.13	2.13	99.55	0.33	0.00	94.65	13.15	2.53	2.13	0.05	3.34	0.57	1.25	0.89	0.00	0.01	0.10	0.01	0.05	0.06	1.32	3.88	0.14	0.01	2.93	0.00	0.00		-2.51	-7.64	0.50	77.33	81.07	1118.39	717.04	1211.49	812.55	1123.96	739.00	1205.03	739.96
3.503	0	0.11	0.16	0.03	0.17	0.04	0.18	0.11	2.43	2.48	99.64	0.33	0.00	93.90	7.95	2.62	2.48	0.04	4.26	0.65	2.88	1.78	0.00	0.01	0.14	0.01	0.04	0.14	1.38	4.91	0.13	0.04	2.43	0.00	0.00		6.91	-8.33	0.84	75.46	82.39	1130.80	716.05	1221.43	806.68	1134.72	738.88	1217.01	742.82
3.536	0	0.12	0.16	0.04	0.15	0.04	0.16	0.10	2.35	2.70	99.67	0.33	0.00	89.50	6.05	1.88	2.70	0.02	5.86	0.66	6.96	4.51	0.00	0.02	0.16	0.01	0.05	0.37	1.47	6.27	0.11	0.06	2.35	0.00	0.00		-2.68	-11.29	-1.76	77.23	74.57	1147.04	718.49	1234.97	808.04	1151.94	740.42	1226.51	739.62
3.570	0	0.13	0.17	0.06	0.13	0.05	0.15	0.10	2.05	3.25	99.66	0.33	0.00	92.66	3.92	1.56	3.25	0.01	9.78	0.79	10.76	8.87	0.00	0.07	0.20	0.02	0.05	0.74	1.25	8.47	0.09	0.09	2.05	0.00	0.00		-2.24	-9.32	-0.08	76.51	79.35	1157.84	718.18	1245.12	806.61	1160.99	739.61	1240.33	740.03
3.603	0	0.13	0.18	0.08	0.13	0.07	0.16	0.11	2.10	3.77	99.65	0.33	0.00	90.66	4.33	1.03	3.77	0.01	14.20	1.00	13.07	13.71	0.00	0.10	0.22	0.02	0.06	1.04	1.24	10.41	0.08	0.02	2.10	0.00	0.00		4.22	-10.64	-0.43	76.28	78.19	1166.15	719.89	1252.16	808.21	1169.03	742.44	1247.20	740.88
3.636	0	0.15	0.19	0.08	0.14	0.07	0.17	0.12	1.70	4.80	99.63	0.33	0.00	92.30	4.16	1.09	4.80	0.01	14.63	1.07	10.07	16.16	0.02	0.17	0.22	0.03	0.08	1.00	1.27	13.33	0.07	0.03	1.70	0.00	0.00		7.83	-9.58	-0.48	76.05	82.36	1172.18	718.81	1262.78	809.41	1175.19	743.74	1257.55	744.52
3.670	0	0.16	0.20	0.07	0.16	0.06	0.20	0.16	1.18	5.79	99.60	0.33	0.00	96.04	4.45	1.15	5.79	0.01	12.69	1.18	7.38	14.43	1.55	0.36	0.24	0.06	0.06	0.79	1.22	20.50	0.06	0.10	1.18	0.20	0.00		10.13	-6.06	0.25	74.05	84.72	1175.10	717.47	1268.29	811.65	1178.77	740.48	1263.39	744.65
3.703	0	0.15	0.20	0.04	0.18	0.05	0.22	0.21	1.15	5.22	99.56	0.33	0.00	96.10	7.40	1.19	5.22	0.01	10.20	1.44	4.99	8.97	1.40	0.41	0.26	0.06	0.05	0.79	1.16	23.13	0.06	0.12	1.15	0.14	0.00		10.18	-5.98	1.31	72.95	87.36	1174.84	716.42	1270.93	812.51	1179.39	740.15	1266.55	746.09
3.737	0	0.14	0.21	0.03	0.19	0.04	0.24	0.30	0.88	5.70	99.41	0.33	0.00	95.66	7.74	1.02	5.70	0.00	5.40	1.47	1.83	2.34	1.67	0.80	0.26	0.09	0.05	0.39	0.75	31.59	0.06	0.03	0.88	0.32	0.00		7.65	-6.53	0.82	75.81	88.60	1176.90	719.78	1274.36	818.01	1181.13	743.52	1269.62	747.94
3.770	0	0.13	0.21	0.02	0.21	0.03	0.29	0.47	1.36	5.47	99.07	0.33	0.00	97.06	11.24	0.86	5.47	0.00	4.57	1.39	1.32	1.92	1.98	1.36	0.25	0.10	0.05	0.30	0.53	39.22	0.06	0.02	0.75	0.43	0.00		12.34	-4.52	0.39	73.92	88.70	1177.45	719.33	1275.01	818.58	1181.43	743.02	1269.97	748.37
3.803	0	0.13	0.21	0.02	0.22	0.03	0.30	0.54	1.47	5.16	98.92	0.33	0.00	97.15	12.54	0.82	5.16	0.00	4.42	1.53	1.12	1.34	1.33	1.47	0.24	0.09	0.04	0.21	0.48	41.35	0.05	0.01	0.74	0.46	0.00		13.75	-4.36	-0.23	73.35	86.66	1177.92	720.45	1273.24	816.72	1181.39	744.22	1267.90	749.27
3.837	0	0.13	0.21	0.02	0.21	0.03	0.33	1.04	3.93	4.76	97.91	0.33	0.00	97.11	11.99	0.68	4.76	0.00	4.22	1.42	1.42	2.27	1.17	3.93	0.23	0.12	0.05	0.12	0.45	58.07	0.05	0.01	0.70	0.56	0.00		10.26	-4.43	0.59	75.63	86.02	1172.73	722.05	1267.35	816.93	1176.69	746.13	1262.64	749.71
3.870	0	0.13	0.22	0.03	0.19	0.04	0.30	0.99	4.22	4.36	98.03	0.33	0.00	98.72	10.07	0.80	4.36	0.00	5.85	1.22	2.15	5.26	1.12	4.22	0.20	0.14	0.05	0.16	0.41	58.49	0.05	0.01	0.73	0.75	0.00		9.62	-0.28	0.08	75.34	84.29	1166.45	721.25	1259.16	815.19	1170.03	744.91	1254.28	747.32
3.903	0	0.13	0.21	0.03	0.18	0.04	0.28	1.29	5.11	3.30	97.43	0.33	0.00	98.18	8.53	0.71	3.30	0.00	8.41	1.07	2.83	7.33	0.86	5.11	0.18	0.15	0.04	0.22	0.47	66.61	0.04	0.07	0.80	0.87	0.00		8.09	-2.06	2.05	74.45	84.66	1153.96	717.09	1247.09	810.22	1158.84	741.38	1243.43	745.03
3.937	0	0.14	0.21	0.04	0.17	0.05	0.32	1.67	7.61	3.25	96.65	0.33	0.00	98.68	8.51	0.59	2.85	0.00	10.12	0.95	3.25	11.84	0.37	7.61	0.15	0.16	0.05	0.37	0.59	73.13	0.02	0.02	0.88	0.88	0.00		13.63	-0.43	1.03	72.75	80.81	1145.27	717.80	1234.17	808.40	1149.33	739.98	1230.04	744.04
3.970	0	0.14	0.21	0.04	0.15	0.05	0.28	1.46	7.98	4.30	97.08	0.33	0.00	98.17	5.52	0.37	2.77	0.00	11.43	1.11	4.30	8.63	0.11	7.98	0.15	0.19	0.06	0.79	0.63	72.99	0.02	0.02	0.93	0.74	0.00		5.83	2.10	3.54	76.10	78.40	1134.41	717.35	1220.65	805.23	1139.92	737.38	1218.17	742.08
4.003	0	0.13	0.20	0.04	0.15	0.04	0.28	1.15	7.68	5.49	97.70	0.33	0.00	98.63	5.53	0.31	2.78	0.01	7.68	1.18	5.49	4.97	0.00	8.53	0.22	0.25	0.07	1.34	0.51	67.27	0.03	0.02	0.92	0.50	0.00		3.93	-0.63	2.86	76.27	79.32	1120.22	714.27	1207.47	801.52	1125.33	735.96	1204.53	740.26
4.037
4.070
4.104
4.137
4.170
4.204
4.237
4.270
4.304
4.337
4.371
4.404
4.437
4.471
4.504
4.537	0	0.24	0.25	0.02	0.38	0.05	0.75	0.11	6.00	14.82	98.49	0.66	0.00	96.53	14.82	0.30	28.86	0.00	2.73	0.47	0.07	0.01	0.00	0.00	0.02	0.10	0.04	0.01	0.90	2.34	0.24	0.75	6.00	0.00	0.00		-5.12	-5.37	-0.94	76.96	88.67	976.56	701.50	1097.07	827.32	991.02	729.19	1079.69	728.68
4.571	0	0.18	0.22	0.02	0.22	0.04	0.31	0.09	3.47	6.60	99.38	0.33	0.00	93.45	6.60	0.83	15.71	0.01	2.03	0.16	0.06	0.01	0.00	0.00	0.02	0.29	0.06	0.02	0.94	3.80	0.22	0.67	3.47	0.00	0.00		-10.27	-8.71	0.51	75.13	92.77	978.35	700.73	1098.06	824.79	991.30	727.10	1084.06	727.39
4.604	0	0.17	0.21	0.02	0.22	0.04	0.30	0.10	2.83	7.21	99.41	0.33	0.00	91.81	7.21	0.88	13.68	0.01	2.07	0.11	0.06	0.01	0.00	0.00	0.02	0.18	0.09	0.02	0.91	7.20	0.14	0.84	2.83	0.00	0.00		-8.68	-9.92	0.23	75.71	89.68	979.85	701.77	1097.07	823.40	992.90	727.76	1082.58	728.25
4.637	0	0.18	0.23	0.02	0.24	0.04	0.33	0.12	2.40	10.17	99.35	0.33	0.00	92.73	7.90	0.72	14.61	0.01	2.17	0.11	0.07	0.02	0.00	0.00	0.02	0.15	0.11	0.02	1.11	10.17	0.16	1.48	2.40	0.00	0.00		-12.79	-9.27	0.19	74.88	87.44	980.80	702.48	1096.52	821.70	994.23	727.03	1081.65	728.71
4.671	0	0.18	0.23	0.02	0.24	0.03	0.33	0.13	2.14	12.23	99.35	0.33	0.00	91.52	8.31	0.65	14.00	0.01	2.17	0.12	0.10	0.02	0.00	0.00	0.02	0.11	0.13	0.02	1.10	12.23	0.15	0.54	2.14	0.00	0.00		-12.01	-10.10	-0.03	75.29	86.48	981.79	702.90	1094.95	820.18	994.26	728.09	1080.74	727.10
4.704	0	0.18	0.23	0.02	0.25	0.04	0.36	0.16	2.18	14.74	99.29	0.33	0.00	90.28	9.46	0.66	14.74	0.01	3.05	0.22	0.14	0.07	0.00	0.00	0.04	0.12	0.16	0.02	1.20	15.68	0.20	0.19	2.18	0.00	0.00		-14.11	-10.86	0.54	75.84	87.84	984.89	704.34	1091.23	813.35	993.64	728.02	1081.48	727.43
4.738	0	0.19	0.25	0.02	0.27	0.04	0.40	0.22	1.92	16.16	99.20	0.33	0.00	92.84	10.24	0.67	16.16	0.01	4.40	0.31	0.26	0.51	0.00	0.00	0.05	0.15	0.18	0.04	1.16	22.20	0.26	0.40	1.92	0.00	0.00		-9.65	-9.19	0.34	77.04	85.13	984.25	704.05	1089.29	812.46	993.61	727.91	1078.73	727.46
4.771	0	0.19	0.25	0.02	0.26	0.04	0.38	0.29	1.82	15.59	99.24	0.33	0.00	96.80	9.53	0.60	15.59	0.01	4.33	0.38	0.33	0.66	0.00	0.00	0.04	0.20	0.20	0.04	1.35	29.43	0.31	0.26	1.82	0.06	0.00		-4.23	-4.95	0.58	77.14	87.56	984.10	704.36	1086.47	809.81	991.11	728.34	1078.67	728.74
4.804	0	0.19	0.25	0.02	0.25	0.04	0.36	0.30	1.79	15.31	99.29	0.33	0.00	97.25	8.14	0.56	15.31	0.00	5.67	0.43	0.57	1.61	0.00	0.00	0.05	0.18	0.27	0.05	1.37	31.76	0.33	4.15	1.79	0.33	0.00		-0.23	-4.17	0.35	76.27	87.29	983.67	702.48	1087.77	809.54	991.56	726.42	1078.80	729.30
4.838	0	0.17	0.24	0.02	0.24	0.04	0.35	0.38	1.81	12.85	99.24	0.33	0.00	96.59	10.21	0.41	12.85	0.00	6.55	0.64	0.83	2.32	0.00	0.00	0.05	0.16	0.23	0.04	1.29	35.63	0.27	4.63	1.81	0.46	0.00		-1.16	-5.28	2.67	75.69	85.51	987.15	702.38	1088.24	807.13	995.98	724.27	1081.38	728.59
4.871	0	0.16	0.23	0.02	0.23	0.05	0.32	0.44	1.81	10.95	99.12	0.33	0.00	94.15	10.03	0.33	10.95	0.00	8.27	0.98	1.44	2.72	0.00	0.00	0.06	0.14	0.17	0.03	1.23	39.43	0.22	2.80	1.81	0.56	0.00		2.47	-8.11	1.15	75.54	86.49	991.28	702.68	1091.25	805.32	998.02	725.44	1084.41	729.60
4.904	0	0.18	0.24	0.03	0.21	0.06	0.30	0.49	1.96	10.89	99.03	0.33	0.00	94.68	8.09	0.25	10.89	0.00	13.09	1.64	2.57	5.57	0.88	0.00	0.06	0.14	0.15	0.04	1.23	43.96	0.20	0.49	1.96	0.77	0.00		5.53	-7.61	0.76	75.86	86.91	997.26	705.54	1094.34	805.60	1002.04	729.31	1088.94	730.83
4.938	0	0.18	0.24	0.04	0.19	0.07	0.28	0.56	1.91	10.12	98.88	0.33	0.00	93.36	6.96	0.21	10.12	0.00	15.72	2.23	3.22	8.44	4.08	0.01	0.07	0.13	0.11	0.05	1.18	48.43	0.19	0.25	1.91	1.05	0.00		8.41	-8.78	1.04	75.21	85.91	999.88	705.22	1097.37	806.07	1005.56	728.76	1091.43	731.53
4.971	0	0.18	0.24	0.04	0.18	0.07	0.27	0.62	1.86	9.86	98.76	0.33	0.00	94.74	6.21	0.15	9.86	0.00	15.70	2.14	4.12	9.19	2.09	0.01	0.07	0.13	0.08	0.06	1.13	51.82	0.18	0.13	1.86	0.97	0.00		8.41	-7.54	1.31	74.73	85.51	1003.77	706.17	1100.78	806.78	1009.60	729.53	1095.06	732.21
5.004	0	0.18	0.23	0.04	0.17	0.06	0.24	0.63	1.79	8.70	98.75	0.33	0.00	93.44	4.67	0.12	8.70	0.00	13.56	1.75	3.04	7.31	0.94	0.01	0.05	0.12	0.06	0.08	1.00	53.63	0.16	0.06	1.79	0.98	0.00		7.99	-8.71	0.73	75.06	87.13	1008.31	706.98	1105.14	806.21	1012.85	730.28	1099.91	733.87
5.038	0	0.17	0.22	0.03	0.17	0.05	0.22	0.89	1.55	7.37	98.22	0.33	0.00	95.70	4.43	0.12	7.37	0.00	9.66	1.69	1.84	4.38	0.50	0.02	0.06	0.11	0.04	0.08	0.91	62.34	0.14	0.34	1.55	0.73	0.00		4.46	-6.48	1.11	74.49	88.04	1009.31	706.69	1106.53	805.97	1013.89	729.42	1101.84	733.49
5.071	0	0.16	0.22	0.03	0.17	0.04	0.21	0.99	1.47	6.90	98.02	0.33	0.00	96.21	4.41	0.14	6.90	0.00	8.17	1.54	1.39	3.09	0.00	0.02	0.05	0.09	0.02	0.10	0.86	64.95	0.12	0.18	1.47	0.48	0.00		3.26	-5.83	1.58	74.52	87.75	1010.50	707.17	1107.02	805.24	1015.25	728.78	1102.79	734.76
5.105	0	0.16	0.21	0.03	0.16	0.04	0.20	1.48	1.38	6.04	97.04	0.33	0.00	96.82	3.93	0.15	6.04	0.00	7.58	1.47	0.99	2.79	0.00	0.06	0.05	0.07	0.02	0.11	0.80	75.19	0.11	0.05	1.38	0.44	0.00		1.20	-4.92	0.89	74.63	88.19	1011.13	707.09	1108.14	805.39	1015.39	729.77	1103.50	733.55
5.138	0	0.15	0.21	0.03	0.16	0.04	0.19	1.76	1.33	5.40	96.48	0.33	0.00	96.85	3.58	0.16	5.40	0.00	6.96	1.29	0.98	2.93	0.00	0.10	0.04	0.06	0.02	0.11	0.72	79.74	0.10	0.02	1.33	0.37	0.00		4.31	-4.87	0.99	74.69	87.30	1011.97	707.85	1108.00	805.69	1016.24	731.01	1103.49	733.87
5.171	0	0.15	0.20	0.03	0.16	0.04	0.20	1.90	1.32	5.19	96.20	0.33	0.00	97.03	4.10	0.21	5.19	0.00	7.02	0.93	1.02	3.10	0.00	0.12	0.04	0.05	0.02	0.16	0.70	81.06	0.10	0.02	1.32	0.16	0.00		3.10	-4.57	0.25	74.31	84.69	1011.74	707.30	1105.74	803.12	1015.82	729.93	1100.47	732.43
5.205	0	0.14	0.20	0.03	0.16	0.04	0.20	2.44	1.24	4.44	95.13	0.33	0.00	97.54	4.84	0.22	4.44	0.00	6.56	0.83	1.14	3.95	0.00	0.24	0.04	0.06	0.02	0.16	0.63	86.37	0.07	0.01	1.24	0.07	0.00		1.83	-3.61	1.07	74.38	84.38	1010.83	706.83	1103.65	800.57	1015.02	729.17	1099.35	732.06
5.238	0	0.14	0.19	0.03	0.15	0.04	0.18	2.37	1.30	4.01	95.26	0.33	0.00	97.34	3.77	0.26	4.01	0.00	6.95	0.68	1.68	4.37	0.00	0.27	0.03	0.05	0.02	0.17	0.61	86.72	0.07	0.00	1.30	0.00	0.00		10.76	-4.01	1.09	71.98	83.14	1007.08	706.90	1098.54	800.10	1011.25	729.35	1094.30	733.28
5.271	0	0.14	0.19	0.03	0.15	0.04	0.18	2.47	1.33	3.28	95.06	0.33	0.00	97.75	3.74	0.22	3.28	0.00	7.60	0.63	1.91	5.75	0.00	0.37	0.03	0.04	0.02	0.24	0.60	87.83	0.05	0.01	1.33	0.00	0.00		3.86	-3.15	-0.09	73.72	83.22	1005.16	705.79	1096.70	798.21	1008.53	729.12	1091.75	730.10
5.305	0	0.14	0.18	0.04	0.14	0.05	0.18	2.64	1.44	2.54	94.72	0.33	0.00	97.57	3.61	0.19	2.54	0.00	9.74	0.61	2.20	7.89	0.00	0.71	0.03	0.03	0.03	0.25	0.49	89.62	0.03	0.03	1.44	0.00	0.00		0.85	-3.53	0.53	75.04	83.02	1000.01	706.59	1091.33	799.23	1003.78	728.99	1086.78	730.34
5.338	0	0.15	0.18	0.04	0.14	0.06	0.18	2.73	1.50	2.87	94.53	0.33	0.00	97.70	3.77	0.16	2.87	0.00	12.15	0.76	2.76	10.25	0.00	0.78	0.04	0.03	0.04	0.30	0.51	90.34	0.03	0.01	1.50	0.00	0.00		5.60	-3.24	1.62	75.06	83.59	993.66	707.54	1085.61	799.72	998.16	731.35	1081.74	732.70
5.372	0	0.17	0.19	0.07	0.14	0.07	0.19	2.87	1.53	3.13	94.27	0.33	0.00	97.50	3.21	0.14	3.13	0.00	17.05	0.90	3.16	19.31	0.00	1.10	0.04	0.03	0.05	0.33	0.52	92.10	0.03	0.02	1.53	0.00	0.00		3.09	-3.68	1.31	75.46	83.66	986.91	707.61	1078.93	800.01	991.21	730.65	1074.84	732.64
5.405	0	0.16	0.18	0.05	0.14	0.07	0.19	2.99	1.43	2.70	94.03	0.33	0.00	97.69	3.45	0.11	2.70	0.00	15.77	0.96	2.66	14.70	0.00	1.09	0.04	0.02	0.05	0.35	0.50	92.89	0.02	0.07	1.43	0.00	0.00		9.27	-3.28	1.27	72.93	83.55	977.66	706.98	1069.56	798.90	981.95	730.66	1065.45	733.51
5.438	0	0.15	0.19	0.05	0.15	0.07	0.20	3.03	1.45	3.14	93.94	0.33	0.00	98.66	4.34	0.10	3.14	0.00	15.28	1.10	3.40	13.52	0.00	1.20	0.04	0.03	0.06	0.36	0.55	92.37	0.02	0.01	1.45	0.00	0.00		4.47	0.51	4.27	75.64	80.93	968.28	711.97	1057.31	801.91	974.46	731.84	1055.11	738.57
5.472	0	0.16	0.19	0.05	0.14	0.06	0.19	2.89	1.51	3.14	94.21	0.33	0.00	98.66	3.93	0.06	3.14	0.00	13.58	1.17	3.85	13.72	0.00	1.39	0.04	0.03	0.08	0.38	0.60	91.69	0.02	0.42	1.51	0.00	0.00		6.22	0.50	0.69	74.17	79.54	960.56	712.76	1048.06	800.76	964.39	733.54	1043.78	738.54
5.505	0	0.15	0.19	0.05	0.14	0.05	0.19	2.89	1.70	3.52	94.21	0.33	0.00	96.41	4.84	0.04	3.52	0.00	10.73	1.04	6.26	12.06	0.00	1.70	0.04	0.04	0.08	0.50	0.76	90.79	0.02	0.98	1.53	0.00	0.00		-13.72	5.55	2.02	76.92	77.13	949.63	717.23	1034.48	802.08	954.24	735.14	1031.13	741.31
5.538	0	0.15	0.19	0.11	0.14	0.05	0.19	2.82	1.93	4.25	94.36	0.33	0.00	87.90	6.36	0.03	4.25	0.00	9.15	1.46	13.88	19.84	0.00	1.93	0.05	0.05	0.08	0.52	0.87	88.67	0.03	0.39	1.49	0.00	0.00		-10.11	12.09	6.44	75.62	70.06	940.09	719.71	1019.40	800.64	948.17	733.22	1017.48	743.45
5.572
5.605
5.638
5.672
5.705
5.739
5.772
5.805
5.839
5.872
5.905
5.939
5.972
6.005
6.039
6.072
6.106
6.139
6.172
6.206
6.239
6.272
6.306
6.339
6.373
6.406
6.439
6.473
6.506
6.539	0	0.31	0.39	0.02	0.98	0.04	2.35	0.26	1.84	30.58	95.29	1.25	-8.61	98.10	30.58	2.18	35.90	0.04	4.98	3.31	0.15	0.19	0.00	0.00	0.03	0.01	0.20	0.06	2.95	4.67	0.22	1.78	1.84	0.00	0.00		-3.94	2.28	-1.96	77.52	101.17	953.40	695.15	1076.25	818.29	962.03	722.52	1062.97	729.49
6.573	0	0.14	0.23	0.01	0.84	0.05	1.59	0.35	3.33	21.07	96.81	1.51	0.00	94.30	37.81	3.28	21.07	0.05	6.21	1.63	0.16	0.21	0.00	0.00	0.03	0.02	0.11	0.08	3.51	3.48	0.16	2.35	3.33	0.00	0.00		-9.13	-7.97	-1.69	74.86	88.58	953.85	695.15	1075.18	821.96	968.26	723.79	1056.75	719.92
6.606	0	0.12	0.19	0.01	0.53	0.05	0.86	0.26	3.64	13.57	98.28	0.87	0.00	97.68	31.25	2.77	13.57	0.04	6.85	1.04	0.12	0.18	0.00	0.00	0.04	0.01	0.09	0.10	2.42	3.42	0.13	1.46	3.64	0.00	0.00		-9.16	-3.30	-1.71	74.92	89.03	953.78	693.77	1077.41	823.33	969.17	722.85	1058.10	718.69
6.639	0	0.13	0.18	0.02	0.30	0.05	0.43	0.15	3.79	10.89	99.14	0.34	0.00	98.70	18.27	1.71	10.89	0.03	6.82	1.16	0.13	0.14	0.00	0.00	0.05	0.02	0.09	0.09	2.34	3.47	0.11	1.88	3.79	0.00	0.00		-0.75	-0.36	0.55	77.73	90.32	953.98	693.25	1074.82	820.86	968.87	721.22	1059.19	720.87
6.673	0	0.14	0.19	0.02	0.28	0.06	0.38	0.13	3.49	11.04	99.23	0.33	0.00	97.85	15.09	1.53	11.04	0.03	7.76	1.40	0.13	0.13	0.00	0.00	0.06	0.04	0.09	0.09	2.12	3.59	0.11	2.31	3.49	0.00	0.00		-4.58	-2.91	1.10	76.96	90.55	955.66	694.19	1075.40	819.58	970.24	720.62	1060.78	722.13
6.706	0	0.13	0.18	0.02	0.27	0.06	0.37	0.13	4.00	9.97	99.25	0.33	0.00	97.72	15.72	1.46	9.97	0.03	8.19	1.55	0.16	0.12	0.00	0.00	0.06	0.04	0.08	0.10	1.68	3.73	0.12	2.29	4.00	0.00	0.00		-6.27	-3.21	0.03	76.32	88.10	955.70	692.60	1077.47	820.64	971.79	720.09	1059.88	719.14
6.740	0	0.14	0.18	0.02	0.30	0.06	0.46	0.15	4.15	11.95	99.08	0.33	0.00	98.09	18.39	1.45	11.95	0.04	9.33	1.81	0.25	0.22	0.00	0.00	0.05	0.04	0.08	0.11	1.82	4.07	0.15	1.56	4.15	0.00	0.00		-9.21	-2.32	-0.70	75.41	88.33	954.86	690.72	1078.51	820.28	971.29	718.58	1059.60	716.85
6.773	0	0.14	0.19	0.02	0.32	0.06	0.50	0.15	3.87	12.99	98.99	0.35	0.00	98.39	19.04	1.41	12.99	0.04	9.51	1.78	0.21	0.20	0.00	0.00	0.06	0.06	0.08	0.09	1.85	4.27	0.15	1.40	3.87	0.00	0.00		-1.85	-1.45	-1.35	77.97	88.62	955.65	690.50	1075.97	817.62	969.89	720.36	1058.38	715.51
6.806	0	0.15	0.21	0.02	0.36	0.05	0.59	0.16	3.40	15.36	98.83	0.37	0.00	98.06	20.05	1.32	15.36	0.03	7.87	1.39	0.18	0.14	0.00	0.00	0.06	0.07	0.08	0.05	1.76	4.67	0.15	4.01	3.40	0.00	0.00		0.37	-2.40	0.21	78.52	91.67	958.98	692.74	1075.66	815.54	970.85	721.08	1062.50	718.98
6.840	0	0.16	0.22	0.02	0.31	0.05	0.49	0.14	3.33	15.45	99.02	0.33	0.00	96.73	15.96	1.00	15.45	0.03	6.92	1.34	0.14	0.08	0.00	0.00	0.05	0.07	0.08	0.02	1.54	5.13	0.13	2.54	3.33	0.00	0.00		-4.21	-5.06	-0.44	77.57	90.93	960.16	692.65	1076.56	814.18	971.77	720.32	1062.69	718.44
6.873	0	0.17	0.22	0.02	0.29	0.05	0.45	0.13	3.14	14.12	99.11	0.33	0.00	95.38	14.12	0.80	15.23	0.02	5.64	1.44	0.14	0.05	0.00	0.00	0.05	0.07	0.08	0.01	1.20	5.50	0.14	3.40	3.14	0.00	0.00		-5.10	-6.86	-0.05	77.65	90.17	962.51	693.50	1075.44	811.06	973.02	720.16	1063.17	718.66
6.906	0	0.16	0.21	0.02	0.29	0.05	0.45	0.14	3.22	14.31	99.09	0.33	0.00	98.45	15.54	0.83	14.31	0.02	5.68	1.48	0.18	0.07	0.00	0.00	0.05	0.07	0.08	0.01	0.85	5.32	0.15	1.85	3.22	0.00	0.00		-6.08	-1.26	-0.30	77.65	90.32	963.82	691.62	1076.10	808.61	973.85	718.56	1064.12	715.69
6.940	0	0.16	0.21	0.02	0.28	0.05	0.43	0.14	3.24	13.74	99.13	0.33	0.00	95.26	14.72	0.88	13.74	0.02	7.80	1.47	0.27	0.16	0.00	0.00	0.05	0.06	0.09	0.01	0.66	5.89	0.15	2.48	3.24	0.00	0.00		-7.85	-7.00	-0.82	77.67	84.81	966.05	691.30	1075.44	804.97	977.02	717.01	1061.80	714.88
6.973	0	0.16	0.21	0.02	0.25	0.06	0.37	0.12	3.22	11.71	99.25	0.33	0.00	97.70	11.71	0.82	13.06	0.02	8.80	1.50	0.27	0.45	0.00	0.00	0.06	0.06	0.10	0.01	0.54	6.28	0.16	1.35	3.22	0.00	0.00		0.65	-3.24	-0.79	78.49	89.10	966.89	691.19	1075.09	803.97	975.13	718.40	1064.20	715.80
7.006	0	0.17	0.21	0.02	0.23	0.06	0.34	0.11	3.11	9.14	99.32	0.33	0.00	98.18	9.14	0.75	13.20	0.01	9.84	1.44	0.23	0.93	0.00	0.00	0.08	0.07	0.15	0.03	0.47	6.69	0.19	0.43	3.11	0.00	0.00		1.52	-2.07	-0.70	78.22	88.46	966.30	691.10	1072.60	800.93	973.99	717.03	1062.44	717.25
7.040	0	0.18	0.21	0.02	0.21	0.06	0.32	0.11	3.26	8.53	99.37	0.33	0.00	98.59	7.53	0.58	13.17	0.01	10.54	2.02	0.25	1.88	0.00	0.00	0.09	0.09	0.19	0.07	0.39	8.53	0.23	0.55	3.26	0.00	0.00		3.25	0.76	1.70	77.62	88.05	966.71	693.38	1068.97	799.77	974.25	718.23	1062.30	718.59
7.073	0	0.19	0.21	0.02	0.20	0.05	0.28	0.11	3.12	10.42	99.43	0.33	0.00	98.51	5.85	0.46	12.78	0.01	8.19	2.47	0.32	3.33	0.00	0.01	0.11	0.08	0.21	0.13	0.36	10.42	0.21	0.33	3.12	0.00	0.00		2.11	1.05	1.72	76.70	88.30	967.22	695.77	1064.35	795.50	972.09	719.40	1060.39	720.56
7.107	0	0.22	0.22	0.03	0.22	0.05	0.32	0.15	2.79	14.15	99.37	0.33	0.00	97.51	7.07	0.41	14.15	0.00	7.18	3.06	0.81	8.05	0.00	0.01	0.12	0.10	0.21	0.22	0.27	15.95	0.21	0.12	2.79	0.00	0.00		-4.75	-3.67	-0.23	76.96	85.54	968.24	699.76	1062.33	794.42	971.61	722.26	1057.14	723.77
7.140	0	0.22	0.22	0.03	0.21	0.05	0.32	0.20	2.67	14.09	99.36	0.33	0.00	97.54	6.99	0.33	14.09	0.00	8.65	3.13	0.83	8.65	0.00	0.01	0.14	0.09	0.20	0.29	0.23	24.16	0.22	0.11	2.67	0.00	0.00		-4.03	-3.61	-0.92	75.99	83.37	967.79	701.63	1059.50	793.42	970.64	724.48	1054.00	724.83
7.173	0	0.21	0.22	0.03	0.22	0.05	0.32	0.27	2.48	13.79	99.35	0.33	0.00	98.01	7.57	0.29	13.79	0.00	7.79	2.70	0.91	8.56	0.00	0.02	0.12	0.09	0.18	0.30	0.23	30.49	0.19	0.16	2.48	0.00	0.00		-0.08	-2.52	0.19	75.26	84.45	965.12	701.87	1058.01	794.76	968.75	725.41	1053.17	727.69
7.207	0	0.21	0.23	0.03	0.21	0.06	0.33	0.47	2.26	13.28	99.06	0.33	0.00	95.55	7.44	0.20	13.28	0.00	11.08	2.38	0.90	8.33	0.00	0.04	0.11	0.07	0.14	0.28	0.19	43.92	0.17	0.03	2.26	0.00	0.00		3.61	-6.66	-0.06	73.95	82.35	964.53	702.50	1055.12	794.00	967.85	725.18	1050.18	726.76
7.240	0	0.18	0.22	0.03	0.21	0.07	0.32	0.62	2.22	11.37	98.76	0.33	0.00	97.63	8.04	0.16	11.37	0.00	13.22	1.94	0.83	6.41	0.00	0.05	0.10	0.06	0.12	0.34	0.19	50.00	0.15	0.06	2.22	0.00	0.00		2.15	-3.41	0.50	74.70	85.89	961.35	701.79	1055.83	796.27	965.26	725.56	1051.07	729.40
7.273	0	0.17	0.21	0.03	0.20	0.06	0.29	0.93	2.03	9.58	98.15	0.33	0.00	96.88	8.00	0.11	9.58	0.00	12.25	1.48	0.67	6.46	0.00	0.06	0.08	0.05	0.08	0.32	0.17	59.78	0.12	0.02	2.03	0.00	0.00		-5.33	-4.82	0.16	75.62	83.60	961.69	703.44	1053.66	795.40	965.23	725.75	1048.82	727.28
7.307	0	0.15	0.20	0.03	0.18	0.07	0.26	1.65	2.06	6.78	96.70	0.33	0.00	97.93	7.94	0.12	6.78	0.00	14.15	1.01	0.57	5.58	0.00	0.15	0.07	0.03	0.06	0.28	0.13	73.85	0.10	0.05	2.06	0.00	0.00		-1.24	-2.73	0.86	75.14	86.52	958.88	702.24	1054.05	797.41	963.06	725.98	1049.52	728.98
7.340	0	0.15	0.20	0.03	0.19	0.06	0.26	1.87	1.93	6.67	96.26	0.33	0.00	97.55	7.96	0.11	6.67	0.00	10.86	0.87	0.41	5.19	0.00	0.17	0.06	0.03	0.05	0.36	0.13	76.86	0.09	0.04	1.93	0.00	0.00		-1.89	-3.57	1.18	75.28	86.58	958.37	703.50	1053.61	798.85	962.74	726.74	1049.30	728.73
7.374	0	0.14	0.19	0.02	0.18	0.05	0.24	2.65	1.85	5.51	94.70	0.33	0.00	97.47	7.34	0.12	5.51	0.00	9.46	0.68	0.32	3.50	0.00	0.49	0.07	0.02	0.04	0.31	0.13	86.06	0.09	0.02	1.85	0.00	0.00		-0.18	-3.75	0.84	74.94	86.69	958.60	703.88	1053.95	799.94	962.74	726.96	1049.40	729.26
7.407	0	0.13	0.19	0.02	0.19	0.05	0.26	3.57	1.74	5.06	92.85	0.33	0.00	96.83	9.41	0.19	5.06	0.00	10.65	0.72	0.36	3.78	0.00	0.64	0.06	0.02	0.03	0.22	0.15	91.33	0.07	0.13	1.74	0.02	0.00		-1.84	-4.91	1.33	73.93	88.01	958.47	702.41	1055.28	799.22	963.01	725.56	1050.96	728.66
7.440	0	0.14	0.19	0.02	0.18	0.05	0.24	3.38	1.71	4.62	93.24	0.33	0.00	96.94	7.79	0.17	4.62	0.00	8.86	0.63	0.38	3.79	0.00	0.68	0.05	0.02	0.03	0.25	0.17	91.58	0.07	0.08	1.71	0.00	0.00		1.55	-4.72	2.02	74.86	85.93	961.35	705.75	1055.87	802.27	966.24	727.95	1052.12	730.88
7.474	0	0.13	0.19	0.03	0.17	0.05	0.23	3.77	1.60	4.10	92.45	0.33	0.00	94.26	7.06	0.16	4.10	0.00	9.40	0.59	0.48	4.05	0.00	0.96	0.05	0.01	0.03	0.21	0.23	95.05	0.06	0.06	1.60	0.01	0.00		4.80	-8.00	1.25	75.20	86.04	965.11	706.48	1059.76	803.09	969.44	729.58	1055.46	731.81
7.507	0	0.14	0.19	0.03	0.16	0.05	0.21	3.78	1.60	3.73	92.45	0.33	0.00	93.67	5.87	0.14	3.73	0.00	9.55	0.67	0.72	6.11	0.00	0.99	0.04	0.01	0.03	0.19	0.25	96.27	0.04	0.02	1.60	0.00	0.00		5.49	-8.53	0.04	75.62	85.08	970.42	707.34	1065.14	804.43	974.46	730.95	1059.53	732.10
7.540	0	0.15	0.19	0.03	0.16	0.05	0.20	3.63	1.63	3.55	92.74	0.33	0.00	92.95	5.09	0.17	3.55	0.00	8.68	0.74	0.90	8.45	0.00	1.04	0.04	0.01	0.03	0.27	0.26	96.03	0.04	0.03	1.63	0.00	0.00		1.65	-9.10	0.43	75.89	85.03	975.88	707.69	1069.71	803.81	979.74	730.82	1064.77	731.30
7.574	0	0.15	0.18	0.04	0.15	0.05	0.20	3.78	1.53	2.83	92.45	0.33	0.00	94.84	5.39	0.16	2.83	0.00	8.94	0.78	1.25	10.81	0.00	1.24	0.04	0.01	0.03	0.30	0.30	96.74	0.03	0.08	1.53	0.00	0.00		4.47	-7.45	1.83	75.53	85.51	981.97	707.54	1076.03	803.07	986.67	731.02	1072.16	732.59
7.607	0	0.15	0.19	0.04	0.16	0.05	0.20	3.79	1.51	3.07	92.42	0.33	0.00	95.61	5.74	0.15	3.07	0.00	8.65	0.81	1.86	11.08	0.00	1.38	0.04	0.01	0.03	0.33	0.32	96.48	0.03	0.04	1.51	0.00	0.00		4.62	-6.60	1.95	75.54	85.91	989.02	707.79	1083.53	804.30	993.83	731.09	1079.72	732.78
7.640	0	0.14	0.18	0.04	0.15	0.05	0.19	3.60	1.54	2.87	92.80	0.33	0.00	93.94	4.61	0.14	2.87	0.00	8.90	0.89	2.78	9.53	0.00	1.54	0.05	0.01	0.03	0.37	0.34	96.36	0.03	0.01	1.52	0.00	0.00		4.95	-8.30	1.97	75.76	85.06	997.22	709.14	1091.05	806.40	1002.11	731.62	1087.15	733.36
7.674	0	0.14	0.18	0.04	0.14	0.05	0.17	3.26	1.52	2.81	93.49	0.33	0.00	95.25	3.05	0.11	2.81	0.00	8.55	0.83	3.93	6.28	0.00	1.52	0.06	0.01	0.04	0.31	0.40	95.43	0.02	0.02	1.46	0.00	0.00		1.87	-7.01	2.95	75.84	86.03	1004.83	709.38	1099.47	805.27	1010.31	732.35	1096.31	734.58
7.707	0	0.14	0.19	0.03	0.14	0.05	0.18	3.18	1.57	3.29	93.63	0.33	0.00	91.86	3.08	0.11	3.29	0.00	9.17	1.14	4.66	4.30	0.00	1.57	0.07	0.01	0.06	0.22	0.40	94.85	0.02	0.01	1.41	0.00	0.00		-5.05	-9.88	2.70	77.74	82.29	1017.51	714.91	1108.57	807.22	1022.83	736.98	1105.11	737.05
7.741	0	0.13	0.19	0.04	0.14	0.05	0.19	3.12	1.83	4.03	93.75	0.33	0.00	95.64	3.50	0.13	4.03	0.00	10.62	1.20	6.44	4.15	0.00	1.83	0.09	0.01	0.07	0.21	0.45	93.94	0.02	0.03	1.31	0.00	0.00		4.23	-6.56	3.34	75.37	83.51	1025.15	713.54	1117.01	807.06	1030.74	735.40	1114.18	738.72
7.774	0	0.14	0.20	0.04	0.14	0.05	0.20	3.06	2.27	5.07	93.88	0.33	0.00	85.96	4.04	0.17	5.07	0.00	10.54	1.43	8.46	4.88	0.00	2.27	0.13	0.02	0.07	0.33	0.51	92.86	0.02	0.02	1.29	0.00	0.00		-8.07	-12.94	-1.07	77.66	76.56	1040.64	718.47	1127.77	807.49	1044.62	742.16	1120.92	735.88
7.807	0	0.14	0.20	0.05	0.14	0.05	0.21	2.99	2.76	5.58	94.02	0.33	0.00	87.75	4.29	0.17	5.58	0.00	9.27	1.25	9.43	8.17	0.00	2.76	0.15	0.02	0.06	0.23	0.47	92.00	0.02	0.03	1.16	0.00	0.00		1.85	-12.15	4.33	75.26	74.61	1051.84	716.36	1137.97	805.72	1059.49	734.19	1133.88	739.99
7.841
7.874
7.907
7.941
7.974
8.007
8.041
8.074
8.108
8.141
8.174
8.208
8.241
8.274
8.308
8.341
8.375
8.408
8.441
8.475
8.508
8.541
8.575
8.608
8.641
8.675
8.708
8.742
8.775
8.808
8.842
8.875
8.908
8.942
8.975
9.008
9.042
9.075
9.109
9.142
9.175
9.209
9.242
9.275
9.309
9.342
9.376
9.409
9.442
9.476
9.509
9.542	0	0.20	0.32	0.02	0.36	0.03	0.64	0.17	2.25	15.85	98.72	0.39	0.00	98.24	15.85	0.10	20.09	0.00	3.36	0.40	0.17	0.31	8.70	0.04	0.22	0.11	0.16	0.04	0.27	11.29	2.25	0.24	0.88	0.56	0.00		5.71	-1.90	1.55	77.51	85.31	995.11	700.19	1102.39	812.68	1006.42	724.55	1091.65	728.37
9.576	0	0.20	0.30	0.02	0.25	0.03	0.37	0.14	1.63	14.80	99.27	0.33	0.00	97.23	8.13	0.11	15.25	0.00	3.62	0.84	0.33	0.76	14.70	0.04	0.21	0.41	0.16	0.06	0.82	14.80	1.63	0.11	0.86	1.29	0.00		5.47	-4.21	0.77	77.32	88.51	994.16	701.05	1099.58	810.42	1002.38	725.81	1090.83	728.92
9.609	0	0.20	0.31	0.02	0.26	0.03	0.39	0.22	0.88	14.94	99.23	0.33	0.00	98.18	9.69	0.13	14.94	0.00	3.40	0.76	0.39	1.04	5.79	0.06	0.17	0.36	0.16	0.05	1.42	23.07	0.88	0.04	0.74	1.42	0.00		5.86	-2.05	1.95	76.83	87.67	991.02	701.86	1094.64	809.30	999.65	725.00	1087.14	730.63
9.642	0	0.18	0.28	0.02	0.24	0.03	0.34	0.42	0.81	12.41	99.15	0.33	0.00	98.39	9.19	0.11	12.41	0.00	4.08	1.08	0.56	1.57	2.68	0.08	0.11	0.33	0.11	0.05	1.35	39.67	0.32	0.02	0.81	1.11	0.00		4.21	-1.44	0.16	76.00	85.42	990.37	702.07	1089.40	803.69	996.59	725.45	1081.94	728.78
9.676	0	0.17	0.24	0.03	0.24	0.04	0.33	0.75	0.97	10.06	98.49	0.33	0.00	98.22	11.20	0.10	10.06	0.00	5.56	1.25	1.09	3.94	1.25	0.16	0.09	0.31	0.11	0.06	1.23	51.54	0.16	0.03	0.97	0.54	0.00		8.30	-1.94	-0.05	75.11	83.95	985.66	704.21	1079.85	800.50	990.06	727.16	1073.94	730.54
9.709	0	0.19	0.24	0.04	0.22	0.04	0.32	0.92	1.19	10.72	98.16	0.33	0.00	98.54	9.48	0.04	10.72	0.00	8.55	1.56	2.28	10.09	1.10	0.24	0.08	0.31	0.10	0.09	1.63	58.18	0.10	0.14	1.19	0.33	0.00		6.70	-0.92	1.67	74.40	81.78	979.69	705.33	1069.65	797.27	984.16	727.24	1065.90	730.04
9.743	0	0.26	0.22	0.19	0.19	0.08	0.31	0.90	1.43	10.42	98.20	0.33	0.00	97.91	8.70	0.03	10.42	0.00	18.39	1.89	8.09	36.20	1.38	0.39	0.07	0.27	0.10	0.24	1.83	58.41	0.08	0.59	1.43	0.00	0.00		3.47	2.76	1.75	75.05	79.88	971.57	707.05	1059.43	795.59	976.08	727.70	1055.83	732.25
9.776
9.809
9.843
9.876
9.909
9.943
9.976
10.009
10.043	0	0.21	0.21	0.02	0.42	0.05	0.66	1.84	2.01	8.59	96.33	0.72	0.00	98.66	28.27	1.57	8.59	0.01	8.35	18.28	0.63	0.16	0.00	0.18	0.07	0.24	0.13	0.15	2.72	54.67	0.06	5.58	2.01	0.56	0.00	0.00	3.65	0.52	-3.60	75.72	87.66	851.94	706.57	980.66	840.34	869.36	736.14	956.92	740.32
10.076	0	0.16	0.19	0.02	0.29	0.05	0.41	0.66	2.41	8.54	98.67	0.35	0.00	98.18	18.19	0.94	8.54	0.01	6.53	5.99	0.29	0.40	0.00	0.08	0.03	0.17	0.13	0.04	2.79	40.67	0.06	0.75	2.41	0.00	0.00	0.00	1.27	-2.06	3.91	77.19	96.66	829.39	712.44	957.22	844.78	847.58	736.27	943.16	750.64
10.110	0	0.16	0.17	0.02	0.21	0.05	0.26	0.37	3.78	8.41	99.25	0.33	0.00	98.08	9.22	1.03	8.41	0.01	5.07	4.11	0.18	0.17	0.00	0.02	0.02	0.10	0.17	0.02	2.85	35.73	0.03	1.36	3.78	0.00	0.00	0.00	-4.88	-2.33	1.61	76.26	92.04	827.81	713.96	951.23	842.95	843.89	740.13	935.85	743.92
10.143	0	0.15	0.16	0.02	0.19	0.06	0.23	0.24	4.90	8.15	99.52	0.33	0.00	98.77	8.39	1.03	8.15	0.01	5.15	2.98	0.13	0.13	0.00	0.01	0.02	0.08	0.14	0.01	2.93	25.80	0.03	0.66	4.90	0.00	0.00	0.00	1.74	0.07	1.32	77.03	94.50	820.98	714.14	941.35	840.23	834.12	741.26	928.56	744.46
10.176	0	0.14	0.16	0.02	0.18	0.05	0.20	0.20	4.78	6.76	99.59	0.33	0.00	95.58	6.50	0.95	6.76	0.01	4.10	2.20	0.10	0.15	0.00	0.01	0.02	0.06	0.11	0.01	2.55	23.83	0.04	1.21	4.78	0.00	0.00	0.00	-3.87	-6.63	1.51	77.04	89.86	820.79	715.37	938.21	837.97	834.81	740.83	924.62	743.75
10.210	0	0.14	0.15	0.02	0.16	0.05	0.18	0.11	5.18	6.76	99.63	0.33	0.00	97.16	4.81	0.77	6.76	0.01	4.00	2.57	0.10	0.13	0.00	0.00	0.03	0.04	0.11	0.01	1.84	11.60	0.09	0.70	5.18	0.00	0.00	0.00	-3.11	-4.33	1.37	77.43	92.79	819.26	715.28	934.93	835.12	830.89	740.51	923.60	744.40
10.243	0	0.15	0.16	0.02	0.16	0.05	0.18	0.13	4.62	6.88	99.63	0.33	0.00	97.86	3.95	0.60	6.88	0.01	4.70	3.10	0.12	0.29	0.00	0.00	0.04	0.04	0.11	0.01	1.27	15.19	0.13	1.03	4.62	0.00	0.00	0.00	-6.35	-2.88	1.85	77.29	92.23	818.57	715.20	931.04	831.17	829.24	739.14	921.38	743.37
10.276	0	0.16	0.16	0.02	0.15	0.05	0.19	0.12	4.37	7.31	99.63	0.33	0.00	97.45	3.48	0.48	7.31	0.00	5.38	3.21	0.18	0.95	0.00	0.00	0.05	0.04	0.13	0.02	0.83	14.54	0.21	0.93	4.37	0.00	0.00	0.00	-0.75	-3.77	1.49	77.54	88.78	818.71	715.12	928.51	828.65	829.53	738.86	918.15	744.08
10.310	0	0.16	0.17	0.02	0.15	0.05	0.19	0.12	4.00	7.83	99.63	0.33	0.00	97.64	2.42	0.37	7.83	0.00	6.33	2.56	0.20	2.06	0.00	0.00	0.06	0.05	0.15	0.03	0.67	16.36	0.28	0.87	4.00	0.00	0.00	0.00	-0.99	-3.40	2.87	77.66	86.66	818.76	715.03	926.43	827.42	830.48	737.99	917.01	742.65
10.343	0	0.17	0.18	0.03	0.15	0.05	0.19	0.13	3.72	7.97	99.63	0.33	0.00	97.31	2.02	0.32	7.97	0.00	6.86	2.66	0.21	4.05	0.00	0.00	0.08	0.06	0.18	0.04	0.59	17.99	0.35	0.40	3.72	0.00	0.00	0.00	-1.47	-4.05	4.06	77.59	87.20	821.75	714.08	928.20	824.64	833.38	737.05	920.47	741.44
10.377	0	0.18	0.18	0.03	0.15	0.05	0.19	0.13	3.61	8.15	99.62	0.33	0.00	97.52	2.01	0.23	8.15	0.00	6.96	3.11	0.36	6.57	0.00	0.00	0.15	0.08	0.22	0.09	0.61	19.07	0.47	2.44	3.61	0.00	0.00	0.00	1.26	-3.64	2.98	77.41	86.79	828.80	713.12	932.97	821.91	838.75	736.27	925.48	739.72
10.410	0	0.20	0.18	0.03	0.15	0.05	0.19	0.13	3.42	8.26	99.61	0.33	0.00	95.88	1.68	0.16	8.26	0.00	6.92	3.41	0.62	9.08	2.68	0.00	0.22	0.10	0.28	0.15	0.69	19.46	0.52	8.37	3.42	0.00	0.00	0.00	-1.01	-6.26	2.88	77.66	85.33	837.36	712.39	937.48	816.04	845.89	735.17	931.18	737.49
10.443	0	0.23	0.19	0.05	0.16	0.06	0.21	0.14	3.28	9.36	99.53	0.33	0.00	96.56	2.37	0.12	9.36	0.00	8.73	4.62	1.72	16.49	7.59	0.01	0.27	0.11	0.35	0.25	0.82	20.08	0.44	7.90	3.28	0.00	0.00	0.00	-1.52	-5.33	3.85	77.32	86.73	848.42	710.21	944.60	808.21	854.97	732.14	941.63	735.59
10.477	0	0.26	0.20	0.11	0.16	0.06	0.22	0.15	3.16	10.37	99.48	0.33	0.00	93.15	3.42	0.12	10.37	0.00	9.51	4.26	5.28	26.74	9.86	0.01	0.30	0.13	0.42	0.47	0.88	20.43	0.37	6.68	3.16	0.00	0.00	0.00	0.73	-8.95	0.73	77.14	84.22	860.62	707.69	954.36	803.60	865.06	730.08	949.26	731.75
10.510	0	0.29	0.20	0.26	0.16	0.06	0.22	0.15	3.01	11.49	99.42	0.33	0.00	94.00	5.07	0.11	11.49	0.00	9.69	3.78	10.63	40.05	9.77	0.03	0.31	0.14	0.45	0.53	0.92	19.22	0.32	2.67	3.01	0.00	0.00	0.00	0.48	-8.24	1.24	77.42	81.42	871.01	706.79	961.79	800.26	875.70	728.46	957.11	729.52
10.543	0	0.25	0.21	0.28	0.16	0.06	0.23	0.16	2.84	11.80	99.43	0.33	0.00	93.83	6.83	0.11	11.80	0.00	10.05	2.85	14.72	38.12	9.10	0.04	0.26	0.14	0.46	0.69	0.96	18.63	0.26	0.44	2.84	0.00	0.00	0.00	6.42	-8.39	1.75	77.07	79.49	885.22	705.49	972.65	795.13	889.54	726.50	968.98	729.30
10.577	0	0.21	0.22	0.17	0.17	0.05	0.26	0.22	2.41	12.20	99.47	0.33	0.00	87.12	9.45	0.11	12.20	0.00	8.91	2.36	15.99	27.76	9.80	0.15	0.26	0.17	0.45	1.33	0.83	23.28	0.25	0.25	2.41	0.00	0.00	0.00	6.58	-12.44	1.58	77.39	72.39	897.93	704.19	981.90	791.43	903.90	723.96	976.25	726.39
10.610	0	0.16	0.22	0.13	0.18	0.05	0.27	0.23	2.26	11.39	99.47	0.35	0.00	86.84	11.80	0.11	11.39	0.00	8.00	2.00	19.37	19.40	12.74	0.24	0.29	0.17	0.37	1.52	0.74	22.15	0.20	0.06	2.26	0.00	0.00	0.00	7.03	-12.57	1.19	77.32	71.85	910.00	703.16	991.54	787.41	914.81	722.65	986.61	725.01
10.643
10.677
10.710
10.744
10.777
10.810
10.844
10.877
10.910
10.944
10.977
11.010
11.044
11.077
11.111
11.144
11.177
11.211
11.244
11.277
11.311
11.344
11.378
11.411
11.444
11.478
11.511
11.544	0	1.94	1.42	0.01	5.29	0.05	32.20	0.31	4.40	39.70	42.80	59.98	-40.72	97.62	39.70	0.31	94.03	0.00	5.68	0.30	0.05	0.01	0.00	0.00	0.00	0.00	0.01	0.00	4.34	1.68	0.10	10.10	4.40	0.00	0.00	0.00	-12.23	-3.43	7.34	74.16	95.69	963.60	705.29	1090.01	833.51	983.60	732.05	1079.19	736.48
11.578	0	1.02	0.70	0.01	4.78	0.14	28.73	0.49	10.96	49.14	46.27	46.40	-28.70	97.08	49.14	0.16	85.02	0.01	8.99	0.29	0.09	0.03	0.00	0.00	0.02	0.00	0.06	0.01	6.51	3.24	0.07	1.32	10.96	0.00	0.00	0.00	-5.71	-4.47	2.53	74.40	93.78	964.55	702.00	1096.93	841.79	984.85	730.09	1078.61	732.25
11.611	0	0.57	0.31	0.01	1.28	0.22	5.43	0.20	14.77	29.47	89.14	13.36	-7.43	96.61	29.47	0.11	64.01	0.01	9.78	0.23	0.11	0.05	0.00	0.00	0.04	0.00	0.09	0.01	6.06	1.81	0.05	1.07	14.77	0.00	0.00	0.00	-4.42	-5.25	3.59	74.75	92.58	965.28	702.30	1098.24	842.96	987.23	729.94	1079.74	733.57
11.644	0	0.23	0.12	0.01	0.34	0.36	0.81	0.11	19.08	15.52	98.38	1.65	0.00	95.16	15.52	0.09	37.78	0.01	10.10	0.18	0.11	0.07	0.00	0.00	0.07	0.01	0.12	0.02	4.68	1.30	0.05	0.39	19.08	0.00	0.00	0.00	-4.25	-7.10	3.33	73.54	93.30	966.06	700.35	1103.68	845.93	989.77	729.96	1083.05	731.82
11.678	0	0.15	0.06	0.01	0.18	0.68	0.34	0.09	23.62	10.42	98.64	2.40	8.08	95.39	10.42	0.07	26.50	0.01	12.56	0.13	0.14	0.12	0.00	0.00	0.09	0.00	0.15	0.05	5.24	1.09	0.04	0.36	23.62	0.00	0.00	0.00	-1.84	-6.85	3.66	73.76	92.47	968.22	699.20	1108.29	848.27	993.80	729.14	1086.24	731.81
11.711	0	0.11	0.04	0.01	0.14	0.96	0.23	0.08	21.10	9.12	98.07	3.78	14.49	96.07	9.12	0.05	21.10	0.01	13.02	0.15	0.12	0.08	0.00	0.00	0.10	0.01	0.16	0.07	5.29	1.01	0.04	0.71	26.53	0.00	0.00	0.00	0.54	-6.02	2.55	75.14	91.71	975.02	697.66	1115.40	847.85	1000.33	728.69	1092.03	729.91
11.745	0	0.10	0.04	0.01	0.12	1.27	0.20	0.08	18.63	7.88	97.45	4.35	18.38	95.05	7.88	0.04	18.63	0.01	16.24	0.15	0.12	0.04	0.00	0.00	0.11	0.01	0.21	0.07	5.00	1.01	0.04	1.00	27.43	0.00	0.00	0.00	1.23	-7.22	3.94	75.32	92.66	977.86	696.84	1118.11	846.95	1003.69	726.00	1096.21	731.00
11.778	0	0.09	0.04	0.01	0.11	1.34	0.19	0.08	17.22	7.95	97.31	4.47	19.53	94.88	7.95	0.04	17.22	0.02	16.82	0.18	0.17	0.03	0.00	0.00	0.12	0.01	0.22	0.07	4.35	1.15	0.05	1.67	27.62	0.00	0.00	0.00	-0.15	-7.40	2.68	75.01	93.94	981.75	695.76	1121.98	845.61	1005.98	726.05	1099.89	728.41
11.811	0	0.10	0.04	0.01	0.11	1.24	0.18	0.08	17.08	7.23	97.52	4.00	18.95	96.39	7.23	0.04	17.08	0.02	16.78	0.20	0.18	0.03	0.00	0.00	0.19	0.01	0.28	0.07	4.57	1.22	0.05	0.70	26.89	0.00	0.00	0.00	-1.84	-5.58	0.93	74.94	94.96	993.53	697.62	1132.50	845.32	1015.35	729.66	1110.30	728.03
11.845	0	0.10	0.04	0.01	0.11	1.14	0.18	0.07	17.95	5.41	97.72	3.73	18.12	95.46	5.41	0.05	17.95	0.02	16.17	0.24	0.24	0.03	0.00	0.00	0.22	0.02	0.27	0.05	4.89	1.27	0.05	2.31	26.45	0.00	0.00	0.00	-4.84	-6.77	0.75	73.83	96.91	1000.40	698.13	1139.59	845.16	1021.22	730.28	1118.09	727.86
11.878	0	0.11	0.04	0.01	0.12	1.07	0.19	0.08	19.28	6.12	97.86	3.81	16.82	95.85	6.12	0.05	19.28	0.02	14.84	0.31	0.27	0.04	0.00	0.00	0.25	0.02	0.26	0.05	4.87	1.18	0.05	5.84	26.58	0.00	0.00	0.00	-1.99	-6.30	0.99	75.43	96.62	1012.47	699.88	1149.93	845.55	1032.75	731.79	1129.35	730.10
11.911	0	0.12	0.05	0.01	0.14	0.76	0.24	0.08	21.18	7.74	98.48	2.51	12.28	94.94	7.74	0.07	21.18	0.02	13.98	0.39	0.29	0.04	0.00	0.00	0.20	0.02	0.19	0.04	4.85	1.12	0.05	36.92	23.90	0.00	0.00	0.00	-0.69	-7.34	1.70	76.19	93.01	1021.19	701.84	1156.17	845.42	1042.53	732.43	1135.54	732.31
11.945
11.978
12.011
12.045
12.078
12.112
12.145
12.178
12.212
12.245
12.278
12.312
12.345
12.379
12.412
12.445
12.479
12.512
12.545	0	0.09	0.21	0.01	0.43	0.04	0.59	0.27	2.30	23.50	98.82	0.77	0.00	98.22	29.67	3.46	6.22	0.02	4.64	0.96	0.52	0.04	0.00	0.01	0.46	23.50	0.04	0.32	1.16	4.77	2.30	13.27	1.88	1.59	0.00	0.00	-1.52	1.96	-4.75	74.66	98.20	1189.56	713.90	1320.24	846.53	1201.42	745.35	1299.60	747.48
12.579	0	0.18	0.25	0.02	0.31	0.04	0.46	0.11	1.76	13.31	99.09	0.33	0.00	96.16	13.31	1.98	16.35	0.01	4.13	0.58	0.51	0.09	0.00	0.00	0.16	1.92	0.04	0.09	1.43	2.24	0.42	1.91	1.76	0.13	0.00	0.00	1.76	-5.90	0.62	77.63	97.14	1167.75	719.38	1293.26	849.85	1181.58	747.18	1278.59	752.22
12.612	0	0.21	0.26	0.02	0.29	0.04	0.43	0.09	1.89	9.33	99.13	0.35	0.00	97.39	9.33	1.55	19.11	0.01	4.32	0.74	0.48	0.14	0.00	0.00	0.14	0.66	0.03	0.05	1.70	2.02	0.22	0.87	1.89	0.00	0.00	0.00	-0.48	-3.90	2.34	77.61	93.62	1152.77	716.75	1278.46	848.77	1169.74	743.39	1263.22	748.59
12.645	0	0.23	0.26	0.02	0.31	0.04	0.46	0.09	2.23	9.75	99.08	0.40	0.00	96.64	9.75	1.43	20.35	0.01	4.31	1.10	0.57	0.18	0.00	0.00	0.10	0.58	0.02	0.03	2.34	1.13	0.13	1.46	2.23	0.00	0.00	0.00	1.76	-5.21	3.27	77.85	94.28	1134.24	711.18	1262.12	845.57	1152.74	737.32	1246.67	745.36
12.679	0	0.22	0.24	0.02	0.29	0.04	0.42	0.09	2.89	9.27	99.16	0.40	0.00	97.86	9.27	1.24	19.25	0.01	4.46	1.18	0.60	0.24	0.00	0.00	0.09	0.39	0.02	0.02	3.52	0.86	0.11	2.10	2.89	0.00	0.00	0.00	0.92	-2.88	2.32	77.40	98.05	1117.96	705.56	1250.01	843.81	1136.00	733.01	1233.76	740.61
12.712	0	0.22	0.22	0.02	0.27	0.05	0.37	0.08	3.73	8.06	99.25	0.40	0.00	97.64	8.06	1.10	18.11	0.01	5.46	1.30	0.57	0.27	0.00	0.00	0.09	0.27	0.03	0.03	4.50	0.85	0.08	1.70	3.73	0.00	0.00	0.00	2.98	-3.38	3.38	77.70	95.95	1101.16	700.56	1236.17	842.94	1122.56	727.90	1218.07	737.11
12.746	0	0.19	0.19	0.02	0.22	0.06	0.30	0.08	4.78	6.41	99.40	0.33	0.00	97.42	6.41	0.80	14.82	0.01	7.45	1.26	0.39	0.17	0.00	0.00	0.10	0.20	0.04	0.09	4.79	0.69	0.07	0.68	4.78	0.00	0.00	0.00	-0.97	-3.84	4.55	76.29	93.06	1084.72	697.64	1219.86	840.14	1108.47	723.62	1200.99	733.62
12.779	0	0.18	0.17	0.02	0.21	0.06	0.26	0.08	5.29	5.93	99.49	0.33	0.00	97.33	5.93	0.70	12.38	0.01	7.01	1.46	0.33	0.21	0.00	0.00	0.10	0.16	0.06	0.11	5.89	0.88	0.07	1.30	5.29	0.00	0.00	0.00	2.43	-4.01	5.92	77.64	93.92	1068.55	695.36	1203.40	837.37	1092.96	720.23	1185.86	734.06
12.812	0	0.18	0.16	0.02	0.19	0.07	0.23	0.07	6.10	4.57	99.55	0.33	0.00	98.79	4.57	0.50	11.44	0.01	6.81	1.34	0.27	0.23	0.00	0.00	0.09	0.20	0.07	0.16	6.01	0.96	0.09	2.04	6.10	0.00	0.00	0.00	-0.16	0.01	3.39	76.70	93.62	1057.54	697.13	1191.85	838.95	1079.72	724.17	1172.99	732.15
12.846	0	0.17	0.15	0.02	0.18	0.08	0.21	0.07	7.09	4.47	99.58	0.33	0.00	97.23	4.47	0.38	10.30	0.00	7.84	1.88	0.25	0.26	0.00	0.00	0.09	0.17	0.09	0.15	7.62	1.26	0.09	1.22	7.09	0.00	0.00	0.00	2.94	-4.21	7.39	77.77	91.15	1037.67	693.86	1170.70	834.67	1063.50	718.03	1153.59	731.96
12.879	0	0.17	0.14	0.02	0.18	0.08	0.21	0.07	7.47	4.96	99.58	0.33	0.00	98.14	4.96	0.34	10.34	0.01	7.17	1.66	0.31	0.22	0.00	0.00	0.11	0.17	0.12	0.15	6.98	1.61	0.10	1.92	7.47	0.00	0.00	0.00	1.17	-2.17	1.32	77.38	91.60	1030.40	695.73	1162.88	835.51	1051.07	723.91	1142.51	729.42
12.912	0	0.16	0.14	0.02	0.17	0.10	0.20	0.07	7.90	4.35	99.60	0.33	0.00	97.88	4.35	0.26	9.91	0.01	9.13	1.51	0.32	0.12	0.00	0.00	0.11	0.15	0.17	0.13	7.42	1.85	0.11	25.27	7.90	0.00	0.00	0.00	-0.32	-2.83	5.34	76.69	91.77	1011.01	692.67	1143.33	832.56	1034.53	718.00	1125.75	728.04
12.946	0	0.16	0.13	0.02	0.17	0.11	0.21	0.07	8.27	4.69	99.58	0.33	0.97	98.51	4.69	0.24	10.29	0.01	11.25	1.51	0.32	0.10	0.00	0.00	0.11	0.14	0.20	0.09	6.89	2.31	0.11	14.77	8.27	0.00	0.00	0.00	3.83	1.04	2.38	78.47	94.94	1007.28	692.96	1138.00	831.19	1026.24	720.99	1120.98	727.13
12.979	0	0.16	0.13	0.02	0.18	0.12	0.22	0.08	8.56	5.68	99.56	0.33	1.26	98.07	5.68	0.22	10.55	0.01	11.99	1.67	0.30	0.05	0.00	0.00	0.09	0.12	0.19	0.08	7.02	2.62	0.11	23.19	8.56	0.00	0.00	0.00	2.62	2.37	2.62	78.11	89.85	995.37	690.64	1125.80	829.62	1016.82	718.57	1106.55	723.22
13.012	0	0.15	0.13	0.02	0.18	0.13	0.23	0.08	9.10	6.89	99.54	0.33	1.91	98.49	6.89	0.24	10.41	0.01	12.52	1.48	0.22	0.05	0.00	0.00	0.10	0.12	0.16	0.06	7.14	2.72	0.11	15.06	9.10	0.00	0.00	0.00	2.96	-1.12	-0.45	78.32	93.95	988.70	690.77	1118.92	828.32	1005.72	721.18	1099.66	722.00
13.046	0	0.14	0.11	0.02	0.18	0.15	0.23	0.09	10.72	7.65	99.54	0.36	2.93	98.65	7.65	0.24	10.83	0.02	11.77	1.18	0.20	0.07	0.00	0.00	0.10	0.08	0.15	0.05	7.55	2.80	0.09	19.19	10.72	0.00	0.00	0.00	1.66	-0.54	-0.08	77.99	92.90	981.45	690.59	1111.53	828.05	999.21	720.40	1092.10	721.67
13.079	0	0.14	0.11	0.02	0.19	0.16	0.25	0.10	11.01	10.22	99.49	0.39	2.65	98.28	10.22	0.28	11.01	0.02	11.38	1.29	0.18	0.10	0.00	0.00	0.09	0.07	0.12	0.06	7.70	2.99	0.09	14.62	11.20	0.00	0.00	0.00	2.00	-1.78	-1.78	78.23	90.87	977.78	691.45	1107.73	828.86	995.30	722.54	1086.16	721.30
13.113	0	0.12	0.08	0.02	0.18	0.23	0.23	0.11	9.28	9.28	99.54	0.60	6.65	98.31	11.88	0.31	9.28	0.02	11.82	1.05	0.15	0.16	0.00	0.00	0.08	0.06	0.13	0.06	8.96	3.21	0.10	25.40	14.25	0.00	0.00	0.00	0.76	-1.68	-3.93	77.92	89.13	973.79	688.89	1104.41	826.39	991.10	721.10	1080.17	717.96
13.146	0	0.11	0.08	0.02	0.18	0.22	0.22	0.11	8.37	8.37	99.56	0.65	6.74	93.54	12.83	0.28	8.37	0.03	9.94	0.99	0.13	0.15	0.00	0.00	0.07	0.05	0.11	0.07	8.20	3.82	0.11	13.36	14.82	0.00	0.00	0.00	4.17	-8.64	-3.81	78.84	88.75	973.60	689.90	1102.54	826.84	990.29	723.20	1078.87	717.76
13.179	0	0.10	0.08	0.01	0.22	0.23	0.30	0.14	9.09	9.09	99.40	0.65	5.25	95.41	18.97	0.30	9.09	0.03	10.40	1.09	0.13	0.15	0.00	0.00	0.08	0.04	0.11	0.11	7.32	3.69	0.12	8.35	14.82	0.00	0.00	0.00	0.58	-6.83	-2.61	78.07	89.45	972.58	689.36	1101.43	825.84	989.67	721.19	1079.03	717.19
13.213	0	0.09	0.08	0.01	0.22	0.24	0.32	0.16	9.41	9.41	99.37	0.72	5.41	97.12	20.23	0.28	9.41	0.03	10.22	1.08	0.15	0.14	0.00	0.00	0.09	0.04	0.10	0.15	6.28	4.58	0.14	3.59	15.48	0.00	0.00	0.00	-2.31	-4.41	-1.89	77.01	91.54	970.05	687.06	1101.26	825.48	987.74	718.24	1079.25	715.67
13.246	0	0.09	0.08	0.01	0.26	0.23	0.39	0.18	10.65	10.65	99.21	0.70	3.56	98.18	23.88	0.29	10.65	0.03	9.75	0.91	0.17	0.14	0.00	0.00	0.11	0.04	0.10	0.17	5.93	4.27	0.14	5.97	15.29	0.00	0.00	0.00	4.08	-2.07	-1.28	79.38	91.03	970.21	687.75	1100.93	827.07	988.39	719.51	1079.39	717.28
13.279	0	0.09	0.09	0.01	0.36	0.21	0.64	0.25	13.34	13.34	98.71	1.11	0.00	96.63	31.37	0.29	13.34	0.03	9.89	0.92	0.23	0.14	0.00	0.00	0.09	0.04	0.10	0.15	5.74	4.53	0.15	10.21	14.28	0.00	0.00	0.00	4.14	-5.23	-1.10	79.21	91.38	972.06	689.20	1099.37	825.01	988.46	720.85	1079.76	717.22
13.313	0	0.09	0.11	0.01	0.52	0.16	1.08	0.34	13.36	17.28	97.85	1.85	0.00	97.52	38.84	0.29	17.28	0.03	7.15	0.97	0.21	0.11	0.00	0.00	0.07	0.03	0.08	0.07	5.05	4.62	0.13	6.74	13.36	0.00	0.00	0.00	1.68	-3.64	-0.95	78.57	88.48	971.25	689.75	1097.14	822.75	988.53	719.10	1077.00	719.38
13.346	0	0.10	0.12	0.01	0.47	0.14	0.92	0.28	12.60	17.71	98.17	1.28	0.00	95.98	34.46	0.24	17.71	0.02	6.14	0.91	0.15	0.08	0.00	0.00	0.07	0.04	0.08	0.03	4.70	4.40	0.12	7.10	12.60	0.00	0.00	0.00	1.66	-6.14	-0.60	78.60	92.00	973.90	691.68	1095.96	820.54	987.66	721.38	1079.64	719.32
13.380	0	0.11	0.13	0.01	0.48	0.12	0.97	0.26	11.71	19.83	98.06	1.09	0.00	96.32	33.20	0.27	19.83	0.02	4.89	0.80	0.11	0.07	0.00	0.00	0.06	0.04	0.07	0.01	3.62	4.01	0.12	4.82	11.71	0.00	0.00	0.00	-3.91	-5.68	-1.11	77.86	91.41	975.99	692.95	1095.14	817.72	988.27	721.91	1079.62	718.53
13.413	0	0.13	0.14	0.01	0.47	0.11	0.99	0.25	11.22	21.72	98.01	0.90	0.00	96.51	31.44	0.30	21.72	0.02	5.32	1.06	0.12	0.10	0.00	0.00	0.06	0.04	0.08	0.00	2.74	4.12	0.12	1.77	11.22	0.00	0.00	0.00	-7.06	-5.40	-1.14	77.32	90.98	976.92	692.28	1093.77	814.34	988.28	720.78	1079.15	716.24
13.446	0	0.15	0.15	0.01	0.35	0.12	0.69	0.17	10.77	22.05	98.63	0.45	0.00	90.97	22.05	0.28	22.19	0.01	6.64	1.08	0.16	0.17	0.00	0.00	0.05	0.04	0.08	0.01	2.24	4.30	0.12	2.02	10.77	0.00	0.00	0.00	-7.40	-10.45	-0.53	77.42	91.69	978.97	692.96	1092.64	811.12	988.70	720.51	1080.32	716.89
13.480	0	0.18	0.17	0.01	0.32	0.11	0.61	0.14	9.74	17.52	98.77	0.47	0.00	91.90	17.52	0.26	23.32	0.01	7.27	1.32	0.25	0.34	0.00	0.00	0.05	0.05	0.09	0.01	1.63	3.68	0.13	3.76	9.74	0.00	0.00	0.00	-2.66	-9.86	0.18	78.49	89.25	981.40	693.88	1092.37	809.13	991.51	719.80	1080.76	720.02
13.513	0	0.20	0.19	0.02	0.29	0.10	0.55	0.11	8.48	12.97	98.91	0.48	0.00	96.18	12.97	0.23	24.16	0.01	8.10	1.67	0.36	0.63	0.00	0.00	0.05	0.07	0.11	0.01	1.15	4.11	0.16	4.39	8.48	0.00	0.00	0.00	-1.30	-5.88	-0.14	78.00	86.48	984.64	695.05	1092.14	807.62	994.29	721.66	1080.72	718.70
13.546	0	0.23	0.19	0.02	0.25	0.09	0.46	0.10	7.75	8.79	99.09	0.46	0.00	96.41	8.79	0.24	23.65	0.01	8.90	2.21	0.44	1.07	0.00	0.00	0.07	0.08	0.14	0.03	1.04	4.72	0.19	1.78	7.75	0.00	0.00	0.00	-2.42	-5.55	1.13	77.75	88.50	988.90	696.43	1095.79	807.38	998.07	722.50	1086.55	720.81
13.580	0	0.28	0.24	0.02	0.26	0.07	0.48	0.09	5.87	6.70	99.04	0.53	0.00	98.34	6.70	0.19	25.88	0.01	7.75	2.97	0.57	1.99	0.00	0.00	0.08	0.09	0.17	0.05	0.74	5.64	0.21	0.38	5.87	0.00	0.00	0.00	5.05	-1.58	0.95	76.34	89.47	995.67	698.54	1097.98	804.75	1002.00	725.04	1091.44	723.02
13.613	0	0.26	0.23	0.02	0.24	0.07	0.41	0.10	5.32	7.57	99.18	0.42	0.00	96.06	5.61	0.19	22.86	0.00	7.89	3.45	0.60	2.23	0.00	0.01	0.09	0.08	0.16	0.07	0.67	7.57	0.20	0.25	5.32	0.00	0.00	0.00	5.08	-6.03	0.73	75.73	89.62	998.93	698.48	1100.88	803.65	1004.79	723.06	1094.38	725.19
13.646	0	0.29	0.25	0.02	0.24	0.06	0.41	0.11	4.46	10.32	99.17	0.43	0.00	95.40	5.02	0.13	23.32	0.00	7.12	4.32	0.88	3.67	0.00	0.01	0.09	0.09	0.16	0.09	0.57	10.32	0.18	0.08	4.46	0.00	0.00	0.00	6.31	-6.84	-0.29	75.86	88.95	1004.22	699.86	1103.64	802.00	1008.42	725.15	1097.37	725.45
13.680	0	0.28	0.25	0.03	0.23	0.05	0.38	0.12	3.72	15.05	99.25	0.38	0.00	94.79	4.30	0.11	21.68	0.00	6.60	3.89	1.25	4.31	0.00	0.01	0.11	0.11	0.14	0.10	0.49	15.05	0.18	0.04	3.72	0.00	0.00	0.00	10.35	-7.49	-0.14	75.69	88.79	1007.80	699.50	1107.15	801.28	1012.17	724.26	1100.92	727.13
13.713	0	0.26	0.24	0.03	0.21	0.05	0.33	0.13	3.43	17.12	99.33	0.33	0.00	95.49	3.65	0.11	19.29	0.00	6.70	3.23	1.31	4.29	0.00	0.02	0.13	0.11	0.13	0.09	0.46	17.12	0.18	0.04	3.43	0.00	0.00	0.00	11.34	-6.74	-0.22	75.56	88.49	1008.79	699.02	1108.06	800.79	1013.23	723.83	1101.66	726.85
13.747	0	0.23	0.23	0.03	0.19	0.04	0.28	0.18	2.52	15.49	99.44	0.33	0.00	97.06	2.95	0.11	15.49	0.00	5.58	2.49	1.15	4.31	0.00	0.03	0.13	0.13	0.09	0.09	0.34	24.69	0.17	0.05	2.52	0.00	0.00	0.00	8.79	-4.51	0.75	75.74	89.07	1009.06	698.80	1108.49	801.46	1013.97	723.29	1103.02	725.54
13.780	0	0.20	0.22	0.03	0.18	0.04	0.24	0.24	2.18	12.05	99.52	0.33	0.00	96.22	2.47	0.10	12.05	0.00	5.45	1.85	1.06	4.40	0.00	0.05	0.11	0.11	0.07	0.11	0.27	32.53	0.15	0.05	2.18	0.00	0.00	0.00	10.58	-5.81	0.76	75.11	89.32	1010.14	697.95	1108.39	798.56	1014.34	722.23	1103.60	725.62
13.813	0	0.19	0.22	0.03	0.17	0.04	0.23	0.27	2.01	11.32	99.46	0.33	0.00	97.75	2.30	0.08	11.32	0.00	4.57	1.54	0.91	4.21	0.00	0.06	0.10	0.10	0.05	0.15	0.26	35.70	0.13	0.03	2.01	0.00	0.00	0.00	5.50	-3.14	-0.10	75.72	88.65	1011.68	697.53	1109.20	796.32	1015.28	721.96	1103.91	724.01
13.847	0	0.18	0.21	0.03	0.16	0.04	0.20	0.48	1.68	8.54	99.04	0.33	0.00	98.23	2.07	0.08	8.54	0.00	4.20	0.95	0.86	5.51	0.00	0.20	0.10	0.09	0.05	0.22	0.19	49.78	0.12	0.02	1.68	0.00	0.00	0.00	9.36	-1.91	-0.50	75.04	85.96	1012.20	698.54	1106.75	795.16	1015.43	722.92	1101.38	724.03
13.880	0	0.17	0.21	0.03	0.16	0.04	0.20	0.49	1.62	8.11	99.02	0.33	0.00	97.36	2.36	0.08	8.11	0.00	4.14	0.77	0.95	6.23	0.00	0.25	0.10	0.09	0.05	0.32	0.20	50.01	0.11	0.02	1.62	0.00	0.00	0.00	10.36	-3.96	1.91	74.82	87.19	1007.64	697.76	1103.55	793.67	1012.53	723.14	1099.68	725.72
13.913	0	0.17	0.21	0.03	0.16	0.04	0.20	0.64	1.44	7.17	98.71	0.33	0.00	98.07	2.47	0.08	7.17	0.00	4.49	0.65	1.07	7.55	0.00	0.46	0.10	0.08	0.05	0.39	0.18	56.53	0.09	0.01	1.44	0.00	0.00	0.00	9.18	-2.37	0.51	74.55	84.93	1005.31	698.04	1098.73	792.95	1009.16	722.25	1094.08	723.57
13.947	0	0.17	0.20	0.04	0.15	0.04	0.20	0.97	1.19	5.90	98.07	0.33	0.00	98.41	2.65	0.08	5.90	0.00	5.75	0.65	1.24	9.20	0.00	1.17	0.10	0.06	0.04	0.55	0.20	66.14	0.06	0.01	1.19	0.00	0.00	0.00	7.91	-1.39	2.03	75.24	84.90	997.53	699.17	1090.92	793.37	1002.38	723.74	1087.28	724.55
13.980	0	0.17	0.20	0.04	0.16	0.04	0.21	1.13	1.23	5.80	97.73	0.33	0.00	98.26	3.59	0.08	5.80	0.00	7.38	0.68	1.50	10.06	0.00	1.23	0.08	0.06	0.04	0.54	0.22	69.09	0.06	0.01	1.21	0.00	0.00	0.00	6.37	-1.84	1.99	75.67	84.22	992.90	699.91	1085.54	793.26	997.70	723.44	1081.89	725.50
14.013	0	0.17	0.20	0.04	0.16	0.05	0.22	1.59	1.59	5.20	96.82	0.33	0.00	98.52	4.56	0.07	5.20	0.00	10.26	0.80	1.89	11.90	0.00	1.59	0.08	0.05	0.05	0.76	0.25	76.37	0.04	0.03	1.19	0.00	0.00	0.00	11.38	-1.01	0.91	73.50	83.91	983.21	699.44	1075.51	792.10	987.29	724.44	1071.20	725.28
14.047	0	0.16	0.20	0.04	0.15	0.05	0.22	2.08	2.18	4.05	95.84	0.33	0.00	98.21	4.83	0.07	4.05	0.00	11.94	0.91	2.55	11.07	0.00	2.18	0.08	0.03	0.05	0.85	0.29	82.65	0.03	0.04	1.14	0.00	0.00	0.00	11.48	-1.97	1.98	73.15	84.63	972.82	698.83	1065.91	791.92	977.64	723.68	1062.23	725.92
14.080	0	0.16	0.20	0.05	0.16	0.06	0.24	2.18	2.68	4.38	95.64	0.33	0.00	98.32	5.56	0.07	4.38	0.01	12.53	0.96	3.49	12.01	0.00	2.68	0.08	0.03	0.06	0.81	0.33	83.07	0.02	0.01	1.16	0.00	0.00	0.00	4.94	1.66	3.17	76.28	81.43	963.92	703.42	1053.50	793.98	969.44	723.78	1050.64	729.94
14.114	0	0.16	0.20	0.05	0.16	0.05	0.26	2.35	4.19	4.24	95.31	0.33	0.00	98.65	6.54	0.08	4.24	0.01	11.81	1.32	4.68	13.54	0.00	4.19	0.07	0.03	0.06	0.93	0.37	83.89	0.02	0.04	1.15	0.00	0.00	0.00	13.78	-0.55	2.12	73.54	84.20	952.78	703.25	1045.40	795.86	957.72	727.35	1041.80	731.81
14.147	0	0.17	0.20	0.07	0.16	0.05	0.26	2.35	4.65	4.65	95.30	0.33	0.00	98.16	7.10	0.08	4.12	0.01	11.09	1.76	5.96	18.84	0.00	4.65	0.09	0.03	0.06	0.89	0.38	83.38	0.02	0.18	1.15	0.00	0.00	0.00	10.78	-2.10	2.90	73.24	83.33	939.27	704.09	1030.93	795.75	944.67	727.43	1027.81	732.96
14.180	0	0.19	0.20	0.11	0.17	0.05	0.29	2.32	5.35	5.35	95.36	0.33	0.00	97.90	8.53	0.09	4.42	0.01	9.04	2.03	6.48	27.65	0.01	5.35	0.11	0.04	0.08	1.16	0.40	81.63	0.02	0.16	1.11	0.00	0.00	0.00	-2.61	2.79	0.96	77.81	86.03	925.75	710.17	1020.38	804.80	930.09	733.60	1015.96	738.92
14.214	0	0.19	0.20	0.14	0.17	0.04	0.29	2.39	5.54	5.54	95.23	0.33	0.00	98.10	9.22	0.08	5.08	0.01	7.33	2.05	8.19	30.27	0.00	5.54	0.13	0.05	0.09	1.44	0.48	81.61	0.01	0.08	1.08	0.00	0.00	0.00	12.27	-2.27	3.16	74.04	82.16	915.28	713.95	1005.66	806.30	920.82	734.81	1002.70	741.58
14.247	0	0.17	0.20	0.13	0.16	0.04	0.27	2.12	6.06	6.06	95.76	0.33	0.00	94.77	8.31	0.08	4.81	0.01	5.75	1.70	11.11	25.94	0.00	6.06	0.18	0.06	0.09	1.23	0.48	79.62	0.02	0.04	1.03	0.00	0.00	0.00	2.16	7.52	4.12	76.21	74.94	906.20	719.64	990.18	805.55	912.90	736.04	987.19	745.85
14.280	0	0.15	0.20	0.11	0.16	0.04	0.28	2.28	6.36	6.36	95.43	0.33	0.00	68.43	9.44	0.06	5.23	0.00	4.84	1.41	13.32	20.75	0.00	6.36	0.29	0.08	0.11	1.46	0.47	80.35	0.02	0.05	1.01	0.00	0.00	0.00	-3.06	18.13	5.96	77.09	66.69	897.64	724.27	975.32	804.61	906.33	738.36	972.31	748.01
14.314
14.347
14.381
14.414
14.447
14.481
14.514
14.547	0	0.43	0.29	0.02	0.18	0.05	0.26	1.24	2.71	6.91	97.51	0.33	0.00	98.60	4.55	0.31	6.91	0.01	10.28	28.79	0.13	0.32	0.00	2.71	0.01	0.29	0.38	0.12	0.86	70.15	0.07	3.65	1.20	3.19	0.00	0.00	8.22	0.73	0.17	76.01	94.30	796.40	715.21	925.32	852.54	813.06	746.12	907.36	746.76
14.581	0	0.40	0.24	0.02	0.19	0.05	0.26	0.81	1.35	8.39	98.38	0.33	0.00	98.50	5.95	0.75	8.39	0.00	9.35	26.46	0.11	0.41	0.00	0.60	0.02	0.43	0.22	0.04	0.94	57.88	0.11	2.64	1.35	1.14	0.00	0.00	8.59	-1.07	1.68	76.87	95.28	796.71	719.11	918.35	847.48	810.37	747.06	905.55	751.30
14.614	0	0.28	0.22	0.02	0.18	0.04	0.23	0.54	1.50	8.42	98.92	0.33	0.00	98.39	4.33	0.96	8.42	0.00	7.66	16.59	0.13	0.44	0.00	0.31	0.03	0.38	0.18	0.02	0.95	49.61	0.12	0.83	1.50	0.36	0.00	0.00	-1.20	-1.44	2.14	77.69	94.13	797.36	720.29	915.09	843.12	809.96	745.91	904.00	750.04
14.647	0	0.22	0.20	0.02	0.17	0.04	0.20	0.27	1.83	7.29	99.46	0.33	0.00	96.70	2.83	1.01	7.29	0.00	7.35	10.78	0.14	0.44	0.00	0.09	0.03	0.36	0.20	0.01	1.13	34.19	0.21	1.63	1.83	0.37	0.00	0.00	-6.74	-5.11	3.46	76.81	92.93	797.49	718.87	916.69	842.90	812.30	744.09	905.17	747.48
14.681	0	0.20	0.19	0.02	0.16	0.05	0.19	0.18	2.65	6.91	99.61	0.33	0.00	97.44	3.08	0.86	6.91	0.00	7.16	8.09	0.16	0.46	0.00	0.01	0.04	0.35	0.26	0.01	1.22	24.10	0.32	4.47	2.65	0.20	0.00	0.00	-10.07	-3.81	4.98	76.31	92.06	801.88	718.03	920.80	840.26	818.07	743.20	910.06	746.69
14.714	0	0.20	0.18	0.02	0.17	0.06	0.20	0.17	2.98	7.27	99.59	0.33	0.00	98.15	3.90	0.93	7.27	0.00	8.92	9.04	0.22	0.50	0.00	0.01	0.05	0.31	0.32	0.01	1.18	22.26	0.35	9.07	2.98	0.01	0.00	0.00	-4.70	-2.15	3.70	77.82	91.98	810.70	714.74	927.61	835.65	825.00	741.37	916.97	742.67
14.748	0	0.20	0.17	0.02	0.17	0.09	0.23	0.14	4.77	9.41	99.54	0.33	0.00	98.07	4.82	0.91	9.41	0.00	13.40	9.07	0.43	0.82	0.00	0.00	0.06	0.17	0.39	0.03	1.26	16.34	0.66	38.66	4.77	0.00	0.00	0.00	-1.70	-2.36	2.21	78.17	94.50	826.47	713.26	938.74	829.36	836.15	739.98	930.64	740.18
14.781	0	0.17	0.14	0.02	0.16	0.11	0.21	0.12	6.91	8.51	99.57	0.33	1.37	98.10	5.56	0.84	8.51	0.00	13.99	8.04	0.55	0.97	0.00	0.00	0.06	0.11	0.48	0.03	1.68	11.25	0.75	51.28	6.91	0.00	0.00	0.00	-9.90	-2.28	2.76	77.92	90.65	834.22	711.08	944.10	823.80	844.98	735.68	935.63	736.62
14.814	0	0.18	0.15	0.02	0.18	0.10	0.24	0.13	5.98	9.39	99.52	0.33	0.00	97.66	6.94	0.84	9.39	0.00	12.88	6.53	1.11	2.75	0.00	0.00	0.10	0.13	0.55	0.08	1.95	13.38	0.90	8.14	5.98	0.00	0.00	0.00	-5.73	-3.34	1.56	78.21	91.91	854.00	708.36	955.10	810.41	858.90	732.75	950.81	733.30
14.848	0	0.18	0.16	0.03	0.18	0.08	0.24	0.13	5.26	9.43	99.53	0.33	0.00	96.16	6.84	0.68	9.43	0.00	10.73	4.53	2.07	6.90	4.08	0.00	0.15	0.14	0.71	0.16	1.90	13.37	0.80	2.49	5.26	0.00	0.00	0.00	-8.53	-5.90	3.26	78.27	86.98	869.73	705.45	966.09	802.48	875.82	728.14	962.80	729.01
14.881	0	0.17	0.17	0.04	0.18	0.06	0.23	0.13	4.55	8.76	99.54	0.33	0.00	92.68	7.22	0.50	8.76	0.00	7.87	3.03	3.17	10.81	7.49	0.01	0.19	0.13	0.80	0.29	1.79	12.36	0.63	1.10	4.55	0.00	0.00	0.00	2.76	-9.31	1.55	77.43	83.55	885.84	702.25	977.80	796.61	890.27	723.84	973.77	726.58
14.914	0	0.19	0.18	0.07	0.18	0.05	0.24	0.13	4.02	8.83	99.52	0.33	0.00	93.77	8.74	0.39	8.83	0.00	6.58	2.72	4.92	20.28	12.33	0.02	0.24	0.11	0.77	0.64	1.57	12.19	0.47	0.34	4.02	0.00	0.00	0.00	3.90	-8.45	0.48	77.44	77.82	898.04	700.89	987.55	793.44	903.43	722.74	981.24	723.54
14.948	0	0.19	0.18	0.09	0.19	0.06	0.26	0.16	3.85	9.25	99.47	0.33	0.00	89.72	10.83	0.35	9.25	0.00	8.30	2.96	7.92	23.77	16.28	0.04	0.32	0.12	0.69	1.03	1.37	14.23	0.37	0.17	3.85	0.00	0.00	0.00	3.92	-11.17	1.53	77.31	72.40	913.36	700.79	997.84	788.92	919.55	721.45	991.95	721.42
14.981	0	0.22	0.19	0.21	0.17	0.06	0.25	0.17	3.61	9.57	99.50	0.33	0.00	80.19	10.41	0.25	9.57	0.00	9.48	2.59	12.40	36.24	15.76	0.08	0.39	0.14	0.55	0.89	1.16	16.53	0.34	0.08	3.61	0.00	0.00	0.00	9.39	-15.01	0.74	76.50	66.59	926.48	700.35	1006.87	784.54	933.07	719.99	999.65	721.20
15.014
15.048
15.081
15.115
15.148
15.181
15.215
15.248
15.281
15.315
15.348
15.382
15.415
15.448
15.482
15.515
15.548
15.582
15.615
15.648
15.682
15.715
15.749
15.782
15.815
15.849
15.882
15.915
15.949
15.982
16.015
16.049
16.082
16.116
16.149
16.182
16.216
16.249
16.282
16.316
16.349
16.383
16.416
16.449
16.483
16.516
16.549	0	0.31	0.19	0.03	0.29	0.09	0.40	0.07	9.20	4.62	99.21	1.33	0.00	96.36	4.62	0.16	26.65	0.01	4.49	0.18	0.13	0.01	0.00	0.00	0.04	0.03	0.07	0.08	13.07	0.67	0.11	3.82	9.20	0.00	0.00	0.00	2.68	-5.62	-5.30	74.59	96.52	1156.53	718.83	1297.44	865.32	1173.86	753.70	1270.38	752.75
16.583	0	0.34	0.19	0.02	0.34	0.11	0.60	0.08	11.38	7.33	98.80	1.80	0.00	94.20	7.33	0.56	35.08	0.00	4.02	0.23	0.11	0.02	0.00	0.00	0.06	0.08	0.15	0.05	8.45	0.57	0.04	3.55	11.38	0.00	0.00	0.00	-5.96	-8.07	-4.93	75.14	89.79	1165.60	730.09	1294.69	866.37	1181.29	764.18	1270.42	753.38
16.616	0	0.28	0.17	0.02	0.31	0.12	0.59	0.08	12.41	8.79	98.82	1.22	0.00	87.65	8.79	0.79	33.92	0.00	4.62	0.16	0.11	0.03	0.00	0.00	0.06	0.04	0.18	0.06	4.58	0.59	0.03	1.50	12.41	0.00	0.00	0.00	-9.37	-12.20	-2.95	73.21	92.33	1167.97	731.02	1295.43	864.74	1182.62	762.89	1274.61	754.94
16.649	0	0.20	0.14	0.02	0.26	0.13	0.41	0.08	12.69	8.98	99.17	0.70	0.00	90.25	8.98	1.01	26.12	0.00	4.22	0.08	0.10	0.04	0.00	0.00	0.05	0.02	0.16	0.06	4.54	0.34	0.03	0.43	12.69	0.00	0.00	0.00	-13.25	-10.87	-2.53	71.87	91.44	1168.81	729.82	1298.83	865.70	1185.55	761.45	1276.64	753.57
16.683	0	0.18	0.12	0.02	0.22	0.14	0.32	0.08	13.78	7.61	99.35	0.60	0.00	91.17	7.61	1.20	22.86	0.01	4.26	0.07	0.10	0.06	0.00	0.00	0.06	0.02	0.11	0.04	5.68	0.28	0.03	0.40	13.78	0.00	0.00	0.00	-11.11	-10.33	-3.20	71.75	90.59	1168.16	727.23	1302.08	867.53	1186.74	758.78	1277.17	753.34
16.716	0	0.20	0.12	0.02	0.25	0.16	0.38	0.08	14.84	8.40	99.24	0.82	0.00	92.20	8.40	1.38	26.61	0.01	4.47	0.07	0.11	0.06	0.00	0.00	0.06	0.02	0.10	0.03	6.22	0.24	0.04	0.92	14.84	0.00	0.00	0.00	-9.36	-9.65	-2.77	72.57	90.77	1167.47	724.80	1301.08	865.80	1186.18	757.09	1276.67	750.01
16.750	0	0.21	0.12	0.02	0.27	0.16	0.42	0.09	14.67	9.69	99.16	0.93	0.00	88.80	9.69	1.41	27.46	0.01	4.17	0.05	0.14	0.04	0.00	0.00	0.06	0.03	0.09	0.02	7.13	0.20	0.05	0.48	14.67	0.00	0.00	0.00	-7.61	-11.65	-3.47	72.80	92.13	1165.63	723.74	1299.71	864.32	1183.24	756.23	1275.20	750.72
16.783	0	0.19	0.12	0.02	0.25	0.15	0.40	0.09	14.08	9.97	99.21	0.71	0.00	98.27	9.97	1.23	25.32	0.01	4.28	0.06	0.13	0.03	0.00	0.00	0.06	0.03	0.08	0.02	5.59	0.22	0.05	2.02	14.08	0.00	0.00	0.00	-0.35	-1.80	-1.84	76.41	90.87	1154.26	716.85	1289.02	858.54	1174.14	747.45	1265.00	749.02
16.816	0	0.18	0.12	0.01	0.27	0.17	0.43	0.10	14.72	11.77	99.14	0.72	0.00	93.35	11.77	1.61	25.76	0.01	5.23	0.07	0.17	0.04	0.00	0.00	0.07	0.03	0.08	0.03	5.34	0.26	0.06	1.25	14.72	0.00	0.00	0.00	5.31	-8.79	-4.19	77.78	91.03	1152.61	716.63	1286.53	858.18	1170.22	750.64	1261.20	747.23
16.850	0	0.18	0.12	0.01	0.27	0.18	0.43	0.10	14.64	11.99	99.14	0.72	0.00	97.20	11.99	1.28	25.04	0.01	6.42	0.08	0.22	0.02	0.00	0.00	0.07	0.03	0.07	0.03	5.93	0.28	0.06	3.31	14.64	0.00	0.00	0.00	-2.12	-4.26	2.48	75.70	94.44	1135.81	714.30	1269.62	855.47	1156.52	742.16	1250.83	747.25
16.883	0	0.18	0.11	0.02	0.23	0.18	0.36	0.09	14.73	9.46	99.27	0.66	0.00	98.22	9.46	1.02	23.71	0.01	6.86	0.09	0.25	0.03	0.00	0.00	0.08	0.03	0.06	0.03	6.06	0.27	0.07	1.02	14.73	0.00	0.00	0.00	-0.64	-1.95	-1.70	76.35	91.70	1124.86	708.59	1260.47	851.42	1144.83	739.56	1236.52	740.42
16.916	0	0.17	0.11	0.02	0.21	0.18	0.30	0.08	14.40	7.56	99.40	0.61	0.00	98.13	7.56	0.80	21.17	0.01	7.03	0.11	0.31	0.03	0.00	0.00	0.09	0.03	0.07	0.07	6.59	0.31	0.06	1.00	14.40	0.00	0.00	0.00	2.66	-2.20	1.95	77.35	91.98	1110.05	705.55	1245.69	849.70	1132.54	734.57	1224.38	739.66
16.950	0	0.17	0.11	0.02	0.20	0.17	0.28	0.08	14.28	7.28	99.44	0.60	0.00	97.76	7.28	0.61	20.02	0.00	6.01	0.15	0.36	0.02	0.00	0.00	0.10	0.04	0.08	0.09	6.90	0.32	0.05	1.53	14.28	0.00	0.00	0.00	0.54	-3.12	1.85	76.78	94.58	1096.07	700.79	1230.92	843.17	1116.81	729.40	1211.23	734.74
16.983	0	0.17	0.10	0.02	0.18	0.16	0.26	0.07	14.50	6.09	99.49	0.62	0.00	97.60	6.09	0.39	19.25	0.00	5.14	0.19	0.37	0.02	0.00	0.00	0.11	0.04	0.09	0.13	6.65	0.34	0.06	0.78	14.50	0.00	0.00	0.00	2.04	-3.47	1.71	77.57	91.81	1082.60	696.08	1216.55	838.05	1104.14	724.74	1195.82	729.78
17.016	0	0.16	0.10	0.02	0.17	0.16	0.23	0.07	14.30	5.19	99.54	0.61	0.91	98.14	5.19	0.25	17.71	0.00	5.74	0.33	0.44	0.03	0.00	0.00	0.16	0.04	0.10	0.19	6.03	0.36	0.06	0.56	14.30	0.00	0.00	0.00	5.30	-2.18	3.43	78.85	90.42	1066.83	693.22	1199.71	834.63	1089.85	720.71	1179.92	728.64
17.050	0	0.15	0.09	0.02	0.15	0.19	0.20	0.07	15.15	3.91	99.61	0.68	3.46	97.40	3.91	0.21	15.66	0.00	6.39	0.45	0.40	0.02	0.00	0.00	0.17	0.04	0.13	0.19	5.31	0.38	0.06	7.39	15.15	0.00	0.00	0.00	3.09	-3.88	1.47	78.50	88.61	1053.16	691.66	1185.39	831.84	1075.29	719.80	1163.71	725.52
17.083	0	0.14	0.09	0.02	0.14	0.19	0.18	0.06	13.96	3.16	99.63	0.66	4.48	97.70	3.16	0.16	13.96	0.00	6.81	0.45	0.30	0.02	0.00	0.00	0.22	0.04	0.17	0.24	5.45	0.43	0.06	25.55	14.93	0.00	0.00	0.00	2.99	-3.25	2.15	78.48	90.65	1037.55	692.72	1168.67	831.77	1058.58	720.64	1149.06	726.21
17.117	0	0.13	0.08	0.02	0.13	0.20	0.16	0.06	11.62	2.98	99.61	0.67	6.11	97.74	2.98	0.16	11.62	0.01	7.48	0.41	0.27	0.02	0.00	0.00	0.26	0.05	0.21	0.29	5.89	0.50	0.08	16.30	15.00	0.00	0.00	0.00	7.41	-3.16	0.89	79.92	91.22	1025.59	693.68	1155.39	831.78	1044.74	723.16	1135.90	726.74
17.150	0	0.13	0.08	0.02	0.13	0.22	0.16	0.07	10.70	3.82	99.56	0.69	7.44	98.11	3.82	0.15	10.70	0.01	9.16	0.56	0.27	0.03	0.00	0.00	0.21	0.08	0.21	0.22	6.95	0.76	0.08	44.02	15.27	0.00	0.00	0.00	3.52	-2.25	4.73	78.51	84.71	1008.64	690.82	1137.66	828.03	1033.42	716.08	1117.57	725.86
17.183	0	0.12	0.08	0.02	0.14	0.21	0.16	0.07	10.13	4.91	99.59	0.69	7.00	94.86	4.91	0.18	10.13	0.01	7.97	0.67	0.23	0.04	0.00	0.00	0.21	0.09	0.20	0.15	6.51	0.87	0.10	11.28	15.24	0.00	0.00	0.00	9.85	-7.42	-3.91	79.61	88.26	1006.74	691.93	1135.60	828.23	1023.53	724.63	1111.77	723.34
17.217	0	0.11	0.08	0.02	0.13	0.22	0.15	0.07	8.42	5.16	99.57	0.70	8.23	96.27	5.16	0.17	8.42	0.01	8.57	0.71	0.23	0.05	0.00	0.00	0.19	0.09	0.22	0.09	6.40	1.25	0.11	9.59	15.33	0.00	0.00	0.00	2.72	-5.74	0.05	78.21	91.14	991.05	691.77	1119.15	827.08	1008.74	720.96	1099.86	722.99
17.250	0	0.11	0.07	0.02	0.13	0.23	0.15	0.08	8.13	5.97	99.53	0.76	8.95	98.21	5.97	0.18	8.13	0.01	8.71	0.68	0.15	0.04	0.00	0.00	0.18	0.08	0.21	0.07	6.31	1.31	0.12	3.73	15.93	0.00	0.00	0.00	1.16	-1.97	-1.40	78.06	89.03	984.38	690.07	1112.58	825.32	1002.25	719.90	1091.27	720.23
17.283	0	0.10	0.07	0.02	0.13	0.23	0.15	0.08	7.18	7.14	99.53	0.81	9.34	97.63	7.14	0.22	7.18	0.01	7.87	0.66	0.12	0.04	0.00	0.00	0.14	0.07	0.18	0.07	5.85	1.82	0.11	2.07	16.39	0.00	0.00	0.00	2.13	-3.41	-1.70	78.33	87.29	976.90	688.99	1105.16	824.68	995.47	719.06	1082.76	719.02
17.317	0	0.09	0.06	0.01	0.13	0.27	0.16	0.09	6.30	6.30	99.47	0.89	10.40	95.28	9.62	0.27	6.30	0.01	8.92	0.55	0.10	0.06	0.00	0.00	0.15	0.06	0.20	0.09	6.35	2.10	0.12	2.59	17.01	0.00	0.00	0.00	2.94	-6.97	-4.77	78.49	88.27	972.10	688.22	1099.41	822.21	987.59	721.13	1075.72	716.22
17.350	0	0.09	0.06	0.01	0.15	0.27	0.19	0.10	7.01	7.01	99.45	0.91	9.79	97.72	12.11	0.28	7.01	0.01	9.24	0.66	0.09	0.07	0.00	0.00	0.11	0.06	0.16	0.09	6.24	2.12	0.12	1.77	17.15	0.00	0.00	0.00	5.12	-3.22	-3.93	79.26	86.56	965.89	688.07	1091.42	820.68	982.02	719.83	1068.52	716.76
17.384	0	0.08	0.06	0.01	0.16	0.25	0.20	0.11	6.75	6.75	99.50	0.88	8.74	93.78	14.22	0.33	6.75	0.01	8.00	0.62	0.08	0.14	0.00	0.00	0.10	0.06	0.15	0.08	5.32	2.83	0.12	4.14	16.93	0.00	0.00	0.00	2.36	-8.43	-5.92	78.67	85.39	964.68	688.85	1089.83	820.88	979.96	722.31	1065.03	714.88
17.417	0	0.08	0.06	0.01	0.16	0.25	0.21	0.12	6.79	6.79	99.50	0.90	8.58	95.31	14.98	0.38	6.79	0.01	7.79	0.70	0.09	0.19	0.00	0.00	0.10	0.06	0.17	0.09	4.54	3.38	0.14	2.93	17.05	0.00	0.00	0.00	5.29	-6.94	-6.74	79.32	88.35	962.59	688.34	1088.34	820.36	976.02	723.29	1063.99	715.10
17.450	0	0.08	0.07	0.01	0.16	0.22	0.20	0.12	6.69	6.69	99.55	0.83	7.84	93.01	14.42	0.34	6.69	0.01	6.89	0.67	0.10	0.21	0.00	0.00	0.08	0.06	0.15	0.08	4.12	3.53	0.14	5.42	16.55	0.00	0.00	0.00	1.95	-9.06	-6.68	78.49	88.61	961.91	689.13	1087.19	820.73	975.06	724.21	1063.10	714.14
17.484	0	0.08	0.07	0.01	0.18	0.20	0.24	0.15	6.66	6.66	99.51	0.77	5.79	91.02	18.53	0.40	6.66	0.01	5.53	0.64	0.09	0.19	0.00	0.00	0.08	0.05	0.13	0.10	3.49	4.71	0.16	2.93	15.96	0.00	0.00	0.00	-1.64	-10.42	-4.80	77.56	87.60	961.88	690.22	1085.05	819.99	975.72	723.05	1062.89	714.42
17.517	0	0.08	0.07	0.01	0.20	0.20	0.28	0.17	7.33	7.33	99.44	0.79	5.12	94.84	21.21	0.55	7.33	0.01	5.60	0.81	0.10	0.13	0.00	0.00	0.06	0.05	0.13	0.07	3.38	5.36	0.16	6.96	16.17	0.00	0.00	0.00	0.17	-7.45	-3.56	78.56	90.03	961.80	691.13	1083.47	819.34	974.44	723.31	1064.16	715.90
17.550	0	0.08	0.08	0.01	0.20	0.16	0.27	0.16	7.39	7.39	99.47	0.64	3.61	93.76	19.10	0.60	7.39	0.01	4.71	0.74	0.08	0.08	0.00	0.00	0.06	0.06	0.11	0.04	3.28	5.48	0.16	6.53	14.69	0.00	0.00	0.00	-0.01	-8.45	-1.82	78.38	90.17	963.11	692.13	1084.08	819.36	976.40	722.18	1066.51	718.71
17.584	0	0.09	0.09	0.01	0.19	0.14	0.27	0.15	8.72	8.72	99.47	0.51	1.80	93.55	16.52	0.58	8.72	0.01	4.77	0.71	0.07	0.05	0.00	0.00	0.06	0.07	0.08	0.03	2.95	6.67	0.16	7.14	13.10	0.00	0.00	0.00	-4.75	-8.62	-0.68	77.38	90.05	966.75	694.67	1084.17	817.67	979.11	722.84	1069.12	719.86
17.617	0	0.10	0.09	0.01	0.17	0.12	0.22	0.13	8.79	8.79	99.55	0.45	1.48	92.14	12.17	0.57	8.79	0.01	4.13	0.51	0.08	0.04	0.00	0.00	0.05	0.08	0.09	0.02	2.71	7.44	0.16	1.80	12.21	0.00	0.00	0.00	-10.10	-9.69	-0.52	76.27	90.89	970.19	695.69	1084.68	814.43	980.78	723.33	1071.57	719.03
17.650	0	0.11	0.10	0.02	0.16	0.11	0.20	0.11	9.10	8.61	99.60	0.40	1.06	93.08	8.50	0.38	9.10	0.01	3.74	0.56	0.10	0.05	0.00	0.00	0.05	0.06	0.10	0.01	2.25	8.61	0.15	1.78	11.41	0.00	0.00	0.00	-7.18	-9.01	-1.78	77.33	90.86	973.06	695.78	1084.84	811.11	981.42	723.69	1072.19	719.47
17.684	0	0.13	0.12	0.02	0.16	0.09	0.21	0.11	9.96	8.74	99.58	0.33	0.00	93.12	6.81	0.33	11.15	0.01	4.21	0.50	0.16	0.12	0.00	0.00	0.05	0.05	0.11	0.01	1.59	8.74	0.17	1.17	9.96	0.00	0.00	0.00	-4.19	-8.97	-1.22	78.22	88.78	975.26	697.09	1082.91	807.97	983.00	723.54	1071.76	721.60
17.717	0	0.14	0.13	0.02	0.16	0.08	0.20	0.10	9.04	9.32	99.59	0.33	0.00	94.80	5.11	0.29	11.30	0.01	4.23	0.61	0.22	0.33	0.00	0.00	0.06	0.06	0.15	0.02	1.43	9.32	0.18	0.94	9.04	0.00	0.00	0.00	-7.99	-7.48	-0.36	77.83	91.41	976.16	696.92	1083.36	807.31	982.97	723.09	1074.32	720.06
17.751	0	0.16	0.15	0.02	0.16	0.07	0.21	0.10	7.06	11.18	99.59	0.33	0.00	93.85	3.19	0.24	11.97	0.01	4.90	0.72	0.22	1.76	0.00	0.00	0.06	0.07	0.19	0.04	0.97	11.18	0.20	1.43	7.06	0.00	0.00	0.00	-10.19	-8.37	-0.90	77.49	90.80	977.60	696.25	1084.33	805.69	984.09	722.46	1074.82	718.81
17.784	0	0.17	0.17	0.02	0.16	0.06	0.21	0.10	6.05	11.79	99.57	0.33	0.00	95.50	2.55	0.21	12.43	0.01	5.48	0.75	0.25	2.12	0.00	0.00	0.08	0.09	0.22	0.03	0.74	11.79	0.21	1.72	6.05	0.00	0.00	0.00	-4.99	-6.72	0.34	78.22	88.61	977.94	695.34	1084.51	805.77	986.34	720.55	1074.94	719.55
17.817	0	0.17	0.17	0.02	0.16	0.07	0.21	0.10	5.94	11.92	99.58	0.33	0.00	94.56	2.23	0.18	11.92	0.00	6.36	0.94	0.24	2.28	0.00	0.00	0.10	0.09	0.33	0.04	0.67	12.99	0.24	0.86	5.94	0.00	0.00	0.00	-10.36	-7.72	0.47	77.89	88.34	980.91	695.39	1085.90	803.15	988.72	719.38	1077.05	719.01
17.851	0	0.16	0.18	0.02	0.16	0.06	0.21	0.12	4.66	10.42	99.59	0.33	0.00	97.36	2.30	0.21	10.42	0.00	6.85	1.14	0.20	1.63	0.00	0.00	0.14	0.14	0.38	0.05	0.45	17.01	0.30	1.51	4.66	0.00	0.00	0.00	2.47	-3.96	-0.18	77.37	87.56	980.65	693.84	1087.29	805.40	989.30	720.32	1076.84	718.72
17.884	0	0.17	0.18	0.02	0.16	0.06	0.21	0.13	4.61	10.58	99.58	0.33	0.00	95.02	2.25	0.20	10.58	0.00	8.42	1.88	0.28	1.73	0.00	0.01	0.20	0.16	0.45	0.08	0.40	17.35	0.33	1.06	4.61	0.00	0.00	0.00	1.39	-7.26	-0.05	77.83	85.52	986.71	695.77	1090.66	804.72	995.11	721.85	1080.58	719.20
17.917	0	0.18	0.18	0.02	0.16	0.06	0.22	0.16	3.98	10.45	99.57	0.33	0.00	96.51	2.62	0.21	10.45	0.00	8.51	2.45	0.33	1.92	0.00	0.01	0.23	0.16	0.39	0.13	0.34	22.20	0.33	0.36	3.98	0.00	0.00	0.00	2.09	-5.40	0.33	76.95	87.46	991.58	696.92	1091.05	800.14	997.03	722.39	1084.46	720.05
17.951	0	0.19	0.19	0.02	0.17	0.06	0.22	0.18	3.33	10.63	99.55	0.33	0.00	96.18	2.48	0.20	10.63	0.00	9.21	2.75	0.47	2.99	0.00	0.01	0.26	0.20	0.33	0.16	0.27	26.25	0.33	0.05	3.33	0.00	0.00	0.00	6.49	-5.87	-0.44	76.80	85.74	996.91	699.00	1094.33	799.71	1001.67	724.09	1087.41	723.32
17.984	0	0.18	0.19	0.03	0.16	0.06	0.22	0.21	3.07	9.72	99.56	0.33	0.00	94.90	2.89	0.18	9.72	0.00	9.67	2.40	0.80	4.43	0.00	0.02	0.26	0.18	0.25	0.16	0.27	29.13	0.28	0.02	3.07	0.00	0.00	0.00	7.31	-7.39	0.28	76.25	84.23	999.74	699.29	1096.34	798.96	1005.33	722.92	1089.54	724.98
18.017	0	0.18	0.20	0.03	0.17	0.05	0.23	0.29	2.67	9.63	99.43	0.33	0.00	93.83	4.34	0.15	9.63	0.00	8.56	2.14	1.04	5.34	0.00	0.02	0.26	0.17	0.21	0.16	0.25	35.01	0.25	0.05	2.67	0.00	0.00	0.00	6.21	-8.39	0.10	76.27	83.76	1005.27	700.22	1099.99	797.67	1010.02	723.71	1093.77	725.00
18.051	0	0.18	0.21	0.03	0.17	0.05	0.23	0.45	2.15	9.50	99.10	0.33	0.00	93.46	4.28	0.12	9.50	0.00	7.66	1.93	1.28	5.91	0.00	0.06	0.21	0.16	0.18	0.17	0.21	46.09	0.26	0.05	2.15	0.00	0.00	0.00	7.62	-8.70	-1.22	76.21	86.62	1010.10	700.28	1105.39	797.16	1012.77	725.52	1099.40	725.23
18.084	0	0.18	0.21	0.03	0.18	0.04	0.24	0.53	2.08	9.54	98.94	0.33	0.00	95.14	5.00	0.09	9.54	0.00	6.28	1.76	1.19	5.19	0.00	0.07	0.17	0.15	0.15	0.21	0.22	49.27	0.23	0.03	2.08	0.00	0.00	0.00	7.97	-7.13	-1.88	75.94	84.62	1014.91	700.47	1110.14	797.50	1018.19	725.73	1102.80	725.28
18.118	0	0.18	0.21	0.03	0.18	0.04	0.23	0.74	1.87	8.61	98.51	0.33	0.00	94.91	5.30	0.07	8.61	0.00	5.75	1.77	1.31	6.98	0.00	0.22	0.13	0.12	0.15	0.39	0.19	57.15	0.22	0.03	1.87	0.08	0.00	0.00	9.03	-7.37	-1.96	75.77	85.43	1018.75	700.50	1114.41	797.91	1021.76	726.09	1107.19	725.60
18.151	0	0.16	0.21	0.03	0.18	0.04	0.24	0.87	1.69	7.18	98.25	0.33	0.00	95.32	7.14	0.07	7.18	0.00	5.51	1.20	0.96	5.35	0.00	0.34	0.10	0.11	0.12	0.34	0.19	59.27	0.19	0.04	1.69	0.20	0.00	0.00	6.60	-6.94	-0.86	75.75	86.34	1020.45	700.35	1116.78	798.70	1024.06	725.02	1110.40	725.64
18.184	0	0.15	0.20	0.03	0.18	0.04	0.23	0.99	1.71	6.48	98.02	0.33	0.00	97.03	6.62	0.08	6.48	0.00	6.39	0.87	0.92	4.85	0.00	0.38	0.08	0.09	0.10	0.37	0.21	62.83	0.15	0.08	1.71	0.04	0.00	0.00	7.50	-4.56	0.22	75.13	85.29	1021.21	700.73	1116.45	798.51	1025.57	724.25	1110.84	726.38
18.218	0	0.13	0.19	0.03	0.18	0.05	0.24	1.55	1.69	4.77	96.90	0.33	0.00	96.40	8.46	0.08	4.77	0.00	7.78	0.69	0.92	4.07	0.00	0.51	0.07	0.07	0.08	0.33	0.22	71.79	0.09	0.07	1.69	0.05	0.00	0.00	6.61	-5.57	0.71	75.07	86.40	1021.19	700.68	1116.22	797.69	1025.20	724.50	1111.58	726.13
18.251	0	0.13	0.19	0.03	0.18	0.05	0.25	1.93	1.78	4.40	96.14	0.33	0.00	96.48	9.41	0.08	4.40	0.00	10.13	0.88	0.88	4.11	0.00	0.51	0.06	0.07	0.08	0.30	0.25	76.21	0.08	0.11	1.78	0.09	0.00	0.00	2.63	-5.45	-0.57	75.27	86.87	1019.71	701.07	1115.27	796.82	1022.89	726.99	1109.74	725.24
18.284	0	0.13	0.19	0.03	0.18	0.06	0.24	2.35	1.73	3.97	95.31	0.33	0.00	96.09	8.43	0.08	3.97	0.00	12.12	1.04	1.10	5.41	0.00	0.64	0.07	0.06	0.08	0.33	0.29	81.99	0.07	0.06	1.73	0.08	0.00	0.00	4.16	-6.00	-1.19	74.47	85.46	1017.65	702.42	1111.66	798.04	1020.35	727.05	1105.81	726.15
18.318	0	0.14	0.19	0.03	0.17	0.06	0.24	2.98	1.61	3.72	94.05	0.33	0.00	98.42	7.63	0.07	3.72	0.00	13.87	1.14	1.33	8.44	0.00	0.86	0.07	0.05	0.08	0.41	0.39	88.67	0.04	0.02	1.61	0.00	0.00	0.00	3.70	-1.33	-0.76	75.10	83.47	1012.63	705.63	1104.73	800.01	1015.75	729.61	1099.21	728.26
18.351	0	0.15	0.19	0.04	0.16	0.06	0.21	2.80	1.61	3.33	94.40	0.33	0.00	98.26	5.85	0.06	3.33	0.00	13.63	1.03	1.57	11.46	0.00	0.87	0.07	0.05	0.06	0.54	0.43	88.95	0.04	0.04	1.61	0.00	0.00	0.00	13.89	-1.84	1.77	70.53	84.02	1003.12	705.14	1095.55	799.14	1007.75	730.60	1091.77	730.29
18.385	0	0.19	0.18	0.09	0.15	0.08	0.21	3.24	1.52	2.94	93.52	0.33	0.00	97.95	5.04	0.06	2.94	0.00	17.15	1.10	2.76	25.64	0.00	1.30	0.06	0.03	0.04	0.85	0.68	93.37	0.02	0.02	1.52	0.00	0.00	0.00	7.09	-2.67	1.38	74.23	82.46	996.64	707.09	1087.34	800.06	1000.93	730.96	1083.38	730.14
18.418	0	0.16	0.18	0.06	0.14	0.07	0.19	3.08	1.54	2.28	93.83	0.33	0.00	98.25	3.27	0.06	2.28	0.00	15.96	1.03	2.48	16.28	0.00	1.46	0.06	0.03	0.04	0.71	0.78	93.91	0.01	0.01	1.54	0.00	0.00	0.00	2.25	-1.87	1.60	75.48	85.65	988.21	705.64	1082.43	799.86	992.82	730.14	1078.46	731.45
18.451	0	0.15	0.18	0.05	0.14	0.06	0.18	3.08	1.59	2.21	93.83	0.33	0.00	98.21	3.18	0.05	2.21	0.00	13.70	1.03	2.50	12.98	0.00	1.47	0.06	0.03	0.04	0.53	0.84	94.01	0.01	0.05	1.59	0.00	0.00	0.00	4.21	-1.97	1.87	75.54	85.51	982.26	705.74	1076.32	800.55	987.04	731.22	1072.53	729.49
18.485	0	0.15	0.18	0.04	0.14	0.06	0.17	3.15	1.55	2.04	93.71	0.33	0.00	98.52	2.57	0.05	2.04	0.00	11.96	0.83	2.55	9.48	0.00	1.50	0.06	0.02	0.03	0.49	1.09	95.12	0.01	0.07	1.55	0.00	0.00	0.00	6.35	-1.00	2.54	74.88	85.56	973.43	705.12	1067.55	800.31	978.67	730.11	1064.23	729.76
18.518	0	0.14	0.18	0.04	0.14	0.05	0.17	3.20	1.69	1.96	93.61	0.33	0.00	97.94	2.63	0.06	1.96	0.00	9.74	0.80	2.36	8.22	0.00	1.67	0.05	0.02	0.03	0.42	1.20	95.46	0.01	0.04	1.69	0.00	0.00	0.00	5.32	-2.70	1.08	75.58	84.92	966.82	707.10	1060.24	801.60	971.05	732.18	1055.96	730.93
18.551	0	0.16	0.18	0.05	0.14	0.05	0.17	3.15	1.87	2.16	93.71	0.33	0.00	98.73	2.52	0.05	2.16	0.00	10.30	0.93	2.71	13.91	0.00	1.87	0.05	0.03	0.03	0.50	1.26	95.17	0.01	0.04	1.76	0.00	0.00	0.00	5.81	0.25	1.81	75.77	84.32	958.56	710.03	1051.31	803.54	963.26	734.79	1047.57	734.28
18.585	0	0.17	0.17	0.07	0.14	0.06	0.18	3.26	1.87	1.87	93.48	0.33	0.00	98.01	3.04	0.06	1.87	0.00	11.00	0.82	2.49	18.91	0.00	1.80	0.05	0.02	0.03	0.62	1.47	95.52	0.01	0.06	1.94	0.00	0.00	0.00	9.61	-2.53	0.82	73.41	83.88	948.70	710.99	1040.97	804.31	952.70	735.81	1036.58	735.82
18.618	0	0.21	0.18	0.17	0.14	0.06	0.18	3.25	2.04	2.15	93.49	0.33	0.00	98.70	3.55	0.06	2.15	0.00	12.26	0.99	3.50	36.54	0.00	2.04	0.05	0.03	0.04	0.61	1.51	94.97	0.01	0.10	1.92	0.00	0.00	0.00	-3.81	0.34	2.00	75.93	82.44	937.55	715.40	1028.23	806.09	942.29	737.46	1024.66	740.95
18.651	0	0.23	0.18	0.23	0.14	0.06	0.18	3.24	2.28	2.33	93.52	0.33	0.00	98.35	3.66	0.07	2.33	0.00	10.89	0.85	4.45	42.41	0.00	2.28	0.05	0.03	0.05	0.68	1.76	94.75	0.01	0.30	1.98	0.00	0.00	0.00	-3.24	1.56	1.32	76.59	85.84	924.59	719.59	1019.02	814.02	929.11	743.14	1014.86	747.25
18.685	0	0.27	0.18	0.46	0.14	0.06	0.19	3.31	2.63	2.93	93.38	0.33	0.00	98.71	4.28	0.06	2.93	0.00	10.69	1.29	7.37	53.15	0.00	2.63	0.05	0.04	0.06	0.72	2.30	94.67	0.01	0.06	2.07	0.00	0.00	0.00	0.35	0.30	2.37	75.83	80.32	917.73	725.50	1006.16	816.48	922.62	745.48	1002.87	748.87
18.718	0	0.28	0.18	0.77	0.13	0.05	0.18	3.20	2.99	3.25	93.60	0.33	0.00	97.46	4.15	0.05	3.25	0.00	9.46	1.41	11.61	59.09	0.00	2.99	0.06	0.05	0.05	0.68	2.22	93.96	0.01	0.12	2.01	0.00	0.00	0.00	5.71	3.75	2.63	74.06	81.05	905.01	726.90	994.17	816.23	910.22	747.44	991.00	754.10
18.752	0	0.25	0.19	0.47	0.13	0.05	0.20	3.00	4.21	4.31	94.00	0.33	0.00	97.06	4.82	0.04	4.31	0.00	8.43	1.82	12.44	48.27	0.00	4.21	0.06	0.06	0.06	0.65	2.19	91.69	0.01	0.04	1.81	0.00	0.00	0.00	5.17	4.51	5.18	74.50	79.61	893.43	729.83	981.00	818.16	900.24	748.45	979.34	757.51
18.785	0	0.28	0.19	0.60	0.13	0.05	0.21	2.79	4.97	5.27	94.42	0.33	0.00	96.54	3.95	0.03	5.27	0.00	10.13	2.25	12.37	53.30	0.00	4.97	0.06	0.07	0.06	0.52	1.87	90.78	0.01	0.02	1.86	0.00	0.00	0.00	10.63	5.35	3.09	72.09	79.33	882.10	730.60	969.37	820.33	887.48	750.70	966.59	756.66
18.818	0	0.31	0.19	0.60	0.13	0.06	0.22	2.79	4.81	5.72	94.43	0.33	0.00	97.54	3.30	0.02	5.72	0.00	11.05	2.80	10.39	55.46	0.00	4.81	0.05	0.09	0.04	0.35	1.61	91.43	0.01	0.01	1.88	0.00	0.00	0.00	11.65	3.61	3.49	70.58	80.33	871.51	730.58	959.86	820.19	877.14	752.15	957.31	757.09
18.852	0	0.30	0.20	0.30	0.15	0.06	0.24	2.70	4.79	6.69	94.59	0.33	0.00	98.76	3.25	0.02	6.69	0.00	11.96	3.05	6.34	45.10	0.00	4.79	0.05	0.10	0.03	0.27	1.63	90.72	0.01	0.01	1.85	0.00	0.00	0.00	1.96	0.13	2.90	73.96	86.30	862.39	728.60	957.32	823.54	868.05	750.63	954.09	757.32
18.885	0	0.25	0.20	0.16	0.15	0.05	0.24	2.80	4.15	6.18	94.40	0.33	0.00	96.60	3.55	0.03	6.18	0.00	10.68	2.42	4.45	34.65	0.00	4.15	0.04	0.10	0.03	0.14	1.65	91.27	0.01	0.02	1.69	0.00	0.00	0.00	2.61	-5.27	2.88	73.84	89.35	856.36	726.58	954.65	824.87	862.25	748.37	951.10	757.87
18.918	0	0.23	0.20	0.09	0.16	0.05	0.24	2.79	3.86	6.26	94.41	0.33	0.00	97.92	3.50	0.03	6.26	0.00	8.23	2.39	2.07	24.59	0.00	3.86	0.04	0.09	0.02	0.14	1.43	91.28	0.01	0.03	1.52	0.00	0.00	0.00	0.91	-2.74	1.99	73.93	89.93	854.90	725.66	953.82	825.61	860.10	747.71	949.81	753.91
18.952	0	0.19	0.21	0.04	0.17	0.04	0.25	2.84	3.74	7.26	94.31	0.33	0.00	96.99	3.41	0.03	7.26	0.00	6.14	1.71	1.06	11.88	0.00	3.74	0.04	0.11	0.02	0.17	1.40	91.81	0.01	0.08	1.45	0.00	0.00	0.00	2.25	-4.64	2.47	73.53	87.19	854.46	725.76	950.52	823.74	859.90	746.54	946.83	753.30
18.985	0	0.18	0.21	0.04	0.17	0.04	0.24	2.97	3.39	6.71	94.07	0.33	0.00	94.84	3.57	0.04	6.71	0.00	5.54	1.29	0.75	9.25	0.00	3.39	0.04	0.09	0.02	0.24	1.38	92.67	0.02	0.07	1.38	0.00	0.00	0.00	9.79	-7.45	2.07	73.06	88.56	853.54	724.25	950.95	822.88	858.67	747.13	947.00	753.43
19.018	0	0.22	0.21	0.06	0.17	0.04	0.25	2.97	3.57	7.63	94.05	0.33	0.00	94.40	2.77	0.05	7.63	0.00	7.52	1.71	0.68	18.86	0.00	3.57	0.05	0.10	0.03	0.55	1.40	93.54	0.02	0.08	1.50	0.00	0.00	0.00	5.17	-7.88	0.73	75.43	88.64	856.63	724.31	954.13	824.32	860.73	748.38	949.35	749.86
19.052	0	0.23	0.21	0.07	0.17	0.04	0.26	3.08	3.36	8.03	93.85	0.33	0.00	92.09	3.28	0.06	8.03	0.00	7.30	1.45	1.00	20.77	0.00	3.36	0.06	0.12	0.04	1.17	1.42	93.86	0.02	0.04	1.39	0.00	0.00	0.00	3.28	-9.73	0.87	76.19	84.19	862.82	724.01	958.04	822.53	868.08	747.32	952.27	747.74
19.085	0	0.25	0.21	0.11	0.17	0.04	0.27	3.09	3.37	8.25	93.83	0.33	0.00	95.10	4.06	0.09	8.25	0.00	7.84	1.04	1.42	29.36	0.00	3.37	0.07	0.12	0.06	1.14	1.59	93.12	0.02	0.83	1.42	0.00	0.00	0.00	-7.84	-7.17	2.68	77.12	90.01	867.97	719.75	966.98	818.76	873.53	743.54	963.49	746.70
19.119	0	0.28	0.22	0.19	0.17	0.04	0.26	3.01	3.70	8.97	93.98	0.33	0.00	95.91	4.31	0.12	8.97	0.00	6.91	1.06	5.07	37.73	0.00	3.70	0.08	0.16	0.10	0.84	1.71	92.23	0.02	2.34	1.39	0.00	0.00	0.00	-0.72	-6.23	3.15	76.94	86.24	878.22	718.77	973.08	814.78	883.86	740.93	970.05	744.13
19.152	0	0.33	0.22	0.34	0.18	0.04	0.30	3.06	4.10	10.10	93.89	0.33	0.00	85.89	5.79	0.11	10.10	0.00	7.44	1.51	6.68	48.03	1.38	4.10	0.10	0.16	0.15	0.93	1.85	91.12	0.02	4.90	1.41	0.00	0.00	0.00	2.65	-12.97	0.31	77.35	78.84	890.97	717.13	981.37	810.63	896.13	739.57	974.96	739.24
19.185
19.219
19.252
19.285
19.319
19.352
19.386
19.419
19.452
19.486
19.519
19.552	0	0.33	0.30	0.03	0.28	0.04	0.53	0.43	4.03	25.29	98.94	0.70	0.00	97.90	2.45	0.26	25.29	0.05	4.70	0.17	0.10	0.01	0.00	4.03	0.18	0.37	0.03	0.48	5.41	46.35	0.06	3.06	2.21	0.00	0.00	0.00	-3.27	-2.80	0.53	75.19	97.48	1003.45	694.04	1140.78	837.25	1023.01	722.85	1120.31	728.79
19.586	0	0.32	0.29	0.02	0.32	0.05	0.56	0.13	3.81	13.73	98.88	0.81	0.00	98.00	6.01	0.34	27.89	0.05	5.88	0.36	0.08	0.02	0.00	0.65	0.27	0.26	0.03	0.24	4.87	13.73	0.05	0.90	3.81	0.00	0.00	0.00	-0.85	-2.55	-1.68	76.16	92.10	996.41	690.26	1136.64	838.05	1018.50	721.66	1110.58	723.56
19.619	0	0.26	0.24	0.02	0.29	0.06	0.48	0.13	4.90	13.18	99.04	0.61	0.00	97.90	7.12	0.28	24.45	0.04	6.33	0.47	0.08	0.03	0.00	0.19	0.28	0.24	0.04	0.16	4.29	13.18	0.04	2.77	4.90	0.00	0.00	0.00	6.42	-2.79	2.29	78.63	94.13	996.78	691.78	1134.58	839.65	1019.49	722.55	1113.57	725.76
19.652	0	0.19	0.17	0.02	0.23	0.08	0.35	0.12	7.62	10.58	99.30	0.36	0.00	95.17	8.00	0.24	18.70	0.04	6.88	0.58	0.08	0.03	0.00	0.03	0.29	0.12	0.04	0.19	2.62	10.58	0.04	4.15	7.62	0.00	0.00	0.00	3.10	-7.09	2.71	77.29	92.48	995.86	692.18	1133.98	838.81	1019.89	720.79	1112.10	727.96
19.686	0	0.15	0.13	0.02	0.18	0.13	0.27	0.10	10.65	7.63	99.46	0.36	0.00	98.39	7.63	0.21	15.14	0.04	8.23	0.56	0.08	0.03	0.00	0.00	0.31	0.07	0.06	0.15	1.99	5.81	0.04	1.81	10.65	0.00	0.00	0.00	3.17	1.43	1.61	77.90	91.79	991.97	690.88	1130.35	838.07	1015.75	720.45	1107.37	726.00
19.719	0	0.15	0.13	0.02	0.19	0.12	0.29	0.10	10.64	9.02	99.42	0.36	0.00	98.48	9.02	0.23	15.54	0.04	7.88	0.46	0.09	0.03	0.00	0.01	0.30	0.05	0.06	0.14	2.53	6.08	0.04	1.04	10.64	0.00	0.00	0.00	1.99	1.13	1.45	77.59	91.54	991.14	691.81	1127.23	836.98	1013.72	721.70	1105.21	724.53
19.753	0	0.14	0.13	0.02	0.22	0.11	0.33	0.13	10.45	12.38	99.35	0.35	0.00	96.99	12.38	0.25	14.96	0.04	6.43	0.35	0.09	0.06	0.00	0.01	0.28	0.06	0.07	0.10	3.10	7.53	0.04	1.14	10.45	0.00	0.00	0.00	5.79	-4.64	-0.41	78.54	92.57	992.93	694.26	1126.88	837.58	1012.50	726.39	1105.06	725.25
19.786	0	0.13	0.13	0.02	0.23	0.10	0.35	0.14	10.05	14.09	99.31	0.33	0.00	97.27	14.09	0.26	14.53	0.03	5.31	0.28	0.07	0.06	0.00	0.01	0.24	0.04	0.07	0.08	2.85	7.11	0.04	1.15	10.05	0.00	0.00	0.00	3.40	-4.13	0.46	77.70	95.84	992.01	695.36	1124.50	836.16	1009.82	726.34	1105.66	726.48
19.819	0	0.12	0.13	0.01	0.27	0.09	0.44	0.17	9.93	14.50	99.12	0.39	0.00	96.35	19.57	0.29	14.50	0.02	4.05	0.24	0.06	0.08	0.00	0.01	0.22	0.03	0.08	0.05	2.67	6.98	0.04	1.33	9.93	0.00	0.00	0.00	0.61	-5.63	0.41	76.80	95.18	992.37	695.89	1124.62	836.14	1010.34	726.49	1105.52	726.19
19.853	0	0.12	0.13	0.01	0.30	0.09	0.49	0.18	9.73	14.70	99.02	0.45	0.00	96.54	21.72	0.28	14.70	0.02	3.58	0.19	0.05	0.12	0.00	0.01	0.19	0.03	0.09	0.04	2.63	6.84	0.04	0.51	9.73	0.00	0.00	0.00	-1.90	-5.35	1.19	75.91	93.87	991.55	695.60	1123.10	835.16	1010.40	725.16	1104.27	725.32
19.886	0	0.13	0.15	0.01	0.32	0.08	0.55	0.18	9.41	17.11	98.90	0.44	0.00	94.93	21.65	0.27	17.11	0.02	3.59	0.14	0.05	0.09	0.00	0.01	0.21	0.03	0.10	0.05	2.49	6.61	0.04	0.56	9.41	0.00	0.00	0.00	-9.66	-7.35	1.78	72.72	90.56	991.70	695.53	1124.87	836.02	1013.41	723.60	1103.96	724.23
19.919	0	0.14	0.16	0.01	0.37	0.08	0.69	0.20	9.24	19.73	98.62	0.51	0.00	98.15	23.98	0.25	19.73	0.02	4.02	0.11	0.06	0.08	0.00	0.01	0.25	0.03	0.12	0.10	2.24	6.54	0.04	0.91	9.24	0.00	0.00	0.00	-5.84	-2.14	0.22	74.15	92.84	990.37	692.90	1125.82	835.68	1011.04	722.43	1103.87	723.33
19.953	0	0.13	0.15	0.01	0.40	0.09	0.76	0.22	9.46	19.63	98.47	0.60	0.00	97.57	26.36	0.22	19.63	0.03	4.42	0.08	0.08	0.06	0.00	0.01	0.27	0.03	0.13	0.16	2.11	6.34	0.04	0.80	9.46	0.00	0.00	0.00	-0.82	-3.54	0.58	75.95	91.05	989.97	692.02	1126.33	837.15	1012.23	722.32	1103.28	723.25
19.986	0	0.13	0.15	0.01	0.38	0.09	0.72	0.21	9.72	19.10	98.56	0.56	0.00	98.29	25.58	0.18	19.10	0.03	5.10	0.07	0.09	0.03	0.00	0.01	0.32	0.03	0.15	0.23	2.03	6.07	0.04	1.21	9.72	0.00	0.00	0.00	0.02	-1.74	1.50	76.31	90.53	988.86	691.69	1125.98	838.02	1012.44	721.56	1102.94	723.78
20.019	0	0.13	0.15	0.01	0.35	0.10	0.66	0.18	9.90	19.59	98.68	0.48	0.00	97.22	23.20	0.16	19.59	0.03	5.76	0.09	0.11	0.03	0.00	0.01	0.33	0.02	0.14	0.19	2.04	5.59	0.03	0.67	9.90	0.00	0.00	0.00	3.70	4.23	1.21	78.02	89.69	985.23	690.37	1122.11	836.61	1009.03	720.34	1098.63	724.12
20.053	0	0.13	0.14	0.01	0.35	0.11	0.69	0.19	10.66	20.40	98.63	0.50	0.00	98.05	23.73	0.15	20.40	0.04	6.02	0.11	0.11	0.04	0.00	0.01	0.35	0.02	0.16	0.10	2.07	5.50	0.03	0.89	10.66	0.00	0.00	0.00	3.33	-2.40	0.89	78.17	90.76	986.35	692.25	1119.96	834.98	1007.62	722.50	1098.37	723.88
20.086	0	0.14	0.15	0.01	0.34	0.11	0.66	0.17	10.61	21.36	98.68	0.43	0.00	96.31	21.85	0.14	21.36	0.04	5.66	0.14	0.11	0.06	0.00	0.01	0.34	0.02	0.19	0.09	1.96	5.61	0.03	2.03	10.61	0.00	0.00	0.00	4.11	-5.69	-1.27	78.58	92.02	988.97	695.92	1117.95	832.96	1005.72	727.50	1097.71	725.26
20.120	0	0.17	0.17	0.01	0.34	0.09	0.64	0.15	9.50	18.69	98.72	0.47	0.00	96.32	18.69	0.13	23.47	0.03	3.63	0.15	0.12	0.19	0.00	0.01	0.31	0.01	0.24	0.07	1.68	5.38	0.04	3.12	9.50	0.00	0.00	0.00	-3.10	-5.67	-0.35	77.82	93.54	991.25	699.88	1112.44	826.21	1003.96	728.10	1097.50	727.94
20.153	0	0.17	0.18	0.01	0.32	0.08	0.59	0.15	8.59	17.17	98.82	0.44	0.00	92.82	17.17	0.14	22.52	0.02	3.88	0.24	0.15	0.18	0.00	0.01	0.28	0.01	0.28	0.09	1.55	6.46	0.05	1.13	8.59	0.00	0.00	0.00	2.08	-9.20	-1.73	77.85	91.47	993.10	701.51	1108.30	821.60	1002.86	730.75	1094.29	728.05
20.186	0	0.18	0.19	0.02	0.33	0.07	0.61	0.16	7.74	17.02	98.78	0.44	0.00	97.31	17.02	0.20	22.76	0.01	4.36	0.39	0.22	0.31	0.00	0.01	0.20	0.02	0.26	0.10	1.37	8.31	0.06	0.27	7.74	0.00	0.00	0.00	3.50	-4.05	-0.92	76.47	89.83	991.56	702.54	1101.39	816.61	1000.12	729.74	1089.95	729.39
20.220	0	0.19	0.22	0.02	0.39	0.07	0.79	0.23	6.27	20.31	98.43	0.47	0.00	96.59	20.31	0.24	23.88	0.01	5.44	0.65	0.24	0.82	0.00	0.01	0.14	0.01	0.23	0.08	1.06	13.58	0.08	0.12	6.27	0.00	0.00	0.00	7.85	-5.27	-1.21	75.43	90.85	992.72	703.84	1097.88	812.33	998.20	731.12	1089.05	730.60
20.253	0	0.17	0.22	0.02	0.41	0.07	0.82	0.30	5.48	21.84	98.36	0.42	0.00	95.96	22.50	0.24	21.84	0.00	6.79	0.86	0.34	1.45	0.00	0.01	0.09	0.01	0.16	0.06	1.03	17.75	0.08	0.08	5.48	0.00	0.00	0.00	7.91	-6.16	0.19	74.69	87.41	994.02	704.51	1095.27	809.10	1000.29	729.21	1087.66	731.60
20.286	0	0.17	0.22	0.02	0.37	0.06	0.70	0.34	4.73	19.65	98.61	0.36	0.00	96.76	20.36	0.26	19.65	0.00	7.43	1.01	0.37	3.02	0.00	0.01	0.07	0.01	0.15	0.05	0.84	23.20	0.08	0.05	4.73	0.00	0.00	0.00	4.78	-5.01	-1.16	75.21	86.66	995.60	704.39	1096.09	807.10	1000.97	729.37	1087.61	730.79
20.320	0	0.18	0.22	0.02	0.29	0.05	0.49	0.40	3.86	17.19	99.01	0.33	0.00	95.08	14.55	0.21	17.19	0.00	6.96	1.09	0.39	4.23	0.00	0.01	0.08	0.01	0.14	0.08	0.76	32.66	0.08	0.02	3.86	0.00	0.00	0.00	9.14	-7.19	-0.53	75.18	85.65	998.62	704.80	1097.98	807.31	1004.32	729.75	1089.96	731.24
20.353	0	0.19	0.22	0.02	0.25	0.05	0.40	0.40	3.54	15.75	99.20	0.33	0.00	92.84	11.11	0.15	15.75	0.00	6.72	1.42	0.74	5.13	0.00	0.02	0.09	0.02	0.12	0.09	0.78	36.38	0.08	0.02	3.54	0.00	0.00	0.00	9.14	-9.19	-0.99	75.73	84.40	1003.21	704.66	1102.21	806.66	1009.04	729.67	1093.43	730.97
20.387	0	0.19	0.21	0.03	0.21	0.05	0.30	0.56	2.90	12.29	98.89	0.33	0.00	94.06	8.25	0.12	12.29	0.00	7.10	1.63	1.45	8.94	0.00	0.03	0.09	0.02	0.09	0.12	0.70	47.18	0.08	0.02	2.90	0.00	0.00	0.00	11.15	-8.19	-0.24	75.39	85.54	1006.33	705.32	1104.19	806.32	1011.53	729.98	1097.05	731.92
20.420	0	0.18	0.21	0.04	0.21	0.05	0.30	0.82	2.61	11.12	98.35	0.33	0.00	95.69	9.22	0.11	11.12	0.00	6.70	1.57	1.55	10.39	0.00	0.05	0.07	0.02	0.08	0.15	0.74	55.73	0.08	0.02	2.61	0.00	0.00	0.00	9.79	-6.50	0.25	75.21	84.98	1012.56	706.21	1108.77	805.90	1017.55	730.52	1102.52	731.54
20.453	0	0.20	0.22	0.04	0.21	0.04	0.30	0.98	2.46	12.08	98.04	0.33	0.00	92.69	7.92	0.07	12.08	0.00	6.20	1.37	2.02	13.28	0.00	0.06	0.06	0.02	0.07	0.14	0.77	61.23	0.07	0.04	2.46	0.00	0.00	0.00	10.22	-9.30	-1.00	75.26	84.64	1019.60	706.48	1115.30	804.60	1023.65	731.23	1108.29	732.17
20.487	0	0.20	0.23	0.04	0.19	0.04	0.26	1.56	1.80	11.70	96.89	0.33	0.00	94.52	5.28	0.06	11.70	0.00	5.07	1.06	1.55	8.79	0.00	0.10	0.07	0.03	0.07	0.18	0.76	75.13	0.08	0.04	1.80	0.00	0.00	0.00	6.47	-7.76	-0.45	75.25	86.13	1025.57	707.62	1121.24	805.39	1029.23	731.84	1115.35	732.85
20.520	0	0.20	0.23	0.03	0.18	0.04	0.25	2.01	1.53	11.53	95.98	0.33	0.00	93.74	3.99	0.06	11.53	0.00	5.19	1.20	1.95	7.03	0.00	0.14	0.08	0.03	0.10	0.25	0.76	82.68	0.08	0.02	1.53	0.00	0.00	0.00	3.72	-8.47	1.72	75.89	85.92	1032.01	710.87	1126.52	806.54	1036.64	734.62	1122.55	735.94
20.553	0	0.19	0.23	0.03	0.18	0.04	0.23	2.01	1.50	11.14	95.98	0.33	0.00	90.07	3.23	0.05	11.14	0.00	5.85	1.20	2.92	6.08	0.00	0.17	0.08	0.03	0.08	0.22	0.75	83.41	0.07	0.02	1.50	0.00	0.00	0.00	5.83	-10.97	3.19	74.75	82.46	1042.30	712.73	1133.10	806.52	1047.75	733.84	1130.13	737.27
20.587
20.620
20.653
20.687
20.720
20.754
20.787
20.820
20.854
20.887
20.920
20.954
20.987
21.020
21.054
21.087
21.121
21.154
21.187
21.221
21.254
21.287
21.321
21.354
21.388
21.421
21.454
21.488
21.521
21.554	0	0.27	0.26	0.02	0.28	0.04	0.43	0.15	3.41	17.27	99.13	0.56	0.00	97.27	5.57	0.98	23.78	0.00	4.30	0.80	0.38	0.24	0.00	0.00	0.06	0.57	0.03	0.04	3.78	17.27	0.08	2.24	3.41	0.00	0.00	0.00	0.87	-4.14	1.68	78.36	88.90	1023.66	699.60	1148.19	830.92	1041.89	726.33	1130.68	730.92
21.588	0	0.20	0.20	0.02	0.27	0.05	0.35	0.17	4.90	17.28	99.30	0.40	0.00	96.75	8.84	1.51	17.29	0.00	3.18	0.82	0.40	0.26	0.00	0.00	0.09	1.13	0.13	0.06	5.49	17.28	0.17	6.23	4.90	0.00	0.00	0.00	-2.55	-5.04	-1.39	77.55	92.05	1019.67	698.74	1144.45	828.32	1034.22	727.23	1126.26	728.89
21.621	0	0.17	0.18	0.02	0.24	0.05	0.30	0.14	5.52	12.64	99.39	0.33	0.00	97.02	9.22	1.05	14.04	0.01	3.63	0.82	0.37	0.19	0.00	0.00	0.09	0.76	0.14	0.07	5.34	12.64	0.12	9.84	5.52	0.00	0.00	0.00	-0.88	-4.58	1.00	77.54	90.18	1003.40	695.64	1129.99	828.85	1021.52	723.11	1111.63	726.63
21.654	0	0.15	0.16	0.02	0.21	0.05	0.25	0.12	5.39	9.04	99.51	0.33	0.00	96.53	7.95	0.94	10.46	0.01	3.18	0.70	0.32	0.15	0.00	0.00	0.12	0.88	0.17	0.12	4.90	9.04	0.15	15.25	5.39	0.00	0.00	0.00	-1.75	-5.37	-1.30	77.68	90.57	1001.39	695.75	1126.54	826.96	1016.94	725.00	1107.51	724.51
21.688	0	0.15	0.16	0.02	0.18	0.05	0.22	0.10	5.69	7.22	99.56	0.33	0.00	97.83	6.27	0.69	9.55	0.01	3.01	0.77	0.32	0.13	0.00	0.00	0.13	0.62	0.19	0.15	3.77	7.22	0.16	30.61	5.69	0.00	0.00	0.00	2.95	-2.96	-2.43	79.22	90.64	994.90	696.30	1117.31	824.47	1008.30	726.52	1098.93	725.09
21.721	0	0.14	0.16	0.02	0.18	0.05	0.22	0.10	5.41	6.76	99.56	0.33	0.00	91.59	6.76	0.50	9.02	0.01	3.03	0.74	0.22	0.12	0.00	0.00	0.11	0.61	0.16	0.12	2.84	5.75	0.14	14.15	5.41	0.00	0.00	0.00	-6.49	-10.06	-4.56	76.69	90.68	992.92	695.50	1113.96	820.91	1004.12	727.13	1094.51	719.75
21.755	0	0.14	0.16	0.02	0.18	0.05	0.23	0.09	5.25	7.05	99.54	0.33	0.00	95.32	7.05	0.41	9.39	0.01	3.11	0.66	0.17	0.16	0.00	0.00	0.12	0.55	0.15	0.06	2.40	4.60	0.14	24.69	5.25	0.00	0.00	0.00	2.03	-6.93	-3.24	78.85	90.57	984.41	694.64	1107.23	823.65	997.47	726.26	1087.92	721.60
21.788	0	0.14	0.16	0.02	0.18	0.05	0.23	0.09	4.92	7.57	99.54	0.33	0.00	91.10	7.57	0.36	8.71	0.01	2.85	0.65	0.15	0.13	0.00	0.00	0.11	0.52	0.13	0.05	1.97	4.62	0.13	13.44	4.92	0.00	0.00	0.00	2.45	-10.37	-3.88	79.21	90.30	985.22	695.60	1105.86	822.00	996.85	727.68	1086.95	721.74
21.821	0	0.14	0.17	0.02	0.19	0.05	0.24	0.10	4.65	8.29	99.51	0.33	0.00	90.72	8.29	0.27	9.09	0.01	2.90	0.58	0.09	0.13	0.00	0.00	0.11	0.46	0.17	0.04	1.82	4.52	0.13	18.43	4.65	0.00	0.00	0.00	-2.31	-10.60	-4.52	78.44	89.29	985.30	695.28	1103.75	819.38	996.09	727.72	1084.87	718.18
21.855	0	0.14	0.17	0.02	0.19	0.05	0.25	0.10	4.44	8.07	99.51	0.33	0.00	92.25	8.07	0.17	9.29	0.01	2.78	0.53	0.09	0.10	0.00	0.00	0.11	0.40	0.14	0.05	1.59	4.89	0.13	6.55	4.44	0.00	0.00	0.00	-6.45	-9.61	-3.08	77.44	89.92	985.70	694.38	1104.91	818.45	997.40	724.48	1087.13	718.66
21.888	0	0.14	0.17	0.02	0.19	0.04	0.24	0.10	4.32	8.46	99.51	0.33	0.00	94.57	8.46	0.13	8.80	0.01	2.48	0.53	0.08	0.07	0.00	0.00	0.11	0.37	0.17	0.08	1.37	4.96	0.13	2.93	4.32	0.00	0.00	0.00	-9.87	-7.72	-2.90	76.58	91.96	985.65	692.81	1105.56	816.89	996.77	722.61	1088.55	716.85
21.921	0	0.14	0.17	0.02	0.19	0.05	0.25	0.10	4.46	8.56	99.51	0.33	0.00	95.50	8.85	0.10	8.56	0.01	3.25	0.59	0.09	0.09	0.00	0.00	0.12	0.34	0.17	0.12	1.21	4.82	0.14	6.65	4.46	0.00	0.00	0.00	-2.52	-6.72	-3.31	78.54	92.46	983.99	690.58	1105.67	817.06	995.43	721.59	1087.76	716.89
21.955	0	0.13	0.17	0.02	0.19	0.05	0.24	0.10	4.56	7.64	99.53	0.33	0.00	92.49	8.93	0.10	7.64	0.01	3.27	0.49	0.10	0.08	0.00	0.00	0.12	0.30	0.19	0.12	1.15	4.91	0.16	5.60	4.56	0.00	0.00	0.00	-2.64	-9.44	-2.13	78.56	92.37	986.64	692.23	1104.23	815.08	996.90	722.48	1089.10	716.83
21.988	0	0.13	0.17	0.02	0.18	0.05	0.24	0.10	4.47	8.24	99.52	0.33	0.00	89.13	8.34	0.11	8.24	0.01	4.10	0.55	0.13	0.09	0.00	0.00	0.11	0.27	0.24	0.06	1.08	5.63	0.17	2.66	4.47	0.00	0.00	0.00	-7.78	-11.48	-2.11	77.28	92.16	988.98	692.82	1104.20	811.59	998.11	721.48	1090.17	717.23
22.021	0	0.14	0.17	0.02	0.19	0.05	0.24	0.10	4.21	7.80	99.51	0.33	0.00	89.00	7.80	0.13	8.80	0.01	5.14	0.69	0.21	0.21	0.00	0.00	0.11	0.27	0.32	0.04	1.03	6.78	0.20	3.47	4.21	0.00	0.00	0.00	-4.09	-11.55	-1.37	78.01	89.28	991.68	694.51	1101.64	808.52	1000.20	722.06	1089.41	718.45
22.055	0	0.14	0.18	0.02	0.18	0.05	0.23	0.10	4.07	7.68	99.53	0.33	0.00	96.35	6.85	0.15	8.83	0.01	4.97	0.93	0.32	0.42	0.00	0.00	0.12	0.26	0.46	0.03	0.95	7.68	0.22	0.49	4.07	0.00	0.00	0.00	1.89	-5.63	-0.92	77.23	89.93	991.26	695.01	1098.56	806.20	998.49	722.05	1088.40	720.42
22.088	0	0.15	0.18	0.02	0.19	0.05	0.26	0.11	3.72	9.12	99.49	0.33	0.00	97.72	7.60	0.19	9.70	0.01	5.51	1.25	0.50	0.90	0.00	0.00	0.13	0.26	0.45	0.03	0.98	9.12	0.24	0.24	3.72	0.00	0.00	0.00	0.01	-3.21	-0.58	77.20	91.74	990.09	694.11	1098.83	806.18	997.37	720.62	1089.11	720.61
22.122	0	0.17	0.20	0.02	0.19	0.05	0.26	0.11	3.18	9.75	99.48	0.33	0.00	96.54	6.62	0.24	10.52	0.00	5.55	1.60	0.63	2.78	0.00	0.00	0.16	0.23	0.51	0.04	0.68	9.75	0.28	0.37	3.18	0.00	0.00	0.00	-2.20	-5.36	-0.05	77.63	90.64	991.24	694.35	1098.63	805.70	998.76	720.64	1089.38	718.93
22.155	0	0.18	0.21	0.02	0.19	0.04	0.26	0.11	2.98	11.60	99.48	0.33	0.00	94.81	5.39	0.29	11.78	0.00	5.13	1.78	0.50	3.13	0.00	0.00	0.17	0.19	0.45	0.04	0.57	11.60	0.30	0.67	2.98	0.00	0.00	0.00	-5.09	-7.47	-0.64	77.91	89.07	993.74	693.16	1101.45	804.44	1001.79	719.31	1090.84	717.30
22.188	0	0.18	0.20	0.02	0.19	0.05	0.25	0.12	3.02	11.06	99.51	0.33	0.00	93.90	4.91	0.31	11.06	0.00	5.27	2.03	0.35	3.48	0.00	0.00	0.17	0.20	0.48	0.04	0.54	12.50	0.32	0.59	3.02	0.00	0.00	0.00	-6.76	-8.33	-1.33	78.24	88.75	996.72	692.58	1104.31	803.08	1004.39	718.82	1093.11	716.61
22.222	0	0.20	0.21	0.02	0.20	0.05	0.27	0.14	2.82	12.51	99.45	0.33	0.00	96.26	5.46	0.28	12.51	0.00	6.08	3.26	0.37	3.35	0.00	0.01	0.20	0.20	0.43	0.04	0.44	16.33	0.40	1.18	2.82	0.00	0.00	0.00	-1.15	-5.76	-1.32	78.09	88.49	997.32	690.73	1106.43	803.88	1005.92	717.85	1094.39	715.70
22.255	0	0.20	0.21	0.02	0.20	0.05	0.28	0.14	2.93	12.68	99.45	0.33	0.00	94.18	5.23	0.25	12.68	0.00	7.39	4.07	0.33	2.80	0.00	0.01	0.29	0.23	0.42	0.04	0.35	16.19	0.44	3.99	2.93	0.00	0.00	0.00	2.93	-8.08	-1.50	78.11	85.73	1002.01	691.73	1109.87	805.18	1011.32	719.81	1096.93	715.35
22.288	0	0.23	0.22	0.02	0.20	0.06	0.29	0.15	2.90	13.97	99.42	0.33	0.00	95.89	4.70	0.19	13.97	0.00	9.16	6.02	0.48	2.86	0.00	0.01	0.35	0.27	0.39	0.06	0.29	18.93	0.52	1.62	2.90	0.00	0.00	0.00	-1.64	-6.25	-1.63	78.37	86.71	1007.79	692.65	1114.43	803.69	1015.91	720.03	1102.51	715.67
22.322	0	0.26	0.23	0.02	0.21	0.06	0.32	0.19	2.77	16.26	99.35	0.33	0.00	95.27	4.70	0.16	16.26	0.00	9.16	7.04	0.67	2.71	0.00	0.02	0.35	0.29	0.35	0.09	0.25	25.20	0.66	0.74	2.77	0.00	0.00	0.00	1.08	-6.99	-1.33	77.95	87.32	1012.26	693.59	1116.60	801.81	1019.08	720.47	1106.35	717.41
22.355	0	0.26	0.23	0.03	0.20	0.05	0.29	0.19	2.51	15.41	99.41	0.33	0.00	96.09	3.70	0.14	15.41	0.00	7.10	6.54	0.70	2.87	0.00	0.03	0.37	0.27	0.33	0.12	0.23	26.35	0.62	0.08	2.51	0.00	0.00	0.00	11.36	-5.99	0.52	76.06	90.96	1015.84	693.92	1117.91	799.80	1020.93	719.72	1111.88	721.23
22.389	0	0.27	0.24	0.03	0.21	0.04	0.31	0.29	2.31	16.28	99.37	0.33	0.00	96.05	4.45	0.13	16.28	0.00	5.68	7.62	0.85	3.50	0.00	0.06	0.37	0.27	0.28	0.15	0.21	34.88	0.64	0.20	2.31	0.00	0.00	0.00	12.99	-6.05	0.81	75.29	92.39	1017.10	693.75	1118.73	797.82	1021.48	719.33	1113.81	722.75
22.422	0	0.29	0.25	0.03	0.22	0.04	0.33	0.43	1.97	16.25	99.14	0.33	0.00	97.90	5.36	0.14	16.25	0.00	5.62	8.91	0.90	3.66	0.00	0.11	0.36	0.25	0.22	0.15	0.21	43.71	0.57	0.15	1.97	0.00	0.00	0.00	13.09	-2.79	0.72	74.54	91.65	1018.30	693.86	1119.11	797.25	1022.62	719.10	1114.20	722.71
22.455	0	0.29	0.25	0.03	0.22	0.04	0.34	0.54	1.83	15.48	98.92	0.33	0.00	98.21	6.71	0.16	15.48	0.00	5.86	10.63	1.26	4.67	0.00	0.13	0.35	0.22	0.15	0.16	0.20	47.84	0.46	0.10	1.83	0.00	0.00	0.00	13.57	-1.97	0.99	73.80	89.59	1018.89	693.37	1119.03	796.95	1024.13	717.81	1113.62	722.08
22.489	0	0.29	0.26	0.03	0.23	0.04	0.37	0.83	1.55	16.14	98.33	0.33	0.00	97.72	7.24	0.18	16.14	0.00	7.06	8.74	1.52	6.53	0.22	0.29	0.26	0.24	0.12	0.19	0.18	57.88	0.33	0.05	1.55	0.20	0.00	0.00	13.96	-3.22	0.33	74.31	86.91	1019.58	694.49	1115.48	793.43	1023.55	718.80	1110.42	721.43
22.522	0	0.26	0.26	0.03	0.23	0.04	0.36	1.01	1.43	15.23	97.97	0.33	0.00	97.99	8.01	0.20	15.23	0.00	5.81	6.93	1.67	6.95	0.17	0.43	0.21	0.21	0.11	0.31	0.17	61.82	0.22	0.02	1.43	0.29	0.00	0.00	11.57	-2.56	-0.10	75.42	85.50	1018.84	694.99	1112.89	790.92	1022.30	719.96	1107.80	720.51
22.555	0	0.26	0.26	0.04	0.24	0.04	0.38	1.06	1.49	15.51	97.88	0.33	0.00	97.94	8.76	0.23	15.51	0.00	6.19	4.95	2.63	12.53	0.16	0.56	0.16	0.23	0.08	0.44	0.19	62.18	0.17	0.03	1.49	0.21	0.00	0.00	10.75	-2.69	1.28	75.76	83.78	1016.19	695.99	1108.35	789.91	1020.49	719.87	1104.25	721.39
22.589	0	0.23	0.24	0.05	0.23	0.04	0.35	1.08	1.55	13.15	97.85	0.33	0.00	98.55	9.32	0.28	13.15	0.00	6.73	3.68	3.00	14.45	0.22	0.95	0.15	0.21	0.07	0.59	0.15	61.91	0.10	0.04	1.55	0.12	0.00	0.00	15.60	-0.89	1.68	73.34	83.86	1008.47	695.58	1100.72	788.72	1013.04	721.74	1096.90	721.09
22.622	0	0.23	0.23	0.06	0.22	0.04	0.35	1.16	1.54	12.73	97.67	0.33	0.00	98.58	9.23	0.24	12.73	0.00	7.73	3.36	3.98	18.75	0.01	1.10	0.13	0.19	0.06	0.74	0.17	63.92	0.09	0.02	1.54	0.00	0.00	0.00	11.99	-0.80	2.05	75.02	82.59	1004.70	695.59	1095.55	788.43	1009.46	718.82	1092.02	721.13
22.655	0	0.23	0.23	0.08	0.21	0.05	0.33	1.35	1.54	11.50	97.30	0.33	0.00	97.70	8.93	0.23	11.50	0.00	9.80	2.55	4.07	22.94	0.00	1.35	0.11	0.17	0.06	0.87	0.20	67.84	0.06	0.03	1.54	0.00	0.00	0.00	7.55	-3.24	1.59	76.00	84.03	997.27	694.99	1089.71	787.43	1001.77	720.11	1085.80	720.74
22.689	0	0.22	0.23	0.06	0.21	0.05	0.35	1.82	1.79	11.45	96.35	0.33	0.00	98.01	9.05	0.17	11.45	0.00	10.87	2.29	3.02	18.15	0.00	1.79	0.09	0.18	0.06	0.88	0.21	75.12	0.04	0.04	1.43	0.00	0.00	0.00	11.43	-2.51	1.03	74.64	82.92	989.79	695.28	1081.00	786.98	993.87	720.61	1076.80	720.10
22.722	0	0.23	0.23	0.07	0.21	0.05	0.34	1.90	1.92	11.39	96.19	0.33	0.00	98.76	7.97	0.11	11.39	0.00	10.90	1.92	3.09	22.30	0.01	1.92	0.08	0.17	0.08	1.19	0.24	77.31	0.04	0.03	1.46	0.00	0.00	0.00	14.77	0.12	1.02	72.97	82.58	982.37	696.76	1073.21	787.88	986.47	721.74	1069.04	722.93
22.756	0	0.22	0.23	0.06	0.20	0.05	0.36	2.23	3.41	11.68	95.54	0.33	0.00	98.11	7.77	0.08	11.68	0.00	8.84	1.91	4.55	18.03	0.11	3.41	0.09	0.12	0.09	0.93	0.35	81.41	0.02	0.01	1.22	0.00	0.00	0.00	10.66	2.25	3.49	75.54	81.20	972.46	700.71	1061.77	790.02	978.26	721.66	1059.04	729.96
22.789	0	0.23	0.23	0.09	0.19	0.04	0.35	2.33	4.57	10.91	95.34	0.33	0.00	98.21	7.36	0.05	10.91	0.00	7.62	2.19	6.06	23.20	0.06	4.57	0.09	0.10	0.07	0.78	0.40	82.93	0.01	0.07	1.09	0.00	0.00	0.00	13.73	1.97	3.40	72.22	80.60	961.02	700.98	1049.67	789.64	966.69	722.46	1046.92	730.08
22.822	0	0.21	0.23	0.13	0.18	0.04	0.32	2.13	4.91	10.38	95.74	0.33	0.00	97.19	7.70	0.04	10.38	0.00	6.63	1.89	10.59	26.17	0.00	4.91	0.11	0.11	0.07	0.91	0.39	80.41	0.01	0.04	1.09	0.00	0.00	0.00	-6.42	4.29	2.43	77.49	75.04	952.01	707.32	1034.80	790.44	956.93	723.71	1031.54	731.78
22.856
22.889
22.922
22.956
22.989
23.022
23.056	0	0.22	0.22	0.02	0.18	0.07	0.31	0.91	2.65	11.47	98.19	0.33	0.00	96.26	2.74	0.21	11.47	0.00	15.98	5.81	0.24	0.27	0.00	2.65	0.18	0.13	0.18	0.05	0.97	64.35	0.01	2.35	1.76	0.00	0.00	0.00	-4.78	-5.77	2.60	76.25	93.62	826.33	714.73	953.42	848.32	844.10	742.39	937.71	744.11
23.089	0	0.25	0.21	0.02	0.18	0.05	0.24	0.62	2.14	11.09	98.77	0.33	0.00	98.45	2.00	0.73	11.09	0.00	9.02	9.70	0.15	0.17	0.00	0.99	0.08	0.12	0.49	0.03	1.15	55.23	0.01	2.66	2.14	0.00	0.00	0.00	-0.74	1.24	3.31	77.46	93.84	816.61	714.47	942.27	844.99	834.51	738.63	927.62	750.27
23.123	0	0.22	0.20	0.02	0.17	0.05	0.22	0.36	2.53	10.67	99.28	0.33	0.00	98.52	1.62	0.66	10.67	0.00	8.22	6.74	0.14	0.23	0.00	0.20	0.06	0.12	0.42	0.02	1.40	42.86	0.01	3.50	2.53	0.00	0.00	0.00	-1.19	0.99	4.71	77.95	93.73	812.37	718.98	932.36	844.39	828.37	742.41	921.62	751.83
23.156	0	0.26	0.20	0.02	0.17	0.05	0.21	0.27	3.05	10.96	99.46	0.33	0.00	98.78	1.31	0.50	10.96	0.00	7.75	11.04	0.17	0.32	0.00	0.08	0.07	0.10	0.28	0.02	1.22	36.33	0.02	1.18	3.05	0.00	0.00	0.00	-3.79	0.04	1.74	77.60	96.78	808.87	717.80	927.48	839.47	820.43	742.30	916.91	750.04
23.189	0	0.30	0.20	0.02	0.17	0.05	0.22	0.33	3.06	11.36	99.35	0.33	0.00	98.51	1.34	0.45	11.36	0.00	6.65	14.69	0.19	0.50	0.00	0.06	0.08	0.10	0.26	0.02	1.00	40.82	0.03	2.48	3.06	0.00	0.00	0.00	-2.94	1.04	2.92	77.73	94.28	807.16	719.12	921.25	836.64	818.60	742.21	912.51	750.53
23.223	0	0.29	0.19	0.02	0.16	0.06	0.21	0.19	3.66	10.32	99.42	0.33	0.00	98.66	1.39	0.29	10.32	0.00	8.62	15.30	0.21	0.94	0.00	0.02	0.10	0.09	0.33	0.02	0.76	27.66	0.07	1.41	3.66	0.00	0.00	0.00	-4.41	0.51	3.87	77.81	93.75	805.78	720.22	916.05	833.58	816.27	741.92	909.61	750.80
23.256	0	0.30	0.19	0.02	0.16	0.07	0.21	0.26	3.80	10.03	99.41	0.33	0.00	98.51	1.60	0.23	10.03	0.00	10.18	16.20	0.30	1.77	0.00	0.02	0.11	0.10	0.38	0.04	0.78	35.05	0.09	0.43	3.80	0.00	0.00	0.00	1.90	-1.05	2.86	77.59	89.25	805.70	720.26	912.93	830.51	816.16	741.95	904.88	751.69
23.289	0	0.29	0.17	0.02	0.15	0.08	0.19	0.29	4.30	8.66	99.41	0.33	0.00	98.07	1.53	0.19	8.66	0.00	11.89	16.89	0.35	3.08	0.00	0.01	0.13	0.13	0.40	0.08	0.74	38.32	0.18	0.39	4.30	0.00	0.00	0.00	-1.77	-2.37	3.55	77.61	88.76	806.04	720.01	911.32	828.98	816.08	741.69	904.59	748.40
23.323	0	0.28	0.15	0.03	0.14	0.10	0.19	0.30	6.16	9.03	99.40	0.33	0.97	97.80	1.78	0.15	9.03	0.00	13.63	17.07	0.43	4.90	0.00	0.00	0.16	0.13	0.40	0.11	0.74	38.59	0.47	1.54	6.16	0.00	0.00	0.00	-6.67	-3.04	4.47	77.65	89.21	805.79	717.41	913.58	828.37	817.45	739.83	906.51	744.95
23.356	0	0.36	0.16	0.03	0.15	0.09	0.20	0.31	5.63	9.84	99.28	0.33	0.00	97.56	1.84	0.13	9.84	0.00	11.53	20.53	0.66	9.67	1.26	0.01	0.20	0.14	0.40	0.17	0.73	39.66	0.56	1.29	5.63	0.00	0.00	0.00	0.03	-3.56	4.98	77.39	85.59	813.34	716.57	916.60	823.49	824.80	738.57	910.20	744.24
23.390	0	0.40	0.16	0.05	0.15	0.08	0.20	0.32	5.14	9.22	99.20	0.33	0.00	97.22	2.31	0.10	9.22	0.00	10.39	21.47	1.36	15.60	6.56	0.01	0.29	0.11	0.38	0.21	0.69	40.08	0.47	6.49	5.14	0.00	0.00	0.00	-1.52	-4.22	5.86	77.35	89.20	822.71	714.73	922.68	815.95	831.47	736.17	920.40	742.99
23.423	0	0.42	0.17	0.06	0.16	0.07	0.22	0.36	4.84	10.42	99.17	0.33	0.00	95.98	3.64	0.11	10.42	0.00	10.21	19.38	1.74	21.47	10.89	0.02	0.29	0.12	0.50	0.24	0.80	41.19	0.42	7.34	4.84	0.00	0.00	0.00	-1.48	-6.14	2.03	77.87	88.11	835.02	714.20	931.94	812.75	840.01	737.38	928.10	738.93
23.456	0	0.42	0.18	0.10	0.17	0.07	0.24	0.37	4.62	11.62	99.16	0.33	0.00	95.75	5.14	0.12	11.62	0.00	9.01	16.18	3.29	30.01	9.49	0.04	0.31	0.12	0.51	0.34	0.87	40.15	0.38	9.83	4.62	0.00	0.00	0.00	-7.20	-6.42	4.36	78.11	87.08	844.40	710.56	940.18	806.35	850.97	731.94	937.88	737.32
23.490	0	0.42	0.19	0.20	0.18	0.07	0.27	0.36	4.26	12.82	99.15	0.33	0.00	81.80	7.12	0.16	12.82	0.00	9.42	13.02	6.68	40.26	8.60	0.07	0.29	0.13	0.42	0.43	0.94	37.96	0.33	3.69	4.26	0.00	0.00	0.00	-1.94	-14.49	0.88	78.39	82.04	858.02	708.62	949.41	801.73	862.41	729.97	944.43	731.96
23.523	0	0.39	0.19	0.40	0.18	0.06	0.26	0.41	3.98	12.24	99.19	0.33	0.00	88.64	8.35	0.23	12.24	0.00	8.46	9.10	10.89	49.86	8.41	0.13	0.35	0.16	0.32	0.82	1.02	39.34	0.29	0.32	3.98	0.00	0.00	0.00	-2.05	-11.73	1.59	78.34	77.07	874.24	707.46	959.02	793.99	878.28	727.95	955.35	728.40
23.556
23.590
23.623
23.656
23.690
23.723
23.757
23.790
23.823
23.857
23.890
23.923
23.957
23.990
24.023
24.057
24.090
24.124
24.157
24.190
24.224
24.257
24.290
24.324
24.357
24.391
24.424
24.457
24.491
24.524
24.557	0	0.28	0.10	0.03	0.46	0.35	0.55	0.54	16.98	28.81	98.90	4.01	0.00	98.68	14.60	2.82	28.81	0.18	13.83	0.30	1.03	0.27	0.00	0.00	0.18	0.00	0.92	0.04	25.02	37.04	0.34	0.29	16.98	0.00	0.00	0.00	8.87	-0.41	-1.09	74.63	92.71	983.63	692.46	1170.77	897.41	1029.30	735.11	1122.00	735.81
24.591	0	0.24	0.05	0.02	0.20	1.68	0.28	0.67	28.62	31.32	96.65	5.22	14.21	92.62	4.18	0.20	31.32	0.08	18.80	1.27	1.45	0.18	0.00	0.00	0.25	0.00	1.62	0.05	21.27	55.62	0.25	0.39	28.62	0.00	0.00	0.00	-4.10	-9.35	1.03	71.66	103.66	987.76	696.21	1164.96	886.43	1024.36	734.86	1128.01	733.72
24.624	0	0.24	0.05	0.02	0.19	1.64	0.28	0.53	30.39	33.63	96.72	6.81	13.36	87.82	3.74	0.10	33.63	0.07	14.94	0.87	1.30	0.23	0.00	0.00	0.26	0.00	1.29	0.07	19.66	50.51	0.42	0.51	30.39	0.00	0.00	0.00	-8.14	-12.12	-0.33	71.71	97.97	992.77	698.41	1160.08	876.19	1026.19	733.52	1124.16	734.17
24.657	0	0.13	0.02	0.01	0.11	2.80	0.14	0.37	22.82	22.82	94.41	15.22	24.67	89.37	3.18	0.10	22.82	0.08	13.54	0.57	0.94	0.27	0.00	0.00	0.34	0.00	1.46	0.11	18.50	42.58	0.63	0.10	35.98	0.00	0.00	0.00	-1.92	-11.36	-0.90	72.43	99.10	996.88	697.68	1158.93	870.64	1026.66	733.84	1125.76	733.43
24.691	0	0.09	0.02	0.01	0.08	3.77	0.10	0.33	17.95	17.95	92.46	23.18	30.42	96.41	2.71	0.09	17.95	0.07	12.63	0.42	0.77	0.24	0.00	0.00	0.38	0.00	1.54	0.23	14.97	40.31	0.76	1.09	39.21	0.00	0.00	0.00	-3.71	-5.55	0.78	72.19	96.64	997.59	697.97	1156.45	867.26	1028.42	731.48	1125.02	734.10
24.724	0	0.08	0.01	0.01	0.08	4.05	0.09	0.38	17.85	17.85	91.91	28.96	31.32	87.68	2.96	0.10	17.85	0.07	10.23	0.36	0.63	0.28	0.00	0.00	0.51	0.00	1.58	0.68	14.40	42.93	1.00	0.23	41.08	0.00	0.00	0.00	-10.00	-12.19	2.32	71.50	96.99	998.46	695.80	1158.27	865.29	1030.66	729.30	1127.65	729.19
24.758	0	0.08	0.01	0.01	0.07	5.74	0.08	0.51	17.10	17.10	88.52	38.00	34.79	80.74	3.25	0.11	17.10	0.08	11.72	0.31	0.57	0.17	0.00	0.00	0.56	0.00	1.46	1.64	14.88	49.81	1.09	0.19	43.62	0.00	0.00	0.00	-10.53	-14.83	2.37	71.22	98.17	999.36	694.10	1160.55	864.61	1031.68	728.30	1129.85	727.43
24.791	0	0.08	0.01	0.01	0.08	5.46	0.10	0.58	19.56	19.56	89.08	36.65	33.05	90.19	3.54	0.12	19.56	0.09	11.49	0.29	0.48	0.15	0.00	0.00	0.54	0.00	1.42	1.36	14.83	52.63	0.80	0.38	43.26	0.00	0.00	0.00	-7.94	-10.91	3.49	71.26	100.06	1001.55	692.16	1165.41	865.52	1035.19	727.55	1135.26	727.18
24.824	0	0.10	0.02	0.01	0.10	3.70	0.12	0.66	22.81	22.81	92.61	25.93	27.52	80.94	4.12	0.09	22.81	0.07	10.44	0.29	0.40	0.09	0.00	0.00	0.55	0.00	1.30	1.17	14.66	55.52	0.69	0.37	40.13	0.00	0.00	0.00	-4.45	-14.77	0.93	71.91	97.71	1010.73	693.29	1170.09	863.30	1041.26	729.44	1138.93	726.57
24.858	0	0.11	0.02	0.01	0.10	3.69	0.14	0.74	24.17	24.17	92.62	24.04	26.63	85.19	5.04	0.11	24.17	0.08	11.63	0.21	0.32	0.03	0.00	0.00	0.49	0.00	1.05	0.51	14.49	57.06	0.48	0.22	39.51	0.00	0.00	0.00	-5.48	-13.25	3.33	71.93	98.15	1015.90	694.51	1172.48	860.38	1046.69	728.94	1144.84	728.60
24.891	0	0.11	0.02	0.01	0.11	2.80	0.15	0.52	23.53	23.53	94.40	17.85	24.29	93.23	5.55	0.15	23.53	0.08	11.22	0.26	0.30	0.02	0.00	0.00	0.43	0.00	0.73	0.24	14.17	48.02	0.36	0.59	37.17	0.00	0.00	0.00	0.12	-8.88	-0.91	75.10	97.05	1033.45	696.37	1181.01	853.87	1057.10	730.80	1154.12	728.73
24.924	0	0.12	0.03	0.01	0.12	2.15	0.17	0.34	23.75	23.75	95.70	12.88	21.45	93.55	6.24	0.16	23.75	0.06	11.18	0.32	0.35	0.02	0.00	0.00	0.44	0.01	0.47	0.20	12.76	37.51	0.35	1.35	34.77	0.00	0.00	0.00	-1.14	-8.63	0.18	75.48	95.52	1044.88	697.99	1188.86	851.63	1068.35	731.67	1163.82	728.86
24.958	0	0.13	0.03	0.01	0.14	1.71	0.22	0.24	25.47	25.47	96.58	10.08	17.93	95.37	8.54	0.19	25.47	0.05	10.45	0.46	0.39	0.02	0.00	0.00	0.39	0.01	0.35	0.14	12.56	26.80	0.33	2.34	33.05	0.00	0.00	0.00	2.19	-6.88	-2.89	77.42	93.42	1064.68	701.03	1203.38	849.57	1084.49	736.34	1177.65	729.35
24.991	0	0.13	0.03	0.01	0.14	1.25	0.21	0.18	25.35	19.80	97.50	8.10	15.44	93.52	7.97	0.21	25.35	0.04	7.79	0.56	0.37	0.02	0.00	0.00	0.25	0.01	0.24	0.11	11.64	19.80	0.30	5.73	31.55	0.00	0.00	0.00	1.54	-8.66	-1.52	77.48	95.86	1076.35	703.61	1212.03	848.20	1094.29	737.67	1189.98	732.11
25.024	0	0.13	0.04	0.01	0.14	0.94	0.20	0.14	24.35	15.44	98.13	6.60	13.61	92.34	7.37	0.23	24.35	0.02	5.33	0.71	0.38	0.02	0.00	0.00	0.19	0.01	0.16	0.12	10.89	15.44	0.27	5.18	30.18	0.00	0.00	0.00	0.21	-9.55	-2.76	77.73	91.40	1093.60	706.12	1225.42	846.16	1111.04	739.27	1202.26	733.56
25.058	0	0.13	0.04	0.01	0.15	0.63	0.21	0.13	22.81	12.99	98.75	4.36	10.69	88.97	7.95	0.31	22.81	0.02	3.57	0.68	0.35	0.02	0.00	0.00	0.15	0.02	0.11	0.08	9.16	12.99	0.23	1.27	27.45	0.00	0.00	0.00	-7.06	-11.56	-2.15	76.56	93.78	1110.66	710.69	1235.00	840.42	1123.48	741.34	1217.11	736.12
25.091	0	0.14	0.06	0.01	0.15	0.42	0.21	0.13	21.85	13.42	99.16	2.49	7.75	95.47	6.00	0.32	21.85	0.01	3.58	0.83	0.50	0.04	0.00	0.00	0.14	0.02	0.10	0.07	7.20	13.42	0.23	7.96	23.86	0.00	0.00	0.00	-0.17	-6.75	-2.24	78.47	94.34	1131.98	713.87	1250.42	837.87	1141.71	746.20	1235.66	737.68
25.125	0	0.14	0.07	0.01	0.14	0.26	0.20	0.11	18.70	10.77	99.47	1.24	4.81	94.55	5.22	0.36	18.70	0.01	4.14	0.85	1.10	0.34	0.00	0.00	0.15	0.03	0.10	0.08	5.18	10.77	0.21	6.88	19.36	0.00	0.00	0.00	-0.68	-7.74	-3.14	79.00	90.09	1153.50	717.20	1267.08	836.01	1162.37	748.01	1252.11	740.11
25.158	0	0.15	0.09	0.02	0.15	0.18	0.21	0.11	15.71	11.31	99.57	0.74	1.49	91.82	4.11	0.32	18.48	0.01	4.93	0.75	1.40	0.59	0.00	0.01	0.17	0.04	0.12	0.08	4.15	11.31	0.19	2.64	15.71	0.00	0.00	0.00	-2.12	-9.91	-1.89	78.83	86.46	1171.44	718.30	1281.20	833.35	1181.09	747.15	1267.30	740.57
25.191	0	0.16	0.11	0.02	0.15	0.16	0.22	0.11	13.83	11.77	99.57	0.57	0.07	86.86	3.68	0.29	17.93	0.01	6.27	1.06	2.33	1.69	0.00	0.01	0.14	0.05	0.15	0.08	4.06	11.77	0.21	0.56	13.83	0.00	0.00	0.00	1.06	-12.56	-2.96	78.18	85.76	1189.48	718.67	1296.41	830.22	1197.31	747.71	1282.82	741.28
25.225
25.258
25.291
25.325
25.358
25.392
25.425
25.458
25.492
25.525
25.558
25.592
25.625
25.658
25.692
25.725
25.759
25.792
25.825
25.859
25.892
25.925
25.959
25.992
26.025
26.059
26.092
26.126
26.159
26.192
26.226
26.259
26.292
26.326
26.359
26.393
26.426
26.459
26.493
26.526
26.559
26.593
26.626
26.659
26.693
26.726
26.760
26.793
26.826
26.860
26.893
26.926
26.960
26.993
27.026
27.060	0	0.05	0.12	0.01	0.84	0.07	1.87	1.25	6.70	2.90	96.26	11.96	0.00	98.75	60.90	0.29	2.90	0.00	4.99	5.69	0.34	0.10	0.00	0.20	0.49	2.59	0.07	1.00	0.47	13.99	7.59	1.72	6.70	0.00	0.00	0.00	13.95	-0.16	-10.35	72.43	93.79	1041.73	681.49	1172.60	812.36	1051.91	717.56	1145.68	719.00
27.093	0	0.09	0.16	0.01	0.44	0.06	0.77	0.40	5.41	8.85	98.46	1.00	0.00	97.32	34.60	0.68	8.85	0.01	4.54	2.71	0.27	0.08	0.00	0.01	0.17	3.23	0.06	0.11	1.13	12.43	1.11	3.94	5.41	0.00	0.00	0.00	-0.56	-4.04	-1.25	78.22	94.36	1022.69	695.87	1148.64	827.28	1036.73	725.49	1131.10	725.80
27.127	0	0.11	0.17	0.02	0.31	0.05	0.47	0.22	4.24	9.04	99.06	0.43	0.00	98.65	22.53	0.65	9.04	0.00	4.12	1.45	0.21	0.09	0.00	0.00	0.12	0.96	0.06	0.06	1.21	9.78	0.57	8.48	4.24	0.00	0.00	0.00	0.56	0.53	-0.34	78.83	94.38	1016.00	698.77	1136.54	825.06	1028.06	727.69	1122.44	726.84
27.160	0	0.13	0.17	0.02	0.21	0.05	0.28	0.15	3.87	7.11	99.44	0.33	0.00	98.71	12.33	0.43	7.11	0.00	5.15	1.70	0.28	0.14	0.00	0.00	0.11	0.46	0.09	0.04	1.00	10.48	0.31	12.10	3.87	0.00	0.00	0.00	-1.05	0.31	0.42	78.66	93.32	1008.07	699.75	1123.14	819.38	1018.49	726.45	1111.79	727.69
27.193	0	0.12	0.16	0.02	0.19	0.05	0.24	0.16	3.78	5.03	99.51	0.33	0.00	98.52	10.97	0.37	5.03	0.00	6.76	2.02	0.35	0.36	0.00	0.01	0.16	0.33	0.17	0.03	1.29	14.80	0.43	22.17	3.78	0.00	0.00	0.00	1.26	-0.99	2.02	77.85	89.59	1000.85	701.31	1108.86	813.78	1010.74	725.43	1100.25	729.14
27.227
27.260
27.293
27.327
27.360
27.394
27.427
27.460
27.494
27.527
27.560
27.594
27.627
27.660
27.694
27.727
27.761
27.794
27.827
27.861
27.894
27.927
27.961
27.994
28.027
28.061
28.094
28.128
28.161
28.194
28.228
28.261
28.294
28.328
28.361
28.395
28.428
28.461
28.495
28.528
28.561
28.595
28.628
28.661
28.695
28.728
28.762
28.795
28.828
28.862
28.895
28.928
28.962
28.995
29.028
29.062
29.095
29.129
29.162
29.195
29.229
29.262
29.295
29.329
29.362
29.396
29.429
29.462
29.496
29.529
29.562
29.596
29.629
29.662
29.696
29.729
29.763
29.796
29.829
29.863
29.896
29.929
29.963
29.996
30.029
30.063	0	0.26	0.20	0.76	0.12	0.06	0.42	0.66	14.69	15.93	98.48	1.07	0.00	67.96	2.11	0.22	3.54	0.00	14.69	0.42	15.93	51.52	0.00	20.67	0.22	2.84	0.32	1.06	4.79	57.49	0.01	0.34	1.20	0.50	0.00	0.00	-11.28	-18.24	5.36	77.33	75.02	1178.54	712.50	1270.78	807.18	1189.75	728.92	1264.40	736.38
30.096	0	0.22	0.19	0.53	0.12	0.05	0.33	0.66	9.64	15.19	98.68	0.85	0.00	98.31	3.72	0.11	4.95	0.01	9.64	0.95	18.22	43.55	0.00	15.19	0.29	3.95	0.11	0.73	3.40	55.86	0.01	0.38	1.48	0.00	0.00	0.00	1.42	1.68	1.62	75.87	70.38	1167.13	710.11	1252.86	799.11	1175.17	729.08	1245.45	732.76
30.130
30.163
30.196
30.230
30.263
30.296
30.330
30.363
30.397
30.430
30.463
30.497
30.530
30.563
30.597
30.630
30.663
30.697
30.730
30.764
30.797
30.830
30.864
30.897
30.930
30.964
30.997
31.030
31.064
31.097
31.131
31.164
31.197
31.231
31.264
31.297
31.331
31.364
31.398
31.431
31.464
31.498
31.531
31.564
31.598
31.631
31.664
31.698
31.731
31.765
31.798
31.831
31.865
31.898
31.931
31.965
31.998
32.031
32.065
32.098
32.132
32.165
32.198
32.232
32.265
32.298
32.332
32.365
32.399
32.432
32.465
32.499
32.532
32.565	0	0.10	0.04	0.01	0.08	0.92	0.11	0.14	4.90	4.90	98.16	2.19	22.85	98.39	4.65	0.03	4.90	0.05	19.12	10.69	0.15	0.02	0.00	0.00	0.09	0.04	0.04	0.26	0.29	17.38	0.07	2.86	23.04	0.00	0.00	0.00	-3.24	1.43	-0.36	75.68	112.42	1006.19	676.25	1147.34	822.89	1019.34	709.39	1131.76	709.16
32.599	0	0.09	0.04	0.01	0.10	1.03	0.16	0.13	7.09	7.09	97.94	2.29	21.24	97.15	11.26	0.04	7.09	0.05	20.62	9.05	0.14	0.02	0.00	0.00	0.12	0.12	0.10	0.15	0.78	8.76	0.02	7.20	23.30	0.00	0.00	0.00	10.70	-4.36	-0.69	80.24	94.27	1008.98	679.60	1147.05	828.18	1029.54	713.57	1123.80	712.44
32.632	0	0.08	0.03	0.01	0.09	1.55	0.14	0.12	7.76	7.76	96.90	4.31	24.90	97.15	11.01	0.05	7.76	0.06	19.85	6.78	0.20	0.02	0.00	0.00	0.09	0.15	0.11	0.12	1.47	6.51	0.01	8.89	27.38	0.00	0.00	0.00	2.69	-4.36	1.68	78.32	89.72	1011.11	680.71	1147.80	827.63	1034.96	711.33	1124.67	712.21
32.665	0	0.08	0.03	0.01	0.09	1.56	0.14	0.10	7.20	7.20	96.89	3.94	25.32	95.88	10.04	0.07	7.20	0.06	21.06	6.78	0.19	0.02	0.00	0.00	0.08	0.12	0.10	0.12	1.63	5.11	0.01	20.36	26.80	0.00	0.00	0.00	3.80	-6.26	3.19	78.75	89.22	1013.66	680.94	1149.52	826.76	1038.38	711.03	1127.57	713.27
32.699	0	0.07	0.03	0.01	0.08	1.72	0.12	0.09	6.41	6.41	96.56	4.32	26.92	94.21	8.73	0.09	6.41	0.05	21.69	6.35	0.16	0.02	0.00	0.00	0.08	0.08	0.10	0.12	1.53	3.68	0.01	12.62	27.40	0.00	0.00	0.00	2.33	-8.05	2.93	78.06	97.21	1017.42	681.61	1153.30	826.14	1038.06	711.82	1135.24	714.29
32.732	0	0.08	0.04	0.01	0.10	1.28	0.17	0.11	9.74	9.74	97.43	3.36	22.11	94.28	10.99	0.10	9.74	0.04	19.66	5.83	0.14	0.02	0.00	0.00	0.07	0.06	0.09	0.08	1.81	4.45	0.01	14.65	25.76	0.00	0.00	0.00	5.95	-7.98	1.73	79.53	95.40	1020.41	683.79	1153.96	826.07	1039.88	713.95	1135.23	716.99
32.766	0	0.09	0.04	0.01	0.13	0.98	0.22	0.12	14.19	13.45	98.05	3.17	17.12	94.76	13.45	0.11	14.19	0.04	15.52	4.84	0.08	0.03	0.00	0.00	0.06	0.05	0.08	0.05	1.72	5.10	0.02	21.14	25.39	0.00	0.00	0.00	6.68	-7.53	2.04	79.71	95.49	1020.50	684.83	1152.67	825.17	1039.52	714.11	1134.88	718.96
32.799	0	0.10	0.05	0.01	0.14	0.66	0.24	0.12	14.41	13.47	98.68	2.06	13.40	94.20	13.47	0.12	14.41	0.03	13.90	4.82	0.10	0.04	0.00	0.00	0.06	0.06	0.08	0.05	1.68	4.74	0.02	13.78	22.65	0.00	0.00	0.00	8.48	-8.07	0.05	80.09	93.67	1020.10	685.68	1150.32	824.24	1037.52	716.65	1131.19	717.96
32.832	0	0.11	0.06	0.01	0.17	0.42	0.30	0.13	15.50	15.50	99.15	1.44	8.41	95.76	16.23	0.17	15.50	0.03	10.59	4.39	0.15	0.05	0.00	0.00	0.05	0.08	0.07	0.04	1.64	4.34	0.03	55.07	20.37	0.00	0.00	0.00	6.10	-6.42	-1.83	79.87	97.32	1020.47	686.71	1148.15	820.74	1033.37	718.79	1130.68	717.36
32.866	0	0.11	0.07	0.01	0.18	0.29	0.29	0.12	15.11	14.83	99.41	0.98	5.38	96.45	14.83	0.20	15.11	0.03	8.93	3.44	0.19	0.09	0.00	0.00	0.05	0.07	0.07	0.04	1.60	4.22	0.03	52.98	17.72	0.00	0.00	0.00	-0.41	-5.49	-1.09	78.95	94.19	1022.71	688.92	1144.26	815.90	1034.74	718.43	1128.92	716.82
32.899	0	0.11	0.08	0.01	0.17	0.22	0.27	0.12	13.67	13.49	99.46	0.76	3.95	92.77	13.49	0.21	13.67	0.02	7.70	3.19	0.27	0.10	0.00	0.00	0.04	0.06	0.08	0.04	1.57	4.19	0.04	60.02	15.91	0.00	0.00	0.00	-1.83	-9.24	-1.44	78.63	91.07	1024.37	690.74	1141.29	812.65	1035.41	719.52	1126.43	716.89
32.932	0	0.11	0.09	0.01	0.19	0.18	0.30	0.13	12.89	12.89	99.40	0.61	2.36	95.94	15.28	0.22	12.89	0.01	7.73	3.08	0.25	0.15	0.00	0.00	0.04	0.07	0.09	0.03	1.54	4.76	0.06	52.26	14.36	0.00	0.00	0.00	-1.74	-6.19	-1.76	78.75	94.09	1024.93	691.47	1138.84	808.49	1032.69	719.82	1126.77	718.34
32.966	0	0.11	0.10	0.01	0.22	0.16	0.35	0.15	12.16	12.16	99.31	0.48	0.61	96.50	17.90	0.18	12.16	0.01	8.20	2.73	0.21	0.34	0.00	0.00	0.04	0.08	0.11	0.03	1.52	5.26	0.07	25.23	12.65	0.00	0.00	0.00	4.69	-5.41	-0.63	78.94	94.14	1024.29	692.60	1134.13	806.30	1030.83	720.45	1124.96	719.65
32.999	0	0.12	0.11	0.01	0.21	0.13	0.33	0.13	11.14	12.41	99.34	0.39	0.00	96.85	15.28	0.15	12.41	0.01	8.13	2.52	0.28	0.59	0.00	0.00	0.05	0.08	0.16	0.03	1.39	5.32	0.07	7.63	11.14	0.00	0.00	0.00	2.52	-4.87	-0.57	79.52	94.18	1022.74	691.78	1132.39	804.63	1029.22	718.91	1123.39	719.15
33.032	0	0.14	0.12	0.02	0.21	0.12	0.32	0.12	10.09	12.90	99.35	0.33	0.00	97.32	13.59	0.13	12.90	0.00	8.86	3.00	0.30	1.69	0.00	0.00	0.06	0.09	0.25	0.04	1.30	5.25	0.07	14.96	10.09	0.00	0.00	0.00	-0.27	-4.04	0.00	79.65	93.87	1021.09	690.78	1129.97	802.72	1027.76	716.97	1121.63	717.74
33.066	0	0.14	0.14	0.02	0.23	0.10	0.37	0.13	8.66	13.59	99.27	0.33	0.00	97.11	14.92	0.12	13.59	0.00	7.41	2.77	0.33	2.34	0.00	0.00	0.08	0.10	0.32	0.05	1.36	4.94	0.08	1.24	8.66	0.00	0.00	0.00	2.56	-4.42	-0.85	79.47	92.10	1020.41	690.53	1126.62	799.26	1026.04	716.87	1118.13	717.54
33.099	0	0.15	0.15	0.02	0.24	0.08	0.37	0.13	7.97	13.58	99.26	0.33	0.00	98.39	14.91	0.09	13.58	0.00	6.38	2.75	0.39	2.99	0.00	0.00	0.12	0.13	0.56	0.09	1.34	5.14	0.11	0.62	7.97	0.00	0.00	0.00	7.93	-1.42	-0.55	78.62	88.35	1018.54	691.21	1122.28	798.73	1025.11	717.29	1113.46	718.00
33.133	0	0.17	0.18	0.02	0.27	0.06	0.43	0.14	5.82	14.56	99.14	0.33	0.00	98.75	15.63	0.09	14.56	0.00	5.68	3.20	0.41	6.34	0.43	0.01	0.18	0.11	0.57	0.15	1.11	6.06	0.17	0.24	5.82	0.00	0.00	0.00	10.29	-0.16	2.01	77.17	87.90	1014.75	692.66	1113.43	795.88	1020.79	716.63	1108.65	718.95
33.166	0	0.17	0.19	0.02	0.30	0.06	0.50	0.17	4.82	14.30	99.00	0.33	0.00	98.17	18.42	0.10	14.30	0.00	7.07	3.91	0.55	6.59	1.35	0.02	0.24	0.11	0.45	0.19	0.96	7.83	0.22	0.57	4.82	0.00	0.00	0.00	6.57	-2.09	0.09	76.23	88.44	1014.52	691.78	1111.80	789.66	1018.28	716.05	1106.65	719.29
33.199	0	0.17	0.19	0.03	0.27	0.06	0.45	0.17	4.50	12.73	99.11	0.33	0.00	97.64	16.97	0.11	12.73	0.00	7.95	3.85	0.70	7.95	0.00	0.03	0.29	0.11	0.45	0.26	0.91	9.33	0.21	0.32	4.50	0.00	0.00	0.00	-3.38	-3.39	-0.52	77.89	89.68	1013.80	695.12	1112.45	793.77	1017.19	718.58	1106.78	722.48
33.233	0	0.18	0.20	0.03	0.28	0.06	0.46	0.20	3.43	12.17	99.07	0.33	0.00	97.54	17.21	0.14	12.17	0.00	9.73	4.28	0.82	8.76	0.00	0.06	0.29	0.16	0.33	0.30	0.75	13.83	0.23	0.78	3.43	0.00	0.00	0.00	0.55	-3.60	-0.11	76.45	87.90	1013.06	696.72	1109.75	794.94	1016.60	720.72	1104.50	721.38
33.266	0	0.16	0.20	0.02	0.33	0.06	0.58	0.29	3.23	12.00	98.83	0.40	0.00	96.58	22.04	0.21	12.00	0.00	11.05	4.92	0.72	6.39	0.00	0.07	0.27	0.15	0.22	0.27	0.73	17.26	0.21	0.59	3.23	0.00	0.00	0.00	-4.59	-5.30	-0.89	76.78	88.90	1011.73	698.07	1109.52	795.86	1014.77	721.60	1103.63	724.13
33.299	0	0.15	0.20	0.02	0.34	0.06	0.60	0.39	2.73	10.03	98.81	0.46	0.00	96.37	24.00	0.25	10.03	0.00	11.06	4.19	0.47	6.31	0.00	0.13	0.23	0.15	0.15	0.25	0.71	22.63	0.20	0.77	2.73	0.00	0.00	0.00	-1.05	-5.60	-0.33	76.12	88.59	1010.81	699.90	1108.26	797.85	1014.20	724.29	1102.79	725.01
33.333	0	0.15	0.20	0.02	0.33	0.07	0.59	0.62	2.29	8.85	98.75	0.45	0.00	94.78	23.86	0.25	8.85	0.00	13.13	4.29	0.46	7.70	0.00	0.30	0.18	0.11	0.11	0.25	0.66	34.17	0.19	0.45	2.29	0.00	0.00	0.00	1.31	-7.50	0.23	75.89	89.05	1012.71	701.26	1110.67	800.47	1016.51	724.71	1105.52	727.49
33.366	0	0.15	0.20	0.02	0.28	0.07	0.46	0.58	2.23	8.24	98.85	0.33	0.00	93.41	18.91	0.27	8.24	0.00	13.33	3.81	0.47	5.98	0.00	0.32	0.12	0.09	0.06	0.19	0.67	37.24	0.17	0.43	2.23	0.00	0.00	0.00	2.18	-8.75	-0.37	76.14	89.59	1015.57	702.87	1114.13	802.59	1018.94	727.37	1108.52	728.79
33.400	0	0.15	0.20	0.03	0.24	0.06	0.39	0.80	1.97	7.78	98.39	0.33	0.00	93.63	15.12	0.30	7.78	0.00	13.42	3.18	0.82	6.10	0.00	0.87	0.09	0.11	0.05	0.18	0.62	48.99	0.14	0.18	1.97	0.00	0.00	0.00	2.09	-8.56	0.39	76.16	89.52	1019.99	704.67	1118.47	804.42	1023.90	728.43	1113.39	731.08
33.433	0	0.15	0.20	0.02	0.23	0.05	0.35	0.94	1.79	7.17	98.13	0.33	0.00	90.91	13.17	0.30	7.17	0.00	11.07	2.17	0.72	5.05	0.00	1.04	0.07	0.09	0.04	0.15	0.58	54.61	0.10	0.26	1.79	0.00	0.00	0.00	4.72	-10.48	-0.06	75.51	90.96	1024.80	703.94	1124.86	805.19	1028.42	729.01	1119.36	730.87
33.466	0	0.15	0.20	0.03	0.21	0.05	0.31	0.91	1.79	7.12	98.17	0.33	0.00	93.22	11.06	0.21	7.12	0.00	10.56	2.03	1.10	4.30	0.00	1.05	0.06	0.09	0.04	0.11	0.58	56.25	0.09	0.05	1.79	0.00	0.00	0.00	1.32	-8.89	1.58	76.33	90.25	1030.79	707.24	1130.06	807.95	1035.54	731.95	1125.78	732.79
33.500	0	0.15	0.20	0.03	0.19	0.05	0.28	1.18	1.67	7.00	97.64	0.33	0.00	96.00	8.49	0.15	7.00	0.00	10.25	1.76	1.66	4.13	0.00	1.67	0.06	0.07	0.04	0.11	0.61	65.13	0.07	0.02	1.66	0.00	0.00	0.00	6.71	-6.11	2.39	75.48	91.00	1036.83	707.06	1136.93	808.36	1042.26	731.73	1133.19	735.08
33.533	0	0.15	0.20	0.03	0.16	0.05	0.24	1.22	2.04	6.41	97.57	0.33	0.00	96.92	4.81	0.10	6.41	0.00	10.21	1.35	2.48	3.04	0.00	2.04	0.06	0.06	0.04	0.12	0.65	69.54	0.07	0.01	1.61	0.00	0.00	0.00	5.02	-4.76	3.37	75.76	88.10	1045.46	709.05	1142.38	807.95	1051.40	732.23	1139.44	735.59
33.566	0	0.16	0.20	0.04	0.15	0.07	0.22	1.27	2.27	6.54	97.45	0.33	0.00	95.74	3.29	0.07	6.54	0.00	14.40	1.57	6.05	7.13	0.00	2.27	0.08	0.05	0.04	0.18	0.70	72.24	0.06	0.09	1.72	0.00	0.00	0.00	3.08	-6.44	2.02	75.31	83.93	1057.42	709.01	1150.73	805.65	1062.65	731.04	1146.57	732.89
33.600	0	0.16	0.20	0.06	0.14	0.07	0.21	1.78	2.57	5.98	96.44	0.33	0.00	93.73	2.44	0.05	5.98	0.00	15.96	1.66	7.16	10.96	0.00	2.57	0.09	0.03	0.04	0.27	0.67	81.25	0.03	0.08	1.65	0.00	0.00	0.00	5.00	-8.48	1.11	74.83	85.61	1064.68	708.51	1158.85	803.76	1068.88	732.92	1154.49	733.28
33.633
33.666
33.700
33.733
33.767
33.800
33.833
33.867
33.900
33.933
33.967
34.000
34.033
34.067	1	0.15	0.19	0.03	0.14	0.04	0.17	0.37	1.35	4.12	99.26	0.33	0.00	98.37	1.35	0.03	4.12	0.00	7.48	0.89	0.76	2.96	0.00	0.75	0.06	0.05	0.03	0.14	0.98	44.40	0.03	0.05	1.35	0.00	0.00		8.34	-1.49	-0.67	72.67	88.30	1273.23	738.99	1371.98	842.00	1277.29	765.96	1365.50	761.96
34.100	1	0.15	0.20	0.03	0.15	0.04	0.18	0.55	1.19	4.35	98.90	0.33	0.00	85.69	2.04	0.04	4.35	0.00	6.76	0.70	0.77	1.95	0.00	0.52	0.06	0.08	0.05	0.14	0.98	53.21	0.03	0.07	1.19	0.00	0.00		8.07	-13.05	-3.07	75.56	92.95	1274.93	738.69	1377.17	841.60	1276.43	768.96	1369.24	763.80
34.134	1	0.14	0.19	0.03	0.15	0.04	0.17	0.50	1.47	3.63	99.01	0.33	0.00	90.83	2.35	0.05	3.63	0.00	6.48	1.05	0.71	1.99	0.00	0.48	0.05	0.10	0.06	0.11	1.04	50.44	0.02	0.16	1.47	0.00	0.00		4.82	-10.54	-3.92	75.59	92.30	1277.43	735.60	1384.85	845.16	1281.32	766.09	1373.46	760.68
34.167	1	0.14	0.19	0.03	0.15	0.04	0.17	0.56	1.18	2.86	98.88	0.33	0.00	95.28	3.01	0.12	2.86	0.00	5.75	0.77	0.53	1.44	0.00	0.44	0.06	0.08	0.06	0.09	1.08	52.48	0.02	0.10	1.18	0.00	0.00		7.79	-6.97	-3.16	75.03	93.28	1277.45	733.27	1386.53	844.20	1282.19	762.45	1375.47	761.59
34.200	1	0.14	0.19	0.03	0.15	0.04	0.16	0.42	1.02	2.57	99.15	0.33	0.00	95.86	2.38	0.13	2.57	0.00	4.86	0.62	0.47	1.11	0.00	0.52	0.06	0.09	0.07	0.07	1.05	46.45	0.03	0.04	1.02	0.00	0.00		8.06	-6.29	-1.32	75.37	92.21	1278.55	734.39	1384.10	842.70	1283.42	761.74	1375.63	761.85
34.234	1	0.14	0.19	0.03	0.15	0.03	0.16	0.38	0.99	2.62	99.24	0.33	0.00	96.72	2.35	0.14	2.62	0.00	4.30	0.59	0.39	1.20	0.00	0.57	0.06	0.10	0.08	0.05	1.07	43.74	0.02	0.01	0.99	0.00	0.00		10.35	-5.09	-0.91	75.55	93.33	1276.89	735.26	1379.71	840.48	1280.14	762.26	1373.47	762.70
34.267	1	0.14	0.19	0.03	0.15	0.03	0.17	0.39	0.94	2.84	99.21	0.33	0.00	97.24	2.32	0.14	2.84	0.00	3.91	0.58	0.42	1.16	0.00	0.60	0.06	0.13	0.10	0.05	1.14	44.73	0.02	0.02	0.94	0.00	0.00		2.89	-4.19	-0.77	76.48	92.33	1271.70	733.57	1373.26	835.17	1274.96	759.04	1367.26	761.45
34.300	1	0.14	0.19	0.03	0.15	0.04	0.16	0.37	1.02	2.93	99.26	0.33	0.00	98.34	2.10	0.14	2.93	0.00	4.84	0.59	0.79	1.85	0.00	0.61	0.06	0.19	0.12	0.09	1.24	43.42	0.02	0.02	1.02	0.00	0.00		4.25	-1.60	1.63	75.98	90.23	1261.28	731.53	1360.54	832.11	1266.18	755.85	1356.37	758.62
34.334	1	0.14	0.19	0.03	0.14	0.04	0.17	0.35	1.11	3.13	99.30	0.33	0.00	98.76	2.12	0.16	3.13	0.00	6.66	0.60	1.44	3.06	0.00	0.68	0.07	0.25	0.18	0.17	1.30	42.02	0.02	0.05	1.11	0.00	0.00		-3.33	0.10	0.47	76.81	89.06	1250.38	728.63	1348.34	826.59	1254.42	752.75	1343.47	754.29
34.367	1	0.14	0.19	0.04	0.14	0.05	0.17	0.36	1.16	3.37	99.28	0.33	0.00	98.43	1.84	0.21	3.37	0.00	10.15	0.74	4.33	5.28	0.00	0.79	0.09	0.30	0.21	0.49	1.51	42.90	0.03	0.03	1.16	0.03	0.00		-4.10	1.32	1.33	76.90	77.30	1237.36	727.61	1327.72	820.80	1244.07	748.04	1321.34	749.85
34.401	1	0.14	0.19	0.09	0.12	0.06	0.15	0.35	1.31	3.16	99.31	0.33	0.00	97.98	1.83	0.20	3.16	0.00	14.56	0.84	13.92	13.67	0.00	0.99	0.16	0.39	0.23	1.05	1.20	42.05	0.03	0.10	1.31	0.00	0.00		-7.30	2.59	-1.64	77.63	69.69	1228.62	725.36	1312.75	810.80	1234.41	745.08	1304.10	745.75
34.434	1	0.13	0.19	0.07	0.12	0.06	0.15	0.25	1.41	3.08	99.49	0.33	0.00	70.62	2.29	0.17	3.08	0.00	14.34	1.33	12.63	9.20	0.00	1.16	0.25	0.58	0.24	0.42	0.90	34.18	0.04	0.71	1.41	0.00	0.00		-20.83	17.62	0.22	80.33	50.12	1222.55	727.03	1296.09	802.29	1234.15	740.50	1284.12	744.34
34.467
34.501
34.534
34.567
34.601
34.634
34.667
34.701
34.734
34.768
34.801
34.834
34.868
34.901
34.934
34.968
35.001
35.034
35.068
35.101
35.135
35.168
35.201
35.235
35.268
35.301
35.335
35.368
35.402
35.435
35.468
35.502
35.535
35.568	0	0.12	0.16	0.02	0.20	0.05	0.24	0.16	4.21	6.70	99.52	0.33	0.00	96.66	9.96	1.07	6.70	0.02	4.04	0.35	0.13	0.09	0.00	0.00	0.05	0.06	0.37	0.30	1.70	13.77	0.64	1.37	4.21	0.00	0.00	0.00	-2.40	5.17	-0.16	76.79	104.50	1054.04	697.28	1185.17	833.84	1066.44	728.07	1170.94	727.95
35.602	0	0.17	0.20	0.02	0.23	0.04	0.31	0.10	3.93	7.93	99.38	0.33	0.00	92.68	7.93	1.63	14.95	0.03	3.09	0.20	0.13	0.06	0.00	0.00	0.04	0.04	0.09	0.10	1.21	4.52	0.22	0.96	3.93	0.00	0.00	0.00	-6.45	-9.30	-2.53	75.51	93.85	1054.67	697.15	1184.86	833.15	1070.12	728.45	1163.89	724.56
35.635	0	0.19	0.21	0.02	0.25	0.04	0.35	0.10	4.00	7.95	99.31	0.33	0.00	92.48	7.95	2.01	17.49	0.03	2.47	0.17	0.11	0.05	0.00	0.00	0.04	0.06	0.05	0.08	1.28	3.69	0.26	1.35	4.00	0.00	0.00	0.00	-7.31	-9.45	-0.58	75.40	94.64	1057.84	698.88	1186.28	833.48	1073.40	728.61	1168.01	726.16
35.668	0	0.19	0.21	0.02	0.23	0.04	0.32	0.09	4.18	6.07	99.36	0.33	0.00	90.53	6.07	1.76	17.50	0.03	2.66	0.18	0.11	0.04	0.00	0.00	0.04	0.06	0.05	0.05	1.24	3.36	0.17	2.50	4.18	0.00	0.00	0.00	-8.89	-10.71	-0.19	74.81	99.94	1060.41	698.71	1188.14	831.78	1073.19	728.66	1173.08	725.50
35.702	0	0.17	0.19	0.02	0.21	0.05	0.27	0.09	4.61	5.43	99.47	0.33	0.00	91.75	5.43	1.63	14.48	0.02	2.50	0.17	0.10	0.04	0.00	0.00	0.04	0.05	0.06	0.02	1.20	3.64	0.16	2.00	4.61	0.00	0.00	0.00	-4.48	-9.96	-1.09	76.71	98.31	1062.86	700.08	1187.43	829.77	1074.21	730.52	1172.46	727.18
35.735	0	0.16	0.18	0.02	0.19	0.05	0.23	0.09	4.50	5.12	99.53	0.33	0.00	94.26	5.12	1.38	11.55	0.01	2.89	0.18	0.08	0.03	0.00	0.00	0.04	0.04	0.07	0.01	1.19	4.52	0.13	1.91	4.50	0.00	0.00	0.00	-10.33	-8.00	-0.16	75.81	96.33	1064.88	700.59	1186.61	827.01	1076.57	729.11	1172.84	725.91
35.769	0	0.16	0.18	0.02	0.19	0.05	0.24	0.09	4.24	5.86	99.52	0.33	0.00	91.82	5.27	1.24	11.63	0.01	4.28	0.23	0.08	0.07	0.00	0.00	0.04	0.05	0.08	0.01	1.21	5.86	0.15	4.73	4.24	0.00	0.00	0.00	-7.86	-9.91	-1.46	76.95	95.43	1067.79	702.94	1184.60	823.02	1076.48	731.45	1171.86	728.46
35.802	0	0.15	0.18	0.02	0.19	0.05	0.24	0.10	3.86	7.86	99.51	0.33	0.00	97.09	5.98	1.17	10.75	0.01	4.60	0.29	0.10	0.10	0.00	0.00	0.04	0.06	0.11	0.01	1.43	7.86	0.19	1.56	3.86	0.00	0.00	0.00	2.07	-4.46	-0.27	76.61	96.55	1066.08	703.14	1180.01	821.22	1073.70	731.34	1170.25	730.66
35.835	0	0.16	0.19	0.02	0.20	0.05	0.27	0.12	3.69	10.61	99.46	0.33	0.00	98.15	6.57	1.00	12.07	0.01	5.58	0.37	0.15	0.50	0.00	0.00	0.04	0.08	0.10	0.02	1.40	10.61	0.22	0.32	3.69	0.00	0.00	0.00	5.53	-2.13	-0.72	75.22	93.58	1065.46	704.51	1175.22	818.29	1072.23	732.39	1165.80	731.63
35.869	0	0.17	0.20	0.02	0.20	0.05	0.27	0.14	3.40	11.87	99.45	0.33	0.00	97.34	6.73	0.64	11.87	0.00	6.11	0.62	0.30	2.47	0.00	0.00	0.04	0.08	0.11	0.04	1.59	14.95	0.17	0.05	3.40	0.00	0.00	0.00	2.56	-4.00	-2.00	74.69	90.63	1065.19	706.12	1170.98	814.63	1070.58	733.68	1161.19	731.60
35.902	0	0.18	0.20	0.03	0.20	0.05	0.26	0.17	3.26	11.10	99.48	0.33	0.00	96.12	6.34	0.30	11.10	0.00	6.27	1.00	0.63	7.11	0.00	0.00	0.04	0.09	0.13	0.08	1.64	20.06	0.17	0.04	3.26	0.00	0.00	0.00	3.68	-5.95	-2.07	74.67	90.01	1061.67	708.86	1163.50	812.76	1065.32	736.03	1155.30	733.67
35.935	0	0.22	0.20	0.06	0.19	0.05	0.26	0.22	3.11	10.85	99.48	0.33	0.00	97.49	6.47	0.17	10.85	0.00	6.93	1.51	1.23	18.77	0.00	0.00	0.04	0.09	0.14	0.14	1.66	26.36	0.14	0.02	3.11	0.00	0.00	0.00	5.63	-3.71	-0.99	74.10	87.37	1058.22	710.98	1156.21	811.55	1062.09	736.53	1149.45	735.49
35.969	0	0.24	0.20	0.07	0.19	0.06	0.26	0.26	3.14	10.42	99.47	0.33	0.00	98.32	6.10	0.08	10.42	0.00	9.18	2.35	1.81	22.93	0.00	0.01	0.04	0.09	0.12	0.20	1.82	31.37	0.12	0.01	3.14	0.00	0.00	0.00	6.90	-1.65	1.52	72.93	87.17	1050.68	711.61	1146.57	809.10	1055.32	736.78	1142.49	736.70
36.002	0	0.27	0.20	0.10	0.18	0.07	0.25	0.32	3.12	10.26	99.36	0.33	0.00	97.77	5.06	0.04	10.26	0.00	12.04	3.60	2.70	27.93	0.00	0.01	0.04	0.09	0.11	0.39	1.99	37.11	0.10	0.01	3.12	0.00	0.00	0.00	5.21	-3.10	0.66	73.53	87.51	1044.91	711.90	1141.18	808.58	1048.97	736.85	1136.47	737.94
36.035	0	0.30	0.20	0.11	0.18	0.08	0.26	0.32	2.98	11.30	99.35	0.33	0.00	98.69	4.76	0.03	11.30	0.00	14.61	4.61	3.61	29.79	0.00	0.01	0.04	0.09	0.08	0.35	2.12	37.74	0.09	0.01	2.98	0.00	0.00	0.00	-2.72	-0.40	2.75	76.15	85.89	1034.48	717.77	1128.96	812.25	1039.98	738.98	1125.66	745.04
36.069	0	0.30	0.21	0.12	0.18	0.07	0.26	0.35	2.76	12.36	99.30	0.33	0.00	98.60	4.55	0.02	12.36	0.00	13.10	4.02	5.26	29.35	0.00	0.02	0.04	0.11	0.07	0.43	2.28	39.83	0.08	0.31	2.76	0.00	0.00	0.00	7.09	-0.74	1.80	72.63	87.31	1026.74	718.64	1122.78	814.68	1031.68	742.43	1118.80	748.08
36.102	0	0.25	0.21	0.11	0.16	0.06	0.22	0.34	2.71	10.86	99.33	0.33	0.00	98.74	3.12	0.01	10.86	0.00	10.54	3.19	6.99	24.58	0.00	0.02	0.03	0.11	0.06	0.48	2.35	40.33	0.08	0.29	2.71	0.00	0.00	0.00	-3.89	0.20	2.46	74.44	88.64	1013.42	721.81	1110.93	819.32	1018.90	745.71	1107.34	751.75
36.136	0	0.21	0.20	0.10	0.15	0.05	0.18	0.59	2.55	8.55	98.82	0.33	0.00	97.64	2.69	0.01	8.55	0.00	7.44	2.40	8.02	20.56	0.00	0.06	0.04	0.13	0.06	0.69	2.81	54.16	0.07	0.48	2.55	0.00	0.00	0.00	0.24	-3.40	2.33	74.20	89.04	1000.72	727.01	1098.67	824.96	1006.15	750.05	1094.87	757.57
36.169	0	0.22	0.20	0.11	0.15	0.05	0.18	0.73	2.39	8.56	98.53	0.33	0.00	97.83	2.37	0.01	8.56	0.00	7.61	1.90	8.16	21.88	0.00	0.12	0.03	0.15	0.06	0.57	3.11	59.81	0.07	0.08	2.39	0.00	0.00	0.00	5.03	-2.95	4.54	72.87	85.94	989.87	731.42	1084.40	826.23	996.72	751.21	1082.04	761.57
36.202	0	0.22	0.20	0.12	0.15	0.05	0.19	0.71	2.38	8.97	98.57	0.33	0.00	97.68	2.23	0.02	8.97	0.00	9.87	1.65	9.26	22.60	0.00	0.13	0.04	0.16	0.06	0.53	3.13	59.28	0.07	0.01	2.38	0.00	0.00	0.00	9.31	3.31	5.80	72.80	79.45	980.09	737.54	1068.52	829.36	987.79	755.61	1066.68	765.03
36.236	0	0.25	0.21	0.16	0.15	0.06	0.20	0.94	2.03	10.11	98.11	0.33	0.00	98.15	2.01	0.02	10.11	0.00	11.50	1.72	10.08	27.95	0.00	0.42	0.04	0.27	0.05	0.43	3.13	66.32	0.07	0.03	2.03	0.00	0.00	0.00	5.21	2.14	5.29	72.99	79.88	967.45	737.40	1055.32	826.72	974.32	755.67	1053.67	764.82
36.269	0	0.29	0.21	0.30	0.15	0.06	0.20	1.07	2.13	10.20	97.85	0.33	0.00	98.33	2.28	0.03	10.20	0.00	12.53	1.55	10.80	39.90	0.00	0.46	0.04	0.25	0.05	0.29	3.00	69.12	0.06	0.02	2.13	0.00	0.00	0.00	6.80	1.63	4.72	71.56	84.89	951.96	734.02	1045.35	827.41	958.80	755.84	1043.31	763.88
36.302	0	0.28	0.21	0.24	0.15	0.07	0.21	1.42	2.09	9.14	97.16	0.33	0.00	98.58	2.16	0.02	9.14	0.00	14.11	1.24	7.88	38.17	0.00	0.58	0.03	0.22	0.04	0.25	3.37	76.04	0.05	0.06	2.09	0.00	0.00	0.00	3.47	0.81	4.76	72.83	89.08	939.72	731.70	1037.70	829.69	946.88	754.29	1035.61	762.19
36.336	0	0.30	0.20	0.23	0.15	0.07	0.21	1.67	2.04	8.54	96.66	0.33	0.00	98.76	1.59	0.02	8.54	0.00	13.79	1.64	5.27	39.87	0.00	0.89	0.03	0.21	0.03	0.18	3.48	80.59	0.03	0.03	2.04	0.00	0.00	0.00	0.38	0.11	2.27	73.04	86.54	937.42	731.50	1032.61	826.71	942.72	752.29	1028.91	760.00
36.369	0	0.28	0.20	0.14	0.16	0.06	0.21	1.84	2.01	8.03	96.32	0.33	0.00	98.56	1.68	0.02	8.03	0.00	12.92	2.00	3.31	32.27	0.00	0.89	0.03	0.19	0.03	0.16	3.39	82.87	0.03	0.06	2.01	0.00	0.00	0.00	2.31	-0.88	5.11	73.10	87.46	930.37	729.22	1026.57	825.42	937.67	750.65	1024.66	759.73
36.403	0	0.25	0.21	0.09	0.16	0.05	0.21	1.85	1.86	8.21	96.30	0.33	0.00	98.53	1.70	0.02	8.21	0.00	8.85	1.99	2.01	23.31	0.00	1.09	0.03	0.17	0.03	0.16	3.23	82.99	0.03	0.06	1.86	0.00	0.00	0.00	-2.62	-0.99	2.96	75.02	90.61	928.12	726.62	1027.79	826.28	934.23	747.57	1024.27	757.67
36.436	0	0.26	0.21	0.10	0.16	0.05	0.21	1.74	1.84	8.53	96.53	0.33	0.00	98.27	1.81	0.02	8.53	0.00	7.79	2.36	2.20	25.42	0.00	1.10	0.04	0.15	0.03	0.20	3.35	81.30	0.04	0.02	1.84	0.00	0.00	0.00	4.47	-1.79	3.08	74.87	87.09	929.16	726.65	1025.87	825.42	935.52	746.81	1022.14	755.83
36.469	0	0.28	0.21	0.10	0.17	0.04	0.22	1.66	1.86	9.39	96.68	0.33	0.00	93.54	1.93	0.02	9.39	0.00	6.15	2.50	2.16	26.67	0.00	1.16	0.04	0.13	0.04	0.18	3.41	80.13	0.04	0.06	1.86	0.00	0.00	0.00	-2.70	-8.64	1.95	76.41	88.07	929.34	723.64	1029.72	825.20	936.16	744.40	1023.89	752.17
36.503	0	0.29	0.21	0.13	0.17	0.04	0.22	1.45	1.78	9.43	97.11	0.33	0.00	94.98	2.39	0.03	9.43	0.00	4.56	2.02	1.83	31.52	0.00	1.13	0.04	0.14	0.06	0.24	3.20	76.26	0.05	0.09	1.78	0.00	0.00	0.00	-6.47	-7.30	1.24	76.93	89.93	935.35	722.02	1034.27	821.67	939.91	743.92	1029.74	748.11
36.536	0	0.30	0.21	0.16	0.17	0.04	0.22	1.43	1.82	8.44	97.15	0.33	0.00	96.28	2.78	0.05	8.44	0.00	5.31	1.89	1.72	36.81	0.00	1.08	0.06	0.13	0.11	0.25	2.93	75.51	0.06	4.02	1.82	0.00	0.00	0.00	-12.12	-5.74	1.32	77.27	94.59	938.19	715.72	1042.24	819.76	943.07	740.09	1037.54	744.90
36.569	0	0.29	0.20	0.15	0.17	0.04	0.22	1.27	1.78	7.89	97.46	0.33	0.00	96.34	3.08	0.09	7.89	0.00	6.04	1.88	1.79	35.57	0.00	1.16	0.09	0.13	0.17	0.25	3.00	72.31	0.06	9.10	1.78	0.00	0.00	0.00	-1.90	-5.65	5.24	76.98	93.39	945.78	712.51	1048.51	815.24	953.47	735.84	1046.68	741.65
36.603	0	0.26	0.21	0.11	0.18	0.04	0.23	1.39	1.77	8.22	97.21	0.33	0.00	92.72	4.36	0.14	8.22	0.00	6.42	1.71	1.82	29.04	0.00	1.40	0.10	0.12	0.24	0.35	3.13	73.29	0.07	7.11	1.77	0.00	0.00	0.00	-6.11	-9.27	5.12	77.37	89.94	956.79	709.39	1055.73	808.32	964.09	731.32	1053.87	736.64
36.636	0	0.28	0.21	0.17	0.19	0.05	0.26	1.22	1.89	8.64	97.56	0.33	0.00	87.55	5.46	0.23	8.64	0.00	7.62	1.60	3.18	36.21	0.00	1.89	0.14	0.13	0.35	0.46	3.24	68.87	0.07	8.15	1.78	0.00	0.00	0.00	-4.90	-12.25	3.43	77.53	85.21	970.91	707.79	1064.64	802.69	976.62	729.41	1061.80	731.61
36.669	0	0.28	0.22	0.17	0.20	0.04	0.29	1.08	2.61	10.67	97.83	0.33	0.00	86.65	6.61	0.22	10.67	0.00	7.54	1.79	5.49	34.52	0.00	2.61	0.15	0.12	0.45	0.92	3.04	64.86	0.07	0.76	1.75	0.04	0.00	0.00	-0.43	-12.65	1.52	77.72	78.15	986.14	706.80	1074.85	798.20	991.56	727.43	1069.70	729.09
36.703	0	0.26	0.22	0.22	0.19	0.04	0.32	1.05	4.34	10.04	97.91	0.33	0.00	92.65	8.23	0.25	10.04	0.00	6.84	1.49	8.52	37.41	0.00	4.34	0.20	0.11	0.46	0.96	2.59	62.30	0.07	0.37	1.63	0.10	0.00	0.00	3.23	-9.33	0.98	76.81	75.81	1001.62	704.59	1086.55	791.75	1006.04	724.75	1081.82	726.95
36.736	0	0.25	0.22	0.34	0.19	0.04	0.36	1.01	5.34	10.50	97.98	0.33	0.00	95.72	10.54	0.24	10.50	0.00	7.55	1.14	13.16	42.98	0.00	5.34	0.26	0.11	0.43	1.50	2.30	59.13	0.06	0.22	1.64	0.00	0.00	0.00	11.00	-6.46	0.24	75.31	79.10	1009.89	702.09	1096.90	790.68	1013.26	725.33	1092.36	725.55
36.770
36.803
36.836
36.870
36.903
36.936
36.970
37.003
37.036
37.070	0	0.22	0.25	0.02	0.23	0.04	0.50	0.10	5.24	9.80	99.01	0.48	0.00	96.95	4.26	0.47	17.63	0.01	5.24	1.04	0.03	0.01	0.00	7.56	0.04	0.12	0.03	0.09	1.32	9.80	0.06	0.56	2.08	0.00	0.00	0.00	-6.63	-4.71	1.38	76.44	93.55	1066.29	692.29	1189.75	821.17	1081.41	718.93	1174.93	721.11
37.103	0	0.22	0.25	0.02	0.25	0.04	0.42	0.10	2.27	7.35	99.15	0.34	0.00	94.45	6.93	0.81	18.33	0.02	4.16	1.12	0.06	0.04	0.00	2.16	0.07	0.08	0.02	0.12	1.24	7.35	0.07	1.08	2.27	0.00	0.00	0.00	-7.91	-7.83	0.08	75.49	90.94	1064.64	688.68	1192.11	821.63	1082.11	716.10	1173.03	717.97
37.137	0	0.20	0.24	0.02	0.32	0.04	0.51	0.12	2.89	12.66	98.98	0.33	0.00	94.77	12.66	1.47	19.72	0.03	4.57	0.97	0.06	0.05	0.00	0.29	0.08	0.02	0.02	0.13	0.47	4.13	0.05	0.86	2.89	0.00	0.00	0.00	-0.28	-7.52	0.63	77.73	92.42	1064.39	688.04	1192.91	823.20	1082.04	716.44	1174.41	719.33
37.170	0	0.16	0.21	0.02	0.34	0.05	0.54	0.14	3.73	17.03	98.92	0.33	0.00	92.17	17.49	1.87	17.03	0.04	4.93	0.94	0.06	0.07	0.00	0.07	0.11	0.02	0.03	0.18	0.29	2.17	0.08	1.33	3.73	0.00	0.00	0.00	-10.28	-9.67	-1.78	74.70	92.60	1064.60	687.56	1194.19	821.89	1080.90	716.62	1173.50	715.94
37.203	0	0.13	0.19	0.01	0.34	0.05	0.55	0.15	4.52	14.82	98.90	0.35	0.00	98.66	20.63	1.64	14.82	0.04	5.02	0.59	0.04	0.08	0.00	0.05	0.09	0.01	0.03	0.15	0.41	1.68	0.09	0.98	4.52	0.00	0.00	0.00	-2.10	-0.52	-0.66	77.26	91.18	1060.85	685.39	1192.11	823.77	1079.66	715.09	1170.84	715.64
37.237	0	0.11	0.14	0.01	0.27	0.08	0.41	0.14	7.54	11.73	99.18	0.33	0.00	95.68	19.12	1.60	11.73	0.04	5.83	0.47	0.04	0.06	0.00	0.00	0.08	0.00	0.03	0.14	0.45	0.76	0.15	2.20	7.54	0.00	0.00	0.00	1.55	-6.51	0.41	78.31	93.68	1062.27	687.13	1191.60	824.02	1079.52	716.94	1173.20	717.52
37.270	0	0.11	0.13	0.01	0.27	0.08	0.40	0.14	7.90	11.42	99.19	0.33	0.00	94.31	19.59	2.02	11.42	0.04	5.78	0.40	0.03	0.05	0.00	0.00	0.08	0.01	0.03	0.11	0.49	0.65	0.15	3.92	7.90	0.00	0.00	0.00	-7.27	-7.96	-0.97	75.39	93.19	1063.20	687.55	1192.08	822.54	1079.47	717.22	1172.64	715.16
37.303	0	0.10	0.13	0.01	0.28	0.08	0.42	0.15	7.88	11.33	99.16	0.35	0.00	96.07	20.46	2.03	11.33	0.04	6.00	0.34	0.04	0.05	0.00	0.00	0.10	0.01	0.03	0.10	0.48	0.71	0.18	0.78	7.88	0.00	0.00	0.00	-7.75	-6.01	-1.34	75.10	92.66	1063.87	686.20	1194.54	822.68	1081.06	715.76	1173.72	714.83
37.337	0	0.10	0.14	0.01	0.29	0.07	0.40	0.15	7.20	10.54	99.19	0.35	0.00	98.43	20.28	2.41	10.54	0.07	5.09	0.21	0.06	0.06	0.00	0.00	0.14	0.01	0.03	0.17	0.60	0.68	0.15	1.73	7.20	0.00	0.00	0.00	-6.22	-1.31	0.13	75.27	91.96	1062.60	684.83	1195.88	825.05	1082.58	713.82	1174.53	714.94
37.370	0	0.10	0.14	0.01	0.29	0.07	0.41	0.15	7.59	10.66	99.17	0.37	0.00	97.89	20.96	2.07	10.66	0.08	4.49	0.15	0.08	0.05	0.00	0.00	0.20	0.01	0.04	0.22	0.79	0.62	0.13	1.28	7.59	0.00	0.00	0.00	-3.72	-2.82	-0.57	75.74	90.47	1061.64	681.28	1197.27	824.98	1083.03	711.75	1173.50	711.22
37.404	0	0.11	0.14	0.01	0.27	0.07	0.39	0.13	8.05	11.55	99.22	0.33	0.00	98.32	19.00	1.50	11.55	0.10	3.88	0.13	0.10	0.03	0.00	0.00	0.23	0.01	0.05	0.25	0.92	0.58	0.10	0.96	8.05	0.00	0.00	0.00	-2.43	-1.66	-0.79	76.05	92.16	1059.66	679.23	1197.36	825.25	1081.08	710.55	1173.24	709.81
37.437	0	0.11	0.12	0.01	0.23	0.09	0.33	0.12	9.17	10.94	99.34	0.33	0.00	98.19	16.48	1.04	10.94	0.11	4.92	0.13	0.11	0.03	0.00	0.00	0.21	0.02	0.05	0.22	1.12	0.59	0.08	1.10	9.17	0.00	0.00	0.00	-0.98	-2.03	-0.69	76.41	93.39	1058.23	677.67	1197.74	825.55	1079.99	709.25	1173.37	709.59
37.470	0	0.12	0.12	0.01	0.20	0.10	0.29	0.10	9.83	11.49	99.42	0.33	0.00	98.13	13.10	0.79	11.49	0.15	6.52	0.15	0.13	0.02	0.00	0.00	0.27	0.02	0.07	0.20	1.19	0.64	0.07	2.51	9.83	0.00	0.00	0.00	0.28	-2.18	-0.51	76.98	90.25	1057.52	676.47	1197.46	825.57	1081.24	707.96	1171.48	708.59
37.504	0	0.11	0.11	0.01	0.19	0.12	0.27	0.10	10.13	10.21	99.46	0.34	0.07	97.98	12.35	0.64	10.21	0.19	8.19	0.16	0.11	0.02	0.00	0.00	0.36	0.02	0.10	0.27	1.27	0.70	0.06	3.27	10.13	0.00	0.00	0.00	2.80	-2.59	-0.09	77.99	92.77	1057.29	676.48	1196.83	825.22	1079.81	708.20	1172.57	709.43
37.537	0	0.12	0.12	0.02	0.17	0.11	0.23	0.09	9.33	9.25	99.54	0.33	0.61	98.53	9.25	0.39	9.33	0.18	7.60	0.17	0.09	0.02	0.00	0.00	0.47	0.03	0.13	0.45	1.27	0.73	0.05	5.79	9.87	0.00	0.00	0.00	2.84	-0.97	-1.63	78.74	90.20	1058.05	678.31	1194.33	823.50	1079.20	710.48	1169.39	709.45
37.570	0	0.13	0.12	0.02	0.17	0.10	0.24	0.08	9.54	8.56	99.52	0.33	0.00	98.46	8.56	0.33	11.31	0.15	6.50	0.22	0.07	0.03	0.00	0.00	0.43	0.02	0.16	0.52	1.27	0.81	0.05	2.69	9.54	0.00	0.00	0.00	2.63	-1.22	-2.51	79.00	92.16	1056.74	679.78	1190.68	821.96	1075.10	712.70	1167.20	709.48
37.604	0	0.13	0.12	0.02	0.18	0.10	0.26	0.09	10.05	9.79	99.49	0.33	0.00	98.54	9.79	0.28	11.96	0.10	5.97	0.40	0.07	0.07	0.00	0.00	0.34	0.03	0.18	0.46	1.60	0.77	0.05	3.24	10.05	0.00	0.00	0.00	5.14	-0.94	-2.35	79.79	93.78	1054.28	681.28	1187.25	822.37	1071.40	714.39	1165.14	711.60
37.637	0	0.13	0.12	0.02	0.18	0.10	0.26	0.09	10.14	9.78	99.48	0.34	0.00	98.63	9.78	0.27	12.48	0.08	5.08	0.54	0.07	0.10	0.00	0.00	0.29	0.03	0.16	0.29	1.56	0.87	0.05	1.25	10.14	0.00	0.00	0.00	3.55	-0.61	-1.89	79.35	94.09	1050.53	683.22	1183.26	823.80	1067.70	715.65	1161.77	713.61
37.670	0	0.13	0.12	0.02	0.18	0.12	0.25	0.08	10.94	8.74	99.49	0.38	0.00	97.46	8.74	0.29	13.46	0.06	6.14	0.68	0.09	0.14	0.00	0.00	0.23	0.04	0.18	0.16	1.87	0.95	0.06	3.63	10.94	0.00	0.00	0.00	2.18	-3.76	-2.63	78.63	93.80	1048.54	684.11	1182.05	825.20	1065.68	717.05	1159.43	713.99
37.704	0	0.14	0.11	0.02	0.18	0.13	0.26	0.08	11.87	8.64	99.47	0.43	0.00	97.11	8.64	0.35	14.89	0.04	6.71	0.69	0.10	0.14	0.00	0.00	0.23	0.04	0.21	0.12	2.15	1.15	0.05	1.85	11.87	0.00	0.00	0.00	4.27	-4.42	-2.33	79.16	93.93	1046.57	685.68	1179.60	826.83	1063.62	718.89	1157.48	715.56
37.737	0	0.14	0.12	0.01	0.20	0.13	0.32	0.09	11.86	10.68	99.37	0.43	0.00	95.90	10.68	0.39	17.04	0.03	6.95	0.85	0.10	0.13	0.00	0.00	0.19	0.04	0.18	0.10	2.12	1.24	0.06	5.76	11.86	0.00	0.00	0.00	5.40	-6.24	-2.76	79.38	92.25	1046.67	686.50	1177.77	825.75	1063.31	719.78	1155.48	715.87
37.771	0	0.17	0.14	0.01	0.26	0.13	0.45	0.10	12.01	13.43	99.10	0.45	0.00	94.68	13.43	0.38	22.27	0.02	6.68	1.05	0.11	0.15	0.00	0.00	0.14	0.05	0.17	0.08	2.27	1.38	0.05	0.87	12.01	0.00	0.00	0.00	4.71	-7.61	-1.59	79.39	92.16	1047.56	687.82	1177.11	825.20	1064.25	719.58	1156.40	717.76
37.804	0	0.16	0.13	0.01	0.32	0.16	0.61	0.14	13.29	19.63	98.78	0.52	0.00	91.71	19.63	0.44	23.75	0.02	7.13	1.53	0.11	0.10	0.00	0.00	0.11	0.05	0.16	0.06	2.49	1.47	0.05	0.64	13.29	0.00	0.00	0.00	0.85	-9.98	-0.49	77.72	90.25	1046.92	687.67	1178.00	826.36	1066.11	717.65	1156.35	718.38
37.837	0	0.15	0.12	0.01	0.33	0.17	0.66	0.15	13.71	21.23	98.68	0.56	0.00	93.05	21.23	0.50	24.24	0.02	7.31	1.64	0.09	0.07	0.00	0.00	0.10	0.04	0.14	0.05	2.32	1.51	0.05	1.97	13.71	0.00	0.00	0.00	0.11	-9.03	1.22	77.24	93.91	1048.36	688.04	1180.92	828.02	1067.70	717.05	1161.55	720.19
37.871	0	0.16	0.12	0.01	0.34	0.22	0.72	0.15	15.52	21.08	98.56	0.72	0.00	91.72	21.08	0.45	27.44	0.02	8.36	1.67	0.09	0.06	0.00	0.00	0.11	0.04	0.13	0.07	2.14	1.67	0.06	4.08	15.52	0.00	0.00	0.00	2.24	-9.98	2.77	77.55	93.50	1050.19	688.40	1184.03	831.17	1071.49	717.50	1164.94	720.70
37.904	0	0.16	0.11	0.01	0.29	0.27	0.61	0.13	16.48	18.81	98.77	0.83	0.00	91.06	18.81	0.41	26.31	0.01	10.29	1.67	0.09	0.05	0.00	0.00	0.11	0.04	0.15	0.10	2.07	1.43	0.06	0.41	16.48	0.00	0.00	0.00	1.58	-10.39	2.01	77.06	92.61	1053.26	687.78	1189.01	832.94	1075.38	717.90	1167.97	719.38
37.937	0	0.15	0.10	0.01	0.24	0.30	0.48	0.11	16.80	15.47	99.05	0.86	0.79	93.24	15.47	0.32	23.93	0.01	11.76	1.50	0.09	0.04	0.00	0.00	0.11	0.04	0.14	0.17	2.02	1.46	0.06	0.71	16.80	0.00	0.00	0.00	0.22	-8.88	2.98	76.54	94.50	1055.26	686.18	1193.24	833.26	1078.32	715.56	1172.75	719.16
37.971	0	0.19	0.11	0.01	0.24	0.33	0.50	0.10	16.03	11.89	98.99	0.77	0.15	95.08	11.89	0.26	27.46	0.01	14.91	1.79	0.13	0.06	0.00	0.00	0.13	0.03	0.14	0.33	1.90	1.38	0.07	2.39	16.03	0.00	0.00	0.00	1.48	-7.20	1.95	77.18	96.10	1060.26	687.10	1197.67	833.63	1081.46	718.05	1177.56	719.02
38.004	0	0.20	0.12	0.01	0.23	0.31	0.46	0.09	15.42	8.89	99.08	0.71	0.00	93.57	8.89	0.26	27.96	0.01	14.65	1.66	0.12	0.04	0.00	0.00	0.13	0.03	0.13	0.20	1.97	1.21	0.06	1.53	15.42	0.00	0.00	0.00	3.14	-8.61	1.83	77.82	95.93	1067.30	687.18	1205.09	834.36	1088.68	718.86	1184.60	719.20
38.037	0	0.23	0.13	0.01	0.23	0.29	0.48	0.08	15.48	7.05	99.04	0.82	0.00	91.89	7.05	0.32	31.05	0.01	13.80	1.53	0.11	0.02	0.00	0.00	0.14	0.03	0.10	0.14	1.83	1.04	0.06	3.87	15.48	0.00	0.00	0.00	3.70	-9.86	0.46	78.44	93.72	1078.94	689.94	1213.87	834.34	1098.96	721.72	1192.68	720.64
38.071	0	0.24	0.12	0.01	0.23	0.29	0.47	0.08	17.09	6.52	99.07	0.94	0.00	91.99	6.52	0.39	32.88	0.02	10.37	1.46	0.15	0.03	0.00	0.00	0.14	0.03	0.08	0.13	1.93	0.91	0.06	1.85	17.09	0.00	0.00	0.00	5.37	-9.79	-1.85	79.24	95.01	1095.57	691.43	1228.00	832.51	1112.03	725.09	1206.94	720.73
38.104	0	0.23	0.12	0.01	0.22	0.22	0.43	0.08	16.21	6.71	99.15	0.82	0.00	92.72	6.71	0.46	30.94	0.02	6.84	1.49	0.16	0.03	0.00	0.00	0.12	0.04	0.06	0.08	2.00	0.90	0.06	3.09	16.21	0.00	0.00	0.00	3.43	-9.28	0.22	79.29	94.69	1106.38	696.36	1234.65	832.44	1122.44	728.39	1217.06	724.87
38.138	0	0.21	0.13	0.01	0.22	0.15	0.38	0.08	14.64	6.69	99.24	0.66	0.00	94.05	6.69	0.59	28.02	0.02	3.44	0.92	0.31	0.11	0.00	0.00	0.10	0.04	0.06	0.11	1.86	0.72	0.04	2.01	14.64	0.00	0.00	0.00	-3.02	-8.19	-1.70	78.61	91.91	1125.85	700.84	1247.69	828.92	1138.79	731.21	1230.56	726.27
38.171	0	0.21	0.15	0.02	0.23	0.11	0.39	0.08	12.13	6.95	99.21	0.59	0.00	91.33	6.95	0.66	26.83	0.02	3.15	0.80	0.43	0.14	0.00	0.00	0.09	0.04	0.06	0.09	1.51	0.66	0.04	2.18	12.13	0.00	0.00	0.00	-7.27	-10.23	-0.25	78.17	90.76	1141.45	705.42	1258.40	827.12	1153.54	734.30	1244.17	729.50
38.204	0	0.20	0.16	0.02	0.24	0.09	0.40	0.08	10.48	8.70	99.21	0.49	0.00	93.87	8.70	0.75	24.17	0.01	2.93	0.65	0.52	0.17	0.00	0.00	0.10	0.04	0.08	0.09	1.41	0.77	0.05	1.19	10.48	0.00	0.00	0.00	1.42	-8.35	-2.34	78.88	89.11	1159.19	707.76	1274.50	828.23	1169.85	737.18	1258.89	733.71
38.238	0	0.16	0.16	0.02	0.22	0.07	0.32	0.09	8.45	9.36	99.35	0.33	0.00	94.78	9.36	0.85	17.69	0.01	2.57	0.38	0.63	0.18	0.00	0.00	0.10	0.05	0.08	0.10	1.22	0.81	0.04	0.99	8.45	0.00	0.00	0.00	1.58	-7.51	-2.20	78.31	89.60	1177.02	709.76	1287.92	826.07	1185.41	739.59	1274.77	732.96
38.271	0	0.15	0.16	0.02	0.22	0.06	0.31	0.09	7.28	10.11	99.37	0.33	0.00	89.75	10.11	0.98	15.37	0.01	2.65	0.29	0.60	0.25	0.00	0.01	0.11	0.06	0.08	0.09	1.23	1.07	0.05	0.60	7.28	0.00	0.00	0.00	2.18	-11.15	-2.99	78.13	85.10	1194.46	710.41	1303.19	823.85	1203.49	739.20	1288.46	734.39
38.304	0	0.14	0.16	0.02	0.20	0.06	0.26	0.09	6.24	9.06	99.48	0.33	0.00	90.66	9.06	0.85	11.45	0.01	2.82	0.25	0.59	0.34	0.00	0.01	0.12	0.07	0.10	0.12	1.25	1.39	0.06	0.24	6.24	0.00	0.00	0.00	4.66	-10.64	-2.56	78.03	85.54	1211.21	711.67	1318.16	823.39	1219.40	740.25	1304.83	735.82
38.338	0	0.14	0.17	0.02	0.18	0.04	0.23	0.08	4.12	6.79	99.54	0.33	0.00	94.55	6.79	0.75	9.15	0.01	2.40	0.19	0.71	0.78	0.00	0.02	0.17	0.10	0.13	0.12	1.17	1.65	0.06	0.06	4.12	0.00	0.00	0.00	2.67	-7.73	0.63	77.99	87.51	1224.62	714.52	1326.60	820.91	1231.45	739.83	1318.96	738.66
38.371	0	0.15	0.18	0.02	0.18	0.04	0.22	0.08	3.52	5.13	99.57	0.33	0.00	95.25	5.13	0.66	9.30	0.01	2.60	0.15	1.12	2.02	0.00	0.03	0.21	0.12	0.17	0.20	1.21	2.11	0.06	0.01	3.52	0.00	0.00	0.00	5.48	-7.01	1.27	77.32	87.42	1237.59	715.60	1334.64	816.20	1242.45	740.17	1329.87	739.63
38.405	0	0.16	0.19	0.03	0.17	0.04	0.20	0.08	2.13	4.09	99.61	0.33	0.00	93.11	4.09	0.68	7.42	0.00	2.52	0.16	1.74	5.40	0.00	0.05	0.26	0.13	0.17	0.50	1.04	3.52	0.05	0.01	2.13	0.00	0.00	0.00	11.94	-8.98	0.58	76.14	89.26	1245.79	713.46	1343.97	811.81	1249.79	740.33	1339.05	741.01
38.438	0	0.16	0.20	0.03	0.17	0.03	0.20	0.08	1.54	5.14	99.59	0.33	0.00	92.09	3.56	0.79	7.50	0.00	2.43	0.14	1.52	6.08	0.00	0.09	0.32	0.14	0.15	0.45	0.88	5.14	0.06	0.02	1.54	0.00	0.00	0.00	8.73	-9.73	-2.21	77.18	91.57	1250.84	713.60	1351.57	815.53	1252.95	741.67	1344.50	739.51
38.471	0	0.16	0.20	0.03	0.17	0.03	0.20	0.09	1.44	6.41	99.60	0.33	0.00	94.10	3.84	1.01	6.76	0.00	2.97	0.17	1.27	4.62	0.00	0.12	0.38	0.14	0.10	0.52	0.84	6.41	0.07	0.11	1.44	0.00	0.00	0.00	12.32	-8.15	-3.40	76.53	94.48	1253.49	712.44	1357.42	816.92	1254.82	742.20	1349.28	740.24
38.505	0	0.14	0.20	0.03	0.17	0.03	0.20	0.12	0.98	4.90	99.59	0.33	0.00	96.31	5.50	1.26	4.90	0.00	3.60	0.30	1.01	3.65	0.00	0.23	0.49	0.17	0.08	0.57	0.59	12.50	0.09	0.15	0.98	0.36	0.00	0.00	11.58	-5.70	-1.11	75.29	95.09	1254.05	711.02	1358.65	815.85	1257.11	739.80	1352.20	740.07
38.538	0	0.14	0.21	0.03	0.19	0.03	0.23	0.18	0.75	4.76	99.55	0.33	0.00	97.57	7.83	1.52	4.76	0.00	4.54	0.51	1.21	3.45	0.00	0.43	0.65	0.20	0.07	0.60	0.56	19.24	0.10	0.27	0.75	0.68	0.00	0.00	17.05	-3.54	-0.45	72.25	95.54	1254.41	710.26	1359.51	815.36	1258.01	740.14	1353.55	741.63
38.571	0	0.13	0.21	0.03	0.22	0.04	0.27	0.25	0.75	4.91	99.46	0.33	0.00	97.66	11.46	1.88	4.91	0.00	6.47	0.77	1.50	2.87	0.00	0.52	0.75	0.20	0.07	0.68	0.54	22.53	0.09	0.06	0.74	0.79	0.00	0.00	16.99	-3.34	-0.93	72.05	94.64	1254.67	710.36	1358.77	815.16	1257.89	739.72	1352.52	740.03
38.605	0	0.12	0.22	0.03	0.24	0.04	0.33	0.54	1.43	4.01	98.91	0.33	0.00	97.59	15.40	1.91	4.01	0.00	7.34	1.01	1.66	4.25	0.00	1.43	0.68	0.19	0.06	0.69	0.40	37.70	0.09	0.07	0.50	0.90	0.00	0.00	16.68	-3.49	-2.01	72.67	91.82	1253.87	711.03	1354.87	812.25	1256.24	738.76	1348.03	740.82
38.638	0	0.13	0.22	0.03	0.23	0.04	0.32	0.50	1.85	4.37	99.00	0.33	0.00	98.28	13.93	1.38	4.37	0.00	7.32	1.19	2.38	8.31	0.00	1.85	0.73	0.20	0.07	0.65	0.40	37.57	0.07	0.02	0.51	0.81	0.00	0.00	8.70	-1.77	1.68	76.31	86.52	1247.72	714.93	1342.90	812.28	1252.44	738.74	1338.94	741.03
38.671	0	0.15	0.22	0.06	0.23	0.04	0.38	0.72	3.75	4.52	98.56	0.33	0.00	97.86	15.51	1.03	4.52	0.00	7.77	1.64	3.11	19.35	0.02	3.75	0.69	0.23	0.08	0.69	0.43	45.15	0.06	0.04	0.50	0.78	0.00	0.00	7.65	2.88	0.80	76.48	84.17	1240.68	713.71	1333.27	808.09	1244.78	736.45	1328.89	739.57
38.705	0	0.18	0.21	0.13	0.23	0.04	0.56	1.11	10.85	6.80	97.78	0.59	0.00	96.76	17.36	0.74	4.04	0.00	7.41	2.47	6.80	32.54	0.03	10.85	0.73	0.30	0.09	1.00	0.46	54.11	0.05	0.20	0.47	0.56	0.00	0.00	7.02	5.02	2.16	76.75	73.70	1232.54	713.65	1317.05	801.85	1238.65	733.35	1312.30	736.29
38.738
38.772
38.805
38.838
38.872
38.905
38.938
38.972
39.005
39.038
39.072
39.105
39.139
39.172
39.205
39.239
39.272
39.305
39.339
39.372
39.406
39.439
39.472
39.506
39.539
39.572
39.606
39.639
39.672
39.706
39.739
39.773
39.806
39.839
39.873
39.906
39.939
39.973
40.006
40.039
40.073	0	0.13	0.08	0.02	0.13	0.15	0.14	0.06	10.85	2.75	99.70	0.69	4.64	95.82	2.75	0.09	10.85	0.01	2.28	0.67	0.26	0.06	0.00	0.01	0.11	0.54	0.42	0.17	5.70	0.34	0.71	1.54	15.20	0.00	0.00	0.00	10.85	-6.34	-2.59	69.89	100.94	1034.27	689.02	1176.72	841.85	1052.14	726.71	1152.92	721.00
40.106	0	0.12	0.08	0.02	0.13	0.12	0.13	0.07	6.01	3.47	99.73	0.52	5.11	96.08	3.47	0.38	6.01	0.01	2.28	0.08	0.12	0.09	0.00	0.00	0.06	0.23	0.27	0.05	10.41	0.56	0.21	0.30	13.28	0.00	0.00	0.00	-0.66	-6.01	-1.15	74.88	95.06	1015.87	704.14	1153.44	848.68	1035.41	735.25	1130.46	736.95
40.140	0	0.15	0.10	0.02	0.17	0.09	0.15	0.07	7.77	4.45	99.67	0.37	1.12	93.46	4.45	0.60	7.77	0.00	1.81	0.08	0.12	0.06	0.00	0.00	0.07	0.19	0.31	0.06	12.39	0.52	0.18	0.81	10.78	0.00	0.00	0.00	-10.34	-8.70	-2.57	71.82	95.16	1011.68	710.80	1140.63	843.94	1025.77	740.97	1120.90	738.43
40.173	0	0.18	0.11	0.03	0.21	0.08	0.16	0.07	7.56	4.60	99.58	0.63	0.00	97.98	4.60	0.87	7.56	0.00	1.79	0.07	0.28	0.22	0.00	0.00	0.06	0.12	0.52	0.05	21.54	1.04	0.17	3.11	9.46	0.00	0.00	0.00	-17.18	-2.59	-2.12	71.88	97.93	1014.15	714.12	1131.06	832.32	1021.22	742.17	1119.07	738.05
40.206	0	0.17	0.12	0.04	0.18	0.07	0.14	0.07	5.23	3.56	99.63	0.44	0.00	98.16	2.85	0.66	5.23	0.00	2.08	0.09	0.61	0.70	0.00	0.01	0.05	0.14	0.37	0.03	18.95	3.56	0.11	0.17	7.89	0.00	0.00	0.00	-16.39	-2.13	2.14	72.18	87.81	1004.76	717.62	1109.14	824.15	1013.74	739.67	1101.55	741.14
40.240	0	0.20	0.13	0.05	0.19	0.06	0.14	0.07	5.66	4.90	99.60	0.52	0.00	91.69	1.95	0.33	5.66	0.00	2.44	0.14	2.62	3.07	0.00	0.02	0.05	0.23	0.40	0.07	20.83	4.90	0.14	0.03	6.54	0.00	0.00	0.00	-12.07	-10.00	-0.22	72.22	85.30	995.32	727.60	1092.74	825.93	1000.39	750.00	1085.70	750.41
40.273	0	0.23	0.14	0.15	0.17	0.05	0.13	0.08	5.49	5.49	99.55	0.74	0.00	95.93	1.39	0.18	5.49	0.00	3.48	0.20	10.03	16.59	0.00	0.03	0.05	0.45	0.40	0.09	21.30	5.90	0.18	0.32	5.64	0.00	0.00	0.00	-5.74	-6.20	-0.26	69.86	81.41	987.12	731.36	1079.87	825.46	991.88	753.21	1073.28	754.22
40.306	0	0.22	0.14	0.27	0.15	0.06	0.11	0.08	4.58	4.58	99.46	1.12	0.00	96.59	1.17	0.13	4.58	0.00	5.24	0.27	15.96	22.31	0.00	0.04	0.05	0.60	0.29	0.12	21.31	8.93	0.20	0.01	5.54	0.00	0.00	0.00	-12.97	-5.28	1.55	69.12	78.99	972.58	734.20	1062.78	826.12	978.42	753.88	1057.40	755.18
40.340	0	0.22	0.14	0.56	0.13	0.06	0.10	0.10	3.74	3.74	98.89	1.37	0.00	98.40	0.86	0.12	3.74	0.00	6.14	0.30	20.60	33.32	0.00	0.05	0.04	0.99	0.23	0.18	19.47	13.21	0.23	0.03	5.61	0.00	0.00	0.00	-14.71	1.41	3.93	69.61	74.10	957.50	739.51	1044.26	827.58	965.52	757.23	1039.53	760.79
40.373	0	0.23	0.14	0.62	0.12	0.07	0.10	0.11	3.72	3.72	98.76	1.40	0.00	97.95	0.63	0.08	3.72	0.00	7.75	0.64	21.32	34.80	0.00	0.06	0.03	1.44	0.22	0.15	19.06	15.82	0.24	0.01	5.37	0.00	0.00	0.00	-15.04	2.66	3.70	69.91	72.06	944.12	741.54	1029.17	828.17	952.15	758.66	1024.12	762.28
40.407
40.440
40.473
40.507
40.540
40.573
40.607
40.640
40.673
40.707
40.740
40.774
40.807
40.840
40.874
40.907
40.940
40.974
41.007
41.040
41.074
41.107
41.141
41.174
41.207
41.241
41.274
41.307
41.341
41.374
41.408
41.441
41.474
41.508
41.541
41.574	0	0.09	0.07	0.01	0.26	0.18	0.32	0.17	7.95	7.95	99.37	1.06	3.48	96.34	24.12	0.66	7.95	0.01	2.97	0.00	0.04	0.01	0.00	0.00	0.13	0.00	0.13	0.03	12.32	2.26	0.22	0.25	16.54	0.00	0.00	0.00	-9.06	-5.65	5.13	68.42	111.52	1040.62	699.42	1192.62	855.35	1064.27	734.68	1175.79	733.96
41.608	0	0.07	0.04	0.01	0.13	0.44	0.13	0.11	4.55	4.55	99.12	2.43	15.83	95.05	13.43	0.53	4.55	0.01	4.63	0.01	0.04	0.01	0.00	0.00	0.11	0.00	0.14	0.02	12.49	2.82	0.15	0.04	23.70	0.00	0.00	0.00	-9.90	-7.22	1.26	68.55	103.44	1042.21	703.19	1191.34	860.21	1065.10	735.24	1168.54	734.94
41.641	0	0.08	0.04	0.01	0.13	0.42	0.13	0.10	6.16	6.16	99.16	2.32	14.98	97.94	11.75	0.81	6.16	0.01	4.50	0.01	0.04	0.01	0.00	0.00	0.09	0.00	0.10	0.02	11.09	1.68	0.11	0.01	23.41	0.00	0.00	0.00	-12.44	-2.69	-0.96	68.90	94.89	1041.96	704.92	1185.66	855.63	1064.84	735.80	1159.72	734.78
41.674	0	0.08	0.04	0.01	0.17	0.37	0.17	0.12	6.74	6.74	99.26	1.87	12.64	98.22	15.34	0.98	6.74	0.01	4.99	0.01	0.03	0.01	0.00	0.00	0.07	0.00	0.08	0.01	14.56	1.80	0.08	0.05	22.01	0.00	0.00	0.00	-14.28	-1.96	1.90	68.63	99.41	1040.20	704.56	1183.96	854.94	1062.98	734.39	1162.38	734.82
41.708	0	0.08	0.04	0.01	0.17	0.41	0.17	0.12	6.10	6.10	99.19	1.96	13.62	96.77	15.81	1.04	6.10	0.01	5.94	0.01	0.03	0.01	0.00	0.00	0.09	0.00	0.08	0.02	15.59	1.80	0.06	0.02	22.33	0.00	0.00	0.00	-5.87	-5.00	0.72	70.33	95.12	1037.06	700.90	1180.55	853.27	1060.91	732.19	1156.03	731.97
41.741	0	0.09	0.05	0.02	0.24	0.33	0.25	0.15	8.48	8.48	99.35	1.48	9.21	97.25	21.03	0.95	8.48	0.01	5.55	0.01	0.03	0.01	0.00	0.00	0.09	0.00	0.08	0.02	17.51	1.79	0.04	0.02	20.56	0.00	0.00	0.00	-7.25	-4.17	2.26	70.21	92.42	1035.49	699.32	1179.17	851.94	1061.92	728.90	1154.31	731.30
41.775	0	0.09	0.05	0.02	0.22	0.34	0.24	0.14	8.93	8.93	99.31	1.43	9.65	97.95	19.30	0.82	8.93	0.01	6.92	0.01	0.06	0.01	0.00	0.00	0.09	0.00	0.08	0.04	15.79	1.78	0.04	0.02	20.32	0.00	0.00	0.00	-5.65	-2.67	0.83	71.24	96.89	1031.87	694.79	1176.19	847.28	1055.37	725.61	1152.24	727.56
41.808	0	0.09	0.05	0.01	0.21	0.32	0.25	0.14	9.00	9.00	99.36	1.31	9.06	98.34	19.01	0.62	9.00	0.02	6.97	0.01	0.07	0.01	0.00	0.00	0.11	0.00	0.08	0.05	14.36	1.97	0.03	0.03	19.72	0.00	0.00	0.00	-4.61	-1.60	1.81	72.08	93.72	1030.03	693.01	1175.04	846.97	1056.21	723.17	1149.87	726.57
41.841	0	0.09	0.06	0.01	0.21	0.28	0.25	0.13	8.68	8.68	99.45	1.09	7.95	97.71	18.32	0.52	8.68	0.02	6.79	0.02	0.08	0.01	0.00	0.00	0.13	0.01	0.09	0.09	13.06	2.12	0.03	0.07	18.46	0.00	0.00	0.00	-3.52	-3.24	-0.13	72.82	96.49	1026.15	690.77	1172.52	845.50	1050.16	722.63	1146.63	724.52
41.875	0	0.10	0.07	0.01	0.25	0.24	0.30	0.15	9.51	9.51	99.40	0.95	5.34	97.88	21.51	0.55	9.51	0.03	5.93	0.03	0.11	0.02	0.00	0.00	0.15	0.01	0.08	0.20	13.30	2.52	0.03	0.14	17.44	0.00	0.00	0.00	-0.76	-2.83	-1.53	74.66	94.76	1023.82	689.96	1170.77	845.57	1047.97	723.03	1142.72	724.03
41.908	0	0.10	0.07	0.02	0.28	0.23	0.33	0.17	9.89	9.89	99.33	1.23	4.52	98.66	23.51	0.55	9.89	0.03	5.43	0.06	0.08	0.02	0.00	0.00	0.21	0.01	0.08	0.45	15.04	3.02	0.04	5.39	17.51	0.00	0.00	0.00	4.57	-0.49	-2.83	77.18	93.46	1021.68	690.88	1167.15	845.91	1044.87	725.73	1138.31	724.49
41.941	0	0.10	0.07	0.02	0.26	0.22	0.32	0.16	10.84	10.84	99.35	0.97	4.07	97.89	21.46	0.42	10.84	0.05	5.60	0.13	0.09	0.02	0.00	0.00	0.33	0.01	0.09	0.66	13.72	3.15	0.05	19.33	17.15	0.00	0.00	0.00	5.12	-2.81	-1.28	77.47	92.67	1018.10	689.48	1163.96	844.82	1043.00	722.62	1135.62	725.29
41.975	0	0.11	0.07	0.02	0.28	0.23	0.37	0.17	12.29	12.29	99.26	1.02	3.22	98.62	22.42	0.36	12.29	0.05	7.04	0.37	0.10	0.02	0.00	0.00	0.33	0.01	0.08	0.46	13.54	3.50	0.05	31.21	16.65	0.00	0.00	0.00	3.96	0.64	-0.98	77.31	92.97	1013.94	688.99	1159.29	843.74	1038.68	721.78	1131.62	724.42
42.008	0	0.12	0.08	0.02	0.25	0.25	0.32	0.14	13.41	13.41	99.36	0.86	4.44	98.77	17.55	0.36	13.41	0.05	8.54	0.64	0.11	0.02	0.00	0.00	0.44	0.02	0.08	0.39	13.27	3.60	0.05	19.56	16.80	0.00	0.00	0.00	3.72	0.07	-0.54	77.33	96.66	1013.60	690.65	1156.63	843.45	1035.58	724.24	1132.25	723.57
42.041	0	0.12	0.08	0.02	0.28	0.26	0.39	0.16	14.01	14.01	99.23	0.88	3.45	98.53	20.99	0.38	14.01	0.06	9.19	1.05	0.13	0.02	0.00	0.00	0.46	0.02	0.07	0.26	12.86	3.75	0.05	6.76	16.58	0.00	0.00	0.00	0.85	-0.98	0.81	76.53	94.55	1010.30	689.25	1154.01	841.80	1034.72	720.24	1129.18	724.41
42.075	0	0.12	0.08	0.01	0.33	0.26	0.50	0.19	15.54	15.54	99.00	1.11	1.88	97.18	24.97	0.46	15.54	0.07	9.80	1.67	0.13	0.02	0.00	0.00	0.46	0.03	0.07	0.21	12.18	3.96	0.05	1.19	16.41	0.00	0.00	0.00	4.12	-4.30	2.01	77.64	91.01	1009.96	688.86	1152.63	842.01	1036.42	719.89	1127.37	723.52
42.108	0	0.14	0.09	0.01	0.34	0.24	0.54	0.18	15.78	17.63	98.92	0.96	0.15	97.41	24.21	0.44	17.63	0.09	9.50	2.65	0.12	0.03	0.00	0.01	0.41	0.02	0.06	0.22	10.95	3.59	0.04	0.44	15.78	0.00	0.00	0.00	2.17	-3.85	2.49	77.08	90.57	1009.10	688.03	1152.17	840.93	1036.38	717.97	1126.77	723.54
42.142	0	0.16	0.10	0.01	0.36	0.27	0.62	0.17	15.10	20.53	98.75	0.88	0.00	93.27	23.23	0.39	20.53	0.09	12.90	3.35	0.16	0.04	0.00	0.01	0.44	0.03	0.07	0.21	10.57	3.68	0.04	0.55	15.10	0.00	0.00	0.00	-2.84	-8.86	1.04	75.00	91.35	1008.84	685.06	1154.71	839.87	1036.00	715.52	1127.27	719.46
42.175	0	0.17	0.10	0.01	0.38	0.33	0.71	0.18	15.69	22.40	98.59	0.94	0.11	82.27	24.06	0.31	22.40	0.09	15.52	3.69	0.21	0.05	0.00	0.01	0.36	0.03	0.08	0.15	10.71	3.74	0.04	0.53	15.69	0.00	0.00	0.00	0.99	-14.33	1.19	75.35	91.98	1010.11	684.00	1157.34	841.46	1037.65	715.87	1129.59	718.54
42.208	0	0.16	0.10	0.01	0.38	0.49	0.73	0.18	16.40	21.83	98.53	1.02	3.22	80.26	24.88	0.30	21.83	0.10	20.80	3.24	0.26	0.04	0.00	0.01	0.31	0.03	0.09	0.11	11.11	3.74	0.04	0.30	16.40	0.00	0.00	0.00	-2.63	-14.99	1.70	74.02	93.75	1013.54	683.25	1161.85	841.29	1041.11	714.56	1134.82	717.28
42.242	0	0.17	0.10	0.01	0.36	0.63	0.72	0.17	16.71	22.70	98.55	0.96	4.98	77.99	22.70	0.25	23.05	0.11	24.72	3.05	0.34	0.04	0.00	0.01	0.34	0.04	0.13	0.11	10.44	4.37	0.04	0.41	16.71	0.00	0.00	0.00	-2.22	-15.67	1.91	74.55	91.46	1016.31	682.20	1164.43	840.76	1045.05	714.89	1136.51	714.56
42.275	0	0.17	0.09	0.01	0.32	0.57	0.59	0.15	16.76	19.83	98.83	0.90	5.67	82.35	19.83	0.20	21.62	0.13	22.93	3.25	0.36	0.03	0.00	0.01	0.25	0.03	0.13	0.05	11.26	4.35	0.04	0.40	16.76	0.00	0.00	0.00	-1.12	-14.30	1.48	74.95	93.68	1020.59	682.16	1167.76	839.90	1047.46	714.67	1141.14	714.71
42.308	0	0.19	0.10	0.02	0.27	0.50	0.47	0.12	16.90	14.50	99.00	0.89	5.34	94.70	14.50	0.19	22.59	0.13	20.32	2.57	0.33	0.02	0.00	0.01	0.22	0.03	0.13	0.05	11.41	4.01	0.04	0.28	16.90	0.00	0.00	0.00	0.25	-7.58	3.09	76.52	93.16	1031.29	683.00	1175.11	837.15	1058.00	713.72	1151.11	716.59
42.342	0	0.22	0.10	0.02	0.27	0.38	0.44	0.11	17.71	11.41	99.11	1.21	1.97	89.94	11.41	0.16	26.57	0.10	13.70	2.13	0.30	0.02	0.00	0.01	0.18	0.03	0.14	0.04	11.83	3.81	0.04	0.16	17.71	0.00	0.00	0.00	4.49	-11.05	0.32	78.21	90.57	1042.75	685.15	1182.55	835.75	1066.69	717.79	1157.25	716.75
42.375	0	0.20	0.10	0.02	0.29	0.27	0.48	0.12	17.17	14.33	99.03	1.07	0.00	92.71	14.33	0.19	26.34	0.08	8.58	1.80	0.20	0.02	0.00	0.01	0.17	0.03	0.15	0.05	10.29	3.70	0.04	0.07	17.17	0.00	0.00	0.00	1.53	-9.28	0.82	78.11	91.61	1055.46	687.58	1190.96	832.41	1077.10	718.44	1168.71	718.46
42.409	0	0.20	0.11	0.01	0.33	0.20	0.61	0.13	16.51	17.63	98.79	1.02	0.00	90.94	17.63	0.23	28.36	0.07	5.00	2.26	0.11	0.04	0.00	0.01	0.15	0.03	0.11	0.12	7.63	2.99	0.03	0.08	16.51	0.00	0.00	0.00	3.85	-10.47	-0.20	79.17	90.86	1068.43	690.24	1200.09	831.31	1087.81	722.13	1178.63	719.35
42.442	0	0.18	0.13	0.01	0.43	0.17	0.87	0.17	15.05	24.64	98.26	0.94	0.00	89.20	24.64	0.26	28.38	0.07	4.68	1.80	0.09	0.04	0.00	0.01	0.17	0.03	0.10	0.18	6.44	2.26	0.03	0.07	15.05	0.00	0.00	0.00	4.95	-11.44	-1.14	79.41	90.61	1081.60	693.91	1208.80	829.54	1098.19	725.50	1188.75	722.44
42.475	0	0.14	0.14	0.01	0.62	0.14	1.40	0.27	13.66	27.12	97.20	1.49	0.00	90.09	35.76	0.35	27.12	0.05	4.02	1.64	0.08	0.03	0.00	0.01	0.16	0.03	0.08	0.23	5.44	2.04	0.03	0.32	13.66	0.00	0.00	0.00	2.69	-10.96	-1.69	79.20	89.15	1097.26	697.08	1219.20	826.44	1111.63	727.89	1200.68	723.59
42.509	0	0.12	0.15	0.01	0.63	0.10	1.39	0.30	11.21	22.76	97.23	1.59	0.00	76.50	38.35	0.43	22.76	0.05	3.12	1.05	0.10	0.05	0.00	0.01	0.15	0.03	0.05	0.21	3.66	1.46	0.03	0.13	11.21	0.00	0.00	0.00	-5.75	-16.10	-1.31	78.52	87.13	1113.96	701.34	1229.97	823.16	1126.61	729.81	1213.61	725.04
42.542	0	0.11	0.17	0.01	0.90	0.07	2.20	0.43	8.47	21.84	95.61	3.11	0.00	89.57	47.80	0.43	21.84	0.04	2.43	0.88	0.11	0.03	0.00	0.01	0.19	0.03	0.04	0.23	2.72	1.25	0.03	0.14	8.47	0.00	0.00	0.00	5.56	-11.25	-1.74	79.60	86.32	1129.25	703.30	1243.32	824.04	1141.12	732.78	1227.36	728.93
42.575	0	0.09	0.19	0.01	1.22	0.06	3.22	0.62	6.64	20.75	93.55	5.85	-1.83	91.59	56.42	0.42	20.75	0.03	1.87	0.68	0.14	0.03	0.00	0.01	0.21	0.03	0.04	0.14	2.34	1.29	0.03	0.17	6.64	0.00	0.00	0.00	9.19	-10.06	-2.16	79.64	85.51	1145.56	705.36	1257.72	824.28	1156.65	735.18	1242.05	731.04
42.609	0	0.09	0.21	0.01	1.09	0.04	2.65	0.56	4.75	17.66	94.70	4.62	-1.90	92.89	53.73	0.41	17.66	0.03	1.32	0.57	0.19	0.04	0.00	0.01	0.24	0.04	0.04	0.16	1.93	1.37	0.04	0.04	4.75	0.00	0.00	0.00	8.41	-9.15	-1.34	79.31	86.12	1159.22	707.02	1268.18	822.11	1168.94	735.59	1255.00	732.37
42.642	0	0.11	0.23	0.01	0.89	0.04	2.06	0.41	3.86	18.75	95.89	2.54	-1.78	91.51	46.20	0.36	18.75	0.02	1.41	0.51	0.20	0.08	0.00	0.01	0.24	0.04	0.04	0.18	1.76	1.57	0.04	0.06	3.86	0.00	0.00	0.00	9.50	-10.11	-0.87	79.08	84.74	1171.82	709.28	1277.21	820.95	1180.77	737.21	1265.44	733.66
42.675	0	0.13	0.26	0.01	0.80	0.03	1.79	0.33	2.63	20.29	96.42	1.60	-2.95	91.30	40.62	0.30	20.29	0.02	1.11	0.39	0.23	0.21	0.00	0.01	0.25	0.05	0.04	0.18	1.49	1.92	0.05	0.05	2.63	0.00	0.00	0.00	10.77	-10.24	-1.02	78.82	83.30	1181.64	710.82	1285.78	820.95	1190.60	738.25	1273.85	735.73
42.709	0	0.17	0.29	0.02	0.59	0.03	1.20	0.21	1.46	21.58	97.59	0.69	-2.55	91.32	29.56	0.27	21.58	0.02	1.12	0.49	0.36	0.40	0.00	0.03	0.23	0.07	0.05	0.18	0.83	2.16	0.05	0.01	1.46	0.00	0.00	0.00	8.01	-10.23	-0.65	78.43	86.42	1189.88	711.63	1292.16	818.61	1196.52	738.43	1282.92	736.24
42.742	0	0.20	0.30	0.02	0.43	0.03	0.79	0.14	1.23	19.78	98.43	0.39	-0.50	92.04	19.78	0.28	21.60	0.02	1.34	0.51	0.40	0.60	0.00	0.04	0.22	0.07	0.05	0.15	0.75	2.69	0.05	0.00	1.23	0.00	0.00	0.00	9.34	-9.76	-2.10	78.04	87.18	1197.05	711.43	1299.65	817.75	1202.49	739.29	1289.63	736.57
42.776	0	0.21	0.32	0.02	0.46	0.03	0.89	0.15	0.72	20.95	98.21	0.41	-1.86	94.70	20.95	0.29	22.83	0.01	2.04	0.73	0.66	0.62	0.00	0.07	0.21	0.10	0.07	0.18	0.41	3.15	0.06	0.01	0.72	0.00	0.00	0.00	12.49	-7.58	-2.69	76.88	90.42	1202.02	712.23	1302.17	815.17	1204.20	741.42	1294.50	736.68
42.809	0	0.20	0.31	0.02	0.42	0.03	0.76	0.15	0.52	19.31	98.48	0.35	-0.22	94.31	19.31	0.41	20.62	0.01	2.57	0.87	0.63	0.90	0.00	0.12	0.18	0.13	0.09	0.25	0.33	4.68	0.06	0.02	0.52	0.18	0.00	0.00	15.57	-7.96	-2.05	76.24	89.55	1205.00	713.26	1303.52	814.32	1207.21	741.12	1296.74	739.30
42.842	0	0.21	0.31	0.02	0.40	0.03	0.72	0.15	0.51	18.32	98.56	0.34	0.00	95.61	18.32	0.47	20.07	0.01	3.49	1.25	0.69	1.95	0.00	0.17	0.20	0.14	0.11	0.51	0.33	5.82	0.06	0.02	0.50	0.28	0.00	0.00	15.12	-6.59	-1.33	76.16	88.98	1206.17	714.21	1304.04	813.02	1208.88	742.30	1297.84	740.84
42.876	0	0.20	0.32	0.02	0.49	0.03	0.99	0.22	0.94	19.88	98.01	0.50	-0.66	96.95	24.96	0.52	19.88	0.01	4.84	2.14	0.78	5.48	0.26	0.48	0.23	0.22	0.12	0.94	0.24	7.78	0.05	0.01	0.31	0.48	0.00	0.00	17.03	-4.70	-2.15	75.43	87.72	1207.43	715.38	1303.92	813.29	1209.59	744.03	1297.26	740.95
42.909	0	0.20	0.32	0.03	0.59	0.03	1.27	0.29	1.22	19.24	97.46	0.78	-1.77	96.81	30.88	0.62	19.24	0.01	5.02	3.01	0.90	11.56	0.66	0.69	0.26	0.24	0.14	1.22	0.25	8.63	0.05	0.02	0.31	0.52	0.00	0.00	20.02	-4.93	-0.66	73.89	87.57	1205.18	715.16	1301.50	811.78	1208.32	743.76	1295.88	742.55
42.942	0	0.27	0.33	0.05	0.60	0.03	1.35	0.32	1.37	20.24	97.30	0.77	-2.56	98.64	30.58	0.62	20.24	0.00	5.75	4.35	1.61	24.58	1.10	1.37	0.28	0.26	0.18	1.26	0.25	11.31	0.05	0.03	0.27	0.51	0.00	0.00	15.14	-0.56	1.07	75.08	84.84	1197.91	715.72	1291.23	811.07	1202.14	741.43	1286.98	741.14
42.976	0	0.30	0.32	0.07	0.56	0.04	1.39	0.46	3.44	20.31	97.23	0.79	-3.40	97.64	28.93	0.70	20.31	0.00	6.35	5.61	2.96	27.90	1.05	3.44	0.35	0.30	0.15	1.36	0.23	21.38	0.04	0.02	0.20	0.38	0.00	0.00	17.30	3.39	1.16	72.94	80.01	1192.24	715.87	1280.24	807.46	1196.34	739.06	1276.34	740.19
43.009
43.042
43.076
43.109
43.143
43.176
43.209
43.243
43.276
43.309
43.343
43.376
43.410
43.443
43.476
43.510
43.543
43.576
43.610
43.643
43.676
43.710
43.743
43.777
43.810
43.843
43.877
43.910
43.943
43.977
44.010
44.043
44.077	0	0.25	0.13	0.01	0.60	0.17	1.36	0.50	11.80	20.20	97.29	1.80	0.00	97.83	39.35	0.72	20.20	0.05	11.16	24.78	0.46	0.11	0.00	0.00	0.05	0.34	0.11	0.28	4.19	12.98	0.07	1.33	11.80	0.00	0.00	0.00	8.99	-2.95	-3.89	78.51	103.77	948.49	680.97	1086.65	824.66	961.66	716.58	1065.43	715.82
44.110	0	0.13	0.07	0.01	0.41	0.36	0.87	0.34	18.75	19.22	98.25	1.22	0.61	96.42	35.71	1.00	19.22	0.05	10.83	14.38	0.28	0.10	0.00	0.00	0.06	0.16	0.17	0.14	2.73	7.06	0.07	6.01	18.75	0.00	0.00	0.00	7.15	-5.54	-4.45	79.86	90.76	941.72	683.87	1076.11	826.63	959.63	718.67	1050.28	714.18
44.144	0	0.13	0.08	0.01	0.34	0.34	0.65	0.26	16.98	16.98	98.70	0.95	2.31	88.69	30.20	1.39	16.98	0.06	12.37	12.54	0.22	0.08	0.00	0.00	0.05	0.25	0.16	0.08	2.45	5.19	0.05	7.38	17.48	0.00	0.00	0.00	7.90	-11.70	0.06	79.95	91.26	944.55	685.65	1076.49	827.30	964.01	717.50	1055.27	716.60
44.177	0	0.20	0.09	0.01	0.41	0.37	0.90	0.25	17.43	23.62	98.20	0.94	0.00	92.87	30.54	1.58	23.62	0.05	13.88	17.54	0.22	0.09	0.00	0.00	0.07	0.33	0.12	0.08	2.31	4.23	0.04	12.65	17.43	0.00	0.00	0.00	7.37	-9.16	-0.24	80.11	93.08	949.45	687.50	1078.43	825.60	966.34	719.42	1059.39	717.11
44.210	0	0.28	0.15	0.01	0.41	0.19	0.92	0.18	12.27	23.52	98.16	0.61	0.00	93.15	23.52	1.25	27.54	0.05	12.26	15.71	0.15	0.08	0.00	0.00	0.08	0.39	0.10	0.05	1.17	3.25	0.03	12.49	12.27	0.00	0.00	0.00	9.39	-8.95	-0.04	80.48	92.62	954.16	689.94	1079.53	824.18	969.62	721.31	1062.23	719.33
44.244	0	0.24	0.17	0.01	0.37	0.12	0.76	0.15	9.86	19.92	98.49	0.51	0.00	95.40	19.92	0.83	25.31	0.04	9.58	9.60	0.13	0.08	0.00	0.00	0.09	0.40	0.10	0.05	0.97	3.42	0.04	3.04	9.86	0.00	0.00	0.00	5.71	-6.84	-1.11	80.47	92.54	957.73	691.39	1081.15	821.93	971.52	722.12	1064.04	720.21
44.277	0	0.22	0.18	0.01	0.34	0.09	0.66	0.14	8.23	18.40	98.67	0.44	0.00	90.71	18.40	0.68	23.25	0.03	6.91	7.07	0.09	0.07	0.00	0.00	0.11	0.44	0.11	0.07	0.71	2.65	0.07	2.94	8.23	0.00	0.00	0.00	4.17	-10.61	-2.44	80.05	92.88	957.29	691.57	1080.03	820.14	969.54	722.79	1062.38	720.13
44.310	0	0.20	0.19	0.01	0.34	0.07	0.62	0.13	7.16	18.04	98.76	0.39	0.00	92.76	18.04	0.57	21.82	0.02	4.63	5.54	0.07	0.08	0.00	0.00	0.09	0.38	0.11	0.04	0.57	2.63	0.08	4.34	7.16	0.00	0.00	0.00	4.50	-9.25	0.20	79.94	91.82	960.63	693.49	1078.19	817.75	972.76	722.35	1064.57	720.91
44.344	0	0.22	0.20	0.02	0.31	0.07	0.57	0.12	6.43	15.09	98.86	0.40	0.00	93.83	15.09	0.44	22.13	0.01	5.39	5.22	0.10	0.10	0.00	0.00	0.09	0.32	0.13	0.03	0.52	3.43	0.09	4.39	6.43	0.00	0.00	0.00	4.81	-8.39	-1.61	79.62	94.68	961.72	694.22	1076.21	812.69	969.54	723.48	1064.21	722.28
44.377	0	0.23	0.22	0.02	0.33	0.06	0.61	0.12	5.74	15.09	98.78	0.42	0.00	95.39	15.09	0.32	22.94	0.01	6.16	5.35	0.13	0.15	0.00	0.00	0.09	0.27	0.13	0.02	0.45	4.03	0.10	2.65	5.74	0.00	0.00	0.00	6.32	-6.85	-1.68	79.25	92.62	961.17	694.87	1073.90	811.71	969.15	723.72	1061.76	722.86
44.411	0	0.23	0.22	0.02	0.33	0.07	0.65	0.14	5.35	16.38	98.71	0.39	0.00	96.46	16.38	0.26	21.94	0.01	9.10	5.80	0.22	0.33	0.00	0.00	0.13	0.25	0.15	0.04	0.41	4.82	0.12	1.54	5.35	0.00	0.00	0.00	3.74	-5.48	-2.82	79.12	91.24	958.38	694.57	1069.61	809.19	965.57	723.74	1056.77	721.16
44.444	0	0.23	0.23	0.02	0.32	0.08	0.61	0.13	5.00	14.91	98.78	0.38	0.00	98.43	14.91	0.21	21.55	0.01	10.33	5.80	0.34	0.71	0.00	0.00	0.16	0.25	0.21	0.06	0.42	5.85	0.13	0.70	5.00	0.00	0.00	0.00	5.85	-1.31	-0.86	78.93	87.64	953.08	695.56	1060.25	807.19	961.52	722.29	1049.16	722.15
44.477	0	0.23	0.22	0.02	0.30	0.07	0.55	0.14	4.74	14.85	98.89	0.33	0.00	98.60	14.85	0.20	19.55	0.01	9.27	6.35	0.46	2.06	0.00	0.01	0.20	0.32	0.32	0.12	0.48	6.68	0.15	0.59	4.74	0.00	0.00	0.00	9.07	0.72	-0.70	78.55	84.37	948.40	696.27	1052.23	805.24	956.98	722.60	1041.36	722.06
44.511	0	0.26	0.23	0.02	0.34	0.06	0.63	0.16	4.05	17.30	98.74	0.33	0.00	98.29	17.30	0.24	19.70	0.01	8.98	8.61	0.75	6.66	0.92	0.01	0.23	0.36	0.37	0.16	0.48	7.62	0.13	0.08	4.05	0.00	0.00	0.00	8.32	1.74	-1.21	78.37	84.25	942.25	696.76	1042.24	800.63	948.66	722.52	1032.91	721.90
44.544	0	0.40	0.24	0.07	0.37	0.06	0.73	0.19	3.59	19.94	98.54	0.35	0.00	98.63	19.94	0.24	20.52	0.01	8.62	12.97	1.98	26.81	4.09	0.02	0.23	0.39	0.41	0.29	0.46	9.16	0.12	0.03	3.59	0.00	0.00	0.00	11.36	-0.60	0.18	76.91	85.21	935.53	697.81	1029.26	794.73	939.20	722.08	1024.41	722.66
44.577	0	0.57	0.24	0.16	0.34	0.06	0.64	0.19	3.33	18.29	98.72	0.33	0.00	98.12	18.29	0.23	19.58	0.01	8.11	16.50	3.34	42.15	4.11	0.03	0.32	0.35	0.44	0.64	0.46	10.54	0.09	0.03	3.33	0.00	0.00	0.00	12.98	-2.22	1.33	76.15	82.31	926.91	699.43	1017.45	792.33	931.19	722.14	1013.44	725.25
44.611	0	0.64	0.27	0.38	0.34	0.05	0.65	0.21	2.35	18.49	98.70	0.35	0.00	98.66	18.49	0.20	20.10	0.01	8.15	14.44	6.85	55.50	1.44	0.08	0.44	0.40	0.34	0.92	0.34	13.05	0.08	0.09	2.35	0.00	0.00	0.00	14.08	-0.49	2.81	74.44	81.33	915.17	700.39	1004.64	790.47	920.41	722.46	1001.55	728.14
44.644	0	0.55	0.26	0.54	0.26	0.05	0.47	0.19	2.18	14.86	98.90	0.33	0.00	96.15	14.86	0.21	18.04	0.01	9.19	12.11	12.14	56.08	0.52	0.13	0.60	0.39	0.27	2.09	0.34	14.27	0.07	0.01	2.18	0.00	0.00	0.00	-2.81	5.90	3.62	79.12	77.52	905.67	708.38	990.94	793.72	911.26	727.06	988.54	733.13
44.677	0	0.40	0.25	0.46	0.21	0.05	0.36	0.19	1.78	16.43	99.09	0.33	-0.20	96.39	12.02	0.17	16.43	0.01	8.68	10.52	17.66	45.85	0.00	0.29	0.64	0.42	0.23	1.63	0.29	17.91	0.08	0.03	1.78	0.00	0.00	0.00	8.22	5.58	4.55	75.94	76.72	893.13	708.86	977.52	793.25	899.27	728.71	975.63	736.02
44.711
44.744
44.778
44.811
44.844
44.878
44.911
44.944
44.978
45.011
45.044
45.078
45.111
45.145
45.178
45.211
45.245
45.278
45.311
45.345
45.378
45.412
45.445
45.478
45.512
45.545
45.578
45.612
45.645
45.678
45.712
45.745
45.779
45.812
45.845
45.879
45.912
45.945
45.979
46.012
46.045
46.079
46.112
46.146
46.179
46.212
46.246
46.279
46.312
46.346
46.379
46.413
46.446
46.479
46.513
46.546
46.579
46.613
46.646
46.679
46.713
46.746
46.780
46.813
46.846
46.880
46.913
46.946
46.980
47.013
47.046
47.080	0	0.20	0.19	0.03	0.19	0.05	0.21	0.06	3.43	1.94	99.58	0.33	0.00	96.66	1.94	0.21	10.59	0.01	5.21	0.17	0.20	0.05	0.00	0.01	0.09	0.04	0.23	0.07	8.40	1.27	0.01	0.75	3.43	0.00	0.00	0.00	9.72	-5.18	-5.17	78.63	112.36	1234.32	710.94	1379.31	859.70	1245.11	749.81	1357.46	748.27
47.113	0	0.16	0.13	0.02	0.14	0.11	0.17	0.06	8.43	1.09	99.66	0.33	1.66	91.04	1.09	0.19	9.39	0.01	9.53	0.43	0.25	0.03	0.00	0.00	0.17	0.03	0.13	0.15	6.04	0.96	0.00	18.93	8.43	0.00	0.00	0.00	8.51	-10.41	-5.71	78.99	93.29	1235.92	709.42	1382.15	864.73	1257.31	747.12	1350.52	743.36
47.147	0	0.16	0.11	0.02	0.14	0.15	0.17	0.06	11.13	0.91	99.65	0.39	3.28	91.60	0.91	0.26	12.28	0.02	10.11	0.39	0.24	0.04	0.00	0.00	0.16	0.02	0.08	0.13	5.72	0.58	0.00	3.84	11.13	0.00	0.00	0.00	4.06	-10.06	-3.59	77.62	93.36	1239.90	712.10	1385.17	867.49	1262.38	748.48	1355.61	743.49
47.180	0	0.12	0.08	0.02	0.11	0.26	0.13	0.06	9.18	0.72	99.49	0.72	10.13	88.47	0.72	0.24	9.18	0.02	11.29	0.28	0.23	0.03	0.00	0.00	0.12	0.02	0.08	0.15	4.55	0.34	0.00	2.97	15.53	0.00	0.00	0.00	4.08	-11.81	-1.29	77.40	93.63	1243.06	711.97	1389.31	869.07	1267.48	746.92	1361.08	744.52
47.213	0	0.10	0.06	0.01	0.10	0.41	0.12	0.06	8.45	0.68	99.17	1.11	14.76	83.53	0.68	0.21	8.45	0.01	13.80	0.23	0.27	0.02	0.00	0.00	0.10	0.02	0.08	0.18	3.72	0.28	0.00	5.42	18.54	0.00	0.00	0.00	5.87	-13.88	-2.73	77.68	93.46	1247.32	710.99	1394.65	869.28	1271.29	747.47	1364.67	743.64
47.247	0	0.09	0.05	0.01	0.09	0.59	0.11	0.06	9.19	0.74	98.82	1.83	17.74	92.96	0.74	0.22	9.19	0.01	13.47	0.26	0.32	0.02	0.00	0.00	0.10	0.02	0.09	0.16	3.97	0.23	0.00	5.53	21.89	0.00	0.00	0.00	9.20	-9.10	-4.27	79.58	93.76	1250.99	711.73	1396.55	867.64	1272.90	749.17	1366.55	744.80
47.280	0	0.10	0.05	0.01	0.09	0.65	0.11	0.06	9.63	0.87	98.71	1.85	18.13	92.03	0.87	0.23	9.63	0.01	14.94	0.33	0.40	0.03	0.00	0.00	0.11	0.02	0.09	0.16	4.75	0.22	0.00	6.20	21.94	0.00	0.00	0.00	8.64	-9.77	-5.77	79.52	92.06	1252.21	711.35	1397.69	866.93	1273.96	749.65	1365.81	743.56
47.313	0	0.10	0.05	0.01	0.09	0.52	0.12	0.06	11.27	0.86	98.95	1.76	15.61	91.15	0.86	0.25	11.27	0.01	11.83	0.29	0.46	0.04	0.00	0.00	0.11	0.03	0.08	0.15	4.93	0.20	0.00	2.00	21.65	0.00	0.00	0.00	7.68	-10.34	-6.84	78.76	95.82	1253.76	712.13	1399.75	866.88	1272.90	751.76	1368.41	744.13
47.347	0	0.11	0.05	0.01	0.10	0.46	0.12	0.06	11.10	0.67	99.07	1.71	14.77	95.76	0.67	0.24	11.10	0.02	10.05	0.29	0.44	0.06	0.00	0.00	0.13	0.03	0.07	0.16	5.33	0.21	0.00	2.43	21.44	0.00	0.00	0.00	3.31	-6.41	-5.83	77.45	94.62	1247.44	709.80	1395.17	865.72	1268.86	747.01	1363.40	742.96
47.380	0	0.11	0.05	0.02	0.10	0.37	0.12	0.06	10.94	0.79	99.27	1.47	12.83	95.77	0.79	0.27	10.94	0.02	7.76	0.26	0.48	0.06	0.00	0.00	0.13	0.03	0.07	0.15	5.95	0.21	0.00	3.25	20.49	0.00	0.00	0.00	4.87	-6.40	-6.23	77.77	97.08	1238.53	706.84	1387.18	863.28	1258.75	744.99	1355.74	740.78
47.414	0	0.11	0.06	0.02	0.10	0.33	0.12	0.06	11.02	0.96	99.34	1.37	11.92	96.34	0.96	0.24	11.02	0.01	6.82	0.24	0.51	0.02	0.00	0.00	0.11	0.03	0.07	0.08	6.19	0.21	0.00	11.42	20.07	0.00	0.00	0.00	7.33	-5.65	-2.35	78.47	95.00	1223.66	703.62	1371.88	861.43	1247.68	738.55	1342.66	740.00
47.447	0	0.11	0.06	0.02	0.10	0.33	0.12	0.06	10.13	1.15	99.33	1.34	12.36	96.51	1.15	0.25	10.13	0.01	7.17	0.24	0.50	0.02	0.00	0.00	0.13	0.03	0.07	0.08	6.67	0.21	0.00	3.35	19.93	0.00	0.00	0.00	1.60	-5.41	-3.15	76.88	94.93	1212.74	702.54	1359.90	858.27	1235.67	737.24	1330.60	736.49
47.480	0	0.10	0.06	0.02	0.10	0.31	0.11	0.06	8.77	1.49	99.38	1.26	12.36	97.09	1.49	0.32	8.77	0.02	6.81	0.20	0.46	0.01	0.00	0.00	0.14	0.02	0.06	0.05	6.93	0.22	0.01	0.71	19.45	0.00	0.00	0.00	1.87	-4.45	-0.46	77.03	97.36	1199.38	700.90	1345.34	855.23	1222.49	733.28	1319.79	736.74
47.514	0	0.10	0.06	0.02	0.10	0.29	0.11	0.06	7.39	1.77	99.41	1.19	12.62	96.67	1.77	0.37	7.39	0.02	6.72	0.16	0.37	0.01	0.00	0.00	0.15	0.02	0.05	0.04	6.75	0.25	0.01	0.57	19.06	0.00	0.00	0.00	1.07	-5.16	-0.17	76.88	96.22	1185.33	697.90	1329.75	850.42	1208.47	729.48	1304.60	733.51
47.547	0	0.10	0.06	0.02	0.10	0.26	0.11	0.06	6.46	2.07	99.48	1.11	12.07	95.66	2.07	0.39	6.46	0.02	5.58	0.11	0.32	0.01	0.00	0.00	0.15	0.02	0.05	0.06	6.61	0.26	0.01	0.42	18.57	0.00	0.00	0.00	2.31	-6.54	1.45	77.34	95.08	1169.06	695.32	1311.52	846.56	1193.00	725.85	1287.94	730.89
47.580	0	0.09	0.05	0.01	0.10	0.32	0.11	0.07	6.08	3.65	99.35	1.27	13.67	96.16	3.65	0.34	6.08	0.02	7.46	0.16	0.40	0.02	0.00	0.00	0.20	0.02	0.08	0.09	5.22	0.31	0.01	0.24	19.51	0.00	0.00	0.00	2.76	-5.89	1.92	77.84	95.84	1153.88	692.08	1294.99	841.26	1177.20	721.56	1272.76	728.85
47.614
47.647
47.680
47.714
47.747
47.781
47.814
47.847
47.881
47.914
47.947
47.981
48.014
48.047
48.081	0	0.10	0.16	0.02	0.24	0.05	0.33	0.13	3.06	3.06	99.34	0.33	0.00	98.66	19.47	0.16	3.06	0.01	6.65	2.35	0.37	0.09	0.00	0.01	0.16	0.08	0.59	0.41	0.29	1.06	0.37	12.25	3.55	0.00	0.00	0.00	9.14	-0.51	-4.48	77.53	101.95	1039.05	679.32	1171.33	816.84	1049.86	715.08	1151.75	711.20
48.114	0	0.11	0.16	0.02	0.19	0.05	0.25	0.10	3.81	3.83	99.50	0.33	0.00	97.32	12.66	0.21	3.83	0.01	6.80	2.32	0.27	0.10	0.00	0.00	0.11	0.06	0.45	0.14	0.42	1.79	0.35	4.30	3.81	0.00	0.00	0.00	-0.36	-4.04	-1.97	79.23	98.90	1042.40	687.88	1166.29	817.15	1052.57	719.75	1151.35	714.82
48.148	0	0.13	0.16	0.02	0.17	0.06	0.22	0.11	3.30	3.30	99.57	0.33	0.00	93.12	10.12	0.28	3.30	0.01	6.94	4.88	0.38	0.18	0.00	0.01	0.10	0.07	0.51	0.08	0.31	5.84	0.52	6.62	3.91	0.00	0.00	0.00	4.11	-8.97	-2.23	78.81	91.54	1045.82	689.80	1162.47	811.81	1055.93	720.07	1147.40	716.52
48.181	0	0.14	0.17	0.02	0.17	0.05	0.21	0.13	3.15	3.84	99.57	0.33	0.00	97.37	8.75	0.22	3.84	0.01	6.70	4.79	0.36	0.17	0.00	0.01	0.11	0.07	0.48	0.06	0.24	12.10	0.57	1.21	3.15	0.00	0.00	0.00	9.46	-3.94	-0.56	77.55	93.85	1046.98	690.24	1160.58	809.11	1055.62	719.10	1149.47	718.86
48.214	0	0.14	0.18	0.02	0.18	0.05	0.22	0.16	2.51	4.07	99.55	0.33	0.00	96.55	9.17	0.23	4.07	0.00	6.32	4.63	0.33	0.17	0.00	0.01	0.12	0.07	0.42	0.03	0.20	16.69	0.58	0.93	2.51	0.00	0.00	0.00	5.65	-5.34	-0.13	77.80	91.86	1047.66	690.85	1160.42	809.16	1057.19	718.97	1149.04	717.97
48.248	0	0.14	0.18	0.02	0.18	0.04	0.22	0.17	2.04	4.45	99.56	0.33	0.00	96.13	8.15	0.26	4.45	0.00	5.84	4.71	0.33	0.22	0.00	0.01	0.14	0.07	0.34	0.03	0.19	19.13	0.63	0.45	2.04	0.00	0.00	0.00	4.27	-5.94	-0.67	77.99	91.80	1048.95	690.67	1161.27	808.16	1057.90	719.04	1149.69	717.15
48.281	0	0.15	0.19	0.02	0.17	0.04	0.21	0.16	1.76	4.53	99.58	0.33	0.00	95.92	7.13	0.34	4.53	0.00	4.77	4.85	0.26	0.19	0.00	0.01	0.15	0.07	0.31	0.04	0.15	18.20	0.61	0.63	1.76	0.00	0.00	0.00	1.35	-6.22	-1.05	78.10	92.91	1050.12	689.67	1163.07	807.51	1058.56	718.53	1151.41	715.12
48.314	0	0.15	0.19	0.02	0.17	0.04	0.21	0.15	1.66	4.81	99.58	0.33	0.00	94.78	6.67	0.40	4.81	0.00	4.48	5.09	0.22	0.23	0.00	0.02	0.17	0.08	0.26	0.04	0.12	17.65	0.58	0.92	1.66	0.00	0.00	0.00	3.96	-7.50	-1.38	77.97	92.70	1051.43	689.16	1165.49	808.26	1060.26	718.51	1152.91	715.61
48.348	0	0.17	0.19	0.02	0.17	0.04	0.21	0.15	1.58	5.48	99.58	0.33	0.00	94.72	5.91	0.44	5.48	0.00	4.39	6.95	0.23	0.33	0.00	0.02	0.19	0.09	0.22	0.05	0.11	18.04	0.66	0.78	1.58	0.00	0.00	0.00	5.22	-7.57	-1.46	78.06	91.39	1054.35	690.58	1167.52	809.06	1063.36	719.92	1154.70	716.85
48.381	0	0.21	0.20	0.02	0.17	0.04	0.22	0.17	1.51	6.65	99.57	0.33	0.00	95.55	5.25	0.40	6.65	0.00	4.85	11.15	0.33	0.66	0.00	0.03	0.22	0.12	0.23	0.05	0.12	21.62	0.69	0.50	1.51	0.00	0.00	0.00	1.24	-6.67	-1.22	78.34	91.31	1060.80	693.26	1170.13	807.03	1068.14	721.58	1159.37	717.79
48.415	0	0.21	0.20	0.02	0.17	0.04	0.22	0.21	1.33	6.71	99.57	0.33	0.00	96.12	5.18	0.37	6.71	0.00	5.44	9.40	0.64	2.04	0.00	0.04	0.25	0.12	0.19	0.09	0.13	26.61	0.66	0.14	1.33	0.00	0.00	0.00	6.35	-5.95	-1.15	77.17	93.75	1063.63	693.64	1171.60	805.16	1069.05	721.89	1162.78	720.22
48.448	0	0.20	0.20	0.02	0.17	0.04	0.21	0.25	1.21	6.17	99.49	0.33	0.00	96.72	5.17	0.40	6.17	0.00	5.13	8.65	0.73	2.29	0.00	0.06	0.26	0.11	0.15	0.09	0.13	31.05	0.60	0.08	1.21	0.00	0.00	0.00	3.82	-5.09	0.07	76.79	92.65	1067.19	694.99	1172.91	804.27	1072.94	721.40	1165.59	721.20
48.481	0	0.21	0.20	0.03	0.17	0.04	0.20	0.32	1.21	5.45	99.35	0.33	0.00	96.61	4.88	0.36	5.45	0.00	6.21	10.26	0.91	4.20	0.00	0.07	0.27	0.09	0.11	0.13	0.14	37.19	0.51	0.13	1.21	0.00	0.00	0.00	7.48	-5.25	0.02	76.06	91.36	1069.53	695.25	1174.60	804.00	1075.57	721.48	1166.93	722.49
48.515	0	0.21	0.20	0.03	0.17	0.04	0.20	0.40	1.17	4.75	99.19	0.33	0.00	96.07	5.42	0.34	4.75	0.00	6.51	11.06	0.87	3.76	0.00	0.10	0.26	0.08	0.10	0.13	0.14	41.98	0.44	0.16	1.17	0.00	0.00	0.00	3.70	-6.02	-0.81	76.46	92.88	1071.33	694.67	1177.51	803.51	1076.55	721.40	1169.42	721.60
48.548	0	0.22	0.20	0.03	0.17	0.04	0.22	0.51	1.17	4.74	98.99	0.33	0.00	98.14	6.49	0.27	4.74	0.00	8.34	13.37	1.02	4.30	0.00	0.12	0.27	0.08	0.09	0.12	0.15	46.51	0.38	0.05	1.17	0.00	0.00	0.00	10.03	-2.18	-0.20	75.63	93.81	1074.21	695.88	1177.84	802.21	1078.17	722.21	1171.96	724.06
48.581	0	0.25	0.20	0.03	0.16	0.05	0.21	0.57	1.14	4.88	98.85	0.33	0.00	97.78	5.29	0.19	4.88	0.00	9.93	13.71	1.23	8.16	0.00	0.16	0.26	0.07	0.09	0.19	0.16	50.77	0.30	0.02	1.14	0.00	0.00	0.00	13.56	-3.07	-1.32	75.04	89.55	1076.47	695.95	1176.79	799.30	1080.16	722.94	1169.71	722.65
48.615	0	0.25	0.21	0.04	0.16	0.04	0.21	1.03	0.94	5.35	97.95	0.33	0.00	97.98	5.01	0.18	5.35	0.00	8.22	11.55	1.65	12.62	0.00	0.41	0.21	0.07	0.09	0.22	0.14	65.13	0.24	0.03	0.94	0.06	0.00	0.00	13.86	-2.59	-0.76	75.15	89.38	1076.42	696.16	1174.74	796.71	1079.59	722.49	1168.96	723.16
48.648	0	0.22	0.20	0.06	0.16	0.04	0.21	1.04	0.93	4.83	97.93	0.33	0.00	97.90	5.40	0.21	4.83	0.00	7.22	7.04	2.14	17.81	0.00	0.55	0.21	0.07	0.07	0.30	0.14	64.95	0.20	0.02	0.93	0.02	0.00	0.00	5.02	-2.78	0.72	76.97	89.78	1072.02	695.75	1170.78	794.51	1076.23	721.38	1166.00	722.91
48.681	0	0.24	0.21	0.07	0.17	0.04	0.21	1.06	0.87	5.26	97.87	0.33	0.00	97.55	5.42	0.20	5.26	0.00	5.92	7.03	2.34	22.10	0.00	0.87	0.18	0.07	0.07	0.36	0.15	65.61	0.15	0.02	0.85	0.07	0.00	0.00	10.73	-3.57	0.96	75.85	91.01	1067.45	693.87	1167.56	794.23	1071.88	720.48	1162.87	722.25
48.715	0	0.25	0.21	0.08	0.16	0.04	0.22	1.10	1.99	5.29	97.80	0.33	0.00	96.66	5.28	0.21	5.29	0.01	5.42	7.92	2.91	23.70	0.00	1.99	0.19	0.08	0.07	0.30	0.15	66.53	0.11	0.02	0.79	0.03	0.00	0.00	7.07	-5.17	0.30	76.92	89.03	1063.59	695.02	1161.52	794.73	1067.44	720.30	1156.46	720.95
48.748	0	0.25	0.20	0.10	0.16	0.04	0.22	1.07	2.40	4.92	97.85	0.33	0.00	98.43	4.35	0.27	4.92	0.01	6.11	6.61	3.05	27.68	0.00	2.40	0.17	0.08	0.10	0.26	0.17	66.82	0.11	0.01	0.81	0.03	0.00	0.00	2.47	-1.32	0.26	77.63	89.25	1055.25	695.07	1153.43	793.56	1059.13	721.21	1148.38	720.20
48.782	0	0.30	0.21	0.21	0.15	0.04	0.24	1.29	4.70	5.19	97.42	0.33	0.00	98.32	4.23	0.23	5.19	0.01	7.13	6.35	4.47	40.27	0.39	4.70	0.17	0.09	0.15	0.31	0.20	71.44	0.08	0.02	0.82	0.00	0.00	0.00	0.12	1.66	-0.98	78.02	87.78	1050.70	695.12	1147.26	792.62	1053.73	720.56	1141.50	718.73
48.815	0	0.32	0.21	0.25	0.16	0.04	0.29	1.46	6.34	6.09	97.08	0.33	0.00	98.78	4.65	0.19	5.54	0.01	6.34	6.09	4.89	43.90	0.41	7.63	0.17	0.11	0.20	0.45	0.24	74.08	0.07	0.01	0.80	0.03	0.00	0.00	8.11	-0.03	1.09	76.75	87.16	1041.64	694.79	1137.51	790.95	1046.01	721.26	1133.16	720.19
48.848	0	0.28	0.21	0.16	0.17	0.04	0.33	1.51	6.40	6.11	96.98	0.33	0.00	98.49	6.37	0.22	5.51	0.01	6.40	6.11	3.95	35.81	0.30	8.35	0.19	0.10	0.21	0.68	0.23	73.10	0.06	0.02	0.80	0.00	0.00	0.00	10.03	-1.13	2.15	76.26	87.20	1030.06	694.82	1125.98	790.73	1035.15	720.41	1122.31	722.64
48.882	0	0.23	0.20	0.12	0.16	0.04	0.45	1.73	7.05	4.76	96.54	0.38	0.00	98.72	7.05	0.23	4.06	0.01	6.49	4.76	4.76	30.65	0.00	14.95	0.21	0.08	0.20	0.90	0.27	75.77	0.04	0.02	0.77	0.00	0.00	0.00	12.48	-0.25	2.64	75.61	86.02	1018.50	695.56	1113.13	790.41	1023.90	719.52	1109.80	724.19
48.915	0	0.21	0.20	0.10	0.16	0.04	0.48	1.63	6.94	4.67	96.73	0.42	0.00	98.50	6.94	0.21	3.88	0.01	5.92	4.67	4.06	26.45	0.00	16.60	0.24	0.07	0.20	1.13	0.27	74.48	0.03	0.02	0.74	0.00	0.00	0.00	10.43	-1.07	2.55	76.37	86.80	1006.03	696.29	1101.51	791.77	1011.40	720.95	1098.09	725.42
48.948	0	0.19	0.20	0.07	0.16	0.04	0.55	1.65	6.35	3.74	96.70	0.51	0.00	97.82	6.27	0.23	3.36	0.01	6.35	3.74	3.04	20.02	0.00	19.75	0.27	0.06	0.18	1.00	0.25	75.37	0.03	0.03	0.74	0.00	0.00	0.00	13.40	-2.99	2.34	75.68	89.78	990.53	695.53	1089.29	794.29	995.93	721.52	1085.55	726.82
48.982	0	0.20	0.20	0.08	0.16	0.04	0.80	1.50	5.84	3.54	96.99	0.84	0.00	98.12	5.84	0.26	3.46	0.01	5.80	3.54	3.54	22.72	0.00	27.28	0.32	0.06	0.22	0.94	0.27	73.49	0.02	0.02	0.72	0.00	0.00	0.00	4.58	-2.21	2.43	77.81	89.16	977.06	698.35	1075.14	796.43	982.48	723.00	1071.53	727.53
49.015	0	0.19	0.20	0.08	0.16	0.03	0.79	1.47	5.36	3.24	97.06	0.83	0.00	97.96	5.36	0.22	3.08	0.01	4.77	2.50	3.24	22.17	0.00	27.76	0.37	0.05	0.17	1.21	0.26	73.51	0.02	0.06	0.69	0.00	0.00	0.00	9.15	-2.64	1.41	76.24	87.50	965.11	699.88	1061.36	796.13	969.74	724.26	1057.11	729.07
49.048	0	0.19	0.20	0.10	0.15	0.03	0.89	1.42	4.96	4.78	97.17	1.01	0.00	98.55	4.74	0.21	3.19	0.02	4.96	2.12	4.78	25.37	0.00	30.87	0.41	0.06	0.13	1.55	0.27	73.22	0.02	0.02	0.71	0.00	0.00	0.00	-3.34	-0.92	-0.38	77.63	84.38	953.17	703.97	1045.99	796.79	956.47	727.01	1040.78	730.31
49.082	0	0.19	0.19	0.14	0.14	0.03	1.11	1.12	3.96	6.81	97.76	1.88	-1.33	97.03	3.70	0.24	2.43	0.02	3.96	1.34	6.81	29.63	0.00	37.34	0.44	0.07	0.09	1.23	0.23	68.49	0.02	0.00	0.67	0.00	0.00	0.00	-2.66	4.57	1.32	76.53	81.18	939.57	706.69	1028.86	795.98	943.92	727.76	1024.93	732.96
49.115	0	0.18	0.19	0.13	0.13	0.03	1.08	1.13	3.93	8.67	97.74	2.31	-2.29	97.92	2.96	0.22	2.33	0.02	3.93	0.91	8.67	26.82	0.00	38.06	0.46	0.07	0.09	1.59	0.23	69.48	0.02	0.01	0.68	0.00	0.00	0.00	9.80	2.73	2.62	75.40	85.63	922.40	709.21	1016.60	803.40	927.88	733.29	1013.22	740.35
49.149	0	0.18	0.19	0.12	0.13	0.03	1.09	1.31	4.78	7.02	97.38	2.02	-0.92	98.41	2.63	0.22	2.17	0.02	4.78	0.96	7.02	25.69	0.00	38.03	0.49	0.07	0.09	1.47	0.25	73.44	0.02	0.02	0.70	0.00	0.00	0.00	13.99	-1.39	2.72	73.88	86.74	908.79	709.93	1004.21	806.80	914.29	733.53	1000.87	738.71
49.182	0	0.20	0.19	0.14	0.14	0.04	1.17	1.44	6.12	5.49	97.13	1.91	0.00	98.70	3.14	0.22	2.28	0.02	6.12	1.17	5.49	30.41	0.00	38.19	0.43	0.06	0.11	1.51	0.27	75.13	0.02	0.01	0.71	0.00	0.00	0.00	7.03	-0.34	3.73	76.63	84.70	898.74	714.67	991.91	809.24	904.86	735.48	989.24	742.86
49.215	0	0.23	0.19	0.17	0.14	0.05	1.11	1.63	12.32	4.44	96.75	2.49	0.00	98.31	3.37	0.12	2.41	0.02	12.32	1.82	4.44	36.16	0.00	35.37	0.49	0.05	0.12	1.53	0.27	78.04	0.02	0.01	0.78	0.00	0.00	0.00	9.95	1.68	2.66	73.65	83.40	891.54	712.30	983.27	804.55	896.83	734.67	980.06	739.95
49.249	0	0.24	0.19	0.19	0.14	0.07	1.03	1.90	16.84	2.96	96.21	2.93	0.00	98.27	3.19	0.11	2.30	0.01	16.84	2.11	2.96	39.87	0.00	32.93	0.39	0.04	0.09	0.93	0.28	81.99	0.02	0.04	0.81	0.00	0.00	0.00	0.76	-1.80	2.58	76.66	88.59	882.89	711.93	980.34	809.38	888.45	735.80	976.78	742.60
49.282	0	0.28	0.19	0.24	0.15	0.08	1.05	2.12	20.11	3.66	95.76	3.48	0.00	96.87	3.95	0.10	2.39	0.01	20.11	3.66	2.55	45.35	0.00	31.85	0.34	0.04	0.09	0.55	0.28	83.99	0.02	0.03	0.86	0.00	0.00	0.00	4.62	-4.84	1.94	76.20	87.56	879.72	712.68	976.04	809.05	884.71	735.44	972.10	740.92
49.315	0	0.31	0.19	0.26	0.15	0.10	1.01	2.44	23.45	5.63	95.11	3.97	0.00	95.74	4.08	0.09	2.51	0.01	23.45	5.63	2.30	46.83	0.00	30.25	0.33	0.03	0.09	0.43	0.27	87.35	0.02	0.02	0.89	0.00	0.00	0.00	2.75	-6.43	1.93	76.34	87.13	877.00	712.94	972.84	808.79	881.92	735.89	968.91	740.96
49.349	0	0.25	0.19	0.08	0.15	0.08	0.80	2.93	18.33	8.96	94.14	1.92	0.00	97.13	5.23	0.09	2.11	0.01	18.33	8.96	1.41	25.80	0.00	26.02	0.24	0.02	0.07	0.30	0.26	90.64	0.02	0.04	0.90	0.00	0.00	0.00	4.56	-4.39	2.33	76.13	90.51	873.17	711.75	972.74	811.31	878.71	735.03	968.83	743.51
49.382	0	0.26	0.19	0.06	0.16	0.07	0.71	3.09	17.16	13.90	93.81	1.36	0.00	98.02	6.27	0.09	2.20	0.01	17.16	13.90	1.12	18.53	0.00	22.84	0.20	0.02	0.06	0.23	0.24	90.98	0.02	0.07	0.90	0.00	0.00	0.00	0.21	-2.49	2.66	76.65	90.60	872.98	712.79	972.64	813.41	878.73	734.34	969.03	741.76
49.416	0	0.27	0.19	0.03	0.16	0.06	0.53	3.41	14.20	17.71	93.18	0.77	0.00	95.21	6.30	0.09	2.34	0.00	14.20	19.56	0.86	5.49	0.00	17.71	0.19	0.01	0.05	0.10	0.22	93.36	0.02	0.11	0.93	0.00	0.00	0.00	5.47	-7.05	2.35	76.57	89.50	875.59	713.85	974.04	812.96	881.12	734.76	970.09	744.51
49.449	0	0.28	0.19	0.03	0.15	0.06	0.45	3.15	13.48	16.23	93.70	0.66	0.00	94.72	4.59	0.07	2.62	0.00	13.48	20.08	1.02	5.86	0.00	16.23	0.20	0.01	0.04	0.14	0.22	93.10	0.02	0.04	1.01	0.00	0.00	0.00	6.33	-7.56	1.57	76.50	88.13	880.93	714.83	977.88	814.05	885.66	737.26	973.65	742.16
49.482	0	0.28	0.19	0.04	0.15	0.06	0.48	3.03	14.32	17.12	93.94	0.74	0.00	96.73	4.51	0.09	2.88	0.00	14.32	18.22	1.67	9.73	0.00	17.12	0.19	0.01	0.05	0.25	0.24	92.23	0.03	0.04	1.05	0.00	0.00	0.00	1.48	-5.07	3.35	77.01	86.63	888.77	715.97	984.07	812.81	894.68	736.84	981.08	743.11
49.516	0	0.31	0.19	0.06	0.15	0.07	0.46	3.00	15.77	15.77	93.99	0.77	0.00	97.50	4.61	0.07	3.70	0.00	16.26	18.30	3.38	16.04	0.00	15.77	0.22	0.01	0.07	0.45	0.25	91.91	0.03	0.29	1.26	0.00	0.00	0.00	-2.77	-3.69	3.11	77.36	86.90	896.42	715.37	992.01	812.23	902.12	737.27	988.95	740.65
49.549	0	0.31	0.19	0.12	0.14	0.06	0.45	2.84	14.72	14.09	94.33	0.73	0.00	95.09	4.65	0.06	4.29	0.00	14.72	14.09	6.48	27.92	0.00	16.41	0.24	0.01	0.08	0.97	0.28	90.48	0.03	0.52	1.28	0.00	0.00	0.00	4.51	-7.19	2.72	76.79	82.56	909.45	715.36	1001.25	810.08	915.10	735.94	997.53	740.60
49.582
49.616
49.649
49.682
49.716
49.749
49.783
49.816
49.849
49.883
49.916
49.949
49.983
50.016
50.049
50.083
50.116
50.150
50.183
50.216
50.250
50.283
50.316
50.350
50.383
50.417
50.450
50.483
50.517
50.550
50.583
50.617
50.650
50.683
50.717
50.750
50.784
50.817
50.850
50.884
50.917
50.950
50.984
51.017
51.050
51.084
51.117
51.151
51.184
51.217
51.251
51.284
51.317
51.351
51.384
51.418
51.451
51.484
51.518
51.551
51.584
51.618
51.651
51.684
51.718
51.751
51.785
51.818
51.851
51.885
51.918
51.951
51.985
52.018
52.051
52.085	0	0.17	0.06	0.04	0.15	0.18	0.09	0.06	2.95	0.67	99.65	0.76	10.60	98.34	0.67	0.35	2.95	0.26	4.34	1.62	0.29	0.01	0.00	0.00	0.42	0.08	0.18	0.19	27.38	0.54	0.02	0.11	15.72	0.00	0.00	0.00	-4.35	-1.60	-0.06	71.78	111.23	1174.26	686.76	1329.21	848.60	1195.14	720.50	1306.32	723.94
52.118	0	0.22	0.05	0.04	0.16	0.37	0.09	0.06	5.70	0.70	99.26	1.92	15.75	92.13	0.70	0.31	5.70	0.29	8.00	4.46	0.37	0.02	0.00	0.01	0.33	0.04	0.17	0.17	36.40	0.69	0.02	0.10	20.51	0.00	0.00	0.00	-0.45	-9.70	-0.14	74.12	96.67	1151.99	687.26	1305.41	849.03	1179.41	719.37	1275.88	725.62
52.152	0	0.17	0.04	0.03	0.13	0.56	0.09	0.06	6.12	0.70	98.87	2.38	19.38	97.40	0.68	0.17	6.12	0.23	9.37	4.14	0.35	0.02	0.00	0.01	0.20	0.02	0.16	0.15	29.11	0.70	0.01	0.04	23.55	0.00	0.00	0.00	-2.00	-3.89	-0.89	74.19	97.98	1137.90	686.03	1292.63	849.70	1164.75	719.64	1262.69	722.51
52.185	0	0.14	0.04	0.02	0.11	0.61	0.08	0.06	5.21	1.03	98.77	2.59	20.61	96.77	0.87	0.17	5.21	0.24	9.78	4.05	0.31	0.02	0.00	0.01	0.15	0.01	0.13	0.12	24.41	1.03	0.01	0.07	24.11	0.00	0.00	0.00	-6.66	-4.99	-1.68	73.35	97.20	1125.10	685.83	1277.82	846.35	1150.72	718.88	1247.91	720.30
52.218	0	0.13	0.03	0.02	0.11	0.90	0.08	0.06	3.99	1.17	98.21	3.55	24.53	95.32	1.05	0.20	3.99	0.27	12.56	4.64	0.32	0.04	0.00	0.01	0.16	0.01	0.11	0.11	26.25	1.17	0.02	0.05	26.12	0.00	0.00	0.00	-1.12	-6.93	-3.03	75.12	93.62	1118.40	686.28	1269.98	847.44	1144.31	721.54	1237.91	719.51
52.252	0	0.11	0.03	0.02	0.09	1.05	0.07	0.06	3.61	1.41	97.91	4.41	26.18	96.71	1.41	0.22	3.61	0.27	12.55	4.27	0.22	0.03	0.00	0.01	0.15	0.01	0.09	0.11	22.64	1.26	0.02	0.04	27.52	0.00	0.00	0.00	-3.63	-5.10	-2.06	74.63	92.99	1107.08	686.40	1257.62	846.12	1133.53	720.15	1226.52	719.51
52.285	0	0.11	0.03	0.02	0.10	1.01	0.07	0.07	3.55	2.07	97.98	4.42	25.81	97.20	2.07	0.32	3.55	0.35	11.93	3.90	0.21	0.07	0.00	0.02	0.17	0.01	0.09	0.14	22.38	1.73	0.02	0.02	27.53	0.00	0.00	0.00	-2.04	-4.27	-5.04	75.19	92.71	1101.76	687.42	1251.27	845.45	1125.75	723.34	1218.38	719.51
52.318	0	0.11	0.03	0.02	0.10	0.95	0.08	0.07	4.35	2.39	98.10	3.94	24.65	98.21	2.39	0.34	4.35	0.35	12.23	3.92	0.21	0.08	0.00	0.02	0.18	0.01	0.08	0.21	19.73	2.34	0.02	0.04	26.80	0.00	0.00	0.00	-0.62	-1.97	-4.90	75.55	94.05	1095.50	687.16	1245.64	845.71	1119.19	723.18	1213.21	720.34
52.352	0	0.10	0.03	0.02	0.10	0.86	0.09	0.08	4.51	3.66	98.28	3.47	23.38	98.22	3.66	0.51	4.51	0.42	12.14	3.81	0.18	0.07	0.00	0.02	0.20	0.01	0.07	0.26	17.30	2.96	0.02	0.02	25.97	0.00	0.00	0.00	-1.75	-1.94	-5.10	75.46	92.85	1092.27	689.41	1239.90	845.30	1115.25	725.13	1208.01	721.11
52.385	0	0.10	0.03	0.02	0.11	0.72	0.10	0.09	4.56	4.56	98.56	2.75	21.23	98.15	5.57	0.76	4.56	0.49	11.84	2.66	0.19	0.06	0.00	0.02	0.23	0.01	0.06	0.30	15.28	3.64	0.02	0.04	24.48	0.00	0.00	0.00	3.51	-2.15	-5.11	77.47	90.71	1090.10	691.33	1234.97	845.10	1112.84	727.07	1203.49	723.82
52.419	0	0.09	0.03	0.01	0.12	0.74	0.11	0.10	3.99	3.99	98.52	2.62	21.21	98.16	8.03	1.37	3.99	0.57	13.02	2.07	0.12	0.04	0.00	0.02	0.31	0.01	0.05	0.25	13.36	4.52	0.02	0.07	24.18	0.00	0.00	0.00	2.35	-2.11	-6.05	77.26	89.23	1088.90	693.07	1232.03	845.15	1111.00	729.36	1200.04	723.47
52.452	0	0.08	0.04	0.01	0.13	0.66	0.13	0.12	3.73	3.73	98.68	2.25	19.55	97.94	11.08	2.04	3.73	0.54	12.86	1.68	0.12	0.05	0.00	0.02	0.45	0.01	0.05	0.22	11.17	4.86	0.02	0.07	23.19	0.00	0.00	0.00	-2.07	-2.68	-3.75	76.00	92.26	1088.46	694.67	1229.38	844.30	1109.42	729.30	1201.49	723.46
52.485	0	0.07	0.04	0.01	0.14	0.59	0.14	0.14	3.50	3.50	98.82	1.94	18.18	97.25	13.30	2.75	3.50	0.46	12.78	1.23	0.09	0.03	0.00	0.02	0.55	0.01	0.04	0.18	10.34	5.13	0.02	0.04	22.25	0.00	0.00	0.00	0.05	-4.17	-2.32	76.47	95.79	1088.77	694.53	1230.91	845.83	1109.42	729.18	1205.11	724.62
52.519	0	0.07	0.04	0.01	0.15	0.53	0.14	0.15	3.41	3.41	98.94	1.72	17.10	96.36	13.78	3.69	3.41	0.49	12.30	1.04	0.07	0.03	0.00	0.02	0.70	0.01	0.04	0.14	9.63	5.43	0.02	0.01	21.49	0.00	0.00	0.00	-1.66	-5.61	-1.37	75.59	95.06	1090.76	694.75	1233.12	846.65	1112.58	728.63	1207.55	724.46
52.552	0	0.07	0.04	0.01	0.15	0.45	0.14	0.14	3.23	3.23	99.10	1.49	16.10	96.63	12.28	4.23	3.23	0.41	11.23	0.84	0.07	0.02	0.00	0.02	0.71	0.02	0.03	0.11	8.74	5.50	0.02	0.03	20.57	0.00	0.00	0.00	-4.89	-5.22	-0.20	74.20	95.90	1092.45	694.67	1235.07	846.18	1114.80	726.98	1210.68	724.89
52.585	0	0.07	0.04	0.01	0.15	0.42	0.13	0.15	2.90	2.90	99.15	1.41	15.83	94.64	11.83	6.20	2.90	0.41	10.80	0.60	0.06	0.02	0.00	0.02	0.75	0.02	0.03	0.11	8.34	5.40	0.02	0.03	20.24	0.00	0.00	0.00	-3.06	-7.64	-0.52	74.71	94.96	1094.82	695.04	1237.98	847.43	1117.65	727.84	1212.58	725.71
52.619	0	0.06	0.04	0.01	0.15	0.36	0.13	0.16	2.44	2.44	99.28	1.28	14.67	95.68	12.22	5.74	2.44	0.33	9.35	0.51	0.05	0.02	0.00	0.02	0.74	0.01	0.03	0.15	6.08	6.66	0.02	0.10	19.58	0.00	0.00	0.00	-5.02	-6.51	0.24	73.83	94.65	1095.78	694.73	1240.16	848.17	1119.94	726.58	1214.59	725.96
52.652	0	0.07	0.04	0.01	0.14	0.32	0.12	0.14	2.25	2.25	99.37	1.16	13.94	94.60	10.66	6.06	2.25	0.30	8.36	0.45	0.04	0.02	0.00	0.02	0.76	0.01	0.03	0.19	5.71	6.08	0.02	0.14	18.88	0.00	0.00	0.00	-3.43	-7.68	-0.27	74.38	95.12	1097.31	694.54	1241.45	848.16	1120.73	727.40	1215.82	725.18
52.685	0	0.07	0.05	0.01	0.14	0.28	0.12	0.13	2.13	2.13	99.43	1.05	13.30	93.50	9.38	5.43	2.13	0.26	7.79	0.42	0.05	0.02	0.00	0.03	0.75	0.02	0.03	0.24	5.71	6.23	0.02	0.16	18.20	0.00	0.00	0.00	-3.87	-8.67	-0.66	74.04	93.28	1099.12	694.58	1243.45	848.53	1123.28	727.54	1216.52	724.86
52.719	0	0.07	0.05	0.01	0.13	0.24	0.12	0.13	2.14	2.14	99.51	0.89	12.04	94.90	8.43	4.95	2.14	0.27	7.38	0.39	0.04	0.02	0.00	0.03	0.69	0.02	0.04	0.24	4.66	6.51	0.02	0.11	16.98	0.00	0.00	0.00	-3.37	-7.38	-0.33	74.43	93.44	1100.58	693.46	1245.91	848.61	1125.41	726.34	1218.84	724.37
52.752	0	0.07	0.05	0.01	0.13	0.26	0.12	0.12	2.15	2.15	99.48	0.93	12.74	94.61	8.30	4.02	2.15	0.30	8.06	0.36	0.05	0.02	0.00	0.03	0.56	0.02	0.04	0.14	5.12	6.23	0.02	0.08	17.30	0.00	0.00	0.00	-1.63	-7.67	0.19	75.20	92.64	1102.91	694.09	1247.98	849.55	1128.39	726.92	1221.02	725.32
52.786	0	0.08	0.06	0.02	0.13	0.22	0.12	0.11	2.09	2.09	99.56	0.72	11.33	91.52	7.32	3.15	2.09	0.29	8.49	0.29	0.04	0.01	0.00	0.02	0.48	0.02	0.05	0.09	4.86	5.83	0.02	0.08	15.55	0.00	0.00	0.00	-5.06	-10.10	1.78	73.33	93.24	1104.31	693.91	1250.59	849.79	1131.20	725.51	1224.45	725.68
52.819	0	0.08	0.06	0.02	0.12	0.19	0.12	0.10	1.76	1.76	99.63	0.62	10.28	91.29	6.21	2.38	1.76	0.28	7.70	0.26	0.04	0.01	0.00	0.02	0.49	0.02	0.05	0.10	4.93	4.78	0.02	0.14	14.49	0.00	0.00	0.00	-2.38	-10.25	2.32	74.48	94.70	1106.91	692.97	1254.52	850.47	1134.15	725.41	1228.85	725.82
52.852	0	0.09	0.07	0.02	0.12	0.17	0.12	0.09	1.78	1.78	99.65	0.59	9.71	92.82	5.67	1.70	1.78	0.28	7.07	0.25	0.04	0.01	0.00	0.02	0.45	0.02	0.05	0.09	4.60	4.37	0.02	0.14	14.10	0.00	0.00	0.00	-3.20	-9.20	1.61	74.49	98.41	1110.32	692.19	1258.48	849.45	1135.48	725.97	1233.88	724.41
52.886	0	0.09	0.07	0.02	0.11	0.16	0.11	0.08	1.66	1.66	99.68	0.54	9.43	84.41	4.45	1.17	1.66	0.22	7.00	0.22	0.05	0.01	0.00	0.02	0.39	0.02	0.05	0.09	4.53	3.14	0.02	0.03	13.54	0.00	0.00	0.00	-2.71	-13.55	1.68	74.64	93.63	1113.27	691.99	1259.89	848.28	1140.04	725.05	1233.67	723.80
52.919	0	0.09	0.07	0.02	0.11	0.16	0.11	0.08	1.86	1.86	99.69	0.51	8.99	91.24	4.15	0.75	1.86	0.16	7.16	0.21	0.05	0.01	0.00	0.02	0.36	0.02	0.05	0.10	4.13	2.62	0.02	0.04	13.11	0.00	0.00	0.00	-3.32	-10.29	1.36	74.48	101.81	1118.17	691.71	1264.87	847.51	1140.69	724.19	1242.50	724.33
52.952	0	0.09	0.08	0.02	0.11	0.16	0.12	0.07	2.22	2.22	99.67	0.48	9.14	92.69	4.19	0.51	2.22	0.12	9.02	0.26	0.06	0.01	0.00	0.02	0.32	0.01	0.05	0.09	3.79	2.07	0.02	0.03	12.68	0.00	0.00	0.00	-1.40	-9.30	1.43	75.45	101.34	1123.53	691.79	1269.90	847.21	1146.19	725.34	1247.53	724.36
52.986	0	0.10	0.08	0.02	0.11	0.17	0.12	0.07	2.71	2.71	99.66	0.46	9.23	92.61	3.82	0.38	2.71	0.09	10.30	0.30	0.09	0.02	0.00	0.02	0.31	0.01	0.05	0.10	3.84	1.55	0.02	0.06	12.43	0.00	0.00	0.00	-0.92	-9.36	1.20	75.50	101.19	1129.03	692.69	1275.06	848.09	1151.41	725.95	1252.60	725.31
53.019	0	0.10	0.08	0.02	0.11	0.19	0.12	0.07	3.01	3.01	99.61	0.49	10.07	90.69	3.41	0.29	3.01	0.07	11.43	0.34	0.10	0.02	0.00	0.02	0.32	0.01	0.05	0.11	3.75	1.50	0.02	0.08	12.85	0.00	0.00	0.00	-2.01	-10.62	1.17	74.74	100.68	1133.36	692.80	1281.40	850.35	1156.97	725.63	1257.64	726.04
53.052	0	0.10	0.08	0.02	0.11	0.22	0.13	0.07	3.49	3.49	99.57	0.51	10.66	91.31	3.54	0.24	3.49	0.04	12.99	0.44	0.10	0.02	0.00	0.02	0.34	0.01	0.05	0.12	3.55	1.22	0.03	0.03	13.06	0.00	0.00	0.00	1.68	-10.24	1.05	75.82	96.04	1135.73	693.10	1284.34	852.18	1161.86	726.09	1257.89	727.57
53.086	0	0.10	0.08	0.02	0.11	0.21	0.14	0.07	4.75	3.93	99.58	0.52	9.74	90.30	3.93	0.18	4.75	0.03	12.25	0.61	0.12	0.02	0.00	0.02	0.32	0.01	0.05	0.13	3.37	1.02	0.03	0.05	13.20	0.00	0.00	0.00	-0.14	-10.85	1.07	75.30	100.04	1140.67	693.54	1288.75	851.49	1164.53	726.69	1264.57	727.19
53.119	0	0.10	0.08	0.02	0.12	0.21	0.14	0.07	5.28	4.30	99.58	0.50	9.40	90.80	4.30	0.16	5.28	0.02	12.88	0.82	0.12	0.01	0.00	0.02	0.27	0.01	0.05	0.09	3.32	1.09	0.03	0.08	12.94	0.00	0.00	0.00	-1.52	-10.55	1.70	74.98	100.46	1144.57	692.93	1294.27	852.23	1169.54	725.34	1269.98	727.49
53.153	0	0.11	0.09	0.02	0.12	0.21	0.16	0.07	7.63	4.31	99.59	0.53	8.06	87.65	4.31	0.14	7.63	0.02	11.61	1.09	0.14	0.03	0.00	0.01	0.25	0.01	0.06	0.07	3.38	1.07	0.03	0.04	13.37	0.00	0.00	0.00	1.01	-12.20	1.76	75.41	99.69	1149.54	695.68	1298.27	854.61	1174.43	728.50	1274.11	730.19
53.186	0	0.12	0.09	0.02	0.13	0.19	0.16	0.07	8.78	4.05	99.62	0.50	6.87	92.19	4.05	0.12	8.78	0.02	11.12	1.40	0.13	0.03	0.00	0.01	0.25	0.01	0.06	0.07	2.91	1.11	0.03	0.07	12.95	0.00	0.00	0.00	0.37	-9.66	1.73	75.36	97.06	1151.16	695.92	1300.90	856.11	1177.87	728.51	1274.92	730.62
53.219	0	0.12	0.09	0.02	0.13	0.18	0.17	0.07	8.94	4.28	99.63	0.51	6.49	89.81	4.28	0.13	8.94	0.02	10.31	1.26	0.11	0.03	0.00	0.01	0.26	0.01	0.05	0.06	2.85	1.11	0.03	0.06	13.04	0.00	0.00	0.00	-3.35	-11.12	1.34	73.42	101.89	1156.24	697.06	1306.55	856.63	1180.50	729.78	1282.38	730.96
53.253	0	0.13	0.10	0.02	0.13	0.16	0.17	0.07	9.76	3.83	99.66	0.45	5.06	92.58	3.83	0.13	9.76	0.02	9.69	1.11	0.08	0.03	0.00	0.01	0.23	0.00	0.04	0.07	2.38	1.04	0.03	0.06	12.25	0.00	0.00	0.00	1.85	-9.38	1.85	75.43	98.14	1158.02	697.99	1309.90	860.70	1185.37	731.11	1283.47	733.75
53.286	0	0.12	0.10	0.02	0.13	0.16	0.17	0.07	9.28	3.84	99.67	0.46	5.28	93.55	3.84	0.15	9.28	0.03	9.27	1.01	0.05	0.03	0.00	0.01	0.22	0.00	0.04	0.06	2.56	1.07	0.03	0.06	12.37	0.00	0.00	0.00	-0.30	-8.63	1.25	74.47	98.53	1159.70	697.54	1312.57	860.91	1186.89	730.95	1285.40	732.66
53.319	0	0.12	0.09	0.02	0.13	0.17	0.16	0.07	9.16	3.79	99.67	0.49	5.73	92.91	3.79	0.18	9.16	0.03	8.97	0.77	0.04	0.03	0.00	0.01	0.20	0.00	0.04	0.06	2.67	1.16	0.04	0.19	12.83	0.00	0.00	0.00	-1.53	-9.13	1.23	73.57	98.26	1161.83	698.38	1315.49	862.33	1189.53	731.57	1287.77	733.57
53.353	0	0.12	0.09	0.02	0.13	0.20	0.17	0.07	10.53	3.86	99.60	0.60	6.64	94.75	3.86	0.23	10.53	0.04	9.27	0.61	0.04	0.03	0.00	0.02	0.18	0.00	0.04	0.07	3.35	1.28	0.04	0.17	14.27	0.00	0.00	0.00	-2.73	-7.54	1.79	73.06	99.80	1163.03	698.32	1317.47	863.36	1190.79	731.85	1290.59	732.65
53.386	0	0.12	0.08	0.02	0.13	0.20	0.16	0.07	9.80	3.85	99.59	0.66	7.32	95.11	3.85	0.24	9.80	0.04	8.46	0.41	0.06	0.04	0.00	0.02	0.22	0.00	0.05	0.09	4.25	1.37	0.04	0.49	14.88	0.00	0.00	0.00	-0.53	-7.16	0.87	74.04	100.13	1165.00	698.44	1319.66	864.11	1192.00	733.03	1292.13	732.80
53.420	0	0.11	0.07	0.02	0.12	0.25	0.14	0.07	9.47	3.72	99.51	0.84	9.28	95.30	3.72	0.29	9.47	0.04	8.38	0.35	0.09	0.07	0.00	0.01	0.21	0.00	0.05	0.12	5.57	1.74	0.05	0.41	16.60	0.00	0.00	0.00	0.00	-6.95	1.71	74.32	102.52	1167.08	698.51	1321.55	863.65	1193.47	732.44	1295.98	734.00
53.453	0	0.11	0.06	0.02	0.12	0.30	0.13	0.07	8.66	4.06	99.40	1.05	11.44	94.57	4.06	0.34	8.66	0.05	8.62	0.24	0.10	0.06	0.00	0.01	0.20	0.00	0.06	0.11	7.34	1.94	0.05	0.38	18.20	0.00	0.00	0.00	-1.10	-7.71	0.01	73.97	101.70	1170.40	700.62	1324.20	864.09	1195.49	735.01	1297.19	735.64
53.486	0	0.11	0.06	0.02	0.12	0.30	0.13	0.07	8.56	4.27	99.40	1.10	11.60	95.88	4.27	0.41	8.56	0.05	8.10	0.18	0.10	0.04	0.00	0.01	0.18	0.00	0.06	0.10	7.88	2.01	0.06	0.51	18.54	0.00	0.00	0.00	-0.65	-6.27	0.57	74.74	101.75	1172.93	703.03	1325.03	864.77	1197.62	736.80	1299.36	738.07
53.520	0	0.10	0.05	0.02	0.12	0.37	0.14	0.08	8.25	5.98	99.25	1.34	13.35	95.30	5.98	0.48	8.25	0.04	9.25	0.16	0.11	0.03	0.00	0.01	0.17	0.00	0.08	0.08	9.53	2.38	0.06	1.10	19.92	0.00	0.00	0.00	-0.98	-6.95	0.58	74.75	102.08	1174.24	705.58	1325.31	865.76	1198.26	738.87	1300.31	740.86
53.553	0	0.10	0.05	0.02	0.13	0.37	0.14	0.09	7.92	7.40	99.25	1.39	13.29	95.53	7.40	0.48	7.92	0.04	8.82	0.14	0.12	0.02	0.00	0.01	0.16	0.01	0.08	0.07	10.77	2.82	0.06	1.10	20.15	0.00	0.00	0.00	-2.90	-6.69	0.54	74.44	102.28	1176.00	707.96	1324.42	864.88	1198.55	740.68	1300.82	742.00
53.586	0	0.10	0.05	0.01	0.14	0.42	0.16	0.10	9.29	9.29	99.17	1.51	13.01	90.40	9.56	0.48	9.29	0.03	9.58	0.22	0.12	0.03	0.00	0.01	0.15	0.01	0.10	0.04	10.69	2.96	0.06	0.68	20.69	0.00	0.00	0.00	-0.24	-10.79	-2.04	75.42	100.66	1175.37	708.26	1324.04	865.22	1196.76	743.23	1297.42	741.97
53.620	0	0.09	0.04	0.01	0.15	0.59	0.18	0.11	9.92	9.92	98.82	2.14	15.20	94.35	12.39	0.44	9.92	0.02	11.53	0.29	0.13	0.04	0.00	0.01	0.14	0.01	0.11	0.04	12.14	3.18	0.08	1.14	22.87	0.00	0.00	0.00	9.00	-7.92	-2.00	77.89	97.88	1177.17	711.50	1321.76	866.14	1198.08	747.36	1295.94	745.61
53.653	0	0.09	0.05	0.01	0.16	0.43	0.20	0.12	9.98	9.98	99.15	1.68	11.96	93.05	14.39	0.56	9.98	0.02	8.80	0.32	0.17	0.08	0.00	0.01	0.10	0.01	0.10	0.02	10.32	3.14	0.08	1.01	21.33	0.00	0.00	0.00	-3.90	-9.03	-1.40	76.29	101.75	1183.04	719.05	1318.04	859.73	1197.58	751.13	1299.31	749.35
53.686	0	0.09	0.05	0.01	0.17	0.34	0.21	0.13	8.46	8.46	99.31	1.37	10.57	88.77	15.70	0.55	8.46	0.01	7.42	0.30	0.19	0.10	0.00	0.01	0.07	0.01	0.11	0.01	10.51	3.74	0.09	0.83	20.07	0.00	0.00	0.00	-4.66	-11.66	-2.22	76.31	102.79	1186.83	721.26	1317.18	855.75	1197.79	753.50	1300.54	750.34
53.720	0	0.08	0.05	0.01	0.19	0.29	0.22	0.15	6.86	6.86	99.43	1.24	9.39	89.51	18.26	0.54	6.86	0.01	5.67	0.33	0.17	0.09	0.00	0.00	0.05	0.01	0.14	0.01	11.65	5.12	0.09	0.45	19.36	0.00	0.00	0.00	0.05	-11.28	-1.89	77.43	97.48	1187.29	722.30	1316.96	857.36	1200.96	753.64	1298.43	752.75
53.753	0	0.09	0.06	0.01	0.19	0.20	0.21	0.15	6.37	6.37	99.57	0.93	6.74	90.22	17.45	0.50	6.37	0.01	3.44	0.36	0.18	0.09	0.00	0.00	0.04	0.01	0.17	0.01	9.98	5.81	0.10	0.24	17.34	0.00	0.00	0.00	-0.28	-10.89	-2.10	77.35	98.09	1184.26	721.88	1312.53	854.73	1196.76	752.91	1294.84	752.53
53.787	0	0.09	0.07	0.02	0.17	0.17	0.18	0.13	6.23	6.23	99.64	0.76	6.03	88.71	13.06	0.52	6.23	0.00	3.01	0.37	0.22	0.11	0.00	0.00	0.03	0.01	0.18	0.01	9.61	7.26	0.12	0.19	15.91	0.00	0.00	0.00	-7.75	-11.69	-1.47	75.90	95.34	1185.73	721.68	1312.79	853.21	1199.53	751.03	1294.86	750.03
53.820	0	0.10	0.08	0.02	0.16	0.13	0.18	0.12	6.72	6.72	99.65	0.57	4.09	84.51	10.47	0.65	6.72	0.00	3.03	0.30	0.27	0.12	0.00	0.00	0.03	0.01	0.20	0.01	7.08	7.24	0.13	0.37	13.82	0.00	0.00	0.00	-6.78	-13.52	-2.29	75.78	94.54	1180.51	718.49	1309.08	850.82	1194.82	747.90	1289.36	748.55
53.853	0	0.11	0.09	0.02	0.15	0.11	0.17	0.11	6.70	6.70	99.65	0.46	2.75	85.75	9.03	0.57	6.70	0.01	2.88	0.20	0.41	0.21	0.00	0.00	0.04	0.01	0.20	0.02	5.68	7.00	0.14	0.30	12.38	0.00	0.00	0.00	-7.44	-13.02	-0.30	75.62	98.20	1179.99	718.15	1307.69	850.07	1193.50	746.69	1291.69	747.84
53.887	0	0.11	0.11	0.02	0.15	0.09	0.17	0.10	6.78	6.78	99.66	0.33	0.58	81.55	6.63	0.56	6.78	0.01	3.07	0.13	0.50	0.35	0.00	0.00	0.04	0.01	0.21	0.02	3.09	7.47	0.16	0.28	9.85	0.00	0.00	0.00	-9.44	-14.57	-0.15	75.06	98.19	1179.13	718.33	1305.86	849.06	1192.25	746.54	1290.43	747.10
53.920	0	0.12	0.11	0.02	0.14	0.08	0.16	0.09	6.31	6.31	99.68	0.33	0.17	82.04	4.94	0.43	6.31	0.01	3.01	0.11	0.45	0.38	0.00	0.00	0.05	0.01	0.24	0.03	2.56	7.21	0.17	0.17	8.89	0.00	0.00	0.00	-5.09	-14.40	-0.96	76.34	95.36	1176.41	716.41	1303.65	848.41	1190.61	745.53	1285.97	745.89
53.953	0	0.12	0.13	0.02	0.14	0.07	0.16	0.09	5.98	5.98	99.69	0.33	0.00	81.48	3.87	0.40	5.98	0.01	3.02	0.10	0.37	0.28	0.00	0.00	0.07	0.01	0.21	0.04	1.76	7.75	0.18	0.42	7.53	0.00	0.00	0.00	-2.88	-14.59	-0.25	77.16	95.60	1176.44	716.91	1301.93	847.56	1190.19	745.71	1285.78	746.46
53.987	0	0.13	0.15	0.02	0.14	0.05	0.16	0.09	5.43	5.78	99.68	0.33	0.00	90.59	2.96	0.44	5.78	0.01	2.79	0.11	0.30	0.23	0.00	0.00	0.09	0.02	0.18	0.04	1.08	8.94	0.19	0.44	5.43	0.00	0.00	0.00	-6.09	-10.68	-0.58	77.02	96.45	1177.34	716.35	1302.23	845.02	1190.18	744.30	1286.61	746.31
54.020	0	0.13	0.15	0.02	0.14	0.05	0.16	0.09	5.18	5.24	99.69	0.33	0.00	91.81	2.66	0.44	5.24	0.01	3.07	0.14	0.28	0.19	0.00	0.00	0.11	0.02	0.19	0.05	1.12	9.56	0.19	0.60	5.18	0.00	0.00	0.00	-3.43	-9.92	-0.70	77.92	96.32	1178.95	717.00	1301.89	843.84	1190.80	745.21	1287.10	746.87
54.053	0	0.12	0.15	0.02	0.14	0.05	0.16	0.10	4.35	4.35	99.69	0.33	0.00	89.78	2.90	0.39	4.35	0.01	3.50	0.16	0.24	0.18	0.00	0.00	0.12	0.03	0.19	0.04	0.98	10.35	0.20	0.18	4.54	0.00	0.00	0.00	-5.74	-11.14	-0.18	77.73	95.27	1179.38	718.02	1299.51	841.80	1190.73	745.17	1285.99	746.73
54.087	0	0.13	0.16	0.02	0.15	0.04	0.16	0.10	3.35	3.75	99.67	0.33	0.00	93.78	3.61	0.31	3.75	0.01	3.76	0.26	0.26	0.31	0.00	0.00	0.11	0.03	0.22	0.04	0.75	11.30	0.24	0.20	3.35	0.00	0.00	0.00	-7.15	-8.43	-0.32	77.44	97.54	1176.62	715.46	1297.99	839.30	1187.39	742.13	1284.86	745.79
54.120	0	0.13	0.17	0.02	0.15	0.04	0.17	0.10	3.20	3.95	99.67	0.33	0.00	91.66	3.54	0.33	3.95	0.01	3.93	0.32	0.25	0.32	0.00	0.00	0.11	0.04	0.23	0.06	0.79	11.30	0.25	0.39	3.20	0.00	0.00	0.00	-7.00	-10.01	-0.53	77.40	95.72	1175.70	713.76	1296.11	837.30	1186.71	740.91	1282.42	742.60
54.154	0	0.13	0.17	0.02	0.15	0.04	0.16	0.11	2.52	3.12	99.66	0.33	0.00	94.58	3.79	0.30	3.12	0.00	3.76	0.46	0.35	0.33	0.00	0.00	0.11	0.05	0.24	0.13	0.74	13.20	0.30	0.26	2.52	0.00	0.00	0.00	-9.29	-7.70	-0.32	77.30	94.45	1176.04	712.48	1294.22	834.14	1186.77	739.37	1281.22	739.28
54.187	0	0.13	0.18	0.02	0.16	0.04	0.18	0.11	2.26	3.57	99.65	0.33	0.00	96.20	4.88	0.23	3.57	0.00	3.56	0.67	0.34	0.30	0.12	0.01	0.10	0.07	0.24	0.13	0.70	12.35	0.31	0.53	2.26	0.00	0.00	0.00	-13.71	-5.84	-1.45	76.23	98.04	1174.12	708.71	1294.80	830.18	1183.45	735.26	1281.46	737.82
54.220	0	0.12	0.18	0.02	0.17	0.04	0.19	0.12	2.30	3.55	99.61	0.33	0.00	92.52	7.04	0.22	3.55	0.00	3.47	0.74	0.36	0.15	2.98	0.01	0.10	0.08	0.32	0.17	0.74	11.87	0.31	0.29	2.30	0.31	0.00	0.00	-12.27	-9.42	-1.09	76.04	96.57	1174.63	707.44	1295.20	830.55	1184.87	734.93	1281.44	734.41
54.254	0	0.13	0.19	0.02	0.17	0.04	0.21	0.12	2.17	4.29	99.58	0.33	0.00	92.55	7.64	0.19	4.29	0.00	3.51	0.88	0.44	0.16	7.59	0.01	0.10	0.11	0.35	0.15	0.70	9.99	0.34	0.17	2.17	0.46	0.00	0.00	-13.25	-9.40	-0.42	75.97	99.73	1172.93	704.60	1292.39	825.53	1181.50	731.18	1281.22	732.50
54.287	0	0.13	0.19	0.02	0.18	0.04	0.21	0.12	2.19	4.42	99.58	0.33	0.00	94.86	7.80	0.16	4.42	0.00	3.73	0.90	0.38	0.15	13.36	0.01	0.09	0.12	0.37	0.11	0.67	10.04	0.33	0.16	2.19	0.53	0.00	0.00	-5.80	-7.42	-0.80	77.86	98.60	1172.59	702.97	1292.53	825.61	1181.72	730.85	1280.32	731.90
54.320	0	0.13	0.19	0.02	0.18	0.04	0.21	0.11	2.09	5.13	99.57	0.33	0.00	93.64	7.47	0.15	5.13	0.00	3.32	0.87	0.36	0.20	18.19	0.01	0.10	0.13	0.33	0.09	0.64	9.88	0.34	0.04	2.09	0.38	0.00	0.00	-2.11	-8.55	0.65	78.14	96.46	1172.58	702.51	1289.56	823.46	1182.40	729.36	1278.85	731.23
54.354	0	0.14	0.19	0.02	0.17	0.04	0.20	0.11	2.01	5.56	99.59	0.33	0.00	96.48	5.85	0.16	5.56	0.00	3.02	0.67	0.39	0.55	19.12	0.02	0.11	0.19	0.28	0.08	0.67	11.31	0.33	0.12	2.01	0.14	0.00	0.00	3.53	-5.45	0.41	77.61	97.44	1170.99	700.49	1289.21	823.03	1180.83	728.12	1278.23	731.12
54.387	0	0.14	0.19	0.02	0.17	0.03	0.20	0.11	1.91	5.82	99.61	0.33	0.00	96.09	4.85	0.18	5.82	0.00	2.77	0.61	0.37	0.78	16.38	0.02	0.12	0.17	0.26	0.06	0.64	11.83	0.34	0.13	1.91	0.00	0.00	0.00	6.86	-5.99	0.71	77.34	98.48	1170.57	700.44	1288.47	823.07	1179.94	728.42	1278.37	731.57
54.421	0	0.15	0.20	0.02	0.17	0.03	0.21	0.12	1.80	6.79	99.58	0.33	0.00	97.13	5.06	0.17	6.79	0.00	2.65	0.61	0.27	1.16	9.80	0.03	0.12	0.24	0.22	0.06	0.72	14.19	0.34	0.13	1.80	0.00	0.00	0.00	2.84	-4.39	1.19	76.83	98.76	1170.03	700.71	1287.22	822.29	1179.30	727.84	1278.01	730.97
54.454	0	0.15	0.20	0.02	0.18	0.03	0.22	0.14	1.61	7.22	99.57	0.33	0.00	95.15	5.18	0.23	7.22	0.00	2.79	0.54	0.27	1.18	8.34	0.05	0.15	0.28	0.20	0.08	0.80	17.24	0.38	0.17	1.61	0.00	0.00	0.00	11.12	-7.12	1.31	75.21	97.33	1171.39	701.15	1286.40	821.33	1180.34	728.66	1277.59	732.49
54.487	0	0.15	0.20	0.02	0.18	0.04	0.21	0.18	1.53	6.24	99.58	0.33	0.00	95.86	5.41	0.29	6.24	0.00	3.64	0.70	0.28	1.18	4.94	0.06	0.12	0.27	0.14	0.08	0.93	22.25	0.35	0.13	1.53	0.00	0.00	0.00	10.08	-6.29	1.07	72.87	95.47	1174.98	703.74	1283.55	816.02	1181.48	729.77	1276.86	733.90
54.521	0	0.15	0.20	0.02	0.18	0.04	0.22	0.23	1.46	6.38	99.53	0.33	0.00	94.59	6.17	0.32	6.38	0.00	5.22	0.80	0.40	1.68	2.71	0.08	0.11	0.29	0.10	0.08	0.95	28.10	0.33	0.04	1.46	0.00	0.00	0.00	3.07	-7.69	0.37	73.14	92.66	1177.75	707.06	1283.44	814.82	1183.71	731.63	1276.27	735.99
54.554	0	0.15	0.20	0.03	0.18	0.04	0.23	0.34	1.38	6.17	99.31	0.33	0.00	94.54	6.84	0.34	6.17	0.00	6.98	0.88	0.91	2.78	1.25	0.10	0.12	0.23	0.09	0.11	0.99	36.69	0.33	0.04	1.38	0.00	0.00	0.00	-0.50	-7.74	-0.92	73.71	93.65	1180.21	711.42	1285.41	817.91	1184.44	737.32	1278.08	738.37
54.587
54.621
54.654
54.687
54.721
54.754
54.788
54.821
54.854
54.888
54.921
54.954
54.988
55.021
55.054
55.088
55.121
55.155
55.188
55.221
55.255
55.288
55.321
55.355
55.388
55.422
55.455
55.488
55.522
55.555
55.588
55.622
55.655
55.688
55.722
55.755
55.789
55.822
55.855
55.889
55.922
55.955
55.989
56.022
56.055
56.089
56.122
56.156
56.189
56.222
56.256
56.289
56.322
56.356
56.389
56.423
56.456
56.489
56.523
56.556
56.589	0	0.21	0.11	0.03	0.31	0.21	0.33	0.16	11.60	11.60	99.34	1.30	3.43	96.46	16.04	0.23	11.60	0.00	13.57	5.57	0.29	0.30	0.00	0.00	0.04	0.01	0.39	0.06	23.38	9.86	0.26	11.63	12.56	1.03	0.00	0.00	6.15	-5.48	-1.35	75.70	115.66	1151.38	707.08	1302.45	864.17	1166.85	742.97	1282.45	746.58
56.623	0	0.12	0.06	0.02	0.15	0.38	0.17	0.10	8.15	8.15	99.23	1.10	12.66	94.14	8.96	0.12	8.15	0.00	12.48	1.89	0.19	0.09	0.00	0.00	0.06	0.00	0.35	0.06	13.51	5.51	0.23	23.55	18.52	0.00	0.00	0.00	3.53	-8.11	0.63	76.43	100.19	1134.31	710.95	1283.69	869.27	1158.50	743.58	1258.57	748.53
56.656	0	0.12	0.06	0.01	0.17	0.41	0.22	0.11	12.47	11.70	99.18	1.26	10.46	93.52	11.70	0.26	12.47	0.00	11.73	1.96	0.22	0.11	0.00	0.00	0.06	0.01	0.32	0.05	10.27	4.28	0.26	7.30	19.46	0.00	0.00	0.00	5.06	-8.65	-1.59	77.37	100.54	1131.62	718.23	1276.64	871.43	1151.64	752.51	1252.18	753.59
56.689	0	0.13	0.06	0.01	0.16	0.40	0.23	0.09	16.69	9.20	99.19	1.41	8.82	94.21	9.20	0.28	16.69	0.00	9.96	1.84	0.28	0.13	0.00	0.00	0.05	0.02	0.31	0.04	6.71	3.00	0.18	2.42	20.26	0.00	0.00	0.00	2.44	-8.05	1.37	77.36	101.71	1122.43	723.87	1262.09	870.60	1141.60	754.08	1243.14	759.89
56.723	0	0.13	0.09	0.02	0.17	0.20	0.23	0.09	14.80	8.21	99.54	0.68	3.66	95.36	8.21	0.34	14.80	0.00	7.75	1.37	0.35	0.14	0.00	0.00	0.03	0.04	0.36	0.05	4.97	2.41	0.13	9.82	15.16	0.00	0.00	0.00	3.39	-6.89	4.32	77.80	102.95	1114.43	731.53	1245.90	869.47	1131.39	758.27	1233.91	767.65
56.756	0	0.14	0.11	0.02	0.17	0.11	0.22	0.08	10.81	7.12	99.57	0.37	0.00	95.05	7.12	0.33	11.77	0.00	5.80	1.05	0.69	0.35	0.00	0.00	0.03	0.06	0.54	0.08	4.50	2.56	0.15	9.61	10.81	0.00	0.00	0.00	1.49	-7.22	2.04	77.94	102.34	1108.27	738.33	1232.15	865.09	1119.98	763.65	1221.76	774.36
56.790	0	0.16	0.14	0.02	0.18	0.07	0.22	0.09	7.84	6.71	99.56	0.33	0.00	96.50	6.71	0.36	11.03	0.00	4.45	1.06	1.27	2.36	0.00	0.01	0.04	0.08	0.50	0.20	5.78	4.29	0.21	0.85	7.84	0.00	0.00	0.00	-6.54	-5.41	4.34	77.07	95.23	1100.26	743.54	1213.25	859.31	1111.73	764.86	1206.43	774.87
56.823	0	0.17	0.15	0.03	0.18	0.07	0.21	0.09	6.56	6.71	99.58	0.33	0.00	97.48	5.79	0.25	9.83	0.00	5.38	1.28	1.62	5.01	0.00	0.01	0.05	0.10	0.47	0.21	5.50	6.71	0.21	0.15	6.56	0.00	0.00	0.00	3.35	-3.72	1.37	75.89	93.07	1091.94	747.27	1198.89	856.35	1099.19	770.64	1191.96	778.12
56.856	0	0.19	0.15	0.05	0.16	0.07	0.19	0.11	6.14	8.87	99.62	0.33	0.00	97.32	4.03	0.19	8.87	0.00	7.25	1.36	2.75	14.77	0.00	0.02	0.05	0.11	0.42	0.28	5.65	12.88	0.21	0.15	6.14	0.00	0.00	0.00	2.72	-4.05	-0.06	74.91	94.34	1082.23	748.51	1186.00	852.28	1086.11	773.80	1180.35	778.02
56.890	0	0.29	0.15	0.19	0.16	0.08	0.19	0.14	5.91	9.17	99.41	0.33	0.00	97.54	3.44	0.19	9.17	0.00	10.48	2.31	3.31	38.71	0.00	0.03	0.05	0.12	0.45	0.30	6.15	19.41	0.20	0.05	5.91	0.00	0.00	0.00	-2.13	-3.60	2.32	75.93	94.60	1071.50	751.99	1175.56	856.05	1077.17	775.82	1171.60	781.57
56.923	0	0.37	0.16	0.41	0.15	0.12	0.19	0.21	5.80	9.01	99.19	0.39	0.00	98.45	2.39	0.09	9.01	0.00	16.62	3.72	5.35	51.99	0.00	0.04	0.05	0.11	0.39	0.36	5.83	29.19	0.18	0.03	5.80	0.00	0.00	0.00	0.50	-1.25	2.09	74.18	91.51	1068.79	751.68	1169.45	852.62	1074.14	774.97	1165.50	780.27
56.956	0	0.43	0.15	0.72	0.14	0.16	0.19	0.29	5.88	8.34	98.55	0.57	1.93	98.59	1.86	0.05	8.34	0.00	21.82	4.99	6.41	62.34	0.00	0.05	0.05	0.11	0.30	0.28	5.97	37.72	0.16	0.02	5.88	0.00	0.00	0.00	8.13	-0.76	3.14	72.03	88.71	1060.98	752.61	1158.56	852.82	1066.97	774.15	1155.36	781.64
56.990	0	0.56	0.15	1.38	0.13	0.17	0.17	0.39	5.81	7.48	97.24	0.60	2.50	98.08	1.36	0.03	7.48	0.00	22.97	7.96	7.35	74.50	0.00	0.06	0.06	0.11	0.20	0.28	5.58	45.30	0.15	0.01	5.81	0.00	0.00	0.00	4.48	-2.33	3.63	73.51	87.56	1055.73	752.76	1152.05	850.51	1061.90	774.67	1149.26	780.61
57.023	0	0.65	0.15	1.77	0.13	0.17	0.16	0.48	5.63	6.77	96.46	0.59	2.30	97.83	1.07	0.01	6.77	0.00	23.10	11.99	8.54	78.43	0.00	0.08	0.06	0.10	0.10	0.18	5.19	51.02	0.14	0.01	5.63	0.00	0.00	0.00	1.51	-2.96	2.86	74.04	87.20	1051.13	751.61	1147.05	848.35	1056.76	773.14	1143.74	779.20
57.056	0	0.64	0.15	1.29	0.13	0.12	0.16	0.62	5.33	5.72	97.41	0.42	1.54	97.92	0.93	0.01	5.72	0.00	18.44	12.91	6.40	73.98	0.00	0.09	0.04	0.10	0.07	0.10	5.14	57.30	0.14	0.01	5.33	0.00	0.00	0.00	4.03	-2.74	3.87	73.59	88.64	1045.99	749.24	1143.50	846.75	1052.49	771.16	1140.75	779.41
57.090	0	0.63	0.15	1.16	0.13	0.10	0.15	0.88	4.79	5.21	97.67	0.34	0.00	97.42	0.81	0.01	5.21	0.00	15.80	14.27	6.66	71.51	0.00	0.16	0.04	0.12	0.07	0.17	4.61	65.84	0.12	0.03	4.79	0.00	0.00	0.00	0.64	-3.84	3.62	75.62	89.58	1042.39	748.27	1140.93	846.81	1048.74	770.71	1137.99	778.47
57.123	0	0.56	0.16	0.73	0.13	0.08	0.15	1.01	4.63	5.26	97.99	0.33	0.00	96.55	0.86	0.01	5.26	0.00	12.79	12.92	5.06	63.50	0.00	0.20	0.05	0.12	0.09	0.22	4.72	68.99	0.12	0.01	4.63	0.00	0.00	0.00	-3.50	-5.35	0.60	76.64	87.99	1041.14	746.24	1141.40	847.61	1046.96	768.41	1134.80	773.41
57.157	0	0.45	0.17	0.50	0.13	0.07	0.15	1.67	3.52	4.45	96.66	0.33	0.00	94.29	0.82	0.01	4.45	0.00	11.76	9.47	4.07	56.27	0.00	0.44	0.05	0.15	0.12	0.52	4.51	81.36	0.11	0.02	3.52	0.00	0.00	0.00	-0.18	-7.98	0.76	77.26	87.81	1040.44	743.57	1143.11	848.25	1047.63	766.36	1135.28	771.54
57.190	0	0.41	0.17	0.46	0.14	0.06	0.16	2.11	3.03	3.82	95.77	0.33	0.00	91.60	1.02	0.02	3.82	0.00	11.40	7.06	3.56	54.88	0.00	0.82	0.06	0.16	0.20	0.51	4.75	86.91	0.11	0.08	3.03	0.00	0.00	0.00	-3.65	-10.05	-0.70	77.70	88.49	1041.96	740.26	1146.61	846.02	1048.72	764.03	1137.14	767.89
57.223	0	0.42	0.17	0.53	0.14	0.06	0.16	2.07	3.06	4.05	95.85	0.33	0.00	91.91	1.34	0.03	4.05	0.00	10.49	6.20	2.94	58.53	0.00	1.02	0.10	0.16	0.35	0.50	4.48	86.12	0.12	0.07	3.06	0.00	0.00	0.00	2.12	-9.85	0.33	77.50	90.61	1047.98	738.83	1150.65	843.80	1053.37	763.30	1143.95	765.75
57.257	0	0.43	0.17	0.65	0.14	0.06	0.18	2.78	3.04	4.04	94.43	0.33	0.00	93.13	1.87	0.05	4.04	0.00	11.30	5.62	3.32	62.32	0.14	2.57	0.13	0.14	0.61	0.50	4.39	92.81	0.12	0.05	3.04	0.00	0.00	0.00	4.10	-8.97	0.54	77.40	91.54	1054.93	737.50	1156.40	841.49	1059.40	762.28	1150.92	764.04
57.290	0	0.44	0.17	0.76	0.15	0.06	0.19	2.83	3.00	4.34	94.33	0.33	0.00	93.85	2.84	0.07	4.34	0.00	10.19	5.70	4.21	65.09	1.90	3.00	0.16	0.14	0.81	0.56	3.96	92.24	0.12	0.31	2.84	0.00	0.00	0.00	4.75	-8.37	1.32	76.86	92.57	1064.69	733.95	1166.52	836.15	1069.40	759.63	1161.94	762.00
57.323	0	0.43	0.17	0.87	0.14	0.06	0.20	2.94	3.71	4.32	94.13	0.33	0.00	94.82	3.48	0.09	4.32	0.00	10.97	6.27	6.06	66.46	4.11	3.71	0.24	0.14	1.34	0.60	3.62	92.46	0.11	0.17	2.96	0.00	0.00	0.00	12.16	-7.46	1.39	76.08	90.16	1073.99	734.34	1173.25	837.69	1078.67	759.31	1168.81	760.93
57.357	0	0.37	0.17	0.79	0.14	0.06	0.22	2.93	5.35	5.35	94.15	0.33	0.00	86.68	4.30	0.10	4.42	0.00	11.11	5.45	8.34	62.37	4.85	5.35	0.29	0.14	1.50	0.69	3.59	91.56	0.10	0.08	2.91	0.00	0.00	0.00	-12.19	-12.64	0.41	78.03	87.73	1089.91	731.31	1186.41	827.81	1093.68	755.01	1181.41	755.05
57.390
57.424
57.457
57.490
57.524
57.557
57.590
57.624
57.657
57.690
57.724
57.757
57.791
57.824
57.857
57.891
57.924
57.957
57.991
58.024
58.057
58.091	0	0.06	0.02	0.01	0.15	3.00	0.19	0.16	10.75	10.75	94.00	12.37	28.04	95.75	20.01	1.20	10.75	0.02	17.77	0.64	0.12	0.03	0.00	0.00	0.39	0.02	0.08	0.07	16.25	4.24	0.05	3.13	34.49	0.00	0.00	0.00	0.01	-6.43	2.84	74.58	108.12	1194.60	693.81	1341.22	847.98	1215.23	727.99	1323.35	728.06
58.124	0	0.06	0.02	0.01	0.18	2.48	0.25	0.18	13.60	13.60	95.05	11.66	24.18	95.09	23.75	0.76	13.60	0.03	15.11	0.38	0.09	0.04	0.00	0.00	0.39	0.03	0.06	0.10	13.86	3.81	0.07	2.05	34.07	0.00	0.00	0.00	-0.78	-7.18	-0.55	74.36	101.07	1196.06	695.46	1341.94	849.49	1217.09	728.67	1318.15	729.27
58.158	0	0.05	0.02	0.01	0.14	2.06	0.18	0.16	8.69	8.69	95.88	10.72	25.85	98.53	20.92	0.74	8.69	0.04	12.95	0.20	0.07	0.02	0.00	0.00	0.39	0.04	0.06	0.12	11.33	4.09	0.08	2.86	33.48	0.00	0.00	0.00	2.38	-0.97	-0.32	76.24	98.28	1194.18	695.18	1340.30	850.21	1217.04	728.12	1315.29	730.44
58.191	0	0.06	0.03	0.01	0.14	1.20	0.18	0.16	7.87	7.87	97.59	5.92	21.55	98.58	19.66	0.71	7.87	0.05	11.20	0.17	0.07	0.02	0.00	0.00	0.39	0.07	0.06	0.13	10.16	4.35	0.11	2.53	29.46	0.00	0.00	0.00	2.69	-0.79	-0.83	76.29	98.79	1191.91	694.96	1339.05	850.71	1214.64	728.23	1313.40	730.86
58.224	0	0.05	0.03	0.01	0.12	1.05	0.16	0.14	6.40	6.40	97.90	5.38	21.57	98.27	17.77	0.74	6.40	0.06	10.06	0.19	0.05	0.02	0.00	0.01	0.40	0.05	0.05	0.15	7.26	4.23	0.10	10.44	28.82	0.00	0.00	0.00	4.86	-1.81	-0.19	77.09	98.06	1189.91	694.71	1336.47	850.77	1213.19	728.09	1311.22	730.50
58.258	0	0.06	0.03	0.01	0.12	0.92	0.15	0.14	6.21	6.21	98.16	4.97	20.83	96.99	16.49	0.69	6.21	0.06	8.74	0.20	0.05	0.01	0.00	0.00	0.41	0.05	0.06	0.16	6.41	4.28	0.11	3.76	28.31	0.00	0.00	0.00	1.48	-4.64	-0.97	75.93	99.13	1190.13	695.83	1336.42	850.86	1212.07	729.54	1311.20	730.05
58.291	0	0.06	0.03	0.01	0.12	0.81	0.14	0.12	6.81	6.81	98.37	4.04	19.81	96.79	13.95	0.69	6.81	0.05	9.20	0.22	0.08	0.02	0.00	0.00	0.40	0.06	0.06	0.11	6.73	3.64	0.12	3.23	26.95	0.00	0.00	0.00	-0.37	-4.97	-2.59	75.60	97.88	1189.46	696.21	1335.24	850.05	1210.57	730.64	1308.44	729.15
58.324	0	0.06	0.03	0.01	0.12	0.64	0.16	0.12	7.05	7.05	98.73	3.01	17.31	92.74	14.44	0.70	7.05	0.05	8.55	0.22	0.10	0.04	0.00	0.00	0.30	0.06	0.07	0.07	6.04	3.45	0.14	4.64	25.05	0.00	0.00	0.00	0.02	-9.27	-3.97	75.73	97.43	1188.58	698.03	1331.83	848.77	1207.56	733.50	1304.91	729.53
58.358	0	0.07	0.04	0.01	0.13	0.58	0.17	0.12	8.20	8.20	98.83	2.68	15.83	94.48	14.72	0.68	8.20	0.05	8.46	0.20	0.17	0.07	0.00	0.00	0.23	0.06	0.08	0.04	5.15	3.55	0.16	1.90	24.32	0.00	0.00	0.00	5.09	-7.80	-3.91	77.52	96.49	1187.08	700.56	1328.65	849.69	1205.77	735.73	1302.25	733.94
58.391	0	0.07	0.04	0.01	0.13	0.58	0.17	0.12	8.61	8.61	98.84	2.55	15.68	95.22	13.89	0.75	8.61	0.03	9.01	0.21	0.18	0.12	0.00	0.00	0.17	0.05	0.10	0.02	4.98	3.52	0.19	1.03	23.99	0.00	0.00	0.00	-2.02	-7.04	-2.82	75.50	98.54	1182.96	701.84	1323.44	848.64	1200.84	735.13	1299.38	734.02
58.425	0	0.07	0.04	0.01	0.14	0.54	0.19	0.13	9.34	9.34	98.92	2.12	14.30	94.39	14.99	0.81	9.34	0.02	10.09	0.32	0.16	0.19	0.00	0.00	0.11	0.04	0.11	0.01	4.82	4.03	0.17	1.23	22.82	0.00	0.00	0.00	6.76	-7.89	-2.60	76.90	101.13	1182.14	702.30	1320.38	848.55	1197.73	737.88	1298.78	734.03
58.458	0	0.08	0.05	0.01	0.16	0.49	0.23	0.14	11.16	11.16	99.01	1.92	12.11	90.51	16.83	0.82	11.16	0.01	9.71	0.47	0.16	0.17	0.00	0.00	0.06	0.04	0.12	0.01	4.65	4.33	0.16	3.61	22.18	0.00	0.00	0.00	3.29	-10.72	-4.66	76.82	94.75	1181.42	704.16	1318.13	847.18	1198.00	738.68	1292.71	735.95
58.491	0	0.09	0.05	0.01	0.17	0.43	0.25	0.14	12.94	12.94	99.13	1.69	10.06	89.43	16.66	0.74	12.94	0.01	8.95	0.57	0.13	0.18	0.00	0.00	0.04	0.04	0.11	0.00	4.52	4.06	0.14	2.84	21.38	0.00	0.00	0.00	1.96	-11.32	-3.59	76.66	93.52	1180.66	705.67	1314.95	846.81	1197.48	739.10	1290.96	736.14
58.525	0	0.10	0.06	0.01	0.19	0.34	0.28	0.13	15.12	15.12	99.32	1.33	6.86	92.32	16.13	0.72	15.12	0.00	7.62	0.78	0.12	0.16	0.00	0.00	0.02	0.03	0.10	0.00	4.46	3.85	0.13	2.69	19.87	0.00	0.00	0.00	3.43	-9.57	-2.87	76.91	95.07	1178.97	705.51	1312.00	845.72	1194.92	738.90	1289.93	735.75
58.558	0	0.10	0.07	0.01	0.19	0.28	0.28	0.13	14.63	14.63	99.44	1.15	5.36	84.28	15.98	0.88	14.63	0.00	6.04	0.66	0.12	0.16	0.00	0.00	0.01	0.04	0.09	0.00	4.24	3.68	0.13	1.67	18.81	0.00	0.00	0.00	-2.15	-13.60	-1.14	75.81	96.29	1181.71	708.07	1311.58	844.39	1196.64	739.26	1292.90	736.84
58.591	0	0.11	0.07	0.01	0.19	0.23	0.27	0.12	14.86	14.39	99.46	0.99	3.92	89.63	14.39	0.95	14.86	0.00	4.73	0.66	0.13	0.18	0.00	0.00	0.01	0.04	0.07	0.00	3.95	3.44	0.12	0.51	17.76	0.00	0.00	0.00	-9.31	-11.21	-1.24	73.46	93.64	1179.94	706.90	1311.01	843.46	1196.80	736.44	1290.44	735.22
58.625	0	0.12	0.09	0.01	0.19	0.16	0.26	0.11	15.06	12.02	99.47	0.68	1.04	84.27	12.02	1.00	15.06	0.00	3.71	0.62	0.14	0.19	0.00	0.00	0.01	0.05	0.07	0.01	3.08	3.25	0.14	0.39	15.09	0.00	0.00	0.00	-9.63	-13.61	-0.63	72.58	95.67	1180.80	705.30	1313.70	843.80	1197.94	734.86	1293.61	734.13
58.658	0	0.12	0.09	0.01	0.19	0.15	0.28	0.11	14.66	11.78	99.45	0.64	0.14	86.88	11.78	1.02	15.91	0.00	3.63	0.63	0.15	0.14	0.00	0.00	0.01	0.04	0.05	0.01	2.88	2.90	0.14	0.80	14.66	0.00	0.00	0.00	-6.61	-12.55	0.48	73.14	95.01	1180.64	704.21	1316.37	846.76	1200.40	733.66	1295.40	734.72
58.691	0	0.13	0.10	0.01	0.19	0.15	0.26	0.10	14.08	10.13	99.48	0.59	0.26	87.06	10.13	0.97	15.75	0.00	4.33	0.47	0.15	0.11	0.00	0.00	0.02	0.03	0.04	0.02	2.91	2.67	0.15	0.74	14.08	0.00	0.00	0.00	-3.13	-12.47	0.27	73.74	97.92	1179.80	701.15	1320.49	850.14	1200.39	733.00	1298.31	732.25
58.725	0	0.14	0.10	0.01	0.19	0.18	0.28	0.09	14.20	8.59	99.45	0.60	0.78	82.90	8.59	0.89	18.03	0.00	7.32	0.49	0.13	0.10	0.00	0.00	0.03	0.03	0.04	0.03	3.32	2.27	0.14	3.14	14.20	0.00	0.00	0.00	-1.79	-14.11	-0.38	73.57	98.88	1181.67	699.97	1326.89	854.27	1203.52	733.56	1302.37	731.71
58.758	0	0.14	0.09	0.01	0.17	0.27	0.26	0.09	15.67	7.61	99.46	0.74	4.73	84.76	7.61	0.88	17.45	0.00	11.78	0.43	0.11	0.06	0.00	0.00	0.05	0.03	0.04	0.04	3.46	2.13	0.13	3.14	15.67	0.00	0.00	0.00	-2.69	-13.42	0.81	72.66	101.67	1183.40	699.54	1332.31	857.75	1206.61	732.78	1308.29	732.61
58.792	0	0.15	0.10	0.01	0.18	0.39	0.29	0.08	15.14	6.76	99.23	0.68	6.68	82.37	6.76	0.89	18.96	0.01	19.19	0.30	0.15	0.07	0.00	0.00	0.06	0.02	0.03	0.05	3.39	1.97	0.11	3.71	15.14	0.00	0.00	0.00	-2.85	-14.29	1.63	72.90	98.70	1187.56	699.74	1336.98	859.11	1213.16	732.43	1311.86	732.84
58.825	0	0.16	0.11	0.01	0.20	0.27	0.33	0.09	14.79	7.99	99.35	0.65	2.48	85.95	7.99	0.72	21.15	0.01	13.54	0.32	0.15	0.06	0.00	0.00	0.08	0.02	0.04	0.04	3.76	1.77	0.09	1.78	14.79	0.00	0.00	0.00	2.56	-12.94	-0.91	75.79	96.32	1201.87	699.52	1350.57	859.39	1226.40	735.12	1322.66	731.64
58.858	0	0.17	0.12	0.01	0.21	0.19	0.34	0.09	13.97	8.52	99.32	0.58	0.00	86.21	8.52	0.65	22.12	0.01	8.58	0.29	0.17	0.03	0.00	0.00	0.12	0.02	0.03	0.05	3.60	1.58	0.09	1.76	13.97	0.00	0.00	0.00	4.21	-12.84	-1.82	76.26	97.05	1211.67	701.66	1359.41	860.05	1234.65	737.82	1331.63	734.16
58.892	0	0.17	0.12	0.02	0.20	0.14	0.31	0.08	13.31	7.53	99.39	0.53	0.00	93.25	7.53	0.63	20.85	0.01	5.52	0.26	0.21	0.04	0.00	0.00	0.14	0.03	0.04	0.04	3.76	1.27	0.08	16.57	13.31	0.00	0.00	0.00	-1.13	-8.87	1.87	75.80	100.30	1222.16	707.64	1363.50	857.50	1243.17	739.56	1343.48	739.84
58.925	0	0.17	0.12	0.02	0.19	0.13	0.28	0.08	12.59	5.86	99.44	0.48	0.00	85.16	5.86	0.68	20.51	0.01	4.56	0.30	0.30	0.04	0.00	0.00	0.15	0.04	0.05	0.03	3.79	1.20	0.08	22.80	12.59	0.00	0.00	0.00	-0.87	-13.26	-1.33	76.36	95.31	1242.75	713.40	1378.53	857.31	1261.12	748.08	1356.18	741.07
58.958
58.992
59.025
59.058
59.092
59.125
59.159
59.192
59.225
59.259
59.292
59.325
59.359
59.392
59.426
59.459
59.492
59.526
59.559
59.592
59.626
59.659
59.692
59.726
59.759
59.793
59.826
59.859
59.893
59.926
59.959
59.993
60.026
60.059
60.093	0	0.13	0.21	0.02	0.23	0.03	0.28	0.25	1.05	7.07	99.44	0.33	0.00	98.59	11.50	1.54	7.07	0.01	2.72	0.33	0.26	0.77	0.00	0.00	0.12	0.12	0.18	0.08	0.56	23.64	0.45	1.90	1.05	0.11	0.00	0.00	11.29	-0.76	-3.25	77.75	102.29	1150.86	695.61	1279.48	830.36	1160.66	730.83	1262.84	726.24
60.126	0	0.12	0.18	0.02	0.18	0.04	0.21	0.15	1.77	4.09	99.58	0.33	0.00	91.87	7.74	0.63	4.09	0.01	3.51	0.40	0.18	0.49	0.00	0.00	0.06	0.05	0.16	0.03	0.44	15.81	0.36	1.63	1.77	0.00	0.00	0.00	3.47	-9.87	-4.59	78.69	94.05	1150.81	697.40	1274.74	826.78	1161.59	731.29	1255.37	724.23
60.160	0	0.14	0.18	0.02	0.17	0.04	0.21	0.13	2.56	5.93	99.59	0.33	0.00	88.72	5.95	0.49	5.93	0.01	4.36	0.95	0.26	0.27	0.00	0.00	0.06	0.06	0.14	0.02	0.45	14.53	0.31	2.40	2.56	0.00	0.00	0.00	-0.29	-11.69	-4.15	78.27	93.21	1151.21	697.81	1271.72	823.45	1161.06	730.74	1253.92	722.63
60.193	0	0.15	0.19	0.02	0.18	0.04	0.22	0.14	2.19	6.75	99.57	0.33	0.00	93.30	5.78	0.41	6.75	0.00	4.92	1.50	0.30	0.39	0.00	0.00	0.08	0.14	0.18	0.02	0.59	16.11	0.43	2.83	2.19	0.00	0.00	0.00	8.25	-8.83	-1.87	78.32	96.43	1153.54	699.44	1268.60	819.06	1160.54	730.21	1256.92	727.24
60.226	0	0.15	0.19	0.02	0.17	0.04	0.22	0.14	2.34	7.13	99.57	0.33	0.00	89.03	5.24	0.30	7.13	0.00	6.08	2.17	0.41	0.54	0.64	0.00	0.10	0.24	0.22	0.03	1.02	17.05	0.56	3.84	2.34	0.00	0.00	0.00	0.50	-11.53	-1.51	78.31	97.49	1155.50	700.83	1267.48	815.04	1160.60	729.48	1258.09	728.12
60.260	0	0.14	0.19	0.02	0.18	0.04	0.21	0.17	1.90	4.85	99.58	0.33	0.00	96.81	7.11	0.33	4.85	0.00	5.41	1.62	0.64	0.57	1.47	0.01	0.10	0.26	0.19	0.05	1.16	19.06	0.59	5.47	1.90	0.39	0.00	0.00	2.12	-4.94	0.21	76.13	98.79	1152.79	698.52	1265.11	812.72	1158.88	724.57	1257.55	729.34
60.293	0	0.14	0.19	0.02	0.17	0.04	0.20	0.20	1.84	4.00	99.59	0.33	0.00	96.15	6.95	0.29	4.00	0.00	5.36	1.64	0.75	1.26	1.83	0.01	0.09	0.21	0.17	0.09	1.36	23.33	0.54	2.56	1.84	0.49	0.00	0.00	9.21	-5.91	2.30	74.50	92.30	1155.22	700.39	1263.38	812.92	1164.05	724.81	1256.14	730.93
60.326	0	0.13	0.19	0.02	0.17	0.04	0.19	0.25	1.76	3.14	99.51	0.33	0.00	94.38	6.55	0.26	3.14	0.00	5.68	1.66	1.01	1.73	2.08	0.01	0.09	0.20	0.14	0.15	1.33	29.08	0.44	3.91	1.76	0.58	0.00	0.00	3.64	-7.89	-0.51	74.91	93.96	1156.81	699.83	1263.10	807.99	1161.73	725.76	1255.66	728.20
60.360	0	0.14	0.20	0.03	0.15	0.04	0.18	0.24	1.61	2.76	99.52	0.33	0.00	93.34	4.86	0.16	2.76	0.00	5.28	1.85	1.23	2.15	5.00	0.02	0.08	0.19	0.13	0.12	1.36	30.34	0.37	0.44	1.61	0.67	0.00	0.00	8.67	-8.80	-0.45	75.76	91.48	1161.94	702.37	1266.33	809.02	1167.23	727.93	1258.64	731.48
60.393	0	0.14	0.20	0.03	0.15	0.04	0.18	0.28	1.49	2.49	99.44	0.33	0.00	95.26	4.98	0.16	2.49	0.00	6.52	2.12	1.15	3.73	7.11	0.03	0.09	0.21	0.12	0.11	1.35	33.73	0.38	0.73	1.49	0.92	0.00	0.00	6.05	-6.99	-0.96	75.38	91.51	1159.29	698.82	1267.15	809.46	1165.94	725.32	1257.42	727.53
60.427	0	0.14	0.20	0.03	0.15	0.04	0.17	0.29	1.39	2.15	99.42	0.33	0.00	92.74	4.87	0.16	2.15	0.00	5.26	1.73	0.98	4.58	8.60	0.04	0.10	0.19	0.12	0.09	1.19	34.94	0.34	0.58	1.39	1.09	0.00	0.00	5.91	-9.26	-2.25	75.95	94.07	1164.35	698.53	1271.29	807.31	1168.22	726.96	1262.29	725.78
60.460	0	0.14	0.21	0.03	0.15	0.04	0.17	0.33	1.33	2.03	99.34	0.33	0.00	94.17	4.67	0.16	2.03	0.00	5.46	1.64	0.95	4.49	6.00	0.06	0.11	0.17	0.10	0.11	1.09	38.17	0.32	0.41	1.33	1.22	0.00	0.00	9.19	-8.09	-1.52	75.35	93.80	1165.04	697.79	1271.54	806.44	1169.39	725.36	1263.18	726.47
60.493	0	0.14	0.21	0.03	0.15	0.04	0.17	0.35	1.26	1.98	99.30	0.33	0.00	94.32	4.47	0.17	1.98	0.00	5.66	1.33	0.81	3.91	4.34	0.08	0.09	0.15	0.08	0.14	1.09	39.56	0.28	0.20	1.26	1.28	0.00	0.00	4.57	-7.95	-2.00	75.90	93.76	1169.29	698.29	1275.43	806.61	1173.14	726.59	1266.88	724.47
60.527	0	0.14	0.21	0.03	0.15	0.04	0.16	0.36	1.18	2.09	99.27	0.33	0.00	93.38	3.35	0.12	2.09	0.00	5.47	1.74	1.19	4.25	3.26	0.11	0.10	0.14	0.08	0.14	1.05	41.80	0.27	0.22	1.18	1.14	0.00	0.00	5.68	-8.76	-1.78	75.99	92.85	1172.51	699.26	1279.39	808.93	1177.35	727.48	1270.18	725.77
60.560	0	0.15	0.21	0.03	0.15	0.04	0.17	0.37	1.13	2.39	99.25	0.33	0.00	90.97	3.41	0.13	2.39	0.00	6.07	1.84	1.72	5.03	2.92	0.13	0.12	0.13	0.10	0.16	1.02	42.48	0.27	0.41	1.13	1.08	0.00	0.00	6.39	-10.45	-1.71	76.09	94.42	1176.05	700.99	1284.06	812.29	1180.67	730.16	1275.04	727.05
60.593	0	0.15	0.21	0.04	0.15	0.04	0.17	0.45	1.08	2.59	99.09	0.33	0.00	96.05	3.62	0.14	2.59	0.00	6.65	2.14	1.95	6.93	2.20	0.15	0.13	0.13	0.09	0.16	0.99	46.90	0.23	0.68	1.08	0.91	0.00	0.00	9.37	-6.05	0.20	73.28	95.68	1180.86	701.69	1286.11	809.49	1184.92	728.65	1280.59	729.99
60.627	0	0.15	0.21	0.04	0.14	0.04	0.17	0.59	0.99	2.33	98.81	0.33	0.00	95.46	3.33	0.15	2.33	0.00	6.66	2.09	2.41	6.80	0.93	0.40	0.13	0.17	0.08	0.16	1.17	53.66	0.18	0.04	0.99	0.99	0.00	0.00	1.29	-6.77	0.33	76.03	94.16	1187.05	706.71	1290.62	812.37	1191.12	733.15	1285.27	732.25
60.660	0	0.15	0.21	0.03	0.14	0.04	0.16	0.69	0.99	2.20	98.62	0.33	0.00	94.96	2.54	0.13	2.20	0.00	7.18	2.21	2.40	5.64	0.47	0.37	0.11	0.16	0.08	0.11	1.16	58.00	0.16	0.12	0.99	0.81	0.00	0.00	6.83	-7.32	-2.93	74.92	92.51	1189.96	705.04	1296.63	813.29	1194.06	733.55	1286.57	732.64
60.693	0	0.15	0.20	0.03	0.14	0.04	0.16	0.94	0.87	1.84	98.12	0.33	0.00	96.86	2.28	0.12	1.84	0.00	7.12	2.31	1.79	3.81	0.15	0.51	0.09	0.17	0.07	0.08	1.30	65.81	0.14	0.30	0.87	0.71	0.00	0.00	5.57	-4.85	0.30	73.71	94.33	1189.92	705.41	1296.32	814.87	1195.33	731.50	1289.65	733.34
60.727	0	0.14	0.20	0.03	0.14	0.04	0.16	1.33	0.78	1.33	97.34	0.33	0.00	97.12	2.08	0.12	1.33	0.00	6.95	2.00	1.63	2.37	0.08	0.65	0.08	0.12	0.06	0.07	1.19	74.45	0.09	0.22	0.78	0.70	0.00	0.00	2.52	-4.41	0.02	73.99	94.37	1190.26	705.66	1295.95	814.02	1195.09	731.77	1289.46	732.50
60.760	0	0.14	0.20	0.03	0.14	0.04	0.16	1.50	0.79	1.24	97.01	0.33	0.00	97.34	2.02	0.12	1.24	0.00	7.02	1.95	1.35	2.30	0.00	0.67	0.07	0.12	0.05	0.05	1.24	77.37	0.08	0.09	0.79	0.57	0.00	0.00	3.44	-4.00	-0.24	73.70	93.23	1190.77	705.84	1295.33	812.48	1195.45	731.40	1288.65	733.46
60.794	0	0.14	0.20	0.03	0.14	0.04	0.16	1.82	0.99	1.20	96.37	0.33	0.00	96.99	2.24	0.14	1.20	0.00	6.39	1.68	1.03	3.53	0.16	0.99	0.06	0.13	0.05	0.07	1.15	81.86	0.06	0.05	0.78	0.58	0.00	0.00	4.63	-4.64	-1.24	73.43	93.39	1190.33	705.81	1293.17	810.21	1193.32	732.45	1286.71	732.41
60.827	0	0.14	0.20	0.03	0.14	0.04	0.16	2.00	0.99	1.28	96.01	0.33	0.00	96.23	2.46	0.16	1.28	0.00	6.10	1.59	1.21	4.88	0.18	0.99	0.05	0.13	0.03	0.06	1.17	83.92	0.06	0.18	0.77	0.62	0.00	0.00	4.58	-5.80	-0.35	72.97	95.56	1185.41	703.45	1290.53	808.56	1189.05	732.12	1284.61	731.12
60.860	0	0.15	0.20	0.04	0.14	0.04	0.16	2.11	0.99	1.29	95.78	0.33	0.00	96.94	2.54	0.19	1.29	0.00	5.75	1.54	1.53	6.82	0.06	0.99	0.04	0.14	0.04	0.05	1.19	85.18	0.06	0.17	0.78	0.63	0.00	0.00	7.84	-4.71	-1.98	72.24	95.75	1182.39	703.23	1287.72	808.96	1184.85	732.14	1280.60	731.12
60.894	0	0.15	0.20	0.04	0.14	0.04	0.16	2.54	1.04	1.33	94.93	0.33	0.00	97.05	3.08	0.25	1.33	0.00	5.68	1.73	1.57	8.85	0.27	1.04	0.04	0.14	0.03	0.06	1.23	89.10	0.05	0.12	0.79	0.59	0.00	0.00	5.39	-4.54	-2.41	73.23	95.25	1178.41	704.22	1283.19	810.20	1180.59	733.77	1275.76	729.69
60.927	0	0.16	0.20	0.05	0.14	0.04	0.17	2.51	0.97	1.40	94.97	0.33	0.00	96.93	3.39	0.22	1.40	0.00	6.98	2.10	1.95	12.32	0.06	0.97	0.04	0.14	0.04	0.05	1.26	88.61	0.05	0.02	0.86	0.57	0.00	0.00	1.82	-4.75	-0.92	75.59	94.97	1168.69	708.37	1273.16	813.82	1171.94	737.12	1266.84	733.43
60.960	0	0.17	0.20	0.05	0.14	0.05	0.17	2.73	1.00	1.56	94.55	0.33	0.00	97.98	3.47	0.19	1.56	0.00	9.50	2.79	2.52	14.72	0.00	1.00	0.03	0.15	0.04	0.07	1.41	90.53	0.04	0.01	0.94	0.48	0.00	0.00	8.16	-2.60	-0.91	73.66	88.33	1165.76	711.18	1264.17	812.68	1169.42	737.38	1257.73	735.69
60.994	0	0.18	0.19	0.07	0.14	0.05	0.17	2.98	1.02	1.47	94.05	0.33	0.00	97.63	3.34	0.17	1.47	0.00	12.18	3.31	3.09	18.99	0.00	0.87	0.03	0.18	0.04	0.16	1.63	92.87	0.03	0.01	1.02	0.31	0.00	0.00	10.62	-3.40	0.24	71.22	91.68	1152.98	710.64	1253.83	811.49	1156.97	740.61	1248.57	736.89
61.027	0	0.17	0.19	0.06	0.14	0.06	0.17	2.99	1.04	1.38	94.02	0.33	0.00	98.02	3.66	0.18	1.38	0.00	13.36	3.06	4.39	15.68	0.00	0.86	0.03	0.17	0.04	0.24	1.77	92.66	0.03	0.04	1.04	0.26	0.00	0.00	1.57	-2.48	-0.77	73.44	92.31	1143.01	713.98	1244.54	815.52	1146.27	741.01	1238.58	740.57
61.060	0	0.15	0.19	0.05	0.14	0.04	0.16	2.98	1.01	1.23	94.05	0.33	0.00	98.39	3.41	0.21	1.23	0.00	8.95	2.36	4.49	9.20	0.00	0.81	0.03	0.19	0.04	0.51	1.99	92.76	0.03	0.15	1.01	0.26	0.00	0.00	-0.19	-1.45	-0.34	73.47	96.30	1131.07	717.34	1237.01	823.28	1134.82	745.86	1231.12	746.32
61.094	0	0.15	0.18	0.05	0.13	0.04	0.14	2.93	0.98	0.84	94.14	0.33	0.00	96.70	2.36	0.14	0.84	0.00	7.36	2.20	5.51	7.98	0.00	0.82	0.04	0.22	0.04	0.98	2.54	93.49	0.03	0.14	1.10	0.17	0.00	0.00	0.71	-5.11	0.10	71.93	92.27	1120.45	724.79	1221.95	827.14	1124.31	750.65	1216.57	750.77
61.127	0	0.14	0.18	0.05	0.13	0.04	0.13	2.81	0.91	0.91	94.38	0.33	0.00	98.68	1.98	0.09	0.91	0.00	5.19	1.78	7.70	5.36	0.00	0.76	0.03	0.27	0.05	0.82	3.05	92.86	0.04	0.04	1.13	0.16	0.00	0.00	-6.02	-0.44	0.92	73.23	93.06	1106.85	732.36	1209.21	834.73	1111.39	757.74	1204.43	759.40
61.161	0	0.13	0.18	0.09	0.11	0.04	0.12	2.71	0.95	0.95	94.57	0.33	0.00	97.33	1.71	0.07	0.95	0.00	6.76	1.76	16.21	9.30	0.00	0.70	0.03	0.29	0.07	0.82	3.96	92.30	0.04	0.07	1.21	0.07	0.00	0.00	-7.38	-4.02	-0.84	72.80	94.86	1093.61	738.06	1197.96	842.41	1096.90	764.45	1191.75	765.92
61.194	0	0.12	0.18	0.09	0.11	0.04	0.11	2.56	1.08	1.08	94.88	0.37	0.00	97.61	1.50	0.07	1.08	0.00	6.84	1.32	17.07	8.75	0.00	0.68	0.03	0.39	0.06	0.60	4.50	91.09	0.05	0.02	1.33	0.00	0.00	0.00	-8.77	-3.45	-0.12	71.08	90.91	1082.46	744.77	1182.46	844.77	1086.13	768.57	1177.02	770.28
61.227	0	0.13	0.18	0.09	0.11	0.04	0.12	2.52	1.23	1.23	94.96	0.34	0.00	98.18	1.63	0.06	1.23	0.00	6.86	1.04	15.41	8.01	0.00	0.63	0.03	0.46	0.06	0.24	5.13	90.55	0.06	0.02	1.40	0.00	0.00	0.00	-12.18	-2.05	0.40	71.63	91.06	1069.08	749.99	1169.25	850.15	1073.13	775.85	1164.19	774.78
61.261	0	0.15	0.18	0.12	0.12	0.05	0.12	2.29	1.60	1.60	95.42	0.35	0.00	96.97	1.70	0.06	1.60	0.00	8.98	1.10	14.60	14.79	0.00	0.59	0.03	0.60	0.06	0.15	6.33	88.14	0.07	0.04	1.60	0.00	0.00	0.00	-10.99	-4.67	-0.54	71.15	87.29	1058.59	755.24	1154.61	851.28	1061.81	779.09	1149.09	777.42
61.294	0	0.17	0.18	0.13	0.12	0.05	0.13	2.27	1.63	1.63	95.46	0.33	0.00	97.48	1.43	0.04	1.63	0.00	8.85	1.51	12.17	18.12	0.00	0.52	0.02	0.70	0.05	0.10	6.82	88.24	0.08	0.02	1.69	0.00	0.00	0.00	0.28	-3.72	1.43	68.13	89.01	1045.19	755.22	1143.10	853.12	1049.84	780.89	1138.85	780.79
61.327	0	0.18	0.17	0.12	0.13	0.05	0.13	2.25	1.66	1.66	95.49	0.33	0.00	96.77	1.22	0.03	1.66	0.00	10.19	2.41	9.93	18.46	0.00	0.40	0.02	0.79	0.04	0.07	7.88	88.27	0.09	0.01	1.84	0.00	0.00	0.00	0.25	-5.01	1.36	68.44	90.40	1032.64	756.30	1132.07	855.74	1037.29	781.44	1127.68	782.78
61.361	0	0.19	0.17	0.12	0.13	0.06	0.13	2.12	1.50	1.50	95.75	0.38	0.00	98.14	0.97	0.02	1.50	0.00	12.05	3.12	10.59	16.49	0.00	0.30	0.01	0.90	0.02	0.05	9.87	87.07	0.10	0.01	2.13	0.00	0.00	0.00	-2.59	-2.16	-0.55	68.60	88.71	1027.23	756.04	1126.55	856.38	1031.41	779.76	1120.10	781.77
61.394	0	0.18	0.17	0.08	0.13	0.06	0.13	2.05	1.28	1.28	95.90	0.41	0.00	98.26	0.77	0.02	1.28	0.00	12.84	3.74	8.50	10.49	0.00	0.29	0.01	0.84	0.01	0.06	10.20	86.42	0.10	0.01	2.23	0.00	0.00	0.00	-7.73	-1.84	1.55	69.11	87.05	1020.63	755.92	1117.93	854.67	1026.09	777.15	1113.06	780.87
61.428	0	0.19	0.16	0.08	0.14	0.09	0.13	1.91	1.03	1.03	96.18	0.71	0.10	97.05	0.68	0.02	1.03	0.00	17.92	3.97	8.04	8.53	0.00	0.26	0.01	0.95	0.01	0.06	12.90	84.79	0.11	0.00	2.48	0.00	0.00	0.00	-4.39	-4.54	0.60	69.27	86.80	1017.35	755.55	1113.92	853.12	1021.89	777.44	1108.62	781.04
61.461	0	0.19	0.16	0.08	0.14	0.09	0.13	1.74	0.88	0.88	96.53	0.82	0.52	97.51	0.68	0.02	0.88	0.00	18.71	4.49	8.32	8.05	0.00	0.23	0.01	1.05	0.01	0.06	14.19	82.45	0.13	0.00	2.59	0.00	0.00	0.00	-4.02	-3.66	1.46	69.40	85.24	1015.09	755.55	1109.35	851.21	1019.86	776.49	1105.00	780.52
61.494	0	0.21	0.16	0.09	0.14	0.12	0.14	1.87	0.86	0.86	96.26	1.19	2.87	97.55	0.42	0.02	0.86	0.00	23.43	5.01	8.03	11.59	0.00	0.22	0.01	1.05	0.00	0.05	14.76	84.50	0.12	0.01	2.75	0.00	0.00	0.00	-8.59	-3.58	0.64	70.79	88.01	1012.19	753.22	1109.01	850.03	1016.27	776.01	1104.24	778.71
61.528	0	0.22	0.16	0.12	0.15	0.16	0.14	1.82	0.95	0.95	96.37	2.08	4.07	96.70	0.33	0.02	0.95	0.00	26.99	4.58	9.55	11.90	0.00	0.17	0.01	1.05	0.00	0.04	18.39	83.89	0.13	0.01	3.07	0.00	0.00	0.00	-14.94	-5.11	0.50	72.13	90.38	1008.44	750.08	1107.86	849.50	1012.51	773.16	1102.86	775.90
61.561	0	0.22	0.15	0.11	0.15	0.15	0.13	1.94	0.89	0.89	96.13	2.26	4.46	97.24	0.33	0.03	0.89	0.00	25.54	3.50	8.48	10.27	0.00	0.16	0.01	0.95	0.01	0.04	20.91	85.43	0.12	0.03	3.55	0.00	0.00	0.00	-12.75	-4.20	-0.07	72.69	89.73	1008.70	748.32	1107.49	847.20	1012.39	770.92	1102.11	772.26
61.594	0	0.23	0.15	0.10	0.16	0.13	0.14	1.93	0.82	0.82	96.14	1.88	4.18	94.34	0.34	0.04	0.82	0.00	22.09	2.73	5.88	11.32	0.00	0.17	0.01	0.87	0.01	0.07	22.05	85.35	0.11	0.00	3.60	0.00	0.00	0.00	-5.22	-7.94	-1.95	74.14	87.19	1013.06	746.26	1111.89	845.52	1016.73	770.91	1103.92	770.48
61.628	0	0.23	0.15	0.09	0.18	0.08	0.13	2.01	0.87	0.87	95.98	1.18	2.20	93.18	0.48	0.05	0.87	0.00	14.40	2.25	3.49	9.10	0.00	0.16	0.02	0.73	0.02	0.09	23.61	86.18	0.09	0.01	3.92	0.00	0.00	0.00	-9.87	-8.93	-1.55	75.18	87.63	1012.49	742.36	1115.77	846.61	1018.40	766.85	1106.03	766.69
61.661	0	0.25	0.15	0.08	0.19	0.06	0.13	2.02	1.02	1.02	95.96	0.91	0.66	93.71	0.61	0.07	1.02	0.00	9.91	2.02	1.88	9.40	0.00	0.18	0.02	0.75	0.04	0.17	24.42	86.15	0.09	0.01	3.74	0.00	0.00	0.00	-8.12	-8.49	-0.46	75.47	91.88	1020.25	739.80	1121.32	840.87	1023.63	764.79	1115.51	764.37
61.694	0	0.26	0.15	0.11	0.18	0.06	0.13	2.15	1.12	1.12	95.70	0.74	0.00	94.05	0.86	0.08	1.12	0.00	8.13	2.08	1.97	15.08	0.00	0.24	0.02	0.77	0.06	0.26	23.27	87.43	0.09	0.08	3.70	0.00	0.00	0.00	-5.98	-8.19	0.43	75.52	90.74	1027.92	736.69	1127.74	837.00	1031.90	761.10	1122.64	761.29
61.728	0	0.30	0.15	0.21	0.18	0.06	0.13	2.19	1.03	1.03	95.63	0.76	0.00	89.55	1.27	0.07	1.03	0.00	8.65	2.14	3.43	27.87	0.00	0.30	0.02	0.50	0.07	0.25	23.17	87.43	0.07	1.55	3.80	0.00	0.00	0.00	0.89	-11.26	-0.56	75.16	87.83	1036.96	733.44	1134.25	832.98	1040.43	758.50	1128.25	756.86
61.761	0	0.36	0.15	0.53	0.18	0.07	0.14	2.20	1.27	1.27	95.61	0.92	0.00	91.57	2.83	0.06	1.27	0.00	10.86	2.17	6.97	42.69	0.00	0.31	0.03	0.49	0.09	0.36	23.64	86.01	0.07	4.32	3.67	0.00	0.00	0.00	-0.59	-10.07	1.11	75.52	87.52	1048.00	729.84	1144.27	826.11	1052.28	754.19	1139.79	755.21
61.795
61.828
61.861
61.895
61.928
61.961
61.995
62.028
62.061
62.095	0	0.31	0.19	0.05	0.26	0.06	0.21	0.59	3.41	9.83	98.82	0.98	0.00	98.09	0.86	0.14	9.83	0.20	9.87	1.13	0.20	0.04	0.00	0.86	0.31	0.30	0.27	0.25	25.47	55.84	0.05	0.41	3.41	0.00	0.00	0.00	-8.96	-2.30	-0.91	70.86	118.91	1149.16	686.89	1306.71	850.26	1166.62	722.65	1285.53	721.80
62.128	0	0.28	0.17	0.05	0.25	0.08	0.21	0.45	4.80	10.05	99.11	1.04	0.00	96.26	1.43	0.23	10.05	0.17	11.33	0.80	0.13	0.03	0.00	0.46	0.28	0.20	0.20	0.19	24.89	48.41	0.05	0.16	4.80	0.00	0.00	0.00	3.10	-5.75	-0.73	75.61	97.53	1152.38	688.76	1307.19	854.81	1179.58	724.48	1277.11	723.98
62.162	0	0.26	0.14	0.04	0.23	0.12	0.22	0.17	8.41	14.07	99.47	0.99	0.06	87.81	1.94	0.28	14.07	0.12	12.10	0.72	0.10	0.03	0.00	0.17	0.26	0.08	0.18	0.13	21.43	24.56	0.06	0.10	8.41	0.00	0.00	0.00	-3.95	-12.13	0.09	72.46	97.79	1156.37	688.97	1308.61	851.60	1182.68	723.20	1280.44	721.11
62.195	0	0.21	0.11	0.03	0.19	0.18	0.20	0.10	11.58	11.81	99.57	0.70	3.76	91.75	1.36	0.29	14.10	0.10	12.54	0.71	0.10	0.03	0.00	0.07	0.25	0.02	0.14	0.10	16.63	11.81	0.05	0.12	11.58	0.00	0.00	0.00	-2.31	-9.96	1.61	72.64	102.15	1159.26	688.04	1313.30	851.58	1185.51	720.85	1287.61	724.02
62.228	0	0.21	0.12	0.03	0.18	0.17	0.20	0.09	11.37	10.26	99.59	0.63	3.29	92.66	1.44	0.27	14.04	0.11	11.88	0.49	0.07	0.02	0.00	0.05	0.24	0.01	0.11	0.08	15.19	10.26	0.04	0.10	11.37	0.00	0.00	0.00	0.22	-9.32	2.04	73.47	100.93	1162.97	689.87	1317.88	854.65	1190.65	722.45	1291.45	727.55
62.262	0	0.14	0.06	0.02	0.13	0.46	0.16	0.07	14.41	3.82	99.09	1.29	12.40	91.00	1.69	0.28	14.41	0.09	13.28	0.57	0.09	0.03	0.00	0.01	0.25	0.00	0.09	0.06	9.80	3.82	0.05	0.28	19.64	0.00	0.00	0.00	0.93	-10.43	1.97	74.38	100.21	1166.26	692.35	1317.80	854.20	1192.50	725.23	1292.67	728.07
62.295	0	0.14	0.06	0.02	0.13	0.57	0.17	0.07	16.86	4.32	98.85	1.66	13.15	89.40	1.97	0.28	16.86	0.07	14.15	0.69	0.13	0.03	0.00	0.01	0.21	0.00	0.08	0.05	8.91	4.32	0.04	0.32	21.28	0.00	0.00	0.00	-0.34	-11.34	2.00	74.14	98.31	1168.81	695.64	1318.62	854.87	1195.17	727.20	1293.38	731.78
62.328	0	0.11	0.05	0.01	0.11	0.81	0.14	0.08	14.11	5.10	98.39	2.51	17.63	82.95	2.48	0.33	14.11	0.08	15.04	0.63	0.14	0.03	0.00	0.01	0.21	0.00	0.07	0.07	8.40	5.10	0.03	0.34	23.89	0.00	0.00	0.00	0.74	-14.09	0.58	73.95	97.35	1170.78	698.80	1320.16	857.51	1196.24	731.40	1293.55	734.41
62.362	0	0.10	0.04	0.01	0.11	0.82	0.13	0.08	12.86	5.26	98.36	2.76	18.33	96.75	3.51	0.45	12.86	0.07	14.13	0.40	0.14	0.05	0.00	0.01	0.21	0.00	0.05	0.05	7.73	5.26	0.03	0.25	24.50	0.00	0.00	0.00	-3.03	-5.03	-1.14	73.74	100.35	1171.04	701.31	1318.22	856.53	1192.66	734.81	1293.01	734.43
62.395	0	0.10	0.04	0.01	0.11	0.80	0.13	0.09	11.84	5.78	98.39	2.99	18.63	96.40	4.72	0.57	11.84	0.06	12.80	0.31	0.10	0.04	0.00	0.01	0.19	0.01	0.05	0.04	8.29	5.78	0.03	0.62	25.02	0.00	0.00	0.00	-9.10	-5.57	-0.67	71.34	103.28	1171.15	702.25	1317.50	855.27	1191.21	734.61	1294.48	734.11
62.429	0	0.10	0.04	0.01	0.12	0.67	0.14	0.09	11.74	6.21	98.65	2.69	17.02	93.74	5.61	0.75	11.74	0.06	10.97	0.33	0.09	0.04	0.00	0.01	0.15	0.01	0.05	0.02	9.51	6.21	0.03	0.45	24.34	0.00	0.00	0.00	-7.66	-8.47	-1.72	71.77	101.10	1170.81	703.27	1315.63	855.01	1190.35	736.59	1291.42	734.05
62.462	0	0.09	0.04	0.01	0.13	0.67	0.16	0.11	10.80	9.76	98.66	2.55	16.55	96.25	9.76	1.00	10.80	0.05	11.57	0.30	0.09	0.04	0.00	0.00	0.13	0.01	0.05	0.02	8.86	6.44	0.03	0.91	24.01	0.00	0.00	0.00	-2.75	-5.77	-0.60	73.78	101.41	1168.93	702.71	1314.07	855.70	1189.40	735.73	1290.80	735.59
62.495	0	0.08	0.04	0.01	0.15	0.83	0.19	0.13	10.63	10.63	98.35	2.53	17.52	89.08	12.94	1.49	10.63	0.04	15.39	0.35	0.10	0.05	0.00	0.00	0.11	0.01	0.06	0.02	9.62	6.43	0.03	1.80	23.95	0.00	0.00	0.00	-0.11	-11.51	-2.17	74.24	98.86	1169.13	702.96	1314.34	856.97	1189.66	738.11	1288.45	734.46
62.529	0	0.08	0.04	0.01	0.16	0.91	0.20	0.14	10.47	10.47	98.19	2.72	18.00	92.14	14.81	2.13	10.47	0.04	16.11	0.30	0.10	0.05	0.00	0.00	0.09	0.01	0.07	0.02	9.79	5.93	0.03	0.48	24.41	0.00	0.00	0.00	-1.81	-9.69	-1.93	73.46	100.03	1168.87	702.19	1314.10	855.83	1189.01	736.95	1288.98	733.51
62.562	0	0.08	0.04	0.01	0.16	0.79	0.19	0.15	10.16	10.16	98.42	2.70	17.10	94.73	15.05	2.83	10.16	0.05	13.79	0.20	0.08	0.05	0.00	0.00	0.09	0.01	0.08	0.02	10.03	5.57	0.03	0.26	24.37	0.00	0.00	0.00	-8.26	-7.55	-0.61	71.00	99.24	1170.00	703.67	1314.39	855.91	1191.18	736.19	1290.39	733.74
62.595	0	0.07	0.04	0.01	0.16	0.79	0.18	0.15	9.21	9.21	98.43	2.86	17.56	96.40	15.36	2.62	9.21	0.05	12.96	0.16	0.08	0.05	0.00	0.00	0.08	0.01	0.09	0.03	10.66	5.48	0.03	0.40	24.73	0.00	0.00	0.00	-9.05	-5.56	-0.15	70.80	99.01	1168.22	700.92	1315.08	854.66	1191.14	731.93	1290.12	734.10
62.629	0	0.07	0.04	0.01	0.15	0.74	0.18	0.14	8.54	8.54	98.51	2.88	17.55	96.60	15.19	2.35	8.54	0.04	11.92	0.21	0.08	0.05	0.00	0.00	0.07	0.01	0.09	0.05	10.14	5.57	0.03	0.15	24.77	0.00	0.00	0.00	-8.63	-5.27	0.07	71.06	100.77	1167.53	699.99	1314.49	854.41	1189.76	731.76	1290.53	732.16
62.662	0	0.07	0.04	0.01	0.14	0.69	0.16	0.13	8.52	8.52	98.63	2.90	17.37	95.99	13.21	2.24	8.52	0.05	10.37	0.24	0.11	0.06	0.00	0.00	0.08	0.01	0.08	0.09	9.40	4.94	0.03	0.09	24.83	0.00	0.00	0.00	-7.44	-6.12	-0.41	71.61	102.16	1166.50	699.74	1313.03	853.82	1187.42	732.45	1289.57	731.39
62.695	0	0.07	0.03	0.01	0.14	0.70	0.16	0.14	7.26	7.26	98.59	2.85	17.92	97.59	14.37	2.04	7.26	0.05	11.02	0.21	0.12	0.08	0.00	0.00	0.10	0.01	0.07	0.15	8.01	5.06	0.03	0.07	24.72	0.00	0.00	0.00	-5.73	-3.50	-0.18	72.61	102.66	1164.05	697.16	1312.61	852.80	1185.97	729.21	1288.60	731.83
62.729	0	0.07	0.03	0.01	0.12	0.78	0.14	0.13	6.60	6.60	98.43	3.46	19.70	96.82	12.75	1.92	6.60	0.06	10.48	0.21	0.13	0.09	0.00	0.00	0.14	0.01	0.08	0.13	8.16	5.31	0.03	0.18	25.96	0.00	0.00	0.00	3.01	-4.92	-1.79	76.57	94.67	1161.50	697.14	1308.68	854.09	1185.58	731.61	1280.26	730.95
62.762	0	0.07	0.03	0.01	0.12	0.69	0.14	0.13	6.28	6.28	98.63	3.07	18.67	88.15	12.80	2.00	6.28	0.08	9.67	0.21	0.13	0.08	0.00	0.00	0.17	0.01	0.08	0.17	7.83	5.39	0.03	0.19	25.18	0.00	0.00	0.00	-3.22	-11.97	-2.01	73.22	101.31	1161.40	698.33	1309.84	854.23	1182.33	732.65	1283.64	731.71
62.796	0	0.07	0.04	0.01	0.13	0.53	0.14	0.14	4.86	4.86	98.93	2.41	16.91	95.68	14.21	1.97	4.86	0.09	8.25	0.20	0.09	0.09	0.00	0.00	0.19	0.01	0.08	0.10	8.49	5.40	0.04	0.06	23.63	0.00	0.00	0.00	3.74	-6.51	-2.92	77.06	96.75	1158.61	698.37	1306.24	855.44	1180.97	734.24	1277.69	731.81
62.829	0	0.07	0.04	0.01	0.16	0.38	0.18	0.15	5.24	5.24	99.23	1.58	12.98	96.76	17.45	2.00	5.24	0.08	7.70	0.23	0.09	0.09	0.00	0.00	0.18	0.01	0.08	0.07	7.81	4.83	0.04	0.08	20.96	0.00	0.00	0.00	4.60	-5.01	-2.44	77.51	99.53	1158.61	700.08	1303.95	854.50	1178.76	735.82	1278.25	733.23
62.862	0	0.06	0.04	0.01	0.19	0.38	0.23	0.18	5.86	5.86	99.24	1.51	11.60	94.48	21.79	2.28	5.86	0.07	8.05	0.29	0.08	0.06	0.00	0.00	0.16	0.01	0.08	0.05	7.12	4.35	0.05	0.08	20.69	0.00	0.00	0.00	4.06	-7.80	-2.66	77.36	98.46	1158.72	701.77	1303.04	854.67	1178.68	737.05	1277.13	735.02
62.896	0	0.06	0.05	0.01	0.26	0.28	0.32	0.22	6.93	6.93	99.35	1.11	7.26	89.84	27.09	2.59	6.93	0.05	7.03	0.26	0.05	0.05	0.00	0.00	0.14	0.01	0.09	0.03	7.08	3.69	0.05	0.09	18.58	0.00	0.00	0.00	0.20	-11.10	-2.79	76.08	97.91	1159.53	702.91	1302.65	854.41	1179.05	738.09	1276.88	733.91
62.929	0	0.06	0.06	0.01	0.31	0.26	0.41	0.26	7.80	7.80	99.17	1.21	4.95	88.79	31.41	2.86	7.80	0.03	6.39	0.22	0.05	0.04	0.00	0.00	0.11	0.01	0.11	0.02	6.95	3.29	0.06	0.05	17.94	0.00	0.00	0.00	1.59	-11.65	-2.22	76.33	98.25	1161.58	704.51	1303.14	855.04	1180.59	739.76	1278.72	734.87
62.962	0	0.06	0.06	0.01	0.35	0.23	0.49	0.30	8.32	8.32	99.03	1.43	3.00	89.35	34.48	3.19	8.32	0.02	5.18	0.19	0.05	0.04	0.00	0.00	0.08	0.01	0.10	0.02	6.14	2.74	0.06	0.04	17.46	0.00	0.00	0.00	-1.10	-11.36	0.00	75.31	94.68	1161.15	704.27	1303.94	856.15	1184.25	736.44	1278.93	736.42
62.996	0	0.06	0.06	0.01	0.38	0.20	0.55	0.30	9.44	9.44	98.91	1.51	1.00	90.17	35.84	3.14	9.44	0.02	3.88	0.15	0.05	0.04	0.00	0.00	0.06	0.01	0.08	0.02	5.48	2.03	0.06	0.03	16.92	0.00	0.00	0.00	-2.11	-10.92	0.71	74.38	100.07	1165.31	703.83	1309.30	856.96	1186.83	736.60	1286.89	735.46
63.029	0	0.06	0.07	0.01	0.36	0.19	0.53	0.28	9.94	9.94	98.94	1.36	0.79	91.02	34.65	2.56	9.94	0.01	3.36	0.12	0.06	0.03	0.00	0.00	0.05	0.01	0.08	0.03	5.40	1.82	0.07	0.04	16.94	0.00	0.00	0.00	-3.71	-10.42	0.42	73.41	100.84	1169.76	702.62	1315.04	856.48	1191.31	735.27	1292.15	734.68
63.062	0	0.07	0.07	0.01	0.30	0.19	0.44	0.22	10.41	10.41	99.11	0.91	1.39	89.15	29.57	1.81	10.41	0.01	3.62	0.12	0.07	0.03	0.00	0.00	0.05	0.00	0.08	0.03	4.82	1.58	0.07	0.03	16.63	0.00	0.00	0.00	-2.19	-11.47	0.66	73.74	102.01	1174.72	702.23	1320.99	857.69	1196.36	735.52	1298.36	734.40
63.096	0	0.08	0.08	0.01	0.27	0.17	0.41	0.18	12.46	12.46	99.17	0.73	0.37	93.04	25.01	1.48	12.46	0.01	4.13	0.11	0.07	0.03	0.00	0.00	0.06	0.00	0.07	0.04	3.84	1.22	0.08	0.04	15.58	0.00	0.00	0.00	1.30	-9.03	1.15	75.55	102.60	1182.22	703.07	1328.56	859.11	1204.02	736.81	1306.62	736.28
63.129	0	0.10	0.08	0.01	0.24	0.18	0.36	0.14	14.03	14.03	99.29	0.73	0.84	93.52	20.02	1.51	14.03	0.01	4.70	0.12	0.07	0.03	0.00	0.00	0.07	0.00	0.05	0.04	3.77	1.07	0.08	0.10	15.59	0.00	0.00	0.00	0.82	-8.65	0.68	75.80	101.26	1191.63	704.67	1336.96	859.44	1213.24	738.98	1314.48	736.86
63.163	0	0.12	0.10	0.01	0.22	0.14	0.32	0.11	13.84	14.82	99.35	0.57	0.00	93.13	14.82	1.57	15.85	0.01	4.27	0.12	0.11	0.03	0.00	0.00	0.09	0.00	0.05	0.04	3.25	0.95	0.10	0.17	13.84	0.00	0.00	0.00	-4.85	-8.97	-0.10	74.52	101.21	1205.32	706.98	1348.45	858.17	1225.23	739.68	1326.42	737.89
63.196	0	0.13	0.10	0.01	0.22	0.13	0.30	0.10	12.92	12.65	99.40	0.50	0.00	90.36	12.65	1.56	15.86	0.01	3.86	0.13	0.12	0.03	0.00	0.00	0.11	0.00	0.04	0.05	3.26	0.77	0.10	0.23	12.92	0.00	0.00	0.00	-10.32	-10.81	1.60	73.68	100.61	1217.70	712.01	1355.58	855.45	1236.61	743.70	1337.18	740.98
63.229	0	0.13	0.11	0.02	0.19	0.11	0.24	0.09	11.79	8.73	99.52	0.42	0.00	91.82	8.73	1.54	13.99	0.01	3.16	0.12	0.18	0.03	0.00	0.00	0.11	0.01	0.06	0.06	3.23	0.79	0.10	1.60	11.79	0.00	0.00	0.00	-8.42	-9.91	0.78	75.20	101.15	1235.97	717.85	1369.90	856.72	1252.06	750.84	1353.07	745.42
63.263	0	0.14	0.12	0.02	0.20	0.09	0.25	0.09	10.63	8.14	99.50	0.36	0.00	92.81	8.14	1.82	15.10	0.01	2.65	0.13	0.35	0.05	0.00	0.00	0.13	0.01	0.07	0.07	2.86	0.70	0.10	0.85	10.63	0.00	0.00	0.00	-5.22	-9.21	-1.23	75.55	101.53	1254.61	722.80	1385.10	858.24	1267.14	754.01	1368.65	751.83
63.296	0	0.14	0.13	0.02	0.19	0.08	0.24	0.09	9.28	7.47	99.52	0.33	0.00	96.63	7.47	2.11	13.79	0.01	2.61	0.15	0.79	0.17	0.00	0.00	0.14	0.01	0.06	0.06	2.68	0.86	0.11	0.61	9.28	0.00	0.00	0.00	-9.77	-5.23	-0.32	75.39	102.83	1273.95	730.64	1400.20	860.87	1284.48	760.12	1387.29	758.11
63.329	0	0.14	0.13	0.02	0.18	0.07	0.22	0.08	8.38	6.46	99.57	0.33	0.00	90.92	6.46	2.36	12.60	0.02	2.46	0.16	1.97	0.42	0.00	0.00	0.13	0.01	0.06	0.05	2.46	1.01	0.12	0.83	8.38	0.00	0.00	0.00	-0.68	-10.48	-0.03	75.60	99.28	1297.27	737.21	1417.63	862.87	1306.84	767.54	1406.05	763.86
63.363	0	0.13	0.14	0.02	0.17	0.06	0.19	0.08	7.27	5.43	99.62	0.33	0.00	94.18	5.43	2.20	10.29	0.01	2.70	0.15	3.50	1.13	0.00	0.01	0.12	0.02	0.09	0.05	2.87	1.42	0.14	0.20	7.27	0.00	0.00	0.00	1.18	-8.08	-1.23	75.49	92.86	1320.82	741.75	1435.74	861.80	1330.11	771.03	1422.90	767.54
63.396	0	0.13	0.14	0.03	0.15	0.06	0.16	0.08	6.59	3.63	99.67	0.33	0.00	96.31	3.63	1.77	8.29	0.01	3.36	0.16	4.65	2.33	0.00	0.01	0.11	0.03	0.08	0.05	3.15	2.31	0.14	0.06	6.59	0.00	0.00	0.00	8.40	-5.69	-1.38	71.28	98.71	1339.74	741.87	1448.31	850.45	1342.81	774.74	1441.33	768.68
63.430	0	0.13	0.14	0.03	0.13	0.06	0.14	0.08	5.61	4.16	99.71	0.33	0.00	86.34	2.72	1.25	5.61	0.01	5.29	0.18	5.18	5.25	0.00	0.03	0.10	0.05	0.10	0.08	2.84	4.16	0.13	0.01	5.97	0.00	0.00	0.00	0.94	-12.78	-2.50	74.97	90.23	1358.80	746.14	1466.13	856.27	1364.67	774.50	1454.83	771.09
63.463	0	0.13	0.14	0.04	0.12	0.07	0.13	0.08	4.51	4.51	99.73	0.33	0.00	86.80	2.21	0.86	4.51	0.01	6.32	0.27	6.64	7.48	0.00	0.05	0.10	0.07	0.09	0.11	2.74	7.08	0.13	0.01	5.72	0.00	0.00	0.00	-1.24	-12.58	-3.00	74.00	90.46	1378.25	746.36	1480.93	850.51	1381.36	774.63	1471.68	769.64
63.496	0	0.13	0.14	0.05	0.12	0.08	0.13	0.09	4.19	4.19	99.72	0.33	0.00	83.57	1.78	0.59	4.19	0.01	9.23	0.39	7.64	10.93	0.00	0.08	0.11	0.08	0.08	0.17	2.73	9.26	0.13	0.01	5.59	0.00	0.00	0.00	0.13	-13.87	-0.72	73.07	88.05	1388.88	745.64	1492.23	851.46	1395.11	770.88	1483.15	771.35
63.530
63.563
63.596	2	0.12	0.16	0.02	0.13	0.04	0.14	0.12	0.38	0.38	99.68	0.33	0.00	97.90	2.25	0.20	0.38	0.01	3.30	0.11	0.72	0.35	0.00	0.20	0.15	0.04	0.09	0.03	1.38	15.38	0.31	0.03	2.37	0.00	0.00		8.04	-2.79	-10.60	64.56	90.65	1418.55	724.89	1546.23	853.36	1428.79	760.93	1519.37	757.53
63.630	2	0.12	0.17	0.02	0.13	0.03	0.14	0.08	0.56	0.56	99.65	0.33	0.00	95.69	1.61	0.33	0.56	0.01	2.85	0.09	0.42	0.28	0.00	0.08	0.19	0.04	0.07	0.07	0.59	7.84	0.17	0.02	1.53	0.00	0.00		6.22	-6.50	-4.15	74.90	103.97	1416.36	740.88	1541.94	869.54	1422.90	775.61	1526.76	770.96
63.663	2	0.12	0.17	0.02	0.14	0.03	0.14	0.09	0.71	0.71	99.65	0.33	0.00	90.16	1.97	0.83	0.71	0.01	2.80	0.15	0.37	0.28	0.00	0.06	0.20	0.07	0.05	0.07	0.56	8.43	0.15	0.05	1.28	0.00	0.00		-0.60	-10.92	-2.54	75.44	100.83	1417.55	739.38	1545.81	871.90	1428.27	771.60	1529.06	769.14
63.696	2	0.12	0.17	0.02	0.14	0.03	0.14	0.09	0.84	0.84	99.66	0.33	0.00	90.89	2.06	1.14	0.84	0.01	3.10	0.13	0.31	0.30	0.00	0.05	0.18	0.07	0.06	0.06	0.55	7.63	0.13	0.04	1.42	0.00	0.00		-4.62	-10.50	-2.35	75.47	104.33	1418.99	738.16	1550.42	873.25	1429.60	770.53	1533.90	768.10
63.730	2	0.12	0.17	0.02	0.14	0.03	0.14	0.08	0.94	0.94	99.66	0.33	0.00	88.74	2.39	1.64	0.94	0.01	2.78	0.12	0.21	0.26	0.00	0.03	0.16	0.06	0.06	0.05	0.50	5.78	0.10	0.06	1.49	0.00	0.00		-7.68	-11.68	-1.49	74.46	106.47	1420.10	737.10	1553.85	874.87	1431.43	769.22	1537.87	766.57
63.763	2	0.12	0.17	0.02	0.15	0.03	0.15	0.08	1.00	1.00	99.67	0.33	0.00	85.12	3.36	2.20	1.00	0.01	2.51	0.09	0.18	0.18	0.00	0.02	0.14	0.04	0.06	0.04	0.49	4.07	0.08	0.02	1.54	0.00	0.00		-6.61	-13.28	-3.72	73.74	104.12	1418.58	734.60	1557.84	877.94	1432.04	768.98	1536.09	765.10
63.797	2	0.11	0.16	0.02	0.16	0.03	0.15	0.08	0.99	0.99	99.67	0.33	0.00	83.76	4.03	2.82	0.99	0.01	1.80	0.07	0.15	0.09	0.00	0.01	0.12	0.04	0.06	0.02	0.68	3.39	0.07	0.07	1.54	0.00	0.00		-0.65	-13.80	-3.92	75.59	105.27	1419.60	734.52	1558.51	877.93	1432.08	770.11	1537.27	766.27
63.830	2	0.11	0.16	0.02	0.16	0.03	0.15	0.08	1.15	1.15	99.67	0.33	0.00	86.29	4.60	2.21	1.15	0.01	2.23	0.09	0.19	0.15	0.00	0.01	0.10	0.04	0.07	0.02	0.95	3.04	0.06	2.08	1.85	0.00	0.00		-6.15	-12.80	-3.30	74.85	99.70	1414.83	737.30	1551.57	878.45	1429.73	769.99	1529.40	768.00
63.863	2	0.11	0.16	0.02	0.16	0.04	0.16	0.09	1.35	1.35	99.68	0.33	0.00	90.90	5.27	2.36	1.35	0.01	2.66	0.10	0.28	0.17	0.00	0.01	0.08	0.05	0.07	0.02	1.11	2.73	0.05	18.72	2.11	0.00	0.00		2.05	-10.49	-2.12	76.59	98.56	1401.37	732.99	1540.93	878.32	1419.28	765.03	1517.79	768.24
63.897	2	0.11	0.16	0.02	0.17	0.04	0.17	0.09	1.53	1.53	99.66	0.33	0.00	94.28	6.41	2.23	1.53	0.01	3.98	0.17	0.44	0.39	0.00	0.01	0.07	0.05	0.07	0.02	1.38	2.57	0.04	24.04	2.30	0.00	0.00		0.59	-7.99	-2.66	76.88	103.00	1394.37	735.48	1533.26	879.44	1409.20	768.80	1512.20	769.25
63.930	2	0.11	0.16	0.02	0.17	0.05	0.18	0.09	1.84	1.84	99.64	0.33	0.00	91.18	7.09	1.44	1.84	0.00	7.19	0.20	0.63	0.87	0.00	0.01	0.05	0.08	0.08	0.02	1.83	2.09	0.03	23.30	2.44	0.00	0.00		2.86	-10.32	-1.04	76.71	97.77	1377.31	730.79	1518.56	878.84	1397.34	762.40	1495.01	766.72
63.963	2	0.11	0.16	0.02	0.17	0.06	0.20	0.09	2.17	2.17	99.61	0.33	0.00	91.74	7.85	1.12	2.17	0.00	9.93	0.29	0.67	0.61	0.00	0.00	0.04	0.09	0.07	0.02	2.07	1.89	0.03	9.66	2.74	0.00	0.00		3.29	-9.96	-0.38	76.55	99.87	1360.97	727.26	1504.42	878.05	1381.53	759.23	1481.30	763.68
63.997	2	0.11	0.16	0.02	0.17	0.06	0.21	0.09	2.55	2.55	99.59	0.33	0.00	92.80	8.70	0.87	2.55	0.00	11.16	0.39	0.59	0.39	0.00	0.00	0.03	0.10	0.07	0.01	2.23	1.70	0.03	4.55	3.22	0.00	0.00		1.45	-9.22	0.15	76.00	101.81	1342.87	723.04	1487.15	874.47	1363.29	754.69	1464.99	759.46
64.030	2	0.12	0.16	0.02	0.17	0.07	0.20	0.08	2.88	2.88	99.61	0.33	0.00	90.50	7.34	0.65	2.88	0.00	11.60	0.70	0.60	0.17	0.00	0.00	0.02	0.11	0.06	0.01	2.45	1.63	0.03	5.23	3.52	0.00	0.00		0.25	-10.73	1.92	75.82	100.94	1324.78	719.35	1465.63	868.36	1345.27	750.03	1446.16	753.39
64.063	2	0.12	0.16	0.02	0.17	0.06	0.20	0.08	3.32	3.32	99.60	0.33	0.00	90.21	8.17	0.49	3.32	0.00	9.35	1.11	0.55	0.08	0.00	0.00	0.02	0.13	0.06	0.01	2.64	1.53	0.03	3.26	3.83	0.00	0.00		1.71	-10.89	0.23	76.29	98.42	1306.45	713.84	1448.42	863.21	1327.47	744.90	1425.78	749.50
64.097	2	0.12	0.16	0.02	0.18	0.06	0.21	0.08	4.02	4.15	99.58	0.33	0.00	93.95	8.43	0.55	4.15	0.00	8.30	1.42	0.54	0.06	0.00	0.00	0.03	0.16	0.06	0.02	2.72	1.27	0.02	4.93	4.02	0.00	0.00		-3.02	-8.29	3.61	75.40	96.36	1288.17	710.26	1427.40	856.94	1311.54	737.79	1407.59	745.43
64.130	2	0.12	0.15	0.02	0.19	0.06	0.24	0.09	4.32	4.68	99.53	0.33	0.00	95.32	10.99	0.63	4.68	0.00	8.13	1.70	0.72	0.07	0.00	0.00	0.03	0.14	0.06	0.02	3.06	1.20	0.03	6.01	4.32	0.00	0.00		0.64	-6.93	3.07	76.67	97.34	1269.12	706.59	1408.48	854.51	1291.61	735.85	1388.80	741.14
64.164	2	0.12	0.14	0.02	0.21	0.07	0.27	0.10	5.72	6.05	99.47	0.33	0.00	96.81	13.40	0.76	6.05	0.00	8.58	1.36	0.77	0.10	0.00	0.00	0.03	0.14	0.06	0.02	4.50	0.85	0.02	4.15	5.72	0.00	0.00		-1.65	-4.94	2.17	75.99	99.39	1249.57	702.90	1389.55	850.38	1270.71	732.24	1369.95	737.60
64.197	2	0.12	0.14	0.02	0.22	0.07	0.28	0.11	6.34	7.31	99.44	0.33	0.00	93.51	14.02	0.71	7.31	0.00	7.42	1.18	0.70	0.11	0.00	0.00	0.03	0.13	0.07	0.03	5.21	0.77	0.02	1.16	6.34	0.00	0.00		5.95	-8.66	-1.95	77.63	100.30	1235.82	700.43	1376.49	848.36	1253.52	734.19	1353.81	735.31
64.230	2	0.12	0.14	0.02	0.24	0.08	0.31	0.12	6.72	7.40	99.38	0.37	0.00	93.85	16.48	0.73	7.40	0.00	7.23	1.02	0.72	0.12	0.00	0.00	0.03	0.12	0.07	0.02	5.18	0.84	0.02	1.12	6.72	0.00	0.00		3.87	-8.37	-1.56	77.14	100.55	1219.41	698.63	1361.08	847.12	1237.81	731.54	1338.32	734.14
64.264	2	0.12	0.13	0.02	0.26	0.09	0.33	0.12	8.32	9.17	99.35	0.45	0.00	95.26	17.10	0.67	9.17	0.01	6.12	0.91	0.52	0.10	0.00	0.00	0.04	0.14	0.07	0.03	7.29	0.79	0.02	0.63	8.32	0.00	0.00		0.19	-6.99	-0.78	76.23	99.33	1204.19	697.86	1345.92	846.36	1223.89	729.47	1323.17	732.87
64.297	2	0.12	0.13	0.02	0.25	0.09	0.34	0.12	8.61	9.85	99.33	0.43	0.00	92.68	17.00	0.58	9.85	0.01	6.64	0.81	0.34	0.07	0.00	0.00	0.05	0.11	0.10	0.03	6.71	0.80	0.02	0.47	8.61	0.00	0.00		-1.70	-9.31	-4.20	75.57	97.89	1196.22	698.55	1337.04	845.46	1213.54	733.15	1311.38	730.08
64.330	2	0.13	0.12	0.02	0.26	0.10	0.36	0.12	9.68	12.11	99.28	0.41	0.00	93.20	16.93	0.56	12.11	0.01	6.82	0.76	0.22	0.05	0.00	0.00	0.06	0.11	0.09	0.03	6.24	0.83	0.02	0.44	9.68	0.00	0.00		6.53	-8.91	-4.22	77.57	100.47	1189.07	698.12	1330.34	846.53	1205.21	734.66	1305.62	731.19
64.364	2	0.13	0.13	0.02	0.27	0.11	0.40	0.12	10.36	14.53	99.20	0.42	0.00	94.78	17.50	0.50	14.53	0.01	6.39	0.56	0.15	0.03	0.00	0.00	0.06	0.08	0.09	0.03	5.78	0.77	0.03	0.49	10.36	0.00	0.00		6.55	-7.51	-3.52	77.74	98.16	1179.52	698.24	1319.94	846.55	1197.05	733.82	1295.17	731.09
64.397	2	0.14	0.13	0.02	0.26	0.12	0.39	0.11	10.56	15.38	99.21	0.37	0.00	88.92	16.19	0.46	15.38	0.01	7.21	0.56	0.13	0.03	0.00	0.00	0.06	0.07	0.08	0.03	5.62	0.83	0.03	1.33	10.56	0.00	0.00		6.17	-11.59	-5.87	77.05	97.43	1174.30	696.50	1317.45	846.68	1191.71	734.04	1289.04	729.63
64.431	2	0.13	0.12	0.01	0.27	0.15	0.45	0.12	12.00	16.97	99.11	0.44	0.00	93.99	18.11	0.41	16.97	0.01	8.78	0.54	0.12	0.04	0.00	0.00	0.05	0.04	0.08	0.04	4.43	0.89	0.04	1.29	12.00	0.00	0.00		1.50	-8.25	-5.56	76.02	98.57	1168.47	696.51	1313.18	847.51	1186.34	733.11	1284.85	729.55
64.464	2	0.13	0.12	0.01	0.28	0.15	0.48	0.13	12.39	17.76	99.05	0.46	0.00	95.28	19.20	0.47	17.76	0.01	8.33	0.54	0.11	0.04	0.00	0.00	0.05	0.03	0.08	0.04	4.04	1.01	0.04	1.44	12.39	0.00	0.00		2.37	-6.97	-6.51	76.76	96.64	1167.17	698.63	1309.56	847.69	1184.34	736.12	1280.77	729.77
64.497	2	0.13	0.12	0.01	0.28	0.16	0.48	0.13	12.36	18.31	99.05	0.46	0.00	95.40	18.31	0.52	18.35	0.01	9.33	0.47	0.09	0.05	0.00	0.00	0.06	0.03	0.09	0.04	3.97	1.13	0.05	4.53	12.36	0.00	0.00		2.55	-6.84	-7.04	76.76	97.52	1166.15	699.74	1307.80	848.19	1182.17	738.40	1279.27	729.41
64.531	2	0.14	0.13	0.01	0.32	0.16	0.59	0.14	12.02	20.37	98.82	0.45	0.00	96.45	20.37	0.54	20.81	0.01	9.29	0.50	0.08	0.05	0.00	0.00	0.06	0.02	0.10	0.04	3.45	1.35	0.06	2.98	12.02	0.00	0.00		2.80	-5.49	-5.94	76.81	97.88	1163.13	697.89	1305.82	847.04	1180.18	734.84	1277.94	730.04
64.564	2	0.15	0.14	0.01	0.34	0.13	0.65	0.14	11.31	20.87	98.70	0.49	0.00	94.26	20.87	0.54	22.49	0.01	7.17	0.46	0.07	0.06	0.00	0.00	0.06	0.02	0.08	0.04	3.03	1.48	0.07	1.18	11.31	0.00	0.00		0.10	-8.00	-4.00	76.54	96.76	1166.39	700.41	1305.57	847.80	1183.82	736.42	1280.28	728.81
64.597	2	0.16	0.15	0.01	0.33	0.12	0.61	0.13	10.77	19.30	98.77	0.47	0.00	93.44	19.30	0.46	22.48	0.00	6.52	0.43	0.07	0.07	0.00	0.00	0.07	0.02	0.08	0.08	2.62	1.53	0.07	1.32	10.77	0.00	0.00		-3.55	-8.71	-2.17	75.40	98.71	1167.51	701.16	1305.80	846.73	1184.73	734.76	1283.34	730.35
64.631	2	0.17	0.15	0.01	0.34	0.12	0.66	0.13	10.96	19.12	98.67	0.52	0.00	92.07	19.12	0.39	24.51	0.00	6.56	0.52	0.07	0.06	0.00	0.00	0.09	0.01	0.09	0.13	2.07	1.70	0.08	2.12	10.96	0.00	0.00		-4.72	-9.74	-0.33	74.10	97.28	1166.56	700.89	1307.87	849.89	1187.37	732.54	1284.66	732.27
64.664	2	0.17	0.15	0.01	0.30	0.12	0.57	0.12	11.34	16.09	98.85	0.52	0.00	91.45	16.09	0.33	24.53	0.00	6.69	0.46	0.07	0.05	0.00	0.00	0.08	0.01	0.08	0.15	2.00	1.70	0.08	2.15	11.34	0.00	0.00		0.43	-10.15	0.64	75.82	102.29	1167.49	700.58	1309.35	850.18	1186.79	732.44	1289.05	734.56
64.697	2	0.19	0.15	0.01	0.29	0.15	0.58	0.11	12.09	14.47	98.85	0.59	0.00	81.59	14.47	0.34	26.32	0.00	8.74	0.44	0.07	0.03	0.00	0.00	0.09	0.01	0.08	0.13	1.85	2.06	0.08	2.68	12.09	0.00	0.00		-0.55	-14.56	0.37	74.38	98.78	1167.25	700.31	1311.69	853.17	1189.34	732.43	1288.10	734.12
64.731	2	0.19	0.15	0.01	0.30	0.19	0.64	0.11	12.90	14.67	98.73	0.69	0.00	92.81	14.67	0.39	28.59	0.00	10.64	0.43	0.07	0.03	0.00	0.00	0.10	0.01	0.07	0.07	1.87	2.30	0.10	1.43	12.90	0.00	0.00		-0.16	-9.21	-0.17	75.15	101.20	1169.05	701.64	1314.28	855.99	1189.95	735.48	1291.14	733.99
64.764	2	0.19	0.14	0.01	0.31	0.20	0.65	0.12	13.45	15.10	98.69	0.72	0.00	86.18	15.10	0.41	28.98	0.01	11.26	0.45	0.08	0.04	0.00	0.00	0.11	0.01	0.06	0.05	2.13	2.38	0.09	1.56	13.45	0.00	0.00		-4.19	-12.85	-0.21	72.51	101.51	1170.38	702.13	1315.98	855.97	1191.21	735.30	1292.72	733.91
64.798	2	0.20	0.14	0.01	0.31	0.25	0.69	0.12	14.11	14.47	98.63	0.83	0.00	94.03	14.47	0.37	30.70	0.01	13.37	0.39	0.10	0.04	0.00	0.00	0.13	0.01	0.06	0.07	2.34	2.81	0.08	2.57	14.11	0.00	0.00		-5.43	-8.22	-0.05	72.60	98.12	1171.58	702.78	1317.56	857.56	1194.54	735.45	1292.65	734.08
64.831	2	0.20	0.14	0.01	0.33	0.28	0.75	0.13	15.01	16.42	98.51	0.88	0.00	92.99	16.42	0.38	31.16	0.01	14.09	0.37	0.10	0.03	0.00	0.00	0.15	0.01	0.06	0.07	2.72	2.90	0.07	2.32	15.01	0.00	0.00		-5.39	-9.07	-0.15	72.46	98.65	1172.62	702.98	1318.68	857.79	1195.26	735.84	1293.90	734.18
64.864	2	0.19	0.13	0.01	0.30	0.33	0.67	0.12	15.76	15.19	98.65	0.85	0.00	93.30	15.19	0.38	30.41	0.01	15.05	0.38	0.12	0.03	0.00	0.00	0.15	0.01	0.05	0.09	2.92	2.80	0.06	2.17	15.76	0.00	0.00		-3.64	-8.83	-0.76	72.78	99.44	1174.02	703.10	1321.81	859.84	1196.66	736.98	1296.07	734.95
64.898	2	0.19	0.11	0.01	0.29	0.40	0.66	0.12	17.19	14.97	98.69	0.91	0.00	93.10	14.97	0.45	30.99	0.01	15.71	0.35	0.14	0.03	0.00	0.00	0.14	0.01	0.04	0.07	3.16	3.03	0.06	1.94	17.19	0.00	0.00		-1.85	-8.99	-1.24	73.45	99.05	1175.31	703.18	1324.30	861.41	1198.37	737.76	1297.40	735.68
64.931	2	0.17	0.11	0.01	0.27	0.38	0.58	0.12	17.58	14.68	98.84	0.96	0.12	96.75	14.68	0.48	29.16	0.01	14.37	0.31	0.13	0.03	0.00	0.00	0.17	0.01	0.05	0.07	3.28	3.06	0.05	8.24	17.58	0.00	0.00		5.05	-5.03	-1.06	76.74	95.39	1173.68	703.58	1321.21	861.33	1198.11	737.96	1293.50	738.33
64.964	2	0.17	0.10	0.01	0.24	0.35	0.48	0.10	17.91	12.02	99.05	1.01	0.59	89.00	12.02	0.44	28.09	0.01	11.99	0.23	0.12	0.03	0.00	0.00	0.19	0.01	0.05	0.06	3.17	2.86	0.05	7.54	17.91	0.00	0.00		-4.90	-11.55	1.31	71.56	104.48	1174.36	703.58	1324.64	862.37	1197.29	737.64	1301.76	736.17
64.998	2	0.17	0.09	0.01	0.22	0.44	0.43	0.10	19.71	10.67	99.13	1.30	2.83	90.40	10.67	0.32	28.35	0.01	12.38	0.20	0.09	0.02	0.00	0.00	0.21	0.01	0.05	0.05	3.81	2.42	0.04	2.59	19.71	0.00	0.00		-3.38	-10.79	0.41	72.10	98.52	1176.94	703.48	1328.50	865.34	1202.81	737.48	1301.31	735.91
65.031	2	0.17	0.08	0.01	0.20	0.43	0.36	0.09	20.21	8.22	99.15	1.40	3.63	93.34	8.22	0.23	27.72	0.01	11.00	0.17	0.07	0.02	0.00	0.00	0.21	0.01	0.06	0.06	4.52	2.36	0.04	1.90	20.21	0.00	0.00		-1.20	-8.80	-1.00	72.64	96.74	1177.19	702.46	1329.96	865.57	1203.52	737.38	1300.25	735.83
65.064	2	0.16	0.07	0.01	0.17	0.42	0.28	0.08	20.98	6.04	99.17	1.59	5.59	97.65	6.04	0.24	24.91	0.01	9.08	0.12	0.07	0.03	0.00	0.00	0.17	0.01	0.06	0.07	5.79	2.40	0.04	3.95	20.98	0.00	0.00		-1.61	-3.36	-2.09	73.10	96.45	1176.32	702.35	1327.95	863.40	1201.52	737.19	1297.95	735.88
65.098	2	0.14	0.05	0.01	0.14	0.62	0.20	0.08	22.44	4.72	98.76	2.92	11.07	98.31	4.72	0.26	22.44	0.02	8.54	0.10	0.06	0.03	0.00	0.00	0.14	0.01	0.06	0.07	9.18	2.53	0.03	2.71	24.86	0.00	0.00		-4.92	-1.69	-3.16	71.61	98.42	1174.29	701.09	1325.70	861.20	1197.59	736.79	1295.92	732.53
65.131	2	0.15	0.05	0.01	0.14	0.58	0.19	0.07	22.30	3.86	98.83	2.87	10.80	97.60	3.86	0.25	22.30	0.01	7.60	0.09	0.07	0.03	0.00	0.00	0.13	0.01	0.07	0.08	10.05	2.54	0.03	5.33	24.75	0.00	0.00		-4.34	-3.47	-3.54	71.94	99.79	1170.95	696.91	1323.83	857.89	1193.91	732.87	1293.65	729.77
65.165	2	0.16	0.04	0.02	0.14	0.76	0.17	0.07	21.73	3.21	98.49	3.83	13.59	96.85	3.21	0.23	21.73	0.02	8.57	0.07	0.10	0.03	0.00	0.00	0.14	0.01	0.08	0.12	15.32	2.72	0.03	5.61	26.61	0.00	0.00		0.17	-4.87	-3.68	74.35	97.17	1168.83	696.67	1321.02	857.50	1192.70	732.60	1289.85	731.16
65.198	2	0.16	0.04	0.02	0.14	0.84	0.17	0.07	20.85	3.20	98.31	4.23	15.03	98.17	3.20	0.24	20.85	0.02	9.24	0.06	0.11	0.03	0.00	0.00	0.14	0.02	0.08	0.15	18.41	2.65	0.04	2.47	27.26	0.00	0.00		1.73	-2.10	-5.10	75.59	97.91	1164.94	695.44	1316.24	855.51	1186.99	733.23	1284.79	728.42
65.231	2	0.15	0.04	0.02	0.14	0.92	0.16	0.07	19.90	3.71	98.17	4.20	15.99	98.66	3.71	0.26	19.90	0.03	10.78	0.07	0.13	0.04	0.00	0.00	0.16	0.02	0.08	0.27	17.71	2.84	0.04	1.51	27.21	0.00	0.00		1.34	-0.49	-4.52	75.79	99.90	1159.76	694.50	1310.20	852.99	1180.73	731.55	1280.57	728.21
65.265	2	0.14	0.04	0.02	0.14	0.80	0.16	0.07	18.09	3.95	98.41	3.42	15.53	98.75	3.95	0.27	18.09	0.03	10.90	0.08	0.14	0.03	0.00	0.00	0.18	0.01	0.07	0.31	15.80	2.83	0.04	1.36	25.89	0.00	0.00		0.07	-0.16	-3.72	75.68	99.59	1152.39	693.53	1301.26	850.41	1173.36	729.52	1272.92	726.82
65.298	2	0.14	0.05	0.02	0.14	0.75	0.17	0.07	17.55	4.04	98.49	2.80	15.10	98.04	4.04	0.25	17.55	0.03	12.50	0.10	0.13	0.03	0.00	0.00	0.19	0.01	0.07	0.25	15.66	2.86	0.04	9.60	24.59	0.00	0.00		-2.00	-2.43	0.77	75.27	99.16	1137.60	691.22	1284.60	846.64	1161.28	722.85	1260.38	726.29
65.331	2	0.13	0.05	0.02	0.14	0.63	0.16	0.08	16.00	4.61	98.73	2.42	14.31	97.04	4.61	0.26	16.00	0.03	11.22	0.16	0.12	0.04	0.00	0.00	0.22	0.01	0.07	0.16	13.57	2.61	0.05	3.74	23.67	0.00	0.00		7.57	-4.56	-5.47	78.45	96.35	1138.45	695.32	1281.05	846.06	1156.68	732.75	1252.90	727.82
65.365	2	0.13	0.05	0.02	0.14	0.54	0.16	0.08	14.68	4.72	98.92	1.97	13.48	95.11	4.72	0.24	14.68	0.02	10.92	0.26	0.11	0.07	0.00	0.01	0.24	0.01	0.07	0.10	13.38	2.54	0.06	5.78	22.35	0.00	0.00		5.20	-7.16	-2.46	77.71	99.94	1124.14	696.80	1266.44	846.53	1142.47	731.16	1242.41	731.44
65.398	2	0.14	0.06	0.02	0.15	0.42	0.18	0.08	15.74	5.84	99.15	1.60	10.57	95.31	5.84	0.25	15.74	0.02	9.24	0.33	0.12	0.15	0.00	0.00	0.22	0.01	0.07	0.08	12.95	2.44	0.06	10.51	21.03	0.00	0.00		-0.86	-6.94	-0.62	76.47	98.84	1114.48	702.08	1253.35	848.22	1133.10	733.93	1231.94	734.46
65.432	2	0.15	0.07	0.02	0.17	0.33	0.21	0.08	16.26	7.01	99.35	1.16	7.58	95.06	7.01	0.23	16.26	0.01	8.87	0.59	0.23	0.36	0.00	0.00	0.18	0.02	0.08	0.13	13.12	2.17	0.06	23.93	18.89	0.00	0.00		0.39	-7.21	-0.35	77.47	96.66	1103.60	707.59	1236.80	846.98	1120.73	737.53	1217.34	740.52
65.465	2	0.16	0.08	0.02	0.19	0.26	0.23	0.09	15.60	7.95	99.49	0.84	5.33	94.49	7.95	0.27	15.60	0.01	9.01	0.93	0.35	0.28	0.00	0.00	0.12	0.02	0.10	0.19	14.04	2.15	0.07	43.04	16.62	0.00	0.00		-5.74	-7.79	1.71	76.60	100.52	1091.34	714.11	1217.79	844.24	1104.79	740.26	1205.10	746.76
65.498	2	0.17	0.09	0.02	0.18	0.20	0.21	0.08	14.22	6.69	99.58	0.65	3.75	95.42	6.69	0.22	14.22	0.01	8.15	1.19	0.95	0.46	0.00	0.00	0.07	0.02	0.15	0.33	13.56	2.19	0.07	45.31	14.79	0.00	0.00		-9.76	-6.82	2.24	76.96	95.01	1083.16	722.79	1200.36	842.34	1095.18	745.79	1189.86	753.61
65.532	2	0.17	0.11	0.03	0.18	0.13	0.20	0.08	11.32	5.27	99.60	0.45	1.03	97.68	5.27	0.19	12.09	0.00	8.14	1.55	1.98	1.78	0.00	0.00	0.07	0.04	0.25	0.45	12.29	2.94	0.10	4.89	11.32	0.00	0.00		-4.39	-3.29	2.15	76.91	90.91	1073.73	727.93	1179.73	836.19	1082.09	750.07	1172.77	756.59
65.565	2	0.18	0.13	0.03	0.18	0.11	0.20	0.08	9.58	5.52	99.59	0.39	0.00	98.07	5.52	0.15	11.66	0.00	8.00	1.47	3.41	4.18	0.00	0.01	0.05	0.04	0.29	0.52	10.59	3.58	0.09	0.77	9.58	0.00	0.00		3.01	-2.35	3.39	75.38	83.79	1061.28	731.48	1158.67	831.35	1069.82	751.03	1153.05	760.71
65.598	2	0.22	0.13	0.10	0.16	0.11	0.19	0.08	9.10	4.82	99.55	0.34	0.00	98.75	4.53	0.08	10.91	0.00	9.09	1.77	6.01	23.26	0.00	0.01	0.05	0.05	0.27	0.52	9.74	4.82	0.08	0.23	9.10	0.00	0.00		5.71	-0.14	3.09	74.03	82.67	1050.69	734.10	1141.84	828.03	1056.33	754.07	1138.76	760.37
65.632	2	0.32	0.14	0.44	0.14	0.11	0.18	0.08	7.52	6.26	99.11	0.33	0.00	96.98	3.74	0.05	10.08	0.00	12.81	2.65	9.10	51.27	0.00	0.02	0.05	0.08	0.29	0.59	6.37	6.26	0.08	0.14	7.52	0.00	0.00		5.25	4.65	4.62	74.39	80.16	1040.46	736.03	1128.90	827.04	1046.97	755.49	1126.90	761.60
65.665	2	0.33	0.14	0.55	0.13	0.15	0.17	0.09	7.10	8.20	98.89	0.41	0.00	97.13	2.47	0.03	9.59	0.00	18.00	3.76	11.68	53.22	0.00	0.02	0.05	0.09	0.24	0.67	5.26	8.20	0.08	0.03	7.10	0.00	0.00		6.30	4.39	4.84	73.62	78.87	1028.33	735.68	1115.65	824.91	1034.96	756.16	1113.71	760.51
65.698	2	0.37	0.15	0.98	0.12	0.18	0.17	0.10	6.51	8.43	98.03	0.54	0.71	97.94	2.03	0.03	8.43	0.00	22.70	3.38	11.39	65.14	0.00	0.03	0.04	0.10	0.17	0.62	4.32	11.35	0.07	0.03	6.51	0.00	0.00		-0.63	2.70	3.58	75.20	83.75	1015.76	732.67	1107.89	824.79	1021.74	753.76	1105.22	760.49
65.732	2	0.38	0.16	0.75	0.13	0.15	0.18	0.12	4.75	7.57	98.50	0.51	0.84	98.72	1.58	0.02	7.57	0.00	22.68	3.40	7.97	62.42	0.00	0.04	0.05	0.12	0.10	0.59	3.36	17.29	0.04	0.10	4.75	0.00	0.00		1.71	-0.28	2.02	73.92	85.99	1005.62	728.93	1100.21	823.51	1010.56	753.03	1096.51	755.58
65.765	2	0.33	0.16	0.36	0.14	0.11	0.17	0.14	4.50	6.84	99.28	0.36	0.33	97.42	1.37	0.02	6.84	0.00	17.95	3.58	4.92	50.43	0.00	0.05	0.06	0.12	0.06	0.41	3.22	21.65	0.04	0.03	4.50	0.00	0.00		4.95	-3.84	2.35	73.96	88.20	1000.96	727.29	1097.98	824.31	1006.32	750.01	1094.25	756.85
65.799	2	0.29	0.17	0.21	0.14	0.07	0.16	0.21	3.67	5.84	99.42	0.33	0.00	97.87	1.22	0.02	5.84	0.00	10.47	3.77	3.52	40.56	0.00	0.08	0.04	0.17	0.05	0.19	2.86	31.14	0.04	0.02	3.67	0.00	0.00		3.42	-2.86	2.58	74.87	88.34	998.94	726.85	1096.11	824.02	1004.48	749.28	1092.53	756.42
65.832	2	0.31	0.18	0.22	0.14	0.06	0.16	0.36	3.05	5.82	99.28	0.33	0.00	98.20	1.24	0.02	5.82	0.00	8.75	4.92	3.71	41.15	0.00	0.14	0.05	0.20	0.04	0.19	2.74	43.77	0.03	0.02	3.05	0.00	0.00		0.47	-2.00	2.22	75.36	87.29	997.59	726.25	1093.61	822.53	1002.81	747.76	1089.87	754.17
65.865	2	0.30	0.18	0.19	0.14	0.05	0.16	0.46	2.89	6.07	99.07	0.33	0.00	97.53	1.43	0.03	6.07	0.00	7.47	5.29	4.38	38.11	0.00	0.19	0.06	0.21	0.05	0.16	2.58	49.65	0.03	0.02	2.89	0.00	0.00		-0.08	-3.62	1.26	76.07	87.18	997.09	725.79	1092.99	821.74	1001.63	747.38	1088.60	753.51
65.899	2	0.35	0.19	0.37	0.14	0.05	0.17	0.99	2.29	6.08	98.01	0.33	0.00	97.32	1.94	0.04	6.08	0.00	7.11	4.83	5.14	50.40	0.00	0.47	0.06	0.24	0.05	0.25	2.14	67.61	0.03	0.02	2.29	0.00	0.00		2.75	-4.05	0.91	76.02	86.19	996.99	724.51	1091.90	820.79	1001.27	746.28	1087.31	751.22
65.932	2	0.38	0.19	0.56	0.14	0.05	0.17	1.03	2.31	6.10	97.94	0.33	0.00	90.83	2.43	0.05	6.10	0.00	7.51	4.41	5.73	58.35	0.00	0.58	0.08	0.21	0.09	0.53	1.94	67.97	0.03	0.02	2.31	0.00	0.00		7.39	-10.53	-0.28	76.67	86.73	996.51	722.66	1093.59	821.75	1000.65	746.74	1087.35	749.08
65.965	2	0.40	0.19	0.52	0.14	0.05	0.18	1.34	2.15	5.50	97.32	0.33	0.00	90.48	2.44	0.07	5.50	0.00	9.52	6.42	5.04	57.47	0.00	1.09	0.12	0.19	0.16	0.80	1.73	74.29	0.03	0.08	2.15	0.00	0.00		3.26	-10.74	0.10	77.27	86.34	999.34	720.72	1098.11	821.75	1004.79	744.36	1091.09	746.84
65.999	2	0.47	0.19	0.55	0.15	0.05	0.22	2.16	3.64	6.34	95.68	0.33	0.00	94.71	2.74	0.07	6.34	0.00	9.71	8.42	4.00	59.88	0.00	3.64	0.17	0.17	0.29	1.13	1.39	85.65	0.03	0.15	2.05	0.00	0.00		8.54	-7.57	-0.35	76.72	89.77	1005.30	718.91	1104.84	821.22	1009.09	744.61	1098.86	744.91
66.032	2	0.43	0.20	0.29	0.16	0.05	0.24	2.09	3.95	6.79	95.82	0.33	0.00	96.46	3.20	0.09	6.79	0.00	10.03	10.49	3.34	47.98	0.10	3.95	0.22	0.15	0.38	0.83	1.22	84.41	0.03	0.09	1.96	0.00	0.00		7.34	-5.48	2.62	76.72	89.78	1012.00	718.60	1110.76	819.88	1017.52	742.64	1107.26	745.56
66.065	2	0.36	0.20	0.15	0.16	0.05	0.26	2.16	4.93	7.26	95.68	0.33	0.00	96.59	3.26	0.10	7.26	0.00	10.16	10.49	3.03	35.34	0.49	4.93	0.30	0.14	0.51	0.75	0.92	85.11	0.03	0.08	1.92	0.00	0.00		5.12	-5.28	2.64	76.98	87.90	1022.20	718.94	1118.89	817.17	1027.65	741.68	1115.44	746.18
66.099	2	0.38	0.21	0.18	0.16	0.05	0.28	2.12	6.05	8.02	95.75	0.33	0.00	95.65	3.09	0.12	8.02	0.00	9.75	10.73	4.30	37.09	1.20	6.05	0.40	0.12	0.65	0.79	0.69	84.85	0.03	0.04	1.72	0.00	0.00		8.23	-6.55	1.27	76.72	84.62	1034.70	719.27	1129.33	816.60	1039.80	741.59	1124.32	745.76
66.132	2	0.31	0.21	0.12	0.15	0.05	0.27	2.02	6.13	8.05	95.96	0.33	0.00	89.94	2.79	0.11	8.05	0.00	10.28	9.84	6.26	27.93	0.58	6.13	0.45	0.11	0.65	1.05	0.69	83.96	0.03	0.08	1.69	0.00	0.00		0.92	-11.05	-0.19	77.19	84.59	1048.42	716.80	1141.47	810.78	1051.69	739.33	1136.25	741.54
66.166	2	0.30	0.21	0.22	0.14	0.05	0.25	1.94	6.66	7.67	96.12	0.33	0.00	91.22	2.31	0.10	7.67	0.00	10.89	7.34	10.40	35.39	0.00	6.66	0.41	0.08	0.54	2.07	0.75	83.46	0.02	0.19	1.58	0.00	0.00		10.93	-10.30	0.48	75.20	83.49	1061.48	713.38	1153.32	805.64	1065.17	736.93	1148.60	740.00
66.199
66.232
66.266
66.299
66.332
66.366
66.399
66.433
66.466
66.499
66.533
66.566
66.599	0	0.25	0.14	0.04	0.31	0.07	0.26	0.09	8.39	7.75	99.38	1.27	0.00	93.16	7.75	1.12	14.05	0.00	3.21	0.02	0.23	0.01	0.00	0.00	0.11	0.23	0.02	0.12	25.03	2.55	0.09	7.09	8.39	0.00	0.00	0.00	-11.57	-8.94	5.27	69.20	103.66	1187.92	700.42	1339.00	857.47	1215.25	726.62	1318.15	739.08
66.633	0	0.23	0.07	0.04	0.26	0.18	0.17	0.09	11.89	6.70	99.47	2.37	5.00	95.12	6.70	1.02	11.89	0.01	3.55	0.02	0.11	0.01	0.00	0.00	0.09	0.08	0.03	0.06	35.17	4.27	0.06	2.18	16.26	0.00	0.00	0.00	-1.60	-7.15	6.25	71.35	101.87	1188.71	699.84	1342.25	862.80	1218.82	728.69	1320.09	739.72
66.666	0	0.19	0.05	0.04	0.20	0.28	0.12	0.08	8.84	4.22	99.44	1.84	11.17	92.42	4.22	0.62	8.84	0.01	4.96	0.03	0.12	0.01	0.00	0.00	0.08	0.06	0.04	0.08	35.00	4.17	0.05	4.23	19.51	0.00	0.00	0.00	0.35	-9.49	7.30	72.07	99.71	1188.63	699.75	1342.77	862.87	1221.10	727.24	1319.64	742.45
66.699	0	0.18	0.05	0.04	0.19	0.32	0.12	0.08	7.69	5.31	99.36	1.63	12.95	92.47	4.38	0.52	7.69	0.01	5.56	0.04	0.11	0.01	0.00	0.00	0.08	0.06	0.04	0.08	34.62	5.31	0.04	5.56	20.40	0.00	0.00	0.00	0.13	-9.46	5.93	72.05	101.60	1189.20	700.08	1343.29	863.01	1219.57	728.55	1320.30	741.87
[truncated: 28,616 more rows]
[truncated: 4 more columns]
