# Supplementary material for: Exploring emotion recognition in patients with mild cognitive impairment and Alzheimer’s dementia undergoing a rehabilitation program
Source: PLoS One. 2025 Apr 24;20(4):e0322213. doi: 10.1371/journal.pone.0322213 (PMC12021228; doi:10.1371/journal.pone.0322213)
Supplement: S3 Data — (ZIP) [file pone.0322213.s005.zip › raw data21-30/No29 Dual tasks.csv]

time stamp	face id	anger	contempt	disgust	fear	joy	sadness	surprise	sentimentality	confusion	neutral	engagement	valence	attention	inner brow raise	brow raise	brow furrow	eye widen	cheek raise	lid tighten	nose wrinkle	upper lip raise	dimpler	lip corner depressor	chin raise	lip pucker	lip stretch	lip press	mouth open	jaw drop	lip suck	eye closure	smile	smirk	blink	blink rate	pitch	yaw	roll	brightness	interocular distance	topleft_x	topleft_y	bottomright_x	bottomright_y	outer_right_eye_X	outer_right_eye_Y	outer_left_eye_X	outer_left_eye_Y
0.066	0	0.04	0.02	0.01	0.05	0.95	0.04	0.06	0.02	0.04	98.09	8.62	28.75	98.3	0.04	0.61	0.02	0.04	2.09	0.04	0.13	0.01	0	0	0.01	0.1	0.21	0.02	0.35	0.13	0.02	0.01	31.98	0	0		-6.17	1.7	2.61	65.52	150.14	848.87	417.28	1056.33	634.47	879.35	463.79	1029.49	463.93
0.1	0	0.05	0.03	0.01	0.05	0.55	0.05	0.06	0.06	0.04	98.91	3.95	23.4	98.69	0.04	1.15	0.01	0.08	2.4	0.05	0.1	0.01	0	0.02	0.05	0.06	0.29	0.06	0.19	0.29	0.03	0	26.81	0	0		6.74	-0.39	-2.73	69.53	155.09	862.68	401.56	1072.85	622.74	885.67	454.87	1040.72	451.41
0.133	0	0.05	0.02	0.01	0.05	0.83	0.05	0.06	0.15	0.05	98.33	6.56	27.31	95.06	0.05	1.17	0.01	0.07	3.33	0.05	0.08	0.01	0	0.02	0.07	0.06	0.42	0.15	0.16	0.27	0.03	0.01	30.14	0	0		-0.79	-7.21	2.88	66.54	141.62	864.75	400.66	1073.08	622.62	899.96	445.7	1041.54	449.27
0.166	0	0.05	0.02	0.01	0.05	0.58	0.05	0.06	0.16	0.03	98.84	4.17	23.93	96.01	0.05	1.15	0.01	0.06	2.82	0.03	0.07	0.01	0	0.02	0.08	0.03	0.3	0.16	0.24	0.42	0.04	0	27.16	0	0		2.09	-6.1	1.61	67.62	145.19	875.69	397.75	1084.01	619.98	907.73	444.49	1052.9	446.73
0.2	0	0.05	0.02	0.01	0.05	0.64	0.05	0.06	0.28	0.02	98.72	4.53	24.73	93.92	0.06	1.09	0	0.05	3.4	0.04	0.06	0.01	0	0.02	0.08	0.02	0.29	0.28	0.25	0.49	0.04	0.01	27.7	0	0		-1.48	-8.31	3.07	66.74	141.89	877.09	395.55	1084.81	616.67	912.07	439.73	1053.89	444.26
0.233	0	0.05	0.02	0.01	0.05	0.63	0.05	0.06	0.26	0.02	98.75	4.23	24.48	95.11	0.07	1.18	0.01	0.05	3.92	0.05	0.06	0	0	0.02	0.09	0.02	0.28	0.26	0.24	0.6	0.05	0.01	27.26	0	0		-0.96	-7.17	2.61	67.36	145.8	881.02	395.28	1086.87	613.96	912.65	439.86	1058.41	443.69
0.266	0	0.05	0.03	0.01	0.06	0.53	0.05	0.06	0.17	0.02	98.94	3.41	22.93	96.05	0.07	1.55	0.01	0.06	3.71	0.05	0.07	0	0	0.02	0.08	0.02	0.29	0.17	0.23	0.6	0.04	0	25.86	0	0		3	-6.04	1.34	69.04	143.59	884.19	395	1090.25	615.26	915.6	442.02	1059.19	442.99
0.3	0	0.05	0.03	0.01	0.06	0.55	0.06	0.06	0.13	0.02	98.91	3.13	23.05	97.75	0.06	1.46	0.01	0.06	5.34	0.05	0.08	0	0	0.02	0.08	0.02	0.28	0.13	0.22	0.61	0.04	0	25.32	0	0		3.88	-3.15	1.72	69.86	145.58	886.2	395.94	1091.47	615.37	916.71	442.84	1062.27	444.39
0.333	0	0.05	0.03	0.01	0.06	0.64	0.05	0.06	0.12	0.02	98.73	3.57	24.37	97.68	0.06	2.12	0.01	0.07	6.38	0.06	0.1	0	0	0.02	0.1	0.01	0.29	0.12	0.22	0.75	0.04	0	26.16	0	0		1.79	-3.31	1.84	69.28	145.32	888.7	395.28	1092.5	611.89	918.72	442.36	1064.04	442.49
0.366	0	0.05	0.03	0.01	0.06	0.65	0.06	0.06	0.11	0.02	98.7	3.44	24.46	97.92	0.06	2.59	0.01	0.07	7.18	0.07	0.1	0	0	0.02	0.09	0.01	0.28	0.11	0.2	0.99	0.04	0	25.92	0	0		1.88	-2.75	1.2	69.29	140.37	891	395.42	1093.79	612.05	922.29	442.03	1062.66	441.67
0.4	0	0.05	0.03	0.01	0.06	0.53	0.06	0.07	0.08	0.01	98.93	2.74	22.69	97.95	0.05	2.89	0.01	0.07	6.56	0.06	0.07	0	0	0.01	0.06	0.01	0.26	0.08	0.2	1.12	0.04	0	24.47	0	0		3.58	-2.66	0.64	70.18	141.02	892.4	394.84	1094.43	611.01	922.38	442.08	1063.4	441.11
0.433	0	0.05	0.03	0.01	0.06	0.61	0.05	0.07	0.12	0.01	98.78	3.32	23.94	97.56	0.05	3.66	0.01	0.08	6.5	0.08	0.06	0	0	0.01	0.07	0.01	0.3	0.12	0.21	1.26	0.04	0	25.68	0	0		1.59	-3.57	-0.11	69.28	142.29	893.28	393.9	1095.93	609.56	922.09	441.4	1064.37	439.79
0.467	0	0.05	0.03	0.01	0.06	0.55	0.05	0.07	0.11	0.01	98.9	3.3	23.22	97.97	0.03	4.71	0.01	0.08	4.85	0.07	0.07	0.01	0	0.01	0.08	0.01	0.33	0.11	0.23	1.35	0.05	0	25.66	0	0		-1.62	-2.62	-1.08	68.08	138.26	893.88	393.44	1096.29	608.58	923.64	441.07	1061.83	436.96
0.5	0	0.05	0.03	0.01	0.07	0.52	0.05	0.07	0.08	0.01	98.95	3.11	22.73	97.69	0.03	5.79	0.01	0.09	4.65	0.06	0.09	0.01	0	0.01	0.07	0.01	0.33	0.08	0.23	1.4	0.06	0	25.28	0	0		-0.65	-3.28	-1.61	68.29	137.76	891.73	393.3	1095.21	609.36	921.69	441.46	1059.4	437.73
0.533	0	0.05	0.02	0.01	0.07	0.54	0.05	0.07	0.07	0.01	98.92	3.23	23	98.1	0.02	5.64	0.01	0.08	4.71	0.05	0.12	0.01	0	0.01	0.07	0.01	0.33	0.06	0.24	1.35	0.06	0	25.52	0	0		-0.51	-2.29	-3.58	68.32	140.84	885.26	392.61	1092.46	610.53	913.36	442.8	1054.14	438.85
0.567	0	0.05	0.02	0.01	0.07	0.5	0.05	0.08	0.07	0.01	99	3.15	22.38	98.1	0.02	8.18	0	0.08	3.64	0.05	0.09	0.01	0	0.01	0.07	0.01	0.38	0.04	0.24	1.66	0.06	0	25.34	0	0		-1.19	-2.29	-3.38	67.83	141.68	876.2	394.61	1085.6	615.07	905.17	445.03	1046.78	440.9
0.6	0	0.05	0.02	0.01	0.07	0.48	0.05	0.08	0.07	0.01	99.03	3.06	22.12	98.18	0.02	7.89	0	0.07	3.41	0.04	0.06	0	0	0.01	0.07	0.01	0.4	0.03	0.24	1.64	0.06	0	25.17	0	0		0.94	-2.06	-3.86	68.46	142.22	867.46	396.87	1077.94	619.18	896.2	448.97	1038.29	442.95
0.633	0	0.05	0.03	0.01	0.07	0.44	0.05	0.08	0.07	0.01	99.12	2.79	21.31	98.29	0.02	6.25	0	0.06	2.95	0.03	0.05	0	0	0.01	0.07	0.01	0.39	0.03	0.25	1.76	0.06	0	24.58	0	0		1.11	-1.75	-3.72	68.59	140.21	858.42	399.74	1068.99	622.19	888.41	451.04	1028.55	446.74
0.667	0	0.05	0.03	0.01	0.07	0.39	0.05	0.08	0.09	0.01	99.21	2.38	20.22	98.37	0.02	6.08	0	0.06	2.97	0.04	0.04	0	0	0.01	0.09	0.01	0.36	0.04	0.24	2.22	0.06	0	23.55	0	0		0.14	-1.5	-2.71	67.95	139.79	845.47	401.92	1058.11	626.73	877.78	451.79	1017.57	450.32
0.7	0	0.05	0.03	0.01	0.07	0.41	0.05	0.08	0.07	0.01	99.17	2.5	20.65	98.41	0.02	5.17	0	0.07	3.19	0.03	0.05	0	0	0.01	0.07	0.01	0.4	0.06	0.23	2.11	0.06	0	23.87	0	0		1.07	-1.37	-0.96	68.13	145.02	825.04	399.16	1039.81	627.69	857.62	449.31	1002.63	447.63
0.734	0	0.05	0.03	0.01	0.07	0.41	0.06	0.07	0.1	0.01	99.18	2.42	20.52	98.62	0.03	3.96	0	0.07	3.46	0.03	0.07	0	0	0.01	0.06	0.01	0.37	0.1	0.21	2.15	0.05	0	23.66	0	0		-2.92	0.66	-2.51	66.8	149.51	817.26	398.16	1033.33	625.91	846.46	449.83	995.88	444.6
0.767	0	0.05	0.03	0.01	0.07	0.44	0.06	0.07	0.1	0.01	99.13	2.63	21.11	98.58	0.04	4.15	0	0.08	3.53	0.03	0.07	0	0	0.01	0.06	0.01	0.37	0.1	0.21	2.05	0.05	0	24.19	0	0		1.33	0.8	-2.36	68.09	146.43	797.22	398.35	1015.85	629.68	829.46	449.92	975.88	448.62
0.8	0	0.05	0.03	0.01	0.06	0.43	0.05	0.07	0.08	0.01	99.13	2.7	21.12	98.59	0.04	3.72	0	0.1	3.12	0.03	0.09	0	0	0.01	0.06	0.01	0.31	0.08	0.2	1.86	0.05	0	24.37	0	0		5.17	-0.75	-3.98	69.84	149.83	797.02	400.16	1013.64	630.26	824.7	456.32	974.25	447.2
0.834	0	0.05	0.03	0.01	0.06	0.5	0.05	0.07	0.1	0.01	99.01	3.06	22.28	97.54	0.03	3.22	0	0.09	3.92	0.03	0.12	0.01	0	0.01	0.06	0.01	0.27	0.1	0.19	1.88	0.06	0	25.15	0	0		3.58	-3.6	-4.97	69.27	142.37	791.47	405.82	1002.49	629.24	819.21	460.49	961.28	451.26
0.867	0	0.05	0.03	0.01	0.06	0.47	0.06	0.07	0.11	0.01	99.06	2.72	21.68	98.5	0.04	3.43	0	0.11	4.39	0.02	0.15	0.01	0	0.01	0.06	0.01	0.23	0.11	0.18	1.67	0.06	0	24.42	0	0		3.21	1.08	-1.37	69.58	149.08	784.75	410.66	993.55	632.38	811.85	461.62	960.88	457.65
0.9	0	0.05	0.03	0.01	0.06	0.59	0.05	0.07	0.14	0.01	98.81	3.25	23.72	98.36	0.03	4.63	0	0.13	6.37	0.03	0.14	0.01	0	0.01	0.06	0.01	0.21	0.14	0.18	1.72	0.06	0	25.55	0	0		4.63	1.54	-0.81	70.58	150.67	782.12	413.88	987.6	632.91	807.43	465.2	957.98	459.24
0.934	0	0.05	0.02	0.01	0.06	0.86	0.05	0.08	0.21	0.02	98.28	4.09	26.8	98.32	0.03	6.04	0	0.13	9.96	0.03	0.13	0.01	0	0.01	0.05	0.02	0.16	0.21	0.18	1.53	0.06	0	27.03	0	0		2.28	1.64	-1.44	69.74	149.83	779.59	417.33	982.7	632.11	803.4	467.42	953.15	462.67
0.967	0	0.04	0.02	0.01	0.07	1	0.05	0.08	0.17	0.02	97.99	4.69	28.22	98.75	0.02	8.03	0	0.11	11.02	0.03	0.11	0.02	0	0.01	0.04	0.02	0.11	0.17	0.18	1.61	0.05	0	27.93	0	0		5.88	0.14	-1.14	71.14	147.86	778.35	418.86	981.17	635.37	803.4	470.49	951.09	463.33
1	0	0.04	0.02	0.01	0.07	1.19	0.05	0.09	0.16	0.02	97.62	5.23	29.65	98.69	0.02	10.3	0.01	0.1	12.59	0.03	0.09	0.02	0	0.01	0.04	0.02	0.09	0.16	0.16	1.62	0.04	0	28.64	0	0		4.45	0.38	-0.9	70.06	147.23	775.76	418.42	979.26	634.92	801.77	470.5	948.78	462.39
1.034	0	0.04	0.02	0.01	0.07	0.9	0.04	0.1	0.17	0.02	98.2	4.93	27.47	97.56	0.02	11.37	0.01	0.09	8.41	0.03	0.1	0.03	0	0.01	0.03	0.02	0.09	0.17	0.16	1.84	0.05	0	28.26	0	0		-1.52	-3.55	-1	66.83	142.13	774.8	417.32	979.06	634.66	803.58	466.21	945.59	460.33
1.067	0	0.04	0.02	0.01	0.08	0.84	0.04	0.1	0.14	0.02	98.32	5.11	27.03	98.09	0.02	13.34	0.01	0.07	6.77	0.04	0.09	0.02	0	0.01	0.03	0.02	0.09	0.14	0.15	1.98	0.04	0	28.49	0	0		-3.89	-2.3	-1.18	65.85	145.15	771.85	415.66	979.2	634.91	800.41	464.35	945.49	459.72
1.067	1	0.05	0.04	0.02	0.82	0.03	0.05	0.6	0.36	0.02	98.36	5.09	0	91.02	0.19	56.56	0	0.34	1.69	0	0.02	0.01	0	0.03	0.34	0	1	0.36	0.21	0.11	0.11	0	1.47	0	0		-7.34	-10.42	5.51	51.18	113.58	1098.9	379.22	1259.57	542.48	1126.4	422.18	1239.62	413.18
1.101	0	0.04	0.02	0.01	0.07	0.76	0.04	0.1	0.25	0.02	98.48	5.33	26.28	98.58	0.02	12.7	0.01	0.07	4.35	0.04	0.09	0.01	0	0.01	0.03	0.03	0.09	0.25	0.13	2.1	0.03	0	28.77	0	0		-2.08	0.8	0.2	66.39	148.83	769.86	412.42	980.03	635.27	799.57	461.55	948.36	458.07
1.101	1	0.03	0.01	0.02	3.37	0.04	0.02	3.47	0.82	0.17	93.06	63.22	0	97.39	0.08	97.63	0	2.17	4.29	0.01	0.17	0.13	0	0.28	0.49	0.01	1.28	0.82	2.44	0.31	0.06	0.01	2.84	0	0		-14.47	3.9	1.66	52.71	112.76	1099.06	371.31	1269.23	547.35	1128.48	411.72	1240.96	403.93
1.134	0	0.04	0.02	0.01	0.07	0.84	0.04	0.09	0.32	0.02	98.32	6.15	27.26	98.49	0.02	10.69	0.01	0.06	4.36	0.05	0.08	0.01	0	0.01	0.04	0.04	0.11	0.32	0.13	2.15	0.03	0	29.71	0	0		-0.71	-1.11	1.67	66.65	148.13	768.66	409.87	982.18	636	802.01	459.99	950.12	457.4
1.134	1	0.03	0.01	0.03	3.98	0.05	0.02	3.95	0.62	0.42	92.05	73.95	0	96.87	0.07	99.47	0	3.33	4.77	0.03	0.42	0.18	0	0.54	0.42	0.01	0.7	0.62	6.84	0.58	0.04	0	3.23	0	0		-8.49	4.84	-1.33	51.49	114.45	1105.44	368.18	1283.12	554.51	1135.32	412.78	1249.18	401.2
1.167	0	0.04	0.02	0.01	0.07	0.78	0.04	0.09	0.32	0.02	98.44	5.52	26.55	96.86	0.02	10.86	0.01	0.07	4.45	0.06	0.07	0	0	0.01	0.04	0.04	0.15	0.32	0.13	2	0.03	0	28.99	0	0		-0.31	-4.85	1.52	66.53	149.13	772.08	407.39	990.07	638.81	806.93	458.58	956.03	455.7
1.167	1	0.03	0.01	0.03	4.17	0.04	0.02	4.32	0.74	0.57	91.36	70.13	0	96.53	0.07	99.65	0	5.29	4.44	0.04	0.65	0.23	0	0.57	0.66	0.01	0.49	0.74	4.3	0.66	0.04	0	2.59	0	0		-13.47	5.37	-0.71	53.01	117.72	1109.85	369.86	1291.56	558.54	1140.67	415.04	1257.71	402.42
1.201	0	0.04	0.02	0.01	0.06	0.87	0.04	0.08	0.3	0.03	98.26	6.6	27.6	97.07	0.03	7.46	0.01	0.06	3.97	0.05	0.07	0	0	0.01	0.04	0.05	0.18	0.3	0.12	1.67	0.03	0	30.18	0	0		0.14	-4.5	0.09	66.63	148.12	780.9	408.67	998.04	639.94	814.23	460.68	962.26	455.49
1.201	1	0.03	0.01	0.03	4	0.04	0.02	4.29	1.09	0.71	91.42	68.15	0	97.9	0.08	99.61	0	4.9	5.38	0.06	1.98	0.61	0	0.71	1.09	0	0.41	0.87	3.19	0.88	0.04	0	2.02	0	0		-10.2	2.8	-2.59	51.47	116.44	1114.29	371.23	1297.35	562.31	1144.96	419.25	1260.25	402.97
1.234	0	0.04	0.02	0.01	0.06	1.01	0.04	0.08	0.23	0.03	97.99	7.49	28.93	97.1	0.03	6.58	0.01	0.08	4.96	0.06	0.07	0.01	0	0.01	0.04	0.05	0.25	0.23	0.12	1.52	0.02	0	31.02	0	0		-2.76	-4.45	1.78	65.82	146.9	784.32	406.52	1004.02	639.35	821.43	457.23	968.3	454.45
1.234	1	0.03	0.01	0.03	4.28	0.04	0.02	4.58	1.37	0.69	90.83	67.19	0	98.77	0.09	99.6	0	6.49	4.01	0.08	1.75	0.19	0	0.69	1.37	0	0.32	0.7	2.66	0.97	0.03	0	1.56	0	0		-9.17	-0.08	-2.95	50.54	122.96	1119.6	374.09	1300.86	563	1145.54	422.57	1267.35	405.85
1.267	0	0.04	0.02	0.01	0.06	0.89	0.04	0.07	0.15	0.03	98.21	6.66	27.87	97.87	0.03	5.18	0.01	0.1	4.39	0.04	0.07	0.01	0	0.01	0.04	0.05	0.25	0.15	0.14	1.54	0.02	0	30.24	0	0		0	-2.86	-1.21	66.64	146.53	799.69	404.07	1019.07	638.39	833.52	456.2	979.95	451.01
1.267	1	0.03	0.01	0.03	4.01	0.03	0.02	4.3	1.6	0.58	91.41	66.26	0	97.88	0.07	99.48	0	5.02	3.38	0.07	1.45	0.11	0	0.58	1.6	0	0.31	0.85	2.25	0.95	0.03	0	1.6	0	0		-10.42	2.83	-4.47	51.05	123.15	1123.02	378.28	1304.85	567.71	1147.89	427.19	1269.65	408.76
1.301	0	0.04	0.02	0.01	0.05	1.18	0.04	0.07	0.1	0.02	97.64	8.68	30.37	96.54	0.02	3.27	0.02	0.1	5.81	0.05	0.08	0.01	0	0.01	0.04	0.05	0.24	0.1	0.14	1.97	0.02	0	32.02	0	0		-1.1	-5.35	1.55	66.19	149.92	801.08	402.46	1022.49	637.4	837.27	454.31	987.16	451.12
1.301	1	0.03	0.01	0.03	3.9	0.04	0.03	4.2	1.71	0.61	91.6	65.84	0	94.96	0.06	99.44	0	4.57	4.62	0.08	1.3	0.09	0	0.61	1.71	0	0.3	0.48	2.06	0.89	0.04	0	1.83	0	0		-10.09	7.32	-3.88	51.91	124.61	1123.66	378.77	1312.85	575.06	1152.25	430.81	1275.08	409.8
1.334	0	0.04	0.02	0.01	0.05	1.31	0.04	0.07	0.07	0.03	97.38	9.63	31.33	97.6	0.03	2.48	0.02	0.11	6.3	0.04	0.1	0.01	0	0.01	0.03	0.05	0.25	0.07	0.17	1.97	0.02	0	32.73	0	0		0.25	-3.48	2.13	66.63	148.52	806.35	401.26	1028.97	638.42	844.53	452.21	993.05	451.53
1.334	1	0.03	0.01	0.03	4.37	0.05	0.03	4.81	2.1	0.62	90.39	66.77	0	95.93	0.05	99.66	0	7.78	7.1	0.18	2.1	0.16	0	0.62	2.1	0	0.23	0.28	2.35	0.85	0.04	0	2.1	0	0		-6.93	6.2	-3.28	51.18	131.65	1123.42	377.75	1315.15	577.52	1149.87	430.16	1280.16	411.26
1.367	0	0.04	0.02	0.01	0.05	1.25	0.04	0.07	0.06	0.03	97.5	9.51	30.94	97.2	0.03	2.12	0.02	0.1	5.58	0.04	0.1	0.01	0	0.01	0.03	0.05	0.26	0.06	0.2	2.04	0.02	0	32.65	0	0		0.32	-4.27	2.6	66.8	150.69	810.02	399.91	1033.18	637.17	847.93	450.87	998.62	450.9
1.367	1	0.03	0.01	0.03	4.16	0.05	0.03	4.76	3.28	0.68	90.49	68.22	0	95.92	0.06	99.56	0.01	7.7	8.9	0.16	4.25	0.38	0	0.68	3.28	0	0.17	0.31	1.97	0.76	0.04	0.01	2.09	0	0		-8.47	6.22	-1.89	52.55	133.29	1124.21	375.01	1319.48	578.31	1152.77	426.3	1285.1	410.34
1.401	0	0.04	0.01	0.01	0.04	1.78	0.04	0.07	0.07	0.03	96.45	13.07	34.11	97.26	0.03	1.87	0.02	0.11	7.5	0.03	0.12	0.01	0	0.01	0.02	0.06	0.22	0.07	0.23	2.04	0.01	0	34.88	0	0		-1.65	-4.15	1.33	66.19	152.92	813.54	398.05	1037.88	635.9	849.48	450.61	1002.36	447.08
1.401	1	0.03	0.01	0.04	3.69	0.05	0.03	4.29	5.12	0.59	91.43	69.48	0	96.72	0.07	98.45	0.01	6.28	8.33	0.09	5.27	0.66	0	0.59	5.12	0.01	0.14	0.29	1.06	0.65	0.04	0.01	2.02	0	0		-2.6	5.08	-0.32	51.19	131.99	1124.39	373.43	1322.66	582.19	1156.46	424.25	1287.96	412.87
1.434	0	0.04	0.01	0.01	0.04	1.71	0.04	0.06	0.07	0.03	96.58	13.64	33.9	96.31	0.03	1.56	0.02	0.11	6.23	0.03	0.1	0.01	0	0.01	0.02	0.06	0.15	0.07	0.26	2.12	0.01	0	35.18	0	0		-0.77	-5.69	1.42	66.49	150.46	816.8	398.57	1039.51	635.71	853.21	449.56	1003.66	448.09
1.434	1	0.03	0.01	0.05	3.1	0.05	0.02	3.93	4.61	0.57	92.13	66.2	0	98.17	0.08	97.09	0.01	5.41	8.15	0.15	10.38	1.25	0	0.57	4.61	0.01	0.11	0.27	1.05	0.73	0.04	0.01	2.41	0	0		-4.81	2.1	0.17	52.49	132.81	1123.72	370.99	1325.32	583	1157.43	421.4	1289.84	411.11
1.468	0	0.04	0.01	0.01	0.04	1.63	0.04	0.07	0.13	0.03	96.73	12.18	33.37	96.56	0.03	1.79	0.02	0.12	7.01	0.03	0.07	0.01	0	0.01	0.02	0.07	0.14	0.13	0.25	2	0.01	0	34.37	0	0		-0.93	-5.33	2.33	66.55	148.4	818.9	397.98	1040.81	633.51	856.98	449.22	1005.37	447.53
1.468	1	0.02	0.01	0.07	2.66	0.04	0.02	3.81	4.67	0.63	92.37	64.17	0	96.91	0.1	95.92	0.01	5.68	6.09	0.22	17.88	1.9	0	0.63	4.67	0.01	0.09	0.2	0.92	0.84	0.04	0.01	2.44	0	0		-3.09	4.77	0.78	52.59	133.17	1122.75	368.53	1326.36	582.84	1157.95	419.69	1290.75	409.82
1.501	0	0.04	0.01	0.01	0.04	1.59	0.04	0.06	0.15	0.02	96.82	12.03	33.15	96.65	0.02	1.71	0.02	0.11	6.7	0.02	0.07	0.01	0	0.01	0.02	0.07	0.12	0.15	0.23	1.93	0.01	0	34.29	0	0		-0.65	-5.19	1.79	66.51	148.47	820.15	396.87	1040.86	631.1	857	448.74	1005.44	445.54
1.501	1	0.02	0.02	0.06	2.26	0.05	0.02	3.14	4.21	0.54	93.73	57.72	0	98.4	0.09	93	0.01	3.47	6.2	0.28	16.51	1.41	0	0.54	4.21	0.01	0.13	0.25	0.88	1.11	0.04	0.01	2.64	0	0		-0.95	-1.4	-0.68	51.82	129.93	1126.66	365.61	1330.71	582.16	1162.18	417.62	1291.63	406.42
1.534	0	0.04	0.01	0.01	0.04	1.58	0.04	0.07	0.18	0.02	96.83	12.46	33.16	97.82	0.02	2.04	0.02	0.09	6.13	0.03	0.07	0.01	0	0.01	0.02	0.06	0.14	0.18	0.21	1.9	0.01	0	34.53	0	0		0.87	-2.97	0.44	66.89	148.4	822.11	396.34	1039.71	628.56	855.93	447.58	1004.3	444.23
1.534	1	0.02	0.02	0.07	2.2	0.04	0.02	3.11	3.24	0.5	93.79	53.07	0	98.34	0.14	91.62	0.01	4.36	5.13	0.26	17.45	1.76	0	0.5	3.24	0.01	0.11	0.15	0.87	1.3	0.04	0	2.68	0	0		-0.78	1.6	0.81	52.44	130.39	1127.37	365.13	1331.16	581.17	1163.97	415.73	1294.1	407.45
1.568	0	0.04	0.01	0.01	0.04	1.56	0.04	0.06	0.32	0.02	96.88	12.89	33.05	98.76	0.02	2.14	0.02	0.09	5.36	0.03	0.08	0.01	0	0.01	0.03	0.08	0.15	0.32	0.18	1.32	0.01	0	34.78	0	0		-0.94	-0.11	0.03	66.6	149.22	823.79	396.56	1037.53	623.81	854.88	446.92	1004.04	442.93
1.568	1	0.03	0.02	0.05	2.22	0.04	0.02	2.99	3.09	0.59	94.02	49.94	0	96.7	0.2	90.22	0.02	4.28	3.8	0.24	13.9	1.24	0	0.59	3.09	0.02	0.09	0.17	0.88	1.8	0.03	0	2.78	0	0		-1.86	5.11	1.14	52.83	127.71	1129.93	364.61	1331.78	578.03	1167.31	414.75	1294.73	406.13
1.601	0	0.04	0.01	0.01	0.04	1.4	0.04	0.06	0.49	0.02	97.2	12.17	32.12	98.24	0.02	2.34	0.02	0.1	4.27	0.03	0.08	0.01	0	0.01	0.04	0.09	0.17	0.49	0.16	1.24	0.01	0	34.37	0	0		-0.35	-1.89	-0.06	66.82	147.25	822.06	397.03	1033.04	621.81	852.62	446.43	999.83	443.1
1.601	1	0.03	0.02	0.04	2.07	0.04	0.03	2.42	3.35	0.55	95.15	41.69	0	97.65	0.22	85.45	0.02	3.7	3.35	0.18	6.88	0.51	0	0.55	3.71	0.02	0.1	0.26	0.76	1.94	0.03	0	2.9	0	0		-0.83	3.36	0.42	52.57	127.97	1131.71	364.53	1331.11	576.41	1166.94	413.3	1294.71	406.12
1.634	0	0.04	0.01	0.01	0.05	1.21	0.04	0.06	0.59	0.01	97.57	10.71	30.82	98.73	0.01	2.42	0.01	0.09	3.47	0.03	0.07	0	0	0.01	0.06	0.09	0.16	0.59	0.15	1.06	0.01	0	33.47	0	0		-1.08	0.25	-0.68	66.83	143.71	820.23	397.6	1028.12	618.63	850.41	446.33	994.08	442.84
1.634	1	0.03	0.02	0.03	1.56	0.04	0.03	1.68	2.97	0.52	96.64	26.2	0	96.54	0.23	77.19	0.02	2.77	2.97	0.21	5.22	0.23	0	0.52	3.25	0.02	0.12	0.3	0.55	2.11	0.03	0	2.87	0	0		0.52	5.36	0.38	52.12	126.84	1131.64	363.45	1330.75	575.16	1167.34	412.96	1293.92	404.95
1.668	0	0.04	0.01	0.01	0.04	1.42	0.04	0.06	0.49	0.01	97.16	13.63	32.4	98.61	0.01	2.62	0.01	0.07	2.9	0.03	0.08	0	0	0.01	0.07	0.08	0.17	0.49	0.14	0.89	0.01	0	35.18	0	0		-2.85	-0.67	-1.64	66.41	143.67	818.69	397.46	1025.24	616.24	847.17	446.76	990.73	440.98
1.668	1	0.04	0.02	0.03	1.51	0.04	0.03	1.62	2.45	0.46	96.76	22.48	0	97.3	0.27	75.48	0.02	3.14	2.93	0.16	4.58	0.08	0	0.46	2.45	0.03	0.15	0.52	0.41	2.58	0.03	0	2.81	0	0		-2.19	4.08	-1.18	53.1	127.51	1131.67	361.39	1332	573.15	1166.29	413.29	1293.13	400.19
1.701	0	0.04	0.01	0.01	0.04	1.39	0.04	0.06	0.24	0.01	97.21	13.12	32.24	98.41	0.01	2.31	0.01	0.05	3.1	0.04	0.08	0	0	0.01	0.08	0.08	0.21	0.24	0.14	0.9	0.01	0	34.9	0	0		-0.01	-1.39	-2.36	67.35	144.83	816.76	397.41	1023.48	616.45	843.92	448.29	988.59	441.56
1.701	1	0.03	0.02	0.03	1.81	0.04	0.03	2.02	3.37	0.51	95.96	31.03	0	90.87	0.29	80.02	0.03	3.91	3.59	0.13	4.8	0.06	0	0.51	3.37	0.03	0.27	0.91	0.41	2.6	0.03	0	2.79	0	0		2.76	10.51	-1.57	51.77	126.88	1129.03	359.96	1330.99	574.52	1164.59	413.99	1290.65	399.62
1.735	0	0.04	0.01	0.01	0.04	1.29	0.04	0.06	0.1	0.01	97.41	11.43	31.45	98.14	0.01	2.19	0.01	0.05	3.7	0.04	0.17	0.01	0	0.01	0.1	0.08	0.19	0.07	0.14	1.02	0.01	0	33.92	0	0		4.58	-2.18	-3.16	69.27	145.07	814.11	397.66	1020.78	617.03	840.21	450.4	985.1	443.12
1.735	1	0.03	0.02	0.03	1.61	0.04	0.03	1.82	2.64	0.47	96.35	25.71	0	97.19	0.24	77.48	0.02	3.72	4.1	0.06	5.18	0.08	0	0.47	2.64	0.05	0.41	0.68	0.39	2.89	0.03	0	3.45	0	0		0.89	4.28	-4.58	52.01	130.75	1130.11	360.5	1329.7	573.3	1159.37	413.52	1289.23	398.35
1.768	0	0.04	0.01	0.01	0.04	1.8	0.04	0.06	0.14	0.01	96.39	16.37	34.55	98.62	0.01	2.24	0.01	0.04	4.56	0.04	0.18	0.01	0	0.01	0.14	0.07	0.22	0.09	0.12	0.94	0.01	0	36.52	0	0		3.1	-0.66	-3.66	69.01	140.99	812.05	399.78	1017.11	617.2	839.02	451.74	979.82	444.31
1.768	1	0.03	0.02	0.03	1.97	0.05	0.03	2.4	2.52	0.43	95.2	33.69	0	94.82	0.26	82.39	0.02	4.48	4.27	0.05	4.31	0.08	0	0.43	2.52	0.08	0.41	0.52	0.41	3.94	0.03	0	3.47	0	0		2.98	7.46	-3.27	51.72	130.26	1128.64	358.83	1329.16	572.36	1160	412.86	1289.37	397.66
1.801	0	0.04	0.01	0.01	0.04	1.73	0.04	0.06	0.15	0.01	96.53	15.82	34.2	98.59	0.01	1.92	0.01	0.04	4.34	0.03	0.16	0.01	0	0.01	0.15	0.06	0.23	0.07	0.11	0.95	0.01	0	36.26	0	0		3.79	-0.77	-5.13	69.27	138.26	807.26	400.07	1014.51	619.34	835.22	453.25	973.26	445.37
1.801	1	0.03	0.02	0.03	2.44	0.05	0.03	3.1	3.22	0.4	93.79	44.15	0	96.83	0.29	87.18	0.02	5.32	5.08	0.06	3.56	0.05	0	0.4	3.22	0.09	0.52	0.67	0.43	4.62	0.03	0	3.21	0	0		1.43	4.9	-3.5	52.52	124.26	1127.76	358.34	1326.4	570.5	1161.06	410.48	1284.55	396.66
1.835	0	0.04	0.01	0.01	0.04	1.28	0.04	0.06	0.12	0.02	97.45	10.96	31.31	98.13	0.01	2.03	0.01	0.04	4.04	0.03	0.1	0.01	0	0.02	0.12	0.07	0.27	0.09	0.09	0.85	0.01	0	33.63	0	0		-1.7	-2.2	-2.52	66.8	140.57	795.16	402.12	1004.6	623.43	825.67	451.64	966.2	448.12
1.835	1	0.03	0.02	0.03	2.1	0.04	0.03	2.72	3	0.37	94.56	36.64	0	93.8	0.3	83.52	0.03	3.6	4.51	0.09	2.16	0.02	0	0.37	3	0.14	0.52	0.46	0.34	6.73	0.03	0.12	2.7	0	0		2.31	8.42	-2.96	53.35	122.47	1126.75	357.11	1325	569.02	1161.33	408.95	1283.09	395.85
1.868	0	0.04	0.02	0.01	0.05	1.06	0.04	0.06	0.13	0.02	97.87	9.18	29.67	98.32	0.02	2.19	0.01	0.04	3.22	0.02	0.06	0.01	0	0.02	0.1	0.08	0.28	0.13	0.08	0.74	0.01	0	32.41	0	0		-0.37	-1.66	-5.12	67.34	143.15	788.86	399.31	1000.94	622.63	816.59	453.24	959.44	443.99
1.868	1	0.03	0.02	0.03	2.36	0.04	0.03	3.25	2.79	0.35	93.51	42.92	0	94.83	0.4	86.99	0.02	3.03	3.77	0.1	1.09	0.01	0	0.35	2.79	0.15	0.41	0.47	0.35	8.11	0.03	0.28	2.5	0	0		-2.64	7.45	-2.62	55.8	121.04	1126.17	358.01	1319.56	564.77	1159.17	404.57	1279.93	396.35
1.901	0	0.04	0.02	0.01	0.05	0.93	0.04	0.06	0.08	0.02	98.13	8.33	28.57	98.78	0.02	2.01	0.01	0.04	2.22	0.02	0.05	0.01	0	0.02	0.07	0.08	0.27	0.08	0.08	0.71	0.01	0	31.74	0	0		0.27	0.05	-2.68	67.63	143.99	782.06	401.78	993.34	625.55	811.58	453.04	955.48	447.92
1.901	1	0.03	0.02	0.03	2.56	0.04	0.03	3.39	2.74	0.35	93.21	47.71	0	93.36	0.52	88.86	0.03	3	2.74	0.09	0.87	0.01	0	0.35	3.33	0.14	0.25	0.7	0.35	7.26	0.03	0.41	2.01	0	0		-7.81	8.78	-0.44	57.26	126.59	1122.98	353.41	1316.89	557.91	1155.43	398.97	1281.83	391.89
1.935	0	0.05	0.02	0.01	0.05	0.79	0.05	0.06	0.06	0.03	98.42	6.73	26.98	97.55	0.01	1.9	0.01	0.04	2.05	0.02	0.06	0.01	0	0.03	0.05	0.09	0.29	0.06	0.07	0.59	0.01	0	30.31	0	0		4.02	-3.58	-4.92	69.16	145.81	781.42	403.18	991.52	624.39	806.84	457.73	952.43	449.76
1.935	1	0.03	0.02	0.03	2.34	0.03	0.03	3.19	2.49	0.37	93.63	45.28	0	97.25	0.59	86.75	0.02	2.04	2.49	0.1	0.63	0.01	0	0.37	4.22	0.11	0.22	0.51	0.33	8.69	0.03	0.01	1.66	0	0		-6.11	4.18	-0.84	57	121.81	1122.64	349.58	1318.14	555.71	1158.04	398.45	1279.3	386.86
1.968	0	0.04	0.02	0.01	0.05	0.84	0.05	0.06	0.05	0.03	98.33	6.94	27.44	98.63	0.02	2.4	0.01	0.05	2.65	0.02	0.09	0.01	0	0.03	0.05	0.1	0.27	0.04	0.08	0.65	0.01	0	30.51	0	0		4.65	-0.63	-2.23	69.79	143.97	774.44	408.28	983.41	629.98	803.27	459.11	947.22	456.8
1.968	1	0.04	0.02	0.03	1.64	0.03	0.04	2	2.66	0.37	96	26.58	0	96.34	0.68	77.01	0.02	1	2.66	0.11	0.63	0.02	0	0.37	3.68	0.08	0.16	0.62	0.34	7.88	0.03	0.02	1.73	0	0		-4.5	5.65	-0.58	57.07	121.06	1122.43	346.42	1317.26	552.69	1158.08	394.35	1278.75	384.68
2.001	0	0.04	0.02	0.01	0.05	0.97	0.05	0.06	0.04	0.03	98.07	7.42	28.61	98.68	0.02	2.56	0.01	0.04	4.33	0.02	0.13	0.01	0	0.03	0.04	0.09	0.27	0.04	0.08	0.72	0.02	0	30.96	0	0		4.91	-0.44	-1	70.63	141.66	775.57	414.38	976.51	628.85	802.96	463.49	944.57	459.8
2.001	1	0.04	0.03	0.03	1.43	0.04	0.04	1.66	3.17	0.36	96.69	22.83	0	94.47	0.99	72.98	0.02	0.83	3.17	0.13	1.05	0.03	0	0.36	5.19	0.06	0.14	0.89	0.33	7.18	0.02	0.01	1.77	0	0		-3.04	7.81	2.62	57.2	120.48	1121.63	342.4	1319.6	551.62	1162.06	390.1	1282.38	383.78
2.035	0	0.04	0.02	0.01	0.05	1.19	0.05	0.06	0.08	0.04	97.62	7.85	30.25	98.7	0.03	2.5	0.01	0.04	7.29	0.03	0.14	0.01	0	0.04	0.03	0.11	0.24	0.08	0.08	0.66	0.02	0	31.34	0	0		4.62	0.34	-1.84	70.83	144.8	776.55	417.51	975.33	628.28	800.34	467.29	945.05	462.31
2.035	1	0.04	0.03	0.03	1.27	0.04	0.05	1.33	4.19	0.49	97.35	23.09	0	97.46	1.29	69.29	0.02	0.77	4.19	0.1	1.33	0.04	0	0.49	9.06	0.04	0.14	1.33	0.3	5.23	0.02	0	1.58	0	0		-3.56	3.75	0.05	57.49	122.43	1123.83	339.83	1322.73	550.9	1161.31	388.19	1283.46	379.77
2.068	0	0.04	0.02	0.01	0.05	2.01	0.05	0.06	0.12	0.03	95.98	9.99	34.61	98.71	0.03	2.7	0.01	0.04	13.47	0.06	0.14	0.01	0	0.03	0.02	0.11	0.18	0.12	0.08	0.73	0.03	0	32.99	0	0		6.18	0.31	-1.06	71.09	147.47	776.41	419.49	972.98	628.13	798.57	468.81	945.98	464.64
2.068	1	0.05	0.04	0.04	0.78	0.04	0.07	0.71	6.01	0.55	98.45	11.2	0	97.52	1.33	54.9	0.02	0.53	6.01	0.09	1.71	0.05	0	0.55	12.67	0.03	0.15	2.8	0.28	4.55	0.02	0	1.81	0	0		0.81	3.65	1.35	56.46	121.3	1124.87	337.97	1322.79	549.33	1163.56	385.6	1284.75	380.26
2.102	0	0.04	0.01	0.01	0.05	2.58	0.05	0.07	0.27	0.03	94.83	11.67	36.77	98.51	0.03	3.08	0.01	0.04	15.86	0.08	0.09	0.01	0	0.02	0.02	0.08	0.14	0.27	0.09	0.94	0.03	0	34.07	0	0		6.15	1.05	-0.27	71.37	145	776.49	421.27	970.74	628.24	799.65	469.28	944.62	465.85
2.102	1	0.06	0.04	0.05	0.9	0.04	0.07	0.82	5.6	0.75	98.2	23.87	0	97.93	1.56	58.86	0.02	0.68	5.6	0.05	2.03	0.04	0	0.75	20.03	0.02	0.2	5.97	0.31	3.81	0.02	0	1.61	0	0		-3.35	2.72	0.08	58.14	121.74	1126.51	334.93	1325.64	546.27	1164.48	383.62	1285.9	374.81
2.135	0	0.04	0.01	0.01	0.04	2.38	0.04	0.07	0.32	0.03	95.25	13.07	36.29	97.78	0.03	3.5	0.01	0.04	12.75	0.09	0.08	0.02	0	0.02	0.02	0.08	0.12	0.32	0.1	1.09	0.04	0	34.88	0	0		0.37	-3.08	0.44	68.14	138.86	775.56	421.08	970.69	628.76	802.96	466.61	941.8	464.58
2.135	1	0.06	0.04	0.05	0.77	0.04	0.08	0.67	4.62	0.75	98.46	18.38	0	97.59	1.64	53.96	0.02	0.69	4.62	0.05	2.01	0.03	0	0.75	20.83	0.01	0.25	4.56	0.31	3.67	0.02	0	1.52	0	0		-3.82	3.49	0.24	58.52	121.01	1127.26	332.05	1328.05	545.08	1166.61	381.06	1287.29	372.07
2.168	0	0.04	0.01	0.01	0.05	1.47	0.04	0.07	0.35	0.03	97.07	9.68	32.14	97.82	0.03	4.02	0.01	0.04	8.22	0.09	0.07	0.02	0	0.01	0.02	0.07	0.12	0.35	0.11	1.25	0.04	0	32.77	0	0		-2.73	-2.98	0.4	66.71	137.61	773.49	419.35	972.28	630.19	803.32	465.71	940.89	462.14
2.168	1	0.07	0.05	0.05	0.67	0.04	0.09	0.57	5.02	0.77	98.66	14.68	0	98.14	2.01	49.35	0.02	0.72	5.02	0.06	2.08	0.04	0	0.77	22.08	0.01	0.39	3.44	0.26	4.06	0.03	0	1.57	0	0		-2.09	2.18	0.01	58.46	118.46	1130.3	330.71	1331.72	545.48	1171	379.8	1289.15	371.24
2.202	0	0.04	0.01	0.01	0.05	1.35	0.04	0.07	0.43	0.04	97.29	10.26	31.61	98.58	0.04	4.31	0.01	0.04	6	0.12	0.06	0.02	0	0.01	0.02	0.08	0.11	0.43	0.11	1.55	0.04	0	33.18	0	0		-2.29	-0.8	0.54	66.83	139.59	772.7	417.11	972.7	629.41	802.32	463.26	941.89	460.78
2.202	1	0.08	0.06	0.07	0.58	0.04	0.12	0.48	5.1	0.87	98.84	18.59	0	97.8	2.56	44.48	0.02	0.87	5.1	0.07	2.29	0.05	0	0.87	30.48	0.01	0.69	3.67	0.21	4.1	0.03	0	1.67	0	0		-0.88	3.03	-0.22	58.48	115.57	1134.2	329.43	1335.97	545.06	1176.39	379.18	1291.58	369.86
2.235	0	0.04	0.02	0.01	0.05	1	0.04	0.07	0.26	0.03	98	8.03	28.99	97.87	0.03	3.23	0.01	0.04	3.93	0.13	0.06	0.01	0	0.01	0.03	0.09	0.11	0.26	0.11	1.61	0.04	0	31.49	0	0		-3.9	-2.86	1.19	65.72	143.95	769.56	412.54	976.07	631.67	800.91	458.24	944.86	458.36
2.235	1	0.08	0.05	0.09	0.6	0.04	0.13	0.53	6.1	0.95	98.79	30.02	0	98.52	2.86	45.39	0.03	1.31	6.1	0.06	3.14	0.09	0	0.95	37.42	0	0.88	2.63	0.21	4.59	0.03	0	1.84	0	0		0.14	1	1.21	58.13	116.92	1138.2	326.1	1341.81	543.2	1181.87	376.87	1298.42	367.66
2.268	0	0.04	0.02	0.01	0.05	0.93	0.05	0.07	0.26	0.03	98.13	7.43	28.35	97.91	0.03	2.73	0.01	0.04	3.71	0.14	0.05	0	0	0.01	0.03	0.1	0.14	0.26	0.11	1.71	0.04	0	30.97	0	0		-3.58	-2.77	3.09	66.18	144.59	769.33	410.1	977.64	630.21	803.39	455.57	947.96	458.04
2.268	1	0.08	0.06	0.1	0.6	0.04	0.15	0.5	6.59	1.07	98.8	34.14	0	98.7	3.64	44.13	0.03	1.37	6.59	0.05	3.08	0.12	0	1.07	41.03	0	1.1	4.38	0.21	3.94	0.04	0	1.72	0	0		-0.89	-0.36	0.93	58.44	120.27	1141.4	323.39	1347.73	542.19	1184.61	376.53	1304.25	364.27
2.302	0	0.05	0.02	0.01	0.05	0.68	0.05	0.07	0.18	0.03	98.65	4.9	25.31	96.9	0.03	2.1	0.01	0.04	3.39	0.09	0.05	0	0	0.01	0.03	0.14	0.14	0.18	0.12	2.04	0.03	0	28.21	0	0		-1.69	-4.78	1.77	66.65	145.5	776.73	410.03	985.28	631.36	808.94	457	954.43	457.14
2.302	1	0.1	0.07	0.1	0.44	0.05	0.23	0.32	10.74	1.81	99.13	19.22	0	93.31	5.74	32.46	0.04	1.3	10.74	0.09	3.1	0.13	0	1.81	43	0	1.66	9.12	0.17	3.01	0.05	0	1.86	0	0		1.9	-8.82	-0.55	57.29	120.65	1146.98	322.52	1355.06	544.29	1189.51	378.37	1309.2	363.25
2.335	0	0.05	0.02	0.01	0.05	0.67	0.05	0.06	0.17	0.02	98.65	5.12	25.37	96.29	0.02	1.69	0.01	0.04	2.79	0.06	0.04	0	0	0.01	0.03	0.15	0.15	0.17	0.13	2.13	0.03	0	28.51	0	0		-1.94	-5.72	1.73	66.53	143.78	781.44	409.61	990.97	631.86	814.93	457.49	958.7	456.21
2.335	1	0.14	0.09	0.12	0.33	0.06	0.32	0.23	12.86	1.87	99.33	15.59	0	98.55	6.55	23.47	0.05	1.23	12.86	0.1	3.01	0.07	0.25	1.87	48.84	0	2.17	14.25	0.17	3.16	0.06	0	1.9	0	0		1.65	-0.9	-1.18	56.8	119.85	1151.93	323.02	1357.9	543.47	1193.2	375.94	1312.45	363.99
2.368	0	0.05	0.02	0.01	0.05	0.87	0.05	0.06	0.15	0.02	98.26	6.9	27.75	97.63	0.02	1.49	0.01	0.03	3.47	0.04	0.06	0.01	0	0.01	0.03	0.15	0.18	0.15	0.13	2.13	0.03	0	30.48	0	0		-0.82	-3.42	0.85	67.31	144.2	791.3	408.35	999.9	630.63	823.18	455.81	967.37	454.84
2.368	1	0.13	0.1	0.09	0.31	0.07	0.33	0.21	14.39	1.83	99.34	7.15	0	98.61	8.35	19.16	0.06	1.23	14.39	0.19	3.07	0.06	0.69	1.83	42.27	0	2.28	14.53	0.18	3.12	0.07	0	2.09	0	0		1.55	-0.7	-1.97	56.09	117.08	1156.71	326.48	1356.74	540.54	1195.79	378.43	1312.17	365.69
2.402	0	0.04	0.02	0.01	0.05	0.91	0.05	0.07	0.13	0.03	98.18	7.55	28.21	98.08	0.03	1.11	0.01	0.04	3.06	0.04	0.06	0	0	0	0.03	0.16	0.19	0.13	0.13	2.86	0.03	0	31.08	0	0		0.63	-2.32	0.93	68.55	145.44	805.97	403.31	1012.12	622.79	836.12	451	981.55	449.79
2.402	1	0.13	0.11	0.09	0.25	0.12	0.39	0.17	22.71	2.09	99.22	9.33	0	98.37	8.73	13.92	0.07	0.97	22.71	0.32	2.95	0.05	0	2.09	42.33	0	2.67	9.27	0.16	3.62	0.06	0	3.04	0	0		1.04	1.5	-0.51	55.98	120.73	1157.59	327.77	1355.62	538.04	1195.17	380.02	1315.17	366.84
2.435	0	0.05	0.02	0.01	0.05	0.88	0.05	0.07	0.25	0.03	98.25	6.58	27.68	97.13	0.03	1.14	0.01	0.05	4.18	0.05	0.08	0	0	0	0.04	0.19	0.23	0.25	0.13	3.3	0.03	0	30.16	0	0		0.15	-4.39	2.02	68.19	141.2	812.51	399.29	1019.69	620.55	846.44	445	987.63	447.09
2.435	1	0.12	0.11	0.07	0.22	0.11	0.32	0.15	19.86	1.86	99.35	4.38	0	98.02	7.25	11.19	0.07	1.01	19.86	0.37	2.43	0.02	0	1.86	35.1	0	3.16	4.72	0.19	4	0.05	0	3.21	0	0		2.07	2.49	-2.31	55.19	121.11	1161.16	329.13	1356.71	537.05	1195.78	382.12	1315.91	366.7
2.469	0	0.05	0.02	0.01	0.05	0.71	0.05	0.07	0.57	0.03	98.58	4.9	25.59	97.25	0.03	1.11	0.01	0.06	4.27	0.04	0.07	0	0	0	0.04	0.18	0.19	0.57	0.14	3.77	0.02	0	28.21	0	0		-2.21	-4.18	2.4	67.85	142.51	817.89	397.19	1025.45	617.9	851.81	441.56	994.26	445.52
2.469	1	0.12	0.11	0.05	0.2	0.1	0.25	0.14	18.09	1.35	99.49	2.33	0	98.03	4.67	11.53	0.07	0.85	18.09	0.34	1.35	0.02	0	2.13	28.79	0	2.54	2.81	0.18	5.07	0.05	0	3.85	0	0		5.61	2.46	-2.23	53.11	118.38	1162.01	331.34	1353.54	536.11	1196.06	383.56	1313.58	369.3
2.502	0	0.05	0.02	0.01	0.05	0.67	0.05	0.07	0.44	0.03	98.66	4.58	25.11	96.45	0.03	1.43	0.01	0.08	4.16	0.04	0.06	0	0	0	0.03	0.16	0.16	0.44	0.17	3.54	0.01	0	27.77	0	0		-1.26	-5.49	2.33	68.07	140.45	822.72	395.83	1030.29	616.97	857.53	441.34	997.97	443.37
2.502	1	0.11	0.1	0.05	0.22	0.09	0.22	0.16	16.11	1.25	99.57	1.68	0	97.9	3.49	14.88	0.07	0.86	16.11	0.31	1.25	0.03	0	2.36	26.55	0	2.44	2.4	0.21	5.62	0.05	0	4	0	0		0.51	2.8	-0.11	55.87	123.39	1161.85	330.16	1354.73	533.88	1195.87	381.38	1318.58	368.45
2.535	0	0.05	0.02	0.01	0.05	0.67	0.05	0.07	0.5	0.03	98.66	4.47	25.05	96.63	0.03	1.67	0.01	0.1	4.45	0.04	0.08	0	0	0	0.03	0.13	0.14	0.5	0.2	3.42	0.01	0	27.61	0	0		1.61	-5.21	1.9	68.97	140.91	825.6	393.08	1034.29	616.07	860.29	440.52	1001.19	440.89
2.535	1	0.11	0.1	0.05	0.2	0.11	0.19	0.15	17.73	1.27	99.59	1.44	0	96.23	2.35	14.48	0.07	0.94	17.73	0.5	1.27	0.07	0	2.24	23.03	0	2.59	2.76	0.23	6.69	0.05	0	4.36	0	0		2.3	5.8	-0.63	55.29	117.34	1160.26	328.93	1355.01	535.48	1198.01	381.61	1314.41	366.86
2.569	0	0.05	0.03	0.01	0.06	0.56	0.06	0.07	0.4	0.03	98.87	3.22	23.29	96.2	0.03	2.43	0.01	0.14	5.55	0.04	0.1	0.01	0	0	0.03	0.11	0.16	0.4	0.29	3.75	0.01	0	25.5	0	0		1.94	-5.84	1.7	69.51	140.27	827.49	391.84	1034.91	613.74	861.63	438.96	1001.9	439.38
2.569	1	0.1	0.09	0.04	0.22	0.09	0.14	0.19	14.03	1.31	99.56	0.78	0.48	95.89	1.19	18.2	0.06	0.84	15.46	0.31	1.31	0.08	0	1.61	14.03	0	1.78	2.45	0.29	9.98	0.05	0	4.44	0	0		5.22	6.25	-1.69	54.19	117.67	1159.58	326.6	1356.01	535.81	1197.16	381.12	1313.68	364.71
2.602	0	0.05	0.03	0.01	0.06	0.61	0.05	0.07	0.57	0.03	98.78	3.38	23.89	96.99	0.03	2.54	0.01	0.16	6.32	0.05	0.12	0.01	0	0	0.05	0.11	0.2	0.57	0.31	3.71	0.01	0	25.81	0	0		-0.31	-4.64	0.97	69.29	139.89	831.11	392.23	1035.17	609.99	862.98	438.51	1002.87	437.91
2.602	1	0.08	0.07	0.03	0.27	0.11	0.11	0.27	7.21	1.34	99.46	0.79	3.48	96.8	1.08	25.18	0.05	1.03	17.46	0.29	1.4	0.1	0	1.34	7.21	0	1.48	1.93	0.34	10.82	0.04	0	4.93	0	0		5.34	4.96	-2.07	54.17	116.31	1159.61	327.06	1353.67	534.88	1196.17	379.24	1311.68	365.58
2.635	0	0.05	0.02	0.01	0.06	0.71	0.05	0.07	1.06	0.04	98.59	3.79	25.05	96.82	0.04	2.58	0.01	0.19	7.51	0.06	0.14	0.01	0	0.01	0.07	0.12	0.21	1.06	0.42	3.65	0.01	0	26.54	0	0		0.73	-4.93	-0.07	69.71	136.3	831.77	391.68	1034.5	608.15	863.68	438.53	999.97	436.9
2.635	1	0.07	0.06	0.03	0.29	0.13	0.09	0.34	6.36	1.03	99.33	0.94	4.75	96.98	0.81	28.37	0.05	1.07	17.92	0.17	1.5	0.05	0	1.03	6.36	0	1.61	2.13	0.41	13.21	0.04	0	5.7	0	0		3.31	4.66	-2.59	55.11	120.39	1158.94	327.73	1352.17	533.57	1192.54	380.19	1311.98	365.13
2.669	0	0.05	0.02	0.01	0.06	0.81	0.05	0.07	1.55	0.04	98.38	4.29	26.12	97.12	0.04	2.35	0.01	0.16	8.3	0.06	0.14	0	0	0.01	0.12	0.13	0.22	1.55	0.51	3.58	0.01	0	27.35	0	0		1.16	-4.41	0.72	70.1	136.83	832.57	390.98	1031.99	603.78	863.4	436.47	1000.23	436.46
2.669	1	0.07	0.05	0.03	0.33	0.13	0.08	0.45	6.47	1.05	99.09	1.32	5.21	98.44	0.67	33.12	0.04	1.43	15.03	0.12	1.05	0.03	0	1.12	6.47	0	1.89	2.33	0.63	15.35	0.03	0	7.18	0	0		3.84	1.26	-2.57	54.45	118.41	1158.46	328.1	1349.73	532.84	1191.95	378.85	1309.66	366
2.702	0	0.05	0.03	0.01	0.06	0.72	0.06	0.07	2.48	0.03	98.56	3.8	24.84	97.69	0.03	1.86	0.01	0.13	7.75	0.06	0.16	0	0	0.02	0.2	0.11	0.18	2.48	0.53	3.67	0.02	0	26.57	0	0		-0.64	-3.27	0.58	69.94	135.1	833.36	390.28	1029.8	599.68	863.45	435.46	998.54	433.66
2.702	1	0.05	0.04	0.03	0.5	0.12	0.07	0.74	7.09	0.99	98.52	3.53	5.09	98.66	0.75	45.09	0.04	1.6	14.33	0.08	0.99	0.03	0	1.15	7.09	0	1.65	1.88	0.65	14.98	0.03	0	7.37	0	0		1.14	0.52	-3.81	55.08	118.75	1159.65	330.31	1347.34	530.72	1190.06	379.9	1308.04	366.32
2.736	0	0.06	0.03	0.01	0.06	0.53	0.06	0.07	2.51	0.03	98.94	3.03	22.12	98.36	0.03	1.65	0.01	0.12	5.23	0.05	0.26	0.01	0	0.03	0.45	0.07	0.23	2.51	0.76	3.75	0.02	0	25.11	0	0		-0.73	-1.53	0.22	70	132.75	832.05	389.65	1027.79	598.06	862.64	434.07	995.4	433.62
2.736	1	0.05	0.03	0.02	0.53	0.12	0.06	0.78	5.8	0.59	98.43	3.58	5.58	98.62	0.73	46.55	0.03	1.74	13.46	0.08	0.59	0.02	0	0.98	5.8	0	1.75	1.64	1.04	14.79	0.02	0	7.66	0	0		0.18	-0.64	-4.18	55.06	118.98	1158.6	330.67	1344.49	529.23	1187.6	379.21	1305.87	366.25
2.769	0	0.06	0.03	0.01	0.06	0.4	0.06	0.07	1.74	0.05	99.2	2.34	19.66	97.54	0.02	1.43	0.01	0.1	3.46	0.04	0.24	0.01	0	0.05	1.06	0.05	0.29	1.74	0.97	3.95	0.03	0	23.46	0	0		2.15	-3.61	-1.33	70.97	130.67	829.32	388.29	1023.17	595.45	858.44	434.97	989.04	430.6
2.769	1	0.06	0.04	0.02	0.4	0.14	0.07	0.64	5.77	0.63	98.72	2.15	6.84	98.4	0.67	40.06	0.02	1.47	14.12	0.08	0.63	0.02	0	0.97	5.77	0	1.71	1.65	0.81	16.77	0.02	0	8.59	0	0		-1.55	-1.39	-8.66	54.7	113.98	1155.98	332.95	1338.33	526.85	1182.27	382.78	1294.91	365.38
2.802	0	0.06	0.03	0.01	0.06	0.36	0.06	0.07	1.45	0.06	99.27	2.16	18.92	98.42	0.02	1.36	0.01	0.07	2.74	0.04	0.33	0.02	0	0.06	1.45	0.05	0.3	0.68	1.14	4.12	0.03	0	22.94	0	0		-1.46	1.35	-2.48	70.59	132.85	826.7	388.28	1022.19	594.14	854.41	434.11	987.25	432.47
2.802	1	0.05	0.03	0.02	0.41	0.19	0.06	0.66	4.31	0.55	98.68	2.16	9.87	98.7	0.49	41.56	0.02	1.31	17.95	0.05	0.55	0.01	0	0.8	4.31	0	1.82	1.52	0.79	16.33	0.02	0	9.48	0	0		-0.31	-0.33	-7.38	53.68	115.06	1152.89	336.16	1330.59	525.41	1177.44	385.39	1291.11	367.58
2.836	0	0.07	0.04	0.01	0.07	0.28	0.07	0.07	1.96	0.11	99.43	1.63	16.62	98.62	0.02	1	0.01	0.05	1.86	0.05	0.27	0.02	0	0.11	1.96	0.03	0.27	0.32	1.89	4.54	0.04	0	21.15	0	0		1.19	-0.65	-0.78	71.29	129.28	815.08	391.16	1009.99	597.5	846.06	434.81	975.29	438.06
2.836	1	0.04	0.03	0.02	0.51	0.22	0.05	0.87	5	0.47	98.25	4.17	11.11	98.72	0.43	49.33	0.01	1.57	17.67	0.04	0.47	0	0	0.56	5	0	2.25	1.65	0.91	15.15	0.01	0	10.79	0	0		-0.58	-0.27	-5.54	54.14	114.17	1152.35	337.49	1328.06	525.15	1177.71	383.67	1291.09	370.32
2.869	0	0.07	0.04	0.01	0.07	0.25	0.07	0.07	2.12	0.17	99.51	1.31	15.24	98.5	0.02	1.26	0.01	0.04	2.21	0.04	0.28	0.04	0	0.17	2.12	0.03	0.29	0.15	2.62	5.78	0.06	0	19.73	0	0		4.38	-1.06	-3.67	71.97	133.67	808.14	391.2	1005.44	599.45	835.05	439.71	968.7	437.29
2.869	1	0.04	0.02	0.02	0.51	0.3	0.05	0.89	5.21	0.43	98.22	4.85	13.88	97.7	0.3	51.08	0.01	1.14	19.56	0.04	0.43	0	0	0.56	5.21	0	2.71	1.41	0.96	14.39	0.01	0	12.61	0	0		-0.88	3.25	-4.7	54.7	119.94	1150.37	336.66	1325.4	521.71	1173.2	384.65	1292.07	368.71
2.902	0	0.07	0.04	0.02	0.07	0.26	0.07	0.08	2.42	0.21	99.49	1.29	15.46	98.52	0.02	1.65	0.01	0.04	3.16	0.04	0.31	0.06	0	0.21	2.42	0.04	0.25	0.09	3.34	6.66	0.07	0	19.62	0	0		1.71	1.01	0.1	71.15	128.99	791.48	393.8	986.93	601.74	823.78	437.3	952.73	440.55
2.902	1	0.04	0.02	0.02	0.5	0.21	0.05	0.81	6.35	0.37	98.39	4.85	10.91	97.45	0.27	49.94	0.01	0.94	15.54	0.04	0.37	0	0	0.59	6.35	0	2.8	1.15	1.02	13.37	0.01	0	11.57	0	0		-4.48	3.78	-4.32	57.08	111.24	1148.48	336.75	1322.18	521.56	1175.35	379.57	1286.17	369.94
2.936	0	0.08	0.04	0.02	0.08	0.24	0.07	0.08	1.84	0.25	99.53	1.18	14.77	98.63	0.02	2.18	0.01	0.03	2.94	0.05	0.25	0.06	0	0.43	1.84	0.02	0.21	0.14	5.46	7.56	0.11	0	19	0	0		-1.47	-0.62	-0.99	70.71	137.04	783.12	393.96	977.52	598.31	809.61	438.33	946.65	439.41
2.936	1	0.04	0.02	0.02	0.6	0.12	0.05	0.87	8.48	0.35	98.27	8.17	6.13	97.53	0.23	54.74	0	1	7.12	0.02	0.35	0	0	0.74	8.48	0	2.52	1.45	0.97	10.27	0.01	0	10.94	0	0		-2.29	3.62	-5.22	57.55	113.68	1145.41	335.22	1319.77	520.23	1170.53	379.52	1283.73	369.14
2.969	0	0.08	0.05	0.02	0.09	0.2	0.07	0.09	1.16	0.32	99.59	1	13.47	98.28	0.02	2.7	0.01	0.03	2.53	0.05	0.32	0.06	0	0.41	1.16	0.02	0.21	0.14	5.78	8.75	0.11	0	17.83	0	0		-2.64	1.77	-1.44	70.35	138.84	775.35	393.45	972.91	600.76	802.06	438.68	940.9	439.06
2.969	1	0.04	0.02	0.03	0.65	0.08	0.05	0.88	9	0.3	98.24	9.21	2.03	98.23	0.21	55.41	0	0.98	3.65	0.02	0.3	0	0	0.83	9.44	0	2.54	3.19	0.93	10.05	0.01	0	9	0	0		-5.89	-1.92	-6.56	59.31	111.44	1143	333.72	1317.14	517.86	1168.14	378.51	1278.83	365.61
3.002	0	0.08	0.05	0.02	0.09	0.2	0.07	0.09	0.69	0.35	99.61	0.98	13.2	98.23	0.03	2.92	0.01	0.03	2.23	0.06	0.35	0.04	0	0.62	0.69	0.02	0.19	0.17	6.12	9	0.16	0	17.68	0	0		2.73	1.91	0.92	71.73	138.08	759.38	394.15	958.21	606.09	789.64	439.19	927.7	441.3
3.002	1	0.05	0.02	0.03	0.76	0.07	0.05	0.97	8.58	0.29	98.05	16.1	0	98.34	0.28	59.58	0	1.26	2.48	0.01	0.29	0	0	0.98	13.22	0	2.23	6.19	0.82	7.98	0.01	0	8.58	0	0		-2.91	-1.58	-3.97	58.68	111.29	1137.99	329.19	1311.37	513.86	1164.98	373.29	1275.69	362.04
3.036	0	0.08	0.05	0.02	0.09	0.17	0.08	0.1	0.91	0.35	99.65	0.85	12.01	97.92	0.04	2.5	0.01	0.03	2.04	0.08	0.35	0.01	0	0.91	0.39	0.02	0.16	0.2	6.29	10.89	0.21	0	16.66	0	0		1.39	2.75	-1.78	71.1	138.44	755.8	394.91	954.2	605.24	782.82	442.69	921.21	439.18
3.036	1	0.05	0.02	0.03	1.09	0.06	0.05	1.33	6.78	0.18	97.35	31.26	0	98.38	0.44	67.72	0	1.58	1.38	0.01	0.18	0	0	1.02	15.81	0.01	2.5	15	0.78	6.84	0.01	0	6.78	0	0		-3.84	1.46	-3.53	59.78	111.01	1134.34	326.39	1309.3	511.71	1162.82	371.98	1273.03	358.7
3.069	0	0.08	0.05	0.02	0.08	0.2	0.07	0.1	0.62	0.29	99.6	0.99	13.56	98.67	0.04	2.11	0.01	0.03	2.64	0.07	0.29	0.01	0	0.62	0.3	0.02	0.18	0.12	5.38	11.07	0.2	0	17.74	0	0		7.96	-0.48	-4.71	74.12	133.67	753.47	395.09	952.82	606.11	780.36	445.92	913.97	441.9
3.069	1	0.06	0.02	0.04	1.16	0.05	0.06	1.36	5.64	0.11	97.29	46.39	0	98.34	0.75	68.48	0	1.67	1.03	0.01	0.11	0.01	0	1.09	23.05	0.01	1.88	15.89	0.75	6.22	0.01	0	5.64	0	0		-3.17	1.59	-2.86	60.06	112.52	1131.63	322.34	1307.2	508.33	1160.13	367.84	1271.96	355.43
3.103	0	0.08	0.06	0.02	0.09	0.17	0.08	0.1	0.48	0.23	99.66	0.71	11.78	98.62	0.05	2.14	0.01	0.04	3.98	0.06	0.23	0.01	0	0.48	0.19	0.02	0.19	0.08	4.98	13.18	0.2	0	15.43	0	0		5.58	-0.66	-3.77	72.98	137.45	745.89	399.65	944.66	609.37	771.41	449.47	908.82	446.09
3.103	1	0.07	0.03	0.06	0.99	0.04	0.08	1	4.58	0.08	98	48.22	0	97.2	1.33	61.96	0	1.76	1.04	0.01	0.08	0.01	0	1.69	30.48	0.01	1.74	15.07	0.53	4.67	0.01	0	4.58	0	0		-1.35	4.26	-2.67	60.19	109.61	1130.34	318.23	1307.08	505.76	1161.22	364.72	1270.05	351.58
3.136	0	0.08	0.06	0.02	0.09	0.16	0.08	0.11	0.39	0.21	99.68	0.64	11.17	97.75	0.06	2.32	0.01	0.05	4.24	0.05	0.21	0.01	0	0.39	0.15	0.02	0.17	0.13	4.21	14.03	0.22	0	14.73	0	0		8.29	3.15	-2.4	74.58	137.39	743.66	403.31	938.32	610.72	768.72	452.61	906.04	448.31
3.136	1	0.07	0.03	0.08	1.13	0.04	0.1	1.14	4.04	0.12	97.71	70.05	0	97.17	2.21	63.95	0	2.58	1.46	0.01	0.12	0.01	0	1.92	39.96	0.01	1.39	9.97	0.39	4.24	0.02	0	4.04	0	0		-2.12	4.32	-2.12	61.22	108.59	1130.56	314.59	1308.16	502.67	1162.89	361.29	1270.66	347.95
3.169	0	0.08	0.05	0.02	0.08	0.22	0.08	0.1	0.33	0.2	99.55	0.8	14.13	97.83	0.06	1.68	0.01	0.05	7.3	0.05	0.2	0.01	0	0.33	0.14	0.02	0.21	0.21	3.61	13.13	0.22	0	16.29	0	0		7.34	2.96	-1.29	73.98	139.27	742.58	406.47	933.6	610.27	766.01	454.64	905.21	449.91
3.169	1	0.08	0.04	0.09	0.95	0.04	0.13	0.91	3.57	0.15	98.1	63.94	0	97.56	3.4	56.26	0	3.25	1.92	0.01	0.15	0.01	2.29	1.54	44.2	0.01	1.11	7.63	0.32	4.43	0.02	0	3.57	0	0		-2.87	3.57	0.24	62.04	107.33	1129.76	310.65	1309.13	500.84	1165.35	355.4	1272.28	346.16
3.203	0	0.08	0.05	0.02	0.08	0.26	0.08	0.11	0.27	0.17	99.48	0.9	15.4	98.26	0.05	1.58	0.01	0.06	8.26	0.04	0.25	0.01	0	0.17	0.12	0.02	0.22	0.27	3.45	14.31	0.23	0	17.08	0	0		4.83	1.83	-1.32	72.92	138.1	741.56	408.35	930.65	608.98	764.57	455.07	902.62	451.63
3.203	1	0.09	0.05	0.09	0.7	0.04	0.2	0.58	7.08	0.26	98.6	40.25	0	95.4	7.08	43.12	0	2.88	2.62	0.01	0.26	0.01	3.29	1.38	45.3	0.01	1.05	8.94	0.22	3.55	0.02	0	2.68	0	0		1.61	6.84	2.33	61.36	107.44	1128.18	305.14	1311.34	499.64	1167.37	351.69	1274.47	343.21
3.236	0	0.07	0.05	0.01	0.08	0.31	0.08	0.1	0.3	0.14	99.38	1.02	17.05	98.35	0.05	1.58	0.01	0.06	9.79	0.03	0.2	0.01	0	0.14	0.11	0.02	0.21	0.3	2.94	12.56	0.25	0	17.99	0	0		0.55	1.55	-1.3	70.55	140.42	739.45	408.55	928.02	607.71	761.03	454.94	901.36	449.81
3.236	1	0.12	0.08	0.09	0.43	0.04	0.3	0.32	9.66	0.37	99.13	15.39	0	98.09	9.66	26.34	0.01	2.42	2.38	0.01	0.37	0.02	5.34	1.39	45.78	0.01	0.96	8.8	0.22	3.58	0.02	0	2.38	0	0		2.8	2.32	-1.88	60.51	103.71	1135.73	300.08	1316.93	494.1	1172.53	347.79	1275.51	335.52
3.269	0	0.07	0.04	0.01	0.08	0.34	0.07	0.1	0.23	0.08	99.32	1.21	18.07	98.4	0.04	1.67	0.01	0.06	9.18	0.03	0.19	0.01	0	0.08	0.1	0.02	0.2	0.22	2.64	12.56	0.23	0	19.16	0	0		1.82	-1.41	-1.2	70.57	135.71	738.58	407.42	927.34	607.91	762.74	453.58	898.37	448.84
3.269	1	0.14	0.11	0.07	0.32	0.03	0.37	0.21	12.06	0.38	99.27	4.78	0	97.43	12.06	14.98	0.01	2.13	2	0.01	0.38	0.02	6.78	1.24	41.13	0.01	0.96	12.23	0.17	3.31	0.03	0	2.05	0	0		2.81	-3.83	-0.83	60.85	101.91	1143.25	297.95	1323.45	490.96	1181.17	345.14	1282.44	333.73
3.303	0	0.06	0.04	0.01	0.07	0.36	0.06	0.11	0.18	0.04	99.29	1.61	18.8	98.53	0.04	2.11	0.02	0.07	6.11	0.03	0.22	0.02	0	0.04	0.09	0.03	0.2	0.12	2.17	14.61	0.18	0	21.06	0	0		-0.23	-0.98	-1.7	69.54	135.3	736.59	405.85	927.99	608.55	761.77	452.18	896.99	447.43
3.303	1	0.15	0.15	0.07	0.27	0.03	0.47	0.16	15.16	0.41	99.05	3.97	0	96.83	15.16	6.17	0.01	1.76	2.45	0.01	0.41	0.03	10.02	1.3	38.52	0.02	0.98	12.57	0.18	2.69	0.04	0	1.54	0	0		2.58	-4.9	-0.13	61.45	106.59	1146.05	295.72	1328.36	491	1183.05	342.24	1289.23	332.95
3.336	0	0.06	0.04	0.01	0.07	0.34	0.06	0.11	0.17	0.04	99.31	1.68	18.6	98.61	0.04	2.04	0.02	0.07	4.95	0.03	0.21	0.03	0	0.04	0.09	0.03	0.15	0.1	1.98	14.49	0.17	0	21.33	0	0		-0.19	0.69	-1.27	69.4	132.65	735.62	404.91	926.82	608.47	762.56	450.91	895.11	445.71
3.336	1	0.13	0.16	0.05	0.28	0.03	0.54	0.18	19.41	0.39	98.91	3.63	0	95.11	19.41	3.6	0.01	1.61	3.4	0.01	0.39	0.04	12.11	1.2	33.13	0.02	0.94	8.2	0.19	3.1	0.05	0	1.61	0	0		1.94	-7.16	-0.17	61.51	106.14	1150.59	294.31	1334.04	489.81	1188.5	343.17	1293.88	330.5
3.369	0	0.06	0.03	0.01	0.07	0.44	0.06	0.12	0.17	0.03	99.12	2.3	20.94	98.08	0.05	2.45	0.02	0.08	5.44	0.04	0.2	0.02	0	0.03	0.1	0.03	0.12	0.09	1.5	15.16	0.17	0	23.34	0	0		-2.07	2.33	0.71	68.95	135.37	734.61	404.11	925.27	606.03	761.94	448.4	897.29	446.05
3.369	1	0.12	0.17	0.04	0.29	0.04	0.6	0.19	21.71	0.41	98.8	3.3	0	96.65	21.71	2.03	0.01	1.49	6.66	0.02	0.41	0.04	12.25	1.16	29.6	0.02	1.02	7.94	0.2	4.1	0.06	0	1.57	0.14	0		9.2	-5.19	-1.41	57.63	106.26	1154.38	294	1337.23	490.5	1191.07	345.35	1296.33	330.85
3.403	0	0.05	0.03	0.01	0.06	0.59	0.06	0.1	0.14	0.03	98.83	3	23.49	98.15	0.05	1.91	0.01	0.07	7.13	0.06	0.17	0.01	0	0.01	0.09	0.03	0.11	0.05	0.9	12.99	0.14	0	25.05	0	0		-1.6	2.14	1.31	68.76	136.89	731.92	400.57	929.85	609.88	762.76	447.47	899.6	443.83
3.403	1	0.12	0.18	0.04	0.29	0.05	0.65	0.19	23.33	0.33	98.71	3.12	0	98.62	23.33	1.13	0.01	1	9.12	0.01	0.33	0.02	12.09	1.1	27.23	0.03	1.02	8.81	0.16	4.55	0.1	0	1.31	0.36	0		5.15	-0.65	-3.84	60.33	106.98	1167.24	297.41	1348.31	491.47	1200.83	347.54	1306.67	332.01
3.436	0	0.05	0.03	0.01	0.06	0.8	0.06	0.1	0.13	0.03	98.4	3.76	26.19	98.46	0.06	1.89	0.02	0.06	9.79	0.09	0.11	0.01	0	0.01	0.07	0.03	0.09	0.04	0.89	12.73	0.13	0	26.5	0	0		-0.68	-1.21	1.22	69.04	137.42	736.5	401.42	935.71	612.4	767.55	449.04	904.91	444.97
3.436	1	0.13	0.18	0.04	0.27	0.07	0.67	0.18	21.86	0.34	98.67	3.2	0	98.34	21.86	0.64	0.01	0.77	15.91	0.01	0.34	0.01	14.13	1	29.03	0.03	1.41	14.18	0.14	5.28	0.11	0	1.5	0.46	0		9.2	1.59	-2.33	57.94	111.14	1167.97	296.58	1348.64	490.08	1200.4	347.86	1310.48	332.54
3.47	0	0.05	0.02	0.01	0.05	1.37	0.05	0.09	0.1	0.04	97.26	6.51	31.09	98.67	0.07	1.87	0.02	0.07	12.32	0.13	0.07	0.02	0	0.01	0.06	0.04	0.1	0.05	0.56	9.26	0.1	0	30.09	0	0		-2.13	0.45	2.36	68.61	136.67	743.24	401.59	943.52	613.69	776.41	447.06	913.08	446.65
3.47	1	0.18	0.18	0.04	0.23	0.09	0.54	0.16	18.99	0.19	98.92	2.92	0	97.46	17.53	0.45	0.02	0.65	18.99	0.01	0.19	0	18.51	0.69	27.42	0.04	1.65	30.76	0.12	7.19	0.15	0	1.8	0.6	0		6	-3.77	-3.37	59.31	109.79	1171.32	299.92	1349.92	490.74	1202.55	350.65	1311.09	334.15
3.503	0	0.04	0.02	0.01	0.05	1.83	0.05	0.08	0.08	0.03	96.34	10.13	33.94	98.29	0.08	1.99	0.02	0.07	11.56	0.15	0.07	0.02	0	0.01	0.05	0.03	0.13	0.06	0.53	8.13	0.08	0	33.09	0	0		-3.94	-1.73	2.99	67.72	136.86	744.01	399.18	948.97	615.66	780.05	445.36	916.91	444.82
3.503	1	0.13	0.18	0.03	0.23	0.09	0.48	0.18	19.96	0.15	99.04	1.41	0	98.3	18.03	0.65	0.02	0.63	20.5	0.01	0.15	0	17.98	0.44	19.96	0.05	1.56	14.64	0.13	9.63	0.17	0	1.89	0.64	0		9.67	-1.72	-3.64	56.8	112.15	1174.57	301.2	1348.88	488.77	1201.98	349.97	1313.3	336.36
3.536	0	0.04	0.01	0.01	0.04	1.82	0.04	0.08	0.09	0.04	96.36	11.04	34.03	98.27	0.09	1.72	0.02	0.06	10.32	0.16	0.06	0.01	0	0.01	0.05	0.04	0.17	0.09	0.56	8.05	0.08	0	33.68	0	0		-2.75	-1.8	0.7	68.05	137.12	755.08	399.38	960.35	617.37	788.75	447.23	925.82	443.3
3.536	1	0.12	0.17	0.03	0.23	0.13	0.47	0.19	17.31	0.14	99.05	1.71	0	97.75	17.83	0.94	0.02	0.45	25.57	0.02	0.14	0.01	18.11	0.42	17.31	0.05	1.34	11.29	0.13	10.38	0.17	0	1.9	0.57	0		6.46	-3.15	-2.16	58.04	108.72	1175.13	303.69	1346.55	487.18	1204.08	350.54	1312.1	338.22
3.57	0	0.04	0.01	0.01	0.04	2.04	0.04	0.08	0.12	0.04	95.92	13.7	35.24	98.62	0.1	1.34	0.02	0.05	9.34	0.17	0.05	0.01	0	0.01	0.06	0.04	0.21	0.12	0.53	6.42	0.07	0	35.22	0	0		-2.9	0.65	1.84	68.21	138.48	758.24	398.33	964.95	616.76	793.22	446.94	931.65	443.06
3.57	1	0.11	0.16	0.03	0.19	0.09	0.31	0.17	12.24	0.11	99.38	0.72	0	98.43	12.7	1.37	0.03	0.36	18.85	0.01	0.11	0.01	13.86	0.25	12.24	0.04	0.89	3.25	0.09	13.1	0.22	0	2.53	0.21	0		6.63	-1.31	-2.03	57.71	107.17	1175.27	304.16	1344.77	484.98	1204.32	351.62	1310.59	337.75
3.603	0	0.04	0.01	0.01	0.04	1.91	0.04	0.08	0.07	0.05	96.17	12.99	34.67	98.44	0.09	1.28	0.02	0.05	8.94	0.18	0.06	0.01	0	0.01	0.05	0.05	0.24	0.07	0.58	6.45	0.07	0	34.83	0	0		-1.65	-1.27	0.51	68.5	136.75	767.43	398.71	972.98	617.66	801.23	446.46	937.94	443.03
3.603	1	0.12	0.16	0.03	0.17	0.07	0.24	0.14	13.25	0.12	99.52	0.53	0	98.19	7.77	1.7	0.04	0.36	13.25	0.01	0.12	0.01	13.44	0.27	13.37	0.04	0.91	2.18	0.09	12.83	0.23	0	2.39	0.29	0		8.11	2.03	-2.48	57.61	108.34	1175.68	305.85	1343.2	484.85	1202.78	352.89	1310.27	339.36
3.636	0	0.04	0.01	0.01	0.04	2.91	0.04	0.07	0.07	0.05	94.18	19.76	38.58	97.7	0.07	1.34	0.02	0.04	10.37	0.15	0.08	0	0	0.01	0.04	0.05	0.28	0.06	0.62	5.87	0.07	0	37.95	0	0		-0.83	-3.26	1.41	69.02	139.7	770.36	398.18	975.83	616.78	803.54	445.34	943.24	443.9
3.636	1	0.12	0.15	0.03	0.16	0.05	0.19	0.13	8.14	0.13	99.61	0.34	0	96.8	4.91	2.8	0.04	0.31	8.14	0.01	0.13	0.01	12.55	0.24	12.46	0.04	0.69	2.91	0.09	12.96	0.26	0	2.4	0.1	0		8.39	4.96	-3.53	57.77	107.72	1174.66	306.38	1340.35	483.54	1200.4	353.35	1307.16	338.95
3.67	0	0.04	0.01	0.01	0.04	3.3	0.04	0.08	0.06	0.05	93.4	21.28	39.68	97.95	0.06	1.72	0.02	0.04	11.54	0.14	0.1	0.01	0	0.01	0.04	0.05	0.26	0.06	0.71	6.09	0.06	0	38.53	0	0		1.81	-2.67	1.77	69.78	139.81	772.14	397.78	977.59	616.78	805.65	445.64	945.45	444.43
3.67	1	0.12	0.15	0.03	0.16	0.04	0.19	0.13	5.09	0.08	99.63	0.33	0	96.79	4.82	3.32	0.04	0.38	5.09	0	0.08	0	8.56	0.25	13.25	0.05	0.54	3.29	0.09	12.11	0.37	0	2.44	0.11	0		5.37	4.97	-3.5	59.12	108.15	1173.01	307.03	1337.37	482.07	1197.86	352.95	1305.08	338.81
3.703	0	0.04	0.01	0.01	0.04	2.46	0.04	0.08	0.06	0.05	95.09	17.79	37.08	98.39	0.05	1.8	0.02	0.04	8.9	0.09	0.16	0	0	0.01	0.05	0.06	0.22	0.05	0.67	6.37	0.06	0	37.14	0	0		1.14	-1.44	0.65	69.59	139.87	774.46	396.56	979.38	614.85	806.53	445.44	946.34	441.6
3.703	1	0.12	0.14	0.03	0.18	0.04	0.18	0.15	5.6	0.08	99.64	0.33	0	95.72	5.6	6.21	0.04	0.43	4.68	0	0.08	0	4.79	0.27	11.93	0.05	0.36	5.61	0.08	11.79	0.37	0	2.41	0	0		6.34	6.46	-5.14	58.77	111.58	1171.81	307.74	1334.06	480.34	1192.51	354.54	1302.9	338.24
3.737	0	0.04	0.01	0.01	0.04	1.48	0.04	0.08	0.04	0.05	97.05	12.65	32.65	98.73	0.05	1.63	0.02	0.04	4.66	0.07	0.14	0	0	0.01	0.04	0.06	0.15	0.03	0.79	7.24	0.04	0	34.64	0	0		-1.21	0.25	0.8	68.96	140.65	776.25	395.82	978.96	611.69	806.99	441.78	947.64	441.01
3.737	1	0.1	0.11	0.03	0.21	0.05	0.15	0.2	6.89	0.04	99.58	0.36	0	97.04	5.46	11.68	0.03	0.57	6.89	0	0.04	0	1.91	0.2	9.42	0.04	0.29	5.38	0.07	13.77	0.36	0	3.21	0	0		6.3	4.56	-7.19	58.24	108.69	1168.18	309.01	1328	479.15	1187.75	356.45	1294.8	337.68
3.77	0	0.04	0.01	0.01	0.04	1.31	0.04	0.08	0.04	0.05	97.37	11.66	31.65	98.67	0.05	1.58	0.02	0.03	3.72	0.04	0.1	0	0	0.01	0.04	0.06	0.12	0.04	0.84	7.57	0.04	0	34.06	0	0		-0.36	0.45	-0.38	69.15	139.54	776.18	393.74	978.71	609.64	806.15	441.61	945.62	437.4
3.77	1	0.09	0.1	0.03	0.23	0.06	0.15	0.26	9.53	0.05	99.48	0.5	0	97.77	5.38	15.6	0.02	0.68	9.53	0	0.05	0	0	0.16	10.19	0.04	0.26	4.28	0.07	15.55	0.3	0	3.96	0	0		2.47	3.1	-8.72	58.08	106.2	1161.12	310.07	1319.1	477.71	1179.85	355.92	1284.51	337.86
3.803	0	0.04	0.02	0.01	0.05	1.03	0.04	0.08	0.04	0.05	97.94	9.54	29.5	98.47	0.05	1.87	0.01	0.04	2.11	0.03	0.07	0	0	0.01	0.03	0.06	0.1	0.04	0.9	6.8	0.04	0	32.67	0	0		-1.66	-1.17	-1.38	68.76	140.97	774.31	391.26	977.89	606.98	802.95	439.4	943.87	435.43
3.803	1	0.09	0.09	0.03	0.28	0.07	0.14	0.31	11.66	0.06	99.38	0.8	0	98.46	5.1	20.83	0.02	1.07	12.47	0	0.06	0	0	0.13	11.66	0.04	0.27	6.95	0.06	14.59	0.3	0	3.79	0	0		0.08	1.22	-7.31	57.6	106.24	1150.45	312.87	1306.3	477.45	1169.33	358.5	1273.84	339.4
3.837	0	0.04	0.01	0.01	0.05	1.12	0.04	0.08	0.06	0.04	97.76	10.89	30.34	98.69	0.04	2.31	0.01	0.04	1.77	0.02	0.06	0	0	0.02	0.03	0.06	0.08	0.06	0.97	5.6	0.03	0	33.59	0	0		1.55	-0.38	-2.77	69.94	139.24	771.56	388.91	976.14	606.04	800.15	439.09	939.28	433.59
3.837	1	0.08	0.06	0.03	0.46	0.09	0.14	0.6	16.34	0.04	98.8	3.36	0	96.89	6.51	33.95	0.01	1.62	16.34	0	0.04	0	0	0.1	17.57	0.02	0.34	11.17	0.05	15.24	0.27	0	3.92	0	0		3.89	4.8	-8.33	55.25	106.63	1147.64	313.77	1301.85	476.04	1165.16	362.28	1269.22	338.96
3.87	0	0.04	0.02	0.01	0.05	0.89	0.04	0.07	0.1	0.05	98.22	8.17	28.15	98.68	0.05	2.47	0.01	0.04	1.58	0.02	0.06	0	0	0.02	0.04	0.06	0.06	0.1	0.94	4.36	0.03	0	31.61	0	0		0.61	0.44	-3.04	69.94	139.99	768.66	387.44	971.39	601.89	795.66	437.45	935.52	431.38
3.87	1	0.07	0.04	0.03	0.95	0.12	0.12	1.36	20.63	0.04	97.29	21.76	0	92.52	9	52.3	0.01	2.42	20.63	0	0.04	0	0	0.09	18.59	0.02	0.35	25.11	0.04	13.4	0.26	0	3.89	0	0		2.28	9.43	-6.46	56.59	106.12	1136.73	317.05	1292.24	480.56	1156.42	363.81	1260.55	343.36
3.903	0	0.05	0.02	0.01	0.05	0.66	0.05	0.07	0.09	0.05	98.68	5.58	25.34	97.79	0.05	2.56	0.01	0.04	1.34	0.01	0.07	0	0	0.02	0.06	0.06	0.05	0.09	0.92	3.9	0.03	0	29.06	0	0		2.07	3.06	-3.37	70.52	137.82	763.96	387.51	968	603.31	792.43	437.37	930.19	433.31
3.903	1	0.1	0.04	0.03	1.1	0.1	0.13	1.5	17.22	0.03	96.99	65.03	0	96.53	11.68	53.85	0.01	2.47	17.22	0	0.03	0	0	0.09	19.38	0.01	0.32	47.21	0.04	11.65	0.25	0	3.61	0	0		4.3	5.37	-5.99	55.78	105.81	1135.03	318.41	1288.72	481.55	1153.97	362.91	1258.48	346.36
3.937	0	0.05	0.03	0.01	0.06	0.48	0.05	0.07	0.07	0.05	99.05	3.48	22.16	98.72	0.06	2.12	0.01	0.04	1.54	0.01	0.09	0	0	0.03	0.06	0.05	0.06	0.07	0.84	3.05	0.03	0	25.99	0	0		1.57	0.29	-3.3	70.54	137.94	757.92	389.75	961.35	604.37	786.03	439.06	923.94	435.99
3.937	1	0.08	0.03	0.03	1.81	0.14	0.1	2.6	23.91	0.02	94.8	90.24	0	96.28	10.61	69.73	0.01	2.66	23.91	0	0.02	0	0	0.08	18.34	0.01	0.44	51.29	0.03	10.04	0.22	0	3.54	0	0		4.35	5.73	-7.92	55.25	108.54	1132.85	319.22	1286.01	480.26	1149.03	367.38	1255.13	344.52
3.97	0	0.06	0.03	0.01	0.06	0.41	0.06	0.07	0.06	0.05	99.19	2.78	20.64	98.76	0.08	2.29	0.01	0.04	1.56	0.01	0.1	0	0	0.03	0.06	0.05	0.05	0.04	0.79	2.73	0.03	0	24.55	0	0		3.32	0.1	-3.41	71.23	137.75	746.07	391.98	951.5	609.28	775.16	442.07	912.88	439.15
3.97	1	0.08	0.02	0.03	2.78	0.17	0.08	4.28	27.94	0.02	91.44	98.38	0	94.89	9.48	83.33	0.01	3.33	27.94	0.01	0.02	0	0	0.08	17.74	0.01	0.47	61.11	0.03	9.29	0.2	0	3.6	0	0		-1.4	7.4	-7.82	57.02	105.31	1126.81	322.31	1279.26	482.47	1144.25	367.21	1247.66	347.28
4.003	0	0.06	0.03	0.01	0.06	0.37	0.06	0.07	0.07	0.05	99.25	2.42	19.85	98.58	0.09	2.69	0.01	0.04	1.9	0.01	0.11	0	0	0.02	0.07	0.05	0.05	0.04	0.86	2.44	0.03	0	23.67	0	0		2.5	0.79	-2.37	70.79	140.08	730.69	389.69	940.21	611.82	761.71	439.5	901.78	437.98
4.003	1	0.06	0.02	0.03	3.58	0.15	0.07	5.49	25.32	0.02	89.02	98.24	0	96.8	9.15	91.2	0	3.58	25.32	0	0.02	0	0	0.07	16.97	0.01	0.37	52.17	0.04	7.78	0.18	0	3.57	0	0		2.05	4.96	-7.85	55.16	107.82	1123.08	321.94	1276.45	482.86	1139.81	369.64	1245.21	346.91
4.037	0	0.06	0.04	0.01	0.07	0.31	0.06	0.07	0.07	0.06	99.37	1.79	18.06	98.47	0.08	2.92	0.01	0.04	2.53	0.01	0.11	0	0	0.03	0.07	0.06	0.05	0.03	0.82	2.26	0.03	0	21.73	0	0		4.24	1.17	-4.43	71.4	141.65	721.84	386.04	934.93	612.01	751.65	439.8	893.14	433.35
4.037	1	0.06	0.01	0.04	4.13	0.24	0.07	6.12	33.72	0.02	87.76	97.97	0	96.74	8.89	94.49	0	4.82	33.72	0.01	0.02	0	0	0.06	19.35	0	0.38	47.07	0.04	6.25	0.17	0	3.68	0	0		4.89	5.04	-8.01	53.42	105.64	1120.23	322.43	1273.39	484.18	1137.87	369.88	1241.26	348.21
4.07	0	0.06	0.04	0.01	0.07	0.3	0.06	0.07	0.07	0.05	99.4	1.68	17.69	97.4	0.07	3.07	0.01	0.04	2.59	0.01	0.12	0	0	0.03	0.07	0.05	0.04	0.03	0.83	2.12	0.03	0	21.35	0	0		6.26	3.88	-4.08	72.33	142.82	709.95	384.71	923.89	612.22	739.97	438.86	882.67	432.96
4.07	1	0.05	0.01	0.03	4.18	0.37	0.06	6.41	39.84	0.04	87.19	97.68	0.97	95.47	8.38	95.48	0	5.15	39.84	0.01	0.04	0	0	0.06	15.23	0	0.5	44.39	0.05	6.62	0.16	0	4.22	0	0		2.81	6.76	-4.65	55.55	107.1	1116.13	321.97	1270.5	484.49	1135.89	367.23	1241.55	349.71
4.104	0	0.07	0.04	0.01	0.08	0.21	0.07	0.07	0.06	0.05	99.57	1.08	14.44	97.62	0.08	3.27	0.01	0.04	2.3	0.01	0.14	0	0	0.03	0.06	0.05	0.03	0.02	0.7	1.7	0.03	0	18.41	0	0		0.96	3.43	-3.78	70.04	145.07	704.66	385.57	916.49	610	732.81	438.96	877.62	430.19
4.104	1	0.04	0.01	0.02	4.41	0.31	0.06	6.49	33.4	0.05	87.03	94.43	2.67	97.32	10.68	95.16	0	5.06	36.68	0.02	0.08	0	0	0.05	10.24	0	0.39	33.4	0.05	5.05	0.13	0	4.36	0	0		1.5	4.05	-4.34	56.51	108.24	1115.47	321.95	1269.04	484.47	1134.13	364.47	1241.51	350.83
4.137	0	0.07	0.05	0.01	0.08	0.19	0.07	0.07	0.05	0.06	99.62	0.91	13.26	97.68	0.09	3.58	0	0.04	2.58	0.01	0.16	0	0	0.03	0.05	0.06	0.05	0.02	0.68	1.54	0.03	0	17.19	0	0		6.28	3.31	-3.92	72.54	143.05	700.06	387.25	910.75	611.12	728.5	440.89	871.41	434.67
4.137	1	0.04	0.01	0.02	3.89	0.26	0.06	5.61	32.85	0.04	88.79	94.55	1.45	96.18	9.98	93.71	0	3.83	32.85	0.02	0.06	0	0	0.04	8.86	0	0.38	35.14	0.05	4.72	0.13	0	4.66	0	0		-1.99	5.87	-3.28	58.37	104.9	1113.49	320.38	1268.33	483.08	1135.55	363.07	1239.45	348.64
4.17	0	0.07	0.05	0.01	0.08	0.19	0.07	0.07	0.04	0.06	99.62	0.93	13.38	97.87	0.08	2.79	0.01	0.04	2.61	0.02	0.18	0	0	0.04	0.04	0.06	0.05	0.02	0.65	1.48	0.04	0	17.3	0	0		8.31	2.87	-3.87	73.64	143.27	695.86	389.26	906.83	614.34	724.4	443.8	867.49	436.65
4.17	1	0.04	0.01	0.02	3.8	0.23	0.06	5.44	30.64	0.05	89.12	94.81	0.67	97.39	10.51	93.27	0	3.32	30.64	0.02	0.09	0	0	0.05	7.31	0	0.44	36.21	0.04	4.37	0.13	0	4.83	0	0		-0.74	3.9	-3.22	58.03	99.63	1112.01	318.93	1267.35	483.25	1137.1	361.12	1235.83	347.73
4.204	0	0.07	0.06	0.01	0.08	0.16	0.07	0.06	0.04	0.06	99.67	0.74	11.8	97.75	0.08	2.6	0.01	0.04	2.79	0.02	0.21	0	0	0.04	0.04	0.06	0.05	0.03	0.67	1.07	0.04	0	15.75	0	0		7.64	3.14	-3.43	73.32	145.87	689.97	392.47	899.98	616.93	717.19	447.38	862.77	438.12
4.204	1	0.04	0.01	0.02	3.31	0.15	0.05	4.7	21.65	0.03	90.59	93.94	0	98.04	10.57	89.59	0	3.46	21.65	0.04	0.13	0	3.32	0.03	5.84	0	0.36	37.86	0.04	4.17	0.11	0	5.69	0	0		0.69	2.45	-1.16	57.48	104.06	1111.83	315.65	1270.3	482.89	1137.64	358.56	1241.01	346.52
4.237	0	0.07	0.05	0.01	0.08	0.19	0.07	0.06	0.05	0.06	99.63	0.83	12.94	98.4	0.07	2.13	0.01	0.05	3.64	0.02	0.25	0.01	0	0.04	0.04	0.06	0.08	0.04	0.58	1.05	0.05	0	16.5	0	0		6.91	1.39	-3.46	73.15	144.8	687.62	394.56	896.35	617.09	714.68	448.64	859.24	440.43
4.237	1	0.05	0.02	0.02	2.35	0.16	0.06	3.06	22.62	0.04	93.88	93.42	0	98.73	8.88	81.46	0	2.78	22.62	0.04	0.13	0	6.45	0.04	5.18	0	0.4	44.89	0.04	3.96	0.12	0	5.56	0	0		3.2	-0.23	-1.1	56.47	108.46	1113.25	312.57	1275.64	483.54	1138.91	358.76	1246.37	344.05
4.27	0	0.07	0.05	0.01	0.08	0.21	0.07	0.06	0.05	0.06	99.57	0.96	14.24	98.71	0.07	1.74	0.01	0.06	4.07	0.03	0.26	0.01	0	0.04	0.05	0.06	0.09	0.03	0.52	0.95	0.05	0	17.56	0	0		6.37	0.31	-3.91	72.75	144.54	684.31	395.34	894.05	617.94	711.44	449.23	855.82	442.42
4.27	1	0.07	0.02	0.02	1.3	0.17	0.07	1.47	23.43	0.04	97.05	76.19	0	98.55	8.21	64.97	0	1.99	23.43	0.07	0.2	0.01	7.03	0.04	4.22	0	0.52	42.84	0.04	3.97	0.11	0	5.65	0	0		6.91	0.9	-2.94	55.42	107.36	1119.5	311.41	1283.84	486.51	1145.21	358.08	1251.57	343.54
4.304	0	0.07	0.04	0.01	0.07	0.26	0.07	0.06	0.05	0.07	99.47	1.21	16.13	97.92	0.1	1.73	0.01	0.06	4.49	0.03	0.22	0.01	0	0.03	0.05	0.07	0.1	0.03	0.45	0.89	0.05	0	19.17	0	0		4.28	2.75	-1.56	71.62	147.05	680.46	395.08	891.63	619.61	709.6	446.18	856.63	443.62
4.304	1	0.06	0.03	0.02	0.75	0.22	0.08	0.78	24.92	0.05	98.44	20.83	4.73	98.47	6.38	51.79	0	1.31	26.71	0.1	0.28	0.02	8.17	0.05	3.29	0	0.6	24.92	0.05	4.23	0.11	0	6.43	0	0		4.18	-1.18	-1.47	57.08	108.84	1123.69	309.3	1290.65	486.23	1151.06	355.95	1259.01	342.09
4.337	0	0.06	0.04	0.01	0.07	0.28	0.07	0.06	0.06	0.08	99.43	1.34	16.89	98.03	0.13	2.04	0.01	0.07	4.48	0.04	0.23	0	0	0.03	0.04	0.08	0.12	0.02	0.47	0.97	0.06	0	19.9	0	0		1	2.47	-0.98	70.3	147.87	677.03	394.8	888.42	618.84	706.51	444.48	854.37	443
4.337	1	0.06	0.04	0.02	0.51	0.36	0.09	0.52	10.07	0.06	98.96	3.84	12.01	98.11	4.87	43.19	0	0.73	33.77	0.12	0.34	0.06	8.32	0.06	3.24	0	0.51	10.07	0.04	5.08	0.11	0.01	7.22	0	0		7.73	-2.26	-2.74	55.93	104.46	1136.02	309.92	1302.88	489.09	1164.49	355.8	1268.23	343.5
4.37	0	0.07	0.04	0.01	0.07	0.26	0.07	0.06	0.05	0.07	99.49	1.23	15.99	98.66	0.15	2.09	0.01	0.07	3.72	0.05	0.17	0	0	0.02	0.04	0.07	0.15	0.02	0.46	1.01	0.05	0	19.32	0	0		-0.01	0.51	0.3	69.88	147.59	675.06	393.5	885.96	617.85	705.85	442	853.44	441.05
4.37	1	0.07	0.06	0.02	0.23	0.72	0.12	0.21	5.8	0.07	98.56	2.98	18.62	98.13	2.32	23.21	0	0.27	44.18	0.21	0.57	0.14	4.8	0.07	3.68	0	0.7	5.8	0.05	5.83	0.11	0.4	8.11	0	0		6.13	2.19	-0.53	56.67	114.75	1143.39	308.35	1313.95	488.45	1170.36	356.73	1284.25	342.68
4.404	0	0.06	0.04	0.01	0.07	0.32	0.06	0.06	0.04	0.07	99.35	1.79	18.3	98.39	0.16	2.25	0.01	0.07	3.1	0.05	0.12	0	0	0.01	0.04	0.07	0.14	0.03	0.44	1.1	0.04	0	21.74	0	0		-2.27	1.44	0.27	69.37	149.38	675.8	391.91	884.94	613.5	704.81	440.6	854.15	437.54
4.404	1	0.08	0.07	0.02	0.15	0.64	0.12	0.13	3.32	0.09	98.72	1.62	18.93	98.5	1.38	13.96	0	0.09	38.9	0.24	0.61	0.19	0	0.09	3.32	0	0.78	3.01	0.07	5.94	0.11	4.5	9.72	0	0		8.18	-1.08	-1.18	56.78	112.68	1152.5	311.96	1322.92	493.58	1179.76	359.55	1291.74	346.98
4.437	0	0.06	0.04	0.01	0.07	0.26	0.06	0.07	0.04	0.07	99.48	1.42	16.36	97.97	0.16	2.57	0.01	0.09	2.17	0.05	0.12	0	0	0.01	0.04	0.07	0.15	0.04	0.41	1.15	0.04	0	20.28	0	0		1.73	2.61	0.42	70.44	148.29	673.85	388.49	886.12	614.67	705.17	438.99	853.42	435.66
4.437	1	0.08	0.07	0.02	0.14	0.48	0.11	0.12	3.62	0.11	99.03	1.07	16.93	97.42	0.72	11.75	0	0.04	33.06	0.31	0.48	0.15	0	0.11	3.62	0	0.82	3.51	0.08	6.21	0.11	3.25	10.15	0	0		2.9	-3.84	-0.29	58.57	112.26	1155.35	310.85	1326.54	491.92	1183.91	357.52	1295.51	345.26
4.471	0	0.06	0.04	0.01	0.07	0.31	0.06	0.07	0.08	0.07	99.38	1.74	17.89	98.67	0.15	3.02	0.01	0.09	2.59	0.06	0.1	0	0	0.01	0.04	0.07	0.17	0.08	0.43	1.27	0.04	0	21.56	0	0		0.94	0.47	1.4	69.88	152.28	672.05	384.78	889.57	615.42	705.08	436.7	857.32	433.41
4.471	1	0.09	0.07	0.02	0.11	0.24	0.1	0.1	4.64	0.15	99.52	0.42	11.45	98.42	0.38	6.93	0.01	0.01	18.83	0.27	0.45	0.12	0	0.15	4.33	0.01	1.04	4.64	0.08	6.71	0.13	0.73	10.98	0	0		8.82	-1.33	0.09	56.38	111.8	1158.5	309.24	1332.05	494.28	1188.81	357.25	1300.01	345.68
4.504	0	0.06	0.03	0.01	0.07	0.34	0.06	0.07	0.06	0.06	99.33	1.87	18.64	98.71	0.17	3.37	0.01	0.09	3.22	0.08	0.1	0	0	0.01	0.03	0.06	0.12	0.06	0.45	1.39	0.04	0	22.01	0	0		0.58	-0.31	1.65	69.87	151.41	679.05	386.35	895.83	616.72	712.4	436.49	863.82	435.61
4.504	1	0.1	0.07	0.02	0.1	0.33	0.12	0.09	9.23	0.22	99.34	0.79	12.7	97.92	0.27	3.37	0.01	0.01	23.07	0.3	0.47	0.1	0	0.22	6.54	0.01	1.46	9.23	0.07	6.69	0.14	0.02	11.83	0	0		1.96	-2.75	0.34	60.53	110.89	1159.18	307.41	1335.68	494.67	1191.57	353.88	1301.95	343.28
4.537	0	0.06	0.03	0.01	0.07	0.35	0.06	0.07	0.06	0.05	99.3	1.91	19.03	98.74	0.19	3.92	0.01	0.09	3.8	0.09	0.11	0	0	0.01	0.03	0.05	0.13	0.06	0.5	1.45	0.04	0	22.15	0	0		0.11	-0.21	1.85	69.51	149.41	685.69	388.07	902.69	618.76	720.38	437.89	869.79	437.29
4.537	1	0.1	0.07	0.02	0.09	0.44	0.13	0.08	9.16	0.25	99.11	1.09	14.41	98.11	0.2	2.04	0.01	0.01	27.7	0.32	0.52	0.15	0	0.25	8.98	0.01	1.41	9.16	0.06	6.95	0.14	0.02	12.08	0	0		4.31	-2.26	-0.07	60.44	113.14	1161.02	303.68	1339.91	494.37	1193.09	350.79	1305.77	340.7
4.571	0	0.06	0.03	0.01	0.07	0.37	0.06	0.07	0.04	0.05	99.25	1.79	19.36	98.31	0.15	3.49	0.01	0.13	5.59	0.09	0.15	0	0	0.01	0.03	0.05	0.13	0.04	0.51	1.49	0.04	0	21.76	0	0		1.51	1.67	0.7	69.87	145.91	698.55	388.66	916.9	621.85	734.41	440.34	880.27	436.78
4.571	1	0.12	0.08	0.03	0.09	0.39	0.16	0.08	18.79	0.43	99.23	2.22	10.03	96.56	0.22	1.02	0.02	0	27.45	0.27	0.68	0.15	0	0.43	18.79	0.01	1.36	13.2	0.04	6.35	0.16	0	10.94	0	0		3.19	-5.33	0.03	61.27	108.54	1161.84	301.04	1341.66	493.09	1196.75	347.86	1304.82	337.83
4.604	0	0.06	0.04	0.01	0.07	0.36	0.06	0.07	0.04	0.05	99.29	1.77	19.01	98.15	0.15	2.61	0.01	0.14	4.94	0.09	0.16	0	0	0.01	0.04	0.05	0.15	0.02	0.55	1.49	0.04	0	21.69	0	0		1.43	-2.14	-0.43	69.83	146.76	713.13	389.1	929.46	620.59	746.19	440.32	892.89	436.29
4.604	1	0.16	0.09	0.04	0.1	0.21	0.19	0.07	19.35	0.4	99.59	2.32	1.75	97.62	0.21	0.38	0.02	0	19.35	0.16	0.4	0.07	0	0.5	27.41	0.01	1.43	20.61	0.04	6.29	0.16	0	9.48	0	0		4.32	-3.44	0.04	61.24	107.85	1163.36	299.74	1343.35	492.51	1198.72	346.29	1306.17	337.02
4.637	0	0.06	0.03	0.01	0.07	0.39	0.06	0.07	0.04	0.04	99.21	2	19.93	98.67	0.16	2.53	0.02	0.14	5.25	0.13	0.18	0	0	0.01	0.03	0.04	0.16	0.03	0.63	1.72	0.04	0	22.44	0	0		-2.21	0.46	1.1	69.13	148.61	721.93	388.02	935.28	614.47	754.34	436.57	902.94	435.35
4.637	1	0.15	0.09	0.06	0.1	0.13	0.21	0.08	10.77	0.34	99.58	2.37	0	91.65	0.26	0.31	0.03	0.01	10.77	0.08	0.34	0.04	0	0.73	36.3	0.02	1.14	13.43	0.04	6.8	0.17	0	9.62	0	0		3.04	-10.02	-2.12	61.98	104.37	1166	298.99	1344.55	491.37	1200.55	344.46	1304.49	335.05
4.671	0	0.06	0.03	0.01	0.07	0.4	0.06	0.07	0.04	0.03	99.2	2.11	20.08	98.64	0.14	2.5	0.01	0.17	4.75	0.12	0.19	0	0	0.01	0.03	0.03	0.16	0.04	0.66	1.8	0.03	0	22.78	0	0		2.45	-0.58	-0.08	71.07	144.17	741.05	388.01	952.2	613.53	773.29	439.22	917.36	434.07
4.671	1	0.16	0.09	0.07	0.1	0.11	0.23	0.08	9.57	0.33	99.54	3.08	0	95.05	0.38	0.2	0.05	0.01	8.22	0.09	0.33	0.02	0	1.08	42.2	0.02	0.86	14.39	0.05	9.15	0.17	0.01	9.57	0	0		4.96	-7.23	-1.55	60.93	105.06	1167.54	298.91	1344.1	489.47	1201.2	343.68	1305.94	335.58
4.704	0	0.06	0.04	0.01	0.07	0.32	0.06	0.07	0.05	0.03	99.36	1.72	18.12	97.55	0.14	2.68	0.01	0.18	3.37	0.1	0.17	0	0	0.01	0.03	0.03	0.15	0.05	0.73	1.85	0.04	0	21.48	0	0		-2.34	-3.59	1.39	69.58	144.98	746.9	387.58	957.71	611.86	780.09	434.12	925.07	435.08
4.704	1	0.15	0.09	0.07	0.1	0.09	0.23	0.09	9.47	0.2	99.54	2.6	0	96.89	0.53	0.13	0.05	0.01	5.45	0.07	0.2	0.01	0	1.06	42.8	0.02	0.66	7.84	0.06	9.72	0.17	0.02	9.47	0	0		4.49	-4.8	-2.88	60.6	108.34	1167.6	297.56	1342.27	485.56	1197.61	342.87	1305.49	332.93
4.738	0	0.06	0.04	0.01	0.07	0.28	0.06	0.07	0.11	0.02	99.45	1.56	16.89	96.91	0.16	2.73	0.01	0.19	1.98	0.06	0.11	0	0	0.01	0.03	0.02	0.11	0.11	0.88	2.16	0.03	0	20.86	0	0		2.78	-4.77	1.09	71.64	144.46	755.1	386.87	964.66	610.82	787.58	435.94	932.03	434.43
4.738	1	0.14	0.09	0.08	0.09	0.11	0.25	0.1	10.67	0.14	99.5	3.5	0	96.44	0.94	0.1	0.07	0.01	5.48	0.06	0.14	0	0	1.48	46.56	0.01	0.6	3.02	0.08	12.78	0.15	0.02	10.67	0	0		6.21	-5.5	-6.71	60.1	102.77	1168.84	298.08	1341.16	484.36	1197.7	344.14	1299.77	332.13
4.771	0	0.06	0.04	0.01	0.07	0.27	0.06	0.07	0.08	0.02	99.46	1.44	16.67	97.95	0.17	3.23	0.01	0.25	2.69	0.06	0.12	0	0	0.01	0.03	0.02	0.1	0.08	1.03	2.3	0.03	0	20.37	0	0		4.61	-2.68	2.57	72.63	144.54	758.14	388.18	965.48	610.09	791.17	434.88	935.67	438.08
4.771	1	0.15	0.1	0.09	0.1	0.09	0.27	0.1	9.14	0.12	99.46	3.58	0	96.06	1.23	0.12	0.07	0.01	4.69	0.04	0.12	0	0	1.75	47.66	0.01	0.47	4.62	0.07	12.61	0.14	0	9.14	0	0		1.09	-6.03	-6.63	62.31	109.02	1168.14	298.49	1338.35	480.15	1192.55	344.19	1300.76	330.92
4.804	0	0.06	0.04	0.01	0.07	0.29	0.06	0.07	0.08	0.02	99.42	1.48	17.21	98.23	0.18	3.38	0.01	0.28	3.52	0.07	0.13	0	0	0.01	0.03	0.02	0.09	0.08	0.98	2.38	0.03	0	20.56	0	0		4.12	-1.92	3.05	72.21	146.34	759.66	388.52	967.93	610.8	792.83	435.24	939.12	439.05
4.804	1	0.15	0.1	0.1	0.1	0.09	0.3	0.1	8.85	0.08	99.39	5.26	0	95.83	1.52	0.11	0.07	0.01	5.21	0.04	0.08	0	0	1.78	52.16	0.01	0.43	4.87	0.06	12.06	0.14	0.01	8.85	0	0		5.51	-6.32	-5.48	60.28	110.59	1152.32	293.66	1322.58	475.6	1176.63	338.72	1286.82	329.23
4.838	0	0.07	0.04	0.01	0.08	0.25	0.07	0.07	0.11	0.01	99.5	1.11	15.67	97.34	0.2	3.48	0.01	0.21	4.9	0.07	0.13	0	0	0.01	0.04	0.01	0.11	0.11	0.93	2.32	0.03	0	18.56	0	0		4.07	-4	2.33	71.73	147.8	763.19	390.43	971.33	612.31	794.71	438.36	942.5	439.88
4.838	1	0.17	0.11	0.09	0.11	0.08	0.31	0.09	7.7	0.08	99.39	4.35	0	95.95	1.07	0.11	0.07	0	7.7	0.03	0.08	0	0	2.3	47.18	0.01	0.52	8.45	0.06	9.31	0.13	0	6.91	0	0		2.27	-6.17	-7.14	61.67	110.05	1152.21	293.78	1321.55	474.03	1175.19	340.08	1284.38	326.42
4.871	0	0.06	0.04	0.01	0.08	0.32	0.07	0.07	0.21	0.01	99.37	1.23	17.54	96.41	0.19	4.44	0.01	0.24	7.6	0.06	0.16	0.01	0	0.01	0.05	0.01	0.15	0.21	0.82	2.3	0.04	0	19.28	0	0		7.99	-5.55	0.5	72.58	144.71	766.21	392.51	972.75	614.55	796.37	442.74	941.06	440.34
4.871	1	0.15	0.12	0.07	0.11	0.13	0.28	0.08	15.91	0.07	99.44	3.96	0	98.1	0.91	0.16	0.05	0	15.91	0.04	0.07	0	0	2.34	37.76	0.01	0.51	7.88	0.07	8.81	0.11	0.05	6.74	0	0		4.94	2.28	-4.97	58.81	111.05	1143.42	294.52	1309.67	472.74	1166.21	339.09	1276.64	327.38
4.904	0	0.06	0.04	0.01	0.08	0.41	0.07	0.08	0.41	0.02	99.19	1.4	19.57	97.52	0.18	5.6	0.01	0.23	10.17	0.05	0.18	0.01	0	0.01	0.06	0.02	0.14	0.41	0.68	2.09	0.04	0	20.21	0	0		7.69	-3.65	1.88	72.22	145.28	769.52	394.97	972.16	610.67	799.04	445.44	944.29	442.46
4.904	1	0.13	0.11	0.05	0.11	0.21	0.24	0.08	24.59	0.06	99.52	3.27	4.62	98.04	0.7	0.21	0.04	0	24.59	0.03	0.06	0	0	1.74	26.6	0.01	0.55	3.56	0.08	8.68	0.11	2.71	6.86	0	0		6.66	-2.44	-4.84	57.58	105.64	1143.23	297.29	1305.14	471.25	1166.74	340.26	1271.94	330.65
4.938	0	0.06	0.03	0.01	0.08	0.49	0.06	0.08	0.44	0.02	99.02	1.72	21.25	97.21	0.18	7.47	0.01	0.21	10.95	0.05	0.17	0.01	0	0.01	0.05	0.02	0.19	0.44	0.66	2.17	0.05	0	21.49	0	0		4.67	-4.24	1.05	69.59	143.99	775.29	401.12	970.96	609.64	801.02	447.54	945	446.83
4.938	1	0.14	0.12	0.05	0.11	0.15	0.22	0.08	20.42	0.07	99.55	2.09	2.03	97.55	0.58	0.31	0.04	0	20.42	0.02	0.07	0	0	1.47	25.03	0.01	0.59	4.63	0.07	7.31	0.09	78.19	5.88	0	0		6.52	-3.57	-4.48	57.86	107.42	1143.18	299.42	1301.3	469.07	1164.14	342.12	1271.03	331.47
4.971	0	0.06	0.04	0.01	0.1	0.35	0.06	0.09	0.54	0.02	99.29	1.14	18.15	96.71	0.24	9.79	0.01	0.32	10.5	0.05	0.13	0.01	0	0.01	0.05	0.02	0.21	0.54	0.58	2.1	0.05	0	18.75	0	0		12.95	-5.09	-1.5	66.52	134.94	780.23	406.15	967.31	605.99	803.52	453.75	938.45	452.05
4.971	1	0.14	0.12	0.05	0.11	0.18	0.23	0.07	22.98	0.05	99.55	2.78	3.03	98.61	0.52	0.4	0.03	0	22.98	0.03	0.05	0	0	1.22	26.1	0.01	0.99	6.89	0.07	6.16	0.09	66.65	6.37	0	0		4.61	-0.7	-1.1	59.12	104.66	1143.62	300.19	1299.97	467.88	1167.78	339.28	1272.29	333.73
5.004	0	0.06	0.04	0.01	0.1	0.31	0.07	0.09	1.16	0.02	99.39	0.92	16.58	98.34	0.43	9.33	0.01	0.37	10.98	0.11	0.12	0.02	0	0.01	0.06	0.02	0.3	1.16	0.46	2.66	0.05	0	17.25	0	0		2.92	-1.58	-0.86	65.86	139.45	785.43	417.6	963.76	605.95	802.84	463	942.14	456.71
5.004	1	0.19	0.12	0.05	0.11	0.12	0.23	0.07	17.36	0.03	99.55	2.21	0	98.74	0.4	0.31	0.03	0	17.36	0.03	0.03	0	0	1.07	28.79	0	1.15	23.04	0.06	4.47	0.09	10.69	5.75	0	0		5.5	0.18	1.05	59.82	107.3	1141.73	298.76	1298.57	466.56	1166.5	336.82	1273.77	334.43
5.038	0	0.07	0.05	0.02	0.12	0.17	0.07	0.1	1.04	0.03	99.66	0.58	11.42	89.74	0.72	11.04	0.02	0.41	7.13	0.15	0.18	0.05	0	0.01	0.05	0.03	0.4	1.04	0.37	3.17	0.08	0.04	13.98	0	0		-2.81	11.16	17	64.95	90.54	791.83	416.59	961.9	591.82	843.43	455.03	933.85	459.84
5.038	1	0.25	0.13	0.04	0.11	0.14	0.21	0.06	19.98	0.03	99.49	9.69	0	97.86	0.29	0.2	0.03	0	19.98	0.03	0.03	0	0	0.82	23.13	0	1.31	45.58	0.07	3.37	0.07	1.86	5.47	0	0		4.33	-2.9	0.76	60.08	103.81	1141.43	292.88	1301.4	463.81	1169.28	332.93	1272.95	327.6
5.071	0	0.07	0.06	0.02	0.14	0.1	0.08	0.11	0.68	0.04	99.73	0.38	6.56	98.21	1.27	11.25	0.03	0.45	3.14	0.14	0.28	0.24	0	0.01	0.03	0.04	0.48	0.68	0.34	2.98	0.09	0.06	11.06	0	0		-18.63	-1.97	23.64	63.04	68.69	797.37	415.63	956.66	576.62	855.25	450.91	923.94	451.03
5.071	1	0.28	0.13	0.04	0.11	0.16	0.19	0.06	22.74	0.03	99.43	24.1	0	98.02	0.24	0.15	0.03	0	22.74	0.03	0.02	0	0	0.74	18.73	0	1.42	56.32	0.07	3.15	0.07	0.25	5.71	0	0		2.69	-2.48	1.3	61.5	104.87	1140.85	288.65	1302.21	461.6	1169.24	326.41	1274.1	324.76
5.105	1	0.2	0.12	0.03	0.1	0.15	0.18	0.06	19	0.04	99.61	4.01	0	95.47	0.32	0.09	0.02	0	19	0.03	0.04	0	0	0.48	17.84	0	1.06	34.82	0.07	2.97	0.07	0.35	6.84	0	0		0.89	-6.76	3.15	62.77	102.17	1140.3	284.04	1305.51	460.58	1173.36	321.98	1275.53	321.1
5.138	1	0.18	0.11	0.04	0.1	0.17	0.18	0.07	20.4	0.03	99.64	2.72	0.16	97.5	0.37	0.07	0.02	0	20.4	0.02	0.03	0	0	0.41	19.19	0	0.86	28.39	0.07	3.52	0.05	0.05	7.32	0	0		4.85	-3.69	1.26	61.33	102.73	1143.86	279.56	1310.42	458.63	1175.9	319.99	1278.56	316.28
5.171	1	0.2	0.11	0.05	0.1	0.18	0.21	0.07	21.41	0.03	99.58	3.92	0	92.29	0.44	0.04	0.02	0	21.41	0.02	0.03	0	0	0.42	26.77	0	0.86	32.11	0.07	4.23	0.06	0.02	7.06	0	0		8.8	-9.59	0.32	59.73	99.83	1148.89	278.24	1311.9	455.53	1179.77	317.34	1279.58	315.24
5.205	1	0.2	0.11	0.05	0.1	0.27	0.23	0.07	29.02	0.05	99.45	5.63	1.49	97.99	0.45	0.02	0.01	0	29.02	0.02	0.05	0	0	0.38	28.21	0	0.86	29.23	0.06	4.23	0.06	0.2	7.12	0	0		5.78	-2.56	2.99	60.96	106.7	1151.5	276.71	1314.77	451.34	1181.33	315.66	1288.02	314.7
5.238	1	0.22	0.11	0.05	0.1	0.32	0.25	0.07	32.23	0.05	99.36	10.38	1.06	96.46	0.59	0.01	0.01	0	32.23	0.02	0.05	0	0	0.4	30.44	0	0.56	34.27	0.06	4.75	0.06	0.22	6.91	0	0		10.16	-5.48	-0.34	59.08	111.95	1167.31	274.64	1330.24	449.63	1191.58	317.4	1303.34	310.92
5.271	1	0.22	0.11	0.04	0.1	0.39	0.24	0.07	34.91	0.09	99.22	18.69	2.29	93.26	0.72	0.01	0.01	0	34.91	0.01	0.09	0	0	0.4	25.55	0	0.41	40.13	0.06	5.39	0.07	0.16	7.24	0	0		8.23	-8.86	-0.24	59.86	105.3	1172.01	275.96	1332.26	448.71	1198.32	316.46	1303.51	311.5
5.305	1	0.21	0.11	0.04	0.1	0.26	0.22	0.07	26.37	0.15	99.47	9.91	0	97.53	1.19	0.01	0.01	0	26.37	0.01	0.15	0	0	0.41	26.64	0	0.29	39.5	0.07	6.13	0.07	0.2	8.08	0	0		8.46	-3.63	1.4	59.01	108.75	1187.11	274.51	1347.77	446.07	1213.35	315.98	1321.97	310.75
5.338	1	0.22	0.11	0.05	0.11	0.14	0.22	0.08	17.41	0.21	99.55	5.08	0	98.55	1.63	0.03	0.01	0	17.41	0.01	0.21	0	0	0.45	29.2	0.01	0.19	39.48	0.08	6.5	0.07	0.11	7.17	0	0		10.98	-0.9	1.73	59.69	113.27	1204.63	273.5	1365.9	445.42	1229.24	315.85	1342.41	310.87
5.371	1	0.19	0.11	0.04	0.11	0.12	0.19	0.08	14.46	0.28	99.61	2.41	0	95.92	1.55	0.04	0.01	0	14.46	0.01	0.28	0	0	0.49	23.45	0.01	0.19	32.81	0.1	6.92	0.08	0.14	7.19	0	0		9.61	-6.21	-0.68	59.33	108.89	1219.13	272.35	1378.12	443.79	1242.65	312.8	1351.44	308.05
5.405	1	0.19	0.12	0.04	0.11	0.09	0.2	0.08	10.24	0.27	99.6	1.44	0	95.89	1.79	0.05	0.01	0	10.24	0.01	0.27	0.01	0	0.69	24.42	0.02	0.2	30.47	0.08	6.96	0.09	0.18	6.25	0	0		8.74	-6.25	0.85	60.05	111.55	1232.85	276.62	1388.1	442.72	1254.42	315.49	1365.93	312.68
5.438	1	0.18	0.12	0.04	0.11	0.09	0.2	0.08	11.1	0.2	99.61	1.06	0	93.39	2.03	0.08	0	0	11.1	0.01	0.2	0	0	0.7	21.85	0.01	0.2	25.38	0.09	7.4	0.1	0.16	6.03	0	0		4.22	-8.76	-0.06	61.17	110.85	1239.75	277.18	1392.72	440.1	1259.7	314.07	1370.53	312.21
5.472	1	0.14	0.12	0.04	0.11	0.15	0.2	0.11	19.01	0.1	99.59	1.25	1.45	90.46	1.92	0.11	0	0	19.86	0.01	0.1	0	0	0.9	19.01	0.01	0.22	12.93	0.09	13.47	0.12	0.19	6.11	0	0		6.55	-10.75	0.01	59.79	107.73	1251.61	277.76	1404.5	441.07	1273.19	316.96	1380.8	311.62
5.505	1	0.14	0.12	0.03	0.11	0.15	0.19	0.14	16.29	0.1	99.62	1.03	2.62	81.12	1.59	0.14	0	0	19.75	0.01	0.1	0	0	0.93	16.29	0.02	0.21	10.82	0.11	20.43	0.14	0.16	6.23	0	0		6.24	-14.71	-1.01	60.78	105.16	1254.94	277.74	1406.85	440.38	1276.38	315.26	1381.49	312.18
5.538	1	0.13	0.12	0.03	0.11	0.24	0.21	0.15	17.29	0.09	99.53	1.98	6.27	77.22	1.24	0.19	0	0	27.51	0.01	0.09	0	0	0.98	17.29	0.01	0.19	9.65	0.12	21.85	0.16	0.12	6.48	0	0		2.71	-15.9	-1.28	61.9	104.35	1261.81	276.5	1413.12	438.34	1283.15	313.94	1387.39	309.03
5.572	0	0.1	0.12	0.02	0.11	0.05	0.1	0.06	0.14	0	99.77	0.33	1.18	98.13	0.19	1.33	0	0.12	1.19	0.01	0.18	0.01	0	0	0.02	0	0.28	0.12	0.03	0.86	0.14	0	6.38	0	0		3.88	-2.2	-5.99	75.25	143.97	768.61	395.95	951.41	582.5	780.21	446.58	923.97	438.77
5.572	1	0.13	0.13	0.03	0.11	0.25	0.21	0.26	15.94	0.09	99.47	2.26	7.46	72.61	0.85	0.19	0	0	30.54	0.01	0.09	0	0	1.28	15.94	0.02	0.19	6.89	0.12	36.55	0.23	0.04	5.58	0	0		4.09	-17.13	-4.1	62.12	100.93	1262.36	275.45	1415.35	436.91	1283.95	313.33	1384.85	310.95
5.605	0	0.11	0.13	0.02	0.12	0.05	0.11	0.06	0.05	0.01	99.74	0.33	0	98.56	0.26	1.43	0.01	0.12	1.75	0.02	0.14	0.01	0	0	0.01	0	0.22	0.05	0.03	1.69	0.04	0	4.85	0	0		3.55	0.88	-0.67	75.42	140.52	768.96	397.43	947.18	583.84	785.94	440.69	926.47	440.66
5.605	1	0.13	0.13	0.03	0.11	0.19	0.2	0.26	15.24	0.07	99.48	1.47	5.6	70.99	0.61	0.11	0	0	25.79	0.01	0.07	0	0	1.2	15.24	0.01	0.22	6.79	0.11	36.49	0.25	0.03	5.49	0	0		6.78	-17.53	-4.72	61.53	100.65	1263.58	274.3	1417.35	436.75	1285.18	313.1	1385.81	310.68
5.638	0	0.11	0.14	0.02	0.12	0.04	0.11	0.07	0.04	0.01	99.72	0.33	0	98.05	0.25	1	0.01	0.13	2	0.05	0.17	0.01	0	0	0.01	0	0.27	0.04	0.05	2.93	0.03	0	4	0	0		5.75	-2.42	1.27	75.27	140	771.55	399.36	949.17	587.52	790.52	441.83	930.52	442.25
5.638	1	0.13	0.13	0.04	0.11	0.21	0.21	0.31	17.52	0.07	99.37	2.15	6.2	83.36	0.45	0.08	0	0	28.29	0.02	0.07	0	0	1.13	17.52	0.01	0.19	5.77	0.11	41.26	0.29	0.03	5.25	0	0		4.73	-13.94	-3.94	61.57	104.03	1264.79	273.91	1418.29	436.16	1285.2	312.71	1389.17	308.93
5.672	0	0.11	0.14	0.02	0.12	0.04	0.11	0.07	0.02	0.01	99.71	0.33	0	98.45	0.29	1.47	0.01	0.12	1.73	0.07	0.16	0.01	0	0	0	0	0.16	0.02	0.06	3.84	0.02	0	3.45	0	0		1.9	-1.23	0.82	75.17	142.74	781.89	405.3	957.34	589.5	797.94	447.31	940.68	446.75
5.672	1	0.14	0.13	0.04	0.11	0.14	0.22	0.31	21.3	0.08	99.38	1.77	2.33	79.56	0.43	0.06	0	0	22.08	0.02	0.08	0	0	1.37	21.3	0.01	0.16	5.07	0.1	40.98	0.41	0.05	4.76	0	0		9.09	-15.2	-5.46	60.77	101.82	1264.77	272.85	1419.63	435.97	1285.75	312.46	1387.56	310.62
5.705	0	0.11	0.14	0.02	0.12	0.04	0.11	0.08	0.03	0.01	99.72	0.33	0	98.45	0.25	2.04	0.01	0.14	2.32	0.1	0.15	0	0	0	0.01	0	0.19	0.03	0.1	6.4	0.02	0	3.7	0	0		0.93	-1.26	0.26	73.62	144.7	782.34	402.63	966.69	596.9	801.25	447.1	945.92	444.52
5.705	1	0.15	0.14	0.05	0.11	0.11	0.23	0.32	19.21	0.07	99.35	1.97	0	86.67	0.38	0.06	0	0	19.21	0.01	0.07	0	0	1.37	25.53	0.01	0.14	6.59	0.09	42.13	0.42	0.05	4.21	0	0		7.85	-12.64	-5.44	60.47	103.32	1263.32	271.77	1418.71	436.1	1283.89	312.37	1387.11	307.68
5.739	0	0.11	0.14	0.02	0.13	0.04	0.11	0.08	0.1	0.01	99.72	0.33	0	97.25	0.24	2.44	0.01	0.14	1.76	0.1	0.11	0	0	0	0.01	0	0.19	0.1	0.14	6.87	0.03	0	3.3	0	0		-1.27	-4.17	1.33	72.92	137.27	792.81	402.82	975.5	595.55	815.71	444.93	952.98	444.57
5.739	1	0.17	0.15	0.06	0.11	0.08	0.24	0.32	12.92	0.08	99.36	1.64	0	93.72	0.41	0.05	0	0	12.92	0.01	0.08	0	0	1.43	29.44	0.01	0.12	12.48	0.08	41.85	0.46	0.05	3.7	0	0		6.22	-8.49	-5.26	60.58	105.13	1262.91	271.87	1417.45	435.12	1282.37	312.45	1387.33	306.56
5.772	0	0.11	0.14	0.02	0.13	0.04	0.11	0.08	0.09	0.01	99.72	0.33	0	97.38	0.22	2.38	0.01	0.12	1.48	0.1	0.09	0	0	0	0.01	0	0.15	0.09	0.16	6.76	0.04	0	3.28	0	0		-3.46	-3.92	2.83	72.2	143.9	802.85	401.78	988.39	595.14	825.53	444.15	969.43	445.35
5.772	1	0.18	0.15	0.07	0.12	0.07	0.28	0.32	11.94	0.07	99.37	2.45	0	97	0.57	0.03	0	0	11.94	0.01	0.07	0	0	1.46	35.56	0.01	0.11	11.84	0.07	41.36	0.47	0.03	2.92	0	0		11.05	-4.63	-4.47	57.88	108.76	1255.01	272.33	1410.03	437.41	1273.51	314.24	1382.05	307.42
5.805	0	0.11	0.14	0.02	0.12	0.04	0.11	0.09	0.22	0.01	99.72	0.33	0	97.22	0.2	2.45	0.01	0.12	1.71	0.1	0.09	0	0	0	0.01	0	0.15	0.22	0.22	8.8	0.05	0	3.6	0	0		-1.72	-4.22	1.15	71.64	138.85	803.65	399.57	993.63	600.66	829.21	442.86	968.06	442.51
5.805	1	0.2	0.16	0.07	0.12	0.06	0.27	0.29	10.95	0.06	99.42	1.98	0	96.6	0.66	0.04	0	0	10.95	0.01	0.06	0	0	1.46	33.85	0.01	0.14	17.86	0.07	39.25	0.49	0.02	2.81	0	0		8.57	-5.26	-4.68	58.54	107.36	1243.79	273.75	1397.56	437.42	1262.29	315.36	1369.34	307.23
5.839	0	0.11	0.14	0.02	0.13	0.04	0.11	0.09	0.28	0.01	99.73	0.33	0	98.07	0.19	3.01	0.01	0.12	1.54	0.12	0.09	0	0	0	0.02	0	0.14	0.28	0.23	9.59	0.06	0	3.67	0	0		3.27	-2.35	2.76	73.92	142.27	812.29	400.83	1002.58	602.58	838.12	443.74	980.34	447.42
5.839	1	0.23	0.16	0.07	0.12	0.05	0.28	0.3	8.69	0.06	99.41	2.12	0	98.1	0.89	0.04	0	0	8.69	0.01	0.06	0	0	1.14	36.94	0	0.15	24.77	0.06	39.47	0.63	0.15	2.67	0	0		7.45	-2.27	-4.5	60.1	110	1235.76	275.34	1389.13	438.71	1252.93	317.58	1362.44	307.17
5.872	0	0.11	0.13	0.02	0.13	0.04	0.11	0.1	0.26	0.01	99.73	0.33	0	96.6	0.18	3.97	0.01	0.11	1.63	0.12	0.12	0.01	0	0	0.03	0	0.12	0.26	0.3	10.97	0.06	0	3.58	0	0		0.66	-5.27	1.32	72.18	137.64	818.59	401.47	1008.2	602.86	844.73	444.61	982.37	445.33
5.872	1	0.24	0.16	0.08	0.12	0.05	0.29	0.32	9.53	0.07	99.35	2.46	0	97.66	1.34	0.05	0	0	9.53	0.01	0.07	0	0	1.2	38.02	0	0.21	27.39	0.05	41.13	0.68	0.05	2.55	0	0		2.91	-3.34	-5.84	62.1	111.27	1223.76	275.11	1377.27	437.53	1239.38	318.64	1349.72	304.31
5.905	0	0.1	0.12	0.02	0.14	0.04	0.1	0.12	0.54	0.01	99.72	0.33	0	97.15	0.15	6.18	0.01	0.11	2.63	0.12	0.18	0.02	0	0	0.05	0	0.1	0.54	0.3	12.33	0.08	0	4.01	0	0		-1.64	-4.36	2.06	70.47	141.2	817.7	398.98	1013.04	605.43	845.76	443.14	986.96	443.8
5.905	1	0.24	0.16	0.07	0.13	0.06	0.31	0.35	9.66	0.08	99.3	2.41	0	97.63	2.72	0.07	0	0	9.66	0.01	0.08	0.01	0	1.3	37.63	0	0.27	31.01	0.05	41.66	0.71	0.04	2.6	0	0		4.42	-3.41	-6.09	61.61	111.8	1211.87	274.72	1365.89	437.39	1227.17	318.62	1338.13	304.92
5.939	0	0.1	0.12	0.02	0.14	0.05	0.1	0.12	0.68	0.01	99.72	0.33	0	98.72	0.15	7.15	0.01	0.13	3.2	0.09	0.17	0.02	0	0	0.1	0	0.13	0.68	0.25	11.34	0.07	0	4.27	0	0		-2.48	0.29	1.65	70.48	137.55	818.36	396.81	1012.41	602.19	847.22	440.66	984.77	440.54
5.939	1	0.22	0.16	0.06	0.13	0.06	0.27	0.41	9.47	0.08	99.18	1.28	0	97.15	3.06	0.1	0	0	9.47	0.01	0.08	0.01	0	1.45	29.73	0	0.37	28.77	0.04	45.02	0.71	0.05	2.64	0	0		5.66	-4.35	-6.49	61.68	110.01	1201.66	274.61	1356.23	438.36	1217.9	318.92	1327.02	304.98
5.972	0	0.1	0.12	0.02	0.14	0.05	0.1	0.11	0.54	0.01	99.73	0.33	0.05	97.11	0.15	6.33	0.01	0.13	3.06	0.06	0.16	0.02	0	0	0.11	0.01	0.13	0.54	0.22	10.39	0.08	0	4.66	0	0		-0.64	-4.42	2.19	69.99	139.67	816.36	391.34	1021.16	608.57	850.04	438.69	989.7	437.36
5.972	1	0.2	0.16	0.05	0.13	0.06	0.26	0.45	9.95	0.08	99.11	1.02	0	97.4	3.06	0.12	0	0	9.95	0.01	0.08	0.01	0	1.64	26.03	0	0.45	25.31	0.04	47.03	0.57	0.03	2.62	0	0		4.46	-3.88	-6.08	62.32	113.33	1190.52	274.06	1346.49	438.64	1205.93	318.44	1318.45	304.91
6.005	0	0.1	0.11	0.02	0.13	0.06	0.1	0.1	0.36	0.01	99.74	0.33	1.36	97.48	0.12	5.3	0.01	0.14	3.62	0.04	0.14	0.02	0	0	0.08	0.01	0.14	0.36	0.21	9.02	0.07	0	5.61	0	0		-0.69	-3.71	0.94	69.45	142.97	815.86	388.49	1024.61	610.65	848.53	436.86	991.48	434.57
6.005	1	0.2	0.16	0.05	0.13	0.04	0.25	0.43	6.54	0.05	99.14	0.85	0	98.04	3.44	0.14	0	0	6.54	0	0.05	0	0	1.92	23.78	0	0.51	26.91	0.03	45.63	0.5	0.05	2.23	0	0		9.03	-2.43	-5.07	60.05	113.53	1178.19	274.21	1335.36	441.75	1194.93	318.71	1307.81	306.49
6.039	0	0.1	0.11	0.02	0.12	0.06	0.1	0.1	0.15	0.01	99.76	0.33	1.94	97.81	0.1	4.77	0.01	0.18	2.91	0.03	0.1	0.01	0	0	0.07	0.01	0.16	0.15	0.2	7.96	0.05	0	6.38	0	0		1.38	-2.99	1.14	70.1	142.94	815.68	387.54	1024.94	610.23	848.87	437.48	991.76	433.93
6.039	1	0.22	0.17	0.04	0.13	0.04	0.23	0.38	6.03	0.03	99.24	1.2	0	98.53	2.42	0.15	0	0	6.03	0	0.03	0	0	2	19.84	0	0.66	32.2	0.02	43.78	0.39	0.01	1.93	0	0		9.66	0.98	-4.03	59.22	110.53	1171.53	274.73	1328	442.84	1190.45	317.88	1300.44	306.96
6.072	0	0.09	0.1	0.02	0.12	0.07	0.1	0.09	0.07	0.01	99.77	0.33	3.21	97.57	0.08	4.26	0.01	0.18	2.97	0.03	0.1	0.01	0	0	0.05	0.01	0.19	0.07	0.18	7.3	0.05	0	7.53	0	0		1.18	-3.54	1.35	69.96	143.08	816.18	386.6	1026.01	610.07	849.79	435.95	992.85	433.5
6.072	1	0.22	0.17	0.04	0.13	0.04	0.22	0.35	5.46	0.02	99.3	1.2	0	98.51	2.31	0.17	0	0	5.46	0	0.02	0	0	2	19.18	0	0.57	32.73	0.02	42.05	0.33	0.02	1.89	0	0		9.2	-1.04	-5.15	59.19	110.01	1164.67	274.94	1320.06	441.05	1182.4	318.66	1291.76	306.69
6.106	0	0.09	0.09	0.02	0.11	0.08	0.09	0.09	0.05	0.02	99.78	0.33	5.46	97.88	0.07	4.18	0.01	0.21	4.35	0.03	0.08	0.02	0	0	0.04	0.02	0.21	0.04	0.21	7.65	0.05	0	9.08	0	0		4.15	-2.83	1.86	70.96	142.14	815.98	385.91	1025.55	610.3	850.49	434.57	992.63	434.51
6.106	1	0.24	0.17	0.04	0.13	0.05	0.21	0.32	7.95	0.01	99.37	2.13	0	98.67	1.72	0.17	0.01	0	7.95	0	0.01	0	0	1.97	16.59	0	0.74	37.73	0.02	39.93	0.28	0.01	1.67	0	0		11.93	0.47	-5.03	57.38	108.37	1159.85	275.97	1311.94	439.34	1177	319.55	1284.65	307.06
6.139	0	0.09	0.08	0.02	0.1	0.1	0.09	0.08	0.06	0.02	99.8	0.36	7.15	97.88	0.05	2.95	0.01	0.27	4.28	0.02	0.08	0.02	0	0	0.03	0.02	0.34	0.06	0.19	6.35	0.05	0	10.71	0	0		5.1	-2.83	0.11	71.59	142.91	816.58	387.49	1023.13	609.09	847.29	436.86	990.18	434.34
6.139	1	0.22	0.17	0.04	0.13	0.05	0.21	0.29	8.5	0.01	99.42	1.61	0	98.61	1.33	0.16	0.01	0.01	8.5	0	0.01	0	0	2.09	16.37	0	0.81	33.63	0.01	38.18	0.22	0	1.63	0	0		9.71	-0.71	-4.3	57.73	106.62	1156.47	277.38	1306.05	437.57	1173.9	319.93	1279.8	307.51
6.172	0	0.08	0.07	0.02	0.09	0.12	0.09	0.08	0.12	0.02	99.76	0.43	8.81	97.61	0.04	2.35	0.01	0.28	5.36	0.02	0.13	0.03	0	0.01	0.03	0.02	0.43	0.12	0.17	5.41	0.05	0	11.87	0	0		8.24	-3.45	-3.77	73.55	143.05	816.49	388.43	1022.28	606.99	842.49	441.76	985.4	435.55
6.172	1	0.24	0.17	0.04	0.13	0.05	0.22	0.29	9.13	0.02	99.42	2.23	0	98.71	0.88	0.22	0.01	0.01	9.13	0	0.02	0	0	2.25	18.32	0	0.85	37.13	0.01	38.91	0.21	0.02	1.51	0	0		4.82	-0.31	-4.79	59.29	107.2	1155.24	279.76	1302.5	436.17	1170.77	320.73	1277.3	308.79
6.206	0	0.08	0.06	0.02	0.08	0.16	0.08	0.07	0.17	0.03	99.69	0.62	11.24	98.59	0.03	1.75	0.01	0.24	4.64	0.01	0.17	0.03	0	0.01	0.03	0.03	0.44	0.17	0.16	3.57	0.06	0	14.48	0	0		4.72	-0.75	-2.51	72.1	139.33	812.24	392.34	1015.18	607.96	840.2	442.31	979.49	438.62
6.206	1	0.24	0.17	0.04	0.13	0.05	0.22	0.25	9.66	0.02	99.5	2.18	0	98.42	0.82	0.2	0.01	0.01	9.66	0	0.02	0	1.68	2.13	18.93	0	0.91	36.35	0.01	35.43	0.15	0.01	1.52	0	0		7.35	-1.35	-3.71	56.96	103.94	1152.67	281.29	1299.08	437.32	1170.44	322.74	1273.65	310.41
6.239	0	0.07	0.06	0.01	0.08	0.17	0.08	0.07	0.19	0.03	99.65	0.72	12.24	98.7	0.03	1.65	0.01	0.22	4.49	0.02	0.16	0.03	0	0.01	0.03	0.03	0.45	0.19	0.14	3.14	0.06	0	15.48	0	0		4.38	0.36	-2.18	71.94	139.35	803.77	394.35	1007.54	610.67	832.5	443.65	971.84	441.59
6.239	1	0.25	0.17	0.04	0.13	0.05	0.22	0.2	8.75	0.03	99.5	2.45	0	98.7	0.74	0.18	0.01	0.01	8.75	0	0.03	0	5.36	2.4	19.78	0	1.06	38.72	0.01	29.79	0.13	0	1.36	0	0		4.32	0.35	-2.75	56.97	110.11	1151.36	282.85	1298.13	437.45	1166.84	324.54	1276.22	311.85
6.272	0	0.07	0.05	0.01	0.07	0.23	0.07	0.07	0.13	0.03	99.54	1.07	14.96	98.43	0.03	1.69	0.01	0.2	3.83	0.01	0.16	0.01	0	0.01	0.03	0.04	0.45	0.13	0.11	2.88	0.07	0	18.3	0	0		4.38	-1.31	-4.3	71.73	139.33	796.71	395.14	1002.74	612.84	824.3	446.99	963.54	441.87
6.272	1	0.26	0.17	0.04	0.13	0.04	0.21	0.18	7.21	0.03	99.49	2.29	0	97.42	0.42	0.18	0.01	0.01	7.21	0	0.03	0	11.41	2.32	19.33	0	1.18	39.4	0.01	27.4	0.11	0	1.24	0	0		2.17	-3.83	-5.45	57.98	106.19	1158.79	285.71	1306.05	440.75	1174.73	329.82	1279.39	311.88
6.306	0	0.06	0.04	0.01	0.07	0.31	0.06	0.07	0.1	0.03	99.39	1.71	17.84	98.68	0.03	1.98	0.01	0.2	2.62	0.01	0.09	0.01	0	0.01	0.05	0.06	0.55	0.1	0.09	2.17	0.05	0	21.47	0	0		1.14	-0.42	-0.61	70.49	143.01	779.24	395.84	988.31	617.84	810.41	444.11	953.41	444.03
6.306	1	0.23	0.18	0.05	0.13	0.04	0.22	0.16	7.19	0.04	99.53	1.3	0	95.76	0.36	0.16	0.02	0.01	7.19	0.01	0.04	0	18.91	2.51	20.7	0	1.08	32.16	0.01	25.39	0.08	0	1.17	0	0		0.81	-6.41	-6.31	58.54	108.05	1159.63	285.81	1311.43	445.92	1176.09	330.99	1282.51	312.3
6.339	0	0.06	0.03	0.01	0.07	0.36	0.06	0.07	0.07	0.03	99.28	2.09	19.32	98.69	0.03	2.77	0.01	0.24	2.97	0.01	0.07	0	0	0.01	0.05	0.05	0.55	0.07	0.1	2.15	0.04	0	22.72	0	0		-0.53	0.38	-3.33	69.92	141.72	772.89	391.91	983.91	614.75	802.77	442.89	944.41	438.23
6.339	1	0.22	0.18	0.04	0.13	0.04	0.22	0.15	7.81	0.04	99.56	1.06	0	98.49	0.37	0.17	0.02	0.01	7.81	0.01	0.04	0	28.02	2.18	19.6	0	1.13	28.71	0.01	23.95	0.08	0.01	1.23	0	0		4.81	1.1	-3.82	57.17	112.49	1167.51	288.01	1322.19	450.25	1185.22	335.04	1296.15	316.35
6.372	0	0.05	0.03	0.01	0.06	0.51	0.05	0.07	0.07	0.03	98.99	3.48	22.64	98.72	0.03	2.95	0.01	0.24	2.62	0.01	0.07	0	0	0.01	0.05	0.06	0.61	0.07	0.11	1.78	0.04	0	25.99	0	0		3.36	0.28	-4.84	71.14	140.66	765.35	388.51	979.43	615.26	795.72	442.44	936.22	435.7
6.372	1	0.23	0.18	0.05	0.13	0.04	0.23	0.14	7.16	0.06	99.55	1.09	0	98.48	0.31	0.22	0.02	0.02	7.16	0.02	0.06	0	30.92	2.56	21.79	0	1.01	29.7	0.01	21.92	0.07	0	1.16	0	0		3.97	-1.13	-3.46	56.33	109.28	1168.85	287.26	1324.08	451.72	1188.45	331.07	1296.85	317.23
6.406	0	0.04	0.02	0.01	0.05	1.01	0.04	0.07	0.08	0.03	97.98	8.73	29.21	98.33	0.03	3.97	0	0.22	2.93	0.01	0.07	0	0	0.01	0.04	0.07	0.59	0.08	0.09	1.09	0.03	0	32.06	0	0		0.48	-1.63	-2.76	69.73	142.44	753.64	388.92	969.68	617.35	786.2	439.8	928.63	438.13
6.406	1	0.22	0.18	0.05	0.13	0.04	0.22	0.12	7.05	0.07	99.55	1.02	0	98.56	0.24	0.27	0.02	0.02	7.05	0.02	0.07	0	25.06	2.34	20.01	0	1.02	28.91	0.01	18.41	0.05	0	0.92	0	0		5.8	-0.88	-4.16	55.02	112.73	1179.84	288.88	1334.9	452.61	1197.12	334.95	1308.58	318.1
6.439	0	0.04	0.02	0.01	0.05	0.94	0.04	0.07	0.05	0.04	98.12	7.7	28.49	98.23	0.04	3.65	0.01	0.22	3.35	0.01	0.08	0.01	0	0.01	0.04	0.07	0.56	0.05	0.11	0.98	0.03	0	31.21	0	0		3.14	-1.91	-4.78	70.84	141.65	746.77	388.09	962.45	615.94	777.38	441.81	918.94	436.64
6.439	1	0.22	0.18	0.04	0.13	0.04	0.2	0.11	5.68	0.05	99.56	1	0	97.63	0.17	0.16	0.02	0.02	5.68	0.02	0.05	0	23.9	2.34	17.23	0	1.32	29.97	0.01	16.22	0.05	0	0.9	0	0		0.86	-3.42	-3.9	56.95	114.35	1182.76	290.87	1338.61	453.66	1199.91	337.82	1312.66	318.72
6.473	0	0.04	0.01	0.01	0.05	1.31	0.04	0.07	0.07	0.06	97.38	12.77	31.78	98.03	0.06	3.49	0	0.25	2.38	0.01	0.07	0	0	0.01	0.04	0.09	0.51	0.07	0.14	0.82	0.02	0	34.71	0	0		3.05	2.46	-2.12	70.87	146.04	739.32	390.16	954.7	618.86	770.46	441.83	916.48	439.42
6.473	1	0.19	0.18	0.04	0.13	0.03	0.2	0.09	5.09	0.03	99.6	0.42	0	98.56	0.13	0.1	0.03	0.02	5.09	0.01	0.03	0	16.03	1.62	18.46	0	1.02	18.15	0.01	10.76	0.05	0	0.78	0	0		6.48	0.88	-5.54	56.26	110.01	1189.97	298.62	1346.26	464.71	1208.22	344.68	1316.91	327.71
6.506	0	0.04	0.01	0.01	0.05	1.17	0.04	0.07	0.08	0.06	97.66	11.11	30.69	97.74	0.06	3.49	0	0.28	2.29	0.01	0.07	0	0	0.01	0.04	0.1	0.46	0.08	0.15	0.79	0.02	0	33.73	0	0		3.35	3.16	-1.43	70.81	145.33	733.72	391.82	949.28	621.29	766.11	442.78	911.43	441.6
6.506	1	0.19	0.18	0.04	0.13	0.04	0.19	0.08	6.53	0.04	99.62	0.48	0	98.05	0.11	0.07	0.04	0.02	6.53	0.01	0.03	0	12.59	1.36	16.19	0	1	18.67	0.01	8.02	0.06	0	0.77	0	0		1.88	2.42	-4.31	57.01	113.42	1188.46	299.6	1344.44	463.54	1205.74	344.96	1317.9	328.16
6.539	0	0.04	0.01	0.01	0.05	1.19	0.04	0.07	0.12	0.07	97.61	11.27	30.86	98.23	0.07	3.75	0.01	0.27	2.48	0.02	0.07	0.01	0	0.01	0.05	0.1	0.47	0.12	0.15	0.72	0.02	0	33.83	0	0		2.9	1.93	-2.32	70.67	146.69	730.27	392.63	944.67	620.32	760.36	444.78	907	440.79
6.539	1	0.17	0.18	0.04	0.13	0.04	0.19	0.07	7.48	0.05	99.62	0.41	0	98.72	0.1	0.06	0.05	0.03	7.48	0.01	0.04	0	12.91	1.22	15.5	0	1.01	13.68	0.01	7.05	0.06	0	0.83	0	0		-0.82	-0.26	-4.68	58.53	117.55	1185.49	298.83	1346.81	467.29	1203.07	346.9	1318.91	326.91
6.573	0	0.04	0.01	0.01	0.05	1.2	0.04	0.07	0.16	0.09	97.6	10.85	30.82	98.41	0.09	3.72	0.01	0.25	3.09	0.02	0.08	0.01	0	0.02	0.06	0.11	0.47	0.16	0.16	0.57	0.03	0	33.56	0	0		1.04	1.38	-1.91	69.89	145.51	726.67	393.43	941.04	620.47	757.78	444.01	903.28	442.28
6.573	1	0.16	0.18	0.04	0.13	0.04	0.18	0.07	9.49	0.06	99.64	0.38	0	98.74	0.09	0.07	0.06	0.03	9.49	0.01	0.03	0	11.03	0.86	12.4	0	1.02	8.42	0.01	5.08	0.07	0	0.79	0	0		3.3	0.2	-6.41	56.47	114.55	1186.47	300.18	1347.4	468.94	1204.37	350.75	1316.5	327.29
6.606	0	0.04	0.01	0.01	0.05	1.27	0.04	0.06	0.18	0.11	97.46	11.07	31.25	98.4	0.11	2.87	0.01	0.23	3.81	0.03	0.11	0.01	0	0.02	0.07	0.13	0.45	0.18	0.16	0.53	0.03	0	33.71	0	0		1.19	1.42	-2.03	69.82	147.78	722.52	393.68	938	621.28	752.86	444.51	900.64	443.53
6.606	1	0.15	0.18	0.03	0.13	0.05	0.17	0.07	10.47	0.06	99.64	0.35	0	97.15	0.12	0.09	0.06	0.04	10.59	0.01	0.05	0.01	10.97	0.76	10.47	0	0.97	7.73	0.02	4.74	0.08	0	0.89	0	0		3.22	4.36	-5.35	57.13	116.78	1185.08	302.76	1344.19	469.8	1201.43	350.69	1316.53	330.96
6.639	0	0.04	0.02	0.01	0.05	1.16	0.04	0.06	0.21	0.12	97.67	9.6	30.35	97.97	0.12	2.39	0.01	0.21	4.2	0.03	0.1	0.01	0	0.02	0.09	0.13	0.35	0.21	0.16	0.48	0.02	0	32.71	0	0		0.9	2.62	-1.4	69.55	146.85	718.28	393.83	933.51	622.47	749.74	444.64	896.57	442.06
6.639	1	0.15	0.18	0.03	0.13	0.05	0.17	0.07	9.52	0.07	99.64	0.33	0	93.14	0.24	0.3	0.07	0.12	10.08	0.01	0.04	0.01	8.55	0.77	9.52	0	0.62	7.03	0.02	3.98	0.07	0	0.86	0	0		3.88	8.96	-6.28	57.48	114.64	1179.76	304.13	1339.64	471.16	1197.34	354.6	1309.45	330.65
6.673	0	0.04	0.02	0.01	0.05	0.98	0.04	0.06	0.15	0.14	98.05	8.08	28.77	98.13	0.14	2.03	0.01	0.21	3.37	0.04	0.11	0.01	0	0.02	0.1	0.18	0.23	0.15	0.2	0.45	0.02	0	31.54	0	0		0.23	2.2	-1.05	69.34	147.82	716.15	394.19	930.91	622.08	747.26	444.45	895.06	442.47
6.673	1	0.14	0.18	0.03	0.13	0.05	0.17	0.07	8.55	0.09	99.65	0.35	0	95.67	0.44	1.02	0.09	0.32	12.21	0.01	0.04	0.01	7.39	0.55	8.55	0	0.33	6.32	0.04	2.72	0.08	0	0.82	0	0		4.08	6.52	-7.87	56.58	112.57	1175	305.9	1333.58	472.31	1191.77	356.11	1301.68	331.8
6.706	0	0.04	0.02	0.01	0.05	0.89	0.05	0.06	0.15	0.13	98.21	7.36	27.98	98.75	0.13	2.49	0.01	0.24	3.06	0.04	0.1	0.01	0	0.02	0.09	0.2	0.22	0.15	0.2	0.43	0.02	0	30.91	0	0		1.81	0.14	-0.84	69.76	151.54	713.56	393.46	928.06	621.3	742.82	444.58	894.33	441.81
6.706	1	0.14	0.17	0.03	0.15	0.05	0.16	0.08	7.31	0.09	99.67	0.33	0	96.25	0.99	3.89	0.08	0.72	11.18	0.02	0.09	0.01	7.03	0.52	7.25	0	0.15	7.31	0.05	2.7	0.08	0	0.8	0	0		5.81	5.78	-6.31	55.75	113.75	1166.5	308.38	1326.64	476.89	1184.48	358.31	1296.03	336.04
6.74	0	0.05	0.02	0.01	0.05	0.8	0.05	0.07	0.1	0.11	98.41	6.48	26.92	98.55	0.11	3.06	0.01	0.27	2.66	0.04	0.1	0	0	0.02	0.08	0.27	0.21	0.1	0.24	0.47	0.01	0	30.06	0	0		0.53	-0.9	-0.65	69.1	148.61	712.66	394.07	925.95	621.04	743.03	444.53	891.6	441.1
6.74	1	0.1	0.1	0.03	0.29	0.05	0.12	0.18	8.32	0.18	99.42	0.68	0	95.1	2.07	21.84	0.06	1.63	12.19	0.02	0.18	0.02	7.48	0.35	5.74	0	0.13	8.32	0.08	2.62	0.09	0	0.94	0	0		4.07	7.17	-6.93	56.32	111.72	1161.35	309.05	1322.44	478.37	1180.52	359.08	1289.84	336.05
6.773	0	0.05	0.02	0.01	0.06	0.7	0.05	0.07	0.09	0.09	98.6	5.47	25.7	98.66	0.09	3.52	0.01	0.28	2.54	0.05	0.09	0	0	0.02	0.08	0.29	0.19	0.09	0.29	0.46	0.01	0	28.94	0	0		0.33	0.52	1.03	69.32	146.67	712.31	393.91	924.56	620.01	745.06	442.95	891.73	441.49
6.773	1	0.06	0.04	0.03	1.14	0.05	0.07	0.97	11.54	0.17	97.73	14.76	0	95.17	4.18	59.97	0.05	2.43	11.64	0.03	0.17	0.01	10.6	0.29	4.81	0	0.09	11.54	0.11	2.39	0.09	0	1.07	0	0		5.94	7.09	-5.78	55.19	113.43	1154.85	310.95	1316.18	480.19	1174.21	361.9	1285.21	338.56
6.806	0	0.05	0.02	0.01	0.06	0.65	0.05	0.07	0.09	0.09	98.7	4.8	24.98	98.67	0.09	4.34	0.01	0.37	2.98	0.06	0.08	0	0	0.02	0.06	0.24	0.17	0.09	0.3	0.52	0.01	0	28.07	0	0		2.6	-0.47	2.24	70.33	146.48	712.51	392.57	924.65	618.03	746.64	442.75	893.12	441.27
6.806	1	0.04	0.02	0.02	4.12	0.05	0.05	4.74	10.32	0.19	90.52	76.81	0	95.47	9.35	91.5	0.04	4.84	10.32	0.03	0.19	0.02	13.03	0.25	3.91	0	0.07	16.73	0.14	2.29	0.09	0	1.09	0	0		6.62	6.76	-5.91	54.77	114.6	1149.44	311.66	1310.92	481.31	1168.06	362.61	1280.32	339.56
6.84	0	0.05	0.02	0.01	0.06	0.58	0.05	0.07	0.07	0.09	98.84	4.13	23.91	98.74	0.09	4.9	0.01	0.41	2.85	0.06	0.06	0	0	0.01	0.04	0.26	0.13	0.07	0.33	0.54	0.01	0	27.1	0	0		0.13	0.19	2.45	69.26	150.07	717.29	393.22	931.09	620.22	750.75	441.31	900.81	443
6.84	1	0.04	0.02	0.02	7.28	0.05	0.06	9.14	10.87	0.2	81.73	94.08	0	95.83	17	97.64	0.03	8.36	10.87	0.03	0.2	0.01	20.8	0.22	4.79	0	0.06	30.11	0.18	1.86	0.09	0	1.06	0	0		4.21	6.32	-6.73	56.73	115.37	1140.36	314.5	1303	484.97	1158.52	365.75	1271.34	341.61
6.873	0	0.05	0.03	0.01	0.07	0.47	0.05	0.07	0.05	0.08	99.06	3.09	21.91	98.32	0.08	5.25	0.01	0.46	2.82	0.04	0.05	0	0	0.01	0.03	0.22	0.11	0.05	0.36	0.56	0.01	0	25.22	0	0		-1.75	-1.65	1.78	68.39	147.85	724.81	395.62	938.22	622.68	758.36	442.64	906.2	444.27
6.873	1	0.04	0.02	0.02	9.08	0.05	0.07	11.73	9.31	0.16	76.54	97.09	0	96.21	21.03	98.93	0.02	9.94	9.31	0.02	0.16	0.01	23.28	0.16	5.32	0	0.05	38.04	0.22	1.66	0.07	0	1.09	0	0		5.14	5.83	-5.54	55.99	117.09	1133.48	316.2	1296.95	487.25	1152.11	367.94	1266.75	344.11
6.906	0	0.05	0.03	0.01	0.07	0.47	0.05	0.07	0.06	0.09	99.05	3.03	21.95	98.49	0.09	5.22	0.01	0.47	3.18	0.04	0.05	0	0	0.01	0.03	0.18	0.1	0.06	0.39	0.63	0.01	0	25.11	0	0		-0.66	-1.12	1.47	68.73	146.04	732.45	397.78	945.8	625.34	766.53	445.41	912.56	446.18
6.906	1	0.04	0.01	0.02	9.85	0.05	0.09	13.05	9.24	0.12	73.9	95.98	0	93.4	25.41	99.35	0.02	8.14	9.24	0.02	0.12	0.01	28.21	0.15	3.61	0	0.05	33.46	0.23	1.59	0.07	0	1.07	0	0		7.5	8.75	-6.44	54.33	113.8	1123.61	318.24	1288.75	491.9	1144.26	371.01	1255.33	346.24
6.94	0	0.05	0.02	0.01	0.07	0.58	0.05	0.07	0.05	0.08	98.85	3.62	23.69	98.45	0.08	5.64	0.01	0.43	4.43	0.04	0.06	0	0	0.01	0.02	0.15	0.12	0.05	0.36	0.72	0.01	0	26.25	0	0		-1.9	-1.24	1.64	68.28	146.97	741.32	399.44	955.03	626.3	775.3	447.93	922.28	447.21
6.94	1	0.04	0.01	0.02	10.2	0.05	0.09	13.52	9.67	0.08	72.96	96.79	0	95.58	26.43	99.49	0.01	8.22	9.67	0.01	0.12	0.01	40.25	0.08	2.46	0	0.06	36.25	0.37	1.32	0.06	0	1.25	0	0		5.17	6.63	-5.99	54.51	115.9	1118.56	320	1283.94	493.74	1138.34	371.54	1251.9	348.37
6.973	0	0.05	0.02	0.01	0.06	0.8	0.05	0.07	0.08	0.08	98.4	4.98	26.61	98.78	0.08	5.17	0.01	0.35	6.2	0.05	0.08	0	0	0.01	0.02	0.12	0.13	0.08	0.39	0.74	0.01	0	28.32	0	0		-2.04	0.04	0.57	68.59	148.21	752.16	398.38	966.24	626.01	784.53	447.41	932.72	445.34
6.973	1	0.03	0.01	0.02	10.07	0.05	0.08	13.19	10.95	0.06	73.61	93.68	0	95.41	24.5	99.64	0.01	9.35	10.95	0.01	0.06	0.01	39.37	0.07	1.87	0	0.09	27.24	0.42	1.29	0.05	0	1.3	0	0		6.86	6.83	-5.67	53.68	115.37	1114	322.04	1279.67	496.41	1134.47	373.87	1247.55	350.95
7.006	0	0.04	0.02	0.01	0.06	1.11	0.05	0.07	0.12	0.08	97.79	6.55	29.44	98.46	0.09	5.1	0.01	0.3	8.39	0.04	0.09	0.01	0	0.01	0.02	0.08	0.16	0.12	0.42	0.76	0.01	0	30.13	0	0		-0.78	-1.21	2.5	68.94	151.65	755.1	395.85	972.98	626.71	789.85	445.33	941.5	445.83
7.006	1	0.03	0.01	0.02	9.25	0.06	0.07	11.8	13.77	0.06	76.41	89.09	0	95.58	20.19	99.63	0.01	10.56	13.77	0.01	0.06	0.01	45.36	0.07	1.45	0	0.09	19.84	0.57	1.33	0.05	0	1.35	0	0		7.65	6.64	-5.51	53.21	114.61	1111.81	323.46	1277.4	498.48	1132.63	374.37	1245.26	353.17
7.04	0	0.04	0.01	0.01	0.05	1.89	0.04	0.07	0.09	0.05	96.23	9.84	34.12	98.3	0.1	4.77	0.01	0.27	12.54	0.03	0.1	0.01	0	0.01	0.02	0.05	0.19	0.09	0.56	0.85	0.01	0	32.88	0	0		-2.03	-1.73	0.14	68.5	146.49	764.19	396.05	982.48	628.43	799	445.34	945.48	444.32
7.04	1	0.04	0.01	0.02	10.78	0.09	0.07	13.63	19.72	0.05	72.74	89.24	0	94.94	18.91	99.73	0	15.73	19.72	0.01	0.07	0.01	47.1	0.05	1.28	0	0.11	19.93	1.04	1.32	0.04	0	1.55	0	0		8.49	7.34	-4.64	52.97	115.19	1109.31	323.82	1276.18	500.16	1131.17	374.98	1244.5	354.38
7.073	0	0.04	0.01	0.01	0.05	2.31	0.04	0.07	0.09	0.05	95.39	13.2	36.12	98.78	0.1	4.32	0.01	0.22	12.08	0.02	0.08	0.01	0	0.01	0.02	0.05	0.18	0.09	0.65	0.9	0.01	0	34.95	0	0		-0.31	-0.04	1.46	68.96	146.7	766.52	395.43	985.42	628.64	803.06	445.78	949.75	444.17
7.073	1	0.04	0.01	0.02	9.93	0.13	0.06	12.49	16.26	0.05	75.03	85.95	0.1	96.37	16.58	99.61	0	15.74	26.66	0.01	0.07	0.01	39.6	0.05	1.15	0	0.1	16.26	1.03	1.33	0.03	0	1.87	0	0		4.3	5.6	-4.84	54.42	114.96	1107.7	323.05	1275.24	499.64	1129.77	373.1	1242.97	353.04
7.107	0	0.04	0.01	0.01	0.05	3.29	0.04	0.07	0.08	0.03	93.43	16.67	39.23	98.68	0.08	4.63	0.01	0.24	15.15	0.02	0.08	0.02	0	0.01	0.02	0.03	0.22	0.08	0.97	1.21	0.01	0	36.65	0	0		2.38	-0.44	1.83	69.84	146.59	770.82	394.58	989.7	628.49	807.81	445.2	954.39	444.52
7.107	1	0.05	0.01	0.02	12.47	0.28	0.07	15.72	14.65	0.06	68.56	84.39	6.2	97.75	16.09	99.68	0	22.51	39.69	0.02	0.11	0.01	28.33	0.06	0.9	0	0.12	14.65	1.2	1.42	0.03	0	1.96	0	0		3.7	3.14	-4.84	55.09	112.93	1106.18	323.44	1273.85	500.08	1129.49	373.84	1240.5	353.11
7.14	0	0.03	0.01	0.01	0.04	3.28	0.04	0.07	0.09	0.02	93.44	20.23	39.55	98.22	0.08	5.08	0.01	0.22	12.2	0.02	0.08	0.01	0	0.01	0.02	0.02	0.2	0.09	1.24	1.57	0.01	0	38.13	0	0		1.67	1.96	2.72	69.73	142.47	772.45	393.85	990.69	626.78	812.18	443.9	954.65	443.84
7.14	1	0.07	0.01	0.02	14.6	0.19	0.06	18.33	19.58	0.05	63.35	88.93	2.21	92.98	15.55	99.68	0	27.63	32.12	0.02	0.09	0.01	23.8	0.05	0.84	0	0.14	19.58	1.17	1.28	0.02	0	2.09	0	0		7.19	9.08	-2.38	54.68	111.74	1103.69	322.62	1272.9	501.29	1130.34	372.65	1240.63	354.72
7.173	0	0.03	0.01	0.01	0.04	5.57	0.03	0.07	0.09	0.02	88.86	32.37	44.57	98.77	0.07	5.33	0.01	0.21	14.19	0.02	0.1	0.02	0	0.01	0.02	0.02	0.25	0.09	1.17	1.46	0.01	0	42.08	0	0		-2.14	-0.06	0.44	68.4	146.93	776.8	394.92	994.03	626.1	811.25	445	958.14	441.93
7.173	1	0.07	0.01	0.02	12.94	0.14	0.05	16.07	18.69	0.06	67.86	87.66	0.53	94.46	13.13	99.04	0	26.93	26.06	0.02	0.1	0.01	20.69	0.06	0.96	0	0.19	18.69	0.96	1.21	0.02	0	2.29	0	0		5.9	7.82	-5.17	55.9	112.16	1102.69	322.25	1271.98	501.79	1126.83	372.13	1237.35	353.06
7.207	0	0.03	0.01	0.01	0.04	7.55	0.03	0.08	0.07	0.01	84.89	46.97	47.86	97.75	0.08	6.69	0.01	0.27	12.39	0.02	0.12	0.02	0	0.01	0.02	0.01	0.23	0.07	1.69	2.11	0.01	0	45.91	0	0		-1.43	3.15	1.02	68.45	146.12	777.15	392.64	994.37	624.08	812.72	440.6	958.83	442.14
7.207	1	0.05	0.01	0.02	10.89	0.14	0.06	13.92	14.06	0.07	72.16	82.46	1.34	95.12	14.76	98.54	0	21.87	24.28	0.03	0.09	0.01	14.85	0.07	1.19	0.01	0.24	14.06	0.9	1.09	0.02	0	3.21	0	0		6.56	7.15	-3.74	56.16	108.42	1100.44	321.71	1270.39	502.98	1127.86	369.78	1235.17	354.29
7.24	0	0.02	0	0.01	0.03	8.19	0.03	0.08	0.05	0.01	83.63	53.69	48.89	98.33	0.09	7.32	0.01	0.29	10.62	0.02	0.11	0.01	0	0.01	0.02	0.01	0.24	0.05	1.69	2.2	0.01	0	47.59	0	0		0.36	1.61	-0.16	68.84	144.69	777.79	391.92	993.18	622.16	811.81	441.85	956.48	439.32
7.24	1	0.04	0.01	0.02	9.95	0.12	0.06	12.98	10.04	0.08	74.04	75.96	1.11	94.95	16.32	97.61	0	19.3	21.26	0.04	0.11	0.03	12.97	0.08	1.35	0.01	0.33	10.04	0.86	1.11	0.02	0	3.76	0	0		6.78	7.33	-3.98	56.09	111.14	1098.28	320.5	1269.26	502.91	1124.55	368.86	1234.6	353.38
7.273	0	0.02	0	0	0.03	8.91	0.02	0.09	0.04	0.01	82.18	60.48	49.98	98	0.08	7.65	0.01	0.31	8.86	0.02	0.12	0.01	0	0.01	0.02	0.01	0.22	0.04	1.8	2.39	0.01	0	49.32	0	0		0.56	2.53	-0.72	68.98	144.98	777.81	389.82	993.37	620.06	811.17	440.43	956.11	436.92
7.273	1	0.03	0.01	0.02	8.76	0.13	0.07	11.54	7.16	0.08	76.92	68.05	1.77	93.54	18.25	95.58	0	16.22	21.4	0.04	0.1	0.02	8.93	0.08	1.53	0.01	0.45	7.16	0.77	1.08	0.02	0	4.17	0	0		9.94	8.64	-3.73	53.96	115.17	1096.92	319.94	1267.34	500.37	1121.33	371.9	1234.76	351.96
7.307	0	0.02	0	0	0.03	10.51	0.02	0.09	0.04	0.01	78.98	73.79	52.2	98.37	0.06	8.82	0.01	0.4	4.61	0.02	0.11	0.01	0	0.01	0.01	0.01	0.19	0.04	2.17	2.45	0.01	0	53.11	0	0		1.42	1.49	-2.01	69.46	143.51	776.63	387.53	992.21	617.46	809.33	439.39	952.75	434.4
7.307	1	0.03	0.01	0.02	7.36	0.11	0.07	9.85	7.28	0.09	80.3	64.31	0.56	90.42	20.06	93.38	0	12.48	17.66	0.02	0.13	0.02	6.85	0.09	1.56	0.01	0.46	7.28	0.67	0.93	0.01	0	4.93	0	0		9	10.78	-4.93	53.77	117.46	1095.5	319.98	1265.28	499.27	1117.42	372.41	1232.87	350.75
7.34	0	0.02	0	0	0.03	9.58	0.02	0.09	0.05	0.01	80.84	70.78	51.21	98.75	0.05	8.42	0.01	0.49	4.64	0.02	0.14	0.01	0	0.01	0.02	0.01	0.2	0.05	2.15	2.52	0.01	0	52.17	0	0		0.71	0.15	-2.73	69.54	144.25	775.11	386.87	989.46	614.97	806.02	439.48	950.1	432.4
7.34	1	0.03	0.01	0.02	6.49	0.09	0.07	8.52	11.73	0.1	82.95	68.27	0	93.02	20.01	91.14	0	10.97	13.67	0.02	0.13	0.01	5.26	0.1	1.45	0.01	0.51	11.73	0.65	0.93	0.01	0	4.85	0	0		9.18	9.05	-6.26	52.6	109.53	1096.74	321.86	1263.83	499.55	1120.51	372.92	1228	351.9
7.373	0	0.02	0	0	0.03	9.74	0.02	0.09	0.06	0.01	80.53	72.91	51.49	98.71	0.04	7.76	0.01	0.55	3.66	0.02	0.14	0.01	0	0.01	0.02	0.01	0.22	0.06	2.07	2.04	0.01	0	52.83	0	0		5.22	-0.3	-2.49	71.73	145.43	774.68	389.18	983.73	612.86	802.63	442.67	947.79	433.8
7.373	1	0.03	0.01	0.02	4.5	0.09	0.07	5.72	12.52	0.08	88.57	69.06	0	93.77	18.22	87.03	0	6.66	12.52	0.01	0.09	0	6.71	0.08	1.17	0.01	0.49	16.29	0.63	0.81	0.01	0	5.41	0	0		5.62	8.44	-5.67	53.42	113.58	1096.55	324.62	1262.05	497.57	1118.33	377.96	1228.91	352.06
7.407	0	0.02	0	0	0.03	10.09	0.02	0.08	0.06	0.02	79.83	75.09	51.94	97.41	0.05	6.53	0.01	0.5	2.96	0.01	0.12	0.01	0	0.01	0.02	0.02	0.23	0.06	1.99	1.86	0.01	0	53.53	0	0		2.93	3.87	-2.92	71.49	142	769.97	392.12	976.05	610.76	797.77	443.23	939.66	437.6
7.407	1	0.03	0.01	0.02	3.02	0.1	0.05	3.76	11.3	0.09	92.48	63.93	0	94.35	14.19	83.42	0	3.83	11.3	0.01	0.12	0.01	5.51	0.09	1.02	0.01	0.44	17.04	0.62	0.76	0.01	0	6.73	0	0		3.59	7.92	-5.49	53.25	110.25	1097.45	327.83	1260.63	498.68	1119.8	378.69	1227.52	355.22
7.44	0	0.02	0	0	0.03	6.55	0.02	0.08	0.05	0.02	86.9	61.7	47.56	97.33	0.06	6.16	0.01	0.48	2.34	0.01	0.11	0.01	0	0.01	0.03	0.02	0.14	0.05	1.97	1.74	0.01	0	49.63	0	0		0.34	4.02	-2.28	70.42	138.98	761.25	394.42	967.73	612.97	791.49	443.17	930.45	441.06
7.44	1	0.03	0.01	0.02	3.28	0.09	0.05	4.02	12.05	0.09	91.95	77.42	0	95.49	11.07	88.74	0	3.41	12.05	0.01	0.1	0.01	6.09	0.09	1.09	0.01	0.38	19.92	0.6	0.65	0.02	0	5.84	0	0		-1.07	6.73	-5.12	55.81	108.48	1096.22	331.09	1259.29	500.44	1119.97	381.89	1225.58	357.11
7.474	0	0.03	0.01	0.01	0.04	3.9	0.03	0.08	0.04	0.02	92.2	44.2	42.5	98.63	0.07	5.78	0.01	0.41	1.42	0.01	0.08	0	0	0.01	0.03	0.02	0.14	0.04	1.87	1.7	0.01	0	45.22	0	0		2.47	0.6	-3.24	71.72	140.13	754.93	394.18	959.98	611.85	782.83	445.4	922.79	438.69
7.474	1	0.03	0.01	0.02	2.29	0.09	0.04	2.65	11.31	0.12	94.7	70.57	0	97.51	7.2	83.34	0	2.43	11.31	0.01	0.12	0.05	3.33	0.14	1.24	0	0.32	20.88	0.42	0.57	0.02	0	6.33	0	0		-5.8	3.65	-4.58	57.53	113.62	1096.49	331.57	1265.15	504.95	1120.93	384.63	1231.19	357.16
7.507	0	0.03	0.01	0.01	0.04	2.77	0.03	0.08	0.05	0.03	94.47	31.85	39.09	98.4	0.08	6.35	0.01	0.49	1.6	0.01	0.07	0	0	0.01	0.05	0.03	0.12	0.04	1.71	1.81	0.01	0	41.93	0	0		4.01	1.4	-5.55	72.61	141.05	747.06	391.2	954.05	609.21	772.97	445.05	913.77	436.74
7.507	1	0.04	0.02	0.02	1.97	0.1	0.04	2.22	13.38	0.14	95.56	69.22	0.39	92.57	5.18	81.65	0	1.8	13.38	0.01	0.14	0.06	2.37	0.18	1.4	0	0.25	21.76	0.36	0.52	0.02	0	6.4	0	0		-1.12	9.39	-4.43	57.03	113.97	1099.3	336.28	1273.14	516.68	1126.09	389.93	1237.13	364.25
7.54	0	0.03	0.01	0.01	0.04	1.98	0.03	0.08	0.05	0.03	96.04	22.19	35.84	97.98	0.08	5.84	0.01	0.44	1.6	0.01	0.07	0	0	0.02	0.05	0.03	0.12	0.04	1.52	1.68	0.01	0	38.86	0	0		2.27	2.58	-5.69	71.74	139.83	739.79	389.41	948.57	609.47	767.14	443.2	906.7	434.37
7.54	1	0.04	0.02	0.02	1.64	0.18	0.04	1.8	22.05	0.19	96.41	65.66	4.29	94.8	3.94	78	0	1.49	22.05	0.01	0.2	0.08	0	0.19	1.41	0	0.23	23.4	0.33	0.55	0.02	0	6.72	0	0		-1.04	7.48	-5.29	56.44	109.63	1098.71	338	1273.71	520.92	1127.6	390.85	1234.48	366.42
7.574	0	0.04	0.02	0.01	0.06	0.86	0.04	0.08	0.07	0.04	98.27	7.8	27.86	97.18	0.11	5.31	0.01	0.34	1.7	0.01	0.07	0	0	0.02	0.07	0.04	0.1	0.04	1.22	1.61	0.01	0	31.3	0	0		5.22	4.3	-3.64	73.03	139.83	733.46	393.04	940.34	613.71	762.1	445.85	901.7	437.81
7.574	1	0.06	0.03	0.02	0.8	0.3	0.06	0.72	21.67	0.2	98.39	26.24	8.97	95.16	1.57	58.8	0	0.97	32.31	0.01	0.23	0.07	0	0.2	1.37	0	0.37	21.67	0.28	0.55	0.02	0	6.22	0	0		-0.53	7.11	-6.23	56.43	112.53	1097.11	339.09	1275.15	524.13	1125.76	395.79	1234.37	366.35
7.607	0	0.05	0.02	0.01	0.06	0.74	0.04	0.07	0.1	0.04	98.53	6.15	26.26	98.09	0.14	4.85	0.01	0.27	1.94	0.01	0.07	0	0	0.03	0.1	0.04	0.09	0.04	1.16	1.58	0.01	0	29.71	0	0		4.1	2.3	-3.74	72.6	142.79	730.6	393.97	937.41	613.41	757.46	446.78	900.04	438.98
7.607	1	0.05	0.03	0.02	0.75	0.28	0.06	0.68	8.62	0.15	98.51	9.97	11.48	95.89	1.26	57.33	0	1.05	30.19	0.01	0.3	0.04	0	0.15	0.85	0	0.29	8.62	0.29	0.58	0.02	0	6.68	0	0		-0.59	6.25	-4.29	56.95	114.24	1098.74	341.22	1277.22	528.5	1127.31	393.37	1239.52	371.88
7.64	0	0.05	0.02	0.01	0.06	0.54	0.05	0.07	0.1	0.04	98.93	3.74	23.13	97.87	0.16	4.06	0.01	0.24	2.73	0.01	0.09	0	0	0.03	0.1	0.04	0.09	0.06	0.92	1.53	0.01	0	26.46	0	0		4.62	2.86	-3.95	72.9	144.87	727.02	396.41	931.33	612.82	751.34	449.77	895.9	440.4
7.64	1	0.04	0.03	0.02	0.78	0.24	0.05	0.71	4.74	0.13	98.45	8.17	11.17	95.09	1.43	58.49	0	1.05	26.95	0.01	0.27	0.02	0	0.13	0.76	0	0.34	4.74	0.3	0.55	0.02	0	6.9	0	0		3.62	7.18	-5.17	55.89	116.33	1098.37	339.89	1281.36	532.81	1127.49	395.01	1241.42	371.51
7.674	0	0.06	0.03	0.01	0.07	0.37	0.06	0.07	0.11	0.05	99.26	1.86	19.3	97.01	0.14	4.23	0.01	0.22	4.91	0.01	0.12	0.01	0	0.03	0.11	0.05	0.14	0.11	0.77	1.38	0.01	0	21.99	0	0		8.98	4.6	-1.69	74.82	143.47	724.56	400.46	925.31	615.19	750.29	451.43	893.67	446.51
7.674	1	0.05	0.03	0.02	0.51	0.21	0.06	0.45	1.92	0.09	98.97	2.89	11.34	90.05	1.17	47.7	0	0.96	22.21	0.01	0.24	0.02	0	0.09	0.47	0	0.45	1.92	0.34	0.68	0.02	0	8.25	0	0		9.45	10.99	-5.96	53.6	112.46	1098.75	339.46	1282.01	535.38	1129.2	393.96	1239.7	373.04
7.707	0	0.06	0.03	0.01	0.07	0.53	0.06	0.07	0.23	0.05	98.93	2.19	22.3	97.58	0.16	4.02	0.01	0.22	9.44	0.02	0.12	0.01	0	0.03	0.13	0.05	0.24	0.23	0.7	1.41	0.02	0	23.04	0	0		5.45	3.52	-0.94	72.96	142.7	723.96	403.56	921.35	614.29	749.21	452.56	891.82	447.71
7.707	1	0.04	0.03	0.02	0.59	0.15	0.05	0.55	0.53	0.09	98.82	3.72	8.99	87.86	1.23	52.32	0	1.11	14.27	0.02	0.25	0.03	0	0.09	0.33	0	0.47	0.53	0.37	0.73	0.02	0	8.93	0	0		7.97	12.11	-5.58	55.6	116.97	1097.74	339.28	1282.37	535.85	1126.71	394	1241.75	372.86
7.741	0	0.06	0.04	0.01	0.07	0.6	0.07	0.07	0.41	0.06	98.79	1.5	22.65	98.58	0.16	3.25	0.01	0.21	16.39	0.04	0.08	0.01	0	0.04	0.13	0.06	0.28	0.41	0.54	1.23	0.03	0	20.61	0	0		5.49	0.82	-0.21	72.79	142.73	722.81	404.02	920.57	614.84	748.99	453.65	891.61	448.06
7.741	1	0.03	0.02	0.02	1.05	0.14	0.04	1.09	0.24	0.05	97.82	11.31	8.32	94.27	1.97	67.27	0	1.75	15.11	0.02	0.36	0.07	0	0.05	0.2	0	0.5	0.24	0.44	0.79	0.03	0	8.05	0	0		2.73	8	-6.34	56.91	112.77	1096.45	337.94	1280.11	532.02	1126.9	392.72	1237.16	369.06
7.774	0	0.06	0.04	0.01	0.08	0.43	0.07	0.07	0.39	0.06	99.13	1.29	19.96	97.43	0.12	3.33	0.01	0.17	12.42	0.06	0.06	0.01	0	0.04	0.13	0.06	0.37	0.39	0.49	1.34	0.04	0	19.65	0	0		3.63	-3.82	-0.98	71.03	143.42	721.5	403.38	922.14	616.51	747.92	455.44	891.02	445.89
7.774	1	0.03	0.02	0.02	1.18	0.11	0.04	1.25	0.35	0.05	97.5	13.53	6.08	83.24	2.49	69.65	0	2.08	10.89	0.02	0.42	0.1	0	0.05	0.14	0	0.51	0.35	0.59	0.93	0.03	0	7.77	0	0		8.23	13.99	-3.36	55.96	109.4	1093.17	336.32	1278.97	533.73	1128.87	391.48	1236.23	370.42
7.807	0	0.06	0.04	0.01	0.07	0.45	0.07	0.07	0.34	0.06	99.1	1.54	20.5	98.3	0.09	3.5	0.01	0.18	10.77	0.11	0.06	0.01	0	0.04	0.13	0.06	0.42	0.34	0.45	1.48	0.04	0	20.8	0	0		2.48	-1.72	-0.69	69.83	138.16	720.55	401.29	924.35	618.45	751.58	452.75	889.49	444.29
7.807	1	0.03	0.01	0.02	1.78	0.09	0.03	2.16	0.3	0.04	95.68	30.78	5.04	88.14	2.75	82.49	0	2.22	6.58	0.01	0.49	0.21	0	0.04	0.09	0	0.47	0.3	0.75	1.01	0.03	0	8.56	0	0		3.71	11.97	-5.59	57.12	113.71	1091.11	336.5	1274.84	531.58	1121.35	389.32	1233.25	369.15
7.841	0	0.06	0.04	0.01	0.08	0.34	0.07	0.07	0.13	0.06	99.31	1.32	18.32	97.64	0.08	3.29	0.01	0.2	8.03	0.19	0.08	0.01	0	0.03	0.1	0.06	0.55	0.13	0.37	1.41	0.05	0	19.8	0	0		1.47	3.38	1.01	69.45	141.18	718.95	399.65	923.9	616.66	750.91	450.44	891.96	444.22
7.841	1	0.02	0.01	0.02	2.94	0.09	0.03	4.16	0.4	0.03	91.69	52.69	4.56	86.26	6.67	93.8	0	2.89	5.65	0.01	0.51	0.15	0	0.03	0.07	0	0.33	0.4	0.87	1.33	0.03	0	9.29	0	0		7.97	12.81	-6.02	55.16	109.9	1089.16	335.3	1274.04	531.98	1122.08	391.11	1229.5	367.87
7.874	0	0.06	0.04	0.01	0.08	0.31	0.06	0.07	0.14	0.05	99.38	1.35	17.52	98.5	0.07	4.76	0.02	0.23	5.72	0.23	0.08	0.01	0	0.03	0.08	0.05	0.57	0.14	0.34	1.57	0.06	0	19.96	0	0		2.07	1.07	2.54	69.11	144.62	716.34	395	930.03	621.15	752.57	447.16	897.12	442.91
7.874	1	0.02	0.01	0.02	3.12	0.1	0.03	4.73	0.32	0.03	90.54	54.64	4.65	86.41	10.08	94.56	0	1.62	5.18	0.01	0.47	0.1	0	0.03	0.08	0	0.31	0.32	1.09	1.69	0.03	1.45	10.21	0	0		5.65	12.75	-5.33	55.44	114.29	1081.17	337.32	1265.43	532.15	1111.93	392.8	1223.8	369.39
7.907	0	0.06	0.03	0.01	0.08	0.34	0.06	0.08	0.14	0.05	99.33	1.6	18.42	98.66	0.06	6.13	0.02	0.28	5.11	0.16	0.09	0.01	0	0.02	0.06	0.05	0.49	0.14	0.36	1.57	0.05	0	21.05	0	0		2.98	-0.51	0.31	69.66	144.96	724.15	396.36	936.93	622.78	757.29	449.59	902.07	442.38
7.907	1	0.02	0.01	0.02	2.94	0.11	0.03	4.45	0.34	0.03	91.1	56.47	5.93	85.99	8.45	95.51	0	1.02	6.42	0.02	0.54	0.06	0	0.03	0.1	0	0.34	0.34	1.06	1.42	0.03	8.91	10.63	0	0		8.46	12.93	-6.08	53.84	117.24	1074.96	340.64	1256.9	532.26	1102.71	398.71	1216.71	371.36
7.941	0	0.05	0.03	0.01	0.07	0.51	0.05	0.08	0.15	0.04	98.98	2.92	22.41	98.49	0.05	6.92	0.02	0.38	4.97	0.14	0.07	0.01	0	0.02	0.05	0.04	0.41	0.15	0.32	1.71	0.05	0	24.86	0	0		-0.47	-1.11	-0.14	68.49	144.17	731.97	396.8	944.65	622.43	764.97	449.35	908.92	441.39
7.941	1	0.01	0.01	0.01	3.11	0.16	0.03	5.46	0.61	0.03	89.09	61.84	8.65	94.75	10.8	97.99	0	0.75	6.9	0.02	0.51	0.03	0	0.03	0.14	0	0.28	0.61	1.36	2.01	0.03	5.37	13.54	0	0		3.16	7.54	-5.99	54.61	117.24	1067.9	352.17	1246.06	538.85	1093.69	407.84	1207.94	381.55
7.974	0	0.05	0.02	0.01	0.07	0.75	0.05	0.08	0.3	0.04	98.5	4.47	25.94	98.2	0.04	7.84	0.02	0.39	6.48	0.12	0.09	0.01	0	0.02	0.03	0.04	0.39	0.3	0.35	1.75	0.04	0	27.62	0	0		-2.15	-2.01	-1.35	67.82	141.92	742.72	398.51	953.37	622.12	774.55	450.68	916.15	441.18
7.974	1	0.01	0.01	0.01	2.92	0.19	0.03	5.05	0.93	0.04	89.89	60.71	10.05	91.9	9.84	97.48	0	0.35	10.13	0.03	0.58	0.03	0	0.04	0.17	0.01	0.27	0.93	1.27	1.94	0.02	0.22	13.46	0	0		7.53	9.86	-6.13	52.01	119.28	1059.51	356.45	1238.11	545.01	1084.04	412.06	1200.75	387.43
8.007	0	0.04	0.02	0.01	0.06	1.12	0.04	0.08	0.2	0.03	97.75	6.89	29.62	98.21	0.03	7.36	0.02	0.33	8.02	0.08	0.12	0.01	0	0.02	0.03	0.03	0.39	0.2	0.39	1.79	0.04	0	30.47	0	0		-2.6	1.98	-1.41	67.93	142.13	752.29	398.08	963.05	621.84	784.06	449.6	925.92	440.87
8.007	1	0.02	0.01	0.01	2.12	0.33	0.02	3.84	2.45	0.03	92.31	58.17	15.21	92.89	4.85	94.99	0	0.13	15.48	0.05	0.75	0.07	0	0.03	0.23	0.01	0.28	2.45	1.45	2.76	0.03	0.16	15.59	0	0		4.08	9.15	-5.32	52.29	116.15	1055.98	361.63	1231.13	546.7	1080.85	413.34	1195.15	392.71
8.041	0	0.04	0.01	0.01	0.05	2.42	0.04	0.08	0.18	0.03	95.16	15.34	36.67	97.69	0.02	5.71	0.03	0.32	10.79	0.07	0.18	0.02	0	0.01	0.03	0.03	0.36	0.18	0.41	1.82	0.05	0	36.04	0	0		-0.26	3.27	-1.27	68.97	140.49	762.78	396.49	971.71	618.97	794.65	447.93	934.9	439.69
8.041	1	0.01	0	0.01	1.93	0.57	0.02	3.75	2.48	0.02	92.49	58.05	20.11	95.9	3.55	94.9	0	0.08	21.91	0.06	0.6	0.13	0	0.02	0.27	0.01	0.27	2.48	1.84	3.61	0.03	0.01	17.33	0	0		8.5	6.24	-7.04	48.85	116.09	1050.59	364.72	1224.74	549.85	1073.64	418.25	1187.5	395.59
8.074	0	0.03	0.01	0.01	0.04	3.64	0.04	0.07	0.16	0.03	92.72	20.79	40.31	98.29	0.03	4.87	0.03	0.3	13.68	0.06	0.24	0.02	0	0.01	0.02	0.03	0.36	0.16	0.44	1.67	0.05	0	38.34	0	0		-1.73	1.73	0.54	68.93	140.2	768.76	394.4	978.2	616.53	802.91	444.6	942.99	438.85
8.074	1	0.02	0	0.01	1.81	1.03	0.02	3.64	3.24	0.03	92.72	58.84	24.67	96.07	2.31	94.55	0	0.05	31.99	0.06	0.58	0.34	0	0.03	0.36	0.01	0.37	3.24	1.62	4.48	0.03	0.01	17.52	0	0		-0.54	6.02	-6.41	52.1	113.19	1050.61	367.17	1220.49	546.87	1073.29	415.02	1185.01	396.85
8.108	0	0.03	0.01	0.01	0.03	6.11	0.03	0.07	0.19	0.03	87.78	43.07	45.88	98.71	0.03	4.9	0.03	0.26	10.31	0.04	0.2	0.01	0	0.01	0.03	0.03	0.38	0.19	0.45	1.71	0.05	0	44.93	0	0		-2.55	-0.33	0.22	68.86	140.38	777.22	395.09	986.3	617.48	810.67	443.68	950.99	439.75
8.108	1	0.02	0.01	0.02	1.87	0.64	0.02	3.82	4.5	0.03	92.36	62.36	20.65	94.62	1.52	95.11	0	0.05	25.81	0.07	0.76	1.21	0	0.03	0.42	0.01	0.43	4.5	1.69	5.89	0.02	0	16.37	0	0		0.83	7.66	-5.3	51.86	111.77	1046.28	367.93	1216.85	548.96	1070.89	414.98	1181.51	398.94
8.141	0	0.03	0.01	0.01	0.03	7.4	0.03	0.07	0.15	0.02	85.2	51.62	47.89	98.3	0.03	2.96	0.02	0.22	9.71	0.04	0.22	0.01	0	0.01	0.02	0.02	0.39	0.15	0.55	1.81	0.05	0	47.07	0	0		0.28	-1.7	-0.25	69.93	139	787.46	396.46	992.98	616.12	819.29	444.49	958.25	441.27
8.141	1	0.02	0.01	0.02	1.95	0.54	0.02	4.26	2.04	0.03	91.49	60.54	19.93	93.27	0.95	96.62	0	0.07	23.46	0.05	0.82	1.08	0	0.03	0.43	0.01	0.62	2.04	1.68	7.64	0.02	0.01	16.05	0	0		0.36	8.86	-2.47	52.9	114.6	1044.87	366.23	1216.54	548.02	1070.75	411.69	1184.7	399.53
8.174	0	0.03	0.01	0.01	0.03	6.72	0.03	0.07	0.18	0.02	86.57	47.91	46.9	98.45	0.03	2.74	0.02	0.2	9.69	0.06	0.23	0.01	0	0.01	0.03	0.02	0.49	0.18	0.53	1.87	0.04	0	46.15	0	0		2.97	-1.23	2.94	71.06	137.39	789.25	396.97	993.89	615.25	824.83	444	962.22	444.81
8.174	1	0.02	0	0.02	1.86	0.57	0.02	4.62	1.15	0.02	90.76	59.74	20.44	94.18	0.93	96.46	0	0.09	22.59	0.05	1.67	2.04	0	0.02	0.3	0.01	0.72	1.15	1.79	9.86	0.02	0.01	17.01	0	0		-0.07	8.08	-2.96	53.12	112.71	1041.66	364.98	1213.64	548.15	1068.15	408.95	1180.4	398.72
8.208	0	0.03	0.01	0.01	0.03	5.65	0.03	0.07	0.22	0.02	88.71	43.74	45.27	97.72	0.03	2.45	0.02	0.16	8.49	0.08	0.22	0	0	0.01	0.03	0.02	0.61	0.22	0.58	2	0.03	0	45.1	0	0		3.2	-3.22	2.1	71	137.22	795.08	398.77	997.82	615.64	828.86	445.23	966.08	445.84
8.208	1	0.02	0	0.02	1.79	0.55	0.02	5.43	0.45	0.02	89.15	60.25	19.33	90.35	0.89	96.37	0	0.2	21.16	0.08	4.01	6.35	0	0.02	0.24	0.01	0.95	0.45	2.14	13.95	0.02	0.03	17.31	0	0		-3.19	10.81	-0.44	54.48	109.65	1039.86	361.65	1213.5	546.01	1070.86	403.56	1180.3	396.76
8.241	0	0.03	0.01	0.01	0.03	5.61	0.03	0.07	0.18	0.02	88.78	39.96	45	98.5	0.04	2.53	0.02	0.16	10.27	0.12	0.26	0.01	0	0.01	0.03	0.01	0.59	0.18	0.52	1.86	0.02	0	44.13	0	0		2.62	-1.07	2.17	70.86	137.57	795.92	398.15	997.89	613.89	829.25	444.28	966.83	445.08
8.241	1	0.01	0	0.03	1.7	0.95	0.02	6.19	0.21	0.02	87.61	62.57	22.58	86.48	0.94	97.54	0	0.43	27.57	0.1	7.12	11.46	0	0.02	0.18	0.01	1.56	0.21	2.18	15.87	0.02	0.08	19.01	0	0		-5.06	12.72	0.69	55.01	108.11	1039.61	359.18	1214.72	544.57	1073.11	400.61	1181.05	394.71
8.274	0	0.03	0.01	0.01	0.03	5.15	0.03	0.07	0.17	0.02	89.7	37.4	44.19	98.41	0.04	2.75	0.02	0.18	10.01	0.14	0.22	0.01	0	0.01	0.03	0.01	0.66	0.17	0.51	1.81	0.02	0	43.46	0	0		-1.66	-1.37	2	69.28	138.88	795.74	396.47	998.37	611.63	828.58	442.14	967.46	442.21
8.274	1	0.02	0	0.14	1.56	1.02	0.01	7.72	0.14	0.02	84.56	65.18	18.97	87.41	1.27	98.9	0	1.22	27.74	0.14	17.07	30.55	0	0.02	0.13	0	2.15	0.14	2.24	19.07	0.01	0.06	19.55	0	0		-5.81	12.31	0.95	55.07	108.33	1039.53	357	1216.49	543.62	1074.1	399.65	1182.17	392.23
8.308	0	0.03	0.01	0.01	0.03	4.31	0.03	0.07	0.1	0.01	91.38	36.58	42.78	98.57	0.06	2.4	0.01	0.17	7.14	0.16	0.16	0	0	0.01	0.03	0.01	0.66	0.1	0.57	1.51	0.01	0	43.24	0	0		-3.67	0.84	1.48	68.78	137.21	797.57	395.96	997.78	608.45	829.52	440.43	966.73	440.41
8.308	1	0.02	0	0.16	1.46	1.45	0.01	10.52	0.12	0.02	78.96	65.13	20.94	86.98	1.34	99.21	0	2.47	28.81	0.24	20.13	31.5	0	0.02	0.1	0	3.36	0.12	1.9	25.6	0.01	0.06	22.21	0	0		-3.7	12.5	1.25	54.27	107.12	1038.05	354.93	1216.78	544.12	1074.35	398.24	1181.24	391.08
8.341	0	0.03	0.01	0.01	0.04	3.12	0.03	0.07	0.08	0.01	93.76	29.6	39.85	98.54	0.07	2.56	0.01	0.16	5.09	0.15	0.13	0	0	0.01	0.03	0.01	0.64	0.08	0.54	1.55	0.01	0	41.28	0	0		-3.03	0.94	0.78	69.09	136.1	798.16	394.99	995.98	605.14	828.73	439.02	964.84	439.09
8.341	1	0.01	0	0.04	1.82	1.22	0.01	12.61	0.08	0.02	74.79	65.33	23.03	89.79	1.61	99.28	0	5.4	23.22	0.3	12.71	11.99	0	0.02	0.06	0	4.16	0.08	1.94	27.24	0.01	0.1	23.49	0	0		-7.5	11.13	0.57	56.48	113.87	1036.9	350.81	1219.43	542.02	1071.23	396.11	1184.63	385.82
8.374	0	0.03	0.01	0.01	0.04	2.46	0.03	0.07	0.09	0.01	95.08	25.61	37.75	98.56	0.07	2.86	0.01	0.16	3.25	0.18	0.11	0	0	0.01	0.03	0.01	0.6	0.09	0.51	1.54	0.01	0	40.03	0	0		-1.97	-0.89	0.25	69.66	136.19	798.46	393.63	994.97	602.39	827.74	438.34	963.93	437.26
8.374	1	0.02	0	0.03	2.41	0.7	0.01	15.4	0.1	0.02	69.2	65.47	20.83	77.46	2.44	99.27	0	9.79	13.28	0.36	7.74	8.42	0	0.02	0.05	0	4.39	0.1	2.02	27.61	0.01	0	23.57	0	0		-6.21	15.83	0.75	57.59	112.3	1035.49	348.99	1219.94	542.68	1071.81	394.67	1183.67	384.62
8.408	0	0.03	0.01	0.01	0.04	2.27	0.03	0.07	0.1	0.01	95.47	24.75	37.05	98.58	0.08	3.66	0.01	0.17	2.32	0.15	0.11	0	0	0.01	0.04	0.01	0.54	0.1	0.51	1.52	0.01	0	39.75	0	0		0.23	-0.78	0.23	70.74	137.51	798.14	393.51	992.14	599.89	825.48	438.67	962.97	436.85
8.408	1	0.02	0	0.02	3.64	0.41	0.01	28.37	0.37	0.01	46.63	65.43	17.62	87.35	3.17	99.35	0	16.09	7.84	0.29	4.24	4.24	0	0.01	0.09	0	6	0.37	1.92	39.15	0.01	0	21.52	0	0		-7.73	12.34	-3.86	58.73	110.83	1038.39	348.05	1218.61	538.47	1069.38	392.94	1179.5	380.35
8.441	0	0.03	0.01	0.01	0.04	2.09	0.03	0.07	0.09	0.01	95.82	22.25	36.23	98.71	0.08	3.22	0.01	0.16	2.56	0.12	0.13	0	0	0.01	0.03	0.01	0.45	0.09	0.47	1.55	0.01	0	38.88	0	0		-0.06	-0.33	-1.75	70.69	136.9	796.53	392.84	991	598.72	822.36	439.77	959.2	435.4
8.441	1	0.03	0	0.02	5.88	0.27	0.02	36.02	0.75	0.01	38.98	67.19	14.84	80.44	4.36	99.67	0	24.39	3.99	0.16	1.83	3.71	0	0.01	0.09	0	6.71	0.75	2.59	37.79	0.01	0.01	19.8	0	0		-5.9	14.93	1.25	58.79	110.12	1038.17	345.8	1220.89	536.99	1075.23	392.37	1184.72	380.63
8.475	0	0.04	0.01	0.01	0.04	1.36	0.04	0.07	0.04	0.01	97.29	12.74	32	98.39	0.08	2.64	0.01	0.13	3.04	0.09	0.16	0	0	0.01	0.03	0.01	0.38	0.04	0.42	1.61	0.01	0	34.69	0	0		2.34	1.42	-3.44	71.74	133.81	792.87	393.58	987.83	599.47	818.85	441.72	952.58	437.35
8.475	1	0.03	0	0.02	4.59	0.3	0.01	41.65	2.44	0.01	33.35	68.4	15.81	87.78	3.83	99.62	0	18.9	2.93	0.08	1.4	5.81	0	0.01	0.1	0	6.89	2.44	3.32	49.56	0.02	0	21.19	0	0		-1.65	12.14	2.31	58.18	118.25	1036.07	341.35	1224.62	539.71	1072.77	388.77	1190.72	380.36
8.508	0	0.04	0.02	0.01	0.05	1.03	0.04	0.07	0.04	0.02	97.93	8.9	29.38	98.63	0.07	2.27	0.01	0.11	3.13	0.07	0.19	0.01	0	0.02	0.04	0.01	0.34	0.03	0.36	1.77	0.01	0	32.19	0	0		4.78	-0.62	-3.82	72.73	133.18	786.68	394.75	982.5	602.16	813	443.98	946.09	439.03
8.508	1	0.03	0	0.02	4.62	0.26	0.01	35.85	1.24	0.01	39.15	68.41	14.65	67.18	3.12	99.41	0	18.81	3.27	0.03	1.31	4.73	0	0.01	0.12	0	5.31	1.24	3.54	44.7	0.02	0	19.54	0	0		3.15	18.42	1.34	56.75	109.43	1041.95	345.17	1230.88	544.18	1082.86	397.34	1191.18	381.81
8.541	0	0.04	0.02	0.01	0.05	1.06	0.04	0.07	0.05	0.02	97.87	8.59	29.52	98.5	0.08	2.25	0.01	0.1	4.09	0.07	0.2	0.01	0	0.02	0.05	0.01	0.25	0.03	0.39	1.77	0.02	0	31.95	0	0		3.14	-1.08	-1.41	71.75	132	769.95	397.41	966.04	606.15	799.46	443.8	931.45	442.48
8.541	1	0.02	0	0.02	4.26	0.25	0.02	27.41	1.03	0.01	47.59	67	14.44	82.62	3.31	99.24	0	16.24	4.54	0.01	0.71	1.81	0	0.01	0.18	0	4.47	1.03	2.91	37.83	0.02	0.01	18.61	0	0		3.5	14.21	-0.89	54.42	109.26	1054.51	359.19	1230.76	546.41	1086.91	406.28	1195.51	394.19
8.575	0	0.05	0.02	0.01	0.06	0.61	0.05	0.07	0.05	0.02	98.78	4.21	24.28	98.37	0.08	2.65	0.01	0.1	3.53	0.05	0.16	0.01	0	0.02	0.05	0.02	0.22	0.03	0.33	2.07	0.02	0	27.22	0	0		-0.69	1.5	-2.32	70.74	139.02	763.83	397.06	961.54	605.39	789.59	444.59	928.56	440.99
8.575	1	0.02	0	0.01	4.08	0.3	0.02	21.1	1.54	0.01	57.79	68.05	15.74	88.13	3.55	99.31	0	15.23	7.01	0	0.51	0.39	0	0.01	0.29	0	3.1	1.54	3.44	30.26	0.02	0	18.94	0	0		-1.16	11.98	-1.04	54.9	113.18	1058.19	365.9	1231.6	546.69	1087.35	415.02	1199.17	397.53
8.608	0	0.05	0.03	0.01	0.06	0.51	0.05	0.07	0.06	0.02	98.97	3.55	22.77	98.06	0.08	2.9	0.01	0.12	2.67	0.04	0.14	0	0	0.02	0.06	0.02	0.18	0.04	0.34	2.01	0.02	0	26.12	0	0		-0.06	2.39	-2.9	70.76	135.44	752.11	395.88	951.8	607.61	780.19	444.63	915.51	438.68
8.608	1	0.02	0	0.01	4.05	0.54	0.02	18.17	1.99	0.01	63.67	68.59	20.36	87.46	4.46	99.36	0	15.69	14.79	0	0.39	0.17	0	0.01	0.55	0	2.05	1.99	3.69	24.37	0.03	0	20.46	0	0		-4.23	12.29	1.61	55.85	110.36	1057.96	372	1232.33	552.68	1091.18	419.8	1200.49	404.66
8.641	0	0.06	0.03	0.01	0.06	0.38	0.06	0.07	0.07	0.02	99.23	2.42	20.05	98	0.08	2.67	0.01	0.11	2.38	0.04	0.1	0	0	0.02	0.07	0.02	0.15	0.04	0.32	2.14	0.02	0	23.67	0	0		1.02	2.54	-4.03	71.32	136.85	746.11	396.53	946.35	608.31	772.58	446.99	909.2	439.17
8.641	1	0.02	0	0.01	3.17	0.97	0.02	12.34	4.96	0.01	75.33	70.22	24.45	94.85	3.03	99.05	0	11.01	24.53	0	0.36	0.11	0	0.01	0.86	0	1.89	4.96	3.86	19.85	0.04	0	20.79	0	0		-2.92	7.43	-1.92	55.78	111.4	1059.56	372.16	1237.99	558.62	1091.48	422.69	1201.23	403.56
8.675	0	0.06	0.04	0.01	0.07	0.28	0.06	0.07	0.08	0.03	99.44	1.62	17.08	97.99	0.09	2.15	0.01	0.1	1.73	0.04	0.08	0	0	0.02	0.08	0.03	0.15	0.03	0.27	2.13	0.02	0	21.11	0	0		2.96	2.56	-4.74	72.08	135.39	741.57	397.57	942.45	610.34	768.42	449.04	903.55	440.64
8.675	1	0.02	0	0.01	2.53	1.71	0.02	7.98	3.73	0.01	84.04	67.31	29.19	91.56	2.19	98.52	0	6.97	33.97	0	0.48	0.23	0	0.01	0.69	0	1.25	3.73	3.8	13.64	0.04	0	21.09	0	0		-4.25	10.08	-1.78	58.12	117.82	1061.95	372.35	1244.16	561.87	1092.57	423.77	1208.76	404.24
8.708	0	0.06	0.04	0.01	0.07	0.26	0.06	0.07	0.09	0.03	99.48	1.47	16.47	98.44	0.09	1.57	0.01	0.08	1.82	0.04	0.1	0	0	0.02	0.09	0.03	0.16	0.03	0.28	2.18	0.02	0	20.51	0	0		4.92	1.27	-4.83	73.08	136.1	739.2	399.32	939.25	611.96	765.2	451.92	900.91	441.63
8.708	1	0.02	0	0.02	2.47	1.28	0.02	7.37	4.45	0.01	85.25	67.35	26.59	92.56	1.78	97.9	0	6.09	31.23	0.01	0.64	0.82	0	0.01	0.92	0	0.87	4.45	4.41	13.5	0.05	0	19.89	0	0		-0.49	9.4	-0.83	57.94	117.01	1064.33	372.48	1247.51	564.98	1096.37	422.43	1212.39	407.24
8.742	0	0.06	0.04	0.01	0.07	0.26	0.07	0.07	0.1	0.04	99.47	1.35	16.33	98.62	0.09	1.63	0.01	0.09	2.95	0.03	0.14	0	0	0.02	0.1	0.04	0.18	0.03	0.29	2.31	0.03	0	19.94	0	0		6.41	-0.67	-5.26	73.56	138.61	736.42	400.68	936.89	613.54	760.81	454.73	898.94	443.16
8.742	1	0.03	0.01	0.02	3.43	0.25	0.02	7.33	8.6	0.01	85.35	74.12	11.45	78.5	2.95	97.83	0	10.24	11.36	0.01	1.23	2	0	0.01	1.93	0	0.91	8.6	3.5	8.08	0.07	0	15.06	0	0		0.34	15.53	1.4	59.6	111.71	1066.44	370.69	1251.43	565.94	1103.94	418.73	1215.12	407.86
8.775	0	0.06	0.04	0.01	0.07	0.28	0.07	0.07	0.1	0.04	99.44	1.35	16.86	98.67	0.1	1.75	0.01	0.1	4.18	0.04	0.13	0.01	0	0.02	0.1	0.04	0.2	0.06	0.27	2.38	0.03	0	19.96	0	0		7.03	-0.48	-4.26	73.81	142.11	734.84	401.3	934.44	613.97	758.01	455.45	899.58	443.06
8.775	1	0.03	0.01	0.02	3.51	0.23	0.02	6.95	9	0.02	86.1	74.2	9.74	88.95	4.68	97.48	0	9.93	11.2	0.01	2.01	2.18	0	0.02	3.06	0	0.99	9	2.68	5.65	0.09	0	14.47	0	0		-3.82	11.57	1.72	61.54	111.76	1066.62	367.31	1253.67	564.16	1105.28	414.37	1216.59	404.31
8.808	0	0.06	0.04	0.01	0.07	0.39	0.06	0.07	0.11	0.04	99.22	1.75	19.69	98.6	0.09	1.75	0.01	0.12	6.74	0.04	0.15	0.01	0	0.02	0.1	0.04	0.24	0.11	0.25	2.37	0.03	0	21.62	0	0		5.52	-0.73	-3.48	72.66	138.99	733.11	401.71	932.2	614.59	758.5	454.22	897.04	443.07
8.808	1	0.03	0.01	0.02	3.44	0.17	0.02	6.62	13.65	0.03	86.77	89.48	3.22	88.91	4.87	96.71	0	9.68	7.36	0.02	2.98	2.33	0	0.03	5.63	0	1.32	23.26	2.26	5.21	0.09	0	13.65	0	0		-1.08	11.59	-0.37	60.45	113.24	1076.48	354.38	1264.24	552.68	1113.07	403.74	1225.54	390.45
8.842	0	0.06	0.03	0.01	0.06	0.47	0.06	0.07	0.15	0.04	99.07	2.08	21.24	98.6	0.09	1.62	0.01	0.12	7.66	0.05	0.12	0.01	0	0.02	0.09	0.04	0.26	0.15	0.23	2.39	0.04	0	22.72	0	0		2.53	-0.71	-1.88	71.19	141.38	733.77	402.71	931.71	612.94	759.03	454.22	900.01	443.59
8.842	1	0.04	0.01	0.04	3.76	0.1	0.03	6.18	9.74	0.07	87.64	86.96	0	91.21	6.36	94.65	0.01	11.1	5.26	0.03	6.72	2.08	0	0.07	10.47	0.01	1.53	22.29	1.45	2.6	0.17	0	9.74	0	0		-1.73	10.3	1.15	61.87	113.15	1077.8	348.55	1268.49	550.13	1117.08	397.01	1229.74	386.46
8.875	0	0.06	0.03	0.01	0.06	0.45	0.06	0.07	0.21	0.04	99.11	2.15	20.96	98.06	0.08	1.46	0.01	0.12	6.47	0.06	0.1	0	0	0.02	0.09	0.04	0.36	0.21	0.24	2.44	0.05	0	22.92	0	0		-0.85	2.38	0.06	69.26	139.02	733.1	401.38	931.8	611.78	761.97	449.76	900.86	443.77
8.875	1	0.03	0.01	0.04	2.92	0.09	0.03	4.5	9.48	0.1	91	74.29	0	94.35	5.98	90.09	0.01	8.61	5.33	0.03	7.1	1.32	0	0.1	14.01	0.01	1.81	16.45	1.3	2	0.2	0	9.48	0	0		0.45	7.92	-1.12	60.59	115.13	1089	337.01	1278.53	538.34	1124.74	386.52	1239.18	374.01
8.908	0	0.06	0.03	0.01	0.06	0.4	0.06	0.07	0.22	0.05	99.2	2	20.03	98.68	0.06	1.54	0.02	0.14	5.45	0.06	0.11	0	0	0.02	0.07	0.05	0.61	0.22	0.23	2.34	0.05	0	22.45	0	0		-1.01	0.44	0.1	68.71	142.07	731.87	397.69	936.97	614.42	762.45	448.73	904.29	440.72
8.908	1	0.04	0.01	0.04	3.67	0.08	0.04	5.71	9	0.12	88.57	73.92	0	94.32	9.45	90.6	0.01	10.66	3.71	0.03	6.6	1.13	0	0.12	15.15	0.01	1.62	15.7	1.28	2	0.22	0	9	0	0		-2.83	7.96	2.91	62.49	115.27	1089.2	330.2	1283.37	533.75	1130.75	380.59	1245.41	368.74
8.942	0	0.06	0.04	0.01	0.07	0.36	0.06	0.07	0.23	0.05	99.29	1.82	19.01	97.68	0.05	1.76	0.02	0.17	4.56	0.09	0.11	0	0	0.02	0.06	0.06	0.82	0.23	0.22	2.32	0.05	0	21.85	0	0		2.14	-3.29	-0.32	69.34	141.59	740.61	398.88	945.89	617.32	770.96	450.21	912.35	442.74
8.942	1	0.04	0.01	0.06	5.59	0.09	0.07	9.37	9.69	0.21	81.27	91.56	0	95.41	16.33	90.83	0.01	16.92	3.29	0.03	7.72	0.93	0	0.21	32.17	0.01	2.12	13.57	0.71	1.44	0.3	0	9.69	0	0		0.31	6.83	2.04	61.74	116.21	1094.04	325.69	1289.87	532.92	1135.08	375.95	1250.83	365.62
8.975	0	0.06	0.04	0.01	0.07	0.34	0.06	0.07	0.36	0.05	99.33	1.68	18.43	97.75	0.05	3.03	0.02	0.24	4.58	0.09	0.14	0.01	0	0.02	0.06	0.06	0.99	0.36	0.22	2.26	0.05	0	21.33	0	0		5.4	-3.15	-0.66	70.66	142.33	747.86	402.17	950.13	618.78	775.91	452.43	918.13	446.84
8.975	1	0.05	0.01	0.08	6.04	0.08	0.1	9.81	9.1	0.27	80.39	95.95	0	96.38	18.44	89.58	0.01	16.74	3.69	0.04	5.85	1.47	0	0.27	43.13	0.01	2.72	15.04	0.83	1.97	0.3	0	9.1	0	0		-1.14	5.59	0.36	61.92	115.57	1099.44	322.34	1295.59	529.43	1139.64	374.33	1254.33	360.05
9.008	0	0.06	0.04	0.01	0.07	0.35	0.06	0.07	0.47	0.05	99.31	1.65	18.57	98.36	0.05	3.96	0.02	0.3	5.23	0.1	0.15	0.01	0	0.02	0.06	0.07	1.03	0.47	0.21	2.1	0.05	0	21.23	0	0		3.85	-1.53	-0.57	70.1	141.95	755.15	406.76	957.13	621.88	783.44	457.95	925.18	450.29
9.008	1	0.07	0.01	0.11	4.02	0.08	0.09	6.02	8.4	0.4	87.95	95.9	0	97.37	11.39	85.15	0.01	15.57	4.61	0.05	7.32	0.73	0	0.4	47.41	0.01	3.23	28.27	0.65	1.96	0.3	0	8.4	0	0		1.91	3.95	-0.72	60.33	122.75	1112.41	325.42	1307.34	530.06	1147.68	381.44	1268.86	361.86
9.042	0	0.06	0.04	0.01	0.08	0.32	0.06	0.07	0.57	0.05	99.35	1.51	17.98	98.57	0.05	4.31	0.02	0.33	5.32	0.08	0.15	0.01	0	0.01	0.06	0.09	1.26	0.57	0.18	1.86	0.04	0	20.65	0	0		1.52	-0.83	-0.26	68.94	141.82	762.89	409.09	966.95	625.25	792.68	461.21	934.21	452
9.042	1	0.1	0.01	0.21	3.31	0.09	0.1	4.86	8.05	0.87	90.29	98.86	-5.38	91.46	8.22	85.72	0.02	12.68	6.79	0.04	8.94	0.34	0	0.87	63.15	0.02	4.38	50.73	0.61	1.98	0.31	0	8.05	0	0		6.05	10.14	1.17	58.52	120.07	1121.13	335.47	1310.15	535.07	1156.29	387.83	1275.59	374.25
9.075	0	0.06	0.04	0.01	0.08	0.27	0.06	0.07	0.82	0.04	99.45	1.31	16.46	97.56	0.04	4.01	0.02	0.32	4.08	0.07	0.13	0.01	0	0.01	0.05	0.11	1.36	0.82	0.16	1.84	0.04	0	19.76	0	0		-0.09	-3.56	-0.79	68.16	138.1	774.32	410.91	977.25	625.91	804.88	462.83	942.58	452.41
9.075	1	0.11	0.01	0.19	2.93	0.09	0.09	4.02	8.07	0.91	91.96	98.85	-3.72	94.66	4.6	86.21	0.01	11.12	8.07	0.03	6.44	0.11	0	0.91	62.55	0.02	3.7	53.83	0.5	1.91	0.27	0	7.78	0	0		4.87	7.63	0.64	57.19	121.89	1131.24	345.7	1314.68	538.7	1162.15	396.82	1283.26	383.02
9.109	0	0.06	0.04	0.01	0.08	0.26	0.06	0.07	1.38	0.03	99.47	1.36	16.14	97.75	0.03	4.24	0.03	0.36	3	0.07	0.11	0	0	0.01	0.05	0.12	1.48	1.38	0.13	1.7	0.04	0	19.99	0	0		-2.54	-3.15	-0.45	67.36	140.37	780.19	409.58	984.87	625.72	810.79	460.85	950.84	451.32
9.109	1	0.07	0.01	0.13	2.72	0.09	0.08	3.49	10.91	1.36	93.03	97.94	0	95.41	2.17	88.7	0.02	6.71	10.91	0.03	3.12	0.02	0	1.36	52.71	0.02	3.19	30.44	0.43	2.7	0.2	0	6.26	0	0		2.51	6.83	0.32	56.43	116.04	1142.17	355.9	1318.3	541.76	1171.94	403.01	1287.43	391.79
9.142	0	0.06	0.03	0.01	0.07	0.38	0.06	0.07	1.06	0.03	99.25	2.02	19.4	98.39	0.03	4.72	0.03	0.36	4.24	0.07	0.1	0	0	0.01	0.04	0.12	1.43	1.06	0.11	1.69	0.03	0	22.5	0	0		-3.3	-1.43	1.14	66.91	140.24	784.9	409.13	991.17	626.87	818.01	458.38	958.15	452.98
9.142	1	0.05	0.01	0.11	2.64	0.09	0.07	3.43	11.52	1.57	93.14	97.74	0	98.78	1.09	91.34	0.02	4.05	11.52	0.02	1.57	0.02	0	1.57	48.89	0.02	2.72	22.92	0.38	3.43	0.14	0	6.11	0	0		-1.16	-0.01	-1.34	56	118.57	1146.93	356.44	1323.55	541.07	1174.41	406.62	1291.69	389.18
9.175	0	0.06	0.03	0.01	0.07	0.43	0.06	0.07	0.97	0.04	99.14	2.45	20.73	98.74	0.03	4.14	0.04	0.37	4.24	0.06	0.1	0	0	0.01	0.04	0.14	1.15	0.97	0.11	1.64	0.03	0	23.73	0	0		-2.18	0.18	1.24	67.05	136.92	790.97	408.33	998.72	628.08	826.64	458.61	963.42	452.24
9.175	1	0.04	0.01	0.09	2.34	0.11	0.07	3.03	13.93	0.85	93.94	97.03	0	98.75	0.41	90.65	0.02	2.33	13.93	0.02	0.85	0.02	0	1.4	46.08	0.02	2.72	9.85	0.44	3.43	0.11	0	6.7	0	0		-2.61	-0.14	-0.54	57.32	112.98	1148.99	355.58	1327.86	544.52	1180.82	401.79	1293.23	390.45
9.209	0	0.05	0.02	0.01	0.06	0.85	0.05	0.07	0.59	0.04	98.3	5.35	27.06	98.39	0.02	4.86	0.04	0.41	6.35	0.06	0.09	0.01	0	0.01	0.03	0.15	1.1	0.59	0.1	1.51	0.03	0	28.79	0	0		-4.68	-1.43	1.31	66.41	137.35	794.15	406.82	1004.45	629.12	830.9	456.24	968.14	450.93
9.209	1	0.04	0.01	0.07	2.06	0.12	0.06	2.57	15.72	0.6	94.86	92.17	0	98.73	0.18	87.61	0.03	1.49	15.72	0.02	0.6	0.01	0	2.16	36.41	0.01	2.02	7.32	0.3	3.48	0.1	0	6.08	0	0		2.37	-0.22	-0.8	56.79	111.88	1157.17	352.42	1336.25	543.42	1189.38	398.79	1300.81	388.78
9.242	0	0.04	0.02	0.01	0.05	1.54	0.04	0.07	0.46	0.04	96.93	8.94	32.33	98.7	0.02	4.13	0.04	0.38	10.13	0.06	0.09	0.02	0	0.01	0.03	0.17	1.35	0.46	0.1	1.31	0.03	0	32.23	0	0		-4.51	-0.35	0.03	66.31	142.06	796.71	405.06	1009.45	630.18	830.99	455.66	972.89	448.95
9.242	1	0.05	0.02	0.07	1.44	0.08	0.07	1.6	10.13	0.52	96.81	82.3	0	97.68	0.1	76.97	0.03	0.98	10.13	0.01	0.52	0.01	0	2.02	35.48	0.01	1.54	11.33	0.3	3.04	0.09	0	5.59	0	0		-1.42	-3.3	-0.56	59.42	109.78	1163.37	347.58	1340.84	537.22	1195.87	390.32	1305.46	383.98
9.275	0	0.04	0.01	0.01	0.05	2.03	0.04	0.07	0.55	0.04	95.95	13.13	35.02	97.66	0.02	3.68	0.04	0.34	9.81	0.05	0.09	0.03	0	0.01	0.03	0.18	1.73	0.55	0.09	1.14	0.02	0	34.91	0	0		-5.28	-3.35	-0.27	66.62	141.68	800.49	401.85	1013.31	627.83	834.56	450.82	976.16	446.03
9.275	1	0.06	0.02	0.07	1.17	0.07	0.08	1.23	8.51	0.75	97.53	76.28	0	97.3	0.1	71.27	0.04	0.59	8.51	0.01	0.75	0	0	2.22	36.6	0.01	1.21	19.77	0.31	2.86	0.08	0	5.39	0	0		-2.78	-4.07	-2.95	60.2	112.78	1172.08	336.6	1347.37	523.8	1199.93	379.6	1312.39	371.08
9.309	0	0.04	0.01	0.01	0.04	2.57	0.04	0.07	0.54	0.04	94.85	14.43	36.99	98.48	0.02	2.88	0.04	0.3	12.8	0.05	0.13	0.06	0	0.01	0.04	0.23	1.82	0.54	0.1	0.95	0.02	0	35.59	0	0		0.94	-1.13	-2.86	68.72	141.32	807.32	394.21	1018.69	620.21	838.24	447.57	979.16	436.87
9.309	1	0.07	0.03	0.05	0.96	0.05	0.07	0.91	4.39	0.4	98.09	43.68	0	97.38	0.1	64.12	0.04	0.48	4.22	0.01	0.4	0	0	2.31	26.05	0.01	0.71	22.13	0.37	2.83	0.07	0	4.39	0	0		-4.26	-3.92	-0.95	61.08	108.5	1176.25	328.97	1351.05	515.05	1207.76	370.92	1316.03	363.83
9.342	0	0.04	0.01	0.01	0.04	2.26	0.04	0.07	0.97	0.05	95.47	14.42	35.89	98.48	0.02	2.74	0.05	0.28	10.49	0.04	0.16	0.05	0	0.01	0.04	0.21	2.27	0.97	0.1	0.87	0.02	0	35.58	0	0		-1.05	-1.14	-3.05	69.16	139.87	808.56	390.55	1016.93	612.46	838.5	442.28	978.04	432.73
9.342	1	0.07	0.03	0.05	0.74	0.04	0.08	0.65	4.1	0.29	98.52	25.82	0	98	0.11	56.07	0.05	0.41	2.81	0.01	0.29	0	0	2.38	24.13	0.01	0.65	21.29	0.36	2.67	0.07	0	4.1	0	0		0.65	-2.53	-0.16	58.97	112.68	1183.64	316.94	1358.87	503.83	1213.9	360.18	1326.39	353.57
9.375	0	0.04	0.01	0.01	0.05	1.67	0.04	0.07	0.86	0.05	96.67	11.96	33.24	98.46	0.02	2.88	0.05	0.24	7.61	0.04	0.23	0.02	0	0.01	0.06	0.22	2.13	0.86	0.11	0.76	0.02	0	34.25	0	0		2.04	1.2	-4.17	71.74	137.49	810.66	382.26	1015.41	599.86	838.91	434.36	976.09	425.15
9.375	1	0.1	0.04	0.06	0.56	0.05	0.11	0.46	4.18	0.26	98.89	24.64	0	96.1	0.12	47.43	0.04	0.52	3.81	0.01	0.26	0	0	2.45	32	0.01	0.69	25.07	0.43	2.83	0.06	0	4.18	0	0		-4.73	-5.98	1.41	61.27	110.68	1188.1	313.13	1361.81	497.85	1219.81	352.15	1330.47	350.16
9.409	0	0.04	0.01	0.01	0.05	1.65	0.04	0.07	1.01	0.05	96.69	13.16	33.27	98.24	0.04	3.04	0.05	0.24	6.14	0.02	0.3	0	0	0.02	0.1	0.2	2.01	1.01	0.13	0.59	0.01	0	34.93	0	0		-0.49	1.88	-1.29	72.55	139.05	812.06	379.83	1012.65	593.51	840.41	428.35	979.31	422
9.409	1	0.09	0.04	0.07	0.53	0.05	0.12	0.44	4.17	0.18	98.93	25.4	0	93.95	0.14	45.79	0.04	0.76	3.32	0.01	0.18	0	0	2.59	34.14	0.01	0.75	13.18	0.45	3.05	0.05	0	4.17	0	0		1.91	-8.29	1.73	58.35	108.46	1199.06	308.45	1372.57	494.07	1232.04	349.81	1340.44	346.43
9.442	0	0.04	0.01	0.01	0.05	1.51	0.04	0.07	1.13	0.06	96.98	12.54	32.45	98.76	0.06	3.47	0.05	0.2	5.17	0.02	0.29	0	0	0.02	0.17	0.17	1.88	1.13	0.15	0.6	0.01	0	34.58	0	0		2.41	-0.13	-0.53	73.77	135.3	811.84	378.17	1012.55	592.85	842.88	425.49	978.16	422.94
9.442	1	0.09	0.05	0.09	0.53	0.05	0.14	0.42	4.29	0.24	98.94	37.95	0	96.68	0.17	45.39	0.03	0.8	4.29	0.01	0.24	0	0	2.69	41.82	0.01	0.85	14	0.54	2.6	0.05	0	4.13	0	0		0.76	-5.14	2.06	57.96	109.91	1203.63	305.83	1378.22	490.83	1236.84	349.79	1346.52	342.75
9.476	0	0.04	0.01	0.01	0.05	1.35	0.04	0.06	1.41	0.11	97.29	11.42	31.4	98.72	0.11	2.99	0.06	0.18	4.53	0.02	0.23	0	0	0.03	0.28	0.17	1.17	1.41	0.15	0.51	0.01	0	33.92	0	0		10.16	-0.29	0.21	76.51	139.9	812.21	378.53	1010.72	591.47	840.57	426.32	980.47	427.02
9.476	1	0.06	0.03	0.06	0.75	0.05	0.09	0.65	5.54	0.24	98.5	41.15	0	96.46	0.17	56.45	0.03	0.66	5.54	0.01	0.24	0.01	0	2.01	32.43	0	0.97	3.39	0.68	2.03	0.03	0	4.59	0	0		0.67	-5.47	0.63	57.77	119.9	1213.71	304.58	1390.03	490.54	1241.6	350.54	1361.13	341.19
9.509	0	0.04	0.02	0.01	0.05	1.09	0.04	0.07	1.24	0.16	97.82	8.75	29.33	98.64	0.17	3.92	0.07	0.17	4.28	0.02	0.22	0	0	0.03	0.44	0.16	0.79	1.24	0.17	0.41	0.01	0	32.08	0	0		11.52	0.59	-0.15	76.59	132.23	817.59	385.29	1005.76	586.95	844.34	430.78	976.56	432.17
9.509	1	0.05	0.03	0.05	1.02	0.06	0.07	0.95	6.39	0.3	97.96	49.35	0	96.96	0.14	65.83	0.02	0.65	6.39	0.01	0.3	0.01	0	1.96	27.18	0.01	0.79	2.69	0.72	1.97	0.03	0	4.67	0	0		-0.67	-4.68	-0.92	57.87	116.81	1229.18	311.08	1401.95	494.16	1255.46	355.15	1371.92	346.17
9.542	0	0.05	0.02	0.01	0.06	0.69	0.05	0.07	2.34	0.13	98.62	5.01	24.78	98.67	0.3	3.45	0.09	0.12	3.45	0.02	0.14	0	0	0.04	0.53	0.13	0.56	2.34	0.15	0.31	0.01	0	28.36	0	0		2.82	0.46	2.22	72.89	129.01	812.21	400.52	993.68	594.13	839.61	440.87	968.57	444.15
9.542	1	0.04	0.02	0.04	1.41	0.06	0.05	1.47	8.31	0.33	97.07	50.7	0	92.84	0.09	75.94	0.02	0.69	8.31	0.01	0.33	0.01	0	1.72	17.74	0.01	0.49	1.86	0.63	2.28	0.04	0	4.67	0	0		1.69	-9.19	-0.95	56.28	111.87	1240.01	320.92	1406.62	499.09	1265.54	361.94	1377.26	356.16
9.576	0	0.05	0.02	0.01	0.06	0.52	0.05	0.07	3.36	0.12	98.95	3.86	22.02	98.33	0.5	3.63	0.12	0.09	1.9	0.02	0.09	0	0	0.04	0.77	0.09	0.48	3.36	0.15	0.24	0.02	0	26.66	0	0		-7.25	1.63	1.04	67.46	132.29	812.52	419.61	987.74	602.4	834	457.49	966.25	460.36
9.576	1	0.03	0.02	0.04	2.01	0.08	0.04	2.29	11.96	0.36	95.43	73.69	0	93.56	0.04	86.68	0.02	0.74	11.96	0.01	0.36	0.01	0	1.41	19.48	0.01	0.48	1.42	0.68	2.42	0.04	0	4.63	0	0		-1.9	-8.62	-0.77	56.18	108.89	1253.82	331.23	1414.61	502.43	1278.13	369.72	1386.91	364.83
9.609	0	0.06	0.03	0.01	0.07	0.36	0.06	0.06	2.36	0.13	99.28	2.36	18.62	98.5	0.86	2.55	0.13	0.07	1.51	0.03	0.07	0.01	0	0.04	0.9	0.07	0.38	2.36	0.12	0.22	0.03	0	23.5	0	0		-4.97	1.09	1.52	66.29	134.82	808.13	429.89	978.07	606.29	826.23	466.55	960.95	471.83
9.609	1	0.03	0.01	0.04	2.31	0.17	0.05	2.81	19.75	0.9	94.38	81.04	4.42	89.75	0.02	91.66	0.01	0.93	23.65	0.01	0.9	0.03	0	1.57	19.75	0.01	0.46	1.22	0.67	2.34	0.05	0.01	5.35	0	0		-5.84	-11.15	-1.95	56.46	107.06	1259.84	335.68	1419.35	504.13	1283.57	375.82	1390.22	366.35
9.642	0	0.06	0.04	0.01	0.07	0.25	0.07	0.06	1.66	0.16	99.5	1.43	15.22	98.27	1.03	1.34	0.16	0.07	1.16	0.03	0.06	0.01	0	0.04	0.79	0.06	0.44	1.66	0.11	0.24	0.04	0	20.32	0	0		-0.15	1.79	1.73	65.13	134.82	809.07	432.3	974.75	605.06	825.27	469.29	960	474.07
9.642	1	0.03	0.01	0.04	2.19	0.21	0.05	2.62	17.22	1.02	94.77	75.91	6.56	86.33	0.01	90.4	0.01	0.73	27.73	0.01	1.02	0.05	0	1.73	17.22	0	0.47	1.24	0.64	2.06	0.06	0	5.33	0	0		0.78	-12.79	-3.27	53.53	102.53	1263.05	338.44	1421.02	507.7	1287.28	378.98	1389.4	369.76
9.676	0	0.08	0.06	0.01	0.08	0.13	0.08	0.06	0.5	0.17	99.73	0.66	9.85	98.75	0.82	0.93	0.17	0.07	0.97	0.03	0.08	0.01	0	0.04	0.5	0.04	0.34	0.27	0.11	0.2	0.07	0	14.95	0	0		-7.95	-0.17	3.89	65.64	138.32	796.1	433.35	961.17	603.42	812.59	467.21	950.67	475.23
9.676	1	0.03	0.01	0.04	2.26	0.23	0.05	2.67	18.96	2.07	94.65	79.41	6.21	72.55	0.01	91.17	0.02	0.92	30.43	0.01	2.07	0.18	0	2.31	18.96	0.01	0.45	1	0.66	1.62	0.08	0	4.81	0	0		-10.75	-17.14	-3.44	57.81	97.98	1264.51	340.16	1422.36	506.92	1290.97	379.18	1388.35	368.37
9.709	0	0.08	0.07	0.02	0.08	0.12	0.08	0.06	0.48	0.15	99.75	0.6	9.11	97.69	0.69	0.91	0.15	0.07	1.04	0.03	0.08	0.01	0	0.04	0.48	0.04	0.44	0.19	0.1	0.2	0.09	0	14.17	0	0		-8.2	3.28	1.39	65.37	133.46	789.28	425.28	964.86	608.5	810.75	462.95	944.18	465.78
9.709	1	0.03	0.01	0.04	2.15	0.25	0.05	2.6	16.08	2.13	94.79	74.72	7.33	49.07	0	90.74	0.01	0.82	31.21	0.01	3.06	0.86	0	2.13	16.08	0	0.34	0.45	0.64	1.52	0.09	0.02	5.22	0	0		-4.6	-22.19	-6.89	57.56	90.34	1267.59	339.72	1425.7	506.87	1295.3	378.12	1385.44	372.03
9.743	0	0.09	0.09	0.02	0.1	0.07	0.1	0.06	0.39	0.14	99.8	0.33	4.31	97.92	0.43	1.03	0.14	0.05	1.25	0.03	0.07	0.03	0	0.04	0.39	0.02	0.76	0.19	0.1	0.21	0.17	0	9.48	0	0		-6.29	2.73	0.1	66.58	139.02	785.13	421.5	966	609.54	805.08	461.94	944.08	463.57
9.743	1	0.03	0.02	0.05	1.84	0.1	0.05	2.13	14.6	1.98	95.74	77.21	0	63.59	0	86.3	0.01	0.75	14.6	0.01	3.34	0.57	0	1.98	22.22	0	0.23	0.27	0.51	1.1	0.14	0	5.24	0	0		-2.93	-19.21	-7.21	57.56	94.26	1267.47	336.02	1428.65	505.96	1294.37	375.66	1388.46	369.89
9.776	0	0.1	0.1	0.02	0.1	0.07	0.1	0.06	0.25	0.12	99.8	0.33	3.43	98.48	0.34	0.84	0.12	0.04	1.63	0.03	0.07	0.03	0	0.03	0.23	0.02	1.02	0.18	0.1	0.25	0.25	0	8.43	0	0		-2.05	1.15	-0.54	68.29	138.16	784.59	421.12	965.72	610.93	804.38	463.91	942.53	462.25
9.776	1	0.03	0.02	0.06	1.6	0.09	0.05	1.82	12.27	1.66	96.37	75.03	0	83.43	0	82.51	0.01	0.74	12.27	0.01	3.22	0.47	0	1.66	24.52	0	0.18	0.15	0.49	0.98	0.17	0	5.67	0	0		-1.94	-13.92	-5.29	57.14	94.05	1266.49	331.08	1428.3	502.21	1295.43	368.76	1389.46	366.86
9.809	0	0.1	0.1	0.02	0.1	0.07	0.1	0.06	0.38	0.1	99.8	0.33	3.98	97.75	0.23	0.76	0.1	0.04	2.51	0.03	0.07	0.06	0	0.04	0.2	0.02	1.4	0.38	0.1	0.33	0.31	0	8.61	0	0		5.19	3.14	1.2	70.99	136.56	782.23	422.92	961.18	612.96	803.62	465.53	940.19	465.58
9.809	1	0.04	0.02	0.07	1.49	0.09	0.06	1.67	13.09	1.51	96.65	82.3	0	50.44	0	80.5	0.01	0.85	13.09	0.01	3.88	0.28	0	1.51	31.96	0	0.19	0.16	0.45	0.88	0.2	0	5.66	0	0		-3.3	-21.91	-7.36	58.52	93.75	1266.8	323.14	1427.81	493.39	1293.72	363.42	1387.16	355.86
9.843	0	0.11	0.12	0.02	0.11	0.05	0.11	0.06	0.49	0.09	99.75	0.33	1.11	97.78	0.15	0.6	0.09	0.05	2.72	0.04	0.08	0.06	0	0.03	0.14	0.01	1.48	0.32	0.09	0.39	0.49	0	5.77	0	0		3.72	3.07	0.46	70.06	140.47	783.5	425.15	958.51	608.81	800.17	466.95	940.64	467.86
9.843	1	0.04	0.02	0.06	1.08	0.12	0.05	1.25	13.29	1.15	97.5	58.5	0	80.97	0	72.88	0.01	1.43	13.29	0.02	5.55	0.29	0	1.15	24.73	0	0.15	0.06	0.46	0.82	0.23	0	7.56	0	0		-2.66	-14.76	-4.46	57.41	96.75	1267.23	320.35	1428.05	491.37	1294.86	358.83	1391.48	353.79
9.876	0	0.11	0.13	0.02	0.11	0.05	0.11	0.06	0.66	0.09	99.74	0.33	0.65	98.11	0.12	0.71	0.09	0.06	2.87	0.06	0.1	0.06	0	0.03	0.1	0.01	1.3	0.18	0.07	0.49	0.66	0	5.24	0	0		0.41	2.24	0.66	69.77	140.01	785.12	427.84	956.45	607.19	800.38	468.66	940.39	468.12
9.876	1	0.04	0.02	0.05	0.88	0.16	0.05	1.03	16.53	0.96	97.93	37.57	3.25	83.12	0	67.79	0.01	1.94	16.53	0.03	6.48	0.51	0	0.96	19.22	0	0.12	0.04	0.48	0.76	0.22	0	8.79	0	0		-1.02	-14.03	-3.75	57.13	97.69	1268.02	317.51	1429.26	489.64	1295.91	356.17	1393.48	351.34
9.909	0	0.11	0.13	0.02	0.11	0.05	0.11	0.06	0.73	0.08	99.75	0.33	0.62	97.46	0.13	1	0.08	0.06	2.56	0.07	0.08	0.04	0	0.03	0.12	0.01	1.42	0.24	0.06	0.5	0.73	0	5.35	0	0		-3.84	3.76	0.06	68.1	135.22	784.28	425.93	959.71	609.31	803.41	466.28	938.63	466.19
9.909	1	0.03	0.02	0.05	1.04	0.26	0.04	1.3	16.33	0.95	97.4	41.45	7.01	72.82	0.01	72.71	0.01	2.73	23.82	0.05	7.49	0.59	0	0.95	16.33	0	0.1	0.06	0.49	0.67	0.24	0	9.25	0	0		-4.16	-17.07	-6.45	58.11	98.05	1268.16	314.18	1430.53	486.11	1294.31	354.8	1392	346.36
9.943	0	0.11	0.13	0.02	0.12	0.04	0.11	0.06	0.96	0.1	99.73	0.33	0	98.29	0.12	1.12	0.1	0.05	1.91	0.08	0.07	0.03	0	0.02	0.15	0.01	1.48	0.3	0.05	0.55	0.96	0	4.57	0	0		-4.77	1.73	1.51	66.6	137.67	779.14	419.88	964.7	615.06	803.59	460.39	941.24	462.77
9.943	1	0.03	0.02	0.04	0.76	0.37	0.05	0.93	15.73	0.79	98.14	27.14	10.07	72.9	0.01	65.32	0.01	1.95	28.2	0.08	7.57	0.46	0	0.79	15.73	0	0.09	0.05	0.33	0.63	0.32	0	10.26	0	0		-2.55	-17.05	-7.7	57.39	95.1	1268.05	314.31	1430.08	486.14	1294.77	355.61	1389.43	346.49
9.976	0	0.11	0.13	0.02	0.11	0.05	0.11	0.06	0.83	0.09	99.74	0.33	0	98.61	0.12	1.08	0.09	0.05	1.98	0.08	0.05	0.03	0	0.02	0.14	0.02	1.05	0.44	0.05	0.56	0.83	0	4.84	0	0		-4.97	-0.7	0.47	66.54	134.94	778.05	416.93	965.56	614.92	803.7	459.22	938.63	458.01
9.976	1	0.04	0.02	0.04	0.64	0.41	0.05	0.73	11.37	0.63	98.53	14.01	12.18	78.62	0.02	59.39	0.01	2.24	29.73	0.1	6.45	0.23	0	0.63	11.37	0	0.08	0.07	0.36	0.59	0.33	0	10.27	0	0		-3.77	-15.49	-7.83	57.43	93.21	1267.81	313.85	1430.83	486.98	1296.07	354.78	1388.84	345.75
10.009	0	0.11	0.13	0.02	0.11	0.05	0.11	0.06	0.8	0.08	99.75	0.33	0.29	98.51	0.09	1.12	0.08	0.06	1.83	0.07	0.05	0.02	0	0.01	0.11	0.02	0.79	0.8	0.04	0.56	0.79	0	5.4	0	0		-1.62	-1.03	1.26	66.94	143.21	771.62	407.67	974.72	623.02	801.75	454.19	944.96	453.08
10.009	1	0.03	0.02	0.03	0.85	0.47	0.05	0.99	9.99	0.59	98.01	20.03	13.67	80.29	0.03	66.11	0	2.91	33.32	0.13	6	0.12	0	0.59	9.99	0	0.08	0.08	0.32	0.53	0.4	0	9.78	0	0		-4.42	-14.98	-7.8	57.62	97.18	1267.94	313.83	1430.85	486.67	1294.06	355.89	1390.57	344.51
10.043	0	0.1	0.12	0.02	0.11	0.05	0.1	0.06	1	0.05	99.76	0.33	1.18	97.86	0.07	1.16	0.05	0.09	1.96	0.07	0.06	0.01	0	0.01	0.11	0.02	0.69	0.84	0.04	0.96	1	0	6.18	0	0		1.27	-2.9	2.24	67.78	139.59	772.43	407.56	975.45	624.1	805.35	453.17	944.93	454.74
10.043	1	0.03	0.01	0.03	0.96	0.62	0.04	1.23	10.24	0.67	97.53	28.68	15.68	89.97	0.03	71.75	0	2.69	35.57	0.16	6.61	0.1	0	0.67	10.24	0	0.12	0.08	0.39	0.36	0.39	0	11.09	0	0		-5.12	-11.03	-7.93	57.27	100.42	1267.49	312.93	1429.53	484.07	1291.41	355.34	1391.08	343.11
10.076	0	0.1	0.11	0.02	0.11	0.06	0.1	0.06	0.78	0.05	99.78	0.33	2.47	97.79	0.05	1.5	0.05	0.09	2.85	0.09	0.09	0.02	0	0.01	0.08	0.02	0.51	0.68	0.04	0.96	0.78	0	7.02	0	0	0	1.72	-3.05	2.83	68.09	138.28	775.24	407.78	978.55	624.44	809.56	453.68	947.84	455.32
10.076	1	0.03	0.02	0.03	0.71	0.64	0.05	0.85	8.24	0.62	98.29	14.75	16.2	88.75	0.04	63.26	0	2.2	36.68	0.2	6.97	0.07	0	0.62	8.24	0	0.12	0.06	0.35	0.39	0.34	0	10.87	0	0		-3.17	-11.67	-5.79	57.55	98.9	1268.46	312.68	1429.47	484.68	1294.32	353.85	1392.61	342.86
10.11	0	0.09	0.09	0.02	0.1	0.08	0.1	0.07	0.51	0.04	99.79	0.33	5.1	96.69	0.05	2.44	0.04	0.14	4.38	0.08	0.2	0.01	0	0.01	0.06	0.03	0.53	0.51	0.05	1.29	0.43	0	8.89	0	0	0	0.17	-5.13	1.54	67.54	139.04	782.32	409.83	986.16	627.28	815.12	455.96	954.16	455.99
10.11	1	0.05	0.04	0.04	0.24	0.39	0.08	0.22	9.96	0.49	99.22	1.59	11.05	88.4	0.04	32.05	0.01	1.01	29.74	0.2	8.9	0.08	0	0.49	9.96	0	0.13	0.19	0.3	0.28	0.41	0	9.89	0	0		2.02	-11.85	-5.68	58.34	97.74	1268.7	307.43	1429.93	479.41	1295.18	347.98	1392.7	341.46
10.143	0	0.08	0.07	0.02	0.1	0.11	0.09	0.07	0.62	0.03	99.77	0.41	8.05	97.31	0.03	3.25	0.03	0.15	4.65	0.06	0.21	0.01	0	0.01	0.06	0.04	0.71	0.62	0.05	1.08	0.25	0	11.58	0	0	0	0.93	-4.05	1.39	67.88	139.87	790.45	412.27	994.01	628.87	822.55	460.03	962.4	457.85
10.143	1	0.08	0.08	0.05	0.11	0.19	0.11	0.08	15.55	0.56	99.63	0.91	2.93	79.87	0.04	9.11	0.01	0.51	18.84	0.17	11.4	0.1	0	0.56	15.55	0	0.12	0.4	0.2	0.24	0.53	0.01	8.77	0	0		8.97	-15.11	-10.36	58.72	93.28	1273.74	292.92	1437.22	466.46	1300.18	336.94	1393.18	329.82
10.176	0	0.08	0.07	0.02	0.1	0.13	0.08	0.07	0.64	0.03	99.74	0.47	9.25	98.48	0.02	4.14	0.03	0.18	4.98	0.07	0.2	0.01	0	0.01	0.05	0.05	0.64	0.64	0.05	0.98	0.23	0	12.58	0	0	0	-0.37	-1.14	0.89	67.77	138.73	800.2	412.05	1004.39	629.79	832.71	458.95	971.44	457.34
10.176	1	0.09	0.1	0.09	0.08	0.1	0.12	0.06	9.57	0.58	99.77	1.15	0	13.16	0.03	1.98	0.02	0.25	9.57	0.14	17.09	0.14	0	0.58	20.49	0	0.09	0.63	0.2	0.25	0.68	0.07	8.08	0	0		8.19	-31.43	-7.38	65.52	84.34	1274.78	286.86	1439.46	463.83	1308.15	327.85	1392.45	325.24
10.21	0	0.07	0.05	0.01	0.09	0.21	0.07	0.07	0.73	0.03	99.59	0.86	13.66	97.31	0.02	4.56	0.03	0.19	5.03	0.07	0.16	0.01	0	0.01	0.04	0.07	0.82	0.73	0.06	1.09	0.12	0	16.73	0	0	0	-1.53	-4.05	2.36	67.35	140.91	807.94	412.21	1013.49	630.79	841.58	457.45	982.47	459.37
10.21	1	0.09	0.11	0.13	0.07	0.07	0.11	0.06	7.4	0.59	99.75	2.17	0	2.45	0.04	0.52	0.04	0.17	3.93	0.1	21.75	0.32	0	0.59	24.19	0.01	0.08	1.53	0.16	0.25	1.01	0.22	7.4	0	0		4.9	-40.43	-7.18	70.13	80.31	1279.96	277.97	1446.4	456.53	1315.9	318.32	1396.17	316.07
10.243	0	0.07	0.04	0.01	0.08	0.26	0.07	0.07	0.7	0.03	99.47	1.08	15.87	97.64	0.02	3.92	0.03	0.22	6.09	0.08	0.12	0.01	0	0.01	0.03	0.08	0.98	0.7	0.06	1.08	0.09	0	18.36	0	0	0	-0.08	-3.4	1.31	67.85	143.42	820.42	409.03	1027.39	629.21	852.38	455.03	995.79	457.09
10.243	1	0.1	0.11	0.17	0.07	0.06	0.14	0.06	6.93	0.61	99.67	4.09	0	0.4	0.06	0.14	0.05	0.09	2.37	0.1	20.35	0.48	0	0.61	33.74	0.02	0.07	2.53	0.18	0.32	1.14	0.22	6.93	0	0		4.65	-49.59	-6.02	72.99	67.96	1279.77	274.74	1444.42	452.89	1321.95	312.71	1389.92	312.6
10.276	0	0.06	0.03	0.01	0.07	0.42	0.06	0.07	0.52	0.04	99.15	1.86	20.33	96.01	0.02	2.99	0.04	0.19	7.4	0.09	0.09	0.02	0	0.01	0.03	0.11	1.05	0.52	0.07	1.08	0.07	0	22.01	0	0	0	-2.18	-6.1	3.57	67.1	142.96	821.09	406.82	1029.35	628.09	856.43	450.5	999.28	456.19
10.276	1	0.1	0.11	0.14	0.08	0.07	0.15	0.06	7.84	0.7	99.7	3.09	0	0.32	0.11	0.03	0.09	0.05	2.7	0.15	16.44	0.66	0	0.7	34.02	0.02	0.1	1.92	0.23	0.46	1.07	0.24	7.84	0	0		5.44	-50.76	2.19	73.19	65.73	1283.32	278.6	1437.56	446.97	1328.16	310.29	1393.7	315.26
10.31	0	0.05	0.03	0.01	0.06	0.69	0.06	0.06	0.45	0.04	98.62	3.15	24.75	97.44	0.03	2.46	0.04	0.17	9.4	0.09	0.07	0.02	0	0.01	0.03	0.14	0.97	0.45	0.08	0.9	0.03	0	25.36	0	0	0	0.6	-3.81	3.82	67.92	143.18	822.63	405.4	1030.88	627.07	858.17	450.05	1001.25	455.68
10.31	1	0.11	0.1	0.13	0.08	0.07	0.18	0.06	8.47	0.91	99.65	3.33	0	0.07	0.26	0.01	0.17	0.03	3.15	0.17	12.48	0.92	0	0.91	38.95	0.04	0.08	1.8	0.29	0.71	1.11	3.18	8.47	0	0		0.94	-58.2	-6.64	73.9	52.28	1294.54	274.03	1443.47	437.27	1336.72	309.52	1388.76	304.48
10.343	0	0.05	0.02	0.01	0.06	0.95	0.05	0.06	0.44	0.04	98.09	4.6	27.75	96.72	0.04	2.41	0.04	0.17	10.35	0.07	0.06	0.02	0	0.01	0.03	0.14	0.94	0.44	0.09	0.95	0.03	0	27.81	0	0	0	-0.12	-5.09	3.64	67.64	141.89	827.84	405.91	1035.21	626.69	863.33	450.18	1005.13	455.53
10.343	1	0.12	0.1	0.11	0.08	0.08	0.18	0.06	8.75	1.02	99.64	2.2	0	0.28	0.52	0	0.21	0.01	3.11	0.15	9.54	2.29	0	1.02	36.55	0.06	0.08	1.26	0.37	0.79	1.17	0.79	8.75	0	0		4.66	-51.33	-2.34	70.24	49.43	1303.11	280.73	1440.42	430.23	1344.73	309.52	1394.05	312.92
10.376	0	0.04	0.01	0.01	0.04	2.07	0.04	0.06	0.38	0.04	95.86	12.19	35.11	97.72	0.04	2.22	0.04	0.14	11.24	0.07	0.06	0.02	0	0.01	0.03	0.17	0.76	0.38	0.09	0.86	0.02	0	34.38	0	0	0	2.07	-3.2	4.31	68.43	141.05	826.54	403.63	1034.39	624.79	863.44	449.27	1004.41	454.01
10.376	1	0.12	0.1	0.17	0.08	0.08	0.18	0.06	8.71	1.17	99.64	2.96	0	0.05	1.32	0.01	0.3	0.01	4.7	0.15	12.72	7.34	0	1.17	37.2	0.09	0.08	0.39	0.54	1.08	1.21	7.22	8.71	0	0		0.26	-59.91	-2.7	69.91	33.99	1311.38	287.59	1437.28	426.63	1355.25	316.52	1389.01	312.63
10.41	0	0.03	0.01	0.01	0.03	5.28	0.03	0.06	0.41	0.04	89.44	38.17	44.45	97.45	0.04	2.54	0.04	0.12	10.07	0.08	0.05	0.02	0	0.01	0.03	0.23	0.67	0.41	0.11	0.77	0.01	0	43.67	0	0	0	-1.51	-3.79	3.46	67.17	140.14	828.1	403.38	1033.97	622.24	863.5	447.39	1003.57	451.9
10.443	0	0.03	0.01	0.01	0.04	3.95	0.03	0.07	0.35	0.05	92.1	32.79	41.85	97.71	0.05	3.18	0.04	0.12	7.58	0.08	0.04	0.02	0	0.01	0.03	0.22	0.58	0.35	0.1	0.76	0.01	0	42.2	0	0	0	-0.28	-3.22	3.58	67.6	142.82	828.72	403.35	1032.55	619.75	861.96	447.2	1004.69	452.34
10.477	0	0.02	0	0	0.03	8.58	0.02	0.07	0.33	0.04	82.83	64.78	49.89	97.18	0.04	4.37	0.04	0.14	5.88	0.1	0.04	0.01	0	0.01	0.02	0.28	0.56	0.33	0.11	0.76	0.01	0	50.46	0	0	0	2.02	-4.31	3.47	67.98	139.27	828.42	401.67	1033.44	620.12	863.8	447.31	1003.03	450.43
10.51	0	0.02	0	0	0.03	9.02	0.02	0.08	0.32	0.04	81.95	67.55	50.47	98.47	0.04	6.39	0.04	0.14	5.33	0.1	0.04	0.01	0	0.01	0.02	0.31	0.55	0.32	0.12	0.85	0.01	0	51.23	0	0	0	-1.33	-1.17	2.84	67.21	140.35	828.54	401.38	1031.23	616.88	861.62	445.18	1001.92	448.93
10.543	0	0.02	0	0	0.03	6.93	0.02	0.08	0.4	0.04	86.14	60.66	47.89	98.48	0.04	7.94	0.04	0.18	3.95	0.11	0.05	0.01	0	0.01	0.03	0.32	0.65	0.4	0.11	0.85	0.01	0	49.36	0	0	0	-1.16	-1.14	2.9	67.26	139.17	826.78	400.21	1029.43	615.7	860.47	444.26	999.6	447.59
10.577	0	0.02	0	0	0.03	9.14	0.02	0.09	0.45	0.04	81.73	70.38	50.72	98.6	0.04	9.35	0.03	0.26	3.95	0.11	0.08	0.01	0	0.01	0.03	0.35	0.6	0.45	0.12	0.82	0.01	0	52.05	0	0	0	-2.64	-0.73	1.92	67.05	139.15	825.61	399.33	1027.49	613.91	857.87	443.53	997.02	445.2
10.61	0	0.02	0	0	0.03	10.71	0.02	0.09	0.54	0.03	78.59	75.23	52.36	98.55	0.03	11.38	0.03	0.29	4.05	0.1	0.08	0.01	0	0.01	0.03	0.31	0.59	0.54	0.11	0.85	0.01	0	53.58	0	0	0	-4.76	-0.91	0.13	66.96	141.78	823.86	397.8	1025.34	610.97	852.66	443.43	994.43	441.47
10.643	0	0.02	0	0	0.03	14.94	0.02	0.1	0.55	0.03	70.13	82.55	55.82	97.8	0.03	12.86	0.02	0.32	5.34	0.11	0.1	0.02	0	0.01	0.04	0.29	0.58	0.55	0.12	0.85	0.01	0	56.34	0	0	0	-0.62	-3.03	-0.73	68.52	141.91	820.17	395.72	1021.71	608.97	847.95	442.76	989.85	441.08
10.677	0	0.02	0	0	0.03	14.64	0.02	0.09	0.29	0.03	70.71	82.19	55.67	98.67	0.03	10.35	0.02	0.28	5.23	0.13	0.11	0.03	0	0.01	0.05	0.3	0.47	0.29	0.15	0.93	0.01	0	56.18	0	0	0	0.55	0.45	-0.25	68.99	142.36	815.13	394.72	1017.21	608.84	843.55	441.35	985.91	441.36
10.71	0	0.02	0	0	0.03	12.38	0.02	0.08	0.33	0.03	75.25	77.41	53.79	98.67	0.03	8.03	0.02	0.29	5.46	0.13	0.09	0.02	0	0.02	0.07	0.27	0.5	0.33	0.17	0.86	0.01	0	54.33	0	0	0	-1.35	0.48	0.67	68.37	140.54	800.82	398.14	1003.44	612.92	831.44	443.19	971.97	445.08
10.744	0	0.02	0	0	0.03	8.54	0.02	0.07	0.15	0.04	82.91	70.4	50.22	98.39	0.04	5.88	0.01	0.26	2.64	0.11	0.1	0.01	0	0.02	0.07	0.29	0.42	0.15	0.16	0.86	0.01	0	52.06	0	0	0	1.51	1.43	-0.99	69.67	140.33	791.51	397.32	994.77	613.15	820.78	445.07	961.1	443.67
10.777	0	0.02	0	0	0.03	5.38	0.02	0.07	0.15	0.04	89.23	54.52	45.56	98.72	0.04	5.5	0.01	0.25	2.29	0.1	0.09	0.01	0	0.02	0.07	0.28	0.4	0.15	0.16	0.76	0.01	0	47.8	0	0	0	3.87	-0.28	0.47	70.68	139.68	770.15	397.31	973.58	614.82	801.38	444.39	941.05	444.73
10.81	0	0.03	0.01	0.01	0.03	4.11	0.03	0.07	0.17	0.05	91.79	44.45	42.87	97.71	0.05	5.67	0.01	0.23	2.23	0.12	0.08	0.01	0	0.02	0.08	0.3	0.29	0.17	0.17	0.78	0.01	0	45.28	0	0	0	0.93	3.23	-2.23	69.66	141.79	758.25	396.33	962.82	613.26	786.15	446.08	927.84	441.08
10.844	0	0.03	0.01	0.01	0.04	2.05	0.03	0.07	0.1	0.07	95.9	22.97	36.15	97.61	0.07	5.97	0.01	0.19	1.71	0.14	0.08	0.01	0	0.02	0.09	0.29	0.23	0.1	0.16	0.7	0.01	0	39.14	0	0	0	2.62	3.45	-3.12	70.4	144.45	746.27	399.99	949.82	615.84	771.35	451.93	915.54	443.3
10.877	0	0.04	0.01	0.01	0.05	1.18	0.04	0.07	0.11	0.09	97.64	11.96	30.87	98.33	0.09	5.09	0.01	0.17	1.47	0.15	0.06	0	0	0.02	0.1	0.28	0.21	0.11	0.16	0.65	0.01	0	34.24	0	0	0	1.22	1.63	-5.71	69.7	137.73	736.41	401.79	940.78	617.54	762.77	455.11	900.06	444.05
10.91	0	0.04	0.01	0.01	0.05	1.1	0.04	0.07	0.12	0.13	97.8	10.75	30.15	98.35	0.13	4.6	0.01	0.15	1.68	0.18	0.06	0.01	0	0.03	0.11	0.28	0.19	0.12	0.15	0.63	0.02	0	33.5	0	0	0	5.54	1.58	-4.27	71.47	143.85	723.22	406.42	928.09	624.62	748.11	461.19	891.43	448.92
10.944	0	0.04	0.02	0.01	0.05	0.92	0.04	0.07	0.11	0.14	98.15	8.31	28.42	97.97	0.14	5.21	0.01	0.16	2.05	0.19	0.07	0.01	0	0.04	0.11	0.31	0.17	0.11	0.18	0.66	0.02	0	31.73	0	0	0	3.83	2.61	-4.33	70.62	146.14	714.72	409.62	919.27	626.63	738.19	464.38	883.75	451.38
10.977	0	0.04	0.02	0.01	0.05	0.96	0.04	0.07	0.1	0.14	98.07	8.35	28.74	98.11	0.14	5.8	0.01	0.17	2.71	0.2	0.09	0.01	0	0.04	0.09	0.32	0.19	0.1	0.17	0.67	0.02	0	31.76	0	0	0	4.29	2.24	-5.26	70.35	142.05	708.49	410.81	914.02	629.05	733.66	466.06	875.08	452.76
11.01	0	0.04	0.02	0.01	0.06	0.76	0.04	0.08	0.1	0.12	98.47	5.91	26.47	97.03	0.12	6.39	0.01	0.19	3.16	0.19	0.09	0.01	0	0.04	0.09	0.3	0.22	0.1	0.18	0.65	0.03	0	29.44	0	0	0	2.9	4.56	-5.63	69.23	142.48	700.12	410.75	908.02	631.3	725.92	466.6	867.67	452.17
11.044	0	0.04	0.02	0.01	0.06	0.82	0.04	0.07	0.1	0.09	98.37	6.4	27.08	97.28	0.09	6.15	0.01	0.17	3.26	0.19	0.09	0.01	0	0.05	0.09	0.27	0.24	0.1	0.19	0.6	0.03	0	29.98	0	0	0	-0.84	4.12	-5.6	67.71	145.26	694.9	407.96	904.44	628.59	719.97	463.19	864.59	449.5
11.077	0	0.04	0.02	0.01	0.06	0.73	0.04	0.08	0.13	0.09	98.53	5.66	26.11	96.33	0.09	6.45	0.01	0.17	3.03	0.2	0.08	0.02	0	0.05	0.1	0.25	0.29	0.13	0.19	0.62	0.03	0	29.16	0	0	0	-4.08	5.66	-3.87	66.73	150.85	692.69	406.9	901.07	625.68	716.07	460.13	866.43	447.95
11.111	0	0.05	0.02	0.01	0.07	0.55	0.05	0.08	0.25	0.08	98.9	3.62	23.25	97.74	0.08	7.31	0.01	0.14	3.61	0.26	0.09	0.02	0	0.05	0.1	0.29	0.34	0.25	0.21	0.58	0.03	0	26.24	0	0	0	-1.62	3.17	-3.04	67.6	150.19	690.78	403.93	899.1	623.92	715.48	458.37	865.03	444.53
11.144	0	0.05	0.03	0.01	0.08	0.4	0.05	0.08	0.21	0.07	99.21	2.38	20.22	97.97	0.07	8.11	0.01	0.16	3.14	0.25	0.07	0.02	0	0.04	0.1	0.29	0.32	0.21	0.22	0.6	0.03	0	23.55	0	0	0	-1.22	2.61	-1.46	67.7	145.78	689.07	400.89	898.58	622.71	718.33	453.75	863.74	443.45
11.177	0	0.05	0.03	0.01	0.08	0.41	0.05	0.08	0.22	0.06	99.17	2.53	20.65	97.08	0.06	8.89	0.01	0.2	3.17	0.2	0.07	0.02	0	0.04	0.07	0.31	0.33	0.22	0.23	0.64	0.02	0	23.94	0	0	0	-2.44	4.49	-0.75	67.26	145.63	688.69	398.38	900.49	622.06	719.99	451.26	865.29	441.48
11.211	0	0.05	0.02	0.01	0.08	0.47	0.05	0.08	0.16	0.05	99.05	2.78	21.77	97.8	0.05	8.87	0.01	0.2	4.31	0.21	0.08	0.02	0	0.04	0.08	0.29	0.36	0.16	0.21	0.79	0.02	0	24.54	0	0	0	-3.18	3.03	0.44	67.17	150	688.96	396.5	902.79	621.34	720.33	449.24	870.11	441.13
11.244	0	0.05	0.02	0.01	0.08	0.5	0.05	0.08	0.15	0.04	99	3.06	22.32	97.64	0.04	9.04	0.01	0.21	4.09	0.21	0.11	0.02	0	0.04	0.08	0.28	0.38	0.15	0.19	0.7	0.02	0	25.16	0	0	0	2.95	3.39	-1.29	69.61	149.88	703.13	398.42	916	623.99	732.23	454.5	881.61	442.35
11.277	0	0.05	0.02	0.01	0.07	0.57	0.05	0.08	0.23	0.05	98.87	3.28	23.3	98.67	0.04	8.59	0.01	0.23	5.37	0.23	0.16	0.02	0	0.05	0.11	0.26	0.48	0.23	0.19	0.73	0.02	0	25.61	0	0	0	3.1	0.46	-0.67	69.36	151.59	706.47	397.87	921.65	626.3	736.4	453.22	887.68	443.47
11.311	0	0.04	0.02	0.01	0.07	0.79	0.05	0.08	0.22	0.05	98.43	4.76	26.28	98.48	0.04	8.06	0.01	0.25	6.45	0.26	0.22	0.03	0	0.05	0.11	0.23	0.5	0.22	0.19	0.67	0.02	0	28.02	0	0	0	4.93	1.15	-1.72	70.43	147.87	726.18	404.03	938.79	631.4	755.54	458.53	903.11	449.13
11.344	0	0.04	0.02	0.01	0.06	0.96	0.04	0.08	0.26	0.05	98.07	6.31	28.29	98.15	0.03	7.45	0.02	0.29	6.45	0.25	0.15	0.04	0	0.05	0.08	0.23	0.5	0.26	0.19	0.77	0.02	0	29.88	0	0	0	0.09	2.15	1.56	68.28	147.89	726.78	401.68	944.02	631.68	762.1	454.17	909.9	449.26
11.377	0	0.04	0.02	0.01	0.05	1.12	0.04	0.07	0.32	0.05	97.75	7.49	29.68	97.92	0.02	5.06	0.02	0.33	6.89	0.18	0.14	0.04	0	0.05	0.08	0.27	0.61	0.32	0.17	0.68	0.02	0	31.03	0	0	0	3.71	2.74	-1.21	69.92	147.85	748.22	404.01	962.15	632.04	778.88	458.75	926.42	449.16
11.411	0	0.04	0.01	0.01	0.05	1.5	0.04	0.07	0.23	0.04	97.01	10.98	32.48	98.62	0.02	4.84	0.02	0.39	6.87	0.19	0.12	0.03	0	0.04	0.08	0.24	0.73	0.23	0.2	0.77	0.01	0	33.64	0	0	0	2.38	0.66	2.52	69.64	143.45	751.82	405.21	964.91	631.8	788.25	455.6	931.69	453.85
11.444	0	0.04	0.01	0.01	0.05	1.54	0.04	0.07	0.36	0.04	96.93	11.33	32.69	98.01	0.01	3.82	0.02	0.35	6.9	0.18	0.12	0.02	0	0.04	0.09	0.24	0.98	0.36	0.17	0.61	0.01	0	33.87	0	0	0	3.02	-2.51	-1.18	69.94	146.2	770.13	410.42	980.47	635.06	799.65	461.77	945.76	456.44
11.478	0	0.04	0.01	0.01	0.05	1.54	0.04	0.07	0.71	0.05	96.92	12.14	32.73	98.77	0.02	3.76	0.02	0.39	6.01	0.14	0.16	0.02	0	0.05	0.1	0.26	1.44	0.71	0.15	0.53	0.01	0	34.35	0	0	0	6.46	-0.05	1.29	71.72	144.86	772.92	411.85	980.51	634.45	804.53	461.11	949.39	460.48
11.511	0	0.04	0.01	0.01	0.05	1.75	0.04	0.07	0.81	0.05	96.51	14.08	33.89	97.59	0.02	3.58	0.02	0.38	6.15	0.16	0.16	0.02	0	0.05	0.13	0.26	1.54	0.81	0.14	0.5	0.01	0	35.41	0	0	0	1.89	-3.5	2.26	69.78	143.15	775.47	412.57	980.78	631.68	807.8	458.39	950.93	460.89
11.544	0	0.04	0.01	0.01	0.05	1.67	0.04	0.07	0.93	0.05	96.65	13.74	33.52	98.44	0.02	3.54	0.02	0.32	5.74	0.14	0.13	0.02	0	0.05	0.1	0.24	1.3	0.93	0.13	0.49	0.01	0	35.24	0	0	0	-2.14	-1.27	3.71	68.33	143.81	774.71	409.84	981.69	628.48	809.2	455.29	952.98	458.43
11.578	0	0.04	0.01	0.01	0.04	1.87	0.04	0.07	0.89	0.05	96.27	16.1	34.63	98.23	0.02	3.16	0.02	0.36	5.4	0.1	0.09	0.02	0	0.05	0.11	0.24	1.07	0.89	0.13	0.47	0.01	0	36.39	0	0	0	-3.59	-1.93	0.95	67.44	147.1	776.19	406.58	985.26	627.78	806.99	452.77	954.09	453.91
11.611	0	0.04	0.01	0.01	0.04	1.84	0.04	0.07	0.63	0.04	96.32	16.88	34.68	97.77	0.02	3.62	0.02	0.34	4.46	0.06	0.06	0.01	0	0.04	0.1	0.22	0.9	0.63	0.14	0.54	0.01	0	36.75	0	0	0	-8.46	3.09	2.12	66.8	143.53	774.88	403.42	983.16	622.8	808.49	448.11	952.01	449.13
11.644	0	0.04	0.01	0.01	0.05	1.76	0.04	0.07	0.52	0.04	96.48	17	34.38	97.49	0.02	5.16	0.02	0.37	3.55	0.04	0.04	0.01	0	0.04	0.08	0.18	0.75	0.52	0.14	0.61	0.01	0	36.8	0	0	0	-5.72	3.71	1.32	67.1	142.95	773.55	399.95	980.86	619.49	806.08	445.35	949.03	445.54
11.678	0	0.03	0.01	0.01	0.04	2.53	0.03	0.07	0.6	0.04	94.94	26.17	37.91	97.96	0.02	6.35	0.02	0.31	3.37	0.03	0.04	0.01	0	0.04	0.07	0.15	0.68	0.6	0.12	0.61	0.01	0	40.21	0	0	0	-3.26	2.63	-0.36	67.66	145.08	772.98	397.96	980.86	618.56	802.87	446.37	947.89	442.19
11.711	0	0.03	0.01	0.01	0.04	3.63	0.03	0.08	0.31	0.04	92.74	34.96	41.34	98.62	0.02	7.5	0.02	0.28	4.86	0.03	0.07	0.01	0	0.04	0.05	0.14	0.5	0.31	0.13	0.68	0.01	0	42.8	0	0	0	-0.08	0.67	-1.28	68.81	141.39	770.29	395.19	978.84	616.77	801.32	444.13	942.68	441.42
11.745	0	0.03	0.01	0.01	0.04	3.3	0.03	0.08	0.27	0.04	93.41	30	40.26	98.15	0.02	7.42	0.02	0.28	5.86	0.03	0.11	0.01	0	0.04	0.04	0.15	0.42	0.27	0.14	0.59	0.01	0	41.39	0	0	0	4.1	2.14	-0.69	70.82	145.67	767.92	395.8	974.06	615.81	796.24	445.69	941.87	442.25
11.778	0	0.03	0.01	0.01	0.04	2.89	0.03	0.07	0.24	0.04	94.22	27.07	39.04	98.61	0.02	6.18	0.02	0.24	5.21	0.03	0.14	0.01	0	0.04	0.04	0.14	0.32	0.24	0.14	0.58	0.01	0	40.5	0	0	0	4.76	-0.68	-4.68	71.75	141.24	766.15	397.38	971.12	613.88	791.83	450.38	932.86	442.84
11.811	0	0.03	0.01	0.01	0.04	2.7	0.03	0.07	0.16	0.04	94.6	24.5	38.32	98.64	0.02	6.09	0.02	0.26	5.64	0.03	0.2	0.01	0	0.04	0.04	0.16	0.28	0.16	0.13	0.59	0.01	0	39.66	0	0	0	5.92	0.58	-1.27	72.06	141.84	754.02	402.36	960.19	621.95	783.64	451.78	925.47	451.1
11.845	0	0.03	0.01	0.01	0.05	1.63	0.04	0.07	0.16	0.04	96.74	15.88	33.73	98.56	0.02	6	0.02	0.22	3.17	0.04	0.13	0.01	0	0.04	0.04	0.17	0.29	0.16	0.12	0.51	0.01	0	36.29	0	0	0	-1.58	0.86	-0.71	68.65	138.85	743.86	404.46	952.71	625.44	776.97	451.06	915.81	452.89
11.878	0	0.04	0.01	0.01	0.05	1.49	0.04	0.07	0.1	0.04	97.03	14.17	32.87	98.6	0.02	5.8	0.02	0.21	3.16	0.05	0.11	0.01	0	0.04	0.05	0.16	0.38	0.1	0.12	0.51	0.01	0	35.46	0	0	0	5.84	-0.71	-4.25	71.93	143.98	732.23	400.71	943.27	623.9	759.88	454.32	903.76	449.02
11.911	0	0.04	0.01	0.01	0.05	1.1	0.04	0.07	0.1	0.04	97.79	10.15	30.1	98.61	0.03	5.48	0.01	0.22	2.49	0.06	0.06	0.01	0	0.04	0.07	0.14	0.4	0.1	0.13	0.51	0.01	0	33.1	0	0	0	2.52	-0.71	-0.36	70.18	145.47	713.47	400.33	924.89	625.27	744.82	449.44	890.29	449.42
11.945	0	0.04	0.02	0.01	0.05	0.88	0.04	0.07	0.08	0.03	98.24	7.89	28.03	96.98	0.03	3.99	0.01	0.21	1.88	0.09	0.04	0.01	0	0.03	0.08	0.15	0.46	0.08	0.13	0.61	0.01	0	31.38	0	0	0	-0.06	4.66	-2.69	69.27	148.49	707.79	399.71	918.4	621.9	734.68	451.27	883.07	445.75
11.978	0	0.05	0.02	0.01	0.05	0.75	0.05	0.07	0.11	0.03	98.5	6.37	26.5	98.55	0.03	3.29	0.01	0.21	1.87	0.08	0.05	0	0	0.03	0.11	0.16	0.51	0.1	0.12	0.62	0.01	0	29.95	0	0	0	3.02	-0.92	-6.16	69.98	145.37	701.83	399.73	914.67	623.34	727.61	455.89	872.62	445.64
12.011	0	0.05	0.02	0.01	0.05	0.71	0.05	0.07	0.12	0.04	98.59	5.88	25.91	98.54	0.04	3.22	0.01	0.16	1.83	0.07	0.04	0	0	0.03	0.1	0.14	0.44	0.12	0.13	0.64	0.01	0	29.41	0	0	0	2.78	-0.94	-3.85	69.19	145.59	689.41	406.11	900.83	629.89	716.87	459.71	862.27	452.1
12.045	0	0.05	0.02	0.01	0.06	0.63	0.05	0.07	0.17	0.04	98.75	4.81	24.7	98.03	0.04	3.64	0.02	0.15	2.3	0.06	0.05	0.01	0	0.02	0.09	0.15	0.46	0.17	0.13	0.65	0.01	0	28.09	0	0	0	4.64	2.47	-3.39	69.05	149.3	680.5	407.84	894.53	635.05	707.89	462.44	856.98	454.79
12.078	0	0.05	0.02	0.01	0.05	0.73	0.05	0.06	0.26	0.05	98.55	5.44	25.97	97.78	0.05	2.77	0.02	0.1	3.35	0.04	0.07	0.01	0	0.02	0.07	0.16	0.52	0.26	0.13	0.65	0.01	0	28.9	0	0	0	1.48	3.07	-2.05	66.59	152.26	674.18	411.19	888.19	637.79	701.5	463.72	853.67	458.29
12.112	0	0.05	0.02	0.01	0.05	0.78	0.05	0.06	0.47	0.04	98.44	5.13	26.39	97.86	0.04	2.34	0.02	0.06	5.4	0.03	0.08	0.02	0	0.02	0.07	0.2	0.62	0.47	0.11	0.53	0.02	0	28.52	0	0	0	1.11	2.88	-2.64	66.01	154.42	672.39	413.41	886.07	639.81	697.81	467.73	851.93	458.1
12.145	0	0.05	0.02	0.01	0.05	0.96	0.05	0.06	0.49	0.04	98.07	6.34	28.27	98.57	0.04	1.65	0.03	0.04	6.37	0.03	0.08	0.01	0	0.02	0.05	0.26	0.64	0.49	0.09	0.42	0.02	0	29.91	0	0	0	-1.34	0.85	-3.69	64.99	155.62	669.83	414.28	883.8	639.5	693.54	469.56	848.71	457.74
12.178	0	0.04	0.02	0.01	0.05	1.34	0.05	0.06	0.43	0.03	97.31	8.67	31.28	98.09	0.03	1.12	0.03	0.03	8.16	0.03	0.09	0.01	0	0.02	0.05	0.29	0.83	0.43	0.09	0.43	0.02	0	32.02	0	0	0	-5.19	2.3	-3.56	64.04	154.01	666.37	416.19	878.49	638.56	690.19	469.69	843.79	458.35
12.212	0	0.05	0.02	0.01	0.05	0.98	0.05	0.06	0.37	0.03	98.04	5.68	28.27	97.92	0.03	1.09	0.03	0.02	8.12	0.03	0.08	0.01	0	0.02	0.04	0.35	1	0.37	0.08	0.37	0.02	0	29.18	0	0	0	-6.72	2.74	-3.65	63.58	150.67	664.77	414.76	878.09	638.81	690.9	467.75	841.13	456.26
12.245	0	0.05	0.02	0.01	0.05	1.12	0.05	0.06	0.29	0.03	97.76	6.94	29.6	97.96	0.03	1.15	0.03	0.02	7.87	0.02	0.08	0.01	0	0.01	0.03	0.35	1.16	0.29	0.09	0.38	0.02	0	30.52	0	0	0	-6.02	2.65	-4.27	63.84	153.82	661.28	411.67	875.29	635.31	685.33	465.81	838.7	454.05
12.278	0	0.04	0.02	0.01	0.04	1.35	0.04	0.06	0.22	0.03	97.3	10.59	31.69	98.41	0.02	1.12	0.03	0.02	5.54	0.02	0.06	0.01	0	0.01	0.02	0.35	1.39	0.22	0.09	0.45	0.02	0	33.39	0	0	0	-3.03	1.37	-4.85	64.25	150.37	659.14	409.33	876.27	638.09	685.99	465.27	835.77	451.95
12.312	0	0.04	0.01	0.01	0.04	1.47	0.04	0.06	0.27	0.03	97.06	13.24	32.68	98.7	0.02	1.1	0.03	0.02	3.94	0.02	0.05	0.01	0	0.01	0.02	0.33	1.84	0.27	0.09	0.44	0.02	0	34.97	0	0	0	-7.44	0.35	-4.05	63.75	151.56	659.01	408.48	874.2	634.87	685.2	462.95	836.07	448.5
12.345	0	0.04	0.01	0.01	0.04	1.91	0.04	0.06	0.43	0.02	96.19	18.5	35.17	98.42	0.02	1.18	0.02	0.02	3.73	0.01	0.06	0.02	0	0.01	0.02	0.32	2.37	0.43	0.09	0.43	0.02	0	37.44	0	0	0	-5.46	1.35	-2.68	64.26	148.6	658.83	405.21	876.95	634.96	689.71	461.16	837.56	446.34
12.378	0	0.03	0.01	0.01	0.03	3.21	0.03	0.06	0.54	0.02	93.58	32.11	40.17	98.19	0.02	1.24	0.02	0.03	4.17	0.02	0.06	0.02	0	0.01	0.02	0.26	2.56	0.54	0.09	0.47	0.01	0	42.01	0	0	0	-5.8	2.02	-1.08	64.45	150.98	658.46	403.08	879.11	634.69	691.12	458.93	841.53	445.92
12.412	0	0.03	0.01	0	0.03	6.67	0.03	0.06	0.6	0.03	86.66	56.17	47.28	98.12	0.02	1.17	0.03	0.05	5.49	0.02	0.07	0.03	0	0.01	0.02	0.3	3.24	0.6	0.09	0.47	0.01	0	48.21	0	0	0	-8.22	-2.23	-1.18	64.86	152.51	666.27	401.55	887.11	633.29	697.96	455.77	850.04	444.38
12.445	0	0.02	0	0	0.03	10.27	0.02	0.06	0.52	0.03	79.45	66.44	51.42	97.83	0.03	1.13	0.03	0.05	8.48	0.02	0.1	0.04	0	0.01	0.02	0.27	3.23	0.52	0.09	0.47	0.01	0	50.92	0	0	0	-7.78	-2.96	0.72	65.02	148.22	669.75	399.83	893.23	634.17	707.06	453.99	854.97	444.4
12.479	0	0.02	0	0	0.02	23.74	0.02	0.06	0.29	0.03	52.52	87.47	60.69	98.39	0.03	1.02	0.03	0.07	10.67	0.02	0.12	0.07	0	0.01	0.01	0.3	3.22	0.29	0.12	0.42	0.01	0	58.76	0	0	0	-5.71	1.43	-0.76	65.58	147.96	683.15	399.91	904.76	633.37	718.12	454.62	865.67	443.59
12.512	0	0.02	0	0	0.02	35.42	0.02	0.06	0.35	0.04	39.58	93.44	65.9	97.63	0.04	1.01	0.04	0.1	11.92	0.02	0.12	0.09	0	0.01	0.02	0.32	3.64	0.35	0.14	0.42	0.01	0	63.2	0	0	0	-4.77	-3.41	-0.48	65.98	146.22	690.58	397.48	914.18	633.97	727.62	452.08	873.5	442.22
12.545	0	0.02	0	0	0.02	40.94	0.02	0.06	0.44	0.06	34.06	94.22	67.82	98.56	0.06	0.92	0.04	0.12	14.41	0.03	0.13	0.09	0	0.01	0.02	0.32	4.65	0.44	0.13	0.41	0.01	0	64.03	0	0	0	-3.44	-0.88	-1.41	66.52	148.63	705.29	395.37	925.7	628.97	738.49	449.56	886.79	439.64
12.579	0	0.01	0	0	0.01	52.21	0.01	0.06	0.47	0.08	22.79	97.18	72.26	97.44	0.08	0.99	0.03	0.14	13.27	0.04	0.13	0.08	0	0.01	0.02	0.29	5.11	0.47	0.14	0.41	0.01	0	68.69	0	0	0	-3.7	-3.81	0.11	66.62	145.24	713.06	392.73	934.49	627.22	750.1	446.32	895.11	438.12
12.612	0	0.01	0	0	0.01	59.57	0.01	0.06	0.44	0.1	15.43	97.75	74.81	98.07	0.1	1.27	0.04	0.16	15.7	0.05	0.13	0.1	0	0.01	0.02	0.28	5.12	0.44	0.15	0.39	0.01	0	70.13	0	0	0	-2.01	-2.36	0.7	67.02	145.44	721.13	391.94	942.98	627.43	758.93	445.06	904.24	438.75
12.645	0	0.01	0	0	0.01	64.79	0.01	0.06	0.49	0.11	10.21	98.5	77.04	98.49	0.11	1.44	0.03	0.19	14.58	0.05	0.12	0.08	0	0.01	0.02	0.26	5.78	0.49	0.16	0.38	0.01	0	72.69	0	0	0	-1.74	-1.1	-0.14	67.2	144.83	730.64	392.56	953.06	629.23	768.15	446.06	912.8	438.89
12.679	0	0.01	0	0	0.01	69.69	0.01	0.06	0.52	0.12	5.31	98.94	79.2	97.23	0.12	1.7	0.03	0.21	14.14	0.05	0.12	0.09	0	0.01	0.03	0.23	5.67	0.52	0.21	0.39	0	0	74.91	0	0	0	-1.22	-4.2	0.35	67.24	144.23	735.72	393.12	958.35	630.23	774.09	446.34	918.19	440.1
12.712	0	0.01	0	0	0.01	76.51	0.01	0.06	0.47	0.1	0	99.15	82.12	98.6	0.1	1.81	0.03	0.27	17.61	0.05	0.12	0.07	0	0.01	0.03	0.19	5.9	0.47	0.19	0.38	0	0	76.27	0	0	0	-0.34	0.72	0.91	67.64	144.85	740	394.66	957.94	626.68	776.4	446.06	921.2	442.06
12.746	0	0.01	0	0	0.01	85.53	0.01	0.06	0.49	0.1	0	99.51	87.35	98.74	0.1	2.03	0.03	0.31	21.33	0.04	0.1	0.05	0	0.01	0.05	0.18	5.79	0.49	0.18	0.34	0	0	79.71	0	0	0	2.74	-0.19	0.13	68.65	144.74	741.84	393.89	959.11	625.95	777.11	447.15	921.72	440.93
12.779	0	0.01	0	0	0.01	85.49	0.01	0.06	0.54	0.08	0	99.6	87.62	97.61	0.08	2.3	0.03	0.37	18.63	0.04	0.1	0.05	0	0.01	0.05	0.18	4.75	0.54	0.19	0.32	0	0	81.06	0	0	0	1.71	-3.45	-1.03	68.12	141.63	743.78	393.51	959.23	624.42	778.4	445.82	919.87	439.17
12.812	0	0.01	0	0	0.01	86.65	0.01	0.06	0.4	0.06	0	99.64	88.5	98.43	0.06	2.52	0.04	0.42	19.19	0.03	0.11	0.06	0	0.01	0.06	0.21	3.78	0.4	0.18	0.29	0	0	81.64	0	0	0	0.99	-1.32	-1.54	68.02	142.65	744.83	393.32	958.69	621.98	777.65	445.9	920.07	437.88
12.846	0	0.01	0	0	0.01	89.26	0.01	0.06	0.37	0.04	0	99.78	91.06	98.69	0.04	2.26	0.04	0.38	17.34	0.04	0.13	0.08	0	0.01	0.05	0.22	3.61	0.37	0.2	0.25	0	0	84.8	0	0	0	2.14	-0.37	-2.52	68.56	140.51	745.44	394.07	956.15	619.63	776.77	446.42	917.03	438.08
12.879	0	0.01	0	0	0.01	83.7	0.01	0.06	0.29	0.05	0	99.74	87.21	98.7	0.03	1.88	0.05	0.46	11.13	0.03	0.13	0.05	0	0.02	0.05	0.27	2.73	0.29	0.2	0.22	0	0	83.63	0	0	0	2.17	0.37	-2.57	69.02	139.31	744.5	394.4	952.76	616.49	775.13	445.51	914.3	439.32
12.912	0	0.01	0	0	0.01	81.66	0.01	0.06	0.2	0.05	0	99.7	85.99	98.4	0.03	1.68	0.05	0.43	10.1	0.03	0.14	0.03	0	0.01	0.05	0.3	2.05	0.2	0.19	0.22	0	0	82.88	0	0	0	0.64	-1.41	-4.04	68.83	138.86	740.51	393.83	948.79	614.15	769.78	445.41	908.49	438.87
12.946	0	0.01	0	0	0.01	76.38	0.01	0.06	0.16	0.05	0	99.65	83.39	98.53	0.02	1.39	0.05	0.42	6.51	0.04	0.12	0.02	0	0.01	0.05	0.35	1.52	0.16	0.18	0.22	0	0	81.83	0	0	0	4.68	0.99	-2.61	70.96	137.43	735.75	393.89	943.64	615.13	767.1	444.08	904.52	441.9
12.979	0	0.01	0	0	0.01	70.93	0.01	0.06	0.11	0.05	4.07	99.54	80.91	96.84	0.03	1.57	0.05	0.39	4.82	0.05	0.12	0.02	0	0.02	0.06	0.29	1.07	0.11	0.19	0.23	0	0	80.17	0	0	0	5.18	-4.89	-4.48	72.2	137.8	732.15	390.95	942.47	613.03	762.38	442.77	900.16	440.52
13.012	0	0.01	0	0	0.01	64.8	0.01	0.06	0.21	0.05	10.2	99.27	78.08	86.89	0.05	1.35	0.05	0.3	5.56	0.06	0.21	0.02	0	0.02	0.08	0.31	1.11	0.21	0.2	0.25	0	0.68	77.27	0	0	0	5.3	-12.54	-2.93	73.21	141.42	732.54	385.76	944.65	608.49	763.19	435.33	904.55	439.24
13.046	0	0.01	0	0	0.01	46.5	0.01	0.06	0.22	0.13	28.5	98.08	70.9	72.68	0.13	1.44	0.06	0.25	4.37	0.12	0.59	0.04	0	0.03	0.12	0.36	0.82	0.22	0.28	0.27	0.01	0.96	71.15	0	0	0	11.95	-17.11	1.2	76.16	132.57	742	376.92	947.38	595.69	778.52	421.23	910.49	433.76
13.079	0	0.01	0	0	0.02	30.12	0.01	0.06	0.27	0.4	44.88	94.9	63.68	0.36	0.4	1.87	0.08	0.31	4.4	0.16	1.67	0.13	0	0.04	0.21	0.45	0.54	0.27	0.33	0.31	0.01	0.77	64.86	0	0	0	14.59	-50.15	-7.08	75.12	85.81	754.72	367.3	962.74	591.11	807.16	415.22	892.43	424.79
13.113	0	0.02	0	0.01	0.02	10.55	0.02	0.07	0.27	0.53	78.9	76.03	49.04	0.09	1.46	2.49	0.11	0.36	3.22	0.31	7.01	8.35	0	0.05	0.27	0.53	0.25	0.09	0.6	0.45	0.01	1.63	53.85	0	0	0	18.63	-56.92	-11.19	75.17	69.49	761.64	370.78	962.88	584.26	816.47	415.37	883.53	433.57
13.146	0	0.03	0.01	0.03	0.04	3.11	0.03	0.08	0.38	0.78	93.77	32.35	34.84	0.01	4.57	2.5	0.18	0.4	3.49	0.72	9.7	20.42	0	0.06	0.38	0.78	0.19	0.05	0.92	0.7	0.01	1.63	42.08	0	0	0	10.13	-67.08	-4.23	72.37	50.07	772.06	380.55	960.83	587.7	836.22	421.16	885.5	430.01
13.179	0	0.05	0.01	0.08	0.06	1.32	0.07	0.12	0.44	1.11	97.35	13.07	24	0.03	15.45	2.41	0.23	0.47	2.26	0.91	10.53	40.76	0	0.05	0.44	1.11	0.15	0.02	1.06	0.82	0.01	1.68	34.88	0	0	0	6.18	-63.42	-8.3	68.27	43.07	782.87	391.34	961.06	587.65	843.09	431.63	886.14	432.96
13.213
13.246
13.279
13.313
13.346
13.379
13.413
13.446
13.48
13.513
13.546
13.58
13.613
13.646
13.68
13.713
13.747
13.78
13.813
13.847
13.88
13.913
13.947
13.98
14.013
14.047
14.08	0	0.04	0.01	0.01	0.09	0.7	0.04	0.19	1.09	0.04	98.6	5.06	25.42	97.71	0.04	17.4	0.02	0.24	3.66	0.04	0.31	0.01	0	0.04	0.4	1.72	0.94	0.3	0.09	12.03	1.09	0	28.43	0	0	0	10.13	-3.23	-7.49	75.21	142.93	747.98	394.78	946.25	602.11	766.41	452.02	908.73	438.81
14.114	0	0.03	0.01	0.01	0.07	1.66	0.03	0.44	0.86	0.11	96.68	15.33	33.69	96.33	0.11	18.41	0.03	0.15	4.03	0.1	0.33	0.02	0	0.03	0.21	1.16	0.48	0.09	0.72	30.95	0.86	0	36.03	0	0	0	7.69	-5.66	-0.24	74.62	136.81	727.75	398.24	925.25	609.48	756.59	445.41	893.4	445.54
14.147	0	0.03	0.01	0.01	0.09	1.21	0.03	0.49	0.44	0.14	97.58	10.66	30.74	97.84	0.14	22.91	0.04	0.22	3.47	0.12	0.3	0.01	0	0.03	0.13	0.56	0.27	0.06	1.81	29.06	0.44	0	33.44	0	0	0	4.35	-2.94	-2.38	73.52	135.1	710.89	394.43	912.94	609.77	740.73	443.72	875.77	440.08
14.18	0	0.03	0.01	0.01	0.09	1.19	0.03	0.42	0.26	0.2	97.62	10.27	30.56	97.94	0.2	21.79	0.03	0.26	3.67	0.12	0.23	0.01	0	0.02	0.13	0.52	0.25	0.1	1.45	26.64	0.26	0	33.18	0	0	0	3.85	-2.7	-4.02	73.07	139.91	694.86	395.19	900.25	612.87	722.12	447.42	861.85	440.31
14.214	0	0.03	0.01	0.01	0.11	0.97	0.03	0.47	0.22	0.3	98.07	8.18	28.65	98.16	0.3	26.57	0.03	0.28	3.05	0.09	0.17	0.01	0	0.03	0.14	1.25	0.23	0.08	1.46	24.14	0.22	0.01	31.62	0	0	0	6.71	-2.12	-5.64	73.15	138.59	686.44	396.81	893.8	616.33	713.7	451.19	852.05	443.12
14.247	0	0.02	0.01	0.01	0.11	1.5	0.02	0.36	0.22	0.35	97	14.34	32.86	96.98	0.35	29.87	0.03	0.3	3.18	0.07	0.11	0	0	0.02	0.11	1.94	0.25	0.22	1.02	14.22	0.14	0.01	35.54	0	0	0	4.2	-4.65	-2.84	70.12	141.61	667.98	401.7	876.86	624.21	697.29	453.86	838.77	447.79
14.28	0	0.02	0.01	0.01	0.12	1.79	0.02	0.32	0.58	0.43	96.42	17.55	34.45	98.2	0.43	33.85	0.03	0.4	3.38	0.04	0.07	0	0	0.02	0.09	2.12	0.35	0.58	0.62	7.87	0.09	0	37.04	0	0	0	2.72	-2.01	-2.65	68.42	144.03	657.3	404.34	864.45	625.52	684.86	457.15	828.55	447.33
14.314	0	0.02	0	0.01	0.14	1.94	0.02	0.39	0.5	0.4	96.12	19.82	35.31	98.56	0.4	40.13	0.03	0.49	3	0.03	0.05	0	0	0.02	0.07	2.24	0.36	0.5	0.45	6.18	0.06	0	37.97	0	0	0	-0.45	0.88	-6.42	67.67	139.92	651.83	401.43	861.12	621.52	678.69	456.05	818.11	444.26
14.347	0	0.02	0	0.01	0.25	1.77	0.02	0.72	0.8	0.53	96.47	17.31	34.29	98.38	0.53	54.83	0.02	0.82	3.36	0.02	0.04	0	0	0.02	0.05	2.04	0.3	0.8	0.34	5.67	0.04	0	36.94	0	0	0	-1.21	1.46	-5.09	67.7	141.04	639.69	399.47	850.24	621.33	667.92	452.62	808.65	443.3
14.38	0	0.01	0	0.01	0.41	1.52	0.01	1.3	0.72	0.42	96.97	14.72	32.91	97.79	0.42	68.8	0.02	1.42	2.98	0.01	0.03	0	0	0.02	0.05	1.88	0.36	0.72	0.26	5.54	0.04	0.01	35.74	0	0	0	1.1	3.05	-6.28	68.57	138.73	633.49	398.89	842.5	619.98	661.12	454.01	799.23	440.9
14.414	0	0.01	0	0.01	0.69	1.31	0.01	2.44	0.84	0.44	95.12	30.08	31.49	97.98	0.44	82	0.01	2.05	3.07	0.01	0.02	0	0	0.01	0.04	2.29	0.44	0.84	0.24	6.98	0.03	0	34.38	0	0	0	-1.08	2.58	-6.37	67.72	139.71	617.27	398.09	829.35	621.52	645.73	452.94	784.93	440.98
14.447	0	0.01	0	0.01	0.93	1.18	0.01	3.46	0.97	0.41	93.08	44.05	30.38	93.58	0.41	89.39	0.01	2.5	3.61	0.01	0.02	0	0	0.01	0.03	3.1	0.53	0.97	0.3	7.79	0.02	0.01	33.14	0	0	0	3.32	8.6	-5.58	69.51	132.25	605.9	396.14	815.65	621.35	638.44	451.66	769.79	436.23
14.481	0	0.01	0	0.01	1.12	0.99	0.01	3.91	0.95	0.41	92.18	49.1	28.64	67.74	0.41	91.94	0.02	3.41	3.93	0.01	0.06	0	0	0.01	0.03	3.18	0.68	0.95	0.36	7.41	0.01	0	31.38	0	0	0	7.6	18.29	-5.04	71.11	124.41	592.21	393.29	802.76	618.04	630.61	454.21	752.98	431.78
14.514	0	0.01	0	0.01	1.24	0.8	0.01	4	0.96	0.69	91.99	50.51	26.54	12.4	0.69	92.63	0.02	3.64	3.79	0.01	0.12	0.01	0	0.02	0.03	3.75	0.92	0.96	0.39	6.79	0.02	0.02	29.54	0	0	0	7.6	31.78	-4.87	69.23	110.74	579.12	392.93	793.97	619.49	628.39	459.05	734.67	427.93
14.547	0	0.01	0	0.01	1.23	0.69	0.01	3.67	1.02	1.05	92.66	47.78	24.94	0.67	1.05	91.21	0.03	3.16	4.19	0.02	0.31	0.07	0	0.02	0.06	4.2	0.92	1.02	0.4	6.15	0.02	0.01	28.04	0	0	0	10.68	46.96	-2.82	69.39	95.49	574.28	393.38	788.04	619.07	633.3	459.69	723.47	428.25
14.581	0	0.01	0	0.01	1.14	0.61	0.01	3.27	1.47	2.48	93.46	40.55	23.16	0.65	2.48	87.1	0.03	2.32	4.34	0.03	0.53	0.16	0	0.03	0.08	4.89	0.97	1.47	0.46	6.82	0.01	0.02	26.77	0	0	0	17.58	47.12	-3.56	70.09	100.83	570.47	396.26	783.88	618.5	628.38	472.06	718.88	427.6
14.614	0	0.01	0	0.01	0.96	0.56	0.02	2.56	1.36	4.33	94.87	28.25	21.94	3.65	4.33	80.37	0.04	1.26	5.1	0.07	0.68	0.28	0	0.03	0.1	6.04	1.28	1.36	0.5	6.74	0.01	0.03	25.73	0	0	0	14.54	38.36	-1.72	69.58	109.08	569.1	393.51	785.96	619.75	624.82	467.28	726.53	427.88
14.647	0	0.02	0.01	0.01	0.85	0.48	0.02	2	1.37	7.2	96.01	17.74	19.67	45.67	7.45	72.88	0.04	0.73	5.16	0.12	0.84	0.3	0	0.04	0.14	7.2	1.23	1.37	0.48	5.48	0.01	0.02	24.26	0	0	0	7.78	22.87	-1.54	70.51	120.15	575.61	386.55	792.15	615.3	623.14	451.25	740.52	425.59
14.681	0	0.02	0.01	0.01	0.57	0.47	0.03	1.14	1.05	8.22	97.71	6.83	19.27	85.18	8.22	59.75	0.05	0.43	6.1	0.25	0.88	0.2	0	0.05	0.21	12.44	1.14	1.05	0.37	4.56	0.01	0.01	23.64	0	0	0	1.32	13.25	-2.62	69.41	123.81	587.31	386.24	798.08	609.88	628.17	443.65	750.61	425.27
14.714	0	0.02	0.01	0.01	0.43	0.55	0.04	0.85	1.23	9.63	98.3	3.46	20.09	97.07	9.63	50.7	0.06	0.3	7.61	0.35	1.06	0.16	0	0.05	0.34	13.1	1.21	1.23	0.39	5.12	0.01	0	24.23	0	0	0	5.01	4.5	-6.46	71.33	133.53	611.9	390.54	819.5	612.73	642.05	448.94	774.08	428.99
14.748	0	0.03	0.01	0.01	0.31	0.5	0.05	0.54	1.05	8.19	98.93	1.98	19.52	96.16	8.19	40.77	0.06	0.22	9.56	0.48	0.55	0.03	0	0.06	0.35	10.45	0.92	1.05	0.38	5.48	0.01	0	22.39	0	0	0	3.91	5.9	-2.23	71	135.5	624.16	392.13	830.48	611.34	656.7	448.39	791.3	432.75
14.781	0	0.03	0.02	0.01	0.22	0.52	0.05	0.37	0.8	5.41	98.96	2.08	20.55	97.31	5.41	33.55	0.07	0.18	9.66	0.5	0.46	0.03	0	0.07	0.37	9.16	0.61	0.8	0.46	6.52	0.01	0	22.69	0	0	0	5.7	4.07	-1.93	72.42	140.19	639.03	388.34	846.88	609.51	670.09	445.06	809.52	430.42
14.814	0	0.03	0.01	0.01	0.2	0.61	0.04	0.33	0.65	3.78	98.77	2.67	22.61	97.53	3.78	33.54	0.07	0.14	9.42	0.48	0.29	0.02	0	0.07	0.33	8	0.53	0.65	0.48	5.64	0.01	0	24.3	0	0	0	2.33	3.61	-2.59	70.97	140.82	654.91	384.94	863.29	607.03	685.07	439.21	825.35	426.84
14.848	0	0.03	0.01	0.01	0.2	0.59	0.04	0.34	0.36	2.33	98.83	2.47	22.56	97.98	2.33	33.68	0.11	0.15	9.56	0.5	0.14	0.02	0	0.08	0.36	7.99	0.38	0.26	0.81	7.38	0.01	0	23.79	0	0	0	2.14	2.58	0.98	70.73	141.83	656.92	381.28	868.77	607.2	691.91	432.12	833.69	428.07
14.881	0	0.03	0.01	0.01	0.17	0.71	0.04	0.29	0.31	1.52	98.59	2.79	24.32	98.27	1.52	30.79	0.16	0.16	11.38	0.49	0.14	0.02	0	0.08	0.31	7.78	0.25	0.18	1.17	7.27	0.01	0	24.57	0	0	0	3.96	1.81	-0.27	71.65	141.26	668.45	382.82	879.33	608.45	701.91	434.97	843.02	428.57
14.914	0	0.04	0.02	0.01	0.15	0.69	0.04	0.24	0.36	1.2	98.62	2.56	24.08	97.76	1.2	26.2	0.17	0.16	12.09	0.73	0.14	0.03	0	0.09	0.36	7.59	0.19	0.24	1.07	7.26	0.01	0	24.02	0	0	0	9	3.11	1.43	74.48	145.03	669.85	383.46	877.5	606.02	701.63	434.6	846.65	432.31
14.948	0	0.04	0.02	0.01	0.13	0.74	0.05	0.18	0.39	1.06	98.51	2.62	24.61	98.21	1.06	21.75	0.27	0.16	13.1	0.82	0.16	0.03	0	0.16	0.39	5.43	0.18	0.25	0.96	5.63	0.01	0	24.17	0	0	0	8.09	1.98	0.97	74.42	147	672.09	384.4	878.35	604.95	701.67	435.51	848.63	432.36
14.981	0	0.04	0.02	0.01	0.11	0.69	0.05	0.16	0.32	0.82	98.63	2.71	24.08	97.24	0.82	18.67	0.23	0.18	11.19	0.76	0.19	0.01	0	0.15	0.32	4.57	0.16	0.32	0.9	5.56	0.01	0	24.38	0	0	0	8.19	4.2	-0.44	74.82	147.77	673.84	386.62	876.2	602.63	699.59	438.75	847.21	432.07
15.014	0	0.04	0.02	0.01	0.1	0.79	0.05	0.14	0.35	0.71	98.42	3.31	25.47	96.07	0.71	15.86	0.23	0.14	11.24	0.81	0.18	0.01	0	0.15	0.35	3.73	0.16	0.32	0.78	5.8	0.02	0	25.66	0	0	0	5.96	6.01	-3.28	73.93	146.04	673.2	388.28	873.22	600.67	695.58	441.1	841.29	431.16
15.048	0	0.04	0.02	0.01	0.08	1.02	0.05	0.13	0.35	0.54	97.95	5.3	28.23	97.47	0.54	12.93	0.15	0.12	9.77	0.71	0.15	0	0	0.11	0.35	2	0.16	0.17	0.71	6.64	0.02	0	28.72	0	0	0	8.71	3.74	-5.06	75.21	141.9	669.7	389.54	870.9	602.85	692.9	444.01	834.43	433.74
15.081	0	0.04	0.02	0.01	0.07	0.84	0.05	0.12	0.26	0.61	98.33	4.83	26.62	97.68	0.61	10.77	0.14	0.11	7.38	0.79	0.14	0	0	0.1	0.26	1.55	0.1	0.08	0.69	6.55	0.02	0	28.12	0	0	0	6.01	3.3	-3.26	73.37	144.83	658.24	394.44	858.13	606.98	681.18	447.18	825.67	437.2
15.115	0	0.04	0.02	0.01	0.07	0.85	0.04	0.1	0.25	0.57	98.31	6.09	27.09	97.84	0.57	9.61	0.12	0.09	4.57	0.62	0.11	0	0	0.07	0.25	0.72	0.13	0.07	0.58	5.06	0.02	0	29.65	0	0	0	6.6	2.93	-3.43	73.75	144.21	648.14	397.85	846.88	609.4	670.67	450.91	814.46	439.96
15.148	0	0.04	0.02	0.01	0.07	0.84	0.05	0.11	0.35	0.59	98.31	5.67	26.92	97.18	0.63	9.64	0.11	0.09	5.45	0.62	0.1	0	0	0.06	0.35	0.59	0.14	0.13	0.45	5.7	0.02	0	29.17	0	0	0	5.05	4.3	-1.15	72.66	145.39	629.39	401.53	830.38	615.12	654.95	453.94	800.03	444.49
15.181	0	0.04	0.02	0.01	0.08	0.76	0.04	0.13	0.28	0.58	98.49	4.9	25.91	97.69	0.61	12.13	0.11	0.09	5.39	0.48	0.09	0	0	0.05	0.28	0.58	0.15	0.15	0.42	6.83	0.02	0	28.21	0	0	0	4.64	3.28	-3.78	72.44	143	618.89	404.74	818.14	616.65	641.99	457.8	784.48	445.78
15.215	0	0.04	0.02	0.01	0.09	0.66	0.04	0.14	0.45	0.36	98.67	3.97	24.57	94.25	0.63	15.64	0.09	0.09	5.79	0.32	0.09	0.01	0	0.05	0.31	0.36	0.16	0.45	0.39	6.69	0.02	0	26.85	0	0	0	5.07	8.02	-1.8	72.18	138.12	603.88	406.5	803.35	619.26	631.85	458.6	769.58	448.19
15.248	0	0.04	0.02	0.01	0.1	0.67	0.04	0.17	0.68	0.33	98.66	3.71	24.38	73.27	0.84	18.72	0.09	0.08	6.76	0.39	0.14	0.04	0	0.05	0.37	0.33	0.15	0.68	0.44	6.91	0.03	0.01	26.4	0	0	0	4.34	16.96	0.84	70.41	125.96	591.81	409.37	791.44	620.62	629.09	462.66	754.46	450.47
15.281	0	0.04	0.02	0.01	0.11	0.49	0.05	0.17	0.77	0.37	99.02	2.71	21.39	32.2	1.44	19.04	0.1	0.08	5.28	0.49	0.26	0.12	0	0.05	0.47	0.37	0.19	0.77	0.48	6.27	0.03	0.01	24.39	0	0	0	7.73	25.72	2.51	69.93	113.13	588.12	414.32	785.26	623.77	632.41	467.74	744.89	455.66
15.315	0	0.05	0.03	0.01	0.14	0.28	0.06	0.19	0.9	0.51	99.44	1.17	15.57	9.46	2.36	18.62	0.11	0.08	5.94	0.89	0.48	0.46	0	0.05	0.53	0.51	0.2	0.9	0.55	8.71	0.06	0	18.94	0	0	0	9.12	33.29	3.56	68.07	108.02	576.99	417.83	773.27	625.94	624.77	472.19	732	459.13
15.348	0	0.06	0.04	0.01	0.13	0.26	0.07	0.17	0.7	0.64	99.49	0.98	14.5	4.54	2.57	15.11	0.13	0.09	6.92	1.55	0.89	1.42	0	0.06	0.7	0.64	0.25	0.5	0.62	9.33	0.07	0	17.71	0	0	0	7.5	37.23	7.31	66.19	98.66	573.66	419.22	771.22	625.87	630.45	475.14	727.96	460.08
15.381	0	0.06	0.04	0.02	0.16	0.21	0.07	0.19	0.9	0.84	99.59	0.72	11.82	3.52	4.26	17.33	0.15	0.1	7.22	2.88	1.15	2.59	0	0.07	0.9	0.84	0.25	0.49	0.59	8.6	0.1	0	15.56	0	0	0	10.98	38.55	4.16	66.66	98.41	568.88	421.12	768.79	630.18	624.96	482.74	720.28	458.3
15.415	0	0.07	0.05	0.02	0.17	0.17	0.09	0.2	0.87	1.06	99.6	0.55	9.57	2.05	6.54	15.82	0.16	0.08	7.89	4.48	1.05	3.28	0	0.08	0.87	1.06	0.33	0.42	0.58	8.37	0.16	0	13.57	0	0	0	9.19	41.34	6.95	65.32	96.36	565.19	419.68	767.82	629.09	626.59	482.34	719.62	457.23
15.448	0	0.08	0.06	0.02	0.19	0.14	0.13	0.21	1.15	1.33	99.58	0.47	6.82	1.47	11.86	12.51	0.19	0.09	6.76	6.35	0.87	3.14	0	0.1	1.15	1.33	0.41	0.66	0.63	7.85	0.17	0	12.54	0	0	0	14.61	43.02	5.71	66.18	96.39	561.99	415.61	771.54	634.46	626.26	483	718.37	454.59
15.482	0	0.09	0.07	0.02	0.23	0.1	0.2	0.25	1.01	1.87	99.5	0.33	1.9	0.87	18.96	8.57	0.27	0.08	4.84	9.9	0.73	2.24	0	0.13	1.01	1.87	0.33	0.7	0.86	8.55	0.18	0	10.06	0	0	0	13.46	45.69	3.62	66.05	93.98	560.63	413.07	773.71	636.95	626.12	480.44	715.5	451.39
15.515	0	0.1	0.09	0.02	0.27	0.08	0.28	0.29	0.79	2.82	99.43	0.49	0	0.75	24.49	5.98	0.34	0.09	4.42	12.39	1.02	2.97	0	0.15	0.79	2.82	0.24	0.4	1.15	8.93	0.17	0	8.56	0	0	0	12.04	46.39	2.87	66.73	94.92	557.71	411.65	776.06	640.93	624.85	480.02	714.87	449.9
15.548	0	0.1	0.09	0.02	0.31	0.08	0.33	0.34	0.66	3.08	99.32	0.65	0	2.96	28.28	6.19	0.37	0.11	4.28	14.07	1.16	3.87	2.27	0.18	0.66	3.08	0.21	0.4	1.27	8.91	0.17	0	8.33	0	0	0	15.94	39.45	3.07	66.72	105.16	557.67	410.83	778.29	640.5	621.69	485.54	720.11	448.49
15.582	0	0.09	0.1	0.02	0.45	0.07	0.48	0.52	0.66	6.49	98.95	1.17	0	2.56	36.21	7.8	0.66	0.14	4.04	12.67	1.44	5.8	4.57	0.28	0.6	6.49	0.22	0.32	1.71	9.99	0.23	0	6.94	0.14	0	0	16.57	40.19	2.74	66.8	107.54	558.77	409.34	780.14	639.4	621.92	485.2	722.37	446.79
15.615	0	0.07	0.1	0.02	0.6	0.07	0.6	0.75	0.67	7.34	98.49	1.86	0	3.62	42.03	10.33	0.67	0.13	3.94	10.09	1.58	6.75	4.1	0.3	0.53	7.34	0.23	0.35	1.93	10.38	0.22	0	7.05	0.97	0	0	15.17	38.41	3.84	66.66	112.15	559.81	403.84	785.53	638.16	623.45	479.47	729.66	443.44
15.648	0	0.08	0.11	0.02	0.41	0.07	0.41	0.49	0.67	12.03	99.01	0.95	0	8.34	32.63	8.21	0.67	0.11	5.46	8.59	1.55	6.35	1.52	0.39	0.56	12.03	0.3	0.57	2.36	11.68	0.28	0.01	7.42	1.32	0	0	9.17	33.98	4.85	65.94	117.44	562.68	399.47	789.24	634.44	623.86	469.71	737.82	441.33
15.682	0	0.09	0.1	0.02	0.31	0.08	0.26	0.31	0.86	17.92	99.39	0.51	0	42.06	22.47	9.21	0.86	0.1	6.37	5.69	1.75	5.45	0	0.61	0.5	17.92	0.32	0.32	3.79	9.33	0.37	0.04	7.6	1.18	0	0	2.41	23.6	3.91	65.69	124.8	569.98	393.64	797.22	632.89	625.16	454.17	749.09	439.46
15.715	0	0.09	0.08	0.02	0.21	0.11	0.17	0.2	0.83	13.08	99.58	0.33	3.54	84.21	13.08	8.76	0.83	0.07	9.37	4.79	1.39	3.87	0	0.56	0.5	17.52	0.37	0.37	3.67	9.41	0.36	0.02	9.12	0.27	0	0	-0.06	13.63	3.03	66.33	130.57	578.4	393.08	802.52	630	627.71	449.63	757.88	439.43
15.749	0	0.09	0.07	0.02	0.18	0.15	0.13	0.17	1.08	7.84	99.64	0.33	7.02	90.66	7.84	9.41	1.08	0.06	12.37	3.82	0.82	0.8	0	0.55	0.52	26.33	0.56	0.42	3.78	9.3	0.38	0.01	10.07	0	0	0	1.08	10.63	-0.64	67.54	138.25	594.14	395.17	816.27	631.43	634.74	451.99	772.46	439.92
15.782	0	0.08	0.06	0.02	0.15	0.18	0.11	0.16	1.12	4.85	99.65	0.44	9.31	93.15	4.85	9.72	1.12	0.04	11.46	2.86	0.73	0.33	0	0.38	0.64	23.99	0.78	0.57	3.35	10.69	0.29	0.01	11.98	0	0	0	5.18	8.95	0.7	69.71	140.8	608.01	395.23	828.63	629.76	647.97	453.32	788.28	441.64
15.815	0	0.08	0.06	0.02	0.12	0.25	0.1	0.13	1.02	2.55	99.5	0.6	13.17	96.99	2.55	7.94	1.02	0.03	13.41	1.71	0.38	0.09	0	0.31	0.62	17.98	0.82	0.64	2.87	9.7	0.23	0	14.19	0	0	0	7.41	4.64	0.26	71.9	146.6	624.44	394.21	841.93	625.94	659.26	451.69	805.49	441.28
15.849	0	0.07	0.04	0.01	0.09	0.45	0.08	0.1	0.86	1.08	99.09	1.29	19.31	97.9	1.08	5.88	0.86	0.03	13.21	0.91	0.35	0.02	0	0.27	0.6	11.12	0.82	0.49	2.25	7.07	0.13	0	19.62	0	0	0	4.98	2.79	-0.92	71.04	143.35	639.26	394.86	855.34	625.53	673.69	451.1	816.63	440.18
15.882	0	0.06	0.03	0.01	0.08	0.51	0.07	0.09	0.71	0.69	98.98	1.77	20.93	98.55	0.51	4.23	0.69	0.02	11.28	0.75	0.23	0.01	0	0.23	0.71	8.48	0.58	0.44	1.95	5.98	0.09	0	21.69	0	0	0	3.27	0.9	0.75	70.64	144.06	645.3	394.81	858.75	621.98	679.74	447.96	823.65	441.37
15.915	0	0.06	0.03	0.01	0.07	0.73	0.07	0.08	0.6	0.6	98.53	2.54	24.38	98.24	0.29	3.32	0.6	0.02	13.25	0.51	0.17	0.01	0	0.21	0.57	5.79	0.42	0.29	1.86	5.69	0.08	0	23.97	0	0	0	2.83	1.9	0.78	70.63	144.45	658.3	397.57	870.37	623.01	691.9	450.17	836.21	443.9
15.949	0	0.05	0.02	0.01	0.05	1.8	0.05	0.08	0.49	0.4	96.41	8.23	33.02	98.43	0.22	2.46	0.4	0.02	14.07	0.39	0.18	0.01	0	0.12	0.49	2.98	0.32	0.35	1.66	6.11	0.06	0	31.66	0	0	0	-0.19	1.3	1.15	69.29	143.91	661.72	396.14	876.09	624.39	697.08	446.17	840.97	443.41
15.982	0	0.04	0.01	0.01	0.05	2.46	0.05	0.08	0.38	0.35	95.08	11.77	36.03	98.64	0.17	2.47	0.35	0.03	14.84	0.28	0.17	0.01	0	0.1	0.36	2.4	0.29	0.38	1.45	5.84	0.05	0.01	34.13	0	0	0	-0.95	-0.59	2.58	68.72	145.88	662.24	393.04	878.53	622.94	699.13	441.53	845	442.43
16.015	0	0.03	0.01	0.01	0.04	6.77	0.04	0.08	0.45	0.31	86.47	29.34	45.54	98.69	0.18	2.09	0.31	0.03	19.58	0.23	0.2	0.01	0	0.07	0.31	1.69	0.28	0.45	1.17	5.6	0.05	0.01	41.2	0	0	0	-5.93	0.4	0.45	67.77	145.05	665.3	391.36	876.22	614.54	697.55	439.02	842.58	436.21
16.049	0	0.02	0	0	0.02	17.31	0.03	0.07	0.4	0.21	65.37	70.9	56.02	98.49	0.12	1.66	0.21	0.04	16.58	0.17	0.2	0.01	0	0.05	0.24	0.92	0.29	0.4	0.82	5.02	0.04	0	52.21	0	0	0	1.33	1.12	1.08	69.5	143.9	670.91	387.5	880	610.51	703.54	436.08	847.44	434.61
16.082	0	0.02	0	0	0.02	18.87	0.02	0.07	0.31	0.21	62.25	74.63	57.11	97.59	0.11	1.57	0.21	0.04	16.14	0.18	0.22	0.01	0	0.05	0.18	0.76	0.24	0.31	0.84	5	0.04	0	53.38	0	0	0	2.52	3.49	-1.17	69.77	142.15	672.81	386.66	879.74	607.97	702.89	437.31	844.9	431.02
16.116	0	0.02	0	0	0.02	23.91	0.02	0.07	0.22	0.15	52.18	89.23	60.89	98.72	0.08	1.54	0.15	0.05	8.75	0.2	0.17	0.01	0	0.03	0.16	0.41	0.25	0.22	0.61	4.09	0.03	0	59.82	0	0	0	3.35	0.27	-0.89	70.43	142.02	672.47	386.15	877.1	604.81	701.7	436.8	843.58	430.33
16.149	0	0.02	0	0	0.02	22.14	0.02	0.07	0.23	0.15	55.72	88.9	60.1	97.23	0.08	1.45	0.15	0.06	7.39	0.17	0.16	0.01	0	0.03	0.14	0.29	0.38	0.23	0.53	3.56	0.02	0	59.61	0	0	0	6.82	4.21	-1.45	72.65	144.65	672.9	388.62	873.13	602.34	698.02	439.06	842.57	433.74
16.182	0	0.02	0	0	0.02	17.39	0.02	0.07	0.27	0.16	65.21	84.99	57.33	97.85	0.1	1.48	0.16	0.06	6.34	0.19	0.19	0.01	0	0.03	0.15	0.3	0.41	0.27	0.47	3.25	0.03	0	57.46	0	0	0	8.09	2.9	-2.9	74.3	138.65	671.37	392.12	867.48	600.62	695.96	442.24	834.51	437.26
16.216	0	0.02	0	0	0.02	14.21	0.02	0.07	0.33	0.16	71.57	81.68	55.2	97.36	0.09	1.22	0.16	0.05	5.05	0.21	0.18	0	0	0.02	0.15	0.17	0.35	0.33	0.31	2.69	0.02	0	55.97	0	0	0	6.69	3.97	0.14	73.52	139.07	661.02	398.7	854.41	605.88	687.27	445.72	826.32	443.23
16.249	0	0.02	0	0	0.02	12.49	0.02	0.06	0.26	0.16	75.02	78.31	53.82	97.42	0.08	0.8	0.16	0.04	5	0.17	0.17	0	0	0.02	0.15	0.15	0.28	0.26	0.29	2.52	0.02	0	54.66	0	0	0	6.58	3.84	-2.15	73.44	139.17	653.32	400.53	848.69	608.45	678.07	449.73	817.16	444.96
16.282	0	0.02	0	0	0.02	9.63	0.02	0.06	0.24	0.14	80.73	67.59	50.88	97.49	0.06	0.72	0.14	0.05	6.58	0.18	0.18	0	0	0.02	0.16	0.11	0.2	0.24	0.28	2.21	0.02	0	51.24	0	0	0	6.21	3.71	-1.03	72.86	138.79	634.71	400.71	832.51	611.3	662.05	448.28	800.83	447.67
16.316	0	0.03	0.01	0.01	0.03	6.1	0.03	0.06	0.27	0.11	87.81	50.63	46.2	97.03	0.07	0.76	0.11	0.04	6.53	0.19	0.14	0	0	0.03	0.19	0.1	0.17	0.27	0.27	2.36	0.03	0	46.82	0	0	0	5.54	4.56	-2.95	72.52	136.84	633.38	401.68	830.38	611.78	659.4	451.94	796.05	444.62
16.349	0	0.03	0.01	0.01	0.03	5.11	0.03	0.06	0.26	0.1	89.79	43.58	44.41	96.05	0.08	0.95	0.1	0.04	6.69	0.23	0.11	0	0	0.02	0.26	0.1	0.17	0.25	0.23	2.6	0.03	0	45.06	0	0	0	4.92	6.05	-4.15	72.53	134	629.45	405.33	822.59	610.46	653.88	455.59	787.58	446.68
16.382	0	0.03	0.01	0.01	0.04	3.11	0.04	0.07	0.32	0.11	93.78	25.05	39.34	97.26	0.11	1.19	0.1	0.03	7.86	0.34	0.11	0.01	0	0.03	0.31	0.11	0.15	0.32	0.21	3.33	0.04	0	39.85	0	0	0	5.64	4.15	-3.14	72.76	136.55	622.07	409.34	813.85	613.91	645.51	459.62	781.7	449.77
16.416	0	0.04	0.01	0.01	0.04	2.01	0.04	0.07	0.37	0.13	95.98	16.13	35.2	96.46	0.13	1.65	0.1	0.02	6.71	0.52	0.12	0.01	0	0.02	0.31	0.15	0.13	0.37	0.18	4.11	0.05	0	36.41	0	0	0	1.84	5.47	-2.24	70.81	127.24	621.57	410.69	810.61	612.74	649.4	457.16	776.47	450.59
16.449	0	0.04	0.01	0.01	0.04	1.63	0.04	0.07	0.32	0.11	96.73	11.94	33.16	95.93	0.11	2.1	0.09	0.03	7.28	0.62	0.11	0.01	0	0.02	0.29	0.18	0.1	0.32	0.17	4.48	0.06	0	34.24	0	0	0	-1.71	6.2	-2.19	69.55	129.49	620.85	411.16	807.93	609.9	646.6	456.8	775.9	449.63
16.483	0	0.05	0.02	0.01	0.06	0.71	0.05	0.08	0.32	0.15	98.57	4.21	25.3	95.95	0.15	3.1	0.1	0.03	6.31	0.99	0.14	0	0	0.02	0.32	0.22	0.11	0.3	0.15	5.3	0.09	0	27.22	0	0	0	-5.09	6.18	-2.14	68.2	131.49	617.71	411.73	804.86	609.42	642.5	456.75	773.79	449.55
16.516	0	0.06	0.03	0.01	0.07	0.49	0.06	0.09	0.31	0.19	99.03	2.44	21.62	89.92	0.19	4.61	0.09	0.04	6.38	1.71	0.15	0.01	0	0.02	0.31	0.25	0.11	0.23	0.15	6.13	0.1	0	23.71	0	0	0	-5.62	11.06	0	67.21	127.66	614.77	408.75	805.52	609.85	645.57	454.18	773.05	447.62
16.549	0	0.06	0.03	0.01	0.07	0.46	0.06	0.1	0.31	0.22	99.08	2.19	21.02	91.31	0.22	5.78	0.09	0.04	6.72	1.9	0.16	0.01	0	0.02	0.31	0.28	0.11	0.21	0.17	7.06	0.1	0	23.02	0	0	0	-6.53	10.24	-0.1	66.57	125.69	612.41	406.44	806.43	611.69	645.7	451.51	771.26	445.81
16.583	0	0.07	0.04	0.01	0.09	0.3	0.07	0.11	0.35	0.23	99.4	1.13	16.84	87.44	0.23	7.11	0.09	0.04	7.76	2.5	0.25	0.01	0	0.01	0.35	0.44	0.11	0.28	0.14	8.44	0.12	0	18.71	0	0	0	-5.53	12.3	0.6	66.47	130.41	610.32	403.54	809.56	614.17	644.57	449.77	774.89	444.93
16.616	0	0.07	0.04	0.01	0.09	0.31	0.07	0.11	0.36	0.24	99.38	1.12	17.06	85.97	0.24	7.67	0.09	0.04	8.58	2.49	0.25	0.01	0	0.01	0.36	0.47	0.11	0.35	0.15	9.57	0.11	0	18.62	0	0	0	-5.06	12.93	-0.01	66.58	130.42	611.22	403.23	810.54	614.28	644.9	449.82	775.21	444.28
16.649	0	0.07	0.04	0.01	0.09	0.29	0.07	0.12	0.57	0.24	99.42	1.02	16.37	88.58	0.24	7.92	0.09	0.04	8.69	2.43	0.24	0.02	0	0.01	0.4	0.58	0.11	0.57	0.14	10.61	0.12	0	17.96	0	0	0	-3.43	11.76	1.37	67.28	134.52	612.85	402.47	812.51	612.89	646.06	450.03	780.48	444.99
16.683	0	0.07	0.04	0.01	0.1	0.27	0.07	0.14	0.96	0.22	99.45	0.95	15.74	95.09	0.22	8.98	0.07	0.04	8.59	2.45	0.21	0.02	0	0.01	0.45	0.66	0.12	0.96	0.13	13.61	0.12	0	17.47	0	0	0	-2.05	7.18	2.26	67.35	138.68	610.14	396.53	822.22	620.89	648.31	446.49	786.94	442.71
16.716	0	0.07	0.04	0.01	0.1	0.25	0.07	0.13	0.93	0.16	99.5	0.97	15.16	96.85	0.16	9.3	0.07	0.05	6.81	1.75	0.16	0.02	0	0.01	0.51	0.55	0.15	0.93	0.13	11.67	0.1	0	17.61	0	0	0	3.06	4.87	0.53	69.3	142.62	623.93	396.98	834.71	620.46	657.66	450.96	800	441.97
16.75	0	0.07	0.04	0.01	0.09	0.23	0.07	0.13	1.37	0.11	99.54	0.91	14.37	97.65	0.11	7.68	0.05	0.05	6.14	0.83	0.12	0.02	0	0.01	0.54	0.6	0.21	1.37	0.14	12.51	0.1	0	17.19	0	0	0	3.32	3.36	-0.67	69.56	143.09	636.55	398.64	846.74	622	668.46	453.13	811.15	442.61
16.783	0	0.06	0.04	0.01	0.08	0.3	0.07	0.11	1.09	0.1	99.4	1.19	16.81	97.74	0.1	4.98	0.06	0.04	7.07	0.58	0.11	0.02	0	0.01	0.62	0.63	0.22	1.09	0.14	10.52	0.1	0	19.08	0	0	0	1.19	3.17	0.93	68.78	144.05	644.6	398.39	857.14	623.48	678.85	451.37	822.71	444.06
16.816	0	0.06	0.03	0.01	0.07	0.44	0.06	0.1	0.62	0.1	99.13	1.76	20.27	98.39	0.1	3.45	0.06	0.04	8.57	0.47	0.12	0.01	0	0.01	0.57	0.51	0.29	0.62	0.16	9.6	0.1	0.01	21.64	0	0	0	-0.09	1.43	-1.6	68.63	142.59	663.39	400.04	873.68	624.36	694.45	451.49	836.82	443.67
16.85	0	0.06	0.03	0.01	0.06	0.68	0.06	0.09	0.37	0.11	98.65	2.76	24.32	97.7	0.11	2.49	0.06	0.03	10.69	0.32	0.1	0.01	0	0.01	0.37	0.45	0.29	0.31	0.22	8.08	0.08	0.01	24.51	0	0	0	-0.52	3.26	0.47	68.78	144.28	671.95	398.95	882.29	622.19	704.43	449.4	848.62	444.36
16.883	0	0.05	0.02	0.01	0.05	1.27	0.06	0.08	0.31	0.11	97.45	5.16	30.04	98.56	0.11	2	0.06	0.03	14	0.2	0.12	0	0	0.01	0.31	0.37	0.36	0.2	0.27	6.74	0.08	0	28.56	0	0	0	-1	0.87	-0.52	68.74	141.58	683.55	398.34	894.5	622.79	716.59	449.34	858.01	442.57
16.916	0	0.04	0.02	0.01	0.05	1.96	0.05	0.08	0.25	0.09	96.07	7.77	33.96	98.74	0.09	1.72	0.06	0.03	16.43	0.12	0.13	0.01	0	0.01	0.25	0.32	0.56	0.17	0.29	6.06	0.08	0	31.27	0	0	0	-0.95	0.19	-0.87	68.9	142.3	694.8	398.67	905.79	623.64	727.09	449.13	869.26	443.07
16.95	0	0.04	0.01	0.01	0.04	3.69	0.04	0.07	0.2	0.08	92.63	18.85	40.23	98.27	0.08	1.27	0.06	0.05	15.41	0.07	0.12	0.01	0	0.01	0.2	0.18	0.58	0.17	0.38	5.49	0.06	0	37.58	0	0	0	0.51	1.81	0.03	69.15	141.66	699.67	397.87	911.13	623.88	733.5	447.52	875.11	443.89
16.983	0	0.03	0.01	0.01	0.03	5.83	0.04	0.07	0.26	0.09	88.34	28.84	44.59	98.47	0.09	1.15	0.06	0.05	17.09	0.07	0.14	0.01	0	0.01	0.15	0.16	0.67	0.26	0.42	5.23	0.05	0	41.05	0	0	0	0.54	1.18	2.44	69.13	140.14	702.5	397.06	913.88	621.97	739.62	445.92	879.76	444.87
17.016	0	0.02	0	0	0.03	14.51	0.03	0.07	0.23	0.12	70.98	58.86	53.9	98.55	0.12	1.33	0.06	0.06	19.41	0.08	0.13	0.01	0	0.01	0.12	0.13	0.7	0.23	0.53	4.21	0.04	0	48.9	0	0	0	-0.7	-0.9	0.52	68.42	141.21	706.55	396.95	919.88	624.36	742.02	447.06	883.17	443
17.05	0	0.02	0	0	0.02	30.42	0.02	0.07	0.25	0.1	44.58	86.09	63.02	98.11	0.12	2.35	0.05	0.09	18.15	0.05	0.13	0.02	0	0.02	0.1	0.1	1.02	0.25	0.59	2.61	0.04	0	58.01	0	0	0	-1.48	2.26	2.17	68.1	141.69	707.76	394.4	923.39	622.59	746.02	445.67	887.64	441.3
17.083	0	0.02	0	0	0.02	37.48	0.02	0.07	0.28	0.1	37.52	90.54	65.99	98.39	0.1	3.36	0.05	0.11	18.37	0.03	0.13	0.02	0	0.02	0.1	0.1	0.96	0.28	0.56	2.26	0.04	0	60.72	0	0	0	-0.77	1.45	1.41	67.98	138.56	710.5	392.45	927.11	622.34	749.99	445.02	888.39	438.42
17.117	0	0.01	0	0	0.02	50.9	0.01	0.07	0.33	0.07	24.1	96.5	71.55	97.47	0.1	4.52	0.05	0.17	15.05	0.03	0.15	0.03	0	0.02	0.09	0.07	1.16	0.33	0.52	1.36	0.04	0	67.31	0	0	0	-0.18	-3.75	-1.27	68.17	139.6	715.64	391.84	925.94	615.93	748.53	444.12	887.84	435.03
17.15	0	0.01	0	0	0.01	61.31	0.01	0.07	0.34	0.06	13.69	98.11	75.6	98.29	0.09	5.14	0.05	0.23	14.82	0.03	0.15	0.03	0	0.02	0.09	0.06	1.06	0.34	0.51	1.07	0.04	0	71.23	0	0	0	3.1	-1.75	-0.81	69.04	140.57	715.51	389.22	927.69	615.55	749.41	443.51	889.63	433.55
17.183	0	0.01	0	0	0.01	59.36	0.01	0.07	0.3	0.07	15.64	97.96	74.88	97.93	0.1	5.21	0.05	0.25	14.31	0.03	0.18	0.02	0	0.02	0.06	0.07	0.8	0.3	0.49	1.07	0.04	0	70.76	0	0	0	2.96	-2.71	-2.28	69.01	139.2	717.85	389.59	929	615.53	750.4	443.95	889.14	432.68
17.217	0	0.01	0	0	0.01	63.89	0.01	0.07	0.27	0.07	11.11	98.84	77.12	97.93	0.11	5.65	0.05	0.27	10.63	0.03	0.19	0.02	0	0.02	0.05	0.07	0.73	0.27	0.55	1	0.04	0	74.34	0	0	0	4.15	-2.71	-3.64	69.79	140.1	720.37	391.14	927.03	612.47	748.83	445.8	888.3	432.62
17.25	0	0.01	0	0	0.01	52.95	0.01	0.07	0.18	0.08	22.05	98.36	73.27	98.13	0.09	4.6	0.05	0.28	7.02	0.03	0.19	0.01	0	0.02	0.04	0.08	0.55	0.18	0.54	1.01	0.04	0	72.12	0	0	0	3.44	-2.19	-5.29	70.05	135.36	720.84	393.12	923.44	609.04	748.08	446.93	882.82	433.99
17.283	0	0.01	0	0	0.01	56.29	0.01	0.07	0.08	0.09	18.71	98.72	74.63	98.05	0.09	3.85	0.05	0.28	6.28	0.04	0.25	0.01	0	0.02	0.03	0.09	0.42	0.08	0.6	1.12	0.04	0	73.7	0	0	0	5.62	-2.41	-7.5	71.37	133.77	718.83	393.89	920.67	607.12	744.25	449.14	877.41	436.37
17.317	0	0.01	0	0	0.01	51.58	0.01	0.07	0.06	0.09	23.42	98.54	73.01	98.43	0.09	2.38	0.04	0.25	4.58	0.05	0.29	0.01	0	0.01	0.02	0.1	0.38	0.06	0.59	1.27	0.03	0	72.87	0	0	0	7.05	-1.31	-8	72.27	133.77	713.23	394.64	915.05	608.06	738.22	450.93	871.25	436.88
17.35	0	0.01	0	0	0.01	43.92	0.01	0.06	0.06	0.08	31.08	97.82	70.13	98.28	0.08	1.88	0.04	0.21	4.12	0.07	0.34	0.01	0	0.01	0.02	0.1	0.37	0.06	0.54	1.41	0.03	0	70.35	0	0	0	4.27	-1.78	-6.57	71.55	135.49	703.15	397.8	903.56	610.64	728.04	453	862.65	437.61
17.383	0	0.01	0	0	0.01	37.35	0.01	0.06	0.06	0.07	37.65	96.9	67.58	98.35	0.07	1.35	0.04	0.18	3.75	0.06	0.37	0.01	0	0.01	0.02	0.11	0.34	0.06	0.49	1.49	0.03	0	68.09	0	0	0	5.58	-1.57	-9.23	72.09	135.93	693.42	394.84	896.09	608.53	716.62	453.66	851.21	434.57
17.417	0	0.01	0	0	0.02	28.81	0.01	0.06	0.08	0.07	46.19	95.15	64.06	98.57	0.07	0.99	0.03	0.12	2.65	0.06	0.28	0	0	0.01	0.02	0.13	0.27	0.08	0.42	1.54	0.02	0	65.18	0	0	0	3.41	-0.83	-9.03	71.33	134.87	685.23	395.55	886.69	608.72	708.89	454.04	842.05	432.67
17.45	0	0.02	0	0	0.02	25.91	0.02	0.06	0.07	0.06	49.09	94.25	62.75	98.61	0.06	0.86	0.03	0.1	2.27	0.06	0.23	0	0	0.01	0.02	0.15	0.21	0.07	0.4	1.44	0.02	0	64.07	0	0	0	3.43	-0.7	-10.42	71.34	136.23	678.01	396.72	879.21	608.59	699.62	457.47	833.53	432.49
17.484	0	0.02	0	0	0.02	19.22	0.02	0.06	0.08	0.06	61.56	89.95	59.03	98.69	0.06	0.7	0.03	0.07	2.9	0.07	0.22	0	0	0.01	0.02	0.24	0.22	0.08	0.28	1.31	0.02	0	60.3	0	0	0	5.36	-0.39	-11.04	72.06	139.73	670.69	396.61	871.77	607.28	689.67	459.47	826.79	432.61
17.517	0	0.02	0	0	0.02	10.4	0.02	0.06	0.1	0.08	79.2	76.08	52.22	98.46	0.08	0.68	0.03	0.05	2.91	0.08	0.19	0	0	0.01	0.03	0.32	0.23	0.1	0.26	1.41	0.02	0	53.87	0	0	0	4.27	-1.2	-9.55	71.93	138.4	666.73	399.15	863.07	606.71	685.82	459.96	821.46	432.49
17.55	0	0.02	0	0	0.02	11.36	0.02	0.06	0.14	0.06	77.28	77.13	53.01	98.37	0.06	0.65	0.03	0.04	3.94	0.07	0.24	0.01	0	0.01	0.04	0.38	0.23	0.14	0.25	1.49	0.02	0	54.23	0	0	0	5.98	-1.49	-9.54	72.51	139.84	659.18	399.71	855.04	606.85	677.52	462.46	814.04	432.13
17.584	0	0.03	0.01	0.01	0.03	5.47	0.03	0.06	0.26	0.06	89.06	49.21	45.3	98.44	0.06	0.62	0.03	0.04	5.2	0.07	0.25	0.01	0	0.01	0.05	0.51	0.2	0.26	0.22	2.15	0.02	0	46.47	0	0	0	8.39	-1.28	-10.03	73.59	139.05	654.6	400.27	848.03	605.23	671.79	463.56	807.3	432.4
17.617	0	0.03	0.01	0.01	0.03	5.42	0.03	0.06	0.2	0.04	89.16	47.52	45.14	98.6	0.04	0.45	0.03	0.04	5.86	0.08	0.25	0.02	0	0.01	0.04	0.57	0.19	0.2	0.22	2.35	0.02	0	46.05	0	0	0	7.48	-0.74	-11.43	73.22	138.82	653.27	401.77	845.82	603.64	668.65	465.43	803.93	434.32
17.65	0	0.03	0.01	0.01	0.03	4.93	0.03	0.06	0.27	0.04	90.14	39.76	43.87	98.67	0.04	0.37	0.04	0.04	7.96	0.12	0.4	0.03	0	0.01	0.05	0.69	0.24	0.27	0.21	2.72	0.02	0	44.08	0	0	0	5.77	-0.48	-11.66	72.36	139.94	650.42	402.14	843.42	604.02	665.32	466.35	801.36	433.54
17.684	0	0.03	0.01	0.01	0.03	3.1	0.04	0.07	0.46	0.04	93.81	25.08	39.28	98.42	0.03	0.32	0.04	0.05	7.75	0.13	0.37	0.03	0	0	0.06	0.73	0.31	0.46	0.2	3.83	0.03	0	39.86	0	0	0	7.93	-1.33	-11.38	72.65	139.27	648.61	403.25	840.9	605.73	663.91	467.73	799.16	434.5
17.717	0	0.04	0.01	0.01	0.04	2.81	0.04	0.07	0.58	0.04	94.38	22.09	38.25	97.01	0.02	0.27	0.04	0.06	8.01	0.12	0.42	0.04	0	0	0.07	0.77	0.38	0.58	0.19	4.37	0.03	0	38.82	0	0	0	6.14	-4.6	-10.44	71.87	139.58	646.31	402.64	839.88	607.03	662.93	466.62	798.59	433.79
17.751	0	0.04	0.01	0.01	0.03	3.15	0.04	0.07	1.48	0.04	93.7	23.21	39.03	97.31	0.01	0.26	0.04	0.08	9.31	0.12	0.41	0.06	0	0	0.07	0.89	0.41	1.48	0.16	5.83	0.03	0	39.22	0	0	0	6.92	-4.05	-10.82	71.83	138.84	644.09	401.65	840.41	609.08	662.32	467.11	796.92	433.05
17.784	0	0.04	0.01	0.01	0.04	2.5	0.04	0.07	1.33	0.05	95	16.57	36.69	97.77	0.01	0.24	0.05	0.09	10.28	0.14	0.44	0.05	0	0	0.08	0.96	0.43	1.33	0.13	6.9	0.03	0	36.61	0	0	0	6.85	-3.09	-11.19	71.57	141.13	643.26	401.07	840.11	608.89	660.07	466.93	796.88	432.26
17.817	0	0.04	0.01	0.01	0.04	2.44	0.04	0.08	1.39	0.05	95.12	14.3	36.2	97.55	0.01	0.21	0.05	0.12	11.97	0.12	0.56	0.07	0	0	0.08	0.94	0.45	1.39	0.13	7.61	0.04	0	35.53	0	0	0	2.52	-3.58	-9.72	70.2	140.12	643.66	403.22	834.97	604.43	659.37	464.58	796.06	433.79
17.851	0	0.04	0.01	0.01	0.04	2.94	0.05	0.08	0.99	0.06	94.12	13.94	37.56	96.85	0.01	0.19	0.06	0.14	15.7	0.14	0.8	0.1	0	0	0.07	1.43	0.56	0.99	0.12	9.13	0.05	0	35.34	0	0	0	1.37	-4.87	-9.12	69.76	140.22	643.52	401.3	839.08	605.7	662.4	465.83	798.34	431.44
17.884	0	0.04	0.01	0.01	0.04	3.33	0.04	0.08	0.74	0.07	93.33	15.02	38.66	96.2	0.01	0.17	0.07	0.14	16.93	0.18	0.91	0.09	0	0	0.07	1.94	0.8	0.74	0.11	9.23	0.06	0	35.88	0	0	0	0.7	-5.84	-8.72	69.56	138.26	646.99	401.73	842.14	605.51	667.22	466.05	801.16	431.76
17.917	0	0.04	0.01	0.01	0.04	2.48	0.04	0.08	0.82	0.08	95.04	13.16	36.15	96.97	0.01	0.18	0.08	0.13	13.42	0.19	0.87	0.09	0	0	0.07	2.25	0.64	0.82	0.11	8.2	0.07	0	34.93	0	0	0	4.92	-4.67	-9.71	71.62	143.44	661.25	407.3	856.58	612.54	677.4	472.43	816.72	438.27
17.951	0	0.04	0.02	0.01	0.04	1.79	0.05	0.08	0.49	0.14	96.42	10.33	33.28	96.74	0.01	0.16	0.14	0.09	10.94	0.25	1	0.07	0	0	0.06	3.4	0.57	0.49	0.11	9.43	0.1	0	33.22	0	0	0	4.53	-5.05	-10.19	70.58	140.59	663.88	405.86	862.73	615.39	682.94	471.31	819.39	437.43
17.984	0	0.04	0.02	0.01	0.04	1.42	0.05	0.08	0.69	0.15	97.17	10.01	31.51	94.27	0.02	0.15	0.15	0.07	7.15	0.32	0.73	0.05	0	0	0.06	3.69	0.55	0.69	0.11	7.16	0.08	0	33	0	0	0	3.86	-8	-10.83	70.04	143.59	676.41	411.06	876.68	621.83	693.79	478.01	832.86	442.23
18.017	0	0.04	0.02	0.01	0.04	1.14	0.05	0.07	0.58	0.18	97.71	8.84	29.7	93.7	0.03	0.11	0.18	0.06	5.03	0.32	0.75	0.06	0	0	0.05	3.88	0.46	0.58	0.1	5.86	0.09	0	32.15	0	0	0	-2.88	-8.5	-10.43	67.75	143.36	682.25	409.56	884.81	620.96	701.38	475.55	840.12	439.44
18.051	0	0.05	0.02	0.01	0.05	0.98	0.05	0.07	0.45	0.18	98.05	7.44	28.26	93.64	0.03	0.1	0.18	0.05	4.5	0.25	0.77	0.04	0	0	0.04	3.7	0.53	0.45	0.09	5.95	0.09	0	30.98	0	0	0	-0.42	-8.56	-10.42	67.85	139.37	690.12	408.53	896.22	625.51	713.04	473.87	848.39	440.63
18.084	0	0.05	0.02	0.01	0.05	0.9	0.05	0.07	0.7	0.17	98.19	7.05	27.65	90.97	0.04	0.08	0.17	0.03	3.82	0.22	0.5	0.03	0	0	0.05	3.51	0.54	0.7	0.1	5.2	0.08	0	30.62	0	0	0	-1.75	-10.45	-8.67	67.25	141.6	695.6	406.87	904.06	626.17	719.91	471.4	858.04	440.21
18.118	0	0.05	0.02	0.01	0.05	0.89	0.05	0.07	1.3	0.16	98.22	6.92	27.46	93.59	0.05	0.11	0.16	0.02	3.8	0.14	0.34	0.02	0	0	0.05	3.19	0.57	1.3	0.09	3.83	0.07	0	30.5	0	0	0	1.37	-8.59	-8.18	68.19	141.71	706.05	407.17	914.83	627.92	730.85	471.26	869.52	442.07
18.151	0	0.05	0.02	0.01	0.05	0.85	0.05	0.06	1.43	0.14	98.3	6.41	26.96	95.42	0.06	0.11	0.14	0.02	3.95	0.08	0.33	0.02	0	0	0.06	2.78	0.52	1.43	0.09	3.21	0.06	0	29.98	0	0	0	-0.31	-6.81	-9.73	67.39	145.4	710.27	406.13	919.28	626.72	731.46	470.21	873.68	439.97
18.184	0	0.05	0.02	0.01	0.05	0.95	0.05	0.06	1.84	0.12	98.09	7.17	27.95	95.6	0.04	0.11	0.12	0.02	4.56	0.05	0.33	0.04	0	0	0.05	2.57	0.65	1.84	0.08	2.84	0.06	0	30.73	0	0	0	0.24	-6.61	-9.31	67.57	146.1	713.38	404.68	923.03	625.9	735	469.28	877.88	438.76
18.218	0	0.05	0.02	0.01	0.05	1.06	0.05	0.06	1.66	0.1	97.87	8.08	28.97	96.34	0.04	0.12	0.1	0.02	4.95	0.03	0.4	0.05	0	0	0.05	2.53	0.78	1.66	0.08	1.85	0.05	0	31.54	0	0	0	-0.53	-5.65	-8.18	67.63	148.7	715.66	402.72	926.07	623.99	737.42	467.27	883.02	437.13
18.251	0	0.04	0.02	0.01	0.04	1.1	0.05	0.06	1.1	0.09	97.79	8.85	29.45	95.79	0.02	0.12	0.09	0.02	4.36	0.02	0.55	0.07	0	0	0.04	2.3	0.96	1.1	0.08	1.77	0.05	0	32.16	0	0	0	-0.98	-6.38	-9.21	67.37	147.47	718.24	401.83	927.37	621.83	738.98	466.45	883.12	435.31
18.284	0	0.04	0.02	0.01	0.04	1.12	0.04	0.06	0.96	0.09	97.76	9.06	29.55	96.16	0.02	0.16	0.09	0.01	4.29	0.01	0.72	0.06	0	0	0.04	1.95	1.22	0.96	0.09	1.44	0.04	0	32.32	0	0	0	-1.78	-5.89	-8.87	67.4	146.04	720.68	400.84	928.98	619.45	742.3	465.31	884.92	433.87
18.318	0	0.04	0.01	0.01	0.04	1.4	0.04	0.06	0.73	0.08	97.2	12.5	31.74	95.04	0.02	0.19	0.08	0.01	3.85	0.02	0.83	0.05	0	0	0.03	1.99	1.15	0.73	0.1	0.93	0.04	0	34.56	0	0	0	0.43	-7.24	-9.29	67.77	143.93	722.88	399.92	930.28	618.75	744.65	464.11	885.32	433.59
18.351	0	0.04	0.01	0.01	0.04	1.48	0.04	0.06	0.6	0.08	97.03	13.23	32.31	95.89	0.01	0.22	0.08	0.01	4.13	0.02	0.88	0.05	0	0	0.02	1.97	1.02	0.6	0.1	0.94	0.03	0	34.97	0	0	0	0.48	-6.26	-8.82	67.97	145.36	723.42	398.15	931.17	616.53	745.31	463.66	887.06	431.44
18.384	0	0.04	0.01	0.01	0.04	1.33	0.04	0.06	0.82	0.08	97.34	11.87	31.29	96.06	0.01	0.21	0.08	0.01	3.68	0.02	0.79	0.04	0	0	0.02	1.9	0.72	0.82	0.11	0.76	0.03	0	34.2	0	0	0	0.32	-6.03	-9.51	68.08	145.08	725.76	399.57	928.52	612.37	744.65	464.34	885.95	431.43
18.418	0	0.04	0.01	0.01	0.04	1.66	0.04	0.06	0.79	0.06	96.67	15.01	33.35	95.62	0.01	0.25	0.06	0.02	4.38	0.02	0.89	0.05	0	0.01	0.02	1.48	0.51	0.79	0.09	0.64	0.02	0	35.88	0	0	0	2.87	-6.59	-8.83	69.03	142.35	724.09	397.63	927.28	611.98	745.33	462.06	884.23	430.96
18.451	0	0.04	0.01	0.01	0.04	1.66	0.04	0.06	0.96	0.06	96.69	14.61	33.32	91.88	0.01	0.27	0.06	0.02	4.68	0.03	0.68	0.05	0	0	0.02	1.38	0.39	0.96	0.09	0.69	0.03	0	35.68	0	0	0	4.93	-9.87	-9.71	69.66	140.62	723.86	398.88	923.66	610.27	742.95	461.84	880.68	433.47
18.485	0	0.04	0.01	0.01	0.04	2.39	0.04	0.06	0.86	0.04	95.23	19.5	36.67	95.06	0.01	0.26	0.04	0.02	6.98	0.03	0.56	0.08	0	0.01	0.03	0.98	0.33	0.86	0.08	0.76	0.03	0	37.84	0	0	0	8.28	-7.22	-11.06	71.53	140.2	720.8	398.76	920.28	609.27	738.81	463.77	875.77	433.81
18.518	0	0.03	0.01	0.01	0.03	2.87	0.04	0.06	0.87	0.04	94.25	23.27	38.36	97.28	0.01	0.29	0.04	0.02	7.61	0.04	0.67	0.09	0	0.01	0.04	0.86	0.32	0.87	0.09	0.84	0.03	0	39.24	0	0	0	8.98	-4.12	-10.81	72.34	142.53	713.3	400.85	913.38	612.34	730.76	466.47	869.84	435.31
18.551	0	0.04	0.01	0.01	0.04	2.41	0.04	0.06	0.65	0.04	95.17	20.68	36.92	96.31	0.01	0.28	0.04	0.02	6.31	0.04	0.52	0.08	0	0.01	0.05	0.81	0.3	0.65	0.09	0.88	0.04	0	38.3	0	0	0	6.29	-5.68	-12.33	71.98	140	707.2	402.37	906.24	611.32	724.26	468.75	860.2	435.25
18.585	0	0.03	0.01	0.01	0.04	2.54	0.04	0.06	0.4	0.03	94.92	21.96	37.45	94.2	0.01	0.33	0.03	0.03	6.27	0.04	0.56	0.05	0	0.01	0.06	0.66	0.27	0.4	0.07	0.9	0.04	0	38.78	0	0	0	3.94	-8.06	-9.44	70.48	143.85	693.04	404.89	892.41	615.16	710.49	468.05	851.32	438.7
18.618	0	0.04	0.01	0.01	0.04	2.18	0.04	0.06	0.37	0.03	95.64	20.32	36.19	97.06	0.01	0.32	0.03	0.03	4.71	0.05	0.45	0.04	0	0.01	0.07	0.72	0.27	0.37	0.08	0.9	0.04	0	38.16	0	0	0	9.81	-4.52	-12.19	72.98	143.01	687.37	401.73	891.18	615.52	704.81	469.3	844.41	438.27
18.651	0	0.04	0.01	0.01	0.04	2.16	0.04	0.06	0.26	0.03	95.67	21.53	36.33	97.31	0.01	0.28	0.03	0.03	3.69	0.05	0.29	0.02	0	0	0.07	0.84	0.27	0.26	0.09	0.97	0.04	0	38.62	0	0	0	6.67	-4.05	-12.72	72.02	145.47	681.18	403.92	885.14	617.35	697.32	473.19	838.22	437.03
18.685	0	0.03	0.01	0.01	0.03	2.5	0.03	0.06	0.23	0.04	95.01	24.91	37.71	97.84	0.01	0.24	0.04	0.03	3.94	0.06	0.26	0.02	0	0	0.06	0.94	0.25	0.23	0.1	1.01	0.05	0	39.8	0	0	0	6.73	-2.93	-12.35	71.87	147.21	676.04	405.59	881.04	620.19	692.05	474.92	834.79	438.9
18.718	0	0.03	0.01	0.01	0.03	3.31	0.03	0.06	0.32	0.04	93.39	32.16	40.37	97.69	0.02	0.24	0.04	0.02	4.68	0.07	0.23	0.03	0	0	0.05	1.05	0.27	0.32	0.11	0.96	0.05	0	42.02	0	0	0	6.29	-3.27	-11.7	71.38	149.26	672.72	407.15	878.38	622.42	688.4	476.08	833.47	440.93
18.752	0	0.03	0.01	0.01	0.03	5.63	0.03	0.06	0.43	0.05	88.75	45.19	45.28	98.56	0.02	0.24	0.05	0.02	7.7	0.08	0.2	0.06	0	0	0.04	1.34	0.26	0.43	0.11	0.98	0.06	0	45.47	0	0	0	7.45	-0.88	-10.92	71.23	149.29	669.17	408.86	876.74	627.17	686.43	476.72	832.1	444.05
18.785	0	0.03	0.01	0.01	0.03	7.02	0.03	0.06	0.32	0.05	85.97	53.51	47.54	98.45	0.02	0.25	0.05	0.02	7.77	0.08	0.18	0.05	0	0	0.04	1.5	0.21	0.32	0.11	1.02	0.06	0	47.54	0	0	0	5.1	-1.25	-10.73	70.29	149.98	667	408.75	874.59	625.93	683.89	475.56	830.57	444.29
18.818	0	0.03	0.01	0.01	0.03	6.31	0.03	0.06	0.39	0.05	87.39	49.91	46.48	97.47	0.03	0.26	0.05	0.02	7.52	0.08	0.16	0.04	0	0	0.03	1.47	0.19	0.39	0.11	1.01	0.06	0	46.64	0	0	0	3.67	-3.75	-9.28	69.58	154.56	664.14	407.34	872.06	625.64	680.54	475.29	831.15	440.6
18.852	0	0.03	0.01	0.01	0.03	5.29	0.03	0.06	0.37	0.06	89.41	47.66	44.97	98.14	0.03	0.25	0.06	0.02	5.35	0.09	0.14	0.02	0	0	0.02	1.58	0.22	0.37	0.1	1.03	0.07	0	46.08	0	0	0	-0.82	-2.17	-8.28	67.74	150.34	661.03	404.75	870.82	625.61	681.21	467.29	829.02	439.82
18.885	0	0.03	0.01	0.01	0.03	5.88	0.03	0.06	0.43	0.06	88.24	52.97	46.06	97.56	0.03	0.32	0.06	0.02	4.71	0.1	0.2	0.02	0	0	0.02	1.59	0.28	0.43	0.1	1.1	0.06	0	47.41	0	0	0	-4.23	-3.57	-8.61	67.02	150.57	660.22	400.84	872.1	622.82	680.89	463.17	828.92	435.62
18.918	0	0.03	0.01	0.01	0.03	5.28	0.03	0.06	0.65	0.07	89.43	50.15	45	98.33	0.03	0.35	0.07	0.03	4.09	0.11	0.22	0.02	0	0	0.03	1.57	0.39	0.65	0.1	1.02	0.05	0	46.7	0	0	0	-1.9	-1.61	-7.03	67.66	150.57	657.36	393.58	876.95	625.57	683.53	456.13	832.04	431.35
18.952	0	0.03	0.01	0	0.03	6.16	0.03	0.06	0.62	0.07	87.68	54.35	46.44	97.28	0.03	0.41	0.07	0.03	4.89	0.12	0.25	0.02	0	0	0.03	1.98	0.5	0.62	0.12	1	0.03	0	47.75	0	0	0	-0.3	-4.11	-6.31	68.09	153.19	658.04	389.61	880.4	624.75	684.88	453.56	836.04	428.71
18.985	0	0.02	0	0	0.02	8.65	0.03	0.06	0.36	0.07	82.71	61.87	49.61	96.83	0.03	0.36	0.07	0.03	7.56	0.12	0.37	0.02	0	0	0.03	1.9	0.6	0.36	0.12	0.99	0.02	0	49.68	0	0	0	2.61	-4.91	-4.92	68.84	150.49	662.25	387.56	887.06	626.43	693.22	451.54	842.03	429.13
19.018	0	0.02	0	0	0.02	9	0.03	0.06	0.15	0.07	82	64.98	50.19	95.69	0.02	0.28	0.07	0.03	6.7	0.1	0.34	0.02	0	0	0.03	2.27	0.65	0.15	0.14	0.91	0.02	0	50.51	0	0	0	1.9	-6.5	-6.03	68.81	150.48	677.99	390.52	902.58	629.52	707.55	454.37	856.27	431.37
19.052	0	0.02	0	0	0.02	12.54	0.02	0.06	0.13	0.08	74.92	74.14	53.54	96.74	0.02	0.24	0.08	0.04	7.91	0.1	0.41	0.02	0	0	0.03	2.74	1.09	0.13	0.15	0.83	0.01	0	53.22	0	0	0	1.49	-5.05	-3.58	69.06	152.93	687.43	393.04	910.16	628.55	717.48	455.95	868.95	434.85
19.085	0	0.02	0	0	0.02	10.44	0.02	0.06	0.12	0.08	79.13	71	51.78	96.54	0.02	0.24	0.08	0.05	6.19	0.09	0.4	0.02	0	0	0.04	2.78	1.51	0.12	0.15	0.78	0.01	0	52.24	0	0	0	-0.83	-5.35	-4.72	68.34	146.04	705.81	397.44	925.85	631	736.84	457.54	881.57	437.98
19.119	0	0.02	0	0	0.02	10.81	0.02	0.06	0.25	0.09	78.39	75.57	52.4	97.64	0.02	0.21	0.09	0.05	4	0.08	0.29	0.01	0	0	0.04	3.56	1.71	0.25	0.16	0.77	0.01	0	53.69	0	0	0	-0.71	-3.38	-3.48	68.27	147.92	713.99	398.42	933.13	630.7	744.85	457.2	891.77	440.03
19.152	0	0.02	0	0	0.02	13.66	0.02	0.06	0.3	0.09	72.67	80.49	54.81	97.43	0.03	0.18	0.09	0.04	5.19	0.07	0.27	0.01	0	0	0.03	3.23	2.05	0.3	0.15	0.72	0.01	0	55.49	0	0	0	-2	-3.82	-5.07	68.24	145.62	731.15	398.54	947.4	627.43	760.22	457.91	904.42	437.63
19.185	0	0.02	0	0	0.02	11.64	0.02	0.06	0.24	0.08	76.73	76.68	53.15	94.54	0.03	0.2	0.08	0.05	4.73	0.07	0.22	0.01	0	0	0.02	2.81	1.74	0.24	0.14	0.72	0.01	0	54.07	0	0	0	-0.34	-7.74	-2.08	68.24	146.81	737.13	398.27	950.66	624.61	767.05	454.26	913.23	440.61
19.219	0	0.02	0	0	0.02	9.63	0.02	0.06	0.32	0.07	80.74	69.7	51.08	96.98	0.04	0.23	0.07	0.06	5.37	0.05	0.16	0	0	0	0.02	2.59	1.9	0.32	0.13	0.77	0.01	0	51.85	0	0	0	-1.77	-4.66	-4.01	68.47	144.26	755.43	399.38	966.73	623.4	783.67	455.62	926.99	439.18
19.252	0	0.03	0.01	0	0.03	6.68	0.03	0.06	0.34	0.07	86.64	57.44	47.37	95.94	0.05	0.28	0.07	0.06	4.89	0.03	0.13	0	0	0	0.02	2.33	1.56	0.34	0.14	0.85	0.01	0	48.53	0	0	0	-2.48	-6.18	-0.76	68.04	142.08	755.13	397.24	969.45	624.52	789.28	450.46	931.02	440.64
19.285	0	0.03	0.01	0.01	0.03	4.22	0.03	0.06	0.29	0.06	91.56	43.1	42.96	94.01	0.06	0.41	0.06	0.07	3.42	0.03	0.12	0	0	0	0.02	2.14	1.68	0.29	0.17	0.98	0.01	0	44.94	0	0	0	-1.82	-8.24	-2.33	68.22	140.51	764.85	394.25	979.23	623.06	798.08	447.19	938.23	437.14
19.319	0	0.03	0.01	0.01	0.03	3.43	0.03	0.06	0.46	0.06	93.14	36.84	40.95	96.53	0.06	0.48	0.06	0.07	2.81	0.03	0.11	0	0	0	0.02	1.98	1.34	0.46	0.19	0.9	0.01	0	43.31	0	0	0	-0.15	-5.37	-1.96	68.43	142.41	766.09	392.66	981.76	622.87	799.45	446.5	941.5	436.44
19.352	0	0.03	0.01	0.01	0.03	3.44	0.03	0.06	0.48	0.07	93.12	37.53	41	95.84	0.07	0.49	0.05	0.06	2.51	0.03	0.14	0	0	0	0.02	1.99	1.16	0.48	0.2	0.94	0.01	0	43.5	0	0	0	1.77	-6.32	-1.58	68.7	144.24	767.17	390.18	984.92	622.5	801.05	446	944.84	434.7
19.385	0	0.03	0.01	0.01	0.03	3.61	0.03	0.06	0.63	0.07	92.79	37.91	41.35	94.75	0.07	0.59	0.05	0.07	3.16	0.02	0.16	0.01	0	0	0.02	1.81	1.12	0.63	0.22	0.91	0.01	0	43.6	0	0	0	1.69	-7.53	-1.74	68.03	145.84	770.88	390.2	988.94	622.31	803.95	447.28	949.2	434.21
19.419	0	0.03	0.01	0.01	0.03	4.47	0.03	0.06	1.08	0.08	91.06	44.14	43.28	93.26	0.08	0.66	0.03	0.07	3.94	0.02	0.17	0.01	0	0	0.02	1.81	1.21	1.08	0.24	0.78	0.01	0	45.2	0	0	0	1.28	-8.86	-1.35	67	146.02	774.4	392.33	990.47	622.26	806.71	448.03	952.28	436.53
19.452	0	0.03	0.01	0.01	0.03	3.44	0.03	0.06	0.9	0.08	93.13	34.53	40.7	95.77	0.08	0.87	0.04	0.07	4.08	0.02	0.18	0.01	0	0	0.02	1.69	1.12	0.9	0.23	0.71	0.01	0	42.69	0	0	0	4.1	-6.4	-1.26	68.24	136.84	787.17	405.3	979.49	610.01	812.33	452.66	949.11	448.45
19.486	0	0.03	0.01	0.01	0.04	2.63	0.04	0.06	0.96	0.06	94.73	24.08	37.95	97.25	0.06	0.86	0.04	0.07	5.48	0.02	0.15	0.03	0	0	0.02	1.49	0.98	0.96	0.2	0.71	0.02	0	39.52	0	0	0	1.88	-4.17	-1.98	67.65	142.49	787.99	404.85	981.69	610.19	810.34	455.31	952.45	444.9
19.519	0	0.04	0.01	0.01	0.04	2.1	0.04	0.06	0.79	0.05	95.79	17.61	35.72	97.49	0.05	0.86	0.04	0.06	6.24	0.03	0.13	0.03	0	0	0.02	1.23	1.02	0.79	0.16	0.77	0.03	0	37.07	0	0	0	1.54	-3.7	-2.21	67.69	140.82	788.44	405.11	980.84	609.36	810.75	454.42	951.26	445.14
19.552	0	0.04	0.01	0.01	0.04	2.03	0.04	0.06	0.6	0.04	95.93	16.53	35.41	98.17	0.04	0.91	0.04	0.06	6.59	0.03	0.11	0.02	0	0	0.03	1.15	0.95	0.6	0.13	0.79	0.04	0	36.59	0	0	0	2.74	-2.1	-3.23	68.68	138.65	785.31	405.27	979.63	611.42	808.66	455.52	947	446.17
19.586	0	0.04	0.01	0.01	0.04	1.6	0.04	0.06	0.86	0.04	96.79	12.41	33.09	98.21	0.04	1.19	0.03	0.05	6.43	0.03	0.09	0.03	0	0	0.03	0.96	0.88	0.86	0.13	0.99	0.05	0	34.5	0	0	0	2.07	-1.97	-2.49	69.06	138.64	775.02	407.13	971.64	616.2	800.28	456.73	938.69	448.79
19.619	0	0.04	0.01	0.01	0.04	1.55	0.04	0.06	0.71	0.03	96.91	12.75	32.89	97.19	0.03	1.63	0.03	0.06	5.38	0.02	0.08	0.04	0	0.01	0.04	0.84	1.02	0.71	0.13	1.07	0.05	0	34.7	0	0	0	0.66	-4.28	-4.38	69.28	139.06	767.35	402.8	968.98	616.37	792.92	455.1	931.54	443.98
19.652	0	0.04	0.01	0.01	0.04	1.5	0.04	0.06	0.67	0.03	97	12.94	32.67	95.93	0.03	1.83	0.03	0.07	4.62	0.03	0.11	0.04	0	0.01	0.05	0.62	1.19	0.67	0.11	1.07	0.05	0	34.8	0	0	0	0.5	-6.19	-3.79	69.53	139.93	750.68	401	957.04	618.76	778.55	452.11	918.35	446.1
19.686	0	0.04	0.02	0.01	0.05	0.93	0.05	0.06	0.25	0.03	98.14	7.84	28.35	98.65	0.02	1.48	0.03	0.06	2.9	0.02	0.14	0.02	0	0.01	0.05	0.5	0.72	0.25	0.12	1.11	0.05	0	31.34	0	0	0	4.91	-0.55	-5.24	72.06	146.72	740.42	394.97	951.54	617.23	765.57	450.32	912.04	441.83
19.719	0	0.05	0.02	0.01	0.05	0.79	0.05	0.06	0.11	0.03	98.41	6.5	26.9	98.65	0.02	1.31	0.03	0.07	2.6	0.03	0.17	0.02	0	0.01	0.06	0.43	0.6	0.11	0.12	1.11	0.05	0	30.08	0	0	0	4.06	0.54	-5.18	71.64	143.32	726.71	396.91	939.59	622.25	754.73	452.11	897.76	442.94
19.753	0	0.05	0.02	0.01	0.05	0.74	0.05	0.06	0.08	0.04	98.52	6.25	26.28	98.33	0.02	1.16	0.04	0.07	1.83	0.03	0.23	0	0	0.01	0.08	0.38	0.58	0.05	0.11	0.96	0.05	0	29.82	0	0	0	2.11	1.62	-5.27	71.47	143.08	720.83	397.17	934.36	622.66	749.23	451.9	892.02	442.91
19.786	0	0.05	0.02	0.01	0.05	0.66	0.05	0.06	0.08	0.04	98.68	5.19	25.15	98.37	0.03	1.15	0.04	0.09	2.22	0.03	0.19	0	0	0.01	0.08	0.31	0.64	0.06	0.08	0.89	0.05	0	28.59	0	0	0	6	-1.49	-6.18	72.96	140.67	715.57	398.51	930.28	626.03	744.82	454.93	885.18	445.58
19.819	0	0.05	0.02	0.01	0.05	0.75	0.05	0.06	0.08	0.05	98.49	5.68	26.31	98.27	0.03	1.2	0.05	0.1	3.45	0.03	0.16	0	0	0.01	0.07	0.31	0.63	0.08	0.08	0.9	0.05	0	29.19	0	0	0	7.81	-1.81	-5.49	73.53	143.18	711.43	400.59	924.62	626.29	739.23	456.46	882.22	449.05
19.853	0	0.05	0.02	0.01	0.05	0.77	0.05	0.06	0.12	0.06	98.45	5.28	26.38	98.04	0.03	1.07	0.06	0.12	4.86	0.05	0.17	0	0	0.02	0.07	0.28	0.58	0.12	0.06	0.89	0.05	0	28.7	0	0	0	3.81	-2.44	-5.08	71.22	146.88	710.11	400.44	923.04	626.24	736.38	457.16	882.72	444.6
19.886	0	0.05	0.02	0.01	0.05	0.77	0.05	0.06	0.15	0.06	98.45	4.83	26.24	98.36	0.03	1.18	0.06	0.12	5.99	0.06	0.14	0.01	0	0.02	0.07	0.27	0.46	0.15	0.05	0.88	0.05	0	28.12	0	0	0	3	-1.54	-3.46	69.95	150.69	710.92	402.07	920.89	625.15	735.51	457.36	885.71	445.18
19.919	0	0.05	0.02	0.01	0.05	1.17	0.05	0.06	0.23	0.06	97.67	6.48	29.75	98.32	0.03	1.08	0.06	0.09	9.49	0.07	0.17	0.01	0	0.02	0.05	0.32	0.41	0.23	0.05	0.72	0.05	0	30.05	0	0	0	5.49	-1.65	-2.56	69.58	148.63	714.74	406.02	920.29	625.19	739.17	459.68	887.47	449.8
19.953	0	0.04	0.02	0.01	0.05	1.76	0.05	0.06	0.42	0.08	96.47	8.8	33.3	97.65	0.05	1.48	0.08	0.1	12.82	0.11	0.17	0.01	0	0.02	0.03	0.3	0.49	0.42	0.04	0.74	0.05	0	32.11	0	0	0	3.6	-3.36	-1.97	67.48	148.14	719.49	411.62	923.68	628.55	744.18	465.45	891.89	454.01
19.986	0	0.04	0.02	0.01	0.05	1.73	0.05	0.06	0.58	0.09	96.53	8.58	33.11	97.62	0.05	1.28	0.09	0.1	12.87	0.12	0.12	0.01	0	0.02	0.02	0.33	0.58	0.58	0.05	0.62	0.05	0	31.94	0	0	0	2.68	-3.42	-1.23	66.39	146.53	725.61	417.63	929.3	633.12	751.76	471.71	897.8	459.73
20.019	0	0.04	0.02	0.01	0.05	2.16	0.05	0.06	0.65	0.1	95.68	9.48	34.92	97.37	0.05	1.17	0.1	0.09	15.47	0.15	0.12	0.01	0	0.01	0.02	0.35	0.7	0.65	0.05	0.5	0.04	0	32.63	0	0	0	0.67	-3.95	0.16	65.55	149.39	729.08	420.79	933.34	635.7	755.52	473.41	904.62	464.18
20.053	0	0.04	0.01	0.01	0.04	2.35	0.04	0.06	0.56	0.12	95.29	14	36.23	96.94	0.04	1.07	0.12	0.06	11.62	0.16	0.09	0.01	0	0.01	0.01	0.39	0.83	0.56	0.07	0.38	0.03	0	35.37	0	0	0	0.7	-4.72	0.64	65.17	146.18	732.06	422.28	939.57	641.66	762.23	474.08	908.23	466.99
20.086	0	0.04	0.01	0.01	0.04	1.69	0.04	0.06	0.41	0.13	96.62	13.39	33.66	97.77	0.04	0.83	0.13	0.05	6.28	0.14	0.07	0.02	0	0.01	0.01	0.51	0.97	0.41	0.06	0.35	0.02	0	35.05	0	0	0	-0.39	-3.1	-0.4	65.27	141.03	744.18	429.1	949.86	647.09	774.97	480.6	915.73	471.9
20.12	0	0.04	0.01	0.01	0.04	1.31	0.04	0.06	0.42	0.16	97.38	12.33	31.6	97.46	0.04	0.69	0.16	0.04	2.91	0.1	0.04	0.02	0	0.01	0	0.76	1.2	0.42	0.06	0.26	0.02	0	34.46	0	0	0	-3.44	-3.76	-0.96	65.69	138.73	755.65	426.21	963.76	646.54	788.27	477.78	926.64	467.95
20.153	0	0.04	0.01	0.01	0.04	1.46	0.04	0.06	0.59	0.17	97.07	13.92	32.58	98.47	0.05	0.61	0.17	0.04	3.16	0.12	0.04	0.02	0	0.01	0	1	1.42	0.59	0.06	0.23	0.01	0.01	35.33	0	0	0	-5.51	-1.19	-1.72	66.42	139.12	764.76	421.53	974.71	642.96	797.45	474.51	935.99	461.84
20.186	0	0.04	0.01	0.01	0.04	1.26	0.04	0.06	1.01	0.17	97.47	12.16	31.16	98.03	0.04	0.55	0.17	0.05	2.42	0.1	0.04	0.02	0	0.01	0.01	1.07	1.61	1.01	0.07	0.22	0.01	0	34.36	0	0	0	-4.57	-2.47	-3.48	67.47	141.92	782.58	415.98	992.21	638.21	811.7	468.84	953.03	455.93
20.22	0	0.04	0.01	0.01	0.04	2.09	0.04	0.06	1.58	0.19	95.82	21.79	35.81	95.78	0.03	0.47	0.22	0.04	2.86	0.08	0.04	0.02	0	0.01	0.01	1.49	1.67	1.58	0.07	0.19	0.01	0	38.71	0	0	0	-2.79	-6.39	-0.74	67.81	140.51	786.34	413.97	995.49	636.77	818.61	463.14	959.01	457.68
20.253	0	0.04	0.01	0.01	0.04	2.45	0.04	0.06	1.85	0.18	95.11	23.95	37.16	96.88	0.03	0.42	0.18	0.04	4.21	0.05	0.05	0.02	0	0.01	0.01	1.15	2.06	1.85	0.07	0.18	0.01	0	39.48	0	0	0	-5.42	-4.82	0.84	67.67	137.44	792.66	411.62	1004.58	635.83	829.61	461.3	966.92	455.43
20.286	0	0.03	0.01	0.01	0.03	3.33	0.03	0.06	1.66	0.17	93.33	31.86	40.14	96.23	0.03	0.52	0.17	0.04	5.01	0.03	0.04	0.02	0	0.01	0.02	1.08	1.84	1.66	0.08	0.18	0.02	0	41.94	0	0	0	-6.2	-5.8	2.24	67.49	135.74	797.33	409.73	1011.44	636.4	837.64	457.78	973.35	455.24
20.32	0	0.03	0.01	0.01	0.03	5.04	0.03	0.06	1.24	0.13	89.93	43.8	44.16	95.98	0.04	0.68	0.16	0.05	6.33	0.02	0.04	0.02	0	0.01	0.03	1.07	1.61	1.24	0.09	0.13	0.01	0	45.12	0	0	0	-4.75	-6.14	2.89	67.44	137.03	799.53	408.6	1015.93	637.83	841.02	457.28	978.05	455.52
20.353	0	0.03	0.01	0.01	0.03	5.85	0.03	0.06	1.19	0.14	88.29	46.95	45.54	97.76	0.04	0.86	0.14	0.07	7.57	0.02	0.05	0.02	0	0.01	0.04	0.96	1.64	1.19	0.1	0.14	0.01	0	45.91	0	0	0	-4.95	-3.11	0.49	67.4	135.8	803.27	408.54	1014.67	632.83	840.45	457.79	976.14	452.26
20.386	0	0.03	0.01	0	0.03	7.76	0.03	0.06	0.89	0.12	84.47	56.02	48.38	97.99	0.04	1.06	0.13	0.08	8.46	0.02	0.06	0.03	0	0.01	0.05	0.91	1.56	0.89	0.11	0.12	0.01	0	48.17	0	0	0	-5.39	-2.57	1.11	67.47	136.62	808.54	407.47	1022.07	633.46	847.03	457.34	983.54	451.72
20.42	0	0.02	0	0	0.03	8.64	0.03	0.06	0.91	0.12	82.71	60.71	49.52	97.87	0.05	0.86	0.12	0.08	8.15	0.01	0.06	0.02	0	0.01	0.05	0.79	1.62	0.91	0.13	0.12	0.01	0	49.38	0	0	0	-2.95	-2.86	-0.02	67.6	141.02	810.54	407.1	1021.77	630.68	844.51	458.69	985.3	450.59
20.453	0	0.02	0	0	0.03	9.24	0.03	0.06	0.68	0.12	81.51	63.47	50.28	97.03	0.05	0.92	0.12	0.07	8.02	0.01	0.09	0.02	0	0.01	0.03	0.81	1.33	0.68	0.14	0.14	0.01	0	50.1	0	0	0	-3.43	-4.56	-1.24	67.67	136.71	819.97	405.21	1026.57	625.08	852.48	454.58	988.99	447.32
20.487	0	0.02	0	0	0.02	10.06	0.02	0.06	0.46	0.07	79.88	69	51.4	96.38	0.05	0.94	0.07	0.07	6.63	0.01	0.09	0.02	0	0.01	0.03	0.76	1.31	0.46	0.14	0.17	0.01	0	51.65	0	0	0	-2.95	-5.59	0.28	67.89	138.53	819.94	404.34	1025.76	621.96	852.73	454.67	991.05	446.98
20.52	0	0.02	0	0	0.02	12.79	0.02	0.06	0.6	0.06	74.42	74.41	53.77	96.03	0.05	0.87	0.06	0.06	8.14	0.01	0.09	0.02	0	0.01	0.03	0.68	1.22	0.6	0.14	0.19	0.01	0	53.31	0	0	0	-2.39	-6.06	-0.22	68.02	139.64	819.57	402.61	1027.83	623.78	852.43	452.72	991.92	446.01
20.553	0	0.02	0	0	0.02	14.5	0.02	0.06	0.61	0.05	70.99	76.46	55.01	95.49	0.05	0.74	0.05	0.05	9.35	0.02	0.11	0.02	0	0.01	0.03	0.64	1.33	0.61	0.13	0.2	0.01	0	54	0	0	0	-2.2	-6.74	0.65	67.96	137.44	819.56	401.09	1030.04	624.57	855.56	451.58	992.86	445.3
20.587	0	0.02	0	0	0.02	17.65	0.02	0.06	0.75	0.05	64.7	80.14	57.05	96.2	0.05	0.73	0.04	0.05	10.81	0.02	0.08	0.01	0	0.01	0.03	0.45	1.18	0.75	0.15	0.25	0.01	0	55.35	0	0	0	-1.01	-5.84	-0.36	68.39	137.41	821.9	401.18	1031.02	624	856.19	451.74	993.43	444.88
20.62	0	0.02	0	0	0.02	17.9	0.02	0.06	0.81	0.06	64.2	80.53	57.19	96.27	0.06	0.67	0.04	0.04	10.81	0.03	0.07	0.01	0	0.01	0.03	0.45	1.02	0.81	0.16	0.27	0.01	0	55.5	0	0	0	-0.94	-5.75	-0.37	68.85	137.48	824.75	401.83	1030.12	620.74	857.1	450.92	994.47	445.25
20.653	0	0.02	0	0	0.02	15.93	0.02	0.06	0.91	0.07	68.15	81.58	56.22	95.83	0.07	0.55	0.04	0.04	7.49	0.03	0.07	0.01	0	0.01	0.03	0.35	1	0.91	0.14	0.28	0.02	0	55.93	0	0	0	1.35	-6.33	-0.92	69.49	133.81	826.66	401.9	1029.11	618.52	858.88	451.39	992.52	444.62
20.687	0	0.02	0	0	0.02	18.83	0.02	0.06	0.95	0.05	62.34	87.76	58.4	97.05	0.05	0.46	0.03	0.03	5.16	0.04	0.08	0.01	0	0.01	0.04	0.27	0.91	0.95	0.11	0.26	0.02	0	58.92	0	0	0	0.12	-4.54	-1.81	69.71	139.78	827.61	402.41	1026.95	614.11	854.37	453.13	993.8	443.15
20.72	0	0.02	0	0	0.02	14.95	0.02	0.06	1.49	0.04	70.1	84.7	55.84	96.17	0.04	0.5	0.03	0.04	3.43	0.03	0.1	0.01	0	0.01	0.06	0.27	0.87	1.49	0.1	0.27	0.02	0	57.32	0	0	0	2.62	-5.89	-4	70.26	139.06	826.5	402.11	1025.27	613.02	850.98	454.14	989.62	443.4
20.754	0	0.02	0	0	0.02	14.82	0.02	0.06	1.88	0.05	70.37	84.71	55.63	97.15	0.05	0.54	0.03	0.03	3.24	0.04	0.2	0.01	0	0.01	0.09	0.37	0.95	1.88	0.08	0.32	0.02	0	57.32	0	0	0	1.12	-4.36	-4.37	70.06	136.19	824.33	402.81	1022.37	611.5	849.53	453.05	985.51	445.65
20.787	0	0.02	0	0	0.02	13.14	0.02	0.06	1.18	0.04	73.72	82.43	54.52	97.08	0.04	0.55	0.03	0.03	2.82	0.04	0.16	0.01	0	0.01	0.1	0.42	1.08	1.18	0.07	0.35	0.02	0	56.28	0	0	0	3.67	-4.49	-5.41	71.04	133.04	820.82	404.7	1018.45	612.87	846.43	455.54	979.29	448.66
20.82	0	0.02	0	0	0.02	11.68	0.02	0.06	0.9	0.04	76.65	79.71	53.33	97.15	0.04	0.67	0.03	0.03	2.61	0.05	0.14	0.01	0	0.01	0.11	0.37	1.18	0.9	0.07	0.39	0.02	0	55.18	0	0	0	3.17	-4.35	-3.84	71.14	138.51	808.16	406.28	1005.78	614.95	832.45	456.8	970.78	449.7
20.854	0	0.02	0	0	0.02	8.88	0.02	0.06	0.58	0.05	82.24	71.77	50.52	97.41	0.05	0.65	0.03	0.04	2.57	0.05	0.12	0.01	0	0.01	0.12	0.4	1.42	0.58	0.05	0.45	0.02	0	52.47	0	0	0	-2.16	-3.86	-1.81	69.38	137.17	789.25	406.16	987.58	616.14	816.74	453.56	953.82	448.53
20.887	0	0.03	0.01	0	0.03	5.23	0.03	0.06	0.51	0.04	89.55	54.45	45.23	96.72	0.04	0.67	0.02	0.04	1.77	0.05	0.07	0	0	0.01	0.2	0.35	1.58	0.51	0.04	0.52	0.02	0	47.78	0	0	0	-3.22	-5.08	-5.01	69.55	141.01	785.07	403.04	984.92	612.15	807.96	454.63	948.55	443.78
20.92	0	0.03	0.01	0.01	0.03	4.21	0.03	0.06	0.63	0.05	91.57	46.25	43.06	97.89	0.05	0.74	0.02	0.05	1.82	0.05	0.06	0	0	0.01	0.19	0.31	1.38	0.63	0.04	0.62	0.02	0	45.73	0	0	0	-0.99	-2.8	-4.89	70.03	139.24	768.51	402.99	970.88	616.09	793.8	454.98	932.66	444.71
20.954	0	0.03	0.01	0.01	0.03	2.97	0.03	0.06	0.57	0.06	94.06	33.64	39.61	98.6	0.06	0.77	0.02	0.05	1.89	0.07	0.07	0	0	0.01	0.2	0.27	1.24	0.57	0.04	0.7	0.03	0	42.44	0	0	0	-0.57	-0.74	-6.6	70.35	135.27	763.45	403.35	966.65	616.87	789.62	456.39	924.42	445.09
20.987	0	0.03	0.01	0.01	0.03	3.1	0.03	0.06	0.5	0.08	93.8	34.97	40.03	97.75	0.08	0.6	0.02	0.04	1.96	0.08	0.08	0	0	0.01	0.21	0.29	1.35	0.5	0.03	0.73	0.03	0	42.81	0	0	0	6.33	-3.14	-5.98	73.09	136.09	758.07	406.32	959.94	620.3	783.69	460.54	919.35	449.71
21.02	0	0.03	0.01	0.01	0.03	2.79	0.03	0.06	0.38	0.1	94.42	29.99	38.92	97.31	0.1	0.49	0.02	0.04	2.84	0.08	0.12	0	0	0.01	0.2	0.28	1.28	0.38	0.03	0.85	0.03	0	41.39	0	0	0	5.41	-4.06	-4.65	72.54	139.27	748.12	410.98	949.29	625.07	773.08	464.82	911.84	453.03
21.054	0	0.04	0.01	0.01	0.04	1.9	0.04	0.06	0.3	0.13	96.2	18.75	35.1	98.39	0.13	0.51	0.02	0.04	3.47	0.09	0.15	0.01	0	0.01	0.19	0.3	0.99	0.3	0.03	1.14	0.04	0	37.54	0	0	0	3.38	-1.43	-5.95	71.39	134.84	742.9	411.62	943.44	624.37	768.73	465.32	902.96	452.46
21.087	0	0.04	0.01	0.01	0.04	2.1	0.04	0.06	0.36	0.12	95.79	20.37	36.03	98.78	0.12	0.47	0.02	0.04	4.06	0.09	0.14	0.01	0	0.01	0.16	0.28	0.91	0.36	0.03	1.26	0.04	0	38.18	0	0	0	1.43	-0.05	-6.07	70.49	134.56	737.74	411.7	938.18	624.02	763.61	465.12	897.48	451.56
21.121	0	0.04	0.01	0.01	0.04	1.54	0.04	0.06	0.49	0.1	96.93	12.74	32.84	98.65	0.1	0.56	0.01	0.04	5.27	0.09	0.1	0	0	0.01	0.16	0.22	0.88	0.49	0.02	1.6	0.04	0	34.7	0	0	0	-1.24	0.53	-7.58	69.71	141.61	729.75	407.58	933.73	620.23	751.89	463.26	892.69	448.13
21.154	0	0.04	0.02	0.01	0.04	1.26	0.04	0.06	0.54	0.1	97.49	10.39	30.98	98.37	0.1	0.59	0.01	0.04	4.48	0.1	0.11	0	0	0.01	0.13	0.21	0.91	0.54	0.02	1.78	0.04	0	33.26	0	0	0	-2.22	1.51	-5.69	69.48	145.37	725.03	403.98	930.89	619.67	748.05	458.42	892.77	444.76
21.187	0	0.05	0.02	0.01	0.05	0.92	0.05	0.06	0.64	0.1	98.16	7.38	28.08	97.8	0.1	0.65	0.01	0.04	3.49	0.09	0.09	0	0	0.01	0.12	0.21	0.87	0.64	0.03	1.8	0.03	0	30.93	0	0	0	-1.26	3.02	-4.77	69.68	145.55	723.12	401.64	928.91	619.21	747.16	456.22	891.91	440.94
21.221	0	0.05	0.02	0.01	0.05	0.79	0.05	0.06	0.52	0.09	98.42	6.06	26.66	98.78	0.09	0.93	0.01	0.05	3.38	0.07	0.1	0	0	0.01	0.1	0.17	0.93	0.52	0.04	2.61	0.02	0	29.61	0	0	0	-0.03	0.01	-4.31	70.13	144.93	721.61	399.17	928.13	617.78	746.68	453.12	891.05	440.37
21.254	0	0.05	0.02	0.01	0.05	0.66	0.05	0.07	0.38	0.09	98.68	5.16	25.13	98.54	0.09	1.59	0.01	0.06	2.32	0.09	0.1	0	0	0.01	0.07	0.18	1.01	0.38	0.05	2.65	0.02	0.01	28.55	0	0	0	1.84	0.96	-2.96	71.15	143.38	720.66	398.53	926.75	617.66	747.91	452.88	890.67	439.55
21.287	0	0.05	0.03	0.01	0.06	0.5	0.05	0.07	0.22	0.09	99	3.58	22.55	98.65	0.09	2.33	0.01	0.06	2.07	0.08	0.1	0	0	0.01	0.05	0.15	1.07	0.22	0.06	2.89	0.02	1.54	26.18	0	0	0	2.9	-0.53	-3.12	71.85	140.84	721.82	398.56	927.03	616.65	749.89	454.29	889.88	438.82
21.321	0	0.06	0.03	0.01	0.06	0.39	0.06	0.07	0.12	0.1	99.22	2.43	20.09	98.78	0.1	2.35	0.02	0.07	2.55	0.09	0.18	0	0	0.01	0.04	0.13	1.53	0.12	0.08	3.29	0.02	2.59	23.68	0	0	0	3.23	0.04	-3.2	72	140.44	725.86	400.61	931.05	618.67	754.09	456.72	893.62	440.73
21.354	0	0.06	0.03	0.01	0.07	0.32	0.06	0.07	0.07	0.12	99.35	1.95	18.37	98.55	0.17	1.81	0.03	0.06	2.06	0.1	0.27	0	0	0.01	0.04	0.12	1.59	0.07	0.1	3.16	0.03	6.16	22.3	0	0	0	2.9	-0.9	-4.05	72.43	136.42	737.13	404.01	937.13	616.82	764.04	458.91	899.47	442.47
21.387	0	0.07	0.05	0.01	0.07	0.22	0.07	0.07	0.06	0.13	99.57	1.15	14.45	98.47	0.23	1.04	0.05	0.05	1.67	0.1	0.38	0	0	0.01	0.04	0.13	1.32	0.06	0.13	3.27	0.04	1.87	18.82	0	0	0	-0.49	1.17	-2.62	71.57	129.36	743.38	403.72	941.21	614.59	774.2	453.85	903.1	442.89
21.421	0	0.07	0.06	0.01	0.08	0.17	0.07	0.07	0.12	0.17	99.67	0.83	11.74	98.7	0.35	0.66	0.12	0.04	1.68	0.2	0.8	0	0	0.01	0.04	0.17	0.83	0.04	0.23	3.42	0.05	5.37	16.48	0	0	0	1.43	0.34	-2.69	73.03	130.94	752.13	403.24	947.41	611.42	780.77	453.8	911.2	442.27
21.454	0	0.07	0.06	0.01	0.08	0.16	0.08	0.07	0.16	0.16	99.69	0.77	11.13	98.52	0.51	0.48	0.16	0.03	1.54	0.33	0.67	0	0	0.01	0.04	0.15	0.7	0.02	0.3	3.62	0.06	0.38	15.96	0	0	0	-0.08	1.02	-1.97	72.44	133.15	753.95	399.93	955.03	613.03	785.17	452.84	917.63	439.33
21.488	0	0.08	0.07	0.02	0.09	0.12	0.09	0.07	0.32	0.32	99.75	0.55	8.74	98.59	0.93	0.3	0.32	0.02	2.29	0.66	0.75	0	0	0	0.04	0.11	0.42	0.01	0.54	4.21	0.07	0.01	13.59	0	0	0	2.96	-0.77	-2.17	73.55	134.57	757.64	398.36	959.77	613.84	788.34	451.56	922.33	439.11
21.521	0	0.09	0.08	0.02	0.09	0.11	0.09	0.07	0.47	0.47	99.78	0.46	7.41	98.68	1.25	0.22	0.47	0.02	2.53	0.88	0.56	0	0	0	0.05	0.09	0.21	0.01	0.78	3.87	0.07	0	12.31	0	0	0	-0.38	0.41	-3.44	73.19	138.52	762.32	393.58	966.93	610.8	790.96	447.56	928.71	432.96
21.554	0	0.09	0.08	0.02	0.1	0.1	0.1	0.07	0.6	0.6	99.79	0.41	6.74	98.55	1.77	0.19	0.6	0.02	2.84	1.2	0.32	0	0	0	0.07	0.08	0.11	0.01	0.91	3.72	0.08	0	11.62	0	0	0	-0.38	-0.92	-4.29	73.59	140.43	765.16	389.09	970.29	606.76	792.2	444.25	931.65	427.77
21.588	0	0.1	0.1	0.02	0.11	0.08	0.11	0.07	0.98	0.98	99.78	0.33	3.78	98.39	1.85	0.28	0.98	0.03	2.83	1.06	0.26	0	0	0.01	0.08	0.06	0.05	0.02	1.73	3.2	0.08	0	9.02	0	0	0	-0.11	-1.43	-6.13	74.02	135.24	768.91	386.88	969.95	600.62	794.97	442.25	928.88	423.34
21.621	0	0.11	0.1	0.02	0.11	0.07	0.11	0.07	1.13	1.13	99.78	0.33	3.29	98.6	1.42	0.34	1.13	0.04	2.85	1.24	0.19	0	0	0.01	0.12	0.06	0.03	0.05	1.87	2.87	0.08	0	8.53	0	0	0	10.06	-0.71	-9.49	77.61	134.38	775.1	374.1	972.63	584.48	796.8	434.58	929.11	411.06
21.654	0	0.12	0.12	0.02	0.12	0.07	0.12	0.07	2.02	2.02	99.76	0.33	2.24	98.47	1.3	0.43	2.02	0.06	4.41	1.97	0.26	0	0	0.01	0.15	0.06	0.02	0.14	2.79	2.23	0.09	0	7.39	0	0	0	3.38	-1.18	-5.49	76.19	135.87	776.78	373.32	971.12	580.44	799.7	427.36	934.47	410.08
21.688	0	0.14	0.13	0.02	0.13	0.07	0.14	0.06	4.73	1.95	99.72	0.33	0.13	97.96	0.91	0.43	4.73	0.08	5.66	1.55	0.47	0.01	0	0.01	0.2	0.04	0.02	0.16	4.88	1.95	0.15	0	6.26	0	0	0	8.2	-2.63	-7.43	77.33	129.44	779.12	366.53	971.32	572.51	802.73	422.45	930.7	403.04
21.721	0	0.15	0.14	0.03	0.14	0.08	0.15	0.06	6.08	1.59	99.7	0.33	0	97.31	0.58	0.29	6.55	0.11	8.69	1.91	1.76	0.01	0	0.01	0.27	0.04	0.02	0.16	4.64	1.59	0.15	0	6.08	0	0	0	6.51	-4.06	-5.96	77.05	130.19	780	364.59	972.34	570.77	804.58	419.19	933.53	401.32
21.755	0	0.19	0.19	0.04	0.16	0.08	0.21	0.06	5.21	1.11	99.58	0.36	0	96.19	0.31	0.22	15.85	0.14	11	1.5	10.47	0.08	0	0.01	0.41	0.03	0.03	0.13	5.35	1.11	0.23	0	5.21	0	0	0	5.3	-5.85	-7.19	76.58	130.37	780.69	362.93	973.34	569.04	804.23	418.78	932.99	398.33
21.788	0	0.3	0.27	0.04	0.22	0.06	0.34	0.06	4.6	0.86	99.31	0.81	0	97.49	0.23	0.11	26.82	0.14	8.27	1.3	9.57	0.08	0	0.02	0.62	0.03	0.03	0.12	5.82	0.86	0.25	0	4.6	0	0	0	11.89	-3.69	-8.74	78.26	128.91	781.56	361.05	975.18	567.59	804.7	418.37	932.36	400.46
21.821	0	0.27	0.26	0.05	0.19	0.06	0.31	0.06	4.9	0.69	99.39	0.73	0	98.06	0.13	0.05	26.04	0.11	7.73	1.23	13.56	0.09	0	0.02	0.84	0.03	0.03	0.13	5.19	0.69	0.26	0	4.9	0	0	0	14.37	-2.39	-11.95	79.05	125.94	779.64	360.29	975.46	568.18	802.73	421.09	926.9	400.02
21.855	0	0.3	0.26	0.04	0.22	0.06	0.35	0.06	5.06	0.52	99.31	0.76	0	97.74	0.09	0.02	26.63	0.09	6.54	1.42	7.11	0.06	0	0.04	1.15	0.03	0.03	0.11	5.15	0.52	0.24	0	5.06	0	0	0	13.03	-3.17	-14.14	78.95	124.32	776.01	359.72	970.91	563.94	797.53	421.57	919.86	399.44
21.888	0	0.28	0.23	0.04	0.2	0.07	0.31	0.06	6.16	0.45	99.37	0.68	0	98.46	0.09	0.01	25.54	0.07	5.93	1.97	7.9	0.1	0	0.06	1.25	0.03	0.02	0.09	4.75	0.45	0.19	0	6.16	0	0	0	16.94	-1.2	-14.01	80.6	128.17	769.33	357.01	968.53	566.09	790.72	420.98	917.02	399.16
21.921	0	0.28	0.23	0.04	0.2	0.08	0.33	0.06	6.34	0.48	99.33	0.68	0	98.05	0.1	0.01	26.49	0.07	8.09	1.69	8.22	0.11	0	0.07	1.72	0.03	0.03	0.12	3.79	0.48	0.2	0	6.34	0	0	0	14.34	2.4	-12.22	80.15	131.34	758.16	358.4	958.14	569.55	779.99	421.19	909.39	398.69
21.955	0	0.26	0.21	0.03	0.18	0.1	0.32	0.06	7.31	0.34	99.36	0.59	0	98.68	0.12	0	25.5	0.07	10.44	1.82	8.71	0.19	0	0.16	2.51	0.03	0.03	0.15	2.69	0.34	0.14	0	7.31	0	0	0	18.15	0.43	-12.07	80.82	130.07	747.43	353.55	951.83	570.7	772.05	416.77	900.71	397.64
21.988	0	0.22	0.2	0.04	0.16	0.11	0.29	0.06	7.72	0.35	99.43	0.57	0	98.59	0.13	0	24.31	0.06	11.8	1.76	13.21	0.23	0	0.18	3.48	0.03	0.03	0.29	2.42	0.35	0.16	0	7.72	0	0	0	14.92	0.75	-13.42	80.03	132.24	742.27	353.23	947.52	570.31	765.22	419.06	894.98	393.57
22.021	0	0.25	0.21	0.03	0.18	0.12	0.33	0.06	7.44	0.28	99.33	0.61	0	98.3	0.12	0	25.21	0.06	13.21	1.81	8.27	0.09	0	0.27	3.56	0.02	0.02	0.27	2.28	0.28	0.14	0	7.44	0	0	0	14.95	1.71	-8.53	80.02	134.46	723.93	356.99	928.46	576.63	749.68	417.6	882.87	399.13
22.055	0	0.33	0.26	0.03	0.22	0.08	0.44	0.06	6.23	0.44	99.12	0.9	0	98.57	0.15	0.01	30.83	0.05	7.9	1.74	6.41	0.04	0	0.44	3.34	0.03	0.02	0.15	2.04	0.23	0.13	0	6.23	0	0	0	14.6	0.83	-11.26	79.93	138.33	719.52	363.57	921.87	576.96	739.38	427.74	875.72	404.35
22.088	0	0.33	0.26	0.03	0.23	0.06	0.42	0.06	5.97	0.44	99.15	0.76	0	95.6	0.24	0.01	29.27	0.04	4.45	1.64	2.14	0.01	0	0.44	2.46	0.03	0.02	0.11	2.01	0.27	0.13	0	5.97	0	0	0	10.19	6.61	-9.4	77.96	139.69	706.12	375.77	905.47	586.55	725.78	436.98	863.48	413.48
22.122	0	0.43	0.3	0.02	0.28	0.05	0.57	0.06	5.77	0.57	98.86	1.17	0	97.17	0.38	0.02	35.6	0.03	1.52	1.65	0.37	0	0	0.57	2.35	0.03	0.03	0.11	1.56	0.24	0.15	0	5.77	0	0	0	8.86	4.32	-5.79	76.61	141.3	698.32	387.4	890.47	592.16	717.08	443.86	857	424.17
22.155	0	0.36	0.27	0.02	0.25	0.05	0.46	0.06	5.98	0.46	99.07	0.83	0	95.33	0.38	0.03	31.42	0.03	1.81	1.33	0.3	0	0	0.46	1.68	0.02	0.05	0.13	1.24	0.26	0.16	0	5.98	0	0	0	9.67	6.92	-4.26	74.37	144.51	699.39	390.34	888.01	589.57	716.39	447.22	859.46	426.89
22.188	0	0.3	0.24	0.02	0.22	0.05	0.38	0.06	5.85	0.5	99.24	0.59	0	95.47	0.5	0.06	27.12	0.02	2.15	1.18	0.14	0	0	0.37	0.6	0.02	0.07	0.1	1.11	0.29	0.16	0	5.85	0	0	0	4.01	6.76	-2.69	73.21	146.99	702	393.76	885.2	585.84	716.33	445.17	862.62	430.77
22.222	0	0.19	0.17	0.02	0.16	0.06	0.23	0.06	6.92	0.51	99.55	0.33	0	95.12	0.51	0.12	16.25	0.02	2.97	0.99	0.11	0	0	0.35	0.35	0.02	0.1	0.12	0.93	0.35	0.16	0	6.92	0	0	0	-2.4	7.15	-1.04	69.6	144.29	696.88	389.36	890.38	590.54	719.68	442.02	863.2	427.16
22.255	0	0.18	0.17	0.02	0.16	0.06	0.21	0.06	6.79	0.57	99.57	0.33	0	95.71	0.57	0.28	14.82	0.02	3.78	0.73	0.1	0	0	0.3	0.16	0.02	0.11	0.08	0.92	0.41	0.14	0	6.79	0	0	0	2.16	6.47	-0.84	70.29	143.76	692.32	382.37	900.46	601.07	723	439.79	865.84	423.56
22.288	0	0.15	0.15	0.02	0.14	0.07	0.18	0.06	6.88	0.68	99.65	0.33	0	97.02	0.68	0.48	10.47	0.02	4.06	0.55	0.08	0	0	0.3	0.11	0.02	0.14	0.07	0.9	0.47	0.11	0	6.88	0	0	0	3.34	4.59	-1.99	71.44	146.15	700.38	380.34	910.57	603.02	729.42	437.11	874.84	422.51
22.322	0	0.13	0.12	0.02	0.13	0.08	0.15	0.06	7.15	0.72	99.71	0.33	0.8	98.44	0.72	0.92	7.15	0.02	5.32	0.48	0.09	0	0	0.25	0.08	0.02	0.24	0.11	0.89	0.68	0.1	0	8.09	0	0	0	0.52	1.29	-1.82	71.15	145.59	702.57	375.64	917.69	603.48	734.46	432.31	879.38	418.29
22.355	0	0.12	0.12	0.02	0.12	0.08	0.14	0.06	6.51	0.76	99.72	0.33	1.65	98.35	0.76	1.03	6.51	0.03	5.42	0.41	0.19	0	0	0.2	0.07	0.02	0.28	0.06	0.95	0.7	0.09	0	8.56	0	0	0	5.41	1.55	-4.27	74.14	140.33	720.97	380.04	930.26	603.61	750.26	438	889.53	420.72
22.388	0	0.12	0.12	0.02	0.13	0.08	0.14	0.06	6.47	0.84	99.72	0.33	0.67	98.78	0.7	1.02	6.47	0.03	4.49	0.31	0.28	0	0	0.17	0.05	0.02	0.17	0.04	1.07	0.84	0.1	0	8	0	0	0	4.85	0.04	-3.47	74.85	139.84	731.32	381.83	936.36	600.84	759.43	437.29	898.5	422.7
22.422	0	0.12	0.12	0.02	0.12	0.07	0.13	0.06	4.86	1	99.74	0.33	0.94	97.09	0.77	0.99	4.86	0.04	4.15	0.24	0.39	0	0	0.11	0.06	0.02	0.09	0.03	1.26	1	0.09	0	7.62	0	0	0	9.46	4.46	-2.52	76.47	142.38	744.96	383.36	947.77	599.39	771.8	440.93	913.25	424.79
22.455	0	0.12	0.12	0.02	0.12	0.07	0.13	0.06	4.84	1.09	99.74	0.33	0.83	97.78	0.62	0.99	4.84	0.04	3.69	0.17	0.56	0	0	0.1	0.09	0.02	0.05	0.02	1.24	1.09	0.09	0	7.73	0	0	0	8.27	3.08	-3.14	76.38	142.27	757.84	383.8	958.41	598.06	782.81	439.24	924.35	424.91
22.489	0	0.12	0.13	0.02	0.12	0.06	0.13	0.06	4.35	1.28	99.74	0.33	0	98.5	0.72	0.77	4.35	0.04	3.91	0.16	0.55	0	0	0.06	0.09	0.01	0.02	0.01	1.64	1.28	0.08	0	6.58	0	0	0	8.34	1.06	-2.38	76.68	141.57	769.16	386.92	968.26	599.85	794.45	440.82	935.51	428.85
22.522	0	0.12	0.13	0.02	0.12	0.06	0.13	0.06	3.72	1.57	99.74	0.33	0.26	98.75	0.79	0.58	3.72	0.05	3.79	0.16	0.44	0	0	0.05	0.11	0.01	0.01	0.02	1.71	1.57	0.1	0	6.56	0	0	0	7.82	-0.16	-0.7	76.46	139.82	774.51	387.25	974.97	601.19	803.09	440.46	942.57	430.57
22.555	0	0.12	0.13	0.02	0.12	0.06	0.13	0.06	3.95	1.91	99.73	0.33	0.41	98.23	1.19	0.47	3.95	0.05	4.59	0.21	0.43	0	0	0.04	0.13	0.01	0.02	0.02	2	1.91	0.1	0	6.58	0	0	0	7.36	1.92	0.24	75.92	139.07	778.49	387.82	981.05	603.32	809.56	441.63	948.27	431.72
22.589	0	0.11	0.12	0.02	0.12	0.08	0.13	0.06	3.33	2.17	99.75	0.33	2.22	98.51	1.27	0.27	3.33	0.05	4.9	0.29	0.44	0	0	0.03	0.14	0.01	0.01	0.03	2.1	2.17	0.1	0	7.87	0	0	0	6.84	1.03	0.84	75.19	139.85	784.45	390.72	987.35	607.35	815.8	441.88	955.54	436.36
22.622	0	0.11	0.11	0.02	0.11	0.09	0.13	0.06	3.8	2.3	99.74	0.33	3.62	98.73	1.22	0.16	3.8	0.04	7.12	0.56	0.39	0	0	0.03	0.16	0.02	0.01	0.04	1.88	2.3	0.11	0	8.51	0	0	0	7.12	0.24	1.66	74.27	139.04	784.13	390.19	988.14	607.63	817.31	441.83	956.24	436.45
22.655	0	0.11	0.11	0.02	0.11	0.11	0.13	0.07	4.01	2.62	99.74	0.33	5.17	98.74	1.3	0.1	4.01	0.03	8.91	1.06	0.35	0	0	0.02	0.18	0.02	0.02	0.05	1.75	2.62	0.11	0.01	9.38	0	0	0	7.36	0.2	1.3	73.59	141.47	787.81	392.75	991.29	609.58	819.12	444.44	960.49	438.95
22.689	0	0.12	0.11	0.02	0.11	0.11	0.13	0.06	4.97	2.46	99.74	0.33	4.59	96.64	1.17	0.07	4.97	0.02	8.09	1.43	0.35	0	0	0.02	0.21	0.03	0.04	0.11	1.76	2.46	0.1	1.74	9.63	0	0	0	6.01	-5.2	0.27	71.9	136.95	795.96	400.16	993.13	611.77	825.12	447.88	962.04	444.95
22.722	0	0.13	0.11	0.02	0.12	0.1	0.14	0.06	6.65	2.25	99.71	0.33	2.75	96.16	1.48	0.07	6.65	0.02	7.14	2.23	0.29	0	0	0.02	0.22	0.04	0.08	0.25	1.62	2.25	0.1	7.31	9.17	0	0	0	5.93	-5.9	-1.14	71.4	134.26	799.81	402.93	990.62	606.9	825.7	450.17	959.9	445.99
22.756	0	0.15	0.13	0.02	0.13	0.09	0.16	0.06	8.69	1.99	99.67	0.33	0	98.12	1.13	0.07	9.98	0.01	5.2	2.4	0.43	0	0	0.02	0.22	0.05	0.15	0.45	1.67	1.99	0.1	29.18	8.69	0	0	0	10.14	-2.22	1.64	72.71	136.62	805.24	409.26	990.41	606.97	830.07	455.26	966.68	453.86
22.789	0	0.21	0.17	0.02	0.17	0.07	0.23	0.06	7.16	1.81	99.53	0.33	0	96.53	1	0.04	17.06	0.01	4.24	2.78	0.45	0	0	0.01	0.18	0.07	0.21	0.38	1.55	1.81	0.11	47.65	7.16	0	0	0	7.06	-5.38	2.71	71.55	131.51	811.21	416.51	992.57	609.68	837.7	459.42	969.2	460.61
22.822	0	0.24	0.2	0.02	0.18	0.06	0.27	0.06	6.36	1.51	99.46	0.36	0	95.04	0.54	0.02	19.92	0	4.4	2.71	0.52	0	0	0.01	0.17	0.09	0.21	0.39	1.37	1.51	0.1	47.81	6.36	0	0	0	2.42	-7.24	3.36	68.38	130.01	815.05	420.05	995.23	611.16	842.33	460.29	972.29	463.78
22.856	0	0.48	0.36	0.02	0.3	0.05	0.61	0.06	4.17	1.25	98.79	1.2	-0.86	87.06	0.25	0.01	37.18	0	3.78	2.77	1.12	0.01	0	0.01	0.17	0.17	0.34	0.52	1.05	1.25	0.09	35.29	4.17	0	0	0	2.68	-12.47	2.4	67.56	129.26	820.51	423.23	1000.18	613.87	846.84	465	976.09	465.36
22.889	0	1.1	0.68	0.03	0.55	0.04	1.64	0.06	3.08	0.93	96.71	6.82	-16.72	78.52	0.12	0	59.95	0	2.26	2.71	3.11	0.01	0	0.01	0.17	0.28	0.35	0.45	0.84	0.93	0.08	12.2	3.08	0	0	0	3.43	-15.52	2.06	67.6	120.17	827.12	427.25	1001.59	613.26	854.96	468.43	975.13	467.34
22.922	0	1.44	0.92	0.04	0.65	0.04	2.35	0.06	2.58	0.69	95.31	14.61	-27.05	79.34	0.05	0	70.6	0	1.91	2.58	10.73	0.03	0	0.01	0.21	0.39	0.39	0.43	0.77	0.69	0.08	1.27	2.58	0	0	0	-1.05	-15.27	1.35	67.05	119.68	829.55	429.48	1002.06	612.18	856	470.49	975.64	467.23
22.956	0	1.99	1.43	0.1	0.75	0.03	3.55	0.06	1.97	0.5	92.9	38.12	-45.37	53.1	0.04	0	86.52	0	1.69	3.37	29.18	0.11	0	0.01	0.2	0.65	0.39	0.15	0.79	0.5	0.08	0.95	1.97	0	0	0	-4.34	-21.38	-0.4	66.29	110.36	833.03	431.4	1001.24	610.36	860.36	470.93	970.6	465.9
22.989	0	1.73	1.52	0.21	0.63	0.03	3.14	0.06	1.9	0.45	93.72	42.72	-53.13	43.19	0.02	0	88.82	0	1.93	3.45	43.31	0.4	0	0.01	0.24	0.67	0.39	0.05	0.86	0.45	0.08	0.06	1.9	0	0	0	-0.88	-23.37	0.22	67.25	101.67	834.8	431.7	1000.63	610.03	865.86	469.48	967.5	467.03
23.022	0	2.13	1.72	0.21	0.72	0.03	3.85	0.06	1.6	0.39	92.29	50.99	-55.5	14.41	0.02	0	93.05	0	2.25	4.39	42.76	0.66	0	0.01	0.28	0.89	0.28	0.03	0.78	0.39	0.07	0.11	1.6	0	0	0	-6.73	-30.91	-3.58	67.33	94.66	835.63	429.99	999.73	605.43	866.32	470.44	960.42	460.2
23.056	0	3.06	1.93	0.11	0.98	0.03	5.63	0.06	1.37	0.24	88.74	58.19	-52.1	10.76	0.02	0	96.91	0.01	2.46	4.8	30.09	0.79	0	0.01	0.41	1.75	0.22	0.01	0.54	0.24	0.05	0.01	1.37	0	0	0	-0.49	-32.58	-6.03	68.56	89.49	836.39	427.51	998.27	602.61	866.79	469.55	955.55	458.11
23.089	0	3.61	1.93	0.07	1.15	0.03	6.53	0.06	1.41	0.24	86.94	58.4	-48.04	12	0.03	0	97.03	0.01	1.8	5.11	20.52	0.61	0	0.01	0.44	1.7	0.12	0.01	0.53	0.24	0.05	0.06	1.41	0	0	0	-2.27	-31.96	-6.75	69.82	84.57	837.12	426.97	995.35	597.22	868.32	470.13	951.57	455.19
23.123	0	4.3	2.05	0.04	1.42	0.03	8.08	0.06	1.12	0.15	83.83	60.42	-44.51	12.26	0.05	0	98.19	0.01	1.19	4.11	10.04	0.41	0	0.01	0.4	2.8	0.09	0.01	0.41	0.15	0.04	0.08	1.12	0.12	0	0	-0.73	-31.84	-8.93	70.58	83.61	837.56	427.01	993.05	595.1	866.28	469.65	948.57	454.84
23.156	0	4.25	2.05	0.04	1.45	0.03	8.3	0.06	1.08	0.14	83.39	61.02	-44.41	4.38	0.1	0	98.5	0.02	1.23	3.01	9.36	0.59	0	0.01	0.4	3.33	0.05	0.01	0.42	0.14	0.05	0.04	1.08	0.02	0	0	-1.04	-37.41	-9.37	69.94	76.56	834.52	427.56	987.6	593.53	865.39	469.29	940.61	455.02
23.189	0	4.17	2.02	0.03	1.49	0.03	8.47	0.06	1.15	0.19	83.05	60.47	-43.2	2.93	0.19	0	98.2	0.04	1.07	1.81	7.13	0.72	0	0.01	0.3	2.92	0.03	0.01	0.43	0.13	0.05	0.02	1.15	0	0	0	-3.5	-39.51	-9.18	69.55	77.74	835.25	429.27	980.54	585.13	861.36	469.11	937.86	455.26
23.223	0	4.2	2.03	0.03	1.53	0.03	8.72	0.06	1.16	0.34	82.56	60.87	-42.84	2.61	0.34	0	98.41	0.04	1.24	1.31	6.22	1.25	0	0.01	0.22	3.08	0.02	0.01	0.42	0.11	0.05	0.1	1.16	0	0	0	-4.4	-40.09	-10.65	69.15	78.18	835.05	427.05	977.89	577.48	858.25	466.54	935.44	454.17
23.256	0	4.15	1.98	0.03	1.58	0.03	8.88	0.06	1.26	0.54	82.24	59.32	-41.07	2.82	0.54	0.01	97.68	0.04	1.3	0.78	3.48	0.96	0	0.01	0.25	2.81	0.01	0.01	0.34	0.11	0.07	0.08	1.26	0	0	0	-4.99	-39.7	-9.66	70.68	73.71	837.43	426	974.12	572.68	861.49	464.25	933.65	449.2
23.289	0	4.1	1.99	0.03	1.61	0.03	9.01	0.06	1.12	0.82	81.97	58.63	-40.78	1.28	0.82	0.01	97.36	0.05	1.01	0.44	2.46	0.56	0	0.01	0.24	3.19	0.01	0.01	0.31	0.11	0.08	0.12	1.12	0.03	0	0	-1.62	-43.73	-10.87	70.43	68.18	839.88	424.08	969.25	561.08	861.88	460.41	929.15	449.33
23.323	0	3.99	1.99	0.03	1.6	0.03	8.88	0.06	1.05	0.92	82.25	57.5	-40.5	1.13	0.92	0.02	96.78	0.06	0.94	0.25	2.28	0.4	0	0.02	0.23	3.32	0.01	0.02	0.32	0.12	0.15	0.2	1.05	0.13	0	0	-7.05	-44.35	-9.74	71.66	67.97	843.3	421.45	966.15	552.35	863.39	456.72	929.7	441.83
23.356	0	3.8	1.9	0.03	1.57	0.03	8.46	0.06	0.99	1.08	83.08	54.34	-39.49	0.65	1.08	0.04	95.22	0.09	0.76	0.17	1.63	0.31	0	0.02	0.22	2.82	0.01	0.02	0.28	0.13	0.17	0.02	0.99	0	0	0	-5.21	-47.12	-9.58	70.95	66.02	844.38	417.93	962.9	541.87	862.67	450.85	927.93	440.91
23.389	0	3.4	1.77	0.03	1.48	0.03	7.69	0.06	1.06	1.63	84.63	49.1	-38.34	1.85	1.63	0.05	92.62	0.14	0.71	0.14	2.2	0.27	0	0.02	0.23	2.07	0	0.01	0.27	0.15	0.24	0.02	1.06	0	0	0	-2.66	-41.85	-9.02	72.79	64.02	849.31	417.95	960.38	534.14	866.02	448.13	929.61	440.7
23.423	0	2.15	1.28	0.03	1.08	0.03	4.67	0.06	1.43	2.22	90.67	27	-31.29	9.91	2.22	0.08	80.63	0.2	1.12	0.14	2.83	0.35	0	0.03	0.28	1.22	0	0.02	0.24	0.18	0.33	0.03	1.43	0	0	0	0.92	-33.03	-6.45	74.13	65.13	856.88	418.16	962.01	530.46	872.38	447.01	936.98	438.74
23.456	0	1.82	1.14	0.03	0.95	0.03	3.85	0.06	1.53	2.45	92.3	20.76	-29.01	10.9	2.45	0.09	76.29	0.21	1.46	0.15	3.77	0.92	0	0.03	0.26	0.96	0	0.01	0.26	0.19	0.37	0.03	1.53	0	0	0	-1.93	-32.5	-3.37	74.5	64.81	866.77	420.89	964.74	524.69	880.53	445.63	945.18	441.08
23.49	0	0.89	0.71	0.04	0.53	0.03	1.57	0.06	1.63	2.17	96.85	5.48	-19.33	17.99	2.17	0.13	57.33	0.24	2.19	0.12	7.39	3.17	0	0.05	0.45	0.82	0	0.02	0.16	0.21	0.55	0.01	1.63	0	0	0	-6.2	-29.59	-8.05	75.31	65.1	881.58	424.97	973.83	519.85	889.96	451.62	954.44	442.68
23.523	0	0.45	0.43	0.03	0.32	0.03	0.67	0.06	1.8	1.87	98.67	1.25	-7.64	8.33	1.87	0.17	38.09	0.27	1.76	0.12	6.11	2.65	0	0.06	0.4	0.65	0	0.03	0.11	0.2	0.74	0	1.8	0	0	0	-7.06	-33.99	-9.82	73.68	52.18	891.54	431.35	974.88	517.97	901.96	455.08	953.46	446.7
23.556
23.59
23.623
23.656
23.69
23.723
23.757
23.79
23.823
23.857
23.89
23.923
23.957
23.99
24.023
24.057
24.09
24.124
24.157
24.19
24.224
24.257
24.29
24.324
24.357
24.39
24.424
24.457
24.491
24.524
24.557
24.591	0	0.02	0.01	0.02	1.12	0.28	0.02	1.7	0.39	0.39	96.6	36.94	16.48	98.14	0.59	80.63	0.39	0.28	3.78	0.34	0.07	0.01	0	0	0.01	0.28	0.1	0.02	6.05	1.12	0.01	0.01	20	0	0	0	6.13	-2.17	1.13	72.97	156.02	698.57	380.17	912.96	608.09	727.79	433.53	883.76	429.49
24.624	0	0.02	0.01	0.02	0.9	0.26	0.02	1.27	0.4	0.4	97.47	24.63	15.87	98.47	0.45	74.08	0.4	0.11	4.24	0.35	0.07	0.01	0	0.01	0.02	0.4	0.06	0.03	5.34	0.81	0.01	0	19.21	0	0	0	9.04	1.18	-0.44	75.26	145.06	703.08	382.54	914.36	609.22	734.63	437.26	879.48	429.36
24.657	0	0.03	0.01	0.01	0.37	0.34	0.03	0.48	0.61	0.47	99.05	3.76	18.22	98.59	0.33	51	0.61	0.05	5.31	0.54	0.07	0.01	0	0.03	0.03	0.32	0.15	0.06	1.99	0.47	0	0.01	21.1	0	0	0	9.84	-0.78	0.23	75.62	140.95	714.69	394.21	917.33	612.48	744.62	444.55	885.53	441.12
24.691	0	0.03	0.02	0.01	0.27	0.28	0.04	0.32	0.43	0.42	99.36	1.64	16.6	98.57	0.27	41.4	0.43	0.03	4.19	0.54	0.06	0	0	0.02	0.04	0.16	0.31	0.07	1.02	0.42	0	0.02	19.92	0	0	0	5.09	-0.85	-0.54	72.85	140.7	727.5	406.75	926	618.33	754.73	457.39	895.24	449.96
24.724	0	0.04	0.02	0.01	0.22	0.27	0.04	0.25	0.42	0.42	99.45	1.32	16.4	98.49	0.25	35.09	0.42	0.03	3.91	0.4	0.05	0	0	0.01	0.03	0.13	0.38	0.11	0.6	0.5	0	0.02	19.82	0	0	0	3.78	-1.1	-0.52	70.95	140.27	738.93	414.33	936.66	624.15	766.07	465.61	906.04	456.46
24.758	0	0.04	0.02	0.01	0.16	0.37	0.04	0.19	0.34	0.34	99.27	2.02	19.26	97.25	0.18	28.76	0.34	0.02	3.82	0.37	0.05	0	0	0.01	0.03	0.14	0.66	0.13	0.56	0.6	0.01	0.04	22.52	0	0	0	1.83	-4.17	-0.14	68.94	143.8	749.36	417.18	947.43	627.42	775.1	465.96	918.8	460.5
24.791	0	0.04	0.02	0.01	0.11	0.58	0.04	0.14	0.26	0.26	98.85	3.65	23.54	98.16	0.17	22.06	0.26	0.02	4.33	0.29	0.04	0.01	0	0.02	0.02	0.14	0.72	0.08	0.81	0.65	0.01	0.1	26.3	0	0	0	0.05	-2.12	3.16	67.87	138.95	748.34	414.92	952.59	630.7	783.18	463.02	922.12	461.31
24.824	0	0.03	0.01	0.01	0.09	1.39	0.03	0.14	0.23	0.23	97.21	10.43	31.79	98.26	0.17	21.21	0.23	0.02	6.29	0.19	0.05	0.02	0	0.02	0.02	0.23	0.72	0.07	1.06	0.64	0.01	0.05	33.29	0	0	0	-7.93	-1.83	0.83	67.73	140.59	757.23	413.64	961.17	628.74	788.61	459.07	929.18	456.81
24.858	0	0.03	0.01	0.01	0.06	3.03	0.03	0.11	0.2	0.2	93.94	21.98	38.99	98.45	0.13	15.69	0.2	0.01	9.47	0.15	0.06	0.04	0	0.01	0.02	0.2	0.86	0.04	1.28	0.68	0	0.02	38.78	0	0	0	-1.44	-1.25	-1.12	67.97	137.21	760	406.91	962.13	621.8	790.14	454.34	927.29	450.59
24.891	0	0.02	0.01	0.01	0.04	6.64	0.03	0.09	0.18	0.18	86.72	43.42	46.56	98.62	0.08	10.66	0.18	0.01	11.7	0.13	0.06	0.05	0	0.01	0.01	0.21	1.63	0.04	1.24	0.86	0	0.03	45.02	0	0	0	-2.68	-0.64	-1.26	67.5	140.28	757.71	403.17	962.36	619.98	787.51	453.7	927.5	444.72
24.924	0	0.02	0	0	0.03	14.85	0.02	0.08	0.17	0.17	70.31	64.02	54.43	98.47	0.05	8.37	0.17	0.01	17.21	0.1	0.11	0.04	0	0.01	0.01	0.2	2.28	0.04	1.39	0.94	0	0.04	50.25	0	0	0	-0.44	-1.19	0.17	67.62	143.18	757.93	402.22	963.24	619.12	788.1	453.66	931.04	445.47
24.958	0	0.02	0	0	0.03	16.58	0.02	0.08	0.14	0.14	66.84	70.55	55.85	98.3	0.03	7.43	0.14	0.01	15.87	0.07	0.11	0.02	0	0.01	0	0.24	2.56	0.03	1.85	0.99	0	0.06	52.1	0	0	0	-0.81	-1.7	-1.93	66.29	140.66	765.39	401.62	971.49	620.54	795.02	453.79	935.28	443.14
24.991	0	0.02	0	0	0.03	16.97	0.02	0.08	0.13	0.13	66.06	73.7	56.29	96.99	0.03	7.08	0.13	0.01	14.44	0.05	0.08	0.01	0	0.01	0	0.22	3.04	0.04	2.2	1.1	0	0.1	53.08	0	0	0	-0.73	-4.63	0.91	66	141.91	763.94	400.2	973.35	621.4	797.52	452.55	939.2	444.36
25.024	0	0.02	0	0	0.03	17.02	0.02	0.07	0.12	0.12	65.95	76.95	56.58	97.67	0.03	5.92	0.12	0.01	12.37	0.04	0.07	0.01	0	0.01	0	0.23	2.87	0.03	2.41	1.04	0	0.05	54.17	0	0	0	-1.02	-3.32	0.98	66.11	142.79	765.53	399.82	975.96	621.87	799.3	452.45	941.85	444.13
25.058	0	0.02	0	0	0.03	16.3	0.02	0.07	0.11	0.11	67.41	80.04	56.47	97.72	0.02	5.76	0.11	0.01	9.19	0.04	0.04	0.01	0	0.01	0	0.22	3.56	0.02	2.74	1.01	0	0.03	55.31	0	0	0	3.01	-3.22	0.18	67.53	143.41	768.38	399.99	978.27	623.56	800.65	452.33	943.89	445.45
25.091	0	0.02	0	0	0.02	23.06	0.02	0.07	0.11	0.11	53.88	85.6	60.24	97.55	0.02	4.19	0.11	0	11.98	0.07	0.05	0.01	0	0	0	0.22	4.9	0.02	3.19	1.04	0	0.09	57.76	0	0	0	5.23	-3.59	0.82	68.98	143.76	773.15	404.96	977.07	622.17	802.92	455.73	946.6	450.84
25.125	0	0.02	0	0	0.02	39.82	0.02	0.06	0.1	0.1	35.18	94.33	67.59	96.5	0.02	2.64	0.1	0	13.34	0.09	0.08	0	0	0	0	0.17	5.9	0.02	2.87	1.02	0	0.03	64.16	0	0	0	7.1	-5.42	-0.64	70.08	141.84	778.31	408.33	974.87	618.17	803.79	459.23	945.42	451.66
25.158	0	0.01	0	0	0.02	42.11	0.02	0.06	0.09	0.09	32.89	95.86	68.77	98.06	0.02	2.52	0.09	0	10.94	0.08	0.08	0	0	0	0	0.16	4.37	0.02	3.45	1.21	0	0.01	66.22	0	0	0	1.21	-2.39	-1.44	67.98	145.2	778.66	410.72	970.72	613.69	799.31	459.06	944.35	452.1
25.191	0	0.01	0	0	0.02	40.21	0.01	0.07	0.08	0.08	34.79	96.08	68.26	96.94	0.03	3.15	0.08	0	8.88	0.08	0.08	0	0	0	0	0.16	3.54	0.01	3.48	1.26	0	0.05	66.57	0	0	0	1.51	-4.71	-5.19	68.48	136.18	772.42	409.59	966.52	613.79	794.89	460.83	930.66	450.31
25.225	0	0.01	0	0	0.01	50.7	0.01	0.07	0.06	0.06	24.3	98.37	72.71	95.35	0.05	3.53	0.06	0	5.35	0.1	0.05	0	0	0	0	0.2	2.64	0.02	5.46	1.57	0.01	0.03	72.16	0	0	0	0.35	-6.89	-4.1	68.64	146.42	750.44	411.8	944.03	616.13	768.49	465.37	913.97	448.86
25.258	0	0.01	0	0	0.01	46	0.01	0.07	0.06	0.06	29	98.1	71.09	96.17	0.06	2.97	0.06	0	3.9	0.17	0.04	0	0	0	0	0.19	1.85	0.01	4.91	1.66	0.01	0.04	71.21	0	0	0	-1.23	-5.89	-6.4	68.21	150.91	727.88	411.23	922.37	614.58	741.99	470.12	890.69	444.41
25.291	0	0.01	0	0	0.02	44.02	0.01	0.07	0.06	0.08	30.98	97.96	70.38	96.92	0.08	3.12	0.06	0	3.41	0.25	0.05	0	0	0	0	0.2	1.1	0.02	5.13	1.88	0.01	0.13	70.74	0	0	0	1.16	-4.76	-9.44	68.44	151.87	709.24	414.36	904.62	617.75	720.91	479.92	868.48	444.05
25.325	0	0.01	0	0	0.02	40.18	0.01	0.07	0.07	0.12	34.82	97.39	68.82	97.16	0.12	2.48	0.07	0	3.69	0.4	0.09	0	0	0	0	0.19	0.66	0.02	4.59	2.23	0.01	0.11	69.19	0	0	0	-2.64	-4.33	-11.8	66.08	154.29	691.57	421.05	884.14	618.62	698.93	490.35	846.69	445.93
25.358	0	0.01	0	0	0.02	39.1	0.01	0.07	0.08	0.15	35.9	96.9	68.19	93.76	0.15	2.28	0.08	0	5.09	0.63	0.15	0.01	0	0	0	0.25	0.4	0.02	4.29	2.37	0.01	0.21	68.08	0	0	0	-6.03	-8.45	-14.5	64.13	162.17	678.89	427.8	873.57	623.15	681.49	506.15	832.94	448.17
25.391	0	0.02	0	0	0.02	31.47	0.02	0.07	0.1	0.17	43.53	94.78	64.91	97.74	0.17	1.84	0.1	0	5.83	0.81	0.19	0.02	0	0	0	0.3	0.36	0.02	3.85	2.68	0.02	0.01	64.7	0	0	0	-5.29	-3.18	-14.14	63.84	159.68	662.44	433.6	856.96	629.39	666.44	509.03	816.69	454.96
25.425	0	0.02	0	0	0.02	14.08	0.02	0.07	0.11	0.17	71.83	80.94	55.16	98.76	0.17	1.74	0.11	0	5.45	1.42	0.2	0.02	0	0	0	0.35	0.34	0.01	4.12	3.41	0.03	0.03	55.66	0	0	0	-0.16	0.11	-12.68	66.48	155.31	650.63	436.41	840.58	630.18	655.79	507.7	803.52	459.77
25.458	0	0.03	0	0	0.02	11.08	0.02	0.07	0.13	0.15	77.83	73.43	52.48	97.85	0.15	1.47	0.13	0	5.89	2.29	0.26	0.04	0	0	0	0.42	0.29	0.01	3.73	4.09	0.03	0.05	52.99	0	0	0	2.42	2.92	-13.13	67.16	150.26	646.07	436.03	838.58	633.79	654.57	506.14	798.09	461.62
25.492	0	0.03	0	0.01	0.03	6.83	0.03	0.07	0.17	0.17	86.34	57.5	47.45	97.46	0.11	1.25	0.17	0	5.27	3.46	0.38	0.04	0	0	0	0.47	0.37	0.03	2.45	5.2	0.04	0.03	48.55	0	0	0	2.97	3.77	-13.18	66.68	151.23	642.87	432.55	840.11	636.14	653.09	503.53	797.59	458.92
25.525	0	0.03	0.01	0.01	0.03	5.62	0.03	0.08	0.19	0.19	88.77	48.62	45.4	98.49	0.07	1.11	0.19	0	5.98	4.77	0.36	0.03	0	0	0	0.54	0.49	0.03	2.06	6.8	0.05	0.03	46.32	0	0	0	-7.59	-1.12	-12.25	62.78	149.77	643.16	426.67	840.97	629.06	654.75	492.97	799.12	453.09
25.558	0	0.03	0.01	0.01	0.03	6.89	0.03	0.08	0.2	0.2	86.23	50.18	47.12	98.72	0.05	0.78	0.2	0	9.05	6.3	0.32	0.03	0	0	0	0.62	0.84	0.05	1.92	7.09	0.04	0.03	46.71	0	0	0	-3.77	-0.26	-13.17	63.59	152.63	643.35	418.51	848.14	629.55	656.36	489.35	802.38	444.92
25.592	0	0.04	0.01	0.01	0.03	5.85	0.03	0.08	0.24	0.24	88.3	38.38	45.17	97.95	0.04	0.74	0.24	0	11.87	8	0.22	0.02	0	0	0	0.82	1.25	0.06	1.25	9.13	0.06	0.01	43.72	0	0	0	3.18	2.67	-13.53	66.03	148.59	642.52	417.88	849.1	632.82	658.02	488.83	800.82	447.74
25.625	0	0.04	0.01	0.01	0.03	8.59	0.03	0.08	0.27	0.27	82.82	46.62	48.72	97.21	0.03	0.65	0.27	0	15.02	7.63	0.22	0.02	0	0	0	0.86	1.92	0.07	1.26	9.16	0.05	0.06	45.82	0	0	0	2.7	4.25	-12.48	65.63	152.06	640.65	418.73	848.27	634.87	655.87	489.89	802.05	448.01
25.658	0	0.04	0.01	0.01	0.03	11.31	0.03	0.09	0.27	0.27	77.38	48.42	51.08	96.98	0.03	0.65	0.27	0	19.53	9.49	0.27	0.03	0	0	0	1.28	2.93	0.09	1.2	9.97	0.05	0.13	46.27	0	0	0	1.51	4.66	-10.99	64.42	158.54	640.11	419.57	852.24	638.11	656.17	494.71	807.71	448.12
25.692	0	0.04	0.01	0.01	0.03	9.97	0.03	0.09	0.34	0.34	80.06	43.39	49.67	97.86	0.03	0.56	0.34	0	19.52	8.67	0.34	0.04	0	0.01	0	1.6	4.35	0.09	1.01	11.66	0.05	0.17	45.01	0	0	0	0.68	2.9	-7.73	63.56	162.54	645.06	424.33	858.31	644.95	661.96	495.1	819.93	456.81
25.725	0	0.04	0.01	0.01	0.03	11.4	0.03	0.09	0.33	0.33	77.2	50	51.17	97.73	0.03	0.46	0.33	0	18.91	6.92	0.34	0.07	0	0.01	0	1.56	5.58	0.05	1.13	10.75	0.04	0.43	46.67	0	0	0	3.67	3.18	-6.27	64.68	161.63	651.32	426.22	866.82	651.28	670.92	494.66	829.32	462.49
25.759	0	0.03	0	0	0.03	13.74	0.03	0.09	0.43	0.43	72.52	60.5	53.36	98.01	0.04	0.33	0.43	0	17.45	6.94	0.24	0.1	0	0.01	0	1.67	4.72	0.01	1.32	11.46	0.03	0.96	49.32	0	0	0	-2.84	2.52	-6.79	62.62	160.05	660.53	432.87	875.99	656.66	680.35	499.32	837.16	467.24
25.792	0	0.03	0	0	0.02	18.46	0.03	0.08	0.46	0.46	63.08	74.89	56.9	98.34	0.06	0.24	0.46	0	15.48	5.09	0.24	0.1	0	0.01	0	1.37	4.49	0.01	1.64	9.94	0.02	6.21	53.47	0	0	0	-7.03	1.6	-7.84	61.78	160.71	672.72	445.99	882.98	663.38	688.29	510.32	845.69	477.89
25.825	0	0.02	0	0	0.02	17.53	0.02	0.08	0.5	0.5	64.95	77.03	56.56	98.05	0.07	0.22	0.5	0	12.93	3.11	0.27	0.14	0	0.01	0	1.19	3.75	0.01	1.71	8.23	0.02	27.59	54.2	0	0	0	-8.42	2.42	-7.79	60.24	161.51	682.15	458.06	886.9	668.49	694.68	521.6	852.72	488.27
25.859	0	0.02	0	0	0.02	13.94	0.02	0.08	0.61	0.61	72.13	77.14	54.44	98.56	0.08	0.19	0.61	0	8.06	2.08	0.35	0.11	0	0.01	0	1.05	3.12	0.02	1.7	7.54	0.02	26.09	54.23	0	0	0	-4.49	0.88	-9.09	58.93	161.69	687.62	467.62	889.6	675.24	697.64	534.56	854.75	496.33
25.892	0	0.02	0	0	0.02	15.16	0.02	0.07	0.74	0.74	69.68	82.42	55.49	97.88	0.09	0.14	0.74	0	5.76	1.51	0.52	0.2	0	0.01	0	1.09	2.62	0.03	1.86	6.62	0.01	47.24	56.28	0	0	0	-1.45	2.84	-11.93	58.92	161.78	686.93	469.89	890.08	677.38	694.89	541.65	850.5	497.41
25.925	0	0.02	0	0	0.02	18.09	0.02	0.07	0.79	0.79	63.82	86.3	57.42	96.17	0.08	0.12	0.79	0	5.88	1.16	0.61	0.24	0	0.01	0	1.11	1.52	0.03	2.1	5.64	0.01	64.76	58.12	0	0	0	-2.94	5.88	-12.34	57.91	151.96	678.01	470.78	880.1	678.8	690.55	538.99	836.87	497.98
25.959	0	0.02	0	0	0.02	35.38	0.02	0.06	0.73	0.73	39.62	95.7	66.05	96.35	0.08	0.08	0.73	0	6.43	0.97	0.53	0.21	0	0	0	0.91	1.08	0.02	2.52	3.64	0.01	15.94	65.97	0	0	0	-6.02	5.64	-12.74	57.56	153.18	676.35	471.17	874.65	672.97	686.11	539.51	833.09	496.38
25.992	0	0.02	0	0	0.01	42.7	0.02	0.06	0.7	0.7	32.3	96.52	68.67	97.93	0.08	0.06	0.7	0	9.17	0.85	0.53	0.4	0	0	0	0.79	0.83	0.02	2.8	3.67	0.01	6.17	67.34	0	0	0	-9.68	2.71	-13.68	56.94	153.04	677.25	471.01	870.96	666.13	684.5	540.43	829.98	492.91
26.025	0	0.01	0	0	0.01	49.28	0.01	0.06	0.73	0.73	25.72	97.62	71.21	94.75	0.07	0.05	0.73	0	9.04	0.63	0.47	0.33	0	0	0	0.71	0.7	0.02	3.44	3.02	0.01	5.32	69.78	0	0	0	-3.74	7.54	-13.85	58.01	151.35	677.12	466.57	868.99	660.64	684.99	538.13	827.61	487.49
26.059	0	0.01	0	0	0.01	51.62	0.01	0.06	0.77	0.77	23.38	98.17	72.28	95.71	0.05	0.05	0.77	0	7.43	0.62	0.45	0.37	0	0	0	0.52	0.56	0.01	4.32	2.33	0.01	9.41	71.44	0	0	0	-6.01	6.47	-11.64	58.37	153.27	671.91	462.6	863.09	655.69	680.21	532.01	825.9	484.42
26.092	0	0.01	0	0	0.01	50.95	0.01	0.06	0.72	0.72	24.05	98.15	72.11	98.45	0.05	0.05	0.72	0	7.06	0.71	0.42	0.41	0	0	0	0.52	0.55	0.01	4.34	2.49	0.01	2.46	71.38	0	0	0	-10.62	1.24	-13.95	58.6	150.33	665.02	453.99	859.34	649.59	674.76	525.25	816.14	474.12
26.126	0	0.01	0	0	0.01	51.3	0.01	0.06	0.77	0.77	23.7	98.04	72.11	97.85	0.05	0.05	0.77	0	8.07	1.12	0.38	0.28	0	0	0	0.56	0.58	0.02	4.82	2.46	0.01	0.75	71	0	0	0	-5.9	2.9	-14.01	59.74	155.99	657.68	453.31	851.05	648.12	663.63	526.73	810.29	473.6
26.159	0	0.01	0	0	0.01	47.1	0.01	0.06	0.81	0.81	27.9	97.56	70.53	98.53	0.05	0.05	0.81	0	7.84	1.17	0.34	0.15	0	0	0	0.58	0.65	0.02	4.36	2.9	0.01	0.5	69.61	0	0	0	-4.04	0.97	-15.75	60.85	155.75	651.76	454.67	846.38	649.3	658.39	534.2	801.57	472.88
26.192	0	0.02	0	0	0.01	45.25	0.01	0.06	0.82	0.82	29.75	96.91	69.64	92.18	0.09	0.05	0.82	0	9.47	1.21	0.31	0.09	0	0	0	0.74	0.9	0.03	3.86	3.35	0.01	0.85	68.12	0	0	0	3.72	9.66	-17.57	62.94	150.67	642.78	464.91	829.96	652.09	649.01	547.89	783.5	479.96
26.226	0	0.02	0	0	0.02	43.17	0.02	0.07	0.85	0.85	31.83	96.28	68.75	92.17	0.16	0.07	0.85	0	10.35	1.26	0.22	0.06	0	0	0	0.84	1.23	0.04	3.51	4.19	0.01	1.15	66.91	0	0	0	4.22	9.67	-17.3	63.5	148.64	629.22	469.77	816.23	656.79	639.16	556.52	768.29	482.89
26.259	0	0.02	0	0	0.02	37.43	0.02	0.07	0.81	0.81	37.57	95.04	66.55	78.13	0.37	0.09	0.81	0	9.84	1.32	0.13	0.05	0	0	0.01	0.73	1.6	0.08	3.61	5.54	0.02	0.77	65.03	0	0	0	3.34	15.63	-18.38	63	139.3	622.72	470.56	810.86	658.69	638.95	556.59	757.02	482.67
26.292	0	0.02	0	0	0.02	25.17	0.02	0.08	0.98	0.98	49.83	89.2	60.8	68.52	1.2	0.14	0.98	0	9.98	1.57	0.11	0.08	0	0	0.01	0.94	2.74	0.15	3.42	7.54	0.02	0.46	59.81	0	0	0	7.29	18.11	-17.93	63.45	132.83	614.01	472.34	804.35	662.68	637.05	559.96	746.88	485.25
26.326	0	0.02	0	0	0.03	14.2	0.03	0.11	0.97	1.64	71.59	78.36	53.88	62.21	3.33	0.22	0.97	0.01	7.59	1.53	0.09	0.1	0	0	0.01	1.64	4.37	0.29	3.26	13.99	0.03	0.63	54.67	0	0	0	3.71	19.51	-17.12	62.73	127.46	611.81	472.91	796.76	657.87	635.05	555.42	741.5	485.31
26.359	0	0.02	0	0	0.04	8.93	0.04	0.15	0.94	2.16	82.15	68.33	47.93	48.52	9.28	0.39	0.94	0.01	4.68	1.05	0.13	0.12	0	0	0.01	2.16	5.82	0.51	3.54	14.84	0.04	0.64	51.45	0	0	0	18.92	22.3	-16.43	67.38	129.9	609.54	472	790.72	653.18	634.22	563.49	736.2	483.04
26.392	0	0.02	0.01	0	0.07	5.24	0.08	0.35	0.79	2.43	89.52	52.67	39.64	24.96	24.04	0.62	0.79	0.02	2.7	0.56	0.15	0.08	0	0	0.01	2.43	7.2	0.64	4.13	19.65	0.04	0.09	47.33	0	0	0	14.05	27.5	-12.97	65.48	120.05	602.74	466.94	785.26	649.47	633.46	550.17	731.28	480.57
26.426	0	0.02	0.01	0	0.21	2.69	0.3	1.67	0.73	3.04	94.63	29.75	27.75	26.69	49.34	1.32	0.73	0.03	2.28	0.56	0.22	0.09	0	0	0.02	3.04	8.25	0.57	4.4	31.49	0.05	0.96	41.32	0	0	0	5.33	27.05	-9.29	63.93	115.7	597.14	451.18	788.98	643.02	636.15	530.36	733.4	467.66
26.459	0	0.01	0.01	0	0.43	2.54	0.68	3.97	0.93	3.48	92.05	26.85	23.22	25.59	66.83	2.5	0.87	0.03	3.03	0.72	0.34	0.16	0	0	0.02	3.48	9.24	0.93	5.8	34.2	0.05	0.75	40.43	3.05	0	0	8.71	27.34	-1.99	65.03	114.96	582.78	427.62	787.99	632.84	634.42	510.09	732.25	449.72
26.493	0	0.01	0.02	0	0.88	1.23	1.44	8.8	1.13	5.73	82.41	31.58	13.39	86.4	78.05	4.76	1.13	0.04	5.44	0.9	0.74	1.31	0	0	0.02	5.73	10.1	0.41	5.67	41.02	0.05	0.31	32.62	3.86	0	0	6.5	12.76	-3.61	67.77	109.35	582.53	410.83	789.3	625.16	631.59	482.03	733.16	441.53
26.526	0	0.02	0.03	0	1.14	0.73	1.35	10.26	1.15	8.11	79.47	29.16	8.96	79.13	75.52	10.41	1.15	0.05	4.79	1.11	0.69	1.01	0	0	0.01	8.11	8.79	0.2	6.76	41.98	0.04	0.1	28.14	4.16	0	0	10.67	15.34	-2.31	71.17	112.94	585.97	390.16	792	610.5	630.85	450.7	741.74	429.29
26.559	0	0.02	0.01	0.01	0.88	0.71	0.51	6.22	0.97	8.42	87.56	8.96	12.7	71.29	57.34	21.22	0.97	0.06	5.12	0.97	0.64	1.52	0	0	0.02	8.42	6.56	0.09	7.14	36.28	0.03	0.02	27.77	0	0	0	2.25	17.45	-1.44	66.93	119.29	588.26	380.44	797.56	604.48	631.54	433.97	750.21	421.8
26.593	0	0.02	0.01	0.01	0.67	0.51	0.14	5.4	0.86	12.68	89.2	3.17	15.23	94.27	32.09	36.33	0.86	0.05	4.05	1.11	0.43	0.89	0	0	0.02	12.68	4.73	0.03	7.51	42.81	0.03	0.02	25.39	0	0	0	-1.16	7.99	-0.41	67.16	139.28	589.7	374.75	805.75	604.3	626.8	427.93	765.8	419.04
26.626	0	0.03	0.01	0.01	0.38	0.61	0.06	2.52	0.83	13.9	94.96	3.74	20.73	96.24	14.08	39.52	0.83	0.04	5.18	1.9	0.3	0.22	0	0	0.03	13.9	3.62	0.03	6.37	38.63	0.03	0.02	26.46	0	0	0	6.32	5.79	-1.91	71.83	141.93	608.37	374.74	821.41	603.46	640.95	429.62	782.54	419.77
26.659	0	0.03	0.01	0.01	0.41	0.49	0.04	1.92	0.74	5.47	96.16	4.4	20.43	98.66	5.47	48.68	0.74	0.03	5.83	2.6	0.24	0.1	0	0	0.04	11.76	2.84	0.05	6.35	31.42	0.03	0.01	24.13	0	0	0	5.36	0.51	-0.4	72.32	148.16	629.58	384.97	835.8	605.25	656.99	436.21	805.06	430.94
26.693	0	0.03	0.01	0.01	0.51	0.42	0.03	1.84	0.69	2.78	96.32	8.45	19.46	98.71	2.78	55.72	0.69	0.02	5.95	2.27	0.15	0.03	0	0	0.04	9.07	1.68	0.04	7.97	26.06	0.02	0.03	22.57	0	0	0	7.08	0.3	1.05	73	149.25	646.84	393.1	851.76	611.54	674.67	443.66	823.9	440.83
26.726	0	0.02	0.01	0.01	0.63	0.46	0.02	2.23	0.67	1.32	95.55	16.05	20.75	97.94	1.32	65.39	0.67	0.02	5.35	1.4	0.15	0.02	0	0	0.04	7.17	0.86	0.03	7.35	22.51	0.02	0.06	23.73	0	0	0	6.78	2.7	1.65	72.28	150.36	667.51	400.36	871.93	617.39	695.28	450.94	845.62	448.43
26.76	0	0.02	0.01	0.01	0.63	0.43	0.02	1.6	0.64	0.64	96.8	17.75	20.51	98.01	0.55	65.89	0.64	0.01	3.99	0.88	0.07	0.01	0	0	0.03	8.34	0.46	0.01	8.37	14.73	0.01	0.06	23.84	0	0	0	2.58	-2.52	0.96	69.21	151.19	687.62	404.71	890.44	619.71	713.24	451.79	864.44	452.6
26.793	0	0.02	0.01	0.01	0.44	0.57	0.02	0.95	0.51	0.51	98.1	9.69	23.25	97.87	0.28	58.38	0.51	0.01	4.11	0.64	0.07	0.01	0	0	0.03	8.18	0.41	0.01	7.17	9.75	0.01	0.06	26.25	0	0	0	3.69	-2.86	0.76	69.44	151.11	704.32	406.4	908.46	622.88	730.41	453.96	881.51	455.18
26.826	0	0.03	0.01	0.01	0.3	0.7	0.02	0.62	0.45	0.45	98.61	4.76	25.26	96.57	0.23	49.28	0.45	0.01	4.28	0.57	0.05	0.01	0	0	0.02	6.37	0.39	0.02	6.54	8.64	0.01	0.04	28.03	0	0	0	4.45	-5.32	2.91	69.18	150.96	716.1	408.67	920.9	626.58	745.09	454.51	895.97	459.2
26.86	0	0.03	0.01	0.01	0.2	0.87	0.03	0.35	0.39	0.39	98.26	6.33	27.41	95.51	0.25	38.81	0.39	0	4.6	0.48	0.04	0.01	0	0	0.02	3.4	0.37	0.02	5.94	5.06	0.01	0.02	29.9	0	0	0	3.64	-6.71	2.28	68.1	150.78	725.83	409.25	932.41	629.05	755.02	455.44	905.74	459.61
26.893	0	0.03	0.01	0.01	0.14	1.54	0.02	0.26	0.35	0.35	96.92	12.74	32.81	96.27	0.28	34.06	0.35	0	5.34	0.3	0.04	0	0	0	0.01	2.24	0.32	0.03	5.02	3.25	0.01	0.08	34.69	0	0	0	0.23	-5.75	5.82	66.35	151.85	725.52	407.95	934.24	628.31	759.66	449.83	910.99	462.36
26.926	0	0.02	0.01	0.01	0.1	2.75	0.02	0.21	0.37	0.37	94.5	22.19	38.16	96.13	0.26	29.28	0.37	0	7.55	0.27	0.04	0.01	0	0	0.01	1.93	0.32	0.02	5.28	3.09	0	0.06	38.86	0	0	0	-1.44	-5.93	4.72	65.2	148.39	729.44	403.27	944.25	630.6	766.78	448.57	915.02	455.41
26.96	0	0.02	0	0.01	0.08	6.12	0.02	0.2	0.24	0.24	87.76	47.36	46.1	97.59	0.2	28.75	0.24	0	8.21	0.21	0.04	0.01	0	0	0	1.11	0.37	0.01	3.58	1.56	0	0.05	46.01	0	0	0	-5.75	-3.5	4.89	64.34	150.23	728.14	397.83	948.3	630.07	767.56	442.48	917.58	450.34
26.993	0	0.02	0	0.01	0.06	11.7	0.02	0.15	0.24	0.24	76.6	65.02	52.41	97.92	0.19	22.95	0.24	0.01	11.83	0.16	0.05	0.02	0	0	0	1.05	0.51	0.01	4.03	1.48	0	0.04	50.52	0	0	0	-1.61	-2.74	3.73	64.54	148.97	727.09	393.52	949.64	630.28	766.91	440.92	915.79	445.96
27.026	0	0.02	0	0	0.04	21.62	0.02	0.14	0.2	0.2	56.76	82.12	59.17	97.87	0.19	20.77	0.2	0.01	13.68	0.16	0.06	0.03	0	0	0	0.88	0.69	0.01	3.48	1.2	0	0.06	56.15	0	0	0	-0.33	-2.86	1.62	64.73	150.53	727.63	392.8	949.06	628.92	763.65	442.66	914.18	442.91
27.06	0	0.01	0	0	0.03	45.1	0.01	0.14	0.2	0.21	29.9	95.76	69.55	98.38	0.21	20.46	0.2	0.01	13.41	0.15	0.05	0.03	0	0	0	0.46	0.72	0.01	2.55	1	0	0.01	66.06	0	0	0	3.37	-1.46	0.27	66.3	154.17	727.04	391.95	945.71	625.35	758.33	444.61	912.46	440.89
27.093	0	0.01	0	0	0.03	52.75	0.01	0.13	0.21	0.21	22.25	96.61	72.16	98.6	0.21	19.95	0.21	0.01	15.95	0.17	0.06	0.02	0	0	0	0.44	0.78	0.01	2.42	1	0	0.03	67.52	0	0	0	4.66	0.72	-1.43	67.41	153.45	725.73	392.6	940.77	621.85	753.64	446.04	906.98	440.37
27.127	0	0.01	0	0	0.03	51.78	0.01	0.12	0.25	0.25	23.22	97.39	72.23	98.66	0.18	18.46	0.25	0.01	11.98	0.17	0.06	0.03	0	0	0	0.28	0.79	0.02	2.6	0.68	0	0.06	69.19	0	0	0	4.29	-0.5	-3.08	67.62	150.47	724.18	394.39	936.06	619.14	750.16	448.64	900.42	440.66
27.16	0	0.01	0	0	0.03	58.41	0.01	0.15	0.24	0.24	16.59	98.27	74.82	98.63	0.19	22.84	0.24	0.01	11.55	0.19	0.06	0.02	0	0	0.01	0.28	1.03	0.03	2.63	0.72	0	0.04	71.81	0	0	0	1.37	-0.62	-3.75	66.19	146.4	711.64	401.68	922.01	624.35	738.31	455.3	884.42	446.08
27.193	0	0.01	0	0	0.03	49.66	0.01	0.18	0.21	0.21	25.34	97.93	71.94	98.06	0.16	27.29	0.21	0.01	7.57	0.15	0.07	0.01	0	0	0	0.3	1.12	0.04	2.54	0.75	0	0.02	70.66	0	0	0	5.99	2.39	-6.86	69.02	144.16	704.99	405.76	913.44	626.34	728.83	464.1	872.08	447.99
27.227	0	0.01	0	0	0.03	53.86	0.01	0.22	0.18	0.18	21.14	98.67	73.86	98.1	0.15	32.21	0.18	0.01	4.98	0.13	0.06	0.01	0	0	0.01	0.32	1.29	0.04	2.83	0.7	0	0.04	73.48	0	0	0	1.64	2.28	-6.35	67.22	145.12	691.38	410.49	897.21	627.98	714.08	467.77	858.04	449.49
27.26	0	0.01	0	0	0.05	49.71	0.01	0.32	0.16	0.18	25.29	98.29	72.25	98.57	0.18	41.57	0.16	0.01	5.25	0.16	0.06	0.01	0	0	0.01	0.31	1.17	0.05	2.67	0.79	0	0.04	71.86	0	0	0	1.85	0.84	-4.47	67.87	154.64	670.2	410.22	877.14	628.57	690.22	467.13	843.99	450.71
27.293	0	0.01	0	0	0.06	54.4	0.01	0.4	0.17	0.24	20.6	98.63	73.96	96.89	0.24	46.39	0.17	0.01	5.79	0.19	0.06	0.01	0	0	0.01	0.31	0.99	0.04	2.34	0.77	0	0.02	73.27	0	0	0	-0.44	4.81	-8.23	67.12	148.85	664.81	409.19	873.12	626.66	684.8	469.26	832	447.19
27.327	0	0	0	0	0.07	60.13	0	0.57	0.18	0.27	14.87	98.92	76.03	97.39	0.27	55.03	0.18	0.01	6.99	0.22	0.06	0.01	0	0	0.01	0.32	0.96	0.05	2.29	0.77	0	0.03	74.76	0	0	0	3.41	3.9	-8.1	69.16	149.51	660.02	411.2	867.84	630.61	679.88	473.48	827.11	447.44
27.36	0	0	0	0	0.08	57.37	0	0.6	0.18	0.33	17.63	98.68	74.88	97.71	0.33	56.1	0.18	0.01	7.46	0.2	0.06	0.01	0	0	0.01	0.37	0.87	0.08	2.23	0.88	0	0.02	73.5	0	0	0	4.64	3.23	-8.89	69.82	149.07	657.97	410.94	867.53	631.82	678.06	474.43	824.8	448.16
27.393	0	0	0	0	0.07	61.41	0	0.6	0.18	0.4	13.59	98.95	76.44	97.56	0.4	55.99	0.18	0.01	7.6	0.22	0.06	0.01	0	0	0.02	0.5	0.91	0.08	1.92	0.87	0	0.01	74.93	0	0	0	6.02	3.56	-8.31	70.15	150.86	655.68	410.07	867.08	634.19	676.39	474.23	824.83	447.33
27.427	0	0	0	0	0.07	57.01	0	0.54	0.14	0.32	17.99	98.76	74.88	98.74	0.32	53.51	0.14	0.01	6.42	0.25	0.06	0.01	0	0	0.01	0.71	0.7	0.07	1.65	1	0	0.01	73.9	0	0	0	1.92	0.19	-5.75	67.94	154.38	655.37	408.81	868.29	633.25	677.58	471.38	829.99	446.82
27.46	0	0	0	0	0.06	62.77	0.01	0.48	0.13	0.31	12.23	98.92	76.88	98.73	0.31	50.55	0.13	0.01	8.99	0.32	0.07	0.01	0	0	0.02	0.73	0.77	0.05	1.69	1.02	0	0.03	74.75	0	0	0	2.01	-0.23	-4.34	67.09	155.16	655.41	404.85	873.51	635.29	681.18	466.75	834.88	445.55
27.494	0	0.01	0	0	0.05	64.09	0.01	0.38	0.1	0.3	10.91	98.52	76.88	98.4	0.3	44.72	0.1	0.01	13.84	0.45	0.09	0.02	0	0	0.01	0.87	0.79	0.03	1.34	1.06	0	0.03	72.79	0	0	0	-0.39	1.39	-5.32	65.73	160.21	666.98	402.9	886.77	634.96	689.63	464.1	848.47	443.13
27.527	0	0.01	0	0	0.04	66.52	0.01	0.26	0.09	0.22	8.48	98.62	77.8	98.74	0.22	35.83	0.09	0.01	14.84	0.49	0.12	0.02	0	0	0.01	0.86	0.86	0.02	1.43	1.07	0	0.13	73.24	0	0	0	-3.45	0.18	-2.12	64.94	159.84	668.24	399.5	891.54	633.82	696.47	458.59	855.5	442.47
27.56	0	0.01	0	0	0.03	78.38	0.01	0.22	0.08	0.14	0	99.02	82.78	98	0.14	31.6	0.08	0.01	21.19	0.43	0.16	0.05	0	0	0.01	0.92	1.17	0.01	1.57	1.03	0	0.01	75.41	0	0	0	-1.46	2.53	-2.98	65.52	158.6	684.14	398.57	906.77	633.37	711.7	457.73	869.46	441.45
27.594	0	0.01	0	0	0.02	79.99	0.01	0.16	0.07	0.09	0	99.03	83.51	98.51	0.09	23.64	0.07	0.01	22.87	0.47	0.21	0.08	0	0	0.01	1.23	1.45	0.01	1.53	1.1	0	0.02	75.43	0	0	0	2.22	1.03	-3.49	66.69	159.81	694.86	399.03	918.69	636.66	721.7	459.23	880.69	443.09
27.627	0	0.01	0	0	0.02	83.9	0.01	0.13	0.07	0.07	0	99.24	85.85	98.61	0.05	20.28	0.07	0.01	24.53	0.49	0.21	0.12	0	0	0.01	1.22	1.88	0.01	1.59	1.08	0	0.03	76.96	0	0	0	5.54	-0.71	-3.87	68.88	153.31	716.11	404.66	934.42	638.22	743.13	463.47	895.72	448.67
27.66	0	0.01	0	0	0.02	81.59	0.01	0.14	0.06	0.06	0	99.31	84.79	98.27	0.04	21.38	0.06	0.01	20.49	0.46	0.19	0.11	0	0	0	1.07	2.43	0.01	1.4	1.15	0	0.05	77.57	0	0	0	7.02	-1.81	-2.22	70.09	156.83	733.26	409.73	947.47	638.66	758.12	466.25	914.58	455.52
27.694	0	0.01	0	0	0.02	82.39	0.01	0.16	0.06	0.06	0	99.52	85.73	98.25	0.04	24.5	0.06	0.01	16.94	0.53	0.15	0.05	0	0	0	1.05	3.03	0.02	1.37	1.32	0	0.03	79.85	0	0	0	1.41	1.85	-1.3	67.87	151.75	752.41	413.67	964.7	639.08	780.08	467.21	931.57	458.3
27.727	0	0.01	0	0	0.02	77.91	0.01	0.15	0.06	0.06	0	99.51	83.59	98.76	0.03	23.28	0.06	0.02	12.21	0.57	0.13	0.04	0	0	0	1.02	2.61	0.02	1.29	1.3	0	0.03	79.72	0	0	0	2.66	-0.13	-1.64	68.98	151.57	774.84	407.85	988.41	634.87	802.71	460.44	954.18	454.8
27.761	0	0.01	0	0	0.02	80.27	0.01	0.16	0.06	0.06	0	99.64	85.1	97.01	0.02	23.85	0.06	0.02	11.01	0.57	0.11	0.05	0	0	0	1.16	2.15	0.02	1.2	1.25	0	0.03	81.61	0	0	0	1.94	-4.6	2.26	68.62	149.48	783.77	406.42	998.01	634.6	817.46	453.19	966.86	458.27
27.794	0	0.01	0	0	0.02	75.77	0.01	0.14	0.06	0.06	0	99.54	82.8	96.34	0.02	20.56	0.06	0.02	9.19	0.52	0.1	0.03	0	0	0.01	1.36	2.44	0.03	1.21	1.1	0	0.04	80.17	0	0	0	8.52	-5.64	0.29	71.82	151.6	803.03	401.46	1018.47	630.92	833.93	451.67	985.48	455.69
27.827	0	0.01	0	0	0.02	69.45	0.01	0.12	0.06	0.06	5.55	99.4	80.04	96.02	0.02	17.39	0.06	0.02	6.88	0.49	0.09	0.03	0	0	0.01	1.38	1.56	0.04	1.16	1.17	0	0.01	78.49	0	0	0	1.77	-6.08	5.7	69.13	147.83	804.79	401.36	1017.1	627.54	842.47	443.53	989.75	456.34
27.861	0	0.01	0	0	0.02	71.69	0.01	0.11	0.06	0.06	3.31	99.5	81.1	95.71	0.02	15.67	0.06	0.01	6.69	0.5	0.07	0.02	0	0	0.01	1.24	1.35	0.05	1.14	1.03	0	0.02	79.55	0	0	0	1.11	-6.47	2.65	68.67	143.53	812.2	398.37	1025	625.1	848.53	443.56	991.91	450.24
27.894	0	0.01	0	0	0.02	67.18	0.01	0.1	0.11	0.05	7.82	99.43	79.33	96.54	0.02	13.89	0.05	0.01	4.45	0.35	0.05	0.01	0	0	0.02	1.22	0.89	0.11	1.04	0.93	0	0.04	78.78	0	0	0	-2.24	-5.36	3.39	67.56	143.83	811.22	395.78	1025.02	623.09	848.76	439.72	992.39	447.17
27.927	0	0.01	0	0	0.01	62.86	0.01	0.1	0.08	0.05	12.14	99.3	77.62	98.42	0.02	12.2	0.05	0.01	3.64	0.26	0.05	0.01	0	0	0.02	1.31	0.53	0.08	0.96	0.93	0	0.01	77.49	0	0	0	-3.36	-1.35	1.93	67.44	146.65	811.2	392.98	1025.26	620.28	845.86	438.89	992.47	442.18
27.961	0	0.01	0	0	0.01	62.86	0.01	0.09	0.09	0.06	12.14	99.3	77.61	98.22	0.02	9.48	0.06	0.01	3.71	0.21	0.06	0.01	0	0	0.02	1.29	0.42	0.09	0.86	0.87	0	0.01	77.46	0	0	0	-1.85	-1.93	0.01	67.73	146.65	810.04	390.63	1025.26	619.02	843.07	439.19	989.72	439.11
27.994	0	0.01	0	0	0.01	63.44	0.01	0.08	0.09	0.05	11.56	99.33	77.86	97.83	0.01	8.98	0.05	0.01	3.57	0.17	0.07	0.01	0	0.01	0.02	1.22	0.42	0.09	0.76	0.82	0	0.01	77.75	0	0	0	-1.03	-2.95	-1.89	67.88	146.97	809.48	389.07	1024.51	616.25	840.1	439.62	987.05	437.14
28.027	0	0.01	0	0	0.01	60.56	0.01	0.08	0.07	0.05	14.44	99.13	76.57	97.78	0.01	8.76	0.05	0.01	4.62	0.14	0.1	0.01	0	0.01	0.02	1.15	0.44	0.07	0.63	0.74	0	0.01	76.12	0	0	0	2.66	-3.07	-2.61	68.88	147.91	804.27	388.01	1021.97	618.52	834.91	440.63	982.79	437.74
28.061	0	0.01	0	0	0.02	55.82	0.01	0.09	0.06	0.05	19.18	98.63	74.45	98.1	0.01	10.79	0.05	0.01	6.8	0.16	0.16	0.02	0	0.01	0.02	1.13	0.39	0.06	0.45	0.73	0	0.03	73.27	0	0	0	2.83	-2.29	-1.57	68.78	148.24	800.96	388.68	1018.01	618.87	832.29	440.02	980.52	439.11
28.094	0	0.01	0	0	0.02	53.44	0.01	0.09	0.07	0.05	21.56	98.4	73.51	98.7	0.01	11.59	0.05	0.01	7.04	0.17	0.16	0.02	0	0.01	0.02	1.14	0.5	0.07	0.43	0.72	0	0.03	72.29	0	0	0	0.21	0.35	0.76	67.86	147.23	788.64	390.22	1005.56	621.04	823.15	438.51	970.36	440.83
28.128	0	0.01	0	0	0.02	42.42	0.01	0.1	0.09	0.05	32.58	96.56	69.08	98.63	0.01	12.71	0.05	0.01	8.83	0.16	0.19	0.02	0	0.01	0.02	1.11	0.47	0.09	0.31	0.67	0.01	0.03	67.41	0	0	0	1.06	-0.61	0.1	68.31	147.81	778.48	392.43	995.14	623.19	811.78	442.02	959.59	442.08
28.161	0	0.01	0	0	0.02	39.43	0.01	0.09	0.1	0.05	35.57	96.26	68.03	98.59	0.01	12.18	0.05	0.01	7.71	0.25	0.19	0.01	0	0.01	0.02	1.34	0.5	0.1	0.25	0.58	0.01	0.01	66.87	0	0	0	8.5	0.76	-1.06	72.1	143.6	766.72	392.97	980.21	621.7	799.31	444.35	942.92	444.08
28.194	0	0.01	0	0	0.02	33.57	0.01	0.1	0.11	0.05	41.43	95.39	65.86	97.98	0.01	13.56	0.05	0.02	5.89	0.35	0.14	0.01	0	0.01	0.03	1.16	0.55	0.11	0.23	0.62	0.01	0.02	65.52	0	0	0	0.65	-2.59	-1.2	68.78	145.59	751.67	397.81	965.13	623.87	782.99	447.36	928.58	446.94
28.228	0	0.01	0	0	0.03	25.63	0.01	0.1	0.05	0.05	49.37	92.73	62.32	97.45	0.01	14.53	0.05	0.02	5.09	0.38	0.17	0.01	0	0.01	0.03	1.11	0.54	0.05	0.19	0.5	0.01	0.05	62.5	0	0	0	7.38	-3.79	-1.86	72.5	147.33	736.33	395.47	951.47	625.29	766.83	448.63	914.12	445.32
28.261	0	0.01	0	0	0.02	22.28	0.01	0.09	0.05	0.05	55.43	91.43	60.65	94.91	0.01	11.56	0.05	0.02	4.03	0.45	0.26	0	0	0.01	0.04	1.09	0.5	0.03	0.2	0.49	0.01	0.08	61.4	0	0	0	8.41	-7.38	-4.53	73.54	148.94	724.42	386.42	944.42	620.05	753.37	443.71	902.15	436.81
28.294	0	0.02	0	0	0.02	18.39	0.02	0.08	0.06	0.06	63.21	88.72	58.3	95.12	0.02	9.41	0.06	0.02	3.51	0.56	0.54	0.01	0	0.01	0.06	1.23	0.6	0.04	0.2	0.46	0.01	0.04	59.5	0	0	0	7.34	-7.15	-4.01	73.21	146.49	717.3	383.02	942.21	622.12	750.58	439.07	897.03	435.74
28.328	0	0.02	0	0	0.02	18.98	0.02	0.07	0.11	0.07	62.03	89.07	58.28	87.46	0.04	6.35	0.07	0.02	3.77	0.63	1.33	0.02	0	0.01	0.11	1.25	0.65	0.06	0.2	0.49	0.02	0.04	59.72	0	0	0	10.32	-12.29	-4.29	74.07	142.83	713.53	383.54	939.02	622.72	748.56	438.7	891.38	440.17
28.361	0	0.02	0	0	0.02	16.21	0.02	0.07	0.22	0.09	67.59	84.76	55.55	62.02	0.07	5.08	0.09	0.04	5.07	0.92	3	0.05	0	0.02	0.22	1.7	0.52	0.11	0.26	0.57	0.02	0.01	57.34	0	0	0	13.68	-19.55	-4.83	74.28	136.09	712.65	382.78	938.92	624.5	750.79	438.99	886.87	440.4
28.394	0	0.02	0	0.01	0.02	13.67	0.02	0.07	0.36	0.2	72.66	77.79	51.74	44.46	0.2	3.51	0.13	0.05	7.21	1.5	6.75	0.2	0	0.02	0.36	2.29	0.39	0.11	0.33	0.6	0.03	0.11	54.47	0	0	0	12.38	-23.11	-4.01	73.46	126.76	714.02	382.23	940.18	625.78	757.94	436.7	884.68	438.72
28.428	0	0.02	0	0.01	0.02	9.82	0.02	0.07	0.83	0.49	80.36	65.93	46.31	28.94	0.49	3.7	0.22	0.09	7.87	1.66	10.5	0.48	0	0.03	0.83	3.2	0.27	0.11	0.45	0.69	0.04	0.04	50.77	0	0	0	9.83	-26.49	-3	72.22	122.28	718.14	382.46	941.76	623.22	764.12	434.37	886.35	437.83
28.461	0	0.02	0.01	0.01	0.03	5.75	0.02	0.07	1.41	1.27	88.49	48.73	39.21	5.78	1.27	3.26	0.29	0.11	6.38	1.94	13.93	1.44	0	0.04	1.41	4.22	0.21	0.1	0.56	0.79	0.05	0.21	46.35	0	0	0	9.22	-35.96	-3.46	69.58	113.64	719.98	380.06	944.22	620.01	770.02	429.64	883.36	438.02
28.495	0	0.03	0.01	0.02	0.04	1.56	0.04	0.07	3.4	3.32	96.87	15.55	25.04	1.85	3.32	2.71	0.59	0.16	2.75	2	15.77	7.15	0	0.05	3.4	6.7	0.14	0.2	0.85	0.99	0.06	0.01	36.14	0	0	0	7.36	-41.84	-5.45	68.81	104.99	720.97	378.23	947.91	620.19	774.47	428.08	879.15	436.18
28.528	0	0.04	0.02	0.03	0.06	0.69	0.06	0.1	5.57	10.11	98.62	5.67	14.07	1.45	10.11	3.11	0.95	0.36	1.86	2.39	18.42	6.83	0	0.05	5.57	10.89	0.07	0.16	1.13	1.37	0.06	0.04	29.17	0	0	0	6.42	-43.09	-5.14	68.96	105.29	724.76	374.06	950.25	615.96	777.42	425.19	882.64	428.99
28.561	0	0.04	0.03	0.08	0.09	0.45	0.11	0.16	8.11	13.66	99.09	3.22	4.65	1.6	21.11	2.83	1.31	0.39	1.67	3.4	24.1	16.63	0	0.06	8.11	13.66	0.03	0.1	1.29	1.59	0.07	0.05	25.5	0	0	0	8.15	-42.6	-5.76	68.53	101.53	731.55	374.08	951.43	608.27	783.1	422.58	884.28	430.97
28.595	0	0.05	0.05	0.24	0.16	0.21	0.26	0.31	10.57	20.94	99.38	2.25	0	0.86	35.81	2.93	2.37	0.52	1.99	3.67	33.71	28.41	0	0.07	10.57	20.94	0.02	0.12	1.48	2.01	0.08	0.02	18.24	0	0	0	10.75	-45.75	-6.93	68.37	93.23	735.43	372.97	952.22	606.18	788.5	423.07	881.56	428.79
28.628	0	0.05	0.06	0.26	0.3	0.16	0.58	0.56	10.37	22.88	98.85	6.55	0	0.82	49.88	3.05	3.01	0.54	2.14	3.65	29.61	37.44	0	0.07	10.37	22.88	0.02	0.11	1.57	2.34	0.08	0.07	16.07	0	0	0	10.69	-45.99	-7.44	68.49	86.67	742.25	372.93	956.14	601.35	797.53	419.55	883.53	430.35
28.661	0	0.06	0.07	0.22	0.59	0.12	1.24	0.93	10.5	31.02	97.52	13.94	0	2.11	60.18	4.1	4.78	0.64	2.84	3.04	21.28	43.17	0	0.08	10.5	31.02	0.02	0.09	1.9	3.14	0.09	0.07	13.07	0	0	0	11.55	-41.19	-6.36	69.38	97.65	747.35	372.93	958.9	598.79	796.57	420.63	893.83	429.46
28.695	0	0.07	0.11	0.06	1.22	0.08	2.68	1.48	9.85	52.57	94.63	18.96	-1.9	11.37	68.16	4.92	10.44	0.66	2.83	3.43	12.83	27.86	0	0.08	7.09	52.57	0.02	0.07	3.64	5.54	0.12	0.27	9.85	0	0	0	9.91	-32.27	-6.75	70.48	111.11	749.13	373.04	959.41	596.64	790.32	423.37	901.39	426.44
28.728	0	0.06	0.1	0.02	1.18	0.09	2.3	1.35	10.39	55.09	95.39	12.93	0	64.12	64.44	5.72	10.57	0.82	3.34	4.19	8.76	13.41	0	0.07	5.16	55.09	0.02	0.02	3.93	6.06	0.12	0.04	10.39	0	0	0	10.6	-19.1	-7.68	73.34	125.55	750.16	374.02	958.63	595.69	782.36	429.29	907.75	422.94
28.762	0	0.09	0.13	0.02	1.01	0.08	1.58	0.94	8.5	49.94	96.84	4.87	0	87.16	49.94	7.33	15.77	0.62	4.83	5.28	7.14	1.74	0	0.07	2.81	72.86	0.03	0.01	6.41	10.31	0.17	0.98	8.5	0	0	0	12.25	-12.43	-6.61	75.49	129.01	750.39	377.7	955.32	595.43	780.3	431.61	909.23	427.06
28.795	0	0.1	0.11	0.02	0.7	0.08	0.72	0.66	8.41	34.91	98.56	1.73	0	94.18	34.91	10.44	13.74	0.4	4.21	3.9	3.87	0.45	0	0.05	1.33	72.07	0.05	0.01	8.15	14.08	0.16	0.39	8.41	0	0	0	11.58	-8.08	-6.19	75.74	132.89	745.55	381.12	950.59	597.97	773.94	434.48	906.79	431.18
28.828	0	0.1	0.09	0.02	0.49	0.09	0.35	0.47	9.43	23.12	99.01	0.7	0	98	23.12	14.15	11.16	0.36	4.56	3.26	1.9	0.04	0	0.04	0.55	63.88	0.09	0.01	7.58	13.67	0.15	0.04	9.43	0	0	0	9.13	-2.53	-5.58	75.6	141.65	742.87	380.3	949.61	600.31	768.32	436.75	909.49	425.15
28.862	0	0.1	0.08	0.02	0.43	0.08	0.18	0.43	8.59	11.01	99.13	0.64	0	98.32	11.01	21.95	10.09	0.32	3.84	2.31	0.71	0.01	0	0.04	0.25	57.71	0.14	0.01	7.33	16.13	0.13	0	8.59	0	0	0	8.7	1.67	-2.57	75.64	145.88	744.47	380.14	951.87	601.73	771.54	437.39	916.72	423.13
28.895	0	0.08	0.05	0.02	0.49	0.08	0.1	0.61	7.15	7.15	98.79	1.32	0	98.52	6.28	33.56	7.15	0.26	4.23	1.74	0.28	0	0	0.04	0.17	48	0.19	0.02	5.99	17.53	0.13	0	8.66	0	0	0	2.63	-1	-1.51	72.82	150.81	746.35	379.31	959.43	604.93	774.76	436.03	924.99	422.84
28.928	0	0.06	0.03	0.02	0.64	0.09	0.06	0.93	5.11	5.11	98.13	3.67	2.82	98.74	3.22	47.08	5.11	0.21	5.25	1.43	0.18	0	0	0.03	0.1	38.1	0.25	0.02	5.6	17.58	0.12	0	9.46	0	0	0	6.22	0.18	-0.61	74.17	151.48	753.67	383.98	965.45	609.09	782.04	439.88	933.18	429.62
28.962	0	0.05	0.02	0.02	0.66	0.13	0.05	1.27	3.57	3.57	97.45	5.48	6.87	98.36	1.57	53.43	3.57	0.14	7.11	1.22	0.12	0	0	0.02	0.07	24.71	0.35	0.04	4.48	20.44	0.09	0	11.41	0	0	0	8.76	-1.54	-0.82	74.81	149.48	756.17	384.42	968.11	611.06	785.35	440.53	934.51	430.76
28.995	0	0.04	0.02	0.02	0.68	0.21	0.04	1.45	2.84	2.84	97.1	7.72	11.75	97.95	0.91	58.44	2.84	0.09	11.66	1.13	0.11	0	0	0.02	0.05	20.7	0.5	0.04	4.03	19.3	0.08	0	13.7	0	0	0	7.06	2.66	-1.58	73.45	148.31	757.88	385.76	967.77	609.92	785.9	441.18	933.83	430.54
29.028	0	0.03	0.01	0.01	0.8	0.38	0.03	1.99	2.11	2.11	96.02	14.65	17.22	94.05	0.82	68.09	2.11	0.1	14.2	1.3	0.13	0.01	0	0.02	0.05	15.54	0.51	0.05	3.31	17.48	0.09	0.01	17.47	0	0	0	2.84	8.2	-3.32	70.36	144.1	755.7	388.6	963.29	609.65	783.04	443.35	926.51	429.93
29.062	0	0.02	0.01	0.01	0.7	1.02	0.02	2.44	1.04	1.04	95.12	18.76	26.79	87.69	0.84	72.45	1.04	0.12	18.23	1.55	0.22	0.03	0	0.02	0.08	10.01	0.6	0.08	2.64	18.06	0.09	0.02	24.41	0	0	0	2.26	12.18	-4.58	69.43	140.38	749.33	393.35	954.85	612.1	776.41	448.45	915.89	432.63
29.095	0	0.02	0	0.01	0.99	0.87	0.02	3.62	0.96	1.2	92.76	33.32	25.41	75.4	1.2	81.87	0.96	0.15	16.45	1.42	0.3	0.03	0	0.03	0.12	10.83	0.51	0.07	2.82	18.01	0.09	0.04	23.9	0	0	0	2.32	16.4	-2	68.64	129.64	731.53	398.71	936.32	617.82	766.48	450.3	895.74	440.33
29.129	0	0.01	0	0.01	0.91	1.5	0.01	5.27	0.5	2.03	89.45	39.94	30.77	40.71	2.03	85.13	0.5	0.15	13.99	1.9	0.69	0.1	0	0.04	0.24	9.53	0.52	0.09	3.12	23.37	0.13	0.02	30.06	0	0	0	1.74	23.88	-3.71	67.38	120.46	721.55	397.62	926.38	616.53	759.9	450.92	879.47	436.34
29.162	0	0.01	0	0.01	0.94	1.71	0.02	5.7	0.39	3.47	88.59	40.24	31.51	32.26	3.47	85.44	0.39	0.16	15.23	3.04	0.9	0.24	0	0.06	0.35	8.78	0.49	0.13	2.97	23.6	0.18	0.02	30.61	0	0	0	3.92	25.71	-2.77	68.44	117.08	712.49	401.35	912.71	616.99	751.04	451.84	867.67	441.58
29.195	0	0.01	0	0.01	1.02	1.94	0.02	6.72	0.67	6.86	86.57	38.83	31.41	19.61	6.86	84.67	0.43	0.17	17.59	4.6	1.48	0.79	0	0.08	0.67	10.28	0.48	0.16	3.01	25.16	0.24	0.02	30.59	0	0	0	-0.26	29.06	-3.09	66.66	107.03	707.27	401.65	904.69	611.99	749.73	452.62	855.73	437.8
29.229	0	0.01	0	0.01	1.1	2.46	0.02	7.27	1.08	6.2	85.47	39.56	32.35	6.09	10.85	85.4	0.26	0.24	18.41	5.96	2.38	1.69	0	0.11	1.08	6.2	0.36	0.29	2.66	22.4	0.34	0.01	32.33	0	0	0	3.5	35.68	0.96	67	112.91	687.56	395.83	888.54	609.65	732.68	447.74	845.04	436.59
29.262	0	0.01	0	0.01	1.55	2.37	0.03	11.7	1.91	7.47	76.6	40.9	28.88	13.73	21.05	85.97	0.28	0.31	18.79	7.39	4.08	3.62	0	0.13	1.91	7.47	0.27	0.28	2.78	24.16	0.43	0.04	31.81	0	0	0	6.31	31.19	-0.5	69.13	107.9	680.7	395.57	880.82	608.37	726.74	451.19	833.2	433.7
29.295	0	0.01	0	0.01	2.55	1.8	0.07	20.4	3.29	7.74	59.19	40.61	22.55	6.94	36.04	85.32	0.27	0.41	16.6	7.84	5.12	3.92	0	0.2	3.29	7.74	0.18	0.29	2.56	25.57	0.56	0.05	30.41	0	0	0	5.62	34.98	-0.89	68.67	109.63	666.35	393.44	865.68	605.48	710.69	447.98	819.08	431.54
29.329	0	0.01	0	0.01	4.45	1.17	0.15	37.1	4.46	11.39	37.9	41.63	14.83	14.82	52.09	84.67	0.32	0.5	13.19	11.15	5.65	4.43	0	0.38	4.46	11.39	0.16	0.33	2.33	30.06	0.93	0.02	28.23	0	0	0	0.99	30.74	1.25	69.26	114.34	647.35	390.77	845.56	600.12	690.53	442.13	804.24	430.09
29.362	0	0.01	0	0.01	4.47	1.25	0.19	40.31	7.01	12.46	34.69	39.83	13.16	11.28	55.4	81.19	0.34	0.52	16.06	16.31	7.34	8.31	0	0.34	7.01	12.46	0.16	0.31	2.64	33.47	1.19	0.02	27.34	0	0	0	4.77	32.31	0.46	70.1	113.19	634.89	389.4	830.97	596.71	677.03	443.04	789.18	427.68
29.395	0	0.01	0	0.01	5.58	1.16	0.27	53.51	7.62	17.75	21.49	40.59	11.57	15.55	60.52	80.97	0.38	0.65	16.78	20.38	6.2	9.27	0	0.4	7.62	17.75	0.15	0.34	3.22	41.23	1.69	0.04	26.29	0	0	0	5.37	30.46	-1.09	70	117.46	623.12	390.41	819.95	596.64	662.42	448.31	777.7	425.79
29.429	0	0.01	0	0.01	5.33	0.81	0.28	51.55	8.65	24.81	23.45	38.16	8.85	25.7	58.39	78.68	0.53	0.65	14.41	15.11	5.34	7.46	0	0.65	8.65	24.81	0.17	0.4	3.81	43.77	2.57	0.02	24.27	0	0	0	5.33	27.31	-1.56	70.95	117.35	615.79	399.16	801.95	594.32	649.1	453.65	764.66	433.21
29.462	0	0.01	0.01	0.01	3.93	0.36	0.18	34.86	5.18	21.29	40.14	26.98	5.67	61.63	47.61	75.76	0.56	0.51	6.99	7.15	3.84	2.85	0	0.44	5.18	21.29	0.16	0.24	3.79	41.11	2.1	0.14	20.71	0	0	0	2.64	19.63	-2.28	71.44	113	611.52	420.98	786.62	605.12	640.57	470.53	752.26	453.31
29.496	0	0.02	0.01	0.01	1.84	0.12	0.12	14.3	3.31	28.83	71.4	10.22	0.48	54.64	30.53	61.88	0.67	0.26	1.22	3.84	2.81	1.02	0	0.57	3.03	28.83	0.18	0.09	4.41	44.36	3.31	1.56	13.92	0	0	0	-5.76	21.07	-3.93	66.59	107.95	615.37	443.28	777.35	613.38	638.77	485.21	745.92	472.11
29.529	0	0.04	0.03	0.02	0.98	0.07	0.1	6.5	4.33	19.58	87.01	3.93	0	86.66	19.58	49.23	0.71	0.17	1.01	1.73	2.24	1.38	0	0.49	1.6	33.41	0.2	0.07	4.25	47.02	4.33	0.88	9.53	0	0	0	-5.66	12.65	-1.42	62.68	118.98	621.86	461.44	767.11	610.23	633.23	501.54	751.58	489.27
29.562	0	0.06	0.05	0.02	0.42	0.06	0.1	1.88	4.64	10.97	96.24	1.01	0	82.63	10.97	31.15	0.7	0.1	0.63	0.92	2.01	1.36	0	0.43	0.96	37.71	0.22	0.05	3.46	42.85	4.64	6.07	8.08	0	0	0	-14.77	14.2	-2.59	59.61	109.07	626.1	476.24	763.62	617.78	637.6	509.91	746.34	501.41
29.596	0	0.08	0.08	0.03	0.23	0.05	0.1	0.91	6.19	5.18	98.18	0.44	0	86.72	5.18	17.71	0.94	0.07	0.93	0.65	2.32	4.21	0	0.29	0.65	42.81	0.23	0.06	2.82	44.51	6.53	1.58	6.19	0	0	0	-13.97	12.62	-2.22	59.7	114.95	625.75	477.65	766.13	621.23	635.82	511.75	750.6	505.36
29.629	0	0.1	0.1	0.03	0.17	0.05	0.1	0.5	5.54	1.96	99.01	0.33	0	95.26	1.96	10.23	0.94	0.05	1.13	0.36	2.1	4.11	0	0.26	0.38	43.57	0.22	0.07	2.57	40.56	6.25	1.52	5.54	0.07	0	0	-23.55	6.99	-0.52	59.99	124.34	627.33	471.04	772.32	616.96	636.33	504.57	760.52	498.54
29.662	0	0.11	0.13	0.03	0.14	0.04	0.1	0.26	4.56	0.95	99.48	0.33	0	96.3	0.76	6.34	0.95	0.03	1.16	0.14	2.63	5.11	0	0.18	0.19	35.26	0.18	0.04	2.41	29.85	5.48	2.7	4.56	1	0	0	-22.33	5.7	-2.22	60.99	121.78	636.63	461.8	789.28	616.63	649.15	496.69	770.78	490.69
29.696	0	0.12	0.17	0.04	0.13	0.04	0.11	0.16	3.6	0.76	99.67	0.33	0	93.83	0.35	4.27	0.76	0.03	0.86	0.08	3.55	6.62	0	0.1	0.08	27.95	0.15	0.02	2.25	20.83	3.83	0.44	3.6	1.94	0	0	-11.27	8.39	-3.15	65.3	127.28	654.46	443.61	813.15	606.99	666.37	484.02	793.23	473.72
29.729
29.763
29.796
29.829
29.863
29.896
29.929
29.963
29.996
30.029
30.063
30.096
30.13
30.163
30.196
30.23
30.263
30.296
30.33
30.363
30.396
30.43
30.463
30.497
30.53
30.563
30.597
30.63
30.663
30.697
30.73
30.764
30.797
30.83
30.864
30.897
30.93
30.964
30.997
31.03
31.064
31.097
31.131
31.164
31.197
31.231
31.264
31.297
31.331
31.364
31.397
31.431
31.464
31.498
31.531
31.564
31.598	0	0.02	0.01	0.01	0.59	0.3	0.02	1.01	0.14	0.07	97.99	10.53	17.48	93.73	0.84	66.56	0.07	0.02	2.01	1.17	0.11	0.01	0	0.03	0.12	0.06	1	0.14	0.05	2.45	0.1	0.09	21.61	0	0	0	0.74	8.47	-5.77	70.39	167.37	718.58	400.11	918.5	607.21	727.3	461.4	892.53	434.71
31.631	0	0.02	0	0.01	0.36	0.9	0.02	0.8	0.37	0.08	98.19	7.84	27.95	98.12	0.68	61.35	0.08	0.02	2.4	1.03	0.1	0.01	0	0.06	0.19	0.07	0.8	0.18	0.1	2.3	0.37	0.02	31.34	0	0	0	2.32	2.23	-7.88	70.43	154.12	699.27	406.35	897.55	613.53	712.42	469.34	863.48	438.76
31.664	0	0.02	0	0.01	0.22	1.25	0.02	0.49	0.75	0.1	97.51	11.67	30.99	97.3	0.51	50.34	0.08	0.02	2.75	1.07	0.11	0.02	0	0.09	0.35	0.1	0.64	0.2	0.1	1.75	0.75	0.03	34.07	0	0	0	4.22	4.07	-6.7	70.98	153.93	689.17	412.2	886.36	618.36	703.11	474.49	854.33	445.78
31.698	0	0.02	0	0.01	0.15	1.51	0.02	0.32	1.23	0.11	96.98	14.64	32.84	97.46	0.47	39.15	0.08	0.02	3	1.16	0.14	0.02	0	0.07	0.28	0.11	0.53	0.11	0.17	2.56	1.23	0.03	35.7	0	0	0	-0.09	3.76	-7.08	68.09	147.68	681.24	417.33	874.18	618.81	696.01	476.34	841.19	449.35
31.731	0	0.02	0.01	0.01	0.14	1.16	0.02	0.29	1.37	0.11	97.67	10.23	30.33	95.21	0.41	35.34	0.06	0.02	3.33	1.06	0.16	0.02	0	0.04	0.23	0.11	0.53	0.09	0.18	4.04	1.37	0.02	33.15	0	0	0	-4.22	7.05	-6.09	66.27	147.34	681.55	419.64	870.76	616.5	695.41	474.42	840.97	451.59
31.765	0	0.03	0.01	0.01	0.13	1.1	0.03	0.27	1.34	0.09	97.81	9.3	29.76	95.6	0.34	32.23	0.05	0.02	3.57	1.13	0.23	0.02	0	0.02	0.15	0.09	0.41	0.03	0.21	5.49	1.34	0.01	32.5	0	0	0	-6.03	6.61	-5.69	65.39	149.42	680.86	418.07	870.81	615.12	694.33	472.45	842.08	450.13
31.798	0	0.02	0.01	0.01	0.11	1.57	0.02	0.26	1.42	0.11	96.86	13.82	33.12	95.55	0.31	30.97	0.05	0.02	4.51	1.32	0.21	0.02	0	0.03	0.15	0.11	0.38	0.04	0.19	6.23	1.42	0.02	35.28	0	0	0	-6.52	6.67	-5	64.15	151.69	676.49	411.58	877.7	620.65	695.13	468.1	845.19	445.95
31.831	0	0.02	0	0.01	0.08	3.1	0.02	0.22	1.4	0.16	93.8	27.76	39.55	95.84	0.24	27.22	0.05	0.01	6.08	1.38	0.19	0.05	0	0.05	0.17	0.16	0.48	0.06	0.17	5.66	1.4	0.01	40.72	0	0	0	-2.05	6.31	-3.92	64.33	154.1	670.99	403.64	887.21	629.48	697.21	465.53	849.49	441.94
31.865	0	0.02	0	0.01	0.06	6.62	0.02	0.17	1.36	0.18	86.76	47.45	46.68	97.93	0.18	21.93	0.05	0.01	9.65	1.72	0.2	0.14	0	0.08	0.22	0.27	0.57	0.07	0.16	5.08	1.36	0.03	46.03	0	0	0	0.19	2.7	-5.11	64.57	157.1	673.61	401.54	891.69	630.7	697.69	464.66	852.9	440.38
31.898	0	0.02	0	0.01	0.05	7.42	0.02	0.16	1.11	0.12	85.16	49.67	47.75	96.5	0.12	20.06	0.05	0.02	10.72	1.54	0.18	0.27	0	0.07	0.18	0.37	0.56	0.11	0.17	4.6	1.11	0.01	46.58	0	0	0	-3.51	5.42	-4.28	63.51	158.22	680.37	398.87	905.3	634.86	708.08	460.76	864.82	439.15
31.931	0	0.02	0	0.01	0.05	7.72	0.02	0.16	0.76	0.09	84.57	52.55	48.22	96.95	0.09	21.73	0.05	0.02	10.05	1.6	0.22	0.2	0	0.06	0.12	0.47	0.62	0.13	0.18	4.28	0.76	0.04	47.3	0	0	0	-0.02	4.7	-5.13	64.69	158.16	695.99	401.35	919.42	637.63	721.87	462.99	878.68	442.41
31.965	0	0.02	0	0.01	0.06	6.67	0.02	0.18	0.52	0.06	86.65	50.62	46.95	97.65	0.06	25	0.05	0.03	8.24	1.44	0.23	0.12	0	0.06	0.09	0.52	0.75	0.15	0.19	3.75	0.52	0.02	46.82	0	0	0	-2.86	3.36	-4.27	63.77	157.3	704.48	402.02	929.22	639.03	732.4	462.34	888.55	443.41
31.998	0	0.02	0	0.01	0.06	5.76	0.02	0.19	0.4	0.06	88.48	50.19	45.72	97.43	0.04	25.99	0.06	0.04	5.68	1.17	0.29	0.09	0	0.06	0.09	0.57	1.01	0.18	0.2	2.97	0.4	0.01	46.71	0	0	0	-1.04	3.82	-5.64	65.01	157.93	727.35	406.22	949.22	640.52	752.01	467.78	908.46	446.2
32.031	0	0.02	0	0.01	0.07	6.12	0.02	0.2	0.3	0.06	87.76	52.86	46.33	97.74	0.03	28.03	0.06	0.06	5.52	0.89	0.34	0.08	0	0.06	0.09	0.59	1.68	0.22	0.19	2.45	0.3	0.02	47.38	0	0	0	1.53	3.16	-4.31	66.11	153.38	745.08	411.05	965.07	644.62	772.62	470.77	924.98	453.03
32.065	0	0.02	0	0.01	0.08	6.4	0.02	0.23	0.23	0.06	87.2	55.33	46.84	98.77	0.02	31.83	0.06	0.08	5.13	0.65	0.31	0.12	0	0.06	0.08	0.66	2.38	0.23	0.2	2.3	0.23	0.16	48	0	0	0	1.58	0.06	-4.18	67.17	150.94	767.91	414.33	985.09	645.73	795.33	471.93	945.49	456.65
32.098	0	0.01	0	0	0.09	7.67	0.01	0.31	0.25	0.06	84.65	60.86	48.61	98.47	0.02	39.11	0.06	0.11	5.79	0.57	0.33	0.12	0	0.06	0.06	0.7	2.41	0.25	0.21	2.18	0.17	2.75	49.41	0	0	0	3.58	1.16	-2.42	69.88	151.11	791.02	413.09	1004.18	640.59	818.18	467.69	968.95	457.69
32.132	0	0.01	0	0	0.1	10.46	0.01	0.37	0.15	0.05	79.08	70.82	51.82	98.78	0.02	43.49	0.05	0.15	6.34	0.4	0.29	0.07	0	0.05	0.04	1.08	2.03	0.15	0.28	2.03	0.13	3.07	52.18	0	0	0	4	0.03	-0.16	71.09	148.36	809.44	409.29	1022.71	637.04	840.49	459.72	988.84	458.33
32.165	0	0.01	0	0	0.11	10.17	0.01	0.43	0.12	0.04	79.66	71.83	51.7	97.15	0.03	47.16	0.04	0.15	5.18	0.33	0.23	0.04	0	0.04	0.03	1.17	1.78	0.12	0.36	2.27	0.09	0.25	52.49	0	0	0	6.89	-4.36	2.15	72.89	149.65	824.33	406.88	1036.77	633.47	856.96	453.99	1006.44	461.09
32.198	0	0.01	0	0	0.1	10.53	0.01	0.38	0.08	0.04	78.95	73.09	52.09	95.87	0.03	43.85	0.04	0.16	5.08	0.25	0.22	0.01	0	0.03	0.03	1.15	1.32	0.08	0.41	2.24	0.08	0.04	52.88	0	0	0	6.03	-6.28	3.96	72.66	148.13	835.91	404.09	1047.34	629.83	870.92	448.71	1018.68	459.22
32.232	0	0.01	0	0	0.08	12.1	0.01	0.34	0.05	0.04	75.81	79.02	53.74	97.44	0.04	41.53	0.03	0.14	3.84	0.22	0.17	0.01	0	0.04	0.03	1.54	0.91	0.05	0.48	1.76	0.04	0.03	54.92	0	0	0	4	-3.81	4.53	71.82	147.77	843.41	400.06	1054.75	624.4	879.38	442.56	1026.46	456.94
32.265	0	0.01	0	0	0.07	13.01	0.01	0.28	0.04	0.04	73.98	80.64	54.51	97.25	0.04	37.14	0.04	0.12	4.08	0.28	0.16	0	0	0.03	0.03	1.42	0.6	0.04	0.53	1.73	0.04	0.02	55.54	0	0	0	2.58	-4.17	4.87	70.39	142	848.94	396.37	1059.27	620.9	887.41	438.88	1028.93	450.52
32.298	0	0.01	0	0	0.06	13.87	0.01	0.23	0.04	0.05	72.27	82.05	55.19	95.34	0.05	32.57	0.04	0.08	4.23	0.33	0.16	0	0	0.03	0.03	1.73	0.4	0.03	0.53	1.42	0.03	0.02	56.12	0	0	0	0.86	-6.91	5.02	69.02	147.52	847.64	393.78	1057.8	616.89	883.58	435.64	1030.58	448.07
32.332	0	0.01	0	0	0.05	10.04	0.01	0.17	0.04	0.07	79.93	74.13	51.82	95.36	0.07	26.13	0.04	0.07	3.49	0.25	0.11	0.01	0	0.02	0.03	1.81	0.24	0.03	0.66	1.11	0.01	0.03	53.22	0	0	0	-1.42	-6.89	5.28	67.91	145.32	847.44	391.88	1058.32	615.2	884.96	435.11	1030	444.02
32.365	0	0.02	0	0	0.05	9.81	0.02	0.14	0.04	0.07	80.39	73.17	51.56	97.46	0.07	21.49	0.04	0.07	3.64	0.18	0.1	0.01	0	0.01	0.02	1.57	0.18	0.03	0.62	1.04	0.01	0	52.91	0	0	0	-1.24	-3.77	5.35	67.77	145.57	846.71	389.47	1058.18	613.45	884.52	432.97	1029.82	441.92
32.398	0	0.02	0	0	0.04	8.29	0.02	0.12	0.08	0.07	83.42	67.43	49.8	97.59	0.07	16.73	0.04	0.06	3.76	0.15	0.08	0.01	0	0.01	0.03	1.25	0.19	0.08	0.6	0.95	0.01	0	51.2	0	0	0	0.5	-3.5	4.45	68.36	147.85	847.2	389.08	1057.67	612.74	882.4	432.99	1030.01	441.38
32.432	0	0.02	0	0	0.04	6.33	0.02	0.09	0.2	0.07	87.34	56.99	46.98	98.04	0.07	10.41	0.04	0.06	4.1	0.2	0.07	0.01	0	0.01	0.04	1.09	0.24	0.2	0.5	0.81	0.01	0	48.42	0	0	0	2.6	-2.43	2.78	68.81	147.09	848.42	389.55	1057.45	612.24	881.34	434.73	1028.29	441.12
32.465	0	0.02	0	0.01	0.03	5.98	0.02	0.08	0.48	0.05	88.05	54.01	46.28	98.41	0.05	7.35	0.04	0.06	4.5	0.18	0.1	0.02	0	0.01	0.06	1.05	0.31	0.48	0.44	0.72	0.01	0	47.67	0	0	0	6.59	-1.36	0.51	70.57	144.05	849.06	391.08	1054.89	611.22	879.3	439.34	1023.34	440.44
32.499	0	0.02	0	0.01	0.03	5.74	0.02	0.07	1.02	0.04	88.52	53.89	45.83	98.7	0.04	5.27	0.04	0.05	3.8	0.18	0.11	0.01	0	0.01	0.08	0.96	0.43	1.02	0.41	0.69	0.01	0.01	47.64	0	0	0	1.43	0.34	-0.78	68.67	142.02	842.24	395.15	1046.68	611.27	871.44	442.15	1013.45	443.62
32.532	0	0.03	0.01	0.01	0.03	5.25	0.03	0.07	0.81	0.04	89.5	50.06	44.94	98.57	0.04	5.51	0.04	0.05	4.01	0.17	0.12	0.01	0	0.01	0.11	0.88	0.48	0.81	0.45	0.81	0.02	0.01	46.68	0	0	0	5.6	0.84	1.21	70.55	139	814.89	398.06	1019.69	617.25	847.98	444.33	986.93	448.06
32.565	0	0.02	0	0.01	0.04	5.23	0.02	0.08	0.72	0.05	89.54	48.89	44.82	95.17	0.05	8.02	0.04	0.07	4.52	0.22	0.2	0.02	0	0.01	0.14	0.96	0.59	0.72	0.47	0.84	0.02	0.02	46.39	0	0	0	3.95	7.1	0.58	69.91	142.09	785.63	403.47	990.68	622.68	816.75	452.46	958.82	449.87
32.599	0	0.03	0.01	0.01	0.04	3.76	0.03	0.09	0.76	0.07	92.49	35.02	41.34	76.47	0.07	9.46	0.04	0.1	5.43	0.35	0.29	0.05	0	0.01	0.3	1.19	0.86	0.76	0.48	0.87	0.03	0	42.82	0	0	0	3.4	16.11	-1.33	68.56	129.72	748.59	404.88	954.5	625.66	784.7	456.31	914.14	447.79
32.632	0	0.03	0.01	0.01	0.05	2.8	0.03	0.09	0.9	0.11	94.4	24.32	38.11	42.85	0.11	11.07	0.05	0.13	6.42	0.54	0.55	0.12	0	0.02	0.72	1.87	1.12	0.9	0.5	1.03	0.03	0.02	39.6	0	0	0	4.43	23.44	1.81	67.54	125.17	708.42	401.32	919.07	624.06	752.85	457.71	877.31	444.38
32.665	0	0.03	0.01	0.01	0.07	2.09	0.03	0.14	1.39	0.27	95.81	16.3	34.76	14.87	0.27	19.75	0.07	0.2	7.3	0.71	1.01	0.47	0	0.03	1.39	2.23	0.85	1.09	0.56	1.27	0.04	0.03	36.49	0	0	0	0.68	30.72	-6.07	66.3	118.3	693.69	403.74	900.2	623.79	731.79	458.67	848.6	439.98
32.699	0	0.03	0.01	0.01	0.13	1.45	0.03	0.23	2.08	0.75	97.1	9.65	30.46	22.23	0.75	31.98	0.12	0.26	8.09	1.03	1.91	1.16	0	0.05	2.08	3.54	0.65	1.09	0.49	1.49	0.08	0.01	32.75	0	0	0	6.82	28.26	0.4	68.62	116.11	663.52	402.8	865.6	617.21	707.06	458.83	822.05	442.73
32.732	0	0.02	0.01	0.01	0.26	1.04	0.03	0.52	2.98	2.43	97.93	6.26	26.25	7.14	2.43	49.07	0.13	0.39	7.81	1.54	3.03	2.43	0	0.05	2.98	4.45	0.53	0.98	0.58	1.94	0.12	0.03	29.83	0	0	0	4.22	34.83	-1.79	66.76	109.44	651.38	407.91	848.75	617.99	693.88	461.16	802.14	445.1
32.766	0	0.02	0.01	0.02	0.6	0.49	0.03	1.21	3.82	6.35	97.58	11.23	17.49	8.02	7.31	63.79	0.19	0.67	6.39	2.17	4.22	5.16	0	0.08	3.82	6.35	0.42	0.63	0.53	2.56	0.27	0.01	23.71	0	0	0	3.12	34.2	0.1	67.14	109.88	633.97	409.99	827.51	615.81	675.98	460.35	785.21	448.42
32.799	0	0.02	0.01	0.02	1.03	0.36	0.05	2.18	5.37	7.6	95.64	16.94	12.59	5.86	16.25	68.18	0.21	0.72	6.65	3.54	4.03	4.92	0	0.1	5.37	7.6	0.39	0.49	0.6	3.55	0.45	0.02	21	0	0	0	7.54	35.88	1.07	67.54	105.39	629.24	413.3	817.9	613.98	672.16	464.92	776.7	451.48
32.832	0	0.02	0.01	0.02	1.16	0.35	0.09	2.6	7.72	7.68	94.8	12.42	9.65	4.99	26.05	61.31	0.21	0.92	6.72	4.17	3.74	4.95	0	0.1	7.72	7.68	0.33	0.56	0.65	4.75	0.55	0.01	20.52	0	0	0	4.93	36.73	-0.09	66.59	102.71	623.06	414.4	808.67	610.5	664.94	465.99	766.28	449.31
32.866	0	0.02	0.01	0.01	1.65	0.21	0.16	3.81	6.1	10.22	92.38	8.74	3.65	15.98	35.74	58.04	0.25	0.87	6.07	5.22	3.27	3.38	0	0.15	6.1	10.22	0.23	0.34	0.77	7.86	1.24	0.02	16.54	0	0	0	2.6	30.3	0.16	67.92	106.31	614.06	413.08	795.4	604.04	651.92	462.55	757.18	447.64
32.899	0	0.02	0.02	0.01	1.74	0.14	0.22	3.91	4.02	10.17	92.17	4.88	0	21.4	39.11	52.37	0.26	0.72	5.32	5.48	2.42	2.13	0	0.15	4.02	10.17	0.19	0.3	1.08	10.99	1.85	0.01	13	0	0	0	-1.78	28.5	1.17	67.23	102.18	610.4	412.2	790.84	602.98	650.44	457.3	752.18	447.73
32.932	0	0.04	0.03	0.01	1.02	0.11	0.24	2.01	2.65	8.49	95.98	1.43	0	34.99	35.26	38.01	0.27	0.61	4.2	7.02	1.89	1.66	0	0.13	2.65	8.49	0.19	0.32	1.29	12.84	1.92	0	11.49	0	0	0	-0.8	25.1	1.18	67.78	106.71	608.37	410.85	787.84	599.7	645.68	457.38	751.79	446.08
32.966	0	0.04	0.04	0.01	0.86	0.08	0.26	2.25	3.15	8.92	95.5	1.07	0	42.41	33.53	31.62	0.34	0.58	3.03	5.91	1.57	1.27	0	0.14	1.8	8.92	0.21	0.19	2.57	23.74	3.15	0	9.24	0	0	0	0.02	23.53	0.68	68.08	108.19	606.78	407.49	785.93	595.3	642.87	455.85	750.12	441.68
32.999	0	0.05	0.05	0.01	0.66	0.08	0.26	1.74	3.44	7.51	96.52	0.88	0	46.94	30.48	25.66	0.33	0.51	3.35	6.74	1.48	1.31	0	0.12	1.29	7.51	0.23	0.26	2.97	26.55	3.44	0	8.68	0	0	0	0	22.61	1.15	67.96	110.74	606.01	405.12	785.81	593.24	641.52	453.69	751.4	439.9
33.032	0	0.06	0.06	0.02	0.54	0.08	0.22	2.08	4.15	7.88	95.83	0.69	0	26.56	26.28	23.62	0.35	0.35	4.43	6.97	2.38	2.12	0	0.12	1.3	7.88	0.24	0.24	3.8	37.37	4.15	0.09	8.05	0	0	0	7.27	27.09	0.72	68.88	105.59	605.86	403.13	786.64	591.63	644.93	458.33	748.1	435.85
33.066	0	0.06	0.07	0.02	0.62	0.06	0.24	3.75	5.86	10.01	92.5	0.87	0	46.38	26.91	24.15	0.43	0.34	4.05	5.31	2.64	1.9	0	0.09	1.1	10.01	0.23	0.17	4.88	50.71	6.79	0.1	5.86	0	0	0	6.11	22.72	1.51	68.67	115.15	611.76	402.2	798.03	597.44	648.84	455.55	762.79	438.99
33.099	0	0.07	0.07	0.02	0.56	0.06	0.18	2.49	5.57	8.57	95.01	0.77	0	66.02	20.95	26.4	0.47	0.26	3.82	4.5	2.45	1.91	0	0.08	0.92	8.57	0.24	0.17	5.21	44.4	5.57	0.15	5.66	0	0	0	6.8	18.68	-0.09	70.11	118.15	631.72	411.97	812.94	603.27	662.99	462.82	780.27	448.53
33.133	0	0.06	0.06	0.02	0.75	0.05	0.16	3.54	4.75	5.7	92.92	1.41	0	84.9	20.04	34.25	0.48	0.28	2.04	2.77	1.45	0.81	0	0.04	0.94	5.7	0.27	0.12	6.25	46.11	5.8	0.02	4.75	0	0	0	0.5	13.37	-0.42	67.75	121.26	653.96	423.29	830.94	608.97	680.99	470.77	801.63	458.47
33.166	0	0.06	0.06	0.02	0.62	0.04	0.12	2.25	4.38	4.85	95.51	1.34	0	92.44	14.3	34.9	0.45	0.25	1.8	2.07	1.54	0.73	0	0.03	0.62	4.85	0.26	0.05	4.92	39.98	4.45	0.07	4.38	0.16	0	0	-2.3	9.48	0.42	66.12	130.92	679.93	436.54	848.85	612.43	698.54	479.19	829.31	472.84
33.199	0	0.06	0.06	0.02	0.58	0.04	0.09	1.83	4.15	5.24	96.35	1.74	0	96.01	8.52	38.75	0.4	0.19	1.47	1.51	1.25	0.86	0	0.03	0.56	5.24	0.28	0.04	3.79	36.91	4.39	0.01	4.15	0.53	0	0	-4	6.1	1.42	65.1	126.12	702.6	439.79	871.01	615.41	724.24	480.65	850.29	476.52
33.233	0	0.06	0.06	0.03	0.49	0.04	0.07	1.13	2.89	2.43	97.73	1.53	0	95.76	3.88	38.58	0.33	0.14	0.98	1.06	1.07	1.31	0	0.02	0.47	2.43	0.31	0.03	2.83	30.15	2.89	0.01	3.68	1.36	0	0	-11.77	6.41	0.97	64.57	132.34	727.46	434.71	896.72	610.27	745.96	471.3	878.29	472.23
33.266	0	0.06	0.06	0.02	0.46	0.04	0.07	0.77	2.78	1.83	98.46	1.54	0	97.94	1.97	38.8	0.26	0.09	0.56	0.51	0.89	0.89	0	0.02	0.47	1.83	0.26	0.03	2.1	22.46	2.78	0.01	3.45	1.12	0	0	-9.59	2.68	1.2	67.67	142.24	754.06	424.5	924.79	600.34	768.5	463.77	910.74	462.68
33.299	0	0.06	0.05	0.02	0.5	0.04	0.06	0.65	1.9	0.93	98.7	1.87	0	98.15	1.51	42.16	0.2	0.07	0.46	0.33	0.45	0.29	0	0.02	0.28	0.93	0.23	0.07	1.64	15.64	1.9	0	3.65	0.17	0	0	0.85	2.16	2.29	73.54	139.66	770.42	413.44	946.35	596.79	789.92	456.26	929.57	454.95
33.333	0	0.06	0.05	0.02	0.54	0.04	0.06	0.54	1.35	0.43	98.91	2.27	0	96.98	0.81	45.06	0.17	0.05	0.53	0.27	0.25	0.07	0	0.02	0.23	0.43	0.21	0.1	1.45	9.12	1.35	0	3.41	0	0	0	0.01	4.65	1.62	73.62	143.75	780.04	404.73	960.39	592.18	799.08	449.96	942.77	445.87
33.366	0	0.05	0.04	0.02	0.58	0.04	0.05	0.57	1.26	0.34	98.85	2.76	0	96.71	0.58	47.59	0.17	0.05	1.03	0.27	0.14	0.01	0	0.02	0.26	0.34	0.19	0.24	1.4	7.97	1.26	0	3.79	0	0	0	-4.17	5.1	2.64	70.33	145.83	775.62	392.83	973.83	598.82	803.73	440.94	949.49	436.64
33.399	0	0.06	0.05	0.02	0.47	0.05	0.06	0.42	0.87	0.28	99.07	1.74	0	97.18	0.4	41.97	0.17	0.04	2.96	0.41	0.09	0.01	0	0.03	0.26	0.28	0.19	0.28	1.18	6.12	0.87	0	4.27	0	0	0	-3.01	4.3	2.15	69.3	146.6	771.77	384.7	982.2	606.76	805	432.87	951.6	431.76
33.433	0	0.05	0.04	0.02	0.47	0.07	0.06	0.41	0.47	0.25	99.06	2.03	3.41	98.29	0.44	44.28	0.19	0.04	7.7	0.62	0.1	0.01	0	0.03	0.32	0.25	0.15	0.31	0.82	3.59	0.47	0.01	6.09	0	0	0	-0.98	1.75	1.25	68.94	151.08	770.1	379.24	988.67	611.11	804.1	430.2	955.17	427.65
33.466	0	0.05	0.04	0.02	0.42	0.11	0.06	0.36	0.53	0.23	99.17	1.63	6.59	97.32	0.43	41.5	0.2	0.04	13.18	0.74	0.12	0.01	0	0.03	0.34	0.23	0.11	0.53	0.77	3.16	0.39	0.01	6.97	0	0	0	3.39	4.05	0.26	70.4	153.07	771.4	378.38	990.73	612.11	803.72	432.06	956.7	426.92
33.5	0	0.05	0.04	0.02	0.35	0.13	0.06	0.29	0.58	0.22	99.29	1.24	7.86	98.6	0.43	38.18	0.19	0.04	13.26	0.85	0.16	0.01	0	0.04	0.49	0.22	0.1	0.58	0.38	1.54	0.23	0	8.18	0	0	0	7.29	-0.74	-0.14	71.94	151.77	771.34	377.4	991.76	612.83	804.37	434.71	955.87	425.62
33.533	0	0.05	0.04	0.02	0.35	0.13	0.06	0.29	0.75	0.2	99.31	1.25	8.21	98.45	0.42	38.04	0.19	0.05	12.85	1.53	0.14	0.01	0	0.04	0.52	0.2	0.13	0.75	0.32	1.16	0.19	0	8.71	0	0	0	8.39	-1.26	-1.46	71.74	149.41	774.64	379.35	991.71	613.1	805.6	434.28	954.86	427.5
33.566	0	0.07	0.05	0.02	0.24	0.15	0.07	0.19	1.72	0.21	99.52	0.66	9	97.55	0.26	28.14	0.21	0.06	12.59	2.36	0.14	0.03	0	0.06	0.77	0.19	0.19	1.72	0.29	1.16	0.22	0	9.79	0	0	0	8.02	3.58	-0.11	71.68	146.4	776.77	385.73	985.09	609.64	806.49	436.6	952.86	433.84
33.6	0	0.07	0.05	0.02	0.17	0.19	0.07	0.14	2.26	0.19	99.62	0.46	11.34	98.35	0.23	20.52	0.19	0.06	12.13	2.98	0.13	0.04	0	0.08	0.94	0.14	0.21	2.26	0.15	0.72	0.2	0	12.31	0	0	0	7.99	1.55	-1.95	71.2	145.54	777.75	389.03	982.39	607.97	804.02	441.35	949.41	434.83
33.633	0	0.07	0.05	0.02	0.14	0.21	0.07	0.11	1.58	0.21	99.58	0.5	12.47	98.6	0.2	15.83	0.21	0.05	12.89	2.52	0.14	0.05	0	0.09	0.69	0.13	0.2	1.58	0.14	0.71	0.19	0	12.89	0	0	0	9.43	0.73	-1.88	70.84	148.24	776.7	392.71	978.5	607.47	800.16	444.45	948.33	439.84
33.666	0	0.07	0.04	0.02	0.14	0.21	0.07	0.11	1.59	0.19	99.58	0.58	12.75	98.16	0.18	16.46	0.19	0.05	10.7	1.82	0.13	0.07	0	0.1	0.67	0.09	0.17	1.59	0.12	0.7	0.22	0	14.02	0	0	0	6.3	-2.13	0	71.21	145.95	769.27	401.48	967.09	612.49	793.96	449.84	939.89	447.29
33.7	0	0.06	0.04	0.01	0.14	0.21	0.06	0.12	0.94	0.16	99.57	0.84	13.59	98.5	0.11	18.58	0.16	0.04	5.93	1.02	0.1	0.05	0	0.13	0.74	0.05	0.2	0.94	0.1	0.6	0.22	0	16.57	0	0	0	2.37	-1.09	-1.84	70.11	145.61	765.46	403.1	962.24	611.44	787.83	452.77	933.27	445.79
33.733	0	0.06	0.04	0.01	0.14	0.18	0.06	0.12	0.62	0.14	99.64	0.78	12.29	96.49	0.09	18.85	0.14	0.03	3.81	0.64	0.08	0.03	0	0.11	0.62	0.05	0.24	0.49	0.1	0.62	0.23	0	16.05	0	0	0	-1.54	-5.42	-2.95	68.27	144.6	750.84	399.69	950.63	609.45	773.9	449.51	918.33	442.57
33.767	0	0.05	0.02	0.01	0.14	0.26	0.05	0.14	0.43	0.13	99.48	1.4	16.1	97.8	0.08	21.72	0.13	0.03	2.21	0.41	0.05	0.01	0	0.11	0.43	0.06	0.21	0.22	0.11	0.75	0.19	0	20.18	0	0	0	1.9	-3.02	-3.2	70.33	148.02	740.64	397.68	942.99	610.68	762.96	449.56	910.77	441.67
33.8	0	0.04	0.02	0.01	0.13	0.32	0.04	0.15	0.33	0.12	99.36	1.86	18.16	97.71	0.08	23.21	0.12	0.03	2.47	0.27	0.05	0.02	0	0.1	0.33	0.09	0.2	0.21	0.11	0.87	0.2	0	21.99	0	0	0	5.4	-3.24	-6.05	71.51	151.04	728.33	394.87	936.3	612.93	748.72	452.72	899.14	439.15
33.833	0	0.04	0.02	0.01	0.13	0.3	0.04	0.15	0.3	0.11	99.4	1.68	17.53	96.63	0.08	22.62	0.11	0.03	2.51	0.15	0.04	0.01	0	0.1	0.3	0.11	0.16	0.22	0.1	0.85	0.19	0	21.36	0	0	0	3.2	-5.22	-3.62	69.54	149.08	713.27	399.58	921.57	619.26	737.45	453.22	886.32	445.31
33.867	0	0.04	0.02	0.01	0.13	0.3	0.04	0.15	0.31	0.11	99.39	1.75	17.65	97.54	0.08	22.35	0.11	0.02	2.28	0.09	0.05	0.02	0	0.09	0.3	0.17	0.15	0.31	0.08	0.8	0.17	0	21.59	0	0	0	3.95	-3.59	-3.43	69.78	150.22	706.22	402.79	913.22	621	729.4	456.24	879.44	448.67
33.9	0	0.05	0.02	0.01	0.12	0.32	0.05	0.13	0.56	0.1	99.36	1.83	18.1	98.22	0.08	19.21	0.1	0.02	2.73	0.07	0.06	0.04	0	0.09	0.32	0.19	0.16	0.56	0.08	0.73	0.21	0	21.88	0	0	0	5.25	-1.95	-3.48	69.49	151.75	699.09	406.75	905.05	624.95	721.03	461.74	872.37	450.58
33.933	0	0.05	0.03	0.01	0.09	0.34	0.05	0.1	0.59	0.09	99.32	1.93	18.6	97.58	0.06	13.12	0.09	0.02	3.07	0.07	0.07	0.07	0	0.09	0.26	0.2	0.19	0.59	0.08	0.74	0.22	0	22.21	0	0	0	2.77	-3.51	-4.19	68.53	153.93	696.54	407.28	902.68	624.34	716.61	463.2	869.95	449.79
33.967	0	0.06	0.04	0.01	0.09	0.26	0.06	0.08	0.47	0.09	99.47	1.25	16.06	98.28	0.08	8.45	0.07	0.02	4.08	0.09	0.09	0.1	0	0.09	0.25	0.22	0.2	0.47	0.07	0.75	0.35	0.02	19.39	0	0	0	5.23	-1.76	-3.25	68.86	153.36	687.5	409.18	895.1	629.3	709.67	464.48	862.62	453.29
34	0	0.06	0.03	0.01	0.08	0.31	0.06	0.08	0.39	0.09	99.38	1.42	17.53	98.13	0.09	7.78	0.07	0.01	5.31	0.09	0.1	0.09	0	0.09	0.31	0.25	0.21	0.39	0.07	0.73	0.37	0	20.28	0	0	0	3.61	-2.2	-5.41	67.92	151.88	683.97	407.02	896.3	631.39	706.95	465.36	858.04	449.89
34.033	0	0.05	0.03	0.01	0.08	0.4	0.06	0.08	0.33	0.08	99.19	1.99	20	98.67	0.08	6.68	0.07	0.01	5.72	0.12	0.1	0.05	0	0.07	0.33	0.28	0.22	0.2	0.09	0.78	0.33	0.01	22.4	0	0	0	-3.26	-0.46	-4.08	65.17	154.51	680.12	404.54	896.86	632.51	705.34	460.13	859.34	447.63
34.067	0	0.06	0.03	0.01	0.07	0.39	0.06	0.07	0.35	0.09	99.21	1.91	19.8	98.78	0.09	5.35	0.05	0.01	5.77	0.13	0.08	0.02	0	0.05	0.35	0.34	0.18	0.18	0.09	0.77	0.26	0	22.17	0	0	0	-4.66	0.03	-4.03	64.55	156.66	676.05	401.82	895.64	632.54	701.62	457.81	857.75	444.9
34.1	0	0.05	0.03	0.01	0.07	0.47	0.06	0.07	0.32	0.1	99.07	2.38	21.36	98.49	0.1	6.07	0.05	0.01	6.01	0.13	0.07	0.01	0	0.04	0.32	0.38	0.18	0.23	0.1	0.85	0.22	0	23.56	0	0	0	-5.44	1.1	-3.37	64.39	158.15	674.06	397.4	897.06	632.64	701.39	453.52	858.97	440.19
34.134	0	0.05	0.03	0.01	0.07	0.5	0.05	0.08	0.35	0.07	99	2.58	21.99	98.74	0.07	7.84	0.03	0.01	6.18	0.12	0.06	0.01	0	0.03	0.24	0.48	0.22	0.35	0.13	1.02	0.17	0	24.07	0	0	0	-5.03	-0.2	-2.5	64.47	155.02	672.36	393.06	898.49	632.1	703.9	449.49	858.41	436.89
34.167	0	0.04	0.02	0.01	0.07	1.07	0.05	0.09	0.23	0.06	97.87	5.68	28.91	98.64	0.06	9.54	0.03	0.02	9.61	0.14	0.08	0.02	0	0.02	0.15	0.66	0.23	0.23	0.15	1.03	0.12	0.01	29.19	0	0	0	-3.17	0.59	-2.38	64.86	160.28	671.12	387.49	905.24	635.03	704.11	447.28	863.76	433.05
34.2	0	0.04	0.01	0.01	0.06	1.93	0.04	0.1	0.22	0.05	96.14	8.98	34.1	98.09	0.05	11.81	0.03	0.02	14.15	0.15	0.09	0.04	0	0.02	0.11	0.67	0.24	0.22	0.17	1.13	0.09	0.01	32.26	0	0	0	-4.07	-2.31	-1.15	64.78	159.49	674.61	385.78	910.11	634.25	710.08	445.1	869.06	432.32
34.234	0	0.03	0.01	0.01	0.05	4.82	0.03	0.1	0.14	0.04	90.36	24.34	42.83	98.21	0.03	14.06	0.04	0.03	16.35	0.13	0.12	0.08	0	0.02	0.08	0.89	0.28	0.14	0.22	1.27	0.07	0	39.61	0	0	0	0.46	1.97	-3.25	66.43	159.07	694.51	387.32	925.89	633.71	725.72	446.94	884.2	433.18
34.267	0	0.03	0.01	0.01	0.05	7.69	0.03	0.11	0.1	0.04	84.62	30.17	46.95	98.5	0.03	14.32	0.04	0.04	21.53	0.16	0.19	0.1	0	0.02	0.05	0.83	0.3	0.1	0.25	1.26	0.05	0.01	41.44	0	0	0	-1.51	-1.09	-2	66.06	156.94	706.86	388.26	937.01	632.94	739.91	445.53	896.48	434.76
34.3	0	0.02	0.01	0.01	0.05	6.53	0.03	0.11	0.1	0.06	86.94	38.05	46.11	98.57	0.03	14.99	0.06	0.09	14.12	0.16	0.2	0.04	0	0.02	0.04	0.85	0.28	0.1	0.31	1.25	0.04	0.01	43.63	0	0	0	1.95	0.82	-1.99	67.76	154.19	725.71	389.96	952.59	632.67	758.57	446.3	912.49	437.3
34.334	0	0.02	0	0	0.04	10.1	0.02	0.12	0.11	0.07	79.8	59.84	50.88	98.39	0.02	16.28	0.07	0.17	11.63	0.17	0.24	0.02	0	0.02	0.03	0.9	0.34	0.11	0.38	1.34	0.03	0	49.15	0	0	0	2.23	1.44	-1.92	68.64	154.51	745.42	390.43	969.37	629.72	776.75	446.39	930.99	437.31
34.367	0	0.02	0	0	0.04	9.5	0.02	0.12	0.13	0.07	81	60.22	50.4	98.33	0.02	17.25	0.07	0.2	10.24	0.22	0.23	0.01	0	0.02	0.03	0.83	0.34	0.13	0.39	1.23	0.03	0	49.25	0	0	0	3.33	1.62	-1.19	70.25	154.28	767.42	389.05	988.5	625.41	798.23	443.31	952.38	437.07
34.4	0	0.02	0	0	0.04	11.41	0.02	0.12	0.18	0.06	77.17	71.14	52.63	98.05	0.03	17.32	0.06	0.18	7.87	0.3	0.17	0	0	0.02	0.03	0.86	0.37	0.18	0.45	1.44	0.02	0.01	52.28	0	0	0	3.66	2.42	0.89	70.86	154.18	783.8	386.79	1004.04	622.34	816.66	437.77	970.85	437.95
34.434	0	0.01	0	0	0.04	17.93	0.02	0.13	0.19	0.06	64.14	82.28	57.44	97.28	0.03	18.41	0.06	0.2	9.43	0.28	0.2	0	0	0.01	0.04	0.82	0.33	0.19	0.56	1.6	0.01	0	56.22	0	0	0	5.92	-4.12	1.95	72.01	151.53	796.13	385.55	1014.98	619.63	830.76	434.52	982.21	439.66
34.467	0	0.01	0	0	0.04	18.05	0.02	0.13	0.19	0.05	63.9	83.01	57.56	97.69	0.05	18.02	0.05	0.2	8.95	0.26	0.23	0	0	0.01	0.05	0.71	0.29	0.19	0.58	1.71	0.02	0	56.54	0	0	0	-0.66	-3.27	2.94	69.38	152.61	805.09	387.75	1022.5	618.96	839.65	434.09	992.16	439.75
34.501	0	0.01	0	0	0.03	22.04	0.01	0.13	0.12	0.07	55.93	87.59	59.94	96.84	0.07	18.6	0.04	0.19	8.84	0.25	0.25	0	0	0.01	0.06	0.47	0.27	0.12	0.69	1.97	0.01	0	58.83	0	0	0	2.47	-4.9	3.72	70.37	152.14	811.83	389.46	1027.93	619.68	846.93	434.99	998.82	443.64
34.534	0	0.01	0	0	0.04	22.08	0.01	0.14	0.17	0.09	55.83	87.04	59.88	95.24	0.09	20.55	0.04	0.21	9.5	0.24	0.25	0	0	0.01	0.09	0.4	0.24	0.17	0.64	1.94	0.01	0	58.51	0	0	0	-0.09	-7.02	2.33	69.31	146.09	817.92	386.95	1033.62	616.74	854.04	433.25	1000.05	438.13
34.567	0	0.01	0	0	0.03	22.61	0.01	0.12	0.21	0.1	54.78	87.39	60.17	96.49	0.1	17.04	0.03	0.13	9.65	0.24	0.17	0	0	0.01	0.11	0.33	0.27	0.21	0.58	1.83	0.01	0	58.71	0	0	0	-1.09	-5.43	3.3	69.08	145.95	821.37	386.58	1036.05	615.23	858.17	432.24	1004.03	437.26
34.601	0	0.01	0	0	0.03	24.39	0.02	0.1	0.15	0.13	51.23	89.3	61.19	94.37	0.13	13.36	0.04	0.09	9.12	0.28	0.12	0	0	0.01	0.11	0.21	0.28	0.15	0.59	1.6	0.01	0	59.87	0	0	0	-2.15	-7.91	3.64	68.31	149.1	820.52	382.23	1038.14	613.6	857.66	427.48	1006.61	433.97
34.634	0	0.01	0	0	0.02	25.7	0.02	0.09	0.12	0.14	49.3	89.62	61.76	94.97	0.14	10.47	0.03	0.07	9.94	0.23	0.14	0	0	0.01	0.09	0.18	0.28	0.12	0.53	1.6	0.01	0	60.08	0	0	0	-0.38	-7.31	2.79	68.54	151.67	820.35	379.23	1040.44	613.65	856.46	426.29	1008.05	431.42
34.667	0	0.02	0	0	0.02	26.09	0.02	0.08	0.08	0.13	48.91	90.53	62.07	96.59	0.13	7.46	0.03	0.07	9.04	0.22	0.14	0	0	0.01	0.06	0.16	0.23	0.08	0.48	1.68	0.01	0	60.72	0	0	0	-1.27	-5.29	1.7	68.44	148.13	820.93	377.81	1040.29	611.72	857.15	426.51	1005.28	427.3
34.701	0	0.02	0	0	0.02	15.66	0.02	0.08	0.06	0.09	68.69	81.41	56.18	98.63	0.09	5.81	0.03	0.07	7.27	0.2	0.16	0	0	0.02	0.06	0.1	0.25	0.06	0.41	1.73	0.01	0	55.85	0	0	0	1.01	-0.62	1.27	69.32	150.54	818.58	376.64	1037.01	609.92	852.73	426.26	1003.27	426.42
34.734	0	0.02	0	0	0.02	15.33	0.02	0.07	0.09	0.07	69.33	82.42	56.1	98.64	0.07	5.23	0.03	0.08	6	0.16	0.15	0	0	0.02	0.05	0.1	0.26	0.09	0.41	1.64	0.01	0	56.28	0	0	0	0.91	-0.57	-1.14	69.45	150.33	816.06	376.58	1034.13	608.44	847.37	428.34	997.66	425.01
34.768	0	0.02	0	0	0.02	13.14	0.02	0.07	0.11	0.07	73.72	79.45	54.49	98.29	0.07	4.84	0.02	0.08	5.18	0.16	0.13	0	0	0.02	0.05	0.08	0.23	0.11	0.35	1.48	0.01	0	55.08	0	0	0	-0.23	1.73	-0.85	69.31	149.21	806.7	379.85	1025.13	611.13	839.14	429.89	988.35	430.15
34.801	0	0.02	0	0	0.02	14.61	0.02	0.07	0.13	0.07	70.79	82.18	55.65	98.64	0.08	3.34	0.01	0.06	5.19	0.12	0.13	0	0	0.02	0.05	0.07	0.24	0.13	0.3	1.16	0.01	0	56.18	0	0	0	3.86	0.59	-2.32	71.04	147.77	795.99	383.42	1014.12	614.81	827.33	435.84	975.08	434.09
34.834	0	0.02	0	0	0.02	13.95	0.02	0.07	0.23	0.08	72.1	81.32	55.14	98.34	0.08	3.81	0.01	0.07	4.95	0.09	0.14	0	0	0.02	0.06	0.08	0.21	0.23	0.28	1.01	0.02	0	55.82	0	0	0	4.75	-1.6	-2.87	71.32	150.31	778.4	386.95	998.57	619.95	808.73	440.66	959.03	438.51
34.868	0	0.02	0	0	0.03	10.59	0.02	0.07	0.29	0.06	78.82	74.31	52.21	98.78	0.08	4.48	0.01	0.1	4.43	0.06	0.15	0	0	0.02	0.08	0.06	0.17	0.29	0.28	1	0.02	0	53.27	0	0	0	4.09	-0.02	-1.76	71.18	152.74	760.78	390.93	980.17	624.66	790.8	444.88	943.47	439.92
34.901	0	0.02	0	0	0.03	10.61	0.02	0.07	0.26	0.05	78.78	74.96	52.28	98.23	0.08	5.48	0.01	0.11	4.05	0.07	0.12	0	0	0.02	0.12	0.05	0.16	0.26	0.26	0.91	0.02	0	53.49	0	0	0	1.85	1.92	-3.2	70.46	152.08	741.85	386.75	965.38	623.72	772.67	441.97	924.62	435.63
34.934	0	0.02	0	0	0.03	10.35	0.02	0.08	0.25	0.05	79.3	74.27	52.02	97.59	0.08	6.39	0.01	0.09	4	0.07	0.12	0	0	0.02	0.15	0.05	0.15	0.25	0.27	0.87	0.03	0	53.26	0	0	0	1.54	3.48	-4.22	70.64	151.9	731.56	388.6	954.76	625.09	761.23	445.37	912.82	435.57
34.968	0	0.02	0	0	0.03	8.42	0.02	0.08	0.21	0.04	83.15	67.75	49.87	97.8	0.13	8.22	0.01	0.08	3.89	0.07	0.11	0	0	0.02	0.2	0.04	0.13	0.21	0.23	0.71	0.03	0	51.28	0	0	0	3.96	3.03	-4.16	71.47	151.14	721.02	392.01	943.92	629.66	751.09	449.86	901.79	438.35
35.001	0	0.02	0	0	0.03	7.35	0.02	0.08	0.19	0.04	85.3	62.31	48.43	97.75	0.17	7.92	0.01	0.06	4.21	0.06	0.1	0	0	0.02	0.19	0.04	0.15	0.17	0.23	0.73	0.03	0	49.79	0	0	0	7.69	3.14	-6.01	73.11	153.93	716.01	393.49	940.03	632.5	743.21	455.92	896.17	438.69
35.034	0	0.02	0	0	0.03	7.97	0.02	0.08	0.2	0.06	84.06	64.56	49.23	98.06	0.14	7.19	0.01	0.07	4.57	0.07	0.1	0	0	0.02	0.2	0.06	0.17	0.18	0.21	0.75	0.03	0	50.4	0	0	0	6.63	2.39	-6.03	72.01	152.92	711.22	394.83	935.92	634.86	739.33	457.23	891.19	439.27
35.068	0	0.02	0	0	0.03	7.12	0.02	0.08	0.19	0.05	85.77	60.22	48.06	97.95	0.13	7.62	0.01	0.07	4.68	0.07	0.1	0	0	0.02	0.19	0.05	0.17	0.18	0.23	0.79	0.03	0	49.25	0	0	0	2.28	2.66	-5.7	69.66	154.57	706.31	393.89	934.45	635.73	735.43	454.57	889.29	439.74
35.101	0	0.02	0	0	0.03	5.85	0.02	0.08	0.29	0.05	88.3	54.21	46.13	98.2	0.13	8.25	0.01	0.08	4	0.09	0.09	0	0	0.02	0.2	0.05	0.21	0.29	0.23	0.81	0.03	0	47.72	0	0	0	-2.69	2	-4.28	67.53	162.69	703.15	391.01	933.5	633.51	730.59	450.1	892.75	436.92
35.135	0	0.02	0	0.01	0.04	5.06	0.02	0.09	0.5	0.06	89.88	48.65	44.64	97.29	0.1	9.5	0.01	0.08	4.01	0.09	0.09	0.01	0	0.02	0.16	0.06	0.27	0.5	0.28	0.76	0.04	0	46.33	0	0	0	-1.98	4.09	-2.27	67.22	164.68	700.59	385.47	936.84	635.82	732.45	444.89	896.68	432.66
35.168	0	0.02	0	0.01	0.04	4.86	0.02	0.09	0.49	0.06	90.27	46.9	44.25	98.55	0.1	10.24	0.01	0.08	4.15	0.07	0.07	0	0	0.02	0.12	0.06	0.32	0.49	0.28	0.75	0.04	0	45.89	0	0	0	-2.98	0.92	-1.44	66.72	163.67	701.94	383.16	937.82	633.24	735.03	440.61	898.44	431.34
35.201	0	0.02	0	0.01	0.04	4.83	0.02	0.09	0.6	0.05	90.35	46.27	44.14	98.41	0.1	10.54	0.01	0.11	4.31	0.07	0.06	0	0	0.02	0.09	0.05	0.39	0.6	0.3	0.81	0.03	0	45.74	0	0	0	-0.12	1.37	-0.63	67.5	162.85	702.5	379.94	940.89	633.56	738.27	438.07	900.92	430.24
35.235	0	0.03	0.01	0.01	0.04	4.47	0.03	0.08	0.35	0.05	91.06	39.29	43.21	98.74	0.06	9.23	0.01	0.14	6.39	0.07	0.06	0.01	0	0.02	0.07	0.05	0.45	0.35	0.31	0.77	0.03	0	43.96	0	0	0	-0.04	0.21	-0.15	67.02	163.1	704.62	378.21	946.48	634.82	742.6	438.44	905.42	428.8
35.268	0	0.03	0.01	0.01	0.05	3.88	0.03	0.1	0.67	0.04	92.25	34.57	41.73	97.77	0.04	12.65	0.02	0.22	6.26	0.08	0.08	0.01	0	0.02	0.09	0.05	0.63	0.67	0.27	0.73	0.03	0	42.7	0	0	0	0.49	-3.09	-1.39	67.02	164.64	719.25	381.55	957.07	634.48	752.8	441.26	917.11	430.81
35.301	0	0.03	0.01	0.01	0.06	3.19	0.03	0.12	0.87	0.04	93.61	27.38	39.69	98.46	0.04	17.81	0.02	0.26	6.85	0.08	0.13	0.02	0	0.02	0.08	0.05	0.8	0.87	0.25	0.74	0.03	0	40.6	0	0	0	1.51	-1.2	-0.18	66.93	169.07	728.4	387	964.33	637.41	760.23	445.16	929.16	438.2
35.335	0	0.02	0.01	0.01	0.07	2.69	0.03	0.14	0.93	0.03	94.61	22.83	38.01	98.59	0.03	21.56	0.02	0.26	6.73	0.09	0.19	0.03	0	0.02	0.07	0.05	1.1	0.93	0.25	0.9	0.03	0.01	39.09	0	0	0	1.98	-0.75	-0.01	66.87	161.9	743.24	394.38	976.83	642.2	777.84	453.38	939.48	444.19
35.368	0	0.03	0.01	0.01	0.07	2.64	0.03	0.13	1.05	0.02	94.71	23.23	37.86	98.28	0.02	19.95	0.02	0.22	6.12	0.1	0.23	0.04	0	0.02	0.06	0.06	1.35	1.05	0.22	0.87	0.03	0	39.23	0	0	0	-0.76	1.77	-1.39	66.41	161.79	762.27	394.2	994.71	640.81	794.72	452.18	956.2	442.03
35.401	0	0.03	0.01	0.01	0.06	2.42	0.03	0.12	0.73	0.03	95.15	22.38	37.2	98.7	0.03	17.08	0.02	0.21	5.13	0.13	0.19	0.03	0	0.02	0.09	0.07	1.59	0.73	0.2	0.86	0.03	0	38.93	0	0	0	-0.34	-0.36	-2.35	68.13	165.34	788.79	388.27	1020.47	633.87	817.74	446.21	982.79	436.43
35.435	0	0.03	0.01	0.01	0.06	2.17	0.03	0.11	0.39	0.03	95.67	19.93	36.18	98.17	0.03	15.01	0.03	0.21	4.91	0.21	0.23	0.02	0	0.02	0.12	0.07	1.31	0.39	0.17	0.88	0.03	0	38.01	0	0	0	1.32	2.09	-0.71	69.51	160.76	803.27	380.06	1035.04	626.98	836.7	436.81	997.3	429.64
35.468	0	0.03	0.01	0.01	0.06	1.86	0.03	0.11	0.31	0.03	96.27	17.68	34.86	98.39	0.03	15.75	0.03	0.17	4.02	0.17	0.18	0.01	0	0.02	0.15	0.07	1.32	0.31	0.19	0.86	0.03	0	37.1	0	0	0	0.74	1.45	0.25	69.9	164.49	823.94	377.24	1054.45	622.38	855.96	431.79	1020.41	428.37
35.502	0	0.03	0.01	0.01	0.06	2.39	0.03	0.12	0.16	0.04	95.22	22.07	37.15	97.63	0.04	16.88	0.03	0.16	5.08	0.16	0.25	0	0	0.03	0.16	0.08	1.21	0.11	0.18	0.91	0.03	0.01	38.82	0	0	0	4.52	-3.41	0.9	71.28	162.67	837.61	373.55	1067.94	618.91	871.15	426.34	1033.8	429.06
35.535	0	0.03	0.01	0.01	0.06	2.64	0.03	0.1	0.14	0.06	94.72	23.13	37.98	98.12	0.06	13.73	0.03	0.13	6.15	0.19	0.3	0	0	0.03	0.14	0.08	0.93	0.11	0.19	0.9	0.02	0	39.2	0	0	0	3.44	-2.23	2.61	70.74	160.06	848.87	376.63	1077.56	621.12	885.05	427.45	1045.06	431.62
35.568	0	0.03	0.01	0.01	0.05	2.83	0.03	0.09	0.16	0.09	94.35	24.02	38.58	97.82	0.09	10.53	0.02	0.11	6.8	0.23	0.25	0	0	0.03	0.16	0.09	0.8	0.15	0.18	0.9	0.02	0.01	39.5	0	0	0	2.66	-2.97	3.28	70.09	161.82	859.5	377.44	1088.32	621.33	895.74	427.42	1057.45	433.27
35.602	0	0.03	0.01	0.01	0.04	3.55	0.03	0.08	0.17	0.09	92.91	27.91	40.59	96.21	0.11	8.72	0.02	0.12	8.45	0.24	0.28	0.01	0	0.03	0.17	0.09	0.69	0.15	0.17	0.82	0.02	0	40.76	0	0	0	2.1	-5.84	3.84	69.41	161.44	866.47	378.98	1095.29	622.73	903.57	427.77	1064.82	435.47
35.635	0	0.03	0.01	0.01	0.04	3.58	0.03	0.08	0.14	0.1	92.85	29.12	40.78	96.04	0.15	7.5	0.02	0.1	7.87	0.21	0.19	0.01	0	0.03	0.14	0.1	0.57	0.14	0.16	0.79	0.02	0	41.13	0	0	0	-1.58	-6.05	4.22	67.86	158.16	871.13	378.74	1099.27	620.95	909.94	425.9	1067.89	434.14
35.668	0	0.03	0.01	0.01	0.04	3.41	0.03	0.08	0.14	0.12	93.18	29.41	40.48	96.25	0.13	7.02	0.02	0.09	6.83	0.2	0.11	0.01	0	0.02	0.09	0.12	0.56	0.14	0.14	0.77	0.02	0	41.22	0	0	0	-2.89	-5.78	3.79	67.25	157.63	876.2	377.27	1105.15	620.22	915.12	424.77	1072.59	431.74
35.702	0	0.03	0.01	0.01	0.04	2.72	0.03	0.08	0.08	0.13	94.56	24.76	38.43	95.96	0.13	6.65	0.02	0.09	5.6	0.17	0.08	0	0	0.02	0.07	0.16	0.65	0.08	0.11	0.71	0.02	0	39.75	0	0	0	-2.13	-6.16	5.17	67	162.53	873.31	372.45	1107.99	620.83	914.55	420.22	1076.76	430.37
35.735	0	0.03	0.01	0.01	0.04	2.62	0.03	0.07	0.05	0.12	94.76	25.21	38.2	96.96	0.12	5.68	0.02	0.1	4.63	0.23	0.07	0	0	0.02	0.05	0.15	0.65	0.04	0.12	0.76	0.02	0	39.9	0	0	0	1.85	-4.69	4.55	68.23	162.11	873.43	371.13	1107.07	620.17	913.57	419.88	1075.39	429.52
35.769	0	0.03	0.01	0.01	0.04	3.29	0.03	0.07	0.04	0.11	93.42	33.82	40.55	96.04	0.11	4.57	0.02	0.09	3.68	0.22	0.08	0	0	0.01	0.04	0.17	0.65	0.03	0.14	0.82	0.02	0	42.49	0	0	0	3.11	-6.06	3.01	68.64	161.31	873.07	370.32	1106.01	619.07	911.24	420.56	1072.4	427.55
35.802	0	0.03	0.01	0.01	0.04	3.52	0.03	0.07	0.03	0.09	92.96	36.96	41.27	97.57	0.09	4.44	0.02	0.09	3.23	0.19	0.08	0	0	0.01	0.03	0.17	0.61	0.03	0.14	0.86	0.02	0	43.35	0	0	0	2.52	-3.54	2.3	68.92	162.78	873.27	370.23	1104.12	616.31	908.79	421.08	1071.5	426
35.835	0	0.03	0.01	0.01	0.04	3.13	0.03	0.07	0.03	0.08	93.74	33.68	40.15	98.62	0.08	4.26	0.02	0.09	2.84	0.17	0.1	0	0	0.01	0.03	0.2	0.54	0.03	0.14	0.85	0.02	0	42.45	0	0	0	1.28	-0.66	0.28	68.78	159.46	870.85	370.79	1101.59	615.12	905.52	422.34	1064.92	426.43
35.869	0	0.03	0.01	0.01	0.04	3	0.03	0.07	0.07	0.07	94.01	32.62	39.73	98.68	0.07	3.76	0.02	0.07	2.62	0.17	0.13	0.01	0	0.01	0.03	0.21	0.5	0.07	0.16	0.81	0.02	0.01	42.15	0	0	0	1.8	-0.44	-1.85	69.25	154.6	863.04	373.51	1093.02	616.72	897.24	426.96	1051.84	427.7
35.902	0	0.03	0.01	0.01	0.04	3.06	0.03	0.07	0.14	0.06	93.87	33.67	39.96	97.79	0.06	4.39	0.02	0.09	2.45	0.16	0.12	0.01	0	0.01	0.04	0.2	0.48	0.14	0.16	0.89	0.02	0	42.45	0	0	0	1.63	-3.05	0.12	69.21	152.47	842.54	377.08	1070.81	620.03	879.25	428.47	1031.71	430.83
35.935	0	0.03	0.01	0.01	0.04	2.69	0.03	0.07	0.28	0.05	94.63	29.4	38.63	98.48	0.05	3.99	0.02	0.09	2.49	0.11	0.15	0.01	0	0.01	0.06	0.22	0.42	0.28	0.16	0.9	0.02	0.01	41.22	0	0	0	6.96	-1.16	-3.78	71.93	153.13	835.47	381.02	1063.18	622.97	867.04	438.45	1020.08	433.43
35.969	0	0.03	0.01	0.01	0.04	3.38	0.03	0.07	0.35	0.06	93.24	35.39	40.77	96.68	0.06	3.95	0.02	0.08	3.32	0.1	0.13	0.01	0	0.01	0.09	0.27	0.51	0.35	0.14	1.08	0.03	0	42.92	0	0	0	6.25	-5.15	-1.01	71.11	161.51	808.59	381.64	1039.4	627.58	840.52	437.54	1002.02	435.81
36.002	0	0.03	0.01	0.01	0.04	3.33	0.03	0.07	0.24	0.06	93.34	34.61	40.62	98.68	0.06	3.69	0.02	0.07	3.45	0.09	0.12	0	0	0.01	0.13	0.26	0.57	0.24	0.14	1.08	0.03	0	42.71	0	0	0	3.09	0.43	-2.75	70.39	157.32	792.46	383.32	1024.28	629.67	825.12	440.31	982.35	434.8
36.035	0	0.03	0.01	0.01	0.04	2.85	0.03	0.07	0.2	0.07	94.3	29.75	39.11	98.65	0.07	3.99	0.02	0.07	3.37	0.07	0.11	0	0	0.01	0.19	0.22	0.63	0.2	0.13	1.13	0.03	0	41.32	0	0	0	2.07	0.53	-5.56	70.09	163.07	778.18	383.66	1011.15	629.22	805.13	445.98	967.55	431.44
36.069	0	0.03	0.01	0.01	0.04	1.94	0.04	0.07	0.26	0.08	96.13	19.46	35.34	98.7	0.08	3.92	0.02	0.07	3.26	0.06	0.1	0	0	0.01	0.26	0.21	0.83	0.24	0.12	1.05	0.03	0	37.83	0	0	0	4.8	0.35	-5.99	70.84	158.94	766.43	388.37	997.99	634.36	794.56	451.87	952.59	434.86
36.102	0	0.03	0.01	0.01	0.04	1.82	0.04	0.07	0.31	0.07	96.35	17.92	34.72	98.75	0.07	3.93	0.02	0.06	3.43	0.06	0.12	0	0	0.01	0.28	0.22	1.1	0.31	0.11	1.03	0.03	0	37.2	0	0	0	5.27	-0.13	-7.19	70.41	161.4	757.52	392.37	989.52	637.59	783.16	458.19	943.33	438.35
36.136	0	0.03	0.01	0.01	0.05	1.97	0.04	0.07	0.76	0.07	96.07	16.47	35.03	98.6	0.07	5.47	0.03	0.08	6.03	0.07	0.17	0.01	0	0.01	0.26	0.25	1.38	0.76	0.12	1.18	0.03	0	36.56	0	0	0	5.79	0.72	-6.69	69.59	163.57	748.77	397.87	980.9	644.41	774.06	464.48	936.13	442.41
36.169	0	0.03	0.01	0.01	0.05	2	0.04	0.07	0.7	0.06	95.99	16.37	35.2	97.77	0.06	5.77	0.04	0.07	6.45	0.07	0.14	0.01	0	0.01	0.22	0.25	1.74	0.7	0.12	1.27	0.04	0	36.52	0	0	0	2.99	3.1	-6.19	67.97	160.62	745.36	399.28	976.08	644.57	772.23	463.74	931.43	442.4
36.202	0	0.03	0.01	0.01	0.05	3.36	0.03	0.08	0.69	0.05	93.28	23.87	39.85	98.44	0.05	8	0.04	0.06	10.05	0.1	0.13	0.01	0	0.01	0.17	0.26	2.16	0.69	0.12	1.33	0.04	0	39.45	0	0	0	-0.53	1.29	-5.99	66.61	165.61	742.37	397.78	974.54	643.04	767.44	462.26	931.57	440.2
36.236	0	0.03	0.01	0.01	0.04	3.71	0.03	0.08	0.72	0.04	92.58	27.85	40.91	98.78	0.04	8.51	0.04	0.06	9.32	0.11	0.12	0.01	0	0.01	0.15	0.3	2.14	0.72	0.11	1.3	0.05	0	40.74	0	0	0	-1.66	-0.04	-6.55	65.93	161.32	740.54	395.19	973.7	641.53	767.75	459.31	927.6	437.57
36.269	0	0.03	0.01	0.01	0.05	3.21	0.03	0.09	1.07	0.04	93.58	27.17	39.67	97.67	0.03	11.2	0.04	0.07	7.07	0.12	0.1	0.02	0	0.01	0.16	0.3	2.3	1.07	0.1	1.38	0.05	0	40.53	0	0	0	-4.55	3.33	-4.57	65.16	163.92	738.6	391.57	973.96	638.97	768.02	455.27	930.51	433.65
36.302	0	0.03	0.01	0.01	0.05	2.72	0.03	0.1	1.25	0.03	94.56	23.58	38.11	98.67	0.02	12.87	0.03	0.09	6.39	0.12	0.09	0.02	0	0.01	0.12	0.26	2.48	1.25	0.09	1.39	0.05	0	39.35	0	0	0	-3.69	0.48	-3.91	65.09	160.94	737.1	386.18	976.96	638.83	771.16	451.19	930.65	429.59
36.336	0	0.03	0.01	0.01	0.05	3.6	0.03	0.11	0.91	0.04	92.8	31.95	40.94	98.54	0.01	14.05	0.04	0.08	6.35	0.14	0.09	0.02	0	0.01	0.07	0.24	2.3	0.91	0.09	1.6	0.04	0	41.96	0	0	0	-2.87	0.94	-2.89	65.45	167.01	736.74	380.12	982.86	639.07	771.91	446.69	937.61	425.81
36.369	0	0.02	0	0.01	0.06	5	0.02	0.13	0.67	0.04	90	40.64	44.09	97.85	0.01	18.35	0.04	0.1	7.78	0.13	0.08	0.04	0	0.01	0.05	0.25	2.21	0.67	0.1	1.57	0.03	0	44.31	0	0	0	0.08	-2.92	-3.46	66.07	166.04	741.56	379.08	985.18	638.02	774.93	443.44	940.07	426.29
36.402	0	0.02	0	0.01	0.05	7.28	0.02	0.13	0.32	0.04	85.43	50.09	47.69	98.75	0.01	17.6	0.04	0.11	10.16	0.12	0.1	0.04	0	0.02	0.03	0.23	1.92	0.32	0.1	2.08	0.03	0	46.69	0	0	0	-0.36	0.14	-5.18	66.73	164.21	758.28	379.67	999.85	636	789.79	445.63	952.59	424.13
36.436	0	0.02	0	0	0.05	9.83	0.02	0.13	0.34	0.04	80.33	59.83	50.68	98.78	0.02	17.45	0.04	0.13	11.11	0.13	0.11	0.04	0	0.02	0.03	0.19	1.83	0.34	0.1	2.31	0.02	0	49.14	0	0	0	0.98	-0.01	-1.22	67.63	166.43	760.98	378.72	1004.49	636.78	796.87	442.05	962.72	428.18
36.469	0	0.02	0	0.01	0.05	5.88	0.02	0.11	0.37	0.04	88.23	47.91	45.83	98.66	0.02	14.29	0.04	0.25	7.2	0.11	0.12	0.03	0	0.02	0.04	0.22	1.72	0.37	0.11	2.1	0.02	0	46.15	0	0	0	2.38	-0.5	-4.66	68.96	159.09	788.51	385.33	1026.08	638.42	821.38	450.41	979.2	430.35
36.503	0	0.02	0	0.01	0.05	4.93	0.02	0.12	0.55	0.05	90.15	46.25	44.28	98.44	0.02	15.76	0.05	0.36	4.71	0.11	0.14	0.01	0	0.02	0.04	0.22	1.89	0.55	0.11	1.95	0.02	0	45.73	0	0	0	-0.51	-1.26	-1.87	68	164.88	795.4	387.1	1034.51	639.78	829.15	450.21	993.26	434.25
36.536	0	0.02	0	0.01	0.04	5.44	0.02	0.1	0.39	0.06	89.12	48.35	45.2	98.17	0.02	12.86	0.06	0.35	5.51	0.16	0.17	0.01	0	0.02	0.03	0.28	1.48	0.39	0.11	1.85	0.01	0	46.26	0	0	0	-0.16	2.1	-3.2	68.55	161.9	815.18	387.28	1051.98	638.84	847.73	448.99	1008.9	433.54
36.569	0	0.02	0	0.01	0.04	5.96	0.02	0.1	0.21	0.06	88.09	51.21	46.1	98.74	0.03	11.66	0.06	0.31	5.81	0.19	0.22	0.01	0	0.02	0.03	0.26	1.37	0.21	0.12	1.91	0.01	0	46.97	0	0	0	0.81	-0.21	-1.81	69.37	162.13	831.49	383.42	1067.57	634.84	865.05	442.86	1026.82	431.99
36.603	0	0.02	0	0	0.03	9.93	0.02	0.1	0.16	0.05	80.13	65.82	51.1	98.58	0.04	10.86	0.05	0.3	8.16	0.19	0.23	0.01	0	0.02	0.05	0.23	1.26	0.16	0.14	2.2	0.01	0	50.74	0	0	0	2.5	0.8	-0.5	70.09	160.03	841.43	382.43	1075.17	632.1	876.44	439.55	1036.33	432.98
36.636	0	0.02	0	0	0.03	10.35	0.02	0.09	0.12	0.05	79.31	65.6	51.45	98	0.05	8.55	0.04	0.24	9.08	0.19	0.17	0.01	0	0.02	0.07	0.2	1.01	0.12	0.15	2.06	0.01	0	50.68	0	0	0	1.31	-2.54	0.53	69.4	163.09	850.75	381.3	1084.29	630.29	885.24	436.24	1048.31	433.35
36.669	0	0.02	0	0	0.03	9.87	0.02	0.08	0.1	0.07	80.26	63.93	50.98	98.26	0.07	7.52	0.04	0.2	9.05	0.18	0.12	0	0	0.02	0.09	0.17	0.98	0.1	0.15	2.01	0.01	0	50.23	0	0	0	0.91	-1.84	1.79	69.1	164.84	855.63	380.1	1090.64	629.82	891.57	434.45	1056.41	433.81
36.703	0	0.02	0.01	0.01	0.03	6.11	0.03	0.08	0.1	0.07	87.78	49.21	46.27	97.41	0.07	6.55	0.03	0.18	7.27	0.16	0.07	0	0	0.02	0.08	0.17	0.76	0.1	0.16	2.04	0.01	0	46.47	0	0	0	0.54	-3.86	-0.13	68.45	160.7	865.46	378.85	1100.78	630.19	901.21	433.91	1061.87	430.48
36.736	0	0.02	0.01	0.01	0.03	5.63	0.03	0.08	0.08	0.07	88.75	48.36	45.58	98.23	0.07	6.88	0.03	0.13	6.14	0.16	0.06	0	0	0.02	0.06	0.17	0.63	0.08	0.16	1.99	0.01	0	46.26	0	0	0	-4.03	-1.92	2.23	66.79	161.83	864.69	375.68	1100.83	625.16	903.23	428.94	1065.06	428.06
36.77	0	0.02	0	0	0.03	6.46	0.02	0.08	0.08	0.06	87.09	54.71	47.03	97.31	0.06	6.71	0.03	0.1	5.6	0.16	0.07	0	0	0.01	0.05	0.16	0.47	0.08	0.18	1.88	0.01	0	47.84	0	0	0	-4.6	-4.06	0.85	66.14	161.73	865.06	370.42	1106.53	625.92	904.59	426.66	1066.24	421.39
36.803	0	0.02	0	0	0.03	6.44	0.02	0.08	0.08	0.06	87.12	56.24	47.1	98.5	0.06	8.02	0.03	0.09	4.8	0.1	0.06	0	0	0.01	0.03	0.19	0.42	0.08	0.18	2.04	0.01	0	48.23	0	0	0	-4.21	-1.06	1.31	65.97	163.56	866.53	368.24	1108.2	624.39	905.86	422.82	1069.41	420.81
36.836	0	0.02	0	0	0.03	6.91	0.02	0.09	0.06	0.06	86.17	58.36	47.8	98.64	0.06	8.48	0.03	0.09	5.08	0.09	0.08	0	0	0.01	0.02	0.19	0.41	0.06	0.18	1.99	0.01	0	48.77	0	0	0	-0.15	-0.58	1.01	67.01	164.06	867.73	366.79	1108.36	622.95	905.92	422.83	1069.96	420.03
36.87	0	0.02	0	0.01	0.04	6.1	0.02	0.09	0.06	0.04	87.8	50.51	46.34	98.63	0.04	10.38	0.03	0.1	6.6	0.09	0.12	0.01	0	0.01	0.02	0.18	0.42	0.06	0.17	1.72	0.01	0	46.79	0	0	0	0.99	-0.6	0.84	67.75	163.88	867.89	365.15	1106.95	619.68	905.19	421.87	1069.03	418
36.903	0	0.02	0	0.01	0.04	5.07	0.02	0.1	0.06	0.03	89.86	45.52	44.6	98.67	0.03	11.49	0.03	0.15	5.6	0.09	0.13	0.01	0	0.01	0.01	0.18	0.44	0.06	0.15	1.35	0.01	0	45.55	0	0	0	3.28	0.45	-0.15	69.03	160.35	867.55	365.85	1103.69	618.65	903.99	422.9	1064.25	417.74
36.936	0	0.02	0	0.01	0.04	4.91	0.02	0.1	0.06	0.03	90.18	46.03	44.37	98.53	0.02	12.52	0.03	0.17	4.74	0.07	0.15	0.01	0	0.01	0.01	0.18	0.43	0.06	0.14	1.14	0.01	0	45.68	0	0	0	3.1	-0.97	-3.67	69.45	160.54	865.84	366.19	1100.44	614.91	897.07	425.42	1057.41	417.37
36.97	0	0.02	0	0	0.04	6.31	0.02	0.1	0.08	0.02	87.38	57.25	46.98	98.48	0.02	12.75	0.02	0.16	3.9	0.07	0.15	0.01	0	0.01	0.02	0.17	0.46	0.08	0.14	0.99	0.01	0	48.49	0	0	0	4.22	-1.13	-4.86	70.56	154.29	860.43	370.46	1092.54	616.34	892.35	429.64	1046.43	421.67
37.003	0	0.02	0	0	0.04	5.46	0.02	0.09	0.11	0.02	89.07	54.24	45.67	98.65	0.02	10.19	0.02	0.15	2.7	0.08	0.11	0.01	0	0.01	0.02	0.16	0.49	0.11	0.14	0.87	0.01	0	47.72	0	0	0	5.38	-0.56	-4.37	71.38	153.36	847.81	376.36	1078.4	621.25	880.05	434.88	1033.25	427.86
37.036	0	0.02	0	0	0.04	5.61	0.02	0.09	0.15	0.03	88.78	56	45.99	98.59	0.03	11.02	0.02	0.16	2.33	0.05	0.08	0	0	0.01	0.03	0.14	0.56	0.15	0.15	0.87	0.01	0	48.17	0	0	0	3.33	-0.75	-3.43	70.65	159.24	826	380.79	1056.62	625.23	856.23	438.95	1015.28	431.41
37.07	0	0.02	0	0.01	0.04	5.05	0.02	0.09	0.16	0.03	89.9	51.08	44.88	98.18	0.03	10.36	0.01	0.16	2.79	0.05	0.09	0	0	0.01	0.05	0.12	0.65	0.16	0.14	0.8	0.01	0	46.94	0	0	0	4.59	2.05	-4.19	71.9	162.18	809.29	377.42	1041.54	623.7	837.97	438.02	999.79	427.25
37.103	0	0.02	0	0.01	0.04	4.4	0.02	0.09	0.15	0.03	91.21	45.19	43.45	98.12	0.03	11.62	0.01	0.17	3.12	0.05	0.09	0	0	0.01	0.09	0.11	0.63	0.15	0.16	0.81	0.01	0	45.47	0	0	0	6.02	2.23	-6.05	72.82	160.42	792.5	372.87	1028.54	622.38	821.76	436	981.72	423.92
37.137	0	0.02	0.01	0.01	0.05	3.42	0.03	0.1	0.12	0.04	93.16	36.44	40.98	98.44	0.04	13.08	0.01	0.17	2.96	0.04	0.12	0	0	0.01	0.12	0.11	0.48	0.09	0.18	0.78	0.01	0	43.2	0	0	0	3.67	1.27	-6.57	71.5	155.4	779.65	375.07	1016.95	627.05	811.82	438.46	966.49	423.41
37.17	0	0.03	0.01	0.01	0.05	2.47	0.03	0.1	0.18	0.06	95.06	26.61	37.81	98.25	0.06	13.48	0.01	0.12	2.66	0.03	0.1	0	0	0.01	0.18	0.11	0.43	0.16	0.19	0.74	0.01	0	40.35	0	0	0	5.05	1.85	-6.45	72.41	158.53	770.99	379.13	1005.52	628.75	800.39	443.84	957.84	425.45
37.203	0	0.03	0.01	0.01	0.05	1.99	0.03	0.09	0.24	0.07	96.01	20.83	35.7	98.44	0.07	11.42	0.01	0.11	2.74	0.03	0.1	0	0	0.01	0.24	0.11	0.4	0.19	0.19	0.68	0.01	0	38.36	0	0	0	6.41	1.28	-7.11	72.62	156.71	764.82	380.79	1000.54	631.41	794.95	446.01	950.69	428.63
37.237	0	0.03	0.01	0.01	0.05	1.69	0.03	0.09	0.25	0.08	96.63	16.87	34.06	98.7	0.08	10.64	0.01	0.12	2.91	0.03	0.09	0	0	0.01	0.25	0.09	0.41	0.23	0.19	0.6	0.01	0	36.74	0	0	0	5.45	0.34	-6.12	71.43	163.47	755.84	381.78	994.55	634.48	784.73	446.59	947.52	431.73
37.27	0	0.03	0.01	0.01	0.06	1.88	0.03	0.1	0.37	0.09	96.24	17.9	34.96	98.71	0.09	14.19	0.02	0.16	3.98	0.03	0.08	0	0	0.01	0.21	0.09	0.42	0.37	0.18	0.62	0.01	0	37.19	0	0	0	3.39	0.31	-5.79	69.82	164.73	749.83	381.62	990.22	636.31	779.34	446.38	943.3	430.42
37.303	0	0.03	0.01	0.01	0.06	1.68	0.03	0.1	0.3	0.07	96.64	14.99	33.83	98.64	0.07	12.88	0.01	0.17	4.57	0.03	0.09	0	0	0.01	0.2	0.08	0.38	0.3	0.18	0.56	0.02	0	35.87	0	0	0	2.31	0.6	-5.63	69	164.94	746.47	381.25	987.52	637.21	776.5	446.26	940.49	428.58
37.337	0	0.04	0.01	0.01	0.07	0.91	0.04	0.1	0.56	0.07	98.18	7.37	28.03	97.9	0.08	13.32	0.01	0.24	3.39	0.03	0.07	0	0	0.02	0.21	0.07	0.39	0.56	0.19	0.48	0.02	0	30.92	0	0	0	-1.68	2.8	-3.92	67.41	171.1	743.62	379.49	984.62	634.23	772.39	441.8	942.84	426.89
37.37	0	0.04	0.01	0.01	0.07	0.91	0.04	0.1	0.66	0.06	98.18	7.44	28	98.19	0.08	14.3	0.02	0.3	3.21	0.03	0.08	0	0	0.02	0.18	0.06	0.4	0.66	0.2	0.48	0.02	0	30.98	0	0	0	-0.35	2.04	-2.44	67.7	169.13	740.65	374.62	984.56	633.65	773.78	436.84	942.38	423.5
37.403	0	0.04	0.02	0.01	0.08	0.66	0.04	0.1	0.61	0.05	98.68	5.17	25.07	98.68	0.06	13.95	0.01	0.37	2.27	0.02	0.08	0.01	0	0.02	0.15	0.05	0.48	0.61	0.22	0.51	0.02	0	28.56	0	0	0	-1.7	-0.44	-2.21	66.95	165.39	739.27	371.65	983.01	631.08	774.44	431.85	939.47	420.83
37.437	0	0.05	0.02	0.01	0.09	0.45	0.04	0.1	0.57	0.04	99.11	3.09	21.4	98.79	0.04	13.36	0.01	0.59	1.88	0.02	0.06	0.01	0	0.02	0.09	0.04	0.51	0.57	0.27	0.7	0.02	0	25.23	0	0	0	-1.1	0	-1.39	67.49	168.4	740.75	369.13	984.33	628.03	775.28	428.95	943.41	419.49
37.47	0	0.04	0.02	0.01	0.09	0.58	0.04	0.11	0.29	0.04	98.84	4.06	23.83	98.75	0.04	15.23	0.01	0.66	3.09	0.02	0.09	0.01	0	0.02	0.07	0.04	0.52	0.29	0.27	0.7	0.02	0	26.99	0	0	0	-0.09	0.16	-0.11	68.15	171.2	740.99	365.52	987.89	626.93	777.42	427.09	948.35	417.53
37.504	0	0.04	0.02	0.01	0.11	0.54	0.04	0.14	0.35	0.04	98.93	3.48	23.01	98.69	0.04	20.21	0.01	0.67	3.67	0.02	0.1	0	0	0.02	0.07	0.04	0.53	0.35	0.26	0.83	0.02	0	26	0	0	0	1.89	-0.38	0.02	68.99	165.25	746.34	364.32	991.29	624.68	784.98	425.92	949.95	416.26
37.537	0	0.04	0.02	0.01	0.13	0.41	0.04	0.15	0.46	0.04	99.18	2.44	20.46	98.59	0.04	22.36	0.01	0.65	3.45	0.02	0.12	0	0	0.02	0.09	0.04	0.49	0.46	0.24	0.85	0.02	0	23.71	0	0	0	1.23	-0.75	-2.64	69.48	165.7	765.15	368.41	1004.42	622.85	797.5	430.78	962.57	416.33
37.57	0	0.04	0.02	0.01	0.13	0.42	0.04	0.16	0.55	0.04	99.17	2.34	20.45	98.69	0.04	23.74	0.02	0.63	4.23	0.02	0.19	0	0	0.02	0.1	0.04	0.51	0.55	0.24	0.89	0.02	0	23.44	0	0	0	4.76	0.38	-0.63	71.49	168.93	784.59	376.58	1019.63	626.85	815.54	436.34	984.26	427.82
37.604	0	0.04	0.02	0.01	0.13	0.35	0.04	0.14	0.78	0.04	99.3	1.92	18.85	98.34	0.04	21.66	0.02	0.44	3.69	0.03	0.14	0	0	0.02	0.11	0.04	0.48	0.78	0.19	0.87	0.02	0	22.18	0	0	0	2.08	1.58	0.78	70.32	167.51	794.57	376.89	1032.2	628.76	829.36	435.51	996.74	429.19
37.637	0	0.05	0.02	0.01	0.12	0.32	0.05	0.14	0.87	0.04	99.35	1.8	18.1	98.26	0.05	20.35	0.02	0.28	3.02	0.03	0.14	0	0	0.03	0.15	0.04	0.45	0.87	0.18	0.78	0.02	0	21.77	0	0	0	2.5	1.82	-2.04	71.91	167.98	824.51	375.55	1058.29	624.31	853.61	435.36	1021.22	424.3
37.67	0	0.05	0.02	0.01	0.13	0.29	0.05	0.14	0.83	0.04	99.41	1.63	17.28	98.53	0.08	20.78	0.01	0.23	2.59	0.03	0.09	0	0	0.03	0.22	0.04	0.38	0.83	0.18	0.82	0.02	0	21.15	0	0	0	1.95	-0.97	1.53	72.33	164.92	833.51	371.46	1066.37	619.16	868.03	425.78	1032.95	424.89
37.704	0	0.04	0.02	0.01	0.13	0.36	0.04	0.15	0.39	0.04	99.29	2.18	19.23	98.75	0.12	22.88	0.01	0.15	2.35	0.04	0.09	0	0	0.02	0.23	0.04	0.22	0.39	0.2	0.92	0.02	0	23.01	0	0	0	3.48	-0.16	1.14	73.52	167.65	854.38	368.84	1086.84	616	886.89	421.88	1054.51	424.77
37.737	0	0.04	0.02	0.01	0.15	0.38	0.04	0.19	0.29	0.03	99.24	2.3	19.74	98.73	0.14	28.26	0.01	0.18	2.7	0.07	0.11	0	0	0.02	0.29	0.03	0.17	0.23	0.21	1.01	0.02	0	23.34	0	0	0	2.8	0.23	3.61	73.23	164.87	860.25	370.54	1091.42	616.91	896.72	420.34	1061.41	427.97
37.771	0	0.03	0.01	0.01	0.17	0.46	0.04	0.23	0.26	0.02	99.08	2.34	21.21	97.39	0.17	32.52	0.01	0.19	5.86	0.1	0.17	0	0	0.02	0.26	0.02	0.12	0.05	0.25	1.18	0.02	0	23.45	0	0	0	4.06	-3.91	2.74	73.61	167.11	875.47	373.88	1104.07	617.33	908.31	424.45	1075.32	430.39
37.804	0	0.04	0.02	0.01	0.18	0.41	0.04	0.23	0.21	0.02	99.17	1.9	20.17	97.07	0.19	32.44	0.01	0.16	6.69	0.14	0.13	0	0	0.02	0.21	0.02	0.11	0.05	0.26	1.32	0.02	0	22.12	0	0	0	1.25	-4.5	4.07	71.87	163.75	877.88	373.63	1105.14	615.09	913.44	421.26	1076.93	430.48
37.837	0	0.03	0.01	0.01	0.22	0.47	0.04	0.29	0.12	0.02	99.06	1.95	21.2	96.6	0.2	37.73	0.01	0.16	8.62	0.16	0.12	0	0	0.02	0.12	0.02	0.08	0.05	0.29	1.58	0.01	0	22.29	0	0	0	-3.17	-5.26	5.42	69.41	161.38	882.88	373.96	1111.43	615.23	921.98	419.41	1082.93	431.15
37.871	0	0.03	0.01	0.01	0.24	0.49	0.03	0.35	0.08	0.02	99.02	2.11	21.65	95.29	0.19	41.89	0.01	0.17	8.44	0.19	0.12	0	0	0.01	0.08	0.02	0.08	0.05	0.25	1.95	0.01	0	22.78	0	0	0	-2.47	-6.96	5.16	68.73	164.25	884.88	371.23	1115.31	614.31	923.18	417.94	1087.08	428.67
37.904	0	0.03	0.01	0.01	0.24	0.53	0.03	0.36	0.06	0.03	98.95	2.48	22.4	94.7	0.15	42.63	0.01	0.17	7.6	0.31	0.13	0	0	0.01	0.05	0.03	0.09	0.06	0.24	1.96	0.01	0.01	23.83	0	0	0	-3.16	-7.59	5.65	67.76	166.57	883.58	368.11	1117.4	614.34	923.17	414.7	1089.29	426.92
37.937	0	0.03	0.01	0.01	0.17	0.5	0.04	0.24	0.07	0.03	99	2.61	22.13	95.37	0.12	32.91	0.01	0.14	6.16	0.44	0.15	0.01	0	0.01	0.04	0.03	0.1	0.07	0.21	1.76	0.02	0	24.14	0	0	0	-3.66	-6.87	4.78	67.06	163.03	883.34	366.87	1118.96	616.49	924.33	413.71	1087.01	424.46
37.971	0	0.04	0.02	0.01	0.15	0.43	0.04	0.19	0.14	0.04	99.15	2.2	20.65	96.44	0.08	27.08	0.01	0.13	5.38	0.44	0.14	0.01	0	0.01	0.04	0.04	0.16	0.14	0.19	1.8	0.02	0	23.06	0	0	0	3.41	-5.51	2.97	69.15	166.18	883.02	365.05	1119.34	617.16	920.46	416.26	1086.49	423.43
38.004	0	0.04	0.02	0.01	0.12	0.4	0.04	0.14	0.12	0.05	99.19	2.2	20.26	97.48	0.07	20.03	0.01	0.09	4.41	0.29	0.13	0.01	0	0.01	0.03	0.05	0.21	0.12	0.18	1.64	0.02	0	23.06	0	0	0	3.74	-3.72	0.91	69.09	166.33	882.37	364.28	1120.65	616.85	918.1	417.19	1084.3	423.78
38.037	0	0.05	0.02	0.01	0.09	0.4	0.05	0.1	0.12	0.04	99.2	2.29	20.25	98.08	0.04	11.89	0.01	0.07	3.75	0.2	0.11	0.01	0	0.01	0.03	0.06	0.28	0.12	0.18	1.72	0.02	0	23.31	0	0	0	3.84	-2.34	-0.71	69.21	164.24	878.36	367.13	1116.82	619.34	913.18	421.68	1077.37	425.83
38.071	0	0.05	0.02	0.01	0.07	0.53	0.05	0.08	0.22	0.04	98.95	3.36	22.84	96.51	0.04	6.92	0.01	0.05	3.77	0.14	0.11	0.01	0	0	0.04	0.08	0.36	0.22	0.18	1.72	0.02	0.02	25.76	0	0	0	3.08	-5.4	0.27	68.64	160.91	862.24	371.57	1102.73	626.99	900.94	425.06	1061.77	430.44
38.104	0	0.05	0.03	0.01	0.06	0.52	0.05	0.07	0.2	0.03	98.97	3.36	22.7	96.49	0.03	3.68	0.01	0.04	3.4	0.09	0.09	0.01	0	0	0.06	0.1	0.49	0.2	0.18	1.64	0.02	0.01	25.77	0	0	0	2.53	-5.43	-0.48	68.41	162.6	847.57	374.35	1089.21	631.32	885	429.85	1047.6	431.12
38.138	0	0.05	0.02	0.01	0.06	0.62	0.05	0.07	0.29	0.03	98.76	4.32	24.43	97.59	0.03	2.29	0.01	0.04	3.43	0.07	0.07	0.01	0	0	0.07	0.12	0.59	0.29	0.21	2.19	0.03	0.01	27.4	0	0	0	5.99	-3.5	0.65	70.74	168.47	829.43	373.34	1072.34	632.77	866.02	429.43	1034.47	432.18
38.171	0	0.05	0.02	0.01	0.05	0.72	0.05	0.06	0.26	0.03	98.56	5.35	25.9	97.31	0.03	1.51	0.01	0.05	3.43	0.05	0.08	0.01	0	0	0.09	0.14	0.73	0.26	0.17	2.11	0.02	0	28.79	0	0	0	5.21	-4.06	-0.87	70.87	170.29	809.19	367.01	1056.09	630.22	844.84	425.99	1015.12	424.7
38.204	0	0.05	0.02	0.01	0.05	0.67	0.05	0.06	0.14	0.02	98.67	4.99	25.22	98.47	0.02	1.4	0.01	0.05	2.91	0.04	0.07	0	0	0	0.1	0.15	0.89	0.14	0.16	2.14	0.02	0	28.33	0	0	0	5.78	-1.19	-4.07	71.31	172.64	796.27	361.98	1045	625.28	827.53	426.02	999.97	417.83
38.238	0	0.05	0.02	0.01	0.05	0.61	0.05	0.06	0.1	0.03	98.79	4.41	24.35	97.82	0.03	1.4	0.01	0.06	2.87	0.03	0.08	0	0	0	0.1	0.26	1.19	0.1	0.12	1.97	0.03	0	27.52	0	0	0	7.19	-2.98	-5.67	71.39	165.48	787.33	364.68	1037.44	629.86	821.07	430.16	986.28	420.73
38.271	0	0.05	0.02	0.01	0.05	0.64	0.05	0.06	0.15	0.03	98.72	4.67	24.8	97.54	0.03	1.34	0.02	0.05	3.08	0.03	0.1	0	0	0	0.15	0.26	1.46	0.15	0.12	1.9	0.03	0	27.9	0	0	0	8.73	-3.6	-4.1	71.05	171.41	772.98	376.95	1021.25	642.89	804.75	443.75	975.6	429.93
38.304	0	0.05	0.02	0.01	0.06	0.59	0.05	0.06	0.27	0.03	98.82	4.02	23.94	98.46	0.03	1.23	0.02	0.04	3.56	0.03	0.11	0.01	0	0	0.2	0.35	1.57	0.27	0.1	1.61	0.04	0	26.93	0	0	0	7.18	-1.2	-4.61	69.52	173.15	767.56	379.3	1015.06	642.79	797.4	446.03	969.97	431.85
38.338	0	0.05	0.02	0.01	0.05	0.7	0.05	0.06	0.57	0.03	98.6	4.65	25.37	98.38	0.03	1.38	0.03	0.04	4.73	0.03	0.11	0.03	0	0	0.19	0.55	1.39	0.57	0.08	1.29	0.05	0	27.88	0	0	0	7.01	-1.47	-4.98	69.18	167.93	767.47	386.32	1008.79	644.02	796.74	452.56	963.81	435.59
38.371	0	0.05	0.02	0.01	0.05	0.72	0.05	0.06	1.28	0.03	98.55	4.49	25.39	98.77	0.03	1.41	0.03	0.05	5.72	0.04	0.12	0.06	0	0.01	0.19	0.54	1.29	1.28	0.07	1.33	0.06	0	27.64	0	0	0	0.92	0.08	-3.78	66.62	173.42	763.98	387.14	1005.5	643.21	791.91	450.81	964.62	435.18
38.404	0	0.05	0.02	0.01	0.05	0.75	0.05	0.06	1.49	0.03	98.5	4.87	25.76	98.51	0.03	1.57	0.03	0.04	5.37	0.04	0.12	0.1	0	0.01	0.2	0.6	1.28	1.49	0.08	1.21	0.07	0	28.18	0	0	0	-0.62	-1.03	-3.4	65.75	173.49	763.21	387.04	1006.31	644.87	792.37	450.43	965.15	434.71
38.438	0	0.05	0.02	0.01	0.05	0.72	0.05	0.06	1.23	0.03	98.55	4.88	25.54	97.55	0.03	1.63	0.03	0.03	4.67	0.04	0.1	0.06	0	0.01	0.17	0.81	1.21	1.23	0.08	1.33	0.08	0	28.18	0	0	0	-7.72	-3.58	-3.66	63.76	175.84	760.51	380.98	1011.69	645.42	792.1	444.7	967.08	427.42
38.471	0	0.05	0.02	0.01	0.05	0.72	0.05	0.06	1.33	0.03	98.57	5.17	25.51	97.82	0.03	1.31	0.03	0.03	3.73	0.05	0.11	0.04	0	0.01	0.19	0.86	1.32	1.33	0.07	1.19	0.08	0	28.56	0	0	0	-3.12	-2.99	-2.02	64.7	175.58	759.97	373.06	1017.92	645.23	797.32	440.16	972.05	422.92
38.505	0	0.05	0.02	0.01	0.05	0.77	0.05	0.06	1.09	0.03	98.47	5.97	26.31	95.75	0.02	1.11	0.03	0.03	3.08	0.05	0.08	0.02	0	0.01	0.16	0.81	1.03	1.09	0.09	1.19	0.07	0	29.51	0	0	0	-3.67	-6.42	-1.39	64.59	174.05	763.95	368.72	1024.49	644.46	804	434.07	977.49	420.25
38.538	0	0.04	0.02	0.01	0.05	1.05	0.05	0.06	0.76	0.03	97.91	8.54	29.27	96.7	0.02	1.06	0.03	0.03	3.89	0.05	0.08	0.02	0	0.02	0.12	0.85	0.96	0.76	0.09	1.23	0.06	0	31.91	0	0	0	-3.59	-5.11	-0.62	64.8	174.57	766.62	365.44	1028.56	642.32	808.12	430.77	982.22	417.96
38.571	0	0.04	0.02	0.01	0.05	1.16	0.04	0.06	0.59	0.03	97.69	9.68	30.27	98.04	0.02	1.31	0.03	0.04	3.99	0.05	0.08	0.01	0	0.02	0.07	0.93	0.93	0.59	0.1	1.19	0.05	0	32.77	0	0	0	-0.83	-2.44	-2.33	66.3	172.24	784.84	364.71	1044.15	641.04	824.06	429.82	995.79	416.63
38.605	0	0.04	0.02	0.01	0.04	1.28	0.04	0.06	0.42	0.03	97.43	10.74	31.25	94.55	0.02	1.48	0.03	0.06	4.42	0.04	0.1	0.02	0	0.02	0.06	0.88	0.97	0.42	0.1	1.1	0.04	0	33.49	0	0	0	1.87	-7.73	-1.49	67.35	167.69	796.08	365.6	1050.19	637.73	835.92	428.73	1003.3	418.61
38.638	0	0.04	0.02	0.01	0.05	1.12	0.04	0.06	0.23	0.03	97.76	9.3	30.04	97.33	0.02	1.35	0.03	0.08	3.98	0.04	0.12	0.01	0	0.02	0.05	0.81	1.09	0.23	0.1	1.02	0.04	0	32.49	0	0	0	0.38	-4.02	-2.82	68.27	168.78	826.04	373.38	1072.57	636.33	859.96	435.62	1028.3	423.37
38.671	0	0.04	0.02	0.01	0.05	0.92	0.05	0.06	0.34	0.04	98.15	7.52	28.2	94.87	0.02	1.36	0.04	0.11	3.36	0.04	0.16	0.01	0	0.02	0.06	0.82	1.26	0.34	0.09	0.98	0.04	0	31.05	0	0	0	4.74	-7.41	-0.66	69.82	166	830.21	374.86	1075.04	636.35	867.4	438.01	1033.03	427
38.705	0	0.05	0.02	0.01	0.05	0.78	0.05	0.06	0.35	0.04	98.44	6.03	26.57	98.68	0.03	1.31	0.04	0.14	3.22	0.05	0.16	0.02	0	0.03	0.06	0.84	1.07	0.35	0.09	0.98	0.04	0	29.58	0	0	0	2.38	-0.44	-2.71	70.4	166.85	856.62	377.33	1094.09	630.29	887.33	439.07	1053.64	425.59
38.738	0	0.05	0.02	0.01	0.05	0.71	0.05	0.06	0.32	0.04	98.59	5.55	25.72	97.96	0.04	1.73	0.04	0.18	2.57	0.05	0.16	0.01	0	0.03	0.07	0.82	0.77	0.32	0.09	0.95	0.04	0	29.03	0	0	0	5	-2.64	-2.1	72.59	168.38	883.18	374.57	1119.52	625.97	913.04	434.11	1081.28	427.15
38.772	0	0.05	0.02	0.01	0.05	0.67	0.05	0.06	0.23	0.05	98.66	5.24	25.28	97.48	0.05	2.01	0.03	0.17	2.37	0.06	0.11	0	0	0.03	0.09	0.79	0.7	0.23	0.1	1.02	0.04	0	28.66	0	0	0	3.78	-3.72	1.72	72.44	165.33	898.38	372.79	1130.44	620.69	932.48	425.67	1097.8	427.76
38.805	0	0.05	0.02	0.01	0.05	0.69	0.05	0.06	0.14	0.07	98.61	5.42	25.62	95.17	0.07	2.25	0.02	0.19	2.59	0.06	0.11	0	0	0.02	0.11	0.63	0.47	0.14	0.11	1.19	0.03	0	28.88	0	0	0	2.63	-7.09	1.8	71.57	164.11	911.83	371.63	1145.24	620.37	947.25	423.75	1111.32	427.39
38.838	0	0.05	0.02	0.01	0.06	0.65	0.05	0.07	0.15	0.1	98.71	4.8	24.87	94.89	0.1	2.63	0.02	0.24	2.85	0.08	0.13	0	0	0.02	0.15	0.56	0.38	0.1	0.12	1.3	0.03	0	28.08	0	0	0	2.65	-7.4	4.16	71.08	162.84	917.31	372.64	1151.65	622.53	956.88	422.61	1119.52	430.62
38.872	0	0.05	0.02	0.01	0.05	0.72	0.05	0.07	0.14	0.12	98.56	5.25	25.84	94.03	0.12	2.78	0.02	0.23	3.64	0.09	0.13	0	0	0.01	0.14	0.49	0.3	0.07	0.13	1.18	0.02	0	28.67	0	0	0	-1.14	-8.21	3.03	68.91	164.66	928.04	372.81	1163.04	622.55	965.58	422.64	1130.13	428.75
38.905	0	0.05	0.02	0.01	0.06	0.74	0.05	0.07	0.14	0.13	98.52	5.18	25.99	91.38	0.13	3.17	0.01	0.21	4.25	0.11	0.14	0	0	0.01	0.14	0.45	0.24	0.06	0.12	1.09	0.02	0	28.57	0	0	0	-1.19	-10.2	4.67	68.3	164.85	929.75	370.77	1166.48	621.26	970.19	420.43	1134.84	428.41
38.938	0	0.05	0.02	0.01	0.06	0.63	0.05	0.07	0.11	0.16	98.75	4.27	24.47	93.06	0.16	2.73	0.01	0.16	3.82	0.08	0.15	0.01	0	0.01	0.11	0.45	0.18	0.09	0.13	0.92	0.02	0	27.31	0	0	0	-0.75	-9.02	3.73	67.7	166.55	931.18	368.85	1171.92	624.25	971.55	420.73	1138.01	426.11
38.972	0	0.05	0.03	0.01	0.06	0.49	0.05	0.07	0.14	0.17	99.02	3.11	22.17	93.44	0.17	2.84	0.01	0.15	3.52	0.07	0.12	0.01	0	0.01	0.1	0.38	0.19	0.14	0.15	0.95	0.02	0	25.26	0	0	0	1.22	-8.72	2.59	67.87	166.76	933.62	367.79	1174.14	624.33	972.29	420.75	1139.01	424.45
39.005	0	0.05	0.02	0.01	0.06	0.59	0.05	0.07	0.24	0.12	98.82	4	23.92	93.09	0.12	3.19	0.01	0.14	3.55	0.04	0.11	0.01	0	0.01	0.07	0.41	0.25	0.24	0.13	0.96	0.02	0	26.89	0	0	0	2.69	-9	1.4	67.76	164.09	935.71	365.45	1177.82	624.52	974.92	420.04	1139.01	421.87
39.038	0	0.05	0.02	0.01	0.06	0.72	0.05	0.07	0.26	0.07	98.55	5.17	25.86	93.66	0.07	3.62	0.01	0.16	3.93	0.04	0.1	0.01	0	0	0.05	0.43	0.32	0.26	0.11	1.02	0.02	0	28.56	0	0	0	6.19	-8.54	1.13	68.78	165.61	937.74	367.14	1177.28	623.83	974.57	422.59	1140.17	424.36
39.072	0	0.05	0.02	0.01	0.06	0.62	0.05	0.07	0.35	0.03	98.76	3.87	24.25	94.77	0.03	3.5	0.01	0.16	4.87	0.02	0.1	0.02	0	0	0.04	0.34	0.42	0.35	0.09	0.86	0.03	0	26.68	0	0	0	6.11	-7.52	0.14	68.75	164.31	938.72	367.83	1176.24	621.91	973.95	423.96	1138.26	423.85
39.105	0	0.05	0.02	0.01	0.06	0.64	0.05	0.07	0.33	0.02	98.71	4.05	24.62	96.17	0.02	3.47	0.01	0.12	4.99	0.02	0.11	0.03	0	0	0.04	0.37	0.54	0.33	0.1	0.87	0.03	0	26.97	0	0	0	6.31	-5.88	-1.13	69.14	160.73	939.62	369.75	1174.23	620.01	973.68	426.19	1134.41	424.97
39.139	0	0.05	0.02	0.01	0.06	0.61	0.05	0.07	0.38	0.01	98.77	4.32	24.33	94.78	0.01	3.6	0.01	0.1	3.31	0.01	0.14	0.04	0	0	0.04	0.37	0.77	0.38	0.09	0.97	0.04	0	27.39	0	0	0	7.69	-7.5	-2.66	69.64	156.68	938.41	370.36	1172.86	620.51	972.6	428.48	1129.24	425.1
39.172	0	0.04	0.02	0.01	0.05	0.84	0.05	0.07	0.38	0.01	98.33	6.46	27.22	95.38	0.01	3.56	0.01	0.08	3.58	0.01	0.19	0.05	0	0	0.05	0.39	0.99	0.38	0.1	0.89	0.04	0	30.03	0	0	0	6.41	-6.86	-1.54	69.7	154.24	934.01	374.4	1164.75	620.66	968.98	429.78	1123.21	428.79
39.205	0	0.05	0.02	0.01	0.05	0.77	0.05	0.07	0.47	0.01	98.45	6.08	26.52	93.99	0.01	3.18	0.01	0.08	3.03	0.01	0.24	0.09	0	0	0.08	0.4	1.25	0.47	0.09	0.92	0.05	0	29.63	0	0	0	8.97	-8.25	-1.3	71.47	150.43	929.38	376.48	1156.43	619.73	964.73	431.23	1115.16	431.05
39.239	0	0.04	0.02	0.01	0.05	0.98	0.04	0.06	0.58	0.01	98.04	8.53	28.71	90.36	0	2.28	0.01	0.08	2.74	0.01	0.38	0.13	0	0	0.1	0.42	1.45	0.58	0.09	0.87	0.07	0	31.9	0	0	0	10.03	-10.81	-3.04	71.61	149.32	927.64	377.06	1152.25	617.15	960.25	433.75	1109.53	430.21
39.272	0	0.05	0.02	0.01	0.05	0.75	0.05	0.06	0.85	0.01	98.5	6.03	25.99	85.84	0.01	1.39	0.01	0.09	2.55	0.01	0.6	0.26	0	0	0.22	0.45	1.38	0.85	0.09	0.92	0.08	0	29.57	0	0	0	3.94	-12.99	-3.14	69.08	152.54	918.71	375.22	1143.64	613.78	949.58	431.32	1102.03	425.86
39.305	0	0.05	0.02	0.01	0.05	0.72	0.05	0.06	1.03	0.01	98.57	5.86	25.38	84.31	0.01	0.94	0.01	0.11	2.08	0.01	0.92	0.36	0	0	0.44	0.53	1.23	1.03	0.09	0.94	0.1	0	29.39	0	0	0	7.04	-13.59	-3.72	70.76	150.44	909.12	372.38	1137.1	614.61	941.9	429.52	1092.28	425.53
39.339	0	0.05	0.02	0.01	0.05	0.71	0.05	0.06	1.14	0.01	98.58	5.74	25.06	86.22	0.01	0.76	0.01	0.12	2.25	0.01	1.15	0.29	0	0	1	0.76	1.16	1.14	0.1	0.82	0.16	0	29.26	0	0	0	11.38	-12.83	-5.04	73.5	145.34	903.93	372.22	1129.53	612.71	936.79	430.73	1082.05	425.94
39.372	0	0.05	0.02	0.01	0.05	0.59	0.05	0.06	1.38	0.02	98.82	4.44	23.14	85.07	0.02	0.4	0.01	0.13	2.21	0.01	1.22	0.21	0	0	1.38	0.72	0.97	1.19	0.11	0.81	0.16	0	27.57	0	0	0	10.92	-13.3	-6.75	73.12	145.09	901.2	377.76	1119.83	608.3	928.76	436.74	1073.68	429.64
39.405	0	0.06	0.03	0.01	0.06	0.38	0.06	0.06	1.52	0.04	99.25	2.41	19.02	84.94	0.04	0.25	0.02	0.19	2.01	0.01	1.02	0.14	0	0	1.52	0.68	0.67	0.83	0.1	0.81	0.2	0	23.64	0	0	0	11.38	-13.35	-5.41	72.79	146.5	896.57	391.05	1108.73	616.18	921.75	449.2	1067.95	439.84
39.439	0	0.06	0.04	0.01	0.06	0.33	0.06	0.06	1.77	0.05	99.34	1.97	17.81	88.89	0.05	0.15	0.02	0.29	2.18	0.01	0.7	0.12	0	0	1.77	0.78	0.42	0.79	0.1	0.88	0.24	0	22.35	0	0	0	10.57	-11.6	-7	70.59	144.76	895.91	394.13	1105.88	616.27	919.39	453.93	1063.51	440.33
39.472	0	0.07	0.04	0.01	0.06	0.27	0.07	0.06	1.71	0.08	99.46	1.5	16.06	92.75	0.08	0.14	0.03	0.32	2.19	0.02	0.65	0.12	0	0.01	1.71	0.89	0.32	0.58	0.09	0.99	0.27	0	20.64	0	0	0	7.42	-9.26	-6.09	69.25	147.12	897.54	399.47	1100.43	613.24	917.38	457.28	1063.74	442.37
39.506	0	0.07	0.06	0.02	0.07	0.18	0.08	0.06	1.54	0.1	99.64	0.84	12.17	91.52	0.1	0.15	0.03	0.35	2.99	0.03	0.71	0.27	0	0.01	1.54	0.95	0.2	0.33	0.08	1.07	0.35	0	16.6	0	0	0	4.84	-10.11	-6.26	69.06	146.46	897.79	399.47	1099.21	610.19	916.95	456.03	1062.78	442.41
39.539	0	0.09	0.08	0.02	0.09	0.11	0.09	0.06	1.24	0.14	99.78	0.46	7.59	90.9	0.14	0.13	0.05	0.37	2.71	0.04	0.94	0.24	0	0.01	1.24	0.99	0.13	0.24	0.08	1.05	0.49	0	12.41	0	0	0	3.04	-10.49	-5.54	69.16	143.9	898.17	398.51	1099.2	610.72	919.48	454.32	1062.57	439
39.572	0	0.09	0.08	0.02	0.09	0.11	0.09	0.06	1.02	0.18	99.79	0.42	6.96	88.82	0.18	0.11	0.05	0.45	3.1	0.06	1.12	0.3	0	0.01	1.02	0.89	0.1	0.2	0.08	1.07	0.53	0	11.68	0	0	0	1.12	-11.64	-4.39	69.13	143.03	898.56	395.4	1101.38	608.63	922.21	448	1064.96	438.96
39.606	0	0.1	0.1	0.02	0.1	0.08	0.1	0.06	0.73	0.19	99.81	0.33	4.14	90.07	0.19	0.09	0.07	0.62	3.01	0.05	1.4	0.47	0	0.01	0.73	0.66	0.1	0.17	0.07	1.28	0.68	0	9.12	0	0	0	2.99	-10.97	-4.08	69.05	146.99	898.55	391.09	1104.95	609.07	922.26	445.45	1068.89	435.13
39.639	0	0.1	0.1	0.02	0.1	0.08	0.1	0.06	0.75	0.19	99.8	0.33	3.89	87.93	0.19	0.09	0.07	0.94	3.1	0.05	1.68	0.55	0	0.01	0.75	0.6	0.1	0.23	0.08	1.3	0.65	0	8.98	0	0	0	1.83	-12.07	-4.19	68.66	143.87	898.37	387.24	1109.27	610.63	925.83	441.57	1069.38	431.89
39.672	0	0.1	0.1	0.02	0.1	0.07	0.1	0.06	0.98	0.17	99.79	0.33	3.35	79.4	0.17	0.08	0.08	1.04	3.74	0.06	1.67	0.99	0	0.02	0.98	0.58	0.12	0.39	0.08	1.29	0.74	0	8.29	0	0	0	4.59	-15.25	-3.69	68.69	148.35	898.66	384.77	1113.21	613.97	926.08	441.85	1073.9	429.29
39.706	0	0.11	0.11	0.02	0.1	0.07	0.1	0.06	1.15	0.13	99.77	0.33	2.11	81.78	0.13	0.07	0.1	1.05	3.97	0.05	1.87	1.39	0	0.03	1.15	0.51	0.15	0.39	0.08	1.19	0.8	0	7.15	0	0	0	5.16	-14.49	-4.25	68.99	146.55	901.73	384.14	1117.5	615.26	930.19	442.24	1076.06	428.18
39.739	0	0.1	0.11	0.02	0.1	0.07	0.1	0.06	1.47	0.09	99.78	0.33	2.41	85.54	0.09	0.06	0.09	1.23	4.11	0.03	2.17	1.59	0	0.03	1.47	0.47	0.19	0.47	0.08	1.03	0.84	0	7.56	0	0	0	3.32	-13.11	-4.58	68.78	145.12	906.81	385.03	1121.98	615.14	935.47	442.72	1079.84	427.97
39.773	0	0.11	0.11	0.02	0.1	0.07	0.1	0.06	1.62	0.1	99.77	0.33	1.89	82.49	0.08	0.05	0.1	1.34	3.98	0.02	2.36	1.86	0	0.03	1.62	0.45	0.23	0.32	0.07	0.88	0.87	0	7.2	0	0	0	3.35	-14.25	-2.27	68.85	144.89	913.13	387.83	1125.54	615.6	942.93	442.05	1087.48	432.04
39.806	0	0.11	0.11	0.02	0.1	0.07	0.1	0.06	1.58	0.09	99.77	0.33	1.59	84.52	0.07	0.05	0.09	1.37	4.14	0.02	2.54	1.67	0	0.03	1.58	0.4	0.33	0.29	0.07	0.86	0.92	0	6.91	0	0	0	7.7	-13.51	-1.8	70.03	144.61	922.74	390.23	1132.74	615.38	951.93	443.43	1096.43	437.52
39.839	0	0.11	0.11	0.02	0.1	0.06	0.1	0.06	1.58	0.09	99.77	0.33	1.41	88.66	0.06	0.04	0.09	1.13	3.25	0.01	2.24	1.19	0	0.03	1.58	0.36	0.44	0.27	0.07	0.84	0.94	0	6.96	0	0	0	4.35	-11.72	-0.99	70.5	144.74	931.5	391.78	1142.3	617.28	961.97	443.19	1106.65	438.8
39.873	0	0.11	0.12	0.02	0.1	0.06	0.11	0.06	1.88	0.07	99.77	0.33	1.46	88.11	0.07	0.05	0.07	0.86	3.22	0.01	1.38	0.83	0	0.03	1.88	0.29	0.42	0.26	0.06	0.75	1.02	0	6.73	0	0	0	4.96	-11.99	-2.25	70.57	148.37	948.54	385.21	1164.34	613.55	978.12	437.51	1126.49	436.29
39.906	0	0.1	0.11	0.02	0.1	0.07	0.1	0.06	1.75	0.08	99.79	0.33	2.81	78.51	0.08	0.06	0.07	0.74	3.41	0.01	1.13	0.8	0	0.04	1.75	0.35	0.44	0.21	0.07	0.93	1.15	0	7.79	0	0	0	4.26	-15.52	1.85	69.6	148.65	950.92	383.89	1169.05	616.9	986.3	432.32	1134.89	436.77
39.939	0	0.1	0.11	0.02	0.1	0.07	0.1	0.06	1.8	0.09	99.79	0.33	3.22	90.32	0.09	0.08	0.07	0.62	3.4	0.01	0.79	0.68	0	0.03	1.8	0.34	0.4	0.22	0.08	1.06	1.18	0	8.06	0	0	0	8.5	-10.83	1.94	71.92	150.47	964.57	387.47	1182.77	620.42	999.33	435.87	1149.59	443.95
39.973	0	0.1	0.1	0.02	0.1	0.07	0.1	0.06	1.44	0.12	99.8	0.33	3.57	80.3	0.12	0.13	0.05	0.6	3.13	0.01	0.82	0.73	0	0.02	1.41	0.27	0.35	0.19	0.11	1.23	1.44	0	8.42	0	0	0	4.2	-14.97	2.67	69.32	148.88	969.07	388.25	1188.92	621.94	1006.31	434.56	1154.85	444.56
40.006	0	0.1	0.1	0.02	0.1	0.08	0.1	0.06	1.4	0.17	99.8	0.33	3.85	81.29	0.17	0.19	0.05	0.76	2.96	0.01	1.14	0.69	0	0.02	1.07	0.28	0.29	0.13	0.12	1.32	1.4	0	8.81	0	0	0	9.37	-14.66	3.42	70.73	151.23	978.73	392.76	1197.9	627.22	1015.41	439.89	1166.24	450.85
40.039	0	0.09	0.09	0.02	0.1	0.08	0.1	0.06	1.35	0.22	99.81	0.33	4.71	80.33	0.22	0.25	0.04	0.64	2.97	0.02	1.09	0.82	0	0.02	1.16	0.27	0.24	0.2	0.15	1.5	1.35	0	9.64	0	0	0	3.34	-14.96	5.04	68.02	145.19	981.8	394.02	1200.14	626.59	1022.99	437.2	1167.5	451.22
40.073	0	0.09	0.08	0.02	0.09	0.11	0.09	0.06	1.29	0.2	99.78	0.44	7.25	76.25	0.2	0.26	0.03	0.61	3.17	0.02	1.26	0.93	0	0.02	1.24	0.28	0.19	0.25	0.17	1.57	1.29	0	12.03	0	0	0	1	-16.17	4.07	66.47	148.79	986.45	392.59	1205.18	625.57	1024.81	437.48	1173.31	446.65
40.106	0	0.09	0.07	0.02	0.08	0.13	0.09	0.06	1.26	0.22	99.74	0.49	8.58	70.75	0.22	0.29	0.04	0.53	4.58	0.03	1.47	1.44	0	0.02	1.26	0.3	0.17	0.29	0.15	1.4	1.25	0.01	12.83	0	0	0	0.04	-17.58	2.83	65.2	145.03	988.15	387.03	1210.91	625.33	1028.77	434.34	1173.73	439.08
40.14	0	0.08	0.06	0.02	0.08	0.16	0.08	0.06	1.4	0.19	99.67	0.64	10.71	64.6	0.19	0.25	0.04	0.47	5.06	0.04	1.73	2.02	0	0.03	0.96	0.47	0.16	0.28	0.15	1.29	1.4	0.01	14.69	0	0	0	1.61	-18.99	4.52	65.3	140.55	986.85	384.69	1211.49	625.09	1032.51	433.27	1172.99	437.61
40.173	0	0.08	0.06	0.02	0.08	0.18	0.08	0.06	1.41	0.16	99.63	0.73	11.67	58.73	0.16	0.22	0.04	0.36	5.15	0.04	1.99	1.99	0	0.03	0.95	0.57	0.15	0.26	0.16	1.26	1.41	0.01	15.65	0	0	0	0.23	-20.24	4.07	64.43	145.11	986.21	382.96	1211.01	622.94	1029.28	430.92	1174.31	435.77
40.206	0	0.08	0.06	0.02	0.07	0.18	0.08	0.06	1.33	0.14	99.63	0.78	11.64	55.98	0.14	0.21	0.04	0.31	4.19	0.03	2.23	2.72	0	0.03	0.73	0.58	0.15	0.17	0.14	1.07	1.33	0.01	16.05	0	0	0	1.71	-20.8	2.25	64.72	145.49	986.68	381.34	1209.64	620.12	1026.42	431.69	1171.9	432.11
40.24	0	0.08	0.06	0.02	0.07	0.17	0.08	0.06	1.28	0.14	99.65	0.78	11.38	83.01	0.14	0.22	0.05	0.3	3.21	0.04	1.85	2.63	0	0.02	0.94	0.74	0.15	0.21	0.14	1.24	1.28	0	16.09	0	0	0	8.25	-14.07	0.94	68.09	143.76	985.37	381.3	1206.83	619.55	1023.81	431.99	1167.53	435.46
40.273	0	0.08	0.06	0.02	0.07	0.17	0.08	0.06	1.46	0.1	99.65	0.77	11.19	92.14	0.1	0.19	0.05	0.23	3.4	0.04	2.1	3.51	0	0.03	1.35	0.76	0.14	0.26	0.15	1.14	1.46	0	16.02	0	0	0	6.63	-9.69	-2.32	68.37	142.34	982.24	382.6	1201.65	616.93	1016.8	435.61	1159.13	434.06
40.306	0	0.08	0.06	0.02	0.07	0.17	0.08	0.06	1.57	0.1	99.66	0.77	10.97	83.16	0.1	0.17	0.05	0.29	2.89	0.04	1.86	2.52	0	0.02	1.47	0.72	0.16	0.32	0.17	1.15	1.57	0	15.96	0	0	0	5.82	-14.02	-1.04	67.91	147.77	967.83	385.38	1183.97	615.53	999.25	437.04	1147.02	436.56
40.34	0	0.07	0.05	0.02	0.07	0.19	0.08	0.06	1.53	0.13	99.62	0.88	12.26	82.15	0.13	0.21	0.06	0.29	3.14	0.03	1.54	1.05	0	0.03	1.37	0.86	0.22	0.39	0.18	1.12	1.53	0	16.94	0	0	0	5.09	-14.37	0.02	68.38	145.79	951.54	389.05	1159.82	611.05	981.27	438.26	1127.06	438.13
40.373	0	0.07	0.05	0.02	0.07	0.19	0.08	0.06	1.57	0.13	99.62	0.87	12.29	88.07	0.13	0.21	0.05	0.42	3.24	0.02	1.2	0.49	0	0.03	1.57	0.68	0.26	0.38	0.17	1.12	1.34	0	16.84	0	0	0	8.23	-12.01	-5.71	69.57	141.8	950.06	388.9	1157.63	608.17	975.24	444.7	1116.78	436.03
40.406	0	0.08	0.06	0.02	0.08	0.15	0.08	0.06	1.51	0.17	99.7	0.69	10.41	87.13	0.17	0.34	0.06	0.66	2.55	0.02	1.1	0.26	0	0.03	1.51	0.68	0.23	0.23	0.18	1.27	1.24	0	15.26	0	0	0	2.07	-12.44	-3.51	69.73	140.51	926.48	389.1	1132.36	605.33	953.84	439.23	1094.33	437
40.44	0	0.08	0.06	0.02	0.08	0.14	0.08	0.06	1.73	0.19	99.72	0.63	9.65	93.17	0.19	0.4	0.05	0.95	2.5	0.02	0.9	0.17	0	0.03	1.73	0.61	0.21	0.21	0.12	0.92	1.16	0	14.54	0	0	0	4.97	-8.94	-6.14	70.28	150.01	918.43	386.67	1127.6	606.02	939.66	444.69	1089.08	431.41
40.473	0	0.08	0.06	0.02	0.08	0.14	0.08	0.06	1.7	0.2	99.72	0.63	9.62	88.17	0.2	0.45	0.05	1.17	2.39	0.01	0.87	0.19	0	0.03	1.7	0.54	0.22	0.2	0.11	0.83	1.07	0	14.53	0	0	0	5.88	-11.96	-5.69	69.65	150.45	905.61	390.56	1113.96	609.69	926.59	448.65	1076.44	435.22
40.507	0	0.08	0.06	0.02	0.08	0.15	0.08	0.06	1.09	0.21	99.71	0.64	10.24	90.77	0.21	0.51	0.05	1.2	3.11	0.02	0.73	0.14	0	0.04	1.09	0.54	0.2	0.13	0.08	0.67	1.03	0	14.64	0	0	0	7.53	-10.57	-6.45	68.63	147.17	901.47	395.08	1102.93	607.37	920.22	453.78	1066.41	436.77
40.54	0	0.08	0.07	0.02	0.09	0.14	0.08	0.06	1	0.21	99.72	0.58	9.71	91.61	0.21	0.63	0.06	1.04	3.42	0.03	0.78	0.21	0	0.04	0.61	0.56	0.2	0.1	0.06	0.62	1	0	13.93	0	0	0	5.77	-10.05	-7.69	68.64	151.66	893.23	398.8	1094.92	608.69	908.32	459.77	1058.64	439.6
40.573	0	0.08	0.07	0.02	0.09	0.12	0.09	0.06	1.02	0.15	99.75	0.48	8.66	89.29	0.15	0.68	0.06	0.59	3.92	0.07	0.84	0.38	0	0.04	0.39	0.63	0.22	0.05	0.07	0.7	1.02	1.92	12.7	0	0	0	4.73	-11.4	-5.05	69.56	151.7	881.85	403.65	1079.73	610.54	897.74	459.77	1048.76	445.47
40.607	0	0.09	0.09	0.02	0.1	0.09	0.09	0.06	0.97	0.1	99.81	0.33	5.16	90.83	0.1	0.75	0.06	0.43	3.44	0.13	1.04	0.7	0	0.03	0.26	0.63	0.14	0.02	0.07	0.71	0.97	2.27	9.64	0	0	0	-1.28	-10.53	-4.51	69.37	152.09	872.66	402.86	1069.68	607.65	888.55	456.67	1040.05	443.23
40.64	0	0.1	0.1	0.02	0.1	0.07	0.1	0.06	1.03	0.07	99.8	0.33	3.31	95.33	0.07	1.05	0.06	0.21	2.6	0.2	0.98	0.78	0	0.03	0.15	0.69	0.07	0.02	0.06	0.77	1.03	0	8.17	0	0	0	-3.09	-6.92	-4.77	69.48	151.46	863.76	399.09	1058.94	601.22	878.91	452.3	1029.74	438.45
40.673	0	0.1	0.12	0.02	0.11	0.05	0.1	0.06	0.99	0.06	99.76	0.33	0.79	96.72	0.06	1.06	0.06	0.1	1.26	0.19	0.75	0.31	0	0.02	0.1	0.57	0.05	0.01	0.06	0.76	0.99	0	6.21	0	0	0	-6.85	-5.08	-5.77	68.06	162.09	855.45	391.12	1058.84	598.86	867.85	447.84	1029.06	430.92
40.707	0	0.11	0.13	0.02	0.12	0.04	0.11	0.06	0.89	0.05	99.73	0.33	0	96.58	0.04	1.62	0.05	0.05	0.71	0.21	0.55	0.14	0	0.02	0.08	0.45	0.05	0.03	0.06	0.89	0.89	0	4.46	0.02	0	0	-5.69	-5.29	-6.25	67.8	155.66	846.89	385.41	1056.72	600.9	865.27	441.29	1020.41	428.66
40.74	0	0.11	0.13	0.02	0.12	0.04	0.11	0.06	0.82	0.04	99.74	0.33	0	96.6	0.04	2.65	0.04	0.03	0.73	0.28	0.3	0.05	0	0.02	0.06	0.39	0.04	0.08	0.06	0.95	0.82	0	4.52	0	0	0	-5.6	-5.27	-4.74	67.23	160.18	840.47	380.66	1056.22	604.9	861.22	437.24	1020.81	423.44
40.774	0	0.11	0.13	0.02	0.13	0.04	0.11	0.07	0.71	0.03	99.74	0.33	0	95.25	0.03	3.66	0.03	0.03	1.33	0.22	0.2	0.05	0	0.01	0.07	0.26	0.04	0.64	0.06	1.14	0.71	0	3.93	0	0	0	-1.62	-7.01	-4.14	67.89	158.83	838.03	376.21	1059.94	609.18	863.17	433.41	1021.6	422.15
40.807	0	0.1	0.12	0.02	0.13	0.04	0.1	0.07	0.65	0.02	99.73	0.33	0	96.49	0.02	5.65	0.02	0.03	1.67	0.12	0.17	0.08	0	0.01	0.08	0.24	0.05	0.65	0.06	1.41	0.65	0	4.12	0	0	0	2.26	-5.43	-2.54	69.32	160.04	837.77	372.82	1064.59	613.6	866.66	429.93	1026.48	421.63
40.84	0	0.1	0.11	0.02	0.14	0.05	0.1	0.08	0.8	0.02	99.72	0.33	0.06	95.05	0.02	7.43	0.02	0.03	3.3	0.07	0.19	0.17	0	0.01	0.09	0.24	0.05	0.8	0.06	1.5	0.65	0	4.61	0	0	0	3.94	-7.22	-1.72	69.79	163.3	839.39	371.03	1068.87	615.66	868.96	430.65	1031.87	419.25
40.874	0	0.1	0.11	0.02	0.15	0.05	0.1	0.09	0.7	0.02	99.7	0.33	0.17	91.33	0.02	8.78	0.02	0.03	4.3	0.05	0.24	0.19	0	0.01	0.09	0.27	0.07	0.64	0.06	1.58	0.7	0	4.3	0	0	0	4.84	-10.23	-0.97	69.98	159.47	846	372.74	1070.78	612.76	876	430.26	1035.22	421.25
40.907	0	0.1	0.11	0.02	0.15	0.05	0.1	0.08	0.65	0.02	99.71	0.33	0.37	97.26	0.02	8.64	0.02	0.03	3.97	0.04	0.25	0.22	0	0.01	0.13	0.31	0.11	0.58	0.05	1.51	0.65	0	4.62	0	0	0	1.04	-4.15	-1.3	69.82	162.73	872.03	382.15	1092.26	615.51	897.82	437.83	1060.3	428.69
40.94	0	0.09	0.11	0.02	0.15	0.05	0.1	0.09	0.69	0.02	99.71	0.33	0.53	94.33	0.02	9.04	0.02	0.04	4.28	0.06	0.28	0.14	0	0.01	0.21	0.3	0.22	0.69	0.05	1.69	0.62	0	4.7	0	0	0	1.62	-7.94	-0.04	70.08	157.73	885.13	383.79	1103.94	615.54	914.22	438.87	1071.75	430.95
40.974	0	0.09	0.11	0.02	0.15	0.05	0.1	0.09	0.56	0.02	99.7	0.33	0.23	96.1	0.02	9.69	0.02	0.05	3.94	0.08	0.21	0.05	0	0.01	0.21	0.34	0.25	0.56	0.06	2.24	0.55	0	4.5	0	0	0	1.68	-5.98	-0.76	70.63	160.51	905.8	386.42	1121.14	614.62	930.84	439.48	1091.25	433.78
41.007	0	0.1	0.11	0.02	0.15	0.05	0.1	0.09	0.78	0.02	99.7	0.33	0.01	94.63	0.02	9.31	0.02	0.05	3.21	0.09	0.14	0.05	0	0.01	0.25	0.32	0.27	0.78	0.07	2.44	0.5	0	4.6	0	0	0	2.06	-7.65	1.32	70.6	159.85	919.44	386.23	1134.45	614.33	947.15	436.4	1107	436.13
41.04	0	0.1	0.11	0.02	0.15	0.05	0.1	0.09	0.77	0.02	99.71	0.33	0.54	95.07	0.02	8.71	0.02	0.06	4.07	0.13	0.12	0.03	0	0.01	0.25	0.28	0.31	0.77	0.07	2.7	0.44	0	4.75	0	0	0	-0.27	-7.21	2.12	69.33	158.87	924.03	385.3	1141.32	615.62	954.38	433.32	1113.22	436.53
41.074	0	0.09	0.1	0.02	0.15	0.05	0.1	0.09	0.68	0.02	99.7	0.33	0.41	96.61	0.02	9.76	0.01	0.07	3.32	0.17	0.11	0.02	0	0.01	0.24	0.19	0.3	0.68	0.09	2.73	0.36	0	4.89	0	0	0	1.16	-5.25	2.57	70.26	154.85	938.09	387.84	1151.73	614.88	969.19	434.64	1123.98	439.23
41.107	0	0.09	0.1	0.02	0.15	0.05	0.09	0.1	0.68	0.02	99.69	0.33	0.37	94.43	0.02	10.61	0.01	0.07	2.59	0.15	0.1	0.03	0	0.01	0.2	0.19	0.25	0.68	0.09	2.82	0.35	0	5.14	0	0	0	1.87	-7.85	3.2	69.78	154.47	939.25	385.25	1155.98	615.98	972.81	432.2	1127.18	437.91
41.141	0	0.08	0.08	0.02	0.15	0.06	0.08	0.1	0.58	0.02	99.71	0.33	2.58	92.11	0.02	11.33	0.01	0.1	2.18	0.16	0.13	0.05	0	0.01	0.2	0.13	0.24	0.58	0.11	2.91	0.26	0	7.38	0	0	0	-1.61	-9.71	3.46	67.76	155.65	940.35	381.81	1162.62	617.03	976.38	430.16	1131.97	434.12
41.174	0	0.07	0.06	0.02	0.15	0.09	0.07	0.11	0.47	0.02	99.71	0.35	5.84	91.81	0.02	14.13	0.01	0.1	2.31	0.13	0.13	0.06	0	0.01	0.13	0.15	0.3	0.47	0.12	3.04	0.25	0	10.37	0	0	0	-0.32	-9.92	2.55	67.3	156.27	939.24	377.96	1168.21	621.5	977.18	429.1	1133.45	430.57
41.207	0	0.07	0.05	0.02	0.14	0.12	0.07	0.11	0.26	0.01	99.73	0.46	8.45	92.84	0.01	14.29	0.01	0.09	3.21	0.09	0.15	0.08	0	0.01	0.09	0.17	0.36	0.26	0.13	2.62	0.24	0	12.43	0	0	0	1.21	-9.19	0.43	67.21	156.66	940.6	376.76	1171.36	622.93	976.65	429.55	1133.31	429.29
41.241	0	0.06	0.04	0.01	0.1	0.23	0.06	0.1	0.22	0.01	99.55	1.01	14.76	95.31	0.01	11.76	0.01	0.09	4.35	0.06	0.16	0.1	0	0.01	0.07	0.2	0.52	0.21	0.16	2.39	0.22	0	17.92	0	0	0	2.67	-6.94	0.08	67.71	156.2	940.5	375.55	1170.92	621.74	976.25	429.06	1132.45	428.16
41.274	0	0.06	0.04	0.01	0.09	0.25	0.06	0.09	0.25	0.01	99.49	1.17	15.84	95.75	0.01	8.83	0.01	0.09	4.41	0.04	0.16	0.1	0	0.01	0.06	0.24	0.74	0.25	0.14	1.86	0.22	0	18.92	0	0	0	5.76	-6.42	-0.03	68.97	157.33	942.3	377.12	1170.18	620.96	976.08	431.21	1133.41	430.31
41.307	0	0.06	0.04	0.01	0.08	0.29	0.06	0.08	0.38	0.01	99.41	1.39	17.17	97.89	0.01	7.11	0.01	0.06	4.62	0.03	0.18	0.12	0	0.01	0.06	0.33	0.88	0.38	0.14	1.76	0.21	0	20.13	0	0	0	5.03	-2.83	-0.57	69.27	154.64	941.89	380.53	1165.52	618.96	974.36	433.54	1129	433.01
41.341	0	0.06	0.04	0.01	0.08	0.26	0.06	0.07	1.06	0.01	99.48	1.27	15.88	97.05	0.01	3.93	0.01	0.05	3.49	0.02	0.2	0.14	0	0.01	0.08	0.42	0.86	1.06	0.14	1.26	0.2	0	19.51	0	0	0	4.86	-4.52	-0.51	69.34	153.83	936.09	384.04	1156.51	618.44	967.4	436	1121.22	436.43
41.374	0	0.07	0.04	0.01	0.08	0.22	0.07	0.07	1.92	0.01	99.57	1.1	14.14	96.92	0.01	3.26	0.01	0.05	2.38	0.02	0.19	0.15	0	0.01	0.12	0.42	0.85	1.92	0.13	1.09	0.22	0	18.49	0	0	0	5.37	-4.76	0.84	69.96	155.66	929.3	389.08	1144.82	618.32	958.85	439.02	1114.49	441.44
41.407	0	0.07	0.05	0.01	0.08	0.19	0.07	0.07	2.36	0.01	99.62	0.97	12.95	95.53	0.01	2.84	0.01	0.04	1.97	0.02	0.14	0.11	0	0.01	0.17	0.46	0.75	2.36	0.12	1.01	0.21	0	17.61	0	0	0	1.24	-6.69	1.43	68.43	155.83	911.78	391.88	1127.03	620.11	941.78	440.24	1097.58	443.03
41.441	0	0.07	0.04	0.01	0.08	0.22	0.07	0.06	2.93	0.01	99.57	1.17	14.03	94.67	0.01	2.88	0.01	0.03	1.54	0.01	0.12	0.07	0	0.01	0.32	0.48	0.75	2.93	0.11	0.81	0.22	0	18.94	0	0	0	-1.04	-7.61	-0.79	68.62	154.42	901.17	390.41	1118.99	621.24	930.5	442.1	1084.86	438.01
41.474	0	0.07	0.04	0.01	0.08	0.2	0.07	0.07	1.95	0.01	99.6	1.05	13.46	97.26	0.01	3.75	0.01	0.04	1.67	0.02	0.11	0.04	0	0.01	0.48	0.41	0.67	1.95	0.12	0.91	0.2	0	18.18	0	0	0	2.78	-4.14	1.96	71.85	151.51	873.08	383.42	1091.42	616.13	907.44	434.19	1058.94	433.86
41.508	0	0.06	0.04	0.01	0.08	0.26	0.06	0.07	0.75	0.02	99.48	1.32	15.97	97.69	0.02	4.31	0.01	0.04	3.07	0.02	0.13	0.01	0	0.01	0.75	0.47	0.58	0.68	0.12	0.86	0.2	0	19.8	0	0	0	3.67	-3.27	-4.11	72.54	155.69	860.56	376.76	1084.95	614.34	888.74	434.7	1044.14	425.31
41.541	0	0.06	0.03	0.01	0.08	0.3	0.06	0.07	0.88	0.03	99.39	1.56	17.35	98.24	0.03	5.9	0.01	0.06	3.68	0.03	0.12	0.01	0	0.01	0.88	0.38	0.47	0.56	0.13	0.95	0.17	0	20.86	0	0	0	2.26	-1.89	-3.81	71.76	155.04	841.16	378.03	1068.53	620.08	871.66	436.47	1026.28	425.06
41.574	0	0.06	0.03	0.01	0.08	0.34	0.06	0.08	0.95	0.05	99.32	1.62	18.29	98.06	0.05	7.04	0.01	0.08	5.18	0.04	0.12	0	0	0.01	0.95	0.34	0.45	0.29	0.14	1.07	0.17	0	21.11	0	0	0	4.35	2.39	-6.62	72.7	153.47	834.45	377.78	1064.36	621.66	864.01	440.08	1016.68	424.45
41.608	0	0.05	0.02	0.01	0.08	0.6	0.05	0.09	0.77	0.07	98.8	2.99	23.53	98.16	0.07	9.61	0.01	0.09	7.64	0.05	0.11	0	0	0.01	0.77	0.37	0.54	0.23	0.13	0.91	0.14	0	25.03	0	0	0	3.8	-2.12	-6.02	71.79	148.86	825.45	379.57	1054.75	623.2	857.71	439.67	1006.08	427.6
41.641	0	0.05	0.02	0.01	0.09	0.53	0.05	0.09	0.59	0.08	98.93	2.67	22.47	97.94	0.08	11.69	0.01	0.11	6.89	0.06	0.1	0	0	0.01	0.59	0.37	0.74	0.27	0.13	0.98	0.14	0	24.3	0	0	0	2.11	-2.69	-4.67	70.93	154.97	823.19	379.64	1053.13	624.3	854.03	439.65	1008.43	426.36
41.674	0	0.04	0.02	0.01	0.09	0.53	0.05	0.11	0.49	0.08	98.94	2.74	22.48	97.08	0.08	14.75	0.01	0.12	6.55	0.06	0.1	0.01	0	0.02	0.49	0.34	1.01	0.41	0.11	1.05	0.14	0	24.45	0	0	0	1.9	-4.48	-4.47	70.6	157.4	822.22	379.88	1050.98	623.1	851.39	440.15	1008.14	425.91
41.708	0	0.05	0.03	0.01	0.1	0.42	0.05	0.11	0.53	0.08	99.17	1.69	19.96	97.36	0.08	14.15	0.01	0.12	8.24	0.09	0.11	0.03	0	0.03	0.32	0.32	1	0.53	0.1	1.24	0.14	0	21.39	0	0	0	4.89	-3.96	-3.29	71.44	160.76	821.44	379.03	1051.45	624.84	850.81	439.42	1011.07	426.82
41.741	0	0.05	0.03	0.01	0.09	0.4	0.05	0.1	0.59	0.06	99.19	1.86	19.9	97.1	0.06	12.09	0.01	0.08	6.54	0.08	0.09	0.05	0	0.03	0.25	0.32	0.89	0.59	0.1	1.26	0.15	0	21.99	0	0	0	3.9	-4.45	-1.68	70.57	163.1	821.84	379.2	1051.96	625.12	851.91	437.48	1014.75	428.22
41.775	0	0.05	0.03	0.01	0.1	0.37	0.06	0.1	0.54	0.04	99.27	1.36	18.74	97.04	0.04	11.9	0.01	0.08	8.74	0.06	0.08	0.05	0	0.03	0.17	0.25	1.13	0.54	0.1	1.77	0.14	0	20	0	0	0	3.56	-4.55	-1.59	69.85	161.11	822.11	378.22	1053.86	626.26	854.11	436.12	1015	427.72
41.808	0	0.05	0.03	0.01	0.09	0.46	0.06	0.09	0.58	0.03	99.08	1.78	20.86	96.37	0.03	10.81	0.01	0.07	9.45	0.05	0.09	0.04	0	0.03	0.14	0.24	1.48	0.58	0.11	1.85	0.12	0	21.72	0	0	0	-0.54	-5.61	-0.96	68.04	161.08	821.95	376.15	1055.27	624.66	855.45	431.91	1016.42	425.99
41.841	0	0.05	0.03	0.01	0.09	0.48	0.05	0.1	0.59	0.03	99.03	2.14	21.49	96.21	0.02	11.22	0.01	0.07	8.01	0.05	0.1	0.03	0	0.03	0.13	0.26	1.41	0.59	0.11	1.82	0.12	0	22.88	0	0	0	-0.63	-5.83	0.22	67.83	160.78	821.14	374.01	1057.61	625.67	857.83	430.27	1018.52	424.87
41.875	0	0.04	0.02	0.01	0.07	0.78	0.05	0.09	0.4	0.03	98.43	4.25	26.14	96.09	0.02	9.49	0.01	0.06	7.85	0.04	0.09	0.02	0	0.03	0.09	0.25	1.78	0.4	0.12	2.4	0.08	0.01	27.29	0	0	0	-1.4	-5.99	1.26	67.38	162.51	824.44	373.81	1064.23	628.33	863.19	430	1025.65	426.14
41.908	0	0.04	0.02	0.01	0.06	1.2	0.04	0.08	0.34	0.03	97.59	7.93	30.32	95.89	0.02	7.67	0.01	0.05	7.38	0.05	0.1	0.03	0	0.03	0.07	0.25	1.72	0.34	0.13	2.36	0.06	0	31.41	0	0	0	2.48	-6.25	0.24	68.63	157.01	834.28	373.7	1073.44	630.18	874.23	430.53	1031.17	426.11
41.941	0	0.04	0.01	0.01	0.06	1.24	0.04	0.08	0.28	0.03	97.52	8.81	30.7	95.76	0.03	6.44	0.01	0.07	6.49	0.05	0.13	0.04	0	0.03	0.06	0.25	1.73	0.28	0.12	2.27	0.05	0	32.13	0	0	0	4.74	-6.41	-0.77	69.7	157.92	850.51	374.29	1087.51	629.14	887.69	431.66	1045.53	426.58
41.975	0	0.03	0.01	0.01	0.05	2.17	0.04	0.08	0.23	0.04	95.67	17.87	36.1	94.29	0.04	5.33	0.01	0.08	6.56	0.05	0.11	0.03	0	0.03	0.07	0.28	2.1	0.23	0.12	2	0.04	0	37.18	0	0	0	5.28	-7.98	1.44	70.02	159.14	862.63	376.75	1098.31	629.06	901.2	429.79	1060.28	433.86
42.008	0	0.04	0.01	0.01	0.04	1.95	0.04	0.07	0.27	0.06	96.1	16.87	35.15	95.81	0.06	4.01	0.01	0.1	5.5	0.07	0.16	0.03	0	0.03	0.08	0.32	2.38	0.27	0.11	1.85	0.04	0.01	36.74	0	0	0	2.51	-6.36	0.05	69.56	160.34	886.44	381.2	1117.7	627.63	920.47	435.1	1080.81	434.32
42.041	0	0.03	0.01	0.01	0.04	2.07	0.04	0.07	0.26	0.09	95.86	18.77	35.79	97.33	0.09	3.31	0.01	0.1	5.01	0.09	0.16	0.02	0	0.03	0.12	0.38	2.16	0.26	0.1	1.59	0.04	0	37.55	0	0	0	2.73	-4.02	1.68	70.51	159.54	904.94	381.84	1132.38	623.72	939.58	432.14	1099.04	437.28
42.075	0	0.03	0.01	0.01	0.04	2.52	0.03	0.07	0.14	0.12	94.95	24.24	37.78	95.19	0.12	3.46	0.01	0.12	4.59	0.12	0.15	0.01	0	0.02	0.12	0.59	1.52	0.14	0.09	1.21	0.04	0	39.58	0	0	0	4.46	-7.08	1.61	71.3	158.58	927.17	381.93	1151.5	619.76	960.64	431.2	1119.04	438.85
42.108	0	0.03	0.01	0.01	0.04	2.46	0.03	0.07	0.12	0.17	95.08	23.53	37.5	94.34	0.17	3.04	0.01	0.13	4.6	0.18	0.2	0.01	0	0.02	0.12	0.56	1.57	0.09	0.1	1.24	0.04	0.01	39.33	0	0	0	2.16	-7.93	4.45	70.3	156.84	934.97	384.42	1157.97	622.06	972.14	430.54	1128.65	440.63
42.142	0	0.03	0.01	0.01	0.04	3.25	0.03	0.07	0.17	0.15	93.5	30.52	40.12	94.72	0.15	2.88	0.01	0.13	5.3	0.21	0.26	0.01	0	0.02	0.17	0.61	1.15	0.08	0.09	1.22	0.05	0.01	41.55	0	0	0	1.35	-7.56	4.13	70.19	156.71	950.5	387.86	1170.7	621.27	986.01	432.81	1142.29	444.41
42.175	0	0.03	0.01	0.01	0.03	3.88	0.03	0.07	0.2	0.17	92.23	35.61	41.81	93.45	0.17	2.92	0.01	0.13	5.73	0.26	0.25	0	0	0.02	0.2	0.66	0.91	0.09	0.1	1.23	0.04	0.01	42.98	0	0	0	2.16	-8.71	4.1	70.14	157.55	958	389	1177.09	621.71	992.45	434.52	1149.68	444.66
42.208	0	0.03	0.01	0.01	0.04	3.34	0.03	0.07	0.24	0.22	93.31	30.88	40.34	93.05	0.22	2.97	0.01	0.13	5.62	0.32	0.22	0	0	0.02	0.24	0.62	0.72	0.15	0.1	1.29	0.04	0.01	41.65	0	0	0	-0.87	-9.03	5.61	68.64	152.59	960.06	389.27	1180.67	623.65	999.54	432.42	1151.59	445.25
42.242	0	0.03	0.01	0.01	0.04	2.81	0.03	0.07	0.17	0.21	94.38	27.26	38.79	91.6	0.21	2.89	0.01	0.13	4.6	0.29	0.16	0	0	0.01	0.17	0.58	0.56	0.14	0.1	1.22	0.04	0.01	40.56	0	0	0	-1.02	-10.06	5.72	68.4	148.85	962.35	389.11	1181.24	621.5	1002.78	432.68	1151.21	443.92
42.275	0	0.03	0.01	0.01	0.04	2.53	0.03	0.07	0.16	0.21	94.94	25.35	37.89	92.69	0.21	2.95	0.01	0.13	3.92	0.29	0.12	0	0	0.01	0.16	0.59	0.52	0.1	0.1	1.1	0.03	0.01	39.95	0	0	0	-3.45	-9.3	5.24	67.37	151.03	963.48	387.71	1183.72	620.78	1002.96	431.59	1153.66	441.66
42.308	0	0.03	0.01	0.01	0.04	2.25	0.03	0.07	0.12	0.17	95.51	23.25	36.84	93.82	0.17	2.89	0.01	0.12	3.15	0.27	0.1	0.01	0	0.01	0.12	0.64	0.44	0.08	0.11	1.06	0.03	0	39.24	0	0	0	-1.31	-8.4	5.09	67.66	154.71	962.36	385.01	1184.23	620.13	1000.76	429.95	1155.13	440.18
42.342	0	0.03	0.01	0.01	0.04	2.19	0.03	0.06	0.11	0.17	95.62	23.05	36.63	95.7	0.17	2.45	0.01	0.1	2.82	0.24	0.1	0.01	0	0.01	0.11	0.61	0.54	0.08	0.1	0.91	0.03	0	39.17	0	0	0	-0.69	-6.49	3.53	67.61	155.83	961.98	383.4	1185.29	620.84	998.62	430.06	1154.27	437.53
42.375	0	0.03	0.01	0.01	0.04	2.47	0.03	0.06	0.12	0.13	95.07	25.91	37.76	96.25	0.13	1.96	0.01	0.08	3.09	0.18	0.11	0.02	0	0.01	0.1	0.6	0.56	0.12	0.09	0.84	0.03	0	40.13	0	0	0	0.21	-5.77	2.51	67.95	155.06	962.05	383.38	1183.43	619.15	996.83	431.5	1151.82	435.72
42.408	0	0.03	0.01	0.01	0.04	1.94	0.04	0.06	0.13	0.12	96.12	20.54	35.5	96.32	0.12	2.25	0.01	0.08	2.46	0.13	0.11	0.02	0	0.01	0.08	0.6	0.55	0.13	0.09	0.91	0.03	0	38.25	0	0	0	-2.43	-5.68	0.23	66.98	153.56	961.47	384.71	1181.73	617.68	993.69	434.19	1147.25	434.73
42.442	0	0.04	0.01	0.01	0.04	1.52	0.04	0.06	0.26	0.11	96.96	15.48	33.12	95.87	0.11	2.2	0.01	0.07	2.29	0.1	0.12	0.01	0	0.01	0.11	0.63	0.64	0.26	0.09	1.06	0.04	0	36.1	0	0	0	0.31	-6.27	-0.12	68.14	149.91	958.4	385.31	1177.26	617	991.36	434.61	1141.26	436.82
42.475	0	0.04	0.01	0.01	0.04	1.51	0.04	0.06	0.4	0.07	96.97	15.48	33.06	96.77	0.07	1.92	0.01	0.07	2.23	0.08	0.15	0.01	0	0.01	0.13	0.71	0.62	0.4	0.09	1.06	0.05	0	36.1	0	0	0	4.64	-5	-0.55	69.89	147.89	948.17	384.55	1168.44	619.33	982.4	435.69	1130.28	436.95
42.509	0	0.04	0.01	0.01	0.04	1.86	0.04	0.06	0.72	0.06	96.27	18.99	34.91	95.71	0.06	1.96	0.01	0.06	2.94	0.07	0.17	0.01	0	0	0.16	0.65	0.67	0.72	0.1	1.15	0.05	0	37.64	0	0	0	6.27	-6.47	1.19	70.62	147.92	933.23	387.11	1153.83	623.06	969.61	436.63	1117.44	441.69
42.542	0	0.03	0.01	0.01	0.04	2.38	0.03	0.06	0.4	0.04	95.25	24.3	37.26	95.07	0.04	2.1	0.01	0.05	3.46	0.08	0.21	0.01	0	0	0.16	0.61	0.81	0.4	0.1	1.18	0.06	0.03	39.6	0	0	0	2.69	-7.2	-0.58	69.49	148.9	921.19	387.85	1143.16	623.33	955.67	438.35	1104.55	441.02
42.575	0	0.03	0.01	0.01	0.04	2.38	0.03	0.06	0.29	0.04	95.24	23.49	37.24	95.23	0.04	2.37	0.01	0.05	4.05	0.08	0.18	0.01	0	0	0.19	0.6	0.82	0.29	0.1	1.33	0.06	0.01	39.32	0	0	0	6.11	-7.03	3.7	71.53	152.57	892.23	380.61	1115.65	619.76	930.64	431.04	1083.14	435.34
42.609	0	0.03	0.01	0.01	0.04	1.96	0.04	0.07	0.17	0.03	96.08	19.29	35.44	97.36	0.03	2.55	0.01	0.05	3.6	0.07	0.17	0.01	0	0	0.17	0.64	0.75	0.16	0.11	1.31	0.06	0.01	37.76	0	0	0	2.83	-3.95	-2.7	70.12	154.24	888.11	378.94	1114.6	618.65	919.66	433.89	1073.87	430.71
42.642	0	0.04	0.01	0.01	0.04	1.61	0.04	0.07	0.23	0.04	96.79	15.7	33.56	96.49	0.04	3.12	0.01	0.06	3.09	0.08	0.16	0.01	0	0	0.18	0.63	0.67	0.23	0.11	1.28	0.06	0	36.21	0	0	0	3.14	-5.43	-1.09	69.63	152.87	868.61	387.69	1092.74	627.06	901.58	441.63	1054.39	437.6
42.675	0	0.04	0.01	0.01	0.04	1.27	0.04	0.06	0.73	0.05	97.45	12.23	31.32	97.37	0.05	2.78	0.01	0.05	2.49	0.09	0.09	0.01	0	0	0.19	0.65	0.72	0.73	0.11	0.99	0.05	0	34.41	0	0	0	2.48	-3.95	-2.21	68.86	156.42	862.68	401.21	1083.53	635.57	890.91	456.25	1047.19	449.46
42.709	0	0.04	0.01	0.01	0.05	1.11	0.04	0.06	1.41	0.06	97.78	10.43	29.91	98.2	0.06	2.36	0.01	0.05	2.26	0.09	0.08	0.01	0	0	0.13	0.59	0.62	1.41	0.1	0.72	0.05	0	33.29	0	0	0	1.31	-2	-2.81	67.98	161.66	859.63	413.56	1074.85	639.84	881.65	469	1043.05	459.87
42.742	0	0.04	0.02	0.01	0.05	1.06	0.04	0.06	2.2	0.09	97.88	9.12	29.18	98.49	0.09	2.16	0.02	0.05	3.25	0.11	0.07	0.01	0	0	0.09	0.53	0.6	2.2	0.09	0.66	0.06	0	32.36	0	0	0	3.49	-1.11	-1.41	66.65	162.16	856.41	417.63	1069.18	641.96	878.62	470.99	1040.7	465.85
42.776	0	0.04	0.02	0.01	0.05	1.25	0.04	0.06	1.59	0.11	97.5	10.07	30.7	97.86	0.11	2.06	0.02	0.05	4.83	0.13	0.07	0	0	0	0.09	0.49	0.57	1.59	0.08	0.58	0.08	0	33.04	0	0	0	0.67	-2.9	-2.28	66.21	160.85	856.8	418.01	1070.85	643.9	879.33	472.95	1039.87	462.99
42.809	0	0.04	0.02	0.01	0.05	1.13	0.04	0.06	1.83	0.13	97.75	8.93	29.68	98.65	0.13	2.14	0.02	0.05	4.62	0.09	0.06	0	0	0	0.09	0.43	0.4	1.83	0.08	0.55	0.09	0	32.22	0	0	0	-4.57	-0.55	-0.78	64.41	160.5	854.29	416.87	1070.25	644.26	879.77	468.31	1040.16	462.44
42.842	0	0.04	0.02	0.01	0.05	1.1	0.04	0.06	2.09	0.12	97.81	8.57	29.35	97.04	0.12	1.95	0.02	0.05	4.67	0.07	0.07	0.01	0	0	0.09	0.46	0.37	2.09	0.08	0.52	0.08	0	31.94	0	0	0	-10.46	-4.55	-1.1	62.7	160.26	845.94	404.53	1078.82	648.87	879.61	459.84	1039.54	449.62
42.876	0	0.05	0.02	0.01	0.05	0.81	0.05	0.06	2.94	0.13	98.39	6.24	26.36	97.45	0.13	1.87	0.02	0.04	3.4	0.07	0.06	0.01	0	0	0.11	0.51	0.44	2.94	0.08	0.5	0.08	0.01	29.8	0	0	0	-6.53	-3.79	-0.67	63.58	166.83	843.98	393.93	1085.86	649.38	879.26	450.85	1045.91	443.16
42.909	0	0.05	0.02	0.01	0.05	0.78	0.05	0.06	3.45	0.1	98.43	6.56	26.13	97.08	0.1	1.89	0.02	0.04	2.22	0.04	0.04	0	0	0	0.11	0.5	0.45	3.45	0.08	0.43	0.07	0	30.14	0	0	0	-3.88	-4.49	1.36	64.53	164.49	844.41	390.74	1087.11	648.6	883.76	444.52	1048.25	444.17
42.942	0	0.05	0.02	0.01	0.05	0.82	0.05	0.06	2.97	0.09	98.35	7.19	26.76	94.42	0.09	1.99	0.02	0.04	1.91	0.04	0.03	0.01	0	0.01	0.09	0.55	0.41	2.97	0.09	0.41	0.06	0	30.75	0	0	0	-0.77	-7.86	0.89	65.55	165.04	849.95	386.64	1093.76	646.9	888.91	441.72	1053.95	440.91
42.976	0	0.04	0.02	0.01	0.05	0.93	0.04	0.06	1.71	0.07	98.15	8.43	28.15	96.43	0.07	2.67	0.03	0.05	1.9	0.04	0.03	0.01	0	0.01	0.09	0.56	0.4	1.71	0.11	0.29	0.04	0	31.82	0	0	0	-1.58	-5.51	3	65.68	164.88	850.42	383.68	1096.68	645.17	893.43	438.41	1058.31	439.92
43.009	0	0.04	0.02	0.01	0.05	0.91	0.04	0.06	1.35	0.05	98.18	8.01	28.01	93.89	0.05	2.74	0.03	0.05	2.23	0.04	0.04	0.02	0	0.01	0.11	0.63	0.52	1.35	0.1	0.29	0.04	0	31.48	0	0	0	0.7	-8.34	0.26	66.51	158.96	863.02	385.13	1105.24	643.89	903.5	443.19	1062.35	437.15
43.042	0	0.04	0.02	0.01	0.05	0.9	0.04	0.06	1.25	0.04	98.2	7.45	27.82	96.22	0.04	3.39	0.03	0.05	3	0.03	0.07	0.04	0	0.01	0.11	0.72	0.63	1.25	0.11	0.25	0.03	0.01	30.99	0	0	0	-0.21	-5.82	1.09	65.91	157.53	876.82	396.6	1114.97	649.86	917.06	453.62	1074.49	448.03
43.076	0	0.04	0.02	0.01	0.06	0.78	0.05	0.07	1.03	0.06	98.45	6.19	26.47	96.8	0.06	4.48	0.04	0.05	2.84	0.03	0.1	0.04	0	0.01	0.1	0.79	0.9	1.03	0.11	0.17	0.02	0.02	29.75	0	0	0	-1.01	-4.95	-0.27	64.99	162.42	896.11	406.95	1128.64	653.56	929.45	463.62	1091.69	456.19
43.109	0	0.05	0.02	0.01	0.06	0.64	0.05	0.07	1.41	0.07	98.73	4.87	24.54	96.07	0.07	5.67	0.04	0.05	2.43	0.03	0.1	0.04	0	0.01	0.1	0.89	1.17	1.41	0.11	0.19	0.03	0.02	28.17	0	0	0	-2.19	-6.01	1.31	63.63	163.09	910.64	412.38	1140.33	653.98	944.15	468.41	1107.11	461.91
43.143	0	0.04	0.02	0.01	0.06	0.74	0.04	0.07	1.16	0.06	98.51	6.22	26.13	94.83	0.06	5.64	0.04	0.04	2	0.04	0.09	0.05	0	0.02	0.09	1.04	1.17	1.16	0.09	0.15	0.03	0.02	29.79	0	0	0	0.42	-7.45	4.67	62.86	157.79	913.41	410.87	1147.59	658.27	955.85	464.07	1113.63	466.1
43.176	0	0.04	0.02	0.01	0.06	0.91	0.04	0.07	1.12	0.06	98.18	8.19	28.09	95.08	0.06	5.98	0.03	0.04	2	0.04	0.1	0.05	0	0.02	0.08	1.07	1.16	1.12	0.1	0.18	0.03	0.02	31.63	0	0	0	-1.98	-7.19	2.86	62.7	157.92	938.74	413.53	1168.28	657.3	976.59	463.28	1134.47	466.72
43.209	0	0.04	0.02	0.01	0.06	0.89	0.04	0.08	1.34	0.07	98.21	8.07	27.87	96.17	0.07	7.12	0.03	0.04	1.86	0.03	0.1	0.07	0	0.02	0.09	1.11	1.4	1.34	0.11	0.19	0.03	0.02	31.53	0	0	0	-6.15	-5.88	4.3	62.31	160.97	938.22	407.31	1174.29	655.4	979.68	457.83	1140.61	461.56
43.243	0	0.04	0.01	0.01	0.06	1.09	0.04	0.08	1.43	0.08	97.81	10.73	29.81	96.94	0.08	7.66	0.02	0.04	1.58	0.02	0.08	0.05	0	0.02	0.12	1.63	1.37	1.43	0.14	0.2	0.02	0	33.49	0	0	0	-2.86	-4.72	2.51	63.48	162.62	953.54	400.21	1190.76	651.39	992.54	453.13	1155.16	453.8
43.276	0	0.04	0.01	0.01	0.06	1.06	0.04	0.09	1.44	0.12	97.88	10.53	29.54	94.47	0.12	11.03	0.02	0.05	1.27	0.01	0.06	0.04	0	0.02	0.13	1.65	0.97	1.44	0.17	0.2	0.02	0.01	33.36	0	0	0	-4.56	-7.81	3.36	63.84	161.46	953.8	394.87	1193.1	648.25	995.43	445.76	1156.85	449.63
43.309	0	0.04	0.01	0.01	0.06	1.11	0.04	0.09	2.32	0.13	97.78	11.16	29.78	90.88	0.13	10.14	0.02	0.06	1.29	0.01	0.05	0.05	0	0.03	0.17	2.2	0.78	2.32	0.23	0.22	0.02	0.01	33.76	0	0	0	-1.3	-10.5	3.08	64.79	158.93	959.95	387.99	1197.4	640.79	1001.48	439.4	1160.38	442.89
43.343	0	0.04	0.01	0.01	0.05	1.18	0.04	0.08	1.95	0.14	97.64	11.98	30.43	91.56	0.14	8.01	0.02	0.08	1.41	0.01	0.05	0.06	0	0.03	0.19	2.81	0.5	1.95	0.33	0.23	0.01	0.01	34.26	0	0	0	-2.75	-10.08	1.77	64.54	156.6	961.3	384.74	1199.08	638.17	1002.52	437.19	1159.12	437.42
43.376	0	0.04	0.01	0.01	0.05	1.3	0.04	0.07	1.42	0.14	97.41	12.88	31.36	94.34	0.14	5.53	0.02	0.07	2.08	0.01	0.06	0.1	0	0.03	0.21	3.19	0.34	1.42	0.35	0.24	0.01	0.01	34.77	0	0	0	-3.23	-7.93	2.09	64.58	156.13	963.19	382.45	1200.59	635.22	1004.88	434.39	1161.02	435.28
43.409	0	0.04	0.01	0.01	0.05	1.35	0.04	0.07	1.08	0.2	97.3	12.65	31.67	92.99	0.2	5.17	0.02	0.09	3.07	0.01	0.1	0.12	0	0.03	0.3	3.08	0.26	1.08	0.4	0.27	0.02	0.01	34.64	0	0	0	-3.67	-9.08	1.99	64.54	155.9	965.09	381.54	1201.5	632.92	1006.26	433.66	1162.15	433.71
43.443	0	0.04	0.01	0.01	0.05	1.42	0.04	0.07	0.64	0.24	97.17	12.9	32.1	92.14	0.24	4.41	0.02	0.08	3.64	0.02	0.13	0.13	0	0.04	0.44	3.8	0.23	0.64	0.44	0.28	0.02	0.01	34.79	0	0	0	-3.19	-9.69	2.31	64.6	156.41	964.47	378.89	1201.14	630.47	1005.89	431.06	1162.3	431.6
43.476	0	0.04	0.01	0.01	0.05	1.32	0.04	0.07	0.45	0.26	97.35	11.91	31.49	94.02	0.26	3.94	0.02	0.1	3.57	0.02	0.15	0.12	0	0.03	0.45	3.87	0.2	0.44	0.41	0.27	0.02	0.01	34.21	0	0	0	1.25	-8.23	1.44	66.2	153.84	966.04	378.42	1198.81	627.84	1005.76	431.06	1159.61	431.01
43.51	0	0.04	0.01	0.01	0.04	1.48	0.04	0.06	0.46	0.19	97.04	13.5	32.56	93.8	0.19	3.18	0.02	0.1	3.79	0.04	0.23	0.18	0	0.03	0.46	3.82	0.24	0.25	0.38	0.28	0.03	0.02	35.11	0	0	0	6.33	-8.42	0.42	68.55	150.49	968.3	379.03	1197.34	625.58	1006.63	432.56	1157.11	432.41
43.543	0	0.04	0.01	0.01	0.04	1.57	0.04	0.06	0.53	0.11	96.85	14.55	33.11	91.16	0.11	2.47	0.02	0.09	3.83	0.05	0.31	0.23	0	0.03	0.53	3.93	0.32	0.29	0.33	0.3	0.04	0	35.65	0	0	0	6.86	-10.33	-3.3	68.66	153.34	967.65	379.17	1196.13	622.78	999.79	437.08	1153.02	430.94
43.576	0	0.04	0.01	0.01	0.04	1.63	0.04	0.06	0.45	0.1	96.73	15.42	33.52	94.19	0.1	2.69	0.02	0.09	3.64	0.05	0.28	0.19	0	0.02	0.45	3.76	0.35	0.23	0.3	0.37	0.04	0	36.08	0	0	0	6.72	-8.07	-0.97	70.15	150.43	958.11	383.84	1181.64	622.73	992.09	437.22	1142.51	436.76
43.61	0	0.03	0.01	0.01	0.04	2.19	0.04	0.06	0.57	0.06	95.62	21.01	36.23	94.65	0.06	3.02	0.02	0.07	4.3	0.05	0.38	0.22	0	0.02	0.57	3.28	0.52	0.27	0.32	0.41	0.05	0	38.43	0	0	0	7.34	-7.64	-2.56	71.21	149.34	950.75	384.4	1173.8	622.07	983.22	439.31	1132.54	436.83
43.643	0	0.04	0.01	0.01	0.04	1.84	0.04	0.06	0.73	0.04	96.33	18.15	34.59	95.73	0.04	3.24	0.02	0.09	3.34	0.04	0.36	0.15	0	0.02	0.73	3.23	0.75	0.36	0.32	0.48	0.05	0	37.3	0	0	0	2.82	-6.45	-1.38	70.27	156.22	932.78	381.27	1156.85	619.23	963.6	435.26	1119.79	432.11
43.676	0	0.03	0.01	0.01	0.04	2.01	0.04	0.07	0.65	0.03	95.99	19.1	35.4	96.6	0.03	3.23	0.02	0.1	4.18	0.04	0.36	0.06	0	0.02	0.65	2.91	0.94	0.24	0.31	0.63	0.04	0	37.68	0	0	0	3.1	-5.26	-2.62	70.72	154.43	920.86	378.1	1148.04	619.84	952.76	434.32	1107.06	428.05
43.71	0	0.03	0.01	0.01	0.04	2.09	0.04	0.06	0.6	0.02	95.81	19.92	35.79	96.47	0.02	3.03	0.02	0.13	4.3	0.05	0.42	0.05	0	0.02	0.6	3.11	1.15	0.21	0.29	0.71	0.05	0	38.01	0	0	0	2.07	-5.47	-2.98	70.18	156.33	908.38	377	1139.98	622.73	941.03	433.95	1097.26	428.04
43.743	0	0.04	0.01	0.01	0.04	1.74	0.04	0.06	0.78	0.02	96.52	16.11	33.98	95.98	0.02	2.66	0.02	0.12	4.12	0.05	0.35	0.04	0	0.02	0.78	2.95	1.37	0.28	0.26	0.75	0.05	0	36.4	0	0	0	5.52	-6.14	-5.01	71.71	152.21	903.92	377.02	1136.1	623.89	936.71	436.93	1088.66	427.99
43.777	0	0.03	0.01	0.01	0.04	2.14	0.04	0.07	0.86	0.02	95.71	19.92	35.94	96.39	0.02	3.19	0.02	0.13	4.74	0.04	0.25	0.05	0	0.02	0.86	2.82	1.37	0.42	0.21	0.98	0.07	0	38.01	0	0	0	9.42	-5.57	-4.41	73.88	157.98	898.23	378.44	1130.57	625.96	928.68	439.6	1086.43	431.16
43.81	0	0.03	0.01	0.01	0.04	2.29	0.04	0.07	0.69	0.02	95.42	21.6	36.65	97.32	0.02	3.14	0.02	0.13	4.67	0.03	0.22	0.04	0	0.01	0.69	2.29	1.41	0.37	0.18	1.28	0.07	0	38.64	0	0	0	8.1	-4.03	-3.58	73.41	158.99	890.74	381.31	1123.82	628.86	922	440.44	1080.92	435.76
43.843	0	0.03	0.01	0.01	0.04	2.37	0.04	0.07	0.72	0.01	95.25	21.65	36.91	95.27	0.01	3.14	0.01	0.12	5.28	0.03	0.26	0.05	0	0.01	0.72	2.23	1.56	0.38	0.16	1.35	0.07	0	38.66	0	0	0	5.59	-6.99	-3.91	71.95	155.46	890.25	382.45	1122.27	629.74	922.48	442	1077.69	433.26
43.877	0	0.03	0.01	0.01	0.04	2.15	0.04	0.07	0.58	0.02	95.69	19.16	35.99	96.12	0.02	3.48	0.01	0.14	5.4	0.03	0.3	0.05	0	0.01	0.58	1.86	1.43	0.26	0.1	1.77	0.08	0	37.71	0	0	0	4.06	-5.95	-4.13	71.26	158.86	889.28	383.03	1121.96	630.52	919.84	443.53	1078.31	432.41
43.91	0	0.04	0.01	0.01	0.05	1.53	0.04	0.07	0.45	0.02	96.94	13.93	32.88	95.12	0.02	3.73	0.01	0.12	3.93	0.03	0.29	0.04	0	0.01	0.45	1.72	1.4	0.21	0.09	1.95	0.08	0	35.33	0	0	0	-0.9	-7.15	-4.52	69.25	159.11	886.41	379.73	1124.6	631.12	919.01	439.41	1077.84	429.98
43.943	0	0.04	0.01	0.01	0.04	1.86	0.04	0.07	0.43	0.02	96.27	16.96	34.68	96.89	0.02	3.51	0.01	0.12	4.63	0.04	0.41	0.08	0	0.01	0.43	1.54	1.38	0.19	0.1	1.86	0.07	0	36.78	0	0	0	-0.69	-4.8	-3.73	69.12	164.22	884.07	378.28	1124.57	632.86	916.16	438.74	1080.04	428.2
43.977	0	0.04	0.01	0.01	0.04	1.85	0.04	0.07	0.41	0.02	96.3	17.68	34.7	97.62	0.02	3.75	0.01	0.12	3.87	0.04	0.35	0.06	0	0.01	0.41	1.17	1.5	0.22	0.08	2.29	0.07	0	37.1	0	0	0	-0.39	-3.43	-2.52	69.28	166.59	884.17	376.47	1124.96	632.06	916.68	435.98	1083.03	426.97
44.01	0	0.03	0.01	0.01	0.04	1.94	0.04	0.07	0.36	0.02	96.12	18.42	35.18	96.56	0.02	3.92	0.01	0.13	4.13	0.05	0.25	0.04	0	0.01	0.36	1.14	1.55	0.32	0.07	2.2	0.06	0	37.41	0	0	0	-0.14	-5.32	-2.17	69.02	167.3	883.19	373.93	1125.68	631.53	916.55	433.34	1083.66	425.37
44.043	0	0.04	0.01	0.01	0.04	2.03	0.04	0.07	0.33	0.03	95.94	17.99	35.51	95.3	0.03	3.28	0.01	0.12	5.3	0.07	0.21	0.02	0	0.01	0.33	1.13	1.77	0.3	0.08	2.62	0.06	0	37.23	0	0	0	-0.98	-6.95	0.32	68.76	168.9	885.89	371.42	1129.36	629.7	922.07	429.98	1090.85	423.69
44.077	0	0.04	0.01	0.01	0.04	1.78	0.04	0.07	0.36	0.03	96.44	15.93	34.29	95.12	0.03	3.49	0.01	0.11	4.7	0.09	0.18	0.01	0	0.02	0.32	0.87	1.99	0.36	0.08	2.43	0.04	0	36.32	0	0	0	-1.65	-7.15	1.1	68.46	167.16	888.57	367.75	1136.07	630.41	928.63	426.04	1095.72	421.32
44.11	0	0.04	0.01	0.01	0.04	2.07	0.04	0.07	0.36	0.04	95.85	18.11	35.69	93.9	0.04	2.53	0.01	0.12	5.58	0.1	0.17	0.01	0	0.02	0.3	0.78	2.39	0.36	0.07	2.14	0.04	0	37.28	0	0	0	4.61	-8.33	-0.36	70.41	166.77	905.12	368.54	1150.33	631.61	942.33	428.61	1109	422.47
44.144	0	0.03	0.01	0.01	0.04	2.55	0.04	0.07	0.23	0.06	94.89	21.52	37.6	89.11	0.06	1.88	0.01	0.12	6.69	0.12	0.24	0.03	0	0.01	0.23	0.68	2.74	0.15	0.06	1.97	0.03	0	38.62	0	0	0	3.37	-11.49	0.15	70.06	162.48	913.78	371.58	1153.11	628.29	950.79	428.5	1113.22	424.77
44.177	0	0.04	0.01	0.01	0.04	2.3	0.04	0.06	0.26	0.06	95.39	19.39	36.59	90.62	0.06	1.84	0.01	0.15	6.45	0.11	0.32	0.04	0	0.02	0.26	0.7	2.68	0.18	0.07	1.61	0.03	0	37.8	0	0	0	9.02	-10.66	-3.25	73.29	160.54	947.13	374.48	1181.45	625.14	978.45	435.59	1138.77	427.19
44.21	0	0.04	0.01	0.01	0.04	1.95	0.04	0.07	0.26	0.08	96.1	16.4	35.03	96.36	0.08	2.41	0.01	0.17	5.92	0.09	0.3	0.03	0	0.02	0.26	0.71	2.55	0.15	0.07	1.84	0.03	0	36.53	0	0	0	4.26	-5.61	0.87	72.59	165.55	951.16	373.4	1185.76	623.19	985.33	431.14	1150.8	426.12
44.244	0	0.04	0.01	0.01	0.04	1.78	0.04	0.07	0.26	0.11	96.44	15.14	34.22	97.19	0.11	2.82	0.01	0.21	5.46	0.08	0.29	0.02	0	0.01	0.26	0.6	1.92	0.1	0.07	1.96	0.03	0	35.94	0	0	0	1.82	-4.28	0.94	72.73	162.65	972.53	374.91	1200.43	617.58	1004.88	428.23	1167.52	426.67
44.277	0	0.04	0.01	0.01	0.04	1.49	0.04	0.07	0.22	0.13	97.01	12.94	32.59	94.28	0.13	2.6	0.01	0.25	4.56	0.09	0.42	0.01	0	0.01	0.22	0.55	1.41	0.1	0.08	2.27	0.02	0	34.81	0	0	0	5.34	-7.98	0.27	74.14	157.98	994.41	373.18	1221.48	615.13	1027.8	425.9	1185.77	427.8
44.31	0	0.04	0.01	0.01	0.05	1.33	0.04	0.07	0.18	0.13	97.35	10.61	31.37	90.63	0.13	2.95	0.01	0.37	5.18	0.09	0.45	0	0	0.01	0.18	0.58	1.13	0.05	0.08	2.37	0.02	0	33.4	0	0	0	6.31	-10.66	0.9	73.78	156.81	998.49	371.97	1229.63	618.9	1035.23	424.48	1191.98	428.77
44.344	0	0.04	0.02	0.01	0.05	1.32	0.04	0.07	0.17	0.13	97.35	9.89	31.18	92.07	0.13	2.63	0.01	0.46	6.11	0.1	0.64	0	0	0.01	0.17	0.53	0.82	0.03	0.09	2.17	0.01	0	32.92	0	0	0	8	-9.74	2.09	74.55	161.15	1008.47	373.32	1240.64	621.23	1045.14	424.83	1206.09	432.99
44.377	0	0.04	0.02	0.01	0.05	1.01	0.04	0.07	0.13	0.18	97.98	7.68	28.75	86.04	0.18	3.14	0.01	0.67	4.68	0.1	0.64	0	0	0.01	0.13	0.52	0.48	0.02	0.09	2.31	0.01	0	31.2	0	0	0	4.06	-12.91	3.95	72.39	160.26	1015.71	374.78	1247.11	621.34	1054.82	422.92	1214.69	434.09
44.41	0	0.05	0.02	0.01	0.05	0.82	0.05	0.07	0.15	0.2	98.37	6.38	26.9	95.2	0.2	2.97	0.01	0.98	3.3	0.09	0.5	0	0	0.01	0.15	0.39	0.33	0.03	0.09	2.22	0.01	0	29.96	0	0	0	1.5	-7.07	3.31	71.94	163.74	1024.59	373.52	1255.5	618.7	1060.97	422.16	1224.47	431.23
44.444	0	0.05	0.02	0.01	0.06	0.62	0.05	0.07	0.11	0.33	98.76	4.83	24.43	93.51	0.33	2.23	0.01	0.95	1.98	0.1	0.37	0.01	0	0	0.11	0.35	0.25	0.03	0.08	2.4	0.01	0	28.13	0	0	0	0.68	-8.66	2.78	70.53	168.43	1024.78	364.06	1264.14	617.36	1062.42	414.22	1230.56	424.07
44.477	0	0.05	0.02	0.01	0.06	0.6	0.05	0.07	0.11	0.31	98.8	4.76	24.22	85.88	0.4	1.47	0.01	0.85	1.62	0.07	0.24	0.01	0	0	0.11	0.31	0.23	0.05	0.08	2.08	0.01	0	28.03	0	0	0	1.32	-12.97	2.09	69.55	166.38	1024.96	357.99	1271.48	619.94	1066.15	410.6	1232.36	418.29
44.511	0	0.05	0.02	0.01	0.06	0.55	0.05	0.07	0.1	0.25	98.9	4.11	23.4	84.25	0.45	1	0.01	0.69	2.02	0.06	0.18	0.01	0	0	0.1	0.25	0.21	0.04	0.1	2.26	0.01	0	27.07	0	0	0	5.1	-13.61	1.24	70.89	158.26	1024.97	355.31	1269.44	615.84	1068.11	408.21	1226.12	417.04
44.544	0	0.05	0.03	0.01	0.06	0.54	0.05	0.07	0.09	0.2	98.92	3.87	23.15	89.08	0.47	1.04	0.01	0.69	2.42	0.05	0.18	0.01	0	0	0.09	0.2	0.18	0.04	0.11	2.19	0.01	0	26.68	0	0	0	3.9	-11.51	1.34	70.25	162.86	1025.09	352.6	1272.22	616.77	1067.33	407.29	1230.11	412.31
44.577	0	0.05	0.02	0.01	0.05	0.61	0.05	0.07	0.1	0.21	98.78	4.42	24.28	85.27	0.51	0.83	0.01	0.66	2.97	0.04	0.2	0.01	0	0	0.1	0.21	0.15	0.03	0.11	2.06	0.01	0	27.54	0	0	0	3.68	-13.22	-1.47	69.86	160.95	1023.77	350.02	1273.78	615.73	1064.76	407.5	1225.7	409.7
44.611	0	0.05	0.02	0.01	0.05	0.63	0.05	0.07	0.11	0.21	98.75	4.44	24.37	92.8	0.48	0.65	0.01	0.56	3.29	0.04	0.38	0.03	0	0	0.11	0.21	0.13	0.03	0.14	2.76	0.01	0	27.57	0	0	0	10.63	-9.22	-0.46	73.39	162.69	1026.47	352.35	1272.32	616.12	1065.9	410.59	1228.57	413.53
44.644	0	0.05	0.02	0.01	0.05	0.79	0.05	0.06	0.15	0.22	98.41	5.61	26.32	95.98	0.38	0.43	0.01	0.43	4.51	0.05	0.86	0.08	0	0	0.15	0.22	0.16	0.04	0.13	2.6	0.01	0	29.11	0	0	0	12.09	-6.13	-1.96	74.91	160.73	1025.28	353.66	1268.94	614.01	1062.82	412.57	1223.53	415.43
44.677	0	0.05	0.02	0.01	0.05	0.75	0.05	0.06	0.21	0.23	98.51	5.12	25.45	94.3	0.37	0.32	0.01	0.39	4.61	0.08	1.45	0.13	0	0	0.21	0.23	0.17	0.05	0.13	2.53	0.01	0	28.5	0	0	0	9.98	-7.97	-3.96	74.24	157.7	1018.15	357.46	1259.22	611.86	1053.48	415.8	1211.14	419.38
44.711	0	0.05	0.02	0.01	0.05	0.96	0.05	0.06	0.24	0.21	98.08	6.59	27.46	94.56	0.3	0.32	0.01	0.44	5.77	0.11	2.06	0.18	0	0	0.24	0.21	0.19	0.05	0.12	2.37	0.01	0	30.17	0	0	0	11.96	-7.72	-3.41	75.13	156.55	1006.96	360.44	1249.73	618.24	1044.46	419.1	1200.96	423.23
44.744	0	0.05	0.02	0.01	0.05	0.99	0.05	0.06	0.26	0.19	98.02	7.11	28.04	95.01	0.26	0.35	0.01	0.49	5.31	0.13	1.53	0.13	0	0	0.26	0.19	0.19	0.04	0.14	2.67	0.01	0	30.68	0	0	0	5.72	-7.26	-1.78	72.93	162.57	986.61	362.65	1231.6	620.59	1024.14	417.99	1186.51	426.07
44.778	0	0.04	0.02	0.01	0.04	1.09	0.04	0.06	0.27	0.19	97.81	8.91	29.19	88.63	0.19	0.44	0.01	0.57	4.13	0.19	1.49	0.07	0	0	0.27	0.19	0.21	0.04	0.13	2.01	0.02	0	32.2	0	0	0	5.96	-11.73	-3.75	73.07	159.04	971.79	353.51	1218.08	614.85	1009.11	413.75	1168.13	411.55
44.811	0	0.04	0.02	0.01	0.04	1.22	0.04	0.06	0.35	0.17	97.57	10.39	30.3	96.64	0.17	0.39	0.01	0.55	3.91	0.19	1.27	0.05	0	0	0.35	0.17	0.29	0.04	0.15	1.89	0.02	0	33.26	0	0	0	7.45	-5.21	-1.6	74.53	159.51	956.03	352.54	1202.94	616.47	996.31	410.85	1155.81	412.19
44.844	0	0.04	0.02	0.01	0.05	1.02	0.04	0.06	0.31	0.15	97.96	8.71	28.84	98.15	0.15	0.39	0.01	0.45	3.12	0.21	0.92	0.02	0	0	0.31	0.16	0.39	0.03	0.15	2.02	0.02	0	32.05	0	0	0	6.2	-2.13	-4.84	74.11	158.21	945.46	352.86	1192.84	614.61	982.76	413.64	1140.96	411.69
44.878	0	0.04	0.02	0.01	0.05	0.93	0.05	0.06	0.32	0.15	98.14	8.01	28.05	98.02	0.15	0.43	0.02	0.41	2.63	0.17	0.84	0.03	0	0	0.32	0.17	0.45	0.06	0.14	1.82	0.02	0	31.48	0	0	0	8.15	-2.48	-3.56	74.7	159.3	939.88	359.76	1183.2	618.43	976.12	419.61	1135.42	418.19
44.911	0	0.04	0.02	0.01	0.05	0.9	0.05	0.06	0.28	0.15	98.2	8	28	97.11	0.15	0.57	0.02	0.4	2.12	0.13	0.42	0.03	0	0	0.28	0.22	0.47	0.11	0.16	1.76	0.02	0	31.47	0	0	0	8.27	-4.43	-2.83	74.47	155.35	932.73	368.71	1169.56	621.3	968.68	426.68	1124.02	425.22
44.944	0	0.05	0.02	0.01	0.05	0.73	0.05	0.06	0.21	0.11	98.54	6.2	26.12	97.1	0.11	0.72	0.03	0.35	1.75	0.09	0.27	0.04	0	0	0.21	0.21	0.44	0.12	0.17	1.71	0.02	0	29.77	0	0	0	4	-4.45	-3.18	72.87	156.36	931.87	376.01	1160.84	617.65	962.93	431.89	1119.27	429.61
44.978	0	0.05	0.02	0.01	0.05	0.72	0.05	0.06	0.18	0.09	98.56	6.24	26.03	97.53	0.09	0.92	0.03	0.25	1.33	0.05	0.17	0.04	0	0	0.17	0.22	0.36	0.18	0.19	1.94	0.03	0	29.81	0	0	0	5.21	-3.62	-4.13	73.44	160.81	930.47	377.81	1157.39	617.81	957.12	437.34	1117.63	427.51
45.011	0	0.05	0.02	0.01	0.05	0.63	0.05	0.06	0.13	0.06	98.73	5.3	24.9	95.54	0.06	0.9	0.02	0.21	1.24	0.04	0.12	0.03	0	0	0.13	0.22	0.34	0.1	0.18	1.83	0.03	0	28.73	0	0	0	3.88	-6.68	-4.88	71.85	164.16	927.25	374.69	1157.51	617.32	952.78	436.29	1116.48	423.94
45.044	0	0.05	0.02	0.01	0.05	0.56	0.05	0.06	0.12	0.05	98.87	4.49	23.78	95.55	0.05	0.96	0.02	0.15	1.3	0.02	0.11	0.03	0	0	0.12	0.22	0.3	0.07	0.15	1.81	0.03	0	27.64	0	0	0	0.25	-6.67	-3.79	69.83	160.67	922.73	372.56	1155.09	619.3	952.63	432.55	1112.76	419.51
45.078	0	0.05	0.03	0.01	0.06	0.44	0.05	0.06	0.13	0.04	99.12	3.11	21.34	95.07	0.04	1.09	0.03	0.11	1.52	0.02	0.14	0.06	0	0.01	0.13	0.26	0.34	0.09	0.13	2.1	0.04	0	25.26	0	0	0	0.28	-7.21	-3.29	69.42	159.96	916.87	369.3	1153.86	620.51	949.89	427.97	1109.65	419.92
45.111	0	0.05	0.03	0.01	0.06	0.43	0.06	0.06	0.16	0.03	99.14	2.92	21.09	96.76	0.03	1.29	0.03	0.11	1.95	0.01	0.19	0.14	0	0.01	0.16	0.28	0.38	0.09	0.13	2.12	0.04	0	24.88	0	0	0	-1.78	-5.02	-1.83	68.5	161.89	912.99	367.46	1152.89	621.62	948.27	423.97	1110.1	419.65
45.145	0	0.06	0.04	0.01	0.07	0.31	0.06	0.07	0.2	0.03	99.37	1.67	17.87	96.93	0.03	1.52	0.02	0.09	3.42	0.01	0.28	0.14	0	0	0.17	0.33	0.4	0.2	0.14	2.4	0.04	0	21.3	0	0	0	-2.11	-4.74	-0.95	68.54	170.04	911.73	365.25	1151.2	618.59	943.7	421.9	1113.68	417.2
45.178	0	0.06	0.04	0.01	0.06	0.37	0.06	0.07	0.2	0.03	99.27	1.93	19.22	96.8	0.03	1.54	0.02	0.09	4.35	0.02	0.31	0.08	0	0	0.16	0.31	0.53	0.2	0.13	2.3	0.04	0	22.21	0	0	0	0.93	-4.94	0.23	69.52	170.6	911.63	362.02	1152.91	619.05	945.74	418.58	1116.32	415.82
45.211	0	0.06	0.03	0.01	0.06	0.51	0.06	0.07	0.16	0.03	98.97	2.47	22.1	95.19	0.03	1.82	0.02	0.1	7.21	0.02	0.33	0.05	0	0	0.16	0.31	0.75	0.14	0.13	2.47	0.04	0	23.79	0	0	0	2.95	-7.08	1.51	70.43	170.67	915.29	362	1155.19	617.61	950.31	418.01	1120.98	417.42
45.245	0	0.06	0.04	0.01	0.07	0.41	0.06	0.07	0.21	0.03	99.17	1.77	19.95	89.32	0.03	1.84	0.02	0.12	7.58	0.03	0.46	0.05	0	0.01	0.21	0.37	1.09	0.18	0.13	2.42	0.03	0	21.68	0	0	0	3.26	-11.38	-1.68	70.68	167.7	937.36	365.15	1171.84	613.4	966.88	422.84	1134.52	418.39
45.278	0	0.06	0.04	0.01	0.07	0.41	0.06	0.07	0.24	0.03	99.19	1.83	19.83	87.66	0.03	2.03	0.02	0.13	6.83	0.03	0.52	0.04	0	0.01	0.24	0.36	1.53	0.13	0.14	2.79	0.03	0	21.89	0	0	0	10.09	-12.2	-0.45	73.54	162.47	946.21	368.52	1181.04	620.51	980.16	425.98	1142.63	424.89
45.311	0	0.06	0.04	0.01	0.07	0.39	0.06	0.07	0.27	0.04	99.22	1.85	19.51	89.08	0.04	2.15	0.01	0.17	5.93	0.04	0.51	0.05	0	0.01	0.27	0.34	1.85	0.14	0.14	3.29	0.03	0	21.95	0	0	0	3.91	-11.5	-0.87	71.43	164.76	962.62	369.38	1194.23	614.9	993.27	424.9	1158.02	423.48
45.345	0	0.06	0.04	0.01	0.07	0.28	0.07	0.07	0.28	0.05	99.45	1.36	16.54	94.29	0.05	1.65	0.01	0.22	3.78	0.05	0.45	0.03	0	0.01	0.28	0.36	1.62	0.17	0.11	3.18	0.03	0	20	0	0	0	2.43	-7.98	2.51	72.16	161.84	977.28	370.15	1205.27	613.27	1012	420.73	1173.79	424.58
45.378	0	0.06	0.04	0.01	0.07	0.27	0.07	0.07	0.25	0.06	99.46	1.33	16.39	96.85	0.06	1.55	0.01	0.24	3.65	0.08	0.34	0.02	0	0.01	0.25	0.34	1.12	0.1	0.12	3.29	0.03	0	19.84	0	0	0	5.43	-4.88	1.26	73.83	166.8	1000.25	365.96	1226.09	605.24	1029.93	417.46	1196.65	422.52
45.411	0	0.06	0.04	0.01	0.07	0.28	0.07	0.07	0.19	0.08	99.44	1.36	16.72	88.03	0.08	1.93	0.01	0.34	4.06	0.09	0.37	0.01	0	0.01	0.19	0.33	0.83	0.07	0.12	3.75	0.03	0	19.99	0	0	0	7.87	-12.02	4.85	74.25	157.36	1003.89	365.21	1229.66	606.42	1042.82	411.79	1199.54	425.95
45.445	0	0.06	0.04	0.01	0.07	0.31	0.06	0.07	0.16	0.1	99.37	1.62	17.79	91.41	0.1	2.05	0.01	0.35	3.81	0.08	0.44	0.01	0	0	0.16	0.32	0.51	0.03	0.12	4.74	0.02	0	21.11	0	0	0	6.26	-10.17	2.83	73.5	158.3	1018.59	363.36	1245.92	604.16	1055.34	410.84	1213.04	424.62
45.478	0	0.06	0.04	0.01	0.07	0.31	0.06	0.07	0.12	0.12	99.38	1.62	17.66	89.83	0.12	1.67	0.01	0.42	3.58	0.06	0.56	0.01	0	0	0.12	0.29	0.4	0.01	0.13	4.9	0.02	0	21.12	0	0	0	4.48	-11.11	5.32	72.11	159.94	1018.74	362.17	1249.21	606.7	1059.57	407.29	1218.51	425.09
45.512	0	0.06	0.03	0.01	0.06	0.35	0.06	0.08	0.1	0.18	99.29	2.02	18.91	88.04	0.18	1.51	0.01	0.52	3.15	0.08	0.65	0.01	0	0	0.1	0.32	0.31	0.01	0.13	5.66	0.01	0	22.51	0	0	0	2.15	-12.02	5.14	70.86	157.72	1021.17	361.34	1252.17	607.6	1062.84	407.68	1220.05	420.4
45.545	0	0.06	0.04	0.01	0.07	0.31	0.06	0.08	0.09	0.3	99.38	1.78	17.76	84.15	0.3	1.51	0.01	0.63	2.49	0.1	0.65	0.01	0	0	0.09	0.36	0.26	0.01	0.14	6.22	0.01	0	21.72	0	0	0	3.61	-13.65	3.4	70.54	163.17	1021.25	358.29	1256.46	607.94	1060.19	407.06	1222.92	419.1
45.578	0	0.06	0.03	0.01	0.06	0.35	0.06	0.08	0.07	0.37	99.3	2.06	18.75	91.04	0.4	1.34	0.01	0.75	2.66	0.11	0.74	0.01	0	0	0.07	0.37	0.25	0.02	0.13	5.9	0.01	0	22.64	0	0	0	7.61	-10.41	4.1	72.14	162.46	1022.15	357.97	1257.18	609.23	1062.28	407.42	1224.24	420.14
45.612	0	0.06	0.03	0.01	0.06	0.39	0.06	0.08	0.06	0.31	99.21	2.34	19.78	90.39	0.37	1.72	0.01	0.9	3.15	0.08	0.85	0.03	0	0	0.06	0.31	0.29	0.03	0.14	6.36	0.01	0	23.45	0	0	0	8.72	-10.79	1.88	72.02	159.3	1023.37	357.15	1260.04	610.45	1062.93	409.64	1222.01	418.05
45.645	0	0.05	0.03	0.01	0.06	0.5	0.06	0.08	0.07	0.34	99	3.04	21.79	86.57	0.34	1.62	0.01	0.88	4.07	0.07	1.19	0.07	0	0	0.07	0.35	0.42	0.03	0.14	6.04	0.02	0	25.12	0	0	0	10.98	-12.68	-0.24	72.22	157.04	1024.2	357.17	1262.34	611.35	1062.93	411.89	1219.79	419.25
45.678	0	0.06	0.03	0.01	0.06	0.46	0.06	0.08	0.08	0.26	99.09	2.5	20.88	85.64	0.26	1	0.01	0.87	4.96	0.06	1.12	0.11	0	0	0.08	0.34	0.54	0.05	0.14	5.49	0.02	0	23.86	0	0	0	13.12	-13.07	-2.22	73.25	154.6	1026.86	362.91	1260.66	612.01	1062.18	419.56	1216.72	423.51
45.712	0	0.06	0.04	0.01	0.07	0.36	0.06	0.07	0.14	0.22	99.28	1.79	18.66	94.22	0.22	0.84	0.01	0.75	4.94	0.05	1.03	0.25	0	0	0.14	0.42	0.6	0.11	0.15	5.48	0.02	0	21.76	0	0	0	12.9	-8.04	-1.63	73.63	155.05	1023.74	365.92	1255.04	612.39	1058.46	421.32	1213.44	426.24
45.745	0	0.06	0.04	0.01	0.07	0.34	0.06	0.07	0.28	0.17	99.33	1.75	18.2	93.08	0.17	0.87	0.01	0.62	3.99	0.04	0.69	0.21	0	0	0.28	0.44	0.57	0.25	0.15	5.32	0.03	0	21.61	0	0	0	13.95	-9.01	-1.31	73.61	155.5	1018.23	371.04	1243.97	611.81	1050.28	425.94	1205.74	429.82
45.779	0	0.06	0.04	0.01	0.07	0.32	0.06	0.07	0.53	0.14	99.37	1.75	17.84	93.85	0.14	0.89	0.01	0.49	3.01	0.05	0.35	0.12	0	0	0.35	0.42	0.53	0.53	0.13	4.66	0.02	0	21.59	0	0	0	10.52	-8.37	1.18	73.69	153.52	1002.15	377.32	1224.35	613.59	1036.62	426.73	1189.78	437.23
45.812	0	0.06	0.04	0.01	0.07	0.3	0.06	0.07	0.42	0.08	99.41	1.65	17.29	96.18	0.08	1.06	0.01	0.37	2.59	0.03	0.4	0.08	0	0	0.42	0.43	0.48	0.4	0.13	4.41	0.03	0	21.23	0	0	0	13.02	-5.87	-1.82	74.13	154.3	995.39	378.66	1217.57	615.69	1025.74	433.86	1180.03	434.68
45.845	0	0.06	0.04	0.01	0.07	0.3	0.06	0.07	0.48	0.07	99.4	1.71	17.49	94.25	0.07	1.09	0.01	0.25	2.4	0.04	0.33	0.04	0	0	0.48	0.43	0.44	0.27	0.15	5.05	0.03	0	21.46	0	0	0	6.69	-8.01	-0.95	72.79	156.76	972.06	376.17	1199.29	616.17	1004.69	428.47	1161.35	434.19
45.879	0	0.06	0.03	0.01	0.06	0.38	0.06	0.07	0.45	0.06	99.24	2.33	19.67	97.11	0.06	1.15	0.01	0.19	2.54	0.04	0.35	0.01	0	0	0.45	0.49	0.41	0.11	0.15	5.67	0.03	0	23.42	0	0	0	6.59	-4.42	-1.03	73.12	157.71	956.06	373.64	1187.88	621.79	990.45	429.78	1148.14	427.31
45.912	0	0.05	0.03	0.01	0.06	0.46	0.06	0.07	0.41	0.07	99.08	2.98	21.52	98.01	0.07	1.25	0.01	0.19	2.97	0.04	0.36	0.01	0	0	0.41	0.42	0.37	0.06	0.15	5.47	0.03	0	24.99	0	0	0	6.29	-2.51	-2.44	73.31	157.64	944.49	374.21	1178.34	624.02	978.29	432.27	1135.86	427.18
45.945	0	0.06	0.03	0.01	0.06	0.41	0.06	0.07	0.47	0.06	99.18	2.55	20.44	97.07	0.06	1.51	0.01	0.15	2.85	0.04	0.29	0.01	0	0	0.47	0.42	0.39	0.08	0.15	4.9	0.03	0	24	0	0	0	7.54	-4.5	-5.82	73.9	153.9	939.98	375.72	1174.79	625.33	972.27	437.67	1125.85	427.69
45.979	0	0.05	0.03	0.01	0.06	0.48	0.06	0.07	0.4	0.07	99.04	3.15	21.96	97.58	0.07	1.79	0.01	0.15	2.98	0.03	0.21	0.01	0	0.01	0.4	0.5	0.51	0.11	0.13	4.06	0.05	0	25.35	0	0	0	5.59	-3.52	-3.15	72.51	161.3	928.12	379.84	1164.11	629.48	960.12	437.98	1121.4	435.36
46.012	0	0.05	0.03	0.01	0.06	0.48	0.05	0.07	0.25	0.06	99.05	3.1	21.91	97.21	0.06	2.38	0.02	0.15	3.03	0.03	0.16	0.01	0	0.01	0.25	0.53	0.55	0.16	0.13	3.88	0.05	0	25.24	0	0	0	7.31	-4.24	-3.49	73.18	157.84	927.13	382.43	1158.95	629.86	958.56	442.16	1116.19	433.97
46.045	0	0.05	0.03	0.01	0.06	0.46	0.05	0.07	0.23	0.05	99.08	2.94	21.58	96.67	0.05	3.06	0.02	0.16	3.06	0.02	0.14	0.04	0	0.01	0.23	0.55	0.64	0.21	0.13	3.76	0.06	0	24.91	0	0	0	5.01	-5.16	-3.05	71.7	164.12	926.43	381.39	1158.8	628.63	955.34	441.48	1119.17	431.68
46.079	0	0.05	0.03	0.01	0.06	0.5	0.05	0.07	0.3	0.04	99.01	3.15	22.23	97.23	0.04	3.29	0.02	0.15	3.53	0.02	0.13	0.06	0	0.01	0.22	0.53	0.8	0.3	0.14	3.56	0.07	0	25.34	0	0	0	1.79	-4.21	-1.71	69.95	162.32	925.31	380.99	1157.72	628.9	956.88	438.61	1118.98	430.27
46.112	0	0.05	0.03	0.01	0.06	0.53	0.05	0.07	0.34	0.03	98.93	3.55	22.96	97.17	0.03	3.33	0.02	0.17	3.34	0.02	0.15	0.1	0	0.01	0.23	0.53	1.09	0.34	0.13	3.34	0.07	0	26.13	0	0	0	-3.56	-4.31	-1.29	67.8	160.87	923.61	378.94	1157.87	627.44	957.32	434.21	1118.07	428.02
46.146	0	0.05	0.03	0.01	0.06	0.47	0.05	0.07	0.53	0.02	99.05	3.06	21.77	98.35	0.02	3.16	0.02	0.16	3.09	0.02	0.2	0.09	0	0.01	0.24	0.47	1.06	0.53	0.13	3.24	0.06	0	25.16	0	0	0	-4.25	-1.55	-1.9	67.34	158.46	921.41	377.57	1157.86	628.05	956.78	432.94	1115.14	427.18
46.179	0	0.05	0.03	0.01	0.06	0.53	0.05	0.07	0.51	0.02	98.94	3.52	22.83	98.34	0.02	3.3	0.02	0.13	3.37	0.02	0.21	0.08	0	0.01	0.26	0.42	1.01	0.51	0.13	3.18	0.06	0	26.06	0	0	0	-2.73	-1.61	-0.44	67.94	164.44	920.68	376.26	1156.41	625.94	954.37	430.58	1118.8	427.96
46.212	0	0.05	0.02	0.01	0.06	0.55	0.05	0.07	0.38	0.02	98.91	3.56	23.11	98.26	0.02	3.98	0.02	0.13	3.75	0.02	0.23	0.05	0	0.01	0.19	0.4	0.82	0.38	0.13	3.04	0.05	0	26.14	0	0	0	-2.01	-1.83	0.04	68.23	163.67	919.5	375.85	1154.12	625.03	953.64	429.78	1117.29	427.41
46.246	0	0.05	0.02	0.01	0.06	0.67	0.05	0.08	0.25	0.02	98.67	4.28	24.87	98.57	0.02	4.45	0.01	0.11	4.86	0.03	0.26	0.04	0	0	0.14	0.36	0.7	0.25	0.12	3.21	0.03	0.01	27.33	0	0	0	-0.71	-0.82	-0.36	69.2	165.72	920.89	375.89	1152.97	622.5	952.25	430.94	1117.91	426.19
46.279	0	0.05	0.02	0.01	0.06	0.7	0.05	0.08	0.26	0.02	98.6	4.22	25.28	96.58	0.02	4.05	0.02	0.08	5.97	0.05	0.2	0.02	0	0	0.13	0.36	0.97	0.26	0.13	3.52	0.03	0.65	27.25	0	0	0	5.25	-5.3	0.12	71.72	159.48	921.9	376.05	1153.38	624.26	956.62	432.33	1116.04	427.94
46.312	0	0.04	0.02	0.01	0.06	0.97	0.05	0.08	0.2	0.02	98.07	5.4	28.1	97.31	0.02	6.02	0.01	0.09	8.51	0.11	0.13	0.01	0	0	0.12	0.37	1.16	0.2	0.13	3.87	0.03	0.22	28.85	0	0	0	9.06	-4.06	0.86	74.21	162.55	923.33	377.79	1154.28	625.94	957.16	434.4	1119.7	431.89
46.346	0	0.04	0.01	0.01	0.06	2.3	0.04	0.09	0.18	0.03	95.4	11.09	35.79	98.54	0.03	9.21	0.01	0.1	14.45	0.2	0.09	0.01	0	0	0.11	0.32	1.32	0.18	0.13	3.64	0.03	0.01	33.72	0	0	0	7.35	0.94	2.4	73.75	165.61	926.88	378.96	1159.12	625.69	961.91	436.54	1127.5	433.75
46.379	0	0.03	0.01	0.01	0.07	2.46	0.04	0.11	0.22	0.04	95.09	11.6	36.37	98.58	0.04	13.72	0.01	0.12	15.03	0.24	0.06	0.01	0	0.01	0.12	0.27	0.93	0.22	0.14	3.7	0.03	0	34.03	0	0	0	2.75	0.8	1.36	71.54	163.63	934.79	381.26	1167.55	628.46	969.75	437.5	1133.35	433.79
46.412	0	0.03	0.01	0.01	0.09	2.27	0.03	0.15	0.3	0.08	95.45	11.26	35.71	95.76	0.08	21.07	0.01	0.17	14.04	0.31	0.06	0.01	0	0.01	0.14	0.28	0.88	0.3	0.16	2.98	0.03	0	33.82	0	0	0	-1.44	6.42	4.58	69.73	164.58	933.88	376.57	1174.5	629.8	976.56	430.9	1141.12	433.36
46.446	0	0.02	0.01	0.01	0.12	2.05	0.03	0.23	0.42	0.13	95.91	12.47	35.01	96.24	0.13	31.23	0.01	0.26	10.74	0.44	0.08	0.01	0	0.01	0.17	0.31	0.76	0.42	0.17	2.82	0.03	0	34.54	0	0	0	2.77	5.78	6.07	71.34	162.37	941.41	374.41	1183.78	630.69	987.9	428.83	1150.17	434.6
46.479	0	0.02	0.01	0.01	0.16	1.74	0.02	0.34	0.58	0.21	96.51	12.21	33.69	97.5	0.21	40.19	0.01	0.36	8.13	0.57	0.08	0.02	0	0.01	0.24	0.33	0.91	0.58	0.18	2.62	0.02	0	34.39	0	0	0	2.87	3.68	5.6	71.41	162.66	946.52	373.32	1189.76	631.32	992.66	427.43	1155.2	433.42
46.513	0	0.02	0	0.01	0.22	2.12	0.02	0.53	0.5	0.3	95.77	15.09	35.49	97.94	0.32	51.08	0.01	0.64	8.62	0.51	0.09	0.03	0	0.01	0.3	0.3	0.73	0.5	0.17	2.31	0.02	0	35.92	0	0	0	1.36	2.7	4.46	70.48	166.52	951.82	373.4	1196.36	632.92	995.29	427.44	1161.73	432.64
46.546	0	0.01	0	0.01	0.28	2.58	0.02	0.76	0.35	0.28	94.84	17.94	37.28	98.39	0.44	59.44	0.01	1.05	9.64	0.5	0.09	0.03	0	0.02	0.34	0.28	0.45	0.35	0.21	2.29	0.01	0	37.21	0	0	0	0.59	1.43	4.97	69.8	172.48	953.72	372.46	1200.56	633.32	996.19	426.22	1168.52	433.34
46.579	0	0.01	0	0.01	0.31	2.63	0.02	0.84	0.52	0.28	94.74	16.44	37.25	96.05	0.5	61.39	0.01	1.26	11.31	0.48	0.07	0.02	0	0.02	0.52	0.28	0.36	0.36	0.19	2.21	0.01	0	36.55	0	0	0	2.61	6.04	5.23	70.57	163.26	955.07	371.82	1198.27	631.31	1000.59	423.42	1163.57	432.99
46.613	0	0.02	0	0.01	0.24	3	0.02	0.63	0.63	0.27	94	18.44	38.42	96.6	0.5	54.22	0.01	1.52	11.97	0.37	0.08	0.02	0	0.03	0.63	0.27	0.27	0.31	0.21	2.21	0.01	0	37.41	0	0	0	2.77	5.27	4.17	70.38	165.75	956.78	371.79	1201.03	630.68	1000.15	428.26	1165.88	430.08
46.646	0	0.02	0	0.01	0.26	3.16	0.02	0.68	0.64	0.28	93.67	19.35	38.91	95.71	0.56	55.96	0.01	1.86	12.23	0.41	0.09	0.02	0	0.03	0.64	0.28	0.27	0.31	0.23	2.16	0.01	0	37.78	0	0	0	1.41	6.47	3.97	69.65	162.63	957.46	371.3	1200.4	629.31	1001.45	426.24	1164.06	428.89
46.679	0	0.01	0	0.01	0.26	3.2	0.02	0.73	0.48	0.29	93.6	21.2	39.22	96.64	0.4	57.56	0.01	1.98	11.03	0.33	0.1	0.02	0	0.03	0.48	0.29	0.27	0.32	0.26	2.13	0.01	0	38.5	0	0	0	0.26	5.21	2.39	69.01	162.7	955.97	370.46	1199.14	629.9	998	424.76	1160.7	426.55
46.713	0	0.01	0	0.01	0.27	3.73	0.01	0.8	0.39	0.3	92.54	26.3	40.84	97.1	0.3	59.52	0.01	2.18	10.36	0.23	0.12	0.02	0	0.04	0.39	0.33	0.29	0.24	0.36	2.22	0.01	0	40.26	0	0	0	4.67	4.45	2.85	70.51	163.58	952.72	369.81	1196.09	631.03	995	424.27	1158.52	428.39
46.746	0	0.01	0	0.01	0.24	3.99	0.01	0.72	0.32	0.23	92.02	29.67	41.64	95.98	0.23	57.67	0.01	2	9.55	0.17	0.12	0.02	0	0.04	0.32	0.34	0.26	0.16	0.4	1.92	0.01	0	41.3	0	0	0	2.48	6.14	2.12	69.87	167	947.42	369.35	1189.82	628.07	986.64	424.61	1153.63	426.05
46.78	0	0.01	0	0.01	0.25	3.73	0.01	0.74	0.31	0.22	92.54	28.7	41.04	95.69	0.22	59.31	0.01	1.56	8.89	0.18	0.14	0.01	0	0.05	0.31	0.32	0.26	0.21	0.51	1.48	0.01	0	41.01	0	0	0	-0.8	6.5	2.07	69.32	167.09	938.6	371.12	1177.42	624.93	975.94	424.26	1143.02	426.43
[truncated: 11,444 more rows]
[truncated: 4 more columns]
