# Supplementary material for: Exploring emotion recognition in patients with mild cognitive impairment and Alzheimer’s dementia undergoing a rehabilitation program
Source: PLoS One. 2025 Apr 24;20(4):e0322213. doi: 10.1371/journal.pone.0322213 (PMC12021228; doi:10.1371/journal.pone.0322213)
Supplement: S3 Data — (ZIP) [file pone.0322213.s005.zip › raw data21-30/No21 Dual tasks.csv]

time stamp	face id	anger	contempt	disgust	fear	joy	sadness	surprise	sentimentality	confusion	neutral	engagement	valence	attention	inner brow raise	brow raise	brow furrow	eye widen	cheek raise	lid tighten	nose wrinkle	upper lip raise	dimpler	lip corner depressor	chin raise	lip pucker	lip stretch	lip press	mouth open	jaw drop	lip suck	eye closure	smile	smirk	blink	blink rate	pitch	yaw	roll	brightness	interocular distance	topleft_x	topleft_y	bottomright_x	bottomright_y	outer_right_eye_X	outer_right_eye_Y	outer_left_eye_X	outer_left_eye_Y
0.066	0	0.12	0.14	0.02	0.12	0.04	0.12	0.07	0.54	0.54	99.71	0.33	0	98.6	0.1	0.63	0.54	0.48	2.3	0.03	0.56	0.24	0	0.03	0.17	0.49	0.07	0.2	0.1	3.76	0.03	0	3.79	0	0		-3.69	0.71	-5.85	66.32	138.79	942.53	570.25	1128.39	764.88	959.5	623.17	1096.74	602.46
0.1	0	0.12	0.15	0.02	0.12	0.04	0.12	0.07	0.43	0.43	99.7	0.33	0	98.23	0.07	0.9	0.43	0.93	2.16	0.03	0.47	0.19	0	0.03	0.2	1	0.07	0.14	0.11	2.67	0.03	0	3.04	0	0		-5.7	1.91	-4.62	65.87	119.58	941.21	573.27	1123.02	765.2	967.28	618.04	1086.51	608.8
0.133	0	0.11	0.14	0.02	0.12	0.04	0.11	0.07	0.27	0.27	99.72	0.33	0	98.69	0.06	1.67	0.27	1.11	3	0.03	0.45	0.24	0	0.02	0.2	1.04	0.07	0.11	0.2	3.1	0.03	0	3.88	0	0		-9.54	-0.39	-2.92	64.61	121.08	943.3	574.7	1125.56	767.09	970.35	618.44	1091.05	608.87
0.166	0	0.11	0.13	0.02	0.13	0.05	0.11	0.08	0.2	0.2	99.73	0.33	0	98.55	0.05	3.07	0.2	1.31	3.38	0.02	0.46	0.21	0	0.01	0.16	0.98	0.06	0.1	0.29	4.16	0.03	0	3.95	0	0		-6.99	-0.9	-2.01	65.05	118.25	945.08	574.36	1127.81	768.29	974.62	617.54	1092.63	610.05
0.2	0	0.11	0.13	0.02	0.14	0.05	0.11	0.08	0.19	0.19	99.73	0.33	0.07	98.73	0.05	4.16	0.19	1.5	4.43	0.03	0.55	0.19	0	0.01	0.13	1.11	0.06	0.08	0.31	3.56	0.02	0	4.27	0	0		-5.84	-0.22	-0.83	65.17	120.96	946.02	572.38	1133.06	770.42	977.4	617.25	1098.12	609.53
0.233	0	0.11	0.12	0.02	0.13	0.06	0.11	0.08	0.18	0.18	99.74	0.33	1.66	98.57	0.06	3.89	0.18	1.1	7.34	0.03	0.78	0.18	0	0.01	0.13	1.36	0.07	0.08	0.45	3.08	0.02	0.01	4.69	0	0		-7.88	-0.83	-0.59	63.9	120.38	949.1	571.95	1138.36	772.61	982.05	615.4	1102.29	609.73
0.266	0	0.1	0.12	0.02	0.13	0.07	0.11	0.08	0.18	0.18	99.74	0.33	2.37	97.04	0.07	4.56	0.18	0.98	7.7	0.03	1.18	0.18	0	0.01	0.14	1.53	0.09	0.09	0.47	3.29	0.02	0.01	5.38	0	0		-5.56	-4.56	-3.99	64.22	120.62	961.12	567.62	1151.24	769.96	991.35	614.74	1111.42	603.26
0.3	0	0.1	0.12	0.02	0.12	0.07	0.11	0.07	0.18	0.18	99.75	0.33	2.4	96.85	0.08	3.45	0.18	0.77	7.91	0.03	1.38	0.22	0	0.01	0.12	1.41	0.09	0.07	0.57	2.92	0.02	0.01	5.4	0	0		-14.23	-4.87	0.04	63	121.98	965.62	566.57	1155.99	766.07	998.85	609.65	1120.64	602.91
0.333	0	0.1	0.11	0.02	0.12	0.07	0.11	0.08	0.18	0.18	99.76	0.33	2.68	96.79	0.09	3.74	0.18	0.71	8.03	0.04	1.63	0.31	0	0.01	0.11	1.45	0.11	0.07	0.7	3.01	0.02	0.01	5.72	0	0		-9.33	-4.97	0.53	63.43	122.59	970.61	563.72	1162.69	765.94	1004.85	608.63	1127.25	601.73
0.366	0	0.1	0.11	0.02	0.12	0.07	0.1	0.08	0.18	0.18	99.76	0.33	2.74	98.27	0.11	3.78	0.18	0.64	7.17	0.05	1.54	0.45	0	0.01	0.09	1.4	0.13	0.07	0.74	2.95	0.01	0.01	6.08	0	0		-9.1	-1.8	2.13	63.53	121.74	975.69	561.75	1170.45	767.1	1013.18	605.4	1134.87	601.91
0.4	0	0.1	0.11	0.02	0.12	0.07	0.11	0.07	0.18	0.18	99.76	0.33	3.09	97.9	0.14	3.14	0.18	0.61	8.14	0.06	1.34	0.47	0	0.01	0.08	1.36	0.13	0.05	0.72	3.04	0.01	0	5.95	0	0		-6.5	-2.79	2.3	64.14	120.45	980.66	560.08	1174.1	765.3	1018.24	602.73	1138.69	601.3
0.433	0	0.1	0.11	0.02	0.11	0.09	0.11	0.07	0.18	0.18	99.78	0.33	5.1	98.39	0.17	2.13	0.18	0.51	11.14	0.08	1.26	0.49	0	0.01	0.08	1.44	0.21	0.1	0.66	2.9	0.01	0	6.62	0	0		-0.04	-1.44	1	65.97	123.18	984.63	561.24	1176.52	766.3	1018.9	606	1142.04	602.97
0.467	0	0.1	0.11	0.02	0.11	0.13	0.12	0.07	0.18	0.19	99.74	0.33	7.59	98.63	0.19	1.39	0.18	0.4	16.03	0.1	0.93	0.21	0	0.01	0.08	1.68	0.33	0.18	0.69	2.99	0.01	0.02	6.91	0	0		-2.05	0.61	1.1	65.98	122.59	988.29	563.96	1175.93	764.57	1020.85	605.55	1143.44	605.42
0.5	0	0.1	0.12	0.02	0.11	0.13	0.12	0.07	0.22	0.22	99.75	0.33	7.34	96.17	0.19	1.08	0.22	0.46	16.24	0.13	0.81	0.16	0	0	0.06	1.86	0.28	0.11	0.8	3.63	0.01	0.15	6.54	0	0		-2.17	5.89	1.17	66.44	121.36	991.4	566.39	1174.31	761.51	1022.39	606.45	1143.74	607.72
0.533	0	0.11	0.12	0.02	0.11	0.12	0.12	0.07	0.25	0.25	99.75	0.33	7.37	96.93	0.23	0.78	0.25	0.52	16.41	0.16	0.62	0.1	0	0	0.05	1.91	0.25	0.1	0.87	3.9	0.01	0.03	6.44	0	0		-3.84	4.74	1.3	65.94	118.85	993.31	569.3	1173.49	761.36	1024.27	608.38	1143.11	609.34
0.567	0	0.11	0.11	0.02	0.11	0.12	0.12	0.07	0.24	0.25	99.75	0.33	7.31	96.72	0.25	1.06	0.24	0.73	15.75	0.19	0.65	0.08	0	0	0.04	2.15	0.26	0.05	1.11	4.03	0.01	0.03	6.65	0	0		-4.8	5.08	1.06	65.64	118.19	992.91	569.28	1172.83	760.82	1023.87	608.72	1142.05	608.41
0.6	0	0.11	0.12	0.02	0.11	0.11	0.12	0.07	0.25	0.25	99.77	0.33	6.28	96.3	0.24	1.21	0.25	0.96	13.7	0.22	0.56	0.09	0	0	0.04	2.11	0.23	0.03	1.23	4.08	0.01	0.07	6.47	0	0		-4.49	5.7	1.46	65.59	116.06	991.27	568.43	1170.77	759.74	1023.44	607.52	1139.5	607.76
0.633	0	0.11	0.11	0.02	0.12	0.1	0.11	0.07	0.24	0.26	99.77	0.33	5.71	96.06	0.26	1.39	0.24	1.14	11.41	0.2	0.59	0.1	0	0	0.04	2.06	0.21	0.04	1.53	4.21	0.01	0.04	6.85	0	0		-5.43	6.03	0.2	65.35	114.05	989.72	567.92	1168.09	758.14	1021.23	607.1	1135.27	605.86
0.667	0	0.11	0.11	0.02	0.12	0.09	0.11	0.07	0.29	0.29	99.77	0.33	4.63	94.85	0.26	1.71	0.29	1.15	8.98	0.18	0.57	0.1	0	0	0.03	2.4	0.19	0.05	1.57	4.07	0.01	0.05	6.83	0	0		-5.5	7.44	-0.32	65.52	114.91	987.27	567.93	1163.65	755.25	1016.9	606.87	1131.81	605.98
0.7	0	0.11	0.11	0.02	0.12	0.07	0.11	0.08	0.28	0.29	99.75	0.33	2.77	95.18	0.29	2.44	0.28	1.71	5.49	0.14	0.4	0.08	0	0	0.03	2.22	0.13	0.06	1.51	3.86	0.01	0.03	6.4	0	0		-1.29	7.08	-1.12	66.87	114.68	984.65	568.03	1158.86	754.18	1012.63	608.78	1127.24	604.91
0.734	0	0.11	0.12	0.02	0.13	0.05	0.1	0.08	0.31	0.31	99.74	0.33	1.13	95.88	0.29	3.14	0.31	2.15	2.81	0.1	0.25	0.06	0	0	0.03	1.85	0.08	0.08	1.36	3.93	0.01	0.05	5.88	0	0		-3.23	6.26	-1.37	66.54	115.97	980.92	569.65	1153.33	753.16	1007.12	610.34	1122.97	605.19
0.767	0	0.11	0.12	0.02	0.15	0.05	0.1	0.09	0.31	0.31	99.71	0.33	0.14	95.93	0.26	5.39	0.31	2.21	2.2	0.06	0.24	0.06	0	0	0.03	1.54	0.09	0.09	1.3	3.24	0.01	0.12	5.18	0	0		-4.44	6.21	-1.25	66.52	115.83	975.33	572.5	1144.79	752.35	1000.22	612.12	1115.96	607.54
0.8	0	0.11	0.11	0.02	0.15	0.04	0.1	0.09	0.34	0.34	99.7	0.33	0	97.11	0.2	7.33	0.34	1.32	1.75	0.05	0.32	0.09	0	0	0.04	1.44	0.08	0.09	1.29	2.95	0.01	34.27	4.64	0	0		-0.56	4.43	-2.48	68.39	115.92	969.48	573.84	1137.6	752.5	992.57	615.23	1108.31	608.74
0.834	0	0.1	0.12	0.02	0.16	0.04	0.1	0.09	0.46	0.46	99.69	0.33	0	98.65	0.19	7.93	0.46	0.81	1.71	0.06	0.45	0.16	0	0	0.06	1.51	0.1	0.1	1.16	2.83	0.01	46.4	3.97	0	0		1.39	0.53	-4.9	69.08	118.17	962.97	575.49	1129.34	751.95	982.12	621.39	1099.38	606.76
0.867	0	0.1	0.12	0.02	0.16	0.04	0.1	0.09	0.55	0.55	99.68	0.33	0	98.72	0.17	8.64	0.55	0.52	1.55	0.05	0.57	0.21	0	0	0.08	1.62	0.1	0.1	1.04	2.51	0.01	77.8	3.3	0	0		4.89	-0.29	-4.26	69.67	116.63	951.7	577.3	1116.33	753.03	971.25	622.26	1087.22	609.86
0.9	0	0.1	0.12	0.02	0.16	0.04	0.1	0.09	0.56	0.56	99.68	0.33	0	98.48	0.18	8.81	0.56	0.36	2.37	0.06	0.65	0.27	0	0	0.1	1.43	0.1	0.09	0.93	2.51	0.01	4.43	3.33	0	0		2.13	1.13	-3.82	69.82	117.64	940.21	576.54	1104.96	751.59	959.6	620.15	1076.75	609.45
0.934	0	0.11	0.13	0.02	0.16	0.04	0.11	0.09	0.58	0.58	99.69	0.33	0	98.07	0.15	8.01	0.58	0.25	2.89	0.06	0.51	0.3	0	0	0.11	1.19	0.11	0.08	0.95	2.33	0.01	0.25	3.03	0	0		1.65	2.36	-5.28	69.56	117.77	932.04	576.19	1098.64	752.91	951.25	622.48	1068.03	607.19
0.967	0	0.11	0.13	0.02	0.14	0.04	0.11	0.08	0.63	0.63	99.71	0.33	0	98.24	0.14	5.64	0.63	0.14	4.08	0.07	0.38	0.22	0	0	0.12	1.04	0.1	0.07	0.82	2.46	0.01	0.04	3.11	0	0		0.09	1.88	-5.6	68.92	117.4	925.81	578.98	1091.97	754.99	944.67	624.57	1061.13	609.76
1	0	0.11	0.15	0.02	0.14	0.04	0.12	0.07	0.71	0.71	99.71	0.33	0	98.34	0.12	3.91	0.71	0.11	3.94	0.07	0.24	0.12	0	0	0.15	0.78	0.11	0.09	0.63	1.99	0.01	0.01	2.61	0	0		-4.47	-1.59	-4.71	67.41	120.22	921.15	581.45	1086.12	754.91	938.6	626.03	1057.93	611.4
1.034	0	0.12	0.16	0.02	0.13	0.04	0.12	0.06	0.64	0.64	99.69	0.33	0	98.13	0.13	2.01	0.64	0.08	2.86	0.07	0.14	0.05	0	0	0.15	0.45	0.12	0.1	0.43	1.38	0.01	0.01	2.27	0	0		-6.26	-2.19	-4.56	67.15	120.74	919.7	582.39	1084.28	754.78	936.83	626.93	1056.62	611.81
1.067	0	0.12	0.16	0.02	0.13	0.03	0.12	0.06	0.6	0.6	99.68	0.33	0	98.65	0.11	1.54	0.6	0.11	2.2	0.05	0.09	0.02	0	0	0.17	0.38	0.12	0.14	0.34	1.27	0.01	0	2.17	0	0		-9.67	-0.55	-2.9	65.99	119.29	918.38	582.79	1082.29	753.84	937.33	624.73	1056.04	612.91
1.101	0	0.12	0.16	0.02	0.13	0.03	0.12	0.06	0.61	0.61	99.67	0.33	0	97.63	0.09	0.89	0.61	0.12	2.45	0.05	0.08	0.02	0	0	0.19	0.3	0.1	0.17	0.21	1.21	0.01	0	2.07	0	0		-9.65	-3.4	-3.38	65.17	121.43	917.27	578.9	1088.1	758.25	937.98	621.27	1058.94	610.63
1.134	0	0.12	0.17	0.02	0.12	0.04	0.13	0.06	0.74	0.74	99.67	0.33	0	97.66	0.07	0.51	0.74	0.16	3.45	0.05	0.15	0.03	0	0	0.21	0.27	0.1	0.19	0.16	1.22	0.01	0	2.11	0	0		-9.39	-3.34	-3.87	64.51	121.72	915.7	575.02	1093.68	762.47	939.43	619.34	1060.57	607.5
1.167	0	0.12	0.16	0.02	0.12	0.04	0.13	0.06	0.79	0.79	99.67	0.33	0	97.99	0.05	0.44	0.79	0.2	5.39	0.05	0.33	0.1	0	0	0.22	0.29	0.1	0.18	0.17	1.4	0.01	0	2.34	0	0		-10.63	-2.57	-3.79	64.01	121.45	914.79	572.8	1096.45	763.87	940.63	617.87	1061.45	605.45
1.201	0	0.12	0.16	0.02	0.12	0.05	0.13	0.06	0.89	0.89	99.68	0.33	0	98.25	0.04	0.44	0.89	0.26	8.81	0.05	0.63	0.19	0	0	0.27	0.26	0.1	0.15	0.14	1.29	0.02	0.01	2.45	0	0		-6.12	-1.87	-3.23	64.87	121.07	914.3	571.24	1099	766.98	942.32	617.08	1062.9	606.12
1.234	0	0.12	0.16	0.02	0.12	0.06	0.13	0.06	0.92	0.92	99.68	0.33	0.21	97.62	0.03	0.51	0.92	0.31	10.57	0.06	1.19	0.3	0	0	0.3	0.29	0.09	0.12	0.14	1.36	0.02	0	2.59	0	0		-8.18	-3.43	-3.12	64.19	119.94	915.49	570.23	1102.25	767.69	945.25	616.36	1064.63	604.79
1.267	0	0.12	0.16	0.02	0.12	0.06	0.13	0.06	0.96	0.96	99.69	0.33	0.72	97.4	0.04	0.71	0.96	0.37	11.66	0.08	1.72	0.35	0	0.01	0.31	0.35	0.08	0.08	0.15	1.47	0.02	0.01	2.86	0	0		-8.18	-3.88	-2.97	63.99	121.75	915.92	568.32	1106.16	769.88	946.52	614.32	1067.83	604.04
1.301	0	0.11	0.15	0.02	0.12	0.08	0.13	0.06	0.99	0.99	99.71	0.33	2.54	96.27	0.04	1.11	0.99	0.51	14.64	0.12	2.35	0.31	0	0.01	0.35	0.34	0.08	0.07	0.15	1.9	0.03	0	3.67	0	0		-10.8	-5.74	-2.66	63.55	118.92	920.24	569.75	1108.39	768.2	951.58	615.2	1069.99	604.21
1.334	0	0.11	0.14	0.03	0.12	0.09	0.13	0.06	1.01	1.01	99.72	0.33	3.04	97.02	0.04	1.13	1.01	0.64	15.52	0.19	2.97	0.33	0	0	0.36	0.37	0.07	0.07	0.17	1.98	0.03	0.01	4.05	0	0		-10.82	-4.58	-3.15	63.36	119.31	924	569.77	1109.52	766.03	953.31	613.39	1072.27	604.22
1.367	0	0.11	0.14	0.02	0.12	0.09	0.12	0.07	0.93	0.93	99.73	0.33	3.01	98.41	0.05	1.33	0.93	0.83	14.46	0.19	3.02	0.2	0	0	0.34	0.32	0.07	0.08	0.17	2.23	0.03	0	4.43	0	0		-12.64	-1.36	-2.85	63.28	119.46	927.27	568.11	1110.43	761.05	955.66	610.91	1074.77	601.81
1.401	0	0.11	0.13	0.02	0.12	0.1	0.12	0.07	0.85	0.85	99.75	0.33	4.52	97.33	0.05	1.97	0.85	1	15.34	0.18	2.84	0.23	0	0	0.29	0.26	0.08	0.09	0.19	2.81	0.04	0	5.38	0	0		-12.87	-4.02	-4.26	63.35	118.2	934.69	567.04	1118.21	760.38	962.71	611.24	1080.32	599.45
1.434	0	0.11	0.12	0.02	0.11	0.12	0.12	0.07	0.85	0.85	99.75	0.33	5.93	98.47	0.06	2.02	0.85	1.12	17.28	0.19	2.76	0.26	0	0	0.31	0.25	0.09	0.11	0.2	3.2	0.04	0	5.91	0	0		-9.58	-1.18	-3.94	63.85	117.23	938.79	565.1	1122.34	758.85	967.75	610.62	1084.31	598.08
1.468	0	0.11	0.12	0.02	0.11	0.18	0.13	0.07	0.88	0.88	99.64	0.43	8.93	98.17	0.08	1.73	0.88	1.12	23.54	0.2	2.55	0.4	0	0	0.31	0.24	0.09	0.1	0.21	3.46	0.04	0	6.17	0	0		-9.46	-2.08	-1.56	63.7	119.05	942.77	565.07	1127.8	760.71	973.43	608.23	1092.24	600.76
1.501	0	0.1	0.1	0.02	0.11	0.26	0.12	0.07	0.77	0.77	99.48	0.51	12.02	97.64	0.09	1.65	0.77	1.17	26.01	0.23	2.6	0.39	0	0	0.29	0.27	0.12	0.1	0.26	4.28	0.04	0	8.07	0	0		-6.47	-3.39	-1.09	64.12	119.39	948.46	563.45	1137.83	764.33	981.53	608.54	1100.66	600.67
1.534	0	0.1	0.1	0.02	0.1	0.3	0.12	0.07	0.72	0.72	99.4	0.57	13.31	98	0.1	1.49	0.72	1.09	27.42	0.28	2.82	0.31	0	0	0.28	0.31	0.13	0.09	0.27	4.15	0.03	0.01	8.78	0	0		-4.4	-2.54	-2.17	64.42	119.37	958.62	562.36	1148.68	765.43	991.02	606.9	1110.21	600.44
1.568	0	0.09	0.07	0.02	0.09	0.36	0.1	0.08	0.78	0.78	99.28	0.47	15.27	97.35	0.1	1.13	0.78	1.1	23.21	0.4	3.28	0.32	0	0.01	0.27	0.52	0.13	0.05	0.35	5.79	0.02	0.01	12.52	0	0		-5.37	-3.97	-1.23	64.2	118.31	972.46	560.74	1161.89	762.85	1005.91	604.52	1124.09	598.87
1.601	0	0.09	0.07	0.02	0.09	0.4	0.1	0.08	0.82	0.82	99.19	0.48	16.05	98.25	0.1	0.8	0.82	0.98	24.79	0.62	3.49	0.31	0	0	0.26	0.53	0.13	0.05	0.36	5.57	0.02	0.01	12.72	0	0		0.81	-1.85	1.2	66.35	122.69	983.63	560.46	1170.23	760.5	1015.67	602.24	1138.36	602.71
1.634	0	0.08	0.07	0.02	0.08	0.47	0.1	0.07	0.78	0.78	99.05	0.59	17.63	98.15	0.09	0.76	0.78	0.89	24.93	0.84	3.32	0.2	0	0	0.23	0.59	0.2	0.06	0.43	5.44	0.02	0.01	14.06	0	0		-1.28	-2.15	2.59	66.16	123.58	991.88	561.64	1178.65	760.86	1024.89	602.44	1148.45	604.42
1.668	0	0.08	0.06	0.02	0.08	0.72	0.1	0.08	0.62	0.62	98.57	0.73	21.21	98.61	0.09	0.66	0.62	0.95	29.33	1.1	3.29	0.2	0	0	0.21	0.72	0.22	0.06	0.51	5.87	0.02	0	15.58	0	0		2.2	-0.68	3.73	67.52	122.16	999.61	565.3	1183.59	762.32	1033.05	604.84	1155.12	609.74
1.701	0	0.08	0.06	0.02	0.08	0.86	0.11	0.08	0.67	0.67	98.29	0.92	22.64	98.72	0.09	0.64	0.67	0.96	33.97	1.28	2.64	0.16	0	0	0.16	0.76	0.19	0.08	0.54	6.68	0.02	0.01	14.84	0	0		-0.66	0.29	3.5	66.64	120.71	1004.9	568.74	1186.26	762.52	1037.53	606.86	1158.14	611.91
1.735	0	0.08	0.06	0.02	0.08	0.93	0.1	0.08	0.71	0.71	98.13	0.91	23.5	98.63	0.08	0.65	0.71	1.03	33.63	1.55	2.61	0.26	0	0	0.12	0.74	0.19	0.05	0.69	8.02	0.01	0.01	15.79	0	0		-2.98	-0.62	2.99	65.81	119.37	1008.1	570.28	1188.65	762.75	1040.48	607.89	1159.76	612.41
1.768	0	0.08	0.06	0.02	0.08	0.78	0.1	0.08	0.75	0.75	98.43	0.74	21.91	98.54	0.09	0.67	0.75	1.09	30.75	1.68	3.13	0.36	0	0	0.1	0.63	0.17	0.05	0.66	8.22	0.01	0.02	15.66	0	0		-6.09	-0.95	1.48	65.06	120.59	1012.41	570.13	1193.11	761.54	1042.83	610.04	1163.41	609.16
1.801	0	0.08	0.06	0.02	0.08	0.56	0.1	0.08	0.78	0.78	98.89	0.71	19.29	98.75	0.08	0.69	0.78	1.25	25.17	1.55	3.15	0.43	0	0	0.08	0.56	0.16	0.05	0.63	7.62	0.01	0	15.43	0	0		-6.09	-0.16	1.36	64.79	120.43	1015.66	570.82	1195.7	761.82	1045.73	610.03	1166.16	609.94
1.835	0	0.09	0.07	0.02	0.08	0.41	0.09	0.09	0.84	0.84	99.18	0.61	16.45	98.65	0.07	0.84	0.84	1.59	21.86	1.25	3.69	0.57	0	0	0.06	0.5	0.15	0.05	0.55	7.94	0.01	0.01	14.31	0	0		-5.69	-0.54	0.4	64.93	121.05	1019.22	571.24	1197.62	760.56	1047.26	610.89	1168.3	609.45
1.868	0	0.08	0.06	0.02	0.09	0.37	0.09	0.09	0.8	0.8	99.27	0.64	15.87	98.64	0.08	1.3	0.8	1.95	19.17	0.77	3.29	0.56	0	0	0.05	0.44	0.13	0.06	0.5	7.72	0.01	0	14.67	0	0		-6.17	0.59	1.41	64.83	120.62	1020.08	571.82	1198.34	760.69	1049.23	609.89	1169.84	611.51
1.901	0	0.09	0.06	0.02	0.09	0.33	0.09	0.09	0.81	0.81	99.34	0.61	15.43	98.61	0.08	1.52	0.81	1.96	17.92	0.55	2.28	0.42	0	0	0.05	0.39	0.1	0.09	0.49	7.16	0.01	0	14.36	0	0		-6.38	0.7	1.38	64.86	123.09	1020.92	572.47	1199.44	760.78	1048.95	610.25	1172.01	613.28
1.935	0	0.09	0.07	0.02	0.09	0.32	0.09	0.08	0.9	0.9	99.36	0.57	15.21	98.65	0.1	1.73	0.9	1.88	18.48	0.43	1.97	0.38	0	0	0.04	0.43	0.07	0.1	0.46	6.49	0.01	0	13.86	0	0		-7.34	0.54	0.13	64.5	121.54	1020.44	573.04	1199.72	761.94	1048.43	611.81	1169.97	612.75
1.968	0	0.09	0.07	0.02	0.09	0.23	0.09	0.08	0.9	0.9	99.55	0.51	12.49	97.96	0.12	1.84	0.9	1.57	13.79	0.29	1.8	0.33	0	0	0.04	0.38	0.06	0.1	0.5	6.21	0.01	0.01	13.1	0	0		-3.5	2.64	-1.53	65.41	120.01	1019.48	573.84	1199.09	764	1046.93	615.14	1166.91	612.87
2.001	0	0.09	0.08	0.02	0.1	0.18	0.09	0.08	1.05	1.05	99.63	0.45	10.42	97.74	0.15	1.95	1.05	1.7	11.96	0.22	2.28	0.39	0	0	0.05	0.36	0.05	0.11	0.52	6.07	0.01	0.01	12.16	0	0		-6.96	3.15	-2.4	64.79	118.31	1015.5	574.25	1193.04	761.38	1042.04	615.23	1160.28	611.15
2.035	0	0.1	0.09	0.02	0.1	0.14	0.1	0.08	1.33	1.33	99.72	0.33	7.54	98.76	0.19	1.82	1.33	1.63	11.14	0.17	2.57	0.44	0	0.01	0.06	0.29	0.04	0.12	0.5	6.43	0.01	0	10.02	0	0		-5.95	0.11	-4.3	65.02	123.19	1008.24	573	1186.81	760.09	1030.95	617.06	1153.89	609.14
2.068	0	0.1	0.09	0.02	0.1	0.11	0.1	0.08	1.4	1.4	99.77	0.33	5.9	97.95	0.23	1.47	1.4	1.39	8.58	0.16	2.55	0.49	0	0.01	0.07	0.27	0.04	0.12	0.48	5.87	0.01	0	9.55	0	0		-5.93	-2.67	-4.87	65.03	121.64	999.97	570.84	1178.5	757.97	1022.95	615.4	1144.26	606.53
2.102	0	0.1	0.1	0.02	0.1	0.12	0.11	0.08	1.33	1.33	99.77	0.33	5.65	97.9	0.27	1.19	1.33	1.14	10.35	0.14	3.1	0.58	0	0.01	0.09	0.23	0.04	0.12	0.49	5.67	0.01	0	8.8	0	0		-7.36	-2.79	-4.77	64.59	117.89	987.68	566.66	1168.64	756.69	1013.95	610.25	1131.62	603.01
2.135	0	0.1	0.11	0.02	0.1	0.11	0.11	0.08	1.43	1.43	99.78	0.33	5	98.14	0.22	0.91	1.43	0.91	10.84	0.15	3.45	0.57	0	0.01	0.12	0.2	0.04	0.14	0.47	5.52	0.01	0	8.18	0	0		-6.46	-2.18	-2.94	64.82	119.33	973.88	562.4	1155.42	754.69	1001.37	605.58	1120.48	598.37
2.168	0	0.1	0.1	0.02	0.1	0.12	0.11	0.07	1.31	1.31	99.76	0.33	5.64	98.59	0.21	0.86	1.31	0.88	11.38	0.17	3.27	0.47	0	0.01	0.18	0.19	0.04	0.14	0.42	4.96	0.01	0	8.45	0	0		-5.52	-0.78	-6.3	65.11	118.59	966.15	560.74	1147.1	751.64	990.94	607.44	1108.81	594.37
2.202	0	0.1	0.11	0.02	0.1	0.12	0.11	0.07	1.47	1.47	99.76	0.33	5.71	98.64	0.25	0.7	1.47	0.75	12.66	0.18	3.24	0.37	0	0.01	0.26	0.14	0.05	0.21	0.34	3.47	0.01	0	8.1	0	0		-1.38	-0.58	-7.3	66.85	120.52	961.47	562.17	1140.41	751.35	983.49	611.43	1102.86	594.76
2.235	0	0.1	0.11	0.02	0.1	0.12	0.11	0.07	1.55	1.55	99.75	0.33	6.36	98.78	0.2	0.53	1.55	0.73	12.86	0.21	2.01	0.25	0	0.01	0.36	0.16	0.07	0.37	0.32	3.33	0.01	0.01	8.23	0	0		-1.17	0.02	-7.34	67.79	119.74	955.45	564.6	1133.06	751.93	977.14	613.21	1095.87	597.73
2.268	0	0.1	0.11	0.02	0.1	0.12	0.12	0.06	1.67	1.67	99.77	0.33	6.14	98.24	0.16	0.34	1.67	0.61	11.42	0.18	1.17	0.13	0	0.01	0.43	0.13	0.11	0.45	0.25	2.77	0.01	0	8.34	0	0		1.63	-1.89	-5.81	69.14	122.77	950.7	570.78	1126.13	756.42	970.88	618.81	1092.86	604.85
2.302	0	0.11	0.11	0.02	0.1	0.1	0.12	0.06	1.82	1.82	99.77	0.33	4.74	97.91	0.12	0.17	1.82	0.42	8.84	0.16	0.76	0.09	0	0.02	0.46	0.11	0.15	0.58	0.21	2.61	0.01	0	7.98	0	0		-2.99	-2.76	-6.05	67.88	123.21	948.11	574.33	1122.13	757.12	967.15	621.58	1089.48	606.92
2.335	0	0.11	0.11	0.02	0.11	0.08	0.12	0.06	1.99	1.99	99.77	0.33	3.69	97.88	0.11	0.12	1.99	0.34	6.93	0.14	0.47	0.05	0	0.01	0.51	0.11	0.22	0.47	0.18	2.46	0.01	0.01	7.72	0	0		0	-2.84	-5.57	68.62	123.21	946.13	575.89	1120.97	760.44	965.96	623.28	1088.43	609.77
2.368	0	0.11	0.12	0.02	0.11	0.08	0.12	0.06	2.01	2.01	99.77	0.33	3.07	98.25	0.12	0.09	2.01	0.31	5.86	0.12	0.31	0.04	0	0.01	0.56	0.11	0.29	0.42	0.15	2.28	0.01	0	7.5	0	0		2.04	-1.86	-5.12	68.69	121.82	943.97	576.9	1117.88	761.91	964.59	624.4	1085.58	610.14
2.402	0	0.11	0.12	0.02	0.11	0.07	0.12	0.06	2.14	2.14	99.76	0.33	2.66	97.92	0.13	0.08	2.14	0.3	5.54	0.09	0.24	0.04	0	0.01	0.52	0.1	0.32	0.31	0.12	2.29	0.01	0	7.25	0	0		-2.1	-2.74	-4.08	67.56	121.35	942.11	577.18	1116.1	761.32	963.96	623.48	1084.54	609.9
2.435	0	0.11	0.12	0.02	0.11	0.08	0.12	0.06	2.22	2.22	99.76	0.33	2.9	98.04	0.13	0.09	2.22	0.31	6.03	0.09	0.29	0.06	0	0.01	0.49	0.1	0.29	0.28	0.12	2.31	0.01	0	7.33	0	0		-8.53	-2.43	-3.56	65.24	122.53	940.79	576.38	1120.34	765.44	965.19	621.48	1087.12	609.35
2.469	0	0.11	0.12	0.02	0.11	0.08	0.12	0.06	2.27	2.03	99.76	0.33	3.54	96.69	0.12	0.13	2.27	0.4	7.72	0.08	0.41	0.15	0	0.02	0.49	0.09	0.27	0.28	0.09	2.03	0.02	0	7.34	0	0		-6.68	-5.13	-4.12	65.33	122.08	940.35	576.88	1120.68	767.59	964.81	622.63	1086.25	610.17
2.502	0	0.11	0.11	0.02	0.11	0.09	0.12	0.06	2.12	2.03	99.77	0.33	4.01	97.5	0.15	0.22	2.12	0.49	7.43	0.08	0.48	0.15	0	0.01	0.5	0.1	0.22	0.29	0.09	2.03	0.02	0	7.86	0	0		-5.77	-3.67	-3.71	65.64	122.98	941.09	576.48	1122.65	768.71	966.06	622.2	1088.49	610.62
2.535	0	0.11	0.11	0.02	0.11	0.1	0.12	0.06	1.87	1.87	99.77	0.33	4.66	97.82	0.16	0.48	1.87	0.64	8.85	0.09	0.69	0.23	0	0.02	0.51	0.09	0.14	0.24	0.09	2.1	0.02	0	7.86	0	0		-7.38	-2.99	-4.15	64.95	124.21	942.51	575.95	1127.52	771.65	968.14	622.11	1091.78	610.18
2.569	0	0.1	0.1	0.02	0.11	0.1	0.11	0.07	1.61	1.61	99.78	0.33	5.52	97.82	0.18	1.33	1.61	1.18	9.1	0.09	0.74	0.26	0	0.02	0.46	0.09	0.09	0.14	0.09	2.15	0.02	0	8.43	0	0		-6.95	-2.98	-2.38	64.7	119.99	942.23	574.44	1128.49	771.77	972.33	619.76	1091.92	610.01
2.602	0	0.1	0.1	0.02	0.11	0.1	0.11	0.07	1.61	1.61	99.77	0.33	5.5	97.7	0.2	2.19	1.61	1.71	9.04	0.1	1.15	0.31	0	0.01	0.4	0.1	0.08	0.08	0.1	2.12	0.02	0.01	8.58	0	0		-11.87	-3.25	-1.88	63.25	120.19	943.65	573.38	1132.42	772.12	975.34	617.93	1095.15	608.43
2.635	0	0.1	0.1	0.02	0.11	0.11	0.11	0.07	1.67	1.67	99.77	0.33	5.66	97.06	0.17	2.58	1.67	1.93	9.7	0.11	1.64	0.33	0	0.01	0.38	0.09	0.07	0.06	0.1	2.09	0.02	0	8.68	0	0		-9.78	-4.52	-5.5	63.86	118.04	953.32	568.76	1142.71	769.21	983.25	615.17	1100.64	602.83
2.669	0	0.1	0.1	0.02	0.12	0.11	0.11	0.07	1.86	1.86	99.77	0.33	5.42	98.57	0.14	2.72	1.86	2.13	9.88	0.15	2.33	0.34	0	0.01	0.35	0.09	0.08	0.07	0.1	2.24	0.02	0	8.74	0	0		-8.48	0.82	-3.21	63.93	120.22	956.4	569.23	1143.03	767.05	985.81	613.33	1105.73	604.79
2.702	0	0.1	0.09	0.02	0.11	0.12	0.1	0.07	1.71	1.71	99.75	0.33	5.95	96.66	0.11	2.7	1.71	2.22	10.7	0.14	3.41	0.33	0	0.01	0.29	0.1	0.1	0.09	0.11	2.29	0.02	0	9.25	0	0		-8.72	-5.17	-3.56	64.24	118.21	964.73	565.98	1151.97	764.54	995.17	611.26	1112.89	600.63
2.736	0	0.09	0.09	0.02	0.1	0.2	0.11	0.07	1.43	1.43	99.61	0.34	9.93	97.31	0.1	2.07	1.43	1.72	17.08	0.18	3.17	0.31	0	0.01	0.24	0.08	0.12	0.09	0.12	2.87	0.02	0	10.21	0	0		-7.71	-4.06	-2.09	64.49	120.51	970.05	562.82	1158.98	762.71	1001.46	608.76	1121.54	598.69
2.769	0	0.09	0.08	0.02	0.1	0.26	0.1	0.07	1.26	1.26	99.48	0.39	12.1	97.21	0.08	1.55	1.26	1.54	20.14	0.23	3.73	0.4	0	0.01	0.22	0.1	0.13	0.08	0.14	3.23	0.02	0.01	11.16	0	0		-5.46	-4.25	-2.74	64.78	120.62	983.65	559.94	1173.58	761.58	1014.74	604.25	1135.23	598.7
2.802	0	0.09	0.08	0.02	0.09	0.35	0.11	0.07	1.16	1.16	99.3	0.45	14.73	95.66	0.08	0.88	1.16	1.35	24.2	0.24	3.16	0.33	0	0.01	0.22	0.11	0.22	0.11	0.13	3.28	0.02	0	11.75	0	0		-1.02	-6.53	0.69	66.41	122.44	991.37	559.92	1178.88	760.42	1023.43	602.76	1145.85	600.77
2.836	0	0.08	0.07	0.02	0.08	0.62	0.11	0.07	0.89	0.89	98.75	0.69	19.87	97.96	0.08	0.55	0.89	1.1	30.31	0.25	2.71	0.25	0	0.01	0.19	0.14	0.35	0.14	0.17	3.58	0.02	0.01	13.84	0	0		0.55	-2.64	1.57	67.58	123.66	998.55	561.27	1186.63	762.51	1031.18	603.84	1154.84	603.59
2.869	0	0.08	0.07	0.02	0.08	0.65	0.11	0.07	0.85	0.85	98.69	0.7	20.57	98.37	0.08	0.55	0.85	0.93	30.31	0.32	2.13	0.18	0	0.01	0.19	0.19	0.41	0.18	0.23	4.45	0.02	0.01	14.26	0	0		-0.07	-1.5	3.13	67.73	122.29	1001.53	564.14	1188.12	763.78	1035.64	603.45	1157.83	608.53
2.902	0	0.09	0.07	0.02	0.09	0.49	0.11	0.07	0.86	0.86	99.01	0.55	18.67	98.21	0.09	0.67	0.86	0.79	26.69	0.4	1.21	0.1	0	0.01	0.18	0.22	0.38	0.22	0.26	5.15	0.02	0.01	13.56	0	0		-2.44	-1.96	3.05	66.98	124.93	1005.05	567.45	1190.12	764.19	1037	607.21	1161.89	610.31
2.936	0	0.08	0.07	0.02	0.09	0.42	0.1	0.07	0.75	0.75	99.16	0.57	17.59	98.51	0.08	0.71	0.75	0.83	23.14	0.39	1.21	0.1	0	0.01	0.16	0.31	0.33	0.18	0.34	5.52	0.01	0	13.9	0	0		-0.71	-1.05	3.37	67.25	123.31	1008.01	568.5	1193.23	765.77	1041.15	608.77	1164.42	611.79
2.969	0	0.08	0.07	0.02	0.09	0.39	0.1	0.07	0.77	0.77	99.21	0.58	17.06	98.64	0.11	0.73	0.77	0.96	21.97	0.47	1.33	0.13	0	0.01	0.16	0.33	0.3	0.24	0.36	5.21	0.01	0	13.94	0	0		-6.84	0.56	2.19	65.19	123.34	1010.89	568.61	1195.11	763.75	1042.41	607.82	1165.74	609.36
3.002	0	0.08	0.06	0.02	0.08	0.44	0.1	0.08	0.67	0.67	99.12	0.64	18.08	98.65	0.1	0.73	0.67	1.2	22.56	0.46	1.42	0.16	0	0.01	0.13	0.33	0.26	0.24	0.36	5.73	0.01	0	14.64	0	0		-11.43	0.54	0.06	64.18	122.04	1011.74	567.3	1194.3	759.41	1041.05	606.23	1163.09	605.61
3.036	0	0.08	0.06	0.02	0.08	0.49	0.1	0.08	0.68	0.68	99.02	0.71	18.9	98.23	0.11	0.73	0.68	1.48	22.98	0.4	1.77	0.21	0	0.01	0.1	0.38	0.22	0.22	0.38	6.32	0.01	0	15.38	0	0		-9.48	1.92	2.69	64.38	120.7	1011.42	566.77	1194.06	759.3	1043.93	605.41	1164.63	606.49
3.069	0	0.08	0.06	0.02	0.08	0.57	0.1	0.08	0.69	0.69	98.86	0.69	20.14	98.39	0.1	0.8	0.69	1.69	26.1	0.37	1.44	0.22	0	0.01	0.08	0.33	0.17	0.26	0.36	6.14	0.01	0	15.18	0	0		-8.33	1.44	1.58	64.66	121.52	1012.54	566.43	1194.97	759.48	1043.5	605.43	1165.02	605.77
3.103	0	0.08	0.06	0.02	0.08	0.58	0.1	0.08	0.7	0.7	98.84	0.79	20.66	98.7	0.1	0.97	0.7	1.92	24.43	0.39	1.06	0.22	0	0.01	0.07	0.35	0.13	0.19	0.34	6.87	0.01	0	16.18	0	0		-8.12	0.34	1.35	64.76	121.66	1011.64	566.45	1194.29	759.47	1042.4	606.41	1164.06	605.29
3.136	0	0.08	0.06	0.01	0.09	0.56	0.09	0.09	0.69	0.69	98.88	0.81	20.45	98.77	0.11	1.14	0.69	2.57	23.54	0.32	1.01	0.2	0	0.01	0.07	0.35	0.1	0.21	0.34	7.21	0.01	0	16.32	0	0		-5.46	-0.08	0.04	65.4	122.55	1010.35	566.85	1192.91	760.25	1039.38	607.22	1161.93	606.64
3.169	0	0.08	0.06	0.01	0.09	0.66	0.1	0.09	0.63	0.63	98.68	0.82	21.74	98.76	0.14	1.41	0.63	3.15	26.3	0.25	0.96	0.21	0	0.01	0.06	0.34	0.1	0.27	0.34	6.51	0.01	0.01	16.41	0	0		-5.95	0.11	-2.04	65.4	122.82	1008.29	567.01	1190.56	759.34	1035.1	609.24	1157.86	605.28
3.203	0	0.08	0.06	0.02	0.09	0.54	0.09	0.09	0.56	0.56	98.91	0.76	20.16	98.52	0.2	1.89	0.56	3.35	23.86	0.23	1.05	0.25	0	0.01	0.06	0.37	0.08	0.22	0.34	6.48	0.01	0	15.89	0	0		-8.88	-1	-3.95	64.82	123.34	1003.36	565.48	1187.14	757.97	1028.87	609.16	1152.02	602.38
3.236	0	0.08	0.06	0.02	0.09	0.35	0.09	0.09	0.55	0.55	99.3	0.68	16.6	98.42	0.23	2.02	0.55	2.76	17.34	0.17	1.1	0.28	0	0.01	0.05	0.39	0.07	0.23	0.34	5.52	0.01	0.01	15.15	0	0		-6.2	-1.34	-5.13	65.54	122.21	998.21	565.45	1180.43	756.88	1022.54	611.03	1144.35	601.1
3.269	0	0.09	0.07	0.02	0.1	0.24	0.09	0.08	0.57	0.57	99.53	0.54	13.21	97.86	0.3	2.11	0.57	2.49	13.85	0.14	1.21	0.35	0	0.01	0.06	0.39	0.06	0.25	0.31	4.66	0.01	0	13.43	0	0		-4.19	-2.88	-5.18	66.48	121.43	990	564.59	1171.39	755.7	1014.29	610.53	1135.29	600.41
3.303	0	0.09	0.08	0.02	0.11	0.15	0.09	0.08	0.61	0.61	99.71	0.41	9.18	97.7	0.39	2.58	0.61	2.35	9.1	0.14	1.24	0.35	0	0.01	0.07	0.41	0.05	0.23	0.37	4.03	0.01	0	11.57	0	0		-1.28	-3.26	-4.29	67.22	117.29	978.11	564.56	1159.92	758.48	1005.67	610.27	1122.55	600.46
3.336	0	0.09	0.08	0.02	0.1	0.13	0.09	0.08	0.57	0.57	99.74	0.4	8.29	97.26	0.47	2.52	0.57	1.84	7.31	0.13	1.08	0.27	0	0.01	0.09	0.49	0.05	0.31	0.37	3.82	0.01	0.01	11.4	0	0		-2.88	-4.16	-5.76	67	119.52	969.25	562.63	1151.58	755.52	994.55	609.61	1113.51	598.04
3.369	0	0.09	0.08	0.02	0.11	0.12	0.1	0.08	0.52	0.52	99.76	0.35	7.42	97.6	0.6	2.83	0.52	1.47	7.66	0.11	0.89	0.19	0	0.01	0.1	0.48	0.05	0.33	0.36	3.52	0.01	0.01	10.37	0	0		0.69	-3.48	-5.72	68.24	119.91	959.12	563.25	1140.32	756.28	983.81	611.5	1102.96	598.04
3.403	0	0.09	0.08	0.02	0.1	0.14	0.09	0.07	0.44	0.44	99.71	0.41	9.36	98.69	0.51	2.36	0.44	1.08	8.92	0.11	0.62	0.12	0	0.01	0.11	0.38	0.07	0.27	0.28	2.35	0.01	0	11.52	0	0		0.91	-0.38	-6.36	69.24	120.67	951.39	566.65	1129.56	755.4	973.64	614.94	1093.5	600.96
3.436	0	0.09	0.08	0.02	0.1	0.14	0.1	0.07	0.55	0.55	99.71	0.38	9.16	98.78	0.46	1.71	0.55	1.12	9.84	0.09	0.54	0.09	0	0.01	0.15	0.37	0.09	0.33	0.26	2.44	0.01	0	10.99	0	0		1.01	0.04	-5.85	69.58	120.16	945.12	572.13	1122.19	759.94	967.53	619.63	1086.98	606.54
3.47	0	0.09	0.08	0.02	0.1	0.14	0.1	0.07	0.6	0.6	99.72	0.38	9.06	98.18	0.35	0.81	0.6	0.75	9.4	0.08	0.38	0.07	0	0.01	0.21	0.31	0.13	0.35	0.22	2.45	0.01	0	11.03	0	0		2.4	-2.06	-5.8	69.83	123.05	940.93	573.71	1118.88	762.35	962.21	622.21	1084.51	608.67
3.503	0	0.09	0.09	0.02	0.1	0.13	0.1	0.06	0.69	0.69	99.75	0.35	8.17	98.51	0.29	0.6	0.69	0.62	8.63	0.07	0.32	0.05	0	0.01	0.25	0.32	0.18	0.36	0.21	2.27	0.01	0	10.52	0	0		1.81	-1.04	-4.78	69.61	121.05	938.28	573.65	1117.41	763.88	962.05	620.25	1082.68	610.24
3.536	0	0.09	0.09	0.02	0.1	0.11	0.1	0.06	0.77	0.77	99.77	0.35	7.27	98.46	0.23	0.52	0.77	0.63	7.02	0.06	0.33	0.05	0	0.01	0.25	0.29	0.22	0.36	0.2	2.28	0.01	0	10.35	0	0		-6.26	-1.23	-3.76	66.78	121.18	936.96	574.17	1117.77	765.25	962.41	618.5	1083.24	609.23
3.57	0	0.1	0.09	0.02	0.1	0.12	0.1	0.06	0.84	0.84	99.76	0.34	7.61	98.57	0.2	0.46	0.84	0.67	8.14	0.06	0.31	0.06	0	0.01	0.25	0.31	0.23	0.18	0.21	2.2	0.01	0	10.2	0	0		-7.94	-0.84	-3.26	65.58	123.49	934.26	573.56	1116.54	765.89	959.69	617.62	1082.85	608.65
3.603	0	0.1	0.09	0.02	0.1	0.13	0.1	0.07	0.9	0.9	99.75	0.33	7.86	97.85	0.16	0.54	0.9	1.04	9.81	0.08	0.44	0.12	0	0.01	0.24	0.29	0.22	0.1	0.22	2.32	0.01	0	9.83	0	0		-8.06	-2.9	-2.82	65.22	125.56	933.59	571.52	1119.45	767.57	960.03	615.73	1085.35	608.04
3.636	0	0.1	0.1	0.02	0.1	0.13	0.11	0.07	0.93	0.93	99.74	0.33	8.09	98.19	0.11	0.43	0.93	1.21	11.5	0.1	0.6	0.2	0	0.01	0.28	0.3	0.22	0.06	0.22	2.43	0.01	0	9.44	0	0		-5.63	2.03	-3.17	66.13	122.74	933.72	571.77	1117.76	767.02	960.56	616.54	1082.96	607.37
3.67	0	0.1	0.1	0.02	0.11	0.12	0.11	0.07	1.08	1.08	99.76	0.33	7.12	98.15	0.11	0.45	1.08	1.55	11.35	0.1	0.58	0.19	0	0.01	0.31	0.3	0.16	0.06	0.23	2.75	0.01	0	8.65	0	0		-5.16	-2.13	-2.48	66.52	119.02	933.06	571.26	1116.8	766.97	962.24	615	1081.02	607.44
3.703	0	0.1	0.1	0.02	0.11	0.11	0.11	0.07	1.06	1.06	99.78	0.33	6.17	98.04	0.11	0.57	1.06	1.35	8.97	0.12	0.56	0.11	0	0.01	0.28	0.28	0.12	0.1	0.24	2.88	0.01	0	8.69	0	0		-6.8	-2.44	-2.07	65.94	126.15	933.9	571.28	1120.69	768.76	961.28	616.52	1087.11	607.64
3.737	0	0.11	0.1	0.02	0.11	0.09	0.11	0.07	1.32	1.32	99.78	0.33	5.05	97.37	0.13	1.09	1.32	1.67	6.94	0.13	0.47	0.06	0	0.01	0.26	0.28	0.09	0.17	0.23	3.5	0.02	0	8.55	0	0		-5.47	-3.94	-2.09	66	125.69	933.64	571.18	1123.04	771.85	962.54	617.59	1087.87	608.11
3.77	0	0.11	0.1	0.02	0.11	0.1	0.11	0.08	1.25	1.25	99.77	0.33	5.41	98.06	0.12	1.75	1.25	2.26	7.26	0.16	0.51	0.08	0	0.01	0.2	0.25	0.07	0.11	0.26	3.65	0.02	0	8.72	0	0		-7.74	-2.38	-2.12	64.89	122.72	933.95	571.04	1124.48	773.24	964.88	615.01	1087.43	608.78
3.803	0	0.1	0.09	0.02	0.11	0.11	0.1	0.08	1.26	1.26	99.77	0.33	6.42	98.72	0.12	2.19	1.26	2.25	8.91	0.19	1.01	0.14	0	0.01	0.16	0.26	0.07	0.07	0.29	3.77	0.02	0	9.2	0	0		-14.42	-0.28	-1.78	63.55	123.61	934.38	570.03	1125.48	771.25	965.49	612.53	1088.92	605.98
3.837	0	0.1	0.09	0.02	0.11	0.16	0.1	0.08	1.42	1.42	99.68	0.33	8.89	98.03	0.1	1.92	1.42	2.21	13.53	0.18	1.83	0.25	0	0.01	0.16	0.19	0.09	0.06	0.3	4.92	0.02	0	10.09	0	0		-10.68	-2.46	-3.17	63.94	122.9	938.34	567.15	1130.08	769.92	968.89	612.44	1091.4	602.65
3.87	0	0.09	0.09	0.02	0.1	0.21	0.11	0.08	1.66	1.66	99.58	0.36	10.39	97.6	0.11	1.79	1.66	1.63	17.21	0.18	3	0.38	0	0.01	0.17	0.17	0.12	0.05	0.35	6.13	0.03	0	10.62	0	0		-11.11	-3.47	-2.06	64.07	122.56	941.98	564.96	1133.07	766.94	973.34	608.99	1095.65	601.21
3.903	0	0.09	0.08	0.02	0.1	0.31	0.11	0.08	1.57	1.57	99.39	0.42	12.95	97.33	0.12	1.85	1.57	1.44	22.95	0.17	4.18	0.53	0	0.01	0.16	0.17	0.15	0.08	0.37	6.4	0.03	0	11.18	0	0		-6.91	-4.02	-2.15	64.66	120.97	946.32	563.27	1139.45	768.31	979.5	609.7	1100.11	600.33
3.937	0	0.09	0.08	0.02	0.1	0.36	0.11	0.08	1.35	1.35	99.29	0.49	14.65	97.99	0.11	1.72	1.35	1.11	25.13	0.16	3.16	0.57	0	0.01	0.18	0.17	0.17	0.13	0.44	7.06	0.03	0	11.4	0	0		-10.82	-2.56	-2.82	64.11	123.27	952.86	560.96	1147.93	767.21	985.21	606.94	1108.09	597.13
3.97	0	0.09	0.08	0.02	0.09	0.39	0.11	0.08	1.19	1.19	99.22	0.47	15.87	97.84	0.11	1.38	1.19	0.89	24.61	0.19	2.71	0.54	0	0.01	0.17	0.18	0.2	0.14	0.47	7	0.02	0	12.5	0	0		-2.8	-2.94	-2.69	65.02	124.4	960.89	558.88	1156.31	767.22	992.95	607.39	1116.92	597.04
4.003	0	0.08	0.07	0.02	0.09	0.48	0.11	0.08	0.92	0.92	99.04	0.54	18.08	95.41	0.11	1.07	0.92	0.81	26.14	0.22	1.95	0.44	0	0.01	0.19	0.22	0.22	0.18	0.51	6.53	0.02	0	13.55	0	0		-6.25	-6.83	-0.96	64.61	122.48	968.31	555.87	1164.8	764.1	1003.45	603.52	1125.56	594.12
4.037	0	0.08	0.06	0.02	0.08	0.62	0.1	0.08	0.79	0.79	98.76	0.7	20.59	97.2	0.1	0.64	0.79	0.58	27.27	0.27	1.79	0.33	0	0.01	0.23	0.26	0.32	0.15	0.61	6.97	0.02	0.01	15.34	0	0		1.79	-4.27	-0.57	67.23	125.43	976.27	554.73	1172.71	766.01	1010.13	600.77	1135.5	597.29
4.07	0	0.08	0.06	0.02	0.08	0.74	0.1	0.08	0.73	0.73	98.52	0.74	21.84	98.03	0.08	0.51	0.73	0.48	29.6	0.28	2.21	0.21	0	0.01	0.24	0.3	0.38	0.1	0.56	7.22	0.02	0.01	15.71	0	0		0.19	-2.47	1.47	67.54	125.29	981.64	557.62	1174.71	764.28	1015.87	599.94	1141.14	602.05
4.104	0	0.07	0.06	0.02	0.08	0.7	0.1	0.08	0.63	0.63	98.6	0.83	21.69	98.56	0.07	0.46	0.63	0.31	26.98	0.3	2.17	0.1	0	0.01	0.24	0.4	0.42	0.11	0.54	7.21	0.02	0.02	16.56	0	0		0.35	-0.87	1.45	68.1	126.22	986.62	561.48	1176.45	764.72	1018.77	603.7	1144.99	604.67
4.137	0	0.08	0.06	0.02	0.08	0.54	0.09	0.08	0.67	0.67	98.92	0.81	19.87	98.69	0.08	0.33	0.67	0.29	22.91	0.29	1.8	0.09	0	0.01	0.2	0.46	0.4	0.12	0.62	7.13	0.02	0	16.33	0	0		-1.19	-0.38	1.64	67.57	127.29	989.25	565.13	1177.01	765.38	1020.04	606.33	1147.32	608.1
4.17	0	0.08	0.06	0.02	0.08	0.43	0.09	0.08	0.65	0.65	99.13	0.8	18.37	98.47	0.09	0.29	0.65	0.29	19.14	0.29	1.34	0.07	0	0.01	0.16	0.48	0.4	0.15	0.61	6.92	0.02	0	16.23	0	0		1.26	-1.18	0.52	68.23	123.14	991.34	565.56	1179.07	766.77	1023.09	608.25	1146.23	607.8
4.204	0	0.08	0.05	0.01	0.08	0.42	0.09	0.07	0.64	0.64	99.16	0.92	18.49	98.58	0.1	0.31	0.64	0.42	16.69	0.36	1.08	0.08	0	0.01	0.11	0.59	0.38	0.24	0.59	6.48	0.01	0	17.22	0	0		-3.38	0.8	0.21	66.53	123.09	991.01	565.19	1179.03	765.89	1022.68	607.41	1145.75	605.51
4.237	0	0.07	0.05	0.01	0.08	0.4	0.08	0.07	0.63	0.63	99.2	0.92	18.04	98.59	0.09	0.38	0.63	0.54	15.84	0.29	1.31	0.12	0	0.01	0.09	0.6	0.41	0.19	0.59	6.27	0.01	0	17.21	0	0		-8.24	0.76	-0.06	64.79	124.44	990.45	565.23	1178.24	764.3	1021.07	606.61	1145.48	604.18
4.27	0	0.07	0.05	0.02	0.07	0.4	0.08	0.07	0.6	0.6	99.19	0.96	18	98.03	0.09	0.47	0.6	0.61	15.2	0.27	1.72	0.17	0	0.01	0.07	0.55	0.44	0.18	0.57	5.68	0.01	0.01	17.57	0	0		-12.49	2.45	0.79	64.01	124.37	988.72	564.98	1176	762.28	1019.95	604.67	1144.31	603.52
4.304	0	0.07	0.05	0.02	0.07	0.35	0.08	0.07	0.64	0.64	99.3	0.95	16.44	98.2	0.09	0.75	0.64	0.71	12.88	0.24	2.85	0.23	0	0.01	0.06	0.53	0.34	0.14	0.49	5.47	0.01	0.03	17.48	0	0		-11.43	2.01	-0.11	64.19	123.19	987.29	563.94	1173.9	760.81	1017.92	604.06	1141.09	602.25
4.337	0	0.07	0.05	0.02	0.08	0.29	0.08	0.07	0.58	0.58	99.41	0.9	15.19	98.01	0.13	0.96	0.58	0.81	10.6	0.21	2.59	0.19	0	0.01	0.06	0.52	0.25	0.1	0.48	5	0.01	0.01	17.08	0	0		-10.46	2.52	-1	64.52	123.47	985.52	562.59	1172.26	759.44	1015.25	603.67	1138.68	600.88
4.37	0	0.07	0.05	0.02	0.08	0.27	0.08	0.07	0.49	0.49	99.46	0.85	14.72	98.64	0.19	1.43	0.49	1.16	10.01	0.18	2.09	0.2	0	0.01	0.05	0.52	0.2	0.09	0.45	4.24	0.01	0.01	16.64	0	0		-6.18	0.57	-2.55	65.64	124.98	982.33	561.46	1169.13	758.97	1009.84	605.58	1134.66	599.24
4.404	0	0.08	0.06	0.02	0.09	0.24	0.08	0.07	0.43	0.43	99.52	0.73	13.73	98.57	0.24	2.36	0.43	1.23	9.73	0.15	1.68	0.17	0	0.01	0.05	0.63	0.18	0.11	0.4	3.34	0.01	0.01	15.64	0	0		-2.68	-0.82	-4.08	66.73	123.05	979.1	560.8	1166.55	759.42	1006.52	606.96	1129.32	598.97
4.437	0	0.08	0.06	0.02	0.09	0.23	0.08	0.08	0.43	0.43	99.53	0.7	13.6	98.74	0.26	3.82	0.43	1.42	9.91	0.14	1.44	0.19	0	0.01	0.06	0.75	0.14	0.14	0.4	3.12	0.01	0	15.36	0	0		-1.42	-0.21	-4.91	67.45	123.37	974.3	559.81	1162.5	759.47	1001.23	607.5	1124.18	597.41
4.471	0	0.08	0.06	0.02	0.1	0.2	0.08	0.08	0.51	0.51	99.6	0.56	11.94	98.67	0.24	3.82	0.51	0.99	10.42	0.12	1.57	0.2	0	0.01	0.09	0.82	0.14	0.28	0.34	2.6	0.01	0	13.71	0	0		-1.34	0.45	-2.65	67.86	124.96	965.08	562.74	1150.26	759.83	991.73	608.19	1116.46	600.6
4.504	0	0.08	0.07	0.02	0.1	0.18	0.09	0.08	0.56	0.56	99.64	0.48	10.96	98.58	0.25	4.33	0.56	0.86	10.47	0.15	1.32	0.19	0	0.01	0.13	0.88	0.12	0.31	0.3	2.64	0.01	0	12.7	0	0		-0.43	-0.8	-5.09	68.38	124.41	956.57	563.34	1141.37	759.32	981.12	611.43	1104.99	599.8
4.537	0	0.08	0.07	0.02	0.1	0.17	0.09	0.08	0.51	0.51	99.67	0.45	10.39	98.46	0.27	4.29	0.51	0.81	10.22	0.14	1.16	0.2	0	0.01	0.15	1.02	0.09	0.31	0.3	2.47	0.01	0.01	12.19	0	0		-1.11	-1.2	-5.73	68.03	123.01	947.6	562.31	1134.17	760.16	973.22	610.92	1095.61	598.64
4.571	0	0.09	0.08	0.02	0.11	0.17	0.09	0.08	0.47	0.47	99.66	0.39	10.52	98.64	0.29	4.5	0.47	0.8	12.68	0.15	0.89	0.15	0	0.01	0.18	1.08	0.09	0.34	0.34	2.07	0.01	0.01	11.22	0	0		-0.6	-0.57	-5.28	68.21	118.61	934.47	561.79	1120.11	760.14	962.5	609.67	1080.46	597.27
4.604	0	0.08	0.07	0.02	0.11	0.17	0.09	0.08	0.46	0.45	99.65	0.4	10.73	98.51	0.24	5.05	0.45	0.78	12.64	0.15	0.6	0.15	0	0.02	0.26	1.12	0.1	0.46	0.3	2.08	0.01	0	11.34	0	0		-1.79	1.06	-5.22	68.21	121.7	923.6	561.35	1108.79	758.64	949.88	609.7	1070.78	595.82
4.637	0	0.08	0.07	0.02	0.11	0.19	0.09	0.08	0.51	0.43	99.62	0.41	11.47	98.26	0.2	4.95	0.43	0.78	13.65	0.14	0.5	0.14	0	0.02	0.37	0.9	0.12	0.51	0.32	2.02	0.01	0	11.61	0	0		-1.63	1.83	-5.67	68.61	125.82	919.12	562.83	1105.2	759.44	943.06	611.54	1068.25	598.96
4.671	0	0.08	0.07	0.02	0.1	0.2	0.09	0.07	0.7	0.41	99.59	0.43	12.04	98.3	0.18	4.32	0.41	0.83	14.38	0.12	0.36	0.08	0	0.01	0.45	0.74	0.15	0.7	0.28	1.83	0.01	0.01	11.83	0	0		-2.58	1.71	-3.97	68.26	126.2	914.3	564.37	1100.93	762.11	939.83	611.19	1065.66	601.49
4.704	0	0.08	0.07	0.02	0.1	0.18	0.09	0.07	0.73	0.4	99.63	0.44	11.35	98.14	0.16	3.92	0.4	0.7	12.17	0.1	0.23	0.06	0	0.01	0.5	0.65	0.19	0.73	0.27	1.91	0.01	0	12.02	0	0		-0.58	2.17	-4.6	68.84	127.18	912.03	565.67	1097.8	762.9	936.11	614.07	1062.69	601.79
4.738	0	0.09	0.07	0.02	0.11	0.14	0.09	0.08	0.48	0.35	99.71	0.39	9.43	98.69	0.15	4.68	0.35	0.79	9.38	0.07	0.15	0.03	0	0.01	0.44	0.55	0.19	0.48	0.23	1.89	0.01	0	11.2	0	0		-2.74	0.4	-4.64	68.19	125.43	909.37	564.3	1095.72	761.23	934.51	611.41	1059.54	601.43
4.771	0	0.09	0.08	0.02	0.11	0.14	0.09	0.08	0.48	0.33	99.73	0.36	9.03	98.75	0.12	4.98	0.33	1.06	9.7	0.05	0.18	0.04	0	0.01	0.48	0.58	0.22	0.45	0.23	2.14	0.02	0	10.7	0	0		-2.52	-0.15	-3.83	68.02	126.14	908.1	564.43	1095.9	763.71	934.36	611.43	1060.12	601.72
4.804	0	0.09	0.08	0.02	0.12	0.13	0.09	0.08	0.54	0.32	99.74	0.35	8.6	98.7	0.09	5.58	0.32	1.39	9.39	0.04	0.19	0.04	0	0.01	0.54	0.55	0.27	0.33	0.23	2.32	0.02	0	10.4	0	0		-3.12	0.36	-3.67	67.8	125.62	907.12	563.8	1095.54	763.87	934.11	610.56	1059.38	601.03
4.838	0	0.09	0.08	0.02	0.12	0.13	0.09	0.09	0.65	0.3	99.73	0.34	8.67	98.74	0.08	5.89	0.3	1.93	10.02	0.03	0.24	0.04	0	0.01	0.65	0.57	0.3	0.31	0.22	2.87	0.02	0	10.24	0	0		-2.5	0.19	-3.48	68.06	126.05	907.05	563.49	1095.02	763.51	933.81	610.48	1059.45	600.31
4.871	0	0.09	0.08	0.02	0.12	0.13	0.1	0.09	0.69	0.31	99.74	0.33	8.19	98.49	0.08	5.95	0.31	2.07	10.99	0.03	0.28	0.05	0	0.01	0.69	0.57	0.3	0.35	0.19	3.31	0.02	0	9.44	0	0		-1.99	-1.11	-3.74	68.27	126.93	907.3	563.09	1094.98	762.71	933.2	610.65	1059.65	599.75
4.904	0	0.09	0.08	0.02	0.13	0.13	0.09	0.1	0.76	0.3	99.73	0.33	8.18	98.3	0.07	7.52	0.3	2.44	11.48	0.03	0.31	0.06	0	0.01	0.76	0.53	0.28	0.43	0.2	3.56	0.02	0	9.26	0	0		-4.09	-1.72	-3.86	67.43	127.7	907.97	563.58	1097.47	764.66	934.23	611.18	1061.44	600
4.938	0	0.09	0.08	0.02	0.15	0.12	0.09	0.11	0.84	0.3	99.7	0.33	7.46	98.49	0.05	10	0.3	2.87	11.33	0.03	0.32	0.06	0	0.01	0.84	0.39	0.26	0.54	0.17	4.45	0.02	0	8.68	0	0		-3.44	1.12	-2.72	67.73	124.84	907.19	563.28	1097.49	765.74	936.48	610.17	1060.95	600.54
4.971	0	0.09	0.07	0.02	0.17	0.12	0.09	0.13	0.93	0.29	99.66	0.33	7.38	98.77	0.04	12.75	0.29	3.63	11.44	0.03	0.35	0.05	0	0.01	0.93	0.4	0.26	0.51	0.19	4.91	0.02	0	8.57	0	0		-1.85	0.08	-2.43	68.14	124.8	907.99	563.75	1098.28	766.74	937.52	610.53	1062.01	601.79
5.004	0	0.09	0.07	0.02	0.19	0.12	0.09	0.16	0.9	0.26	99.62	0.33	7.23	98.37	0.04	14.91	0.26	4.21	11.71	0.04	0.48	0.06	0	0.01	0.9	0.42	0.3	0.34	0.21	6.12	0.02	0.03	8.33	0	0		-3.72	1.51	-1.28	67.48	126.28	908.61	562.5	1100.34	766.25	939.18	608.52	1065.25	601.29
5.038	0	0.08	0.06	0.02	0.22	0.12	0.08	0.2	0.83	0.28	99.57	0.33	7.58	97.52	0.04	19.02	0.28	4.3	12.4	0.06	0.65	0.08	0	0.01	0.83	0.35	0.29	0.24	0.2	7.38	0.03	0.02	8.42	0	0		-5.59	3.63	-0.36	66.39	128.26	907.45	559.93	1102	765.98	939.32	605.56	1067.44	599.62
5.071	0	0.08	0.06	0.02	0.22	0.14	0.08	0.21	0.74	0.28	99.56	0.35	8.56	97.88	0.05	20.07	0.28	4.31	14.57	0.09	1.3	0.11	0	0.01	0.74	0.44	0.25	0.11	0.22	8.06	0.03	0	8.69	0	0		-1.15	2.84	0.75	67.15	127.53	907.47	556.18	1109.37	770.65	944.49	605.46	1071.82	598.22
5.105	0	0.08	0.06	0.02	0.22	0.19	0.08	0.24	0.63	0.28	99.52	0.38	9.73	96.71	0.06	21.4	0.28	3.92	19.67	0.13	3.04	0.23	0	0.01	0.63	0.39	0.22	0.04	0.27	10.07	0.04	0.02	8.43	0	0		-1.97	5.1	1.28	66.4	124.81	912.69	555.72	1117.37	773.31	953	604.86	1077.64	598.31
5.138	0	0.08	0.06	0.02	0.19	0.22	0.08	0.22	0.47	0.24	99.57	0.36	11.08	96.12	0.06	18.48	0.24	3.49	20.91	0.18	2.77	0.29	0	0	0.47	0.55	0.21	0.03	0.3	10.78	0.04	0.02	9.03	0	0		0.46	5.96	-0.11	66.91	124.53	925.03	554.89	1129.62	773.99	964.12	604.16	1088.49	597.64
5.171	0	0.08	0.07	0.02	0.16	0.18	0.09	0.17	0.39	0.24	99.63	0.33	9.74	95.31	0.07	14.43	0.24	2.35	18.59	0.21	3.08	0.27	0	0	0.39	0.6	0.19	0.02	0.31	10.79	0.04	0.02	8.81	0	0		-1.77	6.94	0.87	65.98	126.45	938.21	551.95	1142.7	770.13	977.22	599.74	1103.59	595.23
5.205	0	0.08	0.07	0.02	0.15	0.17	0.09	0.16	0.31	0.21	99.65	0.33	9.6	97.09	0.07	12.13	0.21	1.7	17.06	0.27	2.49	0.27	0	0	0.31	0.89	0.21	0.03	0.35	12.07	0.04	0.02	9.03	0	0		-1.32	4.46	-0.73	66.56	125.93	953.09	549.89	1156.4	767.91	990.13	596.03	1116.03	593.62
5.238	0	0.08	0.07	0.02	0.13	0.19	0.09	0.14	0.25	0.2	99.63	0.33	10.59	98.31	0.09	9.08	0.2	1.58	17.2	0.33	1.93	0.15	0	0	0.25	1.05	0.19	0.05	0.35	12.18	0.04	0.01	9.67	0	0		0.69	1.67	2.95	67.9	124.45	958.97	550.25	1159.32	765.02	998.75	594.74	1123.2	595.94
5.271	0	0.08	0.07	0.02	0.12	0.2	0.09	0.14	0.25	0.18	99.61	0.33	11.1	96.4	0.1	7.92	0.18	1.62	17.13	0.35	1.78	0.1	0	0	0.25	1.48	0.17	0.08	0.4	12.81	0.04	0	10.12	0	0		3.79	5.56	4.9	69.36	125.49	962.8	551.75	1161.44	764.27	1003.23	596.15	1128.67	599.65
5.305	0	0.09	0.08	0.02	0.11	0.24	0.1	0.13	0.19	0.17	99.52	0.37	13	98.3	0.13	5.31	0.17	1.59	19.47	0.31	1.28	0.06	0	0	0.19	2.14	0.16	0.1	0.41	13.46	0.04	0	10.77	0	0		5.75	1.73	3.04	70.77	126.37	968.93	554.59	1165.15	766.08	1005.82	598.59	1132.15	601.59
5.338	0	0.09	0.08	0.02	0.11	0.24	0.1	0.12	0.17	0.17	99.51	0.37	13.24	97.66	0.13	4.8	0.17	1.44	19.74	0.29	1.03	0.04	0	0	0.17	2.22	0.18	0.14	0.4	12.5	0.03	0.03	10.79	0	0		3.61	3.34	2.09	69.79	128.6	973.63	556.52	1167.46	764.95	1007.34	599.71	1135.91	602.19
5.371	0	0.09	0.08	0.02	0.11	0.21	0.1	0.12	0.18	0.17	99.58	0.38	12.26	97.26	0.12	4.53	0.17	1.45	16.74	0.28	0.91	0.04	0	0	0.14	2.73	0.2	0.18	0.42	12.08	0.03	0.01	11.01	0	0		-1.79	4.16	2.06	67.64	123.81	974.02	556.19	1167.7	763.6	1009.99	598.07	1133.79	599.96
5.405	0	0.09	0.07	0.02	0.11	0.2	0.09	0.12	0.2	0.15	99.6	0.41	12.08	94.95	0.13	5.16	0.15	1.65	14.71	0.24	0.78	0.04	0	0	0.13	3.42	0.21	0.2	0.48	11.77	0.03	0.01	11.6	0	0		-2.82	7.33	2.88	66.93	127.51	973.29	556.5	1166.71	762.68	1008.22	597.64	1135.68	601.19
5.438	0	0.08	0.07	0.02	0.12	0.19	0.09	0.13	0.19	0.15	99.63	0.41	11.34	96.89	0.13	6.88	0.15	2.22	13.51	0.25	1.06	0.06	0	0	0.1	3.38	0.22	0.19	0.5	12.01	0.03	0.01	11.48	0	0		-4.61	4.81	1.4	66.04	124.57	973.4	555.69	1167.4	762.44	1008.52	598.11	1133.09	597.91
5.472	0	0.08	0.06	0.02	0.12	0.19	0.08	0.13	0.14	0.14	99.63	0.46	11.52	96.12	0.12	7.91	0.14	2.61	11.88	0.25	1.12	0.09	0	0	0.08	4.05	0.19	0.13	0.49	10.47	0.03	0.01	12.31	0	0		-7.77	5.95	1.94	65.39	126.88	972.27	555.15	1164.47	759.14	1005.92	595.25	1132.78	597.5
5.505	0	0.08	0.06	0.02	0.13	0.19	0.08	0.14	0.13	0.13	99.63	0.49	11.64	96.85	0.13	10.72	0.12	2.58	10.99	0.22	1.1	0.08	0	0	0.07	3.82	0.19	0.13	0.48	8.71	0.03	0.03	12.76	0	0		-8.29	4.87	1.4	65.34	128.06	969.21	554.5	1161.5	757.91	1001.75	595.94	1129.81	595.76
5.538	0	0.07	0.05	0.02	0.14	0.18	0.07	0.14	0.13	0.14	99.64	0.51	11.38	97.01	0.14	12.32	0.11	2.33	9.62	0.18	1.05	0.07	0	0	0.05	3.84	0.2	0.13	0.51	7.93	0.03	0.03	13.04	0	0		-1.56	4.61	-0.56	67.44	127.37	965.34	553.1	1158.09	758.74	996.56	598.44	1123.85	593.78
5.572	0	0.07	0.05	0.02	0.15	0.16	0.07	0.15	0.28	0.16	99.68	0.48	10.66	95.72	0.16	15.99	0.1	1.77	8.78	0.17	0.81	0.07	0	0	0.07	3.43	0.23	0.28	0.52	6.57	0.02	0.12	12.63	0	0		-1.68	6.46	-1.01	67.59	126.99	961.3	554.78	1152.14	758.37	991.36	599.88	1118.25	594.75
5.605	0	0.07	0.05	0.02	0.16	0.17	0.07	0.15	0.32	0.17	99.66	0.47	11.09	95.36	0.17	16.76	0.11	1.42	9.9	0.15	0.67	0.06	0	0	0.08	3.1	0.3	0.32	0.49	6.31	0.02	1.89	12.55	0	0		3.5	6.89	-1.85	70.64	125.24	956	557.3	1143.35	757.64	984.51	604.94	1109.45	596.24
5.638	0	0.07	0.06	0.02	0.15	0.15	0.07	0.14	0.44	0.19	99.69	0.41	10.15	96.15	0.19	15.81	0.12	0.88	10.22	0.13	0.47	0.08	0	0	0.1	2.93	0.39	0.44	0.46	5.7	0.02	45.5	11.49	0	0		4.56	5.92	-3.66	71.83	126.57	953.42	560.8	1136.78	756.9	977.57	609.28	1103.61	597.72
5.672	0	0.08	0.06	0.02	0.15	0.12	0.08	0.12	0.57	0.16	99.7	0.33	8.02	97.91	0.16	13.42	0.13	0.53	8.56	0.11	0.34	0.12	0	0	0.12	3.08	0.5	0.57	0.41	4.94	0.02	61.77	10.12	0	0		5.59	2.78	-3.41	72.36	127.35	944.67	562.65	1125.82	756.02	967.53	611.61	1094.28	599.23
5.705	0	0.08	0.07	0.02	0.14	0.12	0.08	0.12	0.28	0.15	99.72	0.33	8.33	98.37	0.15	12.22	0.13	0.28	9.13	0.12	0.31	0.22	0	0	0.13	2.97	0.58	0.28	0.4	5.22	0.02	32.06	10.12	0	0		2.83	1.5	-5.07	72.09	127.08	936.01	561.62	1117.52	753.65	957.49	610.03	1084.07	598.77
5.739	0	0.08	0.07	0.02	0.15	0.12	0.09	0.11	0.26	0.16	99.71	0.33	7.89	97.83	0.16	12.2	0.15	0.19	11.16	0.14	0.36	0.49	0	0	0.19	2.21	0.66	0.26	0.37	4.73	0.02	5.98	8.92	0	0		3.02	2.97	-3.91	71.58	122.5	922.52	558.87	1104.84	753.81	948.09	606.89	1070	594.88
5.772	0	0.08	0.08	0.02	0.14	0.14	0.09	0.1	0.39	0.18	99.73	0.33	8.63	97.29	0.18	10.39	0.16	0.14	12.98	0.14	0.32	0.45	0	0.01	0.32	1.58	0.78	0.39	0.33	3.95	0.01	0.26	8.94	0	0		0.7	4.09	-6.46	70.12	122.53	916.32	558.26	1099.41	752.54	940	607.66	1061.65	592.96
5.805	0	0.08	0.08	0.02	0.13	0.16	0.1	0.1	0.51	0.21	99.67	0.33	9.95	96.6	0.21	9.44	0.16	0.14	16.86	0.13	0.3	0.37	0	0.01	0.44	1.33	0.81	0.51	0.29	3.51	0.01	0.06	8.68	0	0		-0.5	5.27	-5.68	69.35	122.23	911.17	559.02	1093.69	752.89	935.43	607.28	1056.89	593.54
5.839	0	0.08	0.08	0.02	0.14	0.16	0.1	0.1	0.73	0.24	99.69	0.33	9.5	96.23	0.24	10.33	0.16	0.16	16.53	0.11	0.24	0.22	0	0.01	0.44	1	0.89	0.73	0.32	3.3	0.01	0.03	8.41	0	0		0.29	5.8	-4	69.64	126.17	904.61	557.87	1088.33	752.99	928.76	604.98	1054.51	594.72
5.872	0	0.08	0.08	0.02	0.15	0.11	0.09	0.1	0.9	0.26	99.71	0.33	6.62	97.76	0.26	11.06	0.15	0.17	10.53	0.07	0.16	0.14	0	0.01	0.4	0.79	0.81	0.9	0.3	3.35	0.01	0.01	8.09	0	0		-0.13	3.12	-2.61	69.64	124.9	902.92	557.38	1086.85	753.41	929.11	603.55	1053.68	594.44
5.905	0	0.08	0.08	0.02	0.15	0.09	0.09	0.11	0.76	0.26	99.7	0.33	5.29	97.92	0.26	12.07	0.16	0.22	8.11	0.05	0.17	0.1	0	0.01	0.37	0.72	0.71	0.76	0.29	3.97	0.01	0	7.77	0	0		0.54	2.75	-1.24	70.03	125.46	900.21	556.3	1085.69	753.66	928.17	602.7	1053.36	594.63
5.939	0	0.08	0.08	0.02	0.15	0.09	0.09	0.11	0.56	0.28	99.7	0.33	4.98	98.07	0.28	11.86	0.18	0.28	7.92	0.04	0.18	0.07	0	0.01	0.32	0.61	0.59	0.56	0.26	4.26	0.01	0.01	7.53	0	0		-0.53	2.36	-1.6	69.57	123.83	898.9	555.68	1085.9	754.81	928.13	602.22	1051.67	593.7
5.972	0	0.09	0.09	0.02	0.15	0.08	0.09	0.11	0.75	0.3	99.7	0.33	4.62	97.13	0.3	10.64	0.2	0.34	7.78	0.03	0.17	0.06	0	0.01	0.39	0.64	0.53	0.75	0.26	4.67	0.02	0	7.31	0	0		2.4	4.4	0.5	70.71	128.06	897.99	555.13	1086.01	755.54	927.53	600.69	1055.52	596.47
6.005	0	0.09	0.09	0.02	0.15	0.1	0.1	0.11	0.43	0.27	99.7	0.33	5.82	98.53	0.27	10.62	0.21	0.53	10.56	0.03	0.2	0.05	0	0.01	0.34	0.62	0.49	0.43	0.28	6.08	0.02	0	7.27	0	0		-2.25	-0.96	-0.14	68.14	132.18	897.65	553.94	1091.86	759.91	927.47	600.67	1059.52	594.69
6.039	0	0.09	0.09	0.02	0.15	0.11	0.1	0.13	0.47	0.24	99.69	0.33	6.42	98.69	0.2	11.26	0.24	0.67	13.28	0.03	0.2	0.04	0	0.01	0.32	0.56	0.49	0.47	0.25	8.02	0.02	0	6.76	0	0		-1.91	-0.41	0.77	67.95	133.2	901.23	554.08	1098.31	762.94	932.89	601.09	1066	596.21
6.072	0	0.09	0.09	0.02	0.16	0.13	0.1	0.13	0.58	0.23	99.69	0.33	7.94	98.48	0.12	11.91	0.23	0.71	16.33	0.04	0.22	0.05	0	0.01	0.33	0.54	0.51	0.58	0.24	8.38	0.02	0	6.98	0	0		-2.55	1.15	0.17	67.57	124.74	901.45	553.69	1098.4	763.21	936.79	600.74	1061.37	594.43
6.106	0	0.09	0.09	0.02	0.15	0.22	0.11	0.14	0.72	0.22	99.55	0.5	11.93	98.48	0.08	10.38	0.22	0.62	25.2	0.05	0.31	0.06	0	0.01	0.33	0.56	0.51	0.72	0.23	11.06	0.02	0	7.25	0	0		-4.25	1.13	1.57	67.17	128.24	902.29	552.25	1100.39	761.88	937.77	598.49	1065.94	594.17
6.139	0	0.09	0.09	0.02	0.13	0.22	0.11	0.13	0.58	0.2	99.56	0.45	11.91	98.43	0.05	7.75	0.2	0.59	23.84	0.11	0.37	0.06	0	0.01	0.4	0.57	0.47	0.58	0.19	11.71	0.03	0	7.77	0	0		-0.91	1.31	1.57	67.88	132	907.56	552.12	1109.24	765.71	942.99	601.08	1074.87	595.26
6.172	0	0.09	0.09	0.02	0.12	0.29	0.11	0.12	0.37	0.2	99.42	0.57	14.12	98.4	0.04	6.09	0.2	0.64	27.45	0.21	0.62	0.08	0	0.01	0.37	0.59	0.44	0.32	0.2	12.39	0.03	0	8.44	0	0		-1.23	1.39	0.67	67.46	130.52	910.38	551.93	1113.72	768.15	946.49	600.85	1076.87	594.75
6.206	0	0.09	0.08	0.02	0.12	0.39	0.11	0.13	0.47	0.19	99.21	0.67	16.62	98.63	0.04	6.22	0.19	0.68	29.63	0.35	0.91	0.09	0	0.01	0.47	0.53	0.47	0.24	0.2	12.73	0.03	0	10.04	0	0		-2.07	0.6	0.74	66.92	130.28	914.01	550.14	1119.73	768.66	951.49	599.75	1081.6	592.96
6.239	0	0.08	0.07	0.02	0.11	0.43	0.11	0.13	0.56	0.19	99.15	0.68	17.17	95.45	0.05	6.34	0.19	0.77	29.59	0.52	1.36	0.09	0	0.01	0.56	0.64	0.51	0.22	0.21	13.15	0.03	0.01	10.78	0	0		-3.02	-6.78	-1.5	66.12	129.42	922.27	548.79	1130.75	771.53	959.22	598.86	1088.38	590.6
6.272	0	0.08	0.07	0.02	0.1	0.56	0.11	0.12	0.56	0.17	98.88	0.82	19.37	98.74	0.05	4.36	0.17	0.63	32.35	0.58	1.67	0.1	0	0.01	0.56	0.75	0.56	0.18	0.21	12.85	0.03	0	11.86	0	0		2.77	0.18	-0.1	68.14	131.98	930.99	550.35	1137.59	772.45	967.14	599.44	1099.06	595.3
6.306	0	0.08	0.07	0.02	0.09	0.6	0.11	0.12	0.56	0.17	98.79	0.74	20.27	97.53	0.06	2.5	0.17	0.53	30.81	0.61	1.59	0.1	0	0.01	0.56	0.96	0.6	0.19	0.23	16.03	0.03	0	13.3	0	0		1.85	-3.62	-0.96	67.5	127.21	942.1	550.17	1149.06	773.24	979.97	599.26	1107.07	594.06
6.339	0	0.08	0.06	0.02	0.09	0.48	0.1	0.11	0.46	0.17	99.04	0.58	18.66	98.4	0.07	1.92	0.17	0.38	25.43	0.58	1.7	0.14	0	0.01	0.46	1.05	0.49	0.13	0.25	14.66	0.03	0.01	13.94	0	0		-1.53	-1.41	-1.45	66.24	130.48	955.05	549.13	1162.49	770.75	991.1	599.6	1121.31	591.12
6.372	0	0.08	0.06	0.02	0.08	0.62	0.1	0.11	0.37	0.16	98.75	0.7	20.98	98.17	0.06	1.32	0.16	0.31	27.44	0.58	1.65	0.17	0	0.01	0.37	1.21	0.39	0.1	0.25	14.94	0.02	0.01	15.28	0	0		-0.98	-2.08	-0.08	66.39	131.36	971.19	548.37	1177.88	769.81	1007.67	596.18	1138.98	592.44
6.406	0	0.07	0.05	0.01	0.07	0.85	0.09	0.1	0.31	0.18	98.31	1.02	23.9	97.06	0.08	0.94	0.18	0.25	27.54	0.49	1.67	0.18	0	0	0.31	1.54	0.36	0.07	0.27	13.99	0.03	0.01	18	0	0		-2.73	-4.51	1.14	66.41	133.04	981.02	546.76	1188.32	767.53	1018.14	591.23	1151.15	594.16
6.439	0	0.07	0.04	0.01	0.07	1.41	0.09	0.1	0.3	0.16	97.18	1.31	28.3	97.58	0.08	0.65	0.16	0.2	33.22	0.35	1.33	0.17	0	0	0.3	1.35	0.45	0.07	0.25	13.62	0.02	0.01	19.73	0	0		4.15	-3.52	2.53	69.18	132.46	989.42	548.51	1194.53	769.23	1027.2	593.36	1159.59	597.68
6.473	0	0.06	0.03	0.01	0.06	4.28	0.09	0.09	0.26	0.14	91.43	2.78	38.05	97.74	0.08	0.51	0.14	0.19	43.88	0.31	1.05	0.09	0	0.01	0.26	1.42	0.52	0.11	0.23	11.22	0.02	0.01	24.54	0	0		4.42	-3.16	2.54	69.77	131.97	994.59	550.79	1196.71	767.92	1031.1	596.74	1163.06	598.14
6.506	0	0.05	0.02	0.01	0.05	5.15	0.08	0.08	0.17	0.14	89.69	4.19	40.17	98.66	0.07	0.32	0.14	0.19	42.07	0.27	0.9	0.08	0	0.01	0.17	1.5	0.61	0.13	0.22	8.59	0.02	0	27.2	0	0		3.98	-0.52	3.71	70.03	132.12	997.31	552.52	1196.75	766.58	1033.69	595.89	1165.71	601.07
6.539	0	0.05	0.03	0.01	0.05	5.24	0.08	0.08	0.16	0.14	89.52	4.1	40.31	98.7	0.07	0.34	0.14	0.2	42.67	0.26	0.8	0.07	0	0.01	0.14	1.44	0.61	0.16	0.25	8.33	0.02	0	27.05	0	0		2.49	-0.34	2.94	69.43	129.97	999.12	553.92	1196.49	765.91	1034.72	596.64	1164.61	600.93
6.573	0	0.05	0.02	0.01	0.05	4.58	0.07	0.08	0.16	0.14	90.84	6.33	39.93	98.45	0.07	0.45	0.14	0.22	34.56	0.23	0.73	0.06	0	0.01	0.1	1.6	0.5	0.16	0.29	6.95	0.01	0	29.9	0	0		-3.34	1.24	3.58	67.43	130.96	999.23	553.68	1196.69	763.69	1035.07	595.16	1165.95	599.73
6.606	0	0.05	0.02	0.01	0.05	2.94	0.06	0.08	0.15	0.15	94.12	5.57	36.31	98.21	0.09	0.55	0.15	0.34	28.1	0.25	0.71	0.08	0	0.01	0.09	1.58	0.56	0.14	0.3	6.96	0.01	0	29.06	0	0		-3.15	1.99	3.24	67.32	130.99	998.04	552.97	1196.88	763.75	1034.2	596.86	1165.18	598.03
6.639	0	0.05	0.02	0.01	0.05	2.51	0.06	0.07	0.17	0.17	94.98	5.73	35.04	98.28	0.12	0.59	0.17	0.44	24.87	0.26	0.91	0.07	0	0.01	0.08	1.54	0.63	0.14	0.31	5.73	0.01	0	29.24	0	0		-0.9	-1.76	2.18	68.02	129.75	998.28	552.72	1196.65	764.59	1033.66	596.65	1163.41	597.6
6.673	0	0.05	0.02	0.01	0.05	2.38	0.06	0.07	0.25	0.18	95.24	6.09	34.72	98.7	0.17	1.01	0.18	0.59	23.11	0.27	0.81	0.06	0	0.01	0.08	1.58	0.65	0.25	0.33	5.29	0.01	0.01	29.64	0	0		-0.86	0.36	0.47	67.99	132.15	999.67	554.58	1195.54	763.77	1030.93	599.15	1163.08	597.78
6.706	0	0.05	0.02	0.01	0.06	1.76	0.06	0.08	0.58	0.26	96.48	4.57	31.89	98.28	0.26	1.96	0.18	0.73	21.36	0.26	0.81	0.06	0	0.01	0.1	1.61	0.54	0.58	0.3	5.13	0.01	0.01	27.76	0	0		-4.29	1.77	-0.17	67.02	130.92	997.35	554.63	1191.81	761.3	1027.91	598.58	1158.82	596.3
6.74	0	0.05	0.03	0.01	0.06	1.21	0.06	0.08	1.66	0.32	97.57	3.31	28.5	98.73	0.32	3.36	0.18	0.86	18.84	0.19	0.49	0.06	0	0.01	0.1	1.31	0.43	1.66	0.29	4.3	0.01	0.01	25.67	0	0		-6.45	-0.22	-1.06	66.55	133.93	995.12	554.5	1189.73	759.84	1023.28	598.94	1157.17	595.64
6.773	0	0.06	0.03	0.01	0.08	0.85	0.06	0.09	0.93	0.39	98.29	2.26	25.4	98.55	0.39	5.69	0.18	1.02	17.35	0.16	0.54	0.08	0	0.01	0.08	1.3	0.31	0.93	0.32	4.24	0.01	0.01	23.23	0	0		-4.55	-0.9	-3.53	66.82	130.98	991.32	552.94	1188.38	760.72	1019.76	600.15	1150.59	593.98
6.806	0	0.06	0.03	0.01	0.08	0.69	0.06	0.09	1.09	0.47	98.61	2.03	23.64	98.6	0.47	6.77	0.2	1.06	15.07	0.17	0.53	0.11	0	0.01	0.11	1.34	0.31	1.09	0.3	3.99	0.01	0.01	22.53	0	0		-4.42	-0.72	-5.09	67.32	126	982.62	550.21	1178.24	756.39	1011.54	598.03	1137.3	590.18
6.84	0	0.06	0.03	0.01	0.09	0.55	0.06	0.1	0.95	0.54	98.9	1.61	21.56	98.35	0.54	8.24	0.19	1.06	13.81	0.15	0.52	0.12	0	0.02	0.14	1.4	0.35	0.95	0.29	3.8	0.01	0.01	21.06	0	0		-4.86	-1.57	-4.01	67.35	126	975.86	551.51	1168.57	755.37	1004.38	598.39	1130.1	590.09
6.873	0	0.06	0.04	0.01	0.09	0.38	0.07	0.09	1.06	0.53	99.23	1.21	18.41	98.48	0.53	7.94	0.22	0.82	11.07	0.11	0.47	0.12	0	0.02	0.2	1.37	0.36	1.06	0.24	3.28	0.01	0.02	19.21	0	0		2.89	-1.14	-3.81	70.28	127.06	965.51	552.52	1157.56	757.88	993.38	601.56	1120.09	592.11
6.906	0	0.06	0.04	0.01	0.1	0.32	0.07	0.1	2.08	0.5	99.35	1.04	16.69	98.75	0.5	9.14	0.22	0.75	10.28	0.08	0.43	0.09	0	0.02	0.31	1.34	0.35	2.08	0.22	2.98	0.01	0.01	18.11	0	0		2.32	0.15	-3.69	70.15	127.27	954.05	554.87	1144.5	758.45	981.17	603.6	1108.05	593.62
6.94	0	0.07	0.04	0.01	0.12	0.24	0.07	0.11	1.51	0.42	99.52	0.73	14.05	98.69	0.42	11.8	0.21	0.83	10.1	0.07	0.41	0.08	0	0.03	0.38	1.6	0.31	1.51	0.22	2.58	0.01	0.01	15.56	0	0		1.31	-0.39	-5.26	69.81	124.85	943.05	552.72	1134.6	756.65	970.55	602.23	1094.91	591.3
6.973	0	0.07	0.05	0.01	0.12	0.26	0.07	0.1	1.19	0.38	99.48	0.71	14.6	98.57	0.38	11.05	0.21	0.83	11.72	0.07	0.42	0.09	0	0.03	0.42	1.54	0.31	1.19	0.21	2.37	0.01	0.01	15.37	0	0		-0.38	0.84	-4.3	68.91	124.26	927.89	555.3	1118.91	759.18	956.37	603.67	1080.17	593.02
7.006	0	0.07	0.05	0.02	0.11	0.26	0.08	0.09	1	0.37	99.49	0.6	14.28	98.2	0.37	9	0.21	0.82	13.7	0.07	0.42	0.1	0	0.03	0.47	1.41	0.32	1	0.22	2.26	0.01	0.01	14.25	0	0		1.39	2.01	-7.13	70.06	127.3	921.11	558.07	1110.88	759.84	945.01	610.82	1071.02	592.74
7.04	0	0.08	0.06	0.02	0.11	0.2	0.09	0.09	0.72	0.29	99.6	0.45	12.11	98.19	0.29	7.37	0.25	0.74	13.54	0.06	0.34	0.13	0	0.03	0.72	1.3	0.4	0.6	0.17	2.19	0.01	0	12.21	0	0		-0.11	2.04	-5.8	69.65	130.42	910.92	562.07	1099.33	761.79	933.56	613.24	1062.99	597.22
7.073	0	0.08	0.07	0.02	0.1	0.18	0.09	0.08	0.65	0.29	99.65	0.43	11.02	98.45	0.25	4.41	0.29	0.56	11.76	0.04	0.26	0.09	0	0.03	0.65	1.2	0.39	0.63	0.17	2.47	0.01	0	11.86	0	0		2.55	1.23	-5.04	70.65	129.6	907.28	564.6	1094.31	763.82	930.4	615.7	1059.07	600.18
7.107	0	0.09	0.09	0.02	0.1	0.1	0.1	0.07	0.63	0.35	99.79	0.33	6.3	98.71	0.24	2.44	0.35	0.49	5.82	0.04	0.14	0.04	0	0.03	0.54	0.94	0.37	0.63	0.14	2.01	0.01	0	9.74	0	0		-3.15	0.3	-3.66	69.83	132.57	906.89	568.04	1090.37	761.73	927.81	615.62	1059.81	603.35
7.14	0	0.1	0.1	0.02	0.11	0.08	0.1	0.07	0.46	0.37	99.79	0.33	4.7	98.7	0.21	1.61	0.37	0.46	5.11	0.03	0.13	0.03	0	0.02	0.35	0.67	0.35	0.46	0.13	1.93	0.01	0	8.45	0	0		-5.96	0.35	-2.18	68.96	130.4	904.62	568.9	1087.11	760.38	927.67	615.55	1057.55	603.92
7.173	0	0.1	0.1	0.02	0.11	0.07	0.1	0.07	0.49	0.39	99.79	0.33	3.93	98.69	0.21	1.41	0.39	0.61	4.11	0.03	0.09	0.02	0	0.02	0.29	0.61	0.37	0.49	0.13	1.93	0.01	0	8.1	0	0		-8.07	-0.37	-2.37	67.66	131.63	903.67	567.91	1089.46	763.22	927.45	613.56	1058.7	603.57
7.207	0	0.1	0.11	0.02	0.11	0.07	0.1	0.06	0.41	0.41	99.79	0.33	3.43	98.63	0.16	0.77	0.41	0.6	3.88	0.02	0.1	0.02	0	0.01	0.26	0.49	0.43	0.37	0.12	1.81	0.02	0	7.69	0	0		-6.48	0.63	-4.79	67.66	127.9	900.36	565.08	1088.68	763.91	925.16	613.02	1052.37	599.77
7.24	0	0.1	0.11	0.02	0.1	0.07	0.11	0.06	0.45	0.45	99.78	0.33	3.78	98.33	0.12	0.43	0.45	0.62	4.81	0.02	0.12	0.03	0	0.01	0.23	0.46	0.41	0.3	0.11	1.88	0.02	0	7.64	0	0		-4.59	-1.63	-2.57	67.6	129.64	899.03	562.25	1092.53	767.6	927.47	609.79	1056.75	600.07
7.273	0	0.1	0.11	0.02	0.11	0.08	0.11	0.06	0.53	0.53	99.78	0.33	4.31	98.62	0.08	0.35	0.53	0.73	6.86	0.03	0.21	0.06	0	0.01	0.23	0.45	0.38	0.32	0.11	2.26	0.02	0	7.4	0	0		-4.55	0.66	-3.06	67.12	132.44	898.49	559.3	1098.83	771.81	928.5	609.32	1060.43	597.69
7.307	0	0.11	0.12	0.02	0.11	0.08	0.11	0.07	0.64	0.64	99.77	0.33	4.34	98.61	0.07	0.38	0.64	0.96	8.8	0.04	0.41	0.11	0	0.01	0.24	0.38	0.3	0.26	0.11	2.81	0.02	0	6.78	0	0		-4.04	-0.68	-2.89	67.16	131.17	898.33	559.03	1099.09	772.06	929.4	609.57	1060.01	597.5
7.34	0	0.11	0.12	0.02	0.11	0.09	0.11	0.07	0.63	0.63	99.77	0.33	5.15	98.68	0.07	0.56	0.63	1.31	10.7	0.05	0.63	0.1	0	0.01	0.26	0.39	0.25	0.22	0.11	3.21	0.02	0	6.85	0	0		-6.2	0.43	-1.88	66.29	131.91	897.78	557.46	1101.8	773.63	931.03	606.85	1062.58	597.07
7.373	0	0.11	0.11	0.02	0.11	0.11	0.12	0.07	0.68	0.68	99.77	0.33	6.32	98.53	0.06	0.95	0.68	1.96	14.09	0.09	1.1	0.12	0	0.01	0.26	0.37	0.19	0.15	0.13	4.03	0.02	0	6.81	0	0		-6	-0.98	-1.02	65.96	131.78	897.85	556.25	1103.99	774.16	933.09	606.76	1064.47	596.39
7.407	0	0.11	0.11	0.02	0.11	0.14	0.12	0.08	0.75	0.75	99.72	0.33	7.79	98.62	0.06	1.27	0.75	2.39	16.37	0.14	1.38	0.11	0	0.01	0.29	0.32	0.18	0.11	0.17	5.86	0.02	0	7.42	0	0		-8.03	-0.65	-1.79	64.97	131.89	902.64	554.48	1113.7	778.2	939.48	604.5	1071.03	595
7.44	0	0.1	0.11	0.02	0.11	0.16	0.12	0.08	0.72	0.72	99.68	0.33	8.75	97.26	0.07	1.27	0.72	1.94	17.95	0.19	1.76	0.18	0	0.01	0.28	0.36	0.16	0.08	0.19	6.12	0.02	0	7.83	0	0		-4.59	-4.16	-2.45	65.2	131.5	910.44	554.41	1123.12	781.43	947.55	605.46	1078.7	595.96
7.474	0	0.1	0.11	0.02	0.11	0.14	0.11	0.09	0.84	0.84	99.71	0.33	7.66	97.64	0.08	1.55	0.84	1.55	16.49	0.24	2.35	0.5	0	0	0.25	0.37	0.13	0.04	0.23	7.77	0.03	0.01	7.68	0	0		-6.24	-3.39	-2.14	65.02	133.51	918.78	553.85	1132.58	781.23	955.72	604.96	1088.89	595.26
7.507	0	0.1	0.1	0.02	0.11	0.15	0.11	0.1	0.88	0.88	99.69	0.33	7.82	96.79	0.12	2.6	0.88	1.39	17.35	0.29	3.05	0.56	0	0	0.23	0.5	0.11	0.03	0.31	9.1	0.03	0.01	7.78	0	0		-3.68	-4.98	-2.71	65.45	134.18	928.78	551.97	1144.23	782.3	965.57	603.93	1099.41	594.27
7.54	0	0.1	0.1	0.02	0.11	0.14	0.11	0.1	0.81	0.81	99.72	0.33	7.23	98.1	0.15	2.75	0.81	0.97	15.05	0.26	3.21	0.58	0	0	0.17	0.59	0.1	0.03	0.34	9.19	0.02	0.02	8.17	0	0		-1.31	-2.27	-0.89	66.26	134.23	943.06	549.06	1158.51	779.74	981.68	600.28	1115.74	593.55
7.574	0	0.09	0.1	0.02	0.1	0.15	0.11	0.09	0.69	0.69	99.7	0.33	7.81	96.86	0.15	1.94	0.69	0.53	15.78	0.28	3.19	0.34	0	0	0.12	0.69	0.09	0.03	0.42	9.8	0.02	0.03	8.34	0	0		-3.97	-4.86	0.3	65.5	133.06	955.97	547.07	1172.79	779.45	996.97	594.88	1130.01	593.02
7.607	0	0.09	0.1	0.02	0.1	0.17	0.11	0.1	0.64	0.64	99.67	0.33	8.95	96.18	0.17	1.52	0.64	0.35	17.28	0.25	2.56	0.18	0	0	0.1	0.69	0.1	0.03	0.46	10.98	0.02	0.02	8.54	0	0		-2.55	-5.87	1.5	65.97	137.5	965.48	546.8	1182.79	778.4	1005.75	592.82	1143.19	596.96
7.64	0	0.09	0.09	0.02	0.09	0.23	0.11	0.1	0.58	0.58	99.53	0.34	12.3	97.38	0.16	0.92	0.58	0.22	20.05	0.21	1.7	0.1	0	0	0.09	0.91	0.13	0.03	0.46	12.83	0.02	0.01	10.21	0	0		-1.01	-3.93	0.88	67.19	138.74	975.87	546.71	1192.6	778.29	1014.59	594.2	1153.31	595.99
7.674	0	0.08	0.07	0.02	0.09	0.36	0.1	0.11	0.5	0.5	99.28	0.5	16.34	98.4	0.16	0.65	0.5	0.15	22.45	0.19	1.37	0.07	0	0	0.1	1.47	0.17	0.06	0.6	15.32	0.01	0.01	12.9	0	0		1.04	-1.41	1.08	68.49	138.8	984.2	549.25	1199.07	779.7	1022.22	598.27	1161.01	597.09
7.707	0	0.08	0.07	0.02	0.09	0.36	0.1	0.11	0.5	0.5	99.27	0.5	16.47	98.61	0.16	0.55	0.5	0.12	22.51	0.21	1.2	0.05	0	0	0.09	1.63	0.19	0.09	0.64	15.04	0.01	0.02	12.94	0	0		-0.47	-0.7	1.54	68.32	137.07	987.58	551.82	1199.36	778.2	1025.43	597.74	1162.46	600.87
7.741	0	0.08	0.07	0.02	0.08	0.39	0.1	0.11	0.41	0.41	99.22	0.59	17.09	98.76	0.16	0.49	0.41	0.13	21.46	0.23	1.55	0.05	0	0	0.08	2.34	0.21	0.24	0.96	16.21	0.01	0	14.07	0	0		2.17	0.1	1.88	69.28	133.18	990.63	554.4	1198.45	777.66	1028.79	599.94	1161.94	603.07
7.774	0	0.08	0.06	0.02	0.08	0.46	0.09	0.1	0.34	0.34	99.08	0.7	18.85	98.77	0.13	0.35	0.34	0.11	21.97	0.2	1.2	0.04	0	0	0.08	2.29	0.25	0.27	1.03	14	0.01	0	15.36	0	0		0.73	0.06	2.04	68.67	135.23	991.79	555.6	1197.97	776.3	1028.3	600.34	1163.48	603.97
7.807	0	0.08	0.06	0.02	0.08	0.44	0.09	0.1	0.38	0.38	99.11	0.7	18.45	98.03	0.17	0.38	0.38	0.13	21.36	0.26	1.31	0.05	0	0	0.08	2.07	0.26	0.24	1.02	14.03	0.01	0	15.29	0	0		-5.73	2.47	1.87	66.41	137.3	991.95	556.53	1197.11	774.33	1026.8	599.87	1164.06	602.66
7.841	0	0.07	0.05	0.02	0.08	0.48	0.09	0.09	0.32	0.32	99.04	0.87	19.49	98.39	0.23	0.58	0.32	0.21	19.62	0.2	1.14	0.06	0	0	0.07	2.12	0.29	0.2	1.15	11.95	0.01	0	16.88	0	0		-8.48	1.45	0.93	65.54	137.88	990.52	556.52	1194.9	772.2	1023.66	599.8	1161.53	601.48
7.874	0	0.07	0.05	0.01	0.08	0.4	0.09	0.09	0.28	0.31	99.21	0.85	18.21	98.31	0.31	1.03	0.28	0.34	16.66	0.16	0.8	0.05	0	0	0.06	1.93	0.27	0.15	1.21	10.7	0.01	0.01	16.69	0	0		-9.57	1.69	0.49	65.34	136.96	988.62	556.29	1191.99	770.73	1021.25	599.7	1158.2	600.02
7.907	0	0.07	0.05	0.02	0.08	0.37	0.09	0.09	0.25	0.41	99.25	0.82	17.7	98.19	0.41	1.79	0.25	0.48	16.07	0.13	0.84	0.06	0	0	0.05	1.94	0.22	0.11	1.2	10.12	0.01	0.01	16.46	0	0		-8.68	2.03	-0.37	65.57	134.61	985.78	555.14	1188.92	769.85	1018.59	599.65	1153.19	597.83
7.941	0	0.08	0.06	0.02	0.09	0.31	0.09	0.1	0.21	0.6	99.37	0.72	16.29	98.7	0.6	3.15	0.21	0.71	14.85	0.09	0.61	0.06	0	0	0.04	1.83	0.15	0.1	1.11	8.56	0.01	0	15.53	0	0		-8.71	-0.36	-1.81	65.7	138.68	982.43	554.98	1185.28	768.17	1011.46	601.34	1150.08	596.94
7.974	0	0.08	0.06	0.02	0.1	0.27	0.08	0.1	0.19	0.74	99.47	0.66	14.87	98.02	0.74	5.02	0.19	1.02	13.14	0.06	0.55	0.07	0	0.01	0.04	1.65	0.13	0.16	1.04	7.68	0.01	0.01	14.88	0	0		-5.27	2.48	-1.63	66.75	134.96	978.09	554.1	1179.89	767.72	1008.78	600.62	1143.68	596.49
8.007	0	0.07	0.05	0.02	0.11	0.24	0.08	0.11	0.38	0.86	99.53	0.61	13.74	98.75	0.86	7.58	0.2	1.22	11.99	0.05	0.62	0.09	0	0.01	0.04	1.38	0.15	0.38	0.92	6.73	0.01	0	14.38	0	0		-4.1	-0.15	-3.5	67.29	136.11	969.43	551.16	1172.96	765.73	998.41	600.05	1134.37	593.79
8.041	0	0.07	0.05	0.02	0.13	0.2	0.08	0.13	0.66	1.05	99.6	0.55	12.26	98.34	1.08	11.83	0.2	1.68	10.64	0.05	0.74	0.1	0	0.01	0.05	1.05	0.14	0.66	0.72	5.96	0.01	0	13.67	0	0		1.31	1.58	-1.18	69.06	130.57	959.88	552.01	1161.57	768.43	993.27	600.39	1123.71	594.67
8.074	0	0.07	0.05	0.02	0.16	0.17	0.07	0.15	1.26	1	99.66	0.49	10.48	98.22	1	15.63	0.23	1.95	9.32	0.04	1.15	0.19	0	0.01	0.08	1.13	0.15	1.26	0.66	5.72	0.01	0	12.81	0	0		0.47	1.95	-3.17	68.85	132.17	951.53	554.66	1150.6	767.56	980.9	604.63	1112.68	594.55
8.108	0	0.07	0.05	0.02	0.18	0.18	0.07	0.17	0.82	0.91	99.64	0.48	10.82	98.5	0.91	18.89	0.22	2.28	10.8	0.04	1.51	0.28	0	0.01	0.13	1.24	0.14	0.82	0.54	4.55	0.01	0.01	12.59	0	0		1.83	1.09	-3.04	69.98	130.45	941.58	555.44	1138.28	766.02	970.76	604.82	1100.89	595.68
8.141	0	0.07	0.05	0.02	0.18	0.16	0.07	0.16	0.57	0.7	99.65	0.4	10.01	97.8	0.7	18.22	0.23	2.1	11.34	0.05	1.35	0.26	0	0.01	0.19	1.25	0.14	0.57	0.57	4.89	0.01	0.01	11.46	0	0		-1.55	-3.04	-3.53	68.61	130.09	927.56	553.97	1125.76	764.7	957.06	602.75	1086.89	594.54
8.174	0	0.07	0.05	0.02	0.18	0.16	0.07	0.16	0.53	0.72	99.64	0.4	9.95	98.58	0.72	18.58	0.24	1.93	11.13	0.06	1.07	0.35	0	0.02	0.32	1.27	0.14	0.53	0.55	4.82	0.01	0.02	11.4	0	0		1.52	0.8	-7.38	70.04	132.42	920.19	553.05	1119.17	763.42	945.32	607.42	1076.81	591.69
8.208	0	0.07	0.06	0.02	0.18	0.15	0.08	0.15	0.62	0.58	99.64	0.34	9.38	98.73	0.58	18.14	0.22	1.74	12.19	0.08	0.69	0.24	0	0.02	0.59	1.01	0.16	0.62	0.44	4.29	0.01	0.01	10.32	0	0		1.71	0.23	-4.9	70.09	130.11	906.4	553.77	1104.42	765.62	934.79	606.13	1064.11	591.78
8.241	0	0.08	0.06	0.02	0.16	0.15	0.08	0.14	0.85	0.51	99.67	0.34	9.48	98.26	0.51	15.46	0.23	1.55	12.56	0.09	0.53	0.17	0	0.02	0.79	0.88	0.19	0.85	0.43	4.31	0.01	0.01	10.29	0	0		-0.71	1.82	-7.42	69.25	133.97	899.77	555.81	1098.46	765.64	924.02	610.52	1056.77	592.47
8.274	0	0.08	0.07	0.02	0.15	0.12	0.09	0.12	1.13	0.48	99.7	0.33	7.46	97.88	0.48	11.46	0.26	1.44	9.75	0.08	0.36	0.1	0	0.02	0.81	0.75	0.17	1.13	0.39	4.73	0.01	0	9.51	0	0		-1.13	2.83	-4.07	69.35	134.85	890.88	557.56	1089.33	768.51	917.75	609.15	1051.91	595.54
8.308	0	0.09	0.09	0.02	0.12	0.11	0.1	0.09	1.34	0.42	99.75	0.33	6.31	98.28	0.42	5.99	0.3	1.04	9.36	0.08	0.34	0.07	0	0.02	0.83	0.79	0.19	1.34	0.34	4.69	0.01	0	8.62	0	0		3.25	1.77	-3.77	70.8	133.21	889.07	559.49	1086.12	770.38	916.34	611.04	1048.98	598.82
8.341	0	0.1	0.1	0.02	0.11	0.09	0.1	0.08	1.24	0.41	99.78	0.33	4.84	98.32	0.41	2.49	0.34	0.71	7.21	0.07	0.19	0.04	0	0.02	0.64	0.73	0.22	1.24	0.35	4.89	0.01	0	8	0	0		1.14	1.67	-4.77	70.22	135.68	887.5	561.3	1083.56	769.35	911.93	613.1	1046.99	600.07
8.374	0	0.1	0.11	0.02	0.11	0.07	0.11	0.07	0.97	0.46	99.78	0.33	2.69	98.77	0.46	1.34	0.36	0.52	4.7	0.05	0.13	0.02	0	0.01	0.48	0.63	0.26	0.97	0.31	4.55	0.02	0	6.88	0	0		1.98	0.07	-3.41	70.07	140.22	890.04	564.79	1081.78	767.7	911.18	615.19	1050.97	604.21
8.408	0	0.11	0.13	0.02	0.11	0.06	0.11	0.07	0.83	0.49	99.75	0.33	1.03	98.76	0.48	0.81	0.49	0.44	4.09	0.04	0.11	0.02	0	0.01	0.4	0.5	0.29	0.83	0.22	4.21	0.02	0	5.57	0	0		-5.06	0.13	-2.76	69.73	138.95	890.28	564.97	1080.71	764.81	912.05	612.15	1050.74	603.64
8.441	0	0.11	0.13	0.02	0.12	0.05	0.11	0.07	0.49	0.46	99.74	0.33	0.07	98.67	0.41	0.61	0.46	0.44	2.85	0.03	0.08	0.01	0	0.01	0.32	0.41	0.37	0.49	0.19	3.83	0.02	0	5.04	0	0		-6.66	0.48	-2.86	69.17	139.76	890.36	565.04	1080.45	764.12	911.46	612.22	1050.9	602.82
8.475	0	0.11	0.14	0.02	0.12	0.04	0.12	0.07	0.6	0.6	99.72	0.33	0	98.48	0.34	0.56	0.6	0.55	2.53	0.02	0.1	0.02	0	0.01	0.27	0.39	0.43	0.4	0.16	3.77	0.03	0	4.2	0	0		-7.38	-1.14	-3.28	68.52	136.64	890.72	565.75	1083.33	767.83	914.27	613.1	1050.58	603.66
8.508	0	0.12	0.14	0.02	0.12	0.04	0.12	0.07	0.56	0.56	99.71	0.33	0	98.02	0.36	0.64	0.56	0.58	2.63	0.02	0.11	0.01	0	0.01	0.26	0.4	0.43	0.46	0.16	4.14	0.04	0	3.98	0	0		-8.79	-2.48	-2.96	67.8	137.25	889.13	564.83	1084.97	770.76	914.29	612.41	1051.18	602.46
8.541	0	0.12	0.14	0.02	0.12	0.04	0.12	0.07	0.65	0.54	99.72	0.33	0	98.67	0.3	0.88	0.54	0.71	3.1	0.02	0.14	0.02	0	0.01	0.3	0.42	0.55	0.65	0.15	4.06	0.04	0	4.01	0	0		-4.82	-0.46	-4.22	68.81	136.47	887.8	564.22	1084.95	772.67	912.94	615.07	1048.67	600.9
8.575	0	0.12	0.14	0.02	0.13	0.05	0.12	0.08	0.92	0.48	99.72	0.33	0	98.07	0.3	2.04	0.48	1.03	3.82	0.01	0.19	0.03	0	0.01	0.35	0.39	0.58	0.92	0.15	4.17	0.05	0	3.85	0	0		-7.02	-2.35	-4.68	67.97	137.17	887.06	563.82	1086.87	774.55	912.72	615.51	1048.99	599.86
8.608	0	0.11	0.13	0.02	0.14	0.05	0.11	0.09	0.72	0.46	99.72	0.33	0	98.53	0.26	4.59	0.46	1.37	4.53	0.01	0.23	0.05	0	0.01	0.41	0.37	0.53	0.72	0.15	4.68	0.05	0	3.86	0	0		-4.4	0.98	-1.6	68.51	141.53	886.13	561.6	1090.65	777.62	914.91	612.18	1056.09	602.31
8.641	0	0.11	0.12	0.02	0.17	0.05	0.11	0.11	0.5	0.44	99.67	0.33	0	97.79	0.21	8.84	0.44	1.95	5.52	0.02	0.39	0.09	0	0.01	0.5	0.33	0.43	0.42	0.16	5.27	0.05	0	3.82	0	0		-6.67	-3.05	-2.66	67.04	139.62	887.28	560.84	1095.3	780.53	917.68	612.66	1056.75	600.32
8.675	0	0.1	0.12	0.02	0.17	0.05	0.11	0.11	0.62	0.49	99.65	0.33	0.25	98.4	0.17	10.13	0.49	1.92	7.29	0.03	0.59	0.12	0	0	0.62	0.27	0.38	0.25	0.16	5.35	0.06	0	3.61	0	0		-5.76	-1.4	-1.59	66.76	139.08	886.92	557.4	1099.74	783.14	921.05	608.36	1059.85	599.46
8.708	0	0.1	0.11	0.02	0.16	0.07	0.11	0.11	0.56	0.48	99.67	0.33	1.65	98.61	0.14	9.24	0.48	1.76	9.8	0.05	0.86	0.1	0	0	0.56	0.29	0.26	0.11	0.18	5.94	0.06	0	3.98	0	0		-6.71	-0.68	-0.96	65.83	137.84	886.51	555.3	1104.38	785.63	924.56	608.2	1061.99	597.59
8.742	0	0.1	0.12	0.02	0.15	0.09	0.11	0.11	0.53	0.53	99.7	0.33	3.45	98.34	0.15	7.94	0.53	1.35	15.53	0.08	2.39	0.17	0	0	0.49	0.3	0.23	0.05	0.2	6.93	0.05	0	4	0	0		-7.81	-1.58	-2.97	65.08	138.61	896.17	554.42	1116.49	788.05	932.93	607.74	1071.03	595.75
8.775	0	0.1	0.12	0.02	0.13	0.09	0.12	0.09	0.47	0.43	99.73	0.33	3.5	97.65	0.12	5.23	0.43	0.98	14.91	0.12	2.72	0.22	0	0	0.47	0.33	0.19	0.06	0.2	6.51	0.06	0	4.38	0	0		-3.78	-3.38	-1.7	65.77	142.48	902.48	548.9	1125.21	784.12	939.92	606.85	1081.55	591.21
8.808	0	0.1	0.12	0.03	0.12	0.1	0.11	0.09	0.41	0.4	99.76	0.33	3.98	98.4	0.14	3.59	0.4	0.73	15.31	0.15	3.66	0.27	0	0	0.41	0.42	0.16	0.05	0.24	6.83	0.05	0	5.01	0	0		-1.44	-1.4	-2.97	66.29	140.43	916.13	540.76	1141.43	780.7	954.59	598.95	1094.2	583.87
8.842	0	0.1	0.12	0.03	0.11	0.1	0.11	0.09	0.29	0.29	99.76	0.33	3.75	98.55	0.16	2.32	0.29	0.52	14.43	0.21	4.64	0.42	0	0	0.27	0.51	0.13	0.05	0.27	8.17	0.05	0	5.47	0	0		-3.33	-0.9	1.4	65.73	139.66	921.72	539.15	1146.87	779.51	964.81	589.72	1104.45	587.47
8.875	0	0.09	0.11	0.03	0.1	0.15	0.11	0.09	0.26	0.26	99.69	0.33	7.21	97.96	0.14	1.46	0.26	0.39	18.81	0.26	4.86	0.41	0	0	0.23	0.67	0.14	0.06	0.33	9.66	0.04	0.01	7.04	0	0		-3.67	-2.64	0.09	66.14	143.49	932.45	538.84	1157.17	779.02	971.93	589.06	1115.4	586.73
8.908	0	0.09	0.11	0.02	0.1	0.22	0.12	0.08	0.25	0.25	99.57	0.43	10.08	98.69	0.14	0.68	0.25	0.24	23.46	0.35	4.65	0.39	0	0	0.23	0.68	0.19	0.06	0.31	9.03	0.04	0	7.81	0	0		3.45	0.39	1.3	68.6	137.7	940.19	541.2	1162.12	780.84	982.55	591.48	1120.25	591.47
8.942	0	0.08	0.08	0.02	0.08	0.5	0.11	0.09	0.21	0.21	99.01	0.67	17.82	98.47	0.16	0.66	0.21	0.24	29.51	0.34	3.41	0.33	0	0.01	0.18	0.97	0.28	0.08	0.43	11.69	0.03	0	12.17	0	0		3.41	1.18	2.14	68.97	138.35	945.18	543.5	1163.83	778.85	986.49	592.92	1124.84	593.84
8.975	0	0.08	0.07	0.02	0.08	0.78	0.11	0.09	0.24	0.2	98.44	1.03	21.82	98.29	0.17	0.67	0.2	0.25	35.71	0.29	2.52	0.22	0	0.01	0.24	0.99	0.46	0.16	0.42	11.49	0.03	0	13.14	0	0		2.4	1.75	2.79	69	140.81	948.9	544.31	1164.94	775.26	988.42	593.68	1129.23	594.2
9.008	0	0.08	0.06	0.02	0.08	0.89	0.1	0.1	0.27	0.2	98.23	0.87	23.56	97.56	0.14	0.58	0.2	0.27	33.26	0.31	1.87	0.12	0	0.01	0.27	1.13	0.55	0.24	0.45	13.01	0.03	0	15.51	0	0		-0.33	3.56	2.63	68.02	134.77	949.59	544.58	1164.49	774.25	991.35	592.96	1126.12	592.82
9.042	0	0.07	0.05	0.01	0.07	1.01	0.09	0.11	0.22	0.18	97.98	1.12	25.45	97.99	0.12	0.63	0.18	0.35	29.46	0.32	1.47	0.08	0	0.01	0.2	1.24	0.66	0.22	0.52	14.91	0.03	0	18.63	0	0		0.05	2.56	3.16	68.34	138.34	951.21	543.58	1166.07	772.22	991.75	592.7	1130.09	592.29
9.075	0	0.07	0.05	0.01	0.07	0.71	0.09	0.11	0.19	0.19	98.58	1.06	22.62	98.13	0.11	0.62	0.19	0.4	23.9	0.32	1.59	0.07	0	0.01	0.18	1.27	0.72	0.19	0.5	14.78	0.02	0	18.22	0	0		-0.38	2.2	3.13	68.1	139.91	951.24	543.37	1166.09	771.84	990.98	592.15	1130.89	592.24
9.109	0	0.06	0.04	0.01	0.07	0.79	0.07	0.1	0.19	0.19	98.42	1.7	24.3	98.51	0.08	0.59	0.19	0.44	19.58	0.29	1.34	0.05	0	0.01	0.17	1.38	0.74	0.14	0.56	14.16	0.02	0	21.42	0	0		1.54	1.04	2.9	68.91	138.83	951.87	543.27	1166.13	771.93	991.56	592.34	1130.39	592.32
9.142	0	0.06	0.03	0.01	0.06	0.95	0.07	0.1	0.18	0.18	98.09	2.16	26.13	98.63	0.08	0.7	0.18	0.54	19.9	0.27	1.19	0.05	0	0.01	0.15	1.5	0.72	0.13	0.54	12.87	0.02	0.01	22.95	0	0		0.74	-0.62	1.85	68.69	140.14	952.83	544.34	1166.56	773.16	990.45	592.29	1130.59	592.9
9.175	0	0.06	0.04	0.01	0.06	0.86	0.07	0.1	0.2	0.2	98.29	1.89	25.06	98.14	0.08	0.98	0.2	0.54	19.67	0.27	1.29	0.05	0	0.01	0.14	1.54	0.55	0.2	0.52	12.27	0.02	0.01	22.09	0	0		1.26	2.18	-0.41	68.98	137.85	953.35	545.73	1165.88	774.01	989.18	595.33	1126.99	591.82
9.209	0	0.06	0.03	0.01	0.06	0.88	0.07	0.09	0.33	0.17	98.24	2.19	25.5	97.52	0.1	1.3	0.17	0.61	18.37	0.26	1.2	0.07	0	0.01	0.17	1.58	0.41	0.33	0.49	10.49	0.01	0	23.02	0	0		-0.47	3.64	-2.77	68.68	139.04	951.79	546.57	1162.85	771.23	983.83	597.57	1122.71	591.12
9.242	0	0.06	0.04	0.01	0.07	0.62	0.07	0.1	0.42	0.2	98.75	1.81	22.49	97.97	0.13	2.03	0.2	0.67	14.58	0.23	1.47	0.14	0	0.01	0.17	1.59	0.28	0.42	0.5	10.54	0.01	0.01	21.83	0	0		-1.42	2.61	-4.09	68.75	141.16	947.66	549.07	1155.64	769.23	975.69	601.41	1116.49	591.32
9.275	0	0.06	0.04	0.01	0.07	0.48	0.07	0.1	0.44	0.21	99.04	1.54	20.18	98.13	0.16	3.04	0.21	0.72	11.88	0.21	1.65	0.23	0	0.01	0.16	1.59	0.21	0.44	0.46	10.65	0.01	0.01	20.81	0	0		-0.63	2.2	-2.44	69.09	135.42	937.2	554.34	1140.65	771.11	967.68	603.64	1102.93	596.84
9.309	0	0.06	0.04	0.01	0.08	0.4	0.07	0.1	0.39	0.23	99.2	1.34	18.69	98.72	0.19	4.07	0.23	0.83	10.38	0.16	1.33	0.27	0	0.01	0.24	1.28	0.18	0.39	0.41	10.08	0.01	0.01	19.9	0	0		-2.1	0.26	-3.36	68.77	135.56	928.01	556.17	1129.06	769.51	956.27	605.91	1091.54	596.96
9.342	0	0.06	0.04	0.01	0.08	0.34	0.07	0.11	0.28	0.22	99.32	1.17	17.31	98.71	0.18	5.74	0.22	0.81	9.41	0.13	1.26	0.21	0	0.01	0.28	1.26	0.15	0.24	0.39	10.35	0.01	0.01	18.94	0	0		-2.52	-0.31	-3.99	68.62	141.02	914.55	551.41	1120.11	767.79	941.42	602.37	1082.21	594.42
9.375	0	0.06	0.04	0.01	0.09	0.33	0.07	0.11	0.38	0.23	99.33	1.06	17.16	98.71	0.19	7.18	0.23	0.84	10.57	0.12	0.93	0.17	0	0.02	0.38	1.16	0.13	0.26	0.34	8.26	0.01	0.01	18.23	0	0		0.08	-0.33	-3.97	69.18	136.24	901.9	548.26	1110.12	769.88	932.74	600.19	1068.68	591.15
9.409	0	0.07	0.05	0.02	0.1	0.26	0.07	0.11	0.51	0.26	99.47	0.78	14.92	98.42	0.23	7.33	0.26	0.69	10.66	0.11	0.76	0.16	0	0.02	0.51	1.22	0.12	0.4	0.29	7.5	0.01	0	16.08	0	0		1.88	1.34	-7.18	70.01	137.45	894.17	549.62	1103.15	771.14	921.68	606.29	1058.2	590.31
9.442	0	0.07	0.05	0.02	0.1	0.26	0.08	0.11	0.63	0.28	99.49	0.77	14.67	98.52	0.21	7.19	0.28	0.93	10.43	0.09	0.74	0.17	0	0.02	0.63	1.21	0.15	0.39	0.32	7.81	0.02	0	15.96	0	0		-0.17	1.01	-5.11	69.59	139.68	886.05	554.75	1092.28	773.92	913.08	609.09	1052	594.42
9.476	0	0.08	0.07	0.02	0.1	0.17	0.09	0.1	0.57	0.4	99.67	0.49	10.73	98.69	0.17	4.97	0.4	0.76	9.18	0.08	0.59	0.17	0	0.02	0.57	1.19	0.15	0.47	0.32	8.69	0.02	0	12.74	0	0		-1.76	-0.4	-4.76	69.26	142.34	880.27	559.04	1085.24	776.05	905.56	612.88	1047.16	598.3
9.509	0	0.09	0.07	0.02	0.1	0.15	0.09	0.09	0.53	0.46	99.71	0.44	9.58	98.73	0.13	2.85	0.46	0.53	8.28	0.08	0.57	0.13	0	0.02	0.53	1.13	0.17	0.49	0.31	8.7	0.02	0	12.03	0	0		0.71	0.25	-4.36	70.21	139.18	876.3	559.92	1083.3	779.92	904.61	612.97	1043.36	601.92
9.542	0	0.09	0.08	0.02	0.1	0.14	0.09	0.09	0.54	0.47	99.73	0.43	9.08	98.63	0.11	2.12	0.47	0.38	7.38	0.07	0.41	0.07	0	0.02	0.54	1.11	0.19	0.39	0.29	8	0.02	0	11.84	0	0		-0.31	0.63	-3.1	69.55	140.3	873.08	560	1080.74	780.67	902.37	611.38	1042.44	603.2
9.576	0	0.09	0.08	0.02	0.1	0.12	0.09	0.08	0.54	0.54	99.76	0.38	8.02	98.16	0.12	2.15	0.54	0.35	6.88	0.07	0.39	0.06	0	0.02	0.45	0.97	0.15	0.31	0.28	7.46	0.03	0.01	11.03	0	0		-6	-2.12	-3.67	67.4	141.12	872.4	561.17	1080.29	781.34	900.87	613	1041.43	600.44
9.609	0	0.09	0.08	0.02	0.1	0.12	0.1	0.08	0.53	0.53	99.76	0.36	7.74	98.58	0.1	1.85	0.53	0.44	7.12	0.07	0.35	0.05	0	0.02	0.44	0.94	0.17	0.23	0.27	7.45	0.03	0	10.62	0	0		-6.11	-0.81	-3.2	67.18	138.81	871.09	560.3	1079.13	780.43	901.27	610.49	1039.78	601.28
9.642	0	0.09	0.09	0.02	0.1	0.11	0.1	0.09	0.55	0.55	99.78	0.33	7.01	98.29	0.1	2.11	0.55	0.55	7.45	0.06	0.32	0.05	0	0.02	0.4	0.91	0.17	0.16	0.27	7.66	0.03	0	9.78	0	0		-5.47	-1.75	-3.49	67.45	137.58	870.87	559.78	1078.59	779.98	901.25	610.47	1038.46	600.27
9.676	0	0.1	0.09	0.02	0.11	0.1	0.1	0.09	0.58	0.58	99.78	0.33	6.32	97.02	0.08	2.64	0.58	0.77	7.95	0.05	0.46	0.08	0	0.02	0.36	0.79	0.16	0.18	0.25	7.84	0.03	0	8.99	0	0		-4.96	-4.59	-4.35	67.45	141.43	870.77	558.78	1081.1	781.79	899.55	612.24	1040.29	598.27
9.709	0	0.09	0.09	0.02	0.11	0.11	0.1	0.09	0.56	0.56	99.78	0.33	6.56	98.04	0.08	3.6	0.56	0.86	8.62	0.05	0.46	0.07	0	0.02	0.29	0.76	0.14	0.19	0.27	8.4	0.03	0	8.93	0	0		-5.6	-2.45	-3.76	67.43	141.38	870.82	559.71	1081.6	782.83	900.43	611.8	1041.35	600.42
9.743	0	0.09	0.09	0.02	0.12	0.09	0.1	0.11	0.48	0.48	99.75	0.33	5.58	98.28	0.08	5.98	0.48	1.19	7.14	0.03	0.46	0.07	0	0.01	0.29	0.74	0.12	0.27	0.28	8.52	0.04	0	8.57	0	0		-7.37	-1.78	-2.75	66.86	140.85	869.87	560.41	1082.02	785.27	901.51	611.18	1042.02	601.24
9.776	0	0.09	0.08	0.02	0.15	0.09	0.09	0.13	0.44	0.44	99.7	0.33	5.21	98.06	0.09	10.68	0.44	1.72	6.68	0.02	0.41	0.07	0	0.01	0.31	0.76	0.12	0.28	0.3	8.21	0.04	0	8.37	0	0		-4.02	-2.39	-4.05	67.67	138.55	871.19	561.42	1082.82	786.3	902.46	613.99	1040.52	602.43
9.809	0	0.08	0.07	0.02	0.19	0.09	0.08	0.18	0.42	0.42	99.61	0.33	5.36	98.13	0.09	16.88	0.42	2.97	7.29	0.03	0.5	0.08	0	0.02	0.36	0.79	0.11	0.2	0.33	8.72	0.04	0.01	8.29	0	0		-6.95	2.19	-3.35	66.72	139.16	868.79	561.19	1079.67	784.45	900.13	611.87	1038.94	602.01
9.843	0	0.08	0.06	0.02	0.24	0.09	0.07	0.24	0.4	0.4	99.51	0.4	5.32	97.3	0.07	22.44	0.4	3.62	7.96	0.03	0.68	0.12	0	0.02	0.37	0.78	0.14	0.27	0.33	9.43	0.04	0	8.06	0	0		-8.83	4.08	-2.38	65.66	139.38	866.23	560.18	1077.51	783.83	898.69	609.48	1037.8	600.94
9.876	0	0.07	0.05	0.02	0.28	0.1	0.07	0.32	0.38	0.38	99.37	0.55	5.64	93.74	0.08	26.87	0.38	4.08	9.11	0.04	0.92	0.13	0	0.01	0.3	0.71	0.15	0.2	0.37	10.82	0.04	0	7.96	0	0		-10.79	8.47	-0.66	64.93	135.41	864.64	558.48	1077.17	782.9	901.63	606.21	1036.91	600.15
9.909	0	0.07	0.05	0.02	0.29	0.12	0.07	0.35	0.4	0.4	99.31	0.6	6.73	98.43	0.08	28	0.4	4.14	11.97	0.06	1.67	0.16	0	0.01	0.24	0.78	0.12	0.1	0.38	11.82	0.04	0.01	8.13	0	0		-5	1.32	0.21	66.71	138.35	863.51	554.89	1081.07	785.14	902.35	607.12	1040.45	598.83
9.943	0	0.07	0.06	0.02	0.27	0.14	0.07	0.34	0.38	0.38	99.33	0.53	7.66	97.06	0.1	26.29	0.38	3.75	14.94	0.1	2.29	0.14	0	0.01	0.24	0.8	0.12	0.08	0.43	13.23	0.04	0.01	8.04	0	0		-1.37	4.52	1.12	67.46	138.94	865.78	551.89	1088.29	788.26	907.82	605.78	1046.56	598.41
9.976	0	0.07	0.06	0.02	0.24	0.15	0.07	0.3	0.37	0.37	99.39	0.45	7.91	97.18	0.11	24.01	0.37	2.87	15.7	0.14	2.94	0.18	0	0.01	0.23	0.84	0.12	0.04	0.47	13.97	0.04	0.01	8.23	0	0		-4.57	4.31	0.12	65.68	139.07	875.03	550.27	1099.72	788.68	917.04	603.88	1055.86	595.59
10.009	0	0.07	0.06	0.02	0.21	0.16	0.08	0.25	0.3	0.3	99.49	0.39	7.97	96.03	0.15	21.71	0.3	2.2	16.72	0.19	4.14	0.31	0	0.01	0.22	1.02	0.12	0.03	0.59	12.48	0.04	0.01	8.32	0	0		-4.63	6.07	-0.34	65.06	136.81	886.63	547.87	1112.59	787.99	930	601.88	1066.5	592.85
10.043	0	0.07	0.06	0.02	0.19	0.14	0.08	0.26	0.21	0.21	99.47	0.35	6.71	96.98	0.2	20.12	0.21	1.89	14.34	0.26	4.53	0.35	0	0.01	0.17	1.23	0.12	0.03	0.85	15.45	0.03	0.02	8.19	0	0		-7.05	4.66	3.7	64.84	137.48	891.72	545.21	1118.92	785.26	939.48	595.72	1076.95	593.77
10.076	0	0.08	0.07	0.02	0.15	0.12	0.08	0.21	0.2	0.2	99.59	0.33	6.25	94.68	0.2	14.05	0.2	1.23	12.09	0.24	4.26	0.47	0	0.01	0.13	1.34	0.13	0.03	0.83	16.26	0.03	0.04	8.54	0	0	0	-2.19	7.6	1.83	66.12	140.32	899.32	544.17	1126.48	786.1	943.76	596.63	1084.03	592.98
10.11	0	0.08	0.07	0.02	0.13	0.15	0.08	0.18	0.16	0.24	99.64	0.33	7.38	95.86	0.24	10.52	0.16	1.17	13.33	0.23	5.14	0.37	0	0	0.12	1.65	0.15	0.06	1.01	16.56	0.03	0.02	9.45	0	0	0	0.92	6.29	2.4	67.9	140.02	905.31	545.97	1129.38	784.61	948.95	599.36	1088.91	595.1
10.143	0	0.08	0.07	0.02	0.12	0.17	0.08	0.16	0.14	0.27	99.67	0.35	9.05	96.74	0.27	9.13	0.14	0.81	13.75	0.22	3.94	0.34	0	0.01	0.12	1.77	0.19	0.09	1.02	15.75	0.03	0.01	10.39	0	0	0	2.91	5.05	1.4	69.18	142.38	912.57	548.85	1132.7	785.55	951.92	598.96	1094.3	599.07
10.176	0	0.08	0.07	0.02	0.11	0.16	0.09	0.14	0.14	0.27	99.68	0.35	8.99	95.24	0.27	7.14	0.14	0.49	12.77	0.16	3.22	0.34	0	0	0.11	1.69	0.29	0.14	1.07	15.1	0.03	0.02	10.45	0	0	0	0.79	7.02	2.42	68.63	140.54	915.73	551.92	1133.41	785.03	955.93	600.32	1096.46	601.96
10.21	0	0.08	0.07	0.02	0.12	0.14	0.08	0.14	0.15	0.25	99.72	0.37	8.33	94.89	0.25	7.5	0.13	0.4	10.09	0.12	2.86	0.31	0	0	0.09	1.95	0.38	0.15	1.28	14.53	0.04	0.02	10.74	0	0	0	0.26	7.39	1.92	68.44	139.98	918	554.28	1133.24	784.86	956.72	601.99	1096.69	603.41
10.243	0	0.08	0.07	0.02	0.12	0.12	0.08	0.15	0.13	0.25	99.71	0.35	7.3	95.35	0.25	9.08	0.13	0.35	7.43	0.1	2.13	0.34	0	0.01	0.09	1.91	0.49	0.12	1.32	13.65	0.04	0.03	10.53	0	0	0	0.12	6.9	1.73	68.49	138.46	918.65	554.26	1133.63	784.18	957.77	602.99	1096.24	602.42
10.276	0	0.07	0.06	0.02	0.14	0.11	0.08	0.17	0.12	0.19	99.66	0.35	6.43	92.53	0.19	12.37	0.12	0.4	5.63	0.11	2.35	0.42	0	0	0.07	2.01	0.58	0.08	1.32	13.69	0.04	0.03	10.49	0	0	0	0.35	9.42	2.12	68.46	137.53	917.59	553.4	1131.87	782.73	957.31	601.47	1094.84	602.04
10.31	0	0.07	0.06	0.02	0.15	0.11	0.07	0.18	0.12	0.14	99.64	0.36	6.42	93.1	0.14	14.02	0.12	0.44	5.12	0.1	2.31	0.45	0	0	0.06	2.09	0.69	0.07	1.35	13.7	0.05	0.01	10.65	0	0	0	-1.68	8.99	2.04	67.8	137.18	916.79	553.52	1130.5	781.47	956.29	601.38	1093.48	601.15
10.343	0	0.07	0.06	0.02	0.17	0.1	0.07	0.22	0.12	0.15	99.56	0.33	5.4	90.18	0.15	18.62	0.12	0.53	4.79	0.09	2.47	0.41	0	0	0.06	2.26	0.71	0.09	1.24	13.63	0.05	0.03	9.89	0	0	0	-2.35	10.91	1.14	67.56	135.45	914.07	554.49	1124.77	779.98	952.02	600.75	1087.47	601.17
10.376	0	0.07	0.06	0.02	0.18	0.09	0.07	0.22	0.14	0.16	99.56	0.36	5.19	91.96	0.16	19.92	0.12	0.41	4.32	0.09	2.17	0.28	0	0	0.06	2.77	0.67	0.14	1.28	12.69	0.05	0.05	9.76	0	0	0	-2.14	9.81	1.1	67.84	134.9	909.05	554.88	1119.8	779.93	947.23	602.37	1082.13	600.89
10.41	0	0.06	0.05	0.02	0.21	0.09	0.06	0.24	0.21	0.15	99.53	0.48	4.89	91.32	0.15	23.9	0.09	0.41	3.94	0.06	1.55	0.21	0	0	0.06	3.05	0.58	0.21	1.29	10.36	0.06	0.22	9.39	0	0	0	-0.81	10.23	0.41	68.5	137.09	902.41	555.79	1111.67	779.14	938.04	604.34	1075.1	601.13
10.443	0	0.06	0.04	0.02	0.3	0.08	0.06	0.33	0.35	0.13	99.33	0.89	4.19	94.29	0.13	32.79	0.09	0.48	3.51	0.04	1.02	0.11	0	0	0.07	2.87	0.61	0.35	1.25	9.78	0.06	0.5	8.72	0	0	0	-0.82	7.98	0.39	69.09	139.45	895.72	557.14	1102.98	778.05	929.09	605.25	1068.5	602.35
10.477	0	0.05	0.04	0.02	0.43	0.07	0.05	0.5	0.39	0.14	99	1.88	3.4	94.1	0.14	42.99	0.06	0.51	3.55	0.03	0.39	0.05	0	0	0.08	2.61	0.7	0.39	1.13	9.22	0.05	0.18	7.7	0	0	0	0.6	8.15	1.35	69.85	137.26	883.91	558.27	1090.65	778.63	919.14	606.52	1056.39	604.24
10.51	0	0.05	0.04	0.02	0.49	0.06	0.05	0.56	0.29	0.13	98.89	2.31	2.62	93.65	0.13	45.76	0.06	0.65	3.26	0.02	0.34	0.05	0	0	0.07	2.39	0.72	0.29	0.98	8.94	0.05	0.28	7.03	0	0	0	-2.32	8.54	0.12	68.6	137.59	873.3	558.24	1080.42	778.74	907.26	606.27	1044.8	602.5
10.543	0	0.05	0.04	0.02	0.51	0.06	0.05	0.55	0.24	0.11	98.9	2.42	1.9	92.72	0.11	46.39	0.05	0.66	2.87	0.01	0.27	0.03	0	0	0.08	2.26	0.73	0.24	0.91	8.12	0.04	0.45	6.47	0	0	0	-2.32	9.28	-1.01	68.56	139.35	858.66	555.09	1067.22	776.98	891.23	603.2	1030.55	600.07
10.577	0	0.05	0.04	0.02	0.59	0.05	0.05	0.6	0.21	0.13	98.8	3.25	1.01	92.77	0.13	50.31	0.05	0.62	2.94	0.01	0.26	0.03	0	0	0.09	1.91	0.82	0.21	0.8	6.36	0.04	0.13	5.59	0	0	0	-0.15	9.24	-1.2	69.51	136.08	847.05	554.4	1055.94	777.3	881.36	605.3	1017.22	597.58
10.61	0	0.05	0.04	0.02	0.58	0.05	0.05	0.58	0.23	0.12	98.84	3.08	0.67	91.68	0.12	49.65	0.05	0.46	2.61	0.01	0.31	0.05	0	0	0.09	1.71	1.03	0.23	0.78	6.33	0.04	0.15	5.43	0	0	0	-0.73	10	-1.39	69.6	132.29	839.04	556.41	1047.43	779.23	874.87	606.57	1006.95	599.23
10.643	0	0.05	0.04	0.02	0.5	0.05	0.05	0.47	0.33	0.12	99	2.05	0	94.18	0.12	44.51	0.06	0.43	2.3	0	0.32	0.05	0	0	0.1	1.41	1.29	0.33	0.72	6.4	0.03	0.01	4.72	0	0	0	-3.17	8.08	-1.96	69.12	137.49	832.79	560.54	1039.44	779.72	864.49	611.51	1001.62	601.49
10.677	0	0.07	0.06	0.02	0.38	0.04	0.07	0.31	0.42	0.12	99.24	0.98	0	91.84	0.12	34.73	0.05	0.36	1.72	0	0.27	0.04	0	0	0.1	1.28	1.92	0.42	0.64	6	0.03	0.02	3.3	0	0	0	-3.91	9.89	0.16	69.09	141.17	826.87	564.96	1030.44	780.1	857.33	612.82	998.43	608.06
10.71	0	0.08	0.08	0.02	0.28	0.04	0.08	0.2	0.42	0.12	99.44	0.49	0	90.61	0.12	25.07	0.06	0.27	1.41	0	0.2	0.04	0	0	0.1	0.99	2.67	0.42	0.57	5.43	0.03	0.01	3.09	0	0	0	-5.24	10.67	1.37	69.49	143.36	822.54	566.83	1022.25	775.5	851.35	614.79	994.61	609.44
10.744	0	0.09	0.1	0.02	0.23	0.03	0.09	0.15	0.35	0.12	99.54	0.33	0	91.04	0.12	18.28	0.05	0.22	0.85	0	0.09	0.02	0	0	0.1	0.66	3.21	0.35	0.4	4.63	0.03	0.03	2.44	0	0	0	-7.22	10.41	2.12	69.2	146.58	821.06	569.55	1016.77	772.47	847.11	615.67	993.65	612.39
10.777	0	0.08	0.09	0.02	0.27	0.03	0.08	0.17	0.37	0.12	99.47	0.4	0	91.09	0.12	22.45	0.04	0.18	0.98	0	0.11	0.02	0	0	0.12	0.4	3.78	0.37	0.32	3.74	0.02	0.04	2.13	0	0	0	-7.05	10.38	1.44	69.27	141.12	817.18	569.18	1011.36	772.07	844.38	614.08	985.47	611.12
10.81	0	0.08	0.08	0.02	0.32	0.03	0.08	0.21	0.32	0.16	99.35	0.59	0	93.79	0.16	27.85	0.04	0.14	1.2	0	0.11	0.02	0	0	0.13	0.29	4.27	0.32	0.32	3.42	0.02	0.02	1.92	0	0	0	-12.85	8.42	3.08	67.81	145.86	814.14	568.8	1009.67	769.99	841.46	612.56	987.31	611.45
10.844	0	0.07	0.08	0.02	0.38	0.03	0.07	0.24	0.27	0.15	99.24	0.8	0	89.05	0.15	32.22	0.04	0.12	1.23	0	0.14	0.02	0	0	0.13	0.18	4.45	0.27	0.33	3.02	0.02	0.06	1.59	0	0	0	-10.47	11.52	0.36	67.84	141.27	811.81	565.99	1012.4	775.58	841	612.02	982.17	606.8
10.877	0	0.06	0.06	0.02	0.5	0.03	0.06	0.34	0.3	0.12	98.99	1.43	0	95.28	0.13	40.32	0.03	0.13	1.61	0	0.19	0.05	0	0	0.17	0.12	4.97	0.3	0.33	2.99	0.02	0.02	1.35	0	0	0	-8.04	6.98	1.72	68.65	145.98	811.44	566.19	1013.27	776.25	840.31	613.64	986.22	609.1
10.91	0	0.05	0.05	0.02	0.79	0.03	0.05	0.6	0.24	0.11	98.43	4.18	0	89.04	0.11	54.05	0.04	0.11	1.51	0	0.25	0.06	0	0	0.16	0.11	4.33	0.24	0.32	3.08	0.02	0.05	1.24	0	0	0	-9.53	11.52	-0.04	67.39	147.42	809.95	563.35	1018.48	781.42	839.59	612	986.86	605.5
10.944	0	0.04	0.03	0.02	1.49	0.03	0.04	1.33	0.3	0.08	97.03	17.4	0	90.92	0.11	73.65	0.04	0.14	1.43	0.01	0.37	0.1	0	0	0.17	0.08	3.04	0.3	0.29	2.83	0.02	0.04	1	0	0	0	-5.02	10.48	0.6	68.28	145.48	809.22	563.97	1019.34	785.22	841.3	613.47	986.69	608.23
10.977	0	0.03	0.02	0.02	2	0.03	0.03	1.96	0.39	0.09	96.01	31.06	0	94.83	0.11	83.03	0.04	0.19	1.56	0.01	0.55	0.16	0	0	0.2	0.09	2.21	0.39	0.3	2.77	0.02	0.04	1.01	0	0	0	-3.26	7.45	0.31	68.59	141.96	809.6	563.07	1023.83	789.95	845.14	614.13	986.95	607.79
11.01	0	0.03	0.02	0.03	2.34	0.03	0.03	2.43	0.3	0.09	95.14	41.05	0	88.93	0.11	88.49	0.05	0.26	1.63	0.01	1.27	0.29	0	0	0.19	0.09	1.56	0.3	0.34	2.53	0.02	0.03	1.04	0	0	0	-5.71	11.58	0.12	66.74	141.97	808.66	560.56	1031.2	796.19	848.24	612.58	990.05	605.84
11.044	0	0.03	0.02	0.03	2.18	0.03	0.03	2.35	0.26	0.08	95.3	38.44	0	95.46	0.1	87.13	0.06	0.31	2.4	0.02	2.64	0.59	0	0	0.2	0.08	1.1	0.26	0.34	3.01	0.03	0.02	1.03	0	0	0	-5.38	6.77	-0.73	66.6	139.48	812.43	560.97	1035.83	798.57	852.69	613.07	991.98	605.92
11.077	0	0.03	0.02	0.03	1.87	0.03	0.03	2.1	0.16	0.09	95.79	32.66	0	93.19	0.09	83.88	0.07	0.35	3.48	0.03	5.4	0.99	0	0	0.16	0.1	0.77	0.15	0.45	3.51	0.04	0.06	1.13	0	0	0	-1.72	8.91	0.3	66.99	141.33	813.45	556.32	1046.31	804.1	858.72	612.97	999.76	603.83
11.111	0	0.03	0.03	0.05	1.32	0.04	0.03	1.55	0.13	0.08	96.91	21.24	0	89.08	0.08	76.48	0.08	0.35	7.13	0.05	11.74	1.84	0	0	0.13	0.09	0.5	0.04	0.54	3.41	0.04	0.08	1.15	0	0	0	-1.77	11.5	2.33	66.48	135.99	820.2	555.88	1054.73	805.24	871.17	612	1006.97	604.82
11.144	0	0.03	0.03	0.05	0.99	0.05	0.03	1.09	0.1	0.09	97.82	12.36	0	92.31	0.09	68.28	0.08	0.39	8.57	0.08	12.28	1.81	0	0	0.1	0.11	0.27	0.03	0.68	3.01	0.04	0.08	1.32	0	0	0	-4.36	9.58	1.3	65.5	139.22	833.38	554.93	1068.89	804.38	882.15	611.62	1021.06	602.34
11.177	0	0.04	0.04	0.05	0.79	0.06	0.04	0.82	0.09	0.11	98.37	7.58	0	92.64	0.11	61.37	0.09	0.43	11.79	0.16	12.29	2.14	0	0	0.09	0.13	0.19	0.02	0.84	2.89	0.05	0.14	1.62	0	0	0	-6.34	9.33	1.53	64.88	139.77	845.86	552.18	1081.04	801	894.39	607.21	1033.96	599.66
11.211	0	0.05	0.05	0.05	0.53	0.08	0.05	0.49	0.09	0.13	98.95	3.07	0	93.72	0.13	49.07	0.09	0.35	15.97	0.34	11.16	2.55	0	0	0.08	0.17	0.18	0.02	1.31	3.1	0.05	0.06	2.26	0	0	0	-9.43	8.48	2.44	64.35	139.48	860.18	551.68	1094.03	798.92	909.06	603	1048.51	599.9
11.244	0	0.06	0.06	0.04	0.43	0.08	0.06	0.37	0.09	0.12	99.13	1.78	0	88.26	0.12	42.14	0.09	0.3	16.02	0.65	8.33	1.67	0	0	0.06	0.2	0.15	0.03	1.3	3.22	0.05	0.03	2.48	0	0	0	-8.16	11.91	5.11	65.17	140.3	871.31	550.61	1102.63	795.08	921.59	598.84	1061.85	602.46
11.277	0	0.07	0.07	0.04	0.31	0.09	0.07	0.25	0.1	0.1	99.38	0.87	1.61	87.1	0.1	32.03	0.1	0.24	17.62	1.12	7.11	2.01	0	0	0.06	0.28	0.16	0.05	1.69	3.57	0.05	0.14	3.01	0	0	0	0.54	12.45	5.02	67.56	141.53	877.86	552.87	1111.36	801.89	928.58	604.97	1070.09	607.35
11.311	0	0.08	0.08	0.04	0.24	0.11	0.08	0.19	0.13	0.13	99.53	0.54	3.32	87.25	0.11	24.35	0.13	0.21	18.57	1.46	7.02	2.12	0	0	0.05	0.61	0.21	0.06	2.51	4.62	0.06	0.04	4.22	0	0	0	0.36	12.38	4.94	67.71	145.37	885.25	558.81	1114.74	803.75	932.12	608.22	1077.37	614.06
11.344	0	0.08	0.08	0.04	0.21	0.1	0.08	0.17	0.13	0.13	99.58	0.43	2.38	83.86	0.08	21.12	0.13	0.19	15.82	1.55	7.11	1.84	0	0	0.07	0.63	0.27	0.07	2.52	4.87	0.06	0.06	4.48	0	0	0	-0.43	13.76	5.67	67.66	139.07	888.19	561.39	1112.88	801.31	936.49	608.78	1075.38	615.87
11.377	0	0.08	0.08	0.03	0.21	0.09	0.08	0.17	0.12	0.12	99.58	0.44	2.6	89.93	0.07	21.41	0.12	0.17	14.21	1.25	6.55	1.69	0	0	0.08	0.82	0.35	0.09	2.68	4.92	0.07	0.07	5.1	0	0	0	-5.23	11.05	5.12	66.58	142.63	889.67	562.47	1112.28	799.35	934.61	606.58	1076.93	615.94
11.411	0	0.07	0.06	0.03	0.22	0.11	0.07	0.19	0.14	0.14	99.56	0.56	4.52	90.29	0.06	23.79	0.14	0.16	11.98	1.54	5.17	1.34	0	0	0.08	1.3	0.49	0.07	3.65	5.06	0.08	0.05	7.26	0	0	0	-5.26	10.85	4.31	66.37	138.85	889.05	561.03	1112.16	798.54	935.01	607	1073.75	612.46
11.444	0	0.07	0.05	0.03	0.3	0.08	0.06	0.25	0.13	0.13	99.41	0.92	3.3	89.15	0.06	30.91	0.13	0.18	7.62	1.11	2.83	0.61	0	0	0.07	1.23	0.58	0.06	3.52	4.78	0.07	0.04	6.9	0	0	0	-9.92	11.47	4.62	64.95	137.32	889.75	561.65	1111.37	797.25	936.14	603.77	1073.17	612.78
11.478	0	0.06	0.04	0.02	0.37	0.1	0.05	0.34	0.12	0.12	99.27	1.7	5.74	82.88	0.06	38.4	0.12	0.24	6.14	0.87	1.49	0.44	0	0	0.07	1.48	0.67	0.04	4.44	4.97	0.07	0.06	9.25	0	0	0	-7.4	14.12	2.95	65.65	140.85	887.43	561.2	1107.13	794.57	929.39	605.05	1070.06	612.15
11.511	0	0.05	0.03	0.02	0.44	0.09	0.05	0.42	0.11	0.11	99.12	2.59	5.16	84.06	0.09	43.94	0.11	0.27	5.42	0.62	1.6	0.47	0	0	0.08	1.52	0.76	0.05	4.27	4.67	0.07	0.04	9.04	0	0	0	-3.26	13.69	2.54	66.99	137.68	881.64	561.24	1098.79	793.28	923.32	607.53	1060.97	610.52
11.544	0	0.05	0.03	0.02	0.53	0.07	0.04	0.51	0.11	0.13	98.94	3.69	3.54	83.64	0.13	48.55	0.11	0.3	3.57	0.36	1.46	0.33	0	0	0.08	1.53	0.7	0.05	4.17	4.47	0.06	0.15	8.21	0	0	0	-4.79	13.84	1.49	66.85	137.46	876.95	561.84	1091.15	790.5	916.11	607.58	1053.57	609.21
11.578	0	0.04	0.03	0.02	0.63	0.07	0.04	0.59	0.09	0.16	98.75	5.28	3.41	87.74	0.16	53.53	0.08	0.28	3.46	0.18	1.28	0.39	0	0	0.09	1.43	0.63	0.07	3.88	3.17	0.06	0.03	8.05	0	0	0	-5.64	12.16	1.96	66.93	139.76	868.31	562.32	1081.33	788.71	906.24	606.67	1045.93	611.03
11.611	0	0.04	0.03	0.02	0.74	0.07	0.04	0.72	0.09	0.24	98.52	7.21	2.95	90.31	0.24	57.95	0.07	0.32	3.22	0.12	0.97	0.29	0	0	0.09	1.42	0.66	0.08	3.6	3.23	0.06	0.04	7.6	0	0	0	-5.16	10.84	1.99	67.29	138.46	859.71	563.16	1070.39	787.43	897.08	607.88	1035.52	610.35
11.644	0	0.04	0.02	0.02	0.99	0.06	0.03	1.04	0.09	0.35	97.93	12.88	2.46	90.24	0.35	66.45	0.06	0.39	3.12	0.09	0.77	0.23	0	0	0.09	1.49	0.71	0.08	3.09	3.38	0.05	0.03	7.11	0	0	0	-2.87	10.88	1.76	68.2	137.57	847.54	562.73	1058.96	788.07	885.46	609.41	1023.02	609.77
11.678	0	0.03	0.02	0.02	1.36	0.06	0.03	1.52	0.1	0.38	96.95	21.65	1.34	91.52	0.38	74.83	0.04	0.44	3.63	0.05	0.72	0.2	0	0	0.1	1.43	0.78	0.09	2.5	4.3	0.05	0.18	5.84	0	0	0	-1.2	10.11	2.1	69.03	138.69	834.27	561.02	1047.48	788.01	872.88	609.48	1011.57	608.62
11.711	0	0.03	0.02	0.02	1.53	0.05	0.03	1.76	0.11	0.35	96.47	26.47	0.82	90.32	0.35	78.17	0.04	0.44	3.41	0.03	0.84	0.18	0	0	0.11	1.62	0.86	0.09	2.45	4.57	0.05	0.14	5.48	0	0	0	-3.83	10.83	0.87	68.05	138.93	821.64	559.84	1036.22	787.69	859.53	609.15	998.41	605.44
11.745	0	0.03	0.02	0.02	1.73	0.05	0.03	2.03	0.12	0.38	95.94	31.39	0	87.48	0.38	81.2	0.03	0.47	3.01	0.02	1.37	0.19	0	0	0.12	1.7	0.88	0.09	2.4	4.9	0.04	0.06	4.46	0	0	0	-1.71	12.28	1.39	68.54	136.12	807.35	559.72	1023.55	789.71	848.05	610.34	984.1	606.02
11.778	0	0.03	0.02	0.02	1.8	0.05	0.03	2.14	0.1	0.3	95.71	33.39	0	87.35	0.3	82.33	0.03	0.42	3.49	0.02	1.63	0.29	0	0	0.1	1.78	1.01	0.08	2.41	5.23	0.05	0.07	4.12	0	0	0	-2.13	12.34	2	68.85	131.31	793.61	559.67	1008.73	789.09	836.77	608.77	968.06	606.24
11.811	0	0.03	0.02	0.02	2.01	0.04	0.03	2.36	0.12	0.28	95.27	38.38	0	85.82	0.28	85.18	0.03	0.42	2.87	0.02	1.31	0.26	0	0	0.11	1.64	1.47	0.12	2.26	4.8	0.05	0.07	3.86	0	0	0	-3.16	13	0.89	68.95	135	790.99	562.88	1003.17	788.58	829.72	611.74	964.66	607.99
11.845	0	0.03	0.02	0.02	2	0.04	0.03	2.21	0.12	0.24	95.59	35.54	0	88.48	0.24	84.05	0.03	0.41	2.26	0.02	1.18	0.17	0	0	0.11	1.37	1.7	0.12	1.88	4.3	0.06	0.01	2.77	0	0	0	-3.39	11.81	2.38	69.23	140.44	784.26	564.73	995.29	788.06	821.29	612.42	961.72	611.65
11.878	0	0.03	0.02	0.02	1.69	0.03	0.03	1.71	0.14	0.22	96.58	25.63	0	87.87	0.22	78.48	0.03	0.31	1.82	0.01	0.69	0.09	0	0	0.1	0.89	1.79	0.14	1.59	3.76	0.06	0.03	2.39	0	0	0	-5.43	12.1	2.01	68.98	146.63	784.61	566.59	992.36	785.26	816.56	612.93	963.19	613.02
11.911	0	0.04	0.03	0.02	1.44	0.03	0.04	1.42	0.22	0.18	97.12	19.07	0	85.7	0.18	73.74	0.03	0.18	1.93	0.01	0.66	0.05	0	0	0.1	0.76	1.79	0.22	1.61	4.18	0.05	61.02	2.33	0	0	0	-4.04	13.05	1.77	69.32	146.39	782.01	565.52	992.13	786.41	815.03	614.59	961.38	611.42
11.945	0	0.04	0.03	0.02	1.1	0.03	0.04	1.03	0.15	0.14	97.79	10.87	0	88.54	0.14	65.81	0.03	0.09	2.26	0.02	0.98	0.05	0	0	0.1	0.64	1.74	0.15	1.34	4.34	0.05	56.92	1.93	0	0	0	-1.49	11.78	2.06	70	148.11	782.34	565.71	993.34	788.24	815.24	615.07	963.33	613.17
11.978	0	0.05	0.04	0.03	0.8	0.04	0.05	0.69	0.22	0.13	98.41	5.3	0	93.66	0.13	56.18	0.04	0.06	3.96	0.03	1.52	0.13	0	0	0.12	0.64	2.04	0.22	1.28	4.53	0.05	8.75	2.01	0	0	0	-2.04	8.54	1.3	69.11	148.93	780.81	561.89	1000.21	793.07	816.59	615.41	965.37	608.58
12.011	0	0.06	0.06	0.03	0.47	0.04	0.06	0.39	0.17	0.1	99.06	1.65	0	94.91	0.1	41.2	0.04	0.03	5.75	0.03	3.11	0.26	0	0	0.12	0.59	2.14	0.17	1.26	5.56	0.06	0.17	1.97	0	0	0	-3.6	7.37	-0.81	67.64	148.95	781.15	557.6	1010.6	800.71	819.57	613.62	968.19	603.62
12.045	0	0.07	0.08	0.03	0.34	0.04	0.07	0.28	0.16	0.08	99.33	0.81	0	97.43	0.08	31.52	0.05	0.03	6.05	0.04	3.48	0.33	0	0	0.12	0.51	1.92	0.16	1.18	7.51	0.06	0.01	2.07	0	0	0	-4.43	3.82	-0.72	67.35	144.69	782.51	555.47	1014.92	802.25	824.62	611.56	968.97	601.68
12.078	0	0.07	0.08	0.03	0.32	0.04	0.07	0.28	0.14	0.07	99.35	0.74	0	97.14	0.07	30.34	0.05	0.03	6.46	0.05	2.87	0.3	0	0	0.11	0.49	1.34	0.14	1.12	8.39	0.07	0	2.19	0	0	0	-6.22	4.37	0.45	66.31	153.79	785.94	553.65	1024.78	806.32	827.91	609.22	981.55	602.53
12.112	0	0.07	0.08	0.03	0.3	0.04	0.08	0.28	0.11	0.07	99.39	0.65	0	97.03	0.07	28.39	0.07	0.03	6.26	0.08	2.11	0.13	0	0	0.11	0.43	0.9	0.07	1.09	10.44	0.07	0	2.34	0	0	0	-3.52	4.57	1.4	67.1	151.78	790.1	553.78	1030.04	809.3	834.68	608.04	986.44	605.35
12.145	0	0.07	0.07	0.03	0.37	0.05	0.07	0.38	0.11	0.09	99.24	1.01	0	97.95	0.06	34.68	0.09	0.04	7.18	0.15	2.22	0.15	0	0	0.11	0.39	0.59	0.06	1.18	11.58	0.06	0	2.49	0	0	0	-6.58	2.68	1.26	66.05	153.92	796.56	556.56	1036.03	810.52	839.63	609.81	993.53	607.2
12.178	0	0.06	0.06	0.03	0.39	0.05	0.07	0.43	0.1	0.08	99.14	1.14	0	98.65	0.06	36.39	0.08	0.07	8.27	0.16	2.07	0.13	0	0	0.1	0.41	0.43	0.04	1.18	12.72	0.06	0	2.79	0	0	0	-4.9	-0.53	1.19	66.42	152.8	801.83	556.86	1044.68	814.85	847.01	612.36	999.74	607.85
12.212	0	0.07	0.07	0.03	0.32	0.06	0.07	0.36	0.13	0.13	99.29	0.78	0.64	98.55	0.07	31.02	0.13	0.11	10.61	0.17	2.63	0.21	0	0.01	0.1	0.32	0.32	0.04	1.14	13.67	0.07	0	3.12	0	0	0	-6.91	0.92	1.34	65.84	156.37	808.26	557.95	1052.4	816.52	852.51	612.65	1008.84	609.19
12.245	0	0.08	0.08	0.03	0.25	0.06	0.08	0.27	0.17	0.17	99.46	0.49	0.81	98.44	0.06	24.35	0.17	0.12	10.86	0.2	2.97	0.25	0	0.01	0.08	0.38	0.18	0.05	1.14	13.7	0.06	0.02	3.33	0	0	0	-8.18	1.27	0.41	65.5	158.99	818.23	563.13	1061.59	820.62	859.66	617.66	1018.59	613.25
12.278	0	0.08	0.1	0.03	0.2	0.06	0.09	0.2	0.26	0.26	99.6	0.33	0.29	98.38	0.06	17.84	0.26	0.1	9.27	0.22	2.91	0.15	0	0.01	0.08	0.38	0.12	0.06	0.97	12.99	0.06	0.01	3.51	0	0	0	-0.77	1.48	0.52	67.81	155.22	829.22	573.18	1068.02	828.36	870.4	628.39	1025.58	624.9
12.312	0	0.09	0.1	0.03	0.18	0.06	0.09	0.18	0.4	0.4	99.63	0.33	0	97.08	0.06	15.39	0.4	0.1	7.18	0.19	2.69	0.08	0	0.01	0.08	0.44	0.11	0.11	0.87	12.54	0.05	0.01	3.84	0	0	0	-4.58	4.48	-1.63	66.96	153.9	843.61	586.85	1076.63	833.6	880.27	643.94	1033.76	632.78
12.345	0	0.1	0.11	0.02	0.15	0.05	0.1	0.13	0.4	0.4	99.7	0.33	0	96.87	0.05	9.54	0.4	0.07	6.1	0.19	2.26	0.04	0	0.01	0.06	0.51	0.1	0.13	0.83	11.78	0.05	0.01	3.94	0	0	0	-4.57	4.84	-2.35	66.69	157.52	857.54	598.22	1088.34	841.27	890.52	657.51	1047.29	642.2
12.378	0	0.1	0.11	0.02	0.14	0.06	0.1	0.13	0.48	0.48	99.71	0.33	0.39	98.31	0.07	7.93	0.48	0.06	5.7	0.19	1.42	0.02	0	0	0.04	0.57	0.09	0.09	0.84	12.64	0.04	0.03	4.54	0	0	0	-8.35	1.69	-0.84	65.19	156.64	868.19	605.35	1099.12	847.81	903.25	661.34	1059.51	650.37
12.412	0	0.1	0.11	0.02	0.13	0.06	0.1	0.12	0.71	0.71	99.74	0.33	1.42	98.09	0.06	5.55	0.71	0.04	5.51	0.2	1.08	0.02	0	0	0.03	0.9	0.09	0.04	0.88	12.56	0.04	0.01	5.55	0	0	0	-15.56	2.3	1.6	62.65	153.52	874.04	607.17	1106.23	850.46	914.05	655.19	1067.57	654.64
12.445	0	0.1	0.11	0.02	0.12	0.06	0.1	0.11	0.74	0.74	99.75	0.33	1.57	98.3	0.07	4.33	0.74	0.03	5.07	0.17	0.87	0.04	0	0	0.02	0.88	0.09	0.03	0.83	11.22	0.05	0.01	5.79	0	0	0	-11.93	-1.7	-1.35	63.83	155.24	893.65	603.18	1127.07	849.22	929.87	655.4	1084.97	648.9
12.479	0	0.1	0.11	0.02	0.12	0.06	0.1	0.1	1.04	1.04	99.76	0.33	1.63	98.53	0.07	3.62	1.04	0.03	3.62	0.15	1.08	0.17	0	0	0.02	1.06	0.1	0.03	0.94	10.57	0.05	0	6.67	0	0	0	-16.78	-0.96	0.77	62.28	156	892.62	600.06	1133.63	852.98	934.74	649.75	1090.72	647.79
12.512	0	0.1	0.11	0.02	0.12	0.06	0.1	0.09	1.25	1.25	99.76	0.33	1.2	98.63	0.08	3.76	1.25	0.03	3.5	0.11	1.24	0.22	0	0	0.02	1	0.14	0.02	1.05	9.08	0.04	0	6.48	0	0	0	-15.71	-0.63	1.94	62.18	156.32	896.22	596.67	1136.08	847.86	939.02	646.48	1095.34	645.5
12.545	0	0.1	0.11	0.02	0.12	0.06	0.1	0.1	1.46	1.46	99.75	0.33	1.57	98.26	0.11	4.86	1.46	0.06	4.03	0.11	1.59	0.4	0	0	0.02	0.85	0.16	0.02	1.16	8.79	0.04	0	6.86	0	0	0	-15.53	1.82	0.59	62.28	155.77	899.62	589.33	1140.38	840.9	941.65	642.65	1097.27	635.73
12.579	0	0.1	0.1	0.02	0.13	0.07	0.1	0.09	2.03	2.03	99.75	0.33	1.82	98.39	0.15	5.45	2.03	0.09	5.08	0.12	2.17	0.45	0	0	0.02	0.84	0.19	0.02	1.36	6.39	0.03	0	7.21	0	0	0	-13.92	1.44	1.13	62.34	154.06	901.84	583.88	1142.14	836.1	945.09	635.94	1099.1	631.79
12.612	0	0.1	0.1	0.02	0.13	0.08	0.11	0.09	2.32	2.32	99.75	0.33	2.84	98.58	0.19	5.03	2.32	0.11	7.48	0.14	2.12	0.54	0	0	0.02	0.8	0.2	0.01	1.42	5.94	0.03	0	7.34	0	0	0	-13.75	0.79	0.66	62.43	155.71	902.02	576.54	1143.44	830.06	944.43	629.25	1100.06	624.3
12.645	0	0.1	0.1	0.02	0.14	0.11	0.11	0.09	2.88	2.88	99.73	0.33	4.63	98.73	0.22	7.16	2.88	0.19	11.53	0.12	2.35	0.67	0	0	0.03	0.78	0.27	0.01	1.62	5.28	0.03	0	7.79	0	0	0	-14.4	0.23	-0.1	62.49	156.51	906.67	576	1144.96	826.19	946.2	628.02	1102.61	622.58
12.679	0	0.1	0.1	0.02	0.15	0.11	0.12	0.09	4.43	3.58	99.7	0.33	4.03	98.59	0.25	7.94	4.43	0.34	12.63	0.08	2.13	0.46	0	0	0.04	0.69	0.3	0.02	1.54	3.58	0.02	0	7.48	0	0	0	-12.7	0.78	0.16	62.84	155.41	908.36	573.69	1144.9	822.88	947.87	624.82	1103.24	621.15
12.712	0	0.1	0.1	0.02	0.16	0.1	0.12	0.1	4.56	3.44	99.69	0.33	3.46	97.83	0.29	8.88	4.56	0.45	11.52	0.07	1.78	0.57	0	0	0.05	0.62	0.3	0.02	1.6	3.44	0.02	0	7.32	0	0	0	-12.46	2.95	-0.42	62.97	150.23	910.9	572.7	1145	820.15	951.19	622.97	1101.38	619.34
12.746	0	0.1	0.09	0.02	0.2	0.08	0.11	0.12	5.1	2.8	99.61	0.33	1.11	98.69	0.41	14.1	5.1	0.72	7.78	0.07	1.33	0.35	0	0	0.05	0.5	0.22	0.02	1.61	2.8	0.02	0.01	6.71	0	0	0	-11.31	0.4	0.35	63.42	149.25	910.11	569.86	1146.77	819.41	953.06	622.76	1102.19	616.7
12.779	0	0.09	0.08	0.02	0.25	0.08	0.09	0.16	4.28	2.82	99.51	0.4	1.36	98.31	0.44	21.18	4.28	1.06	7.77	0.07	1.59	0.44	0	0	0.06	0.46	0.14	0.03	1.69	2.82	0.03	0	6.66	0	0	0	-6.99	-1.67	-1.94	64.28	148.74	913	569.61	1148.91	820.47	953.24	624.88	1101.7	615.71
12.812	0	0.07	0.05	0.02	0.4	0.07	0.07	0.29	3.9	2.63	99.19	1.13	0.14	98.41	0.44	35.71	3.9	1.38	5.38	0.06	1.71	0.65	0	0	0.08	0.47	0.1	0.05	1.73	2.63	0.03	0.02	6.33	0	0	0	-7.69	1.36	-2.62	64.61	150.04	913.48	571.34	1144.96	816.25	950.04	624.94	1099.91	617.72
12.846	0	0.06	0.04	0.02	0.63	0.06	0.06	0.49	4.32	2.56	98.74	2.95	0	97.57	0.47	47.82	4.32	1.61	4.13	0.04	1.76	0.59	0	0	0.1	0.33	0.05	0.06	2.05	2.56	0.03	0.01	5.93	0	0	0	-9.37	3.55	-4.2	64.67	150.25	909.17	570.7	1141.35	814.42	944.2	625	1094.24	617.06
12.879	0	0.05	0.03	0.02	0.95	0.06	0.05	0.81	4.55	2.48	98.1	7.39	0	97.96	0.53	59.54	4.55	2.03	3.59	0.04	1.99	0.71	0	0	0.09	0.34	0.03	0.08	2.33	2.48	0.03	0.01	6.01	0	0	0	-8.73	2.63	-5.39	65.07	145.9	903.43	571.55	1132.88	813.24	938.24	627.21	1083.63	615.04
12.912	0	0.05	0.03	0.02	0.92	0.05	0.05	0.77	3.93	2.27	98.15	6.79	0	98.03	0.39	58.77	3.93	1.86	2.46	0.03	1.1	0.33	0	0	0.14	0.34	0.03	0.1	1.95	2.27	0.03	0	5.42	0	0	0	-8.43	-2.46	-1.52	66.51	153.96	889.47	565.59	1112.7	800.49	921.01	616.84	1074.88	611.47
12.946	0	0.05	0.03	0.02	0.94	0.05	0.05	0.77	4.22	2.27	98.13	7.06	0	98.4	0.32	59.06	4.22	1.78	3.11	0.03	1.04	0.23	0	0.01	0.17	0.33	0.02	0.08	2.19	2.27	0.03	0	5.51	0	0	0	-9.15	1.41	-3.4	66.32	148.46	883.44	564.58	1106.66	799.22	915.84	617.05	1064.07	608.8
12.979	0	0.05	0.03	0.02	0.83	0.06	0.05	0.67	3.85	2.23	98.34	5.39	0	98.74	0.28	55.67	3.85	1.8	3.85	0.03	0.77	0.14	0	0.01	0.19	0.34	0.02	0.09	2	2.23	0.03	0	5.58	0	0	0	-4	-0.18	-5.71	67.81	155.33	866.79	554.08	1096.53	793.64	895.96	611.4	1051.05	602.77
13.012	0	0.06	0.04	0.02	0.61	0.06	0.06	0.47	3.36	2.21	98.78	2.8	0.12	97.9	0.22	47.49	3.36	1.66	4.66	0.03	0.63	0.12	0	0.01	0.21	0.36	0.02	0.12	1.72	2.21	0.02	0	5.9	0	0	0	-6.25	2.8	-6.31	67.07	146.42	859.12	554.66	1087.31	794.55	891.98	611.61	1037.86	598.96
13.046	0	0.07	0.05	0.02	0.44	0.06	0.07	0.32	2.42	1.86	99.13	1.34	1.12	98.26	0.22	38.51	2.42	1.49	6.08	0.03	0.64	0.12	0	0.01	0.2	0.43	0.02	0.13	1.32	1.86	0.02	0	5.81	0	0	0	-7.29	1.84	-4.38	67.03	152.1	852.95	555.38	1080.53	795	884.57	611.15	1036.22	599.39
13.079	0	0.08	0.07	0.02	0.26	0.06	0.08	0.17	2.33	1.96	99.48	0.45	1.05	98.32	0.2	23.27	2.33	1.16	5.46	0.03	0.49	0.1	0	0.01	0.2	0.48	0.03	0.26	1.25	1.96	0.03	0	5.9	0	0	0	-3.87	1.66	-4.57	68.42	151	848.13	556.54	1075.74	797.37	880.15	613.47	1030.65	601.18
13.113	0	0.1	0.1	0.02	0.17	0.05	0.1	0.1	1.71	1.7	99.65	0.33	0.02	98.57	0.15	11.9	1.71	0.69	3.52	0.02	0.29	0.04	0	0.02	0.22	0.55	0.05	0.67	0.87	1.7	0.03	0	5.39	0	0	0	0.12	-0.84	-3.5	69.92	155.48	845.46	561.25	1069.29	799.36	874.42	618.86	1029.34	605.78
13.146	0	0.11	0.12	0.02	0.15	0.05	0.11	0.08	1.41	1.41	99.71	0.33	0	98.23	0.13	6.82	1.41	0.48	2.86	0.01	0.19	0.02	0	0.01	0.21	0.42	0.07	0.45	0.61	1.48	0.04	0	4.62	0	0	0	-1.22	1.93	-1.75	69.69	156.76	844.82	566.94	1062.35	797.13	872.01	621.6	1028.44	611.48
13.179	0	0.11	0.13	0.02	0.14	0.04	0.11	0.07	1.4	1.4	99.73	0.33	0	98.46	0.16	4.45	1.4	0.39	2.05	0.01	0.15	0.01	0	0.01	0.12	0.31	0.1	0.36	0.54	1.4	0.04	0	4.37	0	0	0	-10.86	1.2	-1.39	67.52	162.03	844.7	571.35	1061.08	796.47	869.02	624.1	1030.69	613.3
13.213	0	0.11	0.14	0.02	0.13	0.04	0.11	0.07	1.06	1.06	99.73	0.33	0	98.01	0.17	3.67	1.06	0.29	1.41	0.01	0.1	0	0	0.01	0.11	0.27	0.13	0.2	0.4	1.27	0.04	0	3.85	0	0	0	-8.55	-2.51	-2.65	67.81	148.53	844.99	572.62	1061.69	801.04	874.99	625.4	1023.06	613.76
13.246	0	0.11	0.13	0.02	0.14	0.04	0.11	0.07	0.95	0.95	99.72	0.33	0	98.26	0.22	5.02	0.95	0.29	1.39	0.01	0.11	0.01	0	0.01	0.11	0.23	0.17	0.15	0.36	1.29	0.05	0	3.75	0	0	0	-12.29	-1.83	-2.05	66.07	150.46	843.88	572.86	1063.96	803.45	875.25	625.33	1025.28	613.91
13.279	0	0.1	0.13	0.02	0.14	0.04	0.11	0.08	0.81	0.81	99.72	0.33	0	98.38	0.25	6.07	0.81	0.22	1.73	0	0.21	0.01	0	0.01	0.12	0.2	0.2	0.14	0.33	1.05	0.05	0	4.02	0	0	0	-12.24	-1.46	-3.33	65.41	158.04	840.77	569.71	1068.99	808.59	870.68	624.13	1028.3	612.57
13.313	0	0.1	0.12	0.02	0.14	0.04	0.1	0.08	0.81	0.81	99.71	0.33	0	98.74	0.23	7	0.81	0.19	2.43	0	0.31	0.03	0	0.01	0.14	0.17	0.2	0.15	0.29	1.03	0.06	0	4.38	0	0	0	-9.05	-0.17	-1.83	66.04	154.56	837.77	567.95	1068.72	811.94	872.59	621.12	1026.98	613.72
13.346	0	0.1	0.11	0.02	0.14	0.05	0.1	0.08	0.84	0.84	99.71	0.33	0	98.18	0.23	7.66	0.84	0.17	3.45	0	0.42	0.07	0	0.01	0.14	0.16	0.19	0.19	0.28	1.03	0.05	0	4.87	0	0	0	-8.79	-2.07	-2.4	66.02	152.61	837.13	567.28	1069.27	813.11	872.92	621.81	1025.21	611.93
13.379	0	0.08	0.09	0.02	0.19	0.06	0.09	0.11	0.77	0.77	99.63	0.33	1.1	98.72	0.28	15.7	0.77	0.26	4.61	0.01	0.46	0.11	0	0.01	0.15	0.15	0.13	0.16	0.24	1.06	0.05	0	5.49	0	0	0	-9.94	-0.27	-2.85	65.54	153.72	837.47	568.29	1069.9	813.89	872.36	623.01	1025.71	612.28
13.413	0	0.07	0.06	0.02	0.28	0.06	0.07	0.19	0.72	0.72	99.45	0.61	2	98.36	0.3	28.37	0.72	0.4	4.68	0.01	0.47	0.14	0	0.01	0.2	0.13	0.1	0.19	0.23	1.07	0.05	0	6.31	0	0	0	-9	-1.53	-0.89	65.76	151.45	835.96	566.79	1068.91	812.89	874.5	620.91	1025.72	612.56
13.446	0	0.05	0.04	0.02	0.43	0.06	0.06	0.34	0.76	0.76	99.13	1.61	1.91	98.4	0.31	41.89	0.76	0.42	4.68	0.02	0.54	0.13	0	0.01	0.3	0.16	0.06	0.22	0.24	1.19	0.05	0.01	6.29	0	0	0	-9.53	-1.41	-1.07	65.25	154.35	835.08	562.96	1072.76	814.21	874.26	617.59	1028.41	609.57
13.48	0	0.04	0.03	0.02	0.77	0.06	0.04	0.71	0.66	0.66	98.47	6.08	1.84	97.68	0.34	58.93	0.66	0.65	5.31	0.02	1.1	0.13	0	0.01	0.33	0.17	0.03	0.2	0.26	1.39	0.05	0	6.16	0	0	0	-7.17	-3.3	-2.45	65.6	151.79	841.14	560.32	1082.39	816.96	881.84	617.16	1033.29	606.93
13.513	0	0.04	0.03	0.02	0.79	0.07	0.04	0.75	0.68	0.68	98.43	6.51	2.19	98.08	0.34	59.85	0.68	0.75	6.03	0.04	1.37	0.14	0	0.01	0.29	0.18	0.02	0.12	0.32	1.69	0.06	0	6.29	0	0	0	-5.48	-2.33	-2.65	66.04	151.51	852.45	558.87	1092.71	814.87	892.63	616.36	1043.75	605.55
13.546	0	0.04	0.03	0.02	0.6	0.07	0.05	0.54	0.69	0.69	98.8	3.57	2.63	96.99	0.34	51.96	0.69	0.8	7.32	0.05	1.87	0.18	0	0.01	0.28	0.24	0.02	0.1	0.35	1.82	0.05	0.01	6.4	0	0	0	-9.38	-4.64	-2.58	64.98	151.4	864.66	557.13	1103.82	810.28	904.41	614.13	1055.32	601.99
13.58	0	0.04	0.03	0.02	0.57	0.08	0.05	0.53	0.65	0.65	98.87	3.23	3.21	97.54	0.41	50.68	0.65	0.99	9.12	0.06	2.86	0.29	0	0.01	0.24	0.23	0.02	0.07	0.34	2.14	0.04	0	6.6	0	0	0	-9.4	-3.61	-3.57	65.32	148.85	883.34	551.02	1120.97	801.85	922.81	610.35	1070.73	593.69
13.613	0	0.04	0.03	0.02	0.66	0.1	0.04	0.67	0.58	0.58	98.67	4.65	4.58	96.74	0.47	55.34	0.58	1.26	11.46	0.07	3.04	0.4	0	0.01	0.24	0.26	0.03	0.08	0.39	2.8	0.04	0.01	7	0	0	0	-5.67	-5.04	-1.16	65.51	150.34	890.35	548.91	1127.83	801.69	931.32	604.45	1081.44	596.44
13.646	0	0.05	0.03	0.02	0.5	0.15	0.05	0.51	0.48	0.48	98.99	2.58	7.74	94.37	0.4	47.64	0.48	1.52	16.03	0.08	2.96	0.48	0	0.01	0.19	0.28	0.04	0.11	0.5	3.73	0.03	0	8.06	0	0	0	-10.19	-7.9	1.03	65.21	154.78	896.59	545.79	1135.8	799.09	938.58	596.56	1093.35	595.59
13.68	0	0.05	0.04	0.02	0.31	0.25	0.06	0.33	0.42	0.42	99.33	1.09	12.51	97.01	0.33	36.13	0.42	1.3	20.59	0.08	2.42	0.41	0	0.02	0.17	0.56	0.05	0.11	0.71	5.39	0.03	0	10.48	0	0	0	-3.64	-4.6	0.95	67.03	156.47	903.93	545.26	1145.63	802.62	946.31	600.02	1102.75	597
13.713	0	0.06	0.04	0.02	0.24	0.29	0.07	0.25	0.42	0.42	99.42	0.62	13.85	98.25	0.24	28.03	0.42	1.58	23.57	0.08	2.19	0.39	0	0.02	0.12	0.64	0.08	0.09	0.81	6.46	0.03	0	10.43	0	0	0	-3.87	-1.87	1.84	67.21	152.99	910.31	550.48	1148.11	804.49	953.58	601.34	1106.56	603.34
13.747	0	0.07	0.05	0.02	0.17	0.35	0.08	0.19	0.46	0.46	99.29	0.51	16.2	97.88	0.21	18.86	0.46	1.31	21.79	0.1	1.34	0.22	0	0.03	0.11	1.17	0.11	0.06	1.32	9.64	0.02	0	13.03	0	0	0	-3.83	-2.85	3.08	67.28	153.68	913.71	554.11	1150.94	806.38	957.81	605.17	1111.47	607.64
13.78	0	0.07	0.05	0.02	0.13	0.34	0.08	0.16	0.49	0.49	99.33	0.51	16	98.51	0.18	11.72	0.49	1	20.88	0.1	1.04	0.17	0	0.02	0.09	1.41	0.16	0.06	1.64	12.79	0.02	0	13.09	0	0	0	-2.58	-1.05	1.7	67.47	154.57	917.37	557.19	1152.87	808.75	958.55	608.33	1113.12	609.94
13.813	0	0.07	0.05	0.02	0.15	0.3	0.08	0.2	0.53	0.53	99.41	0.47	14.93	98.38	0.16	14.31	0.53	1.21	19.8	0.13	1	0.23	0	0.02	0.07	1.42	0.15	0.04	1.81	14.97	0.02	0	12.5	0	0	0	-3.38	-1.46	1.24	67.2	151.46	918.21	557.03	1154.2	808.31	960.65	610.52	1112.09	607.77
13.847	0	0.07	0.06	0.02	0.14	0.33	0.09	0.26	0.49	0.49	99.34	0.45	15.75	98.49	0.12	13.46	0.49	1.02	22.14	0.17	0.9	0.27	0	0.02	0.06	2.17	0.15	0.05	2.25	22.97	0.02	0	12.27	0	0	0	-6.8	1.1	1.12	65.9	148.32	919.03	556.61	1154.22	806.54	962.55	608.45	1110.86	606.09
13.88	0	0.08	0.06	0.02	0.15	0.3	0.09	0.3	0.51	0.51	99.4	0.44	14.81	98.05	0.1	13.21	0.51	1.04	21.57	0.18	1.07	0.28	0	0.02	0.06	2.34	0.15	0.07	2.48	26.47	0.01	0	11.69	0	0	0	-11.49	2.42	0.77	64.77	149.51	920.01	556.7	1153.73	803.97	961.82	606.13	1111.33	604.75
13.913	0	0.08	0.06	0.02	0.15	0.26	0.08	0.31	0.52	0.52	99.37	0.39	13.33	98.15	0.11	13.96	0.52	0.96	19.82	0.2	1.6	0.38	0	0.02	0.05	2.29	0.11	0.1	2.46	26.66	0.01	0.01	11.22	0	0	0	-12.63	2.15	0.77	64.71	150.79	920.63	556.96	1151.16	800.24	960.2	605.06	1110.99	604.6
13.947	0	0.07	0.05	0.02	0.17	0.25	0.08	0.44	0.49	0.49	99.12	0.43	12.97	98.11	0.14	18.1	0.49	1.16	17.6	0.23	1.89	0.26	0	0.02	0.05	2.37	0.09	0.17	2.81	30.52	0.01	0.01	11.88	0	0	0	-11.39	2.26	-0.22	65.02	149.81	918.37	555.7	1149.6	798.94	957.63	604.23	1107.45	605.17
13.98	0	0.07	0.05	0.02	0.2	0.21	0.07	0.48	0.48	0.48	99.03	0.47	11.78	98.65	0.18	22.47	0.48	1.29	14.6	0.21	1.77	0.24	0	0.02	0.06	2.19	0.09	0.29	2.57	28.28	0.01	0.01	11.94	0	0	0	-9.83	0.53	-0.78	65.39	148.27	916.01	555.06	1146.76	799.06	955.16	605.32	1103.41	602.7
14.013	0	0.06	0.04	0.02	0.26	0.19	0.06	0.67	0.5	0.5	98.66	0.79	10.6	97.63	0.24	29.81	0.5	1.66	13.2	0.21	2.3	0.48	0	0.03	0.07	2.03	0.09	0.32	2.47	28.27	0.01	0	11.63	0	0	0	-7.65	3.42	-1.68	66.04	150.33	913.01	554.31	1143.48	798.34	950.01	606.6	1100.25	601.4
14.047	0	0.05	0.03	0.02	0.43	0.17	0.05	1.34	0.46	0.46	97.32	2.2	9.94	97.52	0.27	43.6	0.46	2.62	12.53	0.2	2.48	0.73	0	0.03	0.09	1.63	0.1	0.37	2.48	30.36	0.01	0	11.35	0	0	0	-4.59	3.63	-1.81	67.16	148.38	907.01	554.59	1135.63	797.65	943.96	607.47	1092.23	601.95
14.08	0	0.05	0.02	0.02	0.57	0.16	0.04	1.87	0.45	0.45	96.26	3.86	9.29	98.25	0.31	51.07	0.45	3.42	11.67	0.14	2.19	0.94	0	0.03	0.13	1.66	0.09	0.28	2.25	30.15	0.01	0	10.96	0	0	0	-1.7	1.87	-2.7	68.39	149.84	901.05	554.63	1126.77	794.83	934.78	609.35	1084.4	601.15
14.114	0	0.05	0.03	0.02	0.6	0.13	0.04	1.75	0.51	0.51	96.5	3.53	7.69	97.96	0.31	49.88	0.51	4.67	9.47	0.1	1.48	0.56	0	0.03	0.15	1.5	0.08	0.16	2.3	28.43	0.01	0	10.05	0	0	0	-3.45	2.64	-1.82	67.82	149.48	887.54	552.68	1114.03	792.78	922.79	605.05	1072.22	601.34
14.147	0	0.06	0.03	0.02	0.54	0.11	0.05	1.44	0.61	0.61	97.13	2.44	6.49	98.63	0.37	45.43	0.61	4.71	9.49	0.09	1.13	0.39	0	0.04	0.17	1.5	0.07	0.16	2.02	27.98	0.01	0	8.84	0	0	0	-0.03	0.62	-3.52	69.04	148.93	875.78	549.92	1103.02	791.58	909.77	605.7	1058.49	597.7
14.18	0	0.06	0.03	0.02	0.56	0.11	0.05	1.44	0.61	0.61	97.11	2.43	6.38	98.33	0.44	45.47	0.61	5.33	9.29	0.07	0.77	0.25	0	0.04	0.25	1.59	0.07	0.19	1.89	27.41	0.01	0	8.71	0	0	0	-0.71	1.62	-4.2	69.07	148.54	866.52	552.13	1091.16	791.39	898.84	609.05	1046.86	596.6
14.214	0	0.06	0.04	0.02	0.52	0.1	0.06	1.14	0.74	0.74	97.71	1.77	5.33	98.19	0.5	41.72	0.74	5.62	9.08	0.05	0.58	0.19	0	0.05	0.36	1.27	0.09	0.32	1.64	25.17	0.01	0	7.85	0	0	0	-4.26	2.03	-4.65	68.24	150.31	859.89	554.73	1082.1	789.53	889.56	611.04	1039.26	597.54
14.247	0	0.07	0.04	0.02	0.43	0.1	0.06	0.83	0.75	0.75	98.35	1.14	5.3	98.32	0.41	36.08	0.75	5.55	8.41	0.04	0.42	0.14	0	0.04	0.44	1.12	0.1	0.7	1.43	23.06	0.01	0	8.1	0	0	0	-3.13	1.65	-3.59	68.94	151.13	853.78	556.22	1075.45	791.02	883.87	611.48	1034.58	600.23
14.28	0	0.08	0.06	0.02	0.29	0.09	0.07	0.47	1.21	0.83	99.05	0.5	4.74	98.04	0.4	24.58	0.83	5.03	7.85	0.04	0.32	0.12	0	0.05	0.49	0.91	0.13	1.21	1.25	21.63	0.01	0	7.91	0	0	0	0.31	2.44	-3.52	70.51	150.53	850.76	556.67	1073.05	793.55	881.6	613.03	1031.68	601.35
14.314	0	0.09	0.08	0.02	0.19	0.08	0.09	0.24	1.45	0.82	99.53	0.33	4.13	98.52	0.38	14.08	0.82	3.62	6.64	0.03	0.21	0.07	0	0.05	0.51	0.78	0.16	1.45	0.88	16.84	0.01	0	7.82	0	0	0	-0.09	1	-2.96	70.45	149.49	847.72	557	1070.68	794.62	879.98	612.25	1029.17	602.78
14.347	0	0.1	0.09	0.02	0.15	0.08	0.1	0.16	1.29	0.82	99.68	0.33	3.38	98.7	0.37	8.24	0.82	2.56	5.06	0.02	0.15	0.04	0	0.04	0.49	0.73	0.24	1.29	0.8	14.45	0.01	0	7.68	0	0	0	0.99	0.36	-2.52	70.62	150.19	844.59	556.77	1067.97	795.13	877.15	611.84	1027.12	603.57
14.38	0	0.1	0.09	0.02	0.15	0.07	0.1	0.14	0.93	0.79	99.7	0.33	2.97	98.58	0.38	8.43	0.79	2.37	4.62	0.02	0.17	0.04	0	0.04	0.47	0.63	0.33	0.93	0.71	11.71	0.01	0	7.38	0	0	0	-3.91	0.79	-2.71	68.55	148.87	842.45	556.43	1067.45	795.56	876.32	610.58	1024.92	601.65
14.414	0	0.1	0.09	0.02	0.16	0.07	0.09	0.14	0.71	0.71	99.68	0.33	2.7	98.4	0.27	9.36	0.71	3.12	4.05	0.01	0.23	0.04	0	0.04	0.46	0.55	0.34	0.54	0.64	10.37	0.02	0	7.24	0	0	0	-6.51	1.39	-1.47	67.31	147.92	840.46	556.28	1065.68	795.51	876.33	608.47	1024.08	601.44
14.447	0	0.1	0.09	0.02	0.16	0.07	0.1	0.15	0.72	0.72	99.69	0.33	3.12	98.72	0.21	8.19	0.72	3.43	4.85	0.01	0.4	0.07	0	0.03	0.37	0.63	0.33	0.36	0.67	11.43	0.02	0	7.32	0	0	0	-9.2	0.28	-1.53	66.31	151.94	837.51	553.51	1066.4	795.64	873.02	605.71	1024.81	598.91
14.481	0	0.1	0.09	0.02	0.16	0.08	0.1	0.17	0.73	0.73	99.66	0.33	3.8	98.42	0.16	9.46	0.73	3.6	8.01	0.02	0.92	0.21	0	0.03	0.31	0.73	0.28	0.24	0.66	13.8	0.02	0	6.87	0	0	0	-5.57	-1.34	-1.46	67.19	149.64	835.86	551.96	1067.98	798.91	874.25	606.36	1023.68	598.43
14.514	0	0.1	0.09	0.02	0.17	0.08	0.09	0.18	0.73	0.73	99.64	0.33	3.97	98.25	0.18	10.34	0.73	3.77	7.91	0.02	0.9	0.19	0	0.03	0.3	0.8	0.23	0.31	0.61	14.27	0.02	0	7.08	0	0	0	-2.4	1.87	-1.56	68.33	148.01	834.68	550.63	1068.41	799.76	874.76	607.62	1022.42	597.46
14.547	0	0.09	0.08	0.02	0.18	0.09	0.09	0.21	0.69	0.69	99.59	0.33	4.88	97.62	0.18	13.42	0.69	3.56	9.6	0.02	0.94	0.19	0	0.02	0.29	0.97	0.19	0.46	0.61	14.49	0.02	0.03	7.28	0	0	0	0.06	3.42	-0.36	69.62	148.91	832.67	550.48	1067.05	800.84	873.94	607.19	1022.65	599.48
14.581	0	0.09	0.08	0.02	0.19	0.08	0.09	0.21	0.73	0.73	99.59	0.33	4.07	93.74	0.18	15.05	0.73	3.2	7.29	0.02	0.83	0.14	0	0.02	0.22	0.99	0.19	0.38	0.64	13.24	0.03	0.02	7.39	0	0	0	-4.43	8.47	0.47	68.24	150.47	829.35	553.89	1061.27	800.89	869.6	605.85	1020.04	603.37
14.614	0	0.09	0.08	0.02	0.17	0.07	0.09	0.17	0.72	0.72	99.66	0.33	2.88	92.74	0.17	13.15	0.72	1.81	5.06	0.02	0.84	0.1	0	0.02	0.18	1.01	0.21	0.37	0.67	11.66	0.03	0.16	7.14	0	0	0	-2.23	9.26	0.48	69.43	148.13	827.89	557.85	1054.33	799.95	866.59	608.45	1014.72	607.35
14.647	0	0.09	0.09	0.02	0.16	0.06	0.09	0.14	0.68	0.68	99.68	0.33	2.01	80.9	0.17	11.47	0.68	1.23	3.81	0.02	0.91	0.11	0	0.01	0.16	0.95	0.25	0.26	0.68	9.56	0.04	0.02	6.8	0	0	0	-3.02	14.78	0.28	68.53	141.16	824.2	567.21	1044.29	802.46	863.15	616.4	1004.29	614.65
14.681	0	0.09	0.1	0.02	0.15	0.06	0.09	0.12	0.68	0.68	99.7	0.33	0.86	79.1	0.19	9.57	0.68	0.57	2.37	0.03	0.86	0.14	0	0.01	0.14	0.77	0.37	0.15	0.82	7.57	0.05	0.14	6.24	0	0	0	-1.25	15.34	1.87	69.37	136.63	822.97	568.71	1041.55	802.95	865.19	616.8	1001.82	617.76
14.714	0	0.09	0.1	0.02	0.16	0.05	0.09	0.12	0.66	0.66	99.67	0.33	0	62.63	0.25	11.73	0.66	0.27	1.96	0.02	0.85	0.18	0	0.01	0.13	0.69	0.61	0.17	0.96	7.08	0.05	0.49	5.54	0	0	0	-0.8	19.42	2.08	69.26	131.79	823.45	570.45	1040.26	802.71	867.52	618.97	999.3	618.68
14.748	0	0.09	0.1	0.02	0.17	0.04	0.09	0.12	0.64	0.64	99.65	0.33	0	45.94	0.36	12.39	0.64	0.11	1.6	0.03	0.71	0.31	0	0.01	0.11	0.66	0.73	0.09	1.28	5.94	0.05	1.22	4.73	0	0	0	-6.32	22.81	3.62	67.65	129.66	822.52	570.17	1041.31	804.17	870.48	614.31	1000.01	619.86
14.781	0	0.09	0.1	0.02	0.2	0.04	0.09	0.13	0.56	0.56	99.6	0.33	0	47.13	0.46	15.6	0.56	0.05	1.86	0.03	0.85	0.44	0	0.01	0.08	0.58	0.84	0.07	1.8	5.1	0.04	0.84	4.31	0	0	0	-10.9	22.57	5.6	67.08	132.54	818.73	568.42	1040.76	802.97	869.15	612	1001.51	618.95
14.814	0	0.09	0.1	0.02	0.2	0.04	0.09	0.13	0.61	0.61	99.6	0.33	0	22.57	0.81	15.49	0.61	0.03	2.13	0.05	1.05	0.82	0	0.01	0.06	0.5	0.69	0.04	2.32	4.43	0.03	0.43	4	0	0	0	-13.52	28.16	5.34	65.97	125.8	823.52	572	1039.26	800.91	874.18	610.35	999.42	622.32
14.848	0	0.09	0.1	0.03	0.24	0.04	0.09	0.15	0.58	0.58	99.52	0.39	0	15.55	1.26	18.69	0.58	0.02	2.44	0.09	1.09	1.2	0	0	0.05	0.55	0.52	0.03	3.8	4.39	0.03	0.66	3.36	0	0	0	-10.06	30.46	5.04	65.66	113.42	824.14	573.18	1036.12	799.62	878.48	611.58	991.25	623.78
14.881	0	0.09	0.09	0.03	0.28	0.04	0.09	0.17	0.6	0.6	99.44	0.52	0	6.03	2.15	21.39	0.6	0.02	2.45	0.17	1.1	1.51	0	0	0.05	0.56	0.36	0.03	4.95	3.77	0.03	1.21	3.08	0	0	0	-10.62	35.73	5.96	65.18	113.37	822.65	575.22	1032.82	798.76	877.38	615.14	990.47	623.08
14.914	0	0.09	0.1	0.03	0.27	0.04	0.11	0.16	0.66	0.66	99.45	0.42	0	7.74	4.32	18.15	0.66	0.01	2.14	0.36	0.84	1.34	0	0	0.04	0.5	0.24	0.03	5.44	3.28	0.03	0.48	2.84	0	0	0	-8.98	34.39	4.96	65.44	109.77	823.94	577.72	1031.22	799.98	877.66	617.05	987.16	624.73
14.948	0	0.1	0.11	0.03	0.29	0.04	0.14	0.16	0.77	0.77	99.42	0.37	0	6.79	8.08	14.56	0.77	0.01	2.18	0.63	0.75	1.28	0	0	0.04	0.39	0.15	0.04	6.99	2.24	0.03	0.7	2.34	0	0	0	-7.39	35.1	4.89	65.8	107.77	823.9	577.97	1028.08	797.78	877.03	616.41	984.41	625.59
14.981	0	0.1	0.12	0.03	0.3	0.03	0.17	0.16	0.83	0.83	99.41	0.33	0	8.57	10.94	11.85	0.83	0.01	2.07	0.93	0.64	1.38	0	0	0.03	0.37	0.08	0.04	7.48	1.99	0.03	1.47	2.22	0	0	0	-10.35	33.83	2.39	65.34	104.33	826.36	577.59	1030.56	795.67	878.53	615.77	982.52	624.23
15.014	0	0.11	0.14	0.03	0.3	0.03	0.2	0.15	0.78	0.78	99.41	0.37	0	7.26	13.51	8.43	0.78	0.01	1.85	0.86	0.48	1.18	0	0	0.03	0.32	0.06	0.04	8.19	1.36	0.02	2	1.92	0	0	0	-15.45	34.73	2.01	64.49	107.83	829.87	580.39	1028.84	790.29	877.44	615.99	984.85	625.41
15.048	0	0.12	0.16	0.03	0.28	0.03	0.24	0.13	0.89	0.89	99.43	0.46	0	2.5	15.27	3.94	0.89	0.01	1.8	0.86	0.44	1.09	0	0	0.04	0.18	0.05	0.09	9.44	0.79	0.02	2.04	1.37	0	0	0	-13.28	40.32	3.44	65.19	101.18	824.99	579.43	1017.11	783.37	874.18	613.37	974.77	624.28
15.081	0	0.12	0.17	0.03	0.26	0.03	0.23	0.12	0.9	0.9	99.48	0.41	0	9.41	14.15	2.74	0.9	0.01	1.92	0.77	0.37	1.05	0	0	0.04	0.18	0.07	0.11	8.88	0.78	0.02	51.52	1.28	0	0	0	-17.21	33.32	5.5	65.96	106.66	825.17	589.81	1006.53	779.89	868.22	619.33	973.68	635.29
15.115	0	0.14	0.18	0.03	0.24	0.03	0.21	0.1	0.93	1.01	99.53	0.36	0	25.77	10.98	1.64	1.01	0	1.99	0.42	0.39	1.49	0	0	0.05	0.14	0.09	0.24	10.41	0.61	0.02	9.66	0.93	0	0	0	-16.99	27.29	3.43	67.06	111.89	827.26	593.16	1004.17	777.94	862.96	624.12	974.27	635.48
15.148	0	0.15	0.18	0.03	0.22	0.03	0.19	0.09	0.8	0.96	99.55	0.35	0	22.73	8.89	1.28	0.96	0	2.06	0.21	0.39	1.51	0	0	0.05	0.13	0.15	0.28	11.89	0.62	0.02	53.23	0.8	0	0	0	-22.4	28.12	0.21	66.3	108.74	834.65	609.66	1000.37	777.48	863.62	636.92	971.04	653.74
15.181	0	0.16	0.18	0.04	0.19	0.03	0.16	0.07	0.77	0.99	99.62	0.33	0	63.2	4.46	0.97	0.99	0	1.91	0.14	0.61	2.7	0	0	0.05	0.17	0.19	0.24	11.99	0.6	0.02	56.4	0.77	0	0	0	-12.64	19.3	2.35	64.52	113.91	836.33	626.53	992.3	786.64	859.43	654.62	972.38	669.41
15.215	0	0.17	0.18	0.04	0.17	0.03	0.14	0.06	0.8	1.06	99.63	0.33	0	75.05	1.94	0.58	1.06	0	1.69	0.09	0.77	2.4	0	0	0.05	0.21	0.27	0.19	11.47	0.59	0.02	47.42	0.8	0	0	0	-19.83	16.49	-0.54	63.9	118.6	842.69	644.85	993.42	797.16	857.62	675.37	976.13	679.91
15.248	0	0.16	0.18	0.04	0.16	0.03	0.13	0.06	0.88	0.69	99.63	0.33	0	85.96	0.64	0.2	0.93	0	1.74	0.08	0.97	2.52	0	0	0.04	0.22	0.44	0.1	10.06	0.69	0.03	16.29	0.88	0	0	0	-13.02	12.94	-0.87	59.98	119.82	840.69	659.19	990.03	811.49	853.88	692.1	973.69	693.73
15.281	0	0.16	0.18	0.04	0.15	0.03	0.13	0.06	0.87	0.78	99.63	0.33	0	92.91	0.21	0.08	0.89	0	1.35	0.08	1.11	3.44	0	0	0.03	0.26	0.59	0.04	9.35	0.78	0.03	45.42	0.87	0	0	0	-14.94	9.13	-0.93	57.86	122.2	835.43	672.34	982.92	822.26	846.36	705.7	968.55	704.88
15.315	0	0.15	0.19	0.03	0.14	0.03	0.13	0.06	0.77	0.8	99.63	0.33	0	96.52	0.1	0.07	0.89	0	1.28	0.08	0.94	2.56	0	0.01	0.03	0.37	0.44	0.01	6.27	0.8	0.04	37.96	0.77	0	0	0	-25.62	5.39	0.14	58.8	129.15	828.87	685.14	975.07	831.69	836.59	716.92	965.72	714.42
15.348	0	0.15	0.19	0.03	0.14	0.03	0.13	0.06	0.73	0.89	99.63	0.33	0	96.74	0.04	0.05	0.89	0	0.91	0.07	0.84	2.28	0	0.01	0.02	0.35	0.24	0.01	6.04	0.89	0.05	29.49	0.73	0	0	0	-23.89	5.05	0.07	58.05	128.19	822.44	696.66	969.54	843.93	831.07	730.91	959.13	725.11
15.381
15.415
15.448
15.482
15.515
15.548
15.582
15.615
15.648
15.682
15.715
15.749
15.782
15.815
15.849
15.882
15.915
15.949
15.982
16.015
16.049
16.082
16.116
16.149
16.182
16.216
16.249
16.282
16.316
16.349
16.382
16.416
16.449
16.483
16.516
16.549
16.583
16.616
16.649
16.683
16.716
16.75
16.783
16.816
16.85
16.883
16.916
16.95
16.983
17.016
17.05
17.083
17.117
17.15
17.183
17.217
17.25
17.283
17.317
17.35
17.383
17.417
17.45
17.484
17.517
17.55
17.584
17.617
17.65
17.684
17.717
17.751
17.784
17.817
17.851
17.884
17.917
17.951
17.984
18.017
18.051
18.084	0	0.13	0.19	0.03	0.13	0.03	0.13	0.45	0.75	0.5	99.11	0.33	0	90.84	0.08	0.24	0.27	0.32	0.75	0.01	0.5	2.74	0	0.79	0.05	0.48	0.19	0.06	0.04	49.61	0.03	0	0.53	0	0	0	-6.56	10.53	2.87	64.35	88.66	877.98	593.48	983.56	701.99	887.86	617.21	976.5	619.2
18.118	0	0.13	0.18	0.03	0.13	0.03	0.13	0.23	0.46	0.18	99.54	0.33	0	97.6	0.28	0.57	0.06	0.32	1.11	0.01	0.18	1.23	0	0.46	0.06	0.02	0.16	0.04	0.05	33.33	0.08	0	0.63	0	0	0	-11.29	-3.47	-0.28	65.25	102.32	873.7	588.73	986.24	701.8	877.69	615.31	980	615.4
18.151	0	0.12	0.18	0.02	0.13	0.03	0.13	0.18	0.41	0.13	99.65	0.33	0	98.4	0.3	1.21	0.05	0.13	1.52	0.01	0.13	0.98	0	0.41	0.09	0.02	0.29	0.07	0.04	26.26	0.14	0	0.86	0	0	0	-9.73	-1.39	0.17	66.65	107.18	873.52	587.67	991.56	707.65	878.19	616.05	985.36	614.41
18.184	0	0.12	0.17	0.02	0.14	0.03	0.13	0.12	0.36	0.09	99.65	0.33	0	98.38	0.22	2.36	0.05	0.1	1.62	0.01	0.09	0.71	0	0.36	0.1	0.01	0.26	0.07	0.03	16.66	0.09	0	0.56	0	1	6	-9.02	-1.47	-0.22	67.2	109.55	877.43	584.83	1000.25	709.22	882.95	613.89	992.5	613.88
18.218	0	0.12	0.17	0.02	0.15	0.03	0.12	0.1	0.27	0.08	99.67	0.33	0	98.71	0.23	4.35	0.07	0.11	1.68	0.01	0.08	0.53	0	0.27	0.09	0.02	0.2	0.06	0.04	8.68	0.12	0	0.54	0	0	6	-4.88	0.32	1.38	68.23	106.07	883.08	582.68	1010.62	713.62	894.11	614.92	1000.1	610.9
18.251	0	0.11	0.16	0.02	0.15	0.03	0.12	0.08	0.22	0.08	99.68	0.33	0	97.97	0.21	5.77	0.08	0.11	1.23	0.01	0.07	0.32	0	0.22	0.11	0.03	0.26	0.12	0.03	2.78	0.11	0	0.48	0	0	6	-6.71	-2.62	3.18	68.95	109.24	894.09	577.52	1028.89	716.04	908.61	608.82	1017.84	609.08
18.284	0	0.11	0.16	0.02	0.16	0.03	0.11	0.08	0.17	0.08	99.67	0.33	0	98.41	0.19	7.4	0.08	0.15	0.9	0.01	0.07	0.14	0	0.17	0.14	0.03	0.29	0.14	0.03	1.49	0.07	0	0.41	0	0	6	-8.73	-1.36	3.03	67.69	110.8	900.26	573.36	1041.92	719.26	917.34	605.92	1028.14	605.49
18.318	0	0.11	0.15	0.02	0.17	0.03	0.11	0.08	0.34	0.09	99.67	0.33	0	98.46	0.19	7.68	0.07	0.19	0.78	0.01	0.09	0.07	0	0.14	0.18	0.03	0.35	0.34	0.03	1.14	0.05	0.01	0.4	0	0	6	-8.78	-1.21	2.09	66.68	105.23	905.58	570.37	1051.7	723.55	926.83	602	1032.06	602.65
18.351	0	0.11	0.14	0.02	0.19	0.03	0.11	0.1	0.92	0.07	99.62	0.33	0	98.59	0.23	11.87	0.07	0.2	0.92	0	0.07	0.03	0	0.1	0.25	0.04	0.35	1.19	0.04	1.22	0.04	0	0.49	0	0	6	-9.69	0.75	2.06	65.95	108.03	914.44	569.45	1064.32	726.47	936.2	601.61	1044.23	602.48
18.384	0	0.1	0.13	0.02	0.2	0.03	0.1	0.11	1.15	0.09	99.59	0.33	0	98.31	0.16	14.1	0.09	0.22	1.77	0.01	0.1	0.03	0	0.09	0.3	0.07	0.32	1.15	0.05	1.68	0.04	0	0.6	0	0	6	-6.04	1.68	4.07	65.78	105.39	911.73	565.04	1072.98	735.4	942.14	599.37	1047.5	601.67
18.418	0	0.1	0.13	0.02	0.19	0.03	0.11	0.1	1.38	0.12	99.62	0.33	0	98.69	0.12	12.32	0.09	0.34	3.23	0.01	0.12	0.03	0	0.06	0.31	0.14	0.23	1.38	0.05	1.81	0.04	0	0.75	0.03	0	6	-1.86	0.38	4.7	66.54	108.7	916.54	564.8	1081.9	740.22	947.94	600.26	1056.59	603.95
18.451	0	0.11	0.15	0.02	0.17	0.04	0.11	0.09	1.46	0.12	99.66	0.33	0	98.41	0.12	9.18	0.09	0.53	5.41	0.01	0.2	0.04	0	0.05	0.43	0.21	0.24	1.46	0.06	1.81	0.05	0	0.87	0.09	0	6	-0.25	1.38	4.38	66.7	110.69	919.7	564.36	1088.95	744.06	951.84	601.89	1062.51	604.09
18.485	0	0.12	0.16	0.02	0.15	0.04	0.12	0.08	2.21	0.11	99.69	0.33	0	98.36	0.11	5.87	0.08	0.76	8.12	0.01	0.38	0.04	0	0.04	0.72	0.29	0.29	2.21	0.06	1.71	0.05	0	0.99	0.04	0	6	2.15	1.53	4.42	67.45	110.96	922.96	565.56	1091.76	745.08	954.78	603.75	1065.72	605.67
18.518	0	0.12	0.16	0.02	0.15	0.04	0.13	0.08	2.57	0.11	99.68	0.33	0	97.82	0.11	4.4	0.08	1.14	8.74	0.02	0.41	0.04	0	0.04	1	0.42	0.24	2.57	0.07	1.76	0.05	0	1.14	0.03	0	6	2.42	2.98	5.08	67.7	110.58	924.57	565.73	1092.12	744.51	956.59	601.78	1067.04	607.07
18.551	0	0.13	0.17	0.02	0.14	0.04	0.13	0.07	3.05	0.11	99.67	0.33	0	98.11	0.11	2.94	0.08	1.31	8.23	0.02	0.46	0.04	0	0.04	0.95	0.55	0.19	3.05	0.07	1.74	0.05	0	1.27	0.23	0	6	1.04	2.25	5.04	67.39	110.05	926.44	565.46	1092.91	742.54	958.1	601.48	1068.06	605.97
18.585	0	0.13	0.17	0.02	0.14	0.04	0.13	0.07	2.61	0.1	99.67	0.33	0	97.67	0.1	2.38	0.06	1.7	7.9	0.03	0.42	0.03	0	0.03	0.88	0.67	0.15	2.61	0.08	1.34	0.05	0	1.5	0.23	0	6	0.58	3.31	4.06	67.08	109.31	928.07	566.74	1092.16	742.13	958.1	601.27	1067.28	606.6
18.618	0	0.13	0.17	0.02	0.14	0.05	0.13	0.07	2.35	0.07	99.67	0.33	0	97.71	0.07	2.3	0.06	2.44	8.29	0.03	0.45	0.03	0	0.02	0.84	0.8	0.14	2.35	0.08	1.43	0.05	0	1.63	0.32	0	6	-0.51	3.23	3.8	66.62	107.22	928.87	566.01	1092.66	740.29	959.47	602.06	1066.67	604.25
18.651	0	0.13	0.16	0.02	0.15	0.04	0.13	0.08	1.78	0.07	99.68	0.33	0	97.77	0.07	2.71	0.07	3.35	7.55	0.03	0.5	0.03	0	0.02	0.94	1.54	0.14	1.78	0.09	1.33	0.05	0	1.78	0.22	0	6	-0.67	3.1	3.43	66.39	108.95	928.38	564.58	1094	740.11	958.75	602.58	1067.7	602.26
18.685	0	0.13	0.15	0.02	0.15	0.05	0.13	0.08	2.41	0.08	99.7	0.33	0	98.19	0.08	2.97	0.08	3.4	9.84	0.03	0.74	0.07	0	0.01	1.22	3.64	0.17	2.41	0.11	1.11	0.05	0	2.4	0	0	6	-2.93	2.04	3.05	65.71	106.4	929.15	564.47	1094.23	739.96	960.14	600.83	1066.54	601.62
18.718	0	0.13	0.14	0.02	0.15	0.06	0.13	0.08	3.9	0.08	99.7	0.33	0.31	98.61	0.07	3.73	0.08	3.52	11.76	0.03	0.79	0.12	0	0.02	1.3	4.16	0.2	3.9	0.12	1.18	0.05	0	2.6	0	0	6	0.18	0.69	2.18	66.51	106.06	929.64	564.02	1094.71	740.13	960.07	602.04	1066.12	600.81
18.752	0	0.13	0.13	0.02	0.16	0.08	0.12	0.09	5.71	0.08	99.69	0.34	2.47	98.41	0.08	5.65	0.08	3.39	14.96	0.04	0.68	0.3	0	0.01	1.12	7.11	0.18	5.71	0.16	1.89	0.04	0	3.65	0	0	6	-1.13	-1.39	0.81	65.82	105.85	929.19	564.36	1094.77	741.29	958.83	602.55	1064.64	600.1
18.785	0	0.12	0.11	0.02	0.17	0.1	0.11	0.1	4.99	0.11	99.67	0.33	3.86	98.61	0.11	8.74	0.07	3.5	15.1	0.04	0.75	0.34	0	0.01	1.12	10.23	0.16	4.99	0.19	2.54	0.04	0	4.79	0	0	6	-1.9	0.67	-0.89	65.7	107	929.54	565.54	1093.07	740.38	956.23	603.65	1063.17	599.89
18.818	0	0.11	0.1	0.02	0.2	0.09	0.1	0.12	4.7	0.19	99.61	0.33	3.37	98.34	0.19	12.79	0.08	3.95	13.73	0.05	0.52	0.35	0	0.02	1.42	10.13	0.14	4.7	0.21	2.47	0.04	0	4.81	0	0	6	-3.23	1.59	-2.78	65.47	105.11	927.32	566.27	1089.31	738.23	952.71	604.56	1057.73	600.12
18.852	0	0.09	0.08	0.02	0.22	0.09	0.09	0.16	2.9	0.32	99.56	0.35	4.39	98.06	0.32	18.11	0.08	3.35	12.42	0.07	0.36	0.34	0	0.02	1.42	15.55	0.11	2.9	0.27	3.14	0.05	0	5.9	0	0	6	-1.91	-2.4	-3.19	66.09	106.06	920.06	564.91	1081.1	735.49	944.07	603.62	1050.03	599.14
18.885	0	0.09	0.07	0.02	0.24	0.09	0.09	0.17	2.93	0.55	99.51	0.45	4.32	98.52	0.55	21.37	0.07	2.99	11.96	0.07	0.24	0.27	0	0.02	1.52	14.22	0.08	2.93	0.27	2.68	0.04	0.01	6.04	0	0	6	1.05	-1.02	-1.84	67.16	104.8	913.37	564.39	1071.99	733.78	937.94	602.41	1042.68	598.62
18.918	0	0.08	0.06	0.02	0.28	0.09	0.08	0.21	3.09	0.74	99.43	0.62	3.89	98.34	0.74	25.75	0.07	2.86	11.01	0.06	0.13	0.15	0	0.02	1.62	13.18	0.09	3.09	0.25	2.54	0.03	0	6.05	0	0	6	1.48	1.61	-0.88	67.66	104.5	905.25	564.81	1061.28	731.89	929.49	601.95	1033.94	598.53
18.952	0	0.06	0.05	0.02	0.44	0.08	0.07	0.36	1.39	0.99	99.13	1.27	3.11	98.01	0.99	37.65	0.07	3.49	8.54	0.04	0.08	0.09	0	0.03	1.19	9.66	0.07	1.39	0.27	2.71	0.02	0.01	5.91	0	0	6	2.88	2.5	-2.4	68.81	105.48	899.83	565.84	1053.8	730.45	921.38	604.47	1026.68	598.15
18.985	0	0.07	0.05	0.02	0.42	0.06	0.07	0.34	1.53	1.15	99.16	1.15	1.75	97.98	1.15	36.14	0.08	3.42	6.22	0.03	0.06	0.05	0	0.03	0.84	7.87	0.06	1.53	0.23	2.66	0.02	0	5.54	0	0	6	2.01	2.59	-1.56	69.03	106.96	895.42	567.88	1046.78	728.83	915.6	606.32	1022.35	599.51
19.018	0	0.08	0.07	0.02	0.3	0.06	0.08	0.22	1.67	1.05	99.4	0.55	0.77	98.47	1.05	25.53	0.09	3.62	4.72	0.02	0.06	0.03	0	0.02	0.83	6.06	0.07	1.67	0.21	2.7	0.02	0	5.23	0	0	6	3.82	1.18	-2.66	68.93	105.49	893.39	571.46	1041.06	728.92	911.59	609.67	1016.83	602.27
19.052	0	0.1	0.1	0.02	0.2	0.05	0.09	0.13	1.56	0.77	99.59	0.33	0	98.36	0.77	13.91	0.12	3.21	3.22	0.02	0.05	0.03	0	0.03	0.76	3.39	0.09	1.56	0.18	2.22	0.02	0	4.51	0	0	6	3.5	1.52	-1.63	68.11	107.43	894.13	575.23	1036.25	726.01	909.35	611.76	1016.61	605.65
19.085	0	0.12	0.12	0.02	0.17	0.04	0.1	0.1	2.59	0.51	99.66	0.33	0	98.72	0.51	8.06	0.13	3.42	2.17	0.01	0.04	0.02	0	0.02	0.43	2.1	0.15	2.59	0.16	1.82	0.02	0	3.96	0	0	6	-0.65	0.27	-1.63	67.86	108	894.42	578.1	1034.32	725.31	908.21	613.53	1016.05	607.61
19.119	0	0.12	0.13	0.02	0.15	0.04	0.11	0.08	1.88	0.38	99.7	0.33	0	98.31	0.38	4.17	0.18	3.22	1.44	0.01	0.02	0.02	0	0.02	0.35	1	0.25	1.88	0.13	1.41	0.02	0	3.49	0	0	6	-2.85	1.69	0.48	68.33	109.78	892.57	578.67	1033.46	725.7	907.69	613.47	1017.4	609.31
19.152	0	0.13	0.14	0.02	0.15	0.04	0.11	0.08	2.14	0.26	99.7	0.33	0	97.35	0.26	3.1	0.15	3.89	1.37	0	0.02	0.01	0	0.02	0.31	0.6	0.33	2.14	0.09	1.03	0.01	0	3.02	0	0	6	-4.91	3.97	-0.49	68.22	106.03	890.62	576.67	1034.19	727.63	908.21	610.97	1014.16	606.79
19.185	0	0.13	0.15	0.02	0.15	0.04	0.12	0.07	2.25	0.18	99.7	0.33	0	98.78	0.18	1.93	0.15	3.98	1.48	0	0.02	0.02	0	0.02	0.3	0.56	0.42	2.25	0.09	1.04	0.02	0	2.91	0	0	6	-5.66	-0.02	0.74	66.99	104.54	888.88	573.56	1038.53	731.15	911.19	608.48	1015.68	605.21
19.219	0	0.14	0.16	0.02	0.14	0.04	0.12	0.07	1.64	0.17	99.69	0.33	0	97.84	0.15	1.1	0.17	3.72	2.45	0.01	0.04	0.03	0	0.02	0.29	0.35	0.44	1.64	0.09	1.13	0.01	0	2.47	0	0	6	-1.51	2.92	1.53	66.97	106.69	885.24	568.92	1045.97	739.37	912.71	606.83	1019.36	603.83
19.252	0	0.13	0.16	0.02	0.14	0.04	0.12	0.07	0.93	0.19	99.68	0.33	0	98.74	0.15	0.89	0.19	3.62	3.26	0.01	0.06	0.03	0	0.01	0.25	0.38	0.39	0.93	0.1	1.45	0.01	0	2.45	0	0	6	1.71	0.2	1.47	68.13	108.8	888.02	569.84	1048.76	741.66	914.33	606.68	1023.13	606.44
19.285	0	0.13	0.16	0.02	0.14	0.04	0.12	0.07	0.52	0.21	99.68	0.33	0	98.53	0.15	1.11	0.21	3.44	4.99	0.01	0.11	0.07	0	0.01	0.18	0.36	0.29	0.52	0.1	1.78	0.01	0	2.33	0	0	6	2.19	-0.97	1.45	67.81	107.09	890.81	569.56	1053.93	744.11	919.13	607.57	1026.2	606.17
19.319	0	0.14	0.16	0.02	0.15	0.04	0.13	0.08	0.32	0.25	99.68	0.33	0	97.85	0.16	1.54	0.25	3.89	6.28	0.01	0.12	0.05	0	0.01	0.15	0.3	0.25	0.32	0.09	2.18	0.02	0	2.08	0	0	6	-0.54	-2.9	1.15	66.58	108.07	895.63	569.78	1061.01	745.99	924.33	608.6	1032.36	605.71
19.352	0	0.13	0.15	0.02	0.15	0.05	0.12	0.08	0.27	0.25	99.7	0.33	0	97.73	0.16	2.44	0.25	3.48	8.12	0.02	0.15	0.05	0	0.01	0.19	0.35	0.21	0.27	0.12	2.48	0.02	0	2.4	0	0	6	0.24	-3.19	0.21	66.63	109.09	901.98	569.43	1069.79	748.55	930.61	609.71	1039.61	605.19
19.385	0	0.13	0.15	0.02	0.15	0.06	0.13	0.08	0.3	0.26	99.7	0.33	1.33	97.73	0.15	3.19	0.26	3.58	11.66	0.02	0.34	0.09	0	0.01	0.21	0.33	0.19	0.3	0.12	2.57	0.02	0.01	2.59	0	0	6	-2.32	-3.18	0.84	65.45	110.89	906.88	567.37	1078.84	750.22	937.2	607.96	1048.01	603.74
19.419	0	0.12	0.15	0.02	0.14	0.07	0.13	0.08	0.35	0.35	99.71	0.33	2.55	94.36	0.17	2.97	0.35	2.56	14.69	0.06	0.66	0.13	0	0.01	0.22	0.29	0.21	0.27	0.14	3.24	0.02	0.02	2.7	0	0	6	0.34	-7.92	-0.64	65.94	110.54	918.26	565.6	1089.73	749.47	947.17	606.26	1057.62	601.97
19.452	0	0.12	0.14	0.02	0.14	0.09	0.13	0.08	0.33	0.33	99.72	0.33	4.12	95.06	0.21	3.08	0.33	2.21	17.65	0.08	0.99	0.21	0	0.01	0.21	0.34	0.23	0.24	0.16	3.7	0.02	0	3.13	0	0	6	-1.02	-7.21	0.63	65.59	110.45	928.04	565.61	1098.88	748.41	957.74	604.64	1068.18	602.69
19.486	0	0.12	0.14	0.02	0.14	0.1	0.13	0.08	0.37	0.37	99.72	0.33	4.88	95.73	0.22	3.28	0.37	2.17	18.56	0.09	1.16	0.27	0	0.01	0.25	0.35	0.3	0.3	0.2	4.33	0.03	0	3.59	0	0	6	-0.28	-6.44	0.82	65.73	108.41	935.85	566.12	1106.11	748.84	966.46	604.49	1074.87	603.51
19.519	0	0.11	0.13	0.02	0.14	0.11	0.13	0.09	0.35	0.35	99.72	0.33	5.62	97.8	0.25	3.84	0.35	2.2	18.92	0.11	1.1	0.23	0	0.01	0.33	0.42	0.36	0.32	0.28	5.39	0.03	0	4.13	0	0	6	-0.54	-3.03	1.85	66.06	110.64	940.8	565.89	1110.97	747.58	971.18	604.45	1081.82	603.82
19.552	0	0.11	0.13	0.02	0.14	0.11	0.13	0.09	0.49	0.33	99.73	0.33	5.66	97.1	0.24	3.77	0.33	2.04	18.14	0.1	0.86	0.17	0	0.01	0.41	0.42	0.45	0.49	0.33	5.63	0.03	0	4.42	0	0	6	-1.2	-4.45	1.07	65.83	109.29	947.47	566.72	1116.52	747.59	977.28	604.78	1086.57	603.86
19.586	0	0.11	0.11	0.02	0.13	0.13	0.12	0.1	0.69	0.27	99.74	0.33	7.19	97.99	0.23	3.55	0.27	1.69	17.64	0.08	0.77	0.15	0	0.01	0.51	0.72	0.46	0.69	0.54	9.45	0.02	0	6.06	0	0	6	-4.09	-2.56	2.33	65.36	108.09	950.33	566.65	1117.45	744.51	980.84	602.98	1088.94	603.71
19.619	0	0.11	0.11	0.02	0.12	0.14	0.12	0.1	0.84	0.27	99.72	0.33	7.76	97.72	0.23	3.06	0.27	1.6	18.51	0.07	0.81	0.15	0	0.01	0.61	0.68	0.42	0.84	0.63	9.63	0.02	0	6.31	0	0	6	-6.89	-3.21	2.21	64.56	107.31	953.53	566.74	1119.23	742.64	983.61	601.96	1090.92	602.93
19.652	0	0.11	0.1	0.02	0.12	0.15	0.12	0.12	1.45	0.25	99.7	0.33	8.52	97.22	0.25	3.54	0.24	1.9	18.26	0.05	0.74	0.11	0	0.01	0.67	1.05	0.42	1.45	0.94	13.26	0.02	0	7.24	0	0	6	-10.14	-4.23	1.23	63.84	104.7	955.39	566.3	1119.77	740.08	985.3	601.99	1089.98	600.18
19.686	0	0.1	0.08	0.02	0.12	0.22	0.11	0.18	1.53	0.3	99.56	0.35	11.91	94.75	0.24	3.69	0.3	2.53	19.08	0.03	0.72	0.11	0	0.01	0.63	1.49	0.41	1.53	1.8	21.91	0.02	0	10.13	0	0	6	-8.74	-7.54	-0.94	63.78	104.38	956.4	564.22	1121.54	739	985.03	600.29	1089.4	598.67
19.719	0	0.1	0.08	0.02	0.13	0.21	0.11	0.18	1.04	0.28	99.57	0.34	11.96	96.69	0.28	3.96	0.28	3.62	18.85	0.02	0.51	0.11	0	0.01	0.54	1.36	0.3	1.04	1.8	20.63	0.02	0	10.07	0	0	6	-9.49	-5.12	-0.22	63.81	105.84	957.22	562.35	1123.3	737.79	986.2	597.71	1092.04	597.76
19.753	0	0.11	0.07	0.02	0.13	0.23	0.1	0.19	0.44	0.26	99.53	0.43	13.27	94.64	0.26	4.18	0.21	5.96	16.67	0.02	0.29	0.17	0	0.01	0.44	1.24	0.26	0.44	2.21	19.61	0.02	0	11.91	0	0	6	-10.88	-7.65	0.18	63.68	105.32	957.83	561.02	1124.35	737.15	987.58	596.19	1092.9	595.6
19.786	0	0.11	0.07	0.02	0.14	0.24	0.09	0.19	0.34	0.3	99.52	0.48	13.68	95.42	0.3	3.66	0.17	8.3	15.48	0.01	0.22	0.13	0	0.01	0.34	1.02	0.22	0.32	2.48	17.08	0.01	0	12.69	0	0	6	-9.86	-6.82	-1.89	64.02	108.24	956.42	559.68	1124.29	736.21	983.65	596.72	1091.87	594.79
19.819	0	0.13	0.07	0.02	0.16	0.21	0.09	0.2	0.26	0.4	99.58	0.45	12.69	97.16	0.4	3.66	0.15	10.71	13.98	0.01	0.13	0.09	0	0.01	0.26	1.03	0.17	0.15	2.58	16.28	0.01	0	12.28	0	0	6	-6.5	-4.33	-2.61	64.78	109.95	954.24	557.82	1124.16	736.27	981.02	595.95	1090.97	595.17
19.853	0	0.14	0.07	0.02	0.18	0.17	0.09	0.21	0.21	0.55	99.57	0.46	11.23	97	0.55	4.34	0.13	14.28	10.55	0.01	0.16	0.08	0	0.01	0.21	0.85	0.15	0.2	2.44	13.34	0.01	0	12.3	0	0	6	0.39	-4.61	-4.14	66.48	110.03	949.94	554.99	1122.16	736.8	976.52	596.05	1086.53	593.95
19.886	0	0.16	0.07	0.02	0.23	0.14	0.09	0.26	0.29	0.76	99.47	0.4	9.29	97.66	0.76	5.31	0.13	17.94	8.53	0.01	0.19	0.07	0	0.01	0.19	0.84	0.15	0.29	2.45	13.49	0.01	0.01	11.34	0	0	6	1.82	-3.34	-4.99	67.36	110.64	947.69	554.25	1117.67	734.63	972.23	597.35	1082.65	590.27
19.919	0	0.2	0.08	0.02	0.29	0.12	0.09	0.31	0.39	0.9	99.37	0.36	7.65	96.86	0.95	5.46	0.14	22.85	6.87	0.01	0.27	0.09	0	0.01	0.17	0.9	0.14	0.39	2.31	12.42	0.01	0	10.55	0	0	6	10.43	-4.86	-4.05	70.7	107.46	940.42	554.36	1108.57	734.85	966.47	597.32	1073.84	593.1
19.953	0	0.23	0.08	0.02	0.38	0.09	0.1	0.38	0.76	0.81	99.24	0.33	5.42	97.33	1.36	7.4	0.12	26.37	6.54	0.02	0.29	0.09	0	0.01	0.18	0.81	0.14	0.76	2.19	11.26	0.01	0	8.74	0	0	6	10.4	-4.02	-1.46	70.91	108.02	930.52	557.1	1093.78	733.3	955.98	597.79	1063.96	594.81
19.986	0	0.21	0.09	0.02	0.36	0.09	0.1	0.36	0.47	0.87	99.27	0.33	4.76	95.97	1.73	8.23	0.12	23.29	6.65	0.02	0.22	0.1	0	0.01	0.16	0.87	0.15	0.47	2.21	11.99	0.01	0	8.06	0	0	6	8.21	-6.15	-4.93	70.83	107.76	922.41	556.31	1087.04	731.55	945.78	598.83	1053.42	593.83
20.019	0	0.18	0.09	0.02	0.33	0.07	0.1	0.32	0.26	0.88	99.35	0.33	3.46	90.57	2.33	8.96	0.11	18.95	6.13	0.02	0.13	0.08	0	0.01	0.16	0.88	0.13	0.26	2.2	11.89	0.01	0	7.07	0	0	6	5.61	-10.69	-3.07	69.36	108.83	908.72	553.45	1072.19	727.58	932.37	594.19	1041.13	590.5
20.053	0	0.17	0.09	0.02	0.36	0.07	0.1	0.35	0.15	0.9	99.28	0.33	2.19	96.7	2.64	11.57	0.11	18.26	5.88	0.02	0.11	0.11	0	0.01	0.15	0.9	0.13	0.13	2.14	12.07	0.01	0	6	0	0	6	10.89	-5.11	-5.99	71.62	108.31	898.64	551.22	1063.79	727.34	921.16	595.64	1029.24	588.52
20.086	0	0.18	0.09	0.02	0.44	0.06	0.1	0.45	0.13	0.87	99.1	0.33	1.32	96.21	2.74	14.41	0.1	20.18	4.95	0.02	0.11	0.14	0	0.01	0.13	0.87	0.13	0.06	2.28	12.98	0	0	5.54	0	0	6	10.87	-5.83	-5.27	71.67	108.54	885.63	550.92	1050.62	727.59	908.55	595.18	1016.83	587.66
20.12	0	0.19	0.09	0.02	0.52	0.05	0.1	0.55	0.1	0.91	98.89	0.33	0.09	95.85	3.15	16.54	0.09	21.78	4.4	0.02	0.09	0.17	0	0.01	0.1	0.91	0.13	0.07	2.36	13.98	0	0	4.68	0	0	6	10.5	-6.3	-6.68	71.66	111.28	877.14	549.7	1042.3	724.99	897.46	595.43	1008.37	586.33
20.153	0	0.19	0.1	0.02	0.5	0.05	0.1	0.51	0.09	0.74	98.99	0.33	0	96.68	3	15.76	0.09	21.13	4.46	0.01	0.09	0.14	0	0.01	0.07	0.74	0.11	0.08	2.38	13.35	0	0	4.11	0	0	6	8.31	-5.14	-6.44	71.64	111.68	870.03	550.11	1035.5	724.75	890.44	594.66	1001.9	587.47
20.186	0	0.17	0.09	0.02	0.5	0.05	0.1	0.49	0.15	0.69	99	0.34	0	96.84	2.85	17.96	0.08	19.06	4.13	0.01	0.07	0.07	0	0.01	0.06	0.69	0.09	0.15	2.33	12.75	0	0	3.82	0	0	6	8.35	-4.89	-5.82	71.54	110.69	861.77	549.79	1028.49	727.64	883.99	594.88	994.29	585.6
20.22	0	0.15	0.1	0.02	0.39	0.04	0.1	0.35	0.2	0.65	99.22	0.33	0	96.97	2.52	15.54	0.07	14.47	3.87	0	0.06	0.05	0	0.01	0.04	0.65	0.06	0.2	2.43	12.16	0	0	3.17	0	0	6	7.06	-4.66	-5.64	71.33	111.08	858.52	549.94	1023.42	725.08	879.74	594.12	990.5	585.67
20.253	0	0.15	0.1	0.02	0.42	0.04	0.1	0.38	0.16	0.54	99.16	0.33	0	97.93	2.17	17.65	0.06	14.72	3.74	0	0.05	0.03	0	0.01	0.03	0.54	0.05	0.16	2.44	11.73	0	0	3.03	0	0	6	6.29	-2.7	-5.59	71.53	109.11	856.26	551.19	1019.29	724.2	877.69	594.33	986.53	586.61
20.286	0	0.14	0.1	0.02	0.44	0.04	0.1	0.39	0.13	0.46	99.11	0.39	0	97.07	2.2	19.78	0.06	13.85	3.36	0	0.04	0.02	0	0.01	0.03	0.46	0.04	0.13	2.59	11.02	0	0	2.63	0	0	6	3.8	-4.49	-6.66	70.05	109.65	851.55	550.99	1014.78	723.36	871.93	595.04	981.13	585.04
20.32	0	0.13	0.1	0.02	0.45	0.04	0.09	0.39	0.13	0.42	99.1	0.44	0	97.72	2.13	21.92	0.06	12.25	3.21	0	0.04	0.02	0	0.01	0.03	0.42	0.05	0.13	2.33	10.42	0	0	2.08	0	0	6	2.15	-3.21	-6.35	69.45	105.61	849.39	551.78	1010.94	723.69	871.57	595.02	976.56	583.58
20.353	0	0.12	0.09	0.02	0.48	0.04	0.09	0.41	0.16	0.38	99.04	0.54	0	96.47	2.12	24.68	0.06	11.48	3.18	0	0.03	0.02	0	0.01	0.03	0.38	0.05	0.16	2.28	9.68	0	0	1.99	0	0	6	3.98	-5.46	-6.07	70.22	108.89	846.97	551.33	1008.81	723.48	867.66	595.41	975.92	583.77
20.386	0	0.12	0.09	0.02	0.53	0.04	0.08	0.46	0.26	0.27	98.94	0.66	0	94.97	1.69	27.51	0.05	11.8	3.18	0	0.03	0.02	0	0.01	0.03	0.27	0.05	0.26	2.37	9.89	0	0	1.76	0	0	6	5.13	-7.31	-5.45	70.37	109.54	844.34	550.95	1007.59	724.89	865.76	594.86	974.82	584.67
20.42	0	0.11	0.08	0.02	0.59	0.03	0.08	0.52	0.51	0.18	98.82	0.87	0	95.01	1.54	31.26	0.04	11.24	3.36	0	0.03	0.02	0	0.01	0.04	0.18	0.05	0.51	2.51	9.74	0	0	1.54	0	0	6	5.16	-7.27	-5.83	70.31	109.72	843.13	550.92	1006.33	725.04	864.2	595.6	973.28	583.73
20.453	0	0.11	0.07	0.02	0.68	0.04	0.08	0.62	0.61	0.16	98.64	1.17	0	95.73	1.57	35.35	0.04	11.32	3.92	0	0.03	0.01	0	0.01	0.04	0.16	0.05	0.61	2.54	9.84	0	0	1.5	0	0	6	6.1	-6.45	-5.88	70.84	110.76	842.41	550.81	1006.24	725.27	863.15	595.64	973.35	584.59
20.487	0	0.11	0.06	0.02	0.87	0.04	0.07	0.77	0.81	0.1	98.25	1.67	0	96.09	1.48	39.86	0.03	13.69	5.15	0	0.03	0.01	0	0.01	0.06	0.1	0.06	0.81	2.74	8.24	0	0	1.42	0	0	6	7.53	-6	-4.82	71.55	111.32	841.11	550.32	1004.73	725.3	862.3	594.58	973.18	584.66
20.52	0	0.12	0.07	0.02	0.87	0.04	0.07	0.72	0.75	0.08	98.26	1.54	0	96.68	1.26	38.52	0.03	14.79	5.82	0	0.03	0.01	0	0.01	0.07	0.08	0.06	0.75	3.07	7.21	0	0	1.43	0	0	6	6.76	-5.15	-4.38	71.41	108.87	841.21	550.82	1004.01	725.39	863.7	594.07	972.18	584.82
20.553	0	0.12	0.06	0.02	0.96	0.04	0.07	0.78	0.77	0.07	98.08	1.7	0	96.93	1.04	39.87	0.02	16.32	7.36	0	0.03	0.01	0	0.01	0.08	0.07	0.06	0.77	2.97	6.46	0	0	1.47	0	0	6	5.22	-4.74	-5.22	70.78	108	841.31	550.4	1003.64	724.09	863.42	594.03	970.88	583.23
20.587	0	0.13	0.06	0.02	1.3	0.04	0.07	1.03	0.74	0.05	97.4	2.34	0	97.07	0.99	44.02	0.02	20.63	7.57	0	0.03	0.01	0	0.01	0.08	0.05	0.05	0.74	2.9	4.7	0	0	1.43	0	0	6	3.23	-4.49	-4.06	69.63	107.38	841.74	550.58	1004.21	724.22	865.1	592.36	972.18	584.2
20.62	0	0.15	0.06	0.02	1.41	0.04	0.07	1.11	0.5	0.05	97.18	2.19	0	94.19	0.94	43.17	0.02	23.48	7.06	0	0.03	0.01	0	0.01	0.08	0.05	0.03	0.5	2.87	4.57	0	0	1.42	0	0	6	1.31	-8.07	-3.81	68.23	107.63	842.93	550.14	1007.71	726.63	867.49	592.26	974.73	583.13
20.653	0	0.13	0.07	0.02	0.9	0.04	0.07	0.66	0.3	0.05	98.19	1.38	0	94.78	1.08	37.5	0.02	16.91	6.69	0	0.03	0.01	0	0.01	0.08	0.05	0.03	0.3	2.67	4.09	0	0.01	1.41	0	0	6	1.79	-7.5	-3.57	68.15	108.41	845.32	547.79	1013.72	728.2	871.56	591.68	979.44	580.96
20.687	0	0.13	0.08	0.02	0.72	0.04	0.08	0.49	0.2	0.06	98.57	0.93	0	92.62	1.14	32.19	0.02	15.56	6.92	0	0.04	0.02	0	0.01	0.08	0.06	0.03	0.2	2.5	3.74	0	0	1.46	0	0	6	8.14	-9.35	-5.14	70.48	106.42	854.85	545.83	1023.72	727.45	880.93	590.3	987.02	582.02
20.72	0	0.12	0.1	0.02	0.41	0.05	0.1	0.26	0.12	0.07	99.19	0.45	0	93.73	1.04	22.12	0.02	9.99	8.52	0	0.06	0.03	0	0.01	0.08	0.07	0.03	0.12	2.21	3.64	0	0.01	1.55	0	0	6	9.21	-8.48	-2.03	71.24	109.07	859.81	546.86	1027.76	728.47	886.53	589.3	995.48	584.22
20.754	0	0.12	0.11	0.02	0.31	0.06	0.11	0.18	0.16	0.07	99.38	0.33	1.17	91.47	1.12	16.88	0.02	7.62	13.45	0	0.1	0.05	0	0.01	0.07	0.07	0.03	0.16	1.99	3.14	0	0.02	1.65	0	0	6	8.31	-10.14	-1.74	70.7	108.05	868.55	545.87	1035.74	726.15	895.61	587.21	1003.6	583.77
20.787	0	0.12	0.13	0.02	0.23	0.07	0.12	0.13	0.18	0.08	99.54	0.33	1.56	93.83	1.29	11.41	0.02	5.19	14.11	0	0.1	0.04	0	0.02	0.08	0.08	0.03	0.18	1.68	3.07	0	0.01	1.79	0	0	6	7.07	-8.39	-0.41	70.16	106.49	872.89	546.31	1039.2	725.78	901.45	585.88	1007.93	584.5
20.82	0	0.12	0.14	0.02	0.19	0.08	0.13	0.11	0.15	0.09	99.62	0.33	2.76	93.23	1.38	6.92	0.02	3.88	16.66	0.01	0.1	0.03	0	0.02	0.08	0.09	0.02	0.15	1.57	3.32	0	0	1.92	0	0	6	2.12	-8.88	-0.11	67.99	105.59	878.74	545.56	1045.18	723.84	908.05	583.32	1013.65	583.63
20.854	0	0.12	0.15	0.02	0.16	0.1	0.14	0.09	0.16	0.1	99.68	0.38	4.76	93.1	1.39	4.02	0.02	2.48	20.36	0.01	0.1	0.03	0	0.03	0.1	0.1	0.03	0.16	1.63	3.92	0	0	2.34	0	0	6	1.34	-8.99	0.02	67.44	106.24	882.49	544.55	1050.51	724.56	912.37	582.51	1018.6	582.65
20.887	0	0.12	0.15	0.02	0.15	0.1	0.15	0.08	0.13	0.13	99.7	0.38	5.11	93.75	1.61	2.48	0.02	1.53	20.41	0.01	0.1	0.03	0	0.03	0.1	0.13	0.03	0.13	1.56	4.42	0	0.01	2.69	0	0	6	5.66	-8.46	0.29	69.13	106.26	888.32	543.43	1056.58	724.73	918.54	582.18	1024.8	582.6
20.92	0	0.12	0.15	0.02	0.14	0.12	0.15	0.08	0.19	0.14	99.7	0.44	6.26	95.56	1.24	1.76	0.02	1.43	22.67	0.01	0.11	0.03	0	0.04	0.12	0.14	0.04	0.19	1.36	4.74	0	0.01	2.81	0	0	6	8.45	-6.66	1.06	71.07	107.55	893.4	544.67	1060	724.72	922.81	583.26	1030.36	584.49
20.954	0	0.12	0.14	0.02	0.13	0.14	0.15	0.08	0.28	0.16	99.71	0.47	7.57	95.87	1.12	1.49	0.02	1.28	23.83	0.02	0.1	0.05	0	0.04	0.11	0.16	0.05	0.28	1.28	4.8	0	0.01	3.58	0	0	6	8.33	-6.28	1.24	71.33	107.79	898.12	546.61	1062.57	723.98	926.5	584.49	1034.27	586.35
20.987	0	0.12	0.14	0.02	0.13	0.14	0.15	0.08	0.3	0.16	99.71	0.47	7.76	97.15	1.22	1.7	0.02	1.4	23.59	0.02	0.07	0.04	0	0.04	0.11	0.16	0.06	0.3	1.39	4.8	0	0.02	3.86	0	0	6	7.76	-4.35	2.23	71.43	107.99	900.8	548.51	1063.23	723.67	928.93	585.21	1036.88	588.14
21.02	0	0.11	0.13	0.02	0.14	0.16	0.15	0.08	0.32	0.19	99.67	0.53	8.99	97.4	1.31	2.16	0.02	1.52	25.29	0.02	0.07	0.04	0	0.05	0.09	0.19	0.06	0.32	1.48	5.09	0	0.01	4.36	0	0	6	5.14	-3.88	1.28	70.19	107.38	901.59	549.84	1063	723.22	928.72	586.53	1036.1	588.09
21.054	0	0.11	0.12	0.02	0.14	0.16	0.14	0.09	0.2	0.27	99.68	0.47	9.02	97.19	1.41	3.18	0.02	1.77	23.61	0.02	0.05	0.04	0	0.05	0.08	0.27	0.06	0.2	1.47	5.92	0	0.01	5.05	0	0	6	2.93	-4.29	1.3	69	106.87	902.46	550.35	1063.39	723.1	929.6	586.78	1036.47	587.4
21.087	0	0.11	0.12	0.02	0.15	0.14	0.13	0.1	0.19	0.28	99.7	0.4	7.77	97.08	1.71	5.19	0.02	2.03	20.97	0.03	0.04	0.04	0	0.05	0.08	0.28	0.06	0.19	1.68	5.79	0	0	4.98	0	0	6	2.56	-4.48	0.63	68.68	104.92	903.37	551.02	1064.07	723.49	930.83	587.64	1035.75	587.62
21.121	0	0.1	0.1	0.02	0.17	0.1	0.12	0.12	0.25	0.39	99.66	0.33	5.5	96.79	1.78	8.69	0.02	2.55	14.58	0.03	0.04	0.05	0	0.07	0.07	0.39	0.05	0.25	1.58	6.1	0	0.01	5.42	0	0	6	3.68	-4.97	-0.12	69.18	105.13	903.65	551.78	1064.18	723.65	930.3	588.78	1035.42	588.97
21.154	0	0.09	0.09	0.02	0.22	0.09	0.1	0.17	0.32	0.43	99.56	0.33	5.04	96.03	1.76	15.33	0.02	3.16	13.25	0.03	0.05	0.05	0	0.08	0.08	0.43	0.06	0.32	1.77	6.29	0	0.01	5.54	0	0	6	4.29	-6.06	-1.72	69.27	107.69	901.57	551	1063.28	723.39	926.16	589.69	1033.83	588.18
21.187	0	0.09	0.08	0.02	0.27	0.08	0.1	0.21	0.47	0.5	99.46	0.38	3.17	97.35	2.32	20.26	0.02	3.38	10.46	0.04	0.05	0.05	0	0.08	0.07	0.5	0.05	0.47	1.68	5.94	0	0.01	5.03	0	0	6	4.78	-3.98	-1.9	69.75	109.76	899.54	551.87	1061.31	724.93	923	591.86	1032.67	587.61
21.221	0	0.08	0.07	0.02	0.33	0.06	0.09	0.27	0.52	0.55	99.33	0.57	1.6	98.69	2.59	26.15	0.03	3.38	7.63	0.03	0.07	0.04	0	0.08	0.08	0.55	0.05	0.52	1.65	6.05	0	0.02	4.76	0	0	6	10.51	0.38	-3.35	71.78	106.7	895.57	552.75	1055.23	723.94	918.46	593.77	1025.08	589.47
21.254	0	0.07	0.06	0.02	0.42	0.05	0.08	0.35	0.61	0.52	99.16	0.88	0.32	98.49	2.47	32.37	0.03	3.83	5.92	0.03	0.05	0.02	0	0.08	0.07	0.52	0.04	0.61	1.49	5.96	0	0.01	4.22	0	0	6	8.77	-1.1	-1.58	71.63	108.12	888.53	553.45	1045.62	722.04	910.81	592.78	1018.88	589.43
21.287	0	0.07	0.06	0.02	0.49	0.05	0.07	0.42	0.71	0.52	99.02	1.19	0	98.18	2.23	36.66	0.03	3.81	4.87	0.02	0.05	0.03	0	0.08	0.1	0.52	0.05	0.71	1.42	6.05	0	0.01	3.65	0	0	6	6.63	-2.06	-1.19	71.68	109.2	879.49	555.29	1034.61	721.49	900.55	594.04	1009.67	589.96
21.321	0	0.07	0.05	0.02	0.58	0.04	0.07	0.5	0.58	0.5	98.85	1.67	0	97.14	2.31	41.13	0.03	3.71	4.3	0.02	0.04	0.02	0	0.06	0.1	0.5	0.06	0.58	1.46	5.57	0	0.02	3.32	0	0	6	1.19	-4.38	-2.6	69.29	104.33	871.12	555.23	1025.1	719.05	892.97	593.15	997.18	588.21
21.354	0	0.07	0.05	0.02	0.59	0.04	0.07	0.51	0.68	0.48	98.82	1.71	0	98.18	2.19	41.69	0.03	4.01	3.98	0.01	0.03	0.02	0	0.06	0.1	0.48	0.08	0.68	1.25	5.52	0	0.01	3.28	0	0	6	9.87	-2.07	-2.72	71.24	107.67	864.87	556.57	1016.79	719.5	883.92	596.74	991.38	590.05
21.387	0	0.07	0.06	0.02	0.53	0.04	0.07	0.44	1.06	0.45	98.93	1.26	0	98.3	2.8	37.9	0.03	3.84	3.75	0.01	0.04	0.02	0	0.06	0.12	0.45	0.12	1.06	1.01	5.58	0	0.01	2.81	0	0	6	8.74	-1.72	-3.15	70.34	108.76	861.76	557.73	1010.15	716.47	878.21	598.19	986.58	589
21.421	0	0.08	0.08	0.02	0.41	0.04	0.09	0.3	1.25	0.37	99.18	0.69	0	97.76	3.43	29.23	0.03	3.45	3.99	0.01	0.03	0.01	0	0.05	0.12	0.37	0.15	1.25	0.94	4.89	0	0	2.21	0	0	6	5.88	-3.11	-3.31	69.7	109.26	858.52	559.74	1003.4	712.99	872.73	598.85	981.7	590.74
21.454	0	0.08	0.08	0.02	0.4	0.04	0.09	0.29	1.69	0.26	99.2	0.64	0	98.63	3.75	27.68	0.03	3.78	3.43	0.01	0.02	0.01	0	0.04	0.09	0.26	0.16	1.69	0.74	4.78	0	0	1.96	0	0	6	6.95	-0.61	-0.96	69.12	111.02	858.35	562.1	1000.19	712.52	872.08	599.16	982.96	593.75
21.488	0	0.09	0.09	0.02	0.42	0.04	0.1	0.3	1.92	0.22	99.16	0.63	0	98.34	4.49	27.33	0.03	4.44	4.15	0	0.01	0.01	0	0.04	0.09	0.22	0.23	1.92	0.5	4.58	0	0	1.46	0	0	6	7.2	-1.58	-2.2	69.05	104.78	856.61	562.63	997.41	712.56	872.04	599.65	976.64	593.42
21.521	0	0.09	0.09	0.02	0.46	0.04	0.1	0.33	2.03	0.17	99.07	0.7	0	98.61	5.03	28.56	0.03	5.16	4.31	0	0.01	0.01	0	0.03	0.09	0.17	0.3	2.03	0.34	4.53	0	0	1.2	0	0	6	2.87	-0.69	-0.89	69.37	107.21	855.01	561.22	998.08	712.53	871.4	598.08	978.43	591.91
21.554	0	0.1	0.09	0.02	0.5	0.03	0.1	0.35	1.6	0.15	99	0.62	0	98.6	5.33	27.3	0.03	7.83	3.99	0	0.01	0.01	0	0.03	0.08	0.15	0.36	1.6	0.33	4.13	0	0	1.16	0	0	6	3.56	0.71	-1.1	69.79	107.94	853.01	559.35	1001.86	717.72	871.75	597.06	979.54	591.4
21.588	0	0.11	0.1	0.02	0.46	0.04	0.11	0.31	1.88	0.13	99.08	0.47	0	98.66	5.48	23.17	0.03	8.9	5.44	0.01	0.02	0.02	0	0.04	0.1	0.13	0.37	1.88	0.2	3.99	0	0	0.91	0	0	6	2	0.51	-2.37	69.67	105.41	851.32	556.55	1005.4	721.02	872.95	594.92	978.19	588.99
21.621	0	0.11	0.1	0.02	0.42	0.04	0.11	0.28	1.68	0.13	99.16	0.42	0	98.72	4.76	21.74	0.03	8.35	5.46	0.01	0.03	0.02	0	0.04	0.11	0.13	0.37	1.68	0.2	4	0	0	0.98	0	0	6	5.56	0.27	-1.19	69.95	111.74	852.92	556.76	1009.39	724.04	873.38	595.85	985.04	591.4
21.654	0	0.1	0.09	0.02	0.44	0.04	0.1	0.3	1.25	0.12	99.11	0.53	0	98.76	3.5	25.42	0.03	7.92	6.07	0.01	0.05	0.03	0	0.03	0.1	0.12	0.35	1.25	0.19	4.01	0	0	1.06	0	0	6	6.08	0.1	-1.62	69.94	111.28	854.29	556.2	1013.49	726.39	875.98	595.86	987.18	591.88
21.688	0	0.1	0.08	0.02	0.53	0.04	0.09	0.38	1.33	0.08	98.93	0.8	0	98.39	2.64	31.25	0.02	8.5	6.82	0.01	0.05	0.02	0	0.03	0.1	0.08	0.35	1.33	0.14	3.86	0	0	1.11	0	0	6	3.95	-1.44	-0.58	70.27	112.2	856.58	557.94	1016.05	728.32	878.79	596.54	990.94	593.64
21.721	0	0.09	0.07	0.02	0.66	0.04	0.08	0.5	0.71	0.08	98.68	1.24	0	97.47	2.21	37.96	0.03	8.59	6.94	0.01	0.06	0.02	0	0.03	0.11	0.08	0.32	0.71	0.17	4.23	0	0.01	1.21	0	0	6	5.12	-3.75	-0.43	70.25	114.05	857.71	557.12	1021.4	732.65	881.17	597.09	995.17	593.54
21.755	0	0.08	0.07	0.02	0.6	0.05	0.08	0.46	0.44	0.08	98.81	1.2	0	97.56	1.72	37.8	0.02	6.94	11.26	0.02	0.09	0.02	0	0.03	0.13	0.08	0.24	0.44	0.18	4.65	0	0.01	1.49	0	0	6	3.6	-3.55	-0.43	69	111.6	859.39	556.71	1029.22	738.88	887.15	596.57	998.74	595.03
21.788	0	0.09	0.08	0.02	0.44	0.06	0.09	0.34	0.33	0.1	99.11	0.73	1.23	97.53	1.88	30.89	0.03	5.45	13.81	0.03	0.16	0.04	0	0.03	0.17	0.1	0.21	0.33	0.22	5.55	0.01	0.02	1.8	0	0	6	0.5	-3.63	-0.34	67.26	113.96	865.48	556.42	1038.61	741.94	893.78	596.79	1007.71	593.95
21.821	0	0.08	0.08	0.02	0.36	0.09	0.1	0.28	0.18	0.13	99.28	0.59	3.7	96.34	1.78	28.05	0.03	2.99	19	0.03	0.24	0.05	0	0.03	0.18	0.13	0.18	0.16	0.27	6.39	0.01	0.01	2.04	0	0	6	4.02	-5.65	2.33	68.75	111.8	870.21	558.31	1040.9	742.07	900.66	596.21	1012.44	598.5
21.855	0	0.09	0.09	0.02	0.28	0.13	0.11	0.23	0.17	0.15	99.43	0.49	6.71	96.37	1.58	22.24	0.03	2.07	25.27	0.04	0.3	0.05	0	0.03	0.17	0.15	0.17	0.12	0.35	7.94	0.01	0.05	2.35	0	0	6	2.14	-5.61	2.02	68.08	110.64	878.7	557.11	1050.17	740.88	909.84	596.35	1020.48	595.98
21.888	0	0.09	0.1	0.02	0.24	0.16	0.12	0.2	0.18	0.18	99.52	0.57	8.06	96.54	1.68	18.51	0.03	1.52	27.34	0.05	0.43	0.07	0	0.03	0.18	0.18	0.17	0.08	0.45	8.59	0.01	0.03	2.86	0	0	6	1.86	-5.36	2.02	67.81	111.09	888.42	557	1060.24	741.34	919.51	595.68	1030.6	596.2
21.921	0	0.1	0.11	0.02	0.19	0.17	0.14	0.15	0.24	0.23	99.62	0.63	8.98	96.3	1.73	11.75	0.03	1.12	28.58	0.07	0.39	0.05	0	0.03	0.24	0.23	0.18	0.08	0.51	9.73	0.01	0.03	3.24	0	0	6	1.37	-5.7	1.49	67.53	110.46	898.67	557.74	1070.27	742.14	929.5	596.07	1039.96	596.55
21.955	0	0.1	0.11	0.02	0.16	0.23	0.14	0.15	0.24	0.51	99.54	0.72	11.43	95.6	1.5	8.02	0.04	0.92	30.28	0.09	0.57	0.08	0	0.04	0.24	0.51	0.18	0.06	0.84	12.84	0.01	0.04	4.9	0	0	6	4.54	-6.61	2.27	68.99	110.25	908.98	558.39	1079.7	742.2	940.16	596.1	1050.37	599.05
21.988	0	0.1	0.11	0.02	0.14	0.25	0.14	0.14	0.27	0.6	99.49	0.77	12.25	94.88	1.26	6.67	0.04	0.73	30.94	0.13	0.64	0.11	0	0.04	0.27	0.6	0.2	0.07	0.94	14.48	0.01	0.01	5.4	0	0	6	3.11	-7.41	2.84	68.22	112.51	915.35	559.38	1086.55	743.12	946.16	596.4	1058.59	600.5
22.021	0	0.1	0.1	0.02	0.14	0.27	0.13	0.15	0.27	0.85	99.46	0.73	13.11	95.43	1.13	5.9	0.04	0.63	30.01	0.15	0.49	0.08	0	0.04	0.27	0.85	0.21	0.08	1.25	16.18	0.01	0	6.49	0	0	6	0.82	-6.8	3.71	67.34	112.71	919.35	560.67	1091.01	744.01	951.12	596.07	1063.63	602.86
22.055	0	0.09	0.08	0.02	0.13	0.33	0.12	0.18	0.25	0.86	99.33	0.7	15.31	96.71	0.86	6.73	0.05	0.62	28.71	0.13	0.37	0.06	0	0.04	0.25	1.54	0.21	0.08	1.9	20.11	0.01	0	8.99	0	0	6	1.14	-5.09	4.45	67.76	111.13	923.8	562.5	1093.38	744.04	955.95	597.21	1066.85	604.33
22.088	0	0.09	0.08	0.02	0.13	0.27	0.11	0.18	0.27	0.81	99.46	0.54	13.8	96.38	0.81	6.72	0.05	0.71	24.89	0.13	0.32	0.04	0	0.04	0.27	1.52	0.24	0.11	2.02	20.15	0.01	0	9.06	0	0	6	-3.22	-5.59	3.73	65.9	113.58	925.86	562.23	1097.65	744.6	957.32	596.64	1070.66	603.97
22.122	0	0.08	0.07	0.02	0.13	0.27	0.1	0.22	0.26	0.86	99.47	0.42	14.22	97.89	0.86	8.91	0.04	0.85	20.31	0.11	0.28	0.02	0	0.03	0.26	1.9	0.23	0.13	3.02	22.65	0.01	0	11.29	0	0	6	-4.23	-2.82	3.87	65.94	112.7	927.42	562.69	1097.3	743.08	958.5	596.66	1070.99	603.49
22.155	0	0.08	0.06	0.02	0.15	0.26	0.09	0.28	0.21	0.81	99.44	0.41	14.07	96.89	0.81	11.31	0.05	0.95	19.46	0.08	0.26	0.02	0	0.03	0.21	1.94	0.19	0.08	3.78	25.76	0.01	0	11.45	0	0	6	-5.55	-4.8	3.7	65.41	111.7	929.56	563.27	1097.59	741.71	959.97	597.11	1071.54	602.44
22.188	0	0.08	0.06	0.02	0.18	0.24	0.08	0.34	0.18	0.82	99.33	0.4	13.25	97.67	0.82	16.38	0.05	1.22	18.75	0.07	0.29	0.03	0	0.03	0.18	1.82	0.17	0.08	3.98	25.01	0.01	0	10.97	0	0	6	-5.49	-3.32	3.99	65.34	108.94	929.62	562.65	1097.53	740.79	961.53	597.46	1070.41	601.14
22.222	0	0.07	0.05	0.02	0.22	0.26	0.08	0.55	0.18	0.82	98.9	0.54	14.07	97.32	0.82	21.54	0.05	1.48	19.4	0.05	0.26	0.03	0	0.02	0.18	2.68	0.15	0.07	5.33	31.34	0.01	0	11.47	0	0	6	-5.24	-4.04	3.67	65.48	110.46	930.37	562.05	1097.36	739.4	960.83	596.25	1071.2	600.67
22.255	0	0.07	0.05	0.02	0.24	0.28	0.08	0.65	0.16	0.95	98.7	0.64	14.69	97.33	0.95	23.44	0.06	1.95	21.25	0.05	0.25	0.03	0	0.02	0.16	2.73	0.13	0.06	5.85	32.91	0.01	0	11.34	0	0	6	-5.3	-4.02	3.23	65.35	106.8	930.16	561.69	1096.72	739.14	961.79	595.97	1068.53	599.48
22.288	0	0.07	0.04	0.02	0.31	0.29	0.07	0.96	0.15	1.09	98.07	1.09	14.79	98.18	1.09	29.75	0.06	2.51	21.93	0.06	0.27	0.04	0	0.02	0.15	2.86	0.1	0.08	7.12	35.48	0.01	0	11.2	0	0	6	-5.67	-2.06	1.21	65.33	107.64	929.49	561	1096.54	738.63	959.27	596.53	1066.91	597.98
22.322	0	0.06	0.03	0.02	0.43	0.21	0.06	1.23	0.16	1.24	97.53	1.9	12.06	97.81	1.24	37.38	0.06	3.34	17.57	0.05	0.25	0.04	0	0.02	0.16	2.62	0.08	0.09	6.87	32.88	0.01	0	10.39	0	0	6	-4.1	-3.01	0.28	65.84	112	927.77	560.67	1095.19	738.26	954.74	597.64	1066.74	597.8
22.355	0	0.05	0.03	0.02	0.6	0.16	0.05	1.67	0.15	1.46	96.67	3.86	10.11	97.53	1.46	46.83	0.05	3.83	14.25	0.05	0.22	0.04	0	0.02	0.15	2.77	0.07	0.14	6.5	30.01	0.01	0	9.91	0	0	6	0.48	-3.63	-0.83	67.68	112.33	924.31	559.5	1090.85	736.7	949.71	598.26	1062.03	596.84
22.388	0	0.05	0.03	0.02	0.69	0.11	0.05	1.71	0.25	1.28	96.57	4.85	6.73	98.11	1.28	50.7	0.05	3.62	8.96	0.05	0.16	0.04	0	0.02	0.15	2.7	0.07	0.25	5.58	27.22	0.02	0	8.79	0	0	6	0.57	-2.26	-0.63	67.84	110.71	916.04	557.49	1082.57	735.03	942.46	595.96	1053.17	594.82
22.422	0	0.05	0.03	0.02	0.79	0.08	0.05	1.71	0.34	1.26	96.57	5.71	4.2	98.42	1.26	53.41	0.04	3.85	6.36	0.05	0.13	0.04	0	0.01	0.16	2.62	0.06	0.34	5.02	24.29	0.01	0.01	7.45	0	0	6	4.11	-1.35	-0.53	69.78	111.24	908.12	557.34	1073.11	734.14	933.6	596.59	1044.82	594.54
22.455	0	0.05	0.03	0.02	0.9	0.07	0.04	2.14	0.3	1.21	95.72	7.62	3.34	98.78	1.21	57.52	0.04	3.6	5.53	0.05	0.1	0.03	0	0.01	0.14	2.56	0.06	0.3	4.77	25.9	0.01	0.02	6.93	0	0	6	3.7	-0.04	-0.2	70.13	111.88	899.88	558.15	1062.42	732.21	924.12	596.84	1035.98	594.63
22.489	0	0.04	0.02	0.02	1.17	0.06	0.04	2.43	0.13	1.42	95.13	12.63	2.28	98.57	1.42	64.33	0.04	3.32	5.77	0.05	0.09	0.03	0	0.01	0.12	2.11	0.05	0.13	4.93	22.35	0.01	0.02	5.84	0	0	6	4.68	-0.82	-0.15	70.99	112.86	890.11	559.52	1050.39	730.76	912.74	597.83	1025.6	596.3
22.522	0	0.04	0.02	0.02	1.53	0.06	0.04	3.32	0.1	1.56	93.35	20.95	1.07	97.77	1.56	71.79	0.05	3.13	5.04	0.04	0.1	0.03	0	0.01	0.1	2.12	0.04	0.1	5.02	22.63	0.01	0.03	5.01	0	0	6	4.64	-3.1	-1.63	71.1	112.8	880.53	558.63	1040.14	728.71	901.57	598.28	1014.29	594.23
22.555	0	0.04	0.02	0.02	1.8	0.05	0.03	4.01	0.09	1.87	91.99	26.1	0.72	97.73	1.92	75.83	0.05	3.68	4.64	0.03	0.09	0.03	0	0.01	0.09	1.87	0.04	0.07	4.55	22.34	0.01	0.01	4.9	0	0	6	3.88	-3.2	-1.07	71.16	110.12	869.7	559.04	1027.84	728.12	891.87	597.76	1001.92	593.87
22.589	0	0.04	0.02	0.02	1.79	0.05	0.04	3.69	0.09	1.83	92.62	24.98	0	98.26	2.11	75.71	0.06	3.41	4.22	0.02	0.08	0.04	0	0.01	0.07	1.83	0.05	0.09	3.94	20.48	0.01	0.02	4.39	0	0	6	4.37	-1.84	-2.02	71.23	108.24	859.8	560.29	1016.83	728.57	881.67	599.92	989.73	593.63
22.622	0	0.04	0.02	0.02	1.63	0.05	0.04	3.06	0.24	1.65	93.89	20.36	0	98.04	2.22	73.11	0.06	3.29	3.68	0.02	0.1	0.04	0	0.01	0.08	1.65	0.08	0.24	3.25	18.41	0.01	0.01	4.33	0	0	6	5.86	-2.43	-2.67	70.5	112.66	852.19	561.73	1006.91	726.71	870.12	603.21	982.4	593.88
22.655	0	0.04	0.03	0.02	1.52	0.04	0.04	2.49	0.6	1.33	95.02	15.23	0	98.16	2.56	69.42	0.06	4.16	3	0.02	0.07	0.03	0	0.01	0.09	1.33	0.11	0.6	2.55	15.84	0.01	0.01	3.68	0	0	6	2.52	-2.11	-4.81	69.79	112.6	847.07	563.55	1000	724.52	862.35	605.27	974.45	594.72
22.689	0	0.05	0.04	0.02	0.96	0.04	0.05	1.26	1.4	1.04	97.47	5.26	0	98.77	3.24	55.89	0.06	3.54	3.04	0.01	0.07	0.02	0	0.01	0.09	1.04	0.21	1.4	1.46	12.71	0.02	0	3.55	0	0	6	4.82	0.09	-2.88	68.96	116.07	844.6	566.71	992.81	723.29	857.38	607.53	972.98	597.1
22.722	0	0.06	0.05	0.02	0.65	0.04	0.07	0.72	3.35	0.73	98.55	2.51	0	98.75	3.48	44.44	0.05	3.16	2.79	0.01	0.05	0.01	0	0.01	0.08	0.73	0.37	3.35	1.06	10.78	0.02	0	3.51	0	0	6	1.18	0.17	-2.24	68.39	112.65	839.48	568.08	984.85	721.23	853.14	606.55	965.45	597.92
22.756	0	0.07	0.06	0.02	0.47	0.04	0.08	0.39	3.26	0.39	99.07	1.29	0	98.08	4.36	34.08	0.04	2.69	2.3	0.01	0.02	0	0	0.01	0.09	0.39	0.71	5.24	0.54	5.74	0.02	0	3.26	0	0	6	-2.88	-2.34	-2.6	68.95	112.84	838.29	570.11	981.52	720.06	850.46	607.99	962.9	598.45
22.789	0	0.08	0.08	0.02	0.4	0.04	0.1	0.29	2.99	0.23	99.2	0.77	0	98.58	5.74	27.2	0.04	2.93	2.05	0	0.02	0	0	0.01	0.1	0.23	1.48	4.84	0.37	4.3	0.02	0	2.99	0	0	6	-3.07	-0.81	-1.72	69.24	115.84	833.82	568.6	981.82	723.1	847.58	607.59	963.04	598.28
22.822	0	0.08	0.08	0.02	0.35	0.04	0.1	0.25	2.94	0.18	99.29	0.61	0	98.7	5.34	24.04	0.04	2.61	1.95	0.01	0.02	0	0	0.01	0.14	0.18	2.53	4.73	0.34	4.25	0.02	0	2.94	0	0	6	0.59	-0.34	-2.04	68.84	115.35	831.01	566.76	980.72	724.46	845.58	606	960.62	597.58
22.856	0	0.09	0.09	0.02	0.32	0.04	0.11	0.21	2.85	0.09	99.36	0.44	0	98.75	5.43	20.91	0.04	2.3	2.3	0.01	0.02	0.01	0	0.01	0.15	0.09	3.71	3.25	0.23	3.88	0.02	0	2.85	0	0	6	1.06	-0.14	-2.55	68.83	113.13	831.82	566.95	980.01	723.32	846.38	606.21	959.14	597.04
22.889	0	0.08	0.09	0.02	0.32	0.04	0.11	0.21	2.86	0.06	99.35	0.44	0	98.65	5.8	20.9	0.04	2.24	2.82	0	0.03	0.01	0	0.01	0.12	0.06	3.89	3.19	0.2	3.39	0.02	0	2.86	0	0	6	3.34	-0.54	-3.2	68.17	109.65	830.98	566.66	977.51	721.75	845.99	605.75	955.28	596.92
22.922	0	0.08	0.08	0.02	0.36	0.04	0.1	0.23	3.44	0.05	99.28	0.61	0	98.63	5.44	24.5	0.03	1.84	3.44	0	0.02	0.01	0	0.01	0.11	0.05	4.73	4.09	0.17	2.93	0.03	0	2.9	0	0	6	-1.04	0.6	-1.84	68.54	115.36	831.66	566.99	978.25	720.24	844.91	606.19	959.87	596.62
22.956	0	0.06	0.06	0.02	0.63	0.04	0.08	0.46	3.81	0.02	98.74	2.43	0	98.4	5.87	40.73	0.02	2.49	3.81	0	0.02	0.01	0	0	0.12	0.02	3.76	6.66	0.12	1.68	0.03	0	3.01	0	0	6	1.3	1.4	-2.59	68.71	115.47	833.53	568.48	978.64	720.59	845.37	608.26	960.34	597.64
22.989	0	0.06	0.04	0.02	0.88	0.04	0.07	0.69	3.8	0.02	98.23	6.26	0	98.72	5.8	50.57	0.02	2.91	3.8	0	0.01	0.01	0	0	0.14	0.02	3.51	9.08	0.11	1.5	0.03	0	2.99	0	0	6	-6.32	0.27	-1.71	69.1	115.95	832.26	567.15	980.78	721.51	846.27	605.8	961.82	596.24
23.022	0	0.05	0.04	0.02	1.14	0.04	0.06	0.94	3.86	0.02	97.71	6.55	0	98.55	5.23	56.35	0.02	5.23	3.86	0.01	0.02	0.01	0	0	0.14	0.01	2.18	3.91	0.09	1.33	0.03	0	2.59	0	0	6	-4.25	-0.91	-1.69	68.95	109.78	827.53	561.67	987.24	730.56	850.28	601.15	959.79	593.43
23.056	0	0.06	0.04	0.02	1.07	0.04	0.06	0.85	2.7	0.02	97.87	5.15	0	98.79	4.14	54.37	0.02	6.13	4.89	0.01	0.04	0.02	0	0.01	0.18	0.01	1.81	2.7	0.07	1.1	0.04	0	2.57	0	0	6	0.58	0	-0.92	69.28	114.49	828.14	559.39	993.69	735.07	852.04	601.19	966.29	593.79
23.089	0	0.07	0.05	0.02	0.68	0.05	0.07	0.5	0.69	0.03	98.64	1.84	0	98.05	2.62	43.14	0.03	5.77	5.99	0.01	0.12	0.04	0	0.01	0.14	0.01	1.08	0.69	0.08	1.49	0.04	0	2.71	0	0	6	1.16	-2.41	1.22	68.12	115.8	825.95	555.18	1003.64	744.22	857.04	598.59	972.73	593.5
23.123	0	0.08	0.07	0.02	0.46	0.06	0.08	0.31	0.31	0.03	99.09	0.79	0.58	96.81	1.99	32.07	0.03	5.86	10.54	0.01	0.7	0.09	0	0	0.16	0.01	0.71	0.31	0.09	1.7	0.05	0	2.72	0	0	6	0.85	-4.93	-0.6	67.27	114.81	833.96	554.88	1013.9	746.87	865.1	599.98	979.62	591.96
23.156	0	0.09	0.08	0.02	0.32	0.07	0.09	0.21	0.31	0.04	99.36	0.42	1.68	97.01	1.58	23.16	0.04	5.32	11.57	0.02	0.92	0.1	0	0	0.2	0.02	0.63	0.31	0.11	2.33	0.05	0	3.36	0	0	6	-4.41	-4.6	-0.8	65.1	112.46	839.07	553.17	1022.6	748.51	873.03	597.27	985.23	589.65
23.189	0	0.11	0.11	0.02	0.22	0.08	0.11	0.14	0.23	0.05	99.56	0.33	2.72	94.74	1.55	12.36	0.05	5.03	13.61	0.03	0.96	0.1	0	0	0.23	0.02	0.45	0.16	0.14	2.79	0.05	0	3.52	0	0	6	1.59	-7.55	-2.26	66.54	112.95	851.18	551.29	1034.95	748.77	883.58	595.12	996.44	590.49
23.223	0	0.12	0.13	0.02	0.16	0.08	0.13	0.1	0.27	0.05	99.67	0.33	3.52	96.41	1.15	5.44	0.05	4.13	15.11	0.05	0.95	0.11	0	0.01	0.27	0.04	0.37	0.26	0.2	3.93	0.04	0	3.62	0	0	6	1.91	-5.55	0.06	66.91	114.98	858.04	552.65	1040.07	748.69	890.58	594.78	1005.54	592.44
23.256	0	0.12	0.14	0.02	0.15	0.09	0.13	0.09	0.3	0.06	99.7	0.33	3.98	95.22	1.16	2.82	0.06	4.01	15.46	0.06	0.7	0.14	0	0.01	0.3	0.05	0.27	0.28	0.22	4.48	0.03	0	3.83	0	0	6	-0.44	-7.04	0.61	66.11	112.68	865.42	552.84	1046.46	747.47	899.08	593.41	1011.75	592.41
23.289	0	0.12	0.14	0.02	0.14	0.1	0.13	0.09	0.37	0.07	99.73	0.33	5.11	95.33	1	1.81	0.07	2.62	17.01	0.07	0.47	0.14	0	0.01	0.37	0.07	0.33	0.21	0.3	7.08	0.03	0	4.16	0	0	6	0.14	-6.92	1.33	66.45	112.33	869.66	552.49	1049.66	745.9	903.61	592.8	1015.93	592.32
23.323	0	0.11	0.13	0.02	0.13	0.12	0.13	0.1	0.32	0.13	99.74	0.33	6.35	92.02	0.92	1.46	0.08	1.96	17.8	0.08	0.51	0.15	0	0.01	0.32	0.13	0.3	0.17	0.42	9.78	0.02	0	5	0	0	6	-1.42	-9.77	0.27	65.75	111.41	875.31	552.2	1055.42	745.61	908.81	592.6	1020.21	591.02
23.356	0	0.11	0.13	0.02	0.13	0.11	0.13	0.1	0.38	0.14	99.74	0.33	6.14	95.93	1.09	1.33	0.08	2.06	16.83	0.08	0.51	0.11	0	0.01	0.38	0.14	0.36	0.13	0.48	10.91	0.02	0	5.23	0	0	6	0.16	-6.21	1.65	66.7	110.97	878.43	553.19	1056.59	744.82	912.42	592.23	1023.39	593.22
23.389	0	0.11	0.12	0.02	0.13	0.11	0.13	0.12	0.34	0.17	99.74	0.33	6.29	97.38	1.09	1.86	0.08	2.72	15.83	0.06	0.55	0.07	0	0.01	0.34	0.17	0.41	0.1	0.63	13.23	0.02	0	5.77	0	0	6	-2.78	-3.93	1.25	65.93	112.08	881.52	554.04	1059.07	744.1	914.34	593.03	1026.42	592.83
23.423	0	0.11	0.11	0.02	0.14	0.1	0.12	0.18	0.27	0.31	99.65	0.33	5.7	97.04	1.04	2.43	0.1	4.01	12.26	0.04	0.61	0.05	0	0.01	0.27	0.31	0.37	0.1	1.11	20.22	0.02	0	6.65	0	0	6	-2.69	-4.54	0.64	65.96	112.74	883.59	554.52	1060.66	743.95	915.31	594.12	1028.03	592.67
23.456	0	0.12	0.1	0.02	0.16	0.09	0.11	0.21	0.23	0.32	99.59	0.33	5.28	97.48	0.88	4.58	0.08	6.16	10.77	0.03	0.56	0.04	0	0.01	0.23	0.32	0.32	0.13	1.28	20.1	0.02	0	6.79	0	0	6	-2.77	-3.73	1.24	66.19	113.02	884.41	554.53	1060.58	742.64	916.07	593.83	1029.09	592.88
23.49	0	0.12	0.09	0.02	0.19	0.1	0.1	0.4	0.19	0.68	99.19	0.33	6.22	97.33	0.85	8.14	0.1	8.2	10.85	0.02	0.41	0.04	0	0.01	0.19	0.68	0.28	0.15	2.41	30.64	0.01	0	7.59	0	0	6	-3.57	-4.02	0.95	65.88	111.52	885.25	554.51	1060.6	741.71	917	593.67	1028.51	592.18
23.523	0	0.12	0.07	0.02	0.22	0.13	0.09	0.57	0.15	0.75	98.86	0.33	8.19	96.04	0.75	11.34	0.11	9.99	11.76	0.02	0.39	0.05	0	0.01	0.15	1.04	0.26	0.09	3	34.12	0.02	0	9.04	0	0	6	-5.36	-6.06	0.2	65.15	110.27	886.83	554.87	1062.01	741.94	918.44	593.49	1028.7	591.73
23.556	0	0.13	0.07	0.02	0.3	0.14	0.09	0.89	0.11	0.62	98.23	0.33	9.06	97.03	0.62	15.33	0.1	14.14	13.4	0.02	0.36	0.06	0	0.01	0.11	1.14	0.23	0.08	3.23	36.71	0.01	0	9.15	0	0	6	-3.77	-4.56	-0.5	65.92	114.69	885.95	551.66	1062.09	739.2	915.21	591.47	1029.89	589.38
23.59	0	0.13	0.05	0.02	0.39	0.16	0.08	1.27	0.1	0.73	97.47	0.43	10.29	96.91	0.73	19.91	0.08	17.8	13.13	0.02	0.39	0.09	0	0.01	0.1	1.26	0.19	0.07	4	37.01	0.01	0	10.44	0	0	6	-1.6	-4.77	-2.35	66.43	114.33	884.56	549.96	1062.54	739.41	913.31	591.89	1027.57	587.95
23.623	0	0.15	0.05	0.02	0.55	0.14	0.07	1.68	0.08	1.05	96.63	0.6	8.88	98.01	1.05	24.45	0.08	22.22	10.06	0.01	0.41	0.08	0	0.01	0.08	1.26	0.17	0.06	3.92	34.69	0.01	0	10.4	0	0	6	-0.85	-2.52	-3.04	66.72	114.86	881.98	548.67	1062.11	739.92	910.94	591.19	1025.76	587.98
23.656	0	0.15	0.05	0.02	0.57	0.13	0.07	1.66	0.13	1.18	96.68	0.6	8.2	97.89	1.39	24.6	0.07	22.98	8.55	0.02	0.57	0.12	0	0.01	0.09	1.18	0.15	0.13	3.86	33.07	0.01	0	10.51	0	0	6	2.33	-2.81	-3.59	67.74	113.86	878.38	547.63	1059.1	740.71	907.72	591.75	1021.46	586.66
23.69	0	0.15	0.05	0.02	0.55	0.11	0.07	1.48	0.26	1.16	97.05	0.55	6.77	98.72	1.83	23.34	0.05	22.39	7.33	0.02	0.77	0.14	0	0.01	0.12	1.16	0.13	0.26	3.83	31.63	0.01	0	9.84	0	0	6	5.18	-0.26	-4.47	69.37	111.21	875	547.74	1053.88	739.69	904.18	592.79	1015.19	586.09
23.723	0	0.15	0.06	0.02	0.56	0.09	0.08	1.36	0.51	1.32	97.27	0.51	5.11	97.74	2.75	22.35	0.06	22.18	6.52	0.02	0.76	0.1	0	0.01	0.13	1.32	0.12	0.51	3.74	29.97	0.01	0	8.83	0	0	6	4.33	-3.16	-4.43	69.41	112.91	870.17	547.46	1045.88	735.3	896.84	592.15	1009.52	584.88
23.757	0	0.15	0.06	0.02	0.51	0.09	0.09	1.11	1.12	1.44	97.79	0.45	4.29	98.36	3.43	19.84	0.06	20.08	7.56	0.03	0.81	0.09	0	0.01	0.15	1.44	0.1	1.12	4.42	28.79	0.01	0	7.92	0	0	6	8.6	-1.53	-4.02	71.38	115.2	861.38	546.87	1036.25	734.6	886.78	592.43	1001.75	585.06
23.79	0	0.15	0.07	0.02	0.53	0.08	0.09	1.4	0.6	1.53	97.21	0.5	3.58	98.79	4.04	21.07	0.06	18.67	7.74	0.03	0.68	0.09	0	0.01	0.13	1.53	0.07	0.6	4.84	34.05	0.01	0.02	7.14	0	0	6	11.25	0	-4.62	70.22	117.22	850.73	545.23	1024.27	731.63	873.93	592.23	990.78	582.96
23.823	0	0.13	0.07	0.02	0.48	0.08	0.09	1.43	0.29	1.45	97.15	0.52	3.23	98.04	4.52	21.78	0.06	14.75	7.68	0.04	0.4	0.06	0	0.01	0.13	1.45	0.05	0.29	4.73	37.31	0.01	0.01	6.76	0	0	6	6.92	-2.45	-4.4	71.01	114.72	841.45	551.71	1009.86	732.54	863.7	597.27	977.86	585.84
23.857	0	0.12	0.08	0.02	0.39	0.07	0.09	1.05	0.15	1.34	97.9	0.43	2.19	98.05	3.38	19.3	0.06	11.94	6.38	0.03	0.23	0.05	0	0.01	0.11	1.34	0.05	0.15	4.6	36.25	0.01	0	5.97	0	0	6	6.18	-2.42	-5.17	70.89	111.78	834.46	556.45	999.64	733.16	856.03	601.31	967.23	589.9
23.89	0	0.12	0.09	0.02	0.31	0.06	0.1	0.73	0.15	1.49	98.54	0.34	0.84	97.05	2.74	16.48	0.08	8.41	4.46	0.02	0.15	0.03	0	0.01	0.13	1.49	0.06	0.15	4.1	34.56	0.01	0	5.32	0	0	6	4.89	-4.54	-6.21	69.86	118.39	830.76	557.45	996.12	732.57	847.98	604.63	965.44	589.78
23.923	0	0.12	0.1	0.02	0.25	0.05	0.1	0.51	0.26	1.43	98.98	0.33	0	98.2	2.41	12.89	0.09	6.59	2.8	0.02	0.12	0.02	0	0.01	0.12	1.43	0.08	0.26	3.58	31.66	0.01	0	5.1	0	0	6	8.7	-2	-5.93	69.1	121.25	826.61	560.55	991.08	734.95	842.12	608.55	962.44	593.54
23.957	0	0.12	0.1	0.02	0.24	0.04	0.1	0.44	0.53	1.32	99.12	0.33	0	97.61	2.04	12.3	0.13	6.65	1.84	0.01	0.08	0.01	0	0.01	0.08	1.32	0.11	0.53	2.64	28.96	0.01	0	4.42	0	0	6	3.45	-3.44	-5.23	69.01	120.52	822.85	562.27	986.42	734.84	838.83	608	958.62	594.8
23.99	0	0.12	0.1	0.02	0.25	0.04	0.1	0.42	0.85	1.02	99.16	0.33	0	96.71	1.69	12.62	0.13	7.1	1.65	0.01	0.09	0.01	0	0.01	0.07	1.02	0.13	0.85	2.34	27.43	0.01	0	4.43	0	0	6	1.19	-5.09	-4.71	69.06	116.53	820.39	562.13	984.22	735.18	838.99	605.88	955.03	595.21
24.023	0	0.12	0.1	0.02	0.29	0.04	0.09	0.49	0.75	0.79	99.02	0.33	0	95.93	1.41	15.21	0.14	9.06	1.58	0.01	0.07	0.01	0	0.01	0.05	0.79	0.18	0.75	2.08	26.9	0.02	0	4.26	0	0	6	1.54	-6.2	-4.76	69.36	117.2	819.21	561.69	982.51	734.07	837.11	605.69	953.8	594.69
24.057	0	0.13	0.1	0.02	0.3	0.04	0.09	0.4	0.61	0.55	99.21	0.33	0	96.46	1.13	15.28	0.13	10.42	1.56	0	0.05	0.01	0	0.01	0.06	0.55	0.28	0.61	1.53	20.46	0.02	0	3.9	0	0	6	-1.92	-5.47	-4.23	68.94	114.34	818.49	561.85	981.36	734	838.21	604.22	952.08	593.88
24.09	0	0.15	0.1	0.02	0.31	0.04	0.1	0.39	0.51	0.46	99.22	0.33	0	96.08	1.17	12.66	0.13	13.34	1.76	0	0.05	0.01	0	0.01	0.07	0.46	0.41	0.51	1.36	19.69	0.02	0	4	0	0	6	-0.35	-6	-3.72	69.58	114.11	816.64	561.38	978.43	733.07	836.38	603.61	950.03	593.38
24.124	0	0.2	0.11	0.02	0.44	0.04	0.1	0.5	0.39	0.31	99.01	0.33	0	97.07	1.12	13.77	0.12	20.87	1.74	0	0.06	0.02	0	0	0.08	0.31	0.47	0.39	1.09	16.98	0.03	0	3.51	0	0	6	-0.34	-4.49	-3.66	69.37	113.7	814.16	560.06	977.6	733.84	835.06	602.79	948.24	591.9
24.157	0	0.27	0.09	0.02	0.82	0.04	0.09	0.98	0.48	0.25	98.05	0.33	0	95.63	1.23	19.08	0.13	31.88	1.95	0	0.07	0.02	0	0	0.07	0.25	0.38	0.48	0.97	16.95	0.03	0	3.26	0	0	6	1.65	-6.58	-4.35	69.26	114.01	811.92	558.77	977.93	735.96	833.35	603.06	946.72	591.01
24.19	0	0.28	0.09	0.02	0.91	0.04	0.09	1.12	0.42	0.23	97.76	0.36	0	95.9	1.12	20.35	0.13	33.8	2.86	0	0.09	0.02	0	0	0.07	0.23	0.35	0.42	0.96	17.14	0.03	0	3.37	0	0	6	2.99	-6.24	-4.82	68.88	114.77	810.97	557.42	979.72	737.82	832.97	602.92	947.05	590.3
24.224	0	0.28	0.09	0.02	0.85	0.05	0.09	1.09	0.39	0.15	97.83	0.33	0	96.98	1.05	19.33	0.14	32.99	4.18	0	0.14	0.03	0	0	0.09	0.15	0.27	0.39	0.87	18.37	0.04	0	3.59	0	0	6	4.77	-4.65	-4.87	68.93	114.05	811.75	558.42	981.07	739.83	834.4	604.11	947.8	592.01
24.257	0	0.28	0.1	0.02	0.72	0.05	0.09	0.95	0.35	0.15	98.1	0.33	0	96.32	0.84	16.55	0.15	31.55	5.73	0	0.19	0.04	0	0	0.1	0.14	0.26	0.35	0.88	19.52	0.04	0	3.65	0	0	6	4.67	-5.67	-4.3	69.3	114.31	812.23	558.49	982.41	740.72	835.55	603.51	949.39	593.17
24.29	0	0.24	0.11	0.02	0.48	0.06	0.1	0.75	0.17	0.16	98.49	0.33	1.37	97.53	0.75	11.78	0.16	25.74	8.18	0.01	0.28	0.05	0	0	0.11	0.12	0.21	0.17	0.93	24.61	0.04	0	4.01	0	0	6	-2.79	-3.61	-3.93	67.21	114.94	810.43	555.21	989.2	745.64	838.15	600.86	952.49	589.1
24.324	0	0.21	0.11	0.02	0.4	0.06	0.11	0.52	0.15	0.15	98.96	0.33	1.78	96.04	0.78	10.6	0.15	22.64	9.05	0.01	0.56	0.06	0	0	0.12	0.11	0.14	0.13	0.83	19.9	0.05	0	4.16	0	0	6	-1.47	-6.06	-3.74	66.84	114.68	813.06	555.19	994.98	749.03	842.7	602.79	956.61	589.57
24.357	0	0.18	0.11	0.02	0.32	0.07	0.11	0.44	0.17	0.15	99.12	0.33	2.16	95.16	0.7	10.22	0.15	17.49	9.73	0.02	0.8	0.07	0	0	0.17	0.12	0.11	0.12	0.86	21.35	0.05	0	4.35	0	0	6	-0.51	-7.11	-3.05	66.85	114.18	821.94	555.75	1004.17	750.4	852.5	602.71	966.09	591.11
24.39	0	0.14	0.11	0.02	0.23	0.08	0.11	0.31	0.22	0.15	99.38	0.33	3.41	93.2	0.7	8.08	0.15	11.31	12.28	0.03	1.18	0.08	0	0	0.22	0.13	0.12	0.11	0.79	21.18	0.05	0	4.66	0	0	6	-2.26	-8.91	-1.76	65.6	112.67	826.56	555.74	1009.66	751.89	859.26	599.6	971.71	592.61
24.424	0	0.12	0.11	0.02	0.17	0.09	0.11	0.27	0.25	0.14	99.47	0.33	4.41	89.8	0.59	5.81	0.14	6.25	13.08	0.04	1.6	0.08	0	0	0.25	0.12	0.13	0.12	0.86	25.2	0.06	0.01	5.44	0	0	6	-2.83	-11.13	-3.82	65.34	113.98	839.71	553.82	1023.83	750.27	870.34	598.49	984.07	590.82
24.457	0	0.11	0.11	0.02	0.14	0.14	0.12	0.25	0.28	0.15	99.5	0.34	7.63	95.32	0.52	4.56	0.15	4.08	19.35	0.07	1.6	0.07	0	0	0.28	0.14	0.11	0.1	0.92	26.94	0.06	0.01	5.96	0	0	6	-2.7	-6.93	-0.29	65.94	116.17	844.76	553.77	1024.66	745.84	875.31	595.58	991.41	591.46
24.491	0	0.1	0.1	0.02	0.13	0.19	0.12	0.32	0.23	0.22	99.37	0.43	10.22	93.61	0.52	4.08	0.17	2.5	22.6	0.1	1.42	0.08	0	0	0.23	0.22	0.08	0.03	1.31	34.86	0.05	0	7.02	0	0	6	-1.38	-8.58	-1.41	66.67	113.44	860.29	554.61	1037.73	744.75	890.02	596.65	1003.33	591.28
24.524	0	0.1	0.1	0.02	0.12	0.21	0.12	0.35	0.2	0.31	99.3	0.46	11.35	93.3	0.47	2.44	0.19	1.29	23.11	0.13	1.09	0.08	0	0	0.2	0.31	0.07	0.04	1.49	40.26	0.04	0	7.75	0	0	6	-2.28	-8.83	1.44	66.17	116.94	865.63	554.13	1047.46	748.44	898.26	594.52	1015.2	594.03
24.557	0	0.1	0.1	0.02	0.11	0.28	0.12	0.34	0.21	0.33	99.32	0.59	13.68	92.84	0.45	1.71	0.19	0.84	26.56	0.17	0.92	0.08	0	0	0.21	0.33	0.08	0.04	1.56	40.57	0.04	0	8.5	0	0	6	-0.93	-9.19	0.26	66.33	115.72	875.49	555.57	1057.89	750.92	907.94	596.55	1023.65	595.64
24.591	0	0.1	0.09	0.02	0.1	0.29	0.12	0.51	0.22	0.4	98.97	0.55	14.16	96.79	0.4	1.16	0.22	0.55	25.03	0.2	0.71	0.1	0	0	0.2	0.49	0.11	0.05	2.09	51.5	0.03	0	9.48	0	0	6	0.14	-4.96	2.17	67.07	113.45	877.85	557.29	1058.12	750.73	912.14	597.07	1025.59	597.98
24.624	0	0.1	0.09	0.02	0.1	0.35	0.12	0.52	0.2	0.33	98.95	0.66	15.84	97.1	0.33	0.87	0.2	0.39	27.41	0.24	0.7	0.14	0	0	0.13	0.53	0.12	0.06	2.29	52.44	0.03	0	10.07	0	0	6	2.09	-4.44	1.59	67.87	114.91	882.84	558.41	1062.67	751.49	915.7	598.01	1030.58	600.29
24.657	0	0.09	0.08	0.02	0.1	0.4	0.12	0.63	0.2	0.26	98.73	0.72	17.08	97.23	0.26	0.68	0.2	0.29	28.15	0.28	0.79	0.24	0	0	0.12	0.67	0.12	0.07	2.82	57.41	0.03	0	10.96	0	0	6	1.11	-4.21	2.13	67.42	114.56	885.87	559.69	1065.18	752.14	919.13	598.57	1033.65	601.42
24.691	0	0.09	0.08	0.02	0.09	0.34	0.11	0.78	0.2	0.24	98.43	0.53	16.21	97.23	0.24	0.6	0.2	0.32	22.86	0.22	0.71	0.28	0	0	0.1	0.97	0.11	0.05	3.95	62.7	0.03	0	12.22	0	0	6	-0.06	-4.2	1.32	66.93	114.98	887.48	560.32	1066.11	751.65	919.46	599.61	1034.44	600.98
24.724	0	0.09	0.08	0.02	0.1	0.27	0.1	0.78	0.18	0.21	98.44	0.45	14.29	97.14	0.21	0.74	0.18	0.41	18.57	0.15	0.85	0.26	0	0	0.08	0.9	0.1	0.05	4.42	62.36	0.03	0	12.16	0	0	6	-3.6	-4.37	1.95	65.69	113.58	888.76	561.35	1065.85	750.47	921.21	599.49	1034.78	600.62
24.758	0	0.09	0.07	0.02	0.09	0.23	0.09	0.89	0.15	0.15	98.21	0.56	13.44	96.84	0.15	0.95	0.15	0.51	12.63	0.13	1.09	0.17	0	0	0.08	1.14	0.11	0.03	5.52	65.41	0.02	0	13.8	0	0	6	-5.53	-4.89	2.63	65.23	110.49	888.34	560.5	1065.28	748.63	922.81	598.91	1033.3	598.98
24.791	0	0.09	0.06	0.02	0.09	0.28	0.09	0.8	0.13	0.17	98.4	0.66	15.08	97.72	0.17	1.88	0.13	0.68	13.92	0.14	1.18	0.2	0	0	0.07	1.2	0.1	0.03	6.03	61.51	0.02	0	14.86	0	0	6	-5.14	-3.2	1.1	65.39	112.79	887.92	559.38	1066.28	749.19	920.68	599.31	1033.45	597.12
24.824	0	0.09	0.06	0.02	0.1	0.25	0.09	0.86	0.13	0.18	98.28	0.58	14.13	96.97	0.18	3.11	0.13	0.93	13.86	0.12	1.12	0.18	0	0	0.06	1.1	0.07	0.02	6.45	61.78	0.02	0	13.97	0	0	6	-3.6	-4.67	1.17	65.78	113.1	888.82	560.44	1064.53	748.1	920.14	599	1033.23	598.72
24.858	0	0.09	0.05	0.02	0.11	0.27	0.08	0.97	0.12	0.21	98.06	0.7	15.09	97.52	0.21	5.96	0.12	1.39	12.65	0.12	1.03	0.22	0	0	0.05	1.16	0.05	0.02	7.41	61.46	0.02	0	15.31	0	0	6	-3.01	-3.64	-1.83	66.08	116.12	887.39	559.05	1064.13	746.75	915.06	600.28	1031.12	596.66
24.891	0	0.08	0.05	0.02	0.13	0.28	0.07	1.22	0.12	0.25	97.55	0.71	15.32	98.76	0.25	9.76	0.12	1.74	12.89	0.12	1.01	0.3	0	0	0.04	1.26	0.04	0.02	8.73	62.86	0.02	0.01	15.43	0	0	6	-3.4	-0.12	-2.57	66.19	118.42	885.47	558.59	1063.18	746.75	911.84	600.74	1030.16	595.98
24.924	0	0.08	0.05	0.02	0.16	0.23	0.07	1.56	0.11	0.34	96.88	0.64	13.63	98.68	0.34	13.78	0.11	2.17	10.6	0.1	0.76	0.23	0	0	0.04	1.34	0.03	0.02	9.01	64.21	0.02	0	14.67	0	0	6	0.43	-0.43	-1.29	67.77	119.39	880.72	557.44	1057.42	745.16	907.2	598.82	1026.58	597.05
24.958	0	0.08	0.04	0.02	0.22	0.19	0.06	2.32	0.1	0.39	95.36	0.72	11.94	98.64	0.39	20.28	0.1	2.36	10.23	0.11	1.02	0.24	0	0	0.04	1.65	0.02	0.03	10.81	67.19	0.02	0	13.33	0	0	6	2.65	-0.6	-2.41	68.66	116.25	872.75	556.08	1050.01	745.4	900.16	599.06	1016.34	594.9
24.991	0	0.08	0.04	0.02	0.24	0.17	0.06	2.69	0.11	0.46	94.62	0.85	10.85	98.72	0.46	23.23	0.11	2.36	9.75	0.13	1.17	0.22	0	0	0.04	1.89	0.02	0.03	10.19	67.81	0.02	0	12.57	0	0	6	2.3	0.28	-2.14	68.67	115.22	865.1	556	1041.19	744.24	892.72	598.45	1007.87	594.38
25.024	0	0.08	0.05	0.02	0.26	0.13	0.06	2.76	0.11	0.6	94.48	0.85	8.47	98.24	0.6	23.66	0.11	2.31	7.48	0.11	1	0.15	0	0	0.04	1.95	0.01	0.03	9.76	67.95	0.03	0	11.19	0	0	6	2.79	-1.89	-2.45	69	115.04	857.42	556.1	1031.88	742.78	884.04	598.99	998.95	593.49
25.058	0	0.08	0.05	0.03	0.29	0.09	0.07	3.11	0.1	0.59	93.79	0.94	5.65	98.29	0.59	24.99	0.1	2.45	6.26	0.09	1.06	0.16	0	0.01	0.05	2.09	0.01	0.03	9.73	69.41	0.03	0	9.03	0	0	6	4.21	-1.75	-3	69.98	114.18	848.9	556.86	1021.15	741.01	874.39	599.9	988.42	594.17
25.091	0	0.08	0.05	0.03	0.34	0.08	0.06	3.77	0.11	0.69	92.46	1.14	4.86	98.39	0.69	28.48	0.11	2.7	5.67	0.09	0.74	0.16	0	0.01	0.05	2.14	0.01	0.03	9.08	70.39	0.03	0	8.42	0	0	6	5.14	-1.43	-3.38	70.37	115.56	838.9	555.82	1010.74	739.73	863.17	599.89	978.48	592.33
25.125	0	0.09	0.06	0.03	0.34	0.07	0.07	3.57	0.12	0.78	92.86	1.06	3.05	98.33	0.78	27.7	0.12	2.68	4.55	0.07	0.29	0.07	0	0.01	0.05	1.92	0.02	0.07	8.78	69.75	0.03	0	7.01	0	0	6	3.36	-1.61	-2.22	70.15	115.75	829.74	555.38	999.7	736.87	853.94	597.51	969.57	592.17
25.158	0	0.09	0.06	0.03	0.35	0.06	0.07	3.38	0.13	0.88	93.24	0.98	1.78	98.76	0.88	27.73	0.13	2.93	3.87	0.04	0.21	0.05	0	0	0.04	1.68	0.02	0.12	7.62	67.97	0.03	0	6.09	0	0	6	3.71	-0.12	-4.34	70.17	114.69	826.48	556.17	995.81	736.07	849.14	599.8	963.58	592.25
25.191	0	0.08	0.06	0.02	0.39	0.06	0.07	3.4	0.24	0.89	93.2	1.2	1.34	98.66	0.89	31.06	0.12	3.07	3.26	0.02	0.14	0.02	0	0	0.05	1.39	0.03	0.24	7.21	64.67	0.03	0	5.91	0	0	6	1.93	-0.49	-3.18	70.02	114.98	819.13	558.85	987.74	738.05	842.25	601.05	957.06	594.84
25.225	0	0.09	0.07	0.02	0.36	0.05	0.07	2.58	0.47	1.04	94.83	0.88	0	98.4	1.04	28.28	0.13	3.14	2.27	0.01	0.1	0.02	0	0	0.05	1.27	0.04	0.47	5.65	60.43	0.04	0	5.08	0	0	6	0.56	-1.42	-3.69	69.24	118.04	815.93	560.56	981.84	736.78	835.77	604.15	953.31	593.27
25.258	0	0.08	0.06	0.02	0.42	0.04	0.07	2.52	0.57	1.07	94.95	1.14	0	98.21	1.14	32.19	0.12	3.55	1.59	0.01	0.1	0.01	0	0	0.05	1.07	0.07	0.57	5.33	55.41	0.04	0	4.77	0	0	6	-1.97	-1.99	-3.89	68.93	116.46	813.06	562.12	977.09	735.44	832.58	604.57	948.59	594.44
25.291	0	0.08	0.06	0.02	0.46	0.04	0.07	1.84	0.68	0.83	96.32	1.17	0	98.02	1.38	33.14	0.11	4.23	1.18	0	0.07	0.01	0	0	0.05	0.83	0.11	0.68	4.78	45.82	0.04	0	4.06	0	0	6	-0.04	-2.49	-3.46	69.45	113.22	810.98	561.89	975.02	735.76	832.51	603.3	945.49	595.87
25.325	0	0.09	0.06	0.02	0.52	0.04	0.07	1.53	0.68	0.68	96.94	1.17	0	98.27	1.62	33.95	0.09	6.49	1.16	0	0.06	0.01	0	0	0.05	0.68	0.16	0.68	4	37.99	0.05	0	3.41	0	0	6	0.22	-1.81	-2.39	69.68	112.13	808.66	561.19	972.75	735.97	831.71	601.73	943.66	595.37
25.358	0	0.09	0.06	0.02	0.64	0.04	0.07	1.64	0.61	0.55	96.71	1.43	0	98.74	1.72	36.82	0.09	9.08	1.3	0	0.04	0.01	0	0	0.05	0.55	0.24	0.61	3.87	34.16	0.05	0	3.29	0	0	6	-0.77	-0.21	-2.59	69.53	114.9	806.52	560.11	971.96	735.54	828.63	600.93	943.36	594.75
25.391	0	0.1	0.06	0.02	0.73	0.04	0.07	1.57	0.74	0.46	96.86	1.61	0	98.77	1.56	38.65	0.08	11.11	1.91	0	0.04	0.01	0	0	0.07	0.46	0.29	0.74	3.49	29.38	0.05	0	3.11	0	0	6	0.25	0.09	-2.43	69.56	116.72	805.16	559.8	971.91	737.28	827.15	601.64	943.62	594
25.425	0	0.11	0.06	0.02	0.9	0.04	0.07	1.58	0.51	0.35	96.85	1.65	0	98.56	1.33	39.59	0.09	15.55	3.01	0	0.07	0.02	0	0	0.09	0.35	0.33	0.51	2.88	24.29	0.05	0	2.67	0	0	6	-0.3	-0.89	-2.08	69.38	112.78	803.9	558.82	971.31	737.55	828.57	600	941.14	593.13
25.458	0	0.14	0.06	0.02	0.94	0.04	0.07	1.77	0.53	0.35	96.47	1.29	0	98.35	1.42	36.47	0.09	19.52	4.58	0	0.14	0.02	0	0	0.1	0.35	0.35	0.53	2.82	26.14	0.05	0	2.78	0	0	6	1.48	-1.57	-1.88	69.36	113.12	802.66	556.85	973.17	739.17	828.88	599.5	941.75	591.99
25.492	0	0.15	0.06	0.02	1.26	0.05	0.07	1.94	0.47	0.21	96.11	1.66	0	98.07	1.39	39.91	0.08	24.03	7.09	0	0.36	0.04	0	0	0.11	0.21	0.33	0.47	2.65	20.57	0.04	0	2.65	0	0	6	3.68	-2.37	-1.95	69.21	115.32	803.65	556.85	974.62	739.9	828.88	600.4	943.93	592.51
25.525	0	0.19	0.06	0.02	1.51	0.05	0.07	2.35	0.53	0.18	95.3	1.54	0	98.63	1.61	38.96	0.09	29.4	7.99	0	0.38	0.04	0	0	0.13	0.18	0.33	0.53	2.6	20.58	0.05	0	2.69	0	0	6	5.2	-0.63	-0.7	68.95	115.42	803.05	555.91	975.29	740.26	829.97	599.74	945.18	592.85
25.558	0	0.19	0.06	0.02	1.49	0.06	0.07	2.49	0.64	0.19	95.01	1.46	0.42	98.67	1.63	38.26	0.1	29.77	9.86	0	0.56	0.05	0	0	0.15	0.19	0.35	0.64	2.69	22.35	0.05	0	2.81	0	0	6	4.99	-0.48	0.02	69.34	115.54	804.41	556.22	977.73	741.54	832.43	599.92	947.82	593.83
25.592	0	0.15	0.06	0.02	1.05	0.06	0.07	1.55	0.44	0.15	96.91	1.27	0.52	98.39	1.35	36.28	0.09	22.79	9.2	0.01	0.39	0.04	0	0	0.14	0.15	0.29	0.44	2.78	19.89	0.05	0	3	0	0	6	-1.64	-1.45	0.21	67.72	115.83	803.39	553.42	983.65	745.45	834.87	596.33	950.59	591.26
25.625	0	0.13	0.07	0.02	0.62	0.06	0.08	0.97	0.25	0.18	98.05	0.79	0.65	97.73	1.07	29.47	0.1	15.65	9	0.01	0.4	0.04	0	0	0.13	0.18	0.22	0.25	2.89	22.86	0.06	0	3.11	0	0	6	0.19	3.18	0.54	67.62	117.98	804.66	553.39	987.48	748.74	836.69	596.45	954.61	592.87
25.658	0	0.13	0.08	0.02	0.48	0.05	0.09	0.73	0.13	0.23	98.54	0.56	0.23	98.09	0.97	24.46	0.1	13.43	7.93	0.02	0.44	0.04	0	0	0.12	0.23	0.18	0.13	2.97	23.3	0.05	0	3.12	0	0	6	-1.3	-2.32	-0.56	66.83	117.19	811.7	552.97	996.05	749.41	843.88	598.01	960.84	590.75
25.692	0	0.12	0.1	0.02	0.33	0.05	0.1	0.49	0.12	0.31	99.02	0.35	0	98.75	1.12	17.94	0.12	9	7.12	0.03	0.52	0.04	0	0	0.12	0.31	0.14	0.11	3.14	24.4	0.05	0	3.28	0	0	6	-3.31	-0.14	-0.25	66.09	116.28	814.1	552.64	996.71	747.76	846.1	594.35	962.33	590.97
25.725	0	0.11	0.1	0.03	0.26	0.05	0.1	0.41	0.13	0.39	99.18	0.33	0.15	97.36	0.94	15.35	0.13	5.98	7.57	0.03	1.29	0.08	0	0	0.13	0.39	0.12	0.1	3.07	25.94	0.06	0.01	3.53	0	0	6	-2.09	-3.96	0.49	66.01	113.55	818.47	549.79	1005.98	750.48	854.91	593.23	968.38	589.13
25.759	0	0.11	0.12	0.03	0.18	0.06	0.1	0.37	0.15	0.58	99.26	0.33	0.5	97.76	0.69	8.37	0.15	3.59	8.28	0.05	2.77	0.13	0	0	0.14	0.58	0.11	0.15	3.29	32.91	0.07	0	4.14	0	0	6	0.64	-3.11	-0.71	66.86	114.79	830.49	547.57	1018.64	750.38	865.56	591.08	980.3	587.68
25.792	0	0.11	0.12	0.03	0.15	0.07	0.11	0.46	0.18	0.61	99.08	0.33	1.43	96.87	0.61	5.31	0.18	2.17	9.07	0.06	2.97	0.13	0	0	0.16	0.91	0.09	0.16	3.46	42.94	0.07	0.01	4.78	0	0	6	-0.1	-4.83	0.4	66.27	115.2	839.12	546.42	1029.21	750.76	875.9	590.22	991.06	587.11
25.825	0	0.11	0.12	0.03	0.14	0.07	0.11	0.43	0.17	0.6	99.14	0.33	1.62	97.38	0.6	3.64	0.17	1.65	9.29	0.08	3.15	0.14	0	0	0.15	1.06	0.07	0.11	3.61	43.45	0.07	0	4.94	0	0	6	-2.45	-3.91	1.51	65.58	117.08	846.87	545.84	1036.89	749.68	883.67	587.21	1000.75	587.52
25.859	0	0.11	0.12	0.03	0.13	0.08	0.11	0.66	0.2	0.69	98.68	0.33	3.05	95.77	0.69	2.43	0.2	1.33	9.44	0.1	2.34	0.09	0	0	0.2	1.87	0.1	0.12	3.69	55.22	0.07	0	5.94	0	0	6	0.83	-6.41	0.66	66.9	117.53	857.27	545.18	1045.4	747.59	892.09	587.97	1009.61	586.45
25.892	0	0.11	0.11	0.02	0.12	0.09	0.11	0.72	0.26	0.84	98.57	0.33	4.13	98.23	0.84	2.24	0.23	1.16	10.14	0.1	1.89	0.08	0	0.01	0.26	2.31	0.15	0.16	3.65	57.44	0.08	0.01	6.57	0	0	6	-0.6	-1.92	2.68	66.91	116.37	862.19	545.58	1050.06	746.04	899.35	588.63	1015.71	587.06
25.925	0	0.11	0.11	0.02	0.12	0.1	0.11	0.64	0.31	0.84	98.73	0.33	5.23	97.83	0.84	1.67	0.21	0.98	11.1	0.1	1.48	0.06	0	0.01	0.31	2.51	0.19	0.19	3.67	55.26	0.09	0	7.06	0	0	6	2.32	-2.97	2.57	68.23	114.13	869.07	548.22	1053.54	746.83	905.51	589.14	1019.63	590.56
25.959	0	0.11	0.1	0.02	0.12	0.11	0.11	0.67	0.35	0.8	98.67	0.33	6.34	98.59	0.8	1.69	0.23	0.7	11.98	0.12	1.16	0.07	0	0.01	0.35	3.55	0.18	0.28	4.29	56.73	0.11	0	7.65	0	0	6	0.93	-0.75	3.1	68.25	112.98	871.52	549.9	1053.03	745.03	907.55	589.09	1020.5	592
25.992	0	0.11	0.1	0.02	0.12	0.11	0.11	0.66	0.32	0.79	98.67	0.33	6.52	98.35	0.79	1.63	0.24	0.73	11.93	0.11	1.25	0.1	0	0.01	0.32	3.65	0.2	0.29	4.55	56.64	0.13	0	7.88	0	0	6	0.11	-1.57	3.2	68.15	119.62	875.05	550.97	1058.87	746.6	909.08	592.69	1028.7	592.91
26.025	0	0.11	0.1	0.02	0.12	0.1	0.11	0.68	0.25	0.83	98.65	0.33	5.71	98.16	0.83	1.81	0.25	0.77	9.69	0.09	0.95	0.09	0	0.01	0.25	4.17	0.19	0.21	4.71	56.85	0.15	0	7.87	0	0	6	1.43	-2.13	2.67	68.65	117.97	878.57	552.73	1061.04	748.08	912.24	593.54	1030.2	594.73
26.059	0	0.11	0.1	0.02	0.12	0.1	0.1	0.61	0.24	0.67	98.79	0.33	6.04	98.66	0.67	1.68	0.24	0.73	8.33	0.09	0.76	0.09	0	0.01	0.2	5.76	0.2	0.16	4.73	54.55	0.17	0	8.61	0	0	6	2.29	-0.49	3.94	68.91	116.42	879.63	554.2	1061.28	748.96	914.84	593.64	1031.2	597.54
26.092	0	0.11	0.1	0.02	0.12	0.1	0.1	0.6	0.25	0.48	98.79	0.33	5.96	98.44	0.48	1.59	0.25	0.62	8.46	0.11	0.93	0.07	0	0.01	0.17	6.14	0.17	0.11	4.82	54.79	0.18	0	8.5	0	0	6	0.72	1.27	3.03	67.91	116.73	878.67	554.42	1060.76	749.8	913.15	593.68	1029.83	597
26.126	0	0.11	0.1	0.02	0.11	0.11	0.1	0.51	0.24	0.38	98.98	0.33	6.59	98.47	0.38	1.64	0.24	0.6	9.09	0.11	0.81	0.03	0	0.01	0.13	7.37	0.12	0.09	5.02	50.91	0.2	0	8.75	0	0	6	-0.17	1.19	2.92	67.52	118.24	877.94	554.71	1060.27	750	911.71	593.88	1029.91	597.19
26.159	0	0.1	0.09	0.02	0.11	0.12	0.1	0.53	0.26	0.32	98.95	0.33	7.59	98.68	0.32	1.46	0.26	0.53	9.91	0.15	0.8	0.03	0	0.01	0.09	7	0.1	0.08	5.27	51.94	0.26	0	9.35	0	0	6	-1.15	-0.44	2.53	67.32	117.38	878.64	555.31	1060.79	750.06	912.34	595.05	1029.71	596.75
26.192	0	0.11	0.1	0.02	0.11	0.1	0.1	0.52	0.29	0.33	98.96	0.33	6.44	98.63	0.33	1.4	0.29	0.53	8.39	0.13	0.83	0.02	0	0.01	0.07	6.47	0.09	0.1	5.46	51.58	0.26	0	8.9	0	0	6	3.69	-0.62	0.1	69.34	118.54	880.61	556.8	1061.41	751.15	910.86	599.68	1029.36	596.83
26.226	0	0.11	0.1	0.02	0.12	0.1	0.1	0.53	0.35	0.36	98.94	0.33	5.79	98.66	0.36	1.03	0.35	0.62	7.77	0.11	0.69	0.02	0	0.01	0.05	5.22	0.1	0.1	6.59	52.34	0.23	0	8.51	0	0	6	1.92	0.51	-0.89	69.24	117.58	881.64	559.33	1059.79	750	910.17	601.26	1027.72	598.71
26.259	0	0.11	0.1	0.02	0.12	0.09	0.11	0.51	0.41	0.44	98.98	0.33	5.3	98.71	0.44	0.81	0.41	0.55	7.37	0.11	0.64	0.03	0	0.01	0.05	4.48	0.1	0.18	6.48	51.71	0.22	0	8.26	0	0	6	2.8	-0.3	-2.46	69.06	119.78	880.59	560.83	1057.25	748.95	905.81	604.24	1025.49	599.56
26.292	0	0.11	0.1	0.02	0.12	0.08	0.11	0.52	0.44	0.6	98.96	0.33	4.36	98.31	0.6	1.09	0.44	0.59	5.88	0.11	0.56	0.04	0	0.01	0.06	3.68	0.11	0.33	6.66	51.55	0.22	0	8.01	0	0	6	3.56	-1.67	-2.9	68.95	117.37	876.03	563.98	1049.89	750.04	900.78	608.04	1017.9	600.47
26.326	0	0.11	0.1	0.02	0.13	0.08	0.11	0.51	0.46	0.79	98.99	0.33	3.82	98.01	0.79	1.9	0.46	0.77	5.5	0.08	0.39	0.03	0	0.01	0.06	3.01	0.12	0.37	6.19	49.83	0.25	0	7.63	0	0	6	0.46	-2.51	-3.77	68.88	117.27	870.08	565.29	1044.03	749.76	894.1	608.88	1011.16	601.87
26.359	0	0.11	0.1	0.02	0.13	0.07	0.1	0.53	0.61	1.14	98.93	0.33	3.25	97.62	1.14	3.25	0.44	0.9	4.53	0.06	0.33	0.03	0	0.01	0.07	2.74	0.13	0.61	6.09	49.28	0.25	0	7.57	0	0	6	-0.21	-3.42	-2.81	68.76	118.69	861.02	565.53	1033.69	748.4	884.46	607.97	1003.02	602.48
26.392	0	0.11	0.1	0.02	0.15	0.07	0.11	0.56	0.5	1.67	98.88	0.33	2.75	97.82	1.67	4.59	0.49	0.9	4.26	0.05	0.29	0.04	0	0.01	0.08	2.57	0.14	0.5	6.27	48.48	0.27	0	7.3	0	0	6	-1.22	-2.97	-2.69	68.45	120.37	850.81	564.11	1023.1	746.46	873.31	606.72	993.5	600.2
26.426	0	0.11	0.1	0.02	0.16	0.06	0.11	0.68	0.59	1.92	98.63	0.33	1.32	98.35	1.92	6.11	0.59	1	3.65	0.03	0.26	0.04	0	0.01	0.09	2.03	0.15	0.47	6.56	51.49	0.28	0	6.29	0	0	6	0.62	-1.55	-3.02	69.71	118.05	842.6	563.9	1013.04	745.45	865.21	607.27	982.93	598.42
26.459	0	0.1	0.1	0.02	0.18	0.06	0.1	0.69	0.55	1.93	98.63	0.33	0.99	98.27	2.38	8.95	0.55	0.86	3.26	0.03	0.27	0.04	0	0.01	0.12	1.93	0.16	0.53	5.9	48.44	0.28	0	6.22	0	0	6	1.42	-1.81	-4.71	70.02	119.25	837.91	565.4	1007.44	744.86	857.96	610.44	976.7	599.47
26.493	0	0.1	0.1	0.02	0.2	0.05	0.1	0.59	0.57	1.35	98.82	0.33	0	98.75	2.34	11.62	0.54	0.84	1.91	0.02	0.13	0.03	0	0.01	0.14	1.35	0.17	0.57	4.65	42.23	0.22	0	5.31	0	0	6	0.47	0.15	-3.36	69.91	118.86	832.28	569.28	998.97	746.24	852.35	612.57	970.79	602.58
26.526	0	0.1	0.1	0.02	0.2	0.05	0.1	0.48	0.59	0.97	99.04	0.33	0	98.72	2.5	12.43	0.58	0.85	1.91	0.02	0.12	0.02	0	0	0.13	0.97	0.2	0.59	3.6	36.28	0.19	0	5.07	0	0	6	0.58	-0.27	-4.2	69.02	121	830.72	570.48	994.22	742.55	847.3	614.23	967.81	603.4
26.559	0	0.1	0.11	0.02	0.17	0.05	0.11	0.33	0.61	0.7	99.34	0.33	0	98.72	2.39	8.49	0.61	0.73	1.69	0.01	0.07	0.01	0	0	0.09	0.7	0.24	0.55	2.69	31.39	0.17	0	4.97	0	0	6	0.61	0.26	-1.36	68.37	123.47	829.38	572.32	988.98	740.04	845.28	614.06	968.47	605.64
26.593	0	0.11	0.12	0.02	0.15	0.04	0.12	0.22	0.66	0.66	99.56	0.33	0	98.31	2.58	5.39	0.66	0.53	1.71	0.02	0.05	0.01	0	0	0.08	0.33	0.28	0.63	1.94	24.85	0.14	0	4.53	0	0	6	0.21	-1.68	-2.67	68.35	121.9	830.09	573.28	987.41	738.95	844.46	615.03	965.95	605.03
26.626	0	0.11	0.13	0.02	0.15	0.05	0.12	0.2	0.6	0.6	99.61	0.33	0	98.64	2.31	3.94	0.6	0.65	2.77	0.02	0.05	0.01	0	0	0.06	0.27	0.34	0.59	1.72	23.53	0.12	0	4.54	0	0	6	-5.87	-0.58	-2.62	68.84	122.11	828.24	569.82	990.05	739.4	844.81	611.14	966.51	601.21
26.659	0	0.11	0.13	0.02	0.14	0.05	0.12	0.16	0.66	0.56	99.67	0.33	0	96.76	1.99	3.21	0.56	0.93	3.08	0.02	0.05	0.01	0	0	0.06	0.17	0.41	0.66	1.32	20.11	0.11	0	4.47	0	0	6	-5.01	-5.01	-1.62	68.96	117.2	827.7	567.09	992.73	740.76	849.27	608.75	966.11	599.61
26.693	0	0.11	0.13	0.02	0.14	0.05	0.12	0.13	0.68	0.47	99.72	0.33	0	97.09	1.66	2.72	0.47	1.25	3.55	0.02	0.08	0.01	0	0	0.05	0.11	0.43	0.68	0.91	14.61	0.1	0	4.2	0	0	6	-6.78	-4.47	-1.43	67.34	120.93	826.54	564.9	997.64	744.89	849.35	606.88	970	598.68
26.726	0	0.11	0.13	0.02	0.13	0.05	0.12	0.13	0.54	0.54	99.73	0.33	0	98.02	1.51	1.87	0.54	1.28	4.5	0.03	0.15	0.02	0	0	0.05	0.12	0.41	0.5	0.97	16.55	0.11	0	4.41	0	0	6	-2.98	-2.48	-1.69	67.9	118.86	826.25	562.38	1003.3	750.52	852.9	605.66	971.51	598.06
26.76	0	0.11	0.13	0.02	0.13	0.06	0.12	0.14	0.37	0.37	99.72	0.33	1.4	98.17	1.22	1.86	0.37	1.26	6.69	0.04	0.32	0.06	0	0	0.05	0.13	0.42	0.21	0.84	17.96	0.11	0	4.86	0	0	6	-2.4	-2.08	-0.99	67.57	119.32	826.57	561.45	1008.43	755.07	855.99	605.28	975.13	598.73
26.793	0	0.11	0.13	0.02	0.13	0.06	0.12	0.14	0.33	0.33	99.71	0.33	0.89	97.42	0.99	2.23	0.33	1.15	5.74	0.05	0.35	0.04	0	0	0.06	0.15	0.3	0.19	0.77	18.71	0.11	0.01	4.7	0	0	6	-1.24	-3.85	0.12	67.43	120.62	827.76	560.44	1014.08	758.67	859.74	605.65	980.19	599.3
26.826	0	0.11	0.13	0.02	0.13	0.06	0.12	0.16	0.32	0.32	99.68	0.33	1.55	95.29	0.66	2.46	0.32	0.87	7.02	0.07	0.59	0.05	0	0	0.07	0.19	0.19	0.1	0.86	21.4	0.12	0.01	4.81	0	0	6	-3.61	-6.96	0.15	66.14	121.89	833.52	560.32	1023.59	762.74	866.66	604.55	988.46	599.94
26.86	0	0.11	0.12	0.02	0.12	0.08	0.12	0.15	0.34	0.34	99.7	0.33	3.11	96.05	0.44	2.3	0.34	0.85	9.95	0.09	0.89	0.05	0	0	0.09	0.18	0.13	0.08	0.81	20.28	0.09	0	5.21	0	0	6	-1.88	-6.04	-1.21	66.33	122.19	844.04	562.02	1034.15	765.48	875.79	606.83	997.86	601.38
26.893	0	0.1	0.12	0.02	0.12	0.09	0.11	0.15	0.3	0.3	99.7	0.33	4.3	94.56	0.39	2.37	0.3	0.58	11.51	0.1	1.29	0.08	0	0	0.15	0.2	0.13	0.12	0.82	20.38	0.08	0.01	5.85	0	0	6	-5.29	-7.73	0.93	64.79	117.78	847.86	562.55	1039.83	766.96	884.72	606.15	1002.45	602.39
26.926	0	0.1	0.11	0.02	0.11	0.15	0.12	0.17	0.31	0.31	99.67	0.33	7.81	91.39	0.33	2.11	0.31	0.34	18.9	0.17	2.4	0.15	0	0	0.17	0.23	0.14	0.12	0.9	23.71	0.08	0.01	6.66	0	0	6	-4.12	-10.19	-2.92	65.11	120.66	862.86	559.97	1055.05	764.87	894.78	605.71	1015.23	598.58
26.96	0	0.1	0.1	0.02	0.1	0.23	0.12	0.18	0.36	0.36	99.54	0.48	11.18	95.07	0.36	1.59	0.36	0.2	24.44	0.27	2.73	0.18	0	0	0.17	0.24	0.14	0.12	0.92	25.86	0.06	0.02	7.78	0	0	6	-2.81	-7.21	0.17	65.49	120.69	872.27	558.51	1063.19	762.9	906.41	601.27	1027.09	599.37
26.993	0	0.09	0.1	0.02	0.1	0.24	0.12	0.18	0.37	0.37	99.52	0.48	11.94	92.3	0.29	1.73	0.37	0.15	24.35	0.29	2.3	0.18	0	0	0.2	0.25	0.13	0.12	0.97	26.57	0.05	0.01	8.36	0	0	6	-4.91	-9.58	1.4	65.47	121.56	883.65	557.92	1071.6	757.66	917	599.92	1038.55	598.13
27.026	0	0.09	0.09	0.02	0.1	0.27	0.11	0.21	0.39	0.39	99.47	0.45	13.02	91.68	0.34	1.45	0.39	0.13	23.32	0.38	2.2	0.19	0	0	0.22	0.27	0.1	0.1	1.14	30.55	0.05	0.01	9.76	0	0	6	-1.31	-10	0.62	66.51	120.63	894.94	558.33	1083.49	759.75	928.3	599.99	1048.93	600.6
27.06	0	0.09	0.08	0.02	0.09	0.27	0.1	0.37	0.32	0.32	99.26	0.42	14	92.87	0.26	1.21	0.32	0.12	19.98	0.47	1.53	0.18	0	0	0.2	0.47	0.1	0.06	1.96	43.98	0.05	0.01	11.69	0	0	6	-1.27	-9.16	2.08	67.04	121.05	901.8	559.98	1089.19	760.6	935.76	600.64	1056.8	602.27
27.093	0	0.09	0.08	0.02	0.09	0.26	0.1	0.4	0.32	0.32	99.2	0.44	13.83	94.66	0.24	1.08	0.32	0.12	18.34	0.49	1.05	0.18	0	0	0.21	0.55	0.09	0.06	2.14	46.07	0.05	0	12	0	0	6	-3.11	-7.63	3.74	66.51	118.85	903.34	563.62	1090.2	762.69	939.69	603.28	1058.5	606.32
27.127	0	0.09	0.07	0.02	0.09	0.28	0.09	0.62	0.32	0.32	98.75	0.6	14.83	94.68	0.21	1	0.32	0.09	15.17	0.44	1.04	0.19	0	0.01	0.18	1.18	0.1	0.04	3.19	57	0.07	0	14.2	0	0	6	-2.44	-7.61	4.19	66.56	121.46	904.27	565.63	1091.93	765.37	940.21	605.19	1061.6	609.39
27.16	0	0.08	0.06	0.02	0.09	0.3	0.09	0.81	0.34	0.34	98.37	0.69	15.75	95.32	0.16	0.76	0.34	0.09	14.64	0.38	1.04	0.17	0	0.01	0.14	1.82	0.08	0.04	4.24	63.71	0.07	0	15.26	0	0	6	-0.35	-6.93	4.47	67.27	121.61	905.88	565.71	1093.68	765.99	942.11	605.61	1063.63	610.28
27.193	0	0.08	0.06	0.02	0.09	0.3	0.09	0.86	0.31	0.31	98.29	0.69	15.79	97.27	0.13	0.87	0.31	0.11	14.77	0.3	1.12	0.17	0	0.01	0.12	1.72	0.06	0.04	4.59	64.87	0.07	0	15.26	0	0	6	-3.31	-4.14	2.23	66.21	119.81	907.76	565.41	1093.73	763.74	941.86	604.54	1061.62	608
27.227	0	0.08	0.05	0.02	0.08	0.36	0.08	1.15	0.27	0.27	97.71	0.88	17.5	97.48	0.1	1.3	0.27	0.14	14.65	0.24	1.18	0.23	0	0.01	0.1	2.14	0.05	0.04	6.03	71.47	0.06	0	16.92	0	0	6	-8.26	-3.72	0.58	65.1	116.84	907.9	564.39	1090.24	757.88	940.13	603.35	1056.98	603.13
27.26	0	0.08	0.06	0.02	0.09	0.3	0.08	1.05	0.27	0.27	97.89	0.8	16.11	97.3	0.09	1.48	0.27	0.22	12.72	0.19	0.96	0.22	0	0.01	0.07	1.58	0.04	0.03	6.12	69.17	0.05	0	16.27	0	0	6	-8.29	-4.07	1.33	65.04	117.48	907.19	564.33	1087.72	755.89	938.88	602.46	1056.36	603.1
27.293	0	0.09	0.06	0.02	0.1	0.22	0.08	0.87	0.25	0.25	98.25	0.67	13.48	98.16	0.1	2.33	0.25	0.3	9.54	0.15	0.79	0.22	0	0.01	0.05	1.37	0.04	0.03	6.18	63.74	0.04	0	14.98	0	0	6	-8.2	-2.11	0.7	65.25	117.45	905.66	563.7	1084.92	753.89	936.19	602.32	1053.63	601.6
27.327	0	0.08	0.05	0.02	0.1	0.21	0.08	0.89	0.23	0.23	98.23	0.74	13.38	98.56	0.15	3.83	0.23	0.44	7.09	0.12	0.47	0.14	0	0.01	0.04	1.1	0.04	0.03	6.74	62.4	0.04	0	15.75	0	0	6	-5.21	-0.88	0.04	66.45	118.42	902.3	560.88	1082.17	751.52	932.07	600.24	1050.48	600.57
27.36	0	0.08	0.05	0.02	0.12	0.18	0.07	1.05	0.2	0.25	97.9	0.66	12.07	98.55	0.25	7.48	0.2	0.68	5.92	0.1	0.34	0.09	0	0.01	0.04	1.16	0.04	0.04	6.71	62.51	0.04	0	14.94	0	0	6	0.68	-0.89	-1.11	68.51	122.98	897.87	558.92	1079.38	751.64	925.06	601.17	1048.03	600.12
27.393	0	0.08	0.05	0.02	0.14	0.16	0.07	1.29	0.19	0.43	97.42	0.59	11	98.58	0.43	10.71	0.19	1.03	5.45	0.09	0.32	0.08	0	0.01	0.04	1.26	0.04	0.06	6.56	63.75	0.04	0	14.14	0	0	6	0.53	0.8	-1.65	68.41	119.51	890.78	557.7	1072.8	751.71	919.55	600.51	1039.04	597.77
27.427	0	0.08	0.06	0.02	0.17	0.12	0.08	1.52	0.2	0.68	96.97	0.42	8.52	98.56	0.68	13.7	0.2	1.36	5.95	0.08	0.34	0.07	0	0.01	0.04	1.3	0.03	0.09	6.89	64.11	0.05	0.01	11.66	0	0	6	3.34	0.86	-3.42	69.78	117.43	885.3	557.3	1067.08	751.45	913.48	602.15	1030.79	596.76
27.46	0	0.08	0.05	0.02	0.2	0.13	0.07	1.87	0.19	1.15	96.25	0.45	8.42	98.66	1.15	17.68	0.19	1.53	7.09	0.07	0.4	0.1	0	0.01	0.05	1.42	0.03	0.09	6.83	64.66	0.04	0	11.23	0	0	6	4.87	0.52	-3.04	70.6	115.94	878.38	558.75	1057.25	750.6	906.25	603.31	1022.04	597.43
27.494	0	0.08	0.06	0.02	0.23	0.1	0.08	2.04	0.17	1.5	95.92	0.49	6.03	98.68	1.5	18.95	0.17	1.64	6.83	0.06	0.51	0.12	0	0.01	0.05	1.56	0.03	0.08	6.77	64.97	0.05	0.01	9.18	0	0	6	4.62	-0.44	-4.05	70.74	116.74	868.26	557.22	1045.68	746.75	894.1	602.47	1010.61	595.13
27.527	0	0.08	0.06	0.02	0.29	0.08	0.07	3.03	0.17	1.76	93.94	0.74	4.34	98.33	1.96	25.12	0.17	1.67	6.02	0.07	0.52	0.09	0	0.01	0.06	1.76	0.02	0.06	6.26	68.06	0.05	0.01	8	0	0	6	3.79	-1.63	-2.89	70.6	118.47	856.09	557.01	1032.14	745.34	881.34	601.45	999.6	594.32
27.56	0	0.07	0.06	0.02	0.31	0.08	0.07	3.2	0.17	1.75	93.6	0.82	3.69	98.49	2.14	27.12	0.17	1.83	5.72	0.06	0.5	0.08	0	0.01	0.08	1.75	0.02	0.06	5.78	67.11	0.05	0	7.54	0	0	6	4.89	-1.1	-5.8	71.33	115.25	847.25	556.79	1023.55	744.28	871.81	603.09	986.71	594.13
27.594	0	0.08	0.06	0.02	0.31	0.07	0.08	2.7	0.17	1.52	94.6	0.69	2.55	98.77	2.38	25.36	0.17	2.06	5.33	0.07	0.56	0.07	0	0.01	0.09	1.52	0.03	0.09	4.97	64.15	0.05	0	6.7	0	0	6	4.73	-0.07	-3.89	71.26	118.14	834.01	560.28	1008	746.59	857.64	605.95	975.34	595.81
27.627	0	0.08	0.07	0.02	0.28	0.07	0.08	2.32	0.17	1.26	95.35	0.57	2.55	98.55	2.49	22.92	0.17	1.8	4.96	0.05	0.42	0.04	0	0.01	0.08	1.26	0.03	0.12	4.71	63.08	0.05	0	6.82	0	0	6	2.91	0.89	-5.32	70.63	116.95	828.83	561.45	1000.58	744.5	850.84	607.75	967.09	594.92
27.66	0	0.08	0.07	0.02	0.29	0.06	0.08	2.08	0.23	0.96	95.83	0.59	1.6	98.78	2.64	23.86	0.18	1.75	4.06	0.04	0.27	0.03	0	0.01	0.08	0.96	0.04	0.23	4.37	59.35	0.05	0	6.27	0	0	6	2.97	-0.04	-4.81	70.25	118.63	823.37	563.58	992.53	743.43	843.58	609.25	961.58	596.97
27.694	0	0.08	0.07	0.02	0.33	0.05	0.08	1.57	0.3	0.68	96.86	0.68	0	98.58	2.51	27.03	0.19	1.68	2.94	0.03	0.16	0.02	0	0.01	0.07	0.68	0.05	0.3	3.29	49.48	0.04	0	5.11	0	0	6	3.91	0.82	-3.97	69.97	121.51	818.25	566.17	985.14	743.25	836.5	611.14	957.5	600.06
27.727	0	0.08	0.08	0.02	0.3	0.04	0.08	1.08	0.29	0.53	97.85	0.53	0	98.62	2.36	23.64	0.16	1.83	1.69	0.02	0.07	0.01	0	0.01	0.05	0.53	0.06	0.29	2.97	43.66	0.04	0	4.63	0	0	6	3.83	0.67	-3.47	69.47	119.45	814.54	567.12	980.35	743.44	833.86	611.99	952.73	600.21
27.761	0	0.09	0.09	0.02	0.26	0.04	0.09	0.67	0.28	0.49	98.66	0.36	0	98.48	2.58	19.32	0.14	1.89	1.17	0.02	0.04	0	0	0	0.05	0.49	0.09	0.28	2.02	36.24	0.04	0	3.73	0	0	6	0.08	1.14	-4.44	69.19	120.13	815.49	568.46	978.65	740.9	832.33	612.96	951.69	599.4
27.794	0	0.1	0.11	0.02	0.21	0.04	0.1	0.45	0.24	0.4	99.1	0.33	0	98.43	2.55	13.35	0.15	1.71	1.39	0.02	0.04	0	0	0	0.04	0.4	0.16	0.24	1.51	32.86	0.04	0	3.56	0	0	6	-2.04	1.3	-3.32	69.09	119.26	814.26	569.19	976.32	739.48	832.02	613.04	950.56	599.94
27.827	0	0.1	0.12	0.02	0.19	0.04	0.11	0.33	0.22	0.31	99.35	0.33	0	98.77	2.23	10.37	0.14	1.53	1.52	0.01	0.03	0	0	0	0.03	0.31	0.28	0.22	1.28	28.61	0.04	0	3.45	0	0	6	-3.66	-0.07	-2.77	69.05	119.82	814.23	569.82	974.71	737.69	831.38	613.1	950.51	600.27
27.861	0	0.1	0.12	0.02	0.18	0.04	0.11	0.21	0.29	0.19	99.58	0.33	0	98.49	2.08	8.92	0.15	1.19	1.97	0.01	0.03	0.01	0	0	0.02	0.19	0.38	0.29	0.87	20.09	0.04	0	3.19	0	0	6	-1.46	1.12	-2.45	68.87	123.46	814.89	569.43	975.84	737.69	830.64	613.44	953.45	600.71
27.894	0	0.1	0.13	0.02	0.18	0.04	0.11	0.19	0.34	0.15	99.62	0.33	0	98.46	2.23	8.44	0.15	1.51	2.3	0.02	0.03	0.01	0	0	0.02	0.14	0.42	0.34	0.76	17.42	0.04	0	2.95	0	0	6	-2.87	1.2	-1.97	68.81	123.13	813.83	567.72	977.73	738.98	831.66	611.71	954.2	599.62
27.927	0	0.11	0.13	0.02	0.18	0.04	0.11	0.18	0.6	0.13	99.65	0.33	0	98.68	1.63	8.69	0.13	1.44	2.42	0.02	0.04	0.01	0	0	0.02	0.12	0.38	0.6	0.68	16.23	0.04	0	2.9	0	0	6	-3.02	0.44	-0.69	68.77	122.37	812.74	565.85	979.08	739.25	833.35	610.35	955.17	598.76
27.961	0	0.1	0.13	0.02	0.18	0.04	0.11	0.15	0.56	0.12	99.63	0.33	0	97.54	1.57	9.76	0.12	1.35	2.65	0.03	0.06	0.01	0	0	0.02	0.06	0.39	0.56	0.5	11.21	0.03	0.01	2.55	0	0	6	-3.67	-3.6	-1.28	69.11	120.59	815.42	565.13	984.6	742.89	837.68	608.72	957.85	598.64
27.994	0	0.1	0.12	0.02	0.18	0.04	0.11	0.16	0.5	0.13	99.64	0.33	0	98.07	1.44	10.13	0.13	1.01	3.89	0.04	0.13	0.02	0	0	0.02	0.08	0.5	0.5	0.53	12.45	0.04	0.01	2.72	0	0	6	-1.47	-2.35	0.1	68.91	119.54	815.43	562.59	994.75	751.96	844.55	608.2	963.75	599.15
28.027	0	0.1	0.12	0.02	0.18	0.04	0.11	0.16	0.23	0.12	99.65	0.33	0	95.73	1.07	10.03	0.12	0.81	5.03	0.06	0.33	0.04	0	0	0.03	0.08	0.42	0.23	0.58	13.53	0.04	0	2.85	0	0	6	-2.49	-6.45	0.09	66.86	120.89	819.69	561.54	1004.71	758.13	850.79	606.02	971.53	599.98
28.061	0	0.1	0.12	0.02	0.16	0.05	0.11	0.14	0.13	0.13	99.67	0.33	0	95.53	0.95	8.85	0.13	0.68	7.59	0.08	0.7	0.09	0	0	0.03	0.06	0.35	0.07	0.6	11.93	0.04	0	3.09	0	0	6	-1.03	-6.69	-1.14	67.16	118.17	833.96	559.26	1019.28	757.75	865.42	602.53	983.53	598.45
28.094	0	0.1	0.12	0.02	0.15	0.07	0.11	0.14	0.14	0.14	99.7	0.33	1.96	96.53	0.83	7.64	0.14	0.52	12.29	0.13	1.69	0.17	0	0	0.05	0.08	0.3	0.04	0.7	13.34	0.04	0.01	3.47	0	0	6	-6.49	-5.37	-1.28	65.26	117.47	841.86	556.35	1029.37	755.61	874.77	600.63	992	593.24
28.128	0	0.1	0.13	0.02	0.14	0.09	0.12	0.13	0.13	0.13	99.72	0.33	3.55	95.42	0.71	6.16	0.13	0.42	16.56	0.19	2.33	0.24	0	0	0.07	0.09	0.23	0.03	0.68	12.64	0.03	0.01	3.49	0	0	6	-0.57	-6.81	-1.96	67	115.73	854.08	552.21	1040.37	752.08	886.58	596.26	1002.19	591.1
28.161	0	0.1	0.13	0.02	0.13	0.1	0.12	0.13	0.13	0.13	99.74	0.33	4.25	97.29	0.44	4.51	0.13	0.27	17.3	0.22	2.44	0.3	0	0	0.1	0.11	0.21	0.03	0.78	14.89	0.03	0	3.85	0	0	6	-3.92	-4.09	1.85	66.22	117.34	858.32	551.06	1044.48	749.44	893.36	592.35	1010.7	591.41
28.194	0	0.1	0.13	0.02	0.13	0.11	0.12	0.14	0.14	0.14	99.73	0.33	5.33	96.51	0.49	3.56	0.14	0.23	18.91	0.3	2.43	0.28	0	0	0.13	0.14	0.18	0.04	0.9	17.22	0.03	0.01	4.23	0	0	0	-3.04	-5.39	2.67	66.4	119.55	865.87	551.6	1051.8	750.15	900.47	590.53	1019.96	594.26
28.228	0	0.11	0.12	0.02	0.12	0.14	0.13	0.17	0.16	0.21	99.66	0.36	7.55	97.33	0.4	2.21	0.16	0.2	20.24	0.33	1.32	0.24	0	0	0.16	0.21	0.16	0.05	1.08	23.89	0.04	0	5.36	0	0	0	-4.1	-4.02	3.5	66.89	116.28	871.4	551.42	1054.03	745.92	906.7	589.9	1022.94	592.91
28.261	0	0.11	0.12	0.02	0.11	0.15	0.13	0.18	0.18	0.26	99.63	0.39	8.45	96.71	0.42	1.27	0.18	0.16	21.32	0.4	0.84	0.19	0	0	0.13	0.26	0.12	0.04	1.15	26.87	0.04	0	5.59	0	0	0	1.38	-5.09	4.04	68.83	119.63	877.73	553.36	1061.39	750.29	912.48	591.56	1031.94	597.95
28.294	0	0.11	0.12	0.02	0.11	0.13	0.13	0.21	0.23	0.41	99.57	0.33	7.5	97.63	0.49	0.77	0.23	0.14	17.41	0.34	0.44	0.12	0	0	0.13	0.41	0.1	0.06	1.4	31.16	0.04	0	6.15	0	0	0	3.97	-3.41	3.76	70.54	118.71	879.53	556.04	1060.9	751.08	913.33	594.65	1031.9	600.53
28.328	0	0.11	0.11	0.02	0.11	0.12	0.12	0.32	0.33	0.52	99.35	0.33	7.17	97.87	0.52	0.6	0.33	0.14	13.93	0.29	0.25	0.08	0	0	0.14	0.74	0.11	0.08	2.23	41.27	0.04	0	7.21	0	0	0	3.53	-2.87	2.74	70.28	118.48	882.3	559.35	1061.82	752.35	914.32	598.64	1032.75	602.13
28.361	0	0.11	0.11	0.02	0.11	0.11	0.12	0.34	0.39	0.7	99.31	0.33	6.26	97.99	0.7	0.54	0.39	0.16	11.57	0.25	0.24	0.09	0	0	0.12	0.73	0.11	0.09	2.5	42.47	0.04	0	7.36	0	0	0	1.16	-2.57	1.91	69.34	123.74	880.96	558.72	1062.01	751.72	910.4	598.29	1034.08	601.89
28.394	0	0.11	0.1	0.02	0.11	0.1	0.11	0.51	0.43	0.76	98.98	0.33	6.01	97.31	0.76	0.68	0.43	0.23	9.36	0.2	0.23	0.1	0	0.01	0.09	1.06	0.1	0.13	3.24	51.86	0.04	0	8.04	0	0	0	-2.12	-4.06	0.67	67.56	119.5	879.22	558.11	1061.08	751.58	909.95	597.95	1029.45	599.53
28.428	0	0.1	0.09	0.02	0.11	0.12	0.11	0.78	0.53	0.87	98.45	0.33	7.53	98.21	0.87	0.96	0.53	0.32	9.48	0.15	0.27	0.11	0	0.01	0.09	2	0.1	0.15	4.94	61.44	0.05	0	9.51	0	0	0	-2.16	1.97	0.71	67.71	122.37	875.46	556.59	1057.38	749.63	904.94	596.35	1027.28	598.73
28.461	0	0.1	0.09	0.02	0.11	0.12	0.11	0.82	0.49	0.87	98.36	0.33	7.56	98.49	0.87	1.09	0.49	0.37	9.79	0.12	0.37	0.16	0	0.01	0.08	2.18	0.1	0.15	4.82	62.53	0.05	0	9.44	0	0	0	0.92	1.12	-0.36	68.72	123.04	869.37	555.12	1052.68	750.28	898.16	597.06	1021.21	597.14
28.495	0	0.1	0.09	0.02	0.11	0.12	0.1	1.08	0.5	1.1	97.83	0.34	7.39	98.21	1.1	1.45	0.5	0.49	7.46	0.09	0.43	0.15	0	0.01	0.07	3	0.09	0.11	5.7	68.61	0.05	0	10.28	0	0	0	-1.27	1.98	-0.21	67.94	120.48	863.57	556.14	1045.06	749.85	892.93	597.65	1013.39	595.81
28.528	0	0.1	0.09	0.02	0.12	0.11	0.1	1.05	0.52	1.07	97.91	0.33	6.68	98.69	1.07	2.62	0.52	0.75	6.71	0.06	0.38	0.13	0	0.01	0.06	2.81	0.1	0.11	5.2	66.39	0.05	0	9.88	0	0	0	3.72	0.4	-1.6	70.22	119.06	859.03	558.83	1036.92	749.48	886.04	602.23	1005.01	597.58
28.561	0	0.1	0.08	0.02	0.13	0.1	0.1	1.14	0.51	1.25	97.71	0.33	6.18	98.06	1.25	5.62	0.51	0.82	5.99	0.05	0.34	0.11	0	0.01	0.05	2.22	0.11	0.09	4.86	65.28	0.04	0	9.7	0	0	0	-1.87	-2.39	-1.93	68.39	117.01	850.63	561.5	1027.07	748.87	877.62	603	994.58	599.48
28.595	0	0.09	0.07	0.02	0.16	0.09	0.09	1.37	0.44	1.26	97.26	0.33	5.38	97.89	1.26	11.23	0.44	0.88	4.94	0.04	0.35	0.08	0	0.01	0.05	1.83	0.1	0.11	4.18	63.96	0.05	0.01	9.35	0	0	0	-0.84	-2.81	-3.17	68.97	119.74	842.02	563.52	1016.12	747.96	865.33	606.86	984.86	599.78
28.628	0	0.08	0.06	0.02	0.21	0.09	0.08	1.79	0.4	1.31	96.42	0.42	4.98	98.14	1.31	19.25	0.4	0.93	4.66	0.04	0.35	0.07	0	0.01	0.06	1.61	0.1	0.14	4.1	62.41	0.06	0	9.08	0	0	0	4.1	-2.18	-1.17	70.51	119.46	825.72	562.69	998.26	746.98	850.18	604.69	969.59	601.21
28.661	0	0.07	0.06	0.02	0.26	0.08	0.07	1.92	0.39	1.47	96.16	0.61	4.06	98.21	1.47	24.67	0.39	0.83	3.97	0.03	0.4	0.06	0	0.01	0.07	1.61	0.1	0.16	4.07	58.61	0.06	0.01	8.55	0	0	0	3.83	-1.98	-3.42	70.43	119.87	816.36	561.32	988.38	744.41	838.39	605.78	957.98	597.65
28.695	0	0.07	0.06	0.02	0.28	0.07	0.07	1.64	0.38	1.43	96.71	0.65	2.56	98.14	1.84	25.79	0.38	0.69	3.33	0.03	0.48	0.06	0	0.01	0.07	1.43	0.11	0.18	3.73	53.47	0.06	0.02	7.49	0	0	0	2.61	-2.16	-4.33	70.56	118.82	804.06	564.02	974.73	745.67	825.27	609.35	943.56	598.15
28.728	0	0.06	0.05	0.02	0.35	0.06	0.07	1.97	0.35	1.35	96.07	1.07	2.14	98.48	2.05	33.01	0.35	0.71	2.85	0.03	0.45	0.05	0	0.01	0.07	1.35	0.14	0.21	3.58	50.41	0.06	0.01	7.3	0	0	0	3.16	-1.15	-5.13	70.45	117.29	793.06	566.29	962.6	746.96	813.93	612.38	930.49	599.25
28.762	0	0.06	0.05	0.02	0.4	0.05	0.06	1.61	0.38	0.97	96.78	1.24	0.77	98.34	2.22	35.58	0.34	0.57	2.03	0.03	0.39	0.04	0	0.01	0.08	0.97	0.16	0.38	3.17	42.96	0.06	0	6.37	0	0	0	-1.76	-1.59	-5.3	69.72	120.57	787.6	568.13	954.9	744.75	805.5	613.94	925.13	598.91
28.795	0	0.06	0.05	0.02	0.43	0.05	0.06	1.34	0.31	0.63	97.32	1.37	0.04	98.78	2.27	37.44	0.25	0.54	1.73	0.03	0.27	0.02	0	0	0.07	0.63	0.16	0.31	2.7	36.61	0.06	0	5.71	0	0	0	0.06	0.01	-3.86	69.65	122.55	780.47	569.5	947.28	745.54	798.35	615.09	920.12	601.35
28.828	0	0.06	0.05	0.02	0.41	0.05	0.07	1	0.43	0.47	97.99	1.16	0	97.93	2.45	35.43	0.21	0.63	1.31	0.02	0.12	0.01	0	0	0.08	0.47	0.21	0.43	2.33	31.3	0.06	0	5.23	0	0	0	0.64	2.71	-3.72	68.88	121.7	776.87	569.39	942.54	744.11	794.81	614.86	915.74	601.09
28.862	0	0.06	0.06	0.02	0.41	0.04	0.07	0.72	0.34	0.34	98.57	1.07	0	98.57	2.85	34.97	0.11	0.75	1.23	0.02	0.07	0.01	0	0	0.08	0.34	0.22	0.34	1.6	23.05	0.06	0	4.6	0	0	0	-3.88	-0.83	-2.72	69	120.56	775.29	569.69	939.75	742.02	794.05	613.68	913.93	600.89
28.895	0	0.06	0.06	0.02	0.42	0.04	0.07	0.56	0.23	0.23	98.88	1.05	0	98.39	2.71	35.1	0.09	0.86	1.29	0.02	0.04	0	0	0	0.06	0.23	0.23	0.23	1.28	16.94	0.06	0	3.99	0	0	0	-5.32	1.44	-2.29	68.87	121.06	773.43	568.97	937.27	740.37	791.99	611.71	912.52	600.4
28.928	0	0.06	0.06	0.02	0.42	0.04	0.07	0.53	0.3	0.19	98.94	1.07	0	98.44	2.47	35.53	0.08	0.81	1.49	0.02	0.04	0	0	0	0.04	0.19	0.29	0.3	1.1	15.51	0.05	0.01	3.87	0	0	0	-5.11	1.28	-1.5	68.73	123.21	772.49	567.58	936.33	738.17	790.66	610.87	913.34	599.41
28.962	0	0.06	0.06	0.02	0.45	0.04	0.07	0.45	0.24	0.1	99.1	1.17	0	98.17	2.22	37.08	0.08	1.03	1.72	0.02	0.05	0	0	0	0.04	0.1	0.25	0.24	0.82	10.05	0.04	0	3.26	0	0	0	-3.7	2.08	-1.9	68.64	125.24	770.84	565.66	939.08	741.06	789.88	611.18	914.41	597.89
28.995	0	0.07	0.06	0.02	0.43	0.04	0.07	0.42	0.35	0.09	99.13	1.07	0	98.15	2.06	35.9	0.07	1.25	1.92	0.02	0.05	0	0	0	0.03	0.09	0.21	0.35	0.74	9.79	0.04	0	3.15	0	0	0	-1.28	2.14	-1.61	68.2	126.16	769.96	565.35	937.39	740.05	788.38	611.21	913.87	598.17
29.028	0	0.07	0.06	0.02	0.44	0.04	0.07	0.4	0.38	0.06	99.12	1.08	0	98.42	1.65	36.09	0.06	1.66	2.13	0.02	0.07	0.01	0	0	0.02	0.06	0.2	0.38	0.65	8.23	0.03	0	3.04	0	0	0	-3.94	1.34	-1.49	68.43	127.04	769.44	564.6	939.61	742.13	788.82	609.75	915.3	597.85
29.062	0	0.07	0.07	0.02	0.39	0.04	0.07	0.3	0.32	0.05	99.22	0.81	0	97.96	1.34	32.24	0.05	1.85	1.92	0.02	0.07	0	0	0	0.02	0.05	0.19	0.32	0.5	5.54	0.03	0	2.59	0	0	0	-1.39	2.64	-0.67	68.29	125.41	771.43	565.49	940.74	742.63	791.95	610.1	916.95	599.9
29.095	0	0.07	0.06	0.02	0.44	0.04	0.07	0.35	0.37	0.05	99.12	1.08	0	98.76	1.03	36.26	0.05	1.91	2.06	0.03	0.08	0.01	0	0	0.02	0.05	0.19	0.37	0.47	5.29	0.03	0	2.63	0	0	0	-6.13	0.12	-1.4	68.42	126.06	772.23	565.08	944.8	744.76	793.42	610.66	918.85	598.04
29.129	0	0.07	0.07	0.02	0.43	0.04	0.07	0.33	0.25	0.05	99.13	1.05	0	96.91	0.92	35.96	0.04	1.72	2.38	0.03	0.16	0.01	0	0	0.02	0.05	0.17	0.25	0.44	4.5	0.02	0.01	2.32	0	0	0	-2.22	-4.77	-2.23	68.63	122.62	773.92	562.11	955.08	753.04	800.41	610.82	922.2	596.54
29.162	0	0.08	0.09	0.02	0.28	0.04	0.08	0.2	0.18	0.05	99.45	0.44	0	97.87	0.65	23.55	0.05	1.11	3.55	0.04	0.31	0.03	0	0	0.03	0.05	0.14	0.18	0.47	5.46	0.03	0.01	2.35	0	0	0	-0.58	-2.87	-0.73	67.88	124.71	774.01	559.75	963.39	760.15	804.82	608.98	929.02	597.6
29.195	0	0.1	0.11	0.02	0.2	0.04	0.1	0.14	0.11	0.06	99.6	0.33	0	97.8	0.53	14.42	0.06	0.92	5.19	0.06	0.72	0.05	0	0	0.04	0.06	0.1	0.11	0.57	6.71	0.03	0.01	2.5	0	0	0	-1.02	-3.02	-1.14	66.46	124.01	782.63	559.01	977.31	767.11	815.89	606.06	939.7	599.01
29.229	0	0.1	0.13	0.02	0.16	0.05	0.11	0.12	0.07	0.07	99.67	0.33	0	95.29	0.46	9.51	0.07	0.66	8.33	0.1	1.84	0.09	0	0	0.04	0.06	0.11	0.06	0.55	7.64	0.03	0.02	2.6	0	0	0	-2.55	-6.96	-3.43	65.39	121.51	796.27	557.32	992.85	767.97	829.64	605.42	950.75	595.68
29.262	0	0.1	0.13	0.03	0.14	0.06	0.11	0.11	0.07	0.08	99.72	0.33	0.26	92.46	0.34	5.86	0.07	0.42	10.71	0.15	3.09	0.14	0	0	0.06	0.08	0.11	0.04	0.63	9.26	0.03	0.01	2.92	0	0	0	-4.98	-9.47	-1.19	64.46	119.94	803.61	555.77	1000	765.3	839.66	602.1	959.38	594.82
29.295	0	0.1	0.13	0.03	0.13	0.08	0.12	0.11	0.08	0.1	99.73	0.33	1.95	93.2	0.33	4.41	0.08	0.28	13.41	0.25	3.2	0.12	0	0	0.08	0.1	0.12	0.04	0.68	11.25	0.02	0.01	3.49	0	0	0	0.36	-8.91	-2.64	66.49	120.79	820.4	553.03	1014.02	760.92	853.27	599.96	973.85	592.95
29.329	0	0.1	0.12	0.02	0.12	0.11	0.12	0.13	0.12	0.19	99.74	0.33	5.29	95.13	0.29	3.56	0.09	0.19	17.71	0.4	2.89	0.16	0	0	0.12	0.19	0.15	0.03	0.9	16.65	0.02	0.01	4.8	0	0	0	-3.48	-7.14	1.45	65.66	123.99	827.22	552.28	1022.51	759.82	863.13	597.51	987.06	593.7
29.362	0	0.11	0.12	0.02	0.11	0.13	0.12	0.14	0.14	0.25	99.73	0.34	6.84	93.27	0.31	1.92	0.1	0.13	19.53	0.62	2.18	0.14	0	0	0.14	0.25	0.13	0.03	1.07	19.28	0.02	0.01	5.26	0	0	0	-3.35	-8.86	1.74	65.84	122.92	837.14	551.74	1032.26	759.6	873.72	595.83	996.63	593.73
29.395	0	0.11	0.12	0.02	0.11	0.15	0.12	0.18	0.14	0.25	99.65	0.37	8.29	95.25	0.25	1.18	0.12	0.11	20.31	0.76	1.42	0.07	0	0	0.14	0.35	0.15	0.03	1.27	26.16	0.02	0.01	6.02	0	0	0	-0.74	-7.01	3.18	66.59	121.25	844.33	554.4	1037.73	761.64	882.28	595.88	1003.49	598.75
29.429	0	0.1	0.11	0.02	0.11	0.16	0.12	0.27	0.15	0.25	99.47	0.34	9.19	97.03	0.25	1	0.15	0.13	18.44	0.63	1.08	0.08	0	0	0.15	0.64	0.21	0.04	1.88	36.3	0.02	0	7.5	0	0	0	0.01	-4.57	2.74	67.18	123.68	852.77	557.18	1044.91	763.07	888.54	598.05	1012.16	602.19
29.462	0	0.1	0.11	0.02	0.11	0.13	0.11	0.29	0.16	0.23	99.42	0.33	7.91	93.47	0.23	1	0.15	0.13	15.76	0.63	1.21	0.09	0	0	0.16	0.72	0.2	0.05	2.21	38.46	0.02	0	7.42	0	0	0	-2.11	-8.69	2.49	66.37	122.86	857.81	559.61	1049.69	764.68	893.53	601.07	1016.38	602.82
29.496	0	0.1	0.09	0.02	0.1	0.14	0.1	0.43	0.18	0.18	99.14	0.33	8.74	96.42	0.18	0.87	0.18	0.1	12.81	0.44	1.39	0.23	0	0	0.16	1.37	0.2	0.06	3.62	48.13	0.03	0	9.46	0	0	0	-0.57	-5.53	3.64	67.21	123.06	859.01	560.07	1051.21	765.27	895.94	601.78	1018.97	604.56
29.529	0	0.1	0.09	0.02	0.1	0.15	0.1	0.54	0.2	0.2	98.93	0.35	9.31	97.13	0.17	0.87	0.2	0.1	11.58	0.27	1.17	0.19	0	0	0.11	1.9	0.22	0.05	4.88	53.55	0.04	0	10.39	0	0	0	-1.72	-4.39	4.5	66.79	123.89	861.15	561.51	1051.73	764.84	897.77	600.74	1021.51	607.01
29.562	0	0.1	0.09	0.02	0.1	0.13	0.1	0.56	0.19	0.19	98.88	0.34	8.43	97.23	0.15	0.77	0.19	0.12	9.8	0.18	1.27	0.14	0	0	0.1	1.73	0.2	0.04	5.73	54.72	0.04	0	10.3	0	0	0	-5.14	-4.21	4.26	65.8	122.47	863.99	562.84	1052.54	763.53	900.05	600.41	1022.34	607.05
29.596	0	0.11	0.07	0.02	0.11	0.18	0.09	0.98	0.24	0.24	98.04	0.48	11.18	96.74	0.15	0.7	0.24	0.13	10.41	0.15	1.17	0.13	0	0	0.1	2.91	0.16	0.04	10.62	68.18	0.05	0	12.64	0	0	0	-5.87	-5.05	3.85	65.61	120.57	864.54	562.72	1052.8	763.06	900.93	600.75	1021.39	605.88
29.629	0	0.11	0.07	0.02	0.11	0.18	0.09	1.06	0.23	0.23	97.88	0.47	11.31	96.36	0.16	1.09	0.23	0.17	11.05	0.13	1.12	0.11	0	0	0.09	2.66	0.12	0.04	11.35	69.73	0.05	0	12.49	0	0	0	-5.09	-5.62	2.25	65.78	122.54	864.92	562.92	1053.74	763.83	899.08	603.28	1021.62	604.69
29.662	0	0.11	0.07	0.03	0.11	0.22	0.09	1.21	0.22	0.22	97.59	0.53	12.93	98.16	0.2	2.24	0.22	0.25	12.84	0.13	1.37	0.16	0	0	0.07	2.76	0.07	0.05	12.74	71.57	0.04	0	13.4	0	0	0	-4.53	-2.13	0.46	66.1	124.88	863.83	563.27	1051.78	763.16	894.74	604.87	1019.61	604.09
29.696	0	0.1	0.06	0.02	0.12	0.26	0.08	1.22	0.17	0.28	97.55	0.61	14.39	98.26	0.28	4.01	0.17	0.28	13.64	0.18	1.27	0.18	0	0	0.05	2.51	0.05	0.05	13.36	70.06	0.03	0	14.4	0	0	0	-4.15	-1.84	-0.23	66.28	128.24	858.63	562.55	1047.94	762.9	887.84	604.86	1016.08	604.49
29.729	0	0.1	0.06	0.02	0.13	0.2	0.08	1.26	0.18	0.34	97.47	0.54	12.34	98.57	0.34	5.57	0.18	0.35	10.84	0.15	1.04	0.16	0	0	0.05	2.42	0.04	0.05	12.95	69.13	0.03	0	13.51	0	0	0	0.93	-0.85	-1.28	68.19	126.17	852.37	561.92	1040.85	762.76	881.23	606.36	1007.38	603.67
29.763	0	0.1	0.06	0.03	0.15	0.15	0.08	1.5	0.17	0.45	97	0.48	10.19	98.57	0.45	8.33	0.17	0.54	7.82	0.15	1.05	0.11	0	0	0.05	2.29	0.03	0.07	13.83	70.23	0.04	0	12.71	0	0	0	5.08	-0.84	-3.01	69.3	124.65	846.48	561.4	1032.93	760.46	873.49	608.01	998.03	602.58
29.796	0	0.1	0.06	0.03	0.18	0.13	0.08	1.86	0.17	0.58	96.27	0.5	8.57	98.01	0.58	11.68	0.17	0.66	7.63	0.18	1.05	0.12	0	0	0.06	2.3	0.02	0.06	14.33	71.96	0.05	0	11.29	0	0	0	0.08	-2.52	-1.03	68.32	120.29	836.64	562.79	1019.65	758.62	866.04	605.95	986.26	601.97
29.829	0	0.09	0.06	0.03	0.21	0.1	0.07	2.28	0.18	0.72	95.44	0.68	6.72	96.57	0.72	17.05	0.18	0.65	5.5	0.21	0.98	0.12	0	0	0.06	2.35	0.02	0.06	13.11	71.4	0.05	0.01	10.4	0	0	0	0	-5.32	-2.72	68.26	122.44	824.12	561.03	1005.97	754.25	850.2	605.54	972.5	599.69
29.863	0	0.09	0.06	0.03	0.27	0.08	0.07	2.69	0.17	0.98	94.62	0.94	4.52	98.33	0.98	21.99	0.17	0.67	5.17	0.21	0.95	0.13	0	0	0.07	1.77	0.01	0.05	12.74	70.26	0.05	0.01	8.49	0	0	0	-0.17	-1.61	-3.46	68.62	120.3	811.86	561.23	992.46	753.54	837.92	606.34	957.94	598.15
29.896	0	0.09	0.06	0.03	0.28	0.08	0.07	2.7	0.18	1.05	94.61	0.99	4.15	98.72	1.05	22.89	0.18	0.53	4.98	0.2	0.72	0.11	0	0.01	0.08	1.59	0.01	0.07	12.64	69.47	0.05	0.01	8.14	0	0	0	1.34	0.29	-5.78	69.63	119.56	799.27	562.27	977.43	751.76	822.64	609.99	941.46	596.65
29.929	0	0.1	0.07	0.03	0.22	0.08	0.08	2.12	0.18	1.06	95.76	0.58	3.97	98.6	1.06	16.23	0.18	0.39	4.5	0.14	0.53	0.08	0	0.01	0.09	1.5	0.02	0.1	11.71	70.31	0.06	0.01	8.11	0	0	0	-0.96	-0.72	-8.06	69.02	118.72	793.73	564.27	971.14	751.52	815.35	613.72	932.82	596.55
29.963	0	0.1	0.08	0.03	0.19	0.07	0.09	1.6	0.2	1.14	96.8	0.39	3.27	98.18	1.14	12.54	0.2	0.32	3.99	0.08	0.35	0.07	0	0	0.12	1.24	0.03	0.2	10.03	67.1	0.07	0	7.62	0	0	0	3.84	-2.07	-6.55	69.62	116.47	786.91	567.67	960.75	753.19	809.22	615.94	924.7	600.76
29.996	0	0.11	0.09	0.03	0.17	0.07	0.1	1.17	0.33	0.98	97.67	0.33	2.67	98.77	1.48	9.06	0.22	0.28	3.53	0.07	0.24	0.04	0	0	0.1	0.98	0.03	0.33	8.79	62.62	0.07	0	7.3	0	0	0	6.07	0.07	-6.37	68.45	124.8	784.22	570.23	954.8	751.44	800.69	620.49	924.09	601.86
30.029	0	0.1	0.1	0.02	0.16	0.06	0.1	0.85	0.25	0.69	98.3	0.33	1.41	98.63	1.79	7.73	0.25	0.23	2.62	0.07	0.14	0.03	0	0	0.08	0.69	0.04	0.24	6.37	56.1	0.07	0	6.48	0	0	0	1.44	0.62	-5.33	68.43	124.67	781.67	572.77	949.45	749.59	797.76	621.1	921.16	603.37
30.063	0	0.1	0.11	0.02	0.15	0.05	0.11	0.52	0.3	0.47	98.97	0.33	0.56	97.87	2.03	6.55	0.3	0.22	2.31	0.07	0.11	0.02	0	0	0.07	0.47	0.06	0.23	3.76	44.88	0.07	0	5.87	0	0	0	-8.95	-2.87	-3.41	67.92	125.92	780.18	573.37	945.57	744.62	796.07	618.9	920.93	602.58
30.096	0	0.1	0.11	0.02	0.15	0.05	0.11	0.42	0.28	0.41	99.15	0.33	0.36	98.74	2.13	6.03	0.28	0.26	2.55	0.07	0.11	0.02	0	0	0.07	0.41	0.09	0.15	3.21	40.58	0.08	0	5.57	0	0	0	-6.84	0.19	-3.6	68.03	127.31	777.54	570.44	947.39	746.91	794.82	617.48	921.01	600.63
30.13	0	0.1	0.11	0.02	0.16	0.05	0.11	0.35	0.29	0.34	99.3	0.33	0.04	98.49	2.51	7.16	0.29	0.36	3.21	0.08	0.15	0.02	0	0	0.06	0.34	0.11	0.18	2	34.18	0.08	0	5.1	0	0	0	-7.32	-1.13	-3.54	67.71	123.53	775.98	568.4	947.64	747.38	796.2	615.11	918.66	598.92
30.163	0	0.1	0.11	0.02	0.16	0.05	0.11	0.29	0.3	0.3	99.42	0.33	0	97.33	2.57	7.77	0.3	0.58	3.41	0.07	0.15	0.02	0	0	0.05	0.28	0.13	0.2	1.57	29.06	0.1	0	4.88	0	0	0	-3.19	-4.01	-4.36	68.38	122.39	776.27	568.87	947.34	748.53	796.02	616.6	917.24	599.69
30.196	0	0.1	0.11	0.02	0.16	0.05	0.11	0.26	0.29	0.29	99.48	0.33	0	98.41	2.34	7.5	0.29	0.68	3.49	0.09	0.18	0.02	0	0	0.04	0.25	0.13	0.21	1.43	26.88	0.1	0	4.8	0	0	0	-3.1	-1.37	-2.53	68.46	122.58	777.1	568.11	949.3	748.55	798.94	615.09	920.64	600.41
30.23	0	0.1	0.11	0.02	0.17	0.05	0.11	0.21	0.29	0.29	99.58	0.33	0	98.32	1.47	9.21	0.29	0.78	3.19	0.1	0.17	0.02	0	0	0.03	0.18	0.11	0.21	1.04	20.86	0.11	0.01	4.3	0	0	0	-8.35	-1.65	-1.78	66.99	125.65	778.18	567.36	954.85	751.43	801.25	613.44	926.2	600.21
30.263	0	0.09	0.1	0.02	0.21	0.05	0.09	0.27	0.27	0.27	99.45	0.33	0	97.59	1.12	15.82	0.27	1.08	3.04	0.1	0.17	0.03	0	0	0.04	0.17	0.12	0.2	1.07	20.35	0.11	0.01	4.22	0	0	0	-1.88	-3.49	-2.64	68.38	117.81	781.43	567.69	961.99	758.51	809.84	616.27	926.74	601.6
30.296	0	0.09	0.1	0.02	0.19	0.05	0.1	0.23	0.27	0.27	99.53	0.33	0	97.99	0.78	13.37	0.27	0.96	3.43	0.12	0.28	0.05	0	0	0.05	0.17	0.11	0.15	1.12	19.45	0.11	0.01	4.07	0	0	0	-3.47	-2.56	-2.24	66.64	120.76	781.79	564.61	970.96	764.79	813.24	613.73	933.27	600.45
30.33	0	0.1	0.1	0.02	0.18	0.05	0.1	0.2	0.28	0.28	99.61	0.33	0	97.16	0.59	12.23	0.28	0.83	4.07	0.13	0.46	0.08	0	0	0.06	0.14	0.07	0.09	1.14	16.8	0.12	0	4.13	0	0	0	-4.16	-4.34	-2.52	65.62	122.13	790.14	563.48	982.22	767.39	821.94	611.94	943.5	600.2
30.363	0	0.1	0.11	0.02	0.16	0.05	0.1	0.19	0.33	0.33	99.62	0.33	0.32	95.82	0.49	8.27	0.33	0.7	5.88	0.2	1.05	0.18	0	0	0.06	0.17	0.06	0.05	1.44	19.94	0.12	0	4.25	0	0	0	-1.08	-6.35	-4.11	66.54	120.54	802.83	560.22	995.98	766.71	834.55	610.11	954.38	597
30.396	0	0.1	0.12	0.02	0.13	0.06	0.11	0.16	0.31	0.31	99.67	0.33	1.2	97.33	0.35	5.17	0.31	0.46	7.82	0.26	1.92	0.17	0	0	0.07	0.19	0.06	0.04	1.54	20.22	0.12	0.01	4.62	0	0	0	-3.93	-4.03	-2.58	65.03	118.99	808.69	559.72	1004.07	768.41	843.65	607.2	962.26	597.69
30.43	0	0.11	0.13	0.03	0.13	0.07	0.11	0.14	0.33	0.33	99.73	0.33	1.47	93.37	0.29	3.68	0.33	0.3	9.77	0.37	2.69	0.2	0	0	0.09	0.2	0.06	0.04	1.52	17.5	0.11	0.01	4.4	0	0	0	-2.91	-8.78	-2.04	65.66	119.51	819.39	554.1	1014.02	761.37	854.19	603.22	973.15	591.75
30.463	0	0.11	0.12	0.03	0.12	0.08	0.11	0.14	0.32	0.32	99.73	0.33	2.95	96.25	0.24	2.8	0.32	0.22	12.31	0.46	3.18	0.19	0	0	0.1	0.25	0.06	0.04	1.68	18.6	0.09	0.02	4.97	0	0	0	-0.96	-5.78	-2.9	66.27	122.09	837.45	552.96	1031.52	760.65	869.8	601.47	991.46	591.24
30.497	0	0.1	0.12	0.03	0.11	0.11	0.11	0.16	0.28	0.28	99.69	0.33	4.95	97.5	0.25	2.23	0.28	0.2	15.9	0.77	3.76	0.23	0	0	0.13	0.34	0.06	0.04	2.07	22.42	0.09	0.01	5.64	0	0	0	-4.36	-3.69	1.31	65.19	121.26	841.12	552.49	1036.34	759.93	878.29	597.66	999.47	593.3
30.53	0	0.11	0.11	0.03	0.11	0.12	0.11	0.2	0.27	0.27	99.61	0.33	6.14	95.22	0.26	1.27	0.27	0.14	15.94	1.11	3.35	0.21	0	0	0.12	0.42	0.06	0.04	2.71	28.73	0.07	0.01	6.58	0	0	0	-2.53	-7.04	-1.47	65.63	123.26	857.57	552.46	1051.19	759.53	890.24	597.72	1013.4	592.56
30.563	0	0.11	0.11	0.02	0.11	0.12	0.11	0.21	0.25	0.27	99.58	0.33	6.35	98.18	0.27	1.59	0.25	0.15	14.27	1.12	2.45	0.19	0	0	0.11	0.44	0.07	0.03	3.03	29.89	0.07	0.01	7.07	0	0	0	-4.64	-2.07	1.21	65.44	119.97	860.43	552.6	1053.09	757.51	896.89	596.58	1016.81	593.05
30.597	0	0.11	0.1	0.02	0.11	0.13	0.11	0.35	0.24	0.3	99.29	0.33	7.44	95.84	0.3	1.51	0.24	0.17	13.19	1.22	1.9	0.17	0	0	0.11	0.73	0.1	0.02	5.12	42.63	0.06	0	8.31	0	0	0	-3.54	-6.31	2.18	65.7	122.15	865.06	552.6	1059.7	759.72	902.25	596.44	1024.38	594.71
30.63	0	0.11	0.1	0.02	0.11	0.12	0.11	0.36	0.23	0.3	99.28	0.33	7.11	97.99	0.3	1.32	0.23	0.16	11.27	0.92	1.29	0.12	0	0	0.1	0.79	0.13	0.03	5.46	43.41	0.05	0	8.52	0	0	0	1.42	-2.58	1.52	67.51	121.98	871.63	555.83	1064.45	763.1	907.42	599.2	1029.4	599.19
30.663	0	0.11	0.1	0.02	0.11	0.12	0.1	0.39	0.24	0.28	99.21	0.33	7.63	97.86	0.28	1.29	0.24	0.15	11.04	0.78	0.97	0.12	0	0	0.09	1.06	0.12	0.03	7.35	45.49	0.04	0	8.98	0	0	0	0.21	-2.88	1.86	67.32	123.05	876.53	558.21	1067.21	762.72	911.05	600.27	1034.09	601.47
30.697	0	0.12	0.09	0.03	0.12	0.15	0.1	0.59	0.26	0.27	98.82	0.46	9.56	97.9	0.27	1.38	0.26	0.18	12.99	0.66	1.11	0.15	0	0	0.07	1.6	0.14	0.04	11.69	55.1	0.04	0	10.07	0	0	0	-2.22	-2.78	1.84	66.56	122.33	878.53	559.95	1067.3	761.58	912.42	601.41	1034.75	602.03
30.73	0	0.12	0.09	0.03	0.13	0.17	0.1	0.66	0.25	0.27	98.67	0.55	10.09	98.33	0.27	2.22	0.25	0.24	14.12	0.63	1.25	0.25	0	0	0.06	1.61	0.12	0.04	13.14	57.05	0.04	0	10.18	0	0	0	-5.25	-1.61	0.38	65.69	121.44	879.7	560.14	1067.31	760.07	912.12	601.71	1033.55	599.92
30.764	0	0.13	0.07	0.04	0.14	0.25	0.1	1.04	0.27	0.35	97.91	1.21	13.45	98.77	0.35	3.31	0.27	0.33	17.62	0.55	1.81	0.7	0	0	0.05	2.68	0.09	0.03	20.7	66.78	0.04	0	12.19	0	0	0	-7.23	-0.09	0.23	65.16	118.85	879.97	560.34	1066.5	758.83	913.05	601.29	1031.88	599.16
30.797	0	0.13	0.07	0.04	0.16	0.23	0.09	1.18	0.26	0.32	97.64	1.17	12.81	98.58	0.32	5.25	0.26	0.38	15.19	0.55	1.51	0.59	0	0	0.04	2.38	0.06	0.02	22.68	67.79	0.03	0	12.43	0	0	0	-5.02	-0.8	-0.76	65.83	119.22	878.69	559.43	1063.87	756.75	910	601.33	1029.17	598.04
30.83	0	0.14	0.06	0.04	0.19	0.19	0.09	1.49	0.23	0.47	97.02	1.16	11.41	98.53	0.47	8.38	0.23	0.51	13.14	0.55	1.25	0.68	0	0	0.03	2.16	0.03	0.01	24.65	70.05	0.03	0	11.83	0	0	0	-6.13	-0.97	-2.12	65.59	121.53	876.38	558.85	1062.74	756.07	905.82	601.68	1027.28	597.63
30.864	0	0.13	0.06	0.04	0.21	0.2	0.08	1.76	0.18	0.51	96.49	1.19	12.2	98.76	0.51	11.88	0.18	0.62	12.74	0.54	0.93	0.57	0	0	0.03	1.94	0.03	0.01	25.4	70.4	0.03	0	12.59	0	0	0	-1	0.09	-2.97	67.32	123.52	871.38	557.59	1058.88	756.3	899.55	602.4	1023	598.22
30.897	0	0.11	0.05	0.04	0.26	0.16	0.07	2.46	0.18	0.62	95.08	1.55	10.16	98.58	0.62	18.1	0.18	0.75	9.67	0.44	0.68	0.3	0	0	0.03	2.07	0.02	0.01	23.54	72.18	0.02	0	11.82	0	0	0	-0.8	0.8	-3.79	67.79	121.1	866.35	558.26	1051.77	755.14	894.07	603.71	1014.99	597.04
30.93	0	0.11	0.05	0.04	0.27	0.15	0.07	2.6	0.21	0.77	94.81	1.45	9.56	98.65	0.77	18.89	0.21	0.77	9.68	0.46	0.56	0.23	0	0	0.03	1.82	0.02	0.02	21.98	72.57	0.02	0	11.25	0	0	0	2.89	0.53	-0.9	69.65	116.65	855.32	559.46	1035.02	752.78	885.11	602.29	1001.7	598.36
30.964	0	0.11	0.05	0.04	0.33	0.12	0.07	3.27	0.18	0.83	93.46	2.36	7.8	98.77	0.83	23.51	0.18	0.81	7.81	0.33	0.44	0.13	0	0	0.03	1.43	0.01	0.04	23.48	73.57	0.02	0.01	10.29	0	0	0	0.82	0.07	-4.72	69.19	121.41	851.2	559.46	1030.05	748.99	874.7	605.67	995.72	596
30.997	0	0.11	0.05	0.04	0.34	0.1	0.07	3.33	0.19	1.08	93.35	2.36	6.49	98.58	1.08	24.06	0.19	0.75	5.97	0.26	0.39	0.08	0	0	0.03	1.36	0.01	0.08	22.97	73.24	0.02	0.01	9.83	0	0	0	1.83	-0.78	-2.94	69.75	118.92	838.87	559.52	1016.07	749.15	864.47	604.24	983.09	595.72
31.03	0	0.11	0.06	0.04	0.31	0.09	0.07	2.86	0.19	1.17	94.27	1.74	5.77	98.69	1.17	21.32	0.19	0.58	5.46	0.19	0.34	0.08	0	0	0.03	1.24	0.01	0.1	21.83	72.35	0.02	0.01	9.35	0	0	0	0.63	-0.38	-5.11	69.74	118.35	829.76	560.54	1004	745.8	852.39	606.69	970.09	594.33
31.064	0	0.12	0.06	0.04	0.31	0.07	0.08	2.6	0.21	1.33	94.81	1.42	3.6	98.77	1.43	19.75	0.21	0.64	3.89	0.13	0.3	0.06	0	0	0.05	1.33	0.02	0.16	20.85	71.18	0.02	0	8	0	0	0	0.7	0.06	-6.54	70.08	117.18	823.06	561.79	996.1	744.99	844.54	608.83	960.9	594.9
31.097	0	0.12	0.08	0.04	0.26	0.06	0.08	1.83	0.21	1.02	96.33	0.93	2.57	98.77	1.39	15.6	0.21	0.56	2.93	0.09	0.22	0.04	0	0	0.06	1.02	0.03	0.2	19.07	66.93	0.03	0	7.38	0	0	0	0.28	0.05	-4.96	69.92	118.13	816.55	564.67	985.34	743.67	836.75	609.89	954.18	597.1
31.131	0	0.13	0.09	0.03	0.23	0.05	0.1	1.26	0.32	0.72	97.48	0.56	0.77	98.75	1.64	11.3	0.24	0.43	1.9	0.07	0.11	0.02	0	0	0.06	0.72	0.04	0.32	16.19	61.92	0.03	0	6.14	0	0	0	5.78	-0.15	-4.62	69.02	123.23	812.5	566.49	979.55	743.77	829.54	614.47	951.76	598.71
31.164	0	0.12	0.11	0.03	0.18	0.05	0.1	0.73	0.34	0.49	98.54	0.33	0.2	98.27	1.5	7.41	0.28	0.38	2.05	0.07	0.1	0.02	0	0	0.05	0.49	0.06	0.34	10.64	52.76	0.03	0	5.52	0	0	0	2.11	1.81	-4.26	68.48	125.81	809.87	569.3	973.93	741.99	824.35	615.82	949.22	600.48
31.197	0	0.12	0.11	0.03	0.17	0.05	0.11	0.52	0.3	0.42	98.95	0.33	0	98.31	1.59	6.64	0.29	0.39	1.87	0.05	0.07	0.02	0	0	0.04	0.42	0.09	0.3	8.42	45.42	0.03	0	5.2	0	0	0	-2.49	-1.67	-3.11	68.34	126.75	806.72	570.48	970.65	741.52	821.65	616.2	947.53	601.36
31.231	0	0.12	0.13	0.02	0.16	0.04	0.11	0.31	0.33	0.32	99.37	0.33	0	98.7	1.89	4.65	0.32	0.36	1.96	0.06	0.07	0.02	0	0	0.04	0.3	0.14	0.33	5.24	34.84	0.03	0	4.28	0	0	0	-1.42	0.37	-2.21	68.29	124.89	804.77	570.78	969.74	743.14	822.04	616.2	946.2	602.72
31.264	0	0.12	0.13	0.02	0.15	0.04	0.12	0.24	0.37	0.31	99.52	0.33	0	98.25	1.89	3.9	0.31	0.41	1.99	0.05	0.06	0.02	0	0	0.03	0.24	0.22	0.37	4.28	29.05	0.03	0	4.11	0	0	0	-3.53	-1.85	-1.98	68.66	123.72	805.11	570.73	970.92	743.69	823.58	615.84	946.58	602.47
31.297	0	0.11	0.13	0.02	0.15	0.04	0.12	0.21	0.33	0.33	99.57	0.33	0	98.05	2.14	3.68	0.33	0.54	2.02	0.07	0.06	0.02	0	0	0.03	0.19	0.23	0.33	2.96	26.18	0.03	0	3.68	0	0	0	-9.11	-2.42	-2.44	67.78	123.4	805.04	569.08	973.59	744.3	824.62	613.56	947.26	599.88
31.331	0	0.11	0.14	0.02	0.15	0.04	0.12	0.16	0.37	0.37	99.68	0.33	0	97.3	2.39	3.81	0.37	0.63	2.21	0.09	0.06	0.02	0	0	0.03	0.16	0.18	0.35	1.56	18.63	0.03	0	3.28	0	0	0	-7.02	-4.09	-3.55	68.15	122.03	806.36	568.91	975.75	746.05	826.08	614.38	947.21	599.52
31.364	0	0.11	0.14	0.02	0.15	0.04	0.12	0.15	0.38	0.33	99.7	0.33	0	97.13	2.07	3.91	0.33	0.65	2.54	0.12	0.05	0.02	0	0	0.03	0.15	0.16	0.38	1.47	17.57	0.03	0	3.3	0	0	0	-4.83	-4.38	-3.37	68.69	120.79	808.77	569.74	976.21	744.96	828.38	615.68	948.19	600.28
31.397	0	0.11	0.14	0.02	0.15	0.04	0.12	0.13	0.46	0.28	99.7	0.33	0	98.21	1.47	5.16	0.28	0.81	2.78	0.11	0.05	0.02	0	0	0.03	0.11	0.18	0.46	1.04	12.68	0.03	0	3.07	0	0	0	-3.7	-1.99	-2.75	68.52	123.69	810.09	567.77	979.87	745.33	829.93	614.28	952.72	599.45
31.431	0	0.11	0.13	0.02	0.17	0.04	0.11	0.12	0.56	0.21	99.66	0.33	0	97.55	1.29	8.52	0.21	0.99	2.78	0.09	0.05	0.02	0	0	0.04	0.08	0.15	0.56	0.84	7.82	0.03	0.01	2.86	0	0	0	-4.81	-3.58	-2.9	68.47	122.32	813.04	566.6	985.59	747.38	834.81	613.26	956.23	598.48
31.464	0	0.1	0.11	0.02	0.2	0.04	0.1	0.15	0.37	0.2	99.59	0.33	0	96.41	1.15	13.77	0.2	1.18	2.58	0.08	0.07	0.03	0	0	0.04	0.08	0.11	0.37	0.97	7.97	0.03	0.01	2.83	0	0	0	-4.66	-5.55	-1.99	68	121.76	817.15	566.78	993.49	751.9	841.83	613.55	962.85	600.11
31.498	0	0.09	0.1	0.02	0.22	0.04	0.1	0.16	0.2	0.2	99.56	0.33	0	97.04	0.9	16.19	0.2	1.15	3.84	0.09	0.31	0.07	0	0	0.05	0.08	0.08	0.14	0.83	6.89	0.04	0.01	2.82	0	0	0	-2.74	-4.56	-0.69	67.42	119.38	817.91	562.96	1003.33	759.44	849.42	609.57	968.41	599.88
31.531	0	0.09	0.11	0.02	0.22	0.04	0.1	0.16	0.19	0.19	99.57	0.33	0	95.19	0.69	16.36	0.19	0.93	4.1	0.09	0.38	0.08	0	0	0.06	0.1	0.08	0.12	0.8	7.39	0.04	0.01	2.68	0	0	0	-2.05	-7.07	-3.06	67.16	118.92	831.89	562.31	1016.69	759.77	861.09	608.23	979.62	598.62
31.564	0	0.09	0.1	0.02	0.21	0.05	0.1	0.17	0.21	0.21	99.58	0.33	0	95.49	0.49	16.29	0.21	0.75	6.61	0.11	0.84	0.18	0	0	0.06	0.12	0.07	0.04	1.04	9.77	0.04	0.01	2.92	0	0	0	-3.49	-6.74	-0.49	66.11	123.28	837.28	560.12	1027	761.62	868.99	605.95	992.06	598.73
31.598	0	0.1	0.12	0.02	0.18	0.06	0.1	0.15	0.22	0.22	99.64	0.33	0.7	94.3	0.31	11.9	0.22	0.51	10.03	0.12	1.35	0.19	0	0	0.07	0.13	0.07	0.03	1.15	11.83	0.04	0.01	2.98	0	0	0	-2.47	-7.97	-0.24	66.07	124.01	847.24	559.74	1038.86	764.55	879.66	603.84	1003.61	600.21
31.631	0	0.1	0.12	0.02	0.16	0.06	0.11	0.14	0.24	0.24	99.69	0.33	0.74	97.4	0.24	8.3	0.24	0.39	9.7	0.15	1.28	0.21	0	0	0.08	0.16	0.07	0.03	1.38	13.82	0.04	0.01	3.12	0	0	0	-2.55	-3.88	0.04	66.24	125.19	855.13	560.55	1046.16	764.63	886.99	603.99	1012.15	601.43
31.664	0	0.1	0.12	0.02	0.15	0.07	0.11	0.15	0.21	0.21	99.71	0.33	2.43	98.48	0.22	6.89	0.21	0.31	12.67	0.22	1.45	0.23	0	0	0.08	0.21	0.06	0.02	1.62	16.03	0.05	0	3.57	0	0	0	-2.23	1.13	2.24	66.55	123.25	857.93	561.43	1047.42	763.17	892.18	603.75	1015.43	603.65
31.698	0	0.11	0.12	0.02	0.14	0.08	0.11	0.21	0.17	0.23	99.59	0.33	2.8	96.04	0.23	5.22	0.17	0.23	12.22	0.38	1.48	0.19	0	0	0.08	0.38	0.06	0.03	2.76	25.96	0.05	0.01	4.1	0	0	0	-2.48	-6.06	0.48	66.18	125.66	863.6	560.7	1056.44	766.75	896.51	604.2	1022.16	602.31
31.731	0	0.11	0.13	0.02	0.13	0.07	0.12	0.2	0.16	0.2	99.61	0.33	2.57	96.15	0.2	3.45	0.16	0.19	11.02	0.47	1.29	0.19	0	0	0.1	0.42	0.07	0.04	3.13	26.56	0.04	0.01	4.28	0	0	0	-1.92	-5.91	0.51	66.38	120.26	867.16	563.27	1059.03	768.97	902.34	606.45	1022.59	604.54
31.765	0	0.12	0.13	0.03	0.13	0.07	0.11	0.33	0.15	0.19	99.35	0.33	2.81	98.23	0.19	2.52	0.15	0.16	9.99	0.46	1.34	0.14	0	0	0.09	0.75	0.07	0.04	5.07	39.83	0.05	0.01	4.92	0	0	0	-5.39	-1.93	-0.72	65.65	121.99	869.2	564.41	1060.1	767.92	901.97	607.87	1023.89	603.59
31.798	0	0.12	0.12	0.03	0.13	0.08	0.11	0.39	0.14	0.21	99.22	0.33	3.37	98.66	0.21	2	0.14	0.18	10.02	0.54	1.09	0.14	0	0	0.07	0.91	0.07	0.04	6.9	44.61	0.05	0	5.34	0	0	0	-2.1	0.52	-0.49	66.71	119.42	870.43	565.31	1059.68	767.82	903.92	608.12	1023.33	606.04
31.831	0	0.12	0.12	0.03	0.13	0.08	0.11	0.44	0.14	0.25	99.11	0.33	3.43	98	0.25	2.43	0.14	0.24	9.61	0.45	0.94	0.12	0	0	0.06	0.95	0.07	0.04	7.7	47.14	0.04	0	5.51	0	0	0	-4.87	2.53	0.03	65.91	120.39	869.55	566.08	1056.11	764.95	901.72	607.48	1022.1	605.81
31.865	0	0.13	0.11	0.03	0.15	0.08	0.11	0.65	0.14	0.3	98.69	0.36	3.62	98.14	0.3	4.43	0.14	0.38	9.21	0.37	1.29	0.15	0	0	0.05	1.42	0.06	0.04	11.95	54.36	0.05	0	6	0	0	0	-7.57	2.17	-0.46	65.03	117.76	867.48	565.2	1052.31	761.65	899.67	605.86	1017.41	603.54
31.898	0	0.13	0.1	0.03	0.18	0.08	0.1	0.98	0.17	0.36	98.04	0.44	3.9	97.67	0.36	6.83	0.17	0.54	8.96	0.32	1.33	0.19	0	0.01	0.05	2.02	0.06	0.04	15.17	61.51	0.05	0	6.4	0	0	0	-8.05	3.31	-1.86	65.05	119.47	865.29	562.57	1050.1	758.39	895.36	604.6	1014.74	599.79
31.931	0	0.13	0.1	0.03	0.19	0.08	0.1	1.05	0.16	0.42	97.9	0.41	3.37	98.48	0.42	7.73	0.16	0.76	7.83	0.26	1.32	0.18	0	0	0.05	2.1	0.05	0.03	15.16	62.03	0.05	0	6.36	0	0	0	-4.85	1.16	-2.6	66.04	120.62	860.89	559.79	1046.73	756.8	890.16	603.24	1010.68	598.25
31.965	0	0.14	0.09	0.04	0.22	0.08	0.09	1.78	0.18	0.47	96.44	0.65	3.75	98.36	0.47	9.98	0.18	1.18	6.11	0.14	0.91	0.15	0	0	0.03	3.09	0.05	0.03	19.55	72.14	0.05	0	7.26	0	0	0	-2.27	1.52	-3.85	67.22	118.76	855.1	557.67	1040.26	753.98	883.89	602.19	1002.51	596.54
31.998	0	0.13	0.08	0.04	0.26	0.08	0.09	2.22	0.18	0.58	95.56	0.89	3.96	97.76	0.58	14.07	0.18	1.55	6.5	0.12	0.61	0.13	0	0	0.03	3.32	0.04	0.03	19.88	72.95	0.05	0	7.21	0	0	0	-1.93	3.12	-4.39	67.45	119.09	851.57	558.82	1035.44	754.22	879.16	604.45	997.93	595.71
32.031	0	0.13	0.07	0.04	0.33	0.07	0.08	2.94	0.2	0.78	94.12	1.31	3.59	97.91	0.78	19.53	0.2	2.44	6.36	0.1	0.46	0.09	0	0	0.04	2.97	0.04	0.03	19.94	73.31	0.05	0	6.9	0	0	0	-4.12	2.77	-3.87	67.09	115.36	844.79	559.53	1026.32	752.45	873.65	603.3	988.76	595.73
32.065	0	0.12	0.06	0.04	0.42	0.08	0.07	3.74	0.17	0.93	92.52	2.33	4.24	98.6	0.93	25.74	0.17	3.12	7.43	0.08	0.38	0.1	0	0	0.04	2.46	0.03	0.04	21.12	72.25	0.05	0	7.07	0	0	0	-2.79	0.73	-4.25	67.65	116.15	836.69	559.24	1018.01	752.03	864.68	603.83	980.53	595.42
32.098	0	0.12	0.07	0.04	0.38	0.08	0.08	3.4	0.18	0.85	93.2	1.83	4.36	98.48	0.85	22.79	0.18	3.03	8.06	0.06	0.44	0.09	0	0	0.05	2.01	0.03	0.04	20.96	73.01	0.05	0	6.95	0	0	0	-0.71	1.13	-3.95	68.38	116.78	827	559.65	1006.61	751.32	854.09	604.62	970.52	595.41
32.132	0	0.13	0.07	0.04	0.33	0.08	0.08	2.83	0.16	0.83	94.35	1.33	3.91	98.13	0.83	18.84	0.16	2.63	6.67	0.05	0.36	0.05	0	0	0.04	1.71	0.02	0.04	20.89	72.8	0.05	0	7.02	0	0	0	0.73	2.21	-4.29	69.29	118	817.03	559.34	995.71	750.27	842.8	605.29	960.28	594.36
32.165	0	0.13	0.07	0.04	0.35	0.07	0.08	3.21	0.17	0.99	93.59	1.52	2.9	98.23	0.99	19.76	0.17	2.62	5.91	0.04	0.37	0.04	0	0	0.03	1.54	0.02	0.04	21.66	74.85	0.04	0	6.41	0	0	0	1.16	1.93	-4.03	69.68	117.3	805.87	560.56	984.23	750.93	832.16	607.38	948.81	595.06
32.198	0	0.12	0.07	0.04	0.42	0.06	0.08	3.77	0.17	1.35	92.45	2	1.59	98.17	1.43	24.11	0.17	3.14	3.91	0.03	0.35	0.02	0	0	0.03	1.35	0.03	0.05	20.79	73.59	0.04	0	6.07	0	0	0	0.43	2.08	-5.82	69.6	115.45	799.33	561.26	976.7	750.59	824.59	608.15	939.26	594.76
32.232	0	0.12	0.06	0.04	0.49	0.05	0.07	4.46	0.15	0.96	91.09	2.64	0.72	97.83	1.63	28.32	0.15	3.55	2.92	0.02	0.27	0.01	0	0	0.04	0.96	0.03	0.06	20.14	72.93	0.04	0	5.64	0	0	0	-1.67	2.95	-5.24	68.75	115.88	793.47	563.18	970.89	752.17	819.05	609.56	934.15	596.12
32.265	0	0.11	0.06	0.04	0.56	0.05	0.07	4.48	0.14	0.91	91.05	2.89	0.16	97.9	1.72	31.41	0.14	4.73	2.36	0.02	0.24	0.01	0	0	0.04	0.91	0.03	0.11	18.18	68.69	0.05	0	5.35	0	0	0	1.77	2.78	-3.92	69.51	118.16	788.03	563.78	967.01	754.69	814.3	611.25	931.76	598.4
32.298	0	0.11	0.06	0.03	0.61	0.05	0.07	4.54	0.19	0.68	90.91	3.11	0	97.72	1.67	34.08	0.14	5.43	2.06	0.01	0.17	0.01	0	0	0.04	0.68	0.04	0.19	16.46	65.73	0.04	0	5	0	0	0	-2.09	3.22	-3.08	68.63	118.23	785.05	563.93	963.12	753.32	811.46	608.83	929.25	598.63
32.332	0	0.1	0.05	0.03	0.75	0.04	0.06	4.81	0.24	0.52	90.38	3.67	0	98.28	1.5	38.85	0.13	7.46	1.82	0.01	0.15	0.01	0	0	0.04	0.52	0.05	0.24	13.84	60.56	0.05	0	4.39	0	0	0	0.46	1.78	-3.12	69.18	118.96	782.11	563.74	960.87	754.12	808.48	610.15	926.89	598.8
32.365	0	0.1	0.05	0.03	0.9	0.04	0.06	5.47	0.26	0.52	89.06	5	0	98.02	1.25	43.09	0.13	8.79	1.76	0.01	0.19	0.01	0	0	0.04	0.52	0.07	0.26	13.6	58.49	0.05	0	4.27	0	0	0	-2.46	2.49	-2.16	68.05	119.86	779.3	562.66	960.43	755.19	807.16	607.6	926.69	598.61
32.398	0	0.1	0.04	0.03	1.3	0.04	0.05	8.54	0.24	0.49	82.93	8.6	0	95.86	1.08	50.29	0.13	12.2	1.7	0.01	0.22	0.01	0	0	0.05	0.49	0.09	0.24	13.64	59.51	0.04	0	4.09	0	0	0	-0.37	6.29	-3.23	68.39	119.98	776.26	561.89	958.81	756.57	803.9	608.18	923.43	597.75
32.432	0	0.12	0.04	0.04	2.13	0.04	0.05	14.27	0.13	0.37	71.46	14.86	0	96.7	0.92	56.16	0.12	18.91	1.84	0.01	0.3	0.02	0	0	0.05	0.37	0.08	0.13	15.44	60.97	0.04	0	3.82	0	0	0	-3.18	5.11	-2.86	67.11	120.49	773.76	560.5	958.42	756.57	802.53	606.91	922.54	596.12
32.465	0	0.14	0.04	0.04	2.35	0.04	0.05	15.99	0.12	0.38	68.02	16	0	97.91	0.52	55.79	0.12	21.33	2.28	0.01	0.4	0.02	0	0	0.05	0.38	0.06	0.08	16.91	62.54	0.04	0	3.8	0	0	0	-7.89	2.77	-3.82	65.78	118.64	771.61	558.97	956.44	753.82	800.71	606.06	918.53	592.13
32.499	0	0.16	0.04	0.04	1.89	0.04	0.05	11.72	0.13	0.29	76.57	9.61	0	98.06	0.38	48.53	0.13	21.78	3.29	0.01	0.39	0.03	0	0	0.05	0.29	0.04	0.04	16.91	60.84	0.04	0	3.58	0	0	0	1.19	2.39	-3.1	68.82	120.99	772.1	555.94	961.72	758.34	802.91	605.37	923.26	592.98
32.532	0	0.17	0.05	0.04	1.4	0.04	0.06	7.93	0.12	0.26	84.14	6.28	0	97.82	0.26	42.15	0.12	19.02	2.53	0.01	0.32	0.02	0	0	0.04	0.35	0.03	0.04	17.54	59.71	0.04	0	3.34	0	0	0	-0.77	2.98	-2.92	67.72	122.34	772.79	556.11	963.14	759.03	803.36	604.53	925.18	593.3
32.565	0	0.15	0.05	0.04	1.2	0.04	0.06	6.49	0.11	0.24	87.01	5.68	0	97.45	0.24	41.13	0.11	16.13	2.24	0.01	0.4	0.02	0	0	0.03	0.45	0.02	0.05	17.25	58.49	0.04	0	3.26	0	0	0	-2.12	3.79	-0.9	67.11	122.25	772.76	554.9	966.58	760.35	807	603.98	928.77	593.13
32.599	0	0.16	0.07	0.04	0.68	0.04	0.07	2.74	0.11	0.23	94.52	2.83	0	98.49	0.23	29.94	0.11	9.83	2.24	0.01	0.51	0.02	0	0	0.03	0.67	0.01	0.04	19.37	54.36	0.04	0	2.95	0	0	0	-4.87	1.11	-1.52	65.71	121.7	774.31	554.57	971.5	764.21	809.82	602.32	931.17	593.11
32.632	0	0.15	0.08	0.04	0.51	0.04	0.08	1.99	0.11	0.26	96.02	1.81	0	98.08	0.26	24.83	0.11	6.95	2.08	0.02	0.6	0.02	0	0	0.03	0.73	0.01	0.06	18.82	54.41	0.05	0	2.89	0	0	0	-4.17	2.34	-1.02	66.34	121.93	777.77	553.28	974.55	761.75	813.51	602.34	934.97	591.52
32.665	0	0.16	0.1	0.04	0.38	0.04	0.09	1.35	0.11	0.34	97.3	1.18	0	98.47	0.34	18.36	0.11	4.63	2.74	0.03	1.06	0.04	0	0	0.02	0.88	0.01	0.06	19.6	53.7	0.05	0	2.76	0	0	0	-4.04	1.18	-0.84	66.27	118.78	782.45	553.48	979.21	762.58	819.91	601.72	938.3	592.05
32.699	0	0.17	0.12	0.05	0.29	0.04	0.1	0.93	0.1	0.37	98.15	0.84	0	98.65	0.37	11.7	0.1	2.51	3.75	0.03	1.1	0.06	0	0	0.03	1.04	0.01	0.06	21.48	53.3	0.05	0	2.82	0	0	0	-2.11	-0.56	-0.72	67	117.98	791.72	551.57	989.66	762.46	830.28	600.7	947.83	590.77
32.732	0	0.17	0.13	0.05	0.23	0.04	0.11	0.74	0.11	0.48	98.52	0.55	0	97.44	0.48	6.74	0.11	1.35	4.2	0.05	1.35	0.06	0	0	0.03	1.22	0.01	0.09	20.6	53.93	0.06	0	2.91	0	0	0	-1.44	3.81	-0.96	66.27	124.2	798.97	549.5	1003.89	768.08	837.64	600.01	961.47	590.5
32.766	0	0.19	0.14	0.06	0.23	0.05	0.11	0.91	0.13	0.58	98.18	0.69	0	98.3	0.58	4.96	0.13	1.03	5.4	0.07	2.18	0.06	0	0	0.04	1.76	0.01	0.09	25.08	60.88	0.06	0.01	3.04	0	0	0	-1.14	-1.71	-2.28	66.18	121.47	811.99	547.23	1017.63	767.61	851.12	598.03	972.16	587.76
32.799	0	0.2	0.14	0.06	0.23	0.05	0.11	0.96	0.13	0.88	98.08	0.86	0	98.73	0.88	3.91	0.13	0.87	5.83	0.09	2.34	0.08	0	0	0.04	2.46	0.02	0.08	27.78	63.08	0.06	0.01	3.24	0	0	0	-3.42	0.25	1.26	65.13	121.86	818.08	547.2	1025.18	768.42	860.92	594.69	982.7	590.45
32.832	0	0.2	0.14	0.06	0.22	0.05	0.12	0.96	0.14	1	98.08	0.93	0	96.46	1	2.36	0.14	0.73	6.78	0.12	3.37	0.1	0	0	0.05	2.82	0.02	0.07	27.79	64.68	0.06	0.02	3.5	0	0	0	-2.24	-5.48	-0.24	65.37	120.34	830.1	545.33	1037.17	767.3	872.23	594.11	992.4	587.62
32.866	0	0.21	0.14	0.07	0.23	0.06	0.12	1.21	0.16	1.18	97.57	1.25	0	98.05	1.18	2.48	0.16	0.69	8.35	0.15	3.55	0.11	0	0	0.06	4.43	0.03	0.05	30.45	70.08	0.06	0.01	3.87	0	0	0	-0.6	-2.42	-0.72	65.86	119.71	839.78	545.58	1045.72	767.03	881.28	594.28	1000.82	587.97
32.899	0	0.2	0.13	0.06	0.22	0.06	0.12	1.25	0.16	1.56	97.49	1.16	0.59	98.79	1.56	2.03	0.16	0.7	8.69	0.18	2.84	0.1	0	0	0.06	4.85	0.04	0.05	29.1	70.94	0.06	0.01	4.23	0	0	0	-0.86	0.01	0.53	66.32	121.02	848.41	545.73	1052.91	764.99	889.69	593.63	1010.61	588.67
32.932	0	0.19	0.13	0.06	0.2	0.07	0.12	1.16	0.15	1.46	97.69	1.03	1.26	97.76	1.46	1.42	0.15	0.62	9.23	0.18	2.72	0.09	0	0	0.07	4.98	0.08	0.07	26.9	69.77	0.06	0	4.58	0	0	0	-2.04	3.13	0.42	66.39	121.12	852.32	545.83	1055.04	763.6	892.58	591.37	1013.68	588.98
32.966	0	0.18	0.13	0.05	0.18	0.06	0.12	0.94	0.15	1.27	98.12	0.71	1.18	98.17	1.27	0.96	0.15	0.55	7.69	0.17	2.03	0.06	0	0	0.08	6.89	0.13	0.11	23.18	65.46	0.07	0	4.82	0	0	0	-2.26	2.1	0.11	66.56	124.83	858.41	547.9	1059.85	763.61	895.86	593.94	1020.64	590.5
32.999	0	0.19	0.13	0.05	0.19	0.06	0.12	0.96	0.15	1.19	98.07	0.72	0.87	98.46	1.19	0.98	0.15	0.63	6.55	0.15	1.66	0.06	0	0	0.09	7.15	0.14	0.15	24.43	66.05	0.08	0	4.82	0	0	0	-2.37	1.22	0.6	66.66	122.08	862.61	549.91	1062.07	763.46	900.89	595.27	1022.94	592.26
33.032	0	0.19	0.13	0.05	0.19	0.06	0.12	0.99	0.19	1.15	98.01	0.73	0.72	98.2	1.15	1.07	0.15	0.58	6.69	0.15	1.93	0.08	0	0	0.1	8.01	0.15	0.19	24.47	66.74	0.09	0	4.73	0	0	0	0.45	1.99	0.36	67.53	123.93	865.44	550.14	1064.92	764.28	902.6	596.45	1026.48	593.15
33.066	0	0.2	0.13	0.06	0.2	0.06	0.11	1.11	0.16	0.94	97.78	0.82	0.49	97.8	0.94	1.16	0.16	0.56	5.26	0.16	1.85	0.07	0	0	0.1	7.59	0.16	0.15	27.61	69.61	0.1	0	5.02	0	0	0	1.89	3.04	-0.48	68.05	122.56	867.68	550.81	1065.4	763.99	903.87	596.78	1026.39	593.54
33.099	0	0.21	0.13	0.06	0.21	0.05	0.11	1.15	0.16	0.86	97.7	0.94	0.17	97.27	0.86	1.48	0.16	0.56	5.03	0.16	2.02	0.09	0	0	0.08	7.62	0.14	0.08	29.76	70.22	0.1	0	4.85	0	0	0	-1.77	4.14	0.04	66.61	120.49	868.89	551.46	1064.32	760.73	905.51	596.63	1025.93	592.64
33.133	0	0.22	0.13	0.06	0.22	0.05	0.11	1.35	0.16	0.74	97.3	1	0.27	97.85	0.74	1.54	0.16	0.61	4.3	0.13	1.6	0.1	0	0	0.06	8.82	0.11	0.03	31.41	74.08	0.1	0	5.02	0	0	0	-6.98	2.92	-0.38	65.54	121.05	868.52	550.18	1062.46	756.34	903.72	594.27	1024.67	589.36
33.166	0	0.23	0.13	0.07	0.23	0.05	0.11	1.39	0.16	0.57	97.22	1.21	0.56	97.92	0.57	1.79	0.16	0.75	4.51	0.13	1.31	0.1	0	0	0.05	10.17	0.08	0.02	33.83	74.63	0.12	0	5.06	0	0	0	-1.21	2.74	0.8	67.27	121.08	868.43	550.82	1062.07	758.06	904.53	595.19	1025.57	592.53
33.199	0	0.25	0.12	0.07	0.26	0.05	0.11	1.54	0.16	0.6	96.92	1.57	0.52	98.33	0.6	3.06	0.16	1.06	4.6	0.11	1.03	0.12	0	0	0.04	10.03	0.05	0.01	37.21	75.51	0.12	0	4.88	0	0	0	-3.79	1.63	-1.36	66.4	121.1	869.84	551.68	1061.77	756.88	903.07	596.09	1024.06	590.9
33.233	0	0.26	0.12	0.08	0.31	0.05	0.11	1.71	0.13	0.75	96.57	1.96	0.45	98.33	0.75	5.48	0.13	1.61	4.16	0.09	0.56	0.09	0	0	0.03	10.71	0.04	0.02	39.19	74.98	0.11	0	4.81	0	0	0	-2.46	1.62	-1.68	67.22	125.01	868.58	551.24	1059.34	754.28	898.86	595.78	1023.81	591.71
33.266	0	0.25	0.11	0.08	0.39	0.05	0.1	2.14	0.12	0.89	95.73	3.23	0.41	98.24	0.89	10.11	0.12	2.21	4.17	0.07	0.45	0.09	0	0	0.02	10.15	0.03	0.02	40.9	75.02	0.11	0	4.75	0	0	0	0.24	1.9	-2.99	68.3	120.94	865.97	552.13	1055.31	754.8	896.53	598.28	1017.25	591.17
33.299	0	0.25	0.09	0.09	0.49	0.05	0.09	2.77	0.11	1.03	94.46	5.46	0.37	98.37	1.03	15.06	0.11	2.74	4.37	0.06	0.37	0.1	0	0	0.02	10.21	0.02	0.01	42.79	75.79	0.11	0	4.61	0	0	0	1.23	1.5	-3.64	68.86	120.63	861.3	553.27	1050.34	755.23	891.25	599.77	1011.68	592.91
33.333	0	0.25	0.08	0.09	0.67	0.05	0.08	3.93	0.11	1.19	92.14	10.14	0	98.46	1.19	21.79	0.1	3.9	4.21	0.04	0.27	0.08	0	0	0.01	10.06	0.02	0.02	44.4	76.41	0.11	0	4.1	0	0	0	1.98	1.2	-2.96	69.48	118.84	853.94	553.23	1041.34	754.2	884.63	599.04	1003.3	592.61
33.366	0	0.24	0.07	0.09	0.86	0.05	0.08	5.24	0.1	1.18	89.53	15.08	0	97.98	1.18	27.35	0.1	5.39	4.23	0.03	0.31	0.09	0	0	0.01	9.31	0.02	0.02	44.47	76.59	0.1	0	4.06	0	0	0	4.02	2.58	-5.51	70.72	116.36	846.98	552.75	1034.19	753.14	876.71	600.66	992.72	591.66
33.399	0	0.22	0.06	0.09	1.13	0.05	0.07	6.98	0.1	1.59	86.04	21.85	0	98.3	1.59	33.52	0.1	6.82	3.69	0.02	0.26	0.07	0	0	0.02	8.55	0.02	0.02	43.95	75.91	0.09	0	3.76	0	0	0	2.4	1.7	-7.13	70.16	115.04	840.76	551.73	1027.89	751.28	869.83	600.62	984.3	589.25
33.433	0	0.24	0.06	0.11	1.56	0.04	0.07	8.9	0.1	1.86	82.19	37.21	0	98.26	1.86	38.58	0.1	7.84	3.28	0.01	0.24	0.06	0	0	0.02	8.54	0.02	0.05	48.25	75.91	0.09	0	3.17	0	0	0	0.64	1.85	-6.51	69.57	119.07	832.38	553.25	1017.92	750.83	859.07	602.31	977.38	588.86
33.466	0	0.26	0.07	0.1	1.3	0.04	0.08	7.71	0.11	2.17	84.58	24.58	0	98.6	2.17	32.66	0.11	8.78	4.16	0.01	0.23	0.06	0	0	0.02	6.98	0.03	0.07	46.73	76.83	0.08	0	3.32	0	0	0	3.85	0.73	-5.69	70.44	115.88	821.69	554.89	1006.73	753.85	850.59	603.6	965.8	591.13
33.5	0	0.26	0.07	0.09	1.06	0.05	0.08	6.42	0.21	2.45	87.15	15.06	0	98.14	2.45	28.09	0.13	8.76	5.6	0.01	0.2	0.04	0	0	0.03	5.23	0.03	0.21	43.72	76.42	0.08	0	3.3	0	0	0	2.51	2.17	-4.87	70.1	121.68	817.9	556.65	1001.48	753.09	843.69	605.36	964.65	592.09
33.533	0	0.29	0.09	0.08	0.8	0.05	0.1	4.31	0.25	2.57	91.39	7.17	0	98.54	2.57	20.26	0.15	9.37	5.13	0.02	0.21	0.03	0	0	0.03	4.07	0.04	0.25	41.2	73.37	0.07	0	3.45	0	0	0	5.57	0.95	-5.61	69.07	127.16	814.39	558.03	997.08	753.01	836.23	609.77	962.24	592.73
33.566	0	0.3	0.11	0.07	0.61	0.04	0.11	2.93	0.32	2.64	94.14	2.94	0	98.67	2.64	13.53	0.19	10.36	4.47	0.01	0.18	0.02	0	0	0.03	3.31	0.04	0.32	36.28	69.48	0.06	0	3.14	0	0	0	2.73	0.48	-6.03	68.54	131.11	811.87	559.37	993.64	751.78	830.82	612	960.44	592.35
33.6	0	0.27	0.12	0.06	0.51	0.04	0.11	2.21	0.6	2.59	95.58	1.51	0	98.58	2.75	11.24	0.23	10.55	2.81	0.01	0.15	0.01	0	0	0.04	2.59	0.06	0.6	30.14	64.52	0.05	0	3.06	0	0	0	2.67	0.82	-5.07	68.18	133.04	807.95	560.87	990.15	752.63	827.13	614.72	958.52	593.8
33.633	0	0.27	0.12	0.05	0.46	0.04	0.12	1.74	0.57	2.16	96.53	1.06	0	98.27	2.85	9.17	0.24	10.55	1.94	0.02	0.1	0	0	0	0.04	2.16	0.08	0.57	27.32	60.56	0.05	0	2.86	0	0	0	2.14	-1.81	-4.6	68.27	128.83	805.32	562.52	986.64	754.36	826.53	614	954.14	596.34
33.666	0	0.26	0.13	0.04	0.41	0.04	0.12	1.34	0.55	1.45	97.32	0.68	0	98.71	2.42	7.66	0.26	11.91	1.59	0.02	0.07	0	0	0	0.04	1.45	0.1	0.55	22.65	54.88	0.04	0	2.79	0	0	0	0.89	0.29	-4.95	68.65	124.68	805.57	563.29	985.03	753.5	827.77	613.08	951.34	596.56
33.7	0	0.25	0.13	0.04	0.42	0.04	0.11	1.17	0.35	0.75	97.67	0.46	0	98.55	2.27	8.56	0.26	15.09	1.53	0.02	0.07	0	0	0	0.03	0.75	0.1	0.35	16.17	47.55	0.03	0	2.76	0	0	0	-5.65	0.89	-3.46	68.19	124.31	801.8	562.96	983.14	753.72	826.43	610.5	949.92	596.26
33.733	0	0.24	0.12	0.03	0.45	0.04	0.11	1.21	0.26	0.66	97.57	0.47	0	98.71	1.94	10.21	0.26	16.18	1.61	0.02	0.07	0.01	0	0	0.03	0.66	0.11	0.25	14.72	46.09	0.03	0	2.79	0	0	0	-1.11	0.33	-4.17	69.23	122.86	800.61	563.17	984.15	757.94	826.44	612.08	948.45	597.6
33.767	0	0.27	0.12	0.03	0.55	0.04	0.1	1.61	0.31	0.45	96.79	0.45	0	98.67	1.61	12.54	0.31	21.1	2.09	0.01	0.13	0.03	0	0	0.03	0.45	0.09	0.17	11.97	45.97	0.03	0	2.75	0	0	0	-1.99	0.48	-3.24	68.11	122.4	798.98	563.15	985.67	761.78	827.35	610.68	949.21	599.23
33.8	0	0.29	0.1	0.03	0.74	0.04	0.1	2.17	0.35	0.36	95.66	0.55	0	97.28	1.27	16.54	0.35	26.05	2.2	0.01	0.13	0.03	0	0	0.03	0.36	0.09	0.11	10.75	44.73	0.02	0	2.74	0	0	0	-0.55	4.12	-3.22	68.31	120.06	797.81	562.25	986.28	763.23	828.41	610.56	947.89	598.76
33.833	0	0.31	0.09	0.03	0.99	0.04	0.09	2.93	0.36	0.4	94.14	0.84	0	97.99	0.86	21.78	0.36	29.1	2.3	0.01	0.17	0.04	0	0	0.02	0.4	0.07	0.07	11.49	44.27	0.02	0	2.78	0	0	0	-0.26	2.57	-2.6	68.27	122.66	797.13	561.52	985.93	762.29	827.09	610.48	949.15	598.34
33.867	0	0.29	0.09	0.03	1.01	0.04	0.09	2.43	0.46	0.46	95.13	0.81	0	96.89	0.67	23.06	0.46	29.42	2.51	0.01	0.22	0.04	0	0	0.02	0.34	0.04	0.03	9.64	38.25	0.02	0	2.69	0	0	0	0.95	4.81	-2.66	68.45	123.36	797.66	560.27	989.02	763.74	828.57	610.84	951.2	597.4
33.9	0	0.27	0.08	0.03	1.08	0.04	0.08	2.71	0.52	0.52	94.58	1.09	0	97.05	0.68	26.05	0.52	28.18	2.9	0.02	0.36	0.06	0	0	0.02	0.37	0.02	0.02	10.79	39.13	0.03	0	2.72	0	0	0	-2.99	4.53	-1.19	66.42	122.03	797.86	559.84	992.81	766.96	832.47	607.98	954.12	598.39
33.933	0	0.24	0.09	0.03	0.86	0.04	0.08	2.08	0.51	0.51	95.84	1	0	98.71	0.68	24.58	0.51	23.61	3.42	0.03	0.55	0.06	0	0	0.02	0.46	0.02	0.02	11.09	38.71	0.03	0	2.89	0	0	0	-4.63	0.33	-1.48	65.46	123.03	802.07	557.41	1003.52	770.73	839.2	608.32	961.58	595.73
33.967	0	0.17	0.09	0.03	0.47	0.04	0.09	0.87	0.52	0.58	98.26	0.66	0	98.49	0.71	20.23	0.52	13.31	4.45	0.04	1.03	0.1	0	0	0.03	0.58	0.02	0.05	9.59	32.11	0.03	0.01	3.04	0	0	0	-3.5	-1.11	-1	65.15	124.33	806.23	553.87	1012.67	772.63	845.64	606.53	969.28	593.46
34	0	0.15	0.11	0.03	0.31	0.05	0.1	0.6	0.53	0.64	98.8	0.45	0	98.37	0.64	14.24	0.53	7.7	6.5	0.07	2.12	0.18	0	0	0.03	0.75	0.02	0.06	10.32	34.82	0.04	0.01	3.33	0	0	0	-3.75	-1.51	1.04	65.11	123.92	812.62	550.68	1021.46	772.7	855.13	600.58	978.83	593.14
34.033	0	0.14	0.12	0.04	0.22	0.06	0.1	0.47	0.46	0.51	99.06	0.36	0	98.12	0.51	10	0.46	3.91	8.86	0.1	3.09	0.21	0	0	0.04	0.87	0.02	0.12	11.1	36.94	0.04	0	3.65	0	0	0	-5.37	-2.22	-1.02	64.94	120.81	824.75	548.43	1032.89	770.41	866.59	597.83	987.08	589.15
34.067	0	0.13	0.12	0.04	0.18	0.08	0.11	0.49	0.33	0.55	99.02	0.53	1.37	98.49	0.55	6.3	0.33	1.84	12.82	0.19	5.84	0.32	0	0	0.05	1.34	0.02	0.15	13.8	43.72	0.05	0.01	4.42	0	0	0	-2.43	1.11	0.81	65.59	121.55	830.17	548.27	1038.2	770.88	873.23	596.55	994.68	591.55
34.1	0	0.14	0.12	0.05	0.17	0.1	0.11	0.54	0.33	0.66	98.91	0.74	2.46	98.7	0.66	4.16	0.33	1.29	15.2	0.3	6.84	0.34	0	0	0.07	1.61	0.03	0.08	16.19	48.84	0.05	0	4.91	0	0	0	-3.77	0.34	0.07	65	121.24	838.97	548.79	1045.89	769.88	880.95	597.05	1002.03	590.86
34.134	0	0.14	0.11	0.05	0.16	0.15	0.11	0.74	0.28	0.68	98.51	1.23	6.29	98.01	0.68	2.92	0.28	0.92	19.22	0.48	6.39	0.35	0	0	0.09	2.58	0.04	0.05	19.38	58.02	0.06	0.01	6.71	0	0	0	-2.47	2.51	-0.36	65.13	122.95	843.37	547.61	1051.1	769.07	884.61	598.22	1007.23	589.15
34.167	0	0.15	0.1	0.05	0.15	0.18	0.11	0.87	0.24	0.56	98.26	1.41	7.9	97.4	0.56	1.96	0.24	0.72	19.45	0.56	6.09	0.34	0	0	0.11	3.8	0.06	0.05	20.99	63.17	0.06	0	7.97	0	0	0	1.03	3.88	-0.71	65.85	121.7	848.15	546.87	1054.95	768.4	889.29	598.25	1010.63	588.89
34.2	0	0.14	0.1	0.05	0.15	0.18	0.1	0.91	0.26	0.55	98.17	1.35	7.8	97.98	0.55	1.79	0.26	0.64	18.83	0.71	6.65	0.36	0	0	0.12	4.19	0.06	0.04	21.06	64.53	0.06	0	8.36	0	0	0	-0.56	2.59	0	65.48	123.86	852.96	545.15	1059.19	764.76	893.37	596.73	1016.83	586.75
34.234	0	0.15	0.09	0.06	0.14	0.21	0.1	1.12	0.3	0.58	97.76	1.74	9.09	98.57	0.58	1.29	0.3	0.64	18.95	0.85	7.54	0.48	0	0	0.11	8.15	0.06	0.05	24.2	69.9	0.07	0	9.92	0	0	0	-1.07	-0.84	0.46	65.35	125.07	856.26	542.43	1064.03	763.22	897.22	594.69	1021.85	584.27
34.267	0	0.14	0.09	0.06	0.14	0.22	0.1	1.13	0.31	0.57	97.73	1.69	9.2	98.29	0.57	1.28	0.31	0.66	18.79	0.99	8.26	0.49	0	0	0.12	8.8	0.07	0.05	23.98	70.24	0.06	0	10.38	0	0	0	0.86	1.74	-0.2	65.98	119.77	860.62	539.67	1069.61	763.48	904.28	591.7	1023.66	582.01
34.3	0	0.14	0.08	0.06	0.14	0.19	0.09	1.1	0.31	0.61	97.81	1.32	8.33	98.51	0.61	1.16	0.31	0.61	15.2	1.14	7.89	0.52	0	0	0.12	11.12	0.06	0.05	24.39	69.57	0.06	0.01	10.85	0	0	0	-0.09	-1.03	-0.35	65.63	121.28	866.68	539.57	1076.61	764.29	909.85	591.44	1030.75	581.97
34.334	0	0.14	0.08	0.04	0.13	0.19	0.09	1.09	0.3	0.64	97.82	0.93	9.79	98.73	0.64	1.05	0.3	0.7	12.63	0.98	5.45	0.33	0	0	0.13	15.4	0.06	0.08	21.96	69.38	0.09	0	12.3	0	0	0	0.64	0.22	-1	66.2	123.09	872.74	540.08	1079.61	762.1	912.8	590.6	1035.62	582.41
34.367	0	0.12	0.08	0.04	0.12	0.17	0.09	0.93	0.3	0.6	98.14	0.59	9.43	98.45	0.6	0.98	0.3	0.55	10.65	0.83	4.05	0.3	0	0	0.18	16.25	0.07	0.22	17.59	65.78	0.1	0	12.21	0	0	0	-2.19	1.25	0	66.04	123.85	876.65	541.04	1080.04	758.5	915.48	588.74	1039.21	583.22
34.4	0	0.12	0.07	0.03	0.12	0.17	0.09	0.99	0.3	0.57	98.01	0.53	9.76	98.38	0.57	0.82	0.29	0.45	8.3	0.73	3.65	0.23	0	0	0.19	17.14	0.08	0.3	16.85	67.7	0.12	0	13.31	0	0	0	-2.86	1.48	0.85	66.42	126.07	881.59	543.13	1083.56	758.81	919.37	589.11	1045.4	586.14
34.434	0	0.11	0.06	0.03	0.1	0.22	0.08	1.04	0.54	0.58	97.92	0.71	12.57	98.74	0.58	0.69	0.27	0.31	8.98	0.72	2.96	0.18	0	0	0.22	18.31	0.09	0.54	14.86	69.08	0.15	0	15.46	0	0	0	-1.96	0.21	1.03	66.84	122.92	884.28	547.37	1083.81	761.2	922.55	592.07	1045.46	590.5
34.467	0	0.11	0.06	0.03	0.11	0.24	0.08	1.04	0.42	0.53	97.93	0.72	13.46	98.04	0.53	0.62	0.27	0.23	10.34	0.62	2.35	0.17	0	0	0.19	17.27	0.09	0.42	15.72	69.21	0.17	0	15.47	0	0	0	-1.69	-2.44	0.67	67.12	122.66	885.71	548.76	1084.94	762.31	923.58	593.99	1046.21	591.43
34.501	0	0.11	0.06	0.03	0.11	0.26	0.09	1.24	0.26	0.41	97.52	0.68	14.43	97.78	0.41	0.67	0.26	0.21	12.23	0.52	1.21	0.12	0	0	0.18	14.57	0.09	0.14	17.08	73.67	0.17	0	15.09	0	0	0	-4.52	-3.08	1.68	65.99	124.4	884.92	549.07	1085.65	763.24	923.62	593.18	1048.01	592.27
34.534	0	0.12	0.07	0.03	0.12	0.2	0.09	1.3	0.28	0.41	97.4	0.63	12.48	98.56	0.41	0.57	0.28	0.18	10.56	0.36	0.98	0.09	0	0	0.16	15.78	0.09	0.12	18.69	74.89	0.2	0	13.82	0	0	0	-3.6	-0.87	0.73	65.99	124.16	884.02	550.38	1082.86	762.76	921.02	595.16	1045.16	592.61
34.567	0	0.13	0.07	0.03	0.13	0.18	0.09	1.28	0.27	0.37	97.44	0.64	11.65	98.42	0.37	0.61	0.27	0.18	9.41	0.32	0.79	0.1	0	0	0.16	15.52	0.09	0.07	20.06	74.51	0.21	0	13.4	0	0	0	-1.93	1.34	-0.87	66.78	123.69	884.86	551.15	1080.54	760.89	919.06	596.28	1042.68	592.16
34.601	0	0.12	0.08	0.03	0.12	0.13	0.09	1.04	0.29	0.29	97.92	0.42	8.88	98.77	0.27	0.75	0.29	0.16	7.09	0.29	0.77	0.11	0	0	0.14	13.69	0.08	0.09	14.64	69.51	0.23	0	11.7	0	0	0	-2.97	0.07	-2.47	66.98	124.42	881.58	552.71	1072.54	756.16	911.55	598.34	1035.79	591.63
34.634	0	0.12	0.09	0.03	0.12	0.1	0.1	0.99	0.33	0.33	98.02	0.33	6.22	98.45	0.26	0.98	0.33	0.19	4.95	0.25	0.86	0.13	0	0	0.14	12.33	0.05	0.13	13.59	68.09	0.23	0	10.11	0	0	0	2.68	1.24	-3.1	68.86	126.6	879.12	554.28	1067.36	755.89	906.07	602.19	1032.32	592.7
34.667	0	0.13	0.1	0.03	0.13	0.08	0.1	0.92	0.36	0.36	98.15	0.33	4.21	98.41	0.26	1.44	0.36	0.23	4.33	0.22	1.2	0.2	0	0	0.12	10.44	0.04	0.15	12.26	65.89	0.24	0	8.61	0	0	0	-2.5	-1.37	-3.88	67.8	123.39	871.55	555.8	1060.24	756.39	899.62	602.49	1022.69	593.5
34.701	0	0.13	0.11	0.03	0.14	0.07	0.1	0.87	0.37	0.37	98.27	0.33	2.14	98.14	0.26	2.64	0.37	0.36	3.74	0.17	1.54	0.21	0	0	0.1	10	0.02	0.14	11.59	62.97	0.25	0.01	7.02	0	0	0	2.19	-2.18	-5.38	69.14	124.33	862.48	556.41	1051.62	758.13	888.96	606.22	1012.69	593.98
34.734	0	0.13	0.11	0.03	0.14	0.06	0.1	0.84	0.38	0.38	98.32	0.33	1.69	98.36	0.21	3.27	0.38	0.47	3.55	0.13	1.68	0.26	0	0	0.11	8.9	0.02	0.11	11.41	61.48	0.22	0	6.73	0	0	0	1.79	-1.52	-3.95	69.46	122.62	849.32	556.08	1036.83	756.82	877.2	603.96	999.39	593.75
34.768	0	0.13	0.11	0.03	0.16	0.05	0.1	0.77	0.31	0.31	98.46	0.33	0.7	98.33	0.17	4.66	0.31	0.61	3.3	0.08	1.04	0.18	0	0	0.1	7.1	0.02	0.06	10.54	57.92	0.25	0.01	5.58	0	0	0	2.09	-1.63	-5.67	69.76	122.47	839.43	556.23	1026.41	755.99	865.68	606.02	987.39	592.41
34.801	0	0.12	0.11	0.03	0.18	0.05	0.1	0.83	0.3	0.3	98.34	0.33	0.2	98.33	0.16	8.51	0.3	0.88	2.79	0.05	0.75	0.13	0	0	0.1	5.75	0.01	0.07	9.77	55.69	0.25	0.01	5.18	0	0	0	0.34	-1.63	-5.36	69.54	120.33	827.23	557.66	1012.16	755.32	853.96	606.58	973.46	592.49
34.834	0	0.11	0.1	0.03	0.21	0.05	0.09	0.99	0.3	0.3	98.02	0.39	0	98.61	0.18	13.02	0.3	1.16	2.29	0.03	0.42	0.09	0	0	0.1	5.22	0.01	0.09	9.45	55.09	0.25	0.01	4.97	0	0	0	2.03	0.7	-6.55	69.86	121.63	818.26	557.7	1004.2	756.16	843.79	608.16	964.44	592.72
34.868	0	0.12	0.09	0.03	0.27	0.04	0.09	1.4	0.32	0.32	97.2	0.62	0	98.71	0.27	17.36	0.32	1.98	1.96	0.03	0.25	0.06	0	0	0.09	3.21	0.02	0.13	11.57	58.27	0.23	0	4.34	0	0	0	0.33	-0.3	-6.87	69.37	123.86	811.54	557.22	997.91	755.1	835.75	608.03	958.56	591.98
34.901	0	0.11	0.08	0.03	0.32	0.04	0.08	1.46	0.29	0.29	97.08	0.77	0	98.72	0.25	21.43	0.29	2.65	1.91	0.02	0.2	0.04	0	0	0.08	2.43	0.03	0.24	10.58	54.6	0.19	0	3.97	0	0	0	-2.69	0.28	-5.5	68.83	123.52	807.96	559.64	993.67	757	833.24	608.35	955.91	593.87
34.934	0	0.11	0.08	0.03	0.35	0.04	0.08	1.4	0.35	0.29	97.19	0.82	0	98.22	0.29	22.79	0.27	4.06	1.86	0.01	0.12	0.03	0	0	0.08	1.87	0.04	0.35	10	50.81	0.18	0	3.84	0	0	0	0.97	1.95	-6.05	69.32	120.13	803.54	560.37	989.32	758.39	830.16	609.33	949.58	596.27
34.968	0	0.11	0.08	0.03	0.44	0.04	0.08	1.56	0.43	0.38	96.88	1.06	0	98.5	0.38	28.35	0.25	5.36	1.8	0.01	0.11	0.03	0	0	0.08	1.17	0.06	0.43	8.16	46.42	0.13	0	2.98	0	0	0	-0.48	1.09	-5.97	69	122.46	800.06	560.98	986.79	759.94	826.03	610.54	947.6	595.8
35.001	0	0.1	0.06	0.03	0.62	0.04	0.07	2.02	0.39	0.44	95.96	1.84	0	98.37	0.44	36.26	0.22	7.54	1.7	0.01	0.09	0.03	0	0	0.07	0.98	0.06	0.39	7.59	42.6	0.11	0	2.87	0	0	0	-1.45	-1.51	-3.85	68.87	127.21	797.37	560.61	984.61	759.66	822.85	609.18	949.44	596.58
35.034	0	0.1	0.06	0.03	0.79	0.03	0.06	2	0.36	0.61	96.01	2.42	0	98.37	0.61	40.95	0.2	10.1	1.44	0.01	0.09	0.03	0	0	0.08	0.77	0.08	0.36	6.4	34.88	0.1	0	2.6	0	0	0	-1.7	-1.51	-4.34	68.85	127.15	796.63	560.66	984.39	760.33	821.95	609.51	948.42	596.32
35.068	0	0.12	0.05	0.03	1.17	0.03	0.06	2.45	0.28	0.51	95.11	2.77	0	98.73	0.8	44.29	0.2	17.39	1.48	0.01	0.15	0.04	0	0	0.09	0.51	0.11	0.28	4.77	29.06	0.07	0	2.15	0	0	0	-2.41	-0.24	-3.52	68.49	126.05	793.87	559.59	982.56	760.54	820.95	606.85	946.57	596.39
35.101	0	0.15	0.05	0.03	1.62	0.03	0.06	3.6	0.4	0.56	92.8	3.17	0	98.7	1.06	46.03	0.2	24.03	1.59	0.01	0.19	0.04	0	0	0.12	0.56	0.12	0.4	4.77	29.97	0.07	0	2.17	0	0	0	-0.7	-0.36	-3.26	68.9	123.06	791.73	559.29	982.35	762.79	821.66	607.67	944.22	596.57
35.135	0	0.14	0.05	0.03	1.43	0.03	0.06	2.94	0.3	0.47	94.12	3.14	0	98.75	0.81	45.46	0.15	21.55	1.7	0.01	0.34	0.03	0	0	0.11	0.47	0.09	0.3	5.19	28.25	0.06	0	2.12	0	0	0	-3.89	0.16	-2.36	67.39	122.86	791.38	559.84	984.61	765.29	823.54	607.62	945.97	597.35
35.168	0	0.12	0.06	0.03	1.18	0.03	0.06	2.22	0.17	0.45	95.56	2.78	0	98.47	0.84	43.89	0.15	17.93	1.78	0.01	0.31	0.02	0	0	0.09	0.45	0.06	0.17	5.21	26.51	0.05	0	2.07	0	0	0	-0.09	-1.18	-3.54	68.56	124.82	791.39	559.56	986.16	767.67	822.2	609.54	946.44	597.45
35.201	0	0.1	0.06	0.03	0.8	0.03	0.06	1.43	0.15	0.53	97.14	2.11	0	98.78	0.77	40.3	0.15	11.08	2.26	0.02	0.37	0.02	0	0	0.09	0.53	0.05	0.12	5.26	26.25	0.05	0	2.12	0	0	0	2.29	-0.01	-2.87	69.23	125.78	791.59	559.3	987.41	768.69	823.09	610.32	948.28	598.18
35.235	0	0.11	0.09	0.03	0.42	0.03	0.08	0.58	0.13	0.5	98.85	0.7	0	98.28	0.66	25.75	0.13	7.12	2.44	0.03	0.43	0.02	0	0	0.09	0.5	0.04	0.05	4.94	22.87	0.05	0	2.11	0	0	0	-3.83	1.76	-1.34	67.09	123.35	792.52	557.72	989.05	766.33	827.06	606.26	950	596.25
35.268	0	0.12	0.12	0.03	0.23	0.04	0.1	0.28	0.15	0.54	99.44	0.33	0	98.21	0.54	13.07	0.15	3.33	3.14	0.04	0.51	0.03	0	0	0.1	0.61	0.03	0.05	5.04	22.26	0.06	0	2.16	0	0	0	-1.92	-1.96	-1.12	66.92	126.3	795.97	553.66	999.16	770	832.45	604.21	958.35	594.13
35.301	0	0.13	0.14	0.03	0.17	0.04	0.11	0.19	0.18	0.49	99.62	0.33	0	97.12	0.49	5.8	0.18	1.83	3.6	0.08	0.8	0.06	0	0	0.09	0.71	0.03	0.05	5.27	21.72	0.06	0	2.19	0	0	0	-0.59	-4.41	-1.78	67.28	125.46	809.79	551.44	1013.88	769.6	846.48	602.51	971.51	592.1
35.335	0	0.13	0.15	0.03	0.15	0.04	0.12	0.15	0.19	0.4	99.69	0.33	0	97.24	0.4	2.59	0.19	0.78	3.78	0.12	1.09	0.08	0	0	0.11	0.84	0.03	0.05	5.9	19.4	0.06	0.01	2.26	0	0	0	-2.25	-4.19	-0.94	66.47	126.15	817.44	551.49	1022.06	770.68	854.71	599.47	980.71	593.58
35.368	0	0.13	0.16	0.03	0.14	0.04	0.12	0.14	0.2	0.25	99.69	0.33	0	97.12	0.25	1.14	0.2	0.33	4.64	0.16	1.56	0.11	0	0	0.1	1.08	0.03	0.06	5.82	20.09	0.06	0.01	2.39	0	0	0	2.95	-4.4	0.01	68.55	127.38	825.99	550.34	1031.41	772.07	863.9	598.14	991.24	595.32
35.401	0	0.13	0.16	0.03	0.13	0.04	0.12	0.13	0.2	0.24	99.68	0.33	0	95.92	0.24	0.52	0.2	0.14	5.88	0.24	1.8	0.13	0	0	0.13	1.53	0.04	0.06	6.09	20.16	0.07	0	2.45	0	0	0	-2.48	-6.21	2.01	66.53	129.61	830.53	553.16	1036.11	772.45	869.34	599.29	998.95	598.09
35.435	0	0.14	0.16	0.03	0.13	0.05	0.12	0.14	0.22	0.22	99.68	0.33	0	97.43	0.18	0.26	0.22	0.08	7.07	0.32	1.82	0.12	0	0	0.16	2.47	0.05	0.08	7.09	21.65	0.07	0	2.55	0	0	0	-1.72	-3.83	2.02	66.89	125.96	841.55	556.68	1047.32	776.08	882.32	604.44	1008.23	600.85
35.468	0	0.14	0.16	0.03	0.13	0.05	0.12	0.14	0.22	0.22	99.69	0.33	0	96.54	0.12	0.14	0.22	0.05	7.89	0.36	1.69	0.11	0	0	0.18	2.63	0.06	0.06	7.07	21.17	0.07	0	2.72	0	0	0	-5.78	-5.36	1.47	65.67	126.65	849.62	557.06	1055.63	776.33	889.6	602.92	1016.23	600.38
35.502	0	0.14	0.15	0.03	0.13	0.06	0.12	0.15	0.26	0.26	99.7	0.33	0.28	97.44	0.09	0.11	0.26	0.04	8.62	0.39	1.66	0.13	0	0	0.21	4.61	0.08	0.05	8.1	23.44	0.08	0	3.28	0	0	0	-1.72	-3.8	1.15	66.87	131	862.54	555.73	1069.31	776.97	900.43	602.25	1031.42	600.78
35.535	0	0.14	0.15	0.03	0.13	0.06	0.12	0.17	0.29	0.29	99.66	0.33	0.79	96.09	0.09	0.11	0.29	0.03	8.49	0.4	1.32	0.12	0	0	0.22	5.67	0.11	0.05	9.21	26.83	0.08	0	3.7	0	0	0	-4.52	-5.99	2.36	65.85	128.76	865.73	556.17	1073.47	777.34	906.38	602.03	1035.15	601.11
35.568	0	0.14	0.14	0.03	0.13	0.06	0.12	0.18	0.28	0.28	99.64	0.33	1.17	94.6	0.08	0.13	0.28	0.02	8.65	0.36	1.32	0.12	0	0	0.24	5.7	0.15	0.05	9.14	28.02	0.08	0.01	3.99	0	0	0	-2.92	-7.68	1.98	66.35	128.54	873.53	556.31	1082.57	779.36	914.54	603.45	1043.07	601.35
35.602	0	0.14	0.14	0.03	0.13	0.07	0.12	0.18	0.29	0.29	99.64	0.33	1.84	96.93	0.06	0.14	0.29	0.02	8.37	0.32	1.19	0.1	0	0	0.21	7.26	0.16	0.05	10.32	28.27	0.09	0	4.68	0	0	0	-4.04	-4.74	4.65	66.09	130.53	876.96	558.42	1088.55	782.56	921.01	605	1051.54	605.79
35.635	0	0.14	0.13	0.03	0.13	0.07	0.12	0.19	0.32	0.32	99.62	0.33	2.21	97.5	0.07	0.16	0.32	0.01	8.41	0.33	0.94	0.08	0	0	0.19	6.97	0.16	0.04	11.03	29.43	0.1	0	4.92	0	0	0	-2.77	-3.68	3.8	66.54	129.24	881.1	561.8	1090.9	785.65	924.04	606.92	1053.26	609.26
35.668	0	0.14	0.13	0.03	0.13	0.08	0.12	0.2	0.4	0.4	99.6	0.34	3.21	96.95	0.08	0.16	0.4	0.01	9.63	0.4	1.28	0.09	0	0.01	0.17	7.86	0.16	0.05	11.04	30.89	0.11	0.01	5.55	0	0	0	-0.7	-4.71	3.24	67.01	131.85	885.01	564.98	1095.53	790.25	926.47	610.78	1058.3	613.05
35.702	0	0.14	0.12	0.03	0.13	0.09	0.11	0.21	0.53	0.53	99.58	0.36	4.32	97.81	0.12	0.15	0.53	0.01	10.02	0.51	1.31	0.09	0	0.01	0.17	9.82	0.17	0.06	11.32	31.85	0.13	0.01	6.53	0	0	0	-2.04	-3	2.63	66.63	132.74	889.06	568.02	1098.14	791.53	928.77	613.24	1061.49	615.21
35.735	0	0.13	0.12	0.03	0.13	0.09	0.11	0.21	0.59	0.59	99.58	0.36	4.35	96.78	0.19	0.21	0.59	0.01	9.89	0.56	1.31	0.08	0	0.01	0.16	9.71	0.18	0.09	11.23	31.57	0.15	0	6.65	0	0	0	-2.34	-4.98	2	66.6	130.54	891.01	569.86	1097.61	790.14	929.88	616.51	1060.41	614.97
35.769	0	0.13	0.11	0.03	0.13	0.08	0.11	0.24	0.64	0.64	99.53	0.33	4.2	96.66	0.33	0.26	0.64	0.02	7.56	0.57	1.16	0.07	0	0.01	0.15	9.1	0.17	0.15	11.78	34.28	0.16	0	7.45	0	0	0	-5.79	-5.18	1.07	65.54	127.53	892.9	571.06	1097.02	788.48	931.11	616.18	1058.62	614.1
35.802	0	0.13	0.11	0.03	0.13	0.08	0.11	0.23	0.66	0.66	99.54	0.33	3.96	96.81	0.38	0.38	0.66	0.02	6.65	0.53	1.22	0.09	0	0.01	0.14	8.02	0.15	0.12	11.9	33.58	0.17	0	7.63	0	0	0	-7.8	-4.94	0.23	64.75	127.8	892.72	572.71	1095.09	787.99	929.08	616.54	1056.88	614.96
35.835	0	0.13	0.11	0.03	0.13	0.07	0.11	0.22	0.63	0.63	99.56	0.33	3.07	98.71	0.41	0.49	0.63	0.04	5.2	0.42	1.06	0.1	0	0.01	0.11	6.98	0.12	0.1	11.61	32.02	0.16	0	7.29	0	0	0	-8.8	0.31	-1.3	64.63	127.73	889.36	570.88	1091.32	784.87	924.16	615.5	1051.85	612.31
35.869	0	0.13	0.11	0.03	0.13	0.07	0.11	0.23	0.63	0.63	99.54	0.33	3.06	98.63	0.45	0.79	0.63	0.05	4.71	0.4	1.12	0.13	0	0.01	0.1	5.24	0.09	0.07	11.22	32.92	0.18	0	7.49	0	0	0	-6.52	-0.61	-1.35	65.44	130.18	886.73	570.17	1086.67	782.6	919.21	615.86	1049.3	610.89
35.902	0	0.12	0.11	0.03	0.13	0.07	0.1	0.23	0.55	0.55	99.55	0.33	3.16	98.47	0.44	1.3	0.55	0.08	4.13	0.3	1.14	0.12	0	0.01	0.09	4.16	0.08	0.06	10.65	32.05	0.18	0	7.79	0	0	0	-7.25	-1.17	-3.07	65.43	132.66	882.14	569.59	1081.37	779.66	911.26	616.69	1043.73	609.68
35.935	0	0.12	0.1	0.03	0.13	0.07	0.1	0.22	0.47	0.47	99.55	0.33	3.05	98.38	0.39	2.33	0.47	0.12	4.08	0.18	1.07	0.11	0	0.01	0.08	3.68	0.07	0.06	10.02	30.89	0.16	0.01	7.62	0	0	0	-5.51	-1.48	-3.96	66.23	130.58	875.02	568.24	1072.28	776.82	903.44	616.52	1033.67	607.05
35.969	0	0.12	0.1	0.03	0.14	0.07	0.1	0.24	0.55	0.55	99.53	0.33	3.32	97.91	0.34	3.45	0.55	0.18	4.74	0.15	1.02	0.08	0	0.01	0.09	3.06	0.05	0.07	9.99	30.83	0.16	0	7.62	0	0	0	1.17	-2.76	-4.33	68.4	127.97	864.54	564	1059.5	772.07	892.87	613.88	1020.4	603.32
36.002	0	0.12	0.1	0.03	0.14	0.07	0.1	0.24	0.53	0.53	99.52	0.33	3.4	98.27	0.34	4.39	0.53	0.24	5.05	0.13	0.92	0.08	0	0.01	0.09	2.77	0.04	0.1	9.56	30.31	0.15	0	7.53	0	0	0	-2.17	-1.8	-6.24	68.04	126.15	857.04	564.02	1052.2	771.19	884.79	614.98	1010.16	600.95
36.035	0	0.12	0.1	0.03	0.14	0.08	0.1	0.23	0.6	0.6	99.54	0.33	3.5	98.73	0.27	4.3	0.6	0.26	5.77	0.11	0.87	0.08	0	0.01	0.09	2.34	0.04	0.13	9.66	29.67	0.16	0	7.35	0	0	0	2.41	-0.22	-5.12	68.68	126.15	842.4	566.57	1036.97	774.79	871.06	618.79	996.3	603.62
36.069	0	0.12	0.11	0.03	0.15	0.07	0.1	0.21	0.77	0.77	99.58	0.33	2.42	98.32	0.33	4.45	0.77	0.28	5.24	0.11	0.89	0.09	0	0.01	0.09	1.93	0.05	0.14	8.86	27.14	0.17	0	6.64	0	0	0	3.36	1.65	-9.73	68.35	128.39	837.18	566.37	1033.49	773.68	861.25	622.86	988.11	603.13
36.102	0	0.12	0.11	0.03	0.14	0.07	0.11	0.19	0.84	0.84	99.62	0.33	2.22	98.65	0.41	3.93	0.84	0.29	5.23	0.12	0.9	0.1	0	0.01	0.1	1.6	0.06	0.15	8.34	25.07	0.15	0	6.51	0	0	0	5.8	0.56	-10.64	68.4	132.05	831.71	569	1031.94	780.37	854.86	628.78	985	606.35
36.136	0	0.12	0.12	0.03	0.14	0.06	0.11	0.16	1	1	99.68	0.33	1.15	98.66	0.46	2.66	1	0.27	4.1	0.12	0.82	0.11	0	0.01	0.1	1.08	0.07	0.13	6.63	22.27	0.14	0	6.01	0	0	0	5.89	-0.5	-9.08	67.67	130.93	823.93	570.43	1025.23	784.98	849.71	628.77	978.98	608
36.169	0	0.12	0.13	0.03	0.13	0.05	0.11	0.14	1.01	1.01	99.72	0.33	0.41	98.32	0.44	1.51	1.01	0.21	3.65	0.13	0.78	0.08	0	0.01	0.11	0.78	0.08	0.14	6.31	20.16	0.14	0.01	5.48	0	0	0	0.28	-1.66	-8.48	67.79	129.6	819.75	572.48	1021.46	786.44	846.91	628.29	975.16	609.61
36.202	0	0.12	0.13	0.03	0.13	0.06	0.11	0.13	1.02	1.02	99.74	0.33	0.58	98.59	0.42	1	1.02	0.18	3.74	0.12	0.56	0.06	0	0.01	0.12	0.64	0.11	0.17	6.02	19.38	0.15	0	5.53	0	0	0	-0.86	-0.77	-7.33	67.57	129.4	817.54	575.49	1016.54	787.23	844.64	629.8	972.71	611.27
36.236	0	0.12	0.13	0.03	0.13	0.05	0.11	0.12	0.82	0.82	99.74	0.33	0.01	97.75	0.46	1	0.82	0.13	2.93	0.08	0.38	0.04	0	0.01	0.11	0.39	0.15	0.2	6.14	16.84	0.14	0	5.16	0	0	0	-5.53	-3.15	-5.8	66.08	128.35	814.65	577.37	1013.8	788.83	843.65	628.59	971.09	613.37
36.269	0	0.12	0.13	0.03	0.13	0.05	0.11	0.11	0.74	0.74	99.74	0.33	0	97.71	0.4	1.26	0.74	0.12	2.45	0.05	0.36	0.03	0	0.01	0.12	0.39	0.19	0.23	6.12	15.29	0.16	0	4.94	0	0	0	-8.05	-3.23	-5.19	65.01	125.22	814.46	579.63	1012.72	789.82	845.3	629.45	969.68	615.01
36.302	0	0.12	0.13	0.03	0.13	0.05	0.11	0.1	0.69	0.69	99.73	0.33	0	98.76	0.42	1.36	0.69	0.11	2.36	0.04	0.36	0.04	0	0.01	0.12	0.33	0.2	0.17	5.79	12.93	0.16	0	4.75	0	0	0	-10.3	-0.12	-4.66	64.25	128.15	813.37	578.59	1012.15	788.5	843.4	627.53	970.83	613.95
36.336	0	0.12	0.13	0.03	0.13	0.04	0.11	0.1	0.63	0.63	99.73	0.33	0	98.71	0.29	1.28	0.63	0.12	1.98	0.02	0.46	0.04	0	0.01	0.14	0.28	0.24	0.14	5.01	11.6	0.16	0	4.53	0	0	0	-12.71	-0.32	-3.49	64.06	129.28	811.56	574.79	1012.05	785.41	842.96	623.46	971.58	610.34
36.369	0	0.12	0.14	0.03	0.13	0.04	0.11	0.1	0.63	0.63	99.73	0.33	0	97.28	0.24	1.44	0.63	0.12	1.77	0.02	0.79	0.07	0	0.01	0.17	0.3	0.22	0.13	5.07	11.44	0.17	0	4.26	0	0	0	-11.2	-4.11	-1.73	64.25	126.94	811.17	573.22	1013.87	786.68	846.47	621.71	972.93	610.73
36.402	0	0.12	0.14	0.03	0.13	0.04	0.11	0.1	0.65	0.65	99.73	0.33	0	97.11	0.28	2.2	0.65	0.13	2.03	0.02	1.02	0.08	0	0.01	0.16	0.34	0.19	0.09	4.84	11.24	0.18	0	4.12	0	0	0	-12.68	-4.43	-2.23	63.95	127.41	811.62	571.84	1017.68	788.57	847.91	621.19	974.73	609.02
36.436	0	0.12	0.13	0.03	0.14	0.04	0.11	0.11	0.96	0.96	99.71	0.33	0	96.53	0.4	3.76	0.96	0.12	2.44	0.02	1.2	0.13	0	0.01	0.18	0.38	0.17	0.11	5.2	11.2	0.24	0	4.04	0	0	0	-12.57	-5.37	-2.25	63.79	128.34	813	570.77	1021.56	790.43	849.98	620.32	977.78	608.6
36.469	0	0.12	0.13	0.03	0.15	0.05	0.11	0.11	0.93	0.93	99.71	0.33	0	95.24	0.52	4.82	0.93	0.11	3.7	0.03	1.3	0.19	0	0.01	0.22	0.47	0.16	0.12	5.17	11.41	0.25	0	4.33	0	0	0	-11.46	-7.01	-2.76	64.03	128.15	817.51	568.91	1027.82	790.51	855.04	620.41	982.44	606.51
36.503	0	0.12	0.13	0.03	0.15	0.05	0.11	0.11	0.98	0.98	99.7	0.33	0	96.74	0.45	5.14	0.98	0.11	5.31	0.04	1.21	0.23	0	0.01	0.25	0.51	0.13	0.13	5.21	11.76	0.28	0.01	4.19	0	0	0	-11.47	-5.05	-2.86	64.08	130.07	824.27	566.94	1035.69	789.82	861.24	618.29	990.63	604.94
36.536	0	0.12	0.13	0.03	0.14	0.05	0.12	0.11	0.92	0.92	99.71	0.33	0	96.3	0.4	3.69	0.92	0.08	4.67	0.06	1.2	0.24	0	0.01	0.21	0.57	0.1	0.08	5.2	11.69	0.25	0.01	3.86	0	0	0	-9.17	-5.7	-2	64.87	130.51	835.77	563.4	1046.17	785.22	872.86	615.52	1002.67	602.12
36.569	0	0.12	0.14	0.03	0.14	0.05	0.12	0.11	0.97	0.97	99.72	0.33	0	95.72	0.33	3.25	0.97	0.07	4.93	0.09	1.56	0.24	0	0.01	0.2	0.64	0.08	0.05	5.1	13.02	0.22	0	3.86	0	0	0	-4.21	-6.46	-2.72	66.15	128.98	847.77	559.24	1057.06	781.38	884.44	613.03	1012.59	598.46
36.603	0	0.12	0.14	0.03	0.14	0.05	0.11	0.12	0.76	0.76	99.73	0.33	0	95.66	0.35	2.92	0.76	0.05	4.64	0.15	2.25	0.28	0	0.02	0.19	0.88	0.07	0.04	5.72	14.84	0.24	0.01	3.95	0	0	0	-8.58	-6.53	-0.06	64.89	126.53	856.97	559.36	1063.17	777.92	895.65	606.68	1022.02	600.14
36.636	0	0.12	0.14	0.03	0.13	0.05	0.11	0.12	0.8	0.8	99.73	0.33	0	93.69	0.43	2.13	0.8	0.04	5.93	0.3	3.19	0.25	0	0.02	0.19	0.91	0.06	0.04	5.54	15.84	0.22	0	4.12	0	0	0	-3.4	-8.51	-2.08	67.12	127.34	875.74	554.74	1079.11	771.99	910.54	602.33	1037.74	596.42
36.669	0	0.12	0.14	0.03	0.13	0.06	0.12	0.12	0.69	0.69	99.72	0.33	0	96.3	0.37	1.31	0.69	0.04	7.61	0.34	3.21	0.15	0	0.02	0.24	1.21	0.05	0.05	5.28	17.37	0.22	0	4.27	0	0	0	0.94	-5.71	1.43	68.59	125.39	876.84	555.65	1081.02	774.84	916.49	602.72	1041.85	600.38
36.703	0	0.12	0.14	0.03	0.12	0.07	0.12	0.13	0.48	0.48	99.73	0.33	1.37	96.38	0.28	0.93	0.48	0.04	8.63	0.29	1.91	0.09	0	0.02	0.22	2.11	0.06	0.08	5.3	18.89	0.2	0	4.57	0	0	0	-3.05	-5.59	1.1	67.13	130.59	882.36	556.4	1088.86	776.77	920.24	603.1	1050.81	600.66
36.736	0	0.12	0.13	0.03	0.12	0.07	0.12	0.13	0.42	0.42	99.73	0.33	2.51	94.57	0.2	0.73	0.42	0.05	9.77	0.23	1.18	0.05	0	0.02	0.21	2.3	0.06	0.15	5.15	19.12	0.2	0	4.86	0	0	0	-3.45	-7.71	1.87	67.07	132.73	888.75	559.76	1094.62	779.09	925.99	605.27	1058.72	604.88
36.77	0	0.12	0.13	0.02	0.12	0.07	0.12	0.15	0.45	0.45	99.7	0.33	2.9	97.09	0.16	0.56	0.45	0.05	9.33	0.25	0.54	0.03	0	0.02	0.2	3.23	0.07	0.18	4.94	23.57	0.19	0.01	5.16	0	0	0	0.01	-4.47	3.04	68.29	129.92	892.98	563.76	1096.08	780.33	931.46	609.69	1061.38	609.74
36.803	0	0.12	0.13	0.02	0.12	0.07	0.12	0.16	0.48	0.48	99.68	0.33	2.4	97.77	0.14	0.38	0.48	0.05	7.99	0.24	0.53	0.03	0	0.02	0.21	3.42	0.08	0.16	4.33	24.89	0.18	0.01	5.23	0	0	0	-0.11	-3.11	2.39	67.93	131.93	898.52	568.58	1097.11	780.14	933.12	613.56	1065.06	613.63
36.836	0	0.12	0.13	0.02	0.12	0.06	0.12	0.15	0.52	0.52	99.71	0.33	1.89	94.89	0.14	0.32	0.52	0.05	6.63	0.17	0.48	0.02	0	0.02	0.24	3.02	0.1	0.23	4.03	22.92	0.18	0	5.31	0	0	0	-5.22	-7.39	2.52	66.93	132.43	900.79	571.87	1098.75	781.09	934.9	615.82	1067.33	615.4
36.87	0	0.12	0.12	0.02	0.12	0.06	0.11	0.15	0.53	0.53	99.7	0.33	1.97	96.39	0.13	0.32	0.53	0.04	4.88	0.13	0.32	0.01	0	0.02	0.23	3.47	0.1	0.15	3.94	23.84	0.17	0.01	6	0	0	0	-3.49	-5.58	3.55	67.23	128.94	900.97	573.29	1098.61	783.15	937.7	615.84	1066.61	618.34
36.903	0	0.12	0.12	0.02	0.12	0.06	0.11	0.14	0.47	0.47	99.73	0.33	1.54	96.8	0.12	0.47	0.47	0.05	3.61	0.06	0.26	0.01	0	0.02	0.22	2.71	0.14	0.17	4.13	21.23	0.18	0	6.06	0	0	0	-8.04	-4.96	2.27	65.36	129.52	901.16	573.93	1100.06	784.89	936.96	615.41	1066.47	617.38
36.936	0	0.12	0.12	0.02	0.12	0.05	0.11	0.13	0.44	0.44	99.75	0.33	0.9	97.88	0.11	0.59	0.44	0.05	2.7	0.04	0.24	0.01	0	0.02	0.22	2.32	0.19	0.2	4	19.11	0.18	0	5.79	0	0	0	-11.91	-2.83	1.04	64.6	130.31	899.93	572.47	1099.17	782.69	934.3	613.79	1064.62	614.41
36.97	0	0.12	0.13	0.02	0.12	0.05	0.11	0.12	0.37	0.37	99.74	0.33	0	97.79	0.11	0.68	0.37	0.06	1.97	0.03	0.24	0.02	0	0.02	0.22	1.67	0.19	0.15	3.52	17.32	0.14	0	5.09	0	0	0	-10.64	-3.04	-0.49	64.86	128.86	897.71	571.11	1096.27	780.32	930.95	613.65	1059.8	612.9
37.003	0	0.12	0.13	0.02	0.12	0.05	0.11	0.12	0.33	0.33	99.74	0.33	0	97.95	0.14	1.09	0.33	0.09	1.98	0.03	0.35	0.03	0	0.02	0.18	1.47	0.16	0.2	3.44	16.75	0.13	0	5.11	0	0	0	-8.46	-2.67	-1.63	65.31	130.85	893.97	569.59	1094.06	780.34	925.82	614.07	1056.65	611.9
37.036	0	0.11	0.13	0.02	0.12	0.05	0.11	0.12	0.3	0.3	99.75	0.33	0	98.31	0.22	1.66	0.3	0.12	2.1	0.03	0.42	0.04	0	0.02	0.17	1.23	0.14	0.18	3.11	16.34	0.13	0.01	5.08	0	0	0	-5.82	-1.69	-2.94	66.22	135.77	888.4	566.94	1090.81	779.97	917.53	614.53	1053.21	609.4
37.07	0	0.11	0.12	0.02	0.13	0.05	0.11	0.12	0.26	0.33	99.74	0.33	0.19	98.69	0.33	3.6	0.26	0.22	2.94	0.03	0.67	0.07	0	0.02	0.2	1.01	0.12	0.18	2.85	14.45	0.14	0	5.15	0	0	0	-7.41	0.38	-3.4	66.08	129.89	882.92	567.94	1083.56	780.3	913.97	615.52	1043.59	607.17
37.103	0	0.11	0.12	0.02	0.14	0.05	0.1	0.13	0.26	0.39	99.72	0.33	0.33	98.71	0.39	5.54	0.26	0.3	4.14	0.04	1.06	0.13	0	0.02	0.2	0.99	0.1	0.18	2.81	14.58	0.14	0.01	4.97	0	0	0	-5.35	-0.32	-4.18	66.68	129.17	875.97	569.14	1074.61	779.79	905.69	617.93	1034.44	607.5
37.137	0	0.1	0.11	0.02	0.15	0.06	0.1	0.13	0.21	0.54	99.7	0.33	0.51	97.83	0.54	7.63	0.21	0.45	5.53	0.05	1.59	0.24	0	0.02	0.2	0.79	0.07	0.13	2.74	12.35	0.14	0	4.79	0	0	0	-6.07	-2.96	-6.34	66.82	129.7	866.5	565.81	1066.26	775.12	894.24	615.79	1023.54	605.59
37.17	0	0.1	0.11	0.02	0.15	0.06	0.1	0.13	0.21	0.56	99.69	0.33	0.5	98.77	0.56	8.3	0.21	0.44	5.78	0.07	1.58	0.25	0	0.02	0.21	0.71	0.05	0.15	2.93	10.79	0.13	0.01	4.68	0	0	0	0.56	-0.09	-5.28	68.6	126.45	854.82	566.38	1052.39	777.58	884.52	617.52	1010.32	604.69
37.203	0	0.1	0.11	0.02	0.16	0.06	0.1	0.13	0.2	0.65	99.68	0.33	0.77	98.42	0.65	9.23	0.2	0.43	5.87	0.11	1.15	0.2	0	0.02	0.19	0.68	0.04	0.13	3.06	10.84	0.12	0.01	4.74	0	0	0	1.12	-1.35	-5.09	68.82	125.21	841.57	567.29	1036.49	776	870.79	617.99	995.33	605.01
37.237	0	0.1	0.11	0.02	0.17	0.05	0.1	0.14	0.23	0.45	99.65	0.33	0.31	98.69	0.8	10.49	0.23	0.45	5.81	0.16	0.75	0.19	0	0.01	0.19	0.45	0.04	0.13	3.09	9.74	0.11	0.01	4.22	0	0	0	1.98	0.38	-6.99	68.66	129.18	831.16	569.42	1025.6	776.66	856.44	623.32	984.33	605.18
37.27	0	0.1	0.11	0.02	0.17	0.05	0.1	0.13	0.25	0.43	99.67	0.33	0.33	98.7	0.81	9.13	0.25	0.37	5.63	0.18	0.59	0.14	0	0.01	0.16	0.43	0.04	0.13	3.02	9.56	0.1	0	4.24	0	0	0	0.9	-0.37	-9.15	68.65	130.31	824.87	573.46	1020.55	779.59	848.05	629.31	976.83	609.47
37.303	0	0.11	0.12	0.02	0.15	0.05	0.11	0.11	0.28	0.31	99.7	0.33	0	98.78	0.68	6.04	0.28	0.28	4.43	0.17	0.41	0.09	0	0.01	0.12	0.31	0.04	0.08	2.67	8.54	0.08	0	4.16	0	0	0	1.37	-0.01	-9.6	67.8	127.77	815.81	576.44	1011.17	782.98	839.99	632.6	966.02	611.59
37.337	0	0.11	0.13	0.02	0.14	0.05	0.11	0.09	0.22	0.22	99.73	0.33	0	98.57	0.53	3.45	0.22	0.15	3.63	0.1	0.28	0.06	0	0.01	0.08	0.22	0.05	0.05	2.84	7.58	0.07	0.01	4.09	0	0	0	-4.76	-0.84	-9.89	67.34	130.06	812.59	582.25	1006.6	785.4	834.65	638.01	962.61	614.76
37.37	0	0.11	0.13	0.02	0.13	0.05	0.11	0.08	0.23	0.23	99.73	0.33	0	98.42	0.56	3.46	0.23	0.12	3.25	0.07	0.25	0.05	0	0.01	0.07	0.19	0.07	0.05	2.77	5.98	0.07	0.02	4.1	0	0	0	-2.5	1.34	-8.08	67.15	132.5	806.88	582.81	1003.99	790.65	830.66	637.7	961.63	617.56
37.403	0	0.11	0.13	0.02	0.13	0.05	0.11	0.08	0.25	0.25	99.74	0.33	0	98.67	0.47	2.83	0.25	0.08	2.91	0.06	0.2	0.03	0	0.01	0.07	0.15	0.09	0.05	2.52	5.65	0.07	0.01	4.21	0	0	0	-6.13	0.45	-6.91	66.36	130.51	800.44	581.95	997.04	788.9	826	633.77	955.47	617.3
37.437	0	0.11	0.13	0.02	0.13	0.05	0.11	0.08	0.29	0.29	99.74	0.33	0	98.53	0.35	2.44	0.29	0.07	3.07	0.04	0.17	0.03	0	0.01	0.07	0.13	0.14	0.06	2.33	5.61	0.06	0	4.34	0	0	0	-4.74	-0.98	-6.15	66.51	127.42	797.97	580.7	994.85	789.84	826.14	632.14	952.51	615.83
37.47	0	0.11	0.13	0.02	0.13	0.05	0.11	0.08	0.31	0.31	99.74	0.33	0	98.31	0.33	2.59	0.31	0.07	3.41	0.03	0.21	0.03	0	0.01	0.07	0.12	0.17	0.09	2.62	5.78	0.07	0	4.37	0	0	0	-11.07	-1.69	-5.87	64.37	126.99	793.89	579.03	992	787.61	823.01	628.07	949.23	614.16
37.504	0	0.11	0.13	0.02	0.13	0.05	0.11	0.08	0.37	0.37	99.74	0.33	0	97.44	0.31	2.39	0.37	0.07	3.51	0.02	0.32	0.04	0	0.01	0.07	0.11	0.18	0.13	2.8	5.68	0.08	0	4.56	0	0	0	-9.12	-3.8	-3.32	64.72	125.53	791.91	578.38	992.33	789.85	825.44	628.63	950.17	614.48
37.537	0	0.11	0.13	0.02	0.13	0.05	0.11	0.08	0.39	0.39	99.74	0.33	0	97.05	0.29	2.75	0.39	0.07	3.18	0.02	0.43	0.04	0	0.01	0.09	0.11	0.21	0.14	2.84	5.23	0.09	0	4.63	0	0	0	-11.23	-4.54	-4.42	64.09	127.21	791.46	577.43	993.73	790.32	824.04	628.48	950.23	612.48
37.57	0	0.11	0.13	0.02	0.14	0.05	0.11	0.09	0.41	0.41	99.73	0.33	0	97.87	0.35	4.19	0.41	0.09	2.98	0.02	0.54	0.05	0	0.01	0.12	0.12	0.21	0.15	2.84	5.72	0.09	0	4.47	0	0	0	-11.45	-2.85	-3.28	64.01	128.12	791.25	577.32	993.85	790.73	824.47	626.69	951.93	613.65
37.604	0	0.1	0.11	0.02	0.15	0.05	0.1	0.1	0.4	0.4	99.7	0.33	0	98.24	0.35	7.05	0.4	0.13	2.92	0.03	0.81	0.06	0	0.01	0.14	0.11	0.2	0.15	3.04	5.81	0.11	0	4.89	0	0	0	-13.65	-1.89	-3.3	63.66	129.49	791.42	574.9	997.56	791.21	825.74	625.04	954.47	610.95
37.637	0	0.1	0.11	0.02	0.14	0.05	0.1	0.1	0.45	0.45	99.71	0.33	0	97.94	0.41	6.51	0.45	0.11	3.25	0.06	1.08	0.08	0	0.01	0.15	0.14	0.16	0.13	3.05	6.32	0.12	0.01	5.04	0	0	0	-13	-2.7	-2.11	63.79	129.65	792.07	571.34	1001.4	790.34	829.15	623.47	957.88	608.07
37.67	0	0.11	0.12	0.02	0.14	0.05	0.11	0.09	0.58	0.58	99.73	0.33	0.54	98.46	0.44	5.01	0.58	0.08	4.27	0.07	1.05	0.07	0	0.01	0.14	0.16	0.16	0.1	2.99	6.41	0.14	0	5.24	0	0	0	-9.89	-1.22	-2.12	64.17	132.81	796.48	567.59	1009.26	791.5	833.54	620.22	965.63	606.41
37.704	0	0.11	0.12	0.02	0.13	0.06	0.11	0.08	0.77	0.77	99.74	0.33	0.44	98.76	0.51	3.68	0.77	0.05	4.72	0.1	1.27	0.08	0	0.01	0.13	0.18	0.12	0.09	2.89	6.05	0.16	0.01	5.17	0	0	0	-8.26	0.11	-1.23	64.24	131.56	801.94	564.12	1017.46	791.45	841.9	617.15	972.85	604.46
37.737	0	0.11	0.12	0.02	0.12	0.06	0.11	0.08	0.81	0.81	99.75	0.33	1.12	97.68	0.5	2.65	0.81	0.05	5.85	0.15	1.81	0.1	0	0.01	0.13	0.21	0.1	0.06	3.08	6.83	0.14	0	5.58	0	0	0	-5.15	-3.29	-4.65	65.32	128.68	820.57	559.58	1033.88	786.54	857.65	614.09	985.36	598.33
37.771	0	0.11	0.12	0.03	0.12	0.06	0.11	0.08	0.91	0.91	99.76	0.33	0.56	98.24	0.42	2.32	0.91	0.04	6.02	0.25	3.26	0.18	0	0.01	0.13	0.28	0.09	0.04	3.34	7.49	0.19	0.01	5.61	0	0	0	-5.39	-1.88	-0.85	64.81	128.29	825.03	559.24	1034.83	781.95	864.04	610.03	991.96	600.31
37.804	0	0.11	0.12	0.03	0.12	0.07	0.11	0.08	0.8	0.8	99.76	0.33	1.52	98.01	0.41	1.57	0.8	0.03	6.74	0.37	2.79	0.16	0	0.01	0.13	0.33	0.08	0.04	3.56	7.77	0.19	0	5.98	0	0	0	-4.22	-2.51	-1.54	66.02	125.65	842.18	554.67	1050.41	776.82	881.05	604.68	1006.38	595.67
37.837	0	0.11	0.12	0.03	0.11	0.07	0.11	0.08	0.77	0.77	99.76	0.33	2.14	98.18	0.32	0.97	0.77	0.02	7.72	0.46	2.44	0.15	0	0.01	0.13	0.38	0.08	0.03	3.62	8.31	0.18	0.01	6	0	0	0	-6.79	-2.06	2.21	65.15	128.35	843.32	554.68	1052.84	776.67	885.01	601.78	1013.32	598.53
37.871	0	0.12	0.12	0.02	0.12	0.08	0.11	0.1	0.81	0.81	99.76	0.33	3.17	97.45	0.27	0.51	0.81	0.01	8.31	0.54	1.44	0.11	0	0.01	0.15	0.7	0.09	0.04	4.4	13.52	0.21	0.01	6.35	0	0	0	-4.05	-3.79	2.47	65.77	127	850.32	556.31	1059.36	779.31	892.64	602.32	1019.64	601.63
37.904	0	0.12	0.12	0.02	0.12	0.09	0.12	0.12	0.77	0.77	99.76	0.33	4.76	98.09	0.21	0.31	0.77	0.01	10.24	0.5	0.82	0.07	0	0.01	0.13	0.96	0.12	0.04	5.51	17.55	0.22	0	6.79	0	0	0	-3.21	-2.29	3.49	66.15	128.23	854.36	559.23	1062.9	781.32	896.86	605.02	1025.09	605.59
37.937	0	0.12	0.11	0.02	0.12	0.1	0.12	0.12	0.74	0.74	99.76	0.33	5.64	98.1	0.19	0.29	0.74	0.01	11.47	0.51	0.78	0.07	0	0.01	0.11	1.08	0.14	0.05	5.72	18.1	0.23	0	7.08	0	0	0	-1.93	-2.29	2.71	66.72	128.91	858.18	561.48	1066.27	783.64	899.35	607.83	1028.27	607.57
37.971	0	0.11	0.11	0.02	0.11	0.12	0.11	0.14	0.72	0.72	99.72	0.33	7.08	98.38	0.18	0.27	0.72	0.02	13.15	0.5	0.84	0.05	0	0.01	0.1	1.96	0.24	0.07	5.7	22.09	0.23	0	7.8	0	0	0	-0.48	-1.46	2.05	67.23	130.8	860.23	563.05	1069	786.06	900.17	610.91	1030.96	608.97
38.004	0	0.11	0.11	0.02	0.11	0.11	0.11	0.14	0.74	0.74	99.72	0.33	6.39	98.24	0.19	0.26	0.74	0.01	11.58	0.49	0.86	0.04	0	0.01	0.09	2.04	0.32	0.08	5.61	21.89	0.23	0.01	7.79	0	0	0	-0.65	-1.9	2.27	67.01	128.8	861.34	563.76	1070.25	787.09	902.55	611.37	1031.34	609.7
38.037	0	0.11	0.11	0.02	0.11	0.11	0.11	0.16	0.81	0.81	99.69	0.33	6.16	98.77	0.23	0.25	0.81	0.01	10.2	0.52	0.89	0.04	0	0.01	0.07	2.61	0.41	0.1	5.86	24.48	0.23	0	8.19	0	0	0	-4.45	0.08	2.34	65.81	126.62	861.99	565.03	1067.83	784.27	902.84	610.52	1029.45	609.55
38.071	0	0.11	0.1	0.02	0.11	0.11	0.11	0.19	0.83	0.83	99.62	0.33	6.55	98.3	0.26	0.3	0.83	0.01	9.02	0.54	0.92	0.05	0	0.01	0.06	3.87	0.49	0.09	6.88	28.78	0.24	0.01	9.05	0	0	0	-7.51	-1.71	1.45	64.68	125.42	861.62	565.95	1065.59	783.29	901.22	609.43	1026.64	609.14
38.104	0	0.12	0.1	0.02	0.11	0.1	0.1	0.2	0.81	0.81	99.6	0.33	5.6	98.37	0.35	0.56	0.81	0.02	7.62	0.59	1.12	0.06	0	0.01	0.06	3.86	0.46	0.08	7.61	29.97	0.25	0	8.8	0	0	0	-11	1.49	0.75	64.21	131.79	860.51	565.85	1062.13	779.08	895.13	608.56	1026.91	607.7
38.138	0	0.12	0.1	0.03	0.12	0.08	0.1	0.21	0.75	0.75	99.59	0.33	3.99	98.57	0.54	1.14	0.75	0.05	5.08	0.39	1.15	0.07	0	0	0.05	3.8	0.49	0.11	8.97	29.85	0.24	0	8.31	0	0	0	-7.66	0.82	-0.11	65.27	126.09	859.28	565.07	1058.29	776.78	894.63	608.98	1020.68	605.98
38.171	0	0.12	0.1	0.03	0.13	0.08	0.1	0.22	0.55	0.67	99.56	0.33	3.54	98.46	0.67	2.6	0.55	0.1	4.64	0.25	0.99	0.05	0	0	0.05	3.32	0.43	0.12	9.44	30.02	0.23	0	7.92	0	0	0	-5.9	1.22	-1.88	66.08	130.31	857.79	564.75	1055.67	774.19	888.67	610.19	1018.91	606.06
38.204	0	0.11	0.1	0.03	0.15	0.07	0.1	0.26	0.5	0.82	99.49	0.33	3.23	98.33	0.82	5.42	0.5	0.19	4.31	0.22	0.89	0.04	0	0	0.05	3.13	0.37	0.15	10.01	30.5	0.23	0	7.73	0	0	0	-4.08	1.64	-2.46	66.79	125.78	853.13	563.62	1052.13	775.12	886.38	609.62	1012.09	605.38
38.238	0	0.11	0.09	0.03	0.18	0.07	0.09	0.35	0.38	1.03	99.31	0.33	2.72	98.03	1.03	9.6	0.38	0.32	4.11	0.19	0.83	0.05	0	0	0.05	2.87	0.22	0.12	10.47	33.24	0.24	0	7.29	0	0	0	-6.58	2.46	-4.18	66.19	127.02	847.77	562.82	1047.29	773.84	879.06	610.41	1005.81	602.3
38.271	0	0.1	0.08	0.03	0.2	0.07	0.09	0.41	0.35	1.07	99.18	0.43	2.84	98.48	1.07	13.38	0.35	0.51	5.13	0.18	1.01	0.06	0	0	0.05	2.92	0.14	0.09	10.29	33.33	0.22	0	7.06	0	0	0	-1.97	1.16	-4.13	67.58	126.01	836.3	559.02	1037.54	773.14	868.99	607.65	994.79	600.51
38.304	0	0.1	0.08	0.03	0.21	0.07	0.09	0.41	0.32	1.03	99.17	0.44	3	98.59	1.03	14.14	0.32	0.75	5.82	0.14	1.38	0.1	0	0	0.06	2.39	0.1	0.08	10.05	32.52	0.18	0	7.05	0	0	0	-3.25	-0.75	-5.09	67.11	124.93	827.79	558.05	1028.47	771.37	859.9	607.47	984.45	597.79
38.338	0	0.1	0.08	0.03	0.22	0.07	0.09	0.52	0.32	1.11	98.97	0.47	2.3	97.97	1.11	14.41	0.32	1.03	5.52	0.13	1.54	0.14	0	0	0.06	2.65	0.06	0.06	10.49	37.19	0.2	0	6.59	0	0	0	3.74	2.63	-6.29	68.94	123.86	817.5	560.27	1015.36	772.66	847.93	612.81	970.98	598.69
38.371	0	0.11	0.09	0.03	0.21	0.07	0.09	0.51	0.34	1.04	98.97	0.41	2.24	97.35	1.04	12.86	0.34	1.26	5.92	0.12	1.6	0.14	0	0	0.06	2.45	0.06	0.08	10.34	38.46	0.17	0	6.39	0	0	0	4.62	3.99	-7.32	68.55	125.93	807.78	564.07	1003.64	774.11	835.38	618.71	959.94	600.18
38.404	0	0.12	0.1	0.03	0.17	0.06	0.1	0.43	0.38	0.76	99.13	0.33	1.34	97.86	0.76	7.56	0.38	1.12	4.86	0.14	1.37	0.11	0	0	0.05	1.93	0.04	0.07	9.36	40.03	0.14	0	5.84	0	0	0	2.22	2.88	-8.92	67.89	125.86	800.26	566.53	995.86	774.74	826.35	621.93	950.54	601.52
38.438	0	0.12	0.12	0.03	0.15	0.05	0.11	0.38	0.46	0.59	99.24	0.33	0	98.59	0.59	3.95	0.46	0.94	3.73	0.16	0.94	0.07	0	0	0.04	1.25	0.04	0.06	7.42	40.73	0.1	0	4.81	0	0	0	4.08	0.77	-11.09	67.02	126.86	796.03	570.96	991.61	777.36	819.52	629.03	944.37	606.56
38.471	0	0.13	0.13	0.03	0.14	0.05	0.11	0.34	0.57	0.57	99.33	0.33	0	98.78	0.51	1.86	0.57	0.59	3.11	0.15	0.61	0.06	0	0	0.04	0.92	0.04	0.04	6.97	40.49	0.08	0	4.57	0	0	0	-0.34	0.03	-10.18	67.34	127.35	792.34	575.7	986.09	780.1	815.6	632.17	940.82	608.98
38.505	0	0.13	0.14	0.03	0.14	0.04	0.12	0.29	0.6	0.6	99.42	0.33	0	98.72	0.45	1.2	0.6	0.37	2.32	0.11	0.22	0.03	0	0	0.04	0.53	0.05	0.07	6.62	37.93	0.07	0	4.08	0	0	0	-2.23	0.26	-7.12	67.21	130.73	788.46	578.09	983.13	784.41	812.99	632	942.18	612
38.538	0	0.13	0.14	0.03	0.14	0.04	0.12	0.23	0.6	0.6	99.53	0.33	0	98.72	0.48	1.06	0.6	0.23	2.2	0.07	0.2	0.03	0	0	0.05	0.38	0.07	0.08	6.02	32.96	0.06	0	3.77	0	0	0	1.57	-0.29	-6.71	67.18	130.44	783.99	579.04	980.83	788.86	810.11	633.91	939.13	614.7
38.571	0	0.13	0.15	0.03	0.13	0.04	0.12	0.2	0.63	0.63	99.61	0.33	0	96.98	0.44	0.95	0.63	0.14	1.89	0.04	0.13	0.01	0	0	0.04	0.3	0.1	0.1	5.56	29.05	0.06	0	3.62	0	0	0	-8.5	-4.66	-6.09	65.35	131.54	780.62	580.15	976.97	786.95	806.2	631.26	936.68	614.6
38.605	0	0.13	0.15	0.02	0.13	0.04	0.12	0.14	0.66	0.66	99.7	0.33	0	97.89	0.37	0.69	0.66	0.08	1.58	0.02	0.09	0.01	0	0	0.05	0.14	0.17	0.16	4.42	20.9	0.05	0	3.32	0	0	0	-3.81	-2.82	-4.59	66.58	129.6	779.69	582.17	978.41	792.89	809.05	634.43	937.67	618.51
38.638	0	0.13	0.15	0.03	0.13	0.04	0.12	0.12	0.71	0.71	99.7	0.33	0	97.41	0.31	0.52	0.71	0.03	1.25	0.01	0.07	0	0	0	0.04	0.12	0.23	0.11	4.59	18.36	0.06	0	3.23	0	0	0	-1.83	-3.87	-5.71	66.62	127.51	779.38	584.06	979.78	797.83	809.61	637	936.09	620.81
38.671	0	0.13	0.15	0.02	0.13	0.04	0.12	0.11	0.84	0.84	99.7	0.33	0	98.72	0.33	0.51	0.84	0.02	1.18	0.01	0.06	0	0	0	0.05	0.09	0.28	0.09	4.17	15.34	0.05	0	3.27	0	0	0	-2.79	-0.27	-3.67	66.49	129.19	777.56	584.13	978.78	797.92	809.26	636.14	937.67	621.98
38.705	0	0.13	0.16	0.02	0.13	0.04	0.12	0.1	1.35	1.35	99.69	0.33	0	98.13	0.37	0.54	1.35	0.01	1.31	0.01	0.05	0	0	0	0.05	0.06	0.33	0.09	3.56	12.64	0.04	0.01	3.1	0	0	0	-3.6	-2.19	-3.64	66.23	129.52	776.15	584.29	978.85	798.88	808.53	637.89	937.01	621.53
38.738	0	0.13	0.16	0.02	0.13	0.04	0.13	0.1	1.48	1.48	99.69	0.33	0	98.37	0.39	0.54	1.48	0.01	1.51	0.01	0.06	0	0	0	0.06	0.05	0.36	0.06	3.88	12.46	0.04	0	3.13	0	0	0	-6.08	-1.49	-3.25	65.14	133.4	774.66	584.03	978.71	799.61	805.91	636.11	938.54	621.82
38.772	0	0.13	0.16	0.02	0.13	0.04	0.13	0.09	2.05	2.05	99.69	0.33	0	98.01	0.38	0.69	2.05	0.01	2.36	0.01	0.11	0	0	0	0.07	0.04	0.33	0.08	3.52	10.48	0.05	0	3.16	0	0	0	-7.68	-2.52	-3.68	64.17	132.41	773.75	582.96	981.91	802.93	807.17	635.63	938.73	620.73
38.805	0	0.13	0.16	0.02	0.14	0.04	0.13	0.09	2.29	2.29	99.69	0.33	0	97.94	0.42	0.82	2.29	0.01	2.33	0.01	0.14	0	0	0	0.07	0.03	0.32	0.09	3.36	10.05	0.07	0	3.24	0	0	0	-8.93	-2.7	-4.14	63.78	130.17	776.08	581.15	985.3	802.04	810.83	634.19	940.02	618.21
38.838	0	0.13	0.16	0.02	0.14	0.04	0.13	0.09	2.46	2.46	99.69	0.33	0	98.33	0.46	0.79	2.46	0.01	2.55	0.01	0.23	0.01	0	0	0.09	0.04	0.33	0.11	3.4	10.08	0.08	0	3.33	0	0	0	-12.87	-1.61	-3.25	63.03	128.33	779.01	578.07	990.99	801.28	816.91	629.15	944.51	615.43
38.872	0	0.13	0.16	0.02	0.14	0.04	0.13	0.08	3.14	3.14	99.68	0.33	0	98.74	0.5	0.92	3.14	0.01	2.77	0.03	0.44	0.01	0	0	0.1	0.03	0.28	0.14	3.57	7.61	0.1	0	3.41	0	0	0	-12.26	0.19	-1.31	63.02	130.43	780.14	575.16	994.36	800.24	819.93	626.38	949.8	614.27
38.905	0	0.13	0.15	0.02	0.14	0.04	0.13	0.08	3.08	3.08	99.69	0.33	0	97.57	0.51	0.92	3.08	0.01	2.6	0.04	0.64	0.02	0	0	0.11	0.03	0.27	0.1	3.93	6.57	0.13	0	3.72	0	0	0	-8.11	-3.54	-3.43	64.2	129.58	793.11	570.48	1006.45	796.11	830.89	624.26	959.56	608.9
38.938	0	0.13	0.15	0.03	0.14	0.04	0.13	0.08	3.05	3.05	99.69	0.33	0	98.46	0.61	1.06	3.05	0.01	2.85	0.07	0.9	0.03	0	0	0.15	0.04	0.22	0.08	4.18	6.66	0.12	0	3.76	0	0	0	-9.75	1.22	-0.41	63.44	128.15	796.11	569.21	1009.45	794.14	837.48	620.09	965.2	609.56
38.972	0	0.13	0.14	0.03	0.13	0.05	0.12	0.07	2.36	2.36	99.71	0.33	0	96.74	0.53	1.12	2.36	0.01	3.13	0.11	1.35	0.07	0	0	0.21	0.07	0.2	0.07	4.81	5.27	0.19	0.01	4.24	0	0	0	-8.15	-5.05	-0.61	64.18	132.81	809.97	566.22	1024.94	793.25	849.44	618.1	981.83	607.49
39.005	0	0.13	0.14	0.03	0.13	0.05	0.13	0.08	2.32	2.32	99.71	0.33	0	93.04	0.53	1.19	2.32	0.01	3.64	0.15	1.41	0.09	0	0	0.33	0.09	0.17	0.06	4.98	5.79	0.2	0	4.24	0	0	0	-10.45	-9.04	0.99	63.37	127.78	813.69	565.92	1029.11	793.85	857.32	614.16	984.97	608.45
39.038	0	0.13	0.14	0.03	0.13	0.05	0.12	0.08	2.02	2.02	99.72	0.33	0	95.87	0.52	1.02	2.02	0.01	5.34	0.22	1.6	0.14	0	0	0.34	0.16	0.15	0.06	5.66	7	0.21	0.01	4.48	0	0	0	-5.45	-6.28	1.43	64.48	127.73	822.31	563.63	1038.87	794.22	867.01	613.03	994.65	608.23
39.072	0	0.13	0.14	0.03	0.13	0.06	0.12	0.08	2.04	2.04	99.73	0.33	0.39	96.75	0.45	0.88	2.04	0.01	7.24	0.28	1.82	0.18	0	0	0.37	0.28	0.14	0.07	6.48	8.52	0.24	0	4.99	0	0	0	-9.61	-5.03	1.84	63.84	131.67	827.58	564.63	1040.81	789.75	869.07	612.15	1000.67	608.16
39.105	0	0.13	0.13	0.03	0.13	0.07	0.12	0.08	1.85	1.85	99.73	0.33	1.06	98.15	0.43	1.01	1.85	0.02	8	0.31	1.7	0.15	0	0.01	0.38	0.32	0.13	0.07	6.3	8.75	0.27	0.01	5.19	0	0	0	-1.99	-2.14	-1.45	65.89	130.73	841.63	564.19	1054.01	791.69	879.97	614.7	1010.5	607.38
39.139	0	0.13	0.13	0.03	0.13	0.07	0.12	0.1	1.85	1.85	99.74	0.33	1.14	97.79	0.37	0.95	1.85	0.02	7.11	0.36	1.95	0.17	0	0.01	0.39	0.67	0.12	0.07	6.33	12.55	0.27	0.01	5.7	0	0	0	-3.81	-3.06	-0.18	65.02	129.61	843.56	566.44	1056.27	794.13	883.83	614.75	1013.37	610.57
39.172	0	0.13	0.13	0.03	0.13	0.07	0.12	0.11	1.66	1.66	99.75	0.33	1.29	98.09	0.36	0.83	1.66	0.02	6.51	0.39	1.87	0.16	0	0.01	0.42	1.02	0.12	0.07	6.57	14.44	0.3	0.01	5.96	0	0	0	-3.48	-2.3	0.8	65.21	132.2	846.57	568.55	1058.86	795.59	886.3	615.89	1018.48	613.91
39.205	0	0.13	0.13	0.03	0.12	0.06	0.12	0.1	1.83	1.83	99.75	0.33	0.86	98.64	0.33	0.53	1.83	0.02	5.02	0.4	1.45	0.14	0	0.01	0.34	1.14	0.16	0.06	6.4	13.94	0.32	0.01	6.04	0	0	0	-3.8	-0.6	1.66	65.71	136.22	850.25	570.28	1062.14	794.87	888.72	619.48	1024.87	615.37
39.239	0	0.12	0.12	0.02	0.12	0.06	0.12	0.11	1.65	1.65	99.75	0.33	1.05	98.75	0.37	0.43	1.65	0.01	4.21	0.38	1.03	0.06	0	0.01	0.27	1.8	0.2	0.07	5.31	14.76	0.4	0.01	6.28	0	0	0	0.15	-0.17	1.56	66.21	136.03	856.66	576.93	1061.83	795.56	891.74	624.55	1027.75	622.49
39.272	0	0.12	0.13	0.02	0.12	0.06	0.12	0.1	1.98	1.98	99.74	0.33	0.29	98.48	0.33	0.34	1.98	0.01	3.41	0.35	0.7	0.03	0	0.01	0.18	1.74	0.27	0.09	4.75	12.98	0.4	0.01	5.91	0	0	0	-5.13	1.13	0.63	65.61	137.05	863.58	583.37	1061.79	792.7	893.74	629.18	1030.74	625.51
39.305	0	0.13	0.14	0.02	0.13	0.05	0.12	0.09	2.35	2.35	99.73	0.33	0	98.3	0.28	0.19	2.35	0.01	2.21	0.2	0.37	0.02	0	0.01	0.13	1.52	0.34	0.09	4.32	10.1	0.39	0.03	5.41	0	0	0	-6.25	1.73	-0.31	65.37	134.71	867.26	587.59	1061.84	793.09	895.83	632.82	1030.45	627.84
39.339	0	0.13	0.14	0.02	0.12	0.05	0.12	0.08	2.17	2.17	99.72	0.33	0	98.76	0.24	0.15	2.17	0.01	1.77	0.14	0.23	0.02	0	0	0.09	1.41	0.41	0.08	3.77	7.44	0.34	0	4.98	0	0	0	-4.16	-0.13	-2.65	65	131.3	868.28	591.78	1057.77	792.29	893.74	638.11	1024.78	629.87
39.372	0	0.13	0.14	0.02	0.13	0.04	0.12	0.07	2.39	2.39	99.71	0.33	0	98.64	0.26	0.15	2.39	0.01	1.53	0.12	0.18	0.04	0	0	0.07	1.12	0.35	0.07	3.43	5.92	0.32	0.01	4.57	0	0	0	-5.15	0.59	-2.68	64.47	132.18	866.11	594.03	1053.65	791.87	890.12	639.95	1022.03	631.56
39.405	0	0.13	0.15	0.02	0.13	0.04	0.13	0.07	2.38	2.38	99.7	0.33	0	98.61	0.34	0.19	2.38	0.01	1.35	0.08	0.17	0.06	0	0	0.05	0.97	0.35	0.05	2.98	4.5	0.28	0.02	4.21	0	0	0	-5.24	0.7	-3.12	64.18	130.81	863.02	596.3	1048.75	792.33	886.46	642.49	1016.9	632.58
39.439	0	0.13	0.15	0.02	0.13	0.04	0.13	0.07	2.61	2.61	99.69	0.33	0	98.24	0.52	0.39	2.61	0.01	1.52	0.07	0.19	0.09	0	0	0.04	0.78	0.26	0.03	2.59	3.2	0.27	0.06	3.73	0	0	0	-13.12	-1.88	-5.19	63.37	132.43	860.57	597.05	1044.84	787.62	880.34	643.4	1012.2	631.09
39.472	0	0.13	0.16	0.02	0.13	0.04	0.13	0.07	2.49	2.49	99.69	0.33	0	98.38	0.57	1.06	2.49	0.01	1.36	0.05	0.21	0.07	0	0	0.03	0.61	0.23	0.03	2.58	2.73	0.25	0.07	3.44	0.07	0	0	-13.38	-1.47	-6.87	63.3	129.81	855.06	597.39	1038.88	787.3	874.59	645.44	1003.42	629.52
39.506	0	0.13	0.16	0.02	0.14	0.04	0.13	0.07	2.64	1.76	99.68	0.33	0	98.64	0.62	1.78	2.64	0.02	1.32	0.05	0.21	0.04	0	0	0.03	0.45	0.19	0.03	2.26	1.76	0.22	0.05	3.01	0.29	0	0	-10.64	-0.59	-7.47	63.64	128.6	846.84	596.88	1033.26	790.62	867.86	646.47	995.31	629.35
39.539	0	0.13	0.16	0.02	0.15	0.04	0.13	0.07	2.71	1.28	99.69	0.33	0	98.72	0.76	3.4	3.17	0.02	1.53	0.05	0.23	0.04	0	0	0.03	0.29	0.14	0.03	1.87	1.28	0.21	0.02	2.71	0	0	0	-6.7	0.27	-5.35	64.26	124.53	828.51	595.33	1016.29	793.41	854.56	644.81	977.99	628.29
39.572	0	0.11	0.13	0.02	0.19	0.04	0.12	0.09	2.58	1.29	99.62	0.33	0	98.53	1.29	9.87	2.89	0.02	1.76	0.06	0.28	0.03	0	0	0.03	0.28	0.11	0.04	1.88	1.21	0.2	0.08	2.58	0	0	0	-7.54	-0.97	-7.57	64.29	127.26	821.44	595.4	1008.75	791.37	843.6	645.86	969.64	628.33
39.606	0	0.11	0.13	0.02	0.22	0.03	0.12	0.1	2.05	1.49	99.56	0.33	0	98.63	1.49	13	3.62	0.02	1.95	0.06	0.36	0.03	0	0	0.03	0.17	0.08	0.04	1.57	0.75	0.15	0.01	2.05	0.02	0	0	-6.24	0.63	-7.87	64.52	126.66	807.59	594.54	995.52	791.91	830.62	647.77	955.21	624.98
39.639	0	0.1	0.11	0.02	0.26	0.03	0.11	0.13	1.99	1.67	99.47	0.34	0	97.67	1.67	18.65	3.47	0.03	2.08	0.06	0.38	0.03	0	0	0.03	0.16	0.09	0.03	1.67	0.73	0.13	0.05	1.99	0.06	0	0	-5.53	3.33	-8.32	64.71	126.21	801.36	596.56	987.42	792.32	823.23	648.93	947.49	626.85
39.672	0	0.1	0.11	0.02	0.28	0.03	0.11	0.14	1.89	1.81	99.45	0.36	0	98.75	1.81	19.62	3.69	0.03	2.21	0.07	0.56	0.03	0	0	0.03	0.12	0.09	0.03	1.64	0.64	0.13	0.05	1.89	0	0	0	-9.87	-0.16	-8.92	63.4	129.82	793.63	597.32	980.89	792.66	813.67	650.97	941.03	625.84
39.706	0	0.11	0.13	0.02	0.24	0.03	0.12	0.11	1.65	1.74	99.53	0.33	0	98.72	1.74	14.84	3.69	0.03	2.07	0.06	0.63	0.03	0	0	0.03	0.07	0.09	0.03	1.45	0.47	0.1	0.08	1.65	0.02	0	0	-6.66	0.27	-10.08	64.23	126.56	788.72	597.98	976.17	794.48	809.7	652.55	933.64	626.95
39.739	0	0.11	0.14	0.02	0.21	0.03	0.13	0.1	1.76	2.15	99.57	0.33	0	98.12	2.15	11.97	3.21	0.03	2.23	0.06	0.55	0.02	0	0	0.03	0.06	0.09	0.03	1.53	0.5	0.1	0.08	1.76	0	0	0	-7.8	2.22	-9.12	63.89	127.24	784.06	599.25	971.29	795.44	805.29	652.33	930.3	628.62
39.773	0	0.11	0.13	0.02	0.22	0.03	0.12	0.11	1.71	2.25	99.57	0.33	0	98.48	2.45	12.6	2.25	0.04	1.75	0.05	0.29	0.01	0	0	0.03	0.04	0.1	0.03	1.66	0.37	0.08	0.07	1.71	0	0	0	-9.41	-1.13	-9.1	63.62	124.19	780.38	600.09	966.17	794.89	802.56	652.03	924.61	629.11
39.806	0	0.1	0.12	0.02	0.23	0.03	0.12	0.12	1.67	1.67	99.54	0.33	0	98.76	2.85	14.47	1.67	0.04	1.54	0.03	0.27	0.01	0	0	0.02	0.04	0.11	0.04	1.86	0.4	0.07	0.13	1.77	0	0	0	-8.54	-0.11	-9.74	64	121.13	777.02	600.57	961.49	793.21	799.49	651.65	918.88	631.18
39.839	0	0.1	0.13	0.02	0.21	0.03	0.12	0.1	1.71	1.74	99.58	0.33	0	98.66	2.53	12	1.74	0.04	1.38	0.03	0.34	0.01	0	0	0.02	0.04	0.11	0.05	1.91	0.44	0.06	0.03	1.71	0	0	0	-8.42	-0.49	-8.9	64.01	124.04	773.56	599.46	957.61	792.5	795.11	651.09	917.1	628.62
39.873	0	0.1	0.12	0.02	0.23	0.03	0.12	0.12	1.73	1.73	99.53	0.33	0	98.64	3.21	14.1	1.73	0.04	1.4	0.05	0.45	0.02	0	0	0.02	0.04	0.12	0.08	2.21	0.59	0.06	0.01	1.74	0.06	0	0	-8.45	0.58	-10.24	63.86	122.99	769.66	597.77	955.48	792.14	791.59	650.64	912.26	626.8
39.906	0	0.1	0.13	0.02	0.23	0.03	0.12	0.11	1.49	1.49	99.55	0.33	0	97.86	2.93	13.92	1.49	0.03	1.76	0.07	0.55	0.02	0	0	0.02	0.04	0.1	0.08	2.02	0.65	0.05	0.01	1.74	0.14	0	0	-8.86	2.89	-9.24	64.08	124.63	768.87	598.9	950	788.02	788.57	650.94	910.77	626.46
39.939	0	0.1	0.12	0.02	0.23	0.03	0.11	0.12	1.41	1.41	99.54	0.33	0	98.32	2.45	15.27	1.41	0.03	2.06	0.07	0.6	0.02	0	0	0.02	0.04	0.09	0.09	1.87	0.72	0.06	0	1.68	0.27	0	0	-11.5	1.65	-7.7	63.8	126.3	767.85	598.22	948.5	786.23	787.59	648.61	911.88	626.17
39.973	0	0.09	0.11	0.02	0.27	0.03	0.1	0.15	1.16	1.16	99.45	0.4	0	97.79	2.05	20.94	1.16	0.03	2.5	0.1	0.43	0.02	0	0	0.02	0.04	0.09	0.11	1.69	0.96	0.06	0.01	1.71	0.33	0	0	-9.09	3.06	-8.47	64.23	127.47	767.77	598.11	949.38	787.09	786.86	650.78	911.84	625.71
40.006	0	0.08	0.1	0.02	0.31	0.03	0.09	0.17	1.06	1.06	99.39	0.53	0	98.08	1.42	25.02	1.06	0.03	2.25	0.11	0.32	0.02	0	0	0.02	0.04	0.09	0.08	1.62	1.04	0.06	0.01	1.7	0.5	0	0	-16.73	2.34	-8.25	62.35	130	771.23	598.85	954.33	787.4	789.83	650.25	917.34	624.92
40.039	0	0.09	0.11	0.02	0.26	0.03	0.1	0.14	1.25	1.25	99.49	0.37	0	96.93	1.19	19.66	1.25	0.03	2.62	0.18	0.42	0.03	0	0	0.02	0.04	0.06	0.09	1.84	1.37	0.06	0.02	1.85	0.29	0	0	-9.04	4.74	-8.4	62.92	129.15	768.71	591.6	966.18	797.82	794.92	647.68	921.46	621.84
40.073	0	0.1	0.13	0.02	0.21	0.04	0.11	0.11	1.37	1.37	99.58	0.33	0	96.78	0.93	14.02	1.37	0.03	2.94	0.36	0.68	0.06	0	0	0.02	0.04	0.05	0.07	2.16	1.84	0.06	0.01	1.93	0.26	0	0	-10.44	4.99	-5.36	62.36	129.51	770.96	585.95	974.57	799.08	802.53	639.9	930.43	619.55
40.106	0	0.11	0.13	0.03	0.19	0.04	0.11	0.1	1.51	1.51	99.62	0.33	0	95.83	0.83	10.61	1.51	0.03	3.28	0.6	0.97	0.12	0	0	0.02	0.05	0.04	0.04	2.42	2.02	0.07	0.01	1.98	0.08	0	0	-10.63	6.32	-5.38	62.26	124.91	783.29	583.2	984.21	794.05	815.92	635.33	939.42	616.65
40.14	0	0.12	0.14	0.03	0.17	0.04	0.12	0.09	1.6	1.6	99.66	0.33	0	96.86	0.66	7.96	1.6	0.03	4.34	0.83	2.02	0.32	0	0	0.02	0.07	0.03	0.02	2.73	2.75	0.08	0.01	2.21	0	0	0	-7.92	4.85	-4.92	63.4	127.28	795.78	578.41	996.46	789.4	827.41	631.43	953.32	612.78
40.173	0	0.12	0.15	0.03	0.15	0.04	0.12	0.08	1.68	1.68	99.69	0.33	0	98.09	0.57	5.15	1.68	0.03	4.75	1.12	2.01	0.33	0	0	0.02	0.09	0.02	0.02	2.81	2.96	0.09	0.01	2.24	0	0	0	-7.86	2.3	-3.56	63.28	125.4	802.48	576.02	1004.24	788.91	836.71	627.37	961.19	612.16
40.206	0	0.13	0.15	0.03	0.14	0.04	0.13	0.07	1.74	1.74	99.69	0.33	0	97.46	0.42	3.47	1.74	0.02	5.91	1.57	1.94	0.35	0	0	0.03	0.12	0.02	0.02	2.75	3.04	0.1	0	2.35	0	0	0	-8.2	3.77	-3.45	63.37	126.08	812.16	572.74	1015.23	786.9	846.8	624.13	971.98	609.1
40.24	0	0.14	0.16	0.03	0.14	0.04	0.13	0.07	2.06	2.06	99.67	0.33	0	98.42	0.32	1.71	2.06	0.02	6.03	2.09	1.78	0.27	0	0	0.03	0.2	0.02	0.04	2.86	3.53	0.13	0	2.34	0	0	0	-10.94	1.33	-3.08	62.88	127.14	817.65	570.71	1021.69	785.16	852.5	621.52	978.79	606.83
40.273	0	0.15	0.17	0.03	0.13	0.04	0.13	0.07	2.27	2.27	99.67	0.33	0	98.78	0.3	0.87	2.27	0.02	5.56	3.04	1.51	0.26	0	0	0.05	0.22	0.02	0.06	2.76	3.58	0.14	0.01	2.44	0	0	0	-12.46	-0.03	-2.16	62.66	125.22	822.75	568.61	1028.26	784.45	860.14	618.51	984.66	605.29
40.306	0	0.15	0.17	0.03	0.13	0.04	0.13	0.07	2.56	2.56	99.67	0.33	0	98.32	0.26	0.9	2.56	0.02	5.81	3.06	1.59	0.28	0	0	0.06	0.31	0.04	0.09	3	4.29	0.16	0	2.57	0	0	0	-8.01	1.65	-1.96	63.62	125.21	828.1	566.82	1033.83	784.91	865.68	616.02	990.47	605.76
40.34	0	0.15	0.16	0.03	0.13	0.05	0.13	0.07	2.77	2.77	99.68	0.33	0	98.4	0.22	0.99	2.77	0.02	5.69	2.65	1.79	0.32	0	0	0.08	0.47	0.05	0.11	3.05	5.32	0.19	0.01	2.87	0	0	0	-7.91	1.41	-1.29	63.89	128.3	832.75	567.47	1039.04	785.53	869.64	617.15	997.53	606.88
40.373	0	0.14	0.16	0.03	0.13	0.05	0.13	0.07	2.66	2.66	99.68	0.33	0	98.11	0.21	0.89	2.66	0.02	5.81	2	1.78	0.37	0	0	0.08	0.49	0.07	0.07	3.24	5.45	0.2	0.04	3.03	0	0	0	-6.78	2.26	-0.15	64.43	130.02	834	567.97	1040.87	786.57	871.39	617.44	1001.12	608.79
40.406	0	0.14	0.16	0.03	0.13	0.05	0.13	0.07	2.48	2.48	99.68	0.33	0	98.45	0.21	0.76	2.48	0.02	5.52	1.24	1.55	0.24	0	0	0.07	0.61	0.1	0.05	3.43	5.14	0.22	0.03	3.19	0	0	0	-4.39	1.24	-0.15	65.47	134.97	840.52	572.07	1041.58	784.58	872.41	620.52	1007.19	613.23
40.44	0	0.14	0.16	0.03	0.14	0.04	0.14	0.07	3.43	3.44	99.68	0.33	0	98.62	0.26	0.63	3.44	0.02	4.09	0.73	1.19	0.11	0	0	0.07	0.87	0.13	0.04	4.55	5.54	0.23	0.01	3.43	0	0	0	-3.25	0.66	-1.31	65.43	130.89	842.06	573.92	1042.1	786.01	874.43	623.53	1004.96	613.69
40.473	0	0.14	0.16	0.03	0.14	0.04	0.14	0.07	3.39	3.39	99.68	0.33	0	98.61	0.27	0.47	3.39	0.02	3.89	0.42	0.73	0.05	0	0	0.05	0.75	0.15	0.03	4.46	5.53	0.22	0.01	3.56	0	0	0	-3.69	-0.69	-3.19	65.36	127.75	845.13	577.02	1042.88	787.4	876.18	626.4	1003.42	615.01
40.507	0	0.15	0.16	0.03	0.15	0.05	0.15	0.07	3.92	5.27	99.68	0.33	0	98.63	0.33	0.43	5.27	0.02	3.35	0.34	0.62	0.04	0	0	0.04	0.89	0.13	0.03	5.41	5.31	0.24	0.01	3.92	0	0	0	-3.66	0.63	-3.97	65.14	127.03	843.68	579.89	1038.9	787.41	873.05	628.05	999.69	618.09
40.54	0	0.15	0.16	0.03	0.14	0.04	0.14	0.07	3.79	4.45	99.68	0.33	0	98.54	0.5	0.46	4.94	0.02	2.85	0.24	0.56	0.03	0	0	0.03	0.84	0.13	0.03	5.01	4.45	0.25	0.03	3.79	0	0	0	-5.05	0.93	-4.66	64.98	125.89	839.69	580.37	1034.67	786.88	868.89	628.4	994.38	618.31
40.573	0	0.15	0.17	0.03	0.15	0.04	0.15	0.07	3.52	4.1	99.67	0.33	0	98.1	0.59	0.48	4.93	0.02	2.8	0.18	0.49	0.04	0	0	0.03	0.75	0.11	0.02	4.92	4.1	0.24	0.05	3.52	0	0	0	-5.49	-2.29	-5.77	65.05	127.68	835.16	580.32	1029.61	786.13	862.18	630.46	989.04	615.97
40.607	0	0.14	0.16	0.03	0.14	0.04	0.14	0.07	3.35	3.36	99.67	0.33	0	98.15	0.73	0.52	3.93	0.02	2.06	0.11	0.51	0.05	0	0	0.02	0.72	0.09	0.02	4.46	3.36	0.24	0.03	3.35	0	0	0	-7.94	-2.14	-6.79	64.74	128.46	830.82	580.05	1024.99	783.89	856.31	630.43	983.86	615.17
40.64	0	0.14	0.16	0.03	0.14	0.04	0.14	0.07	3.26	3.14	99.67	0.33	0	98.09	0.79	0.55	3.65	0.03	1.95	0.08	0.5	0.05	0	0	0.03	0.65	0.08	0.02	4.28	3.14	0.23	0.01	3.26	0	0	0	-5.06	-2.31	-7.02	65.63	129.5	821.84	576.23	1018.51	783.24	847.75	627.98	976.35	612.72
40.673	0	0.14	0.16	0.03	0.14	0.04	0.14	0.07	3.03	2.64	99.67	0.33	0	97.77	0.77	0.57	3.35	0.03	1.87	0.08	0.54	0.06	0	0	0.03	0.51	0.08	0.03	3.82	2.64	0.22	0.03	3.03	0	0	0	-1.51	-3.11	-6.62	66.17	125.56	810.18	573.32	1005.2	780.72	837.88	625.04	962.49	609.67
40.707	0	0.14	0.16	0.03	0.14	0.04	0.14	0.06	2.85	2.27	99.67	0.33	0	98.7	0.72	0.8	3	0.03	2.09	0.07	0.54	0.07	0	0	0.03	0.28	0.06	0.03	3.81	2.27	0.19	0.02	2.85	0	0	0	-3.26	0.36	-9.27	66.27	134.25	806.35	575.84	1003.66	782.42	828.14	632.31	960.54	610.11
40.74	0	0.14	0.16	0.02	0.14	0.04	0.14	0.06	2.77	1.98	99.67	0.33	0	98.11	0.98	0.86	2.87	0.03	1.85	0.05	0.48	0.04	0	0	0.04	0.26	0.08	0.05	3.53	1.98	0.18	0.01	2.77	0	0	0	0.03	2.26	-7.72	66.13	127.18	794.91	577.48	991.12	785.72	821.45	630.97	947.45	613.74
40.774	0	0.13	0.17	0.02	0.14	0.03	0.14	0.06	2.4	1.48	99.66	0.33	0	98.76	0.86	0.8	2.72	0.03	1.37	0.03	0.31	0.01	0	0	0.05	0.18	0.09	0.04	2.84	1.48	0.13	0.01	2.4	0	0	0	1.52	-0.11	-6.31	65.7	132.8	793.46	580.92	985.75	785.06	816.26	634.25	947.9	616.77
40.807	0	0.14	0.18	0.02	0.14	0.03	0.14	0.06	2.09	1.19	99.65	0.33	0	98.21	0.67	0.57	3.01	0.03	1.23	0.03	0.25	0.01	0	0	0.04	0.11	0.12	0.05	2.17	1.19	0.12	0	2.09	0	0	0	-1.89	-1.97	-6.66	65.75	136.67	793.24	584.12	982.62	783.08	812.13	637.62	947.42	618.25
40.84	0	0.14	0.18	0.02	0.14	0.03	0.14	0.06	2	1.05	99.65	0.33	0	98.43	0.71	0.42	2.93	0.02	0.81	0.02	0.13	0	0	0	0.04	0.08	0.16	0.07	1.89	1.05	0.12	0.01	2	0	0	0	-2.47	-1.31	-6.31	65.63	134.08	791.77	587.73	979.58	785.32	811.61	639.82	944.47	621.78
40.874	0	0.14	0.18	0.02	0.14	0.03	0.14	0.06	1.7	0.71	99.64	0.33	0	98.72	0.61	0.39	3.32	0.02	0.89	0.02	0.1	0.01	0	0	0.03	0.05	0.19	0.04	1.46	0.71	0.09	0.04	1.7	0	0	0	-1.06	-0.26	-4.01	65.44	131.58	787.95	589.48	974.55	786.38	810.84	640.62	941.4	624.24
40.907	0	0.14	0.18	0.02	0.14	0.03	0.14	0.06	1.68	0.61	99.64	0.33	0	97.57	0.51	0.46	3.06	0.02	1.07	0.01	0.09	0.01	0	0	0.03	0.04	0.24	0.04	1.29	0.61	0.09	0.01	1.68	0	0	0	-12.5	-3.55	-4.46	63.85	129.07	787.82	589.8	977.76	788.57	813.17	638.08	941.3	622.53
40.94	0	0.14	0.18	0.02	0.14	0.03	0.14	0.06	1.83	0.6	99.64	0.33	0	98.32	0.51	0.45	3.31	0.02	1.38	0.01	0.11	0.01	0	0	0.03	0.04	0.22	0.04	1.4	0.6	0.09	0	1.83	0	0	0	-12.4	-1.66	-5.34	63.41	128.96	784.74	585.3	980.29	790.6	812.01	633.55	940.22	619.68
40.974	0	0.14	0.18	0.02	0.14	0.03	0.14	0.06	1.85	0.52	99.64	0.33	0	98.21	0.44	0.38	3.09	0.02	2.2	0.01	0.19	0.01	0	0	0.03	0.03	0.27	0.05	1.34	0.52	0.08	0	1.85	0	0	0	-11.12	-1.98	-4.13	63.67	124.33	783.26	584.43	977.51	789.39	813.53	631.75	937.22	619.11
41.007	0	0.14	0.18	0.02	0.14	0.04	0.14	0.06	2.03	0.58	99.64	0.33	0	98.05	0.4	0.46	3.29	0.02	2.71	0.01	0.25	0.02	0	0	0.02	0.03	0.22	0.06	1.55	0.58	0.08	0	2.03	0	0	0	-9.95	-2.41	-3.33	63.73	123.88	782.2	581.83	980.89	791.93	815.65	629.96	938.95	618.06
41.04	0	0.13	0.17	0.02	0.14	0.04	0.14	0.06	2.17	0.63	99.65	0.33	0	96.67	0.34	0.63	3.01	0.02	3.36	0.01	0.35	0.02	0	0	0.03	0.03	0.22	0.08	1.51	0.63	0.08	0	2.17	0	0	0	-10.09	-5.17	-5.05	63.55	127.87	781.3	577.87	985.39	793.33	813.8	629.54	940.63	613.35
41.074	0	0.13	0.17	0.02	0.13	0.04	0.14	0.06	2.43	0.68	99.66	0.33	0	97.55	0.3	0.9	2.78	0.02	3.8	0.01	0.38	0.03	0	0	0.03	0.03	0.21	0.14	1.29	0.68	0.09	0	2.43	0	0	0	-8.54	-3.58	-3.68	63.92	128.17	782.48	577.03	986.59	792.39	816.17	628.95	943.41	613.52
41.107	0	0.13	0.17	0.02	0.14	0.04	0.14	0.06	2.57	0.9	99.67	0.33	0	98.13	0.29	1.1	2.99	0.03	3.82	0.02	0.45	0.04	0	0	0.05	0.04	0.18	0.22	1.49	0.9	0.1	0	2.57	0	0	0	-11.86	-2.21	-2.93	63.03	125.59	782.15	575.3	988.25	792.67	818.81	624.77	943.78	612.32
41.141	0	0.13	0.17	0.02	0.14	0.04	0.14	0.06	2.9	1.09	99.67	0.33	0	97.02	0.32	0.85	3.78	0.04	4	0.03	0.69	0.07	0	0	0.09	0.05	0.19	0.56	1.49	1.09	0.1	0	2.9	0	0	0	-8.02	-4.58	-1.94	64.01	123.45	786.85	570.8	994.38	790.84	826.21	621.13	949.13	609.66
41.174	0	0.13	0.16	0.02	0.13	0.05	0.14	0.06	3.31	1.51	99.67	0.33	0	97.04	0.35	0.56	3.8	0.03	4.72	0.05	0.89	0.08	0	0	0.13	0.06	0.15	0.39	1.71	1.51	0.1	0	3.31	0	0	0	-8.98	-4.54	-1.47	64.05	127.95	789.98	565.69	998.6	785.78	828.02	616.82	955.38	604.55
41.207	0	0.13	0.16	0.03	0.13	0.05	0.14	0.06	3.32	1.85	99.68	0.33	0	94.84	0.31	0.5	3.58	0.04	4.81	0.06	1.59	0.14	0	0	0.17	0.07	0.12	0.2	1.92	1.85	0.09	0	3.32	0	0	0	-7.05	-7.44	-2.78	64.89	128.82	802.97	560.64	1010.2	779.91	838.58	612.95	966.63	598.86
41.241	0	0.13	0.16	0.03	0.13	0.05	0.14	0.06	3.6	2.65	99.68	0.33	0	94.03	0.37	0.47	3.6	0.03	5.33	0.09	2.53	0.21	0	0	0.27	0.12	0.11	0.15	2.33	2.65	0.09	0	3.6	0	0	0	-10.43	-8.22	-1.66	63.82	125.96	807.54	560.1	1014.98	779.59	845.65	608.87	971.22	599
41.274	0	0.13	0.16	0.03	0.13	0.05	0.13	0.07	3.22	3.22	99.69	0.33	0	90.85	0.32	0.42	3.22	0.04	6.73	0.12	2.73	0.24	0	0	0.38	0.15	0.1	0.07	2.62	3.56	0.09	0	3.63	0	0	0	-6.91	-10.52	-2	64.98	124.8	821.44	556.85	1025.41	773.71	858.04	605.85	982.43	595.91
41.307	0	0.13	0.15	0.03	0.13	0.05	0.13	0.07	2.72	2.72	99.7	0.33	0	91.4	0.4	0.38	2.72	0.05	6.66	0.19	2.78	0.3	0	0	0.49	0.23	0.08	0.06	3.44	5.39	0.09	0	3.9	0	0	0	-7.34	-10.18	0.5	64.66	125.77	825.18	556.51	1029.77	773.69	863.9	603.2	989.55	597.84
41.341	0	0.13	0.14	0.03	0.13	0.06	0.13	0.09	2.35	2.35	99.72	0.33	0	95.48	0.36	0.31	2.35	0.04	7.26	0.27	2.69	0.24	0	0	0.52	0.53	0.06	0.07	5.3	9.94	0.08	0.01	4.71	0	0	0	-4.34	-6.75	0.74	65.85	127.98	836.72	553.56	1039.08	769.6	873.46	598.53	1001.43	596.62
41.374	0	0.13	0.14	0.03	0.13	0.07	0.13	0.09	2.04	2.04	99.72	0.33	0.26	91.21	0.37	0.29	2.04	0.05	8.3	0.37	2.41	0.21	0	0	0.58	0.69	0.04	0.06	5.63	11.88	0.08	0.01	4.71	0	0	0	-6.83	-10.3	1.51	64.96	126.6	840.09	554.32	1044.72	771.45	879.37	600.29	1005.93	596.78
41.407	0	0.13	0.14	0.03	0.13	0.07	0.12	0.12	1.84	1.84	99.73	0.33	0.7	91.55	0.3	0.26	1.84	0.05	8.13	0.43	2.34	0.26	0	0.01	0.54	0.97	0.04	0.09	6.69	17.67	0.08	0.01	5.05	0	0	0	-7.23	-10.09	0.06	65.14	127.54	851.78	552.43	1056.03	769.95	888.97	597.7	1016.46	594.29
41.441	0	0.14	0.14	0.03	0.13	0.07	0.12	0.21	1.8	1.8	99.59	0.33	0.67	94.21	0.32	0.28	1.8	0.08	7.92	0.44	2.41	0.23	0	0.01	0.6	1.99	0.04	0.09	8.29	30.95	0.08	0	5.13	0	0	0	-5.37	-8.06	0.83	65.12	123.54	856.26	552.83	1059.29	770.15	895.63	596.64	1019.16	595.87
41.474	0	0.14	0.14	0.03	0.13	0.07	0.12	0.23	1.62	1.62	99.54	0.33	0.66	93.66	0.36	0.33	1.62	0.09	7.9	0.5	2.5	0.27	0	0.01	0.59	2.08	0.05	0.11	8.62	33.62	0.08	0.01	5.09	0	0	0	-8.26	-8.53	2.17	64.86	124.34	861.62	553.26	1063.81	768.33	901.46	595.6	1025.79	596.36
41.508	0	0.14	0.14	0.03	0.13	0.06	0.12	0.35	1.23	1.23	99.31	0.33	0.38	96.1	0.28	0.3	1.23	0.08	6.61	0.45	2.02	0.21	0	0.02	0.55	3.82	0.06	0.13	8.45	43.42	0.08	0	4.93	0	0	0	-3.77	-5.98	2.69	65.93	123.72	866.71	554.3	1065.47	766.88	905.68	596.23	1029.38	598.73
41.541	0	0.14	0.14	0.03	0.13	0.06	0.12	0.43	0.91	0.91	99.15	0.33	0.79	96.28	0.24	0.33	0.91	0.07	6.75	0.36	1.57	0.18	0	0.02	0.41	4.47	0.06	0.08	9.75	48.52	0.07	0	4.89	0	0	0	-6.1	-5.73	4.7	65.5	127.11	866.69	556.76	1064.91	766.86	905.76	597.14	1032.76	602.51
41.574	0	0.14	0.13	0.03	0.13	0.06	0.12	0.4	0.9	0.9	99.2	0.33	1.25	97.01	0.21	0.27	0.9	0.06	7	0.31	1.16	0.16	0	0.02	0.27	4.65	0.08	0.06	10.05	47.02	0.07	0	5	0	0	0	-5.77	-4.6	6.25	65.8	130.38	868.45	557.85	1067.1	768.28	907.93	595.72	1037.86	606.54
41.608	0	0.14	0.14	0.03	0.14	0.06	0.12	0.47	0.71	0.71	99.06	0.33	1.51	97.07	0.25	0.23	0.71	0.06	7.14	0.27	0.68	0.07	0	0.01	0.19	6.2	0.11	0.04	11.63	50.98	0.05	0.01	4.89	0	0	0	2.22	-4.49	7.5	68.4	125.83	870.31	558.6	1067.59	769.64	912.66	595.77	1037.54	611.23
41.641	0	0.14	0.14	0.03	0.14	0.06	0.12	0.39	0.79	0.79	99.23	0.33	1.11	97.95	0.19	0.15	0.79	0.05	6.37	0.2	0.48	0.04	0	0.01	0.13	5.72	0.16	0.03	11.24	46.32	0.05	0	4.76	0	0	0	0.01	-2.68	8.04	67.96	125.65	869.83	560.66	1062.23	765.18	910.51	595.43	1034.89	613.25
41.674	0	0.14	0.14	0.03	0.14	0.05	0.12	0.35	0.85	0.85	99.3	0.33	0	98.49	0.22	0.1	0.85	0.04	4.18	0.14	0.26	0.01	0	0.01	0.08	4.84	0.2	0.04	10.4	43.97	0.04	0.01	4.5	0	0	0	1.34	-1.1	7.3	67.82	126.24	871.27	563.98	1060.57	765.25	909.37	599.03	1034.47	615.97
41.708	0	0.14	0.14	0.03	0.13	0.05	0.12	0.28	0.85	0.85	99.44	0.33	0	98.68	0.16	0.06	0.85	0.03	2.93	0.1	0.11	0	0	0.01	0.04	3.45	0.28	0.05	8.28	38.57	0.04	0	4.31	0	0	0	4.4	0.42	6.55	66.32	126.6	871.75	565.94	1056.89	763.03	906.88	601.35	1032.41	617.73
41.741	0	0.13	0.14	0.03	0.13	0.04	0.12	0.22	0.88	0.88	99.55	0.33	0	98.75	0.15	0.04	0.88	0.02	1.89	0.07	0.05	0	0	0	0.02	2.55	0.33	0.08	6.95	33.41	0.04	0.01	4.17	0	0	0	4.07	0.15	7.9	65.9	124.32	872.23	568.79	1051.2	759.11	906.71	601.93	1029.73	619.87
41.775	0	0.13	0.15	0.03	0.13	0.04	0.12	0.17	0.94	0.94	99.67	0.33	0	98.66	0.21	0.05	0.94	0.02	1.06	0.04	0.03	0	0	0	0.01	1.5	0.3	0.11	5.11	26.08	0.03	0	3.84	0	0	0	-0.94	-0.52	7.07	66.99	124.48	871.61	569.79	1046.7	754.41	903.21	601.59	1026.53	618.56
41.808	0	0.13	0.15	0.02	0.13	0.04	0.12	0.13	0.86	0.86	99.7	0.33	0	97.44	0.3	0.04	0.86	0.02	1.15	0.03	0.03	0	0	0	0.01	0.92	0.31	0.12	4.02	20.58	0.03	0	3.73	0	0	0	-7.03	-3.8	3.3	67.9	126.29	870.66	569.5	1044.73	750.34	896.95	602.55	1022.62	615.01
41.841	0	0.13	0.15	0.02	0.13	0.04	0.12	0.12	0.76	0.76	99.7	0.33	0	98.02	0.44	0.07	0.76	0.02	1.03	0.03	0.05	0	0	0	0.01	0.76	0.25	0.12	3.45	19.05	0.03	0.01	3.53	0	0	0	-5.69	-2.5	3.87	67.9	129.7	860.49	567.34	1035.67	750.22	886.22	601.28	1015.42	612.6
41.875	0	0.12	0.15	0.02	0.13	0.04	0.12	0.1	0.79	0.79	99.69	0.33	0	96.91	0.63	0.11	0.79	0.03	0.93	0.02	0.07	0	0	0	0.01	0.44	0.2	0.13	2.68	14.56	0.03	0	3.19	0	0	0	-4.92	-4.76	2.29	68.08	127.59	853.7	565.69	1030.91	750.99	879.75	601.62	1007.06	610
41.908	0	0.12	0.16	0.02	0.13	0.04	0.12	0.09	0.81	0.81	99.69	0.33	0	97.6	0.82	0.18	0.81	0.04	1.02	0.02	0.08	0	0	0	0.01	0.32	0.14	0.15	2.36	11.06	0.03	0	2.91	0	0	0	-1.1	-3.47	3.98	68.21	128.8	841.85	564.46	1021.06	753.39	870.08	600.31	998.45	610.83
41.941	0	0.12	0.16	0.02	0.13	0.03	0.13	0.09	0.74	0.74	99.68	0.33	0	97.49	0.99	0.37	0.74	0.05	0.89	0.02	0.07	0	0	0	0.01	0.26	0.11	0.13	2.19	10.38	0.02	0	2.72	0	0	0	-6.61	-3.71	1.88	68.11	130.83	836.63	563.76	1017.79	752.82	862.64	600.7	993.25	608.21
41.975	0	0.12	0.16	0.02	0.13	0.03	0.13	0.08	0.67	0.67	99.68	0.33	0	98.64	1.43	0.74	0.67	0.09	0.95	0.01	0.06	0	0	0	0.01	0.14	0.07	0.16	1.6	6.81	0.02	0	2.41	0	0	0	-1.27	0.57	2.47	67.9	130.85	831.65	565.81	1010.7	754.85	857.22	603.99	987.95	609.71
42.008	0	0.12	0.16	0.02	0.14	0.03	0.13	0.08	0.63	0.63	99.68	0.33	0	98.39	1.82	1.12	0.63	0.17	1.08	0.02	0.04	0	0	0	0.01	0.11	0.06	0.21	1.53	6.33	0.02	0	2.36	0	0	0	-0.31	-1.43	3.07	67.45	132.65	828.14	567.56	1005.28	754.32	852.49	604.97	984.95	612.11
42.041	0	0.12	0.16	0.02	0.14	0.03	0.13	0.08	0.56	0.56	99.68	0.33	0	98.16	1.64	1.11	0.56	0.18	1.14	0.01	0.04	0	0	0	0.01	0.08	0.08	0.27	1.35	5.1	0.02	0	2.17	0	0	0	-4.05	-2.1	2.54	67.92	132.17	825.01	569.01	1000.67	752.97	848.29	605.66	980.29	612.39
42.075	0	0.12	0.17	0.02	0.14	0.03	0.13	0.07	0.58	0.58	99.67	0.33	0	97.68	1.87	1.31	0.58	0.24	1.21	0.01	0.04	0	0	0	0.01	0.04	0.08	0.34	0.91	3.48	0.02	0	1.8	0	0	0	-5.6	-3.3	2.9	68.05	131.91	822.61	569.28	997.69	752.43	846.08	605.2	977.8	612.25
42.108	0	0.12	0.16	0.02	0.14	0.03	0.13	0.07	0.49	0.49	99.67	0.33	0	97.9	1.71	1.59	0.49	0.3	1.12	0.01	0.03	0	0	0	0.01	0.03	0.09	0.35	0.96	3.18	0.02	0	1.8	0	0	0	-8.77	-2.8	1.61	67.92	130.97	820.35	568.62	997.49	753.12	843.96	605.35	974.84	610.47
42.142	0	0.12	0.16	0.02	0.15	0.03	0.13	0.07	0.37	0.37	99.67	0.33	0	97.29	1.85	2.36	0.37	0.45	0.99	0.01	0.02	0	0	0	0.01	0.02	0.08	0.23	0.78	2.41	0.02	0	1.57	0	0	0	-9.8	-4.1	2.34	67.69	134.42	819.03	568.44	996.17	752.35	841.7	604.34	975.96	610.92
42.175	0	0.12	0.16	0.02	0.15	0.03	0.13	0.08	0.28	0.28	99.68	0.33	0	95.52	2.29	3.53	0.28	0.61	1.04	0.01	0.03	0	0	0	0.01	0.01	0.07	0.26	0.85	2.39	0.02	0	1.54	0	0	0	-11.32	-6.7	1.18	66.7	128.82	818.16	567.77	997.95	754.48	843.68	604.26	972.39	609.64
42.208	0	0.11	0.15	0.02	0.17	0.03	0.12	0.09	0.24	0.24	99.66	0.33	0	95.81	2.37	5.76	0.24	1.02	1.12	0.01	0.04	0	0	0	0.01	0.01	0.07	0.22	0.94	2.4	0.02	0	1.6	0	0	0	-5.87	-6.35	2.93	67.9	126.51	814.6	565.99	996.58	757.7	844.12	602.78	970.45	609.5
42.242	0	0.11	0.14	0.02	0.19	0.03	0.12	0.1	0.21	0.16	99.63	0.33	0	97.29	2.08	8.43	0.16	1.51	1.28	0.01	0.05	0	0	0	0.01	0.01	0.07	0.21	1.15	2.77	0.02	0	1.56	0	0	0	-5.29	-4.1	3.28	67.84	123.58	812.68	564.91	996.34	759.44	844.82	602.01	968.24	608.37
42.275	0	0.11	0.13	0.02	0.21	0.03	0.11	0.12	0.21	0.17	99.57	0.33	0	97.23	1.71	12.02	0.17	2.26	2.27	0.01	0.1	0.01	0	0	0.02	0.02	0.09	0.21	1.35	3.44	0.02	0	1.69	0	0	0	-7.21	-4.2	3.85	66.59	124.43	810.63	562.46	999.13	761.89	845.37	599.37	969.57	607
42.308	0	0.11	0.13	0.02	0.22	0.03	0.11	0.13	0.16	0.16	99.56	0.33	0	97.4	1.51	11.95	0.16	3.19	2.98	0.01	0.15	0.01	0	0	0.02	0.02	0.08	0.13	1.67	4.09	0.02	0	1.82	0	0	0	-3.96	-3.88	3.25	67	126.83	809.33	557.93	1005.21	765.96	846.02	597.3	972.63	604.9
42.342	0	0.12	0.13	0.02	0.22	0.04	0.11	0.14	0.2	0.2	99.56	0.33	0	96.61	1.5	11.36	0.2	3.32	3.84	0.01	0.24	0.02	0	0	0.02	0.03	0.06	0.08	2.28	5.35	0.02	0	1.88	0	0	0	-5.89	-5.24	5.26	66.35	123.9	809.8	556.13	1005.96	764.05	849.91	596.02	973.69	601.63
42.375	0	0.12	0.14	0.02	0.19	0.04	0.12	0.12	0.24	0.24	99.61	0.33	0	97.67	1.67	7.71	0.24	2.94	4.66	0.01	0.51	0.04	0	0	0.02	0.05	0.06	0.04	2.8	6.9	0.02	0	1.95	0	0	0	-4	-3.33	4.78	66.34	126.12	813.78	553.1	1014.88	767.35	854.88	594.21	980.87	600.01
42.408	0	0.13	0.15	0.03	0.16	0.04	0.12	0.11	0.26	0.26	99.68	0.33	0	97.89	1.1	3.81	0.26	1.86	4.56	0.02	0.64	0.04	0	0	0.03	0.06	0.07	0.02	3.56	9.09	0.03	0	2.11	0	0	0	-4.18	-2.81	4.29	66.29	129.85	821.44	549.01	1025.52	766.39	861.79	590.87	991.52	596.42
42.442	0	0.13	0.15	0.03	0.15	0.04	0.12	0.12	0.27	0.27	99.69	0.33	0	95.93	0.83	2.15	0.27	1.29	5.48	0.04	0.89	0.04	0	0	0.03	0.12	0.1	0.02	5.15	13.5	0.03	0	2.41	0	0	0	0.48	-6.2	4.81	67.59	128.77	829	548.33	1030.54	764.15	869.15	588.88	997.59	598.07
42.475	0	0.13	0.16	0.03	0.14	0.04	0.13	0.12	0.29	0.29	99.69	0.33	0	96.33	0.83	1.22	0.29	0.79	5.52	0.06	1.22	0.06	0	0	0.04	0.15	0.1	0.02	5.89	16.37	0.03	0	2.42	0	0	0	-2.06	-5.66	4.94	66.97	125.88	837.05	548.2	1036.29	760.97	877.56	587.41	1003.09	596.91
42.509	0	0.14	0.16	0.03	0.15	0.04	0.13	0.16	0.29	0.29	99.68	0.33	0	97.62	0.88	0.82	0.29	0.59	5.4	0.08	1.17	0.07	0	0	0.04	0.28	0.1	0.02	8.71	23.54	0.03	0	2.66	0	0	0	-5.08	-3.43	3.46	66.37	125.36	845.98	548.8	1044.44	759.84	884.88	588.28	1010.03	595.7
42.542	0	0.15	0.16	0.03	0.15	0.04	0.12	0.23	0.28	0.4	99.54	0.33	0	95.87	0.82	0.6	0.28	0.35	5.19	0.09	1	0.08	0	0	0.04	0.4	0.07	0.02	10.69	32.65	0.03	0	2.78	0	0	0	-5.7	-6.28	3.76	66.27	125.87	851.16	548.84	1048.65	758.98	889.55	588.18	1015.25	594.71
42.575	0	0.15	0.16	0.03	0.15	0.04	0.12	0.28	0.27	0.44	99.44	0.33	0	95.6	0.84	0.63	0.27	0.28	4.4	0.11	0.86	0.07	0	0	0.04	0.44	0.06	0.02	11.43	37.04	0.03	0	2.78	0	0	0	-5.71	-6.6	3.45	66.28	124.29	856.18	547.93	1053.85	758.37	895.1	587.48	1019.25	593.54
42.609	0	0.17	0.15	0.04	0.17	0.04	0.12	0.55	0.34	0.69	98.89	0.34	0	95.56	0.69	0.58	0.34	0.26	4.1	0.1	0.79	0.06	0	0	0.04	0.93	0.06	0.02	16.21	53.92	0.03	0	2.96	0	0	0	-3.64	-6.66	4.03	66.76	125.9	860.32	546.94	1058.03	757.69	899.1	586.43	1024.78	593.89
42.642	0	0.17	0.15	0.04	0.17	0.04	0.12	0.58	0.34	0.55	98.83	0.33	0	96.84	0.55	0.65	0.34	0.29	3.71	0.08	0.78	0.05	0	0	0.05	1.14	0.05	0.02	16.51	55.19	0.03	0	2.87	0	0	0	-4.2	-4.89	4.22	66.67	125.5	862.75	546.4	1061.51	758.21	902.46	585.7	1027.71	593.72
42.675	0	0.18	0.15	0.04	0.18	0.04	0.12	0.9	0.35	0.52	98.21	0.39	0	97.45	0.52	0.88	0.35	0.28	3.45	0.06	0.72	0.05	0	0	0.04	1.88	0.05	0.02	19.12	65.38	0.03	0	2.96	0	0	0	-5.86	-3.78	4.22	66.45	124.15	865.39	546.94	1063.68	758.15	905.47	586.86	1029.49	592.4
42.709	0	0.19	0.15	0.05	0.19	0.04	0.12	1.38	0.42	0.49	97.25	0.48	0	96.6	0.49	0.93	0.42	0.23	3.41	0.05	0.66	0.04	0	0	0.04	3.84	0.04	0.03	21.89	75.81	0.03	0	3.04	0	0	0	-6	-5.27	5.59	66.43	122.4	865.48	547.98	1063.26	758.44	907.47	586.69	1029.63	594.39
42.742	0	0.19	0.15	0.05	0.19	0.04	0.12	1.29	0.38	0.46	97.41	0.5	0	95.91	0.46	0.78	0.38	0.19	3.52	0.04	0.53	0.03	0	0	0.04	4.41	0.04	0.04	22.35	74.56	0.04	0	3.11	0	0	0	-3.11	-6.23	5.53	67.11	124.62	866.13	548.8	1065.25	760.98	907.66	589.08	1032.09	596.12
42.776	0	0.22	0.15	0.06	0.21	0.04	0.12	1.6	0.45	0.47	96.8	0.73	0	95.85	0.47	0.58	0.45	0.14	3.46	0.05	0.35	0.02	0	0	0.04	8.15	0.04	0.03	27.79	79.95	0.03	0	3.04	0	0	0	-2.39	-6.3	4.8	67.41	122.7	866.9	550.78	1065.95	763.35	908.55	592.13	1031.15	597.16
42.809	0	0.23	0.15	0.06	0.22	0.04	0.12	1.69	0.45	0.59	96.62	0.88	0	96.25	0.59	0.36	0.45	0.12	3.97	0.04	0.26	0.02	0	0	0.03	8.44	0.04	0.03	29.85	81.43	0.03	0	3.16	0	0	0	-2.83	-5.77	4.88	67.45	122.26	867.64	553.56	1063.83	763.52	908.22	592.6	1030.25	600.13
42.842	0	0.22	0.15	0.06	0.21	0.05	0.12	1.72	0.48	0.67	96.57	0.87	0	95.82	0.67	0.31	0.48	0.12	4.91	0.05	0.26	0.02	0	0	0.03	8.24	0.04	0.02	28.78	81.76	0.03	0	3.41	0	0	0	-0.81	-6.33	2.57	68.13	121.75	867.54	554.91	1061.94	763.27	905.19	595.98	1026.88	600
42.876	0	0.24	0.15	0.06	0.22	0.05	0.12	1.82	0.36	0.87	96.37	1.13	0	97.99	0.87	0.41	0.36	0.18	5.69	0.05	0.34	0.03	0	0	0.03	7.96	0.04	0.03	31.73	82.78	0.03	0	3.52	0	0	0	-0.03	-2.57	-1.77	68.74	128.69	864.27	552.66	1060.74	761.21	895.29	598.19	1023.97	597
42.909	0	0.23	0.15	0.06	0.22	0.05	0.13	1.77	0.3	0.96	96.47	1.21	0.24	98.77	0.96	0.54	0.3	0.24	7.13	0.05	0.56	0.06	0	0	0.03	6.7	0.03	0.04	31.2	81.8	0.03	0	3.56	0	0	0	-2.63	-0.07	-2.66	68.27	125.59	859.56	551.87	1055.32	759.68	891.05	597.67	1016.59	593.73
42.942	0	0.22	0.14	0.06	0.22	0.06	0.13	1.89	0.32	1.14	96.22	1.12	0.42	97.85	1.14	0.64	0.32	0.37	7.82	0.06	1.07	0.08	0	0	0.03	6.36	0.03	0.04	29.46	83.05	0.03	0	3.7	0	0	0	5.19	2.92	1.21	68.65	121.91	842.97	549.99	1034.9	757.34	878.16	594.09	1000.07	594.06
42.976	0	0.21	0.14	0.06	0.21	0.06	0.13	1.94	0.29	1.44	96.12	1.05	0.81	98.48	1.44	0.88	0.29	0.81	8.45	0.05	1.29	0.12	0	0	0.03	4.81	0.03	0.06	27.91	82.74	0.03	0	3.95	0	0	0	3.17	-1.14	-3.24	69.39	124.67	840.11	549.58	1031.73	754.31	869.49	596.98	994.01	590.92
43.009	0	0.21	0.14	0.05	0.22	0.06	0.13	2.1	0.28	1.65	95.81	0.95	0.7	97.75	1.65	1.4	0.28	1.66	8.3	0.05	1.45	0.13	0	0	0.03	4.31	0.03	0.08	26.69	83.05	0.03	0	4.01	0	0	0	6.45	-3.15	-4.44	69.61	122.43	829.59	548.87	1020.87	753.94	858.87	597.98	981.05	590.12
43.042	0	0.2	0.14	0.05	0.24	0.06	0.12	2.3	0.27	1.95	95.39	0.78	0.16	98.14	1.95	2.64	0.27	2.87	7.17	0.05	1.27	0.09	0	0	0.04	4.08	0.02	0.08	24.95	82.61	0.02	0	3.94	0	0	0	4.11	-2.16	-3.69	69.91	123.43	815.76	550.43	1005.4	753.95	844.46	598.85	967.55	589.75
43.076	0	0.19	0.13	0.05	0.26	0.05	0.12	2.39	0.28	2.15	95.22	0.58	0	98.73	2.15	5.38	0.28	4.2	5.09	0.04	1.04	0.08	0	0	0.04	4.07	0.02	0.1	22.58	79.22	0.02	0	3.82	0	0	0	0.51	-0.25	-5.5	70.01	121.27	806.66	554.01	994.41	754.88	834.17	603.39	954.64	589.47
43.109	0	0.2	0.11	0.05	0.35	0.05	0.11	3.25	0.28	2.53	93.49	0.83	0	98.76	2.53	9.76	0.28	6.46	3.88	0.03	0.72	0.05	0	0	0.04	3.49	0.02	0.12	23.28	79.84	0.02	0	3.81	0	0	0	2.35	0.13	-4.91	69.91	120.29	794.7	555.05	982.11	756.17	823.04	603.89	942.7	591.59
43.143	0	0.2	0.11	0.04	0.36	0.05	0.11	3.47	0.29	2.04	93.06	0.75	0	98.3	2.47	10.39	0.29	8.09	3	0.02	0.32	0.02	0	0	0.03	2.04	0.02	0.1	21.2	79.23	0.02	0	4.14	0	0	0	1.13	1.7	-5.35	69.76	122.07	789.09	556.44	977.01	756.78	816.28	605.2	937.8	593.59
43.176	0	0.2	0.12	0.04	0.34	0.04	0.11	2.78	0.33	1.23	94.44	0.54	0	98.43	2.55	8.8	0.33	9.02	2.13	0.01	0.26	0.01	0	0	0.02	1.23	0.02	0.08	18.14	74.32	0.02	0	3.99	0	0	0	4.96	1.3	-7.21	68.43	124.2	785.14	558.29	971.51	756.42	808.79	610.06	932.06	594.95
43.209	0	0.2	0.12	0.04	0.33	0.04	0.12	2.52	0.33	0.83	94.95	0.48	0	98.43	3.1	8.3	0.33	9.1	1.51	0.01	0.16	0	0	0	0.01	0.83	0.02	0.08	16.99	71.8	0.02	0	3.62	0	0	0	2.28	1.32	-5.63	68.45	125.95	781.46	563.79	963.75	757.73	803.63	613.66	928.66	598.44
43.243	0	0.17	0.12	0.03	0.31	0.04	0.12	2.53	0.39	0.41	94.95	0.42	0	97.56	3.48	8.48	0.39	7.06	0.96	0.01	0.12	0	0	0	0.01	0.41	0.02	0.08	15.1	73.31	0.01	0	3.33	0	0	0	1.52	3.55	-4.41	68.31	125.28	777.85	567.01	957.41	757.98	800.14	615.13	924.69	601.54
43.276	0	0.15	0.12	0.03	0.33	0.03	0.12	2.32	0.35	0.35	95.36	0.49	0	96.84	4.25	11.35	0.35	5.82	0.51	0	0.1	0	0	0	0.01	0.33	0.04	0.11	14.13	68.8	0.01	0.02	3	0	0	0	-6.69	4.88	-2.41	68.59	123.93	772.36	568.96	950.32	756.6	796.3	612.52	919.9	603.43
43.309	0	0.13	0.11	0.03	0.38	0.03	0.11	2.45	0.27	0.27	95.09	0.61	0	90.31	5.33	16.3	0.27	5.35	0.41	0	0.12	0	0	0	0.01	0.23	0.06	0.14	12.39	64.63	0.01	0.21	2.76	0	0	0	-7.52	10.84	-2.06	68.56	118.23	767.8	570.12	942.75	754.76	793.6	611.87	911.58	604.09
43.343	0	0.11	0.09	0.03	0.47	0.03	0.11	2.34	0.19	0.19	95.33	0.85	0	88.74	6.61	22.59	0.19	4.72	0.4	0	0.15	0	0	0	0	0.13	0.11	0.14	10.75	56.48	0.01	0.42	2.19	0	0	0	-2.35	11.68	-0.05	68.85	116.59	758.9	571.64	933.41	756.25	787.15	614.15	903.57	607.76
43.376	0	0.1	0.09	0.03	0.45	0.03	0.11	1.8	0.17	0.17	96.4	0.91	0	87.79	6.27	23.48	0.17	2.99	0.42	0	0.21	0.01	0	0	0.01	0.11	0.18	0.14	10.81	51.29	0.01	0.7	2.09	0	0	0	-1.81	12.14	1.11	68.68	112.46	752.29	574.97	923.92	756.67	782.19	616.18	894.56	611.42
43.409	0	0.09	0.08	0.03	0.5	0.03	0.1	1.82	0.2	0.15	96.36	1.28	0	67.51	5.78	29.57	0.15	1.42	0.92	0	0.25	0.02	0	0	0.01	0.07	0.33	0.2	9.63	47.5	0.01	0.63	1.99	0	0	0	-3.71	18.34	4.01	68.08	110.06	744.58	574.7	918.14	758.35	779.32	613.08	889.38	614.14
43.443	0	0.08	0.07	0.03	0.58	0.03	0.09	1.4	0.37	0.12	97.2	1.86	0	75.64	5.78	34.65	0.12	0.71	1.5	0	0.29	0.05	0	0	0.01	0.04	0.65	0.37	9.32	36.78	0.01	0.9	1.67	0	0	0	-2.72	16.34	4.56	68.32	103.09	741.68	573.36	918.23	760.93	781.6	613.13	884.69	612.52
43.476	0	0.07	0.07	0.03	0.64	0.03	0.08	1.34	0.57	0.12	97.33	2.59	0	66.43	4.79	38.71	0.12	0.39	1.91	0.01	0.37	0.06	0	0	0.02	0.04	1.03	0.57	9.49	32.89	0.01	1.13	1.52	0	0	0	-9.1	18.59	4.17	67.51	106.4	738.13	570.64	919.6	762.62	778.71	608.89	885.1	609.86
43.51	0	0.08	0.07	0.03	0.59	0.03	0.09	0.75	0.25	0.13	98.5	2.23	0	43.56	5.01	35.18	0.13	0.26	2.17	0.01	0.68	0.05	0	0	0.02	0.03	1.22	0.25	11.12	22.36	0.01	0.09	1.27	0	0	0	-6.76	23.29	2.78	66.86	103.91	738.01	565.79	928.64	768.87	783.34	607.34	887.24	605.51
43.543	0	0.11	0.1	0.03	0.39	0.03	0.11	0.34	0.16	0.16	99.22	0.93	0	43.02	5.04	21.67	0.16	0.13	2.66	0.03	0.84	0.06	0	0	0.02	0.02	1.11	0.11	13	16.97	0.01	0.31	1.22	0	0	0	-2.68	23.41	6.12	67.56	104.15	736.87	561.43	934.03	770.24	788.3	607.38	892.4	603.89
43.576	0	0.13	0.14	0.04	0.27	0.03	0.13	0.2	0.21	0.21	99.45	0.48	0	14.51	4.93	10.59	0.21	0.06	3.34	0.07	1.32	0.17	0	0	0.03	0.03	1.04	0.04	14.84	14.92	0.01	0.23	1.25	0	0	0	-5.95	30.87	7.04	66.95	103.3	740.89	561.53	936.85	768.46	793.46	604.49	896.76	604.8
43.61	0	0.15	0.16	0.04	0.24	0.04	0.14	0.12	0.26	0.26	99.53	0.38	0	24.19	4.91	4.77	0.26	0.04	4.57	0.15	1.74	0.47	0	0	0.04	0.02	0.93	0.01	17.24	9.38	0.02	0.17	1.2	0.28	0	0	-10.12	27.71	8.18	67.04	102.33	745.14	559.97	941.13	766.1	798.92	600.89	901.23	603.1
43.643	0	0.16	0.18	0.04	0.23	0.03	0.16	0.11	0.3	0.3	99.53	0.46	0	34.86	5.88	2.84	0.3	0.03	4.16	0.24	1.81	0.69	0	0	0.04	0.02	0.64	0.01	18.72	8.36	0.02	0.08	1.18	0.58	0	0	-7.5	25.13	6.64	68.46	107.2	749.79	556.89	947.39	765.73	800.63	599.11	907.82	600.49
43.676	0	0.18	0.19	0.05	0.25	0.03	0.17	0.1	0.33	0.33	99.51	0.59	0	18.13	7.2	1.45	0.33	0.02	3.41	0.34	1.55	0.98	0	0	0.04	0.03	0.4	0.02	20.91	6.3	0.02	0.34	1.06	0.82	0	0	-2.93	29.54	10.19	67.59	98.03	755.49	558.64	950.61	766.19	812.69	599.89	910.57	605.28
43.71	0	0.18	0.2	0.05	0.27	0.03	0.18	0.1	0.35	0.35	99.46	0.77	0	16.93	8.79	1.17	0.35	0.02	2.82	0.4	1.12	0.65	0	0	0.04	0.04	0.27	0.04	23.21	4.79	0.03	0.2	1.05	1.15	0	0	-5.01	29.95	9.93	68	101.03	761.82	560.24	953.32	764.51	815.94	597.48	916.43	607.93
43.743	0	0.17	0.2	0.04	0.3	0.03	0.22	0.12	0.39	0.39	99.39	0.97	0	23.99	12.56	1.02	0.39	0.02	2.07	0.43	0.86	0.44	0	0	0.03	0.04	0.27	0.05	22.69	4.15	0.03	0.19	0.99	1.4	0	0	-3.39	27.77	9.58	68.85	104.83	765.31	560.98	956.17	763.67	816.89	599.97	921.38	608.4
43.777	0	0.18	0.2	0.05	0.35	0.03	0.24	0.12	0.46	0.46	99.29	1.52	0	20.14	14.35	0.99	0.46	0.02	1.56	0.31	0.72	0.33	0	0	0.05	0.05	0.3	0.19	27.07	2.58	0.04	0.36	0.94	1.12	0	0	1.8	28.89	7.75	68.78	101.4	771.06	563.57	960.82	767.23	821.88	604.88	923.16	609.74
43.81	0	0.19	0.2	0.05	0.37	0.03	0.24	0.12	0.67	0.67	99.26	1.7	0	21.29	14.76	1.23	0.67	0.02	1.39	0.21	0.93	0.34	0	0	0.06	0.05	0.3	0.17	28.1	2.04	0.04	0.46	0.83	0.86	0	0	-2.69	28.54	8.93	67.51	100.01	774.62	565.2	962.11	764.26	825.93	605.31	925.83	610
43.843	0	0.18	0.19	0.05	0.38	0.03	0.25	0.12	0.74	0.74	99.25	1.65	0	24.53	15.57	1.41	0.74	0.02	1.11	0.15	0.96	0.26	0	0	0.06	0.04	0.37	0.15	26.92	1.9	0.04	0.88	0.76	0.55	0	0	4.43	27.62	7.93	68.94	101.8	776.02	567.91	961.85	766.58	824.72	610.57	926.49	613.24
43.877	0	0.18	0.19	0.05	0.43	0.03	0.28	0.13	0.64	1.29	99.14	2.21	0	13.31	17.7	1.83	1.29	0.03	1	0.12	1.2	0.26	0	0	0.05	0.05	0.37	0.16	28.5	1.64	0.04	1.02	0.64	0.35	0	0	0.12	31.37	6.4	67.43	94.46	777	571.62	958.42	766.9	825.71	610.58	920.08	614.37
43.91	0	0.18	0.19	0.05	0.4	0.03	0.27	0.13	0.51	1.73	99.2	1.64	0	12.04	16.28	2.2	1.73	0.03	0.95	0.07	1.2	0.28	0	0	0.05	0.06	0.42	0.12	26.12	1.28	0.04	1.18	0.51	0.23	0	0	0.06	31.94	6.96	67.03	92.9	778.57	575.32	954.19	764.41	825.63	612.28	918.37	617.8
43.943	0	0.16	0.18	0.04	0.43	0.03	0.3	0.15	0.46	1.75	99.13	1.7	0	14.92	19.15	2.83	1.75	0.03	1.04	0.06	0.83	0.29	0	0	0.05	0.05	0.42	0.09	23.67	1.32	0.04	1.59	0.46	0.18	0	0	-4.53	30.71	6.37	66.8	92.22	780.36	579.24	947.75	759.49	823.13	611.32	914.93	620.01
43.977	0	0.16	0.19	0.04	0.47	0.03	0.33	0.15	0.44	2.68	99.07	1.84	0	3.46	20.13	3.23	2.68	0.03	1.24	0.07	0.72	0.4	0	0.01	0.05	0.06	0.38	0.09	23.7	1.12	0.04	0.9	0.44	0.07	0	0	0.25	38.65	5.85	66.24	88.22	776.47	580.36	940.98	758.11	819.69	614.65	907.71	620.67
44.01	0	0.15	0.18	0.04	0.45	0.03	0.33	0.16	0.44	2.57	99.11	1.43	0	2.66	20.33	3.86	2.57	0.03	1.47	0.09	0.57	0.48	0	0.01	0.06	0.05	0.27	0.1	20.29	1.27	0.04	1.6	0.44	0.01	0	0	-5.39	39.99	5.61	65.51	88.99	771.56	583.11	932.02	755.18	812.38	614.44	901.06	621.83
44.043	0	0.13	0.18	0.03	0.4	0.03	0.31	0.15	0.4	2.65	99.21	0.91	0	12.78	19.12	4.29	2.65	0.02	1.9	0.1	0.6	0.63	0	0.01	0.05	0.04	0.25	0.17	15.28	1.32	0.04	1.47	0.4	0.02	0	0	-5.23	31.6	7.23	66.71	89.18	765.84	584.54	921.05	750.35	804.63	614.49	893.39	623.16
44.077	0	0.12	0.18	0.03	0.36	0.03	0.32	0.16	0.36	2.42	99.28	0.63	0	16.39	19.54	4.67	2.42	0.02	2.47	0.1	0.79	0.93	0	0.01	0.06	0.03	0.25	0.32	9.63	1.27	0.04	0.51	0.36	0.04	0	0	-7.19	30.15	7.23	66.4	88.25	759.4	586.65	905.89	741.77	794.1	615.05	881.99	622.95
44.11	0	0.11	0.17	0.02	0.4	0.03	0.34	0.19	0.36	2.21	99.2	0.71	0	39.29	22.04	6.14	2.21	0.02	3.05	0.1	0.89	0.89	0	0.01	0.07	0.02	0.19	0.33	8.89	1.42	0.05	2.88	0.36	0.09	0	0	-12.62	24.18	-0.84	66.19	93.08	758.73	591.62	898.44	736.94	781.02	620.05	874.03	623.59
44.144	0	0.1	0.18	0.02	0.36	0.03	0.37	0.19	0.33	1.75	99.26	0.57	0	41.21	23.09	4.48	1.75	0.01	4.68	0.08	0.81	1.15	0	0.01	0.06	0.01	0.2	0.17	4.76	1.72	0.04	4.65	0.33	0.05	0	0	-16.21	23.78	-3.03	64.42	89.03	754.95	597.15	881.5	726.82	771.05	624.46	860.08	624.06
44.177	0	0.1	0.18	0.02	0.34	0.03	0.37	0.18	0.36	1.67	99.26	0.52	0	19.85	23.05	3.75	1.67	0.01	5.06	0.12	1.35	2.83	0.02	0.02	0.08	0.01	0.2	0.19	3.42	1.99	0.05	1.22	0.36	0.03	0	0	-22.08	28.98	-8.61	61.85	73.98	754.09	598.85	872.56	717.69	770.45	624.93	844.37	622
44.21
44.244
44.277
44.31
44.344
44.377
44.41
44.444
44.477
44.511
44.544
44.577
44.611
44.644
44.677
44.711
44.744
44.778
44.811
44.844
44.878
44.911
44.944
44.978
45.011
45.044
45.078
45.111
45.145
45.178
45.211
45.245
45.278
45.311
45.345
45.378
45.411
45.445
45.478
45.512
45.545
45.578
45.612
45.645
45.678
45.712
45.745
45.779
45.812
45.845
45.879
45.912
45.945
45.979
46.012
46.045
46.079
46.112
46.146
46.179
46.212
46.246
46.279
46.312
46.346
46.379
46.412
46.446
46.479
46.513
46.546
46.579
46.613	0	0.1	0.16	0.02	0.22	0.03	0.12	0.18	1.51	0.31	99.55	0.33	0	85.99	3.36	14.12	0.31	0.02	1.76	0	0.29	0.02	0	0.01	0.16	0.07	0.08	1.51	0.28	11.11	0.03	0.06	0.69	1.91	0	0	-10.57	-12.93	-4.51	66.09	154.24	857.3	562.82	1026.96	732.48	858.74	617.1	1011.44	595.42
46.646	0	0.07	0.09	0.02	0.38	0.03	0.08	0.3	0.48	0.11	99.25	0.74	0	97.48	2.6	30.86	0.11	0.02	1.92	0.01	0.32	0.05	0	0.01	0.07	0.04	0.09	0.48	0.26	7.09	0.02	0.04	0.96	0.29	0	0	-6.29	-3.73	-1.89	66.5	127.05	835.91	570.2	999.47	740.09	851.48	613.7	977.96	601.68
46.679	0	0.07	0.08	0.02	0.41	0.03	0.09	0.32	0.55	0.1	99.18	0.82	0	98.22	3.88	32.27	0.1	0.02	1.84	0.01	0.22	0.05	0	0.01	0.07	0.04	0.08	0.55	0.23	5.83	0.02	0	1.13	0.6	0	0	-5.37	-1.95	-6.61	66.29	125.86	834.8	574.08	990.74	734.73	843.21	620.86	967.44	600.66
46.713	0	0.08	0.11	0.02	0.29	0.03	0.1	0.21	0.48	0.12	99.41	0.42	0	96.94	3.09	23.05	0.12	0.01	1.72	0.01	0.21	0.05	0	0.01	0.07	0.03	0.12	0.48	0.22	5.75	0.03	0	1.19	0.61	0	0	-12.96	-4.73	-6.12	66.96	125.11	828.49	579.71	976.41	730.47	833.92	624.52	957.04	602.29
46.746	0	0.09	0.13	0.02	0.22	0.03	0.12	0.15	0.29	0.15	99.57	0.33	0	97.98	3.6	13.64	0.15	0	1.6	0.01	0.22	0.05	0	0.01	0.06	0.02	0.15	0.29	0.19	7.21	0.04	0	1.29	0.49	0	0	-11.58	-2.6	-5.49	66.07	123.85	824.05	583.68	966.52	728.39	827.88	626.49	950.15	606.79
46.78	0	0.1	0.14	0.02	0.18	0.03	0.12	0.13	0.23	0.15	99.63	0.33	0	98.32	3	9.23	0.15	0	1.43	0.01	0.31	0.04	0	0.01	0.06	0.02	0.19	0.23	0.21	7.62	0.07	0	1.36	0.27	0	0	-8.81	-1.64	-6.36	64.44	122.33	819	586.66	959.88	729.09	822.09	630.15	942.81	610.41
46.813	0	0.11	0.15	0.02	0.16	0.03	0.13	0.13	0.17	0.17	99.67	0.33	0	98.61	3.13	5.83	0.17	0	1.43	0.01	0.21	0.04	0	0.01	0.05	0.01	0.17	0.16	0.18	10.88	0.07	0	1.34	0	0	0	-4.74	-0.69	-5.38	61.73	120.18	816.51	589.12	954.03	729.9	820.1	632.08	938.58	611.96
46.846	0	0.11	0.16	0.02	0.16	0.03	0.13	0.13	0.14	0.14	99.68	0.33	0	97.96	3.24	4.65	0.14	0	1.04	0.01	0.17	0.02	0	0.01	0.05	0.01	0.17	0.09	0.15	12.08	0.08	0	1.27	0	0	0	-2.05	-2.65	-5.19	60.04	121.31	814.35	591.56	949.67	729.72	816.22	634.2	936.08	615.54
46.88	0	0.11	0.16	0.02	0.15	0.03	0.14	0.12	0.11	0.11	99.68	0.33	0	98.42	3.41	3.44	0.11	0	0.79	0	0.1	0.03	0	0.01	0.04	0	0.18	0.06	0.15	11.42	0.09	0	1.19	0	0	0	-3.32	-1.34	-4.27	60.15	123.88	811.76	591.41	948.02	728.92	813.48	634.08	936.12	616.66
46.913	0	0.11	0.17	0.02	0.15	0.03	0.14	0.11	0.1	0.08	99.67	0.33	0	97.96	3.39	2.72	0.08	0	0.72	0	0.07	0.02	0	0.01	0.04	0	0.17	0.05	0.17	11	0.1	0	1.17	0	0	0	-10.06	-2.64	-3.08	62.42	123.33	808.8	590.46	946.47	729.8	812.55	631.18	934.77	614.73
46.946	0	0.11	0.17	0.02	0.15	0.03	0.14	0.11	0.11	0.07	99.66	0.33	0	98.09	3.11	2.18	0.07	0	0.76	0	0.08	0.03	0	0.01	0.04	0	0.21	0.05	0.18	10.49	0.11	0	1.17	0	0	0	-12.41	-2.31	-3.62	64.07	121.11	806.7	590.09	945.94	731.82	811.85	629.56	931.98	614.23
46.98	0	0.11	0.17	0.02	0.15	0.03	0.14	0.1	0.13	0.06	99.66	0.33	0	98.17	3.15	1.98	0.06	0	1.14	0	0.09	0.06	0	0.02	0.04	0	0.25	0.08	0.19	9.44	0.13	0	1.22	0	0	0	-17.77	-2.08	-4.64	65.4	127.56	804.41	587.19	948.98	732.08	807.79	627.93	934.33	611.86
47.013	0	0.11	0.16	0.02	0.15	0.03	0.14	0.1	0.14	0.06	99.67	0.33	0	98.01	2.78	2.55	0.06	0.01	1.93	0	0.13	0.09	0	0.02	0.04	0	0.29	0.12	0.2	8.21	0.14	0	1.25	0	0	0	-15.51	-2.52	-4.12	65.54	123.45	804.64	586.57	949.96	734.58	811.1	626.61	933.57	611.07
47.046	0	0.11	0.16	0.02	0.16	0.03	0.13	0.1	0.18	0.05	99.68	0.33	0	98.41	3.1	4.16	0.05	0.01	2.66	0	0.16	0.1	0	0.02	0.04	0	0.29	0.18	0.21	6.71	0.16	0	1.28	0	0	0	-14.55	-1.37	-3.77	65.61	123.66	804.26	585.56	951.38	735.76	811.83	625.79	934.57	610.74
47.08	0	0.1	0.15	0.02	0.17	0.03	0.13	0.11	0.32	0.05	99.65	0.33	0	98.73	3.14	7.21	0.05	0.01	2.66	0	0.14	0.1	0	0.02	0.05	0	0.34	0.32	0.21	5.71	0.14	0	1.36	0	0	0	-16.03	-0.22	-3.78	66.27	126.88	803.77	582.36	957.29	739.3	812.78	623.23	938.81	608.55
47.113	0	0.09	0.12	0.02	0.21	0.03	0.11	0.14	0.41	0.05	99.57	0.33	0	98.3	2.7	14.02	0.05	0.01	2.28	0	0.14	0.16	0	0.02	0.06	0	0.35	0.41	0.22	5.03	0.13	0	1.36	0	0	0	-15.96	1.7	-2.61	66.49	131.03	804.93	579.25	962.61	739.7	814.97	621.1	945.24	606.97
47.147	0	0.09	0.12	0.02	0.22	0.03	0.1	0.14	0.64	0.05	99.55	0.33	0	98.23	2.24	15.91	0.05	0.02	1.2	0	0.1	0.18	0	0.02	0.07	0	0.38	0.64	0.22	4.19	0.15	0	1.44	0	0	0	-9.57	1.93	-2.02	66.68	125.85	805.59	575.65	968.26	743.61	821.38	618.75	946.57	605.83
47.18	0	0.1	0.13	0.02	0.19	0.03	0.11	0.11	0.48	0.06	99.62	0.33	0	97.7	1.67	11.19	0.06	0.02	1.26	0	0.11	0.15	0	0.02	0.06	0	0.46	0.48	0.24	3.91	0.14	0.02	1.52	0	0	0	-10.18	-3.25	-2.93	66.89	121.07	813.27	571.77	982.16	747.65	833.79	615.93	954.07	602.07
47.213	0	0.1	0.12	0.02	0.19	0.03	0.1	0.12	0.19	0.06	99.61	0.33	0	96.41	1.04	12.76	0.06	0.03	1.5	0	0.14	0.13	0	0.02	0.04	0	0.34	0.19	0.26	4.06	0.13	0.01	1.63	0	0	0	-11.7	-5.55	-2.42	65.62	120.38	816.78	565.66	996.87	753.64	843.7	611.68	963.26	597.66
47.247	0	0.1	0.12	0.02	0.2	0.03	0.1	0.12	0.13	0.06	99.61	0.33	0	97.37	0.84	13.64	0.06	0.04	2.63	0.01	0.22	0.09	0	0.01	0.05	0	0.2	0.11	0.37	4.17	0.13	0	1.73	0	0	0	-5.94	-3.94	-0.5	65.97	123.09	816.52	561	1009.54	765.1	850.08	607.96	972.85	599.03
47.28	0	0.1	0.13	0.02	0.18	0.04	0.11	0.11	0.12	0.06	99.65	0.33	0	97.93	0.7	10.95	0.06	0.05	4.51	0.03	0.43	0.08	0	0.01	0.05	0	0.14	0.07	0.43	5.02	0.12	0	1.84	0	0	0	0.07	-2.71	-3.62	67.59	120.68	827.95	559.17	1024.85	770.87	861.82	607.62	982.15	598.44
47.313	0	0.11	0.14	0.02	0.15	0.04	0.12	0.1	0.11	0.07	99.69	0.33	0	98.41	0.53	7.16	0.07	0.05	7.04	0.05	0.55	0.07	0	0.01	0.04	0	0.12	0.06	0.53	5.39	0.11	0.01	1.95	0	0	0	-1.23	-1.36	-0.8	67.31	119.95	830.23	560.27	1026.81	770.57	866.9	607.66	986.63	600.41
47.347	0	0.11	0.14	0.02	0.15	0.05	0.12	0.09	0.1	0.07	99.71	0.33	0	98.66	0.35	5.74	0.07	0.08	8.47	0.1	0.8	0.07	0	0.01	0.04	0.01	0.09	0.07	0.89	4.78	0.1	0.01	2.2	0	0	0	-1.23	-0.49	2.02	67.23	123.17	833.08	559.88	1031.83	771.42	871.8	606.74	994.89	602.53
47.38	0	0.11	0.15	0.02	0.13	0.05	0.12	0.08	0.12	0.08	99.7	0.33	0	98.59	0.3	3.05	0.08	0.1	8.42	0.17	0.81	0.06	0	0.01	0.04	0.02	0.09	0.12	1.01	5.25	0.1	0.01	2.25	0	0	0	-0.85	-0.75	0.17	67.11	127.64	839.14	560.88	1040.24	774.54	875.11	610.84	1002.46	602.18
47.413	0	0.11	0.15	0.02	0.13	0.05	0.12	0.08	0.12	0.09	99.71	0.33	0.27	98.78	0.21	3.11	0.09	0.09	9.25	0.35	0.88	0.09	0	0.01	0.04	0.04	0.1	0.12	1.31	5.36	0.1	0.01	2.64	0	0	0	-1.94	0.02	1.61	66.86	126.93	843.26	562.5	1043.59	776.05	880.5	608.41	1007.41	605.94
47.447	0	0.11	0.14	0.02	0.13	0.05	0.12	0.08	0.14	0.14	99.71	0.33	0	98.11	0.2	3.59	0.14	0.09	7.56	0.4	1.2	0.09	0	0	0.05	0.11	0.1	0.12	1.59	5.13	0.09	0.01	2.96	0.2	0	0	-0.59	2.25	2.03	66.96	128.97	844.84	563.37	1046.53	778.1	882.21	610.36	1011.16	607.61
47.48	0	0.12	0.15	0.02	0.13	0.05	0.12	0.08	0.15	0.16	99.69	0.33	0	98.14	0.26	2.36	0.15	0.06	7.05	0.38	1.08	0.08	0	0	0.07	0.16	0.13	0.13	1.75	5.18	0.09	0.02	3.02	0.5	0	0	-1.74	2.17	1.19	66.71	128.06	846.98	564.53	1049.27	779.68	884.3	612.48	1012.26	607.44
47.514	0	0.12	0.16	0.02	0.13	0.04	0.12	0.08	0.27	0.27	99.68	0.33	0	98.19	0.25	1.4	0.27	0.05	4.02	0.31	0.76	0.04	0	0	0.06	0.51	0.18	0.07	2.45	6.05	0.08	0.01	3	0.62	0	0	-0.62	-2.02	0.13	66.68	125.72	849.28	566.96	1051.21	783.28	886.47	614.21	1012.12	609.78
47.547	0	0.12	0.17	0.02	0.13	0.04	0.12	0.08	0.4	0.4	99.67	0.33	0	98.39	0.2	1.21	0.4	0.04	4.33	0.33	0.78	0.04	0	0	0.05	1.07	0.22	0.07	3	6.94	0.08	0.01	3.07	0.94	0	0	0.64	1.43	-0.59	66.77	125	850.58	569.56	1048.78	782.43	885.64	616.18	1010.56	611.74
47.58	0	0.12	0.16	0.03	0.13	0.04	0.12	0.08	0.52	0.52	99.68	0.33	0	98.78	0.19	1.03	0.52	0.04	4.9	0.42	0.71	0.04	0	0	0.05	1.25	0.22	0.07	3.25	6.69	0.08	0.01	3.05	0.52	0	0	0.39	-0.02	-1.11	66.49	125.36	850.48	571.27	1047.22	782.05	884.14	618.76	1009.33	612.27
47.614	0	0.13	0.15	0.03	0.13	0.05	0.12	0.08	0.9	0.9	99.7	0.33	0	98.22	0.23	0.95	0.9	0.04	5.23	0.4	0.77	0.05	0	0	0.06	3.11	0.3	0.07	4.6	8.67	0.08	0.01	3.27	0	0	0	-4.66	1.94	-3.53	65.28	123.73	850.01	574.3	1042.54	779.03	880.21	620.78	1003.64	612.16
47.647	0	0.13	0.15	0.03	0.13	0.05	0.12	0.08	0.89	0.89	99.7	0.33	0	97.66	0.25	1.08	0.89	0.04	6.74	0.47	0.92	0.07	0	0	0.05	3.29	0.29	0.08	5.06	8.28	0.08	0.1	3.38	0	0	0	-2.61	3.35	-1.98	65.81	123.5	848.79	576.05	1038.58	778.76	879.18	621.16	1002.5	614.64
47.68	0	0.13	0.14	0.03	0.14	0.06	0.12	0.09	0.87	0.87	99.71	0.33	0.13	97.58	0.34	1.45	0.87	0.05	7.56	0.44	0.96	0.13	0	0	0.05	4.66	0.24	0.12	6.36	9.1	0.1	0.01	3.62	0	0	0	-4.92	3.51	-4.01	64.95	120.67	845.8	576.63	1034.34	776.95	875.24	622.43	995.57	613.31
47.714	0	0.14	0.14	0.03	0.14	0.06	0.12	0.09	0.98	0.98	99.71	0.33	0.56	97.22	0.36	1.82	0.98	0.08	8.65	0.44	1.1	0.23	0	0	0.05	7.36	0.22	0.17	8.08	9.64	0.12	0.01	3.72	0	0	0	-8.71	4.22	-4.8	64	118.09	841.47	575	1030.74	774.78	871.92	619.8	989.72	611.55
47.747	0	0.14	0.14	0.03	0.14	0.06	0.12	0.09	1.06	1.06	99.71	0.33	0.67	97.12	0.33	2.13	1.06	0.13	9.06	0.5	1.23	0.37	0	0	0.06	6.77	0.19	0.26	7.86	9.52	0.12	0	3.76	0	0	0	-0.81	4.42	-5.56	66.71	119	834.24	570.2	1023.66	772.69	863.77	618.77	982.1	606.16
47.781	0	0.14	0.14	0.03	0.15	0.06	0.12	0.09	1.28	1.28	99.69	0.33	0.82	96.92	0.37	3.39	1.28	0.18	9.65	0.54	1.27	0.82	0	0	0.07	6.02	0.15	0.22	8.33	7.9	0.12	0	3.8	0	0	0	-0.65	4.75	-5.08	66.67	119.07	824.05	567.23	1014	770.54	854.27	615.89	972.66	603.17
47.814	0	0.13	0.13	0.03	0.16	0.06	0.12	0.1	1.52	1.52	99.68	0.33	0.86	94.74	0.47	4.83	1.52	0.28	9.74	0.61	1.28	0.86	0	0	0.08	5.9	0.11	0.18	8.18	8.03	0.12	0	3.93	0	0	0	-1.76	7.55	-5.99	66.23	117.69	817.67	564.95	1007.17	767.41	847.7	613.87	964.54	599.73
47.847	0	0.13	0.12	0.03	0.18	0.06	0.12	0.12	1.59	1.59	99.64	0.33	0.62	96.6	0.61	7.93	1.59	0.44	9.46	0.62	1.63	1.12	0	0	0.08	5.8	0.08	0.14	8.64	8.87	0.12	0.01	4.02	0	0	0	-6.12	5.26	-7.87	64.78	117.06	810.49	564.99	1000.28	766.23	839.45	614.38	955.34	597.85
47.881	0	0.13	0.11	0.03	0.2	0.07	0.11	0.13	1.85	1.85	99.6	0.33	0.51	95.81	0.71	10.61	1.85	0.61	9.4	0.71	2.06	1.44	0	0	0.08	5.27	0.06	0.09	9.06	7.75	0.11	0.02	4.24	0	0	0	-3.5	6.35	-8.25	65.82	117.18	805.67	566.3	995.04	767.68	834.18	617.15	949.89	598.7
47.914	0	0.12	0.11	0.03	0.21	0.06	0.11	0.13	2.29	2.29	99.58	0.34	0	97.06	0.69	11.72	2.29	0.88	8.15	0.67	2.75	1.28	0	0	0.11	4.13	0.05	0.12	8.58	7.56	0.11	0.01	3.95	0	0	0	-1.34	4.52	-7.66	66.62	117.34	798.64	569.12	987.68	770.86	827.33	619.91	943.37	602.52
47.947	0	0.13	0.13	0.03	0.18	0.06	0.12	0.11	2.49	2.49	99.64	0.33	0	96.99	0.73	7.7	2.49	0.75	7.09	0.63	2.99	1.02	0	0	0.11	3.99	0.05	0.19	8.02	7.62	0.11	0.02	3.93	0	0	0	-1.52	4.63	-9.07	66.83	119.93	794.79	571.89	982.61	771.22	820.32	624.26	938.53	604.02
47.981	0	0.14	0.14	0.03	0.17	0.06	0.13	0.1	3.47	3.47	99.66	0.33	0	95.76	0.75	4.72	3.47	0.64	6.92	0.63	1.91	0.58	0	0	0.11	2.92	0.04	0.28	8.47	7.82	0.1	0	4.13	0	0	0	2.02	6.41	-7.12	67.04	123.03	789.67	573.22	979.12	774.81	816.07	626.8	937.46	606.77
48.014	0	0.15	0.14	0.03	0.16	0.06	0.14	0.09	3.99	3.99	99.67	0.33	0	96.13	0.63	3.13	3.99	0.47	6.53	0.59	1.16	0.34	0	0	0.09	2.76	0.04	0.32	7.93	7.31	0.09	0.01	4.22	0	0	0	2.78	5.94	-5.62	66.72	125.86	786.46	576.03	976.52	778.56	812.79	628.59	937.45	611.27
48.047	0	0.15	0.14	0.03	0.16	0.06	0.13	0.08	3.66	3.66	99.69	0.33	0	97.71	0.57	2.32	3.66	0.35	6.6	0.4	0.6	0.2	0	0	0.08	2.4	0.05	0.27	8.15	6.73	0.08	0	4.64	0	0	0	-2.53	3.24	-6.21	65.75	125.4	785.57	579.16	976.53	782.08	811.89	629.66	936.28	613.81
48.081	0	0.14	0.14	0.03	0.15	0.06	0.13	0.08	3.09	3.09	99.7	0.33	0.35	98.07	0.59	1.89	3.09	0.23	6.82	0.28	0.39	0.11	0	0	0.07	1.73	0.06	0.19	8.52	6.9	0.07	0.01	5.07	0	0	0	-6.05	2.36	-5.02	64.58	125.39	783.49	578.68	976.55	782.74	812.01	628.98	936.38	613.03
48.114	0	0.15	0.14	0.03	0.15	0.06	0.13	0.08	3.19	3.19	99.71	0.33	0	98.77	0.52	1.14	3.19	0.13	5.87	0.21	0.38	0.05	0	0	0.07	1.66	0.08	0.15	8.44	6.92	0.07	0	4.91	0	0	0	-10.86	0.07	-5.21	63.22	128.53	782.61	576.69	979.82	783.81	811.34	627.42	938.72	610.3
48.148	0	0.14	0.14	0.03	0.14	0.06	0.13	0.08	3.47	3.47	99.71	0.33	0	97.31	0.46	0.7	3.47	0.09	5.37	0.16	0.44	0.05	0	0	0.08	1.45	0.11	0.18	7.81	7.61	0.07	0	4.95	0	0	0	-9.58	4.06	-3.74	63.43	120.83	782.31	575.85	978.12	782.64	815.76	624.03	935.87	610.92
48.181	0	0.14	0.14	0.03	0.14	0.06	0.14	0.08	3.78	3.78	99.71	0.33	0	98.72	0.46	0.65	3.78	0.07	6.58	0.17	0.65	0.09	0	0	0.07	1.57	0.12	0.2	7.44	7.96	0.07	0.01	5.03	0	0	0	-10.65	0.26	-4.14	63.5	124.18	783.02	571.73	982.35	781.02	816.23	622.99	939.23	605.92
48.214	0	0.14	0.14	0.03	0.14	0.06	0.13	0.08	3.67	3.67	99.71	0.33	0	98.55	0.47	0.77	3.67	0.06	6.68	0.19	1.12	0.14	0	0	0.06	1.68	0.1	0.14	7.72	8.24	0.07	0	5.18	0	0	0	-8.64	0.89	-3.42	63.79	125.75	786.25	569.33	989.89	784.83	821.21	619.33	946.29	606.47
48.248	0	0.14	0.14	0.03	0.14	0.07	0.13	0.09	3.97	3.97	99.71	0.33	0	97.96	0.55	1.15	3.97	0.05	7.24	0.23	1.55	0.23	0	0	0.05	1.78	0.09	0.11	8.01	8.98	0.06	0.02	5.42	0	0	0	-6.45	-2.63	-2.79	64.23	125.97	790.7	568.6	996.73	786.9	827.31	620.33	952.55	606.75
48.281	0	0.14	0.13	0.03	0.14	0.07	0.13	0.09	3.65	3.65	99.71	0.33	0.21	98.73	0.63	1.73	3.65	0.05	7.65	0.25	2.02	0.25	0	0	0.06	1.8	0.07	0.08	7.68	8.85	0.06	0	5.52	0	0	0	-8.42	-0.23	-2.29	63.63	124.23	796.43	569.05	1002.17	786.87	834.25	619.05	957.92	607.26
48.314	0	0.14	0.13	0.03	0.15	0.07	0.13	0.09	3.6	3.6	99.71	0.33	0.24	98.64	0.66	2.28	3.6	0.05	7.38	0.38	1.97	0.24	0	0	0.08	2.02	0.06	0.06	7.79	8.79	0.07	0.02	5.62	0	0	0	-9.15	-0.59	-1.22	63.38	123.65	804.67	569.97	1009.82	786.54	843.49	619.62	966.63	608.33
48.348	0	0.13	0.13	0.03	0.14	0.08	0.13	0.08	3.65	3.65	99.72	0.33	1.47	98.67	0.47	1.97	3.65	0.06	9.68	0.59	2.34	0.29	0	0	0.1	2.01	0.06	0.07	7.43	7.41	0.07	0	6.01	0	0	0	-9.62	-0.47	-2.75	63.84	126.13	816.75	564.57	1022.5	781.38	853.26	615.88	978.57	601.57
48.381	0	0.14	0.13	0.03	0.14	0.09	0.13	0.08	3.77	3.77	99.73	0.33	2.2	98.73	0.38	1.79	3.77	0.05	11.75	0.92	2.81	0.42	0	0	0.13	2.29	0.05	0.05	7.42	7.87	0.07	0.02	6.1	0	0	0	-8.26	0.21	0.1	63.63	122.34	821.79	563.4	1027.09	780.85	862.48	611.25	984.57	603.56
48.414	0	0.14	0.13	0.03	0.13	0.1	0.13	0.08	4.01	4.01	99.73	0.33	2.29	98.28	0.28	1.57	4.01	0.04	12.74	1.2	3.25	0.42	0	0	0.15	2.51	0.04	0.04	7.08	8.2	0.08	0.01	6.07	0	0	0	-7.91	-1.78	1.09	64.07	125.28	830.62	560.56	1034.79	775.89	870.17	608.85	995.21	601.1
48.448	0	0.14	0.12	0.03	0.13	0.11	0.13	0.08	3.53	3.53	99.73	0.34	3.66	97.43	0.2	1.12	3.53	0.04	13.04	1.14	2.77	0.43	0	0	0.16	2.68	0.03	0.04	7.45	8.74	0.08	0	6.78	0	0	0	-8.61	-3.83	-0.03	64.1	122.38	841.03	558.9	1045.29	774.84	881.03	607.31	1003.08	598.33
48.481	0	0.13	0.12	0.03	0.13	0.1	0.13	0.09	3.19	3.19	99.73	0.33	3.7	97.74	0.15	0.84	3.19	0.03	11.55	1.16	1.83	0.35	0	0	0.21	2.68	0.04	0.03	7.14	9.46	0.08	0	6.88	0	0	0	-7.65	-3.17	0.39	64.08	122.42	844.35	559.2	1047.92	775.09	884.31	606.25	1006.55	599.68
48.515	0	0.13	0.12	0.03	0.12	0.09	0.12	0.09	2.04	2.04	99.74	0.33	4.35	97.04	0.12	0.7	2.04	0.03	9.95	0.85	0.87	0.19	0	0	0.27	2.91	0.04	0.05	7.4	11.07	0.08	0	7.18	0	0	0	-7.95	-4.55	0.44	64.31	123.41	849.56	558.91	1052.38	773.89	888.65	605.53	1011.91	599.4
48.548	0	0.12	0.11	0.03	0.12	0.1	0.12	0.1	1.66	1.66	99.75	0.33	4.89	98.67	0.1	0.75	1.66	0.03	10.11	0.84	1.04	0.18	0	0	0.28	3.08	0.05	0.05	6.78	13.6	0.09	0.01	7.51	0	0	0	-5.35	-0.46	0.37	64.94	122.6	852.96	559.39	1054.98	774.69	892.04	605.45	1014.55	600.86
48.581	0	0.12	0.11	0.02	0.12	0.11	0.11	0.1	1.5	1.5	99.76	0.33	5.44	98.56	0.09	0.69	1.5	0.03	10.95	0.84	1.32	0.14	0	0	0.29	3.05	0.06	0.08	6.07	14.06	0.09	0.01	7.73	0	0	0	-5.84	-0.86	-0.36	64.88	124.04	856.69	560.43	1059.41	776.19	894.72	607.46	1018.6	601.18
48.615	0	0.11	0.1	0.02	0.11	0.12	0.11	0.12	1.32	1.32	99.77	0.33	6.37	98.6	0.1	0.68	1.32	0.03	10.73	0.73	1.55	0.11	0	0.01	0.26	3.91	0.07	0.12	5.18	16.87	0.1	0.03	8.7	0	0	0	-1.72	-0.72	-0.42	66.25	123.82	858.61	561.78	1060.27	777.38	896.17	609.79	1019.83	603.3
48.648	0	0.11	0.1	0.02	0.11	0.13	0.11	0.12	1.43	1.43	99.75	0.33	6.69	98.27	0.11	0.66	1.43	0.03	12.2	0.59	2.04	0.11	0	0.01	0.21	4.11	0.09	0.18	4.7	17.78	0.11	0.01	8.67	0	0	0	-1.45	-1.81	-0.05	66.45	123.72	860.72	563.31	1062.22	778.57	898.6	611.51	1022.14	604.97
48.681	0	0.11	0.1	0.02	0.11	0.12	0.11	0.12	1.47	1.47	99.75	0.33	6.1	98	0.12	0.58	1.47	0.03	11.07	0.59	1.84	0.07	0	0.01	0.18	4.22	0.12	0.21	4.58	18.61	0.12	0.02	8.5	0	0	0	0.1	-2.53	0.2	66.74	123.14	861.9	564.94	1063.42	781.23	900.25	612.17	1023.31	607.75
48.715	0	0.11	0.1	0.02	0.11	0.11	0.11	0.13	1.48	1.48	99.74	0.33	5.77	98.79	0.13	0.62	1.48	0.03	9.72	0.61	1.43	0.06	0	0.01	0.17	4.69	0.15	0.23	4.09	19.56	0.13	0.01	8.57	0	0	0	-0.83	0.01	0.12	66.56	124.23	862.45	566.19	1062.19	779.99	899.33	613.08	1023.47	608.37
48.748	0	0.11	0.1	0.02	0.11	0.1	0.11	0.12	1.53	1.53	99.75	0.33	5.61	98.44	0.14	0.62	1.53	0.03	9.11	0.58	1.01	0.05	0	0.01	0.15	4.32	0.17	0.23	3.79	18.4	0.14	0.01	8.52	0	0	0	-1.79	-1.29	-1.48	66.21	122.77	864.87	569.67	1060.29	778.75	898.86	616.44	1021.43	609.49
48.782	0	0.11	0.11	0.02	0.11	0.1	0.11	0.13	1.45	1.45	99.75	0.33	5.12	97.67	0.16	0.81	1.45	0.04	8.63	0.58	0.7	0.05	0	0.01	0.13	4.37	0.17	0.22	3.85	18.6	0.15	0.02	8.09	0	0	0	-6.31	3.32	-1.11	65.28	120.38	863.52	570.64	1053.04	772.4	896.15	613.28	1016.47	609.61
48.815	0	0.11	0.11	0.02	0.11	0.09	0.11	0.12	1.41	1.41	99.76	0.33	4.46	98.64	0.21	1	1.41	0.05	7.85	0.49	0.7	0.06	0	0.01	0.12	3.76	0.16	0.23	3.64	17.73	0.14	0.01	7.77	0	0	0	-4.62	0.56	-2.33	65.83	119.97	860.73	571.06	1049.94	772.59	892.28	615.17	1012.12	609.59
48.848	0	0.11	0.11	0.02	0.12	0.08	0.11	0.12	1.37	1.37	99.76	0.33	3.57	98.3	0.29	1.27	1.37	0.06	6.88	0.36	0.58	0.05	0	0.01	0.11	3.32	0.15	0.22	3.76	17	0.14	0.01	7.26	0	0	0	-3.26	1.7	-3.7	66.44	118.97	857.52	572.18	1045.49	772.67	887.83	617.86	1006.49	609.24
48.882	0	0.11	0.11	0.02	0.12	0.07	0.11	0.13	1.13	1.13	99.74	0.33	2.77	98.23	0.37	2.31	1.13	0.1	6.62	0.29	0.61	0.08	0	0.01	0.11	2.42	0.11	0.18	3.48	17.62	0.14	0.01	6.51	0	0	0	-6.06	1.93	-4.59	65.73	122	852.21	571.74	1040.69	771.11	880.35	617.88	1001.96	608.19
48.915	0	0.11	0.11	0.02	0.13	0.08	0.11	0.13	1	1	99.74	0.33	3.29	98.4	0.39	4	1	0.16	7.39	0.24	0.61	0.13	0	0.01	0.12	1.82	0.09	0.18	3.31	16.45	0.12	0.01	6.64	0	0	0	-4.24	1.39	-5.94	66.26	120.11	846.39	570.53	1035.36	770.69	874.63	618.23	994.19	606.68
48.948	0	0.1	0.1	0.02	0.14	0.08	0.1	0.15	0.97	0.97	99.7	0.33	3.6	98.48	0.43	7.27	0.97	0.28	8.07	0.18	0.66	0.17	0	0.01	0.12	1.67	0.09	0.15	3.39	15.8	0.11	0	6.66	0	0	0	-2.46	1.14	-7.13	66.86	119.65	839.08	568.64	1028.67	769.33	866.85	617.8	985.81	605.03
48.982	0	0.1	0.09	0.02	0.16	0.09	0.1	0.17	0.95	0.95	99.67	0.33	4.15	98.56	0.55	10.06	0.95	0.32	10.14	0.16	0.84	0.29	0	0.01	0.13	1.51	0.08	0.14	3.4	15.64	0.11	0.01	6.44	0	0	0	-5.92	0.86	-6.51	65.61	120.88	828.04	569.37	1016.93	769.25	855.43	617.92	975.46	603.65
49.015	0	0.1	0.09	0.02	0.17	0.08	0.1	0.17	0.97	0.97	99.67	0.33	3.83	98.12	0.57	11.13	0.97	0.46	9.7	0.13	0.95	0.29	0	0.01	0.13	1.41	0.08	0.15	3.46	14.47	0.11	0	6.37	0	0	0	-4.58	2.21	-6.67	66.38	119.78	821.64	568.18	1012.83	770.57	850.56	616.75	969.69	604.27
49.048	0	0.1	0.1	0.02	0.15	0.09	0.11	0.15	1.17	1.17	99.7	0.33	3.8	97.15	0.49	7.92	1.17	0.55	9.97	0.16	1.16	0.27	0	0	0.13	1.34	0.08	0.15	3.32	14.46	0.11	0	6.41	0	0	0	1.77	4.36	-7.03	67.28	122.62	814.01	569.3	1006.28	774.21	841.68	620.74	963.42	606.09
49.082	0	0.11	0.11	0.02	0.14	0.08	0.12	0.12	1.79	1.79	99.72	0.33	3.11	98.47	0.47	4.7	1.79	0.64	10.25	0.2	1.18	0.26	0	0	0.12	1.21	0.08	0.15	3.44	13.35	0.1	0	5.95	0	0	0	1.22	1.19	-8.76	67.11	122.43	809.84	572.63	1002.49	777.66	836.45	626.34	957.41	607.45
49.115	0	0.12	0.12	0.02	0.13	0.08	0.12	0.11	2.01	2.01	99.74	0.33	2.52	98.52	0.36	2.76	2.01	0.64	9.05	0.22	1.15	0.18	0	0	0.11	1.02	0.08	0.13	3.16	13.84	0.09	0	5.95	0	0	0	2.2	1.02	-8.69	66.73	121	806.46	576.85	996.5	779.35	832.65	630.07	952.19	611.41
49.149	0	0.12	0.13	0.02	0.13	0.07	0.12	0.09	2.29	2.29	99.74	0.33	1.25	97.99	0.27	1.14	2.29	0.47	7.27	0.18	0.68	0.09	0	0	0.11	0.57	0.11	0.12	3.14	10.66	0.07	0	5.39	0	0	0	0.94	2.57	-6.83	66.52	126.98	804.77	579.12	993.68	779.96	828.69	631.23	954.44	613.68
49.182	0	0.12	0.13	0.02	0.12	0.06	0.12	0.09	2.27	2.27	99.73	0.33	1.15	96.93	0.29	0.65	2.27	0.29	6.61	0.16	0.59	0.07	0	0	0.11	0.44	0.13	0.14	2.65	9.22	0.06	0.02	5.52	0	0	0	-2.56	4.73	-4.91	66.41	123.84	802.24	581.29	990.19	780.94	829.1	630.35	952.1	616.01
49.215	0	0.12	0.14	0.02	0.12	0.06	0.12	0.08	2.28	2.28	99.73	0.33	0.54	98.73	0.27	0.48	2.28	0.22	5.6	0.14	0.45	0.04	0	0	0.11	0.38	0.13	0.16	2.31	8.47	0.06	0	5.3	0	0	0	-4.14	-0.21	-3.78	66.06	123.27	800.17	582.03	988.72	781.98	828.55	630.39	951.13	617.28
49.249	0	0.12	0.14	0.02	0.12	0.05	0.12	0.08	2.05	2.05	99.72	0.33	0	98.45	0.23	0.46	2.05	0.21	4.54	0.11	0.37	0.03	0	0	0.09	0.21	0.13	0.14	2.26	8.2	0.05	0.01	4.92	0	0	0	-7.65	-1.24	-3.46	64.83	126.47	798.47	581.54	988.59	782.04	826.21	629.55	952	616.47
49.282	0	0.12	0.14	0.02	0.12	0.05	0.12	0.08	1.89	1.89	99.72	0.33	0	98.5	0.24	0.65	1.89	0.2	4.14	0.09	0.37	0.03	0	0	0.08	0.21	0.13	0.1	2.3	8.32	0.05	0	4.73	0	0	0	-8.42	1.08	-3.28	64.3	123.86	800.16	581.26	992.56	784.3	830.63	629.11	953.84	616.46
49.315	0	0.12	0.14	0.02	0.12	0.05	0.12	0.08	1.88	1.88	99.72	0.33	0	98.76	0.29	0.68	1.88	0.11	3.97	0.07	0.34	0.02	0	0	0.08	0.19	0.14	0.08	2.16	7.99	0.05	0	4.77	0	0	0	-11.45	0.09	-2.08	63.56	125.27	800.91	579.02	997.04	785.21	833.55	626.18	958.33	615.07
49.349	0	0.12	0.13	0.02	0.12	0.06	0.12	0.08	2.02	2.02	99.73	0.33	0.18	97.97	0.22	1.19	2.02	0.07	4.66	0.06	0.5	0.04	0	0	0.08	0.18	0.14	0.08	1.77	8.03	0.05	0	5.19	0	0	0	-10.86	-2.61	-2.76	63.41	127.25	801.38	576.23	1003.29	788.88	835.22	625.51	961.84	612.82
49.382	0	0.11	0.13	0.02	0.13	0.06	0.12	0.09	2.01	2.01	99.74	0.33	0.69	98.55	0.23	2.18	2.01	0.06	5.82	0.07	0.77	0.06	0	0	0.1	0.2	0.16	0.11	1.79	8.03	0.06	0	5.33	0	0	0	-8.88	-0.92	-2.73	63.53	126.13	803.97	575.25	1008.83	792.08	839.9	624.88	965.49	613.16
49.415	0	0.11	0.12	0.02	0.13	0.07	0.12	0.09	2.07	2.07	99.74	0.33	1.24	98.54	0.27	4.3	2.07	0.06	7.49	0.11	1.41	0.09	0	0	0.11	0.25	0.13	0.12	1.66	7.39	0.06	0	5.48	0	0	0	-9.14	-0.96	-1.81	63.51	125.63	806.93	572.95	1014.69	792.42	845.48	623.44	970.54	611.47
49.449	0	0.11	0.12	0.02	0.14	0.07	0.12	0.1	2.5	2.5	99.72	0.33	1.27	97.73	0.23	5.82	2.5	0.07	9.4	0.14	2.11	0.14	0	0	0.14	0.29	0.1	0.14	1.45	7.45	0.07	0	5.24	0	0	0	-9.72	-3.19	-0.7	63.4	127.49	810.99	571.49	1019.23	791.62	849.71	620.14	976.91	611.48
49.482	0	0.11	0.12	0.02	0.14	0.07	0.12	0.1	2.46	2.46	99.72	0.33	1.3	97.97	0.2	5.68	2.46	0.07	9.09	0.17	2.17	0.16	0	0	0.18	0.36	0.11	0.14	1.5	7.55	0.07	0	5.39	0	0	0	-9.86	-2.61	-0.89	63.73	125.39	823.36	568.95	1032.54	790.05	863.5	618.29	988.51	608.54
49.516	0	0.11	0.13	0.02	0.13	0.07	0.12	0.09	2.9	2.9	99.73	0.33	0.44	95.85	0.23	4.11	2.9	0.05	7.8	0.24	1.71	0.14	0	0	0.23	0.38	0.1	0.09	1.39	7.33	0.07	0.01	5.14	0	0	0	-10.41	-6.3	-0.14	63.24	124.66	827.13	568.38	1036.49	789.36	868.37	617.58	992.68	608.18
49.549	0	0.11	0.13	0.02	0.13	0.07	0.12	0.09	2.58	2.58	99.74	0.33	0.53	94.86	0.21	2.93	2.58	0.04	7.68	0.32	1.66	0.15	0	0	0.31	0.43	0.11	0.09	1.43	7.58	0.08	0	5.11	0	0	0	-9.18	-7.42	0.63	63.83	125.73	838.18	567.09	1046.53	787.16	879.04	615.69	1004.53	607.86
49.582	0	0.11	0.13	0.02	0.13	0.07	0.12	0.09	2.49	2.49	99.74	0.33	0.87	94.94	0.18	2.8	2.49	0.05	7.93	0.48	1.55	0.14	0	0	0.38	0.5	0.12	0.06	1.39	8.47	0.09	0	5.24	0	0	0	-10.23	-7.34	1.83	63.6	126.88	842.42	567.18	1050.43	786.5	883.65	613.96	1010.43	609.01
49.616	0	0.11	0.13	0.02	0.12	0.07	0.12	0.08	1.68	1.68	99.74	0.33	1.7	98.12	0.17	1.86	1.68	0.05	8.88	0.48	1.7	0.13	0	0	0.39	0.64	0.14	0.07	1.4	7.23	0.11	0.01	5.3	0	0	0	-4.96	-2.23	1.34	65.05	129.74	850.25	566.88	1058.66	788.18	889.85	614.81	1019.51	610.39
49.649	0	0.11	0.13	0.02	0.12	0.09	0.12	0.08	1.59	1.59	99.74	0.33	3.31	97.73	0.16	1.14	1.59	0.03	11.73	0.5	1.67	0.13	0	0	0.39	0.7	0.15	0.1	1.48	7.28	0.12	0.01	5.62	0	0	0	-3.07	-3.19	2.5	65.93	130.21	854.34	567.74	1061.24	788	894.06	614.03	1024.26	613.1
49.682	0	0.11	0.13	0.02	0.11	0.09	0.12	0.08	1.4	1.4	99.75	0.33	3.85	98.16	0.16	0.69	1.4	0.02	11.94	0.45	1.45	0.09	0	0	0.34	0.97	0.18	0.11	1.63	8.17	0.14	0.01	5.86	0	0	0	-4.63	-2.11	3.36	65.72	130.67	857.16	568.18	1064.53	787.52	897.77	615.09	1028.43	613.34
49.716	0	0.11	0.12	0.02	0.11	0.09	0.12	0.09	1.2	1.2	99.76	0.33	4.02	98.64	0.17	0.57	1.2	0.02	10.98	0.44	1.69	0.11	0	0.01	0.26	1.53	0.2	0.1	2.05	9.93	0.16	0.01	6.39	0	0	0	-3	-0.58	2.62	66.03	131.74	860.51	569.38	1068.55	790.01	900.23	617.28	1031.95	614.54
49.749	0	0.11	0.12	0.02	0.11	0.08	0.12	0.09	1.11	1.11	99.76	0.33	3.68	98.68	0.18	0.62	1.11	0.02	9.74	0.44	1.28	0.07	0	0	0.22	1.58	0.22	0.08	2.14	10.2	0.17	0	6.34	0	0	0	-5.8	0.45	2.33	65.2	132.14	865.12	572.5	1068.82	788.31	902.19	617.32	1034.33	616.85
49.783	0	0.11	0.11	0.02	0.11	0.09	0.11	0.09	1.1	1.1	99.77	0.33	4.18	98.52	0.16	0.77	1.1	0.02	8.66	0.41	1.18	0.05	0	0	0.18	2.68	0.3	0.06	2.18	10.04	0.22	0	7.18	0	0	0	-5.48	-1	1.7	65.09	130.11	867.6	573.97	1069.93	788.73	904.32	619	1034.42	617.37
49.816	0	0.11	0.11	0.02	0.11	0.09	0.11	0.09	1.01	1.01	99.78	0.33	4.43	98.49	0.18	0.98	1.01	0.02	8.85	0.4	0.95	0.05	0	0.01	0.14	2.83	0.34	0.05	2.2	10.36	0.21	0	7.2	0	0	0	-5.3	-1.1	1.77	65.32	128.23	868.94	574.96	1069.43	787.33	905.76	620.65	1033.95	617.47
49.849	0	0.11	0.11	0.02	0.11	0.09	0.11	0.09	0.97	0.97	99.77	0.33	4.58	97.67	0.23	1.51	0.97	0.02	8.83	0.32	0.78	0.04	0	0	0.09	2.22	0.36	0.04	2.32	10.13	0.18	0.04	7.26	0	0	0	-1.72	3.32	0.38	66.16	123.73	867.81	576.26	1064.81	786.84	903.88	621.85	1027.55	618.11
49.883	0	0.11	0.11	0.02	0.12	0.07	0.11	0.09	0.89	0.89	99.75	0.33	2.89	95.44	0.38	2.9	0.89	0.02	6.95	0.32	0.86	0.04	0	0	0.07	2.15	0.34	0.04	2.83	9.49	0.16	2.62	6.43	0	0	0	-5.99	6.79	-0.29	65.76	122.36	862.46	577.05	1057.29	784.19	897.53	619.29	1019.89	619.3
49.916	0	0.1	0.11	0.02	0.14	0.06	0.1	0.1	0.84	0.84	99.73	0.33	1.7	93.55	0.44	5.53	0.84	0.03	5.05	0.3	1.23	0.05	0	0	0.04	1.67	0.3	0.03	3.24	8.72	0.15	3.13	6.21	0	0	0	-5.59	8.63	-2.72	65.94	124.68	856.01	578.85	1049.89	783.99	887.13	623.5	1011.75	619.38
49.949	0	0.1	0.1	0.02	0.15	0.06	0.09	0.11	0.78	0.78	99.7	0.33	0.57	82.49	0.46	9.1	0.78	0.03	3.59	0.32	2.18	0.08	0	0	0.03	1.43	0.3	0.03	3.65	7.89	0.14	2.1	6.07	0	0	0	-5.84	14.25	-0.1	65.51	118.62	842.26	581.66	1033.54	786.04	877.79	623.48	996.39	621.73
49.983	0	0.09	0.09	0.03	0.19	0.05	0.08	0.14	0.75	0.75	99.63	0.33	0	69.7	0.53	15.29	0.75	0.04	2.74	0.4	3.84	0.14	0	0	0.02	1.03	0.28	0.02	4.07	6.39	0.13	2.57	5.67	0	0	0	-6.15	17.83	-1.96	65.73	114.6	834.53	582.42	1023.95	783.47	869.5	623.87	984.1	623.22
50.016	0	0.07	0.07	0.03	0.26	0.05	0.07	0.21	0.76	0.76	99.48	0.65	0	51.43	0.69	25.19	0.76	0.04	2.31	0.43	5.26	0.26	0	0	0.01	0.84	0.26	0.02	4.44	6.08	0.13	0.76	5.43	0	0	0	-5.19	21.71	-1.62	65.38	110.71	819.81	586.25	1005.85	785.42	855.49	627.82	966.13	624
50.049	0	0.06	0.05	0.03	0.38	0.05	0.06	0.34	0.7	0.7	99.23	1.58	0	46.66	1.07	37.09	0.7	0.05	1.9	0.47	6.6	0.32	0	0	0.01	0.67	0.22	0.01	4.81	5.27	0.13	0.54	5.23	0	0	0	-5.43	22.67	-2.13	65.49	104.73	809.36	589.3	991.74	784.18	845.85	629.4	950.56	627.35
50.083	0	0.06	0.05	0.03	0.51	0.05	0.05	0.43	0.66	0.66	98.99	2.9	0	35.34	1.2	43.94	0.66	0.05	1.95	0.55	6.07	0.35	0	0	0.01	0.41	0.25	0.01	5.71	4.13	0.11	0.99	4.64	0	0	0	-4.06	25.02	-1.07	65.66	102.25	797.54	593.21	973.85	782.25	833.25	632.98	935.42	629.01
50.116	0	0.05	0.04	0.03	0.63	0.04	0.05	0.54	0.62	0.62	98.74	4.25	0	39.8	1.36	48.98	0.62	0.05	2.51	0.74	3.74	0.48	0	0	0.01	0.36	0.27	0.02	5.61	4.51	0.11	2.05	4.34	0	0	0	-7.68	24.07	-0.62	65.93	103.56	783.53	595.69	953.37	776.76	815.69	632.39	919.23	630.52
50.15	0	0.06	0.05	0.03	0.62	0.05	0.06	0.48	0.63	0.63	98.76	3.58	0	38.72	1.3	46.36	0.63	0.04	4.38	0.84	1.34	0.95	0	0	0.01	0.22	0.31	0.04	5.99	4.28	0.1	1.87	3.61	0	0	0	-5.41	24.29	0.11	65.7	99.56	772.65	598.23	939.01	775.95	805.73	634.93	905.26	632.79
50.183	0	0.06	0.05	0.03	0.65	0.04	0.06	0.48	0.55	0.55	98.71	3.57	0	45.56	1.9	46.39	0.55	0.03	3.8	0.7	0.97	1.03	0	0	0.01	0.15	0.38	0.06	5.92	3.78	0.08	0.79	3.05	0	0	0	-3.64	22.89	0.26	65.1	98.23	762.7	600.02	924.83	773.76	794.43	635.77	892.65	634.55
50.216	0	0.06	0.05	0.03	0.7	0.04	0.06	0.53	0.51	0.51	98.59	4.08	0	24.6	2.26	48.27	0.51	0.02	3.71	0.53	0.5	1.23	0	0	0.02	0.11	0.41	0.08	5.78	3.65	0.07	0.59	2.83	0	0	0	-4.24	27.6	0.71	65.08	95.71	753.87	601.94	911.83	770.63	785.25	636.92	880.94	635.5
50.25	0	0.06	0.05	0.03	0.69	0.04	0.06	0.49	0.41	0.41	98.62	3.74	0	61.69	2.46	46.95	0.41	0.01	3.36	0.23	0.34	1.12	0	0	0.03	0.06	0.47	0.12	5.98	2.93	0.06	0.44	2.39	0	0	0	-4.86	19.62	-0.43	63.93	96.76	746.93	605.99	896.23	764.29	772.41	640.77	869.08	636.54
50.283	0	0.06	0.06	0.03	0.61	0.04	0.07	0.43	0.37	0.37	98.78	2.53	0	67.44	3.4	42.59	0.37	0.01	3.28	0.12	0.28	0.97	0	0	0.04	0.05	0.47	0.19	5.33	3.19	0.06	0.81	2.26	0	0	0	-8.34	18.36	0.78	63.72	99.67	740.59	608.59	881.99	756.33	761.58	641.42	861.19	637.95
50.316	0	0.08	0.08	0.03	0.43	0.04	0.09	0.28	0.32	0.32	99.15	1.03	0	63.19	3.71	31.55	0.32	0.01	3.41	0.05	0.25	0.87	0	0	0.04	0.03	0.53	0.21	4.55	3.38	0.06	0.85	1.99	0	0	0	-12.5	19.3	0.14	61.83	92.2	739.97	612.35	871.86	750.34	759.45	641.16	851.64	639.2
50.35	0	0.08	0.09	0.03	0.35	0.04	0.09	0.22	0.34	0.24	99.29	0.69	0	84.82	3.29	26.82	0.24	0.01	4.21	0.03	0.23	1.45	0	0	0.04	0.02	0.55	0.34	3.55	3.3	0.08	1.14	1.82	0	0	0	-5.93	13.4	1.42	58.08	92.43	738.88	613.6	863.71	744.89	755.56	640.62	847.97	642.29
50.383	0	0.08	0.09	0.03	0.35	0.04	0.1	0.22	0.32	0.21	99.31	0.64	0	86.97	3.66	26.33	0.21	0	4.56	0.02	0.38	1.62	0	0	0.05	0.02	0.44	0.32	3.09	3.61	0.09	58.86	1.82	0	0	0	-11.2	12.51	1.06	58.32	95.77	738.75	611.21	864.57	740.11	754.07	642.53	849.64	636.46
50.416	0	0.08	0.09	0.03	0.34	0.04	0.09	0.23	0.29	0.18	99.31	0.64	0	81.16	3.61	26.84	0.18	0	5.15	0.02	0.76	3.05	0	0.01	0.07	0.02	0.36	0.29	2.5	4.02	0.11	32.8	2	0	0	0	-11.1	14.7	-0.14	57.86	97.52	740.22	609.53	864.54	735.54	753.24	643.39	850.15	632.48
50.45	0	0.08	0.08	0.03	0.35	0.04	0.09	0.25	0.26	0.12	99.31	0.68	0	79.61	2.87	28.36	0.12	0	7.29	0.02	1.24	5.56	0	0.02	0.08	0.02	0.27	0.26	1.91	4.95	0.11	32.63	1.89	0	0	0	-14.46	15.19	2.49	61.07	100.32	738.67	611.31	867.47	742.7	754.32	640.71	854.63	639
50.483	0	0.07	0.07	0.03	0.44	0.05	0.08	0.36	0.2	0.08	99.11	1.23	0	90.98	2.24	36.9	0.08	0.01	8.35	0.02	1.52	4.94	0	0.02	0.09	0.02	0.2	0.2	1.67	5.6	0.12	1.02	1.92	0	0	0	-11.37	10.45	3.89	61.1	105.41	734.8	606.64	872.76	746.51	753.62	640.53	858.96	636.48
50.517	0	0.06	0.05	0.03	0.67	0.05	0.06	0.65	0.24	0.04	98.66	3.05	0	94.46	2.09	49.13	0.04	0.01	9.28	0.02	0.49	3.83	0	0.04	0.1	0.02	0.2	0.24	1.16	8.03	0.12	0.07	1.79	0	0	0	-18.82	7.82	2.6	64.21	111.91	738.5	604.88	882.63	750.32	756.14	638.97	867.94	633.99
50.55	0	0.04	0.03	0.03	1.11	0.04	0.05	1.34	0.27	0.07	97.32	9.95	0	94.99	1.45	64.99	0.03	0.02	7.43	0.02	0.28	2.22	0	0.07	0.09	0.01	0.22	0.27	0.93	10.33	0.12	0.01	1.72	0	0	0	-16.09	7.29	-0.35	64.42	114.18	743.01	602.16	891.08	753.97	758.94	637.68	872.9	630.49
50.583	0	0.03	0.02	0.02	1.81	0.04	0.04	2.38	0.41	0.07	95.24	27.01	0	93.5	1.09	80.06	0.02	0.03	5.97	0.02	0.15	0.72	0	0.07	0.13	0.01	0.22	0.41	0.91	9.67	0.12	0	1.62	0	0	0	-18.14	8.67	0.21	66.1	120.09	744.28	598.04	900.67	757.98	761.87	634.42	881.8	628.2
50.617	0	0.03	0.02	0.02	2.14	0.04	0.03	2.79	0.57	0.12	94.42	35.69	0	95.3	1.07	85.34	0.02	0.04	4.81	0.02	0.12	0.36	0	0.13	0.15	0.01	0.19	0.57	0.67	8.32	0.13	0	1.56	0	0	0	-17.13	6.95	1.07	66.15	123.97	747.51	595.17	911.08	762.54	767.51	633.14	891.36	627.54
50.65	0	0.03	0.02	0.02	2.19	0.04	0.03	2.83	0.58	0.11	94.34	37.25	0	93.31	0.82	86.21	0.01	0.05	4.03	0.01	0.11	0.23	0	0.12	0.17	0.01	0.21	0.58	0.64	8.03	0.12	0	1.48	0	0	0	-16.23	8.83	0.54	66.44	126.76	750.15	592.33	918.75	765.59	770.79	631.33	897.42	625.55
50.683	0	0.03	0.02	0.02	2.23	0.03	0.03	2.99	0.39	0.11	94.02	38.26	0	94.13	0.72	86.74	0.01	0.07	3.58	0.01	0.2	0.15	0	0.11	0.13	0.01	0.19	0.39	0.64	8.96	0.1	0	1.35	0	0	0	-18.31	8.13	-1.21	65.77	124.92	755.13	590.37	929.21	770.1	777.81	630.61	902.44	622.15
50.717	0	0.03	0.02	0.02	1.86	0.03	0.03	2.71	0.19	0.14	94.58	29.04	0	93	0.53	81.69	0.01	0.07	3.46	0.01	0.4	0.2	0	0.14	0.12	0.01	0.2	0.19	0.52	11.78	0.12	0.01	1.42	0	0	0	-7.67	9.06	0.36	66.09	125.58	755.26	584.31	944.51	782.03	786.79	631.32	911.96	621.18
50.75	0	0.04	0.03	0.02	1.45	0.03	0.04	1.92	0.12	0.1	96.16	18.51	0	91.89	0.52	74.28	0.01	0.1	2.55	0.01	0.92	0.13	0	0.1	0.1	0.01	0.23	0.12	0.61	10.67	0.12	0.01	1.41	0	0	0	-8.68	9.86	-0.13	64.9	126.11	758.54	581.7	959.42	792.51	795.17	630.61	920.84	620
50.784	0	0.05	0.04	0.03	0.73	0.03	0.05	0.87	0.1	0.07	98.26	4.5	0	85.73	0.41	54.67	0.01	0.08	3.06	0.02	2.46	0.11	0	0.07	0.07	0.01	0.16	0.02	0.64	11.13	0.1	0.01	1.62	0	0	0	-11.23	13.04	-3.1	63.46	132.22	766.82	579.35	977.93	802.59	802.38	627.9	934.25	618.35
50.817	0	0.07	0.08	0.03	0.3	0.04	0.08	0.27	0.09	0.05	99.41	0.6	0	94.83	0.32	27.57	0.02	0.05	3.27	0.03	2.53	0.13	0	0.05	0.06	0.02	0.12	0.02	0.87	9.91	0.09	0.01	1.83	0	0	0	-7.96	7.46	0.67	63.49	127.7	770.28	577.11	986.31	805.38	814.34	627.96	941.76	619.36
50.85	0	0.09	0.11	0.03	0.2	0.04	0.09	0.17	0.1	0.04	99.59	0.33	0	96.91	0.29	16.17	0.02	0.04	3.31	0.06	1.73	0.09	0	0.04	0.04	0.02	0.09	0.01	1.03	9.82	0.1	0.01	2.04	0	0	0	-11.65	4.77	-1.13	63.05	127.46	782.63	575.42	993.64	796.86	822.66	626.53	949.48	613.77
50.884	0	0.1	0.13	0.03	0.17	0.04	0.1	0.13	0.08	0.03	99.66	0.33	0	95.79	0.26	10.35	0.03	0.04	4.14	0.12	1.26	0.11	0	0.02	0.03	0.03	0.07	0.01	1.53	9.93	0.08	0.01	2.03	0	0	0	-6.8	6.38	-1.03	64	126.59	794.72	572.3	1007.72	798.4	836.17	622.87	962.41	613.45
50.917	0	0.11	0.14	0.03	0.16	0.04	0.11	0.12	0.06	0.04	99.69	0.33	0	96.65	0.23	7.56	0.04	0.04	3.7	0.22	1.12	0.1	0	0.01	0.03	0.04	0.06	0.01	1.81	10.4	0.06	0.01	2.02	0	0	0	-8.86	5.19	-0.47	63.45	130.73	799.76	571.26	1015.07	798.68	840.78	622.08	971.16	612.65
50.95	0	0.11	0.14	0.03	0.15	0.04	0.11	0.11	0.06	0.05	99.71	0.33	0	96.61	0.21	5.24	0.05	0.04	3.63	0.29	0.96	0.09	0	0.01	0.03	0.05	0.05	0.02	1.88	10.35	0.06	0.01	2.11	0	0	0	-7.75	5.25	-0.94	63.88	129.4	811.42	569.85	1027.03	798.39	852.79	620.76	981.86	611.41
50.984	0	0.11	0.15	0.03	0.14	0.04	0.11	0.1	0.11	0.11	99.71	0.33	0	98.38	0.25	4.75	0.11	0.04	3.36	0.29	1.35	0.09	0	0.01	0.03	0.07	0.05	0.02	2.21	8.83	0.06	0.01	2.09	0	0	0	-6.12	1.45	-1.34	64.32	131.2	817.55	570.34	1033.6	799.91	857.75	621.97	988.59	612.32
51.017	0	0.12	0.15	0.03	0.14	0.04	0.12	0.09	0.11	0.11	99.7	0.33	0	98.55	0.26	3.35	0.11	0.03	4.14	0.33	1.37	0.09	0	0.01	0.03	0.09	0.05	0.03	2.39	8.75	0.07	0.01	2.33	0	0	0	-6.79	0.91	1.49	64.55	129.99	817.89	568.43	1036.19	799.85	862.55	618.69	992.41	612.78
51.05	0	0.12	0.15	0.03	0.13	0.04	0.12	0.09	0.15	0.15	99.7	0.33	0	96.7	0.3	2.42	0.15	0.03	3.97	0.25	1.42	0.07	0	0.01	0.05	0.14	0.07	0.07	2.62	7.69	0.08	0	2.46	0	0	0	-3.27	5.12	-0.94	65.15	139.63	826.26	571.26	1047.72	805.04	865.49	628.2	1004.39	613.93
51.084	0	0.12	0.15	0.03	0.13	0.04	0.12	0.08	0.29	0.34	99.7	0.33	0	96.69	0.34	1.91	0.29	0.03	4.15	0.21	1.07	0.06	0	0	0.05	0.34	0.09	0.08	3.54	6.99	0.07	0	2.91	0	0	0	-5.04	5.13	2.69	65.2	138.92	830.1	573.79	1049.12	806.25	872	621.91	1010.92	621.82
51.117	0	0.12	0.15	0.03	0.13	0.04	0.12	0.08	0.31	0.38	99.7	0.33	0	96.21	0.38	1.22	0.31	0.03	4.08	0.17	0.7	0.04	0	0	0.05	0.39	0.1	0.11	3.61	6.92	0.08	0	2.95	0	0	0	-7.46	5.83	0.96	64.46	138.07	834.8	576.66	1050.97	805.94	873.87	624.34	1011.92	621.96
51.151	0	0.13	0.15	0.03	0.13	0.04	0.12	0.08	0.55	0.55	99.7	0.33	0	97.87	0.44	1.1	0.55	0.03	3.42	0.13	0.38	0.04	0	0	0.05	0.72	0.1	0.06	4.92	8.27	0.08	0	3.38	0	0	0	-3.6	2.85	0.2	65.64	132.31	835.82	577.75	1049.34	805.26	875.66	627.57	1007.84	621.87
51.184	0	0.13	0.14	0.03	0.13	0.05	0.12	0.08	0.68	0.68	99.72	0.33	0	98.45	0.45	1.24	0.68	0.04	3.9	0.11	0.48	0.06	0	0	0.05	1.1	0.11	0.07	5.03	7.3	0.09	0	3.88	0	0	0	-7.19	1.26	-0.01	64.57	132.4	836.89	576.79	1051.22	803.67	876.9	627.18	1009.06	619.25
51.217	0	0.13	0.14	0.03	0.13	0.05	0.12	0.08	0.79	0.79	99.71	0.33	0	98.36	0.41	0.98	0.79	0.04	4.41	0.11	0.59	0.06	0	0	0.06	1.08	0.12	0.08	4.9	7.73	0.09	0	3.84	0	0	0	-6.93	1.52	0.2	64.42	132.46	836.36	576.45	1050.61	804.14	876.44	625.04	1008.81	620.03
51.251	0	0.12	0.14	0.03	0.13	0.05	0.12	0.08	0.84	0.84	99.73	0.33	0.21	97.14	0.45	0.83	0.84	0.06	4.93	0.09	0.64	0.1	0	0	0.07	1.44	0.15	0.1	5.28	8.03	0.09	0	4.62	0	0	0	-5.81	4.37	-1.05	64.48	130.61	836.5	576.28	1050.53	804.46	876.24	625.65	1006.68	619.08
51.284	0	0.12	0.14	0.03	0.13	0.05	0.12	0.08	0.93	0.93	99.72	0.33	0	97.69	0.52	0.96	0.93	0.08	5.39	0.1	0.92	0.14	0	0	0.08	1.46	0.15	0.14	4.92	8.75	0.09	0	4.37	0	0	0	-6.36	3.29	-2.1	64.68	134.39	836.17	576.81	1048.47	802.56	872.05	626.88	1006.16	618.3
51.317	0	0.12	0.14	0.03	0.14	0.05	0.12	0.1	0.87	0.87	99.72	0.33	0	98.58	0.66	1.86	0.87	0.14	4.62	0.09	0.86	0.1	0	0	0.08	1.8	0.16	0.17	4.81	10.49	0.11	0	4	0	0	0	-4.21	0.8	-3.6	65.72	130.29	833.84	576.33	1045.08	801.16	869.72	626.17	999.83	619.24
51.351	0	0.12	0.14	0.03	0.15	0.04	0.12	0.11	0.93	0.93	99.7	0.33	0	98.62	0.79	4.17	0.93	0.23	3.85	0.07	0.78	0.09	0	0	0.11	2.15	0.16	0.18	4.62	12.37	0.11	0.01	3.43	0	0	0	-9.55	0.65	-3.31	64.72	131.67	830.2	579.16	1037.61	798.28	863.74	627.09	995.2	619.67
51.384	0	0.11	0.12	0.03	0.18	0.04	0.11	0.14	0.84	0.84	99.64	0.33	0	98.37	0.81	9.28	0.84	0.35	3.74	0.07	0.9	0.07	0	0	0.13	1.98	0.18	0.17	5.14	12.1	0.1	0.01	3.39	0	0	0	-7.16	1.5	-4.53	65.5	130.59	824.7	578.57	1031.2	796.89	857.2	628.01	987.47	618.89
51.417	0	0.11	0.11	0.03	0.21	0.04	0.1	0.17	0.67	0.79	99.58	0.33	0	98.21	0.79	13.67	0.67	0.56	4.01	0.06	0.72	0.06	0	0	0.17	1.88	0.22	0.17	5.35	12.13	0.11	0.01	3.32	0	0	0	-6.78	1.96	-6.38	65.77	131.17	819.09	578.32	1025.08	795.09	849.27	629.7	979.9	617.75
51.451	0	0.1	0.1	0.03	0.23	0.04	0.1	0.18	0.52	0.77	99.55	0.36	0	97.67	0.77	15.28	0.52	0.72	4.23	0.04	0.68	0.07	0	0	0.17	1.52	0.25	0.15	5.91	11.77	0.12	0.01	3.25	0	0	0	-4.41	3.32	-6.52	66.91	128.07	812.9	578.07	1018.35	795.51	844.43	629.77	971.92	617.46
51.484	0	0.1	0.09	0.03	0.28	0.04	0.09	0.23	0.48	0.95	99.43	0.55	0	98.2	0.95	21.27	0.48	0.83	3.33	0.02	0.49	0.06	0	0	0.18	1.28	0.24	0.14	5.88	11.55	0.11	0	2.92	0	0	0	-5.1	2.01	-5.26	66.98	129.42	806.61	578.84	1011.3	796.08	838.24	629.67	967.11	617.73
51.518	0	0.09	0.09	0.03	0.29	0.04	0.09	0.25	0.56	0.85	99.42	0.57	0	97.5	0.85	22.39	0.56	0.74	2.91	0.02	0.35	0.04	0	0	0.16	0.87	0.21	0.1	5.46	12.23	0.09	0	2.77	0	0	0	-3.85	3.67	-5.85	67.38	132.26	803.42	582.04	1006.66	797.45	832.31	634.31	963.79	619.96
51.551	0	0.1	0.1	0.03	0.26	0.04	0.09	0.2	0.63	0.69	99.48	0.44	0	96.59	0.77	19.08	0.63	0.62	2.22	0.02	0.24	0.02	0	0	0.13	0.69	0.23	0.13	5.02	10.91	0.09	0	2.71	0	0	0	-1.39	5.28	-5.35	67.37	135.96	802.35	585.3	1003.37	798.16	828.59	637.75	963.85	624.02
51.584	0	0.11	0.13	0.03	0.18	0.04	0.11	0.13	0.71	0.71	99.63	0.33	0	97.66	0.56	9.92	0.71	0.35	1.66	0.01	0.12	0.01	0	0	0.1	0.5	0.25	0.15	3.91	9.38	0.09	0	2.68	0	0	0	-1.95	3.35	-4.02	67.07	134.6	801.18	588	999.74	799.2	828.24	638.72	962.26	626.15
51.618	0	0.12	0.14	0.02	0.16	0.03	0.11	0.11	0.73	0.73	99.69	0.33	0	98.56	0.57	5.77	0.73	0.18	1.55	0.01	0.08	0	0	0	0.08	0.33	0.3	0.19	2.93	9.15	0.09	0.02	2.52	0	0	0	-2.09	0.87	-3.48	66.84	133.76	799.63	590.01	997.64	800.54	827.29	639.62	960.64	629.11
51.651	0	0.12	0.15	0.02	0.14	0.03	0.12	0.09	0.76	0.76	99.7	0.33	0	98.47	0.59	2.8	0.76	0.11	1.12	0.01	0.05	0	0	0	0.06	0.29	0.35	0.22	2.55	8	0.08	0	2.45	0	0	0	-5.8	1.17	-1.37	66.58	134.91	797.21	591.24	996.25	801.6	826.9	639.32	961.54	630.81
51.684	0	0.12	0.16	0.02	0.14	0.03	0.12	0.08	0.75	0.75	99.68	0.33	0	98.74	0.67	1.58	0.75	0.08	0.95	0.01	0.04	0	0	0	0.04	0.21	0.36	0.21	2.02	7.11	0.08	0	2.23	0	0	0	-9.61	-0.19	-1.37	66.31	135.49	798.91	593.84	996.02	800.84	827.32	640.99	962.51	631.98
51.718	0	0.12	0.16	0.02	0.13	0.03	0.13	0.08	0.74	0.74	99.67	0.33	0	98.75	0.69	1.16	0.74	0.06	0.92	0.01	0.05	0	0	0	0.04	0.11	0.4	0.2	1.51	6.93	0.07	0	1.95	0	0	0	-6.77	0.17	-1.43	66.33	132.05	797.73	595.11	993.15	802.14	826.95	640.74	958.85	634.34
51.751	0	0.12	0.17	0.02	0.13	0.03	0.13	0.08	0.75	0.75	99.67	0.33	0	98.78	0.56	0.78	0.75	0.04	1.05	0.01	0.05	0	0	0	0.03	0.09	0.55	0.22	1.28	7.27	0.07	0.01	1.92	0	0	0	-9.16	0.05	-1.44	66.19	131.44	798.18	596.11	993.17	801.61	827.54	642.07	958.73	634.1
51.785	0	0.12	0.17	0.02	0.13	0.03	0.13	0.08	0.59	0.59	99.67	0.33	0	98.76	0.51	0.85	0.59	0.04	1.54	0.01	0.08	0.02	0	0	0.02	0.05	0.67	0.24	0.98	6.08	0.07	0	1.79	0	0	0	-7.25	-0.13	-0.79	66.21	133.31	801.31	598.12	995.01	801.55	829.76	645.53	962.74	636.28
51.818	0	0.12	0.16	0.02	0.13	0.03	0.13	0.07	0.59	0.59	99.67	0.33	0	98.24	0.58	1.52	0.59	0.06	1.61	0.01	0.08	0.03	0	0	0.02	0.03	0.68	0.24	0.79	4.78	0.06	0	1.77	0	0	0	-11	1.89	-0.87	65.88	137.42	804.46	600.21	996.87	801.2	830.05	645.83	967.24	637.84
51.851	0	0.12	0.16	0.02	0.14	0.03	0.12	0.08	0.51	0.51	99.68	0.33	0	97.19	0.61	3.27	0.51	0.09	1.56	0.01	0.09	0.02	0	0	0.02	0.03	0.7	0.3	0.69	4.76	0.07	0	1.72	0	0	0	-10.52	4.29	1.23	65.98	134.7	803.34	598.37	998.06	801.74	833.64	643.08	968.26	638.32
51.885	0	0.12	0.16	0.02	0.14	0.03	0.12	0.08	0.57	0.57	99.69	0.33	0	95.88	0.44	4.06	0.57	0.12	1.61	0.01	0.15	0.02	0	0	0.02	0.02	0.6	0.26	0.41	4.21	0.06	0.01	1.64	0	0	0	-13.73	6.26	0.61	64.4	140.44	802.74	592.69	1007.05	806.21	834.34	637.63	974.72	633.8
51.918	0	0.12	0.16	0.02	0.14	0.03	0.12	0.08	0.78	0.78	99.68	0.33	0	98.67	0.39	3.8	0.78	0.1	1.59	0.01	0.2	0.01	0	0	0.02	0.02	0.49	0.17	0.35	4.36	0.06	0	1.62	0	0	0	-11.37	0.46	0.27	64.25	134.54	806.33	586.34	1021.72	813.97	845.97	633.66	980.44	629.19
51.951	0	0.12	0.16	0.02	0.14	0.03	0.12	0.08	0.8	0.8	99.69	0.33	0	97.68	0.31	4.12	0.8	0.09	1.82	0.02	0.32	0.01	0	0	0.03	0.03	0.42	0.11	0.4	4.43	0.06	0.01	1.75	0	0	0	-7.25	3.3	-1.42	65.93	131.42	821.45	578.25	1035.83	806.5	860.56	627.4	991.81	620.53
51.985	0	0.12	0.16	0.02	0.14	0.03	0.12	0.08	1.11	1.11	99.68	0.33	0	95.89	0.33	3.48	1.11	0.06	2.5	0.03	0.47	0.01	0	0	0.04	0.03	0.4	0.1	0.27	4.25	0.07	0	1.88	0	0	0	-12.05	-6.25	0.86	64.19	131.46	825.57	574.31	1044.05	805.1	868.79	622.34	1000.15	617.3
52.018	0	0.11	0.15	0.02	0.14	0.04	0.12	0.08	1	1	99.69	0.33	0	97.61	0.39	4.24	1	0.08	3.03	0.04	0.55	0.03	0	0	0.06	0.05	0.32	0.09	0.3	5.07	0.07	0	1.96	0	0	0	-11.15	-3.46	1.24	65.04	132.04	839.56	568.92	1055.25	796.25	881.55	617.33	1013.47	611.72
52.051	0	0.11	0.15	0.02	0.14	0.04	0.12	0.08	0.89	0.89	99.69	0.33	0	94.16	0.44	3.96	0.89	0.07	3.7	0.04	0.9	0.05	0	0	0.08	0.06	0.27	0.08	0.32	5.66	0.07	0	1.93	0	0	0	-13	-8.1	2.39	64.1	134.22	839.96	566.23	1060.23	797.89	884.21	613.79	1018.4	610.55
52.085	0	0.12	0.16	0.02	0.13	0.04	0.12	0.09	0.71	0.71	99.68	0.33	0	98.56	0.35	1.82	0.71	0.05	4.47	0.06	0.9	0.06	0	0	0.08	0.11	0.23	0.08	0.41	8.22	0.07	0	2.08	0	0	0	-8.13	-0.86	2.41	65.62	134.23	850.78	561.65	1067.86	791.39	893.58	609.3	1027.79	607.34
52.118	0	0.12	0.16	0.02	0.13	0.04	0.13	0.09	0.72	0.72	99.68	0.33	0	96.03	0.37	1.1	0.72	0.04	5.22	0.1	0.96	0.08	0	0	0.12	0.16	0.2	0.07	0.48	9	0.08	0	2.23	0	0	0	-6.1	-6.08	2.98	65.54	134.8	853.65	561.41	1071.86	793.09	897.22	608.84	1032.02	608.64
52.152	0	0.12	0.16	0.02	0.12	0.04	0.13	0.1	0.65	0.65	99.68	0.33	0	94.95	0.47	0.83	0.65	0.03	6.04	0.12	0.81	0.09	0	0.01	0.21	0.28	0.21	0.1	0.61	11.9	0.1	0	2.49	0	0	0	-10.11	-7.33	2.95	64.73	134.39	857.88	561.26	1077.25	792.83	902.19	608.5	1036.57	607.1
52.185	0	0.12	0.15	0.02	0.12	0.05	0.13	0.11	0.65	0.65	99.69	0.33	0	96.13	0.55	0.9	0.65	0.05	6.9	0.16	0.84	0.1	0	0.01	0.27	0.52	0.22	0.09	0.77	13.92	0.11	0	3.01	0	0	0	-7.11	-5.93	2.87	65.36	136.81	863.22	561.44	1081.34	792.84	905.65	607.99	1042.47	608.78
52.218	0	0.12	0.15	0.02	0.12	0.05	0.13	0.11	0.57	0.59	99.7	0.33	0	96.76	0.59	0.95	0.57	0.05	7.81	0.18	0.84	0.11	0	0.01	0.33	0.63	0.23	0.11	0.84	14.71	0.12	0	3.22	0	0	0	-4.44	-5.01	3.56	65.91	133.46	867.53	562.84	1084.78	793.82	911.89	610.23	1045.35	610.76
52.252	0	0.11	0.14	0.02	0.12	0.06	0.12	0.11	0.41	0.57	99.72	0.33	1.29	97.5	0.57	0.86	0.41	0.05	8.59	0.19	0.71	0.08	0	0.01	0.32	1.66	0.22	0.1	1.22	15.91	0.14	0	4.07	0	0	0	-1.08	-3.68	2.01	67.08	135.26	871.6	563.17	1088.09	794.63	913.12	612.06	1048.38	610.82
52.285	0	0.11	0.14	0.02	0.12	0.07	0.13	0.11	0.39	0.57	99.72	0.33	2.1	97.92	0.57	0.67	0.39	0.04	9.79	0.19	0.55	0.05	0	0.01	0.37	2.01	0.25	0.11	1.22	15.69	0.15	0.01	4.29	0	0	0	-4.5	-2.74	2.06	66.44	131.58	873.46	564.54	1086.16	791.08	914.96	611.73	1046.54	610.3
52.318	0	0.11	0.14	0.02	0.12	0.07	0.12	0.12	0.36	0.51	99.73	0.33	2.3	94.85	0.51	0.61	0.35	0.04	9.11	0.15	0.39	0.03	0	0.01	0.36	3.5	0.3	0.14	1.5	16.45	0.17	0	4.66	0	0	0	-2.16	-7.43	2.52	66.86	135.28	876.72	565.88	1089.79	792.98	916.99	613.47	1052.27	613.05
52.352	0	0.11	0.13	0.02	0.12	0.07	0.12	0.13	0.41	0.55	99.73	0.33	2.75	97.16	0.55	0.76	0.41	0.05	8	0.12	0.3	0.02	0	0.01	0.33	8.87	0.31	0.11	2.35	19.84	0.18	0	5.51	0	0	0	-2.98	-4.34	2.35	66.87	134.84	877.19	566.82	1089.75	793.2	917.29	614.2	1052.14	613.54
52.385	0	0.11	0.13	0.02	0.12	0.07	0.12	0.13	0.42	0.52	99.73	0.33	2.97	97.77	0.52	0.77	0.42	0.06	8.26	0.09	0.32	0.01	0	0.01	0.27	9.75	0.25	0.12	2.6	20.04	0.17	0	5.62	0	0	0	-1.14	-3.1	1.91	67.35	133.64	878.64	569.03	1087.97	792.7	917.29	616.03	1050.93	615.44
52.418	0	0.11	0.12	0.02	0.12	0.07	0.12	0.14	0.4	0.44	99.73	0.33	3.24	97.72	0.44	0.7	0.4	0.06	7.68	0.06	0.29	0.01	0	0.01	0.21	11.59	0.21	0.1	3.17	20.28	0.17	0	6.05	0	0	0	-0.25	-3.21	-0.41	67.5	131.31	879.78	571.02	1087.1	793.66	916.24	618.93	1047.5	615.31
52.452	0	0.11	0.12	0.02	0.12	0.07	0.11	0.14	0.34	0.35	99.72	0.33	3.19	98.22	0.35	0.68	0.34	0.08	7.07	0.04	0.38	0.02	0	0.01	0.19	13.13	0.18	0.07	3.27	21.38	0.18	0	6.23	0	0	0	-0.94	-1.96	-2.94	67.48	128.88	879.36	573.79	1085.03	793.86	913.82	623.22	1042.51	616.14
52.485	0	0.11	0.12	0.02	0.12	0.07	0.11	0.13	0.38	0.38	99.73	0.33	2.45	98.27	0.31	0.59	0.38	0.08	6.02	0.03	0.49	0.04	0	0.01	0.15	9.83	0.14	0.07	3.34	20.06	0.16	0	5.99	0	0	0	-1.48	-1.81	-3.62	67.51	130.28	877.29	575.57	1080.81	792.38	909.28	625.19	1039.32	617.3
52.519	0	0.11	0.12	0.02	0.12	0.06	0.11	0.13	0.36	0.36	99.75	0.33	2.01	97.78	0.3	0.75	0.36	0.12	4.27	0.03	0.67	0.07	0	0.01	0.12	7.55	0.13	0.05	3.83	18.6	0.14	0	6.33	0	0	0	-4.58	-3.07	-3.33	67.17	131.2	870.8	575.52	1073.7	790.67	902.23	624	1033.23	616.74
52.552	0	0.11	0.12	0.02	0.12	0.06	0.11	0.11	0.34	0.34	99.76	0.33	1.68	98.59	0.24	0.83	0.34	0.17	3.9	0.02	0.6	0.06	0	0.01	0.11	6.49	0.11	0.07	3.54	16.22	0.13	0	6.12	0	0	0	-3.27	-0.75	-3.81	67.37	130.67	858.87	572.94	1061.38	787.78	889.97	621.98	1020.41	614.29
52.585	0	0.11	0.12	0.02	0.12	0.06	0.11	0.12	0.32	0.32	99.76	0.33	1.71	98.53	0.23	1.15	0.32	0.24	4.07	0.03	0.6	0.08	0	0.01	0.12	6.06	0.09	0.09	3.61	16.16	0.12	0	6.08	0	0	0	-5.58	-0.99	-5.03	66.56	128.32	852.27	572.27	1055.94	787.82	884.07	621.9	1012.03	612.28
52.619	0	0.11	0.12	0.02	0.12	0.07	0.11	0.11	0.28	0.28	99.76	0.33	2.5	98.66	0.22	1.16	0.28	0.28	5.52	0.03	0.52	0.08	0	0	0.13	4.59	0.1	0.13	3.66	14.85	0.1	0	6.2	0	0	0	-4.09	0.49	-4.64	67.02	129.08	841.73	569.5	1045.91	786.12	873.76	619.32	1002.52	610.11
52.652	0	0.11	0.12	0.02	0.12	0.07	0.11	0.12	0.29	0.29	99.76	0.33	2.67	98.5	0.23	1.52	0.29	0.35	6.41	0.03	0.64	0.11	0	0.01	0.16	4.39	0.1	0.19	3.66	15.76	0.1	0	6.07	0	0	0	-4.63	1.09	-6.48	66.77	126.89	833.41	567.66	1038.6	784.62	865.42	618.76	991.83	607.73
52.685	0	0.11	0.12	0.02	0.12	0.07	0.11	0.12	0.3	0.3	99.75	0.33	3.2	98.33	0.26	2.12	0.3	0.48	8.2	0.04	0.78	0.19	0	0	0.17	3.76	0.09	0.19	3.65	15.51	0.09	0	5.93	0	0	0	-3.44	1.62	-6.15	67.13	126.89	826.3	567.25	1029.9	783.15	857.88	618.37	984.24	606.86
52.719	0	0.11	0.12	0.02	0.13	0.07	0.11	0.12	0.33	0.33	99.74	0.33	2.7	98.08	0.3	2.91	0.33	0.45	8.1	0.04	0.95	0.24	0	0	0.19	3.02	0.09	0.21	3.59	14.89	0.08	0	5.59	0	0	0	-5.22	2.34	-6.43	66.57	125.62	821.08	567.29	1024.22	782.35	852.89	618.01	977.94	606.02
52.752	0	0.11	0.11	0.02	0.14	0.07	0.1	0.14	0.31	0.36	99.72	0.33	2.22	98.18	0.36	5.34	0.31	0.78	7.4	0.04	1.43	0.28	0	0	0.19	2.81	0.11	0.22	3.81	15.06	0.08	0	5.61	0	0	0	-1.33	2.07	-5.71	68.09	124.98	816.38	567.67	1018.41	782.47	848.59	618.04	973.19	608.39
52.786	0	0.11	0.11	0.03	0.16	0.06	0.1	0.15	0.36	0.46	99.68	0.33	0.83	98.61	0.46	7.79	0.36	1.04	5.72	0.04	1.44	0.24	0	0	0.2	2.07	0.1	0.21	4.4	15.47	0.07	0	5.02	0	0	0	-3.35	-0.69	-6.11	67.28	124.54	812.83	568.44	1014.34	782.84	844.72	619.36	968.63	606.82
52.819	0	0.11	0.11	0.03	0.18	0.05	0.1	0.18	0.39	0.66	99.63	0.33	0.26	98.45	0.66	10.49	0.39	1.39	5.08	0.05	1.05	0.15	0	0	0.18	1.67	0.09	0.24	5	15.8	0.06	0	4.65	0	0	0	-1.22	1.25	-4.66	68.16	125.25	810.03	568.94	1010.59	783.23	842.39	618.88	967.21	608.51
52.852	0	0.11	0.11	0.03	0.18	0.05	0.1	0.17	0.41	0.85	99.64	0.33	0	98.72	0.85	9.62	0.41	1.37	4.08	0.05	0.64	0.05	0	0	0.14	1.51	0.09	0.24	5.02	15.1	0.06	0.01	4.54	0	0	0	-1.28	0.29	-3.75	68.02	129.69	807.26	569.3	1008.5	783.68	838.36	618.74	967.77	610.28
52.886	0	0.11	0.11	0.02	0.19	0.05	0.1	0.17	0.43	0.92	99.63	0.33	0	98.62	0.95	10.25	0.43	1.49	3.35	0.04	0.34	0.03	0	0	0.15	0.92	0.08	0.29	4.31	13.73	0.06	0	4.24	0	0	0	-1.34	0.66	-3.33	67.86	127.83	805.76	570.98	1007.17	785.98	838.51	621.93	965.79	610.04
52.919	0	0.11	0.12	0.02	0.17	0.05	0.11	0.14	0.44	0.74	99.67	0.33	0	98.53	0.94	7.48	0.44	0.95	3.25	0.03	0.2	0.01	0	0	0.12	0.74	0.09	0.34	3.84	13.73	0.06	0	4.22	0	0	0	-1.19	-0.97	-1.36	67.65	129.56	804.58	571.15	1008.05	788.15	839.24	621.33	968.49	612.27
52.952	0	0.11	0.12	0.02	0.16	0.05	0.11	0.13	0.41	0.74	99.69	0.33	0	98.23	0.89	5.92	0.41	0.67	3.31	0.02	0.17	0.01	0	0	0.09	0.74	0.11	0.27	3.83	13.31	0.06	0	4.23	0	0	0	-1.73	-1.93	-0.81	67.37	131.87	803.75	570.65	1010.23	790.72	839.23	620.83	970.85	612.85
52.986	0	0.11	0.12	0.02	0.15	0.05	0.11	0.13	0.34	0.89	99.71	0.33	0	98.75	0.89	4.78	0.34	0.45	3.95	0.02	0.19	0.01	0	0	0.08	0.93	0.1	0.16	3.83	14.9	0.07	0	4.34	0	0	0	-2.29	-0.17	0.28	67.23	132.91	804.13	570.19	1013.13	792.43	841.45	620.36	974.19	613.51
53.019	0	0.12	0.13	0.02	0.14	0.05	0.12	0.12	0.33	0.77	99.73	0.33	0	98.09	0.77	2.68	0.33	0.19	3.95	0.03	0.19	0.02	0	0	0.07	1.1	0.1	0.1	3.86	14.62	0.07	0	4.29	0	0	0	-2.95	-2.31	1.42	66.81	130.27	804.99	570.26	1016.18	794.84	845.81	619.95	975.97	614.54
53.052	0	0.12	0.13	0.02	0.13	0.05	0.12	0.12	0.37	0.62	99.73	0.33	0.01	97.03	0.62	1.88	0.37	0.11	4.51	0.04	0.31	0.03	0	0.01	0.08	1.45	0.12	0.1	3.63	15.26	0.08	0	4.27	0	0	0	-3.83	-4.57	-2.27	66.08	127.82	810.78	569.01	1024.03	796.97	850.31	620.53	977.75	610.65
53.086	0	0.12	0.13	0.02	0.12	0.05	0.12	0.12	0.41	0.46	99.73	0.33	0.61	96.87	0.46	1.22	0.41	0.06	5.43	0.05	0.46	0.06	0	0.01	0.1	1.68	0.13	0.12	3.49	16.78	0.09	0	4.53	0	0	0	-8.03	-4.84	-1.22	64.72	128.6	814.3	568.33	1028.93	796.46	855.09	618.32	983.41	609.88
53.119	0	0.12	0.14	0.02	0.12	0.05	0.12	0.12	0.44	0.44	99.73	0.33	0.51	97.95	0.41	1.13	0.44	0.04	5.56	0.06	0.6	0.08	0	0.01	0.14	2.04	0.11	0.19	3.57	17.4	0.09	0.01	4.47	0	0	0	-8.02	-2.67	0.25	64.56	133.89	818.32	566.47	1037.9	799.02	860.37	617.37	994.06	610
53.153	0	0.12	0.14	0.02	0.12	0.05	0.12	0.11	0.46	0.46	99.72	0.33	0.06	95.67	0.36	1.04	0.46	0.03	5.45	0.08	0.79	0.14	0	0.01	0.19	2.27	0.1	0.19	3.39	15.16	0.1	0	4.17	0	0	0	-10.28	-6.52	0.23	64.21	129.93	827	565.87	1046.93	798.45	871.16	616.47	1000.83	608.35
53.186	0	0.12	0.14	0.02	0.12	0.05	0.12	0.11	0.43	0.43	99.72	0.33	0	92.59	0.36	1.19	0.43	0.02	4.79	0.1	0.75	0.15	0	0.01	0.29	2.69	0.1	0.17	3.3	14.26	0.12	0	4.18	0	0	0	-8.79	-9.37	0.36	64.25	129.05	832.76	565.3	1052.83	798.67	877.49	616.04	1006.31	608.36
53.219	0	0.12	0.14	0.02	0.13	0.05	0.12	0.11	0.48	0.41	99.73	0.33	0	95.23	0.33	1.5	0.41	0.02	4.16	0.12	0.74	0.16	0	0.01	0.48	3.03	0.1	0.16	3.16	14.95	0.13	0	4.22	0	0	0	-9.1	-7.03	0.09	64.77	129.34	843.68	564.17	1059.62	792.62	886	614.61	1015.05	606.08
53.253	0	0.12	0.14	0.02	0.13	0.05	0.12	0.11	0.72	0.47	99.73	0.33	0	95.16	0.36	1.41	0.47	0.03	4.72	0.14	0.82	0.18	0	0.01	0.72	3.98	0.12	0.19	3.24	15.37	0.14	0	4.22	0	0	0	-11.59	-7.1	2.52	63.98	129.33	845.54	565.06	1060.61	792.33	889.72	610.6	1019.05	609.25
53.286	0	0.12	0.14	0.02	0.12	0.05	0.12	0.12	0.91	0.44	99.73	0.33	0.1	94.33	0.35	1.41	0.44	0.03	5.54	0.14	0.8	0.14	0	0.01	0.91	4.67	0.14	0.21	3.1	16.69	0.14	0	4.32	0	0	0	-10.09	-7.94	1.72	64.46	127.75	851.52	562.98	1066.39	790.53	895.6	610.09	1023.3	606.44
53.319	0	0.12	0.14	0.02	0.12	0.06	0.12	0.12	1.04	0.46	99.73	0.33	0.74	97.09	0.34	1.1	0.46	0.03	6.68	0.16	0.68	0.1	0	0.02	1.04	5.39	0.15	0.24	2.84	16.78	0.15	0	4.46	0	0	0	-5.7	-4.47	1.47	65.39	131.49	854.69	562.23	1069.57	790.61	896.72	610.93	1028.15	606.99
53.353	0	0.11	0.13	0.02	0.12	0.06	0.12	0.13	0.99	0.43	99.74	0.33	1.48	96.84	0.36	1.14	0.43	0.03	7.37	0.15	0.52	0.07	0	0.02	0.99	7.9	0.17	0.25	2.41	18.63	0.18	0	4.8	0	0	0	-5.46	-4.89	1.05	65.44	131.02	858.16	562.27	1072.71	790.55	899.84	611.13	1030.78	606.69
53.386	0	0.12	0.13	0.02	0.12	0.06	0.12	0.13	0.93	0.41	99.73	0.33	1.3	97.16	0.31	0.88	0.41	0.03	6.85	0.15	0.39	0.05	0	0.02	0.93	8.12	0.21	0.2	2.32	18.9	0.18	0	4.74	0	0	0	-6.92	-4.33	1.85	64.97	128.04	861.49	563.02	1075.65	790.86	905.25	610.19	1033.26	607.72
53.419	0	0.12	0.13	0.02	0.12	0.06	0.12	0.14	0.85	0.41	99.73	0.33	1.22	97.75	0.41	0.92	0.39	0.03	6.67	0.2	0.45	0.05	0	0.02	0.85	10.3	0.26	0.19	2.38	20.37	0.18	0	4.76	0	0	0	-6.28	-3.13	2.15	65.17	130.14	863.79	563.77	1077.9	792	906.8	609.76	1036.93	609.67
53.453	0	0.11	0.13	0.02	0.12	0.06	0.12	0.15	0.75	0.42	99.7	0.33	1.63	98.01	0.42	0.96	0.38	0.04	7.41	0.24	0.52	0.05	0	0.03	0.75	15.87	0.3	0.18	2.46	22.95	0.21	0	4.85	0	0	0	-4.74	-2.5	1.33	65.57	128.3	865.83	563.5	1080.36	792.8	909.15	610.94	1037.43	608.83
53.486	0	0.12	0.13	0.02	0.12	0.06	0.12	0.16	0.64	0.42	99.69	0.33	1.74	97.97	0.42	0.83	0.39	0.04	7.76	0.29	0.66	0.06	0	0.03	0.64	16.41	0.32	0.19	2.52	23.51	0.21	0	4.86	0	0	0	-4.45	-2.6	1.16	65.91	130.56	866.98	563.07	1081.83	791.9	909.19	612.31	1039.67	607.84
53.52	0	0.11	0.13	0.02	0.12	0.07	0.12	0.17	0.52	0.4	99.66	0.33	2.54	97.51	0.34	0.97	0.4	0.04	9.4	0.23	0.84	0.06	0	0.03	0.52	19.54	0.36	0.26	2.26	25.49	0.25	0	5.01	0	0	0	-2.85	-3.67	-0.01	66.35	129.57	867.7	563.07	1082.21	792.51	909.07	613.03	1038.52	607.37
53.553	0	0.11	0.13	0.02	0.12	0.07	0.12	0.18	0.52	0.41	99.65	0.33	2.59	96.4	0.41	1.12	0.39	0.05	9.38	0.23	0.88	0.06	0	0.03	0.52	19.89	0.35	0.26	2.43	26.19	0.26	0	5.09	0	0	0	-2.98	-5.56	-0.84	66.21	130.2	870.37	565.01	1083.09	792.63	909.67	614.89	1039.72	608.44
53.586	0	0.11	0.13	0.02	0.12	0.07	0.12	0.18	0.5	0.58	99.64	0.33	2.41	97.46	0.58	1.62	0.41	0.07	9.01	0.23	1.07	0.07	0	0.03	0.5	19.74	0.35	0.29	2.65	26.1	0.27	0.01	5.19	0	0	0	-1.98	-3.76	-0.48	66.45	130.45	870.91	567.69	1080.17	792.2	908.71	615.54	1039.1	611.77
53.62	0	0.11	0.12	0.02	0.13	0.07	0.12	0.2	0.48	0.7	99.6	0.33	2.34	98.01	0.7	2.75	0.35	0.12	9.23	0.21	1.16	0.08	0	0.02	0.48	18.95	0.36	0.36	2.92	27.26	0.29	0	5.07	0	0	0	-5.99	-2.51	-1.57	65.47	131.95	869.33	568.71	1077.57	790.63	904.8	616.45	1036.62	610.73
53.653	0	0.11	0.12	0.02	0.14	0.06	0.11	0.22	0.43	0.86	99.55	0.33	1.63	97.83	0.86	5.06	0.34	0.2	7.61	0.14	1.14	0.08	0	0.02	0.43	17.33	0.34	0.31	2.95	27.54	0.29	0	5.04	0	0	0	-5.01	-2.96	-3.06	65.9	133.23	866.33	568.14	1074.81	789.16	899.71	617.1	1032.81	611.01
53.686	0	0.1	0.11	0.02	0.16	0.06	0.1	0.27	0.39	0.74	99.46	0.33	0.6	97.73	0.74	8.48	0.3	0.27	5.39	0.08	0.99	0.08	0	0.02	0.39	15.89	0.33	0.31	3.07	28.54	0.29	0	4.85	0	0	0	-6.3	-3.19	-3.2	65.88	130.83	863.39	569.27	1070.05	789	897.07	618.27	1027.62	609.72
53.72	0	0.1	0.1	0.02	0.19	0.05	0.09	0.36	0.34	0.81	99.28	0.33	0	98.46	0.81	13.47	0.29	0.41	3.86	0.05	0.87	0.08	0	0.01	0.34	13.49	0.3	0.27	3.45	30.35	0.25	0.01	4.56	0	0	0	-6.72	1.22	-4.56	65.91	130.34	857.78	569.61	1065.27	789.14	890.87	619.25	1020.9	610.34
53.753	0	0.1	0.1	0.02	0.2	0.05	0.09	0.37	0.34	0.88	99.26	0.33	0	98.4	0.88	14.13	0.29	0.57	3.07	0.04	0.79	0.07	0	0.01	0.34	12.08	0.25	0.21	3.77	30.28	0.24	0	4.49	0	0	0	-6.81	-1.41	-4.42	66.09	131.54	850.26	567.96	1058.97	788.86	883.41	617.96	1014.63	608.83
53.787	0	0.1	0.11	0.03	0.19	0.05	0.1	0.32	0.32	0.85	99.37	0.33	0	97.93	0.85	11.67	0.3	0.71	4.46	0.04	0.96	0.1	0	0.01	0.32	9.91	0.19	0.19	4.03	28.65	0.2	0	4.28	0	0	0	-2.36	-2.73	-3.26	68.07	134.54	837.89	559.66	1045.65	781.15	870.1	610.42	1004.34	601.34
53.82	0	0.1	0.1	0.03	0.19	0.05	0.1	0.35	0.33	0.63	99.3	0.33	0.41	98.63	0.63	12.62	0.33	0.93	5.8	0.03	0.97	0.11	0	0.01	0.25	9.29	0.15	0.13	4.66	30.23	0.15	0	4.42	0	0	0	-1.9	0.62	-4.35	68.75	134.24	829.27	549.81	1036.64	770.39	860.44	601.48	994.28	591.13
53.853	0	0.11	0.11	0.03	0.17	0.07	0.11	0.34	0.36	0.39	99.32	0.33	1.87	97.42	0.39	8.18	0.36	1.02	9.26	0.03	1.44	0.15	0	0.01	0.22	9.83	0.11	0.08	5.27	33.92	0.13	0	4.56	0	0	0	1.98	-3.84	-4.35	70.13	132.87	819.83	539.5	1027.59	762.47	851.99	593.48	984.18	580.12
53.887	0	0.12	0.12	0.03	0.15	0.09	0.12	0.37	0.42	0.42	99.25	0.38	4.24	96.71	0.33	4.46	0.42	0.89	14.6	0.03	2.02	0.28	0	0.01	0.2	10.73	0.08	0.06	7.32	40.26	0.1	0	4.9	0	0	0	0.88	-5.09	-2.9	69.86	130.37	810.34	530.21	1017.9	752.63	845.1	582.96	974.95	571.43
53.92	0	0.13	0.12	0.03	0.14	0.11	0.12	0.37	0.42	0.42	99.25	0.47	5.5	98.01	0.33	2.93	0.42	0.73	16.72	0.04	1.77	0.29	0	0.01	0.19	10.82	0.06	0.05	8.21	42.01	0.07	0.01	5.14	0	0	0	-0.72	2.51	-4.33	69.34	129.21	806.22	526.15	1009.71	743.33	838.42	578.88	966.86	564.75
53.953	0	0.13	0.12	0.03	0.13	0.12	0.13	0.35	0.39	0.39	99.31	0.52	6.52	97.98	0.34	1.63	0.39	0.61	18.33	0.06	1.58	0.33	0	0.01	0.19	11.78	0.04	0.09	8.21	41.52	0.06	0.01	5.38	0	0	0	1.01	2.6	-3.41	70.09	130.93	799.65	518.9	1001.93	734.62	831.23	571.92	961.44	558.16
53.987	0	0.14	0.13	0.03	0.14	0.1	0.13	0.37	0.35	0.42	99.26	0.52	5.18	98.12	0.42	1.12	0.35	0.51	15.24	0.06	1.02	0.32	0	0.01	0.19	11.26	0.03	0.13	11.34	43.8	0.04	0.01	5.13	0	0	0	-0.56	2.23	-5.07	69.35	129.96	797.03	516.16	997.04	729.06	826.48	569.54	955.41	553.21
54.02	0	0.14	0.13	0.03	0.15	0.08	0.12	0.35	0.32	0.66	99.3	0.41	3.05	98.11	0.66	1.41	0.32	0.45	10.9	0.08	0.9	0.38	0	0.01	0.18	11.69	0.02	0.11	12.31	41.94	0.03	0.02	4.83	0	0	0	-0.99	-2.25	-5.47	69.27	127.96	796.4	515.73	993.35	725.45	824.75	566.86	952.02	553.56
54.053	0	0.15	0.13	0.04	0.17	0.06	0.12	0.35	0.32	1.26	99.29	0.43	1.47	98.75	1.26	1.93	0.32	0.44	8.41	0.08	1.12	0.79	0	0.01	0.21	11.74	0.01	0.11	15.48	40.99	0.03	0.04	4.55	0	0	0	4.36	0.16	-6.54	70.88	125.93	791.08	513.15	987.39	723.33	819.32	566.24	944.39	551.47
54.087	0	0.16	0.13	0.04	0.19	0.06	0.13	0.39	0.28	3.14	99.21	0.53	0.16	98.78	3.14	2.04	0.28	0.35	7.08	0.09	1.12	0.98	0	0.01	0.23	10.82	0.01	0.06	19.52	41.61	0.01	0.05	4.19	0	0	0	11.26	-0.04	-3.51	74.85	122.64	791.8	515.92	982.7	722.98	821.84	566.99	944.01	556.25
54.12	0	0.16	0.13	0.04	0.24	0.06	0.16	0.46	0.28	7.7	99.07	0.62	0	98.55	7.7	2.9	0.28	0.37	7.45	0.1	1.23	1.2	0	0.01	0.22	10.55	0.01	0.05	21.24	40.12	0.01	0.09	3.92	0	0	0	9.67	0.9	-3.71	74.5	120.08	791.71	517.07	978.35	718.78	820.88	567.37	940.39	555.63
54.154	0	0.15	0.13	0.04	0.38	0.06	0.24	0.58	0.27	10.06	98.83	1.63	0	98.66	16.1	4.12	0.27	0.39	7.85	0.11	0.59	0.39	0	0.01	0.21	10.06	0.01	0.09	26.18	36.13	0.01	0.09	3.68	0	0	0	10.95	-0.52	-3.28	75.13	118.12	791.1	519.37	974.17	717	819.95	569.76	937.4	557.31
54.187	0	0.14	0.13	0.04	0.55	0.06	0.35	0.86	0.29	9.38	98.28	4.34	0	98.03	24.72	4.31	0.29	0.45	8.3	0.11	0.47	0.26	0	0.02	0.22	9.38	0.01	0.13	30.13	36.53	0.01	0.03	3.67	0	0	0	10.81	-2.47	-3.95	75.01	116.18	791.99	521.04	972.54	716.58	819.93	570.16	935.52	558.5
54.22	0	0.13	0.13	0.04	0.78	0.06	0.54	1.25	0.32	8.32	97.51	10.44	0	97.66	34.18	4.1	0.32	0.54	8.8	0.1	0.35	0.16	0	0.01	0.13	8.32	0.01	0.15	32.4	36.24	0.01	0.02	3.71	0	0	0	14.71	-3.35	-3.47	73.9	117.36	792.27	521.86	971.41	716.38	819.29	571.85	936.06	560.13
54.254	0	0.13	0.13	0.04	0.86	0.07	0.63	1.45	0.38	8.44	97.09	15.44	0	97.92	37.12	2.87	0.38	0.52	10.22	0.16	0.2	0.11	0	0.02	0.08	8.44	0.01	0.18	35.05	38.3	0	0.01	4.21	0	0	0	13.89	-2.73	-4.81	73.37	118.71	796.02	525.41	970.18	713.79	818.74	575.39	936.62	561.33
54.287	0	0.13	0.13	0.03	0.7	0.09	0.58	1.24	0.4	7.17	97.51	10.27	0	98.07	34.49	1.63	0.4	0.5	13.5	0.22	0.15	0.11	0	0.01	0.05	7.17	0.02	0.16	31.87	38.42	0	0	4.63	0	0	0	13.97	-2.36	-2.61	72.23	120.66	797.29	527.2	969.86	713.28	820.04	575.47	940.19	564.49
54.32	0	0.12	0.13	0.03	0.63	0.09	0.57	1.19	0.38	6.06	97.61	7.93	0	97.36	34.09	1.07	0.38	0.47	14.2	0.24	0.11	0.12	0	0.02	0.04	6.06	0.04	0.21	28.73	38.4	0	0	4.93	0	0	0	12.6	-3.96	-4.27	71.5	118.48	802.18	531.3	968.55	710.16	821.45	578.15	939.37	566.67
54.354	0	0.13	0.13	0.03	0.4	0.08	0.35	0.65	0.39	4.17	98.7	2.44	0	98.16	23.19	0.66	0.35	0.41	12.43	0.21	0.09	0.13	0	0.02	0.02	4.17	0.08	0.39	24.23	35.1	0	0.02	4.87	0	0	0	14.39	-2.12	-3.58	69.38	119.11	807.65	536.27	968.41	708.84	824.4	581.8	943.05	571.4
54.387	0	0.13	0.13	0.03	0.29	0.07	0.26	0.53	0.44	2.94	98.94	0.97	0	98.45	17.15	0.44	0.41	0.29	8.75	0.17	0.1	0.16	0	0.02	0.01	2.94	0.16	0.44	18.06	36.58	0	0.04	4.83	0	0	0	14.54	1.24	-3.28	66.97	124.04	811.64	541.15	967.87	706.4	823.72	585.36	947.51	577.37
54.42	0	0.12	0.14	0.03	0.22	0.05	0.21	0.37	0.51	1.79	99.26	0.5	0	98.45	13.13	0.24	0.43	0.15	5.45	0.15	0.1	0.15	0	0.03	0.01	1.79	0.33	0.51	12.82	32.34	0	0.02	4.6	0	0	0	9.57	1.25	-1.33	66.77	123.73	818.53	549.91	967.24	706.46	828.9	591.38	952.34	582.93
54.454	0	0.13	0.14	0.03	0.19	0.05	0.17	0.3	0.54	0.92	99.41	0.33	0	98.54	8.78	0.14	0.54	0.06	3.34	0.18	0.11	0.25	0	0.04	0.01	0.92	0.38	0.24	10.52	31.38	0.01	0.04	3.99	0	0	0	-0.93	-0.93	-0.5	64.5	122.18	824.33	555.57	962.83	697.53	831.17	594.06	953.01	584.98
54.487	0	0.13	0.14	0.03	0.16	0.04	0.15	0.27	0.52	0.73	99.47	0.33	0	98.64	4.99	0.09	0.52	0.02	2.23	0.23	0.14	0.32	0	0.05	0.01	0.73	0.4	0.11	8.19	32.64	0.01	0.03	3.97	0	0	0	-1.22	0.59	-0.02	64.16	121.01	833.84	567.85	966.95	703.68	838.9	602.04	959.88	599.31
54.521
54.554
54.587
54.621	0	0.11	0.14	0.02	0.12	0.05	0.13	0.2	0.81	0.81	99.6	0.33	0	74.16	2.02	0.06	0.81	0	2.9	0.09	0.34	0.13	0	0.06	0.04	0.14	0.3	0.36	1.81	28.79	0.03	0.02	4.84	0	0	0	-5.68	16.73	-0.37	63.22	88.76	891.11	590.94	1011.33	715.51	906.14	616.65	994.78	621.22
54.654	0	0.11	0.13	0.02	0.12	0.05	0.12	0.19	0.65	0.65	99.63	0.33	0.09	98.34	0.9	0.03	0.65	0	2.99	0.04	0.11	0.04	0	0.05	0.06	0.09	0.28	0.22	1.28	28.15	0.04	0.01	5.11	0	0	0	-15.72	1.61	-0.6	64.29	119.25	878.39	581.96	1009.56	713.13	882.85	612.03	1002.09	613.63
54.687	0	0.11	0.13	0.02	0.11	0.05	0.11	0.22	0.62	0.62	99.56	0.33	0.21	98.1	0.38	0.03	0.62	0	2.58	0.02	0.1	0.07	0	0.06	0.06	0.05	0.16	0.17	0.72	32.9	0.06	0	5.25	0	0	0	-13.92	-2.29	2.49	66.22	122.37	876.46	577.65	1012.21	715.08	884.47	606.84	1006.79	610.19
54.721	0	0.11	0.13	0.02	0.11	0.05	0.11	0.2	0.59	0.59	99.6	0.33	0.43	96.92	0.29	0.06	0.59	0	2.45	0.01	0.08	0.09	0	0.08	0.08	0.02	0.24	0.21	0.23	30.82	0.12	0	5.49	0	0	0	-14.58	-4.76	2.87	67.14	128.39	878.6	569.96	1020.96	714.08	887.35	598.92	1015.59	605.17
54.754	0	0.11	0.13	0.02	0.11	0.05	0.11	0.16	0.47	0.47	99.68	0.33	0	97.86	0.36	0.13	0.47	0	2.05	0	0.05	0.07	0	0.07	0.12	0.02	0.22	0.32	0.19	24.91	0.12	0	5.19	0	0	0	-17.11	-2.89	2.57	68.2	129.54	876.49	563.18	1032.29	721.68	891.06	596.48	1020.59	598.02
54.788	0	0.11	0.14	0.02	0.11	0.04	0.12	0.12	1.03	0.31	99.72	0.33	0	98.26	0.4	0.24	0.31	0	1.88	0	0.04	0.08	0	0.09	0.13	0.01	0.21	1.03	0.1	18.81	0.21	0	4.36	0	0	0	-11.79	-1.83	1.75	67.79	131.25	876.84	561.52	1038.19	727.42	892.54	597.9	1023.79	597.24
54.821	0	0.11	0.14	0.02	0.11	0.04	0.12	0.1	1.6	0.19	99.72	0.33	0	97.72	0.37	0.27	0.19	0	1.97	0	0.04	0.05	0	0.06	0.15	0.01	0.22	1.6	0.07	13.85	0.27	0	4.32	0	0	0	-9.4	-3.21	0.94	66.77	131.16	882.15	563.07	1042.36	728.36	896.49	600.62	1027.62	598.01
54.854	0	0.12	0.14	0.02	0.11	0.04	0.11	0.09	3.78	0.15	99.73	0.33	0	97.4	0.39	0.24	0.15	0	2.05	0	0.03	0.02	0	0.06	0.18	0.01	0.27	3.78	0.07	10.3	0.3	0	4.48	0	0	0	-6.51	-3.89	0.59	65.33	127.53	886.95	567.57	1041.78	728.27	900.05	603.63	1027.58	602.23
54.888	0	0.11	0.14	0.02	0.11	0.05	0.12	0.08	2.3	0.1	99.72	0.33	0	96.93	0.42	0.16	0.1	0	3.8	0	0.02	0.02	0	0.08	0.14	0	0.23	2.3	0.06	7.77	0.62	0	4.17	0	0	0	-6.6	-4.74	0.24	63.61	125.37	890.44	571.1	1037.09	722.42	900.19	606.22	1025.54	603.84
54.921	0	0.11	0.14	0.02	0.12	0.05	0.12	0.08	1.51	0.08	99.71	0.33	0	97.53	0.76	0.16	0.08	0	4.14	0	0.02	0.01	0	0.08	0.16	0	0.23	1.51	0.05	7.39	0.76	0	3.87	0	0	0	-3.98	-3.63	-0.49	62.2	127.87	892.77	574.68	1035.38	720.15	898.53	610.26	1026.39	608.11
54.954	0	0.11	0.15	0.02	0.12	0.05	0.12	0.08	0.82	0.08	99.71	0.33	0	98.22	0.95	0.15	0.08	0	3.93	0	0.02	0.01	0	0.07	0.18	0	0.24	0.63	0.05	8.56	0.82	0	3.73	0	0	0	-2.81	-1.95	-0.19	60.87	125.53	893.63	577.43	1032.06	718.92	898.83	612.11	1024.34	610.03
54.988	0	0.11	0.14	0.02	0.12	0.05	0.12	0.08	0.78	0.04	99.72	0.33	0.23	97.06	1.09	0.15	0.04	0	4.75	0	0.02	0.02	0	0.04	0.17	0	0.2	0.18	0.04	8.26	0.78	0	4.25	0	0	0	-3.89	-4.52	-2.3	60.86	123.39	890.72	578.7	1028.1	717.32	894.46	614.97	1017.77	610.52
55.021	0	0.11	0.15	0.02	0.12	0.04	0.12	0.09	0.87	0.04	99.71	0.33	0	97.47	1.38	0.15	0.04	0	2.45	0	0.02	0.02	0	0.04	0.17	0	0.18	0.25	0.04	8.84	0.87	0.01	3.73	0	0	0	-3.25	-3.74	-1.91	61.92	125.86	884.99	579.9	1023.43	719.12	888.36	617.01	1014.12	612.17
55.054	0	0.11	0.15	0.02	0.12	0.04	0.12	0.09	0.92	0.04	99.7	0.33	0	97.03	1.57	0.12	0.03	0	1.83	0	0.04	0.02	0	0.04	0.15	0	0.16	0.2	0.04	9.53	0.92	0.01	3.45	0	0	0	-7	-4.57	-1.92	63.02	123.89	873.53	578.84	1011.03	717.68	877.43	614.63	1001.22	609.65
55.088	0	0.11	0.15	0.02	0.12	0.04	0.13	0.09	0.95	0.04	99.7	0.33	0	97.47	1.83	0.13	0.03	0	2.43	0	0.07	0.03	0	0.04	0.14	0	0.14	0.37	0.04	10.66	0.95	0	3.35	0	0	0	-9.99	-3.75	-3.58	64.61	125.58	868.05	576.63	1008.35	716.92	870.92	614.35	996.31	607.29
55.121	0	0.11	0.15	0.02	0.12	0.04	0.13	0.1	0.93	0.04	99.7	0.33	0	97.28	2.06	0.24	0.03	0	2.35	0	0.1	0.03	0	0.04	0.1	0	0.11	0.55	0.05	11.66	0.93	0.01	3.26	0	0	0	-7.99	-4.11	-1.42	64.2	130.63	850.79	573.24	994.48	716.93	854.81	612.83	985.26	605.93
55.155	0	0.11	0.15	0.02	0.13	0.04	0.13	0.11	1.75	0.03	99.7	0.33	0	97.79	2.3	0.62	0.02	0.01	4.56	0	0.16	0.04	0	0.03	0.12	0	0.12	1.75	0.05	13.71	0.96	0	3	0	0	0	-8.34	-3.06	-3.62	65.02	130.9	845.85	571.77	990.37	717.12	848.13	612.58	978.51	600.95
55.188	0	0.11	0.15	0.02	0.13	0.04	0.13	0.11	2.17	0.03	99.7	0.33	0	97.46	1.66	1.32	0.02	0.01	4.31	0	0.16	0.03	0	0.03	0.13	0	0.13	2.17	0.05	12.98	0.96	0	3.06	0	0	0	-5.77	-3.77	-3.14	65.28	128.84	837.23	572.63	979.55	716.76	839.95	612.77	968.31	601.74
55.221	0	0.11	0.14	0.02	0.13	0.04	0.13	0.11	3.12	0.03	99.72	0.33	0	97.34	1.94	2.64	0.02	0.01	4.53	0	0.15	0.02	0	0.03	0.17	0	0.21	3.12	0.06	12.9	1.07	0	3.18	0	0	0	-8.4	-4	-2.88	65.72	134.15	828.04	569.53	975.6	717.09	830.85	612	964.46	600.06
55.255	0	0.11	0.14	0.02	0.14	0.04	0.12	0.13	4.16	0.04	99.71	0.33	0	97.76	2.07	4.71	0.01	0.01	4.16	0	0.14	0.02	0	0.04	0.2	0	0.27	5.42	0.06	14.53	1.16	0	3.18	0	0	0	-4.25	-3.11	-3.24	64.96	129.17	824.24	571.05	969.33	719.4	828.18	612.52	956.7	599.54
55.288	0	0.11	0.13	0.02	0.16	0.04	0.12	0.15	3.79	0.04	99.69	0.33	0	97.64	2.33	7.01	0.01	0.01	3.79	0	0.11	0.01	0	0.04	0.21	0	0.39	5.47	0.06	14.8	1.13	0.01	3.07	0	0	0	-7.07	-3.39	-4.69	64.76	130.3	820.24	570.66	966.39	717.98	822.74	613.64	952.2	598.86
55.321	0	0.1	0.13	0.02	0.17	0.04	0.12	0.19	3.59	0.04	99.63	0.33	0	97.34	2.73	8.28	0.01	0.02	3.63	0	0.07	0.01	0	0.04	0.2	0	0.49	3.59	0.06	18.06	1.11	0	2.94	0	0	0	-5.82	-4.01	-3.85	64.02	128	819.65	571.3	965.75	719.98	824.09	612.83	951.45	600.14
55.355	0	0.1	0.14	0.02	0.17	0.04	0.12	0.27	2.14	0.04	99.46	0.33	0	97.42	3.17	7.36	0.01	0.02	2.7	0	0.04	0.01	0	0.04	0.18	0	0.53	2.14	0.06	27.78	1.29	0	2.42	0.34	0	0	-7.43	-3.84	-3.58	64.02	126.94	819.85	573.58	963.88	719.43	823.99	613.62	950.47	602.79
55.388	0	0.1	0.15	0.02	0.16	0.04	0.13	0.25	1.25	0.02	99.49	0.33	0	97.33	3.65	4.98	0.01	0.01	2.58	0	0.02	0.01	0	0.04	0.18	0	0.54	0.95	0.06	27.96	1.25	0	2.43	0.51	0	0	-5.49	-4.01	-2.62	63.07	129.64	819.01	574.2	962.66	720.27	822.45	614.03	951.68	603.78
55.421	0	0.1	0.15	0.02	0.16	0.04	0.14	0.25	1.54	0.02	99.51	0.33	0	97.44	4.11	4.13	0.01	0.01	2.81	0	0.02	0.01	0	0.04	0.15	0	0.44	0.46	0.06	27.55	1.54	0	2.39	0.22	0	0	-8.56	-3.81	-1.86	63.47	129.22	818.9	573.88	963.03	720.66	823.5	612.16	952.43	603.4
55.455	0	0.1	0.14	0.02	0.16	0.04	0.14	0.26	1.37	0.01	99.49	0.33	0	97.25	4.92	4.39	0	0.01	3.13	0	0.01	0.01	0	0.04	0.13	0	0.35	0.33	0.07	27.6	1.37	0	2.5	0	0	0	-10.3	-4.18	-2.65	64.01	129.78	818.8	572.84	966.29	722.56	824.03	612.19	953.45	602.46
55.488	0	0.1	0.14	0.02	0.17	0.04	0.14	0.27	1.32	0.02	99.46	0.33	0	98.4	5.36	5.3	0	0.01	4.2	0	0.02	0.02	0	0.04	0.1	0	0.26	0.27	0.07	27.27	1.32	0.01	2.57	0	0	0	-10.55	-1.41	-1.25	64.77	130.86	823.65	576.51	970.18	725.72	829.27	614.9	959.82	605.88
55.522	0	0.1	0.14	0.02	0.16	0.05	0.15	0.21	1.27	0.05	99.58	0.33	0	98.04	5.33	3.93	0	0.01	6.09	0	0.05	0.05	0	0.05	0.1	0	0.25	0.49	0.07	23.08	1.27	0	2.87	0	0	0	-11.25	-2.43	-0.94	64.98	130.84	822.69	575.5	973.66	730.11	830.76	613	961.44	606.51
55.555	0	0.1	0.14	0.02	0.14	0.05	0.14	0.18	1.01	0.05	99.64	0.33	0	98.62	3.85	3.2	0	0.01	6.8	0	0.07	0.07	0	0.05	0.08	0	0.28	0.42	0.08	21.31	1.01	0.05	3.34	0	0	0	-10.05	0.64	-0.49	65.61	130.47	828.72	579.29	980.14	734.42	837.72	617.08	968.03	610.76
55.588	0	0.1	0.13	0.02	0.14	0.06	0.13	0.15	0.82	0.05	99.7	0.33	0.39	98.22	2.79	3.64	0	0	7.67	0	0.09	0.07	0	0.05	0.09	0	0.25	0.6	0.08	17.89	0.82	0.03	3.65	0	0	0	-15.58	-1.95	0.37	67.14	134.61	828.21	576.08	987	738	839.56	613.16	974.11	609.09
55.622	0	0.1	0.13	0.02	0.13	0.06	0.12	0.12	0.62	0.05	99.73	0.33	0.94	96.69	1.88	3.89	0	0	6.71	0	0.09	0.11	0	0.05	0.08	0	0.22	0.51	0.07	13.21	0.62	0	4.35	0	0	0	-15.88	-5.12	1.12	67.55	132.4	832.4	574.27	991.34	736.07	845.64	611.25	977.99	607.55
55.655	0	0.1	0.13	0.02	0.13	0.05	0.11	0.11	0.55	0.04	99.74	0.33	0.39	94.89	1.22	3.77	0.01	0	4.96	0.01	0.08	0.16	0	0.04	0.09	0	0.21	0.36	0.07	11.34	0.55	0.01	4.36	0	0	0	-11.67	-7.39	1.53	68.26	121.25	837.63	569.56	998.47	736.83	857.72	604.79	978.97	604.18
55.688	0	0.1	0.13	0.02	0.12	0.05	0.11	0.1	0.43	0.04	99.75	0.33	0.28	95.14	0.83	2.56	0.01	0	3.56	0.01	0.06	0.18	0	0.04	0.08	0	0.25	0.43	0.07	9.92	0.42	0	4.74	0	0	0	-14.03	-7.12	2.11	68.76	119.45	847.28	564.78	1005.08	728.14	867.3	598.48	986.74	598.89
55.722	0	0.11	0.13	0.02	0.12	0.05	0.11	0.09	0.38	0.03	99.74	0.33	0	95.86	0.55	1.55	0.01	0	2.36	0.01	0.06	0.22	0	0.03	0.07	0	0.25	0.38	0.07	8.47	0.26	0.01	4.66	0	0	0	-16.1	-6.29	2.25	68.01	121.47	850.39	560.77	1012.65	728.65	871.78	594.41	993.25	595.6
55.755	0	0.11	0.13	0.02	0.11	0.05	0.11	0.08	0.35	0.03	99.73	0.33	0	93.29	0.36	0.83	0.02	0	2.15	0.01	0.06	0.2	0	0.03	0.05	0	0.25	0.35	0.07	7.77	0.24	0	4.62	0	0	0	-9.86	-8.84	1.65	69.15	121.72	853.8	554.89	1021.31	729.91	877.11	589.8	998.79	592.83
55.789	0	0.11	0.13	0.02	0.11	0.05	0.11	0.08	0.22	0.03	99.74	0.33	0.15	94.86	0.29	0.73	0.03	0.01	2.14	0.02	0.07	0.06	0	0.02	0.03	0	0.17	0.22	0.08	7.24	0.16	0	5.04	0	0	0	-5.91	-7.42	3.33	69.72	122.74	853.66	550.6	1027.37	733.28	881.19	587.79	1003.9	590.47
55.822	0	0.11	0.13	0.02	0.11	0.05	0.11	0.07	0.15	0.04	99.74	0.33	0	95.11	0.25	0.51	0.04	0.01	1.84	0.02	0.07	0.03	0	0.01	0.03	0	0.12	0.15	0.09	6.3	0.15	0.01	4.98	0	0	0	-5.41	-7.16	3.28	69.3	127.47	852.61	546.61	1035.7	740.07	882.5	584.83	1009.91	588.98
55.855	0	0.11	0.13	0.02	0.11	0.05	0.11	0.08	0.13	0.05	99.74	0.33	0.95	95.91	0.22	0.38	0.05	0.02	3.12	0.03	0.1	0.03	0	0.01	0.02	0	0.1	0.08	0.09	7.38	0.13	0.01	5.38	0	0	0	-3.81	-6.22	3.03	69.43	126.01	853.75	545.07	1043.75	746.02	887.54	587.6	1013.55	587.41
55.889	0	0.1	0.12	0.02	0.1	0.07	0.11	0.08	0.1	0.08	99.77	0.33	2.88	96.03	0.23	0.48	0.08	0.05	4.53	0.05	0.17	0.03	0	0.01	0.03	0.01	0.1	0.07	0.14	7.69	0.1	0	6.68	0	0	0	0.01	-6.07	2.76	69.53	124.32	853.92	543.94	1050.26	753.44	891.44	588.75	1015.76	587.87
55.922	0	0.1	0.11	0.02	0.1	0.08	0.11	0.08	0.11	0.11	99.78	0.33	4.58	96.57	0.23	0.61	0.11	0.07	6.86	0.07	0.29	0.03	0	0.01	0.03	0.02	0.1	0.06	0.18	8.04	0.07	0	7.42	0	0	0	3.55	-5.31	3.11	69.25	126.47	857.16	544.39	1054.47	755.82	894.48	589.48	1020.94	590.21
55.955	0	0.1	0.11	0.02	0.1	0.12	0.11	0.09	0.12	0.12	99.76	0.33	7.45	95.9	0.23	0.64	0.12	0.09	12.51	0.09	0.31	0.04	0	0.01	0.03	0.03	0.1	0.08	0.19	9.68	0.07	0.01	7.88	0	0	0	3.11	-6.24	3.24	68.67	123.09	860.58	546.34	1055.91	755.52	898.65	591.26	1021.75	591.24
55.989	0	0.1	0.1	0.02	0.1	0.11	0.11	0.08	0.3	0.3	99.78	0.33	6.98	97.56	0.22	0.54	0.3	0.1	10.2	0.12	0.26	0.03	0	0.01	0.04	0.07	0.12	0.08	0.2	8.65	0.06	0.01	8.43	0	0	0	1.8	-3.56	1.79	68.17	125.32	868.37	552	1059.99	756.97	902.15	596.29	1027.46	595.17
56.022	0	0.1	0.11	0.02	0.1	0.08	0.11	0.08	0.36	0.36	99.78	0.33	4.64	98.08	0.18	0.41	0.36	0.08	6.65	0.11	0.15	0.02	0	0.01	0.04	0.07	0.1	0.09	0.2	7.44	0.06	0.02	7.63	0	0	0	-1.91	-2.32	1.6	67.52	130.16	875.1	558.26	1062.86	756.49	904.4	602.9	1034.52	599.29
56.055	0	0.1	0.12	0.02	0.1	0.07	0.11	0.07	0.39	0.39	99.77	0.33	2.87	98.55	0.11	0.35	0.39	0.05	4.51	0.09	0.09	0.02	0	0.01	0.05	0.09	0.11	0.08	0.18	6.05	0.05	0.28	6.78	0	0	0	-8.44	-0.91	1.93	66.97	129.48	882.79	570.3	1063.06	758.47	909.03	611.57	1038.49	609.01
56.089	0	0.11	0.13	0.02	0.11	0.05	0.11	0.07	0.64	0.64	99.75	0.33	0.75	98.48	0.08	0.37	0.64	0.03	2.32	0.07	0.1	0.02	0	0	0.04	0.14	0.11	0.05	0.2	4.71	0.05	47.47	5.78	0	0	0	-14.07	-1.16	0.09	65.86	125.58	891.83	587.73	1060.67	762.89	912.48	624.18	1038.06	623.6
56.122	0	0.11	0.13	0.02	0.11	0.05	0.11	0.06	0.58	0.58	99.75	0.33	0.6	97.47	0.04	0.35	0.58	0.01	1.81	0.04	0.12	0.03	0	0	0.04	0.12	0.1	0.04	0.21	3.23	0.06	99.51	5.81	0	0	0	-12.59	-3.74	-0.03	63.41	129.28	897.92	600.29	1056.03	763.19	911.2	637.39	1040.41	633.08
56.156	0	0.11	0.13	0.02	0.11	0.05	0.11	0.06	0.69	0.69	99.74	0.33	0	98.24	0.02	0.3	0.69	0	1.56	0.03	0.35	0.07	0	0	0.02	0.17	0.08	0.01	0.32	2.66	0.07	99.5	5.26	0	0	0	-13.54	-1.88	1.53	61.73	128	900.88	619.22	1050.97	772.96	912.35	651.79	1040.33	653.3
56.189	0	0.11	0.13	0.02	0.11	0.05	0.11	0.06	0.6	0.6	99.74	0.33	0	97.45	0.02	0.31	0.6	0	1.97	0.02	0.31	0.08	0	0	0.01	0.18	0.06	0	0.36	2.1	0.07	77.79	5.15	0	0	0	-18.08	-3.78	-0.98	60.28	128.4	901.3	624.69	1048.91	774.11	908.93	661.38	1037.06	652.98
56.222	0	0.11	0.13	0.02	0.11	0.05	0.11	0.06	0.53	0.53	99.74	0.33	0.8	97.87	0.01	0.48	0.53	0	3.48	0.01	0.25	0.12	0	0	0.01	0.16	0.05	0	0.38	2.02	0.09	2.21	5.34	0	1	6	-17.61	-2.87	0.06	59.33	127.74	896.89	631.13	1042.66	779.04	904.87	665	1032.56	661.23
56.256	0	0.11	0.13	0.02	0.11	0.05	0.11	0.06	0.45	0.45	99.74	0.33	1.02	97.15	0.01	1.16	0.45	0	4.2	0.01	0.28	0.13	0	0	0.01	0.24	0.02	0	0.47	2.01	0.1	0.59	5.23	0	0	6	-17.22	-4.36	-2.47	60.33	125.93	895.25	629.06	1043.1	779.3	902.89	666.65	1028.41	656.55
56.289	0	0.11	0.13	0.02	0.12	0.05	0.11	0.06	0.39	0.39	99.74	0.33	0.39	98.24	0.01	2.06	0.39	0	3.53	0.01	0.25	0.15	0	0	0.01	0.25	0.02	0	0.52	1.68	0.12	0.17	4.85	0	0	6	-24.2	-1.9	-2.48	62.45	127.79	886.2	624.06	1036.19	774.04	893.79	658.78	1021.52	654.68
56.322	0	0.11	0.13	0.02	0.12	0.05	0.11	0.07	0.28	0.28	99.75	0.33	0.24	97.41	0	2.6	0.28	0	3.23	0.01	0.32	0.23	0	0	0.01	0.26	0.01	0	0.52	1.6	0.14	0.7	4.8	0	0	6	-21.19	-3.86	-0.04	62.92	132.23	879.66	608.03	1025.22	753.81	885.18	642.84	1017.29	637.14
56.356	0	0.11	0.13	0.02	0.12	0.05	0.11	0.06	0.21	0.21	99.74	0.33	0	96.95	0	2.31	0.21	0	2.47	0.01	0.54	0.33	0	0.01	0.01	0.18	0.01	0	0.51	1.08	0.2	0.31	4.72	0	0	6	-16.14	-4.71	-1.59	62.9	130.37	867.55	596.13	1010.96	739.54	871.34	631.96	1001.61	626.67
56.389	0	0.11	0.13	0.02	0.12	0.05	0.11	0.06	0.22	0.21	99.74	0.33	0	95.8	0.01	1.81	0.21	0	3.12	0.02	0.78	0.58	0	0.01	0.02	0.18	0.02	0.01	0.47	1.24	0.22	0.05	4.76	0	0	6	-16.45	-6.36	-0.98	65.04	132.5	856.16	585.29	1001.91	731.04	860.61	622.13	993	616.7
56.422	0	0.11	0.14	0.02	0.12	0.05	0.11	0.06	0.25	0.2	99.73	0.33	0.32	98.07	0.01	1.46	0.2	0	5.66	0.02	1.03	0.58	0	0.01	0.03	0.14	0.03	0.03	0.41	1.12	0.25	0.01	4.17	0	0	6	-17.54	-2.37	-0.89	66.37	131.88	849.38	577.54	994.44	722.6	854.1	616.41	985.63	606.77
56.456	0	0.11	0.15	0.02	0.12	0.05	0.12	0.06	0.36	0.17	99.71	0.33	0.32	96.15	0.01	1.32	0.17	0	7.73	0.02	1	0.49	0	0.01	0.06	0.08	0.05	0.1	0.32	0.76	0.36	0	3.33	0	0	6	-15.73	-5.91	-3.05	66.16	132.9	840.38	570.16	986.56	716.34	842.93	611.91	975.31	600.21
56.489	0	0.11	0.15	0.02	0.12	0.05	0.12	0.06	0.4	0.16	99.71	0.33	0.39	97.15	0.02	1.13	0.16	0	7.89	0.02	0.83	0.28	0	0.01	0.07	0.07	0.07	0.37	0.3	1	0.4	0	3.32	0	0	6	-12.98	-4.36	-2.41	66.56	133.14	834.12	570.61	980.57	717.3	837.39	611.27	969.97	599.13
56.523	0	0.11	0.14	0.02	0.12	0.05	0.12	0.06	1.36	0.08	99.71	0.33	0	97.4	0.03	0.92	0.08	0	6.12	0.02	0.33	0.07	0	0.01	0.09	0.06	0.15	1.36	0.29	0.98	0.55	0	3.54	0	0	6	-10.77	-3.89	-4.11	65.63	130.94	830.7	571.62	975.02	717.23	832.61	613.89	962.54	597.66
56.556	0	0.11	0.14	0.02	0.12	0.05	0.12	0.06	1.16	0.07	99.71	0.33	0	97.19	0.07	0.71	0.07	0	5.53	0.02	0.21	0.04	0	0.01	0.11	0.04	0.24	1.16	0.31	1.39	0.62	0	3.75	0	0	6	-8.01	-4.27	-3.72	64.29	126.26	827.14	574.38	968.39	718.15	830.33	615.32	955.71	600.45
56.589	0	0.11	0.15	0.02	0.12	0.05	0.12	0.06	0.66	0.08	99.71	0.33	0	97.61	0.16	0.46	0.08	0	3.91	0.02	0.09	0.02	0	0.01	0.1	0.03	0.27	0.66	0.26	1.87	0.65	0	3.66	0	0	6	-2.77	-3.46	-3.5	61.35	128.05	825.69	575.21	966.54	718.06	827.9	617.11	955.18	603.16
56.623	0	0.11	0.15	0.02	0.12	0.04	0.12	0.07	0.92	0.08	99.7	0.33	0	98.02	0.25	0.34	0.08	0	3.27	0.01	0.04	0.01	0	0.01	0.11	0.02	0.29	0.26	0.19	3.98	0.92	0	3.43	0	0	6	3.79	-2.5	-2.47	58.62	124.48	823.42	579.31	961.48	722.09	827.08	619.82	950.97	607.7
56.656	0	0.11	0.15	0.02	0.12	0.04	0.12	0.07	0.97	0.08	99.7	0.33	0	98.17	0.41	0.33	0.08	0	2.36	0	0.02	0.01	0	0.01	0.09	0.01	0.32	0.11	0.17	4.15	0.97	0	3.28	0	0	6	-3.5	-2.1	-3.07	59.36	126.12	821.41	580.76	960.96	723.4	824.39	621.01	949.86	608.17
56.689	0	0.11	0.15	0.02	0.12	0.04	0.12	0.07	1.18	0.07	99.7	0.33	0	97.91	0.58	0.31	0.07	0	1.85	0	0.02	0.01	0	0.02	0.07	0.01	0.29	0.05	0.11	6.27	1.18	0	3.11	0	0	6	5.41	-2.76	-1.38	56.67	125.24	820.47	586.01	961.15	730.71	826.13	628.54	950.66	615.25
56.723	0	0.11	0.16	0.02	0.12	0.04	0.12	0.08	1.39	0.06	99.69	0.33	0	97.48	0.56	0.26	0.06	0	2.05	0	0.02	0.01	0	0.02	0.05	0	0.22	0.03	0.08	9.37	1.39	0	2.83	0	0	6	-1.35	-3.71	-2.69	58.84	124.8	823.7	595.31	962.96	738.58	827.59	635.68	951.72	622.72
56.756	0	0.11	0.15	0.02	0.12	0.04	0.12	0.08	1.47	0.06	99.69	0.33	0	97.83	0.46	0.24	0.06	0	2.27	0	0.02	0.01	0	0.02	0.04	0	0.15	0.02	0.07	8.67	1.47	0	2.87	0	0	6	-10.59	-2.95	-1.97	59.71	127.53	827.06	598.4	968.24	741.35	831.18	638	958.05	625.06
56.79	0	0.11	0.15	0.02	0.12	0.04	0.12	0.09	1.67	0.05	99.7	0.33	0	98.15	0.47	0.22	0.05	0	3.47	0	0.03	0.01	0	0.02	0.03	0	0.13	0.02	0.05	11.62	1.67	0	3.11	0	0	6	-5.76	-2.15	-2.36	58.12	131.12	831.72	601.49	975.95	748.02	835.04	642.25	965.62	630.36
56.823	0	0.11	0.15	0.02	0.12	0.04	0.12	0.09	1.61	0.06	99.7	0.33	0	98.66	0.4	0.26	0.06	0	4.2	0	0.03	0.01	0	0.02	0.03	0	0.13	0.02	0.05	11.91	1.61	0	3.33	0	0	6	-12.47	-0.5	-1.32	61.52	129.55	832.62	600.25	981.35	751.26	840.06	639.83	969.14	628.83
56.856	0	0.11	0.15	0.02	0.12	0.05	0.12	0.09	1.47	0.06	99.71	0.33	0	98.16	0.27	0.4	0.06	0	4.23	0	0.05	0.03	0	0.02	0.03	0	0.15	0.03	0.05	9.84	1.47	0	3.52	0	0	6	-22.73	-2.11	0.34	65.4	130.95	835.24	595.86	987.41	748.84	845.12	631.15	975.97	625.72
56.89	0	0.11	0.15	0.02	0.12	0.05	0.12	0.08	1.55	0.07	99.71	0.33	0	97.56	0.22	0.56	0.07	0	4.92	0	0.16	0.08	0	0.02	0.03	0	0.18	0.03	0.05	9.08	1.55	0	3.57	0	0	6	-20.56	-3.56	-0.08	66.27	129.24	845.07	586.44	996.93	740.13	855.16	620.15	984.39	617.92
56.923	0	0.11	0.14	0.02	0.11	0.05	0.12	0.08	1.69	0.08	99.72	0.33	0	93.71	0.18	0.59	0.08	0	4.41	0	0.31	0.12	0	0.02	0.03	0	0.2	0.05	0.05	7.26	1.69	0	3.93	0	0	6	-18.36	-8.5	1.07	67.02	133.52	854.56	577.99	1005.7	730.97	863.2	611.49	996.71	610.59
56.956	0	0.11	0.14	0.02	0.11	0.05	0.11	0.07	1.48	0.09	99.72	0.33	0	94.64	0.15	0.51	0.09	0	3.68	0.01	0.45	0.13	0	0.02	0.02	0	0.17	0.06	0.06	6.45	1.48	0	4.14	0	0	6	-19.97	-7.65	1.89	67.79	130.34	859.7	570.7	1012.99	725.82	871.86	603.65	1002.19	603.75
56.99	0	0.11	0.14	0.02	0.11	0.05	0.11	0.07	1.16	0.12	99.72	0.33	0	96.12	0.21	0.57	0.12	0	2.84	0.01	0.3	0.13	0	0.01	0.02	0	0.17	0.12	0.06	4.6	1.16	0.25	4.32	0	0	6	-18.85	-5.95	1.67	68.01	125.83	861.49	566.11	1016.73	725.13	876.66	598.17	1002.49	599.51
57.023	0	0.11	0.14	0.02	0.11	0.05	0.11	0.07	0.98	0.13	99.73	0.33	0	96.91	0.25	0.55	0.13	0	2.68	0.01	0.22	0.17	0	0.01	0.02	0	0.18	0.18	0.07	4.52	0.98	55.55	4.41	0	0	6	-14.43	-4.77	0.8	69.07	123.51	867.08	560.18	1021.54	718.63	882.21	593.04	1005.71	595.01
57.056	0	0.11	0.14	0.02	0.11	0.04	0.11	0.07	0.77	0.14	99.72	0.33	0	98.7	0.21	0.56	0.14	0	2.7	0.01	0.2	0.29	0	0.01	0.03	0	0.17	0.31	0.08	3.84	0.77	89.27	4.22	0	0	6	-1.8	-0.34	1.28	67.88	128.11	868.04	557.6	1025.39	721.27	882.88	593.06	1010.95	596.32
57.09	0	0.11	0.14	0.02	0.11	0.05	0.11	0.06	0.65	0.12	99.73	0.33	0	97.99	0.21	0.88	0.12	0	2.96	0.02	0.21	0.48	0	0.01	0.03	0	0.19	0.34	0.1	2.59	0.65	85.89	4.27	0	0	6	-2.21	2.56	2.02	67.44	128.59	870.37	557.12	1025.63	718.81	884.7	592.37	1013.27	594.72
57.123	0	0.11	0.14	0.02	0.12	0.04	0.11	0.07	0.51	0.09	99.72	0.33	0	97.71	0.29	1.46	0.09	0	3.23	0.01	0.22	0.3	0	0.01	0.04	0	0.15	0.35	0.12	2.56	0.51	85.79	3.91	0	0	6	-7.16	3.24	0.89	67.32	127.15	870.97	555.26	1027	716.2	885.32	589.56	1012.43	592.96
57.157	0	0.11	0.14	0.02	0.12	0.04	0.11	0.07	0.33	0.07	99.73	0.33	0	98.31	0.47	2.57	0.07	0	2.56	0.01	0.09	0.03	0	0.01	0.05	0	0.13	0.29	0.17	2.16	0.33	11.61	3.75	0	0	6	-10.64	1.7	2.06	67.66	123.88	874.87	559.24	1025.01	713.55	888.97	592.87	1012.85	593.45
[truncated: 16,703 more rows]
[truncated: 4 more columns]
