# Supplementary material for: Exploring emotion recognition in patients with mild cognitive impairment and Alzheimer’s dementia undergoing a rehabilitation program
Source: PLoS One. 2025 Apr 24;20(4):e0322213. doi: 10.1371/journal.pone.0322213 (PMC12021228; doi:10.1371/journal.pone.0322213)
Supplement: S3 Data — (ZIP) [file pone.0322213.s005.zip › raw data21-30/No30 Creative activities.csv]

time stamp	face id	anger	contempt	disgust	fear	joy	sadness	surprise	sentimentality	confusion	neutral	engagement	valence	attention	inner brow raise	brow raise	brow furrow	eye widen	cheek raise	lid tighten	nose wrinkle	upper lip raise	dimpler	lip corner depressor	chin raise	lip pucker	lip stretch	lip press	mouth open	jaw drop	lip suck	eye closure	smile	smirk	blink	blink rate	pitch	yaw	roll	brightness	interocular distance	topleft_x	topleft_y	bottomright_x	bottomright_y	outer_right_eye_X	outer_right_eye_Y	outer_left_eye_X	outer_left_eye_Y
0.033
0.066
0.1
0.133
0.166
0.2
0.233
0.266
0.3
0.333
0.367
0.4
0.433
0.467
0.5
0.533
0.567
0.6
0.633
0.667
0.7
0.734
0.767
0.8
0.834
0.867
0.9
0.934
0.967
1
1.034
1.067
1.101
1.134
1.167
1.201
1.234
1.267
1.301
1.334
1.368
1.401
1.434
1.468
1.501
1.534
1.568
1.601
1.634
1.668
1.701
1.735
1.768
1.801
1.835
1.868
1.901
1.935
1.968
2.001
2.035
2.068
2.102
2.135
2.168
2.202
2.235
2.268
2.302
2.335
2.369
2.402
2.435
2.469
2.502
2.535
2.569
2.602
2.635
2.669
2.702
2.736
2.769
2.802
2.836
2.869
2.902
2.936
2.969
3.002
3.036
3.069
3.103
3.136
3.169
3.203
3.236
3.269
3.303
3.336
3.37
3.403
3.436
3.47
3.503
3.536
3.57
3.603
3.636
3.67
3.703
3.737
3.77
3.803
3.837
3.87
3.903
3.937
3.97
4.003
4.037
4.07
4.104
4.137
4.17
4.204
4.237
4.27
4.304
4.337
4.371
4.404
4.437
4.471
4.504
4.537
4.571
4.604
4.637
4.671
4.704
4.738
4.771
4.804
4.838
4.871
4.904
4.938
4.971
5.004
5.038
5.071
5.105
5.138
5.171
5.205
5.238
5.271
5.305
5.338
5.372
5.405
5.438
5.472
5.505
5.538
5.572
5.605
5.638
5.672
5.705
5.739
5.772
5.805
5.839
5.872
5.905
5.939
5.972
6.005
6.039
6.072
6.106
6.139
6.172
6.206
6.239
6.272
6.306
6.339
6.373
6.406
6.439
6.473
6.506
6.539
6.573
6.606
6.639
6.673
6.706
6.74
6.773
6.806
6.84
6.873
6.906
6.94
6.973
7.006
7.04
7.073
7.107
7.14
7.173
7.207
7.24
7.273
7.307
7.34
7.374
7.407
7.44
7.474
7.507
7.54
7.574
7.607
7.64
7.674
7.707
7.741
7.774
7.807
7.841
7.874
7.907
7.941
7.974
8.007
8.041
8.074
8.108
8.141
8.174
8.208
8.241
8.274
8.308
8.341
8.375
8.408
8.441
8.475
8.508
8.541
8.575
8.608
8.641
8.675
8.708
8.742
8.775
8.808
8.842
8.875
8.908
8.942
8.975
9.008
9.042
9.075
9.109
9.142
9.175
9.209
9.242
9.275
9.309
9.342
9.376
9.409
9.442
9.476
9.509
9.542
9.576
9.609
9.642
9.676
9.709
9.743
9.776
9.809
9.843
9.876
9.909
9.943
9.976
10.009
10.043
10.076
10.11
10.143
10.176
10.21
10.243
10.276
10.31
10.343
10.377
10.41
10.443
10.477
10.51
10.543
10.577
10.61
10.643
10.677
10.71
10.744
10.777
10.81
10.844
10.877
10.91
10.944
10.977
11.01
11.044
11.077
11.111
11.144
11.177
11.211
11.244
11.277
11.311
11.344
11.378
11.411
11.444
11.478
11.511
11.544
11.578
11.611
11.644
11.678
11.711
11.745
11.778
11.811
11.845
11.878
11.911
11.945
11.978
12.011
12.045
12.078
12.112
12.145
12.178
12.212
12.245
12.278
12.312
12.345
12.379
12.412
12.445
12.479
12.512
12.545
12.579
12.612
12.645
12.679
12.712
12.746
12.779
12.812
12.846
12.879
12.912
12.946
12.979
13.012
13.046
13.079
13.113
13.146
13.179
13.213
13.246
13.279
13.313
13.346
13.38
13.413
13.446
13.48
13.513
13.546
13.58
13.613
13.646
13.68
13.713
13.747
13.78
13.813
13.847
13.88
13.913
13.947
13.98
14.013
14.047
14.08
14.114
14.147
14.18
14.214
14.247
14.28
14.314
14.347
14.381
14.414
14.447
14.481
14.514
14.547
14.581
14.614
14.647
14.681
14.714
14.748
14.781
14.814
14.848
14.881
14.914
14.948
14.981
15.014
15.048
15.081
15.115
15.148
15.181
15.215
15.248
15.281
15.315
15.348
15.382
15.415
15.448
15.482
15.515
15.548
15.582
15.615
15.648
15.682
15.715
15.749
15.782
15.815
15.849
15.882
15.915
15.949
15.982
16.015
16.049
16.082
16.116
16.149
16.182
16.216
16.249
16.282
16.316
16.349
16.383
16.416
16.449
16.483
16.516
16.549
16.583
16.616
16.649
16.683
16.716
16.75
16.783
16.816
16.85
16.883
16.916
16.95
16.983
17.016
17.05
17.083
17.117
17.15
17.183
17.217
17.25
17.283
17.317
17.35
17.384
17.417
17.45
17.484
17.517
17.55
17.584
17.617
17.65
17.684
17.717
17.751
17.784
17.817
17.851
17.884
17.917
17.951
17.984
18.017
18.051
18.084
18.118
18.151
18.184
18.218
18.251
18.284
18.318
18.351
18.385
18.418
18.451
18.485
18.518
18.551
18.585
18.618
18.651
18.685
18.718
18.752
18.785
18.818
18.852
18.885
18.918
18.952
18.985
19.018
19.052
19.085
19.119
19.152
19.185
19.219
19.252
19.285
19.319
19.352
19.386
19.419
19.452
19.486
19.519
19.552
19.586
19.619
19.652
19.686
19.719
19.753
19.786
19.819
19.853
19.886
19.919
19.953
19.986
20.019
20.053
20.086
20.12
20.153
20.186
20.22
20.253
20.286
20.32
20.353
20.387
20.42
20.453
20.487
20.52
20.553
20.587
20.62
20.653
20.687
20.72
20.754
20.787
20.82
20.854
20.887
20.92
20.954
20.987
21.02
21.054
21.087
21.121
21.154
21.187
21.221
21.254
21.287
21.321
21.354
21.388
21.421
21.454
21.488
21.521
21.554
21.588
21.621
21.654
21.688
21.721
21.755
21.788
21.821
21.855
21.888
21.921
21.955
21.988
22.021
22.055	0	0.11	0.16	0.02	0.17	0.03	0.16	0.09	1.75	0.74	99.67	0.33	0	98.71	1.75	7.26	0.14	0.01	1.34	0.21	0.74	0.62	0	5.17	0.11	0.62	0.06	0.1	0.2	3.43	0.12	0.15	0.73	0.42	0		6.8	0.3	-5.4	69.06	165.29	937.45	503.19	1119.27	685.02	939.34	571.39	1101.19	537.82
22.088	0	0.12	0.17	0.02	0.15	0.03	0.13	0.07	0.78	0.74	99.66	0.33	0	95.42	0.78	4.53	0.12	0.02	0.77	0.09	0.48	0.57	0	1.48	0.05	0.74	0.05	0.06	0.15	1.71	0.09	0.1	0.55	0.34	0		2.07	6.81	-3.7	68.7	151.56	932.74	505.08	1111.25	690.74	941.28	556.77	1091.86	539.6
22.122	0	0.12	0.18	0.02	0.14	0.03	0.13	0.07	0.62	0.52	99.64	0.33	0	95.6	0.62	2.84	0.12	0.02	0.57	0.09	0.52	0.37	0	1.08	0.05	0.49	0.04	0.06	0.2	1.76	0.08	0.12	0.38	0.24	0		-0.86	6.61	-3.38	68.83	150.96	930.38	507.52	1103.28	686	936.77	557.33	1086.81	540.69
22.155	0	0.12	0.18	0.02	0.14	0.03	0.13	0.07	0.68	0.47	99.64	0.33	0	94.93	0.68	2.33	0.12	0.02	0.55	0.11	0.43	0.33	0	1.28	0.04	0.47	0.03	0.05	0.31	2.14	0.08	2.47	0.35	0.17	0		0.92	7.35	-4.9	68.64	143.32	924.7	507.82	1094.89	683.14	932.17	557.68	1074.51	541
22.188
22.222
22.255
22.288
22.322
22.355
22.389
22.422
22.455
22.489
22.522
22.555	0	0.04	0.03	0.02	1.61	0.03	0.05	1.44	0.36	0.35	96.78	13.81	0	89.94	6.48	70.04	0.08	0.1	1.23	0.04	0.07	0.01	0	0.36	0.01	0.35	0	0.07	0.51	1.94	0.07	0.33	0.32	0	0		5.1	11.05	-10.86	65.54	178.06	841.6	513.36	1053.31	726.39	844.79	589.15	1017.85	547.22
22.589	0	0.04	0.03	0.02	1.58	0.03	0.06	1.35	0.13	0.27	96.84	12.85	0	93.87	7.11	68.22	0.04	0.11	1.32	0.02	0.05	0.01	0	0.08	0.03	0.27	0.01	0.13	1.29	1.63	0.06	0.53	0.2	0.02	0		-0.14	8.36	-11.52	62.6	155.01	827.86	519.42	1039.44	739.47	843.87	588.59	993.93	549.74
22.622	0	0.04	0.03	0.02	1.6	0.03	0.05	1.38	0.17	0.29	96.8	14.43	0	94.27	5.86	69.86	0.03	0.11	1.71	0.04	0.05	0.02	0	0.07	0.05	0.29	0.01	0.17	1.32	1.63	0.06	1.35	0.24	0	0		1.69	8	-11.22	63.4	155.16	821.23	522.46	1032.56	741.72	837.86	593.98	987.3	552.24
22.655	0	0.03	0.02	0.02	2.31	0.03	0.04	2.17	0.15	0.3	95.38	31.04	0	93.68	5	81.81	0.02	0.14	2	0.03	0.04	0.02	0	0.05	0.05	0.3	0.01	0.15	1.59	1.65	0.05	0.53	0.3	0	0		2.4	8.52	-10.86	63.72	156.89	817.02	525.76	1027.82	744.93	832.49	596.37	984.16	556.25
22.689	0	0.03	0.02	0.02	2.29	0.03	0.04	2.15	0.2	0.28	95.42	30.1	0	87.87	5.29	81.59	0.01	0.13	3.11	0.03	0.04	0.02	0	0.02	0.05	0.28	0.02	0.2	1.26	1.37	0.05	1.02	0.41	0	0		5.25	12.1	-11.64	64.21	151.31	807.8	528.03	1017.66	745.62	825.96	601.42	970.63	557.06
22.722	0	0.03	0.02	0.02	2.74	0.04	0.04	2.71	0.12	0.24	94.53	40.1	0	91.76	5.57	86.88	0.01	0.11	5.65	0.06	0.05	0.07	0	0.04	0.04	0.24	0.02	0.12	1.46	1.47	0.04	1.51	0.59	0	0		-1.19	9.95	-11.85	62.23	151.86	801.96	529.17	1012.33	746.34	819.58	600.17	965.24	557.25
22.756	0	0.03	0.02	0.02	2.59	0.05	0.05	2.56	0.11	0.26	94.82	35.06	0	89.86	6.54	84.46	0.02	0.08	11.97	0.08	0.07	0.16	0	0.04	0.03	0.26	0.02	0.11	1.2	1.56	0.03	0.88	0.61	0	0		-1.27	11.09	-12.39	61.64	150.87	790.9	527.4	1005.56	748.14	811.31	601.43	954.79	554.76
22.789	0	0.03	0.02	0.02	2.74	0.05	0.04	2.75	0.1	0.28	94.5	39.22	0	96.05	6.23	86.43	0.02	0.08	12.91	0.1	0.07	0.19	0	0.05	0.03	0.28	0.02	0.1	1.45	1.68	0.03	1.03	0.73	0	0		-2.99	6.05	-13.76	61.52	152.3	788.55	527.49	1003.17	748.2	806.67	601.97	951.32	554.3
22.822	0	0.03	0.02	0.02	2.98	0.06	0.04	3.03	0.05	0.26	93.94	45.38	0	90.79	5.83	89.45	0.02	0.07	13.01	0.1	0.06	0.17	0	0.04	0.02	0.26	0.03	0.05	1.57	1.47	0.03	0.2	0.83	0	0		-3.27	10.56	-13.96	60.98	152.89	783.96	529.43	998.87	750.43	801.29	602.69	946.93	556.17
22.856	0	0.02	0.02	0.02	3.44	0.05	0.04	3.62	0.05	0.31	92.76	53.63	0	94.15	6.44	93.26	0.02	0.08	12.64	0.12	0.05	0.14	0	0.04	0.02	0.31	0.04	0.05	1.88	1.45	0.03	0.41	0.94	0	0		-0.93	8.11	-13.98	61.72	153.12	778.08	528.71	994.58	752.38	796.06	603.08	941.99	556.69
22.889	0	0.02	0.02	0.02	3.42	0.05	0.04	3.6	0.06	0.35	92.79	53.8	0	95	6.21	93.45	0.01	0.09	10.59	0.09	0.04	0.12	0	0.04	0.02	0.35	0.06	0.06	1.78	1.38	0.03	0.29	1.04	0	0		-0.5	7.28	-13.32	61.82	151.45	772.25	530.04	987.26	753.29	790.29	600.94	936.24	560.5
22.922	0	0.02	0.02	0.02	3.49	0.04	0.04	3.7	0.09	0.35	92.6	53.44	0	92.21	7.03	93.39	0.01	0.07	8.72	0.11	0.04	0.1	0	0.04	0.02	0.35	0.08	0.09	1.66	1.3	0.03	0.31	1.08	0	0		5.4	9.64	-14.55	63.66	156.31	769.95	532.93	985.93	756.33	785.69	611.41	933.63	560.91
22.956	0	0.02	0.02	0.02	3.52	0.04	0.04	3.74	0.22	0.33	92.52	55.11	0	94.36	6.31	94.4	0.01	0.08	8.29	0.1	0.04	0.12	0	0.04	0.02	0.33	0.08	0.22	1.48	1.27	0.04	0.39	1.08	0	0		3.12	7.91	-15.26	63.04	154.99	766.97	534.9	981.74	756.35	782.32	613.14	928.56	561.79
22.989	0	0.02	0.02	0.02	3.44	0.04	0.04	3.62	0.31	0.34	92.75	53.28	0	96.07	6.52	93.53	0.01	0.09	6.55	0.07	0.05	0.11	0	0.05	0.02	0.34	0.09	0.31	1.44	1.13	0.04	0.3	1.03	0	0		1.14	6.02	-15.64	62.42	154.19	763.2	535.47	978.47	757.19	778.9	613.42	924.28	562.06
23.022	0	0.02	0.02	0.02	3.56	0.04	0.04	3.77	0.19	0.36	92.45	56.54	0	97.11	5.98	95.06	0.01	0.1	7.83	0.05	0.06	0.13	0	0.05	0.02	0.36	0.11	0.19	1.55	1.14	0.04	0.53	1.06	0	0		-2.97	4.42	-14.67	61.38	153.06	759.37	534.7	976.28	757.59	777.5	611.12	922.22	561.26
23.056	0	0.02	0.02	0.02	3.43	0.05	0.04	3.62	0.11	0.41	92.76	54.86	0	97.13	5.92	94.16	0.01	0.1	9.45	0.05	0.05	0.12	0	0.05	0.02	0.41	0.12	0.11	1.6	1.06	0.04	0.5	1.31	0	0		-1.34	4.39	-15.06	61.5	155.14	755.18	533.45	975.48	759.78	773.7	612.57	919.76	560.26
23.089	0	0.03	0.02	0.02	3.04	0.05	0.04	3.1	0.05	0.41	93.81	47.08	0	97.47	6.07	90.25	0.01	0.09	10.64	0.05	0.06	0.11	0	0.05	0.02	0.41	0.11	0.05	1.63	0.95	0.05	0.46	1.33	0	0		-0.23	3.74	-14.28	61.85	157.01	750.64	531.03	973.29	758.39	771.27	614.53	917.35	556.98
23.123	0	0.03	0.02	0.02	2.26	0.05	0.04	2.17	0.09	0.42	95.48	32.57	0	96.72	4.91	82.8	0.01	0.06	9.74	0.05	0.09	0.09	0	0.05	0.03	0.42	0.1	0.09	1.49	0.87	0.05	0.31	1.72	0	0		5.49	5.08	-14.73	63.2	157.39	747.22	530.73	972.16	762.57	767.97	615.53	914.82	558.92
23.156	0	0.03	0.02	0.02	2.08	0.05	0.04	1.98	0.13	0.39	95.84	27.89	0	95.61	5.46	80.09	0.01	0.04	8.84	0.08	0.07	0.08	0	0.04	0.03	0.39	0.12	0.13	1.42	0.74	0.06	0.67	2.01	0	0		-0.41	6.59	-13.43	60.68	157.09	746.13	532.52	971.25	764.61	767.31	611.46	916.17	561.31
23.189	0	0.03	0.03	0.02	1.78	0.05	0.05	1.63	0.17	0.36	96.44	20.52	0	96.02	5.86	75.03	0.02	0.04	6.95	0.09	0.07	0.07	0	0.04	0.03	0.36	0.12	0.17	1.46	0.72	0.06	0.57	2.13	0	0		-0.06	6.08	-11.3	60.63	161.56	745.18	532.15	971.92	766.6	766.29	609.62	921	563.08
23.223	0	0.04	0.03	0.02	1.45	0.04	0.05	1.26	0.23	0.4	97.1	13.86	0	95.87	5.68	68.97	0.01	0.03	5.42	0.11	0.08	0.06	0	0.03	0.03	0.4	0.12	0.23	1.62	0.66	0.08	0.5	2.2	0	0		-6.83	6.27	-11.05	58.28	161.49	746.65	532.2	973.12	766.38	766.95	603.67	923.32	563.31
23.256	0	0.04	0.03	0.02	1.2	0.04	0.05	0.99	0.15	0.4	97.6	9.6	0	95.21	5.03	63.71	0.01	0.03	4.99	0.11	0.07	0.07	0	0.03	0.03	0.4	0.1	0.15	1.71	0.61	0.09	0.59	2.13	0	0		-5.95	7.05	-9.75	58.55	159.31	749.35	533.23	974.91	766.95	771.77	603.31	926.54	565.54
23.289	0	0.05	0.05	0.02	0.72	0.04	0.07	0.51	0.11	0.39	98.56	3.22	0	96.02	4.17	48.86	0.01	0.02	4.62	0.11	0.06	0.06	0	0.03	0.04	0.39	0.08	0.07	2.12	0.56	0.11	1.08	2.21	0	0		-8.12	6.08	-9.45	57.9	165.82	751.24	529.06	980.72	765.33	772.47	601.25	933.28	560.8
23.323	0	0.06	0.07	0.02	0.48	0.04	0.08	0.31	0.16	0.38	99.04	1.25	0	97.26	4.33	36.31	0.01	0.03	4.56	0.09	0.05	0.04	0	0.03	0.04	0.38	0.05	0.04	2.54	0.53	0.16	0.13	2.18	0	0		-7.03	4.14	-10.32	58.3	163.66	754.54	526.27	984.07	763.7	775.92	598.44	934.6	558.38
23.356	0	0.07	0.07	0.02	0.5	0.04	0.09	0.31	0.16	0.38	99.01	1.3	0	97.05	4.99	35.91	0.01	0.04	4.11	0.07	0.04	0.03	0	0.03	0.05	0.38	0.04	0.03	3.46	0.58	0.16	0.38	2.03	0	0		-11.55	4.53	-8.73	56.71	170.42	760.63	521.66	994.89	762.27	782.24	593.18	948.13	554.16
23.39	0	0.07	0.07	0.02	0.45	0.04	0.09	0.27	0.22	0.31	99.1	1.05	0	96.61	5.35	32.23	0.02	0.06	5.25	0.07	0.03	0.02	0	0.03	0.06	0.31	0.03	0.05	4.13	0.58	0.22	0.23	1.95	0	0		-5.59	5.26	-9.63	58.26	171.85	765.92	515.76	1006.83	763.95	789.7	593.99	955.54	548.93
23.423	0	0.08	0.08	0.03	0.41	0.04	0.1	0.23	0.25	0.32	99.19	0.89	0	97.99	5.07	28.26	0.02	0.1	5.62	0.08	0.04	0.03	0	0.04	0.06	0.32	0.02	0.09	5.82	0.64	0.25	0.84	1.98	0	0		-1.04	2.55	-8.4	59.93	169.25	773.99	515.23	1016.23	768.41	800.52	590.78	965.51	553.09
23.456	0	0.09	0.09	0.03	0.35	0.04	0.1	0.18	0.28	0.32	99.3	0.7	0	97.11	4.56	23.13	0.02	0.14	5.11	0.06	0.05	0.03	0	0.04	0.07	0.32	0.01	0.16	7.57	0.75	0.28	1.48	1.97	0	0		-5.17	4.43	-6.81	58.28	172.53	780.26	516.26	1022.4	767.94	806.54	588.72	975.64	554.49
23.49	0	0.1	0.09	0.03	0.42	0.04	0.11	0.2	0.34	0.35	99.16	1.1	0	95.79	5.91	23.84	0.02	0.22	5.8	0.05	0.05	0.03	0	0.04	0.09	0.35	0.01	0.34	13.21	0.89	0.33	0.91	2.13	0	0		-6.22	6.38	-6.82	57.55	170.83	786.49	516.24	1027.76	767.45	813.02	586.34	980.9	554.72
23.523	0	0.11	0.1	0.03	0.4	0.04	0.12	0.18	0.4	0.38	99.2	1.06	0	97.25	5.89	20.61	0.02	0.38	4.51	0.04	0.05	0.04	0	0.05	0.13	0.38	0.01	0.36	15.86	0.96	0.4	0.24	2.01	0	0		-5.3	4.17	-5.11	57.86	173.85	791.09	517.2	1031.71	766.93	817.77	587.84	988.85	556.94
23.556	0	0.11	0.09	0.04	0.47	0.04	0.11	0.21	0.45	0.4	99.05	1.43	0	97.45	6.8	23.6	0.02	0.79	3.87	0.04	0.04	0.03	0	0.05	0.18	0.4	0.01	0.2	17.03	1.01	0.45	0.16	1.9	0	0		-4.03	3.78	-6.07	57.69	168.3	795.52	517.71	1035.75	768.43	823.86	588.22	989.27	557.21
23.59	0	0.11	0.08	0.04	0.67	0.04	0.1	0.3	0.57	0.43	98.66	3.37	0	98.78	7.19	30.96	0.02	1.15	4.72	0.04	0.04	0.03	0	0.07	0.27	0.43	0.01	0.22	20.61	1.07	0.57	0.65	1.78	0	0		-3.78	-0.02	-7.25	56.85	174.28	803.1	515.97	1050.73	774.47	830.55	590.68	1001.24	555.5
23.623	0	0.11	0.08	0.04	0.66	0.04	0.1	0.28	0.57	0.52	98.67	3.39	0	96.26	6.82	30	0.02	1.45	5.21	0.05	0.05	0.05	0	0.07	0.35	0.52	0.01	0.15	21.66	1.04	0.57	0.22	1.82	0	0		-1.22	5.75	-4	57.5	172.66	806.6	515.4	1053.21	773.26	838.15	586.77	1008.54	558.86
23.656	0	0.13	0.07	0.05	0.84	0.04	0.1	0.32	0.56	0.63	98.33	7.08	0	91.98	6.58	32.88	0.02	1.81	6.24	0.05	0.07	0.09	0	0.08	0.33	0.63	0.01	0.12	28.41	1.17	0.56	0.38	1.95	0	0		-1.78	9.8	-3.81	56.68	165.77	809.43	514.18	1058.01	773.58	846.23	586.62	1009.28	556.74
23.69	0	0.17	0.07	0.08	1.21	0.04	0.08	0.38	0.61	0.86	97.58	22.84	0	96.01	4.46	37.78	0.02	2.69	6.96	0.04	0.09	0.18	0	0.11	0.34	0.86	0.01	0.16	40.4	1.54	0.61	0.09	1.79	0	0		-1.39	6.09	-3.41	57.46	171.72	824.38	519.94	1067.02	775.97	854.56	584.51	1025.3	566.15
23.723	0	0.16	0.06	0.08	1.44	0.04	0.07	0.48	0.65	0.96	97.12	32.1	0	93.44	3.39	44.04	0.02	3.03	6.75	0.04	0.07	0.21	0	0.11	0.41	0.96	0.02	0.13	39.97	1.48	0.65	0.16	1.84	0	0		-5.22	8.72	-1.87	55.78	172.32	827.17	517.48	1072.48	772.82	860.65	583.89	1031.65	562.62
23.757	0	0.22	0.07	0.1	1.14	0.04	0.08	0.3	0.58	1.24	97.73	24.91	0	95.24	2.49	33.26	0.02	3.45	5.76	0.06	0.06	0.18	0	0.12	0.37	1.24	0.02	0.1	46.35	1.83	0.58	0.29	1.69	0	0		-8.41	7.02	-1.03	54.5	169.38	830.48	514.81	1076.53	771.58	866.61	576.85	1035.29	561.45
23.79	0	0.22	0.07	0.1	1.14	0.04	0.08	0.31	0.55	1.39	97.72	25.36	0	98.09	2.39	33.39	0.03	3.48	6.37	0.09	0.07	0.22	0	0.14	0.29	1.39	0.02	0.08	46.51	2.07	0.55	0.21	1.8	0	0		-2.24	2.31	-3.01	57.19	170.39	847.09	516.45	1087.58	770.19	877.27	579.63	1046.82	562.71
23.823	0	0.21	0.07	0.1	1.08	0.04	0.08	0.3	0.5	1.38	97.84	23.15	0	85.45	2.16	33.72	0.03	3.06	7.09	0.13	0.07	0.22	0	0.14	0.29	1.38	0.03	0.08	44.68	1.84	0.5	0.34	1.86	0	0		-1.11	13.15	-1.32	57.49	162.05	852.67	519.26	1089.32	767.98	887.7	581.79	1048.92	565.45
23.857	0	0.19	0.08	0.08	0.86	0.04	0.08	0.27	0.57	1.74	98.28	12.48	0	94.69	1.75	31.7	0.03	3.02	7.02	0.15	0.1	0.22	0	0.23	0.33	1.74	0.03	0.12	37.39	1.73	0.57	0.16	1.87	0	0		-8.17	7.59	1.22	55.63	161.85	855.22	518.18	1092.14	765.76	893.23	574.56	1054.89	566.59
23.89	0	0.16	0.07	0.07	0.99	0.04	0.07	0.35	0.6	1.52	98.01	15.46	0	98.41	1.52	37.69	0.02	3.26	7.04	0.15	0.1	0.21	0	0.21	0.31	1.96	0.03	0.17	34.5	1.71	0.6	0.18	1.83	0	0		-6.21	1.36	-0.46	56.41	169.87	869.05	511.77	1109.52	765.05	902.47	568.72	1072.17	561.2
23.923	0	0.14	0.06	0.06	1.06	0.04	0.07	0.4	0.67	1.2	97.88	15.87	0	95.33	1.2	41.54	0.02	3.59	6.73	0.17	0.11	0.16	0	0.22	0.38	2.15	0.03	0.25	31.04	1.52	0.67	0.1	1.79	0	0		-3.42	6.92	-0.48	58.15	163.03	878.68	514.89	1112.13	761.77	912.19	570.7	1075.07	563.67
23.957	0	0.12	0.07	0.05	0.77	0.04	0.07	0.34	0.59	1.27	98.45	6.75	0	94.4	1.27	38.26	0.02	2.61	4.92	0.21	0.11	0.15	0	0.2	0.46	3.02	0.02	0.35	22.4	1.23	0.59	0.3	1.64	0	0		-7.11	7.87	-0.7	57.02	166.54	884.79	512.89	1117.17	757.31	915.69	567.34	1082.1	560.57
23.99	0	0.12	0.07	0.05	0.7	0.04	0.08	0.29	0.59	1.79	98.6	5.26	0	94.23	1.79	34.56	0.02	2.43	4.81	0.25	0.11	0.11	0	0.2	0.44	3.46	0.02	0.29	22.8	1.31	0.59	0.57	1.65	0	0		-1.66	8.03	1.71	58.97	158.93	886.51	511.52	1118.51	757.31	924.05	565.07	1082.97	563.2
24.023	0	0.11	0.07	0.04	0.67	0.04	0.08	0.31	0.56	1.94	98.66	4.53	0	91.86	1.94	35.92	0.02	2.03	5.56	0.25	0.14	0.14	0	0.19	0.5	4.1	0.02	0.36	19.48	1.39	0.56	0.74	1.85	0	0		-2.25	9.88	0.42	58.4	159.8	894.43	508.38	1128.17	755.13	930.95	565.27	1090.55	557.54
24.057	0	0.11	0.07	0.04	0.59	0.04	0.08	0.28	0.49	1.73	98.82	3.51	0	97.67	1.73	33.91	0.02	1.7	5.07	0.24	0.12	0.13	0	0.18	0.49	4.97	0.02	0.28	18.18	1.54	0.48	0.38	2.28	0	0		0.17	3.33	2.9	59.87	159.47	901.98	510.34	1133.33	755.31	940.26	563.61	1099.73	563.72
24.09	0	0.12	0.08	0.04	0.49	0.04	0.08	0.22	0.5	1.49	99.02	2.36	0	96.01	1.49	28.97	0.02	1.37	5.48	0.29	0.13	0.17	0	0.19	0.45	5.04	0.02	0.21	18.04	1.8	0.5	1.57	2.31	0	0		-0.89	6.09	4.16	59.24	161.89	907.53	508.57	1140.65	754.42	947.19	560.82	1109.05	563.99
24.124	0	0.11	0.08	0.04	0.5	0.04	0.08	0.24	0.53	1.47	99	2.58	0	95.43	1.47	30.08	0.02	1.08	4.85	0.38	0.11	0.26	0	0.19	0.33	5.17	0.02	0.11	18.06	2.44	0.53	0.66	2.31	0	0		-4.57	6.81	6.37	57.94	158.92	910.7	509.35	1142.42	753.29	954.02	555.75	1112.51	567.53
24.157	0	0.13	0.09	0.04	0.39	0.04	0.09	0.17	0.52	1.47	99.22	1.45	0	96.11	1.47	22.19	0.01	0.87	5.03	0.54	0.11	0.28	0	0.18	0.33	4.89	0.02	0.14	18.63	2.76	0.52	2.05	2.27	0	0		1.12	5.96	4.62	59.86	159.03	920.78	510.24	1152.44	756.17	961.7	560.52	1120.58	567.22
24.19	0	0.15	0.11	0.04	0.32	0.04	0.1	0.14	0.54	1.64	99.35	1.03	0	95.43	1.64	16.37	0.02	0.61	5.14	0.71	0.13	0.39	0	0.17	0.25	4.85	0.02	0.17	19.76	3.06	0.54	2.56	2.4	0	0		-1.59	6.81	5.34	59.02	157.66	928.1	512.03	1156.75	753.91	969.12	559.6	1126.51	568.96
24.224	0	0.14	0.12	0.04	0.27	0.04	0.11	0.12	0.59	1.65	99.46	0.64	0	94.3	1.65	12.86	0.02	0.55	4.71	0.81	0.12	0.39	0	0.18	0.22	5.47	0.03	0.23	16.51	3.82	0.59	0.93	2.29	0	0		-1.73	7.97	6.47	58.97	159.52	933.87	512.07	1161.17	750.47	974.82	560.18	1134.05	569.83
24.257	0	0.14	0.12	0.04	0.25	0.04	0.11	0.11	0.63	1.34	99.51	0.52	0	95.37	1.34	11.32	0.02	0.47	5.24	0.92	0.14	0.35	0	0.17	0.22	5.69	0.04	0.31	15.09	4.23	0.63	0.2	2.34	0	0		-4.06	6.88	6.27	57.99	165.59	942.4	515.1	1170.03	753.09	980.51	561.34	1145.63	573.68
24.29	0	0.14	0.12	0.03	0.22	0.04	0.11	0.11	0.72	1	99.56	0.41	0	94.01	1	9.97	0.02	0.45	4.7	0.87	0.16	0.36	0	0.21	0.23	5.54	0.05	0.46	12.96	4.18	0.72	0.48	2.46	0	0		-0.97	8.23	6.5	58.77	166.46	946.33	515.53	1174.44	754.38	984.64	563.06	1150.64	575.41
24.324	0	0.14	0.12	0.03	0.23	0.04	0.11	0.11	0.94	0.88	99.54	0.42	0	97.32	0.88	11.16	0.02	0.47	3.7	0.72	0.11	0.31	0	0.23	0.27	7.31	0.05	0.44	12.4	4.58	0.94	1.57	2.35	0	0		2.9	4.04	6.93	59.75	170.14	955.82	513.72	1190.3	761.38	996.19	561.18	1165.53	577.63
24.357	0	0.14	0.12	0.03	0.22	0.04	0.11	0.11	0.91	0.81	99.57	0.38	0	93.3	0.81	10.19	0.02	0.43	3.66	0.79	0.13	0.36	0	0.24	0.22	7.39	0.05	0.26	11.68	4.63	0.91	2.71	2.39	0	0		-1.27	8.83	7.62	58.83	165.18	960.17	516.72	1189.33	757.43	1001.31	561.33	1165.5	579.33
24.391	0	0.14	0.13	0.04	0.21	0.04	0.11	0.11	0.89	0.69	99.58	0.39	0	97.73	0.69	8.49	0.02	0.46	3	0.78	0.12	0.36	0	0.2	0.2	8.38	0.06	0.09	13.85	5.99	0.89	0.57	2.87	0	0		-1.96	3.18	8.77	59.26	162.38	963.72	516.26	1192.39	755.61	1007.13	560.01	1168.39	579.08
24.424	0	0.15	0.12	0.04	0.23	0.04	0.11	0.12	0.71	0.61	99.54	0.49	0	95.72	0.61	9.88	0.02	0.49	3.18	0.67	0.12	0.3	0	0.17	0.2	9.88	0.06	0.11	15.67	7.14	0.71	1.25	2.73	0	0		-6.25	6.46	7.48	56.88	170.28	967.62	511.9	1205.45	762.04	1010.71	554.05	1179.56	576.04
24.457	0	0.14	0.11	0.04	0.25	0.04	0.1	0.13	0.66	0.6	99.49	0.6	0	95.79	0.6	13.02	0.02	0.54	3.84	0.57	0.19	0.27	0	0.16	0.26	9.84	0.07	0.16	15.49	6.71	0.66	0.79	2.59	0	0		-2.29	6.37	8.74	58.17	169.74	972.35	508.93	1213.59	762.98	1019.13	552.89	1187.27	576.1
24.491	0	0.13	0.1	0.04	0.28	0.04	0.1	0.15	0.71	0.61	99.45	0.73	0	98.14	0.61	15.43	0.03	0.7	4.85	0.53	0.17	0.19	0	0.15	0.3	8.99	0.06	0.15	15.84	7.2	0.71	1.27	2.98	0	0		4.1	2.18	6.88	60.18	177.53	983.29	508.79	1225.63	764.86	1024.11	558.11	1200.81	575.35
24.524	0	0.13	0.1	0.04	0.31	0.05	0.09	0.17	0.74	0.63	99.38	0.92	0	96.75	0.63	18.26	0.03	0.89	5.79	0.56	0.15	0.2	0	0.11	0.24	9.05	0.06	0.13	16.3	7.12	0.74	0.44	2.96	0	0		-1.07	5.04	9.21	58.68	176.22	992.59	516.3	1226.35	761.42	1033.86	555.72	1207.34	586.67
24.557	0	0.13	0.09	0.04	0.36	0.04	0.09	0.19	0.75	0.62	99.28	1.32	0	98.23	0.62	21.48	0.02	1	4.91	0.47	0.14	0.23	0	0.12	0.19	9.38	0.05	0.08	18.12	7.11	0.75	0.69	2.88	0	0		-0.88	1.92	9.83	57.96	178.08	997.99	515.69	1236.61	765.25	1041.55	556.58	1217.02	587.03
24.591	0	0.13	0.09	0.04	0.38	0.04	0.09	0.2	0.69	0.72	99.23	1.44	0	98.36	0.72	23.13	0.02	1.11	5.02	0.51	0.11	0.32	0	0.13	0.18	10.41	0.05	0.04	17.62	6.52	0.69	0.41	2.57	0	0		0.84	1.54	11.72	58.76	178.46	1005.21	521.98	1239.76	766.66	1049.98	558.34	1223.97	598
24.624	0	0.12	0.08	0.04	0.46	0.04	0.08	0.25	0.66	0.67	99.07	2.3	0	98.14	0.67	27.63	0.02	1.5	4.33	0.39	0.12	0.38	0	0.11	0.17	9.73	0.05	0.02	19.03	6.84	0.66	1	2.65	0	0		-4.44	2.18	10.37	56.86	174.85	1010.03	520.35	1249.46	770.36	1056.25	559.47	1228.22	591.1
24.657	0	0.11	0.07	0.04	0.58	0.04	0.07	0.34	0.61	0.62	98.84	3.66	0	97.2	0.62	34.85	0.02	1.9	3.37	0.29	0.13	0.28	0	0.11	0.19	9.65	0.04	0.02	17.79	5.99	0.61	0.23	2.74	0	0		-1.77	4.27	10.42	57.58	174.48	1015.55	517.93	1261.12	775.96	1065.07	559.65	1236.85	590.17
24.691	0	0.09	0.06	0.04	0.65	0.04	0.06	0.4	0.53	0.53	98.7	4.21	0	91.99	0.53	39.82	0.01	2.14	4.21	0.26	0.12	0.24	0	0.1	0.2	9.71	0.03	0.02	14.63	5.14	0.53	1.61	2.46	0	0		-1.28	9.8	14.29	58.24	166.5	1016.48	516.44	1259.28	769.58	1074.1	555.93	1236.31	593.49
24.724	0	0.09	0.05	0.04	0.82	0.04	0.06	0.51	0.49	0.4	98.37	6.95	0	97.58	0.4	45.84	0.01	2.56	3.82	0.23	0.11	0.13	0	0.09	0.16	8.86	0.02	0.02	15.22	4.66	0.49	0.29	2.39	0	0		0.78	3.52	11.84	58.8	177.99	1023.54	513.49	1271.74	773.1	1075.09	555.71	1249.77	589.88
24.758	0	0.08	0.04	0.04	1.05	0.04	0.05	0.64	0.38	0.37	97.89	12.78	0	96.09	0.37	52.14	0.01	2.73	4.55	0.24	0.08	0.08	0	0.07	0.12	8	0.02	0.04	17.29	3.66	0.38	1.51	2.37	0	0		2.48	5.99	13.9	59.62	173.52	1027.01	514.34	1271.66	769.3	1082	555.12	1251.2	593.61
24.791	0	0.09	0.05	0.04	1.04	0.04	0.05	0.6	0.28	0.31	97.91	13.37	0	94.99	0.31	50.43	0.01	2.78	4.56	0.23	0.08	0.07	0	0.05	0.1	7.21	0.02	0.03	19.65	3.99	0.28	0.84	2.42	0	0		0.66	7.29	13.21	58.92	174.14	1028.65	514.09	1272.68	768.31	1082.09	554.72	1252.22	591.9
24.824	0	0.08	0.04	0.04	1.2	0.04	0.05	0.74	0.26	0.3	97.6	16.69	0	95.96	0.3	54.64	0.01	3.3	4.23	0.29	0.09	0.07	0	0.04	0.09	6.79	0.02	0.03	18.69	4.04	0.26	0.5	2.45	0	0		2.96	6.16	14.22	59.58	174.72	1030.32	514.97	1274.83	769.57	1085.38	555.09	1255.34	595.57
24.858	0	0.09	0.04	0.04	1.15	0.04	0.05	0.67	0.22	0.27	97.69	16.28	0	97.48	0.27	51.81	0.01	3.65	4.9	0.34	0.1	0.08	0	0.03	0.07	5.8	0.01	0.04	21.15	4.36	0.22	0.79	2.65	0	0		4.34	3.72	14.17	60.21	172.64	1034.02	515.34	1277.89	769.54	1089.2	556.59	1257.56	594.8
24.891	0	0.1	0.05	0.04	1.05	0.04	0.05	0.6	0.23	0.31	97.9	13.8	0	97.61	0.31	49.06	0.01	3.53	4.61	0.34	0.1	0.09	0	0.03	0.07	6.07	0.01	0.04	21.48	4.63	0.23	0.55	2.87	0	0		5.38	3.46	14.93	60.93	174.49	1035.4	516.22	1277.35	766.72	1090.11	557.1	1259.83	597.61
24.924	0	0.09	0.04	0.04	1.06	0.05	0.05	0.64	0.21	0.44	97.88	13.08	0	95.37	0.44	50.27	0.01	3.69	5.54	0.45	0.14	0.17	0	0.03	0.07	5.9	0.01	0.04	19.5	4.57	0.21	0.96	2.84	0	0		2.76	6.88	14.79	60.12	168.66	1037.74	519.24	1274.63	766.65	1092.52	555.91	1255.59	598.97
24.958	0	0.09	0.04	0.04	1.12	0.05	0.05	0.73	0.17	0.52	97.76	13.46	0.21	94.29	0.52	52.36	0.01	4.39	6.99	0.63	0.16	0.23	0	0.03	0.06	5.49	0.01	0.03	17.81	4.85	0.17	0.75	3.21	0	0		0.5	7.98	14.53	59.5	166.07	1040.2	521.71	1273.03	764.48	1093.63	557.24	1254.28	599.29
24.991	0	0.08	0.04	0.04	1.45	0.05	0.05	1.01	0.16	0.73	97.09	20.8	0	94.34	0.73	58.9	0.01	5.3	6.64	0.73	0.21	0.29	0	0.03	0.06	5.48	0.01	0.02	17.8	5.13	0.16	0.93	3.05	0	0		-0.04	7.93	15.18	59.2	166.59	1040.46	520.35	1275.39	763.7	1095.53	557.22	1256.89	598.64
25.024	0	0.08	0.03	0.04	1.61	0.05	0.05	1.2	0.13	0.78	96.77	24.54	0	91.32	0.78	61.88	0.01	5.38	5.94	0.63	0.25	0.34	0	0.03	0.05	5.19	0.01	0.01	17.47	6.01	0.13	0.33	2.77	0	0		-1.15	10.23	15.03	58.96	162.13	1039.82	521.14	1272.27	762.78	1095.3	557.33	1252.34	597.64
25.058	0	0.06	0.03	0.04	1.97	0.04	0.04	1.59	0.1	1.03	96.07	32.04	0	94.56	1.03	69.06	0.01	5.3	4.78	0.49	0.26	0.22	0	0.03	0.07	4.31	0.01	0.02	14.92	5.57	0.1	0.45	2.57	0	0		0.95	7.72	14.65	59.32	168.9	1039.26	520.43	1274.48	763.98	1092.7	558.39	1256.74	598.61
25.091	0	0.06	0.03	0.04	2.08	0.04	0.04	1.71	0.09	1.34	95.84	34.79	0	94.04	1.34	71.15	0.01	4.93	3.73	0.4	0.25	0.13	0	0.03	0.07	4.2	0.01	0.02	14.36	5.37	0.09	0.33	2.43	0	0		-2.02	8.21	15.2	58.52	163.85	1037.4	521.71	1271.3	764.81	1093.17	556.68	1251.47	598.96
25.125	0	0.05	0.02	0.03	2.17	0.04	0.04	1.91	0.09	1.47	95.66	35.06	0	94.6	1.47	74.85	0.01	4.57	4.74	0.37	0.27	0.14	0	0.03	0.09	3.87	0	0.04	10.81	4.53	0.08	0.56	2.43	0	0		-2.82	7.69	13.2	58.17	168.4	1036.01	519.13	1270.19	763.11	1087.1	554.93	1250.87	594.15
25.158	0	0.05	0.02	0.03	2.49	0.04	0.04	2.34	0.11	1.69	95.02	41.17	0	95.12	1.69	79.32	0.01	4.51	4.31	0.3	0.21	0.14	0	0.03	0.11	3.73	0	0.05	9.57	4.94	0.07	0.68	2.1	0	0		-0.81	7.15	13.07	58.96	167.22	1038.08	520.9	1268.45	761.58	1087.58	556.11	1250.04	595.72
25.191	0	0.04	0.02	0.03	2.4	0.04	0.04	2.34	0.12	1.46	95.19	40.28	0	94.44	1.46	79.5	0.01	4	5.31	0.28	0.19	0.16	0	0.03	0.12	3.76	0	0.07	8.93	5.44	0.07	0.63	2.14	0	0		-1.84	7.83	11.86	58.63	167.85	1036.82	518.43	1267.22	759.55	1084.36	553.85	1247.85	591.86
25.225	0	0.04	0.02	0.03	2.19	0.04	0.04	2.25	0.13	1.6	95.51	35.64	0	94.47	1.6	77.94	0.01	3.2	4.79	0.15	0.13	0.17	0	0.04	0.13	4	0	0.07	8.04	6.69	0.07	0.53	2.07	0	0		0.57	7.81	12.31	59.43	165.01	1034.9	518.94	1263.94	759.24	1083.38	555.63	1244.36	591.87
25.258	0	0.05	0.03	0.03	1.59	0.04	0.04	1.54	0.16	1.43	96.81	21.21	0	92.1	1.43	69.56	0.01	2.4	4.68	0.15	0.12	0.14	0	0.04	0.16	4.1	0	0.07	7.45	6.77	0.08	1.31	1.99	0	0		-2.06	9.72	11.86	58.29	169.53	1031.92	515.86	1262.92	757	1079.02	552.66	1244.62	588.99
25.291	0	0.05	0.03	0.03	1.51	0.04	0.04	1.47	0.18	1.54	96.98	18.46	0	94.19	1.54	67.78	0.01	2.4	4.44	0.12	0.1	0.14	0	0.05	0.18	4.94	0	0.05	7.07	7.29	0.08	1.16	1.77	0	0		0.95	8.07	13.49	59.38	162.37	1031.02	516.05	1259.8	756.25	1082.31	551.35	1239.87	590.63
25.325	0	0.05	0.03	0.03	1.35	0.04	0.05	1.3	0.16	1.48	97.31	14.04	0	93.71	1.48	64.03	0.01	2.66	3.63	0.13	0.09	0.15	0	0.06	0.16	6.31	0	0.04	6.75	7.87	0.09	0.77	1.56	0	0		0.53	8.49	13.25	59.28	163.06	1030.44	516.71	1258.01	755.14	1080.5	552.13	1238.91	590.78
25.358	0	0.05	0.03	0.03	1.41	0.03	0.05	1.37	0.18	1.6	97.17	15.28	0	95.35	1.6	65.03	0.01	2.72	3.38	0.14	0.08	0.15	0	0.06	0.18	6.74	0	0.04	7	7.94	0.1	1.72	1.41	0	0		1.06	6.9	14.5	59.38	162.4	1028.16	515.75	1257.33	754.95	1080.97	551.19	1238.27	591.56
25.392	0	0.05	0.03	0.03	1.45	0.03	0.05	1.41	0.16	2.07	97.1	14.41	0	95.71	2.07	65.22	0.01	3.06	3.4	0.15	0.09	0.14	0	0.08	0.16	7.72	0	0.04	5.94	7.7	0.09	0.78	1.07	0	0		0.44	6.48	13.41	59.05	163.53	1028.86	516	1258.24	756.12	1079.69	551.77	1238.64	590.2
25.425	0	0.05	0.03	0.03	1.44	0.03	0.05	1.41	0.17	1.83	97.13	14.79	0	96.73	1.83	65.66	0.01	2.62	3.68	0.17	0.1	0.16	0	0.09	0.17	7.64	0	0.04	5.87	7.98	0.1	0.85	1	0	0		3.79	5.06	10.57	60.78	159.45	1028.6	516.59	1252.62	754.02	1074.03	555.12	1230.67	584.95
25.458	0	0.05	0.04	0.03	1.31	0.03	0.05	1.27	0.15	2	97.37	11.89	0	96.43	2	62.17	0.01	2.85	3.17	0.12	0.08	0.12	0	0.09	0.15	8.05	0	0.05	6.24	8.48	0.1	0.89	0.88	0	0		0.97	5.51	14.82	59.51	158.01	1027.64	517.11	1252.49	752.06	1080.38	551.19	1233.16	591.51
25.492	0	0.06	0.04	0.03	1.15	0.03	0.05	1.07	0.15	1.77	97.69	9.06	0	96.14	1.77	58.25	0.01	2.9	3.65	0.16	0.1	0.19	0	0.08	0.15	8.65	0	0.04	6.38	8.54	0.13	2.03	0.78	0	0		0.21	5.92	14.02	59.13	160.49	1026.2	516.68	1252.02	752.11	1077.19	552.11	1233.12	590.12
25.525	0	0.06	0.04	0.03	1.18	0.03	0.05	1.05	0.14	1.86	97.64	9.49	0	97.08	1.86	57.99	0.01	3.09	3.05	0.13	0.1	0.16	0	0.08	0.11	9.7	0	0.04	7.27	7.98	0.14	4.46	0.75	0	0		0.67	4.47	13.88	59.06	161.84	1026.07	517.64	1252.39	753.11	1076.43	553.89	1233.96	590.97
25.558	0	0.07	0.05	0.03	0.99	0.03	0.06	0.81	0.13	2.1	98.02	6.42	0	97.07	2.1	51.52	0.01	3.28	2.61	0.16	0.09	0.13	0	0.07	0.09	10.35	0	0.03	8.46	7.78	0.13	2.52	0.8	0	0		-2.29	4.5	13.1	57.33	163.03	1025.62	517.18	1254.86	756.21	1075.88	552.98	1234.82	589.32
25.592	0	0.08	0.06	0.03	0.87	0.03	0.06	0.7	0.16	2.39	98.26	5.11	0	96.88	2.39	47.37	0.02	2.73	3.02	0.19	0.13	0.15	0	0.08	0.1	12.85	0	0.05	9.6	8.53	0.16	3.77	0.79	0	0		-2.28	4.81	12.64	56.47	170.82	1024.12	516.8	1257.26	759.69	1072.74	552.35	1239.05	591.35
25.625	0	0.09	0.06	0.03	0.77	0.03	0.07	0.57	0.15	2.65	98.47	3.87	0	98.18	2.65	42.12	0.02	2.86	3.01	0.22	0.12	0.1	0	0.07	0.09	13.32	0	0.07	11.23	8.57	0.15	2.72	0.84	0	0		0.85	2.05	12.11	57.19	173.13	1027.71	519.73	1260.3	762.61	1074.16	556.31	1243.03	594.47
25.658	0	0.09	0.07	0.04	0.73	0.03	0.08	0.53	0.15	2.77	98.54	3.74	0	96.82	2.77	39.42	0.02	2.64	3.62	0.24	0.1	0.1	0	0.06	0.08	13.87	0	0.07	13.51	9.48	0.15	0.9	0.84	0	0		-2.85	4.92	12.54	55.94	167.06	1026.31	520.46	1258.36	762.68	1075.65	556.25	1238.55	593.3
25.692	0	0.11	0.08	0.04	0.72	0.03	0.08	0.45	0.15	2.75	98.55	3.85	0	97.88	2.75	35.36	0.02	3.55	3.35	0.22	0.13	0.09	0	0.05	0.08	15.88	0	0.06	17.92	8.85	0.15	0.64	0.76	0	0		-0.51	2.84	12.71	56.77	169.06	1028.48	522.52	1259.36	762.61	1076.49	559.43	1241.53	596.1
25.725	0	0.12	0.08	0.04	0.75	0.03	0.08	0.45	0.13	2.94	98.49	4.23	0	96.48	2.94	35.21	0.02	3.85	2.94	0.26	0.15	0.09	0	0.05	0.09	15.77	0	0.04	19.31	8.46	0.13	0.94	0.73	0	0		-0.17	5.44	12.51	56.94	164.78	1027.07	520.71	1256.72	760.85	1075.98	557.86	1236.96	593.04
25.759	0	0.14	0.08	0.05	0.73	0.03	0.08	0.4	0.13	2.88	98.53	4.4	0	95.82	2.88	32.19	0.03	4.08	2.8	0.3	0.3	0.14	0	0.04	0.09	16.75	0	0.03	22.83	8.54	0.13	0.78	0.76	0	0		-0.08	6.34	10.9	57.04	160.61	1027.26	519.44	1253.98	758.61	1074.1	557.1	1231.7	588
25.792	0	0.14	0.07	0.05	0.91	0.03	0.08	0.51	0.12	3.56	98.18	6.78	0	97.44	3.56	36.33	0.03	4.74	2.86	0.32	0.26	0.14	0	0.04	0.12	15.7	0	0.03	24.38	8.66	0.12	1.06	0.8	0	0		-0.67	3.8	11.8	56.36	165.89	1028.78	518.51	1260.79	761.63	1077.24	556.45	1239.74	589.83
25.825	0	0.14	0.07	0.05	0.9	0.03	0.08	0.49	0.15	3.54	98.21	6.74	0	98.34	3.54	36.14	0.03	4.42	3.14	0.32	0.22	0.15	0	0.04	0.15	16.36	0	0.04	24.51	8.4	0.12	1.39	0.76	0	0		0.9	1.6	11.76	56.76	166.16	1029.42	519.56	1261.06	762.5	1077.8	555.82	1239.73	593.11
25.859	0	0.15	0.07	0.06	0.98	0.03	0.08	0.5	0.16	3.31	98.03	9.1	0	97.6	3.31	36.82	0.04	4.79	3.81	0.28	0.2	0.15	0	0.04	0.16	14.97	0	0.06	27.87	7.88	0.11	2.14	0.84	0	0		1.13	3.48	11.77	56.83	166.93	1029.22	520.6	1258.71	761.23	1076.31	556.54	1238.95	594.13
25.892	0	0.14	0.07	0.05	0.97	0.03	0.08	0.49	0.21	2.96	98.06	8.51	0	97.27	2.96	37.42	0.04	4.96	3.67	0.3	0.2	0.13	0	0.04	0.21	13.55	0	0.09	26.36	7.23	0.1	0.67	0.85	0	0		0.78	4.13	10.04	56.9	164.13	1026.94	521.78	1253.85	760.77	1071.17	559.79	1232.35	590.73
25.925	0	0.15	0.08	0.06	0.86	0.03	0.08	0.41	0.26	2.29	98.28	7.41	0	97.06	2.29	34.12	0.04	4.51	4.57	0.27	0.23	0.12	0	0.03	0.26	13.08	0	0.1	27.78	7.27	0.1	2.21	0.88	0	0		-1.6	4.52	12.03	56.43	164.93	1027.39	522.86	1251.57	756.7	1072.88	558.09	1233.92	593.67
25.959	0	0.16	0.07	0.06	0.9	0.04	0.08	0.4	0.25	2.45	98.19	9.65	0	96.33	2.45	35.13	0.06	3.67	6.01	0.38	0.35	0.21	0	0.03	0.25	14.44	0	0.15	30.37	6.39	0.09	2.27	1	0	0		-2.53	5.66	11.18	56.46	160.8	1027.51	522.88	1248.46	754.39	1071.86	557.96	1229.28	590.73
25.992	0	0.15	0.07	0.06	0.84	0.04	0.08	0.38	0.31	2.39	98.32	8.07	0	96.03	2.39	34.85	0.06	3.19	7.22	0.48	0.38	0.26	0	0.04	0.31	13.77	0	0.14	28.21	6.19	0.09	1.6	1.03	0	0		-4.31	6.07	11.85	56.23	163.52	1025.73	522.04	1248.16	753.43	1070.69	556.67	1230.5	591.32
26.025	0	0.14	0.07	0.06	0.81	0.04	0.09	0.37	0.39	2.83	98.37	7.44	0	95.23	2.83	34.72	0.07	2.66	8.15	0.42	0.36	0.31	0	0.05	0.39	13.66	0.01	0.19	27.24	5.42	0.08	1.03	1.07	0	0		-5.87	7.03	11.2	56.16	161.42	1025.89	522.45	1246.53	752.33	1069.9	556.91	1227.98	589.58
26.059	0	0.14	0.08	0.05	0.71	0.04	0.09	0.34	0.34	2.84	98.58	5.28	0	96.2	2.84	32.49	0.08	2.29	7.29	0.48	0.31	0.54	0	0.07	0.34	12.16	0.01	0.18	24.9	5.87	0.08	1.69	1.12	0	0		-2.49	5.85	11.83	57.33	162.25	1024.81	520.24	1246.06	750.99	1069.65	555.27	1228.26	589.45
26.092	0	0.13	0.08	0.05	0.68	0.04	0.09	0.34	0.38	2.95	98.64	4.53	0	95.47	2.95	32.6	0.08	2.11	7.01	0.56	0.24	0.6	0	0.08	0.38	11.54	0.01	0.2	22.79	6.16	0.08	0.77	1.15	0	0		-3.15	6.76	11.81	57.55	161.5	1024.51	520.09	1245.9	750.88	1069.7	555.31	1227.67	588.89
26.126	0	0.12	0.08	0.04	0.62	0.04	0.09	0.34	0.42	2.61	98.77	3.18	0	93.5	2.61	32.85	0.08	1.99	6.84	0.61	0.21	1.16	0	0.08	0.42	9.67	0.01	0.16	17.97	6.42	0.09	0.33	1.14	0	0		-4.62	8.67	11.72	57.51	158.76	1023.43	520.2	1242.62	748.74	1068.62	554.78	1223.93	587.74
26.159	0	0.11	0.08	0.04	0.5	0.04	0.09	0.29	0.45	2.42	99	1.81	0	95.26	2.42	29.66	0.08	1.58	7.18	0.65	0.22	1.09	0	0.11	0.45	8.6	0.01	0.2	14	6.22	0.1	0.91	1.14	0	0		-2.65	7	11.76	58.38	159.85	1022.33	519.7	1241.44	748.29	1066.99	554.78	1223.38	587.87
26.192	0	0.1	0.08	0.04	0.55	0.04	0.09	0.34	0.44	2.42	98.9	2.24	0	94.64	2.42	33.2	0.08	1.56	7.75	0.61	0.2	0.99	0	0.12	0.44	7.97	0.01	0.2	13.15	6.52	0.1	1.02	1.18	0	0		-3.57	7.64	11.59	58.57	159.27	1022.13	518.91	1240.23	746.83	1066.42	552.9	1222.05	586.74
26.226	0	0.1	0.08	0.03	0.48	0.05	0.09	0.32	0.54	2.35	99.04	1.48	0	97.64	2.35	31.38	0.09	1.47	8.5	0.54	0.18	0.87	0	0.15	0.54	6.89	0.01	0.26	9.7	6.92	0.12	0.97	1.48	0	0		-2.67	3.39	11.41	59.12	159.81	1021.28	519.01	1240.37	747.82	1065.26	554.05	1221.8	586.19
26.259	0	0.09	0.08	0.03	0.46	0.05	0.09	0.32	0.53	2.1	99.07	1.4	0	93.55	2.1	31.37	0.09	1.32	8.25	0.56	0.15	0.69	0	0.17	0.53	6.53	0.01	0.29	9.05	7.4	0.13	0.25	1.55	0	0		-6.02	8.63	11.35	58.05	158.27	1019.58	519.15	1237.34	746.16	1063.77	553.06	1218.67	585.55
26.292	0	0.08	0.07	0.03	0.53	0.04	0.08	0.38	0.44	1.59	98.95	1.95	0	97.25	1.59	36.49	0.08	1.15	7.81	0.52	0.13	0.6	0	0.2	0.44	6.88	0.02	0.28	8.11	7.3	0.13	0.83	1.59	0	0		-1.38	4.17	11.41	59.77	161.42	1018.07	519.93	1237.68	748.34	1061.49	557.1	1220.06	587.3
26.326	0	0.09	0.07	0.03	0.45	0.04	0.08	0.34	0.39	1.37	99.09	1.42	0	96.84	1.37	33.17	0.09	1	7.29	0.53	0.12	0.59	0	0.24	0.39	6.16	0.02	0.24	7.39	8.07	0.12	2.59	1.87	0	0		-2.9	4.88	10.89	58.53	160.12	1014.18	517.52	1238.95	753.25	1060.32	553.27	1217.1	585.79
26.359	0	0.09	0.07	0.03	0.45	0.04	0.08	0.33	0.28	0.98	99.1	1.46	0	96.61	0.98	32.92	0.09	0.86	5.56	0.43	0.08	0.49	0	0.23	0.28	6.17	0.03	0.1	8.03	8.26	0.12	6.77	1.85	0	0		-2.41	5.25	10.29	58.33	168.57	1012.88	520.91	1235.44	753.17	1053.62	556.26	1218.73	590.22
26.393	0	0.09	0.07	0.03	0.43	0.04	0.08	0.33	0.26	1	99.14	1.42	0	91.65	1	32.37	0.1	0.64	6.22	0.47	0.1	0.7	0	0.26	0.2	6.45	0.04	0.03	8.19	9.12	0.12	17.28	2.26	0	0		-6.26	10.02	12.49	56.01	165.44	1011.37	524.42	1232.52	753.57	1056.6	555.73	1216.84	596.87
26.426	0	0.08	0.07	0.03	0.46	0.04	0.07	0.35	0.3	0.67	99.08	1.76	0	91.8	0.67	34.6	0.11	0.6	5.91	0.3	0.14	0.49	0	0.3	0.15	6.08	0.06	0.02	8.69	8.51	0.12	28.58	2.53	0	0		-14.04	9.92	13.46	53.2	169.13	1010.16	539.36	1225.52	757.17	1052.52	567.49	1215.85	611.4
26.459	0	0.09	0.07	0.03	0.45	0.04	0.07	0.31	0.31	0.49	99.1	1.74	0	93.14	0.49	33.87	0.1	0.59	5.85	0.26	0.27	0.37	0	0.31	0.18	7.06	0.08	0.02	9.29	6.88	0.11	41.68	2.46	0	0		-10.61	8.96	16.33	54.1	170.63	1007.09	544.76	1217.29	756.02	1051.97	566.07	1211.86	625.64
26.493	0	0.09	0.08	0.03	0.38	0.04	0.08	0.24	0.3	0.42	99.25	1.17	0	89.51	0.42	29.24	0.11	0.52	5.13	0.2	0.54	0.29	0	0.3	0.13	6.24	0.1	0.03	8.62	5.23	0.11	16.54	2.59	0	0		-8.28	11.28	13.14	54.24	173.03	1005.76	545.67	1221.31	761.22	1045.64	580.89	1214.59	618.23
26.526	0	0.1	0.08	0.03	0.32	0.04	0.08	0.19	0.26	0.27	99.36	0.88	0	95.13	0.27	24.49	0.09	0.42	3.96	0.14	0.45	0.2	0	0.26	0.11	5.95	0.16	0.03	9.4	4.95	0.12	4.21	3.11	0	0		-11.88	7.14	9.83	53.31	180.36	1006.17	543.16	1226.76	767.88	1040.31	576.69	1217.29	611.46
26.559	0	0.1	0.08	0.03	0.32	0.04	0.08	0.19	0.23	0.23	99.37	0.9	0	92.35	0.19	23.94	0.08	0.47	3.95	0.12	0.43	0.24	0	0.23	0.1	5.69	0.23	0.02	10.22	5.03	0.13	1.16	3.37	0	0		-8.1	9.54	9.8	55.23	170.32	1003.39	542.71	1222.34	769.02	1041.24	575.9	1207.92	610.91
26.593	0	0.09	0.07	0.03	0.35	0.05	0.08	0.21	0.19	0.19	99.29	1.23	0.38	95.09	0.14	27.43	0.06	0.46	5.22	0.09	0.32	0.26	0	0.19	0.11	5.9	0.31	0.02	11.16	4.56	0.11	1.51	4.14	0	0		-5.67	7.18	10.39	56.35	166.95	999.19	533.08	1222.38	765.69	1041.07	568.17	1204.8	600.84
26.626	0	0.09	0.06	0.03	0.39	0.06	0.07	0.25	0.17	0.17	99.21	1.59	1.58	92.88	0.1	30.83	0.05	0.54	7.28	0.07	0.22	0.28	0	0.17	0.13	5.42	0.33	0.01	11.14	4.57	0.11	0.31	4.39	0	0		-4.89	9.16	10.2	57.02	167.46	997.95	527.05	1222.27	760.9	1039.93	563.52	1204.42	594.9
26.659	0	0.08	0.06	0.03	0.42	0.07	0.07	0.27	0.15	0.15	99.16	2	2.84	84.5	0.07	32.94	0.04	0.6	8.91	0.06	0.23	0.32	0	0.15	0.14	5.37	0.37	0.02	11.93	4.48	0.09	1.07	4.92	0	0		-8.11	13.52	10.26	55.91	162.19	995.87	523.66	1218.2	755.48	1039.5	558.92	1198.71	589.84
26.693	0	0.08	0.05	0.03	0.47	0.09	0.07	0.3	0.12	0.12	99.06	3	4.83	95.26	0.09	35.41	0.04	0.63	11.45	0.09	0.17	0.34	0	0.12	0.12	5.74	0.29	0.02	14.68	4.61	0.08	0.22	5.74	0	0		-4.21	7	11.51	57.73	164.17	993.01	520.31	1216.9	752.37	1037.72	557.67	1198.97	588.55
26.726	0	0.09	0.05	0.03	0.44	0.1	0.07	0.28	0.12	0.12	99.12	2.72	6.07	92.27	0.12	33.31	0.03	0.57	13.39	0.11	0.15	0.5	0	0.12	0.09	6.05	0.32	0.04	15.53	5.27	0.08	1.34	6.13	0	0		-4.12	9.6	12.04	57.52	163.91	990.47	520.3	1213.64	751.72	1036.03	556.31	1196.41	590.15
26.76	0	0.09	0.04	0.04	0.57	0.16	0.06	0.36	0.09	0.12	98.85	6.33	9.49	96.31	0.12	39.29	0.03	0.6	18.86	0.15	0.14	0.74	0	0.09	0.08	6.82	0.29	0.04	20.51	5.27	0.06	0.64	7.16	0	0		-2.18	5.69	10.79	58.21	161.83	991.32	521.09	1213.27	752.98	1034.97	558.44	1194.07	588.03
26.793	0	0.09	0.04	0.04	0.58	0.18	0.06	0.37	0.09	0.17	98.84	7.29	10.7	85.18	0.17	39.99	0.03	0.59	18.99	0.23	0.18	0.72	0	0.09	0.07	6.81	0.27	0.05	21.7	5.24	0.05	1.73	8.28	0	0		-6.25	13.26	10.8	56.75	161.76	990.63	518.66	1209.17	745.88	1033.29	553.72	1191.88	585.58
26.826	0	0.09	0.04	0.04	0.51	0.14	0.06	0.34	0.09	0.26	98.98	4.88	8.65	93.56	0.26	36.8	0.03	0.65	15.52	0.28	0.17	0.69	0	0.09	0.07	6.88	0.25	0.06	19.58	5.93	0.06	0.27	7.75	0	0		-2.08	8.62	10.35	58.59	159.9	992.79	515.26	1208.83	741.14	1033.91	551.56	1191.08	580.96
26.86	0	0.09	0.05	0.04	0.4	0.14	0.07	0.25	0.1	0.26	99.21	3.09	8.99	88.85	0.26	30.46	0.03	0.51	12.83	0.39	0.16	0.74	0	0.1	0.07	5.95	0.19	0.05	19.99	5.48	0.06	1.12	9.14	0	0		-5.56	11.62	8.59	57.49	154.17	989.22	515.23	1203.59	740.11	1029.76	551.23	1181.73	577.2
26.893	0	0.1	0.06	0.03	0.33	0.09	0.07	0.2	0.09	0.33	99.35	1.7	5.67	91.78	0.33	24.99	0.03	0.35	7.8	0.42	0.17	0.56	0	0.09	0.07	5.61	0.14	0.04	17.87	5.38	0.05	1.01	8.03	0	0		-6.7	9.94	9.27	57.43	153.07	988.5	514.93	1201.1	737.12	1029.21	551.33	1180.4	575.25
26.926	0	0.1	0.06	0.03	0.28	0.08	0.07	0.18	0.09	0.39	99.43	1.1	4.53	90.69	0.39	22.07	0.02	0.34	6.24	0.39	0.15	0.55	0	0.08	0.09	5.41	0.1	0.03	14.89	5.27	0.06	1.68	7.58	0	0		-7.85	10.62	8.03	56.8	155.63	986.55	510.8	1200.9	735.46	1025.46	547.35	1179.41	570.19
26.96	0	0.1	0.08	0.03	0.2	0.08	0.08	0.14	0.12	0.36	99.59	0.5	4.57	91.99	0.36	14.4	0.02	0.24	6.24	0.36	0.19	0.55	0	0.06	0.12	4.3	0.07	0.03	11.38	6.68	0.06	1.53	7.63	0	0		-6.24	9.8	9.02	57.3	154.34	983.93	508.39	1199.45	733.77	1025.15	546.16	1177.82	568.8
26.993	0	0.1	0.08	0.03	0.19	0.08	0.09	0.13	0.14	0.36	99.61	0.42	4.16	88.09	0.36	13.39	0.02	0.22	5.83	0.32	0.19	0.43	0	0.06	0.14	4.63	0.05	0.06	10.09	6.58	0.07	0.88	7.42	0	0		-3.23	12	10.13	58.17	154.39	980.62	504.38	1197.04	730.32	1023.86	543.32	1176.38	567.28
27.026	0	0.11	0.09	0.03	0.17	0.07	0.09	0.12	0.21	0.33	99.66	0.33	3.88	93.36	0.33	9.44	0.01	0.2	6.27	0.25	0.19	0.65	0	0.06	0.21	4.67	0.05	0.11	9.01	8.45	0.08	0.85	6.98	0	0		-7.72	8.79	9.79	57.19	152.45	980.53	504.48	1193.82	727.71	1022.62	539.06	1172.73	565.71
27.06	0	0.11	0.1	0.03	0.16	0.06	0.1	0.12	0.32	0.35	99.68	0.33	2.39	94.29	0.35	8.13	0.01	0.22	5.9	0.19	0.18	0.87	0	0.08	0.32	4.87	0.03	0.24	6.59	9.38	0.08	1.2	5.78	0	0		-5.55	7.98	8.43	57.69	153.96	977.84	499.85	1195.27	727.45	1019.69	535.97	1171.25	563.03
27.093	0	0.11	0.11	0.03	0.15	0.06	0.1	0.11	0.44	0.33	99.7	0.33	1.69	94.34	0.33	6.36	0.01	0.2	5.97	0.18	0.19	1.32	0	0.09	0.44	4.9	0.02	0.38	5.94	9.1	0.1	1.09	5.15	0	0		-4.69	7.93	8.07	58.26	154.53	978.32	499.89	1193.22	725.34	1018.05	536.65	1170.58	561.41
27.127	0	0.12	0.13	0.03	0.15	0.06	0.11	0.1	0.86	0.41	99.71	0.33	0.87	94.84	0.41	5.58	0.02	0.22	6.81	0.16	0.19	1.84	0	0.13	0.74	4.92	0.03	0.86	4.08	8.75	0.13	0.94	4.22	0.73	0		-4.35	7.44	7.67	58.64	157.37	977.57	498.07	1189.83	720.43	1014.11	534.95	1169.67	558.75
27.16	0	0.12	0.16	0.03	0.14	0.05	0.12	0.1	1.18	0.46	99.68	0.33	0	96.08	0.46	4.4	0.02	0.23	6.29	0.17	0.17	1.17	0	0.16	1.18	5.14	0.04	1.04	2.91	7.92	0.17	1.09	3.61	1.71	0		-5.33	6	6.31	58.47	157.93	975.67	497.08	1188.05	719.11	1010.09	535.18	1166.65	555.98
27.193	0	0.12	0.18	0.03	0.14	0.05	0.12	0.09	1.45	0.44	99.65	0.33	0	98.04	0.44	3.93	0.02	0.24	5.79	0.15	0.17	0.82	0	0.16	1.45	5.13	0.04	0.94	2.81	7.4	0.18	0.92	3.39	2.5	0		-5.02	2.44	4.86	58.82	157.13	972.99	495.96	1188.73	720.59	1007.59	535.21	1163.35	555.93
27.227	0	0.12	0.2	0.03	0.14	0.04	0.12	0.09	1.64	0.42	99.6	0.33	0	95.4	0.42	4.25	0.02	0.28	5.36	0.15	0.18	0.49	0	0.18	1.64	4.72	0.05	0.94	2.03	5.96	0.22	0.5	2.62	3.18	0		-5.9	6.84	5.52	58.47	154.39	967.33	494.65	1181.62	719.26	1003.28	534.01	1156.6	552.11
27.26	0	0.12	0.2	0.03	0.14	0.04	0.12	0.08	1.78	0.37	99.59	0.33	0	91.62	0.37	3.93	0.01	0.25	4.42	0.12	0.19	0.32	0	0.17	1.78	4.78	0.04	0.46	1.99	5.55	0.24	1.31	2.37	3.11	0		-3.28	10.04	5.26	59.27	154.94	962.92	494.45	1175.66	718.67	997.54	535.18	1151.67	551.02
27.293	0	0.12	0.21	0.03	0.14	0.04	0.12	0.08	2.12	0.44	99.59	0.33	0	97.2	0.44	3.96	0.02	0.23	4.1	0.12	0.21	0.48	0	0.18	2.12	4.85	0.05	0.4	1.64	4.68	0.33	1.05	1.92	2.96	0		-4.93	4.26	5.02	58.67	157.45	954.35	488.41	1174.62	718.62	991.28	528.7	1147.44	548.85
27.327	0	0.12	0.2	0.03	0.15	0.04	0.12	0.08	2.23	0.57	99.6	0.33	0	95.63	0.57	5.41	0.01	0.26	4.98	0.14	0.21	0.49	0	0.22	2.23	4.96	0.05	0.65	1.36	3.49	0.39	2.17	1.65	2.85	0		0.44	6.57	4.7	60.08	160.25	952.46	485.7	1174.78	720.79	988.53	529.68	1148.02	545.3
27.36	0	0.12	0.2	0.03	0.16	0.04	0.12	0.09	2.65	0.61	99.61	0.33	0	96.38	0.61	6.6	0.01	0.3	5.82	0.14	0.24	0.64	0	0.23	2.65	5.5	0.05	0.97	1.35	3.45	0.45	1.32	1.71	2.87	0		-1.35	5.59	3.58	59.75	160.49	953.86	486.94	1173.79	718.98	987.04	531.82	1147.11	543.35
27.394	0	0.11	0.18	0.03	0.17	0.05	0.13	0.09	2.47	0.68	99.63	0.33	0	95.86	0.68	8.07	0.01	0.33	10.36	0.15	0.37	0.45	0	0.31	2.47	6.8	0.04	1.89	1.03	3.1	0.66	2.85	1.7	2.61	0		1.25	6.29	3.03	61.21	161.48	952.9	488.5	1167.9	716.29	982.35	535.1	1143.68	542.02
27.427	0	0.11	0.17	0.03	0.17	0.05	0.12	0.1	2.17	0.82	99.65	0.33	0	96.86	0.82	9.14	0.01	0.36	9.87	0.17	0.37	0.32	0	0.31	2.17	7.09	0.04	1.8	1.02	3.2	0.84	0.49	1.66	1.97	0		-1.64	4.86	1.84	60.89	154.32	950.14	487.14	1165.13	713.37	981.63	532.45	1135.71	541.1
27.46	0	0.11	0.16	0.03	0.17	0.05	0.13	0.1	2.88	1.3	99.66	0.33	0	96.78	1.3	8.51	0.02	0.35	9.65	0.22	0.35	0.28	0	0.3	2.88	7.28	0.04	1.67	0.96	3.44	0.92	0.9	1.73	1.64	0		-0.13	4.98	1.45	61.47	156.12	946.87	484.54	1163.02	711.64	977.61	530.5	1133.44	539.97
27.494	0	0.11	0.16	0.03	0.19	0.05	0.13	0.11	3.46	1.71	99.63	0.33	0	93.53	1.71	10.52	0.02	0.35	10.67	0.3	0.34	0.26	0	0.38	3.46	8.14	0.05	1.66	0.88	3.86	1.29	0.74	1.75	1.77	0		-2.79	8.64	1.8	60.6	153.19	944.13	484.28	1158.46	710.1	975.87	529.55	1128.88	536.95
27.527	0	0.1	0.15	0.03	0.2	0.05	0.13	0.13	3.82	2.35	99.59	0.33	0	97.04	2.35	12.81	0.02	0.35	9.03	0.36	0.34	0.25	0	0.37	3.82	8.89	0.06	1.63	0.95	4.44	1.38	0.43	1.86	1.91	0		-0.56	4.55	-0.59	61.58	156.47	944.05	483.48	1161.03	711.67	972.41	533.17	1128.87	534.79
27.56	0	0.1	0.14	0.03	0.24	0.05	0.12	0.16	3.57	2.65	99.52	0.35	0	97.14	2.65	17.19	0.02	0.43	8.27	0.36	0.35	0.28	0	0.36	3.57	9.19	0.05	1.47	1.05	4.52	1.37	0.39	1.87	2.16	0		-4.4	4.37	-1.19	60.1	157.14	942.96	482.78	1159.49	710.25	970.04	533.41	1127.14	530
27.594	0	0.1	0.14	0.03	0.23	0.05	0.12	0.15	3.3	2.3	99.55	0.33	0	95.82	2.3	16.09	0.02	0.39	7.49	0.31	0.47	0.23	0	0.3	3.3	10.41	0.05	1.19	1.07	4.54	1.23	0.43	2.02	2.27	0		-3.64	6.34	-0.35	60.74	153.56	940.1	481.95	1156.11	709.78	969.79	531.07	1123.35	530.24
27.627	0	0.1	0.15	0.03	0.22	0.04	0.12	0.14	2.96	2.82	99.56	0.33	0	96.78	2.82	14.77	0.02	0.31	5.93	0.29	0.44	0.13	0	0.29	2.96	11.72	0.05	1.1	1.13	4.55	1.23	0.9	2.01	2.35	0		-3.94	4.98	-0.85	60.87	152.81	939.05	481.06	1155.17	708.55	968.55	530.4	1121.36	529.37
27.66	0	0.1	0.15	0.03	0.2	0.04	0.12	0.13	2.61	2.97	99.59	0.33	0	94.02	2.97	12.24	0.02	0.27	5.01	0.25	0.46	0.13	0	0.24	2.61	13	0.05	1.12	1.25	4.83	1.23	0.85	1.94	2.15	0		-3.16	8.22	0.11	60.98	154.89	936.96	479.77	1152.53	707.32	966.35	528.56	1121.24	528.44
27.694	0	0.1	0.15	0.03	0.2	0.04	0.12	0.13	2.75	2.89	99.59	0.33	0	97.11	2.89	12.33	0.02	0.27	4.99	0.24	0.46	0.13	0	0.2	2.75	14.41	0.05	1.15	1.5	5.2	1.25	0.54	2.06	2.15	0		-3.95	4.43	-1.7	60.76	159.25	936.04	477.5	1156.19	708.48	963.21	529.48	1122.42	525.64
27.727	0	0.1	0.15	0.02	0.21	0.04	0.12	0.13	2.33	2.96	99.59	0.33	0	95.65	2.96	12.83	0.02	0.29	5.41	0.26	0.41	0.11	0	0.21	2.33	13.39	0.04	1.12	1.54	4.95	1.31	0.69	2.19	2.08	0		-1.93	6.55	-1.01	61.01	158.87	932.69	474.55	1157.61	712.8	963.41	529.26	1122.09	521.47
27.761	0	0.1	0.14	0.02	0.2	0.04	0.12	0.12	2.25	2.91	99.61	0.33	0	97.64	2.91	11.31	0.02	0.3	5.56	0.18	0.41	0.08	0	0.25	2.25	15.33	0.03	1.19	1.52	4.5	1.53	0.17	2.28	1.18	0		-3.43	3.38	0.37	61.05	160.22	934.01	473.37	1160.11	711.81	966.21	527.3	1126.33	521.51
27.794	0	0.1	0.13	0.02	0.21	0.04	0.12	0.13	2.54	3.2	99.59	0.33	0	89.65	3.2	12.47	0.02	0.36	5.28	0.18	0.39	0.09	0	0.27	2.54	16.01	0.02	1.38	1.5	4.28	1.4	0.28	2.37	0.71	0		-2.03	11.21	1.49	61.28	159.55	930.98	466.92	1162.32	710.86	967.73	522.1	1127.21	517.29
27.827	0	0.09	0.11	0.02	0.26	0.04	0.12	0.17	2.32	4.97	99.48	0.33	0	95.58	4.97	17.7	0.02	0.4	5.58	0.23	0.3	0.11	0	0.3	2.32	15.93	0.02	1.66	1.54	3.92	1.36	0.13	2.34	0.15	0		-2.17	6.63	0.33	61.58	159.59	931.16	457.89	1164.81	705.36	967.5	513.64	1126.97	507.6
27.861	0	0.06	0.06	0.02	0.6	0.04	0.12	0.48	1.76	11.08	98.79	1.2	0	96.69	11.08	36.45	0.02	0.67	5.65	0.22	0.26	0.21	0	0.26	1.76	13.44	0.02	1.49	1.65	4.02	1.33	0	2.38	0	0		-2.54	5.12	0.07	60.9	165.17	929.89	446.64	1171.59	702.31	967.1	505.07	1132.08	497.29
27.894	0	0.03	0.04	0.02	1.83	0.05	0.14	1.93	1.59	12.86	96.14	6.33	0	97.94	22.59	58.16	0.01	1.19	6.88	0.23	0.19	0.43	0	0.31	1.59	12.86	0.01	1.39	1.63	3.78	1.27	0	2.56	0	0		2.5	2.69	-0.45	62.76	167.43	934.02	440.63	1175.82	696.41	969.58	504.1	1136.48	490.81
27.927	0	0.02	0.02	0.01	6.58	0.05	0.19	9.19	1.56	12.23	81.62	30.54	0	98.13	38.09	81.28	0.01	2.38	7.43	0.24	0.15	0.76	0	0.32	1.56	12.23	0.01	1.29	1.82	3.28	1.37	0.01	2.83	0	0		5.59	2.21	-1.31	63.77	169.1	937.06	435.88	1181.54	696.46	971.95	500.32	1140.55	487.31
27.961	0	0.01	0.02	0.01	13.5	0.06	0.29	20.9	1.45	10.41	58.2	48.36	0	98.37	51.32	90.52	0.01	3.8	8.56	0.28	0.15	0.93	0	0.41	1.44	10.41	0.02	1.45	1.99	2.42	1.19	0.01	3.26	0	0		6.39	1.5	-1.7	64.21	167.37	938.46	431	1186.99	695.31	976.03	499.76	1142.39	481.36
27.994	0	0.01	0.01	0.01	24.24	0.05	0.4	38.72	1.67	8.56	36.28	61.9	0	97.03	62.05	97.33	0.01	7.43	6.84	0.18	0.11	0.72	0	0.44	1.13	8.56	0.02	1.67	2.05	2.17	1.23	0	3.67	0	0		7.21	4.56	-1.04	64.33	165.63	939.52	430.28	1190.48	698.35	979.93	497.54	1144.91	482.79
28.027	0	0.01	0.01	0.01	41.05	0.05	0.76	61.06	1.58	7	13.94	65.78	0	97.68	77.05	98.99	0.01	12.99	6.19	0.18	0.1	0.58	0	0.5	0.88	7	0.02	1.58	2.48	1.77	1.19	0	3.94	0	0		8.91	3.3	-1.49	65.26	169.31	942.43	430.29	1193	697.76	980.24	499.48	1148.69	482.49
28.061	0	0.01	0.01	0.01	51.05	0.06	1.06	71.57	1.02	6.22	3.43	67.03	0	98.6	85.07	99.37	0.01	16.31	6.14	0.19	0.09	0.45	0	0.68	0.7	6.22	0.02	1.02	2.8	1.4	1.02	0.16	4.4	0	0		8.39	0.72	-2.52	65.92	166.85	949.04	434.93	1195.47	699.21	984.61	501.68	1150.74	486.18
28.094	0	0.01	0.01	0.01	57.09	0.05	1.24	76.76	0.85	6.73	0	67.62	0	97.84	88.92	99.24	0.01	18.96	4.46	0.16	0.07	0.28	0	0.61	0.42	6.73	0.02	0.28	3.25	1.55	0.85	4.3	4.27	0	0		9.04	2.92	-1.55	67.33	164.58	952.01	437.03	1192.21	695.5	986.63	497.46	1151.09	491.33
28.128	0	0.01	0.01	0.01	51.01	0.05	1.18	71.25	0.78	5.52	3.75	66.86	0	98.72	87.43	98.47	0.01	14.45	3.96	0.16	0.1	0.25	0	0.68	0.29	5.52	0.01	0.08	3.6	1.43	0.78	15.33	4.15	0	0		6.01	0.28	-1.87	67.03	164.89	962.04	451.15	1185.1	688.76	987.57	509.75	1152.11	498.84
28.161	0	0.01	0.01	0.01	41.59	0.04	0.88	60.69	0.65	5.03	14.31	65.67	0	97.8	80.56	97.45	0.01	10.99	3.52	0.15	0.1	0.19	0	0.65	0.16	5.03	0.01	0.11	3.96	1.42	0.64	24.37	3.72	0	0		9.89	3.02	-0.71	68.92	165.14	965.96	457.34	1182.95	688.98	989.76	513.77	1154.76	506.91
28.194	0	0.01	0.01	0.01	31.06	0.04	0.72	47.19	0.68	4.49	27.81	59.36	0	95.35	74.7	94.5	0.01	6.74	2.9	0.16	0.13	0.13	0	0.68	0.1	4.49	0.01	0.12	3.55	1.37	0.48	34.87	3.28	0	0		7.23	6.89	0.26	67.77	164.74	967.86	463.39	1178.1	685.06	989.83	518.52	1154.42	511.35
28.228	0	0.01	0.02	0.01	24.39	0.04	0.69	37.2	0.73	3.93	37.8	51.3	0	95.57	72.1	90.16	0.01	3.87	2.23	0.12	0.23	0.1	0	0.73	0.05	3.93	0.01	0.2	3.82	1.3	0.35	45.76	3.03	0	0		3.27	6.64	0.46	66.81	157.87	969.14	468.77	1172.97	684.08	991.55	518.65	1149.4	515.63
28.261	0	0.01	0.03	0.01	12.96	0.04	0.82	18.58	0.61	3.56	62.84	19.94	0	94.58	69.45	72.26	0.01	1.45	1.62	0.13	0.34	0.09	0	0.61	0.04	3.56	0.01	0.25	3.77	1.37	0.3	19.98	2.7	0	0		5.31	7.71	0.42	66.66	160.86	969.82	473.84	1167.41	681.67	987.6	523.61	1148.42	520.14
28.294	0	0.02	0.05	0.01	4.86	0.04	1.05	5.82	0.56	2.95	88.36	12.41	0	94.84	65.41	45.85	0.02	0.46	1.32	0.12	0.64	0.1	0	0.56	0.03	2.95	0.01	0.22	3.61	1.45	0.24	15.19	2.9	0	0		-2.08	7.44	1.24	65.23	160.08	969.03	474.62	1167	679.78	988.42	523.9	1148.43	519.18
28.328	0	0.03	0.08	0.01	2.43	0.04	1.15	2.48	0.39	2.09	95.05	9.53	0	95.38	61.47	28.42	0.03	0.22	1.01	0.09	0.87	0.09	0	0.39	0.02	2.09	0.01	0.18	3.86	1.74	0.19	15.54	2.9	0	0		-0.95	6.86	0.82	65.14	162.42	967.56	475.05	1167.84	683.31	986.39	525.05	1148.74	520.12
28.361	0	0.04	0.1	0.01	1.42	0.03	0.85	1.26	0.37	1.91	97.15	4.69	0	96.35	52.03	21.5	0.03	0.13	0.88	0.08	1.01	0.17	0	0.37	0.02	1.91	0.03	0.2	3.84	1.7	0.19	11.36	2.67	0.34	0		-4.74	5.63	2.11	63.81	162.97	966.17	477.44	1166.13	685.28	986.13	522.34	1149.08	525.04
28.395	0	0.05	0.11	0.01	0.96	0.03	0.71	0.76	0.28	1.72	98.07	2.92	0	95.67	45.74	15.59	0.06	0.09	1.22	0.08	0.95	0.32	0	0.28	0.02	1.72	0.06	0.25	4.01	1.71	0.14	17.07	2.38	0.28	0		-6.05	6.52	1.96	62.6	165.91	964.67	477.54	1169.15	689.77	985.28	523.51	1151.17	525.44
28.428	0	0.05	0.14	0.01	0.72	0.03	0.66	0.52	0.24	1.65	98.56	2.09	0	95.47	41.67	10.46	0.08	0.06	1.38	0.09	0.81	0.39	0	0.24	0.02	1.65	0.11	0.24	3.77	1.84	0.11	10.78	2.03	0.76	0		-4.96	6.76	2.06	62.44	167.25	962.29	478.45	1169.4	694.27	983.7	524.22	1150.91	527.81
28.461	0	0.06	0.15	0.01	0.65	0.03	0.7	0.47	0.25	1.8	98.6	2.06	0	93.84	41.72	7.53	0.09	0.04	2	0.09	0.61	0.51	0	0.2	0.02	1.8	0.15	0.25	3.56	1.93	0.1	22.43	2.05	0.74	0		-6.17	8.38	2.26	61.36	164.22	960.55	477.28	1174.28	699.72	987.06	525.79	1151.27	526.16
28.495	0	0.06	0.17	0.01	0.63	0.03	0.72	0.44	0.23	2.3	98.55	1.99	0	95.48	41.27	6.16	0.17	0.03	2.65	0.1	0.39	0.23	0	0.14	0.03	2.3	0.14	0.23	3.57	2.57	0.09	5.74	1.36	1.33	0		-2.55	6.75	1.86	61.85	167.15	955.67	476.82	1176.38	706.9	983.68	530.41	1150.78	526.18
28.528	0	0.07	0.18	0.01	0.54	0.03	0.58	0.37	0.23	2.58	98.83	1.32	0	95.69	36.04	6.18	0.22	0.03	3.56	0.13	0.23	0.15	0	0.11	0.03	2.58	0.16	0.23	3.52	3.15	0.08	17.32	1.16	1.46	0		-4.54	6.5	2.19	60.75	170.99	952.76	477.69	1176.06	711.6	980.58	527.17	1151.55	529.86
28.561	0	0.07	0.16	0.02	0.48	0.04	0.45	0.32	0.22	2.69	99.05	0.9	0	95.04	30.64	7.91	0.22	0.04	5.01	0.18	0.15	0.12	0	0.1	0.03	2.69	0.16	0.21	3.52	3.37	0.08	17.9	1.22	1.1	0		-2.67	7.23	3	61.26	171.33	952.01	478.96	1175.71	713.76	981	527.59	1152.24	533.37
28.595	0	0.08	0.17	0.02	0.37	0.04	0.31	0.23	0.31	2.42	99.27	0.46	0	92.76	22.41	8.67	0.3	0.05	5.76	0.22	0.11	0.13	0	0.08	0.04	2.42	0.2	0.31	2.44	3.49	0.07	14.7	1.08	1.41	0		-0.86	9.25	2.9	61.59	172.8	950.92	478.46	1176.54	715.35	980.08	529	1152.83	533.33
28.628	0	0.08	0.16	0.02	0.34	0.04	0.27	0.22	0.43	2.67	99.31	0.36	0	92.47	19.15	10.2	0.27	0.06	7.12	0.26	0.11	0.2	0	0.08	0.05	2.67	0.17	0.43	2.26	3.86	0.08	15.92	1.07	1.06	0		-1.34	9.46	3.51	61.35	170.27	949.17	480.11	1175.54	718.16	980.8	529.41	1150.94	535.93
28.661	0	0.09	0.15	0.02	0.3	0.04	0.22	0.19	0.57	2.44	99.4	0.33	0	92.9	15.01	10.46	0.28	0.05	6.76	0.28	0.12	0.19	0	0.08	0.07	2.44	0.14	0.57	1.93	4.27	0.08	2.32	1.09	0.76	0		-0.86	9.14	2.51	61.69	167.04	949.42	482.79	1173.73	719.51	980.19	532.72	1147.2	536.46
28.695	0	0.09	0.14	0.02	0.25	0.04	0.18	0.16	0.94	2.48	99.49	0.33	0	91.98	10.54	10.31	0.28	0.05	6.48	0.34	0.12	0.2	0	0.07	0.09	2.48	0.14	0.94	1.73	4.6	0.1	1.43	1.25	0.37	0		-0.26	9.8	1.97	61.79	168.44	948.04	482.57	1172.46	718.89	977.48	534.57	1145.92	535.1
28.728	0	0.1	0.13	0.02	0.23	0.04	0.15	0.15	0.95	2.55	99.53	0.33	0	91.41	6.53	11.65	0.25	0.06	5.92	0.36	0.13	0.16	0	0.08	0.12	2.55	0.16	0.95	1.67	4.97	0.1	1.09	1.23	0.16	0		-0.35	10.18	2.19	61.79	168.54	947.14	483.29	1170.31	718.76	976.23	533.41	1144.74	536.71
28.762	0	0.1	0.13	0.02	0.21	0.04	0.13	0.14	1.1	2.73	99.57	0.33	0	92.99	4.21	11.74	0.25	0.07	5.7	0.44	0.1	0.21	0	0.09	0.15	2.73	0.18	1.1	1.35	5.61	0.11	0.83	1.28	0	0		-3.5	9.07	1.86	60.65	169.95	945.91	484.26	1169.67	719.63	974.12	533.71	1144.05	536.64
28.795	0	0.1	0.13	0.02	0.21	0.04	0.12	0.13	1.1	2.81	99.59	0.33	0	91.38	2.81	11.86	0.21	0.08	5.58	0.44	0.1	0.2	0	0.1	0.18	2.99	0.19	1.1	1.26	6.02	0.12	0.71	1.24	0	0		-2.65	10.19	2.52	60.77	168.51	942.48	484.47	1167.53	720.72	972.95	535.14	1141.45	537.41
28.828	0	0.1	0.13	0.02	0.2	0.04	0.12	0.13	0.83	1.93	99.6	0.33	0	94.45	1.93	12.01	0.19	0.08	5.67	0.37	0.13	0.18	0	0.1	0.2	2.87	0.22	0.83	1.2	6.36	0.12	2.68	1.3	0	0		-2.98	7.83	2.31	60.72	168.53	941.53	486.47	1166.01	722.08	971.35	537.18	1139.87	538.81
28.862	0	0.1	0.13	0.02	0.19	0.04	0.11	0.13	0.74	1.36	99.62	0.33	0	93.32	1.36	11.63	0.15	0.08	5.48	0.32	0.14	0.15	0	0.13	0.22	3.89	0.23	0.74	1.05	6.64	0.14	1.91	1.5	0	0		-5.33	8.81	1.41	59.16	172.7	940.26	483.13	1170.88	724.33	969.94	536.52	1142.62	534.25
28.895	0	0.1	0.13	0.02	0.19	0.04	0.11	0.13	0.75	1.25	99.61	0.33	0	93.93	1.25	12.11	0.14	0.08	5.69	0.31	0.15	0.15	0	0.14	0.26	3.79	0.26	0.75	0.97	6.76	0.15	1.35	1.5	0	0		0.96	8.31	1.46	61.93	169.58	942.38	488.2	1166	723.92	970.14	541.03	1139.72	540.19
28.928	0	0.1	0.13	0.02	0.2	0.04	0.11	0.13	0.8	1.25	99.6	0.33	0	96.27	1.25	12.69	0.12	0.1	6.57	0.29	0.14	0.14	0	0.16	0.32	4.46	0.28	0.8	0.92	6.97	0.17	2.54	1.5	0	0		-5.98	5.75	0.84	59.28	169.88	940.26	487.43	1166.76	725.41	968.42	538.04	1138.3	537.87
28.962	0	0.1	0.12	0.02	0.21	0.05	0.11	0.15	0.95	1.45	99.58	0.33	0	96.5	1.45	14.12	0.1	0.11	8.62	0.26	0.13	0.18	0	0.2	0.35	4.65	0.3	0.95	0.85	7.87	0.2	2.36	1.6	0	0		-2.79	5.41	0.94	60.26	167.58	939.81	488.27	1165.8	726.62	968.98	539.08	1136.56	540.13
28.995	0	0.1	0.12	0.02	0.22	0.05	0.11	0.16	1.31	1.76	99.56	0.33	0	96.86	1.76	15.78	0.1	0.13	9.71	0.23	0.13	0.19	0	0.23	0.47	4.83	0.31	1.31	0.8	7.34	0.2	1.68	1.64	0	0		-2.68	4.85	1.05	60.42	165.49	939.36	489.49	1162.87	725.49	968.47	540.28	1133.96	540.03
29.028	0	0.09	0.1	0.02	0.25	0.05	0.11	0.19	1.27	1.81	99.49	0.36	0	96.22	1.81	20.1	0.08	0.17	9.8	0.17	0.13	0.16	0	0.27	0.55	5.75	0.35	1.27	0.76	7.72	0.19	0.55	1.78	0	0		-2.31	5.81	0.12	60.36	167.54	938.4	490.18	1161.39	725.2	965.06	542.95	1132.56	539.15
29.062	0	0.08	0.09	0.02	0.3	0.05	0.1	0.23	0.97	2.35	99.39	0.5	0	96.15	2.35	24.8	0.06	0.19	7.97	0.14	0.14	0.14	0	0.32	0.51	6.24	0.33	0.97	0.6	7.31	0.22	1.55	1.75	0	0		-3.53	5.91	0.04	59.53	169.22	936.6	490.12	1160.53	725.77	962.79	542.72	1131.97	539.02
29.095	0	0.08	0.09	0.02	0.28	0.04	0.1	0.21	0.67	2.23	99.44	0.42	0	96.36	2.23	22.86	0.06	0.2	5.62	0.15	0.16	0.09	0	0.29	0.49	6.04	0.29	0.67	0.62	7.29	0.22	2.34	1.96	0	0		-3.48	5.62	-0.23	59.3	170.29	934.75	489.26	1161.37	727.45	961.36	542.06	1131.63	539.55
29.129	0	0.08	0.09	0.02	0.29	0.04	0.1	0.22	0.44	2.57	99.43	0.44	0	96.35	2.57	23.47	0.05	0.21	5.39	0.17	0.22	0.09	0	0.29	0.44	5.74	0.27	0.28	0.63	6.7	0.24	3.17	2.27	0	0		-2.8	5.63	0.33	59.57	167.32	934.58	490.48	1160.12	728.48	962.89	543	1130.19	540.21
29.162	0	0.08	0.09	0.02	0.26	0.04	0.1	0.19	0.4	2.25	99.49	0.36	0	96.79	2.25	20.74	0.05	0.25	5.91	0.17	0.2	0.1	0	0.29	0.4	6.36	0.24	0.34	0.68	6.31	0.25	2.31	2.56	0	0		-4.74	4.97	0.2	58.86	166.9	934.46	490.99	1159.7	728.17	962.64	542.55	1129.52	540.4
29.195	0	0.08	0.09	0.02	0.28	0.05	0.09	0.21	0.31	1.96	99.43	0.46	0	96.11	1.96	24.03	0.05	0.26	6.7	0.16	0.22	0.11	0	0.28	0.31	6.6	0.21	0.28	0.69	6.3	0.25	2.21	2.71	0	0		-2.32	5.97	-0.04	59.78	166.57	934.22	491.01	1157.94	727.05	961.54	544.02	1128.06	539.81
29.229	0	0.07	0.07	0.02	0.32	0.05	0.08	0.25	0.3	1.75	99.36	0.63	0	96.06	1.75	28.32	0.05	0.33	7.16	0.15	0.19	0.12	0	0.28	0.28	7.55	0.19	0.3	0.74	5.91	0.29	1.88	3.3	0	0		-1.83	6.02	0.35	59.84	166.76	932.62	491.19	1157.72	728.5	961.04	544.81	1127.75	540.6
29.262	0	0.07	0.07	0.02	0.33	0.05	0.08	0.27	0.29	1.64	99.34	0.69	0.04	96.31	1.64	29.75	0.05	0.36	7.04	0.15	0.17	0.12	0	0.28	0.22	7.96	0.16	0.29	0.78	5.96	0.28	2.77	3.42	0	0		-3.62	5.69	0.28	59.11	169.85	932.08	491.62	1156.34	727.29	958.41	544.38	1128.22	540.75
29.295	0	0.07	0.07	0.02	0.33	0.05	0.08	0.26	0.31	1.61	99.35	0.7	0.39	96.71	1.61	29.73	0.04	0.34	6.67	0.15	0.18	0.11	0	0.27	0.17	9.46	0.15	0.24	0.86	5.66	0.31	1.94	3.88	0	0		-1.05	5.09	-0.43	60.16	168.43	931.58	493.06	1153.25	726.9	956.42	546.66	1124.77	541.39
29.329	0	0.07	0.07	0.02	0.28	0.06	0.08	0.22	0.35	1.32	99.43	0.56	1.54	95.97	1.32	26.47	0.04	0.34	7.4	0.17	0.21	0.14	0	0.26	0.16	11.69	0.15	0.23	0.97	5.35	0.35	4.28	4.61	0	0		-5.55	6.15	0.03	58.04	172.86	930.18	491.95	1155.94	728.74	955.42	544.33	1128.24	540.99
29.362	0	0.07	0.07	0.02	0.32	0.06	0.08	0.25	0.36	1.31	99.37	0.7	1.07	96.23	1.31	29.51	0.04	0.42	6.48	0.13	0.2	0.13	0	0.25	0.18	11.52	0.18	0.22	1.05	5.13	0.36	3.77	4.54	0	0		0.96	5.8	-0.49	60.86	166.54	931.35	495.02	1152.07	728.54	956.62	548.61	1123.09	543.9
29.396	0	0.07	0.07	0.02	0.3	0.06	0.08	0.24	0.34	1.23	99.41	0.63	1.71	97.02	1.23	27.94	0.04	0.49	6.64	0.12	0.2	0.15	0	0.21	0.17	12	0.18	0.16	1.23	5.47	0.34	2.46	5.03	0	0		-4.5	4.59	-0.57	58.25	171.07	929.44	493.53	1155.54	730.48	954.92	546.51	1125.96	543.22
29.429	0	0.07	0.07	0.02	0.29	0.06	0.08	0.24	0.34	1.3	99.42	0.59	1.38	95.61	1.3	26.91	0.04	0.47	6.08	0.12	0.15	0.12	0	0.15	0.13	10.72	0.17	0.12	1.42	6.39	0.34	1.85	4.9	0	0		-0.98	6.59	1	59.68	167.76	930.51	496.95	1152.09	730.69	957.51	548.31	1125.27	547.68
29.462	0	0.08	0.08	0.02	0.25	0.05	0.09	0.19	0.35	1.22	99.51	0.41	0.35	95.47	1.22	21.64	0.04	0.42	4.56	0.11	0.12	0.09	0	0.13	0.12	10.4	0.23	0.14	1.48	6.5	0.35	3.66	4.51	0	0		-2.55	6.76	0.62	59.32	166.47	931.53	498	1150.46	728.5	957.36	548.28	1123.83	547.73
29.496	0	0.09	0.1	0.02	0.2	0.05	0.1	0.14	0.43	1.12	99.6	0.33	0	94.53	1.12	14.9	0.04	0.3	3.91	0.09	0.13	0.07	0	0.1	0.11	9.77	0.26	0.14	1.72	6.38	0.43	1.74	4.1	0	0		-5.67	7.75	0.46	57.67	170.65	929.87	497.54	1150.66	728.62	954.35	547.79	1124.99	546.95
29.529	0	0.1	0.11	0.02	0.17	0.05	0.1	0.12	0.37	1.08	99.65	0.33	0	89.84	1.08	11.06	0.05	0.25	3.86	0.09	0.12	0.07	0	0.09	0.1	8.59	0.31	0.17	2.05	6.16	0.37	22	4.28	0	0		-4.9	11.1	2.15	57.61	169.82	930.09	499.34	1148.77	728.33	956.33	546.15	1126.04	552.2
29.562	0	0.1	0.11	0.02	0.16	0.05	0.11	0.11	0.33	1.17	99.68	0.33	0.34	97.15	1.17	8.62	0.06	0.26	4.57	0.1	0.18	0.11	0	0.09	0.09	7.73	0.45	0.3	2.13	6.22	0.33	12.81	4.54	0	0		0.57	4.36	1.2	60.02	173.51	931.28	502.12	1150.86	732.44	954.62	552.23	1128.1	555.75
29.596	0	0.1	0.11	0.02	0.15	0.05	0.11	0.1	0.3	1.25	99.69	0.33	0.68	90.84	1.25	7	0.08	0.22	5.29	0.09	0.21	0.13	0	0.09	0.08	6.98	0.59	0.28	2.58	5.62	0.3	11.69	4.6	0	0		-5.35	10.53	2.64	57.45	171.26	930.97	506.13	1146.49	731.22	955.57	552.03	1126.71	558.66
29.629	0	0.11	0.12	0.02	0.15	0.05	0.11	0.09	0.28	1.24	99.7	0.33	0.65	92.72	1.24	5.93	0.08	0.2	6.1	0.1	0.2	0.22	0	0.08	0.08	7.04	0.68	0.2	2.56	5.45	0.28	2.46	4.22	0	0		-8.31	9.28	2.39	56.5	169.94	929.55	508.01	1144.16	731.43	953.95	552.99	1123.78	559.32
29.662	0	0.11	0.12	0.02	0.15	0.05	0.11	0.1	0.31	1	99.69	0.33	0	92.04	1	6.43	0.08	0.19	5.39	0.09	0.22	0.26	0	0.09	0.09	7.27	0.73	0.15	2.61	5.61	0.31	3.72	3.82	0	0		-9.61	9.76	2.55	54.93	173.52	922.17	498.26	1150.66	736.35	952.05	544.57	1125.36	553.2
29.696	0	0.11	0.12	0.02	0.16	0.05	0.11	0.1	0.32	0.8	99.68	0.33	0.62	96.48	0.8	7.61	0.1	0.25	6.31	0.12	0.26	0.4	0	0.09	0.12	7.38	0.84	0.09	3.35	5.32	0.32	5.43	4.05	0	0		-6.95	5.45	3.7	56.07	170.71	918.62	492.14	1154.13	738.57	954.93	537.74	1125.03	552.16
29.729	0	0.1	0.11	0.02	0.18	0.05	0.1	0.11	0.29	0.68	99.65	0.33	0.6	95.65	0.68	10.69	0.09	0.34	6.02	0.14	0.31	0.38	0	0.08	0.12	7.3	0.51	0.06	3.72	5.14	0.29	3.72	4.12	0	0		-6.06	6.55	2.9	56.26	169.79	917.79	488.35	1154.5	737.97	953.92	537.05	1123.55	544.54
29.763	0	0.1	0.1	0.03	0.22	0.05	0.1	0.14	0.32	0.73	99.55	0.35	0.38	95.97	0.73	16.47	0.09	0.47	7.27	0.17	0.59	0.3	0	0.07	0.15	6.63	0.33	0.05	4.52	5.12	0.32	1.57	3.54	0	0		-4.24	6.15	3.09	57.39	164.62	919.42	490.94	1151.86	737.02	956.13	539.42	1120.62	546.05
29.796	0	0.09	0.09	0.03	0.29	0.05	0.09	0.19	0.3	0.67	99.42	0.61	0	97.77	0.67	23.32	0.08	0.59	5.6	0.15	0.44	0.22	0	0.06	0.16	5.86	0.2	0.06	5.4	5.21	0.3	1.49	3.08	0	0		-5.67	3.09	2.84	56.87	168.68	918.15	488.2	1153.91	735.86	954.22	535.86	1122.58	546.16
29.829	0	0.09	0.08	0.03	0.33	0.04	0.08	0.22	0.28	0.6	99.33	0.82	0	98.68	0.6	26.68	0.08	0.64	3.61	0.13	0.33	0.1	0	0.06	0.21	6.32	0.11	0.06	6.15	4.93	0.28	3.27	2.74	0	0		-3.58	0.42	3.71	57.77	168.54	921.17	489.9	1156.61	737.77	958.28	536.84	1126.34	549.55
29.863	0	0.08	0.07	0.03	0.47	0.04	0.07	0.32	0.24	0.56	99.05	1.78	0	97.29	0.56	35.89	0.08	0.89	3.86	0.11	0.25	0.1	0	0.06	0.23	6.22	0.07	0.07	7.54	4.72	0.24	5.83	2.49	0	0		-3.16	4.09	3.22	57.97	169.79	922.69	491.75	1156.06	737.85	957.54	539.78	1127.05	549.58
29.896	0	0.08	0.06	0.03	0.52	0.04	0.07	0.36	0.26	0.65	98.96	2.27	0	96.64	0.65	38.34	0.08	1	4.4	0.13	0.2	0.12	0	0.06	0.26	6.62	0.05	0.07	8.17	4.88	0.24	7.77	2.59	0	0		-3.62	5.21	3.7	57.87	168.8	924.05	494.71	1154.52	738.04	958.59	541.87	1127.12	551.49
29.929	0	0.08	0.07	0.03	0.47	0.04	0.07	0.3	0.27	0.79	99.07	1.76	0	97.55	0.79	34.18	0.08	0.89	5.34	0.11	0.23	0.16	0	0.06	0.27	7.55	0.05	0.07	9.1	4.42	0.24	9.62	2.38	0	0		-5.7	3.57	3.13	57.27	166.92	924.65	495.14	1156.33	737.78	960.02	540.96	1126.44	553.89
29.963	0	0.09	0.08	0.03	0.41	0.05	0.08	0.24	0.28	0.73	99.17	1.45	0	97.01	0.73	30.02	0.08	0.74	6.38	0.08	0.23	0.22	0	0.07	0.28	8.47	0.04	0.08	10.78	3.59	0.24	9.02	2.55	0	0		-3.56	4.59	3.52	58.01	165.22	924.69	495.98	1155.18	738.76	960.78	542.22	1125.56	554.31
29.996	0	0.11	0.09	0.03	0.33	0.05	0.09	0.18	0.29	0.77	99.33	0.96	0	96.85	0.77	23.14	0.08	0.55	6.51	0.06	0.24	0.28	0	0.07	0.29	8.3	0.06	0.05	11.91	3.71	0.24	18.73	2.61	0	0		-5.42	4.87	3.43	57.56	164.69	926.25	496.74	1155.43	737.05	961.88	541.8	1126.03	555.22
30.029	0	0.11	0.09	0.04	0.32	0.05	0.09	0.17	0.24	0.83	99.36	0.96	0	96.77	0.83	21.01	0.07	0.48	7.17	0.07	0.23	0.35	0	0.08	0.24	9.52	0.07	0.05	14.16	4.06	0.19	16.44	2.95	0	0		-5.29	5	3.62	57.6	167.53	927.12	494.58	1158.06	736.17	962.61	539.38	1129.43	554.83
30.063	0	0.13	0.1	0.04	0.31	0.05	0.1	0.14	0.23	0.85	99.37	1	0.12	97.39	0.85	17.57	0.05	0.41	8.73	0.11	0.21	0.37	0	0.08	0.23	10.36	0.09	0.04	18.14	3.89	0.2	14.92	2.57	0	0		-5.29	3.9	4.64	57.72	168.94	929.05	496.86	1155.52	734.65	962.78	541.85	1131.29	553.86
30.096	0	0.14	0.11	0.04	0.31	0.05	0.1	0.13	0.23	0.64	99.39	0.99	0.51	97.26	0.64	16.24	0.05	0.41	9.58	0.13	0.17	0.35	0	0.09	0.23	10.56	0.11	0.03	19.25	3.61	0.18	7.12	2.55	0	0		-7.03	4.16	3.38	57.45	169.92	930.01	497.76	1155.97	732.92	961.46	541.8	1130.77	556.17
30.13	0	0.17	0.11	0.05	0.32	0.05	0.1	0.12	0.21	0.45	99.36	1.31	0.47	96.01	0.45	14.2	0.04	0.36	9.31	0.13	0.11	0.31	0	0.09	0.21	11.88	0.12	0.02	25.32	4.31	0.18	7.79	2.55	0	0		-6.8	6.09	3.16	57.58	171.08	930.92	497.99	1157.93	734.02	962.14	542.32	1132.56	557.2
30.163	0	0.18	0.11	0.06	0.34	0.05	0.1	0.12	0.19	0.32	99.33	1.68	0.34	95.38	0.32	14.1	0.04	0.32	8.6	0.13	0.12	0.37	0	0.09	0.19	11.49	0.14	0.02	28.63	4.1	0.14	13.7	2.69	0	0		-6.82	6.87	3.8	57.56	168.72	931.94	499.24	1156.68	733.77	964.01	542.88	1132.12	557.28
30.196	0	0.17	0.1	0.06	0.4	0.05	0.09	0.15	0.17	0.28	99.21	2.59	0.31	96.13	0.28	18.49	0.04	0.38	8.19	0.16	0.16	0.63	0	0.09	0.17	11.41	0.18	0.02	29.7	4.23	0.14	9.16	2.82	0	0		-8	5.94	4.26	57.33	166.86	931.15	500.08	1155.93	733.87	964.84	541.96	1130.75	559.69
30.23	0	0.2	0.1	0.07	0.42	0.05	0.1	0.14	0.14	0.31	99.16	3.21	0	97.38	0.31	17.51	0.05	0.4	8.16	0.17	0.16	0.7	0	0.09	0.14	9.67	0.18	0.03	33.44	4.55	0.12	7.77	2.5	0	0		-9.97	3.92	3.79	56.34	172.93	933.46	497.51	1162.84	734.56	965.9	539.91	1137.84	558.33
30.263	0	0.2	0.1	0.07	0.47	0.05	0.09	0.16	0.13	0.4	99.06	4.3	0.19	96.95	0.4	19.9	0.05	0.49	8.74	0.22	0.2	0.93	0	0.09	0.12	10.56	0.17	0.02	34.84	5.29	0.13	3.46	2.52	0	0		-4.81	4.71	3.85	58.07	163.3	929.75	494.08	1161.62	736.92	968.1	538.23	1130.48	555.53
30.296	0	0.21	0.1	0.08	0.45	0.06	0.1	0.15	0.12	0.32	99.1	4.24	1.03	97.6	0.32	18.06	0.06	0.44	9.96	0.22	0.23	1	0	0.09	0.12	11.24	0.16	0.02	36.49	5.23	0.12	14.27	2.83	0	0		-5.52	3.48	5.03	57.94	171.3	931.99	496.63	1159.71	735.28	965.87	540.23	1136.46	555.85
30.33	0	0.23	0.1	0.09	0.45	0.06	0.1	0.14	0.15	0.29	99.1	5.12	1.83	97.23	0.29	16.41	0.07	0.49	9.65	0.19	0.2	0.73	0	0.11	0.15	12.03	0.17	0.03	40.59	5.95	0.12	5.63	3.71	0	0		-7.56	4.2	5.8	57.18	169.77	932.76	492.94	1163.86	734.25	970.31	534.62	1138.87	554.85
30.363	0	0.23	0.1	0.09	0.43	0.06	0.1	0.14	0.14	0.33	99.14	4.48	1.6	94.43	0.33	15.23	0.07	0.5	9.32	0.2	0.29	0.85	0	0.1	0.14	12.01	0.16	0.02	40.02	6.36	0.13	2.01	3.67	0	0		-5.51	7.85	5.31	57.67	166.44	930.29	491.5	1163.7	736.4	970.01	534.62	1135.31	554.09
30.397	0	0.24	0.1	0.09	0.43	0.06	0.1	0.13	0.18	0.46	99.14	4.73	0.93	95.88	0.46	14.2	0.07	0.48	8.08	0.21	0.4	0.59	0	0.11	0.18	12.03	0.15	0.04	41.76	6.24	0.14	2.93	3.61	0	0		-5.43	6.26	5.74	57.77	168.75	931.09	492.06	1163.84	736.65	969.83	535.34	1137.59	553.62
30.43	0	0.26	0.11	0.09	0.41	0.06	0.1	0.13	0.21	0.51	99.19	4.28	0.72	96.99	0.51	11.74	0.06	0.48	7.53	0.22	0.38	0.59	0	0.11	0.21	11.41	0.11	0.04	42.94	6.96	0.13	2	3.63	0	0		-7.76	4.65	5.86	56.97	166.26	931.97	491.15	1164.95	734.86	972.19	532.9	1137.2	553.27
30.463	0	0.25	0.11	0.09	0.38	0.06	0.11	0.12	0.23	0.68	99.24	3.42	1.05	97.76	0.68	11.07	0.07	0.53	8.16	0.23	0.36	0.45	0	0.11	0.23	10.89	0.08	0.04	40.71	6.31	0.14	3.15	3.73	0	0		-0.36	3.13	5.23	59.83	167.6	933.42	493.64	1165.06	738.38	971.1	541.25	1138.29	553.03
30.497	0	0.25	0.11	0.09	0.4	0.06	0.1	0.13	0.23	0.79	99.21	3.97	1.46	96.58	0.79	11.7	0.07	0.46	8.59	0.25	0.31	0.33	0	0.1	0.23	11.26	0.07	0.04	41.99	7.03	0.12	9.36	3.94	0	0		-1.67	5.29	5.48	59.36	169.53	935.27	494.44	1164.68	736.52	971.46	539.59	1140.31	554.71
30.53	0	0.25	0.11	0.09	0.4	0.06	0.1	0.13	0.27	0.9	99.2	4.07	1.47	93.22	0.9	12.02	0.07	0.43	8.7	0.3	0.3	0.47	0	0.1	0.27	11.21	0.1	0.04	41.99	7.37	0.14	19.83	3.93	0	0		-6.34	8.89	7.95	57.82	161.15	934.16	492.96	1161.54	731.65	977.03	531.91	1136.29	556.51
30.563	0	0.24	0.11	0.08	0.41	0.06	0.1	0.14	0.24	1.01	99.18	3.9	0.98	96.42	1.01	12.81	0.07	0.47	8.23	0.26	0.23	0.49	0	0.1	0.24	11.56	0.11	0.05	40.63	7.25	0.14	3.89	3.64	0	0		-4.32	5.54	7.07	58.83	164.45	938.23	493.74	1163.8	730.2	977.02	536.44	1140.52	554.08
30.597	0	0.22	0.11	0.07	0.38	0.06	0.1	0.14	0.2	0.99	99.23	3.03	0.86	97.25	0.99	13.22	0.07	0.4	7.71	0.31	0.19	0.5	0	0.09	0.2	12	0.1	0.05	37	8.53	0.18	5.45	3.71	0	0		-1.74	4.17	5.56	59.98	165.55	943.03	496.16	1165.58	730.84	977.71	539.65	1142.56	554.93
30.63	0	0.2	0.1	0.07	0.39	0.05	0.1	0.15	0.18	0.97	99.23	2.82	0.36	95.58	0.97	14.71	0.06	0.38	7.09	0.29	0.16	0.48	0	0.09	0.18	11.53	0.13	0.07	34.56	8.2	0.18	4.78	3.47	0	0		-5.22	6.64	5.63	58.77	165.6	945.8	497.86	1165.25	728.14	979.15	539.3	1143.93	555.83
30.663	0	0.19	0.1	0.07	0.4	0.05	0.1	0.16	0.18	0.79	99.2	2.98	0.34	97.39	0.79	16.72	0.06	0.38	6.98	0.29	0.14	0.34	0	0.09	0.14	10.65	0.14	0.05	33.28	7.71	0.18	11.44	3.44	0	0		-5.13	3.9	5.46	58.55	167.61	947.32	498.43	1168.93	730.38	980.54	540.06	1147.23	557.55
30.697	0	0.18	0.09	0.06	0.44	0.05	0.09	0.19	0.24	0.94	99.12	3.49	0	98.26	0.94	19.44	0.07	0.4	6.85	0.29	0.15	0.23	0	0.08	0.12	10.13	0.13	0.05	32.59	8.47	0.24	2.9	3.04	0	0		-5.45	1.84	5.56	57.82	176.08	951.3	491.69	1180.34	730.2	984.5	533.79	1159.37	554.42
30.73	0	0.19	0.1	0.07	0.42	0.05	0.09	0.17	0.23	0.8	99.15	3.26	0	98	0.8	17.93	0.06	0.38	6.13	0.23	0.16	0.22	0	0.08	0.1	9.48	0.13	0.05	33.19	7.88	0.23	6.59	2.94	0	0		-2.86	2.53	5.21	59.14	169.63	954.35	496.05	1179.12	732.06	987.78	539.38	1156.6	555.92
30.764	0	0.19	0.11	0.06	0.38	0.04	0.1	0.15	0.26	0.78	99.24	2.36	0	98.03	0.78	15.67	0.06	0.43	4.27	0.22	0.16	0.24	0	0.08	0.09	9.38	0.12	0.05	31.32	6.54	0.26	10.97	2.7	0	0		-3.76	2.47	8	58.67	168.98	953.82	490.57	1182.95	729.01	994.3	528.41	1160.42	559.35
30.797	0	0.2	0.12	0.06	0.35	0.04	0.1	0.13	0.26	0.68	99.3	1.9	0	97.75	0.68	12.95	0.05	0.57	4.61	0.18	0.16	0.19	0	0.06	0.09	9.24	0.08	0.05	31.3	6.67	0.26	5.01	2.57	0	0		-1.96	3.15	7.3	58.93	169.11	956.05	491.3	1187.06	734.24	995.99	532.77	1163.44	556.42
30.83	0	0.22	0.12	0.07	0.35	0.04	0.11	0.12	0.27	0.98	99.3	1.98	0	97.11	0.98	10.56	0.06	0.72	4.54	0.2	0.19	0.26	0	0.06	0.09	9	0.08	0.04	34.24	6.76	0.27	27.73	2.57	0	0		0.5	4.43	9.76	60.27	164.11	959.48	490.84	1188.72	731.89	1004.62	528.98	1165.58	560.96
30.864	0	0.22	0.12	0.07	0.36	0.04	0.11	0.12	0.25	1.14	99.28	1.99	0	97.89	1.14	11.07	0.06	1.05	4.62	0.17	0.2	0.2	0	0.06	0.09	8.7	0.07	0.03	33.76	6.09	0.25	13.04	2.39	0	0		0.94	2.81	9.43	60.13	168.32	963.05	491.94	1192.85	733.69	1005.74	532.59	1171.87	559.7
30.897	0	0.23	0.12	0.08	0.4	0.04	0.11	0.13	0.25	1.46	99.2	2.67	0	98.69	1.46	11.67	0.05	1.25	5.35	0.17	0.16	0.13	0	0.05	0.07	8.11	0.05	0.03	36.93	6.49	0.25	3.29	2.47	0	0		-1.6	-0.4	8.14	59.36	163.87	967.46	487.95	1199.06	730.22	1011.52	526.76	1172.59	556.96
30.93	0	0.25	0.12	0.08	0.42	0.04	0.11	0.14	0.25	2.06	99.16	3.02	0	98.55	2.06	11.33	0.05	1.58	5.22	0.16	0.19	0.13	0	0.05	0.07	7.63	0.05	0.03	38.82	7.21	0.25	3.93	2.57	0	0		1.95	0.92	9.4	60.79	167.46	971.3	491.18	1199.66	732.03	1013.67	530.66	1178.66	559.36
30.964	0	0.28	0.12	0.1	0.5	0.05	0.11	0.16	0.26	2.24	99	5.25	0	97.88	2.24	12.53	0.05	1.85	6.37	0.17	0.14	0.09	0	0.05	0.07	7.49	0.05	0.03	44.81	9.37	0.26	1.2	2.59	0	0		0.22	2.83	9.24	60.23	160.52	973.91	489.2	1201.83	729.96	1018.88	528.58	1177.07	555.81
30.997	0	0.3	0.12	0.11	0.53	0.05	0.11	0.17	0.27	2.49	98.93	6.57	0	97.42	2.49	12.28	0.05	1.84	6.33	0.18	0.1	0.1	0	0.04	0.07	7.01	0.05	0.03	48.02	10.12	0.27	2.67	2.69	0	0		1.86	3.85	9.65	61.02	166.19	976.17	486.78	1204.9	727.9	1019.61	527.28	1183.53	554.69
31.03	0	0.29	0.11	0.11	0.59	0.05	0.11	0.19	0.24	1.98	98.81	8.58	0	97.87	1.98	15.63	0.04	2.02	6.78	0.19	0.12	0.1	0	0.05	0.07	6.29	0.04	0.03	48.26	10.28	0.24	1.15	2.59	0	0		1.97	2.87	9.62	61.25	162.76	979.28	488.92	1207.26	728.96	1023.55	530.98	1184.51	555.06
31.064	0	0.32	0.1	0.13	0.76	0.05	0.1	0.25	0.24	1.81	98.48	17.78	0	97.62	1.81	19.53	0.03	1.92	7.38	0.21	0.09	0.12	0	0.04	0.06	5.16	0.04	0.03	54.75	12.69	0.24	1.28	2.68	0	0		2.72	3.43	9.38	61.63	164.44	981.06	486.77	1208.39	727.12	1024.28	526.44	1186.24	554.86
31.097	0	0.3	0.08	0.14	0.92	0.05	0.09	0.31	0.23	1.18	98.15	27.84	0	96.85	1.18	25.08	0.03	1.9	6.53	0.18	0.08	0.11	0	0.04	0.06	4.91	0.03	0.02	56.4	13.31	0.23	5.21	2.67	0	0		0.93	4.87	9.96	61.16	161.23	982.61	488.18	1207.73	725.7	1026.88	527.31	1185.72	554.94
31.131	0	0.37	0.08	0.19	1.1	0.05	0.08	0.34	0.22	1.1	97.79	45.76	0	98.03	1.1	25.61	0.03	1.71	6.41	0.21	0.08	0.13	0	0.03	0.06	4.44	0.02	0.02	65.61	14.94	0.22	6.15	2.96	0	0		0.6	2.45	9.12	61.08	162.55	983.61	487.64	1208.32	724.86	1025.82	527.11	1186.29	553.04
31.164	0	0.4	0.08	0.21	1.12	0.05	0.09	0.33	0.22	0.95	97.76	48.59	0	98.18	0.95	24.45	0.03	1.75	5.66	0.23	0.08	0.1	0	0.03	0.08	4.35	0.01	0.01	68.19	15.48	0.22	1.94	2.88	0	0		0.23	2.07	8.63	60.89	160.13	984.59	488	1208.67	724.74	1026.86	527.56	1185.05	552.44
31.197	0	0.4	0.09	0.21	1.1	0.04	0.09	0.32	0.22	0.86	97.81	47.46	0	98.66	0.86	24	0.03	1.6	5.11	0.25	0.1	0.08	0	0.03	0.09	3.91	0.01	0.01	68.07	15.61	0.22	1.46	2.64	0	0		1.58	-0.52	8.53	61.38	160.1	985.26	487.72	1211.25	726.8	1028.29	527.97	1186.46	552.78
31.231	0	0.45	0.09	0.24	1.1	0.04	0.09	0.31	0.22	0.72	97.79	51.5	0	98.69	0.72	22.24	0.03	1.48	4.86	0.25	0.12	0.08	0	0.04	0.12	3.68	0.01	0.01	71.84	16.99	0.22	1.64	2.66	0	0		0.55	-0.4	8.49	60.82	157.91	985.94	486.84	1212.37	726.16	1030.15	526.76	1186.06	551.82
31.264	0	0.44	0.09	0.24	1.13	0.04	0.09	0.32	0.22	0.67	97.74	51.84	0	98.26	0.67	23.33	0.03	1.43	3.88	0.26	0.11	0.06	0	0.04	0.14	3.44	0.01	0.01	70.93	16.88	0.22	3.29	2.38	0	0		-0.21	1.82	8.26	60.73	156.57	986.04	486.45	1211.79	724.87	1030.28	526.17	1184.84	551.2
31.297	0	0.44	0.09	0.24	1.15	0.04	0.09	0.34	0.21	0.74	97.7	52.69	0	98.59	0.74	23.51	0.03	1.31	3.2	0.23	0.11	0.07	0	0.04	0.14	3.06	0	0.01	71.17	18.11	0.21	3.55	2.17	0	0		0.09	0.76	7.98	61	156.51	987.03	485.7	1212.91	724.12	1031	525.57	1185.5	550.56
31.331	0	0.45	0.1	0.24	1.03	0.04	0.09	0.33	0.2	0.69	97.93	45.97	0	98.77	0.69	20.79	0.02	1.1	3.03	0.19	0.1	0.07	0	0.04	0.17	2.62	0	0.01	70.53	20.3	0.2	4.95	1.96	0	0		1.73	-0.06	7.49	61.81	156.58	988.45	485.62	1212.99	722.98	1031.02	526.22	1185.78	550.05
31.364	0	0.44	0.1	0.23	0.99	0.03	0.09	0.33	0.19	0.74	98.01	42.32	0	98.5	0.74	20.26	0.02	0.97	2.43	0.16	0.1	0.07	0	0.04	0.18	2.54	0	0.01	69.22	20.77	0.19	3.21	1.72	0	0		1.1	-1.08	7.21	61.27	159.17	987.22	484.54	1213.28	722.57	1029.1	524.92	1186.27	550.1
31.398	0	0.43	0.11	0.21	0.94	0.04	0.09	0.33	0.19	0.75	98.12	36.95	0	98.47	0.75	19.7	0.03	0.93	4.01	0.18	0.14	0.11	0	0.06	0.19	2.01	0	0.01	66.99	21.36	0.17	1.45	1.5	0	0		2.66	-1.19	6.82	62.17	156.71	988.64	485.53	1213.56	723.44	1030.41	527.07	1185.49	549.63
31.431	0	0.43	0.11	0.21	0.91	0.04	0.1	0.31	0.21	0.7	98.18	34.63	0	98.77	0.7	19.15	0.03	0.8	4.58	0.2	0.15	0.11	0	0.06	0.21	1.67	0	0.02	66.27	20.99	0.17	1.25	1.3	0	0		2.23	0.07	6.91	61.99	156.49	988.29	485.17	1212.94	723	1030.13	526.74	1185.07	548.78
31.464	0	0.4	0.11	0.19	0.84	0.04	0.1	0.3	0.2	0.62	98.31	29.2	0	98.75	0.62	18.64	0.03	0.72	5.84	0.26	0.15	0.12	0	0.07	0.2	1.49	0	0.02	63.68	20.54	0.16	2.41	1.3	0	0		2.89	-0.15	6.33	62.26	156.86	988.23	484.46	1212.72	721.88	1029.12	526.44	1184.44	548.32
31.498	0	0.34	0.1	0.16	0.87	0.04	0.09	0.3	0.2	0.63	98.27	26.43	0	98.4	0.63	22.41	0.04	0.77	8.04	0.26	0.15	0.12	0	0.09	0.2	1.39	0	0.03	58.19	17.11	0.13	4.23	1.04	0	0		0.46	1.41	6.81	61.4	155.62	986.49	484.6	1210.56	721.03	1028.43	525.3	1182.34	548.27
31.531	0	0.34	0.1	0.17	0.99	0.04	0.09	0.35	0.21	0.72	98.02	33.9	0	98.57	0.72	25	0.04	0.94	7.84	0.3	0.13	0.11	0	0.1	0.21	1.31	0	0.03	60.02	17.44	0.13	2.99	0.93	0	0		1.84	0.85	7.97	61.94	155.83	986.09	485.24	1208.44	720.56	1028.5	525.3	1182.5	549.14
31.564	0	0.33	0.09	0.17	1.11	0.04	0.09	0.39	0.27	0.85	97.78	39.8	0	98.49	0.85	27.92	0.04	1.06	7.29	0.37	0.11	0.1	0	0.11	0.27	1.26	0	0.03	60.26	16.89	0.13	5.36	0.9	0	0		0.37	1.13	8.28	61.27	153.73	985.34	485.1	1207.51	720.17	1028.99	524.6	1180.88	548.33
31.598	0	0.27	0.08	0.15	1.27	0.04	0.08	0.45	0.32	1.03	97.46	43.83	0	98.46	1.03	34	0.05	1.13	6.01	0.4	0.1	0.09	0	0.14	0.32	1.23	0	0.03	56.25	14.07	0.13	3.93	0.74	0	0		0.16	1.21	8.47	61.16	153.44	983.78	484.88	1206.34	720.42	1028	524.27	1179.56	548.22
31.631	0	0.26	0.07	0.15	1.46	0.04	0.07	0.53	0.41	1.2	97.08	51.4	0	98.77	1.2	37.97	0.05	1.33	5.53	0.5	0.09	0.09	0	0.15	0.41	1.25	0	0.02	56.06	13.79	0.12	3.17	0.73	0	0		2.02	0.09	8.38	61.98	155.36	984.9	485.19	1206.43	719.84	1027.6	524.93	1181.11	548.86
31.664	0	0.22	0.06	0.14	1.77	0.03	0.07	0.68	0.53	1.14	96.46	61.28	0	98.73	1.14	44.67	0.05	1.41	5.26	0.36	0.07	0.09	0	0.18	0.53	1.25	0	0.02	54.37	13.19	0.12	5.2	0.63	0	0		1.75	-0.25	8.64	61.79	153.84	984.3	484.82	1206.09	719.94	1028.11	524.43	1180.09	548.3
31.698	0	0.18	0.05	0.14	2.41	0.04	0.06	1.05	0.57	1.17	95.18	75.66	0	98.31	1.29	54.53	0.05	1.64	5.54	0.27	0.06	0.07	0	0.21	0.57	1.17	0	0.02	52.92	13.32	0.11	4.66	0.59	0	0		3.62	-1.67	8.38	62.72	156.83	986.14	484.98	1207.33	719.46	1027.97	525.04	1182.95	549.04
31.731	0	0.16	0.04	0.14	3.25	0.04	0.05	1.5	0.56	1.19	93.5	86.3	0	98.64	1.74	62.49	0.05	1.92	5.56	0.19	0.04	0.05	0	0.21	0.56	1.19	0	0.02	53.74	13.43	0.1	6.09	0.6	0	0		3.5	-0.59	8.8	62.8	155.46	986.85	485.48	1206.76	718.78	1029.21	525.02	1182.75	549.35
31.765	0	0.15	0.03	0.14	4.14	0.03	0.05	2.05	0.48	1.28	91.72	91.85	0	98.03	2.08	69.2	0.04	2.05	4.47	0.15	0.03	0.04	0	0.22	0.48	1.28	0	0.01	54.27	13.89	0.09	8.92	0.6	0	0		3.07	-2.48	8.55	62.47	158.82	988.57	484.66	1208.9	717.37	1029.4	523.75	1186.12	549.5
31.798	0	0.15	0.03	0.15	4.44	0.03	0.05	2.2	0.48	1.36	91.13	93.14	0	98.53	2.1	70.65	0.04	2.21	4.11	0.11	0.03	0.03	0	0.24	0.48	1.36	0	0.01	55.14	13.93	0.08	4.4	0.6	0	0		5.75	0.96	9.7	64.06	157.58	989.33	486.03	1208.17	717.98	1031.46	525.7	1186.91	551.57
31.831	0	0.15	0.03	0.15	4.36	0.03	0.04	2.12	0.44	1.29	91.29	92.89	0	98.43	1.88	70.16	0.04	2.3	3.44	0.1	0.02	0.02	0	0.23	0.44	1.29	0	0.01	55.15	13.67	0.08	4.68	0.59	0	0		2.79	-1.31	9.09	62.48	159.12	990.61	486.39	1209.94	718.09	1031.53	524.89	1188.46	551.23
31.865	0	0.16	0.03	0.16	4.51	0.03	0.05	2.01	0.39	1.16	90.97	93.75	0	98.29	1.87	69.27	0.04	2.71	3.37	0.1	0.02	0.02	0	0.29	0.39	1.16	0	0.01	57.77	12.88	0.07	3.9	0.61	0	0		0.22	1.73	9.53	61.29	159.04	992.17	486.28	1212.33	718.54	1034.2	524.08	1190.95	550.96
31.898	0	0.18	0.04	0.16	4.14	0.03	0.05	1.81	0.31	1.2	91.73	92.44	0	98.58	1.89	65.95	0.03	2.76	3.26	0.08	0.02	0.02	0	0.26	0.31	1.2	0	0.01	58.53	13.52	0.07	4.33	0.59	0	0		0.42	-0.78	8.97	61.53	157.38	994.79	485.15	1216.38	718.16	1037.63	522.78	1192.44	551.1
31.931	0	0.19	0.04	0.17	4.34	0.03	0.05	1.82	0.23	1.3	91.31	93.67	0	97.99	2.02	65.94	0.02	2.8	3.49	0.09	0.02	0.02	0	0.23	0.23	1.3	0	0.01	60.93	13.55	0.07	4.32	0.64	0	0		2.9	-2.56	8.7	62.46	158.74	996.97	484.15	1219.96	719.94	1039.35	523.66	1195.99	549.4
31.965	0	0.21	0.04	0.2	4.4	0.03	0.05	1.75	0.2	1.57	91.19	94.52	0	98.41	2.02	63.76	0.02	2.91	3.59	0.09	0.02	0.02	0	0.2	0.2	1.57	0	0.01	65.01	14.57	0.06	2.87	0.62	0	0		4.49	-1.36	8.82	63.22	162.95	997.62	484.55	1219.87	719.23	1038.06	523.85	1198.65	551.49
31.998	0	0.23	0.04	0.21	4	0.03	0.05	1.58	0.18	1.67	92.01	93.51	0	98.63	1.84	60.59	0.02	2.74	3.65	0.1	0.03	0.03	0	0.17	0.18	1.67	0	0.01	65.94	15.66	0.06	4.3	0.67	0	0		3.52	-0.63	9.48	62.89	158.51	999.1	483.39	1221.91	719.3	1042.59	522.42	1198.76	549.58
32.031	0	0.26	0.05	0.21	2.94	0.03	0.06	1.09	0.2	1.61	94.12	87.71	0	98.55	1.61	51.75	0.01	2.38	4.49	0.12	0.04	0.03	0	0.16	0.2	1.77	0	0.02	66.04	16.05	0.06	8.03	0.75	0	0		5.03	0.91	9.67	63.7	158.61	1000.6	483.32	1222.33	718.76	1043.75	522.72	1200.08	549.53
32.065	0	0.28	0.06	0.21	2.53	0.03	0.06	0.94	0.16	1.45	94.94	83.35	0	97.78	1.45	47.76	0.01	2.19	4.33	0.14	0.04	0.04	0	0.13	0.16	1.74	0	0.02	65.62	16.72	0.05	2.96	0.73	0	0	0	5.97	-3.08	9.16	63.97	160.34	1001.9	484.68	1223.42	719.2	1043.54	523.97	1201.48	551.61
32.098	0	0.27	0.06	0.2	2.37	0.03	0.06	0.86	0.17	1.49	95.26	80.39	0	98.51	1.49	46.54	0.01	2.1	4.97	0.15	0.04	0.04	0	0.14	0.17	1.68	0	0.02	64.35	15.82	0.05	2.93	0.71	0	0	0	3.25	-1.03	8.94	62.76	158.01	1003.23	484.32	1226.7	720.78	1046.56	523.74	1202.32	550.27
32.132	0	0.26	0.06	0.19	2.38	0.03	0.06	0.86	0.19	1.41	95.24	80.55	0	97.55	1.41	47.24	0.01	1.96	5.17	0.17	0.04	0.03	0	0.13	0.19	1.55	0	0.01	63.77	15.41	0.04	2.3	0.7	0	0	0	4.39	-3.58	8.87	63.11	157	1003.73	483.84	1228.52	722.02	1048.03	523.75	1202.8	550.17
32.165	0	0.25	0.05	0.19	2.42	0.04	0.06	0.86	0.23	1.12	95.16	81.49	0	97.57	1.12	48.72	0.01	1.79	5.65	0.24	0.04	0.03	0	0.11	0.23	1.43	0	0.01	63.06	14.55	0.04	1.16	0.7	0	0	0	5	-3.55	8.26	63.26	156.67	1003.89	482.78	1230.22	722.76	1048.32	523.59	1202.86	549.3
32.198	0	0.26	0.06	0.19	2.24	0.04	0.06	0.78	0.27	1.22	95.52	78.32	0	97.03	1.22	46.39	0.01	1.72	5.68	0.26	0.05	0.03	0	0.14	0.27	1.46	0	0.03	62.92	14.43	0.04	3.13	0.66	0	0	0	5.95	-4.57	8.57	63.68	159.03	1004.39	481.21	1232.66	723.42	1049.15	522.34	1205.96	548.82
32.232	0	0.28	0.07	0.18	1.86	0.04	0.07	0.62	0.28	1.34	96.28	68.88	0	98.25	1.34	41.24	0.01	1.65	5.52	0.28	0.06	0.03	0	0.13	0.28	1.47	0	0.04	61.99	13.92	0.04	3.49	0.65	0	0	0	4.74	-1.85	8.3	63.25	159.26	1003.64	481.68	1232.59	723.49	1048.53	521.99	1205.15	550.86
32.265	0	0.3	0.07	0.19	1.7	0.04	0.08	0.6	0.32	1.52	96.6	64.4	0	98.3	1.68	37.75	0.01	1.49	5.52	0.35	0.07	0.04	0	0.14	0.32	1.52	0	0.05	62.96	16.41	0.04	2.91	0.64	0	0	0	7.66	-1.7	9.17	64.8	157.33	1003.12	479.01	1232.27	722.5	1050.06	519.85	1204.68	548.91
32.298	0	0.3	0.07	0.19	1.76	0.03	0.08	0.62	0.36	1.35	96.49	65.45	0	98.19	1.69	38.53	0.01	1.71	4.99	0.32	0.07	0.04	0	0.15	0.36	1.35	0	0.06	62.75	16.25	0.05	3.07	0.62	0	0	0	6.83	-2.02	9	64.35	158.45	1003.74	480.67	1232.26	723.49	1049.53	521.69	1205.55	549.34
32.332	0	0.3	0.07	0.19	1.94	0.04	0.07	0.75	0.44	1.36	96.11	70.56	0	98.24	2.09	40.39	0.01	1.89	5.83	0.3	0.07	0.03	0	0.13	0.44	1.36	0	0.05	63.82	18.27	0.05	2.19	0.66	0	0	0	7.28	-1.89	9.1	64.72	157.75	1003.54	481.78	1230.68	723.45	1049.04	522.81	1204.44	549.88
32.365	0	0.3	0.07	0.19	1.87	0.04	0.08	0.73	0.41	1.29	96.27	68.7	0	98.3	2.26	39.19	0.01	1.65	5.88	0.36	0.07	0.03	0	0.14	0.41	1.29	0	0.04	63.93	19	0.05	3.4	0.64	0	0	0	5.99	-1.72	8.43	64.14	155.27	1003.41	479.02	1231.59	721.56	1049.66	520.36	1202.71	546.47
32.399	0	0.31	0.07	0.2	1.84	0.03	0.08	0.72	0.35	1.27	96.31	67.61	0	97.77	2.52	37.77	0.01	1.9	5.02	0.27	0.07	0.02	0	0.13	0.35	1.27	0	0.02	64.73	19.52	0.05	2.62	0.63	0	0	0	6.12	-3.09	9.14	64.14	157.72	1003.27	480.13	1231.54	722.35	1049.46	520.61	1204.65	548.73
32.432	0	0.3	0.07	0.19	1.99	0.03	0.08	0.83	0.32	1.15	96.03	69.69	0	98.63	3.04	39.35	0.01	2.17	4.27	0.18	0.05	0.02	0	0.13	0.32	1.15	0	0.02	64.34	20.77	0.05	2.77	0.54	0	0	0	6.81	-0.63	9.15	64.68	157.65	1002.4	480.1	1230.32	722.34	1048.5	520.88	1203.64	548.89
32.465	0	0.28	0.06	0.19	2.14	0.03	0.07	0.94	0.35	1.13	95.71	73.4	0	98.36	2.86	42.18	0.01	2.14	3.8	0.16	0.04	0.02	0	0.15	0.35	1.13	0	0.02	63.79	21.06	0.06	2.7	0.51	0	0	0	5.68	-1.55	8.97	64	157.4	1003.49	479.72	1231.32	722.08	1049.24	520.89	1204.5	546.75
32.499	0	0.26	0.06	0.18	2.44	0.03	0.07	1.14	0.33	1.01	95.11	78.15	0	97.74	3.07	46.55	0.01	2.18	3.34	0.15	0.04	0.02	0	0.17	0.33	1.01	0	0.02	62.64	21.18	0.06	3.1	0.42	0	0	0	6.76	-3.16	9.05	64.57	159.04	1003.36	479.27	1231.49	721.4	1048.78	519.97	1205.32	548.07
32.532	0	0.26	0.05	0.2	3.08	0.03	0.06	1.54	0.32	0.83	93.84	87.1	0	98.77	2.58	51.65	0.01	2.82	3.27	0.09	0.03	0.02	0	0.17	0.32	0.83	0	0.02	65.44	23.18	0.06	2.88	0.35	0	0	0	6.36	0.07	8.94	64.51	157.62	1001.81	479.69	1229.73	721.78	1047.65	520.51	1202.8	548.32
32.565	0	0.24	0.05	0.2	3.48	0.03	0.06	1.74	0.34	0.86	93.03	89.97	0	98.6	2.69	55.61	0.01	2.82	3.69	0.08	0.04	0.02	0	0.17	0.34	0.86	0	0.04	65.03	22.13	0.06	2.62	0.34	0	0	0	5.76	-0.71	9.21	64.17	158.26	1002.81	481.09	1228.86	721.69	1047.46	522.92	1203.92	546.73
32.599	0	0.23	0.04	0.21	3.9	0.03	0.05	2.15	0.34	1.01	92.2	92.83	0	97.91	2.31	59.13	0.01	2.61	3.84	0.09	0.05	0.02	0	0.19	0.34	1.01	0	0.03	66.07	24.37	0.07	16.96	0.34	0	0	0	3.95	-2.77	8.95	63.53	155.07	1003.39	478.97	1229.41	719.23	1049.13	519.62	1202.24	544.19
32.632	0	0.23	0.04	0.22	4.29	0.03	0.05	2.52	0.43	1.07	91.43	94.18	0	98.6	2.56	60.96	0.01	2.87	4.43	0.08	0.06	0.03	0	0.22	0.43	1.07	0	0.05	67.03	25.92	0.07	12.04	0.35	0	0	0	5.25	-0.74	9.94	64.26	156.9	1001.78	478.04	1228.27	718.24	1048.56	517.38	1202.69	546.71
32.665	0	0.23	0.04	0.24	5.02	0.03	0.05	3.14	0.46	1	89.96	96.51	0	97.91	2.42	64.81	0.01	2.54	4.43	0.08	0.07	0.03	0	0.21	0.46	1	0	0.05	69.84	27.96	0.08	5.08	0.35	0	0	0	5.17	-2.76	9.79	63.84	159.36	1001.95	480.73	1228.47	721.07	1047.33	520.51	1204.22	548.47
32.699	0	0.24	0.04	0.25	4.9	0.03	0.05	3.3	0.58	1.04	90.2	96.62	0	98.42	2.31	63.71	0.01	2.11	4.14	0.1	0.07	0.03	0	0.21	0.58	1.04	0	0.05	71.36	30.77	0.09	6.16	0.33	0	0	0	3.49	1.34	9.34	63.43	155.61	1002.7	479.32	1229.26	720.46	1049.06	519.97	1202.68	544.79
32.732	0	0.24	0.04	0.25	4.96	0.03	0.05	3.29	0.62	1.1	90.09	96.57	0	98.63	2.61	63.97	0.02	2.17	3.6	0.11	0.05	0.03	0	0.23	0.62	1.1	0	0.07	70.9	30.11	0.09	7.18	0.31	0	0	0	5.07	-0.61	9.12	64.18	157.71	1002.74	479.98	1229.22	720.91	1047.85	520.87	1203.5	546.3
32.766	0	0.23	0.04	0.25	5.41	0.03	0.05	3.37	0.74	1.12	89.18	97.27	0	98.74	2.6	66.53	0.02	2.13	3.71	0.11	0.05	0.02	0	0.22	0.74	1.12	0	0.07	71.29	28.19	0.1	3.09	0.29	0	0	0	4.29	-0.21	9.17	63.72	157.48	1003.34	480.73	1229.36	721.15	1048.36	521.47	1203.85	546.4
32.799	0	0.23	0.04	0.26	5.21	0.03	0.05	3.35	0.86	1.18	89.57	97.18	0	98.68	2.15	66.04	0.02	1.92	4.08	0.16	0.06	0.02	0	0.25	0.86	1.18	0	0.06	71.33	29.18	0.09	6.45	0.28	0	0	0	3.77	0.44	8.51	63.73	156.24	1004.48	479.38	1230.8	720.18	1049.31	520.74	1203.78	544.19
32.832	0	0.24	0.04	0.26	4.8	0.03	0.05	2.99	0.84	1.22	90.39	96.62	0	98.2	2.12	63.43	0.02	1.81	4.01	0.17	0.05	0.02	0	0.26	0.84	1.22	0	0.05	71.61	29.17	0.09	8.73	0.27	0	0	0	5.89	-1.99	8.92	64.47	159.06	1003.28	478.96	1230.92	720.87	1048.16	520.04	1205.03	546.34
32.866	0	0.25	0.04	0.28	5.3	0.03	0.05	3.16	0.96	1.25	89.4	97.34	0	98.11	2.69	64.39	0.02	2.01	4.66	0.17	0.04	0.02	0	0.29	0.96	1.25	0	0.04	73.75	28.75	0.09	4.91	0.24	0	0	0	6.08	-2.24	10.2	64.5	159.93	1004.21	479.84	1231.03	720.71	1050.08	519.55	1207.38	548.45
32.899	0	0.25	0.04	0.29	5.88	0.03	0.05	3.52	0.73	1.31	88.24	97.98	0	97.58	2.63	66.64	0.02	2.31	4.29	0.14	0.04	0.02	0	0.29	0.73	1.31	0	0.03	75.03	28.95	0.08	4.44	0.24	0	0	0	5.82	-3.53	9.51	64.34	160.6	1005.76	479.87	1233.13	721.14	1050.64	520.15	1208.83	547.89
32.932	0	0.24	0.03	0.29	6.53	0.03	0.05	3.98	0.84	1.42	86.94	98.45	0	97.35	2.85	69.4	0.02	2.32	3.83	0.14	0.03	0.02	0	0.35	0.84	1.42	0	0.02	75.61	29.01	0.08	9.05	0.24	0	0	0	6.88	-3.97	9.02	64.84	160.11	1005.42	478.82	1234.17	721.85	1050.56	519.97	1208.34	547.2
32.966	0	0.25	0.03	0.31	7.56	0.03	0.05	4.56	0.6	1.62	84.88	98.87	0	97.44	3.47	71.37	0.02	3.09	3.64	0.13	0.03	0.02	0	0.31	0.6	1.62	0	0.02	77.63	29.06	0.07	3.1	0.23	0	0	0	5.35	-3.81	8.64	63.94	159.05	1006.49	479.42	1235.98	722.31	1052.09	520	1208.6	548.27
32.999	0	0.24	0.03	0.3	8.19	0.03	0.05	5.05	0.56	1.65	83.61	99.04	0	97.97	3.47	73.94	0.02	3.39	3.53	0.14	0.03	0.02	0	0.36	0.56	1.65	0	0.02	77.08	28.76	0.06	2.92	0.23	0	0	0	1.69	-2.61	7.2	62.73	154.92	1005.58	480	1232.87	720.05	1049.92	520.85	1202.91	545.21
33.032	0	0.23	0.03	0.3	8.16	0.03	0.04	4.91	0.52	1.89	83.68	99.06	0	97.95	3.16	74.75	0.02	3.14	3.11	0.12	0.04	0.02	0	0.41	0.52	1.89	0	0.02	76.56	27.81	0.06	3.25	0.23	0	0	0	4.5	-2.66	8.76	63.87	155.68	1007.13	479.41	1233.61	720.26	1052.6	520.41	1206.35	544.9
33.066	0	0.22	0.03	0.27	8.33	0.03	0.05	5.53	0.5	2.32	83.35	98.97	0	94.81	3.98	75.73	0.03	3.25	3.18	0.11	0.05	0.03	0	0.47	0.5	2.32	0	0.04	74.44	28.91	0.06	1.98	0.24	0	0	0	4.58	-7.47	7.74	63.3	156.27	1010.2	477.17	1238.36	719.21	1054.92	518.86	1209.36	542.64
33.099	0	0.21	0.03	0.25	7.98	0.03	0.05	5.1	0.44	2.13	84.04	98.6	0	96.09	4.53	74.39	0.03	4.06	3.67	0.13	0.06	0.04	0	0.43	0.44	2.13	0	0.06	71.87	26.85	0.06	0.7	0.24	0	0	0	5.74	-6	8.21	64.04	160.4	1010.26	479.8	1238.23	720.84	1053.88	520.5	1211.9	548.03
33.133	0	0.2	0.03	0.21	5.9	0.03	0.05	3.7	0.48	2.2	88.21	96.73	0	98.06	4.08	69.29	0.02	3.39	4.73	0.14	0.1	0.07	0	0.38	0.48	2.2	0	0.2	66.19	25.01	0.07	1.1	0.22	0.03	0	0	5.31	-2.38	7.14	64.32	156.71	1009.06	475.75	1238.07	718.43	1053.42	517.84	1208.12	542.85
33.166	0	0.18	0.04	0.17	4.82	0.03	0.05	3.19	0.59	2.66	90.36	94.07	0	98.1	3.91	67.25	0.02	2.78	4.74	0.14	0.12	0.06	0	0.4	0.59	2.66	0	0.22	60.48	24.17	0.07	2.24	0.23	0.04	0	0	5.65	-2.28	7.92	64.36	160.48	1009.69	478.02	1237.11	718.98	1052.56	519.45	1210.93	545.35
33.199	0	0.18	0.04	0.16	3.66	0.03	0.06	2.42	0.65	3.08	92.69	88.01	0	95.86	3.93	60.52	0.02	2.57	4.12	0.15	0.12	0.06	0	0.41	0.65	3.08	0	0.27	57.62	24.21	0.08	1.39	0.22	0.07	0	0	5.7	-6.29	7.51	64.07	159.23	1009.49	476.09	1238.73	718.64	1053.29	517.73	1210.37	543.8
33.233	0	0.19	0.05	0.16	3.17	0.03	0.06	2.2	0.74	2.7	93.65	84.99	0	97.45	3.65	57.55	0.02	1.77	4.94	0.21	0.1	0.07	0	0.34	0.74	2.7	0	0.21	57.35	25.97	0.07	1.73	0.25	0.03	0	0	5.81	-3.78	7.3	64.5	158.28	1010.3	478.76	1238.2	720.41	1053.53	520.88	1209.9	545.39
33.266	0	0.21	0.05	0.17	2.98	0.03	0.07	2.07	0.52	2.61	94.04	83.88	0	98.24	4.02	53.72	0.02	1.65	4.32	0.23	0.1	0.08	0	0.3	0.52	2.61	0	0.09	60.14	28.02	0.06	5.64	0.26	0.02	0	0	4.14	-1.9	8.5	63.77	158.23	1007.82	477.26	1237.53	720.02	1053.79	517.52	1209.39	546.22
33.299	0	0.24	0.06	0.18	2.61	0.03	0.07	1.82	0.4	2.63	94.79	79.59	0	96.73	4.36	48.35	0.02	1.52	4.07	0.27	0.08	0.08	0	0.25	0.4	2.63	0	0.04	61.92	30.06	0.06	4.91	0.3	0.02	0	0	3.77	-5.07	7.89	63.44	154.97	1005.46	476.98	1235.27	720.41	1051.91	518.21	1204.77	543.65
33.333	0	0.27	0.07	0.18	2.13	0.03	0.08	1.49	0.28	2.53	95.73	71.69	0	98.59	4.53	41.52	0.02	1.29	4.49	0.29	0.07	0.06	0	0.16	0.28	2.53	0	0.03	63.37	32.13	0.06	3.56	0.37	0	0	0	4.22	-0.77	9.33	64	154.65	1003.94	476.64	1231.89	718.59	1051.54	516.74	1203.74	544.2
33.366	0	0.28	0.07	0.19	2.06	0.03	0.08	1.32	0.25	2.51	95.88	72.1	0	98.4	4.16	40.54	0.03	0.91	3.82	0.32	0.08	0.06	0	0.15	0.25	2.51	0	0.02	64.61	30.84	0.06	4.62	0.38	0	0	0	6.65	-1.4	9.31	64.8	165.24	1008.31	481.45	1234.33	720.87	1050.33	521.63	1213.04	550.4
33.4	0	0.23	0.06	0.17	2.19	0.03	0.07	1.5	0.18	2.55	95.61	72.95	0	98.32	3.88	45.52	0.03	0.83	4.07	0.26	0.05	0.04	0	0.14	0.18	2.55	0	0.04	60.15	29.27	0.06	3.46	0.42	0	0	0	2.8	-1.67	8.8	63.08	157.31	1007.72	481.63	1235.29	722.69	1053.19	521.9	1208.33	547.95
33.433	0	0.22	0.06	0.16	2.15	0.03	0.07	1.43	0.14	2.35	95.7	71.85	0	98.41	3.22	46.67	0.03	0.84	3.37	0.25	0.05	0.04	0	0.13	0.14	2.35	0	0.03	58.33	27.72	0.06	4.63	0.41	0	0	0	2.66	-1.38	8.73	63.06	156.97	1006.79	479.74	1235.18	721.6	1052.77	520.06	1207.51	546.4
33.466	0	0.21	0.05	0.17	2.57	0.03	0.06	1.58	0.13	2.03	94.86	81.37	0	98.22	2.68	51.79	0.03	0.82	3.41	0.21	0.05	0.04	0	0.13	0.11	2.03	0	0.03	59.89	25.5	0.05	1.52	0.41	0	0	0	3.06	-1.95	8.58	63.01	158.45	1008.23	481.39	1236.52	723.51	1053.19	522.36	1209.67	547.25
33.5	0	0.2	0.05	0.15	2.48	0.03	0.06	1.62	0.12	1.88	95.05	78.44	0	95.64	2.52	52.23	0.03	0.97	2.92	0.17	0.05	0.04	0	0.12	0.1	1.88	0	0.04	57.18	25.79	0.06	2.24	0.41	0	0	0	2.84	-6.56	8.28	62.76	157.09	1008.17	479.36	1238.5	722.34	1054.56	519.44	1209.17	547.25
33.533	0	0.22	0.05	0.16	2.25	0.03	0.06	1.38	0.12	1.49	95.51	75.68	0	98.59	2.14	48.98	0.03	0.86	2.85	0.16	0.06	0.04	0	0.11	0.12	1.49	0	0.03	58.47	25.49	0.06	2.38	0.44	0	0	0	4.25	-0.77	8.95	63.61	160.74	1007.52	480.52	1237.71	723.79	1053.24	520.61	1211.25	550.15
33.566	0	0.22	0.05	0.17	2.45	0.03	0.06	1.46	0.14	1.34	95.09	80.46	0	95.61	1.96	50.49	0.04	1	3.02	0.14	0.06	0.04	0	0.11	0.14	1.34	0	0.04	60.46	25.51	0.06	1.27	0.41	0	0	0	4.79	-6.6	9.4	63.51	152.25	1008.19	479.48	1238.8	724.24	1058.23	519.73	1207.91	547.6
33.6	0	0.24	0.05	0.21	3.1	0.03	0.06	1.76	0.17	1.19	93.81	89.83	0	97.93	1.99	53.92	0.04	1.11	3.78	0.16	0.06	0.04	0	0.1	0.17	1.19	0	0.04	66.53	26.47	0.06	1.19	0.46	0	0	0	4.91	-2.72	8.56	63.71	162.63	1010.06	480.97	1241.02	725.07	1054.73	521.74	1214.8	550.47
33.633	0	0.24	0.05	0.22	3.42	0.03	0.06	1.95	0.17	1.18	93.16	91.88	0	98.47	1.9	56.46	0.04	1.36	3.6	0.14	0.06	0.04	0	0.1	0.17	1.18	0	0.03	67.07	26.32	0.06	1.86	0.45	0	0	0	2.61	-1.18	8.63	62.73	162.45	1008.78	479.91	1239.98	723.49	1053.85	519.82	1213.57	549.43
33.666	0	0.27	0.04	0.26	3.92	0.03	0.05	1.99	0.19	1.08	92.16	94.97	0	98.17	1.73	57.3	0.04	1.57	3.87	0.16	0.05	0.04	0	0.09	0.19	1.08	0	0.04	72.6	25.88	0.05	1.57	0.46	0	0	0	4.66	-2.08	8.71	63.55	161	1009.28	481.18	1239.66	725.16	1054.51	522.1	1213.12	549.7
33.7	0	0.32	0.04	0.32	4.46	0.03	0.06	2.12	0.17	0.76	91.09	96.96	0	98.36	2.05	57.03	0.05	1.55	4.97	0.18	0.07	0.04	0	0.07	0.17	0.76	0	0.04	79.39	27.41	0.04	1.97	0.54	0	0	0	3.86	-1.53	9.16	63.13	162.55	1010.1	482.67	1240.52	726.35	1055.31	522.93	1215.31	551.62
33.733	0	0.33	0.05	0.32	4.14	0.03	0.06	1.9	0.17	0.81	91.71	96.28	0	97.18	2.23	54.46	0.05	1.66	4.03	0.21	0.06	0.03	0	0.07	0.17	0.81	0	0.04	79.36	26.95	0.04	1.76	0.53	0	0	0	3.92	-4.3	9.08	63.08	160.87	1010.02	481.8	1240.6	725.47	1055.93	521.87	1214.19	550.72
33.767	0	0.32	0.05	0.32	4.17	0.04	0.06	1.74	0.17	0.79	91.67	96.35	0	97.95	2.23	55.3	0.04	1.42	5.71	0.21	0.09	0.03	0	0.07	0.17	0.79	0	0.05	78.75	24.22	0.05	1.54	0.54	0	0	0	3.73	-2.68	9.15	63.02	161.34	1010.96	482.98	1240.91	726.24	1056.4	523.2	1215.26	551.35
33.8	0	0.28	0.04	0.29	4.37	0.03	0.05	1.72	0.19	0.76	91.25	96.51	0	98.38	1.96	58.7	0.04	1.44	5.39	0.21	0.09	0.03	0	0.1	0.19	0.76	0	0.05	75.95	20.78	0.05	3.02	0.49	0	0	0	0.04	-1.46	7.61	61.97	155.95	1012.03	483.2	1239.41	722.96	1056.51	523.35	1210.45	548.3
33.833	0	0.29	0.04	0.29	4.14	0.03	0.06	1.62	0.2	0.75	91.72	96.06	0	97.94	1.99	57.14	0.04	1.32	5.41	0.25	0.08	0.03	0	0.1	0.2	0.75	0.01	0.07	75.94	21	0.05	2.29	0.53	0	0	0	2.35	-2.69	9.97	62.42	159.65	1013.53	483.9	1242.69	726.06	1060.42	522.91	1217.37	552.16
33.867	0	0.26	0.04	0.27	4.53	0.03	0.05	1.72	0.21	0.69	90.94	96.65	0	98.19	1.67	61.77	0.03	1.32	5.46	0.19	0.07	0.03	0	0.13	0.21	0.69	0.01	0.08	73.4	18.12	0.05	0.85	0.5	0	0	0	1.41	-2.03	9.55	62.28	160.63	1015.83	485.17	1242.29	724.1	1060.35	523.9	1218.48	552.14
33.9	0	0.24	0.04	0.24	4.3	0.03	0.05	1.61	0.23	0.73	91.41	95.96	0	98.68	1.58	62.1	0.03	1.12	4.45	0.18	0.05	0.03	0	0.14	0.23	0.73	0.01	0.1	70.65	16.56	0.04	1.18	0.51	0	0	0	1.66	0.44	9.07	62.71	162.05	1017.49	485.86	1241.11	722.02	1059.28	525.02	1219.15	551.51
33.933	0	0.23	0.04	0.23	3.91	0.03	0.05	1.52	0.26	0.76	92.18	94.6	0	97.23	1.39	60.83	0.03	1.14	4.53	0.18	0.04	0.03	0	0.15	0.26	0.76	0.01	0.11	68.13	16.56	0.04	1.42	0.52	0	0	0	2.91	-4.21	10.83	62.87	154.91	1018.87	484.28	1246.02	725.09	1067.71	523.57	1220.2	550.82
33.967	0	0.22	0.04	0.2	3.09	0.03	0.05	1.3	0.37	0.9	93.83	89.73	0	97.8	1.07	56.53	0.02	1.11	4.46	0.17	0.05	0.03	0	0.16	0.37	0.9	0.01	0.12	63.78	17.42	0.05	1.15	0.61	0	0	0	5.28	-3.02	10.41	64.06	160.32	1021.6	485.05	1247.5	724.36	1067.02	524.78	1224.85	552.94
34	0	0.22	0.05	0.18	2.39	0.03	0.06	0.98	0.42	0.81	95.21	81.05	0	97.01	0.81	51.18	0.02	1.05	5.28	0.17	0.05	0.03	0	0.17	0.42	0.9	0.01	0.11	60.23	16.12	0.04	0.9	0.63	0	0	0	5.97	-4.61	9.9	64.3	160.95	1026.51	484.21	1253.07	724.84	1071.29	524.31	1229.88	551.79
34.033	0	0.23	0.06	0.16	1.98	0.04	0.06	0.79	0.45	0.76	96.04	71.62	0	97.16	0.76	46.64	0.02	1.18	7.17	0.18	0.08	0.06	0	0.16	0.45	0.9	0.01	0.08	58.21	15.37	0.05	0.5	0.75	0	0	0	2.75	-4.33	10.91	62.54	165.61	1028.31	483.29	1259.54	726.56	1074.9	522.87	1237.74	553
34.067	0	0.2	0.06	0.13	1.68	0.05	0.07	0.74	0.48	0.72	96.64	57.03	0	97.89	0.72	45.85	0.01	1.4	9.32	0.17	0.1	0.07	0	0.18	0.48	1.03	0.01	0.11	51.01	14.44	0.05	1.67	0.92	0	0	0	4.03	-2.82	10.18	63.4	165.12	1032.03	483.83	1260.48	724.98	1076.4	523.76	1239.01	552.48
34.1	0	0.19	0.06	0.12	1.6	0.05	0.07	0.74	0.55	0.6	96.8	51.66	0	97.23	0.6	46	0.01	1.57	9.93	0.18	0.09	0.09	0	0.19	0.55	1.01	0.01	0.11	48.16	14.39	0.05	0.77	0.94	0	0	0	4.97	-4.22	11.42	63.83	162.87	1032.02	479.4	1265.91	726.09	1081.66	521.06	1241.98	549.7
34.134	0	0.17	0.06	0.09	1.21	0.05	0.07	0.61	0.58	0.6	97.58	30.41	0	98.38	0.6	41.6	0.01	1.59	9.98	0.24	0.09	0.15	0	0.2	0.58	1.06	0	0.14	41.43	14.03	0.05	0.93	1.06	0	0	0	0.61	-1.47	11.18	61.96	163.83	1037.29	478.81	1271.66	726.16	1086.71	517.39	1247.47	548.94
34.167	0	0.15	0.07	0.07	0.97	0.05	0.07	0.55	0.76	0.54	98.05	16.85	0	98.49	0.54	39.23	0.01	1.85	10.53	0.34	0.12	0.17	0	0.23	0.76	1.04	0	0.21	34.23	13.59	0.05	0.53	1.18	0	0	0	0.95	-1.11	13.01	62.05	163.61	1039.17	478.83	1275.98	727.22	1092.47	517.58	1252.48	551.74
34.2	0	0.15	0.07	0.07	0.84	0.05	0.08	0.48	0.79	0.55	98.32	11.75	0	98.2	0.55	36.42	0.01	1.78	10.61	0.41	0.13	0.2	0	0.23	0.79	0.99	0	0.18	31.82	13.39	0.06	0.82	1.24	0	0	0	1.07	-2.01	12.43	62.23	164.28	1046.21	480.46	1281.06	727.2	1097.49	518.5	1258.18	552.65
34.234	0	0.12	0.06	0.05	0.84	0.05	0.07	0.56	0.63	0.61	98.32	9.05	0	97.82	0.61	40.1	0.01	2.28	10.6	0.54	0.13	0.17	0	0.28	0.63	0.82	0	0.18	24.52	12.74	0.05	0.79	1.31	0	0	0	3.94	-2.99	14.68	63.15	169.45	1049.38	482.71	1284.91	728.21	1102.64	518.5	1266.56	561.47
34.267	0	0.12	0.06	0.05	0.97	0.05	0.07	0.68	0.57	0.74	98.07	12.04	0	98.46	0.74	43.79	0.01	2.58	11.34	0.79	0.13	0.15	0	0.25	0.57	0.87	0	0.16	24.8	13.44	0.05	0.75	1.36	0	0	0	-0.36	1.21	14.21	61.39	168.75	1050.38	482.34	1287.72	729.8	1104.14	517.95	1267.71	559.44
34.3	0	0.11	0.05	0.05	1.06	0.05	0.07	0.78	0.53	0.67	97.88	13.62	0	98.13	0.67	46.39	0.01	3.22	9.88	0.89	0.09	0.12	0	0.25	0.53	0.76	0	0.07	23.95	13.45	0.04	1.69	1.39	0	0	0	0.46	-2.2	15.02	61.11	173.33	1055	484.37	1295.6	734.05	1109.96	519.16	1277.19	564.72
34.334	0	0.11	0.05	0.05	1.03	0.04	0.06	0.8	0.44	0.73	97.94	12.2	0	96.74	0.73	46.76	0.01	3.24	7.3	1.02	0.08	0.08	0	0.23	0.44	0.73	0	0.04	22.02	13.58	0.04	1.33	1.45	0	0	0	-0.64	5.04	15.67	60.84	173.17	1054.76	484.25	1295.94	733.07	1111.19	520.57	1278.34	565.85
34.367	0	0.11	0.05	0.05	1.13	0.04	0.06	0.81	0.38	0.66	97.75	15.62	0	98.32	0.66	48.13	0.01	3.29	7.03	0.94	0.09	0.07	0	0.23	0.38	0.72	0	0.03	24.22	12.62	0.03	0.99	1.48	0	0	0	-2.5	1.66	14.91	59.97	176.86	1057.58	484.07	1300.9	735.16	1112.41	519.43	1283.31	564.98
34.401	0	0.11	0.05	0.05	1.01	0.04	0.06	0.78	0.4	0.54	97.98	11.43	0	98.74	0.54	45.69	0.01	3.84	6.5	0.8	0.11	0.05	0	0.22	0.4	0.57	0	0.03	22.17	13.77	0.04	0.94	1.69	0	0	0	-1.59	-0.19	14.69	60.23	176.93	1065.9	486.09	1307.6	736.86	1119.8	519.27	1290.08	567.35
34.434	0	0.11	0.06	0.04	0.8	0.04	0.07	0.59	0.48	0.52	98.39	6.28	0	97.65	0.52	40.84	0.01	3.73	6.23	0.67	0.11	0.05	0	0.23	0.48	0.58	0	0.05	18.85	11.77	0.04	0.58	1.55	0	0	0	0.87	3.36	14.29	61.48	169.92	1067.39	487.33	1304.73	735.41	1121.07	522.51	1285.34	565.96
34.467	0	0.12	0.07	0.04	0.65	0.04	0.08	0.45	0.55	0.53	98.7	3.52	0	96.6	0.53	35.42	0.01	4.02	7.51	0.54	0.16	0.06	0	0.23	0.55	0.62	0.01	0.1	16.7	10.26	0.05	0.46	1.53	0	0	0	-0.73	5.26	13.55	60.76	171.21	1070.29	485.88	1310.61	736.83	1123.7	523.02	1290.12	563.19
34.501	0	0.12	0.08	0.04	0.54	0.04	0.08	0.36	0.57	0.48	98.92	2.24	0	96.76	0.48	30.45	0.01	4.02	7.07	0.48	0.17	0.05	0	0.18	0.57	0.52	0.01	0.17	15.92	10.01	0.04	0.68	1.64	0	0	0	4.52	-5.02	15.79	62.84	168.22	1077.46	487.17	1316.43	736.52	1135.06	520.68	1296.06	569.45
34.534	0	0.13	0.08	0.04	0.56	0.04	0.08	0.37	0.52	0.44	98.88	2.54	0	96.46	0.45	30.61	0.01	3.95	5.99	0.36	0.15	0.05	0	0.18	0.52	0.44	0.01	0.11	17.35	10.4	0.04	3.85	1.57	0	0	0	1.87	-5.47	16.99	61.59	170.83	1077.75	488.82	1318.57	738.31	1137.16	521.02	1300.08	572.4
34.567	0	0.13	0.08	0.04	0.6	0.04	0.08	0.38	0.48	0.44	98.8	3.38	0	98.3	0.47	31.96	0.01	3.41	5.28	0.31	0.17	0.03	0	0.16	0.48	0.44	0.01	0.06	19.63	10.7	0.03	3.48	1.58	0	0	0	0.94	-1.72	16.55	61.2	176.55	1074.69	486.09	1318.37	738.17	1132.85	518.6	1301.3	571.44
34.601	0	0.14	0.08	0.05	0.58	0.04	0.08	0.34	0.48	0.41	98.83	3.52	0	97.03	0.41	29.77	0.01	3.4	4.86	0.35	0.13	0.03	0	0.14	0.48	0.41	0.01	0.03	22.37	9.77	0.03	4.11	1.69	0	0	0	4.01	-4.57	16.95	62.3	175.97	1081.32	487.41	1324.67	739.06	1140.09	520.78	1307.92	573.7
34.634	0	0.16	0.09	0.05	0.54	0.04	0.08	0.29	0.46	0.37	98.92	2.94	0	96.55	0.5	26.04	0.01	3.61	4.78	0.32	0.08	0.04	0	0.12	0.46	0.37	0.01	0.02	23.76	9.61	0.02	1.99	1.65	0	0	0	3.24	-5.34	16.59	61.38	180.88	1082.65	488.6	1329.17	742.94	1141.18	520	1312.55	577.86
34.667	0	0.15	0.08	0.05	0.61	0.04	0.08	0.31	0.44	0.37	98.78	3.99	0	98.76	0.51	29.16	0.01	3.61	5.4	0.38	0.08	0.04	0	0.12	0.44	0.37	0.01	0.03	24.58	8.42	0.02	1.74	1.63	0	0	0	4.54	-0.11	15.45	63.1	171.81	1084.45	486.94	1324	736.62	1140.72	520.45	1304.85	571.28
34.701	0	0.17	0.08	0.06	0.73	0.04	0.08	0.34	0.37	0.35	98.55	6.51	0	98.3	0.5	31.33	0.01	4.14	7.07	0.48	0.08	0.08	0	0.11	0.37	0.35	0.01	0.05	28.85	7.73	0.02	1.31	1.58	0	0	0	1.11	-1.71	17.2	61.49	175.15	1086.28	486.2	1327.94	733.89	1144.68	520.32	1312.23	571.35
34.734	0	0.15	0.07	0.06	0.89	0.04	0.07	0.43	0.29	0.38	98.21	9.9	0	96.95	0.5	37.28	0.01	4.57	7.47	0.55	0.08	0.08	0	0.1	0.29	0.38	0.02	0.05	28.57	7.22	0.02	0.4	1.6	0	0	0	1.57	-4.71	16.01	61.22	179.1	1088.85	488.8	1330.38	737.88	1144.13	521.01	1315.28	573.75
34.768	0	0.14	0.06	0.06	0.95	0.05	0.07	0.43	0.36	0.39	98.1	11.61	0	97.11	0.54	39.52	0.01	4.19	8.86	0.57	0.13	0.12	0	0.1	0.36	0.39	0.02	0.1	28.55	5.34	0.02	0.53	1.59	0	0	0	0.08	-4.42	16.18	60.44	178.53	1089.24	489.6	1332.25	740	1145.7	521.73	1316.31	574.29
34.801	0	0.13	0.06	0.05	0.86	0.04	0.07	0.41	0.47	0.46	98.28	8.45	0	98.4	0.54	39.21	0.01	3.92	7.44	0.49	0.14	0.11	0	0.11	0.47	0.46	0.02	0.11	24.47	4.54	0.02	0.75	1.51	0	0	0	-1.81	-1.4	16.27	59.86	177.59	1091.29	491.28	1334.25	741.58	1148.25	523.09	1317.89	575.61
34.834	0	0.13	0.07	0.05	0.76	0.04	0.07	0.37	0.76	0.47	98.48	5.94	0	97.89	0.48	37.09	0.01	3.84	5.55	0.43	0.11	0.1	0	0.11	0.76	0.47	0.03	0.16	21.86	4.22	0.02	2.75	1.44	0	0	0	-0.54	-2.81	17.19	60	177.55	1094.32	492.48	1338.43	743.95	1153.56	523.18	1322.07	579.11
34.868	0	0.12	0.07	0.04	0.64	0.04	0.07	0.33	0.96	0.45	98.72	3.32	0	96.68	0.45	35.22	0.01	3.87	4.98	0.34	0.08	0.09	0	0.11	0.96	0.46	0.02	0.29	16.15	3.68	0.03	1.51	1.44	0	0	0	1.46	-5.14	17.09	60.35	175.21	1096.47	492.49	1342.62	747.02	1157.41	524.16	1323.72	579.28
34.901	0	0.11	0.06	0.04	0.75	0.04	0.07	0.41	1.24	0.41	98.49	5.07	0	97.77	0.41	40.46	0.01	3.56	4.6	0.36	0.08	0.1	0	0.11	1.24	0.51	0.02	0.24	16.41	3.62	0.03	1.53	1.38	0	0	0	4.84	-3.09	17.23	62.48	171.4	1095.08	492.6	1335.76	743.05	1154.72	525.09	1317.69	578.2
34.934	0	0.11	0.06	0.04	0.75	0.04	0.07	0.4	1.35	0.4	98.5	5.13	0	96.82	0.4	40.19	0.01	3.36	4.78	0.28	0.07	0.08	0	0.1	1.35	0.63	0.02	0.23	16.83	3.55	0.03	2.77	1.27	0	0	0	3.31	-4.92	17.67	61.42	178.19	1101.09	492.83	1343.19	742.09	1160.19	522.72	1328.2	582.09
34.968	0	0.11	0.06	0.05	0.88	0.04	0.07	0.44	1.11	0.41	98.24	9.02	0	98.27	0.41	42.39	0.01	2.94	4.6	0.21	0.06	0.07	0	0.08	1.11	0.53	0.02	0.16	22.17	4.17	0.03	2.17	1.31	0	0	0	2.14	-1.79	17.28	61.08	178.97	1101.21	492.85	1343.65	742.54	1159.32	524.01	1328.97	581.03
35.001	0	0.12	0.06	0.05	0.86	0.03	0.07	0.42	1.13	0.41	98.27	8.89	0	96.92	0.41	41.16	0.01	2.78	3.4	0.16	0.07	0.05	0	0.07	1.13	0.53	0.02	0.11	23.22	4.35	0.03	1.32	1.14	0	0	0	1.56	-4.75	17.35	60.63	179.94	1103.54	493.39	1346.16	742.82	1161.66	523.25	1331.81	581.79
35.034	0	0.12	0.06	0.06	0.95	0.03	0.06	0.45	1.01	0.4	98.09	11.64	0	96.96	0.4	42.63	0.01	2.88	2.96	0.15	0.07	0.05	0	0.07	1.01	0.55	0.01	0.13	25.48	4.72	0.03	2.88	1.03	0	0	0	4.02	-4.68	17.12	61.75	177.64	1103.61	492.78	1345.77	742.9	1161.93	523.68	1330.03	581.08
35.068	0	0.12	0.06	0.05	0.89	0.03	0.07	0.43	0.87	0.4	98.22	8.67	0	97.28	0.4	41.76	0.01	3.3	2.29	0.14	0.07	0.04	0	0.07	0.87	0.64	0.01	0.11	22.28	3.72	0.04	1.78	0.89	0	0	0	3.16	-4.12	16.98	61.07	182.68	1104.69	492.82	1348.7	743.65	1162.13	522.85	1334.5	583.37
35.101	0	0.12	0.06	0.05	0.93	0.03	0.06	0.45	0.7	0.4	98.14	9.46	0	95.27	0.4	42.55	0.01	3.62	2.35	0.13	0.06	0.03	0	0.07	0.7	0.65	0.01	0.1	22.67	3.67	0.04	2.16	0.86	0	0	0	5.71	-6.98	16.98	61.8	181.14	1105.56	493	1352.23	747.15	1165.03	523.89	1335.62	584.78
35.135	0	0.11	0.06	0.05	0.96	0.03	0.06	0.48	0.53	0.53	98.08	9.28	0	96.98	0.53	43.54	0.01	3.97	2.86	0.16	0.06	0.03	0	0.07	0.53	0.83	0.01	0.06	21.42	3.7	0.04	2.08	0.75	0	0	0	7.02	-4.65	17.16	63.49	175.99	1099.91	489.17	1343.51	740.72	1160.09	520.14	1325.28	580.87
35.168	0	0.12	0.07	0.05	0.89	0.03	0.07	0.43	0.49	0.55	98.22	7.97	0	96.96	0.55	40.74	0.01	4.02	3.26	0.19	0.07	0.04	0	0.08	0.49	0.85	0.01	0.07	22.15	3.75	0.05	3.82	0.73	0	0	0	1.7	-4.69	17.33	60.49	185.51	1103.4	489.91	1349.52	741.98	1161.34	520.01	1336.61	580.77
35.201	0	0.13	0.06	0.06	1	0.03	0.07	0.45	0.37	0.66	97.99	11.39	0	94.58	0.66	41.88	0.01	4.14	4.89	0.24	0.09	0.08	0	0.08	0.37	0.86	0.01	0.05	25.92	3.89	0.04	3.23	0.78	0	0	0	3.34	-7.7	16.56	61.29	176.54	1102.07	490.51	1347.74	744.05	1161.76	521.82	1328.9	578.67
35.235	0	0.13	0.05	0.06	1.36	0.04	0.06	0.61	0.31	0.78	97.27	21.69	0	96.98	0.78	48.36	0.01	4.77	5.44	0.24	0.1	0.1	0	0.07	0.31	0.95	0.01	0.04	29	3.96	0.04	8.14	0.68	0	0	0	2.63	-4.65	17.6	60.92	181.46	1104.81	492.71	1350.38	745.12	1164.23	523.55	1335.81	582.6
35.268	0	0.13	0.05	0.06	1.46	0.03	0.06	0.65	0.26	0.84	97.07	25.48	0	94.84	0.84	49.83	0.01	4.73	5.01	0.25	0.09	0.08	0	0.06	0.26	0.98	0.01	0.04	30.15	3.79	0.03	5.2	0.68	0	0	0	3.5	-7.44	17.7	60.85	183.7	1107.73	493.58	1353.9	745.75	1167.3	522.68	1339.77	585.96
35.301	0	0.13	0.05	0.07	1.7	0.03	0.06	0.74	0.2	0.81	96.61	35.76	0	97.47	0.81	52.74	0.01	4.5	5.17	0.32	0.1	0.09	0	0.05	0.2	0.99	0.01	0.03	33.3	4.48	0.03	4.27	0.68	0	0	0	5.81	-3.74	16.33	63.05	175.5	1103.63	491.52	1346.5	743.37	1161.88	523.8	1328.19	579.85
35.335	0	0.16	0.04	0.1	2.27	0.03	0.05	0.89	0.15	0.85	95.46	61.08	0	97.52	0.85	56.14	0.02	4.36	4.87	0.44	0.11	0.07	0	0.04	0.15	1.04	0.01	0.04	42.8	5.56	0.02	8.73	0.76	0	0	0	1.49	-3.65	17.65	60.98	177.6	1102.57	490.29	1348.93	743.44	1163.41	523.27	1332.38	577.96
35.368	0	0.16	0.04	0.1	2.33	0.03	0.05	0.88	0.13	0.95	95.35	63.54	0	94.82	0.95	56.51	0.02	4.17	5.11	0.55	0.13	0.08	0	0.04	0.13	1.15	0.01	0.04	43.73	5.13	0.02	4.94	0.77	0	0	0	4.01	-7.46	17.85	61.63	171.25	1104.45	493.3	1349.04	746.77	1167.27	525.02	1329.33	580.32
35.402	0	0.17	0.04	0.13	3.23	0.03	0.05	1.12	0.13	0.82	93.54	83.46	0	94.81	0.82	62.19	0.03	4.19	4.39	0.45	0.14	0.08	0	0.04	0.13	1.34	0.01	0.04	51.29	5.28	0.02	5.95	0.74	0	0	0	2.5	-7.47	18.33	60.57	180.1	1105.52	494.16	1353.05	748.46	1167.76	524.09	1337.3	584.85
35.435	0	0.17	0.04	0.13	3.54	0.03	0.05	1.22	0.1	0.81	92.93	85.9	0	95.07	0.81	64.43	0.03	4.59	3.93	0.33	0.11	0.05	0	0.03	0.1	1.53	0.01	0.05	51.39	4.68	0.01	10.33	0.74	0	0	0	2.37	-7.21	17.68	60.36	183.33	1108.84	494.99	1357.45	749.95	1169.6	524.67	1342.07	586.83
35.468	0	0.17	0.04	0.14	3.89	0.03	0.04	1.31	0.09	0.79	92.23	88.82	0	96.81	0.79	65.79	0.03	4.94	2.92	0.27	0.08	0.04	0	0.03	0.09	1.56	0.01	0.04	53.33	4.69	0.01	13.1	0.73	0	0	0	1.19	-4.93	16.69	60.35	179.66	1105.81	495.52	1353.88	750.8	1165.82	526.37	1335.66	584.95
35.502	0	0.19	0.04	0.14	3.56	0.03	0.05	1.11	0.09	0.65	92.88	87.26	0	94.35	0.65	62.63	0.03	4.85	2.53	0.27	0.07	0.04	0	0.03	0.09	2.03	0.01	0.05	54.65	4.12	0.01	9.07	0.84	0	0	0	4.68	-7.92	17.31	61.39	179.54	1104.55	494.27	1353.02	750.61	1165.86	525.56	1335.28	584.99
35.535	0	0.19	0.04	0.16	3.77	0.03	0.05	1.12	0.1	0.58	92.47	89.73	0	95.25	0.58	63.36	0.04	4.65	3.21	0.31	0.07	0.05	0	0.03	0.1	2.24	0.01	0.04	56.95	3.89	0.01	4	0.91	0	0	0	4.62	-7.01	17.9	61.23	184.74	1104.69	492.66	1354.76	750.03	1165.9	523.58	1340	585.34
35.568	0	0.2	0.04	0.16	3.53	0.03	0.05	1.03	0.1	0.69	92.93	88.17	0	98.18	0.69	61.35	0.03	4.58	3.84	0.25	0.08	0.08	0	0.03	0.1	2.3	0.01	0.02	56.97	3.86	0.01	3.81	0.92	0	0	0	0.11	-2.05	16.92	59.91	180.61	1102.38	493.76	1353.01	751.72	1162.96	528.03	1335.59	581.14
35.602	0	0.22	0.04	0.16	3.28	0.03	0.05	0.9	0.13	0.59	93.43	86.37	0	94.33	0.59	57.9	0.04	5.04	4.34	0.2	0.09	0.09	0	0.04	0.13	3.03	0.01	0.02	58.41	3.55	0.01	3.84	1.08	0	0	0	3.87	-7.94	17.26	60.88	177.34	1103.5	493.55	1355.01	753.37	1167	525.55	1334.42	584.04
35.635	0	0.22	0.05	0.16	2.83	0.04	0.05	0.76	0.12	0.64	94.34	81.82	0	97.81	0.64	54.46	0.04	4.45	4.9	0.2	0.09	0.1	0	0.04	0.12	2.88	0.01	0.02	57.59	3.54	0.01	8.38	1.06	0	0	0	-0.47	-3	15.96	59.75	182.51	1104.39	494.93	1353.36	752.05	1162.06	527.7	1336.53	581.25
35.668	0	0.23	0.05	0.16	2.35	0.03	0.06	0.6	0.11	0.68	95.31	74.78	0	96.82	0.68	49.77	0.04	3.72	4.31	0.21	0.09	0.09	0	0.04	0.11	3.05	0.01	0.02	57.09	3.02	0.01	11.12	1.04	0	0	0	2.38	-4.93	16.71	60.62	182.52	1103.92	496.49	1351.34	751.86	1162.33	528.08	1335.64	585.3
35.702	0	0.22	0.05	0.15	2.39	0.03	0.06	0.63	0.12	0.66	95.21	75.02	0	98.52	0.66	51.54	0.04	3.5	4.3	0.27	0.08	0.1	0	0.03	0.12	3.77	0.01	0.04	55.48	2.82	0.01	10.3	0.94	0	0	0	2.87	-1.01	17.79	61.1	179.45	1100.66	495.04	1347.98	750.46	1161.9	527.02	1331.69	585.09
35.735	0	0.21	0.05	0.15	2.49	0.03	0.05	0.66	0.14	0.67	95.01	77.84	0	95.78	0.67	52.97	0.03	3.07	3.74	0.22	0.06	0.07	0	0.04	0.14	3.6	0.01	0.04	56	2.98	0.01	6.05	0.9	0	0	0	4.24	-6.39	18.8	61.97	174.29	1096.39	494.35	1340.69	745.62	1159.48	526.01	1324	583.55
35.769	0	0.22	0.05	0.15	2.14	0.03	0.06	0.54	0.15	0.78	95.73	70.72	0	96.16	0.78	48.48	0.03	2.84	3.37	0.22	0.06	0.08	0	0.04	0.15	3.7	0.01	0.05	55.83	2.86	0.01	14.5	0.91	0	0	0	2.06	-5.89	19.12	60.36	184.45	1098.24	495.24	1348.07	748.81	1161.36	526.25	1334.78	589.07
35.802	0	0.22	0.05	0.15	2.17	0.03	0.06	0.54	0.17	0.93	95.66	70.8	0	97.59	0.93	48.57	0.03	3.04	3.68	0.2	0.06	0.09	0	0.05	0.17	3.99	0.01	0.06	55.79	2.27	0.01	7.17	0.88	0	0	0	2.79	-3.5	17.63	60.83	180.89	1098.04	495.74	1345.33	750.68	1158.66	526.62	1329.42	586.29
35.835	0	0.21	0.05	0.15	2.29	0.03	0.06	0.58	0.21	0.97	95.42	73.23	0	97.65	0.97	50.58	0.03	3	3.45	0.21	0.07	0.09	0	0.06	0.21	3.64	0.01	0.08	55.28	2.15	0.01	8.21	0.88	0	0	0	3.25	-3.36	17.9	61.53	176.22	1094.19	494.96	1338.27	746.74	1155.01	526.81	1321.9	583.35
35.869	0	0.2	0.05	0.14	2.32	0.03	0.06	0.59	0.22	1.25	95.36	73.2	0	96.09	1.25	51.42	0.03	2.71	3.59	0.18	0.07	0.08	0	0.06	0.22	3.4	0.01	0.08	54.41	1.72	0.01	9.12	0.75	0	0	0	-0.4	-6	18.59	59.19	190	1096.76	495.03	1347.73	748.37	1157.8	524.78	1336.4	589.61
35.902	0	0.19	0.04	0.14	3.08	0.03	0.05	0.84	0.26	1.11	93.84	83.33	0	98.49	1.11	59.02	0.03	3.79	3.83	0.15	0.06	0.07	0	0.06	0.26	3.23	0.01	0.07	54.34	1.64	0.01	3.87	0.76	0	0	0	6.27	-1.1	17.37	62.24	180.94	1092.96	493.3	1341.55	751.62	1153.62	526.56	1325.08	584.38
35.935	0	0.17	0.04	0.14	3.53	0.03	0.05	1.04	0.35	1.04	92.93	87.11	0	97.85	1.04	64.13	0.02	3.85	4.23	0.16	0.07	0.07	0	0.07	0.35	2.83	0.01	0.05	52.98	1.53	0.01	3.14	0.77	0	0	0	2.04	2.92	17.83	60.63	180.59	1089.41	491.51	1340.02	747.7	1151.41	528.5	1324.13	581.22
35.969	0	0.16	0.04	0.13	3.21	0.04	0.05	0.98	0.43	1.08	93.58	83.45	0	98.37	1.08	63.28	0.02	3.43	5.13	0.17	0.08	0.07	0	0.11	0.43	2.47	0.01	0.04	50.19	1.39	0.01	2.1	0.78	0	0	0	0.53	-1.5	16.48	60.06	184.63	1088.99	491.43	1339.07	747.66	1147.06	526.53	1323.96	579.4
36.002	0	0.15	0.04	0.11	3.01	0.04	0.05	0.97	0.55	1.07	93.97	79.93	0	98.18	1.07	63.15	0.02	3.37	6.73	0.2	0.07	0.11	0	0.12	0.55	2.48	0.02	0.04	47.38	1.39	0.01	1.53	0.81	0	0	0	1.92	2.06	17.57	60.57	181.19	1085.91	490.43	1337.19	748.22	1147.69	526.58	1320.79	580.09
36.035	0	0.13	0.03	0.11	3.66	0.04	0.04	1.32	0.63	1.01	92.68	85.19	0	97.46	1.01	70.1	0.02	3.86	6.58	0.19	0.08	0.11	0	0.14	0.63	2.15	0.02	0.05	45.01	1.41	0.01	1.84	0.84	0	0	0	0.58	-3.77	18.02	59.82	181.71	1087.11	491.12	1337.66	748.02	1149.42	523.1	1321.52	581.42
36.069	0	0.12	0.03	0.09	3.23	0.04	0.05	1.22	0.7	0.97	93.54	78.53	0	98.45	0.97	68.58	0.02	3.96	6.47	0.2	0.08	0.11	0	0.19	0.7	2.02	0.02	0.06	40.89	1.07	0.01	1.69	0.81	0	0	0	3.58	-1.26	18.51	60.88	176.86	1086.19	489.63	1338.49	749.76	1151.52	525.05	1319.72	579.73
36.102	0	0.12	0.03	0.09	3.28	0.04	0.04	1.26	0.66	0.76	93.45	78.93	0	98.64	0.76	69.26	0.02	4.14	5.48	0.19	0.09	0.13	0	0.2	0.66	1.88	0.02	0.06	40.51	1.11	0.01	2.02	0.81	0	0	0	0.66	-0.59	18.27	60.23	177.39	1084.77	489.66	1335.93	747.44	1148.95	524.36	1317.86	578.52
36.136	0	0.11	0.03	0.09	3.27	0.04	0.04	1.33	0.65	0.6	93.45	78.08	0	98.23	0.6	70.79	0.02	4.05	5.68	0.22	0.12	0.2	0	0.23	0.65	1.65	0.02	0.05	38.35	1.11	0.01	4.89	0.8	0	0	0	2.19	-1.93	17.66	60.69	181.85	1085.37	490.02	1335.74	748.11	1147.33	521.23	1318.79	581.8
36.169	0	0.1	0.03	0.08	2.86	0.03	0.04	1.19	0.6	0.6	94.28	71.22	0	97.78	0.6	68.66	0.02	3.54	4.94	0.2	0.09	0.17	0	0.28	0.6	1.44	0.02	0.04	35.95	1.14	0.02	5.09	0.83	0	0	0	5.18	-3.08	18.58	61.9	179.83	1089.63	491.8	1337.54	747.38	1152.43	523.63	1321.81	584.06
36.202	0	0.11	0.03	0.08	2.67	0.03	0.05	1.09	0.6	0.55	94.66	67.3	0	98.5	0.55	66.23	0.02	3.85	4.75	0.16	0.09	0.22	0	0.29	0.6	1.35	0.02	0.03	36.09	1.23	0.02	1.14	0.88	0	0	0	0.98	1.06	17.42	60.58	179.27	1089.79	490.01	1340.07	748.92	1152.07	522.18	1321.79	579.9
36.236	0	0.11	0.04	0.07	2.42	0.03	0.05	1	0.53	0.56	95.15	60.16	0	97.48	0.56	64.07	0.02	4.02	4.08	0.11	0.05	0.16	0	0.34	0.53	1	0.02	0.02	34.4	1.07	0.02	2.97	0.93	0	0	0	2.85	-3.71	17.53	61.23	178.28	1091.65	491.56	1340.47	748.49	1153.81	523.04	1322.1	581.89
36.269	0	0.12	0.04	0.08	2.37	0.03	0.05	0.94	0.47	0.53	95.27	59.58	0	95.83	0.53	62.16	0.02	4.27	4.33	0.1	0.05	0.2	0	0.35	0.47	0.88	0.02	0.02	36	1.15	0.02	6.6	1	0	0	0	2.78	-6.33	17.27	60.97	173.7	1092.25	490.53	1342.25	749.24	1156.14	522.77	1320.41	579.22
36.302	0	0.12	0.04	0.08	2.32	0.03	0.05	0.88	0.41	0.46	95.36	60.17	0	96.9	0.46	60.88	0.02	4.1	4.35	0.1	0.05	0.21	0	0.41	0.41	0.76	0.02	0.03	37.59	1.22	0.02	4.07	1.01	0	0	0	5.12	-4.8	17.54	62.77	170.61	1093.69	489.84	1340.01	746.05	1157.08	522.82	1318.7	577.49
36.336	0	0.11	0.03	0.08	3.07	0.03	0.04	1.28	0.37	0.46	93.85	75.1	0	96.42	0.46	69.59	0.01	4.12	3.87	0.09	0.05	0.14	0	0.37	0.29	0.66	0.02	0.02	37.48	1.45	0.02	2.36	1.01	0	0	0	5.69	-5.53	17.13	63.49	170.85	1091.05	488.69	1334.57	741.85	1152.37	521.32	1314.31	575.74
36.369	0	0.11	0.03	0.09	3.27	0.03	0.04	1.34	0.35	0.54	93.46	78.46	0	92.65	0.54	70.4	0.02	4.19	4.08	0.09	0.07	0.13	0	0.35	0.28	0.62	0.01	0.04	39.02	1.65	0.02	3.15	0.99	0	0	0	1.28	-9.33	17.03	61.06	176.44	1094.48	489.93	1338.71	741.17	1154.2	520.06	1321.26	576.84
36.403	0	0.11	0.03	0.09	3.36	0.03	0.04	1.4	0.36	0.56	93.29	79.75	0	98.53	0.64	70.89	0.01	4.2	4.47	0.11	0.08	0.11	0	0.36	0.25	0.56	0.01	0.06	39.5	2.18	0.02	3.33	1.06	0	0	0	2.93	-0.98	16.54	62.49	178.12	1093.99	490.43	1337.61	742.43	1151.54	523.79	1321.54	576.97
36.436	0	0.11	0.03	0.09	3.36	0.04	0.04	1.37	0.33	0.53	93.29	81.97	0	97.46	0.72	70.45	0.02	3.43	4.85	0.16	0.09	0.14	0	0.33	0.24	0.53	0.01	0.05	41.73	2.69	0.02	3.32	1.11	0	0	0	1.24	3.76	17.48	61.86	176.41	1088.15	488.48	1333.64	741.6	1148.88	522.35	1316.85	576.26
36.469	0	0.11	0.03	0.1	3.79	0.04	0.04	1.51	0.33	0.53	92.42	87.31	0	97.84	0.78	72.86	0.02	3.12	4.83	0.18	0.11	0.14	0	0.33	0.21	0.53	0.01	0.05	44.47	2.96	0.02	2	1.07	0	0	0	2.98	2.94	17.97	62.48	176.17	1085.28	486.29	1331.72	740.48	1147.32	520.62	1314.78	575.33
36.503	0	0.13	0.03	0.13	4.84	0.04	0.04	1.8	0.29	0.44	90.32	93.68	0	97.06	0.78	75.98	0.02	3.68	5.26	0.26	0.11	0.18	0	0.29	0.19	0.44	0.01	0.03	50.91	3.59	0.01	1.8	1.05	0	0	0	4.32	-4.52	17.69	63.06	173.84	1087.51	486.41	1333.86	741.92	1149.76	519.88	1315.06	573.68
36.536	0	0.15	0.03	0.16	5.66	0.04	0.04	1.93	0.26	0.4	88.68	96.43	0	96.84	0.78	77.18	0.02	3.69	4.81	0.31	0.12	0.15	0	0.26	0.16	0.4	0.01	0.02	57.17	4.07	0.01	1.34	1.04	0	0	0	5.64	-4.9	17.14	64.04	168.17	1085.99	486.47	1329	740.32	1147.69	520.23	1307.94	571.24
36.569	0	0.15	0.03	0.16	5.76	0.03	0.04	1.93	0.28	0.36	88.47	96.7	0	94.79	0.95	77.18	0.02	3.55	4.13	0.27	0.08	0.13	0	0.28	0.16	0.36	0.01	0.02	58.19	4.01	0.01	5.31	1.1	0	0	0	0.1	-7.49	16.86	60.76	182.76	1086.33	486.72	1336.14	743.18	1146.31	517.13	1319.31	576.04
36.603	0	0.17	0.03	0.18	5.96	0.03	0.04	1.91	0.26	0.3	88.08	97.35	0	98.78	1.04	75.87	0.01	3.39	4.39	0.28	0.06	0.1	0	0.26	0.19	0.3	0.01	0.02	62.28	5.13	0.01	1.91	1.09	0	0	0	4.94	-0.01	16.52	63.66	170.64	1084.94	487.84	1329.68	743.86	1145.71	522.45	1308.63	573.17
36.636	0	0.17	0.03	0.19	5.79	0.04	0.04	1.85	0.24	0.3	88.42	97.23	0	96.67	0.97	74.98	0.01	3.26	4.55	0.34	0.07	0.12	0	0.24	0.19	0.3	0.01	0.03	62.63	5.48	0.01	1.67	1.09	0	0	0	0.92	-5.15	16.41	61.98	171.13	1086.6	487.43	1330.48	740.94	1146.45	520.38	1310.16	570.24
36.669	0	0.17	0.03	0.2	6.6	0.03	0.04	2.07	0.25	0.3	86.79	98.1	0	97.75	0.94	77.63	0.01	3.43	4.29	0.32	0.07	0.11	0	0.25	0.22	0.3	0.01	0.03	64.81	5.46	0.01	1.32	1.03	0	0	0	1.21	3.14	16.79	62	178.11	1081.3	485.32	1328.21	741.05	1141.06	518.95	1310.86	572.73
36.703	0	0.19	0.02	0.25	9.38	0.03	0.03	2.92	0.21	0.28	81.24	99.31	0	95.31	0.98	83.31	0.01	4.6	4.13	0.29	0.09	0.09	0	0.21	0.17	0.28	0.01	0.02	71.9	6.99	0.01	1.86	0.97	0	0	0	3.31	-6.94	17.24	63	171.38	1082.96	485.29	1326.97	738.32	1144.42	517.31	1307.11	571.17
36.736	0	0.19	0.02	0.25	9.39	0.03	0.03	2.94	0.23	0.28	81.22	99.28	0	97.42	1.02	83.8	0.01	4.68	3.78	0.28	0.09	0.11	0	0.23	0.17	0.28	0.01	0.02	70.86	6.61	0.01	1.36	0.93	0	0	0	-1.6	-3.84	16.45	60.92	180.79	1083.77	485.93	1331.15	740.8	1142.21	517.14	1314.39	572.26
36.77	0	0.19	0.02	0.25	9.58	0.03	0.03	3	0.23	0.31	80.84	99.35	0	98.39	1.04	84.51	0.01	4.21	3.28	0.26	0.06	0.06	0	0.23	0.18	0.31	0.01	0.01	71.49	6.79	0.01	2.47	0.83	0	0	0	2.09	1.44	17.42	62.44	178.86	1081.87	484.96	1328.68	739.39	1142.28	518.56	1312.43	573.7
36.803	0	0.18	0.02	0.25	9.83	0.03	0.03	3.28	0.22	0.31	80.34	99.4	0	97.73	0.95	85.67	0.01	4.14	3.91	0.26	0.08	0.08	0	0.22	0.2	0.31	0.01	0.01	71.31	7.99	0.01	1.63	0.84	0	0	0	2.6	-3.19	17.47	62.98	171.71	1080.46	483.7	1325.95	738.43	1142.56	517.3	1306.25	569.17
36.836	0	0.18	0.02	0.27	10.53	0.03	0.03	3.54	0.22	0.29	78.93	99.53	0	98.52	0.96	87.03	0.01	4.06	4.34	0.33	0.09	0.09	0	0.22	0.17	0.29	0	0.01	72.99	8.66	0.01	2.08	0.8	0	0	0	2.09	-1.01	17.12	62.6	181.78	1080.31	482.69	1327.12	736.34	1139.13	515.99	1312.19	571.64
36.87	0	0.19	0.02	0.27	9.56	0.03	0.03	3.07	0.22	0.3	80.89	99.44	0	97.79	0.83	83.98	0.01	3.62	4.83	0.31	0.11	0.09	0	0.22	0.17	0.3	0	0.01	73.77	8.71	0.02	0.65	0.81	0	0	0	2.05	-3.04	16.27	63.04	169.58	1079.08	482.82	1322.6	736.35	1138.84	517.8	1301.79	564.78
36.903	0	0.19	0.02	0.27	9.57	0.03	0.03	3.2	0.19	0.3	80.86	99.43	0	98.54	0.73	84.26	0.01	3.77	4.96	0.27	0.12	0.07	0	0.19	0.15	0.3	0	0.01	73.22	9.43	0.01	1.52	0.77	0	0	0	0.83	-0.93	16.2	62.75	177.31	1080.55	481.15	1324.19	732.9	1137.74	514.66	1307.47	565.95
36.936	0	0.2	0.02	0.27	8.35	0.03	0.04	2.69	0.19	0.32	83.3	99.23	0	97.59	0.66	80.73	0.01	3.08	4.17	0.22	0.09	0.05	0	0.19	0.14	0.32	0	0.01	73.03	9.44	0.02	1.4	0.74	0	0	0	-0.2	3.49	15.4	62.83	172.14	1078.6	480.69	1320.98	733.41	1135.88	514.65	1301.2	562.64
36.97	0	0.21	0.03	0.25	6.14	0.03	0.04	1.92	0.18	0.3	87.72	98.31	0	97.79	0.54	73.15	0.01	2.34	4.39	0.21	0.08	0.04	0	0.18	0.18	0.3	0	0.02	70.73	9.53	0.02	0.87	0.71	0	0	0	-0.59	3.06	14.39	63.16	174.54	1076.92	477.04	1319.97	730.34	1132.04	511.59	1300.2	558.36
37.003	0	0.23	0.04	0.23	4.35	0.03	0.05	1.28	0.19	0.29	91.31	95.94	0	98.1	0.42	64.04	0.01	1.98	4	0.18	0.09	0.04	0	0.19	0.19	0.29	0	0.03	68.64	9.32	0.02	1.17	0.73	0	0	0	0.54	2.27	14.72	64.18	174.88	1072.86	475.46	1316.94	729.16	1128.49	512.3	1297.72	556.39
37.036	0	0.25	0.05	0.23	3.25	0.03	0.05	0.91	0.21	0.29	93.5	91.92	0	98.33	0.36	55.88	0.01	1.75	3.61	0.16	0.09	0.05	0	0.21	0.19	0.29	0	0.05	67.71	9.42	0.03	0.5	0.75	0	0	0	1.45	1.62	14.29	65.26	170.74	1068.58	473.83	1312.63	728.45	1124.8	512.87	1290.93	552.27
37.07	0	0.3	0.06	0.21	1.98	0.03	0.07	0.53	0.25	0.33	96.05	75.78	0	98.07	0.33	42.23	0.01	1.55	3.37	0.13	0.12	0.05	0	0.23	0.25	0.34	0	0.08	65.3	10.06	0.04	1.37	0.64	0	0	0	2.09	-2.37	12.71	65.99	169.42	1067.81	474.43	1308.01	726.82	1120.21	512.75	1285.57	549.63
37.103	0	0.39	0.1	0.2	1.09	0.03	0.09	0.25	0.29	0.26	97.82	41.72	0	98.71	0.26	24.67	0.01	1.47	3.27	0.11	0.1	0.04	0	0.23	0.29	0.34	0	0.11	64.5	9.79	0.05	2.31	0.61	0	0	0	7.76	-0.32	11.03	69.22	171.3	1063.95	473.07	1302.81	725.57	1112.71	513.08	1279.96	550.08
37.137	0	0.43	0.12	0.2	0.89	0.03	0.1	0.19	0.25	0.22	98.23	29.83	0	98.69	0.22	18.59	0.01	1.53	3.37	0.1	0.1	0.03	0	0.24	0.25	0.34	0	0.12	64.1	9.82	0.05	5.87	0.54	0	0	0	6.82	0.39	10.41	69.48	166.72	1059.36	471.35	1296.12	721.26	1108.21	510.97	1270.9	547.38
37.17	0	0.46	0.13	0.2	0.73	0.03	0.11	0.16	0.26	0.22	98.54	20.35	0	95	0.22	13.14	0.01	1.54	3.39	0.09	0.07	0.04	0	0.24	0.26	0.36	0	0.13	63.22	10.23	0.05	1.47	0.52	0	0	0	4.13	7.28	9.33	68.06	167.74	1053.65	471.21	1291.05	722.1	1100.93	512.1	1265.39	545.12
37.203	0	0.48	0.14	0.2	0.7	0.03	0.11	0.15	0.22	0.21	98.6	18.69	0	97.03	0.21	11.77	0	1.58	3.59	0.08	0.05	0.04	0	0.22	0.22	0.39	0	0.12	63.26	10.58	0.06	1.61	0.52	0	0	0	5.42	4.57	9.25	68.84	164.81	1047.73	472.58	1283.01	722.13	1094.79	514.11	1256.79	544.41
37.237	0	0.47	0.14	0.19	0.64	0.03	0.11	0.14	0.25	0.22	98.72	15.16	0	97.61	0.22	10.01	0	1.48	3.06	0.07	0.04	0.07	0	0.25	0.2	0.42	0	0.1	61.89	11.33	0.09	1.17	0.49	0	0	0	1.97	3.46	7.78	67.62	165.93	1042.08	473.14	1274.77	719.54	1084.97	515.61	1249.12	539.86
37.27	0	0.47	0.15	0.18	0.62	0.03	0.11	0.14	0.26	0.29	98.76	13.86	0	96.54	0.29	9.57	0	1.49	3.44	0.08	0.03	0.13	0	0.26	0.18	0.5	0	0.1	61.02	11.18	0.09	0.67	0.49	0	0	0	3.31	5.36	7.32	68.18	163.97	1034.7	473.01	1265.51	717.7	1077	515.79	1239.22	539.74
37.303	0	0.45	0.15	0.17	0.57	0.03	0.12	0.14	0.25	0.41	98.86	11.22	0	96.32	0.41	8.44	0	1.17	4.2	0.11	0.04	0.19	0	0.25	0.16	0.57	0	0.07	59.14	13.08	0.12	2	0.52	0	0	0	1.21	5.67	7.48	67.48	163.41	1025.2	472.26	1253.68	714.43	1066.7	514.5	1228.6	536.67
37.337	0	0.37	0.14	0.14	0.53	0.03	0.11	0.15	0.28	0.52	98.94	7.75	0	95.94	0.52	10.48	0	1.09	4.04	0.1	0.04	0.23	0	0.28	0.13	0.75	0	0.07	52.03	11.57	0.16	0.54	0.5	0	0	0	1.18	6.18	7.41	67.84	157.54	1020.32	473.05	1247.62	714.15	1063.84	514.82	1219.77	537.28
37.37	0	0.34	0.13	0.13	0.59	0.03	0.11	0.18	0.25	0.77	98.81	9.79	0	94.84	0.77	13.9	0	1.01	4.53	0.11	0.04	0.21	0	0.25	0.11	0.83	0	0.06	51.79	12.49	0.16	0.24	0.51	0	0	0	1.38	7.45	8.35	67.82	158.12	1010.44	471.67	1236.84	711.88	1054.59	512.46	1210.82	536.85
37.404	0	0.3	0.13	0.12	0.59	0.03	0.11	0.2	0.31	0.98	98.83	8.34	0	98.72	1.19	15.3	0	0.94	3.97	0.14	0.04	0.18	0	0.31	0.1	0.98	0	0.04	48.2	13.15	0.17	0.11	0.51	0	0	0	1.96	0.29	7.14	68.42	155.37	1007.05	472.73	1233.63	713.01	1050.65	514.57	1204.48	536.37
37.437	0	0.28	0.12	0.11	0.58	0.03	0.11	0.2	0.36	1.08	98.85	7.32	0	97.33	1.52	16.23	0	0.79	3.4	0.13	0.04	0.19	0	0.36	0.12	1.08	0	0.05	45.5	12.25	0.19	0.14	0.47	0	0	0	3.89	4.01	6.02	69.05	159.66	1000.79	472.49	1228.43	714.78	1041.48	516.95	1200.09	535.3
37.47	0	0.26	0.13	0.09	0.5	0.03	0.12	0.18	0.4	1.27	99	4.59	0	96.98	2.16	13.62	0	0.66	3.88	0.15	0.04	0.24	0	0.4	0.18	1.27	0	0.07	41.95	11.42	0.21	0.08	0.47	0	0	0	5.12	4.65	6.16	69.64	158.77	994.78	472.61	1221.8	714.62	1035.79	517.11	1193.45	535.86
37.504	0	0.27	0.13	0.1	0.53	0.03	0.12	0.19	0.45	1.6	98.95	5.11	0	96.87	2.65	14.2	0	0.63	4.36	0.2	0.06	0.35	0	0.45	0.17	1.6	0	0.08	42.78	11.7	0.23	0.18	0.46	0.01	0	0	2.08	4.84	5.87	68.41	160.09	989.31	473.91	1216.86	715.53	1029.59	518.01	1188.65	536.11
37.537	0	0.24	0.13	0.08	0.48	0.03	0.12	0.18	0.46	1.8	99.05	3.62	0	95	2.65	13.54	0	0.52	4.31	0.19	0.05	0.3	0	0.46	0.17	1.8	0	0.13	38.95	11.06	0.21	0.37	0.47	0	0	0	4.32	7.28	5.34	69.53	158.09	984.93	476.71	1210.24	717.14	1024.33	522.06	1181.65	537.63
37.57	0	0.24	0.13	0.08	0.48	0.03	0.12	0.18	0.44	1.83	99.04	3.68	0	97.74	2.54	13.95	0	0.54	4.5	0.14	0.06	0.22	0	0.44	0.19	1.83	0	0.1	38.74	10.87	0.22	0.12	0.49	0	0	0	2.39	3.16	6.24	68.86	156.03	977.88	477.64	1203.5	717.83	1019.44	521.3	1174.48	538.85
37.604	0	0.24	0.14	0.08	0.39	0.03	0.12	0.15	0.39	2.12	99.22	2.18	0	92.92	2.12	10.43	0.01	0.38	4.22	0.16	0.05	0.15	0	0.39	0.19	2.3	0	0.07	35.57	10.96	0.24	0.43	0.58	0	0	0	-1.74	9.13	4.34	67.3	155.48	972.75	480.16	1197.09	718.46	1011.6	525.12	1166.63	536.94
37.637	0	0.24	0.15	0.07	0.36	0.03	0.12	0.14	0.36	1.58	99.29	1.79	0	94.5	1.58	9.04	0	0.27	3.61	0.15	0.03	0.1	0	0.36	0.24	2.15	0	0.11	34.47	11.05	0.26	0.79	0.61	0	0	0	-2.95	7.78	4.2	67.1	153.85	969.8	481.22	1191.15	716.14	1007.62	526.34	1161.2	535.46
37.67	0	0.23	0.15	0.07	0.32	0.03	0.12	0.13	0.31	1.2	99.35	1.41	0	95.32	1.2	7.55	0.01	0.19	3.19	0.14	0.03	0.09	0	0.31	0.29	2.22	0	0.08	32.91	11.62	0.31	0.61	0.7	0	0	0	-2.27	6.92	4.5	67.47	152.95	964.91	481.75	1186.97	717.66	1003.85	526.96	1156.5	536.49
37.704	0	0.22	0.16	0.06	0.29	0.03	0.12	0.13	0.33	1	99.43	1.01	0	95.31	1	6.14	0.01	0.14	2.85	0.15	0.03	0.07	0	0.27	0.23	2.22	0	0.08	29.62	12.37	0.33	0.47	0.78	0	0	0	-1.24	6.94	2.81	68.06	153.45	962.46	483.26	1183	717.64	998.28	531.08	1151.68	535.34
37.737	0	0.22	0.16	0.06	0.28	0.03	0.12	0.12	0.33	0.92	99.45	0.94	0	91.36	0.92	5.58	0.01	0.11	2.7	0.14	0.03	0.07	0	0.23	0.17	2.16	0	0.11	29.26	12.13	0.33	0.73	0.81	0	0	0	-1.38	10.21	2.94	67.93	153.83	959.52	484.55	1178.81	717.44	994.8	531.76	1148.55	536.85
37.771	0	0.2	0.16	0.05	0.24	0.03	0.12	0.11	0.32	0.84	99.51	0.65	0	91	0.84	4.41	0.01	0.08	2.46	0.11	0.03	0.04	0	0.17	0.17	1.98	0	0.1	25.09	11.42	0.32	0.85	0.96	0	0	0	-4.35	10.43	1.81	66.81	156.26	955.33	485.41	1174	716.55	987.74	532.28	1143.94	536.35
37.804	0	0.2	0.16	0.05	0.24	0.03	0.12	0.11	0.33	0.8	99.52	0.62	0	90.87	0.8	4.46	0.01	0.08	2.58	0.12	0.04	0.05	0	0.15	0.16	1.89	0	0.09	24.45	11.15	0.33	0.65	1	0	0	0	-2.74	10.51	1.72	67.56	151.75	952.4	486.64	1170.76	718.13	986.74	535.43	1138.49	536
37.837	0	0.21	0.16	0.05	0.24	0.03	0.12	0.11	0.32	0.62	99.52	0.65	0	92.63	0.62	4.04	0.01	0.07	2.51	0.12	0.05	0.07	0	0.13	0.13	1.75	0	0.09	25.54	11.24	0.32	0.41	1.01	0	0	0	-4.26	9.34	1.88	67.09	153.31	948.25	488.76	1165.52	718.74	981.44	536.04	1134.74	538.27
37.871	0	0.21	0.16	0.05	0.24	0.03	0.12	0.11	0.36	0.73	99.51	0.68	0	93.76	0.73	4.24	0.01	0.08	2.05	0.1	0.06	0.07	0	0.1	0.1	1.51	0	0.06	25.91	11.06	0.36	0.6	1.06	0	0	0	-2.51	8.45	1.58	67.74	152.93	944.87	489.2	1162.24	719.84	977.91	537.41	1130.84	538.68
37.904	0	0.21	0.16	0.06	0.24	0.03	0.12	0.11	0.39	0.86	99.51	0.69	0	95.02	0.86	3.61	0.01	0.07	1.66	0.08	0.06	0.05	0	0.09	0.09	1.37	0	0.05	26.86	11.68	0.39	0.58	1.04	0	0	0	-1.03	7.26	1.55	68.51	150.85	941.85	490.06	1158.61	720.65	975.55	538.62	1126.4	539.53
37.937	0	0.22	0.17	0.06	0.24	0.03	0.12	0.1	0.48	0.97	99.52	0.68	0	93.08	0.97	2.98	0.01	0.05	1.47	0.08	0.06	0.03	0	0.07	0.08	1.25	0	0.04	27.18	10.91	0.48	0.71	1.07	0	0	0	-1.14	9	2.3	68.37	151.12	938.83	490.32	1156.1	720.44	973.58	539.67	1124.7	540.11
37.971	0	0.23	0.17	0.06	0.25	0.03	0.13	0.11	0.54	0.95	99.5	0.79	0	92.03	1.14	2.39	0.01	0.05	1.41	0.08	0.05	0.02	0	0.04	0.1	0.95	0	0.05	29.99	12.2	0.54	0.36	1.18	0	0	0	-2.39	9.77	2	67.67	151.9	936.47	491.27	1153.72	721.47	970.5	539.71	1122.39	540.9
38.004	0	0.24	0.17	0.06	0.25	0.03	0.13	0.1	0.55	0.89	99.5	0.81	0	91.85	1.12	2.17	0.01	0.04	1.5	0.07	0.05	0.02	0	0.04	0.11	0.89	0	0.06	30.54	11.95	0.55	0.83	1.15	0	0	0	-3.52	9.89	2.51	67.4	149.81	934.84	491.58	1152.68	722.26	970.8	539.33	1120.59	541.41
38.037	0	0.25	0.17	0.07	0.26	0.03	0.13	0.1	0.62	0.82	99.49	0.87	0	91.38	1.22	1.93	0.01	0.04	1.62	0.07	0.05	0.02	0	0.03	0.12	0.82	0	0.05	31.83	11.73	0.62	0.89	1.12	0	0	0	-3.72	10.2	3.13	67.26	149.61	932.9	491.48	1151.54	722.07	970.08	540.24	1119.69	541.37
38.071	0	0.27	0.17	0.08	0.28	0.03	0.13	0.11	0.7	0.67	99.43	1.21	0	92.16	1.54	1.75	0.01	0.04	1.92	0.06	0.06	0.03	0	0.02	0.14	0.67	0	0.06	36.44	12.88	0.7	0.25	1.14	0	0	0	-2.86	9.68	2.9	67.17	149.94	930.79	489.81	1152.57	724.57	969.11	539.14	1119.04	540.44
38.104	0	0.28	0.17	0.08	0.29	0.03	0.13	0.11	0.77	0.64	99.41	1.44	0	93.98	1.95	1.43	0.02	0.03	2.46	0.06	0.05	0.04	0	0.02	0.16	0.64	0.01	0.06	38.31	12.59	0.77	0.17	1.15	0	0	0	-0.59	8.26	2.31	68.37	148.73	931.19	492.3	1150.62	725.85	968.17	541.3	1116.9	542.79
38.138	0	0.32	0.17	0.09	0.33	0.03	0.14	0.11	0.69	0.57	99.35	2.4	0	95.55	2.4	1.21	0.02	0.03	4.24	0.07	0.09	0.11	0	0.02	0.21	0.57	0.01	0.08	42.99	13.02	0.69	0.53	1.17	0	0	0	-2.41	6.66	2.55	67.86	147.31	930.89	492.04	1150.76	725.21	969.02	541.34	1116.33	541.69
38.171	0	0.33	0.17	0.1	0.34	0.03	0.14	0.11	0.74	0.62	99.33	2.65	0	96.44	2.56	1.15	0.02	0.04	4.05	0.08	0.09	0.08	0	0.01	0.25	0.62	0.01	0.09	44.44	12.2	0.74	0.57	1.17	0	0	0	-2.8	5.5	2.49	67.5	146.25	929.95	493.67	1149.76	727.24	968.47	542.1	1114.71	543.4
38.204	0	0.33	0.17	0.1	0.35	0.04	0.14	0.11	0.76	0.69	99.3	2.89	0	94.7	3.07	1.33	0.03	0.05	4.59	0.09	0.09	0.1	0	0.02	0.35	0.69	0.01	0.1	45.01	11.29	0.76	0.62	1.2	0	0	0	-1.63	7.58	2.87	68	143.53	928.2	493.38	1149.08	728.37	969.06	542.65	1112.58	543.46
38.238	0	0.35	0.17	0.11	0.38	0.04	0.15	0.1	0.87	0.71	99.24	4.26	0	95.64	3.81	1.41	0.04	0.05	6.01	0.11	0.12	0.12	0	0.02	0.46	0.71	0.02	0.2	48.59	9.57	0.87	0.9	1.28	0	0	0	-1.63	6.56	2.18	67.97	142.23	929.45	494.55	1149.33	729.53	969.66	542.63	1111.88	544.35
38.271	0	0.35	0.17	0.11	0.39	0.04	0.16	0.1	0.79	0.81	99.23	4.72	0	93.59	4.25	1.64	0.04	0.07	7.76	0.14	0.12	0.18	0	0.03	0.65	0.81	0.02	0.42	48.19	8.37	0.79	0.96	1.39	0	0	0	-1.67	8.6	2.63	67.8	142.41	929.49	495.88	1147.39	728.97	969.19	542.23	1111.55	546.45
38.304	0	0.36	0.17	0.12	0.39	0.05	0.16	0.1	1.15	0.96	99.21	6.9	0	94.65	4.15	1.56	0.04	0.08	11.46	0.19	0.14	0.35	0	0.04	1.15	0.96	0.03	0.73	49.5	7.22	0.81	0.75	1.46	0	0	0	-1.64	7.64	2.76	68.04	142.47	929.48	496.51	1146.98	728.89	969.06	543.09	1111.48	546.92
38.338	0	0.37	0.16	0.12	0.41	0.07	0.17	0.09	1.48	1.11	99.19	9.32	0.35	94.57	4.74	1.49	0.05	0.09	14.67	0.25	0.15	0.35	0	0.05	1.48	1.11	0.03	0.92	50.36	6.28	0.92	1.39	1.6	0	0	0	0.95	7.72	2.24	69	139.65	930.15	496.02	1147.82	729.23	970.61	544.75	1110.25	545.76
38.371	0	0.35	0.16	0.11	0.41	0.07	0.19	0.1	2.07	1.28	99.18	9.37	0.8	92.95	5.97	1.5	0.05	0.1	16.39	0.31	0.15	0.33	0	0.05	2.07	1.28	0.04	0.84	48.71	6.36	0.89	0.91	1.68	0	0	0	2.71	9.11	2.02	69.57	139.72	930.78	496.14	1146.73	728.23	970.14	544.59	1109.85	546.22
38.405	0	0.33	0.16	0.11	0.4	0.06	0.18	0.1	2.62	1.69	99.2	6.09	0	92.57	6.4	1.83	0.07	0.12	12.36	0.33	0.18	0.25	0	0.09	2.62	1.69	0.05	0.55	46.93	4.94	0.89	0.76	1.89	0	0	0	2.2	9.39	2.58	69.43	143.11	930.69	496.96	1145.76	727.18	968.59	544.96	1111.67	547.58
38.438	0	0.32	0.16	0.11	0.41	0.06	0.19	0.1	2.66	1.8	99.18	5.4	0	95.47	7.3	1.82	0.08	0.13	10.88	0.42	0.19	0.29	0	0.12	2.66	1.8	0.05	0.58	46.82	4.7	0.92	1.01	2.01	0	0	0	0.48	6.76	1.54	69.01	141.53	931.88	496.7	1146.3	725.56	968.99	546.05	1110.52	544.71
38.471	0	0.33	0.16	0.11	0.41	0.05	0.18	0.1	2.7	1.87	99.18	5.27	0	94.69	6.81	1.87	0.08	0.16	9.88	0.53	0.22	0.36	0	0.13	2.7	1.87	0.05	0.69	47.51	4.98	1	1.08	2.08	0	0	0	0.58	7.6	2.32	69.28	140.38	932.42	496.55	1146.68	725.08	970.89	545.42	1111.28	545.24
38.505	0	0.35	0.15	0.12	0.42	0.05	0.17	0.1	2.26	2.56	99.15	6.11	0	96.22	6.53	1.89	0.1	0.2	9.22	0.65	0.18	0.49	0	0.17	2.26	2.56	0.06	0.76	50.11	5.17	1.02	0.55	2.58	0	0	0	-0.8	5.81	2.27	68.89	141.31	932.25	494.85	1147.72	724.43	970.77	543.44	1112.09	543.46
38.538	0	0.34	0.15	0.11	0.41	0.06	0.17	0.1	1.77	2.9	99.19	6.58	0	91.64	5.99	1.84	0.1	0.22	10.86	0.72	0.16	0.51	0	0.2	1.77	2.9	0.06	0.68	49.47	5.22	1.04	0.94	2.84	0	0	0	1.03	10.03	1.74	69.42	140.48	933.86	495.7	1147.69	724.76	971.51	543.64	1111.98	544.65
38.571	0	0.35	0.15	0.11	0.41	0.06	0.17	0.1	1.19	2.9	99.17	7.38	0.26	96.78	5.96	1.97	0.09	0.27	11.71	0.71	0.13	0.41	0	0.19	1.19	2.9	0.06	0.69	50.14	5.47	1.04	0.96	2.89	0	0	0	2.11	4.98	2.66	70.07	137.67	933.27	494.77	1147.89	724.79	973.55	543.11	1111.21	544.35
38.605	0	0.33	0.15	0.1	0.37	0.06	0.16	0.09	1.13	3.98	99.26	5.59	0.47	95.52	4.72	1.89	0.09	0.3	10.99	0.73	0.12	0.44	0	0.29	1.13	3.98	0.06	0.7	47.16	5.32	0.93	0.98	3.14	0	0	0	3.14	6.71	2.73	70.71	138.56	933.43	494.76	1147.04	723.57	972.89	543.46	1111.44	544.48
38.638	0	0.33	0.14	0.1	0.37	0.06	0.15	0.09	1.09	3.96	99.27	5.55	0.71	96.69	3.98	2.32	0.09	0.39	11.05	0.84	0.16	0.4	0	0.31	1.09	3.96	0.06	0.7	47.02	5.57	0.87	0.73	3.2	0	0	0	3.45	5.12	3.3	70.95	138.68	932.83	494.33	1146.7	723.4	972.94	542.68	1111.6	544.8
38.671	0	0.31	0.14	0.09	0.34	0.06	0.15	0.09	0.81	3.55	99.33	4.52	0.94	96.84	3.55	1.82	0.09	0.4	10.92	1.01	0.21	0.36	0	0.3	0.78	4.18	0.05	0.58	44.44	5.59	0.81	0.48	3.31	0	0	0	0.86	4.89	3.24	69.81	137.55	932.2	494	1146.48	722.92	972.98	541.89	1110.52	543.56
38.705	0	0.29	0.14	0.09	0.32	0.07	0.15	0.09	0.85	3.25	99.37	4.02	1.82	97.61	3.25	2.3	0.08	0.51	12.31	1.01	0.34	0.43	0	0.37	0.85	4.35	0.05	0.59	41.54	6.16	0.76	0.98	3.62	0	0	0	0.47	3.46	3.23	69.84	139.37	931.38	493.17	1146.43	722.24	971.62	541.92	1110.99	542.5
38.738	0	0.3	0.14	0.09	0.32	0.08	0.15	0.09	0.72	3.2	99.35	4.61	2.2	93.36	3.2	2.59	0.08	0.55	13.1	0.93	0.46	0.47	0	0.36	0.72	4.42	0.05	0.46	42.52	6.19	0.7	0.55	3.65	0	0	0	0.55	8.78	3.82	69.74	138.58	931.18	493.32	1145.46	721.67	972.21	541.02	1110.77	543.52
38.772	0	0.29	0.13	0.09	0.33	0.09	0.15	0.1	0.71	3.19	99.34	5.91	3.69	96.11	3.19	3.46	0.08	0.63	16.44	1.12	0.67	0.79	0	0.33	0.71	4.36	0.05	0.46	42.46	7.8	0.67	0.52	3.79	0	0	0	-1.93	5.97	3.34	68.97	140.15	933.21	493.96	1145.66	720.61	971.99	538.89	1112.06	543.83
38.805	0	0.31	0.13	0.1	0.35	0.08	0.15	0.11	0.87	3.22	99.3	6.17	2.88	97.6	3.22	3.8	0.08	0.66	14.9	0.96	0.62	0.75	0	0.3	0.87	4.65	0.05	0.55	44.55	9.19	0.68	0.46	3.67	0	0	0	0.21	3.48	4.67	69.75	139.56	932.1	491.48	1148.16	721.84	974.36	537.97	1113.82	543.17
38.838	0	0.31	0.13	0.1	0.37	0.07	0.15	0.12	1.12	3.81	99.26	5.18	1.48	93.7	3.81	4.2	0.09	0.64	12.27	1.07	0.54	0.88	0	0.32	1.12	4.95	0.06	0.61	44.9	9.21	0.67	0.4	3.55	0	0	0	0.04	8.5	4.97	69.77	138.41	933.88	491.31	1146.06	717.47	975.25	536.25	1113.49	543.03
38.872	0	0.35	0.14	0.12	0.45	0.06	0.15	0.14	0.97	4.82	99.1	7.2	0.32	92.84	4.82	5.11	0.09	0.74	10.9	1.33	0.43	0.85	0	0.26	0.97	5.07	0.04	0.45	50.61	11.04	0.55	0.6	3.08	0	0	0	6.88	9.19	6.53	72.1	144.79	934.63	489.4	1148.36	717.04	975.63	536.41	1120.14	545.59
38.905	0	0.39	0.14	0.13	0.5	0.05	0.15	0.15	0.74	5.26	99.01	7.53	0	98.51	5.51	4.62	0.1	0.79	7.51	1.6	0.27	0.61	0	0.24	0.74	5.26	0.04	0.27	54.61	12.37	0.45	0.51	2.8	0	0	0	4.83	1.04	7.23	71.82	144.91	936.41	488.21	1149.7	715.18	977.77	532.38	1122.13	544.97
38.938	0	0.42	0.14	0.15	0.57	0.05	0.15	0.17	0.73	5.13	98.86	9.13	0	97.75	6.01	5.51	0.09	0.9	6.06	1.85	0.21	0.6	0	0.17	0.73	5.13	0.04	0.16	58.68	14.17	0.41	1.08	2.66	0	0	0	4.85	3.13	7.12	71.66	150.38	940.52	488.9	1155.83	716.6	980.28	535.01	1130.25	546.17
38.972	0	0.47	0.14	0.17	0.63	0.04	0.15	0.18	0.52	6.25	98.74	12.29	0	98.05	6.41	5.59	0.09	0.91	5.06	2.32	0.17	0.52	0	0.15	0.52	6.25	0.03	0.07	62.47	15.72	0.27	1.01	2.45	0	0	0	5.14	2.4	9.44	71.79	146.98	940.62	487.46	1158.65	717.47	986.06	532.95	1132.33	547.4
39.005	0	0.5	0.14	0.17	0.7	0.04	0.17	0.2	0.49	6.83	98.61	15.7	0	98.24	8.16	5.52	0.1	1.07	5.12	3.3	0.19	0.58	0	0.15	0.49	6.83	0.02	0.07	64.26	15.73	0.26	2.34	2.35	0	0	0	8.57	1.9	6.82	73.25	150.35	946.28	488.61	1164.37	721.61	987.11	535.11	1136.94	547.59
39.038	0	0.49	0.14	0.17	0.72	0.04	0.16	0.2	0.47	6.79	98.56	15.6	0	97.86	8.06	6.47	0.1	1.2	5.07	2.85	0.21	0.56	0	0.17	0.47	6.79	0.02	0.12	64.26	15.29	0.2	1	2.29	0	0	0	5.47	2.88	7.99	72.25	146.06	950.66	491.38	1165.3	721.12	993.37	532.64	1138.25	551.2
39.072	0	0.5	0.14	0.18	0.82	0.04	0.19	0.24	0.38	7.98	98.36	21.43	0	96.77	11.08	5.92	0.11	1.16	5.06	3.59	0.23	0.5	0	0.18	0.38	7.98	0.02	0.16	66.09	16.99	0.15	0.81	1.95	0	0	0	5.35	5.01	8.04	72.33	141.28	951.6	491.87	1164.92	719.16	995.66	535.92	1136.31	549.27
39.105	0	0.54	0.14	0.19	0.9	0.04	0.19	0.26	0.28	7.79	98.21	24.9	0	98.68	11.42	6.83	0.11	1.29	5.7	4.27	0.22	0.59	0	0.19	0.28	7.79	0.01	0.22	68.18	17.29	0.14	1.27	1.86	0	0	0	6.91	0.41	8.35	73.04	146.82	955.42	490.46	1171.73	721.09	998.86	534.07	1144.77	550.41
39.139	0	0.6	0.15	0.22	0.91	0.04	0.18	0.26	0.26	8.1	98.18	27.89	0	94.44	10.1	6.48	0.13	1.15	4.38	4.34	0.17	0.51	0	0.15	0.26	8.1	0.01	0.18	71.42	19.41	0.12	1.1	1.59	0	0	0	5.97	7.84	7.91	72.56	143.53	957.43	492.13	1170.48	719.82	1000.43	534.98	1143.08	550.89
39.172	0	0.62	0.14	0.24	0.94	0.04	0.17	0.26	0.29	8.6	98.12	28.19	0	95.94	8.64	7.81	0.13	1.13	4.03	3.92	0.19	0.45	0	0.18	0.29	8.6	0.01	0.21	73.06	19.89	0.1	1.12	1.41	0	0	0	5.1	6.19	9.88	71.87	148.51	956.82	491	1174.08	720.75	1002.1	533.95	1149.36	553.13
39.205	0	0.61	0.14	0.24	0.92	0.04	0.16	0.25	0.36	7.93	98.15	26.34	0	97.86	7.93	8.25	0.13	1.36	5	3.92	0.2	0.62	0	0.2	0.36	9	0.01	0.29	72.28	18.89	0.1	1.23	1.43	0	0	0	3.35	2.9	8.91	71.24	150.16	960.81	492.33	1178.9	723.67	1004.53	534.07	1153.42	553.54
39.239	0	0.67	0.14	0.27	0.98	0.04	0.15	0.26	0.47	6.94	98.04	33.34	0	96.67	6.94	8.78	0.13	1.32	5.26	3.76	0.24	0.67	0	0.23	0.47	9.98	0.02	0.43	75.93	20.21	0.09	0.86	1.33	0	0	0	7.5	5.16	8.86	73	148.29	963.79	495.1	1179.78	724.63	1007.16	539.27	1154.49	556.11
39.272	0	0.66	0.14	0.29	0.95	0.04	0.14	0.24	0.57	5.02	98.1	35.61	0	98.48	5.02	9.75	0.12	1.21	5.66	2.66	0.28	0.7	0	0.26	0.5	10.02	0.02	0.57	76.21	19.04	0.11	0.4	1.38	0	0	0	5.96	1.13	9.65	72.58	145.77	965.34	496.72	1181	725.19	1010.47	539.97	1155.19	557.37
39.305	0	0.67	0.14	0.29	0.9	0.04	0.14	0.23	0.6	3.88	98.19	35.23	0	97.86	3.88	9.25	0.11	1.16	6.43	2.17	0.31	0.71	0	0.29	0.51	9.58	0.02	0.6	76.51	19.59	0.11	1.05	1.3	0	0	0	7.06	2.89	9.63	73.24	141.33	966.98	498.26	1181.26	726.04	1013.3	542.2	1153.74	557.94
39.339	0	0.69	0.13	0.32	0.98	0.04	0.12	0.25	0.46	2.65	98.05	43.84	0	92.74	2.65	11.18	0.09	1.17	4.77	1.91	0.25	0.45	0	0.26	0.46	7.94	0.02	0.39	79.08	21.64	0.1	0.75	1.21	0	0	0	-0.94	9.26	8.65	70.13	143.9	966.43	498.76	1178.6	722.9	1009.8	539.36	1152.67	556.53
39.372	0	0.71	0.14	0.33	0.96	0.04	0.12	0.25	0.49	2.53	98.09	43.54	0	96.47	2.53	10.22	0.08	1.18	4.72	1.63	0.22	0.38	0	0.24	0.49	7.71	0.02	0.31	79.88	21.96	0.1	1.11	1.24	0	0	0	4.16	5.46	8.86	72.1	142.53	968.55	497.85	1180.79	723.77	1012.65	539.21	1154.08	556.87
39.406	0	0.66	0.13	0.31	0.95	0.04	0.12	0.23	0.59	2.34	98.1	41.9	0	96.18	2.34	11.53	0.07	1.16	4.47	1.39	0.17	0.34	0	0.33	0.59	7.16	0.02	0.27	77.73	19.42	0.14	1.23	1.32	0	0	0	6.2	5.87	9.94	72.45	149.72	965.64	496.98	1183.33	726.64	1010.6	541.28	1159.24	559.27
39.439	0	0.63	0.13	0.29	0.91	0.04	0.12	0.22	0.72	2.45	98.19	37.4	0	96.93	2.45	11.27	0.08	1.19	4.95	1.55	0.2	0.35	0	0.38	0.72	7.38	0.02	0.35	75.65	18.69	0.15	0.77	1.35	0	0	0	4.63	4.75	9.37	71.79	149.4	967.03	497.02	1185.57	728.53	1011.88	540.03	1160.1	558.74
39.472	0	0.6	0.13	0.28	0.91	0.04	0.12	0.22	0.67	2.41	98.18	37.58	0	97.56	2.41	12.05	0.08	0.97	5.03	1.21	0.21	0.4	0	0.36	0.67	7.26	0.02	0.39	74.97	18.12	0.17	0.65	1.27	0	0	0	6.99	3.55	9.36	72.89	146.41	969.36	498.66	1186.9	730.34	1014.95	541.9	1160.2	560.28
39.506	0	0.57	0.13	0.26	0.88	0.04	0.12	0.21	0.72	2.52	98.25	33.72	0	96.58	2.52	12.06	0.06	1.02	5.49	1.19	0.19	0.45	0	0.41	0.72	6.3	0.02	0.46	72.87	16.33	0.22	1.19	1.35	0	0	0	4.54	5.3	9.9	71.67	147.79	970	498.98	1188.27	730.81	1016.2	540.41	1162.46	561.65
39.539	0	0.58	0.13	0.26	0.85	0.04	0.13	0.2	0.74	2.89	98.3	31.55	0	93.22	2.89	10.97	0.07	0.98	6.61	1.43	0.22	0.44	0	0.33	0.74	6.21	0.02	0.41	72.73	15.47	0.25	0.68	1.36	0	0	0	1.88	8.89	9.95	70.67	147.26	969.77	500.37	1186.99	730.67	1015.97	540.4	1161.53	562.74
39.572	0	0.58	0.14	0.25	0.82	0.04	0.13	0.18	0.74	3.49	98.37	28.28	0	96.03	3.49	9.6	0.07	0.82	5.58	1.38	0.15	0.34	0	0.31	0.74	6.06	0.02	0.28	72.15	13.9	0.27	1.86	1.32	0	0	0	3.12	6.07	9.78	70.64	153.44	967.25	500.16	1188.9	734.56	1012.62	541.94	1164.47	564.03
39.606	0	0.56	0.14	0.23	0.75	0.04	0.14	0.14	0.74	3.96	98.5	22.57	0	95.97	3.96	7.54	0.07	0.78	5.11	1.17	0.13	0.21	0	0.31	0.74	5.79	0.01	0.21	70.45	10.76	0.35	1.37	1.35	0	0	0	-0.42	6.15	9.7	69.75	144.55	969.76	504.15	1186.59	734.79	1016.58	542.24	1159.28	565.28
39.639	0	0.54	0.15	0.22	0.71	0.04	0.14	0.14	0.77	4.08	98.57	19.58	0	93.09	4.08	7.31	0.08	0.75	4.91	1.13	0.15	0.13	0	0.28	0.77	5.86	0.02	0.16	68.44	10.36	0.34	0.8	1.36	0	0	0	-0.47	9	11.36	69.79	145.33	967.22	503.19	1183.76	731.34	1015.68	541.84	1158.96	566.19
39.672	0	0.51	0.15	0.2	0.68	0.03	0.15	0.13	0.69	5.16	98.63	15.75	0	94.12	5.16	6.07	0.09	0.76	3.68	1.12	0.13	0.08	0	0.25	0.69	6.08	0.02	0.15	66.4	9.18	0.36	1.61	1.35	0	0	0	0.39	8.13	11.55	70.44	142.62	966.81	503.98	1179.43	728.55	1014.7	541.31	1155.06	566.56
39.706	0	0.47	0.15	0.18	0.65	0.04	0.15	0.13	0.55	5.64	98.7	13.02	0	97.09	5.68	6.01	0.09	0.62	4.42	0.89	0.14	0.08	0	0.21	0.55	5.64	0.02	0.12	63.69	8.92	0.46	0.41	1.43	0	0	0	-1.68	4.46	10.85	68.92	157.21	965.66	503.55	1185.72	733.75	1010.19	541.57	1165.03	568.79
39.739	0	0.44	0.15	0.17	0.67	0.04	0.16	0.14	0.56	5.98	98.66	12.58	0	94.67	6.68	6.49	0.1	0.61	5.6	0.88	0.15	0.07	0	0.21	0.56	5.98	0.02	0.15	62.53	8.29	0.42	1.27	1.42	0	0	0	2.11	7.62	12.16	69.89	152.87	964.93	503.77	1186.14	737.06	1013.88	541.47	1163.7	571.86
39.773	0	0.41	0.15	0.15	0.66	0.04	0.16	0.14	0.48	5.42	98.69	11.15	0	96.71	7.03	7.06	0.11	0.55	7.69	0.87	0.12	0.1	0	0.17	0.48	5.42	0.02	0.1	59.82	7.58	0.37	1.2	1.31	0	0	0	4.22	5.09	11.96	70.59	153.87	964.65	503.73	1186.76	738.17	1013.16	542.79	1164.26	571.9
39.806	0	0.4	0.14	0.15	0.65	0.04	0.16	0.14	0.47	6.44	98.7	10.42	0	93.96	6.53	7.83	0.13	0.59	7.62	0.77	0.14	0.09	0	0.16	0.47	6.44	0.02	0.14	58.73	6.85	0.36	0.88	1.24	0	0	0	1.92	8.28	11.89	70.09	143.64	964.56	505.89	1182.78	738.09	1015.5	542.61	1156.21	571.48
39.839	0	0.39	0.14	0.15	0.7	0.04	0.15	0.15	0.56	6.36	98.6	12.05	0	93.47	6.62	9.98	0.13	0.63	5.99	0.76	0.13	0.07	0	0.17	0.56	6.36	0.02	0.18	58.62	6.6	0.39	0.61	1.18	0	0	0	2.35	8.69	12.55	70.21	147.97	964.26	505.43	1182.04	736.18	1014.18	541.42	1158.73	573.05
39.873	0	0.31	0.12	0.13	0.79	0.04	0.14	0.19	0.59	6.96	98.41	13.24	0	93.12	6.96	16.01	0.16	0.69	5.13	0.83	0.11	0.08	0	0.15	0.59	7.36	0.02	0.16	53.93	5.48	0.48	1.46	1.11	0	0	0	0.81	8.97	12.74	69.54	148.94	963.86	504.35	1182.39	735.23	1014.06	539.86	1159.44	572.24
39.906	0	0.3	0.1	0.14	0.99	0.03	0.12	0.23	0.49	5.79	98.02	23.55	0	93.98	5.79	22.45	0.16	0.72	3.65	0.69	0.1	0.03	0	0.14	0.48	7.47	0.02	0.17	56.23	5.74	0.49	2.5	1.1	0	0	0	1.37	8.26	12.22	69.53	149.02	964.81	504.38	1184.83	737.6	1014.98	540.47	1160.64	571.94
39.939	0	0.27	0.08	0.14	1.28	0.03	0.09	0.32	0.49	4.27	97.44	39.46	0	96.09	4.27	31.64	0.17	0.76	2.98	0.59	0.07	0.03	0	0.11	0.47	7.45	0.02	0.12	56.37	5.87	0.49	1.74	1.12	0	0	0	4.02	5.99	12.9	70.61	147.09	965.39	505.14	1185.49	738.98	1017.09	541.84	1160.77	573.38
39.973	0	0.25	0.06	0.16	1.8	0.03	0.08	0.46	0.47	3.76	96.41	62.51	0	94.95	3.76	40.67	0.16	0.92	2.69	0.53	0.06	0.03	0	0.09	0.41	7.39	0.02	0.06	59.03	5.57	0.47	1.09	1.11	0	0	0	2.59	7.34	12.41	70.07	150.39	966.39	505.36	1184.99	736.86	1015.58	540.99	1162.34	573.81
40.006	0	0.23	0.06	0.16	2.13	0.03	0.07	0.58	0.45	2.94	95.73	73.19	0	95.66	2.94	46.57	0.15	0.97	2.68	0.58	0.06	0.05	0	0.1	0.33	7.62	0.02	0.04	59.27	5.92	0.45	0.84	1.1	0	0	0	0.84	6.54	11.63	69.51	150.49	966.84	505.43	1185.78	736.68	1015.12	541.02	1162.17	573.02
40.039	0	0.21	0.05	0.16	2.48	0.03	0.06	0.71	0.43	2.76	95.04	79.38	0	95.12	2.76	51.61	0.14	1.05	2.7	0.5	0.06	0.08	0	0.11	0.35	7.68	0.02	0.03	58.5	5.93	0.43	0.53	0.97	0	0	0	-0.74	7.16	12.67	68.84	148.61	967.36	504.97	1186.54	736.21	1017.91	539.58	1162.78	572.75
40.073	0	0.18	0.04	0.15	2.82	0.03	0.06	0.88	0.39	2.73	94.37	83.19	0	94.8	2.73	56.73	0.13	1.03	2.89	0.55	0.07	0.14	0	0.13	0.37	7.52	0.01	0.02	56.51	6.13	0.39	0.78	0.89	0	0	0	-1.46	7.48	12.7	68.49	149.46	969.2	505.18	1187.8	735.51	1019.19	539.41	1164.86	572.83
40.106	0	0.16	0.04	0.14	3.05	0.03	0.05	1.02	0.35	2.36	93.9	85.29	0	96.32	2.36	60.91	0.11	1.06	3.62	0.64	0.1	0.2	0	0.15	0.28	7.47	0.01	0.02	54.29	5.93	0.35	0.77	0.91	0	0	0	0.03	5.67	11.38	69.15	151.92	970.39	505.37	1190.25	737.13	1018.19	540.89	1166.67	573.03
40.14	0	0.16	0.04	0.14	3.33	0.03	0.05	1.16	0.33	2.05	93.33	88.09	0	95.87	2.05	63.88	0.08	1.19	4	0.56	0.16	0.15	0	0.15	0.23	7.35	0.01	0.02	54.36	6.14	0.33	2.57	0.97	0	0	0	-0.48	6.28	12.38	68.94	152.32	971.23	506.91	1190.52	737.59	1020.04	541.19	1168.37	575.81
40.173	0	0.14	0.03	0.14	3.58	0.03	0.05	1.29	0.32	2.21	92.83	89.51	0	96.11	2.21	66.69	0.06	1.13	4.39	0.54	0.15	0.11	0	0.17	0.27	7.11	0.01	0.02	53.32	5.88	0.32	1.98	1	0	0	0	-1.44	5.96	11.09	68.41	156.08	973.17	508.23	1193.15	739.66	1018.85	543.73	1171.72	575.24
40.206	0	0.14	0.03	0.13	3.68	0.03	0.05	1.33	0.28	2.04	92.63	90.14	0	96.24	2.04	67.89	0.06	1.17	4.39	0.58	0.18	0.06	0	0.16	0.22	6.12	0.01	0.03	52.99	5.48	0.28	2.31	1.01	0	0	0	-0.04	5.79	12	68.8	152.39	972.02	507.74	1194.14	742.05	1021.57	543.31	1170.36	576.23
40.24	0	0.16	0.03	0.15	3.85	0.03	0.05	1.26	0.26	1.83	92.3	92.11	0	96.92	1.83	67.17	0.05	1.18	4.26	0.51	0.13	0.05	0	0.14	0.19	5.15	0.01	0.03	56.74	5.06	0.26	2.52	0.97	0	0	0	0.81	4.76	12.15	68.69	156.25	970.13	506.17	1197.4	745.91	1020.88	542.49	1173.31	576.85
40.273	0	0.15	0.03	0.15	3.88	0.04	0.05	1.28	0.25	1.79	92.24	92.08	0	97.28	1.79	68.15	0.04	1.14	4.75	0.45	0.11	0.06	0	0.15	0.2	4.7	0.02	0.04	55.71	4.63	0.25	1.42	1.03	0	0	0	0.21	4.12	11.62	68.04	157.87	970.83	505.02	1202.54	749.35	1022.4	542.29	1176.57	576.27
40.306	0	0.15	0.03	0.15	3.96	0.04	0.05	1.28	0.24	1.81	92.08	92.63	0	94.58	1.81	68.01	0.04	1.24	4.74	0.42	0.09	0.08	0	0.12	0.14	4.66	0.02	0.02	56.82	4.71	0.24	3.24	1.06	0	0	0	1.28	7.7	12.37	68.42	162.05	970.76	505.81	1200.68	747.75	1021.16	541.88	1178.72	579.77
40.34	0	0.16	0.03	0.15	3.74	0.04	0.05	1.22	0.2	1.75	92.51	91.93	0	97.72	1.75	66.46	0.04	1.1	5.54	0.44	0.11	0.12	0	0.1	0.12	3.84	0.02	0.03	57.14	5.26	0.2	5.25	1.22	0	0	0	2.3	3.22	12.4	69.53	158.08	970.6	504.45	1196.24	742.56	1020.05	540.59	1174.26	575.41
40.373	0	0.16	0.04	0.15	3.49	0.04	0.05	1.13	0.18	1.7	93.01	90.35	0	94.09	1.7	64.39	0.04	1.27	6.8	0.52	0.14	0.25	0	0.11	0.12	3.96	0.03	0.03	56.78	5.43	0.18	1.14	1.2	0	0	0	3.69	8.16	15.32	69.25	161.68	969.83	503.95	1199.29	742.58	1024.15	541.46	1180.87	581.23
40.407	0	0.16	0.04	0.13	2.62	0.04	0.05	0.88	0.14	1.67	94.76	80.02	0	95.19	1.67	58.82	0.03	1.17	7.53	0.63	0.22	0.34	0	0.11	0.12	3.53	0.03	0.03	51.78	4.82	0.14	1.3	1.36	0	0	0	1.02	7.08	13.84	68.6	161.19	968.46	506.27	1195.71	744.76	1020.01	540.4	1175.93	581.26
40.44	0	0.17	0.05	0.12	1.77	0.04	0.06	0.56	0.13	1.32	96.45	58.72	0	95.85	1.32	49.4	0.03	1.1	7.51	0.66	0.2	0.26	0	0.13	0.11	3.1	0.03	0.03	48.32	3.87	0.12	0.67	1.38	0	0	0	0.59	6.3	13.13	68.14	159.39	967.55	504.82	1199.3	748.01	1020.44	543.35	1176.28	576.76
40.473	0	0.17	0.05	0.11	1.71	0.04	0.06	0.54	0.13	1.34	96.58	56.01	0	93.67	1.34	48.38	0.03	1.17	7.27	0.66	0.13	0.21	0	0.13	0.11	3.08	0.04	0.03	47.96	3.83	0.11	1.62	1.42	0	0	0	0.21	8.53	14.9	67.79	157.35	968.8	505.37	1200.32	747.68	1025.2	542	1177.88	580.06
40.507	0	0.17	0.06	0.09	1.2	0.04	0.07	0.38	0.14	1.17	97.59	32.07	0	93.8	1.17	41.48	0.03	1.08	6.64	0.74	0.18	0.19	0	0.14	0.14	2.63	0.05	0.04	42.51	2.89	0.09	0.24	1.61	0	0	0	-1.91	8.42	13.23	66.92	159.91	967.39	505.16	1200.6	749.52	1021.17	542.74	1177.28	577.37
40.54	0	0.19	0.07	0.1	1.01	0.04	0.08	0.3	0.15	1.21	97.98	24.52	0	94.34	1.21	35.66	0.03	1.07	6.82	0.77	0.18	0.27	0	0.14	0.15	2.47	0.05	0.05	43.69	2.71	0.08	2.37	1.86	0	0	0	-0.63	7.93	12.77	66.93	162.84	966.98	502.66	1204.5	752.69	1021.1	541.05	1180.14	576.02
40.573	0	0.21	0.07	0.11	1.01	0.04	0.08	0.28	0.16	1.06	97.98	25.93	0	95.78	1.06	33.92	0.03	1.17	5.51	0.67	0.15	0.27	0	0.13	0.16	2.29	0.06	0.04	46.35	2.7	0.08	0.68	1.73	0	0	0	3.8	6.38	14.99	68.74	162.15	966.33	504.33	1201.47	750.31	1022.66	542.88	1180.13	581.57
40.607	0	0.23	0.07	0.12	1.06	0.04	0.08	0.27	0.18	1.08	97.87	30.94	0	96.82	1.08	33.71	0.04	1.25	5.81	0.59	0.18	0.31	0	0.12	0.18	1.92	0.07	0.05	49.63	2.47	0.07	3.11	2	0	0	0	2	4.92	13.38	68.19	159.13	966.8	502.81	1202.23	751.55	1022.06	540.86	1177.19	576.32
40.64	0	0.22	0.07	0.11	1.02	0.04	0.08	0.26	0.17	1.2	97.97	27.72	0	91.55	1.2	32.7	0.04	1.23	5.85	0.46	0.14	0.22	0	0.12	0.17	1.97	0.08	0.05	48.7	2.45	0.07	0.51	1.98	0	0	0	-0.73	10.09	14.95	67.15	160.02	965.53	503.77	1199.2	747.46	1022.18	540.84	1177.46	579.47
40.673	0	0.22	0.07	0.11	1.02	0.04	0.08	0.27	0.2	1.24	97.95	27.83	0	95.19	1.24	33.04	0.05	1.25	6.41	0.51	0.13	0.18	0	0.15	0.2	1.7	0.08	0.04	48.44	2.49	0.07	1.4	2.01	0	0	0	0.67	7.07	13.15	67.7	162.81	966.2	501.32	1200.26	746.98	1019.1	539.41	1177.96	575.04
40.707	0	0.2	0.06	0.11	1.24	0.05	0.07	0.35	0.18	1.4	97.51	38.22	0	90.81	1.4	38.71	0.05	1.47	7.18	0.41	0.12	0.14	0	0.18	0.17	1.63	0.09	0.06	48.65	2.57	0.07	0.35	2.29	0	0	0	-2.55	10.55	13.23	66.41	161.47	965.71	502.3	1199.17	747.17	1019.34	538.65	1176.51	575.67
40.74	0	0.21	0.07	0.11	1.12	0.04	0.07	0.3	0.18	1.48	97.75	33.19	0	96.67	1.48	35.44	0.05	1.25	5.67	0.33	0.11	0.1	0	0.17	0.18	1.54	0.08	0.04	49.19	2.57	0.08	0.69	2.24	0	0	0	0.68	5.16	13.04	68.07	156.88	965.9	500.82	1198.56	745.71	1020	539.75	1173.56	571.84
40.774	0	0.2	0.06	0.12	1.35	0.04	0.07	0.38	0.19	1.59	97.29	44.83	0	95.59	1.6	40.22	0.06	1.25	4.84	0.38	0.09	0.09	0	0.19	0.16	1.59	0.08	0.04	50.53	3.19	0.08	0.79	2.3	0	0	0	-0.73	6.62	12.57	67.54	158.08	965.72	500	1196.55	743.48	1018.13	536.54	1172.35	571.24
40.807	0	0.21	0.06	0.12	1.35	0.04	0.07	0.37	0.21	1.37	97.3	45.1	0	96.24	1.56	39.54	0.07	1.25	5.09	0.42	0.1	0.1	0	0.21	0.13	1.37	0.07	0.04	51.35	3.42	0.08	0.78	2.23	0	0	0	0.98	5.79	12.97	68.36	155.44	965.19	499.07	1195.86	742.63	1018.91	536.91	1170.8	569.93
40.84	0	0.2	0.06	0.12	1.33	0.04	0.07	0.38	0.21	1.29	97.34	44.46	0	98.18	1.61	39.86	0.06	0.93	4.42	0.39	0.13	0.11	0	0.21	0.14	1.29	0.07	0.03	50.71	3.64	0.1	0.37	2.26	0	0	0	2.55	2.06	12.26	69.32	155.11	967.3	500.63	1193.6	739.93	1017.84	538.22	1169.68	569.91
40.874	0	0.21	0.06	0.12	1.37	0.04	0.07	0.37	0.22	1.13	97.26	47.65	0	95	1.37	40.38	0.05	0.87	4.31	0.34	0.14	0.11	0	0.22	0.13	1.13	0.05	0.04	51.78	3.31	0.11	0.73	2.16	0	0	0	0.96	7.28	13.47	68.7	150.77	963.89	500.06	1190.7	739.33	1018.23	537.67	1165.53	569.83
40.907	0	0.23	0.07	0.13	1.19	0.04	0.07	0.31	0.25	1.13	97.61	40.6	0	90.85	1.13	36.07	0.06	0.69	3.34	0.31	0.16	0.14	0	0.25	0.15	1.15	0.06	0.06	52.53	3.62	0.13	0.57	2.01	0	0	0	-1.79	10.52	14.67	67.52	154.72	958.42	495.18	1189.77	736.65	1015.34	533.06	1166.13	567.73
40.94	0	0.25	0.08	0.13	1.01	0.03	0.08	0.25	0.29	0.84	97.98	31.78	0	92.49	0.84	31.25	0.06	0.61	2.5	0.25	0.17	0.14	0	0.29	0.13	1.04	0.06	0.09	52.58	3.8	0.16	0.2	1.92	0	0	0	1.4	9.45	13.92	68.74	151.02	956.72	493.23	1189.34	738.98	1014.54	532.47	1162.1	564.61
40.974	0	0.28	0.09	0.13	0.84	0.04	0.08	0.2	0.31	0.6	98.32	23.88	0	92.53	0.6	25.7	0.06	0.55	2.7	0.33	0.2	0.24	0	0.31	0.14	1.09	0.07	0.19	53.21	4.52	0.2	0.38	2.03	0	0	0	-2.7	9.42	14.5	67.26	150.36	955.09	492.51	1187.74	736.09	1013.84	531.3	1160.86	562.83
41.007	0	0.29	0.09	0.13	0.74	0.04	0.09	0.18	0.32	0.56	98.53	18.81	0	92.65	0.56	22	0.06	0.54	3.56	0.5	0.24	0.41	0	0.32	0.15	1.16	0.07	0.29	53.14	5.14	0.22	0.73	2.19	0	0	0	-5.87	9.33	14.01	65.99	153.22	953.82	488.6	1190.28	734.45	1012.48	529.09	1163	557.71
41.04	0	0.33	0.11	0.14	0.65	0.04	0.1	0.16	0.38	0.59	98.69	15.53	0	91.01	0.59	17.45	0.07	0.56	4.42	0.48	0.25	0.39	0	0.31	0.17	1.25	0.06	0.38	54.81	6.49	0.24	1.45	2.24	0	0	0	-1.61	10.42	14.69	67.37	155.01	953.55	487.32	1190.41	734.5	1012.91	527.75	1164.54	559.93
41.074	0	0.31	0.11	0.12	0.52	0.04	0.1	0.14	0.69	0.53	98.97	8.11	0	87.99	0.53	13.96	0.07	0.58	5.91	0.46	0.25	0.54	0	0.32	0.2	1.36	0.06	0.69	49.16	8.06	0.29	0.74	2.5	0	0	0	-3.56	12.04	13.92	66.53	149.91	956.72	486.68	1191.58	732.34	1015.99	527.53	1163.22	555.73
41.107	0	0.31	0.12	0.11	0.46	0.04	0.11	0.14	0.9	0.55	99.07	6.06	0	90.74	0.55	11.73	0.07	0.6	6.14	0.52	0.25	0.5	0	0.33	0.24	1.59	0.06	0.9	47.5	8.57	0.28	1.16	2.47	0	0	0	-3.19	10.59	14.89	67.04	153.78	957.12	485.49	1191.49	729.22	1015.99	525.09	1166.37	557.26
41.141	0	0.32	0.12	0.11	0.44	0.05	0.11	0.14	1.48	0.57	99.13	5.19	0	88.52	0.57	10.15	0.07	0.6	6.48	0.57	0.23	0.55	0	0.33	0.26	1.79	0.05	1.48	47.02	11.38	0.32	1.97	2.45	0	0	0	-2.31	11.79	14.63	67.26	150.51	958.84	484.91	1192.6	728.57	1018.24	526	1165.89	555.17
41.174	0	0.31	0.13	0.11	0.41	0.05	0.11	0.15	1.19	0.57	99.18	4.2	0	90.07	0.57	8.78	0.06	0.66	7.14	0.56	0.22	0.62	0	0.27	0.25	2.29	0.04	1.19	45.63	13.81	0.36	0.53	2.44	0	0	0	-0.4	10.97	15.26	67.95	150.09	960.31	483.89	1193.74	727.93	1020.61	524.12	1167.31	555.84
41.207	0	0.31	0.13	0.1	0.38	0.05	0.12	0.14	0.84	0.76	99.25	3.47	0	90.98	0.76	7.18	0.07	0.74	7.96	0.74	0.24	0.76	0	0.24	0.26	2.67	0.03	0.84	44	14.1	0.32	0.36	2.47	0	0	0	1.16	10.44	14.78	68.66	150.05	964.96	482.85	1197.5	727.62	1024.3	522.19	1170.72	555
41.241	0	0.29	0.14	0.09	0.35	0.06	0.13	0.16	0.47	1.25	99.3	3.31	0.44	92.98	1.25	6.37	0.09	0.83	10.36	0.99	0.34	1.32	0	0.26	0.29	3.64	0.02	0.47	40.98	16.45	0.33	0.63	2.53	0	0	0	3.52	9.08	14.25	69.66	151.1	966.19	481.38	1196.84	723.48	1023.13	523.09	1171.35	552.45
41.274	0	0.27	0.14	0.08	0.31	0.07	0.13	0.15	0.38	1.59	99.37	2.81	1.42	92.83	1.59	5.4	0.1	0.83	12.8	1.17	0.5	2.06	0	0.25	0.33	4.04	0.01	0.38	36.45	15.63	0.33	0.27	2.61	0	0	0	3.81	9.19	13.81	69.75	151.37	969.59	481.37	1197.46	721.33	1024.62	521.53	1172.84	552.27
41.307	0	0.24	0.14	0.07	0.27	0.08	0.14	0.14	0.52	2.01	99.45	2	2.27	93.4	2.01	5.2	0.11	0.77	15.15	1.5	0.73	3.22	0	0.24	0.37	5.12	0.01	0.52	29.76	14.91	0.39	0.26	2.68	0	0	0	3.32	8.75	11.39	69.69	151.8	974.37	480.94	1199.37	719.83	1024.59	520.64	1173.83	548.44
41.341	0	0.2	0.14	0.06	0.23	0.09	0.14	0.14	0.71	2.51	99.53	1.22	3.06	93.9	2.51	5.49	0.13	0.74	17.18	2.01	1.01	5.03	0	0.25	0.37	6.99	0.01	0.71	21.36	14.39	0.43	0.25	2.88	0	0	0	4.03	8.33	14.27	70.52	146.09	975.58	482.24	1196.12	713.54	1029.42	521.98	1172.63	550.83
41.374	0	0.19	0.14	0.05	0.22	0.09	0.15	0.14	1.1	3.07	99.56	0.92	2.83	94.06	3.07	5.09	0.13	0.8	16.75	2.89	0.82	6.01	0	0.23	0.33	7.23	0.01	1.1	17.66	13.56	0.43	0.24	2.93	0	0	0	3.41	8.19	14.06	70.09	148.47	975.23	480.9	1196.52	712.79	1028.3	520.19	1173.75	549.99
41.408	0	0.17	0.13	0.04	0.2	0.07	0.14	0.15	0.67	3.42	99.59	0.46	1.13	91.83	3.42	5.21	0.14	0.87	11.54	3.39	0.63	5.42	0	0.19	0.3	9.46	0.01	0.67	13.29	13.8	0.38	0.37	3.31	0	0	0	5.08	9.9	13.72	70.64	144.8	977.89	482.27	1197.39	713.31	1031.07	522.68	1173.27	550.02
41.441	0	0.18	0.13	0.04	0.21	0.07	0.14	0.16	0.76	4.4	99.59	0.43	0.93	92.98	4.4	5.34	0.15	0.79	11.45	4.96	0.6	6.65	0	0.2	0.36	11.61	0.01	0.76	12.18	15.3	0.36	0.77	3.38	0	0	0	5.62	9.09	13.27	70.81	148.92	977.69	480.89	1196.33	711.04	1028.33	520.28	1174.33	549.61
41.474	0	0.17	0.13	0.04	0.22	0.05	0.14	0.18	0.48	4.85	99.56	0.35	0	94.16	4.85	6.63	0.15	0.71	8.24	4.61	0.4	5.34	0	0.2	0.38	12.14	0.01	0.48	12.49	15.86	0.37	0.58	3.19	0	0	0	6.61	8.1	13.66	71.16	146.23	978.52	481.19	1198.55	712.39	1031.1	522.95	1174.99	549.05
41.508	0	0.16	0.13	0.04	0.22	0.05	0.13	0.18	0.41	3.92	99.56	0.33	0	90.84	3.92	7.61	0.17	0.64	6.63	3.67	0.35	5.34	0	0.19	0.41	14.09	0.01	0.39	11.33	16.63	0.34	0.26	2.78	0	0	0	6.43	10.53	14.22	70.78	144.89	978.12	481.92	1197.39	713.37	1032	521.31	1173.73	551.4
41.541	0	0.15	0.13	0.04	0.23	0.05	0.13	0.19	0.57	4.25	99.54	0.33	0	91.22	4.25	9.19	0.17	0.67	6.63	2.98	0.33	5.48	0	0.19	0.47	14.26	0.01	0.57	10.43	16.15	0.36	0.45	2.68	0	0	0	8.52	10.3	13.96	71.38	145.43	977.76	480.35	1198.39	713.54	1031.63	521.64	1174.29	549.9
41.574	0	0.14	0.12	0.04	0.22	0.05	0.13	0.19	0.46	3.9	99.55	0.33	0	93.05	3.9	9.08	0.16	0.66	7.75	2.69	0.33	4.56	0	0.18	0.44	13.19	0.01	0.46	9.97	15.98	0.39	0.49	2.84	0	0	0	7.26	9.03	14.56	70.63	145.79	978.12	479.73	1200.96	714.94	1033.7	520.28	1176.39	550.16
41.608	0	0.14	0.12	0.04	0.22	0.06	0.13	0.19	0.54	3.82	99.56	0.33	0.11	93.64	3.82	9.75	0.17	0.66	10.34	2.44	0.39	6.02	0	0.16	0.49	12.73	0.01	0.54	8.28	15.06	0.4	0.32	2.82	0	0	0	5.18	8.55	14.96	69.98	147.76	980.85	480.95	1201.55	711.5	1035.06	520.95	1179.67	551.3
41.641	0	0.13	0.12	0.04	0.21	0.08	0.13	0.18	0.72	3.28	99.58	0.36	2.01	91.76	3.28	9.79	0.17	0.66	14.19	2.19	0.44	5.23	0	0.16	0.58	12.77	0.01	0.72	7.26	14.08	0.39	0.11	3.04	0	0	0	4.65	9.95	15.05	69.86	143.05	981.18	482.81	1198.3	711.15	1035.79	520.48	1175.26	552.25
41.674	0	0.13	0.12	0.03	0.19	0.1	0.14	0.16	0.83	3.26	99.62	0.42	4.09	93.14	3.26	8.57	0.17	0.64	18.43	2.27	0.5	5.35	0	0.13	0.68	12.82	0.01	0.83	5.14	12.43	0.4	0.1	3.37	0	0	0	6.99	8.95	14.29	70.32	146.25	981.21	482.29	1198.24	711.35	1033.58	520.23	1176.24	552.39
41.708	0	0.12	0.12	0.03	0.18	0.11	0.14	0.14	0.92	2.95	99.63	0.42	5.22	93.08	2.95	9.12	0.19	0.74	20.06	2.15	0.56	5.85	0	0.15	0.62	11.96	0.01	0.92	3.5	10.13	0.43	0.18	3.77	0	0	0	4.48	9	13.8	69.27	148.5	981.99	482.43	1198.78	710.67	1032.8	519.26	1177.63	552.01
41.741	0	0.13	0.12	0.03	0.18	0.12	0.14	0.14	1.12	2.57	99.64	0.43	5.38	91.75	2.57	8.85	0.2	0.77	20.27	2.59	0.58	5.14	0	0.14	0.73	11.5	0.01	1.12	3.52	10.47	0.43	0.22	3.83	0	0	0	4.7	9.96	14.12	69	148.79	980.37	480.85	1199.52	711.11	1032.64	518.99	1177.93	551.06
41.775	0	0.13	0.12	0.03	0.18	0.09	0.13	0.14	1.26	2.64	99.65	0.33	3.03	91	2.64	8.03	0.19	0.67	15.34	2.73	0.54	5.2	0	0.14	0.85	10.03	0.02	1.26	3.47	11.47	0.49	0.34	3.62	0	0	0	5.54	10.43	14.53	69.23	144.52	980	480.75	1198.6	710.91	1034.09	519.64	1175.35	550.19
41.808	0	0.13	0.12	0.03	0.17	0.08	0.13	0.15	1.42	2.28	99.65	0.33	2.28	91.44	2.28	7.66	0.19	0.62	14.15	2.72	0.56	5.56	0	0.15	0.87	8.7	0.02	1.42	3.9	12.99	0.45	0.35	3.38	0	0	0	4.12	10.16	14.14	68.58	143.23	980.84	481.25	1199.18	711.52	1034.77	519.69	1174.89	549.38
41.841	0	0.13	0.12	0.03	0.18	0.07	0.13	0.16	1.54	2.7	99.64	0.33	0.82	90.56	2.7	8	0.22	0.63	11.44	2.75	0.54	4.97	0	0.16	0.96	8.95	0.02	1.54	4.31	14.03	0.45	0.5	3.21	0	0	0	7.02	10.7	13.41	69.37	144.01	980.27	480.79	1197.99	711.24	1032.63	520.72	1173.89	548.75
41.875	0	0.14	0.13	0.04	0.19	0.06	0.13	0.18	1.25	2.89	99.62	0.33	0.38	91.82	2.89	7.88	0.26	0.66	11.12	2.67	0.65	5.97	0	0.16	0.95	8.98	0.02	1.25	6.16	17.48	0.48	0.34	2.97	0	0	0	6.62	9.91	14.24	69.13	144.09	980.51	481.22	1198.82	711.34	1034.12	521.02	1175.26	550.06
41.908	0	0.14	0.12	0.04	0.2	0.06	0.13	0.2	0.83	2.97	99.59	0.33	0.4	90.47	2.97	9.09	0.26	0.7	11.25	2.58	0.74	6.23	0	0.14	0.83	10.31	0.01	0.67	6.57	18.45	0.54	0.47	2.84	0	0	0	5.62	10.74	13.36	68.63	143.66	981.21	482.5	1196.78	709.88	1032.55	521.91	1173.54	549.51
41.941	0	0.13	0.12	0.04	0.22	0.06	0.13	0.23	0.79	2.9	99.55	0.33	0.4	90.24	2.9	10.88	0.27	0.76	11.04	2.02	0.69	5.6	0	0.12	0.79	11.74	0.01	0.38	7.28	19.35	0.64	0.39	2.83	0	0	0	4.34	10.88	12.16	68.41	143.08	982.13	482.4	1195.28	708.4	1031.11	520.33	1171.57	547.6
41.975	0	0.13	0.11	0.04	0.23	0.06	0.12	0.23	0.78	3.29	99.54	0.33	0.72	90.35	3.29	11.78	0.29	0.82	11.1	2.05	0.6	6.48	0	0.12	0.78	13.19	0.01	0.22	7.44	18.17	0.57	0.26	3.11	0	0	0	4.25	10.82	13.19	68.39	144.26	981.64	482.25	1194.13	707.2	1031.34	518.11	1172.09	549.72
42.008	0	0.13	0.11	0.04	0.25	0.07	0.12	0.24	0.77	3.51	99.51	0.36	1.12	90.54	3.51	13.41	0.29	1.1	11.95	2.1	0.5	7.57	0	0.12	0.77	15.62	0.01	0.17	7.96	17.24	0.55	0.33	3.15	0	0	0	4.71	10.7	13.28	68.64	145.62	982.07	482.29	1193.96	705.57	1030.95	519.01	1173.26	549.88
42.041	0	0.13	0.11	0.04	0.25	0.07	0.13	0.23	0.77	4.04	99.51	0.34	0.91	92.44	4.04	13.04	0.3	1.25	11.8	1.96	0.45	7.07	0	0.11	0.77	18.35	0.01	0.2	7.28	15.84	0.57	0.34	3.11	0	0	0	5.93	9.48	13.67	69.39	144.6	983.73	481.77	1194.18	703.96	1032.8	517.63	1173.75	549.91
42.075	0	0.13	0.11	0.04	0.25	0.06	0.13	0.23	0.71	3.81	99.5	0.36	0.64	95.81	3.81	13.19	0.35	1.31	11.73	1.9	0.43	6.32	0	0.1	0.71	21.85	0.01	0.22	7.9	15.52	0.51	0.32	2.85	0	0	0	6.55	6.35	12.9	69.63	152.46	984.29	481.95	1197.32	705.74	1030.31	518.9	1179.33	551.09
42.108	0	0.13	0.11	0.04	0.26	0.06	0.12	0.22	0.63	2.88	99.49	0.39	0.02	94.89	2.88	13.86	0.34	1.33	10.32	1.65	0.44	5.07	0	0.1	0.63	22.6	0.01	0.27	8.69	15.52	0.45	0.92	2.62	0	0	0	5.81	7.39	13.53	69.78	147.05	983.89	482.35	1196.44	706.1	1032.63	519.15	1176.28	550.6
42.142	0	0.14	0.12	0.04	0.26	0.05	0.12	0.23	0.63	2.46	99.47	0.45	0	95.36	2.46	13.41	0.38	1.3	7.53	1.41	0.41	3.43	0	0.09	0.63	25.98	0.01	0.26	11.06	16.94	0.44	0.44	2.2	0	0	0	7.11	6.89	12.91	70.56	147.76	984.37	482.81	1195.16	706	1031.29	518.48	1175.41	551.11
42.175	0	0.15	0.13	0.04	0.26	0.05	0.12	0.22	0.72	2.65	99.47	0.47	0	93.92	2.65	11.91	0.39	1.1	8.84	1.4	0.36	3.57	0	0.1	0.72	28.78	0.01	0.38	13.17	17.28	0.45	0.54	1.93	0	0	0	8.06	8.31	13.04	70.69	149.56	983.77	479.6	1196.94	704.74	1031.31	517.05	1177.45	548.86
42.208	0	0.15	0.13	0.04	0.25	0.05	0.13	0.19	0.81	2.69	99.51	0.4	0	96.69	2.69	11.06	0.36	0.82	9.41	1.48	0.44	3.82	0	0.1	0.81	25.52	0.01	0.42	11.55	14.99	0.5	0.61	1.97	0	0	0	8.9	5.12	11.34	71.43	153.94	984.87	481.77	1200.26	708.35	1028.92	523.52	1180.84	548.38
42.242	0	0.16	0.13	0.05	0.27	0.05	0.13	0.2	0.74	2.35	99.47	0.52	0	90.86	2.35	11.87	0.39	0.84	11.11	1.64	0.64	5.78	0	0.1	0.74	29.16	0.01	0.4	14.49	16.03	0.59	0.71	1.63	0	0	0	3.11	10.52	13.09	69.2	144.59	984.07	483.09	1197.06	707.76	1033.63	519.63	1175.03	549.81
42.275	0	0.17	0.13	0.06	0.27	0.06	0.12	0.2	0.56	1.81	99.45	0.61	0	95.36	1.81	11.96	0.38	0.73	12.01	1.63	0.81	6.98	0	0.08	0.53	28.02	0.01	0.26	16.8	16.6	0.56	0.37	1.62	0	0	0	7.73	6.88	14.16	71.22	144.7	980.88	482.51	1196.51	710.02	1032.72	521.17	1174.23	551.33
42.308	0	0.19	0.12	0.07	0.31	0.05	0.12	0.22	0.44	1.67	99.38	0.88	0	91.83	1.67	13.75	0.38	0.78	10.82	2.17	1	8.93	0	0.08	0.4	30.87	0.01	0.13	20.18	16.72	0.44	0.31	1.59	0	0	0	5.68	9.9	15.33	70.57	145.51	979.08	481.16	1196.57	708.73	1033.24	519.78	1175.2	551.73
42.342	0	0.23	0.12	0.1	0.33	0.05	0.12	0.2	0.38	1.68	99.34	1.14	0	93.75	1.68	13.31	0.38	0.88	10.19	3.04	0.92	11.94	0	0.06	0.38	36.64	0.01	0.08	24.23	14.98	0.38	0.29	1.52	0	0	0	8.15	8.46	16.41	71.03	151.74	977.17	480.5	1199.36	711.43	1032.76	520.23	1180.31	555.64
42.375	0	0.25	0.13	0.09	0.36	0.05	0.12	0.21	0.42	1.88	99.29	1.36	0	93.3	1.88	13.29	0.41	1.06	8.53	3.95	0.74	9.74	0	0.06	0.42	37.06	0.01	0.07	26.75	15.72	0.35	0.23	1.44	0	0	0	10.11	8.83	16.92	71.82	147.01	979.97	481.74	1201.95	714.34	1037.92	521.39	1180.58	556.88
42.409	0	0.28	0.13	0.1	0.4	0.04	0.12	0.21	0.49	2.19	99.2	1.96	0	94.8	2.19	13.65	0.41	1.16	7.07	4.88	0.69	8.53	0	0.07	0.49	39.97	0.01	0.15	31.03	14.93	0.25	0.74	1.31	0	0	0	12.46	7.49	17.71	72.75	152.51	980.06	481.05	1205.31	715.75	1038.74	521.43	1186.24	560.19
42.442	0	0.28	0.13	0.09	0.41	0.04	0.12	0.22	0.44	2.38	99.19	2.03	0	91.27	2.38	12.74	0.44	1.4	6.81	5.36	0.63	5.77	0	0.07	0.41	36.42	0.01	0.14	32.34	16.36	0.2	0.9	1.3	0	0	0	8.81	10.26	17.42	70.93	149.95	982.65	480.91	1208.38	716.36	1042.26	520.78	1187.48	558.13
42.475	0	0.31	0.13	0.09	0.41	0.04	0.12	0.22	0.4	2.39	99.18	2.06	0	91.82	2.39	11.45	0.4	1.84	6.2	6.46	0.6	3.81	0	0.07	0.38	35.3	0.01	0.15	33.82	17.33	0.2	0.37	1.3	0	0	0	9.66	9.91	18.56	71.69	147.78	984.81	483.07	1207.77	714.84	1045.39	522.04	1187.87	561.25
42.509	0	0.33	0.14	0.09	0.41	0.04	0.13	0.23	0.41	3.35	99.18	2.13	0	96.31	3.35	9.13	0.41	1.69	6.26	6.66	0.55	2.49	0	0.06	0.36	27.92	0.01	0.12	36.6	19.92	0.21	1.38	1.21	0	0	0	7.99	5.69	16.19	70.91	158.96	993.86	481.49	1222.2	721.01	1049.99	517.73	1203.02	560.74
42.542	0	0.34	0.15	0.09	0.42	0.04	0.14	0.24	0.45	4.11	99.17	2.21	0	92.33	4.11	7.61	0.35	1.61	6.08	5.93	0.44	1.83	0	0.06	0.45	24.99	0.01	0.09	38.56	21.47	0.19	0.78	1.21	0	0	0	11.33	9.56	19.49	72.11	151.98	993.67	483.42	1219	716.29	1055.41	522.48	1201.15	565.55
42.575	0	0.33	0.15	0.08	0.4	0.04	0.14	0.24	0.51	4.18	99.2	1.85	0	95.93	4.18	6.96	0.32	1.85	5.8	5.73	0.37	1.82	0	0.07	0.51	25.03	0.01	0.09	36.94	21.93	0.19	0.67	1.26	0	0	0	9.06	6.2	18.06	71.44	155.8	1001.54	483.95	1228.96	721.72	1061.17	519.39	1209.99	565.47
42.609	0	0.3	0.15	0.08	0.38	0.04	0.14	0.23	0.49	4.08	99.23	1.64	0	94.83	4.08	6.86	0.26	1.83	5.81	4.74	0.39	1.39	0	0.07	0.49	22.48	0.01	0.14	35.54	21.95	0.19	0.66	1.31	0	0	0	10.02	7.45	18.51	71.61	160.33	1002.77	483.6	1230.54	718.2	1061.5	521.44	1215.13	567.31
42.642	0	0.28	0.15	0.07	0.36	0.04	0.14	0.22	0.42	3.8	99.28	1.33	0	96.74	3.8	6.8	0.22	1.9	5.53	3.56	0.31	1.34	0	0.07	0.42	21.59	0.01	0.19	32.91	20.4	0.18	0.85	1.31	0	0	0	7.73	5.05	18.81	71.21	158.4	1012.62	486.36	1237.85	719.64	1071.51	519.6	1221.79	569.66
42.675	0	0.28	0.14	0.07	0.38	0.04	0.13	0.22	0.25	3.5	99.24	1.54	0	95.94	3.5	7.94	0.19	2.17	6.42	3.57	0.36	1.32	0	0.06	0.25	20.86	0.01	0.18	33.67	19.64	0.18	0.83	1.47	0	0	0	6.5	6.19	19.43	70.4	162.18	1012.34	485.69	1240.36	718.26	1072.07	521.06	1226.4	570.92
42.709	0	0.34	0.14	0.1	0.47	0.04	0.13	0.27	0.22	2.85	99.07	3.42	0	95.33	2.85	9.52	0.18	2.35	7.13	4.24	0.41	1.38	0	0.06	0.22	20.73	0.01	0.17	42.25	23.66	0.15	1.58	1.44	0	0	0	5.93	6.92	19.43	69.89	164.31	1018.96	485.74	1249.05	720.29	1079.14	520.93	1235.27	572.15
42.742	0	0.32	0.13	0.09	0.48	0.04	0.12	0.29	0.17	2.81	99.04	3.41	0	95.03	2.81	11.18	0.15	2.76	7.69	3.94	0.37	1.23	0	0.05	0.17	19.84	0.01	0.13	40.56	22.77	0.15	0.69	1.49	0	0	0	9.66	7.24	18.93	71.1	165.24	1019.94	485.77	1251.01	722.87	1079.49	522.69	1236.95	572.79
42.776	0	0.31	0.13	0.09	0.5	0.05	0.12	0.29	0.13	2.12	99	3.75	0	94.71	2.12	12.71	0.11	3.24	9.29	3.4	0.41	0.72	0	0.06	0.13	18.95	0.01	0.09	40.25	21.81	0.12	0.8	1.52	0	0	0	8.56	7.58	19.27	70.75	162.56	1024.3	486.97	1254.63	723.62	1084.98	523.08	1239.59	573.3
42.809	0	0.28	0.12	0.08	0.48	0.04	0.11	0.28	0.14	2	99.05	2.93	0	95.91	2	13.37	0.09	3.5	7.79	3.47	0.32	0.49	0	0.05	0.1	17.51	0.01	0.09	36.42	19.84	0.14	0.74	1.53	0	0	0	7.6	6.23	19.47	70.35	166.81	1025.91	485.81	1259.45	723.76	1086.88	522.6	1245.67	573.7
42.842	0	0.27	0.12	0.07	0.45	0.04	0.11	0.26	0.14	1.93	99.09	2.6	0	96.25	1.93	12.93	0.08	3.25	7.27	3.42	0.32	0.32	0	0.04	0.07	17.43	0.01	0.07	35.33	18.69	0.14	1.57	1.6	0	0	0	10.23	5.77	20.76	71.17	165.16	1025.75	485.81	1261.52	727.22	1090.58	522.06	1246.44	576.67
42.876	0	0.24	0.12	0.06	0.42	0.04	0.11	0.24	0.13	1.79	99.16	1.89	0	96.8	1.79	12.96	0.05	3.48	5.39	2.5	0.27	0.25	0	0.04	0.05	14.02	0.01	0.06	31.22	16.94	0.13	1.77	1.76	0	0	0	8.03	4.96	22.4	70.27	165.42	1029.57	487.29	1265.72	727.47	1097.45	520.28	1251.27	581.12
42.909	0	0.26	0.12	0.07	0.44	0.04	0.11	0.23	0.12	1.76	99.12	2.29	0	96.35	1.76	12.99	0.05	3.43	4.22	2.93	0.26	0.36	0	0.05	0.05	13.48	0.01	0.06	33.65	16.53	0.12	2.43	1.71	0	0	0	11.12	5.63	21.94	71.37	162.22	1031.99	487.71	1268.31	729.85	1099.9	523.72	1252.13	579.77
42.942	0	0.25	0.12	0.07	0.4	0.04	0.11	0.21	0.11	1.79	99.19	1.92	0	97.16	1.79	12.12	0.04	2.81	3.77	2.56	0.28	0.52	0	0.04	0.06	11.76	0.01	0.07	32.29	15.57	0.11	1	1.81	0	0	0	9.84	4.34	21.78	71.43	161.2	1033.4	488.01	1267.18	727.91	1100.2	522.03	1251.07	578.82
42.976	0	0.25	0.13	0.07	0.4	0.04	0.11	0.19	0.11	1.73	99.21	1.96	0	94.86	1.73	11.75	0.04	2.4	3.48	2.33	0.26	0.76	0	0.05	0.07	11.42	0.01	0.07	32.92	13.82	0.11	1.83	1.8	0	0	0	7.61	7.42	21.56	69.68	165.67	1033.33	487.2	1271.02	728.59	1100.34	523.31	1256.23	579.36
43.009	0	0.26	0.13	0.08	0.42	0.04	0.11	0.19	0.11	1.76	99.17	2.4	0	97.67	1.76	12.14	0.04	2.14	3.77	2.44	0.31	1.43	0	0.06	0.09	12	0.01	0.09	35.1	13.49	0.11	1.48	1.73	0	0	0	14.25	3.33	21.34	73.14	163.39	1034.8	487.04	1271.26	730.68	1101.32	523.87	1255.09	579.09
43.042	0	0.27	0.13	0.08	0.42	0.03	0.11	0.17	0.13	1.59	99.17	2.49	0	97.8	1.59	11.23	0.03	2.09	3.38	2.2	0.29	1.32	0	0.07	0.13	10.64	0	0.1	36.48	11.45	0.1	2.14	1.45	0	0	0	12.83	3.03	20.95	72.69	166.11	1035.32	485.04	1272.81	728.1	1100.7	522.7	1257.76	576.8
43.076	0	0.3	0.13	0.09	0.44	0.03	0.11	0.15	0.13	1.74	99.12	2.94	0	96.09	1.74	10.42	0.03	2.49	3.59	2.02	0.31	1.23	0	0.06	0.13	8.41	0	0.07	39.4	10.07	0.09	3.74	1.35	0	0	0	12.3	5.99	19.39	73.01	157.97	1040.73	487.71	1269.94	727.89	1102.84	521.82	1251.89	574.13
43.109	0	0.29	0.13	0.09	0.46	0.03	0.11	0.16	0.15	1.79	99.09	3.04	0	94.79	1.79	11.12	0.03	2.84	3.78	1.77	0.35	1.01	0	0.06	0.15	8.15	0	0.06	39.12	10.38	0.08	2.44	1.27	0	0	0	9.62	7.49	20.14	71.73	160.98	1037.23	486.11	1266.53	722.29	1099.51	520.61	1251.35	574.07
43.143	0	0.35	0.13	0.11	0.54	0.03	0.11	0.17	0.17	1.97	98.91	5.63	0	94.59	1.97	11.55	0.04	2.96	3.9	1.94	0.26	0.81	0	0.06	0.17	7.57	0	0.03	46.7	10.83	0.07	2.17	1.25	0	0	0	7.77	7.69	20.35	70.98	159.36	1035	486.2	1263.85	721.52	1097.88	520.21	1248.16	573.23
43.176	0	0.38	0.13	0.13	0.59	0.03	0.11	0.17	0.16	1.86	98.82	7.18	0	95.08	1.86	11.66	0.04	3.37	3.8	1.7	0.29	0.78	0	0.06	0.16	7.33	0	0.04	49.81	10.77	0.07	1.94	1.06	0	0	0	8.79	7.19	18.27	71.27	160.83	1033.7	486.37	1262.96	723.28	1092.73	523.37	1246.69	569.89
43.209	0	0.42	0.14	0.14	0.6	0.03	0.11	0.17	0.18	1.44	98.81	7.77	0	94.68	1.44	10.67	0.04	3.64	3.96	1.84	0.28	1.27	0	0.06	0.18	7.76	0	0.06	51.87	10.8	0.08	0.63	0.99	0	0	0	9.65	7.61	17	71.76	156.48	1029.99	487.37	1257.71	725.05	1087.72	525.95	1238.74	566.94
43.243	0	0.52	0.14	0.19	0.7	0.03	0.12	0.17	0.17	1.32	98.61	13.17	0	95.24	1.32	10.16	0.04	4.05	3.81	1.74	0.28	1.77	0	0.07	0.17	8.43	0	0.07	59.7	11.92	0.09	0.81	0.86	0	0	0	6.72	7.02	16.74	70.54	155.54	1025.83	486.99	1253.69	724.34	1083.47	525.17	1233.9	564.7
43.276	0	0.55	0.14	0.2	0.69	0.03	0.12	0.17	0.17	1.11	98.61	13.94	0	95.42	1.11	9.48	0.04	3.99	4.51	1.81	0.35	2.2	0	0.08	0.17	8.47	0	0.1	61.2	12.15	0.1	0.65	0.87	0	0	0	6.88	6.82	16.37	70.82	151.96	1023.33	487.69	1248.64	722.97	1080.35	526.34	1227.8	563.07
43.309	0	0.6	0.14	0.24	0.73	0.04	0.12	0.17	0.17	0.99	98.53	18.06	0	95.09	0.99	9.93	0.04	3.4	5.33	2.1	0.33	3.45	0	0.1	0.17	8.59	0	0.14	64.58	12.49	0.11	0.41	0.8	0	0	0	3.91	7.18	15.19	69.93	149.91	1020.67	488.3	1243.56	721.8	1075.66	525.88	1221.56	560.35
43.343	0	0.66	0.15	0.28	0.75	0.04	0.12	0.16	0.24	0.73	98.51	23.22	0	93.75	0.73	9.18	0.05	2.18	5.51	2.48	0.34	3.28	0	0.15	0.24	8.11	0	0.17	69.26	13.7	0.13	0.52	0.71	0	0	0	4.43	8.46	13.59	70.04	150.12	1016.56	487.61	1238.32	721.29	1068.8	526.05	1215.57	557.57
43.376	0	0.65	0.14	0.28	0.75	0.03	0.12	0.16	0.29	0.57	98.51	25.2	0	94.18	0.57	9.45	0.04	1.59	5.07	2.45	0.28	2.68	0	0.16	0.29	7.96	0	0.19	70.35	13.57	0.14	0.37	0.73	0	0	0	5.42	8.08	12.46	70.3	148.38	1012.85	487.74	1232.8	720.54	1063.26	527.26	1208.95	555.35
43.41	0	0.72	0.15	0.32	0.78	0.03	0.12	0.16	0.32	0.49	98.44	29.33	0	94.78	0.49	9.37	0.05	1.4	4.55	3.22	0.29	3.55	0	0.17	0.32	8.57	0	0.14	73.01	14.46	0.18	0.6	0.65	0	0	0	6.18	7.5	11.7	70.93	147.62	1009.1	487.93	1225.7	717.93	1057.16	526.93	1202.23	554.23
43.443	0	0.77	0.15	0.36	0.82	0.03	0.11	0.15	0.33	0.48	98.37	34.73	0	90.85	0.48	9.36	0.06	0.95	3.79	3.31	0.26	3.78	0	0.17	0.33	7.99	0	0.09	76.13	13.64	0.2	0.33	0.57	0	0	0	6.1	10.52	10.47	70.82	146.54	1003.75	486.98	1217.53	714.21	1049.34	527.13	1193.94	550.86
43.476	0	0.77	0.14	0.38	0.86	0.03	0.11	0.16	0.26	0.54	98.28	38.83	0	90.87	0.54	10.12	0.06	0.91	3.31	2.92	0.27	3.96	0	0.17	0.26	8.02	0	0.05	77.56	13.23	0.2	0.31	0.57	0	0	0	1.7	10.51	10.78	69.27	144.57	999.4	486.87	1211.76	711.58	1045.53	525.06	1188.02	549.47
43.51	0	0.79	0.14	0.44	0.95	0.03	0.11	0.17	0.23	0.59	98.11	46.4	0	91.86	0.59	11.63	0.05	0.76	3.21	2.29	0.29	5.22	0	0.16	0.23	7.33	0	0.03	79.9	13.51	0.19	1.3	0.49	0	0	0	1.78	9.88	8.38	69.47	145.71	995.61	487.83	1205.35	710.81	1036.87	526.85	1181.16	547.1
43.543	0	0.78	0.14	0.43	0.99	0.03	0.11	0.17	0.2	0.79	98.02	49.68	0	95.11	0.79	11.73	0.05	0.79	2.66	1.48	0.2	3.73	0	0.17	0.2	8.32	0	0.03	81.44	14.16	0.19	2.33	0.49	0	0	0	5.48	7.17	7.27	71.09	144.39	991.9	486.93	1199.51	708.85	1031.2	526.95	1174.38	545.56
43.576	0	0.76	0.14	0.43	1.04	0.03	0.11	0.18	0.18	1.02	97.92	53.11	0	96.1	1.02	12.49	0.05	0.73	3.09	1.09	0.18	3.27	0	0.18	0.15	8.59	0	0.03	82.39	14.3	0.17	1.6	0.5	0	0	0	6.11	5.98	7	71.25	142.86	984.95	485.84	1190.25	705.64	1023.35	526.08	1165.2	543.09
43.61	0	0.79	0.13	0.48	1.17	0.03	0.11	0.19	0.22	1.45	97.66	61.84	0	97.85	1.45	13.79	0.05	0.81	3.87	0.87	0.19	3.55	0	0.22	0.13	10.46	0	0.04	85.55	13.44	0.2	1.4	0.53	0	0	0	6.35	2.9	5.06	71.65	141.02	977.36	482.77	1182.66	702.12	1014.26	524.39	1154.54	538.84
43.643	0	0.8	0.14	0.46	1.1	0.03	0.12	0.18	0.24	1.65	97.8	58.07	0	95.96	1.65	11.74	0.05	0.72	4.11	0.55	0.19	2.84	0	0.24	0.11	9.23	0	0.05	85.65	14.48	0.21	2.01	0.53	0	0	0	11.85	6.16	4.22	73.93	141.05	973.38	485.01	1173.87	701.48	1006.81	529.48	1147.58	538.26
43.676	0	0.81	0.14	0.49	1.13	0.03	0.12	0.18	0.32	2.2	97.74	59.56	0	97.18	2.2	11.57	0.06	0.62	4.82	0.35	0.29	3.26	0	0.32	0.11	9.56	0	0.06	86.58	14.28	0.21	2.08	0.53	0	0	0	7.64	4.3	3.16	72.11	140.93	965.79	483.16	1167.2	699.2	998.5	527.38	1139.23	534.97
43.71	0	0.85	0.14	0.52	1.14	0.03	0.13	0.18	0.48	2.61	97.72	60.86	0	93.57	2.61	10.42	0.07	0.59	4.98	0.27	0.37	3.4	0	0.48	0.12	8.85	0	0.1	88.41	14.98	0.19	2.57	0.56	0	0	0	13.4	8.61	2.95	74.32	144.89	952.6	484.09	1154.11	701.82	983.3	530.82	1128.07	536.71
43.743	0	0.85	0.15	0.48	1.06	0.03	0.13	0.17	0.52	3	97.88	55.82	0	93.9	3	8.31	0.08	0.41	4.38	0.21	0.39	2.37	0	0.52	0.13	8.79	0	0.11	87.93	15.14	0.2	1.58	0.57	0	0	0	11.97	8.33	2.36	73.6	145.91	942.18	485.36	1144.06	702.36	971.83	533.78	1117.72	536.19
43.777	0	0.86	0.16	0.46	0.99	0.03	0.14	0.14	0.62	3.09	98.02	51.87	0	91.59	3.09	6.16	0.09	0.34	3.8	0.16	0.35	1.18	0	0.62	0.16	7.22	0.01	0.15	88.1	13.03	0.17	2.34	0.53	0	0	0	7.45	10.06	2.38	71.13	145.58	933.14	485.73	1137.29	703.28	964.16	535.07	1109.74	534.87
43.81	0	0.88	0.16	0.47	1.02	0.03	0.14	0.14	0.68	3.16	97.96	54.43	0	93.64	3.16	6.26	0.09	0.27	3.07	0.13	0.21	0.95	0	0.68	0.18	7.04	0.01	0.15	89.29	12.12	0.15	1.12	0.51	0	0	0	9.21	8.55	2.08	71.93	145.64	926.5	485.48	1131.34	705.1	957.45	534.44	1103.09	535.48
43.843	0	0.89	0.16	0.47	1.04	0.03	0.14	0.14	0.69	3.21	97.91	56.14	0	93.22	3.21	6.45	0.09	0.26	2.98	0.12	0.18	0.85	0	0.69	0.21	7.6	0.01	0.16	89.95	11.84	0.14	0.71	0.52	0	0	0	7.72	8.9	0.86	71.25	141.32	917.47	484.59	1122.86	705.52	949.48	533.82	1090.8	532.66
43.877	0	0.9	0.15	0.5	1.13	0.03	0.14	0.14	0.72	3.45	97.74	61.66	0	92.54	3.45	7.63	0.09	0.24	2.39	0.09	0.12	0.79	0	0.72	0.21	7.9	0.01	0.2	91.62	11.17	0.13	1.47	0.48	0	0	0	8.3	9.41	1.12	71.26	142.67	910.04	485.26	1115.68	705.9	941.81	535.45	1084.47	533.44
43.91	0	0.89	0.16	0.49	1.13	0.03	0.14	0.14	0.7	3.91	97.74	60.46	0	92.56	3.91	7.33	0.1	0.22	2.33	0.12	0.11	0.78	0	0.7	0.17	8.27	0.01	0.16	91.29	10.56	0.12	1.06	0.49	0	0	0	6.63	9.39	0.95	70.54	148.25	902.02	488.04	1105.82	704.4	929.92	539.53	1078.09	534.71
43.943	0	0.88	0.15	0.49	1.1	0.03	0.14	0.14	0.62	3.59	97.79	59.36	0	90.29	3.59	7.51	0.09	0.18	2.93	0.14	0.18	1.13	0	0.62	0.13	7.73	0	0.11	90.53	10.25	0.11	0.97	0.47	0	0	0	8.53	10.85	1.3	71.71	144.25	900.31	492.2	1100.63	704.21	928.96	545.14	1073.01	537.63
43.977	0	0.86	0.16	0.46	1.07	0.03	0.14	0.14	0.61	3.57	97.86	56.65	0	95.77	3.57	7.33	0.08	0.14	2.7	0.15	0.18	0.91	0	0.61	0.1	7.17	0	0.07	89.34	11.44	0.1	0.86	0.46	0	0	0	11.18	6.4	-1.14	73.58	145.65	899.68	496.01	1096.46	707.08	922.98	547.46	1068.48	540.7
44.01	0	0.86	0.16	0.47	1.04	0.03	0.14	0.13	0.5	3.15	97.92	55.81	0	93.16	3.15	7.08	0.08	0.13	3.31	0.19	0.22	1.2	0	0.5	0.08	6.83	0	0.04	89.16	10.77	0.1	3.34	0.46	0	0	0	2.54	8.94	-0.41	69.82	140.3	890.29	493.8	1089.34	705.51	918.31	543.06	1058.48	536.95
44.043	0	0.83	0.15	0.46	1.08	0.03	0.14	0.14	0.46	3.55	97.84	56.44	0	97.15	3.55	8.21	0.09	0.15	2.91	0.22	0.23	1.27	0	0.46	0.06	6.93	0	0.04	88.35	9.84	0.11	2.34	0.47	0	0	0	0.65	4.35	-0.9	68.31	150.14	882.32	487.24	1089.49	706.95	908.74	538.39	1058.72	531.5
44.077	0	0.83	0.15	0.45	1.06	0.03	0.13	0.13	0.37	3.41	97.89	55	0	95.95	3.41	7.99	0.1	0.18	3.34	0.27	0.2	1.21	0	0.37	0.05	6.43	0	0.04	87.84	9.56	0.1	1.32	0.54	0	0	0	0.41	6.18	-0.91	68.19	146.85	877.91	483.99	1085.57	704.22	906.22	533.09	1053.05	530.43
44.11	0	0.82	0.16	0.43	1	0.03	0.14	0.13	0.32	3.32	98.01	50.85	0	93.18	3.32	7.01	0.1	0.18	3.34	0.25	0.22	0.99	0	0.32	0.04	6.36	0	0.05	86.75	9.9	0.1	1.39	0.53	0	0	0	5.68	8.93	-0.74	70.29	141.89	875.5	482.15	1081.15	700.86	905.79	536.31	1047.29	525.71
44.144	0	0.81	0.16	0.42	0.97	0.03	0.14	0.12	0.3	3.48	98.06	48.08	0	94.72	3.48	6.45	0.11	0.21	5.19	0.3	0.33	1.15	0	0.3	0.04	6.5	0	0.11	85.92	8.39	0.1	1.55	0.51	0	0	0	5.1	7.57	0.42	69.56	148.6	870.58	478.41	1083.52	703.89	902.34	534.17	1050.62	524.38
44.177	0	0.8	0.16	0.42	0.98	0.03	0.14	0.12	0.27	3.84	98.04	47.51	0	81.66	3.84	6.8	0.12	0.24	5.33	0.29	0.32	1.63	0	0.27	0.06	6.37	0	0.12	85.29	8.19	0.1	1.66	0.52	0	0	0	13.75	14.53	1.66	72.01	145.67	867.78	479.71	1081.97	708.37	903.24	538.01	1048.63	529.03
44.21	0	0.81	0.16	0.44	0.99	0.03	0.15	0.12	0.28	4.78	98.02	46.6	0	84.46	4.78	5.82	0.15	0.32	5.23	0.3	0.54	2.21	0	0.28	0.09	6.85	0	0.18	85.82	8.62	0.11	1.88	0.53	0	0	0	10.57	13.54	1.6	70.51	146.55	865.71	481.48	1082.36	712.83	901.81	538.08	1048.19	531.17
44.244	0	0.81	0.16	0.46	1.1	0.04	0.18	0.14	0.23	6.78	97.79	51.76	0	85.11	7.81	5.68	0.18	0.46	7.24	0.35	0.63	3.8	0	0.23	0.12	6.78	0.01	0.21	86.4	8.77	0.11	3.36	0.54	0	0	0	6.78	13.29	0.56	68.74	146.84	864.03	481.21	1082.44	712.95	899.78	539.35	1046.19	528.09
44.277	0	0.74	0.16	0.42	1.36	0.04	0.22	0.19	0.27	6.65	97.28	62.11	0	90.06	13.04	6.54	0.21	0.57	7.53	0.32	0.41	4.03	0	0.27	0.24	6.65	0.01	0.22	86.45	9.01	0.13	2.89	0.59	0	0	0	7.36	10.98	0.79	68.62	149.46	863.74	480.35	1087.74	718.96	901.11	538.84	1050.27	529.42
44.31	0	0.73	0.16	0.41	1.44	0.04	0.27	0.21	0.45	7.53	97.13	68.43	0	86	16.57	4.72	0.28	0.55	9.52	0.43	0.46	4.62	0	0.26	0.45	7.53	0.01	0.39	86.39	9.92	0.15	1.37	0.66	0	0	0	10.08	12.92	1.81	69.34	151.26	864.41	481.63	1090.48	722.71	903.13	540.91	1054.19	533.06
44.344	0	0.65	0.17	0.35	1.44	0.05	0.33	0.23	0.79	7.02	97.13	67.83	0	82.88	19.9	3.73	0.37	0.46	11.79	0.55	0.34	4.82	0	0.21	0.79	7.02	0.01	0.55	82.72	10.49	0.17	1.39	0.79	0	0	0	8.01	14.12	1.32	68.01	151.25	864.7	481.16	1093.31	724.46	904.21	541.15	1055.15	531.63
44.377	0	0.63	0.17	0.35	1.7	0.06	0.43	0.29	1.21	7.08	96.61	76.8	0	83.68	25.08	3.38	0.44	0.49	13.83	0.77	0.38	6.12	0	0.2	1.21	7.08	0.02	0.7	83.15	10.68	0.16	0.57	0.91	0	0	0	10.55	13.83	0.92	68.73	150.66	864.85	481.14	1094.9	727.11	904.9	542.47	1055.2	532.15
44.411	0	0.6	0.17	0.33	1.72	0.08	0.5	0.32	1.57	7.33	96.57	77.21	0	84.41	27.09	2.85	0.59	0.55	18.93	0.92	0.53	6.4	0	0.17	1.57	7.33	0.02	0.62	81.43	11.43	0.16	0.21	1.09	0	0	0	4.94	13.55	2.55	66.78	148.22	865.22	481.43	1096.93	728.82	909.08	537.77	1057.25	534.1
44.444	0	0.56	0.17	0.3	1.97	0.09	0.62	0.38	1.81	8.37	96.05	83.24	0	83.75	31.19	2.72	0.76	0.63	20.63	1.09	0.59	5.3	0	0.18	1.81	8.37	0.03	0.61	82.09	11.59	0.15	0.33	1.39	0	0	0	8.77	13.8	1.95	68	148.87	869.86	480.98	1101.09	729.03	912.47	538.91	1061.27	534.07
44.477	0	0.52	0.16	0.26	2.12	0.11	0.7	0.42	2.1	8.88	95.77	85.07	0	91.2	33.52	2.97	0.76	0.77	23.02	1.04	0.61	3.44	0	0.16	2.1	8.88	0.03	0.77	81.47	11.28	0.15	0.37	1.63	0	0	0	9.42	10.31	1.55	68.69	148.12	874.99	480.91	1103.69	726.88	916.12	538.04	1064.17	533.55
44.511	0	0.55	0.15	0.27	1.55	0.13	0.49	0.3	2.79	11.81	96.9	71.62	0	87.67	25.42	3.21	0.95	0.85	24.64	0.94	0.63	3.1	0	0.21	2.79	11.81	0.03	1.09	79.43	10.77	0.14	0.3	2.34	0	0	0	7.39	12.19	2.85	67.59	149.91	876.79	479.08	1106.57	724.52	919.16	535.83	1069.03	532.47
44.544	0	0.54	0.15	0.29	1.4	0.16	0.5	0.29	3.11	11.26	97.21	69.85	1.66	62.51	25.15	3.32	1.19	0.84	28.35	1.38	1.13	6.59	0	0.24	3.11	11.26	0.03	1.33	75.44	10.92	0.17	0.49	2.86	0	0	0	8.53	19.44	-0.49	67.81	138.98	883.58	473.36	1110.87	719.15	926.56	530.49	1065.35	523.21
44.577	0	0.47	0.14	0.26	1.52	0.14	0.51	0.34	3.35	10.12	96.97	63.51	0	94.17	27.1	5.67	1.08	0.71	25.3	1.11	0.96	6.54	0	0.27	3.35	10.12	0.03	2.95	73.13	10.41	0.2	0.57	3.09	0	0	0	12.69	8.09	0.33	71.25	152.04	896.38	470.48	1120.57	711.25	931.9	530.18	1083.68	521.29
44.611	0	0.39	0.11	0.24	2.11	0.13	0.54	0.51	2.91	8.94	95.78	73.76	0	95.08	31.92	10.97	1.19	0.69	21.45	0.7	0.89	7.35	0	0.34	2.91	8.94	0.03	1.78	74.28	9.92	0.27	0.14	3.9	0	0	0	10.35	7.19	1.95	69.74	147.69	902.82	464.15	1129.45	707.56	943.5	521.52	1091.11	516.59
44.644	0	0.29	0.08	0.22	3.73	0.1	0.5	1.08	2.85	7.95	92.54	82.07	0	94.97	36.3	23.6	0.88	0.64	16.83	0.43	0.65	6.13	0	0.36	2.85	7.95	0.02	1.1	75.96	11.07	0.23	0.02	4.15	0	0	0	7.48	7.31	2.18	67.39	147.14	903.38	458.01	1138.41	708.59	948.92	519.27	1095.74	509.57
44.677	0	0.18	0.05	0.16	7.59	0.1	0.48	2.93	2.47	6.18	84.81	89.4	0	94.58	43.25	39.96	0.67	0.57	14.27	0.31	0.42	3.2	0	0.39	2.47	6.18	0.01	0.5	76.62	12.18	0.18	0	5.16	0	0	0	16.46	7.7	2.77	71.47	149.43	909.3	455.13	1145.91	710.96	955.1	517.26	1104.43	511.75
44.711	0	0.1	0.02	0.14	16.65	0.13	0.31	9.84	2.23	4.4	66.71	98.06	0	95.42	45.66	67.69	0.4	0.66	14.9	0.21	0.5	3.98	0	0.39	2.23	4.4	0.01	0.13	74.49	12.84	0.13	0	7.22	0	0	0	12.99	6.82	2.56	69.38	147.99	911.91	453.56	1149.61	709.47	958.71	515.54	1106.54	508.54
44.744	0	0.06	0.01	0.11	33.37	0.13	0.4	25.68	1.8	3.19	41.63	99.47	0	97.66	57.44	83.27	0.33	0.61	14.83	0.14	0.37	2.72	0	0.34	1.8	3.19	0	0.1	75.26	13.19	0.1	0	7.41	0	0	0	16.89	3.34	0.64	72.9	154.05	924.64	452.44	1159.1	705.82	964.57	516.43	1118.3	506.52
44.778	0	0.03	0.01	0.07	43.3	0.2	0.51	41.18	1.56	2.24	31.7	99.58	0	97.27	67.67	91.91	0.19	0.6	17.84	0.12	0.41	1.87	0	0.27	1.56	2.24	0	0.08	69.51	11.25	0.06	0	10.04	0	0	0	16.58	4.13	-0.5	72.95	149.1	932.3	457.86	1159.44	704.77	969.71	518.35	1118.59	510.25
44.811	0	0.03	0.01	0.06	50.42	0.16	0.5	50.19	0.99	1.7	24.58	99.73	0	95.12	71.43	97.41	0.1	0.94	11.89	0.04	0.22	1.34	0	0.23	0.99	1.7	0	0.11	69.3	10.39	0.05	0	11.03	0	0	0	12.01	7.15	1.96	70.36	147.39	936.83	459.9	1160.15	701.43	975.98	514.42	1123.37	513.68
44.844	0	0.03	0.01	0.05	54.53	0.16	0.55	55.74	0.66	1.51	19.26	99.75	0	93.45	74.92	98.79	0.09	1.43	10.88	0.04	0.21	0.97	0	0.22	0.66	1.51	0	0.1	69.12	10.4	0.04	0	11.41	0	0	0	11.05	8.71	3.03	70.61	150.57	940.99	461.83	1160.21	695.95	977.84	517.09	1128.39	514.68
44.878	0	0.02	0.01	0.05	57.65	0.17	0.65	60.14	0.69	1.1	14.86	99.75	0	95.36	78.94	99.07	0.05	1.61	11.41	0.06	0.4	1.73	0	0.25	0.69	1.1	0	0.12	68.95	10.26	0.03	0	11.89	0	0	0	12.48	6.88	2.24	72.22	151.5	943.53	463.66	1162.92	698.24	979.05	520.65	1130.47	515.68
44.911	0	0.02	0.01	0.04	54.79	0.15	0.62	59.19	0.59	1.14	15.81	99.64	0	88.66	78.91	98.84	0.05	1.51	8.46	0.07	0.29	1.57	0	0.24	0.59	1.14	0	0.13	64.51	9.66	0.04	0	12.41	0	0	0	12.23	11.72	3.57	72.19	148.44	947.67	468.83	1163.59	700.47	984.63	521.54	1133.06	522.99
44.944	0	0.02	0.01	0.04	49.17	0.16	0.56	55.2	0.37	0.97	19.8	99.42	0	90.71	76.26	98.17	0.04	1.19	9.2	0.07	0.39	1.5	0	0.21	0.37	0.97	0	0.13	59.1	9.38	0.03	0.42	12.15	0	0	0	11.56	10.61	3.89	73.05	148.59	951.36	476.72	1160.68	700.4	985.29	527.22	1133.86	530.11
44.978	0	0.02	0.01	0.03	43.39	0.12	0.6	52.26	0.23	0.63	22.74	98.67	0	96.51	75.91	95.22	0.02	0.7	7.5	0.11	0.27	1.04	0	0.21	0.23	0.63	0	0.17	51.69	10.33	0.03	1.15	10.86	0	0	0	12.55	5.41	3.62	74.93	149.44	955.67	483.8	1160.01	701.49	986.19	534.27	1135.63	535.77
45.011	0	0.02	0.01	0.03	33.52	0.11	0.54	41.63	0.19	0.68	33.37	97.11	0	98.63	70.68	89.52	0.03	0.49	6.82	0.23	0.19	0.69	0	0.19	0.17	0.68	0	0.18	47.55	11.2	0.03	0.82	9.78	0	0	0	10.57	0.6	1.1	74.03	154.8	955.58	487.36	1156.5	701.57	978.69	537.49	1133.48	536.18
45.044	0	0.03	0.01	0.03	19.47	0.08	0.47	23.52	0.23	0.55	52.96	89.27	0	97.82	62.9	77.42	0.03	0.27	5.38	0.26	0.2	0.4	0	0.18	0.12	0.55	0	0.23	42.27	11.11	0.03	0.28	8.52	0	0	0	5.94	2.98	0.66	71.95	152.58	955.35	490.96	1153.77	701.24	977.87	540.18	1130.42	537.21
45.078	0	0.04	0.03	0.03	7.66	0.07	0.41	8.38	0.28	0.43	83.25	54.94	0	96.59	51.63	58.42	0.02	0.15	4.93	0.51	0.27	0.39	0	0.14	0.1	0.43	0	0.28	37.38	12.39	0.02	0.25	7.2	0	0	0	5.49	5.29	-0.18	71.44	152.36	954.89	493.1	1152.82	703.2	976.35	542.13	1128.66	538.65
45.111	0	0.07	0.05	0.03	1.96	0.07	0.27	1.61	0.47	0.47	96.09	12.57	0	97.39	33.53	35.73	0.02	0.1	4.53	0.51	0.26	0.31	0	0.13	0.09	0.47	0	0.47	33.46	11.95	0.02	0.1	6.76	0	0	0	-0.04	3.91	0.22	68.93	150.64	950.58	492.33	1153.19	706.37	975.69	541.21	1126.28	537.1
45.145	0	0.1	0.08	0.03	0.6	0.05	0.17	0.44	0.76	0.47	98.8	1.74	0	94.98	18.08	20.9	0.02	0.07	2.52	0.42	0.17	0.2	0	0.11	0.07	0.47	0	0.76	22.25	10.68	0.02	0.1	5.59	0	0	0	3.21	7.3	0.75	69.74	154.69	946.15	491.48	1152.23	709.25	971.67	542.28	1126.31	538.33
45.178	0	0.12	0.09	0.03	0.38	0.05	0.14	0.24	0.53	0.56	99.25	0.94	0	94.66	10.88	14.52	0.02	0.05	2.16	0.47	0.11	0.16	0	0.08	0.06	0.56	0	0.53	20.23	10.3	0.03	0.05	4.82	0	0	0	2.14	7.63	-0.98	68.81	152.83	938.74	490.04	1149.7	714.06	965.65	542.71	1118.3	535.35
45.211	0	0.13	0.09	0.04	0.37	0.05	0.12	0.23	0.46	0.66	99.26	1.14	0	90.94	8.26	15.49	0.02	0.05	1.92	0.47	0.07	0.08	0	0.08	0.05	0.66	0.01	0.46	22.02	10.83	0.04	0.2	4.7	0	0	0	-0.33	10.47	-1.12	67.43	152.48	934.25	486.32	1147.73	712.89	962.44	537.58	1114.84	532.39
45.245	0	0.1	0.09	0.03	0.36	0.04	0.11	0.23	0.64	0.84	99.27	0.95	0	88.52	6.63	20.25	0.03	0.05	1.73	0.32	0.08	0.05	0	0.08	0.08	0.84	0.01	0.64	14.74	7.74	0.07	0.25	4.1	0	0	0	4.89	11.79	0.35	70.38	150.62	923.78	479.33	1139.78	709.83	955.95	532.46	1106.5	527.78
45.278	0	0.11	0.08	0.04	0.5	0.05	0.11	0.32	0.25	0.73	98.99	2.17	0	93.7	7.99	25.1	0.04	0.04	3.42	0.29	0.1	0.09	0	0.08	0.08	0.73	0.01	0.25	20.87	9.24	0.05	0.79	4.15	0	0	0	9.21	8.51	-4.37	68.12	153.97	918.3	470.57	1131.1	697.7	941.77	529.48	1095.03	514.71
45.311	0	0.09	0.06	0.04	0.76	0.05	0.1	0.53	0.33	0.79	98.48	4.46	0	97.88	10.19	35.4	0.04	0.07	4.14	0.26	0.11	0.09	0	0.08	0.09	0.79	0.01	0.33	19.81	8.56	0.05	2.21	3.7	0	0	0	9.12	-2.84	-7.92	69.74	142.6	905.17	465.68	1123.32	695.49	933.09	524.93	1075.37	515.36
45.345	0	0.09	0.08	0.03	0.56	0.05	0.12	0.37	0.36	0.53	98.87	1.84	0	96.06	10.18	28.38	0.07	0.07	5.3	0.26	0.14	0.19	0	0.08	0.11	0.53	0.01	0.36	15.48	7	0.06	0.28	3.11	0	0	0	9.37	6.03	-7.5	68.21	143.2	892.63	460.1	1111.44	695.02	921.78	522.47	1063.6	502.61
45.378	0	0.09	0.08	0.03	0.58	0.06	0.16	0.38	0.18	0.34	98.85	1.39	0	87.95	15.41	23.9	0.08	0.07	7.92	0.28	0.15	0.37	0	0.07	0.1	0.34	0.02	0.18	16.36	6.95	0.04	0.3	3.7	0	0	0	10.52	12.06	-7.45	67.58	145.83	882.93	460.92	1097.88	691.67	908.94	524	1052.98	501.2
45.412	0	0.07	0.08	0.02	0.62	0.06	0.22	0.45	0.59	0.19	98.75	0.93	0	91.87	21.65	22.82	0.08	0.06	9.42	0.28	0.22	0.26	0	0.06	0.1	0.19	0.02	0.59	11.75	5.75	0.03	0.14	3.68	0	0	0	10.94	9.88	-7.32	67.94	145.87	874.85	458.04	1088.24	686.1	900.48	522.83	1044.08	497.17
45.445	0	0.07	0.09	0.02	0.76	0.06	0.37	0.54	0.41	0.1	98.48	2.02	0	95.15	31.14	18.27	0.09	0.06	9.44	0.26	0.2	0.32	0	0.06	0.11	0.1	0.03	0.41	13.86	5.54	0.02	0	3.91	0	0	0	9.5	7.11	-6.2	66.59	143.44	860.29	456.79	1076.7	688.36	889.84	520.57	1031.39	497.36
45.478	0	0.06	0.09	0.02	1.05	0.07	0.61	0.76	0.25	0.1	97.9	4.94	0	90.91	41.82	17.04	0.1	0.05	9.98	0.27	0.22	0.35	0	0.07	0.17	0.08	0.03	0.25	14.72	4.14	0.02	0.02	4.13	0	0	0	7.14	10.49	-7.34	65.29	142.92	854.76	455.64	1070.71	686.85	882.87	516.83	1024.31	496.28
45.512	0	0.05	0.08	0.02	1.74	0.06	0.78	1.25	0.43	0.12	96.52	12.32	0	93.48	50.48	22.12	0.08	0.07	6.55	0.22	0.12	0.38	0	0.12	0.2	0.06	0.02	0.43	18.43	2.48	0.02	0.16	4.76	0	0	0	11.49	8.69	-7.45	69.97	147.07	850.42	456.27	1063.75	684.46	875.2	521.27	1020	495.57
45.545	0	0.07	0.07	0.03	1.18	0.07	0.43	0.69	0.32	0.13	97.64	7.16	0	93.93	37.27	21.09	0.1	0.11	8.07	0.15	0.15	0.96	0	0.13	0.23	0.06	0.03	0.32	24.19	2.43	0.02	0.06	5.86	0	0	0	8.33	8.3	-8.49	69.59	145.8	848.2	455.99	1058.6	678.25	871.84	523.53	1013.99	491.12
45.578	0	0.07	0.07	0.02	1.08	0.09	0.42	0.69	0.77	0.13	97.84	5.27	0	98.6	36.79	21.42	0.1	0.09	10.42	0.17	0.22	0.87	0	0.13	0.26	0.08	0.04	0.77	20.6	2.48	0.02	0	6.24	0	0	0	10.37	0.72	-7.25	69.46	150.08	848.74	460.54	1054.33	679.35	867.89	523.22	1016.07	499.44
45.612	0	0.05	0.06	0.02	1.8	0.11	0.7	1.4	2.58	0.15	96.39	13.19	0	90.36	50.12	25.56	0.15	0.07	12.33	0.22	0.38	0.65	0	0.12	0.26	0.06	0.04	2.58	19.77	2.07	0.01	0	7.48	0	0	0	12.64	10.81	-5.3	72.26	149.58	848.17	465.86	1048.04	679.18	866.83	525.44	1015.04	505.26
45.645	0	0.04	0.06	0.01	1.68	0.18	0.88	1.52	3.74	0.18	96.65	11.14	0	97.85	53.45	24.11	0.18	0.06	20.36	0.35	1.05	0.62	0	0.11	0.27	0.05	0.03	3.74	14.05	2.22	0.01	0.01	7.84	0	0	0	11.21	2.91	-5.89	72.99	153.35	848.33	470.28	1044.38	677.6	862.32	530.27	1014.15	508.7
45.678	0	0.04	0.06	0.01	1.64	0.12	0.88	1.51	3.64	0.27	96.72	10.99	0	95.29	54.58	23.11	0.27	0.04	12.66	0.6	1.31	0.5	0	0.11	0.17	0.04	0.02	3.64	12.73	2.05	0.01	0.49	7.79	0	0	0	15.14	6.96	-4.71	73.52	149.85	853.54	479.71	1039.41	675.88	865.98	539.4	1013.99	515.95
45.712	0	0.04	0.07	0.01	0.93	0.08	0.61	0.83	1.37	0.4	98.14	4.35	0	94.3	46.16	17.23	0.4	0.02	6.21	0.88	2.87	0.89	0	0.13	0.12	0.03	0.03	1.37	8.73	1.8	0.01	1.35	7.63	0	0	0	7.64	7.97	-3.1	72.46	145.63	858.67	484.59	1033.4	666.92	869.25	537.05	1013.8	519.34
45.745	0	0.06	0.1	0.02	0.44	0.06	0.38	0.32	0.44	0.44	99.13	1.44	0	97.69	32.52	8.1	0.44	0.02	2.78	1	3.95	1.36	0	0.12	0.08	0.03	0.03	0.33	8.2	1.82	0.01	0.5	6.79	0	0	0	5.28	3.28	-1.82	72.03	137.37	860.87	490	1027.64	664.6	872.82	536.59	1009.71	525.14
45.779	0	0.07	0.11	0.03	0.23	0.05	0.25	0.18	0.52	0.52	99.5	0.64	0	97.17	24.6	2.47	0.52	0.01	1.12	2.53	13.14	2.3	0	0.1	0.04	0.02	0.03	0.04	4.8	1.49	0.01	0.23	6.33	0	0	0	-2.17	-4.31	-0.44	70.93	138.46	863.34	489.63	1030.42	663.24	876.03	532.68	1014.31	525.5
45.812	0	0.08	0.12	0.04	0.18	0.05	0.2	0.14	0.63	0.63	99.6	0.42	0	95.63	19.05	1.08	0.63	0	1.32	4.09	13.25	2.76	0	0.08	0.03	0.02	0.04	0.03	4.23	1.66	0.01	1.08	6.07	0	0	0	-4.69	-6.57	0.01	70.45	139.47	869.46	490.98	1035.38	662.16	881.5	533.69	1020.78	526.43
45.845	0	0.1	0.13	0.04	0.14	0.05	0.15	0.1	0.64	0.64	99.7	0.33	0	97.19	10.99	0.44	0.64	0	1.32	4.41	11.63	2.29	0	0.08	0.02	0.03	0.04	0.03	3.8	1.63	0.02	1.46	5.72	0	0	0	-5.75	-4.29	0.31	70.34	136.96	874.21	488.74	1041.42	660.98	888.57	531.95	1025.29	523.89
45.879	0	0.1	0.14	0.05	0.11	0.04	0.12	0.07	0.74	0.74	99.72	0.33	0	95.23	5.04	0.23	0.74	0	1.44	3.4	12.74	2.71	0	0.09	0.01	0.07	0.04	0.03	2.81	1.55	0.02	0.62	4.53	0	0	0	-6.61	-7.03	0.19	69.71	135.58	878.92	488.41	1044.63	658.79	893.08	531.79	1028.34	522.62
45.912	0	0.11	0.14	0.04	0.11	0.04	0.11	0.07	0.73	0.73	99.71	0.33	0	93.89	3.15	0.2	0.73	0	1.26	2.39	9.43	4.39	0	0.11	0.01	0.08	0.05	0.03	2.62	1.4	0.03	0.42	4.11	0	0	0	-0.79	-8.34	1.13	71.94	138.63	889.5	487.16	1053.95	657.39	902.33	528.65	1040.91	524.76
45.945
45.979
46.012
46.045
46.079
46.112
46.146
46.179
46.212
46.246
46.279
46.312
46.346
46.379
46.413
46.446
46.479
46.513
46.546
46.579
46.613
46.646
46.679
46.713
46.746
46.78
46.813
46.846
46.88
46.913
46.946
46.98
47.013
47.046
47.08
47.113
47.147
47.18
47.213
47.247
47.28
47.313
47.347
47.38
47.414
47.447
47.48
47.514
47.547
47.58
47.614
47.647
47.68
47.714
47.747
47.781
47.814
47.847
47.881
47.914
47.947
47.981
48.014
48.047
48.081
48.114
48.148
48.181
48.214
48.248
48.281
48.314
48.348
48.381
48.415
48.448
48.481
48.515
48.548
48.581
48.615
48.648
48.681
48.715
48.748
48.782
48.815
48.848
48.882
48.915
48.948
48.982
49.015
49.048
49.082
49.115
49.149
49.182
49.215
49.249
49.282
49.315
49.349
49.382
49.416
49.449
49.482
49.516
49.549
49.582
49.616
49.649
49.682
49.716
49.749
49.783
49.816
49.849
49.883
49.916
49.949
49.983
50.016
50.049
50.083
50.116
50.15
50.183
50.216
50.25
50.283
50.316
50.35
50.383
50.417
50.45
50.483
50.517
50.55
50.583
50.617
50.65
50.683
50.717
50.75
50.784
50.817
50.85
50.884
50.917
50.95
50.984
51.017
51.05
51.084	0	0.02	0	0.03	77.04	2.28	0.67	81.71	0.25	1.63	0	99.97	15.39	97.13	98.38	99.14	0.03	15.83	9.42	0.23	0.2	0.45	0	0.05	0.25	1.63	0	0.04	93.47	2.56	0.01	0	36.21	0	0	0	14.41	4.4	-4.81	66.89	198.81	968.27	419.55	1246.2	714.56	999.04	495.57	1197.6	485.44
51.117	0	0.01	0	0.01	56.92	10.14	0.5	75.98	0.15	0.13	0	99.89	29.69	94.27	97.58	98.52	0.02	9.19	16.8	0.3	0.17	0.67	0	0.06	0.15	0.13	0	0.04	79.76	2.35	0.01	0	46.56	0	0	0	15.75	8	-5.04	69.26	166.62	963.09	423.86	1229.31	714.02	1005.51	496.5	1171.47	481.74
51.151	0	0.01	0	0.02	67.48	3.19	0.7	82.28	0.13	0.07	0	99.76	18.12	93.93	98.02	98.99	0.02	16.32	15.22	0.11	0.11	1.42	0	0.06	0.13	0.07	0	0.07	69.45	3.53	0.01	0	36.33	0	0	0	9.87	8.31	-2.24	67.3	161.33	962.5	428.52	1219.51	706.44	1006.66	496.03	1167.47	483.09
51.184	0	0.01	0	0.01	67.39	1.57	0.88	83.43	0.07	0.15	0	99.32	11.21	96.41	98.57	99.06	0.03	16.96	14.97	0.14	0.09	0.87	0	0.03	0.07	0.15	0	0.06	56.33	4.2	0.01	0	30	0	0	0	11.3	5.55	-2.29	69.03	164.94	966.9	436.5	1212.91	701.08	1003.66	503.96	1167.89	488.57
51.217	0	0.01	0	0.01	71.34	1.7	0.92	86.73	0.05	0.23	0	99.19	11.67	91.88	98.55	99.23	0.02	22.13	17.75	0.12	0.06	0.57	0	0.03	0.04	0.23	0	0.05	53.88	5.16	0.01	0	29.29	0	0	0	13.35	9.87	-2.58	70.12	159.87	964.69	440.54	1205.4	701.26	1001.06	505.38	1160.44	492.87
51.251	0	0.01	0	0.01	68.14	0.85	0.94	85.3	0.07	0.22	0	98.31	5.84	96.65	97.23	99.27	0.02	20.81	13	0.11	0.07	0.49	0	0.03	0.05	0.22	0	0.07	44.66	4.9	0.02	0	25.43	0	0	0	8.14	5.18	-0.39	67.78	165.02	961.98	441.24	1203.38	700.09	998.55	503.06	1163.36	494.67
51.284	0	0.01	0	0.01	63.19	0.82	0.93	84.1	0.07	0.25	0	96.45	5.56	98.77	96.9	99.21	0.02	20.23	12.63	0.13	0.11	0.32	0	0.03	0.05	0.25	0	0.07	35.23	3.64	0.02	0	25.27	0	0	0	4.37	0.07	-0.21	66.11	166.32	958.11	438.75	1201.05	697.4	994.94	501.11	1160.94	490.81
51.317	0	0.01	0	0	57.25	1.14	0.87	83.53	0.13	0.25	0	93.27	8.5	97.5	96.84	99.29	0.02	20.14	14.09	0.13	0.22	0.45	0	0.04	0.05	0.25	0	0.13	26.76	2.69	0.03	0	27.51	0	0	0	5.48	3.69	-0.58	66.33	167.66	954.82	434.89	1198.97	694.59	991.27	499.22	1158.46	486.61
51.351	0	0.01	0	0	55.02	1.12	0.82	82.44	0.24	0.26	0	92.54	8.51	96.52	95.75	99.31	0.02	19.59	13.65	0.11	0.4	0.79	0	0.03	0.04	0.26	0	0.24	25.36	2.47	0.03	0	27.56	0	0	0	9.32	5.38	1.22	67.82	161.48	952.56	433.35	1196.9	695.83	994.36	494.8	1155.75	489.27
51.384	0	0.01	0	0	59.54	1.16	0.79	85.4	0.3	0.2	0	90.98	8.95	90.76	94.19	99.47	0.02	26.3	15.53	0.08	0.51	0.91	0	0.03	0.05	0.2	0	0.3	22.62	2.42	0.04	0	26.96	0	0	0	10.62	10.58	1.04	67.93	158.4	952.63	433.47	1196.07	694.57	995.51	497.16	1153.66	488.14
51.418	0	0.01	0	0.01	56.83	1.02	0.77	82.94	0.25	0.22	0	91.36	7.86	93.75	92.78	99.52	0.02	23.32	15.8	0.09	0.69	0.77	0	0.03	0.05	0.22	0	0.25	23.16	2.33	0.04	0	25.61	0	0	0	11.69	8.46	0.9	68.89	164.4	951.64	435.43	1192.12	693.01	989.8	498.71	1153.98	490.41
51.451	0	0.01	0	0.01	54.61	0.85	0.68	80.08	0.2	0.26	0	91.91	7.04	97.22	88.71	99.62	0.02	22.64	15.56	0.07	0.56	0.7	0	0.03	0.07	0.26	0	0.2	23.95	2.42	0.04	0	24.06	0	0	0	9.49	4.23	0.47	68.34	159.9	952.95	438.64	1191.05	694.65	991.47	498.87	1151.25	492.72
51.484	0	0.01	0	0.01	52.34	0.7	0.62	76.97	0.16	0.3	0	92.76	5.92	95.94	85.9	99.6	0.02	20.89	14.56	0.07	0.49	0.76	0	0.03	0.1	0.3	0	0.16	25.48	2.57	0.04	0	22.81	0	0	0	8.66	6.19	-0.04	68.12	157.74	955.21	442.31	1189.71	693.44	992.53	503.34	1149.99	493.94
51.518	0	0.01	0	0.01	55.76	0.57	0.74	78.87	0.09	0.33	0	93.11	3.6	95.21	88.93	99.5	0.02	20.35	13.78	0.08	0.37	0.54	0	0.03	0.08	0.33	0	0.09	26.23	2.82	0.03	0	21.47	0	0	0	8.81	7.05	-0.38	68.41	158.26	956.29	446.34	1187.12	693.09	991.15	507.28	1149.06	496.78
51.551	0	0.01	0	0.01	50.77	0.39	0.77	74.53	0.07	0.37	0.47	91.51	0.23	97.5	88.46	99.26	0.02	15.12	11.51	0.09	0.23	0.51	0	0.03	0.07	0.37	0	0.05	23.66	2.93	0.04	0.04	19.04	0	0	0	12.73	3.69	-0.53	71.62	159.6	958.28	452.06	1182.19	691.59	988.76	513.41	1147.95	501.95
51.584	0	0.01	0	0.01	45.02	0.27	0.74	68.44	0.05	0.4	6.56	90.35	0	96.22	86.06	98.61	0.02	10.52	10.05	0.11	0.21	0.48	0	0.03	0.05	0.4	0	0.03	22.55	3.38	0.04	0.49	16.74	0	0	0	12.74	5.81	-2.04	72.09	156.43	960.95	458.73	1177.7	690.93	987.78	519.12	1143.63	505.65
51.618	0	0.01	0.01	0.01	38.58	0.16	0.79	62.56	0.05	0.5	12.44	83.52	0	96.27	84.39	97.64	0.02	5.9	8.51	0.12	0.19	0.27	0	0.03	0.04	0.5	0	0.02	15.9	4.39	0.05	0.65	12.52	0	0	0	12.07	5.75	-2.96	71.8	155.22	960.87	463.27	1172.78	689.53	984.97	523.99	1139.32	507.52
51.651	0	0.01	0.01	0.01	34.31	0.12	0.84	57.4	0.06	0.55	17.6	79.95	0	95.58	84.08	95.44	0.02	2.5	6.64	0.16	0.2	0.24	0	0.03	0.03	0.55	0	0.02	15.1	5.13	0.06	0.76	10.98	0	0	0	5.76	6.63	-3.03	69.02	152.65	959.09	466.01	1167.44	686.96	982.67	523.64	1134.51	507.96
51.684	0	0.01	0.01	0.01	25.5	0.09	0.67	45.38	0.08	0.71	29.62	69.44	0	97.19	76.73	91.53	0.02	1.46	5.82	0.16	0.28	0.17	0	0.03	0.03	0.71	0	0.04	12.02	5.83	0.08	0.17	9.26	0	0	0	4.69	4.28	-3.29	68.78	154.33	958.63	468.77	1164.49	686.4	979.77	526.27	1133.2	509.64
51.718	0	0.01	0.01	0.01	16.23	0.07	0.61	28.67	0.12	0.68	46.33	46.1	0	96.72	69.62	81.61	0.01	0.76	3.6	0.16	0.35	0.15	0	0.03	0.02	0.68	0	0.07	9.78	6.14	0.12	0.37	7.09	0	0	0	4.82	5.08	-3.57	68.91	153.98	956.9	470.91	1161.25	686.39	977.27	529.29	1130.12	510.68
51.751	0	0.01	0.02	0.01	8.71	0.06	0.55	14.52	0.14	0.72	70.95	21.99	0	94.95	62.32	68.07	0.01	0.32	3.04	0.17	0.52	0.2	0	0.03	0.02	0.72	0	0.09	9.5	6.75	0.14	0.45	6.71	0	0	0	6.2	7.33	-2.88	69.58	150.01	954.43	473	1157.69	687.45	977.2	531.24	1126.12	513.11
51.785	0	0.02	0.03	0.01	5.24	0.05	0.47	7.82	0.14	0.85	84.37	11.54	0	93.79	54.58	58.37	0.01	0.2	2.49	0.16	0.65	0.37	0	0.04	0.02	0.85	0.01	0.08	9.62	7.63	0.14	0.37	5.48	0	0	0	4.58	8.43	-2.79	68.38	151.86	949.79	474.05	1154.55	689.73	972.41	531.88	1123.26	514.36
51.818	0	0.03	0.04	0.02	3.65	0.04	0.35	4.88	0.16	1.03	90.24	9.59	0	94.76	45.11	53.82	0.01	0.17	2.12	0.1	0.5	0.38	0	0.03	0.02	1.03	0.01	0.06	11.6	9.63	0.16	0.27	4.03	0	0	0	1.97	7.52	-1.86	67.57	150.39	947.97	475.76	1151.38	689.55	971.61	531.16	1121.28	516.49
51.851	0	0.03	0.04	0.02	2.99	0.04	0.27	3.86	0.17	1.15	92.29	9.52	0	91.93	38.92	53.29	0.01	0.16	2.44	0.08	0.44	0.47	0	0.02	0.02	1.15	0.01	0.04	12.03	10.45	0.17	0.45	3.81	0	0	0	3.63	9.84	-2.45	67.58	147.44	942.28	476.09	1147.31	692.26	967.74	533.04	1114.24	516.42
51.885	0	0.04	0.04	0.02	2.68	0.04	0.25	3.72	0.18	1.92	92.55	8.48	0	82.45	35.85	51.51	0.01	0.21	2.05	0.07	0.32	0.54	0	0.02	0.02	1.92	0.01	0.02	12.22	14.36	0.18	0.43	2.59	0	0	0	0.62	14.26	-1.14	66.07	146.52	939.78	477.19	1145.73	693.77	967.57	531.57	1113.53	518.7
51.918	0	0.04	0.05	0.02	2.24	0.03	0.24	2.89	0.17	2.29	94.21	7.21	0	76.19	32.81	47.78	0.01	0.27	1.68	0.07	0.27	0.64	0	0.02	0.02	2.29	0.01	0.01	13.75	14.81	0.17	0.96	2.31	0	0	0	-1.38	16.18	-1.33	65.39	141.63	936.8	478.04	1143.22	695.35	967.16	531.46	1108.23	518.8
51.951	0	0.05	0.05	0.02	2.16	0.03	0.23	2.84	0.18	3.1	94.31	7.23	0	80.59	31.44	47	0.01	0.35	1.59	0.08	0.22	0.56	0	0.02	0.02	3.1	0.01	0.01	14.58	16.46	0.18	0.24	1.88	0	0	0	-2.56	14.88	-0.74	65.4	138.62	935.21	480.05	1139.53	696	966.55	530.23	1104.91	521.73
51.985	0	0.05	0.06	0.02	1.93	0.03	0.22	2.88	0.25	3.69	94.24	6.01	0	82.58	29.39	45.39	0.01	0.48	1.32	0.09	0.17	0.41	0	0.01	0.01	3.69	0.01	0.01	13.71	20.31	0.25	0.71	1.39	0	0	0	-4.99	14.22	-0.91	64.39	138.9	931.96	478.1	1138.75	695.85	964.25	528.97	1102.79	519
52.018	0	0.05	0.06	0.02	2	0.03	0.24	2.95	0.25	4.45	94.09	5.87	0	68.58	31.04	43.43	0.02	0.72	1.45	0.11	0.17	0.55	0	0.01	0.01	4.45	0.01	0.01	15.38	21	0.25	1.2	1.31	0	0	0	0.44	18.1	-1.2	64.94	139.67	925.8	476.89	1135.89	697.89	959.35	533.23	1098.15	517.63
52.051	0	0.05	0.06	0.02	1.91	0.03	0.24	3.01	0.32	5.21	93.98	5.46	0	62.33	30.66	42.09	0.02	0.8	1.64	0.13	0.19	0.54	0	0.01	0.01	5.21	0	0.01	15.75	23.11	0.32	1.4	1.17	0	0	0	4.4	19.48	-1.34	65.25	141.28	921.25	477.49	1133.11	699.62	955.06	538.46	1094.81	517.66
52.085	0	0.06	0.06	0.03	1.84	0.03	0.22	2.88	0.35	6.27	94.23	6.63	0	59.51	28.25	41.03	0.02	0.92	2.31	0.18	0.22	0.8	0	0.01	0.02	6.27	0.01	0.01	19.38	25.4	0.35	1.55	1.16	0	0	0	7.1	20.08	0.04	65.34	145.6	916.58	475.92	1132.89	703.38	951.79	537.39	1096.31	519.69
52.118	0	0.07	0.07	0.03	1.67	0.03	0.24	2.55	0.37	6.57	94.89	5.54	0	49.04	27.89	37.31	0.02	1.17	3.35	0.23	0.29	1.65	0	0.01	0.02	6.57	0.01	0.01	20.73	26.24	0.37	1.23	1.22	0	0	0	5.75	22.19	0.14	64.96	137.71	914.13	473.52	1132.41	703.18	954.6	535.36	1090.99	516.31
52.152	0	0.08	0.07	0.03	1.84	0.03	0.28	2.43	0.45	7.99	95.14	6.2	0	27.52	30.73	35.17	0.03	1.25	4	0.27	0.28	1.97	0	0.02	0.03	7.99	0.01	0.01	24.35	24.23	0.45	1.16	1.21	0	0	0	10.31	26.84	-1.87	66.13	132.52	915.97	474.63	1132.24	706.05	955.78	535.29	1087.19	518.15
52.185	0	0.09	0.07	0.04	2.41	0.03	0.26	2.75	0.46	9.17	94.5	13.92	0	54.68	30.5	39.26	0.04	1.42	3.78	0.24	0.25	1.74	0	0.01	0.04	9.17	0.01	0.01	31.4	23.23	0.46	1.68	1.27	0	0	0	6.27	21.06	-1.91	64.88	140.4	912.81	473.61	1130.53	703.74	949.34	535.61	1088.27	515.41
52.218	0	0.08	0.07	0.04	2.47	0.03	0.34	2.85	0.49	9.18	94.29	10.69	0	34.62	35.1	35.5	0.05	1.33	3.32	0.24	0.28	1.67	0	0.02	0.05	9.18	0.01	0.02	31.42	23.41	0.49	0.43	1.29	0.04	0	0	9.14	25.18	-1.15	65.99	134.1	914.44	475.07	1129.38	703.65	953.61	535.86	1086.51	517.99
52.252	0	0.1	0.08	0.05	3.02	0.03	0.42	3.08	0.42	10.86	93.83	22	0	30.34	39.18	33.53	0.07	1.31	3	0.29	0.28	1.68	0	0.02	0.08	10.86	0.02	0.02	38.4	23.24	0.42	0.33	1.29	0.11	0	0	7.81	26.16	-1.57	65.53	132.4	913.95	476.5	1126.34	702.37	952.23	535.84	1083.48	518.45
52.285	0	0.1	0.08	0.05	2.52	0.03	0.34	2.41	0.47	10.6	94.96	14.7	0	46.48	34.55	33.41	0.08	1.3	2.42	0.24	0.27	1.54	0	0.02	0.11	10.6	0.02	0.02	36.91	21.92	0.47	0.32	1.26	0.15	0	0	6.24	22.71	-0.43	65.16	134.63	910.25	476.25	1123.3	700.81	949.04	536.78	1082.32	517.79
52.318	0	0.11	0.08	0.05	2.58	0.03	0.39	2.57	0.49	12.91	94.83	18.7	0	31.76	36.59	31.03	0.11	1.48	2.62	0.28	0.4	3.06	0	0.02	0.14	12.91	0.04	0.03	38.46	23.69	0.49	0.23	1.26	0.11	0	0	6.06	25.83	0.79	64.84	132.99	908.48	476.52	1120.8	700.78	948.94	534.75	1081.09	519.84
52.352	0	0.1	0.08	0.06	3.16	0.03	0.5	3.22	0.52	14.17	93.57	27.76	0	37.34	42.31	31.24	0.19	1.47	3.16	0.37	0.43	5.85	0	0.04	0.21	14.17	0.05	0.03	39.12	23.27	0.52	0.19	1.39	0.06	0	0	3.53	24.59	1.98	63.82	134.76	903.95	475.5	1118.34	700.53	945.81	533.45	1079.84	519.44
52.385	0	0.11	0.08	0.08	3.39	0.03	0.52	3.37	0.55	14.5	93.23	32.65	0	25.29	43.1	31.33	0.23	1.56	3.54	0.5	0.55	10.08	0	0.04	0.27	14.5	0.08	0.02	41.22	23.48	0.55	0.21	1.51	0	0	0	3.73	27.42	3.59	62.41	135.22	897.71	472.21	1119.4	703.51	945.07	533.13	1079.42	517.79
52.419	0	0.13	0.08	0.1	3.17	0.04	0.53	2.99	0.7	12.8	93.66	34.17	0	29.17	42.87	29.42	0.39	1.43	5.29	0.74	0.95	15.68	0	0.07	0.28	12.8	0.1	0.02	42.3	22.78	0.7	0.33	1.85	0	0	0	8.27	26.44	1.72	63.84	135.27	898.48	472.03	1122.43	707.89	944.94	536.04	1078.89	517.21
52.452	0	0.12	0.09	0.07	2.78	0.04	0.63	2.85	0.82	10.67	94.29	33.19	0	35.89	44.97	24.99	0.53	1.32	4.59	0.86	0.81	10.95	0	0.09	0.36	10.67	0.13	0.02	39.65	24.05	0.82	0.46	2.07	0	0	0	8.35	24.9	1.37	64.55	134.39	900.35	473.96	1122.19	707.96	945.72	537.26	1078.81	518.66
52.485	0	0.12	0.1	0.06	2.37	0.04	0.76	2.44	0.89	9.94	95.13	34.37	0	37.19	46.9	19.14	0.68	1.15	4.57	1.3	1.07	9.96	0	0.1	0.39	9.94	0.15	0.02	38.38	24.24	0.89	1.22	2.06	0	0	0	7.09	24.62	1.26	64.4	135.91	901.6	475.91	1122.12	708.66	945.28	537.41	1080.17	520.82
52.519	0	0.12	0.11	0.05	2.07	0.04	0.82	2.1	1.1	8.14	95.79	30.15	0	19.24	47.34	16.14	0.99	1.18	4.07	1.66	1.05	6.08	0	0.16	0.46	8.14	0.15	0.02	35.54	23.19	1.1	1.48	2.26	0	0	0	7.23	29.17	1.7	63.61	132.59	901.27	475.2	1121.75	707.58	947.31	537.06	1078.78	519.88
52.552	0	0.11	0.12	0.04	2.17	0.04	0.99	2.18	1.2	7.38	95.64	34.36	0	30.89	50.82	14.42	1.2	1.23	3.46	2.26	0.78	3.34	0	0.14	0.45	7.38	0.16	0.03	34.45	22.24	1.2	1.57	2.25	0	0	0	8.2	26.03	1.27	64.36	135.66	902.07	476.45	1122.72	708.85	946.15	539.56	1080.52	520.86
52.585	0	0.11	0.13	0.04	2.04	0.04	1.18	1.99	1.48	6.8	95.93	35.95	0	20.72	53.04	10.87	1.48	1.15	3.74	2.59	0.95	3.67	0	0.12	0.43	6.8	0.12	0.03	33.1	21.45	1.2	2.07	2.12	0	0	0	8.69	28.71	0.73	64.42	129.55	904.3	479.64	1120.72	708.99	948.68	540.57	1077.1	523.42
52.619	0	0.11	0.14	0.03	1.88	0.04	1.24	1.71	1.84	5.81	96.25	34.29	0	82.83	52.97	8.53	1.84	1.14	3.52	2.04	0.84	2.11	0	0.13	0.32	5.81	0.09	0.02	32.27	20.16	1.38	4.28	2.03	0	0	0	7.66	14.13	-1.51	65.62	138.63	903.96	478.7	1122.26	709.44	942.19	542.48	1079.08	520.6
52.652	0	0.11	0.15	0.03	1.97	0.04	1.44	1.73	1.95	5.76	96.06	41.69	0	27.55	55.49	6.76	1.95	0.95	3.76	1.55	0.72	1.62	0	0.12	0.33	5.76	0.07	0.03	33.67	19.84	1.33	2.59	2.04	0	0	0	9.34	26.83	-0.12	64.47	131.34	903.34	480.27	1121.33	711.38	946.74	542.76	1076.67	523.5
52.685	0	0.12	0.15	0.03	1.8	0.04	1.28	1.42	1.96	5.69	96.41	38.86	0	37.83	52.41	5.94	1.96	1.05	3.95	1.06	0.76	1.57	0	0.12	0.37	5.69	0.06	0.05	35.29	18.76	1.34	3.89	2.02	0	0	0	9.14	24.48	-0.97	64.58	130.98	902.19	481.5	1119.29	711.86	944.43	544.1	1073.83	523.8
52.719	0	0.12	0.15	0.03	1.97	0.04	1.45	1.52	2.04	5.09	96.06	42.91	0	36.51	54.51	6.03	2.74	1.03	3.59	1.21	0.61	1.36	0	0.11	0.34	5.09	0.06	0.05	35.27	18.37	1.32	1.85	2.04	0	0	0	7.53	24.77	-0.38	64.02	128.97	902.41	482.92	1116.98	710.67	944.86	543	1072.62	525.4
52.752	0	0.12	0.14	0.03	2.23	0.04	1.4	1.74	2.03	5.29	95.54	46.49	0	38.72	54.65	8.32	2.85	1.2	3.1	0.88	0.58	1.63	0	0.09	0.25	5.29	0.06	0.04	36.93	19.02	1.26	0.78	2.03	0	0	0	7.94	24.3	0.34	64.12	130.43	902.66	483.38	1114.17	707.31	943.55	542.81	1072.91	526.03
52.786	0	0.12	0.14	0.04	3.17	0.04	1.91	2.54	2.17	5.66	93.66	65.41	0	34.81	61.55	9.98	3.83	1.17	2.41	0.65	0.5	2.58	0	0.08	0.18	5.66	0.05	0.02	39.71	19.77	1.19	0.46	2.17	0	0	0	7.28	25.14	0.78	64.08	126.75	903.85	484.76	1111.71	704.84	945.19	542.37	1071.01	527
52.819	0	0.11	0.14	0.04	3.73	0.04	2.29	3.16	2.3	4.94	92.53	73.94	0	53.2	65.35	10.45	4.45	1	2.8	0.6	0.69	3.93	0	0.07	0.15	4.94	0.06	0.02	40.96	21.03	1.28	0.34	2.3	0	0	0	3.82	21.36	1.15	62.99	132.15	902.43	484.99	1107.82	700.62	940.07	541.24	1071.41	526.54
52.852	0	0.11	0.13	0.04	3.54	0.04	2.04	3.14	2.41	5.51	92.92	68.99	0	47.68	63.11	11.79	4.59	0.87	3.33	0.56	0.98	4.61	0	0.07	0.14	5.51	0.07	0.03	40.17	21.96	1.26	0.76	2.41	0	0	0	7.2	22.46	1.08	63.59	133.09	902.03	484.9	1109.1	702.72	940.11	543.41	1072.19	527.1
52.886	0	0.11	0.14	0.04	3.72	0.04	2.42	3.54	2.3	5.57	92.57	69.18	0	46.79	65.82	11.47	5.57	0.77	3.74	0.59	1.16	4.97	0	0.06	0.15	5.27	0.07	0.07	37.58	22.61	1.3	0.98	2.3	0	0	0	7.23	22.64	0.02	63.8	130.87	904.73	488.85	1107.15	702.51	940.42	545.77	1070.3	529.69
52.919	0	0.11	0.15	0.04	2.92	0.04	2.13	2.56	2.23	5.8	94.16	62.01	0	53.39	62.2	8.45	5.2	0.62	3.99	0.56	1.55	3.81	0	0.06	0.14	5.8	0.04	0.14	37.23	21.43	1.38	2.26	2.23	0	0	0	9.05	21.32	-0.56	64.65	130.18	904.66	492.42	1104.59	702.8	939.09	551.5	1067.73	531.48
52.952	0	0.11	0.15	0.03	2.89	0.04	2.23	2.57	2.13	6.69	94.22	64.33	0	53.35	63.58	7.42	4.48	0.46	3.74	0.6	1.43	2.04	0	0.05	0.12	6.69	0.04	0.15	37.09	21.26	1.28	2.25	2.13	0	0	0	8.35	21.33	0.04	64.69	128.15	904.82	494.21	1102.33	702.49	939.5	550.88	1066.52	533.9
52.986	0	0.11	0.16	0.03	2.41	0.04	1.92	2.01	2.1	8.6	95.18	58.79	0	53.86	60.07	5.54	3.8	0.38	3.67	0.67	1.32	1.28	0	0.04	0.11	8.6	0.03	0.24	37.69	20.75	1.2	1.85	2.1	0	0	0	7.36	21.23	0.78	64.12	130.07	904.34	496.59	1099.71	702	937.63	551.72	1066.84	536.81
53.019	0	0.12	0.16	0.03	1.96	0.04	1.6	1.72	2.08	9.61	96.08	49.15	0	58.14	56.03	4.23	3.09	0.27	3.93	0.72	1.03	1.08	0	0.04	0.14	9.61	0.02	0.29	36.88	22.32	1.15	2.81	2.08	0	0	0	9.82	20.36	-0.89	65.48	127.58	904.79	499.49	1094.56	700.68	934.77	553.44	1061.47	538.45
53.052	0	0.14	0.16	0.04	1.36	0.04	1.05	1.06	2.08	10.06	97.28	30.12	0	64.41	46.79	3.17	2.44	0.21	3.24	0.67	0.58	0.92	0	0.04	0.16	10.06	0.02	0.25	36.07	20.94	1.07	0.8	2.08	0	0	0	6.17	19.03	-0.51	64.69	124.88	903.89	500.54	1091.72	698.19	934.72	553.9	1058.55	537.74
53.086	0	0.15	0.16	0.04	0.95	0.04	0.71	0.73	1.94	12.74	98.09	16.12	0	53.5	38.23	2.55	1.94	0.19	3.57	0.7	0.6	1.59	0	0.05	0.22	12.74	0.01	0.35	34.58	21.09	1.03	3.57	2.32	0	0	0	5.25	21.3	1.04	62.92	126.45	897.08	497.27	1092.69	702.02	932.69	552.86	1058.02	536.14
53.119	0	0.14	0.16	0.04	0.75	0.04	0.59	0.61	1.69	12.21	98.5	9.09	0	53.79	34.37	2.01	1.69	0.16	2.78	0.52	0.45	1.2	0	0.06	0.21	12.21	0.02	0.21	30.31	21.15	0.92	0.37	2.45	0	0	0	7.26	21.24	0.28	63.73	129.3	898.77	501.58	1086.15	698.15	927.91	554.87	1056.36	539.98
53.153	0	0.13	0.17	0.03	0.47	0.03	0.43	0.33	1.45	13.83	99.07	2.35	0	39.26	27.23	1.07	1.45	0.09	1.1	0.21	0.55	0.66	0	0.09	0.31	13.83	0.02	0.35	19.7	14.75	1.33	0.04	2.09	0	0	0	14.27	24.18	5.52	68.59	128.18	893.04	497.25	1084.01	694.19	930.32	555.9	1057.51	539.99
53.186
53.219
53.253
53.286
53.319
53.353
53.386
53.42
53.453
53.486
53.52
53.553
53.586
53.62
53.653
53.686
53.72
53.753
53.787
53.82
53.853
53.887
53.92
53.953
53.987
54.02
54.053
54.087
54.12
54.154
54.187
54.22
54.254
54.287
54.32
54.354
54.387
54.421
54.454
54.487
54.521
54.554
54.587
54.621
54.654
54.687
54.721
54.754
54.788
54.821
54.854
54.888
54.921
54.954
54.988
55.021
55.054
55.088
55.121
55.155
55.188
55.221
55.255
55.288
55.321
55.355
55.388
55.422
55.455
55.488
55.522
55.555
55.588
55.622
55.655
55.688
55.722
55.755
55.789
55.822
55.855
55.889
55.922
55.955
55.989
56.022
56.055
56.089
56.122
56.156
56.189
56.222
56.256
56.289
56.322
56.356
56.389
56.423
56.456
56.489
56.523
56.556
56.589
56.623
56.656
56.689
56.723
56.756
56.79
56.823
56.856
56.89
56.923
56.956
56.99
57.023
57.056
57.09
57.123
57.157
57.19
57.223
57.257
57.29
57.323
57.357
57.39
57.424
57.457
57.49
57.524
57.557
57.59
57.624
57.657
57.69
57.724
57.757
57.791
57.824
57.857
57.891
57.924
57.957
57.991
58.024
58.057
58.091
58.124
58.158
58.191
58.224
58.258
58.291
58.324
58.358
58.391
58.425
58.458
58.491
58.525
58.558
58.591
58.625
58.658
58.691
58.725
58.758
58.792
58.825
58.858
58.892
58.925
58.958
58.992
59.025
59.058
59.092	1	0.06	0.05	0.03	0.76	0.03	0.09	0.58	1.97	2.21	98.47	2.82	0	89.18	7.95	45.45	0.11	0.22	2.56	0.29	0.28	1.9	0	1.97	0.06	2.21	0.03	0.03	3.84	2.81	0.01	0.23	1.95	0	0		5.7	11.45	9.99	85.06	108.03	747.85	508.08	936.38	711.96	796.58	543.22	903.12	561.12
59.125
59.159
59.192
59.225
59.259
59.292
59.325
59.359
59.392
59.426
59.459
59.492
59.526
59.559
59.592	1	0.08	0.08	0.03	0.39	0.03	0.09	0.27	1.04	3.35	99.22	0.82	0	57.48	3.35	29.39	0.07	0.75	1.84	0.09	0.61	1.73	0	1.04	0.06	4.37	0.29	0.12	3.43	5.05	0.07	1.09	1.72	0	0		-1.18	20.49	8.11	77.46	134.07	731.38	502.21	927.52	710.85	771.36	537.97	903.99	557.51
59.626	1	0.09	0.1	0.03	0.28	0.03	0.1	0.18	0.82	2.38	99.44	0.41	0	78.73	2.38	21.28	0.03	0.5	1.99	0.1	0.58	1.83	0	0.82	0.12	6.54	0.29	0.21	1.96	4.61	0.49	0.16	1.65	0	0		-7.16	15.46	10.27	76.61	140.53	726.08	499.28	923.8	705.95	766.46	531.88	904.68	557.26
59.659	1	0.07	0.07	0.03	0.4	0.03	0.08	0.3	0.72	2.51	99.21	0.89	0	73.16	2.51	32.02	0.02	0.53	2.11	0.13	0.46	1.41	0	0.72	0.11	4.84	0.25	0.3	2.02	5.87	0.5	0.43	2.04	0	0		-4.56	16.99	11.34	76.54	138.55	721.63	497.64	921.71	705.66	765.17	533.67	901.86	556.35
59.692	1	0.08	0.08	0.03	0.35	0.03	0.09	0.26	0.54	3.23	99.29	0.65	0	52.39	3.23	27.28	0.03	0.83	2.6	0.25	0.46	1.63	0	0.54	0.17	7.11	0.24	0.37	2.24	5.46	0.47	0.35	1.93	0	0		-3.78	21.52	11.42	75.9	136.48	715.45	495.54	921.09	709.54	762.98	534.74	898.05	554.38
59.726	1	0.08	0.08	0.03	0.35	0.04	0.09	0.26	0.41	3.5	99.29	0.64	0	64.32	3.5	26.5	0.03	1.17	2.74	0.22	0.35	1.28	0	0.35	0.15	8.04	0.19	0.3	2.79	6.03	0.41	0.18	2.23	0	0		-1.69	19.05	11.46	75.56	143.14	712.48	492.88	923.1	712.97	759.76	531.9	901	555.12
59.759	1	0.08	0.08	0.03	0.44	0.04	0.09	0.34	0.33	4.64	99.13	0.88	0	71.05	4.64	30.64	0.03	1.82	3.39	0.28	0.3	1.35	0	0.29	0.14	8.24	0.16	0.32	3.28	6.79	0.33	0.15	2.33	0	0		-2	17.51	10.85	75.64	139.42	712.97	494.32	920.87	712.32	759.42	533.15	897.27	553.99
59.793	1	0.08	0.08	0.03	0.47	0.04	0.09	0.38	0.36	5.43	99.06	0.95	0	82.65	5.43	31.35	0.04	2.06	3.46	0.37	0.33	1.41	0	0.34	0.17	8.15	0.13	0.28	3.55	7.64	0.36	0.21	2.08	0	0		1.05	14.2	11.32	75.98	141.84	711.46	493.2	922.12	713.52	758.45	534.57	898.95	554.01
59.826	1	0.08	0.07	0.03	0.53	0.04	0.1	0.45	0.43	6.82	98.94	1.12	0	52.42	6.82	33.21	0.05	2.05	3.39	0.48	0.39	1.66	0	0.41	0.18	9.3	0.12	0.31	4.11	8.56	0.43	0.59	1.82	0	0		-1.55	21.51	9.21	74.29	142.89	713	493.89	920.87	711.47	756.2	535.03	898.07	552.09
59.859	1	0.08	0.07	0.03	0.55	0.04	0.1	0.47	0.42	7.3	98.89	1.15	0	68.19	7.3	32.95	0.05	2.7	3.7	0.52	0.4	1.89	0	0.36	0.22	9.47	0.12	0.38	4.64	8.64	0.42	0.15	1.94	0	0		-0.51	18.19	11.6	75.06	138.51	709.69	493.35	918.52	712.49	757.98	532.46	894.74	554.43
59.893	1	0.08	0.07	0.02	0.6	0.04	0.11	0.51	0.41	9.17	98.8	1.14	0	76.2	9.74	33.02	0.05	2.73	3.38	0.6	0.37	1.35	0	0.41	0.28	9.17	0.1	0.4	4.55	7.98	0.33	0.42	1.85	0	0		0.4	16.18	10.36	74.83	140.8	709.48	492.75	920.53	713.51	755.97	535.79	895.89	551.46
59.926	1	0.07	0.07	0.02	0.7	0.03	0.13	0.61	0.38	10.01	98.6	1.18	0	52.78	12.74	33.21	0.05	3.58	2.87	0.6	0.28	1.31	0	0.38	0.3	10.01	0.09	0.29	4.78	8.38	0.33	0.48	1.7	0	0		-3.54	21.44	8.64	72.64	141.94	712.17	493.96	919.56	712.24	754.95	532.85	895.65	551.57
59.959	1	0.07	0.06	0.02	0.86	0.04	0.12	0.8	0.36	9.02	98.28	1.86	0	64.22	13.2	39.07	0.06	3.56	3.16	0.63	0.26	1.31	0	0.36	0.24	9.02	0.08	0.24	4.93	8.59	0.33	0.17	1.9	0	0		-4.38	19.08	11.95	72.77	140.56	709.22	492.24	918.32	710.6	757.5	529.11	895.83	554.06
59.993	1	0.06	0.06	0.02	0.93	0.04	0.13	0.88	0.38	9.03	98.13	1.99	0	77.25	15.4	39.54	0.07	3.29	3.59	0.84	0.29	1.65	0	0.38	0.32	9.03	0.1	0.25	5.31	8.26	0.34	0.31	1.98	0	0		-0.42	15.89	10.77	73.75	139.05	709.34	493.01	918.86	713.49	756.48	532.69	894.07	552.82
60.026	1	0.06	0.06	0.02	0.92	0.03	0.13	0.87	0.43	10.04	98.15	1.99	0	49.92	15.6	39.68	0.07	2.7	2.9	0.74	0.34	1.66	0	0.43	0.41	10.04	0.1	0.26	5.18	8.32	0.35	0.32	1.77	0	0		-1.42	22.02	8.73	72	142.38	711.66	493.94	918.43	711.05	754.01	534.57	895.36	551.63
60.059	1	0.07	0.07	0.03	0.81	0.04	0.12	0.72	0.41	10.15	98.38	1.81	0	64.7	13.37	38.19	0.08	2.47	3.31	0.71	0.51	2.15	0	0.41	0.34	10.15	0.11	0.19	5.46	7.88	0.33	0.25	1.8	0	0		-1.41	18.97	12.03	72.45	138.44	707.05	491.83	917.75	712.78	756.96	530.67	893.47	553.7
60.093	1	0.07	0.07	0.03	0.71	0.04	0.12	0.59	0.38	10.02	98.58	1.5	0	83.97	11.43	35.31	0.1	2.92	3.07	0.63	0.55	2.29	0	0.38	0.33	10.02	0.12	0.16	5.92	7.48	0.32	0.23	1.83	0	0		-2.32	13.72	11.25	72.2	138.84	708.35	492.72	918.14	713.28	756.21	530.74	893.28	552.8
60.126	1	0.08	0.08	0.03	0.62	0.04	0.13	0.5	0.37	10.7	98.76	1.07	0	67.74	12.32	30.63	0.11	2.53	3.13	0.83	0.58	2.38	0	0.37	0.36	10.7	0.13	0.17	6.02	7.24	0.32	0.27	1.84	0	0		-2.23	18.29	10.04	71.56	139.21	710.16	493.58	917.58	711.89	755.56	532.15	893.29	552.36
60.16	1	0.09	0.09	0.03	0.58	0.04	0.15	0.45	0.33	13.1	98.84	0.89	0	73.38	13.1	26.78	0.17	2.74	4.3	0.93	0.51	3.18	0	0.33	0.32	13.47	0.12	0.17	7.25	7.76	0.29	0.46	1.69	0	0		-0.09	16.93	10.83	72.13	138.3	709.87	492.46	918.78	711.58	757.08	533.35	894.16	551.66
60.193	1	0.1	0.09	0.03	0.49	0.04	0.14	0.36	0.36	10.67	99.02	0.76	0	72.74	10.67	24.07	0.18	2.61	4.06	1.08	0.56	3.11	0	0.33	0.36	13.79	0.14	0.19	7.7	7.55	0.29	0.14	1.73	0	0		-2.05	17.09	11.66	71.47	140.13	709.62	492.83	919.28	712.12	757.64	531.65	896	553.91
60.226	1	0.1	0.09	0.03	0.48	0.04	0.14	0.34	0.4	10.23	99.03	0.74	0	70.4	10.23	23.68	0.17	2.86	3.88	0.78	0.47	2.47	0	0.32	0.4	14.06	0.13	0.22	7.77	6.87	0.2	0.13	1.75	0	0		-4.23	17.67	10.83	70.49	140.31	710.69	493.14	919.08	711.56	757.12	530.49	895.61	553
60.26	1	0.1	0.1	0.03	0.46	0.03	0.14	0.31	0.39	10.15	99.07	0.68	0	73.79	10.15	22.42	0.21	2.6	3.13	0.7	0.4	2.2	0	0.39	0.39	15.38	0.1	0.19	7.83	6.36	0.22	0.64	1.5	0	0		-1.73	16.82	10.95	70.86	141.45	710.28	492.11	919.83	711.05	756.7	532.16	896.74	552.12
60.293	1	0.1	0.1	0.03	0.44	0.03	0.13	0.29	0.37	9.02	99.12	0.66	0	65.26	9.02	22.06	0.2	2.58	2.75	0.7	0.32	1.54	0	0.37	0.34	15.24	0.11	0.17	7.83	5.76	0.21	0.28	1.54	0	0		-3.42	18.85	11.1	70.42	138.77	710.98	492.87	919.35	711.24	758.42	530.93	895.46	552.81
60.326	1	0.1	0.1	0.03	0.46	0.03	0.14	0.3	0.42	10.17	99.08	0.69	0	82.11	10.17	22.65	0.22	2.5	3.01	0.71	0.38	1.96	0	0.37	0.42	15.32	0.11	0.18	7.72	5.45	0.21	0.16	1.7	0	0		-3.09	14.38	12.46	71.06	137.39	712.16	493.6	919.31	710.55	760.91	529.89	896.04	554.75
60.36	1	0.1	0.1	0.03	0.45	0.03	0.15	0.29	0.44	11.23	99.11	0.63	0	74.51	11.23	21.55	0.25	1.8	3.04	0.65	0.47	2.61	0	0.38	0.44	15.28	0.12	0.19	7.64	5.26	0.19	1.29	1.71	0	0		-0.56	16.64	10.59	70.75	140.02	712.06	491.57	922.68	711.89	759.01	533.61	898.02	550.45
60.393	1	0.09	0.1	0.03	0.45	0.04	0.15	0.29	0.49	11.46	99.1	0.63	0	76.38	11.46	21.88	0.26	1.66	3.48	0.67	0.56	2.74	0	0.41	0.49	15.17	0.1	0.22	7.28	4.85	0.21	0.57	1.65	0	0		0.69	16.13	11.6	71.32	139.25	712.44	493.32	921.97	712.81	760.47	533.9	898.25	554.11
60.427	1	0.09	0.09	0.03	0.49	0.04	0.14	0.32	0.49	10.91	99.02	0.78	0	69.39	10.91	24.74	0.31	1.89	3.54	0.66	0.55	3.08	0	0.38	0.49	15.34	0.11	0.25	7.49	4.5	0.19	0.28	1.72	0	0		-2.22	17.91	10.67	70.18	141.14	714.03	493.37	922.53	711.46	759.84	532.82	899.53	553.04
60.46	1	0.09	0.09	0.03	0.51	0.04	0.14	0.33	0.5	11.53	98.98	0.81	0	77.03	11.53	25.01	0.29	1.85	4.08	0.71	0.57	3.16	0	0.39	0.5	18.06	0.11	0.24	7.64	4.2	0.19	0.17	1.63	0	0		-0.01	15.95	11.6	71.09	139.26	713.75	493.54	923.25	713.68	761.89	532.54	899.35	554.84
60.493	1	0.09	0.09	0.03	0.51	0.04	0.15	0.32	0.48	12.05	98.98	0.77	0	70.69	12.05	24.38	0.27	1.97	4.19	0.75	0.45	2.29	0	0.37	0.48	18.29	0.12	0.3	7.61	4.17	0.18	0.22	1.64	0	0		-2.25	17.6	10.24	70.31	139.9	715.98	495.33	922.5	712.47	760.88	533.3	899.16	554.51
60.527	1	0.09	0.09	0.03	0.52	0.04	0.13	0.34	0.51	10.52	98.96	0.92	0	73.89	10.52	27	0.29	1.76	3.7	0.76	0.44	2.46	0	0.35	0.51	16.93	0.13	0.33	7.49	4.16	0.18	1.26	1.67	0	0		0.38	16.8	9.61	70.39	147.5	716.87	493.02	925.64	711.5	758.71	533.78	904.92	553.26
60.56	1	0.1	0.1	0.03	0.42	0.04	0.13	0.26	0.5	8.88	99.16	0.65	0	71.57	8.88	22.68	0.23	1.8	3.96	0.76	0.51	2.42	0	0.35	0.5	17.71	0.15	0.34	6.81	4.05	0.17	0.15	1.76	0	0		0.53	17.38	11.31	71.05	138.88	715.34	495.03	923.69	714.42	762.86	533.84	899.92	556.23
60.593	1	0.1	0.1	0.03	0.4	0.04	0.13	0.25	0.47	9.11	99.19	0.58	0	66.81	9.11	21.23	0.22	1.7	3.33	0.67	0.46	2.43	0	0.35	0.47	17.3	0.12	0.31	6.77	4.19	0.16	0.44	1.76	0	0		-2.72	18.5	9.43	69.57	144.64	717.69	494.64	925.26	712.85	760.25	532.47	903.23	554.28
60.627	1	0.1	0.1	0.03	0.4	0.04	0.12	0.25	0.53	7.65	99.21	0.6	0	72.81	7.65	22.43	0.18	1.93	3.38	0.66	0.51	2.61	0	0.37	0.53	18.39	0.13	0.31	5.95	4.07	0.17	0.26	1.68	0	0		1	17.08	11.79	70.94	138.56	714.54	495.08	923.56	714.22	762.96	535.28	899.92	556.28
60.66	1	0.09	0.09	0.03	0.42	0.03	0.11	0.27	0.49	6.21	99.15	0.77	0	69.73	6.21	26.33	0.17	1.75	3.26	0.52	0.46	2.41	0	0.38	0.49	16.99	0.15	0.32	5.57	4.15	0.19	0.79	1.7	0	0		-0.54	17.83	8.65	69.74	148.41	718.66	493.46	926.67	712.26	758.7	532.85	905.72	553.13
60.693	1	0.09	0.08	0.03	0.43	0.04	0.1	0.29	0.42	4.98	99.13	0.9	0	68.62	4.98	28.83	0.15	1.57	3.06	0.51	0.39	2.6	0	0.37	0.42	15.61	0.16	0.3	5.29	4.18	0.19	0.29	1.89	0	0		-2.32	18.09	12.01	70.24	139.17	717.76	495.58	924.52	712.74	765.54	531.36	902.17	557.83
60.727	1	0.09	0.09	0.03	0.4	0.04	0.1	0.26	0.39	5.06	99.2	0.75	0	74.97	5.06	26.72	0.17	1.39	3.54	0.49	0.43	2.65	0	0.37	0.39	14.27	0.16	0.34	4.96	4.46	0.21	0.28	1.94	0	0		-4.05	16.52	11.92	69.12	142.36	715.13	493.02	926.79	713.54	763.55	531.38	903.98	554.72
60.76	1	0.09	0.08	0.03	0.39	0.04	0.1	0.26	0.35	4.41	99.22	0.78	0	72.05	4.41	27	0.17	1.18	3.87	0.56	0.38	2.96	0	0.35	0.34	14.34	0.16	0.26	5.14	4.68	0.21	0.26	2.06	0	0		-3.15	17.26	10.76	69.83	137.38	717.96	495.18	924.48	713.24	764.66	531.15	899.96	554.93
60.794	1	0.09	0.09	0.03	0.38	0.04	0.1	0.26	0.36	5.19	99.25	0.68	0	71.95	5.19	25.45	0.19	1.34	4.98	0.64	0.42	3.72	0	0.36	0.28	13	0.15	0.19	4.7	5.63	0.24	0.16	2.33	0	0		-2.83	17.29	11.26	68.92	147.16	717.17	492.35	928.44	711.92	762.66	531.56	908	554.65
60.827	1	0.08	0.08	0.03	0.43	0.04	0.1	0.31	0.34	5.73	99.14	0.87	0	75	5.73	28.77	0.18	1.28	5.4	0.69	0.49	3.45	0	0.34	0.28	13.14	0.14	0.2	4.9	5.53	0.23	0.34	2.29	0	0		-1.75	16.51	11.13	69.89	137.5	717.79	494.9	926.27	714.87	765.72	532.23	901.28	555.26
60.86	1	0.08	0.08	0.03	0.44	0.04	0.09	0.31	0.32	4.78	99.13	0.97	0	72.04	4.78	30.2	0.18	1.32	5.43	0.74	0.55	2.97	0	0.32	0.27	13.14	0.17	0.19	4.98	5.45	0.23	0.34	2.37	0	0		-3.55	17.27	11.72	68.95	141.52	717.32	494.32	927.24	713.54	765.08	532.13	904.6	555.82
60.894	1	0.08	0.08	0.03	0.43	0.04	0.09	0.31	0.28	4.45	99.15	0.94	0	62.07	4.45	30.22	0.15	1.42	5.34	0.78	0.69	4.02	0	0.28	0.22	13.36	0.16	0.26	4.55	5.33	0.18	0.27	2.57	0	0		-1.42	19.54	10.21	69.01	142.95	719.57	495.32	926.53	712.62	763.6	533.53	904.79	555.85
60.927	1	0.09	0.09	0.03	0.34	0.04	0.1	0.24	0.28	4.37	99.32	0.6	0	70.45	4.37	24.09	0.16	1.2	5.46	1.08	0.84	3.8	0	0.28	0.21	12.71	0.14	0.27	4.43	5.59	0.19	0.7	2.66	0	0		-1.91	17.66	10.19	68.24	145.04	718.24	491.51	928.73	711.65	762.81	531.52	906.43	551.81
60.96	1	0.09	0.09	0.03	0.33	0.04	0.11	0.23	0.26	5.19	99.34	0.53	0	59.64	5.19	22.2	0.16	1.15	4.64	1.06	0.72	3.63	0	0.26	0.23	13.09	0.1	0.25	4.51	6.09	0.2	0.32	2.66	0	0		-1.12	20.05	10.3	68.32	140.54	718.77	492.43	928.41	712.01	765.07	533.45	904.42	551.74
60.994	1	0.1	0.1	0.03	0.27	0.04	0.11	0.2	0.29	4.47	99.45	0.37	0	59.19	4.47	17.67	0.18	0.99	4.31	1.04	0.72	3.98	0	0.26	0.24	12.12	0.08	0.29	4.03	7.55	0.22	0.15	2.58	0	0		1.93	20.14	9.48	69.37	135.52	719.4	492.23	926.07	711	765.33	533.49	899.84	549.98
61.027	1	0.11	0.12	0.03	0.24	0.04	0.12	0.17	0.28	4.68	99.53	0.33	0	57.43	4.68	13.17	0.16	0.72	3.7	0.93	0.51	2.57	0	0.28	0.28	11.47	0.06	0.25	4.01	8.05	0.22	0.36	2.52	0	0		-1.82	20.5	10.57	68.04	133.65	718.02	488.77	927.13	708.39	767.21	530.05	899.88	546.25
61.06	1	0.11	0.12	0.03	0.21	0.04	0.12	0.15	0.31	3.69	99.58	0.33	0	76.58	3.69	11.35	0.15	0.59	3.76	0.83	0.48	2.79	0	0.25	0.31	11.54	0.06	0.2	3.91	8.41	0.21	0.85	2.69	0	0		-0.71	16.08	10.49	68.44	139.12	717.68	485.53	928.15	706.7	764.86	526.3	902.78	544.61
61.094	1	0.11	0.12	0.03	0.21	0.04	0.12	0.16	0.28	3.46	99.59	0.33	0	64.45	3.46	11.48	0.17	0.46	5.1	1	0.58	4.38	0	0.22	0.28	9.76	0.05	0.15	3.66	9.88	0.23	0.56	3.02	0	0		-4.36	19.03	11.76	66.81	139.91	716.3	481.02	931.87	706.28	767.62	520.97	905.9	542.19
61.127	1	0.11	0.12	0.03	0.2	0.05	0.12	0.15	0.33	3.42	99.6	0.33	0	72.84	3.42	10.61	0.16	0.36	5.95	1.03	0.52	5.52	0	0.23	0.33	9.25	0.04	0.1	3.65	10.04	0.25	0.65	3.18	0	0		2.97	17.07	11.1	68.54	142.4	717.26	480.2	933.75	707.46	766.82	524.37	908.13	542
61.161	1	0.12	0.12	0.04	0.18	0.06	0.12	0.15	0.36	3.22	99.64	0.33	0.68	69.84	3.22	8.98	0.17	0.26	9.06	1.15	0.8	9.32	0	0.21	0.36	8.04	0.04	0.08	3.75	11.21	0.24	2.24	3.82	0	0		-1	17.8	10.24	67.23	141.22	717.85	480.92	933.15	706.91	766.34	523.6	906.55	540.43
61.194	1	0.12	0.12	0.03	0.18	0.05	0.12	0.14	0.38	3.11	99.65	0.33	0	89.67	3.11	8.11	0.17	0.27	7.26	0.87	0.79	6.42	0	0.2	0.38	8.15	0.04	0.08	3.69	11.45	0.29	0.98	3.67	0	0		8.39	11.19	10.78	71.01	149.69	726.01	485.25	939.08	708.16	769.94	530.67	918.58	548.37
61.227	1	0.12	0.13	0.03	0.16	0.05	0.12	0.12	0.45	2.64	99.68	0.33	0	89.24	2.64	5.78	0.17	0.29	5.34	0.85	0.64	2.89	0	0.2	0.45	8.39	0.04	0.1	3.5	10.72	0.32	2.19	3.4	0	0		6.45	11.42	9.51	70.19	151.48	733.41	488.89	945.71	710.65	774.55	534.86	925.3	549.67
61.261	1	0.11	0.13	0.03	0.17	0.04	0.12	0.13	0.49	2.63	99.67	0.33	0	81.63	2.63	6.18	0.17	0.32	4.58	0.88	0.53	1.45	0	0.21	0.49	7.89	0.04	0.11	3.29	11.52	0.37	3.52	3.17	0	0		6.71	14.54	11.35	69.72	147.38	737.21	491.12	952.19	714.3	783.87	538.84	930.54	553.33
61.294	1	0.12	0.13	0.03	0.16	0.04	0.12	0.12	0.65	1.94	99.68	0.33	0	86.61	1.94	5.87	0.17	0.28	4.42	1.15	0.48	1.05	0	0.25	0.65	8.56	0.05	0.13	3.26	10.7	0.4	4.58	3.29	0	0		7.44	12.66	9.41	69.57	152.72	745.93	491.68	962.59	717.71	788.56	540.67	940.81	552.61
61.327	1	0.12	0.13	0.03	0.16	0.05	0.12	0.12	0.9	1.69	99.68	0.33	0	87.82	1.69	6.65	0.14	0.28	4.94	1.4	0.33	0.8	0	0.3	0.9	9.21	0.06	0.19	3.42	9.36	0.44	4.35	3.36	0	0		5.31	12.12	8.94	68.61	151.15	754.46	492.06	972.04	719.81	797.61	540.17	948.31	551.85
61.361	1	0.12	0.13	0.02	0.15	0.05	0.12	0.11	1.26	1.72	99.7	0.33	0	91.74	1.72	5.26	0.13	0.23	6.27	1.37	0.3	0.74	0	0.33	1.26	8.9	0.06	0.31	2.69	9.22	0.53	1.07	3.48	0	0		7.04	9.96	8.62	69.8	158.12	772.13	495.29	987.88	720.24	810.83	543.34	968.42	556.28
61.394	1	0.12	0.13	0.02	0.15	0.05	0.12	0.11	1.13	1.54	99.7	0.33	0	92.62	1.54	5.61	0.12	0.23	6.51	1.26	0.21	0.69	0	0.34	1.13	8.35	0.07	0.36	2.62	8.53	0.51	0.18	3.63	0	0		3.65	9.35	8.15	68.83	151.7	780.67	498.63	994.22	723.55	820.61	542.55	971.52	557.94
61.428	1	0.11	0.12	0.02	0.15	0.06	0.12	0.11	1.13	1.73	99.69	0.33	0.74	94.59	1.73	6.15	0.1	0.29	7.98	1.33	0.15	0.43	0	0.36	1.13	7.74	0.06	0.55	2.39	8.03	0.59	0.45	4.01	0	0		5.33	7.7	7.37	69.5	154.37	789.24	500.76	1001.91	725.17	826.48	545.28	980.17	559.76
61.461	1	0.1	0.11	0.02	0.17	0.05	0.11	0.12	1.06	1.97	99.66	0.33	0.26	95.38	1.97	9.29	0.09	0.32	6.26	1.33	0.13	0.38	0	0.39	1.06	7.31	0.05	0.41	2.2	6.83	0.56	0.54	4.24	0	0		-0.2	6.86	7.94	67.36	149.63	793.46	502.25	1007.56	728.53	834.32	543.24	982.92	560.75
61.494	1	0.1	0.1	0.02	0.2	0.05	0.1	0.14	0.97	2.01	99.6	0.33	0	93.2	2.01	14.14	0.08	0.29	4.06	1.05	0.1	0.27	0	0.39	0.97	8.36	0.05	0.27	2.14	5.8	0.57	0.76	3.89	0	0		-2.82	8.91	7.55	66.54	146.27	798.66	506.28	1007.73	727.21	838.17	545.16	983.37	562.78
61.528	1	0.09	0.09	0.02	0.23	0.05	0.1	0.15	0.9	2.15	99.54	0.33	0	88.29	2.15	17.98	0.07	0.29	3.1	0.91	0.13	0.28	0	0.38	0.9	9.05	0.04	0.21	2.2	4.01	0.6	0.46	4.13	0	0		-3.62	11.9	6.1	65.96	144.23	802.7	508.62	1009.28	727.44	840.22	548.04	983.73	562.45
61.561	1	0.08	0.08	0.02	0.26	0.04	0.09	0.17	0.65	2.98	99.49	0.4	0	78.27	2.98	20.53	0.08	0.35	2.1	0.77	0.15	0.34	0	0.35	0.65	9.09	0.04	0.11	2.35	3.3	0.61	0.08	4.13	0	0		-2.78	15.59	7.13	65.8	141.9	803.91	508.57	1010.73	725.77	843.86	550.95	985.32	562.11
61.594	1	0.08	0.09	0.02	0.27	0.04	0.1	0.18	0.57	4.29	99.45	0.42	0	63.08	4.29	20.75	0.08	0.42	2.18	0.65	0.2	0.54	0	0.32	0.48	8.34	0.03	0.07	2.72	3.43	0.57	0.18	4.02	0	0		1.34	19.32	8.08	65.87	133.69	801.96	504.78	1011.91	726.39	848.37	550.46	981.8	558.71
61.628	1	0.08	0.09	0.02	0.3	0.04	0.11	0.19	0.52	5.18	99.39	0.47	0	42.31	5.18	21.71	0.1	0.53	2.79	0.71	0.41	1.65	0	0.32	0.45	9.59	0.02	0.04	3.27	2.83	0.52	0.91	3.14	0	0		2.04	23.55	8.68	65.22	127.19	802.22	499.23	1018.12	727.52	855.39	547.97	982.48	553.01
61.661	1	0.08	0.09	0.03	0.35	0.04	0.12	0.23	0.55	7.41	99.3	0.54	0	33.89	7.41	23.33	0.1	0.53	3.74	0.87	0.53	2.83	0	0.33	0.55	9.08	0.02	0.03	3.52	2.94	0.52	0.98	2.97	0	0		2.94	25.34	7.98	64.52	130.78	805.7	496.14	1024.82	728.48	858.32	545.66	988.99	551.03
61.694	1	0.08	0.08	0.03	0.41	0.04	0.12	0.27	0.57	8.43	99.19	0.7	0	28.78	8.43	26.63	0.11	0.52	5.12	0.96	0.62	5.76	0	0.38	0.57	9.18	0.02	0.02	4.03	2.69	0.47	0.57	2.86	0	0		2.58	26.53	7.93	64.61	130.83	811.89	498.22	1027.27	726.48	862.71	546.22	993.37	552.95
61.728	1	0.09	0.08	0.04	0.39	0.05	0.12	0.25	0.6	8.46	99.22	0.68	0	54	8.52	25.03	0.12	0.54	6.22	1.66	0.95	10.72	0	0.41	0.6	8.46	0.02	0.01	5.28	2.31	0.35	1.19	3.13	0	0		0.69	21.2	8.98	65.2	131.23	816.51	497.52	1029.23	721.54	866.51	544.06	997.5	551.94
61.761	1	0.1	0.09	0.04	0.37	0.05	0.13	0.23	0.61	7.31	99.25	0.6	0	45.09	8.77	22.73	0.14	0.62	5.85	2.47	0.64	11.98	0	0.43	0.61	7.31	0.02	0.02	5.69	2.42	0.34	0.16	2.95	0	0		1.77	22.98	10.91	65.65	133.4	819.87	499.74	1032.19	720.6	871.13	547.57	1004.24	556.45
61.795	1	0.12	0.09	0.05	0.37	0.04	0.14	0.23	0.66	6.28	99.25	0.56	0	67	9.58	21.18	0.16	0.71	5.17	3.67	0.73	14.09	0	0.43	0.66	6.28	0.03	0.02	6.37	2.27	0.27	0.49	2.85	0	0		1.05	18.46	9.08	66.06	133.89	822.04	500.56	1032.57	720.92	869.64	547.83	1003.37	554.47
61.828	1	0.13	0.09	0.06	0.38	0.05	0.14	0.23	0.71	5.08	99.23	0.58	0	48.34	10.18	20.87	0.21	0.77	6.14	4.66	0.81	17.68	0	0.36	0.71	5.08	0.03	0.02	7.02	2.67	0.24	0.46	2.72	0	0		2.15	22.33	8.41	66.62	129.33	824.2	501.79	1030.24	719.63	871.18	546.65	1000.22	555.34
61.861	1	0.14	0.09	0.06	0.38	0.05	0.13	0.23	0.73	5.01	99.25	0.61	0	38.4	8.8	21.16	0.23	0.83	5.98	5.43	0.67	17.72	0	0.37	0.73	5.01	0.03	0.04	7.59	2.95	0.23	0.18	2.65	0	0		3.05	24.36	8.38	67.24	127.77	826.87	501.75	1030.17	716.91	873.32	546.27	1000.78	555.09
61.895	1	0.14	0.1	0.05	0.37	0.04	0.13	0.2	0.51	5.1	99.26	0.72	0	69.77	6.83	19.67	0.3	0.9	5.62	3.68	0.58	11.45	0	0.3	0.51	5.1	0.03	0.04	11.41	3.28	0.19	0.28	2.06	0	0		2.2	17.82	8.26	67.75	131.28	826.58	502.29	1028.05	714.43	869.9	546.46	1000.91	554.79
61.928	1	0.14	0.11	0.04	0.34	0.04	0.12	0.17	0.35	5.37	99.32	0.66	0	58.54	5.6	17.2	0.28	0.93	5.19	3.42	0.48	5.21	0	0.26	0.35	5.37	0.02	0.04	12.57	3.57	0.19	0.82	1.9	0	0		1.76	20.27	6.58	67.78	126.76	826.65	503.29	1025.82	714.17	869.14	547.76	995.8	552.75
61.961	1	0.15	0.12	0.04	0.33	0.04	0.13	0.15	0.29	4.85	99.35	0.68	0	40.92	4.85	14.31	0.29	0.96	4.73	2.77	0.42	2.41	0	0.23	0.28	5.99	0.02	0.03	15.91	3.94	0.18	0.53	1.64	0	0		-0.32	23.84	7.2	66.99	122.2	824.99	501.84	1024.84	713.82	870.8	544.83	992.82	551.54
61.995	1	0.17	0.13	0.05	0.33	0.04	0.13	0.14	0.37	4.51	99.33	0.86	0	55.42	4.51	12.02	0.37	0.95	4.46	2.03	0.45	1.2	0	0.21	0.25	5.75	0.01	0.04	21.47	5.25	0.17	0.51	1.61	0	0		3.66	20.91	6.7	68.33	127.4	823.46	502.2	1021.22	711.58	865.12	547.13	992.42	552.07
62.028	1	0.17	0.13	0.05	0.33	0.04	0.14	0.14	0.37	5.03	99.34	0.81	0	44.28	5.03	11.29	0.37	0.95	5.41	1.92	0.58	1.53	0	0.22	0.2	6.63	0.01	0.04	21.36	5.37	0.17	0.36	1.52	0	0		-0.9	23.15	5.12	67.07	122.89	824	502.35	1019.48	710.39	865.07	544.43	987.85	549.54
62.061	1	0.18	0.14	0.05	0.31	0.04	0.14	0.13	0.43	4.88	99.39	0.69	0	79.72	4.88	9.35	0.43	0.76	5.03	1.57	0.62	1.99	0	0.24	0.19	6.22	0.01	0.09	21.1	6.33	0.18	1.07	1.44	0	0		-3.43	15.16	4.9	67.26	126.32	822.47	500.75	1014.81	704.5	859.75	541.19	985.94	546.88
62.095	1	0.17	0.14	0.05	0.29	0.03	0.14	0.13	0.46	4.19	99.42	0.61	0	78.24	4.19	8.89	0.46	0.71	3.71	1.19	0.52	1.31	0	0.3	0.19	7.43	0.01	0.17	19.85	7.14	0.17	0.59	1.18	0	0		1.89	15.6	5.51	68.52	134.58	821.27	501.71	1011.37	702.48	854.29	542.96	988.65	550.71
62.128	1	0.16	0.14	0.04	0.27	0.03	0.13	0.13	0.38	3.57	99.46	0.52	0	76.92	3.57	8.82	0.38	0.64	2.63	0.9	0.43	0.96	0	0.31	0.18	8.42	0.01	0.26	17.49	6.96	0.18	0.81	1.14	0	0		0.87	15.98	6.03	68.44	129.84	819.81	501.97	1009.58	702.15	855.4	543.38	985.07	550.07
62.162	1	0.15	0.14	0.04	0.27	0.03	0.13	0.14	0.44	3.94	99.46	0.47	0	81.05	3.94	9.88	0.28	0.58	1.87	0.92	0.32	0.38	0	0.36	0.22	9.36	0.01	0.44	15.11	7.34	0.21	1.24	1.1	0	0		0.59	14.73	6.38	68.43	129.42	817.18	500.69	1007.6	701.27	853.57	542.34	982.82	548.85
62.195	1	0.14	0.15	0.04	0.25	0.03	0.13	0.13	0.58	3.9	99.5	0.37	0	73.75	3.9	8.73	0.25	0.57	1.92	0.73	0.35	0.36	0	0.35	0.31	10.63	0.02	0.58	12.93	7.74	0.26	0.56	0.89	0	0		0.98	16.84	6.6	68.12	128.07	815.1	500.28	1005.55	700.63	852.45	542.65	980.4	548.3
62.228	1	0.14	0.15	0.03	0.24	0.03	0.13	0.13	0.61	3.93	99.52	0.34	0	66.51	3.93	8.4	0.23	0.49	2.04	0.65	0.37	0.42	0	0.35	0.37	11.14	0.02	0.61	11.9	8.05	0.3	0.79	0.91	0	0		-0.98	18.57	7.52	67.26	128.85	811.97	499.62	1004.01	700.85	850.89	541.14	979.51	548.88
62.262	1	0.14	0.14	0.03	0.25	0.03	0.13	0.15	0.41	4.26	99.49	0.37	0	70.72	4.26	9.4	0.2	0.43	2.34	0.55	0.35	0.43	0	0.3	0.3	13.81	0.02	0.41	12.31	9.92	0.3	1.35	0.82	0	0		2.12	17.59	7.48	67.48	135.31	809.93	496.64	1005.41	701.35	847.59	540.02	982.66	548.05
62.295	1	0.14	0.15	0.04	0.25	0.03	0.13	0.15	0.4	4.1	99.49	0.4	0	77.09	4.1	9.07	0.22	0.3	2.47	0.56	0.37	0.54	0	0.3	0.25	13.26	0.02	0.4	13.57	10.89	0.29	3.41	0.84	0	0		-0.55	15.93	6.78	66.63	134.27	807.55	497.32	1002.13	700.76	844.31	540.48	978.44	546.56
62.328
62.362
62.395
62.429
62.462
62.495
62.529
62.562
62.595
62.629
62.662
62.695
62.729
62.762
62.796
62.829
62.862
62.896
62.929
62.962
62.996
63.029
63.062
63.096
63.129
63.163
63.196
63.229
63.263
63.296
63.329
63.363
63.396
63.43
63.463
63.496
63.53
63.563
63.596
63.63
63.663
63.696
63.73
63.763
63.797
63.83
63.863
63.897
63.93
63.963
63.997
64.03
64.063
64.097	1	0.05	0.06	0.02	1.31	0.03	0.15	2.14	0.25	1.44	95.72	3.37	0	97.55	21.2	47.23	0.15	0.06	2.15	0.55	0.05	0.35	0	0.25	0.09	1.44	0	0.09	4.34	19.78	0.09	0.1	0.8	0.06	0		5.94	3.57	5.54	69.13	138.74	835.36	502.35	1025.8	703.33	866.15	545.36	1004.74	551.9
64.13	1	0.06	0.09	0.02	0.77	0.03	0.26	0.94	0.38	1.42	98.12	0.68	0	90.83	25.61	27.74	0.17	0.1	2.22	0.19	0.07	0.4	0	0.38	0.1	1.42	0	0.12	2.58	14.76	0.05	0.02	0.86	0.03	0		0.83	10.53	4.77	66.05	142.97	832.35	498.35	1029.07	705.14	863.67	542.14	1006.53	547.59
64.164	1	0.05	0.08	0.02	0.92	0.03	0.24	1.32	0.43	1.56	97.36	1.04	0	85.32	25.64	32.46	0.2	0.13	3.37	0.33	0.08	0.52	0	0.43	0.09	1.56	0	0.1	3.81	18.27	0.03	0.09	1.07	0	0		3.41	13.2	3.69	66.52	133.49	830.64	497.14	1028.48	708.35	865.91	541.4	999.34	545.31
64.197	1	0.05	0.08	0.02	1.1	0.03	0.29	1.59	0.36	2.21	96.83	1.15	0	90.01	29.98	32.21	0.18	0.22	2.96	0.26	0.07	0.57	0	0.36	0.06	2.21	0	0.08	5.47	18.52	0.03	0.03	0.77	0	0		-0.05	11.01	5.2	65.45	134.46	828.49	497.37	1028.22	708.16	865.77	541.98	1000.18	545.68
64.23	1	0.06	0.08	0.02	1.16	0.03	0.28	1.57	0.2	2.05	96.86	1.53	0	92.15	28.99	32.31	0.2	0.29	3.2	0.3	0.08	0.62	0	0.18	0.06	2.05	0	0.05	9.18	19.12	0.03	0.23	0.75	0	0		2.68	9.69	6.79	66.29	137.85	826.3	496.49	1028.21	709.91	864.85	540.07	1002.43	548.8
64.264	1	0.06	0.08	0.02	1.3	0.03	0.3	1.85	0.22	1.92	96.29	1.93	0	90.47	30.7	32.41	0.22	0.32	3.62	0.38	0.07	0.59	0	0.11	0.05	1.92	0	0.03	12.03	21.3	0.04	0.33	0.85	0	0		0.56	10.75	7.51	65.34	143.26	825.71	496.22	1030.4	710.73	864.11	539.87	1007	550.11
64.297	1	0.07	0.09	0.02	1.39	0.03	0.36	1.87	0.22	1.84	96.27	2.99	0	95.25	33.39	28.97	0.22	0.37	2.96	0.44	0.06	0.42	0	0.07	0.06	1.84	0	0.02	16.64	22.17	0.05	0.13	0.86	0	0		-0.11	7.01	6.57	65.09	139.45	826.74	497.07	1031.82	713.95	865.85	539.61	1004.95	549.54
64.33	1	0.08	0.1	0.02	1.09	0.03	0.37	1.3	0.22	1.77	97.4	2.66	0	98.5	31.7	23.26	0.22	0.36	3.8	0.56	0.07	0.37	0	0.08	0.07	1.77	0	0.04	16.82	20.72	0.05	0.46	0.86	0	0		1.66	1.07	6.82	65.6	140.11	827.49	496.26	1034.47	715.83	867.36	538.88	1007.04	549.78
64.364	1	0.09	0.11	0.03	0.81	0.03	0.34	0.82	0.18	1.89	98.36	1.9	0	97.96	28.38	18.23	0.18	0.43	4	0.51	0.06	0.25	0	0.08	0.08	1.89	0	0.06	15.87	17.89	0.05	0.19	0.89	0	0		0.95	2.63	6.2	65.36	146.22	831.3	497.05	1040.15	718.25	868.68	539.75	1014.44	551.29
64.397	1	0.09	0.11	0.03	0.75	0.03	0.28	0.66	0.15	1.85	98.51	1.46	0	97.1	24.01	19.36	0.15	0.57	3.93	0.62	0.05	0.14	0	0.08	0.08	1.85	0	0.09	16.88	15.75	0.06	0.38	0.93	0	0		3.15	4.44	8.52	65.95	139.76	830.72	494.66	1041.12	718.51	874.62	536.13	1013.49	551.84
64.431	1	0.09	0.11	0.03	0.71	0.04	0.29	0.63	0.12	1.91	98.59	1.33	0	98.56	24.69	18.05	0.12	0.69	5.12	0.57	0.03	0.05	0	0.07	0.08	1.91	0	0.08	15.04	15.06	0.07	0.32	1.07	0	0		6.13	0.86	6	67.81	144.28	844.58	494.74	1053.77	718.58	882.78	538.1	1026.56	550.19
64.464	1	0.08	0.1	0.03	0.75	0.04	0.23	0.68	0.09	2.12	98.49	1.16	0	98.23	21.64	23.7	0.09	0.71	4.91	0.53	0.02	0.03	0	0.07	0.08	2.12	0	0.08	14.09	14.28	0.06	0.16	1.11	0	0		0.25	1.93	8.04	65.82	143.31	847.22	496.6	1053.44	715.4	886.99	534.68	1029.09	553.3
64.497	1	0.08	0.09	0.03	0.75	0.03	0.21	0.67	0.11	1.99	98.5	1.22	0	98.32	19.95	26.09	0.07	0.7	4.42	0.39	0.02	0.02	0	0.08	0.11	1.99	0	0.1	12.43	13.34	0.06	0.13	1	0	0		2.56	-1.66	7.33	66.65	140.2	854.34	498.49	1058.91	716.64	893.69	537.59	1032.96	553.75
64.531	1	0.08	0.09	0.03	0.82	0.03	0.22	0.74	0.12	1.76	98.36	1.36	0	97.01	21.48	27.01	0.07	0.65	3.83	0.28	0.01	0.01	0	0.07	0.12	1.76	0	0.1	13.03	13.38	0.07	0.2	0.93	0	0		1.97	-4.6	6.69	66.24	143.31	855.61	496.23	1063.6	717.42	894.38	537.3	1037.05	550.95
64.564	1	0.08	0.09	0.03	0.81	0.03	0.19	0.76	0.16	1.6	98.38	1.63	0	96	19.13	28.8	0.06	0.57	2.67	0.15	0.01	0.01	0	0.08	0.11	1.6	0	0.16	13.55	14.53	0.08	0.5	0.94	0	0		7.9	-6.1	5.75	69.43	141.53	871.51	497.16	1075.65	715.65	908.16	538.55	1048.97	552.85
64.597	1	0.07	0.07	0.03	0.94	0.03	0.14	0.91	0.16	1.37	98.12	2.87	0	97.23	16.12	36.63	0.05	0.63	2.22	0.08	0.01	0.01	0	0.09	0.08	1.37	0	0.16	12.89	14.04	0.08	0.24	0.92	0	0		3.69	-4.22	6.3	67.17	143.39	872.36	498.02	1077.06	716.06	909.1	538.05	1051.68	553.26
64.631	1	0.07	0.06	0.03	1.3	0.03	0.13	1.3	0.14	1.23	97.4	5.98	0	95.82	17.06	43.92	0.04	0.76	2.26	0.07	0.02	0.02	0	0.08	0.08	1.23	0	0.14	15.12	14.28	0.08	0.24	0.9	0	0		6.56	-6.33	6.52	68.23	139.75	873.32	498.41	1077.57	717.37	911.68	539.19	1050.71	553.41
64.664	1	0.06	0.06	0.03	1.55	0.03	0.15	1.66	0.2	1.09	96.69	6.54	0	86.22	20.86	46.57	0.04	0.61	1.88	0.04	0.02	0.03	0	0.09	0.07	1.09	0	0.2	13.68	13.95	0.08	0.25	0.89	0	0		9.43	-12.83	5.46	69.6	137.16	883.95	498.07	1083.62	712.46	919.98	539.42	1056.58	551.81
64.697	1	0.06	0.06	0.03	1.41	0.03	0.13	1.47	0.21	0.87	97.05	6.15	0	94.63	18.53	46.85	0.03	0.46	1.79	0.03	0.03	0.03	0	0.08	0.07	0.87	0	0.21	12.58	13.28	0.09	0.98	0.86	0	0		4.37	-7.65	6.83	68.19	136	890.15	499.11	1088.91	711.13	927.78	538.75	1063.14	551.92
64.731	1	0.06	0.07	0.02	1.06	0.03	0.15	1.01	0.33	0.54	97.89	2.99	0	95.18	18.12	40.09	0.02	0.37	1.54	0.02	0.04	0.02	0	0.09	0.08	0.54	0	0.33	9.96	11.45	0.11	0.56	0.87	0	0		5.08	-7.08	6.12	68.11	138.51	892.57	500.53	1092.63	713.72	929.03	539.75	1066.69	555.05
64.764	1	0.05	0.06	0.02	1.27	0.03	0.14	1.29	0.34	0.45	97.43	4.24	0	97.22	19.1	45.13	0.02	0.37	1.18	0.02	0.04	0.01	0	0.1	0.06	0.45	0	0.34	9.42	11.23	0.1	0.24	0.83	0	0		4.8	-4.22	6.79	67.81	139.36	892.43	501.25	1094.62	716.79	930.4	540.21	1068.74	557.02
64.798	1	0.05	0.06	0.02	1.13	0.03	0.12	1.08	0.16	0.34	97.73	4.06	0	93.76	15.24	46.59	0.01	0.41	1.08	0.01	0.03	0.01	0	0.14	0.06	0.34	0	0.16	7.4	9.31	0.09	0.81	0.76	0	0		1.47	-8.45	5.62	65.49	141.08	894.52	501.56	1101.03	721.18	932.38	541.92	1072.79	555.56
64.831	1	0.05	0.06	0.02	1.13	0.03	0.14	1.1	0.18	0.3	97.73	3.27	0	95.09	18.06	43.66	0.01	0.4	1.39	0.01	0.05	0.01	0	0.12	0.06	0.3	0	0.18	7.54	9.84	0.08	0.07	0.73	0.03	0		1.7	-7.18	7.07	66.47	142.32	899.19	503.77	1102.14	718.29	936.61	541.04	1077.59	560.5
64.864
64.898
64.931
64.964
64.998
65.031
65.064
65.098
65.131
65.165
65.198
65.231
65.265
65.298
65.331
65.365
65.398
65.432
65.465
65.498
65.532
65.565
65.598
65.632
65.665
65.698
65.732
65.765
65.799
65.832
65.865
65.899
65.932
65.965
65.999
66.032
66.065
66.099
66.132
66.166
66.199
66.232
66.266
66.299
66.332
66.366
66.399
66.433
66.466
66.499
66.533
66.566
66.599
66.633
66.666
66.699
[truncated: 35,425 more rows]
[truncated: 4 more columns]
